# Supplementary material for: Clades of huge phages from across Earth’s ecosystems
Source: Nature. 2020 Feb 12;578(7795):425–31. doi: 10.1038/s41586-020-2007-4 (PMC7162821; doi:10.1038/s41586-020-2007-4)
Supplement: Supplementary file 4 — This file contains Supplementary Tables 1-10 with a guide. [file 41586_2020_2007_MOESM4_ESM.xlsx]

## Sheet: Table S1 Overview
Genome name	Length	Complete	Environment of origin	Circularized	Manually curated	rpS21 phylogeny confirms host	Host Spacer Match	CRISPR-Cas	Cas1	Cas2	Effector Complex	Interference	CRISPR System Type	Source Reference	Source Reference Author	Source Reference DOI	Genome Accession	Sample Accession (Reads)
AP_PHAGE_CIR_35_225	202948		Amazon River, Brazil	Y		N	N	N	N	N				Pinto et al. in review	Pinto et al. in review		ERS4026127	ERS4025674
QS-7_PHAGE_COMPLETE_CIR-CU-CL_40_25	484177	Y	Atacama salt , Chile	Y	Y	N	N	N	N	N				Microbial Community Structure and the Persistence of Cyanobacterial Populations in Salt Crusts of the Hyperarid Atacama Desert from Genome-Resolved Metagenomics	Finstad et al. 2017	10.3389/fmicb.2017.01435	ERS4026324	SAMN08397697
QH-7_PHAGE_41_19	468579		Atacama salt , Chile			N	N	N	N	N				Microbial Community Structure and the Persistence of Cyanobacterial Populations in Salt Crusts of the Hyperarid Atacama Desert from Genome-Resolved Metagenomics	Finstad et al. 2017	10.3389/fmicb.2017.01435	ERS4026323	SAMN08397688
SW-7_PHAGE_46_16	322447		Atacama salt , Chile			N	N	N	N	N				Microbial Community Structure and the Persistence of Cyanobacterial Populations in Salt Crusts of the Hyperarid Atacama Desert from Genome-Resolved Metagenomics	Finstad et al. 2017	10.3389/fmicb.2017.01435	ERS4026387	SAMN08397706
M01_PHAGE_CU_48_59	705585		Baboon fecal samples, Kenya		Y	N	N	N	N	N				Megaphages infect Prevotella and variants are widespread in gut microbiomes	Devoto et al. 2019	10.1038/s41564-018-0338-9	ERS4026281	SAMN03275571
M01_PHAGE_CIR_32_31	396413		Baboon fecal samples, Kenya	Y		N	N	Y	Y	Y	csm3gr7, csm4gr5, cas6e	cas10	III	Megaphages infect Prevotella and variants are widespread in gut microbiomes	Devoto et al. 2019	10.1038/s41564-018-0338-9	ERS4026282	SAMN03275571
M01_PHAGE_56_67	352175		Baboon fecal samples, Kenya			N	Y	N	N	N				Megaphages infect Prevotella and variants are widespread in gut microbiomes	Devoto et al. 2019	10.1038/s41564-018-0338-9	ERS4026280	SAMN03275571
F31_PHAGE_CIR_26_47	343860		Baboon fecal samples, Kenya	Y		N	N	N	N	N				Social networks predict gut microbiome composition in wild baboons	Tung et al. 2015	10.7554/eLife.05224	ERS4026202	SAMN03275618
F31_PHAGE_39_18	335854		Baboon fecal samples, Kenya			N	N	Y	N	N	cas6, csm3gr7, csm4gr5, csm2gr11	cas10	III	Social networks predict gut microbiome composition in wild baboons	Tung et al. 2015	10.7554/eLife.05224	ERS4026199	SAMN03275618
M09_PHAGE_CIR_32_33	313777		Baboon fecal samples, Kenya	Y		N	Y	N	N	N				Megaphages infect Prevotella and variants are widespread in gut microbiomes	Devoto et al. 2019	10.1038/s41564-018-0338-9	ERS4026291	SAMN03275585
F21_PHAGE_CIR_32_21	313492		Baboon fecal samples, Kenya	Y		N	Y	N	N	N				Social networks predict gut microbiome composition in wild baboons	Tung et al. 2015	10.7554/eLife.05224	ERS4026191	SAMN03275605
F30_PHAGE_CIR_32_75	313409		Baboon fecal samples, Kenya	Y		N	Y	N	N	N				Social networks predict gut microbiome composition in wild baboons	Tung et al. 2015	10.7554/eLife.05224	ERS4026198	SAMN03275617
F-15_PHAGE_32_244	305749		Baboon fecal samples, Kenya			N	Y	N	N	N				Social networks predict gut microbiome composition in wild baboons	Tung et al. 2015	10.7554/eLife.05224	ERS4026449	SAMN03275598
F14_PHAGE_CIR_38_54	295461		Baboon fecal samples, Kenya	Y		N	N	N	N	N				Social networks predict gut microbiome composition in wild baboons	Tung et al. 2015	10.7554/eLife.05224	ERS4026187	SAMN03275597
F-24_PHAGE_27_21	279625		Baboon fecal samples, Kenya			Y	N	N	N	N				Social networks predict gut microbiome composition in wild baboons	Tung et al. 2015	10.7554/eLife.05224	ERS4026458	SAMN03275608
F-05_PHAGE_36_45	271439		Baboon fecal samples, Kenya			N	N	N	N	N				Social networks predict gut microbiome composition in wild baboons	Tung et al. 2015	10.7554/eLife.05224	ERS4026455	SAMN03275580
M-09_PHAGE_50_88	269247		Baboon fecal samples, Kenya			N	Y	N	N	N				Megaphages infect Prevotella and variants are widespread in gut microbiomes	Devoto et al. 2019	10.1038/s41564-018-0338-9	ERS4026450	SAMN03275585
F-21_PHAGE_50_48	268100		Baboon fecal samples, Kenya			N	Y	N	N	N				Social networks predict gut microbiome composition in wild baboons	Tung et al. 2015	10.7554/eLife.05224	ERS4026454	SAMN03275605
F27_PHAGE_COMPLETE_CIR-CU-CL-RE_31_45	263352	Y	Baboon fecal samples, Kenya	Y	Y	N	N	N	N	N				Social networks predict gut microbiome composition in wild baboons	Tung et al. 2015	10.7554/eLife.05224	ERS4026196	SAMN03275612
M05_PHAGE_CIR-CU-GA_31_25	263310		Baboon fecal samples, Kenya	Y	Y	N	N	N	N	N				Megaphages infect Prevotella and variants are widespread in gut microbiomes	Devoto et al. 2019	10.1038/s41564-018-0338-9	ERS4026418	SAMN03275575
M11_PHAGE_CU_31_24	263141		Baboon fecal samples, Kenya		Y	N	N	N	N	N				Megaphages infect Prevotella and variants are widespread in gut microbiomes	Devoto et al. 2019	10.1038/s41564-018-0338-9	ERS4026292	SAMN03275593
M14_PHAGE_31_35	262544		Baboon fecal samples, Kenya			N	N	N	N	N				Megaphages infect Prevotella and variants are widespread in gut microbiomes	Devoto et al. 2019	10.1038/s41564-018-0338-9	ERS4026294	SAMN03275601
F-26_PHAGE_31_64	261914		Baboon fecal samples, Kenya			N	N	N	N	N				Social networks predict gut microbiome composition in wild baboons	Tung et al. 2015	10.7554/eLife.05224	ERS4026451	SAMN03275610
M01_PHAGE_31_130	261892		Baboon fecal samples, Kenya			N	N	N	N	N				Megaphages infect Prevotella and variants are widespread in gut microbiomes	Devoto et al. 2019	10.1038/s41564-018-0338-9	ERS4026279	SAMN03275571
M04_PHAGE_COMPLETE_CIR-CU-CL_33_59	259781	Y	Baboon fecal samples, Kenya	Y	Y	N	N	N	N	N				Megaphages infect Prevotella and variants are widespread in gut microbiomes	Devoto et al. 2019	10.1038/s41564-018-0338-9	ERS4026286	SAMN03275574
M16_PHAGE_50_27	256059		Baboon fecal samples, Kenya			N	N	N	N	N				Megaphages infect Prevotella and variants are widespread in gut microbiomes	Devoto et al. 2019	10.1038/s41564-018-0338-9	ERS4026295	SAMN03275614
F31_PHAGE_CIR_34_27	249840		Baboon fecal samples, Kenya	Y		N	N	N	N	N				Social networks predict gut microbiome composition in wild baboons	Tung et al. 2015	10.7554/eLife.05224	ERS4026203	SAMN03275618
F21_PHAGE_55_22	246765		Baboon fecal samples, Kenya			N	N	Y	Y	Y	cas5, cas6, cas7, cas8, cse2gr11	cas3	I	Social networks predict gut microbiome composition in wild baboons	Tung et al. 2015	10.7554/eLife.05224	ERS4026190	SAMN03275605
F21_PHAGE_CIR_35_63	241201		Baboon fecal samples, Kenya	Y		N	N	N	N	N				Social networks predict gut microbiome composition in wild baboons	Tung et al. 2015	10.7554/eLife.05224	ERS4026193	SAMN03275605
F31_PHAGE_CIR_30_167	236595		Baboon fecal samples, Kenya	Y		N	Y	N	N	N				Social networks predict gut microbiome composition in wild baboons	Tung et al. 2015	10.7554/eLife.05224	ERS4026200	SAMN03275618
F09_PHAGE_CIR_32_37	235180		Baboon fecal samples, Kenya	Y		N	N	N	N	N				Social networks predict gut microbiome composition in wild baboons	Tung et al. 2015	10.7554/eLife.05224	ERS4026185	SAMN03275588
F-31_PHAGE_35_42	234767		Baboon fecal samples, Kenya			N	N	N	N	N	cas6	N/A		Social networks predict gut microbiome composition in wild baboons	Tung et al. 2015	10.7554/eLife.05224	ERS4026456	SAMN03275618
M09_PHAGE_37_31	234672		Baboon fecal samples, Kenya			N	N	N	N	N				Megaphages infect Prevotella and variants are widespread in gut microbiomes	Devoto et al. 2019	10.1038/s41564-018-0338-9	ERS4026290	SAMN03275585
F22_PHAGE_CIR_34_47	232919		Baboon fecal samples, Kenya	Y		N	N	N	N	N				Social networks predict gut microbiome composition in wild baboons	Tung et al. 2015	10.7554/eLife.05224	ERS4026194	SAMN03275606
M-05_PHAGE_37_37	231390		Baboon fecal samples, Kenya			N	N	N	N	N				Megaphages infect Prevotella and variants are widespread in gut microbiomes	Devoto et al. 2019	10.1038/s41564-018-0338-9	ERS4026457	SAMN03275575
F-04_PHAGE_36_18	229459		Baboon fecal samples, Kenya			N	N	N	N	N				Social networks predict gut microbiome composition in wild baboons	Tung et al. 2015	10.7554/eLife.05224	ERS4026460	SAMN03275579
F16_PHAGE_34_17	226292		Baboon fecal samples, Kenya			N	N	N	N	N				Social networks predict gut microbiome composition in wild baboons	Tung et al. 2015	10.7554/eLife.05224	ERS4026188	SAMN03275599
M-13_PHAGE_30_59	221227		Baboon fecal samples, Kenya			N	N	N	N	N				Megaphages infect Prevotella and variants are widespread in gut microbiomes	Devoto et al. 2019	10.1038/s41564-018-0338-9	ERS4026452	SAMN03275596
F-03_PHAGE_30_20	221096		Baboon fecal samples, Kenya			N	N	N	N	N				Social networks predict gut microbiome composition in wild baboons	Tung et al. 2015	10.7554/eLife.05224	ERS4026459	SAMN03275578
M-05_PHAGE_29_57	218820		Baboon fecal samples, Kenya			N	N	N	N	N				Megaphages infect Prevotella and variants are widespread in gut microbiomes	Devoto et al. 2019	10.1038/s41564-018-0338-9	ERS4026453	SAMN03275575
F16_PHAGE_CIR_32_22	214249		Baboon fecal samples, Kenya	Y		N	Y	N	N	N				Social networks predict gut microbiome composition in wild baboons	Tung et al. 2015	10.7554/eLife.05224	ERS4026189	SAMN03275599
M07_PHAGE_34_19	213736		Baboon fecal samples, Kenya			N	N	N	N	N				Megaphages infect Prevotella and variants are widespread in gut microbiomes	Devoto et al. 2019	10.1038/s41564-018-0338-9	ERS4026289	SAMN03275583
F09_PHAGE_CIR_33_145	213508		Baboon fecal samples, Kenya	Y		N	N	N	N	N				Social networks predict gut microbiome composition in wild baboons	Tung et al. 2015	10.7554/eLife.05224	ERS4026186	SAMN03275588
F31_PHAGE_CIR_25_32	212667		Baboon fecal samples, Kenya	Y		N	N	N	N	N				Social networks predict gut microbiome composition in wild baboons	Tung et al. 2015	10.7554/eLife.05224	ERS4026201	SAMN03275618
F-16_PHAGE_38_16	211369		Baboon fecal samples, Kenya			N	N	N	N	N				Social networks predict gut microbiome composition in wild baboons	Tung et al. 2015	10.7554/eLife.05224	ERS4026461	SAMN03275599
F01_PHAGE_CIR_32_27	210486		Baboon fecal samples, Kenya	Y		N	N	N	N	N				Social networks predict gut microbiome composition in wild baboons	Tung et al. 2015	10.7554/eLife.05224	ERS4026184	SAMN03275576
M01_PHAGE_CIR_33_48	209946		Baboon fecal samples, Kenya	Y		N	N	N	N	N				Megaphages infect Prevotella and variants are widespread in gut microbiomes	Devoto et al. 2019	10.1038/s41564-018-0338-9	ERS4026283	SAMN03275571
F25_PHAGE_CIR-CU-GA_25_19	208824		Baboon fecal samples, Kenya	Y	Y	N	N	N	N	N				Social networks predict gut microbiome composition in wild baboons	Tung et al. 2015	10.7554/eLife.05224	ERS4026195	SAMN03275609
F21_PHAGE_CIR_34_7	208650		Baboon fecal samples, Kenya	Y		N	N	N	N	N				Social networks predict gut microbiome composition in wild baboons	Tung et al. 2015	10.7554/eLife.05224	ERS4026192	SAMN03275605
M11_PHAGE_COMPLETE_CIR-CU-CL_36_25	202585	Y	Baboon fecal samples, Kenya	Y	Y	N	N	N	N	N				Megaphages infect Prevotella and variants are widespread in gut microbiomes	Devoto et al. 2019	10.1038/s41564-018-0338-9	ERS4026293	SAMN03275593
M03_PHAGE_31_21	202495		Baboon fecal samples, Kenya			N	N	N	N	N				Megaphages infect Prevotella and variants are widespread in gut microbiomes	Devoto et al. 2019	10.1038/s41564-018-0338-9	ERS4026285	SAMN03275573
M05_PHAGE_CIR_32_31	200765		Baboon fecal samples, Kenya	Y		N	N	N	N	N				Megaphages infect Prevotella and variants are widespread in gut microbiomes	Devoto et al. 2019	10.1038/s41564-018-0338-9	ERS4026288	SAMN03275575
F27_PHAGE_CIR_34_39	200395		Baboon fecal samples, Kenya	Y		N	Y	N	N	N				Social networks predict gut microbiome composition in wild baboons	Tung et al. 2015	10.7554/eLife.05224	ERS4026197	SAMN03275612
F31_PHAGE_CIR_41_755	167838		Baboon fecal samples, Kenya	Y		N	N	Y	N	N	N/A	VU3	V	Social networks predict gut microbiome composition in wild baboons	Tung et al. 2015	10.7554/eLife.05224	ERS4026204	SAMN03275618
M05_PHAGE_CIR_47_87	105795		Baboon fecal samples, Kenya	Y		N	N	Y	N	N	N/A	cas9	II	Megaphages infect Prevotella and variants are widespread in gut microbiomes	Devoto et al. 2019	10.1038/s41564-018-0338-9	ERS4026287	SAMN03275574
M02_PHAGE_47_43	103852		Baboon fecal samples, Kenya			N	N	Y	N	N	N/A	cas9	II	Megaphages infect Prevotella and variants are widespread in gut microbiomes	Devoto et al. 2019	10.1038/s41564-018-0338-9	ERS4026284	SAMN03275572
M01_PROPHAGE_38_52	52989		Baboon fecal samples, Kenya			N	N	Y	Y	Y	N/A	cas9	II	Megaphages infect Prevotella and variants are widespread in gut microbiomes	Devoto et al. 2019	10.1038/s41564-018-0338-9	ERS4026278	SAMN03275571
STL6-S73_PHAGE_47_16	392559		Bangladeshi adult fecal samples			N	N	Y	N	N	cas5, cas7, cas8	cas3	I	Megaphages infect Prevotella and variants are widespread in gut microbiomes	Devoto et al. 2019	10.1038/s41564-018-0338-9	ERS4026386	ERS4025731
A4_PHAGE_COMPLETE_CIR-CU-CL_34_1	356281	Y	Bangladeshi adult fecal samples	Y	Y	N	N	N	N	N				Megaphages infect Prevotella and variants are widespread in gut microbiomes	Devoto et al. 2019	10.1038/s41564-018-0338-9	ERS4026442	ERS4025708
A3_PHAGE_COMPLETE_CIR-CU-CL_34_1	352502	Y	Bangladeshi adult fecal samples	Y	Y	N	N	Y	N	N	None	None		Megaphages infect Prevotella and variants are widespread in gut microbiomes	Devoto et al. 2019	10.1038/s41564-018-0338-9	ERS4026441	SAMN10133253
S25_PLASMID_36_160	344904		Bangladeshi adult fecal samples			N	Y	Y	N	N	N/A	cas12a	V	Megaphages infect Prevotella and variants are widespread in gut microbiomes	Devoto et al. 2019	10.1038/s41564-018-0338-9	ERS4026251	ERS4025709
S9_PLASMID_CIR_39_1	310542		Bangladeshi adult fecal samples	Y		N	N	Y	N	N	N/A	cas12a	V	Megaphages infect Prevotella and variants are widespread in gut microbiomes	Devoto et al. 2019	10.1038/s41564-018-0338-9	ERS4026471	SAMN10133257
A5_PHAGE_COMPLETE_CIR-CU-CL_32_1	309049	Y	Bangladeshi adult fecal samples	Y	Y	N	N	N	N	N				Megaphages infect Prevotella and variants are widespread in gut microbiomes	Devoto et al. 2019	10.1038/s41564-018-0338-9	ERS4026443	ERS4025712
S40_PLASMID_36_44	308311		Bangladeshi adult fecal samples			N	Y	Y	N	N	N/A	cas12a	V	Megaphages infect Prevotella and variants are widespread in gut microbiomes	Devoto et al. 2019	10.1038/s41564-018-0338-9	ERS4026254	ERS4025715
S9_PHAGE_34_1	293356		Bangladeshi adult fecal samples			N	Y	N	N	N				Megaphages infect Prevotella and variants are widespread in gut microbiomes	Devoto et al. 2019	10.1038/s41564-018-0338-9	ERS4026296	SAMN10133257
A8_PHAGE_COMPLETE_CIR-CU-CL_27_1	288272	Y	Bangladeshi adult fecal samples	Y	Y	N	N	N	N	N				Megaphages infect Prevotella and variants are widespread in gut microbiomes	Devoto et al. 2019	10.1038/s41564-018-0338-9	ERS4026446	ERS4025713
A7_PHAGE_COMPLETE_CIR-CU-CL-ST_29_1	267254	Y	Bangladeshi adult fecal samples	Y	Y	N	Y	N	N	N				Megaphages infect Prevotella and variants are widespread in gut microbiomes	Devoto et al. 2019	10.1038/s41564-018-0338-9	ERS4026445	ERS4025704
S20_PHAGE_CIR_29_38	266778		Bangladeshi adult fecal samples	Y		N	Y	N	N	N				Megaphages infect Prevotella and variants are widespread in gut microbiomes	Devoto et al. 2019	10.1038/s41564-018-0338-9	ERS4026249	ERS4025706
S19_PHAGE_CIR_29_36	266687		Bangladeshi adult fecal samples	Y		N	Y	N	N	N				Megaphages infect Prevotella and variants are widespread in gut microbiomes	Devoto et al. 2019	10.1038/s41564-018-0338-9	ERS4026248	ERS4025705
S17_PHAGE_CIR_29_32	266626		Bangladeshi adult fecal samples	Y		N	Y	N	N	N				Megaphages infect Prevotella and variants are widespread in gut microbiomes	Devoto et al. 2019	10.1038/s41564-018-0338-9	ERS4026247	ERS4025703
A10_PHAGE_COMPLETE_CIR-CU-CL_30_1	255082	Y	Bangladeshi adult fecal samples	Y	Y	N	Y	N	N	N				Megaphages infect Prevotella and variants are widespread in gut microbiomes	Devoto et al. 2019	10.1038/s41564-018-0338-9	ERS4026438	ERS4025714
S26_PHAGE_CU_47_66	251263		Bangladeshi adult fecal samples		Y	N	Y	N	N	N				Megaphages infect Prevotella and variants are widespread in gut microbiomes	Devoto et al. 2019	10.1038/s41564-018-0338-9	ERS4026252	ERS4025710
A9_PHAGE_COMPLETE_CIR-CU-CL_39_1	236936	Y	Bangladeshi adult fecal samples	Y	Y	N	N	Y	N	N	cas6, cas8, cas5, cas7	None	I	Megaphages infect Prevotella and variants are widespread in gut microbiomes	Devoto et al. 2019	10.1038/s41564-018-0338-9	ERS4026447	ERS4025712
S27_PHAGE_CIR_29_425	231220		Bangladeshi adult fecal samples	Y		N	N	N	N	N				Megaphages infect Prevotella and variants are widespread in gut microbiomes	Devoto et al. 2019	10.1038/s41564-018-0338-9	ERS4026253	ERS4025711
A11_PHAGE_COMPLETE_CIR-CU-CL_29_1	231121	Y	Bangladeshi adult fecal samples	Y	Y	N	N	N	N	N				Megaphages infect Prevotella and variants are widespread in gut microbiomes	Devoto et al. 2019	10.1038/s41564-018-0338-9	ERS4026439	ERS4025712
S25_PHAGE_CIR_29_217	230939		Bangladeshi adult fecal samples	Y		N	N	N	N	N				Megaphages infect Prevotella and variants are widespread in gut microbiomes	Devoto et al. 2019	10.1038/s41564-018-0338-9	ERS4026250	ERS4025709
A6_PHAGE_COMPLETE_CIR-CU-CL_34_1	227431	Y	Bangladeshi adult fecal samples	Y	Y	N	N	N	N	N				Megaphages infect Prevotella and variants are widespread in gut microbiomes	Devoto et al. 2019	10.1038/s41564-018-0338-9	ERS4026444	ERS4025713
S21_PROPHAGE_CU_32_49	213000		Bangladeshi adult fecal samples		Y	N	N	Y	N	N	N/A	cas14u.10	V	Megaphages infect Prevotella and variants are widespread in gut microbiomes	Devoto et al. 2019	10.1038/s41564-018-0338-9	ERS4026466	ERS4025707
A12_PHAGE_COMPLETE_CIR-CU-CL_32_1	209257	Y	Bangladeshi adult fecal samples	Y	Y	N	N	N	N	N				Megaphages infect Prevotella and variants are widespread in gut microbiomes	Devoto et al. 2019	10.1038/s41564-018-0338-9	ERS4026440	SAMN10133260
CG_PHAGE_34_22	415220		Crystal Geyser, Utah			N	N	N	N	N							ERS4026169	SAMN07631085
CG_PHAGE_CIR_59_29	368865		Crystal Geyser, Utah	Y		N	N	N	N	N				Differential depth distribution of microbial function and putative symbionts through sediment-hosted aquifers in the deep terrestrial subsurface	Probst et al. 2018	10.1038/s41564-017-0098-y	ERS4026171	SAMN07960332
CG_PHAGE_59_93	355736		Crystal Geyser, Utah			N	N	N	N	N							ERS4026168	SAMN07631085
CHG_PHAGE_CIR_31_47	293952		Crystal Geyser, Utah	Y		N	N	N	N	N				Gut Microbial Succession Follows Acute Secretory Diarrhea in Humans	David et al. 2015	10.1128/mBio.00381-15	ERS4026467	SAMEA3360681
CG_PHAGE_32_16	272967		Crystal Geyser, Utah			N	N	Y	N	N	None	None					ERS4026166	SAMN07631085
CG_PHAGE_CIR_35_156	264154		Crystal Geyser, Utah	Y		N	N	N	N	N							ERS4026170	SAMN07631085
CG_PHAGE_37_32	236277		Crystal Geyser, Utah			N	N	N	N	N							ERS4026167	SAMN07631085
CHG_PHAGE_27_52	235011		Crystal Geyser, Utah			N	N	N	N	N				Gut Microbial Succession Follows Acute Secretory Diarrhea in Humans	David et al. 2015	10.1128/mBio.00381-15	ERS4026172	SAMEA3360676
ERM_PHAGE_CIR_40_15	356193		Cyanobacterial mats, Eel River, CA	Y		N	N	N	N	N				Impacts of microbial assemblage and environmental conditions on the distribution of anatoxin-a producing cyanobacteria within a river network	Bouma-Gregson et al. 2019	10.1038/s41396-019-0374-3	ERS4026114	SAMN09290360
ERM_PHAGE_CIR_40_28	356193		Cyanobacterial mats, Eel River, CA	Y		N	N	N	N	N				Impacts of microbial assemblage and environmental conditions on the distribution of anatoxin-a producing cyanobacteria within a river network	Bouma-Gregson et al. 2019	10.1038/s41396-019-0374-3	ERS4026301	SAMN09290349
ERM_PHAGE_CIR_39_151	356183		Cyanobacterial mats, Eel River, CA	Y		N	N	N	N	N				Impacts of microbial assemblage and environmental conditions on the distribution of anatoxin-a producing cyanobacteria within a river network	Bouma-Gregson et al. 2019	10.1038/s41396-019-0374-3	ERS4026305	SAMN09290360
ERM_PHAGE_CIR_43_54	332223		Cyanobacterial mats, Eel River, CA	Y		N	N	N	N	N				Bouma-Gregson et al. in prep	Bouma-Gregson et al. in prep		ERS4026310	ERS4025723
ERM_PHAGE_CIR_43_43	332148		Cyanobacterial mats, Eel River, CA	Y		N	N	N	N	N				Bouma-Gregson et al. in prep	Bouma-Gregson et al. in prep		ERS4026309	ERS4025722
ERM_PHAGE_38_12	320009		Cyanobacterial mats, Eel River, CA			N	N	N	N	N				Impacts of microbial assemblage and environmental conditions on the distribution of anatoxin-a producing cyanobacteria within a river network	Bouma-Gregson et al. 2019	10.1038/s41396-019-0374-3	ERS4026115	SAMN09290362
ERM_PHAGE_CIR_34_14	305387		Cyanobacterial mats, Eel River, CA	Y		Y	N	N	N	N				Impacts of microbial assemblage and environmental conditions on the distribution of anatoxin-a producing cyanobacteria within a river network	Bouma-Gregson et al. 2019	10.1038/s41396-019-0374-3	ERS4026302	SAMN09290350
ERM_PHAGE_CIR_75_34	305387		Cyanobacterial mats, Eel River, CA	Y		Y	N	N	N	N				Impacts of microbial assemblage and environmental conditions on the distribution of anatoxin-a producing cyanobacteria within a river network	Bouma-Gregson et al. 2019	10.1038/s41396-019-0374-3	ERS4026306	SAMN09290361
ERM_PHAGE_CIR_34_117	305387		Cyanobacterial mats, Eel River, CA	Y		Y	N	N	N	N				Impacts of microbial assemblage and environmental conditions on the distribution of anatoxin-a producing cyanobacteria within a river network	Bouma-Gregson et al. 2019	10.1038/s41396-019-0374-3	ERS4026307	SAMN09290362
ERM_PHAGE_CIR_47_18	244876		Cyanobacterial mats, Eel River, CA	Y		N	N	N	N	N				Impacts of microbial assemblage and environmental conditions on the distribution of anatoxin-a producing cyanobacteria within a river network	Bouma-Gregson et al. 2019	10.1038/s41396-019-0374-3	ERS4026468	SAMN09290364
ERM_PHAGE_CIR_52_47	244819		Cyanobacterial mats, Eel River, CA	Y		N	N	N	N	N				Impacts of microbial assemblage and environmental conditions on the distribution of anatoxin-a producing cyanobacteria within a river network	Bouma-Gregson et al. 2019	10.1038/s41396-019-0374-3	ERS4026303	SAMN09290349
ERM_PHAGE_42_11	218678		Cyanobacterial mats, Eel River, CA			N	N	N	N	N				Impacts of microbial assemblage and environmental conditions on the distribution of anatoxin-a producing cyanobacteria within a river network	Bouma-Gregson et al. 2019	10.1038/s41396-019-0374-3	ERS4026308	SAMN09290364
ERM_PHAGE_CIR_49_20	209127		Cyanobacterial mats, Eel River, CA	Y		N	N	N	N	N				Impacts of microbial assemblage and environmental conditions on the distribution of anatoxin-a producing cyanobacteria within a river network	Bouma-Gregson et al. 2019	10.1038/s41396-019-0374-3	ERS4026304	SAMN09290356
BJP_PHAGE_COMPLETE_CIR-CU-CL-ST_29_18	634780	Y	Deep subsurface, Horonobe Japan	Y	Y	Y	N	N	N	N				Amano et al. in prep	Amano et al. in prep		ERS4026435	ERS4025671
BJP_PHAGE_COMPLETE_CIR-CU-CL_29_15	634780	Y	Deep subsurface, Horonobe Japan	Y	Y	Y	N	N	N	N				Amano et al. in prep	Amano et al. in prep		ERS4026237	ERS4025701
BJP_PLASMID_CIR_60_13	231056		Deep subsurface, Horonobe Japan	Y		N	N	Y	N	N	DinG, csf1gr8, csf2gr7, csf3gr5	N/A	IV	Amano et al. in prep	Amano et al. in prep		ERS4026133	ERS4025670
RIVER-W_PHAGE_42_0	382860		East River, Colorado, USA			N	N	N	N	N				Borton et al. in prep	Borton et al. in prep		ERS4026405	SAMN13134310,SAMN13134311,SAMN13134312, SAMN13134313
GM_PHAGE_38_38	343399		Giant Mine, Canada			N	N	N	N	N							ERS4026255	ERS4025716
MAD1_PHAGE_COMPLETE_CIR-CU-CL-ST_26_25	636363	Y	Grassland soil, Northern California	Y	Y	N	N	N	N	N				Bacterial secondary metabolite biosynthetic potential in soil varies with phylum, depth, and vegetation type	Sharrar et al. 2019	10.1101/818815	ERS4026419	ERS4025721
GD_PHAGE_CIR_35_878	437772		Groundwater enrichment, Modesto, California	Y		N	N	N	N	N				He et al. in prep	He et al. in prep		ERS4026182	ERS4025695
GD_PHAGE_CIR_35_52	437772		Groundwater enrichment, Modesto, California	Y		N	N	N	N	N				He et al. in prep	He et al. in prep		ERS4026179	ERS4025693
GD_PHAGE_CIR_54_81	329533		Groundwater enrichment, Modesto, California	Y		N	N	N	N	N				He et al. in prep	He et al. in prep		ERS4026299	ERS4025696
GD_PHAGE_60_8	305730		Groundwater enrichment, Modesto, California			N	N	N	N	N				He et al. in prep	He et al. in prep		ERS4026181	ERS4025695
GD_PHAGE_48_49	288072		Groundwater enrichment, Modesto, California			N	N	N	N	N				He et al. in prep	He et al. in prep		ERS4026298	ERS4025696
GD_UNKNOWN_CIR_63_59	233331		Groundwater enrichment, Modesto, California	Y		N	N	N	N	N				He et al. in prep	He et al. in prep		ERS4026239	ERS4025700
GD_PHAGE_CIR_32_9	214569		Groundwater enrichment, Modesto, California	Y		N	N	N	N	N				He et al. in prep	He et al. in prep		ERS4026238	ERS4025702
GD_PHAGE_CIR_48_49	401513		Groundwater, Modesto, California	Y		N	N	N	N	N				He et al. in prep	He et al. in prep		ERS4026176	ERS4025692
GD_PHAGE_CIR_48_40	401381		Groundwater, Modesto, California	Y		N	N	N	N	N				He et al. in prep	He et al. in prep		ERS4026210	ERS4025699
GD_PHAGE_48_10	401108		Groundwater, Modesto, California			N	N	N	N	N				He et al. in prep	He et al. in prep		ERS4026178	ERS4025693
GD_PHAGE_63_40	330138		Groundwater, Modesto, California			N	N	N	N	N				He et al. in prep	He et al. in prep		ERS4026174	ERS4025689
GD_PHAGE_54_55	327552		Groundwater, Modesto, California			N	N	N	N	N				He et al. in prep	He et al. in prep		ERS4026175	ERS4025690
GD_PHAGE_46_9	277104		Groundwater, Modesto, California			N	N	N	N	N				He et al. in prep	He et al. in prep		ERS4026180	ERS4025695
GD_PHAGE_36_14	256127		Groundwater, Modesto, California			N	N	N	N	N				He et al. in prep	He et al. in prep		ERS4026177	ERS4025694
GD_PHAGE_CIR_60_59	208343		Groundwater, Modesto, California	Y		N	N	N	N	N				He et al. in prep	He et al. in prep		ERS4026338	ERS4025727
GWB1_PHAGE_COMPLETE_CIR-CU-CL_55_23	485034	Y	Groundwater, Rifle, Colorado	Y	Y	N	N	N	N	N				Unusual biology across a group comprising more than 15% of domain Bacteria; Thousands of microbial genomes shed light on interconnected biogeochemical processes in an aquifer system	Brown et al. 2015; Anantharman et al. 2016	10.1038/nature14486; 10.1038/ncomms13219	ERS4026437	SAMN03202996
GWB1_PHAGE_COMPLETE_CIR-CU-CL_25_34	462018	Y	Groundwater, Rifle, Colorado	Y	Y	N	Y	N	N	N				Unusual biology across a group comprising more than 15% of domain Bacteria; Thousands of microbial genomes shed light on interconnected biogeochemical processes in an aquifer system	Brown et al. 2015; Anantharman et al. 2016	10.1038/nature14486; 10.1038/ncomms13219	ERS4026436	SAMN03202996
RIF_UNKNOWN_CIR_35_23	361263		Groundwater, Rifle, Colorado	Y		N	N	N	N	N				Thousands of microbial genomes shed light on interconnected biogeochemical processes in an aquifer system	Anantharman et al. 2016	10.1038/ncomms13219	ERS4026325	SAMN03842435
RIF_PHAGE_CIR_47_33	341069		Groundwater, Rifle, Colorado	Y		N	N	N	N	N				Thousands of microbial genomes shed light on interconnected biogeochemical processes in an aquifer system	Anantharman et al. 2016	10.1038/ncomms13219	ERS4026334	SAMN03842451
GWB1_PHAGE_CIR_38_192	332697		Groundwater, Rifle, Colorado	Y		N	N	N	N	N				Unusual biology across a group comprising more than 15% of domain Bacteria; Thousands of microbial genomes shed light on interconnected biogeochemical processes in an aquifer system	Brown et al. 2015; Anantharman et al. 2016	10.1038/nature14486; 10.1038/ncomms13219	ERS4026215	SAMN03202996
GWC1_PHAGE_CIR_38_223	332697		Groundwater, Rifle, Colorado	Y		N	N	N	N	N				Unusual biology across a group comprising more than 15% of domain Bacteria; Thousands of microbial genomes shed light on interconnected biogeochemical processes in an aquifer system	Brown et al. 2015; Anantharman et al. 2016	10.1038/nature14486; 10.1038/ncomms13219	ERS4026218	SAMN03202998
GWC2_PHAGE_CIR_38_18	332697		Groundwater, Rifle, Colorado	Y		N	N	N	N	N				Unusual biology across a group comprising more than 15% of domain Bacteria; Thousands of microbial genomes shed light on interconnected biogeochemical processes in an aquifer system	Brown et al. 2015; Anantharman et al. 2016	10.1038/nature14486; 10.1038/ncomms13219	ERS4026221	SAMN03202999
GWD1_PHAGE_CIR_38_79	332697		Groundwater, Rifle, Colorado	Y		N	N	N	N	N				Unusual biology across a group comprising more than 15% of domain Bacteria; Thousands of microbial genomes shed light on interconnected biogeochemical processes in an aquifer system	Brown et al. 2015; Anantharman et al. 2016	10.1038/nature14486; 10.1038/ncomms13219	ERS4026222	SAMN03203000
GWA1_PHAGE_CIR_38_15	332631		Groundwater, Rifle, Colorado	Y		N	N	N	N	N				Unusual biology across a group comprising more than 15% of domain Bacteria; Thousands of microbial genomes shed light on interconnected biogeochemical processes in an aquifer system	Brown et al. 2015; Anantharman et al. 2016	10.1038/nature14486; 10.1038/ncomms13219	ERS4026212	SAMN03202994
GWA1_PHAGE_CIR_42_18	317696		Groundwater, Rifle, Colorado	Y		N	N	N	N	N				Unusual biology across a group comprising more than 15% of domain Bacteria; Thousands of microbial genomes shed light on interconnected biogeochemical processes in an aquifer system	Brown et al. 2015; Anantharman et al. 2016	10.1038/nature14486; 10.1038/ncomms13219	ERS4026213	SAMN03202994
GWB1_PHAGE_CIR_42_15	317696		Groundwater, Rifle, Colorado	Y		N	N	N	N	N				Unusual biology across a group comprising more than 15% of domain Bacteria; Thousands of microbial genomes shed light on interconnected biogeochemical processes in an aquifer system	Brown et al. 2015; Anantharman et al. 2016	10.1038/nature14486; 10.1038/ncomms13219	ERS4026217	SAMN03202996
GWC1_PHAGE_CIR_42_18	317696		Groundwater, Rifle, Colorado	Y		N	N	N	N	N				Unusual biology across a group comprising more than 15% of domain Bacteria; Thousands of microbial genomes shed light on interconnected biogeochemical processes in an aquifer system	Brown et al. 2015; Anantharman et al. 2016	10.1038/nature14486; 10.1038/ncomms13219	ERS4026219	SAMN03202998
GWF2_PHAGE_CIR_41_11	305866		Groundwater, Rifle, Colorado	Y		N	N	Y	N	N	cas7, cas8, cas5	cas3	I	Unusual biology across a group comprising more than 15% of domain Bacteria; Thousands of microbial genomes shed light on interconnected biogeochemical processes in an aquifer system	Brown et al. 2015; Anantharman et al. 2016	10.1038/nature14486; 10.1038/ncomms13219	ERS4026232	SAMN03203005
RIF_PHAGE_34_14	294112		Groundwater, Rifle, Colorado			N	N	N	N	N				Thousands of microbial genomes shed light on interconnected biogeochemical processes in an aquifer system	Anantharman et al. 2016	10.1038/ncomms13219	ERS4026331	SAMN03842448
GWF1_PHAGE_CIR_26_9	292100		Groundwater, Rifle, Colorado	Y		N	N	N	N	N				Unusual biology across a group comprising more than 15% of domain Bacteria; Thousands of microbial genomes shed light on interconnected biogeochemical processes in an aquifer system	Brown et al. 2015; Anantharman et al. 2016	10.1038/nature14486; 10.1038/ncomms13219	ERS4026227	SAMN03203004
RIF_PHAGE_CIR_29_14	264917		Groundwater, Rifle, Colorado	Y		N	N	N	N	N				Thousands of microbial genomes shed light on interconnected biogeochemical processes in an aquifer system	Anantharman et al. 2016	10.1038/ncomms13219	ERS4026328	SAMN03842442
RIF_PHAGE_CIR_29_18	264822		Groundwater, Rifle, Colorado	Y		N	N	N	N	N				Thousands of microbial genomes shed light on interconnected biogeochemical processes in an aquifer system	Anantharman et al. 2016	10.1038/ncomms13219	ERS4026333	SAMN03842448
RIF_PHAGE_CIR_29_33	264740		Groundwater, Rifle, Colorado	Y		N	N	N	N	N				Thousands of microbial genomes shed light on interconnected biogeochemical processes in an aquifer system	Anantharman et al. 2016	10.1038/ncomms13219	ERS4026330	SAMN03842445
GWE1_PHAGE_CIR_37_418	244049		Groundwater, Rifle, Colorado	Y		N	N	N	N	N				Unusual biology across a group comprising more than 15% of domain Bacteria; Thousands of microbial genomes shed light on interconnected biogeochemical processes in an aquifer system	Brown et al. 2015; Anantharman et al. 2016	10.1038/nature14486; 10.1038/ncomms13219	ERS4026224	SAMN03203002
GWE2_PHAGE_CIR_37_172	244049		Groundwater, Rifle, Colorado	Y		N	N	N	N	N				Unusual biology across a group comprising more than 15% of domain Bacteria; Thousands of microbial genomes shed light on interconnected biogeochemical processes in an aquifer system	Brown et al. 2015; Anantharman et al. 2016	10.1038/nature14486; 10.1038/ncomms13219	ERS4026226	SAMN03203003
GWF1_PHAGE_CIR_37_20	244049		Groundwater, Rifle, Colorado	Y		N	N	N	N	N				Unusual biology across a group comprising more than 15% of domain Bacteria; Thousands of microbial genomes shed light on interconnected biogeochemical processes in an aquifer system	Brown et al. 2015; Anantharman et al. 2016	10.1038/nature14486; 10.1038/ncomms13219	ERS4026228	SAMN03203004
GWF2_PHAGE_CIR_37_22	244049		Groundwater, Rifle, Colorado	Y		N	N	N	N	N				Unusual biology across a group comprising more than 15% of domain Bacteria; Thousands of microbial genomes shed light on interconnected biogeochemical processes in an aquifer system	Brown et al. 2015; Anantharman et al. 2016	10.1038/nature14486; 10.1038/ncomms13219	ERS4026230	SAMN03203005
GWF2_PHAGE_CIR_40_44	225138		Groundwater, Rifle, Colorado	Y		N	N	N	N	N				Unusual biology across a group comprising more than 15% of domain Bacteria; Thousands of microbial genomes shed light on interconnected biogeochemical processes in an aquifer system	Brown et al. 2015; Anantharman et al. 2016	10.1038/nature14486; 10.1038/ncomms13219	ERS4026231	SAMN03203005
GWD2_PHAGE_CIR_40_276	225085		Groundwater, Rifle, Colorado	Y		N	N	N	N	N				Unusual biology across a group comprising more than 15% of domain Bacteria; Thousands of microbial genomes shed light on interconnected biogeochemical processes in an aquifer system	Brown et al. 2015; Anantharman et al. 2016	10.1038/nature14486; 10.1038/ncomms13219	ERS4026223	SAMN03203001
GWF1_PHAGE_CIR_40_27	225074		Groundwater, Rifle, Colorado	Y		N	N	N	N	N				Unusual biology across a group comprising more than 15% of domain Bacteria; Thousands of microbial genomes shed light on interconnected biogeochemical processes in an aquifer system	Brown et al. 2015; Anantharman et al. 2016	10.1038/nature14486; 10.1038/ncomms13219	ERS4026229	SAMN03203004
RIF_PHAGE_CIR_34_90	221511		Groundwater, Rifle, Colorado	Y		N	N	N	N	N				Thousands of microbial genomes shed light on interconnected biogeochemical processes in an aquifer system	Anantharman et al. 2016	10.1038/ncomms13219	ERS4026335	SAMN03842451
RIF_PHAGE_CIR_34_145	221454		Groundwater, Rifle, Colorado	Y		N	N	N	N	N				Thousands of microbial genomes shed light on interconnected biogeochemical processes in an aquifer system	Anantharman et al. 2016	10.1038/ncomms13219	ERS4026332	SAMN03842448
RIF_PHAGE_CIR_34_24	221305		Groundwater, Rifle, Colorado	Y		N	N	N	N	N				Thousands of microbial genomes shed light on interconnected biogeochemical processes in an aquifer system	Anantharman et al. 2016	10.1038/ncomms13219	ERS4026327	SAMN03842442
RIF_PHAGE_CIR_34_124	221304		Groundwater, Rifle, Colorado	Y		N	N	N	N	N				Thousands of microbial genomes shed light on interconnected biogeochemical processes in an aquifer system	Anantharman et al. 2016	10.1038/ncomms13219	ERS4026329	SAMN03842445
RIF_PHAGE_CIR_34_15	221304		Groundwater, Rifle, Colorado	Y		N	N	N	N	N				Thousands of microbial genomes shed light on interconnected biogeochemical processes in an aquifer system	Anantharman et al. 2016	10.1038/ncomms13219	ERS4026470	SAMN03842448
GWE1_PHAGE_CIR_39_28	219483		Groundwater, Rifle, Colorado	Y		N	N	N	N	N				Unusual biology across a group comprising more than 15% of domain Bacteria; Thousands of microbial genomes shed light on interconnected biogeochemical processes in an aquifer system	Brown et al. 2015; Anantharman et al. 2016	10.1038/nature14486; 10.1038/ncomms13219	ERS4026225	SAMN03203002
RIF_PHAGE_CU_33_10	219275		Groundwater, Rifle, Colorado		Y	N	N	N	N	N				Thousands of microbial genomes shed light on interconnected biogeochemical processes in an aquifer system	Anantharman et al. 2016	10.1038/ncomms13219	ERS4026463	SAMN03842435
GWC1_PHAGE_CIR_34_18	210922		Groundwater, Rifle, Colorado	Y		N	N	N	N	N				Unusual biology across a group comprising more than 15% of domain Bacteria; Thousands of microbial genomes shed light on interconnected biogeochemical processes in an aquifer system	Brown et al. 2015; Anantharman et al. 2016	10.1038/nature14486; 10.1038/ncomms13219	ERS4026220	SAMN03202998
GWB1_PHAGE_CIR_34_21	210888		Groundwater, Rifle, Colorado	Y		N	N	N	N	N				Unusual biology across a group comprising more than 15% of domain Bacteria; Thousands of microbial genomes shed light on interconnected biogeochemical processes in an aquifer system	Brown et al. 2015; Anantharman et al. 2016	10.1038/nature14486; 10.1038/ncomms13219	ERS4026216	SAMN03202996
GWA1_PHAGE_CIR_34_16	210832		Groundwater, Rifle, Colorado	Y		N	N	N	N	N				Unusual biology across a group comprising more than 15% of domain Bacteria; Thousands of microbial genomes shed light on interconnected biogeochemical processes in an aquifer system	Brown et al. 2015; Anantharman et al. 2016	10.1038/nature14486; 10.1038/ncomms13219	ERS4026214	SAMN03202994
RIF_PHAGE_CIR_29_13	206411		Groundwater, Rifle, Colorado	Y		N	N	Y	N	N	N/A	cas14K	V	Thousands of microbial genomes shed light on interconnected biogeochemical processes in an aquifer system	Anantharman et al. 2016	10.1038/ncomms13219	ERS4026326	SAMN03842440
H16-TANZANIA_PHAGE_CU_31_32	255295		Hadza fecal samples, Tanzania		Y	N	N	N	N	N				Metagenome Sequencing of the Hadza Hunter-Gatherer Gut Microbiota	Rampelli et al. 2015	10.1016/j.cub.2015.04.055	ERS4026233	SAMN03418259
H18-TANZANIA_PHAGE_33_33	216408		Hadza fecal samples, Tanzania			N	N	N	N	N				Metagenome Sequencing of the Hadza Hunter-Gatherer Gut Microbiota	Rampelli et al. 2015	10.1016/j.cub.2015.04.055	ERS4026234	SAMN03418261
AOT-USA_PLASMID_COMPLETE_CIR-CU-CL-RE_143_36	280022	Y	Human fecal, Peru	Y	Y	N	Y	Y	N	N	N/A	cas9	II	Subsistence strategies in traditional societies distinguish gut microbiomes	Obregon-Tito et al. 2015	10.1038/ncomms7505	ERS4026130	SAMN03283266
AOT-USA_PHAGE_CU_74_48	262597		Human fecal, Peru		Y	N	N	Y	N	N	cas5, cas7, cas8	None	I	Subsistence strategies in traditional societies distinguish gut microbiomes	Obregon-Tito et al. 2015	10.1038/ncomms7505	ERS4026129	SAMN03283255
AOT-USA_PHAGE_CU_138_47	207597		Human fecal, Peru		Y	N	N	N	N	N				Subsistence strategies in traditional societies distinguish gut microbiomes	Obregon-Tito et al. 2015	10.1038/ncomms7505	ERS4026128	SAMN03283255
AOT-PERU_PHAGE_COMPLETE_CIR-CU-CL_183_33	204597	Y	Human fecal, Peru	Y	Y	N	N	N	N	N				Subsistence strategies in traditional societies distinguish gut microbiomes	Obregon-Tito et al. 2015	10.1038/ncomms7505	ERS4026413	SAMN03283292
AOT-PERU_PHAGE_COMPLETE_CIR-CU-CL_35_94	203260	Y	Human fecal, Peru	Y	Y	N	N	N	N	N				Subsistence strategies in traditional societies distinguish gut microbiomes	Obregon-Tito et al. 2015	10.1038/ncomms7505	ERS4026131	SAMN03283288
AOT-PERU_PHAGE_COMPLETE_CIR-CU-CL-ST_331_34	201373	Y	Human fecal, Peru	Y	Y	N	N	N	N	N				Subsistence strategies in traditional societies distinguish gut microbiomes	Obregon-Tito et al. 2015	10.1038/ncomms7505	ERS4026412	SAMN03283272
SHALE-W_PHAGE_CIR_53_0	231862		Hydraulically Fractured Shale, Pennsylvania, USA	Y		N	N	N	N	N				Coupled laboratory and field investigations resolve microbial interactions that underpin persistence in hydraulically fractured shales	Borton et al. 2018	10.1073/pnas.1800155115	ERS4026407	SAMN04417440
SHALE-W_PHAGE_25_0	299394		Hydraulically Fractured Shale, West Virginia, USA			N	N	Y	N	N	cas6, cas7	cas3	I	Coupled laboratory and field investigations resolve microbial interactions that underpin persistence in hydraulically fractured shales	Borton et al. 2018	10.1073/pnas.1800155115	ERS4026401	SAMN06265493
LP_PHAGE_COMPLETE_CIR-CU-CL_32_25	735411	Y	Lac Pavin, France	Y	Y	Y	N	N	N	N				Jaffe et al. in prep	Jaffe et al. in prep		ERS4026464	ERS4025720
LP_PHAGE_COMPLETE_CIR-CU-CL_32_18	735411	Y	Lac Pavin, France	Y	Y	Y	N	N	N	N				Jaffe et al. in prep	Jaffe et al. in prep		ERS4026465	ERS4025718
LP_PHAGE_COMPLETE_CIR-CU-CL_31_18	642428	Y	Lac Pavin, France	Y	Y	Y	N	N	N	N				Jaffe et al. in prep	Jaffe et al. in prep		ERS4026417	ERS4025718
LP_PHAGE_38_17	399135		Lac Pavin, France			N	N	N	N	N				Jaffe et al. in prep	Jaffe et al. in prep		ERS4026265	ERS4025717
LP_PHAGE_39_54	378298		Lac Pavin, France			N	N	N	N	N				Jaffe et al. in prep	Jaffe et al. in prep		ERS4026264	ERS4025717
LP_PHAGE_52_55	372084		Lac Pavin, France			N	N	N	N	N				Jaffe et al. in prep	Jaffe et al. in prep		ERS4026272	ERS4025719
LP_PHAGE_52_35	369064		Lac Pavin, France			N	N	N	N	N				Jaffe et al. in prep	Jaffe et al. in prep		ERS4026267	ERS4025717
LP_PHAGE_52_9	358628		Lac Pavin, France			N	N	N	N	N				Jaffe et al. in prep	Jaffe et al. in prep		ERS4026270	ERS4025718
LP_PHAGE_38_12	339376		Lac Pavin, France			N	N	N	N	N				Jaffe et al. in prep	Jaffe et al. in prep		ERS4026263	ERS4025717
LP_PHAGE_36_12	307553		Lac Pavin, France			N	N	Y	N	N	N/A	cas12i	V	Jaffe et al. in prep	Jaffe et al. in prep		ERS4026262	ERS4025717
LP_PHAGE_30_17	301052		Lac Pavin, France			Y	N	N	N	N				Jaffe et al. in prep	Jaffe et al. in prep		ERS4026268	ERS4025718
LP_PHAGE_22_14	292000		Lac Pavin, France			N	N	N	N	N				Jaffe et al. in prep	Jaffe et al. in prep		ERS4026256	ERS4025717
LP_PHAGE_31_15	290974		Lac Pavin, France			N	N	Y	N	N	cas6, cas7	cas3	I	Jaffe et al. in prep	Jaffe et al. in prep		ERS4026266	ERS4025717
LP_PHAGE_CIR_34_34	286030		Lac Pavin, France	Y		N	N	N	N	N				Jaffe et al. in prep	Jaffe et al. in prep		ERS4026275	ERS4025720
LP_PHAGE_29_14	261948		Lac Pavin, France			N	N	Y	N	N	None	None		Jaffe et al. in prep	Jaffe et al. in prep		ERS4026259	ERS4025717
LP_PHAGE_CIR_36_41	252809		Lac Pavin, France	Y		N	N	N	N	N				Jaffe et al. in prep	Jaffe et al. in prep		ERS4026274	ERS4025720
LP_PHAGE_27_44	252800		Lac Pavin, France			N	N	N	N	N				Jaffe et al. in prep	Jaffe et al. in prep		ERS4026258	ERS4025717
LP_PHAGE_41_26	240711		Lac Pavin, France			N	N	N	N	N				Jaffe et al. in prep	Jaffe et al. in prep		ERS4026271	ERS4025719
LP_PHAGE_31_18	237691		Lac Pavin, France			N	N	N	N	N				Jaffe et al. in prep	Jaffe et al. in prep		ERS4026261	ERS4025717
LP_PHAGE_27_15	232799		Lac Pavin, France			N	N	N	N	N				Jaffe et al. in prep	Jaffe et al. in prep		ERS4026257	ERS4025717
LP_PHAGE_30_11	228957		Lac Pavin, France			N	N	Y	N	N	N/A	cas14J	V	Jaffe et al. in prep	Jaffe et al. in prep		ERS4026260	ERS4025717
LP_PHAGE_40_9	226594		Lac Pavin, France			N	N	Y	N	N	N/A	cas14u.9	V	Jaffe et al. in prep	Jaffe et al. in prep		ERS4026273	ERS4025720
LP_PHAGE_46_12	210462		Lac Pavin, France			N	N	N	N	N				Jaffe et al. in prep	Jaffe et al. in prep		ERS4026269	ERS4025718
LS_PHAGE_46_8	443985		Landsort Deep, Baltic Sea			N	N	Y	N	N	None	None		Megaphages infect Prevotella and variants are widespread in gut microbiomes	Devoto et al. 2019	10.1038/s41564-018-0338-9	ERS4026276	Reads lost in fire at J. Craig Venter Institute
LS_PHAGE_CIR_60_22	436626		Landsort Deep, Baltic Sea	Y		N	N	N	N	N				Megaphages infect Prevotella and variants are widespread in gut microbiomes	Devoto et al. 2019	10.1038/s41564-018-0338-9	ERS4026277	Reads lost in fire at J. Craig Venter Institute
GOV_PHAGE_CIR_57_1	317750		Marine, global ocean virome	Y		N	N	N	N	N				Ecogenomics and potential biogeochemical impacts of globally abundant ocean viruses	Roux et al. 2016	10.1038/nature19366	GOV_bin_1711_contig-70_0 from https://datacommons.cyverse.org/browse/iplant/home/shared/iVirus/GOV/Contigs_set/GOV_all_contigs_1k5.fna.gz	PRJEB4419
TARA_PHAGE_44_1	310536		Mesopelagic zone - North Pacific Ocean			N	N	N	N	N				A Holistic Approach to Marine Eco-Systems Biology	Karsenti et al. 2011	10.1371/journal.pbio.1001177	ERS4026388	SAMEA2623314
ALT_PHAGE_51_12	367691		Mine tailings impoundment –1, Manitoba Canada			N	N	N	N	N				Chen et al. in prep	Chen et al. in prep		ERS4026124	ERS4025673
ALT_PHAGE_39_18	357895		Mine tailings impoundment –1, Manitoba Canada			N	N	N	N	N				Chen et al. in prep	Chen et al. in prep		ERS4026120	ERS4025673
ALT_PHAGE_CIR_40_9	346700		Mine tailings impoundment –1, Manitoba Canada	Y		N	N	N	N	N				Chen et al. in prep	Chen et al. in prep		ERS4026117	ERS4025672
ALT_PHAGE_40_66	343759		Mine tailings impoundment –1, Manitoba Canada			N	N	N	N	N				Chen et al. in prep	Chen et al. in prep		ERS4026123	ERS4025673
ALT_PHAGE_39_22	280572		Mine tailings impoundment –1, Manitoba Canada			N	N	N	N	N				Chen et al. in prep	Chen et al. in prep		ERS4026121	ERS4025673
ALT_PHAGE_24_16	274127		Mine tailings impoundment –1, Manitoba Canada			N	N	N	N	N				Chen et al. in prep	Chen et al. in prep		ERS4026118	ERS4025673
ALT_PHAGE_35_11	238333		Mine tailings impoundment –1, Manitoba Canada			N	N	N	N	N				Chen et al. in prep	Chen et al. in prep		ERS4026119	ERS4025673
ALT_PHAGE_CIR_40_22	223193		Mine tailings impoundment –1, Manitoba Canada	Y		N	N	N	N	N				Chen et al. in prep	Chen et al. in prep		ERS4026126	ERS4025673
ALT_PHAGE_CIR_40_13	223190		Mine tailings impoundment –1, Manitoba Canada	Y		N	N	N	N	N				Chen et al. in prep	Chen et al. in prep		ERS4026116	ERS4025672
ALT_PHAGE_40_10	209332		Mine tailings impoundment –1, Manitoba Canada			N	N	N	N	N				Chen et al. in prep	Chen et al. in prep		ERS4026122	ERS4025673
ALT_PHAGE_40_9	209089		Mine tailings impoundment –1, Manitoba Canada			N	N	N	N	N				Chen et al. in prep	Chen et al. in prep		ERS4026125	ERS4025673
GR_PHAGE_54_16_B	226765		Mine tailings impoundment , Ontario, Canada			N	N	N	N	N				Chen et al. in prep	Chen et al. in prep		ERS4026410	SAMN06612081
GR_PHAGE_54_16_A	206954		Mine tailings impoundment , Ontario, Canada			N	N	N	N	N				Chen et al. in prep	Chen et al. in prep		ERS4026409	SAMN06612081
FFC_PHAGE_44_113	271315		Mine tailings Impoundment-2, Manitoba, Canada			N	N	N	N	N				Chen et al. in prep	Chen et al. in prep		ERS4026207	ERS4025697
FFSP_PHAGE_34_11	262413		Mine tailings Impoundment-2, Manitoba, Canada			N	N	N	N	N				Chen et al. in prep	Chen et al. in prep		ERS4026209	ERS4025698
FFC_PHAGE_43_1208	220400		Mine tailings Impoundment-2, Manitoba, Canada			N	N	N	N	N				Chen et al. in prep	Chen et al. in prep		ERS4026206	ERS4025697
FFC_PHAGE_CIR_38_15	214014		Mine tailings Impoundment-2, Manitoba, Canada	Y		N	N	N	N	N				Chen et al. in prep	Chen et al. in prep		ERS4026208	ERS4025697
FFC_PHAGE_CIR_42_59	203881		Mine tailings Impoundment-2, Manitoba, Canada	Y		N	N	N	N	N				Chen et al. in prep	Chen et al. in prep		ERS4026205	ERS4025697
RTP_PHAGE_33_21	338752		Mine tailings impoundment, Newfoundland, Canada			N	N	N	N	N				Chen et al. in prep	Chen et al. in prep		ERS4026337	ERS4025725
MOOSE-W_PHAGE_30_1	419969		Moose rumen, Alaska USA			N	N	N	N	N				Interspecies cross-feeding orchestrates carbon degradation in the rumen ecosystem	Solden et al. 2018	10.1038/s41564-018-0225-4	ERS4026400	SAMN04272874
MOOSE-W_PHAGE_CIR_22_0	331944		Moose rumen, Alaska USA	Y		N	N	N	N	N				Interspecies cross-feeding orchestrates carbon degradation in the rumen ecosystem	Solden et al. 2018	10.1038/s41564-018-0225-4	ERS4026406	SAMN04272874
MOOSE-W_PHAGE_37_0	229126		Moose rumen, Alaska USA			N	N	N	N	N				Interspecies cross-feeding orchestrates carbon degradation in the rumen ecosystem	Solden et al. 2018	10.1038/s41564-018-0225-4	ERS4026404	SAMN04272874
MOOSE-W_PHAGE_30_0	206649		Moose rumen, Alaska USA			N	N	N	N	N				Interspecies cross-feeding orchestrates carbon degradation in the rumen ecosystem	Solden et al. 2018	10.1038/s41564-018-0225-4	ERS4026402	SAMN04272874
R2_PLASMID_CIR_59_76	1234867		Neonatal Intensive Care Unit, Pittsburgh	Y		N	N	Y	Y	N	csc1gr5, csc2gr7	cas10	I	Genome-resolved metagenomics of eukaryotic populations during early colonization of premature infants and in hospital rooms	Olm and West et al. 2019	10.1186/s40168-019-0638-1	ERS4026350	SAMN06443398
R2_PHAGE_CIR_46_32	469944		Neonatal Intensive Care Unit, Pittsburgh	Y		N	N	N	N	N				Genome-resolved metagenomics of eukaryotic populations during early colonization of premature infants and in hospital rooms	Olm and West et al. 2019	10.1186/s40168-019-0638-1	ERS4026344	SAMN06443395
R2_PHAGE_46_15	468850		Neonatal Intensive Care Unit, Pittsburgh			N	N	N	N	N				Genome-resolved metagenomics of eukaryotic populations during early colonization of premature infants and in hospital rooms	Olm and West et al. 2019	10.1186/s40168-019-0638-1	ERS4026342	SAMN06443392
R2_PHAGE_CIR_46_26	423438		Neonatal Intensive Care Unit, Pittsburgh	Y		N	N	N	N	N				Genome-resolved metagenomics of eukaryotic populations during early colonization of premature infants and in hospital rooms	Olm and West et al. 2019	10.1186/s40168-019-0638-1	ERS4026340	SAMN06443389
R2_PHAGE_49_14	389450		Neonatal Intensive Care Unit, Pittsburgh			N	N	N	N	N				Genome-resolved metagenomics of eukaryotic populations during early colonization of premature infants and in hospital rooms	Olm and West et al. 2019	10.1186/s40168-019-0638-1	ERS4026352	SAMN06443401
R2_PHAGE_CIR_43_124	316706		Neonatal Intensive Care Unit, Pittsburgh	Y		N	N	N	N	N				Genome-resolved metagenomics of eukaryotic populations during early colonization of premature infants and in hospital rooms	Olm and West et al. 2019	10.1186/s40168-019-0638-1	ERS4026345	SAMN06443395
R2_PHAGE_47_28	291133		Neonatal Intensive Care Unit, Pittsburgh			N	N	N	N	N				Genome-resolved metagenomics of eukaryotic populations during early colonization of premature infants and in hospital rooms	Olm and West et al. 2019	10.1186/s40168-019-0638-1	ERS4026349	SAMN06443398
R2_PHAGE_46_52	283806		Neonatal Intensive Care Unit, Pittsburgh			N	N	N	N	N				Genome-resolved metagenomics of eukaryotic populations during early colonization of premature infants and in hospital rooms	Olm and West et al. 2019	10.1186/s40168-019-0638-1	ERS4026348	SAMN06443398
R2_PHAGE_CIR_48_27	268303		Neonatal Intensive Care Unit, Pittsburgh	Y		N	N	N	N	N				Genome-resolved metagenomics of eukaryotic populations during early colonization of premature infants and in hospital rooms	Olm and West et al. 2019	10.1186/s40168-019-0638-1	ERS4026346	SAMN06443395
R2_PHAGE_CIR_48_113	267210		Neonatal Intensive Care Unit, Pittsburgh	Y		N	N	N	N	N				Genome-resolved metagenomics of eukaryotic populations during early colonization of premature infants and in hospital rooms	Olm and West et al. 2019	10.1186/s40168-019-0638-1	ERS4026343	SAMN06443392
R2_PHAGE_CIR_49_23	261870		Neonatal Intensive Care Unit, Pittsburgh	Y		N	N	N	N	N				Genome-resolved metagenomics of eukaryotic populations during early colonization of premature infants and in hospital rooms	Olm and West et al. 2019	10.1186/s40168-019-0638-1	ERS4026351	SAMN06443398
R2_PHAGE_CIR_48_45	261787		Neonatal Intensive Care Unit, Pittsburgh	Y		N	N	N	N	N				Genome-resolved metagenomics of eukaryotic populations during early colonization of premature infants and in hospital rooms	Olm and West et al. 2019	10.1186/s40168-019-0638-1	ERS4026347	SAMN06443395
R2_PHAGE_CIR_50_38	259229		Neonatal Intensive Care Unit, Pittsburgh	Y		N	N	N	N	N				Genome-resolved metagenomics of eukaryotic populations during early colonization of premature infants and in hospital rooms	Olm and West et al. 2019	10.1186/s40168-019-0638-1	ERS4026469	SAMN06443386
R2_PHAGE_CIR_50_795	259229		Neonatal Intensive Care Unit, Pittsburgh	Y		N	N	N	N	N				Genome-resolved metagenomics of eukaryotic populations during early colonization of premature infants and in hospital rooms	Olm and West et al. 2019	10.1186/s40168-019-0638-1	ERS4026341	SAMN06443389
R3_PHAGE_CIR_58_19	234170		Neonatal Intensive Care Unit, Pittsburgh	Y		N	N	N	N	N				Genome-resolved metagenomics of eukaryotic populations during early colonization of premature infants and in hospital rooms	Olm and West et al. 2019	10.1186/s40168-019-0638-1	ERS4026339	SAMN06443381
OS_PHAGE_40_40	347087		Oil Seep, Santa Barbara			N	N	N	N	N				Recovery of genomes from metagenomes via a dereplication, aggregation and scoring strategy	Sieber et al. 2018	10.1038/s41564-018-0171-1	ERS4026474	SAMN06268371
PIG_PHAGE_COMPLETE_CIR-CU-CL_36_38_A	286080	Y	Pig fecal material, Denmark	Y	Y	N	N	N	N	N				Megaphages infect Prevotella and variants are widespread in gut microbiomes	Devoto et al. 2019	10.1038/s41564-018-0338-9	ERS4026424	SAMEA4688849
PIG_PHAGE_COMPLETE_CIR-CU-CL_36_38_B	283605	Y	Pig fecal material, Denmark	Y	Y	N	N	N	N	N				Megaphages infect Prevotella and variants are widespread in gut microbiomes	Devoto et al. 2019	10.1038/s41564-018-0338-9	ERS4026427	SAMEA4689035
PIG_PHAGE_CU_27_28	267703		Pig fecal material, Denmark		Y	N	N	N	N	N				Megaphages infect Prevotella and variants are widespread in gut microbiomes	Devoto et al. 2019	10.1038/s41564-018-0338-9	ERS4026420	SAMEA4689009
PIG_PHAGE_CU_25_19	267678		Pig fecal material, Denmark		Y	N	N	N	N	N				Megaphages infect Prevotella and variants are widespread in gut microbiomes	Devoto et al. 2019	10.1038/s41564-018-0338-9	ERS4026428	SAMEA4689037
PIG_PHAGE_CU_37_17	250325		Pig fecal material, Denmark		Y	N	N	N	N	N				Megaphages infect Prevotella and variants are widespread in gut microbiomes	Devoto et al. 2019	10.1038/s41564-018-0338-9	ERS4026423	SAMEA4689019
PIG_PHAGE_COMPLETE_CIR-CU-CL_37_51	247421	Y	Pig fecal material, Denmark	Y	Y	N	N	N	N	N				Megaphages infect Prevotella and variants are widespread in gut microbiomes	Devoto et al. 2019	10.1038/s41564-018-0338-9	ERS4026426	SAMEA4689032
PIG_PHAGE_CU_27_27	240683		Pig fecal material, Denmark		Y	N	N	N	N	N				Megaphages infect Prevotella and variants are widespread in gut microbiomes	Devoto et al. 2019	10.1038/s41564-018-0338-9	ERS4026430	SAMEA4689039
PIG_PHAGE_COMPLETE_CIR-CU-CL_37_32	237515	Y	Pig fecal material, Denmark	Y	Y	N	N	N	N	N				Megaphages infect Prevotella and variants are widespread in gut microbiomes	Devoto et al. 2019	10.1038/s41564-018-0338-9	ERS4026425	SAMEA4688934
PIG_PHAGE_COMPLETE_CIR-CU-CL_31_57	227103	Y	Pig fecal material, Denmark	Y	Y	N	N	N	N	N				Megaphages infect Prevotella and variants are widespread in gut microbiomes	Devoto et al. 2019	10.1038/s41564-018-0338-9	ERS4026421	SAMEA4689011
PIG_PHAGE_CU_31_44	225229		Pig fecal material, Denmark		Y	N	N	N	N	N				Megaphages infect Prevotella and variants are widespread in gut microbiomes	Devoto et al. 2019	10.1038/s41564-018-0338-9	ERS4026431	SAMEA4689046
PIG_PHAGE_CU_41_30	221901		Pig fecal material, Denmark		Y	N	N	N	N	N				Megaphages infect Prevotella and variants are widespread in gut microbiomes	Devoto et al. 2019	10.1038/s41564-018-0338-9	ERS4026432	SAMEA4688858
PIG_PHAGE_CU_31_108	217230		Pig fecal material, Denmark		Y	N	N	N	N	N				Megaphages infect Prevotella and variants are widespread in gut microbiomes	Devoto et al. 2019	10.1038/s41564-018-0338-9	ERS4026422	SAMEA4689011
PIG_PHAGE_CU_31_47	207712		Pig fecal material, Denmark		Y	N	N	N	N	N				Megaphages infect Prevotella and variants are widespread in gut microbiomes	Devoto et al. 2019	10.1038/s41564-018-0338-9	ERS4026429	SAMEA4689037
BML_PHAGE_29_17	394886		Pit Lake, Alberta, Canada			Y	N	Y	N	N	N/A	cas14J	V	Chen et al. in prep	Chen et al. in prep		ERS4026140	ERS4025682
BML_PHAGE_CIR_41_12	355989		Pit Lake, Alberta, Canada	Y		N	N	N	N	N				Chen et al. in prep	Chen et al. in prep		ERS4026156	ERS4025687
BML_PHAGE_CIR_40_12	346168		Pit Lake, Alberta, Canada	Y		N	N	N	N	N				Chen et al. in prep	Chen et al. in prep		ERS4026144	ERS4025683
BML_PHAGE_CIR_40_15_A	346168		Pit Lake, Alberta, Canada	Y		N	N	N	N	N				Chen et al. in prep	Chen et al. in prep		ERS4026151	ERS4025684
BML_PHAGE_CIR_47_13	332132		Pit Lake, Alberta, Canada	Y		N	N	N	N	N				Chen et al. in prep	Chen et al. in prep		ERS4026143	ERS4025682
BML_PHAGE_COMPLETE_CIR-CU-CL_47_17	332072	Y	Pit Lake, Alberta, Canada	Y	Y	N	N	N	N	N				Chen et al. in prep	Chen et al. in prep		ERS4026415	ERS4025681
BML_PHAGE_COMPLETE_CIR-CU-CL_30_21	331854	Y	Pit Lake, Alberta, Canada	Y	Y	N	N	Y	N	N	cas6, cas5, cas7, cas8	cas3	I	Chen et al. in prep	Chen et al. in prep		ERS4026462	ERS4025687
BML_PHAGE_CIR-CU-GA_51_12	331640		Pit Lake, Alberta, Canada	Y	Y	N	N	N	N	N				Chen et al. in prep	Chen et al. in prep		ERS4026414	ERS4025681
BML_PHAGE_47_7	331260		Pit Lake, Alberta, Canada			N	N	N	N	N				Chen et al. in prep	Chen et al. in prep		ERS4026148	ERS4025683
BML_PHAGE_34_18	331044		Pit Lake, Alberta, Canada			N	N	N	N	N				Chen et al. in prep	Chen et al. in prep		ERS4026161	ERS4025687
BML_PHAGE_CIR_42_5	328581		Pit Lake, Alberta, Canada	Y		N	N	N	N	N				Chen et al. in prep	Chen et al. in prep		ERS4026145	ERS4025683
BML_PHAGE_47_8	325747		Pit Lake, Alberta, Canada			N	N	N	N	N				Chen et al. in prep	Chen et al. in prep		ERS4026152	ERS4025684
BML_PHAGE_CIR_31_30	325046		Pit Lake, Alberta, Canada	Y		N	N	N	N	N				Chen et al. in prep	Chen et al. in prep		ERS4026139	ERS4025680
BML_PHAGE_CIR_31_29_A	325039		Pit Lake, Alberta, Canada	Y		N	N	N	N	N				Chen et al. in prep	Chen et al. in prep		ERS4026136	ERS4025677
BML_PHAGE_CIR_31_29_B	324848		Pit Lake, Alberta, Canada	Y		N	N	N	N	N				Chen et al. in prep	Chen et al. in prep		ERS4026138	ERS4025679
BML_PHAGE_CIR_31_13	324002		Pit Lake, Alberta, Canada	Y		N	N	N	N	N				Chen et al. in prep	Chen et al. in prep		ERS4026137	ERS4025678
BML_PHAGE_45_11	322368		Pit Lake, Alberta, Canada			N	N	N	N	N				Chen et al. in prep	Chen et al. in prep		ERS4026162	ERS4025687
BML_PHAGE_CIR_30_13	312403		Pit Lake, Alberta, Canada	Y		N	N	N	N	N				Chen et al. in prep	Chen et al. in prep		ERS4026157	ERS4025687
BC_PHAGE_31_62	296039		Pit Lake, Alberta, Canada			N	N	N	N	N				Chen et al. in prep	Chen et al. in prep		ERS4026132	ERS4025675
BML_PHAGE_48_9	285956		Pit Lake, Alberta, Canada			N	N	N	N	N				Chen et al. in prep	Chen et al. in prep		ERS4026142	ERS4025682
BML_PHAGE_48_21	281088		Pit Lake, Alberta, Canada			N	N	N	N	N				Chen et al. in prep	Chen et al. in prep		ERS4026164	ERS4025687
BML_PHAGE_48_38	276025		Pit Lake, Alberta, Canada			N	N	N	N	N				Chen et al. in prep	Chen et al. in prep		ERS4026165	ERS4025687
BML_PHAGE_37_14	275198		Pit Lake, Alberta, Canada			N	N	N	N	N				Chen et al. in prep	Chen et al. in prep		ERS4026141	ERS4025682
BML_PHAGE_COMPLETE_CIR-CU-CL_32_14	238368	Y	Pit Lake, Alberta, Canada	Y	Y	N	N	N	N	N				Chen et al. in prep	Chen et al. in prep		ERS4026416	ERS4025684
BML_PHAGE_32_10	238004		Pit Lake, Alberta, Canada			N	N	N	N	N				Chen et al. in prep	Chen et al. in prep		ERS4026149	ERS4025683
BML_PHAGE_CIR_35_18	237989		Pit Lake, Alberta, Canada	Y		N	N	N	N	N				Chen et al. in prep	Chen et al. in prep		ERS4026150	ERS4025684
BML_PHAGE_CIR_35_14	237794		Pit Lake, Alberta, Canada	Y		N	N	N	N	N				Chen et al. in prep	Chen et al. in prep		ERS4026146	ERS4025683
BML_PHAGE_39_25	235627		Pit Lake, Alberta, Canada			N	N	N	N	N				Chen et al. in prep	Chen et al. in prep		ERS4026153	ERS4025684
BML_PHAGE_39_34	230743		Pit Lake, Alberta, Canada			N	N	N	N	N				Chen et al. in prep	Chen et al. in prep		ERS4026154	ERS4025685
BML_PHAGE_46_119	226908		Pit Lake, Alberta, Canada			N	N	N	N	N				Chen et al. in prep	Chen et al. in prep		ERS4026163	ERS4025687
BML_PHAGE_39_22	225546		Pit Lake, Alberta, Canada			N	N	N	N	N				Chen et al. in prep	Chen et al. in prep		ERS4026147	ERS4025683
BML_PHAGE_CIR_40_15_B	222739		Pit Lake, Alberta, Canada	Y		N	N	N	N	N				Chen et al. in prep	Chen et al. in prep		ERS4026159	ERS4025687
BML_PHAGE_CIR_36_18	217369		Pit Lake, Alberta, Canada	Y		N	N	N	N	N				Chen et al. in prep	Chen et al. in prep		ERS4026158	ERS4025687
BML_PHAGE_CIR_57_14	206479		Pit Lake, Alberta, Canada	Y		N	N	N	N	N				Chen et al. in prep	Chen et al. in prep		ERS4026155	ERS4025686
BML_PHAGE_CIR_57_32	206479		Pit Lake, Alberta, Canada	Y		N	N	N	N	N				Chen et al. in prep	Chen et al. in prep		ERS4026160	ERS4025687
PPR-W_PHAGE_36_0	223498		Prairie pothole, North Dakota, USA			N	N	N	N	N				Viral and metabolic controls on high rates of microbial sulfur and carbon cycling in wetland ecosystems	Dalcin Martins et al. 2018	10.1186/s40168-018-0522-4	ERS4026403	SAMN06267048,SAMN06267049,SAMN06267050,SAMN06267051,SAMN06267052,SAMN06267053,SAMN06267054,SAMN06267055,SAMN06267056
N5_UNKNOWN_CIR_33_1450	265852		Premature infant gut, Pittsburgh	Y		N	N	N	N	N				Genome-resolved metagenomics of eukaryotic populations during early colonization of premature infants and in hospital rooms	Olm and West et al. 2019	10.1186/s40168-019-0638-1	ERS4026297	SAMN07983118
ER_PHAGE_CIR_36_10	213193		Riparian zone soil, East River, Colorado	Y		N	N	N	N	N				Matheus-Carnevali et al. in prep	Matheus-Carnevali et al. in prep		ERS4026183	SAMN07632151
SALIVA_PHAGE_CIR-CU-GA_36_42	341471		Saliva from pregnant woman, California	Y	Y	N	Y	N	N	N				Metagenomic analysis with strain-level resolution reveals fine-scale variation in the human pregnancy microbiome	Goltsman et al. 2018	10.1101/gr.236000.118	ERS4026433	SAMN03845183,SAMN03845186,SAMN03845187,SAMN03845190,SAMN03845195,SAMN03845196,SAMN03845199,SAMN03845202,SAMN03845204,SAMN03845207,SAMN03845209
SALIVA_PHAGE_50_19	291442		Saliva from pregnant woman, California			N	Y	N	N	N				Metagenomic analysis with strain-level resolution reveals fine-scale variation in the human pregnancy microbiome	Goltsman et al. 2018	10.1101/gr.236000.118	ERS4026398	SAMN03845460,SAMN03845463,SAMN03845466,SAMN03845469,SAMN03845472,SAMN03845475,SAMN03845503
SALIVA_PHAGE_53_32	290309		Saliva from pregnant woman, California			N	N	Y	N	N	None	None		Metagenomic analysis with strain-level resolution reveals fine-scale variation in the human pregnancy microbiome	Goltsman et al. 2018	10.1101/gr.236000.118	ERS4026396	SAMN03845132,SAMN03845133,SAMN03845139,SAMN03845142,SAMN03845146,SAMN03845147,SAMN03845150,SAMN03845152,SAMN03845155,SAMN03845225
SALIVA_PHAGE_COMPLETE_CIR-CU-CL-ST_27_31	282342	Y	Saliva from pregnant woman, California	Y	Y	N	N	N	N	N				Metagenomic analysis with strain-level resolution reveals fine-scale variation in the human pregnancy microbiome	Goltsman et al. 2018	10.1101/gr.236000.118	ERS4026434	SAMN03845460,SAMN03845463,SAMN03845466,SAMN03845469,SAMN03845472,SAMN03845475,SAMN03845503
SALIVA_PHAGE_CIR_33_32	269650		Saliva from pregnant woman, California	Y		N	Y	N	N	N				Metagenomic analysis with strain-level resolution reveals fine-scale variation in the human pregnancy microbiome	Goltsman et al. 2018	10.1101/gr.236000.118	ERS4026392	SAMN03845365,SAMN03845368,SAMN03845371,SAMN03845374,SAMN03845377,SAMN03845380,SAMN03845383,SAMN03845386,SAMN03845389,SAMN03845392,SAMN03845395
SALIVA_PHAGE_CIR_35_58	269031		Saliva from pregnant woman, California	Y		N	Y	N	N	N				Metagenomic analysis with strain-level resolution reveals fine-scale variation in the human pregnancy microbiome	Goltsman et al. 2018	10.1101/gr.236000.118	ERS4026394	SAMN03845088,SAMN03845091,SAMN03845094,SAMN03845097,SAMN03845100,SAMN03845103,SAMN03845106,SAMN03845108,SAMN03845111,SAMN03845114,SAMN03845224
SALIVA_PHAGE_CIR_50_129	256090		Saliva from pregnant woman, California	Y		N	Y	N	N	N				Metagenomic analysis with strain-level resolution reveals fine-scale variation in the human pregnancy microbiome	Goltsman et al. 2018	10.1101/gr.236000.118	ERS4026390	SAMN03845183,SAMN03845186,SAMN03845187,SAMN03845190,SAMN03845195,SAMN03845196,SAMN03845199,SAMN03845202,SAMN03845204,SAMN03845207,SAMN03845209
SALIVA_PHAGE_CIR_35_35	255730		Saliva from pregnant woman, California	Y		N	Y	N	N	N				Metagenomic analysis with strain-level resolution reveals fine-scale variation in the human pregnancy microbiome	Goltsman et al. 2018	10.1101/gr.236000.118	ERS4026393	SAMN03845365,SAMN03845368,SAMN03845371,SAMN03845374,SAMN03845377,SAMN03845380,SAMN03845383,SAMN03845386,SAMN03845389,SAMN03845392,SAMN03845395
SALIVA_PHAGE_CIR-CU-GA_30_14	226076		Saliva from pregnant woman, California	Y	Y	N	Y	N	N	N				Metagenomic analysis with strain-level resolution reveals fine-scale variation in the human pregnancy microbiome	Goltsman et al. 2018	10.1101/gr.236000.118	ERS4026389	SAMN03845183,SAMN03845186,SAMN03845187,SAMN03845190,SAMN03845195,SAMN03845196,SAMN03845199,SAMN03845202,SAMN03845204,SAMN03845207,SAMN03845209
SALIVA_PHAGE_50_20	223372		Saliva from pregnant woman, California			N	N	N	N	N				Metagenomic analysis with strain-level resolution reveals fine-scale variation in the human pregnancy microbiome	Goltsman et al. 2018	10.1101/gr.236000.118	ERS4026397	SAMN03845132,SAMN03845133,SAMN03845139,SAMN03845142,SAMN03845146,SAMN03845147,SAMN03845150,SAMN03845152,SAMN03845155,SAMN03845225
SALIVA_PHAGE_CIR_32_22	201051		Saliva from pregnant woman, California	Y		N	Y	N	N	N				Metagenomic analysis with strain-level resolution reveals fine-scale variation in the human pregnancy microbiome	Goltsman et al. 2018	10.1101/gr.236000.118	ERS4026395	SAMN03845132,SAMN03845133,SAMN03845139,SAMN03845142,SAMN03845146,SAMN03845147,SAMN03845150,SAMN03845152,SAMN03845155,SAMN03845225
SALIVA_PHAGE_33_36	371403		Saliva pregnant woman, preterm delivery, California			N	N	N	N	N				Metagenomic analysis with strain-level resolution reveals fine-scale variation in the human pregnancy microbiome	Goltsman et al. 2018	10.1101/gr.236000.118	ERS4026320	SAMN03845158,SAMN03845159,SAMN03845162,SAMN03845165,SAMN03845168,SAMN03845171,SAMN03845174,SAMN03845176,SAMN03845179,SAMN03845181
SALIVA_PHAGE_CIR_31_15	280283		Saliva pregnant woman, preterm delivery, California	Y		N	N	N	N	N				Metagenomic analysis with strain-level resolution reveals fine-scale variation in the human pregnancy microbiome	Goltsman et al. 2018	10.1101/gr.236000.118	ERS4026314	SAMN03845223,SAMN03845036,SAMN03845038,SAMN03845029,SAMN03845043,SAMN03845046,SAMN03845048,SAMN03845030,SAMN03845053,SAMN03845056,SAMN03845058,SAMN03845033,SAMN03845217
SALIVA_PHAGE_CIR_31_11	278879		Saliva pregnant woman, preterm delivery, California	Y		N	N	N	N	N				Metagenomic analysis with strain-level resolution reveals fine-scale variation in the human pregnancy microbiome	Goltsman et al. 2018	10.1101/gr.236000.118	ERS4026316	SAMN03845158,SAMN03845159,SAMN03845162,SAMN03845165,SAMN03845168,SAMN03845171,SAMN03845174,SAMN03845176,SAMN03845179,SAMN03845181
SALIVA_PHAGE_CIR_34_48	257052		Saliva pregnant woman, preterm delivery, California	Y		N	Y	N	N	N				Metagenomic analysis with strain-level resolution reveals fine-scale variation in the human pregnancy microbiome	Goltsman et al. 2018	10.1101/gr.236000.118	ERS4026317	SAMN03845158,SAMN03845159,SAMN03845162,SAMN03845165,SAMN03845168,SAMN03845171,SAMN03845174,SAMN03845176,SAMN03845179,SAMN03845181
SALIVA_PHAGE_34_21	243652		Saliva pregnant woman, preterm delivery, California			N	Y	N	N	N				Metagenomic analysis with strain-level resolution reveals fine-scale variation in the human pregnancy microbiome	Goltsman et al. 2018	10.1101/gr.236000.118	ERS4026315	SAMN03845223,SAMN03845036,SAMN03845038,SAMN03845029,SAMN03845043,SAMN03845046,SAMN03845048,SAMN03845030,SAMN03845053,SAMN03845056,SAMN03845058,SAMN03845033,SAMN03845217
SALIVA_PHAGE_CIR_35_33	243172		Saliva pregnant woman, preterm delivery, California	Y		N	Y	N	N	N				Metagenomic analysis with strain-level resolution reveals fine-scale variation in the human pregnancy microbiome	Goltsman et al. 2018	10.1101/gr.236000.118	ERS4026318	SAMN03845158,SAMN03845159,SAMN03845162,SAMN03845165,SAMN03845168,SAMN03845171,SAMN03845174,SAMN03845176,SAMN03845179,SAMN03845181
SALIVA_PHAGE_45_12	238173		Saliva pregnant woman, preterm delivery, California			N	Y	N	N	N				Metagenomic analysis with strain-level resolution reveals fine-scale variation in the human pregnancy microbiome	Goltsman et al. 2018	10.1101/gr.236000.118	ERS4026319	SAMN03845158,SAMN03845159,SAMN03845162,SAMN03845165,SAMN03845168,SAMN03845171,SAMN03845174,SAMN03845176,SAMN03845179,SAMN03845181
SALIVA_PHAGE_31_10	238146		Saliva pregnant woman, preterm delivery, California			N	Y	N	N	N				Metagenomic analysis with strain-level resolution reveals fine-scale variation in the human pregnancy microbiome	Goltsman et al. 2018	10.1101/gr.236000.118	ERS4026321	SAMN03845019,SAMN03845027,SAMN03845079,SAMN03845082,SAMN03845085
SALIVA_PHAGE_CIR_29_15	206174		Saliva pregnant woman, preterm delivery, California	Y		N	N	N	N	N				Metagenomic analysis with strain-level resolution reveals fine-scale variation in the human pregnancy microbiome	Goltsman et al. 2018	10.1101/gr.236000.118	ERS4026313	SAMN03845223,SAMN03845036,SAMN03845038,SAMN03845029,SAMN03845043,SAMN03845046,SAMN03845048,SAMN03845030,SAMN03845053,SAMN03845056,SAMN03845058,SAMN03845033,SAMN03845217
SP_PHAGE_44_14_B	332280		Salt Pond, California			Y	N	N	N	N				Zhou et al. in prep	Zhou et al. in prep		ERS4026242	SAMN06264691
SP_PHAGE_CIR_38_20	331771		Salt Pond, California	Y		N	N	N	N	N				Zhou et al. in prep	Zhou et al. in prep		ERS4026473	SAMN06265040
SP_PHAGE_CIR_37_21	305268		Salt Pond, California	Y		N	N	N	N	N				Zhou et al. in prep	Zhou et al. in prep		ERS4026472	SAMN07631160
SP_PHAGE_44_14_A	291615		Salt Pond, California			Y	N	N	N	N				Zhou et al. in prep	Zhou et al. in prep		ERS4026241	SAMN06266236
SP_PHAGE_46_14	284351		Salt Pond, California			Y	N	N	N	N				Zhou et al. in prep	Zhou et al. in prep		ERS4026246	SAMN06265040
SP_PHAGE_33_24	283971		Salt Pond, California			N	N	N	N	N				Zhou et al. in prep	Zhou et al. in prep		ERS4026244	SAMN06265040
SP_PHAGE_CIR_40_14	216352		Salt Pond, California	Y		N	N	N	N	N				Zhou et al. in prep	Zhou et al. in prep		ERS4026240	SAMN06266236
SP_PHAGE_CIR_41_28	201039		Salt Pond, California	Y		N	N	N	N	N				Zhou et al. in prep	Zhou et al. in prep		ERS4026245	SAMN06265040
SP_PHAGE_CIR_52_25	200585		Salt Pond, California	Y		N	N	N	N	N				Zhou et al. in prep	Zhou et al. in prep		ERS4026243	SAMN06264690
RIF_PHAGE_CU_29_17	503412		Sediment, Rifle, Colorado		Y	N	N	Y	Y	Y	N/A	cas14K	V	Aquifer environment selects for microbial species cohorts in sediment and groundwater	Hug et al. 2015	10.1038/ismej.2015.2	ERS4026448	SAMN05422155
RIF_PHAGE_35_13	419687		Sediment, Rifle, Colorado			N	N	N	N	N				Aquifer environment selects for microbial species cohorts in sediment and groundwater	Hug et al. 2015	10.1038/ismej.2015.2	ERS4026336	SAMN05421993
RIF_PHAGE_29_7	281267		Sediment, Rifle, Colorado			N	N	Y	N	N	N/A	cas14K	V	Critical biogeochemical functions in the subsurfaceare associated with bacteria from new phyla and little studied lineages	Hug et al. 2016	10.1111/1462-2920.12930	ERS4026411	SAMN03092877
GD_PHAGE_62_180	349454		Sewerage pond, Modesto, California			N	N	Y	N	N	cas5, cas7, cas8	VU1	I, V	He et al. in prep	He et al. in prep		ERS4026300	ERS4025691
BM_PHAGE_CIR_35_55	437772		SF Bay mud, Berkeley, California	Y		N	N	N	N	N							ERS4026135	ERS4025676
BM_PHAGE_48_13	401365		SF Bay mud, Berkeley, California			N	N	N	N	N							ERS4026134	ERS4025676
ER_PHAGE_58_11	404268		Soil, East River, Colorado			N	N	N	N	N				Thomas et al. in prep	Thomas et al. in prep		ERS4026236	SAMN08777505,SAMN08777505
ER_PHAGE_35_11	250550		Soil, East River, Colorado			N	N	N	N	N				Thomas et al. in prep	Thomas et al. in prep		ERS4026235	SAMN08779200,SAMN08779200
STOOL_PHAGE_27_12	224755		Stool from pregnant woman, California			N	Y	N	N	N				Metagenomic analysis with strain-level resolution reveals fine-scale variation in the human pregnancy microbiome	Goltsman et al. 2018	10.1101/gr.236000.118	ERS4026399	SAMN03844460,SAMN03844463,SAMN03844466,SAMN03844470,SAMN03844472,SAMN03844475,SAMN03844477,SAMN03844480,SAMN03844483,SAMN03844486
STOOL_UNKNOWN_CIR_37_17	205941		Stool from pregnant woman, California	Y		N	N	N	N	N				Metagenomic analysis with strain-level resolution reveals fine-scale variation in the human pregnancy microbiome	Goltsman et al. 2018	10.1101/gr.236000.118	ERS4026391	SAMN03844207,SAMN03844210,SAMN03844213,SAMN03844216,SAMN03844219,SAMN03844222,SAMN03844225,SAMN03844228,SAMN03844234,SAMN03844236,SAMN03844237
ER_PHAGE_49_29	350418		Sub-soil (saprolite), East River, Colorado			N	N	N	N	N				Microbial communities across a hillslope‐riparian transect shaped by proximity to the stream, groundwater table, and weathered bedrock	Lavy et al. 2019	10.1002/ece3.5254	ERS4026312	SAMN08776573
ER_PHAGE_49_14	298824		Sub-soil (saprolite), East River, Colorado			N	N	N	N	N				Microbial communities across a hillslope‐riparian transect shaped by proximity to the stream, groundwater table, and weathered bedrock	Lavy et al. 2019	10.1002/ece3.5254	ERS4026311	SAMN08776734
ZODLETONE_PHAGE_CIR_29_75	214364		Sulfide Spring, Oklahoma	Y		N	N	N	N	N				Candidatus Krumholzibacterium zodletonense gen. nov., sp nov, the first representative of the candidate phylum Krumholzibacteriota phyl. nov. recovered from an anoxic sulfidic spring using genome resolved metagenomics	Youssef et al. 2019	10.1016/j.syapm.2018.11.002	ERS4026408	SAMN06266181
SCN_PHAGE_41_19	338022		Thiocyanate bioreactor, South Africa			N	N	N	N	N				Genome-Resolved Meta-Omics Ties Microbial Dynamics to Process Performance in Biotechnology for Thiocyanate Degradation	Kantor et al. 2017	10.1021/acs.est.6b04477	ERS4026354	SAMN05389814
SCN_PHAGE_53_15	252802		Thiocyanate bioreactor, South Africa			N	N	N	N	N				Genome-Resolved Meta-Omics Ties Microbial Dynamics to Process Performance in Biotechnology for Thiocyanate Degradation	Kantor et al. 2017	10.1021/acs.est.6b04477	ERS4026353	SAMN05389815
SCN_PHAGE_53_104	250751		Thiocyanate bioreactor, South Africa			N	N	N	N	N				Genome‐resolved metagenomics of a bioremediation system for degradation of thiocyanate in mine water containing suspended solid tailings	Rahman et al. 2017	10.1002/mbo3.446	ERS4026357	SAMN05509839
SCN_PHAGE_32_18	239032		Thiocyanate bioreactor, South Africa			N	N	N	N	N				Genome‐resolved metagenomics of a bioremediation system for degradation of thiocyanate in mine water containing suspended solid tailings	Rahman et al. 2017	10.1002/mbo3.446	ERS4026358	SAMN05509839
SCN_PHAGE_52_48	227441		Thiocyanate bioreactor, South Africa			N	N	N	N	N				Genome‐resolved metagenomics of a bioremediation system for degradation of thiocyanate in mine water containing suspended solid tailings	Rahman et al. 2017	10.1002/mbo3.446	ERS4026355	SAMN05509838
SCN_PHAGE_52_81	208733		Thiocyanate bioreactor, South Africa			N	N	N	N	N				Genome‐resolved metagenomics of a bioremediation system for degradation of thiocyanate in mine water containing suspended solid tailings	Rahman et al. 2017	10.1002/mbo3.446	ERS4026356	ERS4025726
DGJ_PHAGE_43_837	325850		Tibet/Yunan Hot Springs			N	N	N	N	N				Chen et al. in prep	Chen et al. in prep		ERS4026173	ERS4025688
QC4_PHAGE_CIR_51_52	212663		Tibet/Yunan Hot Springs	Y		N	N	N	N	N				Chen et al. in prep	Chen et al. in prep		ERS4026322	ERS4025724
SR-VP_PHAGE_COMPLETE_CIR-CU-CL_42_23	595163	Y	Vernal pool mud, Lake County, California	Y	Y	N	N	N	N	N							ERS4026363	ERS4025728
SR-VP_PHAGE_CIR_63_141	465583		Vernal pool mud, Lake County, California	Y		N	N	Y	N	N	cas5, cas7, cas8	cas12J	I, V				ERS4026370	ERS4025728
SR-VP_PHAGE_CIR_63_139	465583		Vernal pool mud, Lake County, California	Y		N	N	Y	N	N	cas5, cas7, cas8	cas12J	I, V				ERS4026385	ERS4025730
SR-VP_PHAGE_52_568	465426		Vernal pool mud, Lake County, California			N	N	N	N	N							ERS4026362	ERS4025728
SR-VP_PHAGE_CIR_35_26	462167		Vernal pool mud, Lake County, California	Y		N	N	N	N	N							ERS4026373	ERS4025729
SR-VP_PHAGE_40_16	426196		Vernal pool mud, Lake County, California			N	N	Y	N	N	N/A	VU1	V				ERS4026379	ERS4025730
SR-VP_PHAGE_48_20	378476		Vernal pool mud, Lake County, California			N	N	N	N	N							ERS4026380	ERS4025730
SR-VP_PHAGE_32_29	374858		Vernal pool mud, Lake County, California			N	N	N	N	N							ERS4026359	ERS4025728
SR-VP_PHAGE_CIR_49_18	369613		Vernal pool mud, Lake County, California	Y		N	N	N	N	N							ERS4026384	ERS4025730
SR-VP_PHAGE_52_310	354326		Vernal pool mud, Lake County, California			N	N	N	N	N							ERS4026381	ERS4025730
SR-VP_PHAGE_48_23_A	354149		Vernal pool mud, Lake County, California			N	N	N	N	N							ERS4026360	ERS4025728
SR-VP_PHAGE_64_16	296433		Vernal pool mud, Lake County, California			N	N	Y	N	N	N/A	VU1	V				ERS4026383	ERS4025730
SR-VP_PHAGE_30_18	291182		Vernal pool mud, Lake County, California			N	N	N	N	N							ERS4026376	ERS4025730
SR-VP_PHAGE_57_11	283523		vernal pool mud, Lake County, California			N	N	N	N	N							ERS4026382	ERS4025730
SR-VP_PHAGE_50_14	275744		Vernal pool mud, Lake County, California			N	N	N	N	N							ERS4026361	ERS4025728
SR-VP_PHAGE_38_16	258754		Vernal pool mud, Lake County, California			N	N	N	N	N							ERS4026364	ERS4025728
SR-VP_PHAGE_CIR_39_14	255737		Vernal pool mud, Lake County, California	Y		N	N	N	N	N							ERS4026375	ERS4025729
SR-VP_PHAGE_38_15	247085		Vernal pool mud, Lake County, California			N	N	N	N	N							ERS4026378	ERS4025730
SR-VP_PHAGE_33_19	245752		Vernal pool mud, Lake County, California			N	N	N	N	N							ERS4026368	ERS4025728
SR-VP_PHAGE_62_16	231505		Vernal pool mud, Lake County, California			N	N	N	N	N							ERS4026371	ERS4025728
SR-VP_PHAGE_54_15	230466		Vernal pool mud, Lake County, California			N	N	Y	N	N	N/A	cas14i	V				ERS4026372	ERS4025729
SR-VP_PHAGE_48_23_B	227239		Vernal pool mud, Lake County, California			N	N	N	N	N							ERS4026367	ERS4025728
SR-VP_PHAGE_49_13	220518		Vernal pool mud, Lake County, California			N	N	N	N	N							ERS4026369	ERS4025728
SR-VP_PHAGE_CIR_38_25	215538		Vernal pool mud, Lake County, California	Y		N	N	N	N	N							ERS4026374	ERS4025729
SR-VP_PHAGE_38_25	214804		Vernal pool mud, Lake County, California			N	N	N	N	N							ERS4026365	ERS4025728
SR-VP_PHAGE_33_10	213672		Vernal pool mud, Lake County, California			N	N	N	N	N							ERS4026377	ERS4025730
SR-VP_PHAGE_43_18	210022		Vernal pool mud, Lake County, California			N	N	N	N	N							ERS4026366	ERS4025728
						0	0	0	0	0

## Sheet: Table S2 Clades
Cluster number	Cluster name	Genome names of closely related genomes	Phage habitat	Terminase classification (group)	Protein clustering
1	LP-OS1	BML_PHAGE_CIR_35_14	Pit Lake, Alberta, Canada	Mahaphage	Mahaphage
1	LP-OS1	BML_PHAGE_CIR_35_18	Pit Lake, Alberta, Canada	Mahaphage	Mahaphage
1	LP-OS1	LP_PHAGE_CIR_36_41	Lac Pavin, France	Mahaphage	Mahaphage
2	LP-OS2	LP_PHAGE_30_11	Lac Pavin, France	No terminase	Mahaphage
2	LP-OS2	BML_PHAGE_CIR_30_13	Pit Lake, Alberta, Canada	Mahaphage	Mahaphage
3	BM-G	BM_PHAGE_48_13	Pit Lake, Alberta, Canada	Mahaphage	Mahaphage
3	BM-G	GD_PHAGE_CIR_48_49	Groundwater, Modesto, California	Mahaphage	Mahaphage
3	BM-G	GD_PHAGE_CIR_48_40	Groundwater, Modesto, California	Mahaphage	Mahaphage
3	BM-G	GD_PHAGE_48_10	Groundwater, Modesto, California	Mahaphage	Mahaphage
3	BM-G	GD_PHAGE_48_49	Groundwater, Modesto, California	Mahaphage	Mahaphage
4	BT1	H18-TANZANIA_PHAGE_33_33	Hadza fecal samples, Tanzania	No terminase	Close to Whopperphage
4	BT1	M01_PHAGE_CIR_33_48	Baboon fecal samples, Kenya	No terminase	Close to Whopperphage
4	BT1	F09_PHAGE_CIR_33_145	Baboon fecal samples, Kenya	No terminase	Close to Whopperphage
4	BT1	F21_PHAGE_CIR_34_7	Baboon fecal samples, Kenya	Not classified	Close to Whopperphage
5	BT2	H16-TANZANIA_PHAGE_CU_31_32	Hadza fecal samples, Tanzania	Whopperphage	Whopperphage
5	BT2	M03_PHAGE_31_21	Baboon fecal samples, Kenya	Whopperphage	Whopperphage
5	BT2	M05_PHAGE_CIR-CU-GA_31_25	Baboon fecal samples, Kenya	Whopperphage	Whopperphage
5	BT2	F27_PHAGE_COMPLETE_CIR-CU-CL-RE_31_45	Baboon fecal samples, Kenya	Whopperphage	Whopperphage
5	BT2	M11_PHAGE_CU_31_24	Baboon fecal samples, Kenya	Whopperphage	Whopperphage
5	BT2	M14_PHAGE_31_35	Baboon fecal samples, Kenya	Whopperphage	Whopperphage
5	BT2	M01_PHAGE_31_130	Baboon fecal samples, Kenya	Whopperphage	Whopperphage
5	BT2	F-26_PHAGE_31_64	Baboon fecal samples, Kenya	Whopperphage	Whopperphage
6	AB1	M09_PHAGE_CIR_32_33	Baboon fecal samples, Kenya	Enormephage	Enormephage
6	AB1	F21_PHAGE_CIR_32_21	Baboon fecal samples, Kenya	Enormephage	Enormephage
6	AB1	F30_PHAGE_CIR_32_75	Baboon fecal samples, Kenya	Enormephage	Enormephage
6	AB1	F-15_PHAGE_32_244	Baboon fecal samples, Kenya	Enormephage	Enormephage
6	AB1	A5_PHAGE_COMPLETE_CIR-CU-CL_32_1	Bangladeshi adult fecal samples	Enormephage	Enormephage
7	G-VP1	SR-VP_PHAGE_32_29	Vernal pool mud, Lake County, California	Judaphage	Judaphage
7	G-VP1	SR-VP_PHAGE_40_16	Vernal pool mud, Lake County, California	Judaphage	Judaphage
7	G-VP1	GD_PHAGE_CIR_35_878	Groundwater, Modesto, California	Judaphage	Judaphage
7	G-VP1	GD_PHAGE_CIR_35_52	Groundwater, Modesto, California	Judaphage	Judaphage
8	TP	AOT-PERU_PHAGE_COMPLETE_CIR-CU-CL-ST_331_34	Human fecal, Peru	No terminase	Close to Whopperphage
8	TP	M05_PHAGE_CIR_32_31	Baboon fecal samples, Kenya	Not classified	Close to Whopperphage
9	AB2	A12_PHAGE_COMPLETE_CIR-CU-CL_32_1	Bangladeshi adult fecal samples	Jabbarphage	Jabbarphage
9	AB2	F01_PHAGE_CIR_32_27	Baboon fecal samples, Kenya	Jabbarphage	Jabbarphage
9	AB2	F31_PHAGE_CIR_25_32	Baboon fecal samples, Kenya	Jabbarphage	Jabbarphage
9	AB2	F25_PHAGE_CIR-CU-GA_25_19	Baboon fecal samples, Kenya	Jabbarphage	Jabbarphage
10	TS-PreS1	SALIVA_PHAGE_CIR_35_58	Saliva from pregnant woman, term delivery cohort, California	Kabirphage	Kabirphage
10	TS-PreS1	SALIVA_PHAGE_CIR_34_48	Saliva pregnant woman, preterm delivery cohort, California	Kabirphage	Kabirphage
10	TS-PreS1	SALIVA_PHAGE_CIR_33_32	Saliva from pregnant woman, term delivery cohort, California	Kabirphage	Kabirphage
10	TS-PreS1	SALIVA_PHAGE_34_21	Saliva pregnant woman, preterm delivery cohort, California	Kabirphage	Kabirphage
11	TS-PreS2	SALIVA_PHAGE_CIR_31_11	Saliva pregnant woman, preterm delivery cohort, California	Kabirphage	Kabirphage
11	TS-PreS2	SALIVA_PHAGE_COMPLETE_CIR-CU-CL-ST_27_31	Saliva from pregnant woman, term delivery cohort, California	Kabirphage	Kabirphage
12	BML-ALT1-LP	BML_PHAGE_CIR_42_5	Pit Lake, Alberta, Canada	Mahaphage	Mahaphage
12	BML-ALT1-LP	BML_PHAGE_39_34	Pit Lake, Alberta, Canada	Mahaphage	Mahaphage
12	BML-ALT1-LP	BML_PHAGE_39_22	Pit Lake, Alberta, Canada	Mahaphage	Mahaphage
12	BML-ALT1-LP	BML_PHAGE_39_25	Pit Lake, Alberta, Canada	Mahaphage	Mahaphage
12	BML-ALT1-LP	ALT_PHAGE_39_22	Mine tailings impoundment –1, Manitoba Canada	No terminase	Mahaphage
12	BML-ALT1-LP	ALT_PHAGE_39_18	Mine tailings impoundment –1, Manitoba Canada	Mahaphage	Mahaphage
12	BML-ALT1-LP	LP_PHAGE_41_26	Lac Pavin, France	Mahaphage	Mahaphage
13	BP1	PIG_PHAGE_COMPLETE_CIR-CU-CL_36_38_A	Pig fecal material, Denmark	Kaempephage	Kaempephage
13	BP1	PIG_PHAGE_COMPLETE_CIR-CU-CL_36_38_B	Pig fecal material, Denmark	Kaempephage	Kaempephage
13	BP1	F-16_PHAGE_38_16	Baboon fecal samples, Kenya	Kaempephage	Kaempephage
13	BP1	F14_PHAGE_CIR_38_54	Baboon fecal samples, Kenya	Kaempephage	Kaempephage
14	RTP-BML1	RTP_PHAGE_33_21	Mine tailings impoundment, Newfoundland, Canada	Mahaphage	Mahaphage
14	RTP-BML1	BML_PHAGE_34_18	Pit Lake, Alberta, Canada	Mahaphage	Mahaphage
14	RTP-BML1	LP_PHAGE_31_18	Lac Pavin, France	Mahaphage	Mahaphage
15	BJP_LP1	LP_PHAGE_COMPLETE_CIR-CU-CL_31_18	Lac Pavin, France	Mahaphage	Mahaphage
15	BJP_LP1	BJP_PHAGE_COMPLETE_CIR-CU-CL-ST_29_18	Deep subsurface, Horonobe Japan	Mahaphage	Mahaphage
16	AC	AOT-USA_PHAGE_CU_138_47	Human fecal, Peru	No terminase	Distinct group
16	AC	STL6-S73_PHAGE_47_16	Bangladeshi adult fecal samples	No terminase	Distinct group
17	BML-ERM	ERM_PHAGE_CIR_40_15	Cyanobacterial mats, Eel River, CA	Mahaphage	Mahaphage
17	BML-ERM	BML_PHAGE_CIR_40_15_A	Pit Lake, Alberta, Canada	Mahaphage	Mahaphage
18	AB3	F31_PHAGE_CIR_30_167	Baboon fecal samples, Kenya	No terminase	Kabirphage
18	AB3	S20_PHAGE_CIR_29_38	Baboon fecal samples, Kenya	Kabirphage	Kabirphage
18	AB3	S19_PHAGE_CIR_29_36	Baboon fecal samples, Kenya	Kabirphage	Kabirphage
18	AB3	S17_PHAGE_CIR_29_32	Baboon fecal samples, Kenya	Kabirphage	Kabirphage
18	AB3	A10_PHAGE_COMPLETE_CIR-CU-CL_30_1	Baboon fecal samples, Kenya	Kabirphage	Kabirphage
18	AB3	A7_PHAGE_COMPLETE_CIR-CU-CL-ST_29_1	Bangladeshi adult fecal samples	Kabirphage	Kabirphage
19	Lsd-OS1	LS_PHAGE_46_8	Landsort Deep, Baltic Sea	Mahaphage	Mahaphage
19	Lsd-OS1	BML_PHAGE_37_14	Pit Lake, Alberta, Canada	Mahaphage	Mahaphage
20	GVP2	GD_PHAGE_62_180	Groundwater, Modesto, California	Biggiephage	Biggiephage
20	GVP2	SR-VP_PHAGE_CIR_63_141	Vernal pool mud, Lake County, California	Biggiephage	Biggiephage
20	GVP2	SR-VP_PHAGE_CIR_63_139	Vernal pool mud, Lake County, California	Biggiephage	Biggiephage

## Sheet: Table S3 Host CRISPR Targeting
Spacer	Spacer length	Hit scaffold	Hit genome	From	To	Mismatches
term6_saliva_scaffold_1313_CRISPR_949_spacer_5	38	pre3_saliva_scaffold_5	SALIVA_PHAGE_CIR_34_48	99722	99685	0
term6_saliva_scaffold_698_CRISPR_936_spacer_10	36	pre3_saliva_scaffold_5	SALIVA_PHAGE_CIR_34_48	112201	112236	0
term2_saliva_scaffold_1107_CRISPR_576_spacer_25	31	pre3_saliva_scaffold_5	SALIVA_PHAGE_CIR_34_48	193850	193820	0
term5_saliva_scaffold_10557_CRISPR_883_spacer_16	31	pre3_saliva_scaffold_5	SALIVA_PHAGE_CIR_34_48	193850	193820	0
pre3_saliva_scaffold_2629_CRISPR_390_spacer_1	33	pre3_saliva_scaffold_6	SALIVA_PHAGE_CIR_35_33	73545	73513	0
term3_saliva_scaffold_11973_CRISPR_688_spacer_3	34	pre3_saliva_scaffold_6	SALIVA_PHAGE_CIR_35_33	110124	110157	0
term1_saliva_scaffold_25370_CRISPR_491_spacer_5	34	pre3_saliva_scaffold_6	SALIVA_PHAGE_CIR_35_33	220478	220511	0
term6_saliva_scaffold_2215_CRISPR_967_spacer_11	33	pre3_saliva_scaffold_18	SALIVA_PHAGE_45_12	49528	49496	0
term5_saliva_scaffold_1091_CRISPR_890_spacer_6	41	pre4_saliva_scaffold_3	SALIVA_PHAGE_31_10	103221	103261	0
pre1_saliva_scaffold_425_CRISPR_6_spacer_15	42	term1_saliva_scaffold_5	SALIVA_PHAGE_CIR-CU-GA_30_14	38171	38130	0
term5_saliva_scaffold_13204_CRISPR_895_spacer_4	42	term1_saliva_scaffold_5	SALIVA_PHAGE_CIR-CU-GA_30_14	38130	38171	0
term5_saliva_scaffold_37547_CRISPR_909_spacer_7	36	term1_saliva_scaffold_5	SALIVA_PHAGE_CIR-CU-GA_30_14	164141	164106	0
term1_saliva_scaffold_8131_CRISPR_473_spacer_19	41	term1_saliva_scaffold_5	SALIVA_PHAGE_CIR-CU-GA_30_14	696	736	0
term2_saliva_scaffold_76_CRISPR_564_spacer_13	43	term1_saliva_scaffold_5	SALIVA_PHAGE_CIR-CU-GA_30_14	156775	156733	0
pre2_saliva_scaffold_18063_CRISPR_170_spacer_12	38	term1_saliva_scaffold_3	SALIVA_PHAGE_CIR-CU-GA_36_42	85123	85086	0
term6_saliva_scaffold_29882_CRISPR_1003_spacer_9	30	term1_saliva_scaffold_3	SALIVA_PHAGE_CIR-CU-GA_36_42	203077	203106	0
term6_saliva_scaffold_29882_CRISPR_1003_spacer_11	30	term1_saliva_scaffold_3	SALIVA_PHAGE_CIR-CU-GA_36_42	121937	121908	0
term2_saliva_scaffold_183_CRISPR_566_spacer_34	30	term1_saliva_scaffold_3	SALIVA_PHAGE_CIR-CU-GA_36_42	126081	126110	0
term4_saliva_scaffold_1924_CRISPR_845_spacer_1	32	term1_saliva_scaffold_14	SALIVA_PHAGE_CIR_50_129	212263	212232	0
term2_saliva_scaffold_3989_CRISPR_589_spacer_30	32	term1_saliva_scaffold_14	SALIVA_PHAGE_CIR_50_129	197724	197693	0
term6_saliva_scaffold_1313_CRISPR_949_spacer_5	38	term2_saliva_scaffold_0	SALIVA_PHAGE_CIR_33_32	3576	3613	0
term3_saliva_scaffold_4594_CRISPR_717_spacer_4	35	term2_saliva_scaffold_0	SALIVA_PHAGE_CIR_33_32	7730	7764	0
term6_saliva_scaffold_8154_CRISPR_953_spacer_8	36	term2_saliva_scaffold_0	SALIVA_PHAGE_CIR_33_32	39788	39823	0
term6_saliva_scaffold_97_CRISPR_926_spacer_11	37	term2_saliva_scaffold_0	SALIVA_PHAGE_CIR_33_32	73525	73489	0
term3_saliva_scaffold_11150_CRISPR_685_spacer_6	41	term2_saliva_scaffold_0	SALIVA_PHAGE_CIR_33_32	164263	164303	0
pre1_saliva_scaffold_38664_CRISPR_136_spacer_6	39	term2_saliva_scaffold_0	SALIVA_PHAGE_CIR_33_32	184122	184084	0
term5_saliva_scaffold_33520_CRISPR_886_spacer_2	30	term2_saliva_scaffold_0	SALIVA_PHAGE_CIR_33_32	200643	200614	0
term5_saliva_scaffold_18814_CRISPR_896_spacer_8	30	term2_saliva_scaffold_0	SALIVA_PHAGE_CIR_33_32	253961	253932	0
term6_saliva_scaffold_698_CRISPR_936_spacer_10	36	term2_saliva_scaffold_0	SALIVA_PHAGE_CIR_33_32	260890	260855	0
term5_saliva_scaffold_3272_CRISPR_879_spacer_8	44	term2_saliva_scaffold_0	SALIVA_PHAGE_CIR_33_32	264874	264831	0
term3_saliva_scaffold_4594_CRISPR_717_spacer_23	38	term2_saliva_scaffold_1	SALIVA_PHAGE_CIR_35_35	15334	15297	0
term3_saliva_scaffold_44278_CRISPR_738_spacer_11	37	term2_saliva_scaffold_1	SALIVA_PHAGE_CIR_35_35	118923	118887	0
term5_saliva_scaffold_18814_CRISPR_896_spacer_16	30	term2_saliva_scaffold_1	SALIVA_PHAGE_CIR_35_35	224326	224355	0
term3_saliva_scaffold_22361_CRISPR_706_spacer_1	33	term3_saliva_scaffold_0	SALIVA_PHAGE_CIR_35_58	19239	19271	0
term5_saliva_scaffold_18814_CRISPR_896_spacer_8	30	term3_saliva_scaffold_0	SALIVA_PHAGE_CIR_35_58	21675	21646	0
term5_saliva_scaffold_3272_CRISPR_879_spacer_12	38	term3_saliva_scaffold_0	SALIVA_PHAGE_CIR_35_58	29061	29024	0
term6_saliva_scaffold_1313_CRISPR_949_spacer_5	38	term3_saliva_scaffold_0	SALIVA_PHAGE_CIR_35_58	41056	41093	0
term3_saliva_scaffold_4594_CRISPR_717_spacer_4	35	term3_saliva_scaffold_0	SALIVA_PHAGE_CIR_35_58	45210	45244	0
term6_saliva_scaffold_8154_CRISPR_953_spacer_8	36	term3_saliva_scaffold_0	SALIVA_PHAGE_CIR_35_58	77925	77960	0
pre1_saliva_scaffold_8345_CRISPR_80_spacer_3	35	term3_saliva_scaffold_0	SALIVA_PHAGE_CIR_35_58	87497	87531	0
pre3_saliva_scaffold_617_CRISPR_296_spacer_3	37	term3_saliva_scaffold_0	SALIVA_PHAGE_CIR_35_58	87502	87538	0
term3_saliva_scaffold_4594_CRISPR_717_spacer_11	42	term3_saliva_scaffold_0	SALIVA_PHAGE_CIR_35_58	87574	87533	0
term5_saliva_scaffold_21305_CRISPR_867_spacer_7	30	term3_saliva_scaffold_0	SALIVA_PHAGE_CIR_35_58	89238	89209	0
pre1_saliva_scaffold_15678_CRISPR_102_spacer_20	41	term3_saliva_scaffold_0	SALIVA_PHAGE_CIR_35_58	98624	98584	0
term6_saliva_scaffold_97_CRISPR_926_spacer_11	37	term3_saliva_scaffold_0	SALIVA_PHAGE_CIR_35_58	111151	111115	0
term5_saliva_scaffold_33520_CRISPR_886_spacer_2	30	term3_saliva_scaffold_0	SALIVA_PHAGE_CIR_35_58	237334	237305	0
term3_saliva_scaffold_60188_CRISPR_758_spacer_6	42	term3_saliva_scaffold_0	SALIVA_PHAGE_CIR_35_58	265312	265271	0
pre1_saliva_scaffold_425_CRISPR_6_spacer_1	39	term4_saliva_scaffold_12	SALIVA_PHAGE_CIR_32_22	153973	154011	0
pre1_saliva_scaffold_5772_CRISPR_61_spacer_10	38	term4_saliva_scaffold_5	SALIVA_PHAGE_50_20	218527	218490	0
term4_saliva_scaffold_1924_CRISPR_845_spacer_12	32	term6_saliva_scaffold_0	SALIVA_PHAGE_50_19	62602	62571	0
term4_saliva_scaffold_1924_CRISPR_845_spacer_3	32	term6_saliva_scaffold_0	SALIVA_PHAGE_50_19	96915	96946	0
term6_saliva_scaffold_1429_CRISPR_951_spacer_22	28	term6_saliva_scaffold_0	SALIVA_PHAGE_50_19	229771	229744	0
term6_stool_scaffold_3246_CRISPR_1364_spacer_3	39	term6_stool_scaffold_5	STOOL_PHAGE_27_12	104366	104328	0
term3_saliva_scaffold_4594_CRISPR_717_spacer_17	41	pre1_saliva_scaffold_3	SALIVA_PHAGE_34_21	217673	217713	1
term3_saliva_scaffold_4594_CRISPR_717_spacer_24	35	pre1_saliva_scaffold_3	SALIVA_PHAGE_34_21	53765	53731	1
term3_saliva_scaffold_44278_CRISPR_738_spacer_8	36	pre1_saliva_scaffold_3	SALIVA_PHAGE_34_21	215411	215446	1
term6_saliva_scaffold_698_CRISPR_936_spacer_10	36	pre1_saliva_scaffold_3	SALIVA_PHAGE_34_21	140171	140206	1
term6_saliva_scaffold_1313_CRISPR_949_spacer_5	38	pre1_saliva_scaffold_3	SALIVA_PHAGE_34_21	127757	127720	1
term6_saliva_scaffold_8154_CRISPR_953_spacer_8	36	pre1_saliva_scaffold_3	SALIVA_PHAGE_34_21	94839	94804	1
term3_saliva_scaffold_4594_CRISPR_717_spacer_8	40	pre3_saliva_scaffold_5	SALIVA_PHAGE_CIR_34_48	1010	1049	1
term3_saliva_scaffold_44278_CRISPR_738_spacer_12	37	pre3_saliva_scaffold_5	SALIVA_PHAGE_CIR_34_48	3144	3180	1
pre1_saliva_scaffold_15678_CRISPR_102_spacer_11	37	pre3_saliva_scaffold_5	SALIVA_PHAGE_CIR_34_48	8226	8262	1
term3_saliva_scaffold_4594_CRISPR_717_spacer_9	40	pre3_saliva_scaffold_5	SALIVA_PHAGE_CIR_34_48	29069	29030	1
term6_saliva_scaffold_8154_CRISPR_953_spacer_8	36	pre3_saliva_scaffold_5	SALIVA_PHAGE_CIR_34_48	66648	66613	1
pre2_saliva_scaffold_27116_CRISPR_245_spacer_3	37	pre3_saliva_scaffold_5	SALIVA_PHAGE_CIR_34_48	68347	68383	1
term3_saliva_scaffold_4594_CRISPR_717_spacer_4	35	pre3_saliva_scaffold_5	SALIVA_PHAGE_CIR_34_48	95570	95536	1
pre1_saliva_scaffold_15678_CRISPR_102_spacer_10	37	pre3_saliva_scaffold_5	SALIVA_PHAGE_CIR_34_48	121314	121279	1
term5_saliva_scaffold_33520_CRISPR_886_spacer_2	30	pre3_saliva_scaffold_5	SALIVA_PHAGE_CIR_34_48	163671	163700	1
term3_saliva_scaffold_44278_CRISPR_738_spacer_8	36	pre3_saliva_scaffold_5	SALIVA_PHAGE_CIR_34_48	186401	186436	1
term1_saliva_scaffold_3431_CRISPR_457_spacer_3	39	pre3_saliva_scaffold_5	SALIVA_PHAGE_CIR_34_48	208186	208148	1
pre2_saliva_scaffold_11328_CRISPR_223_spacer_10	30	pre3_saliva_scaffold_5	SALIVA_PHAGE_CIR_34_48	254651	254622	1
term3_saliva_scaffold_339_CRISPR_630_spacer_3	35	pre3_saliva_scaffold_6	SALIVA_PHAGE_CIR_35_33	109626	109660	1
pre1_saliva_scaffold_1430_CRISPR_29_spacer_14	34	pre3_saliva_scaffold_18	SALIVA_PHAGE_45_12	34506	34539	1
term3_saliva_scaffold_13023_CRISPR_668_spacer_19	36	pre3_saliva_scaffold_18	SALIVA_PHAGE_45_12	78125	78160	1
term4_saliva_scaffold_275_CRISPR_816_spacer_5	38	pre4_saliva_scaffold_3	SALIVA_PHAGE_31_10	56700	56737	1
term4_saliva_scaffold_5153_CRISPR_793_spacer_2	43	pre4_saliva_scaffold_3	SALIVA_PHAGE_31_10	63380	63338	1
term5_saliva_scaffold_179_CRISPR_859_spacer_3	39	pre4_saliva_scaffold_3	SALIVA_PHAGE_31_10	190279	190316	1
term6_saliva_scaffold_335_CRISPR_933_spacer_12	42	term1_saliva_scaffold_5	SALIVA_PHAGE_CIR-CU-GA_30_14	164595	164554	1
term2_saliva_scaffold_76_CRISPR_562_spacer_5	40	term1_saliva_scaffold_5	SALIVA_PHAGE_CIR-CU-GA_30_14	156220	156181	1
term1_saliva_scaffold_200_CRISPR_551_spacer_14	29	term1_saliva_scaffold_3	SALIVA_PHAGE_CIR-CU-GA_36_42	334151	334123	1
term6_saliva_scaffold_1429_CRISPR_951_spacer_22	28	term1_saliva_scaffold_14	SALIVA_PHAGE_CIR_50_129	69276	69249	1
term1_saliva_scaffold_3684_CRISPR_458_spacer_9	28	term1_saliva_scaffold_14	SALIVA_PHAGE_CIR_50_129	35703	35676	1
term6_saliva_scaffold_809_CRISPR_940_spacer_21	41	term2_saliva_scaffold_0	SALIVA_PHAGE_CIR_33_32	19679	19719	1
term2_saliva_scaffold_1107_CRISPR_576_spacer_3	30	term2_saliva_scaffold_0	SALIVA_PHAGE_CIR_33_32	20617	20646	1
pre1_saliva_scaffold_12414_CRISPR_94_spacer_8	37	term2_saliva_scaffold_0	SALIVA_PHAGE_CIR_33_32	22373	22408	1
pre1_saliva_scaffold_7882_CRISPR_74_spacer_6	35	term2_saliva_scaffold_0	SALIVA_PHAGE_CIR_33_32	75554	75588	1
pre1_saliva_scaffold_15678_CRISPR_102_spacer_11	37	term2_saliva_scaffold_0	SALIVA_PHAGE_CIR_33_32	99557	99521	1
term6_saliva_scaffold_26389_CRISPR_962_spacer_11	36	term2_saliva_scaffold_0	SALIVA_PHAGE_CIR_33_32	101106	101141	1
term3_saliva_scaffold_106_CRISPR_625_spacer_4	35	term2_saliva_scaffold_0	SALIVA_PHAGE_CIR_33_32	107711	107677	1
pre1_saliva_scaffold_38664_CRISPR_137_spacer_1	40	term2_saliva_scaffold_0	SALIVA_PHAGE_CIR_33_32	115726	115687	1
term5_saliva_scaffold_21305_CRISPR_867_spacer_8	30	term2_saliva_scaffold_0	SALIVA_PHAGE_CIR_33_32	131818	131789	1
pre1_saliva_scaffold_7882_CRISPR_75_spacer_1	40	term2_saliva_scaffold_0	SALIVA_PHAGE_CIR_33_32	169140	169101	1
term3_saliva_scaffold_4594_CRISPR_717_spacer_17	41	term2_saliva_scaffold_0	SALIVA_PHAGE_CIR_33_32	175548	175508	1
term3_saliva_scaffold_60188_CRISPR_758_spacer_6	42	term2_saliva_scaffold_0	SALIVA_PHAGE_CIR_33_32	228637	228596	1
pre1_saliva_scaffold_15678_CRISPR_102_spacer_10	37	term2_saliva_scaffold_0	SALIVA_PHAGE_CIR_33_32	251779	251814	1
term5_saliva_scaffold_18814_CRISPR_896_spacer_18	30	term2_saliva_scaffold_1	SALIVA_PHAGE_CIR_35_35	67407	67378	1
term1_saliva_scaffold_1046_CRISPR_444_spacer_11	45	term2_saliva_scaffold_1	SALIVA_PHAGE_CIR_35_35	106009	106053	1
pre1_saliva_scaffold_3491_CRISPR_47_spacer_3	30	term2_saliva_scaffold_1	SALIVA_PHAGE_CIR_35_35	115575	115547	1
pre1_saliva_scaffold_12414_CRISPR_94_spacer_9	36	term2_saliva_scaffold_1	SALIVA_PHAGE_CIR_35_35	164366	164401	1
term5_saliva_scaffold_3272_CRISPR_879_spacer_8	44	term3_saliva_scaffold_0	SALIVA_PHAGE_CIR_35_58	32577	32534	1
term3_saliva_scaffold_4594_CRISPR_717_spacer_19	37	term3_saliva_scaffold_0	SALIVA_PHAGE_CIR_35_58	43849	43813	1
term2_saliva_scaffold_1107_CRISPR_576_spacer_3	30	term3_saliva_scaffold_0	SALIVA_PHAGE_CIR_35_58	58771	58800	1
term3_saliva_scaffold_4594_CRISPR_717_spacer_24	35	term3_saliva_scaffold_0	SALIVA_PHAGE_CIR_35_58	118925	118958	1
term6_saliva_scaffold_26389_CRISPR_962_spacer_11	36	term3_saliva_scaffold_0	SALIVA_PHAGE_CIR_35_58	139088	139123	1
term3_saliva_scaffold_4594_CRISPR_717_spacer_8	40	term3_saliva_scaffold_0	SALIVA_PHAGE_CIR_35_58	143623	143584	1
term5_saliva_scaffold_21305_CRISPR_867_spacer_8	30	term3_saliva_scaffold_0	SALIVA_PHAGE_CIR_35_58	168725	168696	1
pre1_saliva_scaffold_62369_CRISPR_163_spacer_3	39	term3_saliva_scaffold_0	SALIVA_PHAGE_CIR_35_58	217047	217009	1
term3_saliva_scaffold_44278_CRISPR_738_spacer_13	52	term3_saliva_scaffold_0	SALIVA_PHAGE_CIR_35_58	222844	222793	1
term2_saliva_scaffold_9083_CRISPR_559_spacer_20	32	term4_saliva_scaffold_5	SALIVA_PHAGE_50_20	207990	208021	1
term4_saliva_scaffold_1924_CRISPR_845_spacer_11	32	term6_saliva_scaffold_0	SALIVA_PHAGE_50_19	32242	32211	1
term2_saliva_scaffold_3989_CRISPR_589_spacer_30	32	term6_saliva_scaffold_0	SALIVA_PHAGE_50_19	96679	96648	1
term4_saliva_scaffold_1924_CRISPR_845_spacer_1	32	term6_saliva_scaffold_0	SALIVA_PHAGE_50_19	116261	116230	1
term1_saliva_scaffold_3684_CRISPR_458_spacer_3	28	term6_saliva_scaffold_0	SALIVA_PHAGE_50_19	192013	191986	1
term3_stool_scaffold_418_CRISPR_902_spacer_2	40	term6_stool_scaffold_5	STOOL_PHAGE_27_12	12694	12656	1
term6_stool_scaffold_1527_CRISPR_1404_spacer_23	33	term6_stool_scaffold_5	STOOL_PHAGE_27_12	29779	29747	1
gwf2_scaffold_948_CRISPR_689_spacer_33	35	GWB1_Complet_Phage_curated_25_34	GWB1_PHAGE_COMPLETE_CIR-CU-CL_25_34	400360	400394	1
GWF2_Bacteroidetes_35_48_gwf2_scaffold_948_CRISPR_754_spacer_33	35	GWB1_Complet_Phage_curated_25_34	GWB1_PHAGE_COMPLETE_CIR-CU-CL_25_34	400360	400394	1
rifixya3_full_scaffold_5530_CRISPR_1132_spacer_71	35	GWB1_Complet_Phage_curated_25_34	GWB1_PHAGE_COMPLETE_CIR-CU-CL_25_34	400394	400360	1
rifoxyc3_full_scaffold_7770_CRISPR_1367_spacer_20	35	GWB1_Complet_Phage_curated_25_34	GWB1_PHAGE_COMPLETE_CIR-CU-CL_25_34	400394	400360	1
Array_1_4447-4813--SRR1747023_scaffold_3307--3.26_POSITION_4447	30	SRR1747045_scaffold_1	F-15_PHAGE_32_244	31114	31143	0
Array_1_4447-4813--SRR1747023_scaffold_3307--3.26_POSITION_4513	30	SRR1747045_scaffold_22	F-15_PHAGE_32_244	15165	15136	0
Array_1_4447-4813--SRR1747023_scaffold_3307--3.26_POSITION_4579	30	SRR1747045_scaffold_22	F-15_PHAGE_32_244	14466	14437	0
Array_1_941-376--SRR1747025_scaffold_1652--3.26_POSITION_675	30	SRR1747045_scaffold_22	F-15_PHAGE_32_244	3517	3488	0
Array_1_1060-1230--SRR1747027_scaffold_14393--2.18_POSITION_1060	28	SRR1747045_scaffold_1	F-15_PHAGE_32_244	167718	167745	0
Array_1_1153-391--SRR1747027_scaffold_9244--3.26_POSITION_691	30	SRR1747045_scaffold_22	F-15_PHAGE_32_244	51373	51344	0
Array_1_6708-5352--SRR1747054_scaffold_1053--3.26_POSITION_6707	30	SRR1747045_scaffold_22	F-15_PHAGE_32_244	57928	57899	0
Array_1_6708-5352--SRR1747054_scaffold_1053--3.26_POSITION_6245	30	SRR1747045_scaffold_22	F-15_PHAGE_32_244	50041	50012	0
Array_1_6708-5352--SRR1747054_scaffold_1053--3.26_POSITION_5452	29	SRR1747045_scaffold_22	F-15_PHAGE_32_244	63162	63134	0
Array_1_1518-42--SRR1747020_scaffold_18441--3.26_POSITION_1386	35	SRR1747046_scaffold_4	F16_PHAGE_CIR_32_22	42721	42687	0
Array_1_1518-42--SRR1747020_scaffold_18441--3.26_POSITION_1123	37	SRR1747046_scaffold_4	F16_PHAGE_CIR_32_22	213641	213677	0
Array_1_1518-42--SRR1747020_scaffold_18441--3.26_POSITION_927	37	SRR1747046_scaffold_4	F16_PHAGE_CIR_32_22	89866	89830	0
Array_1_15275-21786--SRR1747021_scaffold_1779--3.20_POSITION_17436	36	SRR1747046_scaffold_4	F16_PHAGE_CIR_32_22	19678	19643	0
Array_1_15275-21786--SRR1747021_scaffold_1779--3.20_POSITION_17567	37	SRR1747046_scaffold_4	F16_PHAGE_CIR_32_22	89830	89866	0
Array_1_15275-21786--SRR1747021_scaffold_1779--3.20_POSITION_17699	37	SRR1747046_scaffold_4	F16_PHAGE_CIR_32_22	213677	213641	0
Array_1_12893-258--SRR1747021_scaffold_234--3.25_POSITION_10657	36	SRR1747046_scaffold_4	F16_PHAGE_CIR_32_22	19708	19743	0
Array_1_12893-258--SRR1747021_scaffold_234--3.25_POSITION_10330	34	SRR1747046_scaffold_4	F16_PHAGE_CIR_32_22	129466	129433	0
Array_1_12893-258--SRR1747021_scaffold_234--3.25_POSITION_9545	37	SRR1747046_scaffold_4	F16_PHAGE_CIR_32_22	131925	131889	0
Array_1_12893-258--SRR1747021_scaffold_234--3.25_POSITION_9412	36	SRR1747046_scaffold_4	F16_PHAGE_CIR_32_22	130359	130324	0
Array_1_12893-258--SRR1747021_scaffold_234--3.25_POSITION_9215	34	SRR1747046_scaffold_4	F16_PHAGE_CIR_32_22	182597	182630	0
Array_1_12893-258--SRR1747021_scaffold_234--3.25_POSITION_9151	37	SRR1747046_scaffold_4	F16_PHAGE_CIR_32_22	130686	130650	0
Array_1_12893-258--SRR1747021_scaffold_234--3.25_POSITION_8952	36	SRR1747046_scaffold_4	F16_PHAGE_CIR_32_22	19279	19314	0
Array_1_12893-258--SRR1747021_scaffold_234--3.25_POSITION_8820	34	SRR1747046_scaffold_4	F16_PHAGE_CIR_32_22	129105	129072	0
Array_1_12893-258--SRR1747021_scaffold_234--3.25_POSITION_8627	36	SRR1747046_scaffold_4	F16_PHAGE_CIR_32_22	128654	128689	0
Array_1_12893-258--SRR1747021_scaffold_234--3.25_POSITION_8363	37	SRR1747046_scaffold_4	F16_PHAGE_CIR_32_22	130359	130323	0
Array_1_12893-258--SRR1747021_scaffold_234--3.25_POSITION_7442	35	SRR1747046_scaffold_4	F16_PHAGE_CIR_32_22	123453	123419	0
Array_1_12893-258--SRR1747021_scaffold_234--3.25_POSITION_7246	37	SRR1747046_scaffold_4	F16_PHAGE_CIR_32_22	129105	129069	0
Array_1_12893-258--SRR1747021_scaffold_234--3.25_POSITION_6591	38	SRR1747046_scaffold_4	F16_PHAGE_CIR_32_22	124772	124735	0
Array_1_12893-258--SRR1747021_scaffold_234--3.25_POSITION_6523	37	SRR1747046_scaffold_4	F16_PHAGE_CIR_32_22	23755	23791	0
Array_1_12893-258--SRR1747021_scaffold_234--3.25_POSITION_6390	37	SRR1747046_scaffold_4	F16_PHAGE_CIR_32_22	183374	183410	0
Array_1_12893-258--SRR1747021_scaffold_234--3.25_POSITION_6323	35	SRR1747046_scaffold_4	F16_PHAGE_CIR_32_22	124724	124758	0
Array_1_12893-258--SRR1747021_scaffold_234--3.25_POSITION_6125	37	SRR1747046_scaffold_4	F16_PHAGE_CIR_32_22	130373	130337	0
Array_1_12893-258--SRR1747021_scaffold_234--3.25_POSITION_5929	35	SRR1747046_scaffold_4	F16_PHAGE_CIR_32_22	126215	126181	0
Array_1_12893-258--SRR1747021_scaffold_234--3.25_POSITION_5533	37	SRR1747046_scaffold_4	F16_PHAGE_CIR_32_22	123850	123814	0
Array_1_12893-258--SRR1747021_scaffold_234--3.25_POSITION_5007	36	SRR1747046_scaffold_4	F16_PHAGE_CIR_32_22	30816	30781	0
Array_1_12893-258--SRR1747021_scaffold_234--3.25_POSITION_4013	36	SRR1747046_scaffold_4	F16_PHAGE_CIR_32_22	25280	25245	0
Array_1_12893-258--SRR1747021_scaffold_234--3.25_POSITION_3618	36	SRR1747046_scaffold_4	F16_PHAGE_CIR_32_22	29991	29956	0
Array_1_12893-258--SRR1747021_scaffold_234--3.25_POSITION_679	34	SRR1747046_scaffold_4	F16_PHAGE_CIR_32_22	32758	32725	0
Array_1_1935-4384--SRR1747061_scaffold_9982--3.26_POSITION_1935	34	SRR1747046_scaffold_4	F16_PHAGE_CIR_32_22	185119	185152	0
Array_1_1935-4384--SRR1747061_scaffold_9982--3.26_POSITION_3179	37	SRR1747046_scaffold_4	F16_PHAGE_CIR_32_22	355	319	0
Array_1_4317-1139--SRR1747061_scaffold_10149--3.25_POSITION_3855	36	SRR1747046_scaffold_4	F16_PHAGE_CIR_32_22	203844	203809	0
Array_1_28458-30702--SRR1747024_scaffold_250--3.26_POSITION_28760	30	SRR1747052_scaffold_2	F-21_PHAGE_50_48	104671	104700	0
Array_1_28458-30702--SRR1747024_scaffold_250--3.26_POSITION_29824	30	SRR1747052_scaffold_2	F-21_PHAGE_50_48	100782	100811	0
Array_1_7172-4169--SRR1747036_scaffold_1214--3.26_POSITION_6491	30	SRR1747052_scaffold_2	F-21_PHAGE_50_48	100811	100782	0
Array_1_7172-4169--SRR1747036_scaffold_1214--3.26_POSITION_5428	30	SRR1747052_scaffold_2	F-21_PHAGE_50_48	104700	104671	0
Array_1_3-1187--SRR1747047_scaffold_19890--3.26_POSITION_3	30	SRR1747052_scaffold_2	F-21_PHAGE_50_48	104700	104671	0
Array_1_3-1187--SRR1747047_scaffold_19890--3.26_POSITION_1065	30	SRR1747052_scaffold_2	F-21_PHAGE_50_48	158708	158737	0
Array_1_6-2177--SRR1747053_scaffold_1175--3.26_POSITION_918	30	SRR1747052_scaffold_2	F-21_PHAGE_50_48	104700	104671	0
Array_1_6-2177--SRR1747053_scaffold_1175--3.26_POSITION_1980	30	SRR1747052_scaffold_2	F-21_PHAGE_50_48	158708	158737	0
Array_1_54-252--SRR1747054_scaffold_6137--2.67_POSITION_130	30	SRR1747052_scaffold_2	F-21_PHAGE_50_48	158708	158737	0
Array_1_2570-1540--SRR1747056_scaffold_8738--3.25_POSITION_2417	30	SRR1747052_scaffold_2	F-21_PHAGE_50_48	100782	100811	0
Array_1_6235-9161--SRR1747021_scaffold_3476--3.26_POSITION_7372	30	SRR1747052_scaffold_2	F-21_PHAGE_50_48	104671	104700	0
Array_1_23-2470--SRR1747029_scaffold_2322--3.17_POSITION_325	30	SRR1747052_scaffold_2	F-21_PHAGE_50_48	100811	100782	0
Array_1_23-2470--SRR1747029_scaffold_2322--3.17_POSITION_1313	30	SRR1747052_scaffold_2	F-21_PHAGE_50_48	104700	104671	0
Array_1_23-2470--SRR1747029_scaffold_2322--3.17_POSITION_2348	30	SRR1747052_scaffold_2	F-21_PHAGE_50_48	63851	63880	0
Array_1_3-2776--SRR1747040_scaffold_11184--3.23_POSITION_381	30	SRR1747052_scaffold_2	F-21_PHAGE_50_48	100811	100782	0
Array_1_3-2776--SRR1747040_scaffold_11184--3.23_POSITION_1369	30	SRR1747052_scaffold_2	F-21_PHAGE_50_48	104700	104671	0
Array_1_5665-2812--SRR1747063_scaffold_346--3.26_POSITION_5664	30	SRR1747052_scaffold_2	F-21_PHAGE_50_48	63880	63851	0
Array_1_5665-2812--SRR1747063_scaffold_346--3.26_POSITION_4602	30	SRR1747052_scaffold_2	F-21_PHAGE_50_48	104671	104700	0
Array_1_5665-2812--SRR1747063_scaffold_346--3.26_POSITION_3614	30	SRR1747052_scaffold_2	F-21_PHAGE_50_48	100782	100811	0
Array_1_4447-4813--SRR1747023_scaffold_3307--3.26_POSITION_4447	30	SRR1747052_scaffold_1	F21_PHAGE_CIR_32_21	132144	132173	0
Array_1_4447-4813--SRR1747023_scaffold_3307--3.26_POSITION_4513	30	SRR1747052_scaffold_1	F21_PHAGE_CIR_32_21	88003	88032	0
Array_1_4447-4813--SRR1747023_scaffold_3307--3.26_POSITION_4579	30	SRR1747052_scaffold_1	F21_PHAGE_CIR_32_21	88702	88731	0
Array_1_941-376--SRR1747025_scaffold_1652--3.26_POSITION_675	30	SRR1747052_scaffold_1	F21_PHAGE_CIR_32_21	99651	99680	0
Array_1_1060-1230--SRR1747027_scaffold_14393--2.18_POSITION_1060	28	SRR1747052_scaffold_1	F21_PHAGE_CIR_32_21	268750	268777	0
Array_1_1153-391--SRR1747027_scaffold_9244--3.26_POSITION_691	30	SRR1747052_scaffold_1	F21_PHAGE_CIR_32_21	51786	51815	0
Array_1_6708-5352--SRR1747054_scaffold_1053--3.26_POSITION_6707	30	SRR1747052_scaffold_1	F21_PHAGE_CIR_32_21	45239	45268	0
Array_1_6708-5352--SRR1747054_scaffold_1053--3.26_POSITION_6245	30	SRR1747052_scaffold_1	F21_PHAGE_CIR_32_21	53118	53147	0
Array_1_6708-5352--SRR1747054_scaffold_1053--3.26_POSITION_5452	29	SRR1747052_scaffold_1	F21_PHAGE_CIR_32_21	40005	40033	0
Array_1_6299-8038--SRR1747018_scaffold_304--3.26_POSITION_7871	29	SRR1747059_scaffold_22	F27_PHAGE_CIR_34_39	63154	63182	0
Array_1_6299-8038--SRR1747018_scaffold_304--3.26_POSITION_7871	29	SRR1747059_scaffold_20	F27_PHAGE_CIR_34_39	61510	61538	0
Array_1_4447-4813--SRR1747023_scaffold_3307--3.26_POSITION_4447	30	SRR1747064_scaffold_2	F30_PHAGE_CIR_32_75	158767	158796	0
Array_1_4447-4813--SRR1747023_scaffold_3307--3.26_POSITION_4513	30	SRR1747064_scaffold_2	F30_PHAGE_CIR_32_75	114630	114659	0
Array_1_4447-4813--SRR1747023_scaffold_3307--3.26_POSITION_4579	30	SRR1747064_scaffold_2	F30_PHAGE_CIR_32_75	115329	115358	0
Array_1_941-376--SRR1747025_scaffold_1652--3.26_POSITION_675	30	SRR1747064_scaffold_2	F30_PHAGE_CIR_32_75	126272	126301	0
Array_1_1060-1230--SRR1747027_scaffold_14393--2.18_POSITION_1060	28	SRR1747064_scaffold_2	F30_PHAGE_CIR_32_75	295373	295400	0
Array_1_1153-391--SRR1747027_scaffold_9244--3.26_POSITION_691	30	SRR1747064_scaffold_2	F30_PHAGE_CIR_32_75	78445	78474	0
Array_1_6708-5352--SRR1747054_scaffold_1053--3.26_POSITION_6707	30	SRR1747064_scaffold_2	F30_PHAGE_CIR_32_75	71890	71919	0
Array_1_6708-5352--SRR1747054_scaffold_1053--3.26_POSITION_6245	30	SRR1747064_scaffold_2	F30_PHAGE_CIR_32_75	79777	79806	0
Array_1_6708-5352--SRR1747054_scaffold_1053--3.26_POSITION_5452	29	SRR1747064_scaffold_2	F30_PHAGE_CIR_32_75	66656	66684	0
Array_1_1735-2000--SRR1747024_scaffold_35100--2.86_POSITION_1735	43	SRR1747065_scaffold_312	F31_PHAGE_CIR_30_167	112335	112293	0
Array_1_1735-2000--SRR1747024_scaffold_35100--2.86_POSITION_1892	36	SRR1747065_scaffold_124	F31_PHAGE_CIR_30_167	101687	101722	0
Array_1_1211-17--SRR1747057_scaffold_15267--3.26_POSITION_658	33	SRR1747065_scaffold_124	F31_PHAGE_CIR_30_167	3525	3557	0
Array_1_4710-4155--SRR1747065_scaffold_13017--3.22_POSITION_4709	39	SRR1747065_scaffold_312	F31_PHAGE_CIR_30_167	9496	9534	0
Array_1_2362-3138--SRR1747018_scaffold_16532--3.26_POSITION_2805	40	SRR1747065_scaffold_124	F31_PHAGE_CIR_30_167	93186	93225	0
Array_1_2362-3138--SRR1747018_scaffold_16532--3.26_POSITION_2881	40	SRR1747065_scaffold_312	F31_PHAGE_CIR_30_167	9495	9534	0
Array_1_44-973--SRR1747018_scaffold_11406--3.20_POSITION_44	36	SRR1747065_scaffold_312	F31_PHAGE_CIR_30_167	119562	119527	0
Array_1_44-973--SRR1747018_scaffold_11406--3.20_POSITION_191	41	SRR1747065_scaffold_312	F31_PHAGE_CIR_30_167	86095	86055	0
Array_1_44-973--SRR1747018_scaffold_11406--3.20_POSITION_268	38	SRR1747065_scaffold_124	F31_PHAGE_CIR_30_167	50782	50819	0
Array_1_44-973--SRR1747018_scaffold_11406--3.20_POSITION_342	39	SRR1747065_scaffold_124	F31_PHAGE_CIR_30_167	72627	72665	0
Array_1_44-973--SRR1747018_scaffold_11406--3.20_POSITION_494	39	SRR1747065_scaffold_312	F31_PHAGE_CIR_30_167	97700	97738	0
Array_1_4786-4156--SRR1747020_scaffold_4679--3.26_POSITION_4785	40	SRR1747065_scaffold_312	F31_PHAGE_CIR_30_167	9495	9534	0
Array_1_504-1207--SRR1747020_scaffold_24285--3.25_POSITION_933	33	SRR1747065_scaffold_124	F31_PHAGE_CIR_30_167	3525	3557	0
Array_1_4588-3876--SRR1747021_scaffold_10037--3.26_POSITION_4436	41	SRR1747065_scaffold_312	F31_PHAGE_CIR_30_167	86095	86055	0
Array_1_4588-3876--SRR1747021_scaffold_10037--3.26_POSITION_4359	39	SRR1747065_scaffold_312	F31_PHAGE_CIR_30_167	97700	97738	0
Array_1_586-3--SRR1747058_scaffold_12309--3.26_POSITION_462	32	SRR1747065_scaffold_124	F31_PHAGE_CIR_30_167	1427	1458	0
Array_1_586-3--SRR1747058_scaffold_12309--3.26_POSITION_215	33	SRR1747065_scaffold_124	F31_PHAGE_CIR_30_167	3525	3557	0
Array_1_15892-17121--SRR1747061_scaffold_1326--3.26_POSITION_15892	36	SRR1747065_scaffold_124	F31_PHAGE_CIR_30_167	8394	8429	0
Array_1_15892-17121--SRR1747061_scaffold_1326--3.26_POSITION_15964	40	SRR1747065_scaffold_124	F31_PHAGE_CIR_30_167	47492	47531	0
Array_1_15892-17121--SRR1747061_scaffold_1326--3.26_POSITION_16114	37	SRR1747065_scaffold_312	F31_PHAGE_CIR_30_167	119370	119334	0
Array_1_15892-17121--SRR1747061_scaffold_1326--3.26_POSITION_16114	37	SRR1747065_scaffold_124	F31_PHAGE_CIR_30_167	1358	1322	0
Array_1_15892-17121--SRR1747061_scaffold_1326--3.26_POSITION_16187	36	SRR1747065_scaffold_312	F31_PHAGE_CIR_30_167	119562	119527	0
Array_1_15892-17121--SRR1747061_scaffold_1326--3.26_POSITION_16334	41	SRR1747065_scaffold_312	F31_PHAGE_CIR_30_167	86095	86055	0
Array_1_15892-17121--SRR1747061_scaffold_1326--3.26_POSITION_16411	38	SRR1747065_scaffold_124	F31_PHAGE_CIR_30_167	50782	50819	0
Array_1_15892-17121--SRR1747061_scaffold_1326--3.26_POSITION_16485	39	SRR1747065_scaffold_124	F31_PHAGE_CIR_30_167	72627	72665	0
Array_1_15892-17121--SRR1747061_scaffold_1326--3.26_POSITION_16637	39	SRR1747065_scaffold_312	F31_PHAGE_CIR_30_167	97700	97738	0
Array_1_1125-63--SRR1747024_scaffold_40755--3.26_POSITION_1124	35	SRR1747018_scaffold_0	M01_PHAGE_56_67	2712	2678	0
Array_1_1125-63--SRR1747024_scaffold_40755--3.26_POSITION_837	37	SRR1747018_scaffold_0	M01_PHAGE_56_67	345027	344991	0
Array_1_1-1350--SRR1747024_scaffold_47476--3.20_POSITION_463	30	SRR1747018_scaffold_0	M01_PHAGE_56_67	116075	116104	0
Array_1_13450-11041--SRR1747024_scaffold_1685--3.25_POSITION_12472	32	SRR1747018_scaffold_0	M01_PHAGE_56_67	229136	229167	0
Array_1_44-374--SRR1747034_scaffold_2670--3.03_POSITION_118	34	SRR1747018_scaffold_0	M01_PHAGE_56_67	317171	317138	0
Array_1_2048-925--SRR1747038_scaffold_5991--3.26_POSITION_1250	35	SRR1747018_scaffold_0	M01_PHAGE_56_67	308061	308027	0
Array_1_694-1--SRR1747057_scaffold_1864--3.25_POSITION_253	37	SRR1747018_scaffold_0	M01_PHAGE_56_67	251722	251758	0
Array_1_54-3446--SRR1747062_scaffold_7992--6.26_POSITION_2400	35	SRR1747018_scaffold_0	M01_PHAGE_56_67	297836	297870	0
Array_1_4255-261--SRR1747018_scaffold_4515--3.25_POSITION_3888	32	SRR1747018_scaffold_0	M01_PHAGE_56_67	346202	346233	0
Array_1_990-22--SRR1747018_scaffold_59453--6.26_POSITION_521	35	SRR1747018_scaffold_0	M01_PHAGE_56_67	114841	114875	0
Array_1_46-5314--SRR1747021_scaffold_12436--6.25_POSITION_3217	35	SRR1747018_scaffold_0	M01_PHAGE_56_67	114841	114875	0
Array_1_2125-6--SRR1747021_scaffold_25078--6.26_POSITION_1988	36	SRR1747018_scaffold_0	M01_PHAGE_56_67	297470	297435	0
Array_1_28458-30702--SRR1747024_scaffold_250--3.26_POSITION_28760	30	SRR1747032_scaffold_11	M-09_PHAGE_50_88	5357	5328	0
Array_1_28458-30702--SRR1747024_scaffold_250--3.26_POSITION_29824	30	SRR1747032_scaffold_11	M-09_PHAGE_50_88	9246	9217	0
Array_1_7172-4169--SRR1747036_scaffold_1214--3.26_POSITION_6491	30	SRR1747032_scaffold_11	M-09_PHAGE_50_88	9217	9246	0
Array_1_7172-4169--SRR1747036_scaffold_1214--3.26_POSITION_5428	30	SRR1747032_scaffold_11	M-09_PHAGE_50_88	5328	5357	0
Array_1_3-1187--SRR1747047_scaffold_19890--3.26_POSITION_3	30	SRR1747032_scaffold_11	M-09_PHAGE_50_88	5328	5357	0
Array_1_3-1187--SRR1747047_scaffold_19890--3.26_POSITION_1065	30	SRR1747032_scaffold_11	M-09_PHAGE_50_88	220328	220299	0
Array_1_6-2177--SRR1747053_scaffold_1175--3.26_POSITION_918	30	SRR1747032_scaffold_11	M-09_PHAGE_50_88	5328	5357	0
Array_1_6-2177--SRR1747053_scaffold_1175--3.26_POSITION_1980	30	SRR1747032_scaffold_11	M-09_PHAGE_50_88	220328	220299	0
Array_1_54-252--SRR1747054_scaffold_6137--2.67_POSITION_130	30	SRR1747032_scaffold_11	M-09_PHAGE_50_88	220328	220299	0
Array_1_2570-1540--SRR1747056_scaffold_8738--3.25_POSITION_2417	30	SRR1747032_scaffold_11	M-09_PHAGE_50_88	9246	9217	0
Array_1_6235-9161--SRR1747021_scaffold_3476--3.26_POSITION_7372	30	SRR1747032_scaffold_11	M-09_PHAGE_50_88	5357	5328	0
Array_1_23-2470--SRR1747029_scaffold_2322--3.17_POSITION_325	30	SRR1747032_scaffold_11	M-09_PHAGE_50_88	9217	9246	0
Array_1_23-2470--SRR1747029_scaffold_2322--3.17_POSITION_1313	30	SRR1747032_scaffold_11	M-09_PHAGE_50_88	5328	5357	0
Array_1_23-2470--SRR1747029_scaffold_2322--3.17_POSITION_2348	30	SRR1747032_scaffold_11	M-09_PHAGE_50_88	46176	46147	0
Array_1_3-2776--SRR1747040_scaffold_11184--3.23_POSITION_381	30	SRR1747032_scaffold_11	M-09_PHAGE_50_88	9217	9246	0
Array_1_3-2776--SRR1747040_scaffold_11184--3.23_POSITION_1369	30	SRR1747032_scaffold_11	M-09_PHAGE_50_88	5328	5357	0
Array_1_5665-2812--SRR1747063_scaffold_346--3.26_POSITION_5664	30	SRR1747032_scaffold_11	M-09_PHAGE_50_88	46147	46176	0
Array_1_5665-2812--SRR1747063_scaffold_346--3.26_POSITION_4602	30	SRR1747032_scaffold_11	M-09_PHAGE_50_88	5357	5328	0
Array_1_5665-2812--SRR1747063_scaffold_346--3.26_POSITION_3614	30	SRR1747032_scaffold_11	M-09_PHAGE_50_88	9246	9217	0
Array_1_4447-4813--SRR1747023_scaffold_3307--3.26_POSITION_4447	30	SRR1747032_scaffold_1	M09_PHAGE_CIR_32_33	4286	4257	0
Array_1_4447-4813--SRR1747023_scaffold_3307--3.26_POSITION_4513	30	SRR1747032_scaffold_1	M09_PHAGE_CIR_32_33	48427	48398	0
Array_1_4447-4813--SRR1747023_scaffold_3307--3.26_POSITION_4579	30	SRR1747032_scaffold_1	M09_PHAGE_CIR_32_33	47728	47699	0
Array_1_941-376--SRR1747025_scaffold_1652--3.26_POSITION_675	30	SRR1747032_scaffold_1	M09_PHAGE_CIR_32_33	36779	36750	0
Array_1_1060-1230--SRR1747027_scaffold_14393--2.18_POSITION_1060	28	SRR1747032_scaffold_1	M09_PHAGE_CIR_32_33	181357	181330	0
Array_1_1153-391--SRR1747027_scaffold_9244--3.26_POSITION_691	30	SRR1747032_scaffold_1	M09_PHAGE_CIR_32_33	84656	84627	0
Array_1_6708-5352--SRR1747054_scaffold_1053--3.26_POSITION_6707	30	SRR1747032_scaffold_1	M09_PHAGE_CIR_32_33	91217	91188	0
Array_1_6708-5352--SRR1747054_scaffold_1053--3.26_POSITION_6245	30	SRR1747032_scaffold_1	M09_PHAGE_CIR_32_33	83324	83295	0
Array_1_6708-5352--SRR1747054_scaffold_1053--3.26_POSITION_5452	29	SRR1747032_scaffold_1	M09_PHAGE_CIR_32_33	96450	96422	0
Array_1_10196-11486--SRR1747023_scaffold_2103--6.18_POSITION_10592	32	SRR1747045_scaffold_22	F-15_PHAGE_32_244	9017	8987	1
Array_1_1817-724--SRR1747054_scaffold_147--3.26_POSITION_1816	31	SRR1747045_scaffold_22	F-15_PHAGE_32_244	44823	44794	1
Array_1_1817-724--SRR1747054_scaffold_147--3.26_POSITION_1684	31	SRR1747045_scaffold_22	F-15_PHAGE_32_244	8823	8794	1
Array_1_1817-724--SRR1747054_scaffold_147--3.26_POSITION_1618	31	SRR1747045_scaffold_22	F-15_PHAGE_32_244	8153	8182	1
Array_1_1817-724--SRR1747054_scaffold_147--3.26_POSITION_1222	32	SRR1747045_scaffold_22	F-15_PHAGE_32_244	5237	5207	1
Array_1_6708-5352--SRR1747054_scaffold_1053--3.26_POSITION_6179	31	SRR1747045_scaffold_22	F-15_PHAGE_32_244	16152	16182	1
Array_1_28-391--SRR1747020_scaffold_6897--3.21_POSITION_160	37	SRR1747046_scaffold_4	F16_PHAGE_CIR_32_22	94715	94679	1
Array_1_15275-21786--SRR1747021_scaffold_1779--3.20_POSITION_16124	36	SRR1747046_scaffold_4	F16_PHAGE_CIR_32_22	104493	104528	1
Array_1_15275-21786--SRR1747021_scaffold_1779--3.20_POSITION_16256	36	SRR1747046_scaffold_4	F16_PHAGE_CIR_32_22	110343	110377	1
Array_1_15275-21786--SRR1747021_scaffold_1779--3.20_POSITION_16389	37	SRR1747046_scaffold_4	F16_PHAGE_CIR_32_22	94679	94715	1
Array_1_15275-21786--SRR1747021_scaffold_1779--3.20_POSITION_19459	36	SRR1747046_scaffold_4	F16_PHAGE_CIR_32_22	128147	128182	1
Array_1_12893-258--SRR1747021_scaffold_234--3.25_POSITION_8495	36	SRR1747046_scaffold_4	F16_PHAGE_CIR_32_22	123717	123682	1
Array_1_12893-258--SRR1747021_scaffold_234--3.25_POSITION_8429	36	SRR1747046_scaffold_4	F16_PHAGE_CIR_32_22	127866	127831	1
Array_1_12893-258--SRR1747021_scaffold_234--3.25_POSITION_7114	35	SRR1747046_scaffold_4	F16_PHAGE_CIR_32_22	35096	35062	1
Array_1_12893-258--SRR1747021_scaffold_234--3.25_POSITION_7049	35	SRR1747046_scaffold_4	F16_PHAGE_CIR_32_22	23293	23327	1
Array_1_12893-258--SRR1747021_scaffold_234--3.25_POSITION_6722	36	SRR1747046_scaffold_4	F16_PHAGE_CIR_32_22	128835	128800	1
Array_1_12893-258--SRR1747021_scaffold_234--3.25_POSITION_6656	35	SRR1747046_scaffold_4	F16_PHAGE_CIR_32_22	128835	128801	1
Array_1_12893-258--SRR1747021_scaffold_234--3.25_POSITION_5665	37	SRR1747046_scaffold_4	F16_PHAGE_CIR_32_22	30247	30211	1
Array_1_12893-258--SRR1747021_scaffold_234--3.25_POSITION_5072	35	SRR1747046_scaffold_4	F16_PHAGE_CIR_32_22	28928	28962	1
Array_1_12893-258--SRR1747021_scaffold_234--3.25_POSITION_4280	37	SRR1747046_scaffold_4	F16_PHAGE_CIR_32_22	28582	28546	1
Array_1_10196-11486--SRR1747023_scaffold_2103--6.18_POSITION_10592	32	SRR1747052_scaffold_1	F21_PHAGE_CIR_32_21	94151	94181	1
Array_1_1817-724--SRR1747054_scaffold_147--3.26_POSITION_1816	31	SRR1747052_scaffold_1	F21_PHAGE_CIR_32_21	58334	58363	1
Array_1_1817-724--SRR1747054_scaffold_147--3.26_POSITION_1684	31	SRR1747052_scaffold_1	F21_PHAGE_CIR_32_21	94345	94374	1
Array_1_1817-724--SRR1747054_scaffold_147--3.26_POSITION_1618	31	SRR1747052_scaffold_1	F21_PHAGE_CIR_32_21	95015	94986	1
Array_1_1817-724--SRR1747054_scaffold_147--3.26_POSITION_1222	32	SRR1747052_scaffold_1	F21_PHAGE_CIR_32_21	97931	97961	1
Array_1_6708-5352--SRR1747054_scaffold_1053--3.26_POSITION_6179	31	SRR1747052_scaffold_1	F21_PHAGE_CIR_32_21	87016	86986	1
Array_1_3936-1245--SRR1747065_scaffold_27554--3.22_POSITION_2536	42	SRR1747059_scaffold_22	F27_PHAGE_CIR_34_39	64664	64705	1
Array_1_10196-11486--SRR1747023_scaffold_2103--6.18_POSITION_10328	32	SRR1747064_scaffold_2	F30_PHAGE_CIR_32_75	125977	125947	1
Array_1_10196-11486--SRR1747023_scaffold_2103--6.18_POSITION_10592	32	SRR1747064_scaffold_2	F30_PHAGE_CIR_32_75	120772	120802	1
Array_1_1817-724--SRR1747054_scaffold_147--3.26_POSITION_1816	31	SRR1747064_scaffold_2	F30_PHAGE_CIR_32_75	84995	85024	1
Array_1_1817-724--SRR1747054_scaffold_147--3.26_POSITION_1684	31	SRR1747064_scaffold_2	F30_PHAGE_CIR_32_75	120966	120995	1
Array_1_1817-724--SRR1747054_scaffold_147--3.26_POSITION_1618	31	SRR1747064_scaffold_2	F30_PHAGE_CIR_32_75	121636	121607	1
Array_1_1817-724--SRR1747054_scaffold_147--3.26_POSITION_1222	32	SRR1747064_scaffold_2	F30_PHAGE_CIR_32_75	124552	124582	1
Array_1_6708-5352--SRR1747054_scaffold_1053--3.26_POSITION_6179	31	SRR1747064_scaffold_2	F30_PHAGE_CIR_32_75	113643	113613	1
Array_1_2362-3138--SRR1747018_scaffold_16532--3.26_POSITION_2660	37	SRR1747065_scaffold_124	F31_PHAGE_CIR_30_167	107054	107090	1
Array_1_1426-1096--SRR1747020_scaffold_20565--3.06_POSITION_1204	37	SRR1747065_scaffold_124	F31_PHAGE_CIR_30_167	107054	107090	1
Array_1_4588-3876--SRR1747021_scaffold_10037--3.26_POSITION_4512	40	SRR1747065_scaffold_312	F31_PHAGE_CIR_30_167	119516	119477	1
Array_1_1125-63--SRR1747024_scaffold_40755--3.26_POSITION_979	35	SRR1747018_scaffold_0	M01_PHAGE_56_67	346484	346451	1
Array_1_63-2037--SRR1747024_scaffold_19193--6.26_POSITION_1466	35	SRR1747018_scaffold_0	M01_PHAGE_56_67	113117	113083	1
Array_1_13450-11041--SRR1747024_scaffold_1685--3.25_POSITION_12106	32	SRR1747018_scaffold_0	M01_PHAGE_56_67	230088	230119	1
Array_1_44-374--SRR1747034_scaffold_2670--3.03_POSITION_189	36	SRR1747018_scaffold_0	M01_PHAGE_56_67	120559	120525	1
Array_1_360-1930--SRR1747051_scaffold_7736--6.26_POSITION_696	34	SRR1747018_scaffold_0	M01_PHAGE_56_67	215271	215238	1
Array_1_1317-8--SRR1747065_scaffold_54428--6.26_POSITION_1181	35	SRR1747018_scaffold_0	M01_PHAGE_56_67	113117	113083	1
Array_1_67-2232--SRR1747018_scaffold_16919--6.25_POSITION_806	25	SRR1747018_scaffold_0	M01_PHAGE_56_67	215271	215247	1
Array_1_303-3112--SRR1747021_scaffold_4168--3.26_POSITION_3009	31	SRR1747018_scaffold_0	M01_PHAGE_56_67	299400	299430	1
Array_1_625-74--SRR1747042_scaffold_8305--3.23_POSITION_431	28	SRR1747018_scaffold_0	M01_PHAGE_56_67	282396	282423	1
Array_1_10196-11486--SRR1747023_scaffold_2103--6.18_POSITION_10592	32	SRR1747032_scaffold_1	M09_PHAGE_CIR_32_33	42279	42249	1
Array_1_1817-724--SRR1747054_scaffold_147--3.26_POSITION_1816	31	SRR1747032_scaffold_1	M09_PHAGE_CIR_32_33	78108	78079	1
Array_1_1817-724--SRR1747054_scaffold_147--3.26_POSITION_1684	31	SRR1747032_scaffold_1	M09_PHAGE_CIR_32_33	42085	42056	1
Array_1_1817-724--SRR1747054_scaffold_147--3.26_POSITION_1618	31	SRR1747032_scaffold_1	M09_PHAGE_CIR_32_33	41415	41444	1
Array_1_1817-724--SRR1747054_scaffold_147--3.26_POSITION_1222	32	SRR1747032_scaffold_1	M09_PHAGE_CIR_32_33	38499	38469	1
Array_1_6708-5352--SRR1747054_scaffold_1053--3.26_POSITION_6179	31	SRR1747032_scaffold_1	M09_PHAGE_CIR_32_33	49414	49444	1
N4_128_000G1_scaffold_4429_CRISPR_2208_spacer_6	36	N5_271_007G1_scaffold_5	N5_UNKNOWN_CIR_33_1450	131105	131070	1
N4_128_016G1_scaffold_2426_CRISPR_2290_spacer_6	36	N5_271_007G1_scaffold_5	N5_UNKNOWN_CIR_33_1450	131105	131070	1
aot2015-NO05_SRR1761680_USA_scaffold_2292_CRISPR_746_spacer_3	30	aot2015-SM42_SRR1761719_Peru_trim_clean_trim_clean_scaffold_4	AOT-PERU_PHAGE_COMPLETE_CIR-CU-CL_183_33	200796	200825	0
aot2015-NO09_SRR1761683_USA_scaffold_6_CRISPR_867_spacer_4	33	aot2015-NO19_SRR1761693_USA_trim_clean_trim_clean_scaffold_5	AOT-USA_PLASMID_COMPLETE_CIR-CU-CL-RE_143_36	31286	31254	0
aot2015-NO09_SRR1761683_USA_scaffold_73_CRISPR_871_spacer_12	33	aot2015-NO19_SRR1761693_USA_trim_clean_trim_clean_scaffold_5	AOT-USA_PLASMID_COMPLETE_CIR-CU-CL-RE_143_36	31254	31286	0
aot2015-NO09_SRR1761683_USA_scaffold_73_CRISPR_872_spacer_11	33	aot2015-NO19_SRR1761693_USA_trim_clean_trim_clean_scaffold_5	AOT-USA_PLASMID_COMPLETE_CIR-CU-CL-RE_143_36	31254	31286	0
aot2015-NO15_SRR1761689_USA_scaffold_2009_CRISPR_1163_spacer_12	33	aot2015-NO08_SRR1761682_USA_scaffold_4	AOT-USA_PHAGE_CU_138_47	178619	178587	0
aot2015-NO18_SRR1761692_USA_trim_clean_trim_clean_scaffold_4_CRISPR_1325_spacer_16	33	aot2015-NO19_SRR1761693_USA_trim_clean_trim_clean_scaffold_5	AOT-USA_PLASMID_COMPLETE_CIR-CU-CL-RE_143_36	31286	31254	0
Array_1_28548-32079--js4906-22-2_S9_scaffold_2176--6.23_POSITION_29671	33	js4906-29-5_S40_scaffold_131	S40_PLASMID_36_44	2271	2239	0
Array_1_28548-32079--js4906-22-2_S9_scaffold_2176--6.23_POSITION_29671	33	js4906-26-2_S25_scaffold_167	S25_PLASMID_36_160	19918	19886	0
Array_1_26277-22683--js4906-22-3_S10_scaffold_177--6.23_POSITION_25153	33	js4906-29-5_S40_scaffold_131	S40_PLASMID_36_44	2271	2239	0
Array_1_26277-22683--js4906-22-3_S10_scaffold_177--6.23_POSITION_25153	33	js4906-26-2_S25_scaffold_167	S25_PLASMID_36_160	19918	19886	0
Array_1_60721-57127--js4906-22-4_S11_scaffold_167--6.23_POSITION_59597	33	js4906-29-5_S40_scaffold_131	S40_PLASMID_36_44	2271	2239	0
Array_1_60721-57127--js4906-22-4_S11_scaffold_167--6.23_POSITION_59597	33	js4906-26-2_S25_scaffold_167	S25_PLASMID_36_160	19918	19886	0
Array_1_60765-57171--js4906-22-5_S12_scaffold_225--6.23_POSITION_59641	33	js4906-29-5_S40_scaffold_131	S40_PLASMID_36_44	2271	2239	0
Array_1_60765-57171--js4906-22-5_S12_scaffold_225--6.23_POSITION_59641	33	js4906-26-2_S25_scaffold_167	S25_PLASMID_36_160	19918	19886	0
Array_1_24168-19334--js4906-23-2_S13_scaffold_145--6.25_POSITION_22981	34	js4906-26-2_S25_scaffold_167	S25_PLASMID_36_160	6346	6379	0
Array_1_24168-19334--js4906-23-3_S14_scaffold_283--6.25_POSITION_22981	34	js4906-26-2_S25_scaffold_167	S25_PLASMID_36_160	6346	6379	0
Array_1_24168-19334--js4906-23-4_S15_scaffold_15--6.25_POSITION_22981	34	js4906-26-2_S25_scaffold_167	S25_PLASMID_36_160	6346	6379	0
Array_1_24168-19334--js4906-23-5_S16_scaffold_84--6.25_POSITION_22981	34	js4906-26-2_S25_scaffold_167	S25_PLASMID_36_160	6346	6379	0
Array_1_28548-32079--js4906-22-2_S9_scaffold_2176--6.23_POSITION_29671	33	js4906-29-5_S40_scaffold_131	S40_PLASMID_36_44	2271	2239	0
Array_1_28548-32079--js4906-22-2_S9_scaffold_2176--6.23_POSITION_29671	33	js4906-26-2_S25_scaffold_167	S25_PLASMID_36_160	19918	19886	0
Array_1_26277-22683--js4906-22-3_S10_scaffold_177--6.23_POSITION_25153	33	js4906-29-5_S40_scaffold_131	S40_PLASMID_36_44	2271	2239	0
Array_1_26277-22683--js4906-22-3_S10_scaffold_177--6.23_POSITION_25153	33	js4906-26-2_S25_scaffold_167	S25_PLASMID_36_160	19918	19886	0
Array_1_60721-57127--js4906-22-4_S11_scaffold_167--6.23_POSITION_59597	33	js4906-29-5_S40_scaffold_131	S40_PLASMID_36_44	2271	2239	0
Array_1_60721-57127--js4906-22-4_S11_scaffold_167--6.23_POSITION_59597	33	js4906-26-2_S25_scaffold_167	S25_PLASMID_36_160	19918	19886	0
Array_1_60765-57171--js4906-22-5_S12_scaffold_225--6.23_POSITION_59641	33	js4906-29-5_S40_scaffold_131	S40_PLASMID_36_44	2271	2239	0
Array_1_60765-57171--js4906-22-5_S12_scaffold_225--6.23_POSITION_59641	33	js4906-26-2_S25_scaffold_167	S25_PLASMID_36_160	19918	19886	0
Array_1_24168-19334--js4906-23-2_S13_scaffold_145--6.25_POSITION_22981	34	js4906-26-2_S25_scaffold_167	S25_PLASMID_36_160	6346	6379	0
Array_1_24168-19334--js4906-23-3_S14_scaffold_283--6.25_POSITION_22981	34	js4906-26-2_S25_scaffold_167	S25_PLASMID_36_160	6346	6379	0
Array_1_24168-19334--js4906-23-4_S15_scaffold_15--6.25_POSITION_22981	34	js4906-26-2_S25_scaffold_167	S25_PLASMID_36_160	6346	6379	0
Array_1_24168-19334--js4906-23-5_S16_scaffold_84--6.25_POSITION_22981	34	js4906-26-2_S25_scaffold_167	S25_PLASMID_36_160	6346	6379	0
Array_1_77224-77878--js4906-26-4_S27_scaffold_12--3.30_POSITION_77749	45	js4906-29-5_S40_scaffold_90	S40_PLASMID_36_44	43057	43101	0
Array_1_77224-77878--js4906-26-4_S27_scaffold_12--3.30_POSITION_77224	45	js4906-29-5_S40_scaffold_90	S40_PLASMID_36_44	42275	42318	1
Array_1_157-391--js4906-28-2_S33_scaffold_4706--2.86_POSITION_157	31	STL6-S73_scaffold_1	STL6-S73_PHAGE_47_16	148416	148387	1
js4906-23-2_S13_scaffold_1911_CRISPR_1_spacer_11	40	PHAGE-A10--js4906-27-5_S32_scaffold_40_curated_closed_complete_prodigal-single	A10_PHAGE_COMPLETE_CIR-CU-CL_30_1	11404	11443	0
js4906-26-4_S27_scaffold_27089_CRISPR_2_spacer_7	30	PHAGE-A4--js4906-25-3_S22_scaffold_24_curated_closed_complete_prodigal-single	A4_PHAGE_COMPLETE_CIR-CU-CL_34_1	193504	193533	1
js4906-26-5_S28_scaffold_41777_CRISPR_3_spacer_6	30	PHAGE-A4--js4906-25-3_S22_scaffold_24_curated_closed_complete_prodigal-single	A4_PHAGE_COMPLETE_CIR-CU-CL_34_1	193504	193533	1
js4906-23-4_S15_scaffold_1104_CRISPR_7_spacer_11	40	PHAGE-A10--js4906-27-5_S32_scaffold_40_curated_closed_complete_prodigal-single	A10_PHAGE_COMPLETE_CIR-CU-CL_30_1	11404	11443	0
js4906-23-5_S16_scaffold_776_CRISPR_11_spacer_1	40	PHAGE-A10--js4906-27-5_S32_scaffold_40_curated_closed_complete_prodigal-single	A10_PHAGE_COMPLETE_CIR-CU-CL_30_1	11443	11404	0
js4906-24-4_S19_scaffold_2576_CRISPR_12_spacer_3	36	As_gut_js4906-26-3_S26_scaffold_18_curated_prodigal-single	S26_PHAGE_CU_47_66	129263	129228	1
js4906-24-3_S18_scaffold_1910_CRISPR_15_spacer_30	29	NODE_14_length_293356_cov_397-335986_prodigal-single	S9_PHAGE_34_1	242572	242544	1

## Sheet: Table S4 Hosts
Genome	Number	Environment	Scaffold(s)	DOMAIN	Fraction	1st phylum	Fraction	2nd Phylum	Fraction	1st : 2nd	3rd Phylum	Fraction
ALT_PHAGE_51_12	1	Mine tailings impoundment–1, Manitoba Canada	ALT_09252017_20_scaffold_10	unknown	0.880137	Proteobacteria	0.0839041	Firmicutes	0.00856164	9.8	Actinobacteria	0.00513699
ALT_PHAGE_39_18	2	Mine tailings impoundment–1, Manitoba Canada	ALT_09252017_20_scaffold_16	unknown	0.789227	Proteobacteria	0.135831	Bacteroidetes	0.0187354	7.25	Firmicutes	0.0117096
ALT_PHAGE_CIR_40_9	3	Mine tailings impoundment–1, Manitoba Canada	ALT_07252016_14_scaffold_0	unknown	0.800959	Proteobacteria	0.117506	Parcubacteria	0.0143885	8.17	Cyanobacteria	0.0119904
ALT_PHAGE_40_66	4	Mine tailings impoundment–1, Manitoba Canada	ALT_09252017_20_scaffold_71	unknown	0.803846	Proteobacteria	0.115385	Cyanobacteria	0.0153846	7.5	Bacteroidetes	0.0115385
ALT_PHAGE_39_22	5	Mine tailings impoundment–1, Manitoba Canada	ALT_09252017_20_scaffold_186	unknown	0.865079	Proteobacteria	0.119048	Parcubacteria	0.00793651	15	Thaumarchaeota	0.00793651
ALT_PHAGE_24_16	6	Mine tailings impoundment–1, Manitoba Canada	ALT_09252017_20_scaffold_29	unknown	0.787062	Bacteroidetes	0.115903	Proteobacteria	0.0215633	5.37	Firmicutes	0.0188679
ALT_PHAGE_35_11	7	Mine tailings impoundment–1, Manitoba Canada	ALT_09252017_20_scaffold_111	unknown	0.77439	Bacteroidetes	0.097561	Proteobacteria	0.0335366	2.91	Firmicutes	0.0213415
ALT_PHAGE_CIR_40_22	8	Mine tailings impoundment–1, Manitoba Canada	ALT_09252017_20_scaffold_43	unknown	0.890909	Proteobacteria	0.0590909	Firmicutes	0.0272727	2.17	Tenericutes	0.0136364
ALT_PHAGE_CIR_40_13	9	Mine tailings impoundment–1, Manitoba Canada	ALT_07252016_14_scaffold_1	unknown	0.895455	Proteobacteria	0.0590909	Firmicutes	0.0227273	2.6	Tenericutes	0.0136364
ALT_PHAGE_40_10	10	Mine tailings impoundment–1, Manitoba Canada	ALT_09252017_20_scaffold_47	unknown	0.884058	Proteobacteria	0.084058	Bacteroidetes	0.00869565	9.67	Firmicutes	0.0057971
ALT_PHAGE_40_9	11	Mine tailings impoundment–1, Manitoba Canada	ALT_09252017_20_scaffold_146	unknown	0.746888	Bacteroidetes	0.107884	Proteobacteria	0.0373444	2.89	Parcubacteria	0.0165975
QS-7_PHAGE_COMPLETE_CIR-CU-CL_40_25	1	Atacama salt , Chile	qs_7_scaffold_0	unknown	0.858198	Bacteroidetes	0.0384047	Proteobacteria	0.0295421	1.3	Firmicutes	0.0162481
QH-7_PHAGE_41_19	2	Atacama salt , Chile	qh_7_scaffold_1	unknown	0.84127	Bacteroidetes	0.0460318	Proteobacteria	0.0365079	1.26	Firmicutes	0.0111111
SW-7_PHAGE_46_16	3	Atacama salt , Chile	sw_7_scaffold_1	unknown	0.863539	Proteobacteria	0.0277186	Bacteroidetes	0.0191898	1.44	Euryarchaeota	0.0149254
M01_PHAGE_CU_48_59	1	Baboon fecal samples, Kenya	SRR1747018_scaffold_2_1202_curated_prodigal-single	unknown	0.564	Actinobacteria	0.206	Firmicutes	0.133	1.55	Proteobacteria	0.003
M01_PHAGE_CIR_32_31	2	Baboon fecal samples, Kenya	SRR1747018_scaffold_15	unknown	0.63786	Firmicutes	0.306584	Proteobacteria	0.0102881	29.8	Bacteroidetes	0.00823045
M01_PHAGE_56_67	3	Baboon fecal samples, Kenya	SRR1747018_scaffold_0	unknown	0.698864	Actinobacteria	0.210227	Firmicutes	0.0482955	4.35	Proteobacteria	0.0170455
F31_PHAGE_CIR_26_47	4	Baboon fecal samples, Kenya	SRR1747065_scaffold_0	unknown	0.901345	Firmicutes	0.0201794	Bacteroidetes	0.0156951	1.29	Proteobacteria	0.0112108
F31_PHAGE_39_18	5	Baboon fecal samples, Kenya	SRR1747065_scaffold_9	unknown	0.677019	Firmicutes	0.242236	Proteobacteria	0.0217391	11.14	Bacteroidetes	0.00931677
M09_PHAGE_CIR_32_33	6	Baboon fecal samples, Kenya	SRR1747032_scaffold_1	unknown	0.876263	Proteobacteria	0.0378788	Firmicutes	0.0277778	1.36	Bacteroidetes	0.0176768
F21_PHAGE_CIR_32_21	7	Baboon fecal samples, Kenya	SRR1747052_scaffold_1	unknown	0.876263	Proteobacteria	0.0353535	Firmicutes	0.0277778	1.27	Bacteroidetes	0.0176768
F30_PHAGE_CIR_32_75	8	Baboon fecal samples, Kenya	SRR1747064_scaffold_2	unknown	0.876574	Proteobacteria	0.0352645	Firmicutes	0.0277078	1.27	Bacteroidetes	0.0176322
F-15_PHAGE_32_244	9	Baboon fecal samples, Kenya	SRR1747045_scaffold_1	unknown	0.816425	Proteobacteria	0.0676328	Bacteroidetes	0.0289855	2.33	Firmicutes	0.0289855
F14_PHAGE_CIR_38_54	10	Baboon fecal samples, Kenya	SRR1747044_scaffold_0	unknown	0.868895	Firmicutes	0.0437018	Proteobacteria	0.0205655	2.13	Spirochaetes	0.0205655
F-24_PHAGE_27_21	11	Baboon fecal samples, Kenya	SRR1747055_scaffold_2	unknown	0.829333	Proteobacteria	0.0666667	Firmicutes	0.0373333	1.79	Bacteroidetes	0.0213333
F-05_PHAGE_36_45	12	Baboon fecal samples, Kenya	SRR1747027_scaffold_2	unknown	0.826087	Firmicutes	0.0833333	Proteobacteria	0.0253623	3.29	Actinobacteria	0.0181159
M-09_PHAGE_50_88	13	Baboon fecal samples, Kenya	SRR1747032_scaffold_11	unknown	0.888337	Bacteroidetes	0.0421836	Firmicutes	0.0198511	2.13	Proteobacteria	0.00992556
F-21_PHAGE_50_48	14	Baboon fecal samples, Kenya	SRR1747052_scaffold_2	unknown	0.888337	Bacteroidetes	0.0421836	Firmicutes	0.0198511	2.13	Proteobacteria	0.00744417
F27_PHAGE_COMPLETE_CIR-CU-CL-RE_31_45	15	Baboon fecal samples, Kenya	SRR1747059_scaffold_0	unknown	0.694158	Firmicutes	0.257732	Bacteroidetes	0.00687285	37.5	Proteobacteria	0.00687285
M05_PHAGE_CIR-CU-GA_31_25	16	Baboon fecal samples, Kenya	SRR1747022_scaffold_18	unknown	0.695205	Firmicutes	0.256849	Bacteroidetes	0.00684932	37.5	Proteobacteria	0.00684932
M11_PHAGE_CU_31_24	17	Baboon fecal samples, Kenya	SRR1747040_scaffold_0	unknown	0.678715	Firmicutes	0.269076	Proteobacteria	0.00803213	33.5	Apicomplexa	0.00401606
M14_PHAGE_31_35	18	Baboon fecal samples, Kenya	SRR1747048_scaffold_1	unknown	0.690972	Firmicutes	0.256944	Bacteroidetes	0.00694444	37	Proteobacteria	0.00694444
F-26_PHAGE_31_64	19	Baboon fecal samples, Kenya	SRR1747057_scaffold_1	unknown	0.69338	Firmicutes	0.25784	Bacteroidetes	0.00696864	37	Proteobacteria	0.00696864
M01_PHAGE_31_130	20	Baboon fecal samples, Kenya	SRR1747018_scaffold_3	unknown	0.69338	Firmicutes	0.25784	Bacteroidetes	0.00696864	37	Proteobacteria	0.00696864
M04_PHAGE_COMPLETE_CIR-CU-CL_33_59	21	Baboon fecal samples, Kenya	SRR1747021_scaffold_4	unknown	0.799257	Firmicutes	0.100372	Arthropoda	0.0260223	3.86	Proteobacteria	0.0185874
M16_PHAGE_50_27	22	Baboon fecal samples, Kenya	SRR1747061_scaffold_21_prodigal-single	unknown	0.85	Bacteroidetes	0.036	Firmicutes	0.024	1.5	Proteobacteria	0.01
F31_PHAGE_CIR_34_27	23	Baboon fecal samples, Kenya	SRR1747065_scaffold_38	unknown	0.845865	Firmicutes	0.093985	Proteobacteria	0.0150376	6.25	Actinobacteria	0.0075188
F21_PHAGE_55_22	24	Baboon fecal samples, Kenya	SRR1747052_scaffold_19	unknown	0.75	Actinobacteria	0.169492	Firmicutes	0.0423729	4	Proteobacteria	0.0169491
F21_PHAGE_CIR_35_63	25	Baboon fecal samples, Kenya	SRR1747052_scaffold_27	unknown	0.698473	Firmicutes	0.248092	Actinobacteria	0.0114504	21.67	Tenericutes	0.0114504
F31_PHAGE_CIR_30_167	26	Baboon fecal samples, Kenya	SRR1747065_scaffold_124	unknown	0.747664	Firmicutes	0.168224	Proteobacteria	0.0373832	4.5	Actinobacteria	0.0186916
F09_PHAGE_CIR_32_37	27	Baboon fecal samples, Kenya	SRR1747035_scaffold_2	unknown	0.665323	Firmicutes	0.262097	Chlamydiae	0.016129	16.25	Proteobacteria	0.0120968
F-31_PHAGE_35_42	28	Baboon fecal samples, Kenya	SRR1747065_scaffold_5	unknown	0.621514	Firmicutes	0.282869	Bacteroidetes	0.0199203	14.2	Tenericutes	0.0159363
M09_PHAGE_37_31	29	Baboon fecal samples, Kenya	SRR1747032_scaffold_22	unknown	0.757576	Firmicutes	0.0692641	Spirochaetes	0.034632	2	Proteobacteria	0.021645
F22_PHAGE_CIR_34_47	30	Baboon fecal samples, Kenya	SRR1747053_scaffold_1	unknown	0.697318	Firmicutes	0.241379	Tenericutes	0.0114942	21	Chlamydiae	0.00766284
M-05_PHAGE_37_37	31	Baboon fecal samples, Kenya	SRR1747022_scaffold_22	unknown	0.769231	Firmicutes	0.0726496	Spirochaetes	0.0299145	2.43	Proteobacteria	0.025641
F-04_PHAGE_36_18	32	Baboon fecal samples, Kenya	SRR1747026_scaffold_22	unknown	0.761062	Firmicutes	0.0663717	Spirochaetes	0.0309734	2.14	Proteobacteria	0.0265487
F16_PHAGE_34_17	33	Baboon fecal samples, Kenya	SRR1747046_scaffold_29	unknown	0.70155	Firmicutes	0.24031	Chlamydiae	0.00775194	31	Proteobacteria	0.00775194
M-13_PHAGE_30_59	34	Baboon fecal samples, Kenya	SRR1747043_scaffold_13	unknown	0.900826	Firmicutes	0.0247934	Proteobacteria	0.0247934	1	Actinobacteria	0.0165289
F-03_PHAGE_30_20	35	Baboon fecal samples, Kenya	SRR1747025_scaffold_38	unknown	0.902778	Firmicutes	0.037037	Proteobacteria	0.0185185	2	Actinobacteria	0.0138889
M-05_PHAGE_29_57	36	Baboon fecal samples, Kenya	SRR1747022_scaffold_36	unknown	0.820175	Firmicutes	0.118421	Proteobacteria	0.0175439	6.75	Apicomplexa	0.00877193
F16_PHAGE_CIR_32_22	37	Baboon fecal samples, Kenya	SRR1747046_scaffold_4	unknown	0.873494	Firmicutes	0.0722892	Actinobacteria	0.0120482	6	Proteobacteria	0.0120482
M07_PHAGE_34_19	38	Baboon fecal samples, Kenya	SRR1747030_scaffold_3	unknown	0.524917	Firmicutes	0.445183	Chlamydiae	0.0199336	22.33	Bacteroidetes	0.00332226
F09_PHAGE_CIR_33_145	39	Baboon fecal samples, Kenya	SRR1747035_scaffold_3	unknown	0.798271	Firmicutes	0.164265	Chlamydiae	0.0115274	14.25	Bacteroidetes	0.00576369
F31_PHAGE_CIR_25_32	40	Baboon fecal samples, Kenya	SRR1747065_scaffold_10	unknown	0.756654	Firmicutes	0.205323	Bacteroidetes	0.00760456	27	Chlamydiae	0.00380228
F-16_PHAGE_38_16	41	Baboon fecal samples, Kenya	SRR1747046_scaffold_45	unknown	0.876582	Firmicutes	0.0474683	Spirochaetes	0.0189873	2.5	Proteobacteria	0.0158228
F01_PHAGE_CIR_32_27	42	Baboon fecal samples, Kenya	SRR1747023_scaffold_5	unknown	0.802721	Firmicutes	0.136054	Bacteroidetes	0.0102041	13.33	Cyanobacteria	0.0102041
M01_PHAGE_CIR_33_48	43	Baboon fecal samples, Kenya	SRR1747018_scaffold_13	unknown	0.792398	Firmicutes	0.163743	Chlamydiae	0.0146199	11.2	Apicomplexa	0.00584795
F25_PHAGE_CIR-CU-GA_25_19	44	Baboon fecal samples, Kenya	SRR1747056_scaffold_0	unknown	0.758893	Firmicutes	0.209486	Bacteroidetes	0.0118577	17.67	Chlamydiae	0.00395257
F21_PHAGE_CIR_34_7	45	Baboon fecal samples, Kenya	SRR1747052_scaffold_7	unknown	0.74613	Firmicutes	0.201238	Proteobacteria	0.0123839	16.25	Chlamydiae	0.00928793
M11_PHAGE_COMPLETE_CIR-CU-CL_36_25	46	Baboon fecal samples, Kenya	SRR1747040_scaffold_2	unknown	0.700758	Firmicutes	0.200758	Spirochaetes	0.0227273	8.83	Bacteroidetes	0.0189394
M03_PHAGE_31_21	47	Baboon fecal samples, Kenya	SRR1747020_scaffold_5	unknown	0.63354	Firmicutes	0.298137	Proteobacteria	0.0124224	24	Apicomplexa	0.00621118
M05_PHAGE_CIR_32_31	48	Baboon fecal samples, Kenya	SRR1747022_scaffold_43	unknown	0.756303	Firmicutes	0.145658	Tenericutes	0.0392157	3.71	Chlamydiae	0.0308123
F27_PHAGE_CIR_34_39	49	Baboon fecal samples, Kenya	SRR1747059_scaffold_20	unknown	0.578947	Chlamydiae (profile error)	0.350877	Firmicutes	0.0350877	10	Nematoda	0.0175439
F31_PHAGE_CIR_41_755	50	Baboon fecal samples, Kenya	SRR1747065_scaffold_28	unknown	0.765217	Firmicutes	0.143478	Chlamydiae	0.0304348	4.71	Tenericutes	0.0217391
M05_PHAGE_CIR_47_87	51	Baboon fecal samples, Kenya	SRR1747021_scaffold_144	unknown	0.757009	Firmicutes	0.140187	Proteobacteria	0.046729	3	Tenericutes	0.0280374
M02_PHAGE_47_43	52	Baboon fecal samples, Kenya	SRR1747019_scaffold_113	unknown	0.747573	Firmicutes	0.145631	Proteobacteria	0.0485437	3	Tenericutes	0.0291262
M01_PROPHAGE_38_52	53	Baboon fecal samples, Kenya	SRR1747018_scaffold_396	Firmicutes	0.730769	unknown	0.24359	Fusobacteria	0.0128205	19	Spirochaetes	0.0128205
STL6-S73_PHAGE_47_16	1	Bangladeshi adult fecal samples	STL6-S73_scaffold_1	unknown	0.677033	Firmicutes	0.236842	Proteobacteria	0.0287081	8.25	Actinobacteria	0.0167464
A4_PHAGE_COMPLETE_CIR-CU-CL_34_1	2	Bangladeshi adult fecal samples	PHAGE-A4--js4906-25-3_S22_scaffold_24_356kb_phage-complete	unknown	0.682135	Bacteroidetes	0.213457	Firmicutes	0.0440835	4.84	Cyanobacteria	0.00928074
A3_PHAGE_COMPLETE_CIR-CU-CL_34_1	3	Bangladeshi adult fecal samples	PHAGE-A3--js4906-20-2_S1_Complete_phage_from_scaffolds_104_98_final	unknown	0.68254	Bacteroidetes	0.201814	Firmicutes	0.0498866	4.05	Proteobacteria	0.0113379
S25_PLASMID_36_160	4	Bangladeshi adult fecal samples	js4906-26-2_S25_scaffold_167	Firmicutes	0.781609	unknown	0.195402	Proteobacteria	0.0229885	8.5
S9_PLASMID_CIR_39_1	5	Bangladeshi adult fecal samples	NODE_12_length_310542_cov_175.846709	Bacteria	0.516	Firmicutes	0.503	Unknown	0.479	N/A	Actinobacteria	0.009
A5_PHAGE_COMPLETE_CIR-CU-CL_32_1	6	Bangladeshi adult fecal samples	PHAGE-A5--js4906-26-5_S28_scaffold_15_Closed_COMPLETE	unknown	0.854722	Proteobacteria	0.0387409	Firmicutes	0.0363196	1.07	Bacteroidetes	0.0193705
S40_PLASMID_36_44	7	Bangladeshi adult fecal samples	js4906-29-5_S40_scaffold_9	Firmicutes	0.89	unknown	0.1	Arthropoda	0.01	10
S9_PHAGE_34_1	8	Bangladeshi adult fecal samples	NODE_14_length_293356_cov_397.335986	unknown	0.587349	Bacteroidetes	0.289157	Firmicutes	0.0542169	5.33	Proteobacteria	0.0180723
A8_PHAGE_COMPLETE_CIR-CU-CL_27_1	9	Bangladeshi adult fecal samples	PHAGE-A8--js4906-27-3_S30_scaffold_1_Closed_complete	unknown	0.760148	Firmicutes	0.140221	Tenericutes	0.0332103	4.22	Proteobacteria	0.0184502
A7_PHAGE_COMPLETE_CIR-CU-CL-ST_29_1	10	Bangladeshi adult fecal samples	PHAGE-A7--js4906-24-3_S18_scaffold_0_closed_complete_reversed_start_adj	unknown	0.804598	Firmicutes	0.149425	Proteobacteria	0.0191571	7.8	Chlamydiae	0.0153257
S20_PHAGE_CIR_29_38	11	Bangladeshi adult fecal samples	js4906-24-5_S20_scaffold_1	unknown	0.808271	Firmicutes	0.146617	Proteobacteria	0.018797	7.8	Chlamydiae	0.0150376
S19_PHAGE_CIR_29_36	12	Bangladeshi adult fecal samples	js4906-24-4_S19_scaffold_0	unknown	0.808989	Firmicutes	0.146067	Proteobacteria	0.0187266	7.8	Chlamydiae	0.0149813
S17_PHAGE_CIR_29_32	13	Bangladeshi adult fecal samples	js4906-24-2_S17_scaffold_16	unknown	0.806818	Firmicutes	0.147727	Proteobacteria	0.0189394	7.8	Chlamydiae	0.0151515
A10_PHAGE_COMPLETE_CIR-CU-CL_30_1	14	Bangladeshi adult fecal samples	PHAGE-A10--js4906-27-5_S32_scaffold_40_A10_Complete_FINAL	unknown	0.815261	Firmicutes	0.148594	Proteobacteria	0.0160643	9.25	Chlamydiae	0.00803213
S26_PHAGE_CU_47_66	15	Bangladeshi adult fecal samples	js4906-26-3_S26_scaffold_18	unknown	0.67509	Firmicutes	0.274368	Proteobacteria	0.0252708	10.86	Actinobacteria	0.00361011
A9_PHAGE_COMPLETE_CIR-CU-CL_39_1	16	Bangladeshi adult fecal samples	PHAGE-A9--js4906-26-5_S28_scaffold_5_closed_Complete_final	unknown	0.684982	Firmicutes	0.230769	Bacteroidetes	0.010989	21	Chlamydiae	0.010989
S27_PHAGE_CIR_29_425	17	Bangladeshi adult fecal samples	js4906-26-4_S27_scaffold_6	unknown	0.84953	Proteobacteria	0.0344828	Firmicutes	0.0282132	1.22	Bacteroidetes	0.0125392
A11_PHAGE_COMPLETE_CIR-CU-CL_29_1	18	Bangladeshi adult fecal samples	PHAGE-A11--js4906-26-5_S28_scaffold_6_A11_Complete_FINAL	unknown	0.852201	Proteobacteria	0.0345912	Firmicutes	0.0283019	1.22	Bacteroidetes	0.0125786
S25_PHAGE_CIR_29_217	19	Bangladeshi adult fecal samples	js4906-26-2_S25_scaffold_62	unknown	0.850467	Proteobacteria	0.0342679	Firmicutes	0.0280374	1.22	Bacteroidetes	0.0124611
A6_PHAGE_COMPLETE_CIR-CU-CL_34_1	20	Bangladeshi adult fecal samples	PHAGE-A6--js4906-27-3_S30_scaffold_5_COMPLETE	unknown	0.76435	Firmicutes	0.148036	Bacteroidetes	0.0241692	6.13	Proteobacteria	0.0120846
S21_PROPHAGE_CU_32_49	21	Bangladeshi adult fecal samples	js4906-25-2-S21_Prophage_curated_prodigal-single	N/A	N/A	Firmicutes	N/A	N/A	N/A	N/A	N/A
A12_PHAGE_COMPLETE_CIR-CU-CL_32_1	22	Bangladeshi adult fecal samples	PHAGE-A12--js4906-22-5_S12_scaffold_9_Complete	unknown	0.827815	Firmicutes	0.122517	Proteobacteria	0.013245	9.25	Bacteroidetes	0.00662252
BM_PHAGE_CIR_35_55	1	SF Bay mud, Berkeley, California	S27_BME27_1069154	unknown	0.814642	Proteobacteria	0.0420561	Firmicutes	0.029595	1.42	Parcubacteria	0.0249221
BM_PHAGE_48_13	2	SF Bay mud, Berkeley, California	S27_BME27_629333	unknown	0.794776	Proteobacteria	0.0354478	Firmicutes	0.0317164	1.12	Bacteroidetes	0.0298507
CG_PHAGE_34_22	1	Crystal Geyser, Utah	CG_2015-01t_scaffold_1	unknown	0.787582	Proteobacteria	0.0473856	Firmicutes	0.0408497	1.16	Bacteroidetes	0.0228758
CG_PHAGE_CIR_59_29	2	Crystal Geyser, Utah	CG10_big_fil_rev_8_21_14_0.10_scaffold_17	unknown	0.85443	Proteobacteria	0.0427215	Parcubacteria	0.0174051	2.45	Firmicutes	0.0158228
CG_PHAGE_59_93	3	Crystal Geyser, Utah	CG_2015-01t_scaffold_40	unknown	0.853377	Proteobacteria	0.0444811	Firmicutes	0.0164745	2.7	Parcubacteria	0.014827
CHG_PHAGE_CIR_31_47	4	Crystal Geyser, Utah	LD_Run2_13_scaffold_0	unknown	0.879552	Bacteroidetes	0.0560224	Firmicutes	0.0308123	1.82	Proteobacteria	0.0112045
CG_PHAGE_32_16	5	Crystal Geyser, Utah	CG_2015-01t_scaffold_23	unknown	0.769841	Microgenomates	0.031746	Proteobacteria	0.031746	1	Firmicutes	0.0277778
CG_PHAGE_CIR_35_156	6	Crystal Geyser, Utah	CG_2015-01t_scaffold_8	unknown	0.873016	Proteobacteria	0.0634921	Firmicutes	0.021164	3	Bacteroidetes	0.010582
CG_PHAGE_37_32	7	Crystal Geyser, Utah	CG_2015-01t_scaffold_2	unknown	0.815427	Proteobacteria	0.0440771	Firmicutes	0.0330578	1.33	Euryarchaeota	0.0165289
CHG_PHAGE_27_52	8	Crystal Geyser, Utah	LD_Run2_08_scaffold_35	unknown	0.846715	Spirochaetes	0.0693431	Firmicutes	0.0255474	2.71	Proteobacteria	0.0218978
BJP_PHAGE_COMPLETE_CIR-CU-CL-ST_29_18	1	Deep subsurface, Horonobe Japan	Ig8144_scaffold_2_CLOSED_FINAL_ori_start.fasta	unknown	0.803607	Bacteroidetes	0.0781563	Proteobacteria	0.0330661	2.36	Firmicutes	0.0200401
BJP_PHAGE_COMPLETE_CIR-CU-CL_29_15	2	Deep subsurface, Horonobe Japan	Ig12092_scaffold_5	unknown	0.804196	Bacteroidetes	0.0789211	Proteobacteria	0.031968	2.47	Firmicutes	0.020979
BJP_PLASMID_CIR_60_13	3	Deep subsurface, Horonobe Japan	Ig7659_scaffold_8	unknown	0.521429	Proteobacteria	0.464286	Actinobacteria	0.00357143	130	Apicomplexa	0.00357143
ERM_PHAGE_CIR_40_15	1	Cyanobacterial mats, Eel River, CA	PH2015_18_scaffold_0	unknown	0.811359	Proteobacteria	0.127789	Firmicutes	0.0121704	10.5	Actinobacteria	0.00811359
ERM_PHAGE_CIR_40_28	2	Cyanobacterial mats, Eel River, CA	PH2015_07_scaffold_0	unknown	0.832707	Proteobacteria	0.114662	Actinobacteria	0.0075188	15.25	Firmicutes	0.0075188
ERM_PHAGE_CIR_39_151	3	Cyanobacterial mats, Eel River, CA	PH2015_18_scaffold_2	unknown	0.834586	Proteobacteria	0.116541	Actinobacteria	0.0075188	15.5	Firmicutes	0.0075188
ERM_PHAGE_CIR_43_54	4	Cyanobacterial mats, Eel River, CA	PH2017_36_ELK_O_B_scaffold_2	unknown	0.808163	Proteobacteria	0.138776	Bdellovibrio	0.00816327	17	Cyanobacteria	0.00612245
ERM_PHAGE_CIR_43_43	5	Cyanobacterial mats, Eel River, CA	PH2017_26_ELK_O_A_scaffold_10	unknown	0.807771	Proteobacteria	0.139059	Bdellovibrio	0.00817996	17	Cyanobacteria	0.00613497
ERM_PHAGE_38_12	6	Cyanobacterial mats, Eel River, CA	PH2015_20_scaffold_1	unknown	0.781585	Proteobacteria	0.149893	Bdellovibrio	0.012848	11.67	Actinobacteria	0.00856531
ERM_PHAGE_CIR_34_14	7	Cyanobacterial mats, Eel River, CA	PH2015_08_scaffold_0	unknown	0.782396	Bacteroidetes	0.119804	Proteobacteria	0.0391198	3.06	Firmicutes	0.0244499
ERM_PHAGE_CIR_75_34	8	Cyanobacterial mats, Eel River, CA	PH2015_19_scaffold_1	unknown	0.792176	Bacteroidetes	0.119804	Proteobacteria	0.0391198	3.06	Firmicutes	0.0244499
ERM_PHAGE_CIR_34_117	9	Cyanobacterial mats, Eel River, CA	PH2015_20_scaffold_1	unknown	0.858191	Bacteroidetes	0.119804	Proteobacteria	0.0391198	3.06	Firmicutes	0.0268949
ERM_PHAGE_CIR_47_18	10	Cyanobacterial mats, Eel River, CA	PH2015_22_scaffold_0	unknown	0.874074	Cyanobacteria	0.0592593	Firmicutes	0.0148148	4	Proteobacteria	0.0111111
ERM_PHAGE_CIR_52_47	11	Cyanobacterial mats, Eel River, CA	PH2015_10_scaffold_0	unknown	0.937269	Cyanobacteria	0.0590406	Firmicutes	0.0147601	4	Proteobacteria	0.0110701
ERM_PHAGE_42_11	12	Cyanobacterial mats, Eel River, CA	PH2015_22_scaffold_1	unknown	0.913793	Proteobacteria	0.0646552	Firmicutes	0.012931	5	Cyanobacteria	0.00862069
ERM_PHAGE_CIR_49_20	13	Cyanobacterial mats, Eel River, CA	PH2015_14_scaffold_1	unknown	0.756364	Proteobacteria	0.181818	Actinobacteria	0.0109091	16.67	Apicomplexa	0.00727273
GM_PHAGE_38_38	1	Giant Mine, Canada	JSantini_GMIN_scaffold_8	unknown	0.836268	Proteobacteria	0.117958	Parcubacteria	0.00880282	13.4	Bacteroidetes	0.00704225
MAD1_PHAGE_COMPLETE_CIR-CU-CL-ST_26_25	1	Grassland soil, Northern California	Mad1_20_16_scaffold_0	unknown	0.835744	Bacteroidetes	0.0857438	Firmicutes	0.0196281	4.37	Proteobacteria	0.0134298
GD_PHAGE_CIR_35_878	1	Groundwater enrichment, Modesto, California	S16_GE16_scaffold_55267	unknown	0.813772	Proteobacteria	0.0422535	Firmicutes	0.029734	1.42	Parcubacteria	0.0250391
GD_PHAGE_CIR_35_52	2	Groundwater enrichment, Modesto, California	S19_GE19_scaffold_251993	unknown	0.81348	Proteobacteria	0.0423198	Firmicutes	0.0297806	1.42	Parcubacteria	0.0250784
GD_PHAGE_CIR_54_81	3	Groundwater enrichment, Modesto, California	P0_An_GD2017L_S7_coassembly_k141_2695417	unknown	0.776524	Proteobacteria	0.0632054	Spirochatetes	0.0609481	1.04	Actinobacteria	0.0158013
GD_PHAGE_60_8	4	Groundwater enrichment, Modesto, California	S16_GE16_scaffold_10741	unknown	0.78607	Proteobacteria	0.0572139	Parcubacteria	0.0248756	2.3	Firmicutes	0.0223881
GD_PHAGE_48_49	5	Groundwater enrichment, Modesto, California	P0_An_GD2017L_S7_coassembly_k141_1013362	unknown	0.819095	Proteobacteria	0.0376884	Firmicutes	0.0326633	1.15	Bacteroidetes	0.0201005
GD_UNKNOWN_CIR_63_59	6	Groundwater enrichment, Modesto, California	JBCH_GD18_scaffold_652796	unknown	0.857855	Proteobacteria	0.0399002	Actinobacteria	0.0174564	2.29	Firmicutes	0.0149626
GD_PHAGE_CIR_32_9	7	Groundwater enrichment, Modesto, California	JBCH_GD18_4_SO25_S179_scaffold_97345	unknown	0.639118	Firmicutes	0.316804	Proteobacteria	0.0110193	28.75	Bacteroidetes	0.00550964
GD_PHAGE_CIR_48_49	1	Groundwater, Modesto, California	S22_GE22_scaffold_285059	unknown	0.79588	Proteobacteria	0.0355805	Firmicutes	0.0318352	1.12	Bacteroidetes	0.0299626
GD_PHAGE_CIR_48_40	2	Groundwater, Modesto, California	S2_GD2017_2_manure_scaffold_3	unknown	0.795497	Proteobacteria	0.0356473	Firmicutes	0.0318949	1.12	Bacteroidetes	0.0300188
GD_PHAGE_48_10	3	Groundwater, Modesto, California	S19_GE19_scaffold_2259	unknown	0.79291	Proteobacteria	0.0373134	Firmicutes	0.0317164	1.18	Bacteroidetes	0.0298507
GD_PHAGE_63_40	4	Groundwater, Modesto, California	P0_An_GD2017L_S7_170907_scaffold_315295	unknown	0.825	Proteobacteria	0.05625	Actinobacteria	0.01875	3	Cyanobacteria	0.0125
GD_PHAGE_54_55	5	Groundwater, Modesto, California	P0_An_pond3_S8_170907_scaffold_156969	unknown	0.777027	Proteobacteria	0.0630631	Spirochatetes	0.0608108	1.04	Actinobacteria	0.0157658
GD_PHAGE_46_9	6	Groundwater, Modesto, California	S16_GE16_scaffold_5545	unknown	0.761644	Proteobacteria	0.0657534	Firmicutes	0.0356164	1.85	Bacteroidetes	0.0246575
GD_PHAGE_36_14	7	Groundwater, Modesto, California	S20_GE20_scaffold_13766	unknown	0.796935	Firmicutes	0.0421456	Proteobacteria	0.0421456	1	Parcubacteria	0.0229885
GD_PHAGE_CIR_60_59	8	Groundwater, Modesto, California	S_p1_S3_coassembly_k141_2031891	unknown	0.797872	Proteobacteria	0.0567376	Firmicutes	0.0460993	1.23	Cyanobacteria	0.0283688
GWB1_PHAGE_COMPLETE_CIR-CU-CL_55_23	1	Groundwater, Rifle, Colorado	GWB1_scaffold_5_curated_FINAL.fasta	unknown	0.751891	Spirochatetes	0.104387	Proteobacteria	0.0423601	2.46	Parcubacteria	0.0196672
GWB1_PHAGE_COMPLETE_CIR-CU-CL_25_34	2	Groundwater, Rifle, Colorado	GWB1_Complet_Phage_curated_25_34	unknown	0.810888	Bacteroidetes	0.0816619	Proteobacteria	0.0229226	3.56	Firmicutes	0.0200573
RIF_UNKNOWN_CIR_35_23	3	Groundwater, Rifle, Colorado	rifcsphigho2_12_scaffold_16	unknown	0.815385	Firmicutes	0.0358974	Euryarchaeota	0.0324786	1.11	Proteobacteria	0.0290598
RIF_PHAGE_CIR_47_33	4	Groundwater, Rifle, Colorado	rifoxyd1_full_scaffold_5	unknown	0.670412	Microgenomates (profile error)	0.192884	Spirochaetes	0.0561798	3.43	Proteobacteria	0.0393258
GWB1_PHAGE_CIR_38_192	5	Groundwater, Rifle, Colorado	GWB1_scaffold_1	unknown	0.818584	Proteobacteria	0.0442478	Firmicutes	0.0309734	1.43	Microgenomates	0.0154867
GWC1_PHAGE_CIR_38_223	6	Groundwater, Rifle, Colorado	gwc1_scaffold_2	unknown	0.821192	Proteobacteria	0.0419426	Firmicutes	0.0331126	1.27	Parcubacteria	0.0154525
GWC2_PHAGE_CIR_38_18	7	Groundwater, Rifle, Colorado	gwc2_scaffold_8	unknown	0.821192	Proteobacteria	0.0419426	Firmicutes	0.0331126	1.27	Parcubacteria	0.0154525
GWD1_PHAGE_CIR_38_79	8	Groundwater, Rifle, Colorado	gwd1_scaffold_1	unknown	0.821192	Proteobacteria	0.0419426	Firmicutes	0.0331126	1.27	Parcubacteria	0.0154525
GWA1_PHAGE_CIR_38_15	9	Groundwater, Rifle, Colorado	gwa1_scaffold_0	unknown	0.821192	Proteobacteria	0.0419426	Firmicutes	0.0331126	1.27	Parcubacteria	0.0154525
GWA1_PHAGE_CIR_42_18	10	Groundwater, Rifle, Colorado	gwa1_scaffold_1	unknown	0.822989	Proteobacteria	0.0942529	Bacteroidetes	0.0137931	6.83	Actinobacteria	0.0114942
GWB1_PHAGE_CIR_42_15	11	Groundwater, Rifle, Colorado	GWB1_scaffold_3	unknown	0.822989	Proteobacteria	0.0942529	Bacteroidetes	0.0137931	6.83	Actinobacteria	0.0114942
GWC1_PHAGE_CIR_42_18	12	Groundwater, Rifle, Colorado	gwc1_scaffold_4	unknown	0.822989	Proteobacteria	0.0942529	Bacteroidetes	0.0137931	6.83	Actinobacteria	0.0114942
GWF2_PHAGE_CIR_41_11	13	Groundwater, Rifle, Colorado	gwf2_scaffold_96	unknown	0.840164	Proteobacteria	0.0655738	Firmicutes	0.0266393	2.46	Parcubacteria	0.0143443
RIF_PHAGE_34_14	14	Groundwater, Rifle, Colorado	rifoxyc1_full_scaffold_3	unknown	0.851266	Proteobacteria	0.0443038	Firmicutes	0.0189873	2.33	Microgenomates	0.0158228
GWF1_PHAGE_CIR_26_9	15	Groundwater, Rifle, Colorado	gwf1_scaffold_41	unknown	0.821277	Bacteroidetes	0.0723404	Firmicutes	0.0297872	2.43	Proteobacteria	0.0212766
RIF_PHAGE_CIR_29_14	16	Groundwater, Rifle, Colorado	rifoxya1_full_scaffold_1	unknown	0.832061	Proteobacteria	0.0458015	Parcubacteria	0.0254453	1.8	Firmicutes	0.0229008
RIF_PHAGE_CIR_29_18	17	Groundwater, Rifle, Colorado	rifoxyc1_full_scaffold_27	unknown	0.835025	Proteobacteria	0.0431472	Parcubacteria	0.0253807	1.7	Firmicutes	0.0228426
RIF_PHAGE_CIR_29_33	18	Groundwater, Rifle, Colorado	rifoxyb1_full_scaffold_31	unknown	0.835025	Proteobacteria	0.0431472	Parcubacteria	0.0253807	1.7	Firmicutes	0.0228426
GWE1_PHAGE_CIR_37_418	19	Groundwater, Rifle, Colorado	gwe1_scaffold_7	unknown	0.728863	Firmicutes	0.215743	Bacteroidetes	0.00874636	24.67	Parcubacteria	0.00874636
GWE2_PHAGE_CIR_37_172	20	Groundwater, Rifle, Colorado	gwe2_scaffold_24	unknown	0.728863	Firmicutes	0.215743	Bacteroidetes	0.00874636	24.67	Parcubacteria	0.00874636
GWF1_PHAGE_CIR_37_20	21	Groundwater, Rifle, Colorado	gwf1_scaffold_7	unknown	0.728863	Firmicutes	0.215743	Bacteroidetes	0.00874636	24.67	Parcubacteria	0.00874636
GWF2_PHAGE_CIR_37_22	22	Groundwater, Rifle, Colorado	gwf2_scaffold_32	unknown	0.726744	Firmicutes	0.218023	Bacteroidetes	0.00872093	25	Parcubacteria	0.00872093
GWF2_PHAGE_CIR_40_44	23	Groundwater, Rifle, Colorado	gwf2_scaffold_93	unknown	0.738095	Firmicutes	0.222222	Proteobacteria	0.0119048	18.67	Actinobacteria	0.00396825
GWD2_PHAGE_CIR_40_276	24	Groundwater, Rifle, Colorado	gwd2_scaffold_22	unknown	0.733333	Firmicutes	0.227451	Proteobacteria	0.0117647	19.33	Actinobacteria	0.00392157
GWF1_PHAGE_CIR_40_27	25	Groundwater, Rifle, Colorado	gwf1_scaffold_9	unknown	0.73622	Firmicutes	0.224409	Proteobacteria	0.011811	19	Actinobacteria	0.00393701
RIF_PHAGE_CIR_34_90	26	Groundwater, Rifle, Colorado	rifoxyd1_full_scaffold_6	unknown	0.802974	Firmicutes	0.0557621	Proteobacteria	0.0334573	1.67	Spirochaetes	0.0148699
RIF_PHAGE_CIR_34_145	27	Groundwater, Rifle, Colorado	rifoxyc1_full_scaffold_4	unknown	0.802974	Firmicutes	0.0557621	Proteobacteria	0.0334573	1.67	Spirochaetes	0.0148699
RIF_PHAGE_CIR_34_24	28	Groundwater, Rifle, Colorado	rifoxya1_full_scaffold_4	unknown	0.802239	Firmicutes	0.0559702	Proteobacteria	0.0335821	1.67	Spirochaetes	0.0149254
RIF_PHAGE_CIR_34_124	29	Groundwater, Rifle, Colorado	rifoxyb1_full_scaffold_4	unknown	0.798507	Firmicutes	0.0559702	Proteobacteria	0.0373134	1.5	Spirochaetes	0.0149254
RIF_PHAGE_CIR_34_15	30	Groundwater, Rifle, Colorado	rifoxyc1_sub10_scaffold_1	unknown	0.802974	Firmicutes	0.0557621	Proteobacteria	0.0334573	1.67	Spirochaetes	0.0148699
GWE1_PHAGE_CIR_39_28	31	Groundwater, Rifle, Colorado	gwe1_scaffold_79	unknown	0.79661	Firmicutes	0.135593	Proteobacteria	0.0127119	10.67	Ascomycota	0.00847458
RIF_PHAGE_CU_33_10	32	Groundwater, Rifle, Colorado	rifcsphigho2_12_RuBisCO_Phage_curated	unknown	0.825714	Proteobacteria	0.0457143	Firmicutes	0.0285714	1.6	Parcubacteria	0.0171429
GWC1_PHAGE_CIR_34_18	33	Groundwater, Rifle, Colorado	gwc1_scaffold_8	unknown	0.784053	Microgenomates	0.0598007	Proteobacteria	0.0465116	1.29	Firmicutes	0.0166113
GWB1_PHAGE_CIR_34_21	34	Groundwater, Rifle, Colorado	GWB1_scaffold_11	unknown	0.784768	Microgenomates	0.0596027	Proteobacteria	0.0463576	1.29	Firmicutes	0.0165563
GWA1_PHAGE_CIR_34_16	35	Groundwater, Rifle, Colorado	gwa1_scaffold_31	unknown	0.782178	Microgenomates	0.0627063	Proteobacteria	0.0462046	1.36	Firmicutes	0.0165016
RIF_PHAGE_CIR_29_13	36	Groundwater, Rifle, Colorado	rifcsplowo2_12_scaffold_23	unknown	0.801858	Microgenomates	0.0712074	Proteobacteria	0.0557276	1.28	Parcubacteria	0.0185759
H16-TANZANIA_PHAGE_CU_31_32	1	Hadza fecal samples, Tanzania	H16_Tanzania_scaffold_1	unknown	0.680608	Firmicutes	0.285171	Proteobacteria	0.0152091	18.75	Chordata	0.00760456
H18-TANZANIA_PHAGE_33_33	2	Hadza fecal samples, Tanzania	H18_Tanzania_scaffold_0	unknown	0.840491	Firmicutes	0.150307	Chlamydiae	0.0153374	9.8	Bacteroidetes	0.00613497
AOT-USA_PLASMID_COMPLETE_CIR-CU-CL-RE_143_36	1	Human fecal, Peru	aot2015-NO19_SRR1761693_USA_trim_clean_trim_clean_scaffold_5	unknown	0.552632	Firmicutes	0.417293	Proteobacteria	0.0075188	55.5	Spirochaetes	0.0075188
AOT-USA_PHAGE_CU_74_48	2	Human fecal, Peru	aot2015-NO08_SRR1761682_USA_scaffold_2	unknown	0.654237	Firmicutes	0.277966	Actinobacteria	0.0169491	16.4	Bacteroidetes	0.0101695
AOT-USA_PHAGE_CU_138_47	3	Human fecal, Peru	aot2015-NO08_SRR1761682_USA_scaffold_4	unknown	0.626087	Firmicutes	0.317391	Proteobacteria	0.0173913	18.25	Actinobacteria	0.0130435
AOT-PERU_PHAGE_COMPLETE_CIR-CU-CL_183_33	4	Human fecal, Peru	aot2015-SM42_SRR1761719_Peru_trim_clean_trim_clean_scaffold_4	unknown	0.532423	Firmicutes	0.426621	Actinobacteria	0.0136519	31.25	Chlamydiae	0.0102389
AOT-PERU_PHAGE_COMPLETE_CIR-CU-CL_35_94	5	Human fecal, Peru	aot2015-SM37_SRR1761715_Peru_trim_clean_trim_clean_scaffold_2	unknown	0.865724	Proteobacteria	0.0424028	Bacteroidetes	0.0212014	2	Firmicutes	0.0176678
AOT-PERU_PHAGE_COMPLETE_CIR-CU-CL-ST_331_34	6	Human fecal, Peru	aot2015-SM02_SRR1761699_Peru_trim_clean_trim_clean_scaffold_10	unknown	0.756032	Firmicutes	0.117962	Chlamydiae	0.0455764	2.59	Tenericutes	0.0348526
SHALE-W_PHAGE_25_0	1	Hydraulically Fractured Shale, West Virginia, USA	5H_04062016_scaffold_1	unknown	0.845188	Bacteroidetes	0.0711297	Proteobacteria	0.0209205	3.4	Firmicutes	0.0104603
SHALE-W_PHAGE_CIR_53_0	2	Hydraulically Fractured Shale, Pennsylvania, USA	Carm_scaffold_0	unknown	0.917695	Proteobacteria	0.0452675	Firmicutes	0.0164609	2.75	Apicomplexa	0.00411523
LP_PHAGE_COMPLETE_CIR-CU-CL_32_25	1	Lac Pavin, France	LacPavin_0818_WC55_scaffold_37948	unknown	0.773371	Bacteroidetes	0.0972616	Firmicutes	0.0302172	3.22	Proteobacteria	0.0292729
LP_PHAGE_COMPLETE_CIR-CU-CL_32_18	2	Lac Pavin, France	LacPavin_0818_WC45_scaffold_25674	unknown	0.762887	Bacteroidetes	0.0945017	Proteobacteria	0.0343643	2.75	Firmicutes	0.0257732
LP_PHAGE_COMPLETE_CIR-CU-CL_31_18	3	Lac Pavin, France	LacPavin_0818_WC45_scaffold_160996	unknown	0.820792	Bacteroidetes	0.0742574	Firmicutes	0.0217822	3.41	Proteobacteria	0.0168317
LP_PHAGE_38_17	4	Lac Pavin, France	LacPavin_0818_WC40_scaffold_238879	unknown	0.788427	Proteobacteria	0.0687161	Firmicutes	0.0361664	1.9	Cyanobacteria	0.0235081
LP_PHAGE_39_54	5	Lac Pavin, France	LacPavin_0818_WC40_scaffold_354720	unknown	0.915171	Firmicutes	0.0195759	Proteobacteria	0.0179445	1.09	Bacteroidetes	0.0114193
LP_PHAGE_52_55	6	Lac Pavin, France	LacPavin_0818_WC50_scaffold_71530_prodigal-single	unknown	0.764	Spirochatetes	0.123	Proteobacteria	0.034	3.618	Parcubacteria	0.021
LP_PHAGE_52_35	7	Lac Pavin, France	LacPavin_0818_WC40_scaffold_575784	unknown	0.775093	Spirochatetes	0.126394	Proteobacteria	0.0334573	3.78	Parcubacteria	0.0241636
LP_PHAGE_52_9	8	Lac Pavin, France	LacPavin_0818_WC45_scaffold_125832	unknown	0.770874	Spirochatetes	0.130097	Proteobacteria	0.038835	3.35	Parcubacteria	0.0252427
LP_PHAGE_38_12	9	Lac Pavin, France	LacPavin_0818_WC40_scaffold_26136	unknown	0.792271	Proteobacteria	0.101449	Parcubacteria	0.0338164	3	Firmicutes	0.0169082
LP_PHAGE_36_12	10	Lac Pavin, France	LacPavin_0818_WC40_scaffold_86355_prodigal-single	unknown	0.746	Proteobacteria	0.059	Planctomycetes	0.025	2.36	Parcubacteria	0.021
LP_PHAGE_30_17	11	Lac Pavin, France	LacPavin_0818_WC45_scaffold_65992	unknown	0.802105	Bacteroidetes	0.0926316	Firmicutes	0.0273684	3.38	Proteobacteria	0.0231579
LP_PHAGE_22_14	12	Lac Pavin, France	LacPavin_0818_WC40_scaffold_30711	unknown	0.871143	Bacteroidetes	0.0399274	Firmicutes	0.0181488	2.2	Proteobacteria	0.0163339
LP_PHAGE_31_15	13	Lac Pavin, France	LacPavin_0818_WC40_scaffold_120392	unknown	0.732394	Bacteroidetes	0.138028	Proteobacteria	0.0309859	4.45	Firmicutes	0.0225352
LP_PHAGE_CIR_34_34	14	Lac Pavin, France	LacPavin_0818_WC55_scaffold_113784	unknown	0.83848	Proteobacteria	0.0285036	Bacteroidetes	0.0261283	1.09	Microgenomates	0.0190024
LP_PHAGE_29_14	15	Lac Pavin, France	LacPavin_0818_WC40_scaffold_15340	unknown	0.813187	Bacteroidetes	0.0714286	Proteobacteria	0.0302198	2.36	Firmicutes	0.0164835
LP_PHAGE_CIR_36_41	16	Lac Pavin, France	LacPavin_0818_WC55_scaffold_2946	unknown	0.87664	Cyanobacteria	0.0288714	Proteobacteria	0.0288714	1	Bacteroidetes	0.0131234
LP_PHAGE_27_44	17	Lac Pavin, France	LacPavin_0818_WC40_scaffold_269347	unknown	0.84555	Bacteroidetes	0.0418848	Proteobacteria	0.0340314	1.23	Parcubacteria	0.013089
LP_PHAGE_41_26	18	Lac Pavin, France	LacPavin_0818_WC50_scaffold_3810	unknown	0.800532	Proteobacteria	0.138298	Bacteroidetes	0.0159575	8.67	Cyanobacteria	0.0106383
LP_PHAGE_31_18	19	Lac Pavin, France	LacPavin_0818_WC40_scaffold_75050	unknown	0.72973	Bacteroidetes	0.162162	Proteobacteria	0.0371622	4.36	Firmicutes	0.0236487
LP_PHAGE_27_15	20	Lac Pavin, France	LacPavin_0818_WC40_scaffold_193576	unknown	0.760383	Bacteroidetes	0.115016	Firmicutes	0.0255591	4.5	Proteobacteria	0.0255591
LP_PHAGE_30_11	21	Lac Pavin, France	LacPavin_0818_WC40_scaffold_407201	unknown	0.678322	Bacteroidetes	0.195804	Proteobacteria	0.034965	5.6	Parcubacteria	0.0314685
LP_PHAGE_40_9	22	Lac Pavin, France	LacPavin_0818_WC55_scaffold_56344	unknown	0.763333	Bacteroidetes	0.133333	Firmicutes	0.02	6.67	Proteobacteria	0.0166667
LP_PHAGE_46_12	23	Lac Pavin, France	LacPavin_0818_WC45_scaffold_30120	unknown	0.867036	Proteobacteria	0.0720222	Actinobacteria	0.0166205	4.33	Firmicutes	0.0110803
LS_PHAGE_46_8	1	Landsort Deep, Baltic Sea	LSDeep1_scaffold_41	unknown	0.814672	Proteobacteria	0.140927	Bacteroidetes	0.0135135	10.43	Spirochaetes	0.00579151
LS_PHAGE_CIR_60_22	2	Landsort Deep, Baltic Sea	LSDeep1_scaffold_42	unknown	0.693032	Spirochaetes	0.158192	Proteobacteria	0.0621469	2.55	Firmicutes	0.0131827
GOV_PHAGE_CIR_57_1	1	Marine, global ocean virome	GOV_bin_1711_contig-70_0	unknown	0.918322	Proteobacteria	0.0375276	Actinobacteria	0.00662252	5.67	Bacteroidetes	0.00441501
TARA_PHAGE_44_1	1	Mesopelagic zone - North Pacific Ocean	ENA|CEUD01013717|CEUD01013717.1	unknown	0.898305	Proteobacteria	0.0750605	Firmicutes	0.00484262	15.5	Spirochaetes	0.00484262
RTP_PHAGE_33_21	1	Mine tailings impoundment, Newfoundland, Canada	RTP_09252017_15_scaffold_29	unknown	0.754352	Bacteroidetes	0.156673	Proteobacteria	0.0270793	5.79	Cyanobacteria	0.0116054
FFC_PHAGE_44_113	1	Mine tailings Impoundment-2, Manitoba, Canada	FFC_09252017_16_scaffold_2	unknown	0.862434	Proteobacteria	0.0925926	Ascomycota	0.00793651	11.67	Firmicutes	0.00793651
FFSP_PHAGE_34_11	2	Mine tailings Impoundment-2, Manitoba, Canada	FFSP_09252017_12_scaffold_64	unknown	0.825	Proteobacteria	0.1	Bacteroidetes	0.0166667	6	Firmicutes	0.0111111
FFC_PHAGE_43_1208	3	Mine tailings Impoundment-2, Manitoba, Canada	FFC_09252017_16_scaffold_13	unknown	0.84689	Proteobacteria	0.0909091	Bacteroidetes	0.0191388	4.75	Firmicutes	0.0143541
FFC_PHAGE_CIR_38_15	4	Mine tailings Impoundment-2, Manitoba, Canada	FFC_09252017_16_scaffold_4	unknown	0.896266	Proteobacteria	0.0622407	Ascomycota	0.00829876	7.5	Apicomplexa	0.00414938
FFC_PHAGE_CIR_42_59	5	Mine tailings Impoundment-2, Manitoba, Canada	FFC_09252017_16_scaffold_6	unknown	0.892157	Proteobacteria	0.0686275	Deferribacteres	0.0147059	4.67	Cyanobacteria	0.00980392
MOOSE-W_PHAGE_30_1	1	Moose rumen, Alaska USA	Filtrate_w_scaffold_1	unknown	0.793103	Firmicutes	0.165154	Bacteroidetes	0.00907441	18.2	Chlamydiae	0.00725953
MOOSE-W_PHAGE_CIR_22_0	2	Moose rumen, Alaska USA	Filtrate_w_scaffold_3	unknown	0.71519	Firmicutes	0.202532	Proteobacteria	0.0126582	16	Actinobacteria	0.0105485
MOOSE-W_PHAGE_37_0	3	Moose rumen, Alaska USA	Filtrate_w_scaffold_4	unknown	0.827586	Firmicutes	0.128079	Proteobacteria	0.0147783	8.67	Apicomplexa	0.00492611
MOOSE-W_PHAGE_30_0	4	Moose rumen, Alaska USA	Filtrate_w_scaffold_6	unknown	0.787879	Firmicutes	0.148485	Spirochaetes	0.0121212	12.25	Bacteroidetes	0.00909091
GR_PHAGE_54_16_B	2	Mine tailings impoundment , Ontario, Canada	04302015_21_scaffold_10	unknown	0.856287	Proteobacteria	0.116766	Acidobacteria	0.00598802	19.5	Actinobacteria	0.00598802
GR_PHAGE_54_16_A	1	Mine tailings impoundment , Ontario, Canada	04302015_21_scaffold_6	unknown	0.814685	Proteobacteria	0.125874	Actinobacteria	0.0104895	12	Cyanobacteria	0.0104895
R2_PLASMID_CIR_59_76	1	Neonatal Intensive Care Unit, Pittsburgh	S2_012_000_R2_scaffold_0	unknown	0.634111	Proteobacteria	0.30758	Firmicutes	0.00947522	32.46	Actinobacteria	0.00728863
R2_PHAGE_CIR_46_32	2	Neonatal Intensive Care Unit, Pittsburgh	S2_009_000_R2_scaffold_4	unknown	0.870605	Proteobacteria	0.0872011	Firmicutes	0.00703235	12.4	Bacteroidetes	0.00562588
R2_PHAGE_46_15	3	Neonatal Intensive Care Unit, Pittsburgh	S2_006_000_R2_scaffold_7	unknown	0.874294	Proteobacteria	0.0875706	Firmicutes	0.00706215	12.4	Bacteroidetes	0.00423729
R2_PHAGE_CIR_46_26	4	Neonatal Intensive Care Unit, Pittsburgh	S2_005_003_R2_scaffold_7	unknown	0.893275	Proteobacteria	0.0190059	Bacteroidetes	0.0116959	1.63	Parcubacteria	0.0116959
R2_PHAGE_49_14	5	Neonatal Intensive Care Unit, Pittsburgh	S2_018_000_R2_scaffold_9	unknown	0.855285	Proteobacteria	0.0943089	Firmicutes	0.00813008	11.6	Bacteroidetes	0.00487805
R2_PHAGE_CIR_43_124	6	Neonatal Intensive Care Unit, Pittsburgh	S2_009_000_R2_scaffold_26	unknown	0.890385	Proteobacteria	0.0596154	Firmicutes	0.0115385	5.17	Bacteroidetes	0.00769231
R2_PHAGE_47_28	7	Neonatal Intensive Care Unit, Pittsburgh	S2_012_000_R2_scaffold_18	unknown	0.909502	Proteobacteria	0.0497738	Firmicutes	0.00678733	7.33	Apicomplexa	0.00452489
R2_PHAGE_46_52	8	Neonatal Intensive Care Unit, Pittsburgh	S2_012_000_R2_scaffold_20	unknown	0.885645	Proteobacteria	0.0632603	Bacteroidetes	0.00729927	8.67	Firmicutes	0.00729927
R2_PHAGE_CIR_48_27	9	Neonatal Intensive Care Unit, Pittsburgh	S2_009_000_R2_scaffold_40	unknown	0.945017	Proteobacteria	0.04811	Arthropoda	0.00343643	14	Verrucomicrobia	0.00343643
R2_PHAGE_CIR_48_113	10	Neonatal Intensive Care Unit, Pittsburgh	S2_006_000_R2_scaffold_44	unknown	0.944828	Proteobacteria	0.0482759	Arthropoda	0.00344828	14	Verrucomicrobia	0.00344828
R2_PHAGE_CIR_49_23	11	Neonatal Intensive Care Unit, Pittsburgh	S2_012_000_R2_scaffold_26	unknown	0.917431	Proteobacteria	0.0489297	Apicomplexa	0.00917431	5.33	Bacteroidetes	0.0030581
R2_PHAGE_CIR_48_45	12	Neonatal Intensive Care Unit, Pittsburgh	S2_009_000_R2_scaffold_143	unknown	0.917933	Proteobacteria	0.0486322	Apicomplexa	0.00911854	5.33	Bacteroidetes	0.00303951
R2_PHAGE_CIR_50_38	13	Neonatal Intensive Care Unit, Pittsburgh	S2_005_002_R2_scaffold_27	unknown	0.943262	Proteobacteria	0.0248227	Bacteroidetes	0.0070922	3.5	Firmicutes	0.0070922
R2_PHAGE_CIR_50_795	14	Neonatal Intensive Care Unit, Pittsburgh	S2_005_003_R2_scaffold_22	unknown	0.943463	Proteobacteria	0.024735	Bacteroidetes	0.00706714	3.5	Firmicutes	0.00706714
R3_PHAGE_CIR_58_19	15	Neonatal Intensive Care Unit, Pittsburgh	S2_003_000_R3_scaffold_4	unknown	0.886447	Proteobacteria	0.0586081	Actinobacteria	0.010989	5.33	Firmicutes	0.010989
OS_PHAGE_40_40	1	Oil Seep, Santa Barbara	JGI24723J26617_10000007	unknown	0.840999	Proteobacteria	0.0722733	Bacteroidetes	0.021025	3.44	Firmicutes	0.0105125
PIG_PHAGE_COMPLETE_CIR-CU-CL_36_38_A	1	Pig fecal material, Denmark	pig_ID_3053_F12_scaffold_0	unknown	0.883191	Firmicutes	0.039886	Spirochaetes	0.017094	2.33	Proteobacteria	0.014245
PIG_PHAGE_COMPLETE_CIR-CU-CL_36_38_B	2	Pig fecal material, Denmark	pig_ID_3630_F33_scaffold_4_curated_closed_complete_prodigal-single	unknown	0.831	Firmicutes	0.049	Spirochaetes	0.017	2.88	Proteobacteria	0.001
PIG_PHAGE_CU_27_28	3	Pig fecal material, Denmark	pig_ID_2229_F59_scaffold_2	unknown	0.860465	Firmicutes	0.0568475	Bacteroidetes	0.0335917	1.69	Spirochaetes	0.0232558
PIG_PHAGE_CU_25_19	4	Pig fecal material, Denmark	pig_ID_3640_F65_scaffold_23	unknown	0.83004	Bacteroidetes	0.0632411	Firmicutes	0.0355731	1.78	Chlamydiae	0.0158103
PIG_PHAGE_CU_37_17	5	Pig fecal material, Denmark	pig_ID_2856_F42_S57_scaffold_0	unknown	0.882883	Firmicutes	0.0585586	Synergistetes	0.0135135	4.33	Chlamydiae	0.00900901
PIG_PHAGE_COMPLETE_CIR-CU-CL_37_51	6	Pig fecal material, Denmark	pig_ID_3489_F71_scaffold_0	unknown	0.87907	Firmicutes	0.0511628	Synergistetes	0.0139535	3.67	Chlamydiae	0.00930233
PIG_PHAGE_CU_27_27	7	Pig fecal material, Denmark	pig_ID_3687_F49_scaffold_3	unknown	0.846386	Firmicutes	0.0512048	Bacteroidetes	0.0421687	1.21	Spirochaetes	0.0240964
PIG_PHAGE_COMPLETE_CIR-CU-CL_37_32	8	Pig fecal material, Denmark	pig_ID_3158_F95_scaffold_0	unknown	0.906542	Firmicutes	0.0700935	Arthropoda	0.0046729	15	Bacteroidetes	0.0046729
PIG_PHAGE_COMPLETE_CIR-CU-CL_31_57	9	Pig fecal material, Denmark	pig_ID_2419_F67_scaffold_3	unknown	0.816901	Firmicutes	0.0809859	Spirochaetes	0.028169	2.88	Bacteroidetes	0.0140845
PIG_PHAGE_CU_41_30	11	Pig fecal material, Denmark	pig_ID_885_F13_scaffold_14	unknown	0.842491	Firmicutes	0.043956	Proteobacteria	0.029304	1.5	Fibrobacteres	0.014652
PIG_PHAGE_CU_31_108	12	Pig fecal material, Denmark	pig_ID_2419_F67_scaffold_44	unknown	0.84	Firmicutes	0.0690909	Proteobacteria	0.0218182	3.17	Spirochaetes	0.0218182
PIG_PHAGE_CU_31_44	10	Pig fecal material, Denmark	pig_ID_445_F78_scaffold_208	unknown	0.812261	Firmicutes	0.0689655	Spirochaetes	0.0306513	2.25	Bacteroidetes	0.0153257
PIG_PHAGE_CU_31_47	13	Pig fecal material, Denmark	pig_ID_3640_F65_scaffold_1	unknown	0.825581	Proteobacteria	0.0697674	Firmicutes	0.0465116	1.5	Peregrinibacteria	0.0116279
PPR-W_PHAGE_36_0	1	Prarie pothole, North Dakota, USA	PPR_Contig_984988	unknown	0.92517	Proteobacteria	0.037415	Cyanobacteria	0.00680272	5.5	Firmicutes	0.00680272
N5_UNKNOWN_CIR_33_1450	1	Premature infant gut, Pittsburgh	N5_271_007G1_scaffold_5	unknown	0.851852	Firmicutes	0.12963	Basidiomycota	0.00308642	42	Chlorophyta	0.00308642
ER_PHAGE_CIR_36_10	1	Riparian zone soil, East River, Colorado	ERMGT119_2_scaffold_6	unknown	0.855586	Proteobacteria	0.0435967	Firmicutes	0.0163488	2.67	Parcubacteria	0.013624
RIVER-W_PHAGE_42_0	1	East River, Colorado, USA	subassembly_31bins_VIRSorter_scaffold_0-circular-cat_2_SIZE_382860bp	unknown	0.82268	Proteobacteria	0.0474227	Spirochatetes	0.0371134	1.28	Firmicutes	0.0185567
AP_PHAGE_CIR_35_225	1	Amazon River plume, Brazil	amazon_plume_scaffold_4	unknown	0.829167	Proteobacteria	0.0458333	Microgenomates	0.0375	1.22	Firmicutes	0.0166667
SALIVA_PHAGE_33_36	1	Saliva from pregnant woman, California	pre3_saliva_scaffold_7	unknown	0.761388	Firmicutes	0.193059	Actinobacteria	0.010846	17.8	Proteobacteria	0.00867679
SALIVA_PHAGE_CIR_31_15	2	Saliva from pregnant woman, California	pre1_saliva_scaffold_1	unknown	0.89434	Firmicutes	0.0490566	Bacteroidetes	0.0188679	2.6	Proteobacteria	0.0113208
SALIVA_PHAGE_CIR_31_11	3	Saliva from pregnant woman, California	pre3_saliva_scaffold_3	unknown	0.890152	Firmicutes	0.0568182	Bacteroidetes	0.0189394	3	Ascomycota	0.00757576
SALIVA_PHAGE_CIR_34_48	4	Saliva from pregnant woman, California	pre3_saliva_scaffold_5	unknown	0.872247	Firmicutes	0.0704846	Ascomycota	0.0132159	5.33	Chlamydiae	0.00881057
SALIVA_PHAGE_34_21	5	Saliva from pregnant woman, California	pre1_saliva_scaffold_3	unknown	0.892377	Firmicutes	0.0717489	Ascomycota	0.00896861	8	Apicomplexa	0.00448431
SALIVA_PHAGE_CIR_35_33	6	Saliva from pregnant woman, California	pre3_saliva_scaffold_6	unknown	0.882096	Proteobacteria	0.0742358	Firmicutes	0.0174673	4.25	Bacteroidetes	0.0131004
SALIVA_PHAGE_45_12	7	Saliva from pregnant woman, California	pre3_saliva_scaffold_18	unknown	0.84375	Bacteroidetes	0.0803571	Firmicutes	0.0223214	3.6	Parcubacteria	0.0133929
SALIVA_PHAGE_31_10	8	Saliva from pregnant woman, California	pre4_saliva_scaffold_3	unknown	0.867841	Firmicutes	0.101322	Ascomycota	0.00440529	23	Bacteroidetes	0.00440529
SALIVA_PHAGE_CIR_29_15	9	Saliva from pregnant woman, California	pre1_saliva_scaffold_4	unknown	0.916667	Fusobacteria	0.0245098	Firmicutes	0.0196078	1.25	Proteobacteria	0.0147059
SALIVA_PHAGE_CIR-CU-GA_36_42	1	Saliva from pregnant woman, California	term1_saliva_scaffold_3	unknown	0.839286	Bacteroidetes	0.0867347	Firmicutes	0.0255102	3.4	Chlamydiae	0.00765306
SALIVA_PHAGE_50_19	2	Saliva from pregnant woman, California	term6_saliva_scaffold_0	unknown	0.832845	Actinobacteria	0.0733138	Firmicutes	0.0293255	2.5	Proteobacteria	0.0234604
SALIVA_PHAGE_53_32	3	Saliva from pregnant woman, California	term4_saliva_scaffold_1	unknown	0.83758	Actinobacteria	0.089172	Firmicutes	0.0159236	5.6	Proteobacteria	0.0127388
SALIVA_PHAGE_COMPLETE_CIR-CU-CL-ST_27_31	4	Saliva from pregnant woman, California	term6_saliva_scaffold_1	unknown	0.892193	Firmicutes	0.0594795	Bacteroidetes	0.0111524	5.33	Proteobacteria	0.0111524
SALIVA_PHAGE_CIR_33_32	5	Saliva from pregnant woman, California	term2_saliva_scaffold_0	unknown	0.881148	Firmicutes	0.0655738	Ascomycota	0.0122951	5.33	Proteobacteria	0.00819672
SALIVA_PHAGE_CIR_35_58	6	Saliva from pregnant woman, California	term3_saliva_scaffold_0	unknown	0.888889	Firmicutes	0.0658436	Ascomycota	0.00823045	8	Apicomplexa	0.00411523
SALIVA_PHAGE_CIR_50_129	7	Saliva from pregnant woman, California	term1_saliva_scaffold_14	unknown	0.791096	Actinobacteria	0.0924657	Firmicutes	0.0479452	1.93	Proteobacteria	0.0273973
SALIVA_PHAGE_CIR_35_35	8	Saliva from pregnant woman, California	term2_saliva_scaffold_1	unknown	0.908367	Firmicutes	0.0557769	Actinobacteria	0.00796813	7	Proteobacteria	0.00796813
SALIVA_PHAGE_CIR-CU-GA_30_14	9	Saliva from pregnant woman, California	term1_saliva_scaffold_5	unknown	0.709163	Firmicutes	0.227092	Proteobacteria	0.0159363	14.25	Thermotogae	0.0119522
SALIVA_PHAGE_50_20	10	Saliva from pregnant woman, California	term4_saliva_scaffold_5	unknown	0.903915	Actinobacteria	0.0391459	Firmicutes	0.0177936	2.2	Proteobacteria	0.0142349
SALIVA_PHAGE_CIR_32_22	11	Saliva from pregnant woman, California	term4_saliva_scaffold_12	unknown	0.77686	Firmicutes	0.144628	Proteobacteria	0.0247934	5.83	Chordata	0.00826446
SP_PHAGE_44_14_B	1	Salt Pond, California	Salt_Pond_R1_B_D2_MG_scaffold_4	unknown	0.864469	Proteobacteria	0.0934066	Parcubacteria	0.00732601	12.75	Actinobacteria	0.003663
SP_PHAGE_CIR_38_20	2	Salt Pond, California	Salt_Pond_R2_restored_H2O_MG_scaffold_1	unknown	0.809524	Proteobacteria	0.126984	Bacteroidetes	0.0090703	14	Cyanobacteria	0.0090703
SP_PHAGE_CIR_37_21	3	Salt Pond, California	Salt_Pond_R1_B_H2O_MG_scaffold_1	unknown	0.8	Proteobacteria	0.147368	Cyanobacteria	0.0105263	14	Firmicutes	0.0105263
SP_PHAGE_44_14_A	4	Salt Pond, California	Salt_Pond_R1_A_D2_MG_scaffold_10	unknown	0.863539	Proteobacteria	0.0938166	Parcubacteria	0.00852879	11	Bacteroidetes	0.00426439
SP_PHAGE_46_14	5	Salt Pond, California	Salt_Pond_R2_restored_H2O_MG_scaffold_2	unknown	0.862955	Proteobacteria	0.0835118	Bacteroidetes	0.00856531	9.75	Actinobacteria	0.00642398
SP_PHAGE_33_24	6	Salt Pond, California	Salt_Pond_R2_restored_H2O_MG_scaffold_3	unknown	0.843678	Bacteroidetes	0.0551724	Proteobacteria	0.0344828	1.6	Firmicutes	0.0114942
SP_PHAGE_CIR_40_14	7	Salt Pond, California	Salt_Pond_R1_A_D2_MG_scaffold_27	unknown	0.867742	Proteobacteria	0.0387097	Firmicutes	0.0193548	2	Bacteroidetes	0.0129032
SP_PHAGE_CIR_41_28	8	Salt Pond, California	Salt_Pond_R2_restored_H2O_MG_scaffold_5	unknown	0.834951	Proteobacteria	0.116505	Firmicutes	0.012945	9	Bacteroidetes	0.00970874
SP_PHAGE_CIR_52_25	9	Salt Pond, California	Salt_Pond_R2_C_D2_MG_scaffold_7	unknown	0.864662	Firmicutes	0.0263158	Proteobacteria	0.0263158	1	Verrucomicrobia	0.0150376
RIF_PHAGE_CU_29_17	1	Sediment, Rifle, Colorado	RifSed_csp1_19ft_3_phage_4_curated_final_remap	unknown	0.808153	Bacteroidetes	0.0839329	Firmicutes	0.0239808	3.5	Proteobacteria	0.0191847
RIF_PHAGE_35_13	2	Sediment, Rifle, Colorado	RifSed_csp2_10ft_3_scaffold_6	unknown	0.823529	Proteobacteria	0.0484429	Parcubacteria	0.0224914	2.15	Firmicutes	0.017301
RIF_PHAGE_29_7	3	Sediment, Rifle, Colorado	Rifle_16ft_4_minimus_37632	unknown	0.832707	Bacteroidetes	0.0845865	Firmicutes	0.0225564	3.75	Proteobacteria	0.0150376
GD_PHAGE_62_180	1	Sewerage pond, Modesto, California	P0_An_pond3_S8_coassembly_k141_133253	unknown	0.783178	Proteobacteria	0.071028	Spirochatetes	0.0485981	1.46	Firmicutes	0.0149533
ER_PHAGE_58_11	1	Soil, East River, Colorado	H2c1_full_idba_ud_scaffold_88	unknown	0.806452	Proteobacteria	0.0721966	Spirochatetes	0.0337942	2.14	Firmicutes	0.0199693
ER_PHAGE_35_11	2	Soil, East River, Colorado	H1c1_full_scaffold_271	unknown	0.839912	Proteobacteria	0.0570175	Acidobacteria	0.0175439	3.25	Firmicutes	0.0153509
STOOL_PHAGE_27_12	1	Stool from pregnant woman, California	term6_stool_scaffold_5	unknown	0.947644	Proteobacteria	0.0366492	Bacteroidetes	0.0052356	7	Firmicutes	0.0052356
STOOL_UNKNOWN_CIR_37_17	2	Stool from pregnant woman, California	term1_stool_scaffold_19	unknown	0.656863	Firmicutes	0.308824	Actinobacteria	0.0147059	21	Apicomplexa	0.00490196
BML_PHAGE_29_17	1	Pit Lake, Alberta, Canada	BML_08042016_6_5m_scaffold_2	unknown	0.765499	Bacteroidetes	0.118598	Proteobacteria	0.0296496	4	Firmicutes	0.0215633
BML_PHAGE_CIR_41_12	2	Pit Lake, Alberta, Canada	BML_coassembly_scaffold_13	unknown	0.799569	Proteobacteria	0.146552	Bacteroidetes	0.0150862	9.71	Parcubacteria	0.00862069
BML_PHAGE_CIR_40_12	3	Pit Lake, Alberta, Canada	BML_08182015_1_5m_scaffold_1	unknown	0.812627	Proteobacteria	0.114053	Bacteroidetes	0.00814664	14	Cyanobacteria	0.00814664
BML_PHAGE_CIR_40_15_A	4	Pit Lake, Alberta, Canada	BML_08182015_6_5m_scaffold_1	unknown	0.813008	Proteobacteria	0.113821	Bacteroidetes	0.00813008	14	Cyanobacteria	0.00813008
BML_PHAGE_COMPLETE_CIR-CU-CL_47_17	5	Pit Lake, Alberta, Canada	BML_08042016_1_5m_scaffold_0_complete_final	unknown	0.791383	Proteobacteria	0.154195	Cyanobacteria	0.0113379	13.6	Firmicutes	0.0090703
BML_PHAGE_CIR_47_13	6	Pit Lake, Alberta, Canada	BML_08042016_6_5m_scaffold_1	unknown	0.797327	Proteobacteria	0.14922	Cyanobacteria	0.0111359	13.4	Firmicutes	0.00890869
BML_PHAGE_CIR-CU-GA_51_12	8	Pit Lake, Alberta, Canada	BML_08042016_1_5m_scaffold_1_curated_final	unknown	0.78211	Proteobacteria	0.149083	Cyanobacteria	0.0114679	13	Firmicutes	0.0114679
BML_PHAGE_COMPLETE_CIR-CU-CL_30_21	7	Pit Lake, Alberta, Canada	BML_coassembly_scaffold_172_curated	unknown	0.852207	Bacteroidetes	0.059501	Proteobacteria	0.0153551	3.88	Parcubacteria	0.0134357
BML_PHAGE_47_7	9	Pit Lake, Alberta, Canada	BML_08182015_1_5m_scaffold_15	unknown	0.798206	Proteobacteria	0.147982	Cyanobacteria	0.0112108	13.2	Firmicutes	0.00896861
BML_PHAGE_34_18	10	Pit Lake, Alberta, Canada	BML_coassembly_scaffold_35	unknown	0.744235	Bacteroidetes	0.148847	Proteobacteria	0.0230608	6.45	Firmicutes	0.0146751
BML_PHAGE_CIR_42_5	11	Pit Lake, Alberta, Canada	BML_08182015_1_5m_scaffold_19	unknown	0.773455	Proteobacteria	0.155606	Cyanobacteria	0.00915332	17	Firmicutes	0.00915332
BML_PHAGE_47_8	12	Pit Lake, Alberta, Canada	BML_08182015_6_5m_scaffold_18	unknown	0.781065	Proteobacteria	0.162722	Cyanobacteria	0.00887574	18.33	Firmicutes	0.00887574
BML_PHAGE_CIR_31_30	13	Pit Lake, Alberta, Canada	BML_08022017_6_5m_scaffold_3	unknown	0.808102	Bacteroidetes	0.0554371	Proteobacteria	0.0533049	1.04	Firmicutes	0.0191898
BML_PHAGE_CIR_31_29_A	14	Pit Lake, Alberta, Canada	BML_08012017_8_0m_scaffold_2	unknown	0.809422	Bacteroidetes	0.0556745	Proteobacteria	0.0513919	1.08	Firmicutes	0.0192719
BML_PHAGE_CIR_31_29_B	15	Pit Lake, Alberta, Canada	BML_08022017_1_5m_scaffold_2	unknown	0.807692	Bacteroidetes	0.0555556	Proteobacteria	0.0534188	1.04	Firmicutes	0.0192308
BML_PHAGE_CIR_31_13	16	Pit Lake, Alberta, Canada	BML_08012017_9_75m_scaffold_2	unknown	0.806794	Bacteroidetes	0.0552017	Proteobacteria	0.0509554	1.08	Firmicutes	0.0233546
BML_PHAGE_45_11	17	Pit Lake, Alberta, Canada	BML_coassembly_scaffold_25	unknown	0.859574	Proteobacteria	0.0978723	Firmicutes	0.012766	7.67	Cyanobacteria	0.00851064
BML_PHAGE_CIR_30_13	18	Pit Lake, Alberta, Canada	BML_coassembly_scaffold_69	unknown	0.785408	Bacteroidetes	0.124464	Proteobacteria	0.0300429	4.14	Firmicutes	0.0128755
BC_PHAGE_31_62	19	Pit Lake, Alberta, Canada	BC_09192017_0_5m_scaffold_0	unknown	0.870317	Cyanobacteria	0.0662824	Firmicutes	0.0201729	3.29	Proteobacteria	0.0172911
BML_PHAGE_48_9	20	Pit Lake, Alberta, Canada	BML_08042016_6_5m_scaffold_14	unknown	0.765027	Proteobacteria	0.155738	Firmicutes	0.0245902	6.33	Cyanobacteria	0.0136612
BML_PHAGE_48_21	21	Pit Lake, Alberta, Canada	BML_coassembly_scaffold_214	unknown	0.76204	Proteobacteria	0.169972	Parcubacteria	0.0169972	10	Firmicutes	0.0113314
BML_PHAGE_48_38	22	Pit Lake, Alberta, Canada	BML_coassembly_scaffold_234	unknown	0.764205	Proteobacteria	0.15625	Firmicutes	0.0227273	6.88	Cyanobacteria	0.0142045
BML_PHAGE_37_14	23	Pit Lake, Alberta, Canada	BML_08042016_6_5m_scaffold_3	unknown	0.858333	Proteobacteria	0.108333	Bacteroidetes	0.0104167	10.4	Firmicutes	0.00625
BML_PHAGE_32_10	25	Pit Lake, Alberta, Canada	BML_08182015_1_5m_scaffold_4	unknown	0.870091	Proteobacteria	0.0392749	Firmicutes	0.0151057	2.6	Bacteroidetes	0.0120846
BML_PHAGE_CIR_35_18	26	Pit Lake, Alberta, Canada	BML_08182015_6_5m_scaffold_7	unknown	0.921569	Cyanobacteria	0.0168067	Proteobacteria	0.0168067	1	Bacteroidetes	0.00840336
BML_PHAGE_CIR_35_14	27	Pit Lake, Alberta, Canada	BML_08182015_1_5m_scaffold_9	unknown	0.918994	Proteobacteria	0.0223464	Cyanobacteria	0.0167598	1.33	Actinobacteria	0.00558659
BML_PHAGE_COMPLETE_CIR-CU-CL_32_14	24	Pit Lake, Alberta, Canada	BML_08182015_6_5m_scaffold_5_curated	unknown	0.868502	Proteobacteria	0.0366973	Firmicutes	0.0152905	2.4	Bacteroidetes	0.0122324
BML_PHAGE_39_25	28	Pit Lake, Alberta, Canada	BML_08182015_6_5m_scaffold_6	unknown	0.819277	Proteobacteria	0.124498	Firmicutes	0.00803213	15.5	Parcubacteria	0.00803213
BML_PHAGE_39_34	29	Pit Lake, Alberta, Canada	BML_08182015_8_5m_scaffold_0	unknown	0.819672	Proteobacteria	0.122951	Firmicutes	0.00819672	15	Parcubacteria	0.00819672
BML_PHAGE_46_119	30	Pit Lake, Alberta, Canada	BML_coassembly_scaffold_41	unknown	0.781362	Proteobacteria	0.172043	Firmicutes	0.0107527	16	Cyanobacteria	0.00716846
BML_PHAGE_39_22	31	Pit Lake, Alberta, Canada	BML_08182015_1_5m_scaffold_5	unknown	0.818182	Proteobacteria	0.123967	Firmicutes	0.00826446	15	Parcubacteria	0.00826446
BML_PHAGE_CIR_40_15_B	32	Pit Lake, Alberta, Canada	BML_coassembly_scaffold_37	unknown	0.905983	Proteobacteria	0.0655271	Parcubacteria	0.011396	5.75	Ascomycota	0.002849
BML_PHAGE_CIR_36_18	33	Pit Lake, Alberta, Canada	BML_coassembly_scaffold_108	unknown	0.798107	Proteobacteria	0.0694006	Firmicutes	0.0252366	2.75	Bacteroidetes	0.022082
BML_PHAGE_CIR_57_14	34	Pit Lake, Alberta, Canada	BML_09012016_9m_scaffold_2	unknown	0.891304	Proteobacteria	0.0398551	Verrucomicrobia	0.0144928	2.75	Parcubacteria	0.0108696
BML_PHAGE_CIR_57_32	35	Pit Lake, Alberta, Canada	BML_coassembly_scaffold_50	unknown	0.891697	Proteobacteria	0.0397112	Verrucomicrobia	0.0144404	2.75	Parcubacteria	0.0108303
ER_PHAGE_49_29	1	Sub-soil (saprolite), East River, Colorado	PLM4_65_coex_sep16_scaffold_0	unknown	0.824779	Proteobacteria	0.0761062	Parcubacteria	0.019469	3.91	Microgenomates	0.0141593
ER_PHAGE_49_14	2	Sub-soil (saprolite), East River, Colorado	PLM4_65_b1_redo_sep16_scaffold_0	unknown	0.802632	Proteobacteria	0.0899123	Parcubacteria	0.0197368	4.56	Microgenomates	0.0175439
ZODLETONE_PHAGE_CIR_29_75	1	Sulfide Spring, Oklahoma	k141_307134	unknown	0.875	Firmicutes	0.0352564	Bacteroidetes	0.0224359	1.57	Proteobacteria	0.0192308
SCN_PHAGE_41_19	1	Thiocyanate bioreactor, South Africa	SCNpilot_BF_INOC_scaffold_63	unknown	0.846154	Proteobacteria	0.109123	Firmicutes	0.00894454	12.2	Bacteroidetes	0.00715564
SCN_PHAGE_53_104	3	Thiocyanate bioreactor, South Africa	scnpilot_solids2_trim150_scaffold_59	unknown	0.903704	Proteobacteria	0.062963	Bacteroidetes	0.00740741	8.5	Parcubacteria	0.00740741
SCN_PHAGE_53_15	2	Thiocyanate bioreactor, South Africa	scnpilot_p_inoc_scaffold_115	unknown	0.894737	Proteobacteria	0.0714286	Bacteroidetes	0.0075188	9.5	Parcubacteria	0.0075188
SCN_PHAGE_32_18	4	Thiocyanate bioreactor, South Africa	scnpilot_solids2_trim150_scaffold_133	unknown	0.816609	Proteobacteria	0.0899654	Bacteroidetes	0.0380623	2.36	Firmicutes	0.0103806
SCN_PHAGE_52_48	5	Thiocyanate bioreactor, South Africa	scnpilot_solids1_trim150_scaffold_46	unknown	0.896825	Proteobacteria	0.0674603	Bacteroidetes	0.00793651	8.5	Parcubacteria	0.00793651
SCN_PHAGE_52_81	6	Thiocyanate bioreactor, South Africa	SCNpilot_solid_1_scaffold_45	unknown	0.882609	Proteobacteria	0.0782609	Bacteroidetes	0.00869565	9	Parcubacteria	0.00869565
DGJ_PHAGE_43_837	1	Tibet/Yunan Hot Springs	DGJ7_scaffold_2	unknown	0.803241	Proteobacteria	0.0439815	Firmicutes	0.025463	1.73	Bacteroidetes	0.0115741
QC4_PHAGE_CIR_51_52	4	Tibet/Yunan Hot Springs	QC4_scaffold_20	unknown	0.905512	Firmicutes	0.0669291	Proteobacteria	0.015748	4.25	Actinobacteria	0.00393701
SR-VP_PHAGE_COMPLETE_CIR-CU-CL_42_23	1	Vernal pool mud, Lake County, California	SR-VP_0-2_scaffold_141_4750547	unknown	0.819082	Proteobacteria	0.039604	Parcubacteria	0.0234023	1.69	Planctomycetes	0.0216022
SR-VP_PHAGE_CIR_63_141	2	Vernal pool mud, Lake County, California	SR-VP_0-2_scaffold_141_2071242	unknown	0.784108	Proteobacteria	0.0734633	Spirochatetes	0.041979	1.75	Parcubacteria	0.0224888
SR-VP_PHAGE_CIR_63_139	3	Vernal pool mud, Lake County, California	SR-VP_4-6_scaffold_141_559231	unknown	0.785075	Proteobacteria	0.0731343	Spirochatetes	0.0417911	1.75	Parcubacteria	0.0223881
SR-VP_PHAGE_52_568	4	Vernal pool mud, Lake County, California	SR-VP_0-2_scaffold_141_316084	unknown	0.84434	Proteobacteria	0.0455975	Firmicutes	0.0251572	1.81	Spirochatetes	0.0220126
SR-VP_PHAGE_CIR_35_26	5	Vernal pool mud, Lake County, California	SR-VP_2-4_scaffold_141_1208361	unknown	0.833561	Proteobacteria	0.0463847	Parcubacteria	0.0204638	2.27	Firmicutes	0.0177353
SR-VP_PHAGE_40_16	6	Vernal pool mud, Lake County, California	SR-VP_4-6_scaffold_141_2630357	unknown	0.84065	Proteobacteria	0.0455285	Firmicutes	0.0195122	2.33	Microgenomates	0.0113821
SR-VP_PHAGE_48_20	7	Vernal pool mud, Lake County, California	SR-VP_4-6_scaffold_141_5680703	unknown	0.803754	Proteobacteria	0.122867	Firmicutes	0.0187713	6.55	Bacteroidetes	0.0102389
SR-VP_PHAGE_32_29	8	Vernal pool mud, Lake County, California	SR-VP_0-2_scaffold_141_4753700	unknown	0.826347	Proteobacteria	0.0439122	Firmicutes	0.0239521	1.83	Microgenomates	0.0139721
SR-VP_PHAGE_CIR_49_18	9	Vernal pool mud, Lake County, California	SR-VP_4-6_scaffold_141_476970	unknown	0.837054	Proteobacteria	0.0379464	Firmicutes	0.0200893	1.89	Bacteroidetes	0.015625
SR-VP_PHAGE_52_310	10	Vernal pool mud, Lake County, California	SR-VP_4-6_scaffold_141_283859	unknown	0.875	Proteobacteria	0.0307692	Firmicutes	0.0269231	1.14	Spirochatetes	0.0115385
SR-VP_PHAGE_48_23_A	11	Vernal pool mud, Lake County, California	SR-VP_0-2_scaffold_141_2510002	unknown	0.810491	Proteobacteria	0.125212	Firmicutes	0.0135364	9.25	Parcubacteria	0.0118443
SR-VP_PHAGE_64_16	12	Vernal pool mud, Lake County, California	SR-VP_4-6_scaffold_141_2201553	unknown	0.84153	Proteobacteria	0.0409836	Spirochatetes	0.0273224	1.5	Parcubacteria	0.0218579
SR-VP_PHAGE_30_18	13	Vernal pool mud, Lake County, California	SR-VP_4-6_scaffold_141_4086954	unknown	0.799587	Bacteroidetes	0.0909091	Proteobacteria	0.0247934	3.67	Parcubacteria	0.0165289
SR-VP_PHAGE_57_11	14	vernal pool mud, Lake County, California	SR-VP_4-6_scaffold_141_3489769	unknown	0.752841	Spirochatetes	0.0767045	Proteobacteria	0.0596591	1.29	Firmicutes	0.0284091
SR-VP_PHAGE_50_14	15	Vernal pool mud, Lake County, California	SR-VP_0-2_scaffold_141_4556078	unknown	0.865079	Proteobacteria	0.0297619	Planctomycetes	0.015873	1.88	Firmicutes	0.0119048
SR-VP_PHAGE_38_16	16	Vernal pool mud, Lake County, California	SR-VP_0-2_scaffold_141_6063796	unknown	0.820433	Proteobacteria	0.0464396	Firmicutes	0.0216718	2.14	Parcubacteria	0.0185759
SR-VP_PHAGE_CIR_39_14	17	Vernal pool mud, Lake County, California	SR-VP_2-4_scaffold_141_5652861	unknown	0.828125	Proteobacteria	0.08125	Firmicutes	0.01875	4.33	Cyanobacteria	0.0125
SR-VP_PHAGE_38_15	18	Vernal pool mud, Lake County, California	SR-VP_4-6_scaffold_141_3113143	unknown	0.816393	Proteobacteria	0.0491803	Firmicutes	0.0229508	2.14	Parcubacteria	0.0163934
SR-VP_PHAGE_33_19	19	Vernal pool mud, Lake County, California	SR-VP_0-2_scaffold_141_6586340	unknown	0.80602	Proteobacteria	0.0367893	Firmicutes	0.0334448	1.1	Bathyarchaeota	0.0167224
SR-VP_PHAGE_62_16	20	Vernal pool mud, Lake County, California	SR-VP_0-2_scaffold_141_2072294	unknown	0.858621	Proteobacteria	0.0310345	Planctomycetes	0.0241379	1.29	Parcubacteria	0.0137931
SR-VP_PHAGE_54_15	21	Vernal pool mud, Lake County, California	SR-VP_2-4_scaffold_141_2548329	unknown	0.839196	Proteobacteria	0.0628141	Actinobacteria	0.0175879	3.57	Firmicutes	0.0100503
SR-VP_PHAGE_48_23_B	22	Vernal pool mud, Lake County, California	SR-VP_0-2_scaffold_141_4939684	unknown	0.815864	Proteobacteria	0.116147	Firmicutes	0.01983	5.86	Bacteroidetes	0.0141643
SR-VP_PHAGE_49_13	23	Vernal pool mud, Lake County, California	SR-VP_0-2_scaffold_141_6534022	unknown	0.820823	Planctomycetes	0.0290557	Firmicutes	0.0242131	1.2	Proteobacteria	0.0193705
SR-VP_PHAGE_CIR_38_25	24	Vernal pool mud, Lake County, California	SR-VP_2-4_scaffold_141_2952615	unknown	0.858667	Proteobacteria	0.04	Parcubacteria	0.024	1.67	Nitrospirae	0.0133333
SR-VP_PHAGE_38_25	25	Vernal pool mud, Lake County, California	SR-VP_0-2_scaffold_141_5191495	unknown	0.860806	Proteobacteria	0.025641	Bacteroidetes	0.018315	1.4	Microgenomates	0.018315
SR-VP_PHAGE_33_10	26	Vernal pool mud, Lake County, California	SR-VP_4-6_scaffold_141_4176636	unknown	0.826087	Proteobacteria	0.0316205	Firmicutes	0.0237154	1.33	Bathyarchaeota	0.0197628
SR-VP_PHAGE_43_18	27	Vernal pool mud, Lake County, California	SR-VP_0-2_scaffold_141_4953755	unknown	0.876972	Proteobacteria	0.0378549	Firmicutes	0.0189274	2	Gemmatimonadetes	0.0157729

## Sheet: Table 5A Annotations
CDS ID	Genome name	Domain E-value	Domain bitscore	Target accession	Target description	E-value	Bitscore
BML_08182015_1_5m_scaffold_9_prodigal-single_169	BML_PHAGE_CIR_35_14	0	1435.4	pVOG4111	baseplate wedge initiator	0	3309.5
BML_08182015_6_5m_scaffold_7_prodigal-single_169	BML_PHAGE_CIR_35_18	0	1435.4	pVOG4111	baseplate wedge initiator	0	3309.5
LacPavin_0818_WC55_scaffold_2946_prodigal-single_131	LP_PHAGE_CIR_36_41	0	2006.8	VOG03831	REFSEQ baseplate wedge initiator	0	2530.5
SR-VP_0-2_scaffold_141_316084_prodigal-single_197	SR-VP_PHAGE_52_568	1.7e-25	92.6	VOG01228	Collagen-like protein 2	0	1452.4
S2_006_000_R2_scaffold_44_prodigal-single_221	R2_PHAGE_CIR_48_113	0	1404.1	pVOG0354	RNA polymerase beta subunit	0	1404.2
S2_009_000_R2_scaffold_40_prodigal-single_100	R2_PHAGE_CIR_48_27	0	1404.1	pVOG0354	RNA polymerase beta subunit	0	1404.2
S2_012_000_R2_scaffold_0_prodigal-single_16	R2_PLASMID_CIR_59_76	0	1395	TIGR00630	excinuclease ABC subunit A	0	1395.1
STL6-S73_scaffold_1_prodigal-single_286	STL6-S73_PHAGE_47_16	6.3e-22	80.8	PF05738.13	Cna protein B-type domain	0	1348.1
S2_012_000_R2_scaffold_0_prodigal-single_203	R2_PLASMID_CIR_59_76	0	1322.9	TIGR03346	ATP-dependent chaperone protein ClpB	0	1323.2
S2_012_000_R2_scaffold_0_prodigal-single_290	R2_PLASMID_CIR_59_76	0	1308.8	TIGR01341	aconitate hydratase 1	0	1309.2
FFC_09252017_16_scaffold_4_prodigal-single_35	FFC_PHAGE_CIR_38_15	0	1241.2	pVOG0354	RNA polymerase beta subunit	0	1241.4
FFC_09252017_16_scaffold_6_prodigal-single_162	FFC_PHAGE_CIR_42_59	0	1212.8	pVOG0354	RNA polymerase beta subunit	0	1213
pre3_saliva_scaffold_6_prodigal-single_191	SALIVA_PHAGE_CIR_35_33	0	1174.3	pVOG0354	RNA polymerase beta subunit	0	1175
Carm_scaffold_0_prodigal-single_199	SHALE-W_PHAGE_CIR_53_0	0	1172.3	pVOG0354	RNA polymerase beta subunit	0	1172.5
Carm_scaffold_0_prodigal-single_74	SHALE-W_PHAGE_CIR_53_0	0	1152.9	pVOG3255	phage virion structural protein	0	1153.1
LacPavin_0818_WC45_scaffold_4_curated_closed_complete_start-adj_prodigal-single_927	LP_PHAGE_COMPLETE_CIR-CU-CL_32_18	0	1151.5	VOG00360	DNA topoisomerase medium subunit	0	1151.7
LacPavin_0818_WC55_scaffold_0-10091_curated_closed_complete_start-adj_prodigal-single_927	LP_PHAGE_COMPLETE_CIR-CU-CL_32_25	0	1151.5	VOG00360	DNA topoisomerase medium subunit	0	1151.7
aot2015-NO19_SRR1761693_USA_trim_clean_trim_clean_scaffold_5_curated_closed_complete_reversed_prodigal-single_152	AOT-USA_PLASMID_COMPLETE_CIR-CU-CL-RE_143_36	0	1146.6	TIGR00594	DNA polymerase III, alpha subunit	0	1147.1
NODE_12_length_310542_cov_175.846709_267	S9_PLASMID_CIR_39_1	0	1121.3	TIGR04330	CRISPR-associated protein Cpf1, subtype PREFRAN	0	1121.6
js4906-26-2_S25_scaffold_55_prodigal-single_5	S25_PLASMID_36_160	0	1116.1	TIGR04330	CRISPR-associated protein Cpf1, subtype PREFRAN	0	1116.4
js4906-29-5_S40_scaffold_13_prodigal-single_118	S40_PLASMID_36_44	0	1110.9	TIGR04330	CRISPR-associated protein Cpf1, subtype PREFRAN	0	1111.4
S2_012_000_R2_scaffold_0_prodigal-single_1039	R2_PLASMID_CIR_59_76	0	1080.1	TIGR00594	DNA polymerase III, alpha subunit	0	1080.3
Carm_scaffold_0_prodigal-single_201	SHALE-W_PHAGE_CIR_53_0	5.2e-139	468.3	VOG04054	Peptidoglycan hydrolase gp181	0	1074.9
gwe1_scaffold_7_prodigal-single_269	GWE1_PHAGE_CIR_37_418	0	1024	TIGR00594	DNA polymerase III, alpha subunit	0	1047.8
gwe2_scaffold_24_prodigal-single_269	GWE2_PHAGE_CIR_37_172	0	1024	TIGR00594	DNA polymerase III, alpha subunit	0	1047.8
gwf1_scaffold_7_prodigal-single_300	GWF1_PHAGE_CIR_37_20	0	1024	TIGR00594	DNA polymerase III, alpha subunit	0	1047.8
S2_012_000_R2_scaffold_0_prodigal-single_702	R2_PLASMID_CIR_59_76	0	1039.2	TIGR00631	excinuclease ABC subunit B	0	1039.4
SRR1747018_scaffold_0_prodigal-single_52	M01_PHAGE_56_67	0	1031.3	TIGR00963	preprotein translocase, SecA subunit	0	1031.5
scnpilot_p_inoc_scaffold_115_prodigal-single_250	SCN_PHAGE_53_15	0	1019.4	pVOG0354	RNA polymerase beta subunit	0	1019.6
scnpilot_solids2_trim150_scaffold_59_prodigal-single_254	SCN_PHAGE_53_104	0	1019.4	pVOG0354	RNA polymerase beta subunit	0	1019.6
SCNpilot_solid_1_scaffold_45_prodigal-single_147	SCN_PHAGE_52_81	1.5e-301	1005.6	pVOG3255	phage virion structural protein	1.3e-301	1005.8
scnpilot_p_inoc_scaffold_115_prodigal-single_75	SCN_PHAGE_53_15	1.5e-301	1005.6	pVOG3255	phage virion structural protein	1.3e-301	1005.8
scnpilot_solids1_trim150_scaffold_46_prodigal-single_168	SCN_PHAGE_52_48	1.5e-301	1005.6	pVOG3255	phage virion structural protein	1.3e-301	1005.8
scnpilot_solids2_trim150_scaffold_59_prodigal-single_170	SCN_PHAGE_53_104	1.5e-301	1005.6	pVOG3255	phage virion structural protein	1.3e-301	1005.8
BML_08182015_1_5m_scaffold_9_prodigal-single_123	BML_PHAGE_CIR_35_14	3.8e-299	997.8	pVOG4577	DNA polymerase	3.3e-299	998
BML_08182015_6_5m_scaffold_7_prodigal-single_123	BML_PHAGE_CIR_35_18	3.8e-299	997.8	pVOG4577	DNA polymerase	3.3e-299	998
SR-VP_0-2_scaffold_141_4939684_prodigal-single_113	SR-VP_PHAGE_48_23_B	1.1e-294	981.9	TIGR00484	translation elongation factor G	9.7e-295	982
SR-VP_4-6_scaffold_141_5680703_prodigal-single_234	SR-VP_PHAGE_48_20	1.1e-294	981.9	TIGR00484	translation elongation factor G	9.7e-295	982
term6_stool_scaffold_5_prodigal-single_174	STOOL_PHAGE_27_12	2.7e-293	979.1	pVOG0354	RNA polymerase beta subunit	2.2e-293	979.4
BML_coassembly_scaffold_13_prodigal-single_34	BML_PHAGE_CIR_41_12	8.4e-293	975.8	TIGR00198	catalase/peroxidase HPI	6.9e-293	976
LacPavin_0818_WC45_scaffold_4_curated_closed_complete_start-adj_prodigal-single_467	LP_PHAGE_COMPLETE_CIR-CU-CL_32_18	1.4e-146	493	TIGR03346	ATP-dependent chaperone protein ClpB	3.8e-292	974.6
LacPavin_0818_WC55_scaffold_0-10091_curated_closed_complete_start-adj_prodigal-single_467	LP_PHAGE_COMPLETE_CIR-CU-CL_32_25	1.4e-146	493	TIGR03346	ATP-dependent chaperone protein ClpB	3.8e-292	974.6
gwf1_scaffold_41_prodigal-single_68	GWF1_PHAGE_CIR_26_9	1.9e-291	972.8	VOG00360	DNA topoisomerase medium subunit	1.7e-291	973
SRR1747018_scaffold_2_1202_curated_prodigal-single_278	M01_PHAGE_CU_48_59	2.7e-291	970.1	TIGR02350	chaperone protein DnaK	2.3e-291	970.3
Mad1_20_16_scaffold_0_curated_closed_complete_start-adj_prodigal-single_185	MAD1_PHAGE_COMPLETE_CIR-CU-CL-ST_26_25	6.8e-289	962.7	TIGR00484	translation elongation factor G	5.8e-289	962.9
S2_005_002_R2_scaffold_27_prodigal-single_253	R2_PHAGE_CIR_50_38	3.9e-288	962	pVOG0354	RNA polymerase beta subunit	3.2e-288	962.3
S2_005_003_R2_scaffold_22_prodigal-single_137	R2_PHAGE_CIR_50_795	3.9e-288	962	pVOG0354	RNA polymerase beta subunit	3.2e-288	962.3
S2_012_000_R2_scaffold_0_prodigal-single_988	R2_PLASMID_CIR_59_76	1.1e-287	959	TIGR02639	ATP-dependent Clp protease ATP-binding subunit ClpA	9.4e-288	959.2
pre3_saliva_scaffold_7_prodigal-single_158	SALIVA_PHAGE_33_36	1.5e-286	955	pVOG0420	nucleotide reductase	1.3e-286	955.2
SRR1747018_scaffold_2_1202_curated_prodigal-single_264	M01_PHAGE_CU_48_59	9.4e-266	886.8	TIGR00963	preprotein translocase, SecA subunit	1.6e-284	948.9
Carm_scaffold_0_prodigal-single_242	SHALE-W_PHAGE_CIR_53_0	1.1e-283	946.1	pVOG3279	virion structural protein	9.4e-284	946.2
LacPavin_0818_WC45_scaffold_160996_curated_closed_complete_prodigal-single_725	LP_PHAGE_COMPLETE_CIR-CU-CL_31_18	7.1e-284	945.6	TIGR02350	chaperone protein DnaK	6e-284	945.8
S2_006_000_R2_scaffold_44_prodigal-single_16	R2_PHAGE_CIR_48_113	1.3e-281	939.6	pVOG3255	phage virion structural protein	1e-281	940
S2_009_000_R2_scaffold_40_prodigal-single_186	R2_PHAGE_CIR_48_27	1.3e-281	939.6	pVOG3255	phage virion structural protein	1e-281	940
qh_7_scaffold_1_prodigal-single_200	QH-7_PHAGE_41_19	1.6e-281	938.4	TIGR00484	translation elongation factor G	1.4e-281	938.5
qs_7_scaffold_0_curated_closed_complete_prodigal-single_88	QS-7_PHAGE_COMPLETE_CIR-CU-CL_40_25	1.8e-279	931.5	TIGR00484	translation elongation factor G	1.7e-279	931.7
Ig12092_scaffold_5_curated_closed_complete_prodigal-single_665	BJP_PHAGE_COMPLETE_CIR-CU-CL_29_15	2.4e-279	930.6	TIGR02350	chaperone protein DnaK	2e-279	930.8
Ig8144_scaffold_2_curated_closed_complete_start-adj_prodigal-single_341	BJP_PHAGE_COMPLETE_CIR-CU-CL-ST_29_18	2.4e-279	930.6	TIGR02350	chaperone protein DnaK	2e-279	930.8
QC4_scaffold_20_prodigal-single_90	QC4_PHAGE_CIR_51_52	1.8e-277	926.3	VOG01091	DNA polymerase III subunit alpha	1.3e-277	926.8
pre3_saliva_scaffold_6_prodigal-single_80	SALIVA_PHAGE_CIR_35_33	2.9e-277	925.2	VOG09765	REFSEQ putative virion structural protein	2.4e-277	925.6
gwf2_scaffold_96_prodigal-single_118	GWF2_PHAGE_CIR_41_11	3.7e-207	693.6	pVOG5036	putative DNA methylase	2.9e-276	923
S2_012_000_R2_scaffold_0_prodigal-single_940	R2_PLASMID_CIR_59_76	1.8e-275	917.8	TIGR02350	chaperone protein DnaK	1.5e-275	918
qh_7_scaffold_1_prodigal-single_9	QH-7_PHAGE_41_19	8.7e-274	912.2	TIGR02350	chaperone protein DnaK	7.4e-274	912.5
FFC_09252017_16_scaffold_13_prodigal-single_82	FFC_PHAGE_43_1208	4.7e-273	912	pVOG0354	RNA polymerase beta subunit	4e-273	912.2
BML_08182015_1_5m_scaffold_5_prodigal-single_67	BML_PHAGE_39_22	4.6e-210	702.9	pVOG4059	virion structural protein	4.5e-273	911.6
BML_08182015_6_5m_scaffold_6_prodigal-single_186	BML_PHAGE_39_25	4.6e-210	702.9	pVOG4059	virion structural protein	4.5e-273	911.6
BML_08182015_8_5m_scaffold_0_prodigal-single_181	BML_PHAGE_39_34	4.6e-210	702.9	pVOG4059	virion structural protein	4.5e-273	911.6
qs_7_scaffold_0_curated_closed_complete_prodigal-single_587	QS-7_PHAGE_COMPLETE_CIR-CU-CL_40_25	2.4e-273	910.8	TIGR02350	chaperone protein DnaK	2.1e-273	911
term4_saliva_scaffold_1_prodigal-single_11	SALIVA_PHAGE_53_32	4.4e-244	815.2	TIGR00963	preprotein translocase, SecA subunit	6.5e-273	910.5
ALT_07252016_14_scaffold_1_prodigal-single_147	ALT_PHAGE_CIR_40_13	1.1e-272	910.1	VOG09765	REFSEQ putative virion structural protein	8.4e-273	910.5
ALT_09252017_20_scaffold_43_prodigal-single_115	ALT_PHAGE_CIR_40_22	1.1e-272	910.1	VOG09765	REFSEQ putative virion structural protein	8.4e-273	910.5
LacPavin_0818_WC55_scaffold_2946_prodigal-single_94	LP_PHAGE_CIR_36_41	1.2e-272	910.1	pVOG4577	DNA polymerase	1e-272	910.4
BML_coassembly_scaffold_13_prodigal-single_2	BML_PHAGE_CIR_41_12	1.4e-272	908.2	TIGR02350	chaperone protein DnaK	1.2e-272	908.5
ALT_09252017_20_scaffold_16_prodigal-single_186	ALT_PHAGE_39_18	1.5e-272	908.2	TIGR02350	chaperone protein DnaK	1.2e-272	908.4
LacPavin_0818_WC45_scaffold_4_curated_closed_complete_start-adj_prodigal-single_6	LP_PHAGE_COMPLETE_CIR-CU-CL_32_18	5.1e-272	906.4	TIGR02350	chaperone protein DnaK	4.4e-272	906.6
LacPavin_0818_WC55_scaffold_0-10091_curated_closed_complete_start-adj_prodigal-single_6	LP_PHAGE_COMPLETE_CIR-CU-CL_32_25	5.1e-272	906.4	TIGR02350	chaperone protein DnaK	4.4e-272	906.6
term4_saliva_scaffold_5_prodigal-single_5	SALIVA_PHAGE_50_20	1.7e-242	809.9	TIGR00963	preprotein translocase, SecA subunit	1.2e-271	906.3
LacPavin_0818_WC50_scaffold_3810_prodigal-single_231	LP_PHAGE_41_26	1.5e-271	904.9	TIGR02350	chaperone protein DnaK	1.2e-271	905.1
scnpilot_p_inoc_scaffold_115_prodigal-single_7	SCN_PHAGE_53_15	3.2e-271	904.8	pVOG3279	virion structural protein	2.8e-271	904.9
SCNpilot_solid_1_scaffold_45_prodigal-single_214	SCN_PHAGE_52_81	3.3e-271	904.7	pVOG3279	virion structural protein	3e-271	904.9
scnpilot_solids1_trim150_scaffold_46_prodigal-single_235	SCN_PHAGE_52_48	3.3e-271	904.7	pVOG3279	virion structural protein	3e-271	904.9
scnpilot_solids2_trim150_scaffold_59_prodigal-single_237	SCN_PHAGE_53_104	3.3e-271	904.7	pVOG3279	virion structural protein	3e-271	904.9
ALT_09252017_20_scaffold_206_prodigal-single_115	ALT_PHAGE_39_22	9.4e-271	902.2	TIGR02350	chaperone protein DnaK	7.9e-271	902.5
BML_08182015_1_5m_scaffold_5_prodigal-single_210	BML_PHAGE_39_22	5.3e-270	900.6	TIGR02639	ATP-dependent Clp protease ATP-binding subunit ClpA	4.4e-270	900.8
BML_08182015_6_5m_scaffold_6_prodigal-single_43	BML_PHAGE_39_25	5.3e-270	900.6	TIGR02639	ATP-dependent Clp protease ATP-binding subunit ClpA	4.4e-270	900.8
BML_08182015_8_5m_scaffold_0_prodigal-single_38	BML_PHAGE_39_34	5.3e-270	900.6	TIGR02639	ATP-dependent Clp protease ATP-binding subunit ClpA	4.4e-270	900.8
term1_saliva_scaffold_14_prodigal-single_257	SALIVA_PHAGE_CIR_50_129	1.3e-240	803.7	TIGR00963	preprotein translocase, SecA subunit	6.2e-270	900.7
term6_saliva_scaffold_0_prodigal-single_181	SALIVA_PHAGE_50_19	3e-240	802.5	TIGR00963	preprotein translocase, SecA subunit	1.4e-269	899.5
gwd2_scaffold_22_prodigal-single_180	GWD2_PHAGE_CIR_40_276	4.1e-259	865.6	TIGR00594	DNA polymerase III, alpha subunit	2.5e-269	899.4
gwf1_scaffold_9_prodigal-single_182	GWF1_PHAGE_CIR_40_27	4.1e-259	865.6	TIGR00594	DNA polymerase III, alpha subunit	2.5e-269	899.4
gwf2_scaffold_93_prodigal-single_92	GWF2_PHAGE_CIR_40_44	4.1e-259	865.6	TIGR00594	DNA polymerase III, alpha subunit	2.5e-269	899.4
S2_012_000_R2_scaffold_0_prodigal-single_933	R2_PLASMID_CIR_59_76	3.1e-267	891.4	TIGR01075	DNA helicase II	2.6e-267	891.7
FFC_09252017_16_scaffold_13_prodigal-single_187	FFC_PHAGE_43_1208	5.3e-267	891.3	VOG09765	REFSEQ putative virion structural protein	4.5e-267	891.5
PH2015_07_scaffold_0_prodigal-single_377	ERM_PHAGE_CIR_40_28	6.3e-267	890.4	TIGR02639	ATP-dependent Clp protease ATP-binding subunit ClpA	5.4e-267	890.6
PH2015_18_scaffold_0_prodigal-single_501	ERM_PHAGE_CIR_40_15	6.3e-267	890.4	TIGR02639	ATP-dependent Clp protease ATP-binding subunit ClpA	5.4e-267	890.6
PH2015_18_scaffold_2_prodigal-single_345	ERM_PHAGE_CIR_39_151	6.3e-267	890.4	TIGR02639	ATP-dependent Clp protease ATP-binding subunit ClpA	5.4e-267	890.6
S2_009_000_R2_scaffold_4_prodigal-single_616	R2_PHAGE_CIR_46_32	8.9e-267	889.9	TIGR02639	ATP-dependent Clp protease ATP-binding subunit ClpA	7.6e-267	890.1
S2_006_000_R2_scaffold_7_prodigal-single_122	R2_PHAGE_46_15	5.9e-266	887.2	TIGR02639	ATP-dependent Clp protease ATP-binding subunit ClpA	5e-266	887.4
S2_012_000_R2_scaffold_20_prodigal-single_147	R2_PHAGE_46_52	5.9e-266	887.2	TIGR02639	ATP-dependent Clp protease ATP-binding subunit ClpA	5e-266	887.4
S2_012_000_R2_scaffold_0_prodigal-single_157	R2_PLASMID_CIR_59_76	3.8e-248	828.6	TIGR00963	preprotein translocase, SecA subunit	1.1e-264	883.3
ALT_09252017_20_scaffold_16_prodigal-single_259	ALT_PHAGE_39_18	2.5e-264	881.8	TIGR02639	ATP-dependent Clp protease ATP-binding subunit ClpA	2.2e-264	882
S16_GE16_scaffold_10741_prodigal-single_204	GD_PHAGE_60_8	4.3e-264	881	TIGR02639	ATP-dependent Clp protease ATP-binding subunit ClpA	3.8e-264	881.2
SRR1747055_scaffold_2_prodigal-single_212	F-24_PHAGE_27_21	6.2e-264	879.7	TIGR02350	chaperone protein DnaK	5.4e-264	879.9
RTP_09252017_15_scaffold_29_prodigal-single_405	RTP_PHAGE_33_21	4.7e-131	441.6	TIGR03346	ATP-dependent chaperone protein ClpB	5e-263	878.2
Salt_Pond_R2_restored_H2O_MG_scaffold_1_prodigal-single_106	SP_PHAGE_CIR_38_20	5.4e-263	877.4	TIGR02639	ATP-dependent Clp protease ATP-binding subunit ClpA	4.7e-263	877.6
S2_012_000_R2_scaffold_18_prodigal-single_149	R2_PHAGE_47_28	1.2e-262	876.2	TIGR02639	ATP-dependent Clp protease ATP-binding subunit ClpA	9.9e-263	876.5
Ig12092_scaffold_5_curated_closed_complete_prodigal-single_588	BJP_PHAGE_COMPLETE_CIR-CU-CL_29_15	8.1e-143	480.5	TIGR03346	ATP-dependent chaperone protein ClpB	1.7e-262	876.5
Ig8144_scaffold_2_curated_closed_complete_start-adj_prodigal-single_264	BJP_PHAGE_COMPLETE_CIR-CU-CL-ST_29_18	8.1e-143	480.5	TIGR03346	ATP-dependent chaperone protein ClpB	1.7e-262	876.5
LacPavin_0818_WC45_scaffold_160996_curated_closed_complete_prodigal-single_844	LP_PHAGE_COMPLETE_CIR-CU-CL_31_18	4.6e-262	874	TIGR00484	translation elongation factor G	8.4e-263	876.5
LacPavin_0818_WC40_scaffold_75050_prodigal-single_219	LP_PHAGE_31_18	1.1e-134	453.6	TIGR03346	ATP-dependent chaperone protein ClpB	2.2e-262	876.1
SRR1747018_scaffold_0_prodigal-single_171	M01_PHAGE_56_67	3.3e-262	874	TIGR02350	chaperone protein DnaK	9.1e-263	875.8
CG_2015-01t_scaffold_8_prodigal-single_272	CG_PHAGE_CIR_35_156	1.6e-262	875	TIGR02350	chaperone protein DnaK	1.4e-262	875.2
ALT_09252017_20_scaffold_186_prodigal-single_32	ALT_PHAGE_39_22	1.7e-261	872.5	TIGR02639	ATP-dependent Clp protease ATP-binding subunit ClpA	1.4e-261	872.7
BML_coassembly_scaffold_13_prodigal-single_163	BML_PHAGE_CIR_41_12	2.4e-261	871.9	TIGR02639	ATP-dependent Clp protease ATP-binding subunit ClpA	2.1e-261	872.1
LacPavin_0818_WC45_scaffold_160996_curated_closed_complete_prodigal-single_651	LP_PHAGE_COMPLETE_CIR-CU-CL_31_18	2.2e-141	475.8	TIGR03346	ATP-dependent chaperone protein ClpB	4.2e-261	871.8
LacPavin_0818_WC40_scaffold_26136_prodigal-single_127	LP_PHAGE_38_12	2e-261	871.4	TIGR02350	chaperone protein DnaK	1.6e-261	871.8
BML_coassembly_scaffold_35_prodigal-single_388	BML_PHAGE_34_18	5.5e-135	454.6	TIGR03346	ATP-dependent chaperone protein ClpB	5.5e-261	871.5
Salt_Pond_R2_restored_H2O_MG_scaffold_1_prodigal-single_263	SP_PHAGE_CIR_38_20	7.2e-196	655.9	pVOG4059	virion structural protein	1.6e-259	866.7
ALT_09252017_20_scaffold_111_prodigal-single_96	ALT_PHAGE_35_11	1.8e-259	865.9	VOG00121	Ribonucleoside-diphosphate reductase subunit alpha	1.5e-259	866.1
LacPavin_0818_WC40_scaffold_26136_prodigal-single_389	LP_PHAGE_38_12	7.4e-202	675.7	pVOG4059	virion structural protein	2.4e-259	866.1
LacPavin_0818_WC45_scaffold_4_curated_closed_complete_start-adj_prodigal-single_219	LP_PHAGE_COMPLETE_CIR-CU-CL_32_18	2.8e-259	864.8	TIGR00484	translation elongation factor G	2.2e-259	865.1
LacPavin_0818_WC55_scaffold_0-10091_curated_closed_complete_start-adj_prodigal-single_219	LP_PHAGE_COMPLETE_CIR-CU-CL_32_25	2.8e-259	864.8	TIGR00484	translation elongation factor G	2.2e-259	865.1
LSDeep1_scaffold_41_prodigal-single_236	LS_PHAGE_46_8	2.7e-258	862.7	pVOG4577	DNA polymerase	2.4e-258	862.9
04302015_21_scaffold_10_prodigal-single_218	GR_PHAGE_54_16_B	3.6e-257	858.1	TIGR02639	ATP-dependent Clp protease ATP-binding subunit ClpA	2.9e-257	858.4
Salt_Pond_R2_restored_H2O_MG_scaffold_2_prodigal-single_279	SP_PHAGE_46_14	1.8e-256	855.8	TIGR02639	ATP-dependent Clp protease ATP-binding subunit ClpA	1.5e-256	856.1
Ig12092_scaffold_5_curated_closed_complete_prodigal-single_70	BJP_PHAGE_COMPLETE_CIR-CU-CL_29_15	5.6e-256	853.9	TIGR00484	translation elongation factor G	1.6e-256	855.7
Ig8144_scaffold_2_curated_closed_complete_start-adj_prodigal-single_690	BJP_PHAGE_COMPLETE_CIR-CU-CL-ST_29_18	5.6e-256	853.9	TIGR00484	translation elongation factor G	1.6e-256	855.7
S2_012_000_R2_scaffold_0_prodigal-single_1131	R2_PLASMID_CIR_59_76	7.9e-256	852.9	TIGR02538	type IV-A pilus assembly ATPase PilB	7e-256	853.1
S2_005_002_R2_scaffold_27_prodigal-single_61	R2_PHAGE_CIR_50_38	3.3e-255	852.2	pVOG3255	phage virion structural protein	2.9e-255	852.4
S2_005_003_R2_scaffold_22_prodigal-single_48	R2_PHAGE_CIR_50_795	3.3e-255	852.2	pVOG3255	phage virion structural protein	2.9e-255	852.4
SR-VP_0-2_scaffold_141_2510002_prodigal-single_238	SR-VP_PHAGE_48_23_A	4.4e-255	851.2	TIGR02639	ATP-dependent Clp protease ATP-binding subunit ClpA	3.7e-255	851.5
BML_coassembly_scaffold_69_prodigal-single_325	BML_PHAGE_CIR_30_13	3.6e-135	455.2	TIGR03346	ATP-dependent chaperone protein ClpB	6.9e-255	851.3
PPR_Contig_984988_prodigal-single_186	PPR-W_PHAGE_36_0	1.7e-254	850.3	TIGR00594	DNA polymerase III, alpha subunit	1.5e-254	850.4
PH2015_08_scaffold_0_prodigal-single_189	ERM_PHAGE_CIR_34_14	5.3e-129	434.8	TIGR03346	ATP-dependent chaperone protein ClpB	3e-254	849.2
PH2015_19_scaffold_1_prodigal-single_207	ERM_PHAGE_CIR_75_34	5.3e-129	434.8	TIGR03346	ATP-dependent chaperone protein ClpB	3e-254	849.2
PH2015_20_scaffold_1_prodigal-single_31	ERM_PHAGE_CIR_34_117	5.3e-129	434.8	TIGR03346	ATP-dependent chaperone protein ClpB	3e-254	849.2
SRR1747065_scaffold_9_prodigal-single_48	F31_PHAGE_39_18	7.7e-253	844.1	TIGR00963	preprotein translocase, SecA subunit	3.7e-254	848.5
Filtrate_w_scaffold_1_prodigal-single_85	MOOSE-W_PHAGE_30_1	2.4e-254	847.6	PF01268.19	Formate--tetrahydrofolate ligase	2.1e-254	847.8
H16_Tanzania_scaffold_1_curated_prodigal-single_102	H16-TANZANIA_PHAGE_CU_31_32	1.7e-252	842.8	TIGR01063	DNA gyrase, A subunit	1.4e-252	843
gwf2_scaffold_32_prodigal-single_346	GWF2_PHAGE_CIR_37_22	5.9e-252	841.8	TIGR00594	DNA polymerase III, alpha subunit	4.9e-252	842.1
Mad1_20_16_scaffold_0_curated_closed_complete_start-adj_prodigal-single_578	MAD1_PHAGE_COMPLETE_CIR-CU-CL-ST_26_25	3.3e-252	841	TIGR02350	chaperone protein DnaK	2.8e-252	841.2
SRR1747018_scaffold_3_prodigal-single_90	M01_PHAGE_31_130	6.7e-252	840.8	TIGR01063	DNA gyrase, A subunit	5.8e-252	841
SRR1747022_scaffold_18_curated_closed_gap_prodigal-single_164	M05_PHAGE_CIR-CU-GA_31_25	6.7e-252	840.8	TIGR01063	DNA gyrase, A subunit	5.8e-252	841
SRR1747040_scaffold_0_curated_prodigal-single_91	M11_PHAGE_CU_31_24	6.7e-252	840.8	TIGR01063	DNA gyrase, A subunit	5.8e-252	841
SRR1747048_scaffold_1_prodigal-single_92	M14_PHAGE_31_35	6.7e-252	840.8	TIGR01063	DNA gyrase, A subunit	5.8e-252	841
SRR1747057_scaffold_1_prodigal-single_189	F-26_PHAGE_31_64	6.7e-252	840.8	TIGR01063	DNA gyrase, A subunit	5.8e-252	841
SRR1747059_scaffold_0_curated_closed_complete_reversed_prodigal-single_164	F27_PHAGE_COMPLETE_CIR-CU-CL-RE_31_45	6.7e-252	840.8	TIGR01063	DNA gyrase, A subunit	5.8e-252	841
LSDeep1_scaffold_41_prodigal-single_408	LS_PHAGE_46_8	7.7e-251	838.1	pVOG4577	DNA polymerase	6.2e-251	838.4
gwe1_scaffold_79_prodigal-single_146	GWE1_PHAGE_CIR_39_28	7.6e-194	649.5	TIGR00594	DNA polymerase III, alpha subunit	1.1e-250	837.7
LacPavin_0818_WC45_scaffold_160996_curated_closed_complete_prodigal-single_400	LP_PHAGE_COMPLETE_CIR-CU-CL_31_18	2.4e-247	825.8	VOG00121	Ribonucleoside-diphosphate reductase subunit alpha	1.4e-250	836.5
FFC_09252017_16_scaffold_4_prodigal-single_148	FFC_PHAGE_CIR_38_15	4.9e-249	831.8	pVOG3255	phage virion structural protein	4.1e-249	832.1
Carm_scaffold_0_prodigal-single_215	SHALE-W_PHAGE_CIR_53_0	4e-249	831.2	pVOG3724	ORF203	3.3e-249	831.5
BML_08182015_1_5m_scaffold_1_prodigal-single_468	BML_PHAGE_CIR_40_12	1.4e-248	829.7	TIGR02639	ATP-dependent Clp protease ATP-binding subunit ClpA	1.2e-248	829.9
BML_08182015_6_5m_scaffold_1_prodigal-single_286	BML_PHAGE_CIR_40_15_A	1.4e-248	829.7	TIGR02639	ATP-dependent Clp protease ATP-binding subunit ClpA	1.2e-248	829.9
Salt_Pond_R1_A_D2_MG_scaffold_10_prodigal-single_110	SP_PHAGE_44_14_A	4.1e-248	828.2	TIGR02639	ATP-dependent Clp protease ATP-binding subunit ClpA	3.2e-248	828.5
Salt_Pond_R1_B_D2_MG_scaffold_4_prodigal-single_162	SP_PHAGE_44_14_B	4.1e-248	828.2	TIGR02639	ATP-dependent Clp protease ATP-binding subunit ClpA	3.2e-248	828.5
BML_08042016_6_5m_scaffold_2_prodigal-single_47	BML_PHAGE_29_17	1.7e-133	449.7	TIGR03346	ATP-dependent chaperone protein ClpB	6.3e-248	828.3
SRR1747018_scaffold_3_prodigal-single_151	M01_PHAGE_31_130	3.2e-247	826.2	TIGR00594	DNA polymerase III, alpha subunit	1.2e-247	827.6
SRR1747020_scaffold_5_prodigal-single_103	M03_PHAGE_31_21	3.2e-247	826.2	TIGR00594	DNA polymerase III, alpha subunit	1.2e-247	827.6
SRR1747022_scaffold_18_curated_closed_gap_prodigal-single_103	M05_PHAGE_CIR-CU-GA_31_25	3.2e-247	826.2	TIGR00594	DNA polymerase III, alpha subunit	1.2e-247	827.6
SRR1747040_scaffold_0_curated_prodigal-single_152	M11_PHAGE_CU_31_24	3.2e-247	826.2	TIGR00594	DNA polymerase III, alpha subunit	1.2e-247	827.6
SRR1747048_scaffold_1_prodigal-single_153	M14_PHAGE_31_35	3.2e-247	826.2	TIGR00594	DNA polymerase III, alpha subunit	1.2e-247	827.6
SRR1747057_scaffold_1_prodigal-single_128	F-26_PHAGE_31_64	3.2e-247	826.2	TIGR00594	DNA polymerase III, alpha subunit	1.2e-247	827.6
SRR1747059_scaffold_0_curated_closed_complete_reversed_prodigal-single_103	F27_PHAGE_COMPLETE_CIR-CU-CL-RE_31_45	3.2e-247	826.2	TIGR00594	DNA polymerase III, alpha subunit	1.2e-247	827.6
PHAGE-A11--js4906-26-5_S28_scaffold_6_curated_closed_complete_prodigal-single_78	A11_PHAGE_COMPLETE_CIR-CU-CL_29_1	4.8e-248	827.2	TIGR02350	chaperone protein DnaK	4.2e-248	827.4
js4906-26-2_S25_scaffold_62_prodigal-single_164	S25_PHAGE_CIR_29_217	4.8e-248	827.2	TIGR02350	chaperone protein DnaK	4.2e-248	827.4
js4906-26-4_S27_scaffold_6_prodigal-single_235	S27_PHAGE_CIR_29_425	4.8e-248	827.2	TIGR02350	chaperone protein DnaK	4.2e-248	827.4
BML_08042016_1_5m_scaffold_1_curated_closed_gap_prodigal-single_377	BML_PHAGE_CIR-CU-GA_51_12	8.6e-248	825.9	TIGR02348	chaperonin GroL	7.5e-248	826.1
LacPavin_0818_WC45_scaffold_30120_prodigal-single_43	LP_PHAGE_46_12	5.2e-247	825.4	pVOG4577	DNA polymerase	4.6e-247	825.6
H16_Tanzania_scaffold_1_curated_prodigal-single_158	H16-TANZANIA_PHAGE_CU_31_32	1.5e-246	823.9	TIGR00594	DNA polymerase III, alpha subunit	7e-247	825
JGI24723J26617_10000007_prodigal-single_459	OS_PHAGE_40_40	9.9e-247	823.6	TIGR02639	ATP-dependent Clp protease ATP-binding subunit ClpA	4.7e-247	824.7
BML_coassembly_scaffold_214_prodigal-single_342	BML_PHAGE_48_21	2.1e-246	821.3	TIGR02348	chaperonin GroL	1.8e-246	821.5
ALT_09252017_20_scaffold_29_prodigal-single_324	ALT_PHAGE_24_16	6.7e-245	817.7	VOG00121	Ribonucleoside-diphosphate reductase subunit alpha	5e-245	818.1
Salt_Pond_R1_B_H2O_MG_scaffold_1_prodigal-single_130	SP_PHAGE_CIR_37_21	6.9e-245	817.5	TIGR02639	ATP-dependent Clp protease ATP-binding subunit ClpA	5.5e-245	817.9
PH2015_20_sub10_scaffold_1_prodigal-single_220	ERM_PHAGE_38_12	7.7e-245	817.4	TIGR02639	ATP-dependent Clp protease ATP-binding subunit ClpA	5.9e-245	817.8
LacPavin_0818_WC40_scaffold_26136_prodigal-single_263	LP_PHAGE_38_12	7.9e-245	817.3	TIGR02639	ATP-dependent Clp protease ATP-binding subunit ClpA	6.7e-245	817.6
PH2017_26_ELK_O_A_scaffold_10_prodigal-single_222	ERM_PHAGE_CIR_43_43	1.4e-244	816.5	TIGR02639	ATP-dependent Clp protease ATP-binding subunit ClpA	1.1e-244	816.8
PH2017_36_ELK_O_B_scaffold_2_prodigal-single_21	ERM_PHAGE_CIR_43_54	1.4e-244	816.5	TIGR02639	ATP-dependent Clp protease ATP-binding subunit ClpA	1.1e-244	816.8
SRR1747022_scaffold_43_prodigal-single_182	M05_PHAGE_CIR_32_31	5.1e-243	811.4	TIGR01063	DNA gyrase, A subunit	4.6e-243	811.6
BML_08012017_8_0m_scaffold_2_prodigal-single_408	BML_PHAGE_CIR_31_29_A	2.2e-243	811.3	TIGR02348	chaperonin GroL	2e-243	811.5
BML_08012017_9_75m_scaffold_2_prodigal-single_197	BML_PHAGE_CIR_31_13	2.2e-243	811.3	TIGR02348	chaperonin GroL	2e-243	811.5
BML_08022017_1_5m_scaffold_2_prodigal-single_239	BML_PHAGE_CIR_31_29_B	2.2e-243	811.3	TIGR02348	chaperonin GroL	2e-243	811.5
BML_08022017_6_5m_scaffold_3_prodigal-single_195	BML_PHAGE_CIR_31_30	2.2e-243	811.3	TIGR02348	chaperonin GroL	2e-243	811.5
S2_005_002_R2_scaffold_27_prodigal-single_231	R2_PHAGE_CIR_50_38	6.7e-243	811.2	VOG09733	REFSEQ putative virion structural protein	6e-243	811.4
S2_005_003_R2_scaffold_22_prodigal-single_159	R2_PHAGE_CIR_50_795	6.7e-243	811.2	VOG09733	REFSEQ putative virion structural protein	6e-243	811.4
SRR1747052_scaffold_19_prodigal-single_118	F21_PHAGE_55_22	2.1e-196	657.1	pVOG0420	nucleotide reductase	4.6e-243	811.3
As_gut_js4906-26-3_S26_scaffold_18_curated_prodigal-single_125	S26_PHAGE_CU_47_66	7.6e-242	807.5	TIGR01063	DNA gyrase, A subunit	6.5e-242	807.8
BML_08042016_6_5m_scaffold_3_prodigal-single_122	BML_PHAGE_37_14	1e-240	804.6	pVOG4577	DNA polymerase	9.3e-241	804.7
RifSed_csp1_19ft_3_scaffold_4_curated_prodigal-single_720	RIF_PHAGE_CU_29_17	6.7e-132	444.4	TIGR03346	ATP-dependent chaperone protein ClpB	3.1e-240	802.8
aot2015-SM42_SRR1761719_Peru_trim_clean_trim_clean_scaffold_4_curated_closed_complete_prodigal-single_95	AOT-PERU_PHAGE_COMPLETE_CIR-CU-CL_183_33	1e-239	801.3	TIGR00594	DNA polymerase III, alpha subunit	6.4e-240	802
GWB1_scaffold_3_prodigal-single_114	GWB1_PHAGE_CIR_42_15	7e-240	801	TIGR02639	ATP-dependent Clp protease ATP-binding subunit ClpA	5.7e-240	801.3
gwa1_scaffold_1_prodigal-single_114	GWA1_PHAGE_CIR_42_18	7e-240	801	TIGR02639	ATP-dependent Clp protease ATP-binding subunit ClpA	5.7e-240	801.3
gwc1_scaffold_4_prodigal-single_114	GWC1_PHAGE_CIR_42_18	7e-240	801	TIGR02639	ATP-dependent Clp protease ATP-binding subunit ClpA	5.7e-240	801.3
BML_08182015_1_5m_scaffold_19_prodigal-single_360	BML_PHAGE_CIR_42_5	4.4e-240	800.4	TIGR02348	chaperonin GroL	3.7e-240	800.7
aot2015-NO08_SRR1761682_USA_scaffold_2_curated_prodigal-single_222	AOT-USA_PHAGE_CU_74_48	1.8e-226	757.5	TIGR00594	DNA polymerase III, alpha subunit	3.4e-239	799.6
SRR1747040_scaffold_2_curated_closed_complete_prodigal-single_199	M11_PHAGE_COMPLETE_CIR-CU-CL_36_25	9.1e-240	799.5	PF01268.19	Formate--tetrahydrofolate ligase	8.1e-240	799.6
SRR1747018_scaffold_0_prodigal-single_205	M01_PHAGE_56_67	9.9e-111	374.3	TIGR00594	DNA polymerase III, alpha subunit	4.1e-239	799.3
BML_coassembly_scaffold_214_prodigal-single_9	BML_PHAGE_48_21	3.1e-239	798.8	TIGR02639	ATP-dependent Clp protease ATP-binding subunit ClpA	2.5e-239	799.1
BML_08042016_1_5m_scaffold_0_curated_closed_complete_prodigal-single_83	BML_PHAGE_COMPLETE_CIR-CU-CL_47_17	3.1e-238	795.5	TIGR02639	ATP-dependent Clp protease ATP-binding subunit ClpA	2.4e-238	795.9
BML_08042016_6_5m_scaffold_1_prodigal-single_330	BML_PHAGE_CIR_47_13	3.1e-238	795.5	TIGR02639	ATP-dependent Clp protease ATP-binding subunit ClpA	2.4e-238	795.9
BML_08182015_1_5m_scaffold_15_prodigal-single_110	BML_PHAGE_47_7	3.1e-238	795.5	TIGR02639	ATP-dependent Clp protease ATP-binding subunit ClpA	2.4e-238	795.9
BML_08182015_6_5m_scaffold_153_prodigal-single_10	BML_PHAGE_47_8	3.1e-238	795.5	TIGR02639	ATP-dependent Clp protease ATP-binding subunit ClpA	2.4e-238	795.9
BML_08042016_6_5m_scaffold_14_prodigal-single_350	BML_PHAGE_48_9	1e-237	793.8	TIGR02639	ATP-dependent Clp protease ATP-binding subunit ClpA	7.9e-238	794.2
BML_coassembly_scaffold_234_prodigal-single_341	BML_PHAGE_48_38	1e-237	793.8	TIGR02639	ATP-dependent Clp protease ATP-binding subunit ClpA	7.9e-238	794.2
qs_7_scaffold_0_curated_closed_complete_prodigal-single_644	QS-7_PHAGE_COMPLETE_CIR-CU-CL_40_25	2.9e-132	445.6	TIGR03346	ATP-dependent chaperone protein ClpB	1.6e-237	793.8
BML_08182015_1_5m_scaffold_19_prodigal-single_69	BML_PHAGE_CIR_42_5	1.5e-237	793.3	TIGR02639	ATP-dependent Clp protease ATP-binding subunit ClpA	1.2e-237	793.6
LacPavin_0818_WC45_scaffold_65992_prodigal-single_95	LP_PHAGE_30_17	3e-130	439	TIGR03346	ATP-dependent chaperone protein ClpB	1.8e-237	793.6
Carm_scaffold_0_prodigal-single_244	SHALE-W_PHAGE_CIR_53_0	4.5e-237	791.7	pVOG3278	tail sheath	4e-237	791.8
BML_08042016_6_5m_scaffold_2_prodigal-single_31	BML_PHAGE_29_17	8.2e-237	791.3	VOG05528	DNA topoisomerase 1 type prokaryotic	6.8e-237	791.6
ALT_09252017_20_scaffold_146_prodigal-single_60	ALT_PHAGE_40_9	8.3e-132	444.1	TIGR03346	ATP-dependent chaperone protein ClpB	2.5e-236	789.9
qh_7_scaffold_1_prodigal-single_60	QH-7_PHAGE_41_19	4.6e-132	445	TIGR03346	ATP-dependent chaperone protein ClpB	4e-236	789.2
BML_08042016_1_5m_scaffold_1_curated_closed_gap_prodigal-single_285	BML_PHAGE_CIR-CU-GA_51_12	3.6e-236	788.7	TIGR02639	ATP-dependent Clp protease ATP-binding subunit ClpA	2.8e-236	789.1
S2_012_000_R2_scaffold_0_prodigal-single_765	R2_PLASMID_CIR_59_76	4e-236	787.3	TIGR03140	alkyl hydroperoxide reductase subunit F	3.6e-236	787.5
GWB1_scaffold_1_prodigal-single_32	GWB1_PHAGE_CIR_38_192	5.1e-193	645.9	TIGR01059	DNA gyrase, B subunit	7e-236	787.5
gwa1_scaffold_0_prodigal-single_376	GWA1_PHAGE_CIR_38_15	5.1e-193	645.9	TIGR01059	DNA gyrase, B subunit	7e-236	787.5
gwc1_scaffold_2_prodigal-single_78	GWC1_PHAGE_CIR_38_223	5.1e-193	645.9	TIGR01059	DNA gyrase, B subunit	7e-236	787.5
gwc2_scaffold_8_prodigal-single_307	GWC2_PHAGE_CIR_38_18	5.1e-193	645.9	TIGR01059	DNA gyrase, B subunit	7e-236	787.5
gwd1_scaffold_1_prodigal-single_391	GWD1_PHAGE_CIR_38_79	5.1e-193	645.9	TIGR01059	DNA gyrase, B subunit	7e-236	787.5
ALT_07252016_14_scaffold_1_prodigal-single_202	ALT_PHAGE_CIR_40_13	1.3e-235	787.1	VOG09733	REFSEQ putative virion structural protein	1.2e-235	787.3
ALT_09252017_20_scaffold_43_prodigal-single_170	ALT_PHAGE_CIR_40_22	1.3e-235	787.1	VOG09733	REFSEQ putative virion structural protein	1.2e-235	787.3
ALT_07252016_14_scaffold_0_prodigal-single_359	ALT_PHAGE_CIR_40_9	1.5e-235	786.7	TIGR02639	ATP-dependent Clp protease ATP-binding subunit ClpA	1.3e-235	786.9
ALT_09252017_20_scaffold_71_prodigal-single_199	ALT_PHAGE_40_66	1.5e-235	786.7	TIGR02639	ATP-dependent Clp protease ATP-binding subunit ClpA	1.3e-235	786.9
BML_08182015_1_5m_scaffold_9_prodigal-single_157	BML_PHAGE_CIR_35_14	2.1e-234	782.9	pVOG0356	tail sheath protein	1.7e-234	783.2
BML_08182015_6_5m_scaffold_7_prodigal-single_157	BML_PHAGE_CIR_35_18	2.1e-234	782.9	pVOG0356	tail sheath protein	1.7e-234	783.2
S2_012_000_R2_scaffold_0_prodigal-single_1259	R2_PLASMID_CIR_59_76	1.9e-233	779.5	TIGR00575	DNA ligase, NAD-dependent	1.6e-233	779.7
SRR1747018_scaffold_2_1202_curated_prodigal-single_320	M01_PHAGE_CU_48_59	8e-159	533.5	TIGR00594	DNA polymerase III, alpha subunit	9.7e-233	778.2
aot2015-NO19_SRR1761693_USA_trim_clean_trim_clean_scaffold_5_curated_closed_complete_reversed_prodigal-single_217	AOT-USA_PLASMID_COMPLETE_CIR-CU-CL-RE_143_36	2.7e-232	776.2	TIGR00963	preprotein translocase, SecA subunit	1e-232	777.6
LSDeep1_scaffold_42_prodigal-single_309	LS_PHAGE_CIR_60_22	1.2e-232	775.9	TIGR02348	chaperonin GroL	1e-232	776.1
Carm_scaffold_0_prodigal-single_102	SHALE-W_PHAGE_CIR_53_0	4e-231	771.8	pVOG3263	phage major capsid protein	3.1e-231	772.2
scnpilot_p_inoc_scaffold_115_prodigal-single_246	SCN_PHAGE_53_15	2e-118	400.1	VOG04054	Peptidoglycan hydrolase gp181	4.1e-230	770.5
scnpilot_solids2_trim150_scaffold_59_prodigal-single_258	SCN_PHAGE_53_104	2e-118	400.1	VOG04054	Peptidoglycan hydrolase gp181	4.1e-230	770.5
SCNpilot_solid_1_scaffold_45_prodigal-single_87	SCN_PHAGE_52_81	2.9e-230	769.5	VOG11849	REFSEQ putative SNF2 domain helicase	2.1e-230	770
scnpilot_p_inoc_scaffold_115_prodigal-single_135	SCN_PHAGE_53_15	2.9e-230	769.5	VOG11849	REFSEQ putative SNF2 domain helicase	2.1e-230	770
scnpilot_solids1_trim150_scaffold_46_prodigal-single_109	SCN_PHAGE_52_48	2.9e-230	769.5	VOG11849	REFSEQ putative SNF2 domain helicase	2.1e-230	770
scnpilot_solids2_trim150_scaffold_59_prodigal-single_110	SCN_PHAGE_53_104	2.9e-230	769.5	VOG11849	REFSEQ putative SNF2 domain helicase	2.1e-230	770
H16_Tanzania_scaffold_1_curated_prodigal-single_152	H16-TANZANIA_PHAGE_CU_31_32	4.6e-230	769.5	pVOG1198	DNA polymerase	3.5e-230	769.9
S2_005_002_R2_scaffold_27_prodigal-single_255	R2_PHAGE_CIR_50_38	1.3e-152	513.4	VOG04054	Peptidoglycan hydrolase gp181	6.3e-230	769.9
S2_005_003_R2_scaffold_22_prodigal-single_135	R2_PHAGE_CIR_50_795	1.3e-152	513.4	VOG04054	Peptidoglycan hydrolase gp181	6.3e-230	769.9
rifcsplowo2_12_scaffold_23_prodigal-single_90	RIF_PHAGE_CIR_29_13	2.4e-230	768.9	VOG09009	Probable adenosylcobalamin-dependent ribonucleoside-triphosphate reductase	1.9e-230	769.2
SR-VP_0-2_scaffold_141_6063796_prodigal-single_202	SR-VP_PHAGE_38_16	9.6e-230	768.5	pVOG1198	DNA polymerase	8.1e-230	768.7
SR-VP_4-6_scaffold_141_3113143_prodigal-single_182	SR-VP_PHAGE_38_15	9.6e-230	768.5	pVOG1198	DNA polymerase	8.1e-230	768.7
ALT_09252017_20_scaffold_47_prodigal-single_153	ALT_PHAGE_40_10	5.2e-229	765.9	pVOG4577	DNA polymerase	4.6e-229	766
Salt_Pond_R2_restored_H2O_MG_scaffold_5_prodigal-single_60	SP_PHAGE_CIR_41_28	2.7e-229	765.2	TIGR02510	ribonucleoside-diphosphate reductase, alpha chain	1.9e-229	765.7
Carm_scaffold_0_prodigal-single_161	SHALE-W_PHAGE_CIR_53_0	7e-229	765.4	pVOG0348	putative SMC domain-containing protein	6.2e-229	765.5
S2_005_003_R2_scaffold_7_prodigal-single_260	R2_PHAGE_CIR_46_26	4.3e-228	762.8	TIGR00594	DNA polymerase III, alpha subunit	3.7e-228	763.1
BML_08042016_1_5m_scaffold_1_curated_closed_gap_prodigal-single_383	BML_PHAGE_CIR-CU-GA_51_12	1.7e-228	762.2	TIGR03140	alkyl hydroperoxide reductase subunit F	1.4e-228	762.4
BML_08042016_1_5m_scaffold_0_curated_closed_complete_prodigal-single_165	BML_PHAGE_COMPLETE_CIR-CU-CL_47_17	2.8e-228	761.4	TIGR03140	alkyl hydroperoxide reductase subunit F	2.3e-228	761.7
BML_08042016_6_5m_scaffold_1_prodigal-single_248	BML_PHAGE_CIR_47_13	2.8e-228	761.4	TIGR03140	alkyl hydroperoxide reductase subunit F	2.3e-228	761.7
BML_08182015_6_5m_scaffold_18_prodigal-single_250	BML_PHAGE_47_8	2.8e-228	761.4	TIGR03140	alkyl hydroperoxide reductase subunit F	2.3e-228	761.7
BML_coassembly_scaffold_41_prodigal-single_245	BML_PHAGE_46_119	2.8e-228	761.4	TIGR03140	alkyl hydroperoxide reductase subunit F	2.3e-228	761.7
CG_2015-01t_scaffold_23_prodigal-single_207	CG_PHAGE_32_16	2.4e-227	758.9	TIGR02350	chaperone protein DnaK	3.5e-228	761.6
SRR1747052_scaffold_27_prodigal-single_212	F21_PHAGE_CIR_35_63	7e-227	758.8	VOG01091	DNA polymerase III subunit alpha	9.9e-228	761.6
SRR1747046_scaffold_29_prodigal-single_217	F16_PHAGE_34_17	1.2e-227	760.6	TIGR01063	DNA gyrase, A subunit	1e-227	760.8
LacPavin_0818_WC45_scaffold_4_curated_closed_complete_start-adj_prodigal-single_897	LP_PHAGE_COMPLETE_CIR-CU-CL_32_18	5.8e-228	760.5	TIGR02348	chaperonin GroL	5e-228	760.7
LacPavin_0818_WC55_scaffold_0-10091_curated_closed_complete_start-adj_prodigal-single_897	LP_PHAGE_COMPLETE_CIR-CU-CL_32_25	5.8e-228	760.5	TIGR02348	chaperonin GroL	5e-228	760.7
SRR1747052_scaffold_27_prodigal-single_242	F21_PHAGE_CIR_35_63	1.6e-227	760.2	TIGR01063	DNA gyrase, A subunit	1.4e-227	760.4
Carm_scaffold_0_prodigal-single_112	SHALE-W_PHAGE_CIR_53_0	2.3e-227	759.9	pVOG3265	virion structural protein	1.9e-227	760.1
SRR1747053_scaffold_1_prodigal-single_186	F22_PHAGE_CIR_34_47	2.2e-227	759.7	TIGR01063	DNA gyrase, A subunit	1.9e-227	759.9
As_gut_js4906-26-3_S26_scaffold_18_curated_prodigal-single_67	S26_PHAGE_CU_47_66	4.7e-227	759.6	pVOG1198	DNA polymerase	3.8e-227	759.9
pig_ID_3640_F65_scaffold_23_curated_prodigal-single_173	PIG_PHAGE_CU_25_19	1.7e-227	759.4	TIGR02350	chaperone protein DnaK	1.4e-227	759.6
rifoxyc1_full_scaffold_3_prodigal-single_231	RIF_PHAGE_34_14	1.2e-193	648.9	pVOG1198	DNA polymerase	2.3e-225	754
S16_GE16_scaffold_55267_prodigal-single_547	GD_PHAGE_CIR_35_878	2.9e-225	753.5	TIGR00594	DNA polymerase III, alpha subunit	2.4e-225	753.8
S19_GE19_scaffold_251993_prodigal-single_239	GD_PHAGE_CIR_35_52	2.9e-225	753.5	TIGR00594	DNA polymerase III, alpha subunit	2.4e-225	753.8
S27_BME27_1069154_prodigal-single_432	BM_PHAGE_CIR_35_55	2.9e-225	753.5	TIGR00594	DNA polymerase III, alpha subunit	2.4e-225	753.8
aot2015-SM02_SRR1761699_Peru_trim_clean_trim_clean_scaffold_10_curated_closed_complete_start-adj_prodigal-single_288	AOT-PERU_PHAGE_COMPLETE_CIR-CU-CL-ST_331_34	1.3e-224	751.3	VOG01091	DNA polymerase III subunit alpha	1.1e-224	751.6
NODE_12_length_310542_cov_175.846709_48	S9_PLASMID_CIR_39_1	2.6e-124	419.2	TIGR00594	DNA polymerase III, alpha subunit	1.8e-224	750.8
aot2015-SM37_SRR1761715_Peru_trim_clean_trim_clean_scaffold_2_curated_closed_complete_prodigal-single_27	AOT-PERU_PHAGE_COMPLETE_CIR-CU-CL_35_94	8.1e-224	748.7	VOG01091	DNA polymerase III subunit alpha	4.4e-224	749.5
SR-VP_0-2_scaffold_141_4750547_curated_closed_complete_prodigal-single_866	SR-VP_PHAGE_COMPLETE_CIR-CU-CL_42_23	1.9e-132	445.5	TIGR02510	ribonucleoside-diphosphate reductase, alpha chain	4e-224	748.1
LacPavin_0818_WC40_scaffold_354720_prodigal-single_162	LP_PHAGE_39_54	2.7e-191	641.2	pVOG1198	DNA polymerase	1.4e-223	748
ALT_09252017_20_scaffold_29_prodigal-single_61	ALT_PHAGE_24_16	2.7e-123	415.9	TIGR03346	ATP-dependent chaperone protein ClpB	1.4e-223	747.7
BML_08042016_6_5m_scaffold_14_prodigal-single_26	BML_PHAGE_48_9	1.1e-223	746.3	TIGR03140	alkyl hydroperoxide reductase subunit F	9.4e-224	746.5
BML_coassembly_scaffold_234_prodigal-single_21	BML_PHAGE_48_38	1.1e-223	746.3	TIGR03140	alkyl hydroperoxide reductase subunit F	9.4e-224	746.5
CG_2015-01t_scaffold_1_prodigal-single_284	CG_PHAGE_34_22	7.6e-223	745.5	TIGR00594	DNA polymerase III, alpha subunit	6.1e-223	745.8
BML_08182015_1_5m_scaffold_9_prodigal-single_155	BML_PHAGE_CIR_35_14	6.2e-223	744	pVOG1001	capsid assembly protein	5.2e-223	744.3
BML_08182015_6_5m_scaffold_7_prodigal-single_155	BML_PHAGE_CIR_35_18	6.2e-223	744	pVOG1001	capsid assembly protein	5.2e-223	744.3
S2_012_000_R2_scaffold_0_prodigal-single_300	R2_PLASMID_CIR_59_76	5.6e-222	741.5	TIGR00484	translation elongation factor G	4.7e-222	741.8
PHAGE-A8--js4906-27-3_S30_scaffold_1_curated_closed_complete_prodigal-single_256	A8_PHAGE_COMPLETE_CIR-CU-CL_27_1	4.3e-222	741.2	PF01268.19	Formate--tetrahydrofolate ligase	3.5e-222	741.4
gwe1_scaffold_7_prodigal-single_291	GWE1_PHAGE_CIR_37_418	1.1e-221	740.9	TIGR01073	ATP-dependent DNA helicase PcrA	1e-221	741
gwe2_scaffold_24_prodigal-single_291	GWE2_PHAGE_CIR_37_172	1.1e-221	740.9	TIGR01073	ATP-dependent DNA helicase PcrA	1e-221	741
gwf1_scaffold_7_prodigal-single_322	GWF1_PHAGE_CIR_37_20	1.1e-221	740.9	TIGR01073	ATP-dependent DNA helicase PcrA	1e-221	741
gwf2_scaffold_32_prodigal-single_23	GWF2_PHAGE_CIR_37_22	1.1e-221	740.9	TIGR01073	ATP-dependent DNA helicase PcrA	1e-221	741
S2_006_000_R2_scaffold_44_prodigal-single_206	R2_PHAGE_CIR_48_113	1.2e-221	740.7	pVOG3279	virion structural protein	1.1e-221	740.9
S2_009_000_R2_scaffold_40_prodigal-single_85	R2_PHAGE_CIR_48_27	1.2e-221	740.7	pVOG3279	virion structural protein	1.1e-221	740.9
GWB1_scaffold_1_prodigal-single_14	GWB1_PHAGE_CIR_38_192	9e-119	400.3	VOG09009	Probable adenosylcobalamin-dependent ribonucleoside-triphosphate reductase	1.4e-221	740
gwa1_scaffold_0_prodigal-single_394	GWA1_PHAGE_CIR_38_15	9e-119	400.3	VOG09009	Probable adenosylcobalamin-dependent ribonucleoside-triphosphate reductase	1.4e-221	740
gwc1_scaffold_2_prodigal-single_96	GWC1_PHAGE_CIR_38_223	9e-119	400.3	VOG09009	Probable adenosylcobalamin-dependent ribonucleoside-triphosphate reductase	1.4e-221	740
gwc2_scaffold_8_prodigal-single_325	GWC2_PHAGE_CIR_38_18	9e-119	400.3	VOG09009	Probable adenosylcobalamin-dependent ribonucleoside-triphosphate reductase	1.4e-221	740
gwd1_scaffold_1_prodigal-single_409	GWD1_PHAGE_CIR_38_79	9e-119	400.3	VOG09009	Probable adenosylcobalamin-dependent ribonucleoside-triphosphate reductase	1.4e-221	740
CG_2015-01t_scaffold_23_prodigal-single_22	CG_PHAGE_32_16	3.1e-221	739.1	TIGR00575	DNA ligase, NAD-dependent	2.7e-221	739.3
BML_08182015_1_5m_scaffold_15_prodigal-single_192	BML_PHAGE_47_7	1.9e-221	738.9	TIGR03140	alkyl hydroperoxide reductase subunit F	1.7e-221	739.1
SR-VP_0-2_scaffold_141_4953755_prodigal-single_126	SR-VP_PHAGE_43_18	8.3e-219	730.8	VOG09009	Probable adenosylcobalamin-dependent ribonucleoside-triphosphate reductase	6.2e-219	731.2
S2_009_000_R2_scaffold_4_prodigal-single_163	R2_PHAGE_CIR_46_32	1.2e-218	730	TIGR02510	ribonucleoside-diphosphate reductase, alpha chain	1.1e-218	730.1
term6_stool_scaffold_5_prodigal-single_145	STOOL_PHAGE_27_12	1.4e-211	707.7	TIGR01051	DNA topoisomerase I	4.6e-218	729.1
S2_006_000_R2_scaffold_7_prodigal-single_568	R2_PHAGE_46_15	3e-218	728.7	TIGR02510	ribonucleoside-diphosphate reductase, alpha chain	2.6e-218	728.9
S2_005_002_R2_scaffold_27_prodigal-single_162	R2_PHAGE_CIR_50_38	1.7e-217	727.3	VOG11849	REFSEQ putative SNF2 domain helicase	1.4e-217	727.6
S2_005_003_R2_scaffold_22_prodigal-single_228	R2_PHAGE_CIR_50_795	1.7e-217	727.3	VOG11849	REFSEQ putative SNF2 domain helicase	1.4e-217	727.6
Salt_Pond_R1_B_H2O_MG_scaffold_1_prodigal-single_306	SP_PHAGE_CIR_37_21	1.2e-217	726.7	TIGR02510	ribonucleoside-diphosphate reductase, alpha chain	6.8e-218	727.5
SR-VP_4-6_scaffold_141_2201553_prodigal-single_200	SR-VP_PHAGE_64_16	4.1e-217	725.9	VOG00121	Ribonucleoside-diphosphate reductase subunit alpha	3.5e-217	726.1
pig_ID_2229_F59_scaffold_2_curated_prodigal-single_183	PIG_PHAGE_CU_27_28	1.9e-217	725.7	TIGR02348	chaperonin GroL	1.6e-217	726
pig_ID_3687_F49_scaffold_3_curated_prodigal-single_188	PIG_PHAGE_CU_27_27	1.9e-217	725.7	TIGR02348	chaperonin GroL	1.6e-217	726
BML_coassembly_scaffold_25_prodigal-single_3	BML_PHAGE_45_11	1.1e-216	724.6	pVOG2368	ribonucleoside-diphosphate reductase subunit alpha 2	9.5e-217	724.8
LD_Run2_13_scaffold_0_prodigal-single_155	CHG_PHAGE_CIR_31_47	2.6e-216	722.5	TIGR02350	chaperone protein DnaK	2.1e-216	722.8
ALT_09252017_20_scaffold_43_prodigal-single_190	ALT_PHAGE_CIR_40_22	4.4e-106	359.1	VOG04054	Peptidoglycan hydrolase gp181	1.4e-215	722.3
aot2015-NO19_SRR1761693_USA_trim_clean_trim_clean_scaffold_5_curated_closed_complete_reversed_prodigal-single_212	AOT-USA_PLASMID_COMPLETE_CIR-CU-CL-RE_143_36	9e-216	721.3	TIGR02639	ATP-dependent Clp protease ATP-binding subunit ClpA	6.5e-216	721.7
PHAGE-A4--js4906-25-3_S22_scaffold_24_curated_closed_complete_prodigal-single_11	A4_PHAGE_COMPLETE_CIR-CU-CL_34_1	2.8e-215	719.2	TIGR02827	anaerobic ribonucleoside-triphosphate reductase	1.4e-215	720.2
PHAGE-A3--js4906-20-2_S1_scaffold_104-98_curated_closed_complete_prodigal-single_15	A3_PHAGE_COMPLETE_CIR-CU-CL_34_1	3e-215	719.1	TIGR02827	anaerobic ribonucleoside-triphosphate reductase	1.5e-215	720.1
SRR1747026_scaffold_22_prodigal-single_221	F-04_PHAGE_36_18	1.8e-215	719.2	TIGR02348	chaperonin GroL	1.6e-215	719.4
SRR1747032_scaffold_22_prodigal-single_228	M09_PHAGE_37_31	1.8e-215	719.2	TIGR02348	chaperonin GroL	1.6e-215	719.4
S2_012_000_R2_scaffold_0_prodigal-single_708	R2_PLASMID_CIR_59_76	5e-215	718.4	TIGR02506	ribonucleoside-diphosphate reductase, alpha subunit	4.2e-215	718.7
BML_coassembly_scaffold_37_prodigal-single_158	BML_PHAGE_CIR_40_15_B	5.7e-215	718.1	VOG09009	Probable adenosylcobalamin-dependent ribonucleoside-triphosphate reductase	5.1e-215	718.3
LacPavin_0818_WC40_scaffold_238879_prodigal-single_526	LP_PHAGE_38_17	7.5e-215	717.7	VOG09009	Probable adenosylcobalamin-dependent ribonucleoside-triphosphate reductase	6e-215	718
SRR1747022_scaffold_22_prodigal-single_228	M-05_PHAGE_37_37	6.2e-215	717.5	TIGR02348	chaperonin GroL	5.5e-215	717.6
BML_08182015_1_5m_scaffold_1_prodigal-single_196	BML_PHAGE_CIR_40_12	1.1e-214	716.8	VOG06845	Acetolactate synthase isozyme 2 large subunit	9.7e-215	717
BML_08182015_6_5m_scaffold_1_prodigal-single_14	BML_PHAGE_CIR_40_15_A	1.1e-214	716.8	VOG06845	Acetolactate synthase isozyme 2 large subunit	9.7e-215	717
SR-VP_0-2_scaffold_141_4750547_curated_closed_complete_prodigal-single_704	SR-VP_PHAGE_COMPLETE_CIR-CU-CL_42_23	4.6e-214	716.4	VOG01091	DNA polymerase III subunit alpha	3.5e-214	716.8
ALT_09252017_20_scaffold_47_prodigal-single_275	ALT_PHAGE_40_10	2.5e-131	441.8	TIGR02510	ribonucleoside-diphosphate reductase, alpha chain	8.5e-214	714
ALT_07252016_14_scaffold_1_prodigal-single_81	ALT_PHAGE_CIR_40_13	2.3e-212	709.8	TIGR00575	DNA ligase, NAD-dependent	2e-212	710
ALT_09252017_20_scaffold_43_prodigal-single_48	ALT_PHAGE_CIR_40_22	2.3e-212	709.8	TIGR00575	DNA ligase, NAD-dependent	2e-212	710
BML_08182015_1_5m_scaffold_9_prodigal-single_105	BML_PHAGE_CIR_35_14	6.6e-212	708.7	pVOG0088	ribonucleotide reductase of class Ia (aerobic), alpha subunit	5.8e-212	708.9
BML_08182015_6_5m_scaffold_7_prodigal-single_105	BML_PHAGE_CIR_35_18	6.6e-212	708.7	pVOG0088	ribonucleotide reductase of class Ia (aerobic), alpha subunit	5.8e-212	708.9
LacPavin_0818_WC55_scaffold_2946_prodigal-single_116	LP_PHAGE_CIR_36_41	6.5e-212	708.6	pVOG0356	tail sheath protein	5.4e-212	708.8
SCNpilot_solid_1_scaffold_45_prodigal-single_21	SCN_PHAGE_52_81	3.3e-211	706.4	pVOG3265	virion structural protein	2.8e-211	706.7
scnpilot_p_inoc_scaffold_115_prodigal-single_202	SCN_PHAGE_53_15	3.3e-211	706.4	pVOG3265	virion structural protein	2.8e-211	706.7
scnpilot_solids1_trim150_scaffold_46_prodigal-single_43	SCN_PHAGE_52_48	3.3e-211	706.4	pVOG3265	virion structural protein	2.8e-211	706.7
scnpilot_solids2_trim150_scaffold_59_prodigal-single_44	SCN_PHAGE_53_104	3.3e-211	706.4	pVOG3265	virion structural protein	2.8e-211	706.7
Salt_Pond_R2_restored_H2O_MG_scaffold_1_prodigal-single_403	SP_PHAGE_CIR_38_20	3.7e-211	706.3	pVOG0088	ribonucleotide reductase of class Ia (aerobic), alpha subunit	3.3e-211	706.4
Mad1_20_16_scaffold_0_curated_closed_complete_start-adj_prodigal-single_773	MAD1_PHAGE_COMPLETE_CIR-CU-CL-ST_26_25	1.8e-210	702.4	PF01293.20	Phosphoenolpyruvate carboxykinase	1.6e-210	702.6
BML_coassembly_scaffold_35_prodigal-single_282	BML_PHAGE_34_18	4e-209	699.5	VOG00121	Ribonucleoside-diphosphate reductase subunit alpha	3.3e-209	699.8
Salt_Pond_R1_B_H2O_MG_scaffold_1_prodigal-single_161	SP_PHAGE_CIR_37_21	3.1e-209	698.7	TIGR02891	cytochrome c oxidase, subunit I	2.7e-209	698.8
LacPavin_0818_WC40_scaffold_26136_prodigal-single_353	LP_PHAGE_38_12	5e-209	698.5	VOG09009	Probable adenosylcobalamin-dependent ribonucleoside-triphosphate reductase	4.5e-209	698.6
S2_005_002_R2_scaffold_27_prodigal-single_112	R2_PHAGE_CIR_50_38	1.2e-208	697.5	TIGR00575	DNA ligase, NAD-dependent	1e-208	697.7
S2_005_003_R2_scaffold_22_prodigal-single_278	R2_PHAGE_CIR_50_795	1.2e-208	697.5	TIGR00575	DNA ligase, NAD-dependent	1e-208	697.7
SRR1747019_scaffold_113_prodigal-single_69	M02_PHAGE_47_43	2.7e-208	697.3	VOG01091	DNA polymerase III subunit alpha	2.2e-208	697.6
SRR1747021_scaffold_144_prodigal-single_40	M05_PHAGE_CIR_47_87	2.7e-208	697.3	VOG01091	DNA polymerase III subunit alpha	2.2e-208	697.6
LacPavin_0818_WC40_scaffold_75050_prodigal-single_106	LP_PHAGE_31_18	2.8e-208	696.7	VOG00121	Ribonucleoside-diphosphate reductase subunit alpha	2.2e-208	697
SRR1747065_scaffold_9_prodigal-single_204	F31_PHAGE_39_18	1.1e-115	390.8	TIGR03346	ATP-dependent chaperone protein ClpB	3.4e-208	696.8
CG_2015-01t_scaffold_23_prodigal-single_235	CG_PHAGE_32_16	5.4e-208	695.4	TIGR01059	DNA gyrase, B subunit	4.5e-208	695.6
ALT_09252017_20_scaffold_146_prodigal-single_77	ALT_PHAGE_40_9	1.2e-207	694.6	VOG00121	Ribonucleoside-diphosphate reductase subunit alpha	9.4e-208	695
LacPavin_0818_WC45_scaffold_30120_prodigal-single_16	LP_PHAGE_46_12	8.7e-208	694.4	VOG09009	Probable adenosylcobalamin-dependent ribonucleoside-triphosphate reductase	7e-208	694.7
BML_08042016_6_5m_scaffold_2_prodigal-single_74	BML_PHAGE_29_17	6.7e-207	692.1	VOG00121	Ribonucleoside-diphosphate reductase subunit alpha	1.3e-207	694.5
amazon_plume_scaffold_4_prodigal-single_163	AP_PHAGE_CIR_35_225	3.1e-207	694	pVOG1198	DNA polymerase	2.5e-207	694.3
QC4_scaffold_20_prodigal-single_97	QC4_PHAGE_CIR_51_52	1.8e-207	694	TIGR01073	ATP-dependent DNA helicase PcrA	1.6e-207	694.1
FFC_09252017_16_scaffold_6_prodigal-single_48	FFC_PHAGE_CIR_42_59	2.6e-207	693.7	VOG09765	REFSEQ putative virion structural protein	2e-207	694.1
PH2017_26_ELK_O_A_scaffold_10_prodigal-single_444	ERM_PHAGE_CIR_43_43	2.9e-207	693.4	pVOG0088	ribonucleotide reductase of class Ia (aerobic), alpha subunit	2.5e-207	693.6
PH2017_36_ELK_O_B_scaffold_2_prodigal-single_285	ERM_PHAGE_CIR_43_54	2.9e-207	693.4	pVOG0088	ribonucleotide reductase of class Ia (aerobic), alpha subunit	2.5e-207	693.6
Carm_scaffold_0_prodigal-single_200	SHALE-W_PHAGE_CIR_53_0	1.4e-207	692.9	pVOG0362	putative phage DNA-directed RNA polymerase beta subunit	1.3e-207	693
ALT_07252016_14_scaffold_1_prodigal-single_119	ALT_PHAGE_CIR_40_13	3.9e-207	692.4	pVOG3724	ORF203	3.4e-207	692.7
ALT_09252017_20_scaffold_43_prodigal-single_87	ALT_PHAGE_CIR_40_22	3.9e-207	692.4	pVOG3724	ORF203	3.4e-207	692.7
LacPavin_0818_WC55_scaffold_2946_prodigal-single_114	LP_PHAGE_CIR_36_41	6e-207	691.2	pVOG1001	capsid assembly protein	5.1e-207	691.5
PH2015_08_scaffold_0_prodigal-single_267	ERM_PHAGE_CIR_34_14	1.5e-206	691	VOG00121	Ribonucleoside-diphosphate reductase subunit alpha	1.1e-206	691.4
PH2015_19_scaffold_1_prodigal-single_285	ERM_PHAGE_CIR_75_34	1.5e-206	691	VOG00121	Ribonucleoside-diphosphate reductase subunit alpha	1.1e-206	691.4
PH2015_20_scaffold_1_prodigal-single_109	ERM_PHAGE_CIR_34_117	1.5e-206	691	VOG00121	Ribonucleoside-diphosphate reductase subunit alpha	1.1e-206	691.4
BML_08012017_8_0m_scaffold_2_prodigal-single_254	BML_PHAGE_CIR_31_29_A	2.6e-206	689.3	TIGR02510	ribonucleoside-diphosphate reductase, alpha chain	2.3e-206	689.4
BML_08012017_9_75m_scaffold_2_prodigal-single_350	BML_PHAGE_CIR_31_13	2.6e-206	689.3	TIGR02510	ribonucleoside-diphosphate reductase, alpha chain	2.3e-206	689.4
BML_08022017_1_5m_scaffold_2_prodigal-single_86	BML_PHAGE_CIR_31_29_B	2.6e-206	689.3	TIGR02510	ribonucleoside-diphosphate reductase, alpha chain	2.3e-206	689.4
BML_08022017_6_5m_scaffold_3_prodigal-single_348	BML_PHAGE_CIR_31_30	2.6e-206	689.3	TIGR02510	ribonucleoside-diphosphate reductase, alpha chain	2.3e-206	689.4
ENA-CEUD01013717-CEUD01013717-1_prodigal-single_34	TARA_PHAGE_44_1	6.2e-206	688.7	TIGR02639	ATP-dependent Clp protease ATP-binding subunit ClpA	4.2e-206	689.3
Carm_scaffold_0_prodigal-single_241	SHALE-W_PHAGE_CIR_53_0	2e-205	686.4	pVOG3280	virion structural protein	1.8e-205	686.6
RifSed_csp1_19ft_3_scaffold_4_curated_prodigal-single_684	RIF_PHAGE_CU_29_17	6.7e-205	685.8	VOG05528	DNA topoisomerase 1 type prokaryotic	5.4e-205	686.1
LSDeep1_scaffold_41_prodigal-single_201	LS_PHAGE_46_8	5.9e-205	684.7	pVOG1001	capsid assembly protein	4.9e-205	684.9
RTP_09252017_15_scaffold_29_prodigal-single_231	RTP_PHAGE_33_21	1.6e-203	680.8	TIGR02063	ribonuclease R	1.1e-204	684.6
BML_coassembly_scaffold_35_prodigal-single_94	BML_PHAGE_34_18	1.9e-103	350	TIGR02063	ribonuclease R	6.7e-204	682
rifcsplowo2_12_scaffold_23_prodigal-single_78	RIF_PHAGE_CIR_29_13	2.7e-203	680.9	pVOG1198	DNA polymerase	2.1e-203	681.2
LSDeep1_scaffold_41_prodigal-single_199	LS_PHAGE_46_8	2.5e-203	680.2	pVOG0356	tail sheath protein	2.1e-203	680.5
rifoxyc1_full_scaffold_3_prodigal-single_100	RIF_PHAGE_34_14	3.1e-177	593.4	VOG09009	Probable adenosylcobalamin-dependent ribonucleoside-triphosphate reductase	3.5e-203	679.2
gwd2_scaffold_22_prodigal-single_218	GWD2_PHAGE_CIR_40_276	1.8e-201	673.7	TIGR02504	ribonucleoside-diphosphate reductase, adenosylcobalamin-dependent	1.2e-202	677.5
gwf1_scaffold_9_prodigal-single_220	GWF1_PHAGE_CIR_40_27	1.8e-201	673.7	TIGR02504	ribonucleoside-diphosphate reductase, adenosylcobalamin-dependent	1.2e-202	677.5
gwf2_scaffold_93_prodigal-single_54	GWF2_PHAGE_CIR_40_44	1.8e-201	673.7	TIGR02504	ribonucleoside-diphosphate reductase, adenosylcobalamin-dependent	1.2e-202	677.5
S2_006_000_R2_scaffold_44_prodigal-single_225	R2_PHAGE_CIR_48_113	3.7e-165	555.1	VOG04054	Peptidoglycan hydrolase gp181	1.3e-201	675.9
gwd2_scaffold_22_prodigal-single_188	GWD2_PHAGE_CIR_40_276	1.2e-201	674.7	TIGR01073	ATP-dependent DNA helicase PcrA	1.1e-201	674.9
gwf1_scaffold_9_prodigal-single_190	GWF1_PHAGE_CIR_40_27	1.2e-201	674.7	TIGR01073	ATP-dependent DNA helicase PcrA	1.1e-201	674.9
gwf2_scaffold_93_prodigal-single_84	GWF2_PHAGE_CIR_40_44	1.2e-201	674.7	TIGR01073	ATP-dependent DNA helicase PcrA	1.1e-201	674.9
aot2015-NO08_SRR1761682_USA_scaffold_4_curated_prodigal-single_181	AOT-USA_PHAGE_CU_138_47	1.3e-201	674.3	TIGR00575	DNA ligase, NAD-dependent	1.1e-201	674.5
S2_009_000_R2_scaffold_40_prodigal-single_104	R2_PHAGE_CIR_48_27	9.8e-165	553.7	VOG04054	Peptidoglycan hydrolase gp181	3.6e-201	674.5
Ig12092_scaffold_5_curated_closed_complete_prodigal-single_538	BJP_PHAGE_COMPLETE_CIR-CU-CL_29_15	2.5e-201	673.9	TIGR00392	isoleucine--tRNA ligase	2.1e-201	674.2
Ig8144_scaffold_2_curated_closed_complete_start-adj_prodigal-single_214	BJP_PHAGE_COMPLETE_CIR-CU-CL-ST_29_18	2.5e-201	673.9	TIGR00392	isoleucine--tRNA ligase	2.1e-201	674.2
aot2015-NO19_SRR1761693_USA_trim_clean_trim_clean_scaffold_5_curated_closed_complete_reversed_prodigal-single_74	AOT-USA_PLASMID_COMPLETE_CIR-CU-CL-RE_143_36	2.7e-201	673.2	pVOG0420	nucleotide reductase	2.5e-201	673.4
FFSP_09252017_12_scaffold_64_prodigal-single_38	FFSP_PHAGE_34_11	1.2e-200	671.4	pVOG0356	tail sheath protein	5.7e-201	672.4
BML_08042016_1_5m_scaffold_0_curated_closed_complete_prodigal-single_348	BML_PHAGE_COMPLETE_CIR-CU-CL_47_17	8.8e-201	672	pVOG0088	ribonucleotide reductase of class Ia (aerobic), alpha subunit	7.8e-201	672.1
BML_08042016_6_5m_scaffold_1_prodigal-single_65	BML_PHAGE_CIR_47_13	8.8e-201	672	pVOG0088	ribonucleotide reductase of class Ia (aerobic), alpha subunit	7.8e-201	672.1
BML_08182015_1_5m_scaffold_15_prodigal-single_377	BML_PHAGE_47_7	8.8e-201	672	pVOG0088	ribonucleotide reductase of class Ia (aerobic), alpha subunit	7.8e-201	672.1
BML_08182015_6_5m_scaffold_18_prodigal-single_63	BML_PHAGE_47_8	8.8e-201	672	pVOG0088	ribonucleotide reductase of class Ia (aerobic), alpha subunit	7.8e-201	672.1
BML_coassembly_scaffold_41_prodigal-single_63	BML_PHAGE_46_119	8.8e-201	672	pVOG0088	ribonucleotide reductase of class Ia (aerobic), alpha subunit	7.8e-201	672.1
BML_08182015_1_5m_scaffold_1_prodigal-single_262	BML_PHAGE_CIR_40_12	9e-201	671.9	pVOG0088	ribonucleotide reductase of class Ia (aerobic), alpha subunit	8e-201	672.1
BML_08182015_6_5m_scaffold_1_prodigal-single_80	BML_PHAGE_CIR_40_15_A	9e-201	671.9	pVOG0088	ribonucleotide reductase of class Ia (aerobic), alpha subunit	8e-201	672.1
gwf1_scaffold_41_prodigal-single_94	GWF1_PHAGE_CIR_26_9	6.8e-201	671	VOG02024	Nicotinamide phosphoribosyltransferase	6.1e-201	671.2
SRR1747065_scaffold_28_prodigal-single_55	F31_PHAGE_CIR_41_755	2.3e-199	667.7	VOG01091	DNA polymerase III subunit alpha	2.8e-200	670.8
S2_012_000_R2_scaffold_0_prodigal-single_1004	R2_PLASMID_CIR_59_76	1.4e-200	670.1	TIGR01241	ATP-dependent metallopeptidase HflB	1.1e-200	670.5
S2_012_000_R2_scaffold_0_prodigal-single_1035	R2_PLASMID_CIR_59_76	6.5e-200	668.5	TIGR01055	DNA topoisomerase IV, B subunit	5.2e-200	668.9
BML_coassembly_scaffold_214_prodigal-single_139	BML_PHAGE_48_21	1e-199	668.4	pVOG0088	ribonucleotide reductase of class Ia (aerobic), alpha subunit	9.1e-200	668.6
SRR1747018_scaffold_15_prodigal-single_231	M01_PHAGE_CIR_32_31	1.8e-199	667.1	PF13597.6	Anaerobic ribonucleoside-triphosphate reductase	1.5e-199	667.4
scnpilot_p_inoc_scaffold_115_prodigal-single_5	SCN_PHAGE_53_15	2.4e-199	667	pVOG3278	tail sheath	2.1e-199	667.2
LacPavin_0818_WC45_scaffold_30120_prodigal-single_86	LP_PHAGE_46_12	1.6e-199	666.7	pVOG1001	capsid assembly protein	1.3e-199	667
LacPavin_0818_WC55_scaffold_2946_prodigal-single_342	LP_PHAGE_CIR_36_41	1e-160	539.4	VOG04043	REFSEQ tail protein	4.6e-199	666.7
Filtrate_w_scaffold_4_prodigal-single_45	MOOSE-W_PHAGE_37_0	5.2e-199	665.7	pVOG0420	nucleotide reductase	4.5e-199	665.9
BML_08042016_6_5m_scaffold_14_prodigal-single_223	BML_PHAGE_48_9	7.6e-199	665.6	pVOG0088	ribonucleotide reductase of class Ia (aerobic), alpha subunit	6.7e-199	665.7
BML_coassembly_scaffold_234_prodigal-single_216	BML_PHAGE_48_38	7.6e-199	665.6	pVOG0088	ribonucleotide reductase of class Ia (aerobic), alpha subunit	6.7e-199	665.7
SCNpilot_solid_1_scaffold_45_prodigal-single_216	SCN_PHAGE_52_81	6.6e-199	665.5	pVOG3278	tail sheath	5.8e-199	665.7
scnpilot_solids1_trim150_scaffold_46_prodigal-single_237	SCN_PHAGE_52_48	6.6e-199	665.5	pVOG3278	tail sheath	5.8e-199	665.7
scnpilot_solids2_trim150_scaffold_59_prodigal-single_239	SCN_PHAGE_53_104	6.6e-199	665.5	pVOG3278	tail sheath	5.8e-199	665.7
Carm_scaffold_0_prodigal-single_45	SHALE-W_PHAGE_CIR_53_0	8.3e-199	665.1	VOG01059	REFSEQ putative DNA-directed RNA polymerase beta subunit	6.7e-199	665.4
S16_GE16_scaffold_10741_prodigal-single_379	GD_PHAGE_60_8	7.6e-198	662.5	TIGR00763	endopeptidase La	1.6e-198	664.8
PPR_Contig_984988_prodigal-single_94	PPR-W_PHAGE_36_0	8.6e-199	664.2	TIGR02348	chaperonin GroL	6.9e-199	664.5
STL6-S73_scaffold_1_prodigal-single_123	STL6-S73_PHAGE_47_16	1.5e-198	664.1	TIGR00575	DNA ligase, NAD-dependent	1.3e-198	664.3
LacPavin_0818_WC40_scaffold_269347_prodigal-single_344	LP_PHAGE_27_44	3e-198	663.6	pVOG0088	ribonucleotide reductase of class Ia (aerobic), alpha subunit	2.7e-198	663.7
Mad1_20_16_scaffold_0_curated_closed_complete_start-adj_prodigal-single_747	MAD1_PHAGE_COMPLETE_CIR-CU-CL-ST_26_25	1.3e-103	350.9	TIGR03346	ATP-dependent chaperone protein ClpB	4.1e-198	663.5
SR-VP_0-2_scaffold_141_2510002_prodigal-single_14	SR-VP_PHAGE_48_23_A	3.2e-164	551.1	VOG00121	Ribonucleoside-diphosphate reductase subunit alpha	3.7e-198	663.2
SR-VP_4-6_scaffold_141_5680703_prodigal-single_361	SR-VP_PHAGE_48_20	3.2e-164	551.1	VOG00121	Ribonucleoside-diphosphate reductase subunit alpha	3.7e-198	663.2
BML_08042016_6_5m_scaffold_2_prodigal-single_93	BML_PHAGE_29_17	4.1e-198	662.6	TIGR01448	helicase, RecD/TraA family	3e-198	663.1
pre3_saliva_scaffold_6_prodigal-single_149	SALIVA_PHAGE_CIR_35_33	5.7e-195	652.8	TIGR01051	DNA topoisomerase I	4.9e-198	662.9
PH2015_07_scaffold_0_prodigal-single_32	ERM_PHAGE_CIR_40_28	1.5e-197	661.3	pVOG0088	ribonucleotide reductase of class Ia (aerobic), alpha subunit	1.3e-197	661.5
PH2015_18_scaffold_0_prodigal-single_156	ERM_PHAGE_CIR_40_15	1.5e-197	661.3	pVOG0088	ribonucleotide reductase of class Ia (aerobic), alpha subunit	1.3e-197	661.5
Ig12092_scaffold_5_curated_closed_complete_prodigal-single_570	BJP_PHAGE_COMPLETE_CIR-CU-CL_29_15	1.2e-197	660.9	TIGR00440	glutamine--tRNA ligase	1e-197	661
Ig8144_scaffold_2_curated_closed_complete_start-adj_prodigal-single_246	BJP_PHAGE_COMPLETE_CIR-CU-CL-ST_29_18	1.2e-197	660.9	TIGR00440	glutamine--tRNA ligase	1e-197	661
S2_005_002_R2_scaffold_27_prodigal-single_28	R2_PHAGE_CIR_50_38	2.3e-197	660.7	pVOG3265	virion structural protein	1.9e-197	660.9
S2_005_003_R2_scaffold_22_prodigal-single_81	R2_PHAGE_CIR_50_795	2.3e-197	660.7	pVOG3265	virion structural protein	1.9e-197	660.9
ALT_07252016_14_scaffold_1_prodigal-single_166	ALT_PHAGE_CIR_40_13	3.4e-197	660	VOG09758	DNA-directed RNA polymerase subunit beta	2.6e-197	660.5
ALT_09252017_20_scaffold_43_prodigal-single_134	ALT_PHAGE_CIR_40_22	3.4e-197	660	VOG09758	DNA-directed RNA polymerase subunit beta	2.6e-197	660.5
RifSed_csp2_10ft_3_scaffold_6_prodigal-single_255	RIF_PHAGE_35_13	4.2e-192	643.3	TIGR01051	DNA topoisomerase I	4.7e-197	659.7
LacPavin_0818_WC40_scaffold_407201_prodigal-single_164	LP_PHAGE_30_11	7.3e-197	659	pVOG0088	ribonucleotide reductase of class Ia (aerobic), alpha subunit	6.5e-197	659.2
BML_08042016_1_5m_scaffold_1_curated_closed_gap_prodigal-single_133	BML_PHAGE_CIR-CU-GA_51_12	2.1e-196	657.5	pVOG0088	ribonucleotide reductase of class Ia (aerobic), alpha subunit	1.8e-196	657.7
js4906-26-2_S25_scaffold_55_prodigal-single_217	S25_PLASMID_36_160	1.7e-196	657.4	pVOG0420	nucleotide reductase	1.5e-196	657.6
SRR1747018_scaffold_2_1202_curated_prodigal-single_184	M01_PHAGE_CU_48_59	1.3e-196	657.3	TIGR02350	chaperone protein DnaK	1.1e-196	657.6
js4906-29-5_S40_scaffold_9_prodigal-single_88	S40_PLASMID_36_44	1.8e-196	657.3	pVOG0420	nucleotide reductase	1.6e-196	657.5
PLM4_65_b1_redo_sep16_scaffold_0_prodigal-single_203	ER_PHAGE_49_14	1.2e-195	655.6	pVOG1198	DNA polymerase	7e-196	656.3
PLM4_65_coex_sep16_scaffold_0_prodigal-single_273	ER_PHAGE_49_29	1.2e-195	655.6	pVOG1198	DNA polymerase	7e-196	656.3
Ig12092_scaffold_5_curated_closed_complete_prodigal-single_303	BJP_PHAGE_COMPLETE_CIR-CU-CL_29_15	8.1e-196	655.3	TIGR02063	ribonuclease R	6.7e-196	655.6
Ig8144_scaffold_2_curated_closed_complete_start-adj_prodigal-single_923	BJP_PHAGE_COMPLETE_CIR-CU-CL-ST_29_18	8.1e-196	655.3	TIGR02063	ribonuclease R	6.7e-196	655.6
GOV_bin_1711_contig-70_0_prodigal-single_355	GOV_PHAGE_CIR_57_1	4.7e-196	655.4	TIGR02510	ribonucleoside-diphosphate reductase, alpha chain	4.2e-196	655.6
FFC_09252017_16_scaffold_13_prodigal-single_105	FFC_PHAGE_43_1208	1.7e-195	654.4	VOG09733	REFSEQ putative virion structural protein	1.5e-195	654.6
aot2015-NO08_SRR1761682_USA_scaffold_2_curated_prodigal-single_100	AOT-USA_PHAGE_CU_74_48	6e-154	516.8	TIGR00575	DNA ligase, NAD-dependent	2.5e-195	653.5
rifcsphigho2_12_scaffold_16_prodigal-single_292	RIF_UNKNOWN_CIR_35_23	2.7e-195	652.6	pVOG0350	phosphoribosyltransferase	2.2e-195	652.9
BML_08012017_9_75m_scaffold_2_prodigal-single_221	BML_PHAGE_CIR_31_13	2.5e-195	652.7	VOG02024	Nicotinamide phosphoribosyltransferase	2.3e-195	652.8
BML_08022017_1_5m_scaffold_2_prodigal-single_215	BML_PHAGE_CIR_31_29_B	2.5e-195	652.7	VOG02024	Nicotinamide phosphoribosyltransferase	2.3e-195	652.8
BML_08022017_6_5m_scaffold_3_prodigal-single_219	BML_PHAGE_CIR_31_30	2.5e-195	652.7	VOG02024	Nicotinamide phosphoribosyltransferase	2.3e-195	652.8
BML_coassembly_scaffold_69_prodigal-single_350	BML_PHAGE_CIR_30_13	2.7e-195	652.6	VOG02024	Nicotinamide phosphoribosyltransferase	2.4e-195	652.8
S2_006_000_R2_scaffold_7_prodigal-single_422	R2_PHAGE_46_15	4.7e-195	652.6	TIGR00418	threonine--tRNA ligase	3.9e-195	652.8
S2_009_000_R2_scaffold_4_prodigal-single_315	R2_PHAGE_CIR_46_32	1e-194	651.5	TIGR00418	threonine--tRNA ligase	8.7e-195	651.7
Salt_Pond_R2_restored_H2O_MG_scaffold_5_prodigal-single_264	SP_PHAGE_CIR_41_28	1.4e-194	651.1	pVOG0382	DNA gyrase	1.2e-194	651.4
SR-VP_0-2_scaffold_141_4750547_curated_closed_complete_prodigal-single_871	SR-VP_PHAGE_COMPLETE_CIR-CU-CL_42_23	9.2e-195	651	TIGR00337	CTP synthase	8e-195	651.2
aot2015-SM02_SRR1761699_Peru_trim_clean_trim_clean_scaffold_10_curated_closed_complete_start-adj_prodigal-single_315	AOT-PERU_PHAGE_COMPLETE_CIR-CU-CL-ST_331_34	1.8e-194	650.9	TIGR01063	DNA gyrase, A subunit	1.6e-194	651
Salt_Pond_R1_B_H2O_MG_scaffold_1_prodigal-single_23	SP_PHAGE_CIR_37_21	1.1e-194	650.1	TIGR01980	FeS assembly protein SufB	9.7e-195	650.3
BML_08012017_8_0m_scaffold_2_prodigal-single_384	BML_PHAGE_CIR_31_29_A	2e-194	649.7	VOG02024	Nicotinamide phosphoribosyltransferase	1.8e-194	649.9
Ig7659_scaffold_8_prodigal-single_1	BJP_PLASMID_CIR_60_13	3.9e-141	474.9	TIGR00344	alanine--tRNA ligase	6.8e-194	649.4
PH2015_18_scaffold_2_prodigal-single_506	ERM_PHAGE_CIR_39_151	1.1e-193	648.5	pVOG0088	ribonucleotide reductase of class Ia (aerobic), alpha subunit	9.2e-194	648.8
SRR1747032_scaffold_11_prodigal-single_35	M-09_PHAGE_50_88	1.2e-192	644.4	TIGR02827	anaerobic ribonucleoside-triphosphate reductase	9.5e-194	648.1
SRR1747052_scaffold_2_prodigal-single_131	F-21_PHAGE_50_48	1.2e-192	644.4	TIGR02827	anaerobic ribonucleoside-triphosphate reductase	9.5e-194	648.1
SRR1747061_scaffold_21_prodigal-single_23	M16_PHAGE_50_27	1.2e-192	644.4	TIGR02827	anaerobic ribonucleoside-triphosphate reductase	9.5e-194	648.1
LacPavin_0818_WC45_scaffold_30120_prodigal-single_88	LP_PHAGE_46_12	2.4e-158	531.6	pVOG0356	tail sheath protein	1.4e-193	648
SRR1747018_scaffold_3_prodigal-single_12	M01_PHAGE_31_130	3.3e-193	647.1	VOG01720	Serine/threonine-protein phosphatase	2.7e-193	647.4
SRR1747022_scaffold_18_curated_closed_gap_prodigal-single_242	M05_PHAGE_CIR-CU-GA_31_25	3.3e-193	647.1	VOG01720	Serine/threonine-protein phosphatase	2.7e-193	647.4
SRR1747040_scaffold_0_curated_prodigal-single_13	M11_PHAGE_CU_31_24	3.3e-193	647.1	VOG01720	Serine/threonine-protein phosphatase	2.7e-193	647.4
SRR1747048_scaffold_1_prodigal-single_13	M14_PHAGE_31_35	3.3e-193	647.1	VOG01720	Serine/threonine-protein phosphatase	2.7e-193	647.4
SRR1747057_scaffold_1_prodigal-single_268	F-26_PHAGE_31_64	3.3e-193	647.1	VOG01720	Serine/threonine-protein phosphatase	2.7e-193	647.4
SRR1747059_scaffold_0_curated_closed_complete_reversed_prodigal-single_242	F27_PHAGE_COMPLETE_CIR-CU-CL-RE_31_45	3.3e-193	647.1	VOG01720	Serine/threonine-protein phosphatase	2.7e-193	647.4
pre3_saliva_scaffold_6_prodigal-single_14	SALIVA_PHAGE_CIR_35_33	2.1e-193	647.1	TIGR00575	DNA ligase, NAD-dependent	1.9e-193	647.3
STL6-S73_scaffold_1_prodigal-single_216	STL6-S73_PHAGE_47_16	4.3e-193	646.1	pVOG0420	nucleotide reductase	3.8e-193	646.3
SRR1747019_scaffold_113_prodigal-single_87	M02_PHAGE_47_43	5e-193	645.9	pVOG0420	nucleotide reductase	4.5e-193	646.1
SRR1747021_scaffold_144_prodigal-single_58	M05_PHAGE_CIR_47_87	5e-193	645.9	pVOG0420	nucleotide reductase	4.5e-193	646.1
FFC_09252017_16_scaffold_6_prodigal-single_80	FFC_PHAGE_CIR_42_59	1.1e-192	645.4	TIGR00211	glycine--tRNA ligase, beta subunit	9.6e-193	645.6
H18_Tanzania_scaffold_0_prodigal-single_267	H18-TANZANIA_PHAGE_33_33	1.8e-192	645	pVOG1198	DNA polymerase	1.5e-192	645.3
H16_Tanzania_scaffold_1_curated_prodigal-single_24	H16-TANZANIA_PHAGE_CU_31_32	2.9e-192	643.9	VOG01720	Serine/threonine-protein phosphatase	2.5e-192	644.2
BML_08182015_1_5m_scaffold_9_prodigal-single_7	BML_PHAGE_CIR_35_14	7.7e-152	510	VOG04043	REFSEQ tail protein	4.7e-192	643.5
BML_08182015_6_5m_scaffold_7_prodigal-single_7	BML_PHAGE_CIR_35_18	7.7e-152	510	VOG04043	REFSEQ tail protein	4.7e-192	643.5
BML_08042016_6_5m_scaffold_3_prodigal-single_201	BML_PHAGE_37_14	4.5e-192	642.2	pVOG1001	capsid assembly protein	3.9e-192	642.4
LSDeep1_scaffold_41_prodigal-single_382	LS_PHAGE_46_8	4.1e-192	642.3	pVOG1001	capsid assembly protein	3.7e-192	642.4
ENA-CEUD01013717-CEUD01013717-1_prodigal-single_176	TARA_PHAGE_44_1	1.7e-191	641.3	pVOG0088	ribonucleotide reductase of class Ia (aerobic), alpha subunit	1.5e-191	641.4
LacPavin_0818_WC45_scaffold_160996_curated_closed_complete_prodigal-single_743	LP_PHAGE_COMPLETE_CIR-CU-CL_31_18	3.1e-191	641	VOG00360	DNA topoisomerase medium subunit	2.8e-191	641.1
S20_GE20_scaffold_13766_prodigal-single_176	GD_PHAGE_36_14	3.7e-191	640.7	pVOG1198	DNA polymerase	3e-191	641
term4_saliva_scaffold_12_prodigal-single_169	SALIVA_PHAGE_CIR_32_22	1.9e-191	640.7	pVOG0420	nucleotide reductase	1.6e-191	640.9
SRR1747018_scaffold_2_1202_curated_prodigal-single_356	M01_PHAGE_CU_48_59	4.5e-191	639.6	TIGR01522	calcium-transporting P-type ATPase, PMR1-type	3.4e-191	640
aot2015-NO08_SRR1761682_USA_scaffold_2_curated_prodigal-single_209	AOT-USA_PHAGE_CU_74_48	7.5e-191	638.7	pVOG0420	nucleotide reductase	6.7e-191	638.9
SRR1747053_scaffold_1_prodigal-single_202	F22_PHAGE_CIR_34_47	1.1e-190	638.1	pVOG0420	nucleotide reductase	9.4e-191	638.4
rifoxya1_full_scaffold_4_prodigal-single_78	RIF_PHAGE_CIR_34_24	6.4e-97	328.7	TIGR03346	ATP-dependent chaperone protein ClpB	1.2e-189	635.5
rifoxyb1_full_scaffold_4_prodigal-single_78	RIF_PHAGE_CIR_34_124	6.4e-97	328.7	TIGR03346	ATP-dependent chaperone protein ClpB	1.2e-189	635.5
rifoxyc1_full_scaffold_4_prodigal-single_48	RIF_PHAGE_CIR_34_145	6.4e-97	328.7	TIGR03346	ATP-dependent chaperone protein ClpB	1.2e-189	635.5
rifoxyc1_sub10_scaffold_1_prodigal-single_43	RIF_PHAGE_CIR_34_15	6.4e-97	328.7	TIGR03346	ATP-dependent chaperone protein ClpB	1.2e-189	635.5
rifoxyd1_full_scaffold_6_prodigal-single_79	RIF_PHAGE_CIR_34_90	6.4e-97	328.7	TIGR03346	ATP-dependent chaperone protein ClpB	1.2e-189	635.5
Salt_Pond_R2_restored_H2O_MG_scaffold_2_prodigal-single_224	SP_PHAGE_46_14	9.2e-190	635.2	pVOG0382	DNA gyrase	7.6e-190	635.5
FFC_09252017_16_scaffold_13_prodigal-single_103	FFC_PHAGE_43_1208	9.5e-190	635.2	VOG09732	REFSEQ putative tail sheath protein	7.8e-190	635.5
ALT_09252017_20_scaffold_47_prodigal-single_210	ALT_PHAGE_40_10	1.2e-189	634.2	pVOG1001	capsid assembly protein	9.6e-190	634.5
BML_coassembly_scaffold_108_prodigal-single_177	BML_PHAGE_CIR_36_18	2.9e-189	633.9	pVOG0088	ribonucleotide reductase of class Ia (aerobic), alpha subunit	2.6e-189	634.1
S_p1_S3_coassembly_k141_2031891_prodigal-single_78	GD_PHAGE_CIR_60_59	3.6e-189	633.1	TIGR02504	ribonucleoside-diphosphate reductase, adenosylcobalamin-dependent	3e-189	633.3
S2_018_000_R2_scaffold_9_prodigal-single_240	R2_PHAGE_49_14	2.8e-188	630.7	pVOG0088	ribonucleotide reductase of class Ia (aerobic), alpha subunit	2.5e-188	630.8
gwe1_scaffold_7_prodigal-single_270	GWE1_PHAGE_CIR_37_418	2.3e-188	630.4	PF13597.6	Anaerobic ribonucleoside-triphosphate reductase	1.9e-188	630.7
gwe2_scaffold_24_prodigal-single_270	GWE2_PHAGE_CIR_37_172	2.3e-188	630.4	PF13597.6	Anaerobic ribonucleoside-triphosphate reductase	1.9e-188	630.7
gwf1_scaffold_7_prodigal-single_301	GWF1_PHAGE_CIR_37_20	2.3e-188	630.4	PF13597.6	Anaerobic ribonucleoside-triphosphate reductase	1.9e-188	630.7
gwf2_scaffold_32_prodigal-single_2	GWF2_PHAGE_CIR_37_22	2.3e-188	630.4	PF13597.6	Anaerobic ribonucleoside-triphosphate reductase	1.9e-188	630.7
BML_08182015_1_5m_scaffold_5_prodigal-single_87	BML_PHAGE_39_22	9.3e-188	628.5	pVOG4154	putative cabamoyl transferase	7.9e-188	628.8
BML_08182015_6_5m_scaffold_6_prodigal-single_166	BML_PHAGE_39_25	9.3e-188	628.5	pVOG4154	putative cabamoyl transferase	7.9e-188	628.8
BML_08182015_8_5m_scaffold_0_prodigal-single_161	BML_PHAGE_39_34	9.3e-188	628.5	pVOG4154	putative cabamoyl transferase	7.9e-188	628.8
SR-VP_0-2_scaffold_141_2510002_prodigal-single_432	SR-VP_PHAGE_48_23_A	5.2e-188	628.6	VOG02024	Nicotinamide phosphoribosyltransferase	4.3e-188	628.8
Salt_Pond_R1_A_D2_MG_scaffold_10_prodigal-single_58	SP_PHAGE_44_14_A	1.5e-187	627.9	pVOG0382	DNA gyrase	1.2e-187	628.2
Salt_Pond_R1_B_D2_MG_scaffold_4_prodigal-single_110	SP_PHAGE_44_14_B	1.5e-187	627.9	pVOG0382	DNA gyrase	1.2e-187	628.2
SR-VP_4-6_scaffold_141_2201553_prodigal-single_83	SR-VP_PHAGE_64_16	1.8e-25	92.6	VOG01228	Collagen-like protein 2	9.1e-189	628.1
LacPavin_0818_WC40_scaffold_120392_prodigal-single_277	LP_PHAGE_31_15	6.9e-187	626.2	VOG05528	DNA topoisomerase 1 type prokaryotic	2e-187	628
FFC_09252017_16_scaffold_6_prodigal-single_154	FFC_PHAGE_CIR_42_59	2.2e-187	627.7	VOG11849	REFSEQ putative SNF2 domain helicase	1.8e-187	627.9
SR-VP_0-2_scaffold_141_6586340_prodigal-single_150	SR-VP_PHAGE_33_19	3.1e-187	627.6	VOG01091	DNA polymerase III subunit alpha	2.5e-187	627.9
SR-VP_2-4_scaffold_141_1208361_prodigal-single_138	SR-VP_PHAGE_CIR_35_26	3.1e-187	627.6	VOG01091	DNA polymerase III subunit alpha	2.5e-187	627.9
P0_An_GD2017L_S7_170907_scaffold_746154_prodigal-single_135	GD_PHAGE_63_40	2.6e-187	626.3	TIGR02348	chaperonin GroL	1.1e-187	627.5
P0_An_GD2017L_S7_coassembly_k141_2695417_prodigal-single_196	GD_PHAGE_CIR_54_81	2.6e-187	626.3	TIGR02348	chaperonin GroL	1.1e-187	627.5
P0_An_pond3_S8_170907_scaffold_156969_prodigal-single_110	GD_PHAGE_54_55	2.6e-187	626.3	TIGR02348	chaperonin GroL	1.1e-187	627.5
scnpilot_solids2_trim150_scaffold_133_prodigal-single_32	SCN_PHAGE_32_18	4.5e-187	626.3	pVOG0382	DNA gyrase	3.8e-187	626.6
BML_08042016_6_5m_scaffold_14_prodigal-single_256	BML_PHAGE_48_9	7.4e-105	354.2	TIGR01346	isocitrate lyase	2.5e-187	626.3
BML_coassembly_scaffold_234_prodigal-single_248	BML_PHAGE_48_38	7.4e-105	354.2	TIGR01346	isocitrate lyase	2.5e-187	626.3
SRR1747055_scaffold_2_prodigal-single_265	F-24_PHAGE_27_21	1.2e-186	625.7	pVOG4577	DNA polymerase	1e-186	626
SR-VP_4-6_scaffold_141_4176636_prodigal-single_191	SR-VP_PHAGE_33_10	1.1e-186	625.7	VOG01091	DNA polymerase III subunit alpha	9.2e-187	626
BML_08042016_6_5m_scaffold_18_prodigal-single_202	BML_PHAGE_29_17	7.1e-187	624.8	VOG02024	Nicotinamide phosphoribosyltransferase	5.8e-187	625.1
Ig12092_scaffold_5_curated_closed_complete_prodigal-single_686	BJP_PHAGE_COMPLETE_CIR-CU-CL_29_15	3.1e-186	624.4	VOG00360	DNA topoisomerase medium subunit	2.8e-186	624.6
Ig8144_scaffold_2_curated_closed_complete_start-adj_prodigal-single_362	BJP_PHAGE_COMPLETE_CIR-CU-CL-ST_29_18	3.1e-186	624.4	VOG00360	DNA topoisomerase medium subunit	2.8e-186	624.6
BML_08042016_1_5m_scaffold_0_curated_closed_complete_prodigal-single_390	BML_PHAGE_COMPLETE_CIR-CU-CL_47_17	3.8e-106	358.4	TIGR01346	isocitrate lyase	1.4e-186	623.9
BML_08042016_6_5m_scaffold_1_prodigal-single_23	BML_PHAGE_CIR_47_13	3.8e-106	358.4	TIGR01346	isocitrate lyase	1.4e-186	623.9
BML_08182015_1_5m_scaffold_15_prodigal-single_419	BML_PHAGE_47_7	3.8e-106	358.4	TIGR01346	isocitrate lyase	1.4e-186	623.9
BML_coassembly_scaffold_41_prodigal-single_21	BML_PHAGE_46_119	3.8e-106	358.4	TIGR01346	isocitrate lyase	1.4e-186	623.9
S2_012_000_R2_scaffold_0_prodigal-single_535	R2_PLASMID_CIR_59_76	2.2e-186	622.6	PF12458.8	ATPase involved in DNA repair	1.5e-186	623.2
FFC_09252017_16_scaffold_13_prodigal-single_168	FFC_PHAGE_43_1208	1.1e-185	622.1	VOG09758	DNA-directed RNA polymerase subunit beta	9.7e-186	622.2
PHAGE-A4--js4906-25-3_S22_scaffold_24_curated_closed_complete_prodigal-single_319	A4_PHAGE_COMPLETE_CIR-CU-CL_34_1	2.5e-99	336.7	TIGR03346	ATP-dependent chaperone protein ClpB	2e-185	621.5
LacPavin_0818_WC45_scaffold_160996_curated_closed_complete_prodigal-single_160	LP_PHAGE_COMPLETE_CIR-CU-CL_31_18	3.8e-185	620	TIGR02063	ribonuclease R	2.2e-185	620.8
PHAGE-A11--js4906-26-5_S28_scaffold_6_curated_closed_complete_prodigal-single_229	A11_PHAGE_COMPLETE_CIR-CU-CL_29_1	2.1e-185	620	TIGR02348	chaperonin GroL	1.8e-185	620.2
js4906-26-2_S25_scaffold_62_prodigal-single_12	S25_PHAGE_CIR_29_217	2.1e-185	620	TIGR02348	chaperonin GroL	1.8e-185	620.2
js4906-26-4_S27_scaffold_6_prodigal-single_84	S27_PHAGE_CIR_29_425	2.1e-185	620	TIGR02348	chaperonin GroL	1.8e-185	620.2
BML_08182015_1_5m_scaffold_9_prodigal-single_137	BML_PHAGE_CIR_35_14	5.1e-185	619.7	VOG00469	REFSEQ peptidase	3.9e-185	620.1
BML_08182015_6_5m_scaffold_7_prodigal-single_137	BML_PHAGE_CIR_35_18	5.1e-185	619.7	VOG00469	REFSEQ peptidase	3.9e-185	620.1
PHAGE-A8--js4906-27-3_S30_scaffold_1_curated_closed_complete_prodigal-single_76	A8_PHAGE_COMPLETE_CIR-CU-CL_27_1	4.9e-185	620	TIGR01051	DNA topoisomerase I	4.9e-185	620
S2_006_000_R2_scaffold_44_prodigal-single_24	R2_PHAGE_CIR_48_113	6.3e-185	619.5	pVOG3265	virion structural protein	5.1e-185	619.9
S2_009_000_R2_scaffold_40_prodigal-single_194	R2_PHAGE_CIR_48_27	6.3e-185	619.5	pVOG3265	virion structural protein	5.1e-185	619.9
SRR1747030_scaffold_3_prodigal-single_166	M07_PHAGE_34_19	1.3e-184	618.9	VOG01091	DNA polymerase III subunit alpha	1.1e-184	619.1
BML_coassembly_scaffold_214_prodigal-single_307	BML_PHAGE_48_21	3.6e-185	618.5	TIGR00936	adenosylhomocysteinase	3.2e-185	618.7
LacPavin_0818_WC40_scaffold_354720_prodigal-single_441	LP_PHAGE_39_54	5.8e-185	618.5	VOG02024	Nicotinamide phosphoribosyltransferase	5.2e-185	618.7
FFC_09252017_16_scaffold_6_prodigal-single_145	FFC_PHAGE_CIR_42_59	1.6e-184	618.1	VOG09733	REFSEQ putative virion structural protein	1.3e-184	618.4
LacPavin_0818_WC45_scaffold_160996_curated_closed_complete_prodigal-single_625	LP_PHAGE_COMPLETE_CIR-CU-CL_31_18	1.1e-184	618.1	TIGR00440	glutamine--tRNA ligase	9.5e-185	618.3
S2_005_003_R2_scaffold_7_prodigal-single_107	R2_PHAGE_CIR_46_26	2.1e-184	617	TIGR02510	ribonucleoside-diphosphate reductase, alpha chain	1.7e-184	617.2
PHAGE-A3--js4906-20-2_S1_scaffold_104-98_curated_closed_complete_prodigal-single_334	A3_PHAGE_COMPLETE_CIR-CU-CL_34_1	1.7e-98	333.9	TIGR03346	ATP-dependent chaperone protein ClpB	4.4e-184	617
Salt_Pond_R2_restored_H2O_MG_scaffold_1_prodigal-single_253	SP_PHAGE_CIR_38_20	4.2e-184	616.5	pVOG4154	putative cabamoyl transferase	3.6e-184	616.7
Filtrate_w_scaffold_1_prodigal-single_203	MOOSE-W_PHAGE_30_1	7.8e-184	615.5	PF13597.6	Anaerobic ribonucleoside-triphosphate reductase	5.5e-184	616
SRR1747052_scaffold_27_prodigal-single_3	F21_PHAGE_CIR_35_63	1.1e-183	615	pVOG0420	nucleotide reductase	8.5e-184	615.4
SRR1747022_scaffold_36_prodigal-single_62	M-05_PHAGE_29_57	1.9e-183	614.4	TIGR03705	polyphosphate kinase 1	1.3e-183	614.9
STL6-S73_scaffold_1_prodigal-single_399	STL6-S73_PHAGE_47_16	1.6e-11	47.2	PF01345.18	Domain of unknown function DUF11	1.9e-188	614.2
PHAGE-A11--js4906-26-5_S28_scaffold_6_curated_closed_complete_prodigal-single_208	A11_PHAGE_COMPLETE_CIR-CU-CL_29_1	2.8e-183	613.7	TIGR00575	DNA ligase, NAD-dependent	2.2e-183	614
js4906-26-2_S25_scaffold_62_prodigal-single_33	S25_PHAGE_CIR_29_217	2.8e-183	613.7	TIGR00575	DNA ligase, NAD-dependent	2.2e-183	614
js4906-26-4_S27_scaffold_6_prodigal-single_105	S27_PHAGE_CIR_29_425	2.8e-183	613.7	TIGR00575	DNA ligase, NAD-dependent	2.2e-183	614
SR-VP_4-6_scaffold_141_3489769_prodigal-single_213	SR-VP_PHAGE_57_11	5.8e-183	612	TIGR02348	chaperonin GroL	3.9e-183	612.5
Salt_Pond_R2_restored_H2O_MG_scaffold_5_prodigal-single_155	SP_PHAGE_CIR_41_28	5.8e-183	612.1	pVOG1001	capsid assembly protein	4.7e-183	612.4
CG_2015-01t_scaffold_23_prodigal-single_237	CG_PHAGE_32_16	1.6e-182	611.3	TIGR01063	DNA gyrase, A subunit	1.1e-182	611.9
RifSed_csp2_10ft_3_scaffold_6_prodigal-single_89	RIF_PHAGE_35_13	8.6e-183	611.5	VOG09968	60 kDa SS-A/Ro ribonucleoprotein homolog	7.3e-183	611.7
scnpilot_solids2_trim150_scaffold_133_prodigal-single_41	SCN_PHAGE_32_18	2.6e-182	610.9	pVOG0088	ribonucleotide reductase of class Ia (aerobic), alpha subunit	2.3e-182	611.1
BML_08042016_1_5m_scaffold_1_curated_closed_gap_prodigal-single_179	BML_PHAGE_CIR-CU-GA_51_12	9.9e-104	350.5	TIGR01346	isocitrate lyase	1e-182	611.1
CG_2015-01t_scaffold_23_prodigal-single_238	CG_PHAGE_32_16	2.3e-182	610.5	TIGR01448	helicase, RecD/TraA family	1.8e-182	610.9
Salt_Pond_R2_restored_H2O_MG_scaffold_3_prodigal-single_102	SP_PHAGE_33_24	6.6e-182	610.1	VOG00360	DNA topoisomerase medium subunit	5.9e-182	610.3
P0_An_pond3_S8_coassembly_k141_133253_prodigal-single_409	GD_PHAGE_62_180	2.5e-182	609.9	TIGR02348	chaperonin GroL	2.1e-182	610.1
S2_012_000_R2_scaffold_0_prodigal-single_1146	R2_PLASMID_CIR_59_76	1.2e-99	337.6	TIGR01056	DNA topoisomerase III	1.4e-181	608.4
pig_ID_3640_F65_scaffold_1_curated_prodigal-single_175	PIG_PHAGE_CU_31_47	8.6e-182	608.1	TIGR02348	chaperonin GroL	7.3e-182	608.3
gwe1_scaffold_79_prodigal-single_155	GWE1_PHAGE_CIR_39_28	2.3e-181	607.6	TIGR01073	ATP-dependent DNA helicase PcrA	1.6e-181	608.2
SR-VP_0-2_scaffold_141_2071242_prodigal-single_564	SR-VP_PHAGE_CIR_63_141	4e-156	523.4	TIGR02348	chaperonin GroL	2e-181	606.9
SR-VP_4-6_scaffold_141_559231_prodigal-single_451	SR-VP_PHAGE_CIR_63_139	4e-156	523.4	TIGR02348	chaperonin GroL	2e-181	606.9
S2_018_000_R2_scaffold_9_prodigal-single_184	R2_PHAGE_49_14	3e-181	606.4	VOG09968	60 kDa SS-A/Ro ribonucleoprotein homolog	2.2e-181	606.8
BML_08042016_1_5m_scaffold_1_curated_closed_gap_prodigal-single_321	BML_PHAGE_CIR-CU-GA_51_12	2.1e-181	606.1	TIGR00936	adenosylhomocysteinase	1.8e-181	606.3
PH2015_20_sub10_scaffold_1_prodigal-single_198	ERM_PHAGE_38_12	3.8e-181	605.5	TIGR01980	FeS assembly protein SufB	3.3e-181	605.7
PHAGE-A6--js4906-27-3_S30_scaffold_5_curated_closed_complete_prodigal-single_367	A6_PHAGE_COMPLETE_CIR-CU-CL_34_1	2.1e-90	306.7	pVOG0420	nucleotide reductase	7.7e-181	605.6
S2_009_000_R2_scaffold_26_prodigal-single_379	R2_PHAGE_CIR_43_124	2.1e-180	604.6	pVOG0088	ribonucleotide reductase of class Ia (aerobic), alpha subunit	1.9e-180	604.8
BML_coassembly_scaffold_214_prodigal-single_106	BML_PHAGE_48_21	2.6e-101	342.5	TIGR01346	isocitrate lyase	1.1e-180	604.5
SCNpilot_solid_1_scaffold_45_prodigal-single_171	SCN_PHAGE_52_81	1.8e-134	452.7	VOG09758	DNA-directed RNA polymerase subunit beta	2.2e-180	604.5
scnpilot_p_inoc_scaffold_115_prodigal-single_51	SCN_PHAGE_53_15	1.8e-134	452.7	VOG09758	DNA-directed RNA polymerase subunit beta	2.2e-180	604.5
scnpilot_solids1_trim150_scaffold_46_prodigal-single_192	SCN_PHAGE_52_48	1.8e-134	452.7	VOG09758	DNA-directed RNA polymerase subunit beta	2.2e-180	604.5
scnpilot_solids2_trim150_scaffold_59_prodigal-single_194	SCN_PHAGE_53_104	1.8e-134	452.7	VOG09758	DNA-directed RNA polymerase subunit beta	2.2e-180	604.5
FFC_09252017_16_scaffold_4_prodigal-single_34	FFC_PHAGE_CIR_38_15	1.7e-180	603.5	pVOG0362	putative phage DNA-directed RNA polymerase beta subunit	1.5e-180	603.7
SCNpilot_solid_1_scaffold_45_prodigal-single_213	SCN_PHAGE_52_81	3.1e-180	603.4	VOG09734	REFSEQ putative virion structural protein	2.4e-180	603.7
scnpilot_p_inoc_scaffold_115_prodigal-single_8	SCN_PHAGE_53_15	3.1e-180	603.4	VOG09734	REFSEQ putative virion structural protein	2.4e-180	603.7
scnpilot_solids1_trim150_scaffold_46_prodigal-single_234	SCN_PHAGE_52_48	3.1e-180	603.4	VOG09734	REFSEQ putative virion structural protein	2.4e-180	603.7
scnpilot_solids2_trim150_scaffold_59_prodigal-single_236	SCN_PHAGE_53_104	3.1e-180	603.4	VOG09734	REFSEQ putative virion structural protein	2.4e-180	603.7
BML_09012016_9m_scaffold_2_prodigal-single_79	BML_PHAGE_CIR_57_14	3.6e-180	603.4	TIGR00575	DNA ligase, NAD-dependent	3.1e-180	603.6
BML_coassembly_scaffold_50_prodigal-single_220	BML_PHAGE_CIR_57_32	3.6e-180	603.4	TIGR00575	DNA ligase, NAD-dependent	3.1e-180	603.6
FFC_09252017_16_scaffold_4_prodigal-single_206	FFC_PHAGE_CIR_38_15	4.6e-180	603.4	VOG09758	DNA-directed RNA polymerase subunit beta	4.1e-180	603.6
SRR1747018_scaffold_2_1202_curated_prodigal-single_227	M01_PHAGE_CU_48_59	3.8e-180	603.3	pVOG0420	nucleotide reductase	3.4e-180	603.5
S2_005_002_R2_scaffold_27_prodigal-single_254	R2_PHAGE_CIR_50_38	3.2e-180	602.6	pVOG0362	putative phage DNA-directed RNA polymerase beta subunit	2.6e-180	602.9
S2_005_003_R2_scaffold_22_prodigal-single_136	R2_PHAGE_CIR_50_795	3.2e-180	602.6	pVOG0362	putative phage DNA-directed RNA polymerase beta subunit	2.6e-180	602.9
GWB1_scaffold_3_prodigal-single_332	GWB1_PHAGE_CIR_42_15	5.6e-180	602.5	TIGR02350	chaperone protein DnaK	4.8e-180	602.7
gwa1_scaffold_1_prodigal-single_332	GWA1_PHAGE_CIR_42_18	5.6e-180	602.5	TIGR02350	chaperone protein DnaK	4.8e-180	602.7
gwc1_scaffold_4_prodigal-single_332	GWC1_PHAGE_CIR_42_18	5.6e-180	602.5	TIGR02350	chaperone protein DnaK	4.8e-180	602.7
S2_006_000_R2_scaffold_7_prodigal-single_208	R2_PHAGE_46_15	4.4e-08	36.1	PF14312.6	FG-GAP repeat	4.7e-185	602.7
S2_012_000_R2_scaffold_20_prodigal-single_233	R2_PHAGE_46_52	4.4e-08	36.1	PF14312.6	FG-GAP repeat	4.7e-185	602.7
ALT_07252016_14_scaffold_1_prodigal-single_204	ALT_PHAGE_CIR_40_13	7e-180	602.6	VOG09732	REFSEQ putative tail sheath protein	6.3e-180	602.7
ALT_09252017_20_scaffold_43_prodigal-single_172	ALT_PHAGE_CIR_40_22	7e-180	602.6	VOG09732	REFSEQ putative tail sheath protein	6.3e-180	602.7
S2_005_002_R2_scaffold_27_prodigal-single_233	R2_PHAGE_CIR_50_38	1.5e-179	601.6	pVOG3278	tail sheath	1.2e-179	601.9
S2_005_003_R2_scaffold_22_prodigal-single_157	R2_PHAGE_CIR_50_795	1.5e-179	601.6	pVOG3278	tail sheath	1.2e-179	601.9
H2c1_full_idba_ud_scaffold_88_prodigal-single_504	ER_PHAGE_58_11	1.3e-179	600.9	TIGR02348	chaperonin GroL	1.1e-179	601.2
SR-VP_0-2_scaffold_141_4753700_prodigal-single_323	SR-VP_PHAGE_32_29	6.8e-179	600.1	pVOG1198	DNA polymerase	5.2e-179	600.5
SR-VP_4-6_scaffold_141_2630357_prodigal-single_449	SR-VP_PHAGE_40_16	6.8e-179	600.1	pVOG1198	DNA polymerase	5.2e-179	600.5
SRR1747035_scaffold_2_prodigal-single_90	F09_PHAGE_CIR_32_37	4e-179	600.1	TIGR01063	DNA gyrase, A subunit	3.6e-179	600.3
aot2015-NO08_SRR1761682_USA_scaffold_2_curated_prodigal-single_75	AOT-USA_PHAGE_CU_74_48	1.5e-166	558.7	TIGR01073	ATP-dependent DNA helicase PcrA	5.3e-179	599.8
S2_006_000_R2_scaffold_44_prodigal-single_222	R2_PHAGE_CIR_48_113	2.9e-179	599.5	pVOG0362	putative phage DNA-directed RNA polymerase beta subunit	2.5e-179	599.7
S2_009_000_R2_scaffold_40_prodigal-single_101	R2_PHAGE_CIR_48_27	2.9e-179	599.5	pVOG0362	putative phage DNA-directed RNA polymerase beta subunit	2.5e-179	599.7
Salt_Pond_R2_restored_H2O_MG_scaffold_3_prodigal-single_139	SP_PHAGE_33_24	7.1e-179	598.5	TIGR02348	chaperonin GroL	6e-179	598.7
LacPavin_0818_WC45_scaffold_30120_prodigal-single_104	LP_PHAGE_46_12	4.7e-57	196.5	VOG04639	Collagen alpha-1(IV) chain	1.3e-178	598.4
BML_08042016_6_5m_scaffold_3_prodigal-single_199	BML_PHAGE_37_14	2.4e-178	597.7	pVOG0356	tail sheath protein	2.1e-178	597.9
RifSed_csp2_10ft_3_scaffold_6_prodigal-single_307	RIF_PHAGE_35_13	5.1e-178	597.2	pVOG1198	DNA polymerase	4.1e-178	597.5
BML_08182015_1_5m_scaffold_19_prodigal-single_327	BML_PHAGE_CIR_42_5	6.3e-178	596.4	pVOG0088	ribonucleotide reductase of class Ia (aerobic), alpha subunit	5.2e-178	596.7
scnpilot_p_inoc_scaffold_115_prodigal-single_247	SCN_PHAGE_53_15	2.3e-178	596.5	pVOG0362	putative phage DNA-directed RNA polymerase beta subunit	2.1e-178	596.7
scnpilot_solids2_trim150_scaffold_59_prodigal-single_257	SCN_PHAGE_53_104	2.3e-178	596.5	pVOG0362	putative phage DNA-directed RNA polymerase beta subunit	2.1e-178	596.7
LacPavin_0818_WC40_scaffold_238879_prodigal-single_99	LP_PHAGE_38_17	7.9e-136	456.4	TIGR02348	chaperonin GroL	2.9e-178	596.5
S2_012_000_R2_scaffold_0_prodigal-single_1034	R2_PLASMID_CIR_59_76	4.7e-175	586.5	TIGR01062	DNA topoisomerase IV, A subunit	8.1e-178	595.7
pig_ID_3630_F33_scaffold_4_curated_closed_complete_prodigal-single_20	PIG_PHAGE_COMPLETE_CIR-CU-CL_36_38_B	5.7e-94	318.5	pVOG0420	nucleotide reductase	8.7e-178	595.5
ERMGT119_2_scaffold_6_prodigal-single_265	ER_PHAGE_CIR_36_10	6.1e-178	595.3	VOG02024	Nicotinamide phosphoribosyltransferase	5.5e-178	595.5
Carm_scaffold_0_prodigal-single_100	SHALE-W_PHAGE_CIR_53_0	8e-178	595.3	pVOG3262	phage putative helicase	6.9e-178	595.5
LacPavin_0818_WC40_scaffold_354720_prodigal-single_47	LP_PHAGE_39_54	3.4e-171	574.2	TIGR01051	DNA topoisomerase I	1.3e-177	595.4
pre3_saliva_scaffold_6_prodigal-single_93	SALIVA_PHAGE_CIR_35_33	1.6e-177	594.9	VOG09668	REFSEQ putative virion structural protein	1.3e-177	595.2
pre3_saliva_scaffold_6_prodigal-single_34	SALIVA_PHAGE_CIR_35_33	1.6e-177	594.8	pVOG3279	virion structural protein	1.4e-177	595
LSDeep1_scaffold_41_prodigal-single_380	LS_PHAGE_46_8	5.6e-146	490.7	pVOG0356	tail sheath protein	3.1e-177	594
SR-VP_0-2_scaffold_141_6586340_prodigal-single_121	SR-VP_PHAGE_33_19	5.2e-177	593.5	TIGR01051	DNA topoisomerase I	3.7e-177	594
SR-VP_2-4_scaffold_141_1208361_prodigal-single_167	SR-VP_PHAGE_CIR_35_26	5.2e-177	593.5	TIGR01051	DNA topoisomerase I	3.7e-177	594
SR-VP_4-6_scaffold_141_4176636_prodigal-single_220	SR-VP_PHAGE_33_10	5.2e-177	593.5	TIGR01051	DNA topoisomerase I	3.7e-177	594
S2_009_000_R2_scaffold_26_prodigal-single_62	R2_PHAGE_CIR_43_124	8.2e-177	593.2	VOG00360	DNA topoisomerase medium subunit	6.7e-177	593.5
NODE_14_length_293356_cov_397-335986_prodigal-single_84	S9_PHAGE_34_1	3.4e-103	349.4	TIGR03346	ATP-dependent chaperone protein ClpB	6e-177	593.4
ALT_09252017_20_scaffold_16_prodigal-single_106	ALT_PHAGE_39_18	6.2e-177	593.2	pVOG0088	ribonucleotide reductase of class Ia (aerobic), alpha subunit	5.5e-177	593.4
ALT_07252016_14_scaffold_1_prodigal-single_218	ALT_PHAGE_CIR_40_13	8.3e-177	593.1	pVOG0354	RNA polymerase beta subunit	7e-177	593.3
ALT_09252017_20_scaffold_43_prodigal-single_186	ALT_PHAGE_CIR_40_22	8.3e-177	593.1	pVOG0354	RNA polymerase beta subunit	7e-177	593.3
BML_08182015_1_5m_scaffold_9_prodigal-single_170	BML_PHAGE_CIR_35_14	6.7e-177	592.5	VOG00758	Baseplate wedge protein gp6	5.5e-177	592.8
BML_08182015_6_5m_scaffold_7_prodigal-single_170	BML_PHAGE_CIR_35_18	6.7e-177	592.5	VOG00758	Baseplate wedge protein gp6	5.5e-177	592.8
aot2015-SM42_SRR1761719_Peru_trim_clean_trim_clean_scaffold_4_curated_closed_complete_prodigal-single_112	AOT-PERU_PHAGE_COMPLETE_CIR-CU-CL_183_33	1e-93	317.6	pVOG0420	nucleotide reductase	7.5e-177	592.4
qh_7_scaffold_1_prodigal-single_516	QH-7_PHAGE_41_19	4.9e-177	591	TIGR01472	GDP-mannose 4,6-dehydratase	4.4e-177	591.2
LacPavin_0818_WC55_scaffold_2946_prodigal-single_132	LP_PHAGE_CIR_36_41	2.5e-176	590.6	VOG00758	Baseplate wedge protein gp6	2.1e-176	590.9
qs_7_scaffold_0_curated_closed_complete_prodigal-single_397	QS-7_PHAGE_COMPLETE_CIR-CU-CL_40_25	7.1e-177	590.5	TIGR01472	GDP-mannose 4,6-dehydratase	6.3e-177	590.7
PH2015_20_sub10_scaffold_1_prodigal-single_461	ERM_PHAGE_38_12	5.2e-176	590.1	pVOG0088	ribonucleotide reductase of class Ia (aerobic), alpha subunit	4.3e-176	590.4
SRR1747020_scaffold_5_prodigal-single_129	M03_PHAGE_31_21	6.3e-176	589.7	TIGR01073	ATP-dependent DNA helicase PcrA	5.6e-176	589.8
SRR1747018_scaffold_3_prodigal-single_126	M01_PHAGE_31_130	6.3e-176	589.7	TIGR01073	ATP-dependent DNA helicase PcrA	5.6e-176	589.8
SRR1747022_scaffold_18_curated_closed_gap_prodigal-single_128	M05_PHAGE_CIR-CU-GA_31_25	6.3e-176	589.7	TIGR01073	ATP-dependent DNA helicase PcrA	5.6e-176	589.8
SRR1747040_scaffold_0_curated_prodigal-single_127	M11_PHAGE_CU_31_24	6.3e-176	589.7	TIGR01073	ATP-dependent DNA helicase PcrA	5.6e-176	589.8
SRR1747048_scaffold_1_prodigal-single_128	M14_PHAGE_31_35	6.3e-176	589.7	TIGR01073	ATP-dependent DNA helicase PcrA	5.6e-176	589.8
SRR1747057_scaffold_1_prodigal-single_153	F-26_PHAGE_31_64	6.3e-176	589.7	TIGR01073	ATP-dependent DNA helicase PcrA	5.6e-176	589.8
SRR1747059_scaffold_0_curated_closed_complete_reversed_prodigal-single_128	F27_PHAGE_COMPLETE_CIR-CU-CL-RE_31_45	6.3e-176	589.7	TIGR01073	ATP-dependent DNA helicase PcrA	5.6e-176	589.8
S2_018_000_R2_scaffold_9_prodigal-single_181	R2_PHAGE_49_14	1.7e-129	436.3	VOG12514	REFSEQ tail sheath protein	8.7e-176	589.5
SCNpilot_solid_1_scaffold_45_prodigal-single_58	SCN_PHAGE_52_81	7e-176	589.2	TIGR00575	DNA ligase, NAD-dependent	6.2e-176	589.4
scnpilot_p_inoc_scaffold_115_prodigal-single_164	SCN_PHAGE_53_15	7e-176	589.2	TIGR00575	DNA ligase, NAD-dependent	6.2e-176	589.4
scnpilot_solids1_trim150_scaffold_46_prodigal-single_80	SCN_PHAGE_52_48	7e-176	589.2	TIGR00575	DNA ligase, NAD-dependent	6.2e-176	589.4
scnpilot_solids2_trim150_scaffold_59_prodigal-single_81	SCN_PHAGE_53_104	7e-176	589.2	TIGR00575	DNA ligase, NAD-dependent	6.2e-176	589.4
pig_ID_3053_F12_scaffold_0_curated_closed_complete_prodigal-single_186	PIG_PHAGE_COMPLETE_CIR-CU-CL_36_38_A	1.3e-93	317.2	pVOG0420	nucleotide reductase	8.4e-176	589
LacPavin_0818_WC50_scaffold_3810_prodigal-single_198	LP_PHAGE_41_26	1.8e-175	588.3	pVOG0088	ribonucleotide reductase of class Ia (aerobic), alpha subunit	1.5e-175	588.6
PHAGE-A6--js4906-27-3_S30_scaffold_5_curated_closed_complete_prodigal-single_264	A6_PHAGE_COMPLETE_CIR-CU-CL_34_1	1.1e-175	588.2	VOG17497	REFSEQ gp540	9.5e-176	588.4
Filtrate_w_scaffold_6_prodigal-single_97	MOOSE-W_PHAGE_30_0	5.7e-176	587.9	PF00464.19	Serine hydroxymethyltransferase	4.7e-176	588.2
ALT_07252016_14_scaffold_0_prodigal-single_167	ALT_PHAGE_CIR_40_9	2.5e-175	587.9	pVOG0088	ribonucleotide reductase of class Ia (aerobic), alpha subunit	2e-175	588.2
ALT_09252017_20_scaffold_71_prodigal-single_8	ALT_PHAGE_40_66	2.5e-175	587.9	pVOG0088	ribonucleotide reductase of class Ia (aerobic), alpha subunit	2e-175	588.2
Filtrate_w_scaffold_1_prodigal-single_108	MOOSE-W_PHAGE_30_1	2e-175	587.8	TIGR01059	DNA gyrase, B subunit	1.7e-175	588
GWB1_scaffold_5_curated_closed_complete_prodigal-single_614	GWB1_PHAGE_COMPLETE_CIR-CU-CL_55_23	3.8e-175	586.8	TIGR02504	ribonucleoside-diphosphate reductase, adenosylcobalamin-dependent	1.7e-175	587.9
H16_Tanzania_scaffold_1_curated_prodigal-single_135	H16-TANZANIA_PHAGE_CU_31_32	2.6e-175	587.7	TIGR01073	ATP-dependent DNA helicase PcrA	2.3e-175	587.8
LacPavin_0818_WC40_scaffold_354720_prodigal-single_211	LP_PHAGE_39_54	1.8e-175	587.3	TIGR02348	chaperonin GroL	1.5e-175	587.5
ALT_09252017_20_scaffold_206_prodigal-single_94	ALT_PHAGE_39_22	5.1e-175	586.9	pVOG0088	ribonucleotide reductase of class Ia (aerobic), alpha subunit	4.3e-175	587.1
PHAGE-A9--js4906-26-5_S28_scaffold_5_curated_closed_complete_prodigal-single_140	A9_PHAGE_COMPLETE_CIR-CU-CL_39_1	4.5e-175	586.7	TIGR01063	DNA gyrase, A subunit	4e-175	586.9
SRR1747018_scaffold_2_1202_curated_prodigal-single_357	M01_PHAGE_CU_48_59	3.1e-175	586.6	TIGR00497	type I restriction-modification system, M subunit	2.6e-175	586.9
SRR1747053_scaffold_1_prodigal-single_222	F22_PHAGE_CIR_34_47	2.8e-175	586.7	pVOG7266	transposase	2.5e-175	586.9
Salt_Pond_R2_C_D2_MG_scaffold_7_prodigal-single_22	SP_PHAGE_CIR_52_25	4.5e-175	586.6	TIGR00575	DNA ligase, NAD-dependent	3.9e-175	586.8
SR-VP_0-2_scaffold_141_6586340_prodigal-single_280	SR-VP_PHAGE_33_19	1.1e-106	360.5	TIGR02510	ribonucleoside-diphosphate reductase, alpha chain	5.1e-175	586
SR-VP_2-4_scaffold_141_1208361_prodigal-single_8	SR-VP_PHAGE_CIR_35_26	1.1e-106	360.5	TIGR02510	ribonucleoside-diphosphate reductase, alpha chain	5.1e-175	586
SR-VP_4-6_scaffold_141_4176636_prodigal-single_61	SR-VP_PHAGE_33_10	1.1e-106	360.5	TIGR02510	ribonucleoside-diphosphate reductase, alpha chain	5.1e-175	586
FFC_09252017_16_scaffold_6_prodigal-single_163	FFC_PHAGE_CIR_42_59	4.6e-175	585.6	pVOG0362	putative phage DNA-directed RNA polymerase beta subunit	3.9e-175	585.8
SCNpilot_solid_1_scaffold_45_prodigal-single_2	SCN_PHAGE_52_81	1.7e-174	585.5	pVOG0348	putative SMC domain-containing protein	1.5e-174	585.6
scnpilot_solids1_trim150_scaffold_46_prodigal-single_24	SCN_PHAGE_52_48	1.7e-174	585.5	pVOG0348	putative SMC domain-containing protein	1.5e-174	585.6
scnpilot_solids2_trim150_scaffold_59_prodigal-single_25	SCN_PHAGE_53_104	1.7e-174	585.5	pVOG0348	putative SMC domain-containing protein	1.5e-174	585.6
scnpilot_p_inoc_scaffold_115_prodigal-single_221	SCN_PHAGE_53_15	1.9e-174	585.2	pVOG0348	putative SMC domain-containing protein	1.7e-174	585.4
S20_GE20_scaffold_13766_prodigal-single_209	GD_PHAGE_36_14	3.3e-169	567.7	TIGR01051	DNA topoisomerase I	1.6e-174	585.3
Ig7659_scaffold_8_prodigal-single_252	BJP_PLASMID_CIR_60_13	4.2e-111	375.3	pVOG4658	gp85	1.2e-174	585.1
ALT_07252016_14_scaffold_1_prodigal-single_61	ALT_PHAGE_CIR_40_13	2.4e-174	584.6	pVOG3265	virion structural protein	2e-174	584.8
ALT_09252017_20_scaffold_43_prodigal-single_28	ALT_PHAGE_CIR_40_22	2.4e-174	584.6	pVOG3265	virion structural protein	2e-174	584.8
term2_saliva_scaffold_1_prodigal-single_217	SALIVA_PHAGE_CIR_35_35	2.9e-174	584	TIGR03705	polyphosphate kinase 1	2.5e-174	584.3
GWB1_scaffold_1_prodigal-single_326	GWB1_PHAGE_CIR_38_192	7.4e-173	580	TIGR00594	DNA polymerase III, alpha subunit	8.6e-174	583.1
gwa1_scaffold_0_prodigal-single_83	GWA1_PHAGE_CIR_38_15	7.4e-173	580	TIGR00594	DNA polymerase III, alpha subunit	8.6e-174	583.1
gwc1_scaffold_2_prodigal-single_220	GWC1_PHAGE_CIR_38_223	7.4e-173	580	TIGR00594	DNA polymerase III, alpha subunit	8.6e-174	583.1
gwc2_scaffold_8_prodigal-single_15	GWC2_PHAGE_CIR_38_18	7.4e-173	580	TIGR00594	DNA polymerase III, alpha subunit	8.6e-174	583.1
gwd1_scaffold_1_prodigal-single_97	GWD1_PHAGE_CIR_38_79	7.4e-173	580	TIGR00594	DNA polymerase III, alpha subunit	8.6e-174	583.1
ALT_07252016_14_scaffold_1_prodigal-single_221	ALT_PHAGE_CIR_40_13	3.2e-174	582.8	pVOG0362	putative phage DNA-directed RNA polymerase beta subunit	2.6e-174	583.1
ALT_09252017_20_scaffold_43_prodigal-single_189	ALT_PHAGE_CIR_40_22	3.2e-174	582.8	pVOG0362	putative phage DNA-directed RNA polymerase beta subunit	2.6e-174	583.1
FFC_09252017_16_scaffold_13_prodigal-single_80	FFC_PHAGE_43_1208	4.4e-174	582.4	pVOG0362	putative phage DNA-directed RNA polymerase beta subunit	3.9e-174	582.5
S2_012_000_R2_scaffold_0_prodigal-single_1024	R2_PLASMID_CIR_59_76	9.8e-174	582.1	TIGR02504	ribonucleoside-diphosphate reductase, adenosylcobalamin-dependent	8.1e-174	582.4
Mad1_20_16_scaffold_0_curated_closed_complete_start-adj_prodigal-single_649	MAD1_PHAGE_COMPLETE_CIR-CU-CL-ST_26_25	2.4e-173	581.7	VOG00360	DNA topoisomerase medium subunit	2.2e-173	581.9
aot2015-NO19_SRR1761693_USA_trim_clean_trim_clean_scaffold_5_curated_closed_complete_reversed_prodigal-single_231	AOT-USA_PLASMID_COMPLETE_CIR-CU-CL-RE_143_36	2e-159	535.6	TIGR02785	helicase-exonuclease AddAB, AddA subunit	2.2e-173	581.8
JGI24723J26617_10000007_prodigal-single_530	OS_PHAGE_40_40	4.4e-173	579.6	TIGR02510	ribonucleoside-diphosphate reductase, alpha chain	1.1e-173	581.6
BML_coassembly_scaffold_13_prodigal-single_425	BML_PHAGE_CIR_41_12	3.1e-173	580.9	pVOG0088	ribonucleotide reductase of class Ia (aerobic), alpha subunit	2.5e-173	581.2
FFC_09252017_16_scaffold_4_prodigal-single_3	FFC_PHAGE_CIR_38_15	4.3e-173	580.2	VOG09732	REFSEQ putative tail sheath protein	3.5e-173	580.4
S16_GE16_scaffold_55267_prodigal-single_521	GD_PHAGE_CIR_35_878	1.2e-172	579	TIGR01051	DNA topoisomerase I	7.7e-173	579.7
S19_GE19_scaffold_251993_prodigal-single_212	GD_PHAGE_CIR_35_52	1.2e-172	579	TIGR01051	DNA topoisomerase I	7.7e-173	579.7
S27_BME27_1069154_prodigal-single_458	BM_PHAGE_CIR_35_55	1.2e-172	579	TIGR01051	DNA topoisomerase I	7.7e-173	579.7
BML_08182015_1_5m_scaffold_9_prodigal-single_150	BML_PHAGE_CIR_35_14	5.1e-173	579.2	VOG04453	Major capsid protein	4.5e-173	579.4
BML_08182015_6_5m_scaffold_7_prodigal-single_150	BML_PHAGE_CIR_35_18	5.1e-173	579.2	VOG04453	Major capsid protein	4.5e-173	579.4
rifcsphigho2_12_scaffold_16_prodigal-single_145	RIF_UNKNOWN_CIR_35_23	1.9e-101	343	VOG09009	Probable adenosylcobalamin-dependent ribonucleoside-triphosphate reductase	8.3e-173	578.8
term6_stool_scaffold_5_prodigal-single_57	STOOL_PHAGE_27_12	1.5e-172	578.2	TIGR00575	DNA ligase, NAD-dependent	1.3e-172	578.5
CG10_big_fil_rev_8_21_14_0-10_scaffold_17_prodigal-single_443	CG_PHAGE_CIR_59_29	9.5e-173	577.3	TIGR00485	translation elongation factor Tu	8.5e-173	577.4
CG_2015-01t_scaffold_40_prodigal-single_389	CG_PHAGE_59_93	9.5e-173	577.3	TIGR00485	translation elongation factor Tu	8.5e-173	577.4
STL6-S73_scaffold_1_prodigal-single_295	STL6-S73_PHAGE_47_16	3.7e-172	577.1	TIGR00643	ATP-dependent DNA helicase RecG	3.2e-172	577.4
aot2015-NO08_SRR1761682_USA_scaffold_2_curated_prodigal-single_243	AOT-USA_PHAGE_CU_74_48	5.5e-172	576.6	TIGR00643	ATP-dependent DNA helicase RecG	4.7e-172	576.8
amazon_plume_scaffold_4_prodigal-single_142	AP_PHAGE_CIR_35_225	3.1e-172	576.5	TIGR02348	chaperonin GroL	2.8e-172	576.7
JBCH_GD18_scaffold_652796_prodigal-single_201	GD_UNKNOWN_CIR_63_59	6.1e-172	575.7	VOG09968	60 kDa SS-A/Ro ribonucleoprotein homolog	5e-172	576
term1_saliva_scaffold_3_curated_closed_complete_prodigal-single_332	SALIVA_PHAGE_CIR-CU-GA_36_42	2.4e-93	316.8	TIGR03346	ATP-dependent chaperone protein ClpB	1.2e-171	575.9
rifoxyc1_full_scaffold_3_prodigal-single_85	RIF_PHAGE_34_14	1.5e-90	307.9	TIGR01051	DNA topoisomerase I	1.2e-171	575.8
BML_08182015_1_5m_scaffold_9_prodigal-single_129	BML_PHAGE_CIR_35_14	4.5e-170	568.5	VOG14646	REFSEQ putative cytoplasmic protein	3.2e-172	575.6
BML_08182015_6_5m_scaffold_7_prodigal-single_129	BML_PHAGE_CIR_35_18	4.5e-170	568.5	VOG14646	REFSEQ putative cytoplasmic protein	3.2e-172	575.6
SRR1747044_scaffold_0_prodigal-single_282	F14_PHAGE_CIR_38_54	1e-88	301.1	pVOG0420	nucleotide reductase	1.5e-171	574.9
SRR1747046_scaffold_45_prodigal-single_269	F-16_PHAGE_38_16	1e-88	301.1	pVOG0420	nucleotide reductase	1.5e-171	574.9
S2_012_000_R2_scaffold_0_prodigal-single_1086	R2_PLASMID_CIR_59_76	2.1e-171	574.3	TIGR01448	helicase, RecD/TraA family	1.7e-171	574.6
ALT_09252017_20_scaffold_47_prodigal-single_212	ALT_PHAGE_40_10	6.1e-171	573.2	pVOG0356	tail sheath protein	2.6e-171	574.4
SRR1747055_scaffold_2_prodigal-single_273	F-24_PHAGE_27_21	1.3e-170	571.3	TIGR02348	chaperonin GroL	2.3e-171	573.7
Carm_scaffold_0_prodigal-single_28	SHALE-W_PHAGE_CIR_53_0	2.4e-171	573.4	pVOG0373	putative PHAGE DNA-directed RNA polymerase beta subunit 3	2e-171	573.7
aot2015-SM02_SRR1761699_Peru_trim_clean_trim_clean_scaffold_10_curated_closed_complete_start-adj_prodigal-single_320	AOT-PERU_PHAGE_COMPLETE_CIR-CU-CL-ST_331_34	8.7e-171	572.4	TIGR01059	DNA gyrase, B subunit	7.8e-171	572.6
S2_009_000_R2_scaffold_4_prodigal-single_529	R2_PHAGE_CIR_46_32	1.3e-08	37.8	PF14312.6	FG-GAP repeat	1.2e-175	572.5
PH2015_07_scaffold_0_prodigal-single_151	ERM_PHAGE_CIR_40_28	4.6e-171	572.2	TIGR00382	ATP-dependent Clp protease, ATP-binding subunit ClpX	4.1e-171	572.4
PH2015_18_scaffold_0_prodigal-single_275	ERM_PHAGE_CIR_40_15	4.6e-171	572.2	TIGR00382	ATP-dependent Clp protease, ATP-binding subunit ClpX	4.1e-171	572.4
PH2015_18_scaffold_2_prodigal-single_119	ERM_PHAGE_CIR_39_151	4.6e-171	572.2	TIGR00382	ATP-dependent Clp protease, ATP-binding subunit ClpX	4.1e-171	572.4
aot2015-NO08_SRR1761682_USA_scaffold_4_curated_prodigal-single_32	AOT-USA_PHAGE_CU_138_47	1.2e-170	572.1	TIGR00643	ATP-dependent DNA helicase RecG	1.1e-170	572.3
SCNpilot_BF_INOC_scaffold_63_prodigal-single_496	SCN_PHAGE_41_19	6.1e-171	571.1	PF08298.11	PrkA AAA domain	4e-171	571.7
S2_018_000_R2_scaffold_9_prodigal-single_303	R2_PHAGE_49_14	2.1e-170	570	TIGR00382	ATP-dependent Clp protease, ATP-binding subunit ClpX	1.9e-170	570.2
BML_coassembly_scaffold_13_prodigal-single_402	BML_PHAGE_CIR_41_12	2.1e-170	569.8	TIGR01821	5-aminolevulinic acid synthase	1.9e-170	569.9
SRR1747022_scaffold_43_prodigal-single_187	M05_PHAGE_CIR_32_31	6.1e-170	569.6	TIGR01059	DNA gyrase, B subunit	5e-170	569.9
BML_coassembly_scaffold_69_prodigal-single_220	BML_PHAGE_CIR_30_13	1.1e-169	569.1	VOG00121	Ribonucleoside-diphosphate reductase subunit alpha	9.3e-170	569.4
SRR1747065_scaffold_5_prodigal-single_156	F-31_PHAGE_35_42	9.6e-170	569.1	TIGR01063	DNA gyrase, A subunit	8.3e-170	569.3
rifoxya1_full_scaffold_4_prodigal-single_163	RIF_PHAGE_CIR_34_24	6.9e-170	568.3	TIGR02034	sulfate adenylyltransferase, large subunit	5.4e-170	568.7
rifoxyb1_full_scaffold_4_prodigal-single_163	RIF_PHAGE_CIR_34_124	6.9e-170	568.3	TIGR02034	sulfate adenylyltransferase, large subunit	5.4e-170	568.7
rifoxyc1_full_scaffold_4_prodigal-single_133	RIF_PHAGE_CIR_34_145	6.9e-170	568.3	TIGR02034	sulfate adenylyltransferase, large subunit	5.4e-170	568.7
rifoxyc1_sub10_scaffold_1_prodigal-single_229	RIF_PHAGE_CIR_34_15	6.9e-170	568.3	TIGR02034	sulfate adenylyltransferase, large subunit	5.4e-170	568.7
rifoxyd1_full_scaffold_6_prodigal-single_164	RIF_PHAGE_CIR_34_90	6.9e-170	568.3	TIGR02034	sulfate adenylyltransferase, large subunit	5.4e-170	568.7
FFSP_09252017_12_scaffold_64_prodigal-single_290	FFSP_PHAGE_34_11	8.8e-170	568.4	VOG02024	Nicotinamide phosphoribosyltransferase	7.9e-170	568.6
LacPavin_0818_WC55_scaffold_2946_prodigal-single_308	LP_PHAGE_CIR_36_41	4.7e-170	567.9	pVOG1404	D1 protein	4e-170	568.1
S2_006_000_R2_scaffold_44_prodigal-single_208	R2_PHAGE_CIR_48_113	2.1e-169	567.9	VOG09732	REFSEQ putative tail sheath protein	1.9e-169	568.1
S2_009_000_R2_scaffold_40_prodigal-single_87	R2_PHAGE_CIR_48_27	2.1e-169	567.9	VOG09732	REFSEQ putative tail sheath protein	1.9e-169	568.1
S2_009_000_R2_scaffold_4_prodigal-single_155	R2_PHAGE_CIR_46_32	3.5e-169	566.5	pVOG5162	Ro	1.9e-169	567.4
LacPavin_0818_WC55_scaffold_2946_prodigal-single_109	LP_PHAGE_CIR_36_41	2.8e-169	566.9	VOG04453	Major capsid protein	2.4e-169	567.2
BML_coassembly_scaffold_37_prodigal-single_330	BML_PHAGE_CIR_40_15_B	5.1e-169	566.9	pVOG0356	tail sheath protein	4.6e-169	567
Salt_Pond_R2_restored_H2O_MG_scaffold_1_prodigal-single_371	SP_PHAGE_CIR_38_20	2.3e-169	566.4	TIGR01821	5-aminolevulinic acid synthase	1.9e-169	566.7
LacPavin_0818_WC50_scaffold_3810_prodigal-single_167	LP_PHAGE_41_26	2.4e-169	566.3	TIGR01821	5-aminolevulinic acid synthase	1.8e-169	566.7
Salt_Pond_R2_restored_H2O_MG_scaffold_5_prodigal-single_157	SP_PHAGE_CIR_41_28	6.8e-169	566.4	pVOG0356	tail sheath protein	5.7e-169	566.7
aot2015-NO19_SRR1761693_USA_trim_clean_trim_clean_scaffold_5_curated_closed_complete_reversed_prodigal-single_237	AOT-USA_PLASMID_COMPLETE_CIR-CU-CL-RE_143_36	1e-168	565.8	TIGR00643	ATP-dependent DNA helicase RecG	7.3e-169	566.3
RTP_09252017_15_scaffold_29_prodigal-single_12	RTP_PHAGE_33_21	9.6e-169	566	VOG00121	Ribonucleoside-diphosphate reductase subunit alpha	8e-169	566.3
FFC_09252017_16_scaffold_2_prodigal-single_125	FFC_PHAGE_44_113	1e-168	566	pVOG0088	ribonucleotide reductase of class Ia (aerobic), alpha subunit	8.6e-169	566.3
SR-VP_0-2_scaffold_141_6063796_prodigal-single_180	SR-VP_PHAGE_38_16	1.2e-168	565.9	TIGR01051	DNA topoisomerase I	9e-169	566.2
SR-VP_4-6_scaffold_141_3113143_prodigal-single_160	SR-VP_PHAGE_38_15	1.2e-168	565.9	TIGR01051	DNA topoisomerase I	9e-169	566.2
S2_006_000_R2_scaffold_7_prodigal-single_576	R2_PHAGE_46_15	8.4e-169	565.3	pVOG5162	Ro	4.5e-169	566.2
NODE_14_length_293356_cov_397-335986_prodigal-single_311	S9_PHAGE_34_1	7.2e-169	565.8	TIGR02350	chaperone protein DnaK	6.3e-169	566
SR-VP_0-2_scaffold_141_6586340_prodigal-single_24	SR-VP_PHAGE_33_19	5.4e-86	291.9	TIGR01346	isocitrate lyase	6.4e-169	565.6
SR-VP_2-4_scaffold_141_1208361_prodigal-single_264	SR-VP_PHAGE_CIR_35_26	5.4e-86	291.9	TIGR01346	isocitrate lyase	6.4e-169	565.6
LacPavin_0818_WC45_scaffold_30120_prodigal-single_3	LP_PHAGE_46_12	4.7e-169	564.9	PF08298.11	PrkA AAA domain	3.6e-169	565.2
JBCH_GD18_4_SO25_S179_scaffold_97345_prodigal-single_111	GD_PHAGE_CIR_32_9	2.3e-168	564.4	TIGR00575	DNA ligase, NAD-dependent	2e-168	564.6
As_gut_js4906-26-3_S26_scaffold_18_curated_prodigal-single_73	S26_PHAGE_CU_47_66	2.8e-168	564.1	PF13597.6	Anaerobic ribonucleoside-triphosphate reductase	2e-168	564.6
SRR1747065_scaffold_9_prodigal-single_275	F31_PHAGE_39_18	2.3e-168	564	VOG17497	REFSEQ gp540	2e-168	564.2
BML_coassembly_scaffold_13_prodigal-single_176	BML_PHAGE_CIR_41_12	6.4e-168	563.8	pVOG4577	DNA polymerase	5.1e-168	564.1
JSantini_GMIN_scaffold_8_prodigal-single_156	GM_PHAGE_38_38	1.2e-168	563.6	PF08298.11	PrkA AAA domain	8.3e-169	564
ALT_09252017_20_scaffold_206_prodigal-single_71	ALT_PHAGE_39_22	1.5e-168	563.7	TIGR01821	5-aminolevulinic acid synthase	1.2e-168	564
BML_08182015_1_5m_scaffold_9_prodigal-single_159	BML_PHAGE_CIR_35_14	3e-168	563.6	VOG00236	Terminase, large subunit	2.7e-168	563.8
BML_08182015_6_5m_scaffold_7_prodigal-single_159	BML_PHAGE_CIR_35_18	3e-168	563.6	VOG00236	Terminase, large subunit	2.7e-168	563.8
JGI24723J26617_10000007_prodigal-single_1	OS_PHAGE_40_40	1.9e-118	399.8	VOG12514	REFSEQ tail sheath protein	1.2e-167	562.5
SRR1747018_scaffold_0_prodigal-single_129	M01_PHAGE_56_67	5.6e-168	562.2	TIGR02692	CCA tRNA nucleotidyltransferase	4.7e-168	562.4
rifoxyc1_full_scaffold_3_prodigal-single_281	RIF_PHAGE_34_14	8.1e-168	562	TIGR02348	chaperonin GroL	7.3e-168	562.2
SR-VP_0-2_scaffold_141_2071242_prodigal-single_574	SR-VP_PHAGE_CIR_63_141	2.7e-167	561.3	pVOG3102	marine proteobacterial sortase target protein	2.1e-167	561.6
SR-VP_4-6_scaffold_141_559231_prodigal-single_441	SR-VP_PHAGE_CIR_63_139	2.7e-167	561.3	pVOG3102	marine proteobacterial sortase target protein	2.1e-167	561.6
gwf1_scaffold_41_prodigal-single_402	GWF1_PHAGE_CIR_26_9	1.4e-167	561.2	TIGR02348	chaperonin GroL	1.2e-167	561.5
BML_coassembly_scaffold_69_prodigal-single_176	BML_PHAGE_CIR_30_13	1.6e-167	561.1	VOG01449	Uncharacterized protein L728	1.4e-167	561.2
CG_2015-01t_scaffold_1_prodigal-single_311	CG_PHAGE_34_22	6.5e-167	560.1	TIGR01051	DNA topoisomerase I	3.1e-167	561.2
pig_ID_3640_F65_scaffold_1_curated_prodigal-single_144	PIG_PHAGE_CU_31_47	3.2e-167	560.6	PF13597.6	Anaerobic ribonucleoside-triphosphate reductase	2.5e-167	561
SR-VP_2-4_scaffold_141_5652861_prodigal-single_237	SR-VP_PHAGE_CIR_39_14	4.6e-167	560.2	VOG02113	DNA ligase	3.8e-167	560.5
pre3_saliva_scaffold_7_prodigal-single_258	SALIVA_PHAGE_33_36	4.2e-167	560.3	TIGR04170	ribonucleoside-diphosphate reductase, class 1b, alpha subunit	3.8e-167	560.5
ALT_07252016_14_scaffold_1_prodigal-single_1	ALT_PHAGE_CIR_40_13	1.2e-71	244.9	VOG04054	Peptidoglycan hydrolase gp181	9.8e-167	560.3
subassembly_31bins_VIRSorter_scaffold_0-circular-cat_2_SIZE_382860bp_prodigal-single_381	RIVER-W_PHAGE_42_0	1e-166	559.3	pVOG3102	marine proteobacterial sortase target protein	8.3e-167	559.6
LacPavin_0818_WC40_scaffold_238879_prodigal-single_281	LP_PHAGE_38_17	6.1e-155	520.8	pVOG1198	DNA polymerase	1.4e-166	559.3
PH2015_07_scaffold_0_prodigal-single_409	ERM_PHAGE_CIR_40_28	2e-166	558.9	pVOG4577	DNA polymerase	1.7e-166	559.1
PH2015_18_scaffold_0_prodigal-single_27	ERM_PHAGE_CIR_40_15	2e-166	558.9	pVOG4577	DNA polymerase	1.7e-166	559.1
PH2015_18_scaffold_2_prodigal-single_377	ERM_PHAGE_CIR_39_151	2e-166	558.9	pVOG4577	DNA polymerase	1.7e-166	559.1
Salt_Pond_R2_restored_H2O_MG_scaffold_5_prodigal-single_136	SP_PHAGE_CIR_41_28	5.4e-167	558.5	TIGR01821	5-aminolevulinic acid synthase	4.9e-167	558.7
BML_coassembly_scaffold_35_prodigal-single_232	BML_PHAGE_34_18	1.1e-166	558.3	VOG01449	Uncharacterized protein L728	1e-166	558.4
S2_012_000_R2_scaffold_0_prodigal-single_1051	R2_PLASMID_CIR_59_76	9.6e-167	558.1	TIGR00416	DNA repair protein RadA	8.5e-167	558.3
FFSP_09252017_12_scaffold_64_prodigal-single_301	FFSP_PHAGE_34_11	4.1e-166	557.9	pVOG4577	DNA polymerase	3.3e-166	558.2
SRR1747046_scaffold_29_prodigal-single_231	F16_PHAGE_34_17	2.3e-166	557.8	pVOG0420	nucleotide reductase	1.8e-166	558.1
Salt_Pond_R2_restored_H2O_MG_scaffold_2_prodigal-single_316	SP_PHAGE_46_14	6.7e-166	557.1	pVOG4577	DNA polymerase	5.9e-166	557.3
RTP_09252017_15_scaffold_29_prodigal-single_59	RTP_PHAGE_33_21	3.3e-166	556.7	VOG01449	Uncharacterized protein L728	2.9e-166	556.9
aot2015-SM42_SRR1761719_Peru_trim_clean_trim_clean_scaffold_4_curated_closed_complete_prodigal-single_103	AOT-PERU_PHAGE_COMPLETE_CIR-CU-CL_183_33	1.2e-165	555.6	pVOG0372	DNA ligase	9.5e-166	555.9
BML_coassembly_scaffold_69_prodigal-single_97	BML_PHAGE_CIR_30_13	1.2e-165	555.5	TIGR02063	ribonuclease R	9.5e-166	555.9
H16_Tanzania_scaffold_1_curated_prodigal-single_100	H16-TANZANIA_PHAGE_CU_31_32	1e-165	555.7	TIGR01059	DNA gyrase, B subunit	8.8e-166	555.9
PHAGE-A5--js4906-26-5_S28_scaffold_15_curated_closed_complete_prodigal-single_143	A5_PHAGE_COMPLETE_CIR-CU-CL_32_1	6.6e-115	387.9	PF13597.6	Anaerobic ribonucleoside-triphosphate reductase	9.5e-166	555.8
SRR1747018_scaffold_3_prodigal-single_88	M01_PHAGE_31_130	1.9e-165	554.8	TIGR01059	DNA gyrase, B subunit	1.6e-165	555
SRR1747022_scaffold_18_curated_closed_gap_prodigal-single_166	M05_PHAGE_CIR-CU-GA_31_25	1.9e-165	554.8	TIGR01059	DNA gyrase, B subunit	1.6e-165	555
SRR1747040_scaffold_0_curated_prodigal-single_89	M11_PHAGE_CU_31_24	1.9e-165	554.8	TIGR01059	DNA gyrase, B subunit	1.6e-165	555
SRR1747048_scaffold_1_prodigal-single_90	M14_PHAGE_31_35	1.9e-165	554.8	TIGR01059	DNA gyrase, B subunit	1.6e-165	555
SRR1747057_scaffold_1_prodigal-single_191	F-26_PHAGE_31_64	1.9e-165	554.8	TIGR01059	DNA gyrase, B subunit	1.6e-165	555
SRR1747059_scaffold_0_curated_closed_complete_reversed_prodigal-single_166	F27_PHAGE_COMPLETE_CIR-CU-CL-RE_31_45	1.9e-165	554.8	TIGR01059	DNA gyrase, B subunit	1.6e-165	555
ALT_07252016_14_scaffold_1_prodigal-single_26	ALT_PHAGE_CIR_40_13	3.2e-165	554.8	pVOG0348	putative SMC domain-containing protein	2.9e-165	554.9
ALT_09252017_20_scaffold_43_prodigal-single_215	ALT_PHAGE_CIR_40_22	3.2e-165	554.8	pVOG0348	putative SMC domain-containing protein	2.9e-165	554.9
scnpilot_p_inoc_scaffold_115_prodigal-single_196	SCN_PHAGE_53_15	2.3e-165	554.4	pVOG3263	phage major capsid protein	1.8e-165	554.8
LacPavin_0818_WC40_scaffold_407201_prodigal-single_27	LP_PHAGE_30_11	1.6e-165	554.1	VOG02912	REFSEQ 3,4-dihydroxy-2-butanone 4-phosphate synthase	1.4e-165	554.3
GWB1_scaffold_11_prodigal-single_214	GWB1_PHAGE_CIR_34_21	2e-165	554.1	TIGR02348	chaperonin GroL	1.8e-165	554.2
gwa1_scaffold_31_prodigal-single_214	GWA1_PHAGE_CIR_34_16	2e-165	554.1	TIGR02348	chaperonin GroL	1.8e-165	554.2
gwc1_scaffold_8_prodigal-single_63	GWC1_PHAGE_CIR_34_18	2e-165	554.1	TIGR02348	chaperonin GroL	1.8e-165	554.2
BML_coassembly_scaffold_37_prodigal-single_332	BML_PHAGE_CIR_40_15_B	2.9e-165	553.7	pVOG1001	capsid assembly protein	2.5e-165	553.9
As_gut_js4906-26-3_S26_scaffold_18_curated_prodigal-single_34	S26_PHAGE_CU_47_66	1.1e-141	476.9	TIGR00594	DNA polymerase III, alpha subunit	6e-165	553.8
LacPavin_0818_WC55_scaffold_2946_prodigal-single_270	LP_PHAGE_CIR_36_41	5e-165	552.8	VOG01449	Uncharacterized protein L728	4.5e-165	553
S2_009_000_R2_scaffold_4_prodigal-single_152	R2_PHAGE_CIR_46_32	9.2e-121	407.4	VOG12514	REFSEQ tail sheath protein	9.2e-165	553
FFC_09252017_16_scaffold_6_prodigal-single_74	FFC_PHAGE_CIR_42_59	1.7e-164	552	VOG09758	DNA-directed RNA polymerase subunit beta	1.5e-164	552.2
SRR1747052_scaffold_7_prodigal-single_16	F21_PHAGE_CIR_34_7	1.7e-164	551.8	pVOG0372	DNA ligase	1.3e-164	552.1
SR-VP_4-6_scaffold_141_3489769_prodigal-single_221	SR-VP_PHAGE_57_11	2.1e-164	551.7	pVOG3102	marine proteobacterial sortase target protein	1.7e-164	552
BML_08042016_6_5m_scaffold_3_prodigal-single_206	BML_PHAGE_37_14	1.4e-162	544.8	VOG04453	Major capsid protein	1.1e-164	551.8
PH2015_08_scaffold_0_prodigal-single_20	ERM_PHAGE_CIR_34_14	1.3e-164	551.3	VOG02024	Nicotinamide phosphoribosyltransferase	1.1e-164	551.6
PH2015_19_scaffold_1_prodigal-single_37	ERM_PHAGE_CIR_75_34	1.3e-164	551.3	VOG02024	Nicotinamide phosphoribosyltransferase	1.1e-164	551.6
PH2015_20_scaffold_1_prodigal-single_252	ERM_PHAGE_CIR_34_117	1.3e-164	551.3	VOG02024	Nicotinamide phosphoribosyltransferase	1.1e-164	551.6
SCNpilot_BF_INOC_scaffold_63_prodigal-single_500	SCN_PHAGE_41_19	1.1e-164	551	PF04293.13	SpoVR like protein	9.5e-165	551.2
gwe1_scaffold_79_prodigal-single_184	GWE1_PHAGE_CIR_39_28	7.4e-126	424.1	PF13597.6	Anaerobic ribonucleoside-triphosphate reductase	2.9e-164	550.9
SCNpilot_solid_1_scaffold_45_prodigal-single_27	SCN_PHAGE_52_81	3.9e-164	550.3	pVOG3263	phage major capsid protein	3.1e-164	550.7
scnpilot_solids1_trim150_scaffold_46_prodigal-single_49	SCN_PHAGE_52_48	3.9e-164	550.3	pVOG3263	phage major capsid protein	3.1e-164	550.7
scnpilot_solids2_trim150_scaffold_59_prodigal-single_50	SCN_PHAGE_53_104	3.9e-164	550.3	pVOG3263	phage major capsid protein	3.1e-164	550.7
Salt_Pond_R1_B_D2_MG_scaffold_4_prodigal-single_200	SP_PHAGE_44_14_B	7.9e-164	550.3	pVOG4577	DNA polymerase	6.5e-164	550.6
Salt_Pond_R1_A_D2_MG_scaffold_10_prodigal-single_148	SP_PHAGE_44_14_A	7.6e-164	550.3	pVOG4577	DNA polymerase	6.3e-164	550.6
LacPavin_0818_WC40_scaffold_75050_prodigal-single_59	LP_PHAGE_31_18	2.8e-164	550.4	VOG01449	Uncharacterized protein L728	2.5e-164	550.5
ALT_07252016_14_scaffold_1_prodigal-single_201	ALT_PHAGE_CIR_40_13	4.1e-164	550.1	VOG09734	REFSEQ putative virion structural protein	3.4e-164	550.4
ALT_09252017_20_scaffold_43_prodigal-single_169	ALT_PHAGE_CIR_40_22	4.1e-164	550.1	VOG09734	REFSEQ putative virion structural protein	3.4e-164	550.4
PHAGE-A10--js4906-27-5_S32_scaffold_40_curated_closed_complete_prodigal-single_144	A10_PHAGE_COMPLETE_CIR-CU-CL_30_1	8.3e-82	278.3	pVOG0420	nucleotide reductase	4.3e-164	550.3
LacPavin_0818_WC45_scaffold_4_curated_closed_complete_start-adj_prodigal-single_232	LP_PHAGE_COMPLETE_CIR-CU-CL_32_18	7.7e-83	281.9	TIGR00396	leucine--tRNA ligase	6.1e-164	550.2
LacPavin_0818_WC55_scaffold_0-10091_curated_closed_complete_start-adj_prodigal-single_232	LP_PHAGE_COMPLETE_CIR-CU-CL_32_25	7.7e-83	281.9	TIGR00396	leucine--tRNA ligase	6.1e-164	550.2
S2_003_000_R3_scaffold_4_prodigal-single_176	R3_PHAGE_CIR_58_19	8.9e-164	549.4	VOG02113	DNA ligase	7.3e-164	549.7
PHAGE-A7--js4906-24-3_S18_scaffold_0_curated_closed_complete_start-adj_prodigal-single_203	A7_PHAGE_COMPLETE_CIR-CU-CL-ST_29_1	4.8e-82	279.1	pVOG0420	nucleotide reductase	7.1e-164	549.6
js4906-24-2_S17_scaffold_16_prodigal-single_87	S17_PHAGE_CIR_29_32	4.8e-82	279.1	pVOG0420	nucleotide reductase	7.1e-164	549.6
js4906-24-4_S19_scaffold_0_prodigal-single_187	S19_PHAGE_CIR_29_36	4.8e-82	279.1	pVOG0420	nucleotide reductase	7.1e-164	549.6
js4906-24-5_S20_scaffold_1_prodigal-single_187	S20_PHAGE_CIR_29_38	4.8e-82	279.1	pVOG0420	nucleotide reductase	7.1e-164	549.6
Salt_Pond_R2_restored_H2O_MG_scaffold_1_prodigal-single_126	SP_PHAGE_CIR_38_20	2.1e-163	548.9	pVOG4577	DNA polymerase	1.5e-163	549.3
S2_005_002_R2_scaffold_27_prodigal-single_185	R2_PHAGE_CIR_50_38	1.4e-163	549	VOG09758	DNA-directed RNA polymerase subunit beta	1.1e-163	549.3
S2_005_003_R2_scaffold_22_prodigal-single_205	R2_PHAGE_CIR_50_795	1.4e-163	549	VOG09758	DNA-directed RNA polymerase subunit beta	1.1e-163	549.3
S2_005_003_R2_scaffold_7_prodigal-single_284	R2_PHAGE_CIR_46_26	1.7e-163	548.8	TIGR01051	DNA topoisomerase I	1.4e-163	549.1
SR-VP_0-2_scaffold_141_2510002_prodigal-single_158	SR-VP_PHAGE_48_23_A	5e-164	548.3	PF08298.11	PrkA AAA domain	3.3e-164	548.9
SR-VP_4-6_scaffold_141_5680703_prodigal-single_505	SR-VP_PHAGE_48_20	5e-164	548.3	PF08298.11	PrkA AAA domain	3.3e-164	548.9
BML_coassembly_scaffold_25_prodigal-single_369	BML_PHAGE_45_11	1.5e-163	548	VOG09968	60 kDa SS-A/Ro ribonucleoprotein homolog	1.2e-163	548.3
LacPavin_0818_WC55_scaffold_56344_prodigal-single_159	LP_PHAGE_40_9	3.3e-163	547.3	TIGR02504	ribonucleoside-diphosphate reductase, adenosylcobalamin-dependent	2.7e-163	547.6
Ig12092_scaffold_5_curated_closed_complete_prodigal-single_672	BJP_PHAGE_COMPLETE_CIR-CU-CL_29_15	1.7e-163	546.6	PF08298.11	PrkA AAA domain	1.1e-163	547.2
Ig8144_scaffold_2_curated_closed_complete_start-adj_prodigal-single_348	BJP_PHAGE_COMPLETE_CIR-CU-CL-ST_29_18	1.7e-163	546.6	PF08298.11	PrkA AAA domain	1.1e-163	547.2
SR-VP_0-2_scaffold_141_4939684_prodigal-single_37	SR-VP_PHAGE_48_23_B	2.1e-118	399.6	pVOG8004	tail sheath protein	5.2e-163	547.2
SR-VP_4-6_scaffold_141_5680703_prodigal-single_310	SR-VP_PHAGE_48_20	2.1e-118	399.6	pVOG8004	tail sheath protein	5.2e-163	547.2
ALT_09252017_20_scaffold_10_prodigal-single_67	ALT_PHAGE_51_12	8.1e-163	546.5	pVOG0088	ribonucleotide reductase of class Ia (aerobic), alpha subunit	7.2e-163	546.7
BML_08182015_1_5m_scaffold_5_prodigal-single_193	BML_PHAGE_39_22	1.3e-162	546.2	pVOG4577	DNA polymerase	1.1e-162	546.6
BML_08182015_6_5m_scaffold_6_prodigal-single_60	BML_PHAGE_39_25	1.3e-162	546.2	pVOG4577	DNA polymerase	1.1e-162	546.6
BML_08182015_8_5m_scaffold_0_prodigal-single_55	BML_PHAGE_39_34	1.3e-162	546.2	pVOG4577	DNA polymerase	1.1e-162	546.6
Carm_scaffold_0_prodigal-single_235	SHALE-W_PHAGE_CIR_53_0	1.3e-162	545.4	TIGR02504	ribonucleoside-diphosphate reductase, adenosylcobalamin-dependent	6.7e-163	546.3
SRR1747018_scaffold_396_prodigal-single_70	M01_PROPHAGE_38_52	2.3e-162	545.2	TIGR01865	CRISPR subtype II RNA-guided endonuclease Cas9	1.2e-162	546.1
PH2017_26_ELK_O_A_scaffold_10_prodigal-single_110	ERM_PHAGE_CIR_43_43	1.9e-162	545.7	pVOG4577	DNA polymerase	1.6e-162	546
js4906-25-2-S21_Prophage_curated_prodigal-single_121	S21_PROPHAGE_CU_32_49	2.4e-162	544.7	TIGR00643	ATP-dependent DNA helicase RecG	2e-162	545
SCNpilot_solid_1_scaffold_45_prodigal-single_29	SCN_PHAGE_52_81	2e-162	544.5	pVOG3262	phage putative helicase	1.8e-162	544.6
scnpilot_p_inoc_scaffold_115_prodigal-single_194	SCN_PHAGE_53_15	2e-162	544.5	pVOG3262	phage putative helicase	1.8e-162	544.6
scnpilot_solids1_trim150_scaffold_46_prodigal-single_51	SCN_PHAGE_52_48	2e-162	544.5	pVOG3262	phage putative helicase	1.8e-162	544.6
scnpilot_solids2_trim150_scaffold_59_prodigal-single_52	SCN_PHAGE_53_104	2e-162	544.5	pVOG3262	phage putative helicase	1.8e-162	544.6
aot2015-NO19_SRR1761693_USA_trim_clean_trim_clean_scaffold_5_curated_closed_complete_reversed_prodigal-single_32	AOT-USA_PLASMID_COMPLETE_CIR-CU-CL-RE_143_36	3.3e-162	544.1	TIGR00575	DNA ligase, NAD-dependent	2.8e-162	544.3
S2_006_000_R2_scaffold_7_prodigal-single_579	R2_PHAGE_46_15	1.3e-120	407	VOG12514	REFSEQ tail sheath protein	5e-162	544
PLM4_65_b1_redo_sep16_scaffold_0_prodigal-single_124	ER_PHAGE_49_14	3e-162	543.6	TIGR02348	chaperonin GroL	2.7e-162	543.8
PLM4_65_coex_sep16_scaffold_0_prodigal-single_353	ER_PHAGE_49_29	3e-162	543.6	TIGR02348	chaperonin GroL	2.7e-162	543.8
PHAGE-A4--js4906-25-3_S22_scaffold_24_curated_closed_complete_prodigal-single_72	A4_PHAGE_COMPLETE_CIR-CU-CL_34_1	5.3e-162	543.4	TIGR00575	DNA ligase, NAD-dependent	4.6e-162	543.6
PH2017_36_ELK_O_B_scaffold_2_prodigal-single_133	ERM_PHAGE_CIR_43_54	1.2e-161	543	pVOG4577	DNA polymerase	1e-161	543.3
SR-VP_4-6_scaffold_141_2201553_prodigal-single_192	SR-VP_PHAGE_64_16	1.2e-161	542	TIGR01448	helicase, RecD/TraA family	1e-161	542.3
SRR1747018_scaffold_2_1202_curated_prodigal-single_3	M01_PHAGE_CU_48_59	1.1e-161	541.7	TIGR01998	PTS system, N-acetylglucosamine-specific IIBC component	9.2e-162	541.9
LacPavin_0818_WC40_scaffold_86355_prodigal-single_219	LP_PHAGE_36_12	9.5e-162	541.5	TIGR00382	ATP-dependent Clp protease, ATP-binding subunit ClpX	7.7e-162	541.8
S2_012_000_R2_scaffold_0_prodigal-single_803	R2_PLASMID_CIR_59_76	2e-161	541.4	TIGR00194	excinuclease ABC subunit C	1.7e-161	541.7
PH2015_08_scaffold_0_prodigal-single_190	ERM_PHAGE_CIR_34_14	3.7e-19	71.9	VOG01228	Collagen-like protein 2	2.1e-162	541.6
PH2015_19_scaffold_1_prodigal-single_208	ERM_PHAGE_CIR_75_34	3.7e-19	71.9	VOG01228	Collagen-like protein 2	2.1e-162	541.6
PH2015_20_scaffold_1_prodigal-single_32	ERM_PHAGE_CIR_34_117	3.7e-19	71.9	VOG01228	Collagen-like protein 2	2.1e-162	541.6
Filtrate_w_scaffold_6_prodigal-single_174	MOOSE-W_PHAGE_30_0	3.5e-161	541.2	TIGR01051	DNA topoisomerase I	2.9e-161	541.4
Salt_Pond_R2_restored_H2O_MG_scaffold_3_prodigal-single_387	SP_PHAGE_33_24	1.6e-161	541.2	VOG02024	Nicotinamide phosphoribosyltransferase	1.4e-161	541.3
LSDeep1_scaffold_41_prodigal-single_389	LS_PHAGE_46_8	2.7e-161	540.6	VOG04453	Major capsid protein	2e-161	541.1
BML_08182015_1_5m_scaffold_19_prodigal-single_328	BML_PHAGE_CIR_42_5	7e-89	301.5	TIGR01346	isocitrate lyase	1.8e-161	541
Salt_Pond_R2_restored_H2O_MG_scaffold_5_prodigal-single_150	SP_PHAGE_CIR_41_28	9.2e-159	532.3	VOG04453	Major capsid protein	2.3e-161	540.9
PH2015_07_scaffold_0_prodigal-single_353	ERM_PHAGE_CIR_40_28	5e-161	539.5	pVOG0350	phosphoribosyltransferase	4.3e-161	539.8
PH2015_18_scaffold_0_prodigal-single_477	ERM_PHAGE_CIR_40_15	5e-161	539.5	pVOG0350	phosphoribosyltransferase	4.3e-161	539.8
PH2015_18_scaffold_2_prodigal-single_321	ERM_PHAGE_CIR_39_151	5e-161	539.5	pVOG0350	phosphoribosyltransferase	4.3e-161	539.8
LacPavin_0818_WC45_scaffold_160996_curated_closed_complete_prodigal-single_412	LP_PHAGE_COMPLETE_CIR-CU-CL_31_18	3.9e-161	538.8	PF08298.11	PrkA AAA domain	2.5e-161	539.5
ALT_09252017_20_scaffold_186_prodigal-single_44	ALT_PHAGE_39_22	1.9e-160	539.1	pVOG4577	DNA polymerase	1.5e-160	539.4
SR-VP_0-2_scaffold_141_4750547_curated_closed_complete_prodigal-single_434	SR-VP_PHAGE_COMPLETE_CIR-CU-CL_42_23	7.2e-161	538.6	TIGR00382	ATP-dependent Clp protease, ATP-binding subunit ClpX	5.8e-161	538.9
term1_saliva_scaffold_5_curated_closed_gap_prodigal-single_75	SALIVA_PHAGE_CIR-CU-GA_30_14	1.3e-160	538.7	pVOG0420	nucleotide reductase	1.2e-160	538.9
SRR1747065_scaffold_0_prodigal-single_18	F31_PHAGE_CIR_26_47	2.2e-160	537.4	PF01268.19	Formate--tetrahydrofolate ligase	9.2e-161	538.7
S2_012_000_R2_scaffold_0_prodigal-single_1032	R2_PLASMID_CIR_59_76	6.1e-161	537.9	TIGR02012	protein RecA	4.8e-161	538.3
ALT_09252017_20_scaffold_16_prodigal-single_129	ALT_PHAGE_39_18	1.1e-160	537.8	TIGR01821	5-aminolevulinic acid synthase	9e-161	538.1
PH2015_07_scaffold_0_prodigal-single_17	ERM_PHAGE_CIR_40_28	7.5e-114	384.5	pVOG8004	tail sheath protein	3.2e-160	538
PH2015_18_scaffold_0_prodigal-single_141	ERM_PHAGE_CIR_40_15	7.5e-114	384.5	pVOG8004	tail sheath protein	3.2e-160	538
PH2015_18_scaffold_2_prodigal-single_491	ERM_PHAGE_CIR_39_151	7.5e-114	384.5	pVOG8004	tail sheath protein	3.2e-160	538
LSDeep1_scaffold_41_prodigal-single_207	LS_PHAGE_46_8	2.8e-120	405.4	VOG04453	Major capsid protein	1.9e-160	537.8
BML_08042016_1_5m_scaffold_0_curated_closed_complete_prodigal-single_361	BML_PHAGE_COMPLETE_CIR-CU-CL_47_17	2.3e-160	537	TIGR00382	ATP-dependent Clp protease, ATP-binding subunit ClpX	1.9e-160	537.2
BML_08042016_6_5m_scaffold_1_prodigal-single_52	BML_PHAGE_CIR_47_13	2.3e-160	537	TIGR00382	ATP-dependent Clp protease, ATP-binding subunit ClpX	1.9e-160	537.2
BML_08182015_1_5m_scaffold_15_prodigal-single_390	BML_PHAGE_47_7	2.3e-160	537	TIGR00382	ATP-dependent Clp protease, ATP-binding subunit ClpX	1.9e-160	537.2
BML_08182015_6_5m_scaffold_18_prodigal-single_50	BML_PHAGE_47_8	2.3e-160	537	TIGR00382	ATP-dependent Clp protease, ATP-binding subunit ClpX	1.9e-160	537.2
BML_coassembly_scaffold_41_prodigal-single_50	BML_PHAGE_46_119	2.3e-160	537	TIGR00382	ATP-dependent Clp protease, ATP-binding subunit ClpX	1.9e-160	537.2
ALT_07252016_14_scaffold_0_prodigal-single_329	ALT_PHAGE_CIR_40_9	1.8e-159	535.9	pVOG4577	DNA polymerase	1.5e-159	536.2
ALT_09252017_20_scaffold_71_prodigal-single_169	ALT_PHAGE_40_66	1.8e-159	535.9	pVOG4577	DNA polymerase	1.5e-159	536.2
gwd2_scaffold_22_prodigal-single_137	GWD2_PHAGE_CIR_40_276	1e-159	535.2	TIGR00644	single-stranded-DNA-specific exonuclease RecJ	8.8e-160	535.4
gwf1_scaffold_9_prodigal-single_139	GWF1_PHAGE_CIR_40_27	1e-159	535.2	TIGR00644	single-stranded-DNA-specific exonuclease RecJ	8.8e-160	535.4
gwf2_scaffold_93_prodigal-single_135	GWF2_PHAGE_CIR_40_44	1e-159	535.2	TIGR00644	single-stranded-DNA-specific exonuclease RecJ	8.8e-160	535.4
FFC_09252017_16_scaffold_13_prodigal-single_35	FFC_PHAGE_43_1208	1.6e-159	535.1	VOG09780	REFSEQ putative major capsid protein	1.3e-159	535.4
Mad1_20_16_scaffold_0_curated_closed_complete_start-adj_prodigal-single_645	MAD1_PHAGE_COMPLETE_CIR-CU-CL-ST_26_25	5.6e-159	533.8	VOG00121	Ribonucleoside-diphosphate reductase subunit alpha	2.2e-159	535.1
SRR1747018_scaffold_2_1202_curated_prodigal-single_236	M01_PHAGE_CU_48_59	2.5e-158	529.8	TIGR01034	methionine adenosyltransferase	7.1e-160	534.9
JBCH_GD18_4_SO25_S179_scaffold_97345_prodigal-single_95	GD_PHAGE_CIR_32_9	2.5e-159	534.3	pVOG0918	repair exonuclease	2.2e-159	534.5
ENA-CEUD01013717-CEUD01013717-1_prodigal-single_279	TARA_PHAGE_44_1	5.7e-159	534.2	pVOG4577	DNA polymerase	4.8e-159	534.5
FFC_09252017_16_scaffold_13_prodigal-single_43	FFC_PHAGE_43_1208	4.6e-159	534.1	pVOG3265	virion structural protein	3.8e-159	534.3
ERMGT119_2_scaffold_6_prodigal-single_74	ER_PHAGE_CIR_36_10	7.8e-159	533.6	pVOG4598	P20	5.2e-159	534.2
ALT_07252016_14_scaffold_1_prodigal-single_69	ALT_PHAGE_CIR_40_13	4.3e-159	533.5	pVOG3262	phage putative helicase	3.8e-159	533.7
ALT_09252017_20_scaffold_43_prodigal-single_36	ALT_PHAGE_CIR_40_22	4.3e-159	533.5	pVOG3262	phage putative helicase	3.8e-159	533.7
term6_stool_scaffold_5_prodigal-single_173	STOOL_PHAGE_27_12	8.3e-159	533.1	VOG11849	REFSEQ putative SNF2 domain helicase	6.1e-159	533.6
SRR1747055_scaffold_2_prodigal-single_174	F-24_PHAGE_27_21	2.1e-116	393	VOG12514	REFSEQ tail sheath protein	8e-159	533.3
S2_018_000_R2_scaffold_9_prodigal-single_25	R2_PHAGE_49_14	1.3e-158	533	pVOG4577	DNA polymerase	1.1e-158	533.3
SRR1747023_scaffold_5_prodigal-single_2	F01_PHAGE_CIR_32_27	5.2e-159	533.1	VOG17497	REFSEQ gp540	4.6e-159	533.3
ALT_09252017_20_scaffold_16_prodigal-single_271	ALT_PHAGE_39_18	1.5e-158	532.8	pVOG4577	DNA polymerase	1.2e-158	533.2
BML_08182015_1_5m_scaffold_9_prodigal-single_168	BML_PHAGE_CIR_35_14	7.2e-159	532.8	VOG02492	REFSEQ baseplate wedge	6.4e-159	532.9
BML_08182015_6_5m_scaffold_7_prodigal-single_168	BML_PHAGE_CIR_35_18	7.2e-159	532.8	VOG02492	REFSEQ baseplate wedge	6.4e-159	532.9
SRR1747018_scaffold_2_1202_curated_prodigal-single_239	M01_PHAGE_CU_48_59	1.8e-116	393.4	VOG00360	DNA topoisomerase medium subunit	1.7e-158	532.6
PH2015_20_sub10_scaffold_1_prodigal-single_258	ERM_PHAGE_38_12	2.4e-158	532.1	pVOG4577	DNA polymerase	2e-158	532.4
H1c1_full_scaffold_271_prodigal-single_407	ER_PHAGE_35_11	3.1e-100	339.1	TIGR02510	ribonucleoside-diphosphate reductase, alpha chain	8.9e-159	532.4
S2_012_000_R2_scaffold_0_prodigal-single_681	R2_PLASMID_CIR_59_76	5.3e-159	532.1	TIGR01849	polyhydroxyalkanoate depolymerase, intracellular	4.6e-159	532.4
FFC_09252017_16_scaffold_6_prodigal-single_147	FFC_PHAGE_CIR_42_59	2.3e-158	531.5	VOG09732	REFSEQ putative tail sheath protein	2e-158	531.7
BML_08182015_1_5m_scaffold_19_prodigal-single_93	BML_PHAGE_CIR_42_5	4.9e-158	531.1	pVOG4577	DNA polymerase	3.6e-158	531.6
SRR1747018_scaffold_0_prodigal-single_115	M01_PHAGE_56_67	4.4e-158	530.5	TIGR01063	DNA gyrase, A subunit	3.2e-158	530.9
SRR1747018_scaffold_2_1202_curated_prodigal-single_201	M01_PHAGE_CU_48_59	4.6e-158	530.2	TIGR02074	penicillin-binding protein, 1A family	4.6e-158	530.2
ALT_09252017_20_scaffold_47_prodigal-single_195	ALT_PHAGE_40_10	5.9e-158	529.6	VOG04453	Major capsid protein	5.1e-158	529.8
FFC_09252017_16_scaffold_2_prodigal-single_95	FFC_PHAGE_44_113	1e-157	529.3	VOG02113	DNA ligase	8.6e-158	529.6
term1_saliva_scaffold_3_curated_closed_complete_prodigal-single_392	SALIVA_PHAGE_CIR-CU-GA_36_42	1.4e-157	529.3	VOG01720	Serine/threonine-protein phosphatase	1.2e-157	529.5
SRR1747032_scaffold_11_prodigal-single_338	M-09_PHAGE_50_88	9.8e-158	529.3	TIGR00575	DNA ligase, NAD-dependent	8.3e-158	529.5
SRR1747052_scaffold_2_prodigal-single_215	F-21_PHAGE_50_48	9.8e-158	529.3	TIGR00575	DNA ligase, NAD-dependent	8.3e-158	529.5
SRR1747061_scaffold_21_prodigal-single_334	M16_PHAGE_50_27	9.8e-158	529.3	TIGR00575	DNA ligase, NAD-dependent	8.3e-158	529.5
GWB1_scaffold_3_prodigal-single_285	GWB1_PHAGE_CIR_42_15	1e-157	528.6	pVOG0350	phosphoribosyltransferase	9.3e-158	528.8
gwa1_scaffold_1_prodigal-single_285	GWA1_PHAGE_CIR_42_18	1e-157	528.6	pVOG0350	phosphoribosyltransferase	9.3e-158	528.8
gwc1_scaffold_4_prodigal-single_285	GWC1_PHAGE_CIR_42_18	1e-157	528.6	pVOG0350	phosphoribosyltransferase	9.3e-158	528.8
S2_009_000_R2_scaffold_4_prodigal-single_272	R2_PHAGE_CIR_46_32	9.1e-158	528.4	TIGR00382	ATP-dependent Clp protease, ATP-binding subunit ClpX	8.1e-158	528.6
S2_006_000_R2_scaffold_7_prodigal-single_464	R2_PHAGE_46_15	9e-158	528.4	TIGR00382	ATP-dependent Clp protease, ATP-binding subunit ClpX	8.1e-158	528.6
BML_08182015_1_5m_scaffold_1_prodigal-single_11	BML_PHAGE_CIR_40_12	3.9e-157	528.2	pVOG4577	DNA polymerase	3e-157	528.5
BML_08182015_6_5m_scaffold_1_prodigal-single_304	BML_PHAGE_CIR_40_15_A	3.9e-157	528.2	pVOG4577	DNA polymerase	3e-157	528.5
GWB1_scaffold_1_prodigal-single_28	GWB1_PHAGE_CIR_38_192	1.5e-157	528.1	TIGR02348	chaperonin GroL	1.2e-157	528.4
gwa1_scaffold_0_prodigal-single_380	GWA1_PHAGE_CIR_38_15	1.5e-157	528.1	TIGR02348	chaperonin GroL	1.2e-157	528.4
gwc1_scaffold_2_prodigal-single_82	GWC1_PHAGE_CIR_38_223	1.5e-157	528.1	TIGR02348	chaperonin GroL	1.2e-157	528.4
gwc2_scaffold_8_prodigal-single_311	GWC2_PHAGE_CIR_38_18	1.5e-157	528.1	TIGR02348	chaperonin GroL	1.2e-157	528.4
gwd1_scaffold_1_prodigal-single_395	GWD1_PHAGE_CIR_38_79	1.5e-157	528.1	TIGR02348	chaperonin GroL	1.2e-157	528.4
rifoxya1_full_scaffold_4_prodigal-single_123	RIF_PHAGE_CIR_34_24	1.1e-80	274.5	VOG09009	Probable adenosylcobalamin-dependent ribonucleoside-triphosphate reductase	1.5e-157	528.4
rifoxyb1_full_scaffold_4_prodigal-single_123	RIF_PHAGE_CIR_34_124	1.1e-80	274.5	VOG09009	Probable adenosylcobalamin-dependent ribonucleoside-triphosphate reductase	1.5e-157	528.4
rifoxyc1_full_scaffold_4_prodigal-single_93	RIF_PHAGE_CIR_34_145	1.1e-80	274.5	VOG09009	Probable adenosylcobalamin-dependent ribonucleoside-triphosphate reductase	1.5e-157	528.4
rifoxyc1_sub10_scaffold_1_prodigal-single_269	RIF_PHAGE_CIR_34_15	1.1e-80	274.5	VOG09009	Probable adenosylcobalamin-dependent ribonucleoside-triphosphate reductase	1.5e-157	528.4
rifoxyd1_full_scaffold_6_prodigal-single_124	RIF_PHAGE_CIR_34_90	1.1e-80	274.5	VOG09009	Probable adenosylcobalamin-dependent ribonucleoside-triphosphate reductase	1.5e-157	528.4
LacPavin_0818_WC40_scaffold_120392_prodigal-single_99	LP_PHAGE_31_15	2.8e-157	527.8	TIGR02504	ribonucleoside-diphosphate reductase, adenosylcobalamin-dependent	2.1e-157	528.1
SR-VP_2-4_scaffold_141_5652861_prodigal-single_143	SR-VP_PHAGE_CIR_39_14	2.7e-157	527.3	pVOG11081	Rec A-like recombinase	2e-157	527.8
Ig12092_scaffold_5_curated_closed_complete_prodigal-single_572	BJP_PHAGE_COMPLETE_CIR-CU-CL_29_15	3.4e-157	527.4	TIGR02504	ribonucleoside-diphosphate reductase, adenosylcobalamin-dependent	2.8e-157	527.7
Ig8144_scaffold_2_curated_closed_complete_start-adj_prodigal-single_248	BJP_PHAGE_COMPLETE_CIR-CU-CL-ST_29_18	3.4e-157	527.4	TIGR02504	ribonucleoside-diphosphate reductase, adenosylcobalamin-dependent	2.8e-157	527.7
aot2015-NO19_SRR1761693_USA_trim_clean_trim_clean_scaffold_5_curated_closed_complete_reversed_prodigal-single_106	AOT-USA_PLASMID_COMPLETE_CIR-CU-CL-RE_143_36	5.2e-157	527	TIGR01063	DNA gyrase, A subunit	4.2e-157	527.3
FFC_09252017_16_scaffold_13_prodigal-single_106	FFC_PHAGE_43_1208	3.9e-157	527	pVOG3280	virion structural protein	3.3e-157	527.3
SR-VP_0-2_scaffold_141_2510002_prodigal-single_160	SR-VP_PHAGE_48_23_A	3.8e-157	526.2	PF04293.13	SpoVR like protein	3.3e-157	526.4
SR-VP_4-6_scaffold_141_5680703_prodigal-single_507	SR-VP_PHAGE_48_20	3.8e-157	526.2	PF04293.13	SpoVR like protein	3.3e-157	526.4
PHAGE-A12--js4906-22-5_S12_scaffold_9_curated_closed_complete_prodigal-single_63	A12_PHAGE_COMPLETE_CIR-CU-CL_32_1	9.6e-157	525.7	VOG17497	REFSEQ gp540	7.6e-157	526
LSDeep1_scaffold_42_prodigal-single_46	LS_PHAGE_CIR_60_22	4.4e-157	525.7	TIGR00485	translation elongation factor Tu	3.9e-157	525.8
BML_coassembly_scaffold_37_prodigal-single_337	BML_PHAGE_CIR_40_15_B	1.4e-156	525	VOG04453	Major capsid protein	1e-156	525.5
SRR1747040_scaffold_2_curated_closed_complete_prodigal-single_191	M11_PHAGE_COMPLETE_CIR-CU-CL_36_25	1.7e-156	525.2	TIGR00575	DNA ligase, NAD-dependent	1.4e-156	525.4
SR-VP_4-6_scaffold_141_4086954_prodigal-single_147	SR-VP_PHAGE_30_18	1.9e-156	525	TIGR02504	ribonucleoside-diphosphate reductase, adenosylcobalamin-dependent	1.6e-156	525.2
pig_ID_885_F13_scaffold_14_curated_prodigal-single_93	PIG_PHAGE_CU_41_30	1.4e-89	304.4	PF13597.6	Anaerobic ribonucleoside-triphosphate reductase	2e-156	525
PH2015_14_scaffold_1_prodigal-single_38	ERM_PHAGE_CIR_49_20	5.4e-156	523.9	VOG00121	Ribonucleoside-diphosphate reductase subunit alpha	4.1e-156	524.3
JSantini_GMIN_scaffold_8_prodigal-single_152	GM_PHAGE_38_38	5.8e-149	499.2	PF04293.13	SpoVR like protein	1.4e-156	524.3
SR-VP_0-2_scaffold_141_2071242_prodigal-single_559	SR-VP_PHAGE_CIR_63_141	1.2e-98	333.8	VOG09009	Probable adenosylcobalamin-dependent ribonucleoside-triphosphate reductase	3.3e-156	523.9
SR-VP_4-6_scaffold_141_559231_prodigal-single_456	SR-VP_PHAGE_CIR_63_139	1.2e-98	333.8	VOG09009	Probable adenosylcobalamin-dependent ribonucleoside-triphosphate reductase	3.3e-156	523.9
rifoxyd1_full_scaffold_5_prodigal-single_332	RIF_PHAGE_CIR_47_33	7.4e-137	460.1	TIGR01448	helicase, RecD/TraA family	4.1e-156	523.8
BML_08042016_1_5m_scaffold_1_curated_closed_gap_prodigal-single_325	BML_PHAGE_CIR-CU-GA_51_12	1.1e-155	523.4	pVOG4577	DNA polymerase	8.6e-156	523.7
ALT_09252017_20_scaffold_10_prodigal-single_91	ALT_PHAGE_51_12	1.1e-155	523.4	pVOG4577	DNA polymerase	8.6e-156	523.7
FFC_09252017_16_scaffold_4_prodigal-single_5	FFC_PHAGE_CIR_38_15	5.7e-156	523.5	pVOG3279	virion structural protein	4.9e-156	523.7
SRR1747018_scaffold_15_prodigal-single_76	M01_PHAGE_CIR_32_31	7.2e-156	523.3	pVOG0372	DNA ligase	5.6e-156	523.6
P0_An_pond3_S8_coassembly_k141_133253_prodigal-single_292	GD_PHAGE_62_180	2.3e-153	515.2	pVOG3102	marine proteobacterial sortase target protein	6.8e-156	523.6
aot2015-NO08_SRR1761682_USA_scaffold_2_curated_prodigal-single_153	AOT-USA_PHAGE_CU_74_48	1.2e-09	41.2	PF01345.18	Domain of unknown function DUF11	4.4e-160	523.3
FFC_09252017_16_scaffold_13_prodigal-single_169	FFC_PHAGE_43_1208	9.4e-156	522.8	VOG01059	REFSEQ putative DNA-directed RNA polymerase beta subunit	8.3e-156	523
SR-VP_0-2_scaffold_141_316084_prodigal-single_264	SR-VP_PHAGE_52_568	1.4e-155	522	TIGR01448	helicase, RecD/TraA family	1.2e-155	522.2
SR-VP_4-6_scaffold_141_283859_prodigal-single_156	SR-VP_PHAGE_52_310	1.4e-155	522	TIGR01448	helicase, RecD/TraA family	1.2e-155	522.2
BML_coassembly_scaffold_108_prodigal-single_95	BML_PHAGE_CIR_36_18	1.2e-155	521.9	VOG01449	Uncharacterized protein L728	1e-155	522.1
PH2017_26_ELK_O_A_scaffold_10_prodigal-single_365	ERM_PHAGE_CIR_43_43	1.4e-155	521.6	pVOG0350	phosphoribosyltransferase	1.3e-155	521.7
PH2017_36_ELK_O_B_scaffold_2_prodigal-single_364	ERM_PHAGE_CIR_43_54	1.4e-155	521.6	pVOG0350	phosphoribosyltransferase	1.3e-155	521.7
DGJ7_scaffold_2_2069_prodigal-single_193	DGJ_PHAGE_43_837	6e-155	520.9	pVOG4577	DNA polymerase	4.3e-155	521.4
Carm_scaffold_0_prodigal-single_197	SHALE-W_PHAGE_CIR_53_0	6.8e-155	520.5	pVOG0354	RNA polymerase beta subunit	6e-155	520.6
Filtrate_w_scaffold_6_prodigal-single_67	MOOSE-W_PHAGE_30_0	2e-154	517.8	pVOG0350	phosphoribosyltransferase	4e-155	520.1
LacPavin_0818_WC45_scaffold_4_curated_closed_complete_start-adj_prodigal-single_399	LP_PHAGE_COMPLETE_CIR-CU-CL_32_18	2.3e-155	519.8	TIGR01472	GDP-mannose 4,6-dehydratase	2e-155	520
LacPavin_0818_WC55_scaffold_0-10091_curated_closed_complete_start-adj_prodigal-single_399	LP_PHAGE_COMPLETE_CIR-CU-CL_32_25	2.3e-155	519.8	TIGR01472	GDP-mannose 4,6-dehydratase	2e-155	520
term2_saliva_scaffold_1_prodigal-single_96	SALIVA_PHAGE_CIR_35_35	1.2e-154	519.6	pVOG0354	RNA polymerase beta subunit	9.8e-155	519.9
FFC_09252017_16_scaffold_13_prodigal-single_61	FFC_PHAGE_43_1208	1.6e-154	519.4	pVOG0348	putative SMC domain-containing protein	1.4e-154	519.6
JGI24723J26617_10000007_prodigal-single_453	OS_PHAGE_40_40	2.8e-154	518.7	pVOG4577	DNA polymerase	2.1e-154	519.1
CG_2015-01t_scaffold_2_prodigal-single_72	CG_PHAGE_37_32	3.1e-154	518.6	pVOG4577	DNA polymerase	2.3e-154	519
PH2015_20_sub10_scaffold_1_prodigal-single_411	ERM_PHAGE_38_12	8.4e-114	384.4	VOG12514	REFSEQ tail sheath protein	1.7e-154	519
PH2017_26_ELK_O_A_scaffold_10_prodigal-single_315	ERM_PHAGE_CIR_43_43	9.9e-155	518.4	TIGR00382	ATP-dependent Clp protease, ATP-binding subunit ClpX	8.7e-155	518.6
PH2017_36_ELK_O_B_scaffold_2_prodigal-single_414	ERM_PHAGE_CIR_43_54	9.9e-155	518.4	TIGR00382	ATP-dependent Clp protease, ATP-binding subunit ClpX	8.7e-155	518.6
SRR1747018_scaffold_3_prodigal-single_143	M01_PHAGE_31_130	3.7e-154	518.2	pVOG1198	DNA polymerase	3e-154	518.5
SRR1747020_scaffold_5_prodigal-single_112	M03_PHAGE_31_21	3.7e-154	518.2	pVOG1198	DNA polymerase	3e-154	518.5
SRR1747022_scaffold_18_curated_closed_gap_prodigal-single_111	M05_PHAGE_CIR-CU-GA_31_25	3.7e-154	518.2	pVOG1198	DNA polymerase	3e-154	518.5
SRR1747040_scaffold_0_curated_prodigal-single_144	M11_PHAGE_CU_31_24	3.7e-154	518.2	pVOG1198	DNA polymerase	3e-154	518.5
SRR1747048_scaffold_1_prodigal-single_145	M14_PHAGE_31_35	3.7e-154	518.2	pVOG1198	DNA polymerase	3e-154	518.5
SRR1747057_scaffold_1_prodigal-single_136	F-26_PHAGE_31_64	3.7e-154	518.2	pVOG1198	DNA polymerase	3e-154	518.5
SRR1747059_scaffold_0_curated_closed_complete_reversed_prodigal-single_111	F27_PHAGE_COMPLETE_CIR-CU-CL-RE_31_45	3.7e-154	518.2	pVOG1198	DNA polymerase	3e-154	518.5
BML_08042016_1_5m_scaffold_0_curated_closed_complete_prodigal-single_108	BML_PHAGE_COMPLETE_CIR-CU-CL_47_17	4.1e-154	518.2	pVOG4577	DNA polymerase	3.3e-154	518.5
BML_08042016_6_5m_scaffold_1_prodigal-single_305	BML_PHAGE_CIR_47_13	4.1e-154	518.2	pVOG4577	DNA polymerase	3.3e-154	518.5
BML_08182015_1_5m_scaffold_15_prodigal-single_135	BML_PHAGE_47_7	4.1e-154	518.2	pVOG4577	DNA polymerase	3.3e-154	518.5
BML_08182015_6_5m_scaffold_18_prodigal-single_308	BML_PHAGE_47_8	4.1e-154	518.2	pVOG4577	DNA polymerase	3.3e-154	518.5
pig_ID_3640_F65_scaffold_1_curated_prodigal-single_137	PIG_PHAGE_CU_31_47	3.4e-154	518.1	VOG01720	Serine/threonine-protein phosphatase	2.8e-154	518.4
SCNpilot_solid_1_scaffold_45_prodigal-single_170	SCN_PHAGE_52_81	3.3e-154	517.7	VOG01059	REFSEQ putative DNA-directed RNA polymerase beta subunit	2.7e-154	518
scnpilot_p_inoc_scaffold_115_prodigal-single_52	SCN_PHAGE_53_15	3.3e-154	517.7	VOG01059	REFSEQ putative DNA-directed RNA polymerase beta subunit	2.7e-154	518
scnpilot_solids1_trim150_scaffold_46_prodigal-single_191	SCN_PHAGE_52_48	3.3e-154	517.7	VOG01059	REFSEQ putative DNA-directed RNA polymerase beta subunit	2.7e-154	518
Mad1_20_16_scaffold_0_curated_closed_complete_start-adj_prodigal-single_259	MAD1_PHAGE_COMPLETE_CIR-CU-CL-ST_26_25	1.2e-154	517.5	PF08298.11	PrkA AAA domain	8.8e-155	517.9
S2_006_000_R2_scaffold_44_prodigal-single_160	R2_PHAGE_CIR_48_113	4.5e-154	517.5	VOG09758	DNA-directed RNA polymerase subunit beta	3.4e-154	517.9
S2_009_000_R2_scaffold_40_prodigal-single_39	R2_PHAGE_CIR_48_27	4.5e-154	517.5	VOG09758	DNA-directed RNA polymerase subunit beta	3.4e-154	517.9
PHAGE-A5--js4906-26-5_S28_scaffold_15_curated_closed_complete_prodigal-single_98	A5_PHAGE_COMPLETE_CIR-CU-CL_32_1	2.7e-154	517.4	TIGR02348	chaperonin GroL	2.3e-154	517.6
pig_ID_3489_F71_scaffold_0_curated_closed_complete_prodigal-single_197	PIG_PHAGE_COMPLETE_CIR-CU-CL_37_51	1.9e-153	515.1	pVOG0420	nucleotide reductase	3.6e-154	517.5
aot2015-SM37_SRR1761715_Peru_trim_clean_trim_clean_scaffold_2_curated_closed_complete_prodigal-single_127	AOT-PERU_PHAGE_COMPLETE_CIR-CU-CL_35_94	7e-130	436.8	TIGR02348	chaperonin GroL	2.7e-154	517.4
Filtrate_w_scaffold_1_prodigal-single_385	MOOSE-W_PHAGE_30_1	8e-154	516.6	TIGR01073	ATP-dependent DNA helicase PcrA	6.4e-154	516.9
pig_ID_2419_F67_scaffold_3_curated_closed_complete_prodigal-single_117	PIG_PHAGE_COMPLETE_CIR-CU-CL_31_57	4.3e-154	516.7	TIGR02348	chaperonin GroL	3.7e-154	516.9
pig_ID_445_F78_scaffold_208_curated_prodigal-single_233	PIG_PHAGE_CU_31_44	4.3e-154	516.7	TIGR02348	chaperonin GroL	3.6e-154	516.9
S2_012_000_R2_scaffold_0_prodigal-single_574	R2_PLASMID_CIR_59_76	5.1e-154	516.3	TIGR00457	asparagine--tRNA ligase	4.4e-154	516.5
H18_Tanzania_scaffold_0_prodigal-single_284	H18-TANZANIA_PHAGE_33_33	1.2e-153	516	pVOG0372	DNA ligase	8.6e-154	516.4
JGI24723J26617_10000007_prodigal-single_55	OS_PHAGE_40_40	6.6e-154	516.1	VOG02024	Nicotinamide phosphoribosyltransferase	5.5e-154	516.3
S2_012_000_R2_scaffold_0_prodigal-single_1140	R2_PLASMID_CIR_59_76	3.4e-154	516	TIGR01420	twitching motility protein	3e-154	516.2
SCNpilot_BF_INOC_scaffold_63_prodigal-single_427	SCN_PHAGE_41_19	6.6e-154	516.1	pVOG0350	phosphoribosyltransferase	5.9e-154	516.2
Salt_Pond_R2_restored_H2O_MG_scaffold_3_prodigal-single_135	SP_PHAGE_33_24	1.4e-153	515.5	TIGR02504	ribonucleoside-diphosphate reductase, adenosylcobalamin-dependent	1.2e-153	515.8
SRR1747035_scaffold_3_prodigal-single_119	F09_PHAGE_CIR_33_145	2.7e-153	514.8	pVOG0372	DNA ligase	2e-153	515.2
SR-VP_0-2_scaffold_141_4753700_prodigal-single_300	SR-VP_PHAGE_32_29	6.3e-153	513.9	TIGR01051	DNA topoisomerase I	4.3e-153	514.4
SR-VP_4-6_scaffold_141_2630357_prodigal-single_472	SR-VP_PHAGE_40_16	6.3e-153	513.9	TIGR01051	DNA topoisomerase I	4.3e-153	514.4
Salt_Pond_R2_restored_H2O_MG_scaffold_1_prodigal-single_41	SP_PHAGE_CIR_38_20	1.6e-153	514	PF00464.19	Serine hydroxymethyltransferase	1.3e-153	514.2
SRR1747046_scaffold_29_prodigal-single_222	F16_PHAGE_34_17	8.2e-153	513.1	TIGR01059	DNA gyrase, B subunit	6.6e-153	513.4
04302015_21_scaffold_10_prodigal-single_74	GR_PHAGE_54_16_B	5.6e-153	513	pVOG0350	phosphoribosyltransferase	5e-153	513.2
SRR1747018_scaffold_13_prodigal-single_201	M01_PHAGE_CIR_33_48	1.2e-152	512.6	pVOG0372	DNA ligase	8.9e-153	513
JSantini_GMIN_scaffold_8_prodigal-single_205	GM_PHAGE_38_38	6.4e-153	512.8	pVOG0350	phosphoribosyltransferase	5.7e-153	513
As_gut_js4906-26-3_S26_scaffold_18_curated_prodigal-single_110	S26_PHAGE_CU_47_66	1.3e-152	512.6	TIGR01073	ATP-dependent DNA helicase PcrA	1.1e-152	512.8
BML_coassembly_scaffold_13_prodigal-single_63	BML_PHAGE_CIR_41_12	7e-153	512.7	pVOG0350	phosphoribosyltransferase	6.3e-153	512.8
LacPavin_0818_WC45_scaffold_160996_curated_closed_complete_prodigal-single_757	LP_PHAGE_COMPLETE_CIR-CU-CL_31_18	7e-153	512.1	PF04293.13	SpoVR like protein	6e-153	512.4
ENA-CEUD01013717-CEUD01013717-1_prodigal-single_122	TARA_PHAGE_44_1	1.9e-106	360	VOG12514	REFSEQ tail sheath protein	1.7e-152	512.4
PHAGE-A3--js4906-20-2_S1_scaffold_104-98_curated_closed_complete_prodigal-single_79	A3_PHAGE_COMPLETE_CIR-CU-CL_34_1	1.6e-152	512	TIGR00575	DNA ligase, NAD-dependent	1.4e-152	512.2
SR-VP_0-2_scaffold_141_4556078_prodigal-single_474	SR-VP_PHAGE_50_14	7.2e-153	512	TIGR03251	L-lysine 6-transaminase	6.5e-153	512.1
SR-VP_0-2_scaffold_141_316084_prodigal-single_643	SR-VP_PHAGE_52_568	6.4e-153	512	TIGR00485	translation elongation factor Tu	5.8e-153	512.1
SR-VP_4-6_scaffold_141_283859_prodigal-single_531	SR-VP_PHAGE_52_310	6.4e-153	512	TIGR00485	translation elongation factor Tu	5.8e-153	512.1
SRR1747032_scaffold_1_prodigal-single_348	M09_PHAGE_CIR_32_33	1.6e-152	511.5	TIGR02348	chaperonin GroL	1.3e-152	511.8
SRR1747045_scaffold_1_prodigal-single_78	F-15_PHAGE_32_244	1.6e-152	511.5	TIGR02348	chaperonin GroL	1.3e-152	511.8
SRR1747052_scaffold_1_prodigal-single_250	F21_PHAGE_CIR_32_21	1.6e-152	511.5	TIGR02348	chaperonin GroL	1.3e-152	511.8
SRR1747064_scaffold_2_prodigal-single_289	F30_PHAGE_CIR_32_75	1.6e-152	511.5	TIGR02348	chaperonin GroL	1.3e-152	511.8
Salt_Pond_R1_A_D2_MG_scaffold_10_prodigal-single_389	SP_PHAGE_44_14_A	1.8e-152	511.5	TIGR01134	amidophosphoribosyltransferase	1.6e-152	511.7
Salt_Pond_R1_B_D2_MG_scaffold_4_prodigal-single_442	SP_PHAGE_44_14_B	1.8e-152	511.5	TIGR01134	amidophosphoribosyltransferase	1.6e-152	511.7
BML_08042016_6_5m_scaffold_14_prodigal-single_243	BML_PHAGE_48_9	1.4e-152	511.3	TIGR00382	ATP-dependent Clp protease, ATP-binding subunit ClpX	1.2e-152	511.6
BML_coassembly_scaffold_234_prodigal-single_235	BML_PHAGE_48_38	1.4e-152	511.3	TIGR00382	ATP-dependent Clp protease, ATP-binding subunit ClpX	1.2e-152	511.6
Filtrate_w_scaffold_1_prodigal-single_113	MOOSE-W_PHAGE_30_1	5.6e-150	503.7	TIGR01063	DNA gyrase, A subunit	3.4e-152	511
rifoxyd1_full_scaffold_5_prodigal-single_211	RIF_PHAGE_CIR_47_33	3.3e-152	510.5	TIGR02348	chaperonin GroL	2.7e-152	510.8
S2_009_000_R2_scaffold_4_prodigal-single_269	R2_PHAGE_CIR_46_32	7.8e-152	510.5	VOG00360	DNA topoisomerase medium subunit	6.4e-152	510.8
S2_006_000_R2_scaffold_7_prodigal-single_467	R2_PHAGE_46_15	7.9e-152	510.5	VOG00360	DNA topoisomerase medium subunit	6.5e-152	510.8
SR-VP_0-2_scaffold_141_4750547_curated_closed_complete_prodigal-single_950	SR-VP_PHAGE_COMPLETE_CIR-CU-CL_42_23	2.1e-152	510.4	TIGR03251	L-lysine 6-transaminase	1.8e-152	510.6
BML_coassembly_scaffold_25_prodigal-single_152	BML_PHAGE_45_11	3.9e-152	510.2	pVOG0350	phosphoribosyltransferase	3.5e-152	510.4
PH2015_22_scaffold_1_prodigal-single_238	ERM_PHAGE_42_11	1e-151	509.7	VOG09765	REFSEQ putative virion structural protein	8.9e-152	509.9
NODE_14_length_293356_cov_397-335986_prodigal-single_222	S9_PHAGE_34_1	9.8e-152	509.4	pVOG0420	nucleotide reductase	8.7e-152	509.6
aot2015-NO19_SRR1761693_USA_trim_clean_trim_clean_scaffold_5_curated_closed_complete_reversed_prodigal-single_44	AOT-USA_PLASMID_COMPLETE_CIR-CU-CL-RE_143_36	1.6e-26	95.6	PF13306.6	BspA type Leucine rich repeat region (6 copies)	1.4e-154	509.6
scnpilot_solids2_trim150_scaffold_59_prodigal-single_193	SCN_PHAGE_53_104	1.6e-151	508.9	VOG01059	REFSEQ putative DNA-directed RNA polymerase beta subunit	1.2e-151	509.2
Ig12092_scaffold_5_curated_closed_complete_prodigal-single_675	BJP_PHAGE_COMPLETE_CIR-CU-CL_29_15	9.9e-152	508.4	PF04293.13	SpoVR like protein	8.6e-152	508.6
Ig8144_scaffold_2_curated_closed_complete_start-adj_prodigal-single_351	BJP_PHAGE_COMPLETE_CIR-CU-CL-ST_29_18	9.9e-152	508.4	PF04293.13	SpoVR like protein	8.6e-152	508.6
term4_saliva_scaffold_1_prodigal-single_94	SALIVA_PHAGE_53_32	2.7e-151	508.2	TIGR00643	ATP-dependent DNA helicase RecG	2.3e-151	508.4
SR-VP_0-2_scaffold_141_2071242_prodigal-single_556	SR-VP_PHAGE_CIR_63_141	2.3e-151	508.1	TIGR01448	helicase, RecD/TraA family	2e-151	508.3
SR-VP_4-6_scaffold_141_559231_prodigal-single_459	SR-VP_PHAGE_CIR_63_139	2.3e-151	508.1	TIGR01448	helicase, RecD/TraA family	2e-151	508.3
SR-VP_0-2_scaffold_141_4939684_prodigal-single_197	SR-VP_PHAGE_48_23_B	4e-151	508.2	VOG00360	DNA topoisomerase medium subunit	3.6e-151	508.3
SR-VP_4-6_scaffold_141_5680703_prodigal-single_151	SR-VP_PHAGE_48_20	4e-151	508.2	VOG00360	DNA topoisomerase medium subunit	3.6e-151	508.3
5H_04062016_scaffold_1_prodigal-single_45	SHALE-W_PHAGE_25_0	9.3e-91	308	TIGR02504	ribonucleoside-diphosphate reductase, adenosylcobalamin-dependent	2.5e-151	508.1
SRR1747018_scaffold_15_prodigal-single_191	M01_PHAGE_CIR_32_31	3.1e-151	507.3	VOG02024	Nicotinamide phosphoribosyltransferase	1.9e-151	508
SCNpilot_BF_INOC_scaffold_63_prodigal-single_196	SCN_PHAGE_41_19	2.2e-151	507.8	VOG01449	Uncharacterized protein L728	2e-151	508
scnpilot_solids2_trim150_scaffold_133_prodigal-single_248	SCN_PHAGE_32_18	3.9e-151	507.6	VOG02113	DNA ligase	3.5e-151	507.8
ALT_07252016_14_scaffold_1_prodigal-single_67	ALT_PHAGE_CIR_40_13	4.7e-151	507.1	VOG09780	REFSEQ putative major capsid protein	3.9e-151	507.4
ALT_09252017_20_scaffold_43_prodigal-single_34	ALT_PHAGE_CIR_40_22	4.7e-151	507.1	VOG09780	REFSEQ putative major capsid protein	3.9e-151	507.4
SRR1747018_scaffold_2_1202_curated_prodigal-single_238	M01_PHAGE_CU_48_59	1.1e-116	393.8	TIGR01525	heavy metal translocating P-type ATPase	7e-151	506.7
LD_Run2_13_scaffold_0_prodigal-single_300	CHG_PHAGE_CIR_31_47	1.5e-150	506.3	VOG00360	DNA topoisomerase medium subunit	1.2e-150	506.6
JSantini_GMIN_scaffold_8_prodigal-single_153	GM_PHAGE_38_38	6.2e-151	506.2	PF04285.12	Protein of unknown function (DUF444)	5.5e-151	506.3
Salt_Pond_R1_B_H2O_MG_scaffold_1_prodigal-single_303	SP_PHAGE_CIR_37_21	4.5e-151	506.1	PF01654.17	Cytochrome bd terminal oxidase subunit I	4e-151	506.3
CG_2015-01t_scaffold_2_prodigal-single_135	CG_PHAGE_37_32	4.1e-148	497.2	VOG09009	Probable adenosylcobalamin-dependent ribonucleoside-triphosphate reductase	7.3e-151	506.3
S16_GE16_scaffold_55267_prodigal-single_479	GD_PHAGE_CIR_35_878	5.8e-151	506	VOG02912	REFSEQ 3,4-dihydroxy-2-butanone 4-phosphate synthase	5e-151	506.2
S19_GE19_scaffold_251993_prodigal-single_170	GD_PHAGE_CIR_35_52	5.8e-151	506	VOG02912	REFSEQ 3,4-dihydroxy-2-butanone 4-phosphate synthase	5e-151	506.2
S27_BME27_1069154_prodigal-single_500	BM_PHAGE_CIR_35_55	5.8e-151	506	VOG02912	REFSEQ 3,4-dihydroxy-2-butanone 4-phosphate synthase	5e-151	506.2
SRR1747030_scaffold_3_prodigal-single_142	M07_PHAGE_34_19	3.5e-126	425.4	TIGR01517	calcium-translocating P-type ATPase, PMCA-type	1.6e-150	505.9
SRR1747018_scaffold_2_1202_curated_prodigal-single_307	M01_PHAGE_CU_48_59	7.3e-83	281.6	TIGR01448	helicase, RecD/TraA family	1.2e-150	505.6
pre3_saliva_scaffold_6_prodigal-single_169	SALIVA_PHAGE_CIR_35_33	3.7e-150	504.9	pVOG0348	putative SMC domain-containing protein	3.1e-150	505.2
S2_018_000_R2_scaffold_9_prodigal-single_299	R2_PHAGE_49_14	2.5e-150	505	pVOG0382	DNA gyrase	2.3e-150	505.1
pre3_saliva_scaffold_6_prodigal-single_186	SALIVA_PHAGE_CIR_35_33	3.9e-82	279.7	VOG04054	Peptidoglycan hydrolase gp181	4.7e-150	505
FFSP_09252017_12_scaffold_64_prodigal-single_268	FFSP_PHAGE_34_11	2.1e-150	504.6	VOG01449	Uncharacterized protein L728	1.8e-150	504.8
SCNpilot_solid_1_scaffold_45_prodigal-single_5	SCN_PHAGE_52_81	1.4e-57	198.5	pVOG5384	virion structural protein	1.8e-150	504.7
scnpilot_p_inoc_scaffold_115_prodigal-single_218	SCN_PHAGE_53_15	1.4e-57	198.5	pVOG5384	virion structural protein	1.8e-150	504.7
scnpilot_solids1_trim150_scaffold_46_prodigal-single_27	SCN_PHAGE_52_48	1.4e-57	198.5	pVOG5384	virion structural protein	1.8e-150	504.7
scnpilot_solids2_trim150_scaffold_59_prodigal-single_28	SCN_PHAGE_53_104	1.4e-57	198.5	pVOG5384	virion structural protein	1.8e-150	504.7
LacPavin_0818_WC45_scaffold_160996_curated_closed_complete_prodigal-single_251	LP_PHAGE_COMPLETE_CIR-CU-CL_31_18	2.2e-150	504.4	pVOG0350	phosphoribosyltransferase	2e-150	504.6
BML_08012017_8_0m_scaffold_2_prodigal-single_261	BML_PHAGE_CIR_31_29_A	7.1e-150	504.1	pVOG4577	DNA polymerase	5.8e-150	504.4
BML_08012017_9_75m_scaffold_2_prodigal-single_343	BML_PHAGE_CIR_31_13	7.1e-150	504.1	pVOG4577	DNA polymerase	5.8e-150	504.4
BML_08022017_1_5m_scaffold_2_prodigal-single_93	BML_PHAGE_CIR_31_29_B	7.1e-150	504.1	pVOG4577	DNA polymerase	5.8e-150	504.4
BML_08022017_6_5m_scaffold_3_prodigal-single_341	BML_PHAGE_CIR_31_30	7.1e-150	504.1	pVOG4577	DNA polymerase	5.8e-150	504.4
LSDeep1_scaffold_41_prodigal-single_86	LS_PHAGE_46_8	1.9e-134	452.3	TIGR02504	ribonucleoside-diphosphate reductase, adenosylcobalamin-dependent	3.8e-150	504.2
S20_GE20_scaffold_13766_prodigal-single_49	GD_PHAGE_36_14	4.4e-148	497.4	TIGR02504	ribonucleoside-diphosphate reductase, adenosylcobalamin-dependent	3.9e-150	504.1
FFC_09252017_16_scaffold_4_prodigal-single_150	FFC_PHAGE_CIR_38_15	1.1e-149	503.3	pVOG0348	putative SMC domain-containing protein	1e-149	503.5
scnpilot_solids2_trim150_scaffold_133_prodigal-single_116	SCN_PHAGE_32_18	1.4e-116	392.2	PF08298.11	PrkA AAA domain	2.1e-150	503.5
rifcsphigho2_12_scaffold_16_prodigal-single_156	RIF_UNKNOWN_CIR_35_23	1.1e-149	501.8	PF00709.21	Adenylosuccinate synthetase	3.5e-150	503.5
term4_saliva_scaffold_1_prodigal-single_49	SALIVA_PHAGE_53_32	2.9e-150	502.8	TIGR02012	protein RecA	2.4e-150	503.1
rifcsphigho2-12_scaffold_combined_curated_prodigal-single_283	RIF_PHAGE_CU_33_10	2.2e-149	502.3	pVOG4598	P20	1.5e-149	502.8
subassembly_31bins_VIRSorter_scaffold_0-circular-cat_2_SIZE_382860bp_prodigal-single_428	RIVER-W_PHAGE_42_0	7.2e-75	255.2	TIGR01448	helicase, RecD/TraA family	1.2e-149	502.3
S2_012_000_R2_scaffold_0_prodigal-single_682	R2_PLASMID_CIR_59_76	1e-149	502	TIGR02515	type IV pilus secretin PilQ	8.2e-150	502.3
SRR1747021_scaffold_4_curated_closed_complete_prodigal-single_14	M04_PHAGE_COMPLETE_CIR-CU-CL_33_59	4.1e-149	501.3	pVOG0354	RNA polymerase beta subunit	3e-149	501.8
BML_08042016_1_5m_scaffold_1_curated_closed_gap_prodigal-single_166	BML_PHAGE_CIR-CU-GA_51_12	1.4e-149	501.4	TIGR00382	ATP-dependent Clp protease, ATP-binding subunit ClpX	1.2e-149	501.6
LacPavin_0818_WC55_scaffold_2946_prodigal-single_130	LP_PHAGE_CIR_36_41	2.5e-149	501.3	VOG02492	REFSEQ baseplate wedge	2.2e-149	501.5
P0_An_pond3_S8_coassembly_k141_133253_prodigal-single_419	GD_PHAGE_62_180	2.7e-149	501.2	TIGR01448	helicase, RecD/TraA family	2.4e-149	501.4
SRR1747022_scaffold_22_prodigal-single_70	M-05_PHAGE_37_37	5.6e-149	501.1	VOG00360	DNA topoisomerase medium subunit	4.8e-149	501.3
SCNpilot_BF_INOC_scaffold_63_prodigal-single_499	SCN_PHAGE_41_19	3.4e-149	500.4	PF04285.12	Protein of unknown function (DUF444)	3e-149	500.6
S16_GE16_scaffold_55267_prodigal-single_382	GD_PHAGE_CIR_35_878	4.1e-149	500.3	pVOG0350	phosphoribosyltransferase	3.6e-149	500.4
S19_GE19_scaffold_251993_prodigal-single_73	GD_PHAGE_CIR_35_52	4.1e-149	500.3	pVOG0350	phosphoribosyltransferase	3.6e-149	500.4
S27_BME27_1069154_prodigal-single_597	BM_PHAGE_CIR_35_55	4.1e-149	500.3	pVOG0350	phosphoribosyltransferase	3.6e-149	500.4
Salt_Pond_R1_B_H2O_MG_scaffold_1_prodigal-single_304	SP_PHAGE_CIR_37_21	2.7e-149	500	PF00464.19	Serine hydroxymethyltransferase	2.3e-149	500.3
Salt_Pond_R2_restored_H2O_MG_scaffold_1_prodigal-single_8	SP_PHAGE_CIR_38_20	1.4e-115	388.9	TIGR01305	guanosine monophosphate reductase	2e-149	500.1
SRR1747046_scaffold_29_prodigal-single_201	F16_PHAGE_34_17	9.1e-149	499.9	TIGR01073	ATP-dependent DNA helicase PcrA	8.1e-149	500
LacPavin_0818_WC45_scaffold_30120_prodigal-single_2	LP_PHAGE_46_12	6e-149	499.6	PF04285.12	Protein of unknown function (DUF444)	5.3e-149	499.8
SRR1747053_scaffold_1_prodigal-single_171	F22_PHAGE_CIR_34_47	1.1e-148	499.5	TIGR01073	ATP-dependent DNA helicase PcrA	1e-148	499.7
SR-VP_0-2_scaffold_141_4953755_prodigal-single_153	SR-VP_PHAGE_43_18	8.8e-149	499.2	pVOG0350	phosphoribosyltransferase	6.9e-149	499.5
pig_ID_3640_F65_scaffold_1_curated_prodigal-single_206	PIG_PHAGE_CU_31_47	2.4e-75	256.5	PF00464.19	Serine hydroxymethyltransferase	4.1e-149	499.4
SR-VP_4-6_scaffold_141_3489769_prodigal-single_204	SR-VP_PHAGE_57_11	1.8e-148	498.5	TIGR01448	helicase, RecD/TraA family	1.6e-148	498.7
SRR1747055_scaffold_2_prodigal-single_128	F-24_PHAGE_27_21	3e-148	498.4	VOG01720	Serine/threonine-protein phosphatase	2.5e-148	498.7
S2_012_000_R2_scaffold_0_prodigal-single_64	R2_PLASMID_CIR_59_76	1.7e-148	498.5	TIGR03023	undecaprenyl-phosphate glucose phosphotransferase	1.5e-148	498.7
BML_08042016_6_5m_scaffold_2_prodigal-single_172	BML_PHAGE_29_17	7e-149	498.5	TIGR01472	GDP-mannose 4,6-dehydratase	6e-149	498.7
SRR1747052_scaffold_27_prodigal-single_225	F21_PHAGE_CIR_35_63	2.5e-148	498.4	TIGR01073	ATP-dependent DNA helicase PcrA	2.2e-148	498.6
JSantini_GMIN_scaffold_8_prodigal-single_129	GM_PHAGE_38_38	3e-148	498.1	VOG02113	DNA ligase	2.5e-148	498.4
SRR1747065_scaffold_0_prodigal-single_195	F31_PHAGE_CIR_26_47	4.2e-148	498.2	VOG00360	DNA topoisomerase medium subunit	3.6e-148	498.4
SRR1747032_scaffold_22_prodigal-single_74	M09_PHAGE_37_31	4.3e-148	498.1	VOG00360	DNA topoisomerase medium subunit	3.7e-148	498.3
ALT_07252016_14_scaffold_0_prodigal-single_241	ALT_PHAGE_CIR_40_9	1.6e-148	498	TIGR00382	ATP-dependent Clp protease, ATP-binding subunit ClpX	1.4e-148	498.2
ALT_09252017_20_scaffold_71_prodigal-single_81	ALT_PHAGE_40_66	1.6e-148	498	TIGR00382	ATP-dependent Clp protease, ATP-binding subunit ClpX	1.4e-148	498.2
SRR1747055_scaffold_2_prodigal-single_243	F-24_PHAGE_27_21	3.2e-148	497.9	TIGR02639	ATP-dependent Clp protease ATP-binding subunit ClpA	2.8e-148	498.1
SRR1747065_scaffold_9_prodigal-single_242	F31_PHAGE_39_18	1.8e-148	497.4	TIGR01034	methionine adenosyltransferase	1.3e-148	497.8
PH2015_08_scaffold_0_prodigal-single_309	ERM_PHAGE_CIR_34_14	2.7e-148	497.6	VOG01449	Uncharacterized protein L728	2.4e-148	497.8
PH2015_19_scaffold_1_prodigal-single_327	ERM_PHAGE_CIR_75_34	2.7e-148	497.6	VOG01449	Uncharacterized protein L728	2.4e-148	497.8
PH2015_20_scaffold_1_prodigal-single_151	ERM_PHAGE_CIR_34_117	2.7e-148	497.6	VOG01449	Uncharacterized protein L728	2.4e-148	497.8
Salt_Pond_R2_restored_H2O_MG_scaffold_2_prodigal-single_30	SP_PHAGE_46_14	3.9e-148	497.2	TIGR01134	amidophosphoribosyltransferase	3.5e-148	497.4
SR-VP_0-2_scaffold_141_2510002_prodigal-single_272	SR-VP_PHAGE_48_23_A	1.1e-147	496.9	pVOG4577	DNA polymerase	8.4e-148	497.3
ALT_07252016_14_scaffold_1_prodigal-single_127	ALT_PHAGE_CIR_40_13	9.8e-148	496.7	pVOG0088	ribonucleotide reductase of class Ia (aerobic), alpha subunit	8.8e-148	496.9
ALT_09252017_20_scaffold_43_prodigal-single_95	ALT_PHAGE_CIR_40_22	9.8e-148	496.7	pVOG0088	ribonucleotide reductase of class Ia (aerobic), alpha subunit	8.8e-148	496.9
SR-VP_0-2_scaffold_141_4939684_prodigal-single_205	SR-VP_PHAGE_48_23_B	5.2e-148	496.3	TIGR00382	ATP-dependent Clp protease, ATP-binding subunit ClpX	4.6e-148	496.4
SR-VP_4-6_scaffold_141_5680703_prodigal-single_143	SR-VP_PHAGE_48_20	5.2e-148	496.3	TIGR00382	ATP-dependent Clp protease, ATP-binding subunit ClpX	4.6e-148	496.4
PH2017_26_ELK_O_A_scaffold_10_prodigal-single_1	ERM_PHAGE_CIR_43_43	2.9e-108	366.1	pVOG8004	tail sheath protein	1.6e-147	495.9
PH2017_36_ELK_O_B_scaffold_2_prodigal-single_242	ERM_PHAGE_CIR_43_54	2.9e-108	366.1	pVOG8004	tail sheath protein	1.6e-147	495.9
SRR1747026_scaffold_22_prodigal-single_66	F-04_PHAGE_36_18	3.3e-147	495.2	VOG00360	DNA topoisomerase medium subunit	2.8e-147	495.4
ALT_09252017_20_scaffold_16_prodigal-single_124	ALT_PHAGE_39_18	1.2e-147	495	TIGR00382	ATP-dependent Clp protease, ATP-binding subunit ClpX	1e-147	495.3
pre3_saliva_scaffold_6_prodigal-single_23	SALIVA_PHAGE_CIR_35_33	9.8e-86	291.2	pVOG2368	ribonucleoside-diphosphate reductase subunit alpha 2	2.2e-147	495.3
P0_An_GD2017L_S7_170907_scaffold_746154_prodigal-single_145	GD_PHAGE_63_40	1.9e-147	495.1	TIGR01448	helicase, RecD/TraA family	1.7e-147	495.2
P0_An_GD2017L_S7_coassembly_k141_2695417_prodigal-single_206	GD_PHAGE_CIR_54_81	1.9e-147	495.1	TIGR01448	helicase, RecD/TraA family	1.7e-147	495.2
P0_An_pond3_S8_170907_scaffold_156969_prodigal-single_100	GD_PHAGE_54_55	1.9e-147	495.1	TIGR01448	helicase, RecD/TraA family	1.7e-147	495.2
rifcsplowo2_12_scaffold_23_prodigal-single_61	RIF_PHAGE_CIR_29_13	1.9e-147	494.8	TIGR02348	chaperonin GroL	1.4e-147	495.2
SRR1747065_scaffold_5_prodigal-single_140	F-31_PHAGE_35_42	3.4e-147	494.7	TIGR01073	ATP-dependent DNA helicase PcrA	2.7e-147	495
LacPavin_0818_WC45_scaffold_30120_prodigal-single_76	LP_PHAGE_46_12	4.1e-146	490.5	pVOG0466	major capsid	1.8e-147	495
pig_ID_3640_F65_scaffold_1_curated_prodigal-single_219	PIG_PHAGE_CU_31_47	2.6e-136	458.2	VOG17497	REFSEQ gp540	2e-147	494.9
LacPavin_0818_WC55_scaffold_113784_prodigal-single_131	LP_PHAGE_CIR_34_34	2.3e-147	494.5	pVOG0350	phosphoribosyltransferase	2.1e-147	494.6
pre3_saliva_scaffold_6_prodigal-single_142	SALIVA_PHAGE_CIR_35_33	9.3e-147	492.9	pVOG3724	ORF203	3.8e-147	494.2
S_p1_S3_coassembly_k141_2031891_prodigal-single_178	GD_PHAGE_CIR_60_59	2.5e-146	492	VOG01720	Serine/threonine-protein phosphatase	6e-147	494.1
pig_ID_2419_F67_scaffold_44_curated_prodigal-single_52	PIG_PHAGE_CU_31_108	6e-147	493.8	pVOG0382	DNA gyrase	4.8e-147	494.1
04302015_21_scaffold_6_prodigal-single_115	GR_PHAGE_54_16_A	3.2e-147	493.7	TIGR00382	ATP-dependent Clp protease, ATP-binding subunit ClpX	2.8e-147	493.9
rifoxya1_full_scaffold_1_prodigal-single_314	RIF_PHAGE_CIR_29_14	4.4e-147	493.6	pVOG0350	phosphoribosyltransferase	3.9e-147	493.7
rifoxyb1_full_scaffold_31_prodigal-single_91	RIF_PHAGE_CIR_29_33	4.4e-147	493.6	pVOG0350	phosphoribosyltransferase	3.9e-147	493.7
rifoxyc1_full_scaffold_27_prodigal-single_274	RIF_PHAGE_CIR_29_18	4.4e-147	493.6	pVOG0350	phosphoribosyltransferase	3.9e-147	493.7
SRR1747021_scaffold_144_prodigal-single_105	M05_PHAGE_CIR_47_87	3.5e-146	491.7	TIGR01865	CRISPR subtype II RNA-guided endonuclease Cas9	2.7e-146	492
SRR1747019_scaffold_113_prodigal-single_30	M02_PHAGE_47_43	4.5e-146	491.3	TIGR01865	CRISPR subtype II RNA-guided endonuclease Cas9	3.4e-146	491.7
S2_006_000_R2_scaffold_44_prodigal-single_268	R2_PHAGE_CIR_48_113	4.5e-146	491.4	pVOG0348	putative SMC domain-containing protein	4e-146	491.6
S2_009_000_R2_scaffold_40_prodigal-single_147	R2_PHAGE_CIR_48_27	4.5e-146	491.4	pVOG0348	putative SMC domain-containing protein	4e-146	491.6
JSantini_GMIN_scaffold_8_prodigal-single_114	GM_PHAGE_38_38	4.7e-146	491.4	VOG00360	DNA topoisomerase medium subunit	4.2e-146	491.6
FFC_09252017_16_scaffold_4_prodigal-single_174	FFC_PHAGE_CIR_38_15	3.3e-146	491.1	VOG09780	REFSEQ putative major capsid protein	2.5e-146	491.5
S2_005_002_R2_scaffold_27_prodigal-single_20	R2_PHAGE_CIR_50_38	2.4e-70	240.6	pVOG5384	virion structural protein	2.1e-146	491.3
S2_005_003_R2_scaffold_22_prodigal-single_89	R2_PHAGE_CIR_50_795	2.4e-70	240.6	pVOG5384	virion structural protein	2.1e-146	491.3
term6_saliva_scaffold_0_prodigal-single_211	SALIVA_PHAGE_50_19	1.2e-146	490.9	TIGR02012	protein RecA	1.1e-146	491.1
term1_saliva_scaffold_14_prodigal-single_25	SALIVA_PHAGE_CIR_50_129	1.2e-146	490.9	TIGR02012	protein RecA	1.1e-146	491.1
Salt_Pond_R2_restored_H2O_MG_scaffold_1_prodigal-single_275	SP_PHAGE_CIR_38_20	4.7e-100	338.9	pVOG8004	tail sheath protein	4.7e-146	491.1
04302015_21_scaffold_6_prodigal-single_217	GR_PHAGE_54_16_A	1.6e-104	353.7	VOG12514	REFSEQ tail sheath protein	4.6e-146	491.1
BC_09192017_0_5m_scaffold_0_prodigal-single_281	BC_PHAGE_31_62	4.4e-105	355.4	VOG19458	REFSEQ putative phage tail sheath protein	4.2e-146	491.1
rifoxyc1_full_scaffold_3_prodigal-single_195	RIF_PHAGE_34_14	2.3e-146	490.8	TIGR00928	adenylosuccinate lyase	2e-146	491
Carm_scaffold_0_prodigal-single_56	SHALE-W_PHAGE_CIR_53_0	2.6e-146	490.5	pVOG0368	putative RNA polymerase beta subunit	2.4e-146	490.7
QC4_scaffold_20_prodigal-single_34	QC4_PHAGE_CIR_51_52	3.1e-101	342.1	TIGR00644	single-stranded-DNA-specific exonuclease RecJ	4.3e-146	490.2
SRR1747018_scaffold_2_1202_curated_prodigal-single_256	M01_PHAGE_CU_48_59	8.2e-146	489.5	TIGR01241	ATP-dependent metallopeptidase HflB	5.7e-146	490
BML_08182015_1_5m_scaffold_19_prodigal-single_357	BML_PHAGE_CIR_42_5	5.2e-146	489.7	TIGR00382	ATP-dependent Clp protease, ATP-binding subunit ClpX	4.3e-146	490
term1_saliva_scaffold_5_curated_closed_gap_prodigal-single_108	SALIVA_PHAGE_CIR-CU-GA_30_14	1e-145	489.8	TIGR01073	ATP-dependent DNA helicase PcrA	9.3e-146	489.9
BML_coassembly_scaffold_214_prodigal-single_118	BML_PHAGE_48_21	6.5e-146	489.4	TIGR00382	ATP-dependent Clp protease, ATP-binding subunit ClpX	5.5e-146	489.6
LacPavin_0818_WC45_scaffold_30120_prodigal-single_1	LP_PHAGE_46_12	6e-146	489.3	PF04293.13	SpoVR like protein	5.3e-146	489.5
BML_08182015_6_5m_scaffold_18_prodigal-single_21	BML_PHAGE_47_8	2.9e-106	358.8	TIGR01346	isocitrate lyase	1.1e-145	489
pig_ID_3158_F95_scaffold_0_curated_closed_complete_prodigal-single_169	PIG_PHAGE_COMPLETE_CIR-CU-CL_37_32	3e-145	488.5	pVOG0354	RNA polymerase beta subunit	2.5e-145	488.8
LacPavin_0818_WC40_scaffold_26136_prodigal-single_239	LP_PHAGE_38_12	8.8e-146	488.5	PF00464.19	Serine hydroxymethyltransferase	7.3e-146	488.7
CG_2015-01t_scaffold_1_prodigal-single_156	CG_PHAGE_34_22	2.7e-145	488.2	TIGR02504	ribonucleoside-diphosphate reductase, adenosylcobalamin-dependent	2.2e-145	488.5
S2_012_000_R2_scaffold_18_prodigal-single_123	R2_PHAGE_47_28	5.5e-145	488	pVOG4577	DNA polymerase	4.3e-145	488.3
SCNpilot_BF_INOC_scaffold_63_prodigal-single_526	SCN_PHAGE_41_19	3.9e-145	487.8	VOG02113	DNA ligase	3e-145	488.2
FFC_09252017_16_scaffold_4_prodigal-single_176	FFC_PHAGE_CIR_38_15	2.7e-145	487.9	pVOG3262	phage putative helicase	2.2e-145	488.2
S2_009_000_R2_scaffold_4_prodigal-single_640	R2_PHAGE_CIR_46_32	5.8e-145	487.9	pVOG4577	DNA polymerase	4.7e-145	488.2
PHAGE-A11--js4906-26-5_S28_scaffold_6_curated_closed_complete_prodigal-single_147	A11_PHAGE_COMPLETE_CIR-CU-CL_29_1	4.6e-145	487.6	pVOG0382	DNA gyrase	3.8e-145	487.9
js4906-26-2_S25_scaffold_62_prodigal-single_94	S25_PHAGE_CIR_29_217	4.6e-145	487.6	pVOG0382	DNA gyrase	3.8e-145	487.9
js4906-26-4_S27_scaffold_6_prodigal-single_166	S27_PHAGE_CIR_29_425	4.6e-145	487.6	pVOG0382	DNA gyrase	3.8e-145	487.9
SR-VP_0-2_scaffold_141_2510002_prodigal-single_159	SR-VP_PHAGE_48_23_A	2.4e-145	487.7	PF04285.12	Protein of unknown function (DUF444)	2.1e-145	487.9
SR-VP_4-6_scaffold_141_5680703_prodigal-single_506	SR-VP_PHAGE_48_20	2.4e-145	487.7	PF04285.12	Protein of unknown function (DUF444)	2.1e-145	487.9
BML_coassembly_scaffold_108_prodigal-single_248	BML_PHAGE_CIR_36_18	7.5e-145	487.5	pVOG4577	DNA polymerase	6.2e-145	487.8
FFC_09252017_16_scaffold_4_prodigal-single_205	FFC_PHAGE_CIR_38_15	4.8e-145	487.4	VOG01059	REFSEQ putative DNA-directed RNA polymerase beta subunit	4.2e-145	487.6
SRR1747022_scaffold_43_prodigal-single_209	M05_PHAGE_CIR_32_31	3.3e-126	424.7	VOG02024	Nicotinamide phosphoribosyltransferase	2.8e-145	487.6
SR-VP_0-2_scaffold_141_2510002_prodigal-single_374	SR-VP_PHAGE_48_23_A	3.6e-145	487.3	VOG01449	Uncharacterized protein L728	3.2e-145	487.5
S2_012_000_R2_scaffold_0_prodigal-single_1144	R2_PLASMID_CIR_59_76	1e-144	486.7	PF07793.11	Protein of unknown function (DUF1631)	8.4e-145	487
PHAGE-A4--js4906-25-3_S22_scaffold_24_curated_closed_complete_prodigal-single_150	A4_PHAGE_COMPLETE_CIR-CU-CL_34_1	6.5e-145	486.4	pVOG0350	phosphoribosyltransferase	5.4e-145	486.7
SRR1747025_scaffold_38_prodigal-single_204	F-03_PHAGE_30_20	1.2e-144	486.6	pVOG0354	RNA polymerase beta subunit	1.2e-144	486.6
SRR1747043_scaffold_13_prodigal-single_35	M-13_PHAGE_30_59	1.2e-144	486.6	pVOG0354	RNA polymerase beta subunit	1.2e-144	486.6
CG_2015-01t_scaffold_2_prodigal-single_241	CG_PHAGE_37_32	6.8e-145	486.3	pVOG0350	phosphoribosyltransferase	6.1e-145	486.5
LSDeep1_scaffold_42_prodigal-single_151	LS_PHAGE_CIR_60_22	5.2e-144	483.9	pVOG5121	gp101	8.7e-145	486.5
Salt_Pond_R1_A_D2_MG_scaffold_10_prodigal-single_295	SP_PHAGE_44_14_A	2.4e-111	376.2	VOG12514	REFSEQ tail sheath protein	1.2e-144	486.5
Salt_Pond_R1_B_D2_MG_scaffold_4_prodigal-single_348	SP_PHAGE_44_14_B	2.4e-111	376.2	VOG12514	REFSEQ tail sheath protein	1.2e-144	486.5
aot2015-NO19_SRR1761693_USA_trim_clean_trim_clean_scaffold_5_curated_closed_complete_reversed_prodigal-single_105	AOT-USA_PLASMID_COMPLETE_CIR-CU-CL-RE_143_36	1.1e-144	486.2	TIGR01059	DNA gyrase, B subunit	9.7e-145	486.4
LacPavin_0818_WC45_scaffold_160996_curated_closed_complete_prodigal-single_414	LP_PHAGE_COMPLETE_CIR-CU-CL_31_18	6.8e-145	486.2	PF04285.12	Protein of unknown function (DUF444)	6e-145	486.4
S2_006_000_R2_scaffold_7_prodigal-single_98	R2_PHAGE_46_15	2.1e-144	486.1	pVOG4577	DNA polymerase	1.7e-144	486.4
S2_012_000_R2_scaffold_20_prodigal-single_123	R2_PHAGE_46_52	2.1e-144	486.1	pVOG4577	DNA polymerase	1.7e-144	486.4
SR-VP_0-2_scaffold_141_316084_prodigal-single_271	SR-VP_PHAGE_52_568	1.3e-144	485.9	TIGR02504	ribonucleoside-diphosphate reductase, adenosylcobalamin-dependent	1e-144	486.2
SR-VP_4-6_scaffold_141_283859_prodigal-single_163	SR-VP_PHAGE_52_310	1.3e-144	485.9	TIGR02504	ribonucleoside-diphosphate reductase, adenosylcobalamin-dependent	1e-144	486.2
Ig12092_scaffold_5_curated_closed_complete_prodigal-single_674	BJP_PHAGE_COMPLETE_CIR-CU-CL_29_15	9e-145	485.8	PF04285.12	Protein of unknown function (DUF444)	7.9e-145	486
Ig8144_scaffold_2_curated_closed_complete_start-adj_prodigal-single_350	BJP_PHAGE_COMPLETE_CIR-CU-CL-ST_29_18	9e-145	485.8	PF04285.12	Protein of unknown function (DUF444)	7.9e-145	486
BML_coassembly_scaffold_25_prodigal-single_449	BML_PHAGE_45_11	4.6e-144	484.9	pVOG4577	DNA polymerase	2.8e-144	485.6
FFC_09252017_16_scaffold_13_prodigal-single_37	FFC_PHAGE_43_1208	2.8e-144	485.3	pVOG0088	ribonucleotide reductase of class Ia (aerobic), alpha subunit	2.5e-144	485.4
term1_saliva_scaffold_14_prodigal-single_67	SALIVA_PHAGE_CIR_50_129	3.1e-144	484.9	TIGR00643	ATP-dependent DNA helicase RecG	2.6e-144	485.2
BML_08182015_1_5m_scaffold_9_prodigal-single_78	BML_PHAGE_CIR_35_14	3.9e-145	485.1	pVOG4143	glycosyltransferase family 25	3.5e-145	485.2
BML_08182015_6_5m_scaffold_7_prodigal-single_78	BML_PHAGE_CIR_35_18	3.9e-145	485.1	pVOG4143	glycosyltransferase family 25	3.5e-145	485.2
BML_08182015_1_5m_scaffold_4_prodigal-single_179	BML_PHAGE_32_10	9.6e-109	368.1	pVOG4577	DNA polymerase	4.2e-144	485.1
BML_08182015_6_5m_scaffold_5_curated_closed_complete_prodigal-single_182	BML_PHAGE_COMPLETE_CIR-CU-CL_32_14	9.6e-109	368.1	pVOG4577	DNA polymerase	4.2e-144	485.1
PHAGE-A3--js4906-20-2_S1_scaffold_104-98_curated_closed_complete_prodigal-single_162	A3_PHAGE_COMPLETE_CIR-CU-CL_34_1	2.1e-144	484.7	pVOG0350	phosphoribosyltransferase	1.7e-144	485
PH2015_14_scaffold_1_prodigal-single_190	ERM_PHAGE_CIR_49_20	1.9e-144	484.9	pVOG0350	phosphoribosyltransferase	1.7e-144	485
SR-VP_0-2_scaffold_141_4953755_prodigal-single_131	SR-VP_PHAGE_43_18	3.3e-109	369.6	pVOG4577	DNA polymerase	5.8e-144	484.6
S2_005_002_R2_scaffold_27_prodigal-single_34	R2_PHAGE_CIR_50_38	3.8e-144	484.3	VOG09780	REFSEQ putative major capsid protein	3.2e-144	484.5
S2_005_003_R2_scaffold_22_prodigal-single_75	R2_PHAGE_CIR_50_795	3.8e-144	484.3	VOG09780	REFSEQ putative major capsid protein	3.2e-144	484.5
FFC_09252017_16_scaffold_4_prodigal-single_162	FFC_PHAGE_CIR_38_15	5e-144	484.2	VOG09668	REFSEQ putative virion structural protein	4.2e-144	484.4
SR-VP_0-2_scaffold_141_2071242_prodigal-single_557	SR-VP_PHAGE_CIR_63_141	5.6e-144	483.8	TIGR00575	DNA ligase, NAD-dependent	4.9e-144	484
SR-VP_4-6_scaffold_141_559231_prodigal-single_458	SR-VP_PHAGE_CIR_63_139	5.6e-144	483.8	TIGR00575	DNA ligase, NAD-dependent	4.9e-144	484
SR-VP_2-4_scaffold_141_1208361_prodigal-single_310	SR-VP_PHAGE_CIR_35_26	3.9e-144	483.8	pVOG0350	phosphoribosyltransferase	3.5e-144	484
BML_08042016_6_5m_scaffold_3_prodigal-single_211	BML_PHAGE_37_14	3.2e-143	479.7	TIGR01305	guanosine monophosphate reductase	1.9e-144	483.8
JSantini_GMIN_scaffold_8_prodigal-single_219	GM_PHAGE_38_38	7e-69	235.3	TIGR01305	guanosine monophosphate reductase	2.2e-144	483.6
ALT_09252017_20_scaffold_47_prodigal-single_324	ALT_PHAGE_40_10	9.4e-143	479.3	VOG01449	Uncharacterized protein L728	5.5e-144	483.4
BML_coassembly_scaffold_13_prodigal-single_290	BML_PHAGE_CIR_41_12	8.9e-99	334.7	pVOG8004	tail sheath protein	1.1e-143	483.3
BML_08182015_1_5m_scaffold_9_prodigal-single_64	BML_PHAGE_CIR_35_14	2.9e-144	483.1	pVOG1404	D1 protein	2.5e-144	483.3
BML_08182015_6_5m_scaffold_7_prodigal-single_64	BML_PHAGE_CIR_35_18	2.9e-144	483.1	pVOG1404	D1 protein	2.5e-144	483.3
Carm_scaffold_0_prodigal-single_169	SHALE-W_PHAGE_CIR_53_0	6.2e-144	482.9	pVOG3271	virion structural protein	5.1e-144	483.2
term6_saliva_scaffold_0_prodigal-single_253	SALIVA_PHAGE_50_19	1.3e-143	482.9	TIGR00643	ATP-dependent DNA helicase RecG	1.1e-143	483.1
aot2015-NO19_SRR1761693_USA_trim_clean_trim_clean_scaffold_5_curated_closed_complete_reversed_prodigal-single_109	AOT-USA_PLASMID_COMPLETE_CIR-CU-CL-RE_143_36	1.4e-143	482.3	TIGR01448	helicase, RecD/TraA family	1.1e-143	482.6
FFC_09252017_16_scaffold_6_prodigal-single_192	FFC_PHAGE_CIR_42_59	1.4e-143	482.3	pVOG3262	phage putative helicase	1.2e-143	482.5
SR-VP_0-2_scaffold_141_5191495_prodigal-single_246	SR-VP_PHAGE_38_25	2.8e-143	482.3	pVOG4577	DNA polymerase	2.4e-143	482.5
FFC_09252017_16_scaffold_6_prodigal-single_191	FFC_PHAGE_CIR_42_59	2.9e-143	482.1	pVOG0348	putative SMC domain-containing protein	2.6e-143	482.3
Salt_Pond_R2_restored_H2O_MG_scaffold_2_prodigal-single_211	SP_PHAGE_46_14	1.3e-143	482.1	pVOG0350	phosphoribosyltransferase	1.2e-143	482.3
k141_307134_prodigal-single_222	ZODLETONE_PHAGE_CIR_29_75	6.9e-143	480.9	VOG00360	DNA topoisomerase medium subunit	5.7e-143	481.2
LacPavin_0818_WC50_scaffold_3810_prodigal-single_31	LP_PHAGE_41_26	6.3e-103	348.4	VOG12514	REFSEQ tail sheath protein	5e-143	481.1
SRR1747055_scaffold_2_prodigal-single_268	F-24_PHAGE_27_21	7.8e-143	480.7	VOG00360	DNA topoisomerase medium subunit	6.5e-143	481
S19_GE19_scaffold_2259_prodigal-single_121	GD_PHAGE_48_10	1.2e-142	480.2	pVOG4577	DNA polymerase	9.3e-143	480.6
S22_GE22_scaffold_285059_prodigal-single_104	GD_PHAGE_CIR_48_49	1.2e-142	480.2	pVOG4577	DNA polymerase	9.3e-143	480.6
S27_BME27_629333_prodigal-single_27	BM_PHAGE_48_13	1.2e-142	480.2	pVOG4577	DNA polymerase	9.3e-143	480.6
S2_GD2017_2_manure_scaffold_3_prodigal-single_74	GD_PHAGE_CIR_48_40	1.2e-142	480.2	pVOG4577	DNA polymerase	9.3e-143	480.6
ERMGT119_2_scaffold_6_prodigal-single_20	ER_PHAGE_CIR_36_10	1.6e-76	260.7	VOG09009	Probable adenosylcobalamin-dependent ribonucleoside-triphosphate reductase	4.6e-143	480.5
LSDeep1_scaffold_42_prodigal-single_420	LS_PHAGE_CIR_60_22	7.1e-143	479.9	VOG09009	Probable adenosylcobalamin-dependent ribonucleoside-triphosphate reductase	5.2e-143	480.4
aot2015-SM02_SRR1761699_Peru_trim_clean_trim_clean_scaffold_10_curated_closed_complete_start-adj_prodigal-single_339	AOT-PERU_PHAGE_COMPLETE_CIR-CU-CL-ST_331_34	4e-143	479.7	PF00464.19	Serine hydroxymethyltransferase	2.9e-143	480.2
GWB1_scaffold_11_prodigal-single_259	GWB1_PHAGE_CIR_34_21	8.6e-81	275.1	TIGR02504	ribonucleoside-diphosphate reductase, adenosylcobalamin-dependent	7.7e-143	480
gwa1_scaffold_31_prodigal-single_259	GWA1_PHAGE_CIR_34_16	8.6e-81	275.1	TIGR02504	ribonucleoside-diphosphate reductase, adenosylcobalamin-dependent	7.7e-143	480
gwc1_scaffold_8_prodigal-single_108	GWC1_PHAGE_CIR_34_18	8.6e-81	275.1	TIGR02504	ribonucleoside-diphosphate reductase, adenosylcobalamin-dependent	7.7e-143	480
SRR1747022_scaffold_36_prodigal-single_214	M-05_PHAGE_29_57	1.3e-133	448.8	TIGR04115	radical SAM peptide maturase, CXXX-repeat target family	5e-143	479.7
S16_GE16_scaffold_5545_prodigal-single_185	GD_PHAGE_46_9	2.2e-142	479.3	pVOG4577	DNA polymerase	1.9e-142	479.6
PH2015_14_scaffold_1_prodigal-single_120	ERM_PHAGE_CIR_49_20	2.4e-142	478.5	VOG02113	DNA ligase	1.6e-142	479.2
SCNpilot_solid_1_scaffold_45_prodigal-single_6	SCN_PHAGE_52_81	4.4e-78	266.1	pVOG5384	virion structural protein	9.8e-143	479.2
scnpilot_p_inoc_scaffold_115_prodigal-single_217	SCN_PHAGE_53_15	4.4e-78	266.1	pVOG5384	virion structural protein	9.8e-143	479.2
scnpilot_solids1_trim150_scaffold_46_prodigal-single_28	SCN_PHAGE_52_48	4.4e-78	266.1	pVOG5384	virion structural protein	9.8e-143	479.2
scnpilot_solids2_trim150_scaffold_59_prodigal-single_29	SCN_PHAGE_53_104	4.4e-78	266.1	pVOG5384	virion structural protein	9.8e-143	479.2
PH2015_07_scaffold_0_prodigal-single_253	ERM_PHAGE_CIR_40_28	1.3e-108	366	TIGR01305	guanosine monophosphate reductase	5.3e-143	479
PH2015_18_scaffold_0_prodigal-single_377	ERM_PHAGE_CIR_40_15	1.3e-108	366	TIGR01305	guanosine monophosphate reductase	5.3e-143	479
PH2015_18_scaffold_2_prodigal-single_221	ERM_PHAGE_CIR_39_151	1.3e-108	366	TIGR01305	guanosine monophosphate reductase	5.3e-143	479
pre3_saliva_scaffold_6_prodigal-single_68	SALIVA_PHAGE_CIR_35_33	3e-142	478.5	VOG09758	DNA-directed RNA polymerase subunit beta	2.4e-142	478.8
GWB1_scaffold_3_prodigal-single_335	GWB1_PHAGE_CIR_42_15	1.8e-142	478.4	VOG01449	Uncharacterized protein L728	1.5e-142	478.7
gwa1_scaffold_1_prodigal-single_335	GWA1_PHAGE_CIR_42_18	1.8e-142	478.4	VOG01449	Uncharacterized protein L728	1.5e-142	478.7
gwc1_scaffold_4_prodigal-single_335	GWC1_PHAGE_CIR_42_18	1.8e-142	478.4	VOG01449	Uncharacterized protein L728	1.5e-142	478.7
04302015_21_scaffold_6_prodigal-single_118	GR_PHAGE_54_16_A	4.8e-142	478.1	VOG00360	DNA topoisomerase medium subunit	4.3e-142	478.3
S2_005_002_R2_scaffold_27_prodigal-single_171	R2_PHAGE_CIR_50_38	3.1e-142	478.1	VOG01059	REFSEQ putative DNA-directed RNA polymerase beta subunit	2.7e-142	478.3
S2_005_003_R2_scaffold_22_prodigal-single_219	R2_PHAGE_CIR_50_795	3.1e-142	478.1	VOG01059	REFSEQ putative DNA-directed RNA polymerase beta subunit	2.7e-142	478.3
SRR1747018_scaffold_15_prodigal-single_92	M01_PHAGE_CIR_32_31	7.8e-142	476.6	TIGR02074	penicillin-binding protein, 1A family	2.5e-142	478.2
LacPavin_0818_WC40_scaffold_354720_prodigal-single_152	LP_PHAGE_39_54	2.4e-142	477.9	TIGR02348	chaperonin GroL	2.1e-142	478.1
As_gut_js4906-26-3_S26_scaffold_18_curated_prodigal-single_133	S26_PHAGE_CU_47_66	2.4e-142	477.6	TIGR00382	ATP-dependent Clp protease, ATP-binding subunit ClpX	2e-142	477.9
SRR1747046_scaffold_4_prodigal-single_99	F16_PHAGE_CIR_32_22	5.9e-142	477.6	pVOG0354	RNA polymerase beta subunit	4.8e-142	477.9
ALT_09252017_20_scaffold_10_prodigal-single_77	ALT_PHAGE_51_12	6.5e-142	477.7	VOG00360	DNA topoisomerase medium subunit	5.6e-142	477.9
BML_coassembly_scaffold_13_prodigal-single_48	BML_PHAGE_CIR_41_12	2.9e-142	477.7	VOG01449	Uncharacterized protein L728	2.6e-142	477.9
pre3_saliva_scaffold_6_prodigal-single_32	SALIVA_PHAGE_CIR_35_33	5e-142	477.5	VOG09732	REFSEQ putative tail sheath protein	3.6e-142	477.9
ALT_09252017_20_scaffold_111_prodigal-single_320	ALT_PHAGE_35_11	3.4e-142	477.5	VOG02024	Nicotinamide phosphoribosyltransferase	2.8e-142	477.7
Salt_Pond_R1_A_D2_MG_scaffold_10_prodigal-single_46	SP_PHAGE_44_14_A	3.4e-142	477.4	pVOG0350	phosphoribosyltransferase	3e-142	477.6
Salt_Pond_R1_B_D2_MG_scaffold_4_prodigal-single_98	SP_PHAGE_44_14_B	3.4e-142	477.4	pVOG0350	phosphoribosyltransferase	3e-142	477.6
S2_005_002_R2_scaffold_27_prodigal-single_230	R2_PHAGE_CIR_50_38	5.1e-142	477.2	VOG09734	REFSEQ putative virion structural protein	4.2e-142	477.5
S2_005_003_R2_scaffold_22_prodigal-single_160	R2_PHAGE_CIR_50_795	5.1e-142	477.2	VOG09734	REFSEQ putative virion structural protein	4.2e-142	477.5
SRR1747018_scaffold_3_prodigal-single_136	M01_PHAGE_31_130	7.8e-142	476.7	TIGR02504	ribonucleoside-diphosphate reductase, adenosylcobalamin-dependent	4.4e-142	477.5
SRR1747020_scaffold_5_prodigal-single_119	M03_PHAGE_31_21	7.8e-142	476.7	TIGR02504	ribonucleoside-diphosphate reductase, adenosylcobalamin-dependent	4.4e-142	477.5
SRR1747022_scaffold_18_curated_closed_gap_prodigal-single_118	M05_PHAGE_CIR-CU-GA_31_25	7.8e-142	476.7	TIGR02504	ribonucleoside-diphosphate reductase, adenosylcobalamin-dependent	4.4e-142	477.5
SRR1747040_scaffold_0_curated_prodigal-single_137	M11_PHAGE_CU_31_24	7.8e-142	476.7	TIGR02504	ribonucleoside-diphosphate reductase, adenosylcobalamin-dependent	4.4e-142	477.5
SRR1747048_scaffold_1_prodigal-single_138	M14_PHAGE_31_35	7.8e-142	476.7	TIGR02504	ribonucleoside-diphosphate reductase, adenosylcobalamin-dependent	4.4e-142	477.5
SRR1747057_scaffold_1_prodigal-single_143	F-26_PHAGE_31_64	7.8e-142	476.7	TIGR02504	ribonucleoside-diphosphate reductase, adenosylcobalamin-dependent	4.4e-142	477.5
SRR1747059_scaffold_0_curated_closed_complete_reversed_prodigal-single_118	F27_PHAGE_COMPLETE_CIR-CU-CL-RE_31_45	7.8e-142	476.7	TIGR02504	ribonucleoside-diphosphate reductase, adenosylcobalamin-dependent	4.4e-142	477.5
H16_Tanzania_scaffold_1_curated_prodigal-single_85	H16-TANZANIA_PHAGE_CU_31_32	4.5e-142	477.1	VOG01449	Uncharacterized protein L728	3.7e-142	477.4
RifSed_csp2_10ft_3_scaffold_6_prodigal-single_430	RIF_PHAGE_35_13	2.7e-142	477.1	TIGR00236	UDP-N-acetylglucosamine 2-epimerase	2.4e-142	477.3
CG_2015-01t_scaffold_23_prodigal-single_12	CG_PHAGE_32_16	2e-67	231	TIGR02504	ribonucleoside-diphosphate reductase, adenosylcobalamin-dependent	7.6e-142	476.8
SRR1747018_scaffold_3_prodigal-single_73	M01_PHAGE_31_130	7.8e-142	476.3	VOG01449	Uncharacterized protein L728	6.4e-142	476.6
SRR1747022_scaffold_18_curated_closed_gap_prodigal-single_181	M05_PHAGE_CIR-CU-GA_31_25	7.8e-142	476.3	VOG01449	Uncharacterized protein L728	6.4e-142	476.6
SRR1747040_scaffold_0_curated_prodigal-single_74	M11_PHAGE_CU_31_24	7.8e-142	476.3	VOG01449	Uncharacterized protein L728	6.4e-142	476.6
SRR1747048_scaffold_1_prodigal-single_75	M14_PHAGE_31_35	7.8e-142	476.3	VOG01449	Uncharacterized protein L728	6.4e-142	476.6
SRR1747057_scaffold_1_prodigal-single_206	F-26_PHAGE_31_64	7.8e-142	476.3	VOG01449	Uncharacterized protein L728	6.4e-142	476.6
SRR1747059_scaffold_0_curated_closed_complete_reversed_prodigal-single_181	F27_PHAGE_COMPLETE_CIR-CU-CL-RE_31_45	7.8e-142	476.3	VOG01449	Uncharacterized protein L728	6.4e-142	476.6
Mad1_20_16_scaffold_0_curated_closed_complete_start-adj_prodigal-single_279	MAD1_PHAGE_COMPLETE_CIR-CU-CL-ST_26_25	1.2e-141	476.2	TIGR00418	threonine--tRNA ligase	1e-141	476.5
ENA-CEUD01013717-CEUD01013717-1_prodigal-single_152	TARA_PHAGE_44_1	9.5e-142	476	VOG01449	Uncharacterized protein L728	7.8e-142	476.3
aot2015-SM02_SRR1761699_Peru_trim_clean_trim_clean_scaffold_10_curated_closed_complete_start-adj_prodigal-single_11	AOT-PERU_PHAGE_COMPLETE_CIR-CU-CL-ST_331_34	1.1e-141	475.8	VOG01449	Uncharacterized protein L728	1e-141	476
amazon_plume_scaffold_4_prodigal-single_179	AP_PHAGE_CIR_35_225	2.3e-141	475.6	VOG00121	Ribonucleoside-diphosphate reductase subunit alpha	1.8e-141	475.9
GWB1_scaffold_11_prodigal-single_247	GWB1_PHAGE_CIR_34_21	3.4e-141	475.3	pVOG1198	DNA polymerase	2.6e-141	475.7
gwa1_scaffold_31_prodigal-single_247	GWA1_PHAGE_CIR_34_16	3.4e-141	475.3	pVOG1198	DNA polymerase	2.6e-141	475.7
gwc1_scaffold_8_prodigal-single_96	GWC1_PHAGE_CIR_34_18	3.4e-141	475.3	pVOG1198	DNA polymerase	2.6e-141	475.7
Salt_Pond_R1_B_H2O_MG_scaffold_1_prodigal-single_292	SP_PHAGE_CIR_37_21	1.2e-141	475.3	TIGR00382	ATP-dependent Clp protease, ATP-binding subunit ClpX	1e-141	475.5
S2_005_003_R2_scaffold_7_prodigal-single_375	R2_PHAGE_CIR_46_26	2.3e-141	475.4	pVOG0372	DNA ligase	2e-141	475.5
Carm_scaffold_0_prodigal-single_84	SHALE-W_PHAGE_CIR_53_0	1.4e-141	475.3	pVOG3260	phage virion structural protein	1.3e-141	475.5
pre3_saliva_scaffold_7_prodigal-single_252	SALIVA_PHAGE_33_36	3.3e-141	475	TIGR01061	DNA topoisomerase IV, A subunit	2.5e-141	475.4
Salt_Pond_R1_A_D2_MG_scaffold_27_prodigal-single_265	SP_PHAGE_CIR_40_14	2.3e-140	472.3	TIGR02386	DNA-directed RNA polymerase, beta' subunit	2.6e-141	475.4
LacPavin_0818_WC45_scaffold_4_curated_closed_complete_start-adj_prodigal-single_143	LP_PHAGE_COMPLETE_CIR-CU-CL_32_18	5.5e-141	473.5	TIGR00464	glutamate--tRNA ligase	1.5e-141	475.4
LacPavin_0818_WC55_scaffold_0-10091_curated_closed_complete_start-adj_prodigal-single_143	LP_PHAGE_COMPLETE_CIR-CU-CL_32_25	5.5e-141	473.5	TIGR00464	glutamate--tRNA ligase	1.5e-141	475.4
pig_ID_3640_F65_scaffold_23_curated_prodigal-single_98	PIG_PHAGE_CU_25_19	4.4e-141	474.9	VOG00360	DNA topoisomerase medium subunit	3.3e-141	475.3
SRR1747026_scaffold_22_prodigal-single_174	F-04_PHAGE_36_18	2.2e-141	474.8	VOG01449	Uncharacterized protein L728	1.8e-141	475.2
SRR1747032_scaffold_22_prodigal-single_181	M09_PHAGE_37_31	2.2e-141	474.8	VOG01449	Uncharacterized protein L728	1.8e-141	475.2
js4906-26-2_S25_scaffold_55_prodigal-single_267	S25_PLASMID_36_160	2.1e-121	409.4	pVOG0372	DNA ligase	2.6e-141	475.1
LacPavin_0818_WC55_scaffold_113784_prodigal-single_69	LP_PHAGE_CIR_34_34	4.8e-141	474.9	pVOG4577	DNA polymerase	4.2e-141	475.1
S20_GE20_scaffold_13766_prodigal-single_113	GD_PHAGE_36_14	3e-141	474.8	TIGR00575	DNA ligase, NAD-dependent	2.5e-141	475
ALT_09252017_20_scaffold_47_prodigal-single_297	ALT_PHAGE_40_10	2e-141	474.9	pVOG0350	phosphoribosyltransferase	1.8e-141	475
pre3_saliva_scaffold_6_prodigal-single_187	SALIVA_PHAGE_CIR_35_33	1.8e-141	474.8	pVOG0362	putative phage DNA-directed RNA polymerase beta subunit	1.5e-141	475
S2_012_000_R2_scaffold_0_prodigal-single_230	R2_PLASMID_CIR_59_76	1.6e-141	474.8	PF03738.14	Glutathionylspermidine synthase preATP-grasp	1.4e-141	474.9
SRR1747018_scaffold_15_prodigal-single_165	M01_PHAGE_CIR_32_31	6.5e-141	474.1	TIGR01517	calcium-translocating P-type ATPase, PMCA-type	3.9e-141	474.8
pig_ID_3640_F65_scaffold_1_curated_prodigal-single_135	PIG_PHAGE_CU_31_47	1.5e-141	474.5	TIGR01034	methionine adenosyltransferase	1.4e-141	474.7
SRR1747018_scaffold_13_prodigal-single_221	M01_PHAGE_CIR_33_48	8.5e-141	474	pVOG1198	DNA polymerase	7e-141	474.2
FFC_09252017_16_scaffold_13_prodigal-single_33	FFC_PHAGE_43_1208	4.8e-141	473.9	pVOG3262	phage putative helicase	4e-141	474.2
SRR1747022_scaffold_22_prodigal-single_179	M-05_PHAGE_37_37	5.6e-141	473.5	VOG01449	Uncharacterized protein L728	4.5e-141	473.8
ALT_09252017_20_scaffold_146_prodigal-single_162	ALT_PHAGE_40_9	3.1e-141	473.3	TIGR01472	GDP-mannose 4,6-dehydratase	2.5e-141	473.6
PLM4_65_b1_redo_sep16_scaffold_0_prodigal-single_223	ER_PHAGE_49_14	1e-140	473	TIGR02504	ribonucleoside-diphosphate reductase, adenosylcobalamin-dependent	7.8e-141	473.4
PLM4_65_coex_sep16_scaffold_0_prodigal-single_253	ER_PHAGE_49_29	1e-140	473	TIGR02504	ribonucleoside-diphosphate reductase, adenosylcobalamin-dependent	7.8e-141	473.4
scnpilot_solids2_trim150_scaffold_133_prodigal-single_67	SCN_PHAGE_32_18	1.8e-140	473	pVOG4577	DNA polymerase	1.6e-140	473.2
S16_GE16_scaffold_55267_prodigal-single_47	GD_PHAGE_CIR_35_878	1.7e-79	270.8	TIGR02504	ribonucleoside-diphosphate reductase, adenosylcobalamin-dependent	9.8e-141	473.1
S19_GE19_scaffold_251993_prodigal-single_359	GD_PHAGE_CIR_35_52	1.7e-79	270.8	TIGR02504	ribonucleoside-diphosphate reductase, adenosylcobalamin-dependent	9.8e-141	473.1
S27_BME27_1069154_prodigal-single_312	BM_PHAGE_CIR_35_55	1.7e-79	270.8	TIGR02504	ribonucleoside-diphosphate reductase, adenosylcobalamin-dependent	9.8e-141	473.1
S2_012_000_R2_scaffold_0_prodigal-single_1065	R2_PLASMID_CIR_59_76	8.7e-141	472.7	TIGR02095	glycogen/starch synthase, ADP-glucose type	7.7e-141	472.8
DGJ7_scaffold_2_2069_prodigal-single_174	DGJ_PHAGE_43_837	6.2e-141	472.3	TIGR01472	GDP-mannose 4,6-dehydratase	5.1e-141	472.6
SRR1747055_scaffold_2_prodigal-single_95	F-24_PHAGE_27_21	4.4e-75	255.7	PF00464.19	Serine hydroxymethyltransferase	6.5e-141	472.4
js4906-29-5_S40_scaffold_9_prodigal-single_68	S40_PLASMID_36_44	4.2e-140	471.6	TIGR00594	DNA polymerase III, alpha subunit	2.4e-140	472.4
Mad1_20_16_scaffold_0_curated_closed_complete_start-adj_prodigal-single_256	MAD1_PHAGE_COMPLETE_CIR-CU-CL-ST_26_25	1.3e-140	472.2	PF04285.12	Protein of unknown function (DUF444)	1.1e-140	472.4
SRR1747018_scaffold_15_prodigal-single_12	M01_PHAGE_CIR_32_31	1.7e-140	471.6	TIGR00382	ATP-dependent Clp protease, ATP-binding subunit ClpX	1.4e-140	471.8
LSDeep1_scaffold_42_prodigal-single_422	LS_PHAGE_CIR_60_22	3.4e-85	289.3	TIGR01448	helicase, RecD/TraA family	2.4e-140	471.6
H16_Tanzania_scaffold_1_curated_prodigal-single_145	H16-TANZANIA_PHAGE_CU_31_32	5.2e-140	470.7	TIGR02504	ribonucleoside-diphosphate reductase, adenosylcobalamin-dependent	3e-140	471.5
js4906-29-5_S40_scaffold_9_prodigal-single_36	S40_PLASMID_36_44	5e-140	471	TIGR01056	DNA topoisomerase III	4.1e-140	471.3
ALT_09252017_20_scaffold_10_prodigal-single_240	ALT_PHAGE_51_12	2.3e-140	471.1	TIGR00414	serine--tRNA ligase	2e-140	471.3
pig_ID_2229_F59_scaffold_2_curated_prodigal-single_173	PIG_PHAGE_CU_27_28	6.5e-140	471	VOG00360	DNA topoisomerase medium subunit	5.6e-140	471.3
pig_ID_3687_F49_scaffold_3_curated_prodigal-single_177	PIG_PHAGE_CU_27_27	6.5e-140	471	VOG00360	DNA topoisomerase medium subunit	5.6e-140	471.3
SR-VP_0-2_scaffold_141_6063796_prodigal-single_317	SR-VP_PHAGE_38_16	4.5e-140	470.9	TIGR02504	ribonucleoside-diphosphate reductase, adenosylcobalamin-dependent	3.5e-140	471.3
SR-VP_4-6_scaffold_141_3113143_prodigal-single_297	SR-VP_PHAGE_38_15	4.5e-140	470.9	TIGR02504	ribonucleoside-diphosphate reductase, adenosylcobalamin-dependent	3.5e-140	471.3
js4906-26-2_S25_scaffold_55_prodigal-single_161	S25_PLASMID_36_160	5.3e-140	470.9	TIGR01056	DNA topoisomerase III	4.4e-140	471.2
S2_006_000_R2_scaffold_7_prodigal-single_451	R2_PHAGE_46_15	2.4e-140	470.9	PF03738.14	Glutathionylspermidine synthase preATP-grasp	2.1e-140	471.1
Salt_Pond_R1_A_D2_MG_scaffold_27_prodigal-single_210	SP_PHAGE_CIR_40_14	3.5e-139	467.5	pVOG0350	phosphoribosyltransferase	3.4e-140	470.8
S2_009_000_R2_scaffold_4_prodigal-single_285	R2_PHAGE_CIR_46_32	3e-140	470.6	PF03738.14	Glutathionylspermidine synthase preATP-grasp	2.7e-140	470.8
SRR1747035_scaffold_2_prodigal-single_72	F09_PHAGE_CIR_32_37	7.3e-140	470.4	TIGR01073	ATP-dependent DNA helicase PcrA	6.6e-140	470.6
scnpilot_solids2_trim150_scaffold_133_prodigal-single_118	SCN_PHAGE_32_18	3.3e-140	470.4	PF04293.13	SpoVR like protein	2.8e-140	470.6
js4906-26-2_S25_scaffold_55_prodigal-single_196	S25_PLASMID_36_160	2.6e-139	468.9	TIGR00594	DNA polymerase III, alpha subunit	9.4e-140	470.4
SR-VP_0-2_scaffold_141_2072294_prodigal-single_284	SR-VP_PHAGE_62_16	7.7e-140	469.9	VOG09009	Probable adenosylcobalamin-dependent ribonucleoside-triphosphate reductase	6e-140	470.2
S2_009_000_R2_scaffold_26_prodigal-single_65	R2_PHAGE_CIR_43_124	1.1e-139	469.8	VOG02113	DNA ligase	8.6e-140	470.1
BML_08182015_1_5m_scaffold_9_prodigal-single_113	BML_PHAGE_CIR_35_14	5.2e-140	469.8	VOG01604	REFSEQ cytitidyltransferase	4.5e-140	470.1
BML_08182015_6_5m_scaffold_7_prodigal-single_113	BML_PHAGE_CIR_35_18	5.2e-140	469.8	VOG01604	REFSEQ cytitidyltransferase	4.5e-140	470.1
Mad1_20_16_scaffold_0_curated_closed_complete_start-adj_prodigal-single_252	MAD1_PHAGE_COMPLETE_CIR-CU-CL-ST_26_25	6.9e-94	317.8	PF04293.13	SpoVR like protein	5e-140	469.8
SRR1747065_scaffold_312_prodigal-single_23	F31_PHAGE_CIR_30_167	1.9e-139	469.3	pVOG0354	RNA polymerase beta subunit	1.4e-139	469.7
PHAGE-A3--js4906-20-2_S1_scaffold_104-98_curated_closed_complete_prodigal-single_168	A3_PHAGE_COMPLETE_CIR-CU-CL_34_1	2.7e-140	469.3	TIGR01207	glucose-1-phosphate thymidylyltransferase	2.3e-140	469.5
PHAGE-A4--js4906-25-3_S22_scaffold_24_curated_closed_complete_prodigal-single_155	A4_PHAGE_COMPLETE_CIR-CU-CL_34_1	2.8e-140	469.2	TIGR01207	glucose-1-phosphate thymidylyltransferase	2.5e-140	469.4
S16_GE16_scaffold_10741_prodigal-single_126	GD_PHAGE_60_8	4.6e-82	279.3	TIGR02504	ribonucleoside-diphosphate reductase, adenosylcobalamin-dependent	1.3e-139	469.4
BML_08182015_1_5m_scaffold_5_prodigal-single_57	BML_PHAGE_39_22	6.8e-98	331.7	pVOG8004	tail sheath protein	1.6e-139	469.4
BML_08182015_6_5m_scaffold_6_prodigal-single_196	BML_PHAGE_39_25	6.8e-98	331.7	pVOG8004	tail sheath protein	1.6e-139	469.4
BML_08182015_8_5m_scaffold_0_prodigal-single_191	BML_PHAGE_39_34	6.8e-98	331.7	pVOG8004	tail sheath protein	1.6e-139	469.4
sw_7_scaffold_1_prodigal-single_398	SW-7_PHAGE_46_16	3.1e-80	273.3	TIGR02504	ribonucleoside-diphosphate reductase, adenosylcobalamin-dependent	1.8e-139	468.9
ALT_07252016_14_scaffold_0_prodigal-single_174	ALT_PHAGE_CIR_40_9	9.4e-140	468.7	TIGR01034	methionine adenosyltransferase	8.4e-140	468.8
ALT_09252017_20_scaffold_71_prodigal-single_15	ALT_PHAGE_40_66	9.4e-140	468.7	TIGR01034	methionine adenosyltransferase	8.4e-140	468.8
S2_009_000_R2_scaffold_143_prodigal-single_83	R2_PHAGE_CIR_48_45	8.6e-101	340.9	pVOG11081	Rec A-like recombinase	1.5e-139	468.7
S2_012_000_R2_scaffold_26_prodigal-single_176	R2_PHAGE_CIR_49_23	8.6e-101	340.9	pVOG11081	Rec A-like recombinase	1.5e-139	468.7
H2c1_full_idba_ud_scaffold_88_prodigal-single_513	ER_PHAGE_58_11	3.4e-139	468	TIGR00575	DNA ligase, NAD-dependent	3e-139	468.2
ALT_07252016_14_scaffold_0_prodigal-single_387	ALT_PHAGE_CIR_40_9	4.9e-99	335.5	VOG12514	REFSEQ tail sheath protein	4.9e-139	467.9
ALT_09252017_20_scaffold_71_prodigal-single_227	ALT_PHAGE_40_66	4.9e-99	335.5	VOG12514	REFSEQ tail sheath protein	4.9e-139	467.9
RifSed_csp2_10ft_3_scaffold_6_prodigal-single_501	RIF_PHAGE_35_13	3.7e-139	467.4	TIGR01513	nicotinate phosphoribosyltransferase	3.2e-139	467.6
DGJ7_scaffold_2_2069_prodigal-single_232	DGJ_PHAGE_43_837	4.4e-139	467.4	VOG00415	Tail sheath protein	3.8e-139	467.6
PHAGE-A9--js4906-26-5_S28_scaffold_5_curated_closed_complete_prodigal-single_160	A9_PHAGE_COMPLETE_CIR-CU-CL_39_1	7.8e-139	467	TIGR01073	ATP-dependent DNA helicase PcrA	6.4e-139	467.3
aot2015-SM42_SRR1761719_Peru_trim_clean_trim_clean_scaffold_4_curated_closed_complete_prodigal-single_94	AOT-PERU_PHAGE_COMPLETE_CIR-CU-CL_183_33	5.8e-139	467.1	pVOG0918	repair exonuclease	5e-139	467.3
LacPavin_0818_WC40_scaffold_30711_prodigal-single_355	LP_PHAGE_22_14	5.6e-139	466.8	pVOG0350	phosphoribosyltransferase	4.7e-139	467.1
pre3_saliva_scaffold_3_prodigal-single_116	SALIVA_PHAGE_CIR_31_11	1.2e-138	466.7	pVOG0354	RNA polymerase beta subunit	8.5e-139	467.1
PHAGE-A8--js4906-27-3_S30_scaffold_1_curated_closed_complete_prodigal-single_209	A8_PHAGE_COMPLETE_CIR-CU-CL_27_1	6.9e-139	466.6	VOG01449	Uncharacterized protein L728	6.2e-139	466.8
SRR1747052_scaffold_27_prodigal-single_252	F21_PHAGE_CIR_35_63	5.7e-139	466.5	TIGR00382	ATP-dependent Clp protease, ATP-binding subunit ClpX	5.1e-139	466.7
SRR1747018_scaffold_0_prodigal-single_91	M01_PHAGE_56_67	1.6e-138	466.3	TIGR01051	DNA topoisomerase I	1.3e-138	466.7
pig_ID_2229_F59_scaffold_2_curated_prodigal-single_52	PIG_PHAGE_CU_27_28	1.8e-75	257.3	pVOG0420	nucleotide reductase	1.1e-138	466.2
pig_ID_3687_F49_scaffold_3_curated_prodigal-single_54	PIG_PHAGE_CU_27_27	1.8e-75	257.3	pVOG0420	nucleotide reductase	1.1e-138	466.2
SRR1747022_scaffold_43_prodigal-single_235	M05_PHAGE_CIR_32_31	1e-138	466	VOG01449	Uncharacterized protein L728	9.3e-139	466.2
ALT_09252017_20_scaffold_10_prodigal-single_20	ALT_PHAGE_51_12	1.1e-138	465.8	pVOG0350	phosphoribosyltransferase	9.5e-139	466.1
SR-VP_2-4_scaffold_141_2952615_prodigal-single_199	SR-VP_PHAGE_CIR_38_25	1.8e-138	465.8	VOG02113	DNA ligase	1.5e-138	466
pre3_saliva_scaffold_7_prodigal-single_255	SALIVA_PHAGE_33_36	5.2e-139	465.7	TIGR04171	ribonucleoside-diphosphate reductase, class 1b, beta subunit	4.5e-139	465.9
GOV_bin_1711_contig-70_0_prodigal-single_413	GOV_PHAGE_CIR_57_1	1.8e-138	465.7	TIGR01059	DNA gyrase, B subunit	1.5e-138	465.9
Mad1_20_16_scaffold_0_curated_closed_complete_start-adj_prodigal-single_458	MAD1_PHAGE_COMPLETE_CIR-CU-CL-ST_26_25	1.4e-138	465.5	pVOG0350	phosphoribosyltransferase	1.2e-138	465.8
FFC_09252017_16_scaffold_6_prodigal-single_137	FFC_PHAGE_CIR_42_59	1.6e-138	465.6	pVOG3280	virion structural protein	1.3e-138	465.8
ALT_09252017_20_scaffold_47_prodigal-single_241	ALT_PHAGE_40_10	2.8e-138	465.5	pVOG4695	baseplate wedge	2.2e-138	465.8
SRR1747053_scaffold_1_prodigal-single_196	F22_PHAGE_CIR_34_47	1.1e-138	465.6	TIGR00382	ATP-dependent Clp protease, ATP-binding subunit ClpX	9.9e-139	465.7
LacPavin_0818_WC40_scaffold_269347_prodigal-single_282	LP_PHAGE_27_44	1.7e-138	465.3	pVOG0350	phosphoribosyltransferase	1.4e-138	465.5
SRR1747018_scaffold_15_prodigal-single_46	M01_PHAGE_CIR_32_31	1.9e-138	465	VOG00926	RNA-splicing ligase RtcB	1.5e-138	465.4
S2_012_000_R2_scaffold_18_prodigal-single_235	R2_PHAGE_47_28	3.5e-08	36.4	PF14312.6	FG-GAP repeat	4.3e-142	465.1
LacPavin_0818_WC40_scaffold_238879_prodigal-single_52	LP_PHAGE_38_17	1.6e-80	274	PF00709.21	Adenylosuccinate synthetase	1.9e-138	464.8
rifoxyc1_full_scaffold_3_prodigal-single_225	RIF_PHAGE_34_14	2.7e-138	464.6	TIGR02348	chaperonin GroL	2.3e-138	464.8
H1c1_full_scaffold_271_prodigal-single_397	ER_PHAGE_35_11	4.1e-80	272.7	pVOG0350	phosphoribosyltransferase	2.5e-138	464.7
SRR1747046_scaffold_29_prodigal-single_226	F16_PHAGE_34_17	3.2e-138	464	TIGR00382	ATP-dependent Clp protease, ATP-binding subunit ClpX	2.9e-138	464.2
term6_saliva_scaffold_1_curated_closed_complete_start-adj_prodigal-single_155	SALIVA_PHAGE_COMPLETE_CIR-CU-CL-ST_27_31	9.9e-138	463.6	pVOG0354	RNA polymerase beta subunit	7.1e-138	464.1
BML_08182015_1_5m_scaffold_9_prodigal-single_101	BML_PHAGE_CIR_35_14	2.7e-138	463.7	pVOG4562	ribonucleotide reductase of class Ia (aerobic), beta subunit	2.4e-138	463.9
BML_08182015_6_5m_scaffold_7_prodigal-single_101	BML_PHAGE_CIR_35_18	2.7e-138	463.7	pVOG4562	ribonucleotide reductase of class Ia (aerobic), beta subunit	2.4e-138	463.9
pre1_saliva_scaffold_1_prodigal-single_134	SALIVA_PHAGE_CIR_31_15	1.4e-137	463.1	pVOG0354	RNA polymerase beta subunit	1e-137	463.5
BML_08042016_6_5m_scaffold_3_prodigal-single_53	BML_PHAGE_37_14	8.3e-138	463.1	pVOG0384	putative DNA gyrase	7.1e-138	463.3
NODE_12_length_310542_cov_175.846709_281	S9_PLASMID_CIR_39_1	6.1e-117	394.6	pVOG0372	DNA ligase	1e-137	463.3
S2_009_000_R2_scaffold_143_prodigal-single_165	R2_PHAGE_CIR_48_45	1.5e-137	462.8	pVOG0382	DNA gyrase	1.1e-137	463.2
S2_012_000_R2_scaffold_26_prodigal-single_258	R2_PHAGE_CIR_49_23	1.5e-137	462.8	pVOG0382	DNA gyrase	1.1e-137	463.2
SR-VP_0-2_scaffold_141_4753700_prodigal-single_459	SR-VP_PHAGE_32_29	6.7e-77	262.3	TIGR02504	ribonucleoside-diphosphate reductase, adenosylcobalamin-dependent	1e-137	463.2
SR-VP_4-6_scaffold_141_2630357_prodigal-single_312	SR-VP_PHAGE_40_16	6.7e-77	262.3	TIGR02504	ribonucleoside-diphosphate reductase, adenosylcobalamin-dependent	1e-137	463.2
SRR1747055_scaffold_2_prodigal-single_34	F-24_PHAGE_27_21	9.4e-138	462.9	VOG01449	Uncharacterized protein L728	7.9e-138	463.1
GWB1_scaffold_1_prodigal-single_363	GWB1_PHAGE_CIR_38_192	9.4e-138	462.2	TIGR03820	lysine-2,3-aminomutase	8.3e-138	462.4
gwa1_scaffold_0_prodigal-single_46	GWA1_PHAGE_CIR_38_15	9.4e-138	462.2	TIGR03820	lysine-2,3-aminomutase	8.3e-138	462.4
gwc1_scaffold_2_prodigal-single_183	GWC1_PHAGE_CIR_38_223	9.4e-138	462.2	TIGR03820	lysine-2,3-aminomutase	8.3e-138	462.4
gwc2_scaffold_8_prodigal-single_411	GWC2_PHAGE_CIR_38_18	9.4e-138	462.2	TIGR03820	lysine-2,3-aminomutase	8.3e-138	462.4
gwd1_scaffold_1_prodigal-single_60	GWD1_PHAGE_CIR_38_79	9.4e-138	462.2	TIGR03820	lysine-2,3-aminomutase	8.3e-138	462.4
NODE_12_length_310542_cov_175.846709_224	S9_PLASMID_CIR_39_1	1.3e-26	95.9	PF13306.6	BspA type Leucine rich repeat region (6 copies)	6.5e-140	462.2
LacPavin_0818_WC45_scaffold_30120_prodigal-single_115	LP_PHAGE_46_12	2.7e-137	461.7	VOG00758	Baseplate wedge protein gp6	2e-137	462.2
term1_saliva_scaffold_3_curated_closed_complete_prodigal-single_126	SALIVA_PHAGE_CIR-CU-GA_36_42	1.9e-137	461.8	TIGR02348	chaperonin GroL	1.6e-137	462.1
ALT_07252016_14_scaffold_1_prodigal-single_165	ALT_PHAGE_CIR_40_13	3e-137	461.6	VOG01059	REFSEQ putative DNA-directed RNA polymerase beta subunit	2.4e-137	461.9
ALT_09252017_20_scaffold_43_prodigal-single_133	ALT_PHAGE_CIR_40_22	3e-137	461.6	VOG01059	REFSEQ putative DNA-directed RNA polymerase beta subunit	2.4e-137	461.9
BML_08182015_1_5m_scaffold_9_prodigal-single_140	BML_PHAGE_CIR_35_14	1.1e-136	460.3	VOG00461	Exonuclease subunit 2	4.1e-137	461.7
BML_08182015_6_5m_scaffold_7_prodigal-single_140	BML_PHAGE_CIR_35_18	1.1e-136	460.3	VOG00461	Exonuclease subunit 2	4.1e-137	461.7
subassembly_31bins_VIRSorter_scaffold_0-circular-cat_2_SIZE_382860bp_prodigal-single_434	RIVER-W_PHAGE_42_0	1.4e-77	264.5	TIGR02504	ribonucleoside-diphosphate reductase, adenosylcobalamin-dependent	2.7e-137	461.7
FFC_09252017_16_scaffold_2_prodigal-single_116	FFC_PHAGE_44_113	5.2e-137	461.4	VOG00360	DNA topoisomerase medium subunit	4.7e-137	461.6
SRR1747065_scaffold_5_prodigal-single_189	F-31_PHAGE_35_42	4.6e-137	461.1	PF13597.6	Anaerobic ribonucleoside-triphosphate reductase	4e-137	461.3
P0_An_GD2017L_S7_170907_scaffold_746154_prodigal-single_144	GD_PHAGE_63_40	4.6e-137	461	TIGR00575	DNA ligase, NAD-dependent	4e-137	461.2
P0_An_GD2017L_S7_coassembly_k141_2695417_prodigal-single_205	GD_PHAGE_CIR_54_81	4.6e-137	461	TIGR00575	DNA ligase, NAD-dependent	4e-137	461.2
P0_An_pond3_S8_170907_scaffold_156969_prodigal-single_101	GD_PHAGE_54_55	4.6e-137	461	TIGR00575	DNA ligase, NAD-dependent	4e-137	461.2
LacPavin_0818_WC40_scaffold_193576_prodigal-single_249	LP_PHAGE_27_15	5.5e-137	460.9	VOG02113	DNA ligase	4.9e-137	461
SRR1747035_scaffold_2_prodigal-single_99	F09_PHAGE_CIR_32_37	6.2e-137	459.8	TIGR00382	ATP-dependent Clp protease, ATP-binding subunit ClpX	3.1e-137	460.8
SRR1747018_scaffold_0_prodigal-single_240	M01_PHAGE_56_67	1.4e-136	459.6	TIGR00643	ATP-dependent DNA helicase RecG	7.5e-137	460.5
SRR1747052_scaffold_19_prodigal-single_236	F21_PHAGE_55_22	1.4e-136	459.6	TIGR00643	ATP-dependent DNA helicase RecG	7.5e-137	460.5
S2_012_000_R2_scaffold_0_prodigal-single_1019	R2_PLASMID_CIR_59_76	5.3e-137	460.2	TIGR00644	single-stranded-DNA-specific exonuclease RecJ	4.7e-137	460.4
BML_coassembly_scaffold_214_prodigal-single_348	BML_PHAGE_48_21	4.3e-137	460.1	PF01970.16	Tripartite tricarboxylate transporter TctA family	3.6e-137	460.4
Filtrate_w_scaffold_1_prodigal-single_116	MOOSE-W_PHAGE_30_1	8.8e-137	459.5	TIGR00644	single-stranded-DNA-specific exonuclease RecJ	7e-137	459.8
pig_ID_445_F78_scaffold_208_curated_prodigal-single_160	PIG_PHAGE_CU_31_44	4.9e-72	246	pVOG0420	nucleotide reductase	1.1e-136	459.7
ALT_09252017_20_scaffold_146_prodigal-single_130	ALT_PHAGE_40_9	1.8e-136	459.4	pVOG3102	marine proteobacterial sortase target protein	1.4e-136	459.7
FFC_09252017_16_scaffold_6_prodigal-single_19	FFC_PHAGE_CIR_42_59	2.1e-136	458.7	VOG09780	REFSEQ putative major capsid protein	1.7e-136	459
S2_018_000_R2_scaffold_9_prodigal-single_391	R2_PHAGE_49_14	1.5e-136	458.5	TIGR00414	serine--tRNA ligase	1.3e-136	458.8
S2_009_000_R2_scaffold_26_prodigal-single_34	R2_PHAGE_CIR_43_124	1.7e-136	458.6	pVOG0350	phosphoribosyltransferase	1.5e-136	458.8
SR-VP_0-2_scaffold_141_4750547_curated_closed_complete_prodigal-single_755	SR-VP_PHAGE_COMPLETE_CIR-CU-CL_42_23	9.6e-137	458.4	TIGR02012	protein RecA	8.3e-137	458.6
LacPavin_0818_WC45_scaffold_4_curated_closed_complete_start-adj_prodigal-single_457	LP_PHAGE_COMPLETE_CIR-CU-CL_32_18	2e-135	454.9	PF00709.21	Adenylosuccinate synthetase	1.5e-136	458.6
LacPavin_0818_WC55_scaffold_0-10091_curated_closed_complete_start-adj_prodigal-single_457	LP_PHAGE_COMPLETE_CIR-CU-CL_32_25	2e-135	454.9	PF00709.21	Adenylosuccinate synthetase	1.5e-136	458.6
pig_ID_2419_F67_scaffold_3_curated_closed_complete_prodigal-single_40	PIG_PHAGE_COMPLETE_CIR-CU-CL_31_57	9.4e-72	245	pVOG0420	nucleotide reductase	2.5e-136	458.5
LacPavin_0818_WC55_scaffold_2946_prodigal-single_76	LP_PHAGE_CIR_36_41	1.1e-136	458.4	pVOG4562	ribonucleotide reductase of class Ia (aerobic), beta subunit	1e-136	458.5
rifcsphigho2_12_scaffold_16_prodigal-single_328	RIF_UNKNOWN_CIR_35_23	5.2e-135	453.9	pVOG5775	AAA+ family ATPase	2.6e-136	458.2
S2_009_000_R2_scaffold_4_prodigal-single_632	R2_PHAGE_CIR_46_32	6.5e-136	457.3	VOG02113	DNA ligase	3.9e-136	458
S2_006_000_R2_scaffold_7_prodigal-single_106	R2_PHAGE_46_15	6.5e-136	457.3	VOG02113	DNA ligase	4.4e-136	457.9
S2_012_000_R2_scaffold_20_prodigal-single_131	R2_PHAGE_46_52	6.5e-136	457.3	VOG02113	DNA ligase	4.4e-136	457.9
Ig12092_scaffold_5_curated_closed_complete_prodigal-single_455	BJP_PHAGE_COMPLETE_CIR-CU-CL_29_15	5.4e-136	457.6	VOG02113	DNA ligase	4.8e-136	457.8
Ig8144_scaffold_2_curated_closed_complete_start-adj_prodigal-single_131	BJP_PHAGE_COMPLETE_CIR-CU-CL-ST_29_18	5.4e-136	457.6	VOG02113	DNA ligase	4.8e-136	457.8
CG_2015-01t_scaffold_1_prodigal-single_452	CG_PHAGE_34_22	4e-136	457.4	pVOG0350	phosphoribosyltransferase	3.3e-136	457.7
pre3_saliva_scaffold_7_prodigal-single_253	SALIVA_PHAGE_33_36	6.6e-114	384.4	TIGR01058	DNA topoisomerase IV, B subunit	4.4e-136	457.6
BML_08042016_6_5m_scaffold_3_prodigal-single_98	BML_PHAGE_37_14	6.7e-136	456.8	VOG01449	Uncharacterized protein L728	5.9e-136	456.9
CG_2015-01t_scaffold_1_prodigal-single_425	CG_PHAGE_34_22	1.2e-135	456.4	pVOG0372	DNA ligase	1.1e-135	456.6
LacPavin_0818_WC40_scaffold_26136_prodigal-single_126	LP_PHAGE_38_12	8.9e-136	456	TIGR00382	ATP-dependent Clp protease, ATP-binding subunit ClpX	6.8e-136	456.4
PH2015_20_sub10_scaffold_1_prodigal-single_281	ERM_PHAGE_38_12	5.6e-136	456.2	TIGR01034	methionine adenosyltransferase	5e-136	456.4
SR-VP_4-6_scaffold_141_4086954_prodigal-single_150	SR-VP_PHAGE_30_18	1.8e-135	456	pVOG3102	marine proteobacterial sortase target protein	1.5e-135	456.3
SCNpilot_BF_INOC_scaffold_63_prodigal-single_56	SCN_PHAGE_41_19	3.5e-135	455.6	pVOG4577	DNA polymerase	2.7e-135	455.9
term6_stool_scaffold_5_prodigal-single_183	STOOL_PHAGE_27_12	3e-99	336.1	VOG09732	REFSEQ putative tail sheath protein	1.7e-135	455.9
Salt_Pond_R2_restored_H2O_MG_scaffold_5_prodigal-single_158	SP_PHAGE_CIR_41_28	1.7e-135	455.6	VOG00236	Terminase, large subunit	1.4e-135	455.8
GWB1_scaffold_combined_curated_closed_complete_prodigal-single_562	GWB1_PHAGE_COMPLETE_CIR-CU-CL_25_34	9.8e-136	455.6	TIGR03820	lysine-2,3-aminomutase	8.6e-136	455.8
sw_7_scaffold_1_prodigal-single_388	SW-7_PHAGE_46_16	1.8e-41	145.6	pVOG4577	DNA polymerase	3.3e-135	455.7
LacPavin_0818_WC40_scaffold_86355_prodigal-single_65	LP_PHAGE_36_12	1.5e-135	454.8	TIGR01034	methionine adenosyltransferase	1.2e-135	455.1
SR-VP_4-6_scaffold_141_3489769_prodigal-single_205	SR-VP_PHAGE_57_11	3.6e-135	454.7	TIGR00575	DNA ligase, NAD-dependent	3.1e-135	454.9
LacPavin_0818_WC45_scaffold_4_curated_closed_complete_start-adj_prodigal-single_449	LP_PHAGE_COMPLETE_CIR-CU-CL_32_18	3.2e-135	454.5	VOG01449	Uncharacterized protein L728	2.5e-135	454.9
LacPavin_0818_WC55_scaffold_0-10091_curated_closed_complete_start-adj_prodigal-single_449	LP_PHAGE_COMPLETE_CIR-CU-CL_32_25	3.2e-135	454.5	VOG01449	Uncharacterized protein L728	2.5e-135	454.9
[truncated: 35,839 more rows]

## Sheet: Table 5B Protein Families
family	number of proteins	median seqLength	signalP	TMHMM	psort	Pfam	keggAccession	keggDescription	keggPathway	keggCategory	keggBigCategory
[truncated: 17,027 more rows]

[truncated: 5 more sheets: Trans Trans Table S6, tRNA tRNA syn Table S7, Table S8 RBS Analysis, Table S9 Palindromes, Table S10 Phage CRISPR Targetin]
