# Supplementary material for: Clades of huge phages from across Earth’s ecosystems
Source: Nature. 2020 Feb 12;578(7795):425–31. doi: 10.1038/s41586-020-2007-4 (PMC7162821; doi:10.1038/s41586-020-2007-4)
Supplement: Supplementary file 5 — Supplementary Data: Genbank files of all phage, plasmid, and unknown sequences in this study; major capsid, terminase, tRNA synthetase, Cas9, rpS21, 1-6 helicases, and Cas4-like phylogenetic trees; dendrogram of protein clustering; alignments of Cas gene catalytic residues; protein sequences of new Cas12 and Cas14 subtypes; bacterial sequences that target phage, plasmid, and unknown sequences using CRISPR. [file 41586_2020_2007_MOESM5_ESM.zip]

Archive with 30 entries (29 files):
- combined-1/
- __MACOSX/._combined-1
- combined-1/protein_clustering_dendro.nwk
- __MACOSX/combined-1/._protein_clustering_dendro.nwk
- combined-1/cas_alignments.zip
- __MACOSX/combined-1/._cas_alignments.zip
- combined-1/.DS_Store
- __MACOSX/combined-1/._.DS_Store
- combined-1/Icon
- __MACOSX/combined-1/._Icon
- combined-1/cas12j.fasta
- __MACOSX/combined-1/._cas12j.fasta
- combined-1/1-6_helicases_tree.nwk
- __MACOSX/combined-1/._1-6_helicases_tree.nwk
- combined-1/target_scaffolds.fasta
- __MACOSX/combined-1/._target_scaffolds.fasta
- combined-1/cas4-like_tree.nwk
- __MACOSX/combined-1/._cas4-like_tree.nwk
- combined-1/phage-plasmid-unknown-genbank.zip
- __MACOSX/combined-1/._phage-plasmid-unknown-genbank.zip
- combined-1/cas9_tree.nwk
- __MACOSX/combined-1/._cas9_tree.nwk
- combined-1/cas14.fasta
- __MACOSX/combined-1/._cas14.fasta
- combined-1/terminase_tree.nwk
- __MACOSX/combined-1/._terminase_tree.nwk
- combined-1/major_capsid_tree.nwk
- __MACOSX/combined-1/._major_capsid_tree.nwk
- combined-1/rpS21_tree.nwk
- __MACOSX/combined-1/._rpS21_tree.nwk
