# Supplementary material for: Clades of huge phages from across Earth’s ecosystems
Source: Nature. 2020 Feb 12;578(7795):425–31. doi: 10.1038/s41586-020-2007-4 (PMC7162821; doi:10.1038/s41586-020-2007-4)
Supplement: Supplementary file 5 — Supplementary Data: Genbank files of all phage, plasmid, and unknown sequences in this study; major capsid, terminase, tRNA synthetase, Cas9, rpS21, 1-6 helicases, and Cas4-like phylogenetic trees; dendrogram of protein clustering; alignments of Cas gene catalytic residues; protein sequences of new Cas12 and Cas14 subtypes; bacterial sequences that target phage, plasmid, and unknown sequences using CRISPR. [file 41586_2020_2007_MOESM5_ESM.zip › combined-1/protein_clustering_dendro.nwk]

((NC_003714.1:0.4166666667,(NC_012093.1:0.1666666667,NC_004174.1:0.1666666667):0.25):0.08333333333,((NC_002700.2:0.325,(NC_001628.1:0.1666666667,(NC_008294.1:0,(NC_001890.1:0,(NC_019920.1:0,(NC_019922.1:0,(NC_004301.1:0,(NC_019707.1:0,(NC_028902.1:0,(NC_001426.1:0,NC_001417.2:0):0):0):0):0):0):0):0):0.1666666667):0.1583333333):0.175,((NC_003299.1:0.375,((NC_012091.2:0,NC_004173.1:0):0.3333333333,(NC_004172.1:0,NC_003715.1:0):0.3333333333):0.04166666667):0.125,(NC_021793.1:0.4997903404,((NC_000867.1:0.4412216752,(((NC_001730.1:0,(NC_001330.1:0,(NC_012868.1:0,NC_007821.1:0):0):0):0.1022727273,(NC_001422.1:0.05,(NC_007817.1:0,(NC_001420.2:0,NC_007856.1:0):0):0.05):0.05227272727):0.3170349817,((NC_028993.1:0,NC_028994.1:0):0.3812065972,((NC_002180.1:0.2395634921,((NC_001998.1:0.15,(NC_007461.1:0,(NC_008355.1:0,NC_002194.1:0):0):0.15):0.07919823232,(((NC_030458.1:0,(NC_030476.1:0,NC_030472.1:0):0):0.1166666667,(NC_022790.1:0.08333333333,(NC_001741.1:0,(NC_002643.1:0,NC_027633.1:0):0):0.08333333333):0.03333333333):0.04370748299,((NC_027642.1:0,NC_027637.1:0):0.1333333333,(NC_027645.1:0.08333333333,NC_027636.1:0.08333333333):0.05):0.02704081633):0.06882408266):0.01036525974):0.09664421841,(((NC_029014.1:0,NC_029012.1:0):0.2142857143,((NC_027638.1:0,(NC_027639.1:0,NC_027635.1:0):0):0.15,((NC_027640.1:0,NC_027644.1:0):0.1,(NC_027646.1:0,NC_027643.1:0):0.1):0.05):0.06428571429):0.06402116402,((NC_015785.1:0.125,(NC_027647.1:0,(NC_027641.1:0,NC_027634.1:0):0):0.125):0.1236111111,(NC_026665.1:0.1666666667,(NC_027648.1:0,NC_003438.1:0):0.1666666667):0.08194444444):0.0296957672):0.05790083217):0.04499888675):0.03810111172):0.02191396621):0.05854021119,((NC_021797.1:0,NC_021805.1:0):0.4996695156,(((NC_004175.1:0,NC_004171.1:0):0.35,(NC_003716.1:0.25,NC_012092.1:0.25):0.1):0.149063226,(((((NC_001365.1:0.1538461538,(NC_003793.1:0,NC_009987.1:0):0.1538461538):0.3190766457,((NC_026613.1:0,(NC_026582.1:0,NC_026612.1:0):0):0.4662722085,(((NC_015297.1:0.2222222222,NC_005131.2:0.2222222222):0.1758315826,(NC_023586.1:0.3514957265,(NC_025454.1:0.1607142857,(NC_011399.1:0.03846153846,NC_008574.2:0.03846153846):0.1222527473):0.1907814408):0.04655807836):0.06127309572,(((NC_021862.1:0.375,(NC_021866.1:0.1458333333,(NC_019548.1:0.04166666667,NC_008575.1:0.04166666667):0.1041666667):0.2291666667):0.06639036381,((NC_001396.1:0.1619047619,((NC_007189.1:0.07142857143,NC_015586.1:0.07142857143):0.03869047619,(NC_010429.1:0.08333333333,NC_021569.1:0.08333333333):0.02678571429):0.05178571429):0.2359725054,(((NC_004306.1:0.1428571429,NC_003327.2:0.1428571429):0.09229242979,(NC_005948.1:0.1818181818,(NC_004736.1:0,NC_012757.1:0):0.1818181818):0.05333139083):0.1379727601,((NC_002362.1:0.15,NC_002363.1:0.15):0.1607226107,(NC_006294.1:0.28125,(NC_015209.1:0.2222222222,NC_016162.1:0.2222222222):0.05902777778):0.02947261072):0.06239972205):0.02475493456):0.04351309647):0.01321857308,(NC_001421.2:0.4502514642,((NC_001418.1:0.25,(NC_001270.2:0,NC_001331.1:0):0.25):0.1702569917,((NC_001956.1:0.125,NC_021562.1:0.125):0.2851442308,((NC_002014.1:0.1666666667,NC_001332.1:0.1666666667):0.1555555556,(NC_001954.1:0.2,(NC_025824.1:0,NC_003287.2:0):0.2):0.1222222222):0.08792200855):0.01011276092):0.02999447254):0.004357472669):0.004717963687):0.006945307964):0.006650591047):0.01184500486,((NC_004462.2:0.109375,NC_013197.1:0.109375):0.3729224438,(NC_022094.1:0.1887861513,(NC_011523.1:0.1189516129,(NC_005258.1:0.05172413793,NC_006945.1:0.05172413793):0.06722747497):0.06983453838):0.2935112925):0.002470360673):0.009271884956,(NC_029050.1:0.4895833333,(NC_029032.1:0.04166666667,NC_028998.1:0.04166666667):0.4479166667):0.004456356073):0.002289083047,(NC_018855.1:0.4959885421,((NC_030903.1:0.4928746954,((08E140C01_scaffold_67_prodigal-single:0.01107274401,(Ig3397_v2_scaffold_187_prodigal-single:0.005524861878,Ig3397_sub10_scaffold_14_prodigal-single:0.005524861878):0.005547882136):0.4618456305,(08E140C01_scaffold_97_prodigal-single:0.01419586703,(Ig3397_sub10_scaffold_26_prodigal-single:0.009433962264,Ig3397_v2_scaffold_413_prodigal-single:0.009433962264):0.004761904762):0.4587225075):0.01995632089):0.001294716933,((SR-VP_0-2_scaffold_141_2143444_prodigal-single:0.4838709677,NC_023718.1:0.4838709677):0.009194369344,(((term4_saliva_scaffold_5_prodigal-single:0.3766729191,(term4_saliva_scaffold_1_prodigal-single:0.2761025217,(term6_saliva_scaffold_0_prodigal-single:0.05348837209,term1_saliva_scaffold_14_prodigal-single:0.05348837209):0.2226141496):0.1005703973):0.1135955097,(BML_08042016_6_5m_scaffold_18_prodigal-single:0.4855528647,((js4906-26-2_S25_scaffold_167_prodigal-single:0.2142857143,js4906-29-5_S40_scaffold_131_prodigal-single:0.2142857143):0.2558155009,(js4906-29-5_S40_scaffold_90_prodigal-single:0.4569734762,(js4906-29-5_S40_scaffold_9_prodigal-single:0.4114584045,(NODE_12_length_310542_cov_175.846709:0.3584151016,(js4906-26-2_S25_scaffold_55_prodigal-single:0.3143382353,js4906-29-5_S40_scaffold_13_prodigal-single:0.3143382353):0.04407686631):0.0530433029):0.04551507172):0.01312773899):0.01545164948):0.004715564018):0.001845934815,(((NC_017732.1:0.4174578145,((NC_021336.1:0.1273788303,(NC_031032.1:0.04616477273,(NC_031015.1:0.0303030303,NC_031121.1:0.0303030303):0.01586174242):0.08121405759):0.2773998042,((NC_009875.1:0.1115894975,(NC_031008.1:0.08185111989,((NC_007046.1:0.02380952381,NC_031046.1:0.02380952381):0.02673277809,(NC_004678.1:0.03787878788,(NC_004679.1:0.02272727273,(NC_016565.1:0,NC_023550.1:0):0.02272727273):0.01515151515):0.01266351402):0.03130881799):0.02973837756):0.2736071424,((NC_017980.1:0.05434782609,(NC_018083.1:0.02173913043,NC_018084.1:0.02173913043):0.03260869565):0.3258100801,((NC_018270.1:0.3125,(NC_025467.1:0,NC_028693.1:0):0.3125):0.05125062449,((NC_028789.1:0.2305194805,(NC_002649.1:0.1875,(NC_011048.1:0.02941176471,NC_004165.1:0.02941176471):0.1580882353):0.04301948052):0.104964112,(NC_001825.1:0.2947802198,(NC_019523.1:0.2805555556,(NC_024149.1:0.25,(NC_009643.1:0.1875,NC_004814.1:0.1875):0.0625):0.03055555556):0.01422466422):0.04070337278):0.02826703193):0.01640728173):0.005038733617):0.01958199465):0.01267918001):0.0394176794,(NC_015721.1:0.4486111111,(NC_028651.1:0.4222222222,(NC_002515.1:0.3333333333,NC_010363.1:0.3333333333):0.08888888889):0.02638888889):0.008264382783):0.03478322469,((NC_031254.1:0.01063829787,NC_031231.1:0.01063829787):0.4806391304,(((BML_09012016_9m_scaffold_2_prodigal-single:0,BML_coassembly_scaffold_50_prodigal-single:0):0.4859726307,((NC_019406.1:0.347920517,(NC_019408.1:0.1208086205,(NC_019411.1:0.04572341324,(NC_019405.1:0.03488086997,(NC_019407.1:0.02012383901,NC_019410.1:0.02012383901):0.01475703096):0.01084254328):0.07508520723):0.2271118965):0.1359513795,((NC_029072.1:0.478126914,((((NC_020079.1:0.1186046512,NC_023693.1:0.1186046512):0.2853877584,((NC_020201.1:0.2187245607,(NC_023717.1:0.08058283668,(NC_028672.1:0.06295620438,(NC_017974.1:0.03544776119,NC_024354.1:0.03544776119):0.02750844319):0.0176266323):0.138141724):0.1741408119,((NC_028248.1:0.04378313906,(NC_024134.1:0.03829781965,(NC_019517.1:0.02983025746,(NC_011041.1:0.01690821256,NC_022323.1:0.01690821256):0.0129220449):0.008467562186):0.005485319411):0.3233115706,(NC_025830.1:0.3137133636,(NC_028659.1:0.1945142892,((NC_022968.1:0.05363984674,NC_019400.1:0.05363984674):0.1014562341,(NC_016071.1:0.06144067797,NC_027351.1:0.06144067797):0.09365540292):0.03941820828):0.1191990745):0.05338134605):0.02577066291):0.01112703695):0.03619493021,(((NC_026587.1:0.08461419466,(NC_028882.1:0.07186384528,(NC_015272.2:0.05495042592,(NC_022970.1:0.04326073557,(NC_022974.1:0.02287581699,NC_022966.1:0.02287581699):0.02038491857):0.01168969035):0.01691341936):0.01275034938):0.2838365573,(((NC_029083.1:0.060035049,(((NC_028817.1:0,NC_030910.1:0):0.04450041288,(NC_031110.1:0.0325443787,NC_028652.1:0.0325443787):0.01195603418):0.009564460237,(NC_019913.1:0.05010903276,(NC_015294.2:0.04211351247,(NC_031073.1:0.0325280112,(NC_022967.1:0.01807228916,NC_022986.1:0.01807228916):0.01445572205):0.009585501266):0.007995520288):0.003955840361):0.005970175886):0.03486750538,(NC_019918.1:0.07594936709,NC_019450.1:0.07594936709):0.0189531873):0.2595437741,(NC_030934.1:0.2301927616,(NC_023601.1:0.1193548387,NC_029065.1:0.1193548387):0.1108379229):0.1242535668):0.01400442351):0.06490453046,((((NC_011811.1:0.02173913043,NC_015292.1:0.02173913043):0.266330388,(NC_027991.1:0.223687931,((NC_028247.1:0.08422868681,(NC_027293.1:0.07480682121,(NC_028808.2:0.0401459854,NC_028935.2:0.0401459854):0.03466083581):0.009421865605):0.01420367197,((NC_027329.1:0.07307692308,NC_027369.1:0.07307692308):0.01575095203,((NC_029023.1:0.05303030303,NC_031939.1:0.05303030303):0.02696197271,(((NC_027337.1:0.0534351145,NC_028872.1:0.0534351145):0.01721798718,(NC_012749.1:0.06426348283,(NC_028825.1:0.05839416058,NC_027360.1:0.05839416058):0.005869322247):0.006389618854):0.008183991946,(NC_005282.1:0.07299270073,NC_031082.1:0.07299270073):0.0058443929):0.001155182109):0.008835599372):0.009604483674):0.1252555722):0.06438158743):0.1196017921,(NC_029094.1:0.3843251908,(NC_027332.1:0.36574725,(NC_025462.1:0.07894736842,NC_031280.1:0.07894736842):0.2867998816):0.01857794077):0.02334611979):0.01914052657,((NC_025436.1:0.1085858586,NC_025470.1:0.1085858586):0.2994687699,((NC_029067.1:0.1051502146,NC_021067.1:0.1051502146):0.2542790278,((NC_029057.1:0.2127659574,NC_020863.1:0.2127659574):0.1241961539,(NC_020843.1:0.3216216216,NC_015157.1:0.3216216216):0.01534048974):0.02246713099):0.04862538616):0.01875720864):0.00654344527):0.006832057326):0.02576139969,(((((NC_019935.1:0.03448275862,NC_011165.1:0.03448275862):0.02920440585,(((NC_011810.1:0.01666666667,NC_007810.1:0.01666666667):0.02107951569,(NC_028939.1:0.03393578891,(NC_026586.1:0.01657509158,(NC_019451.1:0.01098901099,NC_011166.1:0.01098901099):0.005586080586):0.01736069734):0.003810393442):0.008718350499,(NC_028745.1:0.03917156112,(NC_028971.1:0.03329491981,(NC_011703.1:0.025,(NC_017674.1:0.01666666667,NC_011756.1:0.01666666667):0.008333333333):0.008294919812):0.005876641305):0.007292971736):0.01722263162):0.2367642246,(NC_009015.1:0.2426470588,NC_025441.1:0.2426470588):0.05780433022):0.1348836246,(((NC_023594.2:0.0625,NC_025459.1:0.0625):0.2254084603,(NC_010106.1:0.1249712974,(NC_023865.1:0.1,NC_019504.1:0.1):0.02497129736):0.1629371629):0.13469228,(((NC_020850.1:0.3684210526,NC_019525.1:0.3684210526):0.02717949146,((NC_031250.1:0.3629032258,NC_027296.1:0.3629032258):0.03145619646,((NC_019527.1:0.363961039,(NC_028699.1:0.3402777778,NC_026611.1:0.3402777778):0.02368326118):0.01908252916,(((NC_005886.2:0.2857142857,NC_025458.1:0.2857142857):0.0636400498,(NC_011142.1:0.3292805234,((NC_019457.1:0.1086956522,NC_019518.1:0.1086956522):0.2082858212,(NC_020204.1:0.2749561404,(NC_020082.1:0.1015625,NC_021342.2:0.1015625):0.1733936404):0.04202533303):0.01229905002):0.02007381212):0.02349264126,((NC_027990.1:0.2803030303,NC_009813.1:0.2803030303):0.08292598725,((NC_015295.1:0.3076923077,NC_017981.1:0.3076923077):0.03330329992,(NC_020841.1:0.327534939,(NC_019522.1:0.3220338983,NC_004827.1:0.3220338983):0.005501040737):0.01346066857):0.02223340993):0.009617959226):0.01019659135):0.01131585414):0.001241121819):0.01268021879,((NC_007710.1:0.2760375538,((NC_005342.2:0.0078125,NC_004333.2:0.0078125):0.08560454718,(NC_005263.2:0.03571428571,NC_009604.1:0.03571428571):0.05770276147):0.1826205066):0.1199225811,(NC_028995.1:0.3324010529,(NC_017984.1:0.2209340659,(NC_031117.1:0.1293103448,(NC_028855.1:0.01851851852,NC_024785.1:0.01851851852):0.1107918263):0.09162372111):0.111466987):0.06355908197):0.01232062801):0.01431997737):0.0127342734):0.0270493533,(NC_019930.1:0.4523809524,NC_016564.1:0.4523809524):0.01000341456):0.003564372496):0.01217817454):0.004865938206,(((NC_031080.1:0.1091488542,((NC_028869.1:0.04009433962,NC_028986.1:0.04009433962):0.05310238932,((NC_013650.1:0.03971962617,NC_011271.1:0.03971962617):0.0368678916,(NC_004687.1:0.07422461123,(NC_021349.1:0.0719301128,((NC_023696.1:0.04845814978,NC_023714.1:0.04845814978):0.02152893092,((NC_023725.1:0.05198031552,((NC_011272.1:0.01682692308,NC_008207.1:0.01682692308):0.03034994651,(NC_011269.2:0.03480447048,(NC_011270.1:0.02764976959,NC_023733.1:0.02764976959):0.007154700892):0.01237239911):0.004803445928):0.0100725873,(NC_029044.1:0.05326354228,(NC_021348.1:0.03804347826,(NC_021346.1:0.01982378855,NC_023737.1:0.01982378855):0.01821968971):0.01522006401):0.008789360538):0.007934177882):0.001943032105):0.002294498431):0.002362906537):0.01660921117):0.01595212527):0.2588921612,(NC_011273.1:0.3386075949,NC_021347.1:0.3386075949):0.02943342047):0.1141582347,(((((NC_024355.1:0.1015625,NC_023582.1:0.1015625):0.3605826871,((SRR1747052_scaffold_7_prodigal-single:0.2540668984,(H18_Tanzania_scaffold_0_prodigal-single:0.1184041857,(SRR1747018_scaffold_13_prodigal-single:0.03183520599,SRR1747035_scaffold_3_prodigal-single:0.03183520599):0.08656897975):0.1356627127):0.2044336802,((SRR1747021_scaffold_144_prodigal-single:0,SRR1747019_scaffold_113_prodigal-single:0):0.4548068632,(JGI24024J18818_10000001_prodigal-single:0.4509370578,((SRR1747065_scaffold_28_prodigal-single:0.4082815735,(SRR1747022_scaffold_43_prodigal-single:0.2259259259,aot2015-SM02_SRR1761699_Peru_trim_clean_trim_clean_scaffold_10_curated_closed_complete_start-adj_prodigal-single:0.2259259259):0.1823556476):0.030933928,((NC_015263.1:0.1569651489,(NC_023574.1:0.05847953216,NC_027341.1:0.05847953216):0.09848561674):0.2746755574,(NC_029048.2:0.4269359133,(((NC_028749.1:0.3720930233,NC_023007.1:0.3720930233):0.02372742137,((NC_001884.1:0.3552631579,NC_029119.1:0.3552631579):0.02006520871,(NC_029073.1:0.369047619,JBCH_GD18_4_SO25_S179_scaffold_97345_prodigal-single:0.369047619):0.006280747554):0.02049207802):0.02007988576,(NC_007581.1:0.400245674,(aot2015-SM42_SRR1761719_Peru_trim_clean_trim_clean_scaffold_4_curated_closed_complete_prodigal-single:0.3125,SRR1747030_scaffold_3_prodigal-single:0.3125):0.087745674):0.01565465638):0.01103558287):0.004704793004):0.007574795242):0.0117215563):0.003869805355):0.003693715449):0.003644608501):0.01221374526,(((rifoxyd1_full_scaffold_6_prodigal-single:0,rifoxyc1_full_scaffold_4_prodigal-single:0):0.002100840336,(rifoxya1_full_scaffold_4_prodigal-single:0,(rifoxyb1_full_scaffold_4_prodigal-single:0,rifoxyc1_sub10_scaffold_1_prodigal-single:0):0):0.002100840336):0.4622657474,((gwf2_scaffold_32_prodigal-single:0.001683501684,(gwe2_scaffold_24_prodigal-single:0,(gwf1_scaffold_7_prodigal-single:0,gwe1_scaffold_7_prodigal-single:0):0):0.001683501684):0.441603656,(((gwf2_scaffold_93_prodigal-single:0,(gwf1_scaffold_9_prodigal-single:0,gwd2_scaffold_22_prodigal-single:0):0):0.3747598223,(gwe1_scaffold_79_prodigal-single:0.319989242,(NC_009760.1:0.147260274,QC4_scaffold_20_prodigal-single:0.147260274):0.172728968):0.05477058028):0.05432356345,((SRR1747020_scaffold_5_prodigal-single:0.2074650477,(H16_Tanzania_scaffold_1_curated_prodigal-single:0.08300357057,((SRR1747059_scaffold_0_curated_closed_complete_reversed_prodigal-single:0.001992031873,SRR1747022_scaffold_18_curated_closed_gap_prodigal-single:0.001992031873):0.004960372326,((SRR1747040_scaffold_0_curated_prodigal-single:0.002,SRR1747048_scaffold_1_prodigal-single:0.002):0.001002008032,(SRR1747057_scaffold_1_prodigal-single:0.002008032129,SRR1747018_scaffold_3_prodigal-single:0.002008032129):0.0009939759036):0.003950396166):0.07605116637):0.1244614772):0.1756372176,((SRR1747035_scaffold_2_prodigal-single:0.1537197188,(SRR1747052_scaffold_27_prodigal-single:0.08590433483,(SRR1747053_scaffold_1_prodigal-single:0.03440366972,SRR1747046_scaffold_29_prodigal-single:0.03440366972):0.0515006651):0.06781538401):0.2042170634,((PHAGE-A9--js4906-26-5_S28_scaffold_5_curated_closed_complete_prodigal-single:0.07103825137,SRR1747065_scaffold_5_prodigal-single:0.07103825137):0.2290335824,(term1_saliva_scaffold_5_curated_closed_gap_prodigal-single:0.2226027397,As_gut_js4906-26-3_S26_scaffold_18_curated_prodigal-single:0.2226027397):0.07746909407):0.05786494845):0.0251654831):0.04598112036):0.01420377194):0.02107943006):0.009992344655):0.002377918756,((NC_008584.1:0.01020408163,NC_015937.1:0.01020408163):0.4647055566,((((NC_011421.1:0.01604278075,NC_022761.1:0.01604278075):0.3458534807,(NC_025423.1:0.07349149944,(NC_028982.1:0.01715686275,NC_028983.1:0.01715686275):0.0563346367):0.288404762):0.08262755088,(NC_025440.1:0.4286215509,(NC_029069.1:0.4165163123,((((NC_031006.1:0.05254306528,(((NC_031070.1:0.03493216018,((NC_031027.1:0.0195035461,NC_028944.1:0.0195035461):0.007952373386,(NC_031054.1:0.01978417266,NC_024211.1:0.01978417266):0.007671746823):0.007476240692):0.005232577392,(NC_031037.1:0.03521126761,NC_031024.1:0.03521126761):0.004953469964):0.003196265668,(NC_031116.1:0.04216012557,(NC_024213.1:0.02679881121,(NC_031012.1:0.02135231317,NC_031049.1:0.02135231317):0.005446498042):0.01536131436):0.00120087767):0.009182062038):0.04719561145,(NC_016563.1:0.09076123451,(NC_031034.1:0.05370444039,(NC_023501.1:0.04651162791,NC_018857.1:0.04651162791):0.007192812483):0.03705679412):0.008977442218):0.2792602112,(((NC_018856.1:0.08083431419,(NC_024205.1:0.05611797453,(NC_024216.1:0.02321428571,NC_024207.1:0.02321428571):0.03290368881):0.02471633966):0.2147278253,(((NC_031100.1:0.06993006993,NC_022769.1:0.06993006993):0.008023417265,(NC_022088.2:0.07626824388,(NC_024788.1:0.04401408451,NC_028887.1:0.04401408451):0.03225415937):0.001685243316):0.06377625329,(NC_022763.1:0.1017857143,NC_018863.1:0.1017857143):0.0399440262):0.153832399):0.06579935188,(((NC_018860.1:0.06651376147,NC_028890.1:0.06651376147):0.1853922386,((NC_027355.1:0.08780487805,NC_027352.1:0.08780487805):0.06349542825,(NC_031056.1:0.1280245206,(NC_024137.1:0.09829059829,NC_020873.1:0.09829059829):0.02973392231):0.0232757857):0.1006056938):0.08499713489,((NC_020081.2:0.1372256098,(NC_029121.1:0.07711442786,NC_024792.1:0.07711442786):0.0601111819):0.173150899,((NC_022771.1:0.09950248756,NC_021856.1:0.09950248756):0.2065801004,(NC_030925.1:0.2779769466,(NC_027366.1:0.2244266883,(NC_030920.1:0.1256410256,NC_027374.1:0.1256410256):0.09878566269):0.0535502583):0.02810564136):0.00429392077):0.0265266262):0.0244583564):0.01763739659):0.02419751222,((((NC_023009.1:0.1463634166,(NC_022918.1:0.1344698345,((NC_025416.1:0.08291457286,NC_028765.1:0.08291457286):0.0232091048,(((NC_005880.2:0.01020408163,NC_029080.1:0.01020408163):0.0637493874,(NC_007066.1:0.0358974359,NC_025417.1:0.0358974359):0.03805603313):0.02903454851,((NC_019448.1:0.07783018868,NC_025426.1:0.07783018868):0.01792770911,(NC_019726.1:0.08429862665,(NC_023573.1:0.07352941176,NC_022920.1:0.07352941176):0.01076921489):0.01145927114):0.007230119748):0.003135660122):0.02834615686):0.01189358211):0.1200092729,((NC_019511.1:0.1213248054,(NC_030933.1:0.095133243,(NC_020877.1:0.04545454545,NC_022090.1:0.04545454545):0.04967869754):0.0261915624):0.08865361646,(NC_007021.1:0.1923076923,NC_028962.1:0.1923076923):0.01767072954):0.05639426765):0.108336461,((NC_024360.1:0.0891832358,(((NC_020871.1:0.03714285714,NC_024359.1:0.03714285714):0.01940743366,(NC_009811.2:0.05186170213,(NC_021781.2:0.01366120219,NC_024383.1:0.01366120219):0.03820049994):0.004688588679):0.02563247158,(NC_024364.1:0.07225433526,NC_024787.1:0.07225433526):0.00992842713):0.007000473409):0.2734547227,(NC_029009.1:0.2755136362,(NC_027335.1:0.1077261307,(NC_029026.1:0.06632653061,NC_009904.1:0.06632653061):0.04139960004):0.1677875056):0.08712432226):0.01207119204):0.0108778848,(NC_019487.1:0.3752509945,(NC_015253.1:0.3202602953,(NC_012530.1:0.2569221968,(NC_029058.1:0.2409638554,NC_006565.1:0.2409638554):0.01595834137):0.06333809846):0.05499069923):0.01033604082):0.01760936486):0.01331991212):0.01210523863):0.01590226138):0.02539604254,(((NC_019529.1:0.1578947368,NC_028895.1:0.1578947368):0.1831835744,(NC_018837.1:0.2555140926,((NC_019919.2:0.1337354533,(NC_010583.1:0.09604231239,(NC_027297.1:0.06137724551,(NC_031933.1:0.003144654088,NC_031902.1:0.003144654088):0.05823259142):0.03466506688):0.03769314093):0.02914673263,((NC_015269.1:0.1051996323,(NC_005859.1:0.09376182819,(NC_028840.1:0.08269425847,(NC_024139.1:0.07006369427,NC_017969.1:0.07006369427):0.0126305642):0.01106756972):0.01143780414):0.02854058149,((NC_031022.1:0.08461538462,NC_028754.1:0.08461538462):0.03263043854,(NC_031042.1:0.09541984733,NC_027356.1:0.09541984733):0.02182597583):0.01649439066):0.02914197213):0.09263190667):0.08556421865):0.1131754702,(NC_024217.1:0.440255608,((NC_034248.1:0.3021978022,NC_018843.1:0.3021978022):0.1264996623,(NC_021073.1:0.4235294118,NC_018088.1:0.4235294118):0.005168052729):0.01155814355):0.01399817345):0.01566607334):0.004989783398):0.001827212884):0.001382151215,((CG_2015-01t_scaffold_40_prodigal-single:0.007383966245,CG10_big_fil_rev_8_21_14_0-10_scaffold_17_prodigal-single:0.007383966245):0.4699690376,((SRR1747045_scaffold_22_prodigal-single:0.3249232969,(SRR1747045_scaffold_1_prodigal-single:0.2218011939,(PHAGE-A5--js4906-26-5_S28_scaffold_15_curated_closed_complete_prodigal-single:0.07277242005,(SRR1747032_scaffold_1_prodigal-single:0.003048780488,(SRR1747064_scaffold_2_prodigal-single:0,SRR1747052_scaffold_1_prodigal-single:0):0.003048780488):0.06972363956):0.1490287739):0.103122103):0.149937309,((((S2_009_000_R2_scaffold_40_prodigal-single:0,S2_006_000_R2_scaffold_44_prodigal-single:0):0.3989963667,((S2_005_002_R2_scaffold_27_prodigal-single:0,S2_005_003_R2_scaffold_22_prodigal-single:0):0.3952366873,((SCNpilot_solid_1_scaffold_45_prodigal-single:0.06573655103,(scnpilot_solids1_trim150_scaffold_46_prodigal-single:0.02890576281,(scnpilot_p_inoc_scaffold_115_prodigal-single:0.002136752137,scnpilot_solids2_trim150_scaffold_59_prodigal-single:0.002136752137):0.02676901067):0.03683078822):0.3213073684,(((NC_031043.1:0.03482587065,(NC_031007.1:0.03015075377,NC_021531.1:0.03015075377):0.004675116878):0.2110894126,((NC_027402.1:0.08920704846,(NC_031107.1:0.04708520179,NC_019929.1:0.04708520179):0.04212184666):0.06100937401,(NC_031010.1:0.135492222,(NC_031127.1:0.08616724612,(NC_031126.1:0.04605263158,NC_031120.1:0.04605263158):0.04011461455):0.04932497587):0.01472420048):0.09569886073):0.1218930197,((ALT_09252017_20_scaffold_43_prodigal-single:0.002617801047,ALT_07252016_14_scaffold_1_prodigal-single:0.002617801047):0.350092595,((NC_028899.1:0.01842105263,NC_028950.1:0.01842105263):0.3293157735,((Carm_scaffold_0_prodigal-single:0.2529846428,(NC_010821.1:0.1615761602,(NC_004629.1:0.1065989848,NC_028999.1:0.1065989848):0.0549771754):0.09140848259):0.07553401565,(term6_stool_scaffold_5_prodigal-single:0.2990274595,((NC_016571.1:0.1844262295,NC_007623.1:0.1844262295):0.1005754318,((pre3_saliva_scaffold_6_prodigal-single:0.2628865979,NC_017975.1:0.2628865979):0.01026327661,((FFC_09252017_16_scaffold_13_prodigal-single:0.2087283426,(FFC_09252017_16_scaffold_4_prodigal-single:0.1929133858,FFC_09252017_16_scaffold_6_prodigal-single:0.1929133858):0.01581495677):0.0585948462,(NC_023557.1:0.2244094488,NC_023610.1:0.2244094488):0.04291373998):0.005826685757):0.01185178679):0.01402579819):0.02949119888):0.01921816774):0.004973569874):0.01509790686):0.01923561653):0.008192767915):0.00375967936):0.0422061418,(SRR1747065_scaffold_124_prodigal-single:0.4135146248,(((SRR1747046_scaffold_4_prodigal-single:0.06967213115,pig_ID_3158_F95_scaffold_0_curated_closed_complete_prodigal-single:0.06967213115):0.3071294784,((PH2015_22_scaffold_1_prodigal-single:0.3397435897,pre1_saliva_scaffold_4_prodigal-single:0.3397435897):0.01668509221,(SRR1747065_scaffold_312_prodigal-single:0.3525235418,(PHAGE-A8--js4906-27-3_S30_scaffold_1_curated_closed_complete_prodigal-single:0.3273723001,((SRR1747022_scaffold_36_prodigal-single:0.2743421053,(term2_saliva_scaffold_1_prodigal-single:0.2397959184,Filtrate_w_scaffold_4_prodigal-single:0.2397959184):0.0345461869):0.0428967598,(NC_031039.1:0.296875,NC_016163.1:0.296875):0.02036386506):0.010133435):0.02515124169):0.0039051402):0.02037292763):0.017020476,(((pre3_saliva_scaffold_3_prodigal-single:0.01731601732,(term6_saliva_scaffold_1_curated_closed_complete_start-adj_prodigal-single:0.01304347826,pre1_saliva_scaffold_1_prodigal-single:0.01304347826):0.004272539055):0.3568284033,((pig_ID_3489_F71_scaffold_0_curated_closed_complete_prodigal-single:0.005208333333,pig_ID_2856_F42_S57_scaffold_0_curated_prodigal-single:0.005208333333):0.364215666,((PHAGE-A10--js4906-27-5_S32_scaffold_40_curated_closed_complete_prodigal-single:0.04501858689,((js4906-24-4_S19_scaffold_0_prodigal-single:0.002369668246,js4906-24-5_S20_scaffold_1_prodigal-single:0.002369668246):0.002369668246,(PHAGE-A7--js4906-24-3_S18_scaffold_0_curated_closed_complete_start-adj_prodigal-single:0.002380952381,js4906-24-2_S17_scaffold_16_prodigal-single:0.002380952381):0.002358384112):0.04027925039):0.3122961814,(((term3_saliva_scaffold_0_prodigal-single:0.01941747573,term2_saliva_scaffold_0_prodigal-single:0.01941747573):0.0347050752,(pre3_saliva_scaffold_5_prodigal-single:0.04020100503,pre1_saliva_scaffold_3_prodigal-single:0.04020100503):0.0139215459):0.2548280783,((SRR1747021_scaffold_4_curated_closed_complete_prodigal-single:0.08609271523,SRR1747027_scaffold_2_prodigal-single:0.08609271523):0.1712366591,(pre4_saliva_scaffold_3_prodigal-single:0.2285714286,SRR1747065_scaffold_38_prodigal-single:0.2285714286):0.02875794574):0.05162125491):0.04836413908):0.012109231):0.004720421347):0.01570233181,(SRR1747043_scaffold_24_prodigal-single:0.37890625,(SRR1747025_scaffold_38_prodigal-single:0.2213541667,SRR1747043_scaffold_13_prodigal-single:0.2213541667):0.1575520833):0.01094050246):0.003975333127):0.01969253926):0.02768788365):0.03227669892,(((RifSed_csp1_19ft_3_scaffold_4_curated_prodigal-single:0.09926470588,Rifle_16ft_4_minimus_37632_prodigal-single:0.09926470588):0.3696724643,((LacPavin_0818_WC45_scaffold_160996_curated_closed_complete_prodigal-single:0.288372093,(Ig12092_scaffold_5_curated_closed_complete_prodigal-single:0,Ig8144_scaffold_2_curated_closed_complete_start-adj_prodigal-single:0):0.288372093):0.1525828377,(LacPavin_0818_WC45_scaffold_566990_prodigal-single:0.3547064051,(LacPavin_0818_WC45_scaffold_25674_prodigal-single:0.2235213205,LacPavin_0818_WC55_scaffold_37948_curated_prodigal-single:0.2235213205):0.1311850846):0.08624852568):0.02798223946):0.003982965824,((((((GWB1_scaffold_1_prodigal-single:0.001322751323,gwd1_scaffold_1_prodigal-single:0.001322751323):0.004613924139,(gwc2_scaffold_8_prodigal-single:0.001991153564,(gwa1_scaffold_0_prodigal-single:0.001326259947,gwc1_scaffold_2_prodigal-single:0.001326259947):0.000664893617):0.003945521898):0.4381612855,(S16_GE16_scaffold_10741_prodigal-single:0.4183950899,(((rifoxyc1_full_scaffold_3_prodigal-single:0.2716346154,LacPavin_0818_WC40_scaffold_354720_prodigal-single:0.2716346154):0.07573651419,(S20_GE20_scaffold_13766_prodigal-single:0.3052325581,PPR_Contig_984988_prodigal-single:0.3052325581):0.04213857144):0.04404773962,((SR-VP_0-2_scaffold_141_4753700_prodigal-single:0.02483069977,SR-VP_4-6_scaffold_141_2630357_prodigal-single:0.02483069977):0.3446381923,((S27_BME27_1069154_prodigal-single:0.00148026444,(S16_GE16_scaffold_55267_prodigal-single:0.0009861932939,S19_GE19_scaffold_251993_prodigal-single:0.0009861932939):0.0004940711462):0.3442689004,((SR-VP_4-6_scaffold_141_3113143_prodigal-single:0.01330798479,SR-VP_0-2_scaffold_141_6063796_prodigal-single:0.01330798479):0.3056414754,((CG_2015-01t_scaffold_1_prodigal-single:0.2672764545,(SR-VP_2-4_scaffold_141_1208361_prodigal-single:0.2161654135,(SR-VP_4-6_scaffold_141_4176636_prodigal-single:0.1910714286,SR-VP_0-2_scaffold_141_6586340_prodigal-single:0.1910714286):0.02509398496):0.05111104095):0.04347875003,(S2_005_003_R2_scaffold_7_prodigal-single:0.2994186047,RifSed_csp2_10ft_3_scaffold_6_prodigal-single:0.2994186047):0.01133659987):0.00819425564):0.02679970464):0.02371972733):0.02194997708):0.02697622074):0.02570287099):0.01637607215,((LacPavin_0818_WC45_scaffold_125832_prodigal-single:0.03353057199,(LacPavin_0818_WC40_scaffold_575784_prodigal-single:0.007920792079,LacPavin_0818_WC50_scaffold_71530_prodigal-single:0.007920792079):0.02560977991):0.4106826045,(P0_An_GD2017L_S7_170907_scaffold_315295_prodigal-single:0.4414835959,(((SR-VP_0-2_scaffold_141_316084_prodigal-single:0.06090373281,SR-VP_4-6_scaffold_141_283859_prodigal-single:0.06090373281):0.3234304233,(subassembly_31bins_VIRSorter_scaffold_0-circular-cat_2_SIZE_382860bp_prodigal-single:0.3143382353,SR-VP_4-6_scaffold_141_2201553_prodigal-single:0.3143382353):0.06999592081):0.03425386256,((rifoxyd1_full_scaffold_5_prodigal-single:0.3659498208,(GWB1_scaffold_5_curated_closed_complete_prodigal-single:0.325732899,LSDeep1_scaffold_42_prodigal-single:0.325732899):0.04021692177):0.04485331203,((SR-VP_0-2_scaffold_141_2071242_prodigal-single:0,SR-VP_4-6_scaffold_141_559231_prodigal-single:0):0.3819098351,((P0_An_GD2017L_S7_170907_scaffold_746154_prodigal-single:0.187012987,(P0_An_pond3_S8_170907_scaffold_156969_prodigal-single:0,P0_An_GD2017L_S7_coassembly_k141_2695417_prodigal-single:0):0.187012987):0.1557149005,(SR-VP_4-6_scaffold_141_3489769_prodigal-single:0.3256842209,(H2c1_full_idba_ud_scaffold_88_prodigal-single:0.2794520548,P0_An_pond3_S8_coassembly_k141_133253_prodigal-single:0.2794520548):0.04623216613):0.01704366662):0.03918194759):0.02889329768):0.007784885842):0.0228955772):0.002729580665):0.01626085654):0.009025124232,(((SRR1747052_scaffold_19_prodigal-single:0.2480620155,SRR1747018_scaffold_0_prodigal-single:0.2480620155):0.2141956211,(((SRR1747018_scaffold_15_prodigal-single:0.2885714286,SRR1747065_scaffold_9_prodigal-single:0.2885714286):0.1514048845,(N5_271_007G1_scaffold_5_prodigal-single:0.4329178886,(aot2015-NO19_SRR1761693_USA_trim_clean_trim_clean_scaffold_5_curated_closed_complete_reversed_prodigal-single:0.4095744681,term1_stool_scaffold_19_prodigal-single:0.4095744681):0.02334342048):0.007058424485):0.009661023356,((aot2015-NO08_SRR1761682_USA_scaffold_2_curated_prodigal-single:0.3677520396,(STL6-S73_scaffold_1_prodigal-single:0.1365853659,aot2015-NO08_SRR1761682_USA_scaffold_4_curated_prodigal-single:0.1365853659):0.2311666738):0.07355103882,(SRR1747018_scaffold_2_1202_curated_prodigal-single:0.4179104478,js4906-25-2-S21_Prophage_curated_prodigal-single:0.4179104478):0.02339263069):0.008334257955):0.01262030021):0.002987371925,(((((S2_009_000_R2_scaffold_143_prodigal-single:0,S2_012_000_R2_scaffold_26_prodigal-single:0):0.4141776342,(pig_ID_3640_F65_scaffold_1_curated_prodigal-single:0.3748780447,((NC_010811.2:0.3279220779,PH2015_14_scaffold_1_prodigal-single:0.3279220779):0.03174247345,((NC_017972.1:0.1942675159,NC_022096.1:0.1942675159):0.1378322849,(SR-VP_2-4_scaffold_141_5652861_prodigal-single:0.2203947368,S2_003_000_R3_scaffold_4_prodigal-single:0.2203947368):0.111705064):0.02756475056):0.01521349331):0.03929958952):0.02733376279,(GOV_bin_1711_contig-70_0_prodigal-single:0.4285714286,SR-VP_2-4_scaffold_141_2952615_prodigal-single:0.4285714286):0.01293996841):0.01393584161,(CG_2015-01t_scaffold_23_prodigal-single:0.4528954015,((term1_saliva_scaffold_3_curated_closed_complete_prodigal-single:0.4316474912,(CG_2015-01t_scaffold_8_prodigal-single:0.4128787879,Salt_Pond_R1_A_D2_MG_scaffold_27_prodigal-single:0.4128787879):0.01876870333):0.01038733084,(pre3_saliva_scaffold_7_prodigal-single:0.4356274486,(Filtrate_w_scaffold_3_prodigal-single:0.4217493505,(NC_023719.1:0.3457446809,Filtrate_w_scaffold_1_prodigal-single:0.3457446809):0.07600466964):0.01387809812):0.00640737345):0.01086057944):0.002551837097):0.006859201412,((NC_029098.1:0.4487775728,(rifcsphigho2_12_scaffold_16_prodigal-single:0.4312581416,(rifcsphigho2-12_scaffold_combined_curated_prodigal-single:0.2808641975,ERMGT119_2_scaffold_6_prodigal-single:0.2808641975):0.150393944):0.01751943129):0.009315174705,((Ig7659_scaffold_8_prodigal-single:0.4339285714,S2_012_000_R2_scaffold_0_prodigal-single:0.4339285714):0.01965408356,(H1c1_full_scaffold_271_prodigal-single:0.4363057325,JBCH_GD18_scaffold_652796_prodigal-single:0.4363057325):0.01727692251):0.004510092561):0.004213692449):0.002938568533):0.004254148769):0.002277042675,((PLM4_65_coex_sep16_scaffold_0_prodigal-single:0.02288329519,PLM4_65_b1_redo_sep16_scaffold_0_prodigal-single:0.02288329519):0.4477286546,((((pig_ID_445_F78_scaffold_208_curated_prodigal-single:0.008130081301,pig_ID_2419_F67_scaffold_3_curated_closed_complete_prodigal-single:0.008130081301):0.3884072355,(pig_ID_2229_F59_scaffold_2_curated_prodigal-single:0.01698113208,pig_ID_3687_F49_scaffold_3_curated_prodigal-single:0.01698113208):0.3795561848):0.05901838252,((SRR1747026_scaffold_22_prodigal-single:0.02099679869,(SRR1747032_scaffold_22_prodigal-single:0.01396648045,SRR1747022_scaffold_22_prodigal-single:0.01396648045):0.007030318247):0.4270529739,(pig_ID_2419_F67_scaffold_44_curated_prodigal-single:0.4039050626,((pig_ID_3630_F33_scaffold_4_curated_closed_complete_prodigal-single:0.01779359431,pig_ID_3053_F12_scaffold_0_curated_closed_complete_prodigal-single:0.01779359431):0.1878613583,(SRR1747044_scaffold_0_prodigal-single:0.09744408946,SRR1747046_scaffold_45_prodigal-single:0.09744408946):0.1082108632):0.1982501099):0.04414471008):0.007505926739):0.01264490875,((SRR1747061_scaffold_21_prodigal-single:0.02300613497,(SRR1747052_scaffold_2_prodigal-single:0.006134969325,SRR1747032_scaffold_11_prodigal-single:0.006134969325):0.01687116564):0.4437515134,((rifoxyb1_full_scaffold_31_prodigal-single:0.001577287066,(rifoxyc1_full_scaffold_27_prodigal-single:0,rifoxya1_full_scaffold_1_prodigal-single:0):0.001577287066):0.4641723309,(((SRR1747065_scaffold_10_prodigal-single:0.01515151515,SRR1747056_scaffold_0_curated_closed_gap_prodigal-single:0.01515151515):0.4294909456,(PHAGE-A12--js4906-22-5_S12_scaffold_9_curated_closed_complete_prodigal-single:0.034,SRR1747023_scaffold_5_prodigal-single:0.034):0.4106424608):0.02042892829,((SR-VP_0-2_scaffold_141_4556078_prodigal-single:0.415350388,(SR-VP_0-2_scaffold_141_4750547_curated_closed_complete_prodigal-single:0.3678756477,(SR-VP_0-2_scaffold_141_6534022_prodigal-single:0.3522267206,LacPavin_0818_WC40_scaffold_86355_prodigal-single:0.3522267206):0.01564892702):0.04747474035):0.04831001761,(((P0_An_GD2017L_S7_coassembly_k141_1013362_prodigal-single:0.1137676913,((S22_GE22_scaffold_285059_prodigal-single:0.003164556962,S2_GD2017_2_manure_scaffold_3_prodigal-single:0.003164556962):0.002612753962,(S27_BME27_629333_prodigal-single:0.004201680672,S19_GE19_scaffold_2259_prodigal-single:0.004201680672):0.001575630252):0.1079903804):0.3319820369,((gwa1_scaffold_31_prodigal-single:0.007843137255,(GWB1_scaffold_11_prodigal-single:0,gwc1_scaffold_8_prodigal-single:0):0.007843137255):0.4364162223,((sw_7_scaffold_1_prodigal-single:0.3568602574,(qs_7_scaffold_0_curated_closed_complete_prodigal-single:0.02658486708,qh_7_scaffold_1_prodigal-single:0.02658486708):0.3302753903):0.08505690296,(((BML_08012017_9_75m_scaffold_2_prodigal-single:0,BML_08022017_6_5m_scaffold_3_prodigal-single:0):0.002051051725,(BML_08022017_1_5m_scaffold_2_prodigal-single:0.001366120219,BML_08012017_8_0m_scaffold_2_prodigal-single:0.001366120219):0.0006849315068):0.434698993,((PHAGE-A3--js4906-20-2_S1_scaffold_104-98_curated_closed_complete_prodigal-single:0.004587155963,PHAGE-A4--js4906-25-3_S22_scaffold_24_curated_closed_complete_prodigal-single:0.004587155963):0.4195280256,((gwf1_scaffold_41_prodigal-single:0.3998749004,((SR-VP_0-2_scaffold_141_4953755_prodigal-single:0.3339937793,(LacPavin_0818_WC55_scaffold_113784_prodigal-single:0.3214415067,(S16_GE16_scaffold_5545_prodigal-single:0.3150684932,SR-VP_0-2_scaffold_141_5191495_prodigal-single:0.3150684932):0.00637301355):0.01255227257):0.05622098185,(LacPavin_0818_WC40_scaffold_238879_prodigal-single:0.3528037383,rifcsplowo2_12_scaffold_23_prodigal-single:0.3528037383):0.03741102281):0.00966013923):0.01651175029,((SR-VP_4-6_scaffold_141_4086954_prodigal-single:0.3664323185,(5H_04062016_scaffold_1_prodigal-single:0.3316666667,BML_coassembly_scaffold_172_curated_closed_complete_prodigal-single:0.3316666667):0.03476565187):0.03917040074,((LacPavin_0818_WC40_scaffold_120392_prodigal-single:0.3480425504,(LacPavin_0818_WC40_scaffold_15340_prodigal-single:0.3372993654,(BML_08042016_6_5m_scaffold_2_prodigal-single:0.3114754098,ALT_09252017_20_scaffold_146_prodigal-single:0.3114754098):0.0258239556):0.01074318492):0.05461902502,((PH2015_19_scaffold_1_prodigal-single:0.006355932203,(PH2015_08_scaffold_0_prodigal-single:0.004237288136,PH2015_20_scaffold_1_prodigal-single:0.004237288136):0.002118644068):0.3831223604,((NODE_14_length_293356_cov_397-335986_prodigal-single:0.36,LacPavin_0818_WC55_scaffold_56344_prodigal-single:0.36):0.01207002488,((LacPavin_0818_WC45_scaffold_65992_prodigal-single:0.291015625,ALT_09252017_20_scaffold_29_prodigal-single:0.291015625):0.07385241365,(LacPavin_0818_WC40_scaffold_407201_prodigal-single:0.3196382362,(BML_coassembly_scaffold_69_prodigal-single:0.2851497297,(LacPavin_0818_WC40_scaffold_75050_prodigal-single:0.2630192579,(BML_coassembly_scaffold_35_prodigal-single:0.200265252,RTP_09252017_15_scaffold_29_prodigal-single:0.200265252):0.06275400593):0.02213047178):0.0344885065):0.04522980246):0.007201986227):0.01740826774):0.01318328275):0.00294114391):0.01078393137):0.007728530953):0.01263486315):0.005167115593):0.002342199172):0.001490368657):0.01145874413,(((js4906-26-4_S27_scaffold_6_prodigal-single:0,(js4906-26-2_S25_scaffold_62_prodigal-single:0,PHAGE-A11--js4906-26-5_S28_scaffold_6_curated_closed_complete_prodigal-single:0):0):0.4446253419,(BML_08182015_6_5m_scaffold_5_curated_closed_complete_prodigal-single:0.002016129032,BML_08182015_1_5m_scaffold_4_prodigal-single:0.002016129032):0.4426092129):0.009982690275,(((((NC_016562.1:0.07929716997,(NC_018861.1:0.04577464789,(NC_015464.1:0.01428571429,NC_031909.1:0.01428571429):0.0314889336):0.03352252208):0.3081750774,(NC_019507.1:0.09239541764,(NC_027997.1:0.05151515152,NC_027996.1:0.05151515152):0.04088026613):0.2950768297):0.05017122212,((SR-VP_2-4_scaffold_141_2548329_prodigal-single:0.4064039409,gwf2_scaffold_96_prodigal-single:0.4064039409):0.03001253391,(((GWB1_scaffold_combined_curated_closed_complete_prodigal-single:0.3870554098,(ALT_09252017_20_scaffold_111_prodigal-single:0.3789566968,(Salt_Pond_R2_restored_H2O_MG_scaffold_3_prodigal-single:0.368852459,LacPavin_0818_WC40_scaffold_269347_prodigal-single:0.368852459):0.01010423783):0.008098712999):0.0266316641,(LacPavin_0818_WC40_scaffold_30711_prodigal-single:0.4016129032,(Mad1_20_16_scaffold_0_curated_closed_complete_start-adj_prodigal-single:0.3967065868,LacPavin_0818_WC40_scaffold_193576_prodigal-single:0.3967065868):0.004906316399):0.01207417072):0.01727938058,((Salt_Pond_R2_C_D2_MG_scaffold_7_prodigal-single:0.4151785714,SR-VP_4-6_scaffold_141_476970_prodigal-single:0.4151785714):0.0130162694,((SRR1747040_scaffold_2_curated_closed_complete_prodigal-single:0.3285049834,(Filtrate_w_scaffold_6_prodigal-single:0.2951807229,PHAGE-A6--js4906-27-3_S30_scaffold_5_curated_closed_complete_prodigal-single:0.2951807229):0.0333242605):0.09524052473,(aot2015-SM37_SRR1761715_Peru_trim_clean_trim_clean_scaffold_2_curated_closed_complete_prodigal-single:0.418882238,((((pig_ID_3640_F65_scaffold_23_curated_prodigal-single:0.2152317881,LD_Run2_13_scaffold_0_prodigal-single:0.2152317881):0.1717871544,(pre3_saliva_scaffold_18_prodigal-single:0.359223301,NC_019521.1:0.359223301):0.02779564155):0.0178621924,(DGJ7_scaffold_2_2069_prodigal-single:0.3893203191,((pig_ID_885_F13_scaffold_14_curated_prodigal-single:0.3674242424,SRR1747065_scaffold_0_prodigal-single:0.3674242424):0.01872256418,(k141_307134_prodigal-single:0.3826633063,(BML_coassembly_scaffold_108_prodigal-single:0.2777777778,CG_2015-01t_scaffold_2_prodigal-single:0.2777777778):0.1048855285):0.003483500316):0.003173512535):0.01556081579):0.004957395461,(NC_031245.1:0.4053030303,term4_saliva_scaffold_12_prodigal-single:0.4053030303):0.004535500081):0.009043707657):0.004863270075):0.004449332713):0.002771613702):0.005450020265):0.001226994643):0.007941134025,((NC_019516.1:0.3986190527,((LacPavin_0818_WC55_scaffold_2946_prodigal-single:0.3342318059,(BML_08182015_1_5m_scaffold_9_prodigal-single:0,BML_08182015_6_5m_scaffold_7_prodigal-single:0):0.3342318059):0.0428295852,((NC_026927.1:0.1558139535,NC_031927.1:0.1558139535):0.180193058,((NC_015284.1:0.075,(NC_015280.1:0.05213270142,NC_020845.1:0.05213270142):0.02286729858):0.2449918951,(((NC_015287.1:0.2683577956,(NC_028955.1:0.2421259843,NC_006883.2:0.2421259843):0.02623181133):0.01998637823,(NC_020851.1:0.2745864369,(NC_015279.1:0.2469387755,NC_031922.1:0.2469387755):0.02764766135):0.01375773695):0.01922262553,(((NC_031944.1:0.2186488169,(NC_020855.1:0.1877934272,NC_028663.1:0.1877934272):0.03085538971):0.03064282453,((NC_020875.1:0.2098436075,(((NC_015289.1:0.1157407407,NC_015282.1:0.1157407407):0.03754770882,(NC_021072.1:0.1516587678,NC_015286.1:0.1516587678):0.001629681792):0.03968166954,(((NC_020486.1:0.08620689655,NC_031242.1:0.08620689655):0.0624144916,(NC_031903.1:0.1326899741,(NC_008296.2:0.1255952381,(NC_021536.1:0.1157635468,NC_020859.1:0.1157635468):0.009831691297):0.007094736033):0.01593141403):0.02020632782,(NC_015281.1:0.1599175989,(NC_026923.1:0.1388542931,(NC_015285.1:0.1096688661,((NC_019444.1:0.08629441624,NC_023584.1:0.08629441624):0.01646356777,(NC_021530.1:0.09841038709,(NC_027130.1:0.05583756345,NC_026924.1:0.05583756345):0.04257282364):0.004347596921):0.006910882098):0.02918542698):0.02106330577):0.008910117118):0.02414240313):0.0168734884):0.02555161751,(NC_015290.1:0.2213768073,((NC_006884.2:0.05778894472,NC_021559.1:0.05778894472):0.1430599564,(NC_015283.1:0.1929396254,(NC_019443.1:0.1069651741,NC_021071.1:0.1069651741):0.08597445126):0.007909275776):0.0205279061):0.01401841774):0.01389641646):0.04850265504,(NC_006820.1:0.2690119058,((NC_031906.1:0.1123853211,NC_020837.1:0.1123853211):0.1250914967,((NC_023587.1:0.1467039822,((NC_027132.1:0.03571428571,NC_026928.1:0.03571428571):0.07817883126,(NC_026926.1:0.04245283019,NC_031900.1:0.04245283019):0.07144028679):0.03281086522):0.05972025051,((NC_031935.1:0.1473214286,NC_013085.1:0.1473214286):0.05365552233,(NC_031235.1:0.1629955947,NC_015288.1:0.1629955947):0.03798135619):0.0054472818):0.03105258507):0.03153508807):0.02878239066):0.009772502834):0.01242509581):0.01601511633):0.04105437965):0.02155766153):0.04362127738,((NC_027204.1:0.03903903904,NC_028945.1:0.03903903904):0.3975583589,((((NC_020083.1:0.1424050633,NC_027340.1:0.1424050633):0.07200428872,((NC_019530.1:0.1090909091,NC_022343.1:0.1090909091):0.05136980946,(((NC_025452.1:0.02808988764,NC_019925.1:0.02808988764):0.08527170402,(NC_019910.1:0.04656862745,NC_013693.1:0.04656862745):0.06679296421):0.02540124595,(NC_029042.1:0.1183347306,((NC_022772.1:0.02307692308,NC_022768.1:0.02307692308):0.08072714549,(((NC_024122.1:0.06188118812,NC_031045.1:0.06188118812):0.01141900668,((NC_031128.1:0.04368932039,NC_027119.1:0.04368932039):0.01927922729,(NC_016073.1:0.05487804878,(NC_016570.1:0.04634146341,NC_019452.1:0.04634146341):0.008536585366):0.008090498893):0.01033164712):0.01804636732,(NC_023856.1:0.08241064491,(NC_025446.1:0.07073170732,NC_015296.1:0.07073170732):0.01167893759):0.008935917208):0.01245750645):0.01453066204):0.02042810702):0.02169788093):0.05394863346):0.1861336123,((NC_028676.1:0.0981595092,NC_025429.1:0.0981595092):0.2984269199,((LSDeep1_scaffold_41_prodigal-single:0.3467280074,(BML_08042016_6_5m_scaffold_3_prodigal-single:0.2772108844,Salt_Pond_R2_restored_H2O_MG_scaffold_5_prodigal-single:0.2772108844):0.06951712309):0.03582868451,((NC_015569.1:0.3273809524,NC_020484.1:0.3273809524):0.04325585701,(LacPavin_0818_WC45_scaffold_30120_prodigal-single:0.3673621931,((BML_coassembly_scaffold_37_prodigal-single:0.3295983483,(NC_025422.1:0.3164893617,ALT_09252017_20_scaffold_47_prodigal-single:0.3164893617):0.01310898665):0.02677929846,(FFSP_09252017_12_scaffold_64_prodigal-single:0.3460860128,(NC_030948.1:0.2888888889,NC_013697.1:0.2888888889):0.05719712386):0.01029163406):0.01098454633):0.003274616244):0.01191988256):0.0140297372):0.003956535206):0.02066114173,((NC_023568.1:0.116717848,(NC_021529.2:0.08183070658,(NC_005083.2:0.07786885246,NC_028829.1:0.07786885246):0.003961854116):0.03488714147):0.2842634814,(((((NC_019909.1:0.04565217391,NC_028820.1:0.04565217391):0.2202729119,((((NC_014595.1:0.07225988983,((NC_028957.1:0.04528301887,NC_014792.1:0.04528301887):0.02099630712,(NC_028925.1:0.06273062731,NC_028894.1:0.06273062731):0.003548698682):0.005980563839):0.0409263942,((NC_014260.1:0.06545528455,(NC_012741.1:0.02663934426,NC_010105.1:0.02663934426):0.03881594029):0.01548778727,(NC_019500.1:0.07794012157,(NC_028881.1:0.07290170019,(NC_031934.1:0.03975368368,(NC_031928.1:0.02777777778,NC_028847.1:0.02777777778):0.0119759059):0.03314801651):0.005038421375):0.003002950259):0.0322432122):0.0487817861,((NC_024794.1:0.06316581616,(NC_004928.1:0.04689641434,((NC_029091.1:0.01619433198,NC_024124.2:0.01619433198):0.02716535114,(NC_031090.1:0.03585657371,NC_025437.1:0.03585657371):0.007503109416):0.003536731221):0.01626940182):0.0819663347,(NC_000866.4:0.09361863576,((NC_031047.1:0.06707317073,NC_027349.1:0.06707317073):0.009826504289,(NC_019399.1:0.06868744631,((((NC_019505.1:0.02652076579,(NC_012635.1:0.01,NC_027979.1:0.01):0.01652076579):0.02396093892,(NC_008515.1:0.04965979317,(NC_012638.1:0.0445592897,(NC_025448.1:0.03557312253,NC_025419.1:0.03557312253):0.008986167166):0.005100503475):0.000821911532):0.007638502804,((NC_027404.1:0.052,(NC_030953.1:0.03703703704,NC_031011.1:0.03703703704):0.01496296296):0.004715910922,((NC_031030.1:0.04845695336,(NC_024125.2:0.04617343204,(NC_028927.1:0.04274568393,(NC_027983.1:0.034,NC_028780.1:0.034):0.008745683931):0.003427748112):0.002283521321):0.004545971573,(NC_025829.1:0.04917413856,((NC_019503.1:0.03012048193,NC_031103.1:0.03012048193):0.00963631689,(NC_015457.1:0.03212851406,NC_025449.1:0.03212851406):0.007628284761):0.009417339747):0.003828786371):0.003712985985):0.001404296586):0.004743277243,(NC_031085.1:0.05836575875,(NC_028448.1:0.04296875,NC_027353.1:0.04296875):0.01539700875):0.004497725995):0.005823961562):0.008212228708):0.01671896074):0.0515135151):0.01683591927):0.07243177649,((NC_028683.1:0.1578947368,NC_028940.1:0.1578947368):0.06821066628,((NC_031095.1:0.1439659197,(NC_028686.1:0.03861003861,NC_031087.1:0.03861003861):0.1053558811):0.05826122962,((NC_027344.1:0.0747494912,(NC_031065.1:0.07039684126,(NC_026607.2:0.04811715481,NC_020416.1:0.04811715481):0.02227968645):0.004352649932):0.1255091851,((NC_014662.1:0.05166051661,NC_023561.1:0.05166051661):0.1361593385,(NC_027331.1:0.06401384083,NC_028857.1:0.06401384083):0.1238060143):0.01243882123):0.001968473001):0.02387825379):0.008294443495):0.03152523924):0.04974419522,((NC_029000.1:0.1680013863,((NC_007022.1:0.006607929515,NC_005135.1:0.006607929515):0.1167738971,(NC_019543.1:0.08597566526,(NC_020879.1:0.07476376026,(NC_014635.1:0.06,NC_008208.1:0.06):0.01476376026):0.011211905):0.0374061614):0.04461955963):0.1369043211,(((NC_018087.3:0.1271826074,(NC_014663.1:0.1119402985,NC_014661.1:0.1119402985):0.01524230892):0.04384096346,(NC_015250.1:0.140625,NC_014660.1:0.140625):0.03039857088):0.1185456504,(NC_028773.1:0.27226349,(NC_024121.1:0.243302513,(NC_031020.1:0.1378504673,NC_028762.1:0.1378504673):0.1054520457):0.02896097693):0.01730573128):0.01533648618):0.01076357364):0.03810405566,((NC_012740.1:0.0225103156,(NC_005066.1:0.01433610481,(NC_025425.1:0.008230452675,NC_009821.1:0.008230452675):0.006105652137):0.008174210789):0.3249956656,((NC_014036.1:0.05762175277,(NC_028750.1:0.030651341,NC_020080.1:0.030651341):0.02697041177):0.06173817227,((NC_028755.1:0.06982670627,(NC_021344.2:0.06754610278,(NC_029013.1:0.04931906615,(NC_031057.1:0.02123552124,NC_025414.1:0.02123552124):0.02808354491):0.01822703664):0.002280603483):0.007964512093,(NC_007023.1:0.07738760904,(NC_019398.1:0.05620155039,NC_014467.1:0.05620155039):0.02118605865):0.0004036093241):0.04156870668):0.2281460562):0.006267355491):0.02521229556,((NC_015251.1:0.06676557864,NC_019538.1:0.06676557864):0.2935053763,(NC_023688.1:0.06965615204,(NC_014636.1:0.04874213836,NC_005260.1:0.04874213836):0.02091401367):0.2906148029):0.0187146774):0.02199569716):0.02022277664):0.01539329189):0.005642932058):0.003344273428):0.007205240657,(BML_08182015_6_5m_scaffold_153_prodigal-single:0.4487445733,((((S2_018_000_R2_scaffold_9_prodigal-single:0.3651817487,((S2_009_000_R2_scaffold_4_prodigal-single:0.01876172608,S2_006_000_R2_scaffold_7_prodigal-single:0.01876172608):0.2318157155,(S2_012_000_R2_scaffold_18_prodigal-single:0.1516516517,S2_012_000_R2_scaffold_20_prodigal-single:0.1516516517):0.09892578996):0.1146043071):0.05916416156,(((SCNpilot_BF_INOC_scaffold_63_prodigal-single:0.1485411141,JSantini_GMIN_scaffold_8_prodigal-single:0.1485411141):0.2548572148,(JGI24723J26617_10000007_prodigal-single:0.3948922962,((SRR1747055_scaffold_2_prodigal-single:0.3697674419,ENA-CEUD01013717-CEUD01013717-1_prodigal-single:0.3697674419):0.00788431079,((ALT_09252017_20_scaffold_10_prodigal-single:0.2545454545,BML_coassembly_scaffold_25_prodigal-single:0.2545454545):0.118439497,(FFC_09252017_16_scaffold_2_prodigal-single:0.3288567493,(S2_009_000_R2_scaffold_26_prodigal-single:0.2452380952,scnpilot_solids2_trim150_scaffold_133_prodigal-single:0.2452380952):0.08361865407):0.04412820224):0.0046668011):0.01724054354):0.008506032676):0.01747663588,(((PH2015_18_scaffold_0_prodigal-single:0,(PH2015_07_scaffold_0_prodigal-single:0,PH2015_18_scaffold_2_prodigal-single:0):0):0.3913676816,(Salt_Pond_R2_restored_H2O_MG_scaffold_2_prodigal-single:0.2703084924,(Salt_Pond_R1_A_D2_MG_scaffold_10_prodigal-single:0.05977011494,Salt_Pond_R1_B_D2_MG_scaffold_4_prodigal-single:0.05977011494):0.2105383774):0.1210591892):0.01417993742,((ALT_09252017_20_scaffold_206_prodigal-single:0.3344594595,LacPavin_0818_WC50_scaffold_3810_prodigal-single:0.3344594595):0.06366708928,(ALT_09252017_20_scaffold_186_prodigal-single:0.3869828173,((gwc1_scaffold_4_prodigal-single:0,(GWB1_scaffold_3_prodigal-single:0,gwa1_scaffold_1_prodigal-single:0):0):0.3826391526,(ALT_09252017_20_scaffold_74_prodigal-single:0.3802326521,((ALT_07252016_14_scaffold_0_prodigal-single:0.1736334405,ALT_09252017_20_scaffold_71_prodigal-single:0.1736334405):0.1939755257,((PH2015_20_sub10_scaffold_1_prodigal-single:0.2657563025,(PH2017_26_ELK_O_A_scaffold_10_prodigal-single:0,PH2017_36_ELK_O_B_scaffold_2_prodigal-single:0):0.2657563025):0.08753600959,(((BML_08182015_1_5m_scaffold_5_prodigal-single:0.00383307169,(BML_08182015_6_5m_scaffold_6_prodigal-single:0.002551020408,BML_08182015_8_5m_scaffold_0_prodigal-single:0.002551020408):0.001282051282):0.3005110553,(Salt_Pond_R2_restored_H2O_MG_scaffold_1_prodigal-single:0.2761970985,(BML_coassembly_scaffold_13_prodigal-single:0.2236842105,ALT_09252017_20_scaffold_16_prodigal-single:0.2236842105):0.052512888):0.02814702845):0.01911435155,((Salt_Pond_R1_B_H2O_MG_scaffold_1_prodigal-single:0.2911301641,((BML_coassembly_scaffold_214_prodigal-single:0.1633079884,(BML_08042016_6_5m_scaffold_14_prodigal-single:0.01551724138,BML_coassembly_scaffold_234_prodigal-single:0.01551724138):0.147790747):0.09318322943,(BML_08182015_1_5m_scaffold_19_prodigal-single:0.2367942584,((BML_08182015_6_5m_scaffold_18_prodigal-single:0.09387755102,BML_coassembly_scaffold_41_prodigal-single:0.09387755102):0.09523491485,(BML_08042016_1_5m_scaffold_1_curated_closed_gap_prodigal-single:0.1703147304,(BML_08182015_1_5m_scaffold_15_prodigal-single:0.004424778761,(BML_08042016_1_5m_scaffold_0_curated_closed_complete_prodigal-single:0,BML_08042016_6_5m_scaffold_1_prodigal-single:0):0.004424778761):0.1658899516):0.01879773547):0.04768179252):0.01969695942):0.03463894634):0.02842439569,(LacPavin_0818_WC40_scaffold_26136_prodigal-single:0.3088235294,(BML_08182015_6_5m_scaffold_1_prodigal-single:0,BML_08182015_1_5m_scaffold_1_prodigal-single:0):0.3088235294):0.01073103042):0.003903918704):0.02983383358):0.01431665405):0.01262368597):0.00240650046):0.004343664701):0.01114373144):0.007421070261):0.01532734576):0.003470945525):0.01466928402,(NC_027399.1:0.4337509139,(NC_019401.1:0.2898976053,(NC_019526.1:0.2332347303,(NC_025447.1:0.02267818575,NC_027364.1:0.02267818575):0.2105565446):0.05666287497):0.1438533086):0.005264280432):0.005245470787,((SR-VP_0-2_scaffold_141_2510002_prodigal-single:0.3718309859,04302015_21_scaffold_10_prodigal-single:0.3718309859):0.06748945534,(04302015_21_scaffold_6_prodigal-single:0.4125799201,(SR-VP_4-6_scaffold_141_5680703_prodigal-single:0.1888667992,SR-VP_0-2_scaffold_141_4939684_prodigal-single:0.1888667992):0.2237131209):0.02674052117):0.004940223828):0.004483908193):0.004045270845):0.001818188039):0.002600440143):0.006451933326):0.001410983415):0.0006782288923):0.001008030461):0.001442959718):0.002411341699):0.001164250167):0.001143936038):0.0005590713969):0.001381398517):0.00249239791):0.0007659984944):0.004080247735):0.0007936021146):0.0008790443133):0.00210073419):0.003043405138,(((NC_023591.1:0.4666666667,NC_017983.1:0.4666666667):0.01232094252,((NC_016568.1:0.1629032258,(NC_019931.1:0.02586206897,(NC_019512.1:0.01724137931,NC_019928.1:0.01724137931):0.008620689655):0.1370411568):0.3107187707,(((NC_005964.2:0.0625,NC_001942.1:0.0625):0.3822375541,(NC_001609.1:0.4,NC_001447.1:0.4):0.04473755411):0.02258928875,(NC_019490.1:0.4499538221,(NC_007045.1:0.4346001221,(NC_002670.1:0.3911764706,(NC_002671.1:0.2954545455,NC_002669.1:0.2954545455):0.09572192513):0.04342365151):0.01535370001):0.01737302076):0.006295153651):0.005365612674):0.009248562394,((((NC_021788.1:0.02617801047,NC_021798.1:0.02617801047):0.4502798643,((NC_021799.1:0.2712765957,NC_021802.1:0.2712765957):0.1872508615,(NC_021796.1:0.4485754892,(NC_021803.1:0.1909681894,(NC_021789.1:0.1862378704,(NC_021792.1:0.1709401709,NC_021794.1:0.1709401709):0.0152976995):0.004730319001):0.2576072997):0.009951968081):0.01793041755):0.009272417283,(((NC_031919.1:0,(NC_031921.1:0,(NC_031905.1:0,(NC_031945.1:0,(NC_031932.1:0,NC_031938.1:0):0):0):0):0):0.4234780137,(NC_023614.1:0.3827348426,(NC_018276.1:0.3256734007,(NC_016770.1:0.07777777778,NC_011222.1:0.07777777778):0.2478956229):0.0570614419):0.04074317109):0.05556566131,((NC_028924.1:0.02054794521,NC_028763.1:0.02054794521):0.4543470128,(NC_018271.1:0.03571428571,NC_018272.1:0.03571428571):0.4391806723):0.004148716983):0.006686617102):0.00168752165,((((((NC_019813.1:0.1331687182,((NC_004466.2:0.07333333333,NC_028933.1:0.07333333333):0.03467636052,((NC_023583.1:0.07246376812,NC_010325.1:0.07246376812):0.01715005345,(NC_022971.1:0.08125,(NC_028919.1:0.04166666667,NC_026599.1:0.04166666667):0.03958333333):0.008363821568):0.01839587229):0.0251590243):0.1025694688,(NC_018850.2:0.1465517241,NC_017971.2:0.1465517241):0.08918646286):0.1935746485,((NC_018835.1:0.1713632101,(NC_018859.1:0.1305419745,(NC_023593.1:0.09857877577,(NC_028903.1:0.09090909091,(NC_027395.1:0.05263157895,NC_010324.1:0.05263157895):0.03827751196):0.007669684864):0.03196319873):0.04082123561):0.2212582848,(NC_015938.1:0.1869158879,NC_019402.1:0.1869158879):0.2057056071):0.03669134062):0.04039341427,((NC_020481.1:0.4503061782,((NC_005879.1:0.05102040816,(NC_027397.1:0.02040816327,NC_027393.1:0.02040816327):0.0306122449):0.008246882086,(NC_005891.1:0.05208333333,NC_027118.1:0.05208333333):0.007183956916):0.391038888):0.01624227094,((((NC_004902.1:0.05288461538,(NC_007709.1:0.04716981132,NC_009543.1:0.04716981132):0.005714804064):0.1451883018,(NC_019933.2:0.07317073171,NC_012742.1:0.07317073171):0.1249021855):0.251626252,((((NC_029031.1:0.2533928571,(NC_003390.2:0.2115384615,NC_009531.1:0.2115384615):0.0418543956):0.03101452027,(NC_025455.1:0.2551020408,NC_020872.1:0.2551020408):0.0293053366):0.06307079053,(((NC_020878.1:0.2297901617,(NC_006882.2:0.2016242938,(NC_016656.1:0.05555555556,NC_020874.1:0.05555555556):0.1460687382):0.02816586789):0.06342739729,(NC_016658.1:0.2425200279,(NC_016659.1:0.1479885057,(NC_020835.1:0.09090909091,NC_016657.1:0.09090909091):0.05707941484):0.09453152212):0.05069753111):0.0298179753,((NC_025456.1:0.1715384615,(NC_025461.1:0.1666666667,NC_025464.1:0.1666666667):0.004871794872):0.133126193,(NC_020867.1:0.2680584016,(NC_020838.1:0.04464285714,NC_020865.1:0.04464285714):0.2234155445):0.0366062529):0.01837087973):0.02444263367):0.08305487072,((((((NC_004831.2:0.1167889588,(NC_020414.1:0.1037735849,NC_031271.1:0.1037735849):0.01301537386):0.03318183985,(NC_019403.1:0.1202380952,(NC_007637.1:0.08928571429,NC_008152.1:0.08928571429):0.03095238095):0.02973270338):0.05492416517,((NC_027390.1:0.09183673469,NC_028916.1:0.09183673469):0.09663096113,(NC_025450.1:0.09302325581,NC_019542.1:0.09302325581):0.09544444001):0.01642726796):0.06900143974,(NC_027330.1:0.2536796537,(NC_025822.1:0.2234042553,(NC_019926.1:0.02222222222,NC_009014.1:0.02222222222):0.2011820331):0.03027539836):0.02021674985):0.09744370876,(((NC_031068.2:0.1527777778,(NC_031096.1:0.07,NC_029081.1:0.07):0.08277777778):0.1399028864,(NC_025418.1:0.209993488,((NC_031246.1:0.1018966909,(NC_028870.1:0.08035714286,(NC_031025.1:0.05555555556,NC_028670.1:0.05555555556):0.0248015873):0.02153954802):0.01468047412,((NC_028816.1:0.08181818182,NC_023567.2:0.08181818182):0.03353833484,(NC_028664.1:0.1016949153,NC_013649.2:0.1016949153):0.0136616014):0.001220648339):0.09341632299):0.08268717615):0.06403550375,(((NC_020078.1:0.04255319149,NC_029070.1:0.04255319149):0.1510849314,(NC_019911.2:0.1614198871,(NC_019528.1:0.1444444444,NC_028850.1:0.1444444444):0.01697544266):0.03221823578):0.1476593807,((((NC_028848.1:0.1014409895,((NC_028987.2:0.04901960784,NC_021316.1:0.04901960784):0.04418635621,((NC_028675.1:0.02380952381,NC_031086.1:0.02380952381):0.04680025109,(NC_028679.1:0.03260869565,NC_028684.1:0.03260869565):0.03800107925):0.02259618915):0.008235025451):0.125845787,(NC_021337.1:0.1931009957,(NC_023570.1:0.141025641,NC_025457.1:0.141025641):0.05207535471):0.03418578075):0.08430687892,(((NC_012662.1:0.2434803224,(NC_019520.1:0.2151328273,(NC_027363.1:0.1290322581,NC_027342.1:0.1290322581):0.08610056926):0.0283474951):0.02472240099,(NC_029092.1:0.2647058824,NC_027379.1:0.2647058824):0.003496841066):0.01938126296,((NC_015585.1:0.09756097561,NC_025445.1:0.09756097561):0.176784039,(NC_019454.1:0.25,NC_030923.1:0.25):0.0243450146):0.01323897178):0.02400966902):0.01938403344,((((NC_022746.1:0.02884615385,NC_010326.1:0.02884615385):0.05408500867,((NC_022091.1:0.009433962264,NC_011107.1:0.009433962264):0.0469202356,((NC_027375.1:0.05,(NC_026602.1:0.02830188679,NC_028836.1:0.02830188679):0.02169811321):0.004287841788,(NC_012418.1:0.05227987421,(NC_009935.1:0.03773584906,(NC_017865.1:0.02,NC_005045.1:0.02):0.01773584906):0.01454402516):0.002007967574):0.002066356076):0.02657696465):0.1721278184,(NC_009936.1:0.1538461538,NC_013638.1:0.1538461538):0.101212827):0.06030054575,((NC_016764.1:0.02272727273,NC_031014.1:0.02272727273):0.2837059571,((NC_022982.1:0.03846153846,NC_022987.1:0.03846153846):0.2321851133,((NC_022916.1:0.1666666667,NC_011201.1:0.1666666667):0.06182411258,(NC_022917.1:0.1877260982,(NC_029007.1:0.1071428571,NC_028988.1:0.1071428571):0.08058324105):0.04076468105):0.04215587249):0.03578657809):0.008926296818):0.0156181622):0.01031981473):0.01541866431):0.0146239444):0.03335113022,((((NC_011085.3:0.07142857143,NC_031115.1:0.07142857143):0.1683869806,(((NC_023558.1:0.1346153846,(NC_031018.1:0.1132075472,NC_031123.1:0.1132075472):0.02140783745):0.03048651794,(NC_007456.1:0.158681814,((NC_023576.1:0.1057692308,NC_023548.1:0.1057692308):0.04495869909,(NC_011042.1:0.1321129786,(NC_031943.1:0.1203349282,(NC_031937.1:0.07142857143,NC_024379.1:0.07142857143):0.0489063568):0.01177805033):0.0186149513):0.007953884103):0.006420088597):0.05311552699,(((NC_031114.1:0.1213235294,(NC_027387.1:0.1176470588,NC_019416.1:0.1176470588):0.003676470588):0.02573436888,(NC_015271.1:0.130966528,(NC_001604.1:0.06938250429,(NC_004777.1:0.04901960784,NC_011045.1:0.04901960784):0.02036289645):0.06158402374):0.01609137026):0.04625824548,((((NC_028795.1:0.1147342995,(NC_028880.1:0.09449866903,(NC_029102.1:0.0652173913,NC_025451.1:0.0652173913):0.02928127773):0.02023563048):0.03797622248,(NC_019510.1:0.1283521196,((NC_010807.1:0.0462962963,NC_001271.1:0.0462962963):0.02742857776,(NC_003298.1:0.06877104377,(NC_031092.1:0.009615384615,NC_031066.1:0.009615384615):0.05915565916):0.004953830283):0.05462724552):0.02435840242):0.01153904943,((NC_011534.1:0.1364824718,(NC_028863.1:0.1215059399,(NC_028822.1:0.1,NC_031258.1:0.1):0.0215059399):0.01497653187):0.0253641111,((NC_008694.1:0.05945626478,(NC_023715.1:0.03260869565,NC_011038.1:0.03260869565):0.02684756912):0.08860400247,(NC_015249.1:0.09433962264,(NC_022744.1:0.07547169811,NC_011040.1:0.07547169811):0.01886792453):0.0537206446):0.01378631563):0.002402988551):0.01985128191,((NC_028772.1:0.1458333333,NC_028655.1:0.1458333333):0.02155102215,((NC_013647.1:0.1100440176,(NC_011043.1:0.09615384615,NC_028800.1:0.09615384615):0.01389017145):0.03805639215,(NC_015719.1:0.1226415094,(NC_028688.1:0.1132075472,NC_028977.1:0.1132075472):0.009433962264):0.02545890033):0.01928394572):0.01671649785):0.009215290435):0.02490128578):0.02159812244):0.03177180759,(((NC_004665.1:0.09042553191,(NC_028661.1:0.05208333333,NC_024362.1:0.05208333333):0.03834219858):0.07084718256,(NC_015208.1:0.1330892357,(NC_023005.1:0.1239980269,(NC_015264.1:0.04290009251,(NC_027292.1:0.02173913043,NC_021062.1:0.02173913043):0.02116096207):0.08109793438):0.009091208811):0.02818347878):0.0918930343,((NC_015159.1:0.04444444444,NC_013651.1:0.04444444444):0.1824509319,(NC_007149.1:0.1536458333,(NC_023736.1:0.1333333333,NC_028702.1:0.1333333333):0.0203125):0.07324954299):0.02627037245):0.0184216108):0.1095099177,(NC_024329.1:0.3464377999,(NC_025431.1:0.3298611111,(NC_020482.1:0.2727272727,NC_020483.1:0.2727272727):0.05713383838):0.01657668882):0.03465947738):0.0235939652):0.02584179616):0.01916613054):0.01116325786,(((NC_002519.1:0.2619047619,NC_018280.1:0.2619047619):0.1605673263,((NC_024791.1:0.06034482759,NC_015158.1:0.06034482759):0.3562146043,(NC_003907.2:0.4069346655,(NC_021300.1:0.3581359649,((NC_007808.1:0.09558823529,NC_031274.1:0.09558823529):0.211520243,(NC_027988.2:0.2452830189,NC_019540.1:0.2452830189):0.06182545947):0.05102748657):0.04879870061):0.009624766408):0.005912656288):0.02942703269,(((NC_009551.1:0.02702702703,NC_022751.1:0.02702702703):0.3089050589,(NC_024358.1:0.1470588235,NC_008367.1:0.1470588235):0.1888732624):0.09247139792,(NC_023863.2:0.4150943396,NC_021864.1:0.4150943396):0.01330914423):0.02349563706):0.008963306155):0.005686022118):0.003157800609):0.01105735125,((NC_007807.1:0,NC_005884.1:0):0.4802899359,(((NC_028777.1:0.09724497224,(NC_028856.1:0.06620100083,(NC_022774.1:0.03240740741,NC_022767.1:0.03240740741):0.03379359343):0.03104397141):0.3725470273,(NC_027372.1:0.09834838467,(NC_028782.1:0.04225490196,(NC_022770.1:0.0368707483,(NC_028926.1:0.01510204082,(NC_027394.1:0.01020408163,NC_022764.1:0.01020408163):0.004897959184):0.02176870748):0.005384153661):0.05609348271):0.3714436149):0.009604843443,(((NC_020849.1:0.1914414414,(NC_020868.1:0.004587155963,NC_020848.1:0.004587155963):0.1868542855):0.2331835137,(((NC_013691.1:0.005617977528,NC_029017.1:0.005617977528):0.2730889339,(NC_024140.1:0.05578477596,(NC_029101.1:0.03916622115,(NC_027388.1:0.03534688223,((NC_031063.1:0.01149425287,NC_013692.1:0.01149425287):0.01676587651,(NC_028885.1:0.02001698015,(NC_027345.1:0.01704545455,NC_031104.1:0.01704545455):0.002971525601):0.008243149237):0.007086752844):0.003819338925):0.01661855481):0.2229221355):0.1314575825,(NC_021532.1:0.4057263403,((NC_023581.1:0.36495149,(NC_021540.1:0.0671641791,NC_028799.1:0.0671641791):0.2977873108):0.02403806046,((NC_019485.1:0.3183008419,(NC_027381.1:0.1318879855,(NC_021772.1:0.01923076923,NC_021782.1:0.01923076923):0.1126572163):0.1864128563):0.06091049189,((NC_020862.2:0.2277607765,(NC_024367.1:0.140625,(NC_012697.1:0.03378378378,NC_012696.1:0.03378378378):0.1068412162):0.08713577649):0.1465512066,((NC_019514.1:0.2698412698,NC_027348.2:0.2698412698):0.0558360867,((NC_031062.2:0.01704545455,NC_023579.1:0.01704545455):0.2891166883,((NC_023556.1:0.06428571429,NC_028908.2:0.06428571429):0.2335215701,(NC_008720.1:0.2158484553,((NC_023589.1:0.1024096386,NC_015933.1:0.1024096386):0.05522299361,(NC_019423.1:0.1163802778,((NC_024786.1:0.0375,NC_024790.1:0.0375):0.04953793296,(NC_024142.2:0.06470588235,NC_018854.1:0.06470588235):0.02233205061):0.02934234479):0.04125235441):0.05821582312):0.08195882912):0.008354858465):0.01951521368):0.04863462658):0.004899350669):0.00977821663):0.01673678984):0.004438153713):0.01446046114):0.05097988138,(((SRR1747059_scaffold_22_prodigal-single:0.05357142857,SRR1747059_scaffold_20_prodigal-single:0.05357142857):0.4113365646,(NC_021806.1:0.4315291262,(NC_031904.1:0.02,(NC_031912.1:0,(NC_031931.1:0,NC_031914.1:0):0):0.02):0.4115291262):0.03337886698):0.008975344532,(((PH2015_10_scaffold_0_prodigal-single:0,PH2015_22_scaffold_0_prodigal-single:0):0.4275629849,((NC_008562.1:0.03448275862,NC_029002.1:0.03448275862):0.376615334,(S_p1_S3_coassembly_k141_2031891_prodigal-single:0.3703703704,BC_09192017_0_5m_scaffold_0_prodigal-single:0.3703703704):0.04072772229):0.01646489222):0.04152336973,(((NC_020842.1:0.4404761905,NC_021800.1:0.4404761905):0.01890628389,(NC_024711.1:0.4468085106,NC_029075.1:0.4468085106):0.01257396373):0.006950936662,((NC_016766.1:0.4336680761,(NC_013021.1:0.2692307692,NC_015463.1:0.2692307692):0.1644373069):0.03149804118,(((NC_019515.1:0.4267016807,(NC_028930.1:0.4237674301,(NC_019924.1:0.3686781609,(NC_014457.1:0.2672413793,NC_015274.1:0.2672413793):0.1014367816):0.05508926918):0.002934250568):0.01456272628,(NC_028805.1:0.4375168691,(NC_023502.1:0.3916666667,NC_016567.1:0.3916666667):0.04585020243):0.003747537852):0.01768754485,((LD_Run2_08_scaffold_35_prodigal-single:0.4210526316,DRTY6_scaffold_66_prodigal-single:0.4210526316):0.02850045809,(SR-VP_0-2_scaffold_141_2072294_prodigal-single:0.4303797468,NC_004735.1:0.4303797468):0.01917334284):0.00939886212):0.006214165499):0.001167293736):0.002752943576):0.00479698312):0.001721498763):0.003792006509):0.0008930929358):0.0004736651131):0.005066260984,(((NC_027299.1:0.1402564103,(NC_020858.2:0.04861111111,NC_020856.2:0.04861111111):0.09164529915):0.3219548219,(NC_003085.1:0.4323270014,(NC_019446.1:0.008771929825,NC_019447.1:0.008771929825):0.4235550715):0.02988423078):0.02254618533,(((((NC_021557.1:0.341622673,(NC_009237.1:0.04255319149,NC_005882.1:0.04255319149):0.2990694815):0.05049554312,((NC_027382.1:0.02941176471,(NC_013594.1:0.01960784314,NC_000929.1:0.01960784314):0.009803921569):0.3187843579,((NC_028766.1:0.1630434783,NC_019455.1:0.1630434783):0.1576741479,(NC_011216.1:0.2934782609,NC_021070.1:0.2934782609):0.02723936532):0.02747849638):0.04392209351):0.02867057876,((NC_016165.1:0.3076241135,(NC_031059.1:0.275862069,(NC_020839.1:0,NC_020866.1:0):0.275862069):0.03176204451):0.09441221187,(NC_029107.1:0.3741047657,((NC_030908.1:0.1269450862,(NC_027298.1:0.119307199,((NC_020203.1:0.0462962963,NC_026601.1:0.0462962963):0.06615294691,(((NC_008717.1:0.07346153846,(NC_018274.1:0.04901960784,NC_020198.1:0.04901960784):0.02444193062):0.00710344242,(NC_005178.1:0.07419740973,(NC_011613.1:0.04906400966,(NC_011611.1:0.04731826241,(NC_024782.1:0.03260869565,NC_009818.1:0.03260869565):0.01470956676):0.00174574725):0.02513340007):0.006367571148):0.02591521102,(NC_023700.1:0.09470300489,((NC_024330.1:0.05454545455,NC_027384.1:0.05454545455):0.01855559564,(NC_020200.1:0.06154684096,(NC_030918.1:0.04807692308,NC_020202.1:0.04807692308):0.01346991788):0.01155420923):0.02160195471):0.01177718701):0.005969051301):0.006857955749):0.00763788729):0.1811876564,(NC_027992.1:0.1450365726,(NC_006548.1:0.108490566,(NC_028667.1:0.08490566038,NC_027986.1:0.08490566038):0.02358490566):0.03654600659):0.16309617):0.065972023):0.02793155969):0.0187524695):0.05209783681,((NC_031129.1:0.08762886598,NC_005856.1:0.08762886598):0.3841123937,((((((NC_003313.1:0,NC_022747.1:0):0.2739702151,((NC_003315.1:0.03947368421,NC_001697.1:0.03947368421):0.2010948505,(NC_030940.1:0.2211168164,(NC_008193.1:0.1756756757,NC_009542.2:0.1756756757):0.04544114076):0.01945171829):0.03340168039):0.09951977972,((NC_008201.1:0.08163265306,NC_028898.1:0.08163265306):0.2480641453,((NC_029015.2:0,NC_028701.2:0):0.3068075499,((NC_009236.1:0.2358490566,NC_021343.1:0.2358490566):0.05805194559,(((NC_009382.1:0.1304347826,NC_025115.1:0.1304347826):0.1292269107,((NC_015266.1:0.1654077055,(NC_015265.1:0.1467307692,(NC_007145.2:0.0625,NC_009234.1:0.0625):0.08423076923):0.01867693627):0.0793590525,(NC_015273.1:0.2294900222,(NC_003278.1:0.1923076923,NC_023588.1:0.1923076923):0.03718232987):0.01527673583):0.01489493527):0.02762911977,(NC_026014.1:0.2634283946,((NC_019488.1:0.1463414634,NC_019932.1:0.1463414634):0.05464480712,((NC_001317.1:0.103461945,(NC_005340.1:0.07317073171,NC_029003.2:0.07317073171):0.03029121332):0.06674751327,(NC_022750.1:0.1191884296,((NC_021774.1:0.05612883052,(NC_028943.1:0.0375,NC_028896.1:0.0375):0.01862883052):0.01223336284,(NC_004745.1:0.06097560976,(NC_005056.1:0.04761904762,NC_001895.1:0.04761904762):0.01335656214):0.007386583606):0.05082623627):0.05102102867):0.03077681224):0.0624421241):0.02386241839):0.006610189165):0.01290654768):0.02288924845):0.04379319651):0.04243127241,(((NC_004456.1:0.1458333333,(NC_019722.1:0.09836065574,NC_027981.1:0.09836065574):0.0474726776):0.1429226675,(NC_009016.1:0.1632653061,NC_010342.1:0.1632653061):0.1254906947):0.1048176145,(NC_024369.2:0.3819634313,(NC_023006.1:0.223988974,(NC_031048.1:0.1105889724,(NC_025430.1:0.08181818182,NC_027995.1:0.08181818182):0.02877079061):0.1134000016):0.1579744573):0.01161018402):0.02234765192):0.03741138959,((NC_027125.1:0.3050847458,NC_020860.1:0.3050847458):0.1270632606,(NC_027334.1:0.3694662282,(NC_025427.1:0.296875,NC_021560.1:0.296875):0.07259122818):0.06268177818):0.02118465048):0.01582357082,((NC_026606.1:0.2946428571,NC_031252.1:0.2946428571):0.16478706,(NC_030906.1:0.4361702128,NC_016655.1:0.4361702128):0.0232597044):0.009726310486):0.002585032059):0.001145371939):0.01082224614,(((NC_031911.1:0.1271929825,(NC_031926.1:0.04385964912,NC_021867.1:0.04385964912):0.08333333333):0.3452638673,(NC_009817.1:0.4614105274,(NC_029047.1:0.4375427204,(NC_013698.1:0.2733766234,(NC_023549.1:0.2272727273,NC_023859.1:0.2272727273):0.0461038961):0.1641660971):0.02386780694):0.01104632238):0.01090934509,(((((((NC_011039.1:0.1293134307,(NC_011292.1:0.03243338008,(NC_024371.1:0.02197802198,NC_023578.1:0.02197802198):0.01045535811):0.09688005061):0.1467039169,(NC_004689.1:0.20625,NC_023691.1:0.20625):0.06976734761):0.09306271623,((NC_024209.1:0.1443106246,(NC_008198.1:0.06418113721,(NC_011285.1:0.05830966786,(NC_008200.1:0.02808988764,NC_011290.1:0.02808988764):0.03021978022):0.005871469355):0.08012948737):0.1927155342,(NC_022053.1:0.323943662,NC_031001.1:0.323943662):0.01308249683):0.03205390504):0.08925057105,(((NC_030913.1:0.07446808511,NC_031052.1:0.07446808511):0.28929668,(NC_031239.1:0.2357198142,(NC_028665.1:0.1851851852,NC_031112.1:0.1851851852):0.05053462906):0.1280449509):0.07169813387,((NC_023703.1:0.3786594137,((NC_023722.1:0.2340425532,NC_015210.1:0.2340425532):0.1169084227,(((NC_008199.1:0.03125,NC_022983.1:0.03125):0.01912725262,(NC_023686.1:0.04057582629,(NC_011057.1:0.02551020408,(NC_023742.1:0,NC_012027.1:0):0.02551020408):0.01506562221):0.009801426326):0.265254905,((NC_028803.1:0.04385117924,((NC_023711.1:0.02272727273,(NC_028691.1:0.01530612245,NC_024363.1:0.01530612245):0.007421150278):0.02002228218,((NC_028689.1:0.02643944176,(NC_028674.1:0.02375429553,((NC_021310.1:0.01567982456,(NC_028681.1:0.01041666667,NC_028690.1:0.01041666667):0.005263157895):0.004295532646,(NC_023563.1:0.01578947368,NC_025438.1:0.01578947368):0.004185883523):0.003778938325):0.002685146223):0.01082216105,((NC_008197.1:0.02509090909,((NC_028682.1:0.015,NC_028658.1:0.015):0.005759075908,(NC_023727.1:0.01757575758,(NC_028907.1:0.015,NC_023740.1:0.015):0.002575757576):0.003183318332):0.004331833183):0.007692185826,(NC_028942.1:0.02848475086,(NC_028801.1:0.01578947368,NC_027985.1:0.01578947368):0.01269527717):0.004298344057):0.004478507889):0.005487952103):0.001101624327):0.2405569026,((NC_004684.1:0.03086419753,NC_008204.1:0.03086419753):0.2389738793,((NC_022061.1:0.02844505453,(NC_023603.1:0.02127659574,(NC_024145.1:0,NC_023600.1:0):0.02127659574):0.007168458781):0.1804246397,((NC_022063.1:0.06826241135,(NC_028742.1:0.03191489362,NC_023701.1:0.03191489362):0.03634751773):0.1248918319,(NC_028934.1:0.1181665803,(NC_022331.2:0.07446809603,((NC_011044.1:0.05018062189,(NC_022328.1:0.04894770408,(NC_008195.1:0.03645833333,NC_023741.1:0.03645833333):0.01248937075):0.001232917813):0.0099987933,(NC_028968.1:0.05670103093,NC_023554.1:0.05670103093):0.003478384266):0.01428868083):0.04369848425):0.07498766293):0.01571545106):0.06096838254):0.01457000507):0.03122407575):0.0353188183):0.02770843778):0.03524094575,(NC_005885.1:0.3978093348,(NC_029005.2:0.1377728175,(NC_028818.1:0.007936507937,NC_028974.1:0.007936507937):0.1298363095):0.2600365173):0.0160910247):0.02156253953):0.0228677359):0.01314875449,(((NC_028807.1:0.2932692308,(NC_005345.2:0.2419354839,NC_028952.1:0.2419354839):0.0513337469):0.1541844716,(NC_018848.1:0.3799519808,(NC_016654.1:0.3157894737,NC_030902.1:0.3157894737):0.06416250711):0.06750172154):0.01336950801,(((NC_031122.1:0.375754055,((NC_031061.1:0.1818181818,(NC_031233.1:0.1125,NC_031097.1:0.1125):0.06931818182):0.093975805,(NC_031251.1:0.2446254433,(NC_031269.1:0.1593406593,NC_031226.1:0.1593406593):0.08528478392):0.03116854355):0.09996006816):0.05942975803,(NC_031004.1:0.4326467819,(((NC_031118.1:0.1567218351,(NC_030943.1:0.1341463415,NC_030921.1:0.1341463415):0.02257549361):0.02908126683,((NC_031265.1:0.09493670886,NC_031072.1:0.09493670886):0.06761345623,(NC_031249.1:0.1470588235,NC_031237.1:0.1470588235):0.01549134156):0.02325293682):0.2172183108,((NC_031099.1:0.2885654008,(NC_031255.2:0.1666666667,NC_030930.1:0.1666666667):0.1218987342):0.1000240312,(NC_016652.1:0.3701298701,(NC_023602.1:0.2222222222,NC_009993.2:0.2222222222):0.1479076479):0.01845956191):0.01443198068):0.02962536917):0.00253703111):0.02280772556,((((((NC_028778.1:0.05856092437,(NC_022052.1:0.01739130435,NC_028843.1:0.01739130435):0.04116962002):0.1197419999,(NC_014461.1:0.1547434913,(NC_023732.1:0.09691415101,((NC_022071.1:0.02049180328,NC_015584.1:0.02049180328):0.03395531465,(NC_031124.1:0.03781512605,NC_028878.1:0.03781512605):0.01663199188):0.04246703308):0.05782934027):0.02355943296):0.2098235619,(NC_021299.1:0.3052631579,NC_008206.2:0.3052631579):0.0828633282):0.0439256361,(((NC_011056.1:0.07070288754,(NC_028785.1:0.06774198561,((NC_022059.1:0.04710144928,NC_029079.1:0.04710144928):0.01816927291,(NC_029093.1:0.05319148936,NC_028906.1:0.05319148936):0.01207923282):0.002471263429):0.002960901924):0.02361601063,((NC_023689.1:0.08116033671,(((NC_004681.1:0.03284671533,NC_021306.2:0.03284671533):0.02093880565,(NC_008194.1:0.04379562044,NC_021309.1:0.04379562044):0.009989900544):0.01855349744,(NC_022330.1:0.06721693916,(NC_021305.1:0.06002317714,((NC_022065.1:0.03649635036,NC_022988.1:0.03649635036):0.02203694683,(NC_021311.1:0.03970543346,(NC_022976.1:0.03345070423,(NC_022969.1:0.01785714286,NC_022981.1:0.01785714286):0.01559356137):0.00625472923):0.01882786374):0.001489879942):0.007193762019):0.005122079263):0.008821318289):0.01093569305,(NC_022085.1:0.08904109589,NC_011055.1:0.08904109589):0.003054933874):0.002222868407):0.3136005447,(NC_026590.1:0.3816639192,(NC_004688.1:0.2029175246,((NC_028953.1:0.102,(NC_028876.2:0.03463203463,NC_023690.1:0.03463203463):0.06736796537):0.09653315836,(NC_023738.1:0.1809462077,(NC_022066.1:0.1361157025,(NC_026584.1:0.09282700422,NC_022067.1:0.09282700422):0.04328869826):0.04483050518):0.0175869507):0.004384366269):0.1787463946):0.0262555237):0.02413267931):0.01426883428,(((NC_022325.1:0.04508196721,NC_023712.1:0.04508196721):0.01897261101,(NC_022057.1:0.06,NC_004685.1:0.06):0.004054578219):0.3809795169,(((NC_004686.2:0.2032476925,(NC_022069.1:0.1652173913,NC_023698.1:0.1652173913):0.03803030122):0.1120446301,(NC_026588.1:0.2983663841,(NC_021334.1:0.2762783076,(((NC_022060.1:0.06060606061,NC_026604.1:0.06060606061):0.1478230972,(NC_031262.1:0.1214285714,(NC_023580.1:0.1095238095,NC_028678.1:0.1095238095):0.0119047619):0.08700058641):0.02477003391,(((NC_004680.1:0.1900826446,NC_028923.1:0.1900826446):0.03284317272,((NC_028654.1:0.2041245791,(NC_011289.1:0.1768602602,(NC_021538.1:0.1610169492,NC_026593.1:0.1610169492):0.01584331108):0.02726431889):0.01152474351,((NC_026585.1:0.1914459423,(NC_023728.1:0.09302526826,(NC_025433.1:0.03921568627,NC_014901.1:0.03921568627):0.05380958198):0.09842067403):0.01502831818,(NC_028937.1:0.2049406024,((NC_028813.1:0.1613237993,(NC_022056.1:0.1597460189,(NC_028751.1:0.04464285714,NC_028889.1:0.04464285714):0.1151031618):0.001577780362):0.04236388435,(NC_011288.1:0.2016133889,(((NC_011287.1:0.151951865,(NC_026595.1:0.1396396396,NC_028842.1:0.1396396396):0.01231222538):0.02518529108,(NC_023699.1:0.1547015766,(NC_026596.1:0.1019417476,NC_022068.1:0.1019417476):0.052759829):0.02243557952):0.009210369101,(((NC_008205.1:0.09345794393,NC_011054.1:0.09345794393):0.07532044325,(NC_023721.1:0.1120719776,(NC_008196.1:0.07920792079,NC_028844.1:0.07920792079):0.03286405685):0.05670640953):0.01031120626,((NC_023746.1:0.1531531532,NC_028792.1:0.1531531532):0.02262722601,(NC_028946.1:0.1648531512,((NC_021301.1:0.1298076923,NC_028961.1:0.1298076923):0.03270292512,(NC_009820.1:0.1459428164,(NC_013936.1:0.1145833333,NC_028910.1:0.1145833333):0.03135948309):0.016567801):0.002342533765):0.01092722797):0.003309214269):0.007257931769):0.01526586368):0.002074294782):0.001252918711):0.001533658089):0.009175062176):0.007276494714):0.004108625717,(NC_028823.1:0.2235772358,NC_022055.1:0.2235772358):0.003457207297):0.006164748673):0.04307911581):0.0220880766):0.01692593847):0.09651876521,(((NC_031261.1:0.1130541598,((NC_021302.1:0.04430379747,NC_023552.1:0.04430379747):0.03205470792,(NC_028747.1:0.05625,NC_026605.1:0.05625):0.02010850539):0.03669565437):0.1104574593,(NC_028796.1:0.1902173913,NC_023692.1:0.1902173913):0.03329422775):0.1336782494,(((NC_021061.1:0.1842105263,NC_023572.1:0.1842105263):0.03768976407,(NC_023730.1:0.2100818116,((NC_031281.1:0.1689189189,NC_031266.1:0.1689189189):0.02846226686,(NC_028779.1:0.1730769231,NC_023729.1:0.1730769231):0.0243042627):0.01270062578):0.01181847883):0.09405052112,((NC_026589.1:0.2222222222,NC_004683.1:0.2222222222):0.07931973794,(NC_031243.1:0.2497687327,(NC_023697.1:0.2032967033,NC_011291.1:0.2032967033):0.04647202936):0.05177322751):0.01440885134):0.04123905693):0.05462121939):0.03322300729):0.001286861351):0.00888775929,((NC_031074.1:0.3602085394,(NC_031230.1:0.3280821128,(NC_030917.1:0.2190743598,(NC_030936.1:0.04860167658,(NC_030696.1:0.04061264202,(NC_030901.1:0.03631284916,NC_031029.1:0.03631284916):0.004299792857):0.007989034561):0.1704726832):0.109007753):0.03212642659):0.09342119453,(NC_009816.1:0.4532662473,(((NC_030932.1:0.2202380952,(NC_030927.1:0,NC_030911.1:0):0.2202380952):0.1835093213,(NC_016569.1:0.3594224924,(NC_009799.3:0.3095238095,NC_031028.1:0.3095238095):0.04989868288):0.04432492416):0.04368589504,((NC_004996.1:0.3754970159,(NC_028666.1:0.3717594026,(NC_031017.1:0.2392452626,(NC_004302.1:0.2007597896,(NC_005822.1:0.07,NC_031040.1:0.07):0.1307597896):0.03848547302):0.13251414):0.00373761333):0.06864291715,((((NC_028653.1:0.1474014337,(NC_016435.1:0.05617977528,NC_016434.1:0.05617977528):0.09122165841):0.2746554787,((NC_022054.1:0.02205882353,NC_021063.1:0.02205882353):0.2867895857,(NC_015720.1:0.1220238095,(NC_030941.1:0.0859375,NC_031234.1:0.0859375):0.03608630952):0.1868245997):0.1132085032):0.006062445214,(((((NC_031102.1:0.09250974518,((NC_008202.2:0.01612903226,NC_012788.1:0.01612903226):0.04272727301,(NC_021556.1:0.025,NC_023705.1:0.025):0.03385630527):0.03365343991):0.1430015466,((NC_028922.1:0.1,NC_028861.1:0.1):0.06769121005,(NC_028791.1:0.152173913,NC_023604.1:0.152173913):0.015517297):0.06782008176):0.1706276437,(NC_023744.1:0.3678659812,((NC_028832.1:0.1307366031,((NC_024366.1:0.02197802198,NC_031035.1:0.02197802198):0.09326812764,(NC_023724.1:0.03846153846,NC_028947.1:0.03846153846):0.07678461115):0.01549045346):0.1790578618,((NC_027365.1:0.01098901099,NC_028979.1:0.01098901099):0.2850082497,((NC_003387.1:0.09015715467,(NC_028759.1:0.03296703297,(NC_026598.1:0,NC_024147.1:0):0.03296703297):0.05719012171):0.1815536968,((NC_026603.1:0.01030927835,NC_028846.1:0.01030927835):0.2029598733,(NC_028936.1:0.1811284309,(NC_023498.1:0.1554348611,(NC_014458.1:0.04753639418,(NC_014459.2:0.037405628,(NC_028978.1:0.03191489362,NC_023747.1:0.03191489362):0.005490734386):0.01013076617):0.1078984669):0.02569356981):0.03214072075):0.05844169981):0.02428640923):0.01379720426):0.05807151624):0.03827295439):0.009678873805,(NC_031253.1:0.4116161616,(NC_030916.1:0.3782051282,NC_031247.1:0.3782051282):0.03341103341):0.004201647739):0.009091047419,((NC_024138.1:0.3948470884,(NC_026597.1:0.3417721519,NC_024135.1:0.3417721519):0.0530749365):0.02162110322,(NC_030939.1:0.4094144018,(NC_031267.1:0.3355614973,(NC_030942.1:0.2804878049,NC_031936.1:0.2804878049):0.05507369245):0.07385290447):0.007053789824):0.008440665158):0.003210500795):0.01074793936,(((NC_021324.1:0.1872140894,(NC_031067.1:0.1755078138,(((NC_011022.1:0.03888888889,NC_011021.1:0.03888888889):0.1213977849,(((NC_024136.1:0.1063829787,NC_009877.1:0.1063829787):0.04558584247,((NC_023702.1:0.1212121212,(NC_011020.1:0.01123595506,NC_023708.1:0.01123595506):0.1099761662):0.02598866703,(NC_023739.1:0.1287878788,(NC_021297.1:0.105,NC_022979.1:0.105):0.02378787879):0.01841290945):0.004768032952):0.00352741234,(((NC_022070.1:0.1225490196,NC_031041.1:0.1225490196):0.02379897123,(NC_011019.1:0.1347837415,(NC_023695.1:0.1210526316,NC_023704.1:0.1210526316):0.01373110995):0.01156424931):0.007637301545,((NC_028804.1:0.1365053172,(NC_028680.1:0.1034873188,(NC_028815.1:0.09139784946,NC_022975.1:0.09139784946):0.01208946938):0.03301799836):0.01409511266,((NC_031111.1:0.1199364782,(NC_028874.1:0.07978723404,NC_009878.1:0.07978723404):0.04014924414):0.02522819355,(NC_022324.1:0.140974147,((NC_023687.1:0.1153846154,NC_023726.1:0.1153846154):0.02101924798,(NC_028941.1:0.1300948166,((NC_028828.1:0.09239130435,NC_026583.1:0.09239130435):0.03239338347,(NC_024368.1:0.1105263158,NC_028810.1:0.1105263158):0.01425837203):0.005310128825):0.006309046722):0.004570283593):0.004190524777):0.005435758129):0.003384862524):0.001510941148):0.004790440251):0.003957882257,(NC_028928.1:0.1604545362,(NC_023862.1:0.1515450213,((NC_022329.1:0.06729055258,(NC_023723.1:0.05612244898,NC_023720.1:0.05612244898):0.01116810361):0.07417811863,((NC_023710.1:0.101010101,NC_028920.1:0.101010101):0.0320417008,((NC_022062.1:0.1070713642,(NC_024143.1:0.06770833333,NC_028784.1:0.06770833333):0.03936303089):0.0088496286,(NC_023748.1:0.1092942332,(NC_002656.1:0.095609319,(NC_029059.1:0.07142857143,NC_011267.1:0.07142857143):0.02418074757):0.01368491416):0.00662675967):0.01713080898):0.008416869406):0.01007635003):0.008909514991):0.003790019798):0.01126325779):0.01170627561):0.1783112764,(((NC_016650.1:0.1123188406,(NC_016653.1:0.0078125,NC_028677.1:0.0078125):0.1045063406):0.2116925506,((NC_028860.1:0.035,NC_022753.1:0.035):0.198896055,((NC_028897.1:0.04705882353,NC_028802.1:0.04705882353):0.07715797125,((NC_022984.1:0.01234567901,NC_022973.1:0.01234567901):0.08596782467,(NC_028960.2:0.09158538091,(NC_022086.1:0.05294117647,NC_028912.1:0.05294117647):0.03864420444):0.006728122771):0.0259032911):0.1096792602):0.09011533622):0.01154762658,(((NC_030698.1:0.02577319588,NC_031031.1:0.02577319588):0.01870057293,(NC_030694.1:0.03553391053,(NC_030695.1:0.0306122449,NC_031060.1:0.0306122449):0.004921665636):0.008939858272):0.2847089927,(NC_028662.1:0.2982258088,((((NC_023716.1:0.06649194331,(NC_028965.1:0.01530612245,NC_031238.1:0.01530612245):0.05118582086):0.1543480476,((NC_029077.1:0.04793211281,(NC_023713.1:0.03731693871,(NC_022965.1:0.02485148515,(NC_022977.1:0.0101010101,NC_022985.1:0.0101010101):0.01475047505):0.01246545356):0.01061517411):0.1411639025,(NC_023564.1:0.1617647059,NC_023607.1:0.1617647059):0.02733130946):0.03174397552):0.02715531784,(((NC_011023.1:0.1052631579,NC_031279.1:0.1052631579):0.1135192644,(NC_028849.1:0.2094175612,((((NC_020876.1:0.005319148936,NC_023597.1:0.005319148936):0.06485761874,(NC_028744.1:0.03157894737,NC_023606.1:0.03157894737):0.03859782031):0.06869290788,(NC_031277.1:0.09932659933,(NC_025444.1:0.04660652921,(NC_031256.1:0.01063829787,NC_022087.1:0.01063829787):0.03596823134):0.05272007012):0.03954307623):0.01329724465,((NC_023731.1:0.1304492671,(NC_028877.1:0.1047686401,(NC_031263.1:0.0970049505,(NC_029043.2:0.06632653061,NC_023707.1:0.06632653061):0.03067841988):0.007763689634):0.02568062696):0.01220211073,(NC_023553.1:0.1331236897,(NC_028794.1:0.02631578947,NC_028852.1:0.02631578947):0.1068079003):0.009527688092):0.009515542388):0.05725064097):0.009364861089):0.01013799983,(NC_031257.1:0.220581005,((NC_022058.1:0.05154639175,NC_008203.1:0.05154639175):0.1426209854,((NC_021318.1:0.1046653144,(NC_021338.1:0.07792207792,NC_001900.1:0.07792207792):0.02674323648):0.07280173366,(NC_028932.1:0.1087745098,(NC_017973.1:0.06451612903,NC_001335.1:0.06451612903):0.04425838077):0.06869253826):0.01670032912):0.02641362781):0.008339417099):0.01907488661):0.0306784778,(((NC_004682.2:0.04821727186,(NC_021535.1:0.03885093267,(NC_028757.1:0.00836454432,(NC_028798.1:0.005555555556,NC_029018.2:0.005555555556):0.002808988764):0.03048638835):0.009366339187):0.1472617263,(NC_024148.1:0.125,NC_021533.1:0.125):0.07047899818):0.05385508172,((NC_028914.1:0.1024096386,NC_021308.1:0.1024096386):0.1180165873,((NC_023709.1:0.08036526122,((NC_028687.1:0.02272727273,(NC_023565.1:0.01162790698,NC_013694.1:0.01162790698):0.01109936575):0.0196968034,(NC_023577.1:0.03046672429,(NC_024141.1:0.01685393258,NC_023562.1:0.01685393258):0.0136127917):0.01195735184):0.03794118508):0.1263409644,(NC_023609.1:0.1516357206,(NC_021307.1:0.1125,NC_026591.1:0.1125):0.0391357206):0.05507050502):0.01372000027):0.02890785401):0.02933970662):0.01955202232):0.03095695264):0.006376256327):0.02996634806):0.06333533841,(((NC_028904.1:0.1068064441,((NC_021304.1:0.01712328767,(NC_021298.1:0.006944444444,NC_021339.1:0.006944444444):0.01017884323):0.05592278906,(NC_028892.1:0.06291784936,(NC_028827.1:0.05673215573,(NC_028976.1:0.03378378378,NC_031078.1:0.03378378378):0.02294837195):0.006185693624):0.01012822737):0.03376036742):0.05002052381,(NC_018836.1:0.125,NC_019414.1:0.125):0.03182696796):0.2245774375,(NC_022972.2:0.3770294187,((NC_015454.1:0.01666666667,(NC_015453.1:0.01111111111,NC_009541.1:0.01111111111):0.005555555556):0.05090562292,(((NC_022337.1:0.02272727273,NC_022340.1:0.02272727273):0.02272727273,(NC_028694.1:0.02380952381,NC_027371.1:0.02380952381):0.02164502165):0.003681378975,(NC_027357.1:0.0455376613,((((NC_028967.1:0.01219512195,NC_027367.1:0.01219512195):0.01313710396,((NC_022336.1:0,NC_022334.1:0):0.01797040169,((NC_027346.1:0,NC_027385.1:0):0.01606765328,((NC_022342.1:0,NC_027362.1:0):0.01162790698,(NC_027361.1:0,(NC_027333.1:0,NC_022341.1:0):0):0.01162790698):0.0044397463):0.001902748414):0.007361824222):0.00388534529,((NC_022338.1:0.01111111111,NC_027359.1:0.01111111111):0.01492003367,(NC_027391.1:0.02119198631,((NC_027354.1:0,(NC_027370.1:0,(NC_022335.1:0,(NC_027294.1:0,(NC_027386.1:0,NC_027400.1:0):0):0):0):0):0.01828752643,((NC_027389.1:0,(NC_027373.1:0,NC_027336.1:0):0):0.01162790698,(NC_027401.1:0,NC_027295.1:0):0.01162790698):0.00665961945):0.002904459881):0.004839158473):0.003186426422):0.007193797195,(NC_027624.1:0.03415623394,(((NC_027622.1:0.01136363636,(NC_027627.1:0,NC_027629.1:0):0.01136363636):0.01171841534,(NC_031005.1:0.01970861019,((NC_018845.1:0,(NC_018849.1:0,NC_018834.1:0):0):0.0184582859,((NC_027630.1:0,(NC_027628.1:0,(NC_018842.1:0,(NC_018851.1:0,(NC_018838.1:0,(NC_018847.1:0,(NC_031119.1:0,NC_027626.1:0):0):0):0):0):0):0):0.01162790698,(NC_027621.1:0,(NC_027625.1:0,(NC_031003.1:0,(NC_031084.1:0,NC_027623.1:0):0):0):0):0.01162790698):0.006830378923):0.001250324288):0.003373441519):0.00226881356,((NC_018839.1:0.01111111111,NC_027620.1:0.01111111111):0.01256038647,(NC_018840.1:0.01642512077,(NC_018852.1:0.01111111111,NC_018841.1:0.01111111111):0.005314009662):0.007246376812):0.001679367682):0.008805368673):0.002255134459):0.009126292898):0.003598263133):0.01843636516):0.3094571291):0.004374986761):0.04745629882):0.01000659265):0.005272636117):0.003293378551):0.005832935734):0.0003634865899):0.001578981842):0.002782822798):0.002831671783):0.01065617903):0.008267985278,((NC_009803.1:0,NC_009804.1:0):0.4773867178,(((NC_020480.1:0.05405405405,NC_022765.1:0.05405405405):0.03952736453,((NC_020477.1:0.02142857143,NC_022773.1:0.02142857143):0.06922527765,(NC_020478.1:0.03443683409,(NC_020479.1:0.01408450704,NC_022766.1:0.01408450704):0.02035232705):0.05621701498):0.002927569507):0.3762078629,(((NC_030944.1:0.02173913043,NC_030914.1:0.02173913043):0.2610121474,((NC_028673.1:0.01546391753,NC_016166.1:0.01546391753):0.2209061358,((NC_028966.1:0.04455445545,NC_028865.1:0.04455445545):0.183117308,(NC_030905.1:0.1495020964,(NC_031229.1:0.01904761905,NC_030924.1:0.01904761905):0.1304544774):0.078169667):0.008698289852):0.04638122457):0.08312389181,(((NC_028972.1:0.04663337629,(NC_029074.1:0.01030927835,NC_029060.1:0.01030927835):0.03632409794):0.1935330754,(NC_028668.1:0.1686046512,NC_031109.1:0.1686046512):0.07156180053):0.08609920818,(NC_023706.1:0.2926829268,NC_030915.1:0.2926829268):0.03358273305):0.0396095098):0.1039141118):0.007597436338):0.002360656864):0.001049788224,(((((((NC_017688.1:0.1270274959,(NC_028900.1:0.07492163009,(NC_013152.1:0.02727272727,NC_013155.1:0.02727272727):0.04764890282):0.05210586579):0.01317683694,(NC_021852.1:0.1299654384,((NC_001909.1:0.1031746032,NC_021860.1:0.1031746032):0.02097666213,((NC_021853.1:0.08620689655,NC_011046.1:0.08620689655):0.03077669757,(NC_021855.1:0.1090831919,(NC_008363.1:0.1034482759,NC_021854.1:0.1034482759):0.005634915989):0.007900402271):0.007167671183):0.005814173075):0.01023889444):0.0194694076,(NC_008370.1:0.1477150538,(NC_001835.1:0.05454545455,NC_008371.1:0.05454545455):0.09316959922):0.01195868666):0.2766478132,(NC_008364.1:0.4009111643,(NC_029118.1:0.3227851206,((NC_001629.1:0.03947368421,NC_001706.1:0.03947368421):0.02402225075,((NC_031009.1:0,NC_031071.1:0):0.05284552846,(NC_031044.1:0.01315789474,(NC_031075.1:0,NC_031002.1:0):0.01315789474):0.03968763372):0.0106504065):0.2592891856):0.07812604369):0.03541038928):0.0219930316,(NC_012663.1:0.4538837558,(((NC_024390.1:0.0243902439,NC_024385.1:0.0243902439):0.02109828688,(NC_020880.1:0.03354700855,(NC_020870.1:0.01282051282,(NC_018273.1:0,NC_024380.1:0):0.01282051282):0.02072649573):0.01194152223):0.2050553738,((NC_024388.1:0,(NC_024389.1:0,NC_024378.1:0):0):0.1230324577,((NC_027358.1:0.03409090909,NC_027987.1:0.03409090909):0.0799078154,(NC_027377.1:0.04444444444,NC_024386.1:0.04444444444):0.06955428005):0.009033733174):0.1275114469):0.2033398512):0.00443082936):0.01366071359,(((NC_010576.1:0.3121077216,(NC_024215.1:0.02975505507,(NC_024214.1:0.02868386887,(NC_024208.1:0.01948051948,NC_024203.1:0.01948051948):0.009203349393):0.001071186198):0.2823526666):0.09084680297,(NC_031224.2:0.3361529622,(NC_023735.1:0.00625,NC_023694.1:0.00625):0.3299029622):0.06680156239):0.0682914173,((NC_014229.1:0.4005279244,(NC_004664.2:0.04301572618,(NC_018853.1:0.02222222222,NC_001978.3:0.02222222222):0.02079350396):0.3575121982):0.06267459767,(((NC_031108.1:0,NC_031076.1:0):0.4387564282,(NC_010355.1:0.4264705882,NC_009603.1:0.4264705882):0.01228584):0.01330419309,(NC_021804.1:0.4396935229,(NC_007967.1:0.4069385027,((NC_030912.1:0.1925925926,(NC_030907.1:0.07407407407,NC_030935.1:0.07407407407):0.1185185185):0.1245832573,(NC_028692.1:0.21875,NC_016651.1:0.21875):0.09842584991):0.08976265277):0.03275502027):0.01236709838):0.01114190077):0.008043419811):0.0007293568645):0.008011145868,(((((NC_018831.1:0.06349813116,(NC_024375.1:0.05710220567,(NC_024392.1:0.04672897196,(NC_021787.2:0.02884615385,NC_021785.1:0.02884615385):0.01788281812):0.0103732337):0.006395925492):0.3597848182,(NC_018086.1:0.1307375445,(NC_021868.1:0.1238307823,(NC_024212.1:0.08988764045,NC_029016.1:0.08988764045):0.03394314186):0.006906762147):0.2925454049):0.04469160326,((((NC_019508.1:0.06730769231,NC_019506.1:0.06730769231):0.04674447015,(NC_019496.1:0.1018518519,NC_011318.1:0.1018518519):0.01220031061):0.3368936564,(SRR1747018_scaffold_396_prodigal-single:0.4283295403,(NC_021861.1:0.3800951242,((NC_011308.1:0.1585365854,NC_009814.1:0.1585365854):0.1837775443,(NC_013644.1:0.2857142857,NC_027120.1:0.2857142857):0.05659984395):0.03778099451):0.04823441613):0.02261627859):0.01311530377,((((((((NC_019914.1:0.2895500567,(NC_017968.1:0.2338017174,(NC_021801.1:0.2222222222,NC_028859.1:0.2222222222):0.01157949519):0.05574833933):0.02553894332,(NC_007047.1:0.3045693943,(((NC_011614.1:0.2242255085,(NC_007048.1:0.2155393836,(NC_004615.1:0.2028985507,NC_014460.1:0.2028985507):0.01264083284):0.008686124924):0.02757190721,((NC_029010.1:0.1830357143,(NC_008798.1:0.1538461538,NC_008799.1:0.1538461538):0.02918956044):0.05726085547,((NC_007058.1:0.1890243902,(NC_028669.1:0.04411764706,NC_028864.1:0.04411764706):0.1449067432):0.03893610761,((NC_007050.1:0.18125,NC_010808.1:0.18125):0.01212134581,((NC_009526.1:0.07894736842,NC_007049.1:0.07894736842):0.104056506,(NC_028913.1:0.1301369863,NC_008583.1:0.1301369863):0.05286688808):0.01036747143):0.03458915205):0.0123360719):0.01150084594):0.01828643201,((NC_007065.1:0.2574982364,(((NC_021326.1:0.1142857143,NC_023500.1:0.1142857143):0.1041139258,((NC_021863.1:0.1691304348,(NC_007064.1:0.1338028169,NC_007063.1:0.1338028169):0.03532761788):0.04295520841,(NC_007060.1:0.2058184171,(NC_010147.1:0.1930650685,(NC_030652.1:0.08064516129,NC_007062.1:0.08064516129):0.1124199072):0.01275334865):0.006267226052):0.00631399687):0.02672851333,(NC_007061.1:0.2259089179,(NC_028915.1:0.20004995,(NC_007059.1:0.1866666667,NC_003288.1:0.1866666667):0.01338328338):0.02585896781):0.01921923553):0.01237008297):0.009760549278,(NC_028917.1:0.2631020701,(NC_007057.1:0.2184716362,(NC_024391.1:0.1690140845,NC_021332.1:0.1690140845):0.04945755169):0.0446304339):0.004156715551):0.002825062061):0.03448554658):0.01051960577):0.01617214867,(NC_020490.2:0.3180870287,(NC_007055.1:0.2930192115,(NC_007056.1:0.2751687522,(NC_018281.1:0.224953207,(NC_018284.1:0.2088849376,(NC_008722.1:0.1431636156,(NC_008723.1:0.08571428571,NC_031241.1:0.08571428571):0.05744932985):0.06572132201):0.01606826944):0.05021554516):0.01785045932):0.0250678172):0.01317412003):0.07441405503,(((NC_029025.1:0.2642857143,NC_022914.1:0.2642857143):0.08319614992,(NC_028821.1:0.2894736842,NC_019915.1:0.2894736842):0.05800817999):0.03976525751,((((NC_021773.2:0.243389141,(NC_002321.1:0.1641791045,NC_009761.3:0.1641791045):0.0792100365):0.04530755213,(NC_002486.1:0.2678293645,((NC_009763.3:0.1557377049,NC_004617.1:0.1557377049):0.07792100449,(NC_008689.1:0.2014925373,NC_012784.1:0.2014925373):0.03216617209):0.03417065514):0.02086732856):0.04265843613,(NC_019921.1:0.3284148266,((NC_013195.1:0.2523888658,(NC_005356.1:0.1794871795,NC_025460.1:0.1794871795):0.07290168632):0.06126564313,(NC_026016.1:0.2726358149,(NC_028775.1:0.1525178468,(NC_008617.1:0.125,NC_023499.1:0.125):0.02751784681):0.1201179681):0.04101869405):0.01476031768):0.002940302607):0.03931544959,(NC_007051.1:0.338393089,(NC_007052.1:0.3088026111,(NC_002661.2:0.2565011092,((NC_020199.1:0.1862745098,NC_019513.1:0.1862745098):0.05918378563,(NC_028862.1:0.2290238675,(NC_021323.1:0.1951213161,(NC_011612.1:0.1863512873,((NC_007053.1:0.1148648649,NC_009762.3:0.1148648649):0.04749227088,(NC_004616.1:0.156938044,(NC_022758.1:0.1421641791,(NC_011344.1:0.1268656716,NC_007054.1:0.1268656716):0.01529850746):0.01477386493):0.005419091712):0.02399415152):0.008770028836):0.0339025514):0.01643442794):0.01104281379):0.05230150185):0.02959047794):0.03227748981):0.01657654289):0.01842808204):0.0310807466,(NC_020883.1:0.4207039337,(NC_004166.2:0.2685185185,NC_023612.1:0.2685185185):0.1521854152):0.01605201661):0.007302691896,(((NC_018277.1:0.3069299542,(NC_029008.1:0.2461524024,(NC_025424.1:0.1830985915,NC_028748.2:0.1830985915):0.06305381085):0.06077755181):0.08538681081,(NC_028886.1:0.3594945355,(NC_019912.1:0.05208333333,NC_011645.1:0.05208333333):0.3074112022):0.0328222295):0.04829591033,((((NC_031907.1:0.3271492713,((NC_031923.1:0.1486201299,(NC_031901.1:0.1363636364,NC_031913.1:0.1363636364):0.01225649351):0.1499383841,(NC_024357.1:0.2356861722,((NC_031920.1:0.09433962264,(NC_031929.1:0.07547169811,NC_031910.1:0.07547169811):0.01886792453):0.08317544623,(NC_031942.1:0.1751946607,(NC_024370.1:0.1379310345,NC_024361.1:0.1379310345):0.03726362625):0.002320408142):0.05817110337):0.06287234175):0.02859075728):0.07685419349,((NC_023571.1:0.04384615385,(NC_023559.1:0.03,NC_023560.1:0.03):0.01384615385):0.3012555017,(NC_031016.1:0.3278688525,NC_005355.1:0.3278688525):0.0172328031):0.05890180921):0.01486100335,((NC_006936.1:0.2592592593,(NC_016161.1:0.01960784314,NC_019916.1:0.01960784314):0.2396514161):0.1570961052,(((NC_013648.1:0.2843661972,(NC_013643.1:0.1083333333,NC_013646.1:0.1083333333):0.1760328638):0.08831509372,(NC_025453.1:0.3245175439,(NC_013696.1:0.1971830986,NC_028671.2:0.1971830986):0.1273344453):0.04816374705):0.02882581257,((NC_009819.1:0.3858636558,(((NC_028783.1:0.02777777778,NC_031125.1:0.02777777778):0.3060466195,(NC_028911.1:0.1764452114,(NC_028888.1:0.131147541,NC_028835.1:0.131147541):0.04529767041):0.1573791859):0.04339502531,(((NC_031023.1:0.1463948787,(NC_031069.1:0.06,NC_031094.1:0.06):0.08639487871):0.1744785629,((NC_020197.1:0.1171875,NC_023503.1:0.1171875):0.1344922199,((NC_013598.1:0.1465306122,(NC_010353.1:0.09375,NC_007019.1:0.09375):0.05278061224):0.04476782667,(NC_022776.1:0.1843052109,(NC_002214.1:0.1101694915,NC_004303.1:0.1101694915):0.07413571939):0.006993227992):0.060381281):0.06919372168):0.02647284312,(NC_008721.2:0.3392857143,NC_029068.1:0.3392857143):0.008060570413):0.0298731379):0.008644233168):0.009608049042,((NC_015252.1:0.3405797101,NC_015254.1:0.3405797101):0.05002436163,(NC_031101.1:0.3877504888,(NC_005354.1:0.3731528843,(NC_002747.1:0.2817460317,(NC_002703.1:0.2777777778,NC_004066.1:0.2777777778):0.003968253968):0.0914068526):0.01459760442):0.002853583018):0.004867633033):0.006035398668):0.01484826098):0.00250910365):0.01680219481,((NC_028958.1:0.06696428571,(NC_028905.1:0.06140350877,NC_015568.1:0.06140350877):0.005560776942):0.3658482199,(((NC_003216.1:0.2692307692,NC_009815.1:0.2692307692):0.0670290814,(NC_028871.1:0.2928691679,(NC_009810.1:0.2492011619,(NC_028929.1:0.16875,NC_024384.1:0.16875):0.08045116195):0.04366800592):0.04339068276):0.08494335048,(NC_028700.1:0.418813256,(((NC_031013.1:0.2118644068,NC_031064.1:0.2118644068):0.1917235245,(((NC_003157.5:0.3306451613,NC_006557.1:0.3306451613):0.02839489179,(NC_028697.1:0.3409044545,(NC_019418.1:0.2899750008,(NC_031915.1:0.1081105169,(NC_003050.2:0.06730769231,NC_022791.1:0.06730769231):0.04080282463):0.1818644839):0.05092945366):0.01813559857):0.01487845578,((NC_012753.1:0.3461538462,NC_010945.1:0.3461538462):0.02014550491,(NC_004305.1:0.3504439512,(NC_009554.1:0.2604166667,NC_022775.1:0.2604166667):0.0900272845):0.0158553999):0.007619157793):0.02966942247):0.006515360231,(NC_021325.1:0.4067588602,(NC_017976.1:0.3742264288,(NC_011167.1:0.15625,NC_029024.1:0.15625):0.2179764288):0.03253243132):0.003344431404):0.008709964474):0.002389945083):0.01160930455):0.00285415726):0.004946012438):0.003445966893):0.007369469641,(NC_021558.1:0.4474627732,((NC_019544.1:0.3208955224,NC_009552.2:0.3208955224):0.121586039,(((NC_012419.1:0.28125,NC_015270.1:0.28125):0.05836252442,((NC_024356.1:0.07258064516,NC_028826.1:0.07258064516):0.2464102216,(NC_028990.1:0.1755262711,((NC_025465.1:0.08695652174,NC_023595.2:0.08695652174):0.05836153086,(NC_031051.1:0.1026517223,(NC_023551.1:0.06034482759,NC_031260.1:0.06034482759):0.04230689467):0.04266633034):0.03020821852):0.1434645956):0.02062165768):0.09906318705,((NC_028841.1:0.358560937,(((NC_028851.1:0.125,NC_021865.1:0.125):0.07991564522,((NC_028758.1:0.06779661017,NC_029084.1:0.06779661017):0.1133778223,(NC_028837.1:0.09231466559,(NC_028854.1:0.08695652174,NC_028788.1:0.08695652174):0.005358143853):0.08885976685):0.02374121278):0.1347513298,(NC_028746.1:0.3206521739,NC_028767.1:0.3206521739):0.01901480115):0.01889396192):0.07563629561,(((NC_025420.1:0.09803921569,NC_025421.1:0.09803921569):0.01582825574,(NC_025415.1:0.1022830758,(NC_022989.1:0.08257918552,(NC_022762.1:0.06862745098,NC_019449.1:0.06862745098):0.01395173454):0.01970389026):0.01158439564):0.3082224297,(((NC_021539.2:0.1209677419,NC_003291.2:0.1209677419):0.176404831,(NC_009812.1:0.198630137,NC_024387.1:0.198630137):0.09874243596):0.1183184198,((NC_009018.1:0.3974673361,((NC_012756.1:0.2627118644,NC_027396.1:0.2627118644):0.08101648292,(NC_031941.1:0.3181818182,NC_030946.1:0.3181818182):0.02554652915):0.05373898874):0.01187049004,((NC_030904.1:0.4001229061,((NC_017978.1:0.3068181818,NC_003524.1:0.3068181818):0.06592842715,((NC_009737.2:0.08653846154,NC_008376.2:0.08653846154):0.2818329368,(NC_004167.1:0.3608923478,((NC_007458.1:0.08653846154,(NC_007734.1:0.05882352941,NC_007814.1:0.05882352941):0.02771493213):0.2348138115,(NC_031055.1:0.27129504,(NC_019502.1:0.1875842318,(NC_018085.1:0.1181818182,NC_023599.1:0.1181818182):0.06940241362):0.08371080815):0.05005723314):0.03954007469):0.007479050566):0.00437521062):0.0273762971):0.002945263813,((NC_029078.1:0.3777777778,NC_026609.1:0.3777777778):0.02488492219,((NC_031036.1:0.2592592593,NC_028830.1:0.2592592593):0.1415788811,(((NC_002666.1:0.3462999204,((NC_002796.1:0.3055555556,NC_002667.1:0.3055555556):0.02121541184,(NC_002668.1:0.314516129,NC_004746.1:0.314516129):0.01225483836):0.01952895303):0.03506146867,((NC_029030.1:0.05128205128,(NC_012884.1:0.02564102564,NC_028984.1:0.02564102564):0.02564102564):0.3157130805,(((NC_002185.1:0.08510638298,NC_013645.1:0.08510638298):0.167325162,(NC_018285.1:0.2136465445,(NC_000872.1:0.1826953748,(NC_000871.1:0.15,NC_002072.2:0.15):0.0326953748):0.03095116972):0.03878500048):0.1070380865,((NC_000896.1:0.2954545455,NC_011801.1:0.2954545455):0.02813472242,(NC_019489.1:0.3,NC_019456.1:0.3):0.02358926787):0.03588036358):0.007525500283):0.01436625736):0.007416180299,((NC_019486.1:0.2843137255,NC_027982.1:0.2843137255):0.1003657171,((NC_007501.1:0.2878968254,(NC_005893.1:0.2192982456,NC_011104.1:0.2192982456):0.06859857978):0.03530628835,(NC_004112.1:0.2933333333,(NC_022756.1:0.01754385965,NC_022757.1:0.01754385965):0.2757894737):0.02986978041):0.06147632886):0.004098126793):0.01206057098):0.001824559589):0.0004054699177):0.006269656222):0.006353166666):0.006398908341):0.01210733147):0.00447847889):0.003805849879):0.004981211863):0.003965338673):0.00811180082,((NC_030950.1:0,NC_030949.1:0):0.4517429001,(((NC_029006.1:0.3253623188,(NC_029004.1:0.2697368421,(NC_030951.1:0,NC_030947.1:0):0.2697368421):0.05562547674):0.07301331794,(NC_015262.1:0.368378025,(NC_019422.1:0.1836023614,(NC_028838.1:0.1514708747,(NC_028951.1:0.1,(NC_029116.1:0.07692307692,NC_029001.1:0.07692307692):0.02307692308):0.05147087473):0.03213148667):0.1847756636):0.02999761183):0.03248278096,(((NC_028969.1:0.01648351648,NC_029104.1:0.01648351648):0.2169319738,(NC_022980.1:0.02873563218,NC_029029.1:0.02873563218):0.2046798581):0.1795523912,(NC_030945.1:0.406553184,(((NC_011398.1:0.2222593583,(NC_019421.1:0.1582278481,NC_028764.1:0.1582278481):0.06403151019):0.0946442604,((NC_028883.1:0.1941292403,(NC_009231.1:0.1306818182,NC_028959.1:0.1306818182):0.06344742214):0.09615547371,(NC_024144.1:0.2547735618,(NC_028996.1:0.2247191011,NC_007917.1:0.2247191011):0.03005446069):0.03551115222):0.02661890466):0.08318785932,((NC_029022.1:0.3026315789,NC_028991.1:0.3026315789):0.06848029796,(NC_005294.1:0.3682707063,(NC_021784.1:0.335771068,(NC_019782.1:0.3181976635,(NC_010179.2:0.1356219212,(NC_024206.1:0.08333333333,NC_007924.1:0.08333333333):0.05228858785):0.1825757423):0.01757340452):0.0324996383):0.002841170627):0.02897960111):0.006461705968):0.006414697504):0.01789053626):0.02088448236):0.0077970126):0.004521209956):0.003913429982):0.005832838975,(((NC_019445.1:0.2355532787,(NC_007804.2:0.1933515483,(NC_004775.2:0.1885964912,(NC_031077.1:0.1545454545,NC_016761.1:0.1545454545):0.03405103668):0.004755057042):0.04220173042):0.1714949856,(NC_023575.1:0.3988127854,(NC_020205.1:0.3529411765,NC_019923.1:0.3529411765):0.04587160892):0.008235478929):0.06580635177,(((NC_021068.1:0.4181818182,NC_023569.1:0.4181818182):0.0395047506,(((NC_004914.3:0.01875,NC_004913.3:0.01875):0.3346023115,((NC_025434.1:0.08227848101,NC_029120.1:0.08227848101):0.2247950138,(((NC_028656.1:0.0375,NC_028449.1:0.0375):0.1420435506,(NC_028685.1:0.1553478237,(NC_019442.1:0.1327777778,(NC_018846.1:0.1071428571,NC_028660.1:0.1071428571):0.02563492063):0.0225700459):0.02419572695):0.1202867985,(NC_008464.1:0.2132024352,(NC_027984.1:0.2098528174,(NC_000902.1:0.1508114856,(NC_000924.1:0.1046511628,NC_010237.1:0.1046511628):0.04616032285):0.05904133175):0.00334961784):0.08662791392):0.007243145653):0.04627881668):0.08922616807,(((NC_018452.1:0.1133333333,NC_012743.2:0.1133333333):0.06297416064,(NC_005262.3:0.1474358974,NC_019917.1:0.1474358974):0.02887159654):0.2075308075,(NC_003324.1:0.37,NC_016767.1:0.37):0.01383830152):0.05874017803):0.01510808924):0.01006061194,((NC_007805.1:0.2903225806,(NC_031091.1:0.2372881356,NC_030931.1:0.2372881356):0.05303444505):0.1763609139,(((NC_006552.1:0.4329501916,(NC_022915.1:0.3869843924,(NC_020488.1:0.3181818182,NC_009990.1:0.3181818182):0.06880257424):0.04596579915):0.01717464484,(NC_023605.1:0.4465968278,(((NC_002730.1:0.2775140647,(NC_027398.1:0.2266666667,NC_005344.1:0.2266666667):0.05084739803):0.0445763422,(((NC_013059.1:0.1180555556,NC_011976.1:0.1180555556):0.1677976768,(NC_018275.1:0.2424584143,((NC_004348.1:0.1827646303,(NC_011802.1:0.1231884058,NC_014900.1:0.1231884058):0.05957622455):0.03304947367,(NC_005841.1:0.18314367,(NC_031019.1:0.0652173913,NC_002371.2:0.0652173913):0.1179262787):0.03267043402):0.02664431032):0.04339481801):0.01368379113,(NC_028696.2:0.2903431601,(NC_031946.1:0.1089133089,(NC_017985.1:0.078125,NC_030919.1:0.078125):0.03078830891):0.1814298511):0.009193863412):0.02255338342):0.0615647402,(NC_019501.1:0.3418272549,(NC_007902.1:0.3200757576,(NC_011551.1:0.08974358974,NC_000935.1:0.08974358974):0.2303321678):0.02175149729):0.04182789222):0.06294168067):0.003528008638):0.01305839902,(((NC_021791.1:0.09032258065,(NC_021795.1:0.05555555556,NC_021790.1:0.05555555556):0.03476702509):0.3623689858,(((NC_031264.1:0.3524590164,NC_011103.1:0.3524590164):0.06568147055,(NC_029046.1:0.368852459,NC_024365.1:0.368852459):0.04928802793):0.02299548043,((NC_029100.1:0.351995051,(NC_031917.1:0.2884615385,NC_015293.1:0.2884615385):0.06353351257):0.06951636696,(NC_006356.2:0.4033898305,(NC_018269.1:0.3137254902,NC_025439.1:0.3137254902):0.08966434031):0.01812158749):0.01962454938):0.01155559905):0.003960732256,((((NC_016765.1:0.1515151515,NC_002484.2:0.1515151515):0.2161820685,(NC_028657.1:0.3535572096,(NC_030929.1:0.3298969072,NC_011373.1:0.3298969072):0.02366030241):0.01414001035):0.07281112238,((NC_028743.1:0.2837918015,(NC_028956.1:0.1966292135,NC_028853.1:0.1966292135):0.08716258803):0.1465161968,(((NC_016762.1:0.2171052632,NC_030909.1:0.2171052632):0.1878104444,(NC_019927.1:0.3986443664,(NC_019545.1:0.3276621553,(NC_006949.1:0.2886597938,NC_018279.1:0.2886597938):0.03900236145):0.07098221113):0.006271341184):0.01365149092,((NC_021534.1:0.2639495208,(NC_010495.1:0.2610944278,(NC_031924.1:0.1964285714,NC_031918.1:0.1964285714):0.06466585633):0.002855093038):0.1453828454,(NC_025471.1:0.3833775313,(NC_028819.1:0.3196721311,NC_020846.1:0.3196721311):0.06370540019):0.02595483487):0.009234832276):0.01174079984):0.01020034402):0.01267462007,((NC_027339.1:0.3275595044,(NC_003356.1:0.3145339954,((NC_003444.1:0.1294258373,(NC_021857.1:0.08490566038,NC_022749.1:0.08490566038):0.04452017694):0.1223900724,(NC_031940.1:0.1865671642,NC_004313.1:0.1865671642):0.06524874552):0.06271808571):0.01302550896):0.1133812096,((NC_001901.1:0.3368223296,(NC_005857.1:0.2769230769,NC_005069.1:0.2769230769):0.05989925265):0.09503553109,(((NC_019716.1:0.1551724138,NC_009514.1:0.1551724138):0.2211628606,((NC_021190.1:0.2215293396,(NC_019717.1:0.1884057971,NC_019704.1:0.1884057971):0.0331235425):0.1300791732,((NC_019706.1:0.102739726,NC_019720.1:0.102739726):0.2359282817,(NC_019711.1:0.2272659511,(NC_019723.1:0.1513157895,NC_001416.1:0.1513157895):0.07595016163):0.1114020567):0.01294050501):0.02472676164):0.04068380426,(((NC_004813.1:0.2031609195,(NC_011356.1:0.1807228916,NC_011357.1:0.1807228916):0.02243802797):0.1814423717,((NC_019934.1:0.2931034483,NC_019721.1:0.2931034483):0.05729010706,(NC_002166.1:0.3177212434,((NC_019709.1:0.2375,NC_019710.1:0.2375):0.04365480842,((NC_019705.1:0.2039473684,NC_019708.1:0.2039473684):0.06143068912,((NC_019768.1:0.1691176471,NC_019715.1:0.1691176471):0.03778102188,(NC_002167.1:0.2000886507,((NC_019714.1:0.1,NC_019767.1:0.1):0.08334836164,(NC_016160.1:0.1654977376,(NC_019719.1:0.1384615385,NC_019769.1:0.1384615385):0.0270361991):0.01785062408):0.01674028905):0.006810018248):0.0584793886):0.01577675089):0.03656643498):0.03267231194):0.03420973587):0.01647568152,(((NC_009235.2:0.1438923395,(NC_005284.1:0.125,NC_003309.1:0.125):0.01889233954):0.1786322693,(NC_013055.1:0.298245614,NC_007497.1:0.298245614):0.02427899479):0.0736750506,(NC_020489.1:0.3625,NC_023734.1:0.3625):0.03369965943):0.004879313307):0.01594010595):0.01483878199):0.009082853347):0.01224224841):0.003469336254):0.006530936756):0.003500259067):0.001063686233):0.005107435355):0.00095277554):0.002995652657,((NC_028954.1:0.4243055556,(NC_015465.1:0.1923076923,NC_016164.1:0.1923076923):0.2319978632):0.05035142547,(((((NC_007024.1:0.3467741935,(NC_028834.1:0.04,NC_028768.1:0.04):0.3067741935):0.06201460662,(((NC_026594.1:0.02702702703,NC_028770.1:0.02702702703):0.2766268267,((NC_028980.1:0.04166666667,NC_007809.1:0.04166666667):0.04916919655,(NC_010116.1:0.05696202532,NC_018282.1:0.05696202532):0.0338738379):0.2128179905):0.06677448849,((NC_028931.1:0.1197183099,NC_028809.1:0.1197183099):0.2406359521,(NC_006938.1:0.3402777778,NC_015466.1:0.3402777778):0.02007648422):0.01007408023):0.03836045795):0.02411378478,((NC_020844.1:0.3505555556,(NC_006953.1:0.2647058824,NC_021561.1:0.2647058824):0.0858496732):0.07008073205,(((NC_027378.1:0.06573275862,(NC_028776.1:0.04022988506,NC_028831.1:0.04022988506):0.02550287356):0.2313116002,(NC_024146.1:0.1250812247,(NC_029021.1:0.07670454545,(NC_029028.1:0.04069767442,NC_028997.1:0.04069767442):0.03600687104):0.0483766793):0.1719631341):0.108018777,(NC_019713.1:0.3971503313,((NC_026610.2:0.2753623188,NC_031058.1:0.2753623188):0.05349311025,((NC_009447.1:0.2593414724,(NC_029033.1:0.1956521739,NC_023590.1:0.1956521739):0.06368929852):0.02896703573,((NC_018278.1:0.1355839575,(NC_028879.1:0.1292398459,(NC_007806.1:0.1078970575,(NC_024381.1:0.08614417989,(NC_017864.1:0.06140350877,NC_029019.1:0.06140350877):0.02474067112):0.02175287756):0.02134278846):0.006344111625):0.1381453667,(NC_026608.1:0.2391304348,NC_029097.1:0.2391304348):0.03459888947):0.01457918391):0.04054692093):0.06829490223):0.007912804541):0.01557315175):0.01226629735):0.01321469608,((NC_020854.1:0.3932926829,(NC_020857.1:0.04166666667,NC_020847.1:0.04166666667):0.3516260163):0.04973626357,((((NC_029099.1:0.075,NC_031053.1:0.075):0.033116847,(NC_028760.1:0.08974358974,(NC_028786.1:0.07692307692,NC_028774.1:0.07692307692):0.01282051282):0.01837325725):0.187569133,((((NC_019718.1:0.09053917278,(NC_024210.1:0.06175464486,(NC_024784.1:0.03973684211,(NC_024789.1:0.02702702703,NC_024793.1:0.02702702703):0.01270981508):0.02201780276):0.02878452791):0.07113931757,(NC_007603.1:0.14,(NC_019404.1:0.1216216216,NC_023743.1:0.1216216216):0.01837837838):0.02167849034):0.0907683113,(NC_019509.1:0.2131147541,NC_007291.1:0.2131147541):0.03933204755):0.02781524138,((NC_029071.1:0.2199569739,(NC_021331.1:0.2030948498,(NC_031026.1:0.07352941176,(NC_027350.1:0.04166666667,NC_009540.1:0.04166666667):0.0318627451):0.129565438):0.01686212411):0.03272154773,(NC_031050.1:0.232608627,(NC_005833.1:0.1272176943,(NC_019725.1:0.1140384322,(NC_015456.1:0.06707317073,NC_026010.1:0.06707317073):0.04696526148):0.0131792621):0.1053909327):0.02006989464):0.02758352138):0.015423937):0.1284896209,((NC_016158.1:0.3246753247,NC_018454.1:0.3246753247):0.09227055697,((NC_025466.1:0.3964646465,(NC_029066.1:0.3860294118,(NC_031098.1:0.27,NC_019541.1:0.27):0.1160294118):0.0104352347):0.009632073221,(NC_023566.1:0.397747767,((NC_023555.1:0.2723966912,(((NC_031081.1:0.008196721311,NC_031113.1:0.008196721311):0.05329712339,(NC_027383.1:0.05384615385,NC_012223.2:0.05384615385):0.007647690851):0.05794932149,((NC_024783.1:0.09013647643,(NC_013600.1:0.07258064516,NC_019419.2:0.07258064516):0.01755583127):0.02249148347,(NC_019724.1:0.1045673077,(NC_016566.1:0.0873015873,NC_028901.1:0.0873015873):0.01726572039):0.008060652207):0.00681520629):0.152953525):0.08458721389,(NC_021563.1:0.3443002951,(NC_021317.1:0.300481272,((NC_027994.1:0.06862745098,NC_027993.1:0.06862745098):0.1657799683,((NC_028695.2:0.1451612903,NC_021775.1:0.1451612903):0.08180843478,(((NC_006940.2:0.1011105235,(NC_016763.1:0.09308894231,(NC_031925.1:0.078125,NC_031021.1:0.078125):0.01496394231):0.008021581225):0.02176911766,(NC_028698.1:0.1187254028,((NC_022754.1:0.08208955224,NC_022752.1:0.08208955224):0.02601617111,(NC_009232.2:0.08402063886,(NC_019539.1:0.05864895421,(NC_024204.1:0.05084745763,NC_023608.1:0.05084745763):0.007801496584):0.02537168465):0.02408508449):0.01061967947):0.004154238379):0.02294725069,(NC_021777.1:0.1230769231,NC_026017.1:0.1230769231):0.0227499688):0.08114283323):0.007437694133):0.06607385275):0.04381902313):0.01268360992):0.04076386191):0.008348952725):0.01084916196):0.007229719275):0.01885334558):0.003088334537):0.02357737678,((NC_024123.1:0.4459451596,(((NC_019549.1:0.03125,NC_019550.1:0.03125):0.3527295918,(NC_005357.1:0.3617021277,NC_005887.1:0.3617021277):0.02227746418):0.04176650237,((NC_031908.1:0.1640977444,(NC_019420.1:0.1388888889,NC_021776.1:0.1388888889):0.02520885547):0.2299142131,(NC_013599.1:0.3333333333,NC_029061.1:0.3333333333):0.06067862412):0.03173413675):0.02019906536):0.01374530643,((NC_011589.1:0.3918918919,NC_025463.1:0.3918918919):0.06371821269,(((NC_018832.1:0.2677315074,(NC_028812.1:0.2235151465,(NC_019524.1:0.1436935652,(NC_029045.1:0.1046804511,(NC_021779.1:0.07886415525,(NC_031930.1:0.06863250237,((NC_021783.1:0.02112676056,NC_019417.1:0.02112676056):0.0426144464,(NC_021780.1:0.04480593607,(NC_025442.1:0.03424657534,NC_031228.1:0.03424657534):0.01055936073):0.01893527089):0.004891295405):0.01023165289):0.02581629588):0.03901311408):0.07982158132):0.04421636086):0.08117182286,((NC_020853.1:0.2872340426,NC_029106.1:0.2872340426):0.01855232255,(NC_025428.1:0.2906386067,(NC_018283.1:0.2192982456,NC_005091.2:0.2192982456):0.07134036106):0.01514775843):0.04311696515):0.1020291024,(NC_025443.1:0.4375,NC_019519.1:0.4375):0.0134324327):0.004677671883):0.004080361414):0.01000419183):0.004962323198):0.00214606326):0.003183400355):0.0008107182396):0.002569031964):0.0003426829554):0.001048539667):0.001072444568):0.001587951689):0.0008183578659):0.0007798642436):0.002261392427):0.0003812903249):0.0004556449455):0.0009509735613):0.001104075292):0.001819129736):0.000340230339):0.002734453512):0.0006062896089):9.237076632e-05):2.845403599e-05):0.0002096596241):0):0)OROOT;
