# Supplementary material for: Clades of huge phages from across Earth’s ecosystems
Source: Nature. 2020 Feb 12;578(7795):425–31. doi: 10.1038/s41586-020-2007-4 (PMC7162821; doi:10.1038/s41586-020-2007-4)
Supplement: Supplementary file 5 — Supplementary Data: Genbank files of all phage, plasmid, and unknown sequences in this study; major capsid, terminase, tRNA synthetase, Cas9, rpS21, 1-6 helicases, and Cas4-like phylogenetic trees; dendrogram of protein clustering; alignments of Cas gene catalytic residues; protein sequences of new Cas12 and Cas14 subtypes; bacterial sequences that target phage, plasmid, and unknown sequences using CRISPR. [file 41586_2020_2007_MOESM5_ESM.zip › combined-1/cas12j.fasta]

>Cas12J1
MADTPTLFTQFLRHHLPGQRFRKDILKQAGRILANKGEDATIAFLRGKSE
ESPPDFQPPVKCPIIACSRPLTEWPIYQASVAIQGYVYGQSLAEFEASDP
GCSKDGLLGWFDKTGVCTDYFSVQGLNLIFQNARKRYIGVQTKVTNRNEK
RHKKLKRINAKRIAEGLPELTSDEPESALDETGHLIDPPGLNTNIYCYQQ
VSPKPLALSEVNQLPTAYAGYSTSGDDPIQPMVTKDRLSISKGQPGYIPE
HQRALLSQKKHRRMRGYGLKARALLVIVRIQDDWAVIDLRSLLRNAYWRR
IVQTKEPSTITKLLKLVTGDPVLDATRMVATFTYKPGIVQVRSAKCLKNK
QGSKLFSERYLNETVSVTSIDLGSNNLVAVATYRLVNGNTPELLQRFTLP
SHLVKDFERYKQAHDTLEDSIQKTAVASLPQGQQTEIRMWSMYGFREAQE
RVCQELGLADGSIPWNVMTATSTILTDLFLARGGDPKKCMFTSEPKKKKN
SKQVLYKIRDRAWAKMYRTLLSKETREAWNKALWGLKRGSPDYARLSKRK
EELARRCVNYTISTAEKRAQCGRTIVALEDLNIGFFHGRGKQEPGWVGLF
TRKKENRWLMQALHKAFLELAHHRGYHVIEVNPAYTSQTCPVCRHCDPDN
RDQHNREAFHCIGCGFRGNADLDVATHNIAMVAITGESLKRARGSVASKT
PQPLAAE*
>Cas12J2
MPKPAVESEFSKVLKKHFPGERFRSSYMKRGGKILAAQGEEAVVAYLQGK
SEEEPPNFQPPAKCHVVTKSRDFAEWPIMKASEAIQRYIYALSTTERAAC
KPGKSSESHAAWFAATGVSNHGYSHVQGLNLIFDHTLGRYDGVLKKVQLR
NEKARARLESINASRADEGLPEIKAEEEEVATNETGHLLQPPGINPSFYV
YQTISPQAYRPRDEIVLPPEYAGYVRDPNAPIPLGVVRNRCDIQKGCPGY
IPEWQREAGTAISPKTGKAVTVPGLSPKKNKRMRRYWRSEKEKAQDALLV
TVRIGTDWVVIDVRGLLRNARWRTIAPKDISLNALLDLFTGDPVIDVRRN
IVTFTYTLDACGTYARKWTLKGKQTKATLDKLTATQTVALVAIDLGQTNP
ISAGISRVTQENGALQCEPLDRFTLPDDLLKDISAYRIAWDRNEEELRAR
SVEALPEAQQAEVRALDGVSKETARTQLCADFGLDPKRLPWDKMSSNTTF
ISEALLSNSVSRDQVFFTPAPKKGAKKKAPVEVMRKDRTWARAYKPRLSV
EAQKLKNEALWALKRTSPEYLKLSRRKEELCRRSINYVIEKTRRRTQCQI
VIPVIEDLNVRFFHGSGKRLPGWDNFFTAKKENRWFIQGLHKAFSDLRTH
RSFYVFEVRPERTSITCPKCGHCEVGNRDGEAFQCLSCGKTCNADLDVAT
HNLTQVALTGKTMPKREEPRDAQGTAPARKTKKASKSKAPPAEREDQTPA
QEPSQTS
>Cas12J3
MEKEITELTKIRREFPNKKFSSTDMKKAGKLLKAEGPDAVRDFLNSCQEI
IGDFKPPVKTNIVSISRPFEEWPVSMVGRAIQEYYFSLTKEELESVHPGT
SSEDHKSFFNITGLSNYNYTSVQGLNLIFKNAKAIYDGTLVKANNKNKKL
EKKFNEINHKRSLEGLPIITPDFEEPFDENGHLNNPPGINRNIYGYQGCA
AKVFVPSKHKMVSLPKEYEGYNRDPNLSLAGFRNRLEIPEGEPGHVPWFQ
RMDIPEGQIGHVNKIQRFNFVHGKNSGKVKFSDKTGRVKRYHHSKYKDAT
KPYKFLEESKKVSALDSILAIITIGDDWVVFDIRGLYRNVFYRELAQKGL
TAVQLLDLFTGDPVIDPKKGVVTFSYKEGVVPVFSQKIVPRFKSRDTLEK
LTSQGPVALLSVDLGQNEPVAARVCSLKNINDKITLDNSCRISFLDDYKK
QIKDYRDSLDELEIKIRLEAINSLETNQQVEIRDLDVFSADRAKANTVDM
FDIDPNLISWDSMSDARVSTQISDLYLKNGGDESRVYFEINNKRIKRSDY
NISQLVRPKLSDSTRKNLNDSIWKLKRTSEEYLKLSKRKLELSRAVVNYT
IRQSKLLSGINDIVIILEDLDVKKKFNGRGIRDIGWDNFFSSRKENRWFI
PAFHKAFSELSSNRGLCVIEVNPAWTSATCPDCGFCSKENRDGINFTCRK
CGVSYHADIDVATLNIARVAVLGKPMSGPADRERLGDTKKPRVARSRKTM
KRKDISNSTVEAMVTA*
>Cas12J4
MYSLEMADLKSEPSLLAKLLRDRFPGKYWLPKYWKLAEKKRLTGGEEAAC
EYMADKQLDSPPPNFRPPARCVILAKSRPFEDWPVHRVASKAQSFVIGLS
EQGFAALRAAPPSTADARRDWLRSHGASEDDLMALEAQLLETIMGNAISL
HGGVLKKIDNANVKAAKRLSGRNEARLNKGLQELPPEQEGSAYGADGLLV
NPPGLNLNIYCRKSCCPKPVKNTARFVGHYPGYLRDSDSILISGTMDRLT
IIEGMPGHIPAWQREQGLVKPGGRRRRLSGSESNMRQKVDPSTGPRRSTR
SGTVNRSNQRTGRNGDPLLVEIRMKEDWVLLDARGLLRNLRWRESKRGLS
CDHEDLSLSGLLALFSGDPVIDPVRNEVVFLYGEGIIPVRSTKPVGTRQS
KKLLERQASMGPLTLISCDLGQTNLIAGRASAISLTHGSLGVRSSVRIEL
DPEIIKSFERLRKDADRLETEILTAAKETLSDEQRGEVNSHEKDSPQTAK
ASLCRELGLHPPSLPWGQMGPSTTFIADMLISHGRDDDAFLSHGEFPTLE
KRKKFDKRFCLESRPLLSSETRKALNESLWEVKRTSSEYARLSQRKKEMA
RRAVNFVVEISRRKTGLSNVIVNIEDLNVRIFHGGGKQAPGWDGFFRPKS
ENRWFIQAIHKAFSDLAAHHGIPVIESDPQRTSMTCPECGHCDSKNRNGV
RFLCKGCGASMDADFDAACRNLERVALTGKPMPKPSTSCERLLSATTGKV
CSDHSLSHDAIEKAS*
>Cas12J5
MSSLPTPLELLKQKHADLFKGLQFSSKDNKMAGKVLKKDGEEAALAFLSE
RGVSRGELPNFRPPAKTLVVAQSRPFEEFPIYRVSEAIQLYVYSLSVKEL
ETVPSGSSTKKEHQRFFQDSSVPDFGYTSVQGLNKIFGLARGIYLGVITR
GENQLQKAKSKHEALNKKRRASGEAETEFDPTPYEYMTPERKLAKPPGVN
HSIMCYVDISVDEFDFRNPDGIVLPSEYAGYCREINTAIEKGTVDRLGHL
KGGPGYIPGHQRKESTTEGPKINFRKGRIRRSYTALYAKRDSRRVRQGKL
ALPSYRHHMMRLNSNAESAILAVIFFGKDWVVFDLRGLLRNVRWRNLFVD
GSTPSTLLGMFGDPVIDPKRGVVAFCYKEQIVPVVSKSITKMVKAPELLN
KLYLKSEDPLVLVAIDLGQTNPVGVGVYRVMNASLDYEVVTRFALESELL
REIESYRQRTNAFEAQIRAETFDAMTSEEQEEITRVRAFSASKAKENVCH
RFGMPVDAVDWATMGSNTIHIAKWVMRHGDPSLVEVLEYRKDNEIKLDKN
GVPKKVKLTDKRIANLTSIRLRFSQETSKHYNDTMWELRRKHPVYQKLSK
SKADFSRRVVNSIIRRVNHLVPRARIVFIIEDLKNLGKVFHGSGKRELGW
DSYFEPKSENRWFIQVLHKAFSETGKHKGYYIIECWPNWTSCTCPKCSCC
DSENRHGEVFRCLACGYTCNTDFGTAPDNLVKIATTGKGLPGPKKRCKGS
SKGKNPKIARSSETGVSVTESGAPKVKKSSPTQTSQSSSQSAP*
>Cas12J6
MNKIEKEKTPLAKLMNENFAGLRFPFAIIKQAGKKLLKEGELKTIEYMTG
KGSIEPLPNFKPPVKCLIVAKRRDLKYFPICKASCEIQSYVYSLNYKDFM
DYFSTPMTSQKQHEEFFKKSGLNIEYQNVAGLNLIFNNVKNTYNGVILKV
KNRNEKLKKKAIKNNYEFEEIKTFNDDGCLINKPGINNVIYCFQSISPKI
LKNITHLPKEYNDYDCSVDRNIIQKYVSRLDIPESQPGHVPEWQRKLPEF
NNTNNPRRRRKWYSNGRNISKGYSVDQVNQAKIEDSLLAQIKIGEDWIIL
DIRGLLRDLNRRELISYKNKLTIKDVLGFFSDYPIIDIKKNLVTFCYKEG
VIQVVSQKSIGNKKSKQLLEKLIENKPIALVSIDLGQTNPVSVKISKLNK
INNKISIESFTYRFLNEEILKEIEKYRKDYDKLELKLINEA
>Cas12J7
MSNTAVSTREHMSNKTTPPSPLSLLLRAHFPGLKFESQDYKIAGKKLRDG
GPEAVISYLTGKGQAKLKDVKPPAKAFVIAQSRPFIEWDLVRVSRQIQEK
IFGIPATKGRPKQDGLSETAFNEAVASLEVDGKSKLNEETRAAFYEVLGL
DAPSLHAQAQNALIKSAISIREGVLKKVENRNEKNLSKTKRRKEAGEEAT
FVEEKAHDERGYLIHPPGVNQTIPGYQAVVIKSCPSDFIGLPSGCLAKES
AEALTDYLPHDRMTIPKGQPGYVPEWQHPLLNRRKNRRRRDWYSASLNKP
KATCSKRSGTPNRKNSRTDQIQSGRFKGAIPVLMRFQDEWVIIDIRGLLR
NARYRKLLKEKSTIPDLLSLFTGDPSIDMRQGVCTFIYKAGQACSAKMVK
TKNAPEILSELTKSGPVVLVSIDLGQTNPIAAKVSRVTQLSDGQLSHETL
LRELLSNDSSDGKEIARYRVASDRLRDKLANLAVERLSPEHKSEILRAKN
DTPALCKARVCAALGLNPEMIAWDKMTPYTEFLATAYLEKGGDRKVATLK
PKNRPEMLRRDIKFKGTEGVRIEVSPEAAEAYREAQWDLQRTSPEYLRLS
TWKQELTKRILNQLRHKAAKSSQCEVVVMAFEDLNIKMMHGNGKWADGGW
DAFFIKKRENRWFMQAFHKSLTELGAHKGVPTIEVTPHRTSITCTKCGHC
DKANRDGERFACQKCGFVAHADLEIATDNIERVALTGKPMPKPESERSGD
AKKSVGARKAAFKPEEDAEAAE*
>Cas12J8
MIKPTVSQFLTPGFKLIRNHSRTAGLKLKNEGEEACKKFVRENEIPKDEC
PNFQGGPAIANIIAKSREFTEWEIYQSSLAIQEVIFTLPKDKLPEPILKE
EWRAQWLSEHGLDTVPYKEAAGLNLIIKNAVNTYKGVQVKVDNKNKNNLA
KINRKNEIAKLNGEQEISFEEIKAFDDKGYLLQKPSPNKSIYCYQSVSPK
PFITSKYHNVNLPEEYIGYYRKSNEPIVSPYQFDRLRIPIGEPGYVPKWQ
YTFLSKKENKRRKLSKRIKNVSPILGIICIKKDWCVFDMRGLLRTNHWKK
YHKPTDSINDLFDYFTGDPVIDTKANVVRFRYKMENGIVNYKPVREKKGK
ELLENICDQNGSCKLATVDVGQNNPVAIGLFELKKVNGELTKTLISRHPT
PIDFCNKITAYRERYDKLESSIKLDAIKQLTSEQKIEVDNYNNNFTPQNT
KQIVCSKLNINPNDLPWDKMISGTHFISEKAQVSNKSEIYFTSTDKGKTK
DVMKSDYKWFQDYKPKLSKEVRDALSDIEWRLRRESLEFNKLSKSREQDA
RQLANWISSMCDVIGIENLVKKNNFFGGSGKREPGWDNFYKPKKENRWWI
NAIHKALTELSQNKGKRVILLPAMRTSITCPKCKYCDSKNRNGEKFNCLK
CGIELNADIDVATENLATVAITAQSMPKPTCERSGDAKKPVRARKAKAPE
FHDKLAPSYTVVLREAV*
>Cas12J9
MRSSREIGDKILMRQPAEKTAFQVFRQEVIGTQKLSGGDAKTAGRLYKQG
KMEAAREWLLKGARDDVPPNFQPPAKCLVVAVSHPFEEWDISKTNHDVQA
YIYAQPLQAEGHLNGLSEKWEDTSADQHKLWFEKTGVPDRGLPVQAINKI
AKAAVNRAFGVVRKVENRNEKRRSRDNRIAEHNRENGLTEVVREAPEVAT
NADGFLLHPPGIDPSILSYASVSPVPYNSSKHSFVRLPEEYQAYNVEPDA
PIPQFVVEDRFAIPPGQPGYVPEWQRLKCSTNKHRRMRQWSNQDYKPKAG
RRAKPLEFQAHLTRERAKGALLVVMRIKEDWVVFDVRGLLRNVEWRKVLS
EEAREKLTLKGLLDLFTGDPVIDTKRGIVTFLYKAEITKILSKRTVKTKN
ARDLLLRLTEPGEDGLRREVGLVAVDLGQTHPIAAAIYRIGRTSAGALES
TVLHRQGLREDQKEKLKEYRKRHTALDSRLRKEAFETLSVEQQKEIVTVS
GSGAQITKDKVCNYLGVDPSTLPWEKMGSYTHFISDDFLRRGGDPNIVHF
DRQPKKGKVSKKSQRIKRSDSQWVGRMRPRLSQETAKARMEADWAAQNEN
EEYKRLARSKQELARWCVNTLLQNTRCITQCDEIVVVIEDLNVKSLHGKG
AREPGWDNFFTPKTENRWFIQILHKTFSELPKHRGEHVIEGCPLRTSITC
PACSYCDKNSRNGEKFVCVACGATFHADFEVATYNLVRLATTGMPMPKSL
ERQGGGEKAGGARKARKKAKQVEKIVVQANANVTMNGASLHSP*
>Cas12J10
MDMLDTETNYATETPAQQQDYSPKPPKKAQRAPKGFSKKARPEKKPPKPI
TLFTQKHFSGVRFLKRVIRDASKILKLSESRTITFLEQAIERDGSAPPDV
TPPVHNTIMAVTRPFEEWPEVILSKALQKHCYALTKKIKIKTWPKKGPGK
KCLAAWSARTKIPLIPGQVQATNGLFDRIGSIYDGVEKKVTNRNANKKLE
YDEAIKEGRNPAVPEYETAYNIDGTLINKPGYNPNLYITQSRTPRLITEA
DRPLVEKILWQMVEKKTQSRNQARRARLEKAAHLQGLPVPKFVPEKVDRS
QKIEIRIIDPLDKIEPYMPQDRMAIKASQDGHVPYWQRPFLSKRRNRRVR
AGWGKQVSSIQAWLTGALLVIVRLGNEAFLADIRGALRNAQWRKLLKPDA
TYQSLFNLFTGDPVVNTRTNHLTMAYREGVVNIVKSRSFKGRQTREHLLT
LLGQGKTVAGVSFDLGQKHAAGLLAAHFGLGEDGNPVFTPIQACFLPQRY
LDSLTNYRNRYDALTLDMRRQSLLALTPAQQQEFADAQRDPGGQAKRACC
LKLNLNPDEIRWDLVSGISTMISDLYIERGGDPRDVHQQVETKPKGKRKS
EIRILKIRDGKWAYDFRPKIADETRKAQREQLWKLQKASSEFERLSRYKI
NIARAIANWALQWGRELSGCDIVIPVLEDLNVGSKFFDGKGKWLLGWDNR
FTPKKENRWFIKVLHKAVAELAPHRGVPVYEVMPHRTSMTCPACHYCHPT
NREGDRFECQSCHVVKNTDRDVAPYNILRVAVEGKTLDRWQAEKKPQAEP
DRPMILIDNQES*
