# Supplementary material for: Clades of huge phages from across Earth’s ecosystems
Source: Nature. 2020 Feb 12;578(7795):425–31. doi: 10.1038/s41586-020-2007-4 (PMC7162821; doi:10.1038/s41586-020-2007-4)
Supplement: Supplementary file 5 — Supplementary Data: Genbank files of all phage, plasmid, and unknown sequences in this study; major capsid, terminase, tRNA synthetase, Cas9, rpS21, 1-6 helicases, and Cas4-like phylogenetic trees; dendrogram of protein clustering; alignments of Cas gene catalytic residues; protein sequences of new Cas12 and Cas14 subtypes; bacterial sequences that target phage, plasmid, and unknown sequences using CRISPR. [file 41586_2020_2007_MOESM5_ESM.zip › combined-1/1-6_helicases_tree.nwk]

(SF1_gi_119668_sp_P08394.1_RECB_ECOLI:1.6556245033,(((((((((((SF1_gi_136208_sp_P14565.2_TRAI1_ECOLI:1.5112168044,(SF1_gi_2507018_sp_P04993.2_RECD_ECOLI:1.1352488154,SF1_gi_190359604_sp_Q8NG08.2_HELB_HUMAN:1.2798150659):0.2429378226[81]):0.2587954461[83],SF3_PF00519_full_length_sequences_A0A1E3PWR1_LIPST:3.7285564369):0.7364175077[96],SF1_gi_317373591_sp_Q9BYK8.6_HELZ2_HUMAN:1.9902582466):0.1262922882[19],(SF1_gi_205816263_sp_O15050.4_TRNK1_HUMAN:2.0015842998,((SF3_PF00519_full_length_sequences_A0A1Y1IQ24_KLENI:0.2043796538,SF3_PF00519_full_length_sequences_A0A1Y1I8T7_KLENI:0.0964570880):1.8131416710[100],SF3_PF00519_full_length_sequences_A0A1Q9D6S5_SYMMI:1.8895964128):0.2208772251[41]):0.1961613381[26]):0.1038315894[10],((SF1_gi_731644_sp_P38766.1_RRM3_YEAST:0.8452093851,SF1_gi_193806354_sp_P07271.2_PIF1_YEAST:0.8460425363):0.2434042125[92],SF1_gi_152031656_sp_Q9H611.2_PIF1_HUMAN:0.9928817159):1.4103189660[100]):0.0665538360[16],((((((((((((((((((((((((SF2_gi_118284_sp_P24783.1_DBP2_YEAST:0.3489222147,(SF2_gi_129383_sp_P17844.1_DDX5_HUMAN:0.2040854991,SF2_gi_380865374_sp_Q92841.2_DDX17_HUMAN:0.2108213617):0.4050997904[100]):0.3696644748[100],SF2_gi_1708151_sp_P20447.2_DBP3_YEAST:1.0210890887):0.0768335034[51],(SF2_gi_143811384_sp_Q86TM3.3_DDX53_HUMAN:0.3371211817,SF2_gi_145559466_sp_Q9NXZ2.2_DDX43_HUMAN:0.2414886603):0.7294398310[100]):0.1585521153[91],((SF2_gi_130806_sp_P21372.1_PRP5_YEAST:1.1176754395,SF2_gi_116241326_sp_Q7L014.2_DDX46_HUMAN:0.7101171799):0.2582507707[94],SF2_gi_74750541_sp_Q86XP3.1_DDX42_HUMAN:0.8701989460):0.1257361625[83]):0.1106009708[89],(((SF2_gi_118411_sp_P06634.2_DED1_YEAST:0.1846811104,SF2_gi_1706311_sp_P24784.2_DBP1_YEAST:0.1699525248):0.3383745160[100],SF2_gi_3023628_sp_O00571.3_DDX3X_HUMAN:0.3084609371):0.2215146678[100],SF2_gi_20138033_sp_Q9NQI0.2_DDX4_HUMAN:0.7244738857):0.6168587932[100]):0.1312225978[83],((SF2_gi_1172596_sp_P23394.2_PRP28_YEAST:0.9815290904,SF2_gi_160385708_sp_Q9BUQ8.3_DDX23_HUMAN:0.5054488681):0.4727967754[100],SF2_gi_20532370_sp_Q9UJV9.2_DDX41_HUMAN:1.2099295140):0.1417916424[77]):0.0890194990[47],((SF2_gi_1173121_sp_P45818.1_ROK1_YEAST:0.7412015276,SF2_gi_296439375_sp_Q9Y2R4.3_DDX52_HUMAN:0.5681135512):0.8597363675[100],SF2_gi_74762230_sp_Q5T1V6.1_DDX59_HUMAN:1.2059646327):0.1818638643[88]):0.1692424970[98],SF2_gi_548730_sp_P25888.3_RHLE_ECOLI:0.8756409324):0.1772152536[93],(((((((SF2_gi_124218_sp_P10081.3_IF4A_YEAST:0.4183662500,(SF2_gi_45645183_sp_Q14240.2_IF4A2_HUMAN:0.0808578721,SF2_gi_46397463_sp_P60842.1_IF4A1_HUMAN:0.0603756336):0.2418512802[100]):0.1114619116[92],SF2_gi_20532400_sp_P38919.4_IF4A3_HUMAN:0.2696710629):0.1258091037[64],SF2_gi_2500524_sp_Q12099.1_FAL1_YEAST:0.4326758726):0.4201854479[100],(SF2_gi_1708152_sp_P20449.2_DBP5_YEAST:0.5369603789,(SF2_gi_61222937_sp_Q9UHL0.2_DDX25_HUMAN:0.4470703688,SF2_gi_73919226_sp_Q9NUU7.1_DD19A_HUMAN:0.1594741214):0.5411050225[100]):0.5968163821[100]):0.1463286343[90],((SF2_gi_729329_sp_P39517.1_DHH1_YEAST:0.2935020190,SF2_gi_116241327_sp_P26196.2_DDX6_HUMAN:0.3304960960):0.6661348408[100],((SF2_gi_2500529_sp_Q13838.1_DX39B_HUMAN:0.2959592206,SF2_gi_2500534_sp_Q07478.1_SUB2_YEAST:0.3562514738):0.7659476689[100],SF2_gi_12643886_sp_Q9UHI6.2_DDX20_HUMAN:1.2669008589):0.2741071983[97]):0.2230783009[98]):0.3453503484[100],SF2_gi_6919862_sp_Q92499.2_DDX1_HUMAN:1.3725828650):0.1725416438[85],((SF2_gi_134878_sp_P21507.1_SRMB_ECOLI:1.1350057837,SF2_gi_67472034_sp_P0A8J8.2_RHLB_ECOLI:1.1157387551):0.2564901979[88],((SF2_gi_416881_sp_P21693.2_DBPA_ECOLI:1.2248096684,SF2_gi_71154193_sp_P0A9P6.2_DEAD_ECOLI:0.8256960428):0.1703643250[79],(SF2_gi_55976580_sp_Q9BQ39.1_DDX50_HUMAN:0.2730510761,SF2_gi_76803555_sp_Q9NR30.5_DDX21_HUMAN:0.2915789901):1.2550544590[100]):0.1687649546[74]):0.2065826543[80]):0.1334693926[67]):0.1745867168[88],(((SF2_gi_731740_sp_P38719.1_DBP8_YEAST:0.7545106319,SF2_gi_74753527_sp_Q9Y6V7.1_DDX49_HUMAN:0.4934012321):0.4156925298[100],(SF2_gi_52782792_sp_Q9H0S4.1_DDX47_HUMAN:0.4441165171,SF2_gi_81175193_sp_P38712.2_RRP3_YEAST:0.5928792285):0.1858719747[70]):0.4656837675[100],(SF2_gi_1706521_sp_P32892.2_DRS1_YEAST:0.8199995334,SF2_gi_29427946_sp_Q96GQ7.2_DDX27_HUMAN:0.6089073167):0.4538412089[100]):0.2813911510[69]):0.0708740154[24],(SF2_gi_46576615_sp_Q8TDD1.2_DDX54_HUMAN:0.6000547143,SF2_gi_341940422_sp_Q12389.2_DBP10_YEAST:0.6632335445):0.9664952273[100]):0.0928932104[31],(SF2_gi_127324_sp_P15424.1_MS116_YEAST:1.7235386783,((SF2_gi_134787_sp_P25808.1_SPB4_YEAST:1.0390814496,SF2_gi_296439376_sp_Q8NHQ9.3_DDX55_HUMAN:0.6431039693):0.4588842501[100],((SF2_gi_549597_sp_P36120.1_DBP7_YEAST:1.2431081153,SF2_gi_71153334_sp_Q9H8H2.2_DDX31_HUMAN:0.7154916834):0.3979232070[100],((SF2_gi_1170186_sp_P20448.2_DBP4_YEAST:0.6564823258,SF2_gi_76803554_sp_Q13206.2_DDX10_HUMAN:0.5003499469):0.4462753200[100],(SF2_gi_2500537_sp_Q03532.1_HAS1_YEAST:0.4011106087,SF2_gi_20532388_sp_Q9NVP1.2_DDX18_HUMAN:0.2891885743):0.4335919935[100]):0.1169846882[65]):0.2025631088[94]):0.2728409824[94]):0.2951965462[99]):0.1424474194[38],(SF2_gi_586550_sp_P38112.1_MAK5_YEAST:0.8049509427,SF2_gi_18202929_sp_Q9GZR7.1_DDX24_HUMAN:0.8758969941):0.8598362214[100]):0.1928398054[87],SF2_gi_2500536_sp_Q06218.1_DBP9_YEAST:1.1894117402):0.1556516300[49],(SF2_gi_1730678_sp_P53734.1_DBP6_YEAST:0.9541808381,SF2_gi_229462978_sp_Q8N8A6.3_DDX51_HUMAN:1.0706965628):0.5341260733[100]):0.2162411966[48],SF2_gi_296434476_sp_Q9NUL7.2_DDX28_HUMAN:1.4853617603):0.1594665552[32],SF2_gi_1723845_sp_P53166.1_MRH4_YEAST:1.6561161645):0.5214790078[100],SF2_gi_135255_sp_P08764.1_T3RE_BPP1:2.0528189779):0.1946659005[48],(((((((((((((SF2_gi_130804_sp_P20095.1_PRP2_YEAST:0.7561428145,SF2_gi_26006959_sp_O60231.2_DHX16_HUMAN:0.4203129917):0.1575478305[98],((SF2_gi_130830_sp_P24384.1_PRP22_YEAST:0.5388171627,SF2_gi_3023637_sp_Q14562.1_DHX8_HUMAN:0.2852959358):0.1747501037[100],(SF2_gi_548590_sp_P15938.2_PRP16_YEAST:0.6758290684,SF2_gi_85700389_sp_Q92620.2_PRP16_HUMAN:0.3970986001):0.2480434896[100]):0.0988053667[83]):0.1153193014[91],(SF2_gi_13124667_sp_O43143.2_DHX15_HUMAN:0.3366194863,SF2_gi_145558898_sp_Q8TE96.2_DQX1_HUMAN:1.3286527226):0.3323124887[100]):0.0628494656[40],(SF2_gi_20137971_sp_Q9H5Z1.2_DHX35_HUMAN:0.5261409196,SF2_gi_296434478_sp_Q9H6R0.2_DHX33_HUMAN:0.7469170993):0.1332897269[72]):0.0739224211[36],(SF2_gi_549698_sp_P36009.1_DHR2_YEAST:0.9479801931,SF2_gi_116247771_sp_Q8IX18.2_DHX40_HUMAN:0.7073786198):0.1410903748[78]):0.2550515501[100],SF2_gi_13638202_sp_P43329.3_HRPA_ECOLI:1.1003166241):0.0902278510[44],(SF2_gi_2500542_sp_Q04217.1_DHR1_YEAST:0.7008948945,SF2_gi_38257651_sp_Q8IY37.1_DHX37_HUMAN:0.6162168593):0.5537301594[100]):0.2416674649[98],SF2_gi_311033371_sp_Q14147.2_DHX34_HUMAN:1.0756483881):0.1835205113[82],(((SF2_gi_74758997_sp_Q7L2E3.1_DHX30_HUMAN:1.0290008987,SF2_gi_116241330_sp_Q08211.4_DHX9_HUMAN:0.9897087992):0.1071413367[37],SF2_gi_313104099_sp_Q9H2U1.2_DHX36_HUMAN:0.5977960036):0.1158088427[64],(SF2_gi_94710252_sp_Q6P158.2_DHX57_HUMAN:0.6802116880,SF2_gi_110278938_sp_Q7Z478.2_DHX29_HUMAN:0.8344204612):0.0985142233[58]):0.3307623274[100]):0.1375024820[50],SF2_gi_74644973_sp_Q06698.1_YL419_YEAST:1.1324064807):0.2621849547[98],SF2_gi_2507332_sp_P37024.3_HRPB_ECOLI:1.4847029126):0.6804939356[100],SF2_gi_418247_sp_P33051.1_NPH2_VAR67:1.9545647093):0.3209756513[87],SF5_gi_116515296_ref_YP_802925.1_:2.3455862957):0.1797271536[56]):0.0821663305[23],(((((((SF2_gi_400920_sp_P31244.1_RAD16_YEAST:1.0510820937,SF2_gi_74676476_sp_Q08562.1_ULS1_YEAST:0.9439184951):0.2832961266[98],(SF2_gi_60390864_sp_Q14527.2_HLTF_HUMAN:0.9345608085,SF2_gi_73920148_sp_Q9UNY4.2_TTF2_HUMAN:0.9807119598):0.2844593627[98]):0.1110458920[59],SF2_gi_417587_sp_P32849.1_RAD5_YEAST:1.1431894909):0.3737346899[100],(SF2_gi_74676414_sp_Q06554.1_IRC20_YEAST:1.3435904124,SF2_gi_146325723_sp_Q149N8.2_SHPRH_HUMAN:1.0515128378):1.0102114450[100]):0.0929401283[75],((((SF2_gi_401438_sp_P31380.1_FUN30_YEAST:0.8226259025,SF2_gi_306526240_sp_Q9H4L7.2_SMRCD_HUMAN:0.9545520872):0.3381909393[100],((((SF2_gi_417373_sp_P32597.1_STH1_YEAST:0.5393381041,(SF2_gi_116242792_sp_P51532.2_SMCA4_HUMAN:0.0927973670,SF2_gi_212276472_sp_P51531.2_SMCA2_HUMAN:0.0650584626):0.3630360330[100]):0.6116579547[100],(((SF2_gi_2506238_sp_P38144.2_ISW1_YEAST:0.4026569741,SF2_gi_74676479_sp_Q08773.1_ISW2_YEAST:0.3652843352):0.1966130034[100],(SF2_gi_57014128_sp_O60264.1_SMCA5_HUMAN:0.1214415242,SF2_gi_115311627_sp_P28370.2_SMCA1_HUMAN:0.1065473450):0.3448868925[100]):0.3208952270[100],(SF2_gi_74761670_sp_Q9NRZ9.1_HELLS_HUMAN:0.5262296226,SF2_gi_84028283_sp_P43610.2_IRC5_YEAST:0.8023838446):0.4124065895[100]):0.1553255845[97]):0.1367628961[86],(((SF2_gi_418395_sp_P32657.1_CHD1_YEAST:0.7049006226,(SF2_gi_119370320_sp_O14647.2_CHD2_HUMAN:0.2150813979,SF2_gi_269849549_sp_O14646.2_CHD1_HUMAN:0.2192710181):0.3360730238[100]):0.3864944074[100],((SF2_gi_51701343_sp_Q8TDI0.1_CHD5_HUMAN:0.1125801604,SF2_gi_311033360_sp_Q14839.2_CHD4_HUMAN:0.1380762218):0.0529860799[99],SF2_gi_88911273_sp_Q12873.3_CHD3_HUMAN:0.0951237672):0.8496976861[100]):0.1678324243[95],((SF2_gi_148877246_sp_Q9P2D1.3_CHD7_HUMAN:0.1757470382,(SF2_gi_215273951_sp_Q3L8U1.2_CHD9_HUMAN:0.1826056422,SF2_gi_317373586_sp_Q9HCK8.5_CHD8_HUMAN:0.2462796903):0.0552102386[99]):0.0989847763[100],SF2_gi_296439466_sp_Q8TD26.4_CHD6_HUMAN:0.2149771439):0.6363816829[100]):0.2791493423[100]):0.1321366593[94],((SF2_gi_1723929_sp_P53115.1_INO80_YEAST:0.4211453540,SF2_gi_114149322_sp_Q9ULG1.2_INO80_HUMAN:0.4216362007):0.6280054067[100],((SF2_gi_6136666_sp_Q05471.1_SWR1_YEAST:0.5343368823,SF2_gi_296452947_sp_Q6ZRS2.3_SRCAP_HUMAN:0.4704696575):0.3550083086[100],SF2_gi_317373565_sp_Q96L91.4_EP400_HUMAN:1.1765667212):0.3841311956[100]):0.1647571855[93]):0.1767359793[92]):0.4031431725[100],((SF2_gi_416959_sp_Q03468.1_ERCC6_HUMAN:0.6322514177,SF2_gi_730465_sp_P40352.1_RAD26_YEAST:0.5540181452):0.6915971131[100],(SF2_gi_417308_sp_P32333.1_MOT1_YEAST:0.4060157988,SF2_gi_12643543_sp_O14981.2_BTAF1_HUMAN:0.5219461003):0.8889105534[100]):0.1513083282[38]):0.1482809996[49],((((SF2_gi_417577_sp_P32863.1_RAD54_YEAST:0.5086456241,SF2_gi_51316508_sp_Q92698.2_RAD54_HUMAN:0.5134058123):0.4034122533[100],SF2_gi_51316548_sp_Q9Y620.1_RA54B_HUMAN:0.5872938385):0.4054261903[100],SF2_gi_341942271_sp_P38086.4_RDH54_YEAST:0.7772939150):0.6134330323[100],SF2_gi_311033500_sp_P46100.5_ATRX_HUMAN:1.1922165952):0.2479915738[96]):0.2056773527[95]):0.2251742407[98],(SF2_gi_60390962_sp_Q9NZC9.1_SMAL1_HUMAN:1.1751569847,SF2_gi_74741477_sp_Q5FWF4.2_ZRAB3_HUMAN:0.8350596530):0.8527876755[100]):0.3742108675[100],SF2_gi_41019237_sp_P60240.2_RAPA_ECOLI:1.8096535247):0.3087542056[100]):0.0480547533[28],(((((((cas3_1A_gi_15668559_ref_NP_247357.1__ATP-dependent_RNA_helicase__Methanocaldococcus_jannaschii_DSM_2661_:1.1371447545,(cas3_1A_gi_206889905_ref_YP_002248912.1__CRISPR-associated_helicase_Cas3__Thermodesulfovibrio_yellowstonii_DSM_11347_:0.8105755482,cas3_1A_gi_328951837_ref_YP_004369171.1__CRISPR-associated_helicase_Cas3__Desulfobacca_acetoxidans_DSM_11109_:0.8638801462):0.2980278033[85]):0.0999805304[40],cas3_1A_gi_352682442_ref_YP_004892966.1__CRISPR-associated_helicase_Cas3__Thermoproteus_tenax_Kra_1_:1.6736862005):0.1931082382[61],(((cas3_1A_gi_15898242_ref_NP_342847.1__ATP-dependent_RNA_helicase_related_protein__Sulfolobus_solfataricus_P2_:1.2325968706,((cas3_1A_gi_229584438_ref_YP_002842939.1__CRISPR-associated_helicase_Cas3__Sulfolobus_islandicus_M.16.27_:0.5817406614,cas3_1A_gi_330835014_ref_YP_004409742.1__CRISPR-associated_helicase_Cas3_family_protein__Metallosphaera_cuprina_Ar-4_:0.5828079436):0.4640769476[100],cas3_1A_gi_374631301_ref_ZP_09703675.1__CRISPR-associated_helicase_Cas3__Metallosphaera_yellowstonensis_MK1_:1.0092939735):0.1502791563[39]):0.1614169718[46],(cas3_1A_gi_256811368_ref_YP_003128737.1__CRISPR-associated_helicase_Cas3__Methanocaldococcus_fervens_AG86_:1.1861584219,cas3_1A_gi_315426403_dbj_BAJ48042.1__CRISPR-associated_helicase_Cas3__Candidatus_Caldiarchaeum_subterraneum_:1.0805277184):0.2366230347[79]):0.1229372750[56],cas3_1A_gi_218884085_ref_YP_002428467.1__CRISPR-associated_ATP-dependent_RNA_helicase-like_protein__Desulfurococcus_kamchatkensis_1221n_:1.4186115007):0.3324699762[98]):0.2378681922[71],(((((cas3_1E_gi_16130668_ref_NP_417241.1__CRISPR-associated_endonuclease_helicase_Cas3__Escherichia_coli_str._K-12_substr._MG1655_:0.5926775053,cas3_1E_gi_288940397_ref_YP_003442637.1__CRISPR-associated_helicase_Cas3__Allochromatium_vinosum_DSM_180_:0.5520708818):0.4472704159[100],(((cas3_1E_gi_91772622_ref_YP_565314.1__CRISPR-associated_helicase_Cas3__Methanococcoides_burtonii_DSM_6242_:0.2853106784,cas3_1E_gi_336477479_ref_YP_004616620.1__CRISPR-associated_helicase_Cas3__Methanosalsum_zhilinae_DSM_4017_:0.4297295325):0.2538361765[100],cas3_1E_gi_219852211_ref_YP_002466643.1__CRISPR-associated_helicase_Cas3__Methanosphaerula_palustris_E1-9c_:0.5547862335):0.1606497465[91],cas3_1E_gi_355571150_ref_ZP_09042420.1__CRISPR-associated_helicase_Cas3__Methanolinea_tarda_NOBI-1_:0.6262997903):0.4959459813[100]):0.3448209323[100],(cas3_1E_gi_55978370_ref_YP_145426.1__hypothetical_protein_TTHB187__plasmid___Thermus_thermophilus_HB8_:0.8290634609,cas3_1E_gi_147920429_ref_YP_685781.1__putative_CRISPR-associated_helicase__Methanocella_arvoryzae_MRE50_:0.9161120489):0.1490167716[71]):0.1509789334[68],((((((((cas3_1E_gi_256393074_ref_YP_003114638.1__CRISPR-associated_protein:0.3288305982,cas3_1E_gi_302520301_ref_ZP_07272643.1__CRISPR-associated_helicase__Streptomyces_sp._SPB78_:0.2869329618):0.1928354582[100],(gi_915475051_ref_WP_050814584.1__CRISPR-associated_endonuclease_Cas3____Verrucosispora_maris_:0.1164885756,gi_1223413454_ref_WP_091451431.1__CRISPR-associated_endonuclease_Cas3____Micromonospora_inyonensis_:0.1051272023):0.3685367000[100]):0.1360081949[100],gi_1236054600_ref_WP_094864562.1__CRISPR-associated_helicase_endonuclease_Cas3__Amycolatopsis_antarctica_:0.6010583510):0.1163538967[99],gi_1175537252_ref_WP_082079884.1__CRISPR-associated_helicase_endonuclease_Cas3__Williamsia_herbipolensis_:0.5979225852):0.1190128266[82],gi_1201942774_ref_WP_087624511.1__CRISPR-associated_helicase_endonuclease_Cas3__Aeromicrobium_sp._PE09-221_:0.6292534535):0.1004195952[79],Cas3_F21_PHAGE-PLASMID_55_22:0.8531507908):0.0983375303[78],(gi_881051079_ref_WP_048769507.1__CRISPR-associated_helicase_endonuclease_Cas3__Propionibacterium_freudenreichii_:0.0000029511,((gi_919438432_ref_WP_052826942.1__CRISPR-associated_helicase_endonuclease_Cas3__Propionibacterium_freudenreichii_:0.0000024788,gi_984349453_ref_WP_060763271.1__CRISPR-associated_helicase_endonuclease_Cas3__Propionibacterium_freudenreichii_:0.0010121435):0.0000021692[52],gi_942521420_ref_WP_055346279.1__CRISPR-associated_helicase_endonuclease_Cas3__Propionibacterium_freudenreichii_:0.0010117235):0.0020214279[47]):0.6352522037[100]):0.1724810480[96],cas3_1E_gi_319960379_gb_ADV90802.1__CRISPR-associated_nuclease_helicase__Streptococcus_thermophilus_:0.8300111046):0.2864188622[100]):0.5905110410[100],((((((gi_501491828_ref_WP_012500271.1__CRISPR-associated_helicase_endonuclease_Cas3__Chloroherpeton_thalassium_:0.2047147877,gi_1160698859_ref_WP_079559116.1__CRISPR-associated_helicase_endonuclease_Cas3__Alkalitalea_saponilacus_:0.1788892044):0.1248194735[100],(((gi_504769373_ref_WP_014956475.1__CRISPR-associated_helicase_endonuclease_Cas3__Desulfobacula_toluolica_:0.0000021394,gi_1224205187_ref_WP_092232456.1__CRISPR-associated_helicase_endonuclease_Cas3__Desulfobacula_phenolica_:0.0041313802):0.2581797051[100],gi_522075930_ref_WP_020587139.1__CRISPR-associated_helicase_endonuclease_Cas3__Desulfobacter_curvatus_:0.3711577252):0.1371533016[100],Cas3_BML_PHAGE_COMPLETE_CU-CL_30_21:0.5662566933):0.0915001663[88]):0.0447211078[39],gi_1224415396_ref_WP_092438960.1__CRISPR-associated_helicase_endonuclease_Cas3__Williamwhitmania_taraxaci_:0.3716883414):0.0670553194[48],gi_1011120686_ref_WP_062042547.1__CRISPR-associated_helicase_endonuclease_Cas3__Lentimicrobium_saccharophilum_:0.3898243397):0.1300417925[96],gi_1180635998_ref_WP_084121208.1__CRISPR-associated_helicase_endonuclease_Cas3__Aquiflexum_balticum_:0.2925002899):0.1273171423[95],gi_739002218_ref_WP_036884188.1__CRISPR-associated_helicase_endonuclease_Cas3__Porphyromonas_gingivicanis_:0.2796830878):1.1688204980[100]):0.4079104087[100]):0.1142068660[70],(((cas3_1B_gi_21226663_ref_NP_632585.1__hypothetical_protein_MM_0561__Methanosarcina_mazei_Go1_:0.9056249517,(cas3_1B_gi_84489234_ref_YP_447466.1__helicase__Methanosphaera_stadtmanae_DSM_3091_:0.6953956891,((((cas3_1B_gi_167036556_ref_YP_001664134.1__CRISPR-associated_helicase_Cas3__Thermoanaerobacter_pseudethanolicus_ATCC_33223_:0.2906465561,cas3_1B_gi_333898077_ref_YP_004471951.1__CRISPR-associated_HD_domain-containing_protein__Thermoanaerobacterium_xylanolyticum_LX-11_:0.3328394390):0.2234419445[100],(cas3_1B_gi_217967017_ref_YP_002352523.1__CRISPR-associated_helicase_Cas3__Dictyoglomus_turgidum_DSM_6724_:0.4060653588,cas3_1B_gi_344997606_ref_YP_004799949.1__CRISPR-associated_HD_domain-containing_protein__Caldicellulosiruptor_lactoaceticus_6A_:0.7017898850):0.0932759669[52]):0.1855843890[100],cas3_1B_gi_296109862_ref_YP_003616811.1__CRISPR-associated_helicase_Cas3__Methanocaldococcus_infernus_ME_:0.6933216994):0.0994780161[59],cas3_1B_gi_330508926_ref_YP_004385354.1__crispr-associated_helicase_Cas3__Methanosaeta_concilii_GP6_:0.6103557888):0.0531606103[34]):0.1547573224[77]):0.4980739808[100],cas3_1B_gi_389849191_ref_YP_006351427.1__CRISPR-associated_Cas3_family_protein__plasmid___Haloferax_mediterranei_ATCC_33500_:1.2237057400):0.1374050988[45],((cas3_1C_gi_56477290_ref_YP_158879.1__CRISPR-associated_helicase__Aromatoleum_aromaticum_EbN1_:0.6363295458,(cas3_1C_gi_71911104_ref_YP_282654.1__ATP-dependent_RNA_helicase__Streptococcus_pyogenes_MGAS5005_:1.1772790522,((cas3_1C_gi_124485672_ref_YP_001030288.1__hypothetical_protein_Mlab_0850__Methanocorpusculum_labreanum_Z_:0.5143418344,cas3_1C_gi_317131639_ref_YP_004090953.1__CRISPR-associated_HD_domain-containing_protein__Ethanoligenens_harbinense_YUAN-3_:0.6264521287):0.1816866513[97],cas3_1C_gi_384183995_ref_YP_005569628.1__hypothetical_protein__plasmid___Bacillus_thuringiensis_serovar_chinensis_CT-43_:0.7038201067):0.1459498429[78]):0.1101752025[68]):0.2048527938[98],((cas3_1C_gi_297617717_ref_YP_003702876.1__metal_dependent_phosphohydrolase__Syntrophothermus_lipocalidus_DSM_12680_:0.8268659864,Cas3_gwf2_scaffold_96_prodigal-single_30_GWF2_PHAGE_COMPLETE_41_11:0.9608775161):0.1681177063[70],(((cas3_1C_gi_302337590_ref_YP_003802796.1__CRISPR-associated_helicase_Cas3__Spirochaeta_smaragdinae_DSM_11293_:0.6954055983,((cas3_1C_gi_337281129_ref_YP_004620601.1__hypothetical_protein_Rta_34690__Ramlibacter_tataouinensis_TTB310_:0.6743551891,cas3_1C_gi_357633444_ref_ZP_09131322.1__metal_dependent_phosphohydrolase__Desulfovibrio_sp._FW1012B_:0.4560766940):0.1289258416[80],cas3_1C_gi_387134019_ref_YP_005704009.1__metal_dependent_phosphohydrolase__plasmid___Desulfovibrio_vulgaris_RCH1_:0.5603102283):0.0697806056[34]):0.0996864313[65],cas3_1C_gi_432332086_ref_YP_007250229.1__CRISPR-associated_helicase_Cas3_CRISPR-associated_endonuclease_Cas3-HD__Methanoregula_formicica_SMSP_:0.5882557813):0.1035499144[75],((((gi_646325674_ref_WP_025492835.1__MULTISPECIES:0.0000024010,(((((gi_1061059410_ref_WP_069154089.1__CRISPR-associated_helicase_endonuclease_Cas3__Eisenbergiella_tayi_:0.0028766840,gi_1063563795_ref_WP_069423314.1__CRISPR-associated_helicase_endonuclease_Cas3__Eisenbergiella_tayi_:0.0000021708):0.0014389758[72],gi_1063570383_ref_WP_069428540.1__CRISPR-associated_helicase_endonuclease_Cas3__Eisenbergiella_tayi_:0.0028731208):0.0072287186[98],gi_1063574244_ref_WP_069432350.1__CRISPR-associated_helicase_endonuclease_Cas3__Eisenbergiella_tayi_:0.0028853440):0.0028703533[65],gi_1221892516_ref_WP_089981718.1__MULTISPECIES:0.0101196235):0.0000024062[68],gi_1061069414_ref_WP_069159365.1__CRISPR-associated_helicase_endonuclease_Cas3__Eisenbergiella_tayi_:0.0086609719):0.0014362136[62]):0.3638104802[100],gi_647169351_ref_WP_025655200.1__CRISPR-associated_helicase_endonuclease_Cas3__Hungatella_hathewayi_:0.4204787177):0.1622959768[76],gi_1224735897_ref_WP_092753887.1__CRISPR-associated_helicase_endonuclease_Cas3__Hydrogenoanaerobacterium_saccharovorans_:0.4906230166):0.0933958148[72],Cas3_STL6-S73_PHAGE-PLASMID_47_16:1.0971090658):0.1355983866[80]):0.1600566798[86]):0.2847202717[98]):0.4579614748[100]):0.7661798169[100]):0.2141157083[89],(((((Cas3_1F_gi_1035799156_ref_WP_064602348.1__CRISPR-associated_helicase_endonuclease_Cas3__Moraxella_catarrhalis_:0.0011327068,Cas3_1F_gi_1035845466_ref_WP_064636545.1__CRISPR-associated_helicase_endonuclease_Cas3__Moraxella_catarrhalis_:0.0033530983):0.0044825404[83],Cas3_1F_gi_1036730544_ref_WP_064724641.1__CRISPR-associated_helicase_endonuclease_Cas3__Moraxella_catarrhalis_:0.0011586365):0.0440106919[99],Cas3_1F_gi_1152388184_ref_WP_078255931.1__CRISPR-associated_helicase_endonuclease_Cas3__Moraxella_canis_:0.0461268352):0.3963211944[100],((gi_655013344_ref_WP_028462360.1__CRISPR-associated_endonuclease_Cas3____Nitrosomonas_cryotolerans_:0.1778589253,(gi_950126244_ref_WP_057182302.1__MULTISPECIES:0.3201875590,gi_1201926370_ref_WP_087612379.1__CRISPR-associated_endonuclease_Cas3____Marinomonas_sp._QM202_:0.2572816695):0.1139031779[93]):0.0651252961[81],(gi_1222488845_ref_WP_090539622.1__CRISPR-associated_helicase_endonuclease_Cas3__Nitrosomonas_sp._Nm132_:0.0423982085,gi_1222619808_ref_WP_090668279.1__CRISPR-associated_helicase_endonuclease_Cas3__Nitrosomonas_nitrosa_:0.0411434763):0.1279322424[100]):0.2343616757[100]):0.9154463729[100],(Cas3_LP_PHAGE_31_15:0.6164479526,Cas3_5H_04062016_scaffold_1_prodigal-single_269_SHALE-W_PHAGE_25_0:0.7758557136):0.5970934542[100]):0.6699797491[100]):0.4046767821[100],((((((cas3_1D_gi_76802274_ref_YP_327282.1__hypothetical_protein_NP3270A__Natronomonas_pharaonis_DSM_2160_:0.1348075226,cas3_1D_gi_385802705_ref_YP_005839105.1__CRISPR-associated_helicase_Cas3__Haloquadratum_walsbyi_C23_:0.1507350993):0.2348986240[100],cas3_1D_gi_222481444_ref_YP_002567680.1__CRISPR-associated_helicase:0.4178135933):1.0082828360[100],cas3_1D_gi_116754849_ref_YP_843967.1__DEAD_DEAH_box_helicase_domain-containing_protein__Methanosaeta_thermophila_PT_:0.9962573453):0.7775399506[100],((cas3_1D_gi_170079507_ref_YP_001736142.1__hypothetical_protein_SYNPCC7002_D0025__plasmid___Synechococcus_sp._PCC_7002_:0.3545073122,(cas3_1D_gi_427716562_ref_YP_007064556.1__CRISPR-associated_helicase:0.2886346886,cas3_1D_gi_428215186_ref_YP_007088330.1__CRISPR-associated_helicase:0.3345638732):0.1657697698[76]):1.0443591120[100],cas3_1D_gi_434395279_ref_YP_007130226.1__CRISPR-associated_helicase:1.0893340609):0.5913138600[100]):0.1791846376[60],cas3_1D_gi_344996862_ref_YP_004799205.1__CRISPR-associated_helicase__Caldicellulosiruptor_lactoaceticus_6A_:1.3633437475):0.2105996620[85],cas3_1D_gi_333910101_ref_YP_004483834.1__CRISPR-associated_helicase__Methanotorris_igneus_Kol_5_:1.4951693851):0.4216103373[100]):0.1449689498[73]):0.0604046660[31],((((((((SF2_gi_464912_sp_P35187.1_SGS1_YEAST:0.8767151158,SF2_gi_1705486_sp_P54132.1_BLM_HUMAN:0.9431533702):0.1324886163[64],SF2_gi_218512113_sp_P46063.3_RECQ1_HUMAN:0.8208142610):0.1251516890[61],(SF2_gi_54041622_sp_P15043.5_RECQ_ECOLI:0.7476362768,SF2_gi_322510082_sp_Q14191.2_WRN_HUMAN:1.2329407863):0.2622040268[97]):0.4092433840[97],SF2_gi_22654276_sp_O94762.2_RECQ5_HUMAN:1.2107357457):0.3106927765[99],SF2_gi_1372149880_sp_O94761.2_RECQ4_HUMAN:1.4011137677):0.6290735954[100],SF2_gi_74676365_sp_Q05549.1_HRQ1_YEAST:1.8283217594):0.1513062325[74],SF2_gi_194436418_ref_ZP_03068519.1_:1.8527719027):0.1812846686[93],(((((SF2_gi_731380_sp_P32639.2_BRR2_YEAST:0.7101137054,SF2_gi_56405304_sp_O75643.2_U520_HUMAN:0.4010988607):0.1614622904[100],(SF2_gi_158518649_sp_Q8N3C0.3_ASCC3_HUMAN:0.4619573840,SF2_gi_347595711_sp_P53327.2_SLH1_YEAST:0.5214806668):0.1533620956[100]):1.2102585360[100],((SF2_gi_114152816_sp_P51979.3_HFM1_YEAST:1.3228153457,SF2_gi_206729870_sp_A2PYH4.2_HFM1_HUMAN:1.2273245122):0.2116081306[89],SF2_gi_296434521_sp_Q8TDG4.2_HELQ_HUMAN:1.7606209777):0.1846259999[57]):0.2616683715[82],(((SF2_gi_1352980_sp_P47047.1_MTR4_YEAST:0.3630312530,SF2_gi_71153172_sp_P42285.3_MTREX_HUMAN:0.4578373710):0.4734948730[100],(SF2_gi_8489004_sp_P35207.2_SKI2_YEAST:0.6405100095,SF2_gi_313104288_sp_Q15477.3_SKIV2_HUMAN:0.6198216971):0.1950439709[99]):1.0199269280[100],SF2_gi_81319621_sp_Q6XGE6_Q6XGE6_ECOLI:1.7100359122):0.2646013188[81]):0.1784456157[71],((SF2_gi_2506501_sp_P32580.2_SUV3_YEAST:0.8468954025,SF2_gi_74759699_sp_Q8IYB8.1_SUV3_HUMAN:1.2044738204):1.1174567330[100],SF2_gi_296439377_sp_Q8IY21.3_DDX60_HUMAN:1.9074455704):0.2350118993[60]):0.0772257211[44]):0.1590651435[88]):0.1066447583[36],(((SF2_gi_132252_sp_P24230.1_RECG_ECOLI:1.1106348227,SF2_gi_2507063_sp_P30958.2_MFD_ECOLI:1.1159239171):0.8101355119[100],SF2_gi_33112657_sp_P17888.2_PRIA_ECOLI:2.1104277653):0.4703735059[88],(((((SF2_gi_731905_sp_P40562.1_MPH1_YEAST:1.3380629770,SF2_gi_78099254_sp_Q8IYD8.2_FANCM_HUMAN:1.2883025546):0.4921069587[99],((SF2_gi_50401123_sp_Q96C10.1_DHX58_HUMAN:0.6486278914,SF2_gi_134047802_sp_Q9BYX4.3_IFIH1_HUMAN:0.5222396438):0.4901476205[100],SF2_gi_81170421_sp_O95786.2_DDX58_HUMAN:0.9635036137):0.7095060942[100]):0.2485783208[72],SF2_gi_257051056_sp_Q9UPY3.3_DICER_HUMAN:1.9911464129):0.1602934683[61],((((SF2_gi_11387191_sp_Q07736.1_T1RA_ECOLX:0.1270202161,SF2_gi_11387193_sp_Q47281.1_T1RE_ECOLX:0.1289498413):1.4372251060[100],SF2_gi_269849739_sp_P08956.3_T1RK_ECOLI:1.3494144484):0.5001723356[93],(gi_365985033_ref_XP_003669349.1__hypothetical_protein_NDAI_0C04460__Naumovozyma_dairenensis_CBS_421_:1.4563139256,(gi_639410733_ref_WP_024614494.1__DEAD_DEAH_box_helicase__Clostridium_sp._Ade.TY_:0.4746328802,gi_1248078218_ref_WP_096581731.1__DEAD_DEAH_box_helicase__Anabaenopsis_circularis_:0.6038407319):1.2200954770[100]):0.2064579738[76]):0.3746975611[99],(SF3_PF00519_full_length_sequences_A0A0P0KD10_9VIRU:2.1374886691,(((((SF4_gi_9634014_ref_NP_052088.1_:0.1338329200,SF4_gi_194100434_ref_YP_002003807.1_:0.1871023287):0.1807988159[100],SF4_gi_66473270_gb_AAY46279.1_:0.3885394628):0.1023521334[84],SF4_gi_194100328_ref_YP_002003758.1_:0.1829524249):0.5145080836[100],((SF4_gi_357285465_gb_AET72551.1_:0.2678418107,SF4_gi_451988633_gb_AGF91110.1_:0.2428344263):0.4202447794[100],SF4_gi_472342968_ref_YP_007676472.1_:0.4484390093):0.3530972287[100]):0.0837498039[59],(SF4_gi_26988994_ref_NP_744419.1_:0.3880420857,SF4_gi_262155783_ref_ZP_06028906.1_:0.8181249022):0.2151504647[99]):1.4860899570[100]):0.4614516932[69]):0.0511434863[6]):0.0852204705[13],((SF2_gi_68565638_sp_Q69422.1_POLG_GBVB:2.7285130650,((gi_504259862_ref_WP_014446964.1__DEAD_DEAH_box_helicase__Actinoplanes_missouriensis_:0.5144543600,((((gi_764922548_ref_WP_044493484.1__DEAD_DEAH_box_helicase__Nesterenkonia_massiliensis_:0.1322359770,(gi_915467146_ref_WP_050806679.1__DEAD_DEAH_box_helicase__Nesterenkonia_sp._F_:0.0872987638,gi_1079386969_ref_WP_070162150.1__DEAD_DEAH_box_helicase__Nesterenkonia_sp._PF2B19_:0.0944261192):0.0312853262[83]):0.1192068223[100],gi_1172312678_ref_WP_080695957.1__DEAD_DEAH_box_helicase__Micrococcus_luteus_:0.2578149662):0.0886712570[87],gi_1092522556_ref_WP_070507028.1__DEAD_DEAH_box_helicase__Arthrobacter_sp._HMSC06H05_:0.1613410492):0.1890061132[99],gi_1176682987_ref_WP_082509967.1__DEAD_DEAH_box_helicase__Leifsonia_sp._Leaf325_:0.3321845122):0.1038630013[76]):1.9115458410[100],(Helicase_GD_PHAGE_62_180:1.8765065776,(Helicase_SR-VP_PHAGE_COMPLETE_63_141:0.0000024302,Helicase_SR-VP_4-6_scaffold_141_559231_prodigal-single_189:0.0000029995):1.7744256870[100]):0.2899062050[43]):0.0942755527[29]):0.1963726894[43],((SF3_PF00519_full_length_sequences_A0A151SNG2_CAJCA:1.5174534095,(SF6_YP_005381018.1:0.4232231934,(SF6_ZP_21552474.1:0.1730131986,SF6_ZP_21672282.1:0.1514738309):0.4082747448[100]):2.0085149390[100]):0.0968326257[66],(((((gi_695816090_ref_WP_032729935.1__DEAD_DEAH_box_helicase__Francisella_tularensis_:0.2073190885,gi_1243952377_ref_WP_096045724.1__ATP-dependent_helicase__Sulfurospirillum_sp._JPD-1_:0.1920503665):0.0765898766[95],gi_1129004088_ref_WP_075327647.1__ATP-dependent_helicase__Salegentibacter_sp._T436_:0.2382291500):0.0828768674[82],gi_825898648_ref_WP_047153732.1__ATP-dependent_helicase__Aneurinibacillus_tyrosinisolvens_:0.2737729808):0.1364873138[97],gi_1228035432_ref_WP_094135848.1__ATP-dependent_helicase__Akkermansia_muciniphila_:0.3784892488):0.1755772139[97],(gi_803557388_ref_WP_046075206.1__hypothetical_protein__Salinivibrio_sp._KP-1_:0.6333352060,gi_1199621336_ref_WP_087355125.1__ATP-dependent_helicase__Desulfovibrio_sp._An276_:0.4708509495):0.0607917866[75]):1.9888110920[100]):0.3344943575[74]):0.0913793403[11]):0.0702942877[33]):0.0777191553[42]):0.0912657485[45],(((((SF2_gi_130457_sp_P21530.1_POLG_CSFVB:0.1762063329,SF2_gi_46396995_sp_Q96662.1_POLG_BVDVC:0.1352233816):0.9910492764[100],SF2_gi_82063913_sp_Q9QP07_Q9QP07_9HEPC:1.6044646475):0.4720220076[99],(SF2_gi_37999909_sp_P06935.2_POLG_WNV:0.3201705830,SF2_gi_118573112_sp_Q1X881.1_POLG_YEFVN:0.4883035508):1.0262905420[100]):0.3507979342[95],((SF6_NP_006657.1:0.1427702169,SF6_NP_201564.1:0.2008279331):0.0746635479[88],SF6_NP_015089.1:0.2196638809):2.0805768780[100]):0.4643490687[88],(SF2_gi_130522_sp_P04517.1_POLG_TEV:0.4091395566,SF2_gi_21431801_sp_P31999.3_POLG_LMV0:0.2698569594):1.5060681750[100]):0.3444416335[85]):0.0275116376[33]):0.0868950039[41],((((((((((SF1_gi_400350_sp_P30771.1_NAM7_YEAST:0.4101894165,SF1_gi_17380291_sp_Q92900.2_RENT1_HUMAN:0.4711323236):0.6797650746[100],SF1_gi_418429_sp_P32644.1_ECM32_YEAST:1.0464514280):0.2814567488[96],(SF1_gi_3123282_sp_Q00416.2_SEN1_YEAST:1.2781909976,SF1_gi_296453021_sp_Q7Z333.4_SETX_HUMAN:0.8655461182):0.4318910715[100]):0.2005796233[78],(SF1_gi_465704_sp_P34243.1_HCS1_YEAST:0.6424392826,SF1_gi_317373494_sp_P38935.3_SMBP2_HUMAN:1.0202978168):0.3075052209[99]):0.1488536275[65],SF1_gi_74711848_sp_Q6ZU11.1_YD002_HUMAN:1.4281690006):0.2319246029[83],(SF1_gi_731738_sp_P38859.1_DNA2_YEAST:0.6980408879,SF1_gi_119370373_sp_P51530.3_DNA2_HUMAN:0.7316014638):1.2510779590[100]):0.2695540757[97],((SF1_gi_22095856_sp_Q9BXT6.1_M10L1_HUMAN:0.7884749900,SF1_gi_24638063_sp_Q9HCE1.2_MOV10_HUMAN:0.7727018418):0.5834442305[100],SF1_gi_1519313143_ref_NP_055692.3_:1.5898346990):0.2488155944[82]):0.1856869608[82],SF1_gi_15800723_ref_NP_286737.1_:1.8283437015):0.3325390805[57],((SF1_gi_23821814_sp_Q9P2E3.2_ZNFX1_HUMAN:2.0360681364,((SF3_PF00519_full_length_sequences_Q6BLT1_DEBHA:0.0961312505,(SF3_PF00519_full_length_sequences_G3BER3_CANTC:0.5863084914,SF3_PF00519_full_length_sequences_A0A1L0BM94_9ASCO:0.3735422908):0.0401344252[75]):1.1288679320[100],SF3_PF00519_full_length_sequences_D6YRN6_WADCW:1.1154510906):0.8053907137[100]):0.0139419471[29],SF1_gi_116242995_sp_O60306.4_AQR_HUMAN:2.2286377565):0.2194899786[46]):0.0600341078[28],SF3_PF00519_full_length_sequences_C5L5M0_PERM5:2.0335853852):0.1206139915[54]):0.1160239230[43],((SF1_gi_110644630_ref_YP_672360.1_:1.6151781263,((SF3_PF00519_full_length_sequences_A0A177Q2P3_9PLAN:0.6943269685,SF3_PF00519_full_length_sequences_A0A142X9Y8_9BACT:0.8484068975):0.2399622215[86],SF3_PF00519_full_length_sequences_A0A177RAU1_9PLAN:0.7484856377):2.1171812500[100]):0.2491931854[33],((((((((((((((((((((SF3_PF00519_full_length_sequences_U6BRB0_9PAPI:0.3904355510,(SF3_PF00519_full_length_sequences_A8R8N1_9PAPI:0.3087700121,(SF3_PF00519_full_length_sequences_A0A0K1YX24_9PAPI:0.1293481103,(SF3_PF00519_full_length_sequences_K4MKS9_9PAPI:0.1993935361,SF3_PF00519_full_length_sequences_I6MRG4_9PAPI:0.1962811947):0.0668242815[80]):0.3193667028[100]):0.0954831562[92]):0.0861830000[93],((((((SF3_PF00519_full_length_sequences_K4MNA1_9PAPI:0.1145148821,SF3_PF00519_full_length_sequences_K4MLB5_9PAPI:0.0772316667):0.0876897917[100],SF3_PF00519_full_length_sequences_K4MNB0_9PAPI:0.1692990823):0.2471238178[100],((((SF3_PF00519_full_length_sequences_E0YDP7_9PAPI:0.1656155488,SF3_PF00519_full_length_sequences_A0A0N9E2B5_9PAPI:0.2018705586):0.0648864131[97],SF3_PF00519_full_length_sequences_K4MNK6_9PAPI:0.2120663748):0.0399893162[74],(SF3_PF00519_full_length_sequences_E7BQ95_9PAPI:0.2859327768,(SF3_PF00519_full_length_sequences_K4MNJ0_9PAPI:0.2473761176,SF3_PF00519_full_length_sequences_E7BQC4_9PAPI:0.2556365565):0.0845240697[100]):0.0346500537[53]):0.0987778164[97],(SF3_PF00519_full_length_sequences_VE1_HPV48:0.3796223711,SF3_PF00519_full_length_sequences_Q80929_HPV50:0.3477012374):0.1543471583[100]):0.2406234109[100]):0.0547640729[66],(((SF3_PF00519_full_length_sequences_E7BRQ9_9PAPI:0.1710135053,SF3_PF00519_full_length_sequences_G8GMM6_9PAPI:0.2246000650):0.2113822894[100],SF3_PF00519_full_length_sequences_S6G0H0_9PAPI:0.4218910995):0.1661625956[100],((((SF3_PF00519_full_length_sequences_K4MYV3_9PAPI:0.1855851574,SF3_PF00519_full_length_sequences_G5ELP1_9PAPI:0.1226379089):0.1752822336[100],(SF3_PF00519_full_length_sequences_I3P6N3_9PAPI:0.3021233471,SF3_PF00519_full_length_sequences_I3P6M6_9PAPI:0.2736799006):0.0536225875[51]):0.0924928784[93],(SF3_PF00519_full_length_sequences_E7BRR6_9PAPI:0.3526934337,SF3_PF00519_full_length_sequences_C7B7D4_9PAPI:0.3162857529):0.1874223807[100]):0.0804135064[100],SF3_PF00519_full_length_sequences_I3P6L9_9PAPI:0.4290646342):0.0565181145[75]):0.0491736909[72]):0.0422661377[39],((SF3_PF00519_full_length_sequences_VE1_HPV04:0.2034331199,SF3_PF00519_full_length_sequences_V5W3F6_9PAPI:0.3265600545):0.1077075338[97],SF3_PF00519_full_length_sequences_K4MLE5_9PAPI:0.4505275368):0.1169657113[97]):0.0386356262[50],(SF3_PF00519_full_length_sequences_A0A0H4LMI6_9PAPI:0.4765735315,SF3_PF00519_full_length_sequences_I3P6P7_9PAPI:0.4673987495):0.0929127150[74]):0.0416939723[46]):0.0355891105[44],((SF3_PF00519_full_length_sequences_VE1_HPV60:0.2946753909,SF3_PF00519_full_length_sequences_U6EJ38_9PAPI:0.2659449534):0.1562192378[100],((SF3_PF00519_full_length_sequences_V5W544_9PAPI:0.4235348295,SF3_PF00519_full_length_sequences_K7R1G7_9PAPI:0.2887324383):0.1088805458[95],SF3_PF00519_full_length_sequences_L7X3A0_9PAPI:0.3366296082):0.1572935442[100]):0.0737548677[91]):0.0283355292[36],SF3_PF00519_full_length_sequences_X4Z137_9PAPI:0.5248625788):0.0796232392[95],(SF3_PF00519_full_length_sequences_D7P175_9PAPI:0.1919371477,SF3_PF00519_full_length_sequences_I6MRF0_9PAPI:0.2368120819):0.2703382779[100]):0.1252986100[99],(((((SF3_PF00519_full_length_sequences_I6MRE3_9PAPI:0.2073345042,(SF3_PF00519_full_length_sequences_C1ID86_9PAPI:0.2288037763,SF3_PF00519_full_length_sequences_E7BQ74_9PAPI:0.2081588299):0.0354404314[57]):0.0913467606[98],SF3_PF00519_full_length_sequences_D7P189_9PAPI:0.2514090563):0.1514193902[100],SF3_PF00519_full_length_sequences_E7BQA9_9PAPI:0.3682297637):0.1337473858[100],SF3_PF00519_full_length_sequences_A0A0A7BW90_9PAPI:0.4190377485):0.0371580714[52],(SF3_PF00519_full_length_sequences_Q1AHS0_9PAPI:0.2847640316,SF3_PF00519_full_length_sequences_C0MHS1_9PAPI:0.2919584700):0.3284684805[100]):0.0451786426[54]):0.0593329772[60],(((SF3_PF00519_full_length_sequences_Q647H9_9PAPI:0.2009248624,SF3_PF00519_full_length_sequences_C8YJK0_9PAPI:0.2956096168):0.2021209777[100],SF3_PF00519_full_length_sequences_J7JEQ8_9PAPI:0.6518883243):0.1465908089[100],(SF3_PF00519_full_length_sequences_T2D1M6_9PAPI:0.2519290818,SF3_PF00519_full_length_sequences_A0A223FRD3_9PAPI:0.3916678425):0.2282897815[100]):0.1605563056[100]):0.0395822225[45],((SF3_PF00519_full_length_sequences_Q30BJ1_9PAPI:0.7449319047,((SF3_PF00519_full_length_sequences_C8AY91_RNPV1:0.2240557436,(SF3_PF00519_full_length_sequences_Q06RH3_9PAPI:0.1642236592,SF3_PF00519_full_length_sequences_D9D5K4_9PAPI:0.2340458786):0.0949184532[96]):0.2034793472[100],SF3_PF00519_full_length_sequences_W8ZCM3_9PAPI:0.2931902428):0.1962436983[100]):0.0853054547[76],(SF3_PF00519_full_length_sequences_A0A1B2K250_9PAPI:0.2547445626,SF3_PF00519_full_length_sequences_A0A1B2K268_9PAPI:0.2956920078):0.3579663502[100]):0.0637911365[62]):0.2014445666[100],((((((SF3_PF00519_full_length_sequences_A2T935_9PAPI:0.2116704918,(SF3_PF00519_full_length_sequences_Q6TY34_9PAPI:0.0690521606,SF3_PF00519_full_length_sequences_VE1_HPV24:0.1021635398):0.1685171932[100]):0.0426045168[65],((SF3_PF00519_full_length_sequences_VE1_HPV25:0.1138392091,(SF3_PF00519_full_length_sequences_VE1_HPV05:0.0701900919,SF3_PF00519_full_length_sequences_VE1_HPV47:0.0786210974):0.0473430419[84]):0.1208059826[100],(SF3_PF00519_full_length_sequences_W5QK91_9PAPI:0.1029454447,SF3_PF00519_full_length_sequences_D6MM12_9PAPI:0.1120979247):0.1709146559[100]):0.0388405488[53]):0.1449428868[100],(SF3_PF00519_full_length_sequences_F8QPP6_9PAPI:0.2947917220,((((SF3_PF00519_full_length_sequences_I3P6Q4_9PAPI:0.2223225431,SF3_PF00519_full_length_sequences_VE1_HPV37:0.1728106450):0.1065023328[100],(SF3_PF00519_full_length_sequences_A3RKL8_9PAPI:0.1472399386,SF3_PF00519_full_length_sequences_B5SWU0_9PAPI:0.1251551406):0.1074596624[100]):0.0258676611[42],((SF3_PF00519_full_length_sequences_VE1_HPV22:0.1099620722,SF3_PF00519_full_length_sequences_C4PUD5_9PAPI:0.1340305204):0.0745409861[100],SF3_PF00519_full_length_sequences_VE1_HPV38:0.1927930566):0.1087888539[100]):0.1017657163[100],((SF3_PF00519_full_length_sequences_D3VNF1_9PAPI:0.1046827971,SF3_PF00519_full_length_sequences_Q6TY27_9PAPI:0.1299586186):0.2246494915[100],SF3_PF00519_full_length_sequences_Q8B5B4_9PAPI:0.3049480701):0.0566289847[78]):0.0336396304[44]):0.0606888547[88]):0.2123898334[100],((SF3_PF00519_full_length_sequences_A0A1B2K203_9PAPI:0.4600188807,(((SF3_PF00519_full_length_sequences_A0A1B2K224_9PAPI:0.1185424646,SF3_PF00519_full_length_sequences_S5RUG1_9PAPI:0.1593732881):0.1943039023[100],(((SF3_PF00519_full_length_sequences_W6JNA6_BPV6:0.1585645694,SF3_PF00519_full_length_sequences_VE1_BPV3:0.1482884277):0.0530285472[91],((SF3_PF00519_full_length_sequences_E1CGB9_BPV3:0.1694493041,SF3_PF00519_full_length_sequences_VE1_BPV4:0.1743199276):0.0509761188[98],(SF3_PF00519_full_length_sequences_A9CR01_BPV3:0.1297458586,SF3_PF00519_full_length_sequences_A0A0B5JJX7_9PAPI:0.2005919998):0.0513730646[96]):0.0634446876[98]):0.0749783780[86],SF3_PF00519_full_length_sequences_T1VYD3_BPV3:0.1686861023):0.2133113575[100]):0.1341504601[98],SF3_PF00519_full_length_sequences_G1CR70_9PAPI:0.4484942639):0.1491343308[100]):0.1391430934[97],(SF3_PF00519_full_length_sequences_A0A0X9K182_9PAPI:0.3851354091,SF3_PF00519_full_length_sequences_Q1I125_9PAPI:0.5177966260):0.2757171382[100]):0.1632349208[99]):0.0425043152[56],SF3_PF00519_full_length_sequences_D6N1C0_9PAPI:0.7982520487):0.0439365928[57],SF3_PF00519_full_length_sequences_B7TQN9_9PAPI:0.5602785157):0.0401318677[75]):0.0639129055[94],((((SF3_PF00519_full_length_sequences_VE1_HPV63:0.2982224755,SF3_PF00519_full_length_sequences_VE1_HPV1:0.2594999301):0.2015334246[100],SF3_PF00519_full_length_sequences_A0A0F7GFM9_9PAPI:0.4372930754):0.1096865146[95],(SF3_PF00519_full_length_sequences_V9P8E0_9PAPI:0.4300279451,(SF3_PF00519_full_length_sequences_Q9J029_9PAPI:0.2315113527,SF3_PF00519_full_length_sequences_VE1_CRPVK:0.4109003460):0.3080010319[100]):0.0906291430[60]):0.0984416401[98],(((((SF3_PF00519_full_length_sequences_A0A220IGF9_9PAPI:0.2582881574,SF3_PF00519_full_length_sequences_VE1_COPV6:0.4441242663):0.0446493957[37],(SF3_PF00519_full_length_sequences_W8S105_9PAPI:0.2716021380,SF3_PF00519_full_length_sequences_Q4QW02_9PAPI:0.2679452307):0.0466380580[63]):0.0539815351[65],(((((SF3_PF00519_full_length_sequences_I6LEI4_9PAPI:0.0937336912,SF3_PF00519_full_length_sequences_I6LEJ1_9PAPI:0.1023696218):0.0257461128[50],SF3_PF00519_full_length_sequences_Q77DV9_9PAPI:0.1447940427):0.0406120210[72],SF3_PF00519_full_length_sequences_I6LEJ8_9PAPI:0.1113032632):0.1320227247[100],SF3_PF00519_full_length_sequences_C8YJL4_9PAPI:0.2081005081):0.0415587298[65],SF3_PF00519_full_length_sequences_J7EXY0_9PAPI:0.4196389574):0.0515585372[75]):0.1922608671[100],SF3_PF00519_full_length_sequences_R9RZ81_9PAPI:0.4402806506):0.0749901507[58],(SF3_PF00519_full_length_sequences_W8EAA5_9PAPI:0.5363459601,SF3_PF00519_full_length_sequences_W8EG07_9PAPI:0.5042771877):0.2620509996[100]):0.0613917282[84]):0.1112560418[99]):0.0567552687[87],(SF3_PF00519_full_length_sequences_Q5UUY3_9PAPI:0.7541904897,(((SF3_PF00519_full_length_sequences_I3VR52_9PAPI:0.3013075579,SF3_PF00519_full_length_sequences_W8E8L9_9PAPI:0.3213122008):0.3672431617[100],SF3_PF00519_full_length_sequences_B8R1U9_9PAPI:0.5555655229):0.0996992110[61],((SF3_PF00519_full_length_sequences_A0A1B2K230_9PAPI:0.5065166547,(SF3_PF00519_full_length_sequences_D5FL27_9PAPI:0.4841880832,SF3_PF00519_full_length_sequences_A0A1B2K253_9PAPI:0.4030220542):0.1258316375[71]):0.2745040030[100],SF3_PF00519_full_length_sequences_A0A223FQU8_9PAPI:0.5547446316):0.0518896916[20]):0.0545698059[63]):0.0386709893[18]):0.0382655311[35],(((((((((((SF3_PF00519_full_length_sequences_VE1_HPV16:0.2089191920,SF3_PF00519_full_length_sequences_F8S496_HPV35:0.1696797330):0.0371877279[67],SF3_PF00519_full_length_sequences_VE1_HPV31:0.1212700866):0.1382673996[100],((SF3_PF00519_full_length_sequences_A4U7F4_HPV67:0.2111006014,(SF3_PF00519_full_length_sequences_VE1_HPV58:0.0929945907,SF3_PF00519_full_length_sequences_VE1_HPV33:0.0801335868):0.1338229808[100]):0.0651758500[81],SF3_PF00519_full_length_sequences_VE1_HPV52:0.1969110449):0.2390127665[100]):0.0891699511[98],(((SF3_PF00519_full_length_sequences_B9UPE1_HPV59:0.1812021463,(SF3_PF00519_full_length_sequences_VE1_HPV39:0.0966884098,SF3_PF00519_full_length_sequences_VE1_HPV70:0.1300925842):0.1556851879[100]):0.0447238917[81],(SF3_PF00519_full_length_sequences_A4GV59_9PAPI:0.0631016821,(SF3_PF00519_full_length_sequences_VE1_HPV45:0.0856376369,SF3_PF00519_full_length_sequences_VE1_HPV18:0.1046417810):0.0277470370[74]):0.1211005280[100]):0.0278342870[47],SF3_PF00519_full_length_sequences_Q9WHG2_9PAPI:0.1838684768):0.2250419372[100]):0.0313227959[38],(((SF3_PF00519_full_length_sequences_VE1_HPV51:0.2215997760,(SF3_PF00519_full_length_sequences_VE1_HPV69:0.0538679116,SF3_PF00519_full_length_sequences_VE1_HPV26:0.0810465191):0.1809091508[100]):0.0944121456[99],(SF3_PF00519_full_length_sequences_B2WUX4_HPV53:0.0712789099,SF3_PF00519_full_length_sequences_VE1_HPV30:0.1032116217):0.3229090935[100]):0.1485226197[100],(SF3_PF00519_full_length_sequences_VE1_HPV34:0.0995823746,SF3_PF00519_full_length_sequences_A0A0P0ELC3_HPV73:0.0838708854):0.3701317336[100]):0.0644424690[63]):0.0459486886[77],((SF3_PF00519_full_length_sequences_C3PU74_RHPV1:0.1764532696,SF3_PF00519_full_length_sequences_C3PUK4_RHPV1:0.1019066095):0.0365811787[62],SF3_PF00519_full_length_sequences_A0A142K3F1_9PAPI:0.1230558682):0.1678087727[100]):0.1251101863[100],(((SF3_PF00519_full_length_sequences_VE1_HPV42:0.2878644443,(SF3_PF00519_full_length_sequences_Q705H8_HPV43:0.1964878228,SF3_PF00519_full_length_sequences_VE1_HPV07:0.1882446598):0.2193961393[100]):0.0821450559[68],((SF3_PF00519_full_length_sequences_VE1_PCPV1:0.1024271086,(SF3_PF00519_full_length_sequences_Q8B5W8_9PAPI:0.0721069134,SF3_PF00519_full_length_sequences_VE1_HPV44:0.0676772073):0.0495452809[98]):0.0674630356[94],SF3_PF00519_full_length_sequences_VE1_HPV11:0.1511558354):0.2449208418[100]):0.1307598205[100],SF3_PF00519_full_length_sequences_A0A0P0E4X8_HPV54:0.3910998540):0.0682499696[85]):0.0590015919[77],((SF3_PF00519_full_length_sequences_VE1_HPV10:0.1080127202,SF3_PF00519_full_length_sequences_VE1_HPV29:0.0972173724):0.2223762303[100],((SF3_PF00519_full_length_sequences_Q6EGP3_9PAPI:0.1216907010,SF3_PF00519_full_length_sequences_Q8JN99_9PAPI:0.1496366510):0.1197594180[100],(((SF3_PF00519_full_length_sequences_Q2VJB8_9PAPI:0.1724546361,(((SF3_PF00519_full_length_sequences_Q676V0_HPV62:0.1117752861,SF3_PF00519_full_length_sequences_Q705E7_9PAPI:0.1241437853):0.0844254684[100],SF3_PF00519_full_length_sequences_VE1_HPV61:0.1630888188):0.0667932537[98],SF3_PF00519_full_length_sequences_Q8JTC1_9PAPI:0.1273260639):0.0434396364[74]):0.0272038617[56],SF3_PF00519_full_length_sequences_Q91AX4_9PAPI:0.2276293259):0.2152516182[100],SF3_PF00519_full_length_sequences_VE1_HPV2A:0.2494743005):0.0732448718[81]):0.0628280175[79]):0.2236219564[100]):0.1040774211[99],(SF3_PF00519_full_length_sequences_A0A140CC05_9PAPI:0.2166305183,(SF3_PF00519_full_length_sequences_W5QKA1_9PAPI:0.0427338628,SF3_PF00519_full_length_sequences_W5QK93_9PAPI:0.0925347988):0.2309883236[100]):0.2648864429[100]):0.2146089689[100],((SF3_PF00519_full_length_sequences_B2KKW8_9PAPI:0.4255901000,SF3_PF00519_full_length_sequences_I3VR46_9PAPI:0.6982534751):0.2284755437[100],((SF3_PF00519_full_length_sequences_F2VIS1_9PAPI:0.5391492139,(((((SF3_PF00519_full_length_sequences_H6UYP0_PSPV:0.3179211774,SF3_PF00519_full_length_sequences_B4XYE1_9PAPI:0.3252798975):0.0719922383[49],SF3_PF00519_full_length_sequences_Q8UZ18_PSPVP:0.3185692977):0.1221941652[98],SF3_PF00519_full_length_sequences_F2VIR3_9PAPI:0.4073839394):0.0543909195[81],SF3_PF00519_full_length_sequences_F2VIQ7_9PAPI:0.3398681997):0.1820543311[100],SF3_PF00519_full_length_sequences_Q1XA74_9PAPI:0.7980582540):0.1372049530[99]):0.0861161851[75],SF3_PF00519_full_length_sequences_B5SPY2_9PAPI:0.5385389549):0.0849813034[90]):0.1090262792[97]):0.1561113940[100],(((SF3_PF00519_full_length_sequences_A0A0F6RB76_9PAPI:0.3727028260,SF3_PF00519_full_length_sequences_A0A0F6TNZ5_9PAPI:0.3355694404):0.2708978812[100],SF3_PF00519_full_length_sequences_G3DRD2_9PAPI:0.5833218332):0.0959807362[91],(SF3_PF00519_full_length_sequences_A0A1P8YVU2_9PAPI:0.3968826005,(SF3_PF00519_full_length_sequences_Q0QIH9_9PAPI:0.3685983165,SF3_PF00519_full_length_sequences_A0A1P8YVV0_9PAPI:0.4785267652):0.0769062165[65]):0.3890002884[100]):0.0639835985[79]):0.0297756602[15]):0.0597735540[61],((SF3_PF00519_full_length_sequences_F2X1C4_9PAPI:0.4450944127,SF3_PF00519_full_length_sequences_L0CIZ1_9PAPI:0.3687904594):0.0843107129[41],((SF3_PF00519_full_length_sequences_A0A0C5L042_9PAPI:0.1509189070,(SF3_PF00519_full_length_sequences_Q0QLX4_9PAPI:0.1646845972,(SF3_PF00519_full_length_sequences_I3UJK8_9PAPI:0.1835333128,SF3_PF00519_full_length_sequences_G4XF78_9PAPI:0.0867664684):0.0313450810[61]):0.0578910445[95]):0.0885331181[99],SF3_PF00519_full_length_sequences_A9XNH4_9PAPI:0.1405621863):0.2804393780[100]):0.2461702698[100]):0.0474043907[54],(((SF3_PF00519_full_length_sequences_Q8QQC0_ECPVO:0.4531399743,SF3_PF00519_full_length_sequences_C0ITA7_9PAPI:0.5084372485):0.0884435872[85],((((SF3_PF00519_full_length_sequences_VE1_PAPVE:0.3134971092,SF3_PF00519_full_length_sequences_B3ST92_9PAPI:0.2398581638):0.1976945755[100],(SF3_PF00519_full_length_sequences_VE1_BPV1:0.3270389784,SF3_PF00519_full_length_sequences_A0A0E3SY48_BPV1:0.1642687350):0.1409666819[100]):0.2035916021[100],SF3_PF00519_full_length_sequences_VE1_BPV5:0.4575823408):0.3182717543[100],SF3_PF00519_full_length_sequences_W6A1G2_9PAPI:0.6516344246):0.1712366468[90]):0.0575961341[47],(SF3_PF00519_full_length_sequences_M4HXD4_9PAPI:0.1408448111,SF3_PF00519_full_length_sequences_E7C0H2_9PAPI:0.1629788983):0.5098347328[100]):0.0846347366[78]):0.0533145545[44],(SF3_PF00519_full_length_sequences_G1C9I5_9PAPI:0.3542440976,(SF3_PF00519_full_length_sequences_A0A0S2LV84_9PAPI:0.2545395773,SF3_PF00519_full_length_sequences_VE1_MNPVA:0.2660434190):0.0620223648[56]):0.3749010481[100]):0.1140905310[92],((((SF3_PF00519_full_length_sequences_C6ZDA0_9PAPI:0.3711275834,((SF3_PF00519_full_length_sequences_X2JKP9_9PAPI:0.5621457433,SF3_PF00519_full_length_sequences_Q8JJG5_PEPVA:0.5295277252):0.0850009216[56],SF3_PF00519_full_length_sequences_Q8JNA6_FCPVN:0.6740961663):0.1438037717[87]):0.2981703235[100],(SF3_PF00519_full_length_sequences_B6RUQ0_9PAPI:0.2033419627,SF3_PF00519_full_length_sequences_B6RUP3_9PAPI:0.1801785239):0.6830110442[100]):0.1398962702[66],SF3_PF00519_full_length_sequences_A0A059TB07_9PAPI:0.7695279550):0.3234233667[100],(SF3_PF00519_full_length_sequences_VE1_HPV41:0.5835719687,SF3_PF00519_full_length_sequences_Q5IRF4_9PAPI:0.5331267689):0.4855718688[100]):0.0970344353[43]):0.6549949296[100],(gi_1209200568_ref_WP_088258813.1__hypothetical_protein__Fimbriiglobus_ruber_:0.2221602112,gi_1209200570_ref_WP_088258815.1__hypothetical_protein__Fimbriiglobus_ruber_:0.2436365467):2.2755798960[100]):0.1210973464[33],SF3_PF00519_full_length_sequences_A0A1B2RWB0_9PAPI:1.6412386726):0.1431704713[72],SF3_PF00519_full_length_sequences_A0A075B0T7_9FUNG:1.6995495086):0.2248542211[43],(((SF3_PF00519_full_length_sequences_G7YUC3_CLOSI:1.7927922121,(SF3_PF00519_full_length_sequences_A0A087VWH6_ECHMU:0.0375589063,(SF3_PF00519_full_length_sequences_A0A068Y0S4_ECHMU:0.0548785796,SF3_PF00519_full_length_sequences_W6UKP4_ECHGR:0.6461477597):0.0370653005[64]):1.4512280600[100]):0.2508611018[53],SF3_PF00519_full_length_sequences_A0A0R3SYK2_HYMDI:1.4521689789):0.3651098989[83],((SF3_PF00519_full_length_sequences_Q91S73_9VIRU:2.8518534840,SF3_PF00519_full_length_sequences_A0A0L8FGN6_OCTBM:0.5521666444):0.4020769209[67],SF3_PF00519_full_length_sequences_B7P8E5_IXOSC:1.3182057302):0.6710835426[92]):0.2864319339[79]):0.2220229234[47]):0.1584734619[56]):0.1354161250[37],(((((SF2_gi_116351_sp_P22516.1_CHL1_YEAST:0.8397646959,(SF2_gi_74731686_sp_Q96FC9.1_DDX11_HUMAN:0.0670425390,SF2_gi_182705254_sp_Q92771.3_DDX12_HUMAN:0.0401839817):0.7218451016[100]):0.5620984512[100],SF2_gi_1491741725_sp_Q9BX63.2_FANCJ_HUMAN:0.9399224413):0.1482234002[66],SF2_gi_229462743_sp_Q9NZ71.2_RTEL1_HUMAN:1.0117533601):0.3589406077[100],(SF2_gi_119540_sp_P18074.1_ERCC2_HUMAN:0.4342046596,SF2_gi_131812_sp_P06839.1_RAD3_YEAST:0.4414218200):0.8934520825[100]):0.8530078811[100],(SF2_gi_544162_sp_P27296.3_DING_ECOLI:1.3665105984,SF2_gi_3183486_sp_P76257.1_YOAA_ECOLI:1.3716172326):0.5492997585[100]):0.2400111483[92]):0.1861761091[68],((SF3_PF00519_full_length_sequences_E0SH87_DICD3:0.2699279340,SF3_PF00519_full_length_sequences_A0A0A7RZ37_9GAMM:0.5370762874):0.1338244200[89],SF3_PF00519_full_length_sequences_A0A1Y2SBM2_9GAMM:0.1440066489):1.7782520340[100]):0.2130567990[84],((((SF1_gi_137194_sp_P03018.1_UVRD_ECOLI:0.7913497977,SF1_gi_54041576_sp_P09980.3_REP_ECOLI:0.8368463262):0.2949672967[91],SF1_gi_2506500_sp_P15038.2_HELD_ECOLI:1.4767219975):0.3892220219[98],SF1_gi_59799592_sp_Q12039.1_HMI1_YEAST:1.4838256632):0.8549013163[100],SF1_gi_83305803_sp_P12954.2_SRS2_YEAST:1.2561030575):0.9102418563[100]):0.1244054013[43],SF1_gi_45476952_sp_Q8NFZ0.2_FBH1_HUMAN:1.8339608732)OROOT;
