# Supplementary material for: Clades of huge phages from across Earth’s ecosystems
Source: Nature. 2020 Feb 12;578(7795):425–31. doi: 10.1038/s41586-020-2007-4 (PMC7162821; doi:10.1038/s41586-020-2007-4)
Supplement: Supplementary file 5 — Supplementary Data: Genbank files of all phage, plasmid, and unknown sequences in this study; major capsid, terminase, tRNA synthetase, Cas9, rpS21, 1-6 helicases, and Cas4-like phylogenetic trees; dendrogram of protein clustering; alignments of Cas gene catalytic residues; protein sequences of new Cas12 and Cas14 subtypes; bacterial sequences that target phage, plasmid, and unknown sequences using CRISPR. [file 41586_2020_2007_MOESM5_ESM.zip › combined-1/target_scaffolds.fasta]

>08E140C01_10kDa_scaffold_442 id=20002909 bin="BJP_08E140C01_10KDA_Betaproteobacteria_65_18"
CTAGGGAAGGTCTGCAAAACCTCGGCGCCCCTTGCCCGATGTGAGACAGTGACGTCATGA
AGCAAATGAGCCTGGGCGAGAGCGGATTCGAGCGCAAGACCAAGAGGACGCGCAAACGCG
AGTTCCTCGACGAGATGAACCTGGTGGTGCCTTGGGCCGAACTGGTTTCGCTGATCACGC
CACTCGCACCCGCCCCTGGCGCCAAGGGCGGACGCCCACCGTTCGCCGTTGAGACCATGC
TGCGCATCCACTTCATCCAACAGTGGTTCAACCTCTCAGACCCGGCTATGGAAGAGGCGC
TGTACGACATGGCACTGTTCCGCGAGTTCGTGGGCCTGGATGCGGGTGAAGACAACCTGC
CCGACGAGAGCACGATTCTTCGATTTCGCCACCTGCTCGAAGCGCACAACCTGAGCTTGC
AGATCCTGGCCACCGTCAACGCCACGCTGGCAGCCAAGGGGTTGCTGCTCAAAAGCGGCA
CGGTAGTCGATGCCACGCTGATCGCCGCGCCGAGCTCGACCAAGAACAGCAGCGGTGAAC
GTGACCCCGAGATGCACCAGACCAAGAAGGGCAATCAGTGGCACTTCGGGATGAAGGCGC
ACATTGGTGTCGATGCGGAATCGGGCTTGGTGCACACGGTGGTGGGCACAGCGGCCAACG
TCAATGACGTGACGCAGGCGCACGCACTGGTGCACGGGGAAGAGACGGACGTCTTTGCCG
ACGCGGGCTACCAAGGCGTGGGCAAACGGGAAGAGACGCAAGGCATTACGGTCAACTGGC
ATGTGGCCATGCGACCGGGCAAGCGCAAGGTACTGGACAAGAGCACGCCGATGGGCTCGA
TCATGGACCAGTTGGAGCAGGCCAAGGCGCGCATCCGGGCCAAGGTCGAACATCCGTTTC
GGGTGATCAAGCGCCAGTTCGGGCATGTGAAGGTGCGCTACCGGGGACTGGCCAAGAACA
CGGCGCAACTGCACACGCTGTTCGCGCTGTCCAACCTGTGGATGGTGCGGCGCACGTTGC
TTCAGGAGATGCGGGGATGAGTGCGCCTGCAGATGGCCAGAGGACCGCAAAACGGGGCGA
AATCGCCTTTCAAACCGACCTTGCGAGCCTGCAATCACCATCATCTGAAATCGGATGCTT
CAACTCACGCTGCGGCGGGTGTTGTGCAGACCTTCCCTAGCAAGAAACTGGTCGTCCAAT
GTGCAAACGCCAAGCAGGCCGATACAAGCGTTCCTCTTTGGTGCCCCACCTAGACAACTG
CAGCCATGTTGGGCAACACGGTGATGTCCCGCGAGGATCACGAGATTCGCACCTGGAAGA
AAAGGTAATCAGCGGGCGCGCAGTACATGGAAAACCTGCTGCCTGATCAACCCATGAGCC
ACAAGGCACCGTGGTTTGACGCTGCACAAGGCATCGCCAGCTCGAAGGCGTCCAGGTCAC
CCAGTGGCGCGACAATCCAGCGCTCGACCGGAGCGCGCTCAAGGCACTGACGATTCCCGC
GCTGCTCATCTACGGCGACTGCACACAGGAGGTTCACCGATCGACCGCGCCGGCCCTCTC
CCACGACCTATCACACGGGCGCCAGGCGGAAGTGGCGACAGCGGCCATGGTGTGCACCGC
GACAACCCGCAGGCCTTAAACGCGCTGCTGCTGGGCTTTCTGCGTGAGGTGTGCCCGCAG
GCAGATCGTCCGGTCGCGGAGCCCGTCCAGCTTCCTTGATGGGACCTCAGCGCATGGCGT
GAATCACGCCACGGAAGCATGCGCCTCAGCGGCTCGCCATCAAATCCACCGCCAGCCGCC
CCAACGTCTTGATCGCGCCGTCGAACCGCGCGTCGCCTGGGTGCCCTACGTTCAGCCGCA
TGTGGTGGATGAAGCGGTGGTCGGCCGAGAACAGCACGCCCGGCGCGGTGCTGATGGCGC
AGGCCCTGCCCCGCTGGTGCAGCGCCAGCGCGTCCACCTCGGGCGGCAGTTCCAGCCAGA
GGAAATAGCCGCCTTCGGGCCGGGTGACGCGGGTACCGGCCGGGAAGTGCCGCTCCACCA
GCTTCAGCGCGTGCGCCTGCTGCGCGGCCAGGGCCTCGCGCAGGCGGCGCAGGTGGCGGT
CATACCCACCCTGGGCCAGGTAGTCGGCCACCGCCAGCTGCGGGGGAATGGCCGTGGCCA
GCGAGGTCATCATCTTCAGCCGCTCCACCTGTGGCGCGTAGCGCCCGGCCGCCGCCCAGC
CCACGCGGTAGCCCGGCGCCAGGCATTTGGAGAACGACGAGCAGTGCAGCACCCCGCCCT
GCTGGTCAAAGGTCTTGGCCGGTGGCGGGCGCCGCACGCCGGCGTGCAGCTCGCCGTACA
CGTCGTCCTCGATCAACGGCACGCCGTGCTGCGCCAGCAGCGCCACCAGGGCCTGCCTCC
GCGCCACCGGCATGAGCGCGCCCAGCGGGTTCTGGAAGCTGGGCATGAACCAGCAGGCCG
CCACCGTCTGCCGCGCCAGAAGCTCGCCCAGCGCGGCCAGGTCCACGCCCTCCTTCGGAT
CGGTCGCCACCTCCACCGCCTTCAGGTGCAAGCGCTCGAGCGCCTGCAGCGCGGCATAAA
ACGTGGGCGACTCCACCACCACCACGTCGCCGGGCTTCGTGACCGCCTGCAGGCACAGGT
TGAGCGCTTCCATGGCGCCGTTGGTGATGATGAGTTCGTTGTCGGCCAGCGGCACGCCCT
GCAGCGCGTAGCGCTTGCGCAGCGCCAGGCGCAGGCCTTCGTCGCCCGCGGTCAGTGCGC
CGGTGATCTGGCTGGCCTTCAGGCGGCGCATGGCGCGCGCGCCGCTGCGCGCCAGCTCGT
CGAACGGGAACAGGTGCGGCGCCGGAAAGGCCGAGCCCAGCGGCACCACGTCGGCGTCGC
GGGTGGAGCCCAGCAGGTCGAACACCAGCTCGCTGATGGCCACCGGCGTGGCCTCGCTGC
GCGGGGGCGCTGGCTCGGGGCCGGCCCGCAGCGGGCGGCGCGTGGCGCGCACGAAGTAGC
CTGAACGGGGGCGCGCCTCGATCAGCCCCTGCGACTCCAGGTGGCCGTAGGCCTGGAACA
CGGTGGACGGGCTCACGCGCCGCTGCTCGCAGGTGACGCGCACTGAAGGCAGTCGTTCAC
CCGGGCGCAGCAGGCCGGCGCGGATCGCGTCGGCCATGTCTTCGGCCAGCTGTTCGTATC
GGGTCAGGCGGGTGCCGATCATCTGATCTTCATAGGTCCAATTTTCTGGGTATATTACAG
CTCAGATGGTGAACGCCGTGGCCGGAAGCCCATCCTGCTCCAACACACTCGGCGAGTGAA
CCGGCACCGTCACACCCAACGCGACAGCAGCACCAGCACCAGCGAGGTGGCCACGCCGTT
AAGGCCCATGGTCAAGGCCGCGAAGGCCACGCTGCCGGGGTGCGTCTGCAAGACCCGCGC
GACGCCGATGGCGTGTGCCACCAGGCCGAGCGTGAAACTGCGCACGACCTCGCCGTCCGC
GCCGCCCTCGGTTCCTTCCGCCACCCACAACCAGCGCAGTAGCGGCCCCGCCAGCAAGGG
GCCCAGCACGCTCGTGGTCACCACCGCCATGGGCGCCACCGCAGGCACGCCGCCCGCGCG
CTCGGCCGCCAGCAAGGCCATGGGCATGGTCGCGGCCTTGGGCGCCAGCGACAGGGCGAA
TGACATGGGCGTGTCGAGAAGCCAGCACAGCGCCACCGTGCCCAACACCGACACCAGGCA
ACCCGCGGCCAGCGCCGCCAGCAAGGCCGCCTGCCGGTACAGGGGCACGGCCAGTGCGAT
GACAGCCGGCCCCGACAGCCAGCGCAGCACCCGGGTAGCCTCGGCGTACACCGGGTAACC
GGTGCCGGCCAGCGCCAGCGCGGCGAGCACCAAGCCCGTGCCGGTGAGCACGGGCAGGCA
CAGCAGGTGGTGGCCACTGCGACGGTACAGCCACAGCGCGGCCAGGTAGGCGGCGAGCGT
GATGAGCGACCAAAGCATCAACGCCGCGCCCGCTTCAGGAGGCGCTGCAGGGTCCAGGCG
GTGACCACAATGGTCAGGGCCGTGCCCCCCACAGACACCAGCAGGAACGCCACCGCGTGT
TGCGCCAGCAGCCCAGCGTACAGGCCCACCGCCGCCACCGACGGGATGAGCAGCAGCATC
AGGTGGCGCAGCAGGGGCGCGCTCACATCGTCCAGCGCCTGGGGTACGTGGCCCCGCAGC
ACCAGGCTCGCCAGGAGTAGCAGCAAGCCCACCAGTGAACTGGGTACCGGCCAGCCGGTT
CGCGCTACCAGGGCATCACCCAGCCACTGCAGCGCCACCAGACCCGCCATGGCCAGCAGC
GCTTTGGCGGGGCGTGCGATCCGGGGCCACCGGCGGGTGTGTGAATCAGGCATGGAACGA
GCATCCGCGCGCCGCTCCTGCCGGCCCGGCTCAGAAACGGCTCTTTTTCCGAAACAGCGC
ATCAGATGCCATAAACATCGGGATCTGATCTGGTTCGATTTTATTTCAACTGAATCTGTG
CAACCAGATGATCCCCGGCGACCATCGTGGCCATGCTCACCGACACCGGACTCCCTGGCA
CCGCTCCCGTTGTGAACGCGCTTCACGCTTCACCGTCTCCCCTGCAGCGGGTGGTGGACT
CAGGCCTGCTGCGCTGTGCCGTCCCGCGCTCGCTGGGCGGCAAAGGCGGCCTCGACGATC
TGGTGCATTCCGCGATGCTTCTGCAACAACAGGACCCCGAGGCTGCGGCGGTGCTGTGGG
CGCAGCGCCTGGCCATCGAGGCGCTGGTGCAGACCTTCAACGTGGGGCTGCGTGAGCTCT
GGCTGCCCGAATTCCTGAGTGGCACACGGGCGGCCACGCTGGCCCCAGGCTGCCGTGAAC
TCACCGCTGAAGACACGGGCCGGGGCTGGCTGCTGAGCGGGCGATTGCACGGGGTGCCCA
ACCTGCCCTGGGAGGGCTTCTCGCTGGTCGCACCGGTGCTCCTCGGTGACGGCAACGCGG
GCTGGGTGCTGCTGCGCAGCGAGGAAGACGGTCTGTCGGTTCATGCCGCACCTGAAGCCC
ACCCGCATGGACACGAATCGTCCCATGCCTCGATCCACCTGAATCGCGTCTTCTTCCGCG
AAGACGAATGGCTGGGCGAATGCGACCTGGCGACCCTCCTGACCCCTGCGGCTGAGGCTC
TGGCGTCGTGCCGGCCAAGCGCTGCCGCCTTGAACACTTGAATCCCATGACCCATCGCAC
CATCCCCATCGTCCCGTTCAACAACCGGTCCGCTGAAGACAAGATCCAGGTGCGCTCGAT
CACCGGCGTGTTCACCCGCTGGCGCTGGGCCATGGTGTGGATCACGCAGCTGGTGTACTA
CGGCCTGCCTTGGCTCTCCTGGAACGACCGCCAGGCCGTGCTGTTCGACCTGGAGGCGAG
CCGATTTTTCCTGTTCGGTGCGGTGCTCTACCCGCAGGACCTGATCTACCTCGCCGGCCT
GCTGGTGATCAGCGCCCTGCTGCTGTTTTTCGCGACCACCGTGGCGGGTCGCGTGTGGTG
CGGCTTCGCCTGCCCGCAGACGGTGTACACCGAGCTGTTCCAGTGGATCGAGCACTGCAC
GGAGGGCGACCGCCAGGCCCGCCTGCGGCTGGACCGCAGCCCCTGGAACGCCCACAAGAT
CACGCGGCGCGGCGGCAAACACCTGGTCTGGGCGCTGCTCGCCCTGTGGACCGGCTTCAC
GCTGGTGGGCTACTTCACGCCTATCCGCGAACTGGCCCTGGCCGTGCCGTACGAGTTGGG
CCCCTGGGAGGGTTTCTGGATCGGCTTCTACGGCCTGGCCACCTACGGCAACGCCGGTTA
CCTGCGCGAGAGCGTGTGCCTGCACATGTGCCCTTACGGCCGCTTTCAGGGGTCGCTGAT
GGATCAGCGCACGCTGAATGTCGCGTACGACCACCGCCGGGGCGAGCCGCGCCGGGCGGG
TGCCGACAGCGACACCCGCGCCAAATCCGCCGGGCACTGCATCGACTGCACGCTCTGCGT
TCAGGTCTGCCCGACGGGCATCGACATCCGCCAGGGGCTGCAGGCGGCCTGCATCGGGTG
TGGGCTGTGCATCGACGCATGCAACCAGGTGATGGACAAGATCGAGGCACCTCGGGGCCT
GATCCGCATGGCCTCGCTGCGGGAGCTGGGTGGTAGAACGTCGGCGCCAGGGGTGACCCT
GCAGCGGTTCTGGCGACCCCGTGTCGTGGTCTACGGAACGCTGCTCCTGATAGCCATGGC
GGCCATGACCAACGCGTTCCTGACGCGTTCGGAGGTGCGGCTCAACGTCGTGCGCGACCG
CAGCGTGATGGCGCGCACAGTGGACCAGGGCGCGGTGGAAAACGTGTACACCCTGCAACT
GATGAACGCATCTGACCGTGTGCAGTCGTTGAGCATCGCGGTGCAACCGGCCGCCGAGCT
GCGCCTGCTCAACCATTCCACCGTGGTCTTACAACCCGCGCAGGCCCACACCTTCACGGT
GACGGCGCGCATGTCCTACCAGGTCGCAGCCTCAAAGGCAGGAGAGATTATCGACATCCA
CTTCGAGGTGAGCGATCCGGCCCACCCGTCGCGCGAGCCGGTGCGCGAGCCTTCGACCTT
CATCGTACCGCGATAGGTTTCGAAGCGTGGGCCTGCGCGCATCCAACACACCGCGCCCCC
TCATCCAGCTGGTCCCGAAGCTGGCCAGATTCCCGGCTAAAAGCCACATCTATCAGCAGG
GCGAACCTTCCTCGACCGCGTTCGTGATCCGATCGGGCATTGCCTGCCTGGAGAGCGTCA
ATCACAGGGGCGAGCGCTGCATCGTTCATTTCCTTGGCCCGGGGGCGCTCATTGGCCACG
AAGCCTGTCTGGGCGAGCCACGGTATTTCGATGCCCGTGCCTGCACAGATATCGTGTTGG
AGCCATTCGGCAGCCAGGCCAGGTCGGACCCGGGTCGCCACGCGGGCATCCAGTCAGGGT
CCGGTATGGCCGTATCACACCTGCTACGGGACATTACAAACTTTCGGGTGGAGCTGCACC
GCTCAAGCGCCAGGCGCCGAGTGCTGTTGCTGCTGGAGCAGCTCAGAAAAGCCCACCCCA
GAGAAGCCACGCCCCTCTGGCTACCGAGCCGCCAAGACATAGCCGACACGCTGGACATCA
ACCACGTGACCGCCAGCCGAGTGGTCGCCCGCCTGTACCGCGAGAAGGTGCTGCTCCGGG
CCGCCCGCAACGACGAGGTGGGCATTGACTGGCACCGGGTGCACCGCCTGCTGCAAGCGG
AACCCTGAGCTTCATGCCCACACCTGTGGTGTCGGCTCGGCGCGGTTTCGAGAAAAAATT
TAATCCATCGATATGCAACAACGTTTGCATTGATAGGACAACTTTCACAAGACACCTAAG
CTCGCGCTAACAGTCAAAACCCAGCCACCGAACGGCTGGAAAACACAACAAGTCGAGGTG
TCTAGACACCTCCGACAGGAGACAAACATGGAGCGTTCGTTCGCTGAAGAGTTCTCACGC
CTGTCGCTGGGCGCTGGAGAAAAATTTCATGGTGAAGGCATCCTCGCCGTCACCAAAGCC
CTGCTGCAGTCCGGTGTGAGCTACATCGGCAGATACCAGGGGTGCCGGTTTCGCACCTGA
TCGATGTGCTCGGCGATGCACGCGAGTTGTTGGACACGCTGGGCATCTATTTTGAGAACA
GCGCGTCCGAAGCCGGTGCCGCCGCCATGCTGGGCGCTTCCATCAACTACCCGGTTCGCG
GTGCGGTCACCTGGAAGTCCACTGTGGGCACCAACGTCGCCTCGGACGCCCTGTCCAACC
TAGCCTCCGCCGGTGTTCAAGGTGGGGCGCTGGTGATCCTGGATGAGGACTACGGCGAGG
GCTCCAGCATCATCCAGGAGCGCACCCACGCGTTCGCCATGAAGTCGCAGATGTGGCTGA
TGGACCCCCGGCCCAACCTGACCTCCATCGTCGAGGCGGTTGAGAAGAGCTTTGAGCTCT
CCGAAGCCAGCCACACGCCGGTCATGCTGCAGTTGCACATCCGCGCCTGCCACGTGCACG
GCTCCTTTGTCTGTAAAGACAACCGTGCGCCCGAGATATCGACCCGCGAGACCATCAACC
AACCCAAGTTCGACTTCTCGAACATCAACCTGCCGCCGTCCATATACGCCCACGAGCGAC
TGAAGATCGAGTCGCGTTGGCCTGCTGCGGTCAACTTCATCAAGGACCACCAGCTCAACG
AGCGCTTTGGCGGCGACTGCACCGACGTGGGACTGGTCATTCCAGGCGGTCTATACAACG
GCACGATCCGCGCACTGCAGCAGCTGGGTCTGGCGGAAACCTTCGGCAACAGCCGCATTC
CGCTGCAGGTGCTCAATGTGGTGTACCCGCTGGTCCCCGATGAGCAGAGGATACCTAAAA
GCCCCAGGCAAGGCCGACTGACTGCTTGAGGGCGACAAGTTGCACGGCGAGGATGTCGCT
AGTGGGTCGCGCACAGTCGCTCACCTCGGGCGCGAGGAGTCGTTCACTAAGCGCGCCAGG
CTGGCATGTGTTGTGAGGCCGGTGACGGAGGTGCAGCGGTCGTTCGTCCCTTCCATCCTT
GAAGGACAGGTGACCTCAAGCCGCCGACGTTCAGGCGAGCTACGCCACCGACAGCAAGCA
GCCTCAAGCGACCTTCGATTTTTCAAGTTCGGCTGTGCAGCGTTTAGGGTGAACAACGGG
AAGGTGCACTCAGTGCACGACCAGCACCGGGACGGGTGAGTGGGCCAGCACCTCGGCGGT
GACCGAGCCCATCACCATGCTTCCAATCGCTGAATGACCGCGGCAGCCCATGACGAGCAT
GTTGCTCTGGAACTGCTTGGCAGCCTCCACCAGTTCCCGGGCGGGCTCACCCTGGCGCGT
CACGCAGAGTGGCGCGAAACCGTGGGCGTGTAGGAACTGGTAGTGCTCCTCCAGCAGAGG
GTTGTTGGTCGCCACGTCATAGCGGTTGCCTTCACCGGGCTGGACGTTGAACAGCACGTA
GTCGTAGGAGGGTCGGAACATCAGCTCGTTGGAGACGATGTAGGTCAGCATGTGCCGCGT
AAAGCGGCTGCCGTCCACCGCCAGCAGTAGTTTCATGGACAACATGGTCATGGTGCGGTC
CTCCCTAAATTGCGACTCGCGTCACGTTTTTACACCATATCGACGCGAAACCCCAAGACT
GAAGCCCGCACCACCGCGTCCCTCAACCAGCTGTGGGCGCTGTTGTGGGACGCCTGACGG
TTCCACAGCGTGTCCACATGCACCACGGGTCGAGAGCTCAAGTACATCCGATCAGACTTC
GGATGCAGCAGTCACAACGTACCGTCGCCTTGCGCCTCAAAGCGCTGATCATTCGTATAA
GCGTATGAAACCCTTCGAGGCGCTGCCGGCCTATGCCGGCAGAACCTTGGAACTGGTTGT
TGTCGAAGCCACCCTTGGCCGATCGAATGCCCGGAAGTGTTGGCCGATGCCTGGGACACA
TCAGAAACAACCTCATACTCCGGCAGTACCTGCATGTGGCGAAAGAACATAAAAGATAGC
GGCCATGGTTCCAGCCCTCTCGCGCGAGGGCAATGCGGCGGGGTTGGCAAACCCGGGATT
GCCCCCACGGGGTGCGCGCGCAGCGGGCGGATCAGGCGTCGAGCATGACCTCGCCCGTGG
ACAGGTCCACCAGGGACATCACCCGGTCGACGCGGAAAGTCCGGTACCCATGGGCCTTGG
TGCAGTAGGCCTGAAGGTACTGGGCTCGACCGTTACCGCTCAAACCCTTGAACTGGATCA
CACGCTCGGACACCGCGCCAGTGGAGTCGGTGTACGTGAGTTCGTATTCCTGGCCAGGGG
TCAGCGAAATGTTTCGGAGCGGCGTGGCGGCTGCGGTCTTGCGCAGGCGCTCTTTCTTGA
TGGTTGGTGGTTCCGGGGTGTCCCATGTGGGCCGGATATCCCCCAGTGGCATCACCGGCA
GCGGCGCCGAATCGGCGAACTCACCCACCGCGGTCAGCAGCTCATGGGCTTCGTTCTTGT
CGAGTTTGCCGTCCGCCAGGCACTCGCGCAGCAGCTCCAACACGTATTTGGCGTGCGTGT
GGCTGCTGGGCTGATCGCTCTCGAATACAGCGAAGGCATGCAGCAGCTTGCGGGCTTCGC
CTTCGGTGATCTCTTCGTCCAACCGGGCTTCCCGGCAGAGCTGGCGCAGGTATTTCAGGC
CCGAATTGACCGGTGCTGGCTCTGCCCACTCGAAGACTGTGGGCTGCGGCCGTGGCTTCA
GCGGTGTGTAGGGCGTCTTGTCGGTGATGCCGGCCATGCGGCGCAGGTATTCGACATCCT
GCTGCACTGTCGGCTCGCTGGTGGCCTTGGGTTTTGGCTTGGGCTTGTCGCGCCCAAATT
TCCAGATCAACCAGCCACCGATGGCCAGAACGGCCAAGCTCAACAACTCCATTCCCATCC
TCCCAGATGTAAGTAACTTACATTTTAGAGGGTCATTTCTCCGGCTGATTTCTGGCGATC
GCCAGCTCGTGCCAGCGCATGAATTCACCTAGGCTCATGCCGGCCGTGGTGTCGGGGGTC
CAGCCCGTGAACACAACGTCATTCGCTGAGCAAGGCTTCAAGTTCCAAAGTTTGAGAACG
TAGGTCGGTGGCAACGGAACCGGCACAGCCCATTTCAGGCTCGTGAGATGAGCGCACTTA
GGTTTCGCCTAGAGGGCGCCACTCTTGCGCCGAGCATCACGCACATGTGGTGGCTGACTT
GCAGTTCCTTACTCTTGCCCAACATTCGAAGGTTTCGATGAGGCGCTTGGCTTGGGCGCA
GGCTGGATCGAGGCGGTCGCGCAGCAGCTTCCATGCTTTGCCCAGTAGACCGAACACCCC
AGTGGCTTCGCCGACGATCGACAGCTCAGGCAACCTCGTCCATCAAGGCAGCAGTCAGCT
GGACTTGGGTGGTCTGGCGGGCGGTGAGGCGCTGGCGCAGGTCGGCGTAGAGGCGGCTCA
GGGATTGGACGCGGGCAACGATGCGGGCTTGTTCGGCCAATGGCGGAACCGGTACAGGCA
AGTCCTTGATGTTTTTCAAATTTAGGCCTGGTTTTGCGCCATAGCTGCTTGTCAGAAGCA
GCTGTCGTCCGCCGTGCTCGCTGACCAACCAAAGATGGAGATAGTCCACCAAGCGTGGAT
CATGCAACCGCACAAGCGCTACATGTTGACTGACATAGGCCTCTGCGATTGGGTCTAACA
CCAACGCTGACTTTCCAACATTTGCGCCAGTGATTGTGATCAGGACATCTCGAAGACAAA
CCTTCGTTCGCACGCCCTCAGCAGCGAGGGGAAGCTTGACATACGCACGGTTGTCAAAAT
CAATGCGGTTGTACTTGATGTCTTGGGAGCGAATGAAAGTCGCCCCCTCGTCCGAATAAA
AGTCTTTCCAGCTTCTGGACCCGCTGGTGACGAAGGTACTCAGCTTACCTAAGGTGGCCC
ACGCCCACCCCCTTGGGAGCTCGAATGGAGGATCAATCGTCATGTCGTCATCCGTCGTAG
CCGACGACACGACCTCCGAAGGCAGACGCGATGTCAATCGACCCGTGGTCGCCAAATGCA
ATATGGTTTGCTCCAGGGCATCAATGGCTTCGGGGCGGTCGAGCAGGACGTCGAAGTGGG
TGGCAACGCGTTGCCAGTTTTCGGCCAGCTCTTCGGGCGAGTTGCTGGTGGTCAGCGCGC
CCAGTAGAGTTTGCACGAGCTGGGCGTGTTGCGCGGCTTCGAGCTGGCCCTTGGCTTCGA
GGGCATCGCACAAGCGCATGAGTTCTTCGACGCGGGAGACGATGCGGAATTGCTCGATGA
GAGGTGGTAGACCGACAACCGTGGCGATGACTTTCTCGCGAGAGATATTGGGCTGTGCAC
CACCTGCGCCGATACTGATGAAATATGGCTTCAATGCCTTCATGAGCAGGAGCAAGTAGG
TGTTTGAGAGCCCTCCATAAGGAGTGCACGCACATACTGCTTGGTTAGTCGTTGCGGGCA
CGGAAAGAATCGAGGTCTTTCCAATGGTTGCCCCGTACATCGCAAGCAGCACATCCCCCA
CTGCATTCAAGCGAAGAGAACATTCGCGAAGCGCTTTGTCGGTGACTGTCTCTTCTGACT
CGGAAATAAAGTCAGCCGTTAACTCTCCTGATTTGAACCAAGGAATCTGTCCTCCGTAGT
ACCTACTGTTCGCCCTCGACGGTGTCGCGCCTGCCCCCCAGTCGCCAAGATTGCCGAGAC
GCTCCCATACCCAGCCTCTGGGCAGGTCGAACAAGTATTCGCTTTCCTCCACTGGAGTCA
GTGGCTTGGACCGGCGGATTTTTTTGGTGGCTACTAGACGCTCTCTTTCCTCTTGCATCT
TTTTCAGCGATTCGCCCGCTGGTTCATCTTTTGGATCCTGCGGCACCAGCTTGCCCTGCA
CCGCCAGCGTCAAGATCAGTTCACGCAGCTTGGCGACGCCACCCGGCGCGGTGGCCATCA
GCTCAAAGTGCTGCACCAGCGGCGGCCGCAGGGTGCTGAGGTACTTCGCACTGGGTTCCC
TGACTTCCATCACCGCACTCATACGCGGGCTCCGCTCAGCGATTGGGCCAGGATGGCTTT
GAGCTGGTCGCGCAGGCCTTGCGCTTCGGCCTGCAATTTCGCGTAGTCGGCCAACAGCAC
CTCGGGGTCGTGGCTCACCGCGTCAACGGCGTGCGGGTTCTTCTGGTCGAGGTTGTAGTT
GGCAGCCTTGATCTGGTCGATGCTCACCTTCCATGCGCGCTCGTTTTCCACCCGGGCGGC
GAAGCCATCAGACTCGCTGCCCCACCAGGCTTTTTCGGCGTCGAACTCTTCGATGCGGAT
GGGCTTGGTCTTGTTGTAGTTTTTCACGCCCTCGGGGTACGGGTGTTCGTAGTACCAGAT
GTGCTGTGTGGGCTGGCCCTTGGTGAAAAACAGCAGGTTGGTTTTGATCCCGGTGTAGGG
CGCGAACACGCCATTGGGCAGACGCACGATGGTGTGCAGGTTGCACTCTGCCAGCAGTTG
CTCCTTGATGCGGGTTTTGACGCCTTCGCCAAACAGGGTGCCGTCGGGCAGCACGAGGGC
GGCGCGGCCGTTCACCTTCAGGATGTGCTTGATGAGCACGAGGAACAGGTCGGCCGTTTC
CTTGGTCCGCACATCGGCGGGGAAGCCTTGCTCGATGCCCGGCTCTTCGATGCCGCCGAA
GGGCGGGTTGGTGAGCACCACGTCGACCCGGTCGGCTTGCGTGACTTCGCGCAGCGGACG
GGCGAGCGTGTTGTCGTGGCGGATGTTGCTGGGGACTTCGATGCCGTGGAGCATGAGGTT
GGTCACGCACAGCATGTGGGGCAACTGCTTTTTCTCGACGCCGCGAATGCTTTGCTGAAG
CACGGTTTCGTCTTCGGTGGTCTTGACCTGTTTGCGCAGGTGTTCGATGGAGCAGACGAG
GAAGCCGCCGGTGCCGGTGGCGGGGTCGAGCACGGTTTCGCCGAGCTGGGGGTTGACCAT
GTCCACCATGAACTGGGTGACGGCGCGGGGCGTGTAGAACTCGCCCGCATTGCCCGCGCT
CTGCAGGTCTTTGAGGATCTTTTCGTAGAGGTCGTTGAACTGGTGGCGCTCGCTCTGACG
GTTGAAGTCGATGGTGTTGAGCTTGTTGATCACCTGGCGCAGCAACTGGCCGCTTTTCAT
GTAGTTGTAGGCGTCTTCAAACACGCCGCGCACCACATAGCCGCGCGGGTTGCGCACGGG
ATCTGCGGCCAAGTTCTTGAGGGTGACGAACAGCTCGGTGTTGACGAAGTCTTGCAGGTC
GTCGCCGGTCATGCCTTCGGGGTCGGCGGCCCAGTTGCGCCAGCGCATGCTTTCCGGGAT
CGGGCTCTTGTAGGCGTCGCGGGTGAGTTCCAGCTCTTCTTCGAGCGCGTCAAACACCTT
GAGGAACAGCAGCCAGGTGAGTTGCGAGATGCGCTGGGCGTCGCCATCCACGCCGGAGTC
CTGGCGCATGATGTCTTGAATGGATTTGATGACGGGGGAGAGGTTGGACATGCGTTCGGG
GGTTCAGGGAATCAGAGAGCGGCTGGCGAATACAGCTCGCGCTCAAGGGTGCTCAGGGCT
TCAAGGTATTGCGTGCGGCCGCCGAAGCTGCGGATCAGCTCCACGGGCAGGCCGAGCTGA
TTGACCGGGGGCAGGCTGAGCACGTTGTTGGCTTCCAGCGTGGTGATGCCTTCGTCGGCG
TATTTGTCGAGCAGGGCTTCGATCACCTGGCGGGCCATGGGACCGTATTGGGTGAACACG
TTGCGCTTTTTGACGCGGTTCGCCCGCTCGCGCCGGGTGAGCGGCGGCTTGTTGTATGCC
ACGTGGAGCAGCAGATCGAACGGGTCGAGGTCTTTCAGGCCAGTGTGGGCGACTTCATCG
GCCAGCGCTTCGATCAGCACACCCTGGCGCTCCAGCTCTTCGATGAGCACGGCTTTGCGG
TCGGCGTCGTTCCAGGCTTGCAGGAACTTGTCGAGCGAGTCGTATTGGCGGGTGAGGTTG
ATGCGGGTGTAGTCGCGCAGGCTCTCGGTGATGAGCTTGCCGTCGGCGTTGAGGTATTGC
ACGCGCTCCCGGGCCACGGTAACAGTGACCACGCCGCCAACGATGAACTTCTTGGGCTCG
GTGCTTCCGCCCTCGCCAGGGCCAGTGGTGGTCGGCCACATAGGCGATTGATCTTCGCCC
GGTTGCTGCGGCGTGATTGGGTCATCGACCACCGGCGGCTCGATGGGGTCGCCTTCACCG
GGCTCGTAGATCTGCACCGGGTCACCGTCGAAGGCAGGATCTGCGAAAAGCTCGGTGGCG
CGCTTAAAGTCCATGATGGTGAACCAGCACTTGCCCAGGTCTTCGCGCAGGCGTGTGCCG
CGGCCGATGATCTGCTTGAACAAGGTCATGGAGCGGATGTTCTGGTCCAGCACAATGAGC
TTGCAGGTTTGTGCGTCAACTCCGGTGCTCATGAGCTTGGAGGTGGTGGCAATCACTGGG
TAGATTTTCTCGGGGTCGATGAAGTTGTCGAGCTCGCGCTTGCCTTCAGGGTTGTCGCCG
GTGATCTGCACCACATACTTGGGCTGGGTGGCGCAAATGTCGGCGTTGGCATTGGCCAGG
GCCTGGCGCATGCGGGCGGCGTGGTCGATGTCTTCGCAGAAGACAATGGTCTTGGCGTTG
CGGTCGGTGGCCTTGAGGTGTTCGGTGATCTTGGCGGCCACGGCTTCGTCGCGCTTTTCC
AGCACGAGCTTGCGGTTCATGTCGGCGCCGGTGTAGACCCGGTCTTCGATCAGGTTGCCC
GCCTTGTCGATCATGCCCTCGGTGGGGCGCCAGCCGAAAGTGTCGCGATCCAGATCGATG
CGGATGACCTTGTAGGGCGCGAGGTAGCCGTCTTCGATGCCTTGTTTGAGGCTGTAGGTG
TAGACCGGCTCGCCAAAGTAGTGGATGTTGGACGCGGTGTCGGTTTCCTTGGGCGTGGCG
GTCAGACCGATCTGGGTGGCGTTACCGAAGTAGGTGAGGATGTCGCGCCAGGCCGAGTCT
TCGGCGGCGCTGCCTCGGTGGCATTCGTCTACGACGATGAGATCGAAGAAGTCGGGTGAG
AACTGCTTGTAGATGTTGCTTTCTTCTTCCGTGCCGGTGACGGCCTGGTAGAGAGACAAG
TAGATCTCGTAGCTTTTGTCGACCAGCTTGGTGGACTTGTTGACCGCCAGGTCCACATCG
TCAATCGTGACGCTGCCTTGCGCATCGACGCGCTCCACGCCCTTGGCGTTCGGACTGAGC
TTGGCCATGGCGCCCTTGAAAGGGCGGAAGTCGTTGACCATGGTCTGGTCGATCAGGATG
TTGCGGTCGGCCAAGAACAGGATGCGCTTCTTGGCGCCGCTCTTCCACAGGCGCCAGATG
ATCTGGAAGGCGGTGTAGGTCTTGCCGGTGCCGGTCGCCATGACGAGCAGCACGCGGTTC
TGGCCACCGGCAATGGCCTCGACCGAGCGGTTGATGGCGTTGAGCTGGTAGTAGCGCGGT
GTCTTGCTGGGGGAGTAGTCGAACCCGGCAATGCGCTCGACTTCGGGCGTCCAGCCCTTC
CAGCTGCAATAGCGCCGCCAGAGCTCGGTCGGGCTCGGGAACTCTTCCAGCGAAATGTTC
TGCTCCAGCACACCGGTGGCCAGGGTGGCGTCGCGGAAGACAAAGCCGTCGCCGTTGGAG
GAGAAGCTGAAAGGCACGTCCAGCAACTGGGCGTACTTGATGGCCTGGGCCATACCCGCG
CCCAAGGCTTGGTTGTTGTCTTTGGCCTCCACCACGGCCAGTGGGATGTTGAGCTTGTAG
AAAAGCGCGTAGTCAGCGCGCAGCACCGTGGACTTATCGCGATACGCCTTCTGGCCGCGA
ACGACCACGCGGCCCGCCCGCAGGGGGAACTCGCGGTAGATCTGGTCCATGCCGTTCCAG
CCGGCAGCCTCCATGGCCGGACGGATGAACTTGTCGCAGATGTCGCTCTCGGAGAGATTC
TTCTTGTCCATCGGGCTCCCTGGGCTCGAATCGAAATGGAGTGTGTCTCGGGCTTGGCTC
TTTCGACACAAATCATTATCGGGTACCCAGGCACACACTCTCCTCCAGCGGACTGTGCTG
GAAGCGGCTCCTCCGAGGAGGGCCGATATTTTCTGCAAAAAATCTCAGAATCAGAACGTA
AGCTCTTGATTTAAAAGAAGTTTTTGCAAAATTTGCCGCGCCGAAATAGACTCACTGCTG
ACAAGTGATCTGGCAGCGGACTCTTGTGTTCTGTCTCCGCAGTCTGGCCCACCACACCCG
ACTCGAACACTGGCACACCCCTACAGACCGTCAAGCAGCTGGCGACTTTTTGAAGTCACT
TCCCACCACTCCATCCCCAGAACCCTGAAAGGATCCCCATGAACGGCTAGTGCACACAAA
GAAAAACGGCGAACAGGCTGCCACCGGTTCGCCGTCGTCTTTACCCCGGGGATTGAGGCA
AGTCTTGAAGGACGTGTCAAGTGTATGGCTGCGCCTGCGCTTTCGTCAATCCCCCTCTTC
TTACTGATTTTGACGAGGGCGATATGCGAACGACAAAGCGTTTTTCACCAGCGGTGCTGG
ACAGGTTCATACGTGAAGGTAGAGGTACTGGCAAACGCCAGGAATACGTTCCGTGGCACA
AAGTCTCAAGGGGTGACCCGTCGAGCAGTGGTCGAAGTCACTGGCACCTACTAGACGGTA
GGTTCAGCCACCTGCTGAGTGATGTGGAACGGACATGCTTGCACTTCATCAGCATGATGG
GAGGGCTCGAAGACTGTCGAGAACAGTACCCGCTTTCGCTTGATGACTCGACTCATGCTC
TGGTCGACTACGGGGTCGGAAACCCGCTGAAGCTGTATCCCGGAACCCGCGCGATCGCAA
AGGAGCTGGGATACCGGCACCCACAAACGCACGGTTCTGGCGCGTCTTGCGAATGGGTCC
AGACAACCGACTTTTTGGTTGTTTTGAATGAGGTGTGTAACCCACAGACTCCCAGCGCAA
AGTCACTTCTGGCGATATCGGTCAAGCCCAAGACGGTGTTGCCCAAACGCACTCTCCAGT
TGCTTTCGATTGAAAGGAGCTACTGGCTCACCCGCGGTGTGGACTGGATTCTCTTCACGC
CTGACCTGTACGTTCCTGAAGTGAAAAAGACACTGGAACGCATTTCACCTTGGACGACCA
AACCTGTTTCACATGACGCGCAACAGCTTGCAGCGGCTGTAGCCAGAAAGTTCTGCAACC
TGGCCTATCGAGATCTGCTCACGAAACTGGAAGCGCAATTCGGTTCGTCAAATGAGTCCA
TGCATGCACTTTGGCAGTCCGTGTGGAACGGACTCTTGCCCTTGGACCTCAAGCAACCTT
GGCATCCCACAAGGCCCCTGAAGCTCCTCAACCAGAATGAATTCAATGAGCTGAACCCCG
TGGCTTGCCGGAGGTCGTCATGGAATTCATGATCAACAGTTGCTTTCGTGTGCTCCAGTC
TCCCCCAGAAAAGGAGCTGATTCAAGCAGGTGTCTACCGTGTTTTGCTCGACGACCTGAG
GCAGAACATAACCTGTGCAGCCTTGATCTTTCCTGAAGGTGATGCCGCATCACGTCCCAA
GGTCGGACGCCCTTCCAAGCCGTCAAGTCATCGCCTTCACGCACCCAAAAAACCACCACA
ACCCTTGGTTGGAAAGCTGTCTTGGTTTGACCGGGACCTGCTGCTATGGATGCACAAAAT
GGAGCATCTCATTCCGTTTTCTGTGCACCCTAGAGTGATCGCCAGTTACGCAGAGAAAAA
GCCTGCAGAACACTCCGCCGCAGTCAAGCTGTATGTAGCGCGTGTGGAGAGAATGCGGCT
TTTCCTGGACATCCAGCATCTCCAGGAAAGCATCGTCGTCTACCAGGGCGTATCGGGCCT
TGTCCGCGAGACCATGGCTCGCTCAGAGATCAGCAAGCCAAACGTGTACAAGCTTTGGTC
GTTGTTGTTGCGATTTGGTCTGGACCAGAGCAGCCTCTACCCAGGTTTCGATCAATGTGG
AGCGCCGGGCGTGCTCAGACCATGCGACCCTCCCCGAGATGGCGCTCTGCCCAGAAAAAA
AGCCGGTCGCAAGTCACCTGATGAGCGTCTGGCAAAACTTCATGGGGAGGTTGTCGAACC
CAAACAGCCGGGGATGACGCTCAAGTGGAGAGCTTTGGTTCTGGCAGCAGACAAGAAGAT
TCCCGTACCAAAGCCACGCTGGAAGGATCGCCACCGGATGATCGTGGATACAGCATTCAC
CCGTGACGCCAAGGAAGAGAACGGCAAGCTGGTGATGGTCCCTCCAGCGATCTACGAATA
CCCGAGCCCTGAACAAGTGAAGTGGCTTTTGGGAAATGAGCTTTCGAAGCTCGAGCGCCT
CATCGAGCGGACAACCAAACGACATTTTGACTCTCAGTTGCGTGGGCTCAGATCACGCAG
CTGGGCTGGTATGGCCGGGCCCAATCACACATGGACCATCGATTCGACCATCGGTGATGT
CTTCCTTCGTTCCAGCATCAATCCAGCCTGGATCATTGGTCGCCCCGTGGTCTATGTCGT
CGTCGACGTATGGTCGACCGCGATCGTTGGTTTCTATGTTTGTTTGACCGGACCCAGTTG
GGCCACCGCTGCGGTTGCTCTCTTCAACTCGACGGCTGCGCCTGATTTGTTCCAAAGGGT
CTACGACTACACGCCCATGGCCAGCCTGTACCCGGCCCCAACGCTGCCGCATCTTCTTTT
GTGCGACAGGGGCGAATATCTGTCTAAGCGGCATGCGAAGACCTCGCTCGAGCTTGAGTA
CAACGTGTCCTTCACACCGCCCTACCGGGGCGACCTCAAAGGCATCGTCGAGGTCCTGCA
CAGAATCGCGAAGGACAAGCAATACATCTTCCTCCCGGGCGCCATCGACTACCGCCGTAA
GGAGCTCGAGCTTCGCAGGTCCCATCCAGATCAATCCGCGCTGAACTTGCGCCAGTACGT
GGCCTTTCTGTTCGAGCTTTTTACCGAATACAACTTCACCGCAGATCGGCAGAAGCATAT
GACTGCAGACATGATCGCAGCTGGCGTCTTCCCCTCCCCGGCGGGTATTTGGAGGTGGGG
AAACGATATGGGTTTGGCCTATCGCCGCGCGGTCCATCAAGATCATCTGATCGAGCAATT
CTTGCCACAAACGCAAGCCCGCGTCCGCCGCGATGGTGTGTGGTTTTCAAAGTGCGACTA
CTCTCATCCGACCCTTGATTCACTGAACTGGACCGCTACTGCGCGCAACCTGGGTGGCTG
GGACATCGGGGCGTGGCACCATCCAGCCTCGATGGGGTCACTTTGGACACGACTGCCGGG
GCATCCAGGCTTGAGCGAACTTCGCATATCAGCCGAAGCCCGAGCGACAAACGAACACAG
CCTGGATGAGTGGTCGGATGCCCTCGCCATTTCTGCGCTTGGTAAGAAGGAGCGAGACCA
CCAGCGCCTGGAATTCTCGATTCGGACCGCTGAGCGGATTCGGGAAATTGTGGTCGACGC
CAAGCAGACGACGCGCGAAGCCACCGAAAAGTCGACCGGTCCTCGTCCGACTTTCACTGA
GGCCAGACTCATGGAAGTTGCTGCCGGCCCCGGTGTTGAAGCGTCCGAGAATCTGGTTCG
CGAACGGCTCCACGACGAGGCCATGCAGGCACACGAGGATCGCATGGCCTCGTTCATCAA
CGCCCTCAACATGGACGGTGAGTGATCATGGCGCCATCAAAAATCACCACCGCTGTCCAC
GAGGGCAACTTGCTCACAAAGGCACTTCTTCGAACGCCGGATCCGGATGAAGTGATCAGA
CGCCTGACCTATCTTCCTCCGCTTCCGCGCAACATTGCCGCCGTGCCCAAGCATGAACGC
CTGCATCAGTTGATGGTGGTGCGGGATCTACACATTCCCTCCGCCATCGAGTGTCAGCTC
CTCAACACGACCGACTTGATGGTCAAGAACGGATACACCTACCGAGACCCCCATCAGGCA
GCCACCTGGGCCGTTCTGAGCGGAGACGTCAATCCTTCTGGGGTTCGTCTTTCCAAGACC
ATGGCTGCCGCTGTGGAGGGCATCTCAGGTGTTGGAAAAACCGAGGCATGCCTTCGGTCG
CTGCACGCGCTGGGTCCACAAGTGGTGCAGCACGACTCATTCCCAAAGCTTGTGGGTGGG
CTCAAGCAAGTTGTGTGGCTCTCTGTCGAGGTGCCCGCTTCAGGCCGGGCCGTCGACCTG
GCTCGATCACTCATGTTGGCCTGGGATGTCGCAACCGGTGAGTCACGCTTCAACTCGACC
ATGGAGAAGACCCGCTTCGATGGGATGAAAGCACTCGACGAATGGCGCCAGGTAGCCACC
GCTCATTTTCTGGGCATCCTCCATCTGGATGAGATCCAGAATCTCTTCAAGATCAGGTCC
CTCAAGGAGCGGAAAGCACATCCCGGCGCAAGACAGGAACTGAGCATTGTCGAAGACCAG
GTGCTTCGCTGGTTTCTTAGCTTGACCAACTCCGGTCAGATACCGTTGCTCGTGTCAGGC
ACGCCGGACGGCATTGGGGCGCTCTCCAAGCGACTGAGCACCGCTCAACGGATCAACACC
GGTGGGTACCACCAGTTTGATCGCTTCACGGACCCTCTGGCCAGGTCATTTCGTAAGTTC
TTCTTGCCGACCCTGGCCAAATATCAATACGTAGCGAATCCACTTCTGGTCGATGATTCG
CTGGCCAAACTGATCATTGACCTGACCGCAGGTATCCCTCGGCTGATCATCGCACTCTGG
ATCGCAGCCCACCGTGTTGCATTTTCCAGGCGTGATGATGACCTGAGGTTTTCAGACTTC
ACGGATGCGGCTTCGACATGGCTGGCCCCTGTGCAACATGCCGTCAAGGCCATCAACGAT
GGCAACGCCTCAGCGATGAACCGGTACGAGGACCTGACCCAAGCGGACACATCGTTCTGG
ATGGACTTCTGGTCTATGCACATAGCGAACCTTCATTCTTCTTGAGCCTAGAGGGCTACA
AGTTGATGGCTGCCTCCACCCTCTAAGTACGCCTGATTGCGTTGGGCGTCCTCAACCATA
CGACCTACTTTCCTGACGGGCGGCGTGATGTTCCCAGAGGGCTTGCACTTGATGATGGCA
AGAGCGGCTTGATCGGCATTCTGGATCAGATACGAAAATACAACGACATAGACCAAAGTA
CTGCTGGTTGGCGATCCAAGGAAGGCATCGTCGATAGGAGACCAACTGGTCCCCCGGTGG
TTTTGACGCAATCCTGGAAAGACCTCATCCAAGAAGGTCGCGTCAAAAGTTTCCGCAATC
CGATCACTGATATAGGGAAGTCTGTGAGCATATGACCCTGTATGAAAACCATGGGCGTGC
GCGTGCAACCTTGCAATCCTTGAAACCTCTCTCCCGTCTGTGGCCAATCCTGCATTCATC
AGGTGACTACAAACATCAAGGAATCGCTCGACATGCACCTCCTTCTCAACTTCTACATAT
TGTTCGCACTCCCATGAACATCGAGTTTGGATGCATGCGGCCGGAGACAGCTGACCTACC
TTCTCCAGATCGACGCAGCGCAGTGGCGCTTTGTGACGCGGACACACAGCACGACCAGGA
AGCTGGTGCTCCCTGCGCCAGTACGATTGCCCATGAAAACCTATGTCCTCTTGAACGCAC
ATGGGGCACAGATAGCCATCAGCTCGGGCAGGACGCATCCCAAGCAACTTAAGAAATCCA
CTTTTCTTTTCTTGTCCAAGAAAACAGCTCGGCTCAAAGCGGGCAGCAGAACGCCAAAGA
CCGAACAGCGAGTGATCTCGAAGAAACAAGCTGAGATCCATAGCGGCAATCGAAGCCATC
AACTGGACCAGTGTGACTTCGAGCCAACTGTTTCTACGCCTTCCTTTCACGTTGAGCAGT
GCGTCAGTCATGCCGCTTTTACTTGACCAGCCATTGAGCCTGGCCACACGTCCCGCATAG
CCTCTGACCCATTCATCTGGCAAGGGCTGGGCTCGGACCAAGGTATCGATCATGCGGGTT
CCTCCAGCTTCGAGGATCTGGACACGGGTCGCAAGACAACGAGGGACCTGATCACGGCCG
AGAGTGCCCTGGCATGCATCTGGGTGCCATCCCAGGTTGATCGGACGGCCTCGATCAACT
CAGCATTTGCTTTGACGGCTGCGACGGAGACACCGTCCTGCAAACGTTCGGCAAACAAGC
AAACATCTTCCTGCAGGCGGGATCGACGCAGACCTTTTCCACTGAGGATTCGGCTGATCT
GCGACTGACTCGCATCCAGTGCCTCAGCCACCTCTGCTTGGGTGATGCCTCTGTCTCGAA
GAACGTCAGCCGCTCTCTTGACTCTTGAGTGAAGGTCCATTTTTATCATGCTTTAAGCAT
ACTGAAATGCATATATGCATGTCAAGAGGCGATGCAAGCTTCACCTGCAATTGCAGGCGC
CCGATTCACAAAGGGAGATTGGCTTGCCCTGATGCCCGAATGCGAGGAAGCAGCACCTGC
TCGAGGACTTTTCTTGTCAGCGGAAGCCGATCCAAGACCCGCAACTTCGGACCGAGTTCT
GGAAGCGCTTGGATAACCTGCCAAAGGTGCAGTTTTTTGTGCGGCTGCTTACCCTGCAAG
TCCAGAAGAAACTGCCGCACTCTCTGACTCAACTCGATATCTCGCTCGTCCCACCGTACA
GAAGAGCGCCTCGCTTGCAAGCCAAGTCGAGCCGTTGGCGAATGCTCTTGAAGCCATGCA
CGGTCATTTCGATACAGCCATGCGTAGGCGCCTGGAGCCAGTGAACGCACGAACTTGATA
CCCAACGACGCATGCTCGTCCAGCAAACTCGACCAGGTCGTTCTGGCCTGACCCTGGGCC
ATTTCAAAGCGTCTGGTTGTCCACTTGTGATGCAGCCCCACCTCGGTCCGCAGGAGCCGT
GTCACGGTCTCAACCGACACACCGTGCTTGAGCGCAACCACTTCCTTGTTCAGGCCATCC
AGAAGATCGGCTGTCAATACCGCTCTTTTTTCTGGGACAAGGACCTTCGCGCGCCTCATG
ACCTGGACGCCAGCGCCTGCCGCCCACGCCATAGCTGTTCCAACGTCTACTCCCACTGCT
CGCGCAGCGCTGGTAGCTGATATGCCAGCCCGCATGTTTTCGATGACAGACAGCCTTTTC
TCCTGGTTTGCATCACGAGCCTCAGTTGCGCCGCCATCGTGCAAAACAGGTGGAAAAATG
GCGAATGCTGACAACTCGCGGGAGGCCATCGCCGTGGCTTGCAAAAAGTCCTCGGCACTG
TCGAACAACCAGAACGCCATCACGAACCAACGAAGTGGGTGGGTTCCAGTTCGCATTGGT
CTGAGCAAACGTCCCAGCTGAACAGAAGCTTCGTTCGCGTCCCTCGGCAAGGACTCGAAT
TCAGCCACCATTCGGAGTTCTCGTACATGCCTCATGAAAGCATCAGACATCATGTCCAAG
CGCAAACTCGACTTGGTGGTCATCCAGCCAAGCTCAGCGACGCGCTCCCGAAACACTGTT
TGAAGCACATGCGAGGAAAGGCAACCATCTTTGGGGCAAGACTGGTACACGGAGTTGACA
AACTGAGCCAATCTGCTCAGTGCCGTTCGTACGTCTTGCGTCTCGACACGCACCGCAGGA
TCCAGTCTGTTGGCCTTCGGTAGATGCCAAAGAAAGCGCTCCACTCCATTGGACTTGACC
GACGATACCCGCAACAATTCTTGATGTCTGTTGCAGTACCAGACGCCCGGGTACTGGTGG
CTGAGATGCCAATACGACCAGCCATGCTGCTCTCTGTCCTGCTGCATGCAAACAGGACAG
CTTTTCAGTGGGTGATTTGCGCGAAACCTGCTGGTCAACAGCCCAAGCCTGAACTTGAGA
TGAGCCACCGAGTGACTGGACATGAAAAAGGACACGTCACGTATGACCGCAGGCTCCAGA
AACGGGCGGTAGTAAGACAGCAACGTTCGCTCTTTGGCCAAGTTTTCAGCGATGCCATAA
CAAGCATTGGTTCGCAAAGCAAAAGCCGAGAGACCGCTGGGCAGGTCATGTTGCATTCCT
CTACGACGATGACCGAACATCAGCATGGACGATGGTGCGCTGGTGCTGTGCCCCCAAAGT
TGGTGAAGGCGACTGCATAGGCTGAACAGCGACTCATCCGGGAGCCACTGAAGCAGCGGA
GTTTCAAAGCCAAACGTATCCATTCCCAAAAACACCATGGGTTATGCGGATGAAGCTGGT
TGCTTGTTTAGCCATGCACAGCAATTTAGACTTGGGCTGCCTTCAAAATTGATAAAGAGA
ACTGGCACTGCGGACGTCGGTCCCGATTTGAGCCACATGCCGAACCGTGAGTGAGCCAGA
CCGAGTACGCGAAGTCTCAGCGCCAGTAGCGGCTTACCCTCGCTTCGGCGGCTCAACATT
TAGTCGGCGCGCGCCTCAAATTGGGGTTGGCATCAACCGCCTGCACTTCCTTCAATACAC
CCTAGTAGTGCTCAGGCGATTCAGGTAGTCCATCAGCTTGCGTTCGGACAGGTTGGTGAA
ATCGCCACGCATCAATCCCGATACCTTCGGTAGCGGAAGGCCCATGCGCTCGGCCGCCGC
TTGTTGTGTCAGATCAAGCGAGTGCATCGCTTTCCGGATTTCGACCACCAAGCCGGTCTT
GATCTTCAGCTTTTTGGCATCAAGCAGTCCAAGGTCGGCGAAGACGTTGCCCGAGCTGCG
CAGAACCTCGACGCCTTCAATGTTTCGTTTTTGCCCTGATGGCCACCCAAATTCCCCCGT
CTATGGCCACCTCAAACTCCCCCACCTGAACTGATCGGGGACAGGGGGTAAACGCCGGCG
CCGTCGGCACCTGTTGACAGGACGCAAGTTCCGGTCTTCCCTGAGGGAAGGCCCAGGAGT
GAATGTCTTGAAGTCCAATCAACGCGCCACCATAGAGACACTGCTCGAGCGCAATACCCC
ACAACGCGAGATCGCCCGCATCACCGGCATCGACCGCAAGACGGTCAGAAGCTATCGCCA
ACGCTGGCTGGAGCAGCAGGCAAATTCCCCCGGGGTGGCCACCGGCTCGGCAGAGCAAAT
TCCCCCACCCTGGCCACCGGCTCCTGTGCCGGTGACCACCTCCCTGTGCGAACCCCACCG
CGAGTTCATCGAAGCGCAGTTGCGTCTGAAGCGCAACGCCATGGCCATCTTCCAGGACCT
GGTCGAGCAGCACGGCTTTGCCGGGCAGTACAACTCGGTCAAGCGCTTTGCGGCCAAGCT
GCGCCACAAGGAGCCTGAGCAGTTCGACCGCCTGTCCTTCCTGCCCGGGGAGGAGATGCA
GGTGGACTACGGTGAAGGGGCCTACACCCTGGTGCCGGGTTCTGATCGGTACCGCAAACC
ACGCCTGTTCGTGGCCACGTTGCGCTACTCGCGAGCGAGCTTTCGCTGCGTGGTCTGGAA
GTCCAGCCATCAGGTCTGGGCCGAACTGCACGAGCGGGCCTTTCGTCACTTCGGCGGCTG
CCCGCAGTACGTGGTGCTGGACAACCTTAAGGAAGGCGTGCTCAAGCCCGACCTGTACGA
GCCCGAGCTCAACAAGGTCTACGCCACCACCCTGGAGCACTATGGCGTGGTGGCCGACCC
GGCTCGGGTGCGAGACCCAAATCGCAAGGGGGCGGTGGAGCATGCCATTGGCCACACCCA
GGCCACCGCCCTGAAGGGTCGTCGCTTTGAATCCATCGAGGCCCAGAACGAGTTCCTGGC
GCACTGGGAGAAGAACTGGGCGGCCAAGCGCATCCACGGCACCGAGCGGCGCCAGGTGCA
GGCCATGTTCGAGGAGGAACGCGCCCATCTCCAGGCTCTGCCGTTGCTGGGCATGCAGTA
CTTCGACGAGGTCGAGCGCACCGTGTGCGACGACAGCTGCGTGCGGGTACAGCACAGCAG
TTACGCGGCCCGCCCGGCATCCATCGGATCGAAGGTGCTGGTGCGCATCTACGCCCAGCG
TATCGAGATCCGGGAGCTGCGAAGCGGCGCCTTGCTGCGCACCCATGCCAAGGCCGAGCG
GCCCGGCACCGTCGTGCTGCCCCAGGATGAGCGGGTGTTCAATCCCTCGCGTGAGACCCG
CCTGATCCTGCGCCAGGCCAGCGAGATTGGCGAGCATGCGGCTCGTCTGTGCCAGTTGCT
GTTTGCCATTGAGGGTCGGGTGGGCCAGCGCAAGCTCTGGGGCATCGTCGGCCTGAGCCG
GCGCTACCCGGCGCACTGTATCAACGCCGCCTGCGCGCAGGCCCTGGAGCAAGGGATTTA
CAGCTACAAGCGCGTGCTGGCTTTGACCGAGGCCATCTTTGCCGAGGCGCTCAACGCCAT
CGAAGCCCATGCCACCAGCGACCACAGCGAGGCAGCCACCACCCCGGCGTTGACCCAGCA
GCACGAGCTGATCCGGGAGGCCGATGAGTACGGCGATCTGTTCGCGCACGCCGCCGCCAC
GGCTGCCACCACCGCACAAAGGAGCCAGGCATGAACATGGTCGAGATTGAACGCGCGCTG
CGCGAGTTACGCCTGTCGGGGATTGCCGAGACCCTGTCGACCCGCGTGATGCAGGCCCAG
GCCGCGCATGAGCCCTTCATGGAGACCTTTGGGGCCATGCTGCAAGACGAACTGGACCGG
CGCCGTTCGCGCCTGCTGGAGCGCCGCTACAAGCGCTCGGGCCTGGACGAGAAGGTCACG
CTGGCCGACTTCGACTGGCGCTTCAACCCCAAGCTGCCACGCTCGGCCTGCTTCGAGCTG
CACACCCTCAAGTTCATCGGCGAGGGGGCCAACGCGCTGATCGTGGGCAAGCCCGGCACG
GGCAAGAGCTATCTGGCTAAGGCCGTGGCCTATCAGGCCACGCTGCAGGGTTACGACGTG
CGCTACCTGGAGGCCGACACCGAGTTTGCCCGCTACGCGATCGCCAGTGCGCCTGAGCGC
ACCCAGTTGCTCAAGGACTGGGTCGAGCCCGACCTGATCGTCTTGGACGATCTGTTCCTG
GCCAGGCGCATCACCGAGCACGCCGCCGAAGTCCTGCAGGCCATCGTGCACCAGCGCTAC
AAGCTACGCCGCGCCATCGTGGTGACCTCCAACCGCGTGGTGCAGGACTGGGGCCGGTAC
CTGGGTGACGCCACCATGGCCACCACCATCCTGGACCGGCTCATGCACCGCTGCGCAATG
CTCGAATTCGAGGGCAAGAGCTATCGCCTCAAAGAGGCTGCCTCCCGCATCGCCATCAGC
CCCGAGTCGTCATAATCCGAGCGTCCTGCCTGGGGGAATTTGGGGTGGCCACGGGTGGGG
GAATTTGACCTGGCCATCGGGGGTTTTTGCATTTCGTAGCTCCTGTACCTAGGTCTCGAC
CACCCTCAGCCGAGGGCGAATGAGGTCCCAACTCTGTTGCCCGAGAGACTCACCGACTCC
GAGCTTGGTTGACGTCCGCGACCTACTGCTTACGCTACAAAGCCGCTGAGCGGACGTGGG
CTGGTCTTTAGGAAGTCGACCTGTAGCCGTGTTTTTGTGCCAACAAAACGAGTTACATGG
ATGACTCAGCCAAGGTTCGACATCTGGCTCAAATAGGGGCCCGTTCCCACAGAGAGAAAT
CACCGGAGATGTTCACCGCGCCTGTGAGCGTCCTCATGTCGTTTGCACAGCGTCAACATC
CACGGTTCATCAACCAGCTCACCGGGCGCTCCGCAGACCATACACATCTCTCTGGCAAGA
CTCTCGGCCTTGTGCCTGATGGACATGAGGCGTTCGCGCATCGCGTTGCAGACCACTGAG
TCCCCCTTTTTGTTGCCGAGCTCATCTTCCAGCGCCATGAATCGGTAGACAAACCTCGGC
TGGCCGAACTTTTCCTTGAACAGAACCCAGTAGAACGAGTAGTCCTGCAACTGCCCTTCC
ATCACGTCGTCGACCTCGTGGCACATGCACACAATCACTGGCATCCAGCCAGGGGCAAAG
GCCAAGGCGCTGGGATCTAAGTTTTTGAACTGGTAAGGAAAGCGAAGCTTGAGCTCATTG
GGAGTCATCATGGCTGCATCTTTGCGCCTCAAGTCAGTCATTTTTTGTGCCCTTCAGTCG
ATGTTGCCCAGTACACCCGCGATTTCAGTCCCCAGCTTGGAAAACCGCAAACCGATCAAA
CGCATCGTTCTCCGGCACCCCGCGCCGCAAGTAGCCCCTCGGATTGCAGACAACGCGCGT
CCCGTTCACCTCGTAATCCATGCAGTCGTGCATGTGACCGTGGATCCACAACCATGATCG
CCCCATCAGTCGGGTCAAATCCGAAGCAAATGCCCCGCTGAGGATGTCCTGCCGGTACCG
TTCGGGAATCGAGTTCGGGTGCGGGGCATGATGAGTCACCACCACTGTGTTGTCAGCTGA
ACCTTCGCCCAGCGCTTGTTCCAGCCAGTGGACGCTGTCCAGGTGCATCTGGCGCGTCTG
CTCTGGTTGTAACTTGGGTTGTTTGTACTTTGGGCCTTCACCCCGCCCCCTCCGAATGAG
TCGGTAGTCGTTCATGGCCACGCCGGCACGCTCCATCAACTCCTGGCGTCGGCTCTCGCC
CATCAGTTCGAAGTCGGTCCACAGGGTGCATCCGAGGAAACGCACCCCTTGAAGCTCCAC
ACTGCTGTTCTCCAGCAGATGGATGCCCAGCTCGCCCGCACACTTGACCATGGCCGTCTG
TACCTCCTCCATCACACCCATGTAGTACTCATGGTTCCCGGCCACATAGATGATCTCGTA
CCTCGGGAAAGTTGTTCGGGCCCAGCGCAGGCCAAACGTTCCTTCATCAATATCGCCAGC
CAGGATCACCACATCGG
>08E140C01_10kDa_scaffold_6224 id=20005691 bin="BJP_08E140C01_10kDa_UNK"
GAGTCGGCATCGTGGTTGCCGTGGATGAACGCCACCCGTAGCTCCGGTAACCGCGCCAGC
ATGGGTTCCAGGATCACCCGCAGTGGCCGCTGATCGATGTCGAGGTCGCCCAGAAACACC
AGCCAGGAAGGCAAACGGTTCGTTCCTCTCACCGCCTCAAACGCTGCATCGATGTGCTGG
AAATCGCCGTGCACATCCCCGGCGAACCAGAGCCGGCGCAGCGCTTGTTCGTGCCGCCGG
TCAAAGGCCTCCACTTTTGACTGGATGGATGCAGCGGATTTCATGAGCACCTCCGCAGGA
TCATGTCTTCAAGCCTGTCGACATCCAACTCGGTAAAACCTGTGTGCCGACTTGTCACCA
ACAGGTTGCTGCACTCCGATTCAAACCACCAAGGCCGGTCATCGATCGCGACCCAAGGGT
GATCCAGACTTCTGTTTTGATGGAGCCAGGCCTCGATCTCCCGCTGCCGTGACCGCGCGC
TAAGCGGGACGGGGTACCAAGACAGGTCGTACAGGCTGAGCAAGGGTGTTCCACCCAGCA
CGCGTTCGGCAAGGTCACTGGAGAACAAGTCCTTCAGTTCATCCAGTGGATGCGTCGTTC
GCCATGTTGTGCTCAAGATCACCAGCACGCCCGGGTGGCGGCGAAGCACAGACTCGATCA
GAGGGAGCGACTGGAACAGTTGATCCTTGTTGGGGGGTTCCGGATGAGTGACTCCGTCAA
AGTCCAGAAACAAGATGGGTGCAGTTTCGGTGTTCATAGAGACCCCCACCTCAGTGAAGA
AACGGCGTTTTGACAAGGACATCTCCCAGGTCCTGCAACACGTCGGCCGGCAAGTCCTGG
CGCACCAAGTGTCTGCGCCCGTTGGTCGCGGCCGACGCAAACGCCTGTTCCAGCGCCTGG
ATCTGCTCTCTGGGTGTCAGGTGCGCCACCAACGTGGCCAGGTGCCGGTGCGGCACTTCA
AAGGTGGGGAACCGCTTGTGCACGGAACTCGCCACTGCACGCGCCAGATCGAGTGCCTGT
CCTGCCGTCGGTGCCTGCAGGTTGAAGATCCGGAACCGGGACTGAATCGGTTCGGGGATG
TGTCGCAGTTCGTTTGCGGTGGCGATCCAGAACACATGGCTGGCGTCAAAGCGGATGCCA
ACCGAAATGTCGACGACATCGCGGGCGGTCACCGGCTCAAGAAGGCTGTGCAATGGCCCC
AGTGCATTGTTCCTGCTCCCGGTGTCGGCCTTGTCCAGCTCGTCGAGCAGGATGATGGGG
TCGGCACTCTCGCCCAGACAAATGGTGTTGAACACCAGCCCGGTTCTCGTATTGGCCCAG
TGGCGATCCGAACCCATGAGGGCGCTGCCCGTGTAGGCCGCGTCGAAGCTGTGGCGTTCG
ATGGGGCGCTCCATGGCCTTGGCCAGTGCGAGCGTGAAATGGGTCTTGCCAACCCCCGGT
GGCCCGACCAGCAAGATGGGCGGAAGAACCACGGGGTTTGCAGCGTCGCGAGCGAGCACG
ATCCTGGCTCTGATGAATTCGATCACCTCCCTGAAATGTGGCTGCTGCAAGCCCAACTCG
CCAAGGGCATCCAGCGTGGCTGCGTATGTGTCGCGATGGCTGATCGTCCGGAAGGCGCCA
AGGTCCTTGAGGCGTTCGTACACGTCTTTATCGCGTGCGGAAAGGTGCCGGTCGGCCGTT
GACGGACCAGCCTGTCCCAGGAGCTTGAGCGGTTCGTCCCAAACATAAACTGGAACCTGG
GAAACGCCACTTTGTTCGAGCTGCGATAGGCACTCGGAGACTTCTTCGTACTCCCTCTTG
AGCGCCACACGTGCGTCGCGAATTGCAGGACCTGATGAGGTCGTCTGGCTGGAGGTGGAT
GATGGGGTTGACCGTGACAAGGCACGGGCCTCGCCCGCCGGCTTCTGGGTCGAGAGACGC
TCCTGCTCTGCCAGCTCGAACTGGGCGACCTGGGTTTTGACGCCCTCAGCGTGTTGCAGC
AGCCACTGATCGATGTCGTCGTTGTCGGGCAGGATCAGACCGATCTTTTTCAGCCTGTCC
TTGTCAATCACTTGAATCGGACGCAGAGCAAAACCAACAGGGATGTCTGTGTCGACAAAG
CCTGGCGTTGTAGGAAGGAGAAATGCCATCGAGGGCTCCGGTGTGGAGCCTGAGCGATGG
TGTGCCTTGCCCTGGCTCCTTGTTGATTCACGGCGTGAAACGACAAGGGTGGGCTGAAGC
CAGGACCGCTATCGACGCGGTCGCACGTGCGCAACCCACCCGGTGCCTATGCATCGGATG
GAGCCGGAGGAAATCGGTGAACGGCGCTGCGACATGGACGGAATCATCGGATAAAAACGT
GCGCGGTGCAAGCGCTTGATCGCCAGCGTGTTGTGTAGAAAATAAACGATATCGGAAATT
CGAGATGGTGTTTCGAGACACCTGGACCGGCCGCAAAGGCCCTGTAAACATGAATCCACA
GAAGCAACATGACCGCAGCAGAATCGAGCAGTCTCGCGCTCGGCCAAGCGAGGCCATGGG
GGAGCAGCGGTATCAGGAACTCATGCGTGGCCTGAACCACTTATTCCTGGAAACCGAACT
CGATACACAGGCCCAAATGGATGCCGAGCGTCAGCAGGCGATCAAGGAGATCAATGCCTT
GATGAAACTCCATGGGCTGACGATGGAAGACATCTGCGAGTGATGCCGTCCCGATAAAAC
GGCCTTCGGTTTGGTCGGGCCACGGCCCATCGCGACGGCCAAAAAGATCCCCCTGACCTC
GGAAGACGTCAGGGGTGGGCAAGCCGGGCGAAATGATACAAATTCCCAGCACCCGCTCAG
GGAGGAAAGCGGGGTCCGATCAAAACCGGACGCGCTATTGTCCTCGTACCTGTGTCCTCC
CCAAGACAGGTTGCCCTGCACCATGCGGCTCAGCAGGCATGGAGCCTGATAGACCGCTCA
ATGGGAGCTGGCGACCAGCGCTAGCCTGGGGCAGCCTGTCTGGCGCGCCTACCGTTTCCC
TCGAGCCGTTGGAGCCCGGGTATTTGGCTGCGGCCTCGCCGTTGAACTGATGTCACCTCA
GCAACGCGCCGCTGCGCACCTTCGAAGTTCAGCACCCCCCGTAATTCTTCTTCCCGCTCT
TGGTGATCGTGTACGTACCCCCCCGAGGGCCTACATGACAGGTGCTACTGCCAGCGGTGT
AGCCGCTGCTTCGCGTTGGAGCCACGGGCATGGCGGCAGCAGGGGTGGCGAGGTATGAGG
GGGCATGGATCGGAGTGGGTCGATTCGTTCCCGAAAGACCTTGAGGCTGTTGATTCGCAA
CCTGCAAACACTCAATGCGCTTGGAGGCCGACTCGAGCATGCTGCACGCCTCGATCAAGA
TCGGAGGAACCTCGGCGGCAGCGATGCCCAATTCGAACACCAGTAGGGACATCCACAAAT
GCTTCACTGTCTGCCTCCATTTTTGATAATCGACACAGATCACTTTCAGGCACCTGCACG
GCTATGGCGCTGACCGAACCTGGTTTTCGGAATGCGCAGCGGCTTCACGCATGTATTCTG
CAGGGTAGGGCACAAGAAACGCCATGCTCGTGTCTGCGGATGCGCTCAGCCAAGCATCAT
GAGCTGTGTCTGGCAGGATTACCACCATTCGCTTTTCATCCGTCACCTTGTGGAGCTTGT
TCATGAGCGGATGCGAATCAGCCTTGATGGTGAGCATCGCGTAGCTGTGTATCCATTCCC
CCTTGGGTGACTTCCACGTCGACCACAAGCCTGCAAGGCCCATGGGCATGCCATCGACTC
GCTCGATCCGAGCAGAAGTTTCTTTGCCGCTGCGCCAATCAGGCTGGTAGATCGCGTGGG
CAGGGAGGATGCAATGCTGCGCGTTTTTCCACGCATCCCGAAAACTGGGTTTGGTAGCCA
CCGTCTCCGAGCGGGCGATGGCGGTGTTGCGATTGATCGTCGGGTCGGCAGCCCAGCTTG
GCACCAGGCCAAACGATCCCACGACAGCCTCGCGCTCAACT
>08E140C01_10kDa_scaffold_72 id=20002539 bin="BJP_08E140C01_10kDa_UNK"
TTCGAGCTGAACCCGCCGTTCATCAAGATCATCGGGTCCCCTGATCGCATCGAGTTGGTG
GCCACCGCATACCGAGCGATCGTCATCAAGCGCAATCCAGCCGAAAACATCACACGCGCG
CACAGCAATGACGCTGGGCGCTTGAAGGTGGTGCCTGACGCCTCTATTCAACCCGCATCA
CAAAAGGACTGATCACCATGACGAACCTGGTCAATTACATGAAGAAATTCGGGCGCATGG
GCGCTCTTCTGCTGGTCGCAACATCTGCATTTGCTGCGGATGCAGATCGTGTGAGTGCGT
GGTCGGCGCAGCATGCCAATCCCGTGCAAATGCGGCCTGGTCTGGGTGTGGCTGCTGGGC
AAGCGCAGATTGAACAGGCGCTGTTGACCCTCGTACCGCCGCCCTACCAGATCCAGCTCG
CAGACACCATCGACCGCACCACCGTCTTGCAGTGGGGTGCCTCCAACGATTGGTTGTCCG
GCCTTCGTGAGGCTGTCGAGCCGCATGGACTGACGGTCATTCCCGACTGGAACAAGAACG
TTCTCACCGTCGCGAAAAGCCGGGTGAAGACCTCGTACAACAACAGTCAAGGGCAGGCCC
GCACGGTCGTCGCCTCGATGTCGTCGGCCGCTGCGAACGCTTCGCCCATGGACGGTCAGG
CTGCACCTGGTCGTGTCGCCGCGACGAACGTGGTGGCTCTTGCCGCGCCCGCAGCCACAC
CGCAGACCTGGGCAGTCCAACCATCTGACGGGTCCCTGTCGCGGGCCTTGATGCGCTGGT
CACGCGAAGCGAAGGTGCAAATCGCATACGAGGCTCCTTCCGATCTTGCCGCTGTGTCCG
TCTCCTACACGGGTGACTTCTGGACGGCGCTGGAGGGCGTTCTGGCAGACACCGCAAACG
GTGGCTATCCGCTCCATGGCTGTCAGTACAACAACCTCACCCGCATCCTGCACATCAGCC
AGCCCTGCGATCGTTGAACAGCATCAAACCTAGAGCACTACCAAATGAAGAACATTCGAT
TTCTCACCTTGACGACACTGGCCGCAGCTCTGTCGGGCTGTGCTGTGACAACGGTTGGTG
TGGCCGAAAAGGCGGACACTGCAACAAAGACGATTGAAGCCGCTCAGGTTCAATCCAGAT
CGCCTGCGCTGAACGCGCCCACGCCGGGCTTGCGCCGCATGAACGGCAACTTCCTGGGGT
CACAGCCCATTCAGGTGTCGCACGCCGCTGGATTGCCGGCACACCTGCGCAACGTCACTC
TGTCGTTCGGCCCAGGAGGTGGCACGCTGGAGACCGTGGCGAAAAACGTTCGCCTGGCCA
CCGGGCTGACGATGCGGATTCACGCCGATGTGACGGAGCAACCCGCGACCGCAGGTGCAA
CCTCGCCTGTGACCATCACGGCCGATCCCAACGAATCGGCTGTCCCACTGCCCGGCGCAG
TCCTGCCCATGTCGATGGGTATGGCTCGGACGCCGCCCGCTCCATCCGGTCCGATCCCTC
TCTCGTTTTCGGGTGATTTGTCGGATTACTTCGACAACATCGCGGCCACGCTTGGCGTGA
ACTGGGAATATGCGAATGGAGAGGTGAAGTTCTATCGCATGCTCACTCGGACCTTCCAGC
TCGCGGTCTCTCCTGGGACCATCGGCTACAAGGATGAGGTCACCTCGGGTGGCTCCGGTG
GAAGCGGAACCTCTGCAACTGCGGGCAGCTTCGCGTCCAGCACCACTGCCTCGGTCGATG
CCCAGATGATGCCGTGGCAAGGCGTTGAAAACGCCATCAAGACCATGCTCACGCCGGCAG
GCAAGAGCTACGTGAATATGGCCAGCGGCGCGATCGTGATCACCGACACGAAGGACAGCG
TTGAACGCATCGGCAAGTACATCGAGAGCGAGAACGACCTGCTCAATCGCCAGGTGCGGA
TCGAGCTGCGCGAGATCCTGGTCGAAGACACGGGCTCCTCCAGCGTCGGCCTGGACATCA
ACCTTGTGTACAACCGGTTTCGTGACGCAGGCCTGAGCGTTGATGGGTTGACCACCAACT
CGCCGAACTACAACATCGCCTCTACCGCACCCAAGACCCTGGTGGACGCAGCCACCGGGT
CGATGACGCTCAATGTCACCAACGCTGCCAGTTACTTCAATGGAACGTCGGTTGCCGCGC
AAGCCCTCAACGGCGTCGGCAAAGTTGTCAGCGATTCCACGCGCTCGGTCATCACCACGA
ACCGCACTCCGGGCCGGCTGCAAGATGTCACGGACCGTGCCTATTTGGCAGAAACCAAGC
CTGCCTCAGGTGGCACCACCGATGGTGGCTCTTCAGGCGTTCCTGGCCTGACGCCGGGTA
TCGTCACCTACGGCGACAACGTGACGGTCGTCCCGACCGTGGGCAACAACGGTGATGTCC
TTTTGCAGCTCTTCAGCACGCGTTCCAACTTGGTCGAGTTGAACTCGGTGTCCACAGGTT
CTGGTGCGACCCTTCAACAGATCAACACCCCAGTCCTTAGCCGCAAAAAATTCAGCCAGA
ACTTCCGTGTTCGTAACGGCGAAACGCTGATCATCGTCAGCAATGCGTCTGAAGGCTGGG
GTTCCAAGGATCGGCAAGGCCTGACAGGTGCGTCCACAAGCGCCAGCCGCAGCAAGATCC
TGAGCGTCTTGATGGTGACCCCACGGGTCATGGGCATCTGAGGGCCTGGGGATGCAGACC
ACTCGCTTCGGAAAACACACGCTGGCCAGTGGCTTGGCCTGGTCGGTGCTTGACCCACAT
GGTGGCGGCAAGCATCGTCAGATCCAGCAATGGCGGAGCATGGGTCAGACCCATGGCGTG
GCCTACGAAATCTCTGGAGAGGAGGTTTACGGCCGCGCTGACGCTGGTGGCGCTGGCACA
GTGTCTGTCGCTGCCATGGCAGCGAAGCACACTGCGCTGCGCGGCAAGACAGCGCTGCTC
CTGATCGAAATCCCCTCGCCTAACGAGGAGCATGAGAGCACCGTTCTCTCGGTCGGCCTC
AACCGCGGTTTCGTCGAACTCGACCGACAGGTCTATGCCAGTGACGTTGCGAGTCTGCGC
AACCAGTTTGCTTCCCAAATCGGGAAGCAGTACGAGCTGCATGGCGACGGCGACCACATC
GGTGAAGTCGAAAATCGCCTCACGCTTGAAGAGTTGATCAAAGGCGGAAAACCTGCATCG
GTCAAGCTCGCTCCATTGCGCAGCGGCCGCCTGGCCGTGATCGCGATTGCAGCCTTGGCT
TGCGCCGGCATCGGCGGCGGTCTTTGGTTGTGGTGGGGGGCGCATACGGAAGCTCGTCGC
CTAGCTGCCCAAGCCGAACTGGAGGCCTCTAAGACGCCTCAGGTGCTTTACCAACAGGCC
GTCGCTCAATACCTGGCCAAACCCATCGTTCCACTCGCTGATGCAGTTGCTGTCGTTCGC
GATGGTCTGAAGGACTTCCCGACCGTCAACGCCGGATGGGACCTGTCCAAGATCAATTGC
AGTGCCGATGGTTGCACCGCGTTGTGGTTGCGGATGGGTGCACCGGGCGGCACCCTGGAT
GATTTCCGAGCTGCGGCGAGGCCGGACTGGGGTCCTGTCACTGCCATCAGCCAGACAGAG
GTCGCCCACTCAATCCCGTTGAAGTTGCCCACTCGTACTCTGAACCGGCAGGAGTGGCCA
GTGATGAACGACTGGCGTGACCTCAACTTGACCCAATGGCAGTTTCTCGCTCCAGGTGGA
TGGAAGGCAGATCTTGCCCAGCCCAAGCTGATCGCTGTACCTCCCGAGTTGGCAGGTGGA
CCCCAAGAAGCCGTGCTCGCATCGGTTCCTGAAGCGATCCGGGCCGCGGAGGTCTCCATC
ACCACCATGCCTCTCTGGTTTGCGGATGTCGATCCCGACAGTCCGATGCAAACCAAATTC
ATCGGCGCGCAGACCGCCCTCCTGGGCGACATCCAGATTGATGTCGCTTCCAAAACCGTT
ACCTATTCCGCAAAGGGGTTGATCCATGTTCAAAACTAAATTTCACGCGATCGGCACCAC
GTTGGTGGCCTGTTCCATGGCGATCGGCTCGCTCGTGAGCGCGCAGACCGCGCCAGCGCC
GAAGGAAGCTGCTCAGCAAAAGGCTGGTGGTGCCACACCCGCAACGATCGCAGAAATGAC
CAGGCTCTCTCGCGAGTTGCGTGTTGCGACGCTTCAAAAGGAACTGCGCGAGGCCAAGGA
AGAGAAGAAGCCCGCGGCCAGTGGCGACGTGTCCGCTCCTGGTGCACCCGTCGTGTCGGC
AAGGCCCGCGCGTGTGATTCCACAGGCACCGGCCGTGCTTGCGATCTACGGTACTGGCGG
CGTTCTGCGAGCACGCCTGGCCTCTGGCCAGGACGTTCAGATCGGATCTCGTGCCGGCCT
CTGGCGCGTGGCTTCCATCGAAGTCGCTGGCGTCAATTTCGAGCGTTGCGAGACTTCGCG
CAAGGGCGCGAAAAAGTCCGAGTGCGAGATCCAGTTCGTCGCTCCCGCCAACAACGGCTG
ATCACTTCAATCAAGGTCTCCCATGGGAATTTTCGATCGAGCAAAAAGGTGGGCTGTCAC
TGAGCCTGCCCGCATGGAAGGGCCGGATCTGCAAAGCCCGCTGCCAGGTGAACGTGAGTT
GAAACCACGCGCACGTCCACAGGCCGAAGTGCCAACTGCGCACGACGTGCGCGCACGGTC
GCATGAACCTCGGCCCCTGCTGCAAGTGATCGAGAAGCCCGCCAGCGAACAGAAGGACAA
GACTGCTGCTGGCAAAGAGGTGGCAGTGTCACCCTCCCCTATTCCTGACGCGATGAGCCT
TTCTGGCATCACCAAGTCGCTGGGTCAAGCGTGGCAGGGGTGGCTTGGTGGCCTCGTCGC
GCAACAGATGCAGCGCGATCTAGTGGTGCTGAATATGGGTTGTGGCGATGTTGCGCTGTT
GGGGACGCAAGAAGGCATCCACAGCACACACGCGAAGTCTGTGCGTCAGCAGATCCACGA
CGCCTGGCAGTTCACGATCATCAAAGAACTGATCCTCTCGCGTCAGGCCATGGACGCACT
TCTGGAGCGTCTGGCGCAGGTGAATCAGCTCACCGTCGAAGATCGCCACCTGAGTGTCTA
CGACGACTGGGTGCGTCAGGCAGTTCTGGCCAAGGCCAGTGACATGCATTTTTCGACCTC
GAACAGCGACCAGGTGGGAGCCATCAAGCTTCGTATCTACGGGTCGATCAAGCTCTGGCG
CAAGTGCCACGCGCAGCTCTTGCTTGACTCGATCGCCGCAGCGTTTGGCAAACGCACCAA
GAGTGCGTCCGCTACGCGGGAGACGTTCAACTCATCGGTGCCAGTCGCTTTCATGACCGT
TCAGACCGTTGCCGGCGTGCGTTGGGAAGGCCGATTCAACGGGCGGCCCTATGTCAACGG
CTATGCAGGGGTGATGCGTCTTTTGGACAGCGAACCTCGACTGGACCGCATTCCCACTTT
GTCGGAGCTGGGCTACACCGAAAGCCAGATCTCACTCATCCAGCCCGCGGTGTTGACGAA
CTTTGGTCTCATCATCATTTTTGGGTCCACGGGCAGCGGCAAATCGACATCCCTGCGAAC
ATTTCTGACCAGGGTAATGGACCCGGAGACGGTTCAAATCTATACGGTGGAGAACCCGGC
TGAATACCCCATGCCGAACGTCATCCAGTTCAGCTTGCCGGTGGACGTGATGAAGTCCAG
CGAGGAGATCCAGCACAACTTCACGGCGGTTCTGCGCGACACGATGCGTATGGACCCGGA
TGTGGGCATGGTCGCTGAGCTTCGCGACTACGAAACTGCCCGCCTGGCGGCCGAACTGAC
CCAGACCGAGCATAGGTGCTTCACAACTTGCCACGGCGGCGGTGCTGTGGCTGGCCTCTC
GCGTCTCTGCGGCAGCGAGTTGCAGATGCAGCCCGACACGTTGGCTGGCCCGAAGTTTTT
GTCGGCCTCGATCTACCAGCGCCTACTGCCCGTCCTGTGCCCGAAGTGCAAGCTCCCTGC
CAGTCATCCCGAGCACGGGATCAAGGCGTCCAAGCAAGAGCTGCTGCGTAACAAGTACAA
GCTGGATACCGGAACCATGTTCGTGGCCAACCCCAACGGCTGCGACCACTGCAAGCCCAA
GGTCTATGGCCTCAAGGGCAACGGCACGCTGGGCGTCACGGTGGTTGCAGAGATCCTGCT
GCCCACATCCGAAATACGCGCCGCGATCTTGCAGCGGGATTGGCCAGCAGTTGAGGCAAT
CTGGCGCGATCAACGTCGCTCTGGCTTCGGTGAAGCCGATATGCGCGGCAAGACGGCATT
CGAGGCTGCTCTCTTCAAAGTGGCTCAGGGCACGGTCAGTCTGCACTCCGTTGAGGCGGA
TTTCCAGCCGATCGAGACCTACGAGATTCGTGCTCGCAAAACGACGGCTCCAGGCACCGG
GGAGGATGCATGACACCAATGATGTGGATCGGTGCGAAGTCGCTCAGCAACACTCGGCTG
GACCTATACGAGGCGCTGATCGACAAGCTGAACAACACTTCGGCTTCATCCGTCGAACGC
CTTGACGAGATCTTTGGCCAGTGGGCAAAACGCGATCGTGATCGCAAGGACTCTCGCGCA
ACAGCGATGAACTACGTGCACCGGCAGCTTGAGCGTGGCCGCGCACTCTCCGAGGCCCTG
AAACCGTTCATCCCTGTTGATGAAGCGCTCATCCTGCAATCGGGTGAGATCCGTGGAAAT
TTGCCTCAGGCGCTTCAGCTTGTCGTCCGCAACATGCAGGCCGGCGACAAGATGCGTAGC
AGCGTTGGGGCGGCCATGGCGCAGCCAGCACTGGGTGTGCTGAGCTTGTTGGGCCTCAGT
GTGGGCTTCGGGCTGATGATGTGGCCCGACATCTTGCGAGGTGTCCCGCTCAAACACTGG
CCCGCCTGGACGCACCTTTGCATCGACACCCAGCTCTGGCTGGGACACCACTGGCCATGG
CTGTTCACCCTGGCTGGATTCGTTGTGGCCTATTACATGAGCCTGACACGGTGGACCGGC
AAGTACCGCACCTGGGCTGATCAGATCCCTCCATACAGCATCTATCGCGGCCAGTTGGCC
TCGTCATTCCTGGGCGTGCTTGCAGCCCTGGTGGAGTCGGGGAAAACGGTGCGCGAATCG
TTGGAGCTGATGCAGGACAACAGCAGTCCCTACATGCGCTGGCGTATCGCGCAGATCATT
CGCAAGCTCGACATTTCCGGCGAAGAAGGCATCAAGGCGCTACGCACTGGCTTCTTCTCG
CAGCAGATCATGGACCGCATTGAAGACGCGTCCAGCAACCGCACGTTCGGCGCAACGCTC
CGATACATCGGTGAGAACGCACTCAGGCTGATCGTGCGCGCCGTCGAAAAACAGGCGGAC
GTGGCGAACGTGATCTTTCTCATGATCGTCGGAGCCGCCTTCTTGTACACGACCTCGGTC
GTTGTCATCGGCATGCAAGAAGCCACTGAGTCATTGACCCGATCCATGGGCATGCAGCTT
TAATTTTTTTTGTTTCCCCCACCAACCCCTGAGGAGTTTTTTTCATGCAAACCAAACAAT
CCTTTTTGAAGAACCGCCGCGCACACAAGCAGCTCGGTATGAGCTTGCCGCTGATGGCGA
TTTTCATCGGTGTTGCCGCGATCTTCGTCGTGGTCGCCATCATCTACGGCACGAGGTATT
TTCAACAGTCCAAGGCCTCCAACGAGATCACCGCGCTGTCCGACTTGAAGGCCAACATCG
TGTCCTACGGTTCGCGTGTCGGAACCTTCACGGCCGCGAACAGCTCGCTGGCCGTCCTGG
TGGGTCAAGGTCTCTTCCCTCGTTCCCTGGTCGGTGGCACGGCCGCTGCGCCCACCGTCA
CGAATCAATGGGGTGGTGCTGTCACGGTTGCTGTGGGCTCGGTCAACACGGCAGGTGACT
CGCTCGTGCTCACGACCGCAGGTATGCCCGAAGCCGCGTGCGTGATCGTGGCCACCAGCA
TGGATGACATGGCCCTGCGTGTCGCAGTCGGGACCACCGAGACCAAAGCACCTGGTGCCC
GCACGAACCCGGCAACGGTCAACACCGCGTGCGCTGCCGGCGCTGACAACAACACGGTTG
CCATCACGATGGGCCGCTGATCGGGAGCACCAGGATGATGAAAATGCGCCACCAACGTGG
AATTTCCTTGCCTGCGATGGCCTTTGCGCTGGCGGTGGTGGCGATCATCCTGGTCGCGAT
CACGCAGCAGCGTGTGCGAGCGGCCAATGAGCTAGCCGGACGATCGCTCGGCGCAACGCT
CAACGAGCTGGGCCGGGCTGTTGAGCTGTACCGAACGACGCACTTGGCCACCCTCACGGG
CGCTTTGCCAGTCACGGTGCCAGGATTCGCCGACCCTTACGCACCAACCACAACTGAGTT
GCAGACGGCAGGGTTTCTTGCGCCGGCAGTGAACATGCCTGCGGCCGAGTATTCGATTGC
CCTTACCCGCAACCCAGTTGGGTGCGTTGCTCCAGTGAACGACCCTTGCACGGTCTGGTC
CAGAGCCTCCCCCGTGGCTCCAGTGCTCAATCCCGATGGGACCGTACCGGCAGATCGCTT
GAACGCTCTGGTCGCCCGGATCACGAGTTCAAACGCATCGTTCAGTGGCCCGCCGAACCC
GGCGACGATCTCTGGCGGTGAAGGCACGTGGGTGATCGCCAATCCAGATCCTGCGGCACG
ACCAGGCATCGTTGTCCTGGTCAATGGACTGGGCGGTGCTGGCGAGCCCTGGCTTCGTGT
TGGCGATACGCGAAACCCCGACTTCCGCGGTCCTTCTGTGACTGGCACCCAGTTCGACAC
TGCCCACAAAACACCTGGTGATGCTTGCACTCCTCAGGGATCGTTTGCCTCAGCAGCCAA
TGGGATCGTGTATTGCAATGCAGGCATCTGGGTGCTCTATGACGGTCCGATTGTTGTGGG
TGGAGCTGCGTGCACGATCGATGGTGCGATGGGGGTTACGGCCGCAGGTGCGTCACTCAT
GTGCATCAACAGTGCCTGGCGTGATCACCTCACCTATGGTGTGAGAGCAACGGCGTATTA
CGCGCACAACACGCTCGTGACGCGCCCCACATGTGGTGTCGGTCTGACGCCTGTTGCAAC
GGTGTCTACCGTCGCTGCAAGCGTGATCATCGGTGCGAACAATCCTGGCAACAACACGGG
CTCTTTCGAGTCAGCCATTGATCCAGCAGATTGGCGCGTGAGCATCACGGGATCAACTGG
CGTTCAAGCTGGTAACGGTGCGAGAGCACTTGTCGTGACCTCTTGTGCTGCAACCTGAAA
ACCTGAAGGAGATGGATATGAACTTACGCAAAATCTGCTACGTCAGCATCAGTTTGACGA
TGCTCTTCATGGGTCAAGCTGGGGCACAGGCTCTCAATGACCCCGCGATCGATGGAATGA
GGGTGCTTCCGCGTGTTGAGGGGTGCAATGTCCCTGGCGGTCTCCAGCCGATCACCAGCT
CAGACGGACCCAACGACGCGATGTTTTGGTGCGGTCCTCCGCCCTACTGTTTGACCATGG
CTGTAGGTAGCCCTGAGCGGTGCCACATCATCCCCGGATCTCGCAACGGCGGCACGAATG
GTGTTCGCAACCCGCTGGATCTGTTGTGCGACGTGGCGAACGTCAACCCAACTGGGCCAA
CACACGCGACTCCCGGACGTTGCCCTGTTCCGCCTACCCTGGGCGCAACCGTCAACAACG
TCCAGGTCGCCACGGTCTCGCAAGGGGCGAATGTGACCCTGCGGGTCAATACGGCCAGCG
CGATGCCTCTGAGCACGCCTACGGCCCTCACGATGGCCTGTTCTGGCGCGAATGCGGCCG
TTAGTCCGTTCAACCAGACGAACCTGATCGCCTACGCTGGTCAGGACCACACGTTCCCCG
CTGTTGCTGCCGGCAGCGCCGGCAACACGGCGTGCACGATCACTGCGACCAACGCGGCTG
GCAATGCCACGTACAACGTCTCTTTCAATGCAACTCCCACCGTCACGACGCCGGCACCCT
CGGTGCAGGCCGAGTTCACGAACTCACCTGTCACGGTGGGCAGCACCCGCGTGAGCCTCC
GTACCAGGACGACGAACGCGACAGGCAACGTCACATGGCGGTGCACAGGGATCTGGAACT
TCACCGACACGCGTCCAGCGAGCAATGGCGGGTGGTACACCACCAGTCACAACCAGGGCA
GCGGATCTGCTGCCGGCCGCAGCTCGACATGCACGTTCACGGCGACTGGGCCTGGCGGGA
CTGGGACCACGACGGCCACCTGGAGGGCTGTGGCTGCGAGTAGTGGGAGTGGTTCAGGCT
CGGGATCAGGCACCACACCTGTTTTGCCACCCACGACCACCTGGTTCTTCCGTGCTTGTC
AGCGCGAAGCGGCAAACGGCGGCAATGGTGGCGGGTGCATGAACTATGGACTTGGCGTTG
CGAACGGTACGTCGATCCGTAACGTTGGCAGTGTTACCTGCAATGGGACTCTAAGAAGCT
ACGCCAGTCTTCCTTCCGTCATTCCTGCCGCGGTTCGCACCGCAGCATCGAACTGGGCCA
GATACTATGGTGGAGGCATCATGGGGATGGTCACCACTAGTTGGGGGTGCACCATGTAAG
GGTCTCCCCCCTCAAAAGAAGCCGCTCTCTGGAGCGGTTTTTTTTGGCCGTTGAACCAAG
AACACCACCACCCAAATGCCAGGGCCAGAAAGCACAACGCCCAGGACCCGTTAGAGCAGG
TCCTGGGCGCGGGATAGCGCGTAGGTGATGTATCAACCACCCAGATCCACAGTCACATAG
GCTTTGCTGCCGGACTTCACGCAGGCACTGCCGATTTCCGTCAGAGCAGGGTCCATGATC
GCCGCGCAGTGGCCAGGGCTGGCCAGCCAGCTCGCCATAGACTGCGGAATGATCTGACCA
GCAGCCGAGTGCGTACCCTGTGGATTGGACAGCACTTCCGAGGGGAAGCCACTGTAGCCC
GTGCTCTCGATGCGCTGCGAGTAACCGCGGCCGTCGCTGCCAGTGTGCGAGAAGAACCCC
TTCGATGCCATGTCGGTGGAATGGCCGACAGCGGCTTGGGTCAGGAGGGAATTCCAGCCC
ATGGCAGGAGCAGCGGCATAAGCCTGGCCGCCACAGCTTCGAGCCTGCGCGCGGGCGTTG
TTGATCGCTGCCAGGAGGGCTTGAGCGTAGTTGCCAACGCCGCAGGTCTGGCCTGCCGGC
AGTGCGACGGTATTCACGTCCACTGCGCCGTTCTGGCCGATGACCGGCGCGGACGAGCCG
TCACCTCCACCACCGCCACACGCAGTGAGGAGCATCGCCGAGGCGGCGACAAGGGTGAGC
TGGGCGAAGCGATTGGTGGATTTCATTTTTGGTACTCCTTGAGATATTGGTTGTTGATCA
ATTGACAGATTTGTGGACACCGAAGGTCTGTGCCCAGTAGTTGGTTCCGGTCGCGGCTTT
GACACAGCTCACGCCCACTTCGGTGACCACAGGGCTCATGATCTTTTGGCAGTGATCACC
GCTGGACAGAAGGCCAGCCATGAGCTTCGGCACGGAGGTGTAGCCTTTGGCCACGTTCTC
GCCAACGGCCGCGTATTCGTAGCCAGTCAGCGTGACGCGATCGGTGAGGCTTTCGCCAGT
GCTGCTGGTTTCCGAAATCTTGCCGGTGCTGGCCATGTCAGTTGCATGGGTGACAGCGGC
TTGAGTGAGGAGCGAGTTCCAACCCAGTGCTGGGGCAGCTCCATAGGCTTTGCCACCGCA
GTCACGAGCTTGAGAGCGCGCCTGGTTGATGGCCGCCAACATGGCCGGAGCGAAATTCGA
GATCTCGCAGGTCTGGTCTTCAGACATCGTGACGCCACGCACGTCCACGGAACCGTTCTG
CCCGATCACAGGCGGCTTCGTTGGGGCGTCAGAGCTGTCGCCTCCACCGCACGCGGTGAG
GGTCAGAACGGAGGTGGCCACGATGCTGGCCAGGCGGGTGTATTGCGATTTTTTCATGAT
GAGATTTGTGATTTTTCGTGTGACATCGAGCTGCTTGATCACCTGGTTTCTAACCAGCCT
TTTTGTCCTTTGGCGAACTTTGCCGTCTTTCCTTTGATCGTGTATCCGCCGGCGCTGTCC
TGGTCCCACTGACATGCAACACCACCATCGGTGGTGGCGCAGTTCAGGTTGTAGACACGC
GTGATCATTGCCTGCTTGGCCATGCCGTCCGTTGCACCACCAGTCGGTGCCAGACGCGCA
TTCATCGTGTCCTGGATGTACTGCTCATCGGGATACTCGACCTGGCTGTTGAAGCCCAGG
GCGATCAGGGCCGCCAGGGCCACCAGCATCACCATCAGACCGCCTATTGCCTTTGCTACC
GTTGAATTCATGATTTCCTTCCCTTCCTGGTTGATGTTTTTGTGGGCTCAACCCACTCCC
CAGCCGCTCCCTTTTTCCATCCCGCTGCGAGCAACATGTCGGCCATGTTTTGCTCGCCTG
CCCCACCTGGGGTGTGGAGTCCCCGGTGAGCGGCTTCAGTTGCCAACTCGCGCACCGCAA
CATCGTGACCGCCCAGGATGGCCTGTCGATCACGTTCGCGCTGTGCAAGCCTCTCTGCTT
TGGTGTCGGCCGAACTCTCATACAGATCCGGAAAAGACTCACGATGCAACAGCTTGATCG
CCGCATGCGCGACTTTGTTTGCCGTCTTCCCAGAACGCTTTGCGTCTACCAGATCCTTGA
GCATCTGATCCACCTCGATGAAGCCAGGCACAGCCAGGCTTTCATAAAAACGGATCGTCA
GACGACCTCGCACAGTCGCCGTGCTGACGGGGTGAAGAGGTTTTTTTGTAGCCATGGCTG
AATAATAAATGACGCCAGTTGTGATGTCAATAATGACGCCAAAAAAAAGACCCAGCGTGT
TGCTGGGCCTTGGTTCAGGGGGCAGAGGTCAGATCGACCTTTGTTATCCCGCGTCGAATT
GCTTCGTCTGCACAGCGTACCAACCGCCCATAGATGGACGGGTGAACACGACCGATGCGC
CGGCTCTTGTGAGCCCAGATCACGTAGCAAAGACGCAGGTTGAAGTCCGTTGCAGATGTC
AGCGATGCGTCGGCCATCACTGGACCTACCTCAGGGACTCTCCCGATCGAGAACTCCCAT
GGGTGGTTGGCCCCCTTGTTCGTTTGGCTGGTGCCGTAAGCAACCGTCAAACGAACGCCC
TCGAAACACTGCTGAATCGCAGTCACAAGACAAGGGCGAACCTTGCCACCGATGGATGCC
CCTTCCGTGTACGGGATGAAGGCTGTCACGATGTCGCCGACAGCGGCGGGTGACGATGCA
AAAGTAGAGTCGTTCATGCAGATCTCCAGTTCAAGATCGCAACAACCAGCACCATGCCGG
CGATCGCTTTCAAGTACGGGTAGAACGCACAAAAAAAGAACGCACCCAGCCTGAGCTGGA
TGCGTCTGTCGTCATCGCAATACGAGAGCGTTTACGCCGAAGGTCTTGACCAGGGCGCGT
TCAACGGCTTTGCCGAGTTCCGCCAGGTTCGAGGGATCAGCAGGACTGGTGAAGGAATTC
GGAAATCCTTCAACGAACGTCTTGGTCGTCAGCACTTTTGCCTGATCAGCAGGAAGAACC
AGCCGCATCGACAAAATGTACCCACGGCTCCTGGTCTTTTCATCGGCCTTGGCCAGGATC
TCGTCGGTCGGCTTGACGGCCTGCCAGGTGATCCGTGGTTGACCCGTCAAAACGCCGTGA
AACGCTCGATGAGATGTCTCTCCTCGCAGATACCCCCAGACCGCCACGTTCCCCGAGTTT
TGCCGGTTCGGATTGATCAGGATCTCGACGTGCGCCTCAGTGCCAATCTTCGCAGTCCGT
GGCCGGGATGAGCTGGTAGACCCAGCGCCTCTGTTCGCCTGCCTGAGCAGAGCATCTGGC
CACTTCTTGTTGTCGAAAGCCTCGGCCGCCAGTATTCGCAAGAACGAGGCCCGCATAACG
CCGGAAACTGGACCGAGGATGGTTTTGCTGGCGACGAATTTCACTTCGTCTTCAGGCGCG
TTGCACACGTGTGGCCAGCGCAGCGCGATCATCTCTGCGAAGGACAGAAGTCCACGCGTT
GAGATCGAAACCTCCCCCTGCCCCTTCTTGAACTGCTCACGAACCACATTGGCGAACTTG
ACGATCGAGGTTGGCAGCTCCACGGGCACTGGGATGCCCTGTGGATTGAGCATCGGGTCA
CCCAGGATCTCAGAGAGATACGTGATGATCAGACGCGACTCAAGGTGTTCGGGAAGGTAG
TCCTTCTCGATCACGAAGAACCGATCAAGGAAAGCTGAGTTCATCGCCCCGGTACCCCGG
AACGCAGCAGCAGACTCATCACGCACCAGAGAGTTGCCGGTGACCGCCACTCGAAACTCA
GGATGACGCTTGACGACATCCCCACTGGGCAAGGTGACGCTCTCAGCGCCATCGAGAACC
CCGTTCAGACCGATCAACGTGCCCGGCCGTGCCGCGTTCACCTCATCGAGCATGAAGATC
GCTCCGCGTCGCATGGCCAGCGTGAGCGGGCCATCCTGGAATGCGGTTGAACCATCAGCA
AGAATCGACATCCCTCCCAGCAGATCCGCGAACTCTGTGCGCTCGTGACATGAATAGCGC
AGGACCTCACGGCCGGTGCGTGCTGCGAACTGGAAGACCAGCTCGCTCTTGCCGCAGCCT
TTTGGGCCAGTCAGCAACAGGTTTTTGTTGTAGCTCACGCGAGGCGAGTCCCACATCAGA
AGCAAACGAATATCGTCCAACTCGAACACATAGTTCGATCGAACCTGGGGAGTGAACTCC
ATGCGATCGCGAACAGCGAACGGTCGGTCCCCAACATCGGCGGGAAAGATGTCCCCAAAA
AGCAGCTTGAGTGAAGTCATGACCATCTCCTGAGCGATGCTGCTCCCACCATGGGGGCAG
AAAACATCGCACTTGCGATGGGAGTGCATTCATCAAAAAAGAAGTTCTAGAAGCTTTTCT
ACAGATTCTGTGGATAAGTGCGGCTGCCCCGACCTTGGGGACAAAGGAAATCAAGCACTT
AGAGACGCTTCCCCGGCACGCTCAAAAAACAGGCAAAAAGAAATCCCTCGTACCAACGGT
ACGAGGGATTGGGTCACACGTCGTCACTCTTGTGAGGGCTGACGTGCCTGGTGCCACATG
CAGGGCAGTCATCGTCGCACTGAGCCGACCACACATCTGACCAGACGTGATCGCACTTAG
GGCATTTGTAGTGGTTGCGAAACTGACTTGTCACGAACGAGCCTGCCGGCGTTGGGTCAT
CAGAAGCTCCGCTCGAATCGCCTTGCAGCGCGCTGTCTGGAACCCAGACCCAGGCCATCA
CATACGCTCCTTCGTCGCCCTCGCTGACCACCACCTGGTCATCGATCTCGATGCGTCCTT
CGTCTGCGTAGAGCCGTTGAGCAGCTTTGGCATAGGCGTTGGACTCCCGCGGAACACCGA
ATGCTGTGATCGCTTCGCTGAAGGACTCAATGGCAGGCATGGAGACCCCCGGACTTCACG
TTGCTCCCCGTGTTCACCAGGCTTTCCACGAACCCGACGGCCAGGGGCCTGGTCGGGTGT
TTCGAGTCCTTCAACGGACCCATGCTGTAGGTCTCGACAGCGTAGCTCCGGCTCATGAAG
TCAACCACCGGCCGCAAGGTACCCGCTTCGGCCTCGTCGGCGTTCAGGGTGATCACGGTG
CACTGGGACTTCGACCAAACATCGATCACGCGACCGCCCTCGATCAGCACCACGATGGTG
TTTTGCTCATCAGACATAGCTCTCTCCTAATGCAGATCCGCTCTCACCGTGAGAACAGTC
AATCGCATTCGACAGAGCGGTGTTCGCATCAAAAAAGAAAAGGCCCCCACAGTGATGTGA
GGGCCTTTTTGGTGCTCGCTTATGGATGAGGTGCGCTTACGCGTGTTGCGTGCGCCGCTC
CCAGGAAGAATGACCGCGCGGGGTCTTCTTTGTCGTGCTCATCGAGCTGCTTCGTCGAAG
CGGCCGAGAGCTGGACGCAAGCGCTACCCAGGGGGCGTGCCGAGCAGAAGGCGTGAGCCA
TTGAAAAGCCTGGCCTGTCAGATAGAGCCAAACAGACGAGGCCAAAAGCAAGAACAGCGT
CACGAGCGGGAAGCTGGCCACCAGCCAGGCCGCGCCTGCGGCCGAGGCCGCGAACAACAT
CAACTTCTTCATCACATCTCCTGTGCAAGATGGGTGTCATGGGATCTCCACCATAGAGTC
CATGGGTCACTTGCAAGAAGGGATAGCCCGCATCCATAAAGAAGTTATGTACCACCCAAG
CTGTAGAATCCGAAAATGCAGCCCGAACATTCATTAAGAAAGATTGGACATCCATTTTTG
ACGGTGGTACATTCGGGGCACAAAAAAAGACACCTGCTTGGCGGCAGGTGTCTTTTTGAG
TGGTTTGGGTGGTTTCTAGCTTGGCGGCGGGCCACCCGGTGACTTCAGAAAAGAGCTACA
TGCAAACAACCGTTGATCTCGAACGTCTCAGAGCCTTGGCGGGCTTTGTCACGTCTGTTG
CGCGGGCTTTGGCGAGCCAGTGCAGCGATCAGCGTTTTGACGGTCGATGCCGTCACAGCC
TTCAATCAGCATCTTCATGCCTGCGCCTGCGAAGCGAGAACAAAAAGAGAACGCGAGAGA
GAGGCAGGTATCGAAGTTGAAGTCCTCGAATAACCTATTATTACCTAATCCGGCGCAAAA
CGCAAGCCCTGAATCTCGTATTGGCGAGACGAAAGGAGCGCGACGGCCTCCCCTGCCAGA
CATCCCCGCGGCAATCTCAACGCCGGCCGAGCACGTCAAGCTGCTCTGGCCAGGCCTGGA
GGATGGGAGCACTGAACACCCCTGGGGGATCAAAACCATCCGGCGTCGGCATGCCCCCGC
GGGCAAGCAAGAGAAGGCCGTCCGGGTCTTGTCCCCCCGGCCTCCAGCGGCATTGCTGCC
TGGCCAACGACCAAAGCCGCAAAAGGGTCGCCCGCGTCATGTGGTTCTGTCCGACTTCAA
CGCGCTTGCCGGGCAAGACGACATTGACATCAGCCTCTCTGTCTTCTCCGTCTGGAGGCG
GCTGGAATATCTGCGATCACTGACCTGCTTGGTGCTTGACTTCGACGTGCTTGCGCCCAC
CGATGGCGCTCACGTCATCCATGCCGATACAGACGCATTTCTAGCTGTCGAATCGGCCAT
TCAGAAGACATTGGCGTGCATTGAGGATCAGTCGATCGACACACCGAACCTGGTCGTTCG
CACCGGGCGCGGCTTCCATCTCTACTGGCTGTTTTCGACGATCGTTCCCGGCGCAGCGCA
TCCTCGATGGCGCACGACGCAGGAACATCTCATCAAGCGAATGGCGGCGCTTCCCTACCG
TCCGGATGCGAGTTGCAGCGATGCAACTCGGGTGTTTCGTCTCGTCGGGACGAGGAACAC
CAAGGTGCTCGATGAGCAATCTCACACATGGATCGTGACAGCCGAGGTCCTGAGGCGTGA
AAGACATTCCTTCGACACGCTTGCCGACCAGATCAACCCTCTGACAAGGCGGCAGTGCTC
AGACCTTTCTGCAGCCAGGAAGAAAAGGTTGGCCAACTCGGTCGCAAATGCGGTTGCTCC
TGTTCTGCGAGGTCCAGAACACCTTCGCGCGCAACATGCAAGGCAAATAGAGCGTGCTGG
CAAGCAATACCAGTGGATGGAGGCCCAGATCCAAACCCTGGGCGGAAAGATCGACCGCGG
AGCCCGCGACACGGTGTTATTCGCCGCAGGTTGTTGTTTGGCCTGGATGGTCCCACCAGA
GCAACTTGCAGATCACATCACACAGTTCGCCGGGGCCTACCTGGTGGGGATGAATTCGCG
GGAGGCTGTTGGCCAGCGAATGATCACCGTGATCCAACGAGCCCAGTCTGCGTCTCGTTC
GGAGATCACGACCATCTACGAAGACCTTCGCTACGTCTTGTCCCCTGAGTGGTTTGTCAA
GCGGCTGGCAGACGTGTTTGGAGCTGCTGTTGCCCAGGTGAAGTCGTTCGGCGGCCGTCG
TCCACGAGCCACCGGGGAGTACACCAAGACGGGAGTGCGGGCCACGCACCTGGAAGCAGC
TCTTCGAGCGCACGAAGAGCGCCAGTCAGGGGCCACCTTGGCTGAGATAGCTGCTGTCGT
CGGTGTGAGCATCAAGACAGTGCATTCGTGGCTGAACGTGCCACTTGAGGACATCCAAAG
CGCCCTCCAGCGCGCGAAACCGCAGGAGGCTTGCCCTACAGCGCTGGTTTTACCTAAACC
GTCCCTTAATGGCTCTCGCCCCCCCATGAATGCAGGGAACCTGCAAAAAATGACCAGGGG
GGGGTCGGGGGGGGATTCGTCGCTTGCGCTGGCCCCTGTGGATAACTTTCAGCCCGCGGA
AAAGCGTGCAGAAATCGCCAGTTTGAGTGGTCCAAAGGTGTCATCAGTCCCTGGACACGC
TCCCGTGGATATGCCGTTGACTGAAGAGGGAGCCCGTCAGCTTCCCGTGATCGATGCACT
CCAGCGCGCCGGCTTCATTTGCCGGCCAGACGGCGAGCACCGGCCGCGATCGAGGGATCA
AGCTCGCTGGCACGTCTCTCATCCGTCAGAACCGTGGGTCTACGAGGTGCAGGTGAAGGC
CGATCACGCCTGGTACGTGGCACCTTCTGGCGACGATGAGGTGCTGTCTGGCTACGGTGG
ACTCTGGGCCGTGCGACGGCTGCTCAAGATCGGCTACCACGATGCTCTGGAGAGGGTTGG
TTGCCCACGACCGGAAAAGCTTGCCAGCCGAGGGCGCAGGCAAAAGAAGGCGCGATAGCC
GTGGTGTCTTCGGCAGCTCGAACTTGCAGGCGAAAAAAAACCCCGGACCTGTCGGTGCCG
GGGTGGATAAGCCTTTGCTGTCACACAAAGATTCCCGCTCAGGGAGGAGAAGCGGGGTGA
GTGTTTAGCCCACATGCAAATCTTAACATCAAACAAGAAGATCACGACGAAAAAAAAACC
CACCTGCATGCGCAGATGGGTTTGTTTCAGGGTGATGAACCGGGGGTTCAGACCGGATCG
TCGCCCTTGGCCTGGGAGTCGCTGCCGAGCTGGACATCGTAGGTGTACAGCTTGAGCGAG
GCGCGGGGTTCGTCGTTCGACATGTAGGCCGAAGCGCCGGGGGTACCGGTGCACAGCACT
TCCTTGCCCTTGACCAGGTACTTCTGGAGCTTTTCGGCACGGTCGCCGCGCAGCTCGCAT
TCCACGTAGGTGACAGCATCATCACCACGGTTGACGGCGACGGTGAAAGCAGCGAGAGCC
TTCTTGTCACCGTTGGCGGCGAAGAACTTGGCGTCAGCGGTGATACGGCCAACGGCCACG
GTTTGCAGATAGTTCATTTCTCTCTCCTGAAGAGCGAATCGTGGTTCCAGCGACATGCTG
GGTTTTCACGTTCAAGAAGGGATTGCGCGCAACAGTTAAGAAGTTGCGTGACTGCATTCT
AAACGCTGAATTTTGGAGCGATTCGATACTTACTCACATACTTTTTTGAGTGTATGAGTA
TTTGAGTTTGTTTGAGGCGGAGCGTGGCAGCTCAACGGGCGCTATGCAGGAGCCTTACCA
TTCCACCGCGCTGCGGCCGTCTCTACGGCATCGTATCTAGTGGTGGGGCTGGAACCCTCT
TCGACCTTCACGATGGGGCCACGTGCTCCACAGCTATTGCAGATCGCGGAGAAGGCCAGA
TAGCGGTCCGGGTGGCGACGCTCAGAATCGTGGATGTGGAGGCCGTCGTATCGAAGCTGT
ACGCCGATGTTGGTGCTCCCACAGAAGTGGCAATCATCGAGGTGTTCCATAGGTATCTCC
CTCTGGGTGGTGGCGAAGCCTTCACCGTACACGAAAGCGCTAGTGGGCGAGCCCAAAGTG
CTTGCGCAAGACCAGCTCCAAAGCGCTCAACTTCATGATCGACGGCTTTGCCTCGTTTTT
CCGCCAGCGCCTGATTGTTGAGGTGGTCACTCCAAGAATGTCGGAGAACTCCTCATTCAG
CAGCGGGCGGCCAGCCAGCTCGTTTGACCAACGCTCCATGATCTGGCTCATTGGTGGACG
GTATCTGATGCTCAGCTCAGCGATCAGGGCCTTGATCTCGATGTGGTACTCCCGTGCACG
CTCAAGCAGGTCATCGGGCACCTGGACGGCCGCGCTGAAGTATTTGTTGAGCATGTAGTT
GGACGTGCCGATGGCGCGTGCGTAGTCCGCTGCGCGTATGCAGGACTCACGGTACATCGT
GTACAGCTCCGCCTGTTCCTGAGTTCTGCGCTCTTCGACATTGCTCGGACCCGCAGGGCG
TCCGCGCTTTGCCCGGACGGTTTTCACTGCTGGGGTAGGTACTTTTTCCGAAAGGTAATC
CTCGCCCAGCAATGCGCGCCCTACCCTGTCCAGGAGCGCGTTCGGTTTAGGCTTCTGGAT
CTTGATCTGACGTGCCGTTTCCCTTGTGCTGCCCTTGATGGGTTCAACGACCGCTGCGAT
GGTCGCGCGACCTTGAGATCTGCCTTTTATGGAAGCCGGATTGATTGAGCGCGGCTTCTT
CACTTTCGACCCATCACTTAGGACCGACAGATCCAGTTCCTTTTGTACGCCTGCCCTCCT
CCTGGTGGCTCTGGGCGCGCGGCTTCTCGACTCCATGATGGCTCGTGCTGCCGTCACGAA
CGGAGAGAACTCGACAGCCTGCTTCTCCTCGGTCAACAGGCGCTCTATGTCTGCGGCCGA
CTCACCCTCATCCGAAAAGCGCAGTGACTCCAACCAGTTCTGGTCAGACGGCATTTCATC
GAGGGAGTGGGCTTGTGTGAGTGCATCCTTGCCCATGGTCATGCGAAGGGCATGGTGCCG
CCCAACCGAGTAGACGTACTGAAACAGTTCCTTCTCTTCCGCGGGACGAAGGACTCTGTT
GGCCAACCCGTTCCAAAGGGCGAAGTAGATGTGCTGTCGCAGGTCTTCGGCATCGATGCG
GTACTTGTCGGCCAAGTAGTTCACAACCTTCGTCAGCCGGCTGGACAGGTAGGCCAGTCG
AACGAAGATCTCGTCGTTTGCCGGTCTACGAATGCCGCTGTAGAGGCGCACTGCCCCGAG
CAGTGGTTCTTGCCCCTCAAACGTGGCGCGGCCCACCATCTTGTCTGCTTCGCTGGTGAA
CGCGCGTGGCAGCTCAGATAGGTTCAGATCGATGGTTTCGGCTTTGGACATTGCGATTCT
CTTTTACTCAAAGACTCATTTGCTCAGATGAGCGTCCATGGCCTCTTTGATGAGATCTGT
AAGGGTCATGTCGCGCTTCAATGCCGCCGTTTTCCAAGCTTGTCTGATGGACTTGGTGAC
CTCAAGATTCACTCGTACCAGTTCCTCTTGAGGTACTGCTTCGTTGGTCGGGAGGTCAGA
TCTCACCGCACCCAGATCCTTTGATTTCAGAGCCATTTGCGGTCCTCCAGCTCACCCAGG
ATGAACTCGATCTCCCCTTTGGCGTTCGAGTCACGGGTTTCAAAGACGCTTACACCATCG
CTCAGAGACTGAGCGTAGCTGGATCGGTTGCTGATGACGTTCTCCAGGATGGGAAACCCA
TACTCGTTCCATGAGCCCGCAAGCATTTCTTTCGAGAGCTTGGTTGCTGGGCTGACTCGC
GTCGGAACGAAGGCTGCGTGGATGTTCCCACCGACATCGATCTTGCTCATGATGAGCTTG
ACCGTTGCCGCCGCGGCCCAGACATCCGCTGCACTCGGTTGAACCGGGATCAGGGCGATG
TCCGCAACACGAACAACGTTTGCGGCCATCCGTTCAGCTTTTGCCGGTGTGTCAATCACC
AGCCAGTCAGCAGCCAGTGTCTTGAGAGAGTTCAGCAGCATCTCCGGTCGATCGAGCGCG
ACGACAGGGGGCAGATCTGCTTCAGGTGGGGAGTTTTCACGCCAGTCACGGGCAGTGCCC
TGTGTGTCCGCGTCGATCAGAACCACTTTGTGACCAGCTCGGTGCAGCGCGCACGCGAGG
TTGATCGCAAGGGTCGATTTGCCCGAGCCGCCCTTTTCATTGAGAAGTGCGAGGATTTTC
ATGTTCACATACTCACTGTTTCAAACGAGTAAATACTCAAAAGAGTAGCGTGCTACTACA
TCGTCGCTGCCCGCCATCAACTGGCCTGGCCGGGTGCTTGATCTAATGATAACTGAAATC
CTCAAAAGCTCAAATGAGTATATGAGCTAAAGAGTAAAAGAGTGTTTGAGCTGCTGAGTG
ATTGAGTGCAGCAACTGCTTTAGCCTGGTGTGGCGTCTTGTTGCGGAGGTGTTTTGCACG
GCGATTTCCAAGGCCCGTCGCTGCGCTACGAGAACCACGTCGTACTTTCCGCGGGTGATG
GCCGTGTACAGCAGGTTCCGCTGAAGCATCACGAAATGGGCCATGCAGATGGGGACAATG
AGAAAGTTGAACTCGCTGCCCTGGGACCTGTGGATGCTGATGACCCACGCCAGCATCAGC
CGTTCAAGGTCATCCGCGAGCAACGGGACAAGGCCCTGAGAGAACTGGACCTGGAGGGCC
TTCTGAGCCTTGAGAGTTTGATTCCCAGTCCTGGCCGAGACTTCTTTGGCGGGGATCTCC
GTGAGGCCAACGACAGTTCCGATGTCACCATTGAAAATCTCCAGCTCGTAGTTGTTCTTC
GTGTTGATGGTCCTGTCCCTGGGCCTGAACCTAGAGTGGGGGCCTGGCCACGGCTGGTTT
TCGGCTGGGTCCTCTGGATCAAGGTCAGGGATCGGCCTTTCACGCATGATGTCGGCCACA
GCCTCATTGATGGCGTGAACGCCGGCAGGACCTCGGTTGGTGGGCGTGATGATCTGTATC
TCTGCTCTGGCGGTGCCGTTTTCAATAAAGGCAGACAGGACATCCATGATCGCTGGCACA
ACCTCCGTCGAGTCATCGATGTAGACCACCGAAATGTCCTCCTCGGACGGGAAGTTTTGG
AGGTCAGGGACGATGCCTTGTCGTATGGAATGGGCCGCTCTGATGATGGCGCTCTGGGCC
GCTTGGCGTCTCACCTTGGTCAGTCGAACCACTGGCACGGCGGAGCTGTTGATGATGTCC
GCCAGGACGTTGCCTGGACCGATCGAACCGATCTGGTCCACGTCCCCAATCAGGACCAGT
CGGGCATGGTCTGGGAGGGCCTGTAACAACGATGCTGTGAGGGGCACATCCGGCATGCTG
TATTCGTCAGCGCAAACAACGTCGCAGTCGAGAGGTGTATCGCTGTTCCGGGTGAAGACT
CCATTCTTGTACTCAAGCATCCTGTGGATCGTCTTTGCTTCAGATCCGGTGCTCTCGATC
ATTCGGTTGGCCGCCTTACCCGTTGGCGCGCAGAGCAAGGTGGTCCAGCCGCGCTCCTGA
AAAGCTGCGAGCAGGACCTTTTGGATCGTGGTCTTGCCTGTGCCTGGCCCCCCGGTGATG
ACGCAAACCTTGGCGCTCAGTGCAGTTGCCACGGCTTTCCACTGCTCTGGTTCGAGAATG
AAGCCCGTTGCGGTCGAAGCGCGCTGGATGATCGAGTCGATCGATCCCGATGGTGGTTGG
TCGCGTGGTGGTGATCGGTGAAGCCTTTTCAGGTGATTGGCGATCTCCTCCTCAGCCCGA
TAGAGCCATGGCAGGAATATGCACGGCACGTCTCCGATGTAGTCAAGGATCAGATCGCCT
TGCTTCAATGAGTATTTGATGCTCAGTCGCAGCAGCTCGGTCGGGATTCTGTGGTCCAAA
CCTTCATTTGAGTAAGTGAGTGCATCGCCACATGCTTCAAGTAGCTCTTTGCCAGGGAGA
CCACAGTGGCCTGCTGTTGTGGCCTGTTCAAGCGTGTACCGCAGGCCTGCCTGGATGCGA
AGTGGTGACTCAAACCCGACACCCAGCTTCCGGGCGATCGCATCAGCGGTGCGAAAGCCG
ATGCCATCGATCTCCCGGTACAGCCGGTAGGGATCTGCTTTGATCACTGCGGCGGCCTGC
GCGCCATACACCGCAATGATCTTGCGGATCTGCTTCATCGTTATGCCCTGTGACAGAGCG
AAGATGGCGATCTCTCGCATGGCGGCTTGTTCGGTCCAGGCCTGGATGAACGACTCCCGC
TTCTTCTTCCCCAGACCCTTTATCTCAGATAGACGTTCGGGAGCATGGTCCAGGACCTGG
AGTGTTTGATCCCCGAAGTGGTCAACGATGGCATCAGCCGTCCTTGTGCCAATGCCCGCA
AAGGTGCCCCCAGAGAGGTATCGCCGAATGCCCAGTGCTGTTCTGGGGGGCGATGCTTCA
ACCTCTGCTGCTTCAAATGCCTGGCCGTATTTGTTGGTGACGAACTTGCCGGTGACGCTC
ACTGCGAAGTCAGGGGCAAGGGCGACAGCGCTCGTACCGGTGACACGAACCAGATTTCCA
GCATCCAGCTCAACGTCGGCCGCAAACCACCCGGACTCCTCACTTTGATACCTGACGTTG
ACCACGTGCCCTGAGAGGCGCATGTTCTCTTGAGGTGATGAGTGAATACTCATATGGGGG
TTGGAGTGATCCCGCTGATGAGTAGATGAGTGGTCGGAGGAGGGTCCCTCCGCCAGCTCT
ACTTCTTCGCGTCGTCCGCTGGACGAGGTTGCATGGACAGCACGCTGCTGACAAAGCGTG
AAACACCTGAGCTGCCGGTCGGACCTGGCGTGGCAGCGGGTGGTGCAGGCGGCTCATCCA
ATGGGGGGGGGGATGCTGGAGCTGAAGCACCCTCTGCCGCTTGTTCGCCAGGCAAGCCAT
GGTGCGTTCTTTCTACCACGGTAGCAGCTACCGGTGCCGGGGACGGCGCTGATGTCGGCG
CTGCGGCGTTGGACAGCAGATCTGGGCCTTGACCCCGCCGGATCTGCTCCAGTTCGGCTT
CGAGCTGCCGGCGATGGTCCCGCTCAATCTGGAGCTGGACTTCGAGCACGCGCAGTTGCT
CATCACGAAGGGGAACGTAGCCGGCAGGGGACAGTGCCCCTACCCGGACAGCGGTCTCCA
TTGCGCTGCGCAAGAACGATCCGGCTCTGCCCGCCTCCACGGCCTGCACCAGCTCAAAAA
GCTCGGGTTCGCTGAATTTGCGAATTCGCAAAGACAGGGTGATGAATGCACCAGATCCTG
ATGCTGATCCATTGCCCTGGACTTTCAGCGAGCCACCGATCTTAGGCATTGCCGGCTCCT
TCACCGATTGCGGCGGCCATGCGGGCGAAGCCATCCGCGACAGCTTCGCGAGGGTTCTCG
ACCTGGACGGCATGCACCATATCCGGATCGACCTTGATCTGTTCCACCACCCATGGGGCA
CCCCCCCCGGCGATCAGAACGGCATCCACGTCCTGCAACAGTTGGCGCTTGAACACATCC
TTGGCCACCTGGATGACCTTCGGGGCCAGGACGGTATCGACAGCACCCTGGATCATTGGC
TTGAGGTCGATGTCCTGGCCGCGCTTGCGGATTTTCGGGTTGAGCATCATCCGCTGCAAG
TCACGTGCTCCGAGATCGAAGCCCATTTCACCGAGTTGTTCTTTGACCCGCAGTGCGATG
ACCTCCACACCCTCGCTTGAGTCAGCCGCATCCACGATCGGGACGCCCTCAACGACAGCA
ACGTAATCGGTGGTGTACTGGCCCACGTCGATCACCGCGAAGCTCTGACGATCAAGGTCG
AACCCTTCCTTCGCTTGCCCACCAGGCGTCATCGTGTGTGCTGCGATCACCCCCATGGGC
TGTGCCAGGACGATGACCTGGGGTGACGATTTACCGTCGCTCAGGAGCTTGATCACCTGG
TCGCGCAGGCTTGCCACCAAGTCACGGCGGTCGCGCAAGACCCTGCTGGGGACTCCGAGG
ACGATGGTGGCCTTCGCGGGGTTGAACTTCAGGCCTGCACCGTTCAGGCGCTGGATCGCC
GACAGCGTGAGCGCGTCGTGGATCTTGGTCGTAACCCATTCATCCGATCGCCCGATGGGC
TCCCGGTCGATGCCCTGGCGCAGAGCCGTTTCCCCGGTCCAATAGTCCTGGCCTGCCACC
GTCACCGTGTCAGCCTCGGCCGAAGCGGCAAGGTCGTCAAAGACCAGGCTGCGCGCGGCC
TCCATGACAGCGGAGGGGAAGCTGACGTGAAATTCCTTGTCGCCCTTGCGAGCAACCACC
TTGACTGCGCTGCGACCCATGTCGAGTCCGATGTACTGTGCATCACTCATGTGATCCTCT
TGATTGTGTGAAAGTTGAAAGAAAAAAACGTGCAAAGTTAGAAGAACCGCCACCGGTTCT
AGCTAAGTTAAGAGAAAAACGCGCGAAAGTTCAAAGAAAAACCACTTTGCACCGAGTATG
GCACACGGTTCTTTGAAAAACAAGAGAAAGATCAAAGAAAAAACAGGCGATGGGAGCCGA
AATCACATAACTTTATCTTGCTCGGTAGAATCCCCCAATATGACCGACATTCCCTCTCTT
GAAGCTGACATCAGCAAGGCCCGTGCTCTGGCCTATTTCACCGATACCCTTACCGATCAA
GTCACGACCCTGCTGGCCATCGGCAAGGAATTGGATGCGCTTGACGAAGCCCTTGACCAA
GCCCAACCCCCACACAGTGGACGTATCAGGCTCATGTGGGTGTCTCGCGGCAAGTCACGG
GGTTGGCTCGATGAACGCATTCCCCAGGCAGTCGTCTGGCGTAGAAGTCGAGCTGGTAAC
TGGAGGGCCACGAGGTTGCCGGTTCCAAGCCTGTCCAAGCGCGTGCTCCGGTCAGGATCG
TTCGAGGCCTGCGCCCCTCAAGTCACGAAGCTGGTGACTCGCCTGGCTGCTCTGCTGACG
CTGCACTCGGAGGTGAGGGGGCGTCTGGCGAAATGGGATGGTCACTGGTGCCAGTCAAAG
CCTCATGTGAACCGGCGTCTTGATGACCTGAGACGTACCTGAAGATCGCGGTCTGCATGG
CACGAGAGAATCCGCTGGCCTGCGGTGTGGTCTTCCGGGCCGTGTCGCGCAGCCAGGCCG
TGGCCTTGTCTCCTGAGCCGGTCTTGGCAACCAGTGCGGACCACAATTCAGGATCGAGGC
TGACGGTGGTCTTCTTGTCCTTCCCGCCTGCGGGATCGGGTCGCCAGACATTCAGGCGTT
CGATGTCCTTGGTCTCCCTGGGCAGATCCTTGGCCATCATGTCGAGCCAGGCCTTCGTGC
CGTCCAGCGTGCCGCAGGCGTCGAGCAGGGCACGGAAGCTCGCCGAGCCGATCATGCTGC
GTACTGAGCGAATCCATCGCGCCAGAGCCTCTTCGTCACGCAGGTGCGAGCGAATCCTCC
GCAAGACAGGATCTGCTTCAGCGGCTTCAGGTCCTAAACGGTTAGGAGGTTGGGGCATCG
AGGCGAGGATACCAGTGTTGGATTTTTGCGGCAATCCTAACCTGTTATTCCATGCACCAC
ACTGGATCAGGTCCTAAACGGTTAGGAGATGTGGCATGAACCTGAACGCCCCCCAGCCCC
TTCGCGGGTTCCTAAACCGTTAGGAGGCGAGAGGTCCTAAACGGTTAGGAAGGTGCGGGT
GAGACCTTTTGCGCGAAATGCAGACAGTCCTAAACGGTTAGGAGACCGAGGGTTGACGAA
AATGTATGCAGGTGTTGGAATCCTCAGTGCGGCTGCAACCGCATGAAAGGGTCAATCCAT
GAGTACATCCAGCCAAACGGCAGGCGTTCGCCTGCGCATGTCATCCCCCGGCGTTGTCTT
TCGCGACAGCACCACGGGCGATGTGAAACGTTTCGTCGTTGACAACGGCAAACCGCTGAA
AGCGGTGTTGCCGGCAATGCGAGGCACCGCGAAGGCCCCCGCCCGAACCGCCTCACATCG
ATAGGTCAATGCCCAGATCGCAGAGGTGTGCGACGGCTTGTTCTCGCGACACCTCAAACG
GCGAATCCTGCACCTGGTCATCGTCATCGACGACTTGCATGAGCACCACGTGCTTGTCAC
CGTCGATTCGTGTTCCGGCTACGACGAACCGCGTTCCCTCATCTCCGAGCTGGTTGTCGA
TCACCTCGAAGAGTCGGCCGCGGGGAAACATTTCACCAAACGACCACAGACGGTCTTTGC
GCTTGGGCGGCTTGCGGATATGCCTGGCCTGGCGCACCACTGTCACGTTCGATCGCGGCA
GCAATCCCCTGAACGCATCGTCATACATCTTCGGCCGGAGATCGGCGCGGTTGACCATGG
TTGATAGCCATGCCGAGCTGATGTCCCAGTGCGCCGCCAGATCGACATTGGACCAACCGC
GTTCCTTCAGCAGGGCCTTGATTTCTGAGGGGAGCAATGCCATGACGGACCCTTCTGCGG
TTGTTTGGTGTTTAAGTATACTTAAACACAATGAGGATTTCAAATGTCTACTCAGACATC
AAATGGCAAGGGCGCTGCTGGCAGCTCCATGGTTCCTTTCTGGACCTACGCGCTCGCGGG
AGTTGGTGTCCTGGCGGGGTTGGCTGGCCTGCTGATCGCTTTCGCGATGGCATGAGGAGG
AAATGAGCATGTTCAAGAACGTCACGATTTATCGCCTGCCCCAGGGCTGGAGCCCAAGCG
CATCAGAGATGGAGGCCGCTTTGTCCAAGGTGAGGCACGTACCGTGCGGAGCTACACAGG
AAAAGTCGGTGGGATGGGTTGAGCCCAGAGGCGAAGAGCATGGAGCTTTGGTGGAATCGA
TTGCTGGCCAGAGGATGCTCAAGCTGCTGATCGAGACCAAGGCAGTCCCCGGCACGCTGG
TGCGAGAGAAGGCCGATGCAGAGGCCGTTCGGATCGAGCGGGAACAAGGCCGGAAACCCG
GCAAGAAAGAGATGAAGCAGTTGCGCGAGGATGCATTGCTCGCGCTCCTCCCTCAGGCCT
TCCCGAAAAAGACGGGTGTTTGGGTTTGGATCAACCTGGCGGATCGGCTGCTGGTCGTCG
ATGCATCCAGCCAGGCCAAGATCGATGAGGTGGTCACGGTGCTGGTTCAGACCTTCGACG
GTCTTGCGATCAGCCTGGTTCAAACACTTGTGACGCCTCAGACCGCCATGACCAAGTGGC
TTGGTTCGGACTCGGGAGACGAAGGTCCTGAGGAGTTCAGCGTGCTGCGCGAGTGCGAGT
TGTGCGCCTCGGACGAGGAGAAGGCTGCTGTGAAGTTCACCAGGCATAACCTGGAAATTG
AGGAGGTGCGCCGGCACATCGCCCAAGGGAAGCTGCCGACCCGCCTGGCGCTGAGCTGGA
ATGATCGGGTCGCCTTCACCTTGACCGAATCGATGCAGATCAAGGGGATCAAGTTTCTCG
ATGGCGTTTTCGACGATCGCTCAGATGATGCTGCTGGGTTCGATGCCGATGTGGCGCTGG
CCACCGGGGAGCTGGTCCGGCTGATTCCGGCATTGGTCGAGGCGTTGGGCGGTGAGCTGG
CCCCTGGCGCGGAGGGGGGAGACAGCGGGGATGAATGATTCGGTGTTCGACCGCGAGGCG
GACCTGCACTATGCGTTCCAGTTCGGACAGGACTACGTTCGAGAGGGGAATGCAGCTTGC
GTCGAAGAGCAGTTCATGAGGATGTTCTCCGGGGATGCTGAAGCTCTGGCCGAGTTTGAG
GCGGGCAAGGAAGCGCAGCGGCAGGCATCTCTTCGGCTCAAAAGATAACACCCCAAAGCC
TGCAAGCTTTGGGGTGTCGGGATCAACATAGGGTGGAGCAGCTTGAGCTGACGTGCCACC
CAAAACAGCCGAGGCGGCAGGGTAACCCCCTCGAATGAGTCAAACCAACGCGATCCCAAA
GGAATCGGTCAGATTGGAACGTGTGGCGTAAAGCCGTGTACCAGCGAAGCTGGGACGTTC
AAGGCGCGGGTGGCCATAGCAGTTGAGATCCAAGGGATCAACTTGCTTTCACATTCACTA
CAGTATGGTGACCAGGGGAAAAGAAGTTCCGAACATGAATATGTTGATGTCGAACAGTGC
AATGGAGATCGCGGCACGGCGCGTGGCTTTGATGTCTCGTGCCGTGGTGGACGAGCTGAT
CGCAGATCTGGAGCGGCGGCTTGAGCGGATGAGGACATGCAGCAGCTCTGTCTATGACGT
AGACGAGTTGCGTTTTGCCATGCACGTCTCAGGCTGCGTGGAAGCCCTCGGGGTCGTGCG
CGGATTGAGCGCGGACATTGCTTCGGCGGAGCGGGTGCTCGAATCCGTTGAGGCACGGTT
CCGGGCGCATACGACGGGTGGGGAGAGAGGCAGTCCTGCGCTCTTCGGGTCAGAAATCAC
GGCCCTTCATGATGCGATCGGATTGCACCGGTTCCAGCTCTCAAAGCTCAGTGCTGGTGA
GTTCGGTGAAGCCTTTCGCAAGGCGGCGAGCCGGCATAGGCCTCAGTTACTCAAGCGAGA
GCCGGTGCCCGGTGGTAGACGGGACCGCTTGAGCCCAGAAGCGTTCGTCGCGGTGTTCCG
AAGACATCCTGCGCGCAGTGTCACTCATCTACTCAAAAGAGTAAGTGTTCAGGCCACACG
CGGAGACGCAACCATGGTGTGACGCGCTTCGTTCTTTTTCCTCGAAAGCTCTCTCTGCAC
GAATGCGACGTGCACGGCCCCTGTGGTGGGGGCGGCGTTGCAGCAAGGAGATGGGAAATG
GAACGAGCATTGGCGCTTTATGCGCAGGTGTTGGCCAGGAAGTTCGGGGTCAACATCGAG
TGGCGAGAGTCCGGCACGGCCGCGACAGATGGGAAGACCATCTACGTGGACCCACGCTAC
CGCTCGATCGGCACGGCCGCTCAGGCGGCCACGCTCTTCGGGTTGATTGCTCATGAAACA
GGGCATCTGAGGCTGACCGACTTTTCGGTCCTGAAACAGGAAGGGATGACCCCGCTGTTG
CACAGTCTTCACAACATCCTGGAAGACGTGTGGATGGAGCGCGAGTTCACGAAGACCTAC
CCCAGCGTCTGGTCTGACATCGTTGAAAGCATGATCAACATGCGGCAGATGGGCCTGTAC
GGGCCTCCTGGTGCGGATCATGTGCTTCGACCAGCCGGGTCGTTGTTCGCTGGCTTTGTG
CTTTCGTTCGCCCTGGGCCGGCACTACGAGCTGGAGGACTTCGCGAAAGACGCTGGCAAG
TGGTGTGCCGTTGCTGTGAAGCGATTCGGCGACGATGTGGTGAAACGTGCGCAGACGGTG
ATCCGAGCGGTAGACAACGTGAACAGCACAGGGGCCGCAATGGATCTTGCCCGCGAGCTT
TTGGCGCTGCTTCAGGAGAAGGCGGATACCTCCAACGAAGAGCAGGCGGCCCAGGGCAAG
GGTGCTGGCCAGCAGCAAGAGGCCCGAAATGCAGCTCAGGCGCTACAGGCCAGTGAGAAG
GATCTCCAAAGTGTTCACACAGAAAAGGGTGATGCGCTCAAGGAAGGTGTGCAGAAAGAC
GCGCCAAGTGGTGGTCACGGGTCGCAACTCTCGGTCGGTGTGAGGTCTGGGCGGTTGCTG
CGCGAGGAGGGTTACACGCTGCCCGAGTTCGAGGGACAAAGGTCCACCGTCCGCGCCAGC
TTGGCTGGCCGGTTGGAGCGACTGCTGGAGGCCAGCGTCAACATCGATGTCGAGTACAGA
CGCTCAGGCGGCCGTATGGATAGCAGGCTGCTGCCAGCTATCCGTCTTGGGCGTCAGGAT
GTGTTTGTTCGTCGTGATGATGGCGAGGCGATCGATACGGCTGTAACGATCGCACTGGAC
GGATCTGGGTCGATGCGAGACATCTGGGCAGGCGCACTGTCGGCGGCATACGCGGCGATG
GATGTGATGCGATCGCACTCCGTTGCGGTCGCCCTGGATGTCTTCTCAGGCAGCGCCAGC
TATTCGATGCACACGCACGATCAGCCCTGGACAGGCATGCGAGAGAGCCCTTTCATCCTT
CCAGGTGGTGGGACGCCAACCGGCGCAGCTCTTAACGTGGCGGCGAGCGTGTTGGTCCAG
CGAAGTGAAGCGCGCAAGATCGTTCTGCTTGTGACGGATGGCGGTCCTGACAACCTTGGG
CAAGCGATCACGGTAACGCGTGAAGCGCAGGGAGCCGGGGTTGATGTGGCACACGTGTTC
ATCGGTGGTGATGGCGCGGAGTATGAGGAAGCTCTTCGCGCGAATCGTCTCGGGCGTGTA
GGCCGTTGTCTTGACTCGCGCAACGCGGTGACACTTGCCAAGGCCATCGAAGAGGCACTG
GTTGCTGTCATGGCGGGTGAGGTAACTCACATAGCCTGAGCCATCGGCTTGATCCAACCT
CCTCGTACTTCGTGTACGGGGAGGTTTCTTTTTTGCTGCATGCATCACAGGCTGATCGAG
AAGATTTCGTCCCTATGGTGGGGGTGGCTTCACGAGAGGAGAGAGATGTGAAGGATACGA
ACTTGATTGGATTGAACCTGACGGTTCTGCCTTGTGGTGCTCTGCTGATGACGGCGAACA
ATTCGACCAGAAACTACCTGGCGACGATGGGCGATGACACGGACTTCAACCAGGCCATGT
ACGACCTGTTGGAGCCATTCAGCACGAACGGAGGCTTTACCCTGTTTGATGCGGGAGCTG
GGAACCCGTTTGTTGGCCTGACCAGTGCACCCTGCATTGCCGAGTCGATGGACTACCTGG
ACGATGGGGCGATGGAGGTGAATGGTCGCCTGTGGTGGTTTGAGTCCTACCAGGTCAGAT
CCTACGTGCAGGAGCTGCGCACCAAGGGGCGAGTGATCTTCGATGCCGCATGTGAGCTGG
CCACGGTTTGAGGAGAGGGCAATGATCAAACCGAAATCACTTGGCGCGCTTTGTGAGGCG
GTGCGTCTTTCCAAAGTAAATCCCCACATGGAGTTTGGAGTCAAGGGCGACGTGAGCGTG
ATGACTTCAAACGATGTGCTGGCAATGTGGCGGTCAGGTGTGGACGCTCGTGCTTCTCGC
GGCCTGCACCAGCTCACGCAGGCTCAGGAGAAACGGTACTCAGATACTCAATGGGACGCC
CAAAAAGTCAATGAGTACGCTTCGGGTGTCAGGAGCAGTGGTTGTCGGAATCTGTTGCGA
TCGCTGAGGATGAAGCGGCGCTACCCGCACATTGACAACCAGGAAAGGGCGTGGTGATGG
ACGGCCGTTCACAAGGCCTTCTGGTGGTCACGCTCCCGGCCTGCTGGGCTTCTGCGCTGA
TCAACGGCAACCTGGGAGATCTGGCATACGAAGATCCTTCGGAGGCGGCAAGGTGTGCGC
AGTGGAGCGTCATGAACGACGATCTCCAGATCCTCGATGCCGGCACTCCGTACACCGATC
GGTTCGACGGTCTCATCACGTCTGTGAGTGACTTCAGAGCCGAGGTGGTGCCCTGTTGAT
GATCCAACCCCCTCGTGCCGCTGGTGCGAGGGGGTTTCTTTTTGCATGGCGGCCACGCTG
ACCCGAAGGCGATACGAGCAGGCCCCGCGGTGGGGCCGGTATGCGCTTAGGAGCGATCAA
TGCTTGACATGATGCAGAACGAGATCCGGGACTACCTGAAGCGTGCCCCAAAGAAGTGGA
CTTTCGATGGGTGTCGGATGGTCAATCACACACATGCCCGTCTGGTTTGGCTGACCAGCA
TTGCGCGCGGGACGCTGGACGAGAAGATCAATCGCCGTGCAGGCATCTCTGATGCCTGGC
GGCCGTGGTACTTCCCGGTCGATTCAGCACGCAGACGCCACAACAGGCGTCAACTGATCA
TCCAGTTCGGAAGACCGGGAAACACACACTTTCCCCGGTGAAATCAAACGCCCCACGCAT
CAACTTGCGCGGGGCGTTTTCATTTGCTCATATGAGTTTATGAGCAGATGAGTAAAAAGC
GCTCGCCCATGTCCATGGGGCACTTCTTTTTTGATGCGGTCATTCCTCCATTGAACGTGA
TTGCGACAGTTCCCATGGTGGGCGCTGGCATTTGCGAAGGAGATTGACATGGAAAAAATC
ATCAAGAACAGCGTGTTCGTGGTGGTCTCGCCGCGTATGCCTTCAGCCGCGCGAAGCACG
GGTGAGGGTGTCAAGGACGGTCTGCGGATCGAAGAGGTCAAACAGATCGTTCTCAGCGAC
GCGCTGCTCAGGCCGCTGGCGGCCATCAAAAGCCGGCTTCGTCGTGTGCTTGCGCGCTAC
GCTGTGCCTTCTGGGGTGATGGGGAATTGGATTGTTCCCCTGAACCGGTGGGAAGCTCTG
AAAGAGGAGATCCGGGTTTGCAAGACGGAGTGGGACGAAGCCGTCGAACAGGCCATCACC
AACTTGCCGGCTGCTCTCTCGGGCCTTTGTCGGGACTACCCGCACCAGGCAGCGGCCATC
ATGGCCAACGCATTGGACGAGAAGGCGTTTCGCAAGTCGTGCCAGCTCGTGTATGCAGCG
TTCCGCCTGGATCGGCAGGATCTGCTCGAACAAGATGGCCTGCGCCGCGAGCTTGCCGAG
ATCGAGGAGACGGTGGTCGATGAGATGGGCAAGATGATCCGCGATGCCAAGCGCGACACG
GCCAAAGGCTGTGATGCTTCAGCGCTGTCGTTCCTGCGGAGTCTGGCGGCCAAAGCACAG
AGCTTTGCCTTCGTCGGTGAGGCTGTTGCGCGCATGGCATTCCAGCTCAAGCAAGCCAGT
GACATCTTGCCTGCTGATGGGCCATTGAGCGTGGTGGAACAAGACCTTGCCGTGGCAGTT
TTCAAGCGGCTCTGCTGCACTGAAGAGGTCCTCGTGGATGGTCTGGACGTGAGTCGCGAG
ATCAAGGCTGTGGTGGACTCCCGTCAGAAACCAGCGGTTGTGCAGGCAGTCTTGCCTGTG
CAGCAGCCGGTCAAGGCAGCGGATGTCAAGCCAAAGAAGGTGCCGGCGAAGAAACTGGTG
CCCGATGTGCCTGCTGAAAAACCAACGGCATCGGACGATGGAGCCCGGCTCTGGAACAAC
CCTGTTTGCATCTGAGGTGGTATGGCCGAAGGTCTGAATCCATTCCAGAAAGCGCGGCAA
GCGGTTCAACTGGAGTCGTTGATGGCTTGGGAGCGAAGAACCAACAAACGCTTCCCTAGC
GGGCTGCGAATGGAGGGGTGCTTCGATCCCAAGTGCGAATCGGGTGACCGGTTTCGTACA
AGTATCCGGAACGGGTACTTCCGCTGCTGGTCTTGTGGATCTGCGGGTGATGTGGTGAAA
GCCGCAGCACTTGCATGGAACATGAGCCAATCGGCAGCGGCGAAAGAGCTGTTGGCAAAG
CAGGCGACATTCGCTGTGAAGCGTGTTGTTGCGGCATCAGCCTCAGGAGAAGCGGCGGAT
CTCGTAGCCCAATGGGCGATGACCGAACTGACCGAGAGGCTGTTCGAGACGCGCCGAATG
GATGACGCTGTTCGCATGTCGCTGAACCGAAGATGCATCACCAATGCAGCTATCGACGAA
GCGCTGGAGCAGGGTCTCATCCTCGGGCTTCCGACAGACCCTCTGGCGGCGAAAGCCGCC
GTTGAGGATCTGGTCGGTAGTCGGCTTCCAAAGCATGCAGGGATGTGGCGAGACGGGTTG
ACCGTGCCGGCGTGTGTGTTCCGTCCACTGTGGTTTCGCCATGGTCAGGGATGCATCGAG
ACCCGTGCAATTCGCGAGGGTGTTAAGGCAGCAGGTTCATCGCTTCTGCGATACGGATCG
GCCTCGACGCCTTACACGATGCCAGCCATTGTTCGTGGCCATGAGCCCAAAGCGTTCTGC
AAATCGCCTCTGGACGCCCTGAGCCTTCGGGTGATGGGACGGCTGGGGGAGATTGCAGCA
CTGCCTGGTGACTCTTCGTGGGTCCGGGCAGATGCGGGAAGCGTGCCCAACCAGGCATGG
TTTTCCGGATTGCGCTCAGCACACGTCGTGTTCTCCGGTCATGAAGACGGCCGAAAGCGC
TCCAAGGCGCTTGTCTCGCACCTGCGCAACGCAGGTGTAGCCGCCGAGATGATCGCGATG
CCAGATGGCCTCGATGTCAACGACATGCTGTGCTCTACGGCCATGATCTGATCCAACCCA
CCCAGCTTCTGCTGGGTGGGTTTCTTTTTGGCTGCGTGCTCTTTCTCCTGTGAAGGCGAT
GCGTAGGGTTCCATGGTGGGACCCGGTATTCGCCACGGAGATAGAGATGCTTCAATGGCT
TGTTTTGCCCTCTGAGCAAGAGGAAATGTTGACCCACGACCTCGGTGCGGTCGTTGGTTC
GGATGCATACGTGGCCGGTTTGAACGCAGATGCCTCGCGCAACCTGGGTTACACAGACTG
GCGCTTGCCAACGTTCGATGAACTGAAGTCACTCGTTGGAACGGATGCAGCTCCGCTGAA
TGGTTGGTACTGGGCTCACACTGCTTGTAAGGGTCGCATGCGCAACTCTTGGAACGTTGG
CTTCCTCCGTGGAAGTGAAGGCTGTAGCCGCCATGATCTTGTCTTTGGCCATGTTCGTCC
TGTGCGAACGACCGTTGACAACTGATTGATCCCATCCCCTCGTACCACCAGTGCGAGGGG
ATTTCTTTTTGCCTGGTGGCCACGCAACCCTGAAGGCGATACGAACAGGCCCCGCGGTGG
GGCCGGTATTCGCTAGGAGAAGATGGTGGTAACAACCTCTGATGAGAAGACGTTCGACTT
CGCTACAGCGATGGCGATCGCCAGATCGGTTTTCAGCCTTTGCCAGCGGCGTGTCGAAAA
GGGTCGGCCGTTGGCCTGGGATCACGTGAATCTCGGGAGTGTCGTCGCGGGTGTGATCAA
CGGACGAGATGACTTCACTGTGGATGAGGTGCGGCGCGGGGTTGAGCTGGGCATTGACCA
GTTCCGGTCCATGCTGAACCAGCCGGGGTCGATCGCACTGAGCGGTGGCTTGGAGATTGA
GCTGCGCCCATCAGATGAGGACGATCGAATTCTGATCGCCAAAAATGGGCTCGGTCACAC
GGTTGTCACGTACACCGACAAGGGTCTCTTCGTCGATGCGTACCCGGAAGATCAAATTGA
TGCGGTCGGCTCCATCCGCATCGGCCTGGATGAGCTTGAGGCTGTTTCGGAGCTGCGGCG
ATGACCTTCTACCAGGAGCTGATCAGCGAGGCCATCGGTGTGAGCGACTTGAAGGTGATC
GACGAGGTTGAAGACCTGATGCGCAATGTGATCTTCCACAGCGCCCTGAACTGGCAAAGT
CGCGAGCAACTGGTGCAGGGAGCGATCGAGGCCAAGCAAGTCCTTGACCTCATGTGAAAT
CAGCCCTCTCATGCTTCGGCGTGAGAGGGCTTCTTTTCTTGTGCTTGCCACATCGACCAC
GATGGCGACACGTGCGGAACCTGCTCGGGTTCGGTGCCGCTGGTATGGAGATTCCATGGA
TGTCAAAAGTGCAGCGGAAGTGCCGGCAGCAGAACTCTTGGGGCAGGTGGGCAGCTTCGG
AGTCAGGCTGGTCCGGTCCGGGGATCGGTATGGACTGGAGGATCGTCTGCTTTGGGAAAA
GAGAGAGCCCGGTGTGGAGTTCTACTTCGTGGACAGCCGTTCTTCGTGTTCTCACAAGGG
GCGTGGTCGGTTCATTGCACGCTACTACTACACCACCTTGCGCTTCAGGAGCCCACAAGC
GCATGGTCTCTGCCTCGATGGCGGTGACCCACTGCGGATGTCGCTGACGGACATGGAGTT
GGCGCGCGTCATGCAGATGGTCGATGCCACCGTGAGTGAGTTCGCGAGTGATGAAACCGT
TCAAGCCTGGCGCGATAGCTGGAAGCTTCCTGATTGATCCGTTGTCGAGCAATCGGCCAG
GTTTCTGATGTCTCTATGGCTCCCGTATCTCAGGTACGGGAGCCATTCTTTTTGTCTGCT
GTCCACGCAGCCTAGAAGGCGATATGAGCAGGTCCCGCGGTGGGACCGGTATTCGCTTAG
GAGGTCGTGATGGAGAGAAGCGCAATCGATGCAGGATCTGACGATGTGATGGTCCTTGAA
GACAGGACGGCTACGCCAGACCTCGCCGCATACAACCGCTTTGTTGTCTTCTTTTCCGGG
GGGAAGGACTCGCTGGCGTGTGTCTTGCACTTGATCGAGAAAGGCGTGCCACCTGATCGC
ATTGAGCTTCACCATCACTTGGTGGATGGAGCCGAAGGCTCTGGGCTCATGGATTGGCCG
GTGACGGATGCCTACTGCGAGGCGGTATCGAAGGCACTAGGTACAACCTACCGCAAGAGT
TGGAGAGAGGGCGGATTTGAGGCAGAAATGACGAGGACAAGCCAGGCAACGGCACGGGTC
TGGATTCCCTTGGGTGATGGCGAAGAGCACATTGCCCTCGGGGGGGATGGTCCACTGGGG
ACACGGAACAAATTCCCTCAGGTGAGTGCCAATCTCGCCGTGAGGTGGTGTTCAAGTGCG
CTCAAGATCGACGTGGGCGCGCGGTATCTCACCAATCACCCGATGTTCAACGCGGGCAAG
ACCTTGGTGCTCACAGGGGAGCGGGCTCAAGAAAGCACAGCGCGGGCGAAATACAAGGGC
TTCGAGCAGCACCGGAGTGATCTTCGCTACGGTCGGCGGTACCAGCGTCATATCGACCAC
TGGAGGCCCATTCATCATTGGGACGAGCAGGCGGTCTGGGAGATCATTGCAAGGCACAAG
CTGCTACCGCATCCTGCCTACTACCTGGGGTGGGGGCGCACCTCGTGCCGTCAGTGCATT
TTTGGGAGCGCCAATCAGTGGGCGACAGTTGCCTTGATCGCACCTGGAGCGTTTGATCGG
ATCGCCAGCTATGAGCGACAGTTCAAGATCACCATCCATCGAACGGAGACGGTGACACAG
AGAGCCGCAAAGGGCACGCCCTATCGTGTAGAGCCCTTCTGGGTAGAGATCGCAAACTCG
GAGACGCTGGAGATCCCGGTCCTCGTTGAAGACTGGGTTCTGCCCGCAGGTGCTTACGGC
GAATCCTGCGGCCCAACCTGACTTGACCCAATGGCTCCCGTATCTCAGGTACGGGAGCCA
TTCTTTTTGCATGGAGTGCAACCTGGCATGAAGGTGAAATGCGCGGCGCGGTGCCTCGCA
GATCTTCGTCAAGTCAGGAGATGGACATGAATGGAATGCATAAGACGGTCGGGTTTTGGC
TGAAGAAGGTCGGTCTCCATCGCGGTTCACCGCGGCTGTGGTTCGACTCGATTCGGGTTG
CATCGGCGGGGATGATCCCCGGTGGTCGCTTCGACGTGGTTGCTCTCTCTTCTGGCCTCA
AACTGGTGGCCAGCGATGTCGGCCGCTACACGGTCAGCAGCAAGGAGCGAGATGGTCGGC
GTCTTCCGGTGATCGACATCAACAGCCGTGAGGTTCTGGCCCCGTTGGAGGGGCACTCGG
TTGTTCGGGTGGTCGTTCGTACAGATGGGATCTTCGTGATGCCTCTGGCATCCGAGGTGG
CCAAGCGTGAGCGCATCGATCGCCTGAAGGCAAAGCTGGAGAGCGGGGCACCTATCTTGA
GCGCAAGCATTGCGCACGGGGGAGGGGTCCTCTCGCATGCAGCGCATGCTGGTATGGCCG
AAGCTGGAATGGAGATGGATCTGGCTCTGTTCTGTGAAATTGAGGAGGGCTACGTTGAAC
AGTCGTTGCGCCGGAACGATGCCACGACCGATCGGACATTGCCTCTGTGCGCGCCGATCC
AGGAACTGGTTCAGGACGAATGGGCGATGAAACAGATCCCGCGGGTTGAAGTGCTCGAAA
TGGGGTTGCCATGTTCGGGGGCATCGCGCGCAGGAAAGTCCAAACGGGGCCTTTCCTTGA
TGGAGCAGCACCCTGAGGTGGGGCACCTGGTGTACGCCGCTCTGGCGTTGATTCAAAAGC
TCCAGCCGGCCGCCGTGGTGTTGGAGAACGTCGAGGATTACAGCGTGAGCGCATCAGCGC
AGATCCTGCGGTCGCAGTTGCGTGACATGGGCTACCAAGTCCGTGAGCATGTGCTGGGTG
CCAGGGACTACGGGCTCTTGGAGAACCGGGTTCGCTGGGCGTTGGTGGCCACAACAGATG
GTCTCCGACCAGTCGATTCACCACCAGAGCCCACCGGCAACGGTGTGCTGAAGTTGGGTG
ATCTGCTGGATGTCGTGCCTGAGGATGCGCAGTGCTGGTCCGAGATGCGGTACCTGAAAG
AGAAGGCTGTTCGTGACAAGGAAGCTGGCAAGGGCTTCGCCATGCAGTTGGTTGATGGCG
ATTCGATCTCTGTGCCGACCATCCGGAAGTCATACAACAAAGGCGGTTCTACCGACCCCT
ACGTGTGCCACCCGTCGAACCCCGGCCTCATGCGCAAGTTCACTCCTGCGGAGCATGCTC
GGATCAAAGGGGTTCCTCCCGAACTTGTTGAAGGTCTGCCGGCGACGACAGCACATGAGG
TTCTGGGACAGGGCATTGCCTACACGCCATTCAAGCTCTTGTTCAAAGAGCTGGGACAGC
GGTTCAATGAGCTGCGTTCCACCGGGCCTGTTTGGACAGGTGAGTGCGCAGCAGGCGCTC
GCCTGATCGCAGCCATCGGCTGAATCCTGTTGACCTGACCCCCTCGTGCCGCTGGTGCGA
GGGGGTTTCTTTTTGCCTGGCGGCCATGCTGAATCGAAGGCGATGCGTTTAGGTCCTATG
GTGGGACCGGCATGCGCCGAAGGAGTCGGAGATGAATGCTCTTCTCGAAAAGCAGGGTGA
TGGGCGAACTGATCGCGTGGTGGAGGCAAATCAAGTCATCCGCGCCAGGTTGGCCGAAAA
AAGACATGCTCTCATGGCGCAAGGGCGGCCACTGGTCGGCGATGTTGTGCTCTGGCCGAA
CAATCAGCGCAGGCGGATCAGTCACGACTTTGGGGACTCGTATCAAACGAGCTTCATGAC
GGCGGGAAGCTTCTATTCCTCCAGTGGGCATGGGAGCTTTTCAGGGACACTCCAGCCGCC
AGTGTTTGCCGAGTTTCTGATCGCGACGGATGAGATTTCGCAAGAGGACTTCTGGTTTTT
CAGCGAGAACCGGGCTGGCGCTGGGCGTGGTGTTCAATGCAAGCTGCCGTGTCGTGTCTG
GCGTCTTGAGCCGTTCAGGCGGACCCGGAAAGAAGCAGAAAGCCACCCACGCGCACTCAG
CGCCAAGGAGTTTTGGGGTCGCGACAAGTACCAGTACAACCTTGTTGTCGAGTCCATCAT
GAACCCTCGTGTGATTGACGAACCAGACTACTTCTGATCGGCTTTGACCGTGATCCAACC
CCTTCGTGCCGCTGGTGCGAGGGGGTTTCTTTTTGCCTGGCGGCCACGCTGGCTTGAAGG
CGATACGCACAGGCCCCACGGTGGGGCCGGTATTTGCCGAGGAGCTGGTGATGAATGTTC
TTCTCGAAAAGCAGGGTGATGGGCGATTCGATGTGCTGGTGGAAAGCCGGCGTGTCGGTC
TGGTGATGGGGGGTGGCCGCAAGTGGACTGGCGAGGCCAGCGACGGGCAGGTGCTGGGGT
CGTTCTTCACAAAGAAGGCGGCCACCGAAGCGGTTGCGCAGGATTCGGCAGATCCCGTCT
GGATGGCCATGGAGCGCATGAGCGATCAGATGGGCTTGCCGCGGCACTATCGGACTGACC
TCAAGGTGGATCGGAAGATCGTGCGTGAGTGGGGTGGGCAGACCGATTTCCTGTGGCTGC
TCCGGGAGAACGGGACCAATCTGATCGCGCTCGATACGGACTGGACACGCCGTGAGGCGA
GTGCGGTTCTGACGGCGTTCGAGGCCGAAGGATCTCGTGAAAGCAGTCCTGCACAACTCG
TGCACGTGAGGCCTGGTGCCGATGGTACGCATGTGGTCAAGGCGATCTCGTGGGCACAGG
CAAGAGCACTCATTCAGCGGCCGTCCCGGTACTTTCTTGATCACCACTCGCGCACGCTGC
GCGAGAGACGAAGTGGTGAAGTCAAGGTGCTGGCGCAGATCGATGTCGTGGATGCCAGCG
GGATCTACTGCGCCCAGCACGCTGTTGACATGACCGTTCGCCTGGTGGATGCCGAAGCGA
GGCAGATCCAGCCGCTGTATGCCGCTGCGTTCGCCTACCTGGTCCACTATTTCGGGAGTC
TGTTCGCTGTTCCCCGATCGGTGAAAGTGTTGTCTAGCAAGGGTTCCTTGCTCGATAGCT
GGCAGAGCAAGCACGCAGTGGCGTGATGCCATCACCATGATCCAGACCCCCTCGTGCCGC
TGGTGCGAGGGGGGTTCTTTTTAGGTGCTCGCTTTCCCTGATCAAACGTGATCTGAAGAG
ACCGTGGTGGGCTCTTGATGCGTGATGGAGGTAAGTGATGTATTACGTAAAACTGCCGTA
CATGGATGACCGGGTGTCCGTGTTCGATGTCTGCCAGGCACATGCACAGCTTGAATCCGA
TTTCAATCAGGACGGCATCGTGATCGAGCGGCCGAGCAACAGACGGCGCTGGGCCTCTAC
GGGTTGCCAGTTGAGCCGGATGCGGTACGAGCCGGGTGGCCGCTGGGTGCAAATCTGCTC
AGACGACCAGGACGATCCGGGTGACAACGATGTGCGCGACATCTATCTCATCAACGTGAT
CCGCTGGGGTTTGCCTATGGACAAGGCGCTGCATGTGACCGTGCAAAAGCGGTTCACCAA
GGATTTCCTCGACATGCTCGGGTACCGCTCGATGAACTGAAGCACAGGGCGATGTTGCCT
TGATCAAACCCTCTCGTGCGGATGCATGGGAGGGTTTTCTTTTTGCTTGCAGCCACCTCT
CACGGGATGGTGATGTGTACGGCTCCCGTGGTGGGGGCCGCATGACCAGATCGGAGAGAG
ATCGTGAGCGAACAGGAATTTCAGTTTTATCCCACATCAGAGCAACTGTCCAAGCGTGCC
TGGGCGAAGTTCAAGGATCGGTCGTTTTCGCGGGTCATTGATCCTTCGGCTGGCAATGGC
GACCTGCTGGCGGGTGCACCGCAGGGCAACTGGAGTCGTCATGCTGTGGCGGTCGATTGC
ATCGAGATCGACGCCAGCAAGCACCCGCTATTGCGAGAGAAGGGGCATGCGGTGGTGGGC
ATGGACTTCATGGCGTTCGAGGGCGGGGAGATCTACTCCCACGTCATCATGAATCCGCCG
TTCGCCCATGGCGCGCGTCATGTTCTGAAAGCATGGGACATGCTCTGGGAGGGAGAGGTC
GTGGCGATCATCAACGCGCAGACCCTCAAGAATCCCTTCTCTCAGGAGCGTCGCCGCCTT
GCCGAGCTGATTGATCAGCACGGGAGTGTGGAGTGGATCGAGGACGCGTTCAAGGGCGAC
GATGTTGTCCGTGAGGCTGATGTCGAAGTCGCGCTTGTTCACCTGGTCAAGCCAGCGGAA
TGTGCCAAGGACTGGATCGGGCCGATCATCGACAACATGCGTGTTGACCACAACAAAGAG
CAAGGCTTCGAGCTGCCATTTGAGCTGGCTCTGCCCAACTCATTCGTGGAAAACCAGTGC
GCTGCGTTCCGTCAGGCGGTCCGGGCGATGCGAGAGGCGGTGAAGATGAATGCTGTGGCG
GGGCACTACGCCTCGCGCGTGGGAACCACCATGGCTCGGTATGGCCAGGGCGAAGACGAT
GTTCGTCAACAGGACATTCGTGCCCAGATGACGAGTCGCTATGAGGATCTGAAAGATCGC
GCCTGGACCTCGGTCCTGCGATCCACGGATACGCTGGCGAAACTTTCGGCGAAGGTGCAG
CGGCAGGCGGAGGCGCAGTTTGCTGACATCAAGAAGTTGGAGTTCACCGAGTCGAACGTC
TATGGTTTCCTGTTGGGCCTTGTTCAGTCGCAGCCTGAGATGCAGATCGAGATGGCCTGT
GATGTCTTCGATCAGATCACGCGTTACCACATCGATAACACGGTGTTCTATCGCGGTTGG
GTCTCGAACAACCAACACCGGACGTGCGGGATGCGGATCAAGGTCACGCGATTCATCATC
CCAGGGCACAAAGCGAACTATTCGGATATCCAATGGGACTCGTACCGGCAGCTCGCCGAC
TTCGACAAAGTGTTCGCGATGCTCGATGGAAAGGCCAAACCGGACTTCGGACTGGTGGAT
GCCTTCAAGAAGCACTTCAAGGATCTGAGTGCCGGTGATCGAATCAGCACCAGCTACTTC
GACATCCGGTACTACCCAGGAGTTGGGACGATCCACTTCTTCGCGCGCAGCAAAGAGACA
GTTGATCGCCTCAACCGGCTGGTCGGCCGCCATCGTCAATGGTTACCGCCAGAGACGAGA
ACCCAGGTGCCAAAAACATTCTGGGTCCAGTATGAAAAAGCCGAAAAGCTCGATGCCGAG
GTACGAAAAGCGGCCACCCAGGTGTGGGACGAGGAGCGTGGACCAGGGCGCTACTACTCC
AGGTGGGACCACCCGGCGAACAGCTTCATGAGCGGCGACCAGGAGCGTTCTGCTAAAGGT
CATGCGCTGATGGGGCAGGCCATCGACCGTGTGCTCGAAAAGCACGGGCTTCTGGATGGT
ATTGAGTGGGATGGTTCGCCTGACAGTGGCACCGTTCCCCAGCTTTTGCTGGCGGCCTGA
AGCCTGAAAACAGAAACGCACACCTCTCGGGGTGTGCGTTTTTTTATGCCCGCGTGTCGC
GGTTTTGTGAGTTCCTGGCTTGTGACAAATGTTGTATGCTAGAAACTTCACATACAACAT
TTACTCAGCCAGGCGTCCAAATGACCCTCAGGCCGGTTTCAAATCGATCAAGAGGACACC
AAACTCGCTTTTTCGAGCAGGGTTTTTTGGGTGGCCAGCTCGTAAAGGAGGGCGTATCCG
TACCTGGTCCGGATCGACATCGGCTTCTTGCCCTCCCATTCGGCTGGAGTGGGCAAATGG
GCGGCCAAATCGATGTCTTCGCACATGCGCCGGTACGCCTTGGCCAGTTCGGCTTCGTGG
TCGGTGGTGAAGTAGAGGTCTTCGGGTTGGAGAAGCCCGCACAGCAGGTAAACAGTGAGC
AAGCTGGTGTTGAGCAGAGAGGCGGAGCGTTGCAGAAGGTCGCGGCCAACCTCGCTCTGA
TTGCTGCCTCCACCGGTCAACAGGGTGTTCCAGTAACCGGTCGAGATTTCGAGGTAGGTC
GCGGTGTCAATCCGGGACATGCCGCGCTGTCTGGCGGCTTCTTCGACGCGCAGCGCCCAC
TGTTTGATGCTGCCGGCCGCATGCTTCGTGCGGGGGGTACGGGTGGTTTTCGGGGAGGTG
TTTGCTGACAATTTATGTTCCTTGGAGCCAAAAAAAGCTTTGACAACGGCTGAACTTTGC
AGATTATTGTATGTATGAAAAGAGGAAATGCACATGAGAATTGAAGATCGACTCAATGTT
GCCCAGTTCGGCTGGGCTGGTGGCTGGCGGAACATGGCGTTCATCGCTGGCCGCGTACAC
CGTCATGAATCTAATAAAAAGGTGTTCATGATCCAGCAAACGCCCCTGGTTGCACAGTCC
ATTCCCTTCATCACCGATCCACCGCTGGCGGAGATGTTTGTCGATGGCAGCTATGTCTCA
GTGTTCGCTCGCGTTCGCGGGCGCACCACCTTGGACGACAAAGACCAGCCTGTCGATGCG
GTTGTTGCCCCCAGTCACCTCCATACCCGGTTTGTGAACGGCCTGGAAATGGACCCGGAC
ACCGCGCATACCCGCCTCATGGCCTTCATCAATCGTGTGCCCAAGGACGCGAAGGTGGAC
ACCACGCTGCGCGGTATGACGGTTGACACCCCTCCCGAGGTGGCCTCGATGCTCCCGAGC
GACCGGCACGAAGAAGCTGCTGCGGACGATCCCTACGCGCTCAACAAGCGCGACAACCGC
CTGATCCGCAACGGCAACCACGTCCAGATCAGCGGCGTGATCGGCTACATCGAATACCGC
GACGGCGGCGCAGATCCTTCGCAGAACCGCACCCAGATTTTTGTTCAGCAGAACGCCCTT
CTTTCCGAAGCGATTCCGGTGCGGATCTACGGCAAGCAAGCTGCGCATGTGGCCGAGGTC
TTCTCGCCGGGCCACACGGTCTACGTGTCGGGCGAGCTGCACTGCGATGTGAAGAAACAA
GAGGCCGGTGGCCTGCGTGTGACGCCCTACATCAAGACCTACTCGGTCGAACCGGCGCAG
CAGACGCACATCCGCTTTCGTGGTGATGGCCTCGCCTATCCCGAATGGGCTCTTGAGCTG
TACCGCCTGTGCAACTCGCGCGACAACAGCAGCAAAGCGGAGCAGGCCAAGCGCATGCGC
CTGGTCCAGGCCAAGCCGCGCACGGAAGCGGCACCTGAGCAATGAGGGTGCTCAGTGACG
CGCAGGCCCTGAAAATGGGCTTTAGCGCGGACAAGCGCAAGCGGCGCAGACAACATCGGA
GCGCAGCGCGCGACTTGCTGCGCTCCGGTGGTTTCTTCAATCGGCAATCGGTTCCCGGCA
CCACCTTCTGGTCGGTTGCGCAGTGGCATCGTGGGCAGGCGCGAAGCTTGAAGAGGTAGG
CGAAAAAATGATTGTTCACAACCCACTGGTGCGCTCTGTCGCAATCGTGGCAGGTACCTG
GTGGGTGATCCTGACGATTGCCGGCATCTGGATGTACTCAGGGGTGTTTTTCTCATTGCC
AGGGCTGGTAGCGTCCTTCAGCTATGTCGCCTATGGGGTCGTGACAGCGGTCCTTGGTGT
GGCTGCCGGTGCCGCAGTCGTGATCGTTGGCCAGGTTCGCGAGAGGATGGTTCGGGCCAA
GTCTTTGAAGGCTGCGGGCCGACTGGGGATGCTGTGCACATTGGGCGGCATGCCGATCCC
GGTGCACCCTGCAATGCGCCAAGTTCAAGGCGCTCTACCGGACTGGTTTCTTGCAGAAAC
AGAGCACGGACATGTGCTGGTGGATTGGGCCAAGCGCAGTCGAGAAAAGCATCCCCAGCA
TGCCGACGCATTGATGGCGCTGCTGCGGGTTTTTTGCAGCTACAGAACGCTGCCGGCGTC
CCATGTGCCCGGTGGGCACGGAGGAAAGTCCCTGGTCGATCACACCATGCGGGTTGCGGC
GCGCATGCTGAGCGAGGCTCCGAAGTTCCGGTATGAAGGACTGGTTACCCGGTACGGTCG
GGAGCCCTGGGGTGATGCGGCTTTCGCTTTCGATCCCAGTGACCCCATGATCCCGCTTGT
CGGGGTTGCTCACGACATCGGGAAGCTACAGACGTTCGTCACGGATCAATCCGGCAAGAT
CGTGTCTGCGGCTCCCAAGCATGACCTGGTGGGCTCTCGCATGCTTGCGACGATGGATGA
GATCAAGGCCCTGCCCATCGAAGACCAGGCGGCGCTGCACATGGCTGTCAGCCACTACCA
CCACCCCAGCGACTACCCGCTCGATGTGCAGGGACGAATCGGCAGTGATCGATCCGTGGC
GCTCATGATGCTGCTGATCAAGGCCGACAAATGGTCGGGCAAAGAAGAGGCCGGGCAGTC
GCTGACGCCTGATCAGTACGCGGCGTACCTGCGGTACGTGCGAGAGCTGGGTGAAGAGCT
GTCGAGCGACGAGGAGGAGGTGATTCGTTCGGCCGAGACGGCGCAGCAGGGCGCTGGTCT
GGGTGGCGCGCGTGGGCAATCGTCGAACAACACGCCGATCACCGATGAACGCATGCGGGA
GATCCTGCTGAAGATCATCACCAACCCCACGGTCGTTTTCACAGCCATGCCCAAGGGCAA
CAGCAAGCCTGTCGGCCAGGTGTGCAACACGAATTATCCAGAGTGGGCGTGGGAGGCATT
GGCGCAAGGCCAGCCGCTGGGCGTCGAGCAGCAACAGCAGTTGTCCCAGTACATCGAGCG
CCTGGTTGTCATCCATGAGCAAAGGCTTCGTCAGGTCCTGGCCAAAGCCCTGGGACTGTC
GGAGGTCAAGAAGCTTGGTGATGGCCGCGCCGCGATCATCGTTCATGCGCTGCGCGTGCT
CCATGAGATGGGCGTGCTCTACACGGACACCGATGGCGGCCACATTTCCCCAGAGAGCGC
CATCTACAAGGTGGATATGGTCAACCACAAGACGGGTACTTCCATCGCGAAGTGGACCGC
GATCTTGCTGCGCCCTGTGGCGGATCTTGAGGCGCTGGCCAAGGGTGGAATACACCCATC
GCTGGTGAAGGTGGTGATGCCTGTGTGGCGTGACCGGATGCAGCGTGCTCACGTCGAAGG
TGTTGAGGCCACTGAGCCGGTTTCAGGTGAAGAATATCTGCATGATCGGGTCGTCCTGGA
AGAGGATGACGGTCCGGACGCAGAGGGTGATGCACCAGATGGGTCTGAGGGCGACACCGG
CCCGGAAGCTGGTCCGCCTGAGCCGCCTGATGGCGACGTGGACGGAGCTGCCGAGCCCGC
TGCGCCCCAGGTCCAGACACTCGAAACGCCGCGTCGAGGATGGGCTGAGTTTGATGCAGG
TCCTGATGACTTCCAGTCGTTCCCGGTGCCAGGCCCTGTTACAGCACCTGGGCCGGTGCA
ATCAGAAGAAATCGCGGCAACGGCCGCCGAGCCAGATCCGGTCTCGCAGCCGCAGCCGCA
GCAGCCGGCAGATCGTCACTCGCACACACCCGAGCAAGTTCAGAGCGCCACAGAAAGCCT
GATAGCCAGCGTGATGCCGGCGAAGGCCGCGGAGCCGACAACGCCCACCACGCGCGCACA
ACGGTTCGCAGAGGATCTGAAAAAGGCTCGGAGCAAGCCCGGTTTGGACCGGTACAAAAA
ATAACGTGAATTTGGAGTGTGTAGATGACTGATCCACATGTGGAATTCGACGCTGACGAA
GAAATGCTCTGGCAGCGAGTTGTCCCACCGATTTGGTGGGCCGCCGCTGACCGCTTCATT
GTTGCTGATCGACACCTACCAGACGGCACACGGCAGCACATGGTCGGTGGTAGTGTCGAG
CAGGGGACTGTTATTGCGAATGCGCAAATTGTTGGCCAGGACGATATGAAGAACGCGAGA
TTCAGCGCTGTTCAGAGTCACTTGGGTGAGGTGAAAGCTTGAATTCAACATGGATCTTGT
TCGCCGTCATCCTGATCGGGGTGGCTGTCATCGCCGAGCTGGCAAAGAAGCAGGTTTCAG
GTTCGGCGGAGAGGCCGAAACGGCGATGGCCACTGACGAAAAACGAGGCGGCCATGTACC
ACCGGTTGGTCCAGGCATTGCCCGACAAGGTGATCTTTGCCCAAGTGAGTTTTGGTGCGC
TACTGACGGCTCGTGGCCGGGCCACGAGAAATCGGTTTGATCGCAAGATCGCCGACTTCG
TGGTCTGCGATAAGGCCCTTCAAGTGCTGGCCATCATCGAACTGGACGACAGCAGTCATC
GTGGGCGGGAGGGTAATGACGCAGCGCGTGACAAGTTGTTGCAAGACGCAGGGTACCGCG
TGCTGAGATACCCAAGGATTCCGAACGGTGAGAGAGTTCAGGCTGATTTTTCGCCTCCAT
CAGTTCCGAAAGCGAAGGTTGAATATATAGAAGCGCTCGGAGTTCAAGTTGAGAAGTGAT
CAATGGAGACGAAGCTCTTGCCGTCCCTATAATTTTGTTTTTGTCCTTCTGGTCTTTATC
GTGGCTAGCTGTTCACGGGAACAGGCCGATGCTGCGGCATCGGCAATCGGACAGTCTTAC
CATTTGTCATATCGGGATGGTGTAATAAAGAATTGGCAGGCGAGTGTTGCGAATCACCCG
CATTGCGCACATTTCAAAGAAATGTTTAAATCAGCCGGAGAGCGATACGACAATGCGGCA
AATGGGAAATTCATGAATGACATGATGAAAATCCGGGAGCAGGCGAAATCTGCCGGATGC
GCGTTGTCGGGATAGCCCAGATTTAGATGTCGAAGATGGATCACGAAGACATTCCAAGAT
TGCCTCAAATTCTTCACGAAAGTGATTTAATTTCGCGCGATCTGCTCACAAGAGCTTTCA
AAATGTTTGGGAGAGATCATTTTGAGGTCTGCTCCGAGCCTGATGGTCATCAGTGTCCAT
CGGAACTTGCTGCATATCAGCAATTCAGAGCAGTTCTTTTAATGGCATGGCAAGAGGGGC
GTTCGAGCGCTCAGCGGGATGATTCATCATCCTATGAAAAGACGGGCGGAATTTTGTATG
CTTTGTCGAGGGGGGTGAATCCATCTGACGGTAAGAAGATTCGATCCAAGGCAATATTGC
AAGATGAAGATGTAATATCTGCACTGCGAGAGGCCGCTGTTCTACTTCATCCTAAAGTCC
TGGATGCGGAGGCTCCTGCTATTGCCAACCCCGCTACTGTGCGACCGTTGAGAGCGGGTG
CAAAATGGCTTGATGAGGATAAAAACCTTCTCGTTTCAGAGTATCTTCAGGGTGCTTCAA
TCGGGGAATTGGCAGATCAGTTTGGACGGACTGCTTTGGCGATTGCATGTCAACTGCATA
TGCGCAATGTTCTGACGCAATCCGACTTTATCGCATTTCAGCCAAGATTGAGTCGTCGGT
GATATCTCGAACTTCGCACGTGTAGTTGTCTTGTTATTTAATTGGAGTAAACATGCAATC
TCATATCCACCTGCACAGCGGTCGTGTTGATACACACGTTGTGACGATCCCGTTGAGCGC
GTCAATAATTGATGCGTTATTTTCTGAGCTTTCTGCCACTGATGTTTTTGAGGCCGTTGA
TTCTTGCCTCGTTCTGAGGTGCGACTCAGTTCTTGTTTATGAAGAGGAGTCGGAAAAGAA
GCAAAATGCAAAAAAATACATAGCTTACTTTGATGGGGGGTGTGTGGTGGACTTGATTAT
TGAGGACTTCAAGTCTTTGGCGATTAAGCTGCGGTCGGAAGAAGGTGGGCTATCTGATGG
GAAGCGGTTTGTAAAGCATGAAAACTATTTACTGCACGTGGGTCGGCTAGTTTGCATCGC
TTTGAGTCCGAATCAATCGATCCGGTGCTGAGTGCAGATGTCGAGTCGCGCAAAATGCGG
CTGGGTCGGCCTGCTCGCACTGAGCTAGGCGTTGAAGTTCACCGGGCTACCGTTGAGCTT
TGAAATGTTTGTGGCGAAAAACTCACCACCCCCCGATGCGGAAATGATCTCGCTGCCATA
CCAGTGGTCAAAAATGATCCACCGCTTCGTCCCAGGGCATTTCGTCACCGTGATTCGGTC
GCCCTTCGTCAGTACCTTCTTGGCGGCTTCGGTGGCTTTTGCTAGGTGGGCGCGCTTGGC
CTGTTTTTCGTTCTCTGTGAGCATCTTCGTCTCCTTCAACTCCCGCGAACGCGGGTCACC
ATCCGCTGCACTGATTCACGAACCTCACGCATGTAGTCGTCTCGTGACAGCTTCCCCTCT
TCCATAAGGGTGAGTTTGTGCTCCCACTCACCAGTCAGCTCTGGTGATGCCAGGAACTCG
ATCCCGTACCGGCGCAACGCGGCAATGAGATCTCCGGCCTTCTGCGTCGGCCGCAGCTCT
TTTCCTTTGCGGGTCATGTAGCCCTTCTTGGCGCTCAGCAGATCTTCGATGGTGCTGGCG
CGGGTGGCTGGCGTGCCTAGGCCGCGCTCTTTCATCGCCTTGCTCATCTCTTCATCATCA
ACCAGCTTGCCGGCTGTCTCCATCGCTCCAAGCAAGCTCGCTTCGGTGTACCGAGGAGGC
GGCTTGGTCTTGCCCGTTTTCAGCTCCAGCTTCTGGAGCGAGGCAGCTTCACCTTTGTCC
ATGCGCGGCAGTTTGCCCTGTGCATCGTCCTCTTCGTTTTTGCTCTTCTTTTTCGGGCGA
CTGGCTTCCTCGTCGGCATCGTCATAGACCTTCATCCAGCCTGCGGAGACTTGCACAAGG
CCAGAGGCCCTGAACATGTCGGAGCCAATCCAGGCATCCCGTGTCGTCTTGTCGAATTCA
GCCGCTGGATAGAACGCGGCGATGAACCGGCGCACCACCAGGTTGTAGATGGCTTCTTCG
TGCTCGCTCAAGTTGGCCGGCACGTTGCCGGTGGGGATGATCGCGAAGTGGTCGCTGATC
TTTGCGTCGTTGAAGACGGGATGCCCAGCTTTTGCCCAGCCCTGATTGAGGACTTCCTGT
CCGAAAGCTTGGAAGCGCGCCGGCAGCGCCTTCATGATCGCCTGCACCTTGGGCGGGTAG
TCCGATGGCAGGTGGGCTGAATCCGTGCGTGGGTACGTGGTGACCTTGTGCTTTTCGTAC
AAGGCCTGCGCGATGTCCAGGGTCTTTGCGGCCGGGTAGCCAAAGCGGACGTTGGCCACA
CGCTGAAGCGTCGTCAGGTCGAAGGGGAGCGGGGCGTTGCGTCGTTGCCTTGTGGTGGTC
TCGCTGATCTCATCGACGGCCTTCCCCTCGCAGCGTTGCACCGCCTGCTGGGCCTGGGCC
TTGTCGGCGAATCTCGTGGAGCCCTTGTGTTCGCCGTCTTGTCGAATCAGCTTCGCTGGC
CATGTTCCTTCCGTCACGCCGAACGTCCCCATGACCTCGTAGAACGTCTCACTCACAAAG
CTGTTGATTTCGTCTTCCCGGTTCACCACCAGGGCAAGGGTGGGCGTCTGGACTCGGCCC
GCTGACACGACATGGCCCTTCTCGACTTGCACCGCACCACAGAGGGTCATCACGCGCGTG
GCGTTGATGCCCACCAGCCAATCAGCTTCCGATCGCGATCGCGCAGCGTCAGCCAGCGGT
CGCATCTGAGCGTCAGAGCGTCGGTTCGTGAGTGCGGTACGAATGCCCGTGGGAGTCATC
GTCTGGAGCCACACCCGCTCTGTGGGCTTGCGGATGCCCAGGAACCCGATGATCAGGCGA
AAGATCAGCTCACCCTCGCGCCCGGCATCACAGGCGTTAACCACCTTCGTGACATCCGAC
CGATTGGCCAGGCGCTCGATCGTGGTGAGCAGCGCTTCGCATCCGTGGATCGGCCCCAGG
AGGAAGGGGGAGGGCAGAACAGGCAGCGCTGCGAGGTTGAACCCAGGGTCGGAATCCTTG
TTGATGCCGATCTCCACCAGGTGCCCGCGGGCAAAGGTGATGATGCAGCCCGGCTTCTCG
AAGAAGCCATTCCCCCGTGTGAAGCCGCCCAACGCCGCCGCGATGTCGCCGGCAACGGAG
GGCTTTTCCGCAATGATCAGTTCTGTGTTCATAAAATATCAAATAAGAAAGAATTCACAT
GAAATAATATACCCCTATGGCAACAAGGCAGTCCTCATTTTTCCCAGACAGCGACATCCC
GAATGACCTTGGTCCCCATGCAGGGCCTTTGCGGACCGATCAGATCGTGACGGCCGTGGA
AGCCATGTTGGTGAGTTTGGGTCTGCCGGTCATCGAGACGCATGCCAGGTACTCCAAGGG
CTCGCAAGGCCTCATATTTTCCGTGTCCCTTGCTGAGCCCAGGCCGATCCAGGTGTTGAC
CGCTGTTGAGCCCATGGTCGCGAGCCGGGTCAACCGAGGTCGTCACAGGGTCTGGAAGAC
CTTCGTGTATTGGCGCTACCAGTTGCCTGTCGTCGCTCAACCGCAAACCAGCGGTGTTCC
TCAACTTCAATCAGCACAACCGTGAGAGATACCCGTTCGTTTGCTTTGCATGTGGCTTCA
GAGGAGCCCTTGGTCCGACCCGTCCAAATGGGGAGCCAAAGGGCCAGCGTGATCGTGGTC
GCCAGCCGTATTGAGGGCCTTCCACCTTGCGTGATGATCGTGGACTGCGAGGGCATTGGG
CGACCTGCCAGTGGCATGCCTGCGATAGGCTCGATTCATGAAATTACCGATTGGTGCTCT
CAAAACCTCCCGTCAGATTGGGTCGCAGGCGACGGACCGCTCTGGATCTGCATGAACGGG
GTTGCGAACGGGTGTTTTGTGCTCCGGGTCAAGCCCGGCCGCGTGCTGTGGACGCGGATG
AGGTGGCCAGGTGAGCCAGAGGGGTCCCTGTCGTGCTTCGTCAGATCGGCACCAGCCTAT
GCAACAGCGGCGATCCGCGTTCTTGACGAACTCACATGCGCCCGTTGACTTGCGCGCTGC
GGGCGCTGGCCGCCATCGTGGCATTTTGCGTTGTGCCCCCCAGCGTGTGGGCAGCGCCAC
CGCCACCTGCGCCGAGCTGCTTGTTCGAGGCTGCGAACTTCCACCAGGTCAATCCATGGA
TTCTCAGGGCGATCATCTGGCAGGAGACCAAGAACAAGCCGATGACGATCGTGCGCAACA
CCGACAACAGCGTGGACGTTGGCATCGCAGGCATCAACTCCATTCACTTCGATGACCTGG
CCAAACACGGTGTGGCACCCCGAGATCTGCTGGATACCTGCACCAACCTCTATGTGAGTG
CGTGGCATCTAAAAAATCAGATGAAGCGCTTTGGCAATTCGTGGAAAGCCGTTGGTGCAT
ACCACTCCAAGACGCCATCGAAAAACGTCCAGTACGCGCGAACCATCCACGCGATATTGC
AAGACTGGGGAGTCATTTCGGAATGAAGAAAGCCGTTCTTTTGCAGTGCATGCATAGCCC
TGCTGTGAGCGAACAAGTCCGCCATGGTGGTGGTCGGCGCGCGCATTGGAGTTTTCTATG
TCGCATGTGAATGGAGCGAGCGCGATGGTCCGCTGGACTGATCGCTTGAAGAGCAGCGGG
TTGACCCCGCAGCAGGTTCTTTCGTACCTGCGCATCGAGTGGCTTCAGTGCCTGGGTGTG
GCTCTGGGTGGCCTGGGAGCAACGCTCTTGGCAGTGGCTGATTCAGATCTCGGTCGTTGG
GGGTGGGTGGCATTTCTGGCCAGCAACTTCTTCCTGATCGCGATGGCCTATCGAAAGGGC
CTGTGGGGGGTGTTGCTGCTACAGCTCTATTTCGGCTGGACCAGTACCGCAGGGATCTGG
AATCACATCGTGCATGGAGGGTGACATGTCGCACATCCAAGTCATCATGGTTCCTGAGTT
CTTCCTCTTGGCTGGTATCGCCAGTGTCTGCGCGATTGTGGGCCTCTCTTGGACGTTGCA
TCTGTGGGAGCAACGCCGGTTCATTGGGCGCTCCGATCGGATGCAGTACGGCGCGCAGCT
CGTGACGCTGGTTTGGTTCACCTCCATCGCCGGCATCGTCGGGTTCGTGCTGCCCCTGGG
AGTGAGCTTGATCTACCTGCTCGAACTGATACAGAGCCACTGACCAACGCCTTCCCATGG
CAATCCTTGATCCAACCCCCTCGTGCCGCTGGTGCGAGGGGGTTTCTTTATGCTTGGCGG
CCAGACCCCATCGAACGCGATACGCACAGGCCCCGCGGTGGGGTCGGTATTCGCTGAGGA
ACTTGAGATGAGTAAAAAGCAAGTGTTTTTTGGATCTATCGGGATGAATTTCGTGGGCTC
TGGCTGCGCGCAGATCGGCATTGTGGGCGGAGGCTCTATGGTTGTCGGTAGCGGCAAAAG
CGTTGTCCAAGCCCGCACTGTTCAAGGCGACTTCAACCTCCTCGAAGTCACTGGGTCAGC
CGAGATTGAAGTACGACGCGCAGACTGCTGCACTGTCGAAGTGCAGGGCGAGGACAACCT
CGTTGATTTCTTGGAGACGAAACTGATCGGTTCAACCCTTCATGTTGGAATCAAGCGCGG
CGTGAGCTTCACCTCGCATCTCCCGCTGAAGGTGGTTGCCACAGCACCATCCATTACGGA
TGTCGATCTGTCCGGGTCTGGTGATGTGATGCTGGCTGGTCTTGAACAAGCCGAGCTGCG
CGTCGAGTTGAACGGATCAGGTGATGTTGTCGCTGACGGCACCGTCGCGTCGGTATCGTT
GACGCTTCATGGGTCAGGCGACATTGACACCAGGCGACTGAAAGCGCGCAAGGCCAACAT
CAAGTTGCATGGTTCCGGCGACATTCGAGCATTCGCAAAAGAGGAGGCAAAGGTTCGCCT
CCATGGTTCCGGCGATGTGGTGGTGAAGGGCTGTCCGACTATTCGTGATGCCAGGGTCTC
TGGCTCGGGTGACATTGATTTCGATGAGTAGTCGAAGCCATCGGAAATTTGATCCCTACC
CCCTCGTGCCGCTGGTTCGAGGGGGTTTCTTTTTGCTTGGCAACCACGCTGCCTCGAAGG
CGATACGTGCAGGCCCCGCGGTGGGGCCGGTATTCGCTGAGGAGCTGGAAGATGATGATC
AAAAATGAGCGTGAGCTGGCCACGGTGCTTGCAGCGCTTCGACTGTGGCAACGGGGGGCG
TGTGGAACGACGGGAAGCCAGGCCCTGATCTTGGGGGCCGCGCATGCAGAGCTGGCCATT
GCAAGTGATGACGAAAACTTGGTGCCGCTGACGGCCGCAGAGATCGATGAACTTTGCGAA
CGTCTCAACACACAGCAGGATCTGCCAACGGTTGTGCTCAACATCGAGGGTGGCGCGATC
CACGCGGTGGCATCGAATCTGCCGGCGCGTTGCATCATTCTGGATGCCGACGTGGAAGGC
AGTGACTGGTCTGGCGTGACGAAGATCGACGGCAAGGACGTGCAGGTGATCGACGTGGGC
ATGGGTGGTAATGCTGTACCGGGTTGTTGGTCCGGGCGCATTGATCCTGTGTATGTCACC
GGGATTGCTGCTCAGCTCGGCCAGTGAGGTCTGCATGCCAGTCATCACGCAGCCGCTGAC
GCTGTACCACGGCACGCGCATGTCAACCGCAGAGAGGATCGCCACTGGTGGCTTCCAACG
CGCATCGCGGTCCACCTACACCGGTACCGGGATCAACGCCTCGGAGTTCATGGCCACGGC
CTACGAGTACGGGAGCTATGAGACCGATGGGGCGGTCTTGGCTTTCGACCTTGCCCAGGG
CTCAACCTGGGAGAGTTCAGGTCTTGGCGGGCCTCCTGGTGGCTTTGATCGTTACTTTCG
GCGCACGGGTATCGATGCACTCTGCTGTTTCGGCGGCAATGTCTGGGTGATCTGGAACCC
TGCCGTGATCGTGAGTCGCCGGGTCCTGTCGCACGGCCAGGCGCTTTTGCAGATGTGTCG
GGAGTTCGACGCCGATGGGCAAGACGTGGCCTACAACGGGTGCATTCAGGACTACAGCGA
CACCTGGTGGGGCCGAAAAGAGGTGCTTCCCGGTGACCGATGGGCACAGCACTACCAGCG
CAGTCTCCAGATGGCGACCGGGCAGGCCACATCCAGCCACTTGCAGGCCTGTGCATGACG
ATCAAACCCCGCTTCAGCTTCGGCTGGGCGGGGTTCTTTATTTCTGCGGCGTCAGCGTCC
ACAAGAGCGACATGTGCAGGCCCCGCGGTGGGGCCGGTGTTGCGCGAGGAGATCCGCAAT
TGAAACCATATACCGTGATAGTCATGCGCCCTTCCTGGGCCTGCAACTACCCGCGTGACA
CGTTCATGGAAACTGCAATGGCTGACAGTCCAGCCGCTGCCCTGGCCAAGGTGCGACAGC
TTGCTGTCGAAGCTGACACCGATGAAGAGTTCACGCCGAATGGTGAGGACTACTTCTGTA
TCGCTGTGATCGAAGGTGATCACAGCGACCTCAATCCTGAGTGAAAACTGAAAAGACCTC
CTCGTGCCTATGGTGCGAGGAGGTCTTCTTTATTTCTGCGTTCCACATCGCTTCGATCGA
GAGGATTTCGTCCCTATGGTGGGGGCGGCTTCGCGAGAGGAGATGATGATGAGCGCTTCG
ATTTCGAGCAAGAAGGTGGTCAGCCTCAACCCTGACCAGAAGCTGTACGTGATACCCAGT
GGTGGTGGCTACTCGTGCTTCGGTTACGACAACGCGCAGCGCGACACCTCGCACATCGCG
ACGGTGCTCAAGCGCGAAGACCTGACGCCGACCGCTGACCACTATGGCACCCTGGCCGGA
TACGACCTGTACCGCAAGGCCTGCGATGCCTGGGCATCGAGCATCAATTCCAAGCGCACC
TGGTTCACGCCCGGTACCGACCCGAAGGTGATGAAGCTCCTGGAGCAGTTCCGGGACGAC
AACCGTCTGATCCGGATCTTCCTGGGCGACCCGAAAACCGGGCGCGACTGGTGCGAGGAG
AACGATGTTGTCGGCCGGATCGGTCGCAGCACCGGTTCTCAGAAGGTGCCGCTGCTGTTG
GCCGAAGAGGAAAACTGGGGCGGCGCGATCCTGACCGATTGCGTGCTTCGGATCATGGAT
GCCAACGACCGCGAGCTGTACCGGCATCCGCTGTACCAGGAACCCAAGCTGGGAATGGAG
CTGGAGACTGATCCGCAGATGCTTGCCCAGGGCTACACCTGGTCGGTGCACCGTGATGGT
CAGATTCAGGCCCGGTTCAAGTCGTCCTTTGAAGCGTCCGAGTACGTGTGCTTCATGACC
GGCAAACGGGCCATGCGATACCAGGATCTGCAACAGGCCCTCAAGGCGGCCTGACCCCGG
TACCGTGATCTACACCCCCTCGTTCCACTGGTTCGAGGGGGTGTTCTTTTTCCTTGCGAC
CCATCGCTGTTGCGAATGTGAGGTTGTACGATCCCGCGGCGGGATCGGCTTCACTTAAAG
GAGATGAACGTGTCTGAACTGATGAACACAACAGCCCTGAAGAAGCGGCCGATTGGCAAG
TTGGCATTTGCCCACTGCAACAAGCGTCTGGAGATCTGCGTGCTCAAGAGCAACGCGGGC
TACTACATCGGCACGGCCGACGAAGACGGGCCTTGCTCTCGCGAGTCCGTGGAGTATTGG
CGAAAGCACGACCAGGCGGCAAGTGCGTTGGAAACCGGTGATTGGACTCAAAAGGAAGCG
CCGTGAGCCAGCACTACTTTCAGACCGAAAGTCGTGGTCGTTCGGTCACCGTCCTTATGG
GCTGGGACCGTCCGACATCCCAGTTTTTCCTGGTGGTTGAAGGTGGTCAGCAGGACCGGT
CGGCCGGCGCGGATGACGACGATGAGGAGTACCTGTACTCTAATCTGTGGGATACCGATG
CACGTGATCAGGATCTGGGCTATTTTCTGGAGAAGCTGAAGGATCTCGGTATCGAGGTGC
CGGCCTCAATGAGCGATGAGATCCGAAAGGATCAAGCCGCGAACGTAGGCAACCGTCGAG
TCATCCATGAGAAGGATGGCACCTTCGCTGTGGCTTAAGGAGAACCCCATGATCGATGCA
AATGTTGCTGCGGCGCACAGACTGGTCGAAGATCAGGAGGCCAGTGCTCAGCAAGCCTGC
TACGAAGCTGCCATGCAAGTCTCCGTTGCTCCTGAAGCGGCAGACCTCTGCGAAGATGCT
CAGCTCAAGTGCCCCGCTTGCCCGTGGCGCAAGAACGACAGCAATCCGCGCTGATCGTTG
ATACCCAACCCCCTCGTGCCGCTGGTTCGAGGGGGTTTTCTTTTTTAACGCGCTCCCTGT
CTCTCCAACAGCGACATGTACAGGCCCCGTTGTGGGGCCGGTGTCGCGATGGAGATGGGC
ATGAGTACGACAGTGACGATGAAAAAGGCCGCGGCAGCTTGCACCGGCCTGGTAGCGGGG
AAGCGGCAGGTGGTGTACTTCCTGTTCGAGAGGACCTACGAACGGAACGTGCATCCACAC
ACACCAGAGTGGCATTGCTGCGCGGTGGGGGTGTACGAGGAGGTGATGCGGTGGGTGCTG
CGCGGGGCGGACAGTTGTGCAGGGGGCATGCTGCAAAGCCGAACGGGTCTGATCCATCCC
AGCAACTATGTGCAAGCCTGGCGGCGTGTGATGGATGATCCCGTCGAGATCGATTCAGCC
CAGAAGATCTACCTCAAGAATGGGGGGAGCTGGGATGCGCCCGTGCCGGCGTCGAAGGTC
GATGAGGTGGTGAGACATCTTCTCAAACTCGGGATAGGGAAAGGAGTGGAGGAGCTTGCT
GCCGCCAAAACAATCGAGTTTGGCGTTCAGGACTGCCTACAGGTCGTGGTGGACCTCTAT
GGGGTTGGCGGGGTGATTGGCCAGCCGTGGCGGGTGATCAAGAACCACACCGTCGATCTC
AATGGTGCAGGCAATCCGAAGCTCGGACCCATGAGACGAACGGGGAGCTTGCAACTGCCC
ACGTTCGAGGCGTTCTCGGTGAGTCGTGAGGTGCCGCCTCCTGGACGAAGAGACAACATG
GTGGTGTGTGCGGACAACGGCCCTCTTGAAGGTATTGCTTACCAGAGCCAGGCGCTGTCC
TGGTGCCTGGACAAGTTTTGCTACGTGGCCGAGATGACGCGTACCGGGGGCACGAAGACG
GTCATTCATGCGATGACACAGGCCATTGATCAGATCACCCCGTTACCCGATGGCACCCGT
GTGCATCTGGATCGTGGGCAGGGATCTGAGACACGGTTTGATGAGATCGCAGCATCGCTG
GGCCTGGGTGAGAAGACGGACTTCCAAACGATTTCCGTACCGCTGGGCACCCTGCGTGAT
CGGGCTCTTCTGGAGGCTTTACGGGCCGTCTTGCCCAGCTATGTGCGCTTCGAGCGTGCG
ACCCTGACTTGACCCTAGACCCCTCGTGCCGCTGGTGCGAGGGGTCTTCTTTTTGCCGGT
GATGGGACGATCTCATCCCGTACCATTGCTCCCTCTCGCAACGTCAAACCATCAAGGAAG
GAAAAGATAGATGAGGCCGTCGAAAATGTTTATGAAGGCGCTGGTAGCCATTGCTTTGAG
TCAGTTCGCGACCGGTTGCGCTGTTACGAATGCAGCGACAACCGAGCAAAGCGCACTCGA
AAAGACCACCACTTACTTCGGAGCAAAACCGGGTGAGGTTGTGATCGCAGCCTACGATAA
GCAGGTGCTGACGACGACCTATCAGGCGCGCTTCAAAGGGGTGATGTACAACTGCGTCAT
CTATTACGGTCAGGTGAATTGCAAGAAGCCTGGTGCTTGAAGGAAGGGCAGCATGAACGA
CATGACATCCCCCCGGTACCAGAGCATTTCCGCTGCGACGGACTGGTTTTTTGTCTTTCG
ATCTGGGCCAGGTCCTGACGGCCTTACTGTCTGGCCGGTGGCCATGTGGGCTGTAACAAC
AGAGGGTAAGGCAGTAGGTCTTGTGGGGACCACTGACGGCCTTGATCGCCTGGTTCAGCC
GCCCCCCAACACAAAAGGGCAGTACAAACACTTTCGCCAACTTACCGAGCCCGAGCAGAA
CTCAATCCGCAAGTTCTGAGCTGCAACAGGGCAGGGCGGCAGCTTGGGGCGGCTTCACGT
TCAGGGCACGCTAGCCCTGTCGCGCAGCCAGCGCCAAACCGTTCGAGTGGCCATTGCATC
GGCCAGCGCTCGGTGCGCGCTGCCCTCCCATTTATGACCAGCCGCGTGGGCTGCGCTCAT
GAGCTTGTACCAGCGGTAGGACTGTCTGTGCACGTTCCAGTCCCCCGCGTGCAGAGAAAA
GGCCTGCATGGCGCAGATGGCCTTTCCGTTGGCCACCTGGCGCACGGAATCGGGCAGAAA
AGCCAAGTCGAAGTCGGCGTTGTAGATCACCAGCGCCCCGGCGTTCTCGATGACGGTGAA
CAGGCGCGGCAACAGACTTTCCAGGCTGGGCGCGTTCGCCACGTCGGCCGGTGTGATGCC
GTGGATGGCTTGGGCGTCGGGCCACTCGGTATGACGTTCGGGCTTCACTAGGGATTCCAG
CAGGACGATGCCTGCATCGTCCACCAAGGCTAGCTCCAACAGCTCATCACCGCATTCACC
GTAAAGGCCGGTCGTCTCGGTATCCATGTAGACCGTGCGCCCTGGGGTGGCCCGATCAAC
TAGCTCCAGGAGTGCGGCTTGTCGTTCGGCATCTCGCTCCTGCTGCTCGGCTTGCCATTC
AGCATCGACGCAGGCTGGGCACAAGCCCTCTCGGTTGAGCATGTGCCGCTCGAAGTTCTG
CGAACAGCCGGCGCAGTCGGCGTGCGTGACCTTTCTCCTACCAGCCTCCAAGGCAACGAG
CTGGGCGGCCGAAGGCGGTCGTCTCGCCGGCATCGACACGCACAGCAGAGGGTCAAACAG
TTCTATGTACGCTCGGCGCTTGCGGCTCCACACCCGCTTGACGGGCTCCTGATCAGGAGC
TGGCTTCAGCCGCTTGGCCTTGAGCGCGGTGCGGCTCAGAGGCGAAACATCGACGGTCTC
TTTGCAGGGCATGTGAGGACCTATGCAAGTAGGACTTTGCGAAATAGATGAGACATTGAA
GAAATAGCTGAGACGCTTGTCGCGCTCAGATTCGGCAGATCCACATGATTAGCTGTCTCG
CCGGTTTTCCGATGCGGTGTCAAACGCAGTCGAAGGCAGGCCGTCCCATTCCACGTCGCA
TCGGCGGATTCCAAACCCCGCCAAAAACGAGAGAACAGGTTCCAGCTTTGAATGGCTGGT
GCTGCCATCGTGGTTCAAAAGGACAGCATCTTTGGAACGCACCTGCCAGCGGCCATCAAC
ATAGAGAATTTTTAGAGTCTCTGGGGAGGCAGCTTCGATGAATTGTTTCGGGTTGAGTTG
CTTCATTTCGGTCTTTCATTTGGCAGGATTACTTCTTTCCCTTGGGAGTCACACCGGCAG
GTGCCAGGCGCGACTCCAGGCTGGCCAGCAGCGCCTGCACATCGCCGGCCTTGGCCAACT
GCGCCTGAAGGTCTGTGGCCTGCTGCTCGCTCTTGGCCAGAGCCGCGCGTGCGTCACGCA
GTTCCGACTCCAGGCGTGCCGCCAGGGCGGCGCGCTCTTTCAGTCCGGCCGCCAGCAGCT
CCAGAGCCTTGTGCTCGTCCCGCAGTGACGAAAGCTCCGCAGCGCGGGCGGTCTCCTGAG
CTTCCAGGCGAGCGATCTCCTCGGTGGCTTCGCTCAGCTCAGCTCGTACCTCCACGACGC
GCGCCTCTGCATCCTTGCGAACAGCCTCCGACTCCACTCGCGCCTGCTGGGCCACCTCCG
CGAAGATCCCGCGCACCAGGTCGGCACCGCGTGCCAGAAGCGCATCGGGCACCTCGACCA
CTGCTTCAGCGCCTTTACCCCGGCGCTCTTCCCAGTTGGCCAGCATCGGCTTGAGTGTGG
TGAACGACCCGCCGACCCGCTGGTTGATGAGTCGGAAGGTTGGCTTGCCGCCCGCGGCGA
CGATGGCATCAGCGGCGGCGTCCACCGCCTGTTGAGTGACGACTTGCTGCATGGTCTGCT
CCTTCGGTTTATCGTAATATCGTAACACGTTACGTTATCATAACGTAACAACAAATGGAG
CGCAAGCACCATCCCTTCGCGCAGCGGTTCTTTTTGCCTGCTGGCCACGCAGCCTCGAAG
GCGATACGTGCAGGCCCCGCGGTGGGGCCGGTATTCGCTGAGGAGAGTCGATGAGACCTT
TCAAATTGAGCTGTCTGCGCCTGAGGACGGCTGACATGCCCATGTACGCTGGCGCGCGCA
CGGCAAGCGCCTTGCTGATGGGTAACGCCCTCGTTGTGCCGGTCCTGAGCAACTTCCAGA
ACAGCCATTGGTGGATGTTGCTGCTGGTCGGCTTGGGTGGTATCGTGCTCACATCCGTCA
TCTACAAGGATGACCAAGGAGAACAACATGCTTGAGTTCTACGTCGCAATCGCAGTGGTC
TGTGCCCTTCTCGGGTGGCTCGGCTACCACGCCATGCGAGATCCAGGTCCCAAGGGACAC
TGATCTTTCCAGGTCGATCCCGAAACCCCCTCGTACCATTGGTGCGAGGGGGTTTTCACA
TTCACAACACACCAGGTGCATCACAGGAAATCCAGAATGAACAACCAACGCTACGTGGCG
GTGTTCCTCGCCAAGACCAAGGCCTTTCAATGGGTAGGAGCTGCCGCAGTAGACGAACAC
GCCATGGCCGCCACGCACCACGCTGTCGGGATCTGGGAAATCTACGCAGATCAAGATTTC
GTCTCCAAAGTCCTTGAAGAACTCTCGCTCACATTGGTCTCCGTAACCGCCAGCCAGGCC
GCGGAGCTGGAGCGCTGGGCCGCCGCAGCCGATGCCGACTTGCAGTGCCCTGTCAGCTTG
GCCGGTGGACGCGAATACACGCATAGCGAAGTTCTCTTCATGCTCAGCCCAGACATCACC
CCCGTGAACCAGCAATGCAACAGCGCCTGACTCGTCCACGCGGTACGCGAAAAACGGGCT
TGCCAATCAAGGACTTGCGACACGACCGGACGAATTCACCAACTCGGTTACCGAACTCGT
CCAGGTGCCGTCCCTTCTCAACCTGGCCAGGATCTGCAACAGCTCCAGGGCCTTCGTCCC
GCGGTGACGAAATTCCCGTCGTGCGGGCGGTATCGGTCAGGATCTGGGTGGCATACTGGC
GCGTGTGGAGGCCCAGACAGTGAAATTCTGGTGCGCGGGGTTTCGTACCCGCAGGGCTTC
CACACCTTCTTCTTGGCTGGGTCAACATCGCTCTCGATTGACGCTCTGCAACAGCGCCGG
GGGACCAGCATGAGCAGGATCTGGAACAAATTCATGTACTGCACATTCGCAGCTCGTGAC
AACACACTCAGGAAGTCCCTCGACGCCCCGTGACGCGGCCGTCGGGCTGGTGGAACATAA
GCTCCATCCGTGAACCACCAGGTGTTCCAGTGACCCTCTGGCCCAGCTCCCCAGCCGCCC
TTTAGGGTGGCTTCTACCAGCCGCCGCAGGCGGCTACTACAACGCGGCCGAAGGCCGCTC
CTACACGCGCGCAGCGCTTCTAACCCGGTCATCGGGTGATACCCGCTCATGCGGGTTGAA
GTCCTAGTGTTTGTGCTCATGCCGGGACTGGCTTCATGCCCTTGTTTCGTGGGATACGGG
CTTGCCCGCCTGTCGTTCTTTTGAATCGCGTGCCTATCGCACAGGAACGCGACATGTACA
GGCCTCGTGGTGGGGCCGGTGTCGTGAAGGAGATCGGACATGCAAGACACAACACAAGGT
GGGATCTACTGGGTAGTTCCGAAGCTGCATCAGGAAGTGCACGCTGGCGCACTGGGCTTC
ACCAAGACCCTGTATTTCTACGTCTGGGCTCGAAGCGACGACGAAGCCAAGACGCTGATG
GAGGCCTATTTGAACGGAGAGGGATTGGCCCTTGATCGTCTGCAACAGAAGCCATGCCTG
GCGATCAATCAGAACTTGAAGACCTACTACTTTCCCGAGCAAATCATCGGTTTGCCCGAA
GAACTGATCGAGCCCGACTTGTTGCCATCAGCGTTCAAAGACAAGGTTCTGGCCGAATCG
CGCAAACGACGCGACAAACTGGAAAAAGGGAAGCTGGCTTTGCGTGCAGAGCTTGCGCTC
TTGCCGCAGTGATCCGAGTCCCCCCGCCATTGGTGTGGGGGACTTTTCTTGTGAGGGGCC
GATTCAGCGTGCGAGTGGCCGCAAGGCCAAACGCTATGTCGCGGTCCGGCCCGTTCTCCT
CCTCTCGCGCACTTCTTTTTTGATGCGTCACACCCAGCTCTGAAGGCGAGGCACCCCGCA
TCGTCTGCATTCACCTTGCACACCTCGTGCATGCCCTTTGCATTGACCACTTGGAGCCAC
CATGACTACCGAACGCATTGAACTCCCGTCCGTTGAACAACAGCTCTGGAATCAGGCGCT
GCGCCAGATCTCCGATCCGATCATGGCTGCGCACGTCCTCGAACTGTTCACCAAACAGCC
CGACTTCCAGCGCACCTATCCCGGTGTCTACCTGATGGCGAAAACCACGATCGCCCACCA
TGAGAAAAACGTCCAGAAGCGGGCCGCCTTGAAACTGTCTCTGATTCGTTTGGCGACGTG
GTTGAAATCGCTCTTGCCTCGTGCTAGCGCGCCGATCACGACCCCGCGTGTTGATCCGAA
ACCTGCTGTCTCCTACGGACAGCCGGAGCTTGATCCGGTTTAACCACAGGCCTTTGCTGT
GCGCAGTTGATCCCAAGGCCGACCCCACCAGGTCGGCCTTTTCTTATTCCCTGCGGCATC
TGCTCAAACGCACGTGAGTAGGCCCATGGTGGGCAAGCCTCGTGCTCTGGAGCTGAAAAT
GAAAGAACTGATCGAACACGCGTGCCCAAACTGTTCCGGCACGCGCTTAGAGCTTCGCGT
CGAACAATCCATCACCGTCGAGTTCGACCACCAGGACGGCCATGACGTGCAAGATGGCCC
GTTAGGTGACCTTGAATGGGATGACGGAACAAAGACGACTTGCCTCACCTGCGGCCACGC
CGGCACCCTCAAGGAAATGACCAACAATTGAACGGTCACATTGACACGTTTTGTGGAAAG
TGGGATAGTTAATGCATCAAGTCGCTGCCAAGCTCTTGTGCACAGATCCCGCGCCCAGTG
TCCTGCTCCAACAGGTCCTGGGCGTTGTGCTTTCTGTCCCTCATAAGCCGAGTTCACTGT
GTGACCCTAAGCGCACGAGTTGCAGCACGGAGGCATCCGGTTTACGGTAAATCAACACCA
AGTCCGGCTTGATGTGACAATCCCGGTGATCCTTCCAGTCTCCGGTCAGCGCATGGTCGC
GGTGCCGAAGGTCCAGCAATTGATCAGAGGCTAGCGCAACCAATATGGGCACCAGGTCAG
TGTCGAGTGTCGCGCGGTGCTGCCCCTTTACCTCGCGCTTGTAGTCGCGTTTGAACTGGC
CCGTGCGCTCAATCTGCCGCATGTAGATCGGCCATCAGAGAGTCCACGGTGGCAAAGCGC
GGCAGCTTGTCTTTGCGGGCTGCCTTCATCGCCTCGATGGTGGATGCGTTCGGAATCAGC
GGCTCGAAGGGGAGTGCCTTGTCTTGGGCTACCTTCGTGAGAAGCAGACGCACCGCGTCG
GATACGGTAAGGCCCATCGCTGCCAGGACGGCCGCAGCCTCTTCCTTGATCGCACCGTCT
ATGCGCGCCTGTACTAGCTGGTTTGCGGCCATGATCTGTTCCCCGGTTGAGTTGATGAAT
TACATTGTAATTCATCAACTGCGCAACGGCATCGCGCGCGACAATGAATAAGGCCCCGTG
AGGGGCCTTATTTTTAAGCGCTGGCGTAGACCGCTTCTTCTACGGCCGACTTTCGGCCTC
TCGGCAATGGGGGGAGACCAAAGCGCTTCCTGGCGCGTGAAATCGCATTCGGCGTGTAGC
CGGTCTTGTTCGCCGCAGCACGCACGCTATAGCCCTCTATCTCCACCAGGCGAATGCCTT
CGAGACAGAGGGTAACGGGGAGGCTTCTTCGTTTGGAAGGGCTCTTGGCGATGTTCATAT
ACTCAAGCATACCGAAGATTTTGCCCTCGCGCCACCGTCAATCCGCCGCCCACATCGAAA
GTAGTTGCTTGACCTCCGACATGGATTTCCAGCACCTTGATGCGTCCACGTCAGACGCCT
GCACCCGGCCCTGTTTTCCTCTCCACTCCGCGATCATCCCGCTGGCCAGCCCAGTCCGAA
CGGCCACGGCCGCGGCGCTCTCGCGTAGCCGGACCTTTTCATTGGGCTCCAGGTGGCCTT
TGGTTTCCACCACGGCCGCGTCCATCGCCAGGGCCAGATCTTCAAACGACTTGCTGCTGT
GATCAGGTGGATACCAGCCCGGCTTTGCTTCCACGTGCACCGCCTTGGTAAGGCCCATCA
CCTCGATCGGACCGTCCGTCAATTCAGCGATGAGGTGAAGCCCACTGTGCGGCTGATCGC
CCTCCAACCCCACCACACGCAGCGGCACTTCCTCCATCGCGTGCGAAAACAGGTAGGCCA
TCTTCATGAAGTAACAGATGGCGTCATTTCGTGATGGCGTGGCCACCGTTTGCGCGACTC
CTGACGAGTCGGTGAAAGTCACCACATACAGCCCGCGTTCTTCTTCATTCATCATCGTTT
TTTCCTTCTTGTCGCGATGTTTCCCATTGCCGCTCCAGGACCTGGGCTTGCTCGTTCACC
GATCTGCTGTCGTAGACGCTCGTCGTCACTGCGATCGAGGAGTGGCCGAGAATTCCTTGC
GCTTGACGCGCCTCGCCGCCACTGGCCATGAACATCGTCGCCATCGTGTGACGAATGCTG
TGCGGCCCAGCGCCGCGCCTGCGCAATTCCGTACTCACATCGATCAGGCCCCGAGCGTCT
GCCGCATCTGCTGCGCTTTCGAGCAATACCTTGATGTCGGCATACAGCGTGGCATCTGAA
ATCGGCCCGTCCCTGCCGGCGCGGCCGACACCGCAAAAAAACACGCTTCGGTGCTGCTCG
TCTTCGCCTGGCACGGCGGGGAGGCCAACGGCTCGTCGGAAGCGGGCGATCTCTTCCATC
ACCGATGTCGGGACCGGTGCCCACACCATGCCCTCTCCCTTTCGGTTCCTCCTGATCTTC
CAGTTCCCATCGCGAGCACACCGCAGATCCGCCCACGTGATCCCGGCCGCCGCGCCGCGC
CGCTCCCACGTCGCCCGCAGAATGGCCAGCTCAAGCCGTCTGCGGGCCGCCAGAAGCTTC
TTTGAGAGGTCTTCGGGGGCCTGGCAGGCAATTTCCCACAGAAGGCTCCAGGCGGCCTGG
GACAGCGCCTTCTGCACGCCCGATGCCTCCAGATCCTTGCCGGCCCCGCTTCTTGCCGCG
CCGTACCGCCTACGAAAGGGCTTGAAGGGGTTGAGCTGCACCACTGCCTGAGGCGGCGTC
CCGACCATCGCGCTCGCCAGCTCCTCGTACATCCCATGCAGCGTAATCACGGCCTGGCGA
AGCACAGAGGGAGAATTCTTCGGCCTTGTAGGGGCGATGCGGAACTTGGCGGCGACCTCT
GGCGACAGTGCTGGCCTGTCCTCTGGGCTCTCGATCCAGTCCAGGTACCGCACCGCGTGC
TCGTAGGTCGCATTGCGCAGCAGCTCGTCACCGCGCATCGAGCTGCTGTCTTGGATGCTG
GCCAGAAATGCCAACCAGCGAAGAGCCTCGCGCCTGTACGCGCGCCTGGTGTGCTCAGAT
CTGCTCGCGCAGGCTTCGAGCCAATACCCCAGGCACCACAGGTCCGATCCGGCCGCGTGA
TTCAGTTCTGTGAGCTGATTCAGATCCTTTTTTTGGGGTAGGGCAGGTAGTGTCACGCTC
TGATCACCCGATCACAACTCATCAAACCACAACGGCTCGCCAGCAGATCCCGACCACGGG
AGACCCAGATCCTCTTGGATTTCGGGCGGAGACATTCCGGTGAGCTGTTTCAGCGGCACC
AGCAACACCACCATGGCCATGCCCTGGGGCGCCGTCAGCTCACCAGGTGGAAGGCCCAGG
CCTGCACCGCCGATGATCGCGTGGCGAAGAAGCTTTGAGGCGGGATTCGGGATCGTTCTA
TCGGTCATTTTTCAATCGGGTTTGGTCTTGCGAGGTTGTGGCTTGCCCAGGGCATAAGCT
CTCATATCGAAGTCAGCCGGATCTGCACCGGCCTGAGCCTCACCAAGCGCGATCGCCTGT
TCAAGGGACATAGCCTTCTCAGGCTTCACAAGCAACTGCTCAAGCACGCGATGGCACCAA
ATGCAGTGCCCCTTGCCCCAACCAGGGCCGCTTATGTCGCCACTCCAGCGATGGCGTTCC
CCAACCTTACCGCCCTTTTTTTCGCTGTAGCCGAAGCACTTCTTGAGATGTGGTTTGGGT
TCCATGGCATTCGCTCATTCAGGGGTGACGCCCGCAAGGACAGTGGTCCACCTCAATCCC
AGTCAAATCGCATTCGCCCTCGGCGGCTTCGTATGGCACGAACTGGGGATCGAAGCCGCG
TTCCTTCAATATGGCTTCGGTCGCTTCACGCTCTTCTGCTGGTGCCTTTGCGAGGATGGA
TGCGTATGACGCCTGCACTGTGCTCTCATAGAGCACATCCGAGGAGCCGCAGCAGCGCAA
AGCTTCGGCCTCTGCGCTTTTGATCCGGTGGATGAGGGATGCCATGTCGGTCATGCGAGT
CTTCCTTTACTCATTTGAGTGGTTCTGGTCTGTTTGCTCAGAGGGGACGGGGCCGCCATC
GCCTCTATATGCGCGCTGCCCGTCAACGCGCTTATAGAGGCGATCAGCCATGCGCCGGAC
CCGCTCGGCCGCTTCCCTGTATGCGGCCACCTGTGCGCCACCGTCATCCTCCGGCCACTC
CTCGGCCTCCAGGAACTCAGCAGCGCATTCAAACGCATAGGCAAGATCATCCTTGGTCCA
CAACTGCGCCCGCTGTTTCGGCTTACTCAAGTGAGTGTTTGATGGTGGCTTCATCACGGC
GAACTCTCACGATTTTCGTGCGTTGTGTTCGATCCCATGCACGGCAACGCCGCTGCCTCA
ACCTCTGCAAAAAGATCAGGGGTGTTCAGTCTCGCTCGACGGGTCGCCATGGCGTTCGCC
TTGTGGTGCTCAGCGTCGTAGCGAAGGTGGCAGCGCTGGCACCAGGCGCGAAGGTTGTCC
GGGTCGCAGTGCTCTGGGATGTGGTCAAGGTGCGCGATCGTCAGCACCACCTTCACCATG
CGGGCCACCTCGAACGCGCTGTGGCGGCACCGGCCCAGATATTCCCCGGTCTCTGCTGAA
AACACTTCACTCGACTCCAGCATGTACGCGCCTTCATCGGTCCCCGCGCCCCTCGCGATC
AGCGTGCGATTCGGGGCCTGGCACTTCTCGCACTTGTTGCCGGCGCGCTCCAGTATGGCT
TCGCGGATATCGTCCCAGTTCTCTGGGTACCGAGCGCGGTTTTCAGGTTTGATGGGCATG
CGGTCTCATCCCAGGCCGAGCAGTGACGCCGGCCTCCAAACCTTTGGCTGCACCTGGTAG
CTCACGTACAAGGGATGCCGTGGCGTGCCATCCTTGTTGAGCATGAGGACGTGCGGAGTG
ACGCCGATCCTGTTGAGCAGGCTCAACACGTGTTCCTCACGCGAGAGGTGGCGACCATGA
TTGCTCCAGGCGCACACCAGCCGCGCTGCGGCCCGTGCAACCTGAGCAATCGCAGCGTCG
TTTTCCGGCCCGACTGGATCAACGTCCGGGTTGTAGAGCGCCAGGGGGTCAGTGGATACC
AGCGCGAACAGGTTGACCACCTCGACCGCGCCAAAGCCGCCCAACTGGGCGCGCTTGATG
CACCGCGAGACGGTTTGATCGTTGTGGACCGCTCCAGCGACCGACGGGTTGAGCATCAGG
AAGGCGAGCATCGGAAGACGCTCGTCCCACCGCCTCCAAAGCCGGTACCTGTACTTGCCG
CAGGGACTGAACACCGCGCCCATGTCGTTGCCGAGCAGATCACTTTGATTCACCGTCATC
TCCTTTTCAGCGGCACGGCCCGAGAACTGGATCTGTCGGGCTCACACCATTCGCCGTGGC
CATGGAAACATAGCTTTGATGCAGTTCCCGTTCCCCATGGTCCAACTGGTCGTGGTCGAT
TCGTCCACGCAAATACGCAAGACGAATAGCAAGGTTGTGATCGGCCCCTTGGAGAAGAAA
TCCGGCGCACGTGGCCGGCTTCTTGGTTCCCGATTCATGACAGCCGAAAATGCGATCAGA
CATGTCGTAGGCCGTCGATGCCGAGTGTCGGAAGGCTTCGGCCGGGAATGCGCCGTCGTT
GTCCTTGACCCACGGGCACCCTGGGCAGGGCGTCTTGCGGTAGGTTCCCTTTCCGCCTTC
GACAGTCACAACCTGGTCAAACGGACCGGCTGGACGGACTGCGGTGATTCTCGTCTTGGC
GATTCCTGTCATTGACCCAGCCCTTTCGGAAACCAGTCACGCACATCGGCAATGCGTGGG
GATGTGGCCCCCACCAGGAGCGTCCCGAGCAGGATGGCCCGGTTGTCCATGTACGGCACT
GGCACAGCCGCACCAGGCACGAGCTGGCACAAGAGGTCGTCGCCGTCCATGTTGAAGTGC
GTTCTGCACACGATTGGCCTGTGCGGGTGAATGGAGCAGGTTTCGTCCCGCAGGAACGGG
CATGGCTCGTTTTCGACTGCCCGTTCAGGCTTGTCTGCTGCATCGCTCGACGGCGGGATG
CCGATCGCCTTGCCGATCTCGATCGCTTCAGCTTCCGTGAACCTCAGGGAAATGTGGCAG
CAGTGCGAACAGCCCTTTTTGCACGCCGCGTGCGGCGCGACCGCGGCAGAGAAGGTGTCG
GCCGCGTGCTTGAGCCAAAGGACCCGCTTGGGCCTCGTGCCGGCGTTGCGAGCTTGGAGG
AGGAGCTGGTTGACCTGGCGAAGCGCTGCGCGATCGACCAGCGCGCTGCGCATGTCGGCG
ACCTCGCCAGCGCTGGCCAGGCGCTCGTTGACGCGCTGGGGCAGCTCCGGTGAGCTGTGC
ATCGGGCCGCCGCCCTCCAGAGACACGATGGCGGCTTGCAGTCGCGCCTCGAAGCTTGCT
GTGGATTCCATGGGCGTGTTCATTCGATTCGCCAGCCTTGAGCCTTCATCTCGGGCCAGC
TTCGCAGTTGGTAGGCGTCTTCTTCCTCCGGCTCTTTGAGCCCGACAATCAAGCCCTCAC
CACCAGGCGTGATGTCCAGCATTACATCGTTGACTTCGATGTAGTTGCCTTCCGGCGTGA
GCTTGAGCATCGTCCCCACGCTGGGAACAAACGGAAGATCCACCATCATGAAGATGCTCT
CGGCATCGTAGTCCGCGGCTTTTTTTGCCGGTTTGCAGACGAAAACCACTTTCGCTTTCA
TGGGGCGTCCTTCGTAGTGGGTTGCACTGGGGCCAGTTCAAAGGCCAACGATGAGTTCAA
GATGCCGGGGTATGACAACGGCTTGACCCATAGCTTCCTTGGCGCGCAGCGTCACGCCTT
TGCCGCAGACTGGGCACTTCAGCATGCCATGTGCGTCAGGCGTCCCTCGCTTCAAGAAGC
GTGTGTATTCCTTGCCACTGGCATCGCAGCGTTGGCGGCGGTTGAGTGAAAGAGAAAACC
CGCTCATTCAAGTAATTCCGACTTCACGTGCAAGATCAAGTAGGTAACTGTTTTGACCAT
GTTGTCGGTCGATCTTGTCCATTCGCCGCCAGGTATTGGCATCAAGTTCCTCGAACCGCA
GAGCGACCCCGCCCTCACCAACATGAATTTCCGTTACCCCGTTTTTAGAGAATTCCTGCG
CCTTCTCCACCAGAGCCCAAAGGTCGGACGACGGCCATGTCAGCACAACTTCCGTATCTG
CTCCTTTGGGTTTCCCGCTCAGTGAAAAACCACGCGCTTGCCTGCCTTCCATTACTTGTG
GCGTGGCTACTTGACCAGAGTTCTCCCTGCTCCATTCAGCCACCGCCCAGCTTCGTTCCA
CCGCGCAGTAGAAAGCTCTCTCGCGGCCCTCTTTCATCAAAGACCACGCGCGATGGCGGA
GCGCGAAAACCTCGACAAGTCTCGAAGTAACCGCATCTGGGTCGCGGCGGTGCGACCAAA
CCGAAAAGCTGAACGGGCTTTCACCGGGCAGCAGAAAATCAGTCCTCGCAGTTTTCCAGC
ATTCATATAGCTTCAGCGTCACTGCCTCCCAGTCCGAGAGGTCGGCCTCGGTCGTTTTCT
CCATCCAGTCGAAGAACTGAGATTGAGTCCCGAATCTGGCAATGCCGATGAAGTTCTCAA
TGCCAAAGGCTGCCCGAAGATGGATCGCGGCCCAGCCCAAATCGGAGATCACAACCCCCT
CATGAAAACCTGGTGTTATTCGCTCGAACAGCCCGTCGTCGTCGTCCTGCTGTAGATCAT
CCATTGCGCATTCCCTGCTTAGTTGAACCCGGCTCCTCTCTACTTGATCGACCACGCTAC
AGAAGCCGCGCATCGTGATCGAGGTCTTGCACCGTCTAGTCGATCCTCTTGCTGCTGCCC
AACGGAACAGGCTTGCTATACACATCGCGGACATGAGGATCACCGCCGATCGCTTCGATT
CGGTGAAGCCAATATCCGTTGGGTGCCGTCTCCTGGGCCGCTTGTATTACATCGGCGTCG
GTGTGCTCGCCGAGTGCAGATGCTTCAACGGTGTAGCCTTTCGCGCCCCATCCGAGTTGC
GGCCTGAAAGCATCGGCCAGCACGTAGCCGTTGCACAGGTAACGCAGGGAGTAACGCGTA
GGAGCCGGCCTCCCAACAGGTTGTTTGAAAGAAGTCAATTCATTCATCGGTGAGCACCGC
TGTTGCAAGAAGGCCAAGGTTGGCTGCACGCCAGATGACGACATCCACCGTGGCGATGCG
GTCACCAGAGGCCGCCGCGAGTCGCGCACAGAGAGCATGTGGTCCTTCGGTACCGGCGAT
ACGAACAAGATGGCGGTCGGGCTTCGCGCAGTCGTGACCGTAGTTCTTCGCAAGGTGCCA
TTTAGTGATGCCGCCGATCCACGGAAGCGTTTCGCACCATGTCACCTTGTCTGAAGCTGC
CAGATATTCGGCCAGCAGGCGCTCCCGGTTCGTCCACACGAAGTCGATGGCCGCGGCTTT
TCCTTTGTGCCCGAAGACCGTTCCAGCGCTCTGCCCGGCTTCGACCGCAGGGCGCACGCG
GGTCCAGATTTTTCGAGCGATCTGTTCTTTCATTCCAGAGTTGAGCACTACCCATGCGAA
CTCCGTCCAGAAGGTGAGGGGATCAGTTACAGGCGTCAGAGCTTCCGCCCAGGTCACTTC
ATGGCCGTACCCAGCATTGGCCACCTGTTCCTTCACAGCGAGATACCACGCGAGCGATCC
ATCAGCAGAGTTCATGGGGATGTTCATGTGCTGCTCTTCCCCGCGATCGGCATTAGGGCA
TCGCACACCGCGTCATAGAGGTCGTGTGGATCGTCAACGCGCAGCCGTTCCTTTACGGCT
TCTAGTGCCTTTGCTTGACGCTCAATGATCCTTGCTGCAAGTAGCACATCGTCTCTCGCC
GACTGCGACATGGGACGGAAGCCGTCCAGGCCTATATTTCGTAGCCTAGAGACGATTTTT
TGAGTCGTATCGCCAAATCGAACAACTGGAAAAGTGTTTGGTGTTGCGTTTGCCATCCTG
TTTCTCCTTTGGGCGCTACGCAGCTTGCTGATATGAGAATTCAATGCGCGTCACAACGGT
GCCTGGTGTGCATCCTCTGTGCGTCGAACAGAACATCTCGATGAACTCGCTCGGCCAGCG
GTAGACCGGGTGATCGCCGAATCCCTCCAGCTCGCACTCACGAAATCCATAATCAATGTC
ATCGGTCATGGCGCGCAGCAACTCGCGCCGCACACTCACGATGACCAGCGGGCCTCGAAG
CACTTCCAGTCGTTCGCCTGGCCTGAGGCCCATGCACTTGCGCACCGGGCGGATCAACTG
CCCTGGTTTCGCATGCAGCCATCCAAGTCGGCGCGTCACCGTTTTCGTGCCGACCTGGAT
CTGTTTCGTGGTCAGAGCGAAGCTCATGTTCCTCATCGAGTCACCTTTTCCTTTATCAGT
CCATCGAAGACAAAGCCTTCATGGCCTAGTCGGTTTATCAACAGTGTTGGGCGACCGCTT
GAACTCCCACAAGCTGAACGTGTGGGCGCAGTCCTCTTCGTGGGCACTCAGCCTTTTGAA
CCTGAGACACTGAGTCATCGTGGCCAAGGACGATGCCGAGCCGCTGAACTTGTGCCCGTC
CAGTTCAAACAAGAAGTGCAACCCCCACGCGTCCAAGTCCCAGCGCGGTCCTCTGTATGA
GCCCTGTTGGTTCCAAAGCGTGATGTCGAACAGCTTCGCTCCGAGAGCAGCTTCAAGCGC
GGCTACCGCCATCGATTTGCACTTTTGCGCCGTTGCACCTTCGCCCTCCCTTTTCCTTGT
TGGCCTCATGCCGATGTCGCGCATACCTCGATCGACACGGGCGAACGCCTCCTCGGTCTT
TTTGTCCTCGCTCTTCACGCAATCCCAGTGAGCGCCTGTAGCCCCGTGGTAGCCGTTGGA
GTAATCCACCGGCTGGTCGCAGATGTAGCAAGTGCCGTTGTCCATGTGCCAGCCGATCAG
CGCCTTGAAGTCTTTGCCGTCCGGTCTGGGTTGCCCAACAGATCGTTTGACCGAACTCGT
TTCGCTCATCGTTCAACTCCGGTGTTGATGTGGCATCGATTCCCCGCATGCCTGCGGCTT
GATGCGGCTGGCGATGGCGATCGCCCAGCTCAGCTCGCCCCAGGTGTGCTGGCAGTATTG
GCAATCGCGGAAGATGCCCCGCGAAGTGACATACCACTGCTTCACGCCCTTCTTGCCGCA
CTCAGGGCACCGGGCGCGCTTGGGCTTGGCAACACCGTAGCCCTGGCCTCTACGCACGCC
CATCGGTTTCTCCCAATGAGTCGTAGACACTGAGTGCGTGCTGAATGCGCGCGCTTTCTT
CGCGCAGGCCTGGCAGAAGCTCTGCGGCATGCTCATCGGTCTCGCAAGGCACGAGAACGC
TGATCAACTCCTCGTTGTCGGCCAGCTTCTGACGAAGCAGGCGGTCTACCGTCCCACTGT
GGTTGAGCAGCAGCGACTTGTCCGCGCGTGCCATTTCGGCCAGGGCCAGCAGCCTCTCCA
GCCCGATCATTGCCTGCCCACCTGTGCTGCGGAGTAGCCACGTGCAGCGCCGAAGTGCCG
GCATGCGCTGGGGTAGTAGGCACAGGTGATCTTGCGCACCAGGCGCAGATCCCCCTCGAA
GATTTCCCGAACTTGCATCGCTTGACCGCGGATCTGAACCGGGAACGCCGAGCCGCCGTC
ATGTGCCACCAGGACAACGGCTTGCCACTTTTCGCCAGTCTCATCGACCGGAAGGACTCG
AACCACCCGGCCGGCGACGGCCACGCCCTTGGCCAGCCGAACCATCCGCTTGATCACTTC
TTTTTTCATGCCCAGCCTCCTAGCTACAGCAGCAGGGGTGAGCCACCACGGCCCGCCCTC
AATTGTCACGATAATAACAGTTATCATGAAAAAAACAAGATGGCAGGTAAAGATAAAAGC
ACATAACTAGTAAAACGTCGTTATACTAACCATGCACCGAGCGTAATCGCGCCGGGCACC
GCCCTGGGAGCCACTGCAATGGCTCCCAGGTGCAGAAGGGAAATCGATGAAAAAAGGCAC
TCGCCGGCCTGCGCCTGGCCAGCAGGATCTGTTCGCGGCCGTTCGCGCCGCCTATCAGGG
CGCTACGCAGATGGACAACGACCAGCTCTATGACAAGCTGGCCAGCAACGGGGTGATCGA
GCTGGGCTCTTTGGATGAGCGCACCCCGATCGGGCGCACAGCGCAGCGCCACAACACGAT
GAAACGCCGCGTGCGCTGGATTCAGCAGACGCTCAAGGCCATGGGTGCTATCGAGCGTGT
CCCTGGTCAGCGCGGCACCTGGCAGCTCAAGAGCGGGGAGGAGCAACTGACGGCCGCTGC
TCCCGGTCGGGTGTTAGTGGCCTTTTCAACCAATCTCGGTCTCGCGCTCTGGGCCGACTG
CTCGGCGCTCGGGTCGTTGGATGAACCCACGAGCCTGGTCCTTTCGAGTCCCCCTTATCC
ACTCGCGAGGCCTCGCGCATATGGCAATCCCACGCAGGATCAGTTCAGCGAGTTCATCTG
TCGGTCGCTGGAGCCTGTCTTGCGCTCGCTGGTGCCGGGCGGGAGCGTCTGCCTCAATGT
CTCAAACGACATCTTCCGGGCAGGTACACCAGCCCGGTCAACCTATCTTGAAAGGCTGAC
GCTGGACATCGAGCGGCGTCTCGGTCTGTTCCTCATGGACAGACTCATCTGGGTCAATCC
ATCGAAGCCACCGGGTCCAACGATGTGGGCCTGTCGTGAGCGCGTGCAGCTTGTGCACAG
CTATGAGCCTGTTCTGTGGTTCTCCTCAGATCCTGCGCGTTGCCTTGCCGACAACAACCG
TGTTCTCAAGCCGCATACCGCCCGGCACCAGCAGCTCCAGGCCAAGGGTGGCGAGCAGCG
CGATGCCGAATACGGCGATGGTGCTCATAGATTGCGGCCGGGCTCGTTCTCTGGGGCCAC
TGAGGGTTCCATACCGCGCAACGTCTTGCAGTTTCCCCACGAAGCGGGGAAGCCAGCGGC
CGAGTTTCGAGCTGCTGTTCAAGCCTCTGGTCTGCCGGCGCATGGCGCGTTGATGCCACG
GGCACTTGCGCGCTTCCTTATCGAGTTTTTGACACCACCAGGTGCCTTGGTCGCCGACCT
CTTTGGAGGCTGGTTGACCACGGGTATCGAGGCCGAAGAAACAGGCCGCCGATGGGTGGT
GACGGAGCGCTTCGCGCAATACATCGCAGCCAGCGCCTGGCGTTTCAAAGACGCGCCCGG
CTTCCACTCTTCCTTCGACTTCGTGTCGTAAATCCGAAAGGTCTTCACATGCAAACGCTT
CAACGTGTCGAGTTCCGGCACTTCCACATGTTCGGCGCAATCGGCGGCGGCGCGAGAGGG
TTCAACATGGCAACCCCTCGTGTGGGAAACCTTCAGGGGCACTACCGGTGTATCGGCAGC
ATCGACGTGGATGCTGCTGCGAATCGCGATTTCGCGCGTATGACGGGTGTTCCGGCGACG
ACGTTGGACATGTTCGACCGCGACCAGTACCGTGCGTTCTGGGACAAGGAACCTCCAGCC
GACTGGCGCGAGGCCACTGCTGCGGATGTGCAGCGTGCAGCCGGAGGCGAGCGCCCGCAT
GTCGTCTTTCTCAGTGCCCCTTGCAAGGGCTTCTCTGGACTCCTCGCAGAGAGCAAATCA
AAAACTGACAAGTACCAGGCGTTGAACCGGCTCACTTTGCGAGGCGTTTGGCTGATGCTC
GAAGCGTGGTCTGATGATCCGCCAGAGTTGATCCTTTTTGAGAACGTGCCCAGGATCGCG
ACACGTGGCCGTCATCTCCTGGACCAGATCTGCGATTTGCTCCGTGCCTACGGCTATGCG
GTCGCAGAGACTACCCATGACTGCGGAGAAATTGGAGGCCTTGCCCAGAGCCGCAAGAGG
TTCTTGCTGGTCGCCCGACACATGGAGAAGGTACCCCCGTTCCTGTACGAGCCGGATAAG
ACCTCACTGCGAGCGGTCGGCGATGTTCTCGGTCGCATGCCTCTTCCCGGTGACCTCCGT
GCTGGCCCCATGCACAGGGTTCCTTCCTTGCAATGGAAGACCTGGGTTCGCCTGGCCTTT
GTGAAGCCAGGCGGCGACTGGCGGAGCCTCAACGACTTGGCTGTTGCGAACGGCCACCTG
CGTGACTACCTCGTGGTTCCAGAGATGCATGCTGGGGTGATGGGTGTTCGTCCGTGGGAT
GCTCATGTGGGCACTGTCACCGGCAATGCGCGCCCGGTGACTGGTGCTTTCAGCGTGGCG
GACCCACGATTTTCCCAGTCAGCAAAATGGAATGATGGTCAAGCGCTGGGCGTGCGCAGA
TGGACCGAGCACACCGGAACCGTCGCCGGCCAGCAGGGGCCGGGGCAAGGTGCCTACAGT
GTGGCCGATCCGCGGCATGGTGGACCAGCAAAGCACTCCAATGAGTTCCGCATCGTGCCC
TGGGACGATGCTGCGTGCGCCGTGACCAGTGCCCACGGATCTGGCCAATGCGTTGCCGAT
CCTCGTCGCGCCGGTCCGAGCTTTGGAAAGTACGCAGTGACCCCCTTTGATGCTCCGTCC
GGTACGGTCATCAGCGGCAGCACGACAGGGCAGGGGGCATTCGCAGTGGCCGATCCACGT
CAATGCCATCCCCAACCTTCTGGCGATCTTCCTGGTGGCATGCCCACTGCGGACCAAAAG
CTCGTCGCAATGATTCGAGCGATCGACGGAACTTGGCATCGACCATTCACGACGCTGGAG
CTGGCTGCCCTCCAGTCACTGGTCGATCCCGAAGATTCCTGGGTGCCTTGGCAGCTCGAT
GGCGAAAGCGATCAGGCATGGCGTGAGCGTATCGGGAACGCGGTTCCAAGCCTGGCGGCT
AAGAGTATTGCTGAGGTGATGGGCGAGACCTTGTTGTTGGCGATGACTGGGGAGACCTTT
CGCTTGTCAGCGCAGCCTATCTGGGTGCGACCTTTGGCCATCGCCATCAGCGTTGACAGT
AGTATTGAAGCTGTCTGAGGGATCATCAATGTCGTCAACTGAATCAGCACCTGGTGCGGA
GGATCTGGCCAGCTCGGTCGAAAAAGAGGTTTCGACCTGGGCTTCGTCTTCGCGGGACGA
ATTCAAGTCTCGCGAAGACTACAACCTGGCCGTTTGCGATCGCCTTGCGGCTGGCGGGGT
GCCACCACTGGCCGCGGTGGTCCTGCGCGTCGGCAAGTGGGGGAATGCTGGCAGCATCAC
GCGCGACGTGCAGCTCTGGTATTCGCGGTTGTCGAGCCGCCTCGCTGCGCAGGAAGCGCA
AATACCGTTGGGCGAACGGCGCGTTGCAAATCTCTTGGTCGAGCAACTTTGGGCCAGTGC
ACTGAAAGAGGTGGACACTCGAATCGGTGTGCCTTTGCGCGCAGAGCTGGCCACCGTGCA
GCAGGCTCTCGCTGATCGCGTTCAGGATCTGGAAGACGCAACGCAGCAGCTGGTGAAGGT
ACGACAGGATCTGGATGCTGAACGCGCCGGCAACGCCGCGGCACGAGCGACGATGGAGCG
CAGCCTGGAGCAACTGCGTGCACAACTCGAACAAGCCCAAAAGCAACTTGCTGCTGAGCT
TGCTCGTACTGCTGTCACGAAAGTCAGCTTCGATGAAGAGGTCAATGCGCTGAAGGCGGC
CGTGGAACAAGAGAAGAAGGTCGCAGCGGCTGAGCGTGTGTTGCTGATGAATCACCTTGA
TGAAGCGCGCCAGCAAAGCCGCGAGTGGAAGAAGGAAACGGAGCGAGCGATCGCACGTTC
CGGCGAGCTTCAAGCGTCTATTGACGCGCAGCGCGCAGACGCTGCCGACCTGAAGATGAG
ACTTGCACTCAGCGAGCAAGCCACGGCATCAGCACTCCGAGAGCGCGAAGCACTGCTTGT
GGCTGAGGCGGAAAAGCGGCGAGCGCTTGAGCAGCAGCTCGCGGTGGCCGGCGAGCGCCT
GGCTGCGGCAACCGCAAGTCTCGCTGCGAAAAAACCGGATGGACCGCAAAGAAAGAGAGC
CAAGCCATGAGGTCAATGACCGCATCCTTCTACATCACCCACCTGATTTACGGCTTCCTG
GCCATGATCCCCGGCGTGCTCCTCTTTGGGCTGGCGGTGCTCGTGATCGGGCTGCAAGAC
CATGCCCTGGGCAACAAGGTGCTCGCGTATGGGAATGCCTTGTTCTTCCCTGGCCATGTC
CTGCTGTACCCCTTTGCCCGTTACCTGACAGATGCGTGGTTCGAGCAGGAAACGACATCT
GTTGCCTTTGTCTTGGGCCTGCCGATTGCGTTTTCAACGCGGGGCACCACTGCGAAGTCA
GGCCTTGTCTGGATTTTCAGCGTCCCCCTGGGAATCCTTGGCCTGGTGCGCGCTGCGCGC
CGCTTTTAAGCGAGGTGTCGAATGGATGGTGTGAGCAAACCGAGGGCACTGCCAGGCCTG
TGGCGTGAGCGTGGTGGCCTGGACGGGCTGGTCCGGGTTGACCTGCCGCCCGTGACGCCT
GGAATGGTCGTTGTCGCCAAGGCTGGTGAGCCGTGGCAGACCAGGCCCGCTTTGCGCTGG
CAGGTTTGGCCGGATGGTCTGGAATTGATGAAGGAAGAACCGAAATGCCCTCGATAGATC
TTGGCGACTTCGTTGAAGTCACACCCGAATCGGCAACGTCGCACCACCTGAGAAAGATTC
GGGAAGCCGACGATGCCGGGCCAGAGAACGCATGCTGCTCGACCACGGAAAAGATCATGG
TCGCACTTGCGTTGTGCAACCGCAGCTACCTGCCCGAAAGCCTTGCCAAAACGCATGCCG
GCCATCTCTGGTGGCGATTGGATGACGCCCAGCGCAAGGCAATCGCACTCTTCGCCGAGC
AGGTGGGTTGTGGCGGTGCTGAGGCCTCCAGCGACCGATACATGACACGCGTGACCAAGT
GACGCAACTGCGTCAGTCTCTCCTACTCAAATGATAAAACGTTCAACGCTCGGGGTTCTC
CTCGGGTGCATGGCCTTGGGCGCGTTGGCTGATCCGGTCGATGTCCTGGTCACCCAGGTC
CTTGATGGCGACACCGTGGTTGTTGAAGGCATGCCCACCAGGGTTCGCCTGGCCAGCGTG
GATGCCCCTGAGTCGAGCAAGGGACCGAGCAAACCGGGCCAGCCTTTCAGCAGCACTGCT
CAGAAGTGGCTGGACAGCGCGGTGCGCGGGCGGCCTGGCGTGACCATGCAGTGCTTCGAT
GAAGACCGTTGGGGTCGGCCGGTGTGTGAGTTCTGGCGGGCAGGACTTTCGGTCAACACG
GAGCTTGTGCGCGCGGGCATGGCCTGGGCCTACACCCAGAACCGGGGCCGATACATTCGC
AATCCAGCCGTTGTGCAGGCTCAGCAAGACGCAAAAAGCAGAGCTGTCGGGATCTGGAGC
CAGCCACCAGCGATTCCCCCCTGGGACTGGCGTAAGAGCTGCTGGGAGGACGGAGTTTGT
GCGTTTTGATCTGTAGCAGGCCAGGATCTGTTTCAACACTTTGCACCCCCCGTCCTGCAT
CCCTTGTGATCAGGCTTCACGTTGTCAAAAGCACACATATGAAAAAAGAAGAAAATAATG
TTTGACATGAAGAAATGATGCTCGTATAGTTCAACTCATGCCACGACGCAATGCGAAAAA
CAGTGGCAAAAAGTCGATCCCGAGCGGATGTCGGGATGGTTAGCTTGGGCGAGGTGGCGT
TTGGTTCACCCGCCTGCAAGTCTTCCGGGACCTTAGGCCGGATCGCGAAACAGTCATCGC
ATGGTTTTCTCCGGGTGATCCGTCCACCCTCTGCCGATGTGCAGATCTCCTCCTAAGGGT
CGCTTGCGCTCTTGATCGGAAAGCAAGCAAAAAAGGGAAGTCAGCTCCCTCCACCGTCCC
GCTCCTCGTGGGTGCTGTTCAGAGGGGAAGAAGCCGCCCTTACAGGCGGCTTCTTCCTTT
TATAGGACCTTGTTTGCAAATGACGAATGTGCAGAGTTTCGCCAGCGATCGCGCCCAGAT
GGAAGCGCAGATTGCGGTCGCGCACGCATTGAAGATGCGTCGAAGCGCTGTTCGTCGCGC
GAAGGTTCAAGGGCTTTGGCGCAACCTGAAATCTCTGGTGGCCCGAAATCGCGTCACCAC
CGGATTGGCCGTCTTGCTGATCATGATGACGGCCGCGCTGTTTGGCATGGCCTGGCGCGT
TCAGGAAGCCCAGATTCGAGCACCCGCACCTGCACCTGCAGGTGCTCCCAAGCCCAGCCC
GGCACCCGCACCCGTGGTGCGCTTAGCGCCGGAGGCAAAACCCATTCCCGCAGCTCCTGC
TGTTGACCTCCAAGTCACGGTTGGTACTGCGGAAACTGAATCTGACGGTGCCAGTCCGGT
GCTGCGGATGGACTACCAACTCTCTCAACCCACTCCGAAAGGATCAACACCATGAGCGAT
CGCAAACTCGTCAAGCCCACCGCAACACCGCAGAGCATCGTCCCTGCGAGCATCGTCTTC
AAGGGCGGCACCATCGAAGGCCGCGGCGGTCTTCTGATCGATGGCAATCTCACCGGCACG
ACCATCGTTAGCATGGACGACACCACGATCCACGTGAGCGCCCAAGCCATGCTCACGGAT
TGCAGAATTACGGCCAACGATCTCCTGATCGAGGGCCAGTTCGACGGTTTCTGCAAGGTC
AAGGGCAATTGCGAAGTCGGTCAAAGCGCCAGGGTCATCGGGAAGATGGAGGTCGAGGGC
GATTTCTTCAAAAGTCGTATGGCTGATGCGGTCGATCTGCAAGTCCAGCACATGCGTTTG
CCGGGTTCCCGCGAGGACGAGGGCAATGTCGCTCAGTTCCAAGCTGTCGCAGCGGCCTGA
TTTTCCGCGGCGATGAACGTCGTAGATCTGGATGGGCGGCGGCGGGCAGCAGCGGAGGCC
GAGACAGCGGCTTCAGCCTATCTGCTGAATCGGCAGGCTAACGAGCTTGCTGCGATTCGC
CGCGCCCGAATCCGGCGCATCGGCCGAAGCCGTATCACCTGGTCAGTCGTGACCGCTGCA
CTTTGCAGCGTGACGGCACTGGGCACCTACCAGTTTTCAGCGCGGCCCCTAGAGGTCGCT
GTAGCCGTTCCTGCGAAAGCTGCTCACGCTCCAGTACCCACGCCTCCTAGAACACGGCCA
CCAGAGCCAATACCAACCCCTGTCGCCGATCCAACCCTTGTCACCGCTCAAAGCGGCAGT
CCTGAGCCGGTTGTGATCGCTGCAATTCGTGTTGAAGAACCACAGGTTCCCTTGGCCACG
ATTCCGGCCGCACCCTCACCGGCTTCAACGATCACGCTGCCGACAGCGGCGCTGCCCGAT
GGACCACTCCCGAGTCGAGCGCCCTTGACATTGCCGAGGCAGCAGGCGAGGGTTGAAGTG
CCGGCTAAGCCGGTGCCGGCCCCAACACCATCACCAGCACGCCCAGCCGCGCCCGTATCG
GCAGGACGAGGCTTCGTTTCGTTCGAGGCCAAAGGCGAGGCTAAAGGTGTCGCAAGCAAA
CCGGCTGGCCAGGTCGCCGTCCAGCCAGCGCAAACACCCAGCGCCCCAAAACCAGCCGTC
GCGCCGGAACCTGCATCACCTTCGACGGCTGCACCAGCCCAGGCGTCAGCACCCGTCGAA
TTCGCGATCGTTGGCGCACCCACTGACGAGGTGATTCTGATCCGGAACAAAGGTGAGGGC
ACTGTTCGACCGGTGCGTCTTGGCCAGGCGCTCCCCAACGGTGAAGTCGTTCTGCTGATC
AATCCGGCCGAAGGCCGCGTGAAAACAGATCGCCGCACAGTGCAGCTTGAGAACAAGTAA
TCGAGGACCAATCCAGATGAGCATCACCAAAACGTTGAGAGGACTGGTTGCACGACTGCG
GCCGGAGGAGGTCGATACATCCCGAGATGCAGAGGCCAACCAGGCTTGGAGCATCAGCGC
AAGGCTTGCGGCTGTGCCCGAGATCTACCTGAAAATTGTGCCGAACGACCTTGCTGAGTT
GGTTCGGGAGGCGAAGGATCTGCACCCTGAAATGGCTGTGGGTGCGAAGCGTCGAGAAGA
GGCTGTCCAAGCCTGGATACAGAGCGCAGTCCCCGCCCAGAATTCCGCCTGGGTTGATCA
CGCCTACCCACTTCAGCAAGTCACAGTGCGCCTACAAGGCACCAAGCACAGCGATCGAGC
CGCCATCATCCAACAGCTTGAGACTGTGCTCACAAGGCTTCGTTCTGGCGATACGACTGG
CGAAGAGCATGACGATGATTTCGGATACCGTTTCGAGGTCGTCACTGCGTCTTCAGGCCC
TTCGTTCTTTGACTTGCCATCCGCCCGGATTTGAACTCCACAGGCGCTCTCAGAGCGAGC
GGACCTTCGGATCTGTGACCACCTCATAGACCCTGCCTGCGGGCTCGCCCTTGCCGGCGT
TCACGAGTACCGGCGCAACGAATATTGTTTTTCGCAAGGACCGCTGTGGCCCATGCGGTT
GGCGTCTGAAGTGGCCACGCCGGAAGTGAGTGGCTATCGTGTGCCCCTCGCTCACTGCAT
CCTTGAAGTCGTTTCCGGTTTTCGATGCAGTGAACATGTGACCGATATAGCGAACCTTGG
TATAGCCAGCCTTCTTGAGAGTGTTCTCGATCGTGTTGCGCGTACCTGTCTTGTCGGTGG
TTCTGATCGTCTCCAAGGCCTCACCTGGCACGTCCTGGCTCCATTGCTCAATCACGTCTT
CTGGCTCAGCGGAGAGATAGAAGAGAGTGTTGAGGATCAGGCCCAGCGCCTTCCTGATCA
ATGGGAGGTGTTTGTCCAGAGACTCCACCGGGGAGGGGGCCTTGACGATCTGACCGTATT
GAGCCTCTAGCAGGGCTTCCTGTTCTTTGTGCAGCGCAAGCGCGTTGTCGCGCTGGCGCT
GGATCATCCGAACCGACTGCTCCAGCGCCAGTGTCGCCGGCATTGACGGATCTTGGAGAT
CGACACGCGCGTGGATCAGAGGCTCACCCTCGATCGAGGAGATGAAGAACGGGCTACCGA
AGCCCTTGGGCACCAGGTCCATCATGAGAGCGTTGCTGTCGCCCGAGATGAAAACACCCT
CGATGCTCACCTCATCACCGGACAGGCCAGACGCTTGGCCAAAGTGCAAGTAGAAGGCGG
GGCATGGCAAGAAGATCTCGCCACACGGGATGTCGTCAGCGTCTGTCAGAAGAAGGCACT
GAGAGAGCGGCTGGGCAACATCAAATATCACCTTGCCCGCATCCATGAACTGACCAAAGA
CCTGAACGTTGACGTGTTCTGCTTGTCCTGGTCCAGGTCCCTGAGGCCGCCCGAGTTTCT
TCATAGCGCTGCGCAACATGTCTGGCAGCACCTGGTGAACGAACCTCAACCGGGATGACG
CACCTTGTTTGAAATGCGCCATGTGCAGGCGTCCGAGAGCTACAGCATAGGGGCGCGTAG
CCTCGTAGCGGATCGGCCCGTACACGCTCTTCTGGTTGATCTCTATGTGCACTTTCAACC
CCTTTGGCAAGACCCGTCGAATCCATGGATGCGGGCTGCTTCATGTCCAATCCAGAAGCC
TTCAACGAGATCCGCGTCGAGCTTTGTGGGGCCGAGTAGATCGGTGCCGAGCTGCTGGAT
CTCGTGCTTCCTCTCCGTGGCCACACATTGCGTGAAAACACGGTCAAGTGCCGCGATTTG
CGCGGCCACCGCCATTGCATACCGGCGCTCTGGGGCCTCACGTGTTTGGCGAAGGACGGC
CAGGTGCACATCGTGCACAAGGTCCACCACACGCTGGTTCATGCCTTCGTCACGTCCTGA
TGGGGTGATCTGACCTGCGGTGACCCAGTAAAGGTAGGCTGGGTCGCTGATGAACAGTGC
GGCTTCATCAGCGCGTTTCGGATCACGTAGACCTCCAACTGCCTCCCTCAATCCGGTCGG
GCCCTTGAGTGCCAACGTGCCAATGGAAAACTCTTCACCCAGTCTGGCATAGGCGCGGTC
AGGGTTTTGCTTTTCCTTGCGCGTCGTGATGAGGCGCATCCACGCCGCTCTCTCCTTGGC
CGGCAGCTCGTAGCTACGTGCTCCTGTCATCGTGCTAAGCGCGAACCCAGTCGCCAGGGC
AACTGCGACAAATCCAGCCAAACCTAGCGCGAGCCACAAGGCCCGTTTTTTTCCAATTAC
CACCATTGCGACCAGCTCCTGTTCACACTGGCTCCAGTAGAGCCGGGACGGCTCAAACGG
GTTTCAGCCGCCAGACGACGTGGGTTGACGGCGGTCATGTACCACCCCGAGTTCTTCGTG
TTCGAGCTGATCATGTACGAGTCCGAAAGAAGCTCCAGGATCAGCGTGTACGCCGTGATG
TCATCCGGATCGCACCGTATGCCGCGGTCCGAAAACTCAGCCCACAGTGCTTCGTCTGTG
ATGCCAGGATTTCGCCAGATCACCTCCGCCAGTTCTACAGCCTCGGTGACCCATCCAATA
AGGTCATGCTCAGCCAAGACACCATTGATCTTCATCAGGTGTCTCCTGGGCATTGGAGGC
GTCGGAAACCGCATCGAATAGACCACGCCATCAAGCCACATCTGATACTGCACACGGGTC
TGCAAGGTGATCTCGCGTGCGTCGAAAAGCTCCAGCAGCTTGCTGCGCACGGGAAGGTCT
TCCCGGCTGAGCCCATCTATTCCGAACAGCCACTCAAAAGACCAAGCGTCTTTCTCCAGT
AGAGCATCGCTGACCACCAGGCGCGTTGCGTAGGCCATGCACAGCCTGGTTTCATCTTCG
GCGAAGAAATCCTCCAGCAGATCCTGGATGACACGGGGGTTCAGCCGCCGTAGTTTTGTG
TCGAGTCGCCGCCCTTGGTGAGCACCATGGCGGAGCGCGGCGATAAGAGGTTCCTGATCA
CTATCCAGTGAGCGCCGATCACGGTCTTGATCAGCCACAGGACTGTTCGGCCGAGCATCA
GACCACTCTCCGACAGAGCCCACTGGATCAGTGAGCCAATCAGCCGCCCCGAAAAGTTCC
GCAACGGAGAGATCACCAGGATCGCCAGGATGATCGCCCCCCACATGATCCAGTTCGACC
AGGCGCTCAGAGGATCGACCTGTATCGGCTTCTCGCTCGAAGGCTGTGAATATGTCGGTG
ATGGAGAAATCGTCGCTGCGTTCGACGGGTTGTTCGTGCTCATCTCTAGGCTCCTTTGGG
AGTGGTTCCGGGCGCGCAGCGGCGCGTCTGGCGGCCTTTTTCGTCGCCACTGTCTTTGGC
TTTTTCGCCGGGGGGGTCGTCGCCGCCTTGGTGGCGGTCTTCGATCTCGAAGTCAAATGG
GAGTCTCCTGTGCAGGAGCTGCCGCCGCTTCTTCCACTTGCTTGAATCGCGAGACCACGG
CCTGACTGGAGTCCTGCTTTCTCGCGGCCTTCACGCCTGGTGTAGCGCCCAAGGTTGAGA
TGAAATCAGCGTACTTCGAGAACAACTCAAGGCCAGCGACTTTCCGCTGCGAACGTCGCG
GTTTTTGGATGGCGACAGGCCCGAGCTGGGCTCGTAACGCAGGATCGAAGTTCAGCATGG
GAACTCGGATGTCGTAGACACTGGAGGCTCCATAAAGCACCACAGCCTGACCAAAATCGA
GACGCATCAGCTTCTCGGCCGCCAGTCGATATTCTTCGGCTTCTCGGTACTGGAGGGAGA
CGCCGCGGCTTCCGCTTCGCATCGAATCTGGGGTGACCCTCAGGTTCGCCATCGACGATC
CCATACCAGCCGTTTGCGTCATGATCGGCGTGGCCACCTTGTGCTTGCCGATCAGGTCTG
CCCAAGCGTCAGCGGTTTCACGGTTGCCAGGCTTGAAGAAGATTTTGCTGAACGTGTTGC
CGACCACCGTTTCAAGGAAGCCATCGCCAAGCACCTCGATGCTGGCGTTGTCTTGAAAGC
CGACGCCCAGGAAAATGTTCGCCGACCGGTTTTGCTGGAACTGTGTTGCCAGGGCCTGTG
CTGAGCCATACGACTGCACCTCATCCATCCAGACCATGAACGGTGGGTTTGGTCTCTGGG
CGCTTGGAAGGGACTGGATGCGTGCCACTGCCGATCGCAGATCCCCCAAGATCACCTTAC
CGAAGTTCTGGGCAGCAATGAGCTTGCCCATGGTCGGGAGGGCGCAATAGATCAATCGAC
CGTCCTTGATGTCCTCGTAGAGCCGAACATCTGGTGAGTACGAGCCAGTGATCGCGCCCA
TCTTGTCAACGCCGTACACAAAGAGCCGTCCCGCGATACCGCCGAACACATCACGCATCT
TGCGAAGATCGACGCTCACTTCTCCTGTGTTGGCGTTGCGCGTCTTCACTGATTCGAGGA
AGAGCTTGAAGAGCTTCACGACATCCTGAGGGATGTTGGACGAGGAATCCACCATCTGAT
CAAGGCGCAACAGAGCCTTGTCGTTTGAGAGCAGGATCGACAGATCCATGCAGTTGTACG
CCAGGCCCAGGCCCTTGAGCGTAGCTACGAGACAGGTCAGGCCATGGTTTGCGGACTGTT
TGTAGTAGTCCGCGCCGGCATTGCCTTCGGTGCTCGGCACGGTGGACAAAATTCGCGAAG
CCACTTCGTCGGCATCGCCATCGAGGACAAAGTTGTAGGTGTTGGAGTTCTTGGGGTCAC
CGGGGTTGATGACTCGGATGTCGCTCTCTCTGCCCATCCACTTCGCGAGGTGATAGAAGC
TCGCGATGTTCTCTGGGTCGAGCTTGCCGTCCACCCACATCACGCCGCCTCCGCGGGCAA
TTTGTTGAGCCATGAACAAGGTCGCGCTCACCGTTTTACCAACACCGGTCATGCCTCCCG
TCATGAAGTGACGCATGAGCGCCATGTCCGGAATCCGAATTGGCCGACCACCATCGCATG
TGTACCCCACCAGAAGACCATCGCGGTCATTCTTTTGTGGTGGTGGCGCGCTGCGAATTC
CAAGGGCTGACTGCATGTAGGCCGCTTCTTCGATGTCGGAGAAGAACGACTTGGCCGTCA
GGTAGCCACCAGCAGCTCCAAAGGCGAGGGGGGCACCTGCTCCCAAGAGGCCGGCACCGG
CCAAAGCCAGAGTAGGCGAAGTGGCGGTGAGGCTGGCACCAAGAAGTCCAAGGGATGCAG
CATCGGCCGCGCCAGCCTTTTCTGTTTGCATGATCTTCGGCCATGCATCTGTGCGGAACC
AGTCCAGATATGCCGGGATACCCTTTGGGTCCAGTCCCATTTTTTCGAGCAGGCTCACCA
TCGTCTCCAAACAAAAGAAATACCCCCCAAGCAGTGCCTGAGGGGTAGGGGATCAAGATG
TCGTTGCCAACACCAGCACGGAACGACGTGCGTCACAGAAGCCTTTGACGGCCTTGAGCG
CTTCGCCGGCATACTTCGACGGAGCGAAGGCCAGCGCCGCATCAATCTGTGTCGCGTTCA
TCGTGGCAACGCGTTCTTTGGCAGCCAAAACTTCGGGAGCATTCGGCTCCGTGATTTTGG
GCGGTGCATCAGGTTCGGCAACCTGGTGATTGGACACCGGCTGCTCGCTGGGCACCACCT
GGCCATTCACACGCACCCACTTCACACGCAGGTCTTTCGCTGTGATCTCGGTGTCGAGTT
CGCCATCGGCGGCTGCGACCGGATCGACGGCGATGCCCTTCACCACGAAGTTGATCAGCA
CGCGATCTTCTTTGTTGGCCCAGGCCTTGACCAGCGAATTGCTCACCGATTCGGCCACCT
CACTGACATTGATCGCGACATGGTTGATGTCGTCTTCAGGGCCGTGAATTGCCGACAGTT
TGACGGTGCCGCCGGCCACATCGTTGACGTAGGCCAGGCCGCTGGTTTCAAAAGGTTTCT
GAGGTTCGTCGCGAGCAGGAAGCTCGGCACGGATCAGACGCCCCTTGAACTGCGCGCGCA
AGTCGTCGCCGTACTCGAAAGCATCTCCGTAGATGTCACCGATCGAAAAGTTGATCGCCG
GCTTGGTGCCCTGAGCGACCCGGCCCTTGAGGCTGTTGATCAGATCCACCGTTTCGACAC
CACAGACGCGGCAGTCGATGCTGGTCCATTTGCAGTCTTTGTCAGGTCCGAGAGGCACCG
ACACCTTGCAGTAGAGCGAAGGTTTCGCACCTTTGCGCTTGCCGGTGACGGGACGAATGC
GGCTGACAAAGCCCATGCCAGTCGTGATCAGGTCGTAGAACTTCGGTTGTTGCGATTGCA
TTTTTCTCTCCTTGCGCAGCCTGCACCCACCATGGGTACATGTCACTTGCAAGGCGGTGT
TGCGCGCAAAAGATAAGAAGGTGTGAGGCTTTGTCACAATACTACCGCATCAAGATCAAT
CTATATATAAAACATGAAAGTTCTCTCATGGTATATTTCTGGAAACGAGGTGTAGTAGCT
CCATGGATCACAAGATCATCCCCACACTGCTCTCGATCGGGTTCTTGGTTTTCTGCCTGT
ACCTGGTCTTTCAATCGCCCATCGGGCAGCTCAACGCCATGTGCGCGCCTGTGACGCATG
TCGGGTCTGTCTTCAGCGCCACTGCGCGCATGGCAGATGGCCCGGAGAGCGCAAATGCGA
TGACCAAGCGCTTTGACGGCTACTTCCATGGATGCCGACTGTGGTTTTGGAACGTCTTGT
ATGAGGAAAAGTACCGGGAATTAAAAGAAACAGGAGGTGCTAAGTGACCCTCCTGAATGT
TCCTCGACGGACTTTCCTCAAGACCTCGGCCGCCCTTGTCGCCGCTCCCAGCCTCTGCCT
TTTTCGTGCACATCCCGCTTCTGCCGCTACCCGTCCGGACCAGGCGCTGCCGCAGCTCTG
GAGTGAGCCGCGCCGCATCGCGGTGAGGAACCAGGACACAGGTGAAAGTGGGACGTTTTG
TTACTTTGCCGATGGCAAGTGGCAGATGGACGAATTTCTGGCGCTGTGCAAGTTGCTGCG
CGATCACCACGAGAACGTCGCCATACAGCTTCAGCCGGCGTGCTTTGACCTCATCTACAT
CACGCAGCGCTGGTACGAGATGGCAGAGCGTCGTCCTGCCAGCACGACAGTGACCAGCGG
TTACCGTACCCCCAAAACGAATCGCATGGTCGGCGGTGCGCCAGGTGGTCAGCATCCCAA
TGGCGCAGCGCTGGATGGTCGCCTTAATGGTGTGACCCCCACCGTCTATGCGCGGATGTT
GTTGGCCTACCAGGCTGGCGGCGTTGGCCTGTACGCCAAACACGTGCATTGGGACGTGGG
TCGTAAGCCGGCGTTCTGGCGCGGCGGAAAGCGGGAGAGCTGACATGGCGAACTACGCAG
TCATCATCCCAATGGCAGAGGCGCAGATCCGAGACTTCCTCGGGGTGCTCATGCCCTATT
TCGACGACCCGGCCACGAACGAAATCATGATCAACGCACCCCACACGGTGTTCGTTGAGC
AAAAAGGCAAGACCAAGCCTTTGAACGTGGACCTGCACGAAAAGTCGATCATCGGCGCAA
TGAACGCGATCGCATCGTGGAACCGCAAAGAAGCGGATCTGCTGATGGATGCGCGACTGA
AGAGCATGCGTGTAGCCGCTGTGATGCCTCCCGTGGCCGTGCACGGCCCCTTGATCTCCA
TTCGCAAGCTGTCCATCAAGCCGCAGACGTTTGCAGACTACCAGGAGCGCGGTGACTTCG
ATCCACTGAACATGCGAGCCACTGAAGTCTCGTCTCTGCAAAACGAGAGAGAGGCCATGG
AAAGGTCGGCGGCCAACGGTGGCGCTGGGCTCGAATACTTCTTCCGCTGGGCGATGAGAG
CCCGCTTGAACATGGTCATCGCTGGAGGCACCTCTAGCGGCAAGACAACGCTGGCAGGTG
CGTTTCTCGACTGCATTCCGGATGACCACCGTGTGATCAGTTGCGAGGACACCAATGAGT
TGGTCCTGAGGCAACCCAACATTGTCCAACTCGAAGCCAGCATCAATCACGAAGTTGACC
TTCGTCGATTGATCAAGATGTGTTTGCGACTACGCCCTGACCGGATCATTGTGGGTGAGG
TTCGTGGGCCAGAGATTTTCGATTTGCTGGATGCAGCAAATACGGGTCACCCAGGAACTC
TATTCACCATCCACGCAGATAGCGCTACGAAAGCGCTGCAACGCATGGAGACGCTGCTGC
GAATGTCGCCTGAGATGCGAGAGATCAGGACGACCGAACTTCGAGAGCTTATTGCCAGTT
CTGTTGATTACGTCGTCTTCCAGTCACGAAGTGGATTGCGTCGTGCACCAACAGAAGTAA
TTGCTCTTGAAAAGCAGCTTGATGCAACTGGCAATTACGTCATTCGCACCATTTATTCAA
CCCAACCACAGGAGTCCACATGAACATCAAGAAACTCGCCCCGGCATTGCCCGCGCTTTT
GCTTCCAACGGTTGCATTTGCCCAATCAGGGCCTTTTGCTTCCCTTTCGACATCCCTTTG
CACCACATTGCGGTTCTTCGCTGGTCCCAGTTCGACGTTCCTGTCACTGCTCTTCTTGGT
CGTCCTGGCCATCTTCCTGTTCATGTGGTGGATGAACGAGAGCAAGGAAGGACCGATGTT
GTGGTTCATTCGCACGGGCGTGGTCGTGGCGCTGCTGGTGAACATCTTCACCTTGCCGCC
CATGTTCGGCATGGCTGCTGTTACCTGCTGATTCGGAGGAAGCATGAGGAACAGCACCGA
CGCTGAATCCGTTAATCGCCGCCGAACACTGGCTGGCATTGAGTGGCGTCTGGCCGTGGT
GCTGCTCATCTTCTTTGCTTATGCAGCATTGACCACCAGAAACCCTATGGTTGCGGTCCT
GGGGTTGATTCTTTTCTTCTTCTTTTCTGGTGCCAGCCGTCGTGATGATCTTTTTCTACA
GATCTACATTCGACACACGAAGCAGGCAGATCGTTACAGTCCCGCTCCGGTTGTTTCGGC
TCCAATGCGCAACAGGCGGCCTATTGGGTACGGGTGGCGTGATCCCAATTGATGAATTTC
TATTTCAGCCAAAAGATTGATGACGATGTACGACCATAAAGACGCCCGTCCATTTAGCGA
ATTGCTGCCGTGGCTATTTCTTTGTGATGACAACAAGACCGTTGTCAACAAGGATTCGTC
ATTGATGGCGGTTTTTGAATTCAGTGGCGTAGACATTGAATCCGGTGATAGCTTCGTTGT
TGAGAATGCAGCGGTTCAACTGGATGCAGCCATTCGCCAGCTTGGGGAGCATAGCGCTCG
AATCTGGACGCGTTGCGACAGAATCGCGGCCCCTCGTGCAGAGCCCGAGCACCTGTTTAA
CAAAACTGCACAAAAGATCAATGACTTGTGGGTGGCCTCGCAAGACAAAAGTCTGTGGTC
GAACGTCTACACCTTGGCAATTGCATTGCCGACACAGCGTGCACGTCGAACCGTGGCCGA
GATGGCACGTGACAACATCGACTCTGGAATGTCGGTAGCCAAAGCAATGGCTGCGAGTTT
GAAGGCAAAGTTTCGTGGTGATCCAAAGGACCAGATTGGATTTGAGACCAAGGATGAGTT
GGATAACGCACGCCTTAGGCTCGAACAACTTCTGATTTCTCCTCTCAAGAATACGCTGCA
CCTGTGTGGATTGCGCCGGCTTGAAGGGGATGAGCTGTGCGGATACCTGAAATTCTGCAC
TTCAACCGGTGCACCTGGTGAACTGGCCGTCAATGAGTTCACCTACCTGGACGCTGCGCT
GAGCGACACGTGGATCGACAATCGCGCACGCGACTACCTTTTGCTTGAAGGACCGCGCCG
TGAGTATGCAGCAGTCCTGACTCTCAAAGATGCGCCGCCATCGAACAGGATGGCCGTTCT
CGATGTGCTGATGGCACTACCAATTCCCCTCACGGTAGCGAATTGCTGGAAGGCCAACAC
GAAAGACAAGTCTATTTCTGAGCTGAAAAATGCTCGGACCTTTGACGAAATGCGGCAGCT
CGATTTTCGCAGCATGTTTCGTGGTGTGATGAAGAACGAAGGGACCTTGCTGAGTGATGA
CACAGAGCCAAAAACCGCAGTGGGTAAAGCTGCGATGCTCTACATCGATGGGATCAAAAA
TGGATCGGATGTCTGGGGGTATCTGGCAACCTCCATCATCGTTCGCGCCGAAAGCGAAGT
TGCGCTGGAAAGGCATGTCGAACGAATTGCTCAGATCGTAGGTCAGGCGCGTCTGAGCTT
CCTTCGTGAGCGTGAAGGGGCCATCTGTGGCTTTGCAGCGGCCATACCAGGCAATGTTGC
AGACCCTGTGCGTTGGTTTCACACGGAAGCTTCCAATCTCACCGACCTCGCACCGATTGT
TACGCTCAACCCGGGTGACCCACAGCACGAGCTTTTCTCAAAATTGGCCCGTGCACCCAT
GCCGGCCCATTTGACCGCAAAGACGCGCTATGGGACGCCATGTCATGTGAATTACCACGT
TGGTGAATCCGGGCACGCTCTTTACATTGGTCCAACCCGTGCGGGTAAGACGCTTGAAAA
AATGCTGATGACCAGCCAAGGATTCAAGTTTCCGAATTTCCGTTCCATCATTTTCGACAA
AGACTTCTCTTGCCAAGCGGCCACGCTGATTCATGACGGGGACTGGATCAATATGTCCGA
GTCCACGGCCGGTGGCGTCACAAACATGCCGCGCATGAACCCTCTGGCCTGGATCAACAA
GCCAGGCGGTCTGACGTGGTTGGTCAACTGGATCGACCGTCTCATGGCCCATCGCGGTGA
GCGGTTGACTGAGGCTGAGATGGAAGTCGTATCGCAGGCACTGGAGCGATTGAAGCCGTC
AGATGCGACTGGCACACGTGCTGCGCCGGTACGCCTGTCTTCGTTGGTGACCCAGATCAA
TTCAAAAACGCTAAAAGACCGGCTTTCCATCTGGTGTGAGGGTGGGGCGTATGGGCATTA
CTTCGACAACGAAGTTGATGAACTGGATTTTTCGAGCATTACTTGCTTTGAGATCGGTGG
CCTGATCACGATGGGCCTGACCGATGTGCTCAAGGCATTCACCGAGTATGTTTTCTTTCG
TGTTGAGCAACTGGTCAGCGCTCAAACCGATGCAGAACGTATTGGACCCATTGAGATTTA
CTTCGAGGAGGCCGGCTTCCTTTTGGAAGACCCTCTGTTCGCTGAGCGCGCGGTCGATTA
CCTGATGACGCTCGCGAAAAAGCACGCGTATTTGGTGATGACTGCGCAGTCACCTGAGCC
ATTCATGCGGAATGAACGGTTGCGAGCTGCCGTCCGCGATAACGTTTCTACCGTGGTGTT
CCTTCCAAATGCCAATGCTGTTCGCGACGATTTATCAGTGCTGTACAAAGGTGCATTTGG
TTTGAATGACAACCATCTGGAACTCATTGCCAAGGCTGCTCCGAAAAAGGAATATTGCAT
TTGGCATCCCCAGATCAGTGAATTCAGAGTTGCTGTCATTGAGATGTCAAAACCGGTGGT
TGCCCATCTGATGTCAAACAAGTCCAGTCTGGCTGTTCTGGCCGATACGTACAACCCTGA
TGATCCAGATTGGAAAGAGCGTTACGTCAACCGTGTCATGAAGGAGGTCTTATGAAAAAG
CTTGCTATTGCTTGCGCGTTCACTGTGGCGGCCCAGGGAATTTATGTCCCGCCAGCCAAT
TCCGCCGCTATTTGGGGGGCGACCGAATGGACGCAGCTCGCCAACTTCGGTGTGTTGAGT
GCTGATCTGGTGGAAACCATCGCGACGGCCACGAACACATGGAACACCGTGATGAGCCTC
AAGCGCCAACTTGAACAGCTTTCACCGGAGGCCTTGAAATCGGTCCTGCGCGAAATGGGT
GTTGACATGGATGCGATTGTGGCCATTGCCGACAACCTCAATGAGGCGAGGACGGCATAC
AAGGACCTCAAAGATACCGTTGAGCGTGACTTGGAGACCATGGAGCGCTTGGCACAGAAT
CCTGCCCAATATCTCAAGTTGCGGATGGATCTGGCAGAAAAGAAGGGCGGTGTTTACAAG
CTTGCCCTGGATGCTGACCTGAAGGTTCTGGCCAATGCCAAGGAGCGTGCCCAGTCGCTC
AAATCAGCCATGGACAACGCCAAAGGCATTGCGACCCACGTACAAGGGTTTCAGGCGTTG
GCCTCAATGAATGCTCAGCTCGGCGCTGCGCTCAATGACTTGAACCAGACGATTGCACAA
GAACACATTGCGCGCAACCGTGAGCGTGAAGCGCAACTCCTCGCACAAAAACAAGTGCAG
GATGCGCAGAAGAGAGCGATCAACGAAACCATTGTGCCACCAAAAGGCCCAACTTTCGGC
AACGTGCTGGATCACGTTGGCACGCCGATCAGGTAATTCTGCGAAGGCAATAGATGCTCA
CCCCACTGGAGCGCTTCGCGCTGAATACCGATTCGCTCAGATTTGGTGAGAAGGTAAAAC
TTCTCCGATCTGCACGAACCATGATTTCCTTGGATCAGGATAGTCGAGATGAATTCCGGG
GGCCGTTTCAGCGATGGGGCGCGCCGCTAAGGCGCTGGATGATGCTTCGCTTGGTGATCA
ACAACCCTCGGTTGATTTTGCTTGGCGTTCCGGCTGCGATCCTTTCGTGGTTGATTCTCC
TCGCGAATGCAGCCTTTAAATTTCTCTGAGCGAAGCCATGATCGAACAAGATTTTTTCGT
GAGGGTGCAGGGCACTGTCACTGCACCTTCCGGTGCTGTCTGCAATCCGAATACGGATGC
CATCGATACCTTCCTAGTGGCCATTGGTGGTTTTCCCGACCAGATGCTGAGGAGTGCTAC
AGCGCTCGGGTCTGCACTTGTTGGCGAAGGGATGCTGTTGTTGACCTACGCATTTCTTGC
GACGGTGGCGATCAGCTTGTATCGCAATTTGATTGTTGCACGTGGCCTTGAAGAACTTCT
ATTTGATGTGGTTCGGGCGTGCATTTTGGGTTCAATCACATTGGCGCTTTTGAATAACTG
GGGAAGTGTGTCCCAGATTCTGCCGAACTGGATTAGCAGCTCCGTTATTGCAAAATTGAC
CACGGGGAGTGAACCGGCATCTGTGATTGGTCAGTTTTATGCGGTATTCGCTGAGATGTT
TCGAGAGATGACGGCGTGGATTCAAACTGGTGCGAAGCCTTGCGGTGATGCACAAGGTGG
GATTCTCGCTTCGCTCCAGAGTCTGTGGGACACCATCACGCTGAAAACCATCATGGACGT
GATCTGGATGTATGTGGCCCTTGGCCTGGCGATCCTCATTATCATCGTTCCGCTCACTCT
GTTCTCGGCAATCATGCTTGCGGTCCTTTTCGGTAATGCATTGATCATGAAGATCGCCAT
TATCTTTGGCCCTGTCATGATCGCCTGGATTCCTTTTGCACCAATGGCGTGGTTGGCCAT
GTCTTGGTTACGATTCATGTTGATCACGGCCGTTACGGTGGCCATTGCATATCTGATTGC
TGGGCTATTGGCCAGCAGCATGTTGCCTGTGTTCCGGACCTTGTTGAATACAGGCGTAAA
TGCGACTGGTATCGGCTATGCCACGATTTGGATGGGTGCCTCGATTGCGCTTGTGCTGCT
CTTTGGTTCATGGATGCTGACCAAGGCCGACGACATAGCCAGTGGCCTCATCGGCGGCGG
CGGTGCATCCAGTGGCGCGACTTTCGTGAGTTCACTCAGTCGGACCGTCCAGCAAATCAA
GATGGCGTCCAAGGGCGGCGGCGGCGGCGGCGGCGGCGGTGGTCGCGGCACCGGTGGTGG
AGCCTCTGGCGGCGGTGCTCGCGGCCGTGCCGGTGGTGGTTCCGGGGTGGCAACTCCCAG
TGCGGCGGCCGTATCCGGGCGCGCTGGAGCTGCCGGATCGACCCCCTGACATGGGTGACT
TTCGTCACATGTCAAACTAGAAAATATTCTCTTTTTATATTATGATGGCCTGAAATCATG
CTCAAAATGTCACGTCTCGACCCCCCATCCCGTGCTGATGCCGATGCTCTTGATGCGCGT
TCGCTCATGGCGGAAACCATCCGCCAACAACGCAAGCTGATGGGCGGGGTGATCCTCCTA
GCGATCCTGCTGGCTGTCGCATTCGTCTTCATGCTCCCGCTGAAGACAACTGAGCCTTAT
GTGCTTGAGTACAACAAGGCCACTGGTGAGGTCTCCGTACCTGCTCAGCAGAAAGCCGAG
AAATTCGTCCCAGGTGATGACAGCATTCACTACTTTGCGCGCCGTTGGTTGCGCGCCGAG
CTGTCGATCCAGCCGAGCTTGAACGAAGGGAATGAGGCCATCAGCCTGGCCATGCTGCGT
GGCGACACTGCGCTTTCAAAACACCGCGCTTTCAGAGCGGAAGACAAGACCTTCGAGCGC
ATTGCGCGCGAGCCGACACTGGTTCGTGATGTGGCCATTGACTCCATTGCGTCCGTCAGT
GGTTCGGCACGCTCCATCGTGGCAAACGTTACCTTGACGACCTCATCAAGACTTGGCACT
CAGGTCGAAAAAAGGCTGGTGACGATCTATTACGAACTGCTTCCCCCTCGGGATCAGCGT
GACCGCGAATTGCACCCCATCGGCTTCTATGTCGTCGATTACACGATGACGCCCCAGCAA
TAATCTCACCGGACCGTAAATCATCATGAATTTCTCCGTTAAAACAATTGTCCTGGGCGC
TCTGGTTTCTTCGGCCGGTTTTGTGCAAGCCCAATCTGGGATTTCCGATTCATTGCAGAG
TCGTCTCGCCAAAGATCAATTCGCCGCTGTCAATGAGTGCGTTGTCAAAAATGAACCTCA
CAAGCCGGTGGGTCGCACGAGCATTTTCGTGCGTTCTGGGCGCACGGTGACGATTGGTCT
TCAAACTGATGAAACCATTGTCACGACGATTTGGGACCAGCAGAACCCAGGCGATCTGGT
GGAAGACTTCGTGCATCCCGATCAGCGCAATATCACGTTGCGTTTGCGGTCACCAGGCGC
AGTCCCAGGTGTGATCACAACGACCGCCCGGCGATATTTCGTGTTGCTGGTGCCCACCGA
GACGAATGGTGGACCCTGCTATCAGGGTTTGATTTTCGCCAGCAGCGCCAATGGGTTCAA
TCCGTTCGGCAGTTCCGTGTCGGGTACGGGAACCGCCGCCCCCAGTTTCAGTGAGGTGGC
TCCCGTTCAGCGACCGGATGACAGCGTTTTCACCGGGTCTCCGAATTTCAACTATTCAAT
CGTCAGCGATGACAAGAGCAAGGGTATTCGCCCGATTGTGGTCTATGACAACGGTCGGTT
CACCTGGATTCAGTTTCCGAAAACCAATCAAGCTCTGCCGGCTGTTTTCTACTCCGGTCC
TTCGGGACTTGAAGTGGTCAACATGACGCCGATCAACGACGGGGCGACCATTCTGGTCAA
TCGTTTGATGGAGAACTTCATTCTCAAGCTCGGCGATGCCGAAGTGAAGATCACGGCCAA
TCGCAACTGACCTACGAGGCCGATCGATATGAGCTTGAAAACAACCCTCTTCGGAAAGAA
GGGACCGGCCCCAGCAGCGGAGGCCCCGCAGGTTGACCCGACTGCGCCGAAGAAGAAGAA
ACTGGGCAAAGGGCTCATCGTCCCAGCGATGGTCATTTTTTGCGGAGCGATCCTGGTCTC
TCAGATCGCAAAGCAGGGCGGCAGCTTGGAAGATCAGCGGCTCATAGACGAGCAGCGGAG
GAAGGCCGAAGAGGCTTTGAGAAAAGGGTATGAAACGGGCGTTGATGATCCCTTGGCCCA
GGCCGCTGCGGAGCTGAGGAACGCCCGCGAAAAGGCCGAAAAGGACCGTCCGCAACCTGG
CGCGGCCGTGAGCTTGCCCGACGACGCAGATGCCATCCTTGAAAACAAGCGAAAGGAGTT
GGATCTCGCCTGGGAAGACATCAAGAAAAAGCGCGGACCATCCGAGAAAGACGCCGCAGC
GGCACGCAAGGGCGGCGGTGAAGCCAAGCCAGGCTTCGTGGGGTATGTCGTCGAGTCGGG
CAGCAAGCGCGATGGCGTGCTTCAAGCACAAGGGCTGACCGCCCAGCCGCCCAGCGCGGC
GACTCCCGATAGGGCCAACCCCACGGGCGACATGATCGCCCAGCGCGCACGCTACGAGCG
TGAGCTGCGGGATCTCGAAGTCGAGTCGGCCAAGCGGGCAGCTCGTAACGGCAACACGAA
CTGGAGGGAAGACAGATCCAGTGACGCGAGCCCGGAGAAGGTGAAGGTCGCCACGCAGAT
CCAGGGGCGCAATGTGTTGTTCGCTGGGACTGTCATCAATGCGGTGATCGAGCAGGCGAT
CGACACAGCGCTTCCTGGTCGCCTGAGGGCTCGCGTCACGACTGACATCTATGACAGCAA
GACGGGTCAAACCGTCGTCGTGGGACGTGGCTCTACGTTGACGGGGCAGTACCGAAGCGA
AATCACAGAAGGGCAGGAGCGCGTGTTCGCGGTTTTTGACCGGCTCATCACTCCGTATGG
AGCCGTTGTTGCGCTCGGTCAAATTGAGGCCAGTGATCAGATGGCGACCACGGGTATTCC
TGGTGAGTTGCACACCCATTTCTGGCACCGCATGGGCATCGCAACCCTGATGGCAATCCA
GTCCGCTGTCGTTGAGAAGAAGGTGGGCTCTGTGGGTCAGGTTGCTGGCGCTGGGGGGCA
AGCCACCAGCTCGGCCGCAGGCCAGATCCTGCTCAAAACCACGGAGAAGGAGCTGGAGCG
TCGATATGACGTTCCATCCAACATCACTGTGCCCGCTGGTGCCCTTCTCACGTTGGTTAT
TCAGGACAACGTTGAGATCCCCTCGAATTCTGGAAAGCGCTGAGATCATGACCCTCTTCA
ATTCACGCGCCATTCGGCTCGGCACGACTTGCCTGCTCGGGTTGGCTATGACCGCCTGTG
CCACGTCGCCGGCCCCATCGACCGGAACGAACCTGGTGGCAGCACGTCCGGCCGCTGCCG
ATGCGACGGCTGGATTCAACTGGTCCTGGGACATTTCCGGTGACCCGCAAGTTCGCCCGA
TGCAGGTGTTTTCCAACAAGGAGAGCACCTGGTTGCAAATGGGTCCCCGCCAGGCGATGC
CGGCGGTTTTCGTGGATGGCGCTCCAGTTCCGTTCGAGCTGAACCCGC
>08E140C01_scaffold_1261_curated id=27023260 bin="BJP_08E140C01_Burkholderiales_65_30_curated"
GTTCGCGGACCTCGGGTGAAAACTGGTTCGACTTCTTGCTCATGGCTCAATCCTCTCAGA
GAAAAGAGCCTCCTCAAAACACGGGGCGGTTCACTCGGGCAGTTGAGGTGCCGCCACTGA
TGGGAACCTCGCGCACGCGTTTGTGCCCACCGCATGCGACCACTTGGCCTGCGTGAACCA
GAACGCCCACACCTGCCCCGCATCCTGGAACTAACTCCTGCACGACATATCGCCGACCGG
GTTTCTCCCGTCGCCAGAGCGCCCGAAGCGCATTGACTGCGTCAGTTCCAGCGACACGTA
CAACACCGGAAGTTCCTGAACCCCATCGTGGTTTCACGATGAAACTAGGTCCGATGACAG
ATAGGACCTCATCCAAGTCATCTGCTCCATCTGGCACAACGGTACAGGGGAAGGGGACGC
CAGTCTGTTCCACGAAACGACTTACGTTGGCCTTGTCGTGCAACTGGAGCAGATGCCGGA
GCGACGGTCCGCACACCTGCACCTGCCGCGATCGAATGGCATCCGCATGTTCGGCGATCG
CGTAGATTTCTTCATGTACAGGAAAGATGAGGTTCGTCCCGTGTCGGGACGCAACTTCCA
ACAGGAGATTGACGTATCGCGTCGAGTCTTCAAAGGGATCCCCATGTGCGTATTCGGCAA
CCACTCGGTCCAGACCTGCACACATCGTAGGGCGGTATCGTCCTACCGCAACAACCGGGT
GGCCCGCCCGTATCAGGCTCTGAGCGACGTTAAAACCAATCCGGGTATGGGCGCTGGTAA
CGACCACGGGTGACTTGTTCATCGGCGCCTCCCCACTGCGGCACCTGTGGAGATGGATCG
CACCAGCGGTGCTTCGGGCGTTCCCAGGTCACGCAACGCCAGTTGAACCGCCTCCCTGAA
CAGCGGCAACTTTGAGACGTCGCTGCTTCCTGCGCTCCTCATCGTGACCAGTTTTCCCAA
GCGGGCTGACTTAATGGTCGATTGGCTGTGGGCGAGCCCAATTATTTTTTTATCTCTATC
GCCGTTAATCAGGAGTGAGGACCTAGCAATCCGCGCCACGTTGTTTCGCGTTCGGAGATG
GCATCGAAGCAAGACAATTGGCACAAACGGATATCGCTCGTTAGCTAAGGCCTTGATGCT
TCGGTAGGGCTGGACGAGGATAGTAAGCGCTGGTTGTACTTCTGCGAAAAGCCGCGCGGC
TAGAGCCGCTCCGGGAGACAGACCTTGAATGACCTTCGGTAGGTGCGCGTCTCCAGGGAT
GACTAGGGCACATGCTGCACGTACGGCCGAATGAAGCTGCCCTTCATTCTGGATAGAACC
GCTAATTTTTCCAAAGTCCTGATAGTCGGTCACGAACAGGGCGAGGTCTGCCTCGCGATA
GATATCTGCACTTTTGAACCAAATCTCGGCGTTCCCCCCGTTTCCGTGCAAGCTGAAAAC
CAGCTCTTGAGGATTCGATAACTTCAGATGTAGCGCGGGAGGGGCACGTGGAGTCCGGAC
AACTAACTCCCGGACGTCCGATCCAAGCTCGAATCGGTGATCGGCGCCCAGCTGCCACGG
ACCGAACAGCGGTCTCGCCTGGAACGAGTAGATGTGCAACGGCAAGACCAGGTACAGAGT
GACGGCGACGCCGGCAGCTACCCACAGGACGAGAAGGCCGCGCCCGGAGGGGGTAGCTCG
CCTCTGCTCATCTTTGAAGCGCTGCATTGCTTTCAGGCTCAAGGTTCGAGTTCGAAAGGT
CCGCTGTCGAGGGGCAATTCTCGCTCGATCCCCTGCGTTGGGCTGCCAGCAGCCCCCCGT
CCACGACCATCAGTGCATCATCGCGCCCCAAGTCGAATGCGGCTCGAATCTCCGCTCTCA
CTGAGCAGTCCCAGGTTGAAACAGGTACTGGCCTGCTGGGCTGCCAGTACGTTCTTCCTC
CGGACACGAAAGTCGTGGGCCTGCTGCTGTCATGCCGGGTAAGCAGGACAAGCGTCCCAT
CCCTCTCTAACGGCGACTGCGCTGGTATGGGTGCGTTGTCGACGTAGCCTCCGTCCAGAG
CCCAATAGCCTGCAATCTGCACTGGACGTATGTACGGGACTGCGGCGGCTGCGGCGCGGA
GCAGGGAGCAGACGCTTGAAACAGTGTCGCAAGCTTTAAGCTCGACGAACTCCTGCTCGA
GTCCCAAGAGCCCCGGAAGCCGCGGATGGATAGCGGGCGCGATGAATTGATCGACTGCGT
ATGCAAGTGTTCCTGCTACCACGCTCCCGGAAAGCCCCAACTTCGCAGATGGCCGAGAAA
TGGCGACAAGTACGCGTACTCCAGACGAACGCAGCGCAGTGAGGTGATTCTGGTCCACGA
TGGATCGCACCCACTTGCGGTAGATCGGTTCATGAGAGAGTGGAAACAGATGCTGCAGCC
GACGAGGATGGCGTACTTTGATTGCTCCATCGGAGTCAAGTAGGCCGCAGCAGCTCTCCA
GTGCTGCTCTTGGCCCAATCGTCAGACATGAGACTGCTATGGCTGCCCCGGCGCTGGTGC
CGACCAAGTGATCCGGGAGCCTCCAGCCTCGCTCGAGAAGGCCGGACATCACGCCAGCCT
GCCACCAGCAGCGATTCCCCCCGCCTGCAAATGCAAAAGTGTTGAATTGCGACATTTCTT
CTCATTGTTGTTTTCGTTAGCGCCAACCTTGTGTATCCCCTCCCAGGTGCCGTCCGAAAA
TGTGCGGGCGGCTGCGCCTAAACAATCAAATTCTACTGTTTTCCACAAAAACCAAGAAAT
GACCAGAAGGAGCCGTTGGAGTTTGTTGTGCATCCCGAAAGCAAGAGTGCGTATAAGGCA
ATACCGGAATAGATGCGAATTTTCTTCATTCTCCAACGATGACCAGTTGCACGATACGTT
CGGTGAGGATGGTGCCCGATTGTGTTGTCTGTTGCATCATTCATTTTGAGTATGTCGCAG
GGGCAGCAGGCCAGTAGCCTGAGAGGTCTAGCGAACAGCGTTTTTCAGCCGCGAAACGGT
ATGAGATGCTGTCGACGTTGATAGTATTGTTGTTTTTGTACGCATATTGAAATTTGCCTC
TCAGAGGACGAGTAGCTCATCCTCCAAGTTGGGGATCGCCACCGCGGTTCGCCTGTTCCG
ATATTTGCAGATACTTCACGCGTGAACGGCAAGCATCGGTGTGCCAAGTGGAACCGTGGT
GGCGATCCCCAATTTGGAAGATCGCAAACGGATCAAGCCCCTCGTTTTCCGGCACCCCAC
GGCGTAAGTACCCCCTCGGATTGCAGACAACGCGCGCACCGCTCACCTCGTAGTCCATGC
AGTCGTGCATATGCCCATGCACCCACAGCCGTGATCGCCCCAGCAGCCGTGTCAAGTCCG
AAGCAAATGCCCCGCTGAGGATGTCTTGCCGGTACCGCTCGGGAATCGAGTTCGGATGCG
GAGCGTGGTGGGTCACAACACACGGTGTTGTCAGCCGCACCTTCGCCCAGCGCCTGCTAG
CCAGCGGACACTGCCGAGGTGAATCTGGCGCGTCTGCTCGGGTTGCAACTTCGGTTGTTT
GTACCTTGGGCCTTCACCCCGCCATCGCTGGATGAGGCGGTAGTCGTTCATGGCCACGCC
AGCCCGATCCATCAGCTCCTCACGCCGTTCCTCACCCATCAGCTCGAAGTCGGTCCACAA
GGTGCAGCCGAGGAACCGAACTCCACCGAACTCGACGCTGCTGTTCTCCAGCAGATGGAT
GTCCAGTTCCCTTGCGACCGCCGCCATGTCCGATTGCACTTCTTCCATCACGCCCCGGTA
GTATTCGTGGTTGCCGGCCACATAGATGATTGCGTGTGTGGGAAACGATGCTCGTGCCCA
GCGCAGTCCTCGACTGCCTTCGCCAATATCGCCAGCAAGGATCACGATATCGGCACCTTC
GCCCACTTTTCGGCGCGCTTGTACCAAGGGTAGGGGGCCGGTCTCCAGGTGCAGGTCAGA
GAGAACTAGGAGGTTCATGATCCGCCCCCATCTTTGGGTACACCCGGCGGAACGGGATCT
TCCGGAGCGAGCCAGTGCTGGTCCAGGAAATCCCGCGGCATGCGGTCCACGTCCAGCACC
ATCTGCTTCAGGTCCAGTGGCTCCGGATAGTGGCGCAGCGTGACGCGCGATTGCTGGCGA
AGGTCCTCGGGAACATCTGCCCGAGATCGCATCTCGCGCAAAATCTCGCCGGCAAAGCGA
AGGGCGCGAGCCCTTTCATCTGGCATCGTCATGGTCATGCTCCTTTCAGATTGAATTGCT
GGGCATTGACGATCTCACCCAGCCCGTTCTTGATGCACCGGAAGTCCACCGCCCGCGCAT
CGAACCCGAGGTCTTCGCGCTGCCCTGCATAGGCTTCGCTCCGGTCGTCGTGCGTGTGGC
CGTGGAAGGTCCGCAGAATCCCCATGTCCCTGGCCAATTGGTCCAGCGCTGCCCAGCCGT
GTGGATGGCAGGACGGTACCTCGTGGGTGACCAGGATGTCGGCGCGTTGTTGACCCAGCG
TGGCCACATCGTCGGGGTAGACCGCTCCATGGAGCTTCGGGCTGGGCCGCTGCCCATCCC
GCCAGCCGTACGGCCCACGCTGCATTGCAGCAGCCTTGTGGGTGAATGTCGGCTGTGACG
GCGGGGTCCATACCCTGCCCAGGAAGTTGCCACCCAGACCGGCCACACGGATGCCATCCA
AGTCCACCACGCGACCATGCAGTGCCACCGCCTCGCCACTGTCGTGCAGGCATTCCCAGT
GCGCGTAGGAGTCGGCATCGTGGTTGCCGTGGATGAACGCCACCCGTAGCTCCGGTAACC
GCGCCAGCATGGGTTCCAGGATCACCCGCAGTGGCCGCTGATCGATGTCGAGGTCGCCCA
GAAACACCAGCCAGGAAGGCAAACGGTTCGTTCCTCTCACCGCCTCAAACGCTGCATCGA
TGTGCTGGAAATCGCCGTGCACATCCCCGGCGAACCAGAGCCGGCGCAGCGCTTGTTCGT
GCCGCCGGTCAAAGGCCTCCACTTTTGACTGGATGGATGCAGCGGATTTCATGAGCACCT
CCGCAGGATCATGTCGTCAAGACTGTCGACATTCGACTCGGTAAAACCTGTGTGCCGACT
TGTCACCAACAGGTTGCTGCACTCCGATTCAAACCACCAAGGCCGGTCATCGATCGCGAC
CCAAGGGTGATCCAGACTTCTGTTTTGATGGAGCCAGGCCTCGATCTCTCGCTGCCGCGG
ACGGGCGCTGAGTGGAACGGGGTACCAGGCCAGGTCGTACAGGCTGAGCAAGGGTGTTCC
ACTCAGCACGCGTTCGGCAAGGTCACTGGAGAACAAGTCCTTCAGTTCATCCAGTGGATG
CGTCGTTCGCCATGTTGTGCTCAAGATCACCAGCACGTCCGGGTAGCGCCGAAGAACGGC
TTCGATCAGTGGCAACGACTGGAACAGGGAGGCATTTCCACAAGGGTCTGGATGCGTGAC
GCCATCAAAATCCAGAAACAGGACGGGGGCAGTTTCGGTGTTCATAGAGACCCCCACCTC
AGTGAAGGAACGGCGTGTTGACAAGGTCATCTCCCAGGTCCTGCAACACGTCGGCCGGTA
AGTCCTGGCGCACAAGGTGTCTTCGCCCGTTGGTCGCGGCCGCAGCAAACGCCTGTTCCA
GCGCCTGGATCTGCTCTCGGGGTGTCAGGTGCGCCACCAGCGTGACCAGGTGCCGGTGCG
GCACGTCAAAAGACGGGAACCGCTTGTGCACGGAACTCGCCACTGCACGCGCCAGATCGA
GTGCCTGTCCTGCCGTCGGTGCCTGCAGGTTGAAGATCCGGAGCCGGGACTGAATCGGTT
CCGGGATGTGTCGCAGTTCGTTTGCGGTGGCGATCCAGAACACATGGCTGGCGTCGAAGC
GGATACCAACCGAAATGTCGACGACATCGCGGGCGGTCACCGGTTCAAGCAGGCTGTGCA
ACGGCACAAGTGCATTGTTCCTGCTCCCGGTGTCGGCCTTGTCCAGCTCGTCGAGCAGGA
TGATGGGGTCGGCACTCTCGCCCAGACAAATGGTGTTGAACACCAGCCCGGTTCTCGTAT
TGGCCCAGTGGCGATCCGAACCCATGAGGGCGCTGCCCGTGTAGGCCGCGTCGAAGCTGT
GGCGTTCGATGGGGCGCTCCATGGCCTTGGCCAGTGCGAGCGTGAAATGGGTCTTGCCAA
CCCCCGGTGGCCCGACCAGCAAGATGGGCGGAAGAACCACGGGGTTTGCAGCGTCGCGAG
CGAGCAAGATCCTGGCTCTGATGAATTCGATCACCTCCCTGAAATGTGGCTGCTGCAAGC
CCAACTCGCCAAGGGCATCCAGCGTGGCGGCGTAGGTCCAGCGATGGCTCAGAGCCCGGA
AGGCGCCAAGGTCCTTGAGGCGTTCGTACACGTCTTTATCGCGTGCGGAAAGGTGCCGGT
CGGCCGTTGACGGACCAGCCTGTCCCAGGAGCTTGAGCGGCTCGTCCCATGCATAAACTG
GAACCTGGGAAACACCACTTTGTTCGAGCTGCGACAGGCACTCGGAAACTTCTTCGTACT
CCCTCTTGAGCGCCACACGTGCGTCGCGAATTGCAGGACTTGATGAGGTCGTCTGGCTGG
AGGTGGATGATGGGGTTGACCGTGACAAGGCACGGGCCTCTCCCGCCGACTTCTGGGTCG
AGAGACGCTCCTGCTCTGCCAGCTCGAACTGGGCGACCTGGGTTTTGACGCCCTCAGCGT
GTTGCAGCAGCCACTGATCGATGTCGTCGTTGTCGGGCAGGATCAGACCGATCTTTTTCA
GCCTGTCCTTGTCAATCACTTGAATCGGACGCAGAGCAAAACCAACAGGGATGTCTGTGT
CGACAAAGCCTGGCGTTGTAGGAAGGAGAAATGCCATCGAGGGCTCCGGTGTGGAGCCTG
GACGGTGGTGTGCCTTGCCCTGGCTCCTTGTTGATTCACGGGGTGAAACGACAAGGGGTG
GGCCGAAGGTGAGACCGCTATCTACGCAGTCGAACGTCCGCAGCCCACCCGGTGCCTATG
CATCGGATGGAGCCGAAGGAGATCAGTGTGCGGCGCAGCGACATGGATGGAATCATGGGA
TAAAAGCGTGCTGGTTGCAAGCGCTTGATCGCCCGGGTGTTGTGTAGAAAATAAACGATA
TCGGAAATTCGAGATGGTGTTTCGAGACACCTGGACCGGCCGCAAAGGCCCTGTAAACAT
GAATCCACAGAAGCAACGTGACCGCAGTAGGAACGAGCAGCCTCGCGTTCGGCCAGGCCC
AAGCGAGGCCATGGGAGAGCAGCGGTACCAGGAACTCATGCGTGGCCTGAACCACTTGTT
CCTGGAAACCGAACTCGATACACAGGCCCAAATGGATGCCGAGCGTCAGCGGGCGATCAA
GGAGATCGATGCCTTGATGAAGCTCCATCGGCTGACGTTGAGAGACATCTGCGAGTGATG
CCGTCCCGATGAAACGGCAATCGATTTGGTCGGGCCACGGCCCACCGCAACGGCAAAAAA
AATCCCCCTGACCTCGGAAGAAGTCAGGGGTGGGCAAGCCGGGCGAAATGATGAAAACCC
AGCACCCGCTCAGGGAGGAAAGCGGAGCCCATGTGCATGGGCAATGCATTGTTGCCGCGA
AGGTTTCGTTCACCAAACCAGGGATGAATGTTCTGTGTGCCTGACGCCACAACCGATGTG
CATCCCGTGGTTCAAGTCACCCGCCATGTCTTGAACAAAGAACTTTAGCCCTCCATAAAA
GGTTTTGCCGAACTTGCAGTGATAGGGTGATTGCCTGAGAAATCTCCCAAGGGAGATTCA
TGTCCAAGATCCAACGGATGGTCACTGCTGCGTGCACTGGGTGCACAAGACCTTCAGATG
CGGCCGCCCTCATCGGGGCCTCAGCCAGGGGACCGCAGATCCCGCTCGGGCGCGACCCCA
TCGTTCTCGCGACCACCGCGGCCACGACCGGGGACGGCGTCAGCGTGACCAGCGCCATGG
TCGAAGAGCTCAGTCAGGCCAGTAGCTTAGTTACTGCCCAAAAGGGTATCAAAGATACAG
GCAGCCTGTCAGATATGACAGGTGGGCATGATCCATCACGATACATGTAGTCACAATTGC
ATACTTTGAAATGAGCGTTGACGCAGTGTTCGAGTTGCTATGTGCTGCTGCTATGCATGG
CGTATTGAGCGCTGGTCCAGCGCGTTCAAGTCACAGCATCATGGTTTACGCCGCTTCATC
CAAGCGAGGTATGGACAAAAACACATGCAAAGGCATGATCGACTTTGTCCATATCAGGCT
CAATTTTCTCTCCTTACACCCATGGCAATGAATCCACCCAATATTTCTTCGGCGCACGCC
GGACTGAGCATCCTGCGCACAGGGGTGTTGGCATTTTTGTGGGTTGTGCTGGGCAGTGCC
TGCGCGAAGGGGGAGCCGCCTGCGGTGGCGCCAACACCGCAGTTGCTCCGGGCTCAGACG
GACCAACAAGTGGCAGCAACGCAACTGCTCAGCGATGCAGAAGTGAAAAAGCGCTACCAG
AGTTGTCCAGGCGGCTGGTATGCGGGGCCGCGCCCGGGCAAGGCCAGGTTCACCAAAGAC
CCCTGGTTGTGGACCGTCACGTCAGAGTTTGCCAAACGCTTTTGCATCCCCGAGGAATTC
GTAAGCACCGAACTCAAAGGCGCAGAAGCCGTGGCATTCAAGCTGCGGCAGGAAACCGAC
GAGGTCAATTGCGGCTTCGGCGGCAATCCCGATGCCTGTGGTGGGGAGCTGCTCCTGCGC
TTCGAGGTGTACATCAAGAGCGACGTGCCGTTGCCAAAGCATCCGGGGTTTGATGCCAAT
TCATTTCAGGCGATTCGATTGCCCAGCAGCATGCTGATCACTCGAACAAATGAAGAGTGG
TTTGCTGCAGGAAAATTGGTGGATAAGAAAAACAAAGGCAAGGTGTTTACGCCTTTCCCC
GGCAATCAGGTTGGCCTGCATGGCATGAAGGGCGGTGTGGTGGCCTGGCCAATCGCGGCC
ATGTATTTGCAGACCTATTACGGCTCGGTGTTCCAGGGGATCGACTACTACGCCTTTGAT
GCATCTGTTGGTTTCTTGGGCAACCCGGGCGTCAAGCAAAGCGGGGTCGAATGGTTTGCG
ATTAATTTTCGGCAACCCGATCTTCCCAAAATGCGCAACAAGCGGACCACGGAGGGATTG
GAGTTGAGTGACTTCGACCACACCATTGCGCTGCCCAAGGCCTTCATGGACAAGGTGGTG
GAGGTGGACACCAACCGCCGTGGCGATTTGGAACGGCTCATGGACAAGGCCTTCAAGCGT
CCAGCCGGTCAATAACCGACGAGCATTGACAACAAAAGGGGAGCCGTTAAAAGGAGACGT
GAAATTGGTTTTGTAAATGAGCGCATTTCTGTAGAAGATGCGGAGAAATTCGGTCTTAAG
GAAATCGACCATGGATACATGGGAAGAACGTGCTCGCGTGCTTGGACGATCGACAAAGAG
CGTGGTGTTTGCTTGCGGCAGCTTTGCTGCGGAGCGCGAGGAGAGGCATGGGTTTGAAAC
CTGGAATTTTTACTGGGCAGGAGACTTGATTGAATTTGTGGCGCACGCATCGGATATTGA
GGATCGCCAAGATCGTTCTTATGCAAAAATCACGTGGAATATTGAACGATATGGCATTCT
TGATCAATCAAAACGCAAGGATTTTCTTGCGCATGAGGATGAATTTTTTGTCATTCTCAA
AGAGGCATTGATGGTCTATCGGTTGGGTGGGGTGTTCATGAAAAAGCCATTTGATGAATT
TGAAGTCACCATCAAGGTAGACCCAGCTTTCCCGATTTGGTGGAGTAGGTGAAATGGCTG
ATGCAATGATTTGCAATCAAGAATCTACTGATAAAATTCGTGGAGAAAGATTATGAGCTT
TGTAAATGAGAAAATCTCCCTGGAAGATCGAATAAAATTTAATATCGACGGAATAAACGA
TACCTACCATCGGCGCAATTTGGATTGGACGATTGACCGAGATCGAAGTATTTATTTGCG
AGAGGTGGCGGCTGATCGCGAAGAGCGTCAAGGCTACGTTACGTGGAATTTCTGTTGGAA
TGGTGAGTTGATTGAGATGGTGATGTATACGTCGGACATCTCTGAGGATCCTGCTACTCC
CGGAGTTACATGGAACATCGAGCGTTACGGCATTCTTGATCAGTCAAAACGTAAGGATTT
TCTTGCGCATGAGGATGAATTTTTTGTCATTCTCAAAGAGGCATTGATGGTCTATCAGTT
GGGTGGGGTGTTCATGAAAAAGCCATTCGATAAATTTGAAGTCACCATCAAGGTAGACCC
AGCTTTCTTGATTTGGCGGAGTAAGCGAAATGGCTGAAATACTGACTTACGACCAAGCAG
TTGCTGCGTTGCAGCAGCTGTCAAACCCCTCGCGCGACCAGTTGCTTGATTTGGCAGTAC
GGGTATCCGTGAGTGCACCCGGTGACGTCACCGTGCTTTACAGTGGTCCAATGGGGCAGA
ATGCGTGGGCAACGCCAGCAGCAAACGCTCTTGGCAATGTGCCCGGCGTGAGGGTGATTG
ACAATACCGATGCATTTAAGTTTCTTGATTCAAGAGACTTCAAAACCATGCTGGCTCAAT
TGGATGGTGTTTCGTTCAACACCTTTGTCGATAGAAATTACAAAAGCCCGACCACCGAGT
GGCTGTACAGCGCAACCGAGGGTCCTTGGGCGCAAAGCTCTGCTCGCTTTGTAGCCGCAG
CTTCGGGAGATGTTCGAACCATCACGCCGTATGCAATGGATACCCGGGTGTTTGCGGCCA
CTGAATTGCCCGGATTGATGGATAACCCGAACGTTACGCACATCAATGGCGTAGACAAAG
GCGTTTACCAAGCACTACTCGACACAGGTCATTCCCTGTCGGAAGTGAACCAGGCCGTGT
CGGCCAGTTCTTATGGCCTGTTGCATGACGCCAAGGTTCAATTCGATGCAGACGGTCATA
TCGCTGCCATCGATGCAGGTCATTTGTTCGACGGGACGAACGTCGACCCGCCGAGGCTAA
GTGTCAGCGATGCCGATTACCTCCAGAATGTGGACGGCTTCTTCAAGGGCAAAGACCCAG
TGACCAACGCAAGCACGTTGGACAACATCAGCGAGGGCTGGCGGCTATTGGGCGAAGGTG
CGACCGCGCACAACCTGATGACAGGAACGCTCAAAGGCGTGGCCGTGCTGGGTGTGGTGG
CCACGACCTACGAGGTCTATGACATGGCTGACCGGGCTAACAAGGCCTACGCTGAGGGAG
ATACAGCAGGTGCAGCCCGGATCCTGGCCGAAGGCACGGCCAGGATGGGCGGGGAGTGGG
CCGGTGGTTTGTTCGCGGCTGAAACTGCAGCGACAGCCTTTGCTCCGCTGCTGGCAGCGG
GGCCAATCGGCATCGCGGCGTATGTACTGGCCGTGGGAGGTTCGGGCGCTGCAGGCGCTT
ATGCCGGGGGAGAGGCAGCTGAAGGTCTGATCCGAACCATTGAAGGCGCACAAGCCATCT
TCGCCGGGGACGCCGAACTCGTTTTCCTGCCCATTCTTGAAAACGATGGGCAGATCAATG
GATGGCGTGCCGAAAGCACTACCGTTGATGAAAACGGCAACAGTTATGTGCTGTCCAGCC
TGTTCGACGCAGATGGAAACTATGCGCGAACCGAAGTGAGAAGCTATGGGCCAGATGGAA
CATACCAGGGGACCAGCGGGGTTGAGCAAGCCACGGAGTCCCAGCTTGCGGACAGGATCT
GGCAGGCACAGTGCCAGCAGGAAACCGGGCAATTCTGCGTCGTGGTCAGGGGGGGTGGTC
CGAATGTCGAAGTTCTCATAGAAGGCAATGATGAGAGAACGAATGAGGGCGGCGAAACCG
ACGCGACCGGTGGGAGCGACGTCAGCTTCGAAAGCGACGATGACGCATCCGCAATTCCCG
CGAGCGGCAGTCAGATCGAGATAGATGGTCAAACCTACACACTGAACGCCGACGGTGAAT
ATGTCCAGAACCTCGGCCAAGGGCAATACGACCTCTATGACAACGAATGGAACCGGTACC
TCGTTGATGCGCAGGGCAACCGTACTTTGGTGGCAGAGGGAGACACCATCACGTTCGACG
GGGATACTGGCTTGGCCAGTGTGGCTCCAGTCTTTGTGCCGCCGGCTCCCCTCGCCCCCC
AAGACAGTGCCAACGGCGGCCAGAGCCTGGGAGAGCTGGCGGCGCAACTGCCACCGGAGC
AGATGCAAGCCCTGCTGCTGTCATTGGCGAACATGGGCCTGAGCCCCGAAGCCCTGGGCG
GCGTCAATATCTACACCAACCCCGACGGCAGCCGCCTGATCACCGTGGACAACGGCGACG
GCGGCTGGGACACCATCGGCACGATGGAAGAGACGCTCGACGGCTCGGGGTGGAGCCACC
TGCAGTTGAATGGCATTGAAGATCGATACATCTCCCCCAGCGGCCAGGCCGTGAGCCAGG
CGCAGTACAACGCAGCCCAGGCCAACGACGCGGCCGGCGCCCTCAACGTCATCAGCAGCG
TCATCGGCCTGCAGAACTGGAGCGCCCTGAACGAAGTCCAGCGCCTCTCCGCCCTGGCCA
CGCTGTACAACCAGGTCGACCAGCTCGGCGTGGCCCTGAACGCCCTGAACCAGCCCGGCG
TCGATGTGTCGCAGCTGCCCGGCAACATCGGCGCCGAGGCCGGTGCCCTCAGCGGCCTGC
TCAGCCTGGTGAGCGGTATCGAGAACGACAGCGCCCTGCAAACCCTCGTGGGCGGCATCC
AGCTCGGCAACGCCGTGGGCACGCTCGCGGGCCTGGGCGAGAACGTCGTGGGCAACGCCA
TCGCCGAATCGGCGCTGGGTTCCGCGCTCGGTGTCTCGGCGGCGCAGGTCGTCCCCGTGC
TCAATTTCATCATCGCTCTGGACAACATCGAAGAGAACCCGTGGGGTGCGGTGGCCGCGG
CTTGCGCATGTTTCCCCCCGGTGGGCACCGTGGTGGCGGTCTTCATCAACATCGCTGCCA
TGTTTGTCGAAACGGACATCCCGCCCAGCATTGGCGAGGCCGAAGTGCACGTCGACGCCA
GCGGCGCGGTGGTGGTCAATACCACGCAGGACGAAGAAGGCGGCGGCGGCACGGCCGCGC
AGTGGGCCGACGCCCTGGCCCACCTCGCCGTGGGCGCGGGCATGAGCACCCCGCAGGCCG
GTGCCACCGCGCAGCACCTGCCCAGCGTGGGCTACTACTTCGACCCCGACGGCGTGAACC
TCTCCAACAGCGCGGGCCACCTGACCCTGCGCTGGACCGACGACAACGGTCAAACCCACC
AGCGCCTGTACGACAGCAGCGGCATGCGCTGGGACGGCAACAGCGTGGAAGGCCAGAGCG
ACATCATGCGCGACTACCTGCTGCTGTGTCAGAGCCTGGAGCCGAACTGGCCGCCCGTCA
TGTACCAGGAAGTGGCCGGGGGCATCTTGCAGCTGGACTACGGCGTGGCCACCGTGCTGT
ACGCCACGGCGCTGGGAACGTTCGACGGACAGGCCGCACACACCCAGGGCGGCGAAGAAG
ACAGCGACGGCGGGGAGGTGCTGATCGACGCCAACAGCGCTCAGATGCTCAGCCTGAGCG
GCAACACGATCCAGAACCACACAGGGCAGCCAACGCAGCAGACGCTGGGCGCACAAGACA
TTCATACGGTGCCCCGCATCGGGGCCTCGGCCAACGGCCCGCAGATCCCGCTCGGGCGCG
ATCCGATCGTGTTTGTGCCGATACAGGCTTTGCCGGGCGGCGCCAGCCAGACGGTGACGG
CGGGCATGGTGAGCAGCCTGACGCAGGCCAACTTGTTCAGCGATGCCCAGTTGGCCGCCA
CGGCCATGGCGCTGGGTCTGACAGGCATGGCCTTTGCCAGCCAAGCCGCCGCTCAGGGGG
CAGATCAAGGCACAGAGGGTGTGCACGAAGGCCTCGCACGGCCCGTGGGAGACGGCTCCT
ACGACTGGGGCAACCTGACGGTGCCAGCGGGCGAAGCGGTGAACGCAACCCCGGTCCAAC
CCGGCACCTGGACCGATGCGCAGGGGCAGACGGTGGCCCCGGGCGGCACCGTGTGGCCTG
GTACAGCAGCGGGAGCGCCGGCCGACGGCCCGGCCGGCACGGAGCAACGGCCTGAACTGG
TGAGCGACCCGGTACCACCCTCTTCGGGTGCACCGACCACCACCAGCGCCACCTTGTTGC
CCCCGGGCTACGGGGAACACGAGCTGGGCGGCGTAGCGCTGCTCAGCGCTGGGGACGACC
TCGCGCTGGACTACCCCACGGTGCAGGGCGAACAGCTCGAAGGCACCGAAGACGAGAGCC
TGCGCTTCAGCGCCCAGGACCTGCTGGCCAACGACAGCACGCCCAACCCGGTGCCCAAGG
GCAGCAGCGGCGACTACTTCAACGGCCTGCGGATCATCTCGGTGGGCGAGGCCACGCACG
GCCAGGTCGGCATCCACAACGGCGAGCTGGTTTTCATACCCGATGAGAACTACAACGGCA
TCGCCTCCTTCAGCTACACCGTGCAGGACATGTACGGCCTGACGCACACCGGCACGGCCA
GCATCCTTGTACAGGCGGTCAACGACGCGCCCGAGGCCCGCGGTGAGTCGGCCACGGGCA
GCGAAGACGCCGAGCTGCTGTTCACGGCGGCCAGCCTGCTGCGCAACGACACCGACATCG
ACGGCGACAGCCTGCGCATCAGCCAGGTAGGCGAGGCCACGGGCGGCACGGTGCTGCTGC
AGGCCGATGGCAGCGTGCGCTTCGTGCCCACGCCCAACTACAACGGCCCGGCAGGCTACG
CCTACTGGGTGAGCGACGGGCACGAGCAGGTGCGCGCCCAGGTCAAGCTCAACATCCTGC
AGGTCAATGACTTGCCGGTGGTGCAGGGTGAGCTGGTGGACAGCGATGAGGACGTGGTGC
TGGATTTCCCGTTTGCGGTGCTGCTGGCCAACGACTCGGACGTGGACACCGACCCGGACC
TCAACCAGGCGGGGGTCCAGACGCTGACCATCAGCGCGGTGGGCAACGCCCAGCACGGCT
CGGTGGCGATCATTGATGGCCAGGTGCGCTTCACACCGGTCCTGAACTACTTTGGCCCCG
CTTCGTTCGACTACCTCGTGGACGACGGTGCGGGCGGCCAGGTGAGCACCACGGTCATTC
TGAACCTGGCCCCGGTGAACGACGCGCCCGACGTCGCGGGCGAGTCCGACACCCTGGCCG
AAGACAACGCCATCCTTTACACGCAGGCCGCGCTGCTGGCCAACGACAGCGACGTGGACA
ACGCTCATGCCGAACTGAGCATCACCCAGGTGGGTGGGGCGCAAAACGGCAGCGTGGAGC
TGTTGCCCGACGGGCGCATCCGCTTCGTGCCCGATGCCGACTACTTCGGCCCGGCGCAGT
TCGACTACCTGGTGGACGATGGGGTGGGCGGTCAGAGTCTCGCAACCGTGACCCTGGAGG
TGACGCCCGTCAACGACGACCCGCGTCTTCAGGGCGAACTGGCGTCCATCGACGAAGACA
CGGTGGTGACGCTGCAGGCGGTCGATCTGCTGAGCAACGACCACGACGTGGACAACGACC
ATGCCGACCTGGTGCTCACCGAGGTGGGCGGTGCGACCCATGGCGCCGTGTCCATGGATG
AGCAGGGCCGCATCACGTTCACGCCGACGGCGAACTACTACGGTCAGGCCAGCTTCACCT
ACACGGTGATCGATGGTGTGGGTGGCAGCAGCACCGCCACCATGGTGCTGGACTACCAGT
CGGTCAACGACCTGCCGGTGGTCAACGACGAGGTGGTCTCGGGCAAGCGAGGCATCAGCT
ACACGTTCGACGATCAGGCGCTGTTGGCCAACGACACCGATGTGGAACACCCGGGTCAGT
TGCAGATCGTCGCGGTGGGCGGCGCACTGAACGGCTCGGTGACGATGCTGCCCAACGGCG
ACGTGCGTTTTGTGCCCGCGGGCGACTACGACAGCTGGAACCCTTCGGTCTACGGGAGTT
TTGAGTACACGGTGCGCGACCCGGACGGCGGCGAGTCGGTGGCGGTGGTGGCCATTGACT
ATTCGCACATCAACCTCAACCCGATCGCCGTCAACGACAGCTTTCAGGGTTACGAGGACG
TGCGCATGGAGATCAATGTCTCGCAACTGCTGCGCAACGACAGCGATCCTGACGCGAGCG
CCTGGTCCAGCCTGCAGGTGCTCGAGGTGGCCAATGCGCAGCACGGCAGTGTGTCGCTGA
GCAATGGCGTGGTTTCATTCGACCCCAGCCGGGACTACTACGGCGATGCGTCGTTCCAGT
ACCGGGTCAGCGACGGCGAAGGCGGCAGCACCTGGGCCACGGCCTTCATCGACATCGAGC
GCGAGAACCGCGCGCCCGTCATCACGGGAGTGAATTTTTTTGGGGGCGGGGACTCGACCA
TGTACGAGGCGTATTTCACGCACTGGGATGAAGGGAACGTGCCCACTATCACCGGCTCCC
ACAGCCAGGACGATCCGCACCGGGTCAATGGCCAGATCAACGCCTATGACCCCGATGGTG
ACACGCTGACCTTCAGCATATCGCCGCTCCACCAGCCCGAGCACGGTACGGCCTATATCA
ACGAGCATGTGTCCTATGGCGCACCCTACGGACTGGATCATGTCCAGCTGCAAGGGGGCT
CCAACACGGTGTCGATCGGCACGTACAACGGCAGTGCGGAAACCCTCAACGTTCCTGGCG
TGGATCCAAACACCCCCTACGGTGGTCGCCACGACTACTTTGTGAGCGATGTTCGCAACA
CGGGCAGCGCCTACTCGGCGTGGCAGTACATCTCGTGGAAGGGCGACAACTACAGCGGTG
CGGATTCGTTCGTGATCACGGTCACCGACAGCCGGGGCTTGTCGACAACGTCTGTCATCT
CCGTCACCCATGTACCCTGGTCCGGCGGGGGGTACTTCCCGGTCGTGGTGGATGTTGGCT
CGGATGGTATTGATCTGCTCCGACCGGACGAGTCCGGGAGGTTCGCCGACATCAACGGTG
ATGGCCGGCGTGATCAGATCGGTTGGGTGGCCAGCACCGATGCGCTGCTGGCGTACGACC
AGAACGACGATGCCCTCATCAATCGGCACGAGGAGATCAGCTTCGTGGGCTACCAGCCCG
GGGCCCGGACCGATCTGGAAGGTCTGGCCGCCTTCGATACCAATGGCGATGGTGTGCTCA
GCGCTGCCGACGATGAATGGGGTCGTTTTGGATTGCTTCAGGATACCAACGCCAACGGTG
TGCAGGACGCAGGCGAATGGCAGCGACTGCAGGATCGGGGTGTCGCGTCCGTGGGCCTGC
ATCGCGAAGGTTCGGCACAGCTCAACAACGGCAACGTCGTGTTCGGCACAACCACTCTCA
CCTACCAGGACGGCAGCACGCAGACCGCGGGCGATGTGATGTTTGCCGGCAACGGCGTGG
CGTTGCCGCATTGGGTGCAAGCGGAACTGCAAAGTGTCGACCATCCAGCCGAGGAAGTGC
CACAGGTGGCGCAGATCAATGCCACCTCGACAGCCGTTGACGCGCTGATGGTGTCTGCAG
GGTCCGACGATTCCGCGAGCGTGTCCGAGATGCCAACGGAGGTTTCGCCCGAGCTTCTTG
CCATGAGCGAACCGGTTGAGACGGCCACAGAGAGCGTCCCGGTGCCCAGCATCGAGCAGC
AAGCCAACGTGTTCACCCAGATGCAGGCGACCCAGGTGGAGCCGACGCCGGCACTGGGCT
ATGTGGACGCACAGGCACTCAGCCTGAGTGACGAGGCCAACAACATCATCGTGCTCGGCG
ATGAGCCGGTCTTGACAACCGGCACCGTCAGTCAGAGCTCGGCCATGGCGATGCCCGCCT
GAGCCCAACACAGGGAGATCCCACCATGAAGATACGACTGGCTCAGGCCAGCGATGAGGC
TGCTTTGCTCCAGATGGCCCGTTGCCTGCATCAGGCGTCGAGATTTGCGAACTATCGACC
TCAAGAAGACACGATCAAGGACACCCGGGGCGGCGGTGCGGGTCCAGGACCATAAAAGCC
CACGCCATCAAACAGGCGAACTGAGGCGGGCCTTTGCCCAGAAGATTTGACCAAGGAGGA
AATAGAAGATGAGTACACATCCGTCAGGTGGAGAGGCCACCGAGTCGCGATCTGCCGCTC
AGGAGCAGGCGCAAACGGCGAGGCCTGAACTGGGGGAGCGTCAGCGTGAGGCGATTGCCC
TGTTGCACCTGTATGCCAGGCTGCACGACCTGCCCCTGGACCAGGCACAGCTGGAGCACT
TGCTGTTGGACCCGGAGCAGGCTTTTGGGTTGCCGCAGTTCAACCGGGCGCTGCAGGAGA
TCGGCTTTGAGTCCCGAGTGCAGCGCTCCTCAGCCGCCAGCCTGGGCAAGCAGAACCAGG
CCGTGGTGGTGGCGCTCAAAAACGGGGAACTGGCCATTGTGGGGCCCGCACCCAACGAGG
GTTTCATTCTGCAACGCCAGGGCCAGACGCAGCCGGAGCGTGTAAGCCGCGAGCAACTGG
AGGCGGTCTGGAGCGGCGAATGGCTCGACGCGCGCCGCCGCCTGGCCAGCGACTCGGCCG
CGCAGGGTGTGCAAGCGAAGTTTGGCGTGAGCTGGTTCCTGCAAGCCATGAAAAAGTACC
GCGGCTTGCTCGGCGAGGTGTTGCTGGCTTCGCTGTTCGTGCAGGTGTTTGCGCTGATGA
CGCCACTGGTCTTCCAGGTGGTGATCGACAAGGTGCTCACACATCGCAGCCTCTCGACGC
TGGATGTGCTGGCCCTGGCACTGGCCGCGCTGGCGGTGTTCGAAGTGGTGCTCAGCGGCA
TGCGGCACTACCTGTTCACCCACACCACCAGCCGGCTGGACGTGGAGCTGGGAACGCAGC
TGTTCCGGCACCTGATGCGTCTGCCCATGAGCTATTTCGAGAGCCGCCGGGCGGGTGACA
CCGTCGCGCGGGTGCGCGAACTGGACAATGCGCGCGCCTTCCTGACGGGCCAGGCGCTCA
CCAGCTGGATCGACCTGTTCTTCGTGGTGGTGTATCTGGCGGTCATGTTCTATTACAGCC
CGATGCTCACGGGCATCGTACTCGCGGCCTTGCCCGTCTTCTTCGCAGCCTCCTGGGTGG
TGACGCCCTTGCTGCGCAAGAACCTGGAGGACAAGTTTTCTCTGGGCGCGGAGAACCAGG
CTTTTCTGGTCGAGACGGTGACCAGCATGGAAACCCTCAAGGGCCAGGCGGTGGAGCCGC
AATGGCAGCGCCAGTGGGAGCGCCGCCTGGGCGAGTATGCGCAAAGCGCCTTTCAGGCCG
GGCACCTGGGCAATGCCACCAACCAGTTTGTCGGGTTCGCCAGCAAGGTGATGACGGTGC
TGCTGCTGTGGTTTGGTGCGCGCGCCGTGATCGATGGCGATCTGACGGTGGGCGGACTGA
TTGCTTTCAACATGCTCAGTGGGCGCGTGAACGCACCGATCCTCAAGCTCGCCTCGCTCT
GGCAGGAATTCACCCAGATGAAGGTGTCGATCAAACGCCTGGGCGAGATCATGGATGCAC
CCACAGAGCCGGGTTTTCAGGCGCAGCGCGCCGTGCCGCCGGTCTTGCAGGGCGGCATCA
GGTTCGACCATGTGGGGTTTCGGTACCAGCCCAACGGCCAGGAGGTGCTGGCCGATGTGA
GCTTCGACATCAAGCCCGGCGAGGTGATCGGTATCGTGGGTGTGTCGGGCGCCGGCAAGA
CCACCCTGTTGCGACTGTTGCAGCGGCTGTATGCCCCGCAGCAGGGCCGCATCCTGATCG
ATGGCATGGACCTGAACCTGCTGGATACGGGCTGGTTGCGGCGGCAGATGGGGGTGGTGT
CTCAGGACAGTGTGCTGTTCAACCGTTCGGTGCGCGAAAACATCGCGCTGTCGAACCCGC
ACATGCCGATGGAGGCCATCATGCAAGCCGCCCGGCTCGCTGGAGCCCACGACTTCATTC
TGGGTCTGCCCGAGGGGTACGACACGCTGATTGGCGAGCGGGGCAGCCGCCTGAGTGGCG
GGCAGCGTTCGCGCCTGGCGATTGCCCGGGCTCTGGCCACCGATCCACGCATCTTGTTGC
TGGATGAGGCCACGGCTGCGCTGGACTATGAGAGCGAGCGCGTGATCCACGACAACATGA
CCGAGATCACGGTGGGGCGCACGGTGTTCATCGTGGCCCACCGCCTGCCAACCTTGCGTA
TGGCCAACCGCATTCTGGTGTTCGAAGGGGGTCGATTGATCGAGCAGGGCAGCCACGCGA
GCCTCATGGCGGCGCATGGGCGCTATCACGCGCTGTACCAGGCGCACCAGATTCTGGAGA
CGACATTGAAAAAGGCTGCAAGTGAGGAGGTGGCACGTGTCTGAAGCATCTACACAAAGG
AGCGCGACCCCCGCGGATCCGCATTGGGGCGATTTCAGTCCGACAGCCATCGCCATGCAA
CGCAAGCCGCCGCGCCTGCTGGCCCGCATGGTGACCCTGAGCCTTTGCCTGATGGCGGTA
ACGGCTGCTGCCTATGCCTATCTGGCCCAAATGGACGTGGTCGTCAGCAGCCAGGGCAGC
GTGATGACGCCGGGCAGAAGCAAGGTGGTTCAGCCGCTGGAGGCCGGTGTGGTCAAGGCG
ATCCGGGTGCGTGATGGACAGAAAGTGCGCACCGGCGATGTGTTGGTGGAGCTCGATCCG
ACCAGCAGCCAGGCCGACAGCGAACGTCTGGCACGCGAATTCGCTGAAGCGCGTGCCGAG
GTGCAGCGTCTGCAGGCCTTGCTGGAGGATCAGGCGTTTGTGGAGGTCGATGAGGACATT
GCCGACGAAATCCTGGACAACCAGCAGGCGATTCTGGAGAACCGGCGCGCCGAGCTCAGG
AGCCGCCTCTCGGCGCTGGATGCGGACATTGCCAAGCGGCAGGCCGATCGCGATGCGGTT
TCCACGAACCTTCAGCAACTGCGCCTCAGCCTCGTGCTCGTGCAGAAACGCCATGCCATG
CGCCAGGAGTTGGCCCAGTCGGGTCATATCGCCGAACTGGCACTGATCGACACGCAACTG
GAGCTGGCCAACCAGGACAAGGAGGTTGCGGTGCAAACCCAGCGTCTGGTGGAGGCAACG
GCGGGCATTCACGCCGCGGTGCAGCAAAAGGCGCTGGCGCAGGCCGAGTTTCGCAGCCAG
GTGACGACCGAAATGGTGGAGGCCACGAAGCGGCGAGACGCCGCCGAGAAGGAACTGACC
AAGGCGCAGCAGCGCGCCTCCCTGCAGGTTTTGAAAGCGCCCATCGACGGGATCGTCCAG
CAGCTGGCCGTGTTCACCGATGGCGGTGTGGTGACGCAGGCGCAGGTGCTGATGGCGATC
GTTCCGGAGAACGAGGGCCTCGAAGTGGAAGCCAAGGTGCTCAACCGCGACATCGGCCAC
GTGCATGTGGGGCAAAGGGTGATCAACAAGATCGAGACCTTCGATTTCACGCGCTACGGC
TACATCGAGGGCGAGGTCCAGTGGGTGGGGACGGACGCCGTGGTGGACGAGCGGCTGGGG
CCGGTCTACCCCGTGAGGATCAAGCTCGCGGGTGGCCAGACGCCCAACGTCGTTCACGGC
CTGAAGGGGCAGATCACGGCAGGCATGAGCGTGACGTCGGACATCCGCATCGGGGAGCGT
CGGATGTTGGAGTACTTCCTCGCGCCGCTGCTGCGCTACAAGGAAGAAAGCCTGAGGGAG
CGTTGATGTTCAGTCTGAAACAAATACGCTCTTCGCGTCGCTGGATCGGCGCTTCGATGG
GGTGGATGCTGGTGGCGTCGGCCTGGGGGCAGAATCTTCAGGTGTTTCACGATGCAGCGT
TGAGCAACGATGCGCAGTGGCGGGCTGCGGGCCATGCGCTGGAAGCGGCCAGGCAGCGAC
CGGGTCAGGCGCGCGCCGCCCTTCTGCCGCAACTGAGCTATGTCGCCACGCGCCACGATC
AGCGGGGTACGCTGTACTTCGCCGACGAAGCGCCGACCGAGAAGGATGTGGAGGCCAGAA
CCCGCGCCTTGCAGCTGACCCAGGGCATCATCCGACCCGAGCAGTGGATGGCGCTGCGCC
AGGCCAATGCCCAGGAAGCACATGCCCTGGCTCAGTTTGAAGTGGCCCGCCAGCAGGCGA
CCGTTCGGATTGTGCAAGCCTATCTGGATGCCTGGGTGGCCCAGGAGAGTGTCAGACTGG
TTCGCTCACAGCTCAAGGCTTTTGAGGCCCAGCTGGAGTTGGCACAGCGCAATTTCAAAG
TGGGGGCCACCACGATCACGGATGTGCACGAAGCGCAGGCCAAGCGGGACCTTGGTCTGG
CCCAGTCCATTGCCGCGGAAAACGAGTTACAGGCGCGCTTGACGGAGCTGGAGCGTCTGA
CGGGGCGGGTGCCTGATGCGATTCACGGTTTGCGCGAGGATGCCCCCCCACCTGGCAGCG
ACGCCGCCGCCTTGGCCGATTGGGTCGAGCGTGCGCGGCAGTTGCAACCTGAAGTTCTGA
TGGCGCAGGCAGGCCTGGGCATCGCCGAAACGGAACAGGCCCGGTACCGGGCCGCCCTGT
TGCCGACGCTGGACCTGACCCTCAAAAAGGGCACGGACCAAAGTACCGGCAGCGTCACGG
CGCCCACCGATGTACCCTACCGCAACCGCACGACGCAGGCGCTGCTGACCTTGAACTGGC
CGATTTTCGAAGGCGGCCGCTCTTACTACCAGATGCGCGAGGCGGCCGCATCGCTGGATC
GTGCACAGGCGGAGCTCGATGGAGCGCAAAGCACGGCCACCAGCACCGTTCGCCAGTCCT
ACATGGGTCTGCGCAGCAGTTCGGCTCAGGTCAAGGCGTTGATGTCGGCCAGGGTGTCGA
GTCTGAACGCGCTGGAGGCCAGTCGCGTGGGGTACCGCATCGGCACGCGCATCAACCTGG
ATGTGCTCAATGCCGAAAGCCAGCATGTGACGGTGCAGCGGGATCTGGCCAAAGCGCGCG
CGGATGCCGTGATGCACTGGGTGCGCCTTCAGGCCGCCACGGGCGAGTTGTCCCCCGAGG
TGGTGACACAGATCAATGACTGGCTGGCACCCGAAGGCCAGGCCGTGGCCATGGACCCGG
CTTTCTCAACCGCGGCGTCAACCGCAATGAACCAGGAAAAAATTCAATGAAACAGGAAGC
ACCCATGAATCTGAGCGAAGAGCAGGCCCAGGAGATCTTGTCGTTTGCCAAGGACCAGGC
ACAGCAGATGTTTCACAAGCTGCCCATGCTGGGTCCAGCAGCCTGGCTGTTGATGCAGCA
GGCGCACACGCGCCACACCCTGCTCAGCGAACTGGAGTGGCGCGTGATCCCTGCCCTGAT
GCTGGATCAGGCCAAGTTGTACATGCGCGGGGACACGCCCTTGGCCTACGTGTCGTGGGC
ACGCATGTCCAAGGAAGTGGCCGAGCGCTATCGCAACCCACCGCATCAGCTGTCTTTCAA
CGACTGGAAGAGCGGTGAAGAGGTCTGGCTGGTGGACGTTGTGACGCCTTTTGGTGGCCT
GCCCAAGATCATGGAGGAATTGCGCACACAGGTGCTCGCGGGTCAGGTAATTCACCAGCT
TGCGCCGATGCCCGCGGACCCAGCCCGGGTCGTGACATGGCCCGCGGCCTGACGCACAAG
ATCAAGAGAACCGCAACCCAAGGAGGAAGTCCATGAAGAAAAAACCCCATATCAACCAAC
TGTCCACGCTTGTGCTGCTGGCCGCCCTGACGGCCTGTGGCGGCGGAGACGACGACAGTG
CGCCTGGCCTGAAGCAATATGTCGGGCTTTGGAAAAGTCCGTGCGTGACGACCAGCAACG
GGGCCTCGGGGCAAACATGGCTGGAAGTCAAAGCAGGGCCGACCACGGACGCCAAGTTTG
GAGCAACGCGCACCGCCCATGTGTTCAACAACCGCAGCTGCGCCGGAAATCCCGCCCGCT
CCAAGTTCTACTATGTCGATGGCAGTCGCACCGGGGCGAAGGAGAGCTCGGCCGGTTTGG
CCAACAAGGTGGAGATCTCCCTTTTCGATCCGAACGGGCAGGAAGCGCCTTCTTCCTATG
GCGAGCTGATGGTGATCAGGGACGGCCACCTGTACCTGGGAGACCGGGGCAACATGGGAG
GCGACGGATATCCCGCCGATGTCGACCTTTCAGTTGCCTGGACACGTTGAAGGGCCCCCT
TGAATTGTTCTGCCGAGGTTGCGCACCCTGAGAGTTGCCGGAACCTCGGTGCAGTTTCGC
TCCGCAACAATGCTCTTGGGTTCACATGCCCCCAGAACTCTCAGACGTGCCGAGTAGAGT
CACCCATACCTGCTTCCTGCACCTGATCGATCTGCTGGTTCACCACCGCAAAACCCCAGG
TCGTGAACACAAATGCCAGCACCCACCTGGCGGCAATGAAGTCGCCAAAGACTGGCGCCA
ACACAGCGACGTTGAGCACGAAGTAGACGACCGCGACGATCAGCGCAAGCGGGAAGGTTC
GCCAGTTACCCAAGATCATGAACGCACACAGCCAGGCAATACCAATGAAGGCACCGATGA
GCAGTCCGAGCACCACTTTGCACTTGCGCTCAAACAAGCGCGTGAACTGACGGGGCGTAA
TCAGGAAGAATTCGATGGATGCTCGAGCAGGACTTACATCAGTGCACTTGAGCGCGGCCT
GAAGATTCCCACGCTGAGCAAGGTGGACCAGATGGCAGCGGTGATGGGGGTGCACCCGCT
GGTCATCCTTGCTATGGCCTATGCGAAAGAACCCACGCCCAATGCTGTTCAGGATGCCCT
GCACCATGCAACTCAGCAGGCATGGAGCCTTATGGCCGGCTCAATGGGAGCTGGCGACAA
GCGCTAGCCTGGGGCAGTCTCTCTGGCACACCCACCATTTCCCGTAAACCATTGGAATCA
TCCGGACACTTGGCCGCCGCTTCGATCTTGAACTGATGTCACCTCTTCAGCTCACCCCCG
TACTCCTTCAAAGTTCAGCATCCCCCGTAGTTCTTCTTCCCACTCTTGGTGATCGTGTAC
GTTCCTCCCCGAGGGCCGACATGGCAGGTGCTGCTGCCTGTGCTGTAGCCACTGCTTCTC
GTTGGAGCCATAGGCATGGCGGCAACAGGGGCTGCGAGGTATGAGGGGGCATGAATCGGA
GCGGGTCGATTCGTACCCGATTGGCCCTGAGGCTGTTGATTCGCAACCTGCAAGCACTCA
ATGCGCTTGGAGGCCGGCTCGAGCATGCTGCACGCCTCGATCAAGATTGGAGGAACCTCG
GCGGCAGCGATGCCCATTTCGAGCACCAGTAGGGACATCCGCAAATGCTTCACTGTCTGC
CTCCATTTTGATAAACGACACAGAACACGTTCAGACACCAGAACGGCTATTGCGCTGACC
GAACCTGGTTTTCGGAATTCCCGGCGGCTTCACGCATGTGTTCTGCAGGGTAGGGAACGA
GGAACGCCATGCTCTTGTCTGCGGATGCGCTCAGCCAAGCATCATGCGCTGAGTCTGGGA
GGATCACCACCATTCGCTTTTCATCCGTCACCTTGTGGAGCTTGTTCATGAGCGGATGCG
AATCAGCCTTGATCGTGAGTATCGTGTAGCTGTGGACCCACTCCCCCTTGGGTGATTTCC
ATGTCGACCACAAGCCTGCAAGGCCCATGGGCATGCCATCAACTCGCTCGATCCGAGCAG
AAGTCTCTTTGCCGCTGCGCCAATCGGGCTGGTAGATCGCGTGGGCAGGGAGGATGCAAT
GCTGCGCGTTTTTCCACGCATCCCGAAAACTGGGTTTGGTGGCCACGGTCTCCGAGCGGG
CGATGGCGGTGTTGCGATTGATCGTCGGGTCGGCAGCCCAGCTTGGCACCAGGCCAAACG
ATCCCACGACAGCCTCGCGCTCAACTCCCGCGCCAAAATCCGGTGCCCGTTGTACAGGCC
GCCGAATCATCAAGCCAGGGTCACCCGGCCACAGATCCACCTTGCCCAACTGAGGTGGCG
GTTCCGCTTGAAAGACCTCCCTCAAGGTCTTGGGATCTGTGACCCCTTCGTAATGAACTC
CCATGCTTTCATCCTATCGGCAAACCTCGGATGGATTGTTTGACAGGTACTCCATCAAGG
GCACGGGGAAGCCAATCTGTATTGTTTTACAGACACCTGCAAGGCTAGTCCGCATTACAA
CGTCATCGCACGACCACCGCCGCGATAGACCGGCGCATCACGATAGGCCCCTTTTGCGTG
ATGTATCGTCCGAACAATGCGCACCAACTTGAAACATGCACACGCTCTTGTTCTGGTCTT
GATGCTGCTGGCGGCTCCATCATGGGCACAAGTCATCGCAGGAACGGTGGTCTCGATCGC
AGACGGCGACACCATTACGGTGCTCGACGGTCAGCGCGTCCAGCACAGGATCCGCTTGGC
CGGGATCGACACGCCCGAGCGCGGTCAACCATTCGGGCAACGCGCCAAAGAGCATTTGTC
ACAACTGGTCTTTGGCAAGCCTGTTGAGGTGGAGACCGAGAAGAAAGACCGATACGGCCG
CCAAGTGGGCAAGGTCTACGCAGACGGCAGGGACGTGAATTTGGCGATGATGGTGGCAGG
CCTCGCCTGGCACTACAAGAAGTACGAGTCTGAACAAACCACCTCCGATCGGCTTCTGTA
TTCCAGCGCGGAAGTGGATGCCAAAGCCGCAAAACGTGGGCTCTGGTCCGATCCGCACTT
CATCGCCCCTTGGGAGTGGAGAGCAAAGCGTCGATCGCATTGAATCTGCCGTCAACGTTG
TCAGCGGATCAGCCAGTTTCCAGAACGACAGTCTTTCCACCCGATATTCCATTCCCTGTC
AGATTTTGGCGAGAATGCTGCTACAGAGGCGTCTTTGCCAAATCGAATCAATGGCCGAAT
CGCTCCAGCATTGGGAATATTGACCAGAAGGTCAGGGAGTTGTGCACATGGCACGAAAAG
GGAAAGGTGGTGCCGGTAGCGTCATCGGCGTCCTGGCTATTGGCGCGCTGGCGCTCATCG
CCTCGGTACCGCCAGCGGTGTGGGCGTGGATGGGCGTCGC
>08E140C01_z5_2013_Ig3399_v2_scaffold_4297 id=27425751 bin="08E140C01_Z5_2013_IG3399_Burkholderiales_65_12"
TTCATCCTCATGCGCAAGAAAATCCTTGCGTTTTGATTGATCAAGAATGCCATATCGTTC
AATATTCCACGTGATTTTTGCATAAGAACGATCTTGGCGATCCTCAATATCCGATGCGTG
CGCCACAAATTCAATCAAGTCTCCTGCCCAGTAAAAATTCCAGGTTTCAAACCCATGCCT
CTCCTCGCGCTCCGCAGCAAAGCTGCCGCAAGCAAACACCACGCTCTTTGTCGATCGTCC
AAGCACGCGAGCACGTTCTTCCCATGTATCCATGGTCGATTTCCTTAAGACCGAATTTCT
CCGCATCTTCTACAGAAATGCGCTCATTTACAAAACCAATTTCACGTCTCCTTTTAACGG
CTCCCCTTTTGTTGTCAATGCTCGTCGGTTATTGACCGGCTGGACGCTTGAAGGCCTTGT
CCATGAGCCGTTCCAAATCGCCACGGCGGTTGGTGTCCACCTCCACCACCTTGTCCATGA
AGGCCTTGGGCAGCGCAATGGTGTGGTCGAAGTCACTCAACTCCAATCCCTCCGTGGTCC
GCTTGTTGCGCATTTTGGGAAGATCGGGTTGCCGAAAATTAATCGCAAACCATTCGACCC
CGCTTTGCTTGACGCCCGGGTTGCCCAAGAAACCAACAGATGCATCAAAGGCGTAGTAGT
CGATCCCCTGGAACACCGAGCCGTAATAGGTCTGCAAATACATGGCCGCGATTGGCCAGG
CCACCACACCGCCCTTCATGCCATGCAGGCCAACCTGATTGCCGGGGAAAGGCGTAAACA
CCTTGCCTTTGTTTTTCTTATCCACCAATTTTCCTGCAGCAAACCACTCTTCATTTGTTC
GAGTGATCAGCATGCTGCTGGGCAATCGAATCGCCTGAAATGAATTGGCATCAAACCCCG
GATGCTTTGGCAACGGCACGTCGCTCTTGATGTACACCTCGAAGCGCAGGAGCAGCTCCC
CACCACAGGCATCGGGATTGCCGCCGAAGCCGCAATTGACCTCGTCGGTTTCCTGCCGCA
GCTTGAATGCCACGGCTTCTGCGCCTTTGAGTTCGGTGCTTACGAATTCCTCGGGGATGC
AAAAGCGTTTGGCAAACTCTGACGTGACGGTCCACAACCAGGGGTCTTTGGTGAACCTGG
CCTTGCCCGGGCGCGGCCCCGCATACCAGCCGCCTGGACAACTCTGGTAGCGCTTTTTCA
CTTCTGCATCGCTGAGCAGTTGCGTTGCTGCCACTTGTTGGTCCGTCTGAGCCCGGAGCA
ACTGCGGTGTTGGCGCCACCGCAGGCGGCTCCCCCTTCGCGCAGGCACTGCCCAGCACAA
CCCACAAAAATGCCAACACCCCTGTGCGCAGGATGCTCAGTCCGGCGTGCGCCGAAGAAA
TATTGGGTGGATTCATTGCCATGGGTGTAAGGAGAGAAAATTGAGCCTGATATGGACAAA
GTCGATCATGCCTTTGCATGTGTTTTTGTCCATACCTCGCTTGGATGAAGCGGCGTAAAC
CATGATGCTGTGACTTGAACGCGCTGGACCAGCGCTCAATACGCCATGCATAGCAGCAGC
ACATAGCAACTCGAACACTGCGTCAACGCTCATTTCAAAGTATGCAATTGTGACTACATG
TATCGTGATGGATCATGCCCACCTGTCATATCTGACAGGCTGCCTGTATCTTTGATACCC
TTTTGGGCAGTAACTAAGCTACTGGCCTGACTGAGCTCTTCGACCATGGCGCTGGTCACG
CTGACGCCGTCCCCGGTCGTGGCCGCGGTGGTCGCGAGAACGATGGGGTCGCGCCCGAGC
GGGATCTGCGGTCCCCTGGCTGAGGCCCCGATGAGGGCGGCCGCATCTGAAGGTCTTGTG
CACCCAGTGCACGCAGCAGTGACCATCCGTTGGATCTTGGACATGAATCTCCCTTGGGAG
ATTTCTCAGGCAATCACCCTATCACTGCAAGTTCGGCAAAACCTTTTATGGAGGGCTAAA
GTTCTTTGTTCAAGACATGGCGGGTGACTTGAACCACGGGATGCACATCGGTTGTGGCGT
CAGGCACACAGAACATTCATCCCTGGTTTGGTGAACGAAACCTTCGCGGCAACAATGCAT
TGCCCATGCACATGGGCTCCGCTTTCCTCCCTGAGCGGGTGCTGGGTTTTCATCATTTCG
CCCGGCTTGCCCACCCCTGACTTCTTCCGAGGTCAGGGGGATTTTTTTTGCCGTTGCGGT
GGGCCGTGGCCCGACCAAATCGATTGCCGTTTCATCGGGACGGCATCACTCGCAGATGTC
TCTCAACGTCAGCCGATGGAGCTTCATCAAGGCATCGATCTCCTTGATCGCCCGCTGACG
CTCGGCATCCATTTGGGCCTGTGTATCGAGTTCGGTTTCCAGGAACAAGTGGTTCAGGCC
ACGCATGAGTTCCTGGTACCGCTGCTCTCCCATGGCCTCGCTTGGGCCTGGCCGAACGCG
AGGCTGCTCGTTCCTACTGCGGTCACGTTGCTTCTGTGGATTCATGTTTACAGGGCCTTT
GCGGCCGGTCCAGGTGTCTCGAAACACCATCTCGAATTTCCGATATCGTTTATTTTCTAC
ACAACACCCGGGCGATCAAGCGCTTGCAACCAGCACGCTTTTATCCCATGATTCCATCCA
TGTCGCTGCGCCGCACACTGATCTCCTTCGGCTCCATCCGATGCATAGGCACCGGGTGGG
CTGCGGACGTTCGACTGCGTAGATAGCGGTCTCACCTTCGGCCCACCCCTTGTCGTTTCA
CCCCGTGAATCAACAAGGAGCCAGGGCAAGGCACACCACCGTCCAGGCTCCACACCGGAG
CCCTCGATGGCATTTCTCCTTCCTACAACGCCAGGCTTTGTCGACACAGACATCCCTGTT
GGTTTTGCTCTGCGTCCGATTCAAGTGATTGACAAGGACAGGCTGAAAAAGATCGGTCTG
ATCCTGCCCGACAACGACGACATCGATCAGTGGCTGCTGCAACACGCTGAGGGCGTCAAA
ACCCAGGTCGCCCAGTTCGAGCTGGCAGAGCAGGAGCGTCTCTCGACCCAGAAGTCGGCG
GGAGAGGCCCGTGCCTTGTCACGGTCAACCCCATCATCCACCTCCAGCCAGACGACCTCA
TCAAGTCCTGCAATTCGCGACGCACGTGTGGCGCTCAAGAGGGAGTACGAAGAAGTTTCC
GAGTGCCTGTCGCAGCTCGAACAAAGTGGTGTTTCCCAGGTTCCAGTTTATGCATGGGAC
GAGCCGCTCAAGCTCCTGGGACAGGCTGGTCCGTCAACGGCCGACCGGCACCTTTCCGCA
CGCGATAAAGACGTGTACGAACGCCTCAAGGACCTTGGCGCCTTCCGGGCTCTGAGCCAT
CGCTGGACCTACGCCGCCACGCTGGATGCCCTTGGCGAGTTGGGCTTGCAGCAGCCACAT
TTCAGGGAGGTGATCGAATTCATCAGAGCCAGGATCTTGCTCGCTCGCGACGCTGCAAAC
CCCGTGGTTCTTCCGCCCATCTTGCTGGTCGGGCCACCGGGGGTTGGCAAGACCCATTTC
ACGCTCGCACTGGCCAAGGCCATGGAGCGCCCCATCGAACGCCACAGCTTCGACGCGGCC
TACACGGGCAGCGCCCTCATGGGTTCGGATCGCCACTGGGCCAATACGAGAACCGGGCTG
GTGTTCAACACCATTTGTCTGGGCGAGAGTGCCGACCCCATCATCCTGCTCGACGAGCTG
GACAAGGCCGACACCGGGAGCAGGAACAATGCACTTGTGCCGTTGCACAGCCTGCTTGAA
CCGGTGACCGCCCGCGATGTCGTCGACATTTCGGTTGGTATCCGCTTCGACGCCAGCCAT
GTGTTCTGGATCGCCACCGCAAACGAACTGCGACACATCCCGGAACCGATTCAGTCCCGG
CTCCGGATCTTCAACCTGCAGGCACCGACGGCAGGACAGGCACTCGATCTGGCGCGTGCA
GTGGCGAGTTCCGTGCACAAGCGGTTCCCGTCTTTTGACGTGCCGCACCGGCACCTGGTC
ACGCTGGTGGCGCACCTGACACCCCGAGAGCAGATCCAGGCGCTGGAACAGGCGTTTGCT
GCGGCCGCGACCAACGGGCGAAGACACCTTGTGCGCCAGGACTTACCGGCCGACGTGTTG
CAGGACCTGGGAGATGACCTTGTCAACACGCCGTTCCTTCACTGAGGTGGGGGTCTCTAT
GAACACCGAAACTGCCCCCGTCCTGTTTCTGGATTTTGATGGCGTCACGCATCCAGACCC
TTGTGGAAATGCCTCCCTGTTCCAGTCGTTGCCACTGATCGAAGCCGTTCTTCGGCGCTA
CCCGGACGTGCTGGTGATCTTGAGCACAACATGGCGAACGACGCATCCACTGGATGAACT
GAAGGACTTGTTCTCCAGTGACCTTGCCGAACGCGTGCTGAGTGGAACACCCTTGCTCAG
CCTGTACGACCTGGCCTGGTACCCCGTTCCACTCAGCGCCCGTCCGCGGCAGCGAGAGAT
CGAGGCCTGGCTCCATCAAAACAGAAGTCTGGATCACCCTTGGGTCGCGATCGATGACCG
GCCTTGGTGGTTTGAATCGGAGTGCAGCAACCTGTTGGTGACAAGTCGGCACACAGGTTT
TACCGAGTCGAATGTCGACAGTCTTGACGACATGATCCTGCGGAGGTGCTCATGAAATCC
GCTGCATCCATCCAGTCAAAAGTGGAGGCCTTTGACCGGCGGCACGAACAAGCGCTGCGC
CGGCTCTGGTTCGCCGGGGATGTGCACGGCGATTTCCAGCACATCGATGCAGCGTTTGAG
GCGGTGAGAGGAACGAACCGTTTGCCTTCCTGGCTGGTGTTTCTGGGCGACCTCGACATC
GATCAGCGGCCACTGCGGGTGATCCTGGAACCCATGCTGGCGCGGTTACCGGAGCTACGG
GTGGCGTTCATCCACGGCAACCACGATGCCGACTCCTACGCGCACTGGGAATGCCTGCAC
GACAGTGGCGAGGCGGTGGCACTGCATGGTCGCGTGGTGGACTTGGATGGCATCCGTGTG
GCCGGTCTGGGTGGCAACTTCCTGGGCAGGGTATGGACCCCGCCGTCACAGCCGACATTC
ACCCACAAGGCTGCTGCAATGCAGCGTGGGCCGTACGGCTGGCGGGATGGGCAGCGGCCC
AGCCCGAAGCTCCATGGAGCGGTCTACCCCGACGATGTGGCCACGCTGGGTCAACAACGC
GCCGACATCCTGGTCACCCACGAGGTACCGTCCTGCCATCCACACGGCTGGGCAGCGCTG
GACCAATTGGCCAGGGACATGGGGATTCTGCGGACCTTCCACGGCCACACGCACGACGAC
CGGAGCGAAGCCTATGCAGGGCAGCGCGAAGACCTCGGGTTCGATGCGCGGGCGGTGGAC
TTCCGGTGCATCAAGAACGGGCTGGGTGAGATCGTCAATGCCCAGCAATTCAATCTGAAA
GGAGCATGACCATGACGATGCCAGATGAAAGGGCTCGCGCCCTTCGCTTTGCCGGCGAGA
TTTTGCGCGAGATGCGATCTCGGGCAGATGTTCCCGAGGACCTTCGCCAGCAATCGCGCG
TCACGCTGCGCCACTATCCGGAGCCACTGGACCTGAAGCAGATGGTGCTGGACGTGGACC
GCATGCCGCGGGATTTCCTGGACCAGCACTGGCTCGCTCCGGAAGATCCCGTTCCGCCGG
GTGTACCCAAAGATGGGGGCGGATCATGAACCTCCTAGTTCTCTCTGACCTGCACCTGGA
GACCGGCCCCCTACCCTTGGTACAAGCGCGCCGAAAAGTGGGCGAAGGTGCCGATATCGT
GATCCTTGCTGGCGATATTGGCGAAGGCAGTCGAGGACTGCGCTGGGCACGAGCATCGTT
TCCCACACACGCAATCATCTATGTGGCCGGCAACCACGAATACTACCGGGGCGTGATGGA
AGAAGTGCAATCGGACATGGCGGCGGTCGCAAGGGAACTGGACATCCATCTGCTGGAGAA
CAGCAGCGTCGAGTTCGGTGGAGTTCGGTTCCTCGGCTGCACCTTGTGGACCGACTTCGA
GCTGATGGGTGAGGAACGGCGTGAGGAGCTGATGGATCGGGCTGGCGTGGCCATGAACGA
CTACCGCCTCATCCAGCGATGGCGGGGTGAAGGCCCAAGGTACAAACAACCGAAGTTGCA
ACCCGAGCAGACGCGCCAGATTCACCTCGGCAGTGTCCGCTGGCTAGCAGGCGCTGGGCG
AAGGTGCGGCTGACAACACCGTGTGTTGTGACCCACCACGCTCCGCATCCGAACTCGATT
CCCGAGCGGTACCGGCAAGACATCCTCAGCGGGGCATTTGCTTCGGACTTGACACGGCTG
CTGGGGCGATCACGGCTGTGGGTGCATGGGCATATGCACGACTGCATGGACTACGAGGTG
AGCGGTGCGCGCGTTGTCTGCAATCCGAGGGGGTACTTACGCCGTGGGGTGCCGGAAAAC
GAGGGGCTTGATCCGTTTGCGATCTTCCAAATTGGGGATCGCCACCACGGTTCCACTTGG
CACACCGATGCTTGCCGTTCACGCGTGAAGTATCTGCAAATATCGGAACAGGCGAACCGC
GGTGGCGATCCCCAACTTGGAGGATGAGCTACTCGTCCTCTGAGAGGCAAATTTCAATAT
GCGTACAAAAACAACAATACTATCAACGTCGACAGCATCTCATACCGTTTCGCGGCTGAA
AAACGCTGTTCGCTAGACCTCTCAGGCTACTGGCCTGCTGCCCCTGCGACATACTCAAAA
TGAATGATGCAACAGACAACACAATCGGGCACCATCCTCACCGAACGTATCGTGCAACTG
GTCATCGTTGGAGAATGAAGAAAATTCGCATCTATTCCGGTATTGCCTTATACGCACTCT
TGCTTTCGGGATGCACAACAAACTCCAACGGCTCCTTCTGGTCATTTCTTGGTTTTTGTG
GAAAACAGTAGAATTTGATTGTTTAGGCGCAGCCGCCCGCACATTTTCGGACGGCACCTG
GGAGGGGATACACAAGGTTGGCGCTAACGAAAACAACAATGAGAAGAAATGTCGCAATTC
AACACTTTTGCATTTGCAGGCGGGGGGAATCGCTGCTGGTGGCAGGCTGGCGTGATGTCC
GGCCTTCTCGAGCGAGGCTGGAGGCTCCCGGATCACTTGGTCGGCACCAGCGCCGGGGCA
GCCATAGCAGTCTCATGTCTGACGATTGGGCCAAGAGCAGCACTGGAGAGCTGCTGCGGC
CTACTTGACTCCGATGGAGCAATCAAAGTACGCCATCCTCGTCGGCTGCAGCATCTGTTT
CCACTCTCTCATGAACCGATCTACCGCAAGTGGGTGCGATCCATCGTGGACCAGAATCAC
CTCACTGCGCTGCGTTCGTCTGGAGTACGCGTACTTGTCGCCATTTCTCGGCCATCTGCG
AAGTTGGGGCTTTCCGGGAGCGTGGTAGCAGGAACACTTGCATACGCAGTCGATCAATTC
ATCGCGCCCGCTATCCATCCGCGGCTTCCGGGGCTCTTGGGACTCGAGCAGGAGTTCGTC
GAGCTTAAAGCTTGCGACACTGTTTCAAGCGTCTGCTCCCTGCTCCGCGCCGCAGCCGCC
GCAGTCCCGTACATACGTCCAGTGCAGATTGCAGGCTATTGGGCTCTGGACGGAGGCTAC
GTCGACAACGCACCCATACCAGCGCAGTCGCCGTTAGAGAGGGATGGGACGCTTGTCCTG
CTTACCCGGCATGACAGCAGCAGGCCCACGACTTTCGTGTCCGGAGGAAGAACGTACTGG
CAGCCCAGCAGGCCAGTACCTGTTTCAACCTGGGACTGCTCAGTGAGAGCGGAGATTCGA
GCCGCATTCGACTTGGGGCGCGATGATGCACTGATGGTCGTGGACGGGGGGCTGCTGGCA
GCCCAACGCAGGGGATCGAGCGAGAATTGCCCCTCGACAGCGGACCTTTCGAACTCGAAC
CTTGAGCCTGAAAGCAATGCAGCGCTTCAAAGATGAGCAGAGGCGAGCTACCCCCTCCGG
GCGCGGCCTTCTCGTCCTGTGGGTAGCTGCCGGCGTCGCCGTCACTCTGTACCTGGTCTT
GCCGTTGCACATCTACTCGTTCCAGGCGAGACCGCTGTTCGGTCCGTGGCAGCTGGGCGC
CGATCACCGATTCGAGCTTGGATCGGACGTCCGGGAGTTAGTTGTCCGGACTCCACGTGC
CCCTCCCGCGCTACATCTGAAGTTATCGAATCCTCAAGAGCTGGTTTTCAGCTTGCACGG
AAACGGGGGGAACGCCGAGATTTGGTTCAAAAGTGCAGATATCTATCGCGAGGCAGACCT
CGCCCTGTTCGTGACCGACTATCAGGACTTTGGAAAAATTAGCGGTTCTATCCAGAATGA
AGGGCAGCTTCATTCGGCCGTACGTGCAGCATGTGCCCTAGTCATCCCTGGAGACGCGCA
CCTACCGAAGGTCATTCAAGGTCTGTCTCCCGGAGCGGCTCTAGCCGCGCGGCTTTTCGC
AGAAGTACAACCAGCGCTTACTATCCTCGTCCAGCCCTACCGAAGCATCAAGGCCTTAGC
TAACGAGCGATATCCGTTTGTGCCAATTGTCTTGCTTCGATGCCATCTCCGAACGCGAAA
CAACGTGGCGCGGATTGCTAGGTCCTCACTCCTGATTAACGGCGATAGAGATAAAAAAAT
AATTGGGCTCGCCCACAGCCAATCGACCATTAAGTCAGCCCGCTTGGGAAAACTGGTCAC
GATGAGGAGCGCAGGAAGCAGCGACGTCTCAAAGTTGCCGCTGTTCAGGGAGGCGGTTCA
ACTGGCGTTGCGTGACCTGGGAACGCCCGAAGCACCGCTGGTGCGATCCATCTCCACAGG
TGCCGCAGTGGGGAGGCGCCGATGAACAAGTCACCCGTGGTCGTTACCAGCGCCCATACC
CGGATTGGTTTTAACGTCGCTCAGAGCCTGATACGGGCGGGCCACCCGGTTGTTGCGGTA
GGACGATACCGCCCTACGATGTGTGCAGGTCTGGACCGAGTGGTTGCCGAATACGCACAT
GGGGATCCCTTTGAAGACTCGACGCGATACGTCAATCTCCTGTTGGAAGTTGCGTCCCGA
CACGGGACGAACCTCATCTTTCCTGTACATGAAGAAATCTACGCGATCGCCGAACATGCG
GATGCCATTCGATCGCGGCAGGTGCAGGTGTGCGGACCGTCGCTCCGGCATCTGCTCCAG
TTGCACGACAAGGCCAACGTAAGTCGTTTCGTGGAACAGACTGGCGTCCCCTTCCCCTGT
ACCGTTGTGCCAGATGGAGCAGATGACTTGGATGAGGTCCTATCTGTCATCGGACCTAGT
TTCATCGTGAAACCACGATGGGGTTCAGGAACTTCCGGTGTTGTACGTGTCGCTGGAACT
GACGCAGTCAATGCGCTTCGGGCGCTCTGGCGACGGGAGAAACCCGGTCGGCGATATGTC
GTGCAGGAGTTAGTTCCAGGATGCGGGGCAGGTGTGGGCGTTCTGGTTCACGCAGGCCAA
GTGGTCGCATGCGGTGGGCACAAACGCGTGCGCGAGGTTCCCATCAGTGGCGGCACCTCA
ACTGCCCGAGTGAACCGCCCCGTGTTTTGAGGAGGCTCTTTTCTCTGAGAGGATTGAGCC
ATGAGCAAGAAGTCGAACCAGTTTTCACC
>aot2015-NO03_SRR1761678_USA_scaffold_35099 id=199140198 bin="aot2015-NO03_SRR1761678_USA_UNK"
TGGAGTTGCAGTGCTGCATGAACTATAATAACAAAGATGTCAGTGTTCAGAATAATCGGT
ACGTCCGTTTGAAATCTTTGGTAGTGGGGTATTCATTGCCTCAAAAGTGGATTTCAAAAG
CCGGACTCAGTAAATTGAGAGTTTACTTCTCCGGTGATGATCTTTGGGAATGGACAAAAG
TAAAGGATGGATATGATCCGGAATATGGTGAAAATTCAAATAATACATTCCCGTTCAGCA
GACTGCTGACATTCGGGGTAGATGTTACATTCTAATAATCTGTTAAAATATAAACGTATG
AAAACCATAATAAATAAATTTTTTCTTGTATCGGCTGTAGTGATGGCATTGACAGCATGC
AGTGATTTTCTTGATAAAGAACCGTTGTCTCAGGGAACAGAGGCTATTGTGTTTAAGACT
CCTGAACATTTTGAACAGGCTGCCAATGCTTTATATAATGTAATTGGATGGAAAAATCTG
GATAATAAGCCGTCATACGGTGATATAATGGACCGAGGGACGGATATCAGTGGATTAGGA
AGCAATGGAGGTGGTTCGGCATCGGAAGGAAATTGGAGTTGGGATAAGCCTTATTCGCAT
ATCCGTACTTGCAATATATTGTTGGAAAAGGCAGAAGCTTATGATGGTAGCCAAAGTGAT
ATTGCCCAGTCTGTGGGGACTGCTTATTTTTTTCGCGCATGGCAGCATTTTTATTTGTTG
CAACATTTTGGTGGTGTGCCTATTTCAGACCATGTGTTGACTGTTAGTGATGGAGTGTTA
CAGGCCCCGCGAAACAGTCGGTATGAGGTGGCAGCCTTTATTATGTCCGATTTAAGAGAG
GCTGTAAAGCGTTTGCCTAAAGAAACGGAAATTCCGGAAGGAAGCAAAGGAAAAGTAAGC
AAGGAAGCTGCCAAATCTTTTTTGGCCAGAGTATTGCTTTATGAGGCTACGTGGGAAAAG
TATGTTCCTGCTATCAATTATGATTTAGATGGTGATGGTACTTCACAAGGGGCAGGCACT
GCTAAGCCAGAAGGATATCCTTCTATAACCGATATGCTGACAGAAGCAAAGCAGATGTCA
AAAGAGGTGATAGAAGAA
>aot2015-NO05_SRR1761680_USA_scaffold_2060 id=199205743 bin="aot2015-NO05_SRR1761680_USA_UNK"
GTCCAAAGATATTAAAACAACGTTTACTATACAGATGCCGGATGAGGATAATATCAGTAT
GAATATGTGGATGAAAGGTGCTCCTGAACGTAAAGTCTTCTCGGCTTTGAGCCCGATGAC
TGAAGGATTGAGCCGGATTCCGGATATGCCTTATGCTATCAAAGAGCAACCTACGTTGAC
TTTTGTAGCCCGCCAACAAGGTGAAGCTTGGAATCGTCCGTTTGTAGCTGTTTATGAACC
TTCTTCGGTAAAGGAGCCGGGATGTATTTCCTCCGTTACTTTTCCAGAAGTGGAAAGTGG
TGTGGCTGGAAGTCATGTCGGAATTTGTATTCAACAAAAAGAGGGGCGTGTGGACCGGAT
TATTTCTTCGGATGATGCAGGTCATTTGTGTAAAAGTGGAGAAATGACTGTACAAGCTGC
TTATGCATTGTGGGGAAATAAACAAGGCGATGATTGTATTTTCTTTTTGGGAGGAGGTAC
ACTATTGAAAACTCCACATGTTGAAATAAGTTCATTGACAGTAACAGATGTGATGTTGGT
GTATAAAGAGGGCGTTTGGAAATATGCAGCTTCTGCACCTTGTAAAGTCAGGATGAATGG
AAAAGAATATAATTTGTTGCCCGGACATGATTTACGCAAACTTTGATATAAACTTTCTTT
TATAAAGTAATCTTTTTAAATCATCATCCTTTCTTTTTCATACAGCAAATAAGAAGTGGA
TGATGATTTTTTCTTTTTTTGATAGGGAAAATATATTCCCTTTTCACTATATTTGCATTA
TTTGATAAACACGAGGTTCCAAATATGCACAATGTAATGAAAAACATTTTAAGATTTATA
TTTATATTGTTTCTTATATTCTTGTCTTTACCCGTTTTTTCTCGTTCCTATGCTTTTCGT
GGCTTGTCTGTAACTGAGGGATTATCAGATTTAGTGGTAAATGCCATCTATAAAGATTCT
TTAGGTTATGTGTGGTTGGGGACCGGCAATTCGTTGGAATGTTTTGATGGAATTCATTTC
AAGCATTATCTTATTCCGGGTTCAGATGAAAAATTGAAACGGGTAAATGCCATTGCTGAG
ATGCCTGGCAATGAATTGTGGATGGGGAATGGTAGTGGATTATGGCGTGTTAGCAAGCAG
AAAAATAGTTTGGAGCCCATTGCCCGTGAAACGATAGGATATGCTGTGCGCTCTCTTTTA
CATGATGGGAAAGGAATACTTTATATCGGAACAGAAAGGGGGCTTTTCATTTATAAAGGA
GGTAGCTTGAACCAAATTATGATAGATCCTAATATGTTGTCGGCGGCGAACTCTATTGGT
GGCTTGAATTTGGGAGAAGATGGAATACTTTGGATGGCTACGGAGAATGGTCTTTATTCT
CTGCGACTTTCAGATAGAAAAATAGAGGCTTATCATAATGTGATGGAAGAGAAGCATGTT
TGTTCTTTTAAGAATATAGCTAGGATTGGGAGTATGCTTTATTTAGGAACGATGGGGCAG
GGAATCATCAGTTTTGATACACAAACTAAAGAATTTGCTCGTTTTGTTGATGTAGGTTGT
AATGTAATTTCTTCTTTATCCGGTGATGGGAAAAGCCTTTTGTATGTGGGAACCGATGGT
AACGGAGTTCATTTTGTATCAACGGATAAAAAGAAAGTTGTTCGTTCCATGCGTCATGAA
ACAGGGAAGGATGAAACTTTGCGTTCTAATTCCGTTTATTCTGTTTTGGTTGATAAAGAA
GGTTTGATTTGGGTAGGATTCTATCAGCTGGGGTTGGATTACACATTATATCAGAGTGGG
CTGTTCTCCACTTATACGTATGCTCCTTTTTTTGATTCCAGAGATATGCCAGTACGTGCA
CTTGCTATCAAAGAGAAAGAAAAACTGATTGGATCTCGTGACGGACTTTTTTATATTGAC
GAAGAAAATCATCGTTATAAAAGTTTCAAGGTTCCACAGTTACGCTCAAATATGATTTTC
AGTTGTCTGTATTATCAGAATGAGTATTATATAGGTACATACGGTGGTGGAATGTATGTT
TTAAATCCTGCGACTTTGACACTCAGAGATTTTGAACCGGATGGAGGAATGCCTTTTAGT
AAGGGACATATTTTTTGTATCAAGCAGGATCGTGAAAAGAATTTGTGGATAGGAACATCT
TTAGGAATATTCTGCTATAAAGACGGCAGACAGATAGCTCATTATACCAGTGCCAATTCT
AAGTTGCCAGAAGGGAACGTATATGAAATCTATTTTGATTCCACTCATAAAGGATGGATA
TGTACAGAGAATGGAATGTGCATTTGGGACCCCTCTGCCCGGACATTGAAAACCGATGTG
TTTCCTGAGGGATTTATTCATAAGGAAAAAATAAGAGTGATCTACGAAGATTCCAACCAT
GATCTTTATTTTTTTCCGGACAAAGGCTCTCTTTTTATCTCTGATTTGTCTATGACTATT
TTTAGGCGTTTGCAGCCGGGGACTCCTTTGGATGGGAATGATGGTATGTTTATTGTAGAG
GATCGTGAAAAGTGGTTATGGCTGGGAACTAACAATGGTTTGTTCCGGTATGATAAGAAA
GACCATTTTATTCCTTATAATTTTGTTGATGGTATTCCCAGTTCCATTTTTACTCTTTGT
CCGCCGGTACGTGATGAGAACGGCATTTGGTTTGGAAACTCCAAAGGGCTTCTGTATTTG
GATACAGTGCGGATGAATCAGAGGAAATCCGTTCCCTATTCGGTTGCCATAACAGATATA
TGTGTAAATGGAAAATCTGTAGTGCAATCTGTTGTGGGAGATGGCGGCAAGAGTGAAATT
TCATTGGAAGCTTCTCAGAAGAATGTTACCTTTTACTTTTCTGATTTCAGTTATACGGCA
CCTGCTTTTATGTCATACGAATATCAATTAGAGGGTGAGGATACCGGATGGATGGCTTTG
ACAGGTCGTTCGGATATTACTTATTATGATTTACCGTCCGGTAATTATACTTTTAAAGTA
AGACAGATGGGGAATCCAGAGTCAGAAACTCAGCTAACGGTTAAAATAGCGTCTTCTATT
AGTATATGGAGCATAGTGTTCATCGTGATAGCTGTGGTGACCGGAAGTATTGCTGTCCTT
TATCAAAAAAAGAAAGAGGTGGAGAACGAAAGGGAAGAACTGATGCCTGACTCTGCTAAA
GTTATAGAAAAGGAGATTCAGCCAGTTGAGGAATCCCATATTGTAGCGGAAGAGAAATAC
AGGACAAATAAGATAAGTGTGGAGGAATGTAAACGGTTGGCTGAGAAATTGGAGATTGTT
ATGCATAGAGAAAAACCTTATACTAATCCTAATTTGAAGATTGCCGATTTGGCTGTGTCC
ATTGGCACATCATCTCATACTTTGTCCTATTTATTTAATCAGTATCTAAACCGTAATTAT
TATGATTATATCAATGATTATCGCATAGCTGAATTCAAGCGCTTGGTGGAGAAAGATGAA
TATGCTAAATACACTTTGAGTGCTTTGGCTGAGTTGTGTGGGTTCAGTTCAAGAGCTTCT
TTCTTTCGATATTTTAAAAAAGCGACTAATATCACTCCCAATGAGTACATTCGAAGTATT
GGGAAAAACAATGAATAACCTCTCTATTTTTTGTTGAGAGTCTCAAATTATTATATGATA
CTGAGTGTGTCAAATTCTTAATCTGTTATAAATTAGCGGATTAGTATGTCTTTGGTCTAG
GGTAATGATATGAGATTTATTAGAATAGAAAAAGTGTTTTTCTTGTCCTTCTACCTTCTA
TATTTGCATTCGTAAATGTAACCCAAAAAGCTGAAGACATGAAAAACATATCCATGAAAT
CTACTCAATTAATAGAGGATTCTTATACGAATTATCATCATTCGGTCTATCTGTATATCT
ATTATAGGATAGCTCATAAAGAAGAGGCGGAAGACTTGGCTCAAGATGTGTATGTACGGC
TGATGGATTACGATCGGATGCTCTGTGCAGAGACTATTAAGTATTTTATTTTTACTATTG
CCCGTAATTTGGTAACTGACTATTTACGTCGTTATTATAAGAGGCAAGAAGTTACTTCTT
ATTTATATGAGCATACGGTTGCTTATACAAATGAAACAGAACTTCGTGTGGTGGCCAATG
ATTTGGAAGCGTGTGAGAAATATAGATTGTCTTTGCTTCCTCCACGGCGTCGTACTATTT
ATGCAATGAGTCGTTTTGAAGACAAATCTATTTCAGATATTTCAGCGGAATTAAATCTTT
CGCACCGTACCGTTGAAAACCATTTAAGGATAGGGCGGCATGAGGTGCGCGAGTTTATCA
AACAGTGTATATAATAAGAAAACAACAATAAAACTGTTAATATTAAATTTCAAGTTTATG
AAAAACGAATTCTTTAAATTTTCATCGAGAAGAATCTTGTTTTCTACGGTGATGGCTTCT
GCCTTGTTGGCAGGTAGCCCGCAGACTGTATTTGCAGAGGTGAATGGGGTGCAGACTGTT
ATGCAGACTGGAACGGTAAAAGGGCAAGTGGTGGATGCTACAGGAGAACCGGTAATTGGT
GCTACGGTACAAGTAAAAGGCACGACTAATGGTACAATTACCGATTTTGATGGTAATTTT
ACATTGAATAATGTTCCGGAAAAAGGCATATTGGTCATTTCTTATATCGGATACAAGACT
CAGGAAGTTAATATATCAGGGAAAACAAACGTTAAGGTCGTTTTGAAAGAGGATACTGAG
GTGCTGGATGAAGTAGTAGTAGTTGGTTATGGTGCCCAAAAGAAAGCTTCTTTAACTAGT
TCTATTAGTCAGATCAAGGGGGATGAGGCTTTTAAAAATAAGGGTATTGCTAATGCTACA
GTAGCTTTGCAAGGTGAAGTTCCGGGATTGACTATTACACGCACTTCTACTCGTCCGGGT
AGTGAGGGAGCAGAGATGAAAATACGTGGTGATATTTCTGTTAATGGAAAATCTTCTCCA
TTAGTTATCATTGATGGTATAACAGGTTCATTGGATGAGTTAAATGCTATGGATGCAAGT
GATATTGAAAATATTTCAGTTTTGAAGGATGCTTCGGCTGCGATATACGGTGCCCGTTCG
GCTTCAGGTGTTGTACTGGTAACAACAAAGCGTGGTAAAAAAGGAAAGGCTCAAATATCA
TATAGTGGCTCTGTTAGTCGCACAATTAACGGTATTCAGCCTCCTATTACAAATAATCGG
GAATGGTTGGATATGTTTTATGAAGCTCAATATAATGATGCTGCCGCTTTAAATCCTAGT
TTAACTACTGCTGATGAAATTCATAAAGCTGTAAATTGGTGGATATTTAATTCTTTTGGT
GGTCCTACTTTGGATCAATCGGATATTGATCCGGCTACTGGTGCACCAACAGTATATAAG
GGGGAAACTCTTTTTAATGCTCTTCGTGCAGGTAAAGTCTTGACATTACAAAATGGTGAT
AAAGTGGAACGTTGGGACCCAAATGTGTATATGATGGATTATCTTTATGGTCAGGCAACT
TCTCAAAAGCATTCGATTAGTATTTCTGGAGCAGATGAAAAGTTTAGTTATCGAGCGTCT
TTGGGGTATGCGGATAATAATTCACAGTTGAAAGTTGCTAATGATGGAGAAAAAAAATAT
AGTGGTCGTTTAAATGCTGATTATCAAGCGACAGATGCTTTGAAATTTGAAACAAGTATG
TCGTATGACAAACGTGATATTATAACCCCAACTACTGATGTGGGAGCTGGATATTTTGAT
CCTTGGTTTTGGACTGTGTATAATAAAAATGGTCAGGCTTATGATACATTTAGTGGTAAC
CGGAATCCTATTGGTGGGTTGACCCAAGGAGGGGAGAAGAAAAATTCATTGACAACTTTT
AGAGGAAGTGCTAAAGCAACTTATGATTTTTCTAAATGGGTAAAAGGACTTTCTATTTCA
GCTTCGGGGGCTTATAAGACTGTACAGAGAAATATGCAGGAAGTGAAGAATAAAGTACAA
TATTATGATTGGGTAGGTACACAGACTGGTAATAAGCAAGGTCCCGGACAATTGAAAGAA
GAAATAGCGAAATGGGAAAACATTACTTTAGGTGCTTTTGCTAATTATAATCGTACTTTT
GCTGATGTGCATAGCGTTTCTGCCATGTTGGGTATGACTGCCGAACAAGAAACATATAAA
AGGGTAGGTGCGGTTCGTAAATCCGGTGCTGTTTATCCGGGGTCTGGATTAGCAGATTTG
GATGTATGGGTGAATGGAAATAATAATGAGGCATATGGTGGACAGAATTCTTGGGGATTG
GTTTCTTATTTAGGGCGTTTGAATTATACTTATGCTGATAAATATTCAATAGAGGTATTG
GGTCGTCGGGATGGGTCTTCTAAGTTGGCGAAAGAACAACGTTGGAAAAATTTTTATTCT
ATTTCTGGTTTTTGGAGACTTTCAAATGAAGACTTTTTAAAAGATGTTTCATGGTTGAGT
GATTTGAAGCTGCGTTACAATTATGGTAGAACAGGTAGTGTGGAAGGTATTGACAATTAC
GAGAGATTTGCTACTATCAAAACTGGTACGACTATTTTTGGTGTAAATCCCGGTACGCAT
ACTTCATTGTGGGTAGACGGTATGAGATCTGCGGAACGTACATGGGAAACTATTGACAGC
CACGATGTGGGAGTGGATTTTGCTTTTCTTAGCAATCGTTTGAGAGGTTCATTTGATTAT
TTTATCAAGACCAATAACGGTATGTTTATTGATGTACAATATCCTTCTATTTTAGGTGCG
GCTGCTCCTAAAACCAACAATGGTAAGTTTCGTGCCCGTGGTTGGGAGTTGGCTTTGAAT
TGGAATGATCAAATAGGTCAGGTAAAGTATAACATTGGAGGATCTCTTTCGGATGCATGG
TCAAAAGTGCTTGAATTAGCTAATAATGAAAATGTACCTAATGAGGGTAAGAATGAAAAT
CGCTTAATCGGTATGCCAAGACAAGCATTGTATGTATACCAAACTGATGGTATTTTCCAA
AGTGCAGATGAAGTGGCTGCATATTATGAGAAGTATTATTGGAATGCGGATCATTCAGGA
CCGAAAGCTAATAATATTCTTCCTGCACCTCAGGAGGCATCTACTAATACACTTCGTCCG
GGGGCTCGTAAAGTAGTCGATTTGAATGGTGACGGTGCTATAACAAAAGATGATCTTTAC
TATGCAGGAGATATGGCCCCTCGTTTGACATTTGGCTTTAAATTGGGATTGGAATGGAAA
GGAATCGATTTCTCGGCTTTCTTCCAAGGAGTAGGTAAACAAGTATTGTTAAGAGGTGGA
TATTTGGCTGCTCCATGGACTACAAATTATGTTCTGCAAAATAAAAACTTCGCAGGGAAA
ATGTGGAGTGAGAATAATCGGGATGCAGAATATACTATTGCTTCACGTGACCAGAATTTT
AATAAGTGGAATTATAATAATAAAGATGTCAGTGTTCAGAATAATCGGTATGTCCGTTTG
AAATCTTTGGTAGTGGGGTATTCATTGCCTCAAAAGTGGATTTCAAAAGCCGGACTCAGT
AAATTGAGAGTTTACTTCTCCGGTGATGATCTTTGGGAATGGACAAAAGTAAAGGATGGA
TATGATCCGGAATATGGTGAAAATTCAAATAACACATTCCCGTTCAGCAGATTGCTGACA
TTCGGAGTAGATGTTACATTCTAATAACCTGTTAAAATATAAACATATGAAAACCATAAT
AAATAAATTTTTTCTTGCATCGGCTGTGGTGATGTCATTGACTGCATGCAGTGACTTTCT
TGATAAAGAACCGTTGTCTCAGGGAACAGAGGCTATTGTGTTTAAGACTCCTGAACATTT
TGAACAGGCAGCCAATGCTTTATATAATGTAATTGGATGGAAAAATCTGGATAATAAGCC
GTCATACGGTGATATAATGGACCGAGGGACGGATATCAGTGGATTAGGAAGCAATGGAGG
TGGTTCGGCACCGGAAGGAAATTGGAGTTGGGATAAGCCTTATTCGCATATCCGTACTTG
CAATATATTGTTGGAAAAGGCAGAAGCTTATGATGGTAGCCAAAGTGATATTGCCCAGTC
TGTGGGGACTGCTTATTTTTTTCGCGCATGGCAGCATTTTTATTTGTTGCAACATTTTGG
TGGTGTGCCTATTTCAGACCATGTGTTGACTGTTAGTGATGGAGTGTTACAGGCCCCGCG
AAACAGTCGGTATGAGGTGGCAGCCTTTATTATGTCCGATTTAAGAGAGGCTGTAAAGCG
TTTGCCTAAAGAAACGGAAATTCCGGAAGGAAGCAAAGGAAAAGTAAGCAAGGAAGCTGC
CAAATCTTTTTTGGCCAGAGTATTGCTTTATGAGGCTACGTGGGAAAAGTATGTTCCTGC
TATCAATTATGATTTAGATGGTGATGGGACTTCGCAGGGGGCAGGAACTGTTAAACCGGA
AGGATATCCTTCTATAACCGATATGTTGACAGAAGCAAAGCAGATGTCAAAAGAGGTGAT
AGAAGAAGCTGAAAGTGGAACTTATAAGTTGTGGGCAGAATGTGATTCTTTGAGTTATTA
CTATTTGTTTAATATTGATGATAAGGGTGGAAATATTCCTAATTTCAAAAGTGCTGGAAA
AAGTACGAATAAAGAATTTATTTTCTCAAAAAAATATGACTACGATCTGAGTCGTGGTGG
TATTAATTTATCGCATTCGGTCATGGTAGGTGCAGCAACGGGTATGAGTGCTCAGTTTGG
TGAATCTTTCCTTTGTCGTAATGGACTTCCTATTCGTATCAGTTATACAGGTAGTATGTC
TGATGCGCAGAATAATCCAGAATTCGAGGGATATGCAACATTTATAGGTGAATATCGTAA
TCGTGATTATCGTTTTGTTGGTTGTACTTTCTTACCTGACCGTGTATCTTATAGTAGCCG
TACTGAAGATGGACGTCAACGTATGGATGCTAGTCAACCTTATCCTACTCCTGTGTTTCC
TAAGGACAATGATCATTATGATCCTACTGATCCCGTATATAGTAGTTCTTGTGCAGTCTT
CCATCCCACAATTAGAAATAATAGTACAATGGGGGGATACAGCAGCCGTAAGTATTTGAT
TGAAGGGGCAAATCGTCCGGATAATACAGAATCTGCAGATTTTCCATTGATTCGTTTGGC
AGAGGTGCATTGTATTTATGCCGAGGCGACTTGTGAATTGAATAATGGAAACATTTCAGA
TGAAGATCTTAATTTCTCTATTAATAAAAATCGTGCTCGTGCTGGAGTGGCTCCTTTGAC
CAATGCGTTAATTGCTAATGTTTGGGATGCTGGTTATTGGGATCATGCTACAGGAAAAAC
TATTTGTAAAAAAATGAATATGTTGGATGAAATACGTAGAGAGCGTGCATGTGAACTTTT
TGGTGAAGGCTTTCGTATGGACGATTTGAAACGTTGGGGTATTGCGCATATCAACCTGAC
TGGCCGTAAACTGGGCCGACATGTTTTGAGGACAGCATACGAAACAGAGAAAGCCAATGA
TGCCACTTACTTCGGTGAACCTTGTTATTATCCGGAAAAGTATCCTTTGCTTTATGGGCT
TTATGAGGGCTCTGATCCTAACGACCCTGACTATGGACGTTCTATA
>aot2015-NO05_SRR1761680_USA_scaffold_2292 id=199205975 bin="aot2015-NO05_SRR1761680_USA_UNK"
ATAAGCTCCCTGTGCAATTCTGTCCGTCGCACAAATAAGAGCAGCCGGTTTCTTTAATTT
TTCTGTAAGTTTCTCTACATTATGGATCGCATCTTCATAAAAAAAGCTTGTCTCGATCAC
TTCTGTTGGTTCCTTTCCACAGGAAAAAAGTCCATCAATCACACCTCTTTGGCGTTCTCC
TCCTACTGCCGGATCCTCTTTAGAAACCCATAACAGATAAACTTCTTCAAAATCTTTTTT
TCCAATATATTCTCCAATTTTATATCCAGCATTATAATCATCATTTATAATCGAATTCGC
TCCCGGAAAACGTTGTCCAAGAAACAAAATAGGAATCTGCAGTTTTTCTACAACTTCCTC
ATATTCCTTCGTACTGCCAGTCGCAAGAACCATAATCCCATCTACATTCATATTTTTTAA
TCGCTCAATACTTCTGATTTCCTCTGCTATTTTATTTCCCGTATGCATAATAAGAGGCGT
ATAATCATTCTTCTTAAGATATTCCACGATTACTTCCACAAGTCTTGGTGTTGTTACGGA
ATCAAAACCTGGAACTGTCAGCCCAATTACCCGGCTTTCCTTTGCCTTCAACCTTGCAAA
AACATTCGGCTCGTAATTATTTTCTTCAATAATCTTCTTTATCTTCTGTCCCGTAGACGG
TCTGACACTTCCACCGTTTAAATATCTCGACACCGTACTTTTCGCCACCCCGGACATTTT
TGCTATATCATTAATCGTTAACTTTTTATCCACTTTTTCACCCTCTATTCCCTGTTTTTA
TTTTTACCTTTAACATATTTTTTAAAATTCTCTTTCTTCTAATCCAAGAATGTCCCGGAA
TTCTTAAGCCCCCTGTAGCACCGGTTGGGACACATCTAATGTATAATTATATATCGAATC
TATTTTCTTTGTCAAAGACTTCAAACTTATGTTATAATACTTTTTAAGAAACTAGCTGAT
TAGTAATTTATTTTTAAGAAAAGAGGATATTATCATGAGTGAATCAATGGCAGATTTTGA
AAAAGAAATTGATGAGTCCCTGAAAACTCTCAACGTTGTAGAGAATGAAGGCGAGGCTCC
TGAAGAAGAAACTGGATTTAATGCCTGGGATAAAGTTCAGCAGTATTTAGAAGATGGCAC
TGTTCTCTCCTTAAAAATCGGCGGTATCGTGAATAAAGGAGTTATCGTTTATGTAGATGG
ACTCCGCGGATTCATCCCTGCTTCCCATCTTGAGATCGGTTATGTAGAAGATACAAACCC
ATACCTCGGAAAAACGGTAGAAGCAAAGGTTATCACAGCCGATCCTGAGAAGAACCGTCT
TGTATTATCTGTAAAAGAAGTCCTTTACGACAAAAAGCGTGCAGAAAAAGAACAGCGTAT
CAACGCAATCGAAGCTGGTGCTGTTCTTACCGGTAAAGTAGAATCTCTGATGCCTTATGG
TGCATTCATTGACCTTGGCGATGATATTTCCGGTCTGGTACACATTTCCCAGATTGCACA
GAAACGTATCGAGTCTCCAGCAGAAGTATTAAAAGTTGGACAGGAAGTTAATGTGAAAGT
ATTAAAAGTTGAGAATGGCAAGATCAGCCTCAGCATGAAAGCTTTAGAGGAAGTTGCTCC
TGAAGAAGATACAAACGGAGAAGAAACTGTAAGCTATAAAGACGAAGGTGATGCAACCAC
AGGATTAGGAGCATTACTGGCAGGACTTAAGCTGTAATCTTGCTTGATTAGACAGACGAA
AAAAGAAACTATCCCCTATCCCATCTGCTCTGTAGTCGCTGTATTTAAGATGCTCATCCG
CATCTTAAACACGCTCCGAAGCCGCATCTGGGATAGGGGATAGTTTCTTTTTTCTGACTG
TGCAAATCGGCAGTTGGGAACGTAAGTGGTAAATAGTCCGTATCTGGATTTTACCTCCAA
CCAGTGCCATAATAGTCCTATGATTATTAAACGTCTTAAAAGTTCAGGACTCAACTTTTA
GGACTGGTTAGGAGGCATTTCCTATGAGTTCTATTACTACAGCGGTTGCTGCTGACTATC
ATTTGCAGCAATGGGTTCAGTTGGTTAAAGTATGAATTTACACTACTCTCAAACACATGG
ATGCGTGGATTAAAATTTTGACAAGTTTTTCTACCATATGAATTTACACTACTCTCAAAC
TGTTCTACTCGTTTTCCATGCTCTTTATCCGTTTTTCTACCATATGAATTTACACTACTC
TCAAACTATTATATGTGCAGATGTTTTTGAATGGAAGTTTTTCTACCATATGAATTTACA
CTACTCTCAAACTCACGCAGATGCGGTCAGAAATTTATGAGGGTTTTTCTACCATATGAA
TTTACACTACTCTCAAACGAATAACACAATGATTAGCGTAAACGGCTTGTTTTTCTACCA
TATGAATTTACACTACTCTCAAACCTCCCCCTTTTCCCCCTCGCTGCGGGGCATTGTTTT
TCTACCATATGAATTTACACTACTCTCAAACCTCAATTTTTAAGTCATGCCACTACGAGA
CACGTTATATTTCCATATGGCTTAGTGTATAACACACTTATCTTTATCAATTATATACTT
ATTTATGCCTAATGGCAATCTGTTATCATCATTTTCTATAAGCACTATCGTAATACTCTG
ATATTCTGTCCATTTTTCTAAATGATAATAATCACTTTCCTTTAAATAAGCTTTACATCC
CACCAGAAATAATACATCAATTTTTAGGAAATCATAATTTATTTTGGCATAATCTATTAA
CTTCTCACAGAAACTCCCCTCTGGATCTACTAATTTTATTCCTACATTTTTTAAAATATC
AGAAAGACTGTATTCTTCCTCTATGCAAATAGGATATTCCGAAATATTTTTTACTTCGTC
CATAAGTTGTAATAATTCTGCATGATTTTTTATGATTTCATCATTTAATCCACTCATTTG
TATTTGCTCTGTAAGATAAGCAAATAACTTTTTGGAGATTTTAGAATTTTGAAAACTCAA
ATCTCTTGGAGAAAAAATAATATCACATCGCTTACTCATATCAAGTAATTCATTTTCTTT
TCCATAGAAAAGTAATTTTTCCTCTATTTTATGAATTTGATTCCATAAAGTTTCAACTAA
ATAAGTATATTCTTCCGAATCTTCTAAAATAAGTGCATTTATTCTTCCTGTTATCAAATT
ACTTTCTATTCCATTTTGATGACTAACAAATATCATAATATAATCGTCCTCTGGTCTGAA
TCAATAATCGTAGAGCCTTTTTCTCCAACTACATATTCCATTTTGGAATATTGTTTTTCA
GTAATAACAAGCATTTGTACAAGTCCGTCTTTCGGTTTATGTTCTTTTACACTTGCTACA
ATACCATTCGCTACCGTCGTATTTAATGCCAACTTGCTATACACACTTTCCTGCATCATA
GCAAAACCTCTTTTTAAAAGAAACTTTCTAAAATTCCGATATTCTTTTTTATCTTCTAAA
GTAAGTGTCGGCAAATCAAAAAACACAATCACTCTCATAAATCTATAACTCATATCACTT
CATAAAATTTAATTAAAGAAACATCATTTTCATTTAATGCATCAAAAATACTTTTACAAT
ATATTTTTATGGCATTACTGATATACTGATGTTTTCCATCAATCATTACTTCGTCTTCTA
ACATATATATAAAATTCATTTTTTCTTCTGAATCAAATTTCTCTGGCTTATTCTTTACTA
CAATACGGTCAACAAGAATACGAAACGGTTCCATTAGATCAGAAGATAAATTAAATTGAT
TAAACATATTGTTATGAAACAATCCCAACTGGGTAATATATCCATTTGCAATCACTTCTC
TGTTAAAACAGGATAATAAAATTCCATATCCGTAATTTAATGCTGCGTTTATCGCACACT
CCTTACTTCTGGAAAAGTCCATTCCAAATAAAGCATTAAAATAAACCTTTGCTGCATGCC
CCTCTCTATTTGTTTTATCACCTAATTCAATTTCTTCAATATATTGTTTTAACATATCAG
CAGGAACTTTCAATTCATATTTCTTCAAATGTTCACTTTGCTGCTTTACCTTTTCAGCTA
CAATTTCTGTCCATACGTTTTCTTTTACTTCTCGTGTCCATTGTATCTGAGTCCTTATTT
TGGCACTGGTATCATGACTGCCGTAATATGATATTAATTCAGATTGCGGATTATGTTTTT
CATCACAAAATATCACTTTTATTTTATGCTTTGTTAATTCGCTTAACAACATTGTCGTTA
GAGAAACGGCTGTTGACTCAATAATCAACAGACCAATTTCTCCTATAAATATGCGTGTGG
TTGCTTCTGCTTTTCGGACTACCAAATAATCCATCTTATAATCTAGCTTTGCATTACCCG
TAACAACCACCGTTCTCCAACTCATACCAATTCCTCTTCTGTTTCAAACAAACCTGTAAT
AGATTGATTTACCAGCACTAAGCTTCGGGAAGTTAATGTATTCTTTTTTATTTTCATGCT
TCCAGCATTTGCTGATCCTCCAATTGCCTTAAGATTTGCTACCGTTGCTGCATCACATCT
GTACATTATAAGCATTTCTTTGATTATCTGAGCCTTTTCTCTTAATGTTTGTATGTTCTT
GAATTTTTCTTTCCCCTTTTCTAAAGCATTTAGCTGATTTGCCGGTCTTTTTTTATATAT
ACTCGTTCCTAATTTTGATGTTAATTCGTCATATAAACTATTTAAATCTGCATGGTCAAA
GCCTTCAAACATAGATTCTGCTTCATACTGTACATTGTACTCTAAATATTTTTCTACTCG
TCTTATTATTTCATAGTATTTATCATTTAAAATTAATTGTACAGCATTTTTTAATAATAT
ATCTGTTTCATTCGCTCCCCTTACCCTCGCCAAATATCCATCTATCTTTATCAATGCATT
CTTTTTAATCGGATATTTCTTTATAACAACATTTTTATATCCTTTTTTCTGTTCTAAATA
TTCTTTAATTGTATCTGGCTGTCTTTTTGCTATATTAACAATATACACAGGAATTTCTAC
AATATGATTTTTCCGTTCTTTCTTTTTACCATCAAACTCTATAAATGCAAATGCCGATGT
TTTCGGACTGTTATATCCACCATATTTTACTGAATCAAGGGCTTTCTTTAAATTGATTGC
CTTATCATTTCCTTTCTTAACCAGCGTTGCATTAAAGAGTTCTCCTTTGTCATAATAAGT
ATATTCTGTATATAAAATATCATTTCGAGCCATTGTCTTTCTGATTTCATCAATACTGTG
CCCACCATCTTTTACTCCCTGCCAGACAACCGTATTCCCACGTTTTACATTATAATCAAA
TACTCTTCGAATGCTGTAATTCGTACCTCTATTTTCTTTAATCCACTTTCTAGGATTTGA
TGTGAATTTCGCATTGTAAACATTTCCAACTACGATATTTAAAAATGCATCTTTCGCATG
ATGATAATCATTAATCCTTCTAGATTTTAGCATTTTATTATCATGTCGAAAATCTGAAAC
TAAACCTGCTTTCACATAAACAATTTCGGAATGTTCATATAAACGATTCAATAATTCTGC
TACCGCTTTTGATGATTGCCTTGTTTCTACTATTTGTCTTTCAATAAATCCTGACAGCTC
TTCATTAGTGAAATCTTCTGTTCGGGTTAAACGGTCGTATTTCTTTTTAGATATGAAATT
ACCTTTGTACAACGCATTCCAATATTTTTTCATTTTTATGCGAATATCTGATGACAATAA
TTTATTCTGTTTACTATTATTTATCACCTTCTTCGCTAAAACCATATTATCAAGACTATC
ATCTTTAATTTTCGATTGTGGATAAATATGGTCAATGTCCCATTTAGAGTTTTTTTGCAT
CAATTCATCTATATCAATTTCTTCACCAGAATACATGCAACGTCCCATCTGCGTATAATA
TAAATAAAGTTTCTTACTGTTAAACTCTCGTTCCTCTCTGTCTTCAATTTCTTTTGTCCA
GTCCCGAACATCATCTTTGCAAGCTGCATACAACTCTAATAATCTTGCCTTTCTGGAAAC
TGTTCGCTTTTTCTCTTTTTCTCCTCCTCGTGCCATTTCAATAAAGATTCTTTCTGGCTC
ACATTTCATGACTTTTTTAATTTCTTCTGTAATCTGAACTGTCTGCCATATCGCACGTTT
ATTAGCTGGAGACACAATCAAATCTTTTACCGTATTGTCATAACTAACTTTATCAATTTT
CCCTACTTTATCTGCATTAATGGAATCTATTTCTTCTTTAAATGTAAACTGCTTGCTTAA
AAGCTGTGTAATATTGTAATTTGTCTTCCATAAAGCTTCTATAATTGTAAAGCTTTCTCC
TGTTTCCCTATCCGCTCCACGAATCCCATTCAAGAAACTAAGAGAAAAATTCCCCCATCC
ACTATATTTAAAACGACAGATTTTCTTTATCTGATCTTTGCTAAATATATTTGGATATTC
CCGCTCTATCATTTTTTTCATCATTTTGGAATCATCGTCATAAATCGTTTTCCACTTGAT
AATATTTTCTACGATATCCTTATATTTATCTTTCTCTATCTTTTCTCCTAAAATTTGTTT
TTTGAAATCCAAATATGAAGTTAATGAAGATTTGAAATCTATATCAAAACCGCTAATATC
TTCTAACGCTAACTCTTCATCCTCTTTCTTTAGATAATTAAAAAGTCCTTTCCCAGTAAC
TTTTGCTTTTGTACAAAATAATTCTTTATAAAGTTCCTGCTTTAACTTTACAGAAATCTT
ATTTCCACGAATTCTTAAATTATTCAGTTCATTTAATACCATATATCTTGAATATAATAA
CGAATTCTTCGGCAAAACATCTTCTCCGATAAGATAGGTACATTTATTTGTCATGCGCTG
AATAAATTCTTTATTGGACTGCTCCAAATCTACCATTTCTTCAAAGTTCCATGGATAAAT
CCTTCCCTCTTGCTTACGAACAATCCATGAATTAGCTCCCTGTTCTTTATGACGTGTACT
AAGAGGTCCTACATAATATGGGATTCTAAATTTTGCAATACTTATAATTTTCTCTGCTAC
TGTCCCATATTCATCTTCTTCATTCAAAAATGGCAAATACTTCTTAGCATTATCTAAAAT
TGCTTTCAATTCCTGAATATGTACCTGATTTGGAATCGTTCCATTAGCCGTTGTTCTCGC
CAATGGTAACAAGGTTTGATTTTTCACTTCAATTTTTAATTCTTCTAATATATTCTCGTC
TTCTTTCTCTGGCTGTATTTTATCCAGAATTTTCCCTAATGTCTTATAAAAATCTTCTGT
ACTACATTTTTTCATCGCATAGCTATGTCCATTTTTATAAATAGAACCAATATAATTTCC
ATAACCATTCTTTTCATCGAAGCCATTAAAAAATTTATGATACATTTCGGAGTCGCAGTA
TTTTCTAATAACTTCTTTTAAAATACATAAATTTTCCTTGTGTTTGTTATATGCATTAAC
TTTTGCAAAGGACAGATAATCCTCTCCTGCCATAATCTCAACTAAGACACTCCAATCATA
CACCGCCTTTATCTTTTGTATCACATCTGCATAATCTGGATATTTTTCTTCCAAAGCTGC
ACTAATTGTATCTTCATATTTAGGCTCTGTAAATGAAAAACTACTTGTATCTATTTCTTC
AAATTGCATATCAAAAATACTATTTATATTTCCTTTTAATCCAGTCAACCATTTACACAA
ATTAGAAACGATCGCTTTACAAGTTTTCTCATCCGTTTTATCTTCACATGGTCCACATTC
AAATATTTGAATAAGTTCTTTCGCTTTCACAGATTTTTGTTTTTTCCTATCGCTCAAAAT
TTCTTCTAATCTCTCTATATCATTTATCTCAAGTTGATATTTAGAAATCCCATTAAATGA
ATTTAACATACTTTCACAAACAGAGGATAATTTTTTCACATCACTAAAGCTTCCATTAAT
TAAAAAATGTCCTCTATTTTTCAATATATGATGACATGCCAAATATACCAGACGTACATC
ATGTACTTTAGAATTTTCTATTAATTCCTTTCTTAAATGATATATCGTTGGATACTCTTT
ATAATATTGAATATCTGTATAATCTTTATCTGTAAATAACGGAAATTTCTCTCCTGTAGA
CTTGTCTTCTAAATGTAATCTACTTTCATTTAATCGAATAAAAAATGTAGGGTCCATTTT
TGCAATTTCTTCTGCAAATAACTCCTGTAACAAATCAATTCTCTGTTTCTTTCTGGAAAG
CCTACGACGATTCGAACGACTTATTCTTCGCTGCTCTGCTGTTTCTCCACCTTCAAATAA
ACGAATTCCCCACATCCGCTTACCAGCATATTTACAAAGATTATAATTTTCATCTGTCAC
AGCCCATCCTACAGAATTCGTTCCAATATCCAATCCTAAATAATATTTTTTACTCATTTG
TACCTTTCTCCCTTCTTGACAAAAGACTTTACTCCCCCTATAATAGATATATCTCAATAG
ATTACCATATGAGATACACTACATGTTCAAATAACGAATTTTCGTAGTCACCCTTCGGGG
TTCCACGCGGTTGTGGACTAAACTCGCTTAGGCGAGTTTTTTTATTTTTATACATTTCAC
TTTATTATACCATACATCTTATATTTACCAATATTAAAAATTAAATCCTGATTTGTAAAT
TTAGTATAGACAAAAAAAGAAAATATCCCCTATCCCATCTGCTCTGTAGTCGCTGTATTT
AAGATGCTCGTCCGCATCTTAAACACGCTCCCAAGCCGCATCTGGGAT
>aot2015-NO06_SRR1761681_USA_scaffold_491 id=199246722 bin="aot2015-NO06_SRR1761681_USA_UNK"
GGGATAGCTCAGCTGGTTAGAGCGCATGATTCATAATCATGAGGTCCCCGGTTCAATCCC
GGGTCCCGCTACACAAAACAAGGTATTTATGAATTTGTTTCATGGATATCTTGTTTCTCT
TTTATTTATATTGGACTTATTTTTCTTTTCATATAGAATCACATTTGAATAATTTTATGT
AGATTTGTAGATACAAATCAATCAAAGTTGTAGTTTTTGCTGAATTATGAAAAACGCATC
CTATATGGAAGGGAATTTGTGGTTATATAGATTATATTTTAGGGTGGTAATTTTATTATG
GCTACCTGTATCCTTATCGGCCGTTGACCTTCCGAATTTAACTTTTCGTACTATTACTAT
TTCAGACGGCCTGTCTAACAATATTATTAATACTATTTATAAAGATAAAAGAGGCTTTAT
TTGGTTGGGTACCCAGACCGGATTAGATCGTTTTGACGGTATCAATATGAAAAGTTTTCT
TCAGTTTTCAGGACGTACCATTTTTTCCATAGCCGAAACAGATTCTGTTTATTTGTGGGT
GGGTACAGATAAAGGATTATGGAAACTCGATAGGAAAACAGACCAAGTGGAATCGGTCAC
TTTAGATACAAAATCGTTGGAAGTTAGATCAGTCTTTGTAAGCCAGACAGGTCGATTGCT
GGTTGGAACCACTCATGGACTTTTTATCTATCAAGAGAGTGCTTTCAGGAAGGTGCTTTT
CGGGTCAAATGCTTTGTCTTCTATCAATTTTATCACTGGCATTGTTGAAGGATATAAAGA
TACTTTTTGGCTGACTTCACAAGGTGGTTTGATTGAATATAATATTGAAACCGGTCAATC
GAAAGTCTATACATATCAGGATGATGAGAAATTTGTTAGTTATTTTTCCTGTCTGGCTCT
TTTAAAAGAAAAGCTATATTTAGGAACGGCCGGCAGTGGTATGCTTGTTTTTGATATCGG
TAAGGCGGCTTTTTCTATTTGTCCTGAAGTGGAAAATGGATATATAAAAAGTATCATTAC
TGTTAATGATGAGATATGGGTGGGAACAAATGGAAGCGGTATTAGAATAATCAGTGCGTC
TACAGGAAAAGAGTTATCGGCTATAGAGCATACTTCGAATGCGGATGCTATTTGTTCTAA
TGCAGTTTATTCTTTATTGAAAGAGGATGATATGCTTTGGGTAGGTACTTACATGGGCGG
ATTAAGTTATACTCCAGCTCATGGAAGTTTCTTTTCTGTTTATTCTTATCCAGAGCTTTT
TAATTCTTATAATATGAATGTACGTGCTTTTTGGGTGGATGCAGATGGGAAAAAAGTAAT
AGGCACTCGTGACGGACTTTATTATATTTCTGAAACGGAACAAAGGATAAGGCATTATAC
ACATCGGAATTCCATTTTGCGTTCGGATATAATTTTGTCTGTAAAACCTTTCAATCGGGA
TTTTTTAATTGGAACGTATGGAGGGGGCTTGTACTTGCTTCACAGGAATACGGGTGAACT
TTCCTTTTTTCAATCAGATCAATGTTTTATGCAAGGGTCATTTAATGGATATGAAAGGGA
TGGAAACAATAAATTATGGATCGGCAGTTCCAAAGGTGTGTATGTATATGATCATTTGAC
AGGGGAATATGAGGTTTATAACAGTCGTAATTCTTCTTTGTCAGTTAATTCTGTTTTTTC
ATTGAAGGCAGATTCGAAGGGCAGGATGTGGCTGGGCACAGGAGGGGCCGTTTTTATGTA
TGATAGGGCTGCTGGGGTATTTAAATCGGATGTTTTTCCGGAGCATGTTTTACCATATAC
TAAAAGGGTACGATTCATTTATGAGGATAAAAAGAAGAATTTGTGGTTTTGTGATGATAA
GGAGGGGGTGGTTAAGGTAGATGAGTCTTTTACGACATTTGAACACATCACGATCGATGA
TTTCTTACCGAATAATTCTGTGATGAGCATAGTGGAAGATCCTAAGAACGGCGGATTATG
GTTTGCTACTCAGAGGGGGTTACTATATATAAAGGAAGAGGAAAATTATCATAAGATTTT
TTCGTTATACGATGGCATTCCCGGATATATTTTTAATTCTCCGGTACAGATAACGGATGA
TAATACAATTTGGTGGGGAAATGAATGCGGATTGGTCTGTTATGATGCGGCAAAGAGCTG
GAGTGAGATAGGAACAAAAGAGGTCCAGCCTCCCGTGATTACTTCCATTTCAGTCGCAGG
CAGACCTTTGTGCCCGGGAGAGACATTAATGCCCGTTTCTGCTCCATTTATAGATGAGGT
GTTTCTGTCTGTAAATGATAATAATATTTCATTCACTTTCTCAGCCTTGAATTATGCAGT
GGAGAATACGGATTTATACGAGTATTGTTTGGAAGAATATGATAAGGAATGGAAAACTTT
GATGAAAGGAAATCAGGTTTCTTATACAGAACTTCCTGTTGGCGATTATATGTTTAGGGT
CAGGGCGGCTTCCAATCCTGCAGCAATAAAAGCGGTAAGGGTGGTTGTTGCCGGAAATAC
GCCTTTTATAAGATGGATTGTGGTGTTAAGTGTAGTCGTTTGTTGTATTCTTATTTATTT
TTACTCCGGGTTATTGGGGAAGTATCGCACAATGAAGGAATATATAAATAAAAAGACGGA
ATCATCCGAAGAAAATCGGAAAGAAAAATATCAAAAATCAAGGATGGAAGAGAAAACGGC
CATGCTCATTATTGGGAAACTGAATGAGTGTATGGAGAAAGATCGGTTATATTTGAATCC
TGATTTAAAGTTGCAGGATGTGGCAAAAGTGGTGAAATGTAATACTGGAGAGTTGTCCCA
AGTGTTGAATATGTTTATGAATATTGGTTTCACGGATTATGTTAATAAATATAGGATAGA
CGAATTCATAAAAAGAATACAGGATAAGTCTGCTTCCAGATATACCTTGGTTTCTTTGTC
GGAACAATGTGGTTTCAGTTCTCGTACTTCTTTTTTCCGTTCGTTTAAGAAGTTTAAGGG
AATGTCACCTGCCGAATATATAAAGGAACATGGGATATTTATTGAGTAGCGTTTGGAATA
GAGGCGTTACTCTAGTGATTGGATAGAAGAAGAGAGTTCCATATTTTTTTGGAACTCTCT
TCTTCTATTATGCAATTTGTTGATTCATAGTGTTGTATGATCTTTTTTGTCTCATTTAGT
AGGTTGGGATTAATCCTGCTTTACAGAATGGTTGAAAAGACATTTCAGTTTCTAATTTTG
CTGATAGAAAAATATTTTTATCCATTAAAGAAACTGATATGATTATGAAAAGCAGAACTT
TTTTTATTCTTGTTTTTATCTTTTTAGTTAGCCTAGGATGTTTTTCGTGTAAAACGACTG
CTACTGATGATTTTTCTATTGATTCGGAAATTGCGTATTGCCGGTCTCAGGCTATGCGGA
CGCTGGTTTCTATTCCTTCGTTAGATAAAATTCCTAATTCCATGGATTTAGATAGTATTA
AATGGCGTTATACACAGGTAGGCTCTTGGACTTGTGGATTTTGGCCCGGTATCCTTTGGT
ATTTATATGAGGATACTAAGGATAATATGTGGAGGGAAGCAGCAGGGAAAGTAACCGATA
TGATTGCTCCCTTGGCTTACAGGAAAGCAAAGAGTCATGATTCCGGTTTTATTATGATGT
GTAGTTTGGGCAACGGTTATCGTTTGACAGGAAAACCGGAATATAAGGAAGGATTGCTGC
ATGCCGCAGATTCTTTGGCTATGCTTTATAATCCTGTTGTGGGTACTATTTTATCTTGGC
CTGGAATGGTGAAAAAAGAAAACTGGCCGCACAATACTATTATTGACAATATGATGAATT
TGGAACTTTTGTTTTGGGCTGCGCGGAATGGAGGGGGGCAGTATTTATATGATATTGCCT
GTAAACATGCGGAAACGACTATGAAACATCAATTCCGCAAAGATTATTCATGTTATCATG
TAGCGGTGTATGATACGCTGGATGGTCATTTTATAAAAGGAGTTACCCATCAAGGATTGA
GTGATGATTCTATGTGGGCCCGTGGACAGGCATGGGCTATTTATGGATATACCATGGTAT
ATCGTGAAACACATGATGTACGTTTTTTGGATTTTGCCCGGAAGGTATCGGATGTCTATT
TGTCCCGTATTCCCGAAGACATGATTCCTTATTGGGATTTTAATGCTCCGGAATTATCCT
CAGGTGAACCGAAAGATGCATCGGCTGCTGCCATAACGGCCTCTGCCTTATTGGAACTTT
CCACCTATATAAATAATAGTGATTCTGCATCTTTCTATCGGAATAAGGCTGTGGAAATGC
TTCAGATACTATCTTCTCCGGCATATCAGGCTCGCAATAAAAAAGATGCTTTTTTATTGC
ATTCGGTTGGGCACATGAACAAGGGATGGGAAGTTGATGCTTCTATTAGTTATGCAGATT
ACTATTATTTGGAAGCATTGGTACGATTGAAACGTTTGAAAGAGAAACAATCTGTTTTGG
CTAATTTATAAAATCATTGTTAATCCGTTCATATTATGAATACACAATCTATTGATATTA
GTCTTTATCAAAAAGGGGATATAGCCTTGGAAGATATTTATAAGAAATTTAAGAATTGTT
TTATGCGGTATGCGGGCAAGGTGTTATCTAGTGAATTTTATGCTGAAGATGTAGTGCAGG
ATGTATTTATAGGGTTATTTCAGCAGACAAATTATTTTGTATCTGAGGCTGCAGCCTTAA
AATATATTTATGCAGCAATATATAATCGTTGTATTGATTTGGTACGCCATAGGCAGATAG
CGCAAAGATACGAGGAAATCTATAGTAACGAAAAAAATAGAGTGGTACATATAAATGGAT
ATAACGATTTGTTGGCAAAAGAGTTTTTTGTGATTGTGGAGAAAAGGATTAATTCCCTTC
CTCCTAAATGTAAACAGATATTTATCATGAAATTCCAAAAAGAGTTTTCTAATCCGGAGA
TAAGCAGAAACTTAGGCCTATCATTGAGAACAATAGAGAATCAGCTATATATAGCTAGGG
GAGTTCTTCGTAAACAGACGGATAGATATTTATGTTCTTGAATATGTGAGTGATAGAAAA
TATTTTTTCTGTCTTTTGAGTGTATTTTATTTTAGATTCGTTTAATAAGTAAAAAAAGAA
AATGAAAAATAGAATGATTTAATAAATTAAACTTTAAGTACATGCTATGAAACAGAAAGA
CAAATTTTTATTACTTATGGTATTGTCTTGTTTGTCGTTAGGAAATGCGGTTGCAGAGCA
AACAGGTGCAGGGTTGTACTCTCCGATTAATCAAGAAGTATTGCAGAATACGGTGAAGAT
TACGGGACAAGTTATTGATCCAAATGGAGAACCGATAATAGGTGCTACAGTAATGGAGAA
AGGAACTACCAACGGTATTGTAACTGATTTGGATGGTAATTTTAGTTTGACTGTTTTTCC
TTCTCATAAGTTACAGATATCTTACGTTGGTTTTCAAACTCAAGAATTGAATATTGGTTC
TAACCGTTCTTTCAAGATTGTTCTAAAAGAAGATACTGAGCTGTTGGACGAAGTTGTAGT
GGTAGGTTATGGTTCGGTAAAGAAATCGGATTTGACAGGTGCTGTAGCTTCTGTTTCTAC
TCAGGATTTGATAAGAAGTGGTAGAACGGATGCAGTAGGAGCTATGCAAGGGGCTTTGCC
AGGTGTGCAAATTCAACGTTCTAATAGTAAACCAGGAGGGGAATATAATATTCTGATTCG
TGGTTTGAATACAATTAGCGGAAGTACATCTCCCTTAATTGTTGTAGATGGTGTGCCAGG
AGCTTCTTTATCTAACCTGAATCCGGATGATATAGAAAAAATTGATATTTTGAAAGATGC
ATCATCTACCGCAATCTATGGTTCCCGTGCTACTAATGGTGTAGTCATGGTTACTACTAA
AAGAGGTAAGATAGGTAAAGTAAAAATAGATTATAGTGGATATGCCGGATATAGGAAATA
TACGAATATGCCCGATATGATGTCTGGTGAAGAATATGTGCAATTGGCACGAGAGGCTAA
AAGAGCCGGAAATAATAATAAATATGTGGATGATAGTCAGATTTTCACAGCATCAGAGTT
AAAGGCTATTCAAGATGGAAATTATTTTGATTGGGTGGATGCTGTTTCTAGTCCGGCCTT
TATGACAAATCATACTATATCGGCTACCGGAGGTAATGAGATGGCTACTTATGCTTTATC
TGCCGGATATTATTTTGAAGATGGTATGTTGGAGCCTCAAGAATATTCCCGTTATAATCT
GCGTGCTGTTGTGGATGTAGAACCTAGCAAATACATGAAATTTGGAATTAATATGTATGG
AACCCATTCAGTACGTGATACGGGTAACTCTGACTTGTTACAGGATGCTTTTCGTCTGCG
TCCGACTTATCATCCGACTGATTTGGTGACAGGAGAAGAAATGTGGGCTTATTCTAATGG
TCAGTATAATGCGTTAACTACCATGAAGAATGAACTGAATAAAACCAAAAAGTACAATTT
GCTGAGTAACATTTATCTGGCAATAACTCCAATTAAAGGATTGACTTTGAAGACCACTTT
CTCGCCGGATATAAATTTGGAAGAAATTGGCCAGTACAGAGGTAAATACACTAAAGCTAA
TAAAGGGCAAAATAAGGCAACCAGTAATTATGCGAAAAATAGCTATGTAGATTGGGTTTG
GGATAATCTTGTAAATTATAACTTTGAATTGAAGGATCATCGCGTAGATTTGACCGGAGT
GTTCTCTATGCAGCAATCACAAGATGAAAAGTTAAAAGGAATTGGTAATGGATTGTCATA
TAACTCTTTGTGGTATAATTTGGCAGGAGGATCGGCAAGTAATACTTCTTCTTCCGGTTT
TACCAAAACGAATTTGATGTCTTATTTAGCACGTGCCAATTATGTGTATAAGGACAAGTA
TTTTGTAACAGCAAGTATTCGTTTTGATGGTTCGTCAAAATTAGCTGAAGGCAATAAGTG
GGGAAGTTTTCCATCAGCAGCTGTAGCATGGAGAGTGTCAGGAGAAGAATTTATGAAGAG
CTTGTCTTGGTTGAGTAATTTGAAGTTACGTTTAAGTTATGGTCAGACCGGTAATGATAA
TGTAAGTGCGTATCAGACGCAAGGATCTATTAGTGGTGCCAAATATTATACATTCGGTTC
TAGTGAGTCTATTGGATATGTTCCCAATAATTTACGGAATTTGGATTTGGGATGGGAACG
TACTACAGAATATAATGTAGGTCTTGACTTCGGATTTTTCAATAATCGGATTTCGGGTAG
TGTGGAATATTATAATCGTTTGACAGAAGACTTGATTATGAATAAGACAGTACCTGTTAC
TACCGGTTATTCTTCTGTAAAAGCAAATGTAGGGTCTGTTAGAAATGAAGGGTTTGAGGT
AAATATTAATTCGGATAATATCCGTACTAAAGATTTTTCATGGAGAACTAGTTTGAATTT
TGCCTATAATAAGAATAAAATTGTAGATTTACAGTATAAGGAGAATTTGACTTCCCGTGG
ATTGTCTTTAGCTGGTATGAGTGGTGATTATAGTAATCTTTGGATTATTGGTCAGCCTAT
TGATATAAATTATAATTTGATGACATTGGGAGTATGGCAGCTGGATGAAGCTGAAGAAGC
AGCTAAATATGGTTGTAAACCTGGTCAATATAAACCTTTGGATTTGAATGAGGATGGTGT
GATTGACGATAAAGATCGTGTGATTGATGGTAAACGTACTCCGGATTGGACAGGTGGTAT
GACTAATACATTTACATATAAGGAATTTGATTTGTCATTTCAAGCAGCTTTCCAAGCAGG
GGCAAGAGCTAGAAATCAGTTCTATGTTTCGTATGCATTGGAAAACAACAATCTCAATTT
TAATAATTTAAGAAAAGATTATTGGACTCCGGAAAATCCTACCAATGCTTCTGCACAGCC
TAGTAACATGGGTACTTATCGAAGCAAGGCAGGATCATGGGGAAATGCAAAATCGGAAAT
GTCACATACGATGTTTTCCAGTAATTTCCTTAAGATTTCTTATATTACTTTGGGATATAC
TTTTAAACCATCGGTTCTTGAGAAAATGAAATTAGGCAATTTGCGTTTATATGCAACAGT
TCAGAATCCATTTATTTTCTGTGCAAAGGATGTGGTTGATCCTGAACAGTTGAATGTCAG
CATCAATACATCGGATGCAATGACTCGCAATGTAATATTTGGTATTAATTTATCATTCAA
ATAATTAGGATAGTATGAAAGCAAAAAATATATTTACTAAAGGTTTCCTGTTGGCATCTG
TGTTTGCTCTTTCGGGATGTTCGTCTTTTCTGGATGAAAAAAATTGGTCTAGCCAGTCTG
CTGAAGAATATTATGCTACGGCTGAAGGATATGAGTCTCTTATTAATGGAGCCTATTCCA
CATTAAAATCTGTTTATAATACAACCAACTATTTTCTGTTGACCCAACTTGGTACGGATT
TGGGGACTCAGAATGACGGAACAGCAACCAATGCTTTAAATCAGTATACAGTAGATTATA
CCAATGATAATGGCACTGTCTATAATCAGTGGAAGGTATTATATGAGTCTTTGAAAAATG
TAAATGCTGCTATTGGTCGTGCTGCTATGGTAGTTACAAAGGATCAAGATATTTTTGATG
GTATTGATAAAGAAATCTTGGCCCAACGGGTTGCGGAAGCTAAGTTCTTGCGGGCGTTAT
ATCTTTTTGAAATTGTAAAAAATTGGGGGCAAGCTCCATTGATCTTGGAAGAACCGACCT
CACCTTCTACAACTTCGCAATTGGATAGTGGATCTGATTTTTACAGACAAATTCTGGCAG
ATTTGCAGGACGTTATGGATTCTTCTCTTCCCATGAAGCAGACTTCGGCGAATTATGGAC
GTGTATCAAAAGCGGCTGCTAAACATCTTCGTTCTCTTGTTTATTTGACTCGAGGATATC
AGAGTTATGCAGAAGCTGATGATTTTAAAAAGGCTTACGATGATGCTGTAGATGTAATTA
AGAATTCCGGACATACATTATTGGATGATTATGCAATGGTTCATCGTCAGGCAAATGAAG
AGAATGATGAAATTATTTTCAGTCTTAACTTTTCTGCCGGAGCAGGATGGAATAATAATA
TTCAGACAGAATTCTATTTGTTTGTTTATCGTGAAGGTTGGACTGATTTGGGCTTTTCTT
CAATTTATTGTAATGATTATGCTTCTGTTATGCCAACCAAATATAGTTATTTATTATTTG
ATTGGAAGAAAGATAGACGTACGGAAGTTACTTTTATGAGTCCATTGAATGGTGACCCGG
CTACTTCTATAGACGGACGTGCTTATGGTAGAAATTGGTTTGAGAGTACAAATGGGGTAA
ATGTGGCAAAGGGTGATACCGTAATTTATTTCCCTGTTCCCGGAGAGAGTGGTTATAAAC
AATATACAGATGCTGAAAAAGCGGCTGCTAATAATCGTGGACGTTTTTTCTATAATTATC
CTGAGGGTTCTTATGCTGATGCTGGAAATGATGATTATTATAAAACCGGTTATCAAAGCT
TTAATGCAAAATCACGTGTTTGGCTTCCTGTTTGGAAATTTAAAGATTGTAATACCCGTT
ATAACAGTTCGGGAACAGTAGAAAATGGAACTCGTGATATTTATTTGTTCCGATTGGCCG
AAACTTACTTAATTGCTGCTGAGGCTGCTGTTAAAATGGGAGATAACTCTAATGCTTTAT
ACTATATAAATCAGATACGTAAACGTGCCATGAATAATGCTCCGGAAGGTGGACTGCAAG
AATATGTTGGTACTGTTACATTAGACAATGTATTGGATGAAAGAGCATTGGAACTTTATG
GAGAAGCACCACGGTGGAATGACCTGCAGCGTACAGGAAAATTGGCAGAAAGAGTTTTGA
AATACAATTGGGATGTCACTAATATTACAGGTGGATTGATTCAGACCCAATTAAGTGAAG
CTACCTTTAAAAGTAAATATGGTCTTCGTCCTATTCCTGTTACATGGTTGAATACTTTAT
CCAACGGTCAGGAATTAGGAAATAATCCGGGTTGGGAGTAATTGAATTATCTTAATATTA
TAATAAGTTTATAGCGTATTCTTCCTTTTTTGTTGATCTATAGTAAAGACGGTTTTTTAA
TCTGTCAATGACATAAAAAATAGAGAGTACGCTATAAATGTATAACTTTGCAAGGTATAA
ATAGTTAGTATGATGAAAAGATTATATATAGGTGTATTATGGATGGTATTTTCTTTATCC
ATCCTTCAGGCAAAAGAGATAAAGATGTCCTCGCCGGATGAAAAGTATCAGTTTACTTTA
AGTGATGAGGGTGGGAACTTGCATTATTCTTTGAATTGGAATGCTAAAGAAACGATAAAA
CCATCTTTATTGGGTATTAAGGCTAATACTATATGGCGTGATCATTTGTCATTAGGTGAC
ATGACAACTGCCGAACAGGATACTGTCTGGCATCCTGTATATGGAGAACGTAGCACCATA
AAAGATCAGTATAAAGCTTGGTCGGTAGTCATTAACCGTCAGAATTCTCGTGACAAGTTG
GTTTTGGATATACGGGCGTATAATGAAGGGATTGCATTCCGTTATCGGTTTCCCGGCGGA
CAATATTTGAAGATCACAGATGAATTTACTGAATATACTTTACCGGAAGGAACAAAAGCT
TACTTTACATCCAGGGCTCAGACTCCTTATGAATTTCTCCCATTGGAAGGATGGCCCGGT
GAATCAGACCGTCCGTTGCTTTTGACATTACCTGAAGGTCCTTACGTATGTCTGGCTGAA
GCGCAAGTGGTAGACTATGTGCGTACAAAATTCAAGTTATCGACAGAAAAAAAGAATACG
ATTCAATCTGCTATGTATGGTCCCGTAGAAGATATTGCTCCTTATCATACTCCTTGGAGG
GTGATTATGTGTGCTGATAAACCGGGACAAATATTGGAACATAATGATTTGATTCTGAAT
TTGAACCCTTCTTGTAAAATAAAGGATACTTCATGGATAAAACCCGGAAAAGTGGTGCGT
GAAGTGACATTGACTACAGAAGGAGGAAAAGCTTTGGTCGATTTTGCCGTGAAACGCAAT
CTGCAATATATTCATTTTGATGCGGGATGGTATGGATTTGAATATGACAAGGTTTCTGAT
GCTACTACAGTGACATTAGACCCTCGTAGAAATCCGGATATAAATGCTTTGAACCTGAAA
GAGGTGGTAGCTTACGCTAAAGAACGGGGTATAGGAGTTATCCTGTATGTTAATCAACGT
GCATTACAACAGCAATTGGATGAGATTCTTCCGTTGTATAAGTCTTGGGGGATAGCGGGT
ATTAAATTTGGTTTCGTACAGGTGGGATCACAAGTATGGACTAAATGGATGCATGAAGCG
ATCAAGAAATGTGCTGATTATGGCTTGATGGTTGATGTACATGATGAGTACCGTCCTACA
GGGTTCAGTCGTACATATCCTAATCTGATGACTCAGGAAGGTATCCGAGGTAATGAGGAA
TTTCCTGATGCAACACATAATGCTACTCTTCCCTTTACCCGGTTTATAGCTGGAGCGGCG
GATTATACCATTTGTTACTATCGTCAGGATTTCGGTCGCTTGAATGCAGACAAGGATAGT
TATGGTGTTCCTCGTTCTAAATCTATCCAGACCACTCCTGCGCATCAATTGGCTTTGGCG
GCAGTTTATTATAGTCCGTTGCAATATATGTATTGGTATGATAAACCATCAGATTCTCAA
GACGAACCCGAGTTGAAATTCTTTGATGATGTATATACTACATGGGATGATACAAAAGTG
TTGCAAGGGGAGGTCGGTGAATTTATTACTATAGCCCGTCGTAAAGGAGAGGAATGGTTT
ATCGGTTCGATAACAAATAATGAGAAGCGTGTTTTATCTGTAAGCTTGGATTTCTTGCCC
GAAGGAAAGAACTACATAGCGGAAATTTATACGGATGGGGATAAATCAGTGAAAACACGT
ACTAAAGTCAGAGTTTCTACTTATCGTGTGAGCAACAAGACGAAATTAAACTTTTGTTTG
AAAGCATCCGGGGGGGGGGCAGTTCGTTTAGTTCCTGACGATGGAAATATAAAATCTGTC
AAAAACTATAAGCAGCAGCGGTTATGAGAAAGTTTAAAATATCAGTCCTGTTGAAATTGG
GTTTCTATTGTCTGTTTTTGAGTATAGGACTTGAGATGCAGGCCCGAAAATTTGTGCATC
CGGGAATATTACATACAACAAAAAGTATTGAGCGGATGCGTGCTCAAATCGCTGATAAGG
AATATCCTGCCTATGGTTCTTTTGAATTATTGAAAAGTCATCATTGTTCTCAGGCGGATT
ATCAGCCTTTCGGACCTTTTGAAATCATTTCAAGAGATGGTGAGTTTCGTCATACAAAAT
CAAAAATGGAGCAAGACTTTAGTGCAGTCTATCAGAATGCATTGATGTGGGTTTTGACTG
GTGAAAAGACTCATGCCGAGAAATCTTTGGAATTATTGTTAGGCTATGCCGGAACACTTA
AAAGAATTCCGGAAACGAATGATGCCCCTTTGTTGGTGGGGTTGGAAGGATTAAAGATTA
TTTATGCTACTGAAATACTGCGTCATACTTATAAAAAGATGACAGTTGTTCAGTTTAATG
AGATCAGTAGAATGATAAGGGAAGTGTTCTTGCCTGTAATGGAAAATTTTTACCATCGTA
AGCCTTATACAAATGGGAATTGGGGACCTATTGTGACTAAAGCTTATATGGCAGCTGCTA
TTTTATGGGATAATGAGGAAATGTATAATAAGGCGGTTGATTTTTATCTTCATGCCAATG
ATAACGGAACAATAGCTCATTATATCAGTGGGGATACCGGTCAGATACAGGAGAGTGGTC
GTGATCAGGGGCATAGCATGTTGGGTATAGGTGCCCTGGCAACTGTTTGTGAAATAGCTT
GGCAACAAGGTGATGATTTATATTCGGCTCTTGATAACCGGCTTATGAAAGGGTTTGAGT
ATGTCGCAAAATATAATTTGGGGTATAATGTTCCTTTTGCTGTGTGGAAGGATGTCACAG
GAAAATATAGCAACTGGACTGAGATATCTAATAAAGGAAGGGGTAGATATATGCCGATTT
TTGAAATGACCTACAATCATTTTGTTATACGGAAAGGGATGCAGATGCCTTATACGGAAC
AGGTTCTTCGGCAGATTCGTCCTGAAGGATACGATCGTGATCAGCCTGCTTTTGGTTCTT
TGTTGTTCAATGAAGCGGGGACTAAAAAGAATTATGTTGACTTGGTAAATCCTTTTGTTG
ACAGTCACCGTTCCCGATGGTTTTTTTTCAGTTCGGCATGTCGTCCGTTTGGTATGGTCA
GCCTTAGCCCTGATACGGATACCGAGCACTCTTGGGGATCAGGATATCTGTATGACTCAA
AACAAATACGCTGTTTTAGTCATGTTCATAATTGGCAGATGTCCGGTGTGGCGGTGATGC
CTACCGTTGGCGAGTTTAAAGGGCATTTGGGTATGAATGCTTATCAATCGGCTTTTACTC
ATGATGGAGAGATAGCTAAACCGGGATATCATAAAGTGAAACTGACAGATTATGACATAA
CAGCAGAGTTGACTTCTACTATGCGCGTAGGCTTTCATTGTTATACTTTTCCGAAAAGTG
ATGCCAGTTATATTTTATTTGATACGGGAGCGTTTTTGGCACATGGACCTACAGCTTATT
CGGAGGTTTGGAAAGTAAGTGATAAGGAAATAGCCGGATGGGAGATGATGGAACGTACAG
GACGTCGTCCTAAAGATACTCCTGTTTATTTTTATGCACAATTGAGCAAGCCAATGGATA
AGGTTGTATCTTGGCGCGAAGGCCGGATAGAATCTAATAGCAATCCGGAAAGAATATCAG
GTAAGAATGCGGGTATGGCAGTCCGATTTAAAACAGAAAAAGACGAAAAGGTGATGCTGA
AAGTGGCGATTTCATATGTCAGTGTAGAACAGGCACGTAAGAATATGTTAACGGAACTGT
CAGGCTGGGATTTTGAGCAAGTAAAGCAGTCTTCTTTTTCCGAATGGAATGATTGGCTTG
GAAGGATAGAAGTGGAAGGCGGTAGCAGAGAACAGCAAATAAAACTCTATACGGATTTGT
GGCATGCCTTATTGGGACGCCATGTAGTCAGTGATGCCGATGGACATTATATGGATATGA
CTTCCGACTTTCCGCGCATACGGCAAATTCCTTTGGGAGAAGATGGAAAACCTTTGTATA
ATCATCATAACTTTGATGCATGGTGGGGAAGTCATTGGTCACTGAACATACTCTGGTCTA
TGGCATATCCTGAAGTTATGGATAATTTCTGTAATACAATGATAGATATGTATCAAAACG
GAGGTCTGATTCCCCGTGGACCATCAGGAGGAAATTATACGTATGTGATGATTGGTGATC
CGGCTGTTTCTTTTTTTGCTTCGGCTTATAATAAAGGAATTCGTAATTATGATGCGGAAC
TGGCTTATGAAGGTTTGCGGAAAAATGCTTTTGTGGGAGGTATTCGCGACCATGCCGGTT
ATGAACATAGCAAGACAGCTTATTCCGGTGGCATGAAATATTATGAGGAATGGGGGTATG
TGCCTGACGGACGGAAAGATGTTGAAGGGATGCATACTACCGGAGCTTCCATGACATTGG
AATATGCCTATCAGGATTGGTGCTTGGCACAGATGGCGAAAACAATGGGGAAATTACAGG
ATTATGAGTTTTTTATGAAGCGGTCAAAGAATTATCGTAATCTTTGGAATCCGGAAAGTG
GTTATATGCAACCTCGTGGAGAGGATGGCAACTGGTTACCTTATTTTGATCCGTTGGAAT
TGACAGAAAAAGGAGGATTTTGCGAGAGTAACTCTGCTATTTATTCACACTATGTTCCAC
ATGATATGGCAGGATTGATAGAACTTTATGGAGGTGCCGACCAGTATGTTAAGAGATTGA
ATGCTAATTTCGAAAAGAGTGAGTCGTATGGGTTTTTCCGTTCTAATAAAACAAAGGAAG
GCAATTGGACAGATTATGGTAATCAGCCGGGGACTGGAATGGCTCATTTGTTTAGTTATG
CAGGAGCACCTTGGCTTACTCAGAAGTGGGTGCGTAAAGTAAAAGCTGCTTATTGTGATG
TGACTCCCTATGGAGGCTATCGGGATGATGAGGATCAGGGACAGATGGGGGCTTTAGGTG
TTCTGATGGCAATCGGACTGTTTGAGGTGGATGGTGGTTGTGCGGAAAAGCCTTTTTATG
AGATTACTTCTCCGCTTTTTGATAAGGTTACTATTCATTTGGACAATCGTTATTATTCCG
GAAAGACTTTCCAAATCATAACGAAAGGAAATTCAACTGATAATATGTACATTCAAAATG
CTTCCCTTAATGGGAAAAAGTGGAATAAATGTTGGTTTTATCATGAAGACTTTATTAAGG
GGGGGACTTTGGAGTTGAAATTAGGGGCAAAGCCTAACAAAAAATGGGGTGTAGAAGAAC
TTCCTCCTTCATTTATATCTTCAAAATAGAGATTAAAAGATTCTTGTTCAAAACATCGGT
AAAGGATCTGTGAACATAAATTAGATGTGAACTGATTATTTACCGATGTTTTAATGAAAT
ACTGTATTTATAGGAATCTGAATATTCCTGTCATTCCATGCTGAGTTAAAATGGTGGGAG
GTTTAGGGCGTTATTTCGAACTGACCATGTAATCTGATGTCTGTAGAAGAAGCTCCGAGC
ATTACTTTGAAACTACCCAGTTCCACACGGAAATTCATATTTTTGTCCCATAATCCTAAA
TCTTGTGGTCGCAATCTGAAATGAACAGTTTGTTCTTCTCCAGCTTTCAGACTGATACGT
TCAAAGCCGCGTAATACTTTGGTATAAGTGGTAACGCTGCTGATTTCATCCCGTAAATAA
AGTTGTACTACTTCATCTCCTTTTATTTTTCCTGTATTTTTGATTTTACAACTTACATGG
ATATCTCCTTGTACTCCTTGGTGTGATGGTGATATATGTAAATCACTGTAAGTAAAAGTA
GTATAACTTAAGCCATGCCCGAAAGGATATAACGCTCCGTAAACGGAAGTAGAGGAACTT
TCGTCTGACCCTGGTTTAAAGGGAAAAGCAAAAGGAATTTGCCCTACAGATTTAGGAAAA
GTAACTGCCAGTCTTCCCCCCGGATTATAATCGCCGAACAAGGCTTCGGCCACAGCTTGT
CCGCAAAATTCTCCGGGAAACCAAGCATGTAAAATGGCAGGTATATGAGCTGCTGCGTAA
TTTATAGAAGAAGCGCGTCCGTCGAGCATTACTAGAATGATCGGTTTCCCGGTTGCACAA
ACAGCTTTTAAAAGTTCTTCCTGCCGTCCGGGAAGGTTAAGGCTGGTTCGTGAACGATCT
TCCCTGACGGTCAGTTCATTCCCTTCTAATACCATGACTACCACTTCGGCTTGTTTAGCT
GCACGAATGGCTTCTTCCATTAATTGGACTTCTTCCGCAGTTTTCGGAAAATCAAGGATT
TCACTTTCTGGGAAATGAGGATCTATGATGTCACATCCTTTTTTATAGATCACTTCTGTA
TGAGGCAACAGTTCTTTTATACCTTGGTAAACGGTTTTAATAGGAGCATTGGCCGGACCG
TATCTGCAAATCAATTGAGTCTGTTCGTTGGCGTTGGGACCGATAACAGCAATGGAACGG
ATAGATTTGGATAAAGGAAGCAGGTTAGTTTCATTTTTTAGTAATACCAGCGACTGACGG
GCAGCTTCCAATGATACAGCTTGGTGTTCCTTACTATGGACTATTTGTTCTGCTTGTTTA
CCATTGCCACGATAGGGATTGTCAAATAAGCCTAGCCGGAATTTGATACGAAGTATCTCG
GCTACCCGTTTGTCGAGAGTCTCCTGAGAGATTTTGCCATTATCAACAGCTTTACGAAGA
GGCAAGATAAAATCGGCAGGCGGAGTGAAATGGGTACGGATATTCAGTCCGGCATTGACC
GCCTGTGCTATTCCGTCTTCGTATGTATCTGCTACTTTATGCTTGTTGGAGATAAATTCC
ACAGCTTCACTATCCGATACTACGTATCCTTTAAATCCCCATTCTTGACGTAATATTTCG
GTCAGAAAATGGTAGCTTCCCGTAATGGGTTCCCCGTCATAGTCATTATAAGAGCTCATT
ACTCCCAGCGCTCCGGCTTCTTGAAATGCCATCCGGAAAGGTTCTATATATAAGGTACGC
ATTTCTCGTGGGGCTACGTGTGGGTCGGTTCGTGTCTTTCCGTCACGTCCGCCTATCGGG
ATACTATAAACTGCAAAATGTTTCGGAGTAGCTACCAGATTATATTTTTGCAAACTGGTA
ATCATTTGTTTTCCTAATTCTCCTACTAAATAAGGATCTTCTCCGTATGTTTCTACACAT
CTTCCCCAGCGAGGGTCTTGGGCGATATCAAGAATGGGAGAATAGATGTTGGTATATCCT
AATGCCACTGCTTCTTTAGCTTCCACTTCTCCGATACGGGCTATTAATTTTTTGTTCCAG
GTGGCACCCTGTCCGCACTGGGCGGGGAAGTAGGTTGCCCGGTCATGACATAATCCGCGA
ATACCTTCATTGGTGAAATCTACTGGGATACCTAAACGTGTTTTTTCTACAAACCAGCGT
TGAATGGTGTGTTTGGCATTCACATGTTTGGCGTATGGAAAAGAATATTCGGACTTGAAA
GCCCCTAATCCGTTATGTTCTTCATCTATGTTTCCTATTCCGTCTTTCCATACTTCTGTT
TTCCAATTGTTTTGAGGCAACGCATCTTTTAGTACGCGTCCTGAACCGTAAAGTGTGGCC
ATTTGACAGGTTTTTTCTTCTAGTGTCATTTGTGAAAGCAGGTCTTGTACTCTGTCTTCC
AGCGGGGCTTTAGGATTTTCATATAGATCCATTTTCCCGTTCTTGTTGAAGTCTATCCAT
CCTTTGTGGTAAATTCCGTCCGGTATGCCCCCTGATATTGGGGTACAGAATAGGAAAGTG
ATTGCTACAGATAAAGTGTGTTTATTCATGCTATTTAAGTTTTGTATATGTATCTAATAC
GTACAAAGATAGGTTTTTACTCATTTCTTTGGAAGATAATTTTAGAATAAAGTTGAGTGT
TTCTTGATTCTGATTCGTTTTTATAATAAACAATGAAGATAGCTATGAAACATGTATTTT
TATTTGGAATATTCGGTTGGCTTTTATCATTTACGCTTGTTGCACAAACAGGAATTTGGC
AATGGTCTGTACCCGTCCATAATTTTAGTACTCATCCCAAAAATCCTGAGTCAAGGGCTT
ACTTGTGGATTCCCGGGCAGTGTGAACAAGTAAAAGCAATCTTGGTTGCCCAACACAATA
TGGAGGAAATTTCTATCCTTGAAGATGAGGCTTTCCGACAACGTATGGCTGAGCTTGATG
TTGCTCAAATATGGGTATGTCCTTCTTTCAATCATGGATTTGATTTTACGGATGGGGCAT
GGGAAACTTTGGATGGCCTTTTGGCAGATCTTGCTGAAGAATCTGGATATAAAGAGTTGT
CTACAGCTCCTTTAATAGCCATAGGACATTCGGCTGCTGCTAGTTGGCCTTATTATCTTG
CTGCCTATAAACCGGAACGTACATTGGCATGCATTTCTGTCAGTGGTCAGTGGCCATATC
ATCGTGATCGCTGGCTATGTCCGGATATTTGGGGAGAACGTAACATCAATAAAATTCCTT
GTCTGGAAACCATGGGAGAATATGAATCAGCACATACATGGAGCAATGAAGGTTTGAAAG
AACGTAAGGAGCATCCATTGCTGCCTTTAAGCATGTTGGCCTGTCCTGCTGAAGGACACT
TTGCCTATACTCCGGAAAAAGCACAATATATAGCTCTCTATATCAAGAAGGCAATGCATT
ATGGACACGTAGATCCGACAAAGGAGGGATGGTTGATGGAGCGATGGAAAAAAAATGAAA
AGCCTTCATGTATTCCGGCACCGGTAAATCAATTTAAAGGGGATCCTGCACAAGCATTTT
GGTTTTTTGATCGTGAGATGATAGAGGCTACTTTGGCGTATCAATCCCGATATTACGATA
TGAAGCCACAATTGGTAAGTGTGTCTCAAAACGGAAAAACAGTATCCCAACAGAATACTC
ATTTACAAGTTCACCCGGCTTTTATACCACAGGAAGATGGTATCACATTTCAATTGACCC
CTGTTTTTTTGGATACTGTTCCAGGAGAAAGTCCCCGACTTTCCAATTGGACTGATTTGC
CTGTTGGGGCATCTATTGGTCATGCTGGAAAAGCTCCGGTCCTGCAGATGATTACCGGCC
CAGTTGTTTTAGTTGATTCTGTGACATTTCGAATACAATGGAATCGGGGAACTTTATGGA
CGGACAAGAAATCGGATATTGTTTTTTCAATAACTCATCCGGGAGATGAAGAATATAAAC
CGGCTGTTCAGCAAGCTCAGATGATAATTCCGGTTAAAAATACGGAAGGACAGCAGCAAT
ATATTAAGTTTGCAACGTTACCGGACATAAAGCGTGGTACTAAGTACGTTTCTTTATCTG
CTGTTTCCAGTTGTGGCTTGCCGGTAGATTTTTATGTGGAATCGGGACCGGCTTATGTGG
ATGGTAATCGATTGATATTAACTGCTATTCCTCCTAAAACCACCTATCCGGTAAAAGTAA
CTGTAATAGCATGGCAATACGGAAAAAACTCTGATCCTAAGATAAAGACTGCAGAGCCGG
TAAAGCAAACATTTTATATTCGGTAACTTTAAATTTGAATGGAAGAGGCGGATGATAAAA
TAATTCATTTGGATTGAGTGGAATAGCTTTATGATACGTATTTTTGTGAAAGAGAATGAA
TAGAATTATGAGAAAGATCGTTTTATGGATATGCTTGCTTGTAACAAGTGTATTATATGC
ACAGGAAACTTCCTTATCGGTGAAACTGTCACAAGGTCATCCCCGTTATCTGACGGATAG
TAATGGCAAAGTTGAAACGCAGAAGTTGATAAAGGAAGAACCGTGGGCACAGGAAGTGTT
TGAAAAGTTAAAGCAACGGACTGACCGGTATGCTGACCGAGGGCCTGAATGGCTTACTTC
CCGTTTGCAAATGTATTGGAAAACTCATGCAACGGAGGTATATATTAAAGGAGAATATTA
TGATCATGCAGGAGGAGAGAAGGCGCCGGCTCCTACGGTGATGTATACCGGTGCACGCAG
TCATGCAACTAACTATGTACGTCCCAAGCTGGAAGATTTGAAGCCTTATCAGGAAGATGC
TCGGGGAATGTATCTGGCAAATGGGACGTTGGAAGGCAGACCGTACGAATGGGTGAATAT
CAGTAAAACCGGAAATATCATCCAAAGTATTAATGTAGAGATACTGGGTATCGCCCGTGA
TGCCGCTTTTCTTTGGTGGATGACCGGGGAGAAGAAATATGCTGATTTGGCAGCTTCGGT
ATTTGACACTTATATGACGGGGATTTATTACCGGAATGTTCCCAAGGATTTGAATCATGG
ACATCAGCAGACTTTGGTGGGTATGAGCAGTTTTGAAGTCATTCACGAGGATGCTGTGAA
TGCTTTGGTTCCATTGTATGATTTTTTATATGATTATTTGAAAACCGATAAGGCTGATAA
GATGGACATCTATGCCGGAGCATTCAAGAAATGGGCGGATAATATCATTGATAATGGAGT
GCCGCATAATAACTGGAATCTGATGCAGGCACGTTATATCATGAGCATCGGCATGATTTT
GGAATCTGATGCTTCTTATCCGGATAAAAAGGGAGGCGAGTATTATATTGATTATGTGTT
GAATCGTTCTTCCATCCGTCAATGGTCACTGAAACAGCTTGCTGATTATGGTTATGATGC
TGAAACCGGTATTTGGGCTGAATGTCCGGGTTATAGTCAGGTAGTTGTCGGGGATTATAC
GGATATGGTCACTATCTTTGACCGTAATTTGGGTATGGACCTGACCGAGGAGATTCCTGT
CATAAAAAAAGCGGTGGCCGCCGACCCGCAATATTTGTTTCCGGATTGTATGACAATGGG
TTTTGGCGATACACATCCCGGTAAATTGAATCCTGCTATCTTTGCCCGTATGGTAGCTAA
TGCCCAGAAACATGGTAAAAAATATCAAGAAAGACAATTTACTGCTATGTTGAAGTTATT
TGATCCCGATGCCTCCAAACCGGCGACTGAAAAGAAAAATGTGAGGGTGGCGGTAACTTC
TTTTTTCAGTGACAAGCCTTTGGTAATTGATGATAAGATACCTGCCGGTGATATCAATGA
TTATGTAACTCCTACTTTTTATGCTCCCAATGCCAGTTGGTTGGTGCAACGCAATGGCAT
GGACAAACGTCATAGTTTGATGATTGCCCAAAATGCCAGTGAAGGGAATCACATGCATGC
CAATGGCATCAGCATGGAACTTTATGGAAAAGGATATCGTCTGGCACCGGATGGAGGTAT
TGGCTTGACCCTTTATTCCGGTTTGGATTATTTGGAGTATTATAGTCAGTTCCCTGCACA
CAATACGGTTTGTGTAGATGGAATCTCTTCTTATCCGGTTATGAAAAGCAATCATGCTTT
CAAATTATTGAACTGCTACCCCGAAGCAGGGATGAAAGTAGATTATCAGCCTGTGAGTTA
TAGTGAAGTCTTTTTCCGTGAACCTGAATCACAAGCTGATCAAAACCGTATGATGAGTAT
TGTGACTACAGGAGAAAAGAACGGATATTATGTCGATATTTTCCGTAGCAGGAAAGTGGA
GGGAGGAGATAAAATGCATGATTATTTTTATCATAATATGGGACAAACCATGAACTTGAC
TGCTGCTGATGGGAGTAGCTTGTTTCTTCAACCAACGGAGGAACTGGCTTTTGCTGGGGC
ACATATATATGCCTATTCTTATTTGTTTGACAAGAAAAGTGCCGAGACCTCCAAAGATAT
TAAAACAATGTTTACTATACAGATGCCGGATGAGGATAATATCAGTATGAATATGTGGAT
GAAAGGTGCTCCTGAACGTAAAGTCTTCTCGGCTTTGAGCCCGATGACTGAAGGATTGAG
CCGGATTCCGGATATGCCTTATGCTATCAAAGAGCAACCTACGTTGACTTTTGTAGCCCG
CCAACAAGGTGAAGCTTGGAATCGTCCGTTTGTAGCTGTTTATGAACCTTCTTCGGTAAA
GGAGCCGGGATGTATTTCCTCCGTTACTTTTCCAGAAGTGGAAAGTGGTGTGGCTGGAAG
TCATGTCGGAATTTGTATTCAACAAAAAGAGGGGCGTGTGGACCGGATTATTTCTTCGGA
TGATGCAGGTCATTTGTGTAAAAGTGGAGAAATGACTGTACAAGCTGCTTATGCATTGTG
GGGAAATAAACAAGGCGATGATTGTATTTTCTTTTTGGGAGGAGGTACACTATTGAAAAC
TCCACATGTTGAAATAAGTTCATTGACAGTAACAGATGTGATGTTGGTGTATAAAGAGGG
CGTTTGGAAATATGCAGCTTCTGCACCTTGTAAAGTCAGGATGAATGGAAAAGAATATAA
TTTGTTGCCCGGACATGATTTACGCAAACTTTGATATAAACTTTCTTTTATAAAGTAATC
TTTTTAAATCATCATCCTTTCTTTTTCATACAGCAAATAAGAAGTGGATGATGATTTTTT
CTTTTTTTGATAGGGAAAATATATTCCCTTTTCACTATATTTGCATTATTTGATAAACAC
GAGGTTCCAAATATGCACAATGTAATGAAAAACATTTTAAGATTTATATTTATATTGTTT
CTTATATTCTTGTCTTTACCCATTTTCTCTCGTTCCTACGCTTTTCGTGGCTTGTCTGTA
ACTGAGGGATTATCAGATTTAGTGGTAAATGCCATCTATAAAGATTCTTTAGGTTATGTG
TGGTTGGGGACCGGCAATTCGTTGGAATGTTTTGATGGAATTCATTTCAAGCATTATCTT
ATTCCGGGTTCAGATGAAAAATTGAAACGGGTAAATGCCATTGCTGAGATGCCTGGCAAT
GAATTGTGGATGGAATGGTAGTGGATTATGGCGTGTTAGCAAGCAGAAAAATAGTTTGGA
GCCCATTGCCCGTGAAACGATAGGATATGCTGTGCGCTCTCTTTTACATGATGGGAAAGG
AATACTTTATATCGGAACAGAAAGGGGGCTTTTCATTTATAAAGGAGGTAGCTTGAACCA
AATTATGATAGATCCTAATATGTTGTCGGCGGCGAACTCTATTGGTGGCTTGAATTTGGG
AGAAGATGGAATACTTTGGATGGCTACGGAGAATGGTCTTTATTCTCTGCGACTTTCAGA
TAGAAAAATAGAGGCTTATCATAATGTGATGGAAGAGAAGCATGTTTGTTCTTTTAAGAA
TATAGCTAGGATTGGGAGTATGCTTTATTTAGGAACGATGGGGCAGGGAATCATCAGTTT
CGATACACAAACTAAAGAATTTGCTCGTTTTGTTGATGTAGGTTGTAATGTAATTTCTTC
TTTATCCGGTGATGGGAAAAGCCTTTTGTATGTGGGAACCGATGGTAACGGAGTTCATTT
TGTATCAACGGATAAAAAGAAAGTTGTTCGTTCCATGCGTCATGAAACAGGGAAGGATGA
AACTTTGCGTTCTAATTCCGTTTATTCTGTTTTGGTTGATAAAGAAGGTTTGATTTGGGT
AGGATTCTATCAGCTGGGGTTGGATTACACATTATATCAGAGTGGGCTGTTCTCCACTTA
TACGTATGCTCCTTTTTTTGATTCCAGAGATATGCCAGTACGTGCACTTGCTATCAAAGA
GAAAGAGAAACTGATTGGATCTCGTGACGGACTTTTTTATATTGACGAAGAAAATCATCG
TTATAAAAGTTTCAAGGTTCCACAGTTACGCTCAAATATGATTTTCAGTTGTCTGTATTA
TCAGAATGAGTATTATATAGGTACATACGGTGGTGGAATGTATGTTTTAAATCCTGCGAC
TTTGACACTCAGAGATTTTGAACCGGATGGAGGAATGCCTTTTAGTAAGGGACATATTTT
TTGTATCAAGCAGGATCGTGAAAAGAATTTGTGGATAGGAACATCTTTAGGAATATTCTG
CTATAAAGACGGCAGACAGATAGCTCATTATACCAGTGCCAATTCTAAGTTGCCAGAAGG
GAACGTATATGAAATCTATTTTGATTCCACTCATAAAGGATGGATATGTACAGAGAATGG
AATGTGCATTTGGGACCCCTCTGCCCGGACATTGAAAACCGATGTGTTTCCTGAGGGATT
TATTCATAAGGAAAAAATAAGAGTGATCTACGAAGATTCCAACCATGATCTTTATTTTTT
TCCGGACAAAGGCTCTCTTTTTATCTCTGATTTGTCTATGACTATTTTTAGGCGTTTGCA
GCCGGGGACTCCTTTGGATGGGAATGATGGTATGTTTATTGTAGAGGATCGTGAAAAGTG
GTTATGGCTGGGAACTAACAATGGTTTGTTCCGGTATGATAAGAAAGACCATTTTATTCC
TTATAATTTTGTTGATGGTATTCCCAGTTCCATTTTTACTCTTTGTCCGCCGGTACGTGA
TGAGAACGGCATTTGGTTTGGAAACTCCAAAGGGCTTCTGTATTTGGATACAGTGCGGAT
GAATCAGAGGAAATCCGTTCCCTATTCGGTTGCCATAACAGATATATGTGTAAATGGAAA
ATCTGTAGTGCAATCTGTTGTGGGAGATGGCGGCAAGAGTGAAATTTCATTGGAAGCTTC
TCAGAAGAATGTTACCTTTTACTTTTCTGATTTCAGTTATACGGCACCTGCTTTTATGTC
ATACGAATATCAATTAGAGGGTGAGGATACCGGATGGATGGCTTTGACAGGTCGTTCGGA
TATTACTTATTATGATTTACCGTCCGGTAATTATACTTTTAAAGTAAGACAGATGGGGAA
TCCAGAGTCAGAAACTCAGCTAACGGTTAAAATAGCGTCTTCTATTAGTATATGGAGCAT
AGTGTTCATCGTGATAGCTGTGGTGACCGGAAGCATTGCTGTCCTTTATCAAAAAAAGAA
AGAGGTGGAGAACGAAAGGGAAGAACTGATGCCTGACTCTGCTAAAGTTATAGAAAAGGA
GATTCAGCCAGTTGAGGAATCCCATATTGTAGCGGAAGAGAAATACAGGACAAATAAGAT
AAGTGTGGAGGAATGTAAACGGTTGGCTGAGAAATTGGAGATTGTTATGCATAGAGAAAA
ACCTTATACTAATCCTAATTTGAAGATTGCCGATTTGGCTGTGTCCATTGGCACATCATC
TCATACTTTGTCCTATTTATTTAATCAGTATCTAAACCGTAATTATTATGATTATATCAA
TGATTATCGCATAGCTGAATTCAAGCGCTTGGTGGAGAAAGATGAATATGCTAAATACAC
TTTGAGTGCTTTGGCTGAGTTGTGTGGGTTCAGTTCAAGAGCTTCTTTCTTTCGATATTT
TAAAAAAGCGACTAATATCACTCCCAATGAGTACATCCGAAGTATTGGGAAAAACAATGA
ATAACCTCTCTATTTTTTGTTGAGAGTCTCAAATTATTATATGATACTGAGTGTGTCAAA
TTCTTAATCTGTTATAAACTAGCGGATTAGTCTGTCTTTGGTCTAGGGTAATGATATGAG
ATTTATTAGAATAGAAAAAGTGTTTTTCTTGTCCTTCTACCTTCTATATTTGCATTCGTA
AATGTAACCCAAAAAGCTGAAGACATGAAAAACATATCCATGAAATCTACTCAATTAATA
GAGGATTCTTATACGAATTATCATCATTCGGTCTATCTGTATATCTATTATAGGATAGCT
CATAAAGAAGAGGCGGAAGACTTGGCTCAAGATGTGTATGTACGGCTGATGGACTACGAT
CGGATGCTCTGTGCAGAGACTATTAAGTATTTTATTTTTACTATTGCTCGTAATTTGGTA
ACTGACTATTTACGTCGTTATTATAAGAGGCAAGAAGTTACTTCTTATTTATATGAGCAT
ACGGTTGCTTATACAAATGAAACAGAACTTCGTGTGGTGGCCAATGATTTGGAAGCGTGT
GAGAAATATAGATTGTCTTTGCTTCCTCCACGGCGTCGTACTATTTATGCAATGAGTCGT
TTTGAAGACAAATCTATTTCAGATATTTCAGCGGAATTAAATCTTTCGCACCGTACCGTT
GAAAACCATTTAAGGATAGGGCGGCATGAGGTGCGCGAGTTTATCAAACAGTGTATATAA
TAAGAAAACAACAATAAAACTGTTAATATTAAATTTTAAGTTTATGAAAAACGAATTCTT
TAAATTTTCATCGAGAAGAATCTTGTTTTCTACGGTGATGGCTTCTGCCTTGTTGGCAGG
TAGCCCGCAGACTGTATTTGCAGAGGTGAATGGGGTGCAGACTGTTATGCAGACTGGAAC
GGTAAAAGGGCAAGTGGTGGATGCTACAGGAGAACCGGTAATTGGTGCTACGGTACAAGT
AAAAGGCACGACTAATGGTACAATTACCGATTTTGATGGTAATTTTACATTGAATAATGT
TCCGGAAAAAGGCATATTGGTCATTTCTTATATCGGATACAAGACTCAGGAAGTTAATAT
ATCAGGGAAAACAAACGTTAAGGTCGTTTTGAAAGAGGATACTGAGGTGCTGGATGAAGT
AGTAGTAGTTGGTTATGGTGCCCAAAAGAAAGCTTCTTTAACTAGTTCTATTAGTCAGAT
CAAGGGGGATGAGGCTTTTAAAAATAAGGGTATTGCTAATGCTACAGTAGCTTTGCAAGG
TGAAGTTCCGGGATTGACTATTACACGCACTTCTACTCGTCCGGGTAGTGAGGGAGCAGA
GATGAAAATACGTGGTGATATTTCTGTTAATGGAAAATCTTCTCCATTAGTTATCATTGA
TGGTATAACAGGTTCATTGGATGAGTTAAATGCTATGGATGCAAGTGATATTGAAAATAT
TTCAGTTTTGAAGGATGCTTCGGCTGCGATATACGGTGCCCGTTCGGCTTCAGGTGTTGT
ACTGGTAACAACAAAGCGTGGTAAAAAAGGAAAGGCTCAAATATCATATAGTGGCTCTGT
TAGTCGCACAATTAACGGTATTCAGCCTCCTATTACAAATAATCGGGAATGGTTGGATAT
GTTTTATGAAGCTCAATATAATGATGCTGCCGCTTTAAATCCTAGTTTAACTACTGCTGA
TGAAATTCATAAAGCTGTAAATTGGTGGATATTTAATTCTTTTGGTGGTCCTACTTTGGA
TCAATCGGATATTGATCCGGCTACTGGTGCACCAACAGTATATAAGGGGGAAACTCTTTT
TAATGCTCTTCGTGCAGGTAAAGTCTTGACATTACAAAATGGTGATAAAGTGGAACGTTG
GGACCCAAATGTGTATATGATGGATTATCTTTATGGTCAGGCAACTTCTCAAAAGCATTC
GATTAGTATTTCTGGAGCAGATGAAAAGTTTAGTTATCGAGCGTCTTTGGGGTATGCGGA
TAATAATTCACAGTTGAAAGTTGCTAATGATGGAGAAAAAAAATATAGTGGTCGTTTAAA
TGCTGATTATCAAGCGACAGATGCTTTGAAATTTGAAACAAGTATGTCGTATGACAAACG
TGATATTATAACCCCAACTACTGATGTGGGAGCTGGATATTTTGATCCTTGGTTTTGGAC
TGTGTATAATAAAAATGGTCAGGCTTATGATACATTTAGTGGTAACCGGAATCCTATTGG
TGGGTTGACCCAAGGAGGGGAGAAGAAAAATTCATTGACAACTTTTAGAGGAAGTGCTAA
AGCAACTTATGATTTTTCTAAATGGGTAAAAGGACTTTCTATTTCAGCTTCGGGGGCTTA
TAAGACTGTACAGAGAAATATGCAGGAAGTGAAGAATAAAGTACAATATTATGATTGGGT
AGGTACACAGACTGGTAATAAGCAAGGTCCCGGACAATTGAAAGAAGAAATAGCGAAATG
GGAAAACATTACTTTAGGTGCTTTTGCTAATTATAATCGTACTTTTGCTGATGTGCATAG
CGTTTCTGCCATGTTGGGTATGACTGCCGAACAAGAAACATATAAAAGGGTAGGTGCGGT
TCGTAAATCCGGTGCTGTTTATCCGGGGTCTGGATTAGCAGATTTGGATGTATGGGTGAA
TGGAAATAATAATGAGGCATATGGTGGACAGAATTCTTGGGGATTGGTTTCTTATTTAGG
GCGTTTGAATTATACTTATGCTGATAAATATTCAATAGAGGTATTGGGTCGTCGGGATGG
GTCTTCTAAGTTGGCGAAAGAACAACGTTGGAAAAATTTTTATTCTATTTCTGGTTTTTG
GAGACTTTCAAATGAAGACTTTTTAAAAGATGTTTCATGGTTGAGTGATTTGAAGCTGCG
TTACAATTATGGTAGAACAGGTAGTGTGGAAGGTATTGACAATTACGAGAGATTTGCTAC
TATCAAAACTGGTACGACTATTTTTGGTGTAAATCCCGGTACGCATACTTCATTGTGGGT
AGACGGTATGAGATCTGCGGAACGTACATGGGAAACTATTGACAGCCACGATGTGGGAGT
GGATTTTGCTTTTCTTAGCAATCGTTTGAGAGGTTCATTTGATTATTTTATCAAGACCAA
TAACGGTATGTTTATTGATGTACAATATCCTTCTATTTTAGGTGCGGCTGCTCCTAAAAC
CAACAATGGTAAGTTTCGTGCCCGTGGTTGGGAGTTGGCTTTGAATTGGAATGATCAAAT
AGGTCAGGTAAAGTATAACATTGGAGGATCTCTTTCGGATGCATGGTCAAAAGTGCTTGA
ATTAGCTAATAATGAAAATGTACCTAATGAGGGTAAGAATGAAAATCGCTTAATCGGTAT
GCCAAGACAAGCATTGTATGTATACCAAACTGATGGTATTTTCCAAAGTGCAGATGAAGT
GGCTGCATATTATGAGAAGTATTATTGGAATGCGGATCATTCAGGACCGAAAGCTAATAA
TATTCTTCCTGCACCTCAGGAGGCATCTACTAATACACTTCGTCCGGGGGCTCGTAAAGT
AGTCGATTTGAATGGTGACGGTGCTATAACAAAAGATGATCTTTACTATGCAGGAGATAT
GGCCCCTCGTTTGACATTTGGCTTTAAATTGGGATTGGAATGGAAAGGAATCGATTTCTC
GGCTTTCTTCCAAGGAGTAGGTAAACAAGTATTGTTAAGAGGTGGATATTTGGCTGCTCC
ATGGACTACAAATTATGTTCTGCAAAATAAAAACTTCGCAGGGAAAATGTGGAGTGAGAA
TAATCGGGATGCAGAATATACTATTGCTTCACGTGACCAGAATTTTAATAAGTGGAATTA
TAATAATAAAGATGTCAGTGTTCAGAATAATCGGTATGTCCGTTTGAAATCTTTGGTAGT
GGGGTATTCATTGCCTCAAAAGTGGATTTCAAAAGCCGGACTCAGTAAATTGAGAGTTTA
CTTCTCCGGTGATGATCTTTGGGAATGGACAAAAGTAAAGGATGGATATGATCCGGAATA
TGGTGAAAATTCAAATAACACATTCCCGTTCAGCAGATTGCTGACATTCGGAGTAGATGT
TACATTCTAATAACCTGTTAAAATATAAACATATGAAAACCATAATAAATAAATTTTTTC
TTGCATCGGCTGTGGTGATGTCATTGACTGCATGCAGTGACTTTCTTGATAAAGAACCGT
TGTCTCAGGGAACAGAGGCTATTGTGTTTAAGACTCCTGAACATTTTGAACAGGCAGCCA
ATGCTTTATATAATGTAATTGGATGGAAAAATCTGGATAATAAGCCGTCATACGGTGATA
TAATGGACCGAGGGACGGATATCAGTGGATTAGGAAGCAATGGAGGTGGTTCGGCATCGG
AAGGAAATTGGAGTTGGGATAAGCCTTATTCGCATATCCGTACTTGCAATATATTGTTGG
AAAAGGCAGAAGCTTATGATGGTAGCCAAAGTGATATTGCCCAGTCTGTGGGGACTGCTT
ATTTTTTTCGCGCATGGCAGCATTTTTATTTGTTGCAACATTTTGGTGGTGTGCCTATTT
CAGACCATGTGTTGACTGTTAGTGATGGAGTGTTACAGGCCCCGCGAAACAGTCGGTATG
AGGTGGCAGCCTTTATTATGTCCGATTTAAGAGAGGCTGTAAAGCGTTTGCCTAAAGAAA
CGGAAATTCCGGAAGGAAGCAAAGGAAAAGTAAGCAAGGAAGCTGCCAAATCTTTTTTGG
CCAGAGTATTGCTTTATGAGGCTACGTGGGAAAAGTATGTTCCTGCTATCAATTATGATT
TAGATGGTGATGGGAGTTCGCAGGGGGCAGGAACTGTTAAACCGGAAGGATATCCTTCTA
TAACCGATATGTTGACAGAAGCAAAGCAGATGTCAAAAGAGGTGATAGAAGAAGCTGAAA
GTGGAACTTATAAGTTGTGGGCAGAATGTGATTCTTTGAGTTATTACTATTTGTTTAATA
TTGATGATAAGGGTGGAAATATTCCTAATTTCAAAAGTGCTGGAAAAAGTACGAATAAAG
AATTTATTTTCTCAAAAAAATATGACTACGATCTGAGTCGTGGTGGTATTAATTTATCGC
ATTCGGTCATGGTAGGTGCAGCAACGGGTATGAGTGCTCAGTTTGGTGAATCTTTCCTTT
GTCGTAATGGACTTCCTATTCGTATCAGTTATACAGGTAGTATGTCTGATGCGCAGAATA
ATCCAGAATTCGAGGGATATGCAACATTTATAGGTGAATATCGTAATCGTGATTATCGTT
TTGTTGGTTGTACTTTCTTACCTGACCGTGTATCTTATAGTAGCCGTACTGAAGATGGAC
GTCAACGTATGGATGCTAGTCAACCTTATCCTACTCCTGTGTTTCCTAAGGACAATGATC
ATTATGATCCTACTGATCCCGTATATAGTAGTTCTTGTGCAGTCTTCCATCCCACAATTA
GAAATAATAGTACAATGGGGGGATACAGCAGCCGTAAGTATTTGATTGAAGGGGCAAATC
GTCCGGATAATACAGAATCTGCAGATTTTCCATTGATTCGTTTGGCAGAGGTGCATTGTA
TTTATGCCGAGGCGACTTGTGAATTGAATAATGGAAACATTTCAGATGAAGATCTTAATT
TCTCTATTAATAAAAATCGTGCTCGTGCTGGAGTGGCTCCTTTGACCAATGCGTTAATTG
CTAATGTTTGGGATGCTGGTTATTGGGATCATGCTACAGGAAAAACTATTTGTAAAAAAA
TGAATATGTTGGATGAAATACGTAGAGAGCGTGCATGTGAACTTTTTGGTGAAGGTTTTC
GTATGGACGATTTAAAACGTTGGGGTATTGCGCATATTAACTTGACTGGTCGTAAATTGG
GTCGACATGTTTTGGGGACGGCATACGAAACAGAGAAAGCCAATGATGCCACTTACTTCG
GTGAACCCTGTTATTATCCAGAAAAATATCCTTTGCTTTATGGGCTTTATGAGGGCTCTG
ATCCTAACGACCCTGACTATGGACGTTCTATAGCAACTTTGGCTGGTAATTTGCTTTATA
CACAAAGGGATTATTTAGATCCTATTCCTCGTCAGCAGATACGTTTGAATCCGCAATTAA
CGCAGAATCCTGGTTGGTAATAAAAACTGAAGGATAAATCGAAAATCAATAGACTGATTT
ATAGTAGTTAGGGTGTGAAATAAGAATATTCTTTAGGTAAAGGATTATTTCATGCCCTAA
TTGATAATGAAATTGTGGTATATTAGAATTGCTGGTAGGCGCTTTGAGTGATTGATAGTT
ATTGAACGTATATTCTAAAATAAATAGCAGACTTTACAAATGAAAAGAATGAGAACATTA
TGCTTGACAGGTCTTTTATGGATGATGACCTGTATTCTTTATGCACAAAACCAGTTGATA
ACTTATACGGTTCCTAGTGACGGGGTGGAGTTGAAAGACGATTTTACAGTTCGGGTGAGG
CAATCTGGCAGTGGATGGAAAGAAGTAGTTACTTATCCGATGAAAGTAGATGAAGTACGC
CAGACGAAGCATCATGTTGAACTAGCCTCAATGGGATATTTTGACTTTTCCGGTCAGGTG
GAAGTTTCCGTTACCTATAATAAAGGAGAAGTAAAGAGTGGCAGGGTGCGTCCGTTGTCG
TATGGTATCACTCCGCAGATTAGCGGCAGTACGATGACTTTTACGCTAGACCGTCCGCGT
AATCTGTCCATTGAGGTAAATGGAGACATATTCCATAATCTTCATCTTTTTGCGAATCCG
ATAGATGAAAATCGCCCGAAGAAATTGAAAGATAAGAATCTGATTTATTTTGCTCCGGGA
ATACATCAGTTACCCGGCGATACACTTAATGTTCCTTCGGGAAAGACGGTCTATGTGGCA
GGTGGGGCCATTGTGCGTGGATGTATCCGTGCGGTCAATGCCCGTGATGTGAAAATTCTG
GGACGGGGTGAGGTGCATCCCGAAGGTCGTGGGGCAGGCATCAGCATTATTAATTCACGA
AATATATATGTGGAAGGTCTCATCACAACCCAATGCCCCACTGGAGGTTCGGACAGTGTG
ACAATCCGCAATGTAAAGGCTGTCAGTTCATATGGGTGGGGGGACGGTATGAATGTATTT
GCCAGCAACAACGTCTTGTTTGATGGAGTATTTTGCCGTAACTCCGATGATTGCACTACC
GTGTATGCTACACGTATGGGGTTTCATGGCGGATGCCGTAATGTGACAATGCAGAATTCT
ACCTTGTGGGCAGATGTGGCGCACCCTATTTTTATCGGGTTACACGGAGATGTGGATAGG
AATGAAGTGATGGAGAATCTGACTTACCGGAACATTGATATTTTGGATCATCGGGAAATG
CAAGTGGATTATCAAGGCTGTCTGGCTATCAATGCAGGTGATAATAATCTGGTCCGGAAT
GTACGGTTCGAGAATATCCGCATCGAGAATTTCCGGCAAGGACAATTGGTGAATCTGCGT
ATATTTTACAATAAGAAGTATTGCAAGGCTCCGGGCAGGGGCATTGAGAATGTGCTTTTT
AAAGATATTACCTATAATGGCGATCATGCCGAATTCTCACATATCGTTGGCTACGACGAG
GAACGGATGGTGAAGAATATTCGTTTTGAGAATCTGAAGATAAACGGTAAAGTTATATCG
GATGATATGACCGGTAAGCCTGCATGGTATAAAACGTCGGACATGGCGCGTTTCTTTGTT
GGGGAACATGTAGGTGATATTGTATTTGTAAAATGAAAAAAGGTAGTTTCAAGCAAGAGC
TTCAAGAAGATTTAAAACTCTGTGGTCGGTGTTTTTTAGAGAGAGCATATAAAAGAAATC
ATCTTTGCGAAATAAAAAGAAAAGGTAATTATTTAGGTAGGATAATTTTTAAAGAATGAT
CCTTTTTGCTATCTTTGTCCATTGAAAATGAATAAATTATATTCTTATGGAATTACAAGA
TAAATATATCCGCTTTGATTGGGCTGTTAAGCGTCTGCTGCGTCATAAAGCTAATTTTGG
TGTGCTCGAAGGATTCCTTACGGTACTGATAGGTGATGAAATTCATATAGTGGAGATTTT
GGAAAGCGAGGGTAACCAGCAAACGGAGAATGATAAGTTCAATCGGGTTGATATCAAAGC
TCTCAATAGTAAAAATGAGATTGTTATCATCGAGATTCAAAATACGCGTGAGCTGTATTA
TTTGGAGCGTATCCTGTATGGAGTGGCTAAAGCCATTACAGAACATATCTCATTGGGCGA
GACTTATTATAAAGTTAAAAAGATATATTCTATCAGCATTCTTTATTTCGATATTGGTCA
TGGAACTGATTATCTTTATCATGGGCAGAATATATTTAAAGGAGTGCATACAGGAGACTT
TCTTCAAGTGAGTACTCGGGAAAAGGATGCCATTGTGCCCCGTATGCCTTCCGAAATTTA
TCCGGAGTATTTTCTGATCCGTGTGAATGAGTTTAACAAGGTGGCGGTGACCCCTTTAGA
GGAATGGATAGAATATTTGAAGACGGGTATTATCCGTCCTGACACGACTGCTCCCGGATT
GGGTGAGGCACGTGAAAAATTGAAATATTATTCAATGACGCCTCAGGAACGCCATGCCTA
TGATGAACATCTTAGCGCTTTGATGATCCAGAATGATGTTCTTGATTCTGCTAAGTTAGA
GGGAAAGATAGAGGGACGATTAGAAGGACGTGCAGAGGGGCGTGCAGAGGGGCGTGCGGA
AGGTCGTGCGGAGGGTCGTGAAGAGGGCATTAAAGAAGGTGTTCTTCGAAATGCCCGGAG
AATGAAAGAAAAAGGATTCTCTACAGAAGATATTATGGAAATTACAGGATTGACATTCGA
AGAGGTTAGTCAGTTGTAATTCCATGTTTGGTTAAATAAATCCACAGGTGGCTTCTTAAG
GGGTATCTGTGGATTTTTTATTTTACGCAAAGGTTTACGTGCTTTTTGTTAAGCTGACTT
ATATTTAGGTCAGCTTAATCTTTTTATTTTTGAGCACATAAATAAACGATTTGTTAACGT
GTAATGAATGACACAATGAAAAAACTCTTCTTTTTAATAGCGGCAAGCTTCTTTTTAACT
TCAGTAGATGCGCAGATAACCGAGCGTGAACGTCCTGCCGAATGGCAGCATTTAGTAAAA
GGCGCACGTTTTATGGACCGTTTCCTTCCTATGCCGGACGGCATTCAGATTAAGGGGATT
TGGGGTACGGACAGTGTACTGAATCGTTATGTGGATAATGGAATAGAACTTCCCGGAGTT
TCTTTTTGGGGAGGAAATATATTGCAGGATACGGATGGTAAATACCATTTGTTTGTGTGT
GGCTGGCCCGAGGATTCTCCGAAAGGGCACATGTTTTGGTCGAATTCTACTGTTTTCCAT
GCAGTAAGTGATCGGTTGGAAGGACCTTTTAAAATTCAAAATTCTGTGGGAAAAGGACAT
AATCCGGAAGCGTTCCGGTTAAAGGATGGCCGTGTCGTGGTCTATGTGATTGACGGTTAC
TATATAGCAGATGGGGTGGACAGCAAGGTGTGGACGTATGGTAAATTCAGTTTTGATTCT
CGTGACCGAAAAATTATAGAGGGGCTTTCCAATTTGACTTTTGCCCGCCGTCAGGATGAT
TCTTACCTGATGGTATGTCGGGGTGGAGGTGTCTGGATCAGTAAAGACGGACTTTCACCT
TATATGCAGTTGACTGACAAACGGGTTTATCCGGATGTGGAAGGCAGATTCGAAGATCCC
GTGGTATGGCGGGATGAGTTGCAATATCACTTGATCGTGAATGACTGGTTGGGCAGAATT
GCTTTCTATCAGCGTTCCAAGGACGGAGTGCATTGGGTGACAGAACAAGGGGAAGCATAC
GTGCCGGGTGTATCATTCCATAAGGATGGAGCGGTGGAACATTGGTTTAAATATGAGCGC
CCTAAAGTTTTTCAGGATGAGAAGGGGCGTGCTGTCCAAATGAATTTTGCCGTGATTGAT
ACCATTAAATGGAACGATCTGCCTAACGATAAACATAGTTCCAAAAATATAAGTATTCCT
CTGAATAAAGGAATGCTATTGTCTGTTTTGAATGAAGAAGAGATCACTCCGTCTACTCGT
ACCATTGAGGTAAAGATTGCTGCCGAATCAGGTTTTAATCCGCAGACAGATGTGGATGTA
AAGTCGTTGCGATTCGGTTCATTTACCGAAGTGAATTTTGGACGTGGTTGCAAGCCTGTG
AAGACCAAGGTTTCGGGCAAAGATTTGATTGTGGTCTTTAAAGCGAAGGGCAGTGGCATC
ACTTCGGATGAATTTGCTCCTAAAATGATAGGTAAAGATAAAAAAGGGAATATGTTGTAT
GGTTATGCCCGTTTGCCATACGTGAATTATCGGCCGGCTCTGCTCTCCGCCCGTCGCCCT
CTGTTTGATAAAGAAAAAGGTGGGTTGAAGGTAGAGATACAGAACTTTGGTTTGTCTGCA
TCGGAACCGACGGAAGTTGAGGTGATATGCAACGGTTCCAGCCAGGGAAGGATTGCTTTG
AAAACATTGCAACCTTATGAGATTGAGTGTCTGATGTTTGATTCGGATATGTTACTATCA
GATGATAACGCATCGTATGAAGTGGTATTCTTTCAGGAAGGAAAAGAGGTGGAACGGAAT
AAATTCTAGAAGATAAGATCATTGTTGATGAGAAAATGGTTAATAGGCTTTTATTTTTGA
GTGGAAAATGCTTATCAAACGTATTTAAAAAGAAAAGCATAAAAATGAAAAAGTTATTAG
CCTTTTGTCTTATGGTGTGTTGTGCGGTTGCACAGGCTCAGTTGGTGACTTATCCCGAAG
GATTGAAAACAGGTATGCCTCATAATGATGATTATACAGTCCGTGTCCGTGTTCCGGGGG
GTGAATGGAAAGACCTGTTTGAATATAATGTGCAGGTGGATATGGATAGGGTACAAGATG
CTTCGATGGTACAGTTTGATATGGGCAGTCCTGTGGAGGTAATGGTAAAAAAGAATAATG
GAACGATTCATGAGGTAGATATTCGTCCGCAGGTAAATGATATACGCTATGTACAATATA
AGAATGTGATTACATTTATGCTTGATAAACCCCGATATCTTTCTGTGGAGTTTAATGGGG
ATAGGTTGCATAACCTTCATGTGTTTGCCAATCCGATGGAAACGGAGACTTACTCGAAAG
AAGAGAAAGGAGTGATGTATTTTGGGCCGGGAGTGCATCGACCTAAAGATTTGCCAAACA
ATCAGATAAGGATACCAAGTAATACGACGGTTTATTTGGCTCCGGGAGCAGTTGTGAAAG
CAAAACTATGGGTGGATAAAGCCGAAAATGTACGTATTGTGGGTAGAGGTATCTTGGATC
ATCCTATTCGTGGCATTGAAATAACAGATTCTAAAAATGTAGTGGTGGATGGCATAACGG
TGATCAATCCGGATCATTACACGGTATTCGGAGGAGGTGCTGTAGGGGTGACAATCAGAA
ATTTGAAATCTTTTAGTTGCAAAGGTTGGAGTGATGGCATTGACATGATGTGCTGTCACG
ATGTATTGATAGACAATGTGTTTATGCGTAATAGTGATGACTGCATTGCTTTATATAATC
ATCGTTGGAACTGGTGGGGCGGTTCGGATAATATCACTGTACAGAATTCCATTCTTTGGG
CGGATATTGCTCATCCTATCAATGTAGGTGATCATGGTGATCCGGAGTCCTTGACAGGTG
AGACCATTGAAAATTTGATTTTTCGGAATATTGATATTTTGGAACATGATGAAGATGATG
TGCCTTATCAGGGATGTATGGCTATAGATGCCGGTGATAGAAACAGGGTGAAGAATATTT
TATTTGAGGATATTCGGGTAGAAAGTATTCAAGAAGGAAAATTGTTCCATATCAACATTC
GTTTCAATCCTAAATATGACAAACAGCCCGGACAGAGCATTGATGGAGTAACTTTCCGTA
ATATTACTTATAACGGAGTAGGCGAGAATCCTTCGTTGATAAAAGGGCTGGATAAAGAAA
GGATGGTGCGGAATATTACGTTTGAAAATGTGGTGGTTAATGGAGAGAAGATAAAGGATT
TAAAGGGTTTTATCACGAATGAATATATCGAAGGAATAAAGATAAAGTAGATAAAAAACT
GTTTTATAGTTGGACCTATTTATGAAAAGAGAGAAAAGCATTGAGTGTTTTTCTCTCTTT
TATCGTATTATGTAGTAAGTTTGAATGTCGATTGAGGAACTAATTAGAAAAAGACAATGA
AGAAGAAAATTTTAGTTGTAGCCGGGTTATTGGCTATGTCGGGTGCTTTGACGGCCCAGT
CTGTTTATCCCGGCCAACATGCCGGAAAGTTGAAGAGAGAAACCGTGGCTCCGATGAAAG
TCAAGAGTTTTGATTTGAAAGATGTTCGTTTGCTTCCAAGCCGTTTTCGTGAAAATATGA
TGCGTGACTCTGTATGGATGGCTTCTATAGAGGTGGACAGGCTGTTACATAGTTTCCGTA
CCAATGCTGGCGTGTTTGCAGGTCGTGAAGGTGGTTATATGACAGTAAAGAAGTTAGGTG
GATGGGAGTCCTTGGACTGTGAATTGCGTGGACACACCACAGGGCACTTGCTTTCTGCCT
ACGGCTTGATGTATGCGGCAACCGGCAGTGAACAGTTCAAACAAAAAGGGGATAGTCTGG
TGAATGGCCTGGCGGAGGTACAAACCGCATTGGGTAACGGCTATCTGAGCGCTTATCCTG
AAGAATTGATCAATCGGAATATCCGTGGCACCAGTGTATGGGCACCGTGGTACACGCTTC
ATAAGCTTTTCTCTGGATTGATAGACCAGTATCTTTACAGTGACAATCAGAAAGCTTTGG
AGGTTGTTGTTCGTATGGCCGACTGGGCATATCATAAACTCAAACCTTTGGATGAGACTA
CACGTCAAAAAATGATACGGAATGAATTTGGTGGAGTGAATGAGTCCTTTTATAATTTGT
ATGCGATAACCGGGGACGAACGTCATCGGTGGCTGGCTCAATTCTTTTACCATAATGAAG
TGATTGATCCGTTAAAGGAACTACGTGATGATTTGGGTACTAAACATACCAATACATTCA
TTCCGAAAGTGATAGCCGAAGCTCGCAATTATGAATTGACAGAGGATGAGAACAGCAGAA
AGTTATCCGATTTCTTTTGGCATACTATGATAGACCATCATACATTTGCCCCTGGATGCA
GTAGTGACAAGGAACATTATTTTGACCCGGCCCGGTTCTCCAAGCATGTGTCAGGTTATA
CTGGGGAAACGTGTTGTACCTATAATATGTTGGAACTGTCCCGTCATTTGTTCTGCTGGA
CAGCCGATGCTGCCATTGCGGATTATTATGAACGGGCCCTTTACAACCATATTTTGGGAC
AGCAAGATCCTCAGACCGGTATGGTAACATATTTCCTGCCCTTGCTTTCAGGCTCGCATA
AGGTGTATAGTACGAAAGAAAATTCTTTCTGGTGTTGTGTGGGAAGCGGTTTTGAGAACC
ATGCTAAATATGGAGAAGCTATTTATTATCACAATGACAAAGGCATTTATGTGAATCTTT
TTATCCCCTCGGTGGTTAATTGGCGCGAGAAAGGATTGACTCTCCGGCAGGAAACGGATT
TTCCGGCAGAGGAGACCACTGTTCTGACCATAAGAGCCCAAAATCCTGTAGAGACTACGG
TTTATCTTCGTTATCCTTCATGGAGCAAGGGAGTGAAAGTGTTTGTGAATGGCAAAAAGA
TAGCGGTGAAACAGAAGCCAGGTTCATATATTGCCATTACTCGTCTATGGAAAGACGGTG
ACCGTATTACGGCTGATTATCCTATGTGTCTCCGTGTGGAAACGACCCCGGATAATCCTC
AAAAAGGAGCGTTGGTTTATGGTCCGGTAGTGTTGGCCGGTAAGCGGGGAACAGAAGGAA
TGCAGGCACCTGCGCCCGATTCCAATCCTGCTTTGTACAATGATTATTATACGTATGATT
ATCATATCCCTGCAGGACTTCGCACTACGTTAAAACTCGATGTCAAGCATCCTGAACGCA
GTGTACAGCGTGTCGGTACGGAATTAAAGTTTACGACTTCGCAAGGAGATGTGATAGAAC
CGTTGTACAATATTCATCGGCAGCGTTATGTGGTATATTGGGATTTGGAGAAAGAATAAA
TTTCATTATTAGATGAGTAAATGAATCCTTTGATTCGTATTTATATATGGTTTGACTAAT
CAAATGATATAGGAATATGAATAGAGGATTCGTTTTTATTTTGATATTGGCTGTTGGCTT
GGTTGTGACTTCTTGTTTACGGCAAGGTAAACAGAATGTAACTTATGATTTTACCCCTTT
GGATTCCATAATCAGTACCTGGATGGATAAGGGATACTATCCGGGGGGAGCAATATGTGT
GATAAAGAATGATTCAGTGTTGTTTGAAAAGACGTATGGCTCTTTCACCGGAGATACAAA
AGTGTATGTCGCTTCTGCCGGCAAGTGGGTGGCTGCTGCCGTAATTGGTGCGGTAGTGGA
CCGGACGGATTTGAGTTGGGATGATCCTGTAGAGAAGTGGTTACCGCAGTTCAGGGGCGA
TGCGAAAGGCGATATCCTTTTGCGTCAATTACTCTCTCATACTTCCGGTGTACGTCCTTA
CCTGCCTGCTCCCCGGGTGGACAATTACAATCATTTGGATTCGGCTGTCACAGAGATATT
GCCTTTGGATACTGTTTTTGCACCGGGAATTCGATTTGAATATGGAGGATTGGCCATGCA
AATAGCCGGACGTATGGCCGAAGTAGCTATGGGGGAAGAGTTTGAATTTTTATTTCAGAA
ATTAATTGCCGTTCCTTTGGAAATGACTGGCTCTCATTTTACTCCGGTTAATACTGACGG
GGGACATGCTCCTATGTTGGGAGGTGGATTGTGTACCACGCTGAATGATTATATCCGTTT
CTTGAAAATGATTTATCATAACGGACGTTTCGGGAACAAAGAGATATTGAAACCGGAAAC
AGTTCAAACTATGCAGGCAGATCAGGTACGGAATGCTGTTGTTGCTCCTGGTGAGTATGT
TGAGAAAGCGTTAGGACAGCACCACACTGGTATCTATGGATTAGGTGAATGGCGTGAACT
GGTTGATGAGACTACAGGAGAAGCTTATCAGATTAGTTCTCCCGGATGGGCTGGTGCTTA
CCCGTGGATAAATAAACGTGATAGCGTGTATGGTTTCTTTATAGCTCACGTACAGGGAGG
AGCTAATAAAAAAGACGGCTTCTCTTCTTTTTATGGCAGTCCTGTCCTGTCTGAAACGGT
AACCAAGATAGTAAATCAATAAATGAGTATGAAAAATATTTTAGTAACCTTTATTTTATG
GATAGGGTGTATGTCGGCTGTTCAGGCGCAGCAACACCCTTGTGTATATGTTTCTCCGGC
GGATAGAGCGTCTGTTCTGCAAAAAGTGAAAAATGAGCCTTGGGCTGGGGAAGCCTTTGC
AGCTATCCGCTCCAAAGTGGAAAAATATGTGGATCGTCATCAGACTGATCCCGAATGGAT
AACTTCCCGGCTGGCCATGTATTGGAAAGATGGAGAGCGTTATACCCAATGCTATTTGAA
AAAACAGAATTGGGACTATGGAGAGGGGAATGCTCCTGTTCCCACTGTAAGAATGCCGGG
AATGCGTACTTGGAATAAGTATGTCAATGTTCCGCTGGAGGACCGCACTCCTTATAATGA
AACAGGTGATATGTGGGGAATTAATAAATTAAATCCTTCGGAGCCTTCGGTCAAAGTGCC
TTATAAGGAAAGCGGGCACATGATACGGGGGAATAATGTCGAGATCTTGACATTAGCAGA
AAATGCCGCTTTTGTTTATTGGGTGACAGGAGAAGAGAAGTTTGCCCGTTTTGCCACAGA
TATATTTAATGTGTGGTTGGTAGGGACGTATTATATGAATCCTATTTTGGACCCTGAAAA
GTCGTGTGGCAGTGTCGGTGGTTGGGAACCGGGAGGTATTTGCGGCTATTATGATTACGA
ACAGATACATGATGATTTGGTAATGCATGCGGCAATGGCGTATGATTTTGCTTTCGATTA
TTTGATACGGCATCCTCATGCTCATCTGAAAGCAATTGGGAAAGATACAAAAACGGTAGC
TGCCGAAGTCTTTAAGCGTTTTATCAATATAGGGCTGGTACGCGGTGGCAAATCGGGTAA
CTGGAATGTGAACGGGTGGAATATAATGCTGCGTCCTATGTTGGTGCTCGATCATAATGA
GGCTTATGCTGACGGTAAAGGAAAAGAGTATTATTTGAATCTGCTGGTGAACGGATCTAC
TCCCTATCATGATGCCATTCCCGATATATTGAAAACTTACGATCGGGTGACAGGGCTGTG
GCCGGAATCTCCCGGTTATTCATTCGGTACAGTGCAGTCATTGCTTGATTGGGCGGCTCC
CTTGAAACGTGCCGGGATAGATATCATAGCCGGTAACCCCATTTTGCAGAAAGCTGCAAT
GGCTGTATTTCCTTGGATGGACGATGCAGCCAATATGGTGGTGTTCGGTGATTCACGTGG
GGGAAGTGCTAATTTTCAGACGTTTGAAAATCTGCTGACTTATTATACCGGAACAGATAA
TAAGGAGGGGGTGGAAAAAGTGGCAAGTGCCTTGAACAAAGGGATTTCTCAAAAGAAATA
CTCCAGAAATAATGCCGGTTGGACAGGGCTTTGTACCTATACAGCTACCATCCCGTCTGT
ACGTGCAGAGAGTAATGAGCGTGCGTCTTATTCTCCCCATCATCGTTTTATTACAATGAA
GAACTGGGAGGGAGATTATAAAATGATGTTCACTCTGTATGGTGGTAAAAAAGGATACCA
TCTCACTCCGAACGGGTTGGCTTTACAATTCTATGCGTATGGTTATGCGTTGGCTCCGGA
TGCAGCGGCTTATGAGTCCTATTGGAGCAAAGATCATGGATATCATCAGTCTCCTACAGG
TTCTAATACGGTTTTACCCGGATATACGGAAGGAGATATCACTATTCATGCTATGGAACC
TATGGTGAAGGAGGGAGAATTCGTAAATGATAGAGAATTAACTCCTTACCTCAACTTTGC
CGATGTGTCTGCCGGTGAGAAAAGAAGAATGGTCGCTATGGTCCGTACTTCGGGGAATAG
TGGTTATTATGTGGATATTTTCCGGTCGGACAGGGCGGATAATGATTATTTGTTCCATCA
TGTAGGTACTTCGATGGAAATCACTGATTCGGAAGGGAACAAGCTTCCCGGTGAGGCTTT
GGAGAAGTTTGACAAAACGTGGCATGAAGGATATCATTGGTTTTCCAATCTGCATAAATC
CGATTATAACCAGAATTTCATCGCTTCATGGAGTATGCCCGAAGATATAACGGCGCGTTT
ATGGATGACAGGAGGTGAGGGACGTGAAATTTATCAGGTGGATGCTCCCCCGACTACAAT
GAATAAAGGGTTGACTCCCGGCGATATTTGTATGCCTCCTATGCCGACTCCTGCTTTGAT
TGTCCGTCAGGAAGGTAATAATGCTCATACTCATCCTTTTGTTTCTGTTTATGAAGCGTA
TAAAAAGAGTGGTCCGAATGTGCTCGGTGTAGAAGCCTTGCAGGGAGATGATGGCTGTAC
CGGGGTGAAGGTGAATACGGCGGACGGATATGCGGATTATCTGTTCAGTGCGACGGACAT
GCAGGCTCATCATCCTTCCAAACGTGTTTCATTCTGTGGCGGGTTAGGATTGATAAGAGA
AAAAGAAGGTCAGATTCAACTGATGTATCTTGGCTGTGGCCGTTCACTAAAGAAAGGTAA
CTTTGTTTTAGAATCGGATCATGACGTATATGCTGCAATCTATATGCAGCATGGTGTTTG
GTACTATTCAGCAACCGGTCCTGTACGGGTGAAAATAGGAAAAGAAACCAAAGAACTGAA
TGAAGGTTACAATCAAAAATTATAATTTTTTTGTGCATCCTTATTCACCGCAGGGACTAA
TGCTGAATGTCTCTGCGGTGAATTGTTTTATCCTATAGATTTTATTTTTCTTTTCGTTGA
GTGAGTTTTCCGATTCATCCGTACTACTAATTAAAAAGTAATCATTATGAAAAAAATAAT
ACTCATAGCATATGCGTTGACCTGTACGGCTTCGCTTTATGCAGGTCATTCTAAAGAATT
GAAGTTGACGTCCCCGGAGGGAGTTCATGAAGTAATGTTCAGGCAGGAGAAAATTTCTTC
TTCGGTAAATGAAATAGTATATCAGGTGAAGTATAGAGGCAGAGAGGTTATCGGAAGCTC
CCGTGCCGGTCTTCAGCTGGATAACCGTACTTGGGAACTGGCGCTTGCCCGTAAAATAAA
TCAGGTAAAATGTTGGATGGATAATTTGGAGGTGGATAGTGTGATCTATCAGCCTGCTGT
CAACAAGTCTTGGCATCCTCTGTATGGAGAACGTAGTACGGTTCGCGAGGCGTATAATGA
GGCAATCATGTATCTTTCCAAAAAAGACGGTTCCAATTATCGTTTGAATATTGAAGTGCG
CGCGTACGATGAAGGCATCGCTTTCCGTTATTTTTTCCCTGAACATCCACAGGCCATTTT
TCATAAAGTGGTGGGGGATCTGACTGAATATACATTTTCCCCCGGTGCGATGGCGTGGGC
GGAGCAATGGGCGCAAGCGCCTTTTGAGCACCTTGCCATTAACGATATTAAACAGCCGGT
GGAACGGGCTTTGACTGTGGAACTTTCCAACGGGCTGTGGGTGGCTTTGACTGATGCCGA
TGTAGATGACTGGTGTCTTACTAAATTGGTAGCTTCTCCGACTAAACAGAATACACTGAC
TTCGGTCATGTACAGTCCTGTGGATATTGTCACTTATTACGCCACCCCATGGAAAGTTAT
CATGGCAGCCGATAAACCGGGAGAATTGCTGGAACACAATGATATCATCCAGAATCTGAA
TCCTCCTTGTGAGATAACCGATACGGACTGGATCAGGCCCGGAAAGATTATGCGTGAAAC
GACTATTACCACCGAAGGGGCCATAGCCACAATTGATTTCTGTGCCGCCCATCATATTCC
TTATATGTTGTTCGACTGGCAATGGTATATGCCTTGTACTTCTCATGACGGAGATGCCAC
AAAGGTGGTTTCCAAACTGGACATGCCGCGTGTCATCGCATACGGTAAAGAAAAAGGGGT
AGGTGTATGGGTGTATGTCAATCAGCATGCCCTGATGAAACAGATGCGTGAGCTTTTTCC
ATTGCTGCATAAGTGGGGAGTTGTAGGTGTGAAATCCGGTTTCGTACAGTATGCCAGTCA
TCGTTGGGCTACTTGGCTGCATGATATGGTTCGTCTGGCTGCCGAAAACAAATTGTTGAT
TAATATTCATGATGAGTTCCGTCCATCCGGTTTCAGCCGTACTTATCCTAACTTGCTCAC
TCAGGAAGGGATACGGGGGAATGAGGAATTTCCCGACGCTACGCATAATACGATTCTGCC
TTTTACCCGTATGATTAATGGAGCGGCGGATTATACCATCTGTTATTTCGACAAACGTCT
GAAGAACACCCATGCTCATCAGTTGGCGGCTTCATTGATTTTTTACAGTCCTTTACAAAC
TATTTTCTGGTATGACCGCCCCTCATTTTATCAAGGGGAGCCCGAAATAGAATGGTTCGA
GAATCTGCAAACCGTATTTGATGATACAAAAGTATTGGAAGGTGCTCCGGGTAAGCATAT
AACTATGGCGCGTCGCAAGGGTAATGAGTGGTTTGTAGGAGCTTTGACTAATAATGAAGG
TTCTGCTCAATCGGTAAATCTTTCATTTTTAGATAAGGGAAAGACCTATCTGGCCCGTAT
TTATACGGATGGGGGAGATAAAATAAAGACTCGTACTCAGGTGAAATGTACCCGTCTGTT
GGTGGATTCCTCTCAAATCATGCAGTTTGCATTGAAGCCAGGAGGCGGTGCGGCCATACA
ACTCGTGCCAGTGACGGATCAGGAAATAAAAGAATATAAAAAGTATAAAGGACAAGTATT
ATAAAAATAACCACTTTCGTTGAGTGTATTGGTTTTCTTGTCCGTATTATAGACAGATTA
GGTTAACAAATGAAGGTTAGGTGATTTTTTAAGTTTAAAGGGGTATGTTTTTTAAGGTAA
GAATGATTGTTTCAGGGCATTTTTATAATAGGTAAGAATGAAAAAAATAGTGATTATAGT
AGCTTTAGTATGCGGTGCATGGCAACAGGCAGATGCTCAGTATGTATCGAAGGTATGGGT
GTCCGATCAGAAGGACGGTACGTATATTAATCCGATTATTCATGCGGATTACTCTGACCC
GGATGTTTGTGCCGTAGGTGATGATTTTTATATGACCGCTTCCAGTTTTGGCTGTACCCC
GGGATTGCCCATTCTTCATTCAAAGGATTTGGTGAACTGGCGTTTGGCAAACTATGCCTT
GAAGGAGATAGAGCCGACCATTTTCTTTAACGCTCCTCAACATGGAAAAGGGGTATGGGC
TCCTTCTATCCGTTACCACAACGGTGAGTTTTTTATCTATTGGGGAGATCCCGACTGGGG
TATTTTCATGGTAAAGACCAAAGATCCGCTGGGTGAATGGGAAAAACCGGTCTAGGTAAA
GGCTGGGAAAGGAATGATAGATCCTACTCCGTTGTGGGATGAGGATGGAAAAGTGTATTT
GGTACATGCGTGGGCGGGCAGTCGCGCCGCATTCAATAGTGTGATTACGGTTTGTGAGAT
GAATGCGGAAGGTACAAAAGTTATTAGTGAACCTGTATTGGTTTTTGATGGCAATGATGG
TGTAAATCATACTATAGAGGGAC
>aot2015-NO09_SRR1761683_USA_scaffold_6 id=199285466 bin="aot2015-NO09_SRR1761683_USA_UNK"
ATTTCAACTCACACGCTCACGTGGAGCGTGACCCCCAGAGATGTGGCGCATTTTGCAAAT
CTTAAAATTTCAACTCACACGCTCACGTGGAGCGTGACTCTCAGCGATTGTCTAAATGAC
GGAGAGGAAGTAATTTCAACTCACACGCTCACGTGGAGCGTGACTTTGGAGTTTCAAACA
TAGACAAAACACAGTTGACATTTCAACTCACACGCTCACGTGGAGCGTGACGGCATTATT
TTTTTCAGGAGAAAAGTAATTCAAATTTCAACTCACACGCTCACGTGGAGCGTGACGATA
AACCTCAGCCGTATTTACAAATCTTGATAAATTTCAACTCACACGCTCACGTGGAGCGTG
ACCACGTCAATTACAACTGGAAAGACAACTTTTGACATTTCAACTCACACGCTCACGTGG
AGCGTGACGGGCATTTCAACTCACACGCTCACGTGGAGCGTGACGGACTTTTTGAGATAC
GCAATCGGCAAAATTAAGATTTCAACTCACACGCTCACGTGGAGCGTGACATTAGAAAAA
AATATCCAATGCAACCATTTACAAATTTCAACTCACACGCTCACGTGGAGCGTGACTTTG
GAATATTCAGACAGCAGGGGTCAAACTGGAAATTTCAACTCACACGCTCACGTGGAGCGT
GACGGGCGTAAACTCCCTCAAAATCCCATACCCCTAATTTCAACTCACACGCTCACGTGG
AGCGTGACGTTATCTCTATCACGCATAATAGAGGATAAAAGTTAATTTCAACTCACACGC
TCACGTGGAGCGTGACACATTGTAGTGATGCTGTCATTTTGGTTAATCTGATTTCAACTC
ACACGCTCACGTGGAGCGTGACAAACACAAACGTGATACCCGACAAAAATAAAAAATTTC
AACTCACACGCTCACGTGGAGCGTGACGTGAAGATTTCAACAGATGATGTTTACGTTGTA
TGATTTCAACTCACACGCTCACGTGGAGCGTGACCTCAATTCAAATTGTGGTGATAAATG
ACGATACCATTTCAACTCACACGCTCACGTGGAGCGTGACTATTTTTCAGATGTATCTGA
TATGCTGCATAAAATTTCAACTCACACGCTCACGTGGAGCGTGACTGTCTGCTCTGAAAT
ATAAACTCCAAAGAATTTTATTTCAACTCACACGCTCACGTGGAGCGTGACTGCCAGAAA
AATCTACTTGCATTGCAGAATTTTCATTTCAACTCACACGCTCACGTGGAGCGTGACATG
CTATCTTGTAGGTTTGACAATCTCTTAAATTATTTCAACTCACACGCTCACGTGGAGCGT
GACTGTACTGTTGTGAACGTGATTTTTGCATTAAATATTTCAACTCACACGCTCACGTGG
AGCGTGACCGTAAAAAAATAGAATATAATACAAAATATAACAATTTCAACTCACACGCTC
ACGTGGAGCGTGACATTCAAGACGTTAGGTGCAAAGCGTTACGCTTATATTTCAACTCAC
ACGCTCACGTGGAGCGTGACGAATAGTTTTCAATGGGATTATATTCCAATGATAATTTCA
ACTCACACGCTCACGTGGAGCGTGACCTCTTCCTCTGTAGGGGTTTCCTCAGTTTCTGTC
ATTTCAACTCACACGCTCACGTGGAGCGTGACCTTGTTGATGTAGGTGTTGTACCAAAAT
ATGGTGTATTTCAACTCACACGCTCACGTGGAGCGTGACAACAAGTTCATTTTATGAGGG
TGAAAATAAAAATTTCAACTCACACGCTCACGTGGAGCGTGACTTGATAAAGTCGGTAGG
ATGATTTTTGTTGACAATTTCAACTCACACGCTCACGTGGAGCGTGACGTATAGCGGTTT
TGCAACTGGTACAAATTACCAAGATTTCAACTCACACGCTCACGTGGAGCGTGACTATAC
TCTTTTCTAGCCCCACGAGGAACATATTCATTTCAACTCACACGCTCACGTGGAGCGTGA
CCATGTGGTCATTTTGAGTATATAGGGCGGTTATATATTTCAACTCACACGCTCACGTGG
AGCGTGACACTTGATGTTGTGTATATCTGGTGCTTGCTCAACGTGATGCGGACTTATTTT
TTTATTTAATGGGTATCGGTTTGATTTTGTTCACTGTGCGTTCACAAATAGCATGGCATT
TTCATGCGAACTTACTAGGGATTTGTGGATCACTTGGGGTACGCTGGTCAAAATATTAGG
ACGCCTTCGGGGTCATAGGTTTCTTTGATGCCGTAGTGTTCTATTCTATGCTTCCAATTG
TTTCCTAAGTAATATATCCGCAGACTATCATGCTTTGGGTCTATTATTTTCAGAAGTTTA
TCTTTCACTTTCAGAAAAGTGCCATAGTCTACGTCTATTTCAAACACGCTGTTCTGCACT
CGCTGACCATAATTTTGACACTCTTTCGATACTTTTCTGAGCCTTGTTTTGCCCTTATTA
TCCGTGGTAGACACGTCATAGCTTACTAAGGTCATCATTTATATCACCTCTATTTCAGCA
AATAGTTCGGGTACTCGTCTAGCTCGCCACGGATATATTTTGCGAGAAGCGAGCTTTGCA
CATATGGGAGTAGCCCTTGCTGTATCTTTTCGCCCAGATATGGGTGGACTATGCTTGTGC
GCTTACGCTCCTGCCATGCGGTGAGGACTTTTTTCTTGCCCTCTTTGGAGAGATATACTG
CGCCACTGACCTGAGTTTCAAAGTCCTCGGGCTTTATCATTTTCAAGTTTATCATGGTAA
GCACAAGTCGCTCCACCACGCAACGAAATTCCTCTACAAGGTCGCAGGACAGGCTGCTTC
TGCCTGAACGCAGGGCGTGGTAAAAGCCGAGGCAGCTATCAAGTCCTACGCTTTCAAGGG
CTGATGTATATGATGAAATTGCGATAGTATACAGAAACGAGAGCATGGCGTTTACTCTGT
CGAGGGGTGGGCGTTTGGTGCGGTTGGCAAGGTAAAAATCTTCTTTTTGGTGGAGTATCA
GTCGGTCAAATATATCAAAATATGCCTTTGCACAGCTTCCCTCTATACCCATGATGATAT
CTTTATCGGCAGTTTCATAGACGGTCTTTATGCCGTTTTCAAGATATTTTATACAATCTG
TAAGCGCTCCGTCACTGTTTATATCCGGGTTATCGTGGAGCGAACGTCTGATAAGATAAC
GTGTATTTGAAAGCTTTGCGGCGACAGTATTCCTGATAAGGTCGAGCTGAGGGGTAGAAA
AAAGCTCAAACTGCTCTTTTCGCAGATAGACGTTGCCCTTTGTTTTGCCCTGAACTCTTG
CGAGAAATTTACCTTGAGGAGAAATAAAATTAACGGCTATGCCATATTCTGCACACTTGC
CCATAAGCGCAGGTGAACAGCCAGAATAGCTGAAAATATAGATATCCTCGATATTAGTAA
AAGGCACACGGAACTTCTCGCTGTCCTCTGCCCTGCACACTATGTTTTCGCCGTCAAGTG
TGAGGTAGGCAGTTTCTTCGAGAATATAAAGTGAATTGAGCAGTTTACGCATTGTTTTCG
CCTCCGTTCATGGAGAAAATCGTATTTTTCACGCTATATTTCTTCACTTTTGGAAAGCAC
ATATCCGACAGTGAACAGCCTGAACATTTCTGACCTTTTACACGCTTTGGAATAATATCC
GCTGCAAGTATCTCACGCATTTTTCCAAGATAGTCGCAAAGCATTTTATCATACTCTGCG
CCCTGAGTATCAAAGGGCAATTCTGATCGTCTGCGCACATCTGCATAGTACAGAAAACAT
CGGCTATTGCAATGAAATACGTTATCCACGCAAAGCTTCTGCGCATAGACTTGTATAGCG
TCGGTCTGATTGAACTCCCCTGCTTTGGGTCTGGTGGGTTTATACTCCACAATTTCCACA
CGAAATGTGCCGTCCAGGGTATCTATATAGTCGCCGCTTTTATCACGGACAAACTCGATA
CAATCTACAACTCCGAAAATATTGTACTTAGGGTCATCGTTATACACTGACACGTCACTT
CGGACGATCTTATGCTTATTTTCAAAGTTGCGCTCGCCGCTGTGGACGTTCTCATGGAGG
AGGTTTGCTTTGACGACAAAGGCGTTTTCAGCCCAGTCGTCATTAACTTCTAAAAGAGCA
AACCTGCGTGGACAATACATATAATGCTGTATGTCACGGATATTGATAGTTACATCTTCG
CTCATCAGAGCTTTTCAATAAGGGTAACGCCCTCAGGCATATCCTTATCTATGGAGATAT
CATAGTCTGAGTAATGTCTTGGTGTTGTCACGCCGTCTTTGAGCTTAACTGACACCTTGT
CAAAGAGGATATGTGCAGGGGCATTGCCCAGGGCGGAGTCATGCTTGAACACGATAAGCT
TACGCATACAAAGCTTTCCTCTTGCGGCGCTTCTGTCATGCTCGAACATATTGATGATAG
ATGTCCAAAGAAGCTCAAGGTCGTCCTCACTAAAGCCTGTTATCTTCTGAGCGAGCATTG
CGGAAACATAGCCCTCGCCACGATAGAGAGCGTATGGGATTATGCTCTTTTTGCCCATTT
CGGTCTCACCGCTCTGCTGTCTGTCTTCTGTTGTTCTTGCCTGTCTTGTGATTGTGATAT
CCTGAGCAAAAACAGGGTCGATACTTCTTGCAAAGTTGAGCTGTACAGGACCTCTTACAA
TACCGCACGGGTCATCGCCCGTACTCATTACTGCACCGAAAGTTCTTACGTCAAAGTAGT
TCTGACAGATATAGTCACGAGCCTGCTTAACGTCATCAGGATTCTTGCCTTTCTGCTTTG
TGGCAAGACCAAGGGTGTTATAGGCTTCGGTGAACTTTGTATTGAGGGCTTTGTCTGCCT
TGATAAGGATATTGTAGCCTGCTTCGCCCTCTTTGGTAAGCTCTACAAAGTTTCTTATCT
TTCTCTTAAGGCACACGTCTGTAACGATACCGAGGCTTGTTTCAGGGTCTGTTCTAGGCA
TATTGCCTGCGTCAGGGTCGCCGTTTGGGTTGCCGTTCTCAACGTCAAAAAGCATTACAA
ATTCATATCTGTTCTTGATTGCGTTTTCCATAATATTTCGTCCTTTCTTTATTCTTCTGA
TTTTTTGGTGTAAAGCGCTTTATTCTGCTGTGCATATCCTACAATAAATCTGCCCTGATC
GTCTAGGGAGAGTGTAGACGGGAATTTGCCGTCAAGTCCGTCAAGTATCTCTCCGCAGAG
TTTGTTATAGAATATTGGGCTTGAAAGCTTCTTGATATGGTTTTGTGAAAGCTTATACAG
CTTTGGAAAAACTGTTGACGGTTTTGAGCACGCAGAAGCAAAGTATGAGTCCTTAATTGT
TCTGTTAAGTCCTCCGCCTGAAGCGTCCTGCTGAATCTTTTCAAGCACTGCGAAAAGTCT
TCCGCAGAGATAAGCCTGATTTTGGTTTTCAAGGTCTAATGACATTTTGATCTCCTCCTT
ATTTTGTTTACGGTTTATGCAGCCTTTTATCAAGCCTGCCCTTGTATCATTGAGTTTTAT
AAAATGGTTGTTCTCCTCGTCACTGTCGGTCTTGACCCTTGTTATTACTGTGGAAAGCAG
TTCGTCAGGGTATCTTGTGCCTTTGAGTATTGCTTCAAAAAGTGCGGCGGTGAGAGGTGA
CGGAACTTTTTCTTTGGACGATTTTGGTGAGATAAGCTCACGCTTGATACGTTCAATGCT
TACTTGATGCTGACCCTCAGTAAATGAAATATCCTGCTGATGTTTGAGTACATTGTCAAA
TATCCTGCCGAACTTATCGTGGAAGATGAACTTCTGGGATATTCTGGAGCTGTTGGGTGT
GAAGCCTGCAACGTAAAATTCTACGTTAGGGTCATAAGGCATATCGGCTGTCCTGCCCTG
TTTAAGCTGGGTCATGACAGTGTTTATGTTTCGGTCGGCTTCGGTCACAACGGTTTTATT
TAATTCGTCCTCAAATCCGCTGAACATACCGGCAAACATATTGCATTCTTCTGCATCGTT
CTTCTTCATTGCGAAATAAACTATTGTCATATCGTCAAAAGTCTTGTAATGGCTTCTGTC
AGCAAGCAGAGAATTAAGCGCAGAGGTATACATTTTCATGGCTTTCTCAGAAACATTGCT
GTTGTATGACTGCTTCTTGCCATAGGACTCAAAGGCAGATTCTTTCATTCCAACGAGAAC
ACAGCCTGAGGACATTCCACCTTTGATACCCTTTATTTTATCATGGATACGGGCTTGCGG
AAGCTTCTCACCAAGAATGGAACAGGTGGATAGTTCGGTATCGTCACTGTCGCTGTCGGC
GTTAAGCTGGGCGAAGTAACCTTCATAGGCAGCTTTGAATTTGCTGTCATTGTGAAGCTT
AGTTTCAGGTGAGCCGTCAAGTCCAAACTCATAGTAGGAGCTTGAATACTCCTTGCCTAG
GGCAAGAAGGTGTGGGTTTTGGGTTTCCTGCTCAGGTTTCCATGTACGGATAAAATTAAG
ATAGGCTTTGCAGATAGGTGAGTCGATATTCTCAAAGAACTTCTCATTCCATTCGCAAAA
GCAATTGTGTGATTTTGCCGCTTTGTTGGTAGCGTCTGTAGGGGTCAAAGTTCCTTTATC
ATAGTTCAGACCGAATATGTAGAGTGGTCTGTGTTCGATCGTGTTTTTGTCTATGCCCGG
TTTCTGCGTTCTTACGGGAAGCTGTTCCATTACTGGATCATAGACTGTTTTTGTCTTTTT
ATTTTTCAGAGGGATAATTCGGGGTACTCTCAAATCGTTTATTGCGGCTATCTTGCCCTC
GGGGGTAAGAAGAATTTCAAAGTGTATGGCTTGCTTACAATAGCCTGCAGGAGTTTTATT
CTCCTGCAAAGCACTGTAATCGCACAAGGCTTTTATCAGCATTTAATCTCCTCCCTGTAT
TTTGCAACATCGATAACACCGTCTATCATATGCGGACGGTAGAAAACTGCGTCGGCCTTG
TCAGAAAACTTAGGGTCATTCCAATCATTATTGACAGGCTTGCCTCCGTCCTCAAACTTC
ATGCCGTAAAGCATAAAGCCAAGGTCTTTATCGCCCATATTTTGCGGTGCTATCTGTGTA
AGGTCAAAGTCGTCAACGAGTTCAATACTCTTTATCGCAAATTCACGGCAGCCAAGGCAT
GGCTGTCTGAAATGCTGACCGTTTCTGAGACGTCTGAGCATTATGTTATAATGCTTATCA
TCAGATTCGTCTGGGTGGTCTGATTTAAGATAGGTGCGCTCAAACGTGAACTCGATACCG
TATTTCACATTTTTCAACACCATTGCCGCACGCTGACTTCGTATCTCCGAGGTGTACATC
TCCGCCGAGCCTCCGCCTTTCATTTGCTGTTTCACTGATGATAACAGCAGCTTATCTTTG
ACCTCGTTTCGTCGGATATTGGTAAACTCGATAGGGTTGAACACCACTATTTTGTTTATC
TGATAGCGCACGGCAGGCTTCCAATAAACTGATTTGATAAGTCCCTCCAGTGCGCTTGGG
GTGGGTACGTCGTAGCTTACCCTCTCAACTTTCATTTCAGGTCTTGCAAAGCAAGCGTAG
TCACCTGTCACGATGATCTTAAAACCATAGCTCATTTTTACATCACTCCTTTTAAACTTA
TATTAGTATTTGATACATTGCTTTTCGTTCTATATATATGATACACCATTATGAATAAAA
TGTCAATAGTTTTCATGTATAAAAAAAGTGTCGGATTTTAGGCATATTTCACAATTCCAC
GTTCAATGGTTTGTGGTATAAAAAAGTTGACTTTTTAAAATAATGTTTGTATAATATACT
TGTCTATGCTTTACGCATATGTGAGTTGAAAAATATTCGTATTCGATACGATATGGAATG
CAGCAAGTGGCAGACTGTCTTGGTGGCAGCCTGCCATTTGTTTTAGATGAAATAATCCTG
CATTGCGGCTTGGGTGTCCAAACCTGTTTCATTATTATAATAACTTTGATTTTCAAGAAT
GAATATGCCTGTACCGTGATCTTTGAGAACACCCTGAGAATAGAGATCCTTGAAAACATT
CATATAGACAGACACTGAATATTTCTGCAATGCTCTTCTTACTGACATATCACCATTACG
CAAGGTTTCAACAAGTTCATGGCAAGTCTGGTCGTCAGGATCGTCGATAACGATAGAGAT
AGTGTCGGCGGAGATGTATTCAAACTGCATTGCATAGCTTCGGAATGGTATGCTGTATGG
TGACATTAAGCCTTGGCGGTCGAATGAGTTGCTTTGTTCGTTATATTTTGCAATAGAGTT
TTCAGCTATACGACTTTGGTTGAAGTCGAAAATGCCGTCGTAGTATTCTTTAATACAATC
ATAGGAAGTTATGTCTTGGTACTTTTCCAGCAAACCTTTAGTCTTGTTAATTCTCATGGC
AAGGTCGCTTCCCTTGCGGTATGTTTCGTCAATGTCAAAAACGTACACATAGCCCTTGGC
ATCTTTACCCTCACGATTACATCTGCCCCCTGCCTGCAAAATACTGTCCAAACCTGAAAG
CTGGCGGAAAACTGTGTTAAAGTCAAGGTCAACGCCTGCTTCTACAAGTGAAGTTGAAAC
TACTGTGATATGCTCTCCATTTTCAAGCTTATTTCTTACTACTTCTATGACACGGCTTCT
GTGGGCTGGGGTCATATTGGCTGAAAGGTGATATTTTTCACCTTGAACAAGGCTATAAAG
CTCTGCCGATGTTTTCTTGGTATTCACAACGATCAGGGCATTTTTACACCGAGAGGCATT
TTCTGCAATGGTTTCAAGAGAGGTTTTGCCCATGTCTTTATATTCGCATTTCTTGAAATA
CTTAAAATTGGTTCGGTCGGTAACAAGCTTATTATAGTTCACATCAGGCAGGAACTTATC
AAAAAGCTTAGAATAATCGGGCATTGTGGCGGAGAGAAAAAGGGCTTCGCTGTTAAGATA
CTTTGTTATATAGCCCACAGCTTTAAGGCAGGGACGAAGAAGTTCCGTTGGAATAAGGTG
TATTTCATCAAAAACTATCACGCTGTCACGGAGATTGTGGAGCTTTCGCAGTGCTGAGCC
TTTATAATGGTATATGGATTGAAAAAATTGCACGCTTGTGGTGATTATAAGTGGTGCGTC
CCAATTTTCGCAGGTCCTTTTGAGCTTCTCTACGGTTTTCTTTTCTTCCTCTGTGTTGCC
GTCATAGGAATAGTTTGAATGATGCTGTAGGACAGGGAGAACGTCGCCGAACATTTTTTC
AAACTTATTAGCGGTCTGTTCTATTATACTTGTGTAAGGTATGACGTATATGATTCTCTT
CTTTCCGCTCTCTAAGGCTAGTTTCAAACTACATAAGGTTTTTCCGCTACCTGTTGGCAT
ATCAAGAATTGAAATATGACTTTTATTGACCGAATTATCAAAAGCTTGTTGCTGGATACG
GCTTCTTGCTTGCCTTAACGGGTTATCTGACGGCATATCACTTAATTCTCTGTTCAGTTT
ATCAAGTGCCTTTTCAAAATCACCGCTCATGCCACGTTCAACATTTTTATTGCAAAATAT
TTCGGTATCGAGAAAATCTGCGTCTGTCAGGCAAGAGAACACGTACTTGGTGAAAAAGGC
GTAACGCTCGATAAGCTCGGTGGGGTCTTTTGCAGAAAGCAGTTCATTTAATGGCGGTGT
TATTTCTTCCTGAGTTAGGGTGGCAAATTCTATTTCAGTGGCGTATGCGCTGTAGTCACT
ATCCCCTGTATATTCGTCTGCTCTTTTTAGTGTACCGTTTAAGGTTGGGCTGTCAGAGTT
GTCTGCGCCTGTGCCGCCGTCCATAAGTCCTGTGTGGTGTCCTGCGATGCAATACTCCAT
AAGGGGTGCGAAACAATCGTTTTTATCTGCAAACTTTTTATACTCTAGTGCTCCGCAGGC
AGCGTGGCTGAACTTTATATTATCGTCGTCCAATCGCCATTGATATTTAAGGGCGTATTT
TCCTGTGTCGTGATCATAAGACGCTTTTTTAGCTAAAGGTTTCAGAAAGTCTACTGAAAA
GCCCTCCGCCAATTTGCTTACGCCTATAAGGTGGGCTTTTACAGTTTGCCTTTCACCGTC
CTCACGGGTATGTGCATAAAATTCCATGGTCATTCCTCCTTTTAGATATACAAGTTTATC
TATGTTATTTTATTATAGCATACAATTTAATACTTGTGGGGAAAATTTTTGTACACATAA
ACAAACATTTGTACAAATTGTTATATTTTCATTATAATGCACTATAGTATGCAGGTCAAC
ATAAAGCATCCGACATTTTGAAAATTCGACTTGATTATTATTTAAAAATGTGTTAAAATT
AAACTGTAAGTAAATTTGTATTTTTTTAAAATGTTATGAGAGGAATTTATATGAAGTACA
GACTTTTATACAATAAGATCACAGTAGTGGCTCTTTCGGCGATGTTGTCGCTGAGTGCTG
TATCATGCGGTAAGCTTGACACGAGCAAGCTTGACGGAAACGCTTTGACAGTGACCGAAA
CCGAGAGCAAAGCGGAAGTCAAAAAAACTGAGGACAGCTCCAGCAAAAAAGAGGTCGAGG
TGAATGAAGAAGAAAAGGAACAGCCAAGCTACACCTGCTCGCTGGTTTGCGTGGGCGACA
ACCTTATACACGACAACATTTATAATGAGGCGCTAAAGCTTGGCGGTGGTGAAAAATATG
ATTTCACGCAGGCTTATGAACACGTTACAAAGTACATAGAAGGCACTGATGTGGCTATAA
TCAATCAGGAAACGCTTGTTACAGACAGCGTTGAACCACAAAGCTATCCTATGTTCGCAT
CGCCAACTGCTGTGGGCGACAAAATAGTTGACATGGGCTTCAATGTGGTTTCTATGTCAA
ACAATCATGTTCTCGACCAAGGTGAAGAGGGGCTTATAAGCTCTCTTGATTACTGGGACA
CAAAGGGCATTGTGCATTACGGTGCTTACCGTTCACAAGAGGACGCTGACACTATCAAGA
CCATGGAAGTCAACGGCATAAAATTTGCTTTTCTGGGATATATGGAGCACACAAATGGTA
ATTATCTCAGCGGTGACGGTGCTCAGGTGATATATCTTGATGAAGAGGACAAGATAAAGG
CTCAGATAGAAGAGGCTGACAAAATGGCGGACGTTGTTGTGGTTTCATGTCATTACGGCA
CAGAGATACAGAACGAGCTTAACGAACAGCAGACGGAGATAACGCCTAAGCTTGTGGAGT
GGGGTGCTGACCTGATAATAGGCACGCAGGCGCACACTATCAGCACTTGCGGATATCTTG
ACAAGCCTGAGGGCGGACAGGCTTTCGTTTACTACGGTTTGGGCAACTTTATTTCCACTA
TGTATGACACAAAGTCGCTTGTGGGACTTATTGGCAAGCTCAATGTTGTGAAGGACCCTG
ACACCAATGAGGTGACATTCGAGAACGTTAAGGCGATACCGATAATATCGCACTTTGAGG
GTGATTCATACTATGGCGATTGGTACAACTGCACTGTTTATCCTTATGCGGAATACACTG
ACGAGCTGTTTGCCAAGAATTATGTTGAGGGCTTCACTCGTGAGAGCGTGCAGCAATGCT
TGTCTTACATACCTGATGAATTTCTTAGTATTGAGTAGTCGGGGCAATATGTAGGGGGCG
GCGCCCTCGACGTTCCGTTTGCAAAGTTGATTAAGAATATGATTTTTCTGCGGACGACTT
TTATGCCGTCCGCTTTTTTGGGGTGTTGTGTAAAGGTTTACATATATCTTAATAAATTTA
TATAATGTGAATATCAATTCATGAAATGTTTACACCAAAATATGCTCAATCCATTAAAAT
ACTTGCACATATCACTTTTTTACTATTGCAATTTAGGCAAATATGCTATAAAATATACAT
AAAGGGGGAGGAACGGACTTCCCGATAAAATTTTCATTTTTTTATATTCTGAAAACTATT
TTAAATTTACAGGAGGGTTTATTACATGAAATTTGCTGACGGTTTCTGGCTCAACCAGAG
AGGCTACGAAGTAAACTATGCAAATCAGGCTTTCGAGATCGAAGAGATCGAAAACGGATT
CCTCGTTGTGGCAACACCTTTCGTTGTATACAACAGAGCTATGATGCTCGGAAGTGCAAA
CCTTGAGATCGCTTACACTTCAACTCAGGAGAACTGCGTAAAGGTAAGCATCACACACCA
CAAGGGTCATGTTGACAATGGTCCGCACTTTGTTCTCGAGGACAAGGGCTTCAAGCCACA
GGTAACTGTTACAGATAAGGAAGCCGTACTTGTTACAGGCGACACAAAGCTCGTTGTTTC
TAAGGAAAACTGGAGCTTCACATACTATTATAAGGATAAGAAACTCACAAGCGGCGGCTG
GAGATCGACAGGCGTTATTTTTGAGAGTGCTTACAAGCAGCAGGCAAGACTTCAGACACA
GCTCGACGACACATTCTGGAGCTACCCTGCCGATCCTACAAGAACATACATCAGAGAGCA
GTTTGACACTTCTGTTGGCGAATATTTCTACGGCTTCGGCGAAAAGTTCACAACATTCAC
TAAGAACGGTCAGAACGTTGAGATTTGGAACGCTGACGGCGGTACTTGTTCCGATCAGTC
TTACAAGTCTATCCCATTCTATCTTTCTTCAAAGGGCTACGGCGTATTTGTAAACAGCAC
TGACAAGGTTTCATATGAGGTTTGCTCTGATACTGTTTCTAAGGTATCCATGACAGTTCC
AGGTGAGAGCCTTGAATACTATGTATTCGGCGGTGCTAACCTCACTGACGTACTTAAGGG
CTACACTGACCTTACAGGCAAGCCTTCACTGCCGCCTGCATTCTCATTTGGTCTGTGGCT
CACAACTTCATTTACAACAACATATGATGAGGAGACTATCACATCATTTATTGATGGCAT
GGCTGAGAGAGATATTCCTCTTCAGGTATTCCACTTTGACTGCTTCTGGATGAAGGGCTT
TGAGTGGTGTAACTTTGAGTGGGACAAGTCACAGTTCCCTGACCCACCTGCAATGCTCAA
GAGACTTCACGAGAACAAGGGTCTTAAGACTTGCGTATGGATCAACCCATATGTTGGTCA
GCGTTCAAAGCTCTTTGACGAGGGTATGAAGAACGGCTACTTCATCAAGAAAACTGACGG
CTCTGTATTCCAGTGCGATGAGTGGCAGCCTGGTATGGCTATTGTTGACTTCACTAATCC
TGAGGCTTGCAAGTGGTATGCAGGATATCTGAGAAAGCTCTGCGAAATGGGTGTTGACAC
ATTCAAGACAGACTTCGGTGAGAGAATACCTACAAGAGATGTTGTTTACTATGACGGCTC
TGACCCTATCAAGATGCACAACTTCTACACATATCTTTATAATGAGTGCGTATTCAATGT
ACTGAAAGAATATTTTGGAGAGAACAAGGCTTGCTTGTTTGCTCGTTCTGCTACAGCAGG
CGGTCAGAAGTTCCCTGTTCACTGGGGCGGAGATTGCTCAGGCAACTACAACTCAATGGC
TGAGGTTGTAAGAGGCTGTCTGTCACTTTGTATCTCAGGCTTCGGCTACACTTCACATGA
CATGGCAGGCTTTGAAGCTACTGCTACACCTGACATTTACAAGAGATGGGCTGCGTTCGG
TATGTTCTCATCACATTCAAGACTGCATGGTAACCAGTCATACAGAGTGCCATGGCTTTT
CGATGAGGAATCCTGCGACGTTCTGCGCTTCTTCACAAAGCTCAAGGGCAAGCTCATGCC
TTATCTGTGGGCTCAGGCTATCAAGACACACGAGGTCGGCGTGCCTGTAATGAGAGCAAT
GGTCATCGACTTTGCTGACGACCCAACTTGCCTGACGCTTGACAGACAGTATATGTTCGG
CGACAACATTCTTGTTGCTCCTATCCTTAATGACGAGGGTATCGCTGAATACTATGTTCC
AGAGGGCAAGTGGACAGATATTATCACCGGCAAGGTTCTTGAGGGCGGCAAGTGGTATAA
GCACAAATGCTCATACTTTGAGATACCTGCTCTTGCTAAGCCAAACAGCATTATTGCATA
TGGCAACTTTGAAAGACAGATAGAGTATGATTATCTTGAGGGTACAACATTCACTATCTA
CGAGCTTGAAGACGGCAAGTCTGCTGTTTGCCCTATTTATGACACTGAGGCAAACAAGGT
ATTCGAGCTGACAGCTACAAGACACGGCAACAAGATCGAATGCGAATACACTGACACAAA
GGCAAGCTTCAAGATCGCTGTGGCTAACACAGACAAGACTGTTGAAATTGCTCCTAACTT
CAGTGGCAAGGTCATCATTGAACTCTAATGACTAAATAAAACTATCGCTCCGAGAGATCG
GGGCGATTTTTTTTGCGTTCACACATAAAATCGGGGCAAATGAGGGTAAAAATTCTGTAT
ATTTGCTCTTGAAGAAAATATGAGATCGGGGTATAATATAGATAGTACGATTTGAGGAGT
AATTTTATGAAGTCAAGAATAAGAAGTGCTATACCGAAAAAGATAATCGGCATAAATATC
AGTTCGCAAAAGCGTGATATCATTGAAGATATTGCTAAAAGCGAAAATGCGGAGGCTGTT
TTCTTTGACAATGAGATAATGGGACAGCAGGTGGGATATCTTTGCGGTTTCAAGGGCTTT
GAAAGGTCTGAGAAAGTGGGAGAGGATATTGCTGACGAATGTCTTATTTTTTCGGGCATT
GACGGCAGGTCACTTGACCCAATACTGAAAAAGCTCAGGGAGAAAGGTTCAGCAGTGGAA
CTGAAAGCCATTGTCACGGCACACAATCAAAAGTGGAACGTTGGCGAGCTTATAAAAGAG
CTGCGGCGTGAACACATTTACATGAACGGAGGTGACAGAGATGAAAAGTAAATACAAGGC
TATTATTTACATTATTATGTCGGCTTTTTCGTTTGCATTCATGTTCGCATTTGTGCGGCT
TTCGGGAGACTTACCGACGGTGCAAAAGACCTTTTTCAGAAACTTTGTGGCGTTGTTTTT
CGCTATTGGAGTGCTAAAGAAAAATCACATACGCTTTCACATTGATGGCAAAAAGAACAA
TGCGGTCATTTTTGTGAGAGCGCTTGCTGGCACGCTAGGAATGCTTGGAAACTTCTATGC
CATAGATCATCTTGTGCTGTCTGACGCTTCCATGCTAAACAAAATGTCACCGTTTTTCGT
TATCATTTTCTCTTTTATTTTCCTTAAAGAGCGGCTGACTTTCTTTCAGGGTTTCACTGT
AGTTTGTGCATTTATAGGAAGCTTGTTTATCATCAAGCCGAGTTTTCAGAATGTGGACTT
CTTCCCTGCCCTTATCGGTTTTCTAGGAGGAATGGGAGCGGGACTTGCTTACGCTTGCGT
AAGATACTTAGGACAGCATGGAGTAAATGGTGCGGTGATAGTTGCATACTTCTCGGGATT
TTCCTGCTTGTTCACCCTGCCATTTCTAATATTAGATTTCCACCCTATGACGATTTTCCA
AATACTTTGTTTATTGGGAGCTGGCGCAGGTGCGGCAGGCGGGCAGTTCGCTATAACTGC
GGCTTACACTCACGCTCCTGCAAGGGAGATATCGGTTTATGATTACTCGCAGTTGATTTT
TACCACGATTTTGGGATATTTCCTTTTTGGAGATATTCCTGATGGCTGGAGCTTTCTTGG
ATATTTTATCATAATTGCCATGGCTGTGCTTGTTTTTCTTTACAACAATGTTTGGCACAA
TGACAGCGAGGTCAAGGGCTGACAAAAAGGCAAACAAAAAAGAGCGTTTTTACTTTCTCG
GTAAAAACGCTCTTTATTATTTATATTGTGGTTTAAGCTCCGCCTGCGATAAATCTCTTG
AGATCCTGTGGGTTTACGCACTTTTCAAGCGCAACGTCCATGGAGATCGTTCTCGAACGA
ACGAGCTTTGCAAGCTCCTGATCCATGGTCTGCATTCCTGTTGCTTTACCTGTCTGCATA
GCTGAACCGATAAGATGCACCTTATCGTCACGGATCATAGCTTTGATAGAGTCTGTTGCA
TTAAGAATCTCACAGCAAGCTACACGGCTTGTGCCGTCGAATGTACGGCAAAGTGTCTGA
GTACAGATACCTACAAGAACGGAAGCAAGCTGAGTTCTGATCTGATGCTGCTGGTGAGCA
GGGAAAACGTCGATGATACGGTCGATAGTTGACGGTGCGGACGTTGTATGAAGTGTACTC
ATAACAAGGTGTCCTGTTTCAGCGGCGGTAACAGCAGCTTCGATAGTCTCGAAGTCACGC
ATTTCTCCTACGAGGATAATGTCCGGGTCCTCACGGAGAGCAGCACGGAGAGCAAGCGAG
AAGCTCGGTACGTCAGGTCCGATCTCTCTCTGGTTTACCATACATCTCTTATGAGCGTGC
ATATACTCGATAGGGTCTTCGATAGTGATTATATGAGCTGATTTATGGATATTTACATGG
TCGATCATTGCGGCAAGAGTTGTTGACTTACCTGAACCGGTAGGGCCTGTTACAAGCACA
AGTCCACGAGGTCTCATTGAGAACTCTGCAAGGATAGGTGGCAGGTCAAGGTCGGTAAGG
GTCGGGATATCGTTTCTCAAAAGACGGAGAGCGATGGCCGTGTTTCCTCTCTGACGATAC
ACGTTTACACGGTGACGGAAACCTCTTGAAGATACATATGTAAAGTCGGTATCAATATGG
TCTTTGATAGACTGACGCTGCTTATCTGTACACATATCCTCGCATATTTTGAGAATTTCG
ATCTCGGTCATATCAGGATATGAGGAAAGCTTTCTCAGGTTACCGCCCTGTCTAACTATC
GGCGGAATACCTACGGTGAAGTGCAGGTCGGAACAGCCAAGGGCTCTTGCTTCATCAAGA
ATTTTGTTAATGTCGATTGCCATTAGAATTTACCTCCATATATTTCTTTTTTATACAGCA
TATGTTACACGGATAAGTTCGTCCATTGAGGTCTTGCCTTGCTGAACAAGCTCTGAAACG
TTGTCACGAAGCAGGTGACAGCCCTCTTTCTTTGCAAGCTCCTGAATTTCGTCAGCTTTT
GCTCCCCTTGTGATAAGAGCCTGCATAGACGGTGTTGCGAGAAGGATCTCATGGATAGCG
GTTCTTCCCTTATATCCTGTGTTATTGCACTTTGGACAGCCACATGGGTCGTACACCTGT
ACTGAATGGTCAAGACCCATAAGCTCGTTTTCTTCCTCAGTTGACATTCTAGGCTTTTTG
CACTCAGGGCAAAGCACCTTTGTAAGACGCTGAGCAACGATACCGATAAGTGATGTTGCG
ACCATGTATGCCTCAACGCCCATATCCACAAGTCTTGTTACAGTAGAAGCGGCGTCATTG
GTATGAAGTGTTGACAGAACAAGGTGTCCTGTAATAGCGGCACGGATAGCGATCTCAGCA
GTTTCGGTATCACGCATTTCTCCGACCATTATGATGTCAGGGTCCTGACGGAGGATAGAA
CGAAGGGCTGCACCGAATGTCATGCCTGCCTTTTCGTTGATCTGGCACTGGTTTACGCCC
TCTATCTTCTTCTCGACTGGGTCTTCGACAGTGATAACGTTGTTGCTTGGTTTAGATATT
TCGCCAAGTGCGGCGTAAAGTGTGGTAGATTTACCTGAACCTGTAGGGCCTGTTACAAGG
ACAACTCCCTGCGGCACTTTCAGGCACGCCTCAAATCTCTTATAGTTATAATCTGTCATA
CCCAGGTCGGTTATTTTTCTAAGGGACATATCGCCTGTTGCGAGGATACGGAGAACGACT
TTCTCACCGTACACCATTGGAAGGTTAGATACACGGAGGTCAAGAGTTGTGCCGTCAACG
ACCTGTGACATACGACCGTCCTGTGGGATACGCTTTTCGGCGATATTCATGCCGCTCAAG
ATCTTGAAACGGGTAACAAGCGAAGTATGAAGTGCAGCGGAAAGAGTCATAAGCTCGATA
AGGTCGCCGTTTACACGGATACGGATAACGGTTTTATCCTTGAATGGCTCGATATGTATA
TCCGTTGCATCCTGACGCTGGGCGTTCTCGACAATAGCGGTAGCAAGTTTAACGATAGGA
GCGTTCTCAATTCTCTCCTCGGAGATATCCTTGAGCTCTTCAAGGTTAAGCTCTTCCTCT
TTTTGCTTTGTAGCTTCGTCAACAACGGAGTTAACCTGACCTTCTGAGTACATCTTACCG
ATTGCACGGTTGATAGATGACTTTGTGGCAAGGACAGGTGTTATGCTGCAGCCTGTGATA
ACACGGAGATCCTCGAAAATATAGAAGTTGATAGGGTCATTAGTTGCAACGGTCATACGC
TTGCCTATTTTGCTGACTGCGATGACGTTATACTTTCTTGCAGTTGCCTCCGGTATCTTC
TTGACGATATCAGGCATAAGCTCAGTATTATCAAGGTCGATATAAGACACATTAAGTCGC
TCGGCAAGGACCTGACAGAACTGAACATCGGTAACGAGCTTCATGTCAATAATGACATCA
CCAAAAAGTCTTCCCTTTTGCTCCTTCTGTTTGGCAAGGACTTCCTGAAGCTGTTCTTCA
GTTATAAGACCTTTCTGTACCAGATACTGACCGATAGGGCCGTTTCTCATATATATTACT
CCAATCCTCCGCATTGATTTAGGGATCCGACGCTGCGGAAACGTCTGCTGCGGTGCAAAA
ACCGCAAAAAAATCATATTATCTATTGTAATCTTCATGAAAGTATGATAAAATTAATATA
TTAACTAATGAATCCAAAGGAGGATCACTGTGGATAATTTAACCTTATCATACATAATCA
TTTATGTATTTGTGTTCATTTTCGGAGCGTGCATAGGCAGTTTTCTTAATGTCTGCATAT
ATCGATTGCCGAAAAATGAGAGTCTTATCAAGCGAAATTCTCACTGTATGACCTGCGGTG
AGCCGATCAAACGGCGTGACCTGATACCGATAGTAAGCTGGTGCATACTTCGTGGAAAGT
GTCGAAGCTGCGGTGCAAAGATATCGGCAAGATACACTATAGTTGAAACGCTGAACGCAC
TGCTCTACTTATGGGTATTCTACCATTTTAATGGAATTTTCAATCCTCTGCGTGCGGCAC
TTGTCTGTCTGTTATTCTCTGCTCTTATCGTTGTATTCTTCATGGACTGGGACACTCAGC
TTATCAACACATATGTGGTGATATTCATAGGTTTGCTTGGTATTGCAGAATACATCTTCT
GCAGAGATCAGACGGGACTTACGCTTAAATCACACTTGATTGGATTTTTCATTGTGAGCG
TGCCTTTGCTTATTATTTGTCTTATCACACATGAGAAAGCAATGGGCATGGGAGATGTAT
ATCTCATGGCAGCCGCAGGGCTGTTTCTCGGAATGCAGGGTGCTTTGGTAGCGCTTCTTA
TCGGACTGATAACAGGCTCGATCGGTGGACTTATCCAGAAGCACCGAAGCGGTGATTCAG
TATTTGCATTTGGTCCATATCTCTCCATAGGAATTGCTGTTGCAGCTTTGTACTCAGAGC
AGATCGGTTCATGGTACATGGACTTTACTGGCCTTAACGAGATGATGAACGAAGCAATGC
TGATAATAAGATAATTGCACAAATTCCGCAGTTTGATACTGCGGAATTTTTTTGCTCAAA
AAATCCTCTTAATAGAAGTTTTCTGTTAAGGGGATTTTTTCAGCAATCAGACCCGTGGTG
GGGTCTGATCGTGAAAGACTATAAACTACATCTTTACATAATATGTTTTTCCAAGATCAC
TGGTTGTAAGAGTAACATTAGTAAAGGCATTATCAATATTTTGCCACTCTTTTTCCCAAA
GATTTACACGGCAAGGAACGTTATAAGGAATTGTTGCAGTTATAACATAACGAACTTCTC
TGCCCTTATACTTAGAAATATCAATATTAGAATTACCAGTAAAGTTGTCTACAATGACTT
CATTATCCGTTTCGTTGACTATCTTAGCATTCATATTACAAAAGTATCCATACATATAGG
AATAATTATTACCTGCACTACAATCAATTATAATGGTAACTCTATCCGACTGACTGGTAG
GCAAAGATGGCTTTTCAACAAATACAGCTTCAAACACTGTATCTCTAGTAATTGTAACAC
TGGTTATCTCGTCTGATGTACCTTCAACGACCCACTTAGAAAAAACCTTATTAGCGTCTG
ACGAAACAGGGGTAGCTCCTGGATAATTTGCATACTGTCCATCAGAAACATAAATAGTTG
AGGCATTTATTAAAGAACCATTTAATTTAAACTCAACCTTATGCTTGTTCTGTACAACTG
GAACGAAAACAACTGAGCTATCTGTAATAGAAACATCAGTAAGACCCTTTGAGTTATCTG
ATTTGTATACCCACTTAACAAAATCCTGTTTTATAGTATCCATGTCAGTTGGAATTCCCG
GGTCATTTGCAAAGTCGCCATCATAGACTTTTGTTGTTGTAAATGTAGAACCGTTGATAT
TCTCAAACGTTACATTAAATTGGGCTTTCGGTGCAACAGGCGGATAAACACAGGAGAATA
CCATATCCTTATTTATTGTTACGCCTGTTGTAAAATCAGCAACGTTATTCTTGCTGTCTA
CCCAATAAGGCGTGCCATAACCTGTTCTTGATGACATAGAAGGTGGAGCTTTATAAACTG
TACCCGCCTTGACAGACTTAGTATCTATCTGTTTACCACGAAGCGTTGGTTCAGGGTCGC
TTGCAGAGTAGATAAACTTTACACTGTATGTTTTTGAACTTGAAACTGTTGTCTTATCAT
AGAAAATATAAGTATATGTGTTTGAAGCGTCAAGGCTGTAATACTTTTCCTGCTGAGCTG
TGCAACCTGCAGGAGCAGTGGTTGCCCGAGGATATGTGACATAATCAGGAGCTACAGAGA
AATCTTTATAGTCATTAACATTGTATGAATCGCCTTCATCTATGTTAATATTTGTGAGAT
TTACTGCTGCATCCTTTTTATACTTTGTTTTCGTAAAAGTATAGCTTCCGTTCTCATATG
TTGGCTGATAAGCTGTAAGAGAAACGTCGAGAGTATACATTTCCTCAATTTTGCTGATAC
TTGCACCGATATCAAACTTATAATTGTCGTAAAAATCAACGCCTCTTGCAACAGCAGAAT
TATTAAAGTTTAAGCCCTCTGTATTTACCTTACCTACATTGAGGATACAGCCTTTTGCAC
CCATTCTCTTTGCGGCTGTATCCGTGTCGTTGCCTGAATAGTTTTTCAGACTATAGCCAC
GAAGATTATTATTGTCAATAACGATACAGTTTGAATAGGTCACACCGCTTGCACCGATAG
TACCAGAGTTTGAAACATCAGGCACACCAATATAATCTTTAAGCACAAGAACATTGGTCG
AATATCTAAGCTCATCATCAAGATAGTCTATAAGACCTGAACCTATGATATTGCTTTCCA
TTGTTGCATCAGCGTCATGATAAACGTTATTTGCAGGTTTGATCATATTAAGGATAGCTC
CGAGGATCACGCCGAAAATCGTTACCACAACGATAAGCTCAACAAGGGTAAAACCCTTGC
GGTTTTTATTCATTTTCAAGATCCTCCCTCCTTATGGTGTTGATTGTGCAGCGTCATAGT
CGGCCTGGTTTTTGTAATCAGAACCACCCATATAATGGATAACTACATAACCTGTAGCTT
TACCTGACGCATCTTTTTCAAGATAATGGTCAAAGGTCGCATCTGTGATCTTAAATGCAG
CTGCATCGGCTGTTGGAGCGCTGCTGTAAAGATCAGATGACTGTGAGAAGCCGAAATAAT
CGCTTCCTGTTACGCCTGAAAGAACAACGCCAAACTGCTGATTTCCACCGTCACCGATAG
GGATAAGAAGTGAATTTCCTGATGAGTTATTATTTACATCAAAGAACTTTCCGCCTGTAA
GCTCAGGAGTAAGAGCATAGAAATTCATATCTGCCCCTGAATTGTTATAAAACTTTACCC
AGTAAACGCTCTTTTCAGGATTAGGCGTAATGTTTATGTCCTTACCCTGAAGAAATTTGA
GCTGATAGCCTGCGTCTTCATCAATATTATTAAGCTTTGCTTTAAAGCCATAGGCTGTAG
TATTGAACTTTATGCCGCTTCCAAAGTCTGCCTCAAGGGCAAACTCATTTGTAGTTTTGC
CGCTTGAAGAGAACTTGTTTACCTTCAACTCGTTCATATTGACGGTCTTGTTATCATTAT
ACTGCTCGGCATTTACTGCCTGAGTATACATTTCATTGTTGCGGTAGTAGTTTTCAAGAT
TCTGTTTTTTTGCCGCTACAGCAACTGTAACAAGCATAGCTGACATACCTGACAAAAGTG
CCATTGCTATGATGACCTCTACAAGAGTCATACCCTTTTTATTTTTGCTGTTCTTTTTCA
TGAGTATACTCCTTTCAATTAATAGTGATCATATCTGTCAAGAGTATATCCGAATGCTGA
ATCGTCCTTACCGCCCTTCGCATTCTGCATTACAGAAGTGGTTGAAGGCTTAGTGTATAC
ATAGAACGCTGTATTGGCGTTACCAAAGCTGTTTGCGATAACAACACCGACTGCACAGCA
CTGAACGGTCATTTTTCCGCCTGCTGAGTCTGTTACCACAAGTCCGCCAAGACCGCTTGT
TGCGATATTAACGATAGCCTGTGGTGAATAGAATGAGCCCTGGAAGAAGCTTTGATCTGT
AGCGTTAAGTGTTGTGTTCTCACCAAACAGGAAGATGATGCTGCTGTTTTTCGGTCTGTA
AGAGCCTGCAACATCTACAGATGTAGGGTTGAGAACAAAGCCGCTCTGTGGTAAGCCAGG
GTTACCCTTTGTATTATTGAGAACAGAAGAATCAAACATACGAACGTAAGTATCATAATC
AAATACCTTAAGTCCCTTAAAGCTATAGTTACAAGCACTAGAGCCTGAATGCTGTGACTT
GCCTGTTACTGAGTCGATACCATTAAGTGTAATAGCACTGCCTGAGTCTGAAACAAAATA
GCAGTTGTATTTTCTGTCACCTGTAGTCGTATCAATTATAGTTGAACGATTTCTAACAAC
TATTACAGGTGACCATTCTGCTCCAAGATTAAGACCATTCTGAAGTCTTATAACGATATC
ACCCGAAGAATCAGAAACATCAACGAGGATCCTTGAACCATTGCCATAATCATTGAACGA
AAGATCAGATGCCCATGTACAGCTTGATGTTATTCTCAATTTGTAGCGGCTTGTAACTGG
AGTCTTAGCTCCTGTTCCTGTAAGGTCTATTAGCTCAGTAAGCGTGTAGTCAACATTAGT
CCAATCGCTTGCAAAGGTATTGAAAGTTTTGGTATTAGGATTTTTATCACTATAAAAGGC
TTTATACTGATCTGAAATAGTTGTCACATTAGTATCATTGCTCATGAAGAAATCTTCCGG
ATAATATACATAGGCATCAGCAGATACTGGTATCTGTGGCTTTGCGTCACGACCTGCTTT
GCTAAGAACAGCTCCTTCATGAATATTTGAAGCCTGGCAGACGATCTTATCTTTACCCGT
GATAGTGCCGGTAACATAAACTGAGCCTGTTACCTTAAGTGACTTTGTGACATTAAGATC
ACCCTCGACATAGAGAGAGCCATTGATCGTCTGACCATTTGCACCAAATGTTGCATCGCC
ATTATAAGCACCTGCGCCCTTATAAACGTAGAAGTTACCATACTGTGTATAGTCATTTCC
GCAAATGTTAGCTTCACAACAGAACAAATCGACATCAAAACCTGAAGAACCAACGTCCAT
ATGGTTTGAAGTGGAAAGCTTCTGACCGATATTAACATAGTTATATCCGTCTGCTCTTGC
CATTGTGGAGTTGATGCGGAATTTATTTGAAACATCAAGGTTTTCAGAAATTGTAACAGT
TGAACCCTGCTTTTCATCTACAAGACTAGGCTTGAGCATGATAAGAGGCTGAGTTGAAAC
CTCCAAAGAACCATACATAAGATAAGAACCATAGATACTGGTATTGTTTGTAAATCTATA
GACCTTACCAGTTGTATTATTGATACCAGCCATATCACCGATAACGTTAAGGTTATCGTA
ACCTGCGCCGCCGTTACCAACAAGCTCGATAGTATTTGTATACTCGGCAGGCTTTGTAAC
TGACTGCGTGGAAATATGAGCTGCTACCTTTTCAGTTTTTCCCAGATAAGTAGTTTCACA
GGTAACAACGATATTTGCAACACTTGTACCCTCCTGTGCTACAGTTATCTTTGTGGTACC
GATATTATCGCTTTTACCATTTGATCCATTATAGCTGACATTAGTAGTTGTACCCTTTCC
GCTATTAGCACTTGCCAGCTTTTTAAGGTTATCTATGGCCTTTTTCTGCTGAGCCTTTGC
AGTAGGGTCATTGGTAGGAGCAGTATCAGTTTGTATCTGATTAATAAAGCTTTCAAGAGT
AGATGAAGCTGTCAGATAAGCCTGTTTGCTCTTATAGTTATCATTTGTTTTTGTCCTGTT
TACCGAAACATAAGAAACAGTTGCAGTCAAAAGTATTGACAGCATGAGCATGACAGCAAC
CGCTGTGAAAAGCACGACTCCGGGTTTGTTTCTTTGTTTCCTCTTCGGAGTATTCTTCAT
ATTAACCACCTTTCTTAGTTTTATTATCACTTATGCTATACTTTTTTTCATTTTACACAG
GTTGATTACTTATATAAAATTTTTAATCATTATATAGCACTAATTGGCAGGATAAGAAAT
ACTCCTTATCCTACCAAATAGTTTTCTCTTAGCTGGCAGAAGGATCAGCAAGCTTCTTCA
GAACGTACATATTCAGTGTCATAGAGCCTGAGATCTCACTCTCGTTGACATTTTCTATGT
TTACATTCTCGATCACCATGCTCTTTTCGTTGTTTGTCGTCAGGTTGTCAGCAAAATTCT
TGAAACCTGAAAGCGAGCTTTTGAACTGAATGTTAAGGCTATAGTAACCTATTGTCTGTG
CAGCTGTTTCATTGGTATCAGCGGCATTTTCATCTGTGTTTGCATCTGCAGCTGATGAAT
CAGTTGTGCTTGCATTATTGTATTCATCTACCTTAGTGTCAAAATCAGTAGCTGCTGCTG
TTGACTCATAAGCAAAAGGCGAAAGAACTGTGCTGCCGTATGATGAAATAGTCATATTGG
AGTTTTTGATCTTTACATCATCAACATTAAAAAGCTCACGAACCTTATCAGTAGCCTTGT
ATGCTACCTGATAATCATAGAAGTTAGCTGCGACCTGTGAGGTGCTTGTATAAAGTGTCT
GAATCTCAGCGGCAAGGTTCTTATCCTTGTCTACCTGATCTTCAAGCTCGCTGAGCTGTA
CCTTTGCTGATTCCAGATCACTGCTTGCCTGACTACACTCATCAATGGCAGGCTTAATAA
AGAGCATAAAACCTGCAACAATTATAAGCAGTACGAATACTACTATCAAAATCATTTTAT
CACGATAATTCAACTTCATAATTATTCACCCTCGCCCTCTTCTTTAAGATAAAGTGTCAG
CGAATCAAGCGTTACGCCTGAGCTGCCGTCTTCACCGATCGAATATCCGTTGTATCCTAC
ATCTTCCTGGAAGAGTCCTGTACCTACAAGGGCATCGATTGCTGTTTTTACATCTGACTG
ATCATCAAGCTCAACCTTAGTAAGTGTTACTGTACCAGCTTCAAGGTTATATGTAAAGCC
TTCATACTTGAAAGAACCAAGAGCTTCCTTGATGTCGTCAAACATCTCACTTGACACGAC
CGGAAGTGTTTCAAGAGCTGCATTTGCTGATGTAACATAGTTTGAATAATCCTGCATGAT
CTTCATCTTATTGTGAAGTATCTGGTTCTGGGCGATCTTCTCATTGCAAACAGCTATCTT
ATCATTAGTCTTGTCTATATCTTTCTCGATAGAACTCTTCCTGAGATTAATAACAAGTGT
TGCACCTGCGATAAGCACTGCGGCTGCCGCAGCGAAGATACCGCCTGTCATGAGCAGCGA
ACCCATTCCGCTGTTGCCGCCCTTACCTGTGGACTGATCGACTTCGAGGAGGTTGATCTT
CTCTGTAGCCTTGTTTCTCTTATAGAGAGCACCGATAGCATTAGCGAATACTGTAAACTC
GAAGTTCTCGAAACCTGTGATCTGAGCAGGCACACCGAGAACGGAAGCCTTTATATCAAG
ACCGTCAAGAGCGTCAACGAGTTTGATGTAGTCCTCGATAAAGCCATAGAGAATAACATT
TTCAAGTCCTGAACCGCCTCTTGCCTTATTGAACTGCTCCATTCTGAAGATGTTCTCGTT
AAGAGCTTCAGTGATATAATCGTCAGAATCATAATCTTCTTCTGAGATAGGAACGTATCT
GGCGAATGCCATCTGTCCATTCTCAAAAAGTGTAAGACCAAGGAAGTTCTTATCGATCTG
GCAAACCAACAGTGGCATTTTCTCCATGTTGGACTTGTCAGCAAGAACGATTCTTGCGAT
AGAGTTACATCCGATGTTAACAGATCTGAGGTTCATGCCCATAATGTTATAAAGCTTTCT
GTAGCTTTCAACTATCGTACTAGGGCAAGCTGTTGCAAGCACCTTCACTGCACCAGGATT
ATCCTCACCTGCTTCACCTACTACTGTATATGAGATAGAATACTCATCTGTGATACCCAT
TTCCTGGCTCATATGGTTCTGTACCATAAGCAGGAACTCATTACCCTTTGCCTTTGGAAC
TACAAGCTCCTTGAATACGATGTTGCTCGATGAAAAAGTAACGATAGCGTCCTTATCCAT
CATATCCTCAGCCTTGAGCTGAGTGAGCAGTAACTCAGACAGACCTGAAAGGTTGATGAC
CTCACCATTAAGGATCATATCCTCAGGAATGTCCACCTGCAAAGATCTCTCGATCCTTAT
CTTGTTAGAGGAGTTATCACCTTTAACAATGTTGATTTGTCTATCAGAAATATCAAATGA
TAGCATTTATTCCTTCACCTCTTAAATTATTTTTCAAAACAAATATCTTCCCTCTCCGTT
TTAAAGGAGAGGAGATATTTAAAATTAACGAACATAAAATGCAGACCCTTAGTTTTCCAG
ACCTGACAATGAACCGTAGAGCAGTGGGAAGATACCCGCAAGGCAAAGACCGATCGCAAC
ACCCATGAACACGATGAGCAATGGTTCCATAAGTCCTACAAGTCTTGTAACGGCTGCGTC
TGCTTCTTCCTCATAGTAGTCAGCAGTTTTCTCAAGGATCTCATCGAGAGCACCTGATTC
CTCACCGACATAGATGATGGAAGTAAACATTCCTTCAAATATCTCTGTTTTTGCAAGTGA
CGCTGAAAGCGGTGCGCCCTGCTTAACTTCATCAACTACCTGAATGAACATCTTATCAAC
ATAAGCATTTCCAAGTATTCTTGACGAACGTTCAAGACACTCTACCATTGGGATACCGCT
TGAATAAAGTGATGAAAGAGTTCTTGCGAAACGACCCTCGTAGATCTTTACCATAAGCTT
TCCGGCGGCAGGCATCTTTATCTTTATGTAGTCAAATTTAAGTCTGACTGACGGTACTTT
CAAGGCGTATATCCAACCGAATATCAAAACAACGACCACGATAAGAATGATATACCATTT
TGCCTTGAAAAAGTCACTGAATGAGAAGAGAGCCTTAGAAAGTGCAGGCATCTGATCCTC
TGGCATAAGACCTGCAAATATAGGCATGATGAACGTAAACATACCGATTACCATGACGAT
ACAAAGAACGCCAAGTATGATAGGATAAGTCATCGCACTCTTTACCTTATTGTTCAACTT
GTTTGAGTTTGCATAGTAATCGCTCAGACGCTGCATTGTCATATCGAGCGTACCTGAGGT
CTCACCTGCGTCTACCATTGAGATGAAAAAGTCCGGAAAGCTTCCTCTTCTTGTATCGAG
GGCCTCGGTAAAGCTCTGACCTTTCTGAACATCGTCATAAACGCTTCTCCAAACATCCTT
TGCACCCTTATTCTCCTCTTCCTTATAGAGAATGTCGAGCGCTTTAACAATGGTAAGACC
CGATGTCATCATTGCCGCAAGCTGACGGCAGCAGAAAGCAAGTTCCTTAGTATTGAACTT
GTGCACAGATTGTTTGCCTGCACCGCCCAATGCTTCTGAATAACTTATACAGAAAAGACC
TTGTTCGTGGATCTTGTCCAGTACTTCCTGTGCATCCTCAGCCTCATAGATACCCTTTAT
GGTTTTTCCCGAGGTATCCTTAGCAACATAGGAAAATTTCTTCATAATATGTAGATACAC
CTCCACTTATTTATACATTTTGTGCATTCATAACAAAAAACTTTAAAAATACACAAAACG
CATTTTTATAATTATAACATTATTTTCATCTTTTCGCAAGTGATTGAGTGCTTTTTAAGC
GTTAATTTGTTTACAAAATAATCTTCACAAATTTATCGAATTTGTACAAATAGAATAATT
AAACTAACATTTTAAATAATATTTAATATTTAAAGCGAGTTCATACAGATTTCTGATAGT
AAATACTCTTATTTATGTTCAAATAATACAATTTATACTTTATTATCTGTCTTGCCAGCA
CTAAAAGATTTCATACTTTTGAGAATGACAGGATGCTTATGAACATACACTTTATAGGCT
ATCAGATAGAAACAATAGGACGCTGCAAGAAGAAGTCCTATGCCGAGGATCACGCTTACA
AGGTAGTTCATGCCCACGCCTTCATTCAGCCATATACACGGATAATAAAGCACCTTATAG
AAGATATCTCCCTTGCCCTCCTGACTGAATGAATCCCTGAATATTGCAGGAATAAAATAC
ACTAGAAGCATAAGAAGATACACTATTGTAATATTGACCCAGCTCCAATTTTCATATGCG
GCATGGCGTTTGCCGTCGTCATAAAAAAGTCTTATGAAAAATATAAGCATGACCGCAAAG
CCTATAAATGAGTCTACATTACTATTTGTCATAAAGCTTTTGAAAGCAGATGTGCTTGAC
GGAAAGACCGTAACCAGAGCCGGTATCAGCACAATGCCTGCAAAGGCTGAAAACAGCGTA
AGAACGATCATTATCCCTATTCTCGACAGAATGTACTTTAAAAATTTTATTGGCTCCATA
ACTACCTCCGTTTTATTCTTTTGCTTTATAAAGTCTTTATACTTTACATCTCATCTTACA
CGATAAAGTTTTCAAACTTTACATCTTTCAATTATCTGACATAGTTTTATCAAAGAGTTT
ATCCACAAGCTCTCTTAGATATATATTTTCTGTACGCTCAAGATTAGGGTCTGCGTTTCT
GATAAGCTGTGCGGCTTCCTGTGCTTTTCTTAGTATATCCATATCCTGTGACATATCCGC
TATCTTCAATGCAGGAAGGCCATGCTGTCTGCTTCCAAAAAAGTCACCGGGACCTCTGAG
TTTAAGATCTTCCTCAGATATCTTAAAGCCGTCGTTAGTCTTGCCCAAAATTTTAAGCCT
TTTCACGCTTTCCTCATTCACGTTGTCTGTAATGAGGATACAACTTGATTTGTATTTACC
TCTTCCCACACGACCACGAAGCTGGTGAAGCTGGGAAAGACCAAATCTGTCGGCATTTTC
TATTACCATTATTGCCGCATTAGGCACGTCAACTCCTACCTCCACAACTGTTGTGGAAAC
GAGCAGGTCTATTTTATGCTCCTTGAAGTCGTTCATGACCTGTTCTTTCTGAGCACCGCT
CATTCTGCCGTGAAGAAGTCCCACAGTGTAATCTTTAAACGTACCCTGAGAAAGCTTTTT
AGCATAGGTCTTAACGTCCTGCAAGTCCATATCACTTTCCTCTATCATTGGACAGACTAT
ATAACCCTGTCTGCCTTCGTCAAGATATTTTTTAACATAGTTAAAAGCACGCTCGCGAAG
CTTTCCTGTAACGGCATATGTTTCAACGGGATGTCTGCCCTTAGGAAGCTCTTTCAGTAC
AGAAATATCAAGGTCGCCGTATATCATAAGGGCAAGAGTTCTAGGGATAGGTGTGGCTGA
CATAACAAGCTTATGGGGATTTTCACCCTTTGAAGCAAGTGCAGCACGCTGTTCAACGCC
AAATCGGTGCTGCTCGTCTGTTATGACAAGGGCAAGCTTTTTGAACTTCGTTGTCTGCTG
AACAAGAGCGTGTGTTCCAACTGCAACGGCGTATTCACCGTTTTCAAGCCCCTCTTTCAC
AAGCTTTTTCTGTTTTGCGGTCATAGAGCCTGTGAGCAGTGCCACCTTTACGCCTAGCGG
TTCAAGGAAGCCTTTCAAGGTTTCATAATGCTGTTCTGCAAGTATCTCAGTAGGCGCCAT
AAGTGCGCTCTGACAGCCATTTTCATACACAAAATATGCCGCTCCTGCCGCAACTGCGGT
CTTACCCGAGCCAACGTCGCCCTGAACGAGTCTGTTCATAGGCTGTTCTTTCTGCATATC
TCTGATACAATCCTCTATGGCGGTTTGCTGGCTGTTTGTAAGGATAAAAGGCAGAGCGTT
ATAAAAGCTGTCCATATCCTGCGTTTTCAGCACAAAGCCGCTTTTTTCACGGCTTCGGCT
TTTCATAAGCTGCATACCAAGCTGCAAAACAAGAAGCTCGTCAAAGACAAGGCGATTTTT
CGCAAGCTCGCAGATGTGCATATCTTTTGGAAAATGTATATTCTCCAAAGCATATTCAAG
AGAACAGAAATTATACCTTTGCATTATGCTTTTTGGCAGCGGCTCATAGATATTCTTATT
AAAAACATTCAGGGCGAGCCTTACTGTTTTTCTGAGCATTTGCTGACTAAGACCCTCTGT
GAGGTGATAGACAGGCTGGACTTTATCTTCCGTATCGGCCGAAAGTATCACAGGAGAATT
TATCTCTTTTCGCACAAGGTTTCCTGTTATCCTGCCGCAGAGGTAATACTCTTTATCCAC
TTCAAGCTGTTTATACATATACTCGCTGTTATAGATAACTATTACAAGGTCGGTGACGTC
GTCGGTAAAAATGACTTTGTACACTGACAGACCTTTTCTAATATGGGCTTCAGGGAGCTT
TTTAACTACTCTACCCTTTACTATGCAAGGCTCGTTAATTGGTGCGTCGGCTATGGGCAC
GGGGGAGGTATAATCGATATAACTTCTTGGATAATGACAAAGCAGGTCATAGACCGTTTT
CACGCCTAATTTCTCATAACATTCGGCACGCTTTTCCCCAACGCCTTTTAGATACTCTAT
TGGTTTTTCAAGATCTTTTAACAAATCCTCACCACCTGTCAGCTTTTACTTCACTTAATA
CGATTATATCATATATCACATAAAAGGTCAATGACTTTTATTCAAATCATACATATTTAC
GCCATTTTCCCTGTGCGTTTTGCATTTTTGCACAAAAAAAGAACAGATGAAAAAATCATC
TGTCCTTGATAAAAACTATATGTTATTATATTTTCTCGCCAAACTCAGAATACTCGATAG
AAGCTCTGATGAAATCTCTGAACAGAGGGTGCGCTCTGTTTGGTCTTGACTTGAACTCTG
GGTGGAACTGAACACCAACGAACCATGGGTGTACATTCTTTGGAAGCTCTACTATCTCAA
CAAGCTTTTCGTCAGGTGAAAGGCCTGCAAGCATAAGACCCTTATCTTCAAGAAGCTTTC
TGTATTCATTATTAAACTCCCAACGGTGACGATGACGCTCACGGATAAGATTCTGTGGTG
CTGAATAGATCTCAGCACATCTTGAATTGTCTGCAAGCTTGCATGGATAAAGGCCAAGTC
GCATCGTGCCGCCCTTTTCTGTGATATCTTTCTGTGAGTCCATGATGTCTATAACAGGAT
ATGGAGTGTCACCAAACTCGGAAGAATTTGCCCCTTCCAGTCCTGCAACGTGTCTTGCAA
ACTCAACAACAGACATCTGCATACCGAGGCAGATACCGAACATTGGTATCTTATGTTCTC
TTGCATATTTGATAGCTTCGATCATGCCCTCGATTCCTCTGTCACCAAAGCCGCCCGGTA
CGATTATACCGTCGCAGCCGTGGAGCATTTCAGCTACAGTGTTCTCATTGAGATTTTCAG
ACTGTATCCACTTGATATCAACTTCTGCGCTGTTCTCAAAACCGCCGTGACGGAGAGCTT
CTGCTACGGAAAGATAAGCGTCCTCAAGCTCAACATACTTGCCAACAAGACCGATAGTTA
CTTTCTTGTTGCAGCTATGAACTCTGCCTATCATTTCCTGCCACTCTTTAAGGTCTGGCT
GTCTGCACTCAAGCTTAAGATGATGACAAACAACATCTGCAAGGCCCTCTTTTTCAAGCC
AGAGAGGCACTTCATAAAGTGATGGTGCTGTAAGATTCTGTATAACGTCCTCTGCTCTTA
CGTTGCAGAAAAGGCCTATCTTCTGCTTCATATCCTCTGGTATCTCCATTTCAGAACGAA
GAACAAGGATATTAGGCTGGATACCGATAGAAAGCAGTTCCTTTACGGAATGCTGTGTAG
GCTTTGATTTAAGCTCCTTTGAGCCTGAGATATAAGGCAGCAGGCACACATGTATAAATA
CGGAATTTTCTCTTCCAAGCTCGATAGAAGCCTGTCTGATAGCCTCGAGGAATGGTGTGG
ACTCGATATCGCCAACTGTTCCGCCGATCTCTGTGATAACTATATCTGTGTCAGTTGATT
TGCCTACCCTGTAAAGACGATCCTTTATCTCGTTGGTGATATGAGGAACGACCTGAACTG
TGCCGCCAAGATAATCTCCTCTTCTCTCCTTATTAAGAACTGTCCAGTATATCTTACCTG
TGGTAACATTTGAATTGATAGAAAGATTTTCGTCGATAAATCTCTCATAGTGACCAAGAT
CAAGGTCAGTTTCCGCACCATCGTCAGTTACGAAAACCTCACCATGCTGATAAGGTGACA
TTGTGCCTGGATCGACATTTATATACGGGTCAAATTTCTGAATGGTAACGCTGTAGCCCC
TTGCTTTTAACAATCTTCCCAGTGACGCAGCGGTTATGCCCTTTCCAAGACCTGATACTA
CACCGCCTGTTACAAAGACATATTTTGTAGGCATATCATTTCTCCTCCATATATCAAAAA
TAAAACACAAAAAAATCAGGTGAGATCATGTGGACACAACTCACCTTTTCGCTCTTACTA
ATATCATAACAAATTTTTATACAAAAGGCAAGTGTTTTTTCTATTTTTCTCTGAATTTTT
TATAAATTATCAAATAGCTGAAATAAGCTCTTGTAAAATTGTTGTAAATTAAAGCGGTTT
TATTTGATTTTATAAAAATTGATGTAATTTTAAAGTCAAATTCGTACGAAATTTATGTTG
TAATTTGAGGTAAAATAGTATATACTATTATTGTATTATGCTTAAACGAGCTATAGACTT
CCGGCTTGCTGACTTTAATCGGAAACGAGGTTTATTTTATGGACAACGACAACAAGAACA
CCTCCAACACTCAGGGAGATAAGGATTTACAGTCGCTAATATCCAATGCAATAGAAAATA
GAAAGATACTTGATGCTTCAAACTCAAACGGACCTACGGGGGTCATACCTATCCCCTCAA
AGGAACAGCAGAAAGCTGATCCGACACATGAGTCTGATCCAAAGCAGGATAAGACGCCAA
AAAAGAAAAAAGGCTGGAGCAAGAAGAAAAAGACGGGTATTGCTCTTGGAATAATATTTG
TAGTATTCATTATTATAATTGCCATTATCGTAGGTTTGTTTTTCCACTACACAGGAATGC
TTGACAGAACTAAAGACACTAAGATAAATTCAGGCAGAGCGCCTATAAATTCCAGCGAGC
TTACAAGTGAGGCGGATACATTTGACGCAAAGGAAAAAGAGGACGAGCTTAAGGCTCAGC
TACAAAAGCAGTCCTCCAAGATATCCAGCGAGGACGTAACGAACATTCTGCTCATTGGCG
AGGATATCCGTGATACAGAAGAGGAGAGCCGTGGAAATACTGATGTTATGATGATAATTT
CCATAAACACCAAGAACAAGACTATTACAATGACCTCCCTTATGCGTGATATGTACATTT
ACATGGCGCAGTTTGACGAGGGCAACAGGCTCAACAGCGCTTACTGGCACGGTGGCTGTG
AGTATCTTGAACAGTGTATTGAGGATTATTTCGGTATCCAGATAGACAGATACGCAAGAG
TGAATTTCTACTCGTTTATAGATATAGTTGAGACTGTAGGTGGCATCGACATGGAAGTGT
CAAAGGCTGAAGCCGAGGGCATGAAGAAGCCGATGGCTGAACAGAATAAATACCTTAAAA
ATAAGAAAGGCACTGACTATATAAGCGACGACATATTTGCGGGCAAGAGTGATGAGGATA
AGGTAAAGCTTCATCTTAACGGAAATCAGGCACTTGCGTTTGCAAGGCTTAGATATGTAG
GAAATTCCGACTATGAGCGTACCGAACGTCAAAGACGTGTTATCTCAGAGATCATAACCG
AATCCAAGAAGCTCAATCTTGTTCAGCTTGACAAGCTTCTGAACAAAGTCCTTCCTGAGA
TAAACACAGACCTTACTGATGGAGAGATCGCAAATCTGCTCCTCAATGCTTTTGACTATA
TGAAATATGATATCCAGCAGCTTAGAATACCTGCTGACGGCTATTTCACAAACGAAGTCA
TCTATAGCATGGATGTGCTTAATCCGGACTTTGCCGCAAACTCTGCGTTCATTCAATATA
TAGTTTACGGCAGTTGTAAAAACATTGACGAAGCTATCAAGCAGTATCAGGAAGAAAATG
CTTACAACTACAGCTATGACACTGGGTATTACGGCTACTAACTGAATAATTGATATCCGC
TTTCCTTTTGGGAGGGCGGATATTTTTTTTGCTTCGTGCAAAAAATATAAAAAAAACGGT
TGACAAATACCCATAAGGGGTATATAATATATATGCAGCAAAAGATACCCCATAAGGGTA
TTTGATGTAGTAAGGAGGCAAAAAACATGGACAACAGAAATGATAAAGAACTGTCATGCG
GCTGCTGTGATACTTGCAGGCACAAGCACACTCCCCGTGATGATAAGGAAATAAAACAGC
TAAAGAATAGGCTAAGCAGGGTTTCGGGACAAATAAACGGCATTATCAAAATGCTTGACG
ATAACCGCTACTGCGGAGATATACTCATTCAGGTTGCAGCGGTTGAAAGTGCAATGCAAA
GCTTCGGCTATCTTATTTTGCAGGAACATATGAAGACCTGCATGACAGAGGAGGTACAAA
GCGGCAACACCGAAGTTGTCGATGAAGTATTAGAGCTTATGAAGAAGCTTAAATAGAAAG
GCAAATATCTATGAAAAAGTTAAAATTTAGTGTAACTGGCATGAGCTGTGCAGCTTGTCA
GGCTCATGTGGAAAAGGCTGTGAGCAAGGTAAAGGGCGTAGCGGACGTAAACGTGAACTT
GCTTGCAAACAAAATGACTGTGGATCTTGACGAGAATGTGACGAACGCTCAGGCGGTCAT
AAATGCTGTTGAGGGCGCAGGATATGGAGCAAGTGAGATAGGCAACAACGAGAACAAAAC
TGCTTCAACTGTTGCGGCGGCTCAGGACGAAAGTAAAAAGATGAAGAAACGCCTATGGTG
GTCTGTGGGATTTTTGATTCCTCTGTTCTATATCTGCATGGGACACATGGCGAACATACC
TATCCCACCTATTTTTGCAGGGCACAAAAACATGATGATATACGCACTCACTCAGCTTTT
GCTAACAGTGCCTATCATCGCAATAAACTTCCACTATTTTTCAAACGGCTTCAAAAATCT
TATCCACCACTCCCCTAACATGGACAGCCTTATAGCTCTTGGTGCGGCGGCTTCATTCAT
ATACAGTGTTTACGGCACTTACAGAATGGCTTACTTTATGGGCAGGGGCGACCTTGGCTC
GGCACATGAGTATATGATGAATCTATATTATGAGTCATGCGGAATGATACTCACACTTAT
CACTGTGGGAAAATATCTTGAGGCTCGCTCAAAAGACAAGACGGCTAATGCTGTGAACAA
GCTTGTGAACCTTGCGCCTAAGACGGCAGTTGTTATCCGTGACAGCGAGGAAGTGGAAGT
TCCTGCGGAAAACGTAATGGTGGGAGATGTATTCCTGCTCAAAGCTGGCTGGTCTGTGCC
ATGTGACGGAGTTCTTATTGATGGGAACTGCACTGTTGACCAATCTGCACTCACAGGCGA
AAGCATACCTGTAGACAAGGCAGTGGGTGACAGAGTTATGAGTGCAAGCGTATCGGCTGG
TGGTTTTGCTAAGGTAAGGTGTGAGAAGCAAGCTAAAGACTCAACACTTTCACAGATAAT
CGCACTCGTTGAGGACGCTTCCGCTTCAAAAGCGCCTGTAGCAAGGCTTGCAGACAAGAT
AAGCGCTTTGTTCGTGCCTATAGTTATAACGATAGCTCTTATTTCACTGGTAGTATGGTT
GCTACTTGGCTATAGCTTCGCATTTGCTCTTAACATGGCAATATCAGTGCTTGTTATATC
CTGCCCATGCTCATTGGGACTTGCAACGCCCACTGCAATAATGGTAGGAACGGGTAAAGC
GGCACAGTTCGGTACCCTAATAAAATCCGCTGAAAGCCTTGAAACTGCTCACAGCATTGA
CACTGTTGTTCTTGACAAAACAGGAACTTGCACAGAAGGCAAGCCTGAGCTTATTTCAGC
GCAAGCGTTTGGTGATTTTGATGTTTCAGAGCTTAAAATGCTTTGTGGCTCGGCAGAAAG
CGGTTCATCACACCCACTTGCAAAGGCTGTTACAGGCCACTGCAAGACAAATGGCATTGA
ACTCTCCCCTGCTGAAAGCTACACAGAAACAGCAGGCGGTGGTATATCGGCTGTTGTTGA
TGGCAGTAACGTTCTTATCGGTAACAAGCGGCTTATGGATAACAGTAGAGTTGACATATC
GATGGTTGAGGAAACGGCTCATGCTCACGCTGACAATGGTGAGATACCACTTTATGTAGC
GATCGACAACAAGCTTGCAGGCATTCTGTTCATTGCAGACAAGATAAAAGAGACAAGTGC
AGAGGCTATAGAGGGCTTCAAAAAGGCAGGCATTGAAACTGTAATGCTCACAGGGGACAA
CGAGAAAACAGCTAGAGCAATACAGAAAAAGCTTGGCATTTCACAGGTAAGATCACAGCT
TATGCCTGAGGACAAGGCTACAATAATCAAAGAATTGCAGGAGCAGGGCAAAAAGGTAGC
CATGATAGGCGACGGAATAAATGACGCACCTGCCCTTACAACGGCAGATGTTGGAATAGC
TATCGGTGCAGGACAGGATATTGCTATCGAGTCGGCTGATATCGTGCTAATGAAAAGCGA
TCTGAATGATGCTGTTACGGCTGTCAAGCTCAGTAGGAGCGTTATGAAGAACATCAAGGA
AAACCTTTTCTGGGCGCTTATTTACAACTCGCTTGGTATTCCGCTGGCGGCAGGAGTATT
CTACGGCTTGCTTGGCTGGAAGCTCAATCCTATGTTCGGTGCAGCGGCAATGAGTTTAAG
CTCAGTTTGCGTTGTGACCAATGCGTTAAGGCTCAATCTTTTTAAAAGTGTCAGAGAAAA
CAAAGCCGCAAAGGCTGAAATAAATACTAAAACGGAGGACGGAAAAATGAAAAAGGTAAT
GAAGATCGACGGCATGATGTGTTCACACTGCACAGGCACAGTAACGAAGGTGCTTAATGC
GATAGACGGCGTTACAGCAGATGTTTCCCTTGAGGACAAGTGCGCTTACATCACACTTGA
CAAGGACGTGGCTGACGAGGTGCTTTCTAAGGCGGTGACGGACGCTGGGTATAAGGTAAA
GGGGATAAAATAACGCAGATATTTTATCTCACGCATAGTAATTGCGTATATGTAAAAACG
GTGGAGAGTGTTTGTCATTCTCCACCGTTTTATTATTTACGCTATTCCGTTTTGTCATCG
GTTTTTTCTACCGTATCCTCCTGAATTATCGGCATTTCGACTATCGCCTTGAACATATCT
CCGTCTATTTCGATATTGAAGATACCACCGCAGGCTTCCGTGAAGCTCTTTGATATGGAT
AATCCCAAACCGCTTCCACCGTCTGTTCGTGACTTATCCCCTCGCACAAATCTTTCAAGT
ATCTCTTCTTCCGTGAAGTTTATCGGCGTTGCCGAAATGTTCTTCTCGGCAAATACTATT
CTGTCCGCTTTTTTGTACACATCAAGGAATATCCTTGTGCCGTCCATAGAGTAATTCAGA
GCGTTGTCAACAATGTTTTGGAACACTCTGTAAAGCTTGTCGCCGTCGCCCATTACCATT
GCGCTGTCGGCATTTATGTTTATCTTTACTATCTTGCCACTGTCAGCTATCTTGTCCTCT
GCGTCTGCGATGCACTGATTTAACAGCATCACAAAATCAAGCTTTGTTAGGTTTACATCA
ACGCCGCTTGTGGCTTTTGCTATGCTGAAAACGTCAGACACAATGCCTTTGAGCTTCTGC
GCCTTTTTATCAAGTATCTTCACATAGCTCGAAGCTTCATCGTCAAGATCCATTTTCTTA
AGCAGGTCGATATAGCTGATAATGGAAGTCAGCGGTGTTTTCAGGTCGTGTGAAACGTTT
GTCACAAGCTCTATTTTCAAACGCTCAGACTGTATCTGCTGCTCCACCGACTCTCTCACC
TTATCCTGAACTGAGTTGAGTTTTTCAGATTCAGCATACACCGGCGAAGTTTTTCTTATC
TTGCCCTCATAAGGCTTTTCTTCTCCAAGGCTGTCTATCTGTTTGCTGAGCTTTGAAAGC
TGTGAGAAGTCACGAATATCTAACACCATCAGTATCAAAGCCACAACAAGCAAGAACGGC
TCAACATCTGCACTGGAATAATAAGCGGATTCCAAAAACAGTATAACGCCTATGGCTATC
GTTCTTATGGATAGTTTCACTCCAAGCGGAAGTCCATGAAAATAGTGATACAGTGATGTT
TCCTTGTACTTGGGCCATAGGAACTTACATGATCTGCAAATAAGGCTTTCTTTGAATATG
CTTCTTGTCTTTATCTTGCCAACAAACTCCATAAGCGAGCCGAAGCCTGCAAAATATGCC
AATGCAAACAATGCTACAGCAAGGATATTTCTGAAAACGGAATTAGCCAAAGCATTATCA
AAAATATTTTTTGTAATGCTCACATAATAATTCCAGCAGGCGCCAAATACAAAAGCAAAT
GTGATAGCCAATACCATTAGGATAAGGTAAACTTCCGTAGGCACTTTTTTTAGAAAATTG
CCTTGCTTCCAACGTTCAACGCTCTCAGGCTCTGCATTATATGCACAGATCAGGAGCAGA
TAGCACACAAGCATAAATTCAATAACGCCAAAAACGATCACAAAAAGCTTTGCACGATAC
ATATCATTCAAAGCCTCGGTGTATTCCTTTTCCATGGCCGTAAGCTTTTCAGCTTTCGGC
GCAAAGAATACCGTTATACCTGAATCGTCATTGTCTGTCGCTTTGTAATCAGGCAGGTCA
TAGAGGTTTTCACATTTTGCCCATGTGTTTCCATAATCATCCTCATAATAATATCTGCCG
TTGTCATAGTCATAGTATACATTGCCGTCATCAGTGTCATAATTGTCACTAATTTCTTCA
TCTTCAAGCCTGTCGGAATATTTCAGACCGTTTTTCAAATCAAGACCTTCAATAACATTA
TATCTTGAGTCTACATTATAGAAAGCTATTGGATCATAATTGCCGTAATTGTAAAAATAT
CTGCCGTAGTTATCATAATAACTTCCTCCTACGGGCACAAGATTGTCGGCATAAAACTCT
TCTGTCACGTTATCCTGATACTCCGCTGTATTGTAATAGTAGTCAACTATCTGTCCTGAT
GAAGTTCTGTCGCTCATTACCTCGTTATCACGGCGGAGTATATAGTTTTTGTGTGATGAT
TTAAAAGCTTTTATCTTATCCGTTTCACTGTCATAATTTTCTATATCTTTTATATTTGAC
AGATATCTTGTTTCGCCATTTTGAGTAATCCCCACATAGTAATCAAACTGACTATCAATA
AGCTGGATACCGTCTTCTGTTTTTTTGTATTTATAGCGGTTGTAATCAAGATAATTCAGA
TAGTCATTGAGCAAGTGTCTAGACTGGGTGTAATTCCGATCCTCATCAACATATCTGAGA
TAAGCCGAAGCTGTAACGCACAGTTCCTCATACATTTCATTGGAAGCCAGCTTATAGCTT
TCTGATTTAAGATAAGACTTACTGCTGCTGTCGGCATGGCTGTTAGCATAAAGCACCAAA
GACAAGCAAAAACCGCCTGCAATAACGCAGGCAAGCACAAATGCTATAATTCTCATCTTT
TTAGCTGAGAATATCTTAAACCATTCTGCCTGCTCAAATTTTCTCGATTTTGTAGCCAAT
TCCCCACACCACCTTCAAGTATTTCGGCTCTCTAGGGTTTATTTCTATTTTCTCTCTGAT
GTGACGAATATGTACCATTACCGTGTTTTCAACGGCATATGCGTCCTCGTTCCATACCTT
TGAATAGATCTCCTCGGCAGAAAATATCCTGCCTGCGTTTTTCATAAGAAGCTCAAGAAT
TTTAAGCTCCGTGGCGGTGAGCTTGACAGGTTCTCCGTCAACCTTTAAGCTTTTTGCCTT
AGTGTCAAGCTCCAGACCGCCTATTTCTATAATATCCGTTTTGTTTGCCGTGTCGATAGC
GCCAAGCTGCATATATCTTCTCAGGTTGCTTCTTACCCTTGCCACAAGCTCCATAGGGTT
ATAAGGCTTTGTTATGTAATCGTCAGCGCCCATTGAAAGCCCAAGCACCTTATCTGTATC
CTCAGATTTAGCGGAAAGCACAAGTATAGGGATATTCTCTGTTGCCCTTATTTTCATCAT
TGTAGAAAGTCCGTCCAGCTTAGGCATCATGACGTCAATGAGTATAAGCTGTATGCTGTT
CTCAGTGAGCTTCTCCAAAGCCTCAAGACCGTCATAGGCCTTTATTACCTTATAGCCCTC
CATTTCAAGCAGTTTTGCGATAGCTCCCACTATATCTTTATCATCATCTACAACAAGGAT
TACAGGCTCCTTTATCTCCATATCGGCACGATCCTTTCTTTTACGTTTATTATTATAAGC
CACATTCTTTAAAAACAGCTCAACATAATTCTTAATTAAATCTTAATGTACTCTCTGATT
ATATCACATTTTTTCTGACATTACAACAAAAAAAGACGGGCGAAATAAATTCCGTCCGTC
TTTATATGGCAAGTTATATTACTTATTCTTTTCCAAATATGCGTGATACTGCTCGTTGAG
AGTTTTAAGTTCTGAATCAACCGTACCCTTATACTGCTCTTTGAGCTGTGTCCACGTATA
CTGTGAGCCATTCTCATCTGTCTTCATAACTGAAGTATACAGATAAGGAATAACAGCTTC
CTTAGTATCATTTGTTGCAGCGTCATTATCTGACAGAGTTGTGGAGATGCCATAACCAGG
GTCAAATATCTTAGTGAACTTGTCTGTAACAAGGTCAACGTAAGCTACGTTATACATATC
TTCTGTCCAGTTAGGATTGTTTACAAAGAACTTCTCCTTCTCGATATCCTTATATGTATC
CTGAGTATAAACTATCTTTGCACACTCGAGCCAGCACTTCATAGCGTCATTCTTTGTCGA
ACCCTTTACCCACATATACGCATTCATGTCGATAGTTGTATAAAGCTTATCAGAGTTAGG
ATCCTTTGGCATTGGAACTACGCCCCAATTGTCGCCGTCCTTTGGTGAATGTGTACCGGT
AGAAGCCCATGGACCCATTGCATAGAAGAGGATATTCTTCTTGAATGCGTCGCCTGCCTG
TCCTACCCAATCAGGATAGTACATACCATTCTTTGCAATATCATAAAGCATATCAGATGC
TCTTACAAAGTCAGCGTCATTAAGATTTGAAACATACTCGTCCTTATCAGCGTCATATGT
GATAAGAGTCTTGCCTGTTGACTGGAAGATAAATGGTGCGAACCAACCGTTTATGCCGTA
TCTCTCCTCGTCAGCAGCAGCGCCCTCAACATATTCTGACATCATGTCATACCATGCGTT
CCAATCCCACTCGCCGTTCTGATAAAGCTCATATGGATCATCAAGACCAGCAGCGTCTAT
CATAGACTTATCATATGTGATAACAGAACCTGGCAGGAAGTTGATAGGTGCAACAAAGTG
CTTGCCGTTGAGAGTGAACTGCTCTGCAACGTCCTTGACATCGCTCCACATAGCACTGTC
GAAATCAACGATATCATCAACAGGCTGGAACATTTCCTTGATACAGTTTGCAGGGAATGT
CATAGACTGCTCATACCAGAACATATCCGGTGGATTGTTAGACATAAGTCTTGCTGCGAG
CTTATCATACTTGTTCATTGATGATGTCTGAGAATACTTGATCTTACCGCCCTTTTCCTC
AAAAAGAGTAAGGTCGGTTCTCTTTTCCGGCTCTTTCTTAGTTGGGTTTATGTCAAAATA
AGAAAGCCACTCCAACTCCTTTTCCGAACCATCAGGGATAGTAGCAATATCGTCGGTGCT
TGCTACCTTTACCTTATCAACATAAGAGCTGCTTGAATCGCCGCCTGATGAGCTGCCGCA
TGAAGCTACGCTCACTGCTGACAAGAGAGCCATTGCACCGACAATAACACGCTTGGAATT
TTTCATTATATATAACCTCCGTAACAGATCGTTTTCATTAGAAAACGTTTCCTTGATTCT
TACAAAGCTATTATATCACTGAATGTAATCGTTGTCAACAAAGTTACAACCACTGTTACA
TTCTTTTAAATACTTTTGGTGATTTCAACAAATAACCATTCATTTTTTTGGTGATTAAGC
CCACAGCATAAAAAAAAGCGGAAACCACATTCAGCCGTTTCCGCTTCATATAAAATACGA
TATCTACGCTCTTACCAGCTTATTGATTCGTTTTGCTCTGGAATACTTCGCCACATAACG
CCTTGTATCCTTACTGATAACACCGCTGAGAGCAAGCAACGCTATAAGGTTTGGCAGTGC
CATAAGTCCATTGAAGATATCAGCGATCGTCCAAACGGCAGAAACCGTCATATATGGTCC
GATAAATACAGCGAGGATATAGAGATATCTGTAGACCATGACCACCTTCATGTTGCTGTT
AAAAAGATATTCCATACACCTTTCACCGTAATAGTTCCAGCCAAGGATAGTTGTGAAAGC
AAAGAACACAAGACAAACCATAAGAATAAATGCAGGTATCATTGACGGCAGGAACGAGAA
GCCGTTCTGGAAAGCGTGATTTGTGACCTCAACGCCCTCAAAAGGCTTGCCTGTTACTGG
GTTGATAGCCTCGTAGCTTCCCATCATTACGATAGCAAGACCTGTCATAGTACAAACAAT
GATAGTGTCGATAAATGTGCCACACATAGAAACAAGACCTTGTCTTACCGGCTCTTTTGT
CTGAGCGGCTGCGGCTGCGATAGGTGCCGAACCAAGACCTGACTCATTTGAGAAAATTCC
TCTGGCAACACCCTTTTGTATAGCAATGAACATTGTAGGAAGAGATCCGCCTGCAACAGC
CTTGAAGCTGAATGCCTGTTCAAAAATAAGGGCAACAGCGTGAGGGAGCCTCTGAATGTT
TATAACAATAAGTGAAAGACAAGCAACTATATAAACGACCGCCATAAAAGGCACAACTAC
CTGAGAAACACTTGAGATCCTCTTTATGCCTCCGATAATAACAAGTGCGGCAAAAATAGT
TATCAAAAGTCCAGAGATTATAACAGCCCATGTATAGTCAGTACCAAAAATATTCACTGT
ATGTTCCTTTTTAGGATCAAAGAAAGCCTGAACTGCCGATGAGATACCATTCACCTGAGA
GAAAGTACCGATACCAAAAAGACCAACGCAAGCGCCAAAGAACGCAAATACCTTTGCAAG
CCACTTCCACTTCTTACCCATGCCGTATTCTATGTAATAGAATGGTCCGCCGCAAACGTG
TCCGTCAGCGTCCATACGTCGGTATTTGATAGCAAGAAAGCCCTCGGAAAATTTTGTTGC
CATACCAAGGAGAGCAGCTATCCACATCCAGAGGAGCGCTCCAGGTCCGCCTGAAAGCAC
ACCAATGGCTGTTGCAACACCGACGATATTTCCCGTACCTATGGTTGCGGATAGTGCGGT
GCAAAGTGCTGCAAAGCTCGATATCTCGCCTTTGCCACCATTTTCGTTCTGAAACATAAA
TTTCAAAGCCTTTGGCAGGTGGAATATCTGAAGAAGCCTTAGCCTAAAGGTGAGGAATAT
TCCCACAGCCATAATGAGTACGATAAGCGGTATGCCCCAGACATAGCCATCTATCGTTTC
AAGTATTTTTGTAAATTTCTCCATGCCTTAAAAAATCCTTTCTTACAGAAAATAGGCAGT
TTTTACGGAAAAACTGCCTTATTTCTCCCCTATCTATTTTTACGAAAGTAATTAGTCGCC
TGTGGACTCTCTTAAAATTATCCTGTGGTCAACAGTATAATAATGATTATCCTTAGTAGT
CTTATTCATGTTCTCAATAAGCTTTGCCACAACAAGCTCGCCCATTTTTGAGCAAGGCTG
TTCAACCGTTGAAAGCGTAGGGATTATCCACTCACACATGGATATATTGTCAAATCCCAT
TATGGCGACATCTTTGCCCACATCAATGCCCATATCTATTGCCTTGTGCATTGCAGAGAT
AGCAAGCAAGTCTGACACAGCGAAAATCGCCGTAGGCTTCTCAGCAAGTGCATTGAAATA
TTCAAACGCTCTGCCTCCGCAATCATAGTCATAGGACTCTTTATAGATATATTCATTCTT
TATTGCTATGCCATATTCTTTTAATGCTCTTATATAGCCGTTCTCTCTTGCAGTGGAGGA
GATAGCCGAAGAGTTCGTTCCGATAAAGCCTATCCTTTTATGACCCTTTTTGATAAGAGC
AGCGACAGCGTCAAACGCAGCCTGTTCATCGTCAACAGCAACAGTAAGCACATTTGCACC
CTTCACGCCCTCACAGCACAGAGCAACGTTATAATTCTCTGCGAGCTTATTAAGCGAAGC
TGCGTCATACTGAGTGCCAAGAAGGATAACACCGTCAACTGTTCTGTTAAAAAGCATATT
CATCTGCCTTGTTTCAGCGGTCGAGGTTGAATAGGAAACTGCAGTTATGATATCGTAACC
AACTTGTCCTGCATAGTCCTGCATACCCATGACTATCTTTGAATAAAGAGAATGTTCAGA
GGTCGGCATAATTACAAGAATAACATTCGTTTCGCACTTTCTAAGATTTCTTCCCAGAAA
ATTCGGAGAATAGTTGAGCCTTGCAATAGTTTCATTGACTTTTTTTGTTGACTCATCTGA
TACGTTACAGCTTCCGTTGAGAACCCTTGACACTGTCGCCACTGAAACACCGGCTTCCTT
GGCAACATCTTTTATTGTAATGCTCATAGATCTTATCCTTTCTGCGACAGCATACCGCTG
AAATAGTCATACCATTATTAATTATAACATATTTTGAACAGTTCTCCAATATACATTCCT
AACAAAAATGTAAACGTTTTTTAGGCTAATTTAATTAAGAAGCAGACTAAATGCTTGAAA
AAGGAACAATGATATGCTATAATATCATAAACGAATGATTTTTGAAAGGAAAATACGCAA
TGCTCCATGGTTATTTTGATATACCCACATTTCACTATTTTGAAGAAAAAAACACCTGGT
CTGGCAGCAATTACACCAATTTCAGCTACCGCATAGACCCTATTCTCGGCGATGAAAAAG
AGCTTTATGTCAGAGTATGGTACGGCACAAAGTGCGTCACGGAGGTAACAGACTTTGTGG
CAGAATATCACGAAGAATACTCTGAAAAAGGTCTTGAAAACGTTCTGGCAGACCTGACGA
AAGAATTTGAGAAATTCAAACTCATCAGAAAAGAGCTTTAGCAACAAAAAGGCGAACACG
GTTTCTCTGCATTAGCAGAAACGAACTGTGTTCGCTTTTATTTTTTTGTTATCAATACCA
CTCGTTTTCCTGAGTATTATAAACGTCAGCAGAAGAATCCGTCTCCATCGGCGTTGTCAT
AGCGTCAGCCGCAGATGAAGAATCCTTATTGTTCACAGGCTTCTCAGGTGAGATAAGCTG
CTCAGACATAAGTCTTTTGCCACTTTCATCAACAAGACCAACATCAATAGCTGTCTGAAC
TATACCATCAGCAATAGCTTGTCCATACTCGGTAAGGTGTTCGTCAAAAAGCTTATTGTC
GATATCCTCGGTTATAAATCCAAGCTCCACAAGACAGCTTGGCATAACAGTGTCGGCATT
TATGTAGTAGTTTACACTGGAATTGCCAACGTAGCCATACTGCACTCCTCTATTTTCAGA
TATACCTACCTTTTCAAGACCATCAAGTATATTCTGTGCAAGCTTTGTGTCATATTCAGG
CTCAGAATTATTCACCCAAACCTCAACGCCCGAAATATCACCGTCATAGCTGTTCCGGTG
AAGTGAAACATACATATCAGCCTTGGCGTTATTTGCCTTTGCACATCTTTCGTCAAGCTC
AAGGAAAGAGTCATCATCTCTTATCATCACCACATTGACGCCGTATTTTTCGAGATATTT
CTGCACCTCAAGTGCGACCTTTAAGTTATCGTCTTTTTCATATCTTGTTCCTGAGGCGTC
AGTTGTGCCGCCGTCATAATCACCGTGACCTGCGTCAACACACACTGTAAAGTTCATATT
TGAATACTTCGCAGGCTCGTCTTTTTTATCCTCAGCAGAAGAAGCGTCCTCCTTCACAGC
GACAGAAGATGTATTATTCAATACCTTGTTTGTTTTTTGCGTATCGTCTCCTTTGATCTT
TGATACTACCAAGGCTGTCAGCTTTACCAGACCAGTCACAATGCCGATAAGTATTATCAA
TGCAATAATAATTCTGTTCCAGTATATTTTTTTCTTTTTCACCCTTCTGACAGGCTTTCG
TCCGTAGATCGGTTCAAACTCCTCATCTGAAAGTGTATTCATTAGATCAAAGCTCCTGTA
AAAAATTTATCCATTTTAATTATACCACACGCTCAACATTATTTCAAGACTGTTTGTTAC
CATATTGTAAGAAAATCGTTACTTTTAACGATTTTGCATATCACAAGGCTATTAATATAC
GCTATCTGCACAATAAAAAAGGGTAAGCAAAGACTGACACAGCCTTTGTTTACCCCATTA
AGCTCTTATTTTATTCCACCAATGTTCTCTCGTCACAATATTCGCAAACAAGCGTTGTGC
CGTCGCCCTTGAACCAATGTGGCAGATACTTTTCATGGTGAGTGATACAGTTAGGATTTG
AACAATCAATGTGCTTATGCACTCTGCCCTTCATAAGCGGCTGCGAAGCACCATCGCCGT
TTATAACTGTAAGTATAAGTGCCATTCTGATATACATACCGTATTTTGCCTGTTTGAAAT
ACATTGCTCTCGGGTCGTCGTCCACCTCGATAGCTATCTCATCGACTCTTGGCAGAGGGT
GAAGCACTATAAGGTCAGGCTTTCCCATTGAAAGCTTTCTTGTATCGAGTATGTAATTTC
CGCTCTGAGACTGATACTCCTCCTCAGAAGCAAAACGCTCTTTCTGTATTCTTGTCATAT
ATAGCACGTCAAGCTCACCGATAACCTCTTCAAGGTCGGTAACTTCTTTGTACTCCATGC
CTGCCGCTTCAAGGATATCCTTTACATACACAGGCAAAGCAAGCTCAGAAGTTGAAACTA
ATATGAACTTATTGTTTGGAAAACATACCATTGCTTTAATAAGGGAATGGACTGTTCTGC
CGTTTTTAAGGTCGCCGCAGAAGCCTATGGTCAGGTTATCAAGTCTGCCCTTTTCTTCTC
TAAGTGTAAGCAGGTCTGTAAGTGTCTGTGTTGGGTGGAGGTGTCCACCGTCGCCTGCGT
TGATAACAGGGCAATCAGCAGTGAGTGCCGCAGCCTTTACCGATCCAGCGGTAGGGTGAC
GCATTACCATGATATCGGCATAGCCGGAAACTATCTTTGTGGTATCCTTGATATTCTCTC
CCTTTGCAACGGAAGAAGTGGCAGGATTGTCAAAGCCTATTATCGTTCCACCAAGACGCA
GCATAGCGGTCTGGAAAGACATCTGCGTTCTTGTTGACGGCTCATAGAAAAGAGTACCCA
TTATCTTGCCCTTGCAAGCCTCGCTATAGGCGGCAGGATCCTGAACTATCTTATGACCGA
GGTCAAGAAGTTTCAGCCACCAAGATACGGGATAGTCATTAAGATCAATAAGATCAAGTC
TGTTTTTTTGCTCACTCACATCAAACACCCTCTCAAATATTCAGACATACATTATGCCGC
ACATTCCTTGTACGGCATTTTCTTTATTATATCACACCTGCTCCATTTTTTCAAGTACAT
AGCCCATATTATTTGAGCAGGTCAAAATTTGTTTCATCTGCAAACTGATCGCAGTCATAC
ATAAATAATATCTGGTCATATGCACTCGTATCTGCCACGTCAGAAAGGGTCTTGCCTTCC
TCTTTGAGCTTGTCAGGGTCTACCAAGGTTATCTCGCTGTAGTGTGGGGTAAGAAACGGC
ACAAGGGTATTGGCATAGCTTCCTTTGATGATAAGAAGCTTTGGTGCGTCCTCTGCAGTT
GTCTTGACCGTTGCCTTAGTAAAGTTGTCACCTTGCAGGAAGATAGCCGTTTTATCTGCT
GTTTTCAGTGCAGATCTAAAATAAACAGATTTTGAGGTAAGCACCTGCTCTCCTCTGTAA
AGCTCCACAGAATCCACAGTAGTCTTATACTTAGAACGGAAGATGTTCACTCTGTCTGCG
CCTATGCTGTTATAGCAAAGTTCACTGTAAAGTCCCCCATAATAAGAATTTGAGGTATAT
TCTTGATCGTAATTGGACAGAACGACCGGCTCAAAACCCAGCTCTTTTATGCCGTCTGCA
TAGGCAAAATACGCCCCGAAGGAAGTCCACTTTCTATCTGTACGATAGTAAACGTAATTA
TTTCTTGCAGAATACATAGGAAAAAACGTATCTATGGTGTCTATCCTGCTGTCTAGGTCA
TAATAGATATTATCTATCATTTCACGCTGGTCTGTGTTTGAAGTATAAGCAGGCAGCTTA
GCAGAATAGATACCTGCGGCAGTCGGAGCTAACATAACATATACAGGTGTATCTGTGTTT
TCTGAAAATTCATTTATCTGCGAGATGTTTTTATCAAGCCTGTCCTTATCAAAATCTGTG
ATCTCTACAAGACGATTTTTAAGGATATAGATATTATCAAAATTTTTCTTACCAGTCATC
ACAAACATGGTCGTTCTGAGCGACTTCCAATTTGAGCTTAGAGGAAAATTACTGCTAACA
TAGTTCTGAACGTTATGTCTTATATCTGAACTGTCTGCCTTTTCACTTTCAGATCCATGT
CTGCCCATCACGAGAGTATATGCCGCAAACATTATGACTATTACAAAAAATGCGCTTACT
GCGATATAATCAGCAGCCTTTTTCATTAATGTTCACTCCTCCCATTTTATCTCACGAATA
AATTCATAGACGAATTACCTCCGCCCACAAGAAACGCTGTACTGATAAGCAGAAATCCTA
TAGTGAGCATTGGCTCGATTATGTAAACTATATTAGTATTGAGCTGCATTGTCCTGCGTT
TGAGATATCTGCCGATACCTGTTGCAAAAAAGCCGCAGATAAGATACATCACAACTCCTG
TTTTTATCACATACGATGCAAGAACATCTCCTGCAAAGCTTCCCCCGCCGAGCATTGCGG
CAACATATCCGCAGGCTGAAGGCAGGCTGTCTATCGCAAGAAACGGCAGACCTATAAGAA
ACAGAACATTCATCACCGCACATCTTACCCATGTCGGCACAGCCGCAAGAATATTTTTCA
AGAGATATTCTATGCCAAGCATAACACAAATAAACGCTACCCACAGCATTGTGTGTCTGC
CGTAGCCATACCAAACCGAGCCTGCAAGCACAGACAGTATCAATGCCCAAAGGCAAACGC
TGTCTTTATTTCTACATATAGGTCTGTAGAAATAATCTCTCACCCAACTATAAAAGGTGC
AGGCAAATCGTTTTATAAGCTCATTGAAGCCTGCTGACATAAACGGCAGATCAAAGTTAT
CAGGAAGTTCAAAGCCGAGCATTGAACCAATACCCTGTGCAATATGCGAATAAGCTCTAA
GCTCATAGTAGAACGCAAAGGAGAAAGCTATTATCCCAAGCCATGCACAAGCGGCGGAGA
GCGAATCTGCACTTACTCCCCTTATGTGCTGCCACATCTCATACATAGGATCCGACAGAA
AAAGCTTCTCCGCAAAGCCTATAAGCATAAGCTTTATGCCCTCTGCAAGCTTTCCAGAGG
TTATGACAGGTTTTCTAAGCTGTTCGCTCATATCCGAAAATCTGAGTATCGGTCCACAGC
TAAAGCATGGGAAAAAGCATATATATTGAGATACCAAAAGAAAATTCTTCTCAGGCTCTA
TTTCTTTCCTATAGATATCCATGCAGTAGGAGATGCCATGGAGAGTGAAAACGCCCGCTC
CCCACACAGGGAAAAGCTTTAGCATTGCGCCTTTGCCTGTGAATATAGACGTCACGTCAT
AGCTGCTGTGACCGCTTCTTATGAATACAAGAAGCACTGCCATATTTACTATCACCGATA
ATATGAGCCATAGCCTTTTAAGTCCTTTTTTGTCTGCGAAGCGGTGGATAAGCCTGCCGC
AAAAGTATGATACAACAGCACACACCGCCATTGGTATTATCCCCCATGTGGACACCCACA
GACACAGCACAACTGTTCCAAGCAGGAACACGGCTTTTCTGAAACGCACCCCTGACAAAG
TGTATACTCCCATAAAAACAGGAAGAAAGAAATATAAAAATTCAAGACTAACCAACGCTA
TTCTCCTTGTCTTTATTGTTTTCTGAGGTCAATTCCTCTATGAGTGCTTGCAAGCTTTCT
TTATCTAGCATTGTGTTCACCACTTCAAGCAGTGCATTTGCAGTGAGCTTTTTGGGCAGC
GACAGCTTTTCGCACACAAGCTGTCTGAGCCTGCTGCTGTCAGGTCTGCCGCTTAGACCT
AGCTCATAAAAGTCAAGCTTGGTCATAAGTTCTCTGTCTGCGACCTTTTCGCCTATAATG
CCTGCTTTTTCAAATGCTTCCCTGATAATATCCGCAGGAACGCCCTCGACCCCTAACAAG
CCCTCTTTTGACGGCTCTGTCTTGCGCTTTTCTTTGCCGAATATCTCAGGAACATACACG
TTCACGATATCGCCTTTGGGGACGATACCCTTTATATGCCCTCTTATGCGAAAGCCTGCT
GTGTCAGAGTCTGTAAGAATTGCTATTCCGCCATGCTGAGCATAGTATCTTATAAGCGCT
GCCTTGTCAGGGTCTTTATAGATACGAAAGCCGTTAGTGACGATTATAACACCGTCAACT
ATGGACGAAAGCTTTATCTTATCATATTTTCCCTCAACGATTATTGCCCTTGATATTTTA
AGTTTTTCCATTTACTAACACCTTAACGCCATTGACCTTGCAAGCCCCTGCTCGATGGTG
AGCATATCTCCGTCTTTTCCCCGTGACCTTGTTTTGAGCATAAGGTCGGTTTCAGAAAGA
ATCTCAAGCGTTTTTCTTATACGCTCCGCCGAGATATTTCCGCACTCGGAATAGGCGTTT
TTTACTGCAAACTCTCTGTTTTTCGCATAGGAAAAATCTTTGGCCACGTCTGCAACGCTC
CTGCCAGAGGAACGTGCAAGCTTCGCCCTATAGATATCCGCAAGGGAAAAGCCGATTATT
CCTATTATAGCATATGGTTCATAATTCTGCACATCGAGTTCACGCAAACGTGTGAAGACC
ATTGCCGCATTGCCTCTGAGGATATTTATTGCAAGAGAATATCCGTCCGACTCGATACGC
CTGATACAAAGCAAGTCGATATCCTCTCTTGTTACCTCCCTGCCCTCTGCATAAGCCGAA
AGCTTTTCAAGCTCCTTGCTGATAAATGCAGTGTCGCACAAACAGAGGTTTGCAAGATAC
TCTGCGTTGCTTTTTGTTATGGTACAGCCGCTTTTGGCAAGATAGGTGGATATAGACTTT
CCAAGGTCGGAAGCCCTTTTGTATTCAAAGTTGCAGACAGTGCCATGCTTTTCGCAGAAA
TCTGCAAAGCGCTTGTTTTTGTCTGTAAGATACTTTTTGTTCTTGAAAAGGTCAACTCCT
GTGGCATAGATTATCACTGTGGTGGTTTCGCCAAGAGAGCCTAGGATCTTTTTCAGGTCG
TCCAGATCATCCTTAGTCACTGCGTCTATATTAAGGTCGTTTATAGTCACCACCACACGT
TCAGCCATAAAAGGCAGAGCTTCGCAAGCGTCTGTAAGCATTGGAAAATCAAGATTTTTG
CCGTCAAGCTTATGAAAGTTCATGACCTGAGCGTCAGCAGGGCAAAGCTTGTTCACAAGC
CTTTTTGTAAAGCTTTCAAGTGCCGCTGTATCATGTCCGTAAAAATAATAAAGGCTGTCG
ATATCATTCTCTCTTATCGTTTTACCAAGAGCCGAAGCCGTAAGCAAAGCCATATTCCGT
CCTCCTTATCTGCGAATTTTTCATATCTATCATCAATGGGTATTCTTCATCTGTTGTGTC
AAGGTTCCTGCCGTTTATGGTGACAGAACCTTTTTCTATAGTGACCACACAGCCCTCGGT
GGTAATTTTATAGCCGCCCTCCAGTGCTTCTATCTTAACACCGTTCCAATCAAGCTGTGC
GCCTGTCATGAACGGCAGTTCGCTGTCATTATCAGGCTCGCCATTTATATAAAATCTGTC
AGGTCGTATAGTCATCTGCTCGTTATATTTCGTTATAGTGTAATACTGTTCGCTTTCTAT
AAATGCGCCTTTTAGCTCTTTTATGCCGTAAAGCTCCAAAAAGCTTTCCATACCGCTGTT
GAGCTTGCCCTTACTGCCCATATCGAAAACCATACCTTTTGTTTTATCATACAGCACAGC
CTGCACTGCGTTTCCTTTTGGCATTACAACTATCTTTACCGAGCCTCCAAAAGCAAGAGA
ATAATTATACACCGCTGTCCAACATACAAGCATTAGAACAGTGCAAAAAGCCCCAAGCTT
TACTGACTTTCTCAGAAACATGACCGCCACAGGTACAAGGCAGGTAACGAGCATTACAAT
GCCAAGTGGTCTTACTCCACGAGGAAGATAGGCAAAGCTGAATTTTGAAAACAGCTCAGC
AAGAAACAGAACGACTTCCAGAAGATACTTTACCACCGTCAGCACAGGATAGGCTATTAT
TGCCGCACCGCCTGTTACCGCAGTTATTACTGTCAGACCCAGAGCAAGGGTACAGACAGG
CACCAGCAGGATATTTGACAGTGGTGCAACAAGAGATATCTCGCTGAAAAATATAAGCTG
AACAGGCATTGTACAAAGAAGTATCGTCACCGCATTTACTGCCTGCCGTTCAAGGCTGTA
CAAAATGCCTTTGTCCTTTACAAGTGCCGCTGCTTTCGGGCAGACCGTGCCTATCACAAA
TGTTGCTGTGAATGACAGCAGAAACGAGCAGTCCGCTGCTGCATAGGGCGAAAGAGTGAG
TATAACAACAGCGCAAAGGCAGAGAGTATTTGCTGGGTCTGGTCTGCGGTAAAGGAGCGG
TGCGGCAGTGACCAAGGTCAGCATAAAAGCCGCCCTCACAACGGATACTGAAAATCCTGC
AAAGACCGCAAATGCCCACATTACCACAGTTTGGACGGCAAATATCACACGCTTATCCTT
GCTTAGTTTCTGCATGAGCCAGCCTATCATGGCACTTATTATGACCACATGAGTTCCCGA
CACGGAAAATATATGACCTATGCCACTACGATAGACCGTGAGCTTCGTTTGCTTTGAAAG
CTCAGTTTTATCTCCGCAGAGCATTGCAGCGGCAAAACCGCCCTCATCTCCGCCTATGAT
ATCGTTTATCAACATGAACATCTTGTCACGATAGTGCATTATACTGCGTAAAATGGTGTT
TCCGCAGCCTGTAACTTCTATGCTTTCAGCGGTCGAGCCTTGGAGAAAAACGCCTTTAGG
CCGGTCATACTGCTCTGATTTGAAATTGATGCTGTCTTTTATCCTGCTGACCTTTACTGT
CGCCACGATATTGTCATAGTAATCATATTCAATGTCATCTGCATAAAAGGTCAGCCTGCC
TTTTACTCCCCCAACGGTACCATTGACACTTAGCCGACAGGTGTCAGAGCCTATATAGCT
TATGTCGATTATCTCGCCTTTAACTGTGACGGTCTTTCCGTCTAAAGCTGTCAGTTTATC
ATAGAAAATGTGAGTATAAGCGGTATTGACTCCCACCGCTATCAGGAAAGAAACAAAGCA
GAGAGCTATATGCTTTCGGTATCTCTTAAAAAGCGCAAAGGCTGTAATGGCTACACACGC
TGACGCAAGTGTAAAAACTGCGTTGTTTCTGCCCCAGCCAATGGTACAGAGAAAAAGTCC
TGCAAAATACGAAAAGCCGATATAACAGCTTTTTCTCACCACTGCCGCCGTCCCCCTTAA
AACTAAGGGCGGATAAGAAATTTACCCGCCCGTTTGATTTCTTTAACCGGCTGGCCAAGC
AAGTGGTCTGCCTGCAAGAAGATGAAAATGAATGTGGAAAACGCTCTGTCCTGCCTGCTC
GCCGCAGTTGGAAACAACTCTGAAACCGTCCTTAAGGTCGAGGTCTTTGGCAAGCTTTGC
GATAACTTCATAGATATGTGCGATAACTGCACTGTTTTCAGGTGTTATCTCGTCAAGCTT
TGAAATATGCTGCTTAGGGATAACAAGATAATGAATCGGAGCTGTAGGAGCAATGTCCTC
AAAAACGTATGTCAGCTCGTCCTCGTATATTTTCTTTGAGGGTATTTCCCCGGAAATAAT
TTTACAAAAAAGACAATCTTCCATTTATCTCTCCGCCTTTCAAAAAAGGGGTAGGCTGCA
CAGCATTTTGCACAGCCTTTGCCCATATTATTTTACAAATTCGCCAACTATTTCGTTTAC
CTTGTCAAGTGCCTCGTCGATCTTGAATCTGTCGCCGATACCAGCCATAGCAGAGTCAGG
ACGTCCGCCGCCCTTACCGCCTGTGAGTGCTGCTACCTTGCCTGCTATCTTGCCTGCGTG
TGCACCCATTGCAACAGCGTTCTTGCCACAAACTACAACAAGGTTTGCCTTTTCACCGTC
AACGCCTGCAACAACTGCAACTGCGTCAGCTTCTCTTGCTTTAAGCTCGTCGCCCATTTT
TCTGAGCATATCAGGTCTTGTATTTGTGAGCATTGCAGTAACTACCTTAACGCCGTTGAC
CTCATACGGATTATCGAACAGTGACTTTGTTTTGAGATTTGTTATCTCAGCCTGCAAAGC
GTCTCTTTCCTTTTCAAGATCCTTGACTTCCTGCATGATAGTGTGGCATCTCTTTACGAT
GTCCAGTGGATTTGCAAGCTTAAGGCTTTCAGCCGCCTGCTGGATAGTTGCGGCTCTTTC
CTCAACAAGTTCAAGAACGCCTCTGCCTGTTACGGCTTCGATACGTCTTACGCCTGAAGC
TACAGAGCTTTCGGAGATTATCTTGAACAGACCTATTCTTGAAGTATTGTCAAGATGTGT
ACCGCCACAGAACTCGATAGAAGCTGTTTCGTCACCGTCACCCATTGTTACTACCCTTAC
AGTTTCGCCGTATTTCTCACCGAACAGAGCCATAGCGCCAAGCTTCTGAGCTTCTGCGAT
AGGCATTTCTTCCATTTTTATATCAAGAGCTTCAAGGATATACTTGTTTACAAGTGCTTC
AACCTTGAGCTTCTCCTCTGCTGTCATTGCGTTGAAGTGAGAGAAGTCAAATCTAAGTCT
GTGAGCGTCAACGAGCTGACCTGCCTGATGAACGTGTTCACCGAGAACTTTTCTCAGTGC
AGCCTGAAGCAGATGTGCGCAGCTATGGTTTCTCATAACAGCATAACGTGTCTTTCTGTC
AACAGTGAAGTGAGCCTTCTGACCTACAGCTATCTCGCCCTCTTCAACAACCGCCTTATG
AGCGAACTTTCCTGCAACGACCTTCTGTGTGTCAACGACTCTGCACTTACCGCTTTCTGT
AGCGATAGTACCGATATCGCCCACCTGTCCGCCGCTCTCTGCATAGAATGGCGTCTGTGA
AGATACGATATATACTTCATCGCCAGCCTTTGCGTTTTCGATAAGCTCATCATCAGTTGT
GATGAATGATATCTCGCTGTCGCCCTCGAGCTTGTCATAGCCGATGAACTCTGTGTGGAA
ATCCTTGTCTATCTTATGGAAAACAGTTTCGTCTGCACCCATATACTTTGTTGCAGCGTG
AGCGTTCTTGGCTGTTTCTCTCTGCTTTGCATAGCACTCAGCAAAGCCCTCCTCATCACA
GGTCATGCCCTTTTCTTCAAGGATCTCTCTTGTAAGGTCGATAGGGAAACCGTATGTGTC
GGAAAGCTTGAAGCAACTCTCACCGTCAAGCTCCGTCTTGCCGTCTTTCTGCATCTGTGC
GATAAGATCGTCAAGTATCTTCATACCTCTGTCGATAGTGGCATTAAAGTTCTGCTCCTC
AGTTGTGAGCACCTTTACGATATAGTCATACTTTTCTTCAAGCTCGTTATACTCACACTT
GTTGCAGTCAACAACAGTTTTTACAAGGTCTTTGAGGAAAAGTCCGTTTATGCCGAGAAG
CTTTCCGTGACGAACGGCTCTTCTGAGCAAACGTCTCATAACGTATCCTCTGCCCTCATT
TGACGGCAAAATTCCGTCTGACGCCATGAATGTTACAGAACGGATATGGTCTGTGATAAC
TCTGATAGAAACGTCCTTTTTGTACTCCTTGCCGTACTCACAGCCTGCTATCTTACAAAC
ATGATCTCTGATAGCCTTTACTGTGTCAACGTCAAAGATAGAGTCAACGTCCTGCATGAT
AGAAGCAAGCCTTTCAAGACCCATACCTGTGTCGATATTTTTCTGCTTAAGTGGAGTATA
AGTGCCGTCCTCGTGTCTTTCAAACTGTGTGAACACAAGGTTCCAGAACTCCATGTATCT
GTCGCAGTCGCAGCCGACCTTACAATCAGGCTTGCCACAGCCATATTTCTCTCCTCTGTC
GAAATAGATCTCTGAACATGGACCGCAAGGGCCGTCTGTTCCAGCCTCCCAGAAGTTGTC
TTCCTTGCCCATTCTTACGATATGATCCATTGGAACGCCAGCGTCCTCATGCCATATCTT
TTCAGCCTCGTCATCGTCCTCATAAACAGAGATATAAAGTCTGTCCTTTGGCAGTTTGAG
TACCTGTGTAACATACTCCCAAGCCCATGAAATGGCTTCCTTCTTGAAGTAATCACCGAA
TGAGAAGTTACCAAGCATTTCAAAATATGTGCCATGTCTTGCTGTCTTACCAACGTTTTC
GATATCGCCTGTTCTGATACACTTCTGACAAGTTGTCATTCTTGTTCTCGGAGGTGTTTC
CTGACCTGTGAAGTAAGGCTTCAGAGGTGCCATACCTGCAACGATAAGCAGCAGGCTGTT
ATCGTTCTGAGGTACGAGAGGGTAGCTCTTGTGTCTCAAACAACCCTTGCTCTCAAAAAA
TTTCAGATAAGATTCACGCAGTTCGTTAAGTCCTGTCCATTCCATAAATTCAGATCCTTC
CAAATGAAATTATTCGCAAAATAAAAAACGGCTCGTCCCTAAACATGGGACGAAACCGAC
AGTTCCGTGTTACCACCCAAATTGCCGAACTCATCGCCCGACCACTCGAAGCCCTTTAAC
GCAGAGCATACGTTGCTGTTTTCAGCACCGCTCAGGTTAGCCACCGAACTTGCCGCAAAG
GCTTTCACCCACCGCCTTTTCTCTTTACCGACACTGTTTCGGATAATTCCGTCACCGCAT
TTTGCATATATTGATATTATAAAGCATAACCCGACGATTGTCAAGCACTTTTTTATTAAT
AAAATATCCATTGCTAAAAGCAGAGGGAAATGCTATAATGTTCAGGGTGATTTATATGTA
TGTTTGTCCGATATGCAAAAAACGGCTTAGAAAGCTTGACAACGTATGGCACTGTCAGAA
CGGTCACAGCTTTGATATTGCGAGAAAAGCATATGTAAATCTGCTTACCACAAAGGGCAG
AAACCCTAAGAACGCAGGGGATAATGCTGAAATGGTAAAGGCGAGAACGGATTTCCTTGA
CCGTGACTATTATCTGCCGCTTGCGAAGAAAACGGCTGAGGTAATGGGCGGTCTGCTTGA
AAATGTGAAACAGCCTTACATTATAGACAGTGGCTGCGGTGAGGGCTTTTACACTGTGAA
CTATGCCAAGGCACTGCCAAAGGCGAAGTTTTACGGCATTGACATATCAAAGGCGGCAGT
TGCCCACTGCATGACGAGGATACATTGCGAAAATATCACAAATTGCGAATTTGCAGTGGC
ATCGTCATTTCAGCTTCCGTTTATAGACAAATTTGCAGACCTTATCGTATGTACATTTGC
ACCTGTTTCAAATGACGAATACGCAAGGGTACTGAAAGACGGCGGAAAGCTTGTGGTAGT
TTCTCCGTCCCCAAGACATCTGTTTGAGCTTAAAGAAGTGCTTTATGAGAAGCCTTACGA
AAACAAGCCCAATGTATATGGACTTAATAAATTTGACGAGTCAGAGGAGATGATTTTTGA
ATATCCTGTGGTGCTTGAAAGTCATGAGGATATTTTCAATCTTTTTACAATGACTCCGTA
TTACTACAAAACATCTGCCGAGGCGGTGGAGAAGCTTAAAAAGGTGAACAGGCTTGAGCT
TACCTGTGGCTTTTCTATCAGGACATTTACGAAAAAGAGAGGTTTTTGATACATGAATAA
AGATATTTTCTGCAAAGGATATACTTGGGGATTTTTCTCCAAGAGAGGTGATTTTCAGAC
GGAAGCGGCTGAAAAGTCAATGGAGAGGCTTGCTTCAAACGGCTTGAACTGGATATGTAT
CCCTGTAAACGCATTGCAGGAGAGCTTTGCAAGCACAAGAGTTTTCAGTGATTATGAGAG
AACACAATCTGACGAGGACATTGCCTTCGCTATAAAAAAAGCAAAGTCACTGGGACTTAA
GGTCTGCCTTAAGCCTATGGTGGATTGCCTTGACCATTCATGGCGTGCAAGGATAGACTT
CCCGCCTGAGAACCCTGAATATTGGGACAAGTGGTTCAAGTCATACACAGCTTTTATGCT
TCACTATGCAAAGCTTGCAGAAAAGCTCGGCTGTGAAATGCTCTGCACAGGCTGTGAAAT
GGCAGGAATGGACAAGCAGTCCGACAGATGCAGAAAGCTTATCGCACAGGTGAGAGAGGT
CTACAGCGGTATCGTTATGCACAACATCAATCACGGCGACGAACAGCGTTTCGATTGGCT
CAGCGACGTGGATATCATTGGTATCTCAGGCTACTACCCTGTTACAGACGGTGTGAACAG
GGACAAGAAACATATGCTCAGTCGCTGGAACGAAGTTGTCGGCTCCCTTGAAAAGGCTCA
CAAGCATTTCAACAAGCCTATAATGTTCGCTGAGATAGGCGTGCGAAACGAAGAGGGCTG
CACGCAGTACCCTTGGGATTTCCATGACAGGCTCGACAAGCCACTTGACGAGCAGGAGCA
GGCAGATTTCTACGACACTGCAATGGAAGCAACTTGGGATCTGGATTGGTTCTGCGGCTA
TTTCTGGTGGGACTGGAAAGCTATCCTGCCGCCGATAGAGAAAGCCAAAGAGAACCGTGA
CTTCACAGTTTACGGCAAGCTTGGCGAAGAAGTGCTGAAAAAGTGGTACACAAAAGATTG
ATATGTACAAAAATACGGACTGTTTATCATTGGATAGACAGTCCGTTTTTTATATGTGTT
GGTGAATGACGGGCGAATGTAAGCGTGTCGCCGTCCCCTATATTTACGATTTTTGCGTAG
GGGCGACCTGAGGTCTCCAGTTAATTATATTTTTACATTCTGAACAGTACAAATAATCGT
ACTCTTATCCAACCGCCGCAGGTATTTTTTCTTTTCCTCGTTTAACAATGACAGGGTATT
CCTTGAAAATATGTCTGCGTATAAAATTATCCGCAAGCACACCAATATAGGATAACCCAA
ACCACAGAAAAGCAAATGGCAGGCATATCTGACCGTCAAAATTCAGCGGCACTTCCTCAT
AGCTCCATATGCCCATGCCGAGATAGCGGTTGAGATACTCCCCTGCAAGAAATTCTATGG
CAGTGATAAATGCTGCCGACACTGCAAGCACAGACAGCAGGCTCACTCCTCGCCTGCGCT
CGCCATTCATGATATGGATAACCAGCATTGAAGTTCCCCCAAGCACCCCCATTGTGATAT
GAGAATATCCTCTGTTAAGTATTTCCATGAAGCCATAGCATATTGCGCCAACTGAAAAAA
GCGTAAGTATCTTATACATCTTTGCCGCCACATTCTCACCGCCCTGTTTTTTTATCGCCC
TAATATTAAAATGTACAGAAATCAGTGATTTAAAACCTTGAAGACAAAATAAATTTATGG
CAATTTCAAGATACAAAAAACGGACAACCCAAGCTGTCCGTTTTATTGTACTAATATGAA
ATTTTATACCTGCCAGCTGTTAAGATATTTCTCCTGCTCAGGTGTAAGCTTATCTATCTC
AAGCTCCCAGAATTTAAGCTTTCTGTTTGCAACTTCCTTGTCTATCTCATCAGGAACATA
AACTATCTTGTCTGTAAGCTTGTCTTTGTTTTTAACAAGATAAGCCGCAGAAAGGGCTTG
GATAGCAAAGGACATATCCATTATCTCGGCAGGGTGACCGTCGCCTGCCGCAAGGTTTAC
AAGTCTGCCCTCGCCGATAACATACAACCAATTACCGTTTGGAAGCTTATAACCGTCAAT
ATTGTTTCTTGCAAGCTTGCTTTCAACAGACAGCTTTTTAAGTCCAGCCACGTCTACCTC
GCAATCAAAGTGACCTGCGTTACAGAGTATTGCACCATCTTTCATGTTCATGAAAGCTTT
CTCAGTAATAACGTCCTTACAGCCTGTTACAGTGACAAAGAAGTCGCCCACCTTAGCGGC
GTCAACCATTTTCATTACCTTGAAGCCGTCCATAACAGCCTCCATAGCCTTTATTGGGTC
GACTTCGCAGACGATAACGCTTGCACCAAGACCCTTTGCTCTCATTGCAACGCCCTTGCC
ACACCAGCCGTAGCCTGCAACAACAACGTTCTTGCCTGCAACGATAAGGTTAGTTGTTCT
GTTTATTCCGTCCCATACAGACTGACCTGTGCCGTATCTGTTATCAAAAAGATACTTGCA
CTTTGCATTGTTTACAAGCATCATAGGGAATTTGAGCTGACCGTCCTTGTTCATTGCAAT
AAGACGGATAATGCCCGTAGTAGTTTCCTCACAACCACCGATAACGTTCGGTATCAGCTC
AGGGTATTCATTGTGGATAAGGTTTACAAGGTCGCCGCCGTCATCTATAATAATGTTTGG
ACCTACCTTAACTACCTCGGATATATGTCTGTGATACTCCTCGTCAGTTGCACCGTGCCA
TGCAAAAACATTCAGACCGTCATGCACAAGACCTGCCGCAACATCGTCCTGAGTAGACAG
CGGATTGCTTCCTGTGATGTACATTTCAGCACCGCCTGATGCAAGGACTTTGCAAAGATA
AGCGGTCTTAGCTTCAAGGTGGATAGAAAGTGCAACTTTCAGCCCCTTAAAAGGCTGATC
TCTCTTGAAATCTTCCTCGACGCTTCTGAGCAATGACATATTCTGTCTTACCCATTCTAT
CTTTCTTTTACCGCTTTCCCACAAGCTTTCATCTCTTATTTCGCTCATTTTATCAATTCC
TTTCGGTTTATTATTCGATCCATATAATAATTATACCCTATTTCTCCCCATTTGGCAAGA
GGTCAAAAGCAATTCATTATACTTCGCAAATTTACAGCACGTTCATAAAATTAAATTAAA
CAATTTCTTGACAAAAAAACAAGGTAAGCGTATAATAATATTATGTGTGCGAATAGTAAA
AACGTGCATAAATCATGATTTTTAAGGAGTGTGTACAAATGGACGACGCCAGTCAGAATA
CGATCGCCCCTCGATTGCAGAGCGGCTCGCCCGTTTGTGGCAGCCTTTTTGTGATCTAAA
TATCAATTTTAATTGAATAGGACGATCTGTGTTTTGGTAGATCCTTATATTTGTACAGAG
TTGGTATAAGTACAATTATTTGTACTGTTGTGCTTATTACCGCTGCTGTTAGGGGGAAAC
ATTATGTTTAACACAGTATTGGAGTTGCTCAAAAGCAGAAACTACAAGGCTATCCGTGAA
ATATTTATGGATATGAACGAAGCCGACGTGGCTGCTCTTTTGCAACAGTTTTATGACGAT
CACGAGGTCGAGAAATACGAGCTTCCGTTGCTGTTCCGTCTTTTGAATAAGGACGTTGCG
GCTGACGTTTTCGCTTATATGGACAGCGATACACAAATGATGCTTATCAATGCCTTTACG
GATAAGGAGCTTCAGGAGATCGTTGACGACCTTTATCTTGATGATACGGTAGATATTATC
GAGGAAATGCCTGCAAATGTTGTTGCAAGGATAATCAAGTCTGCTGACGCTGAAACGAGA
AAGCAGATAAATCAGATACTCAAATATCCTAAAGACAGTGCAGGCTCTATTATGACCACC
GAGTACGTTTATCTTCACAGAAGCTACACCGCCAAGGAAGCACTGGATTGGATAAGACAC
GTTGGTATGGTCAAGGAAACTGTAAATACACTTTATGTCACTGAGAACAGAAAGCTCGTG
GGCGTGCTTTCACTGCTTGATATCGTAACTGCTGATGATAACGATAAAATAGAGGACATA
ATGGAGGACAACGTTATTTCCGTTGATACCCTTGAGGATAAAGAGTATGTTGCTTCCATG
TTCTCAAAATATGACTTTCTTTCTCTGCCTGTTGTTGACAGAGAAAACCGCATGGTCGGT
ATCGTTACATTTGACGACGCTATGGACGTTATCGAGGAGGAGACCACTGAGGACTTCTCG
AAAATGGCTGCGGTCGCACCGAGTGACGATTCATATTTCAAGACCTCTGTTTTCACTCAT
GCGAAAAACAGAATAGCATGGCTGCTGATACTTATGCTGTCGGCTACCCTTACGGGTGCT
ATAGTAAACAAATATCAGTCTGCTTTTGCGGCTGTCCCTGTTTTGGTATCGTTCCTGTCA
ATGCTTAGTGGCACAGGCGGAAACTGTGGCTCTCAGACCTCGACCCTTGTTATAAGAGGC
ATGGCGCTTGGTGAGATAAGAATGAAAGACTTTTTCAAGGTCATGTGGAAAGAGTTCAGA
GTCGCGCTTCTTTGCAGCGTTATCCTTGCTATAGTCAATGCTATAAGAATAGTTCTGGTG
TATCATGGTGACACATCTGTGGATTGCTACAAGCTTGCGTTCACGGTAAGTATGGCTATC
ATGGCAACTGTTGTGCTTTCAAAGCTCATCGCCTGTATGCTCCCAATGGCTGCCAAGAAA
CTTCATCTTGACCCTGCTATCATGGCTGCCCCGCTTATCACCACTATCGTTGACACTTGC
TCAACACTGATATTCTTCACATTGGCTACTATCGTATTTGATATAAAATAAAAAAAATAT
GGCGGTTATCTCCTTTCAGGCTATCTTCTGCAAAGGTGCGGCCGCCCGTTTTATGGATAA
AAACAAATTGGATTTTGATTTGAAAGGAAATAGTTATGGCTCAGAATTATGACGTAGTTG
TTGTCGGTGCAGGTGCAGCCGGCGTATTCATGGCATACGAATTTGTCAAGCTTGACAAAA
ACATAAAAGTTTGCATTATTGATCAGGGCGGACCTGTCAGCAAGCGTAAGTGTCCTATAG
ATGGCAAAAAAGTTAAGTCCTGCATTCACTGCAAGGTATGCTCCATTATGCACGGCTTCG
GCGGTGCAGGCGGAATGTCGGACGGCAAATATAACATCACAAACAATTTCGGCGGTGACC
TTTACACATTTACCGGCAAGGAAAAGGCTATCGAGCTTATGCAGTATGTTGACAAGATAA
ACCTTGAAATGGGTGGTCAGGACGCTAAGCTTTACTCCACAACTTCTTCCGACATCAAGG
CAATGGCTCTGAAATATGACCTCCACCTCCTTGACGCTCAGGTAAGGCACCTTGGCACTG
ACAGAAATATGCAGATACTCCAGAACATCTATGACTTTGTCAAGGACAAGATAGACATAA
AATTTTACGAAAGTGTTCAGGGTATAACAGGCAAAGAGAACGACTTCACTGTTATCACAG
ACAAGGACGAGTATCACTGCTCAAACGCTGTTGTTGCGGCAGGCAGAAGCGGTTCAAAAT
GGATATCTGAGATATGCGACAAATTTGGTATCAAAAGACGTTCAAACAGAGTTGATATCG
GCGTTCGTGTTGAGATACCTGCGGCTGTTTTTGAGCATATCACAAGCAAGGTATACGAAA
GCAAGATAGTTTACCGCACAAAGAAATACGGCGACCTTGTAAGAACATTCTGCATGAACC
CATACGGTGAGGTGGTTACCGAGAATACAAACGGCATCATCACAGTAAACGGACACAGCT
ATGCTGACCCTGCGCTGAGAACTGAGAACACAAACTTCGCTCTGCTGGTATCCAACACAT
TCTCTGAGCCTTTCAAGGACTCAAACGCATACGGTGAGTCTATCGCAAGGCTGTCTAATA
TGCTTGGCGGTGGAGTGCTTGTTCAGCGTTTCGGTGATCTTGTTGCAGGCAGACGTACAA
ATGAACACCGCTTTGGTCAGACGTTCCTTAACCCTACTCTCAAAGCAACTCCGGGCGACC
TGAGCCTTGTTATCCCAAAGCGACAGCTTGACGATATTATCGAAATGATATACGCTCTGG
ATAAGATAGCACCCGGTATGGCGAATATCGACACGCTTCTTTACGGCGTTGAGGTCAAGT
TCTACAATTCAAGAGTTGACGTTGACGAGAACCTTGAAACTGCTGTCAAAGGTCTTTACG
TCCTTGGCGACGGCTCAGGCGTTACGCACTCTCTGTCGCAGGCTTCTGCATCAGGAGTAT
TTGCCGCAAGGACTATTTCAGAAAAATTCAACTGATTTCATATATCACAAAAGCCGCACT
GCCAAAAAAGCAATGCGGCTTTATTTTTATGCCTTACTCTTCAAGAAGCTTTATATATCC
CTTAATGATATCAACGCACTTGTCATAGCTCATGTCGCTGGTATCAAGACACAGATTGTA
GTTTTTCGCATTTGTCCAATCCCTGCCTGTGTAGTGACGATAATAATCGCTTCTCTCCTT
GTCTGTCTTTTCGATTATCTTGACAGCCTCTTTTACAGAAACACCATACAGATCGACGAT
ATTCTTGACCGCAGTTTCCATATCAGAATATATGAAAACCTTAAGCACGTCTTTTCTGTC
ACGGAGAATATAGTCAGCACACCTGCCAACTATTACCGCAGGCTCTCTGTCTGCAAGCTG
CTTTATTATCTTCGCCTGATAATTGAAAAGATTTCTGTCAGAAGTAAAGTCGTGATCATC
AGGGTCAAGAAGCTCACCCTTGTAAACTCCGCCCTTTCTCAGAAAAGAACCTTTCAGTTT
TTCATCAACAAGCCCGAAAAAGCGTTCATTTATACCGCTTTCGTCGCTTGCAAGCTTTAT
AAGCTCCTTATCATAATATTTTATACCCATATCCTCTGACAGCATTTTTCCTACAGTTCT
TCCGCCACTGCCGATTCCCCTTGCAATGGTTATGATCCTTGCCATAAAGCTCAACTCCTA
TTCACCTAAATATGCTTTCTTGACCGACTCATCATTGATAAGATCAGACGCCTTGCCTGA
CAGAACTATCTTGCCCGTTTCAAGAACATAAGCTCTGTCTGAAATAGCAAGGGCTTTCTT
TGCGTTCTGCTCAACAAGCAATACAGTTGTTCCGCTCTTTCTTATATCCTCGATTATCTT
AAATATGGTTGACACAAGGATCGGTGACAGACCCATTGACGGCTCGTCCATTACAACTAT
CTTAGGTCTTGACATAAGCGCCCTGCCCATTGCCAGCATCTGCTGCTCACCGCCTGAAAG
AGTACCTGCTATCTGATTTTTTCTTTCTGCAAGTCTAGGGAAACGCTCGTATATATCCTG
AATATCCTTCGGTATATTCTCCTTGTCTTTTCTTGTAAATGCTCCAAGCTTAAGGTTATC
AAGTACTGTGAGGTTTTGGAATATTCTTCTTCCCTCAGGAACGTGTGCTATACCCATTTC
CACGATCTTGTGTGCAGGAGTTTTTGTAAGCTCCACGCCGTTGAATTTGATAGAACCCGA
TTTTGCAGAGATAAGACCTGTAAGGGTGTGCAGAGTGGTGGTCTTTCCTGCTCCGTTTGC
GCCAATAAGGGAAATGACCTCTCCCTCGTTTACCTCAAAGGAGATACCTTTCAAAGCGGC
TATCATGCCATAATTGACGTGCAGATCATTGATTTCCAACATTGCCATTTTACTTACCCC
CTTATTCGCCCAGATATGCGGTGATAACTTCAGGATTTTTAAGCACTTCCGCTGTCTTAC
CCTCACAAAGGAGCTGACCGAAGTTCAGCACAGACAGCTTTTCGCAGATACCTGAAACAA
GGCTCATATCATGCTCGATAAGCAGCACCGTCATATCAAAATTATCTCTTACAAAGCGGA
TAGTATCCATAAGCTCCGCTGTTTCGTTTGGATTCATGCCGGCAGCAGGCTCGTCAAGAA
GCAGCAACTTCGGCTGTGTTGCGAGGGCTCTTGCGATCTCAAGCTTTCTCTGATCGCCAT
ACGGAAGTCCGGAAGCAAGCAGACTCGCCTTATCGTCAAGCTCGAAAACCTTCAGAAGCT
CCAGCGCCTTTGCGTCCATTGCCTTTTCAAGCTTGAAATATCTAGGCAGTCTGAAAACGC
CTGTAAAGGTGCTGTATTTATAATGATTGTGAAGTGCGACCTTGACGTTGTCAAGCACCG
TCATATCCTTAAAAAGTCTGATGTTCTGGAATGTACGGGCAATGCCTGCACGGTTTATTT
CGATAGTGCTTTTGCCGGTAATGTTCTTTCCGTCAAGAACGATTGTGCCGTCTGTTGGCT
TATAAACGCCTGTGAGCATATTGAAGATAGTGGTCTTTCCTGCTCCGTTCGGTCCAATAA
GACCATAAAGCTGACCTTTTTCTATTGTTATGCTGAACTCGTCAACTGCACGGAGTCCGC
CGAATGAGATGCCGAGATTTTTTACTTCAAGAAGTGCCATATCACTCAGCCTCCTTTACT
TTTTCACGCTTGAACAAAGCCTTGAACTTAGCAGTATTTGCACTGATAAAAGTCTTTGTT
TTTTCATTTGAAGTTATTATCATCATTACGATAAGGACGATAGAATAGATAAGCATTCTG
TAGCTGTTTATGCTTCTTAGCATTTCTGGAAGCAAAACAAGCACGATAGCTGCGATAACA
CTTCCTCTGATACTGCCTATACCGCCCAGAACAACGAATACCAAGATAAGGATAGACAGG
TTATAGTCGAACTTAGAAGCCTGGAGCGTATAGAAGTTATGAGAATAAAGCGCACCTGCA
CAGCCTGCAAGGAATGCAGTCAATGCAAAAGTAATAAGCTTATATTTTGTGATGTTAAGA
CCTACAGACTCGGCTGCGATAACATTATCTCTGATAGCCATTACTGCTCTTCCCGTTCTT
GAATATACAAAGTTATAGGCAATGATAAGAGTGATAAGCAACATAACAGCACCGATAATG
AATGTAGAATCGTTAGGTGTGCCGCTGATACCCTGAGGGCCGTTCAGTATAAGCTTTCCG
TCAGGCTCAAGGTTAAGGTTTGACAGACTTTTGAGAGAAACGTGAACACCCTTAGAATCA
TAACCAAGGTATAGTGCTGCGAAAACGTTCTTTATGATCTCACCAAACGCAAGTGTAACG
ATAGCGAGATAGTCACCTTTAAGTCTGAGAACAGGTATTCCTATAAGTATGCCGAACACT
GCGGCAATTATTCCGCCTATAAGGATAGCCAAAGGAAATCTGATCCACACATTTTCAATA
GTTTCAGAAGTAACGATAGAGAATATCGCACTTGTATATGCGCCAACGCACATAAAGCCT
GCCTGACCCAAGCTAAGCTCGCCAAGTATACCAACTGTCAGGTTAAGGGATACTGCAAGT
ATAGAGTATACACACAGAGGAACAAGAAGTCCTGTGAGCATACTTGAGATATATCCGCCG
CTGCTGAGTATCTGCATTACCACAAAGGCAACTATCACCATTGCGTATGTGATAAAGCTT
TTTCTGGTCTGCGGCTTAAAAAACTTTGTTTTTGCGCTAGCCCCTTCTTTTTTCACAAAA
AACCAATCCTTTCAGATAAAACAGAACTGCAAAGCAAGTCTGCTCGAAAATTTTAAGTTG
ACTTTTATACCTTTTCGCTTATCTTCTTGCCGAGGATACCTGTAGGCTTGATGATAAGCA
CAAGTATAAGAACAGCAAAAACGATAGCGTCGGCAAGCTGCGGTGAGATATAGGCACGTC
CAAGTATCTCGATAACACCGATAAGGATACCGCCGATCATAGCGCCCGGTATTGAGCCGA
TACCGCCAAATACCGCCGCAACGAACGCTTTGATACCAGGCATTGCGCCTGTGGTGTTCT
GAAGCGTAGGATAAGCTGAGCAAAGCAGTGCGCCTGCAATTGCGGCAAGACCTGAGCCGA
TAGCGAATGTAAGAGAGATAGTGCGGTTGATGTTTACGCCCATGAGCTGAGCTGCACCTC
TGTCCTCAGATACTGCAAGCATTGCACGTCCGCTCTTGGTTTTGTTGATGAACAATGAAA
GACCAACTACAATGAGTATAGATACGATTATTGCAACTGATGTTTCTCCGGAAATAACTA
TCTGTCCGTCAAAAAGCTTGATGCTCGGCACGTTTACAACTGATGTAAAGTTTACAGGCT
TTTCACCGAATATAAGCAGTGCGATGTTCTGCAAAAAGTAGCTGACGCCTATGGCAGTGA
TAAGCACCGCAAGCGAAGTAGCTTGTCTGAGCGGCTTATACGCCACCTTTTCGATGACTA
TACCTAGAAGTGTGCAGGCAATAACTGCAAGAACTATGGAAAGCCAAGAGTTTAGTCCCC
ATGTGGTCATGCAGGTGAATATAACATATCCGCCCACCATAATAACATCGCCGTGTGCGA
AGTTAAGCATTTTGGCAATACCGTATACAAGCGTATAGCCCAAAGCTATAACTGCGTATA
TACTGCCGAGGCTTATTCCGTTGATGAGGTTATTAAGAAAACCCATATACAAACATTCCT
TCCTTTTGGAATAGACAAAGCACAAGATGTAATCACATATATTACATCTGTCCTTGTCAT
AAACACAATATACAATAAATTATAACATAACCCCGTAGTTTTTGCAACACATTTTAATGA
AATAAATCAAAAAAACCGACAATTTTTCGCAATTGCCGGTTTTTTCATATTAAGCGTACT
CTTTGTACGCACTTCATTTCAGCTATTACTGAGCAGTAGAAGCGGCAATGTCATCAGCTG
TCAGTGCAGAATAAGCACCATTCTTGATGATAACAGCCTTAGGGTCCTTAGATACGGCAC
CGTCTTCGCCCCACTTCATGCCTGTACCTGTAAGTCCGTCATATGAGAAGTCCTTATCAG
AGATAGCCTTTTTGAGCTTATCGCAGATATCAGAAGCAGACATATCAGCTGTGATGCCTT
CCTTCTTCATGAGTTCTGCAAGTACCATTACGCCGTCATAAGCGTCTGCAGCGAACTGGT
TAGGTGTTTCGCCGTTGTAAGCGTCCTTATACTTCTTAACGAAGTCCTGAGTTGCCTGAT
CCTGAGCTTCGGCAGCAAATGGTGTAAGGAGCATTACGCCCTCGCAAAGTGAAGTATCAA
AGTTCTTGATAGAAAGAAGTCCGTCAAGACCGTCGCAACCAAAGAATGTTGGGTTGTAGT
TAGCTGACTTGCACTGTGTAAGGATAAGTGAAGCCTGCTGATAGTAGATAGGCAGGAACA
CGAGGTCTGCACCTGCATTCTTAGCTGCGCTTATCTGAGCTGAGAAGTCAGTCTTGCTGT
CCTTTGTGAATGACTGCTCTGCAACGATATCAAGACCCTTAGCCTCAGCCTCGGATTTGA
ATGTGTTGAAGATACCTGATGAATAAGCGTCAGAGCTGTCGTAAATTACAGCTATCTTTG
TAGCAAGCTTGTTTTCTGCGATATAGTCGGCAGAACCTTTACCCTGGTTAGGGTCAGTAA
AGCAAACCTGGAAACAGTTATCGTTCTTGATAACGTCCTGAGCTGAAGCAGAAGGTGTGA
GCTGGAAGATGTTATCCTGCTTTGTCTTTTCAATAACTGCGAGGCAAGAAGCTGTTGTTA
CTGTTCCGACCATTACCTGCATACCATTGTCTTTCAGTGCGTTATAAGCATTTACAGCCT
TATCGCCTGAGTCAGCCTCATCGTCCTCGAAAACGTATGAGAGCTTTGTTCCGTTTATTC
CGCCTGCGTCATTTACGTCCTTGACAGCAAGCTCGATAGCATTCTTAACAGCAACGCCGT
ACTGTGCAGCGTCACCTGTGAGCGGACCGCTGCAGCCGATAACGATAGTATCGCTGTTCT
TTTTTGCACCGTTTCCGCAACCTGCAAAGCAAGAAACTGCAAGGGCAGCCGAAACTGTTA
ATGCAAGAATTCTCTTGACATTTTTCATAATAATCTCTCCTTCGATCACATATGTCACTG
CATATGCTTTTTTCAATAGTATTAATATAACACGCAGAAGCCCGATTTGTCAATATTAAA
TCTTACAAATTTAACGTTATTTAAACTATGTTTATTGTTACAAACAATATGCGCGTTCAC
AGAAAATTAATTTTGTGTATTTTCAATGAACGATTTGCAAGTTTTTTTATAATATCCTGC
ATACATACACCACTGACTTATAAGCTGCATATGATAAAACAGCCACACGAAACCTGTGGT
ATATGAGATTCAGACAACATAAGGAGTGAACTTATTTGGATATGTTTGACAACCTGTCGT
TAGGCAGGATACTTGCTGACGACACAGAGGATAACACACCTGCCTGCCCTTTTCCGAAAG
GAAGATTTCCTGAGGACACGCCGCTGGCAATGGCATATGTGCCTTTTCAGATGTGGGAGA
AGCCTTATGAGGCAGATGTAGGACTTTCAAGAGGAACTATCTTCCCGTCCATAGACAAAC
CTTTTATAGGAGAGGAGGCTGTAAAGAATGCCCATACTAAGTGAAAAGGAGAGGCTTCTT
AGAAAGATACAGGCGTGCAGCTTTGCCCTTGTAGAGGCTAATCTTTACCTCGACAGCCAC
CCTACCTGCAGAGATGGTCTGGCATATTTTGCACGACACAAGGCAGAAAAAGAGAAGCTT
ATTGCTCAATACAATGAGAAATACGGACCATTGACGATCACGCAGAACAATTCGTCCAAG
AAATGGGAATGGGTAACATCACCTTTTCCGTGGGAAAGGAGTGCTGACTAATGTGGCAAT
ATGAAAAAAAGCTGCAATACCCCGTTAAGATCGCTAACCCTAATCCTGCTTTGGCTAAGG
TCATTATCTCGCAGCTTGGTGGGGCTGACGGCGAGCTTGGTGCAGCGCTTCGCTATCTCA
ATCAGCGTTACTCAGCCCCCTGTCGTGAAGTGCAGGCAATACTCAACGATATCGGCACAG
AAGAACTTGCCCACATCGAAATGATCGGCACTATTATCTATCAGCTGACCCGTGACCTCT
CCCTCAAGGAGATAAAAGACAGTGGTTTTGACACCTATTTTGTTGACCACACTACAGGCG
TTTACCCTATAGCCGCCTCTGGTGTACCATTTTCTGCGGAAATCTTCCAAAGTACCGGTG
ACGCTATTGCTGATATACACGAAGACCTTGCTGCTGAGCAAAAAGCCCGCCTGACCTACG
ACAACATTCTCAGGCTTGCTGACGATCCCGATGTCCGTGATCCTATCAAGTTTCTTCGTG
AACGTGAGATAGTCCACTATCAGCGCTTCGGCGAAGGACTAAGACTTATTCAGGATATGC
TTGACAGCAAAAATTTCTACGCTTTCAATCCTAGCTTTGACAAATAATAAAAAAGCGGGC
TGTTGTTATCAGTCCGCTTTTTTGTACATATATCAAAAATCTTCCTTGTCCATCTGCTTG
CCGCTCCTGCTGACCTTTTTATTAAGTATCAGCGAAAAAGCCAGCGTTGCGGCTATGAGT
GCTATCATCACAAGCACTGATTTTATTGTCAAATGCTTCAACTGTGCTCCAATATATGTC
TGCACAAGCATTTCAGGCATCACTCCCATTATCGAGCCTAGAAGATATGGTCTGTAAGGC
ATTCGCAGTGCGCCGTGTATCATTGAAACAAGGTCGCCCGGCACAACTACCACTGCCCTT
GAAATGTAGGAGGCGAACAGATTATTGTCATGCCCATAATTTACAAGCTTCCGTGCCTTA
GGATATTTCATCTCAATAACACGCATGATATCGCCACCAGATATCCTTCCCACAAGATAA
GGAACAGTAAAACAAACCGATAGTCCTATTACGTTCAACAAAATGCCCACCCAGAACGGA
TATATTGCACCTACGCACACAAAAATAGCCGCAAGCGGGAATACCACCGACAAGGACTTT
AATCCATAAAACCCCAGAATAACAAATGCGGCAAGCCACAAATTGTCCGGGCAATAACTG
AGTATCTCAGAAAACTCATGGTCTTTCAGAAAAAGAGCACAGCAAATTATTATGATAATA
GTTAAAGCAAAGGGTACATATCTTCCATATTTTCGCACAAAGCTATCCATAACTCCTCGC
TCCTCTCCGATTCTTTAGGGTATTATACCATATTTGAATGTTCAATTAATTATCAATCAA
TGAAAACTGTGTTACAACTTTCGCTGTCAAAACAAATTTATAACTTTATCGTTCGTCAAA
TTGACCAACCATTCTCATTTTTGCACAATATCCCACTATCACTATAATTTTTATAAGTAG
AATTATGTCGTCTTATGTCGTGAAGTGTTCTTAAACAAGTCGATTTCTGTTTTAATTTAT
GTATATCTAATTAATAGGTTAAATTTGTACAATATTGCTATTGACCAACGTACCAATTAA
TGTTATAATTAATTATAAGAATTATTTGGGAGGTATTTTTATGAGATACACAGTATACAA
CAAAGCAATGAAACGTCCAGTTTTTCAAACAAATGACCTTGAAGAAGCCATTGACTATAC
ACGTCGCCGCCCAAGAAAGTCAAGACGACACTGCATATACGATGACAAACTAAAAACTTT
TGATATAAAAAAAATAAGACATGCCGCAGGAATATAAAACGCACAGGGTGTAGAACTCTG
TGCGTTTTTGATGTATTTATGAATAAACAAGTCTTACAGTCACTCTGCTGTAACCACTCC
ATGTGCAGGTGAACAAGGTCAGATCCCAGTCGCTGCCACCACCTTTTATGAGCGATGGCG
AATCCCAGCCGCTCAGCAGTTCGCTGTTTGTGACAGTATAGTTAAATTCTCTGCCATAAA
CATCGGTGAAAATGACCTCGTCCCCTGAGCTGAGCTTATCCAGCTTATCAAAAAAGCCTG
TGTAATTGTGAGCGCAGATTATAAGATCATTGTCTACACGTCTGCCGCTGTACTGACAAG
CTGCAGTATTCATTGCAGCATAGCTCCAGCCACGAGTCACAGGAAACTCCTGCCCCAGTG
TCGGGAATGAAATCAAACCTATATATGAGTTGCCGTCAAGCACGATATCCTTATCCGGAT
CATCTATCTCGCTGTCCGTGGATCGACTATCGTCAAAAATGTCAAAGGGTGAACTGCTGT
CGCTATCCCCTGCACTGTCTGAGATCTGCGTTTTCAGGTCACTCAGCACAGCCTCCATCC
TTTTATTACTTTGCTTTTCATGAAAATAGTTGTAATAATTAAGGGATAATGCCGCCGCTA
TCAGCATTATCCCCATTATTATCAACAAAAGTCCTAGCTTTTTTTTAGTCACTATTTTTC
TCCTGTTGTAAGGCAATCCTATGTGGTTTCGCCTTTATTTCTCTTTTTTGCTTACTCTCC
AGCCTGCCGCGATAAGGATAACTCCACCGCCTATAAGTACAGGCACCGGCCAGTTGAGCG
AACCAGTCTGTGGTATATTGTCAGGCGTTGAGCTTGATGAATCAGAGCCTGACGAGCTGC
TGTCAGGTGTGCTTGAACTACTATCTGTATTACTCGAACTGTCTGACTTATATGTGTTCT
CTATAAGAAACAGCTTGTCATTGTTTTTGGTAACAACTGTGTAGTTGGCAGGAATATCTA
TCTCCTTAACTGTCCACTCAGCCGCAGAATTGTCTTTCCAGAAATACTCCCAATTGTTGT
CAGCGTTAAGAGTAACAGTATCGAAAAGCTTGCCATCACGATATATCTCCACCTTGATAT
TATCAGGTATGAGCTTTTCCTGACCATCAGGAACTATCCACGACTTTCTTACACCATAAT
CACTGTCCCCTGCTGGGATCTCTTCGTATGTGAACTTGGTGTAAACTGTTATCTGACCCT
CAGCCACGATATCCTTATCTATCTCGATAAGTGACGGAGAAGGTGTAAACTTAGCTGTTG
TGTTTTCAAAACTCTTGCCTGAAACAAGATACAGACCCACAGAATCAGCAGAAAGCTTTA
CTTCACCGTTTGCGTCCGTCTTGCCTGTTGAAACTGGTGTTATGCCATCGGTTTTTACGT
AGTTGTCGAGCGTATCAGCGACAGCCTGCATTTTTGAAGCGTCAGTAAAATCAGACATAT
CTATAGGATAATCGCTGAACTCGCCAGTAAGGACAAAGTCAGCTTCTTTACGCTCACCGA
CCTTATATATACTCCACTCGGCATTACTAACAGTCGTTGTATCATTTTTGCACACTATAT
CCACATTGATATTATCCGCCGCAGAAGCTGAGATCGTCATGCTTCCCAAGGCTGAAACAG
CCATTGCCGCCGTACACAAAACAGCCTTTGCAAGCTGAGAAAATTTAAGTTTCATCTTTG
CTACTCTCCTTATCAGGTAGATTTTCAACATTATCGTCACTCTCTGGCTTATCCAGCATT
GCCACAAGCTCATCATGAGAAATTTTTTTGCGTTTTGAATCCACAAACCACCACACAAGC
AGTACCACAAACAATGGTATTGCTACAAAAGGCACGACCATAAGAGAATCGAGCTGAACA
GCGTCTGCCGTTATTTTTGAAACACTCTTTGTATCGTCCGCAGTTTCAACTCTCTTTGCA
CGAACAAGAAGCCTGTGAGAATTGACTCCGTATGGTGTGCAGGTAGTCAACGTAACATGA
TCCTCACCTGGAATAATGTTCAGCTTATCCATTTCATTAGGCAGAACTATATAAACAGCC
TCGACCTCATATGTATAGACCTCTTTCAACACTGTTATAGTGAACTCATCGCCCTCTGCA
AGCTTATCAAGGTCGCTGAAAAGCTTTGCCGACGGCAGACCTCTATGTGCTGAAATGACC
GAATGAGTGTCCGCTCCGCCAACAGGCAGGCTCGAACCCTGCAGATGTCCCACAGCGACA
TTTAACACGCCATCACTTGTGCCATGATAAATAGGCAACTCCACCCTTATAGTCGGAATG
GAAATATAGCCCATAACACCCGTCCCCGTGATATCTAGGATATCCTCATAGCCCTTGACC
TTATCATAATCAACAAAAGGTCGGGCAAGCTTTGCTATCTCTTCATTATATTTTCTGGCT
TGGCTGAGTATCTCTTCATTCTCCTTGTCAGAAAGGTCATTTGCCGCTTTCTGATAAGTC
GCCACCGCACGGCTTTGCGTTTTTGAATTCCACCAATCGCTTATTGTTGGATATAACATC
ACGGAGAGCCCCACAAGCAATAACAAGACCAATAAAATTGTAGTTGATTTACCGCTTTTC
TTCCTCATGGAGTCCTCCCTGATGCCTGCCGACCGAGATCGGCAGGACAAAGGTAAAAAT
AAATTCAAAAATTAGTCGTTCTTAGCTCTCTTCTTAGCAATGAGAAGCACACCTGCGCCC
AGTACGATAGCTCCGCCTACACCGTAGAAGATCTGAGTACCGATACCGCCAGTTGTTGGA
AGTGAGCCGCCCTTCTGATTTATGATCTTAACTGTTGAACCGCTTGTGCCTGAATCAGTG
CCGTCGAGCATACGAATGGACTGAAGCGTATTAGCAGGATCATATGTTGTGTCAAACTTG
AACTCATATGGATCAGCTCTGTTATACTGAGCAGGAGCTTCTGTCTCAACAAGCTTGTAT
GTTGTCTGATCATCAATGCCCTTGATAGTGAACTTACCTGTTGCGTCTGTTACGATAGTG
TCGATAGCACCTGCCTCGTTACCAATAGCAAGTCTGTAAACATTCTTGTTTTCCCCATCA
CTTATATCAACAAGTTTAAGAACTGCACCATTCTTATCCTGAAGCTGGAACTTAGCATCT
GCAAGAGGCTCGCCCTTTTCGTCTACCTTGTTACCAACAAGTGAGAATGTCCAGTCATAA
ACTGTGACCTTAGGTGTTTCACCTTTCTCCTTACCTGTTGTGTCCTGAGGATTGTTTGAA
TATGTCAGATAAGCTGTGTTAGGGTTATTGTTCACGCTGTCAGGAGCAGTAACTGCTACC
TTAGCTTTTTCATTGAGCTTAGCAGAATAATAAGTTTCGATCTTAGCAACTGTAGGATAG
TTCTTTACAAGTTCCTTGATATCGAAAGTAACATAGAAAGATTCCTTATAATCGGTTGTA
CTGCTGTCGTCGCCAACTGTTGTGTTAGGACCTACTGTAACAGAAGTGATCTCCTGACCG
TCAGCGTCATAGTACTTGTATGTAAGGTTATCATTGAATGTAAAGCCCTCGCTGAGCTGG
TCACGAACTGTGTATGTATACTTGTCATAAGCTGATACATCGCTTGGTATAGTTGTTGTG
ATCTTGAATTCTACATCGTCACCAATTGCGTTGTCGCCAACATCGCCCCATGAGTCATTC
TCATTGTGCTTGATCTGCTTTGTAAGTGTTGGCTTCGTCTTCTTTGGAGTAACGTTTGTT
GTGCCTGAAACGTTAAGGATAAGAGCTGAGTTAGCCTTATCAACACCATTATTTTCTGTT
GCATCGACAACGAGATAATAGCCAGCATTTGGAAGTGGAATAGTGTACTCACCGTTATCT
TCATAGGCGGTTACAGACTTATTGTCGATGATGCAGGCAGAAGCGGCTTTTGCAAACTTT
GCAGTATCTTCCTTTGTCCAATGATCTGCATCTGATATTATCTTTGCAACGTCTACTGCG
CTCTCGGCACTGTCAAACTGAGACATATAAGTGCTAAGACCAGCAGTTTTCAGGCTGGTA
AGCAGAGCATCGCCATTAATGCCTTTGCCCCACTTGATAGTATTTGTTGCAGATGCCTGA
TCAAAGATCTGATAAGCCTTATATACTCTGTTTGTATCAGAATCCTTGATAACAATGTTA
TTAACGCCAGCATCAGTAGTAGCAAATACTCCGAATGCTGATGTTGCAGCAATAGCTGAA
ACTGACATAACTGTTGCAGCAGCAAGAGCTGCAAATTTCTTCATCTTCATAATAAATTAT
CCTTTCATATTTGATTATTTATAGCGTTTTTTTGCGACGCTTTGTAACTAAAAGTATTGT
TGCAACAACAGTGACTGTTCCGCCTGCTGCCACGAATGGGATAACACCCATGCCGCCTGT
TTCAGGCAGCTCTCCCAAGGTTTCCTCAGAGTTGTTATAGACCTGAACATACTGATCACC
GTTCTTTGTCATATCAATGCAATTCTCATTTTCTGAGCCATTGTATCTGTAGTAAGCTTT
GTATGACGATGTGCTTATCGGCTGACCGTTCACGTCTGTCTCCTCAAACCAATAGTAATA
CTTATTGCCCTTGATGTCATTTTTTTCAAGAGAAACGGCATTTGACCAGTTGTTATCAGC
CGTGAGCGTTATCTGCTTCCACAAGAATACTTCACCGCTAGGTATCGCATCTTTATCAGG
AACAGGTGTAACGTTCGTCTTCTCAGGTGTGCCAAGATCATTAGCTGTCACCTCATAAGA
GCAACTGCTATCATCATTGACCTTTGCTGTAAGCTCAACTGTAACATCGGAAGTAATACC
GCTGAGGTCAACTGTGAACTTGCTGGAATTATAAAGATCAGCAACAGACACACTTATATA
CTTACTTGAAGCGCTCCATGACGCAACACTCTGATTTTTGTCACCGTCCCAAACATCCTT
ATCTCTGTAGAACTCAGCAAGAACATCGCCAGACGAATTGATAAGCCTTACTCCGGAATA
TTTCATATCGCCCCTTTCGAGCCATGCGTTATTAAGGGTGAAGCTGAACTTAGCTGAGCC
ATACATGGTATACTCAGAGGCAAAGCTTCCGTTCTGAGCCATTTCTGCACCATTGCTTGT
AAGGATCTTGAATTTAACATTCTGTCCCTTATCCATTGTGCCTGTAAACTTGTTATATTT
TTCAGGCACATCAGCCTTATTTGTTGACCTATAGATATTGAACGTTACCTTATCATTGGT
ATGGGTATTGCTATCGCTGTCAGACCATGCCTTTTGCAGGCGAACGTCCATATTTTCTAC
CTTCTGCGGGTTCTTGGTATTGACGATCGTATCAAAGCCCGTGGCACTGCCGTTATTTGA
ATAAGTATATGTAACGCCAAAGCCGTCAGGTATATTCTTTTCAAGAACATAGTAATACTT
GTCCTTGTCAAGGCCGTCAAGAGTTACCGTCCAATTCTTAGACTTTTCCAGAGAAACAGT
TTTTATAAGTTTGCAATCTGTTGGTATTCCGTTATCTCCATTCACTCTTGATGTTGAATT
TGGTGCAACAGAGGACTCATAAACATCTGCCTCGATCTTGTCGATACCAGCAGGAAGCTC
GCTGTCAGCAAGCTTGTTTCCAAGCTCATCACGCCATTCCTTCGTAATGTTAAGTCCCTT
GACGTTCGTAACTGTAACATCAGTGTTTTTGCTCATTGCCGTTGCACTGTATACAGCCTC
ATATCCTGTTGCAAGATTGATCTCTTTGATATAGTAGTAAAGCTGCTTGTAATCATTGCC
GACCTTCGTATATCCAGGAAGCTTTGTCCACTCATGTTTCCAATTGTTAGCTTCGTTAAG
AGTTACCTCAGCACTGCCCCACTGAATATCATCTGGAACACCGCTTAAAACCTTAGTTGT
AGACGAGCCAAGAAGGAACTTTACGCTCTCTGCCGAGTGATTGCCGTTTCCATCGCTCCA
AACCTTGCTTGCAGTTATCTTAAACTCTTTTAGCAGATTTGTTACTCTGAACATATCTCC
GTTCTTCACGAACTGATATCCGTCCTCACCGACTTCACTTGGAACTACAGCCGGACGCAC
TTTAAAAGCAAAATATATAGGAGTTTCGTCAAGAAGATAACCCTCTGGACTTTGCTTTTC
TATAAGCTTATAAAGATGGCCCTCAGTATTTCCGATGCCTGCGGCAGGTTCAAGGTCAAG
GTTGTATGACCCGTCAGAATTTACATTGAATGTCTGCGCCTTATCCTGCGCCGAATTTCC
CCAGATAACTGATCTTCTGTCCTTCGCAGCATTTTCTTTGAAATCTACTGCCGGGAGCCA
ATCGTATGTGCCATTTTCCAGCTTAGTGTATCTGTAGATCTCAAAAGAAGCCTTAAGCAT
AATACTATAGTCTCCGCTGTCTACCTTTATAATCTTAAATGGCTCAACAGTTGTTGATGA
CGCCTTTGACTGATTTATCAACTCAAACTCGGAATCATTATCTTCACTGTCATTTACAGC
AGAGCCGTTTGTGTCAAATGATATATTATTGAACACATGGACTTTATAGCCATCGTTCTC
AGCGTCCTCATCATTTGCAGGACTTCCTGTATAAACGTAAACTAATTTCAGGTGACGCTG
ATCTGGAACGTTTATTTCAAGTTTCTTTACAAAATCTCGTGTCTTCGCTGTCAGTGCGGA
ACACTTTACCGCCGAAAGCATTTTTTCATTGCTGACTTCAGTGTTTGAAAAGCCGCTGCC
ATCCCTGTATTCATATTCGACTCTGAAAACACCGCCCGCCTTCTCAGAAGAAACCTCTTC
CACAGGGACGGATATGCTTGAGCCAAAATCTGACCACTCGCTTCTCTTGTTGGCAAAGGC
TTTTACTTCTTTGAAGCTGTTGCCGTCCATATAGCCATAAGCCACATAGTAACTCTTTAT
ATTTCCGGTTTCGTAGCCTTCAGGCAAAGTCAGATCAATAGTACCCTTAGCGCCAACAAT
ACTTTCACTTGGAATAAAGTTAGCGATAAACTTGCCCTTTTCGTTGGTAATAACATCTGC
ACTGCAAGAAACTGTGTTGTCAACTGCCTCCGGATCTGATATCACATAACTGTAATCACT
CACAGCAAGCTCTGCACCTGTATCTGCGTCAAATACCTTGATAGACTTCAGATCCATGTC
AACAGCGGAATTGCCATTTATGCTTACCGTTTTTGTCTGAATGTTACCCTGAGCGTCCTT
TGTCTTAACTACAGCCGTGCCTCCGCACTTGATAACATCGTTGAGAGTTATCATTCCGTT
TGTTGAGCATTTGAGCTTTTTAGGGTTAACATCAATGGTATAAGTTATCTCACAGCCGGT
GGACTTCGGAGAAGAAGTTTTCTTCAAGTTCTTTTCCTTAACTGTCTGAGTCTGGCTTCT
CTCCGGATATTTTCCAGCTTTATCCTGAACTGTGTTTTTGAACGCTGCAGTACCATTCTT
GTAAACACCATTCTTAACATCATCGACCTTTACAAGTGTACTGTAGTAAGCTGTCCAAGC
GTCCTGCTGATTCCATGCAGTCTTGAAAGTTACTGTATTGGCTGTCTTATCATAGAAATA
TTCAAACTGATTTGTTTGTGCAAAATCATACTTATCAGAACTATTTCCAAATGAATACTT
GAGATAATCCTTGTTCTCGTAGAATATCATTCCCGCCGGAAGCGTGTCCACGATCTCGAC
ATTATCGTTACGCTTATAAGTGCCGTCCTTGTTGATATCAAGCCGCCAATCAAACCTGTA
ATACTCAACACCATTTACAGTAACAACAGGCAGGCTGCTAAGATCATGCACTGTGTCGCC
TGCTACACTGCTTGCAGCGTCATACTTTTCATAAGGCGCTTTGGAGCTGTCGCCTATAGT
AAACTTAGTCTTATCTGCACTAGGCTCGAATATTTCACCTTTATAAGTAGCCTTGTTATT
TACATTTATAATAGTACCTTCGTCAAGACCTGTTACATCTACGGTACTGCTATACTGTAT
CTGCACAAGGTTTATATTGTCAAATTCTTCACTATCATTGAACTTTATCTCAAACGAAGT
GTTGTCGTCATTAGGTACTACAGTGTAATTTGAACTGTCAAGCGGTTCATAGCTTCCTGT
TCCATTTCTCTGAACATACATGATAATGGAATCAGTGTCAAGAACGCTCTTTATTGACTT
GCCATCATTTGACGTAGCGTTCATTATATCGCTTATAGTCTTGCCCCTAAAGGAACCGTT
TGTCTGCTTGACCTCTACCTGCCACTTATATGTAACACTGCTTCCGTCCTGAGAAATGCC
AAGAACTGTTTTTGACTTCTCGTTTACAGGCTTATAATAAACTGTCTTGTCAGAATGGAA
TCCGTCAATACCTGCAGTATTTTTCACTGCATAATTTCCATTGCTGTCAGGGTCGCCAAG
ATCATAGTCAGCAACCTTTGTTTCATAGGAAATAACTACCTCGTTATTGTCACCTATTCT
GTCAGGCAAAACAAGCTCACCGTCACTTGCAACTGTTGCATCAAAGGTATCATTTCCAAC
CTTTATGCTGACAATCTGTCCTGCTTTAAGCATATTGTCAGTTATTGTCTTGCCTTTAAG
GGTAGAATTTTTGTCATTACATTTAACAGTTACTTCCCATTTGATTATACCTAACGTGTT
ATTATCTACCCAACCACTTTTTGATATCTGATACCTATTATAAACAGTTTCACTTGATGT
GATATCAGACCATGGTTGGCTTTTATCAGGTCTTTGCATTTTAACTGTATTTGTAGTTTC
CGCCTTGTCAGGATCGATAGCTGTCACATACTCGATAGTAATTTTCGACGCTGTTGTTTT
ATCGTCAAACGTAAGCGTGTTTCCGTCAAGTGTGTATTTTACATCTGAACCATCATCAGC
TTTAAGTGCAAAGCTTCCTGGCTTTGCACCAGGGAATGCTTCATCATAAAGGTGATAGCC
CTTTAGGTCTGCACCGCTAGGGTTGCTTACAACAATTTCCCATGTGACTTCGTTATTGTC
GTAGTCAACATTCTTGCCTGTTTTTGAGATCTTATCCTTCTTTGACTCAGAATAAATAGT
TTTATCTGCTTTTACTCCATTTCCGTCTTTATCATATGTGGTGGATTTGTTTTCCACCTT
ACCTGACATAACGAAATTCGGGTCGCTTGTAGGATATGGGGTCGTGTAGCTTATGGTAAC
ATTTTCTTCGCTGAATCCATCGCTGAAAACAAACTTTCCGCTTGACGCGTCATAGCTTCC
TGCACCCTCAGGTGAAACAGTGAAGCTTCCGTCAACAGCATCCTTAAAAAGCTCGTCCTC
GATCCTGTCAAGAGGCTTCTTTGCAGGATTGTCAACTGTGATAGTCCACCTAACTCCGTC
AGCAGTTTCGCTTGCGTCCTTTATGGCAGACATAGTGAGCGGAGTAAAACCGTCTATTTC
AACCGTCTGACCGCCTATCTCAACAGTGGTCTTATCACCTGTATCTGTATCCTTACGCTT
TACATTACCCTCAAAGCTTGCCTTGCCGCTTATAGCGTCCTTCTCATTTTTATGTTGATA
TCGCTCGTCAAACTCAATAAAAAGATACTTCTTTCCATCTATCTCGTCGACTCTGTACTT
ACCTGAAATTCCATGTCCTTCATCGAAGTGAGTATCCTCGACATCGCCCCAGGTTCCGTC
TGACGGTATACCGCCCTCGGGCAGGCTAACATTATCGTCGATAGGGAAATAAATATACCT
ATTGGTCATTGCGCCCTTGTCAAAATTAAATTCCACATTGAATTCGATCTTTTTAGATTG
GTCTTTTCCTGAACCGACCGCATCATAGGATTTTATCGTGACGCTATTCGCATCCTTATA
AGAATAGCTTCCGCCGTTATAGGAAACATCTCCACCTGCCACGGAAGTACCCTCAGTGGC
ACTTATTGCAGGCATAACAAGACTTGCCAGCACTGACACTGTCATAACTACAGACAGCAC
CACACCGAACAAGCGACTGCGTTTTTTCCTTTCATTTTCTTTTAGATATTGCCGAACTTT
ACCGTTAAAATTCTGCAAAACGGATCACTCCCTCCGAAATTATACACTATTTATAATAAA
CGCTAGTCCACTGTGCCTATCCTTTTAAAAGGATATATCCTCAGTGAGACCTTTCCAAGC
ACTGCTTCCTCAGCAATACAGCCTATCCTCTTTGTACGGCTGTCAACAGACGTAGATCTG
TGGTCGCCCATAACGAATATTCTCTCGTCAGGCACCTGATAAGGCAGCTCGATATCACAT
TCTCCCAGAGCTTTGCCGTCAACATACGGCTCATTCAAGGTTTTTCCGTTGACGATAACA
GTACCGTCCTCCTTGATATCCACCACATCTCCTGCTGTAGCGATAACACGTTTCAACAGT
ATCTTATTATTATAATAAAACGCAACTATATCGCCCTTCTGAAAGCTTCCACGCTTTCTG
CACACCACCAGCTCGTCGTCATGCAAAGTCGGCGTCATGCTTGTACCCGTTACTCTCAAA
ACAGGCAAAAATAACATTGATATGATCACTGCTGCCGCTGCCACAACAAGAAGCGACGCC
ACGGTGCTGCGGAGTATCCTCAGATATTCCCGCCTTTCATGATGCTTTTTTACAACCCGC
TCAAGTGTCTGGACATCAGGAAGCTCAGGCTTTTTTAACACCTCGTTCTTGCTATCTGCC
GCCATGATCTTCCTCCACTACCGGCTGCTCAACAACCACCTTGTGACCTGTCAGTGCAGC
TACCTGCCGCTCCAGCCTGTCAAGTCGGTCAGTGATACTTTTTTTATCTTCGAGCTTTTG
AAGAAGCTTTTCATTCTCTGCGTTAAGCTTATCATATTCTTTTCGCAGATAAAGCATTAA
CTCGAGCAGCTCATTTTTCGACAATTTTTCAAGCGCCTTATCCTTCAAAAGCCTCACCTC
CGACGCAATATACCTATATAATTACAAGTATTATATCACTTGATTTTCCATTTGTCAATC
CCACAATATATCATATTTGTATTTTATTACATATAAATATACTGATAGTTTACACAATAT
TGATTTATCATTTTCATAGTGCCGGCAGATGATAAAACGGCATATTTATTAGCCTTGAAC
ATGAAACAATATGAAACCTGCGTTTTTACGCTAATTGCAACTTTCCCCCAAAAAATCTTT
CCTATTTTGATTATAGCAGCCTGCATAGTCAATATTTTAACATTGTATACTAATGTTGTA
TTTATTAATATTTTGTAAACTTTGATAAATAACTTTCTATCATTAGCCAAATATTAATTC
AGCCCCAGATCGATCCTTATTTAACGACAAATGTTCACTGCAAAGCAAACAAGCTTTACA
TGGCTGCGTCGACAAGCTTTTGAACTTTACACATTCAACAAAGCAAGAAAAATCGGCAAA
TTTCATGTATTCACCGATCTATCATCAATTTTGCTTTCTCACAACAGCATATTCATCATC
AAGCCTGTAATAAGGACAGCTATATTCGCTGTCGCTCATTGATCTGTATGCTTCGTCCTC
GTCAAGATCGACCATGCAGCAGTAACATTCACAATCCTCATCAAAAACGTAATTCACACA
GCTTTCGCAACGGCTGACTATTTTCTTCGCCTTTGTCATAACAGCCTCCTATTTAAGCAC
CTTTTTAAGTATACTATTTATAAATACAAGTGCGTCCTTCATTTTTTTCATATCACTATC
TGAAACGCTGGAAAATTTACCAAGTATATCATCAAGTATCTCGTTTTTCATCTTTTCCAT
AAAGCGCATAGCTTCGTCAGTGAGCCTGATGTTGATAACTCTGCGGTTATCGGGGTTTTG
CATTCTGATAACAAAGCCCTTGTCAACAAGCTGTGCCACAGCCCTTGTTGCCTGCTCATT
AGAAGTGTTTATCTTGCTTGCAAGCTGTGACATTGTGAGCGTTCCCTCAATACATAGTGA
CAGCATTATTATCTGCTGAGTTCTTGTTATATCATACTTTTTCTTATCAAACGTATCAAA
TACCAATTTTCTGCTGAGAGGGTATATCTCATACATTGACATGATACATTCACGACGTAC
ATTGTCTACCATTTTTACTTCCTCCACATAACACGCATATGAGCGTAGGTCGATTATTTT
TCCACACACAGTAATTATATCATATGTTTCTCATTTGTCAATAGCAGAATTATATCAATA
TTTGATTTTGTTAAGTGATTCTTTTAGGGGCTTTGACGCAGGGCAGAAGCTTGATCGTTT
TTGATAATGCTATAATACCCATATAATTCGTGTTTCTGAATATTATACTTGTAACATTCA
GTTATCCATTTGCAGCAGTAATCACCGCTTACAAACATTTCGTTAGGGACATATCTATTG
TCATATGGCATCGTATCCTCAACATTCTGATCTCCATTGTTTATATAGTTTTCATATCGT
TCATACAAAAAGTCTTTGCCGTCAGACATTGTGATGTAATAATCATAAGCATTATAAACC
AGTAATGACGAAATTATAATTATCATAGATGTGCACATTATTTTGCTTTTTGCTTTAAAT
AACTTTTGTAATTTTTCTTTTAGTGAATCAGCTTTATAATGTGGGATAATGTCTTGATCT
CTAAATTTGATGTGTGGGAGTATAAAGCAAGTGGCACAAAGTAATATTGGGATATAGGTG
TATATGACTTGTGCTGTGCCTAATAGATATAGTAAGGCATATGAAAAATTGTATATAATT
ACTACAACGAATGCACAGATAAACATAATGATCAATCTTTGGATAGTTCGGTTGGATAGT
TTCTCCTGTTTTATTGAACCTATATCAAAAGCTGCTTTTAGAGTTCCAACAAGTATAAAA
AGAACTGCAAAGAAGGTCGGACGCATGGAAAAGAAACCTGTCAAGGTCAATGCAGACAGC
CCTGCAAGTCCTGCAAAACAATATGGCAGGGACGTTATAATAGTATTTTTCTTATTACAG
GTATAGAGTATTATTACAGAGATCATAAAAGCTACAATTATGATCTTGTAGTCATTTAAA
AACCAGCCCAAATAATTCTTTAACAATGTCAAAAATGATTTGATATTATAGACATCTGTT
TGTTCTACTAAAGCTGCCCTGTTGTGATTACCAGGTGCTAAGATCACAAGCATGATACCT
AAGACAGAAGTAATGCAGCTCAATACTATCTTCAGATCAGGCTTATGTCTTATGGTGATA
AGGTGTATCGTTAGCCATACCAGCAGTATCCCGCCAGTTGTTTCATTTGTTGCTGAGCTT
ATGAAAAACAGAATGGGCATAGCAATATAATATATCCTATTGCTGTCATCAAGATGCTTT
TTACAAAAGTATACGGTATACAGCAGCAACGCAGATGTCCACAGATAGTTTACGGATCCT
GATATCCACAGAACTGTGTCACCAAATGATGGCAGAAATAAAAGCATGGAAAAATATATG
ATGACCTGTGCCAGTGGTATTCCTTTTTGACGGTCATAGACCAGTTTCCTTATAAGAATG
CCAAGACAAACGAAAACTATGGAATTAATAATATTAAAGAACCATTTGTTTATATTTATG
AAAACAAAAGCCACAAAGTGTGCGATTATTCTGCCGCCGCTATAGTTGTAGTAATTTTTC
ATGGACAGCAACATGTCACTAAGACCATTGATAGGTTTATCATTTATCTGTGGTTCAAAA
TCTTTCCAAACGAAAAGAAAGTGGTAGTCATCTGTAATAAATCCGCAATTTGCAGTTAAG
AACAATATGTATGCAAATACACATACATATATAAAAAGTAATTTTTTATTTTTGAGCATA
TAATATCCCCTGTGTTTTTTTATTTATTATATCATGATCGCACGGCTTTTTCAAGCTTGC
AAAGGTATATTTTTGGAATATAGCTTTATCTATTTACATATTAACAAAAAGTTCAGTCAA
AATTTTGTAAATTATAGCTGCCAGCTTAACACAAGACGGTAAGAATGTGGTATAATAGTT
AATGAAGTAAAAATAGATTATGGAGGTTTAAAGTATATGTTGTGTACTGAGTGTAAAAAA
GAGCAAGAAAAACGTATTTCTAACGAGGAAAAAGAAAATGCACAGCCCGCCGAAAAAGTA
TGCAGCGACGTACATACAACACTGAAATCAAAGCGTTCAGCCGCTTTGATACTTTTGACT
GGTGCTACGCTTATGCTTATAATGGTGTTCATTCTTTTTTGGCTTATCATGTTGCCGAAT
CTGCCACAAGACAACAGCGTCCTTGCGAATAACTGTGCAAATATATGCCAGACCGCTAAG
GAATATATCGGGATCTGATCTTCAAGACGATCTGCTCCTGCCTTCGGGCGGGAGTTTTTT
TGTTTTATGGCGATTTTACAAGCTTTTTACGGCACCTGCATTGACATCATATTCGTTTGG
CGGTATAATAATACAGTATGATATAAGATGCCTTTCTTACGATAGGAGTTAGGAGAAATA
AGAATATGAATAACAAGGTCTACGATAACAGAGAGTTATCATGGCTTAAATTTAACGAGA
GAGTTCTTGAAGAAGCTCAGGACAGTGCTACACCGCTTCTTGAAAGATTGCTTTTTCAGT
CGATATTTGCAAGCAATCTTGACGAGTTTTTTAGGGTGCGTGTGGGCTCGCTCTATGATT
CCTCGCTTGTGGACGACGATCATAAAGACAACAAGTCCAAAATGCGTCCATCTGAACAGC
TTTCTGCAATATTTAAGCGTGTTCATGAGCTTATACCAATAAAAGATAAGACATACAAAG
CTATCTGCGAGGAACTGGAGCTAAAAAATATAGTACATAAAAACATAAAGGCTCTCACTG
AACAGGATAAGAAATTTCTTGAAGCCTATTATGCCTATGAGGTCAAGCCGTTTCTTAATG
CCTTTATTATCGATAAAAGACACCCTTTCCCGTTTCTTGCAAATCAAAGTATTTATGCGG
TCGCAAAACTCGCTTCAAAATCTGCCGTCACAGTGGGTATAGTTAGCTGTAACGAGAAAT
TCCAGCGTGTGATCTTTCTTCCTGCTGACGAAGGGTGCATAAGCTACATACTGGTGGAAG
AGCTTATTCTACATTATGCTGACAAGGCATTTGAGGGCTATAAAATAGAAGAAAAGGCTC
TTATGAGAGTGACACGAAACGCCGATATCGACGTTGACGAGGGCTTTGACTCGGAACTTG
ATTTCAGACAAAATATGTCTGAGCTTATCAACAAGCGTAAACGCCTTTGTCCTGTGAGAT
TACAGCTTTCAAAGCAAATATCCGACACTGTGCTGAACGAACTGCTTTCAAGGTTGGAGC
TTTCAGAAAAGCAAGTCTTTGTGGAGAAAACTCCCCTTGATATGTCCTATGTGTTCGCTG
TGTTTGACAAGGCGGCAGACAGAAAAGAGCTTTTTTTTCCGAAGCAGGAGCCTCAGCCCT
CTGCGATGATAGACCCGTCAAGGTCAATGATAGAGCAGATAGACGAAAAGGATCTTTTTC
TGCACTATCCTTATGAGTCCATAAAGCCTTTTATCAGGCTGCTTGACGAGGCGGCAAAGG
ATGATAGCGTTACGTCTGTCAAAATGACTTTGTATCGTGTGGCGAAGAACTCCAAGGTCA
TAAAGGCGTTGTGCAACGCCGCAGAAAATGGCAAGGACGTGCTTGTGCTTGTGGAGCTGA
GGGCACGTTTTGACGAGGAAAACAATATAGGGTGGTCAAAGCTTCTCGAGGAGTCAGGCT
GTCATGTAATGTATGGTCCGCAGGGACTTAAAGTCCATTCAAAGCTTTGTCTTATTACAA
GAAAAGTTGGCGACAGCGTTAAGTACACTGTTCAGGTGGGTACAGGAAACTACAACGAAA
AGACCGCAGGGCTCTATACCGACCTTTGCCTTATGACATCAAACAATGACATTGCTCAGG
ATGCTTGCGAGGTGTTCAGAACGCTGTCAATGGGCGAGCTTGTGGAAAGCTCAAAGGCAC
TTATGGTCGCTCCACACTGCCTGCAAAACAAGGTGGTGGAGCTTATGGATAACGAGATAA
GCATTGCAAGAGCAGGCGGTGAGGGATATGTTGCCGCAAAGCTCAATTCTCTTACTGATA
AGGTGCTTATGGACAAGATAATAGAATGTTCTCAGGCAGGCGTGAAGGTAGAGCTTGTTA
TAAGAGGTATATCCTGCCTTGTGGCAGGCGTGGAGGGCGTTACTGACAATGTGCAGATAC
GCTCCATAGTAGGACGATATCTTGAGCACGCAAGGATATATATTTTCGGCACAGGTGTTC
GCAAAAAGGTATACATATCCAGCGCAGACTATATGACAAGAAACACCACAAGGCGAGTTG
AGGTCGCCGCACCTATCCTCAGTGAAGAAGTAAAAAAACGTGTCCTCGATATTTTTGACA
CCCAGATGCAGGACAACGTAAAAGCAAGGATAATGCAGCCTGACGGAAAATATGTCCGTG
CAGAGCGTGGAGATATCGCCATTGACGCACAAAGCAGATTTTACGCTGAAGCATACGCCA
ATGCACCAAAGCCTGCTCCTGTTAATGATGCCAAGGCTGTCGAGCCTGAAAAGGAGAAAA
AGGGCTTTTTAGGCTGGCTCAAAAGGCTTTTCAGAAGAAAAAAGAAATAATATACAATGC
GGTCATATTCTATATGGCTGCATTTTTTGTACAAAAAAAGGGGCAGACTTTCGCCTGTCC
CTTAAATTTTTATTCATTACTTCTTATCTGCAAAAGCGTTGTTGATAGCTGAAACAAGAC
CCTTGATAGAAGATACGATGATATCTGAGTGTCTGCCGACGCCCCAATACATCTTATCAC
CGCAGGAAATTCCAACATACGAAACAGCCTCAGATGTTGACTTTCTTTCAAGAGCGTGTT
CTGTGTATGTTTCCACGGTAAAATCAAAGTTCAAAGCCTGCTTGATAGCATTTGCCACAG
CGTCAAGACGTCCGTTGCCCTCTGCTGTATGATCGTCTGTTACACCGTTTACTGAAGCTG
TGATAGCGGCGCAGATAGTGCCGTTCTGCTTCTGAACATAGTGTGCTTCAGGAATGTCAA
CAGGTGCGCACTTGTTGAGGTACTCGTCCTTGAATATCTTGTAGACCTCATCAGGCATAA
GCTCCTTGTGCTTGTGGTCTGAAACAGCCTTTACCTTGTAGCCAAAGTCCTCTCTCATCT
TCTTTGGAAGATCATAGCCGAACTGATTTTGGAGGATAAAGCCAATTCCTCCCTTGCCTG
ATTGCGAGTTTATTCTGATAACGTCACCGTCATACTCTCTTCCAACATCATGTGGGTCGA
TAGGCAGATAAGGAACTGTCCACTTGTCACAGCTCTTTTCTTTTCTCCAGTTCATGCCCT
TTGCGATAGCGTCCTGATGCGAGCCTGAGAATGCAGCGAATACAAGTGCGCCTGAATATG
GGCTTCTGTCATAAACCTTCATTCTTGTAACTCTCTCGTAAAGCTCTACCAGTGCAGGCA
TATCTGAGAAGTCCAGCTTAGGGTCAACTCCGTGAGTGTACATATTAAGTGCGATAGTAA
CGATATCGGCATTGCCTGTTCTCTCACCATTGCCGAAACAAGTACCCTCTATTCTGTCAG
CACCTGCAAGCAGACCCATTTCGCAGTCTGCCACTGCACAGCCTCTGTCATTATGTGGGT
GAAGTGAAACTATAACGTTCTCTCTGTTGTGAAGAGTGTCGCACATATACTCTACCTGCT
GAGCATAAACATGAGGCATTGACATTTCAACTGTTACAGGCAGGTTGATGATGACCTTGT
TATCAGGTGCAGGCTGCCAGATGTCGATAACAGCGTTGCAGATATCTCTTGCAAACTCAG
GCTCTGTGCCTGTGAAGCTCTCAGGAGAATACTCGAATACGATATTGCCCTTTGCGTGCT
TCTTATACTCGTTACAGAGCTTTGCACCGTCTGTAGCTATCTTGATTATCTCTTCCTTAG
ACTTTCGGAAAACCTGCTCTCTCTGTGCAACAGATGTTGAGTTATAAAGGTGGACAACAG
CGTTCTTTGCACCGTCGATAGCTTCAAATGTTTTCTTTATGATATGCTCTCTTGACTGTG
TGAGCACCTGAATAGTAACATCATCAGGTATCATGTTCTTCTCAATAAGTGTACGGCAGA
ACTCATACTCTGTTTCAGAGGCGGCTGGGAAGCCTATCTCTATCTCCTTAAAACCTATCT
CAACGAGCTTTGTGAAAAACTCCAGCTTTTCTTCAAGGCTCATAGGAATGATAAGAGCCT
GATTTCCGTCTCTCAGGTCAACAGAACACCATGCTGGTGCATGGTCAACATACTCTTTTT
CAGCCCACTTCATGCACTTTACAGGAGGCATATAATAGCCTCTCTCATACTTTTCTACGT
TTTTCATGTCAGATCCTCCTTATAAATATAAAGCCGATAATTATTTTGATAGTGATGTGG
AAAAGGGCATAAAAAAATCGCCACTCCTACCAAAAAGGAGAGACGAGCTTTGCCGTGTTA
CCACTCTCATTCATATACGGCTCACACCGCATATCTCAGCCGCATCTATCAATGCGTATC
TCTATAACGGGAGAACCCGTGAGCGGCTAATAAGATTTCACCGTTCAGGCTCGGGGACGA
GTTATCACAAATTCCGCATACCGTCTTGCACCCACCGACGGCTCTCTGTAATGTCAGAAC
TTTGCTTTTGTTCCTGTCAACGCCTTTGTCATATTGCTTTTATTATACCCATACTTCCCG
CTTTTGTCAATAGGACAATTGCTGATTTAACAATTTGTTAATATTCAATGCTAAATCGTT
TTCCCTGACGTTAAATGTAGTAGCTGGCGTCCCCTGCAAAATAATCTTAAAATATTCTTA
TTACGCTTTTCAAATGCTTAAAAGTATCTTAATTAGCCTATCTGTCGGTTGACAAAGAAT
AAGCAATGGTCTATAATAATAGATGCTGGCTGAGGGGGTTTCCCCTCATACTTTTGTACA
AAAGGGGATCTATAACATGATATTTGAAAGCATTAAAAAGCTTGTAACATATGGTCTGGA
AAGCGGACTTATTGAGGAGAGCGACAGAGTTTATACCACAAACAGGCTTCTTGAAGCCCT
TGACCTTGAGGAATATGACGAGCCTGCGGAGGAGTTTTCTAACGTTGATCTTGAAAGCAC
TCTCAAAGAGCTTCTCGATTACGCTGTGGAAAAGGGCCTTACGGAAAATTCTATTGTATA
CAGAGATCTTTTCGACACAAAACTCATGGGGCTTCTTACTCCAAGACCGTCAGAGATAGA
CACAAAGTTCTGGGGACTTTACAACCACCAGTCTGCAAAGGTCGCAACTGACTATTTCTA
CAAGCTTTCGCAGGACACGGACTACATAAGAAGATACAGAGTGAAGAAAGATATGCGCTG
GATAGCTCCAACAGAGTACGGCGACCTTGATATAACTATCAATCTTTCCAAGCCTGAAAA
AGACCCGAAAGCCATTGCGGCGGCAAAGCTTGCAAAGCAGTCGGGATATCCTAAGTGCCT
GCTGTGCTATGAGAACGTGGGATATGCAGGACGAGTGAACTCCCCTGCAAGACAGAACCA
CCGTGTTATATCCCTTAAAATAAACGGCACAGACTGGGGACTTCAGTATTCCCCATATGT
TTATTACAACGAGCATTGCATCCTTTTCAATAAGAAGCATACTCCTATGGTAATAGACCG
TTCGGCATTTGAGAAGCTTTTTGACTTTGTCAGACAGTTTCCGCACTATTTCATAGGTTC
AAACGCTGACCTGCCTATCGTTGGCGGATCTATCCTTTCGCACGAACATTTTCAGGGCGG
TCATTATACTTTTGCAATGGCGAAAGCCCATGTTGAAGAAAAGATAGTTTTCAAGGGCTT
TGAGAACGTTGACGCAGGTATCGTTAAATGGCCTATGTCAGTTATCAGAATAAACAGTGA
GGACAAAAACGCTCTCGTTGACCTTGCTGACAAGATACTCAAAGCTTGGAGAGGCTACAC
CGACGAAGAAGCGTTCATTTACGCTGAAACAGAGGGCGAGCCGCACAACACTATCACCCC
TATCGCAAGAATGAGAAACGGCAGATATGAGCTTGACCTTGTGCTTAGAAACAACATCAC
CACCGAGGAATATCCTCTTGGCGTTTATCACCCGCATCAGGAGCTTCATCATATAAAGAA
AGAAAATATCGGTCTTATCGAAGTAATGGGTCTTGCAGTGCTTCCGTCAAGACTTAAAGG
CGAAATGGAGAAGCTTGCTCAGGTTCTGGTCACAGAGGGAACAGAGGGTGTACGCCGTGA
CAAGCTGATAGAAAAGCACGCTGACTGGGCTGAGGAGATATCAAAGAAAAACAATATAAC
AGCCGAGAACGTTCACGAGGTATTACAGAAAGAAATAGGCATCGTGTTCGCAAAGGTGCT
TGAACATGCAGGCGTTTATAAGAGAAACAAAGACGGAAAAGCTGCATTTGAAAGATTTAT
AGACTATGTGAACAACAAGTAATAAAGAAAGAGGTGAACGCCCGTATCTCGCAGGAAAGA
TCCTGCAAGGGTGCGGGCATTTTTATGCTCAGATTTACAAGACGGCATATAAAGGAAACA
GCAATAATTCTGGCAATAGTCCTTTTTATAGGCACACTGTGGTTTTTAGGCTACAAAAGG
CATATAAGAGATACGATCAATCAGGCTTATGACGTTGCACCTATATCCGCCATACAGTTA
CAGCTTGCTTCGTCATCAAAGGCTGATAAGCTTATGATAGTGGCTCACCCTGATGACGAA
GTGCTTTGGGGCGGAGGACATCTTTATGATAAAGGCTATCTTGTTGTGTGTGTAACAAAC
GGAAGAAATAAGGTGCGTTCTCAGGAGTTCAAGGACGTGGTGACTGCCTCGGGCAACGAG
TGTATAATGCTTGAATATCCTGATAAAGTCAGGGGTAAGCGTGATGATTGGGCGCTTGTT
AAGGACGGTATCGAATCTGACCTTGAAAAGATAATGACCTGCAAGGATTGGAAGCTTATA
GCTGTGCATAATCAAAAAGGCGAATATGGTCATATCCACCATGTAAACGTGCATAATTAC
GTCACTGAGATATACGATAAGAACGATATCCAGTGCGACCTTTACTGCTTTGGCAAGTAT
TACAAGGCTAGCCGTCTGAAGGTGGTGGGCAACACTTTGCCAAAGATATCAAAAGAGAGA
TACGAGTTCAAGAAAAAGCTTGCGGATATGTATACCTCTCAAAAGAAAACTGTAGACAAG
CTGTGGCATATGGCTTATTATGAGGATTGGACGCTGTATAAACGCTACAGCGAACACCCT
GAAATGAAAAAACAAACTGCAACTGCGCTGGGAGTGGCTGTGAATGAAGCTCAGTAAGAA
AAATATAATACATCTGTGTGTGCTTACAGGGATATATCTTCTCTTTGTGCTTGCATTGAC
AAGATTCAAGTTCGCCTATGGCTCTGAGCTTGATTGGGGCGGACAGCACTATGCTATCCC
TGATTATTTCAGAAAGCTCTTTTACAAAACAGGGGACTTTTTTCCCTCCTTTGCCCCGAA
CATAGGTTGTGGTGAGAACATCTATAATCTGTCATATTATGGACTTTATTCGCCTATAAT
ACTTTTTTCTTATCTTCTGCCCTTTGTGAAAATGTCCACCTATATACAGATAGTATCCAT
AATAGGCATTATAGCAAGCCTGTGGATATTCTATATATGGATGCGGCAGAAATTCACAGA
CAACACAGCGTTTGCACTGAGCTTTGTGTTTCTCTTTTCAGCGCCCCTTATCTTCCACAG
TCACAGGCACATAATGTTCGTGAATTATATGCCTTTCCTGCTTTTAGGTTTTATGGCTAT
CGAGGATTATTTTGAGGGCAAGAGAAAATACATGGTGACGCTTTGGGCATTTTTGATGCT
CATGACAAGCTATTTCTTTGCAGTGTCGGGTCTTGCGGCAATGGCAGTGTATGGTGTTTA
CCGCTGGCTGAAAATAAATGAAAAGCCAACTTTCAAGAAGTTCTGCAAAGACGGAACAGC
ATTCGCTTTCAGGCTTATCCTAGCAGTGATAATGGCGTGCGTGCTTATCCTGCCGACACT
GCACTGTATGCTCTCAGGCAGAGAGGCAGGCAACAGCCATGTTGATCTCAAGTCGTTCAT
ACCAGGCGTAAACTTGAAATTTCTGCTCTATTATCACTACTCAATGGGGCTTTGCCTTTT
CACAGTGCTTAGCATAATATCTGCAGTGTTCTCAAAACAACGCTATAGAAGATTTCTCGG
GATCGTTATGATGGTAATAGCCACCTGCCCTATAATAGTCTATATGTTAAACGGCACACT
GTATGTTGACCCGAAAGTTCTTATACCTTTCCTTCCTCTTGGTATGCTCCTTTTCGGACA
CACCTATTTTGATATAATAAGAGGAAAGCTAAAACTTAAACCACTTGCAGTGATAACCCT
TTTAGTTGCATTGGCAGGAGTTTTCTGGTTCAAGACCACCAAAAAAATAGAGTTTTATAT
TATCCTTGACTTTTTGGTGCTTATGTCGAGCCTGTTTGTATACAGACGTTGCAAAAAAGA
GTTCATACTTAATATAGGAATGTCCCTTTGCCTCGTGGTATCCACAGTATATGCAAACTT
TGCAGACAAGCTTGTGCCTTTAAGTGAGCTTGAATATGATAACAGCAGTGATATGAATAC
GCTTGCAGATTATGTCGGCTCGCAAGAGGAGATATCGAGGACTTCAAACTGCGTTGACGA
AGTGAACACAGTGAACATGATATATAATGCAGATTATTACACCATGTCAATATATTCCTC
ACTGCACAATAAAGATTACAACAAATTTTATTACAGCGAGATATACAACGAAAATTCATA
CCGCAACACTTCCCTGACCACTCAGACACGAAGCCTTATTGCTGATATGTATTTTTCAAA
CAGATATCTTATCACTGACGACCCCGCAAAGGCAGTGTCAGGCTACAAGAAGATAAAAGA
AAGCGGAAGCCTTTCACTTTATGAAAACAATGACGTTCTGCCTTTTGGATATGCTACCAA
TGCTCTTATCGGCAGAAAAGAATATAATTCCCTGAATTATCCTTACTCAGTGGAAGCTCT
TTTCAATAATATAATAGTTGAGGATAAGACGGAAAAGTCATTTTCATCTGATATCAAAAA
AGTACGCTCCATCAACTTTACAGAGTGCGACCAGATAAAGCGTGAATGGGGAAAATACAC
CATTGACGCCAAAGAGCCTTTCACTCAGGAGATAACGCTTCCCGAAACGCTCACAAACAA
CGAGATAATGTTTGTATCTTTCAATGTGAACAACGATATAAAGGGTGGCAGAAAGGACGC
TTGGGTGTCCATAAACGGCAATAAAAACAAGCTCACTGCACCTGATTGGAAGTATTACAA
TAATAACAGACGTTTTGAATATGTCATAACCACAGGTCAGGACTATAGTGCAGACAGCGT
TAAGGTGAATTTCTCTGACGGCAAGTATGAGATAACCAACGTTCGCTGTTATGTCATCGA
CAAAGACAGCCTTGTGCGTGACGTTGACCCGTTCATGATAGACAAGAAGACCTCTCACGG
AGATGTGATAAACGGCACTATAGACGTTAAAAATGACGGCTATTTCACCATTTCCATTCC
GTACACCGACGGCTTCACCGCCGAGATCGACGGCAAAGAGGTACAGTGTGAAAAGACCGA
CACTGCATTCCTTGGCTTCAAGATACCAAAGGGCAGCCACAGCATAAAGATAACCTTTAC
CGCACCGTTGCTCCACAAGGGCATAGTTCTCTCAGGGGCAGGCTTGCTCATATTCATAGC
AAGCGTTATTATTGACAGAAGAAAATCAAAAGCTTCAAAGTAGAAAAAATAAAAGCGACA
GAAATCTGGATCTGTCGCTTTTTTTGTCGTATGTTTAGGTTTGTCTATTCACTTATTACA
TAAAATATGATAAAATAACAGAGTGATTGTGTGACTTTTGTCAAAGGTTCTGTCTGAATC
CCTCACCAATGGTAACATTTTCGTATGCAAGCTCACGCATTTTCAACATTACGTCATGTG
GAGTTTCTCTCATTCCGCCCGTTGCCCAATCTATTATTATTCCGCAATATCCATGAGAAT
AAAAATCGGCAAAGAATTTCGCCTTATCGGAACGCTTTCTGGTTATAGCAACAGCGTGAT
AGAAAAATCTGATGAACAGCTTGTGCATACTTCTGAAAAGATAATGCTCGAATATCTTTT
CGTTGCTTTTTAGCGTGTTTGAGTAAAAGCGCTTGTCTTTGAGCATATTTACGAGAAATC
CTTCAAGACGCTCATACCAGTTGTCGTAGTTTACGCCTTTGGTGATGTCAGCGAAAAGCT
CGTGAAGATATATATAGCTCAAAAGCTCATATTTATCCTGAAAATGGTAATAAAAAGACT
GGCGGTTAAGACCGCACTCACCTGTTATATCGGATATGGATATTTTATCAAAGGGTTTTT
GCTCGCAGAGTTTTTTCAGTGAATCACACAAAGCACTTTTGGTTATCGCAGAGCTTGACA
TTTAACTACATTCCTTTCAGATTCATAACGACAAAAGGTCTTTTTTGAGGAAAAATCAGA
CTAAGCTGGATTAATGTCAAAAAAGCAGACAATTCGCGCCAACTTTTATTATATCATAAA
TTTATGAAATTTCAATAACTTTTTATAAATATTTTATCATTATCATATTTTTCACAGGGG
GAAACGGCATGAAAAACAATATCATCACAGAATTTATAAATGGTCAAAGCTGTAGAGCGT
ATGAAGCCCTGGGGGCAGTAAAAATAGAGAACGGCATAAGATTTTCCACCTATGCGCCCC
ATGCAAGGAAGGTAGAGCTTTGCCTGAATGGAGATATTATCCCTATGGAATGTGATGAAC
GTGGGGTATGGAGCGTTGAACGCCCTGCAAAAGAGGGTGACATTTATCAGTATGTTATCA
CAACGCCTACTCTTGAAAAGCACTACCGCTCAGACCCTTTTGCGGTGTACAGCGAGGTAA
GACCGAAAAATGCGTCTGTGGTGTATGATATTGACAGCTATAGCTGGAATGATGATGAAT
GGCTCTCAAAGCGTGACAAATGCTATGAAAAGCCTATGAACATATATGAGGTGCATTTCG
GCTCGTGGCGCATAAAAGAGGGAAAAGAAGAAACCGACCGCTTTTACACCTATGAAGAAA
TGATAGACCTGCTCATACCTTATGTAAAGGAAATGGGCTATACCCATATCGAGCTTCTGC
CACTGACGGAATATCCTTATGACGGCTCATGGGGCTATCAGGTGTCGGGATATTTCTCCG
CAACCAGCCGTTACGGCGACCCTAGAGGGCTTATGAAGTTCATAGACGCTTGTCATGCGG
AAAATATCGGCATTATTCTGGACTTTGTACCCGTACATTTTGTCCGTGATTTCTATGCCC
TGCACATATATGACGGAAGCTTCCTCTTTGAAAGCGACAATGAGTATGACAGATACTCCG
AGTGGGGTACTGCCCTGTTTGACTACACAAAGCCTCATGTGCTTAGCTTTGTAAAATCCT
CAGTTAATTTCTGGATAGAAAAATATCATGTTGATGGATTGAGATATGACGCAGTTGCAA
ACCTTATCTATCGTCACGGCAATACTGATGACGCTGTGAACGACAGCGGTATATGGTTCT
TGAAGAACACTAATTACACCATTCAGAAAATGCACCCTGACGTTATGCTTTTCGCAGAAG
ATTCCACAAACTACACAAAGGTAACTGCCCCTGTTGAGTTCGGCGGACTTGGCTTTGACT
ATAAATGGGATCTGGGCTTCATGAATGATACCATCAATTATATAAAGACTCCGCCTTTTG
AACGCAGAAATCATCACAATAAAATGACTTTCTCCATGAGTTATTTCTATAATGACCTTT
TCATTCTTCCTTACTCCCACGACGAGGTAGTTCACGGCAAGAAAACCATGGTGGATAAGG
TGTTCGGCAGTCAGCAGGAGCAGTTTGCTACCATAAGAGCACTGTATACTTTCCAGTTCA
CTCACCCTGGCAAGAAACTCAACTTCATGGGCAACGAGCTTGGCGAATATCTTGAATGGC
GTGATGAAAAAGAGCTTGGCTGGAATTTGCTCACATATCCTATACACGATTCATTACACG
AGTATGTGAAAGCACTCCACAAGCTTTATCTTGAACAGCCTGCGCTGTATAAGTCCGACT
ATAATTCCACATCTTTCCGCTGGATAGACGCAGACAACAAAAATCAGTGCATTTATGCCT
ACCGCAGAAGCGACCCTTCCGGCAAGACGCTTTATATGGTTTTCAATTTTTCCGGAAGCT
ATCAGAACTATAGCCTGAAGGTCGAGCAAAACGGAGCCTACAAAGAGCTTCTCAACTCTG
ACCGTGATATTTATAGTGGATCAAACTGCATAAACAGCGGTCTTTATACCACAAACTATA
AGCTGCCACTCAGACTTGCACCTCTCAGCAGCGTTATAATTACCACAGAATGAGAAAAAA
ATATTAAAAATCATAAAATACTATTGCAAAATGGCGAAATATGCGTTATAATATGAGTGT
ATGTAATATACAACATTTACACCAAAATCATTTGAGAGGAGTTATGTAAATAATGGTTTA
TTCTCACGAAGTTGAAACAATGTGCCCTATCGCTCAGGGCGTTGCTCACGGTGCAGCTCC
AATTCCAGAAGAAGCAAAGTGGGTAAAAGCTAAGGAAATCAAGGATATCTCAGGCTTTAC
ACACGGTATCGGCTGGTGTGCTCCACAGCAGGGCTGCTGCAAGCTGACACTTAATGTAAA
AGAGGGCGTTATCCAGGAATGTCTCGTTGAAACTATCGGCTGCTCAGGTATGACACACTC
TGCTGCTATGGCATCAGAGATCCTTCCAGGCAGAACAGTTCTCGAGGCTCTTAACACAGA
CCTCGTTTGCGACGCTATCAACACAGCTATGAGAGAGCTTTTCCTCCAGATCGTTTACGG
TCGTTCACAGAGTGCGTTCTCTGAGGGCGGTCTTGTAGTAGGCGCTGGTCTTGAGGACCT
TGGTAAGGGACTTCGTTCACAGGTAGGTACTATGTATGGTACACTTGCAAAGGGTCCTAG
ATACCTTGAAATGACAGACGGCTATGTTACAGGTCTTGCACTTAACGAAGATGACGAGAT
CATCGGCTACAAGTTTGTAAACTTCGGCAAGATGATGGACTTCATCAAGGCTGGCGACGA
TGCTAACACTGCTTTTGAGAAAGCACAGGGTCAGTACGGTAGAGTAGCTGACGCTGTTAA
GATCGTTGACCCAAGAAAAGAATAAGGAGGATTTGTTACAATGGCTTTATTTGAATCATA
TGAGAGAAGAGAAAAGCAGATCCTTGCTGTTATCAATCAGTACGGTATCAACACTATCGA
AGAGTGTGCTGACGTATGCAAGGCTAAGGGTCTTGACATTTATAAGCTCGTTGAGGGCAT
TCAGCCTATCTGCTTTGAGAACGCTAAGTGGGCTTACACAGTAGGCTGCGCTATCGCTGT
CAAGAAGGGCTGCACAAGAGCTGCTGACGCTGCTGCTGCTATCGGCGAGGGACTTCAGGC
TTTCTGTATCCCTGGTTCTGTAGCTGACCAGAGAAAGGTTGGTCTTGGTCACGGTAACCT
CGGCAAGATGCTTCTTGAAGAGGATACAGAGTGCTTCGCATTCCTCGCAGGCCACGAATC
ATTCGCTGCCGCTGAGGGTGCTATCGGTATCGCTGAGAAGGCTAACAAGGTTAGAACAAA
GCCTCTGAGAGTTATTCTTAACGGTCTTGGCAAGGACGCTGCACAGATCATCGCTAGAAT
CAACGGCTTCACATATGTTGAAACAGAAATGGATTACTACACAGGCGAAGTTAAGGAAGT
ATTCCGCAAGGCATACTCTGATGGTCTGAGAGCTAAGGTAAACTGCTACGGTGCTAACGA
TGTTACAGAAGGCGTTGCTATCATGTGGAAGGAAAATGTTGACGTTTCTATCACAGGTAA
CTCAACAAACCCAACAAGATTCCAGCACCCAGTTGCAGGTACATACAAGAAGGAAAGACT
TGAGAAGGGCAAGGAGTACTTCTCAGTAGCTTCAGGCGGAGGAACAGGTAGAACTCTGCA
CCCAGATAACATGGCTGCTGGTCCTGCTTCTTACGGTATGACAGATACAATGGGAAGAAT
GCACAGCGACGCTCAGTTTGCTGGTTCTTCTTCAGTTCCTGCACACGTTGAGATGATGGG
TCTTATCGGTATGGGTAACAACCCAATGGTTGGTGCTACAGTTGCTTGCGCAGTTGCAGT
TGAAGAGGCTATGAAGTAAGGTTTTAAACCACTTCACAAGTCTTGTAATGTGGACAACGA
TAAGACTTCGTGTTCAAAAGAATATCAGTAAGGCGTTAGATTTTGTTCTAACGCCTTATT
TTTATGCACAAAAAGACCTCCCCATGCTGTAAGAAAGGTCTGACGACCAAACTAAAGCGC
AGGAAGGTCAATATCACAAATACAAGCTAAAAAACTGCATAACTCCCATATTAAAAGAAC
TTTGCAATATCCTCAACAGCTCTCCTTTTAGGTCTGGCAGGGGCTTCTGCAGGATAGCCA
ACGGCTATAACCGATACTACAATCTCGCTTTCAGGTATTTCAAGCACCTCACGAAGCTTT
TCTCCGTCCCTGATGCCCATTACAAGCGAGCCTAAGCCAAGCTCAGCCGCTTTGAGAAGA
AGTATCTCATTGTGCAGACCAAGATCGTAAAAACCCCAGCCATTGCCGACTTCATTATCA
GGATCACCCTCTTTGTCAAAACCTGCTCTTGTATGTACAAAAGTCGTTACAAGAAGCGCC
GCATTTTCAGACCTTTCTCTGTTAAATCCAGGCAAGCACTCCTCTCTTACCCTCTTTGTC
ATCTCGTCACTGAGAACGCAGTAATACCTTGCAGTTTCAGAGTTTTTCCACGATGGTGCT
TCTGTTGCGGCAGATATGAGCGTTTCTATCTGCTCTTTTGTTACCTTTTTACTGCCGTCA
TATTTTCTTATGCTTCTTCTGCTTTCAATAAGCTTCTGAAATTCCATTTATATCTCTCCT
TGTCAAAATGTGAGGCTCACGCCTATTTCAGATACAATTATAACATATCACTTTCACCTT
TTCAAGTGGCAAAAGCCCTTGAAATGTTCATATTATTGTGATACAATAACGTAAAGACAA
TATGGGGGTGCAGACTATGAGCTTTGTAAAATTCGAGAACGTTTATAAAAGATACATAAT
GGGCGAGATAACCATAAATGCCGCAGACGGTGTTTCATTTGAGATAGAAAAAGGCGAATT
TGCTGTTATAGTAGGCGCAAGCGGTGCAGGAAAAACTACTATACTTAATATGCTCGGCGG
CATGGATACCTGCGACGAGGGCAAGATCCTTGTTGACGGCAAGGACATTGCCACTTTTAA
TAAAAAGCAGCTCACAACATACCGCAGATATGACATAGGCTTTGTTTTTCAATTCTATAA
CCTTGTGAATAATCTTACAGCTAAGGAAAATGTAGAGCTTGCCACACAGATATGCGCACA
TGCCTCACAGCCTGAAGAAGTGCTGAAAAAAGTGGGACTTGAGGACAGAATGAACAACTT
CCCTTCACAGCTTTCAGGCGGCGAGCAGCAGCGTGTTTCTATCGCACGAGCACTTGCCAA
AAATCCTAAACTTCTTCTTTGCGATGAGCCGACCGGTGCGTTGGACTACAACACAGGTAA
AAATATCCTCAGACTTTTGCAGGATACCTGCCGAAATGACGGTGTGACAGTTATAGTCAT
CACACACAACTCCGCTATCGCACCAATGGCTGACAGAGTTATAACCGTCAAAAACAGCAA
GGTAGACAAAGTTGAGATAAACAAAGATCCTGTTGACGTTTCTACTATCGAATGGTAACG
GAGAAATATATGAAAATTCTTTCACCTGTCAAATACGAATATGGCAATCTGAAAATAGGC
GGAGGCGGCTTTGTGACAGGTATCACTTTTCACCCCACCGACAGCAGAACGCTGTATATC
CGCACTGACATAGGCGGTATCTACCGCTATGACTTTGATAAACAAACTTGGGCGTATCTG
GCAGACAAAGTTACCGCAGACGACCCTGCACAGACCTATCCCCTTGCAATAGCCCTTGAT
GAAAATGACCCCAATAAGCTGTTTTTCACATGCGGAGATAAACGTTCAAATTATATCTGC
ATATCTGATGACAAGGGAGAAAATATAATACAAAAGGCACTGCCATGCAGCGTTCACGGA
AACGAAGTTGGCAGAGCCACAGGCGACAGACTTATTTACAAAAACGGCAGGGTGTATTTC
GGCTCTCAGACCGCAGGAATTATCTATTCTGAGGATATGGGCGAAAGCTGGCAAAGCATA
GACCTGTTTGGCGAGAAAAACATCTCGCTTATATGGACAGACAGTGAGGGCAAGCTTTTT
ATCGCAGGCTGTTCAGGTGAAGCAAACTCCCCTGACGGTGTAACAAGAGGTCACACTCTG
TATTGCTCCACAGACGGCTTGAAAAGCTTCGTTCCCCTCACCGCCCCCGACCCTGTAAAA
TACGAAAACTCCTCCTATTATGGCTTCGTGCCACAGCGTATCACCAGCGACAGCAGATAT
ATATACATCACTTTTGCTTCAAGCGGAGAAGTATTCTACGGTGGTATGGGTGCTTATGCT
TGCGACACAGGCTCGCTTTCAGGCGGCAAGGTATACAGATACCGCATCGAAAATGGCGTG
CCTGTTTTTGACAAAGACATCACCCCCGAGGACCATATCCCATGCGGCTACAGCGCAATA
TGTTCCAATGGCAAAATGCTTTTGCTATCAACTGTCTGCCGAAAAAATGGCGGAGATATA
ATCTATACAAGCACCGACAGCGGTGAAAGCTGGAAGATAATAATGAACAGGCTTGAATAT
AGCCGCTTTGATTGGAATATCCCATACATGAAACCACGATACAACGGCGACGGAAACTGT
GTCCACTGGATAAGCGACATAAAGCTTTCACCTTTTGACAGCGACACAGCCTTGTTCAAC
ACAGGAACAGGTCTGTTCATGATAACAGGTCTTGCAAGCGGAGATGTGCTTGTCAAACCA
TTCTGCGAGGGTATCGAGGAAACTGTTCACCTTAATGTATACACCACTCCCCATGGCAGG
AATCGCATTATAGATATCATTGGCGACCTTGGTGGCTTTGCCTTTGAAGATTATGACAGT
GAGTGTGAAAATTCCTTTGCAAACGAAAATGGCGACCGCTACATCACCTGCCTTAATGCT
GATCTCACCCTCAGCGACCCCGAATACATCGTCGCAACTCCCCGTGGCAACTGGACGGGC
AAAACAAAAGGTGGTCTGATCTTATCCAAAGATTGCGGTTCAACGTGGGAAAGACTTCCC
ATGCCCCGTGGGCTTTCTGAGTTTATAGACCAAAAGCTTGACAACATCGAAAAGCCTAAT
GTAGACTCAGGTTGGACAGCGATATCTGCCGACGGCAAACGCATAATGTGGGCTGTTGCA
AGCGGCAGAGGCTTTTCTAACAAGGCTGTCTGCTATACCGACGATGAGGGCAAAACATGG
CAAAAGTCCATTTTTACGGACAGCAGTGGAAACTCAGCAGATGAACACAACGTAAAAATT
TTCTCGGACTATTACAACAGCGAGCTTTTCTTCGCCATAGCAGAAAGAGAAAATCTGGGG
CTTTACATCAGCCGTGACAAAGGTGCAACTTTCAGAGAAGTGTCCATAAAAACGGACATA
AAGTGTCCACGATACGCTCACTATCAGCTTTCAAGACAGCCTGATAAAAGCGGAGTATTC
TGGCTTGCAAACGGCATAAAGGGACTTTACCGCTTTGAGATAAAGAGTGACAGCGTGGGT
ATAAGTGATATTCTCCCTGAGGACAGGATTAACTGCATAGGCTTTGGAAAAGGGCTTGAA
GAAACTCCTGCAATGTATGTCACAGGAAATATCAGTGGTGAATACGGCTTTTATATTTCT
GATGATCTGGGCGAAAGCTTCGCACGTATAAATACCGATAGACAGCAATACGGCGTCATA
CACTCAATATGCGGAGATATGCGTGAACACGGCGTTTTCTGCCTTGCCACAGGCTCTCAC
GGACTTATGTTCGGCAGACAAAAAAGCCTTGCAAAGCCGTGAAAAATGTGGTATAATCAA
AGTAACATAATTGAAAGGAAGTTCAATATGACCTACAAGGAAAAATTTATAAAATTTATG
GTAGACAGCGGAGTTCTCACATTTGGCGACTTCACTCTTAAAAGTGGAAGAAAAGCTCCG
TATTTCATCAACTGCGGAAACTATAAAACAGGCGAACAGCTTGCAAAGCTGGGTGGCTTT
TACGCTGATTGCATAGCTGACAACAAAATACCTGTTGAAACACTTTTCGGACCTGCATAT
AAGGGTATCCCTCTTGCTGTTTCAGCCGTTATCGCGCTTGCAACAAAGTATGGCATCAAC
GTTTCTTACTGCTTTGACAGAAAGGAAGCTAAGGATCACGGCGAGGGCGGAATGTTCGTT
GGAAAGAAGCTTGCAGACGGAGAAAAGGTAATAATCATCGACGATGTTATGACATCTGGC
AAGGCTCTCAGAGAGTCAATGCCAAAGCTCAAAAGTGCCGCAGACGTAAACGTAACAGGC
ATGGTGATAACAGTTGACAGAATGGAAAAGGCTCTTGACACCGACCTTTCAGCTGTTGAA
CAGGCTTATAAAGACTTTGGCGTAAAGGTATACTCTATCGTAAACATCAACGATATCATC
AAGGCTATTCAGGACGGTGTTGTTGAGGGCAAAGAGTATCTTGACAAAATGCTGGAATAC
CGTGCAACATACGGAGTTGACCACGAATAATAAGCCTGCTTGAGAAAAATTTGAGGTTAT
TTTAAAGTTACAAATTGAAATAATTTGTAACAATATTGTAGTGAAATGTAACTTGTCTGT
TCTTGAAGTTACAGCCCCTAAAGGCTATAATATGTAATGTAGAACAGAGAAAGAAAAAGA
ATGTAAACACTAAGATCAAACTCTTAGCTCGTTTCATCCTCTCCAAAATTTTTACACAAG
CAAAGGGCAGCCGATGGGTTGCCTTTTTGTTTTGTCGAAATGAGCAGGATAATTGTAAAA
AAAGTGTTAAGTGCTTGACAAGTGACGTATATAATGGTATAATAATAAAGCTGATTTATT
CAGCATATTGATAAATACTACATAGAACTACTGTCTAAACTGAAATGATGGGCTTCTATG
AGTCATAATTTTAGTTTGGAAGGAGGAAGTCAAATGAGAGAAGGAATTCACCCAAAGTAT
GAGGAAACAACAATTACTTGCGCTTGCGGTAATGTTATCCATACTCGTTCTACAAAGAAG
GATATCAAGGTTGAAATTTGTTCTAAGTGCCACCCATTCTACACAGGTAAGCAGAAGCTC
GTAGATACAGGCGGACGTGTTGACAGATTCAAGAAGAGATTTAATCTTGACTAATTTTCA
AAGGGAACGGATAATTCCGTTCCTTTTTTCTTTTATATGAGGAAACCAAATGGGATATAC
AACAATCTATGAGGAAGCTCAGGCGAGCTTTACGGAGAAAAAGTCCGAATTTATCGGGCA
TATCGCACCTGTCAGCACCGCTGATGAGGCTGTCGCATTTATAAACAGGATAAAAGCCGA
AAACCGCAAGGCTAGGCACAACGTCTATGCCTATGTGTTGAGAGAGGGTAACGTTTCACG
ATACAGCGACGACGGCGAGCCGCAGGGTACAGGCGGAGTGCCTGTGCTTGATGTAATAAA
CAAATCTGGGCTTACAGACGTTTGTGTGGTGGTGACACGATATTTCGGCGGAATACTTTT
GGGGGCAAGCGGTCTTACAAGAGCCTATTCTCAGGGTTGTTCAATGGCGGTGAACGCTGC
AAGAAAAATGAAAATGTGTGAGTGTTCAAGAATATCCTTTTCCTGCGACTATACACTTTA
TGGCAAGGTCAGCTATGCGCTGCCTGAATATGGCGTGATAATGGAAAAAGAGGACTTTGC
CGATTCTGTAAATCTTACGTTTCTTGTGAAGTCTGAATTTTCAGACAAGCTGAAAAAACA
GCTTACGGATATATCCTGCGGCAAGCTTGAATTGTCAGAAGAAACAAATCTTCTTGCCGA
TTTTGCATGAAATTTGTGCGATTATACAAAAACATCCAGCCTTTATGTAAAAATAAAGGC
TTTTTTGAACTATTATAGTATATATTATATAGAGTTAGTATGTTTTATATACTGTAAGGG
GGAATTTTTGTGCTGCCGAGAGAACAAACCGAGTTGTTTGAAAAACAATTTCTGAGCGAA
AACGCCTGCTTGTCTGTTGATTCAAAAGGGCGTAAAAAGCCTTGCGAACCTTGTCCGCTG
AGGACGTGTTTCCAGCGTGACCGTGACAGGATACTTCACTGCAACTCTTTCAGACGGCTG
AAGCATAAAACTCAGGTCTATCTGTCCCCTGCCGGCGACCATTATAGAACACGACTTACT
CATACCCTTGAGGTAAGTCAGATCGCACGGACTATCTCACGGGCTTTGCGGCTCAACGAA
GATCTCACAGAAGCTATCGCACTGGGTCATGACCTTGGACATACGCCTTTTGGTCATGCA
GGAGAAAGGGCTCTCAACGAGCTTAGCCCTGACGGCTTTCACCACTATGAGCAAAGCCTG
CGTGTAGTGGATGTTTTGGAAAAAGACGGTAAGGGTCTTGACCTCACAGAAGAAGTCCGT
GACGGAATATTAAAGCACACTAACATGATAGCCGACACGAAAGAGGGCTATGTTGTGCGA
TTTGCAGACGTTATCGCCTATATAAATCACGATATCGACGATTCCGTTCGTGCAGGCATT
ATGACCGAGGAGGATATCCCGAAAAACATCACAAAGGTTCTTGGCGGATCCAAGTCTGAG
AGGATAACCACTCTTGTGACCTCCCTTATCAAGGGCGGAGCTGAAAACCTGCATATGGAC
GACGAAGTGAGTGACGCCTACACTGCACTGCATAGATTTATGTTTGACTTTGTGTACACA
AATCCAAAGTGCAAATCAGAAGAAGTCAAGGCTAAAGACATGATAGCAAAGCTCTATGAC
TACTATGTTCATCATATAGAAAAGCTGCCTGCCTTTTATATGAATCTCGCCTATCAGTTC
GGAATTAACCGTGCTATCTGCGATTACATATCAGGCATGACAGACGGCTTTGCCATTGAG
ACCTTTAAAAATCTGTTTATCCCATTGGGGTGGACAAAGTATTAGCGCATACCCAAGGAG
GAAGAAATTTGCCGCTGCCTATAGATTTTATAGAAAGACTTAAAGCTGCCAACCCTATCG
CAGAGGTCATGAGCAGCTACGTCACCCTCAAAAGAACAGGCAGAGATTATGTTTGCCTCT
GCCCTTTTCACAACGAAAAAACCCCGTCCTGCCATATTCACCCTGACAAAGAGTATTTTC
ACTGCTTTGGCTGCGGAGCAGGCGGAGATGTTATCACTTTTACAATGAAGTACAATAATC
TGGACTATTGGGAAGCTGTCAAGCTCCTTGCAGAACGTGGCGGAGTGCCGCTTCCGGAGG
ATAACGGCTATGACAGCAAGCGCACCGATACCAGAAAGCGCTTCTATGAAATGAATAAAA
CAGCCGCAAGGTTTTTCTATCATCAGCTAAAGACACCACAGGGCAAGGAGTGTCTTGACT
ATCTTATAAACAAACGTAAGCTCAGTATTGAAACCATAAAGAAATATGGAATGGGCTTTG
CTCCAAACAGTTGGTCTGCCTTGAAAAGCTATATGCTCTCTGATGGCTTCACCGAGGAAG
AATTGGAGCAAGGCTCGCTTATCTCACGTTCACAGAAGAATACCCGAAATACGTTCGATT
TCTTCGTAAATCGTGCAATGTTCCCTTTTATCGACCTTGCAGGTCATATAGTGGGCTTTG
GCGGAAGAGCGCTCACACCTGACGATAAGAGAAAATACCTTAACTCAAAAGATACCCTTG
TGTATTCAAAAAACAGATTTCTTTTCTCCATGAACTTCGCCAAAAACGCCGCAGTGAAAG
ATAAGACCATTCTTCTGTGCGAGGGTAATCTTGACGTAATTTCCCTTAATCAGGCAGGCT
TTGAGAATGCCGTAGCTTCCTGCGGAACTGCGCTCACCCCTGAGCAGGCGAAGATAATAT
CCAACTATGCAGACAACGTTGTCATATGCTATGACGCAGATGGCGCAGGTCAGAAAGCCA
CAACGAGAGCAATAAAAATTCTAGGTGAAACTGGCCTTAAGACCACCGTTATAAAAATGA
ACGGTGCAAAAGACCCTGATGAGTACATAAACAAATTCGGAGCAGACCACTTTCGCCATT
TGCTGAAAAAATCAGACGGTGCAATAGAGTTTGAGTTAGAAAAATGCAAAGACGGCATTG
ATATGGACACTGATATAGGCAGGATAGATTATCTCAAAAAAGCCTATAAAGTCCTTGCGG
ATATAAGCTCCCCTACTGAGCGTGAGATATACGCAAAAAAGGTGGCGGCTGAACAGAATG
TGAGCATCACAACTGTCAATGCAGAACTTAATGCTATACTTAAAAACCGTCGCTATCAGT
ATAGCAAAAAGGAATGGACTCGCACTATAACCTTCGCTGACAAGCGTGACACCATAAACC
CCGAAGCCAATGAACACAGACGAGAATCCGCCGCCGAAGCGGGTATCATATATTATCTCT
ACAATAATCATGACGCCTGCGGAGATGTTCTCAAAAGGCTTCCGCCCGACAAATTCGTTA
CCAGCTTCAATAGGCGTGTTTACGAAAGTCTGACGAGCAAGATAACCGATTTGCAGGACT
GCTCTGTATCATCTTTTAATGGTGAATTTTCATCCGAGGAAGTGGGTAAGATAACGGAGA
TACTGGAAAAATACAGCGAACTGGGCATTGACGCCAAGGTCGCTGAGGATTATATAAATG
TGCTTTTAAACTACAAGCCGAAGGAGAAACAGGAGGATATATCCGACGATGACTTCTTCA
AAAAGTTTGAAGAAATGCGCAAAAAGAATTAGCAAAGATCAACCGATGTAAAAATTGAGA
TTGGAGTGTTTGAAATGACAGACAAGAAACAGATACTTGATAACCTTATGGAACACGGCA
AAACTACAGGCAAGCTCACTACAAAAGAGATAACTGACGCTCTTGAAAAGCTCGACTATG
ACGTCGAGCAAATGGACAGCTTCTATGATAGCTGTGCCGCAAATAATATTGAGATAATTG
ATGATATCATCACCGACGACAGTCTTGACATGGTGAACCCAGAAGACGATCTGGATCAGG
ACGGCGTTGATATTTCCCTTTCAACTGACGGGATTGCTATCGACGACCCGGTTAAGATCT
ACCTTAAGGAAATAGGCAGAGTGCCACTTCTTACCTCCGAGGAGGAGATACAGCTTGCAG
AAAAGATGTCTAGCGGCAATGAAAAGGACGCTAAAAAAGCAAGAAAAAGACTTGCAGAAG
CAAACCTCAGACTTGTTGTTTCTATCGCAAAGAAATATGTGGGCAGAGGAATGAGCTTCC
TTGACCTTATCCAGGAAGGCAACATGGGTCTTATCAAAGCCGTTGAAAAATTCGACTATA
CAAAGGGCTTCAAATTCTCCACATATGCCACATGGTGGATAAGACAGGCTATAACAAGAG
CGATCGCCGATCAGGCAAGAACTATCAGAATACCTGTACACATGGTAGAAACTATCACAA
AGGTAAAGAAAGTATCCTCACAGCTTCTCCACAAGAACGGTCATGATCCGTCACCTGAGG
AAATAGCAAAAGAGCTTGATATGAGCGTTGAAAGAGTAAGAGAGATAATGCGTATCGCTC
AGGACCCTGTTTCTCTTGAAACACCTATCGGTGAGGAGGAGGACTCACATCTTGGCGACT
TTATCCCTGATGATGACGCTCCGGCTCCGGCAGAAGCCGCTTCACTTGTGCTTCTTAAAG
AGCAGATAAATCAGGTGCTTTCCACTCTTACAGAGAGAGAAGAAAAGGTGCTCAGACTGC
GTTTCGGTCTTGAGGACGGACGTTCAAGAACTCTTGAAGAAGTAGGTCAGCAGTTCAACG
TTACCCGTGAGAGAATACGTCAGATAGAGGCAAAGGCTCTCAGAAAGCTCCGTCACCCTA
ACAGGAGCAACAAGGTAAGAGATTATCTTGACTAAGTTTCGGAGGAAATAAATGTTTATA
ACACTTGAGGCGGATTACGCAGTAAGAATAGTATCCGTTCTATGCCGCGAAAAAGACAAA
ATGGACGCAAAAACCATTTCCAATGATGCCTGCGTTACACTTCGATTTGCGCTGAAGATA
CTGAGAAAGCTTGTTGCGGCTGATATAGTGAAGTCATATAAAGGCACGCAGGGGGGCTAT
ATCATAAATAAAGACCCTGCACAACTTACCTTGAAAGACGTTCTTGAAGCCATAGAGGGT
ACATATTATTTTTCAAGATGTCTTTCCCCAGACTGCACCTGCAACAGAGGTGCAGACGGT
ATCTGCTGTTATCAGAAAGCTTTTAACGAGATATCTGAAATGGTAAGGAACAAGCTTGAC
ACATATACCTTTGCGGAGCTTATCGCAAATTCTGAGGAATTTAACCGAGAGGATACTGCT
AATGAAACGCAGCAAGAAATTCAAGCTTGACAATGAAGCTATAAACAAAATAGACAGCGA
GTATGACGATCGTGACCTTTCAAACTACACAAATTACGAGGTCTACGAGGAAGAAAAGCC
GCGTCACAGATTTCTGAAAAAGCTCGTAAAACGGCTGATAATACTGTGTGCAGTTGTGCT
TGTGATAAACCTTGCGGTGCTTTTGTATACAGGCAGACTGTGGTTCAATGAGCCGAAAAA
GCGTGACTATCCAATAAGAGGACCTGTTGTAACAGAGTCAATGGGCGAGATACGCTGGAA
GAGTTTTGCTAAGCAGAATATCCAGACCGCCTATATAAGAGCCACCAAAGGCACTACCTT
TGAGGACGGTGCGTTCCGTGACAACTGGAACGGCTCAAAGGACACTGATATATCAGTGGG
AGCATACCATGTGCTTGAGCTTGATACTGACGGCACTAAGCAGGCAGAGCATTTCATAAA
TGCTGTGGGCGAGGATCTAAGCGGCAGGCTTATCCCTGCAGTGGAGGTAAGACTGAGAGG
ACTTTACAGACTTCTGCCACCTGACTATTACGAAGCCGCAGATAACCTTGCAGACTTCTG
CGACAGGATAGAAAAGCAATACGGCGTAAGACCTGTCATATACTGCACAGAACGGACGTA
CAAAAACATCGTTGCTTCAGACAGCAGATTTAACAAGGACAAGATATGGTATGAGAGCCT
GTTTTCAAAGCCTGACAAGGATATGGATTGGACGTTTTGGACTTATACCAACCGTGTAAA
ATTCTCATTCTATGAAAGCGGCGAATATCTCCACATGACGGTATTTAATGGCAGCGAAGA
TGATTTCAAAAAACTAATATTGTAAAAAAAGCGTGTATGTCATTGGCATACACGCTTTTT
CTATCACATAAAATAAAAACAGGACAAACACTTTCATGTCCGTCCTGTCTGTTTCATAAT
ATTACTACAAATATGTAATTACTTAGCTTCACCCTTGAGCTCTGCCATACAAGCTGCACA
AATTGTCTTGCCCTTGTATTCAACGCACTCTTCACCGCTTCCGCAGAAGATACAAGTTCT
CTGGAACTTCTTCAGAATGATCTTGTCATCATCTGTGTAGATCTCGATAGCGTCCTTAAC
AGCAAGGTCGTAGGTTCTTCTGAGCTCGATAGGAAGAACTATTCTTCCAAGCTCGTCAAC
TTTTCTTACAATTCCTGTAGATTTCATAAAATCAATCCCCTTTAAATTAATTTGAAACAC
AAAAATAGTATTTCATTTAACATAAATCTTATGATAAACATATTATAACAAACATAATTA
CATTTGTCAAGCGTTATCACCAAAATTTCACACTTATTGTCAAAGTTTTTTATATATTAC
CTTGATATGAATACTAACTGAAAGGAGTGCTAATTATATTAAGCGTAATAATTGTGATAT
TGTCCCTATCCGCCTTGTTATGCGGTTTTCTTAAAGGCGACATGACAGCAGTATCAGTGG
CTTCTCTTGAAGGCTGTAACAAAGCGGTGGAGCTTGTCATATATCTAAGCGGCTCGATGT
GTCTTTGGGGCGGACTTATGAAGATATGTGAAAAGGCTGGCATAACAGCGGTCATTGCCC
GTATGCTCTCCCCTGTCACAAGGCTATTATTCAGAGATGCCGCACACTGCCCCGAGGTCA
TGAATGCTGTAACAATGAACCTGACCGCAAACCTCTTAGGACTCGGAAACGCCGCCACAC
CCTCCGGCATAGCCGCCGTAAAAGCAATGCAGAAGCTTCCGCCTGCGGCACGAAAAAAGT
GCATTTCTATGCTTGTGGTGCTTAACACGGCTTCCATTCAGCTTATCCCCTCCACCATTT
CGGCAATGCGCCTTGAACACGGTGCAGTATCGCCCTTTGACGTAACGCCTGCTATCATTT
TCTCCTCCCTTATCTCCGTGACCGCAGGCTGTCTTATGGTCTATGCCCTCAACATTAGAA
AGGACGAACGCCATGGATCTCGGTGATATTTTCGTGCCTGCACTTATGGTTTTTATACTT
TGCTATGGGCTTGTGAAAAAGGTGGATATAGTGAATGTGTTCTGCGAGGGTGCGGCTGAA
AACCTCAAAATCGCCGTGGGGCTGATACCAATGCTAATTCTGCTTATGACAGCAGTTGGA
ATGTTCACATCATCAGGGGCGGCTGATATTATAGCAAAACTGCTCCGACCTGTGACCACT
TTTCTAGGCTTTCCAGAAGAGTGCATACCCCTTGCCATAGTCAGACCCATTTCAGGGAGC
GGCGCACTCGCCTGCCTTGAAACCATTCTTTCAAGCGTTTCCCCCGACAGCTACAGCGGA
CGTGTGGCAAGCGTTTTAATGGGGTCAACGGAAACGACATTCTACACCATAGCAGTATAT
TTTTCAGCCATAAAACAAAAGGCTTATCCCTCGGTATTTGCAGCGGCGTGCCTTTCAGAC
CTTATGGGATTTGTGTTCTCTGCACTTGCAGTTAGGCTGTTTTTCTCATAAAACTCAGGA
ATAAATTTCACATATTTGTACATAATAGACCTATCACAAATATACGGAGGTCTTACCAGT
GAAAGATATGTTTTGTTTTCAGTGTCAGCAGACTGCACACAACACAGGCTGTGACGGAAA
AGTAGGCGTATGCGGCAAAAAAGCCGACACAGCAGTTTATCAAGACGAGCTTATCGGTGC
ACTTATCGCCCTTGCAAACGCCGCAGAAAATGGCTCGTCAACTGAAAAAACAGATATGCT
CATACTCAAAGGGCTTTTTACGACTATCACGAACGTGAACTTCAATAATGTCACCATAAA
ACAGCTCACAGAGGAGATACACATTGAGCGAAACCGCATCAACTCTCAGAAGTTTGATGA
CTACGACATGAAAAAACTGTGGAACGATCATGAGGATATCCGCTCGCTGAAATCACTTAT
ACTCTTCGGAATAAAGGGTATGGCGGCGTATGCTTATCACGCACAGGCACTTGGCAAAAC
TGACAGCGAGGTGACAAGCTTTTTCTACAAGGCTCTGCGTGCCATAGGCAGTGAGAACGA
CCCTGAAAACCTGTTGGGGCTGGTGCTTGAAACAGGCAATGTGAACCTGAAATGTATGGC
ACTTCTCGACGCCGCAAACACTGACGCATATGGCGACCCTGTCCCTACAGAAGTTCCACT
GACCATTGAAAAAGGGCCTTTTATCGTCGTGAGCGGTCATGATATGCACGATATGAAACT
TCTCCTTGAGCAGACCAAAGATAAGGGCGTGAACATCTACACTCACAGTGAAATGCTCCC
TGCCCATGGTTATCCAAAGCTCAAAGCCTATCCACAGCTAAAGGGCAATTTCGGCACAGG
CTGGCAAAATCAGCAGACGGAATTTCACAATATCCCTGCACCGATACTTTTCACAACAAA
CTGCATAATGCCTGTCCGTCAAAGCTACTGCGACAGAGTTTTCACCACCTCTATCGTGTC
ATATCCTGAGCTTGTGCACATTGGCGACGACAAGGATTTTACGCCTGTTATAGAAAAAGC
CATTGAGTGCGGCGGCTATGATGAGGACAAGGAAATGACAGGCATGAACGGCGGTCACAC
TGTAACAACAGGCTTTGCACACAACGCAGTGCTGTCAAATGCCGAAAAGATAATAAGCCT
TGTGAAAGAGGGCAGGATAAAGCACTTCTTCCTCATAGGCGGCTGTGACGGTGCGTCACC
GAGCAGAAGTTACTATTCCGACTTCGCAAGGCTCACACCGCCTGACAGCCTTATCCTCAC
TCTTGCCTGCGGAAAATACCGCATAAACGATATGGATCTTGGCACTATCGACGGCATACC
AAGGATACTTGACTGCGGACAGTGCAATGACGCATACTCAGCCATAAAGATAGCCCTTGC
ACTTGCCGAGGCGTTCGACTGCGGCGTGAACGATCTGCCGCTGACACTTGTGCTTTCATG
GTATGAGCAAAAGGCAGTGTGCATACTTCTCACCCTGCTTTCATTGGGCATAAAGAACAT
CTACCTCGGACCGACCCTCCCTGCATTCGTTTCAAAGGGCGTGCTTGATGTTTTGGTTGA
TAAGTTCCAGCTTACTCCTATCAGCACACCTGAAGAAGATATAAAGAAAATACTCGGCTA
AATTTTCGCAGGAGCGTGATTTTTTACTTTCCTGCTGAGAGTGCTGAAAAACCGAGCAAG
CGGGACGTCGAGGGCGCCGTCCCCTACAAATGACGTAACTATTTTATGTATGGGCGACCT
TTGTGCCGCTCTCTAACTTTTGGCTTTTTAATAAATTTGCAGGAGCGTGATTTTTACGTT
CCTGCTTTTTTGTCGTAAAAAAAATCTTCTTCATTTCTTGTATAGGAGAATAAAATATGG
TATAATCATATTAAAGAAAAAATAAGAAATCGGAGGTACATAAAATGTCTGAAATAAAAT
GTCCCCACTGCGGAGAGGTATTCAAAGTTGATGAACAGGGCTATGCGGCTATCGTGGCAC
AGGTAAAAACGGCTGAGTTTGATAAAGAGCTTGACAAGCGTGTGGCTGATGAAAAAGACA
AGGCTTTGAAGCTTGCTAAGCTTGATTTTGACAGCAAGTATACAAAGGCTGTCAATGATA
AGGATATGGAGATACAAAAGCTGAAAGCGGCTGCGGCTAACGGCGAGAGTGAAAAAACGC
TTGCAGTCACAAAGGCTCAGGAAAGCACAAGAGCCGAGTATGAAAAAACGCTTGAACAGC
TCAAAGAGCAGATATCGCACAACGAAAAGCTTATCGCACAGCTTACCGCTCAGACCAAAT
CTATGACCACAGAAAAAGAACTTGCCATATCAATGGCTGTGGAGAAAGCAAGATCGCAAT
TCAACAGCGAAAAGGATAAGCTCAGGCAGGAGATATCCCAGCGTGATATGCAGATACAGC
AGCTCAATTCTGAGCATACTCTGCAAATGCAAAAGTCAGAAAATGAATATAAAGCGGAGA
TAACTCGTCTTGAAACAGATATCAAAAATAAGGATACTGAAAAGGCTTTGGAGCTTACCA
CTGCACTTTCAAAAGTGGAAAGTGAGAAAAATTCCACTATTGCAGAGCTTAATGCACAGA
TAAAAAGCAAGGACGAAGCTATCGCATACTACAAAGACCTAAAAAGCCGTCTGTCTACAA
AAATGGTGGGCGAGAGCCTTGAACAGCACTGCATGAACGAGTTCAACAAGATAAGAGCGA
CCGCATTCAGAAACGCTTATTTTGACAAGGATAACGACGCAAGTTCAGGAAGCAAAGGCG
ACTTTATCTACCGTGAATGTGATGAAAACGGTGTGGAAATAATATCCATAATGTTTGAAA
TGAAAAACGAGCAGGACACCACCTCCACCAAGAAAAAGAACGAGCATTTCTTCAAAGAGC
TTGACAAGGACAGGCGTGAGAAAAAATGCGAATACGCTGTACTTGTTTCACTTTTGGAAA
GCGACAGCGAGCTTTATAACGCAGGCATCACAGATGTTTCATATGCTTATGATAAAATGT
ATGTAGTCAGACCTCAGTGCTTTATACCGATAATCACCATACTGAGAAATGCCGCCATGA
ATACCCTTTCCTATAAGGAAGAGCTTGAAAAGGTGCGCAACGAGAATATCGACATCACAA
TGTTTGAGCAAAACATCAACACTTTCAAGGAGGGCTTTGCCCGAAACTATGAACTTGCAA
GCAGACGTTTTGGCGAAGCTATCACAGAAATAGACAAGTCTATAGCACATCTCACAAAGA
TAAAAGAAAATCTTATTTCATCAGAAAACAATCTGCGCCTTGCAAACAAAAAGGCTGACG
CTCTCACTATCAAGAGCCTTACCAAAAATAACCCTACCATGCAGAAAAAATTTGCCGAGC
TTAAAGGAGAATAATTGCTGACATATGAAAGGAGTGGCAAAGCCATGAAAAAAAATATCA
GAAAAGACATTTTCACAATTATCGCCGTGACTGTCGCCGCCTTTCTAATGGCGCTAAACA
CAAAGACCTTTGTAAACACAGGCGGTCTTTACCCAGGCGGAATGACAGGAATGTCCATAC
TCATACAGCGTGCAGTGAAACAGCTTGCAGGCATAATGCTTCCGTTCAGCATCATAAACA
TAACTCTGAACATAATCCCCGTATATATCGGTTTCAGATTTATCGGCAAAAAGTTCACGG
CTTTTTCCTGCGTGATGATACTGCTCAACAGCTTTTTCACCGACCTTATCCCCAATCACA
TAATCACCCAGGACGTGCTTCTCATAAGCATCTTCGGAGGAATGATAAACGGCGTTGCCA
TTAGCCTCTGCCTTAATCGTGGTGCAACATCAGGTGGAACGGACTTTATATCCATTTATC
TTTCAGAGAAAAGCAATATGGACACCTTCAATGTTATACTTGGCTTCAATGCGGTCATAT
TGTGCGTTGCAGGCTTTATGTTCGGCTGGGACAAAGCTCTGTATTCTATCATCTTTCAAT
ATGCTTCAACAACCGTTTTGCATATGCTCTACAAAAAATTCCAGCAAAGCACCTTGCTTA
TCGTAACAAACAAGCCCAAAGAGATAGCAGACGCTATTTATGCAGCGAGCCAGCATGGTG
CGACCATACTTGACGGCGAGGGATCTTATGGACACTGCGAAAGACAGATCGTCTATTCAG
TAGTATCAGCGGCACAGACCAAAAAAGTCATACACGCTGTAAAAGAAGCCGATCCGAAAG
CCTTCATAAACGAAGTAAAAACACAAAAACTCTCAGGAAGATTTTATCTGCCAAAAGAGA
GCTGATACAGAAGCGGACCCCAAAAAAGGTCCGCTTTTTATTAAAAAAAATCTTGTTCAA
CCCTTGTACTTTGCGAAAAAATATGATATACTATTAATATATATAAAATCATCTGTATTT
GTTTTTTTCATTACATTTACAGAAATTATCGAAAGGGTGTGAACTATGCTTGACAGTATC
GCTTATGTTATAAACGCTGTTTGGGGCGTTTTTACATCAATTGGTCTTAATGACATTGTC
GATATTGCTATCCTCTCCTTTCTGATATTCCACGGCATAAAGCTTATTCGTGAAACAAGG
GCGCAGCAGCTCACAAAAGGTATCCTTATACTTATAGGCTGCTATCTGCTTGCAGTATTC
TTTAATTTGCAAACTATCAGATTTTTGCTAAAGATCTGCTTCCAGTGGGGCTTCCTTGCT
CTTATCATAATGTTTCAGCCTGAACTCAGACGTGTTCTTGAAAAGGTTGGACGAACAAGT
CTGGGTGGCTTTAATTTCTTTAGCTCAAGTGACTCTGACGACAACACCGAACATTGGAAA
AAAGCTATTGACGCTATATGTGATTCTGCCGCAAGTCTTTCTTCCACCAAAACAGGTGCG
CTTATAATCTGTGAGAGAAAGACAAAACTTGGGGAACAGATAGCTACAGGAACGATACTC
AACTGCATACCGTCAACAGCGATATTCGGAAACATATTCTTCCCGAATACACCGCTCCAT
GATGGTGCTGTAATAATCAGAGACGGAATAATACTTGCGGCAGGCTGTTTCTTGCCAAGA
CCGCAGAAAGACGAACTTATAAACAAACAACTCGGTTCAAGACACCGTGCAGCTATCGGA
ATGAGCGAAAACTCTGACGCAATAGTCGTCGTGGTATCTGAGGAAACAGGCAACATCTCA
GTTGCCGAAAACGGAGAGCTTACCAGAGGATATTCAAAGGACTCTCTGAAAAGACTTCTG
GACAATCGTCTTTTGCCTGAAAAGGACGCTAATTCCATTAGAGAAAATTCTTTTGCAGGA
AGGGTGATTTCAAAATGGAAAAAGTAAAAAAGGCTAAAAAAGAAAATCGCCATGGTGCAG
ACTTTGGTCTGAGAATACTTTCCATAATCATTGCTGTAATAATATGGTTCGCCCTTTCTA
TCACTCAGTATCCTACAATAAACAAGACTATAACAAACGTTCCTGTTGTGTTCTCACTTG
ACGGAACGCAGGCAAAAGAAAAAGGACTTTCCGCACTCAACTATAAGGATATCTCCGTAG
ACGTTGAGATAAAGGGCATGAACTATGAGATAGGCAGCTATACTGCTGCAGATCTTGTGG
CAACTGTCAATCTTGATGACGTAACAAAAGAGGGTACCTACGACCTTGACATCGATGTCA
AGTCATCACATTCCACCGACAAGGTAACTGTAGTTTCTGTCAACCCTGACACTGTTTCTG
TGGAGTTTGACAGACTTACCACAAAGACTATCCCACTCACCGCAGAAGCCCCGCTCATAA
GCGCTGAGGAGGGCTATATCCTTAAAGAAACTACCACATCGCCAAGCGAGATAACAGTTG
AAGGTCCGAAAAATGACCTTGACAACATAAGCAAAGCAGTGGCACAGATCTCAAAATCAA
AGAAAATATCCGAGGACACGACTATCAACACACAGGATATTGTATTCTATGACGATGACG
ACAACGTTGTTGATCCATCTAAAATAGAAGTCAAGGATACGAAGTCTGTCGATGTGAATT
TTGTTATCTACAAGAAAAAGACAGCAAAGCTAAAGGTAGATATCTCTAATTGTGCGGATA
ATTTTGATGTCAACTCCCTGCCGCTGAAGCTTTCCGAGGAAGAGATATCTGTGGTATCGC
CAAATCTTGACGACTCAGATACAGAAACGCTCACTATAGGCTCCATAAACCTTTCAGAGA
TAAACCTTGCAAAGGTGTTCAGCTTCAAGATCCCTCTTAACTCAGGTGAGATCAATATGA
ATGGCGACGAAAACGTTCGTGTATCCTTTGACTCAGAGGGATACACCTCGAAGGAGTTCA
CCATAACATCAGACCATATCATCGCAACGGGCAAGCCGTCAGGCAAGTCCACAGAGATAG
AAACAAAAAAGCTCACAAACGTCAAGGTCTACGGTCCTGAAGATGTGATAAACAATCTTA
AAGACAGCGACTTATACGCTGAGGTCAATCTCAGCGACATAATTGACTCTGGTTCTTATG
CTCGAGAGGCTATAATCTATTCACCGACCTATAACAACGTTTGGGGTTTCGGCAAAAACG
AGATACAGATAGTTGTTTCAGACTAATAGAATTTTATCGGGACGATCTATTCGTCCCGAT
TTTTCGGTAAAAACGCAGGAGGATATATGCCAATAATAGTAAATCAAATAAGTTTCCCCC
TTAACGCAACAGAGCAGGAAGTTATCTCCACCGCTCTGAAAAAGCTAGGCAGTGCCTCAA
AGCACGCCATAGACGGCGAGATACACAAAAGCTCTCTTGATGCACGAAAGCGCAACGACA
TTCACTTTGTCCACTCAGTTTTCGTGACACTTGACAGTGCCGACCTTGAAAAGAAGCTTT
GTGAGAAGAACACTTCCCTGACCTATGTTGAGCGCAGTGTTTACAAGCCTGTCATATCCA
CAGAAAAAGCAGAGGGCAAAGTTGTCATTGCAGGTTTTGGACCAGCAGGAATGTTCGCAG
GGCTTGCCCTTGCCGAGCAGGGATATAGACCGATTATTTTAGAGCGTGGCAGCTCAATGG
AAAAACGTACTGCATCGGTACAGAAATTCTGGCTCACAGGCGAGCTTAACACCAATTGCA
ACGTGCAATTCGGTGAAGGTGGTGCAGGCACATTTTCTGATGGCAAGCTCACCACACGAA
TAAAAGACCCTCTTTGCAGATATGTTCTTGAACGCTTCGTGGATTTCGGTGCGCCGAAAG
AGATCCTCACAAAAGCAAAGCCGCATATCGGCACTGACAATCTGCGAAATATCGTCACGG
CTATCCGAAAAAGGATAATAGAGCTTGGGGGCGAGGTAAGATTTGACACTGCCCTCACTG
ATCTGTCTATCGCCAACGGCAAAGTGCAGACTATATCAGCAGGTGACAAGAACGAAAAAG
TGTCTGCCCTTATACTTGCTATTGGTCATTCCGCAAGGGATACTTTTGAGCTTTTGCAGT
GCAAAAACATCTTTCTGGAGCCTAAGCCGTTCTCTGTTGGCGCAAGAATAGAACATAAGC
AGGCGGCTGTTGACGAAAGCTTATACGGTGATCATGCAGGCAATCCACTGCTTCCAAAAG
GTGAATATCAGCTTTCATGGCGTGATAAAAACGGCAGAGGTGTTTACACTTTTTGTATGT
GTCCAGGCGGTACAGTTGTGCCGTCAGCTTCCGAAAGCGGAGGCACTGTCACAAATGGCA
TGAGCGAGTTTGCCCGTGACGGTGAGAACGCAAACGCTGCAGTTGTCGTGGCCGTTACCC
CTGACGACTTTGGTCACTGCCCGCTTGACGGAGTGACTTTCGCACGGTCTATAGAGCAAA
AAGCTTATACTCTCACAGGCTCATATAAAGGCGCAGGCACGACAGTTGGCGGATTTCTTG
ATGGCAAGCCTGAAATAGCAGGCACAGTTTCACCCACCTACGCACTTGGCTGTAAGGCGA
CAGAGCTTCGTGATGTATTTCCTAAATTCGTAACTGATATGCTGGAGGGCGGCTTGCAGA
ATTTCTCACGAAAAATGAAATGCTTCGGCGATAAAGGTGCAATGCTCACCGCACCTGAAA
CCCGTACAAGCTCCCCTGTTCGCATTACCCGAAACGCAGATATGGTATCTCTCTCAGTGG
AAAATCTTTATCCCTGCGGCGAGGGTGCAGGCTATGCAGGAGGCATAATGTCCGCCGCCG
TTGACGGTCTTAAAGCCGCAATGCAGATAATGGCAAGACAAGCACCGTGTGATAAATAAC
AAAAAAAGCCGTTTGCTGTACAAAAACTCGTACAGTAAATGGCTTTTTATTGTAGGGGCG
AACACTGTTCGCCCGTTTACCTACACTCGTTTGTATAAGCCGAAATATCACACAAAAAGG
GACGGCAAAACCGTCCCTTAAATTATGTCTGAAATTAAAGCTCAACTGGCTCGAATCTGA
TACGGATATTAGGAAGCTTCTTGATCTCTGTGTAGCTGTTCATAAGTCCGTCCTCAATAG
ACAGGTCATTCTCACCGCTTGCAGGAGGAGCAAAAAGTCTGAGAGTCAGATCAGCCTCAC
CCTCCAGCGGCTTCTCAAAGAAAGCTGCCATAAGGTCGATCGTCTTTGCCTCAGGTGACT
TATAGAACCACTTGCCGTTTATCTCCATCATGATGTTTGAATCATCATCAAATGTAACCT
CGCAGAAGTGTGGATTCTTTTCAAAGTGAAGAGGGATCTCAAGACCCTCAGCGTCCTCAG
AACCGCCCCAACGAAGCGTGCATGGCAGTGTCACCTCATCGCCTCTTGTCATTGCAGGCT
TGAAGAAATCATCGTGGATAATTTCCTTGTATGTCTTCATAACAGGCTGCTCGATACCGC
AGTCAGCATAGTTAGGGTCTTGAATTTCAAGACCAAGACGTCCTCTGTCTCTGAACTGAT
AGAAAGTAAAGCCTGAGAACCAGTCCTCGCCGTCAGCCTTGAGCATATCGCAGAATTCCT
TTACCATTGCTGCCTGATCGTATGGACCTGTAACATCACCGTCAGCGTTGAACTCGCTCA
TTACCATTGGCTTTGTAACGCCGCCGTTTATCTCCTTGAATCTCTCAAAAGAACGCTTTG
TCATATTGTATATGTCCTTGACCTTGCTTCTGCTGTGGCTTGTGCCGCCTCTTTCAGCAA
CGTCATAAGGCCAACCCCAGTGAAGAGCCATGTACTTGTCAACAGACCAGATGTCTGTCT
CCTTGACAGCCTGTGAAAACTCTGCTTCCTTTTCGATCTCTTTCTTGTTAAGATCTTCAA
TGCCACCGATACAAAGAATAGTAGAAACGTTTGGTGCATATTCCTTAAGTATCTTATTGA
AACGGCAGTAGAAATCAGCAACTTCCTGATAAGTGCATCTCTTGTTGAATGAGAACCAGT
TGCCTGTAGCTTCATGGTTTATTCTAAGAAGAAGTCTGCCGAAAGGTCTAAGGTCATTTG
CAATAGCGATAAGCTGTTCGTCTGAAACGTGTGGGTCAACTGTGAGTGTGAGTGTAACGT
CCTGTCCATGACGTCTTACATCTCTCATGCAGGTAAAAGGCTCGCCCTCTGTGTTGCCCT
CAAGACCGCCCTTGTATGTGAAATAATCATCATATGGATAATCCCATGCAAAAGAAACAT
CTGCGTCTTTCATTACCTCAGAAATTCTTCCAGGGAACTCCTTATCCAGCGGATAGTAGC
AGTACATAAGGCTTATGCTTCTGTGTGGTCTGCCCATTTTGTTAAGAATGTAATCCTGAT
TTACATACTCTCCACGCTCAGAGCCATCGCCCAAATCAACAGCACATTTTGCCTTACCCA
TATGCAATGAGTAGATCTTGTATTCGCTCATAAAATTTCCTCCTATTTTAAAGACAGGAC
TTTCCTGCCTATTCTGTTACTAAAAAAATTCGTTAATATCGTCCAACACCCTTGCAAGCT
CAACCCTCGGCTCAACGCACATAAAAGCTAAGCACTGCCGGAATTTTTTCACACTTGGAC
TTGGTTTTAAGTTTACCACAATAAGCTCATAAAGTCAAGAACTGTGGCTCGGCTAACGTT
ATTAATATAATTTACAATATAAGCCGTCATGTCTAATATAATAGCATTTGTGTTTCATAT
TCTTATATTAAGTATAAAATCTTCTGATTTTAAGCCTTGGTTCATGCGAAAACAATGTTA
AAATCTTTATGTTCTAAAGAGTAGTATAGCAGAGCTTAATACAAATTTATAGTGAAATAA
ACAAATAAATAATGAATTTTCAGTGAATATAAAAAGCGAACAGGCATCCACCCGTTCGCT
TTAATTGATATGATTAATTTACATCTCCGAGCTTGTGTCTGCACTGTCGACCGCACTCTC
AGAAACCTCAGAACTATCCGCACTGCCTGCAAAAGCATTGCTGTTTTTATTCTCTCCGTA
GGTAGACATATACACCTTTGTGAATTGTATGTCCTCCCTAGGCTTGAGCGTCTCAGAGTC
AGCCACATCAGTACCGCATATCTCGTCATAAATATCTAAGCCATCATATACCTGACCGAA
AACAGTATACTGCTGAGAGAAATTCAGCACACCGCCATATTTCTCAAAAGCATCGGTAAT
ATCCTCAGGGATATTGTTGCTGTCTGCAAGCTTGCTGTCAAGCTCCGCCTGCTCCTCCTC
GGTAAGGTCATAGTTATCAACAAAAAGAAGATAGCTGTTTGAAACCTTCTTCTTGCTGAA
CAAGTGACCTTGCTCCTGCGTGTATGCACAAAGCGCACCTTTTAAAGGCCACAGGTTTTT
TGAATACTCCGCCTCGATAGTGGTGGTGTCAGTGTCAGAAGTTGTCTGACCGTCAGCCTG
CTTTGTTCCACCTATAAAATACACACCGTCCTGCACCATGCTCACATAAGTGCCGTCATA
ATAGCCCTTTTCCACAAGTCCAGTGAAAAACTTGCAATAGTTCGGTGCTTCATCAGGGAA
AAGCACAGCCTTGAAAGTTCCCTTGTTTGTTTCAAAAACCACCACAGGGCTGTCATCGGC
AGGTTCGTCCATCTGTATCACCTTTGCATCAGTATAGTCTATATCGTTCTTGCTTCTGCC
AGTACAGGCGTAAAAGAGAACAAAGATTATAACAAAGCAAATTGCTATAAGTGAAAACTG
AAAATACGTCTGAAACTGTTTTCTGCGGTATGGACCCAGATCCTGTTTATTTTTGCTCAT
TTAACGCTCCTTTACTTTTTCTTTATCTTTGTGCCCTGTCTTGTTTCCTCAACGATATAG
CCAAGCTCGCCTATCTTATCTCTCAGCTCGTCAGCCTTAGCAAAGTCCTTTGCCTTTCTT
GCAGCCTTACGCTCCTCAACAAGCACCTTGACCTCCTCAGGAATATCCTCTTCACCGTCA
GCACTGAGCTTCTTTGCAGCTTCTATCAGACCAAGTGAAAGCACCTTGTCAAAATCCTCG
ATAAGGGCAAGCTTTGTTTCATTGTTAGTGTCAGCTTTAAGAACGTCATACAGAACAGTG
ATAGCATTTGAAGTGTTTATATCGTCATCAAGTGCCGCCTTGAAGCTACCCTTGAACTTC
TCAAAATCCACAAGCTCCACCACCTCGTCAGGCTTCTTGTCAGCCATAAGCTGTGCTATC
CTTGCAGTGAGCTTGTTGTATGCTGTCTTTGCATTGTCAAGGTTTTCGTATGTGAAAACA
AGTGACTTTCTGTAGTGTGACTGCAAGCAGAAAAATCTGTATACCAGTGGGTCATAGCCC
TTTGACTCCAGCAGTGAAACAGTAAGGAACTCGCCCTTAGACTTTGACATCTTTCCGCTG
TTTGTGTTAAGGTGCAGTATATGGAACCAGTAGTTGCACCACTTATGACCAAGATAAGCC
TCAGACTGTGCTATCTCGTTTGTGTGGTGTGGGAAAGCGTTGTCGATACCGCCGCAGTGA
ATGTCAAGTCTTTCGCCAAGGTGCTTCATGGAGATACATGAACACTCGATATGCCAGCCA
GGGTAGCCCACACCCCAAGGGGAATCCCACTTAAGCTCCTGATCGTCGAACTTAGACTTT
GTGAACCACAGTACAAAGTCAGCCTTGTTGCGCTTGTTTGTGTCCTCCTCAACGCCCTCA
CGAACGCCGACCTCAAGATCTTCCTCATTAAAGTTGTGGAAAACATAATACTCCTTCAGC
TTTGAAGTATCAAAATAGATGTTTCCACCTGCCTCATAAGCATAGCCCTTGTCCATAAGA
GCAGATATCACCTTGATAAAATCACTAATACAGCCCGTTGCAGGCTCAACAACGTCAGGT
CTTTTGATATTTAGCTTCTTGCAGTCCTCAAAGAAAGCGTCAGTGTAGAATTTTGCGATC
TCCATAACAGTCTTATGCTCACGCTTTGCGCCCTTGAGCATTTTATCATCGCCTGTATCG
CCGTCAGAAGTAAGATGACCAACGTCCGTGATGTTCATTACTCTCTTTACGTCATAACCG
TCATAGCGGAGATACTTTTCCAAAACGTCCTCCATTATATAGCTTCTCAGATTGCCGATA
TGGGCATAGTGATAAACTGTAGGACCGCAGGTATACATTGACACCTTGCCCGGCTCGTTT
GGTACAAATTTTTCGATCTTGTGAGTAAGCGTGTTATAAATGTTCATTTATCTTTACCTC
TTTCCTTATATTTTACTGCTCTTTCTTTCCGATCTTTTCAAGCTCAGCCACTCTCTTTTC
CAGCTTAGCTATCTGTATTCTTGTCTGGCAAAGCTCCTGAGCCACAGGGTCAGGGATATG
CACCTGATCGAGGTCGCAGGTGCGCTTGCCGTTCTGCTTAACTATCCTTGCAGGCACGCC
CACAGCCGTTGAGTTTGCAGGCACAGGCTCAAGAACTACCGCATTTGCGGCTATCTTTGC
ATTGTCCCCCACAGTGAATGGTCCAAGCACCTTTGCACCGCACCCTACCATAACATTGTT
ACCAAGAGTAGGGTGTCTTTTACCGTGGTCTTTACCTGTTCCTCCAAGGGTACAGCCCTG
ATACAGCAGGCAGTAATCGCCTATCTCAGCGGTCTCACCTATAACAACACCCGAGCCGTG
GTCGATAAGCAGACCCTTGCCTATCTTAGCACCTGGGTGTATCTCGATACCTGTCAACAT
TCTTGCAAACTGCGAAATACATCTTGCGATGACCTTGTGCTTGTGAACATAGAACCAGTG
CGACACCCTGTAAAAAGCCACAGCGTGAAGCCCCGAATATGTGAGGATCTCCAGCGTGCT
AGTTGCCGCAGGATCTCTGTCCTTTATAGTCTGAATATCATGCTTTATGTTTTCCAAAAT
CGTCATATCTATCTCTCCCTTTCTAAGAAAAAACCTCCGGAATGGCGTTTCACCACTCCG
GAGGCAGATTATGATCTACGGTCCCACTCCGATTTCCTGTACAAAATTTTGTACAGCTCA
ATATCTTTAACGCAGACCCTACGTGGAGGAATACTAAGCTTTTGCCGTTGTTCGCTCCCT
GCTGTCAGCCGCACTTCACTGAAAGTCCTTGAAGCCTTGCACCAAACGGCTCCTCTCTGA
AAATTACCTCACAGCTACTCTTGCTGATACGCATTTATATATTAAGTTATCATATGCCGC
AACACGTCGGCAAGTCACATTATTTGCCCGAATCTATATACTTCCAGTATCCCTTGAGAT
AAACTGCGCCGGAAATGACTGTCAGCACAACAGCAATCCAAATGAGTATCTCGTTTACAA
GGAATATCGGTGTTCCCCAAGTGAAATCAGGGCTGCCTTTTTCCGCAGGATTAACGATCT
GCAAAACCATTATAGCGATAAGCGCAACCATAGTGAAAGCCGTTTTCAGCTTACCCCATA
TTCCTGCAGCGACCACAACGCCCTCGCTTGCCACAACAAGTCTAAGACCCGTTACCATAA
ACTCTCTCGCAAGTATCAGTACCACCGCAACAGGGTCTATCCAACGTTCAAATGTGAAGC
AGATAAGCGCCGTCATAACAAGAAGCTTGTCTGCAAGCGGGTCAAGAAACTTTCCGAATG
TTGTAACAAGATTGTGCTTTCTTGCTATCTTGCCGTCAAACCAGTCTGTGATAGACGCAG
CTGCGAATACGATAAGTGCAAACACCATGTGATGCGGTATCTTGAAAAGCAGCACGAACA
GCAGAAAAAACGGTATCAATATTACTCTAAGCACTGTAAGTTTATTTGGCAGGTTCATAT
CAAGTTCCTTTCATCTACATTTTTGAGCCGATAAGGTCATAATCCATAGTATCGTCAATT
TTTACTTTGACATACTCGCCGACTCTAACTTTATCCTCGCTCAGGAAGAATATCTTTCCG
TCTATCTCAGGTGCGTCCGCCTGACTTCTGCCGTAGTAACACTCGGCATATCTGTCAAAG
CCCTCGCAAACCACCTCGACTTCGCTGTCGAGAGCAGCCTCATTAAGGCTGTCGGAAATA
ATCATCTGTTCTTCCATTATTATCTCCGCTCTGCGCTCTCTGTCCTTTAAAGGCACCTGA
TCTTCAAACTTCTCCGCAGGCGTACCCTCCTCAGGCGAGTAAGCAAAACAGCCGAGCCTT
TCAAAGCGAATTTCCTTTACAAACTCACAAAGCTCCTCGAACTGTTCCTCAGTTTCCCCT
GGGAAGCCTGTGATAAGAGTTGTCCTCAGCGTAACGTTCGGTATCTTTTCTCTTATCTTC
TTTATAAGTGCCGTAAGGGTCTCTCTGTCCCCATGGCGGTTCATTCTTTTAAGTATGGTC
TTGTTGCAGTGCTGTATAGGCATATCAAGATACTTTACAAGCTTGTCCTCTTTAGCGATA
ACGTCCAGCAATTCGTCCGTTATCCTCTCAGGATAGCAATAAAGCGTTCTTATCCACTTG
AAGCCGTCTATCTCACAAAGTGCCGTGAGCAATTCAGGGAGCATAGACTTGCCGTAGATA
TCCTCACCATAGCGTGTTGTATCCTGGGCCACAACTACAAGCTCCGTCACGCCGTTCTCA
GCCAGCCATCTGGCTTCCTTGACGATATCCTCCATGCGTCTGCTTCTGTATTTTCCTCTT
ATAGACGGGATAGCGCAGTAAGTGCAGTTGTTGCTGCAACCCTCGGCTATCTTTATATAC
GCATAGAAAGGCTCAGTAGAAATAATTCTTCCGCCCTCCATGGAAAGTTCAGTTTTTGCG
CCATAAGAACAGACCGCCTGCTTATCCAGCAGTATCTCTCTTATAATATCGCAAATTTTT
CCGTTAGAGCCTATTCCCACAACAGCGTCAAGCTCAGGGATCTCCTTTTTCATTTCGTCA
CGGTATCTTTCAGCAAGACAGCCCGTAGCTATTACCGCCTTTATCCTGCCCTCCTGCTTG
AGAGTACAGAACTCAAGTATAGTGTCTATAGCCTCCTGTTTAGCCGACTCGATAAATCCA
CAGGTATTTATAATGACCACATCAGAAAGGGCTGCGTCAGAAACTATCCGAAAACCCTCT
TTGCGCAGATCATAGAGCATATGCTCAGCGTCCACCTGATTTTTAGGACATCCGAGAGAA
ACCATTCCCACTCTAGTTGCCATGAAAAAATCTCCAATCCTACACCGCCAACGGACGGCA
TAAAGTATCACAATAATCTATCTTATTATCTCACTTTTACACAGTTTTGTCAAGCCCTTT
TAGTCACTATTGTATGACAAAAATCAAAATATTTATGAAATTTCCACAAAGGCTGACTCA
AACAGCTCCCCTGCCCTGTTTTAGTAAAAATATGTTGAAATCAGACAGAAAGTGTGGTAT
AATATAGCCATGTCGGCTTCTTCCGCTAGGGAGGAGGTGAAACGGCTTGAATTTTATTAT
ATCCTTTGTACTTTCTGTCTTGGCAAGCGTAGTTGGTTACTACATAAGCAAGTGGATCGA
CAGAAAGTAAGTCCGGCATGATCCCAAAAGAAAACCCCGAAAGTTGCAGCTTTCGGGGTT
TTCGCTTTTCAGCGTGAAACGACTGAAAATTATATCCTTTGTGGTTACTTATATTATACA
CCACGCAATTTATTTTGTCAAGCACTTTTGCACCGTCAGTTTTTCTTCTCAGGGTAAGTA
ACAGTTATCTCTGACCCTGCTTCCTGCGACCAAACAACATAATCAAGCTTTCCTTCATCA
ATAAAAACAGTGAAATATGTATCCTTAAGCTCATCAGGAAGCTGTTCCTTTATCTTTTCT
ATGAACTTGTCCGTCTCTGTGGAAATGTAGTTCATGTACTCAAACTTGTAGCTCTTGTCT
TTTGAAAGCTCCGTGACCGCCTTTTCTGCCGCCTCATATACCGCCTGAGCGTTAGCCTCT
GCCTTTTCCGAGTTTTCGTCAGTTATAATTCCGTCTGCATATGCCTGCGCCTTTGAGCCT
GCAAAGCATACTTTCCAATCATTGTCCTTGTCAAGCACCATAAGAATATACTGTGATGAC
GTGACCTCTCCCTCAGAGCTGTCATAAGCTATGGTCACATAAAGCTCCGCCGCCTTTGAA
TACTCCTCAGAGATGTTCACCTTGTCGATAAAGCCGCACTTATCCTTGTCAAAGCTATAT
CTTACTCCGCTTATCTGCTCGTCCTCACCGTATTCATTGTCGCCGCCCATGTTCTTTTTC
ATATATTCATAGTCAGCGGCATAATCGTCCGTCATAAGCTTAACCATTGATTGGTCAAAC
TCAGCGTTTGCGGCTTTAAGATACATTGCCGCAACGTCCTTTGCCTCTTCAAGCGGGTCA
GCGGCTTCTTCGCTTTCCGTATCAGTTCCCTGCGTTGTCACAGCGTTCTCACTGCCCTGA
ACATTTTCCGCAGGCTGAGAGTTATCTGTGCCGTCAAAGCTCAGCGAACAGCCTGTCATG
ACCGCCGCACTCAGTATAGCCACCGCAAAAATGATCTTTTTCATTCTTTGCTCCTTTATT
CGTCGCCGTACTCCTGTTTTATGTCAGCAAGCACCTCTTTTACTATGTCGTATGAATACC
CCAAACGCACAAGGGCGTTTTTTACCTTTATGTCACCCTTTTCTCCGTCAAGATATCTGA
GATACTTTCGCTCCACAAGCTCATACAGCCGCTCGTATGTACCCTCGCTGTATTCCTCCA
GAGCCTCCTCTATTATAGGCTTCGTGAGCCCTTTCTGTCTCATCTGCTGATAAGCACGGT
AATATCCGTATTTACGCACTTCCACATAAGTCCTCGCAAGCCCCTGAGCATACCGCCTGT
CATTGACCGTCCCAAGCTCCAGCATCTTATCCATTACAGCGTCGCATATCTCCTCGCTGT
AATTCTTTTCAAGCTTCTTGTAAAGCTCCACATAGGAATAGTCCCTGTAATCAAGGAGAT
ACAAAGCCCTTTCCTTAGCCTTTCTGAACTCGTTGTCAAAAACTATCTTCTCCCAAGCAG
ACTCAGGCATATCAAGTCCTGCTCTCAGACCATAGGCAGACACTATCTCGTAGTTAAGAA
AAGCCGTTTCGCCTTTCTCGAACTCTATCATATATGTGCTGCCCTTGTATTTTGAAACGC
CCGTTATTTTAAGCATTTATCAGTCACCAAGCTCGCTTATGTCAACAGGAGCGAACTCCT
CGAAGTCCTCCTCAGGCTTTGCCACAACAGACTTGTCGCTTGCCGCCTTGCGTATCTTCT
TCTCAGGCTTGTCAGCAGCCATATCCTCATTTGCACTCTGAGCCGCCGCACCTGCGTTAG
CCTTTTCTTCAAGCTTCTTGGCCTTTTTATCTTTCTGCGCCGCAAGCACAAGCTCCGCCT
GATGTTCCTTTATCTTGGCTTCTATCTCGCCCATGATATCAGGATTGTTCAGCAGGAACT
CCTTAGCGTTGTCACGTCCCTGACCAAGCTTCATATCGTTGTAGCTGAACCAAGCTCCGC
CCTTCTTAACGATATCAAGGTCTACCGCCATGTCAAGCACCTCGCCCACACGGGAGATAC
CCTTGCCGTACATGATATCGAACTCGCACTCCTTGAACGGCGGTGCTACCTTGTTCTTTA
CCACCTTGCACTTTGTTCTGTTACCAATGACCTCAGAGCCGTTCTTTATCTGCTCTCCAC
GTCTGACCTCTATTCTTACAGAAGCATAGAACTTCAAAGCACGTCCGCCTGGAGTAGTTT
CAGGGTTTCCGTACATAACACCTATCTTCTCACGGACCTGATTGATAAATATAGCCGTTG
TATTGGACTTTGCGATAACAGATGTGAGCTTTCTCATAGCCTGAGACATAAGTCTTGCAA
GCTGACCAACGTGAGTGTCGCCCATTTCGCCGTCTATCTCAGATTTTGTTACCATAGCCG
CAACAGAGTCGATAACGATACAGTCGATAGCACCTGAACGAGCCAGAGCCTCGGCTATCT
CCAAAGCCTGCTCACCACTGTCAGGCTGAGAAACAAGCATATTGTCGATATCAACGCCAA
GCTGACCTGCATAAACAGGGTCAAGAGCATGCTCAACGTCGATAAAAGCTACCTCGCCGC
CCATTTTCTGCGTTTCTGCGATAACATGAAGTGCGACCGTTGTCTTACCTGATGACTCAG
GTCCGTATATCTCAATAATTCTTCCTCTCGGCACTCCTCCAATACCAAGCGCCATATCAA
GGGTCATTGAGCCTGTCGGTATAGCCTCGATATCCATAGCCTTAGCCTCGCCAAGCTTCA
TGATCGCACCCTTGCCGAACTGCTTTTCTATATATGCTATCGCTGTGTCAAGAGCCTTTT
TCTTTTCCTCTGCGTCTGTTATTTTTACTACCGTCTTAACGGCTTCTTTTTTCTTCTTGT
CTATCGCCATTTTATATGACCTCCCTATCTTATCGGTGTTTTATCCGTATCTATATCATA
TCATACTAACTGTCCATTTGTCTGTACAGTAACCGCAATTTATCTATCTGTACAAATTTT
CGTACTATTTCTCATAAAAGCCCGAAACGCAGCGGTAAACACCGCACAAGTCTTTCCTGC
ATCTCACGTTCTTAAAGCCGTGCTGTATCATCAGCCGCATTACCTCGTCCTCCTGACCGA
TACCGATCTCAAAGAGCATAACGCCGCCGCTTTTAAGTTTTTTCTTCCACTTGCGAACTA
TCTCACGATAAAAGTCCAAGCCGTCCTCACCGCCGAAAAGAGCTTCCGCAGGCTCAAAAG
TGACCTCACGCTGTAAAGCGTCCATGTCATCTGTTGTGAGATAAGGGGGATTGCACACTA
TAAGGTCAGCCTCAGGCATATCCTCCACAAGCTTTTCGTCTGTAACGTCGCCCATGACTA
TCTCAGCCCCAGAGCCGTTCAGACTTATATTATCGCGAAGATACTCTGCCGCCTTTTCAG
ACTTCTCCACACACACTGCCCGACCGCAGTCAAGCTTCCTTTCAAGGGTGATACCAATGC
ACCCCGAGCCTGAACAAAGGTCTATAACAGTGATATCCTTCTTGCCTGCAAACATCTTCA
AAGCCGTGTCAACAATAGTTTCCGTGTCCTGACGTGGTATCAGTACGCCCTCGCCCACCT
TGAAAGGCAGACCATAAAACTCCCACTGTCCAAGGAGATACTGCAAAGGATAGCCCTCAC
AGCGACGTGTGACAATGTCGCTTATACGCTTTTCCTGCTCAGGAGTGATATTCTCCCCCT
CAGCCACATCTTCAAACACCCATGTGACCTCGCAAGCAGCGTTCTCACCAAGACCGCTCT
CCTCAAGCAGTCCCACACATTTATCAAACAGTTCTTTCCTTACCATTTGTCATCTTCCTT
ATTTTCAGGTATACAAGCTTTCAGTGCTGCGATCGCACATTCTATCTGACTTTCATCAGG
CTCGCTTGTAGTTATCCTCTGTATCCACAGACCCGGTGCAGAGATTATCTTAGTGAAAAT
ATTGTCATATTTTCCCGCAAGCCTTATAAGCTCGTAAGCAATACCCGTAACGATAGGCAG
AAGCGCTATCTTTATAACAACTCTCAGAAAAATGCTTGCCCATGATACTCTGAATATTGT
GTTTACAAAAATGCTTATAAACAGCACAAGGAAAATAAAGCTCGTTCCGCAGCGAGGGTG
AAAACGTGTGTATTTCTTCACGTTCTCCACCGTCAGCTCTTCTTCATGCTCATAGCAAGC
GATAGTCTTGTGTTCAGCACCGTGATATTCATATGTACGCCTTATATCCTTAGTAAGAGC
AGTCAAAGCCGTGTAGCCAATGAAAATAGCTATCTTCAAAATACCCTCAATAAGGTTTTT
GCCAAAAGCCGACAGGTCAATGAACTTGCTTATGAATTTAGACACCAGCGACGGCAGATA
CATAAACAGCAATATCGCCAGACCCACACCCAGCACCATAGATATCGCCGTGATGATAGG
ACCGAGCTTGTCCCCCAGCTTATCGTCCAGCCACTGTTCAAACTTGGTCTGCTCCTCCTC
ATCTTCCTCCGTCATCTGCTTCTCAGCCGACCTTGTAAGGCACTTGTAACCGTCTATAAG
AGAAGTAAGGAAGCTGAAAATACCCCTCACAAAAGGCGTTTTCCTGTACCAAGGCGTATC
TTTTCCGCCTTTTATCGCCCACTCCTCCAGGTCTATGGTGCCGTCAGGCAGGCGGCAAGC
CATAGCCGCCTTGTTGATGCCACGCATCATAACGCCCTCGATAACAGCCTGTCCACCGAT
CTTTGACTTGAATTTTTCCTTGCTTTGTGCTTTACTGCTCATTTTCTTTCCTTTCAAGGC
GGTGTGTGCGTCTACTGCACGTTGTCGTTGTTTTCGATAGGCTCAGAAGAAATAAGCTCC
ACGTCTACAGTTGCCTGATTGTCAGGCTTTTTCTTCTGCTCGATACAAGGGAGCGTTATC
ATCACTGTTGTACCTACTCCCTGCTCACTGTTTATCTCCAGCGTACCGCCATGCCGCTGA
ATGATCTCGTCTGCCACCGCAAGACCTATTCCCGAACCACGTCTTGTGTGGTTTGCCTTA
AAGAATTTCGTCTTGACCTTTGGCAGGTCATCCTTTGATATTCCCATACCCGTGTCGGAA
ATGGAAATACATACCTCATTGTCCTCCTCATAAGCCTCCACCGATACAGTGTCGCCCTTG
TTGGAGTATTTGATAGCGTTGTCCACAATATTTATGAATACCTGACGAAGCCTGTTCTTG
TCGCCGTAAACAAACGGGAGCATTTTCGGCTCGTAGTAATTGAGTGTTATACCAAGCGCC
TTGGCCCTCTCCTGATAGATAAGCACAGTTTCCCCAAGCTCCGCAAGAATATCTATAGTA
TCCATAATAAGCGTGAGTCTGTTGTCCTGTATCCTCGAAAAGTCAAGAAGCTCCTCAACC
ATTTGCGAAAGCCTCTCCGTCTCACTTGTGATGACCCTCATACCCTTCTTGAAGGTTTCC
TTGTCCTCATACATACTGGTAACAGTTTCCGTCCAGCCCCTTATAGCGGTAAGCGGAGTT
CTAAGCTCATGAGATACAGAGGATATAAACTCGTTCTTCATCTGTTCTGTATTAGAAAGC
TCCTGCGCCATGTAGTTGATAGAGTCGCAAAGCTCGCCAAGCTCGTCATTTCGTTTCTTT
TCAAGACGTTCGCTGAAATCTCCCGTAGCATACCGCCTTGTTATGCTGTTTATGCTTCTT
ATAGGCAAAACAATAGATTTGATAAAAAACATTCCCGAGAAAAACATGAGCATTATGACA
GCCACAACGATAGCCGTGATTATCATAGACATAATAAAAATCTGATGGTCGATATTTTTC
ATGGAAGACAACATTCTCAGTGCCTCATATTCGCTTCCCTTCGGGGATATGACCGACGTT
ATCGCCATGACCTTTTCCCCTGTTGACAGCTCATATATCTGTGTGCCTATTCCCGTGTCG
GACTTCTTTGCGTCCTCATAATCGGTCATGTTGTCATTCTCCGAGGGAGAGAAGCCTGAT
GATGTAACATCGACCTCACCGTCGGTCTTGATAGCCATAAGCTCTATCTTGTCTTTCTCG
TCATAGCTTTCCACAAGGGAGCGTATCTGAGAATTATAGTTAGTCTGCTCGTCACCTGAA
GCGTTCACTACCGCCGTGGTGACTATCTTCATTTTAGATGTAAGATACTGCCTTGTGGAG
CTGTAGTAATAATTCCTAACCACCACGATAAGCAGTATTTCAAGCACCACAAGTATTCCC
ACGACCACCCCGAGATTATTTCTCAGCCAGTGCTGTGTGATACTGAGTCTGCCGCTTTTT
CTTTTTTTTCCGCTCAACTGATAAAAACTCCGTTCATCATGTTTTCACAGCTCAGTTAGA
GCCGCCTGCCCACTTGTAGCCAAAGCCCCATATAGTAAGGATATACTTAGGATTAGAAGG
CTCGTCCTCTATCTTCATTCTTATTCTTCTGATATTCACGTCCACTATCTTATCGTCGCC
GTAATAGCTCTCGCCCCATATGTGATTGAGTATACTTGAACGGTCAAGTGCAGTATTCTG
ATTTTTGAAGAAATACTCCATTATCTGATACTCCACCTGTGTAAGGTCTATCTGCTCACC
GTTCTTGAAAACAGTTCTGCTCTTAAGATTAAGCGTAAATGGACCTGAAACTATCTGTGA
AGCCTCCTCAGGCTTAGAGCCTGAACGATTTACACGCCTGCAAACAGCGTCAACTCTTGC
AATAAGCTCAGAAATAGAGAACGGCTTTGTGATATAATCGTCAGCACCGCTCATAAGGCA
TGATATCTTATCCATTTCCTGTGATTTTGCCGAAAGCATGATAATGCCGATAGTGTTGCT
TTTCTCTCTTATCTTCTTGCACACCTGCATTCCGTCGATGCCGGGCATCATAATATCAAG
CAGAGCAACGTCAAAACCGCCGTCCTTTTCGTCATAGGCTTTGAGAGCGTCCTCACCGCA
GTTTACGTCAACTACCTCGTAACCGCTTCTTACAAGGTTTATGACCACAAATTCTCTAAT
TGAATCTTCGTCCTCGCAAACCAAAACTCTTTTCATTACATTTACTCCTCTCCAAGATCA
GTTTATTATGTAAAAATTATTCTGAATTTCGTCAATAGTCGGTATGAGCTTTTCACGCCT
GTCAAGAGGAAGCTTCACAAAATAATCAAGCTGACCCTTGCTGTCGATAAGCTCATATCC
GTCAGAGATATAATCCTCCGAATCATTCTTTGAAGACACAGCGATACGCATTATCTCCTC
GTTGCTCTCGTTTATATCTCCCGTGTATTTATAGAAAACAAGCTCGTTTGTGTCGCTGTC
CTTTTTCACCGTAACAGAACTGTTCCAGCGTTTTGGGAACGTTACAAAATATCCGTCAGA
TATGGCATAATAGCCTGTGTATTTTGTTTTCAGATCATAAAAATCCTCGTAAACGCTCCA
TGTAGTCATATAGAGCATTTCGTCTGCCACAGCGTTTTCATAACCCACCATAGGCGAAGT
TGACGGTATCTCCACATCACCGTCGCCGTCCATGTCCTCACTGTAGTAGCCTGCTGGTCT
TGTGCATAAAGGCAGCAGCTTTTCGCTTCTAAGCTGCATAGGATTTTGAAGTCCCGAATA
TCTGTAGTATATTATCTCCGTCTGCAATTTTCCGTCAGCAGTCAGTCCGTCAATAAAAAT
AGCACGCCTGCCGCTGTCAAGCATTCCCGTCTTTGATGACACATAAGAAGTCACATTATC
GCACATATCAACGTTCTCGCCACGGGTTATCTCATTGTTTTTCATGTTGAGCATAGAAGC
CTTTGCCGTCACCGCACCTGTATCATTATTGGTGCTTCTCTGAATGGTGATAAGCTCTAT
ATAACCATCATTGTTTATATCCAAAGGCTCCAGCACCGAATAAGTATCAAGCGCCACACG
CTTGAAATCCCCGTCGGTATAGCTGTATATCTCCATAGTCTTTTCATCATTAGTAAGATT
TTGATATCCCACAAAAACGTCCGTCTGGTTATTACTTCCCATAGGCGAGATAATGACCTG
ATCTATGTCCGTGCCTGCGCCTGCAAGCTCTTTCACAGAATACCACTTGCCGTCCTCGTC
CTTGTCGAGAATGTTCACCCTCAAGCCGTCCTCCTCAGATCCGTTTGATGTGTACTCATA
AAAGACCATAGCCTCGTCCGTAGGCTCATCGTCGATATTTGCAATAACATAAGCCGAGCG
GTATTCACCGTTTTTAGGATATTTCAGAGTTATATTACTGCCCACGCTCTCGATAAGCGC
CTGATGTATCTCGCTTTGCTCAGAGGTAAGCTTCGGGGCGTTTATAAGTCCCTCAACAGA
AAAATTCAGTGCCGAACAGCCTGTCATAGTAAGACAAGAAAGACAAACAGCAGCCAATTT
AAGATTTTTCAAGCGATCCCTCCTGATACACCAAACAAAAAAATAGAACCGGGCATATAC
CCGATTCTATTATATCATATATACAAAAATATTTCAAGCCTTTTTCCGTCCATAGGAACA
GGTAAAAATTATTTTGCTTATCTTTCGTCCAATGGGATATACTTCTTCTCACCTGAGATA
GCCTTGTATGCAGGACGGATTATCCTCTTGCCTGTTACAAGCTCTTCAAATCTGTGTGCG
CACCAGCCTGCCATTCTTGAAACAGCGAACATAGGCGTGTAAAGATCCTCAGGAATACCC
AGCATACTGTAAACAAAGCCAGAGTACATATCAACGTTAGCGCACATCGCCTTGTCACTG
CCCTTGATCTTCTTGAACAGCTCAGGAGTAAGTCTTTCCACCGTTTCAAGAAGCTTGTAT
TCTCTCTCAAACTCAGTGTTCTCAGCCATTTTCTTGGCATTCTCTCTGAGTATGACAGCT
CTAGGGTCAGACAATGTGTAAACAGCGTGACCCATGCCATAAACAAGACCTGTGTGGTCA
AAAGCTTCCTTGTTGAGTATCTTTGTAAGGAAATCAGCGATCTCGCCCTCGTCCTCCCAG
TTCTGAACGTTGTCCTTTATGCACTGGTGCATTGCCGCCACCTTAAGGTTAGCGCCACCA
TGACGTGGACCTTTCAGTGAACCGATAGCCGCAGAGTATGCAGAATAAGGATCCGTTCCG
GAAGATGTAAGCACACGGCAGGCAAAAGTTGAGTTATTTCCTCCGCCATGCTCAGCGTGG
AGCATAAGTAACAGATCAAGTATCTTAGCCTCTTCCTCAGTGAACTGTCTGTCCGGACGC
AGTGCCGACAAGATCATCTCCGCAGTAGAATGTGTAGGTATCAGAGGGTGCATGAACAAG
CTTTCACCGTCATAACAGCGTTTCTTTACCTGATAAGCCGAAACCATTATGTTAGGCAAT
TTAGAGATTATAGAGATAGCCGTAGCCATTTCATACTCAGGAGAACGATTCTCAGGGTTA
TCGTCATAAGAGTAAAGAGCCAGAATTGCTCTCGCCATCTTATTCATGATGTTCTTTGAC
GGAGCTTTAAGTATCATGTCCTCAAAGAAGTTGTCAGGGAAAGGTCTGTTTTCAGCCATC
ATTCCCTTGAACGCAGTAAGCTCCTCCCTGTTAGGCAGATCGCCCATGAGCAGCAGATAC
ACTATCTCCTCATAACCAAAACGGTTCTCCTTCTGAGCGTTGGACACCAGATCATTGATG
TTGTATCCACGGAAGATAAGCTGACCTTGAATAGGAGATTTCTCACCCTCGTTTACCACA
TATCCGTGTACGTTACAGATATTAGTAAGACCAGCCATAACACCTGTACCGTCAGAGTTT
CTCAAGCCTCTTTTTACCACATATCTGTCATAAAGCTTAGGGTCAATAGTATTGTTTGCT
ATAAACTGTTCGCATAAAAGCGACCTTGCTGCATTATTTATCATTGAATAGATCATCTCG
CTTTCAAGTATATTATAAATATAAGTTATATTATACACCTTTTTCAGATTTTTGTCAAGT
ATTAAGATAACATGTCAAATTAAAACCGCATATCTCCGCCATTTAAAAATTTGCAGTACA
AAAATTTGCCCTGTATGAATATTTGCTCCACTGCATGAATATAATATAGTACCCCAAAAA
AGAAAGGACAAACCATATGAAAGACCTGATACAGATAATGGCAGTATTTGCTGTTATCCT
TATAATAATACCGACCATAGTATTTCTTCGCCCAAACGAGTCCGCATCGAAACCTGCATT
TTCAGAAAAAGAAAAAATAGCCGTATATTTCACCGAAAGCGGCAAGACCGAAGACTTCAC
CCTTGAAGAATATATGATAGGCTCAGTGCTTGCACAAATGCCTGCGGACTTTGACGAAGA
AGCCCTGAAAGCGCAAGCCGTCCTCGCCCATACCTACATATGCCGCCGACAGCTCTCCGA
AGCCCAGTCGCCTACTCCCGCCTTAAAAGGCGCACTCATCAGCGATGACAGCACCCTCTA
CCAAAGCTTTTTCACCCTGAAAGCCGCCAAAGAATATTACGGCAACGACTATGAAAAAGC
CTACAAAAAAGTTAGATCTGCCGTCAATTCCGTCAAGAACGATATCCTCACCTATGAAGG
CGAACCGATAATCGTCGCCTTTCACGCCGCTTCAAACGGTCATACCCAATCCGCCAAAAA
CGCATGGGGAGAAGATATCCCATATCTTCTGTCAGTAGACAGCTCCGCTGACAAAGACCT
TGTCGCCACAGAATGTACCCAGACACTCACCGCCAAGGATTTTCAAGACAAGCTTCTTGA
CCGCTTCCCAGATATTAATTTCACTCCCCTCGCCAATGCTGATAGTTGGCTCAAAACAAA
AACAGACGGCATAGGCTATGTAACGAACCTGACCGTCTGTGGCTATGATATACAGCCCAA
CACATTCTGCGATATCCTTGATATCTCCTCGCCATGTTTCGAGTTCACCTTTGCCAATAC
AAAATTCACTTTCACCTCTCACGGCTTCGGACACCTCGTAGGAATGAGCCAGTATGGTGC
AAACGCCATGGCAGAAAAAGGCTCAGACTACAAAGCCATTTTGACCCACTATTTCACAGA
TACAAAGCTGCAAAAATCTACTGAGCTGGCACAACTGCAATAAACACAAGGTCGCTGTCG
CCGTCATTGATAAAGCTATGCTCATGACCGTCGGGACAGTAATGGAAATCTCCTGCCGAC
AGTCTTTCCTCACCGCCGTCATAAAGCATTTTGCCGCTGCCCTCAAGAACATATATCATC
TCGCAGTTGCCCTCATGTCTGTGCAGACCGATAGAAGCCCCCGGCACGAGCCTGCCTTTC
ATCATCTTGTTCTTTCCGTCAGAATAAGCCCTGCTTGCAAAGCTTTTCTCGCCGCCCTTG
AAATTCGGTGCAAGGCTCTCTTTAATATCATCAAAAACTATACGCATAAAAAAACACCTC
CGCAGTTTATAAATCAATTATACCACTACCTCGATAAAAAAGCAATAAAAAAAGACCTGT
CCCGAAAGACAGGTCTTTAATTATTCTAAGTAAGAATTATCTGAATTACAGATTACTTTC
TCTTCTTAGTAGCAACTACAGCAGCACCAGCAAGTGCAACACCTACAGCAGCAAGAGCAG
CAGCGCCTGTGCTTGGGTTTGTGTTAGATGCGTTGTTAGCAGCCTTAGAAGATGTAGCAG
CAGAGTTAGTCTTAGAATCTGTAGAATCTACGAGAATAACCTTTGACTCGTCAGAATCTG
TTGAATCTGTTGACTCTGTTGAATCAGCTGTTGACTCAGAAGAAGCTGGAGCGTCCTTAA
GTGTAAGAGCCTTTACGCTTGTAACCTTAGCTGCGAAAGGAATATCGTCATCTGTTGCAG
CCTCGAATGCAGACTGAAGATCAAGGAAAAGATCACCGTCTACTGTGAGTGGCTCGTCAA
ACTTGAGCAGGAATGTGTATGAGCCGTCAGCGTTAACTGTTACAGCCTCTGTTGAGCAAC
CCTTGTTAGCTGCGTTGCCCTCGCCCCAGTACTGAGGACCATTGTCTGAGAAGATAGCGA
AGTTGATAGCGAAATCAACAGGATCTGTGATAGCATCAAATTCAGCTGTTACAGCAATAG
CGTCAACGCCCTCGAAATCAGCAGGTGTGATGAGCTTGTCAACGTCTTCGCCCCAAGGAT
TGTTAACGTTAACTCTTACCTTACCAGTGTCAACCTTAGCCTTACCATTGCCTGCGAGTG
TAACTTCTGTAGCATCATATGCGCTGAGGTCAACAGAGTTTCCGCCCTGTTCCTTGTCAG
ACTCTACAACAAGGAGAGGATTGCCGTCCTTGTCAAGAAGTGTGAAAGCATTGAATGTGA
AGTCCTCTGTAGTCCAGTTCTGAAGCCATACCTGAGCATATGTATCTGTATCAGCAAATA
CAGGATCTGTTCCCTTCAGAACAAAATCATAAGAACCGTCAGCAGCCTTAACGCCTGTTA
CGTCCTTAGCACCCTCCTGGAATGACCACTCTTTTGAAGCCCAACCAGTTGACTCAGAGT
TGTAACCAAGTCCACCGCCTATCCAGTCTCCAGCCTCGATCTTTGCAGCTGAGTCTGCAC
CAACTGTTACATTAACATCAATACCGCAAACATCTGAAAGCTTAACGTTTGTTCCTGTAA
GAACACCTGTCTTTGTAACAACACCGTCATCGTCCTTCTCATCAATGAGAGAAACAGTAC
CTCCAGTGAGGTCTGCCTTAACAGTAGCTGTTTCATCAGCAAATGCTGCGAGTGACATCA
TTGATGCAGCAAGAGCAGCAGCTGACATACCAGCGAGAATCTTAGAGATTTTCATTTGTT
TTTCCTCCATTTTTATTAATAATTTTTTAGATACATATTGAGCGATATCTCCTCAACATA
CACCCTGTCTTTATTGTAACACACATTTACAAGTATTTCAATAAACGTTTTTCACAAATT
AACCACATATCTTTAGCCATTTTTCACAAATCTGTATATTATTTTTGCTATATATAACCA
GATACGTTGCCATAGTATGCACAAGCATTTCACATAGCGTTAATATTTTTATATTTATTC
AGATTTTGTTGTAATCGTATTCAGCCTTTCACGCTCTCTTTTTGAGAAGATACAGCCGCA
GTAATCCTGCCTGTAAAGCCCGTATTCTGCTGAAAGCTGAATGGAACGCTTGTAGCCCTC
ACGCTTCTTGAAATCCGCAGGAAGAGCCTTTACATCATATATCTCACCAAGCTCCTCAGA
TATCTCGTTGAGCTTCTGAGCATTCTTGTAGGGTGAAATAGACAGCGTCGTGGTAAAATA
ATCCGCACCAAGCTCCTTTGCAAGCTGAGCCGTCCGTTCAAGCCTGAGCCTGTAACAGCG
AAAGCACCGCTCTCCGCCCTCAGGTATATCCTCAAAGCCCTTAACAGCCTGAAAAAACTC
ACCCTCGTCATACCCACGCTCCACGAACGTAACAGGATTTTTCATAGGCATTTGTGCTAT
AAGCCTTTGAAGCTCCGCCACACGCTTTTCGTACTCCTCACGGGGATAAATGTTCGGATT
GTAGTAAAACACAGTTATCTTAAAATACTGCGACAGATATTCAAGCACATAAGAAGAACA
CGGCGCACAACAGCTATGCAAAAGCAAAGTCGGCACTTCGCCCTTTTCTTCGTGTTTTTT
TATAATGCCCTCCAGCATTTTCTGATAATTTACCTTCTGCATTCCTGCCGCTCCCTTTTC
GCAAAAAAATCGTACCTGACACACTTCCGTAGGGGCTGGCGTCCTCGACAGCCCATTCCC
ATTGTCTTTGCACCCCTACAGTATCATACTATATTATATAGTATAGCACATTTCCGCAAA
TTCCGCAACATGTCAGATCTTCACCTTGAACTTATTTGCACAGTTAGGGCATTTCACAGT
ATGTTCACCCTTTACCTTTGGAAGCCTTAACGTCTTTTTGCATACACCGCACTTTATATA
AACATGGGTCTTTCTGTCAGCGAACTTTCTCTTCCAGAATGAAAATTTCCTGCCAATTCC
CCCGAAAGCCCTCTCAAACTTCATGTTCTCCTCGTATCGCTTCTGGCAGTTTCTTGACAT
CGCCCTCACCACTGCCAGCACCAGCACAGCGTATACCATAAGCTGTAAAATAAGCGACCT
TACAAACAAATTTGCCGCACTAAGCACCACAGCCACTCCGCAAATGCCGTAAAAAAGCTT
GTCTATACCATATCTGCCCTGAAAAAATCTCGCTACCTTATACATAAATCCGTTCATAAG
CTTTTACCTCTTTTCTTTTTTATATTATAAATAGTACACCCGAAATTTAAACTGACTATT
AACTTTTATCAAATTTCACCTACCTTTCACAAAACTTTCAGCGTTCACCCTCAAACAGTG
AACGGCATATACTGAAGTGTATTCGTAAAAGCGTATACGGACAAGTACAGCATAAAGGAG
CAACAAAAATGAAAAAGAGTCTTATAGCCATGACTTCCATAACCTATGCAATGAAAGCAA
AAAACTTGCTGAACAGTTTAAAATACTACTGCGAAATACAGCGCACCCCGAAGGATCTTG
GCACAGGCTGCGGCTACTCCATAGCCGTCACCGCACCCCCGGAAGAAATAACCGCCATAC
TTGAAAAAGAGCGCATACCATTCAGAAACGTGATATTCGAGCAAAAGAGGTGAGAAAAAT
AAACACCCGAAGCATAATAAACTTTGATAACTCAGCCACCACCTACCCCAAGCCCCCTGC
CGTAGCAAAAGCCGTTGCTCAGGCAGTAGAACGCTATGGTGGCAACCCGGGCAGAAGCGG
TCACAAGCTTTCCATGCGAGTGTCTGAAAAGATATTCACCGTCAGACAGCAGGCGGCAGA
AATGTTTGGAGCACAGACCGAGAACGTGGCTTTCACCGCCAACTGTACCCATGCTCTTAA
CATGGCGATAAAAGGTGTCATGCAGTACGGCGGTCATATGATAATCTCAGACCACGAGCA
TAACGCAGTAGCAAGACCCGTCTATGCCCTTTCAAAAACAAGAGGCGTGAAATATTCTAT
TGCCCGAACAGGGGAAACAGACAGCGAAACAGTAGAAAACTTCCGCCGCCTTATAACCCC
CGAAACTAAGTGTATCTGCTGTACAGTGGCTTCAAACGTCACAGGCAGGCTCATGCCATA
CCGTGAATTAGCCGCACTCTGCAAAGCCCACGGCATATGCTTTATAGCCGACGGCGCACA
AGCCTGCGGGCTTTTGGAGCTTCCTCTCTCAGACGGCTTCAACTTTCTCTGCACCGCAGG
TCACAAAGCCCTCTACGGACCAACAGGCACAGGACTTCTTATCTCAGACGGCGAGTATTC
TCTGTCTACCATAATCGAGGGTGGCACAGGTGCGACCTCCGCCCTGCTTGAACAGACTCC
TTTCCTCCCCGAAAAGCTTGAAAGCGGCACAATTAACACAGTGGGCATAATCGGTCTTGG
CGAGGGGCTAACGTTTGTCCGCCAAAAGACCCCTGCCGTAATAAAAGCCCACGAAGAAAA
GCTCTGCCGACAGCTCTACGAACAGCTTTCAGACATAGACAAAATAAAGTTCTATGAAGC
AGACCAAAAGAAAGTCCCCATACTTTCATTTAACATCGGTGATATCCCTTCCGCTGAGAT
CGCCTCCTATCTCAGCGAAAAAGGATTCGCCCTCCGTGGAGGACTTCAGTGTGCCGCCGT
CACCCATACCACCCTCGGCACAATAGAGCAAGGCACAGTGCGTTTCTCACCCTCTGCATT
CAGTACCCCTCAGCAGGTAACAGCACTTTCACGAACAATAAAAATATTTGCCGCAAATAA
CTAAGCATAAGTGGCAGGTCTGATGTAAAATATCACGTCCTGCCGCTCATTCTATTGCAA
AAAGCACCTTTAGGTGCTATAATAAAGCATGAGCAAACAATTTTTCACGAAAGAAAGTGG
TATTATGTGGTTCGTGTTTGCGCTTCTCTCCGCTGTTTTCGCAGCGCTCACCTCTGTACT
TGCAAAGGTCGGCATTGAAGGAGTAAACTCAAATCTTGCCACCGCACTGCGTACCTGCGT
TGTGCTTGCTATGGCATGGCTCATGGTGTTCATCACCCACACACAAAGCGGCATAGGCTC
TATAGGCAGAAAAAGCTGGGTATTCCTTATCCTTTCAGGACTTGCAACAGGTGCTTCGTG
GCTATGCTATTATAAGGCTATCCAAATGGGCAGCGTTTCAAAGGTCGCCCCCATAGACAA
GCTCAGCGTTGTCATCACACTTATCCTTGCAGTGATATTTCTCCACGAGGACTTCACAGT
AAGATCAGCCATAGGTGCGGTGCTAATCACTGCGGGCACAGTATTAATGGTACTATAAGG
AGAACGCCATGATAATAAGAACAGTTACCGAGAAGGACGCTCACGAACTTCTTGAAATAT
ACCGTCCCTACGTTGAAGACACCGCCATAACATTCGAGTATGACGTCCCCTCTGTGGAGG
AGTTTTCCGACTGGATCCGCCGCATATCCGCAAATTATCCATACATAGCCGCAGTAGAAA
ACGGCAAAATAGCAGGCTACGCCTATGCAGGTGTTTTCAAAAACAGAGCCGCCTATGATT
GGTCGGTCGAAGTCACAGTTTATGTAAAAAAAGGACTTCACCGCAAAGGCATAGGTGCAA
AACTCTACTCCGCCCTTGAAAAGCTCCTTGCGGCACAGCATATAACAAACCTCTATGCCT
GCGTCGCCTATCCCGAAAAAGAAGACGAGTATCTCACCTTTGACAGCGTAAAGTTCCATG
AAAAAATGGGCTATACTATAATAGGTACGTTCCATAGATGTGCCTTTAAGTTCAACAAGT
GCTATCATATGGTTTGGCTCGAAAAAATACTCACCCAGACCGATATCACCCCTCTGCCCG
TTATCCCATTTTCCAAACTCGATAAAGCCTTAATTAACAAAATAGTTCTTGAATAAAGGC
AGAAAATATGATAAAATAATGTCATTCTGTCTGTTAAGGAGCGTAAAAATGGATCTTCAG
GAATTAAGAAATGAAATAAACGATATAGACAGCCAGCTTCAGGAGCTTTTCAATAAGCGT
ATGCAGATAAGCTTCAAGGTGGCTGAGTATAAGATAGCAAACAATATGCCTGTTTTTCAG
AGCAAGCGTGAAAACGAGATACTTGACCATGTAACAGAAAGCTCACCAAAGGGCTTGGAA
AGTGCGTCAAGAGTGTTCTTCCAAAACATCATGGATATTTCAAAGTGCCGTCAGTATCAG
GAGTTTTTTGCAGACTCAGATAAGATAGGGTACAAAAAGTTAGACTTAACAGGTCATAAG
ACCGTCGCCGTCCCAGGTACAGTGGGCTCATATTCACATATAGCCTGCAAGCAGATATTC
AGCGACTTTGAGCCAATGTTCTTTGAAGATTTTGAGGACGTTTTTTCATCAGTTGAAAAC
GGCTCAGCGGATTTCGGCATACTTCCCATAGCAAATTCCACCGCAGGCTCAGTTGGTCAG
ACCTACGAGCTTATGAAAAAGCATGACTTCAAGATATGCGCAGCAACTAAGGTAAAGATC
TCCCACTGCCTTGCCGTAAAAAAAGGCACACGCTTTGAGGATATCAAAATAGTCTATTCC
CACGAGCAGGCGCTCAGCCAGTGTTCTGAGTTTCTTTCTCAGAACGGACTTAAAAGCCAT
AAATACGCAAATACTGCCCTTGCGGCGTGCTACATAAAAGAAAGCAATGAACCGTATGCG
GCTATCTGCTCAGAAGCCTGCGCACAGCAGAACGATCTTGAGATACTCAGGCATAATATA
GCCAACGCCGCCGAGAATTACACAAAATTTATTCTCATTTCAAAGGAGACTCTCTGCTCG
GAAAATGCTGACATCGTGTCAGTGTCCTTGGCACTGCCACATACCTCATCTGCACTTTAC
AGACTTCTCACCAAATTCTCCGTGGCAGGTCTTAACCTTTCCATGATAGAGAGCCGCCCT
ATCGCAAACACCGATTTTGACGTTGTTTTCTATCTTGATTTTGAGGGAGCAATAACCTCT
CCTGACGTGGCAAAGCTCATGAGCGAGCTTAATTCAGAGCTTTCATATTTCAAATTTTTA
GGTAACTACGAGGAAATATAACAGTACGATTTTTAGGACAGGAGGAACAAAAATGCGTAT
AGGACACGGCTATGACGTCCACAGACTGACCGAGGGCAGAAAGCTCATTCTCGGCGGCGT
GGATATACCATATGAAAAAGGACTTTTAGGACATTCCGATGCAGACGTCCTTGCCCATGC
CATAATGGATTCCATACTTGGTGCATTGGCACTGGGAGATATCGGCAAGCTTTTCCCCGA
TAATGACCCCGACTATGAGGGTGCAGACAGTATGAAGCTCATGGAAAAAGTCATAAGCGT
TATGACCGAAAAAGGCTGGAAAATAGGCAATATAGACTCCACCATCTGCGCACAGAAGCC
GAAGCTTGCCACCTATATCACCTCCATGCGGGAGCGTATAGCAGAAGCCTGCGGCTGCGA
TATTTCACAGATATCAGTTAAAGCCACCACCGAAGAAAAACTAGGCTTCACAGGCGAGGA
ACTAGGCATATCCGCCACCGCGGTCTGCCTGCTTGAAAAAATTTGATACAAAACCAAAAG
GACTGCTGTCTTAAACCACAGCAGTCCTTTTTATTGCTACTTTGCCTTATGCGCAACTCC
GTCATTGTCAATGTTATATCCGTCAACAGTAGTGTTTATGAGCATCATGCCGTAATCATT
GAAATAATATCGCTTTCCGCCTATCTTCTTCCAACCTGTCACAACAGTGCCGTTCTTGTT
GTTGTAGAACTTCTGCCCACGCCAGCTTACCCAGCCGGACTTTAGATATCCGTCCTCACC
GAAGTTGTAATACTTGTAGTCAATGTACACAGGACCTCTCAACGCAACACCATTCTGCAA
GAAATATTTCTTTCCTGCAATAGTCGTCCATTCATTCTGCAAAACATGATCGCTGTCAAA
ATAAAACTCCGTTCCGTCTATTTCTCTCCAGCCTGAAACTGCCTTGCCATCGCCGTCAAA
ATAATAGGTCTTGTCACCGGCTGTTACCCACTTGTCTTTCTGAGCGCCGTTCTTGTCAAT
GTAGTAAAGCCCCGAATCATCACTGAACAGCCCCTTTGAAAGCTTGCCGTCATTGTCAAA
ATGATACAGCTTGTCTTCAATAGTGTGCCAACCTGTAAGTGCAGCCTCGTCCTCACCAAT
GTAGTAAATTTTTCCCTTTGAAGTAACAAACTCCGACTTAGCCCAAGAGCCGTCCTCTTT
CTTGAACTTCCATTCAGCGTCTATTTTAACGATCCCGTCTGCAAGTACGCCCTCGTTTGA
GAAGGTGTATTTCTTGTCCCCGTCCTCCTCAAATTCGCCAACAGCCGCCGCACCTGTCAG
ACCAAAATAATATCTCTTTCCGTCAATGGTCTTCCAGCCTGTAGCCTTCTTGCCGGTTTC
CTCATCAAAGTAGAAGTAATAGCCGTTTATTTTATGAAATCCAGTGCAAAGAGTGTGATC
AGAGTAGAAATAATACTGATAGAACACCGCCCCGCCGAACTTTTCATAAACCTTTCTGTC
ATAAGCATTGAATGTCTTTTCACCGAATTTGTCCGCAAGCTCCTCAAGCTTTTGGGTCTC
TTTTTCGTCAGGCTTCTCGTCCTTTTTGTAATCGTCCTTCTCAAACTTCACAAGCTTTGA
TACATTGGATTTGAACTCTTTTATTTTCTTTTTTTCATCATCAGTGTACTGATCCGTATT
CGTCCAACCTGTTGCCGCCACATGGGTCGTTTTGTCAAAATAGTAAGTATCTTCGTCAAT
ATCCTCCCAGCCGTCAGCCACAACGCCGCCTCTGCCGAAGTAATAAACATTTCCGCCTAT
CTCGTTCCAGCCGGAGAGGAGTCTATTTTTCTTATCAAAGTAATAATACTTGTCCTTGAT
CTTGGTAAAGCCCTTGCCTGCAGAGCCGTCGCCCTTGAAATAATACTTCTCAGGCGGTTC
TTCATACCAGCCCTTAGTCATTTTACCGTCATCAGCAAAATGATATCTGTTCTTGTCAAT
TGTTATCCAGCCCTTGACCATTTCACAGCTATCATTGAAATAATAGCTCTCACCGTCTAT
CTCCGCAAAGCCCTGAGCGCAAGCCCCTGTAGCTTCATCAGAATAATAATACTTCTTTTC
AAGCTCCATCCAGCCCTTGTGAACAGCACCGCTCTCAGAAAAATAATACTTTTTTCCGTC
AATGTCCTGCCAGCCTGTGGCCATGTGACCGTCGTCATCATCAAAATAGTATATCTTGCC
CTCTATCTCAACAAAGCCCTTAGCCATCTCACCGCTCTTGAGAAAATAATACTGAACATT
GTTTATCTTTGCCCAGCCTGTCACACGCTTGCCACTCTCGTCATAGTAATAACCGCCGTC
GCTGTCAAAACCCGTGTCAGGGAAGCCGTGATCGTCAAAGTAGTATTCACCGCCGTTTAT
CTCGCAAAGGCCCGTCCTGAAAATGCCAGACTCCTCAGAGAAATAGTATTCCTCTCCCTT
TATTTTCATTTTTCCACGCTGAACAACACCGTCCTTGACATAGTAAGTGTCCCCACGATA
CTTATGCCAGCCGTCAGCCATAGCGTTGCCCTTGTCGTCAAAAAGATAGCAGGTGTTGTC
TATTATCTGATAGCCAAGCGCCTTTTCGCCCGTCTCCTTGACAATATAATAAGTCGAGCC
GTCATGGGTGTGCCAGCCCGAAGCATAATAAGCGCCGTAGTATAAATATCCGCCAAAGCC
TGCTCCCATAACGATAGTGCAAGCTGCAGCCGCAGCGATCATTTTTTTCTTATCGCTTTT
CAGCACCTCATTATATCTGTTGCAAAAATCATTGCCCTCATTGCTGTTTATACTCATAAA
GATCCTTCCTGAATTTACACAGTTCTAGTTAGTACAATTATATCACAACAAAATAATAAT
TTCAATACCGCCGCCCCAATTTTCACACCCCTCACACATAAAAAGCTGCACAGTCCAAAT
AACTGTACAGCTCATAGAATAAATACCCAAGATAAATGTGCCGTCGAGGACTCCAGCCCC
TACAATCTCTCATGACCGCAATTTATCTGTAGTGGCGAACAACATTCGCCTGTCCACCCC
CACAACATCTCAGATATACCACGACCCCCACGCCCAAAGCTTTCTCGCCCTCTCCTTTGT
CTATTCTGACAGATAAATTACTCATTTCTTACATCACAATACTTGCGTTCATACAGATAA
TATGTTATAATATATAATGTATATTTATAAATCTAAAGGAGGCTTATTTATGGATCAGCT
TATAAAATTACTGAAAAACAACGCCCGTATCACAAACAGCGAGCTTGCCGTTCTTCTCGA
TAAGTCGGAAGAGCAGGTTGCAGCGGATATCGCCAAGCTTGAAGCAGACGGCGTAATAAA
GGGCTATTCCGCGATCGTTGACGAAAGTGCCTATGACCCTAATTCAGTTTTCGCTCTTAT
AGAACTTAAAGTCACCCCACAGTCACAGTCAGGCTTTGACGAGATAGCAAACCAGATCGC
AAGCTATGAGCAGGTGGAATCCGTCCGCCTTATGTCAGGTGCTTATGATATAATCGTTGC
CGTGAACGGTGCAAACATCAGGGATATCTCACAGTTTGTTTCCCAAAGACTTGCAACTAT
CGACGCTGTCCAGTCCACCGCCACACACTTCGTGCTAAAGGTCTATAAAGACAACGGCAT
CATGATAAGCTCAGATGATAAAGACGAAAGAGGTTTGATCTCCCCATGATAGATTATAAT
AAAGTGCTTTGCCCTGCCATAAAGGAAATGAAGCCCTCAGGTATCAGAAAATTTTTCGAT
ATCGCACAGCAGCTGGAGGGCGTTATCTCCCTTGGCGTTGGCGAGCCTGACTTCAAAACT
CCGTGGCTAATACGTCAGGAGGCTATCTCTACCCTTGAAAAAGGCAAGACCTGCTATACC
GCAAACGCAGGTCTGATCGCTCTCCGTGAAGAGATAGCCAAGTATTTTCAGCGTACTATC
CACACAAGCTATGACCCTAATAAGGAAATAATCGTCACTGTTGGCGGCTCTGAAGCTATC
GACCTTACCATAAGATGCCTTGTCCAACCCGGCGATGAAGTCCTTATAGTCGAACCGTCC
TTTGTCTGTTATCGTCCTATCGTCTCCCTGTGCGGCGGCGTTCCAGTGGTCATAGAAACA
AAGGAAGAAAACGAGTTCCGACTCACAGCAGACGAGCTTCGTGAAAAAATAACCGACAAA
ACCAAGCTCCTCGTCCTGCCTTATCCTAATAACCCAACGGGTGCGATAATGCGCCGTGAA
GATCTCGAAGCTGTCGCAAAGGTGCTTAAAGATACCAATATCATGATAGCCTCAGACGAG
ATATATTCCGAGCTTACATATTCAGGCAAGCATTGCTCTATCGCAGAAATAGAGGGTATG
CGTGAGCGTACTATCGTCATAAACGGCTTTTCCAAAAGCTTTGCAATGACAGGCTGGCGG
CTTGGCTTCCTTGGCGGACCAAAAGAGATAGTGTCCCAAATGCTCAAGCTTCATCAGTAT
GCTATCATGTCCTCCCCTACTGTCAGCCAGTATGCCGCTATCGTCGCCATGCACAGTTGT
CAGAAGGATATAGATGCCATGCGTAACGAGTATAATATCCGCCGTCGCTTTGTGGTGGAT
TCTTTCAATAAGCTTGGTCTTAAATGCTTTGCACCACAAGGCGCATTCTATGTTTTCCCT
TGTATCAAAAGCACAGGCATGACAAGCACCGACTTCTGCGAAAAGCTTGTTTACACCAAA
AAGGTAGCCGTCGTGCCGGGAGATGCTTTCGGCGAGTGCGGAGAGGGCTATGTGCGTGTC
TCCTACGCCTATTCCCTTAACCACCTGAGAGAGGCTATCAAACGTATCGGAGAATTTTTA
GAGGATATCAAAAATGGTAACGTGCAGTAATTTAAAAATAAAAGCCTACGGAAAAATAAA
TCTTGCATTGGATATCGTTGGTAAACGTGATGACGGCTACCATATGCTAAATACTGTCAT
GCAGTCAGTGTCCTGCTTCGACCTCCTGGACTTCACCCTCTCTGAGGGCGAGGGCATAGA
GCTTACCTGCAAACTTGACAGCTTTCCAAAGGGCGAGGATAATATCATCACAAAAGCCTA
CCATGCCTTTGCCGACTTCACCCATGTTGACTTCGGCTGTAAAATAACAGTGAATGTGGA
GAAAAACCTCCCCTCACAAGCCGGCATGGGCGGAGGAAGTGCAGACGCCGCCGCTACCCT
TAGAGCCTTGGACTTCATGTTTGATACAAGGCTCACCGATGAACAGCTCTGCTCCATAGG
CGTGGCTCTGGGTGCAGACGTGCCTTTCTGTATTACAGGCGGCACAAGGCTCTGTCAGGG
CGTTGGCGAAATAATGAGCAACCTGCCCTCACCCGACTGCGCTTTCGTCATAATAAAACC
AGACGTGGGTATCTCCACCCCCGAAGCTTTCAAAAAATATGACAGCATTTCAAACCCAAA
ACGCTGTAATATGGACGTCCTGCTGAGATATATCGGCGGCGGAAAGCTTTTCGGCATATG
CTCAAACCTTTTCAATGTGCTGGAATATGCCGCCGACCGTGAGGAGATAACTCATGCAGT
GCAGGAGCTTAAAAACAGCGGAGCTCTCTCCGCCCTTATGACAGGAAGCGGCTCAGCCGT
TTTTGGAATTTTCCCCGATATCGCTTCCGCACAAACAGCCGCAGAAAAGCTGTCAGGCTG
GAGCTATAAGTGCGTTTGTCAGCCTGTAAAACAGGGCTGGGAATTTGTATATTAATGAGG
TGAAATAATTGAGCAGAAATAAATGCAGAATTTGCGGATACCACTTTAAAAGCGATGATG
AGATAATTTGTCCTGAGTGCTTCACAGCCCGTGACGAGGATATAAGCTGTAACAGCCTTT
CAGATGACCTGCACTCTCATGATCTCCGTGCCGATAACGAGCAGGACGGCTGGTTCGGTC
AGTCTGAAAATGACACCTTCAAAGAAGAAAAGAACGATTTCGTTTCCGAGGAACGTAAAG
AGGAAGCAAGGGACGAGAATTTCCAAAGCACCTATACCCCACCTAAAAACCCGACCCCTC
CCCCAAGCTATTCAAATTCAAGAGCCGAAAAGCTTGCCGCCCTCAATAACTACAGCCAAC
AGCGTACAAGCTATAACCGCCCAAACAACAGCTCCTATAGCTTCAACGCCACTAACATAA
ACCACTCTAACAAAAAGAATGGCGGCAAAGGCTGTGCCACCGCCGTTGTGGTCATAATAA
TCCTTATGGCTATCCTCCCAACTATCATAGGCTTTGTCTCATCAAAAATAATTTCAAGCA
[truncated: 9,190,631 more chars]
