# Supplementary material for: Clades of huge phages from across Earth’s ecosystems
Source: Nature. 2020 Feb 12;578(7795):425–31. doi: 10.1038/s41586-020-2007-4 (PMC7162821; doi:10.1038/s41586-020-2007-4)
Supplement: Supplementary file 5 — Supplementary Data: Genbank files of all phage, plasmid, and unknown sequences in this study; major capsid, terminase, tRNA synthetase, Cas9, rpS21, 1-6 helicases, and Cas4-like phylogenetic trees; dendrogram of protein clustering; alignments of Cas gene catalytic residues; protein sequences of new Cas12 and Cas14 subtypes; bacterial sequences that target phage, plasmid, and unknown sequences using CRISPR. [file 41586_2020_2007_MOESM5_ESM.zip › combined-1/cas4-like_tree.nwk]

(((((((((((((((gi_18893972_gb_AAL81917.1__hypothetical_protein_PF1793__Pyrococcus_furiosus_DSM_3638_:0.2334105072,gi_3258178_dbj_BAA30861.1__217aa_long_hypothetical_protein__Pyrococcus_horikoshii_OT3_:0.3309676224):0.0092274011[32],(gi_388250392_gb_AFK23245.1__putative_CRISPR-associated_protein_Cas4__Pyrococcus_sp._ST04_:0.1008574848,gi_1001992831_gb_AMM54432.1__CRISPR-associated_protein_Cas4__Pyrococcus_kukulkanii_:0.1336778391):0.0548237318[58]):0.2401698203[98],gi_334899610_gb_AEH23878.1__CRISPR-associated_protein_Cas4__Pyrococcus_yayanosii_CH1_:0.1282350165):0.2538972523[67],((gi_242266032_gb_ACS90714.1__Predicted_exonuclease__RecB_family__Thermococcus_sibiricus_MM_739_:0.1162647522,gi_374741435_gb_EHR77859.1__CRISPR-associated_protein_Cas4__Thermococcus_litoralis_DSM_5473_:0.1004701502):0.0721454123[96],(gi_315183585_gb_ADT83770.1__hypothetical_protein_TERMP_00793__Thermococcus_barophilus_MP_:0.0287769002,gi_573024570_gb_AHF80104.1__CRISPR-associated_Cas4_family_protein__Thermococcus_paralvinellae_:0.0393007469):0.0955031227[99]):0.0688983483[71]):0.1032038106[25],gi_212008852_gb_ACJ16234.1__predicted_exonuclease__Thermococcus_onnurineus_NA1_:0.0474590614):0.1145259400[26],(gi_589909551_gb_AHL22600.1__RecB_family_exonuclease__Thermococcus_nautili_:0.0949165750,(gi_744794350_gb_AJC71929.1__CRISPR-associated_protein_Cas4__Thermococcus_guaymasensis_DSM_11113_:0.0264869111,gi_214033825_gb_EEB74651.1__CRISPR-associated_protein_Cas4__Thermococcus_sp._AM4_:0.0284578717):0.1105095174[99]):0.0545045737[62]):0.0390994397[23],gi_390520400_gb_AFL96132.1__CRISPR-associated_Cas4_family_protein_1__Thermococcus_cleftensis_:0.0657433479):0.0000029817[10],gi_340808985_gb_AEK72142.1__predicted_exonuclease__Thermococcus_sp._4557_:0.0575940350):1.2575551850[99],(gi_327317021_gb_AEA47637.1__hypothetical_protein_Arcve_1637__Archaeoglobus_veneficus_SNP6_:1.2178400617,gi_484591989_gb_AGK60632.1__RecB_family_exonuclease__Archaeoglobus_sulfaticallidus_PM70-1_:0.7787264186):1.1831105880[100]):0.3238387333[90],(gi_296852344_gb_ADH65357.1__hypothetical_protein_Mesil_3564__plasmid___Meiothermus_silvanus_DSM_9946_:1.0715478806,(((gwe1_scaffold_7_prodigal-single_38:0.0000000000,gwf1_scaffold_7_prodigal-single_69:0.0000000000):0.0000000000,gwf2_scaffold_32_prodigal-single_115:0.0000000000):0.0000027817,gwe2_scaffold_24_prodigal-single_38:0.0000025941):0.8438164922[100]):0.5358834446[97]):0.2201376492[63],((gi_227456412_gb_ACP35099.1__conserved_hypothetical_protein__Sulfolobus_islandicus_L.S.2.15_:0.3793856658,gi_329567707_gb_AEB95812.1__conserved_hypothetical_protein__Metallosphaera_cuprina_Ar-4_:0.3403640630):0.7016916825[100],(gi_344322864_gb_AEN07717.1__hypothetical_protein_Halar_0471__plasmid___halophilic_archaeon_DL31_:0.3202611784,((gi_822661545_gb_AKH97369.1__hypothetical_protein_HLASF_0877__Halanaeroarchaeum_sulfurireducens_:0.7268266620,(gi_452083066_emb_CCQ36349.1__uncharacterized_protein_Nmlp_2170__Natronomonas_moolapensis_8.8.11_:0.4234448980,gi_528526601_emb_CCQ33890.1__conserved_hypothetical_protein__Halorhabdus_tiamatea_SARL4B_:0.3410906024):0.1621887405[95]):0.1313557812[93],gi_822661690_gb_AKH97514.1__hypothetical_protein_HLASF_1025__Halanaeroarchaeum_sulfurireducens_:0.4296714410):0.0430250945[63]):1.3070102290[100]):0.2985753614[80]):0.1359001313[12],((((((((gi_68566761_gb_AAY79690.1__conserved_protein__Sulfolobus_acidocaldarius_DSM_639_:0.2804955349,gi_342306696_dbj_BAK54785.1__putative_CRISPR-associated_protein_Cas4__Sulfurisphaera_tokodaii_str._7_:0.1920736102):0.1217741220[67],gi_332694469_gb_AEE93936.1__hypothetical_protein_Ahos_1052__Acidianus_hospitalis_W1_:0.5100103835):0.0694525739[47],(gi_227457576_gb_ACP36263.1__CRISPR-associated_protein_Cas4__Sulfolobus_islandicus_L.S.2.15_:0.0642059704,gi_261601626_gb_ACX91229.1__CRISPR-associated_protein_Cas4__Saccharolobus_solfataricus_98_2_:0.0561878752):0.2262062650[100]):0.1511054266[68],((gi_119525625_gb_ABL78997.1__CRISPR-associated_protein_Cas4__Thermofilum_pendens_Hrk_5_:0.3447455757,gi_530455083_gb_AGT35886.1__hypothetical_protein_N186_07740__Thermofilum_adornatus_:0.2841405810):0.5290709921[100],gi_284012526_gb_ADB58479.1__CRISPR-associated_protein_Cas4__Archaeoglobus_profundus_DSM_5631_:0.3479654375):0.1980834418[98]):0.0778297184[40],gi_304378186_gb_ADM28025.1__CRISPR-associated_protein_Cas4__Ignisphaera_aggregans_DSM_17230_:0.5736582890):0.0926915080[49],(((((gi_123978511_gb_ABM80792.1__conserved_archaeal_protein__Hyperthermus_butylicus_DSM_5456_:0.1911740936,gi_941939742_gb_ALL01720.1__CRISPR-associated_exonuclease__Cas4_family__Pyrodictium_delaneyi_:0.2037890651):0.1174435921[62],gi_343460012_gb_AEM38448.1__CRISPR-associated_protein_Cas4__Pyrolobus_fumarii_1A_:0.4351543340):0.3501503202[100],(((gi_126014912_gb_ABN70290.1__CRISPR-associated_exonuclease__Cas4_family__Staphylothermus_marinus_F1_:0.0138378095,gi_297256159_gb_ADI32368.1__CRISPR-associated_protein_Cas4__Staphylothermus_hellenicus_DSM_12710_:0.0377806981):0.3420672560[100],gi_296094430_gb_ADG90381.1__CRISPR-associated_exonuclease__Cas4_family__Thermosphaera_aggregans_DSM_11486_:0.4284652556):0.0762421912[36],(((gi_218765908_gb_ACL11307.1__CRISPR-associated_protein_Cas4__Desulfurococcus_amylolyticus_1221n_:0.0312237474,gi_390191915_gb_AFL66971.1__CRISPR-associated_exonuclease__Cas4_family__Desulfurococcus_amylolyticus_DSM_16532_:0.0220806639):0.1349693878[99],gi_319752682_gb_ADV64440.1__CRISPR-associated_protein_Cas4__Desulfurococcus_mucosus_DSM_2162_:0.2627218817):0.1974703141[99],gi_388525822_gb_AFK51020.1__CRISPR-associated_protein_Cas4__Thermogladius_calderae_1633_:0.6305292571):0.1049417030[52]):0.1702335945[78]):0.0969593454[81],gi_383796212_gb_AFH43295.1__CRISPR-associated_protein_Cas4__Fervidicoccus_fontis_Kam940_:0.5866281297):0.2416810207[96],((gi_227457288_gb_ACP35975.1__CRISPR-associated_protein_Cas4__Sulfolobus_islandicus_L.S.2.15_:0.0920208243,gi_323474706_gb_ADX85312.1__CRISPR-associated_protein_Cas4__Sulfolobus_islandicus_REY15A_:0.2950439027):0.0441411926[81],gi_15623625_dbj_BAB67612.1__putative_CRISPR-associated_protein_Cas4__Sulfurisphaera_tokodaii_str._7_:0.1065281135):0.4110621377[100]):0.0723858548[75]):0.5724683232[100],(gi_225646813_gb_ACO04998.1__conserved_hypothetical_protein__plasmid___Persephonella_marina_EX-H1_:1.2212834640,gi_818437750_gb_AKG38736.1__hypothetical_protein_MA03_04855__Thermofilum_uzonense_:1.2784209603):0.2754952770[73]):0.1600785653[65],(((gi_160340510_gb_ABX13597.1__hypothetical_protein_Nmar_1701__Nitrosopumilus_maritimus_SCM1_:0.0767346923,gi_407046905_gb_AFS81658.1__hypothetical_protein_NKOR_09035__Candidatus_Nitrosopumilus_koreensis_AR1_:0.0000024757):1.8053023540[100],((rifoxya1_full_scaffold_1_prodigal-single_293:0.0000000000,rifoxyc1_full_scaffold_27_prodigal-single_253:0.0000000000):0.0000025941,rifoxyb1_full_scaffold_31_prodigal-single_112:0.0000025941):1.6410769240[100]):0.1243203973[31],((((gi_212008424_gb_ACJ15806.1__hypothetical_protein__conserved__Thermococcus_onnurineus_NA1_:0.6911089616,gi_744794908_gb_AJC72487.1__nuclease__Thermococcus_guaymasensis_DSM_11113_:0.0289779050):0.0086232744[7],gi_700303224_gb_AIU70043.1__nuclease__Thermococcus_eurythermalis_:0.0298576199):0.0000021457[6],gi_214032371_gb_EEB73201.1__hypothetical_protein_TAM4_2058__Thermococcus_sp._AM4_:0.0289076514):1.4397688030[100],(gi_227455623_gb_ACP34310.1__hypothetical_protein_LS215_0156__Sulfolobus_islandicus_L.S.2.15_:0.1139186564,gi_227459886_gb_ACP38572.1__hypothetical_protein_M1425_1827__Sulfolobus_islandicus_M.14.25_:0.1331137885):1.5317206920[100]):0.3782424085[82]):0.0398088168[2]):0.0658566816[6]):0.3701777696[66],(((gi_68568256_gb_AAY81185.1__hypothetical_protein_Saci_1880__Sulfolobus_acidocaldarius_DSM_639_:0.6806312160,gi_323476880_gb_ADX82118.1__CRISPR-associated__crenarchaeal_family_3_protein__Sulfolobus_islandicus_HVE10_4_:0.1432943452):1.2777467480[100],gi_742685717_gb_AJB41997.1__hypothetical_protein_TCARB_0947__Thermofilum_adornatus_1505_:1.2050790348):0.4020726922[88],gi_747144231_gb_AJD92492.1__hypothetical_protein_JMA_31750__Jeotgalibacillus_malaysiensis_:1.4480990974):0.3533741670[68]):0.1834411008[83],((((gi_108461983_gb_ABF87168.1__hypothetical_protein_MXAN_1978__Myxococcus_xanthus_DK_1622_:0.0267823583,gi_891163417_gb_AKQ68102.1__hypothetical_protein_A176_005014__Myxococcus_hansupus_:0.0216964345):1.7459646850[100],(gi_563351021_gb_AHB40177.1__hypothetical_protein_P147_WWE3C00001G0234__candidate_division_WWE3_bacterium_RAAC2_WWE3_1_:1.0971953642,gi_751384946_gb_AJF60026.1__hypothetical_protein_QT03_C0001G0530__archaeon_GW2011_AR10_:1.8610491450):0.2599506987[79]):0.1886601610[75],(((((((((BML_08042016_6_5m_scaffold_1_prodigal-single_68:0.0000000000,BML_08042016_1_5m_scaffold_0_curated_closed_complete_prodigal-single_345:0.0000000000):0.0000000000,BML_08182015_6_5m_scaffold_18_prodigal-single_66:0.0000000000):0.0000000000,BML_coassembly_scaffold_41_prodigal-single_66:0.0000000000):0.0000025941,BML_08182015_1_5m_scaffold_15_prodigal-single_374:0.0000025941):0.1665045667[100],Salt_Pond_R1_B_H2O_MG_scaffold_1_prodigal-single_311:0.3582709331):0.1492166257[97],LacPavin_0818_WC50_scaffold_3810_prodigal-single_195:0.4057537186):0.4521506289[99],LacPavin_0818_WC40_scaffold_269347_prodigal-single_140:1.6223163637):0.3194096337[90],((FFC_09252017_16_scaffold_2_prodigal-single_147:0.4469098103,SCNpilot_BF_INOC_scaffold_63_prodigal-single_30:0.4385954227):0.2662870092[94],Salt_Pond_R2_restored_H2O_MG_scaffold_5_prodigal-single_129:0.5844358266):0.0953712109[36]):0.1680885089[33],((BML_08182015_1_5m_scaffold_9_prodigal-single_35:0.0000025941,BML_08182015_6_5m_scaffold_7_prodigal-single_35:0.0000025941):0.2178613175[100],LacPavin_0818_WC55_scaffold_2946_prodigal-single_24:0.3057332887):0.3409440313[100]):1.3119699010[100]):0.1701642904[17],(((gi_289534771_gb_ADD09118.1__hypothetical_protein_Aboo_1310__Aciduliprofundum_boonei_T469_:1.2833529898,(((((((((gi_491436899_ref_WP_005294692.1__RecB_family_exonuclease__Corynebacterium_jeikeium_:0.0460729615,gi_737006095_ref_WP_035001901.1__RecB_family_exonuclease__Corynebacterium_jeikeium_:0.0303274017):0.1724439956[100],gi_918159874_ref_WP_052337650.1__RecB_family_exonuclease__Corynebacterium_falsenii_:0.1249308039):0.0432030384[56],gi_1425114188_ref_WP_112769728.1__RecB_family_exonuclease__Corynebacterium_heidelbergense_:0.1768074550):0.0762043705[70],(gi_521254556_ref_WP_020441121.1__RecB_family_exonuclease__Corynebacterium_terpenotabidum_:0.0772031315,gi_1054825114_ref_WP_066587681.1__RecB_family_exonuclease__Corynebacterium_provencense_:0.0703593649):0.1452141384[100]):0.4180902667[88],gi_1394449489_ref_WP_110041331.1__RecB_family_exonuclease__Nocardia_neocaledoniensis_:0.5610134471):0.1928049461[64],(((((((((gi_655862615_ref_WP_028961845.1__MULTISPECIES__RecB_family_exonuclease__Streptomyces_:0.0574695635,gi_1493880147_ref_WP_121548388.1__MULTISPECIES__RecB_family_exonuclease__Streptomyces_:0.0290789847):0.0197558115[72],((gi_662074390_ref_WP_030038368.1__RecB_family_exonuclease__Streptomyces_resistomycificus_:0.0406745526,gi_1158994662_ref_WP_079164476.1__RecB_family_exonuclease__Streptomyces_lincolnensis_:0.0799599452):0.0315614295[73],gi_1016087482_ref_WP_062931363.1__RecB_family_exonuclease__Streptomyces_qaidamensis_:0.1127940508):0.0161253158[31]):0.0256197571[53],((gi_915406730_ref_WP_050789868.1__MULTISPECIES__RecB_family_exonuclease__Streptomyces_:0.0266293307,gi_927894570_ref_WP_053846831.1__RecB_family_exonuclease__Streptomyces_sp._NRRL_B-24085_:0.0352012990):0.0396520428[99],gi_1373749178_ref_WP_107121153.1__RecB_family_exonuclease__Streptomyces_griseorubiginosus_:0.0678072159):0.0390146720[89]):0.0082128769[25],((gi_739776391_ref_WP_037628455.1__RecB_family_exonuclease__Streptomyces_aureus_:0.0662603941,gi_1338645130_ref_WP_103553737.1__PD-_D_E_XK_nuclease_family_protein__Streptomyces_populi_:0.0527263973):0.0611551970[99],gi_1538582198_ref_WP_125511720.1__RecB_family_exonuclease__Streptomyces_sp._WAC_01529_:0.0596252853):0.0395055449[92]):0.0269065023[56],gi_1376438616_ref_WP_107450769.1__RecB_family_exonuclease__Streptomyces_sp._LUP30_:0.0577536070):0.0331922178[86],gi_1229227412_ref_WP_094216820.1__RecB_family_exonuclease__Streptomyces_diastatochromogenes_:0.0443603404):0.0199830723[73],gi_664249853_ref_WP_030781364.1__RecB_family_exonuclease__Streptomyces_lavenduligriseus_:0.0944248628):0.0300259536[84],gi_1215918610_ref_WP_089103070.1__RecB_family_exonuclease__Streptomyces_hyaluromycini_:0.0369715235):0.1092581855[97],(gi_1155054397_ref_WP_078959436.1__PD-_D_E_XK_nuclease_family_protein__Streptomyces_erythrochromogenes_:0.0640228595,gi_1373166836_ref_WP_107085002.1__RecB_family_exonuclease__Streptomyces_virginiae_:0.0486429370):0.0509541713[73]):0.2267731337[99]):0.9760426347[100],((LacPavin_0818_WC40_scaffold_86355_prodigal-single_9:0.4117873915,SR-VP_0-2_scaffold_141_4556078_prodigal-single_356:0.4236849012):0.1967800468[96],SR-VP_0-2_scaffold_141_4750547_curated_closed_complete_prodigal-single_1012:0.2264376035):1.3560612220[100]):0.1438718099[43],(((((((gi_499871245_ref_WP_011551979.1__MULTISPECIES__PD-_D_E_XK_nuclease_family_protein__Myxococcus_:0.0185250925,gi_1124681584_ref_WP_074960350.1__PD-_D_E_XK_nuclease_family_protein__partial__Myxococcus_xanthus_:0.0223359159):0.0091020298[78],gi_819026350_ref_WP_046711620.1__PD-_D_E_XK_nuclease_family_protein__Myxococcus_fulvus_:0.0372223474):0.0039008902[24],(gi_1486725698_ref_WP_120211069.1__PD-_D_E_XK_nuclease_family_protein__Corallococcus_sp._H22C18031201_:0.0948905678,gi_1487990714_ref_WP_120582200.1__MULTISPECIES__PD-_D_E_XK_nuclease_family_protein__Corallococcus_:0.0354625059):0.0206181522[95]):0.0266815311[42],gi_1488012792_ref_WP_120602523.1__PD-_D_E_XK_nuclease_family_protein__Corallococcus_sp._CA043D_:0.0000020352):1.1301794030[100],((((gwa1_scaffold_0_prodigal-single_91:0.0000000000,gwc2_scaffold_8_prodigal-single_23:0.0000000000):0.0000000000,gwd1_scaffold_1_prodigal-single_105:0.0000000000):0.0000000000,gwc1_scaffold_2_prodigal-single_228:0.0000000000):0.0000025518,GWB1_scaffold_1_prodigal-single_318:0.0000020446):1.1473718180[100]):0.2961085261[74],(((((((((S27_BME27_1069154_prodigal-single_437:0.0000000000,S16_GE16_scaffold_55267_prodigal-single_542:0.0000000000):0.0000025073,S19_GE19_scaffold_251993_prodigal-single_234:0.0000028133):0.2154243285[100],((SR-VP_0-2_scaffold_141_6586340_prodigal-single_144:0.0000000000,SR-VP_4-6_scaffold_141_4176636_prodigal-single_197:0.0000000000):0.0000022832,SR-VP_2-4_scaffold_141_1208361_prodigal-single_144:0.0000027308):0.1774508277[100]):0.0778933306[69],(SR-VP_0-2_scaffold_141_6063796_prodigal-single_197:0.0000026287,SR-VP_4-6_scaffold_141_3113143_prodigal-single_177:0.0000025941):0.4937889078[100]):0.0755683755[93],CG_2015-01t_scaffold_1_prodigal-single_289:0.2198829492):0.1530251099[95],(SR-VP_0-2_scaffold_141_4753700_prodigal-single_318:0.0000022034,SR-VP_4-6_scaffold_141_2630357_prodigal-single_454:0.0000026367):0.4006023925[100]):0.0871686266[65],RifSed_csp2_10ft_3_scaffold_6_prodigal-single_302:0.4137379774):0.2476520198[99],S20_GE20_scaffold_13766_prodigal-single_180:0.6850330344):0.1739030615[58],((LacPavin_0818_WC40_scaffold_354720_prodigal-single_170:0.4113570588,rifoxyc1_full_scaffold_3_prodigal-single_239:0.4470859972):0.2957978143[100],PPR_Contig_984988_prodigal-single_180:0.5864674024):0.2631471452[97]):0.2681989765[85]):0.2432241969[82],DGJ7_scaffold_2_2069_prodigal-single_116:1.6833294180):0.2034157815[53]):0.4073794768[87],GWB1_scaffold_5_curated_closed_complete_prodigal-single_630:1.4120835537):0.0604556529[12]):0.2136777416[21],((((gwe1_scaffold_7_prodigal-single_51:0.0000000000,gwf2_scaffold_32_prodigal-single_128:0.0000000000):0.0000000000,gwf1_scaffold_7_prodigal-single_82:0.0000000000):0.0000025941,gwe2_scaffold_24_prodigal-single_51:0.0000026100):0.9753813873[100],gwe1_scaffold_79_prodigal-single_211:1.2728504428):0.8167668471[99]):0.1202172178[5],((PH2015_10_scaffold_0_prodigal-single_104:0.0000025941,PH2015_22_scaffold_0_prodigal-single_214:0.0000020934):1.4063125160[100],rifcsphigho2_12_scaffold_16_prodigal-single_495:1.3764475242):0.1534082608[14]):0.1849532217[43]):0.1815477891[67]):0.07997049255[81],(((((((((((gi_2622344_gb_AAB85722.1__unknown__Methanothermobacter_thermautotrophicus_str._Delta_H_:0.2312293899,gi_302588825_gb_ADL59200.1__conserved_hypothetical_protein__Methanothermobacter_marburgensis_str._Marburg_:0.2165362834):0.7239591574[100],(((gi_148552136_gb_ABQ87264.1__predicted_RecB_family_exonuclease__Methanobrevibacter_smithii_ATCC_35061_:0.1845632861,(gi_968566939_gb_ALT69828.1__CRISPR-associated_protein_Cas4__Methanobrevibacter_millerae_:0.2254453658,gi_985615886_gb_AMD18241.1__recombinase_RecB__Methanobrevibacter_sp._YE315_:0.1549349915):0.0593658762[90]):0.1631393730[99],gi_509085196_gb_AGN17442.1__CRISPR-associated_protein_Cas4__Methanobrevibacter_sp._AbM4_:0.4686484504):0.0437034210[49],(gi_288543963_gb_ADC47847.1__hypothetical_protein_mru_1997__Methanobrevibacter_ruminantium_M1_:0.2247392549,gi_998158795_gb_AMK15992.1__hypothetical_protein_YLM1_1435__Methanobrevibacter_olleyae_:0.1934672348):0.3386197039[100]):0.2459786403[97]):0.2337033868[93],(gi_325329477_gb_ADZ08539.1__RecB_family_exonuclease__Methanobacterium_lacus_:0.6087883979,gi_333826493_gb_AEG19155.1__CRISPR-associated_protein_Cas4__Methanobacterium_paludis_:0.3830771239):0.2427920087[82]):0.6880650210[100],(((((((((((((((((((((((((((((gi_13622646_gb_AAK34350.1__conserved_hypothetical_protein__Streptococcus_pyogenes_M1_GAS_:0.1498431030,gi_195974398_gb_ACG61924.1__CRISPR-associated_RecB_family_exonuclease_Cas4b__Streptococcus_equi_subsp._zooepidemicus_MGCS10565_:0.1471033840):0.0982642072[97],((gi_392603911_gb_AFM82075.1__CRISPR-associated_protein_Cas4__Streptococcus_mutans_GS-5_:0.0402185097,gi_379131965_dbj_BAL68717.1__CRISPR-associated_protein_cas4__Streptococcus_mutans_LJ23_:0.0236718555):0.0698417730[99],(gi_410517768_gb_AFV71912.1__CRISPR-associated_protein_Cas4__Streptococcus_agalactiae_:0.0000023971,gi_597808536_gb_AHN30063.1__CRISPR-associated_protein_Cas4__Streptococcus_agalactiae_138P_:0.5145202858):0.0406398135[97]):0.0562343369[88]):0.0617918020[91],gi_335369480_gb_AEH55430.1__CRISPR-associated_protein_Cas4__Streptococcus_parasanguinis_ATCC_15912_:0.1362849500):0.1977596203[99],gi_291165868_gb_EFE27915.1__CRISPR-associated_protein_Cas4__Filifactor_alocis_ATCC_35896_:0.3583262219):0.2703458393[100],(gi_432138791_gb_AGB03718.1__CRISPR-associated_protein_Cas4__Methanoregula_formicica_SMSP_:0.1919767413,(gi_805341054_gb_AKB22079.1__CRISPR-associated_RecB_family_exonuclease_Cas4b__Methanosarcina_sp._WH1_:0.0339391190,gi_805397190_gb_AKB48022.1__CRISPR-associated_RecB_family_exonuclease_Cas4b__Methanosarcina_sp._Kolksee_:0.0288379884):0.2153857972[100]):0.1834917933[100]):0.0867697713[59],(((gi_134051570_gb_ABO49541.1__CRISPR-associated_exonuclease__Cas4_family__Desulfotomaculum_reducens_MI-1_:0.2239917604,gi_488457525_gb_AGL03419.1__CRISPR-associated_protein_Cas4__Desulfallas_gibsoniae_DSM_7213_:0.2412057769):0.1463040697[92],gi_296031967_gb_ADG82735.1__CRISPR-associated_protein_Cas4__Thermincola_potens_JR_:0.3028477184):0.1924952563[99],(gi_324964471_gb_ADY55250.1__CRISPR-associated_exonuclease__Cas4_family__Syntrophobotulus_glycolicus_DSM_8271_:0.4608440186,gi_333748323_gb_AEF93430.1__CRISPR-associated_protein_Cas4__Desulfotomaculum_nigrificans_CO-1-SRB_:0.3066555695):0.0818517826[42]):0.0598276286[59]):0.0313554501[59],gi_114336966_gb_ABI67814.1__CRISPR-associated_exonuclease__Cas4_family__Syntrophomonas_wolfei_subsp._wolfei_str._Goettingen_G311_:0.6373993716):0.0521367760[34],((gi_124363214_gb_ABN07022.1__CRISPR-associated_exonuclease__Cas4_family__Methanocorpusculum_labreanum_Z_:0.3331242928,(gi_342329823_dbj_BAK56465.1__Cas4_family_CRISPR-associated_exonuclease__Candidatus_Arthromitus_sp._SFB-mouse-Japan_:0.0988888633,gi_346985466_dbj_BAK81141.1__CRISPR-associated_exonuclease__Cas4_family__Candidatus_Arthromitus_sp._SFB-rat-Yit_:0.0941075184):0.4479071769[100]):0.1769652163[81],(((gi_148570524_gb_ABQ92669.1__CRISPR-associated_exonuclease__Cas4_family__Roseiflexus_sp._RS-1_:0.1897976739,gi_319994487_dbj_BAJ63258.1__hypothetical_protein_ANT_12240__Anaerolinea_thermophila_UNI-1_:0.1871890974):0.0442164938[54],gi_338834877_gb_AEJ20055.1__CRISPR-associated_protein_Cas4__Treponema_caldarium_DSM_7334_:0.3551254189):0.1139331600[98],(((((((((gi_149949315_gb_ABR47843.1__CRISPR-associated_protein_Cas4__Alkaliphilus_metalliredigens_QYMF_:0.1034617170,(((gi_219538482_gb_ACL20221.1__CRISPR-associated_protein_Cas4__Desulfitobacterium_hafniense_DCB-2_:0.0457420641,gi_357212826_gb_AET67444.1__CRISPR-associated_protein_Cas4__Desulfosporosinus_orientis_DSM_765_:0.0509108713):0.0189454510[63],gi_334091339_gb_AEG59679.1__CRISPR-associated_protein_Cas4__Desulfotomaculum_ruminis_DSM_2154_:0.0238175746):0.0713063511[100],gi_257780463_gb_ACV64357.1__CRISPR-associated_protein_Cas4__Desulfofarcimen_acetoxidans_DSM_771_:0.0277830051):0.1391717796[100]):0.0758118294[78],gi_219999233_gb_ACL75834.1__CRISPR-associated_protein_Cas4__Ruminiclostridium_cellulolyticum_H10_:0.1547364470):0.1185985227[98],gi_315469614_gb_ADU26218.1__CRISPR-associated_protein_Cas4__Ethanoligenens_harbinense_YUAN-3_:0.2854898095):0.0703138314[61],((gi_333109915_gb_AEF26931.1__CRISPR-associated_protein_Cas4__Bifidobacterium_breve_ACS-071-V-Sch8b_:0.0807044620,gi_927298232_gb_ALE09431.1__CRISPR-associated_protein_Cas4__Bifidobacterium_longum_subsp._infantis_:0.0651280890):0.1572327680[100],((gi_469498381_gb_AGH40907.1__hypothetical_protein_D805_0640__Bifidobacterium_thermophilum_RBL67_:0.4502307138,gi_730566107_gb_AIZ14975.1__CRISPR-associated_protein_Cas4__Bifidobacterium_kashiwanohense_PV20-2_:0.1447148693):0.0325635230[51],gi_781881462_dbj_BAR05615.1__CRISPR-associated_protein__Parascardovia_denticolens_DSM_10105___JCM_12538_:0.2826209448):0.0344373839[57]):0.2376272961[100]):0.0689594869[59],(gi_257475619_gb_ACV55939.1__CRISPR-associated_protein_Cas4__Eggerthella_lenta_DSM_2243_:0.2057289118,gi_743590689_gb_AJC11386.1__CRISPR-associated_protein_Cas4__Coriobacteriaceae_bacterium_68-1-3_:0.3376041000):0.2339675894[100]):0.0412989305[65],gi_955692531_gb_ALP95480.1__CRISPR-associated_RecB_family_exonuclease_Cas4b__Intestinimonas_butyriciproducens_:0.3891359497):0.0194406278[42],((gi_283952345_gb_ADB47148.1__CRISPR-associated_protein_Cas4__Acidaminococcus_fermentans_DSM_20731_:0.3423083267,gi_329747570_gb_AEC00927.1__CRISPR-associated_protein_Cas4__Selenomonas_sputigena_ATCC_35185_:0.3758937044):0.1250353401[91],gi_908729000_gb_AKT54597.1__CRISPR-associated_protein_Cas4__Selenomonas_sp._oral_taxon_478_:0.5228663545):0.0479792407[33]):0.0448894536[21],(gi_238876515_gb_ACR76222.1__hypothetical_protein_EUBREC_2491___Eubacterium_rectale__ATCC_33656_:0.3657941180,(gi_315448094_gb_ADU21658.1__CRISPR-associated_protein_Cas4__Ruminococcus_albus_7___DSM_20455_:0.2933693610,gi_345502967_gb_AEN97650.1__CRISPR-associated_protein_Cas4__Roseburia_hominis_A2-183_:0.2915038288):0.1061173329[62]):0.0843442117[51]):0.0375360913[55],((gi_160348861_gb_ABX27535.1__Exonuclease_RecB_family__Lactobacillus_helveticus_DPC_4571_:0.1986384577,gi_183227030_dbj_BAG27546.1__conserved_hypothetical_protein__Lactobacillus_fermentum_IFO_3956_:0.2430493718):0.2504677537[100],((gi_171988716_gb_ACB59638.1__CRISPR-associated_protein_Cas4__Exiguobacterium_sibiricum_255-15_:0.4049428322,(((gi_357202597_gb_AET60494.1__RecB_family_exonuclease__Paenibacillus_terrae_HPL-003_:0.0284918147,gi_565675132_gb_AHC19702.1__CRISPR-associated_protein_Cas4__Paenibacillus_polymyxa_CR1_:0.0446021464):0.0875685952[100],(gi_686567663_gb_AIQ11719.1__CRISPR-associated_protein_Cas4__Paenibacillus_durus_:0.1319865740,gi_961448747_gb_ALS26947.1__putative_Dna2_Cas4__Paenibacillus_sp._32O-W_:0.2365926387):0.0625148557[71]):0.1219602264[99],(((gi_675845549_gb_AIM17220.1__CRISPR-associated_protein_Cas4__Bacillus_sp._X1_2014__:0.0904867784,(((gi_686545969_gb_AIQ56665.1__CRISPR-associated_protein_Cas4__Paenibacillus_borealis_:0.0838523308,gi_686552124_gb_AIQ62819.1__CRISPR-associated_protein_Cas4__Paenibacillus_stellifer_:0.1135287273):0.0391454161[100],gi_806911219_emb_CQR53515.1__RecB_family_exonuclease__Paenibacillus_riograndensis_SBR5_:0.0672131640):0.0698651522[99],(gi_779744444_gb_AJY75568.1__CRISPR-associated_protein_Cas4__Paenibacillus_beijingensis_:0.0640578147,gi_961442877_gb_ALS21078.1__CRISPR-associated_protein_Cas4__Paenibacillus_naphthalenovorans_:0.0689150493):0.0646239764[99]):0.0485472369[93]):0.0288428925[63],gi_753710249_gb_AJH77267.1__CRISPR-associated_protein_Cas4__Bacillus_coagulans_DSM_1___ATCC_7050_:0.1795005821):0.0896826096[95],(gi_10172953_dbj_BAB04059.1__BH0340__Bacillus_halodurans_C-125_:0.0654828476,gi_56911599_dbj_BAD66126.1__RecB_family_exonuclease__Bacillus_clausii_KSM-K16_:0.0296786873):0.1439394313[100]):0.0471431764[95]):0.0513488909[76]):0.0465860338[51],(gi_376317865_dbj_BAL61652.1__CRISPR-associated_RecB_family_exonuclease_Cas4b__Melissococcus_plutonius_DAT561_:0.2050284493,gi_961352112_gb_ALS01866.1__CRISPR-associated_protein_Cas4__Enterococcus_silesiacus_:0.0916685868):0.1399107040[100]):0.1364972798[91]):0.1110634425[93]):0.1272062797[99]):0.1324592335[97]):0.0315768029[29]):0.0254679157[17],(((gi_149936248_gb_ABR42945.1__exonuclease__RecB_family__Parabacteroides_distasonis_ATCC_8503_:0.0684514332,(gi_319417900_gb_ADV45011.1__CRISPR-associated_exonuclease__Cas4_family__Bacteroides_helcogenes_P_36-108_:0.0187199872,gi_671714289_gb_AII66561.1__CRISPR-associated_protein_Cas4__Bacteroides_dorei_:0.0313773239):0.0519522669[93]):0.2824019748[100],gi_332177170_gb_AEE12860.1__CRISPR-associated_protein_Cas4__Porphyromonas_asaccharolytica_DSM_20707_:0.6054848777):0.0983361792[71],gi_433303018_gb_AGB28833.1__CRISPR-associated_protein_Cas4__Prevotella_dentalis_DSM_3688_:0.4840201538):0.1711384386[97]):0.1933364202[94],(gi_452110000_gb_AGG05732.1__CRISPR-associated_RecB_family_exonuclease_Cas4b__Dehalococcoides_mccartyi_DCMB5_:0.6547175096,(gi_831252110_gb_AKL98462.1__CRISPR-associated_protein_Cas4__Endomicrobium_proavitum_:0.1646138614,gi_170287181_dbj_BAG13702.1__CRISPR-associated_protein_Cas4__uncultured_Termite_group_1_bacterium_phylotype_Rs-D17_:0.2222136082):0.4378803935[100]):0.1011206578[62]):0.0812429909[64],gi_85723676_gb_ABC78619.1__recB_family_exonuclease_N__Syntrophus_aciditrophicus_SB_:0.2884909187):0.0575640326[59],(gi_320122100_gb_ADW17646.1__CRISPR-associated_exonuclease__Cas4_family__Desulfobulbus_propionicus_DSM_2032_:0.2910575743,gi_451908448_gb_AGF80042.1__CRISPR-associated_exonuclease__Cas4_family__Desulfocapsa_sulfexigens_DSM_10523_:0.3678191374):0.1191175455[79]):0.0642724762[72],((((((((gi_21647099_gb_AAM72364.1__CRISPR-associated_protein_Cas4__Chlorobaculum_tepidum_TLS_:0.2314848680,gi_78171172_gb_ABB28268.1__CRISPR-associated_exonuclease__Cas4_family__Chlorobium_chlorochromatii_CaD3_:0.2807770791):0.0559963692[63],gi_194309198_gb_ACF43898.1__CRISPR-associated_protein_Cas4__Pelodictyon_phaeoclathratiforme_BU-1_:0.0957157086):0.0432711060[44],gi_145206273_gb_ABP37316.1__CRISPR-associated_exonuclease__Cas4_family__Chlorobium_phaeovibrioides_DSM_265_:0.2866454055):0.0711613387[81],(gi_78167061_gb_ABB24159.1__CRISPR-associated_exonuclease__Cas4_family__Pelodictyon_luteolum_DSM_273_:0.0875599371,gi_119354589_gb_ABL65460.1__CRISPR-associated_exonuclease__Cas4_family__Chlorobium_phaeobacteroides_DSM_266_:0.0426415114):0.0819158463[98]):0.2524635694[99],gi_218758019_gb_ACL08918.1__CRISPR-associated_protein_Cas4__Desulfovibrio_vulgaris_str.__Miyazaki_F__:0.6764072850):0.0974243670[77],(((gi_108461312_gb_ABF86497.1__CRISPR-associated_protein_Cas4__Myxococcus_xanthus_DK_1622_:0.1136196272,gi_337258013_gb_AEI64173.1__CRISPR-associated_Cas4_family_protein__Myxococcus_macrosporus_:0.1013687915):0.0416459921[71],gi_891165930_gb_AKQ70615.1__CRISPR-associated_RecB_family_exonuclease_Cas4__Myxococcus_hansupus_:0.0425130214):0.1181425953[87],gi_441492190_gb_AGC48885.1__CRISPR-associated_Cas4_family_protein__Myxococcus_stipitatus_DSM_14675_:0.1112676782):0.6825120898[100]):0.0723148559[28],(((((((((gi_34102538_gb_AAQ58903.1__conserved_hypothetical_protein__Chromobacterium_violaceum_ATCC_12472_:0.2173954272,gi_570733472_gb_AHF04635.1__CRISPR-associated_protein_Cas4__Marichromatium_purpuratum_984_:0.2169342342):0.0724253537[69],(gi_145572266_gb_ABP81372.1__CRISPR-associated_protein_Cas4__Pseudomonas_stutzeri_A1501_:0.2021330061,gi_226720151_gb_ACO79322.1__CRISPR-associated_protein_Cas4__Azotobacter_vinelandii_DJ_:0.1112977251):0.0787308363[86]):0.0239086010[25],(((gi_58425085_gb_AAW74122.1__recB_family_exonuclease__Xanthomonas_oryzae_pv._oryzae_KACC_10331_:0.0842527622,gi_283474868_emb_CBA17367.1__probable_crispr-associated_protein_cas4__Xanthomonas_albilineans_GPE_PC73_:0.0584216476):0.0483442933[95],gi_469768883_gb_AGH79300.1__CRISPR-associated_protein_Cas4__Xanthomonas_axonopodis_Xac29-1_:0.1234505868):0.0372331022[64],gi_355336294_gb_AER57695.1__CRISPR-associated_protein_Cas4__Pseudoxanthomonas_spadix_BD-a59_:0.1710565982):0.0737497175[97]):0.0469351801[43],(gi_323375494_gb_ADX47763.1__CRISPR-associated_protein_Cas4__Acidovorax_avenae_subsp._avenae_ATCC_19860_:0.1829668247,gi_334732210_gb_AEG94586.1__Conserved_hypothetical_protein__Ramlibacter_tataouinensis_TTB310_:0.2511555030):0.0655702548[74]):0.1217942575[96],((((((((gi_74420998_gb_ABA05197.1__CRISPR-associated_exonuclease__Cas4_family__Nitrobacter_winogradskyi_Nb-255_:0.1748723447,gi_1002175755_gb_AMM86780.1__CRISPR-associated_protein_Cas4__Martelella_sp._AD-3_:0.1894444443):0.0403319793[52],((gi_258553484_gb_ACV76428.1__CRISPR-associated_protein_Cas4__plasmid___Zymomonas_mobilis_subsp._mobilis_NCIMB_11163_:0.0527290623,gi_336295493_gb_AEI38599.1__CRISPR-associated_protein_Cas4__plasmid___Zymomonas_mobilis_subsp._pomaceae_ATCC_29192_:0.0623098948):0.2241623761[100],gi_311219120_gb_ADP70488.1__CRISPR-associated_protein_Cas4__Rhodomicrobium_vannielii_ATCC_17100_:0.3001452022):0.0645367242[52]):0.0440897935[44],((gi_221160841_gb_ACM01821.1__CRISPR-associated_exonuclease__Cas4_family__Rhodobacter_sphaeroides_KD131_:0.1509214073,gi_294475668_gb_ADE85056.1__CRISPR-associated_protein__Cas4_family__Rhodobacter_capsulatus_SB_1003_:0.1009427938):0.0534313998[64],gi_308755101_gb_ADO43030.1__CRISPR-associated_exonuclease__Cas4_family__Ketogulonicigenium_vulgare_Y25_:0.2021024470):0.1389611373[99]):0.0506802162[86],(gi_971241212_gb_ALV28271.1__CRISPR-associated_protein_Cas4__Pannonibacter_phragmitetus_:0.1259768589,gi_971242010_gb_ALV29069.1__CRISPR-associated_protein_Cas4__Pannonibacter_phragmitetus_:0.1520081558):0.0822635753[99]):0.0467673931[83],(gi_83575082_gb_ABC21633.1__CRISPR-associated_exonuclease__Cas4_family__Rhodospirillum_rubrum_ATCC_11170_:0.2511482889,gi_919432980_gb_ALA16549.1__CRISPR-associated_protein_Cas4__Chelatococcus_sp._CO-6_:0.1664078682):0.0435721260[82]):0.0691902729[74],((gi_315602159_gb_ADU44694.1__CRISPR-associated_protein_Cas4__Rhodopseudomonas_palustris_DX-1_:0.2090930945,gi_563344149_gb_AHB48172.1__CRISPR-associated_protein_Cas4__Hyphomicrobium_nitrativorans_NL23_:0.2056371123):0.0648017316[82],gi_891157328_dbj_BAS00096.1__CRISPR-associated_RecB_family_exonuclease_Cas4__Blastochloris_viridis_:0.1593372618):0.1383684761[99]):0.2219257914[100],gi_388531801_gb_AFK56995.1__putative_crispr-associated_protein_cas4__plasmid___Tistrella_mobilis_KA081020-065_:0.5704724842):0.0667996078[67],(gi_325531625_gb_ADZ26346.1__CRISPR-associated_protein_Cas4__Nitrosomonas_sp._AL212_:0.1226340607,(gi_333808745_gb_AEG01415.1__CRISPR-associated_protein_Cas4__Methylomonas_methanica_MC09_:0.0997369228,gi_351718177_emb_CCE23844.1__CRISPR-associated_protein_Cas4__Methylomicrobium_alcaliphilum_20Z_:0.1062477945):0.0829442772[70]):0.3836504967[100]):0.0486702225[30]):0.1255936223[97],(gi_209531473_gb_ACI51410.1__CRISPR-associated_protein_Cas4__Gluconacetobacter_diazotrophicus_PA1_5_:0.2106971796,(gi_219945431_gb_ACL55823.1__CRISPR-associated_protein_Cas4__Methylobacterium_nodulans_ORS_2060_:0.2582056396,(gi_303299993_gb_ADM09592.1__RecB_family_exonuclease__Parvularcula_bermudensis_HTCC2503_:0.2900177031,gi_345136808_dbj_BAK66417.1__CRISPR-associated_protein_Cas4__Sphingobium_sp._SYK-6_:0.1641925623):0.0332034450[56]):0.0832857049[67]):0.2096021268[100]):0.1020244612[83],((((((gi_46198056_gb_AAS82466.1__hypothetical_conserved_protein__plasmid___Thermus_thermophilus_HB27_:0.1038428841,gi_333967767_gb_AEG34531.1__CRISPR-associated_protein_Cas4__plasmid___Thermus_thermophilus_SG0.5JP17-16_:0.0124436461):0.1809189620[100],gi_328450138_gb_AEB11039.1__CRISPR-associated_protein_Cas4__Marinithermus_hydrothermalis_DSM_14884_:0.3523110170):0.0617538261[58],(gi_290470821_gb_ADD28240.1__CRISPR-associated_protein_Cas4__Meiothermus_ruber_DSM_1279_:0.0746466464,gi_296852170_gb_ADH65184.1__hypothetical_protein_Mesil_3372__plasmid___Meiothermus_silvanus_DSM_9946_:0.1089855918):0.4334594207[100]):0.1277564655[90],(((((((gi_53758748_gb_AAU93039.1__CRISPR-associated_protein_Cas4__Methylococcus_capsulatus_str._Bath_:0.3953355109,((((((gi_89347402_gb_ABD71605.1__CRISPR-associated_exonuclease__Cas4_family__Rhodoferax_ferrireducens_T118_:0.1774035727,gi_635596082_dbj_BAO81239.1__RecB_family_exonuclease__Serpentinomonas_raichei_:0.2018381375):0.1539257540[98],gi_170775285_gb_ACB33424.1__CRISPR-associated_protein_Cas4__Leptothrix_cholodnii_SP-6_:0.1338387963):0.1039973959[96],gi_56313328_emb_CAI07973.1__predicted_RecB_family_exonuclease_protein__Aromatoleum_aromaticum_EbN1_:0.1651681502):0.1537967145[100],gi_261835901_gb_ACX95668.1__CRISPR-associated_protein_Cas4__Halothiobacillus_neapolitanus_c2_:0.2994684554):0.0540549773[38],(gi_761529335_gb_AJP49654.1__CRISPR-associated_protein_Cas4__Rugosibacter_aromaticivorans_:0.1940321418,gi_351717374_emb_CCE23039.1__CRISPR-associated_protein_Cas4__Methylomicrobium_alcaliphilum_20Z_:0.6164001264):0.2351767493[99]):0.0205880576[24],(gi_114308030_gb_ABI59273.1__CRISPR-associated_exonuclease__Cas4_family__Nitrosomonas_eutropha_C91_:0.1900062360,gi_821349460_gb_AKH39691.1__CRISPR-associated_protein_Cas4__Nitrosomonas_communis_:0.0983879349):0.1751874094[100]):0.1169591273[94]):0.0768358890[77],gi_291580596_gb_ADE15053.1__CRISPR-associated_protein_Cas4__Nitrosococcus_halophilus_Nc_4_:0.2716358782):0.0533782870[87],(((((gi_78193543_gb_ABB31310.1__CRISPR-associated_exonuclease_Cas4__Geobacter_metallireducens_GS-15_:0.0681536618,gi_747131647_gb_AJE03789.1__CRISPR-associated_protein_Cas4__Geobacter_pickeringii_:0.0325061684):0.0974826904[98],gi_146398264_gb_ABQ26897.1__CRISPR-associated_exonuclease__Cas4_family__Geobacter_uraniireducens_Rf4_:0.1786124519):0.0878983327[81],gi_221565782_gb_ACM21754.1__CRISPR-associated_exonuclease_Cas4__Geobacter_daltonii_FRC-32_:0.1598699244):0.3157323973[100],gi_952976633_emb_CUQ67554.1__CRISPR-associated_exonuclease__Cas4_family__Candidatus_Nitrospira_inopinata_:0.3171906881):0.0982529488[55],gi_83572272_gb_ABC18824.1__CRISPR-associated_exonuclease__Cas4_family__Moorella_thermoacetica_ATCC_39073_:0.3976520985):0.0507210843[42]):0.0766509752[40],gi_627777143_gb_AHY46364.1__cas4__CRISPR-associated_protein_Cas4__Rubrobacter_radiotolerans_:0.4288403384):0.1035805013[64],gi_427989771_gb_AFY70026.1__CRISPR-associated_exonuclease__Cas4_family__Pseudanabaena_sp._PCC_7367_:0.4178963922):0.0505453055[29],gi_909996318_gb_AKU25825.1__CRISPR-associated_protein_Cas4__Geobacillus_sp._LC300_:0.3799257913):0.0310811329[35],gi_297165078_gb_ADI14789.1__CRISPR-associated_protein_Cas4__Truepera_radiovictrix_DSM_17093_:0.3868432419):0.0269241850[26]):0.1278769090[69],((gi_86568893_gb_ABD12702.1__CRISPR-associated_exonuclease__Cas4_family__Frankia_casuarinae_:0.7706408641,(gi_636569895_gb_AIA06580.1__CRISPR-associated_protein_Cas4__Streptomyces_albulus_:0.1479834763,gi_822881758_emb_CQR65548.1__CRISPR-Associated_Cas4_Family_Protein__Streptomyces_leeuwenhoekii_:0.1948722148):0.2449635906[100]):0.4898753436[100],gi_94554624_gb_ABF44538.1__CRISPR-associated_exonuclease__Cas4_family__Deinococcus_geothermalis_DSM_11300_:0.5264945873):0.1819525905[77]):0.1855558495[94],(gi_257479337_gb_ACV59656.1__CRISPR-associated_protein_Cas4__Alicyclobacillus_acidocaldarius_subsp._acidocaldarius_DSM_446_:0.0871724938,gi_339290734_gb_AEJ44844.1__CRISPR-associated_protein_Cas4__Alicyclobacillus_acidocaldarius_subsp._acidocaldarius_Tc-4-1_:0.1214840003):0.6805625697[100]):0.1237478398[95]):0.0792760987[71],gi_578037042_emb_CCQ74036.1__Conserved_protein_of_unknown_function._Might_be_involved_in_the_DNA_repair._CRISPR-associated_exonuclease__Cas4_family__Magnetospira_sp._QH-2_:0.4002417343):0.0282583147[33],gi_301639707_gb_ADK85029.1__CRISPR-associated_protein_Cas4__Desulfarculus_baarsii_DSM_2075_:0.4303814834):0.1162972048[82]):0.0357275499[12],((gi_117610553_gb_ABK46008.1__CRISPR-associated_exonuclease__Cas4_family__Magnetococcus_marinus_MC-1_:0.6473016190,gi_530671700_dbj_BAN70116.1__CRISPR-associated_Cas4_family_protein__endosymbiont_of_unidentified_scaly_snail_isolate_Monju_:0.4927153873):0.0440086341[36],(gi_323460460_gb_EGB16325.1__CRISPR-associated_protein_Cas4__Desulfovibrio_desulfuricans_ND132_:0.0954810187,gi_998155240_gb_AMK12503.1__CRISPR-associated_protein_Cas4__Pseudodesulfovibrio_indicus_:0.1459272716):0.3543409400[100]):0.0829389081[60]):0.0749557136[30]):0.0350137505[24],((gi_46447816_gb_AAS94482.1__CRISPR-associated_protein_Cas4__plasmid___Desulfovibrio_vulgaris_str._Hildenborough_:0.4066393735,gi_239795941_dbj_BAH74930.1__hypothetical_protein_DMR_14390__Desulfovibrio_magneticus_RS-1_:0.3331771628):0.1062429919[75],((gi_225792098_gb_ACO32188.1__CRISPR-associated_protein_Cas4__Acidobacterium_capsulatum_ATCC_51196_:0.5426778179,gi_390622315_gb_AFM23522.1__CRISPR-associated_exonuclease__Cas4_family__Desulfomonile_tiedjei_DSM_6799_:0.4697375260):0.1485000157[83],(gi_297145550_gb_ADI02307.1__CRISPR-associated_protein_Cas4__Syntrophothermus_lipocalidus_DSM_12680_:0.2086064948,gi_146274422_dbj_BAF60171.1__Uncharacterized_protein_PTH_1990__Pelotomaculum_thermopropionicum_SI_:0.3771731630):0.2869534340[100]):0.0892215692[81]):0.1095743255[40]):0.0859324404[43],((gi_301634779_gb_ADK80206.1__CRISPR-associated_protein_Cas4__Sediminispirochaeta_smaragdinae_DSM_11293_:0.6767028449,gi_332181901_gb_AEE17589.1__CRISPR-associated_protein_Cas4__Treponema_brennaborense_DSM_12168_:0.4799736958):0.1826675538[85],(gi_324970670_gb_ADY61448.1__CRISPR-associated_protein_Cas4__Rubinisphaera_brasiliensis_DSM_5305_:0.4282264173,gi_381386033_dbj_BAM02849.1__CRISPR-associated_protein__Phycisphaera_mikurensis_NBRC_102666_:0.4573931458):0.2139728894[95]):0.0675701243[36]):0.0797153283[50],(((((gi_52307092_gb_AAU37592.1__unknown___Mannheimia__succiniciproducens_MBEL55E_:0.1957473745,((gi_472258117_gb_AGI32647.1__CRISPR-associated_protein_Cas4__Mannheimia_haemolytica_USDA-ARS-USMARC-183_:0.0372546053,(gi_575443749_gb_AHG75931.1__Crispr-associated_protein_Cas4__Mannheimia_varigena_USDA-ARS-USMARC-1296_:0.0280369458,gi_575454233_gb_AHG86054.1__Crispr-associated_protein_Cas4__Bibersteinia_trehalosi_USDA-ARS-USMARC-190_:0.0407625653):0.0135215004[71]):0.0076912942[59],(gi_523431329_gb_AGQ37967.1__CRISPR-associated_protein_Cas4__Mannheimia_haemolytica_D171_:0.0430632183,gi_575445774_gb_AHG77941.1__Crispr-associated_protein_Cas4__Mannheimia_varigena_USDA-ARS-USMARC-1312_:0.0359034163):0.0136787564[51]):0.0582484256[95]):0.0632532046[38],(((((((gi_59718279_gb_AAW89684.1__hypothetical_protein_NGO_1001__Neisseria_gonorrhoeae_FA_1090_:0.0257384342,gi_193933645_gb_ACF29469.1__putative_phage_associated_protein__Neisseria_gonorrhoeae_NCCP11945_:0.0977848304):0.0243431466[82],gi_193933644_gb_ACF29468.1__RecB_family_exonuclease__Neisseria_gonorrhoeae_NCCP11945_:0.0238450847):0.0246724462[91],gi_313005538_emb_CBN86974.1__hypothetical_protein_NLA_7380__Neisseria_lactamica_020-06_:0.0526175234):0.0105712455[79],gi_908226165_gb_AKS64146.1__CRISPR-associated_protein_Cas4__Aggregatibacter_aphrophilus_NJ8700_:0.0418460189):0.0155189791[67],(gi_365746527_gb_AEW77432.1__ATP-dependent_OLD_family_endonuclease__Aggregatibacter_actinomycetemcomitans_ANH9381_:0.0615632822,gi_385876281_gb_AFI87840.1__CRISPR-associated_protein_Cas4__Aggregatibacter_actinomycetemcomitans_D7S-1_:0.0269259346):0.0397705088[93]):0.1179987079[99],(gi_150840677_gb_ABR74648.1__CRISPR-associated_protein_Cas4__Actinobacillus_succinogenes_130Z_:0.1408630026,gi_575447164_gb_AHG79314.1__CRISPR-associated_protein_Cas4__Mannheimia_varigena_USDA-ARS-USMARC-1388_:0.1419808984):0.0717396744[68]):0.0427432888[28],(gi_469489316_gb_AGH38689.1__CRISPR-associated_protein_Cas4__Bibersteinia_trehalosi_USDA-ARS-USMARC-192_:0.0092429615,gi_575454852_gb_AHG86673.1__Crispr-associated_protein_Cas4__Bibersteinia_trehalosi_USDA-ARS-USMARC-190_:0.0352849156):0.1012671563[100]):0.0471402785[28]):0.2688629072[100],gi_306527894_gb_ADM97824.1__CRISPR-associated_RecB_family_exonuclease_Cas4b__Dickeya_dadantii_3937_:0.4078189489):0.1216720238[69],(((gi_91708947_gb_ABE48875.1__CRISPR-associated_exonuclease__Cas4_family__Methylobacillus_flagellatus_KT_:0.3059535450,gi_461492958_emb_CCU72637.1__CRISPR-associated_exonuclease_Cas4_family_protein__Thalassolituus_oleivorans_MIL-1_:0.3047495001):0.1917169981[99],gi_190685388_gb_ACE83066.1__CRISPR-associated_protein_Cas4__Cellvibrio_japonicus_Ueda107_:0.2411406094):0.1341763797[78],gi_237685100_gb_ACR12364.1__CRISPR-associated_protein_Cas4__Teredinibacter_turnerae_T7901_:0.4784540635):0.0097644308[27]):0.1918576782[89],gi_83633628_gb_ABC29595.1__RecB_family_exonuclease__Hahella_chejuensis_KCTC_2396_:0.3431654321):0.3916705188[98]):0.1205491321[59],gi_306531819_gb_ADN01353.1__hypothetical_protein_STHERM_c03810__Spirochaeta_thermophila_DSM_6192_:0.6007917775):0.0627825799[45],gi_359353193_gb_AEV30967.1__CRISPR-associated_protein_Cas4__Sphaerochaeta_pleomorpha_str._Grapes_:0.8640773254):0.0701360369[14],gi_394349413_gb_AFN35327.1__CRISPR_protein__Cas4__Taylorella_equigenitalis_ATCC_35865_:0.9518218904):0.1288886671[25],gi_571259595_emb_CCO05993.1__CRISPR-associated_protein_Cas4__Ruminococcus_bicirculans_:1.5270765434):0.1566034311[28],(((((((((((gi_75704098_gb_ABA23774.1__CRISPR-associated_exonuclease__Cas4_family__Trichormus_variabilis_ATCC_29413_:0.1059402276,gi_186465429_gb_ACC81230.1__CRISPR-associated_protein_Cas4__Nostoc_punctiforme_PCC_73102_:0.0638028702):0.0421611614[98],gi_427350659_gb_AFY33383.1__CRISPR-associated_exonuclease__Cas4_family__Calothrix_sp._PCC_7507_:0.0518321376):0.0533979296[96],(gi_427368881_gb_AFY52837.1__CRISPR-associated_exonuclease__Cas4_family__Rivularia_sp._PCC_7116_:0.1211644838,gi_428234957_gb_AFZ00747.1__CRISPR-associated_exonuclease__Cas4_family__Calothrix_sp._PCC_6303_:0.2032393594):0.0412133669[78]):0.0189996490[26],gi_965686037_dbj_BAU05179.1__CRISPR-associated_Cas4_family_protein__Fischerella_sp._NIES-3754_:0.1577981162):0.0184795840[35],(((gi_413973209_gb_AFW97295.1__CRISPR-associated_protein_Cas4__plasmid___Anabaena_sp._90_:0.0621256273,gi_428678247_gb_AFZ57013.1__CRISPR-associated_exonuclease__Cas4_family__Anabaena_cylindrica_PCC_7122_:0.0870081621):0.1237908600[100],gi_428009925_gb_AFY88488.1__CRISPR-associated_exonuclease__Cas4_family__Chroococcidiopsis_thermalis_PCC_7203_:0.1274712644):0.0161716000[61],(gi_427359374_gb_AFY42096.1__CRISPR-associated_exonuclease__Cas4_family__Nostoc_sp._PCC_7107_:0.0538790729,gi_427364105_gb_AFY46826.1__CRISPR-associated_protein_Cas4__Nostoc_sp._PCC_7524_:0.0819896104):0.0359259765[91]):0.0542422376[95]):0.0274914348[57],((((gi_256592463_gb_ACV03333.1__CRISPR-associated_protein_Cas4__plasmid___Rippkaea_orientalis_PCC_8802_:0.1768742859,(gi_428272046_gb_AFZ37986.1__CRISPR-associated_exonuclease__Cas4_family__plasmid___Stanieria_cyanosphaera_PCC_7437_:0.2330683666,gi_428689617_gb_AFZ42911.1__CRISPR-associated_exonuclease__Cas4_family__Halothece_sp._PCC_7418_:0.2887751248):0.0334507564[75]):0.0469775280[85],gi_427981165_gb_AFY78765.1__CRISPR-associated_protein_Cas4__Pleurocapsa_sp._PCC_7327_:0.1410233111):0.0513801683[79],gi_428253135_gb_AFZ19094.1__CRISPR-associated_exonuclease__Cas4_family__Microcoleus_sp._PCC_7113_:0.1131321187):0.0424795971[61],(gi_428243956_gb_AFZ09742.1__CRISPR-associated_exonuclease__Cas4_family__Oscillatoria_nigro-viridis_PCC_7112_:0.1140565720,(gi_428685276_gb_AFZ54743.1__CRISPR-associated_exonuclease__Cas4_family__Cyanobacterium_aponinum_PCC_10605_:0.0861174135,(gi_770468633_dbj_BAQ61531.1__CRISPR-associated_RecB_family_exonuclease_Cas4__Geminocystis_sp._NIES-3708_:0.0170610459,gi_770472961_dbj_BAQ65853.1__CRISPR-associated_RecB_family_exonuclease_Cas4__Geminocystis_sp._NIES-3709_:0.0880953146):0.0695762052[48]):0.2713677328[100]):0.0322098060[9]):0.0164688825[8]):0.0277700657[12],(gi_428246019_gb_AFZ11799.1__CRISPR-associated_exonuclease__Cas4_family__Crinalium_epipsammum_PCC_9333_:0.1729016240,gi_428267126_gb_AFZ33072.1__CRISPR-associated_exonuclease__Cas4_family__Gloeocapsa_sp._PCC_7428_:0.1461138047):0.0671864847[83]):0.0535190120[15],gi_428004477_gb_AFY85320.1__CRISPR-associated_exonuclease__Cas4_family__Oscillatoria_acuminata_PCC_6304_:0.1733175274):0.0450623349[71],gi_815966849_gb_AKE65994.1__CRISPR-associated_RecB_family_exonuclease_Cas4__Microcystis_aeruginosa_NIES-2549_:0.2243627978):0.1167362027[83],gi_553882768_gb_AGY58210.1__CRISPR-associated_protein_Cas4__Gloeobacter_kilaueensis_JS1_:0.3869947211):0.3196453864[100],gi_565679968_gb_AHC13999.1__CRISPR-associated_RecB_family_exonuclease_Cas4__Salinispira_pacifica_:0.5156460766):0.1870714948[25]):0.0000026450[39],gi_45601989_gb_AAS71468.1__conserved_hypothetical_protein__Leptospira_interrogans_serovar_Copenhageni_str._Fiocruz_L1-130_:1.1838959261):0.1699950215[76],(gi_302203678_gb_ADL12356.1__CRISPR-associated_protein_Cas4__Acetohalobium_arabaticum_DSM_5501_:0.6330078641,gi_343965079_gb_AEM74226.1__CRISPR-associated_protein_Cas4__Caldicellulosiruptor_lactoaceticus_6A_:1.2564322700):0.0757482537[49]):0.1550042597[44],((gi_46198117_gb_AAS82527.1__hypothetical_conserved_protein__plasmid___Thermus_thermophilus_HB27_:0.2423031563,gi_296852295_gb_ADH65309.1__PE-PGRS_family_protein__plasmid___Meiothermus_silvanus_DSM_9946_:0.1822981192):0.8456529542[100],(gi_159891793_gb_ABX04873.1__CRISPR-associated_protein_Cas4__Herpetosiphon_aurantiacus_DSM_785_:0.6516722907,((((((gi_169887171_gb_ACB00882.1__CRISPR-associated_protein_Cas4__plasmid___Synechococcus_sp._PCC_7002_:0.2523369136,gi_427348993_gb_AFY31717.1__CRISPR-associated_protein_Cas4__Calothrix_sp._PCC_7507_:0.2634969153):0.0414072197[31],(gi_219864480_gb_ACL44819.1__CRISPR-associated_protein_Cas4__Cyanothece_sp._PCC_7425_:0.2209055014,gi_965633276_dbj_BAU12848.1__CRISPR-associated_protein_Cas4__Leptolyngbya_sp._NIES-3755_:0.1890155997):0.0150158191[30]):0.0750806865[54],(gi_428256237_gb_AFZ22193.1__CRISPR-associated_protein_Cas4__plasmid___Microcoleus_sp._PCC_7113_:0.1677698569,((gi_428682210_gb_AFZ60975.1__CRISPR-associated_exonuclease__Cas4_family__plasmid___Anabaena_cylindrica_PCC_7122_:0.0405672719,gi_924290049_gb_ALB41813.1__CRISPR-associated_protein_Cas4__Anabaena_sp._WA102_:0.0203227378):0.0316623087[88],gi_953511979_dbj_BAT54667.1__CRISPR-associated_protein_Cas4__Nostoc_sp._NIES-3756_:0.1247846348):0.0738954740[98]):0.0333087920[71]):0.1549484555[99],gi_218165859_gb_ACK64596.1__CRISPR-associated_protein_Cas4__Rippkaea_orientalis_PCC_8801_:0.1775413651):0.0450522487[82],gi_218171419_gb_ACK70152.1__CRISPR-associated_protein_Cas4__Gloeothece_citriformis_PCC_7424_:0.1439642544):0.0593290906[92],gi_306985615_gb_ADN17495.1__CRISPR-associated_protein_Cas4__plasmid___Gloeothece_verrucosa_PCC_7822_:0.0950404452):0.5027239118[100]):0.2038279866[81]):0.0641381466[41]):0.2465184336[92],((gi_134052182_gb_ABO50153.1__CRISPR-associated_protein__Cas1_family___CRISPR-associated_exonuclease__Cas4_family__Desulfotomaculum_reducens_MI-1_:0.2806135924,gi_257779834_gb_ACV63728.1__CRISPR-associated_protein_Cas1__Desulfofarcimen_acetoxidans_DSM_771_:0.2316810918):0.4540106392[100],gi_345113932_gb_AEN74763.1__CRISPR-associated_protein_Cas1__plasmid___Rhodothermus_marinus_SG0.5JP17-172_:1.0139574278):0.1940847703[94]):0.1197285194[66],(((((((((gi_39981930_gb_AAR33392.1__CRISPR-associated_exonuclease_Cas4_and_endodeoxyribonuclease_Cas1__Geobacter_sulfurreducens_PCA_:0.2961964327,((((gi_83574433_gb_ABC20984.1__CRISPR-associated_protein__Cas1_family___CRISPR-associated_exonuclease__Cas4_family__Rhodospirillum_rubrum_ATCC_11170_:0.0000028535,gi_83576592_gb_ABC23143.1__Protein_of_unknown_function_DUF83__Rhodospirillum_rubrum_ATCC_11170_:0.1457524405):0.1781818761[100],gi_891157471_dbj_BAS00239.1__CRISPR-associated_RecB_family_exonuclease_Cas4__Blastochloris_viridis_:0.1005723450):0.2208158090[100],(gi_288911893_dbj_BAI73382.1__CRISPR-associated_protein__Azospirillum_sp._B510_:0.0748752143,gi_357424388_emb_CBS87260.1__putative_CRISPR-associated_exonuclease__RecB-like__Azospirillum_lipoferum_4B_:0.0515406124):0.2125195126[100]):0.4231483476[100],(gi_219996909_gb_ACL73511.1__CRISPR-associated_Cas1_Cas4_family_protein__Thioalkalivibrio_sulfidiphilus_HL-EbGr7_:0.1582135762,gi_431828960_gb_AGA90073.1__CRISPR-associated_endonuclease_Cas1_CRISPR-associated_protein_Cas4__Thioflavicoccus_mobilis_8321_:0.1759436878):0.1477363512[100]):0.0602881825[73]):0.1167198395[99],(gi_258593469_emb_CBE69808.1__CRISPR-associated_protein_Cas1_Cas4__Candidatus_Methylomirabilis_oxyfera_:0.2041557343,gi_952976561_emb_CUQ67482.1__CRISPR-associated_protein_Cas4_endonuclease_Cas1_fusion__Candidatus_Nitrospira_inopinata_:0.3036733494):0.0908244795[90]):0.0747638084[82],gi_262081372_gb_ACY17341.1__CRISPR-associated_protein_Cas1__Haliangium_ochraceum_DSM_14365_:0.4847602936):0.0735373371[83],(gi_72397733_gb_AAZ72006.1__CRISPR-associated_exonuclease__Cas4_family___CRISPR-associated_protein__Cas1_family__Methanosarcina_barkeri_str._Fusaro_:0.4580250652,(gi_357210441_gb_AET65061.1__CRISPR-associated_exonuclease__Cas4_family___CRISPR-associated_protein__Cas1_family__Methanosaeta_harundinacea_6Ac_:0.3114633552,gi_396940133_emb_CCJ37388.1__CRISPR_Cas_system-associated_protein_Cas1__Methanoculleus_bourgensis_MS2_:0.1646792556):0.1211803641[97]):0.2408883476[100]):0.0203769594[46],gi_521000430_gb_AGP33433.1__hypothetical_protein_SCE1572_02245__Sorangium_cellulosum_So0157-2_:0.5233421867):0.0372732887[57],(gi_296014036_gb_ADG67275.1__CRISPR-associated_protein_Cas1__Planctopirus_limnophila_DSM_3776_:0.4786014979,gi_347589283_gb_AEP13812.1__CRISPR-associated_protein_Cas1_CRISPR-associated_protein_Cas4__Chloracidobacterium_thermophilum_B_:0.4392824978):0.0796306600[79]):0.0672709109[83],(gi_319749343_gb_ADV61103.1__CRISPR-associated_protein_Cas1__Isosphaera_pallida_ATCC_43644_:0.3927253878,gi_573475455_gb_AHF92466.1__CRISPR-associated_protein_Cas1__Opitutaceae_bacterium_TAV5_:0.5260183391):0.1690174832[99]):0.0503932897[75],(gi_262335975_gb_ACY49771.1__CRISPR-associated_protein_Cas1__plasmid___Rhodothermus_marinus_DSM_4252_:0.5402349757,(((gi_375753744_gb_AFA74564.1__CRISPR-associated_protein__Cas1_Cas4__Gordonia_polyisoprenivorans_VH2_:0.3641612992,gi_395142020_gb_AFN46127.1__CRISPR-associated_endonuclease_Cas1__Pseudopropionibacterium_propionicum_F0230a_:0.5246268382):0.1260880473[90],gi_395143044_gb_AFN47151.1__CRISPR-associated_endonuclease_Cas1__Pseudopropionibacterium_propionicum_F0230a_:0.4177251222):0.0875117661[74],gi_133914240_emb_CAM04353.1__CRISPR-associated_protein_Cas1_Cas4__Saccharopolyspora_erythraea_NRRL_2338_:0.7789120186):0.1474431724[97]):0.0542077396[69]):0.1004332196[94],gi_573472484_gb_AHF89495.1__CRISPR-associated_protein_Cas4__Opitutaceae_bacterium_TAV5_:0.8385614813):0.1175173674[89]):0.1025425170[58],(gi_289177449_gb_ADC84695.1__Hypothetical_protein_BIF_01985__Bifidobacterium_animalis_subsp._lactis_BB-12_:0.5758206340,(((gi_334695853_gb_AEG80650.1__CRISPR-associated_protein__Corynebacterium_ulcerans_809_:0.4295542071,gi_672595461_gb_AIJ34438.1__CRISPR-associated_protein_Cas1__Corynebacterium_imitans_:0.3424843487):0.0929682399[76],(gi_283134292_dbj_BAI65057.1__uncharacterized_protein_predicted_to_be_involved_in_DNA_repair__Rothia_mucilaginosa_DY-18_:0.2713524524,gi_975040901_gb_ALZ99398.1__hypothetical_protein_APT58_03690__Corynebacterium_glutamicum_:0.3000722341):0.0263907315[39]):0.1451828264[99],gi_764031844_gb_AJQ90079.1__CRISPR-associated_endonuclease_Cas1__Propionibacterium_freudenreichii_subsp._freudenreichii_:0.4640228571):0.1145796615[95]):0.6763407839[100]):0.1984903853[86],((((gi_108465269_gb_ABF90454.1__CRISPR-associated_fusion_protein_Cas4_Cas1__Myxococcus_xanthus_DK_1622_:0.0482329259,gi_891165688_gb_AKQ70373.1__CRISPR-associated_RecB_family_exonuclease_Cas4___CRISPR-associated_protein_Cas1__Myxococcus_hansupus_:0.0422638004):0.0528357340[100],gi_441492502_gb_AGC49197.1__CRISPR-associated_Cas1_family_protein__Myxococcus_stipitatus_DSM_14675_:0.1078281709):0.3980322869[100],((((gi_293616117_gb_ADE56271.1__CRISPR-associated_protein_Cas1__Aminobacterium_colombiense_DSM_12261_:0.3963130787,gi_764086072_gb_AJR15294.1__hypothetical_protein_LIL_12692__Leptospira_interrogans_serovar_Linhai_str._56609_:0.5033089904):0.1076052165[76],gi_430013093_gb_AGA24807.1__CRISPR-associated_endonuclease_Cas1_CRISPR-associated_protein_Cas4__Singulisphaera_acidiphila_DSM_18658_:0.3733386478):0.0713137072[69],gi_922307111_gb_ALA57934.1__CRISPR-associated_fusion_protein_Cas4_Cas1__Nitrospira_moscoviensis_:0.2982076352):0.0649421130[59],gi_908358529_gb_AKT41104.1__CRISPR-associated_protein_Cas1__Chondromyces_crocatus_:0.4616374355):0.0587004057[78]):0.1080198217[98],((((gi_169886053_gb_ACA99766.1__putative_CRISPR-associated_protein__Synechococcus_sp._PCC_7002_:0.2092650521,(((gi_171697567_gb_ACB50548.1__hypothetical_protein_cce_1198__Crocosphaera_subtropica_ATCC_51142_:0.0621087972,(gi_428688852_gb_AFZ48712.1__CRISPR-associated_exonuclease__Cas4_family__Cyanobacterium_stanieri_PCC_7202_:0.0389006052,gi_770467925_dbj_BAQ60823.1__CRISPR-associated_RecB_family_exonuclease_Cas4__Geminocystis_sp._NIES-3708_:0.0421726960):0.1538057817[100]):0.0350971628[79],(gi_218175356_gb_ACK74087.1__CRISPR-associated_protein_Cas1__plasmid___Gloeothece_citriformis_PCC_7424_:0.0875443401,gi_428265624_gb_AFZ31570.1__CRISPR-associated_exonuclease__Cas4_family_CRISPR-associated_protein__Cas1_family__Gloeocapsa_sp._PCC_7428_:0.0851150382):0.0186490781[63]):0.0410732254[90],gi_662706422_gb_AIE76216.1__CRISPR-associated_RecB_family_exonuclease_Cas4b___CRISPR-associated_protein_Cas1__plasmid___Synechocystis_sp._PCC_6714_:0.1650122079):0.0571948636[91]):0.0443751963[91],gi_428270283_gb_AFZ36224.1__CRISPR-associated_exonuclease__Cas4_family__Stanieria_cyanosphaera_PCC_7437_:0.1638542608):0.0783431571[95],gi_427376419_gb_AFY60371.1__CRISPR-associated_exonuclease__Cas4_family__Synechococcus_sp._PCC_6312_:0.1689401990):0.0728207180[85],gi_984537523_dbj_BAU42503.1__CRISPR-associated_protein_Cas4_endonuclease_Cas1_fusion__Leptolyngbya_sp._O-77_:0.1870525697):0.1745143553[99]):0.6761988664[100]):0.4110129799[95],((((gi_84372173_gb_ABC56443.1__hypothetical_protein_Msp_0024__Methanosphaera_stadtmanae_DSM_3091_:0.3942225503,((gi_148552573_gb_ABQ87701.1__conserved_hypothetical_protein_Msm_1496__Methanobrevibacter_smithii_ATCC_35061_:0.1261287730,((gi_288543515_gb_ADC47399.1__CRISPR-associated_protein_Cas4-2__Methanobrevibacter_ruminantium_M1_:0.1315320707,gi_998158395_gb_AMK15592.1__CRISPR-associated_protein_Cas4__Methanobrevibacter_olleyae_:0.1282053715):0.1374391960[100],(gi_968566457_gb_ALT69346.1__CRISPR-associated_protein_Cas4__Methanobrevibacter_millerae_:0.1681767511,gi_985615420_gb_AMD17775.1__CRISPR-associated_protein_Cas4__Methanobrevibacter_sp._YE315_:0.2670963723):0.0811622385[98]):0.0356408399[35]):0.0197149871[26],gi_509084777_gb_AGN17023.1__CRISPR-associated_protein_Cas4__Methanobrevibacter_sp._AbM4_:0.2456098516):0.1483730014[65]):0.0631596849[37],((gi_325329635_gb_ADZ08697.1__hypothetical_protein_Metbo_0445__Methanobacterium_lacus_:0.1670160966,gi_333826328_gb_AEG18990.1__hypothetical_protein_MSWAN_1981__Methanobacterium_paludis_:0.1207147805):0.0562251744[97],(gi_693275657_gb_AIS31664.1__CRISPR-associated_protein_Cas4__Methanobacterium_formicicum_:0.0252664381,gi_557947095_emb_CDG65702.1__hypothetical_protein_MBMB1_1611__Methanobacterium_sp._MB1_:0.0724974737):0.1832183112[100]):0.1291639360[99]):1.2744150370[99],((gi_332678687_gb_AEE87816.1__RecB_family_exonuclease__Francisella_cf._novicida_Fx1_:0.6568299535,gi_808077935_gb_AKC96136.1__hypothetical_protein_VC03_02975__Sneathia_amnii_:0.4346030754):0.1695607598[84],gi_731481690_gb_AIZ56869.1__hypothetical_protein_Mpt1_c09960__Candidatus_Methanoplasma_termitum_:0.3223916098):0.9988319773[100]):0.5325031684[95],(gi_88188579_gb_ABD41576.1__CRISPR-associated_exonuclease__Cas4_family__Methanospirillum_hungatei_JF-1_:0.4151968446,((gi_116666301_gb_ABK15328.1__CRISPR-associated_exonuclease__Cas4_family__Methanothrix_thermoacetophila_PT_:0.2742965426,((gi_222454821_gb_ACM59084.1__CRISPR-associated_protein_Cas4__plasmid___Halorubrum_lacusprofundi_ATCC_49239_:0.1453647764,(gi_76558140_emb_CAI49727.1__CRISPR-associated_exonuclease_Cas4__Natronomonas_pharaonis_DSM_2160_:0.0775263978,gi_339728198_emb_CCC39331.1__CRISPR-associated_exonuclease_Cas4__Haloquadratum_walsbyi_C23_:0.0620073509):0.1473057899[100]):0.1436028066[99],(gi_344319828_gb_AEN04682.1__CRISPR-associated_protein_Cas4__halophilic_archaeon_DL31_:0.0888787207,gi_749702014_gb_AJF26808.1__CRISPR-associated_protein_Cas4__Haloarcula_sp._CBA1115_:0.3575646114):0.2179852428[100]):0.2408741940[89]):0.0352655085[12],gi_805366838_gb_AKB63950.1__CRISPR-associated_RecB_family_exonuclease_Cas4__Methanosarcina_mazei_S-6_:0.3708453855):0.2026784236[64]):0.6005585568[99]):0.1669237565[67]):0.3937964027[94]):0.1534375053[48],(((((gi_2648349_gb_AAB89076.1__predicted_coding_region_AF_2181__Archaeoglobus_fulgidus_DSM_4304_:0.8599878035,(gi_284012525_gb_ADB58478.1__CRISPR-associated_protein_Cas4__Archaeoglobus_profundus_DSM_5631_:0.4231763431,(gi_288893933_gb_ADC65470.1__conserved_hypothetical_protein__Ferroglobus_placidus_DSM_10642_:0.4279768337,(gi_728876854_gb_AIY91165.1__CRISPR-associated_RecB_family_exonuclease_Cas4__Geoglobus_acetivorans_:0.2279916862,gi_820778445_gb_AKG92103.1__hypothetical_protein_GAH_00552__Geoglobus_ahangari_:0.1776329137):0.2061497074[100]):0.2736558880[100]):0.0495194603[39]):0.0263631858[56],gi_327316893_gb_AEA47509.1__CRISPR-associated_protein_Cas4__Archaeoglobus_veneficus_SNP6_:0.5582296644):0.0978134553[80],gi_484592040_gb_AGK60683.1__CRISPR-associated_protein_Cas4__Archaeoglobus_sulfaticallidus_PM70-1_:0.4967980761):0.5148018244[100],((((((((((((gi_19918134_gb_AAM07387.1__conserved_hypothetical_protein__Methanosarcina_acetivorans_C2A_:0.0293757538,gi_805349478_gb_AKB30100.1__RecB_family_exonuclease__Methanosarcina_siciliae_T4_M_:0.0296268898):0.0402565865[100],(gi_20905289_gb_AAM30569.1__conserved_protein__Methanosarcina_mazei_Go1_:0.1092824471,gi_805381126_gb_AKB77003.1__RecB_family_exonuclease__Methanosarcina_horonobensis_HB-1___JCM_15518_:0.0411872183):0.0253318103[76]):0.0236424066[91],(gi_805335949_gb_AKB17231.1__RecB_family_exonuclease__Methanosarcina_sp._WWM596_:0.0228487383,gi_805377711_gb_AKB73783.1__RecB_family_exonuclease__Methanosarcina_lacustris_Z-7289_:0.0178798378):0.0562938162[100]):0.0979711469[100],(((gi_72395261_gb_AAZ69534.1__conserved_hypothetical_protein__Methanosarcina_barkeri_str._Fusaro_:0.0258629052,gi_827400097_gb_AKJ40258.1__hypothetical_protein_MCM1_3271__Methanosarcina_barkeri_CM1_:0.0264639162):0.0166170394[82],gi_805394074_gb_AKB45172.1__RecB_family_exonuclease__Methanosarcina_vacuolata_Z-761_:0.0221598206):0.0206663704[91],gi_805388069_gb_AKB83650.1__RecB_family_exonuclease__Methanosarcina_barkeri_3_:0.0412867762):0.0637531757[100]):0.0295331297[64],gi_805331298_gb_AKB13251.1__RecB_family_exonuclease__Methanosarcina_thermophila_TM-1_:0.1170965007):0.1146226235[96],gi_805343106_gb_AKB23946.1__RecB_family_exonuclease__Methanosarcina_sp._MTP4_:0.1836867566):0.4503492577[100],(gi_91712884_gb_ABE52811.1__Hypothetical_protein_Mbur_1930__Methanococcoides_burtonii_DSM_6242_:0.2001904961,gi_805388864_gb_AKB84207.1__CRISPR-associated_RecB_family_exonuclease_Cas4b__Methanococcoides_methylutens_MM1_:0.2543418994):0.2810864301[100]):0.0887884669[66],(gi_335931168_gb_AEH61709.1__conserved_hypothetical_protein__Methanosalsum_zhilinae_DSM_4017_:0.6408717120,(gi_409169968_gb_AFV23843.1__hypothetical_protein_Mpsy_1636__Methanolobus_psychrophilus_R15_:0.4664724680,gi_433663101_gb_AGB50527.1__hypothetical_protein_Metho_2377__Methanomethylovorans_hollandica_DSM_15978_:0.5038218553):0.1886757514[85]):0.0517291420[36]):0.1234311455[66],gi_292665848_gb_ADE35697.1__CRISPR-associated_protein_Cas4__Methanohalophilus_mahii_DSM_5219_:0.5289737201):0.2878247302[100],(gi_116665500_gb_ABK14527.1__hypothetical_protein_Mthe_0737__Methanothrix_thermoacetophila_PT_:0.6910075374,gi_357210545_gb_AET65165.1__hypothetical_protein_Mhar_1807__Methanosaeta_harundinacea_6Ac_:0.5113420826):0.1857341939[96]):0.0866048931[70],((((gi_88187327_gb_ABD40324.1__hypothetical_protein_Mhun_0564__Methanospirillum_hungatei_JF-1_:1.0081298913,gi_219545079_gb_ACL15529.1__conserved_hypothetical_protein__Methanosphaerula_palustris_E1-9c_:0.8068682071):0.1755832647[29],(gi_154000151_gb_ABS56574.1__conserved_hypothetical_protein__Methanoregula_boonei_6A8_:0.2360824888,gi_432137092_gb_AGB02019.1__RecB_family_exonuclease__Methanoregula_formicica_SMSP_:0.1959558372):0.3748466892[100]):0.0788594022[21],(gi_124362751_gb_ABN06559.1__hypothetical_protein_Mlab_0383__Methanocorpusculum_labreanum_Z_:1.0583500796,((gi_125861182_gb_ABN56371.1__conserved_hypothetical_protein__Methanoculleus_marisnigri_JR1_:0.0854553021,gi_396938064_emb_CCJ35319.1__hypothetical_protein_BN140_0396__Methanoculleus_bourgensis_MS2_:0.1046060540):0.3218583220[100],gi_307157343_gb_ADN36723.1__conserved_hypothetical_protein__Methanolacinia_petrolearia_DSM_11571_:1.0037206885):0.0888257566[47]):0.0710403130[15]):0.8761184330[100],((gi_379321009_gb_AFC99961.1__putative_RecB_family_exonuclease__Methanocella_conradii_HZ254_:0.3382185409,gi_282156821_dbj_BAI61909.1__conserved_hypothetical_protein__Methanocella_paludicola_SANAE_:0.3050348617):0.3305565554[100],gi_110622253_emb_CAJ37531.1__conserved_hypothetical_protein__Methanocella_arvoryzae_MRE50_:0.4129162639):0.3587729086[100]):0.1853687514[69]):0.2365663326[84],(gi_257169260_gb_ACV47019.1__conserved_hypothetical_protein__Halomicrobium_mukohataei_DSM_12286_:0.4271667797,gi_388243054_gb_AFK18000.1__hypothetical_protein_HFX_0259__Haloferax_mediterranei_ATCC_33500_:0.3818092713):1.5972762320[100]):0.0317746945[25]):0.4338193703[99],((gi_156566245_gb_ABU81650.1__CRISPR-associated_protein_Cas4__Ignicoccus_hospitalis_KIN4_I_:0.4539788354,gi_969856682_gb_ALU12548.1__hypothetical_protein_EYM_05050__Ignicoccus_islandicus_DSM_13165_:0.4955918158):0.3916094845[92],((gi_302328556_gb_ADL18751.1__CRISPR-associated_protein_Cas4__Acidilobus_saccharovorans_345-15_:0.6027578122,gi_429133446_gb_AFZ70458.1__CRISPR-associated_protein_Cas4__Caldisphaera_lagunensis_DSM_15908_:0.4485467862):0.4439598972[99],(gi_5104012_dbj_BAA79328.1__hypothetical_protein_APE_0373__Aeropyrum_pernix_K1_:0.1027171835,gi_547221505_dbj_BAN89745.1__RecB_family_exonuclease__Aeropyrum_camini_SY1___JCM_12091_:0.0898949862):0.4215484616[100]):0.3551204547[97]):1.0992013940[100]):0.1007981062[58]):0.0816150365[56],((((((gi_2648667_gb_AAB89375.1__conserved_hypothetical_protein__Archaeoglobus_fulgidus_DSM_4304_:0.7553989493,gi_379320981_gb_AFC99933.1__CRISPR-associated_protein_Cas4__Methanocella_conradii_HZ254_:0.7402308764):0.2690972956[97],((gi_126014052_gb_ABN69430.1__CRISPR-associated_exonuclease__Cas4_family__Staphylothermus_marinus_F1_:0.4556655721,gi_319753536_gb_ADV65294.1__CRISPR-associated_protein_Cas4__Desulfurococcus_mucosus_DSM_2162_:0.6423772463):0.1931825006[80],(gi_170174129_gb_ACB07182.1__CRISPR-associated_protein_Cas4__Candidatus_Korarchaeum_cryptofilum_OPF8_:0.5629161125,gi_288894463_gb_ADC66000.1__CRISPR-associated_protein_Cas4__Ferroglobus_placidus_DSM_10642_:0.4220432842):0.3169329450[98]):0.5858505607[100]):0.0452417950[44],(((((((((gi_148568116_gb_ABQ90261.1__CRISPR-associated_exonuclease__Cas4_family__Roseiflexus_sp._RS-1_:0.0000023125,gi_156234573_gb_ABU59356.1__CRISPR-associated_protein_Cas4__Roseiflexus_castenholzii_DSM_13941_:0.1061621798):0.2670607501[100],(gi_163669786_gb_ABY36152.1__CRISPR-associated_protein_Cas4__Chloroflexus_aurantiacus_J-10-fl_:0.0176682906,gi_219541766_gb_ACL23504.1__CRISPR-associated_protein_Cas4__Chloroflexus_aggregans_DSM_9485_:0.0674442337):0.2949359867[100]):0.1758426405[98],gi_159894632_gb_ABX07711.1__CRISPR-associated_protein_Cas4__plasmid___Herpetosiphon_aurantiacus_DSM_785_:0.4618491916):0.1174175705[82],(gi_339411409_gb_AEJ60974.1__CRISPR-associated_protein_Cas4__Spirochaeta_thermophila_DSM_6578_:0.4275847436,gi_319996094_dbj_BAJ64865.1__hypothetical_protein_ANT_28390__Anaerolinea_thermophila_UNI-1_:0.5713246874):0.1585541849[63]):0.0786453704[28],gi_381382810_dbj_BAL99626.1__hypothetical_protein_CLDAP_15870__Caldilinea_aerophila_DSM_14535___NBRC_104270_:0.5979559247):0.0781902021[93],gi_908355940_gb_AKT38515.1__CRISPR-associated_protein_Cas4__Chondromyces_crocatus_:1.0396057389):0.0862133597[13],gi_627778837_gb_AHY48057.1__cas4__CRISPR-associated_protein_Cas4__plasmid___Rubrobacter_radiotolerans_:0.4858667712):0.1441852148[15],(((gi_167591384_gb_ABZ83132.1__crispr-associated_protein_cas4__Heliobacterium_modesticaldum_Ice1_:0.4419377370,gi_333748511_gb_AEF93618.1__CRISPR-associated_protein_Cas4__Desulfotomaculum_nigrificans_CO-1-SRB_:0.2640597046):0.1725978121[91],(gi_169638292_gb_ACA59798.1__CRISPR-associated_protein_Cas4__Candidatus_Desulforudis_audaxviator_MP104C_:0.2726803414,((gi_260865748_gb_ACX52854.1__CRISPR-associated_protein_Cas4__Ammonifex_degensii_KC4_:0.1674945545,gi_409105967_gb_AFV12092.1__CRISPR-associated_protein_Cas4__Thermacetogenium_phaeum_DSM_12270_:0.2343919819):0.1852373656[99],gi_333823807_gb_AEG16470.1__CRISPR-associated_protein_Cas4__Desulfofundulus_kuznetsovii_DSM_6115_:0.3588988374):0.1400936188[84]):0.1440299659[86]):0.1899037754[94],(gi_380002272_gb_AFD27460.1__CRISPR-associated_exonuclease__Cas4_family__plasmid___Deinococcus_gobiensis_I-0_:1.1119228804,gi_433670099_gb_AGB40914.1__CRISPR-associated_protein_Cas4__Halobacteroides_halobius_DSM_5150_:0.3557362797):0.1564858598[80]):0.1115065002[64]):0.1648709738[24],(gi_328929823_gb_AEB69625.1__crispr-associated_protein_Cas4__Methanothrix_soehngenii_GP6_:0.6034919423,gi_408363598_gb_AFU57328.1__putative_CRISPR-associated_protein__Cas4_family__Candidatus_Nitrososphaera_gargensis_Ga9.2_:0.8850978980):0.2665587738[92]):0.1566865757[36]):0.1072759502[44],((((((((gi_116665400_gb_ABK14427.1__CRISPR-associated_exonuclease__Cas4_family__Methanothrix_thermoacetophila_PT_:0.2375756625,gi_328929738_gb_AEB69540.1__crispr-associated_protein_Cas4__Methanothrix_soehngenii_GP6_:0.1139890384):0.2306272027[100],((gi_432138226_gb_AGB03153.1__CRISPR-associated_protein_Cas4__Methanoregula_formicica_SMSP_:0.3031944526,((((gi_452099056_gb_AGF95996.1__CRISPR-associated_RecB_family_exonuclease_Cas4b__Methanosarcina_mazei_Tuc01_:0.0651309920,(gi_805349169_gb_AKB29791.1__CRISPR-associated_RecB_family_exonuclease_Cas4b__Methanosarcina_siciliae_T4_M_:0.0421141749,((gi_805379483_gb_AKB75555.1__CRISPR-associated_RecB_family_exonuclease_Cas4b__Methanosarcina_lacustris_Z-7289_:0.0716920574,gi_805381459_gb_AKB77336.1__CRISPR-associated_RecB_family_exonuclease_Cas4b__Methanosarcina_horonobensis_HB-1___JCM_15518_:0.0623932732):0.0196115823[72],((gi_805387819_gb_AKB83400.1__CRISPR-associated_RecB_family_exonuclease_Cas4b__Methanosarcina_barkeri_3_:0.0497332205,gi_805405835_gb_AKB55641.1__CRISPR-associated_RecB_family_exonuclease_Cas4b__Methanosarcina_barkeri_MS_:0.0365023024):0.0124351811[81],gi_805391777_gb_AKB42875.1__CRISPR-associated_RecB_family_exonuclease_Cas4b__Methanosarcina_vacuolata_Z-761_:0.0274478433):0.0390670135[98]):0.0121302800[73]):0.0545595325[94]):0.0150327793[61],(gi_805332298_gb_AKB14251.1__CRISPR-associated_RecB_family_exonuclease_Cas4b__Methanosarcina_thermophila_TM-1_:0.0567662908,gi_805370474_gb_AKB67208.1__CRISPR-associated_RecB_family_exonuclease_Cas4b__Methanosarcina_mazei_LYC_:0.0835878340):0.1049087917[100]):0.0088242693[60],gi_805359948_gb_AKB39737.1__CRISPR-associated_RecB_family_exonuclease_Cas4b__Methanosarcina_mazei_WWM610_:0.1145484794):0.0559070322[97],gi_805344752_gb_AKB25592.1__CRISPR-associated_RecB_family_exonuclease_Cas4b__Methanosarcina_sp._MTP4_:0.1603958968):0.0906354084[76]):0.0827575080[63],gi_433661949_gb_AGB49375.1__CRISPR-associated_protein_Cas4__Methanomethylovorans_hollandica_DSM_15978_:0.3864420806):0.1030344193[95]):0.0324540693[57],((gi_150014202_gb_ABR56653.1__CRISPR-associated_protein_Cas4__Methanococcus_aeolicus_Nankai-3_:0.1087102833,gi_295434682_gb_ADG13853.1__CRISPR-associated_protein_Cas4__Methanocaldococcus_infernus_ME_:0.1784830436):0.2913851057[98],gi_257049799_gb_ACV38983.1__conserved_hypothetical_protein__Leptotrichia_buccalis_C-1013-b_:1.6672099594):0.1511324373[82]):0.1439747732[86],(((gi_219993665_gb_ACL70268.1__CRISPR-associated_protein_Cas4__Halothermothrix_orenii_H_168_:0.1901136420,gi_311904477_gb_ADQ14918.1__CRISPR-associated_protein_Cas4__Halanaerobium_hydrogeniformans_:0.2114907129):0.2721416339[100],gi_167730232_emb_CAO81144.1__conserved_hypothetical_protein__Candidatus_Cloacimonas_acidaminovorans_str._Evry_:0.5799634836):0.1124101429[51],(gi_328452155_gb_AEB07984.1__CRISPR-associated_protein_Cas4__Desulfobacca_acetoxidans_DSM_11109_:0.3781992017,gi_405107620_emb_CCK81117.1__Cas4__CRISPR-associated_protein_Cas4__Desulfobacula_toluolica_Tol2_:0.3538204178):0.1074861055[77]):0.0490502319[37]):0.0748256818[88],(gi_390429243_gb_AFL76308.1__CRISPR-associated_exonuclease__Cas4_family__Thiocystis_violascens_DSM_198_:0.3654144433,gi_686203729_dbj_BAP54862.1__CRISPR-associated_protein__Cas4_family__Thioploca_ingrica_:0.2818175869):0.4193204767[100]):0.0256604749[49],(gi_223690384_gb_ACN13667.1__putative_CRISPR-associated_protein_Cas4__Desulfobacterium_autotrophicum_HRM2_:0.5296970057,((gi_283820146_gb_ADB41984.1__CRISPR-associated_protein_Cas4__Spirosoma_linguale_DSM_74_:0.0306908822,gi_808693637_gb_AKD54476.1__CRISPR-associated_protein_Cas4__Spirosoma_radiotolerans_:0.0521836231):0.2126201505[100],gi_294981403_gb_ADF51868.1__conserved_hypothetical_protein__Zunongwangia_profunda_SM-A87_:0.4394914688):0.2312209138[100]):0.0902748372[82]):0.0280120556[41],(((gi_150011684_gb_ABR54136.1__CRISPR-associated_protein_Cas4__Methanococcus_vannielii_SB_:0.1450601196,gi_339904534_gb_AEK19976.1__CRISPR-associated_exonuclease_Cas4_family_protein__Methanococcus_maripaludis_X1_:0.0834049699):0.1737243017[100],gi_297378026_gb_ADI36181.1__CRISPR-associated_protein_Cas4__Methanococcus_voltae_A3_:0.4567938807):0.0678033481[83],(gi_316939808_gb_ADU73842.1__CRISPR-associated_protein_Cas4__Hungateiclostridium_thermocellum_DSM_1313_:0.1861665130,gi_359825984_gb_AEV68757.1__CRISPR-associated_exonuclease__Cas4_family__Hungateiclostridium_clariflavum_DSM_19732_:0.1366726372):0.1790078651[100]):0.1954997402[100]):0.3384244280[97],(gi_647812290_gb_AIC15991.1__putative_CRISPR-associated_exonuclease__Cas4_family__Nitrososphaera_viennensis_EN76_:0.0707513797,gi_665994853_gb_AIF84613.1__CRISPR-associated_exonuclease__Cas4_family__Candidatus_Nitrososphaera_evergladensis_SR1_:0.1480663104):1.0901122420[100]):0.5193177767[100]):0.0264496296[19],((((((gi_13814612_gb_AAK41628.1__Hypothetical_protein_SSO1392__Saccharolobus_solfataricus_P2_:0.3093514959,gi_332693782_gb_AEE93249.1__CRISPR-associated_protein__Cas4__Acidianus_hospitalis_W1_:0.3202713361):0.1633538557[94],gi_15620976_dbj_BAB64972.1__putative_CRISPR-associated_protein_Cas4__Sulfurisphaera_tokodaii_str._7_:0.3728728409):0.1951129669[99],gi_68568382_gb_AAY81311.1__conserved_protein__Sulfolobus_acidocaldarius_DSM_639_:0.2968370321):0.1495911720[78],gi_566048345_gb_AHC52230.1__CRISPR-associated_protein_Cas4__Sulfolobus_acidocaldarius_SUSAZ_:0.2125168210):0.1516627342[72],gi_329567106_gb_AEB95211.1__conserved_hypothetical_protein__Metallosphaera_cuprina_Ar-4_:0.4181442277):1.3176956200[100],gi_818437442_gb_AKG38428.1__hypothetical_protein_MA03_02875__Thermofilum_uzonense_:0.8830177619):0.3931230106[96]):0.1023064683[46],(((((((((((gi_13814676_gb_AAK41680.1__Hypothetical_protein_SSO1449__Saccharolobus_solfataricus_P2_:0.0727186664,gi_227459004_gb_ACP37690.1__CRISPR-associated_protein_Cas4__Sulfolobus_islandicus_M.14.25_:0.0465007573):0.1602020198[99],((gi_227456105_gb_ACP34792.1__CRISPR-associated_protein_Cas4__Sulfolobus_islandicus_L.S.2.15_:0.0291546938,gi_332695161_gb_AEE94628.1__CRISPR-associated_protein__Cas4__Acidianus_hospitalis_W1_:0.0275101087):0.0080390831[86],gi_323474238_gb_ADX84844.1__CRISPR-associated_protein_Cas4__Sulfolobus_islandicus_REY15A_:0.0168733834):0.1818031691[100]):0.1982669531[99],gi_145702169_gb_ABP95311.1__CRISPR-associated_exonuclease__Cas4_family__Metallosphaera_sedula_DSM_5348_:0.3049261207):0.4101807663[100],gi_15623768_dbj_BAB67755.1__putative_CRISPR-associated_protein_Cas4__Sulfurisphaera_tokodaii_str._7_:0.6166432961):0.3552023313[89],gi_302328218_gb_ADL18413.1__CRISPR-associated_protein_Cas4__Acidilobus_saccharovorans_345-15_:0.9041758872):0.1342617921[68],(gi_530454282_gb_AGT35085.1__hypothetical_protein_N186_03615__Thermofilum_adornatus_:0.6118813928,gi_547221573_dbj_BAN89813.1__RecB_family_exonuclease__Aeropyrum_camini_SY1___JCM_12091_:0.7439545649):0.2123593410[70]):0.0979895505[63],((((gi_218765707_gb_ACL11106.1__DUF83_domain_containing_protein__Desulfurococcus_amylolyticus_1221n_:0.0139732160,gi_390191841_gb_AFL66897.1__CRISPR-associated_protein_Cas4__Desulfurococcus_amylolyticus_DSM_16532_:0.0530931220):0.7453894717[100],gi_296095129_gb_ADG91080.1__hypothetical_protein_Tagg_0807__Thermosphaera_aggregans_DSM_11486_:0.8046710548):0.1851671761[44],gi_388526270_gb_AFK51468.1__hypothetical_protein_TCELL_1045__Thermogladius_calderae_1633_:0.5261875960):0.6996049217[100],(gi_343459929_gb_AEM38365.1__CRISPR-associated_protein_Cas4__Pyrolobus_fumarii_1A_:1.3763275385,gi_941939418_gb_ALL01396.1__CRISPR-associated_protein_Cas4__Pyrodictium_delaneyi_:0.8544145262):0.4824301146[88]):0.1713096710[59]):0.0708665909[48],gi_383794980_gb_AFH42063.1__hypothetical_protein_FFONT_0069__Fervidicoccus_fontis_Kam940_:1.5223758861):0.5000499310[99],((((gi_18159176_gb_AAL62619.1__conserved_hypothetical_protein__Pyrobaculum_aerophilum_str._IM2_:0.1367776989,(gi_126249610_gb_ABO08701.1__CRISPR-associated_exonuclease__Cas4_family__Pyrobaculum_calidifontis_JCM_11548_:0.2552692434,gi_145283117_gb_ABP50699.1__CRISPR-associated_exonuclease__Cas4_family__Pyrobaculum_arsenaticum_DSM_13514_:0.1627133877):0.0203490228[15]):0.0964661341[36],gi_356641716_gb_AET32395.1__CRISPR-associated_protein_Cas4__Pyrobaculum_ferrireducens_:0.0980392479):0.1220594230[46],gi_908351327_gb_AKT33914.1__CRISPR-associated_exonuclease__Cas4_family__Pyrobaculum_sp._WP30_:0.1755649206):0.1675718737[82],(gi_170934811_gb_ACB40072.1__CRISPR-associated_protein_Cas4__Pyrobaculum_neutrophilum_V24Sta_:0.0393687973,gi_350275233_emb_CCC81880.1__CRISPR-associated_protein_Cas4__RecB_family_exonuclease___Thermoproteus_tenax_Kra_1_:0.0680812572):0.3465931293[100]):0.7299565279[100]):0.1556366311[65],(((((gi_123978225_gb_ABM80506.1__putative_RecB_nuclease__Hyperthermus_butylicus_DSM_5456_:0.4540189097,gi_941938384_gb_ALL00362.1__CRISPR-associated_exonuclease__Cas4_family__Pyrodictium_delaneyi_:0.2304587946):0.5286517647[100],gi_547222014_dbj_BAN90254.1__CRISPR-associated_Cas4_family_protein__Aeropyrum_camini_SY1___JCM_12091_:0.8090017170):0.1088370334[66],((gi_157920899_gb_ABW02326.1__hypothetical_protein_Cmaq_1502__Caldivirga_maquilingensis_IC-167_:0.8096669507,(gi_307551006_gb_ADN51071.1__CRISPR-associated_protein_Cas4__Vulcanisaeta_distributa_DSM_14429_:0.0635018131,gi_323708116_gb_ADY01603.1__CRISPR-associated_protein_Cas4__Vulcanisaeta_moutnovskia_768-28_:0.1304476672):0.2959776428[99]):0.1666334950[75],gi_304377897_gb_ADM27736.1__CRISPR-associated_protein_Cas4__Ignisphaera_aggregans_DSM_17230_:0.6232917414):0.3152163569[89]):0.1857897659[87],(gi_156566907_gb_ABU82312.1__CRISPR-associated_protein_Cas4__Ignicoccus_hospitalis_KIN4_I_:0.5714116885,gi_969856696_gb_ALU12562.1__hypothetical_protein_EYM_05180__Ignicoccus_islandicus_DSM_13165_:0.5106426644):0.6161886708[100]):0.1231451218[86],gi_668355352_gb_AIG97423.1__CRISPR-associated_protein_Cas4__Archaeoglobus_fulgidus_DSM_8774_:1.2387881803):0.1298925856[46]):0.1327940316[43],((((gi_164551725_gb_ABU61870.2__crispr-associated_protein_Cas4__Francisella_tularensis_subsp._holarctica_FTNF002-00_:0.0102515559,gi_328676841_gb_AEB27711.1__CRISPR-associated_RecB_family_exonuclease_Cas4b__Francisella_cf._novicida_Fx1_:0.0190907854):0.0486581405[95],gi_332184166_gb_AEE26420.1__CRISPR-associated_RecB_family_exonuclease_Cas4b__Francisella_hispaniensis_:0.0518646253):0.5822072277[100],gi_53749926_emb_CAH11310.1__hypothetical_protein_lpp0163__Legionella_pneumophila_str._Paris_:0.9270098706):0.5450846711[100],gi_356641774_gb_AET32453.1__hypothetical_protein_P186_1016__Pyrobaculum_ferrireducens_:1.6916296349):0.0949599865[22]):0.0972602761[66]):0.3401235284[91]):0.0969212212[33],gi_40069055_gb_AAR39390.1__NEQ549__Nanoarchaeum_equitans_Kin4-M_:1.2970674838):0.0585903588[8],(((((((gi_2648672_gb_AAB89380.1__predicted_coding_region_AF_1879__Archaeoglobus_fulgidus_DSM_4304_:0.4445714033,gi_379320983_gb_AFC99935.1__CRISPR-associated_protein__Csa1_family__Methanocella_conradii_HZ254_:0.3839629632):0.3917941258[100],(((((gi_167591385_gb_ABZ83133.1__crispr-associated_protein__af1879_family__Heliobacterium_modesticaldum_Ice1_:0.2343081360,gi_627778838_gb_AHY48058.1__CRISPR-associated_protein_Cas4_Csa1__subtype_I-A_APERN__plasmid___Rubrobacter_radiotolerans_:0.7964796529):0.0936783540[68],(((gi_169638291_gb_ACA59797.1__CRISPR-associated_protein__Csa1_family__Candidatus_Desulforudis_audaxviator_MP104C_:0.1901245156,gi_333823806_gb_AEG16469.1__CRISPR-associated_protein__Csa1_family__Desulfofundulus_kuznetsovii_DSM_6115_:0.2460711703):0.0654298847[76],(gi_260865747_gb_ACX52853.1__CRISPR-associated_protein__Csa1_family__Ammonifex_degensii_KC4_:0.1820506548,gi_409105966_gb_AFV12091.1__CRISPR-associated_endonuclease_Cas4_Csa1__Thermacetogenium_phaeum_DSM_12270_:0.1974340914):0.0886121151[76]):0.0678602629[79],gi_433670100_gb_AGB40915.1__CRISPR-associated_protein_Cas4_Csa1__subtype_I-A_APERN__Halobacteroides_halobius_DSM_5150_:0.3228373510):0.0517770424[50]):0.0755031491[42],gi_333748512_gb_AEF93619.1__CRISPR-associated_protein__Csa1_family__Desulfotomaculum_nigrificans_CO-1-SRB_:0.3218314074):0.1123079008[88],gi_408363595_gb_AFU57325.1__CRISPR-associated_protein__Csa1_family__Candidatus_Nitrososphaera_gargensis_Ga9.2_:0.5686722079):0.1165207486[72],gi_328929822_gb_AEB69624.1__crispr-associated_protein__Csa1_family__Methanothrix_soehngenii_GP6_:0.5216184967):0.1104304166[37]):0.1792468345[40],(gi_126014050_gb_ABN69428.1__CRISPR-associated_protein__Csa1_family__Staphylothermus_marinus_F1_:0.2734645557,((gi_170174127_gb_ACB07180.1__CRISPR-associated_protein__Csa1_family__Candidatus_Korarchaeum_cryptofilum_OPF8_:0.2051508506,gi_288894452_gb_ADC65989.1__CRISPR-associated_protein__Csa1_family__Ferroglobus_placidus_DSM_10642_:0.1933463993):0.1236255930[97],gi_319753534_gb_ADV65292.1__CRISPR-associated_protein__Csa1_family__Desulfurococcus_mucosus_DSM_2162_:0.4003783428):0.0963642531[37]):0.4039357204[100]):0.3892464490[100],(((((gi_13814611_gb_AAK41627.1__Conserved_hypothetical_protein__Saccharolobus_solfataricus_P2_:0.1813341147,gi_332693796_gb_AEE93263.1__CRISPR-associated_protein__Csa1__Acidianus_hospitalis_W1_:0.1508075126):0.1434837491[100],((gi_329567105_gb_AEB95210.1__CRISPR-associated_RAMP_Csa1_family_protein__Metallosphaera_cuprina_Ar-4_:0.1976614217,gi_566048346_gb_AHC52231.1__CRISPR-associated_protein_Csa1__Sulfolobus_acidocaldarius_SUSAZ_:0.2500092103):0.0384676082[57],gi_15620982_dbj_BAB64978.1__putative_CRISPR-associated_protein_Csa1__Sulfurisphaera_tokodaii_str._7_:0.2268476058):0.0739006568[96]):0.4231560295[100],gi_356641773_gb_AET32452.1__CRISPR-associated_protein__Csa1_family__Pyrobaculum_ferrireducens_:0.7034893885):0.1176895266[64],gi_818437441_gb_AKG38427.1__hypothetical_protein_MA03_02870__Thermofilum_uzonense_:0.8178526852):0.2460768206[87],(((((((gi_13814678_gb_AAK41682.1__Conserved_hypothetical_protein__Saccharolobus_solfataricus_P2_:0.0357240417,gi_227459007_gb_ACP37693.1__CRISPR-associated_protein__Csa1_family__Sulfolobus_islandicus_M.14.25_:0.0281100258):0.1239570975[100],gi_227456102_gb_ACP34789.1__CRISPR-associated_protein__Csa1_family__Sulfolobus_islandicus_L.S.2.15_:0.0649438820):0.1169143107[100],gi_145702165_gb_ABP95307.1__CRISPR-associated_protein__Csa1_family__Metallosphaera_sedula_DSM_5348_:0.2504061153):0.2696722151[100],gi_15623765_dbj_BAB67752.1__putative_CRISPR-associated_protein_Csa1__Sulfurisphaera_tokodaii_str._7_:0.4559589186):0.1953550212[96],((((gi_296095132_gb_ADG91083.1__CRISPR-associated_protein__Csa1_family__Thermosphaera_aggregans_DSM_11486_:0.3185826258,gi_390191838_gb_AFL66894.1__CRISPR-associated_protein__Csa1_family__Desulfurococcus_amylolyticus_DSM_16532_:0.3138811107):0.1450120930[94],gi_388526268_gb_AFK51466.1__CRISPR-associated_protein__Csa1_family__Thermogladius_calderae_1633_:0.2453961738):0.2943278101[100],gi_383794977_gb_AFH42060.1__CRISPR-associated_protein__Csa1_family__Fervidicoccus_fontis_Kam940_:0.8724157139):0.1587947383[56],((gi_302328221_gb_ADL18416.1__CRISPR-associated_protein__Csa1_family__Acidilobus_saccharovorans_345-15_:0.7302646452,gi_547221576_dbj_BAN89816.1__CRISPR-associated_protein_Cas1_family__Aeropyrum_camini_SY1___JCM_12091_:0.3098038972):0.1614697315[87],((gi_304377618_gb_ADM27457.1__CRISPR-associated_protein__Csa1_family__Ignisphaera_aggregans_DSM_17230_:0.8730155759,(gi_343459936_gb_AEM38372.1__CRISPR-associated_protein__Csa1_family__Pyrolobus_fumarii_1A_:0.3016675743,gi_941939415_gb_ALL01393.1__CRISPR-associated_protein__Csa1_family__Pyrodictium_delaneyi_:0.3749281637):0.1245679155[77]):0.1029776419[91],gi_530454285_gb_AGT35088.1__hypothetical_protein_N186_03630__Thermofilum_adornatus_:0.4079573730):0.1144009225[24]):0.0859590886[11]):0.0449094141[18]):0.2863437420[94],(((gi_18159179_gb_AAL62622.1__conserved_hypothetical_protein__Pyrobaculum_aerophilum_str._IM2_:0.1092537105,(gi_126249607_gb_ABO08698.1__CRISPR-associated_protein__Csa1_family__Pyrobaculum_calidifontis_JCM_11548_:0.1382175197,gi_356641719_gb_AET32398.1__CRISPR-associated_protein__Csa1_family__Pyrobaculum_ferrireducens_:0.0752796347):0.0321646642[49]):0.0405047866[58],gi_145283120_gb_ABP50702.1__CRISPR-associated_protein__Csa1_family__Pyrobaculum_arsenaticum_DSM_13514_:0.1266584388):0.0433924071[79],(gi_170934808_gb_ACB40069.1__CRISPR-associated_protein__Csa1_family__Pyrobaculum_neutrophilum_V24Sta_:0.0851403583,gi_908351330_gb_AKT33917.1__CRISPR-associated_protein__Csa1_family__Pyrobaculum_sp._WP30_:0.1491414564):0.0411229744[80]):0.7273947058[100]):0.0968895727[63],(((((gi_18159100_gb_AAL62549.1__conserved_hypothetical_protein__Pyrobaculum_aerophilum_str._IM2_:0.0336670661,gi_375159515_gb_AFA39127.1__CRISPR-associated_protein_Cas4_Csa1__subtype_I-A_APERN__Pyrobaculum_oguniense_TE7_:0.0257750134):0.0515557008[99],gi_145283139_gb_ABP50721.1__CRISPR-associated_protein__Csa1_family__Pyrobaculum_arsenaticum_DSM_13514_:0.0791825283):0.0494909481[95],(gi_170934260_gb_ACB39521.1__CRISPR-associated_protein__Csa1_family__Pyrobaculum_neutrophilum_V24Sta_:0.1409117207,gi_356641661_gb_AET32340.1__CRISPR-associated_protein__Csa1_family__Pyrobaculum_ferrireducens_:0.0375020233):0.0315193853[58]):0.1585843361[99],gi_126248611_gb_ABO07702.1__CRISPR-associated_protein__Csa1_family__Pyrobaculum_calidifontis_JCM_11548_:0.1464669289):0.4063944424[99],gi_668355355_gb_AIG97426.1__CRISPR-associated_protein_Cas4_Csa1__subtype_I-A_APERN__Archaeoglobus_fulgidus_DSM_8774_:0.8402498326):0.1468134490[56]):0.0573560694[33]):0.1316017789[43]):0.2554033959[92],((gi_123978227_gb_ABM80508.1__conserved_archaeal_protein__Hyperthermus_butylicus_DSM_5456_:0.1640130338,gi_941938386_gb_ALL00364.1__CRISPR-associated_protein__Csa1_family__Pyrodictium_delaneyi_:0.0978498800):0.3431280884[100],((((gi_156566904_gb_ABU82309.1__CRISPR-associated_protein__Csa1_family__Ignicoccus_hospitalis_KIN4_I_:0.2492275347,gi_969855962_gb_ALU11828.1__CRISPR-associated_protein__Ignicoccus_islandicus_DSM_13165_:0.3754096280):0.3456004395[100],gi_307550466_gb_ADN50531.1__Protein_of_unknown_function_DUF911_endonuclease__Vulcanisaeta_distributa_DSM_14429_:1.2444529677):0.0000021801[28],(gi_304377900_gb_ADM27739.1__CRISPR-associated_protein__Csa1_family__Ignisphaera_aggregans_DSM_17230_:0.2372828098,gi_116062705_dbj_BAA80230.2__putative_CRISPR-associated_protein__Aeropyrum_pernix_K1_:0.5428359552):0.1483632904[98]):0.0635908756[57],(gi_307551009_gb_ADN51074.1__CRISPR-associated_protein__Csa1_family__Vulcanisaeta_distributa_DSM_14429_:0.0302478690,gi_323708119_gb_ADY01606.1__Csa1_family_CRISPR-associated_protein__Vulcanisaeta_moutnovskia_768-28_:0.0893968772):0.3509197185[100]):0.1840876740[86]):0.5142060778[100]):0.6881443193[100],(gi_123978001_gb_ABM80282.1__conserved_crenarchaeal_protein__Hyperthermus_butylicus_DSM_5456_:1.6537798099,(gi_307551500_gb_ADN51565.1__hypothetical_protein_Vdis_2197__Vulcanisaeta_distributa_DSM_14429_:0.0456703092,gi_323707315_gb_ADY00802.1__hypothetical_protein_VMUT_0591__Vulcanisaeta_moutnovskia_768-28_:0.1164375223):1.6356382950[100]):0.2440175548[53]):0.0936076202[38],((gi_18159097_gb_AAL62546.1__conserved_hypothetical_protein__Pyrobaculum_aerophilum_str._IM2_:0.1239371777,(gi_170934257_gb_ACB39518.1__CRISPR-associated_protein_Cas4__Pyrobaculum_neutrophilum_V24Sta_:0.1481110296,gi_356641664_gb_AET32343.1__CRISPR-associated_protein_Cas4__Pyrobaculum_ferrireducens_:0.1624429021):0.0920450199[58]):1.9963178160[100],((((gi_18160347_gb_AAL63707.1__conserved_hypothetical_protein__Pyrobaculum_aerophilum_str._IM2_:0.1435821907,(((gi_119674617_gb_ABL88873.1__CRISPR-associated_exonuclease__Cas4_family__Pyrobaculum_islandicum_DSM_4184_:0.1949199495,gi_170934418_gb_ACB39679.1__CRISPR-associated_protein_Cas4__Pyrobaculum_neutrophilum_V24Sta_:0.0889952074):0.0399955290[59],gi_908351844_gb_AKT34431.1__CRISPR-associated_exonuclease__Cas4_family__Pyrobaculum_sp._WP30_:0.0892435174):0.0571215974[78],gi_356640876_gb_AET31555.1__Cas4__Pyrobaculum_ferrireducens_:0.1877835294):0.0432381125[53]):0.0310771373[53],(gi_145282759_gb_ABP50341.1__CRISPR-associated_exonuclease__Cas4_family__Pyrobaculum_arsenaticum_DSM_13514_:0.1034551599,gi_375160003_gb_AFA39615.1__CRISPR-associated_protein_Cas4__Pyrobaculum_oguniense_TE7_:0.1915966975):0.0626387198[78]):0.0996458320[75],gi_126248882_gb_ABO07973.1__CRISPR-associated_exonuclease__Cas4_family__Pyrobaculum_calidifontis_JCM_11548_:0.2241422645):0.1598806898[78],(gi_326948343_gb_AEA13449.1__CRISPR-associated_protein_Cas4__Thermoproteus_uzoniensis_768-20_:0.1959856233,gi_350275526_emb_CCC82173.1__CRISPR-associated_protein_Cas4__RecB_family_exonuclease__Thermoproteus_tenax_Kra_1_:0.1073046944):0.2175827554[100]):0.5845491090[80]):0.5613046527[94]):0.1831202477[39]):0.0616182665[18],((((((((gi_20517025_gb_AAM25185.1__hypothetical_protein_TTE2007__Caldanaerobacter_subterraneus_subsp._tengcongensis_MB4_:0.2250002833,((gi_166853905_gb_ABY92314.1__CRISPR-associated_protein_Cas4__Thermoanaerobacter_sp._X514_:0.0214496690,gi_166855788_gb_ABY94196.1__CRISPR-associated_protein_Cas4__Thermoanaerobacter_pseudethanolicus_ATCC_33223_:0.0909321053):0.0042983113[52],gi_344033656_gb_AEM79382.1__CRISPR-associated_protein_Cas4__Thermoanaerobacter_wiegelii_Rt8.B1_:0.0435451301):0.0297295934[94]):0.0710266770[77],gi_694166808_gb_AIS52979.1__CRISPR-associated_protein_Cas4__Thermoanaerobacter_kivui_:0.0832954204):0.1746241376[96],(gi_302777577_gb_ADL68136.1__CRISPR-associated_protein_Cas4__Thermoanaerobacterium_thermosaccharolyticum_DSM_571_:0.0586179556,gi_333111575_gb_AEF16512.1__CRISPR-associated_protein_Cas4__Thermoanaerobacterium_xylanolyticum_LX-11_:0.0583566745):0.2940246846[100]):0.5435631003[100],(gi_326541804_gb_ADZ83663.1__CRISPR-associated_protein_Cas4__Cellulosilyticum_lentocellum_DSM_5427_:0.6165209045,gi_995955308_gb_AMJ41587.1__hypothetical_protein_CPRO_20050___Clostridium__propionicum_DSM_1682_:0.6359958542):0.1568744505[75]):0.8198673002[100],((gi_120327065_gb_ABM21372.1__hypothetical_protein_Maqu_4103__plasmid___Marinobacter_hydrocarbonoclasticus_VT8_:1.9488821508,gi_381382318_dbj_BAL99134.1__hypothetical_protein_CLDAP_10950__Caldilinea_aerophila_DSM_14535___NBRC_104270_:0.5768294211):0.1696650762[62],((((gi_148568834_gb_ABQ90979.1__CRISPR-associated_exonuclease__Cas4_family__Roseiflexus_sp._RS-1_:0.0789498751,gi_156233124_gb_ABU57907.1__protein_of_unknown_function_DUF83__Roseiflexus_castenholzii_DSM_13941_:0.1220453469):0.2966665938[100],(gi_163670394_gb_ABY36760.1__protein_of_unknown_function_DUF83__Chloroflexus_aurantiacus_J-10-fl_:0.1492498677,gi_219541737_gb_ACL23475.1__protein_of_unknown_function_DUF83__Chloroflexus_aggregans_DSM_9485_:0.1970400553):0.2202851946[100]):0.0819232207[73],gi_159892396_gb_ABX05476.1__protein_of_unknown_function_DUF83__Herpetosiphon_aurantiacus_DSM_785_:0.5743240376):0.1566008236[91],gi_319993888_dbj_BAJ62659.1__hypothetical_protein_ANT_06250__Anaerolinea_thermophila_UNI-1_:0.7181827556):0.0947193589[57]):0.2183847173[72]):0.1712707939[59],gi_116665491_gb_ABK14518.1__CRISPR-associated_exonuclease__Cas4_family__Methanothrix_thermoacetophila_PT_:0.6971264136):0.3280005943[83],(gi_289533769_gb_ADD08116.1__CRISPR-associated_protein_Cas4__Aciduliprofundum_boonei_T469_:0.2211082223,gi_432135370_gb_AGB04639.1__CRISPR-associated_protein_Cas4__Aciduliprofundum_sp._MAR08-339_:0.0173765737):0.8080828889[100]):0.3714091286[84],gi_390621113_gb_AFM22260.1__RecB_family_exonuclease__Acetomicrobium_mobile_DSM_13181_:1.1664734953):0.3545077008[95]):0.0835413018[24],gi_985630963_gb_AMD30026.1__hypothetical_protein_Nps_03145__Candidatus_Nanopusillus_acidilobi_:1.3335014464):0.0646340298[19],((gi_387857728_gb_AFK05819.1__protein_of_unknown_function_DUF2779___Mesotoga_prima_MesG1.Ag.4.2_:0.8150354521,gi_831251403_gb_AKL97755.1__hypothetical_protein_Epro_0376__Endomicrobium_proavitum_:1.0311596309):1.3164210270[100],(((gi_20517672_gb_AAM25778.1__RecB_family_exonuclease__Caldanaerobacter_subterraneus_subsp._tengcongensis_MB4_:0.2053801889,(gi_169638802_gb_ACA60308.1__CRISPR-associated_protein_Cas4__Candidatus_Desulforudis_audaxviator_MP104C_:0.2436198258,((gi_260865005_gb_ACX52111.1__CRISPR-associated_protein_Cas4__Ammonifex_degensii_KC4_:0.1522059403,gi_694167314_gb_AIS53485.1__CRISPR-associated_exonuclease_Cas4__Thermoanaerobacter_kivui_:0.2984683711):0.1635305767[96],gi_333821417_gb_AEG14080.1__CRISPR-associated_protein_Cas4__Desulfofundulus_kuznetsovii_DSM_6115_:0.2805365612):0.1291013597[85]):0.1385185126[68]):0.1730168623[87],gi_335365289_gb_AEH51234.1__CRISPR-associated_exonuclease__Cas4_family__Pseudothermotoga_thermarum_DSM_5069_:0.3644461295):0.3148943585[100],(((((((gi_77995183_gb_ABB14082.1__CRISPR-associated_protein_Cas4__Carboxydothermus_hydrogenoformans_Z-2901_:0.6093225760,gi_295412881_gb_ADG07373.1__CRISPR-associated_protein_Cas4__Kyrpidia_tusciae_DSM_2912_:0.5632299390):0.1208227094[64],((((gi_134051113_gb_ABO49084.1__CRISPR-associated_exonuclease__Cas4_family__Desulfotomaculum_reducens_MI-1_:0.3751550867,(gi_488454468_gb_AGL00362.1__CRISPR-associated_protein_Cas4__Desulfallas_gibsoniae_DSM_7213_:0.1122784239,gi_146274347_dbj_BAF60096.1__RecB_family_exonuclease__Pelotomaculum_thermopropionicum_SI_:0.0752860294):0.0843213035[98]):0.1018981723[92],gi_334092869_gb_AEG61209.1__CRISPR-associated_protein_Cas4__Desulfotomaculum_ruminis_DSM_2154_:0.1284106497):0.1434805930[98],(gi_257781060_gb_ACV64954.1__CRISPR-associated_protein_Cas4__Desulfofarcimen_acetoxidans_DSM_771_:0.2534479629,(gi_296032559_gb_ADG83327.1__CRISPR-associated_protein_Cas4__Thermincola_potens_JR_:0.2788525520,gi_339286596_gb_AEJ40707.1__CRISPR-associated_protein_Cas4__Sulfobacillus_acidophilus_TPY_:0.8161793277):0.0938148615[46]):0.1574095992[73]):0.0758083171[25],(gi_302199296_gb_ADL06866.1__CRISPR-associated_exonuclease__Cas4_family__Thermosediminibacter_oceani_DSM_16646_:0.3636967177,gi_430735242_gb_AGA59187.1__CRISPR-associated_protein_Cas4__Thermobacillus_composti_KWC4_:0.5071157238):0.1801314544[19]):0.1175762207[19]):0.0070092897[7],((gi_125715008_gb_ABN53500.1__CRISPR-associated_protein_Cas4__Hungateiclostridium_thermocellum_ATCC_27405_:0.2594001610,gi_514838124_gb_AGO61201.1__CRISPR-associated_Cas4_family_protein__Ferroplasma_acidarmanus_fer1_:1.2992538762):0.1312012159[58],(((gi_154153559_gb_ABS60791.1__CRISPR-associated_protein_Cas4__Fervidobacterium_nodosum_Rt17-B1_:0.0424065322,gi_217037177_gb_ACJ75699.1__cas_crispr-associated_protein_Cas4__Thermosipho_africanus_TCF52B_:0.0627535838):0.3356930387[100],((gi_222457460_gb_ACM61722.1__CRISPR-associated_protein_Cas4__Caldicellulosiruptor_bescii_DSM_6725_:0.0371880904,gi_312203970_gb_ADQ47297.1__CRISPR-associated_protein_Cas4__Caldicellulosiruptor_kronotskyensis_2002_:0.0376357128):0.0138087737[44],gi_312181791_gb_ADQ41961.1__CRISPR-associated_protein_Cas4__Caldicellulosiruptor_kristjanssonii_I77R1B_:0.0279203961):0.4019469454[99]):0.3423909260[100],(gi_355396578_gb_AER66007.1__CRISPR-associated_protein_Cas4__Thermovirga_lienii_DSM_17291_:0.6093079724,gi_390621049_gb_AFM22196.1__CRISPR-associated_exonuclease__Cas4_family__Acetomicrobium_mobile_DSM_13181_:0.4545069962):0.3187412628[99]):0.0635631426[39]):0.1102656881[60]):0.0207705528[15],((gi_114338957_gb_ABI69805.1__CRISPR-associated_exonuclease__Cas4_family__Syntrophomonas_wolfei_subsp._wolfei_str._Goettingen_G311_:0.4281811945,gi_409106492_gb_AFV12617.1__CRISPR-associated_protein_Cas4__Thermacetogenium_phaeum_DSM_12270_:0.5937595914):0.1308755192[71],(gi_332700433_gb_AEE97374.1__CRISPR-associated_exonuclease__Cas4_family__Mahella_australiensis_50-1_BON_:0.2837401065,gi_831186362_gb_AKL94556.1__CRISPR-associated_RecB-family_exonuclease_Cas4__Clostridium_aceticum_:0.4123069168):0.1387561123[60]):0.1183608256[62]):0.0886912518[46],(gi_219540208_gb_ACL21947.1__CRISPR-associated_protein_Cas4__Desulfitobacterium_hafniense_DCB-2_:0.4036957006,((gi_239806171_gb_ACS23236.1__CRISPR-associated_protein_Cas4__Geobacillus_sp._WCH70_:0.0636555501,gi_261375097_gb_ACX77840.1__CRISPR-associated_protein_Cas4__Geobacillus_sp._Y412MC61_:0.1253406646):0.0892253631[98],gi_311217503_gb_ADP76107.1__CRISPR-associated_protein_Cas4__Geobacillus_sp._Y4.1MC1_:0.2479892827):0.2267879858[100]):0.0469743360[63]):0.1383486777[79],((((gi_108764361_gb_ABG03243.1__CRISPR-associated_exonuclease__Cas4_family__Rubrobacter_xylanophilus_DSM_9941_:0.4363892504,gi_269791184_gb_ACZ43324.1__CRISPR-associated_protein_Cas4__Thermobaculum_terrenum_ATCC_BAA-798_:0.3655532492):0.1803405608[89],((gi_221156659_gb_ACM05786.1__CRISPR-associated_protein_Cas4__Thermomicrobium_roseum_DSM_5159_:0.3620552840,(gi_359289769_gb_AEV15286.1__CRISPR-associated_protein_Cas4__Thermus_sp._CCB_US3_UF1_:0.1401398764,gi_939576924_gb_ALJ90832.1__CRISPR-associated_RecB_family_exonuclease_Cas4a__Thermus_aquaticus_Y51MC23_:0.1229937883):0.2766208454[100]):0.0425569738[52],gi_328451893_gb_AEB12794.1__CRISPR-associated_protein_Cas4__Marinithermus_hydrothermalis_DSM_14884_:0.3659991507):0.3264052961[100]):0.2912341027[100],(gi_206740412_gb_ACI19470.1__CRISPR-associated_protein_Cas4__Dictyoglomus_thermophilum_H-6-12_:0.7102622806,(gi_206742426_gb_ACI21483.1__CRISPR-associated_protein_Cas4__Thermodesulfovibrio_yellowstonii_DSM_11347_:0.3526601699,gi_668352361_gb_AIH04575.1__CRISPR-associated_protein_Cas4__Thermodesulfobacterium_commune_DSM_2178_:0.2505181446):0.1842986908[99]):0.0889061927[82]):0.0958062339[75],(((gi_308752143_gb_ADO45626.1__CRISPR-associated_exonuclease__Cas4_family__Hydrogenobacter_thermophilus_TK-6_:0.3216479330,gi_290753664_dbj_BAI80041.1__CRISPR-associated_protein_Cas4__Deferribacter_desulfuricans_SSM1_:0.2254690380):0.0589295441[71],gi_333118329_gb_AEF18803.1__CRISPR-associated_protein_Cas4__Hydrogenobaculum_sp._3684_:0.5820274912):0.2326423468[99],(gi_335358435_gb_AEH44116.1__CRISPR-associated_protein_Cas4__Thermodesulfatator_indicus_DSM_15286_:0.4192316511,gi_965597769_dbj_BAT71824.1__CRISPR-associated_protein_Cas4__Thermosulfidibacter_takaii_ABI70S6_:0.3101052138):0.3866395931[100]):0.1395675200[88]):0.0260498164[30]):0.0582435760[31],(((((((gi_4982378_gb_AAD36861.1_AE001817_8_conserved_hypothetical_protein__Thermotoga_maritima_MSB8_:0.0328881367,gi_170176320_gb_ACB09372.1__CRISPR-associated_protein_Cas4__Thermotoga_sp._RQ2_:0.0437970147):0.4952407031[100],gi_160360951_gb_ABX32565.1__CRISPR-associated_protein_Cas4__Petrotoga_mobilis_SJ95_:0.6667848065):0.0348050869[66],(gi_157313680_gb_ABV32779.1__CRISPR-associated_protein_Cas4__Pseudothermotoga_lettingae_TMO_:0.3368254849,gi_335365792_gb_AEH51737.1__CRISPR-associated_exonuclease__Cas4_family__Pseudothermotoga_thermarum_DSM_5069_:0.2784065034):0.3328545177[100]):0.1529128760[83],(gi_239505899_gb_ACR79386.1__CRISPR-associated_protein_Cas4__Kosmotoga_olearia_TBF_19.5.1_:0.2103336024,gi_387859842_gb_AFK07933.1__CRISPR-associated_protein_Cas4__Mesotoga_prima_MesG1.Ag.4.2_:0.0760690442):0.6987261542[100]):0.1927112618[92],(((gi_149792771_gb_ABR30219.1__CRISPR-associated_protein_Cas4__Thermosipho_melanesiensis_BI429_:0.1591859737,gi_217037856_gb_ACJ76378.1__cas_crispr-associated_protein_Cas4__Thermosipho_africanus_TCF52B_:0.2090610166):0.2770928486[100],gi_372100825_gb_AEX84729.1__CRISPR-associated_protein_Cas4__Marinitoga_piezophila_KA3_:0.3552031466):0.2906480431[100],((gi_302575719_gb_ADL43510.1__CRISPR-associated_protein_Cas4__Caldicellulosiruptor_obsidiansis_OB47_:0.1358420892,gi_312181831_gb_ADQ42001.1__CRISPR-associated_protein_Cas4__Caldicellulosiruptor_kristjanssonii_I77R1B_:0.1562481027):0.5166729883[100],gi_332178763_gb_AEE14452.1__CRISPR-associated_protein_Cas4__Thermodesulfobium_narugense_DSM_14796_:0.7818000016):0.1578542257[84]):0.0284262414[59]):0.0693426050[62],(((gi_166855170_gb_ABY93579.1__CRISPR-associated_protein_Cas4__Thermoanaerobacter_sp._X514_:0.0000021588,gi_289529137_gb_ADD03489.1__CRISPR-associated_protein_Cas4__Thermoanaerobacter_italicus_Ab9_:0.1260268265):0.1508268219[100],(gi_302779506_gb_ADL70065.1__CRISPR-associated_protein_Cas4__Thermoanaerobacterium_thermosaccharolyticum_DSM_571_:0.0629316049,(gi_333113340_gb_AEF18277.1__CRISPR-associated_protein_Cas4__Thermoanaerobacterium_xylanolyticum_LX-11_:0.0611974619,gi_389569013_gb_AFK85418.1__CRISPR-associated_protein_Cas4__Thermoanaerobacterium_saccharolyticum_JW_SL-YS485_:0.0313324239):0.0724992376[99]):0.1369283677[100]):0.2681373999[100],gi_217336115_gb_ACK41908.1__CRISPR-associated_protein_Cas4__Dictyoglomus_turgidum_DSM_6724_:0.4097623655):0.1311332845[91]):0.1109443613[72],(gi_289534482_gb_ADD08829.1__CRISPR-associated_protein_Cas4__Aciduliprofundum_boonei_T469_:0.8937846688,(((((((((gi_28203580_gb_AAO36021.1__hypothetical_protein_CTC_01464__Clostridium_tetani_E88_:0.0853772612,gi_743962002_dbj_BAQ13940.1__putative_CRISPR-associated_protein_Cas4__Clostridium_botulinum_:0.0814015674):0.1147557812[100],(gi_506958264_gb_AGM22632.1__CRISPR-associated_protein_cas4__Fusobacterium_nucleatum_subsp._animalis_4_8_:0.2356775358,(gi_549809562_gb_AGX43468.1__CRISPR-associated_protein_Cas4__Clostridium_saccharobutylicum_DSM_13864_:0.1320357088,gi_960938204_gb_ALR90808.1__CRISPR-associated_protein_Cas4__Clostridium_butyricum_:0.0756282822):0.0787707135[94]):0.1572714688[100]):0.0649832273[95],(gi_118135289_gb_ABK62333.1__CRISPR-associated_protein_Cas4__Clostridium_novyi_NT_:0.1995789735,(gi_308737503_gb_ADO35163.1__CRISPR-associated_protein_Cas4__Eubacterium_callanderi_:0.0129297492,gi_969857115_gb_ALU12980.1__CRISPR-associated_protein_Cas4__Eubacterium_limosum_:0.0833519777):0.2426126059[100]):0.0702274816[95]):0.0365534449[83],(gi_553905571_gb_AGY75621.1__Dna2_Cas4__domain_of_unknown_function_DUF83__Clostridium_autoethanogenum_DSM_10061_:0.1506589498,gi_219569513_dbj_BAH07497.1__hypothetical_protein_CKR_2446__Clostridium_kluyveri_NBRC_12016_:0.1113526416):0.1121021789[99]):0.0461821036[66],(((((gi_268617568_gb_ACZ11933.1__CRISPR-associated_protein_Cas4__Sulfurospirillum_deleyianum_DSM_6946_:0.0861161180,gi_390193204_gb_AFL68259.1__CRISPR-associated_exonuclease__Cas4_family__Sulfurospirillum_barnesii_SES-3_:0.0223918324):0.0487826092[95],gi_584601760_gb_AHJ12412.1__CRISPR-associated_RecB_family_exonuclease_Cas4a__Sulfurospirillum_multivorans_DSM_12446_:0.0519512042):0.2254554659[100],gi_345472319_dbj_BAK73769.1__CRISPR-associated_protein__Arcobacter_sp._L_:0.0611923539):0.0523065830[89],gi_296098495_gb_ADG94445.1__CRISPR-associated_protein_Cas4__Arcobacter_nitrofigilis_DSM_7299_:0.1602204275):0.2130207629[100],(gi_736018577_gb_AJA48710.1__CRISPR-associated_exonuclease__Cas4_family__Clostridium_pasteurianum_DSM_525___ATCC_6013_:0.1300509221,gi_800895690_gb_AKA67874.1__CRISPR-associated_protein_Cas4__Clostridium_scatologenes_:0.1639598337):0.0476618948[62]):0.0700939604[79]):0.0084075697[44],gi_335368559_gb_AEH54510.1__CRISPR-associated_Cas4_family_protein__Bacillus_coagulans_2-6_:0.3717123005):0.1279483379[94],((gi_114338254_gb_ABI69102.1__CRISPR-associated_exonuclease__Cas4_family__Syntrophomonas_wolfei_subsp._wolfei_str._Goettingen_G311_:0.0594885965,(gi_257779860_gb_ACV63754.1__CRISPR-associated_protein_Cas4__Desulfofarcimen_acetoxidans_DSM_771_:0.1108004409,gi_488454218_gb_AGL00112.1__RecB_family_exonuclease__Desulfallas_gibsoniae_DSM_7213_:0.0739369595):0.1777601662[100]):0.4109055627[100],((gi_118413782_gb_ABK82202.1__crispr-associated_protein_Cas4__Campylobacter_fetus_subsp._fetus_82-40_:0.0201597111,gi_971364516_gb_ALV64687.1__CRISPR_Cas_system-associated_RecB-like_nuclease_Cas4__type_I-B_HMARI__Campylobacter_fetus_subsp._testudinum_Sp3_:0.0403941758):0.1937683208[100],gi_153804098_gb_ABS51105.1__crispr-associated_protein_Cas4__Campylobacter_hominis_ATCC_BAA-381_:0.3406320528):0.3034116380[100]):0.1044409282[66]):0.3937550836[99],((gi_48429724_gb_AAT42589.1__conserved_hypothetical_protein__Picrophilus_torridus_DSM_9790_:1.1943480540,(((gi_291581532_gb_ADE15989.1__protein_of_unknown_function_DUF83__Nitrosococcus_halophilus_Nc_4_:0.1997676741,gi_570732304_gb_AHF03467.1__CRISPR-associated_protein_Cas4__Marichromatium_purpuratum_984_:0.3658204609):0.1826672192[82],S2_012_000_R2_scaffold_0_prodigal-single_864:1.1886460308):0.2253195206[41],gi_570726449_gb_AHE97757.1__CRISPR-associated_protein_Cas4__Thioalkalivibrio_paradoxus_ARh_1_:0.7464883904):1.5872324730[100]):0.3600390282[17],((gi_319419202_gb_ADV46312.1__CRISPR-associated_exonuclease__Cas4_family__Nitratifractor_salsuginis_DSM_16511_:0.4181028938,gi_669188000_gb_AII14453.1__CRISPR_Cas_system-associated_RecB-like_nuclease_Cas4__type_I-B_HMARI__Campylobacter_iguaniorum_:0.2739669186):0.0713186194[59],((gi_112800928_gb_EAT98272.1__CRISPR_Cas_system-associated_RecB-like_nuclease_Cas4__type_I-B_HMARI__Campylobacter_concisus_13826_:0.1264408328,gi_112802837_gb_EAU00181.1__CRISPR_Cas_system-associated_RecB-like_nuclease_Cas4__type_I-B_HMARI__Campylobacter_curvus_525.92_:0.1326068669):0.0430783341[53],gi_909718429_gb_AKT92768.1__CRISPR_Cas_system-associated_RecB-like_nuclease_Cas4__type_I-B_HMARI__Campylobacter_gracilis_:0.1154264250):0.1035976505[86]):0.5724692378[100]):0.2759158325[22]):0.2165671556[23],(((((((gi_55229002_gb_AAV44425.1__CRISPR-associated_protein_Cas4__plasmid___Haloarcula_marismortui_ATCC_43049_:0.1383738293,((gi_257171183_gb_ACV48942.1__CRISPR-associated_protein_Cas4__Halomicrobium_mukohataei_DSM_12286_:0.0386325733,gi_397681799_gb_AFO56176.1__CRISPR-associated_protein_Cas4__Natrinema_sp._J7-2_:0.0327964766):0.2760006245[100],gi_388246498_gb_AFK21441.1__CRISPR-associated_Cas4_family_protein__plasmid___Haloferax_mediterranei_ATCC_33500_:0.1866876168):0.0323100890[26]):0.0471031243[23],(gi_256691289_gb_ACV11626.1__CRISPR-associated_protein_Cas4__Halorhabdus_utahensis_DSM_12940_:0.1073309563,gi_822661537_gb_AKH97361.1__CRISPR-associated_protein_Cas4__Halanaeroarchaeum_sulfurireducens_:0.0963105899):0.0840176124[98]):0.0679650446[44],(((gi_343784862_gb_AEM58838.1__CRISPR-associated_protein_Cas4__Haloarcula_hispanica_ATCC_33960_:0.0179530208,gi_339729026_emb_CCC40227.1__CRISPR-associated_exonuclease_Cas4__Haloquadratum_walsbyi_C23_:0.0619052271):0.0924274972[100],gi_429137568_gb_AFZ74579.1__CRISPR-associated_protein_Cas4__Natronobacterium_gregoryi_SP2_:0.1558699699):0.0565926535[74],gi_573487044_gb_AHG05449.1__CRISPR-associated_protein_Cas4__plasmid___Halobacterium_sp._DL1_:0.2144252800):0.0941415949[96]):0.2623029593[99],(gi_222454586_gb_ACM58849.1__CRISPR-associated_protein_Cas4__plasmid___Halorubrum_lacusprofundi_ATCC_49239_:0.2080605136,gi_291369910_gb_ADE02138.1__CRISPR-associated_exonuclease_Cas4__plasmid___Haloferax_volcanii_DS2_:0.2937885013):0.2726157526[99]):0.6648722153[100],((gi_334900860_gb_AEH25128.1__CRISPR-associated_protein_Cas4__Pyrococcus_yayanosii_CH1_:0.1114472658,gi_390520276_gb_AFL96008.1__CRISPR-associated_Cas4_family_protein_3__Thermococcus_cleftensis_:0.2978531571):0.1174706835[89],(gi_388248863_gb_AFK21716.1__putative_CRISPR-associated_protein_Cas4__Pyrococcus_sp._ST04_:0.1378641813,gi_1001992559_gb_AMM54160.1__CRISPR-associated_protein_Cas4__Pyrococcus_kukulkanii_:0.1364859905):0.0706886464[88]):0.2723940944[100]):0.0775355133[72],gi_84372554_gb_ABC56824.1__predicted_exonuclease__Methanosphaera_stadtmanae_DSM_3091_:0.6288171096):0.1677841136[86],(((((((((gi_110682639_gb_ABG86009.1__CRISPR-associated_protein_Cas4__Clostridium_perfringens_SM101_:0.2466025190,gi_584455123_emb_CDM67381.1__CRISPR-associated_Cas4_family_protein__Clostridium_bornimense_:0.2488228998):0.0328831649[59],gi_728874075_gb_AIY84736.1__CRISPR-associated_protein_Cas4__Clostridium_baratii_str._Sullivan_:0.2914233780):0.1034868312[96],gi_451787596_gb_AGF58564.1__CRISPR-associated_RecB-family_exonuclease_Cas4__Clostridium_saccharoperbutylacetonicum_N1-4_HMT__:0.3374200218):0.0720343241[70],gi_760240102_gb_AJP12741.1__putative_CRISPR-associated_Cas4_family_protein__Clostridioides_difficile_630_:0.2434086594):0.1161203989[90],gi_359826410_gb_AEV69183.1__CRISPR-associated_exonuclease__Cas4_family__Hungateiclostridium_clariflavum_DSM_19732_:0.3130925978):0.0802924058[74],(gi_152024525_gb_ABS22295.1__CRISPR-associated_protein_Cas4__Bacillus_cytotoxicus_NVH_391-98_:0.5994922242,((((((gi_212560093_gb_ACJ33148.1__CRISPR-associated_protein_Cas4__RecB_family_exonuclease___Anoxybacillus_flavithermus_WK1_:0.0879081946,gi_906365412_gb_AKS39002.1__CRISPR-associated_protein_Cas4__Anoxybacillus_gonensis_:0.0292904771):0.0957083877[99],(gi_239807668_gb_ACS24733.1__CRISPR-associated_protein_Cas4__Geobacillus_sp._WCH70_:0.0317162425,gi_311215662_gb_ADP74266.1__CRISPR-associated_protein_Cas4__Geobacillus_sp._Y4.1MC1_:0.0532187577):0.0765257481[95]):0.0380622008[55],gi_297252987_gb_ADI26433.1__CRISPR-associated_protein_Cas4__Geobacillus_sp._C56-T3_:0.0769387161):0.0750587542[76],gi_873410767_gb_AKP48407.1__CRISPR-associated_RecB_family_exonuclease_Cas4a__Bacillus_smithii_:0.4702588788):0.0806165939[77],gi_982538614_gb_AMA74165.1__CRISPR-associated_protein_Cas4__Aneurinibacillus_sp._XH2_:0.2851295711):0.1214055775[77],(gi_766900582_gb_AJS57314.1__CRISPR-associated_protein_Cas4__Paenibacillus_sp._IHBB_10380_:0.5066379005,gi_982217101_gb_AMA62336.1__CRISPR-associated_protein_Cas4__Kurthia_sp._11kri321_:0.5049743439):0.0954960704[50]):0.0790789955[67]):0.2152694100[96]):0.1355856817[72],((((((((gi_145408961_gb_ABP65965.1__CRISPR-associated_protein_Cas4__Caldicellulosiruptor_saccharolyticus_DSM_8903_:0.0749943219,(((gi_296841294_gb_ADH59810.1__CRISPR-associated_protein_Cas4__Thermoanaerobacter_mathranii_subsp._mathranii_str._A3_:0.0305741697,gi_312181684_gb_ADQ41854.1__CRISPR-associated_protein_Cas4__Caldicellulosiruptor_kristjanssonii_I77R1B_:0.0246173613):0.0136745965[95],gi_311778698_gb_ADQ08184.1__CRISPR-associated_protein_Cas4__Caldicellulosiruptor_hydrothermalis_108_:0.0228540712):0.0133206413[65],gi_302573699_gb_ADL41490.1__CRISPR-associated_protein_Cas4__Caldicellulosiruptor_obsidiansis_OB47_:0.0476255743):0.0000023444[77]):0.0215780987[59],(gi_145410969_gb_ABP67973.1__CRISPR-associated_protein_Cas4__Caldicellulosiruptor_saccharolyticus_DSM_8903_:0.0337422304,gi_222455022_gb_ACM59284.1__CRISPR-associated_protein_Cas4__Caldicellulosiruptor_bescii_DSM_6725_:0.0299028644):0.1138288764[99]):0.0352757537[79],gi_312203924_gb_ADQ47251.1__CRISPR-associated_protein_Cas4__Caldicellulosiruptor_kronotskyensis_2002_:0.0313715101):0.2690619466[99],gi_297145351_gb_ADI02108.1__CRISPR-associated_protein_Cas4__Syntrophothermus_lipocalidus_DSM_12680_:0.9214488721):0.1891422882[92],(gi_206741966_gb_ACI21023.1__CRISPR-associated_protein_Cas4__Thermodesulfovibrio_yellowstonii_DSM_11347_:0.3022316083,gi_381363570_dbj_BAL80399.1__putative_CRISPR-associated_protein__Caldisericum_exile_AZM16c01_:0.4264433914):0.0951203696[74]):0.0535850604[72],gi_206741078_gb_ACI20136.1__CRISPR-associated_protein_Cas4__Dictyoglomus_thermophilum_H-6-12_:0.3226374226):0.0644062705[70],(gi_225644071_gb_ACN99121.1__crispr-associated_protein_Cas4__Sulfurihydrogenibium_azorense_Az-Fu1_:0.2599888390,gi_225646744_gb_ACO04930.1__crispr-associated_protein_Cas4__Persephonella_marina_EX-H1_:0.1138844794):0.1989683643[100]):0.0635799516[63],gi_188931678_gb_ACD66308.1__CRISPR-associated_protein_Cas4__Sulfurihydrogenibium_sp._YO3AOP1_:0.5011270765):0.0472959248[21]):0.0878930549[34],gi_317115087_gb_ADU97577.1__CRISPR-associated_protein_Cas4__Thermovibrio_ammonificans_HB-1_:0.7231349792):0.1443663411[96],((((((gi_2983049_gb_AAC06658.1__hypothetical_protein_aq_370__Aquifex_aeolicus_VF5_:0.2524695696,(gi_333119079_gb_AEF19553.1__CRISPR-associated_protein_Cas4__Hydrogenobaculum_sp._3684_:0.1766015633,gi_570724727_gb_AHE96043.1__hypothetical_protein_THERU_04460__Thermocrinis_ruber_:0.1480150836):0.2498501995[100]):0.3308091489[100],(((gi_83573477_gb_ABC20029.1__CRISPR-associated_exonuclease__Cas4_family__Moorella_thermoacetica_ATCC_39073_:0.3760508534,gi_333821555_gb_AEG14218.1__CRISPR-associated_protein_Cas4__Desulfofundulus_kuznetsovii_DSM_6115_:0.3564254715):0.4247474074[100],((gi_147735757_gb_ABQ47097.1__CRISPR-associated_exonuclease__Cas4_family__Thermotoga_petrophila_RKU-1_:0.0231639891,gi_728867162_gb_AIY88341.1__CRISPR-associated_Cas4_family_protein__Thermotoga_sp._Cell2_:0.0299940601):0.0773990269[86],gi_221572077_gb_ACM22889.1__CRISPR-associated_exonuclease__Cas4_family__Thermotoga_neapolitana_DSM_4359_:0.0809593247):0.4007908469[100]):0.1879522013[95],gi_334902504_gb_AEH23310.1__CRISPR-associated_protein_Cas4__Thermodesulfobacterium_geofontis_OPF15_:0.5309606402):0.0874695121[43]):0.0612987784[60],(((gi_145302893_gb_ABP53475.1__CRISPR-associated_exonuclease__Cas4_family__Salinispora_tropica_CNB-440_:0.4055993375,gi_268310148_gb_ACY96522.1__CRISPR-associated_protein_Cas4__Thermomonospora_curvata_DSM_43183_:0.1781980506):0.0663844450[46],(gi_158108641_gb_ABW10838.1__protein_of_unknown_function_DUF83__Frankia_sp._EAN1pec_:0.1451948780,gi_111152478_emb_CAJ64215.1__Hypothetical_protein__putative_CRISPR-associated_protein__Frankia_alni_ACN14a_:0.1335094146):0.1084434697[97]):1.2249061780[100],gi_262334727_gb_ACY48524.1__CRISPR-associated_protein_Cas4__Rhodothermus_marinus_DSM_4252_:0.7455203126):0.5089087744[62]):0.0958403238[54],((((((((gi_19714791_gb_AAL95374.1__Hypothetical_cytosolic_protein__Fusobacterium_nucleatum_subsp._nucleatum_ATCC_25586_:0.4325867618,gi_375303530_gb_AFA49664.1__CRISPR-associated_RecB-family_exonuclease_Cas4__Acetobacterium_woodii_DSM_1030_:0.1719362685):0.0654830319[52],gi_28203279_gb_AAO35721.1__conserved_protein__Clostridium_tetani_E88_:0.2105451329):0.2544830641[99],gi_442740947_gb_AGC68636.1__CRISPR-associated_protein_Cas4__Thermoclostridium_stercorarium_subsp._stercorarium_DSM_8532_:0.4507750286):0.1484152106[89],((gi_149949825_gb_ABR48353.1__CRISPR-associated_protein_Cas4__Alkaliphilus_metalliredigens_QYMF_:0.2770713310,gi_831187476_gb_AKL95670.1__CRISPR-associated_RecB-family_exonuclease_Cas4__Clostridium_aceticum_:0.0260246239):0.1587899447[97],gi_407049652_gb_AFS77697.1__CRISPR-associated_protein_Cas4___Clostridium__acidurici_9a_:0.1406036623):0.2067979290[100]):0.0958235642[84],(((gi_257049519_gb_ACV38703.1__CRISPR-associated_protein_Cas4__Leptotrichia_buccalis_C-1013-b_:0.1052190925,gi_922691256_gb_ALA96005.1__CRISPR-associated_protein_Cas4__Leptotrichia_sp._oral_taxon_212_:0.2051475122):0.1470942761[100],(gi_257777918_gb_ACV61812.1__CRISPR-associated_protein_Cas4__Desulfofarcimen_acetoxidans_DSM_771_:0.1495282708,gi_324964914_gb_ADY55693.1__CRISPR-associated_exonuclease__Cas4_family__Syntrophobotulus_glycolicus_DSM_8271_:0.1407082472):0.2219997942[100]):0.0599938238[35],(((gi_694155140_gb_AIS61710.1__CRISPR-associated_exonuclease_Cas4__Listeria_ivanovii_subsp._londoniensis_:0.0356514963,gi_346980983_emb_CBW84908.1__Putative_unknown_protein__Listeria_ivanovii_subsp._ivanovii_PAM_55_:0.0325470456):0.0282531258[78],gi_289170035_emb_CBH26575.1__conserved_hypothetical_protein__Listeria_seeligeri_serovar_1_2b_str._SLCC3954_:0.0121031109):0.0718537061[90],gi_970871248_gb_ALU77155.1__CRISPR-associated_protein_Cas4__Listeria_monocytogenes_:0.0736520580):0.2578769406[100]):0.0729521070[58]):0.0542994899[49],(gi_345284442_gb_AEN78295.1__CRISPR-associated_protein_Cas4__Lactobacillus_ruminis_ATCC_27782_:0.3131764932,gi_578023943_gb_AHI12340.1__CRISPR-associated_protein_cas4__Lactobacillus_helveticus_H9_:0.5185242446):0.1907392541[96]):0.0320490146[54],(gi_296018086_gb_ADG71323.1__CRISPR-associated_protein_Cas4__Brachyspira_murdochii_DSM_12563_:0.4881035346,gi_509092263_gb_AGN26281.1__CRISPR-associated_protein_Cas4__Candidatus_Methanomassiliicoccus_intestinalis_Issoire-Mx1_:0.5625232215):0.3342988705[100]):0.0945191219[89],((((((gi_34397921_gb_AAQ66982.1__CRISPR-associated_protein_Cas4__Porphyromonas_gingivalis_W83_:0.2724590576,gi_52216701_dbj_BAD49294.1__conserved_hypothetical_protein__Bacteroides_fragilis_YCH46_:0.3583105749):0.0830587501[90],((gi_324311783_gb_ADY32336.1__CRISPR-associated_protein_Cas4__Odoribacter_splanchnicus_DSM_20712_:0.5206567244,(((gi_332331287_gb_AEE48388.1__CRISPR-associated_protein_Cas4__Haliscomenobacter_hydrossis_DSM_1100_:0.3261986172,gi_969872030_gb_ALU27795.1__CRISPR-associated_protein_Cas4__Myroides_odoratimimus_:0.3573435199):0.0825026465[67],gi_336308188_gb_AEI51290.1__CRISPR-associated_protein_Cas4__Runella_slithyformis_DSM_19594_:0.5933924265):0.1305075524[93],gi_361062082_gb_AEW01074.1__CRISPR-associated_exonuclease__Cas4_family__Niastella_koreensis_GR20-10_:0.2177405966):0.0859946254[68]):0.0801719248[76],(gi_363408580_gb_AEW22266.1__CRISPR-associated_protein_Cas4__Tannerella_forsythia_92A2_:0.0340220104,gi_806918592_dbj_BAR49596.1__CRISPR-associated_protein_Cas4__Tannerella_forsythia_3313_:0.0195607354):0.2702573352[100]):0.0869511449[79]):0.1688063583[95],(gi_952479268_gb_ALO17057.1__CRISPR-associated_protein_Cas4__Salinivirga_cyanobacteriivorans_:0.6939831612,gi_952479271_gb_ALO17060.1__CRISPR-associated_protein_Cas4__Salinivirga_cyanobacteriivorans_:0.0210121347):0.2683335421[100]):0.2860854274[100],(gi_336106793_gb_AEI14611.1__CRISPR-associated_protein_Cas4__Flexistipes_sinusarabici_DSM_4947_:0.2887395202,gi_573478422_gb_AHF96834.1__hypothetical_protein_DESACE_02850__Desulfurella_acetivorans_A63_:0.4200578648):0.2304764434[98]):0.0718991005[64],((gi_189340137_gb_ACD89540.1__CRISPR-associated_protein_Cas4__Chlorobium_limicola_DSM_245_:0.5659514090,gi_193089521_gb_ACF14796.1__CRISPR-associated_protein_Cas4__Chloroherpeton_thalassium_ATCC_35110_:0.4797191173):0.1143783434[49],gi_395811303_gb_AFN74052.1__CRISPR-associated_protein_Cas4__Melioribacter_roseus_P3M-2_:0.4129548259):0.0908125054[63]):0.0398922289[36],gi_405105632_emb_CCK79129.1__CRISPR-associated_protein__Cas4_family__Desulfobacula_toluolica_Tol2_:0.4704503123):0.0853424419[76]):0.0820237061[70]):0.1130100427[68],gi_647813148_gb_AIC16849.1__CRISPR-associated_exonuclease__Cas4_family__Nitrososphaera_viennensis_EN76_:0.5439731872):0.0486984496[37],(((((gi_2622185_gb_AAB85574.1__conserved_protein__Methanothermobacter_thermautotrophicus_str._Delta_H_:0.4985198245,(gi_333825765_gb_AEG18427.1__CRISPR-associated_protein_Cas4__Methanobacterium_paludis_:0.2442009420,(gi_693276242_gb_AIS32249.1__CRISPR-associated_protein_Cas4__Methanobacterium_formicicum_:0.2513270684,gi_693276699_gb_AIS32706.1__CRISPR-associated_protein_Cas4__Methanobacterium_formicicum_:0.2976027696):0.1719436866[99]):0.1192272285[72]):0.0647128040[72],(gi_84373063_gb_ABC57333.1__predicted_RecB_family_exonuclease__Methanosphaera_stadtmanae_DSM_3091_:0.3869262677,(gi_148551242_gb_ABQ86370.1__predicted_exonuclease__Methanobrevibacter_smithii_ATCC_35061_:0.2660341016,((gi_288542764_gb_ADC46648.1__CRISPR-associated_protein_Cas4-1__Methanobrevibacter_ruminantium_M1_:0.0706297641,gi_998157754_gb_AMK14951.1__CRISPR-associated_protein_Cas4__Methanobrevibacter_olleyae_:0.0625281928):0.0493995663[95],gi_509083782_gb_AGN16028.1__CRISPR-associated_protein_Cas4__Methanobrevibacter_sp._AbM4_:0.1425783959):0.1169275750[100]):0.1158495964[97]):0.1923252257[99]):0.0528347421[62],(((gi_2650653_gb_AAB91227.1__conserved_hypothetical_protein__Archaeoglobus_fulgidus_DSM_4304_:0.4635502551,(gi_728876355_gb_AIY90666.1__CRISPR-associated_RecB_family_exonuclease_Cas4a__Geoglobus_acetivorans_:0.1400042238,gi_820778564_gb_AKG92222.1__CRISPR-associated_protein_Cas4__Geoglobus_ahangari_:0.0930670443):0.1881745635[100]):0.1080388263[96],(gi_327316180_gb_AEA46796.1__CRISPR-associated_protein_Cas4__Archaeoglobus_veneficus_SNP6_:0.1985318897,gi_484592598_gb_AGK61241.1__CRISPR-associated_exonuclease__Cas4_family__Archaeoglobus_sulfaticallidus_PM70-1_:0.1705655146):0.1113152403[94]):0.2755697088[99],(gi_297378063_gb_ADI36218.1__CRISPR-associated_protein_Cas4__Methanococcus_voltae_A3_:0.4208043714,gi_334855635_gb_AEH06111.1__CRISPR-associated_protein_Cas4__Methanothermococcus_okinawensis_IH1_:0.3475705163):0.1601309075[94]):0.0753505820[61]):0.0525714743[54],((((gi_19917733_gb_AAM07026.1__conserved_hypothetical_protein__Methanosarcina_acetivorans_C2A_:0.0839747806,gi_805338203_gb_AKB19485.1__CRISPR-associated_RecB_family_exonuclease_Cas4a__Methanosarcina_sp._WWM596_:0.1044383245):0.1063365648[97],gi_72395013_gb_AAZ69286.1__CRISPR-associated_exonuclease__Cas4_family__Methanosarcina_barkeri_str._Fusaro_:0.1415684178):0.2480080063[100],gi_91712125_gb_ABE52052.1__CRISPR-associated_protein_Cas4_containing_DUF83_domain__Methanococcoides_burtonii_DSM_6242_:0.3498965330):0.1788616172[98],gi_432136096_gb_AGB05365.1__CRISPR-associated_protein_Cas4__Aciduliprofundum_sp._MAR08-339_:0.3800699881):0.1447986919[92]):0.0375388954[55],(((gi_302779589_gb_ADL70148.1__CRISPR-associated_protein_Cas4__Thermoanaerobacterium_thermosaccharolyticum_DSM_571_:0.0483763691,gi_333113413_gb_AEF18350.1__CRISPR-associated_protein_Cas4__Thermoanaerobacterium_xylanolyticum_LX-11_:0.0317981200):0.0450330887[56],gi_694167379_gb_AIS53550.1__CRISPR-associated_exonuclease_Cas4__Thermoanaerobacter_kivui_:0.1347142366):0.4253266410[100],(gi_387859192_gb_AFK07283.1__CRISPR-associated_protein_Cas4__Mesotoga_prima_MesG1.Ag.4.2_:0.9943701486,(((((((((gi_18893194_gb_AAL81243.1__hypothetical_protein_PF1119__Pyrococcus_furiosus_DSM_3638_:0.1288341862,gi_331034917_gb_AEC52729.1__hypothetical_protein_PNA2_1814__Pyrococcus_sp._NA2_:0.1007064096):0.0364433055[67],gi_388249538_gb_AFK22391.1__CRISPR-associated_protein_Cas4__Pyrococcus_sp._ST04_:0.1207657051):0.1245770781[99],gi_334900376_gb_AEH24644.1__CRISPR-associated_protein_Cas4__Pyrococcus_yayanosii_CH1_:0.1951535015):0.0528582507[74],(gi_340809474_gb_AEK72631.1__CRISPR-associated_protein_Cas4__Thermococcus_sp._4557_:0.0629293515,(((gi_390518859_gb_AFL94591.1__CRISPR-associated_Cas4_family_protein_2__Thermococcus_cleftensis_:0.1322936754,(gi_589908789_gb_AHL21838.1__RecB_family_exonuclease__Thermococcus_nautili_:0.0070979560,gi_700303215_gb_AIU70034.1__hypothetical_protein_TEU_06675__Thermococcus_eurythermalis_:0.0527097898):0.0301244381[73]):0.0201812760[76],gi_214032359_gb_EEB73189.1__CRISPR-associated_RecB_family_exonuclease_Cas4a__Thermococcus_sp._AM4_:0.0417081950):0.0288332681[76],gi_744794898_gb_AJC72477.1__hypothetical_protein_X802_10185__Thermococcus_guaymasensis_DSM_11113_:0.0413725738):0.0384524722[80]):0.0665760867[90]):0.0088245200[42],gi_57158717_dbj_BAD84647.1__predicted_exonuclease__RecB_family__Thermococcus_kodakarensis_KOD1_:0.1558485730):0.0584530130[93],gi_374743355_gb_EHR79722.1__hypothetical_protein_OCC_00657__Thermococcus_litoralis_DSM_5473_:0.1117123312):0.0169471759[70],(gi_242265860_gb_ACS90542.1__Predicted_exonuclease__RecB_family__Thermococcus_sibiricus_MM_739_:0.1138397876,(gi_573024863_gb_AHF80397.1__CRISPR-associated_RecB_family_exonuclease_Cas4a__Thermococcus_paralvinellae_:0.1369754414,(gi_664801746_gb_AIF69979.1__hypothetical_protein_PAP_07950__Palaeococcus_pacificus_DY20341_:0.1012205892,gi_948527143_gb_ALM74687.1__hypothetical_protein_TBCH5v1_0729__Thermococcus_barophilus_:0.0728696281):0.0450069457[56]):0.0249124396[54]):0.0282186080[79]):0.1170221308[98],gi_333750691_gb_AEF95770.1__CRISPR-associated_protein_Cas4__Methanotorris_igneus_Kol_5_:0.1400886943):0.0921282062[92],(gi_672365945_gb_AIJ05282.1__CRISPR-associated_protein_Cas4__Methanocaldococcus_bathoardescens_:0.0836835183,(gi_261369127_gb_ACX71876.1__CRISPR-associated_protein_Cas4__Methanocaldococcus_vulcanius_M7_:0.0551589241,(gi_1499165_gb_AAB98366.1__conserved_hypothetical_protein__Methanocaldococcus_jannaschii_DSM_2661_:0.0494192980,(gi_256794574_gb_ACV25243.1__CRISPR-associated_protein_Cas4__Methanocaldococcus_fervens_AG86_:0.0182110622,gi_288939093_gb_ADC69848.1__CRISPR-associated_protein_Cas4__Methanocaldococcus_sp._FS406-22_:0.0421676606):0.0047457230[51])OROOT:0.0300846147[67]):0.0666179440[97]):0.0834237071[95]):0.2692278006[94]):0.1802192192[87]):0.1435683110[68]):0.0882971244[67]):0.0543078230[51]):0.0893891391[49]):0.1228469298[37]):0.0223780913[10]):0.2154131667[24]):0.0584296286[15]):0.0448263031[14]):0.8265394207[99]):0.4825059522[92]):0.07997049255);
