# Supplementary material for: Clades of huge phages from across Earth’s ecosystems
Source: Nature. 2020 Feb 12;578(7795):425–31. doi: 10.1038/s41586-020-2007-4 (PMC7162821; doi:10.1038/s41586-020-2007-4)
Supplement: Supplementary file 5 — Supplementary Data: Genbank files of all phage, plasmid, and unknown sequences in this study; major capsid, terminase, tRNA synthetase, Cas9, rpS21, 1-6 helicases, and Cas4-like phylogenetic trees; dendrogram of protein clustering; alignments of Cas gene catalytic residues; protein sequences of new Cas12 and Cas14 subtypes; bacterial sequences that target phage, plasmid, and unknown sequences using CRISPR. [file 41586_2020_2007_MOESM5_ESM.zip › combined-1/cas9_tree.nwk]

(AOT-USA_PHAGE_COMPLETE_CU-CL-RE_143_36_orf112:0.8196976039,(M01_PROPHAGE_38_52_orf70:0.4258501776,cas9_CAS-II-A_Acidaminococcus_intestini_RyC_MR95_uid74445_NC_016077_1005026__1009102:0.5114307483):0.1407188153[100],(((M02_PHAGE_47_43_orf30:0.0000020668,M05_PHAGE_COMPLETE_47_87_orf105:0.0000020371):0.9541079026[100],((((((((((((((cas9_cas9_CAS-II-C_Flavobacterium_branchiophilum_FL_15_uid73421_NC_016001_1903821__1908242_revcom:0.1530458568,cas9_cas9_CAS-II-C_Flavobacterium_columnare_ATCC_49512_uid80731_NC_016510_385983__390590:0.1711772409):0.4829215496[100],cas9_CAS-II-C_Prevotella_ruminicola_23_uid47507_NC_014033_1570398__1574012_revcom:0.5277491163):0.1693623175[94],cas9_CAS-II-C_Treponema_pedis_T_A4_uid215715_NC_022097_751855__755703_revcom:0.6191348890):0.6530929447[100],((((cas9_Type_IIA_topoisomerase__DNA_gy_CAS-II-C_Prevotella_intermedia_17_uid163151_NC_017861_240722__244864:0.3628822932,cas9_CAS-II-C_Bacteroides_fragilis_638R_uid84217_NC_016776_4716369__4720679_revcom:0.2950543998):0.0841977674[99],(cas9_CAS-II-C_Capnocytophaga_canimorsus_Cc5_uid70727_NC_015846_1579873__1584165_revcom:0.2343891627,(cas9_CAS-II-C_Riemerella_anatipestifer_RA_CH_1_uid175469_NC_018609_1158521__1162738:0.1814269655,cas9_CAS-II-C_Zunongwangia_profunda_SM_A87_uid48073_NC_014041_4762751__4766917:0.2851541157):0.1473993770[100]):0.0778356856[99]):0.0719847811[93],(cas9_CAS-II-C_Belliella_baltica_DSM_15883_uid168182_NC_018010_3445311__3449369_revcom:0.2643740355,cas9_CAS-II-C_Flavobacterium_psychrophilum_JIP02_86_uid61627_NC_009613_1319822__1323886:0.2088326842):0.1121621688[100]):0.5048697836[100],((((cas9_CAS-II-C_Fibrobacter_succinogenes_S85_uid161919_NC_017448_606343__610881:0.3748669775,(cas9_CAS-II-C_Fluviicola_taffensis_DSM_16823_uid65271_NC_015321_3610221__3614597_revcom:0.2187442356,cas9_CAS-II-C_Weeksella_virosa_DSM_16922_uid63627_NC_015144_1978292__1982614_revcom:0.2310161098):0.0962227367[100]):0.1393441709[100],cas9_CAS-II-C_Psychroflexus_torquis_ATCC_700755_uid54205_NC_018721_312899__317428:0.3929848647):0.1064926221[87],cas9_CAS-II-C_Ornithobacterium_rhinotracheale_DSM_15997_uid168256_NC_018016_2224246__2228853_revcom:0.4615498665):0.3740600194[100],cas9_CAS-II-C_Ignavibacterium_album_JCM_16511_uid162097_NC_017464_3452666__3457732:0.7428637624):0.4489062712[100]):0.3114319526[100]):0.1008422659[91],cas9_CAS-II-C_Parvibaculum_lavamentivorans_DS_1_uid58739_NC_009719_105795__108908_revcom:1.0579695413):0.1058529655[78],(((((((((cas9_CAS-II-C_Acidovorax_avenae_ATCC_19860_uid42497_NC_015138_295839__298976:0.1561984656,cas9_CAS-II-C_Alicycliphilus_denitrificans_K601_uid66307_NC_015422_218107__221196:0.1222093961):0.0442668389[70],cas9_CAS-II-C_Verminephrobacter_eiseniae_EF01_2_uid58675_NC_008786_1365979__1369185:0.2222265044):0.1287799527[100],cas9_CAS-II-C_Nitrosomonas_AL212_uid55727_NC_015222_2941806__2944940_revcom:0.3152558488):0.1010440741[100],cas9_CAS-II-C_gamma_proteobacterium_HdN1_uid51635_NC_014366_4143336__4146413_revcom:0.3816175035):0.3119660908[100],(cas9_CAS-II-C_Azospirillum_B510_uid46085_NC_013854_1019522__1023028_revcom:0.6303707574,cas9_CAS-II-C_Dinoroseobacter_shibae_DFL_12_uid58707_NC_009952_391798__395037:0.6471683627):0.1113121219[94]):0.0791838191[80],cas9_CAS-II-C_Candidatus_Puniceispirillum_marinum_IMCC1322_uid47081_NC_014010_2748992__2752099:0.5851503034):0.1768067123[100],cas9_CAS-II-C_Bdellovibrio_exovorus_JSS_uid194119_NC_020813_904781__907864_revcom:0.9979941849):0.1027299473[80],cas9_CAS-II-C_Rhodospirillum_rubrum_F11_uid162149_NC_017584_530734__534255_revcom:1.1300126409):0.1305590856[93],((cas9_CAS-II-C_Elusimicrobium_minutum_Pei191_uid58949_NC_010644_261119__264706:0.3119296008,cas9_CAS-II-C_uncultured_Termite_group_1_bacterium_phylotype_Rs_D17_uid59059_NC_020419_102302__105400:0.3273774998):0.3369705021[100],cas9_CAS-II-C_Spirochaeta_Buddy_uid63633_NC_015152_2367952__2371491_revcom:0.6576659137):0.8113493719[100]):0.1520905634[54]):0.1062958773[60],(cas9_CAS-II-C_Acidothermus_cellulolyticus_11B_uid58501_NC_008578_2211367__2214783_revcom:0.7430613629,((cas9_CAS-II-C_Bifidobacterium_dentium_Bd1_uid43091_NC_013714_1400576__1403992_revcom:0.3650191527,cas9_CAS-II-C_Bifidobacterium_longum_DJO10A_uid58833_NC_010816_2257993__2261556:0.3155458986):0.3053106533[100],cas9_CAS-II-C_Corynebacterium_diphtheriae_31A_uid84309_NC_016799_34597__37851:0.4879430754):0.3536335924[100]):1.2315711220[100]):0.1606131922[78],(((cas9_CAS-I-C_CAS-II-C_uncultured_Termite_group_1_bacterium_phylotype_Rs_D17_uid59059_NC_020419_339128__342226:0.6910873836,((cas9_CAS-II-C_Helicobacter_cinaedi_ATCC_BAA_847_uid193765_NC_020555_1366093__1369164_revcom:0.5353888040,cas9_CAS-II-C_Helicobacter_mustelae_12198_uid46647_NC_013949_26718__29792_revcom:0.6382943422):0.3227613771[100],cas9_CAS-II-C_Wolinella_succinogenes_DSM_1740_uid61591_NC_005090_1388202__1391381_revcom:0.8311020400):0.1020201231[66]):0.1174910139[70],(((cas9_CAS-II-C_Acidovorax_ebreus_TPSY_uid59233_NC_011992_63759__67154_revcom:0.6730286865,((((cas9_CAS-II-C_Actinobacillus_succinogenes_130Z_uid58247_NC_009655_431928__435116:0.0719492339,cas9_CAS-II-C_Actinobacillus_suis_H91_0380_uid176363_NC_018690_552318__555482:0.0541719548):0.0670237412[100],cas9_CAS-II-C_Haemophilus_parainfluenzae_T3T1_uid72801_NC_015964_1913335__1916493:0.1449985139):0.0947722211[100],(cas9_CAS-II-C_Neisseria_lactamica_020_06_uid60851_NC_014752_1890078__1893326:0.2890518103,cas9_CAS-II-C_Pasteurella_multocida_Pm70_uid57627_NC_002663_1324015__1327185_revcom:0.2460188908):0.0459663589[73]):0.0880234090[91],cas9_CAS-II-C_Bibersteinia_trehalosi_192_uid193709_NC_020515_846120__849257_revcom:0.4464259809):0.2751970687[100]):0.1743900880[100],(cas9_CAS-II-C_Clostridium_cellulolyticum_H10_uid58709_NC_011898_3654189__3657254_revcom:0.6667904134,cas9_CAS-II-C_Geobacillus_JF8_uid215234_NC_022080_303383__306652_revcom:0.5384729979):0.1070159322[80]):0.0887004322[67],cas9_CAS-II-C_Ilyobacter_polytropus_DSM_2926_uid59769_NC_014633_747263__750541_revcom:0.6701289542):0.0933042049[93]):0.1285354334[83],(((cas9_CAS-II-C_Gluconacetobacter_diazotrophicus_PAl_5_uid61587_NC_010125_2177083__2180235:0.1945045552,cas9_CAS-II-C_Tistrella_mobilis_KA081020_065_uid167486_NC_017958_568281__571430_revcom:0.2288054524):0.1138327048[100],cas9_CAS-II-C_Sphingomonas_MM_1_uid193771_NC_020561_1612173__1615334:0.2024811056):0.3200531705[100],(cas9_CAS-II-C_Rhodopseudomonas_palustris_BisB5_uid58441_NC_007958_1172349__1175543:0.0888857697,cas9_CAS-II-C_Rhodopseudomonas_palustris_BisB18_uid58443_NC_007925_4997995__5001195_revcom:0.1150548465):0.4042169673[100]):0.5618834437[100]):0.2720322160[99]):0.1389325488[44],((cas9_CAS-II-C_Akkermansia_muciniphila_ATCC_BAA_835_uid58985_NC_010655_2440271__2443576_revcom:1.6257038714,cas9_CAS-II-C_Nitratifractor_salsuginis_DSM_16511_uid62183_NC_014935_1477331__1480729:1.3260480373):0.2637014957[90],cas9_CAS-II-C_Streptobacillus_moniliformis_DSM_12112_uid41863_NC_013515_1159048__1162827_revcom:0.9911727451):0.1495546447[77]):0.2132058774[91],((cas9_CAS-II-A_Eubacterium_rectale_ATCC_33656_uid59169_NC_012781_1591112__1594456:0.6437821267,(((cas9_CAS-II-A_Streptococcus_anginosus_C1051_uid218003_NC_022244_936188__939565:0.1052953019,(cas9_CAS-II-A_Streptococcus_gordonii_Challis_substr__CH1_uid57667_NC_009785_1426750__1430160_revcom:0.1211354036,cas9_CAS-II-A_Streptococcus_I_G2_uid224251_NC_022584_372173__375556:0.0638437261):0.0568578334[100]):0.0803386252[100],cas9_CAS-II-A_Streptococcus_thermophilus_CNRZ1066_uid58221_NC_006449_619189__622575:0.1741345727):0.0586152572[96],(cas9_CAS-II-A_Streptococcus_gallolyticus_ATCC_43143_uid162103_NC_017576_1480439__1483831_revcom:0.2096606982,cas9_CAS-II-A_Streptococcus_suis_D9_uid162125_NC_017620_1456318__1459686_revcom:0.2899506470):0.0638954210[98]):0.3456032402[100]):0.2493694216[100],cas9_CAS-II-C_Staphylococcus_pasteuri_SP1_uid226267_NC_022737_1373052__1376216_revcom:0.6808042171):0.4993491691[100]):0.3467749917[96],(((cas9_CAS-II-B_Francisella_cf__novicida_3523_uid162107_NC_017449_1129528__1134468_revcom:0.1173040206,cas9_CAS-II-B_Francisella_novicida_U112_uid58499_NC_008601_810052__814941:0.0080094250):0.0500371547[100],cas9_CAS-II-B_Francisella_tularensis_WY96_3418_uid58811_NC_009257_1332426__1335803_revcom:0.0432889091):0.8608278249[100],(cas9_CAS-II-B_Legionella_pneumophila_Paris_uid58211_NC_006368_183831__187949:0.8789658687,cas9_CAS-II-B_Wolinella_succinogenes_DSM_1740_uid61591_NC_005090_1525628__1529857:0.8335894388):0.2734794218[99]):1.1330772140[100]):0.6930257835[100],cas9_CAS-II-C_Staphylococcus_pseudintermedius_ED99_uid162109_NC_017568_677897__681901:0.9347355479):0.1504193816[87],(((cas9_CAS-II-A_Bifidobacterium_bifidum_S17_uid59545_NC_014616_230746__235008_revcom:0.6511165007,cas9_CAS-II-A_Leuconostoc_gelidum_JB7_uid175682_NC_018631_1345677__1349744_revcom:0.5504845952):0.3277837763[100],((((cas9_CAS-II-A_Lactobacillus_buchneri_NRRL_B_30929_uid66205_NC_015428_1947422__1951537_revcom:0.3309765296,cas9_CAS-II-A_Pediococcus_pentosaceus_SL4_uid227215_NC_022780_474760__478800:0.3414341578):0.0870108051[95],(cas9_CAS-II-A_Lactobacillus_johnsonii_DPC_6026_uid162057_NC_017477_1203708__1207835_revcom:0.4196919376,cas9_CAS-II-A_Lactobacillus_salivarius_UCC118_uid58233_NC_007929_114740__118189:0.5091272452):0.0525890200[58]):0.1263316021[99],(((cas9_CAS-II-A_Lactobacillus_casei_LOCK919_uid210959_NC_021721_2341629__2345717_revcom:0.0869311326,cas9_CAS-II-A_Lactobacillus_casei_W56_uid178736_NC_018641_2327200__2331369_revcom:0.0708405676):0.1445559755[100],(cas9_CAS-II-A_Lactobacillus_rhamnosus_GG_uid161983_NC_017482_2263972__2268063_revcom:0.0913431765,cas9_CAS-II-A_Lactobacillus_rhamnosus_LOCK900_uid210957_NC_021723_2149251__2153336_revcom:0.0681228347):0.0816420089[100]):0.3225971303[100],cas9_CAS-II-A_Lactobacillus_plantarum_ZJ316_uid188689_NC_020229_353773__357849:0.4527189031):0.2072534516[100]):0.0571734320[45],cas9_CAS-II-A_Lactobacillus_sanfranciscensis_TMW_1_1304_uid72937_NC_015978_840437__844432_revcom:0.4570485471):0.2604019893[100]):0.1666823684[99],(((cas9_CAS-II-A_Enterococcus_faecalis_D32_uid171261_NC_018221_492339__496352:0.3120563210,(cas9_CAS-II-A_Listeria_innocua_Clip11262_uid61567_NC_003212_2770707__2774711_revcom:0.0567933245,cas9_CAS-II-A_Listeria_monocytogenes_EGD_uid223288_NC_022568_2646074__2650078_revcom:0.0486954249):0.2509407427[100]):0.0695857631[97],(cas9_CAS-II-A_Enterococcus_hirae_ATCC_9790_uid70619_NC_018081_1203469__1207479:0.2629564739,cas9_CAS-II-A_Enterococcus_mundtii_QU_25_uid229420_NC_022878_328238__332230:0.3099164626):0.1558297015[100]):0.0515774637[69],((cas9_CAS-II-A_Streptococcus_agalactiae_09mas018883_uid208674_NC_021485_934162__938274:0.0453199722,cas9_CAS-II-A_Streptococcus_agalactiae_NEM316_uid61585_NC_004368_945813__949946:0.0842583032):0.1589330517[100],(((cas9_CAS-II-A_Streptococcus_dysgalactiae_equisimilis_AC_2713_uid178644_NC_019042_1134173__1138288_revcom:0.0974097391,cas9_CAS-II-A_Streptococcus_pyogenes_M1_476_uid193766_NC_020540_792115__796221:0.0215234760):0.1370088674[100],cas9_CAS-II-A_Streptococcus_equi_zooepidemicus_MGCS10565_uid59263_NC_011134_1369339__1373385_revcom:0.2136063680):0.1423663863[100],((((cas9_CAS-II-A_Streptococcus_gallolyticus_ATCC_43143_uid162103_NC_017576_1489111__1493226_revcom:0.0837392525,cas9_CAS-II-A_Streptococcus_gallolyticus_ATCC_BAA_2069_uid63617_NC_015215_1520905__1525017_revcom:0.0421202178):0.0268650061[75],(cas9_CAS-II-A_Streptococcus_infantarius_CJ18_uid87033_NC_016826_1276484__1280611_revcom:0.0369677373,cas9_CAS-II-A_Streptococcus_lutetiensis_033_uid213397_NC_021900_1294574__1298695_revcom:0.1515487902):0.0286578427[100]):0.1628205686[100],cas9_CAS-II-A_Streptococcus_mutans_GS_5_uid169223_NC_018089_1320641__1324678_revcom:0.1377030892):0.0616558647[95],(cas9_CAS-II-A_Streptococcus_suis_ST1_uid167482_NC_017950_1293105__1297250_revcom:0.1965622166,cas9_CAS-II-A_Streptococcus_thermophilus_LMD_9_uid58327_NC_008532_1379975__1384141_revcom:0.2528310527):0.1497181052[100]):0.0330716732[57]):0.0505543352[76]):0.1545346664[100]):0.5218826787[100]):0.0720748406[75]):0.0785675812[49],(((cas9_CAS-II-A_Coriobacterium_glomerans_PW2_uid65787_NC_015389_2036091__2040245:0.2628510367,cas9_CAS-II-A_Olsenella_uli_DSM_7084_uid51367_NC_014363_1407777__1411976_revcom:0.3067952581):0.1979149958[100],cas9_CAS-II-A_Eggerthella_YY7918_uid68707_NC_015738_2684425__2688567_revcom:0.3256629050):0.0576626742[79],cas9_CAS-II-A_Gordonibacter_pamelaeae_7_10_1_b_uid197167_NC_021021_665001__669116:0.3504155332):0.5848767184[100]):0.1848162518[100]):0.1210399079[95],((cas9_CAS-II-A_Filifactor_alocis_ATCC_35896_uid46625_NC_016630_475812__479909_revcom:0.5405096475,cas9_CAS-II-A_Treponema_denticola_ATCC_35405_uid57583_NC_002967_361021__365208:0.6155852541):0.0902351752[66],(cas9_CAS-II-A_Finegoldia_magna_ATCC_29328_uid58867_NC_010376_73918__77964:0.7241485353,cas9_CAS-II-A_Fusobacterium_3_1_36A2_uid55995_NC_022196_938929__943032:0.5927542305):0.0855738059[46]):0.0878121239[59]):0.2724245834[100])OROOT;
