# Supplementary material for: Clades of huge phages from across Earth’s ecosystems
Source: Nature. 2020 Feb 12;578(7795):425–31. doi: 10.1038/s41586-020-2007-4 (PMC7162821; doi:10.1038/s41586-020-2007-4)
Supplement: Supplementary file 5 — Supplementary Data: Genbank files of all phage, plasmid, and unknown sequences in this study; major capsid, terminase, tRNA synthetase, Cas9, rpS21, 1-6 helicases, and Cas4-like phylogenetic trees; dendrogram of protein clustering; alignments of Cas gene catalytic residues; protein sequences of new Cas12 and Cas14 subtypes; bacterial sequences that target phage, plasmid, and unknown sequences using CRISPR. [file 41586_2020_2007_MOESM5_ESM.zip › combined-1/cas14.fasta]

>Cas14i1
MTRNYPYKFRLEPTEEQKTRLKHYGFTCRFIYNLALDQRNLSRDPKPLPTLLEMWEKRVADKLAGVKPERKERNFEEERKQEVVHKNINYGFQSPQMTVLRREVEWMQDVPFSCLQETLRSLQTAFKNFFDRVKKGQRVSDGRNPYGYPVYRSRYRLSIPFKPANVSIKKVSERAGGEEGAYFSELKVPLMGSLIRFRQDRPVLGTPKTPTLKLEGDGKWYVVILTEQEVEDPQTPEAEVGIDLGVAKMITLSDGTIYPLTKKQQQTFTNIDTTEKRIRKLQAACDRRKTKFSKNWIKVKRQVVKLKHRQKRSRESLHHEITHLITSGFGRVAVENLNIKGMTPSASGTEEEPGTNVAQKSGLNREILKRGWGLLVSQLEYKAKWRGGEVIKVDPKYTSQTCSKCGHVEKANRATQATFLCQKCGHKENADVNAAKNILTRAEKQ*
>Cas14i2
MAKQAPGKRTDESKERKAFSFRLYPTPEQERYLARVVGSCRYIYNALVREHERRMKYMRTFGAWPKPIGFKTSKKKQSLAEDYKLEASLYEIQTALHEPGGPAPWLEDVAGNIRNHAVAMFGAAQTNWMSGRTGPPNFKQRRPAGSFRFQDTRVASITGGPDRQPGFDFIRIPLPHGIEIDSWICFRRHRRLRGQPKTATIRRAAGIWYVSILCEWDKPAKLPVHRAPNAKVGVDLNVRNLCALSDGTIIDGRSADLARLEKSINRLKHRESKLRLREKAASAPRSKRHFRLQCRIARLQDRQANLRNEVTNQVAHAVALKHAFVGLEGLDIKGMTASAKGTVDAPGLNVRAKAGLNRAILNRGWGKLREKIESKVKIYGGQTVRVPPQYTSQTCAKCGHIAAENRDGVIFHCVKCGFTAHADVNAATNILEKALRLSAQESPGSGSLDGERPTELGSTTRQRVRKQKDTKTLGAPKATSRKGATAPRSTIPSLHVDMQVTSARVVPAPQEALATEIAQQMKALAKSEVDAAPRQKINRRRRSQTEVEVPTGSVE*
>Cas14i3
MAKQAPGKRTDESKERKAFSFRLYPTPEQERYLARVVGSCRYIYNALVREHERRMKYMRTFGAWPKPIGFKTSKKKQSLAEDYKLEASLYEIQTALHEPGGPAPWLEDVAGNIRNHAVALFGAAQTNWMSGRTGPPNFKQRRPAGSFRFQDTRVASITGGPDRQPGFDFIRIPLPHGIEIDSWICFRRHRRLRGQPKTATIRRAAGIWYVSILCEWDKPAKLPVHRAPNAKVGVDLNVRYLCALSDGTIIDGRSADLARLEKSINRLKHRESKLRLREKAASAPRSKRHFRLQCRIARLQDRQANLRNEVTNQVAHAVALKHAFVGLEGLDIKGMTASAKGTVDAPGLNVRAKAGLNRAILNRGWGKLREKIESKVKIYGGQTVRVPPQYTSQTCAKCGHIAAENRDGVIFHCVKCGFTAHADVNAATNILEKALRLSAQESPGSGSLDGERPTELGSTTRQRVRKQKDTKTLGAPKATSRKGATAPRSTIRSLHVDMQVTSARVVPAPQEALATEIAQQMKALAKSEVDAAPRQKINRRRRSQTEVEVPTGSVE*
>Cas14J1
MITKAYKFRIYPTKVQEETINNCFRVNDFIYNFFLGLEQETYDVLYMYGLRNGEKKEDKHLNKWRTENKLWFNRFDASRLLTKMAKLEKYKFLKTYPSTSRTYSLKSLESGMKSFMKGGGFPKFKNKKSNKSFTIQTQKDLKIIHKNGKWHSINLPSALDFPIKKLDIKIHNELFLSPNIKTNSCTVSKRGNQYFISFQVELPGELPRKREIKKETSVGVDFGVKKIITISSDEENPYSCETRFLKNSMNELKRLQKALSQKKKGSVKYNNIKEKINKLHIKISNQRKNLQHNISSFLVNLNADTIIMEDLNLKGMTKTPNPIESNGTFLPNGKSRKSGLNASILDVGIGEIKTQVQYKSDFCGKNVVLVNPQYTSQKCNNCGFTHKENRISQSEFECKNCGHKDNADKNASKNIKQKYFDN*
>Cas14J2
MKIINKTYRFRLFPTKEQEVLLNKHFGCCRWVYNHFLNERKEQYQANKKSDNYYKQAATLAKLKNEEDTKWLKEVNSQSLQFALRSLDTAFLNFFRGKAQFPKFKSKKHKNTFTIPQFGKLEDGKIVIPKFKEGIKVKLHREVKGKIGKMSITKTPTGKYYVSIFTEQEVEELPKTNKQVGIDLGLKDFVITSDNKKFKNNRYVKKYEKQLKKAQQHLSRKQKGSKGFEKQKLKVAKIHEKIANCRLDILHKVSTELVKNYDLIAVEDLNVKGMTKNHKLSKHIADASWGKFVTLLQYKCDWYGKKLVKVNRFYPSSKTCSECGWINQELKLSDREWTCNSCGAIHDRDLNASKNILKEGLKIISAGAVDYTDGDLNDASVKKRKSVKSEAQPIAFGVGG*
>Cas14J3
MLKAYKYRIYPTKEQITLIEKHFGSTRFLYNYFLEYRQKAYAKGNQKVGYMVTQAELTKLKKLKEYEWLNECGSQSLQMALRDLDSAYSRFFKKQGGYPKFKSKKHTSQSFTAPQNIKLASNRVYLPKFTKDGIKVKLHREIPQDAVLKQATVSRQNNQYFVSILIDDNNAIPKPIKAKNAVGLDMGLTDLIITSDFTKYPNNKYFVKSQQKLKKLQRRHSKKQKGSNNRQKAKLRVQKLHTKVSNQRKDTLHKISNEITNQYDIICLETLNVRGMQKNRRLAKGIADVAWSEFMRQLAYKAQWKGKTVLKIDQWFPSSQICSNCGASSKKKELHVRKWECPECHAKHDRDINASINIKNYGLGQIDNRNTVGTIGI*
>Cas14J4
VKQNKAYKYRIYPTEKQIEYFEGAFKAGRYVYNVSLDCEKQIYQLGGKSNLSHFGLNYHIKNYRVKAPFLNEYDVNIYCNEMKALSKAYKNFFKNKGGYPKFKKESDTTQSFTTRPSTKQNSKNLYITYDGYLKIPKVEKLIKIKYHRPIEGKIKTVTISKKHNKYYVSIMVEYTNNFKKVEVKKSVGIDLGVKAFVVTSDNEVIENPKHLTKNQEHLTVLQRKLARAKKGSNNYKKIKKNISKIHENVANTRENFLHNESKKLVDNYDLICMEDLNVKGMTKSSKGTKENPGKNVKQKSGLNRSIIDVGFGKFKTMIGYKTKNSGKYLVEIGRFEPTSKKCNCCGTINKNLELKDRIWKCENCGEILNRDLNAALNIRDLGTKKFFDSLKK
>Cas14J5
MIKAFKYRIYPTQDQKELLSNIFGQVRFVYNLGLETKISAYTGNKKHLSCFDLNKQITQLKNECPWLKESPSQALQQSIRNLDVAYTNFFRGAGFPKFKNKYTKQSFQLPQGVFLSDDKKQIFIPKLKFTDIDLHKEFKGEVKTVTVSKTTTNKYYISILVDDKKPIPEKRQIKLESTVGIDLGIKDFAITSDGKKFKNHDFFKSAMNELRIQQRSLARKQKGSNHYIKQKMKVSLLHEHIKNQREDYLHKISKYLVYNYDTICIENLGVSNMMKNHKLSRVIGDMGWHKFKSMLEYKCEWYGKNLSVIGRFDPSSKTCSSCGSINKELTLNDREWTCKCGTKHDRDINAAINIRNFGLRNQPSVTQSEWLHCACDVETHQSLADV
>Cas14J6
MIESKAFKFRVYPTDKQKELIHNSVRASNFIFNFSLRQQIDISDKMNEMGIIEKGERKKYMKDNDLYFNKYTMSRQLTVMGNTEEFSFLKEIDATSKSYALRRIDNAFKNMVKMGAGFPKFKNINKSTYSFTGQIQYQNDRIKNLRVIKTKNPKIVHLNLSKLKNLKCVCHIPMFIENWSNMDTIKINSYTISRKGNNYYISFQVEHNQPLISEPIKREIKYETTIGIDMGVERPITTSDEADFNLKLFNERFNILKKHRKELHKLSAILNKKRDYHKKNESEIKFYETATYKRILKKMRGLYHKITNIRENLQHNITSNLVNKENIDTFILEELNLKNMTKRSGKGKSNNKSNLNRVLLDVGMHGIKSKLEYKAEKMGKNVETINPRFTSQKCSDCGHINKLNRKSQAVFKCVKCGYTLNADLNAAINIKNNFFGKNT*
>Cas14J7
MEDIIEISEKKKKTKISGTGKGFSIRIYPDKKQIEYIRDSFRVNNFIYNYFLSKQEKIVSELKEMGLEGKALKSHMKLNNLYFDYNSSRDLLYEMKKTPEYSFLGNASALSYHYALMRLKNAFDNMWKMNTGFPNYRKRHINKSFSGQILFNTKADKYSPFEIQTINDKWCEITLTKITELKCVVHNNELLDFWNDRSYMHLKSYTITETPSGEFYLAITADIISKPMLEKRIVNEETSIGIDMGVARPITTSDEELFNDKQLSDKFNLIKEYKSEVERLSQILAKKREGNKNWKESKKYERIKKRLAKLHSKIANIRKYLQHNITSKLINSKYDTIIIEDLDVKNMMKKSAKGKSNNKRGLNRVLSDTGLGEIKRQLVYKSNWCGKNIVTVDPKYTSQMCSNCGHTHRDNRKKQDEFICVSCGHNENADLNAAKNIKNKFFKKLAELKN*
>Cas14K1
VITKKTYNFSLYDPRFFELAKEAGDVYSRSLEEFWKVYDETGVWLSKFDLQKHMRNKLERKLLHSDSFIGAMQQVHANLASWKQAKKVVKDACPPRKPKFLQAILFKKSQIKYKNGFLKLTLGIGNEYLNLKWNQEIPLPIYGSVTYSKTRGWKINLCLETDVEQKNLDNNKFLSIDLGVKRIATIFDGENTITLSGKKFMGLMHYRNKLNGKTQSRLSHKKKGSNNYKKIQRAKRRTTDKILNIQKDMLHKYSSFVVNYAIKNNIGNIIIGDNSSTHDSPNMRGKTNQKISQNPEQKLKNYIKYKFEGISGQVNIVPEPYTSRKCPCCKNIKKSSPRGRTYKCKKCDFVFDRDGVGAINIYNENVSFGTCLNLDSGRIRFLTEPIGMKFHNEVYFKSYVAVA*
>Cas14K2
MYQVRRVNIGKTAQLDELARECGRLYSQTLASFWRTVRHKGIWLKPKHLMRWHTSEKLHAHTADACVQAFFASLKSWRERRKLGDPDAHPPRKRKWYFRIEYKSTAMHHKDSVLTLSNGKGNTPLVLEWPWETPKTVVIHWTGTQYEAIATYKIEAQGQPQGNKVAGIDLGEIHMAVSHDGTETHILNGRLLRSKRQYQNKLKAELSTMIDVKKKGSLRRKKLIRSKQKQLKKLQHQVNDIEHKQSSRLISTLHAKGVQTVVIGDVRDIRQDLDVGSKNNQKLHQWSHGSIRHKLTYKAEWLGMEVALQDEHYTSRTCPMCQHVRKSKVQGRVFRCPTCHWTYHRDGVGAINIRQKYLGSLPVIGDMAPPIGMRFRPHTSVARWEKTYQ*
>Cas14K3
LKELYKTYILPVKQQELARKLSRESGRIYSKVVSKVFDIYKRKGFWLNEFDMKKYIRLYAKNIGLHSQTKQGIVEQYYIALDSFFKAYKNHRNPKPPYKRRKYNVVMYKDSAIKLKNGILKLSNGKGNEPLMVKANKLGKKPKYAELVYHHNKRKYFLHITVEMKGVQRVYEKDRAIAVDLGQIHPMVTYDSKRSIIFNGGVLNSFIRFRNKQLSKLQQKMSMCKKYSKRWKKLNGAKKKLLNKSKNKVNDVLQKYTSYLVGYCIEQGIGTIVIGDIKSIRENINYGVKTNQKLHNSWLFRKMTNIIEHKANNVGIKVEYINEAYTSQTCPVCNKKHKPGNRNFTCKCGFKYHRDAVGAINIHKKYTSSLSARLEGDLTPPVGYRYRYNQRCLAGWNTSIFDAGYFSDLPTKKVA*
>Cas14K4
MSRYVVRTYKVAVPKELYPLCAELNKTAARIYNKTMSLVKKIKYKKGFWLSPNNTQKYILRWACSINVHTHSKQAIIQQYFQALDSYFNAVKTKPDLNPPYKRKRFMPFIWKDTAIKLLPDGKLKLSMGSNREPIVIQTTLLADTKIRQAKLVYEEGKYYLHLVIEGKNVARKPQNGKIMAVDLGILRPITCFDGTEVISYHGGILNSLIRYRNKELAKFQQMLSRCKKGSKRYRKLVKAKKKMLRRTRHQIKDILHKITSNFLKMCLQKGIGTIALGDVTNIRERVEGNDSANQKLHQWCFRKMVDMITYKAELLGMDVKLVPEEYTSQTCPMCGSRNHSNNRNYKCQNCGFKYHRDGVGAINIYVRYLGKKSQVVAGLAPVRGVRYKPHLCGHGVRNAPWKAA*
>Cas14K5
MPGYVVRTYKVPVPEELYPLCAELNKTAARIYNKTMSLVKKIKRKKGIWLSSNNAQKYILRWACGINVHTHSKQAMVQQYFQALDSYFNAVKAKPDLRPPYKKKRFMPFIWKDAAIKLLPDGKLRLSMGNNQKPVVIQTTLPADTKIRQAKLVYEDGKYYLHLATEVKNEVQKQQGKKVMAVDLGILRPITCFDGIEVISYHGGILNSLIRYRNKELAKFQQMLSRCKKGSKRYRKLVKAKKKMLRRIRHQIKDILHKITSNFLKMCLQKGIKTIAVGDITNIRERVQGNDNANQKLHQWCFRKMIDMLTYKVHPLGIDVKLVPENYTSQTCPACGSRNHPTDRNYECQNCGFKYHRDGVGAINIYARYLGKKSQVVAGLAPVRGVRYKPHLCGHGV
>Cas14K6
MYNVRKLKIDQTEQLDVLATASGELYSRTLVSFWRTVRKHGLWLKPSSMMRWQNSGELHAHSADAVVQSFYASLKSWRALRKVDPDAKPPKRRKHFFKVQWKNSAIRLKDGCLVLSNGKGNEPLIIPWNWTLPTLVELGWNGTGYELRVIYSTTPTGVPLGVKVAGVDMGEIHLAVTHDGDDCHIYNGRYLRSVKRYQNKKKAEISARLDRMKKGSRRSKYLKHNKARTLKKLDNQINDILHKQTTKLVSTLHEAGVKTVVIGDVRDIRKGLDYGAKANQKIHQWHLGKTRWLVSYKAERLGMEVVLQDEAYTSQTCPACGKRHKPKDRNYRCSCGFQYHRDGIGAYNIRAKYLGELETPHVVGAMMSPTGVRVLQRCSHLARKNPLPLGMG
>Cas14K7
MNIAHQDAIWEASKESASIYNDAIKLNQDGIPKAQAMKSLSIQSKHTKYLQSQSSQAPYQNFFIDLSSYFASLKRYQKSKRGYKNEPKPPHKIKTLHAITFKKSAIRVQNGYLLLSLRKPNKPIKLKWSLSKPIWVLINFDIRTGWKMNCVMEQEVQQHQLDKTKILAIDLGNKRIAASFDGKRCVTYSGKILKSLTRLQNKCSARSKASTSSLIKNSKKYKRVMRARRKITARINNQKRDILHKTSRAIVNYAIENNIDKIVFGDCSSIHDGTTLGKENTQQVQQGCEQKLRKYVEYKFRNVGGTTELVSERYSSQECPICDHRYEPRGRTYKCSACGYVYDRDGVGSINIYTNVSSGLTLDVVGGLMPPRGWKFHSQLPCTTLRNSYFSMLYCGEPNDL
>Cas14K8
MTTQKTYNFCFYDQRFFELSKEAGEVYSRSLEEFWKIYDETGVWLSKFDLQKHMRNKLERKLLHSDSFLGAMQQVHANLASWKQAKKVVPDACPPRKPKFLQAILFKKSQIKYKNGFLRLTLGTEKEFLYLKWDINIPLPIYGSVTYSKTRGWKINLCLETEVEQKNLSENKYLSIDLGVKRVATIFDGENTITLSGKKFMGLMHYRNKLNGKTQSRLSHKKKGSNNYKKIQRAKRKTTDRLLNIQKEMLHKYSSFIVNYAIRNDIGNIIIGDNSSTHDSPNMRGKTNQKISQNPEQKLKNYIKYKFESISGRVDIVPEPYTSRKCPHCKNIKKSSPKGRTYKCKKCGFIFDRDGVGAINIYNENVSFGQIISPGRIRSLTEPIGMKFHNEIYFKSYVAA
