# Supplementary material for: Clades of huge phages from across Earth’s ecosystems
Source: Nature. 2020 Feb 12;578(7795):425–31. doi: 10.1038/s41586-020-2007-4 (PMC7162821; doi:10.1038/s41586-020-2007-4)
Supplement: Supplementary file 5 — Supplementary Data: Genbank files of all phage, plasmid, and unknown sequences in this study; major capsid, terminase, tRNA synthetase, Cas9, rpS21, 1-6 helicases, and Cas4-like phylogenetic trees; dendrogram of protein clustering; alignments of Cas gene catalytic residues; protein sequences of new Cas12 and Cas14 subtypes; bacterial sequences that target phage, plasmid, and unknown sequences using CRISPR. [file 41586_2020_2007_MOESM5_ESM.zip › combined-1/terminase_tree.nwk]

(gi_189187379_gb_ACD84549.1_:0.0525002316,gi_189187385_gb_ACD84552.1_:0.1113380850,(((((gi_109639437_gb_ABG36582.1_:0.0194798067,gi_951885420_ref_YP_009179327.1_:0.0653540344):0.5330620428[100],gi_30348532_emb_CAC84324.1_:0.6072576634):0.0946979122[49],(((gi_34500245_gb_AAQ73728.1_:0.2554316944,gi_5708110_emb_CAB52372.1_:0.1587842466):0.1540231730[100],gi_34500248_gb_AAQ73731.1_:0.4674120370):0.1366063645[100],gi_1173505923_gb_ARE59058.1_:0.4025754608):0.2941383509[100]):0.5595616065[97],((((((((((gi_1197961737_ref_WP_086874011.1_:1.6192527653,(((NC_011589.1_orf4:0.9311075850,(NC_009016.1_orf4:0.1458477281,NC_010342.1_orf2:0.3168759819):1.1805769430[100]):0.1565264725[51],(((NC_024369.2_orf3:0.5533801708,NC_028841.1_orf2:0.5815928614):0.1061258874[74],NC_019722.1_orf2:0.8802982817):0.1844171939[88],NC_025463.1_orf21:1.0489907163):0.1814191072[60]):0.1960343491[60],((NC_019706.1_orf2:0.1046108016,NC_019716.1_orf2:0.1468536078):0.4303012332[100],(((NC_020853.1_orf21:0.3329628468,NC_025428.1_orf61:0.3971734757):0.1016810662[73],gi_1175166609_ref_WP_081714530.1_:0.8801039135):0.2147896165[97],NC_028954.1_orf2:0.7824645063):0.1023965498[70]):0.6894112855[100]):0.3832600127[98]):0.5368513361[99],(NC_031059.1_orf33:1.0280014496,NC_005354.1_orf25:1.0334928912):0.1984151529[83]):0.1464485240[58],(((((((Filtrate_w_scaffold_1_prodigal-single_530:0.2733045900,Jumbophage_NC_023719.1_1:0.2814939596):0.7430024473[100],((NC_019515.1_orf104:0.0000024368,gi_422936059_ref_YP_007005955.1_:0.0000024368):0.4932285411[100],gi_518986340_ref_WP_020142215.1_:0.9074645495):0.6733365982[100]):0.6069975720[100],(((gwe1_scaffold_7_prodigal-single_128:0.0000000000,gwf2_scaffold_32_prodigal-single_205:0.0000000000):0.0000000000,gwf1_scaffold_7_prodigal-single_159:0.0000000000):0.0000024282,gwe2_scaffold_24_prodigal-single_128:0.0000021317):1.5353426300[100]):0.1836087622[82],((NC_009803.1_orf85:1.3005963188,(((gi_502705662_ref_WP_012940893.1_:0.1148251079,(gi_505403986_ref_WP_015591088.1_:0.1302190153,gi_851160653_ref_WP_048091461.1_:0.0430075089):0.1030534612[100]):0.3059337061[100],((gi_503632425_ref_WP_013866501.1_:0.2578999366,gi_506212867_ref_WP_015732642.1_:0.1059267997):0.4010901113[100],gi_501144761_ref_WP_012192908.1_:0.7472627995):0.2015161174[99]):0.1997800159[99],gi_1493028825_ref_WP_121244074.1_:1.4691237413):0.1121636792[69]):0.0787779388[53],gi_1482769276_ref_WP_119819974.1_:0.9157638425):0.2222327889[94]):0.1635621507[70],((((((((SRR1747035_scaffold_2_prodigal-single_202:0.1430444766,((SRR1747046_scaffold_29_prodigal-single_91:0.0000024368,SRR1747053_scaffold_1_prodigal-single_61:0.0000024368):0.0000021986[100],SRR1747052_scaffold_27_prodigal-single_110:0.0017680964):0.0785767141[100]):0.2135013879[100],PHAGE-A9--js4906-26-5_S28_scaffold_5_curated_closed_complete_prodigal-single_193:0.3175195656):0.1297226497[87],(((((((SRR1747059_scaffold_0_curated_closed_complete_reversed_prodigal-single_25:0.0000000000,SRR1747040_scaffold_0_curated_prodigal-single_230:0.0000000000):0.0000000000,SRR1747048_scaffold_1_prodigal-single_231:0.0000000000):0.0000000000,SRR1747022_scaffold_18_curated_closed_gap_prodigal-single_25:0.0000000000):0.0000025661,SRR1747020_scaffold_5_prodigal-single_25:0.0000027042):0.0015877053[100],(SRR1747018_scaffold_3_prodigal-single_229:0.0000022742,SRR1747057_scaffold_1_prodigal-single_50:0.0000024368):0.0000023396[100]):0.0073509396[95],H16_Tanzania_scaffold_1_curated_prodigal-single_236:0.0006131616):0.3598054374[100],gi_1382110920_ref_WP_107981784.1_:0.2252670741):0.0372759139[69]):0.0435901060[68],(((((As_gut_js4906-26-3_S26_scaffold_18_curated_prodigal-single_204:0.2489352554,gi_1442513038_ref_WP_115151639.1_:0.1004929210):0.0678412290[91],As_gut_js4906-26-3_S26_scaffold_18_curated_prodigal-single_205:0.1327928080):0.0604769829[91],term1_saliva_scaffold_5_curated_closed_gap_prodigal-single_211:0.6058054884):0.0414720772[75],(term1_saliva_scaffold_5_curated_closed_gap_prodigal-single_212:0.3442248853,(PHAGE-A9--js4906-26-5_S28_scaffold_5_curated_closed_complete_prodigal-single_197:0.0613276240,SRR1747065_scaffold_5_prodigal-single_105:0.0666419083):0.2106349538[100]):0.1295131583[92]):0.0643177258[79],SRR1747065_scaffold_5_prodigal-single_107:0.5368593684):0.0280093922[53]):0.1451074164[94],IMG_Jumbophage_7000000001_____SRS022530_LANL_scaffold_32610_162:0.5102991383):0.1613536704[100],((((((gwe1_scaffold_7_prodigal-single_126:0.0000000000,gwf1_scaffold_7_prodigal-single_157:0.0000000000):0.0000000000,gwf2_scaffold_32_prodigal-single_203:0.0000000000):0.0000020941,gwe2_scaffold_24_prodigal-single_126:0.0000020163):0.3147683037[100],(gi_445999593_ref_WP_000077448.1_:0.0950611863,gi_1267781903_ref_WP_098525803.1_:0.0314871925):0.4471567118[100]):0.2144147225[100],((((((gi_506996164_ref_WP_016084853.1_:0.0801186439,gi_1172233594_ref_WP_080623888.1_:0.1411422379):0.0310665777[75],gi_1463798546_ref_WP_116737911.1_:0.0817759145):0.0478478262[90],(gi_1475614812_ref_WP_118889534.1_:0.1208062109,gi_740413465_ref_WP_038246707.1_:0.1199032297):0.0514558948[98]):0.0513651527[95],gi_918545851_ref_WP_052512176.1_:0.1548453821):0.0598788860[99],((gi_1056484133_ref_WP_067924121.1_:0.1022297935,gi_1215912763_ref_WP_089097230.1_:0.2361754529):0.0654433880[83],gi_1222597196_ref_WP_090646054.1_:0.1039704202):0.0408456676[86]):0.0367457765[55],gi_1215912761_ref_WP_089097228.1_:0.0767233551):0.2751164666[100]):0.0913831684[80],gi_1068526398_ref_WP_069590477.1_:0.4689537239):0.0950476322[89]):0.1655119064[98],((((rifoxya1_full_scaffold_4_prodigal-single_246:0.0000000000,rifoxyc1_sub10_scaffold_1_prodigal-single_147:0.0000000000):0.0000000000,rifoxyc1_full_scaffold_4_prodigal-single_216:0.0000000000):0.0000000000,rifoxyd1_full_scaffold_6_prodigal-single_247:0.0000000000):0.0000024368,rifoxyb1_full_scaffold_4_prodigal-single_246:0.0000024368):1.0822848750[100]):0.0574922691[64],(((((gwd2_scaffold_22_prodigal-single_59:0.0000000000,gwf2_scaffold_93_prodigal-single_214:0.0000000000):0.0000024368,gwf1_scaffold_9_prodigal-single_61:0.0000024368):0.3450398020[100],(QC4_scaffold_20_prodigal-single_236:0.2383540958,Jumbophage_NC_009760.1_17:0.1625322364):0.3373153873[100]):0.1022358929[83],gwe1_scaffold_79_prodigal-single_31:0.4873901964):0.0840776321[61],gi_917533231_ref_WP_052139648.1_:0.5024577686):0.2612017671[100]):0.9361925149[100]):0.1621751240[75],((((((NC_016654.1_orf35:1.1484053238,(((((((js4906-25-2-S21_Prophage_curated_prodigal-single_309:0.7315579964,gi_1154860602_ref_WP_078767911.1_:0.1570793359):0.1144927226[96],(((gi_496354204_ref_WP_009063380.1_:0.2460460980,gi_1199643616_ref_WP_087376321.1_:0.2749302694):0.1036365480[94],gi_1524050316_ref_WP_124099708.1_:0.4459476487):0.0603099286[53],gi_1224622863_ref_WP_092642380.1_:0.2326432268):0.0841713470[61]):0.2044094252[99],((gi_1160854304_ref_WP_079699125.1_:0.0331690775,gi_1199587918_ref_WP_087322686.1_:0.0395379563):0.0688520241[99],gi_1423721530_ref_WP_112121063.1_:0.1099333487):0.3253364123[100]):0.2710002643[100],(NC_025424.1_orf69:0.2308771462,NC_015274.1_orf37:0.6769717063):0.0478487202[47]):0.0242878053[42],(NC_030950.1_orf31:0.2379105422,gi_746626621_ref_WP_039652359.1_:0.4187900615):0.1023972374[94]):0.0463522854[44],NC_014457.1_orf2:0.4835659077):0.0574437213[64],((NC_005355.1_orf24:0.1860694326,NC_023559.1_orf23:0.2231444059):0.1153959977[99],NC_031125.1_orf2:0.3292935608):0.1249075572[99]):0.5521394633[100]):0.3299234913[95],((((NC_007924.1_orf35:0.0970614837,(NC_024206.1_orf27:0.0194047421,(NC_010179.2_orf29:0.0786580146,NC_019782.1_orf4:0.1078867117):0.0755180489[94]):0.0385801226[54]):0.1630012680[94],NC_019782.1_orf3:0.3227610603):0.4206550882[100],(NC_013598.1_orf2:0.5401043124,((NC_013646.1_orf39:0.1464621158,NC_031016.1_orf30:0.1416282261):0.1568103294[100],NC_021332.1_orf41:0.4181268267):0.0656441484[75]):0.1432034267[94]):0.2630514502[88],NC_028915.1_orf41:0.5939163550):0.5732858382[100]):0.2004846458[52],(((((NC_017976.1_orf2:0.2185002215,NC_029024.1_orf5:0.1663686572):0.0888576965[91],NC_028871.1_orf2:0.4534019326):0.0656473077[76],NC_003157.5_orf28:0.1487942668):1.3277768680[100],(NC_021325.1_orf2:0.3664442548,NC_025453.1_orf32:0.3791785195):1.0800546020[100]):0.2021719191[60],NC_015568.1_orf2:1.7747926039):0.2049831013[52]):0.5134493969[93],((((((((((SRR1747018_scaffold_396_prodigal-single_37:0.0826437207,gi_1477978132_ref_WP_119226307.1_:0.0644563729):0.0266230060[68],((gi_492752397_ref_WP_005950548.1_:0.0529032725,gi_696610973_ref_WP_033124977.1_:0.0561244218):0.0313418044[98],gi_906872018_ref_WP_049730447.1_:0.0878411051):0.0982495663[100]):0.0391901409[79],gi_545616230_ref_WP_021740228.1_:0.1223001160):0.0386389631[80],(gi_942035076_ref_WP_055272078.1_:0.0472398321,gi_1474242490_ref_WP_118649414.1_:0.0232758724):0.0588301517[100]):0.2389291438[100],(NC_009231.1_orf2:0.2026269513,NC_028748.2_orf4:0.2558024265):0.1890934069[99]):0.8522297234[100],(((((NC_011614.1_orf35:0.0539700640,NC_029010.1_orf11:0.1124308649):0.1494898882[100],NC_027990.1_orf55:0.3060897094):0.0499047732[69],NC_008721.2_orf32:0.3191019689):0.0663502677[70],(NC_024370.1_orf21:0.3065215171,NC_028886.1_orf2:0.3272205775):0.0476703996[63]):0.2582135741[100],NC_019916.1_orf2:0.6534048007):0.3145644061[100]):0.1147528242[69],((((((((NC_013648.1_orf42:0.1889273677,NC_028671.2_orf2:0.1035462799):0.0354870098[93],NC_013648.1_orf43:0.1416964384):0.0288923217[49],NC_028700.1_orf36:0.1786879091):0.0931218371[100],(NC_018284.1_orf2:0.0755038766,NC_031241.1_orf2:0.0364678258):0.1119298605[100]):0.1694352924[100],(NC_021784.1_orf28:0.1662003558,NC_022980.1_orf2:0.2264159697):0.0994390187[94]):0.1444181379[94],NC_019912.1_orf40:0.4146365051):0.1843156868[93],NC_027120.1_orf2:1.1186302019):0.0810068992[62],((NC_003216.1_orf2:0.2415789384,NC_011167.1_orf49:0.2740010070):0.0957998760[88],((NC_004305.1_orf36:0.4044047043,NC_022775.1_orf31:0.2923248699):0.1584333318[100],(NC_006557.1_orf33:0.2519444947,(NC_012753.1_orf15:0.1704423656,NC_019418.1_orf25:0.1760901393):0.0818944841[90]):0.2040174331[100]):0.1721166915[99]):1.4104553640[100]):0.4050003220[100]):0.1339852617[75],((((NC_009526.1_orf41:0.2412028055,NC_009819.1_orf26:0.3253600183):0.1087120935[95],NC_029068.1_orf3:0.3100836662):0.3912788519[100],((NC_018831.1_orf7:0.4295634261,NC_021868.1_orf4:0.5780030849):0.0744306165[44],NC_019924.1_orf2:0.3519932297):0.1319637298[79]):0.3188009196[100],NC_028991.1_orf25:0.8007643398):0.0848466202[42]):0.1724809498[76],(NC_019490.1_orf35:1.2907230719,((((NC_006953.1_orf8:0.5856205158,((((NC_016762.1_orf41:0.1277367818,NC_030929.1_orf18:0.0549563278):0.1616130992[100],(NC_018279.1_orf2:0.2252264069,NC_019545.1_orf2:0.1696125826):0.2940680826[100]):0.0419869350[60],((NC_028743.1_orf2:0.0749602348,NC_028956.1_orf2:0.0777319667):0.2049209155[100],(NC_017984.1_orf16:0.0611672564,NC_024785.1_orf83:0.0910424772):0.2581485808[100]):0.0755712163[83]):0.0830162775[88],NC_018269.1_orf2:0.3448716618):0.1644831951[99]):0.3614746343[100],NC_031924.1_orf3:0.7750388274):0.1570793201[91],(gi_917076076_ref_WP_051682788.1_:0.5078275677,(NC_015466.1_orf63:0.6312874366,NC_019519.1_orf111:1.0469617938):0.3271966416[94]):0.1579240196[74]):0.1503463548[78],((((((NC_011810.1_orf4:0.2229872798,NC_025441.1_orf31:0.2652998872):0.2817147366[100],(NC_020841.1_orf41:0.3125103662,NC_026611.1_orf2:0.2977359465):0.1145373049[95]):0.0718171372[73],((NC_020844.1_orf14:0.3573803153,NC_029100.1_orf19:0.3451244468):0.1372743608[89],NC_029046.1_orf38:0.7531497474):0.0658799653[76]):0.3841983047[100],(NC_027398.1_orf2:0.5316781184,NC_031117.1_orf76:0.4523575975):0.2380534229[98]):0.1338123325[83],(NC_020846.1_orf68:0.7061873239,NC_028819.1_orf49:0.6601170169):0.1284494208[77]):0.3338917526[94],NC_025458.1_orf10:1.6412716864):0.4331601652[99]):0.5735576916[100]):0.1537824396[57]):0.2762290257[90],((NC_031945.1_orf47:0.6130078164,NC_021800.1_orf15:1.0818489414):0.7764065284[100],NC_021799.1_orf66:1.5216288159):0.2184915319[54]):0.4044827531[97]):0.1932791913[77],((((NC_004348.1_orf52:0.6504709513,NC_007902.1_orf10:0.6121516485):0.1160853027[67],NC_022915.1_orf1:0.3498245002):0.3611875045[100],(NC_010324.1_orf7:0.2960493052,(NC_015938.1_orf4:0.0390448064,NC_019402.1_orf5:0.0822447254):0.1930360975[100]):0.3543370488[100]):0.2401975328[97],((NC_010325.1_orf66:0.0783643034,NC_018850.2_orf73:0.1389502407):0.0888236490[86],NC_017971.2_orf70:0.1520066646):0.3487700350[96]):1.7563973690[100]):0.3302435195[99],(((NC_015269.1_orf141:0.1551620136,(NC_018837.1_orf145:0.0000024368,gi_410491175_ref_YP_006906397.1_:0.0000024368):0.1571769365[100]):0.2044394384[100],(NC_019529.1_orf139:0.1110644504,NC_028895.1_orf143:0.1483944899):0.2418818734[100]):1.1033642900[100],(((((NC_018843.1_orf2:0.3476358376,gi_1225283844_ref_WP_093294926.1_:0.4964572490):0.0571531919[47],((gi_984669046_ref_WP_060772490.1_:0.2220499710,gi_1224477282_ref_WP_092498444.1_:0.1736264801):0.1025550196[84],(gi_1559392953_ref_WP_128205018.1_:0.2178221680,gi_1254251317_ref_WP_097169783.1_:0.3200900364):0.0851230524[91]):0.0841796778[92]):0.4028490513[100],NC_031058.1_orf5:1.3738791018):0.1797196521[68],(((((LSDeep1_scaffold_41_prodigal-single_39:0.3128524541,gi_1547341365_ref_WP_126949118.1_:0.2613641730):0.1881392986[100],((NC_019539.1_orf2:0.0140546002,gi_62327323_ref_YP_224036.1_:0.0051505540):0.1183409827[100],(gi_525972006_ref_YP_008239629.1_:0.0586708345,gi_966203859_ref_YP_009191426.1_:0.0513362689):0.0352381048[90]):0.1190273589[100]):0.2182616830[100],((NC_015293.1_orf19:0.5860939134,NC_021777.1_orf2:0.1670771012):0.1459144554[99],NC_021563.1_orf40:0.3854581743):0.1038605815[87]):0.3850476504[100],(NC_019724.1_orf2:0.2371741885,NC_023555.1_orf42:0.3330905439):0.4580165250[100]):0.3803688405[100],NC_019713.1_orf30:1.2652154460):0.6044811684[100]):0.3582276639[96],((NC_022053.1_orf5:0.4792591946,(NC_024209.1_orf9:0.3865078407,NC_031001.1_orf1:0.2802583688):0.1282342051[90]):0.1557359121[90],NC_023578.1_orf5:0.5528988918):1.1114742550[100]):0.3375085324[97]):0.1440799799[72]):0.3062129608[91]):0.2634395933[94],((((((((((((S27_BME27_1069154_prodigal-single_407:0.0000000000,S16_GE16_scaffold_55267_prodigal-single_572:0.0000000000):0.0000020731,S19_GE19_scaffold_251993_prodigal-single_264:0.0000024480):0.1549122341[100],((SR-VP_0-2_scaffold_141_6586340_prodigal-single_182:0.0000000000,SR-VP_4-6_scaffold_141_4176636_prodigal-single_159:0.0000000000):0.0000022147,SR-VP_2-4_scaffold_141_1208361_prodigal-single_106:0.0000020905):0.1442202757[100]):0.0334236593[85],CG_2015-01t_scaffold_1_prodigal-single_258:0.1539508819):0.0630280317[95],(SR-VP_0-2_scaffold_141_6063796_prodigal-single_227:0.0000024368,SR-VP_4-6_scaffold_141_3113143_prodigal-single_207:0.0000024368):0.3303325660[100]):0.0896830368[100],(S2_005_003_R2_scaffold_7_prodigal-single_201:0.3030628679,(SR-VP_0-2_scaffold_141_4753700_prodigal-single_349:0.0000024368,SR-VP_4-6_scaffold_141_2630357_prodigal-single_422:0.0000024368):0.3810915890[100]):0.0703815911[100]):0.0977317106[99],RifSed_csp2_10ft_3_scaffold_6_prodigal-single_338:0.3859522288):0.0736139622[82],S20_GE20_scaffold_13766_prodigal-single_155:0.3376038344):0.3066179989[100],((LacPavin_0818_WC40_scaffold_354720_prodigal-single_136:0.2170209761,rifoxyc1_full_scaffold_3_prodigal-single_210:0.2104480068):0.3301452267[100],PPR_Contig_984988_prodigal-single_215:0.4110961394):0.0695915059[70]):0.2959925213[100],((((gwa1_scaffold_0_prodigal-single_61:0.0000000000,gwc2_scaffold_8_prodigal-single_426:0.0000000000):0.0000000000,gwd1_scaffold_1_prodigal-single_75:0.0000000000):0.0000000000,gwc1_scaffold_2_prodigal-single_198:0.0000000000):0.0000023848,GWB1_scaffold_1_prodigal-single_348:0.0000021668):0.9179595073[100]):0.5681999527[100],(((((((NC_022765.1_orf10:0.0049973085,gi_460042185_ref_YP_007517630.1_:0.0070735515):0.0280940271[99],gi_460041943_ref_YP_007517399.1_:0.0594330795):0.0134260818[41],gi_460042021_ref_YP_007517474.1_:0.0108571236):0.2276421908[100],gi_1562279358_ref_WP_128712926.1_:0.3683782434):0.0470741407[17],((((((gi_488059292_ref_WP_002130689.1_:0.0257209260,gi_1267228839_ref_WP_098087844.1_:0.0295464094):0.0190832778[47],gi_1268171804_ref_WP_098718558.1_:0.0272931456):0.0128183096[69],gi_1428135332_ref_WP_113712387.1_:0.0490904599):0.0157999725[33],gi_1267714814_ref_WP_098472861.1_:0.0144621513):0.0261611048[80],gi_507053103_ref_WP_016124070.1_:0.0187327203):0.0617432598[100],gi_1267260972_ref_WP_098115354.1_:0.0702016258):0.1156180586[100]):0.0443682667[19],gi_765520781_ref_WP_044733028.1_:0.1650793111):0.6798421727[100],(((((BML_09012016_9m_scaffold_2_prodigal-single_76:0.0000024368,BML_coassembly_scaffold_50_prodigal-single_223:0.0000024368):1.4921715490[100],(SR-VP_0-2_scaffold_141_2072294_prodigal-single_106:0.7872683620,gi_494487962_ref_WP_007277435.1_:1.1754637575):0.4478548175[100]):0.2142235447[85],(gi_1199619381_ref_WP_087353187.1_:1.2578533415,Salt_Pond_R1_A_D2_MG_scaffold_27_prodigal-single_95:0.5393081270):0.2432096407[94]):0.1393832652[75],gi_1268311872_ref_WP_098793442.1_:0.8872523245):0.1863868967[86],gi_1357970952_ref_WP_105329673.1_:1.1658378069):0.3717728853[99]):0.1554040865[79]):0.8647535895[100],(NC_019421.1_orf2:0.7646124285,((NC_019549.1_orf17:0.1861724271,NC_019550.1_orf18:0.0960959681):0.6983702534[100],(NC_007804.2_orf2:0.1332756087,NC_016761.1_orf2:0.1137446234):1.2398105210[100]):0.3375770693[97]):0.5043176714[100]):0.1181327176[69]):0.0696237285[63]):0.0766573166[31],(((((((((NC_027384.1_orf30:0.4192831150,NC_028766.1_orf27:0.3106089695):0.8223726652[100],NC_031254.1_orf4:0.7887305272):1.1408808900[100],(((((((LSDeep1_scaffold_41_prodigal-single_167:0.8841123728,(gi_521958106_ref_WP_020469711.1_:0.4317607066,gi_1433278427_ref_WP_114205441.1_:0.5089303018):0.1762388499[99]):0.0868382158[72],(((((NC_022770.1_orf2:0.0517758127,NC_027372.1_orf2:0.1015407879):0.4837221847[100],NC_031013.1_orf30:0.4907920133):0.3536332878[100],gi_490539137_ref_WP_004404283.1_:0.4032908902):0.1121173366[95],(gi_502776509_ref_WP_013011485.1_:0.2828156835,gi_1174973859_ref_WP_081647004.1_:0.4194288511):0.2049680870[100]):0.1567709124[100],(gi_1197703807_ref_WP_086659920.1_:0.4693356306,gi_1215949188_ref_WP_089133141.1_:0.5444305982):0.2083304940[100]):0.0788171975[80]):0.1243304686[84],(((Jumbophage_NC_019411.1_1:0.0000025319,(gi_414088031_ref_YP_006988214.1_:0.0000024368,gi_414088054_ref_YP_007001252.1_:0.0000024368):0.0000022467[100]):0.0828178969[100],(Jumbophage_NC_019408.1_1:0.0000024368,(gi_414089192_ref_YP_006989360.1_:0.0000024368,gi_414089214_ref_YP_007001264.1_:0.0000024368):0.0000025372[100]):0.0514727199[100]):0.2839602068[100],(gi_414088504_ref_YP_006988682.1_:0.0000029046,gi_414088507_ref_YP_007001256.1_:0.0000020074):0.2909524958[100]):0.8167934136[100]):0.0682140000[37],((NC_019516.1_orf128:0.9396841315,NC_007710.1_orf13:1.3084634450):0.1955750888[47],((((((NC_005833.1_orf26:0.1398912877,(NC_019509.1_orf19:0.2326809265,NC_031050.1_orf28:0.1956923854):0.1937931814[99]):0.0525985054[80],(NC_027350.1_orf2:0.1769608007,NC_028760.1_orf22:0.2661424353):0.0488650151[85]):0.0917559150[91],(((NC_007291.1_orf38:0.1219466241,NC_024784.1_orf3:0.0000021183):0.0490278279[97],NC_024210.1_orf2:0.0969875417):0.0658013146[100],(NC_007603.1_orf21:0.1114036645,NC_019404.1_orf15:0.0880860856):0.0477500517[97]):0.2721002670[100]):0.1201545069[89],NC_017981.1_orf4:0.3688911000):0.6822005430[100],(NC_019504.1_orf62:0.0675912688,NC_023865.1_orf37:0.1557353004):0.9919268092[100]):0.4365814124[100],NC_004827.1_orf40:0.6708379445):0.1395440650[35]):0.0885313388[61]):0.1593544556[63],((NC_031239.1_orf2:1.0756300723,(NC_015210.1_orf9:0.3846617408,((((NC_022061.1_orf4:0.2034598389,(NC_023741.1_orf4:0.0538782363,NC_028934.1_orf5:0.0532805997):0.1478506086[100]):0.0548797053[53],NC_023563.1_orf2:0.2072480140):0.1137195975[100],(NC_022063.1_orf6:0.0480874322,NC_023701.1_orf6:0.0532240910):0.2146912795[100]):0.0717799050[47],NC_023742.1_orf6:0.3194473818):0.1582620402[100]):0.4945983843[100]):0.5997617671[100],((NC_004066.1_orf38:0.3611923252,(NC_028996.1_orf2:0.1291227223,NC_029022.1_orf37:0.1456125077):0.1112916830[100]):0.2895240071[100],NC_023612.1_orf2:0.4491364418):1.1679786100[100]):0.1028745332[62]):0.1691230866[94],NC_021790.1_orf34:1.0085580696):0.0398535618[62],NC_019446.1_orf7:1.7024831826):0.4142845173[100]):0.2030413584[65],(((((LSDeep1_scaffold_41_prodigal-single_67:0.3088549657,(gi_9964611_ref_NP_064742.1_:0.0434193805,gi_399528891_ref_YP_006560938.1_:0.0139159328):0.1693911832[100]):0.0891656510[78],gi_1160710847_ref_WP_079570779.1_:0.3680192660):0.1993140063[100],(((NC_027988.2_orf3:0.0000024368,gi_937456461_ref_YP_009168386.1_:0.0000024368):0.2525932483[100],((NC_031274.1_orf5:0.0000024368,gi_149408208_ref_YP_001294642.1_:0.0000028268):0.1633061928[100],gi_423261961_ref_YP_007010563.1_:0.1311022372):0.1041723274[100]):0.1615211230[100],gi_325171219_ref_YP_004251191.1_:0.2488020427):0.1726052159[100]):0.2300327919[94],NC_021300.1_orf52:0.7693653280):0.6726888581[100],(NC_013643.1_orf35:0.2986987528,NC_021861.1_orf34:0.2279384499):1.1498686590[100]):0.0641548693[33]):0.1372448496[57],((NC_010326.1_orf47:0.4426691358,NC_023570.1_orf43:0.5690903316):0.1409118849[98],(((NC_022982.1_orf45:0.3020658748,NC_022987.1_orf47:0.2162699485):0.3790407855[100],NC_019510.1_orf48:0.9477544933):0.0752081247[53],(((NC_019542.1_orf42:0.0573157822,NC_025450.1_orf43:0.0702398505):0.0251165399[73],NC_028916.1_orf45:0.0706989487):0.0189425154[83],NC_031271.1_orf41:0.0258045511):0.6461032572[100]):0.1007159317[83]):1.0014253580[100]):0.0648918223[39],NC_028930.1_orf3:1.0917843933):0.1423580291[76],NC_023579.1_orf92:1.4152383969):0.1732703512[91],(((((NC_016564.1_orf53:1.5402015679,((NC_028818.1_orf3:0.1764091874,NC_029005.2_orf3:0.1172402901):1.7705661410[100],(((NC_007024.1_orf7:0.7375636882,NC_031250.1_orf20:0.4674296514):0.4014173143[100],((NC_016158.1_orf2:0.4908825879,((((NC_018278.1_orf7:0.0737174057,NC_028879.1_orf7:0.1539451692):0.0685236015[73],NC_029033.1_orf40:0.2991218129):0.1499628477[100],NC_026608.1_orf35:0.2685471253):0.0828249887[80],(NC_029097.1_orf7:0.2999489564,NC_023590.1_orf41:0.3561222103):0.0661381185[61]):0.1606804769[100]):0.0534528049[72],(((NC_024146.1_orf50:0.1899267148,NC_028831.1_orf41:0.1975525647):0.1770318569[100],NC_026610.2_orf60:0.3984825156):0.0482689454[46],(NC_028770.1_orf2:0.2455331540,NC_028931.1_orf5:0.2947086587):0.4320167914[100]):0.1140537725[72]):0.4788070220[100]):0.3109364656[100],((((gi_1175808938_ref_WP_082140119.1_:0.8305354390,(gi_919184975_ref_WP_052740508.1_:0.5857103794,gi_1199432315_ref_WP_087172725.1_:0.4436038554):0.3145043754[88]):0.1364515615[64],((NC_026606.1_orf1:0.3646552603,NC_031252.1_orf2:0.4500145480):0.3832102176[100],gi_504032187_ref_WP_014266181.1_:1.8397078450):0.1211836696[48]):0.0913375432[44],gi_1177207491_ref_WP_082631866.1_:0.5316294987):0.1023409829[47],NC_021864.1_orf52:0.7998656664):0.2789689843[97]):0.1252392370[83]):0.3188586553[96]):0.2240525517[80],((((NC_029094.1_orf221:0.6273163638,NC_025470.1_orf93:0.2858007459):0.2490103973[99],((NC_011041.1_orf65:0.2311091946,((NC_016071.1_orf75:0.0870406361,NC_028659.1_orf76:0.1079455734):0.0346115828[72],NC_017974.1_orf1:0.2997169759):0.0948868737[81]):0.2146551448[99],((NC_025436.1_orf94:0.3211183935,NC_029057.1_orf130:0.2835280720):0.0491947322[73],(NC_025436.1_orf92:0.1807940556,(NC_029067.1_orf31:0.3327444473,NC_029057.1_orf129:0.5535760722):0.0358058167[78]):0.1651293063[99]):0.2014243475[100]):0.2555496210[100]):0.0817619195[55],(((NC_020079.1_orf147:0.2521771486,NC_025470.1_orf92:0.3971011394):0.1336552209[89],NC_025470.1_orf90:0.2599977538):0.2747882582[99],NC_015157.1_orf129:0.9897841411):0.1145284318[69]):0.1473520330[77],((((NC_019450.1_orf47:0.1978034640,NC_023601.1_orf58:0.2444927641):0.0908622191[89],NC_022966.1_orf1:0.3093408595):0.3099736619[100],(NC_031280.1_orf27:0.7519404690,NC_027332.1_orf40:0.7457018006):0.1584576905[87]):0.2001982706[98],NC_027293.1_orf81:0.5971852145):0.1731416312[82]):0.6505209155[100]):1.0147476960[100],(NC_028763.1_orf13:0.7740215983,(NC_006356.2_orf15:0.1468282886,NC_021802.1_orf61:0.4819670232):0.4994120542[100]):1.5453823850[100]):0.2776305119[86],(NC_023566.1_orf1:0.6900093646,NC_028699.1_orf2:0.6634439774):0.9703137775[100]):0.1377652854[80],NC_007967.1_orf32:1.3380134695):0.0991142582[52]):0.0717998665[41],(((((SRR1747052_scaffold_7_prodigal-single_188:0.6492395642,((((((JBCH_GD18_4_SO25_S179_scaffold_97345_prodigal-single_340:0.2052084834,(((gi_488659890_ref_WP_002588837.1_:0.0369170459,(gi_640244219_ref_WP_024835421.1_:0.0253290787,gi_1468529192_ref_WP_117417602.1_:0.0365048124):0.0336266055[97]):0.1068641151[100],(gi_511025529_ref_WP_016279794.1_:0.0305798199,gi_1337348089_ref_WP_103242192.1_:0.0375541429):0.0959508045[100]):0.1186969254[100],gi_1468648366_ref_WP_117523442.1_:0.3758592148):0.1605434306[100]):0.1808270518[100],gi_906970802_ref_WP_049738970.1_:0.1703399854):0.4152584008[99],(((gi_504230774_ref_WP_014417876.1_:0.0758870979,(gi_1325646163_ref_WP_101550082.1_:0.0432320837,gi_1553356661_ref_WP_127760834.1_:0.0429205007):0.0267703258[97]):0.0837704584[100],gi_1057665137_ref_WP_068940911.1_:0.1283876713):0.0638374878[95],gi_921292468_ref_WP_053228661.1_:0.1778155081):0.0709971077[92]):0.0343777610[25],gi_1001791376_ref_WP_061328856.1_:0.3372639112):0.0295912344[29],(gi_515818080_ref_WP_017248833.1_:0.1315021733,gi_1133747526_ref_WP_076130202.1_:0.2560251836):0.0537839956[90]):0.1665376461[55],aot2015-SM42_SRR1761719_Peru_trim_clean_trim_clean_scaffold_4_curated_closed_complete_prodigal-single_190:0.5072072039):0.0522370309[48]):0.1104570233[31],gi_1172953065_ref_WP_081017029.1_:0.3113379614):0.1375321763[32],(SRR1747030_scaffold_3_prodigal-single_264:0.1121196957,(((gi_1473945904_ref_WP_118370024.1_:0.1399240932,(gi_495134870_ref_WP_007859679.1_:0.1791353805,gi_1154881163_ref_WP_078788041.1_:0.2140100463):0.0301236877[33]):0.0288906718[37],(gi_1473624392_ref_WP_118070394.1_:0.0561819154,gi_1478011669_ref_WP_119250699.1_:0.0795324773):0.1454055279[100]):0.0246166708[59],gi_1474185949_ref_WP_118595721.1_:0.1419582151):0.0688097276[95]):0.2590492864[99]):1.0432334960[100],(((((((JGI24024J18818_10000001_prodigal-single_174:0.0000024611,JGI24024J18818_10000001_prodigal-single_441:0.0000024368):0.3199500081[100],(gi_493690147_ref_WP_006640190.1_:0.1024822156,gi_1238646246_ref_WP_095328579.1_:0.0947659055):0.1727588579[100]):0.2993481378[100],((gi_637176875_ref_WP_024428201.1_:0.0623392200,gi_1196917019_ref_WP_086352643.1_:0.0509376108):0.3840616680[100],((gi_727213823_ref_WP_033675060.1_:0.0245356667,gi_1264370074_ref_WP_097981150.1_:0.0407869104):0.0731482526[100],gi_922745170_ref_WP_053358727.1_:0.1032655576):0.3132511996[100]):0.1143019208[73]):0.4502992160[100],(((((((SRR1747022_scaffold_43_prodigal-single_32:0.4613022450,gi_1122244546_ref_WP_073981605.1_:0.1651814388):0.3051702873[100],(NC_029073.1_orf13:0.0000024368,gi_985758349_ref_YP_009223720.1_:0.0000024368):0.1783840086[100]):0.0687166200[83],(gi_1122244548_ref_WP_073981607.1_:0.6776896701,SRR1747065_scaffold_28_prodigal-single_8:0.8112173752):0.1887939946[91]):0.1313771089[91],(SRR1747019_scaffold_113_prodigal-single_100:0.0000023110,SRR1747021_scaffold_144_prodigal-single_69:0.0000028753):1.3024649140[100]):0.0787760624[80],SRR1747065_scaffold_28_prodigal-single_7:1.1692825299):0.0652436044[47],((((gi_491703038_ref_WP_005552455.1_:0.0693422430,gi_1222693040_ref_WP_090739302.1_:0.1140066770):0.0453854586[81],gi_971482569_ref_YP_009194069.1_:0.0669600860):0.3070377980[100],((gi_507022869_ref_WP_016094961.1_:0.2619872526,gi_1173403127_ref_WP_081254016.1_:0.1894797242):0.0535030469[76],gi_1178522319_ref_WP_083041788.1_:0.2443302477):0.0850540448[99]):0.0849130452[95],((((gi_1005282876_ref_WP_061578002.1_:0.0579921094,gi_1268308203_ref_WP_098792749.1_:0.0529983597):0.0455930696[99],gi_1225279127_ref_WP_093290264.1_:0.0836717959):0.3166954221[100],gi_1264245367_ref_WP_097877155.1_:0.2759781837):0.1329253708[98],gi_564292560_ref_YP_008873483.1_:0.5145961970):0.0474718126[51]):0.2249213687[99]):0.1587329084[89],gi_504283008_ref_WP_014470110.1_:1.2135244430):0.3604830011[100]):0.1486484873[70],(((gi_518516518_ref_WP_019686725.1_:0.1000282634,gi_1133748103_ref_WP_076130779.1_:0.0868471245):0.2326682452[100],gi_926257398_ref_WP_053595664.1_:0.2447282429):0.1021475712[77],gi_1487800003_ref_WP_120405997.1_:0.4180263404):0.6928761489[100]):0.2289243565[97],gi_1045845127_ref_WP_065531493.1_:0.9248443543):0.2220261319[93],(((CG_2015-01t_scaffold_8_prodigal-single_8:0.7051943218,gi_1524071668_ref_WP_124118469.1_:0.8156591707):0.1836066935[93],(gi_1102039416_ref_WP_071583461.1_:0.7634229483,(NC_022767.1_orf33:0.0000024368,gi_568191159_ref_YP_008770747.1_:0.0000024368):0.6122080333[100]):0.4287726654[100]):0.2931678334[90],(ERMGT119_2_scaffold_6_prodigal-single_138:0.6005066925,rifcsphigho2-12_scaffold_combined_curated_prodigal-single_331:0.6866030404):0.8999177844[100]):0.1831777088[91]):0.2380439547[89]):0.5456834833[100],SR-VP_4-6_scaffold_141_476970_prodigal-single_35:1.4075807061):0.1699646552[34]):0.0654472082[34]):0.0363372558[21],(((gi_951885390_ref_YP_009179297.1_:1.3012599938,Carm_scaffold_0_prodigal-single_219:1.2471050184):0.2306342059[90],SR-VP_2-4_scaffold_141_5652861_prodigal-single_233:1.4181318712):0.1950895032[70],((((((((((((((term1_saliva_scaffold_3_curated_closed_complete_prodigal-single_237:0.8131393395,LD_Run2_08_scaffold_35_prodigal-single_214:0.9490166667):0.7488713595[100],((((SRR1747023_scaffold_5_prodigal-single_181:0.0564688605,PHAGE-A12--js4906-22-5_S12_scaffold_9_curated_closed_complete_prodigal-single_250:0.0504076631):0.3422819036[100],(SRR1747040_scaffold_2_curated_closed_complete_prodigal-single_112:0.1567803802,PHAGE-A6--js4906-27-3_S30_scaffold_5_curated_closed_complete_prodigal-single_79:0.3773995135):0.2114164231[100]):0.4089098120[100],((SRR1747056_scaffold_0_curated_closed_gap_prodigal-single_19:0.0000021055,SRR1747065_scaffold_10_prodigal-single_153:0.0039788298):0.6916015826[100],(Jumbophage_NC_031245.1_29:0.4890715947,gi_545444784_ref_WP_021681971.1_:0.8211220463):0.1408566895[83]):0.0934354861[73]):0.2693663218[100],gi_1543603195_ref_WP_126232528.1_:1.2856539432):0.0729284667[31]):0.1190264353[64],(Salt_Pond_R2_C_D2_MG_scaffold_7_prodigal-single_59:1.5395484106,term4_saliva_scaffold_12_prodigal-single_225:1.1553564339):0.1615744174[57]):0.1236315566[72],(((SR-VP_2-4_scaffold_141_2548329_prodigal-single_206:0.5197393539,gwf2_scaffold_96_prodigal-single_266:1.1023722476):0.1103389567[81],(CG_2015-01t_scaffold_40_prodigal-single_259:0.0000024368,CG10_big_fil_rev_8_21_14_0-10_scaffold_17_prodigal-single_7:0.0000024368):1.1766965730[100]):0.1689602583[95],((gi_371496396_ref_YP_004957563.1_:0.4481825410,(((gi_522188005_ref_WP_020696553.1_:0.3587867670,gi_1224812929_ref_WP_092829996.1_:0.2473692793):0.2087713934[100],((gi_1049014820_ref_WP_065815631.1_:0.0779672034,gi_1426271904_ref_WP_113152752.1_:0.0903895351):0.1814032596[100],gi_1125681090_ref_WP_075042107.1_:0.2784355061):0.1954599630[100]):0.0819724174[87],gi_981934257_ref_WP_060116547.1_:0.5899369277):0.1257151272[96]):0.3056971674[100],(((NC_023502.1_orf2:0.0000024368,gi_588498648_ref_YP_009003159.1_:0.0000024368):0.5372703959[100],gi_955298547_ref_WP_058099420.1_:0.4445854371):0.2284028038[100],gi_737289819_ref_WP_035272967.1_:0.6303422236):0.4418723911[100]):0.1886782278[99]):0.1416749812[89]):0.1229088012[76],((((((NC_016166.1_orf2:0.0000024368,gi_966199042_ref_YP_009189139.1_:0.0000024384):0.1057050912[100],gi_971761485_ref_YP_009214768.1_:0.0911594407):0.0414529764[62],gi_1068510601_ref_YP_009273398.1_:0.1172833706):0.1162641184[100],NC_030944.1_orf10:0.1912110142):0.3727220289[100],gi_593775937_ref_YP_009013793.1_:0.3296454114):0.0946471091[88],((gi_966198739_ref_YP_009188570.1_:0.1412814298,gi_1070105562_ref_YP_009290972.1_:0.1156378997):0.2028424999[100],gi_1068358391_ref_YP_009274237.1_:0.3421924691):0.1869835248[100]):0.6683130428[100]):0.1511227195[81],((((SRR1747044_scaffold_0_prodigal-single_117:0.0000024368,SRR1747046_scaffold_45_prodigal-single_100:0.0000024809):0.0167848943[100],(pig_ID_3053_F12_scaffold_0_curated_closed_complete_prodigal-single_28:0.0016999075,pig_ID_3630_F33_scaffold_4_curated_closed_complete_prodigal-single_182:0.0095317052):0.0810571520[100]):0.3875991843[100],((SRR1747032_scaffold_22_prodigal-single_127:0.0000024368,SRR1747026_scaffold_22_prodigal-single_119:0.0000024368):0.0062767924[97],SRR1747022_scaffold_22_prodigal-single_125:0.0000029788):1.0010768740[100]):0.2848355383[86],(SRR1747032_scaffold_22_prodigal-single_125:0.0020190593,(SRR1747022_scaffold_22_prodigal-single_123:0.0000024368,SRR1747026_scaffold_22_prodigal-single_117:0.0000024368):0.0002430704[90]):0.5866463981[100]):0.8669341065[100]):0.3091415634[100],((((NC_028805.1_orf21:0.0000024368,gi_971744863_ref_YP_009199082.1_:0.0000024368):0.1171236631[100],gi_639657265_ref_WP_024714363.1_:0.1308458759):0.3606775268[100],(((gi_517501038_ref_WP_018671615.1_:0.0221865205,gi_1133940506_ref_WP_076313000.1_:0.0309819326):0.1752327059[100],gi_1219265543_ref_WP_089282350.1_:0.1851279778):0.0951827723[90],gi_1246881685_ref_WP_096465916.1_:0.4743335390):0.1027244728[83]):0.6299152466[100],((NC_029098.1_orf99:0.0000024368,gi_985760305_ref_YP_009225825.1_:0.0000024368):0.8343963461[100],(gi_850921688_ref_WP_048056379.1_:0.9607588735,NC_008584.1_orf62:1.0225439484):0.2026624337[90]):0.0620891926[51]):0.4304573395[100]):0.1791195285[95],(((BC_09192017_0_5m_scaffold_0_prodigal-single_249:0.6691686313,((PH2015_10_scaffold_0_prodigal-single_96:0.0000024368,PH2015_22_scaffold_0_prodigal-single_222:0.0000024368):0.5787823203[100],gi_117530289_ref_YP_851132.1_:0.4187112957):0.0820886853[42]):0.1852130037[100],S_p1_S3_coassembly_k141_2031891_prodigal-single_66:0.9151707312):0.1180807926[64],gi_497240746_ref_WP_009554992.1_:0.7264686775):0.5590489365[100]):0.0938806375[67],(((((((Jumbophage_NC_010811.2_209:0.0000024368,gi_189426996_ref_YP_001950095.1_:0.0000024368):0.5498593351[100],IMG_Jumbophage_3300003375_____JGI26470J50227_1000003_119:0.6856773563):0.4766724252[100],PH2015_14_scaffold_1_prodigal-single_111:0.5991706151):0.1691757828[75],((S2_003_000_R3_scaffold_4_prodigal-single_181:0.2934907554,SR-VP_2-4_scaffold_141_5652861_prodigal-single_231:0.2961300334):0.2024961090[100],((Jumbophage_NC_022096.1_116:0.2554987817,Jumbophage_NC_017972.1_179:0.3829746806):0.2723826076[100],(S2_009_000_R2_scaffold_143_prodigal-single_175:0.0000024368,S2_012_000_R2_scaffold_26_prodigal-single_268:0.0000020255):0.5097790453[100]):0.1906503323[100]):0.1146651150[94]):0.1973748234[94],pig_ID_3640_F65_scaffold_1_curated_prodigal-single_156:0.7492986663):0.2721484063[99],GOV_bin_1711_contig-70_0_prodigal-single_327:0.8683677513):0.2669351216[95],SR-VP_2-4_scaffold_141_2952615_prodigal-single_280:1.2786541855):0.7678153906[100]):0.1271438279[92],(((((((((LacPavin_0818_WC40_scaffold_575784_prodigal-single_99:0.0000000000,LacPavin_0818_WC50_scaffold_71530_prodigal-single_104:0.0000000000):0.0000024368,LacPavin_0818_WC45_scaffold_125832_prodigal-single_437:0.0000024368):1.2638430420[100],GWB1_scaffold_5_curated_closed_complete_prodigal-single_578:0.1840930415):0.1065629327[63],(((LacPavin_0818_WC40_scaffold_575784_prodigal-single_101:0.0000000000,LacPavin_0818_WC50_scaffold_71530_prodigal-single_106:0.0000000000):0.0000024368,LacPavin_0818_WC45_scaffold_125832_prodigal-single_435:0.0000024368):0.2811623940[100],LSDeep1_scaffold_42_prodigal-single_459:0.2686195760):0.0617340353[24]):0.2008906302[98],(((((P0_An_GD2017L_S7_170907_scaffold_746154_prodigal-single_171:0.0000000000,P0_An_GD2017L_S7_coassembly_k141_2695417_prodigal-single_232:0.0000000000):0.0000024368,P0_An_pond3_S8_170907_scaffold_156969_prodigal-single_74:0.0000024368):0.1308420062[100],((SR-VP_0-2_scaffold_141_2071242_prodigal-single_530:0.0000027591,SR-VP_4-6_scaffold_141_559231_prodigal-single_485:0.0000024368):0.1538023708[100],SR-VP_4-6_scaffold_141_3489769_prodigal-single_178:0.2095996870):0.0597128570[91]):0.0454596709[82],(H2c1_full_idba_ud_scaffold_88_prodigal-single_543:0.1617148461,P0_An_pond3_S8_coassembly_k141_133253_prodigal-single_445:0.2351776423):0.1105220550[100]):0.2073510777[100],(((SR-VP_0-2_scaffold_141_316084_prodigal-single_240:0.0000024368,SR-VP_4-6_scaffold_141_283859_prodigal-single_132:0.0000024368):0.2256001717[100],SR-VP_4-6_scaffold_141_2201553_prodigal-single_165:0.3836213752):0.0563995601[56],subassembly_31bins_VIRSorter_scaffold_0-circular-cat_2_SIZE_382860bp_prodigal-single_407:0.2059657736):0.4226711294[100]):0.1227265936[89]):0.1424883528[86],rifoxyd1_full_scaffold_5_prodigal-single_356:0.6458492816):0.1637010484[88],(((LacPavin_0818_WC40_scaffold_575784_prodigal-single_102:0.0000000000,LacPavin_0818_WC50_scaffold_71530_prodigal-single_107:0.0000000000):0.0000024368,LacPavin_0818_WC45_scaffold_125832_prodigal-single_434:0.0000024368):0.8367450526[100],H2c1_full_idba_ud_scaffold_88_prodigal-single_542:1.5114731725):0.1113184986[33]):0.4886510827[100],(((NC_016766.1_orf10:0.0000023842,gi_374531752_ref_YP_005098309.1_:0.0000024368):0.5597112218[100],gi_497315994_ref_WP_009630207.1_:0.2815988993):0.7856200350[100],((((((((gi_488799397_ref_WP_002711803.1_:0.3250644852,(gi_517133739_ref_WP_018322557.1_:0.2364225257,gi_1011404939_ref_WP_062317088.1_:0.2618101496):0.0779891346[94]):0.0765039877[96],(gi_914635704_ref_WP_050627368.1_:0.2800754206,gi_1224060911_ref_WP_092090567.1_:0.5319128600):0.0920800517[80]):0.1445331112[96],(gi_502928509_ref_WP_013163485.1_:0.4011557614,gi_1180627917_ref_WP_084113190.1_:0.4430700314):0.0934950613[58]):0.0495010586[47],((((((gi_504093452_ref_WP_014327446.1_:0.0392389899,gi_1258183286_ref_WP_097523741.1_:0.0401917568):0.0260795942[63],gi_1426050474_ref_WP_112997138.1_:0.0553985297):0.1536786080[100],gi_750686841_ref_WP_040961722.1_:0.1244992723):0.0745846162[62],(gi_916259703_ref_WP_050994749.1_:0.0874884051,gi_1426240498_ref_WP_113132193.1_:0.0851283891):0.1598499442[100]):0.0912769027[96],gi_516073476_ref_WP_017504059.1_:0.2447957916):0.1136283677[100],(gi_890074007_ref_WP_048879855.1_:0.3757321964,gi_1391697257_ref_WP_109518834.1_:0.2683334271):0.1352561695[100]):0.0464368420[74]):0.0752111400[95],gi_501587782_ref_WP_012592069.1_:0.4931527390):0.0517073054[56],(((gi_503601249_ref_WP_013835325.1_:0.3234293440,gi_917388867_ref_WP_051995579.1_:0.2356566866):0.0708353840[86],((((gi_551345457_ref_WP_022964869.1_:0.1007520892,gi_1224363061_ref_WP_092388214.1_:0.0570016228):0.0954186579[98],gi_1240447166_ref_WP_095612464.1_:0.2957571062):0.1193641639[100],((gi_640634454_ref_WP_025062445.1_:0.1134524523,gi_1384128464_ref_WP_108690290.1_:0.1408831201):0.2053087494[100],gi_1219217759_ref_WP_089235403.1_:0.3380858421):0.1985276613[100]):0.0745591633[87],(gi_1546747045_ref_WP_126765973.1_:0.2834587995,(gi_692177625_ref_WP_032096268.1_:0.3306517507,gi_1224570758_ref_WP_092590649.1_:0.2161374130):0.1651908817[100]):0.0727500542[73]):0.0346754570[71]):0.1501622416[100],(gi_501288143_ref_WP_012331161.1_:0.4911658693,gi_1527161716_ref_WP_124737752.1_:0.5381406792):0.1757939521[100]):0.0629657070[67]):0.0840952699[78],((((gi_837742767_ref_WP_047866935.1_:0.1329725970,gi_1439163111_ref_WP_114686974.1_:0.1721426048):0.0860770142[97],gi_1559390138_ref_WP_128203116.1_:0.3662789769):0.0629924832[69],gi_936193262_ref_WP_054527430.1_:0.2946848519):0.2117106993[100],(((gi_754116082_ref_WP_041750835.1_:0.2833461806,(gi_916514974_ref_WP_051134125.1_:0.3043842207,(gi_914887374_ref_WP_050746740.1_:0.1296928825,gi_1426960969_ref_WP_113451792.1_:0.1390884291):0.4040970074[100]):0.0959524736[73]):0.2396730638[100],gi_908674681_ref_WP_049806456.1_:0.3765490137):0.1203694030[84],(gi_1223554063_ref_WP_091590438.1_:0.2924845208,gi_1551236537_ref_WP_127285256.1_:0.2891978474):0.4006850511[100]):0.1171302157[96]):0.0782141875[90]):0.6605607898[100],CG_2015-01t_scaffold_23_prodigal-single_30:1.3077884579):0.1291398687[85]):0.2574589169[100]):0.0231218193[35],((NC_021347.1_orf5:0.0000024368,gi_509142181_ref_YP_008061043.1_:0.0000024368):0.6336805938[100],gi_1351098246_ref_WP_104631576.1_:0.7235640161):1.0073908970[100]):0.1459773005[92]):0.1823622125[98],((gi_919113021_ref_WP_052668664.1_:0.3960073771,gi_1300101509_ref_WP_100823129.1_:0.3247347031):0.3031240836[100],gi_1345893406_ref_WP_104284361.1_:0.5790168547):1.3945267520[100]):0.1916925308[89],(aot2015-SM37_SRR1761715_Peru_trim_clean_trim_clean_scaffold_2_curated_closed_complete_prodigal-single_58:1.1139908265,((((SRR1747052_scaffold_1_prodigal-single_298:0.0000024368,SRR1747032_scaffold_1_prodigal-single_300:0.0000024368):0.0016057902[90],SRR1747045_scaffold_1_prodigal-single_126:0.0000026665):0.0016057850[63],SRR1747064_scaffold_2_prodigal-single_337:0.0000026597):0.0000024100[63],PHAGE-A5--js4906-26-5_S28_scaffold_15_curated_closed_complete_prodigal-single_46:0.0259993281):0.6817792930[100]):0.7797154004[100]):0.1432418243[41],(((GWB1_scaffold_5_curated_closed_complete_prodigal-single_111:1.2361011207,((NC_016651.1_orf2:0.6241592322,NC_030912.1_orf2:0.4953730312):0.8769686923[100],(((((NC_031247.1_orf6:0.8610850602,(((NC_028796.1_orf2:0.8201600693,(NC_030921.1_orf2:0.1603586467,NC_031118.1_orf2:0.1240192965):0.3247079708[100]):0.1280393020[61],((NC_030930.1_orf2:0.1487606628,NC_031099.1_orf2:0.1190149800):0.2755436054[100],NC_031255.2_orf2:0.5213585297):0.1446925478[98]):0.1119747966[54],NC_031226.1_orf2:0.5029366398):0.3909112564[100]):0.3107030217[99],NC_016655.1_orf66:0.9981460541):0.1203766257[53],(NC_026589.1_orf2:0.5108831193,NC_031122.1_orf2:0.2102915270):0.5949505837[100]):0.2174900945[88],NC_018834.1_orf2:1.0671527401):0.1264257401[47],(((NC_016652.1_orf2:0.6042450518,(NC_026588.1_orf3:0.0432822664,(NC_028751.1_orf3:0.0095626558,NC_004686.2_orf3:0.1520128174):0.0686235719[100]):1.0338939830[100]):0.2009459527[88],NC_022325.1_orf30:0.8750092522):0.0901949297[68],((NC_023498.1_orf7:0.0404307941,(NC_028936.1_orf4:0.0799781190,NC_026603.1_orf7:0.1318072220):0.0324005927[75]):0.2089445399[100],(NC_031267.1_orf2:0.3710315161,(NC_023705.1_orf2:0.0590130310,(NC_028861.1_orf2:0.0560983433,NC_028922.1_orf3:0.0902201529):0.1002376784[100]):0.2702410543[100]):0.1103749448[96]):0.1271546478[91]):0.5212743949[100]):0.2760275111[93]):0.8842176378[100]):0.0834792508[17],(((((((NC_010576.1_orf8:0.2287020624,NC_024203.1_orf9:0.2063543805):0.1060065615[99],NC_031224.2_orf8:0.2622972461):1.0319669720[100],(JSantini_GMIN_scaffold_8_prodigal-single_191:0.5243660351,SCNpilot_BF_INOC_scaffold_63_prodigal-single_452:0.5874300798):1.2201689980[100]):0.0885531762[67],((NC_018273.1_orf11:0.3888948927,NC_024378.1_orf12:0.2853033499):0.5817110171[100],(NC_027396.1_orf2:0.7550539369,NC_001835.1_orf2:1.3495534370):0.0740495467[50]):0.2221903536[96]):0.3156709822[95],(((NC_003291.2_orf2:0.5542267088,NC_015262.1_orf2:0.3916363299):0.1441644992[78],(((NC_009018.1_orf32:0.4966273941,NC_009812.1_orf2:0.2859004030):0.0809954730[83],NC_013195.1_orf47:0.3153168786):0.2991835234[100],NC_029078.1_orf42:0.8152635670):0.1032208356[59]):0.7253319132[100],NC_031002.1_orf33:1.4587133638):0.1430212891[67]):0.1959294403[91],((((((((((NC_000871.1_orf4:0.0743649103,NC_018285.1_orf41:0.1080982484):0.1173001046[100],NC_004746.1_orf31:0.2619124222):0.1676323945[100],NC_029030.1_orf3:0.7128728017):0.1720718573[92],NC_011801.1_orf2:0.5842342375):0.1691383002[67],NC_007501.1_orf2:0.7310691549):0.6179118542[100],(((NC_012419.1_orf20:0.2044028287,(NC_024356.1_orf3:0.0724730118,NC_028826.1_orf49:0.0427570190):0.1871122945[100]):0.4581211135[100],NC_012784.1_orf41:0.7551908351):0.0811998996[50],((NC_019486.1_orf2:0.2884186828,NC_022756.1_orf2:0.3423649736):0.2282499726[100],(NC_022914.1_orf2:0.0903225612,NC_029025.1_orf2:0.0725917132):0.5066638820[100]):0.1452613639[95]):0.1751062195[85]):0.2518452601[96],(NC_030947.1_orf32:0.8026863531,(NC_019449.1_orf5:0.6376676337,(((NC_023582.1_orf8:0.0758789170,NC_024355.1_orf21:0.0814638121):0.2850785755[100],NC_024355.1_orf19:0.3163861663):0.0736917241[78],NC_026609.1_orf12:0.5950945856):0.0989083901[78]):0.3690050795[100]):0.5531335161[100]):0.1823869399[96],((NC_003524.1_orf2:0.6434735601,((NC_007734.1_orf2:0.5268730656,NC_009552.2_orf3:0.1691700996):0.1502406733[99],NC_018085.1_orf2:0.3158982904):0.2103190455[100]):0.1172025202[78],(NC_029004.1_orf30:0.3220894362,NC_029006.1_orf34:0.3534761920):0.6021461679[100]):0.1097877807[62]):0.1312161011[93],((((((NC_002166.1_orf2:0.3322811441,NC_011103.1_orf2:0.4335579423):0.9104471382[100],gi_502938921_ref_WP_013173897.1_:1.0190671880):0.0612637922[15],((NC_016569.1_orf3:0.3386189823,NC_031061.1_orf2:0.3280965095):0.5124198581[100],NC_011055.1_orf7:1.3059956385):0.1292611066[19]):0.1043300862[92],NC_030931.1_orf30:0.9560669558):0.0439225367[55],NC_021804.1_orf5:1.1451334493):0.0500396610[47],((((((NC_004313.1_orf2:0.2525263103,NC_005069.1_orf2:0.5140560889):0.1468853099[96],NC_023734.1_orf24:0.3695742223):0.1802720281[100],NC_016765.1_orf2:0.4511613610):0.2206635816[100],NC_031264.1_orf2:0.5350769850):0.1253626137[67],NC_019708.1_orf2:0.6000404460):0.1330616179[91],NC_021073.1_orf138:1.0867095393):0.0960199194[63]):0.1807039416[77]):0.1376038118[75],(((NC_011612.1_orf38:0.2685447086,(NC_031055.1_orf6:0.3150085946,NC_021865.1_orf2:0.3434153852):0.0830574598[68]):0.1109190615[70],NC_019456.1_orf5:0.4671900868):0.4433016114[100],(NC_029001.1_orf1:0.5327434104,NC_031036.1_orf2:0.5528894155):0.4301510564[100]):0.0714370185[24]):0.1323736962[53]):0.5626726788[100],((NC_004902.1_orf6:0.1121136202,NC_007709.1_orf4:0.0820220193):0.3015547024[100],NC_019933.2_orf4:0.2265480191):1.1647421480[100]):0.3039124352[94]):0.1261032907[28],((NC_009820.1_orf2:0.4451316657,NC_016434.1_orf15:0.5016775954):0.7308130094[100],((NC_031029.1_orf24:0.1549937460,NC_031230.1_orf23:0.2148646322):0.7269349782[100],((NC_015720.1_orf2:0.3355589764,NC_021063.1_orf6:0.3696582706):0.4547728431[100],NC_031004.1_orf5:1.7184838309):0.1967278150[64]):0.2889273977[88]):0.9497999823[100]):0.1438451016[58]):0.0822800407[28],(SR-VP_0-2_scaffold_141_2143444_prodigal-single_26:1.3117880230,(gi_503389334_ref_WP_013623995.1_:0.3480399077,((gi_917168872_ref_WP_051775584.1_:0.1564059798,gi_1407283660_ref_WP_111154728.1_:0.0745518640):0.1398193438[100],(gi_917361131_ref_WP_051967843.1_:0.0254235875,gi_1224239659_ref_WP_092266351.1_:0.0599999518):0.2304312861[100]):0.1284298871[97]):1.1496477570[100]):0.1767065098[74]):0.0448977183[24]):0.0773893857[26]):0.1040511542[25],NC_031254.1_orf11:1.4165371976):0.1040191459[66],((((((((((((((PH2015_18_scaffold_0_prodigal-single_150:0.0000000000,PH2015_18_scaffold_2_prodigal-single_500:0.0000000000):0.0000020308,PH2015_07_scaffold_0_prodigal-single_26:0.0000026132):0.2945494198[100],JGI24723J26617_10000007_prodigal-single_563:0.4932886794):0.0499634549[38],((Salt_Pond_R1_A_D2_MG_scaffold_10_prodigal-single_309:0.0000022819,Salt_Pond_R1_B_D2_MG_scaffold_4_prodigal-single_362:0.0000024368):0.2573665463[100],ENA-CEUD01013717-CEUD01013717-1_prodigal-single_137:0.4111383398):0.0810549838[76]):0.0708370810[38],(((((((ALT_07252016_14_scaffold_0_prodigal-single_61:0.0000024368,ALT_09252017_20_scaffold_74_prodigal-single_61:0.0000024368):0.2765359595[100],BML_08182015_1_5m_scaffold_19_prodigal-single_269:0.1159351931):0.0649565063[94],((BML_08042016_6_5m_scaffold_14_prodigal-single_175:0.0000024368,BML_coassembly_scaffold_234_prodigal-single_170:0.0000024368):0.0748573049[100],(BML_coassembly_scaffold_214_prodigal-single_184:0.1005224816,BML_08042016_1_5m_scaffold_1_curated_closed_gap_prodigal-single_68:0.0759290070):0.0356084198[64]):0.1069686695[100]):0.0262859595[38],(((((BML_08042016_6_5m_scaffold_1_prodigal-single_127:0.0000000000,BML_08182015_6_5m_scaffold_18_prodigal-single_125:0.0000000000):0.0000000000,BML_08042016_1_5m_scaffold_0_curated_closed_complete_prodigal-single_286:0.0000000000):0.0000000000,BML_coassembly_scaffold_41_prodigal-single_125:0.0000000000):0.0000025618,BML_08182015_1_5m_scaffold_15_prodigal-single_315:0.0000024368):0.1067495757[100],Salt_Pond_R1_B_H2O_MG_scaffold_1_prodigal-single_347:0.1698168523):0.0222150545[40]):0.1447747110[100],((BML_08182015_1_5m_scaffold_1_prodigal-single_176:0.0000024368,BML_08182015_6_5m_scaffold_1_prodigal-single_469:0.0000024368):0.1790347595[100],(LacPavin_0818_WC40_scaffold_26136_prodigal-single_4:0.1816541159,((gwa1_scaffold_1_prodigal-single_372:0.0000000000,gwc1_scaffold_4_prodigal-single_372:0.0000000000):0.0000024368,GWB1_scaffold_3_prodigal-single_372:0.0000026821):0.4474579640[100]):0.0240608350[26]):0.0381192633[43]):0.0356946159[52],((gwa1_scaffold_1_prodigal-single_370:0.0000000000,gwc1_scaffold_4_prodigal-single_370:0.0000000000):0.0000026519,GWB1_scaffold_3_prodigal-single_370:0.0000027810):0.5535050000[100]):0.1042602495[99],((ALT_09252017_20_scaffold_16_prodigal-single_369:0.3349313969,(BML_coassembly_scaffold_13_prodigal-single_298:0.1894355043,Salt_Pond_R2_restored_H2O_MG_scaffold_1_prodigal-single_283:0.2482630339):0.0681907188[93]):0.0497057760[78],(((BML_08182015_1_5m_scaffold_5_prodigal-single_48:0.0000000000,BML_08182015_8_5m_scaffold_0_prodigal-single_200:0.0000000000):0.0000024368,BML_08182015_6_5m_scaffold_6_prodigal-single_205:0.0000024368):0.0549638341[100],LacPavin_0818_WC50_scaffold_3810_prodigal-single_40:0.1079232350):0.2520271820[100]):0.1086599411[96]):0.0710442186[79]):0.0384568922[23],(PH2015_20_sub10_scaffold_1_prodigal-single_419:0.2868835101,(PH2017_26_ELK_O_A_scaffold_10_prodigal-single_479:0.0000024368,PH2017_36_ELK_O_B_scaffold_2_prodigal-single_250:0.0000024368):0.2560271078[100]):0.1825792848[100]):0.1336944002[100],(((S2_006_000_R2_scaffold_7_prodigal-single_563:0.0018225008,S2_009_000_R2_scaffold_4_prodigal-single_168:0.0000022023):0.2047558786[100],S2_018_000_R2_scaffold_9_prodigal-single_191:0.3086450034):0.1728046473[100],(SR-VP_0-2_scaffold_141_4939684_prodigal-single_81:0.0000020469,SR-VP_4-6_scaffold_141_5680703_prodigal-single_265:0.0000028269):1.0561294410[100]):0.0569477101[36]):0.1094260738[71],((((Jumbophage_NC_027399.1_112:0.0000024368,Jumbophage_NC_019526.1_111:0.0000024368):0.1041304719[100],Jumbophage_NC_027364.1_550:0.0725181197):0.1190697947[100],Jumbophage_NC_019401.1_273:0.1775916759):0.4071860243[100],SRR1747055_scaffold_2_prodigal-single_228:0.7910142567):0.1147098586[50]):0.1760914610[96],((ALT_09252017_20_scaffold_10_prodigal-single_337:0.3649318770,BML_coassembly_scaffold_25_prodigal-single_275:0.6150236218):0.3168426730[100],BML_coassembly_scaffold_25_prodigal-single_277:1.2038305071):0.2876780764[88]):0.1480847023[46],((FFC_09252017_16_scaffold_2_prodigal-single_186:0.4812884048,((JSantini_GMIN_scaffold_8_prodigal-single_9:0.0514713282,SCNpilot_BF_INOC_scaffold_63_prodigal-single_91:0.0978332641):0.2010112859[100],S2_009_000_R2_scaffold_26_prodigal-single_479:0.6697805335):0.1196764434[80]):0.1337524443[83],(scnpilot_solids2_trim150_scaffold_133_prodigal-single_170:0.5937227986,(S2_009_000_R2_scaffold_26_prodigal-single_481:0.5593529208,(SR-VP_0-2_scaffold_141_4939684_prodigal-single_82:0.0000024368,SR-VP_4-6_scaffold_141_5680703_prodigal-single_264:0.0000024368):0.8672767910[100]):0.5343972801[58]):0.0592770771[16]):0.1477629648[44]):0.3589366643[98],DGJ7_scaffold_2_2069_prodigal-single_231:0.8618377210):0.0711921214[56],((((((((((((Ig12092_scaffold_5_curated_closed_complete_prodigal-single_281:0.0000024368,Ig8144_scaffold_2_curated_closed_complete_start-adj_prodigal-single_901:0.0000024368):0.0937311305[100],LacPavin_0818_WC45_scaffold_160996_curated_closed_complete_prodigal-single_319:0.1433875167):0.1114744475[100],(LacPavin_0818_WC40_scaffold_193576_prodigal-single_35:0.2719142217,((LacPavin_0818_WC45_scaffold_566990_prodigal-single_282:0.0000024368,LacPavin_0818_WC55_scaffold_37948_curated_prodigal-single_721:0.0000021314):0.6290227002[100],((((SRR1747061_scaffold_21_prodigal-single_293:0.0000000000,SRR1747052_scaffold_2_prodigal-single_255:0.0000000000):0.0000024368,SRR1747032_scaffold_11_prodigal-single_298:0.0000024368):0.4600262111[100],pre3_saliva_scaffold_18_prodigal-single_73:0.4521820599):0.3459775294[100],GWB1_scaffold_combined_curated_closed_complete_prodigal-single_289:0.6772496067):0.2694855477[100]):0.1374485977[96]):0.2707887018[99]):0.1133223758[95],((LacPavin_0818_WC45_scaffold_566990_prodigal-single_420:0.0000024368,LacPavin_0818_WC55_scaffold_37948_curated_prodigal-single_583:0.0000022164):1.0009306630[100],(LacPavin_0818_WC40_scaffold_193576_prodigal-single_32:0.2565845636,(LacPavin_0818_WC45_scaffold_566990_prodigal-single_301:0.0000024368,LacPavin_0818_WC55_scaffold_37948_curated_prodigal-single_702:0.0000024368):0.6971854423[100]):0.3643663024[100]):0.0293955191[55]):0.1101181397[88],Mad1_20_16_scaffold_0_curated_closed_complete_start-adj_prodigal-single_325:0.4682017706):0.3340920947[100],((LacPavin_0818_WC40_scaffold_269347_prodigal-single_125:0.5399420484,Salt_Pond_R2_restored_H2O_MG_scaffold_3_prodigal-single_187:0.7657320282):0.1292491162[85],(((((((((PHAGE-B1--F22_SRR1747053_scaffold_0_final_orf324:0.0000000000,PHAGE-B4--F30_SRR1747064_sc_1_15_181_6698_final_orf325:0.0000000000):0.0000000000,PHAGE-B9--F01_SRR1747023_final_orf324:0.0000000000):0.0000000000,PHAGE-B7--F11_SRR1747037_scaffold_5_1_final_orf326:0.0000000000):0.0000000000,PHAGE-B5--F18_SRR1747049_scaffold_0_final_orf316:0.0000000000):0.0000000000,PHAGE-B8--F04_SRR1747026_scaffold_4_0_final_orf326:0.0000000000):0.0000000000,PHAGE-B3--M09_SRR1747032_scaffold_0_final_orf321:0.0000000000):0.0000000000,PHAGE-B6--F16_SRR1747046_scaffold_0_12_final_orf321:0.0000000000):0.0000024368,PHAGE-B2--F03_SRR1747025_scaffold_0_final_orf325:0.0000024368):0.4253921947[100],pre3_saliva_scaffold_18_prodigal-single_71:0.7580580707):0.5657544171[100]):0.1139430702[65]):0.1306254464[80],(((LD_Run2_13_scaffold_0_prodigal-single_11:0.1594475329,pig_ID_3640_F65_scaffold_23_curated_prodigal-single_270:0.2511511986):0.1443469675[98],pig_ID_3640_F65_scaffold_23_curated_prodigal-single_268:0.2549562690):0.7256660330[100],GWB1_scaffold_combined_curated_closed_complete_prodigal-single_291:0.4551716190):0.1696110651[75]):0.0929763076[41],(Jumbophage_NC_019521.1_78:0.5928986536,((SRR1747061_scaffold_21_prodigal-single_292:0.0000000000,SRR1747052_scaffold_2_prodigal-single_256:0.0000000000):0.0000024368,SRR1747032_scaffold_11_prodigal-single_297:0.0000024368):0.9421631903[100]):0.2868269086[94]):0.3536490306[80],((((((BML_08042016_6_5m_scaffold_3_prodigal-single_198:0.3992374836,(((Salt_Pond_R2_restored_H2O_MG_scaffold_5_prodigal-single_158:0.1094609677,(gi_1387957926_ref_WP_108863034.1_:0.1192363515,gi_1387959646_ref_WP_108864754.1_:0.1279569868):0.0844634599[94]):0.1147605283[100],LSDeep1_scaffold_41_prodigal-single_198:0.2862944053):0.0735301748[63],Jumbophage_NC_028945.1_94:0.3516166210):0.1380093071[100]):0.1450632772[98],(((((((((((BML_08182015_1_5m_scaffold_9_prodigal-single_159:0.0000022943,BML_08182015_6_5m_scaffold_7_prodigal-single_159:0.0000026341):0.0848785946[100],(gi_326781864_ref_YP_004322266.1_:0.0652962384,gi_971760274_ref_YP_009213610.1_:0.0851723424):0.0223244424[60]):0.0321318165[91],(NC_031922.1_orf104:0.0000024368,gi_1102618673_ref_YP_009322539.1_:0.0000024368):0.1474008991[100]):0.0302563413[80],(Jumbophage_NC_020851.1_149:0.1193619257,Jumbophage_NC_006883.2_127:0.1078599597):0.0273900468[62]):0.0249109067[86],(Jumbophage_NC_015287.1_128:0.1601890705,(Jumbophage_NC_031927.1_125:0.0901833033,Jumbophage_NC_026927.1_128:0.0860328065):0.1418705391[100]):0.0388189629[71]):0.0168034112[62],LacPavin_0818_WC55_scaffold_2946_prodigal-single_117:0.4950934756):0.0357493845[84],(((((NC_020837.1_orf191:0.0000024368,gi_472339572_ref_YP_007673106.1_:0.0000024368):0.0191760664[100],gi_1102617651_ref_YP_009321397.1_:0.0320340848):0.0304481634[100],(((NC_031235.1_orf119:0.0000024368,gi_1070619199_ref_YP_009301627.1_:0.0000024368):0.0200168741[100],gi_58532911_ref_YP_195134.1_:0.0518633702):0.0223078555[91],gi_326784094_ref_YP_004324487.1_:0.0220271134):0.0318873303[96]):0.0926757672[100],((NC_026928.1_orf105:0.0000024368,gi_815854904_ref_YP_009134607.1_:0.0000024368):0.0440940688[100],gi_255929035_ref_YP_003097347.1_:0.0068720639):0.1413292708[100]):0.0551023673[93],((NC_020845.1_orf9:0.0215377642,gi_326782137_ref_YP_004322538.1_:0.0212813887):0.0257607849[92],gi_326783087_ref_YP_004323484.1_:0.0259054719):0.1604269888[99]):0.0549903635[94]):0.0340090479[73],LacPavin_0818_WC55_scaffold_2946_prodigal-single_119:0.3235737695):0.0282093465[36],((((NC_015281.1_orf116:0.0927867204,(gi_326782381_ref_YP_004322781.1_:0.0492618119,ALT_09252017_20_scaffold_47_prodigal-single_217:0.6282431259):0.0000075865[20]):0.0245349624[9],((NC_020875.1_orf80:0.0000024368,gi_472343318_ref_YP_007677269.1_:0.0000024368):0.0418997765[100],gi_815854164_ref_YP_009133437.1_:0.0372620606):0.0611046127[96]):0.0350903252[30],(((((NC_019443.1_orf123:0.0000024368,gi_418487267_ref_YP_007001615.1_:0.0000024368):0.0709335215[100],gi_61806303_ref_YP_214662.1_:0.0741294849):0.0674669377[100],(((gi_326782611_ref_YP_004323017.1_:0.0359347661,gi_326784324_ref_YP_004324722.1_:0.0192557046):0.0111401557[63],gi_326782863_ref_YP_004323261.1_:0.0555649539):0.0210320456[89],gi_481019594_ref_YP_007877946.1_:0.0286532221):0.0127463846[77]):0.0151422431[72],((((((NC_020859.1_orf113:0.0000026355,gi_472342067_ref_YP_007675579.1_:0.0000024368):0.0232006204[100],(gi_326783331_ref_YP_004323723.1_:0.0239856286,(gi_460042773_ref_YP_007518195.1_:0.0433840435,gi_815854392_ref_YP_009133663.1_:0.0322578989):0.0193134248[95]):0.0094095740[66]):0.0351296385[99],(gi_514050864_ref_YP_008125637.1_:0.0178633853,gi_589891660_ref_YP_009007962.1_:0.0320215333):0.0085331731[80]):0.0166691557[95],gi_514051138_ref_YP_008126418.1_:0.0140747790):0.0182596865[95],gi_326784562_ref_YP_004324947.1_:0.0711889353):0.0073971941[53],gi_326783550_ref_YP_004323947.1_:0.0179206420):0.0324897234[97]):0.0329717352[90],((NC_019444.1_orf101:0.0000024368,gi_418487485_ref_YP_007001827.1_:0.0000024368):0.0740311915[100],gi_113200627_ref_YP_717790.1_:0.0459638444):0.0433625655[99]):0.0488417054[96]):0.0312419024[31],(((NC_020855.1_orf104:0.0000024368,gi_472341625_ref_YP_007675141.1_:0.0000024368):0.0957966953[100],(NC_031944.1_orf112:0.0000020887,gi_1102620973_ref_YP_009325102.1_:0.0000022129):0.0838318076[100]):0.0209072683[41],gi_966198361_ref_YP_009188199.1_:0.1189570330):0.0660344745[98]):0.0696915153[49]):0.1011576236[97],gi_460042516_ref_YP_007517946.1_:0.2370742407):0.1634004063[99],(((NC_025422.1_orf193:0.0000024368,gi_725949358_ref_YP_009098951.1_:0.0000024368):0.3702038523[100],ALT_09252017_20_scaffold_47_prodigal-single_215:0.9382142283):0.0903446999[91],(LacPavin_0818_WC45_scaffold_30120_prodigal-single_89:0.5514474164,pig_ID_885_F13_scaffold_14_curated_prodigal-single_80:0.8968586686):0.0479890441[16]):0.0389787729[20]):0.0621521252[25]):0.0784672287[31],BML_coassembly_scaffold_37_prodigal-single_329:0.7511674992):0.0534107484[78],(((LSDeep1_scaffold_41_prodigal-single_379:0.2044668895,(gi_1387959194_ref_WP_108864302.1_:0.1024455575,gi_1387960348_ref_WP_108865456.1_:0.1256875543):0.1568259193[100]):0.0455603053[77],gi_1387958955_ref_WP_108864063.1_:0.2673371304):0.3478462550[100],(((((((NC_019925.1_orf147:0.0252437363,gi_282599341_ref_YP_003358653.1_:0.0119885211):0.0576695065[100],(((NC_022772.1_orf50:0.0000000000,gi_609217052_ref_YP_008772115.1_:0.0000000000):0.0000024368,gi_326804661_ref_YP_004327532.1_:0.0000024368):0.0017893660[100],gi_372199520_ref_YP_004957856.1_:0.0060346815):0.0515003136[100]):0.0197382703[75],gi_543171784_ref_YP_008532057.1_:0.0415849096):0.0815019372[100],gi_440789320_ref_YP_007349030.1_:0.0927534370):0.0707044153[100],gi_849120310_ref_YP_009147626.1_:0.0783575010):0.3952351482[100],gi_282598984_ref_YP_003358901.1_:0.7318227841):0.1489185234[88],gi_1068359516_ref_YP_009277001.1_:0.4334994837):0.3011165269[100]):0.0516433079[63]):0.1006940157[76],(((NC_025429.1_orf111:0.1449893480,gi_966199358_ref_YP_009189452.1_:0.1135216864):0.4953053294[100],k141_307134_prodigal-single_60:1.1242645797):0.1465226660[85],(Jumbophage_NC_028829.1_285:0.3577433291,((((((Jumbophage_NC_023688.1_209:0.1089294643,Jumbophage_NC_014636.1_10:0.0282945270):0.0268009928[68],Jumbophage_NC_005260.1_219:0.0319893855):0.0232953154[85],Jumbophage_NC_023688.1_210:0.6947552242):0.1189051559[100],(Jumbophage_NC_019538.1_316:0.1134840404,Jumbophage_NC_015251.1_86:0.0864916753):0.1976225013[100]):0.0640586802[59],gi_971741976_ref_YP_009196472.1_:0.1856861539):0.0910967614[99],((((((((((NC_019503.1_orf161:0.0000022319,((gi_414086529_ref_YP_006986718.1_:0.0000023431,((NC_028820.1_orf167:0.0000024368,gi_431809104_ref_YP_007236001.1_:0.0000024368):0.2830626737[100],(NC_031047.1_orf32:0.0000028449,gi_1070100124_ref_YP_009284027.1_:0.0000025907):0.0162217864[100]):0.1099141009[100]):0.0015017879[62],(gi_1070100122_ref_YP_009284025.1_:0.0000027496,NC_028820.1_orf165:0.1289087237):0.0989157256[100]):0.0000013723[57]):0.0616376950[99],NC_025437.1_orf170:0.0378766244):0.0333242202[95],gi_161622599_ref_YP_001595293.1_:0.0933980370):0.0252380284[96],((NC_027331.1_orf184:0.0134567633,gi_971821087_ref_YP_009203903.1_:0.0080599376):0.0841268577[100],gi_311993161_ref_YP_004010027.1_:0.0698161427):0.0214449103[86]):0.0252221474[87],(NC_031087.1_orf178:0.0000024368,gi_1070104354_ref_YP_009289427.1_:0.0014921042):0.0496593844[100]):0.0354668550[94],gi_639438584_ref_YP_009030223.1_:0.1047184377):0.0347447749[60],(gi_311992925_ref_YP_004009792.1_:0.1396180339,(gi_311993449_ref_YP_004010314.1_:0.0931965993,gi_392973172_ref_YP_006489130.1_:0.0770376441):0.0344965303[77]):0.1131322740[100]):0.0268077858[77],((NC_028762.1_orf152:0.0000021801,gi_971741066_ref_YP_009195570.1_:0.0000029908):0.0638472319[100],(NC_031020.1_orf161:0.0000024368,gi_1070065315_ref_YP_009280018.1_:0.0000024368):0.0899671418[100]):0.0617504279[100]):0.0306804899[72],gi_33620526_ref_NP_891724.1_:0.2245305921):0.0405792028[88],(NC_025414.1_orf213:0.1674551699,(NC_029000.1_orf106:0.0358985141,gi_37651634_ref_NP_932508.1_:0.0569199974):0.1343849401[100]):0.0544536499[93]):0.1325178593[100]):0.1400085587[97]):0.4156366342[100]):0.0746277087[41]):0.0825670838[45],((gi_371670914_ref_YP_004956870.1_:0.7210541455,((gi_422935238_ref_YP_007005195.1_:0.1048142513,gi_937457255_ref_YP_009169135.1_:0.0177209020):0.7154498855[100],FFSP_09252017_12_scaffold_64_prodigal-single_66:0.8966961729):0.1782803324[72]):0.1942685938[81],(FFSP_09252017_12_scaffold_64_prodigal-single_68:0.9607113078,(ALT_09252017_20_scaffold_47_prodigal-single_213:0.6956712754,pig_ID_885_F13_scaffold_14_curated_prodigal-single_24:1.0272517708):0.3822660090[100]):0.0367766426[48]):0.0951234606[65]):0.0769241421[39]):0.0638646169[30],(((gi_1316638785_ref_WP_101324659.1_:0.2207544294,gi_1444726232_ref_WP_115523163.1_:0.2688385455):0.9025927988[100],gi_1178595889_ref_WP_083110670.1_:1.0947869788):0.0962873425[81],SRR1747065_scaffold_0_prodigal-single_298:0.9027833032):0.1962475213[50]):0.0441172001[31],(SRR1747065_scaffold_0_prodigal-single_291:0.9183910581,gi_371670937_ref_YP_004956893.1_:0.7512801791):0.4615797571[100]):0.0761377548[48],((((BML_08182015_1_5m_scaffold_4_prodigal-single_238:0.0000024368,BML_08182015_6_5m_scaffold_5_curated_closed_complete_prodigal-single_241:0.0000024368):0.7940928184[100],CG_2015-01t_scaffold_2_prodigal-single_103:0.4097412394):0.1185683691[91],((js4906-26-2_S25_scaffold_62_prodigal-single_306:0.0000000000,PHAGE-A11--js4906-26-5_S28_scaffold_6_curated_closed_complete_prodigal-single_248:0.0000000000):0.0000024368,js4906-26-4_S27_scaffold_6_prodigal-single_65:0.0000024368):0.6847331711[100]):0.2121161970[95],((js4906-26-2_S25_scaffold_62_prodigal-single_304:0.0000000000,PHAGE-A11--js4906-26-5_S28_scaffold_6_curated_closed_complete_prodigal-single_250:0.0000000000):0.0000020128,js4906-26-4_S27_scaffold_6_prodigal-single_63:0.0000025311):0.9628130637[100]):0.3647559864[100]):0.0827047051[55]):0.1055808159[70],((((((((((ALT_09252017_20_scaffold_29_prodigal-single_56:0.1944385035,LacPavin_0818_WC45_scaffold_65992_prodigal-single_87:0.1621374667):0.3750993144[100],(LacPavin_0818_WC55_scaffold_56344_prodigal-single_257:0.3382811788,((PH2015_08_scaffold_0_prodigal-single_207:0.0000000000,PH2015_20_scaffold_1_prodigal-single_49:0.0000000000):0.0000024368,PH2015_19_scaffold_1_prodigal-single_225:0.0000024368):0.3376871791[100]):0.1204135260[100]):0.1402801114[100],((BML_coassembly_scaffold_69_prodigal-single_309:0.3045615211,((BML_coassembly_scaffold_35_prodigal-single_369:0.0823583970,RTP_09252017_15_scaffold_29_prodigal-single_421:0.0599469344):0.0319223810[56],LacPavin_0818_WC40_scaffold_75050_prodigal-single_205:0.0504290670):0.1955887826[100]):0.1181522555[97],((NODE_14_length_293356_cov_397-335986_prodigal-single_100:0.2060438918,IMG_Jumbophage_2061766007_____rumenHiSeq_NODE_1707778_len_320024_cov_3_966106_319:0.1919733484):0.2174611090[100],(PHAGE-A3--js4906-20-2_S1_scaffold_104-98_curated_closed_complete_prodigal-single_348:0.0130702302,(PHAGE-A3--js4906-20-2_S1_scaffold_104-98_curated_closed_complete_prodigal-single_349:0.0021812577,PHAGE-A4--js4906-25-3_S22_scaffold_24_curated_closed_complete_prodigal-single_338:0.0000022792):0.0350439640[100]):0.3468010166[100]):0.4673774502[100]):0.1098715721[94]):0.1668068144[99],(((SR-VP_4-6_scaffold_141_4086954_prodigal-single_100:0.1355213568,BML_coassembly_scaffold_172_curated_closed_complete_prodigal-single_150:0.1878947113):0.1074160539[88],5H_04062016_scaffold_1_prodigal-single_60:0.4847651905):0.0000024246[47],5H_04062016_scaffold_1_prodigal-single_58:0.4199050981):0.5887852975[100]):0.3029530157[100],(((ALT_09252017_20_scaffold_146_prodigal-single_111:0.5550787392,(BML_08042016_6_5m_scaffold_2_prodigal-single_107:0.2849240892,LacPavin_0818_WC40_scaffold_15340_prodigal-single_37:0.3643384708):0.0810350408[60]):0.0594661527[40],RifSed_csp1_19ft_3_scaffold_4_curated_prodigal-single_62:0.3053378759):0.0464198809[36],LacPavin_0818_WC40_scaffold_120392_prodigal-single_288:0.3291127785):0.4476410204[100]):0.0992618773[80],((pig_ID_2229_F59_scaffold_2_curated_prodigal-single_9:0.0000024368,pig_ID_3687_F49_scaffold_3_curated_prodigal-single_10:0.0000024368):0.3721581664[100],(pig_ID_2419_F67_scaffold_3_curated_closed_complete_prodigal-single_265:0.0000020378,pig_ID_445_F78_scaffold_208_curated_prodigal-single_106:0.0092629788):0.3499167326[100]):0.8946116230[100]):0.0619335726[53],((((((((((((S27_BME27_629333_prodigal-single_181:0.0000000000,P0_An_GD2017L_S7_coassembly_k141_1013362_prodigal-single_76:0.0000000000):0.0000000000,S19_GE19_scaffold_2259_prodigal-single_277:0.0000000000):0.0000000000,S2_GD2017_2_manure_scaffold_3_prodigal-single_486:0.0000000000):0.0000024368,S22_GE22_scaffold_285059_prodigal-single_518:0.0000024368):0.3553319216[100],S16_GE16_scaffold_5545_prodigal-single_32:0.2618660384):0.0613541869[57],(LacPavin_0818_WC55_scaffold_113784_prodigal-single_372:0.2301629565,SR-VP_0-2_scaffold_141_5191495_prodigal-single_77:0.5330770353):0.0373282137[28]):0.0925519865[97],(((((BML_08012017_8_0m_scaffold_2_prodigal-single_127:0.0000000000,BML_08022017_6_5m_scaffold_3_prodigal-single_43:0.0000000000):0.0000024368,BML_08022017_1_5m_scaffold_2_prodigal-single_393:0.0000024368):0.0000023619[100],BML_08012017_9_75m_scaffold_2_prodigal-single_44:0.0041166444):0.0000021594[100],BML_08012017_9_75m_scaffold_2_prodigal-single_43:0.0000023791):0.2458367329[100],SR-VP_0-2_scaffold_141_4953755_prodigal-single_84:0.4050803211):0.0415129178[54]):0.1219098509[97],((qh_7_scaffold_1_prodigal-single_317:0.0194625497,qs_7_scaffold_0_curated_closed_complete_prodigal-single_200:0.0079260816):0.3239280329[100],sw_7_scaffold_1_prodigal-single_91:0.4762692852):0.2340251079[100]):0.1154434673[74],(gwf1_scaffold_41_prodigal-single_249:0.5306489049,LacPavin_0818_WC40_scaffold_238879_prodigal-single_162:0.9424909797):0.0643289513[16]):0.1125552206[20],(rifcsplowo2_12_scaffold_23_prodigal-single_124:0.4810792482,((gwa1_scaffold_31_prodigal-single_20:0.0000000000,gwc1_scaffold_8_prodigal-single_167:0.0000000000):0.0000024368,GWB1_scaffold_11_prodigal-single_17:0.0000024368):0.5152573493[100]):0.2915699932[99]):0.0876315093[40],(((PLM4_65_b1_redo_sep16_scaffold_0_prodigal-single_308:0.0000024368,PLM4_65_coex_sep16_scaffold_0_prodigal-single_169:0.0000024368):0.5331943732[100],LacPavin_0818_WC40_scaffold_238879_prodigal-single_165:1.1180537725):0.1125860968[74],gi_1376272820_ref_WP_107342046.1_:1.0816818158):0.0843436873[41]):0.0791090836[51],gi_30044056_ref_NP_835653.1_:1.2402078065):0.1163703037[86]):0.1513290097[61],((((rifoxya1_full_scaffold_1_prodigal-single_15:0.0000000000,rifoxyc1_full_scaffold_27_prodigal-single_362:0.0000000000):0.0000024368,rifoxyb1_full_scaffold_31_prodigal-single_3:0.0000024368):1.2599148990[100],(SR-VP_0-2_scaffold_141_4556078_prodigal-single_375:0.5908239334,((LacPavin_0818_WC40_scaffold_86355_prodigal-single_2:0.3255435607,(SR-VP_0-2_scaffold_141_4750547_curated_closed_complete_prodigal-single_1001:0.2031832049,IMG_Jumbophage_3300003310.a:0.1963955230):0.2154913086[100]):0.1406625770[92],SR-VP_0-2_scaffold_141_4556078_prodigal-single_372:0.3815948827):0.2132175241[100]):0.3034950947[100]):0.2098358634[99],(gi_497860711_ref_WP_010174867.1_:0.0815190859,gi_750681880_ref_WP_040956765.1_:0.0558317039):1.1699018070[100]):0.0609513056[39]):0.1242091484[88],(((((((gi_498337017_ref_WP_010651173.1_:0.4916842884,gi_1510956695_ref_WP_122953032.1_:0.2246697185):0.0969028851[38],gi_1130913018_ref_WP_075682180.1_:0.2504112763):0.0851880288[37],((gi_501250612_ref_WP_012293630.1_:0.0205826959,(gi_953333928_ref_WP_057988939.1_:0.0337611411,gi_1382019671_ref_WP_107895714.1_:0.0240163139):0.0175407731[77]):0.0115324447[59],gi_1160701667_ref_WP_079561784.1_:0.0345544981):0.2556253207[100]):0.4542297302[100],(((gi_500757782_ref_WP_011989049.1_:0.1565674484,(gi_656212928_ref_WP_029162324.1_:0.1201464824,(((gi_746205021_ref_WP_039261351.1_:0.0428152247,(gi_1221739693_ref_WP_089867147.1_:0.0348690529,gi_1248132878_ref_WP_096634870.1_:0.0371550914):0.0133671447[55]):0.0606066798[100],(gi_953524050_ref_WP_058009980.1_:0.0706798663,(gi_544674157_ref_WP_021107015.1_:0.1172280022,(gi_1133795959_ref_WP_076176137.1_:0.0349612126,gi_1150862302_ref_WP_078054779.1_:0.0196092967):0.0879927242[100]):0.1510111753[100]):0.0421683559[92]):0.0378782143[90],gi_1079300065_ref_WP_070110848.1_:0.2485394835):0.0403161964[71]):0.0554140317[80]):0.3195087880[100],gi_746198225_ref_WP_039256108.1_:0.4218912731):0.0731068254[59],((gi_501011066_ref_WP_012063958.1_:0.3401613473,(gi_1224621108_ref_WP_092640625.1_:0.1896266261,gi_1253037121_ref_WP_096919500.1_:0.2110987295):0.1532546497[100]):0.0563978545[56],gi_652499372_ref_WP_026893783.1_:0.2876603989):0.1254832688[93]):0.2199705404[97]):0.2134561552[98],(gi_1000917703_ref_WP_061164743.1_:0.7084179262,gi_749954056_ref_WP_040333302.1_:1.1288691339):0.5169995641[100]):0.2035775883[100],(Rifle_16ft_4_minimus_37632_prodigal-single_125:0.0000023623,RifSed_csp1_19ft_3_scaffold_4_curated_prodigal-single_260:0.0000029303):1.6363587270[100]):0.1728898690[76],(SR-VP_0-2_scaffold_141_4939684_prodigal-single_216:0.0000029990,SR-VP_4-6_scaffold_141_5680703_prodigal-single_132:0.0000020969):1.3250647930[100]):0.0856911594[64]):0.0541277951[63],((qh_7_scaffold_1_prodigal-single_368:0.0529635218,qs_7_scaffold_0_curated_closed_complete_prodigal-single_249:0.0586819815):1.5019865420[100],((GWB1_scaffold_combined_curated_closed_complete_prodigal-single_288:0.9590803468,Mad1_20_16_scaffold_0_curated_closed_complete_start-adj_prodigal-single_923:1.6251890807):0.2498591278[61],(Jumbophage_NC_019401.1_272:1.3418991128,(S2_006_000_R2_scaffold_7_prodigal-single_624:0.0000024368,S2_009_000_R2_scaffold_4_prodigal-single_107:0.0000024368):1.3982515950[100]):0.3006047245[81]):0.1418672980[59]):0.1720591506[68]):0.0568582246[53]):0.2426721652[94],SR-VP_4-6_scaffold_141_476970_prodigal-single_214:1.0457830364):0.3605110673[100]):0.1682619637[82],((((((((((((((ALT_07252016_14_scaffold_1_prodigal-single_200:0.0000022195,ALT_09252017_20_scaffold_43_prodigal-single_168:0.0000024368):0.4068550562[100],IMG_Jumbophage_7000000228_____SRS022602_Baylor_scaffold_95585_257:0.4556282962):0.1008756999[54],(gi_1011814759_ref_WP_062634379.1_:0.3438998408,FFC_09252017_16_scaffold_4_prodigal-single_60:0.3999123406):0.0684361826[35]):0.0344914854[25],FFC_09252017_16_scaffold_6_prodigal-single_135:0.5102943152):0.0409672883[50],(FFC_09252017_16_scaffold_13_prodigal-single_118:0.3933641899,(S2_006_000_R2_scaffold_44_prodigal-single_210:0.0000024368,S2_009_000_R2_scaffold_40_prodigal-single_89:0.0000024368):0.4979247596[100]):0.0991351890[85]):0.0480092279[78],Jumbophage_NC_028950.1_26:0.7066033342):0.0612061109[75],((term6_stool_scaffold_5_prodigal-single_150:0.2729669310,IMG_Jumbophage_7000000442_____SRS051791_LANL_scaffold_23448_113:0.2600295492):0.3495881148[100],(pre3_saliva_scaffold_6_prodigal-single_40:0.1996653118,(IMG_Jumbophage_7000000001_____SRS022530_LANL_scaffold_51249_186:0.1224211876,IMG_Jumbophage_7000000074_____SRS065099_LANL_scaffold_101198_88:0.2823835716):0.1494900254[100]):0.4552090392[100]):0.1030588179[78]):0.0707542173[78],(Carm_scaffold_0_prodigal-single_239:0.2528876789,((Jumbophage_NC_028999.1_7:0.0963455265,Jumbophage_NC_010821.1_5:0.3008730491):0.1107179828[100],Jumbophage_NC_004629.1_28:0.1765041694):0.1490797745[100]):0.3122654980[100]):0.0441317403[20],(((((scnpilot_p_inoc_scaffold_115_prodigal-single_9:0.0000000000,SCNpilot_solid_1_scaffold_45_prodigal-single_212:0.0000000000):0.0000000000,scnpilot_solids2_trim150_scaffold_59_prodigal-single_235:0.0000000000):0.0000024368,scnpilot_solids1_trim150_scaffold_46_prodigal-single_233:0.0000024368):0.3741986404[100],(IMG_Jumbophage_2162886007_____SwRhRL2b_contig_2694491_184:0.3182534731,Jumbophage_NC_023557.1_184:0.5622896753):0.1087654970[83]):0.0865965271[84],((Jumbophage_NC_023610.1_72:0.2714405012,gi_1376247806_ref_WP_107334087.1_:0.3257077182):0.3554349432[100],IMG_Jumbophage_7000000505_____SRS016039_WUGC_scaffold_7258_244:0.6034523627):0.1614901649[98]):0.0496805197[55]):0.0863339984[58],((S2_005_002_R2_scaffold_27_prodigal-single_229:0.0000027096,S2_005_003_R2_scaffold_22_prodigal-single_161:0.0000024368):0.6572157618[100],(Jumbophage_NC_016571.1_6:0.3468256104,Jumbophage_NC_007623.1_11:0.3625367219):0.6902507844[100]):0.1158915102[64]):0.0805969521[66],(((Jumbophage_NC_031127.1_257:0.0747995465,(Jumbophage_NC_031120.1_257:0.0296486409,Jumbophage_NC_031126.1_264:0.0326626983):0.0661284973[100]):0.0142576761[87],((Jumbophage_NC_031107.1_263:0.0664300487,Jumbophage_NC_027402.1_257:0.0688738418):0.0707304417[100],(Jumbophage_NC_031010.1_273:0.0786600226,Jumbophage_NC_031043.1_233:0.2005149515):0.0629361678[99]):0.0286646448[84]):0.6291000904[100],gi_389060265_ref_YP_006383397.1_:0.8602132672):0.0878119536[50]):0.1432926117[79],PH2015_22_scaffold_1_prodigal-single_163:0.8389656168):0.2602676076[100],pre1_saliva_scaffold_4_prodigal-single_83:1.4568909738):0.1589525448[73],(((((((SRR1747065_scaffold_312_prodigal-single_71:0.2547206274,((((js4906-24-2_S17_scaffold_16_prodigal-single_46:0.0000000000,PHAGE-A10--js4906-27-5_S32_scaffold_40_curated_closed_complete_prodigal-single_109:0.0000000000):0.0000000000,js4906-24-5_S20_scaffold_1_prodigal-single_146:0.0000000000):0.0000000000,PHAGE-A7--js4906-24-3_S18_scaffold_0_curated_closed_complete_start-adj_prodigal-single_162:0.0000000000):0.0000024368,js4906-24-4_S19_scaffold_0_prodigal-single_146:0.0000024368):0.2119026877[100]):0.2188462590[100],(IMG_Jumbophage_2061766007_____rumenHiSeq_NODE_3544348_len_230919_cov_1_033163_207:0.3938137408,(pig_ID_2856_F42_S57_scaffold_0_curated_prodigal-single_55:0.0000025945,pig_ID_3489_F71_scaffold_0_curated_closed_complete_prodigal-single_145:0.0035781914):0.5486812859[100]):0.1415587627[100]):0.0615264446[63],(((((pre1_saliva_scaffold_1_prodigal-single_244:0.0000000000,term6_saliva_scaffold_1_curated_closed_complete_start-adj_prodigal-single_3:0.0000000000):0.0000024368,pre3_saliva_scaffold_3_prodigal-single_8:0.0000024368):0.4876241286[100],(((pre1_saliva_scaffold_3_prodigal-single_135:0.0115374061,(term2_saliva_scaffold_0_prodigal-single_238:0.0045604912,term3_saliva_scaffold_0_prodigal-single_30:0.0034767680):0.0130996602[100]):0.0075201551[85],pre3_saliva_scaffold_5_prodigal-single_102:0.0132787160):0.2171609677[100],((pre4_saliva_scaffold_3_prodigal-single_103:0.1083987104,IMG_Jumbophage_7000000558_____SRS019125_WUGC_scaffold_10215_91:0.1007124334):0.0593907194[99],pre4_saliva_scaffold_3_prodigal-single_102:0.2269336005):0.0741403113[92]):0.1538506733[100]):0.0213580359[37],((SRR1747065_scaffold_312_prodigal-single_72:0.2591421118,((((js4906-24-2_S17_scaffold_16_prodigal-single_47:0.0000000000,PHAGE-A7--js4906-24-3_S18_scaffold_0_curated_closed_complete_start-adj_prodigal-single_163:0.0000000000):0.0000000000,js4906-24-5_S20_scaffold_1_prodigal-single_147:0.0000000000):0.0000024368,js4906-24-4_S19_scaffold_0_prodigal-single_147:0.0000024368):0.0000022163[100],PHAGE-A10--js4906-27-5_S32_scaffold_40_curated_closed_complete_prodigal-single_110:0.0028377307):0.1838651242[100]):0.2398648819[100],(pre1_saliva_scaffold_1_prodigal-single_243:0.0000020330,(pre3_saliva_scaffold_3_prodigal-single_9:0.0066861954,term6_saliva_scaffold_1_curated_closed_complete_start-adj_prodigal-single_2:0.0016866012):0.0029727235[63]):0.2100938061[100]):0.1196652863[97]):0.0391034288[33],((((SRR1747021_scaffold_4_curated_closed_complete_prodigal-single_188:0.1478363488,(SRR1747043_scaffold_24_prodigal-single_53:0.0000024368,SRR1747025_scaffold_38_prodigal-single_73:0.0000024368):0.1917907614[100]):0.0910860383[88],SRR1747027_scaffold_2_prodigal-single_69:0.3764533683):0.0297607544[72],SRR1747027_scaffold_2_prodigal-single_70:0.3770451084):0.0679507620[96],SRR1747065_scaffold_38_prodigal-single_113:0.4820046475):0.0639587530[45]):0.0468458445[44]):0.1033521742[97],(SRR1747065_scaffold_38_prodigal-single_112:0.3472655278,IMG_Jumbophage_7000000422_____SRS057791_LANL_scaffold_69599_140:0.4664505264):0.0722037698[82]):0.1963602291[100],IMG_Jumbophage_2189573022_____PRSSG2_Sequence0000000004_35:0.8214051361):0.0658442441[57],(((PHAGE-A8--js4906-27-3_S30_scaffold_1_curated_closed_complete_prodigal-single_120:0.4950220849,Jumbophage_NC_016163.1_140:0.9701796204):0.1962543617[98],(Jumbophage_NC_031039.1_123:0.0000024368,(gi_1070064911_ref_YP_009283025.1_:0.0000020989,Jumbophage_NC_031039.1_126:0.0019791318):0.0000029563[100]):0.5124407335[100]):0.1287084416[84],Jumbophage_NC_016163.1_138:0.6571411406):0.1220427077[61]):0.0899167995[67],((SRR1747022_scaffold_36_prodigal-single_98:0.7432800491,(Filtrate_w_scaffold_4_prodigal-single_27:0.7095829454,(SRR1747046_scaffold_4_prodigal-single_21:0.1361574717,pig_ID_3158_F95_scaffold_0_curated_closed_complete_prodigal-single_93:0.2128638710):0.9357912333[100]):0.1101790751[87]):0.0396615408[45],(term2_saliva_scaffold_1_prodigal-single_138:0.4699594300,SRR1747022_scaffold_36_prodigal-single_99:0.5807091011):0.2270328667[99]):0.1869870153[99]):0.2246947985[98]):0.6966361527[100]):0.2732924547[90],gi_300249602_gb_ADJ95315.1_:1.1702330071):0.3156775728[78],BML_08042016_6_5m_scaffold_2_prodigal-single_106:1.9346151504):0.5153723383[99]):1.3192024820[100],gi_129560551_dbj_BAF48846.1_:0.2299263555):0.0708189938[99])OROOT;
