# Supplementary material for: Clades of huge phages from across Earth’s ecosystems
Source: Nature. 2020 Feb 12;578(7795):425–31. doi: 10.1038/s41586-020-2007-4 (PMC7162821; doi:10.1038/s41586-020-2007-4)
Supplement: Supplementary file 5 — Supplementary Data: Genbank files of all phage, plasmid, and unknown sequences in this study; major capsid, terminase, tRNA synthetase, Cas9, rpS21, 1-6 helicases, and Cas4-like phylogenetic trees; dendrogram of protein clustering; alignments of Cas gene catalytic residues; protein sequences of new Cas12 and Cas14 subtypes; bacterial sequences that target phage, plasmid, and unknown sequences using CRISPR. [file 41586_2020_2007_MOESM5_ESM.zip › combined-1/major_capsid_tree.nwk]

(((gi_226880205_gb_ACO90019.1_:0.0000028731,gi_226880211_gb_ACO90022.1_:0.0143945284):0.4840420446[100],((gi_31414607_dbj_BAC77296.1_:0.0000026928,gi_1213952656_dbj_BAZ95672.1_:0.0000026928):0.0000023017[100],gi_50404493_gb_AAT76908.1_:0.0177320056):0.3616668803[100]):0.867233241[100],(NC_025458.1_orf35:1.7386966372,(((((((((((((((((((IMG_Jumbophage_3300008725_____Ga0115670_1000027_17:0.1207136228,IMG_Jumbophage_2061766007_____rumenHiSeq_NODE_3544348_len_230919_cov_1_033163_148:0.1585913023):0.0350349212[63],IMG_Jumbophage_3300018427_____Ga0187903_10000016_14:0.1750657073):0.2264730936[100],((((IMG_Jumbophage_3300007527_____Ga0105486_1000003_99:0.3050873267,IMG_Jumbophage_3300008125_____Ga0114856_1000004_184:0.3153006644):0.1720778839[100],IMG_Jumbophage_3300014203_____Ga0172378_10000002_58:0.3527693041):0.0919544040[90],(IMG_Jumbophage_3300008408_____Ga0115077_100004_233:0.1524011236,(IMG_Jumbophage_3300008522_____Ga0111045_100002_24:0.0805509843,IMG_Jumbophage_3300006748_____Ga0101800_100007_229:0.0513411407):0.1016609646[100]):0.2491983247[100]):0.2261220855[100],(IMG_Jumbophage_3300007648_____Ga0105531_100010_30:0.3002875143,(IMG_Jumbophage_2124908010_____kg300_3308047_62:0.1175849358,(IMG_Jumbophage_3300006321_____Ga0099624_100005_200:0.1119515745,IMG_Jumbophage_3300006247_____Ga0099374_1000006_51:0.0834286683):0.0676368883[100]):0.1798142534[100]):0.2012559432[100]):0.0309037430[49]):0.0837372961[75],(IMG_Jumbophage_3300006678_____Ga0100058_100013_74:0.0417408422,IMG_Jumbophage_3300007220_____Ga0104054_100023_69:0.0895180147):0.3512173334[100]):0.2613467282[100],IMG_Jumbophage_3300008278_____Ga0114262_100013_55:0.5819208976):0.8956349487[100],((((IMG_Jumbophage_3300008611_____Ga0111137_1000002_124:0.0248220473,IMG_Jumbophage_3300008406_____Ga0115224_1000013_132:0.0526600234):0.5699915004[100],((IMG_Jumbophage_3300008159_____Ga0114019_1000004_85:0.6627809924,IMG_Jumbophage_3300009430_____Ga0114938_1000007_9:0.2995033312):0.0830453962[70],IMG_Jumbophage_3300014206_____Ga0172377_10000004_49:1.1437357452):0.0897287919[81]):0.1115826793[84],IMG_Jumbophage_3300011980_____Ga0119777_1000014_69:1.1181781515):0.2759488482[100],IMG_Jumbophage_2189573022_____PRSSG2_Sequence0000000004_33:0.7472901010):0.1981847616[84]):0.1824342800[92],IMG_Jumbophage_3300013947_____Ga0116653_1000002_230:1.7212676388):0.3084701862[96],(gi_1070064907_ref_YP_009283021.1_:0.5713531319,Jumbophage_NC_016163.1_130:0.9698959433):0.2028026937[85]):0.8572160165[100],(((HPAE_rifoxya1_full_scaffold_1_prodigal-single_orf211:0.0000000000,HPAE_rifoxyc1_full_scaffold_27_prodigal-single_orf171:0.0000000000):0.0000026928,HPAE_rifoxyb1_full_scaffold_31_prodigal-single_orf195:0.0000026928):0.2073091316[100],IMG_Jumbophage_3300001782_____WOR52_10000459_287:0.1712360168):0.9541255314[100]):0.4583286858[98],(((((((((((HPAE_LacPavin_0818_WC40_scaffold_238879_prodigal-single_orf81:0.2514549237,((IMG_Jumbophage_3300005670_____Ga0074419_100108_217:0.2050418802,IMG_Jumbophage_3300005957_____Ga0081535_100001_384:0.1178402936):0.0434412231[89],IMG_Jumbophage_3300005614_____Ga0068856_100000003_13:0.1351570288):0.0675284854[99]):0.1181647116[100],((IMG_Jumbophage_3300005529_____Ga0070741_10000068_363:0.1256636845,(IMG_Jumbophage_3300014059_____Ga0119868_1000001_126:0.0891427213,IMG_Jumbophage_3300009181_____Ga0114969_10000001_322:0.1688958051):0.0364079191[90]):0.0886407810[100],(HPAE_PLM4_65_b1_redo_sep16_scaffold_0_prodigal-single_orf297:0.0000021505,HPAE_PLM4_65_coex_sep16_scaffold_0_prodigal-single_orf180:0.0000021387):0.2448750618[100]):0.0724694195[99]):0.3301947371[100],(((HPAE_gwc1_scaffold_8_prodigal-single_orf149:0.0000027063,HPAE_gwa1_scaffold_31_prodigal-single_orf300:0.0000026928):0.0000028198[98],HPAE_GWB1_scaffold_11_prodigal-single_orf300:0.0000026928):0.2385400914[100],HPAE_rifcsplowo2_12_scaffold_23_prodigal-single_orf111:0.2990167333):0.2979181134[100]):0.1713642340[99],((((((((HPAE_S16_GE16_scaffold_5545_prodigal-single_orf77:0.0867150400,((((HPAE_S27_BME27_629333_prodigal-single_orf152:0.0000000000,HPAE_S2_GD2017_2_manure_scaffold_3_prodigal-single_orf515:0.0000000000):0.0000000000,HPAE_S19_GE19_scaffold_2259_prodigal-single_orf247:0.0000000000):0.0000000000,HPAE_P0_An_GD2017L_S7_coassembly_k141_1013362_prodigal-single_orf47:0.0000000000):0.0000026928,HPAE_S22_GE22_scaffold_285059_prodigal-single_orf547:0.0000026928):0.1084705499[100]):0.0830407848[100],HPAE_SR-VP_0-2_scaffold_141_5191495_prodigal-single_orf103:0.1521704046):0.0501093172[61],HPAE_LacPavin_0818_WC55_scaffold_113784_prodigal-single_orf382:0.2074996618):0.1785151034[100],(IMG_Jumbophage_3300012956_____Ga0154020_10000009_191:0.1447451920,HPAE_SR-VP_0-2_scaffold_141_4953755_prodigal-single_orf98:0.1551961670):0.2082031018[100]):0.0425762802[60],(((HPAE_BML_08012017_8_0m_scaffold_2_prodigal-single_orf146:0.0000000000,HPAE_BML_08022017_6_5m_scaffold_3_prodigal-single_orf24:0.0000000000):0.0000000000,HPAE_BML_08022017_1_5m_scaffold_2_prodigal-single_orf412:0.0000000000):0.0000026928,HPAE_BML_08012017_9_75m_scaffold_2_prodigal-single_orf24:0.0000027979):0.2947388302[100]):0.1088084342[95],(IMG_Jumbophage_3300014204_____Ga0172381_10000004_301:0.3290539558,HPAE_gwf1_scaffold_41_prodigal-single_orf321:0.3040763565):0.1356239224[100]):0.0567699177[82],(HPAE_sw_7_scaffold_1_prodigal-single_orf65:0.2279605592,(HPAE_qh_7_scaffold_1_prodigal-single_orf352:0.0020935258,HPAE_qs_7_scaffold_0_curated_closed_complete_prodigal-single_orf234:0.0017040444):0.1471243159[100]):0.2269224104[100]):0.1533263611[96],gi_30044131_ref_NP_835728.1_:0.7883822127):0.1921675997[100]):0.1851829555[97],(((((((((((HPAE_NODE_14_length_293356_cov_397-335986_prodigal-single_orf111:0.0259767148,IMG_Jumbophage_3300011989_____Ga0120380_1000001_79:0.0489293085):0.0658486533[100],IMG_Jumbophage_2061766007_____rumenHiSeq_NODE_1707778_len_320024_cov_3_966106_310:0.0428908491):0.0537016748[95],(HPAE_PHAGE-A4--js4906-25-3_S22_scaffold_24_curated_closed_complete_prodigal-single_orf329:0.0049403075,HPAE_PHAGE-A3--js4906-20-2_S1_scaffold_104-98_curated_closed_complete_prodigal-single_orf344:0.0236993214):0.1844610609[100]):0.0440212354[88],IMG_Jumbophage_3300010049_____Ga0123356_10000002_207:0.3734974935):0.0399288088[78],IMG_Jumbophage_3300013947_____Ga0116653_1000004_108:0.1495583818):0.1480040999[100],((HPAE_RTP_09252017_15_scaffold_29_prodigal-single_orf430:0.0941778823,(HPAE_LacPavin_0818_WC40_scaffold_75050_prodigal-single_orf197:0.1106631871,HPAE_BML_coassembly_scaffold_35_prodigal-single_orf361:0.0776106783):0.0436756405[93]):0.0368807938[96],(HPAE_BML_coassembly_scaffold_69_prodigal-single_orf300:0.1038902393,IMG_Jumbophage_3300000976_____BBAY71_10000004_510:0.1290553178):0.0286200533[53]):0.0874006245[100]):0.1369134937[100],(HPAE_ALT_09252017_20_scaffold_29_prodigal-single_orf50:0.1436442231,HPAE_LacPavin_0818_WC45_scaffold_65992_prodigal-single_orf80:0.0881920181):0.2202301752[100]):0.0383235130[48],(HPAE_LacPavin_0818_WC55_scaffold_56344_prodigal-single_orf245:0.1967674983,((HPAE_PH2015_08_scaffold_0_prodigal-single_orf197:0.0000000000,HPAE_PH2015_20_scaffold_1_prodigal-single_orf39:0.0000000000):0.0000026928,HPAE_PH2015_19_scaffold_1_prodigal-single_orf215:0.0000026928):0.1652376739[100]):0.2208485421[100]):0.1239178110[95],((((HPAE_SR-VP_4-6_scaffold_141_4086954_prodigal-single_orf93:0.0935843599,HPAE_BML_coassembly_scaffold_172_curated_closed_complete_prodigal-single_orf107:0.0980314333):0.0316003773[64],IMG_Jumbophage_3300009774_____Ga0123339_10000002_400:0.1170467818):0.0204239953[63],IMG_Jumbophage_3300005613_____Ga0074649_1000006_98:0.0782030538):0.0269951687[55],HPAE_5H_04062016_scaffold_1_prodigal-single_orf68:0.1404956167):0.1786102630[100]):0.3103257284[100],((HPAE_ALT_09252017_20_scaffold_146_prodigal-single_orf125:0.1922324677,(((HPAE_RifSed_csp1_19ft_3_scaffold_4_curated_prodigal-single_orf102:0.0413151316,IMG_Jumbophage_3300014205_____Ga0172380_10000005_570:0.0564420621):0.0450395699[97],HPAE_LacPavin_0818_WC40_scaffold_120392_prodigal-single_orf133:0.1826170345):0.0358602772[34],HPAE_BML_08042016_6_5m_scaffold_2_prodigal-single_orf143:0.0928837124):0.0510220480[77]):0.0615675854[97],HPAE_LacPavin_0818_WC40_scaffold_15340_prodigal-single_orf60:0.1308419045):0.2486678983[99]):0.1636253405[97],(HPAE_Rifle_16ft_4_minimus_37632_prodigal-single_orf67:0.0104460878,HPAE_RifSed_csp1_19ft_3_scaffold_4_curated_prodigal-single_orf203:0.0274682276):1.2556272520[100]):0.3016617104[99]):0.2859542608[100],((HPAE_SR-VP_4-6_scaffold_141_476970_prodigal-single_orf227:0.1132604872,IMG_Jumbophage_3300014208_____Ga0172379_10000031_287:0.1076426610):0.6110469035[100],((HPAE_SR-VP_0-2_scaffold_141_4750547_curated_closed_complete_prodigal-single_orf987:0.0335021273,IMG_Jumbophage_3300003310.a:0.0620895766):0.0688274235[95],(HPAE_SR-VP_0-2_scaffold_141_4556078_prodigal-single_orf396:0.0743019321,HPAE_SR-VP_0-2_scaffold_141_6534022_prodigal-single_orf224:1.0023284486):0.0527694130[81]):0.4448581183[100]):0.1727135891[97]):0.0691446485[42],((HPAE_gwf2_scaffold_96_prodigal-single_orf271:0.5934362979,HPAE_SR-VP_2-4_scaffold_141_2548329_prodigal-single_orf200:0.4543556372):0.1718655519[96],((HPAE_CG_2015-01t_scaffold_40_prodigal-single_orf286:0.0000026928,HPAE_CG10_big_fil_rev_8_21_14_0-10_scaffold_17_prodigal-single_orf546:0.0000026928):0.3669898050[100],(HPAE_CG_2015-01t_scaffold_40_prodigal-single_orf97:0.0000025164,HPAE_CG10_big_fil_rev_8_21_14_0-10_scaffold_17_prodigal-single_orf167:0.0000025099):1.3811764100[100]):0.3378189933[100]):0.1998081196[99]):0.0854225746[49],((((HPAE_aot2015-SM37_SRR1761715_Peru_trim_clean_trim_clean_scaffold_2_curated_closed_complete_prodigal-single_orf157:0.5999191572,((((HPAE_SRR1747052_scaffold_1_prodigal-single_orf260:0.0000000000,HPAE_SRR1747032_scaffold_1_prodigal-single_orf338:0.0000000000):0.0000000000,HPAE_SRR1747045_scaffold_1_prodigal-single_orf88:0.0000000000):0.0000026928,HPAE_SRR1747064_scaffold_2_prodigal-single_orf299:0.0000026928):0.0000022395[100],HPAE_PHAGE-A5--js4906-26-5_S28_scaffold_15_curated_closed_complete_prodigal-single_orf87:0.0317861907):0.5797098444[100]):0.9194835693[100],HPAE_term4_saliva_scaffold_12_prodigal-single_orf238:0.6109409589):0.2035182216[93],((((HPAE_SRR1747056_scaffold_0_curated_closed_gap_prodigal-single_orf35:0.0000026054,HPAE_SRR1747065_scaffold_10_prodigal-single_orf169:0.0022517271):0.9836984375[100],(gi_545444751_ref_WP_021681938.1_:1.2028258198,((HPAE_Filtrate_w_scaffold_6_prodigal-single_orf310:0.3297129197,HPAE_SRR1747040_scaffold_2_curated_closed_complete_prodigal-single_orf116:0.3060863738):0.1139623234[78],HPAE_PHAGE-A6--js4906-27-3_S30_scaffold_5_curated_closed_complete_prodigal-single_orf86:0.3057184426):0.5996536126[100]):0.1719991059[93]):0.1881358730[94],(HPAE_PHAGE-A12--js4906-22-5_S12_scaffold_9_curated_closed_complete_prodigal-single_orf254:0.0170710057,HPAE_SRR1747023_scaffold_5_prodigal-single_orf185:0.0484262528):0.4648082436[100]):0.2221493961[98],NC_031245.1_orf33:0.4381901765):0.2798284569[100]):0.1451078032[93],(IMG_Jumbophage_3300005617_____Ga0068859_100000022_56:0.2097845995,HPAE_Salt_Pond_R2_C_D2_MG_scaffold_7_prodigal-single_orf86:0.1641204198):0.8445259065[100]):0.2325192113[99]):0.2612333955[99],((((HPAE_k141_307134_prodigal-single_orf206:0.9702837983,(NC_015464.1_orf71:0.5683544844,NC_027996.1_orf49:0.5859287210):0.3992863565[100]):0.2215284000[43],(((((((gi_326536488_ref_YP_004300919.1_:0.0738442726,gi_423261809_ref_YP_007010334.1_:0.0911206145):0.1855165369[100],((gi_593774026_ref_YP_009011649.1_:0.0324426556,Jumbophage_NC_014636.1_18:0.0289056219):0.0138709892[77],NC_005260.1_orf235:0.0194856653):0.1589662050[100]):0.1586441882[100],gi_971741968_ref_YP_009196464.1_:0.3289784299):0.0938816700[92],((NC_025425.1_orf163:0.2155485120,(((gi_392973157_ref_YP_006489115.1_:0.2085740723,gi_311992678_ref_YP_004009546.1_:0.1243936595):0.0504355966[81],(gi_311992934_ref_YP_004009801.1_:0.1412363072,((NC_004928.1_orf187:0.0299310956,gi_712915008_ref_YP_009102645.1_:0.0247848339):0.0837949885[100],(((gi_971758189_ref_YP_009211617.1_:0.0820328321,NC_010105.1_orf172:0.0356663784):0.0222833269[72],gi_966200264_ref_YP_009190351.1_:0.0582409818):0.0395722409[97],((NC_020416.1_orf166:0.0256774109,gi_849248694_ref_YP_009146626.1_:0.0588320878):0.0430283376[100],(NC_023561.1_orf191:0.0848230990,gi_966200664_ref_YP_009190748.1_:0.0395834868):0.0184248008[96]):0.0154911392[83]):0.0270335080[77]):0.0202640988[77]):0.0213628284[68]):0.0307840426[65],((NC_019909.1_orf176:0.2072170591,(NC_028762.1_orf160:0.1209458943,NC_031020.1_orf169:0.1048949567):0.0927611220[100]):0.0370341128[57],NC_024121.1_orf184:0.1370587624):0.0339619110[80]):0.0634361161[91]):0.0337393090[34],((NC_005135.1_orf161:0.0437184078,gi_109290138_ref_YP_656387.1_:0.0234158310):0.1377982142[100],((NC_021344.2_orf215:0.0260017350,gi_66391678_ref_YP_239203.1_:0.0272684926):0.0362390191[77],NC_014036.1_orf202:0.0627542319):0.1370200334[100]):0.0238273684[26]):0.1332672273[100]):0.0769623511[80],(gi_514050409_ref_YP_008125183.1_:0.0379093785,NC_005083.2_orf361:0.0384986633):0.2145871816[100]):0.5352310441[100],(((((((((((gi_971760283_ref_YP_009213621.1_:0.0897773676,(HPAE_BML_08182015_1_5m_scaffold_9_prodigal-single_orf150:0.0000026928,HPAE_BML_08182015_6_5m_scaffold_7_prodigal-single_orf150:0.0000026928):0.0785282225[100]):0.0574552484[100],gi_326781873_ref_YP_004322275.1_:0.1270677385):0.0428532442[85],gi_326783807_ref_YP_004324201.1_:0.1346268582):0.0406067438[90],((gi_61806007_ref_YP_214367.1_:0.1187506753,((Jumbophage_NC_026927.1_136:0.1224962209,Jumbophage_NC_031927.1_132:0.1266624837):0.0990274393[100],HPAE_LacPavin_0818_WC55_scaffold_2946_prodigal-single_orf109:0.1798349597):0.0408760578[72]):0.0269660844[52],NC_020851.1_orf135:0.1636071877):0.0227670011[42]):0.0329733569[80],NC_031922.1_orf113:0.1317806856):0.0559571930[92],NC_015569.1_orf44:0.2855254717):0.0532605788[76],(((((((NC_031235.1_orf126:0.0465083631,gi_326784102_ref_YP_004324495.1_:0.0591978063):0.0234947206[92],gi_58532919_ref_YP_195142.1_:0.0470018016):0.0254894155[94],gi_1102617659_ref_YP_009321405.1_:0.0657282454):0.0133697012[69],NC_020837.1_orf184:0.0182474637):0.1486580495[100],(gi_589891879_ref_YP_009008247.1_:0.0994753497,NC_013085.1_orf105:0.0608496278):0.1487257102[100]):0.1351343300[100],(NC_020845.1_orf2:0.0276875861,gi_326783094_ref_YP_004323491.1_:0.0490095256):0.2177348104[100]):0.0551910808[85],((((((NC_031242.1_orf123:0.0620765756,gi_514051145_ref_YP_008126425.1_:0.0308250505):0.0295099618[83],(((((((gi_61806310_ref_YP_214669.1_:0.0761777541,gi_326784554_ref_YP_004324955.1_:0.0339519048):0.0314486258[98],gi_481019380_ref_YP_007877734.1_:0.0507761077):0.0128573956[57],(NC_021072.1_orf175:0.0410128939,gi_1102617273_ref_YP_009321022.1_:0.0269021167):0.0284098358[97]):0.0182208807[81],(gi_113200639_ref_YP_717802.1_:0.0559118237,gi_326783543_ref_YP_004323954.1_:0.0384226492):0.0219021199[76]):0.0170734167[43],gi_326783323_ref_YP_004323731.1_:0.0309419098):0.0169048953[47],gi_472342074_ref_YP_007675586.1_:0.0340723879):0.0174083354[76],NC_021530.1_orf108:0.0346827239):0.0348333582[94]):0.0215217267[69],gi_326782870_ref_YP_004323268.1_:0.0905324448):0.0325713519[92],gi_326782390_ref_YP_004322790.1_:0.0903141809):0.0438053501[90],NC_020875.1_orf87:0.0508957713):0.1471019895[100],(NC_028663.1_orf136:0.0479217815,gi_1102620980_ref_YP_009325109.1_:0.0172698934):0.0940217822[100]):0.0750519055[98]):0.0268138299[40]):0.0759286935[89],HPAE_LacPavin_0818_WC45_scaffold_30120_prodigal-single_orf76:0.4453380407):0.0520609438[44],((HPAE_ALT_09252017_20_scaffold_47_prodigal-single_orf195:0.2970493756,(NC_025422.1_orf180:0.3357430415,HPAE_BML_coassembly_scaffold_37_prodigal-single_orf337:0.2047154495):0.0763073604[96]):0.0639360734[89],(((HPAE_BML_08042016_6_5m_scaffold_3_prodigal-single_orf206:0.2087643808,HPAE_Salt_Pond_R2_restored_H2O_MG_scaffold_5_prodigal-single_orf150:0.1325147345):0.0529142339[51],HPAE_LSDeep1_scaffold_41_prodigal-single_orf207:0.1929366421):0.0604007013[82],gi_828805614_ref_YP_009142975.1_:0.2540316035):0.0543495945[67]):0.0404020782[41]):0.0636059877[89],(HPAE_FFSP_09252017_12_scaffold_64_prodigal-single_orf36:0.7706139748,(HPAE_LSDeep1_scaffold_41_prodigal-single_orf389:0.2997091435,NC_020484.1_orf91:0.2178272357):0.0476367651[70]):0.0249731472[52]):0.1298845457[84],(((((NC_022343.1_orf114:0.0452895872,gi_824502116_ref_YP_009140190.1_:0.0338216174):0.1236951388[100],NC_020083.1_orf61:0.0413347605):0.0583087311[85],gi_849120303_ref_YP_009147619.1_:0.0580627633):0.3912622467[100],gi_1068359507_ref_YP_009276992.1_:0.3424773914):0.3784793475[100],IMG_Jumbophage_3300011242_____Ga0122851_100002_66:0.5909421041):0.1428358546[79]):0.1245328134[78]):0.1581910144[79],NC_025429.1_orf83:0.8614248287):0.2059921130[91]):0.1620826568[42],(((HPAE_SRR1747065_scaffold_0_prodigal-single_orf325:0.8997855870,(((HPAE_BML_08182015_1_5m_scaffold_4_prodigal-single_orf32:0.0000021573,HPAE_BML_08182015_6_5m_scaffold_5_curated_closed_complete_prodigal-single_orf35:0.0000026928):0.3600874388[100],(((((HPAE_js4906-26-2_S25_scaffold_62_prodigal-single_orf288:0.0000000000,HPAE_PHAGE-A11--js4906-26-5_S28_scaffold_6_curated_closed_complete_prodigal-single_orf266:0.0000000000):0.0000026166,HPAE_js4906-26-4_S27_scaffold_6_prodigal-single_orf47:0.0000029527):0.3851873068[100],(HPAE_CG_2015-01t_scaffold_2_prodigal-single_orf319:0.0907256333,IMG_Jumbophage_3300005675_____Ga0074424_100158_202:0.1030191168):0.1425214215[100]):0.0395282181[44],IMG_Jumbophage_3300009185_____Ga0114971_10000002_195:0.2081794648):0.0646401744[64],HPAE_BML_coassembly_scaffold_108_prodigal-single_orf181:0.1578372071):0.1053252008[93]):0.5254674714[100],(HPAE_DGJ7_scaffold_2_2069_prodigal-single_orf222:0.6428241644,IMG_Jumbophage_3300019742_____Ga0193965_1000001_348:0.5170565280):0.1448989717[69]):0.1120330031[48]):0.0871567964[50],(HPAE_pig_ID_885_F13_scaffold_14_curated_prodigal-single_orf51:0.6347058849,IMG_Jumbophage_3300017963_____Ga0180437_10000088_109:0.4252178345):0.4869958743[100]):0.1281702204[79],IMG_Jumbophage_3300014204_____Ga0172381_10000007_273:0.8652485678):0.1014925747[49]):0.0744400123[47],((((((((IMG_Jumbophage_3300005674_____Ga0074423_100006_47:0.2696908829,HPAE_scnpilot_solids2_trim150_scaffold_133_prodigal-single_orf153:0.1819460353):0.0619130769[65],HPAE_S2_009_000_R2_scaffold_26_prodigal-single_orf465:0.3096290098):0.1025819209[100],(HPAE_FFC_09252017_16_scaffold_2_prodigal-single_orf173:0.2471892852,(HPAE_JSantini_GMIN_scaffold_8_prodigal-single_orf22:0.0516234864,HPAE_SCNpilot_BF_INOC_scaffold_63_prodigal-single_orf80:0.0541110691):0.1712868291[100]):0.0573139364[85]):0.1756253675[99],IMG_Jumbophage_3300009709_____Ga0116227_10000010_232:0.3444928901):0.0533772076[42],((IMG_Jumbophage_3300005683_____Ga0074432_100274_260:0.1508514506,IMG_Jumbophage_3300005327_____Ga0070658_10000005_411:0.2220216212):0.2605352221[100],(IMG_Jumbophage_3300005537_____Ga0070730_10000005_498:0.0603421781,IMG_Jumbophage_3300012943_____Ga0164241_10000033_139:0.0558096371):0.1453421046[100]):0.0931861680[90]):0.2369918139[98],(((((((((HPAE_SR-VP_0-2_scaffold_141_2510002_prodigal-single_orf528:0.3257314708,HPAE_SR-VP_0-2_scaffold_141_2510002_prodigal-single_orf530:0.0392313625):0.0614402831[98],HPAE_04302015_21_scaffold_6_prodigal-single_orf27:0.1132485735):0.1093946460[100],((HPAE_S2_006_000_R2_scaffold_7_prodigal-single_orf628:0.0000026928,HPAE_S2_009_000_R2_scaffold_4_prodigal-single_orf103:0.0000026928):0.0413635952[100],HPAE_S2_018_000_R2_scaffold_9_prodigal-single_orf140:0.0766927352):0.0464592691[88]):0.0553903868[96],(HPAE_BML_coassembly_scaffold_25_prodigal-single_orf228:0.4295576100,HPAE_ALT_09252017_20_scaffold_10_prodigal-single_orf479:0.2393511506):0.3428159519[100]):0.0423416436[83],((((HPAE_JGI24723J26617_10000007_prodigal-single_orf137:0.0000026928,IMG_Jumbophage_3300002225_____JGI24723J26617_10000007_135:0.0000026928):0.1389325102[100],IMG_Jumbophage_3300009709_____Ga0116227_10000007_265:0.1175240237):0.0620586659[94],HPAE_ENA-CEUD01013717-CEUD01013717-1_prodigal-single_orf102:0.2957353406):0.0555437951[96],((NC_019526.1_orf94:0.1755733509,(NC_025447.1_orf596:0.0340389541,(gi_414087168_ref_YP_006987355.1_:0.0456662063,IMG_Jumbophage_3300012988_____Ga0164306_10000001_290:0.0321643123):0.0278312122[76]):0.0389041600[85]):0.1209995416[100],HPAE_SRR1747055_scaffold_2_prodigal-single_orf172:0.4199760026):0.1386408565[100]):0.0368202790[60]):0.0519505860[79],(((HPAE_PH2017_26_ELK_O_A_scaffold_10_prodigal-single_orf19:0.0000028665,HPAE_PH2017_36_ELK_O_B_scaffold_2_prodigal-single_orf224:0.0000020446):0.2038878440[100],HPAE_PH2015_20_sub10_scaffold_1_prodigal-single_orf391:0.1641851841):0.0462652001[48],(HPAE_Salt_Pond_R1_A_D2_MG_scaffold_10_prodigal-single_orf273:0.0000026928,HPAE_Salt_Pond_R1_B_D2_MG_scaffold_4_prodigal-single_orf326:0.0000022258):0.1585142362[100]):0.0474455544[58]):0.0452671042[39],(((((HPAE_BML_08182015_1_5m_scaffold_5_prodigal-single_orf107:0.0000000000,HPAE_BML_08182015_8_5m_scaffold_0_prodigal-single_orf141:0.0000000000):0.0000020798,HPAE_BML_08182015_6_5m_scaffold_6_prodigal-single_orf146:0.0000029881):0.1064395130[100],HPAE_Salt_Pond_R2_restored_H2O_MG_scaffold_1_prodigal-single_orf233:0.1134290832):0.0249484175[66],(HPAE_ALT_09252017_20_scaffold_186_prodigal-single_orf121:0.0311116815,HPAE_BML_coassembly_scaffold_13_prodigal-single_orf251:0.0208430997):0.0484280086[100]):0.0260580670[59],HPAE_ALT_09252017_20_scaffold_16_prodigal-single_orf338:0.1493744577):0.0376680360[84]):0.0500525803[48],(((((((HPAE_BML_08042016_6_5m_scaffold_14_prodigal-single_orf109:0.0000026928,HPAE_BML_coassembly_scaffold_234_prodigal-single_orf105:0.0000026928):0.0059706023[100],HPAE_BML_coassembly_scaffold_214_prodigal-single_orf242:0.0248683208):0.0151230726[86],HPAE_BML_08042016_1_5m_scaffold_1_curated_closed_gap_prodigal-single_orf29:0.0054473447):0.0390723268[96],((((HPAE_BML_08042016_6_5m_scaffold_1_prodigal-single_orf171:0.0000000000,HPAE_BML_08182015_6_5m_scaffold_18_prodigal-single_orf170:0.0000000000):0.0000000000,HPAE_BML_coassembly_scaffold_41_prodigal-single_orf169:0.0000000000):0.0000000000,HPAE_BML_08042016_1_5m_scaffold_0_curated_closed_complete_prodigal-single_orf242:0.0000000000):0.0000026928,HPAE_BML_08182015_1_5m_scaffold_15_prodigal-single_orf270:0.0000026928):0.0289131442[100]):0.0298440167[92],(HPAE_ALT_07252016_14_scaffold_0_prodigal-single_orf151:0.0000026928,HPAE_ALT_09252017_20_scaffold_74_prodigal-single_orf151:0.0000026928):0.0956721764[100]):0.0354515584[92],HPAE_Salt_Pond_R1_B_H2O_MG_scaffold_1_prodigal-single_orf18:0.1005436484):0.0631621422[100],(((HPAE_BML_08182015_1_5m_scaffold_1_prodigal-single_orf131:0.0000029394,HPAE_BML_08182015_6_5m_scaffold_1_prodigal-single_orf424:0.0000027913):0.0514006066[100],HPAE_LacPavin_0818_WC40_scaffold_26136_prodigal-single_orf351:0.1000970367):0.0429247414[91],((HPAE_gwa1_scaffold_1_prodigal-single_orf410:0.0000000000,HPAE_gwc1_scaffold_4_prodigal-single_orf410:0.0000000000):0.0000024172,HPAE_GWB1_scaffold_3_prodigal-single_orf410:0.0000026928):0.0898914064[100]):0.0330042458[95]):0.0565166678[99]):0.0690763292[80],(((HPAE_PH2015_18_scaffold_0_prodigal-single_orf122:0.0000000000,HPAE_PH2015_18_scaffold_2_prodigal-single_orf472:0.0000000000):0.0000026928,HPAE_PH2015_07_scaffold_0_prodigal-single_orf504:0.0000022872):0.0255541653[100],IMG_Jumbophage_3300007557_____Ga0102821_1000001_236:0.0471513437):0.1430713831[100]):0.2611101336[100]):0.2537211803[98],HPAE_SCNpilot_BF_INOC_scaffold_63_prodigal-single_orf497:1.2365516977):0.2103170085[93],HPAE_SR-VP_0-2_scaffold_141_2510002_prodigal-single_orf526:1.8628721145):0.1135661854[67]):0.1234845892[74]):0.1470511411[68],((HPAE_pig_ID_2229_F59_scaffold_2_curated_prodigal-single_orf86:0.0020075425,HPAE_pig_ID_3687_F49_scaffold_3_curated_prodigal-single_orf89:0.0000026444):0.1846623451[100],(HPAE_pig_ID_2419_F67_scaffold_3_curated_closed_complete_prodigal-single_orf59:0.0002170049,HPAE_pig_ID_445_F78_scaffold_208_curated_prodigal-single_orf178:0.0061834511):0.3166905014[100]):1.0493162940[100]):0.2019136491[86],((NC_028448.1_orf65:0.9202820084,((Jumbophage_NC_015251.1_76:0.1729101089,Jumbophage_NC_019538.1_307:0.2106038583):0.3957808680[100],(Jumbophage_NC_023688.1_219:0.1020525131,(Jumbophage_NC_014636.1_19:0.1472696097,Jumbophage_NC_005260.1_228:0.0781897229):0.0734739334[96]):0.4060336224[100]):0.3338583192[100]):0.2932552142[96],(Jumbophage_NC_028829.1_197:0.1525446409,(Jumbophage_NC_005083.2_63:0.1215351123,Jumbophage_NC_021529.2_323:0.0790299206):0.0622870010[85]):1.0403881200[100]):0.7078083419[100]):0.1090365836[58]):0.1783538567[82],(((((IMG_Jumbophage_3300005056_____Ga0071102_1000001_387:1.2829175162,Jumbophage_NC_019521.1_146:0.6437214267):0.3207912897[100],(HPAE_pig_ID_3640_F65_scaffold_23_curated_prodigal-single_orf196:0.2473722440,HPAE_LD_Run2_13_scaffold_0_prodigal-single_orf314:0.3078004284):0.2880819227[100]):0.2781179757[100],((((HPAE_ALT_09252017_20_scaffold_111_prodigal-single_orf25:0.2243742040,HPAE_LacPavin_0818_WC40_scaffold_269347_prodigal-single_orf156:0.3219280741):0.1297149907[98],((HPAE_SRR1747061_scaffold_21_prodigal-single_orf360:0.0000000000,HPAE_SRR1747052_scaffold_2_prodigal-single_orf189:0.0000000000):0.0000026928,HPAE_SRR1747032_scaffold_11_prodigal-single_orf364:0.0000026928):0.6250089583[100]):0.1097652609[73],HPAE_Salt_Pond_R2_restored_H2O_MG_scaffold_3_prodigal-single_orf92:0.7325628147):0.1074325403[87],HPAE_GWB1_scaffold_combined_curated_closed_complete_prodigal-single_orf316:0.3754369598):0.0697242532[60]):0.2129821572[94],(((HPAE_LacPavin_0818_WC40_scaffold_193576_prodigal-single_orf69:0.1755235735,(HPAE_LacPavin_0818_WC45_scaffold_160996_curated_closed_complete_prodigal-single_orf354:0.1073703640,(HPAE_Ig12092_scaffold_5_curated_closed_complete_prodigal-single_orf307:0.0000026928,HPAE_Ig8144_scaffold_2_curated_closed_complete_start-adj_prodigal-single_orf927:0.0000026928):0.1316950805[100]):0.0535406500[94]):0.1063465232[99],((HPAE_LacPavin_0818_WC45_scaffold_25674_prodigal-single_orf91:0.0000026928,HPAE_LacPavin_0818_WC55_scaffold_37948_curated_prodigal-single_orf437:0.0000026928):0.4217236754[100],(HPAE_Mad1_20_16_scaffold_0_curated_closed_complete_start-adj_prodigal-single_orf341:0.0000023447,IMG_Jumbophage_3300012582_____Ga0137358_10000002_218:0.0000022672):0.3793565333[100]):0.0475797238[60]):0.1976122191[99],IMG_Jumbophage_3300014205_____Ga0172380_10000014_231:0.6697463474):0.3422592884[100]):0.5804227051[100],IMG_Jumbophage_3300008278_____Ga0114262_100006_183:1.5189338538):0.4241979732[100]):0.1387166594[70],(HPAE_LacPavin_0818_WC45_scaffold_160996_curated_closed_complete_prodigal-single_orf362:1.5750795373,((HPAE_Salt_Pond_R1_A_D2_MG_scaffold_10_prodigal-single_orf190:0.0000026928,HPAE_Salt_Pond_R1_B_D2_MG_scaffold_4_prodigal-single_orf243:0.0000026928):0.5728520400[100],HPAE_Salt_Pond_R2_restored_H2O_MG_scaffold_2_prodigal-single_orf373:0.0309335078):1.4216995530[100]):0.1749143825[58]):0.1277576752[67],((((gi_749200610_ref_WP_040113249.1_:0.3210065276,gi_1032343477_ref_WP_064198770.1_:0.1059922482):0.5296054004[100],(gi_916721316_ref_WP_051328407.1_:0.5245362056,((gi_922037897_ref_WP_053314850.1_:0.0365519534,gi_504793699_ref_WP_014980801.1_:0.0246649879):0.0565637842[100],gi_691327630_ref_WP_032071946.1_:0.0526807788):0.4682772890[100]):0.4441838225[100]):1.0059089220[100],gi_503731467_ref_WP_013965543.1_:1.3789020046):0.3362230520[95],IMG_Jumbophage_3300017991_____Ga0180434_10000031_253:1.2709911258):0.1909615532[81]):0.2444650949[86],((NC_029118.1_orf32:1.6322387455,NC_012743.2_orf50:1.8260974429):0.0941832123[22],(((((NC_019405.1_orf68:0.2010989167,NC_019406.1_orf81:0.1764051957):0.3455950726[100],NC_015463.1_orf38:0.9995509571):0.2718046265[76],((((NC_016761.1_orf9:0.7343121192,(NC_019923.1_orf8:0.2043404957,NC_023575.1_orf7:0.1231778906):0.2198711156[99]):0.0375032520[45],(NC_005357.1_orf16:0.1988099137,(NC_005887.1_orf8:0.2706125165,NC_007804.2_orf9:0.2629944689):0.0561523963[69]):0.1041273848[90]):1.6783208320[100],NC_028930.1_orf8:0.4303363192):0.1132216172[68],NC_031004.1_orf11:0.6444200697):0.1011650671[52]):0.1922566672[65],NC_018843.1_orf5:0.9542418971):0.7562913264[100],NC_028980.1_orf9:0.9835661352):0.5541791476[83]):0.1913002561[35]):0.1867078700[37],((((NC_008364.1_orf21:1.5119905829,(((NC_029058.1_orf59:0.7355770875,(((((NC_018860.1_orf221:0.1412467984,NC_027352.1_orf194:0.1000435600):0.0500732554[70],NC_027366.1_orf180:0.1186549492):0.0389748202[76],(NC_022771.1_orf69:0.1393843940,(NC_020081.2_orf160:0.0655264279,NC_024792.1_orf194:0.0562519755):0.2414364091[100]):0.0383229631[72]):0.0499608541[92],((NC_018856.1_orf18:0.1035235816,NC_023501.1_orf263:0.1068227495):0.0243489832[78],NC_022769.1_orf74:0.0687346043):0.0658532575[98]):0.1212584476[98],(((NC_029009.1_orf113:0.0530842188,NC_029026.1_orf178:0.1235766538):0.1166267236[100],NC_020871.1_orf77:0.1482969572):0.1193671438[99],((NC_020877.1_orf11:0.1434859830,NC_028962.1_orf11:0.0988115867):0.0266121884[44],NC_019726.1_orf31:0.0756852917):0.1498741532[99]):0.1750977078[99]):0.1866410949[92]):0.2115749369[92],NC_012530.1_orf109:0.7580069727):0.3355943313[99],(NC_025423.1_orf19:0.2790136762,NC_019487.1_orf141:0.4729810323):0.7367972645[100]):1.1412270010[100]):0.1784465848[53],(NC_009604.1_orf11:1.6417562638,(NC_026590.1_orf5:0.3912467185,NC_024135.1_orf8:0.7746036018):1.2305022520[100]):0.1216282251[52]):0.1283368743[58],(((((NC_006557.1_orf39:0.2072726160,NC_017976.1_orf8:0.3208922064):0.3206860810[100],(NC_019916.1_orf6:0.2687453017,NC_031101.1_orf1:0.7880791048):0.1738230929[89]):0.1942975751[73],NC_028697.1_orf29:0.4577500380):0.3854843264[99],NC_004066.1_orf44:0.7250817323):1.3916197310[100],NC_030652.1_orf38:1.9464578748):0.0965050875[44]):0.1970942541[54],((((((((((NC_021305.1_orf12:1.0679118404,(((NC_031028.1_orf4:0.5063205434,NC_030911.1_orf10:0.5941942985):0.1804385075[94],NC_009799.3_orf6:0.6392255477):0.1658985668[73],NC_016569.1_orf8:0.6340369237):0.3690069144[100]):0.2857215213[93],(((NC_031281.1_orf6:0.8532532414,NC_007967.1_orf36:1.0117843816):0.1939187615[79],(((NC_018269.1_orf7:0.3358305668,NC_025439.1_orf10:0.4256518636):0.1111483539[82],NC_029100.1_orf15:0.1916204265):0.6721368927[100],((((NC_030931.1_orf33:0.4424516980,NC_023734.1_orf27:0.4562997262):0.2049756155[99],NC_016765.1_orf6:0.3683031331):0.1092158163[95],NC_004902.1_orf9:0.5728896008):0.2190733495[99],NC_002166.1_orf5:0.6078042679):0.0961351357[63]):0.0662185942[43]):0.3037321993[98],(NC_021799.1_orf88:1.7121047185,(NC_021790.1_orf49:1.2233251946,(NC_021802.1_orf77:0.3294365219,NC_006356.2_orf21:0.3462208390):1.2438086320[100]):0.1158759358[69]):0.1464507506[68]):0.1522611981[81]):0.5416943939[100],((NC_028876.2_orf13:0.1562418116,NC_022066.1_orf13:0.2700734452):0.2618203628[100],NC_031253.1_orf13:0.3002732004):1.5967478150[100]):0.2439528654[92],(((((((NC_023006.1_orf5:0.2314572125,(NC_025430.1_orf27:0.0216471047,NC_031048.1_orf5:0.0416399091):0.1477595964[100]):0.2262754908[100],(NC_015465.1_orf4:0.0190150660,NC_016164.1_orf4:0.0582497557):0.5439095384[100]):0.1574617377[94],NC_028954.1_orf7:0.4685691650):0.1307522829[87],NC_010342.1_orf5:0.8895235157):1.0665263170[100],(NC_020489.1_orf7:0.6957692079,(NC_003309.1_orf6:0.2961597189,NC_005857.1_orf6:0.5427230566):0.2302772703[97]):0.5185829947[100]):0.4940613963[100],(((((((NC_023702.1_orf16:0.1959312622,((((((NC_031257.1_orf15:0.0922743563,(NC_022977.1_orf16:0.1581986922,NC_023564.1_orf16:0.0706384338):0.0405183211[81]):0.0263595263[77],NC_031238.1_orf16:0.0922067883):0.0393247284[70],(NC_001335.1_orf14:0.1245374095,NC_011023.1_orf17:0.0433102596):0.0351133932[78]):0.0612902937[98],NC_031031.1_orf15:0.1063698504):0.0723747929[100],(NC_021308.1_orf15:0.1765617148,(NC_026591.1_orf10:0.0840962152,NC_023562.1_orf15:0.1190700296):0.0448664857[56]):0.0401779780[28]):0.0438829467[26],NC_028849.1_orf15:0.1740214650):0.0641876643[31]):0.1257391017[97],(NC_021535.1_orf14:0.1779355860,(NC_028860.1_orf12:0.1929622785,NC_028897.1_orf13:0.2581783671):0.0682752680[56]):0.2276653435[100]):0.2259497204[100],NC_016653.1_orf5:0.5022908531):0.1999987499[91],NC_022972.2_orf6:0.4890649971):0.5762454188[100],((NC_023710.1_orf15:0.0656147012,(NC_023708.1_orf16:0.0405476025,NC_028874.1_orf15:0.0817298399):0.0474305094[93]):1.0882742700[100],((NC_031234.1_orf7:0.0621318709,NC_030941.1_orf8:0.0949557755):0.9524030500[100],((NC_027371.1_orf40:0.9009227351,NC_022069.1_orf8:0.4438575737):0.1447416735[63],((NC_031102.1_orf7:0.0967450885,NC_028861.1_orf7:0.2439208854):0.2086107045[100],(NC_028791.1_orf7:0.0995812268,NC_031267.1_orf6:0.1463053211):0.5169539857[100]):0.3310274111[100]):0.5138047779[100]):0.4902057068[86]):0.5298672925[100]):0.4588034171[97],(((NC_021801.1_orf29:0.4210989418,NC_025453.1_orf39:0.3517806089):0.5070615368[100],NC_008799.1_orf46:0.4482663363):0.1554058866[73],NC_003216.1_orf6:0.6759028751):0.7447110554[100]):0.1525427859[60],(((NC_023744.1_orf11:0.2862238136,NC_026597.1_orf6:0.1409818728):0.3513227746[100],((((((NC_023498.1_orf12:0.0458456549,NC_023747.1_orf12:0.1250491581):0.0653926870[94],NC_003387.1_orf9:0.1083934822):0.0534041699[39],NC_023724.1_orf10:0.1041181021):0.0406130430[31],NC_028846.1_orf12:0.0997472819):0.0474514155[43],NC_027365.1_orf14:0.0997074757):0.1290407878[95],NC_021334.1_orf77:0.1519644235):0.1896442351[95]):0.6087956880[100],NC_021063.1_orf10:0.7893027598):0.6584334828[100]):0.3833322796[99]):0.2245113107[72],(((NC_027297.1_orf153:0.0600777987,NC_019919.2_orf143:0.0959844669):1.6651070480[100],((((NC_003291.2_orf5:0.0672605739,NC_021539.2_orf5:0.0329212233):0.4314899056[100],NC_015262.1_orf5:0.4156272119):0.1838412018[44],NC_029078.1_orf39:1.1986610683):0.1524840876[62],((NC_024387.1_orf5:0.2810029974,NC_013195.1_orf50:0.3751130805):0.4942723650[100],NC_030904.1_orf9:0.4452753283):0.4394551687[100]):1.3452009080[100]):0.4550031469[90],((((((NC_026589.1_orf6:0.3139719096,NC_031122.1_orf6:0.1604048183):0.0561004693[37],NC_031061.1_orf6:0.1708035299):1.4157386370[100],(NC_013055.1_orf24:1.3962847365,((NC_031264.1_orf6:0.8048266219,(NC_010355.1_orf33:0.7853957863,(NC_003356.1_orf40:0.0892717532,NC_004313.1_orf6:0.0468205421):0.4659701048[100]):0.1648247176[78]):0.1755498557[79],NC_021073.1_orf135:1.5140588360):0.4960616581[100]):0.1532018265[75]):0.1973139833[91],NC_018853.1_orf5:1.5280475255):0.2157367549[74],((NC_019422.1_orf5:0.5823391790,NC_028830.1_orf5:0.6536450199):1.0873419300[100],(NC_026609.1_orf15:0.9226063503,NC_023582.1_orf11:0.6452588160):0.3944923483[93]):0.4777276875[100]):0.0955190614[30],(NC_008376.2_orf22:1.3488552404,((NC_003524.1_orf6:1.4675317024,(NC_022756.1_orf6:0.7084118843,NC_012419.1_orf16:0.7907866105):0.6645467557[100]):0.0947673080[54],(NC_029004.1_orf33:1.2131706032,(((NC_019489.1_orf18:0.3173480184,NC_013645.1_orf6:0.2419554357):0.6557177974[100],(NC_007458.1_orf5:0.4459043571,(NC_018085.1_orf5:0.7664317240,(NC_009552.2_orf6:0.3436967422,NC_030947.1_orf35:0.2872081243):0.3088288087[100]):0.0934438576[42]):0.1297381922[75]):0.1224316189[72],NC_029006.1_orf38:1.1231832349):0.1815659609[74]):0.1903165899[71]):0.5520890820[100]):0.2102416808[48]):0.1474483529[47]):0.2724603948[97]):0.1855631800[89]):0.1999326509[91],(NC_022057.1_orf39:1.3540475278,NC_029098.1_orf54:1.6629487674):0.4123831048[85]):0.0685525087[34],(((((NC_020199.1_orf26:0.3977677060,(NC_031055.1_orf9:0.2547626488,(NC_028746.1_orf5:0.0580435337,NC_021865.1_orf5:0.0822363830):0.1628647026[100]):0.2169102314[98]):1.4524380290[100],((((NC_019782.1_orf9:0.2007407236,NC_024206.1_orf32:0.3997442927):0.0410546056[76],NC_007924.1_orf39:0.1491129124):0.5176040408[98],(NC_024144.1_orf8:0.5287061354,NC_029024.1_orf11:0.5247726813):0.4267143276[99]):0.4667813903[83],NC_022775.1_orf35:1.8369290411):1.3884154790[100]):0.1369345415[47],((NC_026601.1_orf41:0.6428042620,NC_024330.1_orf38:0.7521137017):0.1880701999[72],NC_031059.1_orf39:0.6436398563):1.7705147610[100]):0.0883747819[42],((NC_018273.1_orf14:0.6371671235,NC_027987.1_orf13:0.2841221713):1.3830885870[100],(NC_016654.1_orf39:0.1485043364,NC_018848.1_orf7:0.2432230931):1.3534039810[100]):0.2065215830[60]):0.2180528269[64],NC_021776.1_orf9:1.5188132174):0.0927511529[27]):0.0930400529[19],(((((((((((((NC_010807.1_orf39:0.0167694281,NC_001271.1_orf42:0.0247398802):0.1166581230[100],((((NC_001604.1_orf44:0.0626284728,NC_015271.1_orf33:0.2106456508):0.0544776606[80],NC_019416.1_orf31:0.1416893670):0.0605725350[98],(NC_028655.1_orf35:0.0878024943,NC_019510.1_orf34:0.0338964610):0.0351351172[79]):0.0497070619[90],((NC_011085.3_orf37:0.0625116400,NC_031115.1_orf42:0.0799781882):0.0485072778[100],NC_013647.1_orf30:0.0717791901):0.0278585590[80]):0.0209970306[56]):0.0576129124[95],NC_011534.1_orf31:0.1245855653):0.0549411593[91],((NC_023548.1_orf41:0.1109961363,NC_031018.1_orf35:0.1331921352):0.0866777375[99],(NC_004665.1_orf28:0.1054091333,(NC_015264.1_orf33:0.0727872710,NC_023005.1_orf37:0.0818364622):0.0933692226[100]):0.0561104371[94]):0.0320693137[90]):0.1424978295[99],NC_013651.1_orf32:0.2817176126):0.2623012804[100],NC_023736.1_orf39:0.2291217812):0.8318485753[100],NC_025431.1_orf50:0.6978499065):0.2856184887[83],(((NC_016657.1_orf38:0.2569541421,NC_016656.1_orf45:0.1700008465):0.1924423893[100],(NC_016658.1_orf5:0.1032966056,(NC_025456.1_orf29:0.0559736074,NC_025464.1_orf26:0.1828365770):0.0588945397[58]):0.2148743848[100]):0.1054866592[96],((((NC_029031.1_orf3:0.0981973212,NC_003390.2_orf28:0.1674824226):0.0684212327[91],NC_009531.1_orf39:0.1681969118):0.0761397088[86],NC_020872.1_orf36:0.2366674094):0.2650614119[100],NC_025455.1_orf34:0.2297430695):0.1384972713[97]):0.4035603388[100]):0.5021153667[100],((((((NC_027379.1_orf14:0.0686153345,NC_004831.2_orf32:0.0564796291):0.0781678417[99],NC_019542.1_orf33:0.0965529249):0.1083287805[96],NC_009014.1_orf37:0.2738576384):0.3015924506[100],(NC_025822.1_orf31:0.3935945361,NC_027330.1_orf39:0.2389936896):0.1486054006[91]):1.0571851290[100],((((((NC_029070.1_orf35:0.1014233726,(NC_019528.1_orf36:0.1360477598,NC_019911.2_orf44:0.1522846181):0.0272269912[65]):0.0281648483[78],NC_028850.1_orf31:0.0757023307):0.4883768260[100],((NC_028988.1_orf31:0.2684842743,NC_011201.1_orf32:0.3172849880):0.2680495581[100],NC_016764.1_orf35:0.5508346496):0.0650065322[74]):0.0813486001[55],NC_029092.1_orf39:0.4997629096):0.0673771686[45],NC_019520.1_orf17:0.5272297388):0.1719489353[88],(NC_022987.1_orf34:0.3292723662,NC_022982.1_orf32:0.4322056464):0.2466455132[100]):0.0948932371[62]):0.3096022253[93],((NC_019454.1_orf41:0.6333511976,NC_025445.1_orf34:0.5141509747):0.3202688024[99],NC_010326.1_orf36:0.6238364379):1.3151811960[100]):0.7863811574[100]):0.2380312333[74],((NC_019713.1_orf34:2.4489885446,(NC_024358.1_orf33:1.1926193421,(NC_029008.1_orf7:0.9755828687,NC_009820.1_orf6:0.8318250914):0.6611082416[100]):0.1768950402[53]):0.3337340866[84],((((((NC_021298.1_orf10:0.0749600507,NC_021339.1_orf11:0.0312021835):0.0856213501[100],NC_028827.1_orf11:0.0891722567):0.0816969043[84],NC_019414.1_orf9:0.1704656994):0.0587828549[72],NC_018836.1_orf9:0.1985294980):0.2398186736[98],NC_028904.1_orf10:0.2825902153):0.4755128804[97],NC_028778.1_orf9:1.2317550882):1.5445733660[100]):0.1284993907[39]):0.3188936493[63],(NC_021300.1_orf48:0.6749851366,(NC_019540.1_orf48:0.3209089117,NC_027988.2_orf7:0.2582296675):0.3850580650[99]):1.7302888810[100]):0.2640200103[73],(((((NC_029066.1_orf57:0.3342657934,NC_027994.1_orf9:0.4774343636):0.4883429114[100],(((NC_029097.1_orf11:0.2159631492,NC_017864.1_orf11:0.1584502249):0.1028486838[85],NC_026608.1_orf39:0.3307293121):0.0765446265[75],(NC_029033.1_orf44:0.5257780839,NC_023590.1_orf37:0.2651926467):0.1780803079[97]):0.2973414941[100]):0.1997243199[98],(NC_031250.1_orf23:0.4165621388,NC_018454.1_orf33:0.4775204695):0.2864791232[100]):0.2024219955[92],(NC_019541.1_orf27:0.4521641902,NC_006953.1_orf18:0.3218535880):0.9438333317[100]):0.2809063589[85],NC_024217.1_orf131:0.8311491349):2.0863954850[100]):0.2623228661[80],((((((((NC_021540.1_orf59:0.7138041098,NC_027381.1_orf65:0.3051307152):0.0918107257[81],NC_020862.2_orf12:0.5205193100):0.0440193892[56],((NC_027348.2_orf74:0.4058315488,(NC_023579.1_orf80:0.1311173410,NC_024790.1_orf63:0.0783700108):0.0931985357[98]):0.2183963195[100],NC_019514.1_orf85:0.1717288028):0.1396618289[99]):0.1057297629[88],NC_029101.1_orf30:0.3509706589):0.0494227516[65],NC_023581.1_orf85:0.2883304205):0.8964927708[100],NC_029069.1_orf9:1.4919047363):0.1569509773[44],((NC_021777.1_orf12:0.3958620599,NC_031098.1_orf7:1.3010311118):0.3743380358[63],NC_025466.1_orf24:0.3744856317):1.1808074600[100]):0.8424129510[100],(NC_018850.2_orf69:0.1441976431,NC_028933.1_orf67:0.1012796068):1.7472407070[100]):0.2992154063[73]):0.2095854542[52]):0.0741421959[49],(((((((((((HPAE_As_gut_js4906-26-3_S26_scaffold_18_curated_prodigal-single_orf210:0.1817318450,(HPAE_PHAGE-A9--js4906-26-5_S28_scaffold_5_curated_closed_complete_prodigal-single_orf204:0.0352423869,HPAE_SRR1747065_scaffold_5_prodigal-single_orf99:0.0573413682):0.2654152476[100]):0.0520028213[69],(HPAE_term1_saliva_scaffold_5_curated_closed_gap_prodigal-single_orf217:0.0000026928,IMG_Jumbophage_3300007339_____Ga0104971_100007_22:0.0000023525):0.1889836199[100]):0.0956376405[95],((((((((HPAE_SRR1747059_scaffold_0_curated_closed_complete_reversed_prodigal-single_orf31:0.0000000000,HPAE_SRR1747022_scaffold_18_curated_closed_gap_prodigal-single_orf31:0.0000000000):0.0000000000,HPAE_SRR1747040_scaffold_0_curated_prodigal-single_orf224:0.0000000000):0.0000000000,HPAE_SRR1747020_scaffold_5_prodigal-single_orf31:0.0000000000):0.0000000000,HPAE_SRR1747048_scaffold_1_prodigal-single_orf225:0.0000000000):0.0000000000,HPAE_SRR1747057_scaffold_1_prodigal-single_orf56:0.0000000000):0.0000029486,HPAE_SRR1747018_scaffold_3_prodigal-single_orf223:0.0000028370):0.0052292168[96],HPAE_H16_Tanzania_scaffold_1_curated_prodigal-single_orf230:0.0000022741):0.3716771741[100],(HPAE_SRR1747035_scaffold_2_prodigal-single_orf208:0.1315937618,((HPAE_SRR1747046_scaffold_29_prodigal-single_orf97:0.0000000000,HPAE_SRR1747053_scaffold_1_prodigal-single_orf67:0.0000000000):0.0000026928,HPAE_SRR1747052_scaffold_27_prodigal-single_orf116:0.0000026928):0.0988533716[100]):0.1787538320[100]):0.0695919962[75]):0.1165547676[76],(IMG_Jumbophage_3300006250_____Ga0099391_100011_191:0.0499340990,IMG_Jumbophage_3300008732_____Ga0113984_100001_81:0.1353396458):0.5320634264[100]):0.3786276655[100],IMG_Jumbophage_3300009671_____Ga0123334_1000014_247:0.5373841538):0.1072606224[95],((((gi_917533212_ref_WP_052139629.1_:0.4429666449,IMG_Jumbophage_3300012983_____Ga0123349_10000006_185:0.2593831916):0.2846600187[100],((gi_156564106_ref_YP_001429616.1_:0.1851156451,((HPAE_gwd2_scaffold_22_prodigal-single_orf45:0.0000000000,HPAE_gwf2_scaffold_93_prodigal-single_orf228:0.0000000000):0.0000026928,HPAE_gwf1_scaffold_9_prodigal-single_orf47:0.0000026928):0.3618715831[100]):0.0743267382[49],HPAE_QC4_scaffold_20_prodigal-single_orf226:0.2071758428):0.0895495525[67]):0.0751854629[80],HPAE_gwe1_scaffold_79_prodigal-single_orf21:0.6735944626):0.2684631239[100],((((((gi_506996158_ref_WP_016084847.1_:0.0648965713,gi_1172233589_ref_WP_080623883.1_:0.0659607023):0.0362637176[99],(gi_918545917_ref_WP_052512180.1_:0.0966165534,gi_1222597183_ref_WP_090646041.1_:0.0597771509):0.0375437209[97]):0.0309257744[85],gi_1215912754_ref_WP_089097221.1_:0.0569737723):0.0233513369[67],gi_1175308398_ref_WP_081856193.1_:0.1382065714):0.0449921596[67],gi_1056484152_ref_WP_067924140.1_:0.1399028453):0.2159157876[100],gi_1068526419_ref_WP_069590490.1_:0.3449166931):0.0996262614[94]):0.0945843738[86]):0.1404854424[98],(((gi_1267781876_ref_WP_098525776.1_:0.0818809860,gi_1189733815_ref_WP_085782832.1_:0.0813588098):0.1523220615[100],gi_1196943072_ref_WP_086373433.1_:0.1923017184):0.2114513142[100],(((HPAE_gwe1_scaffold_7_prodigal-single_orf117:0.0000000000,HPAE_gwf2_scaffold_32_prodigal-single_orf194:0.0000000000):0.0000000000,HPAE_gwf1_scaffold_7_prodigal-single_orf148:0.0000000000):0.0000020711,HPAE_gwe2_scaffold_24_prodigal-single_orf117:0.0000020508):0.2853493736[100]):0.2016219314[100]):0.2409780492[95],IMG_Jumbophage_3300013004_____Ga0164293_10000002_259:0.6997483867):0.1304868411[67],(IMG_Jumbophage_3300009616_____Ga0116111_1000013_284:1.1242148119,((((HPAE_rifoxya1_full_scaffold_4_prodigal-single_orf239:0.0000000000,HPAE_rifoxyc1_sub10_scaffold_1_prodigal-single_orf154:0.0000000000):0.0000000000,HPAE_rifoxyd1_full_scaffold_6_prodigal-single_orf240:0.0000000000):0.0000000000,HPAE_rifoxyc1_full_scaffold_4_prodigal-single_orf209:0.0000000000):0.0000025703,HPAE_rifoxyb1_full_scaffold_4_prodigal-single_orf239:0.0000020430):0.7432773283[100]):0.3073034983[99]):0.9515798903[100],(((((((NC_028796.1_orf6:0.1232111540,NC_021302.1_orf6:0.0555199672):0.6912057289[100],NC_030930.1_orf6:0.2168175803):0.1215080340[76],NC_031099.1_orf7:0.2125570305):0.0666525618[67],NC_031251.1_orf6:0.0988787497):0.8241600775[100],(NC_031255.2_orf6:1.3644795897,(NC_026606.1_orf9:0.7897910049,NC_031252.1_orf9:1.0871810161):0.2510278171[70]):0.1697390208[57]):0.3041045256[86],((NC_031247.1_orf10:0.1890156624,NC_030921.1_orf6:0.1665018439):0.4407574741[100],(NC_030943.1_orf6:0.0810456958,NC_031226.1_orf6:0.1078537067):0.6360841390[100]):0.8923806370[100]):0.8415826683[100],(NC_020479.1_orf16:0.1663902395,NC_022765.1_orf17:0.0316179057):1.3542482090[100]):0.4315933661[94]):0.1290271909[56],(((NC_031016.1_orf22:0.6353673783,((NC_008723.1_orf7:0.1696111706,NC_010147.1_orf45:0.1293807509):0.5207867705[100],NC_003157.5_orf34:0.6927281939):0.0816892322[46]):0.3791760419[100],NC_029016.1_orf31:0.7180108565):0.2494199556[93],NC_021785.1_orf71:0.7740870617):0.7868290295[100]):0.4697381118[96]):0.0676887019[43],NC_001706.1_orf27:1.7410742209):0.0506565054[7],NC_025443.1_orf40:2.2369139448):0.0480053450[6]):0.0874659037[7]):0.0418785463[7],(((((NC_023594.2_orf19:0.3976552678,((NC_023865.1_orf42:0.0537787222,NC_010106.1_orf53:0.1022637319):0.0664350169[93],NC_019504.1_orf68:0.1022447167):0.2849650056[100]):0.6975492859[100],NC_016766.1_orf24:0.7441747882):0.2567067432[88],((NC_020082.1_orf15:0.2000640120,NC_011142.1_orf29:0.2413301080):0.4269756786[100],NC_019457.1_orf41:0.4625329075):0.7092141301[100]):0.1644594076[62],NC_019522.1_orf46:1.4024633246):0.3092071368[74],((NC_027350.1_orf8:0.2693091695,NC_031050.1_orf33:0.3622437914):0.1126604783[52],(NC_019718.1_orf22:0.1808249166,NC_024784.1_orf10:0.2248438756):0.2854424075[100]):0.7670520282[100]):1.4935460540[100]):0.0517000549[45],(((((((((HPAE_SR-VP_2-4_scaffold_141_2952615_prodigal-single_orf265:0.8067594750,((((HPAE_SR-VP_2-4_scaffold_141_5652861_prodigal-single_orf317:0.2817545136,HPAE_S2_003_000_R3_scaffold_4_prodigal-single_orf164:0.1877978689):0.1357557507[98],(Jumbophage_NC_022096.1_87:0.2374262494,(IMG_Jumbophage_3300012277_____Ga0122071_100011_334:0.0658366540,Jumbophage_NC_017972.1_64:0.0863096031):0.2362550325[100]):0.0776672531[71]):0.1400490910[89],(((HPAE_S2_009_000_R2_scaffold_143_prodigal-single_orf308:0.0000026928,HPAE_S2_012_000_R2_scaffold_26_prodigal-single_orf72:0.0000026928):0.0710178071[100],IMG_Jumbophage_3300011226_____Ga0122842_100007_276:0.0532535550):0.1615779318[100],IMG_Jumbophage_3300014590_____Ga0121294_10006_21:0.1347956479):0.3653025672[100]):0.2298703703[100],((HPAE_PH2015_14_scaffold_1_prodigal-single_orf222:0.2767335119,(IMG_Jumbophage_3300003375_____JGI26470J50227_1000003_85:0.3264608560,Jumbophage_NC_010811.2_133:0.3517603491):0.2366962979[100]):0.3824106179[100],HPAE_pig_ID_3640_F65_scaffold_1_curated_prodigal-single_orf90:0.7370726567):0.1451700699[81]):0.8936336763[100]):0.5654346489[95],(((HPAE_LacPavin_0818_WC40_scaffold_354720_prodigal-single_orf122:0.1140738836,HPAE_rifoxyc1_full_scaffold_3_prodigal-single_orf198:0.1218364734):0.0952153902[100],(((HPAE_S16_GE16_scaffold_10741_prodigal-single_orf33:0.0506073747,IMG_Jumbophage_3300001687_____WOR8_10000001_595:0.0744133644):0.0229742694[86],HPAE_PPR_Contig_984988_prodigal-single_orf247:0.1181430494):0.0607389658[99],(((((((HPAE_S27_BME27_1069154_prodigal-single_orf386:0.0000000000,HPAE_S16_GE16_scaffold_55267_prodigal-single_orf593:0.0000000000):0.0000020826,HPAE_S19_GE19_scaffold_251993_prodigal-single_orf285:0.0000021214):0.0493627522[100],((HPAE_CG_2015-01t_scaffold_1_prodigal-single_orf235:0.0249438282,IMG_Jumbophage_3300010403_____Ga0134123_10000001_200:0.0629799463):0.0067592889[44],((HPAE_SR-VP_0-2_scaffold_141_6586340_prodigal-single_orf204:0.0000000000,HPAE_SR-VP_4-6_scaffold_141_4176636_prodigal-single_orf136:0.0000000000):0.0000026928,HPAE_SR-VP_2-4_scaffold_141_1208361_prodigal-single_orf84:0.0000026928):0.0290239095[100]):0.0320732175[98]):0.0470973112[99],(HPAE_SR-VP_0-2_scaffold_141_6063796_prodigal-single_orf251:0.0000026298,HPAE_SR-VP_4-6_scaffold_141_3113143_prodigal-single_orf231:0.0000020746):0.1212965441[100]):0.0217128295[63],((HPAE_SR-VP_0-2_scaffold_141_4753700_prodigal-single_orf375:0.0000026977,HPAE_SR-VP_4-6_scaffold_141_2630357_prodigal-single_orf396:0.0000021638):0.1641729791[100],HPAE_S2_005_003_R2_scaffold_7_prodigal-single_orf178:0.0717635930):0.0185770174[49]):0.0202493000[65],HPAE_RifSed_csp2_10ft_3_scaffold_6_prodigal-single_orf360:0.1160757582):0.0286480216[79],(HPAE_S20_GE20_scaffold_13766_prodigal-single_orf136:0.1151292037,IMG_Jumbophage_3300014208_____Ga0172379_10000018_303:0.1677675556):0.0133791311[41]):0.0770811537[98]):0.0646248780[85]):0.1126978930[92],((((HPAE_gwa1_scaffold_0_prodigal-single_orf49:0.0000000000,HPAE_gwd1_scaffold_1_prodigal-single_orf63:0.0000000000):0.0000000000,HPAE_gwc1_scaffold_2_prodigal-single_orf186:0.0000000000):0.0000000000,HPAE_gwc2_scaffold_8_prodigal-single_orf414:0.0000000000):0.0000024820,HPAE_GWB1_scaffold_1_prodigal-single_orf360:0.0000025139):0.2480849491[100]):0.1522366048[93]):0.1518636057[46],(NC_021346.1_orf100:0.1538249554,NC_021347.1_orf82:0.1097784696):1.8901614860[100]):0.1207946086[78],((IMG_Jumbophage_3300018080_____Ga0180433_10000003_601:0.2867409406,HPAE_CG_2015-01t_scaffold_23_prodigal-single_orf56:0.2997720555):0.4082504787[100],Jumbophage_NC_023719.1_27:0.1954961574):0.0941314679[78]):0.3119852077[92],HPAE_CG_2015-01t_scaffold_8_prodigal-single_orf3:1.9194704879):0.0661657164[49],(((((((HPAE_SR-VP_4-6_scaffold_141_2201553_prodigal-single_orf152:0.0507689166,HPAE_subassembly_31bins_VIRSorter_scaffold_0-circular-cat_2_SIZE_382860bp_prodigal-single_orf394:0.0731137271):0.0112537755[75],(HPAE_SR-VP_0-2_scaffold_141_316084_prodigal-single_orf227:0.0000026928,HPAE_SR-VP_4-6_scaffold_141_283859_prodigal-single_orf119:0.0000026928):0.0284719394[100]):0.2515652828[100],(IMG_Jumbophage_3300014204_____Ga0172381_10000002_187:0.1035674026,(((((HPAE_LacPavin_0818_WC40_scaffold_575784_prodigal-single_orf80:0.0000026928,HPAE_LacPavin_0818_WC50_scaffold_71530_prodigal-single_orf85:0.0000026928):0.0000024407[100],HPAE_LacPavin_0818_WC45_scaffold_125832_prodigal-single_orf456:0.0179515540):0.0838687987[100],HPAE_LSDeep1_scaffold_42_prodigal-single_orf476:0.1654668249):0.0286424485[72],HPAE_GWB1_scaffold_5_curated_closed_complete_prodigal-single_orf562:0.0694206787):0.0191992488[32],IMG_Jumbophage_3300017963_____Ga0180437_10000004_498:0.0570441446):0.0286787007[50]):0.0454717394[76]):0.0097607801[41],((((HPAE_P0_An_pond3_S8_coassembly_k141_133253_prodigal-single_orf461:0.0262682234,HPAE_H2c1_full_idba_ud_scaffold_88_prodigal-single_orf557:0.0249595380):0.0153386129[78],(HPAE_SR-VP_0-2_scaffold_141_2071242_prodigal-single_orf516:0.0000025733,HPAE_SR-VP_4-6_scaffold_141_559231_prodigal-single_orf499:0.0000026299):0.0253531770[100]):0.0052114111[56],((HPAE_P0_An_GD2017L_S7_170907_scaffold_746154_prodigal-single_orf184:0.0000000000,HPAE_P0_An_GD2017L_S7_coassembly_k141_2695417_prodigal-single_orf245:0.0000000000):0.0000021867,HPAE_P0_An_pond3_S8_170907_scaffold_156969_prodigal-single_orf61:0.0000025493):0.0356908224[100]):0.0195515238[91],(HPAE_SR-VP_4-6_scaffold_141_3489769_prodigal-single_orf166:0.0182932217,IMG_Jumbophage_3300017991_____Ga0180434_10000003_401:0.0201484853):0.0323839993[97]):0.0588183942[99]):0.0995894221[83],HPAE_rifoxyd1_full_scaffold_5_prodigal-single_orf367:0.3401774673):0.1316718232[92],IMG_Jumbophage_3300005512_____Ga0074648_1000001_611:0.4082203060):0.1226590711[81],IMG_Jumbophage_3300009692_____Ga0116171_10000001_89:0.3709697045):0.4692608191[100]):0.2728464779[71],HPAE_S20_GE20_scaffold_13766_prodigal-single_orf219:2.1940462559):0.2613303335[69],((HPAE_SR-VP_0-2_scaffold_141_2072294_prodigal-single_orf16:0.1357502337,IMG_Jumbophage_3300013126_____Ga0172367_10000028_29:0.3121550675):0.6066339487[100],(HPAE_BML_09012016_9m_scaffold_2_prodigal-single_orf44:0.0000020796,HPAE_BML_coassembly_scaffold_50_prodigal-single_orf255:0.0000022790):0.8842632103[100]):1.5053980810[100]):1.0420099760[100],NC_019516.1_orf81:1.7450577979):0.2250170682[50]):0.0735437883[29],((((((((NC_028742.1_orf13:0.2191068901,NC_021310.1_orf12:0.1538438725):0.0623922104[76],NC_028934.1_orf13:0.2482147344):0.7488019038[100],(((NC_031112.1_orf21:0.3184032867,NC_031239.1_orf20:0.2089638048):0.2863185503[100],NC_031052.1_orf21:0.4825421309):0.2782909081[100],NC_028818.1_orf13:0.8636826192):0.2517117236[95]):1.2098871480[100],NC_028789.1_orf13:1.5161382857):0.2994786101[58],((((NC_030914.1_orf16:0.1792609790,((NC_030905.1_orf13:0.0398602084,NC_016166.1_orf9:0.0704352071):0.0321874107[78],NC_028865.1_orf8:0.0481044013):0.1143550635[96]):0.5463049353[99],((NC_028972.1_orf7:0.1032029728,NC_031109.1_orf12:0.2302228897):0.0714551818[84],NC_028668.1_orf7:0.1229615148):0.4012523976[100]):1.1656894440[100],(((NC_009816.1_orf32:1.5548890491,(NC_031074.1_orf16:0.5616726211,(NC_031230.1_orf28:0.3101006045,NC_031029.1_orf29:0.3147491474):0.2604016247[97]):0.6850549846[100]):0.1533332828[62],(NC_024138.1_orf38:0.7273621060,NC_030942.1_orf7:0.5112730025):0.4016029998[99]):0.3541479279[94],((((NC_015274.1_orf43:0.8542311735,NC_029104.1_orf8:0.3859623266):0.2043477716[98],(NC_023503.1_orf42:0.6831205136,NC_030950.1_orf39:0.7537711447):0.1571705118[80]):0.6909052830[100],(NC_028783.1_orf7:0.3883034737,NC_022980.1_orf7:0.4434508694):0.3575628626[100]):0.4441213375[100],NC_031254.1_orf25:0.9613615882):0.1751049639[57]):0.2210351283[62]):0.6501717888[100],((((NC_025427.1_orf8:0.7960463356,(NC_019417.1_orf57:0.5637124095,NC_018283.1_orf62:0.5308345762):0.3938413448[100]):0.2092437584[72],NC_025428.1_orf56:0.7945201072):0.2930887908[93],NC_021190.1_orf7:1.3366237234):0.4139561843[94],(NC_024369.2_orf11:0.8743945628,NC_028841.1_orf7:0.8260492073):0.4462180000[99]):0.3440279668[90]):0.9124421030[100]):0.1397111192[25],(NC_018270.1_orf12:1.5381191277,NC_026665.1_orf6:1.7775251550):0.1056817537[19]):0.1955760648[57],NC_001421.2_orf14:1.8649339754):0.0924584151[25],((NC_019519.1_orf114:1.4967361442,NC_016165.1_orf42:1.3202371088):0.6271051765[93],NC_022988.1_orf18:1.6477869910):0.2066078437[29]):0.1144426473[20]):0.0902752121[17],((((NC_025462.1_orf122:0.2258649647,NC_031280.1_orf31:0.2095690326):0.7682325054[100],NC_027332.1_orf44:0.7046199757):0.8523017856[100],((((NC_031082.1_orf55:0.2495618453,NC_015292.1_orf51:0.3166391333):0.9149659547[100],((NC_030934.1_orf50:0.3762626068,NC_019450.1_orf52:0.5416633098):0.1107559173[71],NC_022966.1_orf6:0.4392486618):0.4162092004[100]):0.1900284986[41],(NC_025436.1_orf115:0.9051364260,(((NC_022968.1_orf69:0.0234499478,NC_028659.1_orf71:0.1067069097):0.0637314090[98],NC_025830.1_orf203:0.0254685500):0.3478556885[100],NC_017974.1_orf6:0.3885191057):0.2472467389[84]):0.7022097909[100]):0.1275183233[45],NC_027334.1_orf7:1.8002937253):0.3001653670[56]):1.5867874890[100],(((((NC_026013.1_orf7:1.4360425408,(((NC_027633.1_orf1:0.3606114773,(((((NC_028994.1_orf1:0.1735347713,NC_028993.1_orf1:0.2116043553):0.0445911222[73],NC_027636.1_orf1:0.2209524442):0.0671141166[88],NC_027645.1_orf1:0.2370017773):0.1146596409[98],NC_027642.1_orf1:0.3454499128):0.0695905492[75],((NC_001741.1_orf1:0.5013889765,(NC_008355.1_orf1:0.0744305234,NC_007461.1_orf1:0.0452035011):0.2121007162[100]):0.1248406340[65],(NC_027637.1_orf1:0.5481827505,NC_022790.1_orf1:0.3533757734):0.0463226710[26]):0.0879701333[49]):0.0231673380[34]):0.1149722848[71],(((((NC_029012.1_orf1:0.1530882977,NC_029014.1_orf1:0.1302525309):0.3652794868[100],((((((NC_027640.1_orf1:0.4010905935,NC_027644.1_orf1:0.3381418648):0.0704605317[52],NC_027639.1_orf1:0.3728624691):0.1208911939[82],NC_027635.1_orf1:0.5666976252):0.0530047633[55],(NC_027646.1_orf1:0.2086643238,NC_027643.1_orf1:0.2799613922):0.1821920423[99]):0.1474077438[89],NC_027638.1_orf1:0.6004499322):0.2715241534[100],NC_027647.1_orf1:0.4769683402):0.1613430966[96]):0.0973912643[79],NC_027648.1_orf1:0.6238564782):0.0566262761[57],(NC_027641.1_orf1:0.5744128228,NC_027634.1_orf1:0.4576411340):0.2130750347[99]):0.3740202014[100],NC_003438.1_orf7:0.8194411528):0.1078221662[37]):0.0288207361[22],NC_002643.1_orf2:0.4827121512):1.3743014540[100]):0.4967782254[94],(NC_024149.1_orf23:0.6395592236,(NC_023550.1_orf19:0.2982118529,NC_004814.1_orf16:0.4625232032):0.4001020932[100]):1.3334921170[100]):0.2511140962[65],((((((((NC_019932.1_orf19:0.1710770637,(NC_022750.1_orf4:0.1227581590,NC_001317.1_orf5:0.2278270074):0.1146400387[93]):0.1770011436[99],NC_019488.1_orf18:0.3421322659):0.0695345266[67],(NC_009236.1_orf2:0.2805864329,NC_023588.1_orf9:0.6204590550):0.1357229643[73]):0.0334564881[35],NC_021343.1_orf20:0.6227220364):0.0887093264[61],NC_028898.1_orf4:0.4631641421):0.0896828983[73],NC_030940.1_orf15:1.0117047337):0.2474306717[100],NC_028701.2_orf4:0.2917016132):0.1735303413[85],NC_026014.1_orf26:0.4165756034):1.5634367750[100]):0.0065697513[32],NC_021311.1_orf10:1.8960711790):0.2528285439[60],((PH2015_22_scaffold_1_prodigal-single_orf115:1.5006110527,(NC_023578.1_orf15:0.3663207351,(NC_024209.1_orf18:0.5977322351,NC_031001.1_orf11:0.4512684760):0.1397248097[87]):1.8359993470[100]):0.3358010524[60],((((((pre3_saliva_scaffold_6_prodigal-single_orf145:0.3339771407,IMG_Jumbophage_7000000001_____SRS022530_LANL_scaffold_51249_orf69:0.1722371481):0.0716733166[20],IMG_Jumbophage_7000000074_____SRS065099_LANL_scaffold_101198_orf179:0.2716950659):0.9729480296[100],((Jumbophage_NC_028950.1_orf120:0.9464819016,(S2_006_000_R2_scaffold_44_prodigal-single_orf275:0.0000026928,S2_009_000_R2_scaffold_40_prodigal-single_orf154:0.0000026928):0.8417409352[100]):0.0741066951[44],((((FFC_09252017_16_scaffold_13_prodigal-single_orf35:0.3726224137,FFC_09252017_16_scaffold_4_prodigal-single_orf174:0.3937605170):0.1595292066[100],FFC_09252017_16_scaffold_6_prodigal-single_orf19:0.6576969028):0.0853077501[68],(ALT_07252016_14_scaffold_1_prodigal-single_orf67:0.0000026928,ALT_09252017_20_scaffold_43_prodigal-single_orf34:0.0000026928):0.6581592758[100]):0.0673715353[50],IMG_Jumbophage_7000000228_____SRS022602_Baylor_scaffold_95585_orf248:0.7565287960):0.0802033018[66]):0.1115081025[86]):0.1012255373[82],((IMG_Jumbophage_7000000505_____SRS016039_WUGC_scaffold_7258_orf66:0.7668564541,Jumbophage_NC_023610.1_orf225:0.9957686444):0.2944490005[100],((Carm_scaffold_0_prodigal-single_orf102:0.2267786691,(((NC_010821.1_orf197:0.0000024237,Jumbophage_NC_010821.1_orf198:0.0000023423):0.2242646729[100],(NC_028999.1_orf133:0.0000021166,Jumbophage_NC_028999.1_orf152:0.0000022483):0.1047355383[100]):0.1062427143[100],Jumbophage_NC_004629.1_orf149:0.1835355386):0.2820015123[100]):0.7856567004[100],(((NC_023557.1_orf317:0.0000025674,Jumbophage_NC_023557.1_orf316:0.0000027609):0.9317558010[100],(S2_005_002_R2_scaffold_27_prodigal-single_orf34:0.0000027655,S2_005_003_R2_scaffold_22_prodigal-single_orf75:0.0000022875):0.8314989068[100]):0.1265571311[56],((scnpilot_p_inoc_scaffold_115_prodigal-single_orf196:0.0000023319,((scnpilot_solids1_trim150_scaffold_46_prodigal-single_orf49:0.0000000000,scnpilot_solids2_trim150_scaffold_59_prodigal-single_orf50:0.0000000000):0.0000026928,SCNpilot_solid_1_scaffold_45_prodigal-single_orf27:0.0000026928):0.0013620313[91]):0.4432845046[100],IMG_Jumbophage_2162886007_____SwRhRL2b_contig_2694491_orf270:0.4509154345):0.2432035449[100]):0.1005349513[61]):0.0937942732[83]):0.0525865370[67]):0.1303853068[85],(term6_stool_scaffold_5_prodigal-single_orf72:0.4414236620,IMG_Jumbophage_7000000442_____SRS051791_LANL_scaffold_23448_orf98:0.3532023935):1.0138981630[100]):0.0824236033[63],((Jumbophage_NC_007623.1_orf80:0.7843837340,(NC_016571.1_orf124:0.0000024402,Jumbophage_NC_016571.1_orf122:0.0000025745):0.7457063727[100]):1.0342669650[100],((NC_031043.1_orf74:0.0000020216,Jumbophage_NC_031043.1_orf72:0.0000026788):0.1777885453[100],((NC_031010.1_orf80:0.0000021815,Jumbophage_NC_031010.1_orf77:0.0000029525):0.0904427057[100],(((NC_031107.1_orf79:0.0000026928,Jumbophage_NC_031107.1_orf75:0.0000024377):0.0981329555[100],(NC_027402.1_orf75:0.0000024464,Jumbophage_NC_027402.1_orf74:0.0000023392):0.0661773218[100]):0.0764188367[100],(((NC_031126.1_orf77:0.0000026928,Jumbophage_NC_031126.1_orf73:0.0000026928):0.0197886095[100],Jumbophage_NC_031120.1_orf73:0.0148577965):0.0779773960[100],(NC_031127.1_orf78:0.0000026928,Jumbophage_NC_031127.1_orf74:0.0000026928)OROOT:0.0731240396[100]):0.0957242417[99]):0.1057672591[97]):0.1363026739[96]):0.9828791896[100]):0.0811483411[51]):1.3436096800[100]):0.1079635985[29]):0.1393979114[25]):0.1126852375[27]):0.1970068219[34]):0.867233241);
