# Supplementary material for: Clades of huge phages from across Earth’s ecosystems
Source: Nature. 2020 Feb 12;578(7795):425–31. doi: 10.1038/s41586-020-2007-4 (PMC7162821; doi:10.1038/s41586-020-2007-4)
Supplement: Supplementary file 5 — Supplementary Data: Genbank files of all phage, plasmid, and unknown sequences in this study; major capsid, terminase, tRNA synthetase, Cas9, rpS21, 1-6 helicases, and Cas4-like phylogenetic trees; dendrogram of protein clustering; alignments of Cas gene catalytic residues; protein sequences of new Cas12 and Cas14 subtypes; bacterial sequences that target phage, plasmid, and unknown sequences using CRISPR. [file 41586_2020_2007_MOESM5_ESM.zip › combined-1/rpS21_tree.nwk]

((((((011719_CG_4_9_14_3_um_filter_150_scaffold_1458_c_25_Methyloversatilis:0.1164087105,((top10_gi_495336743_ref_WP_008061479.1_MULTISPECIES_30S_ribosomal_protein_S21_Methyloversatilis_:0.0000020578,top10_gi_1224376249_ref_WP_092401329.1_MULTISPECIES_30S_ribosomal_protein_S21_unclassified_Bacteria_miscellaneous_:0.3366386370):0.0605576109[79],top10_gi_517437002_ref_WP_018607882.1_MULTISPECIES_30S_ribosomal_protein_S21_Uliginosibacterium_:0.0607686753):0.0129870984[44]):0.0792162269[79],((((((top10_gi_488143611_ref_WP_002214819.1_MULTISPECIES_30S_ribosomal_protein_S21_Proteobacteria_:0.0000020903,top10_gi_652645278_ref_WP_027010092.1_30S_ribosomal_protein_S21_Conchiformibius_kuhniae_:0.1202683099):0.0194060817[32],top10_gi_518801733_ref_WP_019957687.1_MULTISPECIES_30S_ribosomal_protein_S21_Vitreoscilla_:0.0765417947):0.0178159549[16],top10_gi_739733218_ref_WP_037586547.1_30S_ribosomal_protein_S21_Stenoxybacter_acetivorans_:0.0559749601):0.0371457191[75],top10_gi_489884183_ref_WP_003787633.1_MULTISPECIES_30S_ribosomal_protein_S21_Kingella_:0.0000024088):0.0957185168[96],(((top10_gi_493250722_ref_WP_006218592.1_MULTISPECIES_30S_ribosomal_protein_S21_Alcaligenaceae_:0.0599441096,top10_gi_503288008_ref_WP_013522669.1_MULTISPECIES_30S_ribosomal_protein_S21_Taylorella_:0.0850219822):0.1444300282[96],(top10_gi_821526943_ref_WP_046848865.1_MULTISPECIES_30S_ribosomal_protein_S21_Nitrosomonas_:0.0595379923,top10_gi_1222361387_ref_WP_090414034.1_30S_ribosomal_protein_S21_Nitrosomonas_halophila_:0.0374569556):0.0933563555[94]):0.0286639102[58],top10_gi_502020310_ref_WP_012695948.1_30S_ribosomal_protein_S21_Laribacter_hongkongensis_:0.0000023650):0.0399267858[61]):0.0288847343[41],((((top10_gi_489355950_ref_WP_003262970.1_MULTISPECIES_30S_ribosomal_protein_S21_Ralstonia_:0.0426771523,((top10_gi_490307441_ref_WP_004202502.1_MULTISPECIES_30S_ribosomal_protein_S21_Burkholderia_:0.0816885019,top10_gi_1183675407_ref_WP_084907137.1_30S_ribosomal_protein_S21__Pseudomonas_mesoacidophila_:0.2374941143):0.1008596281[96],(top10_gi_493143521_ref_WP_006158571.1_30S_ribosomal_protein_S21_Cupriavidus_basilensis_:0.2332940251,((top10_gi_503454219_ref_WP_013688880.1_30S_ribosomal_protein_S21_Burkholderia_gladioli_:0.0760832404,top10_gi_756186238_ref_WP_042627900.1_30S_ribosomal_protein_S21_Burkholderia_plantarii_:0.1378410111):0.2166860980[99],top10_gi_1223879955_ref_WP_091912432.1_30S_ribosomal_protein_S21_Burkholderia_sp._JS23_:0.3772987299):0.0632572000[66]):0.0620007341[44]):0.0676866908[53]):0.1481790674[79],(top10_gi_492933781_ref_WP_006050883.1_MULTISPECIES_30S_ribosomal_protein_S21_Proteobacteria_:0.0399007005,((top10_gi_495627325_ref_WP_008351904.1_MULTISPECIES_30S_ribosomal_protein_S21_Burkholderiaceae_:0.0720000271,top10_gi_666639533_ref_WP_031357080.1_MULTISPECIES_30S_ribosomal_protein_S21_Burkholderiaceae_:0.0000022038):0.0534661502[29],top10_gi_754119030_ref_WP_041752963.1_MULTISPECIES_30S_ribosomal_protein_S21_Burkholderiaceae_:0.1335331136):0.0000025660[21]):0.1536874449[87]):0.1399543666[100],((top10_gi_518258049_ref_WP_019428257.1_MULTISPECIES_30S_ribosomal_protein_S21_Limnohabitans_:0.0925973821,(top10_gi_820780718_ref_WP_046742631.1_30S_ribosomal_protein_S21_Lampropedia_cohaerens_:0.0352092100,top10_gi_1057239984_ref_WP_068610140.1_30S_ribosomal_protein_S21_Tepidimonas_fonticaldi_:0.1387782746):0.0186047559[42]):0.0000027934[39],top10_gi_1225209051_ref_WP_093221216.1_MULTISPECIES_30S_ribosomal_protein_S21_Variovorax_:0.2231512583):0.0842659372[88]):0.0012314597[60],top10_gi_501397004_ref_WP_012428570.1_30S_ribosomal_protein_S21_Paraburkholderia_phytofirmans_:0.1275451115):0.0604654839[85]):0.0268885642[69]):0.0543375687[40],top10_gi_505247794_ref_WP_015434896.1_30S_ribosomal_protein_S21_Azoarcus_sp._KH32C_:0.0445405250):0.0982846002[76],top10_gi_655493222_ref_WP_028874628.1_MULTISPECIES_30S_ribosomal_protein_S21_Tepidiphilus_:0.0977789397):0.1621269333[94],((((((top10_gi_489730874_ref_WP_003634990.1_MULTISPECIES_30S_ribosomal_protein_S21_Legionella_:0.0200278294,top10_gi_498338525_ref_WP_010652681.1_MULTISPECIES_30S_ribosomal_protein_S21_Legionellaceae_:0.0470591474):0.0983745170[98],top10_gi_966439561_ref_WP_058479884.1_30S_ribosomal_protein_S21_Legionella_waltersii_:0.0588144023):0.0220958300[54],(top10_gi_966442025_ref_WP_058482287.1_30S_ribosomal_protein_S21_Legionella_spiritensis_:0.1364637759,top10_gi_1227537509_ref_WP_094091784.1_30S_ribosomal_protein_S21_Legionella_clemsonensis_:0.0182855107):0.0126158072[26]):0.0172534152[39],top10_gi_769991479_ref_WP_045107351.1_30S_ribosomal_protein_S21_Legionella_hackeliae_:0.0282607951):0.0484583968[78],((top10_gi_644964396_ref_WP_025385151.1_MULTISPECIES_30S_ribosomal_protein_S21_Legionella_:0.0867975467,top10_gi_966511512_ref_WP_058528066.1_30S_ribosomal_protein_S21_Legionella_londiniensis_:0.0329247634):0.0114679000[28],top10_gi_966471904_ref_WP_058502819.1_30S_ribosomal_protein_S21_Legionella_israelensis_:0.0993320122):0.0312248446[55]):0.3234295154[100],(((((top10_gi_492179752_ref_WP_005772127.1_30S_ribosomal_protein_S21_Coxiella_burnetii_:0.5470938577,top10_gi_1148802429_ref_WP_077529332.1_MULTISPECIES_30S_ribosomal_protein_S21_Halomonadaceae_:0.0901502341):0.1066782645[76],top10_gi_1199733912_ref_WP_087463366.1_30S_ribosomal_protein_S21_Oleiphilus_messinensis_:0.0000028530):0.1319421876[77],top10_gi_647352795_ref_WP_025771245.1_30S_ribosomal_protein_S21_Thioalkalivibrio_sp._HK1_:0.1271749799):0.1415746571[88],top10_gi_496009068_ref_WP_008733647.1_30S_ribosomal_protein_S21_Alcanivorax_pacificus_:0.0591176598):0.0854807858[53],(((top10_gi_494177786_ref_WP_007115522.1_MULTISPECIES_30S_ribosomal_protein_S21_Proteobacteria_:0.0728021165,top10_gi_1152448674_ref_WP_078307305.1_30S_ribosomal_protein_S21_Moraxella_lincolnii_:0.0772785420):0.2618571033[100],(top10_gi_494335769_ref_WP_007184921.1_MULTISPECIES_30S_ribosomal_protein_S21_Hydrocarboniphaga_:0.0747329910,((top10_gi_551356873_ref_WP_022976229.1_30S_ribosomal_protein_S21_Nevskia_ramosa_:0.0804732693,top10_gi_659874481_ref_WP_029921320.1_30S_ribosomal_protein_S21_Nevskia_soli_:0.0633542878):0.0217590686[64],(top10_gi_648661371_ref_WP_026353118.1_MULTISPECIES_30S_ribosomal_protein_S21_Solimonas_:0.0545825454,top10_gi_1223492424_ref_WP_091529723.1_30S_ribosomal_protein_S21_Fontimonas_thermophila_:0.1695797861):0.0643997297[87]):0.0758496904[96]):0.1191810343[96]):0.0471891007[65],(((top10_gi_516033167_ref_WP_017463750.1_MULTISPECIES_30S_ribosomal_protein_S21_Dyella_:0.0270565086,top10_gi_1173266335_ref_WP_081126196.1_30S_ribosomal_protein_S21_Metallibacterium_scheffleri_:0.1775160936):0.0176756782[49],top10_gi_1011688342_ref_WP_062535035.1_30S_ribosomal_protein_S21_Mizugakiibacter_sediminis_:0.0447666590):0.0674646975[91],top10_gi_551333481_ref_WP_022952918.1_30S_ribosomal_protein_S21_Leucothrix_mucor_:0.3706716974):0.0362154572[76]):0.1033141195[74]):0.1122562898[66]):0.1392988268[88]):0.10727310075[87],((011719_BML_coassembly_scaffold_2823_52_BML_coassembly_Phage_39_9:0.5235441570,011719_DD1S77SP2S22A_scaffold_17_83_DD1S77SP2S22A_Phage_37_17:0.4751180226):0.3647433949[97],(011719_GS605_3p0_scaffold_31_92_phage:0.7475721567,(((011719_YH_S30_scaffold_63_41_Fibrobacteres_genome:0.5423864474,(Megaphage_Zodletone_Water_assembly2018_Potentially_Complete_Phage_29_75_orf130:1.1095677084,top10_gi_493986852_ref_WP_006929650.1_30S_ribosomal_protein_S21_Caldithrix_abyssi_:0.4794566019):0.0382742406[53]):0.3106339396[93],top10_gi_501982039_ref_WP_012683383.1_30S_ribosomal_protein_S21_Gemmatimonas_aurantiaca_:0.5751353559):0.2595651629[88],(((011719_RifSed_csp2_10ft_3_scaffold_157_173_Proteobacteria_genome:0.5541474534,(((((((((top10_gi_501141904_ref_WP_012190199.1_MULTISPECIES_30S_ribosomal_protein_S21_Herpetosiphon_:1.1624679402,(top10_gi_501505668_ref_WP_012513787.1_30S_ribosomal_protein_S21_Hydrogenobaculum_sp._Y04AAS1_:0.3501255780,(((top10_gi_644371990_ref_WP_025305293.1_30S_ribosomal_protein_S21_Thermocrinis_ruber_:0.1740748150,top10_gi_657835782_ref_WP_029551786.1_30S_ribosomal_protein_S21_Thermocrinis_sp._GBS_:0.0083552464):0.2012282719[100],top10_gi_752794689_ref_WP_041434120.1_30S_ribosomal_protein_S21_Thermocrinis_albus_:0.0316653533):0.1070305336[73],top10_gi_1160802995_ref_WP_079653255.1_30S_ribosomal_protein_S21_Thermocrinis_minervae_:0.1130160236):0.1521976848[90]):0.0602309881[56]):0.0000023079[42],top10_gi_501933921_ref_WP_012673621.1_30S_ribosomal_protein_S21_Sulfurihydrogenibium_azorense_:0.1500561847):0.0575467558[75],top10_gi_501940453_ref_WP_012675899.1_30S_ribosomal_protein_S21_Persephonella_marina_:0.0918835739):0.1194848184[85],top10_gi_503302620_ref_WP_013537281.1_MULTISPECIES_30S_ribosomal_protein_S21_Thermovibrio_:0.1808847798):0.4734949227[96],top10_gi_503675518_ref_WP_013909594.1_30S_ribosomal_protein_S21_Thermodesulfobacterium_geofontis_:0.4767703919):0.1721052011[78],top10_gi_655513927_ref_WP_028894990.1_30S_ribosomal_protein_S21_Syntrophorhabdus_aromaticivorans_:0.1963430140):0.1733159531[78],(top10_gi_506232550_ref_WP_015752325.1_30S_ribosomal_protein_S21_Desulfohalobium_retbaense_:0.0982223420,top10_gi_1224036411_ref_WP_092066436.1_30S_ribosomal_protein_S21_Desulfonauticus_submarinus_:0.2818568260):0.3530069242[100]):0.0836687287[63],top10_gi_518890756_ref_WP_020046631.1_30S_ribosomal_protein_S21_Candidatus_Cloacimonas_acidaminovorans_:0.6677174698):0.0739121878[48],(top10_gi_652458160_ref_WP_026852993.1_30S_ribosomal_protein_S21_Geothrix_fermentans_:0.3572544177,top10_gi_740204583_ref_WP_038046530.1_30S_ribosomal_protein_S21_Thermoanaerobaculum_aquaticum_:0.2450802174):0.2172366967[76]):0.2063277413[64]):0.0000026429[29],((Megaphage_SR-VP_0-2cm_Phage_43_18_orf96:1.5091935515,((top10_gi_499368315_ref_WP_011055893.1_MULTISPECIES_30S_ribosomal_protein_S21_Thermosynechococcus_:0.0000023860,top10_gi_737169511_ref_WP_035155745.1_30S_ribosomal_protein_S21_Calothrix_sp._336_3_:0.3288428361):0.3355831550[97],(((top10_gi_501593439_ref_WP_012596483.1_MULTISPECIES_30S_ribosomal_protein_S21_Cyanothece_:0.0000023915,top10_gi_502719159_ref_WP_012954143.1_30S_ribosomal_protein_S21_Candidatus_Atelocyanobacterium_thalassa_:0.1540139212):0.3607556793[100],(top10_gi_515892204_ref_WP_017322787.1_30S_ribosomal_protein_S21_cyanobacterium_PCC_7702_:0.4193409054,top10_gi_652336507_ref_WP_026733722.1_30S_ribosomal_protein_S21_Fischerella_sp._PCC_9605_:0.2484580390):0.0532599483[51]):0.1725872790[87],((top10_gi_654620206_ref_WP_028084685.1_30S_ribosomal_protein_S21_Dolichospermum_circinale_:0.2623367646,top10_gi_1248156589_ref_WP_096657003.1_30S_ribosomal_protein_S21_Calothrix_parasitica_:0.0873633737):0.0870986643[70],top10_gi_935600836_ref_WP_054466053.1_30S_ribosomal_protein_S21_Planktothricoides_sp._SR001_:0.1443067190):0.0736548166[55]):0.6330499732[100]):0.1090092335[65]):0.0447048708[44],((((((((((((((((((top10_gi_488906034_ref_WP_002817109.1_MULTISPECIES_30S_ribosomal_protein_S21_Oenococcus_:0.0000022170,top10_gi_1100915403_ref_WP_071442998.1_30S_ribosomal_protein_S21_Oenococcus_oeni_:0.0000026556):0.1718106518[100],top10_gi_736927440_ref_WP_034924826.1_30S_ribosomal_protein_S21_Erysipelotrichaceae_bacterium_NK3D112_:0.4974805104):0.1711930654[28],top10_gi_497703240_ref_WP_010017424.1_30S_ribosomal_protein_S21_Leuconostoc_gelidum_:0.0400933187):0.0900351241[27],top10_gi_497692975_ref_WP_010007159.1_30S_ribosomal_protein_S21_Leuconostoc_fallax_:0.0000029999):0.0848576123[28],top10_gi_551048476_ref_WP_022791809.1_30S_ribosomal_protein_S21_Weissella_halotolerans_:0.0830435647):0.0079894807[26],top10_gi_653851520_ref_WP_027698383.1_30S_ribosomal_protein_S21_Weissella_oryzae_:0.0287303818):0.1439578299[52],top10_gi_515831199_ref_WP_017261952.1_MULTISPECIES_30S_ribosomal_protein_S21_Lactobacillus_:0.0000027305):0.1179855320[86],top10_gi_951457199_ref_WP_057829235.1_30S_ribosomal_protein_S21_Lactobacillus_cacaonum_:0.0633802768):0.0586033816[63],((top10_gi_503891072_ref_WP_014125066.1_30S_ribosomal_protein_S21_Tetragenococcus_halophilus_:0.0361104039,((top10_gi_935165517_ref_WP_054363237.1_30S_ribosomal_protein_S21_Streptococcus_pneumoniae_:0.0572895282,top10_gi_1123883536_ref_WP_074411965.1_30S_ribosomal_protein_S21_Streptococcus_suis_:0.0249555796):0.1094258820[96],top10_gi_1196838609_ref_WP_086284700.1_30S_ribosomal_protein_S21_Enterococcus_sp._10A9_DIV0425_:0.0810122222):0.0297419489[61]):0.1112181291[91],((top10_gi_736194718_ref_WP_034303120.1_30S_ribosomal_protein_S21_Alkalibacterium_sp._AK22_:0.0000028978,top10_gi_1223449501_ref_WP_091487234.1_30S_ribosomal_protein_S21_Alkalibacterium_putridalgicola_:0.2342083159):0.1413388748[97],top10_gi_1119801001_ref_WP_072694955.1_MULTISPECIES_30S_ribosomal_protein_S21_Marinilactibacillus_:0.0000023907):0.2943123198[99]):0.0016197185[55]):0.0439797390[67],(top10_gi_489341893_ref_WP_003249064.1_MULTISPECIES_30S_ribosomal_protein_S21_Bacillaceae_:0.1206592471,(top10_gi_727678386_ref_WP_033828375.1_MULTISPECIES_30S_ribosomal_protein_S21_Bacillus_:0.0000024155,top10_gi_1011458981_ref_WP_062355734.1_30S_ribosomal_protein_S21_Bacillus_kwashiorkori_:0.0835207599):0.0531045469[62]):0.0385005801[15]):0.0411238288[67],(((top10_gi_515284029_ref_WP_016838571.1_30S_ribosomal_protein_S21_Ureibacillus_thermosphaericus_:0.1468872343,(top10_gi_647408607_ref_WP_025784794.1_MULTISPECIES_30S_ribosomal_protein_S21_Bacillales_:0.0324827430,top10_gi_1223435721_ref_WP_091473539.1_30S_ribosomal_protein_S21_Aliicoccus_persicus_:0.2198648543):0.0595744246[81]):0.0469338575[56],top10_gi_1178487912_ref_WP_083009603.1_30S_ribosomal_protein_S21_Staphylococcus_aureus_:0.0821495112):0.0000020705[48],top10_gi_920636127_ref_WP_053032210.1_30S_ribosomal_protein_S21_Staphylococcus_haemolyticus_:0.1230220657):0.0728183699[63]):0.0876162305[85],(top10_gi_497782869_ref_WP_010097053.1_30S_ribosomal_protein_S21_Ornithinibacillus_scapharcae_:0.0358486375,top10_gi_1224471288_ref_WP_092492519.1_MULTISPECIES_30S_ribosomal_protein_S21_Virgibacillus_:0.0716985288):0.0923651414[89]):0.0011483148[74],((top10_gi_651987553_ref_WP_026696754.1_30S_ribosomal_protein_S21_Bacillus_chagannorensis_:0.0000025447,top10_gi_1222795875_ref_WP_090840853.1_30S_ribosomal_protein_S21_Bacillus_daliensis_:0.0834823065):0.1642242938[98],top10_gi_852230473_ref_WP_048312787.1_MULTISPECIES_30S_ribosomal_protein_S21_Bacillaceae_:0.1409300549):0.2638753224[94]):0.1234854450[69],(((top10_gi_502839839_ref_WP_013074815.1_MULTISPECIES_30S_ribosomal_protein_S21_Kyrpidia_:0.0164376371,((top10_gi_544883000_ref_WP_021295262.1_30S_ribosomal_protein_S21_Alicyclobacillus_acidoterrestris_:0.2502899240,top10_gi_657609671_ref_WP_029420811.1_30S_ribosomal_protein_S21_Alicyclobacillus_macrosporangiidus_:0.1017889715):0.0916455390[76],top10_gi_652587447_ref_WP_026974885.1_30S_ribosomal_protein_S21_Alicyclobacillus_contaminans_:0.0000024992):0.1184902523[91]):0.0783481260[80],top10_gi_740245224_ref_WP_038086206.1_MULTISPECIES_30S_ribosomal_protein_S21_Tumebacillus_:0.0492406920):0.2767599118[87],top10_gi_873893876_ref_WP_048600324.1_30S_ribosomal_protein_S21_Rubeoparvulum_massiliense_:0.1122481870):0.0799609703[57]):0.0794681354[73],(top10_gi_551036585_ref_WP_022780333.1_MULTISPECIES_30S_ribosomal_protein_S21_unclassified_Lachnospiraceae_:0.0000025006,top10_gi_652825215_ref_WP_027111837.1_30S_ribosomal_protein_S21_Lachnospiraceae_bacterium_NK4A179_:0.2044988616):0.2669641019[98]):0.0708281282[56],(((top10_gi_516998897_ref_WP_018205877.1_30S_ribosomal_protein_S21_Atribacteria_bacterium_JGI_0000014-F07_:0.8214799773,top10_gi_817126693_ref_WP_046499315.1_30S_ribosomal_protein_S21_Syntrophomonas_zehnderi_:0.1406409604):0.1076062700[61],top10_gi_836682852_ref_WP_047830726.1_30S_ribosomal_protein_S21_Peptococcaceae_bacterium_CEB3_:0.0860015009):0.0550080784[43],top10_gi_1221434417_ref_WP_089608565.1_30S_ribosomal_protein_S21_Dehalobacterium_formicoaceticum_:0.1268423745):0.0923293196[66]):0.0417432955[49],top10_gi_1225731146_ref_WP_093730635.1_30S_ribosomal_protein_S21_Succiniclasticum_ruminis_:0.2607161180):0.1288059777[69],(top10_gi_499334847_ref_WP_011025339.1_30S_ribosomal_protein_S21_Caldanaerobacter_subterraneus_:0.2202018110,(top10_gi_500266468_ref_WP_011917352.1_MULTISPECIES_30S_ribosomal_protein_S21_Caldicellulosiruptor_:0.1930579541,top10_gi_1120208694_ref_WP_073076087.1_30S_ribosomal_protein_S21_Sporobacter_termitidis_:0.4447455071):0.0000023992[52]):0.0999709099[73]):0.1501793212[78]):0.2270480546[73]):0.1343998299[45],(((((((((011719_ALT_07252016_14_scaffold_180_55_ALT_07252016_14_Phage_42_4:0.1659655547,(Megaphage_PH2017_26_ELK_O_A_filtered_Potentially_Complete_Phage_43_43_orf314:0.0000020878,Megaphage_PH2017_36_ELK_O_B_filtered_Potentially_Complete_Phage_43_54_orf415:0.0000029635):0.0000023166[100]):0.5383893315[99],(011719_BC_09192017_0_5m_scaffold_291_103_phage:0.3775366004,(((011719_BML_08182015_8_5m_scaffold_113_165_BML_08182015_8_5m_Phage_51_10:0.0000029264,(011719_BML_coassembly_scaffold_30391_20_phage:0.0165783460,Megaphage_BML_08042016_1_5m_Circularized_Curated_Phage_51_12_curated_orf167:0.0000020076):0.1750877486[100]):0.0646655538[74],((((Megaphage_BML_08042016_1_5m_Complete_Phage_47_17_curated_orf362:0.0000000000,Megaphage_BML_08182015_1_5m_Incomplete_Jumbo_Phage_47_7_orf391:0.0000000000):0.0000000000,Megaphage_BML_08182015_6_5m_Fragmented_Jumbo_Phage_47_8_fragment_1_orf49:0.0000000000):0.0000000000,Megaphage_BML_coassembly_Incompleted_Jumbo_Phage_46_119_orf49:0.0000000000):0.0000021112,Megaphage_BML_08042016_6_5m_Potentially_Complete_Phage_47_13_orf51:0.0000021765):0.3168485249[100]):0.1695516738[90],((011719_BML_coassembly_scaffold_234_220_BML_coassembly_Phage_48_38:0.0175990215,(Megaphage_BML_08042016_6_5m_Phage_48_9_orf244:0.0000029635,Megaphage_BML_coassembly_Phage_48_38_orf236:0.0000029635):0.0000027097[85]):0.1118042462[99],Megaphage_BML_coassembly_Incompleted_Jumbo_Phage_48_21_orf117:0.0642059844):0.0000026558[45]):0.2292715988[98]):0.1900853758[98]):0.0713248320[57],((((((011719_ALT_09252017_20_scaffold_265_85_ALT_09252017_20_Phage_42_25:0.0406750074,((011719_BC_09192017_0_5m_scaffold_2220_34_phage:0.3305450973,(011719_LacPavin_0818_WC40_scaffold_109310_22_phage:0.1757578894,Megaphage_ALT_09252017_20_Phage_39_18_orf125:0.5460399213):0.0693725400[55]):0.0749443196[46],(Megaphage_ALT_09252017_20_Phage_39_22_fragment_2_orf112:0.2337872848,Megaphage_BML_coassembly_Complete_Jumbo_Phage_41_12_orf442:0.1886858347):0.1094046916[64]):0.1086615254[65]):0.1568142874[78],011719_BML_coassembly_scaffold_2342_51_phage:0.1037563065):0.2608621796[94],Megaphage_LacPavin_0818_WC50_Phage_41_26_orf226:0.2422712901):0.2599377912[90],011719_LacPavin_0818_WC50_scaffold_739678_135_phage:0.7412565324):0.1112352801[64],011719_BML_coassembly_scaffold_3042_48_BML_coassembly_Phage_38_8:0.2555612538):0.1724238686[63],((011719_FFC_07242016_10_scaffold_12_16_phage:0.2028526446,011719_PH2017_36_ELK_O_B_scaffold_6_156_phage:0.6984109615):0.1749943455[76],(Megaphage_BML_08182015_1_5m_Complete_Jumbo_Phage_40_12_orf286:0.0000021508,Megaphage_BML_08182015_6_5m_Completed_Jumbo_Phage_40_15_orf104:0.0000021815):0.2376457334[100]):0.1363678760[57]):0.0656085769[44]):0.0000024528[20],Megaphage_BML_08182015_1_5m_Complete_Jumbo_Phage_42_5_orf358:0.3223742921):0.3311253437[90],((011719_GS605_0p8_scaffold_320_86_lsdeep_GS605_0p8_Phage_36_2:0.7831146935,Megaphage_JGI_Salt_Pond_R2_restored_H2O_MG_38_20_orf6:0.3640854012):0.3521271124[95],((Megaphage_18_ChimTree_DS_sub10_Potentially_Complete_Phage_40_15_orf277:0.0000000000,Megaphage_PH2015_18_Complete_Phage_39_151_orf121:0.0000000000):0.0000029635,Megaphage_PH2015_07_Potentially_Complete_Phage_40_28_orf153:0.0000029635):0.9256023276[100]):0.2287371507[92]):0.0784525201[41],Megaphage_JGI_Cruoil_06_Phage-like_40_40_orf519:0.7765504564):0.0744858040[29],(011719_Salt_Pond_R1_B_H2O_MG_scaffold_420_39_phage:0.1343785828,Megaphage_JGI_Salt_Pond_R1_B_H2O_MG_37_21_orf291:0.0923333555):0.5014434314[100]):0.1975275177[76],(top10_gi_739236017_ref_WP_037099151.1_hypothetical_protein_Rhodanobacter_sp._115_:0.0321838932,top10_gi_1224682388_ref_WP_092701139.1_hypothetical_protein_Rhodanobacter_glycinis_:0.0524700534):1.8619579670[100]):0.0000021684[29],(((011719_DolJOral78_scaffold_151_106_Synergistetes_genome:0.0777508428,top10_gi_491897063_ref_WP_005658780.1_30S_ribosomal_protein_S21_Dethiosulfovibrio_peptidovorans_:0.0000023569):0.0396954721[69],top10_gi_1188424031_ref_WP_085544134.1_30S_ribosomal_protein_S21_Dethiosulfovibrio_salsuginis_:0.0978084278):0.8535306494[100],((((Megaphage_3300003310.a_D1draft_1000006_orf318:0.2250487735,Megaphage_SR-VP_0-2cm_Megaphage_Complete_42_23_orf654:0.4385896631):0.4072900875[98],Megaphage_SR-VP_0-2cm_Possible_Phage_49_13_orf256:0.9307900065):0.3510545145[83],Megaphage_LacPavin_0818_WC40_Phage_36_12_orf287:0.3699147898):1.1078558060[99],((((((((((011719_2013_100cm_scaffold_31_107_probably_phage:0.2675894248,011719_JSantini_GMIN_scaffold_34_142-phage:0.5060647319):0.2810476483[88],(Megaphage_SR-VP_0-2cm_Jumbo_Phage_39_29_orf301:0.0000029635,Megaphage_SR-VP_4-6cm_Biohub_180515_Phage_40_16_orf471:0.0000029635):0.3953979490[100]):0.2209979430[65],((((011719_ERMLT366_2_scaffold_10_51-phage-like:0.2295646949,((011719_SR-VP_0-2_scaffold_141_5653593_49-phage:0.2069492415,Megaphage_CG_2015-01t_Phage-like_34_22_orf309:0.5450047278):0.1158327839[72],(((011719_SR-VP_4-6_scaffold_141_4176636_218_phage_SR-VP_4-6cm_Biohub_180515_Phage_33_10:0.0000000000,Megaphage_SR-VP_4-6cm_Biohub_180515_Phage_33_10_orf218:0.0000000000):0.0000000000,Megaphage_SR-VP_2-4cm_Potentially_Complete_Phage_35_26_orf165:0.0000000000):0.0000028439,Megaphage_SR-VP_0-2cm_Phage-like_33_19_orf123:0.0000020863):0.1896563883[100]):0.0684981947[57]):0.1549847262[56],011719_SR-VP_4-6_scaffold_141_3454697_75_phage:0.2501508023):0.0509522514[29],(011719_gwa1_scaffold_242_43_phage-like:0.2268538367,((Megaphage_BM_2017_Strous_6_Potentially_Complete_Phage_35_55_orf456:0.0000000000,Megaphage_E_GD2017-2_urea-3_S16_GE16_Biohub_170515_Potentially_Complete_phage_35_878_orf523:0.0000000000):0.0000024134,Megaphage_E_GD2017-2_strous-5-pellet_S19_GE19_Biohub_170515_Potentially_Complete_Phage_35_52_orf214:0.0000029635):0.2100782500[100]):0.0937751301[66]):0.0289573469[18],(Megaphage_SR-VP_0-2cm_Phage_38_16_orf181:0.0000025089,Megaphage_SR-VP_4-6cm_Biohub_180515_Phage_38_15_orf161:0.0000024809):0.5417824336[100]):0.3008548961[91]):0.0594930719[44],Megaphage_S2_005_003_R2_Potentially_Complete_maybe_Phage_46_26_orf283:0.4759820626):0.3462648517[97],(011719_PLM4_65_b1_redo_sep16_scaffold_231_85_phage-like:0.7666604954,Megaphage_RifSed_csp2_10ft_3_Phage-like_35_13_orf258:0.3654118814):0.3497291341[96]):0.2125159033[68],(011719_S20_GE20_scaffold_13766_208_E_GD2017-2_strous-5_S20_GE20_Biohub_170515_Phage_36_14:0.0000021446,Megaphage_E_GD2017-2_strous-5_S20_GE20_Biohub_170515_Phage_36_14_orf207:0.0000023337):0.7832548350[100]):0.2053424343[65],((Megaphage_GWA1_scaffold_31_complete_phage_genome_34_16_orf10:0.0000000000,Megaphage_GWC1_scaffold_8_complete_phage_genome_34_18_orf155:0.0000000000):0.0000021744,Megaphage_GWB1_scaffold_11_complete_phage_genome_34_21_orf7:0.0000020875):0.9645197174[100]):0.1692135828[57],((top10_gi_499841278_ref_WP_011522012.1_30S_ribosomal_protein_S21_Candidatus_Koribacter_versatilis_:0.0000025794,((top10_gi_671514853_ref_WP_031500707.1_30S_ribosomal_protein_S21_Bryobacter_aggregatus_:0.1421458015,top10_gi_1174954362_ref_WP_081627581.1_30S_ribosomal_protein_S21_Acidobacteriaceae_bacterium_KBS_96_:0.1357587541):0.1435455741[93],top10_gi_754358378_ref_WP_041859693.1_30S_ribosomal_protein_S21_Candidatus_Solibacter_usitatus_:0.0592646308):0.1558338778[97]):0.3796028996[100],top10_gi_503865567_ref_WP_014099561.1_30S_ribosomal_protein_S21_Chloracidobacterium_thermophilum_:0.7206070271):0.4556467446[98]):0.0201885924[14],((((((((((011719_N4_159_000G1_scaffold_2_103_N4_159_000G1_Bradyrhizobium_sp_BTAi1_65_120_genome:0.1639491574,(((((((((((((((011719_Salt_Pond_R2_C_D2_MG_scaffold_88_112_phage:0.0000021674,Megaphage_JGI_Salt_Pond_R2_restored_H2O_MG_46_14_orf19:0.0000021919):0.1901567472[100],(Megaphage_JGI_Salt_Pond_R1_A_D2_MG_44_14_orf378:0.0000021046,Megaphage_JGI_Salt_Pond_R1_B_D2_MG_44_14_orf431:0.0000022130):0.1481866838[100]):0.9154195484[100],top10_gi_503868285_ref_WP_014102279.1_30S_ribosomal_protein_S21_Micavibrio_aeruginosavorus_:0.2365022401):0.1202656040[60],top10_gi_550981083_ref_WP_022729189.1_MULTISPECIES_30S_ribosomal_protein_S21_Fodinicurvata_:0.0511190162):0.0302366031[42],top10_gi_655018417_ref_WP_028467376.1_30S_ribosomal_protein_S21_Nisaea_denitrificans_:0.0798978972):0.0212625076[32],(top10_gi_653036245_ref_WP_027287933.1_30S_ribosomal_protein_S21_Rhodovibrio_salinarum_:0.0839342044,(top10_gi_655389377_ref_WP_028793271.1_MULTISPECIES_30S_ribosomal_protein_S21_Thalassobaculum_:0.0483781478,top10_gi_692231908_ref_WP_032112280.1_30S_ribosomal_protein_S21_Candidatus_Paracaedibacter_symbiosus_:0.1759552514):0.0305930872[42]):0.0193005288[41]):0.0000026847[21],top10_gi_653049850_ref_WP_027301441.1_30S_ribosomal_protein_S21_Rhodospirillales_bacterium_URHD0088_:0.2931550200):0.0534430831[53],top10_gi_652866034_ref_WP_027135208.1_30S_ribosomal_protein_S21_Geminicoccus_roseus_:0.2961348392):0.0772138647[55],(top10_gi_495345953_ref_WP_008070684.1_30S_ribosomal_protein_S21_Novosphingobium_nitrogenifigens_:0.0081970410,top10_gi_497508720_ref_WP_009822918.1_30S_ribosomal_protein_S21_Sphingomonas_sp._SKA58_:0.0890245427):0.1725017745[100]):0.0281739179[35],(top10_gi_517139154_ref_WP_018327972.1_30S_ribosomal_protein_S21_Rhizobium_giardinii_:0.0000026178,top10_gi_1128923595_ref_WP_075291242.1_30S_ribosomal_protein_S21_Rhizobium_arenae_:0.0741048256):0.1795606865[99]):0.0631996814[32],(top10_gi_738217897_ref_WP_036173538.1_30S_ribosomal_protein_S21_Maribius_sp._MOLA_401_:0.1195958424,top10_gi_1225240167_ref_WP_093251768.1_30S_ribosomal_protein_S21_Rubrimonas_cliftonensis_:0.1084671465):0.0578634610[66]):0.0333566683[28],(top10_gi_1011573663_ref_WP_062454501.1_30S_ribosomal_protein_S21_Rhizobium_sp._Leaf306_:0.3253143132,top10_gi_1119725398_ref_WP_072642750.1_30S_ribosomal_protein_S21_Rhizobium_leguminosarum_:0.2482805575):0.2265455377[97]):0.1088011747[60],(((((top10_gi_489633906_ref_WP_003538346.1_MULTISPECIES_30S_ribosomal_protein_S21_Rhizobium_:0.0528678766,top10_gi_948160254_ref_WP_056818436.1_30S_ribosomal_protein_S21_Rhizobium_sp._Root708_:0.1720246781):0.0746579967[82],top10_gi_947839631_ref_WP_056500454.1_30S_ribosomal_protein_S21_Aureimonas_sp._Leaf454_:0.2237913988):0.0566626457[79],top10_gi_1011309384_ref_WP_062225808.1_30S_ribosomal_protein_S21_Aureimonas_frigidaquae_:0.1506438599):0.0602858917[75],(((top10_gi_640665826_ref_WP_025090998.1_MULTISPECIES_30S_ribosomal_protein_S21_Ochrobactrum_:0.1221199069,top10_gi_738679248_ref_WP_036579045.1_30S_ribosomal_protein_S21_Ochrobactrum_anthropi_:0.0746502298):0.0736004507[71],(top10_gi_1103224138_ref_WP_071630483.1_30S_ribosomal_protein_S21_Ochrobactrum_cytisi_:0.1846888213,top10_gi_1172537229_ref_WP_080900397.1_30S_ribosomal_protein_S21_Ochrobactrum_anthropi_:0.0215042159):0.0453879451[57]):0.0808020577[86],top10_gi_648627144_ref_WP_026318895.1_30S_ribosomal_protein_S21_Amorphus_coralli_:0.3777459168):0.0128459324[42]):0.0355564042[43],top10_gi_497054499_ref_WP_009449380.1_30S_ribosomal_protein_S21_Nitratireductor_indicus_:0.1048023761):0.0179321796[26]):0.0306290722[33],(((top10_gi_737033936_ref_WP_035029282.1_30S_ribosomal_protein_S21_Devosia_sp._DBB001_:0.1560410286,top10_gi_902987286_ref_WP_049705838.1_30S_ribosomal_protein_S21_Devosia_sp._H5989_:0.1054639347):0.0891746339[89],(top10_gi_941017521_ref_WP_055045612.1_30S_ribosomal_protein_S21_Devosia_sp._A16_:0.1170620652,((top10_gi_1176737616_ref_WP_082560880.1_30S_ribosomal_protein_S21_Devosia_sp._Root685_:0.0300525746,top10_gi_1181282521_ref_WP_084587894.1_30S_ribosomal_protein_S21_Devosia_riboflavina_:0.0273142373):0.0849979273[95],top10_gi_1224397789_ref_WP_092421482.1_30S_ribosomal_protein_S21_Devosia_crocina_:0.0000027565):0.1054629780[97]):0.0917141863[88]):0.1455348950[99],top10_gi_1223093812_ref_WP_091134696.1_30S_ribosomal_protein_S21_Microvirga_guangxiensis_:0.1964227453):0.1098052508[81]):0.1089888955[64],((((((((011719_SCN18_31_3_15_R1_B_scaffold_112_134_SCN18_31_3_15_R1_B_SCNPILOT_CONT_300_BF_Rhizobiales_62_47_62_51:0.0388692518,011719_SR-VP_0-2_scaffold_141_7233573_88_Rhizobiales_genome:0.3124184052):0.0434814358[75],top10_gi_654702399_ref_WP_028160513.1_30S_ribosomal_protein_S21_Bradyrhizobium_japonicum_:0.0130537356):0.0550448066[82],top10_gi_951381245_ref_WP_057757401.1_30S_ribosomal_protein_S21_Bradyrhizobium_manausense_:0.0752414208):0.0152029510[44],top10_gi_501488867_ref_WP_012497339.1_30S_ribosomal_protein_S21_Rhodopseudomonas_palustris_:0.1295583415):0.0216791717[47],top10_gi_499395730_ref_WP_011083197.1_MULTISPECIES_30S_ribosomal_protein_S21_Bradyrhizobium_:0.0106585372):0.0270100591[49],top10_gi_495412492_ref_WP_008137190.1_30S_ribosomal_protein_S21_Bradyrhizobium_sp._YR681_:0.0253981668):0.0139760329[39],top10_gi_504252005_ref_WP_014439107.1_30S_ribosomal_protein_S21_Bradyrhizobium_sp._S23321_:0.0689345876):0.1326493851[94],top10_gi_1054735548_ref_WP_066500159.1_30S_ribosomal_protein_S21_Bradyrhizobium_sp._BR_10303_:0.1633269579):0.0263048196[79]):0.1843451818[65]):0.0782607295[56],top10_gi_496252947_ref_WP_008966332.1_30S_ribosomal_protein_S21_Bradyrhizobium_sp._STM_3809_:0.0775803071):0.0000024507[29],(top10_gi_493662360_ref_WP_006613658.1_30S_ribosomal_protein_S21_Bradyrhizobium_sp._ORS_285_:0.0523234240,top10_gi_500288588_ref_WP_011923828.1_30S_ribosomal_protein_S21_Bradyrhizobium_sp._ORS_278_:0.0230745634):0.0167007387[84]):0.0109425253[32],top10_gi_505483620_ref_WP_015670049.1_30S_ribosomal_protein_S21_Bradyrhizobium_oligotrophicum_:0.0497916355):0.0180925666[35],top10_gi_496316235_ref_WP_009025413.1_30S_ribosomal_protein_S21_Bradyrhizobium_sp._ORS_375_:0.0064828227):0.4496514896[60],Megaphage_F24_Phage_27_21_orf338:0.8513541320):0.2346951466[81],(top10_gi_501639303_ref_WP_012609352.1_MULTISPECIES_30S_ribosomal_protein_S21_Desulfatibacillum_:0.2865178961,top10_gi_653102738_ref_WP_027352812.1_30S_ribosomal_protein_S21_Desulfosarcina_sp._BuS5_:0.1952386791):0.6237179343[100]):0.1344461104[61],(((Megaphage_S2_006_000_R2_Huge_Phage_46_15_orf447:0.0000029635,Megaphage_S2_009_000_R2_Huge_Proteobacteria_Phage_Complete_46_32_orf289:0.0000029635):0.3962643969[100],Megaphage_S2_018_000_R2_Probable_Huge_Phage_49_14_orf310:0.5545442127):0.7469249929[100],(top10_gi_344289344_ref_XP_003416404.1_PREDICTED_protein_NLRC5_Loxodonta_africana_:1.2910617854,(top10_gi_941765432_ref_XP_005796504.2_PREDICTED_LOW_QUALITY_PROTEIN_28S_ribosomal_protein_S21_mitochondrial_Xiphophorus_maculatus_:0.3799202895,top10_gi_1233184923_ref_XP_022194073.1_28S_ribosomal_protein_S21_mitochondrial_Nilaparvata_lugens_:0.6366373219):1.1133710530[100]):0.3528110772[71]):0.1046151112[46]):0.0579019147[16],(((top10_gi_493331641_ref_WP_006288777.1_MULTISPECIES_30S_ribosomal_protein_S21_Holospora_:1.1331080289,top10_gi_494504490_ref_WP_007293951.1_30S_ribosomal_protein_S21_delta_proteobacterium_MLMS-1_:0.7422645891):0.1339998535[37],(top10_gi_502587643_ref_WP_012825362.1_30S_ribosomal_protein_S21_Haliangium_ochraceum_:0.6408207271,(((top10_gi_522164129_ref_WP_020675337.1_30S_ribosomal_protein_S21_Geopsychrobacter_electrodiphilus_:0.1779837650,(top10_gi_749076243_ref_WP_040100949.1_30S_ribosomal_protein_S21_Geoalkalibacter_ferrihydriticus_:0.0692100062,top10_gi_749573390_ref_WP_040202539.1_30S_ribosomal_protein_S21_Geoalkalibacter_subterraneus_:0.0364448383):0.0244310746[69]):0.0606573672[66],(top10_gi_654092232_ref_WP_027715891.1_30S_ribosomal_protein_S21_Desulfuromonas_sp._TF_:0.0118625739,(top10_gi_924872548_ref_WP_053551254.1_30S_ribosomal_protein_S21_Desulfuromonas_soudanensis_:0.0856107507,(top10_gi_1119305713_ref_WP_072283726.1_30S_ribosomal_protein_S21_Pelobacter_sp._SFB93_:0.0443337530,top10_gi_1224046036_ref_WP_092075893.1_30S_ribosomal_protein_S21_Desulfuromonas_thiophila_:0.0627622030):0.0102608405[17]):0.0200821732[17]):0.0386436613[33]):0.0627416059[79],top10_gi_1183806971_ref_WP_085009432.1_30S_ribosomal_protein_S21_Geothermobacter_sp._EPR-M_:0.0000027027):0.3456513341[99]):0.0537188939[34]):0.1492736436[36],top10_gi_655513567_ref_WP_028894630.1_30S_ribosomal_protein_S21_Syntrophorhabdus_aromaticivorans_:0.6546256975):0.1260930304[34]):0.0939675788[33],(((Megaphage_QH_7_Phage_41_19_orf350:0.0000024821,Megaphage_QS_7_Potentially_Complete_phage_40_25_orf234:0.0295985360):0.4609306649[100],Megaphage_SW_7_Phage_46_16_orf74:1.4753189545):0.4985929840[94],(top10_gi_552826504_ref_XP_005847040.1_hypothetical_protein_CHLNCDRAFT_134681_Chlorella_variabilis_:0.8222747422,top10_gi_760439759_ref_XP_011396948.1_hypothetical_protein_F751_0056_Auxenochlorella_protothecoides_:0.7276146378):0.5446961381[94]):0.4861244308[86]):0.2086587313[75]):0.1089927535[44],((((011719_CG_4_9_14_3_um_filter_150_scaffold_19214_7_CG_4_9_14_3_um_filter_150_Planctomycetes_55_6:0.6004751231,top10_gi_1148816074_ref_WP_077541598.1_MULTISPECIES_30S_ribosomal_protein_S21_Sedimentisphaera_:0.6030809837):0.7161497368[99],011719_GS883_0p1_scaffold_1742_17_phage:0.9959405657):0.1440855596[37],Jumbophage_MF360958.1_Salicola_phage_SCTP-2--NCBI_orf191:0.9693067261):0.0479137227[20],((((((((011719_gwc1_scaffold_161_92_phage:0.5335881209,Megaphage_RIFCSPLOWO2_12_FULL_Potentially_Complete_Phage_29_13_orf116:0.8033635517):0.7583718059[98],Megaphage_amazon-plume_Potentially_Complete_Phage_35_225_orf208:0.7544327488):0.5533101201[96],011719_RBG_13_scaffold_546_31_RBG_13_phage:0.5361673196):0.1776876497[53],011719_PLM4_65_b1_redo_sep16_scaffold_626_112_PLM4_65cm_b1_redo_sep2016_Phage_29_13:1.0591817367):0.1895496272[60],(((011719_RIFOXYD1_FULL_OP11_41_36_rifoxyd1_full_scaffold_562_43_Candidatus_Curtissbacteria_Curtissbacteria_bacterium_RIFOXYD1_FULL_41_36:0.9688751986,Megaphage_wrighton_potential_big_phage_Phage_36_0_orf57:0.6314426004):0.2127507036[73],((Megaphage_js4906-27-3_S30_Complete_Phage_34_27_orf160:0.0000029635,Megaphage_PHAGE-A6--js4906-27-3_S30_scaffold_5_COMPLETE_orf223:0.0000029635):0.7943256553[100],Megaphage_wrighton_potential_big_phage_Phage_30_x_orf19:0.5447519448):0.1722712096[76]):0.2148548395[77],top10_gi_496000213_ref_WP_008724792.1_MULTISPECIES_30S_ribosomal_protein_S21_Brachyspira_:1.0703087367):0.0819699362[33]):0.1411802582[38],(011719_SRR1747065_scaffold_194_46_phage:1.0085533380,((((Megaphage_GWA1_scaffold_0_complete_phage_genome_38_15_orf97:0.0000000000,Megaphage_GWD1_scaffold_1_complete_phage_genome_38_79_orf111:0.0000000000):0.0000000000,Megaphage_GWC2_scaffold_8_complete_phage_genome_38_18_orf29:0.0000000000):0.0000000000,Megaphage_GWC1_scaffold_2_complete_phage_genome_38_223_orf233:0.0000000000):0.0000029635,Megaphage_GWB1_scaffold_1_complete_phage_genome_38_192_orf311:0.0000029635):0.9038382274[100]):0.2856049936[64]):0.0000027762[27],((((top10_gi_503466225_ref_WP_013700886.1_30S_ribosomal_protein_S21_Treponema_succinifaciens_:0.1239455728,top10_gi_513862706_ref_WP_016520808.1_30S_ribosomal_protein_S21_Treponema_socranskii_:0.1162192686):0.0408018797[86],top10_gi_1155028289_ref_WP_078933361.1_30S_ribosomal_protein_S21_Treponema_porcinum_:0.0267266151):0.0000020641[78],top10_gi_551311171_ref_WP_022931060.1_30S_ribosomal_protein_S21_Treponema_bryantii_:0.3961130793):0.0278089186[60],(top10_gi_503524351_ref_WP_013758583.1_30S_ribosomal_protein_S21_Treponema_brennaborense_:0.0905001039,top10_gi_513871901_ref_WP_016525105.1_30S_ribosomal_protein_S21_Treponema_maltophilum_:0.1234631860):0.0408862225[74]):1.0427391120[100]):0.0861229275[29],(((top10_gi_1069786366_ref_XP_018318416.1_PREDICTED_annexin_B11-like_Agrilus_planipennis_:0.0021412058,top10_gi_1069824949_ref_XP_018335137.1_annexin_B9-like_Agrilus_planipennis_:0.0774105171):1.8380420380[100],top10_gi_1252850385_ref_WP_096808878.1_aldehyde_dehydrogenase_Staphylococcus_nepalensis_:2.1610329073):0.2498959738[62],((Megaphage_CG_2015-01t_Phage_37_32_orf278:0.7815505918,((Megaphage_RIFOXYA1_FULL_Potentially_Complete_Phage-like_29_14_orf229:0.0000000000,Megaphage_RIFOXYC1_FULL_Potentially_Complete_Phage_29_18_orf189:0.0000000000):0.0000029635,Megaphage_RIFOXYB1_FULL_Potentially_Complete_Phage_29_33_orf177:0.0000029635):0.8095062960[100]):0.4241745963[92],((top10_gi_740187046_ref_WP_038029188.1_30S_ribosomal_protein_S21_Thermonema_rossianum_:0.5540761799,top10_gi_750192803_ref_WP_040496877.1_30S_ribosomal_protein_S21_Fulvivirga_imtechensis_:0.1082206722):0.0852762543[41],((top10_gi_494927465_ref_WP_007653500.1_MULTISPECIES_30S_ribosomal_protein_S21_Pontibacter_:0.0000023012,(top10_gi_891197407_ref_WP_048919238.1_MULTISPECIES_30S_ribosomal_protein_S21_Rufibacter_:0.1259985154,top10_gi_1057543296_ref_WP_068838078.1_30S_ribosomal_protein_S21_Pontibacter_akesuensis_:0.0762304033):0.0591292269[55]):0.2921971764[95],(top10_gi_652561722_ref_WP_026955233.1_MULTISPECIES_30S_ribosomal_protein_S21_Algoriphagus_:0.3587795551,(top10_gi_740137764_ref_WP_037984481.1_30S_ribosomal_protein_S21_Tannerella_sp._oral_taxon_HOT-286_:0.1989149453,(011719_pig_ID_2176_F64_scaffold_6023_10_Phage:0.7884790075,(((top10_gi_490491568_ref_WP_004357787.1_30S_ribosomal_protein_S21_Prevotella_disiens_:0.0000026199,(top10_gi_490518412_ref_WP_004383928.1_30S_ribosomal_protein_S21_Prevotella_veroralis_:0.0000022196,top10_gi_547500236_ref_WP_022101190.1_30S_ribosomal_protein_S21_Prevotellamassilia_timonensis_:0.3025290743):0.0908172359[93]):0.2301764891[98],(((top10_gi_491858986_ref_WP_005637142.1_MULTISPECIES_30S_ribosomal_protein_S21_Parabacteroides_:0.0434934920,top10_gi_492465018_ref_WP_005854174.1_MULTISPECIES_30S_ribosomal_protein_S21_Bacteroidales_:0.0447167410):0.0647597146[88],top10_gi_1199593025_ref_WP_087327538.1_30S_ribosomal_protein_S21_Parabacteroides_sp._An277_:0.0250139066):0.0531324857[74],top10_gi_1199676913_ref_WP_087408314.1_30S_ribosomal_protein_S21_Barnesiella_sp._An22_:0.1400578598):0.0837047588[77]):0.0341158301[48],(((011719_JSantini_GMIN_scaffold_34171_4_Phage:0.2890593036,Megaphage_Mad1_20_16_Complete_Curated_Phage_26_25_orf458:0.0600025258):0.3470093701[100],011719_pig_ID_445_F78_scaffold_8678_6_Bacteroides_sp._CAG_545-related_genome:0.2570225626):0.1376463016[80],(011719_rifoxyb2_full_scaffold_1781_13_RIFOXYB2_FULL_Bacteroidetes_33_7:0.2596257105,(top10_gi_952993596_ref_WP_057952293.1_30S_ribosomal_protein_S21_Salinivirga_cyanobacteriivorans_:0.2837969445,(top10_gi_1011118182_ref_WP_062040043.1_30S_ribosomal_protein_S21_Lentimicrobium_saccharophilum_:0.1614611707,(011719_k87_634286_73_BJP_IG2103_Bacteroidetes_37_22-related_genome:0.2193427508,(011719_k87_7435169_2_GWF2_Bacteroidetes_43_11_genome:0.1021029975,(((((((011719_RAAC_CP_48_22_3_11_Bacteroidetes_genome:0.0000024424,top10_gi_740770747_ref_WP_038556031.1_MULTISPECIES_30S_ribosomal_protein_S21_Draconibacterium_:0.0962443530):0.0211959344[43],top10_gi_1011159734_ref_WP_062081211.1_30S_ribosomal_protein_S21_Bacteroidales_bacterium_6E_:0.1773256678):0.0611026538[63],top10_gi_1120300462_ref_WP_073166136.1_30S_ribosomal_protein_S21_Tangfeifania_diversioriginum_:0.1231485936):0.0621922046[52],011719_S18_GE18_scaffold_21637_15_Draconibacterium_Bacteroidetes:0.0447624503):0.0669220519[38],top10_gi_1120132397_ref_WP_073002646.1_30S_ribosomal_protein_S21_Mariniphaga_anaerophila_:0.0095413502):0.1442169039[91],top10_gi_653274194_ref_WP_027472128.1_30S_ribosomal_protein_S21_Saccharicrinis_fermentans_:0.2705279950):0.0783547184[76],((011719_ALT_09252017_20_scaffold_3669_11_Bacteroidetes_genome:0.2525184577,011719_DGJ5_scaffold_1_211_Bacteroidetes_genome:0.0296671473):0.3372948619[100],(011719_08E140C01_z5_2013_Ig3399_v2_scaffold_1370_20_Bacteroidia_genome:0.4830222760,((((((((((((011719_ALT_07252016_14_scaffold_955_4_phage:0.3829436158,011719_LacPavin_0818_WC40_scaffold_187521_141_phage:0.1128291539):0.1707504550[96],(011719_BC_09192017_0_5m_scaffold_54327_3_phage:0.1707268610,011719_LacPavin_0818_WC40_scaffold_354428_7_phage:0.3462930614):0.0588553970[45]):0.3649986667[98],(011719_BC_09192017_0_5m_scaffold_417_47_phage:0.4768329750,011719_BML_09192017_9_75m_scaffold_854_20_phage:0.4807138135):0.1770838325[65]):0.1060076970[26],((((011719_PH2015_20_scaffold_67_11_Phage:0.0000000000,Megaphage_PH2015_20_Potentially_Complete_Phage_34_117_orf157:0.0000000000):0.0000000000,Megaphage_PH2015_19_Complete_Phage_75_34_orf333:0.0000000000):0.0000029635,Megaphage_PH2015_08_Potentially_Complete_Phage_34_14_orf315:0.0000029635):0.0000023165[100],Megaphage_BML_08042016_6_5m_Fragmented_Jumbo_Phage_29_17_fragment_1_orf41:0.8363689724):0.2332380351[71]):0.1465662271[45],011719_Salt_Pond_SF2_C_H2O_MG_scaffold_76_72_phage:0.5234569227):0.2925478264[79],Megaphage_LacPavin_0818_WC45_Phage_30_17_orf84:0.6898188113):0.2820267209[71],((top10_gi_516843138_ref_WP_018126961.1_30S_ribosomal_protein_S21_Balneola_vulgaris_:0.0425134163,(top10_gi_521069719_ref_WP_020401670.1_30S_ribosomal_protein_S21_Gracilimonas_tropica_:0.1064101728,(top10_gi_1060735964_ref_WP_069130655.1_30S_ribosomal_protein_S21_Rhodohalobacter_halophilus_:0.1001519504,top10_gi_1120192572_ref_WP_073060331.1_30S_ribosomal_protein_S21_Aliifodinibius_roseus_:0.1652681707):0.1368941420[89]):0.0447206633[67]):0.9173058779[100],(top10_gi_522019646_ref_WP_020530913.1_30S_ribosomal_protein_S21_Flexithrix_dorotheae_:1.1194448950,top10_gi_1269686562_ref_WP_099148930.1_30S_ribosomal_protein_S21_Lewinella_nigricans_:0.2889497689):0.2857005417[85]):0.0973058603[46]):0.1387862572[55],(Megaphage_LacPavin_0818_WC45_Megaphage_32_18_fragment_1_orf180:0.0000025032,Megaphage_LacPavin_0818_WC55_Phage-like_32_25_orf825:0.0000025191):0.6357092512[100]):0.0601629289[12],((((top10_gi_655509596_ref_WP_028890670.1_MULTISPECIES_30S_ribosomal_protein_S21_Tenacibaculum_:0.0000021691,top10_gi_1196100962_ref_WP_086030269.1_30S_ribosomal_protein_S21_Tenacibaculum_holothuriorum_:0.2896597926):0.0627856900[76],top10_gi_836638904_ref_WP_047788404.1_30S_ribosomal_protein_S21_Tenacibaculum_mesophilum_:0.0309816186):0.2738237324[95],((top10_gi_655511282_ref_WP_028892353.1_30S_ribosomal_protein_S21_Tenacibaculum_sp._47A_GOM-205m_:0.1097214646,top10_gi_836639150_ref_WP_047788650.1_30S_ribosomal_protein_S21_Tenacibaculum_mesophilum_:0.0000020196):0.1675883514[95],(top10_gi_740434873_ref_WP_038267045.1_30S_ribosomal_protein_S21_Zhouia_amylolytica_:0.7367254452,top10_gi_1209296711_ref_WP_088342044.1_30S_ribosomal_protein_S21_Robiginitalea_sp._O458_:0.5074566393):0.2899719743[78]):0.2015510575[61]):0.2331389725[71],(top10_gi_1223349686_ref_WP_091388017.1_30S_ribosomal_protein_S21_Flavobacteriaceae_bacterium_MAR_2010_188_:0.3887386213,top10_gi_1225355434_ref_WP_093365678.1_30S_ribosomal_protein_S21_Psychroflexus_sediminis_:0.5351014992):0.1481566956[73]):0.1597773436[29]):0.0456889890[12],((Megaphage_09V250M02_2016_bjp_ig8144_Phage_Complete_29_18_curated_orf102:0.0000020464,Megaphage_ig12092_Phage_Complete_Curated_29_15_orf427:0.0000023462):0.4606965651[100],Megaphage_LacPavin_0818_WC45_Megaphage_completed_31_18_orf195:0.5783935162):0.1404396788[48]):0.0962714431[34],((((((((((((011719_ALT_09252017_20_scaffold_1074_51_ALT_09252017_20_Flavobacteriia_37_67:0.1510114491,top10_gi_1231862190_ref_WP_094411604.1_30S_ribosomal_protein_S21_Flavobacterium_cyanobacteriorum_:0.0220046487):0.0357045562[81],011719_S15_GE15_scaffold_472597_36_Flavobacterium_genome:0.1781090873):0.0433779141[62],top10_gi_737148345_ref_WP_035135481.1_30S_ribosomal_protein_S21_Flavobacterium_beibuense_:0.0460748066):0.0943814680[83],top10_gi_935471419_ref_WP_054409610.1_30S_ribosomal_protein_S21_Flavobacterium_akiainvivens_:0.0460201101):0.1508603364[98],011719_CG_2015-03_curated_scaffold_845_13_CG_2015-03_CG_Flavo_01-related_34_173_curated_Bacteroidetes:0.0193635377):0.0246434827[47],(011719_JGI24723J26617_10000051_114_JGI_Cruoil_06_Flavobacteriales_37_152:0.0933861965,top10_gi_1225132298_ref_WP_093145197.1_MULTISPECIES_30S_ribosomal_protein_S21_Ulvibacter_:0.0193265981):0.0464156430[79]):0.0226139969[58],(((011719_BD02T64_scaffold_3226_7_BD02T64_Flavobacteriales_mix_32_50_genome:0.0558401298,(((top10_gi_518218487_ref_WP_019388695.1_30S_ribosomal_protein_S21_Arenitalea_lutea_:0.0421489719,(top10_gi_1224107597_ref_WP_092136687.1_30S_ribosomal_protein_S21_Bizionia_paragorgiae_:0.3611371167,top10_gi_1224834994_ref_WP_092851649.1_30S_ribosomal_protein_S21_Algibacter_pectinivorans_:0.0543509809):0.0624560631[87]):0.0240261670[66],((top10_gi_730258006_ref_WP_033958966.1_30S_ribosomal_protein_S21_Psychroserpens_jangbogonensis_:0.0995416270,(top10_gi_749684786_ref_WP_040280847.1_30S_ribosomal_protein_S21_Psychroserpens_damuponensis_:0.0633328177,top10_gi_1223385288_ref_WP_091423450.1_30S_ribosomal_protein_S21_Formosa_sp._Hel1_31_208_:0.0707527461):0.0213544776[61]):0.0406109452[78],top10_gi_835537525_ref_WP_047544996.1_30S_ribosomal_protein_S21_Psychroserpens_sp._Hel_I_66_:0.0406255128):0.0504231139[86]):0.0933832903[96],top10_gi_928947574_ref_WP_053972357.1_30S_ribosomal_protein_S21_Mangrovimonas_sp._ST2L15_:0.1091717680):0.1273490748[97]):0.0648957996[80],(top10_gi_495888790_ref_WP_008613369.1_30S_ribosomal_protein_S21_Joostella_marina_:0.0537227779,top10_gi_655511803_ref_WP_028892869.1_MULTISPECIES_30S_ribosomal_protein_S21_Tenacibaculum_:0.2417861666):0.1169220322[93]):0.0458886438[27],(top10_gi_503316472_ref_WP_013551133.1_MULTISPECIES_30S_ribosomal_protein_S21_Cellulophaga_:0.0243934560,(top10_gi_796877988_ref_WP_045802443.1_30S_ribosomal_protein_S21_Muricauda_lutaonensis_:0.1163221310,top10_gi_942688967_ref_WP_055393644.1_MULTISPECIES_30S_ribosomal_protein_S21_Flagellimonas_:0.0207525673):0.0897396048[88]):0.0189754778[34]):0.0687616547[26]):0.0413786562[18],top10_gi_654927291_ref_WP_028377788.1_MULTISPECIES_30S_ribosomal_protein_S21_Leeuwenhoekiella_:0.1218018840):0.0472746451[14],top10_gi_655994085_ref_WP_029035711.1_MULTISPECIES_30S_ribosomal_protein_S21_Salinimicrobium_:0.0196987436):0.0245467624[17],top10_gi_752579122_ref_WP_041250351.1_MULTISPECIES_30S_ribosomal_protein_S21_Gramella_:0.1079383088):0.1509496113[44],((top10_gi_488751110_ref_WP_002674401.1_MULTISPECIES_30S_ribosomal_protein_S21_Capnocytophaga_:0.0435939155,(top10_gi_736544159_ref_WP_034557778.1_30S_ribosomal_protein_S21_Capnocytophaga_sp._oral_taxon_332_:0.0000023329,top10_gi_754619251_ref_WP_042007653.1_MULTISPECIES_30S_ribosomal_protein_S21_Capnocytophaga_:0.1093142897):0.0448766451[70]):0.0623963650[84],top10_gi_496864051_ref_WP_009389899.1_MULTISPECIES_30S_ribosomal_protein_S21_Capnocytophaga_:0.0244893647):0.0463907000[82]):0.2071929672[42],(top10_gi_943594746_ref_WP_055425292.1_MULTISPECIES_30S_ribosomal_protein_S21_Apibacter_:0.2080787994,top10_gi_1120055600_ref_WP_072929241.1_30S_ribosomal_protein_S21_Chishuiella_changwenlii_:0.1792399586):0.2991353937[98]):0.0253401980[38]):0.1513724848[74],011719_pig_ID_885_F41_scaffold_48_54_Bacteroidetes_genome:0.2102494147):0.0716054938[57])OROOT:0.0370906216[51]):0.0328668754[44]):0.0749765328[73]):0.0273054236[49]):0.0660283085[67]):0.0632570687[64]):0.0490466739[52]):0.0660267623[64]):0.0936952067[64]):0.0303007130[36]):0.0988766300[77]):0.2363991683[89]):0.2016328305[85]):0.1334196130[70]):0.4230911630[97]):0.1719280239[69]):0.1390676186[25]):0.0381603912[46]):0.0334016733[28]):0.0814403387[22]):0.1029009009[62]):0.0587730667[49]):0.0922182791[65]):0.0307703140[33]):0.0954660521[78]):0.1329481297[68]):0.10727310075);
