# Supplementary material for: Clades of huge phages from across Earth’s ecosystems
Source: Nature. 2020 Feb 12;578(7795):425–31. doi: 10.1038/s41586-020-2007-4 (PMC7162821; doi:10.1038/s41586-020-2007-4)
Supplement: Supplementary file 6 — Genbank files for all genome. [file 41586_2020_2007_MOESM6_ESM.zip]

Archive with 726 entries (725 files):
- genbank_genomes_SD-4/
- __MACOSX/._genbank_genomes_SD-4
- genbank_genomes_SD-4/GWF2_PHAGE_CIR_41_11.gbk
- __MACOSX/genbank_genomes_SD-4/._GWF2_PHAGE_CIR_41_11.gbk
- genbank_genomes_SD-4/R2_PHAGE_46_52.gbk
- __MACOSX/genbank_genomes_SD-4/._R2_PHAGE_46_52.gbk
- genbank_genomes_SD-4/PIG_PHAGE_COMPLETE_CIR-CU-CL_36_38_B.gbk
- __MACOSX/genbank_genomes_SD-4/._PIG_PHAGE_COMPLETE_CIR-CU-CL_36_38_B.gbk
- genbank_genomes_SD-4/M01_PHAGE_CIR_33_48.gbk
- __MACOSX/genbank_genomes_SD-4/._M01_PHAGE_CIR_33_48.gbk
- genbank_genomes_SD-4/GWF1_PHAGE_CIR_26_9.gbk
- __MACOSX/genbank_genomes_SD-4/._GWF1_PHAGE_CIR_26_9.gbk
- genbank_genomes_SD-4/ALT_PHAGE_40_10.gbk
- __MACOSX/genbank_genomes_SD-4/._ALT_PHAGE_40_10.gbk
- genbank_genomes_SD-4/PPR-W_PHAGE_36_0.gbk
- __MACOSX/genbank_genomes_SD-4/._PPR-W_PHAGE_36_0.gbk
- genbank_genomes_SD-4/F-26_PHAGE_31_64.gbk
- __MACOSX/genbank_genomes_SD-4/._F-26_PHAGE_31_64.gbk
- genbank_genomes_SD-4/R2_PLASMID_CIR_59_76.gbk
- __MACOSX/genbank_genomes_SD-4/._R2_PLASMID_CIR_59_76.gbk
- genbank_genomes_SD-4/F-24_PHAGE_27_21.gbk
- __MACOSX/genbank_genomes_SD-4/._F-24_PHAGE_27_21.gbk
- genbank_genomes_SD-4/SP_PHAGE_46_14.gbk
- __MACOSX/genbank_genomes_SD-4/._SP_PHAGE_46_14.gbk
- genbank_genomes_SD-4/GD_PHAGE_48_49.gbk
- __MACOSX/genbank_genomes_SD-4/._GD_PHAGE_48_49.gbk
- genbank_genomes_SD-4/ALT_PHAGE_CIR_40_13.gbk
- __MACOSX/genbank_genomes_SD-4/._ALT_PHAGE_CIR_40_13.gbk
- genbank_genomes_SD-4/R2_PHAGE_CIR_49_23.gbk
- __MACOSX/genbank_genomes_SD-4/._R2_PHAGE_CIR_49_23.gbk
- genbank_genomes_SD-4/GWF2_PHAGE_CIR_40_44.gbk
- __MACOSX/genbank_genomes_SD-4/._GWF2_PHAGE_CIR_40_44.gbk
- genbank_genomes_SD-4/BML_PHAGE_CIR_35_18.gbk
- __MACOSX/genbank_genomes_SD-4/._BML_PHAGE_CIR_35_18.gbk
- genbank_genomes_SD-4/F-04_PHAGE_36_18.gbk
- __MACOSX/genbank_genomes_SD-4/._F-04_PHAGE_36_18.gbk
- genbank_genomes_SD-4/BM_PHAGE_CIR_35_55.gbk
- __MACOSX/genbank_genomes_SD-4/._BM_PHAGE_CIR_35_55.gbk
- genbank_genomes_SD-4/F21_PHAGE_CIR_32_21.gbk
- __MACOSX/genbank_genomes_SD-4/._F21_PHAGE_CIR_32_21.gbk
- genbank_genomes_SD-4/GD_PHAGE_46_9.gbk
- __MACOSX/genbank_genomes_SD-4/._GD_PHAGE_46_9.gbk
- genbank_genomes_SD-4/SR-VP_PHAGE_52_310.gbk
- __MACOSX/genbank_genomes_SD-4/._SR-VP_PHAGE_52_310.gbk
- genbank_genomes_SD-4/AOT-PERU_PHAGE_COMPLETE_CIR-CU-CL-ST_331_34.gbk
- __MACOSX/genbank_genomes_SD-4/._AOT-PERU_PHAGE_COMPLETE_CIR-CU-CL-ST_331_34.gbk
- genbank_genomes_SD-4/BML_PHAGE_45_11.gbk
- __MACOSX/genbank_genomes_SD-4/._BML_PHAGE_45_11.gbk
- genbank_genomes_SD-4/SALIVA_PHAGE_50_20.gbk
- __MACOSX/genbank_genomes_SD-4/._SALIVA_PHAGE_50_20.gbk
- genbank_genomes_SD-4/SALIVA_PHAGE_CIR_35_33.gbk
- __MACOSX/genbank_genomes_SD-4/._SALIVA_PHAGE_CIR_35_33.gbk
- genbank_genomes_SD-4/RIF_UNKNOWN_CIR_35_23.gbk
- __MACOSX/genbank_genomes_SD-4/._RIF_UNKNOWN_CIR_35_23.gbk
- genbank_genomes_SD-4/PIG_PHAGE_COMPLETE_CIR-CU-CL_36_38_A.gbk
- __MACOSX/genbank_genomes_SD-4/._PIG_PHAGE_COMPLETE_CIR-CU-CL_36_38_A.gbk
- genbank_genomes_SD-4/FFC_PHAGE_CIR_38_15.gbk
- __MACOSX/genbank_genomes_SD-4/._FFC_PHAGE_CIR_38_15.gbk
- genbank_genomes_SD-4/GD_PHAGE_60_8.gbk
- __MACOSX/genbank_genomes_SD-4/._GD_PHAGE_60_8.gbk
- genbank_genomes_SD-4/SALIVA_PHAGE_33_36.gbk
- __MACOSX/genbank_genomes_SD-4/._SALIVA_PHAGE_33_36.gbk
- genbank_genomes_SD-4/S19_PHAGE_CIR_29_36.gbk
- __MACOSX/genbank_genomes_SD-4/._S19_PHAGE_CIR_29_36.gbk
- genbank_genomes_SD-4/A6_PHAGE_COMPLETE_CIR-CU-CL_34_1.gbk
- __MACOSX/genbank_genomes_SD-4/._A6_PHAGE_COMPLETE_CIR-CU-CL_34_1.gbk
- genbank_genomes_SD-4/M07_PHAGE_34_19.gbk
- __MACOSX/genbank_genomes_SD-4/._M07_PHAGE_34_19.gbk
- genbank_genomes_SD-4/QH-7_PHAGE_41_19.gbk
- __MACOSX/genbank_genomes_SD-4/._QH-7_PHAGE_41_19.gbk
- genbank_genomes_SD-4/ERM_PHAGE_CIR_40_15.gbk
- __MACOSX/genbank_genomes_SD-4/._ERM_PHAGE_CIR_40_15.gbk
- genbank_genomes_SD-4/SR-VP_PHAGE_CIR_49_18.gbk
- __MACOSX/genbank_genomes_SD-4/._SR-VP_PHAGE_CIR_49_18.gbk
- genbank_genomes_SD-4/SR-VP_PHAGE_30_18.gbk
- __MACOSX/genbank_genomes_SD-4/._SR-VP_PHAGE_30_18.gbk
- genbank_genomes_SD-4/R2_PHAGE_49_14.gbk
- __MACOSX/genbank_genomes_SD-4/._R2_PHAGE_49_14.gbk
- genbank_genomes_SD-4/DGJ_PHAGE_43_837.gbk
- __MACOSX/genbank_genomes_SD-4/._DGJ_PHAGE_43_837.gbk
- genbank_genomes_SD-4/STL6-S73_PHAGE_47_16.gbk
- __MACOSX/genbank_genomes_SD-4/._STL6-S73_PHAGE_47_16.gbk
- genbank_genomes_SD-4/GD_PHAGE_62_180.gbk
- __MACOSX/genbank_genomes_SD-4/._GD_PHAGE_62_180.gbk
- genbank_genomes_SD-4/BJP_PHAGE_COMPLETE_CIR-CU-CL_29_15.gbk
- __MACOSX/genbank_genomes_SD-4/._BJP_PHAGE_COMPLETE_CIR-CU-CL_29_15.gbk
- genbank_genomes_SD-4/CG_PHAGE_37_32.gbk
- __MACOSX/genbank_genomes_SD-4/._CG_PHAGE_37_32.gbk
- genbank_genomes_SD-4/BML_PHAGE_46_119.gbk
- __MACOSX/genbank_genomes_SD-4/._BML_PHAGE_46_119.gbk
- genbank_genomes_SD-4/M05_PHAGE_CIR_32_31.gbk
- __MACOSX/genbank_genomes_SD-4/._M05_PHAGE_CIR_32_31.gbk
- genbank_genomes_SD-4/ERM_PHAGE_CIR_40_28.gbk
- __MACOSX/genbank_genomes_SD-4/._ERM_PHAGE_CIR_40_28.gbk
- genbank_genomes_SD-4/SR-VP_PHAGE_CIR_38_25.gbk
- __MACOSX/genbank_genomes_SD-4/._SR-VP_PHAGE_CIR_38_25.gbk
- genbank_genomes_SD-4/F21_PHAGE_CIR_34_7.gbk
- __MACOSX/genbank_genomes_SD-4/._F21_PHAGE_CIR_34_7.gbk
- genbank_genomes_SD-4/LP_PHAGE_29_14.gbk
- __MACOSX/genbank_genomes_SD-4/._LP_PHAGE_29_14.gbk
- genbank_genomes_SD-4/PIG_PHAGE_COMPLETE_CIR-CU-CL_37_51.gbk
- __MACOSX/genbank_genomes_SD-4/._PIG_PHAGE_COMPLETE_CIR-CU-CL_37_51.gbk
- genbank_genomes_SD-4/BML_PHAGE_COMPLETE_CIR-CU-CL_47_17.gbk
- __MACOSX/genbank_genomes_SD-4/._BML_PHAGE_COMPLETE_CIR-CU-CL_47_17.gbk
- genbank_genomes_SD-4/RIF_PHAGE_CIR_34_24.gbk
- __MACOSX/genbank_genomes_SD-4/._RIF_PHAGE_CIR_34_24.gbk
- genbank_genomes_SD-4/CG_PHAGE_32_16.gbk
- __MACOSX/genbank_genomes_SD-4/._CG_PHAGE_32_16.gbk
- genbank_genomes_SD-4/S25_PLASMID_36_160.gbk
- __MACOSX/genbank_genomes_SD-4/._S25_PLASMID_36_160.gbk
- genbank_genomes_SD-4/F31_PHAGE_CIR_41_755.gbk
- __MACOSX/genbank_genomes_SD-4/._F31_PHAGE_CIR_41_755.gbk
- genbank_genomes_SD-4/GWE2_PHAGE_CIR_37_172.gbk
- __MACOSX/genbank_genomes_SD-4/._GWE2_PHAGE_CIR_37_172.gbk
- genbank_genomes_SD-4/F31_PHAGE_CIR_34_27.gbk
- __MACOSX/genbank_genomes_SD-4/._F31_PHAGE_CIR_34_27.gbk
- genbank_genomes_SD-4/CG_PHAGE_CIR_59_29.gbk
- __MACOSX/genbank_genomes_SD-4/._CG_PHAGE_CIR_59_29.gbk
- genbank_genomes_SD-4/BML_PHAGE_CIR_30_13.gbk
- __MACOSX/genbank_genomes_SD-4/._BML_PHAGE_CIR_30_13.gbk
- genbank_genomes_SD-4/BML_PHAGE_47_7.gbk
- __MACOSX/genbank_genomes_SD-4/._BML_PHAGE_47_7.gbk
- genbank_genomes_SD-4/LP_PHAGE_27_15.gbk
- __MACOSX/genbank_genomes_SD-4/._LP_PHAGE_27_15.gbk
- genbank_genomes_SD-4/GWE1_PHAGE_CIR_39_28.gbk
- __MACOSX/genbank_genomes_SD-4/._GWE1_PHAGE_CIR_39_28.gbk
- genbank_genomes_SD-4/H16-TANZANIA_PHAGE_CU_31_32.gbk
- __MACOSX/genbank_genomes_SD-4/._H16-TANZANIA_PHAGE_CU_31_32.gbk
- genbank_genomes_SD-4/ERM_PHAGE_CIR_49_20.gbk
- __MACOSX/genbank_genomes_SD-4/._ERM_PHAGE_CIR_49_20.gbk
- genbank_genomes_SD-4/RIVER-W_PHAGE_42_0.gbk
- __MACOSX/genbank_genomes_SD-4/._RIVER-W_PHAGE_42_0.gbk
- genbank_genomes_SD-4/SALIVA_PHAGE_CIR_34_48.gbk
- __MACOSX/genbank_genomes_SD-4/._SALIVA_PHAGE_CIR_34_48.gbk
- genbank_genomes_SD-4/SALIVA_PHAGE_45_12.gbk
- __MACOSX/genbank_genomes_SD-4/._SALIVA_PHAGE_45_12.gbk
- genbank_genomes_SD-4/SR-VP_PHAGE_43_18.gbk
- __MACOSX/genbank_genomes_SD-4/._SR-VP_PHAGE_43_18.gbk
- genbank_genomes_SD-4/R2_PHAGE_47_28.gbk
- __MACOSX/genbank_genomes_SD-4/._R2_PHAGE_47_28.gbk
- genbank_genomes_SD-4/GWF1_PHAGE_CIR_37_20.gbk
- __MACOSX/genbank_genomes_SD-4/._GWF1_PHAGE_CIR_37_20.gbk
- genbank_genomes_SD-4/GWF2_PHAGE_CIR_37_22.gbk
- __MACOSX/genbank_genomes_SD-4/._GWF2_PHAGE_CIR_37_22.gbk
- genbank_genomes_SD-4/SR-VP_PHAGE_54_15.gbk
- __MACOSX/genbank_genomes_SD-4/._SR-VP_PHAGE_54_15.gbk
- genbank_genomes_SD-4/ERM_PHAGE_CIR_43_54.gbk
- __MACOSX/genbank_genomes_SD-4/._ERM_PHAGE_CIR_43_54.gbk
- genbank_genomes_SD-4/A4_PHAGE_COMPLETE_CIR-CU-CL_34_1.gbk
- __MACOSX/genbank_genomes_SD-4/._A4_PHAGE_COMPLETE_CIR-CU-CL_34_1.gbk
- genbank_genomes_SD-4/ERM_PHAGE_CIR_34_117.gbk
- __MACOSX/genbank_genomes_SD-4/._ERM_PHAGE_CIR_34_117.gbk
- genbank_genomes_SD-4/BML_PHAGE_CIR_41_12.gbk
- __MACOSX/genbank_genomes_SD-4/._BML_PHAGE_CIR_41_12.gbk
- genbank_genomes_SD-4/ERM_PHAGE_CIR_47_18.gbk
- __MACOSX/genbank_genomes_SD-4/._ERM_PHAGE_CIR_47_18.gbk
- genbank_genomes_SD-4/R2_PHAGE_CIR_50_38.gbk
- __MACOSX/genbank_genomes_SD-4/._R2_PHAGE_CIR_50_38.gbk
- genbank_genomes_SD-4/N5_UNKNOWN_CIR_33_1450.gbk
- __MACOSX/genbank_genomes_SD-4/._N5_UNKNOWN_CIR_33_1450.gbk
- genbank_genomes_SD-4/SALIVA_PHAGE_CIR_35_35.gbk
- __MACOSX/genbank_genomes_SD-4/._SALIVA_PHAGE_CIR_35_35.gbk
- genbank_genomes_SD-4/M05_PHAGE_CIR_47_87.gbk
- __MACOSX/genbank_genomes_SD-4/._M05_PHAGE_CIR_47_87.gbk
- genbank_genomes_SD-4/Icon
- __MACOSX/genbank_genomes_SD-4/._Icon
- genbank_genomes_SD-4/F-21_PHAGE_50_48.gbk
- __MACOSX/genbank_genomes_SD-4/._F-21_PHAGE_50_48.gbk
- genbank_genomes_SD-4/FFC_PHAGE_43_1208.gbk
- __MACOSX/genbank_genomes_SD-4/._FFC_PHAGE_43_1208.gbk
- genbank_genomes_SD-4/S9_PLASMID_CIR_39_1.gbk
- __MACOSX/genbank_genomes_SD-4/._S9_PLASMID_CIR_39_1.gbk
- genbank_genomes_SD-4/SP_PHAGE_CIR_41_28.gbk
- __MACOSX/genbank_genomes_SD-4/._SP_PHAGE_CIR_41_28.gbk
- genbank_genomes_SD-4/BJP_PHAGE_COMPLETE_CIR-CU-CL-ST_29_18.gbk
- __MACOSX/genbank_genomes_SD-4/._BJP_PHAGE_COMPLETE_CIR-CU-CL-ST_29_18.gbk
- genbank_genomes_SD-4/SP_PHAGE_CIR_37_21.gbk
- __MACOSX/genbank_genomes_SD-4/._SP_PHAGE_CIR_37_21.gbk
- genbank_genomes_SD-4/SR-VP_PHAGE_62_16.gbk
- __MACOSX/genbank_genomes_SD-4/._SR-VP_PHAGE_62_16.gbk
- genbank_genomes_SD-4/RIF_PHAGE_CIR_34_124.gbk
- __MACOSX/genbank_genomes_SD-4/._RIF_PHAGE_CIR_34_124.gbk
- genbank_genomes_SD-4/GWE1_PHAGE_CIR_37_418.gbk
- __MACOSX/genbank_genomes_SD-4/._GWE1_PHAGE_CIR_37_418.gbk
- genbank_genomes_SD-4/LP_PHAGE_41_26.gbk
- __MACOSX/genbank_genomes_SD-4/._LP_PHAGE_41_26.gbk
- genbank_genomes_SD-4/LS_PHAGE_46_8.gbk
- __MACOSX/genbank_genomes_SD-4/._LS_PHAGE_46_8.gbk
- genbank_genomes_SD-4/M01_PHAGE_CIR_32_31.gbk
- __MACOSX/genbank_genomes_SD-4/._M01_PHAGE_CIR_32_31.gbk
- genbank_genomes_SD-4/F-05_PHAGE_36_45.gbk
- __MACOSX/genbank_genomes_SD-4/._F-05_PHAGE_36_45.gbk
- genbank_genomes_SD-4/A11_PHAGE_COMPLETE_CIR-CU-CL_29_1.gbk
- __MACOSX/genbank_genomes_SD-4/._A11_PHAGE_COMPLETE_CIR-CU-CL_29_1.gbk
- genbank_genomes_SD-4/ERM_PHAGE_CIR_43_43.gbk
- __MACOSX/genbank_genomes_SD-4/._ERM_PHAGE_CIR_43_43.gbk
- genbank_genomes_SD-4/ERM_PHAGE_38_12.gbk
- __MACOSX/genbank_genomes_SD-4/._ERM_PHAGE_38_12.gbk
- genbank_genomes_SD-4/LP_PHAGE_46_12.gbk
- __MACOSX/genbank_genomes_SD-4/._LP_PHAGE_46_12.gbk
- genbank_genomes_SD-4/F22_PHAGE_CIR_34_47.gbk
- __MACOSX/genbank_genomes_SD-4/._F22_PHAGE_CIR_34_47.gbk
- genbank_genomes_SD-4/F09_PHAGE_CIR_33_145.gbk
- __MACOSX/genbank_genomes_SD-4/._F09_PHAGE_CIR_33_145.gbk
- genbank_genomes_SD-4/GWB1_PHAGE_COMPLETE_CIR-CU-CL_55_23.gbk
- __MACOSX/genbank_genomes_SD-4/._GWB1_PHAGE_COMPLETE_CIR-CU-CL_55_23.gbk
- genbank_genomes_SD-4/M01_PHAGE_31_130.gbk
- __MACOSX/genbank_genomes_SD-4/._M01_PHAGE_31_130.gbk
- genbank_genomes_SD-4/BC_PHAGE_31_62.gbk
- __MACOSX/genbank_genomes_SD-4/._BC_PHAGE_31_62.gbk
- genbank_genomes_SD-4/SALIVA_PHAGE_50_19.gbk
- __MACOSX/genbank_genomes_SD-4/._SALIVA_PHAGE_50_19.gbk
- genbank_genomes_SD-4/M14_PHAGE_31_35.gbk
- __MACOSX/genbank_genomes_SD-4/._M14_PHAGE_31_35.gbk
- genbank_genomes_SD-4/GWD2_PHAGE_CIR_40_276.gbk
- __MACOSX/genbank_genomes_SD-4/._GWD2_PHAGE_CIR_40_276.gbk
- genbank_genomes_SD-4/AOT-USA_PHAGE_CU_74_48.gbk
- __MACOSX/genbank_genomes_SD-4/._AOT-USA_PHAGE_CU_74_48.gbk
- genbank_genomes_SD-4/SR-VP_PHAGE_CIR_63_141.gbk
- __MACOSX/genbank_genomes_SD-4/._SR-VP_PHAGE_CIR_63_141.gbk
- genbank_genomes_SD-4/RIF_PHAGE_CIR_47_33.gbk
- __MACOSX/genbank_genomes_SD-4/._RIF_PHAGE_CIR_47_33.gbk
- genbank_genomes_SD-4/S26_PHAGE_CU_47_66.gbk
- __MACOSX/genbank_genomes_SD-4/._S26_PHAGE_CU_47_66.gbk
- genbank_genomes_SD-4/GWD1_PHAGE_CIR_38_79.gbk
- __MACOSX/genbank_genomes_SD-4/._GWD1_PHAGE_CIR_38_79.gbk
- genbank_genomes_SD-4/RIF_PHAGE_CIR_29_14.gbk
- __MACOSX/genbank_genomes_SD-4/._RIF_PHAGE_CIR_29_14.gbk
- genbank_genomes_SD-4/TARA_PHAGE_44_1.gbk
- __MACOSX/genbank_genomes_SD-4/._TARA_PHAGE_44_1.gbk
- genbank_genomes_SD-4/RIF_PHAGE_34_14.gbk
- __MACOSX/genbank_genomes_SD-4/._RIF_PHAGE_34_14.gbk
- genbank_genomes_SD-4/ALT_PHAGE_CIR_40_9.gbk
- __MACOSX/genbank_genomes_SD-4/._ALT_PHAGE_CIR_40_9.gbk
- genbank_genomes_SD-4/AOT-PERU_PHAGE_COMPLETE_CIR-CU-CL_35_94.gbk
- __MACOSX/genbank_genomes_SD-4/._AOT-PERU_PHAGE_COMPLETE_CIR-CU-CL_35_94.gbk
- genbank_genomes_SD-4/A5_PHAGE_COMPLETE_CIR-CU-CL_32_1.gbk
- __MACOSX/genbank_genomes_SD-4/._A5_PHAGE_COMPLETE_CIR-CU-CL_32_1.gbk
- genbank_genomes_SD-4/M01_PHAGE_CU_48_59.gbk
- __MACOSX/genbank_genomes_SD-4/._M01_PHAGE_CU_48_59.gbk
- genbank_genomes_SD-4/LP_PHAGE_31_15.gbk
- __MACOSX/genbank_genomes_SD-4/._LP_PHAGE_31_15.gbk
- genbank_genomes_SD-4/ERM_PHAGE_CIR_39_151.gbk
- __MACOSX/genbank_genomes_SD-4/._ERM_PHAGE_CIR_39_151.gbk
- genbank_genomes_SD-4/M05_PHAGE_CIR-CU-GA_31_25.gbk
- __MACOSX/genbank_genomes_SD-4/._M05_PHAGE_CIR-CU-GA_31_25.gbk
- genbank_genomes_SD-4/SR-VP_PHAGE_50_14.gbk
- __MACOSX/genbank_genomes_SD-4/._SR-VP_PHAGE_50_14.gbk
- genbank_genomes_SD-4/ALT_PHAGE_40_66.gbk
- __MACOSX/genbank_genomes_SD-4/._ALT_PHAGE_40_66.gbk
- genbank_genomes_SD-4/R2_PHAGE_CIR_48_113.gbk
- __MACOSX/genbank_genomes_SD-4/._R2_PHAGE_CIR_48_113.gbk
- genbank_genomes_SD-4/S17_PHAGE_CIR_29_32.gbk
- __MACOSX/genbank_genomes_SD-4/._S17_PHAGE_CIR_29_32.gbk
- genbank_genomes_SD-4/BM_PHAGE_48_13.gbk
- __MACOSX/genbank_genomes_SD-4/._BM_PHAGE_48_13.gbk
- genbank_genomes_SD-4/F21_PHAGE_CIR_35_63.gbk
- __MACOSX/genbank_genomes_SD-4/._F21_PHAGE_CIR_35_63.gbk
- genbank_genomes_SD-4/RIF_PHAGE_29_7.gbk
- __MACOSX/genbank_genomes_SD-4/._RIF_PHAGE_29_7.gbk
- genbank_genomes_SD-4/GD_PHAGE_CIR_35_878.gbk
- __MACOSX/genbank_genomes_SD-4/._GD_PHAGE_CIR_35_878.gbk
- genbank_genomes_SD-4/M03_PHAGE_31_21.gbk
- __MACOSX/genbank_genomes_SD-4/._M03_PHAGE_31_21.gbk
- genbank_genomes_SD-4/PIG_PHAGE_CU_31_47.gbk
- __MACOSX/genbank_genomes_SD-4/._PIG_PHAGE_CU_31_47.gbk
- genbank_genomes_SD-4/SALIVA_PHAGE_CIR-CU-GA_30_14.gbk
- __MACOSX/genbank_genomes_SD-4/._SALIVA_PHAGE_CIR-CU-GA_30_14.gbk
- genbank_genomes_SD-4/MAD1_PHAGE_COMPLETE_CIR-CU-CL-ST_26_25.gbk
- __MACOSX/genbank_genomes_SD-4/._MAD1_PHAGE_COMPLETE_CIR-CU-CL-ST_26_25.gbk
- genbank_genomes_SD-4/A7_PHAGE_COMPLETE_CIR-CU-CL-ST_29_1.gbk
- __MACOSX/genbank_genomes_SD-4/._A7_PHAGE_COMPLETE_CIR-CU-CL-ST_29_1.gbk
- genbank_genomes_SD-4/GWB1_PHAGE_CIR_38_192.gbk
- __MACOSX/genbank_genomes_SD-4/._GWB1_PHAGE_CIR_38_192.gbk
- genbank_genomes_SD-4/SP_PHAGE_CIR_52_25.gbk
- __MACOSX/genbank_genomes_SD-4/._SP_PHAGE_CIR_52_25.gbk
- genbank_genomes_SD-4/LP_PHAGE_40_9.gbk
- __MACOSX/genbank_genomes_SD-4/._LP_PHAGE_40_9.gbk
- genbank_genomes_SD-4/F-16_PHAGE_38_16.gbk
- __MACOSX/genbank_genomes_SD-4/._F-16_PHAGE_38_16.gbk
- genbank_genomes_SD-4/A12_PHAGE_COMPLETE_CIR-CU-CL_32_1.gbk
- __MACOSX/genbank_genomes_SD-4/._A12_PHAGE_COMPLETE_CIR-CU-CL_32_1.gbk
- genbank_genomes_SD-4/CG_PHAGE_CIR_35_156.gbk
- __MACOSX/genbank_genomes_SD-4/._CG_PHAGE_CIR_35_156.gbk
- genbank_genomes_SD-4/S20_PHAGE_CIR_29_38.gbk
- __MACOSX/genbank_genomes_SD-4/._S20_PHAGE_CIR_29_38.gbk
- genbank_genomes_SD-4/ZODLETONE_PHAGE_CIR_29_75.gbk
- __MACOSX/genbank_genomes_SD-4/._ZODLETONE_PHAGE_CIR_29_75.gbk
- genbank_genomes_SD-4/GWF1_PHAGE_CIR_40_27.gbk
- __MACOSX/genbank_genomes_SD-4/._GWF1_PHAGE_CIR_40_27.gbk
- genbank_genomes_SD-4/M01_PHAGE_56_67.gbk
- __MACOSX/genbank_genomes_SD-4/._M01_PHAGE_56_67.gbk
- genbank_genomes_SD-4/F-03_PHAGE_30_20.gbk
- __MACOSX/genbank_genomes_SD-4/._F-03_PHAGE_30_20.gbk
- genbank_genomes_SD-4/ER_PHAGE_35_11.gbk
- __MACOSX/genbank_genomes_SD-4/._ER_PHAGE_35_11.gbk
- genbank_genomes_SD-4/AOT-PERU_PHAGE_COMPLETE_CIR-CU-CL_183_33.gbk
- __MACOSX/genbank_genomes_SD-4/._AOT-PERU_PHAGE_COMPLETE_CIR-CU-CL_183_33.gbk
- genbank_genomes_SD-4/GD_PHAGE_CIR_48_40.gbk
- __MACOSX/genbank_genomes_SD-4/._GD_PHAGE_CIR_48_40.gbk
[truncated: 426 more entries]
