# Supplementary material for: Clades of huge phages from across Earth’s ecosystems
Source: Nature. 2020 Feb 12;578(7795):425–31. doi: 10.1038/s41586-020-2007-4 (PMC7162821; doi:10.1038/s41586-020-2007-4)
Supplement: Supplementary file 6 — Genbank files for all genome. [file 41586_2020_2007_MOESM6_ESM.zip › genbank_genomes_SD-4/GWF2_PHAGE_CIR_41_11.gbk]

LOCUS       gwf2_scaffold_96_prodigal-single     305866 bp    DNA     linear   BCT NOV-13-2019
DEFINITION  gwf2_scaffold_96_prodigal-single, contig.
ACCESSION   gwf2_scaffold_96_prodigal-single
VERSION     gwf2_scaffold_96_prodigal-single.1  GI:
KEYWORDS    .
SOURCE      GWF2_PHAGE_CIR_41_11
  ORGANISM  GWF2_PHAGE_CIR_41_11
            .
COMMENT     Data sourced from ggkbase. For additional details see
            http://ggkbase.berkeley.edu/organisms/404963
FEATURES             Location/Qualifiers
     source          1..305866
                     /organism="GWF2_PHAGE_CIR_41_11"
                     /mol_type="genomic DNA"
     gene            139..657
                     /locus_tag="gwf2_scaffold_96_prodigal-single_1"
     CDS             139..657
                     /product="hypothetical protein"
                     /codon_start=1
                     /transl_table=11
                     /translation="MRQTIKRCHHCQVTYTCQISGANIPQNNSTTYCPECQQATIDAL
                     AKIPVKRQKVFVDTDEITPEQFNEWYNSSEEQQKDCQFVYDNDGNPVKMLWRVWPESV
                     VLNQEIRKNGFPYLMFVDSTHTRIINGNGDFDGREYQYIYWVNGTKPATMKVAWEQDV
                     VSGKMVDYWRNY*"
     gene            676..1185
                     /locus_tag="gwf2_scaffold_96_prodigal-single_2"
     CDS             676..1185
                     /product="hypothetical protein"
                     /codon_start=1
                     /transl_table=11
                     /translation="MVETADNFNELYESIVSLLTDNNKLNYLPKMTHLIETATTDNMP
                     ERLAECNEIKKEYHCYIASLKIDVNSLMEIIQKIRYNDLDGIDFHTRVKGLLAILHAF
                     ESKIKQFNDVLILTYESQNEILKQLHNINTDIYDFFVDQTKRILCEMSKTINELDGLK
                     NTIADAAKQ*"
     gene            1282..1536
                     /locus_tag="gwf2_scaffold_96_prodigal-single_3"
     CDS             1282..1536
                     /product="hypothetical protein"
                     /codon_start=1
                     /transl_table=11
                     /translation="MIFWIPTKAFGKSESEYEKEISWFASRYTLDEMEAEMRRLKKSL
                     DEQLTNGGCEFDDIRHRSKIRAEIVTLEKAIALKRRNKNK*"
     gene            1605..1817
                     /locus_tag="gwf2_scaffold_96_prodigal-single_4"
     CDS             1605..1817
                     /product="hypothetical protein"
                     /codon_start=1
                     /transl_table=11
                     /translation="MKVGDEVVIHSTDSMLDGLPAKIEGSLSNSHQCSLFVGDIALIR
                     FHERVAEVIGLNRVIVMPAACLKLAK*"
     gene            1893..3224
                     /locus_tag="gwf2_scaffold_96_prodigal-single_5"
     CDS             1893..3224
                     /product="Uncharacterized protein n=1 Tax=Ruminococcus
                     obeum CAG:39 RepID=R7DCG6_9FIRM"
                     /codon_start=1
                     /transl_table=11
                     /translation="MPSLPIAISPSYIDWTYLQCIRELLQNAMDAQRKGYPMMVKHFP
                     RTDTLIVETDGTTLSPSTLVLGETEKRDDDEQAGQFGEGYKLAIIRLLQLGHNVTIKN
                     GEENWTPVIRYAEQFKTRILFMDTHKASARRGERFIKYEVTGITRAMWEQVEANTLFI
                     GEKSFPAIDCSMNGYPVGRILTGSEHTNKLFVKGLFVCQFDNYRFGYDMFNVKLDRDR
                     KLADPWSLKQAICGVLVAATESGKLSAKRIVDLLMSECEESEAFASCYVDSTFNKIVA
                     QEFKERYGEHAVPVTTDAERLELGHFGKFGVMTTRGMKRVFEMAEGSIENMKRSLATQ
                     PKQTYCLSELTDKEHNNLYWAQMMIDLSCVSFSLSNVQIVDFHAENLSGTYSVSSGQV
                     RLARKLLSSRLNLLATYVHEVAHHAGRDGSVDHEREIESIMASIVCQLSPA*"
                     /db_xref="UniRef100_R7DCG6"
                     /db_xref="era:ERE_34510"
                     /db_xref="86699222"
                     /db_xref="R7DCG6_9FIRM"
     gene            3294..3617
                     /locus_tag="gwf2_scaffold_96_prodigal-single_6"
     CDS             3294..3617
                     /product="Uncharacterized protein n=1 Tax=Frankia sp. CN3
                     RepID=G6HKW2_9ACTO"
                     /codon_start=1
                     /transl_table=11
                     /translation="MRMTIGYWREKKDPNSIKDIHARKLPWPEDFITDNWQVGEKEAI
                     LKRLSDYDGEEIYMGYSTCRICGCRNGDTEFYDNRFCWPEGLAHYVSEHNVKLLEFEE
                     MMRET*"
                     /db_xref="UniRef100_G6HKW2"
                     /db_xref="A0A0F6WA90_9DELT"
                     /db_xref="cfi:Celf_3475"
                     /db_xref="G6HKW2_9ACTO"
     gene            3607..3858
                     /locus_tag="gwf2_scaffold_96_prodigal-single_7"
     CDS             3607..3858
                     /product="hypothetical protein"
                     /codon_start=1
                     /transl_table=11
                     /translation="VKRSRRESLRRSAEQELAKLKRKHAEVFADADFLSKVIDSSCWP
                     PVDYDACIGTMYYNGGVYPHDAICRSGTTPQGWQAPARS*"
     gene            3950..4147
                     /locus_tag="gwf2_scaffold_96_prodigal-single_8"
     CDS             3950..4147
                     /product="hypothetical protein"
                     /codon_start=1
                     /transl_table=11
                     /translation="MYWNRDAIETALESLLDAKAKSVAANIDAGACGTKRDFERAREA
                     REELENATNEFWKVLDALRGK*"
     gene            4147..4380
                     /locus_tag="gwf2_scaffold_96_prodigal-single_9"
     CDS             4147..4380
                     /product="hypothetical protein"
                     /codon_start=1
                     /transl_table=11
                     /translation="MHINRETMLFEDISDVEYTEMLQTMDDIVLCGKLPYPLPWLAAE
                     WMKCFDYNETQVLLLLSTAFPQRVLLSLVHSRR*"
     gene            4382..4984
                     /locus_tag="gwf2_scaffold_96_prodigal-single_10"
     CDS             4382..4984
                     /product="Uncharacterized protein n=1 Tax=Plesiocystis
                     pacifica SIR-1 RepID=A6G9C4_9DELT"
                     /codon_start=1
                     /transl_table=11
                     /translation="MKQYPTINRAPLDIPIIAFNKLDGSNIRAEWSRKRGFYKFGTRK
                     QLLDCTFPILGEAPSIIQAKYEQQLSDIFTKERYNSVVCFFEFIGQNSFAGWHDVEPH
                     DCVLFDCSPFKVGLLPPSHYLKLFGHLDIAQPLYSGKANQPFIDMVRNSTLAGMSLEG
                     VVCKGQVKKQTVMFKLKSQAWLDRLKQRCGDDDKLFNELA*"
                     /db_xref="UniRef100_A6G9C4"
                     /db_xref="A0A0F9SKW1_9ZZZZ"
                     /db_xref="A6G9C4_9DELT"
     gene            5063..5308
                     /locus_tag="gwf2_scaffold_96_prodigal-single_11"
     CDS             5063..5308
                     /product="Uncharacterized protein n=1 Tax=Enterobacter
                     phage IME11 RepID=K4MPU6_9CAUD"
                     /codon_start=1
                     /transl_table=11
                     /translation="MLYLYLISQNENNDYDTYDSAVVVASSEDEARKIHPDGENGRWD
                     KGYWTSSPEKVRVYQIGIANSEQKAGDVVCASFNSGG*"
                     /db_xref="UniRef100_K4MPU6"
                     /db_xref="K4MPU6_9CAUD"
                     /db_xref="nsa:Nitsa_1206"
     gene            5308..5529
                     /locus_tag="gwf2_scaffold_96_prodigal-single_12"
     CDS             5308..5529
                     /product="hypothetical protein"
                     /codon_start=1
                     /transl_table=11
                     /translation="MKLYQLMVSGPYQCFGGNGKFYSGKIFRTAEDAEKYLPTFTASV
                     CSNDRFDNIERVTKHVVIELEIDDDSIPV*"
     gene            5510..5734
                     /locus_tag="gwf2_scaffold_96_prodigal-single_13"
     CDS             5510..5734
                     /product="hypothetical protein"
                     /codon_start=1
                     /transl_table=11
                     /translation="MTVFLYKLVSDLPDQYVYVLRDDDHIFLHEGEYEGTAYDAKRWA
                     ESEGFELYVATIELSPTMEELTFKKITNYR*"
     gene            5748..5975
                     /locus_tag="gwf2_scaffold_96_prodigal-single_14"
     CDS             5748..5975
                     /product="hypothetical protein"
                     /codon_start=1
                     /transl_table=11
                     /translation="MKIYVYKLVANDETEYAYVCHKDDHIAFCANNMDNGSYDGRASG
                     CEDWAREMGFELYVAETNINPHDNLPYEKVV*"
     gene            6055..6131
                     /locus_tag="gwf2_scaffold_96_prodigal-single_trna_1"
     tRNA            6055..6131
                     /product="Undet"
     gene            6408..6767
                     /locus_tag="gwf2_scaffold_96_prodigal-single_15"
     CDS             6408..6767
                     /product="hypothetical protein"
                     /codon_start=1
                     /transl_table=11
                     /translation="MKKSMLRRIKIWTHDITDDPTIYLPIVPLNIGDSVVRALSLQQK
                     RREERVFKHGFRMIGNAASYMHNPNVIYVVRGFRNGGVLLEGFCSTVSAKYLRKVTES
                     HVEFRDGSEKSGGKLNN*"
     gene            6779..7087
                     /locus_tag="gwf2_scaffold_96_prodigal-single_16"
     CDS             6779..7087
                     /product="hypothetical protein"
                     /codon_start=1
                     /transl_table=11
                     /translation="MEDSLNGLVNNKKSTLPDVGSRFAIGQRVKLNFYDAGTLDRCYV
                     RTVMFTAGKVRYSIYCYPFKENGESEECGPTTLHNIDSYFVEPSDVDERISVPFDNYS
                     *"
     gene            7112..7603
                     /locus_tag="gwf2_scaffold_96_prodigal-single_17"
     CDS             7112..7603
                     /product="hypothetical protein"
                     /codon_start=1
                     /transl_table=11
                     /translation="MQNTKARLKEIQTQINALREEQYELTKTLANETGADLLKPGGKL
                     QSASWRFHDNIVYGSIELDLVNGFRLTESTIEKIQANDGLTLDEGISLFCYENGIPYI
                     LAEKCSGRDTIGRIKAMFGFIDKYGLIVDLTETLEIMRKTIQSHHNIIEELEATRELL
                     ANR*"
     gene            7671..8156
                     /locus_tag="gwf2_scaffold_96_prodigal-single_18"
     CDS             7671..8156
                     /product="NUDIX hydrolase n=1 Tax=Sphingobacterium sp. 
                     (strain 21) RepID=F4C8E5_SPHS2"
                     /codon_start=1
                     /transl_table=11
                     /translation="MKVTHAGILAYTMANGKIELFLVMPGGPYYEGMSEGEWGVPKGK
                     IDADDTNIFNAAIREFHEETGVKLSRNGEFIELNPMRAWNGKILKCWAYHDVDKKIRF
                     RGSNTFTLMWQGKMQEFEEVRDGRYFALAQAKTMMKHDQLVLVKQLVTELKLQLSDSP
                     F*"
                     /db_xref="UniRef100_F4C8E5"
                     /db_xref="shg:Sph21_3682"
                     /db_xref="107238512"
                     /db_xref="F4C8E5_SPHS2"
     gene            8302..8373
                     /locus_tag="gwf2_scaffold_96_prodigal-single_trna_2"
     tRNA            8302..8373
                     /product="Lys"
     gene            8418..8615
                     /locus_tag="gwf2_scaffold_96_prodigal-single_19"
     CDS             8418..8615
                     /product="hypothetical protein"
                     /codon_start=1
                     /transl_table=11
                     /translation="MEINSKVKIIGHCDFDGFTGYIVGEVGNPSGLSGEQDSVLLVEL
                     DIDSEVNPVVDIPASFVKAVF*"
     gene            8751..9152
                     /locus_tag="gwf2_scaffold_96_prodigal-single_20"
     CDS             8751..9152
                     /product="hypothetical protein"
                     /codon_start=1
                     /transl_table=11
                     /translation="MSRIRDYRFYNANFEQMEISLVRLPYSAILPFKLKDSPFRPLVQ
                     LYASTEGWVFGECYGDEVSSWRDPDGGKLVFLGQYFGPGVEDFYFNNRLSPEMEGWIR
                     NHRKKIEASATKQTAIQLHRKEVVEYRRNNK*"
     gene            9170..9493
                     /locus_tag="gwf2_scaffold_96_prodigal-single_21"
     CDS             9170..9493
                     /product="hypothetical protein"
                     /codon_start=1
                     /transl_table=11
                     /translation="MLNIKLKNPLSAVQRAETIVNCYCRRPQDLDVEVDSLDVFTAIR
                     AMIAEGKISENEVTFSYEDKPVTVNRFGAVQDWPRTLFRESLDIAGKLVRMAKIRRDA
                     EKEKS*"
     gene            9490..9645
                     /locus_tag="gwf2_scaffold_96_prodigal-single_22"
     CDS             9490..9645
                     /product="hypothetical protein"
                     /codon_start=1
                     /transl_table=11
                     /translation="MNDDRWPAIKKALTSDSAKVRAAAKVARNWRLRKRLPRITKLAH
                     ELGLIDD*"
     gene            complement(9891..10355)
                     /locus_tag="gwf2_scaffold_96_prodigal-single_23"
     CDS             complement(9891..10355)
                     /product="hypothetical protein"
                     /codon_start=1
                     /transl_table=11
                     /translation="MRNECKCSCGDDCMFPTVNPSPCAIRPLHILDRLGPDFVWEQTS
                     DGSQLEISGTYRPNKSIRLFFPDTNVFQLLLDEQEVRTPHTDMGLNDACYRDVWSAKT
                     AIDDARKYALLLKLKARYADLANKTDYQLWCEFYGAYDPDTIYDDVMLERMT*"
     gene            complement(10345..12372)
                     /locus_tag="gwf2_scaffold_96_prodigal-single_24"
     CDS             complement(10345..12372)
                     /product="hypothetical protein"
                     /codon_start=1
                     /transl_table=11
                     /translation="MTQENLTKHEEMLREAMALFKSQMISSYYAIWLVMRCYDSYNVS
                     LGHEPGLVDIRLETIQGILGFSRVTAIKSINRLGKMGLVTREKATVNHKPVNVYRLNY
                     RPDYPSLYSKQDFVKSSPIDGAGNGILVKVGEQLYAEQGVSRKCASFDTSSVCSDVND
                     TLSCTQNYSQNHDTKNLLDNGLIIDTTVCQDRTVGEKEQSVTYSDRYMVDANLVEGNL
                     AIKTELPPMAAEFMTGENERPYAADSRLRGNFYPFPFSKDEQLQAVWQCVMENSENYE
                     IKQGILSAEVWSGTKFTESVNHSRNLSWYSYSFRHVKDSINGNFKLFAQYIGYKDMKS
                     FMLDWFPRVTRKTIQLVEGTKVFWKYVKSSTMDLFDNAKQDITRAANNVVNTVVEAVT
                     EKVYGERKLNGFLPKLAGNLDKIDEVLIERSIPVEIIESRKQDNVDSIKYVDNPEELG
                     KVIGGYVNYKLNEFQQKDCLAFPLYDHNGDVRNFTFKIDKHYMSPKNFLRTRHKVPLH
                     YGDPTIAGRKQVIVCEGAMDTIVMQSIARTVFGDSVAVIGAIDAGQMGNSLELLKDCE
                     VVSVVYDMDGKKDKKDPGYIGQRKAKELVRSLRRAGIDAREIDWQYIVDRIQNIGDVH
                     LKDLNDFVVAMNNDWMSYQEICDMIIDGINESFEGEYMERFIFPRSNGYEK*"
     gene            12931..13152
                     /locus_tag="gwf2_scaffold_96_prodigal-single_25"
     CDS             12931..13152
                     /product="hypothetical protein"
                     /codon_start=1
                     /transl_table=11
                     /translation="MFSHQVATVCNASDAEKFVKSVHGKTYMNFQVTVAPFNGMYVVN
                     VTSSYDAPDQEIMDMLVYLMFTELCRLCY*"
     gene            13255..13440
                     /locus_tag="gwf2_scaffold_96_prodigal-single_26"
     CDS             13255..13440
                     /product="hypothetical protein"
                     /codon_start=1
                     /transl_table=11
                     /translation="MSDGSVLERVVTEFSDFEHDYGWKKFSKVKTVDAQKWVQEMLAD
                     GWHVTKKNVRGAERRWL*"
     gene            13437..13835
                     /locus_tag="gwf2_scaffold_96_prodigal-single_27"
     CDS             13437..13835
                     /product="hypothetical protein"
                     /codon_start=1
                     /transl_table=11
                     /translation="MKVYIVEFNEYVGNFDIEFAAYMTGSLDYASMRGHSERDDSILF
                     WNKRFPETVEYDPIFRMEYYGEDQSYFVTKRNSIALLFSDKPSRYYLTLDDDVLTAMM
                     ERLSCFHKRHGVRTASWKNIPVPKIDLDIF*"
     gene            13894..14031
                     /locus_tag="gwf2_scaffold_96_prodigal-single_28"
     CDS             13894..14031
                     /product="hypothetical protein"
                     /codon_start=1
                     /transl_table=11
                     /translation="MSPFSEKMNNQWVEFSESLQSVVSEEIPRSPFASNIFLTYFIHV
                     L*"
     gene            14062..15204
                     /locus_tag="gwf2_scaffold_96_prodigal-single_29"
     CDS             14062..15204
                     /product="hypothetical protein"
                     /codon_start=1
                     /transl_table=11
                     /translation="MLSSQERKLLNQIINNRGYHPQKQGKMTAGHFLRRAIGFKNYLE
                     YGFDGLLEAGFVHNYALNYKVAIEQLGFKALFCWSGIPRRIEIKLSEDDQQKVYEAWK
                     ISENPMVREQAWAILRYRSGMGFHVLAKHCQHIDKTCLMSTLNLAADGQIDRAIECRH
                     GRIPINLASEGIILLNNIINMRPNTAISKRAQFLLEVNGKRTGNYRAIDMAQKISGDG
                     LIGCVFGSELAILLNSLPDDMVESLYRFANHPKHGRRIQIVIGLRDGYKLAQIGKMIS
                     ESRQIVNYLNILDKDMSFDDIVRHINRIFSECKYIEVESIAASLRNMGFGAAVKENNG
                     KYVIIVKISHYPFGVIDMTTRHAVINSDDKAFCCIAKKIGITVSSK*"
     gene            15201..17423
                     /locus_tag="gwf2_scaffold_96_prodigal-single_30"
     CDS             15201..17423
                     /product="Metal dependent phosphohydrolase n=1 Tax=mine
                     drainage metagenome RepID=E6PG15_9ZZZZ"
                     /codon_start=1
                     /transl_table=11
                     /translation="MSKNAHSANKAGIPQTVKDHLQSVASIARDFAYWHKDETYLAGL
                     LHDLGKYGDLFQLRLQGKTEKIDHWSAGGNYAARYGCYAAGMVAYGHHVGLKSFDHIM
                     ELMTRPVDLLSDGRRYSDNDFPKLLKEMKQDGLKPVKPEHPSRVNFDPKTIGSMLDTR
                     MMFSCVTDADFLDTEAHAIGGIDGKHYRKQNILLQPDVAFKLLCDFRDAKPKTASHEM
                     NEIRERLWNCCVADYPVGTYKIGAPTGSGKTLSMLGFALNHARQHNMSRIIMVVPYLS
                     IIEQTAAEYRRIFSEHFGIEYLLEHHSLTDYAKNDRHDNRYVYAQNWDAPIIITTNVQ
                     FFESMFADKSSRCRKLHNIANSVILFDEIQSLPVGLALPTISALDYLSKKYHSTIVFS
                     TATQPNMWRLGNKIENDMTLNCDGMVCWKPIEIVADKKSMFDHLRRVKVEWLDSYDQN
                     KLLTEIEQNKQSAIIFNTKKMAIDFTEKLIARGVNDVYHFSTNICPAHRSIKLAEIRE
                     RLLANLPVRLVATQCIEAGVDVDFPTLYRAMAPLDAIIQSAGRCNRNGKLQQLGRMVV
                     FDTGSSQNLYPDVDYLKSTSFTRLLFRKYDGLDIDDPSIFDEYYDMVIRYCGGFDNNR
                     LEDVMNGIRACDFEVVAEHYRIIDQATISVIVNYDEKLFKNANVLPQPDMKTGKRSWR
                     QWFKTVRPITCQIFQPKPSSPSWDNMTAVHKDIDNWYFWNGQYSEIYGLVVPPELMIG
                     *"
                     /db_xref="UniRef100_E6PG15"
                     /db_xref="E6PG15_9ZZZZ"
                     /db_xref="mah:MEALZ_1346"
     gene            18150..18809
                     /locus_tag="gwf2_scaffold_96_prodigal-single_31"
     CDS             18150..18809
                     /product="hypothetical protein n=1 Tax=Sulfobacillus
                     thermosulfidooxidans RepID=UPI00030C4D58"
                     /codon_start=1
                     /transl_table=11
                     /translation="MSTHKIEVWGDFACFTRPYCRAERFSYPVMTPSAARGVLNAIYF
                     KPEFVWRIHQIDMLEYPRFVSLRKNELDGITINARSKTVQPILVEDCRTQRQLIALKS
                     PRYVISFSAHVWDRGEAGMKLSSVESQMVSRARFGQCYWQPFMGMREFSCFFRYVEPD
                     EIVTPVCYSEHVGMMVYDLWDPTVKGNKYAKHVPQFFDATIKNGTLIVPEHGSEEVKR
                     A*"
                     /db_xref="UniRef100_UPI00030C4D58"
                     /db_xref="mah:MEALZ_1347"
                     /db_xref="89982439"
                     /db_xref="UPI00030C4D58"
     gene            18802..20604
                     /locus_tag="gwf2_scaffold_96_prodigal-single_32"
     CDS             18802..20604
                     /product="Uncharacterized protein n=1 Tax=Methylomicrobium
                     alcaliphilum (strain DSM 19304 / NCIMB 14124 / VKM B-2133
                     / 20Z) RepID=G4SWC2_META2"
                     /codon_start=1
                     /transl_table=11
                     /translation="VLNQLVDYAVKHNLNSNIAFTNKNVRWAIVVSKNKYIGVIQLNP
                     SWIVVPTGNPRAQGDFKCHFLVESLDVVTGYKSSQKSESKRDFFYQLLDMASKSIPEL
                     SCIEHVVEKNNHAIVRFLEDSRAKNTDTVTFIIDEDLMVTDSRVISWWNQQYNVYHKQ
                     STSKMIDCVTGQTINPAMLHGDIKASSFGGNGTGSKLASFNKDVFCSYGLNHNDQGLN
                     SPMSSETATRYASAINDMLHRYKTYSFINRARTSAILSWVDDGSENLLAMSVFTGFDT
                     QDDDSDLEDVVVAPVSEQLEVKKRNILNAIYSGKRPENIFDKSRYCAILLSANAARVI
                     VNRWYSGETITLFDNVVRWFDDQRVISPYRIFEHPYAMSQIVGSIFPIADSEKLSTSI
                     EAELIDCAFNCRRLSSQIATKCIGVIRSSIYKLNAKEQKTKMAARQNYHVCHGLLKMF
                     FNREWEGNPTMLFSETVNVNHPLPAYHCGRLLAVIEHVQNKAVGDVGANVIDKFYPSA
                     SCYPGMVFGQIISNTMNHLSKIAKDSGGLKKWYQQQLQEITIKIGGEFPKTLDTMGQG
                     VFALGYFQQRADLFTKKNVDSNVSDDDSDGNDSN*"
                     /db_xref="UniRef100_G4SWC2"
                     /db_xref="mah:MEALZ_1348"
                     /db_xref="33293826"
                     /db_xref="G4SWC2_META2"
     gene            20621..21616
                     /locus_tag="gwf2_scaffold_96_prodigal-single_33"
     CDS             20621..21616
                     /product="CRISPR-associated protein Csd2 n=1 Tax
                     =Methylomicrobium alcaliphilum (strain DSM 19304 / NCIMB
                     14124 / VKM B-2133 / 20Z) RepID=G4SWC3_META2"
                     /codon_start=1
                     /transl_table=11
                     /translation="MLNNRYDFMFLFDAMLANPNGDPDAGNMPRMDPEDRHGLVSDVM
                     LKRRIRNYVVAKHDCDSPNDIFVQENTNLNKLIARAHRETGCDDKEKKPKRVKGKDED
                     GEDASSSANNVSVARKRDFMCKNYWDIRTFGAVLSTGANAGQVLGPVQLTFGRSVDPV
                     LPMDICISSCAVRIGKSGMSEQEHQDVEDREPHDKLHTLGRKQLIPYGLFVARGFVSA
                     NLANKVGFTEQDLELLWESLINMFDHNRTASKGYMSARKLFVFKHLGRAKPGDNEQSK
                     INSAKLGSCPAQLLLDNNRVVKIKANTSCPREWSDYTVELDKSLIPDGVELIEML*"
                     /db_xref="UniRef100_G4SWC3"
                     /db_xref="mah:MEALZ_1349"
                     /db_xref="89982441"
                     /db_xref="G4SWC3_META2"
     gene            22268..22687
                     /locus_tag="gwf2_scaffold_96_prodigal-single_34"
     CDS             22268..22687
                     /product="Uncharacterized protein {ECO:0000313|EMBL
                     :KKL56136.1};  TaxID=412755 species="unclassified
                     sequences; metagenomes; ecological metagenomes.;"
                     source="marine sediment metagenome.;""
                     /codon_start=1
                     /transl_table=11
                     /translation="MEKHFVTFLSPGTFMSEQTTQEIGGTRSWMDEESLYVEEAILRS
                     KRIKERHGAVPYGFYFSTRERGDDELDSKEVSKSHMYFLGGKVMTRQEIEKQNDLNNE
                     ILLDNMRMNGIDRVVVNTNSWRCTLAMNKNDVVLNVK*"
                     /db_xref="A0A0F9DQR3_9ZZZZ"
     gene            22700..23143
                     /locus_tag="gwf2_scaffold_96_prodigal-single_35"
     CDS             22700..23143
                     /product="hypothetical protein"
                     /codon_start=1
                     /transl_table=11
                     /translation="METIENLHEAIEACENLKRFRKQYSELVYFDYAKNVLASMQSWI
                     VNTELGNQIEAFMALQTAYMNEDRMNYCRTLVSKDWYQFCVMAEIPGYYKLTMSIEQL
                     STGFRILVNSVLLHDKIENVRNQLQGVINTLIAMDKTGVDVSEER*"
     gene            23159..23422
                     /locus_tag="gwf2_scaffold_96_prodigal-single_36"
     CDS             23159..23422
                     /product="hypothetical protein"
                     /codon_start=1
                     /transl_table=11
                     /translation="MADKSMKQDREVKKVAEVKVKETPVAAVKTKPEKSSAASGGAST
                     ALKTCTCSHSFQNERYGNGRRIMNSMKDRKGYRCTVCAKVSST*"
     gene            23607..23912
                     /locus_tag="gwf2_scaffold_96_prodigal-single_37"
     CDS             23607..23912
                     /product="Uncharacterized protein n=1 Tax=Microscilla
                     marina ATCC 23134 RepID=A1ZMP4_9BACT"
                     /codon_start=1
                     /transl_table=11
                     /translation="MNKHEIRKTFREPVFRRDNNCCVFCDTREGLDAHHITDRHEMPN
                     GGYVVENSITLCHVHHLAAERFHVSSGKEWEPGMHPDDMYRKIKSSYQAALSASKSI*"
                     /db_xref="UniRef100_A1ZMP4"
                     /db_xref="A1ZMP4_9BACT"
     gene            23960..24070
                     /locus_tag="gwf2_scaffold_96_prodigal-single_38"
     CDS             23960..24070
                     /product="hypothetical protein"
                     /codon_start=1
                     /transl_table=11
                     /translation="MELFIEIRAAEGGDDAVDLVTIQTGLYGQTCKRYGL*"
     gene            24105..24653
                     /locus_tag="gwf2_scaffold_96_prodigal-single_39"
     CDS             24105..24653
                     /product="Peptide chain release factor 1 id=3144620 bin
                     =GWB1_Spirochaetes_59_5 species=Synechococcus sp.
                     genus=Synechococcus taxon_order=Chroococcales
                     taxon_class=unknown phylum=Cyanobacteria
                     tax=GWB1_Spirochaetes_59_5 organism_group=Spirochaetes"
                     /codon_start=1
                     /transl_table=11
                     /translation="LLKVSGKNATKIFENESGGHRIQRIPPTEHRGRVHTSTITVNVL
                     QEHNTTFQLDEQDIEFKTCRSSGPGGQNVNKTETAVQAKHKPTGLMVRVENERSQLAN
                     KKIAIELLRTKLSEQYNAKQHSDKNKQRKQNVGSGERGDKIRTVRYQDNMVIDHRLGK
                     KISLGKYLRGYLFCDIVDIVTT*"
                     /db_xref="GWB1_scaffold_1776_22"
                     /db_xref="syw:SYNW2096"
                     /db_xref="86109219"
     gene            24684..25220
                     /locus_tag="gwf2_scaffold_96_prodigal-single_40"
     CDS             24684..25220
                     /product="hypothetical protein"
                     /codon_start=1
                     /transl_table=11
                     /translation="MRVCSVAEFFEIYYQVGHWANSCFCVDEKTSEDMLRVSIIDQCY
                     EGPICEYFFKMNPGETMHDYKMEKELDVELIDNTILAVRGLYGDSVTYTDILLPVEPP
                     KSILYACCDNPSLSFFQHIMHACMACKNCGFQVNLSNNIDDWHHHSESFRACNKRILE
                     HSYSSCPNVSYDDETIPF*"
     gene            25262..25444
                     /locus_tag="gwf2_scaffold_96_prodigal-single_41"
     CDS             25262..25444
                     /product="hypothetical protein"
                     /codon_start=1
                     /transl_table=11
                     /translation="MTEDERDLVCDKINSEGFGYCFTAYSSFQDIDDPEFHRLRENYT
                     NAAEELANFLGVSCID*"
     gene            25456..25623
                     /locus_tag="gwf2_scaffold_96_prodigal-single_42"
     CDS             25456..25623
                     /product="hypothetical protein"
                     /codon_start=1
                     /transl_table=11
                     /translation="VNQDLLYEIDCKKLPEAFKVCRGTGNIIITLTADEWRLLRQIMD
                     DKICKTSNVRN*"
     gene            25596..25967
                     /locus_tag="gwf2_scaffold_96_prodigal-single_43"
     CDS             25596..25967
                     /product="hypothetical protein"
                     /codon_start=1
                     /transl_table=11
                     /translation="MQDIERKKLIKLRKRMETSQTQYNEYRHAIMEKCQHNTAIESHG
                     KDGYFGYNLPRRLCCECGMLEESWNWPGHVRYSNFMARAQYQDKCVDTLINAKDVTVC
                     AYDDFFTEENKVYKELGLIDV*"
     gene            25960..26376
                     /locus_tag="gwf2_scaffold_96_prodigal-single_44"
     CDS             25960..26376
                     /product="hypothetical protein"
                     /codon_start=1
                     /transl_table=11
                     /translation="MCDLCIVENTTICYGEPIPNYKLVKATANSCLLKAGQYGLVSKY
                     TVVLCWDIEPAIDPTDGLSEDEVNNFLSADNGWALEHVFLSRAQQFEKSLMLSPCIGY
                     ELFAACIAAGYVATDGDLCYWLFNRISRLIVKDGCI*"
     gene            26608..26680
                     /locus_tag="gwf2_scaffold_96_prodigal-single_trna_3"
     tRNA            26608..26680
                     /product="Ile"
     gene            26711..27187
                     /locus_tag="gwf2_scaffold_96_prodigal-single_45"
     CDS             26711..27187
                     /product="hypothetical protein"
                     /codon_start=1
                     /transl_table=11
                     /translation="MLKSTLDDVVSLLKTKMRNESSVRHFMNRIEWMIAHDIVGRAYN
                     THNNYGASDCANPPAVIARNIEALFVEHKYVFDMARERNIDFGFILGCIVGAARDRGE
                     GERKYVVRYGVGNENSKLMPKPLFMLTRHEAEWAANDWIGFSDSVGGWADVLEWKE*"
     gene            27200..27649
                     /locus_tag="gwf2_scaffold_96_prodigal-single_46"
     CDS             27200..27649
                     /product="Putative uncharacterized protein n=1 Tax
                     =Bacillus phage SP10 RepID=F8WQ62_9CAUD"
                     /codon_start=1
                     /transl_table=11
                     /translation="MKTRVISGFPGVGKTHAFNHLYHKNDCVWIADSDSSLFSWSSPG
                     VWHPDFPNNYMDHIKDLIGMVDVIFVSSHKVIRDAMVAAGIDFELAYPDRSLKQEYLE
                     RYRARGSAESFIQLIDNNWDNFLSELENQEGCRHIVMSANKYLVDYV*"
                     /db_xref="UniRef100_F8WQ62"
                     /db_xref="F8WQ62_9CAUD"
                     /db_xref="faa:HMPREF0389_00427"
     gene            27671..27745
                     /locus_tag="gwf2_scaffold_96_prodigal-single_trna_4"
     tRNA            27671..27745
                     /product="Pseudo"
     gene            27899..28645
                     /locus_tag="gwf2_scaffold_96_prodigal-single_47"
     CDS             27899..28645
                     /product="Phosphoesterase, dhha1 n=1 Tax=Microscilla
                     marina ATCC 23134 RepID=A2A059_9BACT"
                     /codon_start=1
                     /transl_table=11
                     /translation="MNPLDLPGYVPRTLDIVVLYHGGCPDGFGAAFAAWMFYRNTEHR
                     VQYIPVRHYEPIPETAYMADIVYILDFCYSRPKLDHLASIERSVVVLDHHASNERTLF
                     GFEEHTFDMEHSGSVIAWRYFHRDALLPRLFRHIQDQDLWQWKLTDSKYIMAYVNYMP
                     HDFEQWLDIMESIEANSNDIRELGTAILMAENSMVETMAKNHAIGNLPGTDISLPIVN
                     AAILGNRVAHRLIDTTDSPIAATYFVRADG*"
                     /db_xref="UniRef100_A2A059"
                     /db_xref="A2A059_9BACT"
                     /db_xref="nde:NIDE3961"
     gene            28752..29186
                     /locus_tag="gwf2_scaffold_96_prodigal-single_48"
     CDS             28752..29186
                     /product="hypothetical protein"
                     /codon_start=1
                     /transl_table=11
                     /translation="MWKEELVNRYPFLCQRYKGDMRETCMAWGFDINDGWKELLGLLL
                     EELEQHNKKVNIDKRVVLEQVKQKLGYLTVYIDSVYSDEYVTDHCKAAREIVEQYMVK
                     SATVCEFCGKPGERISGRWIFTLCKECAIDRQNKREQKLDEV*"
     gene            29190..29783
                     /locus_tag="gwf2_scaffold_96_prodigal-single_49"
     CDS             29190..29783
                     /product="Uncharacterized protein n=1 Tax=Ilyobacter
                     polytropus (strain DSM 2926 / CuHBu1) RepID=E3HC75_ILYPC"
                     /codon_start=1
                     /transl_table=11
                     /translation="MKTGYSKVVCIVDRSGSMNSVRTDSIGGFNAFLEAQKKVVGEAD
                     LTLVLFDHEYLVVYDSVPLKDVPPLNSENYVPRGSTALLDAIGKAVTSTGAELSAMDE
                     AERPESVIVAILTDGYENASTEYTRERISEMTKHQQEKYGWEFRYLGANQDAIKVGGS
                     FGFKAKDCVTYASTGIGTREAYLSMSDSVTRCRTKSA*"
                     /db_xref="UniRef100_E3HC75"
                     /db_xref="A0A0F9GSX8_9ZZZZ"
                     /db_xref="ipo:Ilyop_2155"
                     /db_xref="E3HC75_ILYPC"
     gene            29898..29981
                     /locus_tag="gwf2_scaffold_96_prodigal-single_trna_5"
     tRNA            29898..29981
                     /product="Tyr"
     gene            30061..30143
                     /locus_tag="gwf2_scaffold_96_prodigal-single_trna_6"
     tRNA            30061..30143
                     /product="Ser"
     gene            30155..30226
                     /locus_tag="gwf2_scaffold_96_prodigal-single_trna_7"
     tRNA            30155..30226
                     /product="Asn"
     gene            30232..30304
                     /locus_tag="gwf2_scaffold_96_prodigal-single_trna_8"
     tRNA            30232..30304
                     /product="Pseudo"
     gene            30404..30892
                     /locus_tag="gwf2_scaffold_96_prodigal-single_50"
     CDS             30404..30892
                     /product="hypothetical protein"
                     /codon_start=1
                     /transl_table=11
                     /translation="MYKSMKHNVDDLSVDFDKALADKKVAYHRLSESRQHMVDWLENM
                     ERGECTESHPRFIETRNKFLCAQAEYGRAKRRYLHIKNQIKNCLFSIWCDEQIRLRNQ
                     QENMNLQYEKELVSRYLNSYKNEKSETKQELHCRRKRLFEVAKEMTKNTCCSDQFGLR
                     WK*"
     gene            30883..31197
                     /locus_tag="gwf2_scaffold_96_prodigal-single_51"
     CDS             30883..31197
                     /product="hypothetical protein"
                     /codon_start=1
                     /transl_table=11
                     /translation="MEVETIETTAVETTQYDESEHDELNNNRYMFNHYRVSDISSIIE
                     RRVPVWAKNLDKDERDNLIHHSHMEPTKIFSLTTEYHGFPINSMVISDDFHATIFCPL
                     SQ*"
     gene            31296..32342
                     /locus_tag="gwf2_scaffold_96_prodigal-single_52"
     CDS             31296..32342
                     /product="hydrolase n=1 Tax=Leptospira interrogans RepID
                     =UPI00035E45F0"
                     /codon_start=1
                     /transl_table=11
                     /translation="MKRLMVMLAFCLFISANVLARDTRTTTGHLYEFEPNTFTELVSD
                     VRGDYLVTASCITNGSYREGRKNILLVHGLCHDGDGWEMTAGLLADTFNDSVFRVCAV
                     DMPGHGSSGWPERALLGNIGIDDYVRSIQVMTGAIVAYDELDDGELVLVGHSLGGMVI
                     QATQQKLFEQNSSLYYEYGIDDVVLIAPTLPEDVLWTTVYSVDVFSTLLKGLTFSSQG
                     CLGESTKYEDWLELFFIDSTTGNLYTTLPSQQTVQYINSSEPCTAVMQMLGIDTNPGR
                     PEISAGIFAPTNLKIVSFSRDQYVSTSELTALYSHLVGDNTGGIVTIDAPHDGIYTVP
                     VVNPDALVSVFSSL*"
                     /db_xref="UniRef100_UPI00035E45F0"
                     /db_xref="lic:LIC20202"
                     /db_xref="Q75G19_LEPIC"
                     /db_xref="UPI00035E45F0"
     gene            32462..33370
                     /locus_tag="gwf2_scaffold_96_prodigal-single_53"
     CDS             32462..33370
                     /product="hypothetical protein"
                     /codon_start=1
                     /transl_table=11
                     /translation="MKTTFANDVYRMINAELFSDENIELFGVENGIDSRDNLFRWRGM
                     EAFSKFLYRYATKHHRPSKYGHPYHRIDRLILKAYSAMMTGNSQEKREYLIAYDNEGE
                     QLEKLVNARNIKNSTIQALLSIQSGVDRALTIANFGHLVEVIALNSSDNNIRSDASFW
                     RQECLAYWQAQDHIMVQEFTEFMDKVYGRGLGKLFKHTNGGMSGQFGFVTLLASCSAG
                     RIMITFQAGNPDIEFTDTGWYHSDDYEQVSFVVAEENPSSYGIQSCYQDYIRSAEMIR
                     EVIRYWPRYRKQQELVFKQSDILSFA*"
     gene            33404..33703
                     /locus_tag="gwf2_scaffold_96_prodigal-single_54"
     CDS             33404..33703
                     /product="hypothetical protein"
                     /codon_start=1
                     /transl_table=11
                     /translation="MTKEEATLTAQEIMDGLDGFGFSSHVYERDHDDWNYHVKSDSSI
                     SIRKRVFRGGNYYACHPEMESFYVGKTPVESIDNLLSAMQTLVDIYQSILSYNAR*"
     gene            33711..36038
                     /locus_tag="gwf2_scaffold_96_prodigal-single_55"
     CDS             33711..36038
                     /product="Tax=RIFCSPLOWO2_02_FULL_RIF_OD1_09_54_12_curated"
                     /codon_start=1
                     /transl_table=11
                     /translation="MKIFVKITDHRWLTNKKYDTTYCCSHVLSTLCPKSNWNNTDWLD
                     GKLIERCNVDFNGVQLIAYRHGDNIVIVQPCSDGSDDVTTWERHHPGIKIYEDVEQFV
                     TITQTSEPFTISEWQSVYEYSGGRSDIWGRYGRYVEKDVFDTYTDPLADPFAEDNTAK
                     AFYVPVAVTTGETTVQLITRLQNATTGYHLVREECSGTSIVMSTEFLGMPIAKKFTDI
                     TVERKHETRYTFQFKTVHRILNALTDAVDREYVWSVFLNSFKTISIDRLPQESVKALE
                     NKRDIRASLERLKTEMPTVYGFFCWLHSEVNRQGTSNNKLLAVFLKQYGNDYDSLSDT
                     LSSFMSTVHMLDCADYDDDKSPPVTRNICLALPGADEQERIRKAKNEWYLHNTLAKQC
                     EGLGVEKEKYPKLWDAITSSNIPIGIFHSPGKPDHAINVEFGLWERALNRQGWAEVIF
                     EITKDAARRSTYDRKITPFLAFLFHIERYLDRNAGDHDSCTGWTAMPRYVESAWDFEM
                     TEDVNENGTVKKRSAFTPIVDNEQRIVTVPYCAVSMSGARTTYCYSEDYVVFEEGLID
                     EDGHGVVEQDVVSKLNGRDDYGLMYFTLTGTSRNRGYPTFLIIFERRERDNTHVHFHR
                     VHPSRQRGINGTYTPTTRLIEECYRYMAGNVRVNEITAQQGDLIFIKQQQIGDAVKEP
                     RPVNGFENHMFDCVVQLHESNAKSVKNRLGYIVVNEPSFYVNTVYGSDRYEDGFLAVK
                     HPEHKCITLSNGIYEIRRCKSWEANPVSVWSYIID*"
                     /db_xref="88730520"
     gene            complement(36035..36385)
                     /locus_tag="gwf2_scaffold_96_prodigal-single_56"
     CDS             complement(36035..36385)
                     /product="hypothetical protein"
                     /codon_start=1
                     /transl_table=11
                     /translation="MKAQIHGSSLKGATFIDGTPFNIATFVCGYMHYGGETVTLAVPG
                     FRGNIVLRGIANSDVFTVVGERMARKFLVWLLTMADSPKGLQSISTYASANDSSTDLE
                     AAVDMYIEINRDND*"
     gene            36475..36891
                     /locus_tag="gwf2_scaffold_96_prodigal-single_57"
     CDS             36475..36891
                     /product="hypothetical protein"
                     /codon_start=1
                     /transl_table=11
                     /translation="MWSKKVFLIVESAINSTSITDFPMAGQNEEISFQNSKFKVFDAK
                     YVKDLKDNWPEIWKLGGNILGNKQFNRLYPIVGRKPNTQIEYKAIKLREAWSARHFRN
                     HRISGVVALMKWLTVGSIGEAAMKDIVEKQKKKLTQ*"
     gene            37149..37610
                     /locus_tag="gwf2_scaffold_96_prodigal-single_58"
     CDS             37149..37610
                     /product="Macro domain protein n=1 Tax=Kingella oralis
                     ATCC 51147 RepID=C4GIU8_9NEIS"
                     /codon_start=1
                     /transl_table=11
                     /translation="MDTITGDLISMALDGQFDVIVHGCNCFNTMGKGIARQIKKEFPE
                     AYAEDCTTKCGDAAKLGTITSVMTTRNGHQIIVVNAYTQYDYRGYGVHANYDAITLCF
                     KEIKRQFAEKRIGYPKIGAGLACGDWQLIAPIIDEELLGENHTLVIWDKEP*"
                     /db_xref="UniRef100_C4GIU8"
                     /db_xref="C4GIU8_9NEIS"
                     /db_xref="cmp:Cha6605_4735"
     gene            37610..37921
                     /locus_tag="gwf2_scaffold_96_prodigal-single_59"
     CDS             37610..37921
                     /product="hypothetical protein"
                     /codon_start=1
                     /transl_table=11
                     /translation="MGKKKLLSANAVSDFRPGIDSMVRRGRKCYIVDRDGLYKEHEVV
                     SDCLTLEIQEKFDKLSNKQAAVMFEVVLKTPYLSREGRMERVLYMIERFPSLIKFDVE
                     E*"
     gene            37924..38529
                     /locus_tag="gwf2_scaffold_96_prodigal-single_60"
     CDS             37924..38529
                     /product="hypothetical protein"
                     /codon_start=1
                     /transl_table=11
                     /translation="MYSLAVKDMFEYGYYADPPSKKYMFCIEDVNGPVCEFDTLYDSD
                     DERYYEIHDHLTHMVDIMNNTASRKHIIVYGEHDKGFFVKLTLRDIVSLGLPLLQCMS
                     AEYGSVRCFVAEYGYEYLLTYQRKYYLLTVKEVLNLCSPSDVIALFGYALKPDVFSDE
                     TLIAIRDFNRKTQQFLLGHDNDMVWNTVRDMLKMIDSPKKL*"
     gene            39179..39252
                     /locus_tag="gwf2_scaffold_96_prodigal-single_trna_9"
     tRNA            39179..39252
                     /product="Phe"
     gene            39258..39333
                     /locus_tag="gwf2_scaffold_96_prodigal-single_trna_10"
     tRNA            39258..39333
                     /product="Trp"
     gene            39412..39945
                     /locus_tag="gwf2_scaffold_96_prodigal-single_61"
     CDS             39412..39945
                     /product="hypothetical protein"
                     /codon_start=1
                     /transl_table=11
                     /translation="VESYKQVIESYQKYRESLRQVSLAEQDLENVKKRYMPSVRMYYN
                     NIGCFMAKLKEKLDYDTFEKLCKRLKFDFYSELRDYHVFEDRITIIGSHYLGEGQYAY
                     HRLGGHPVTLLDDTMAAVEQFKQRANEALEKIEQGKIARAEQEAAETEKRELRILNEL
                     KAKYEKLTDQGGDKNVI*"
     gene            39935..40420
                     /locus_tag="gwf2_scaffold_96_prodigal-single_62"
     CDS             39935..40420
                     /product="Uncharacterized protein n=1 Tax=Paenibacillus
                     polymyxa (strain SC2) RepID=E3EL96_PAEPS"
                     /codon_start=1
                     /transl_table=11
                     /translation="MSYKFKLPIGDWSFDGHSKCDWFIIGSNKPVEDVREAYFRFVQH
                     TGTGFDNTVKDAPYTSYDGDPLLTVKWMKKIGLENHPFIEDVDASNVSVIDDTVIDDT
                     VIDDIGPDEFAQLFVDALNKFDSSLGLSIEWNDTDMFPFYGYDDQKRHIGHIGYGLLS
                     S*"
                     /db_xref="UniRef100_E3EL96"
                     /db_xref="A0A0F9LBM3_9ZZZZ"
                     /db_xref="ppm:PPSC2_p0539"
                     /db_xref="E3EL96_PAEPS"
     gene            40436..40660
                     /locus_tag="gwf2_scaffold_96_prodigal-single_63"
     CDS             40436..40660
                     /product="hypothetical protein"
                     /codon_start=1
                     /transl_table=11
                     /translation="MNSLEVSIDYDEHKISATLHETGTVTIFMDNIWSGTGTWDDETA
                     QIVDCSAQFFDEQDKNDEIYDMLDMEIACD*"
     gene            40669..41079
                     /locus_tag="gwf2_scaffold_96_prodigal-single_64"
     CDS             40669..41079
                     /product="hypothetical protein"
                     /codon_start=1
                     /transl_table=11
                     /translation="MDKFILLLLAATITLSSCNQEWLPNPPTGELYSANIYNICENNG
                     NDEYWCNYRQWYLDNLYDFPPCDSDNLSNWEDSFSENLTPYIVTCSVMADDDSFDVNN
                     VFVVACVYGVNFNDGINEGVCYPCLFPYSLNEEL*"
     gene            41076..41441
                     /locus_tag="gwf2_scaffold_96_prodigal-single_65"
     CDS             41076..41441
                     /product="Uncharacterized protein n=1 Tax=Plesiocystis
                     pacifica SIR-1 RepID=A6GBU6_9DELT"
                     /codon_start=1
                     /transl_table=11
                     /translation="MRYFISGHGDLTQQEFNEHYVHVLREACRDNASTFVIGDFRGAD
                     VMAQLFLARTIHPCRITVYHMSLFPRFCVDGAATIGGFRSDNERDKAMTHASDRDIAW
                     VRPGREKSGTAKNLKRRKG*"
                     /db_xref="UniRef100_A6GBU6"
                     /db_xref="A0A0F7BT43_MYXFU"
                     /db_xref="hch:HCH_02576"
                     /db_xref="A6GBU6_9DELT"
     gene            41441..41680
                     /locus_tag="gwf2_scaffold_96_prodigal-single_66"
     CDS             41441..41680
                     /product="hypothetical protein"
                     /codon_start=1
                     /transl_table=11
                     /translation="MSKQTYTQCVLVKTIDGRQHIKTAFIPSQFARTDKILAIDIDDK
                     RIEGWIVKEVGQTVSVEEITIRQRLFTSQRQASDI*"
     gene            41786..42217
                     /locus_tag="gwf2_scaffold_96_prodigal-single_67"
     CDS             41786..42217
                     /product="hypothetical protein"
                     /codon_start=1
                     /transl_table=11
                     /translation="MEYEFAVRKHPRSTSESFLRLNGEELYNMLRWYEASSWPTMYLV
                     DDGLYRELNKEQLQGLVDVYANYMLLRNKLFQKARDVKRRVNGNGVVSRLHDARQEEQ
                     ALIPRNNEFLIELRNKIDVLIRHIETAHNKGNHGASRTFTD*"
     gene            42189..42416
                     /locus_tag="gwf2_scaffold_96_prodigal-single_68"
     CDS             42189..42416
                     /product="hypothetical protein"
                     /codon_start=1
                     /transl_table=11
                     /translation="MGRVERLQTNLDALRVQESVSIQNSFMMENYIKSEDSATSRYDR
                     RMAEIEYTLKTKLNELDSRKHELVTAILEMS*"
     gene            42413..42763
                     /locus_tag="gwf2_scaffold_96_prodigal-single_69"
     CDS             42413..42763
                     /product="hypothetical protein"
                     /codon_start=1
                     /transl_table=11
                     /translation="MTYSEFIDELAKLSIPGSNGNQVSIEWCMGGTYGNCWNDNKEYI
                     EPEPEPEFESLDRILEHFCPDLKFMAYKRIVNTVVNRGSRVSNGYYSSTTTTGYKYFY
                     LYDLYETLQRDNLI*"
     gene            42772..43125
                     /locus_tag="gwf2_scaffold_96_prodigal-single_70"
     CDS             42772..43125
                     /product="hypothetical protein"
                     /codon_start=1
                     /transl_table=11
                     /translation="MNMTLDEFDKLTQDIVGYHNYREGYVYVTWDVGGERSNGYDEVF
                     CIEPEDEPEFADMDMVLERVAPAITCLQYRSVRREVVERGQVYSSDYYSSRNEAYKRF
                     KVSELYDALKRRNII*"
     gene            43097..43603
                     /locus_tag="gwf2_scaffold_96_prodigal-single_71"
     CDS             43097..43603
                     /product="hypothetical protein"
                     /codon_start=1
                     /transl_table=11
                     /translation="MHSSVETLSDRTLTLSNNDIQLVSVPVICVVGLPGSGKTYLTNL
                     LSRSMHSIVVDDCSRATLDHNGMQLVRDAIKCAREMIDAGQPCQVIITDPFFCMDVVR
                     QTVSKKLKGMDSVTIWWIYFENNPVKCRNNISLREKLGDNRNVLSSLEFFNKKYCPPS
                     MTTEIWQG*"
     gene            43610..44263
                     /locus_tag="gwf2_scaffold_96_prodigal-single_72"
     CDS             43610..44263
                     /product="Gp109 n=1 Tax=Bacillus phage G RepID
                     =G3MBH1_9CAUD"
                     /codon_start=1
                     /transl_table=11
                     /translation="MELSFQASIVAILMDNMNIQNSDILCIYPYGSRVYGTADETSDH
                     DFIVVVTDNSTKEPKVQFRDQSLDRAVDFTLYSASMFQKLLDIHEISAIECISLPHDR
                     LIISRQNFDFKLDLKQLRDSVSARASNSWVKTKKKLTVLADYNPYIGKKSLFHSLRIL
                     MFGKQIAMFGKVVDFAVANHYWYEIVDANTDVWEYYKAKYQQAYNDMATQFRAVAPK*"
                     /db_xref="UniRef100_G3MBH1"
                     /db_xref="A0A0F9DIA4_9ZZZZ"
                     /db_xref="scu:SCE1572_40585"
                     /db_xref="G3MBH1_9CAUD"
     gene            44271..45572
                     /locus_tag="gwf2_scaffold_96_prodigal-single_73"
     CDS             44271..45572
                     /product="Microtubule-severing ATPase (EC:3.6.4.3)"
                     /codon_start=1
                     /transl_table=11
                     /translation="MNSKYYTKIAFTDMRIDEEHDEQHVPVSNKLNIKTEFSGFIGDI
                     SRSVVPTLRNVGEKLKLFKGLSDTWKGVNFSNPLSVGIAACSSMSDVLCTLNPSMPTN
                     EIDLEGYESWAMETFKATGYEQFSTSAAIDYLLMNSDKDKQTIKTGGTAKMAGYHVQY
                     IRDIADSIKIVDFGTDDKSPEYRRVYVKDGHKLHEMGDAFDIWKDTNCYCLDGDGISS
                     MKYDDVYVDGATYDRTKLLIDSGIVSSLLIVGPSGVGKTSMAHKLAFELYGPNYKMLY
                     FGNNYLVTENGGIRKQSALRAVEIFNPDVVILDDIQQSLAYNNSVFLSMIAELRKAKP
                     LLVATYMVDQKRESLYIPGMRPGRFDDIIELDYPDTDTRLRIAKIYARDSLSDVDLQL
                     IADKTENFTGAYIKAITERLGVIGIQFIEQEIINLKKTLPR*"
                     /db_xref="tae:TepiRe1_1400"
                     /db_xref="3.6.4.3"
     gene            45775..45960
                     /locus_tag="gwf2_scaffold_96_prodigal-single_74"
     CDS             45775..45960
                     /product="hypothetical protein"
                     /codon_start=1
                     /transl_table=11
                     /translation="MFPKLSLWIVIWTFFFSGFWLIFELFFRQQNHAGDTNIIYFVIA
                     GFVAGIAASHFTGGYEE*"
     gene            45957..47105
                     /locus_tag="gwf2_scaffold_96_prodigal-single_75"
     CDS             45957..47105
                     /product="Tax=RIFCSPLOWO2_01_FULL_WWE3_42_11_curated"
                     /codon_start=1
                     /transl_table=11
                     /translation="MNPHYIGVTGFTSRQQIDEVVACLPREMKIGNRKQCLMAGILVS
                     SKTLAGKQNSYPNKYPAVENISSILSDDERVMNFLHFSCDDKKFLSPQIDQLMDIVNS
                     TTRTQLQVHGIQLNVKWPHVADLCYIKRRHQVLITLQVGARALSECGCDVLAVREKIE
                     EYLMSAEQLNTKRPFDYILLDLSAGQGKELNVSMMKRYIDELLKIQQISNGEILLGVA
                     GGLSHDNLDILEPLTERYPALVIDAEGKLRGDSSTTDEQFVFNATNYVKNAIVALDPT
                     KPKCQVCGQRKSIGVCSSRLGAFSVAYCRVCILNDAEPEWAFSATYSTVGDNVAEWVK
                     EIKTYVVGQYLTWTEWLECYGENARNAKQEFDELCEQHDRYMEENKDE*"
                     /db_xref="88458125"
     gene            47098..47556
                     /locus_tag="gwf2_scaffold_96_prodigal-single_76"
     CDS             47098..47556
                     /product="hypothetical protein"
                     /codon_start=1
                     /transl_table=11
                     /translation="MNSEEEYVMSIFLSSPVIFSETLRQKRNEMLGHVTRLMPNELPI
                     EILNRIINSIIWDRDETEYGDWVFNYSTNEAFYIVTNGDSYSTVMDPERCPLIGFVLT
                     LAAMPSDSIVNQIIAAVNDYGRENDCYGEVKKVAIVKQYIATENVKEINY*"
     gene            47588..48001
                     /locus_tag="gwf2_scaffold_96_prodigal-single_77"
     CDS             47588..48001
                     /product="hypothetical protein"
                     /codon_start=1
                     /transl_table=11
                     /translation="MDDSKYFMCIVFDKPLSGSYRFMVNAIQDIFDDVVLSDDIEDWY
                     IDNTYEDTEYCYVVSDEGNVHINGFLIDCKEVAGLALILETIPPQEIVDAVVKVVDCY
                     ERVSSVYILREVINYEMLANMFEACADTLKKRSLA*"
     gene            complement(47998..48708)
                     /locus_tag="gwf2_scaffold_96_prodigal-single_78"
     CDS             complement(47998..48708)
                     /product="hypothetical protein"
                     /codon_start=1
                     /transl_table=11
                     /translation="MFRKLRVVLENTLQEVQQSIAADVKSLPPQIQKMLKSIGFNGQR
                     VDIKTAEEVSPFNAGWEGRQALFVIFDLASGKVVTQKIGSFGGANMFNRDNQVDNDRN
                     YYKIPDGAGVFEGYVGATFGSITINPRNMNAGLLPSTAGGEELTREQLVFLHAAGLVS
                     SYKKKQINDQLGNTYMYTIDRNKNKYEITKKGLEVWKSLVDKGLIKSMTQMSRTTDGE
                     NLHRQSRDLYSKHKLDYH*"
     gene            48826..48984
                     /locus_tag="gwf2_scaffold_96_prodigal-single_79"
     CDS             48826..48984
                     /product="hypothetical protein"
                     /codon_start=1
                     /transl_table=11
                     /translation="MLLSYPHENHSLTSSILCSTRIVVKATILVTVAVPILALTLIVI
                     PVVDMLGE*"
     gene            48987..49565
                     /locus_tag="gwf2_scaffold_96_prodigal-single_80"
     CDS             48987..49565
                     /product="Uncharacterized protein {ECO:0000313|EMBL
                     :KKN65750.1};  TaxID=412755 species="unclassified
                     sequences; metagenomes; ecological metagenomes.;"
                     source="marine sediment metagenome.;""
                     /codon_start=1
                     /transl_table=11
                     /translation="VWFTSTGLLEFNQRTLAGKRSNRSWYASLVCSGDLQSYYCWLAA
                     RSGILLERPAFGAHVSIIKEQPRRNIEDWDAIKCRTIQFQYSNDILTDGEYWWLSVRS
                     QELDQLRNHFGLSCYHFHMTLGRSVWQTPEIAYSTTVDSVSRGWVRLKINGDGILFFV
                     PASCFDSIPQTGQHISYMVSVNPDKTVNRKCY*"
                     /db_xref="A0A0F9SA22_9ZZZZ"
     gene            49577..50152
                     /locus_tag="gwf2_scaffold_96_prodigal-single_81"
     CDS             49577..50152
                     /product="hypothetical protein"
                     /codon_start=1
                     /transl_table=11
                     /translation="MTFAEHNRFMIQHGCLVCSHNKAAQLDIPDNLSFGMIRISTPGQ
                     SFQKLKSKPKLVLELFFEDEIVGLDIMTREQASQIVDMFEACQGLDLMVIHCWAGISR
                     SSAISAAWSIFQNDLTLWQHIVNSEFFSINLHVLSLLLDEINKRNFNALLKDNLLQGA
                     TRVWGRTDDDRLDNWVNVTQERDAWELQYSL*"
     gene            50200..50493
                     /locus_tag="gwf2_scaffold_96_prodigal-single_82"
     CDS             50200..50493
                     /product="hypothetical protein"
                     /codon_start=1
                     /transl_table=11
                     /translation="MKLWVAESGDLRRIARNQRALKKYCRAASGTRFWNVYTIDVKGR
                     ISFLSISPIVNGLMKFGEPCDRFISMNGRLKPIDLVKDSKDTLKDTPRDTARK*"
     gene            50493..50951
                     /locus_tag="gwf2_scaffold_96_prodigal-single_83"
     CDS             50493..50951
                     /product="hypothetical protein"
                     /codon_start=1
                     /transl_table=11
                     /translation="MNYLVHDRKYDRFVEGQLFGFDPHSSNGTVLIVRWKQPWQGLIS
                     RFPCLDSVVTFLFHVWRSQRFDATTGKTVKGDNDRFHLYQISEKSYWYNMGLMHRLLG
                     YRFDDYVPQERFMNQDASEQDIEQWKDGWNEAIDKENCVALDCAGESVSS*"
     gene            50911..51687
                     /locus_tag="gwf2_scaffold_96_prodigal-single_84"
     CDS             50911..51687
                     /product="Putative uncharacterized protein n=1 Tax
                     =Myxococcus xanthus (strain DK 1622) RepID=Q1D4Q5_MYXXD"
                     /codon_start=1
                     /transl_table=11
                     /translation="VLHWIVQENLFHRENQQELISCLEQLERGGVSYSLVVVRPFIHT
                     IEPDVTVSGNIMVCGATSLINIARKRNWYPGAFEAGDFDDWKLGYGDCLLNYDSEVCR
                     FGDVNPSFEPFFIRPYEDTKTFTGFVTTKHEFNHWREKLGTVTDGFSTLTGDTLVTVS
                     SVKDIQREYRFFVVDGQIVTGSLYKMGDRPLQSRIIDDDVLAFAKEMVTCYQPDRAFV
                     LDVAMLEDSLKVIELNCFNASGYYACDISKIVGAIETARW*"
                     /db_xref="UniRef100_Q1D4Q5"
                     /db_xref="mxa:MXAN_4193"
                     /db_xref="Q1D4Q5_MYXXD"
     gene            51690..51959
                     /locus_tag="gwf2_scaffold_96_prodigal-single_85"
     CDS             51690..51959
                     /product="hypothetical protein"
                     /codon_start=1
                     /transl_table=11
                     /translation="MLNRIWLRIEKVLTVDEIEPLRQQVTSKYQDIEYGRPLLPWKLE
                     QIERDIEHKSKSKCCFEILCCETEIEMQEKSKECEKRDDFVRWIT*"
     gene            51970..52512
                     /locus_tag="gwf2_scaffold_96_prodigal-single_86"
     CDS             51970..52512
                     /product="hypothetical protein"
                     /codon_start=1
                     /transl_table=11
                     /translation="MKYVLKSALNSNNYSFDNVEDLTKLLIENGHSIDDQIYVEMPKQ
                     EQDAIFQQVNLHNIAEAWEYARLTVLINRERDHYHDMLRAKTATQKKLFKAHGDLEHY
                     QRRLLKGISTPAGTIMIQERVLELLHEYESVKESLDNIERSCYKLAQKLDGLLVERNK
                     LKSLGCVVSNMLNSEHNLVG*"
     gene            52726..53022
                     /locus_tag="gwf2_scaffold_96_prodigal-single_87"
     CDS             52726..53022
                     /product="hypothetical protein"
                     /codon_start=1
                     /transl_table=11
                     /translation="MWKLLFLFLIGCAPVMPNVQERAVDCTMLDCTVQRVVVEHGRGR
                     VGRCGDAGKRGTREGAIRKLQKQSKHFVVVREIPPYRDNSCLVETYTIVADVCK*"
     gene            53099..53761
                     /locus_tag="gwf2_scaffold_96_prodigal-single_88"
     CDS             53099..53761
                     /product="hypothetical protein"
                     /codon_start=1
                     /transl_table=11
                     /translation="MFIEQLEKTITDKWLKHYGFSRGSVSSIRTDRNDTNVVYLSVIN
                     IHEDDLRELVTTIKQEAGYRAKIISDKTSNATIAIFNNKSESSIIRSNLTEQEVFDID
                     GRNAKLVAEPEYGEHVRYPNFNRAQKKEFIEKLVGRFSTVDPAFMSFEGKRMSGWQFY
                     LDMRQPNARLVPDKIAAGGGMKVYQVDRKRMTWLDGTSIVATRYFVNQSRLGIFLQTA
                     TA*"
     gene            53828..54247
                     /locus_tag="gwf2_scaffold_96_prodigal-single_89"
     CDS             53828..54247
                     /product="hypothetical protein"
                     /codon_start=1
                     /transl_table=11
                     /translation="MLKDKFLLSSGEALRGHDKVTRQIMSNILSELTREEKVAGFQGW
                     TDELEEAVVRRYVKSLQKAIQQMGDCELSNSYKYECDVLMSFLPGFPGEAETRQVVDS
                     FLSSARSLGQFIGSVMKSGHKLDPQIVRKIGQEKGLK*"
     gene            54588..55118
                     /locus_tag="gwf2_scaffold_96_prodigal-single_90"
     CDS             54588..55118
                     /product="hypothetical protein"
                     /codon_start=1
                     /transl_table=11
                     /translation="MYIISRPLNGDLIRCDTYESLLFEYRPGDHILIEDNFVVSESFK
                     VDAARQTKIYAKLNKEFRELDDLFRRIDLPRCYFSDKTFEVRRKNLENKIKRKEQQIA
                     DKIVRISDCNDPNIKSRMIASLKRYRAQQPMLSLEHIDLDYEEDVSRRHHSVLIKELR
                     DMNGHYLYTDNARNRL*"
     gene            55115..55654
                     /locus_tag="gwf2_scaffold_96_prodigal-single_91"
     CDS             55115..55654
                     /product="Metallophosphoesterase n=1 Tax=Gluconacetobacter
                     hansenii ATCC 23769 RepID=D5QBJ3_GLUHA"
                     /codon_start=1
                     /transl_table=11
                     /translation="MIWFTSDTHFGHAKIIEYCNRPFNSSIEMNEHLIARWNGVVAPD
                     DTVIHLGDFGLGRAATLQAIFEQLNGEKILVRGNHDKQDVLKLGWREVVPYMEMKIDG
                     HFVVLSHYAFRVWNKSHRGSINLYGHSHNGLPDNSQQLDVGVDCWNFTPVSFTQILER
                     LATLPPYRQPDKHSVAYNS*"
                     /db_xref="UniRef100_D5QBJ3"
                     /db_xref="A0A0F9NH20_9ZZZZ"
                     /db_xref="mrd:Mrad2831_2507"
                     /db_xref="D5QBJ3_GLUHA"
     gene            55682..56101
                     /locus_tag="gwf2_scaffold_96_prodigal-single_92"
     CDS             55682..56101
                     /product="hypothetical protein"
                     /codon_start=1
                     /transl_table=11
                     /translation="MFDKVLRTLQEAAKNNLELWLTSVMSGNPGDDGFYVRDPATPSE
                     SKTVRYFGPFKIEAAAQYMVDSLANKRNYHGVNQYTDGYMRLAIMDPQEYESPKTRKL
                     IVKHPRTAPWPEIFRNATIDDHERFVADYQRRYRGHI*"
     gene            56187..56516
                     /locus_tag="gwf2_scaffold_96_prodigal-single_93"
     CDS             56187..56516
                     /product="hypothetical protein"
                     /codon_start=1
                     /transl_table=11
                     /translation="MEIYQSNGYPVVNIVGNTVTQRSAETIVLTDDEKQDVAEFFQEI
                     HDKFFTEIQHQYLLSVSNGRTVSVIINGADNGNNGDWQLWVGKTPFGKRISGSYHLEE
                     MADALKL*"
     gene            56891..57262
                     /locus_tag="gwf2_scaffold_96_prodigal-single_94"
     CDS             56891..57262
                     /product="hypothetical protein"
                     /codon_start=1
                     /transl_table=11
                     /translation="MNITNWYTACPLDRVSFGARTIFRHENIPVQKKRNGKQYTSYRQ
                     EVVIEFLYDRQAVNGDRDGVRKLTEWVNKTISELKKRIIKEAIYQDSEQQITIDDGVF
                     HMIATPARSYGYLYIGAWMED*"
     gene            57366..59621
                     /locus_tag="gwf2_scaffold_96_prodigal-single_95"
     CDS             57366..59621
                     /product="hypothetical protein"
                     /codon_start=1
                     /transl_table=11
                     /translation="MRYVKINDEMSLQEQVFSTLPAVQPVRQNAHYLFQLDLSGSMYY
                     SQERLKQVMSNAARQLQPGDAITLIRFSGRGDFTVVLESYKVTDSSDFKLVDSNVQAM
                     YANGCTNYTDGMSETLRLFRKYQTVYPNGVYCFLTDGHPNDDEGYTAQSLLAREIGKL
                     FKKSVVVGFGDYYNKELLSRLAEQMGGSLVHADKMDDFAVTLADVVGNRDLGNKVTVS
                     LPDADFAFYVGEKQFQLLPIVNNSVTFTPVSTRKEDRVFFVRTSPFGAESKLTDLSVL
                     GGSKLEPLVKGLYCLSVLLSQKVQTRAAKAVLRILGDKKAIDIFSNARTVSEFGNAEN
                     YATLLAFNPSKRFENGRDVSYGGNPNAFCLIQALELLRDDEQALVYFNDPRWTYRAMT
                     PPSQYPDDTPKYTYVGDGACKLSTLVFNKKRLNVSIQAKRKIKVQLDKDHVKYALGNT
                     VEATKINNFNIICAGGLNTRRLYCSVSANTFATLQRECMIDFREQYEEKHVYEVLLDV
                     VPIINEAMSSGYNSAAKICRLVGHEFELESMIRALKYYREELQPIAERKQLQIASVFG
                     ADTADYLAKRYLVVRADGLVFEPKSIAGPKQDSYQTTEFSIAIDGAKSVAPMDSILKK
                     YDLDLSTGQLTVKDKKLAESTGLPNRMQMLFRGVTDLSEAIRGINGLPGLDDKRRKTL
                     IIEWLDGAIKHSNELLRSVRRDIQAAKFAVIMSQDTFIEPEFQTRQDETLIDVDGRTY
                     VVSLRTVVDYF*"
     gene            59748..60263
                     /locus_tag="gwf2_scaffold_96_prodigal-single_96"
     CDS             59748..60263
                     /product="hypothetical protein"
                     /codon_start=1
                     /transl_table=11
                     /translation="MEASELLGIGESLQEMDTRQCLLSNNWPIYEDIILYIDDRFHRV
                     KFLELDRMHPFGAWVDFNCQYSNSTTNRAKQVPMPVMIDLLAFDTIYRIVDQFNILVV
                     GETTTAPTLAERGIYDMFYDMFICVLLTKTKRHHDNNIVLAKSLFPNDAKVGARYKVT
                     YNNIQYIVEVA*"
     gene            60260..60562
                     /locus_tag="gwf2_scaffold_96_prodigal-single_97"
     CDS             60260..60562
                     /product="hypothetical protein"
                     /codon_start=1
                     /transl_table=11
                     /translation="MKADGSLLLPSIEAVIDAARGTGLWARYFMKYEKGHIKDVYLRV
                     VRIWYAPWRKKLQYSYLSWNNIYGDKHDAMDIKYLVASMNEVALHNPVIMFTPYHL*"
     gene            60572..61327
                     /locus_tag="gwf2_scaffold_96_prodigal-single_98"
     CDS             60572..61327
                     /product="hypothetical protein"
                     /codon_start=1
                     /transl_table=11
                     /translation="MESLYVSTQYQLDMLAYLGFRVPEHGTVWDVTHKLLRKYCDLEI
                     TLQQSVELTRQKYIVVHRNNNYYGWWQTPYNALKISIDEAMPLYSKEYCSLFIGQPDA
                     INAVSSDSFPVGVIYRFLRIDDRFFWIRFVNNDDWRVTESDRSSIVMDGFLTKHARMG
                     RKSEVIDERTSIDISLPLPENYVSLSCETQRAIDCMQSPLFCIDFVPQSNYLYAIRVT
                     DDPAIPNNVVDAIGGSQKLSETLNRIKSLTWNF*"
     gene            61361..61726
                     /locus_tag="gwf2_scaffold_96_prodigal-single_99"
     CDS             61361..61726
                     /product="hypothetical protein"
                     /codon_start=1
                     /transl_table=11
                     /translation="MNWNAQTVREAKLSLIDELPFDILLKKMNGLRPMLAHANQHNGF
                     IEPLKFLPILDILSAGLPVTVHYRDNGNKKATTMMIDSISRFVDNARKQGYAELTFSI
                     PAKHQRIVYWQAIGYKLQA*"
     gene            62067..62312
                     /locus_tag="gwf2_scaffold_96_prodigal-single_100"
     CDS             62067..62312
                     /product="hypothetical protein"
                     /codon_start=1
                     /transl_table=11
                     /translation="MKFKTTVSWKNEKHEVISDELEYNCTPEDVRLELARILAISGIR
                     AAEMGFNDLENAEKRAEILRFVERSGPLSLELGIANE*"
     gene            62305..62625
                     /locus_tag="gwf2_scaffold_96_prodigal-single_101"
     CDS             62305..62625
                     /product="Putative uncharacterized protein n=1 Tax=Hahella
                     chejuensis (strain KCTC 2396) RepID=Q2S7B4_HAHCH"
                     /codon_start=1
                     /transl_table=11
                     /translation="MSEERYKAYLLVKDTIAVGTAINSCAHAGTAIMVHWSNTTEVME
                     WLKGPMRKVTCKVTVEQFERAKKSELEHVVTTELALNGEEVVLVFRPRTEWPKEFKFY
                     SLYR*"
                     /db_xref="UniRef100_Q2S7B4"
                     /db_xref="hch:HCH_06839"
                     /db_xref="Q2S7B4_HAHCH"
     gene            62630..62971
                     /locus_tag="gwf2_scaffold_96_prodigal-single_102"
     CDS             62630..62971
                     /product="hypothetical protein"
                     /codon_start=1
                     /transl_table=11
                     /translation="MNETSNVKIAFDNRLRCAIARCFYDMFSPNISWGDAIENYAHVE
                     QCIAQSYDMPYGRACNNKVCYRLNTCMCTDSGISSFLRNVKHAFMAADNVIEKLKKYP
                     DDVLSLLTNGD*"
     gene            63004..63384
                     /locus_tag="gwf2_scaffold_96_prodigal-single_103"
     CDS             63004..63384
                     /product="hypothetical protein"
                     /codon_start=1
                     /transl_table=11
                     /translation="VRKHVESLLSTIGYGEQLVRQCWREYEIIQDKCIHQFVETYDND
                     GIQSWRCKVCKSFVAYKCQVSPDHECYFWADEDDETDSHVTLRDGRQITIEPVAKNEQ
                     VFMRCLFCKTDILFDSFTGKRFRQ*"
     gene            63470..64264
                     /locus_tag="gwf2_scaffold_96_prodigal-single_104"
     CDS             63470..64264
                     /product="Uncharacterized protein n=1 Tax=Mesotoga sp.
                     PhosAc3 RepID=N1JUT3_9THEM"
                     /codon_start=1
                     /transl_table=11
                     /translation="MKIVSASRREDMPAFRMDEIMKRYHDYGDDTFWVLWTKDPRNII
                     KHGMDFRRVALQLTVTGMGGSTVEPGVPGFNAVWDSVAQLIAAGFNSKLINWRFDPIV
                     PGFNLPVSEQDIAASLMWRYFEHHANKAMELGIQRCIVSFVNLYPVVRTRWPECKISE
                     ITLERKREIVTRMKVILGDIELLGCVEPELRDIIRPSACIDGDYYSSVTGFTFSNNKD
                     KYQRANCTCTESVDIGRYRVCPHNCLYCYSRESDKPKTAQLSMFSV*"
                     /db_xref="UniRef100_N1JUT3"
                     /db_xref="tte:TTE1810"
                     /db_xref="87199712"
                     /db_xref="N1JUT3_9THEM"
     gene            64296..65081
                     /locus_tag="gwf2_scaffold_96_prodigal-single_105"
     CDS             64296..65081
                     /product="hypothetical protein n=1 Tax=Calothrix sp. PCC
                     7103 RepID=UPI000308154A"
                     /codon_start=1
                     /transl_table=11
                     /translation="MQLYKYPRTQHIQGSKLQTGDHDLTQVPFESLKGQYLVVEEKLD
                     GANCGISFDNHGKLFIQSRGHFLVGGAREKHFNVLKQWANVHSSWLFDCLTDKYVMYA
                     EWMYCKHTVFYDMLPHYVMEFDIYDPSTDTFMSTAKRHELLSGLPIVSVPVVWSGKAE
                     SLEHLVSLVKPSLYKSPRWRDNLIVSAQQRNIDPEKVLTQTDMCDISEGLYCKVEDDD
                     RVSWRYKYVRNTFLNSILDSETHWMDRPIIPNQLRNDVDIFAW*"
                     /db_xref="UniRef100_UPI000308154A"
                     /db_xref="riv:Riv7116_5595"
                     /db_xref="D0LWQ3_HALO1"
                     /db_xref="UPI000308154A"
     gene            65094..65312
                     /locus_tag="gwf2_scaffold_96_prodigal-single_106"
     CDS             65094..65312
                     /product="hypothetical protein"
                     /codon_start=1
                     /transl_table=11
                     /translation="MIDSFMLGGKNHVVIYCDCWRDKGRMIGDDPVGRQCGNLALYEF
                     TLNNKKRHICRYCYEAMERGESSITLCI*"
     gene            65364..65579
                     /locus_tag="gwf2_scaffold_96_prodigal-single_107"
     CDS             65364..65579
                     /product="hypothetical protein"
                     /codon_start=1
                     /transl_table=11
                     /translation="MRSIVAFDENGNEYLVNPETGVALVDEQGNRIPPTYTTRKASKS
                     SGFTTYDSSNGHCGLCGSLRCNGNCFK*"
     gene            65600..65881
                     /locus_tag="gwf2_scaffold_96_prodigal-single_108"
     CDS             65600..65881
                     /product="hypothetical protein"
                     /codon_start=1
                     /transl_table=11
                     /translation="MKSALIIIWSLFSGFAVVRLTVGYGIDVTIIGMLSLIIFNYALS
                     DWLLNTPNKLQSIACISDNKKTSEKAPKLNVDKEFIAAWKEVSRLNKKH*"
     gene            65891..66364
                     /locus_tag="gwf2_scaffold_96_prodigal-single_109"
     CDS             65891..66364
                     /product="hypothetical protein"
                     /codon_start=1
                     /transl_table=11
                     /translation="MGVDRTDYLFAGVRIIKLPGVPNRARIFVLNHDDLYDNSVFQEE
                     LMAGYTHSFRPAVDLLLTDKSITEHPEIPSLDGFDYINGENQLFIGKSLDDTMESDAR
                     GCGASLKTVRVIPNNDIVLQYLDICDKLSSKLTWLYDIGNKFIVEYGVFVHTEWS*"
     gene            66366..66818
                     /locus_tag="gwf2_scaffold_96_prodigal-single_110"
     CDS             66366..66818
                     /product="hypothetical protein"
                     /codon_start=1
                     /transl_table=11
                     /translation="MSTIEETIKACEDARKKLQEYSELWSKKAQESLNVIRSIENNVR
                     AMEREPVAFHYYDRFLFCDRFSVRNEDNIYLTHSNIMPYSVSLLIYDMINVVTNIMVR
                     DNGFGVLFSIDTMMIIGHINYTTGEISFERNHYDDVVMKASYHYYAEQ*"
     gene            66830..67369
                     /locus_tag="gwf2_scaffold_96_prodigal-single_111"
     CDS             66830..67369
                     /product="Deoxyuridine 5'-triphosphate nucleotidohydrolase
                     n=1 Tax=Salpingoeca rosetta (strain ATCC 50818 / BSB-021)
                     RepID=F2U7A4_SALR5"
                     /codon_start=1
                     /transl_table=11
                     /translation="MCELTCLKFKKLRENAVLPNRKTSGAAGYDISLPTDFSHIKQND
                     LMGIGDYEVSYVCMPDGNKVPSFVIRCNNTVLIPLSFAVEIPEGYYGEIKPRSSLFLD
                     GWTIEGIIDSDYRGEVKLMIRAPIKAPYHFNDRTVSLLAGERVAQMVIKKYESWEPVW
                     VDELSDTERGDGGFGSTGV*"
                     /db_xref="UniRef100_F2U7A4"
                     /db_xref="A0A0B5IWD3_9VIRU"
                     /db_xref="aae:aq_220"
                     /db_xref="F2U7A4_SALR5"
     gene            67371..67769
                     /locus_tag="gwf2_scaffold_96_prodigal-single_112"
     CDS             67371..67769
                     /product="hypothetical protein"
                     /codon_start=1
                     /transl_table=11
                     /translation="MKSIGNALRHIIDQIDNVTIKVTPGMFLNYLRCFFDLETLGSMR
                     ILYYPAEPPKRQYARFRIIENINGTDDDYINTVTIEKFDGIYCRTFAMSNASIGRKGG
                     FPVIVTADNGMVCECNNCHEFVDFLIKSGY*"
     gene            67778..68218
                     /locus_tag="gwf2_scaffold_96_prodigal-single_113"
     CDS             67778..68218
                     /product="Putative uncharacterized protein n=1 Tax
                     =Dictyoglomus thermophilum (strain ATCC 35947 / DSM 3960 /
                     H-6-12) RepID=B5YAZ6_DICT6"
                     /codon_start=1
                     /transl_table=11
                     /translation="MKLTIELIPSTQFNNNVRSLVSRQEWDRIRKNVYRTYGNKCAVC
                     GAPGRLNAHEIWNFDEATSVQSLAGMICLCDLCHHVKHIGFAKILASQGKLNFDSVVE
                     HFMSVNCCGVQEFLEHEREAFRLYGERSTRQWKLDISNLAKWTK*"
                     /db_xref="UniRef100_B5YAZ6"
                     /db_xref="A0A0G0JMA2_9BACT"
                     /db_xref="dth:DICTH_0082"
                     /db_xref="B5YAZ6_DICT6"
     gene            68284..68628
                     /locus_tag="gwf2_scaffold_96_prodigal-single_114"
     CDS             68284..68628
                     /product="hypothetical protein"
                     /codon_start=1
                     /transl_table=11
                     /translation="MLECGCASTECQGMHEQEFNLTHVFELDNKSRKKHEDHDDEEVV
                     TKTKLPLRDSYKFWFNNIIMGTVWERNNDWYFSIVGEDKSKPIRIEKTKSKAFTAAKM
                     AFLKWNAEQEKE*"
     gene            68631..68996
                     /locus_tag="gwf2_scaffold_96_prodigal-single_115"
     CDS             68631..68996
                     /product="hypothetical protein"
                     /codon_start=1
                     /transl_table=11
                     /translation="MEIIPSKPEPLPVSGDLFVTDYLIDHLSKRMTTSGKFSYRTQCY
                     ENAIALIRARDAYGKAKYNTRLRTNNGRDFVEDARQEIGDFMQYFYGCLLEGRDVSSL
                     LELLHVVTEMAHSDMVEYY*"
     gene            complement(68998..69330)
                     /locus_tag="gwf2_scaffold_96_prodigal-single_116"
     CDS             complement(68998..69330)
                     /product="hypothetical protein"
                     /codon_start=1
                     /transl_table=11
                     /translation="MKDIVTLILTTKSQEPTSLNKHGYNIGRGTKYMHLGFNIDETIS
                     YRIWYRQGNEWYPDSSVGQAGVKTINVSDYPHGRFVDTRLVIGHEYVVIEVVDIKATA
                     QLNISTSV*"
     gene            69407..69718
                     /locus_tag="gwf2_scaffold_96_prodigal-single_117"
     CDS             69407..69718
                     /product="hypothetical protein"
                     /codon_start=1
                     /transl_table=11
                     /translation="MNFIDVLRYVYRPDAVSKQPILLWLHIIEYQYFLLINAWRRSPF
                     ELGKEMEVFRLSWFNGPPRSLVDFTLNDDNSCDIFLPNGIASNVKTYGEAYNFLMSCY
                     Q*"
     gene            69759..75011
                     /locus_tag="gwf2_scaffold_96_prodigal-single_118"
     CDS             69759..75011
                     /product="Uncharacterized protein n=1 Tax
                     =Erysipelotrichaceae bacterium 6_1_45 RepID=H1B7W5_9FIRM"
                     /codon_start=1
                     /transl_table=11
                     /translation="MFLWNRDIDLGGPSTKYSNNIEAIKLLKQLQQENRPRTNLTQQE
                     RECLVRYCGWGETEVFNRLYPKDTSTYYGSGYKTYGGPRKDVLDLVSPQEFDAMKASV
                     NNAHYTSFGVVRAIYRGIEKLGIACNQMRILEPSAGVGHFWGCMPPTIYQNSVKAAVE
                     LEPIAACLMEYIYPDVTVFNQPYETFGKGGTTDKTRHNSYQNYFDMVITNVPFGDYPV
                     HDPTVKEKYLRTSIHNYFIVNSINLVAPGGWIVVITSHYTMDASDTRIRQYIADHCIL
                     HGAFRLPCDAFTKNAGTQVVTDILFLQKKHDNISEGYDFINLSGMELETSNKTSSYGY
                     SYGDRYDSKPYTKHVDVNKFFIDNPQCVVGQFKLARGMYYYDELTVSPTSDNLEEQLS
                     DAMVNFLKPVEPITIQHATVQEQKQDVIDNPVMLKIMDVYHAAKKLLRLQIDSDEILV
                     AEQQNVLNTLYDAFVASYGNLSDRRNVSLIKQYKPDILPFMRALEVVTDDKTCKSPIF
                     TTQIVRQESSRSISNPQEAFLACLDRFGRLDMEWIANTTKHSIADLKTALNGLVYETP
                     EREFVTADEYLSGNILEKLNEARSASILDKQFQANVAALESVMPEAVGPGEITARLGA
                     EWIPEDVLTSFVRELIPSYRGKARYIDGIHEWILTPTDDQYCLFSIENSRMWGTNRKT
                     ALDLLEDGLNLRNPIVYDVEYDDDGNRKSIVNQEETLLAQAKLQDIHDKFLDWIWQDS
                     ERSDLLVRIYNEKYNVYREREFDGSHLTLPGLSRTLPGTTKELMPYKHQFDAIWQGLQ
                     SKTMMLAHQVGSGKTLTMTVIAHELLRLGFVERCIVTVPNNIVEQWGTYIQSLYPDIN
                     LMVANSDTFGPEKRGEFLSRFATTNNVLAVFSHTMFKAIPLQDDTFNKYVQDEIDKLE
                     ESLQNAHESAEQEGWGRRKKNSTLDRITIKKIEKMIKRLETRLKNKESDIKRDSKETI
                     TFEEIVGSGRVAIFNDESHAHKNLGFQTNMNNIAGVPNSDSQRAFDMYVKTNYLLNLG
                     GRVIFATATPVSNSLAELFTLMRYLQLPLLQRLGLDNFDSWVRVFASVISSIEMKVTG
                     KWEVVQRLSRFHNLPELVKLLRQVWNVKNKEQLAMGEPTLYGDKPIVVKIRDTVELDC
                     LLSRFEQRAMDIKDKKVDRTVDNFLKITTDLRKAALDVRLVESSYPEIDDNKINVSAQ
                     YINTIYQLYSKQRYTQLVFCDLSTPKSRKRVDEDTVAEEVLTDEELFLRDGVYLDLKR
                     KLMKYGIPSNEIAFIHDHNTPAKKEKLFRDVNAGNVRILIGSTAKMGVGMNVQRLLIA
                     IHYLTPPWRPMDIEQGDGRGLRPGNEVVSDRELNEVYKFIYATKACAFMWQILEAKAR
                     FVSQIMQGHVTIRSAEDIGDMILNAAQVKAIASGDSNVIKKVALDAEMVKLDRMYAAW
                     KNNQHSMLREQQTLPGMIENLVKELEHHKNARDTRIQNTSDDFKILLSKPQVNKVGLE
                     FDTLLERKDACIRILTLNRLVQSNAFRTMNDTGNNYSVKIGEYRGFQVEISVTPNGNT
                     FYGKIEMWAGDDRITYAANITDTETGTIQSMDIHLKNIDGTIEQVDNRIKSGQIRLST
                     IDQELKRPWEHKQKWNKVKHEVNVLNKQLSGHDTDEEFVDGFMFNSEPDVDDNNNKLE
                     NTKLDVVHDLYQHIFFTRLKDQEPLDTTNATENVTLDEPISNTTHPTDVKPVVPNTAV
                     KRRKKQDVSEVQLCLQFLFGANRN*"
                     /db_xref="UniRef100_H1B7W5"
                     /db_xref="H1B7W5_9FIRM"
                     /db_xref="rho:RHOM_01930"
     gene            75103..75468
                     /locus_tag="gwf2_scaffold_96_prodigal-single_119"
     CDS             75103..75468
                     /product="hypothetical protein"
                     /codon_start=1
                     /transl_table=11
                     /translation="MKKVVVKKCFKCQSPMALKCILKNNDGVYSYSNSNAIYSSIWRW
                     VCPNLPQGCFYTEAYDGKYAENGEPICLTTMESEANNALVKVAQNLTRKRKQAPYREP
                     EFSAYGNDLEWILTVESFA*"
     gene            75480..76403
                     /locus_tag="gwf2_scaffold_96_prodigal-single_120"
     CDS             75480..76403
                     /product="AAA ATPase n=1 Tax=Anaeromyxobacter dehalogenans
                     (strain 2CP-C) RepID=Q2IMN6_ANADE"
                     /codon_start=1
                     /transl_table=11
                     /translation="MQELEKLIMARCTVIQIVTHEERRAVEYIKEVCHRLSQPGMDGK
                     ARTMDLKLWSVSRGLYGYGDEKNPTAMDPTKLVQTVASHEGDCIFVAFDFHPYMGSSP
                     SMIRMLRETAFTLKVNTKFRRALVLVQPTKVLPTEIEKELAVIDLPMPSYDVLKDRLD
                     LVIKTLNRDRDKKIILNDVDHDRIVRSGQGLIRDEFDSALAMCNVEHGVIDARAVQKV
                     TQYKKEIVKKGGLLEYIDTDINMDDVGGLQNLKSWLERRAGAFSTDAVKFGLPSPRGL
                     LIIGTPGCVCEDTKIKVRKIREEGHHTIIKE*"
                     /db_xref="UniRef100_Q2IMN6"
                     /db_xref="ade:Adeh_0291"
                     /db_xref="Q2IMN6_ANADE"
     gene            76456..77583
                     /locus_tag="gwf2_scaffold_96_prodigal-single_121"
     CDS             76456..77583
                     /product="AAA ATPase central domain protein id=3730165 bin
                     =GWF2_Planctomycetes_50_10 species=Myxococcus stipitatus
                     genus=Myxococcus taxon_order=Myxococcales
                     taxon_class=Deltaproteobacteria phylum=Proteobacteria
                     tax=GWF2_Planctomycetes_50_10
                     organism_group=Planctomycetes"
                     /codon_start=1
                     /transl_table=11
                     /translation="MNIDDVVEMTISDFFHMAETDGGIYQVEAPDGWADINIMIHNHD
                     KECCLVTLENELALECSLTHRMFTHHGWKHAKDLNVGDFVLTRDGFVGVMSVMHIGFY
                     DTFDFNLANLTNSYYSNSIVSHNCGKSLISKAISSMLGMPLLRLDVGSLFGRLMGQSE
                     DNARAVIRLIEAVCPAIVWIEEIEKGMAGIQSSGSTDSGTAARVFGTLLVWLQEKKSQ
                     AMVVATANKISSLPPELMRKGRFDEIFFVDLPTVEERAEIFSIHIIAKGRNPDNFDLQ
                     TLALASDGFSGAEIEGVVVSALFDAFYEKRDITTADLLNSIHRTVPLSRTMADEINEL
                     REWAKSGRAVMASNSELTTYNKKPAPLDSLVSQDSLDALFT*"
                     /db_xref="gwf2_scaffold_2088_14"
                     /db_xref="ccz:CCALI_02520"
                     /db_xref="86855708"
     gene            77642..78097
                     /locus_tag="gwf2_scaffold_96_prodigal-single_122"
     CDS             77642..78097
                     /product="hypothetical protein"
                     /codon_start=1
                     /transl_table=11
                     /translation="MKEKFNRVVDIIDNSLSEGATRTNKPAKKLAVKQQQKLSSAISI
                     AGFDGNKNFRSPEEGLQVAISILYMDGIELDMGRGMVSQYDRAKTQSVVRQKGKHFEI
                     YPENEGRVTIPLQRRATEPYYITMPLDNGLVFAWYQRESGNYEITGYIS*"
     gene            78209..78799
                     /locus_tag="gwf2_scaffold_96_prodigal-single_123"
                     /gene="nrdG"
     CDS             78209..78799
                     /gene="nrdG"
                     /product="nrdG; anaerobic ribonucleoside-triphosphate
                     reductase activating protein (EC:1.97.1.4)"
                     /codon_start=1
                     /transl_table=11
                     /translation="MVIYGDIVKSTVDGPGTRAVIHMAGCSIGCPGCFNSHMWNQQKG
                     RMITSSELLREKLLLDCDGVTISGGEPTDQLSELIDFLRLLKTAKQDSIILYSGRTLS
                     WLRKNTNGLWNLVEKEELVSILIDGAFKRSRLETSWQRGSTNQRIIPITNRHTVNEFQ
                     YHGFELTMQQDGTILVLGFPDKKALETLEALGDETD*"
                     /db_xref="ppo:PPM_p0160"
                     /db_xref="UniRef100_G0W239"
                     /db_xref="88644568"
                     /db_xref="G0W239_PAEPO"
                     /db_xref="1.97.1.4"
     gene            78786..78983
                     /locus_tag="gwf2_scaffold_96_prodigal-single_124"
     CDS             78786..78983
                     /product="hypothetical protein"
                     /codon_start=1
                     /transl_table=11
                     /translation="MKQIKIMILKDGTVSADMIDGPGGEWCLDNLNQLLADLGVTVED
                     KRKDTFYQATNDVGLVYQGVS*"
     gene            78980..79387
                     /locus_tag="gwf2_scaffold_96_prodigal-single_125"
     CDS             78980..79387
                     /product="hypothetical protein n=1 Tax=Calothrix sp. PCC
                     7103 RepID=UPI00036D10F8"
                     /codon_start=1
                     /transl_table=11
                     /translation="MSAYKEVKVNFKKQYQHILVSALQELGYTVEVSEKAKQLFGFHG
                     DARQQVANVIIRREQLGSASNDVGWQWKQDGSCVAHISDYDGKRVFGKAVQNKLACKY
                     AELFIKESAAKNGWQLSEFVEEKGAVTVYAIAY*"
                     /db_xref="UniRef100_UPI00036D10F8"
                     /db_xref="A0A0F9Q1K1_9ZZZZ"
                     /db_xref="riv:Riv7116_5160"
                     /db_xref="UPI00036D10F8"
     gene            79371..79619
                     /locus_tag="gwf2_scaffold_96_prodigal-single_126"
     CDS             79371..79619
                     /product="hypothetical protein"
                     /codon_start=1
                     /transl_table=11
                     /translation="MRLLTSAIAFREYDMLEKLFAAVIWLTAGFVSELLLDYAFMFLT
                     SSSLPQLVTVPAQVIIGLFVLLIAFLTMAGLALISTQN*"
     gene            79833..81758
                     /locus_tag="gwf2_scaffold_96_prodigal-single_127"
     CDS             79833..81758
                     /product="ribonucleoside-triphosphate reductase,
                     adenosylcobalamin-dependent (EC:1.17.4.2)"
                     /codon_start=1
                     /transl_table=11
                     /translation="MKLTETFLAPYRYAGDCFPNLLARATYLTKYCRDGETWTDTIRR
                     VVEANTDLDPSVSLEETEKLYHAFWTMQCLPPGRGLWTGGIEGIPVDARYNCWCRQIK
                     EPMAWGWIADRLMLGGGVGESLAKILSMPVVKYGNPGMIIRCAKWHEDYEEVHNTISL
                     FNKQHVPSMKSDVNQTKLLIDDSREGWVDALEQVIAHAYMARPILVDISDIRCRGSII
                     KTFGGVASGPAPLVKLLLEVWHIVRNAQGRKLNSVECLDVTNHVGFCIKSGNVRRSSL
                     IILGDPYDFAFRNAKKDWELVKSHRHTSNNSIMFTNEQQFLDFDWYGLAEDMATMGEP
                     GIANLALVHKTDPEAVGFNPCGEQALHDGESCNLAEIFPAISDGTISIIDKLKITTRY
                     SLRQRLEPLIDPLAESVGKKNMRIGVGLGGICDFRWNKNILSQWYNIVENEANSYADE
                     LGVNRPITKTTVKPSGSISLLNGSSPGNHAAFDKYYIRRMRLADNDPMVEALMDAGVT
                     HEQCVYDNTGHTLVFEFPMQSNAATTIKTDTMENQFKRQVAVQHSWADNAVSQTITFD
                     KDAVVELAGCLEKYVPFLKSTSCLPRQHGYQQAPYESIDKQTYNDMASRVNSKHPLIN
                     GGDMELEDCQSGSCPIR*"
                     /db_xref="aoe:Clos_0452"
                     /db_xref="UniRef100_UPI0002897B7F"
                     /db_xref="H1X5K6_WEICO"
                     /db_xref="UPI0002897B7F"
                     /db_xref="1.17.4.2"
     gene            81849..82103
                     /locus_tag="gwf2_scaffold_96_prodigal-single_128"
     CDS             81849..82103
                     /product="hypothetical protein"
                     /codon_start=1
                     /transl_table=11
                     /translation="MARRKIEKLNVQTLETLTPENARIGLYIVCKQHPEWGVKQLRQD
                     RNGWFHYCLRGSAMLFECEFHFWAIIGRDFDEMYRNEQRL*"
     gene            82132..82320
                     /locus_tag="gwf2_scaffold_96_prodigal-single_129"
     CDS             82132..82320
                     /product="hypothetical protein"
                     /codon_start=1
                     /transl_table=11
                     /translation="MSLEEREMIERVSFTFETTKIVRREDGAFVGIGVYDFTPGEIVA
                     FVYPQMIGGKIHYDIRVC*"
     gene            82418..82900
                     /locus_tag="gwf2_scaffold_96_prodigal-single_130"
     CDS             82418..82900
                     /product="hypothetical protein"
                     /codon_start=1
                     /transl_table=11
                     /translation="MKLQDMNISARAMTRLTDFGVLTLADLLALSDADIREIVQFNSE
                     AKVDRSGYASVIKALAEMNQPKPVKLTINPNAKLDESDDSLLPFNTETTGYPRAKREL
                     PAGFKYAGELAGCRAKTSSGLVVLLGNVIGNFVQYWILNGIVANLPGAVSVNEPMMAA
                     *"
     gene            82911..83318
                     /locus_tag="gwf2_scaffold_96_prodigal-single_131"
     CDS             82911..83318
                     /product="hypothetical protein"
                     /codon_start=1
                     /transl_table=11
                     /translation="MKLTNSQESAVLEMFLTQPRDRESLRRDVLLELKLNLSTSRINS
                     LLVRHGVDPARIPRKPYRKLRNKKFSLDAEREVVALLATETEPVKMATIKGLVESYGV
                     TLTRQGIIDMLRRNGFTNAENGRKWIAPLELRQ*"
     gene            83315..83854
                     /locus_tag="gwf2_scaffold_96_prodigal-single_132"
     CDS             83315..83854
                     /product="hypothetical protein"
                     /codon_start=1
                     /transl_table=11
                     /translation="VTVTTTQPIVINSTLYPDLVNVTIPVGTKGVKVTRQDIDDVQLR
                     DGLLASIKEMKRTDLIVARFRYKKLPVYAVLLNEWFNVTEQHDENVDTVEPIDATTNV
                     ELYTIEIHKGWLWYVVHDVDGNEKQVGCVWPNYDHSDGQYWHWTCHAYPYKDTRGEGR
                     CNTLEEAIDCTKQAFKRKI*"
     gene            complement(83851..84111)
                     /locus_tag="gwf2_scaffold_96_prodigal-single_133"
     CDS             complement(83851..84111)
                     /product="hypothetical protein"
                     /codon_start=1
                     /transl_table=11
                     /translation="MAEQEQLLETVEPQDICHAIADAIDIISDAIPNQTMSTVGNVMA
                     KVLDRLCDLLVDDKIPHDDTDIDIQIETSPQSDVDDITTIED*"
     gene            complement(84121..85566)
                     /locus_tag="gwf2_scaffold_96_prodigal-single_134"
     CDS             complement(84121..85566)
                     /product="Thymidylate synthase {ECO:0000313|EMBL:ETW95799
                     .1};  TaxID=1429438 species="Bacteria; Proteobacteria;
                     Deltaproteobacteria; Candidatus Entotheonella.;"
                     source="Candidatus Entotheonella sp. TSY1.;""
                     /codon_start=1
                     /transl_table=11
                     /translation="MDIEHFVSNTDKNVFAIYGLPEEVISVLFAYYSRSEKQLRETLQ
                     GLIDNGDVVAPEHEPMTHKFTERAKQFHEKWTIGYGHNSCSEHSIAHIGVENVSLLAA
                     KAIEDCRLASYTEKSTRYVRFDKTKYLKPIEIMESKYGQQYVQYIDSLFEHYTVWYDD
                     ILLRVKAKYPNNNSKPTVYDNACRAKTFDILRYLLPVSTLTNLGMTANARTIEHMVGK
                     LKANKLHEIMTLGESIKQETETIIPTLLRHADRQSWRDRIVTSSGTHTISNVNDVKLV
                     RYDHDAVQRVVGAMTYGAEQSDYDSLKCWSDTLSPETNEAILSGTIRGEHDPAPREFE
                     HTNYTFEITLDYGAFRDIQRHRLTTQTIKLLSPLYGFEVPDEIVEFGYGPQFTELMNR
                     GQELYLELEQNIGPEAAQYCLPMAYRIQFLMTCNLRELCHLIELRSKPQGHKSYRAIA
                     NRMFDLVNEVHPMLAQLIRVNQNMSDKLERI*"
                     /db_xref="W4LD08_9DELT"
                     /db_xref="GWE1_ACD58_39_12_749"
                     /db_xref="scu:SCE1572_07685"
     gene            86133..86894
                     /locus_tag="gwf2_scaffold_96_prodigal-single_135"
     CDS             86133..86894
                     /product="hypothetical protein n=1 Tax=Armatimonadetes
                     bacterium JGI 0000077-K19 RepID=UPI0003B71FFD"
                     /codon_start=1
                     /transl_table=11
                     /translation="MKQKYVECQYNLSDVNATIQQFEKMIYGAANKKLPFCPGQFDDL
                     VQEGRLGLMTACQKFEPSKKVPFPIFAKMWIVAGMERHVEKNGRGSVRLGLTIKNRVR
                     KIEKLYGRPLTDADAADVAAMIGSKESSVLFVIQNDKKSTNVSLDAPLGDDGNLYEVK
                     EDASSLSPETAFLQKEMLTIVADELERLPIKEKYRGVTRLMIGLEGEFTGKELDRVCA
                     ERFNAGKTRQRRAQIFDDVQPLLSKVVRRRMKVCV*"
                     /db_xref="UniRef100_UPI0003B71FFD"
                     /db_xref="rxy:Rxyl_1813"
                     /db_xref="X6FPB9_9RHIZ"
                     /db_xref="UPI0003B71FFD"
     gene            86891..87172
                     /locus_tag="gwf2_scaffold_96_prodigal-single_136"
     CDS             86891..87172
                     /product="hypothetical protein"
                     /codon_start=1
                     /transl_table=11
                     /translation="MMDSIELYNLLKDLRSIKLQPNLRRFVLDCEQTRTKFGTLLPGD
                     IKRVQVIAERNKQSLESLRQSRENAIKSMAGVDAKPAQKPTDNSNDFGF*"
     gene            87393..87881
                     /locus_tag="gwf2_scaffold_96_prodigal-single_137"
     CDS             87393..87881
                     /product="hypothetical protein"
                     /codon_start=1
                     /transl_table=11
                     /translation="MLSKQFILAGSAIFTVSCQDGSHLTYRVQRVEPKELEAEYCQLD
                     RNDDAALATYEKKVVEKSAFFAQLLTGPNNTKDYTYIGKLDVKKGEVFPTRKSTMKRD
                     SRPIVVLNWALYQIWRQNKNFEHRIRHAGKCSRCNIKLTVPVSIDTGLGPICAQRMGL
                     VE*"
     gene            87894..88145
                     /locus_tag="gwf2_scaffold_96_prodigal-single_138"
     CDS             87894..88145
                     /product="hypothetical protein"
                     /codon_start=1
                     /transl_table=11
                     /translation="MKCRKADGTCFEDGKLEKDIVAEIYGYFIGADGDKIPKHDVLLE
                     NEKLCPYNRVTFSSIPGYIPGYGCPVCKGLSYHVPVVRG*"
     gene            88147..88398
                     /locus_tag="gwf2_scaffold_96_prodigal-single_139"
     CDS             88147..88398
                     /product="hypothetical protein"
                     /codon_start=1
                     /transl_table=11
                     /translation="MIYLKYQILERETIENADQFGETYDVALIRVWPTIQLFDVDLVV
                     LNDGVHIVEPWGVCEYPAIKNAACRAENSCEPIDVLVIM*"
     gene            88411..88692
                     /locus_tag="gwf2_scaffold_96_prodigal-single_140"
     CDS             88411..88692
                     /product="hypothetical protein"
                     /codon_start=1
                     /transl_table=11
                     /translation="MGAATKFKPNAVIHAFIMSPWGWPHGKHGRYHRRKTITHMNIPD
                     GMLCEIRGYGRHGKIRLPYTEQEYYTVRILVARNKYQFLGIEGQYVKEL*"
     gene            88893..90248
                     /locus_tag="gwf2_scaffold_96_prodigal-single_141"
     CDS             88893..90248
                     /product="Polynucleotide adenylyltransferase/metal
                     dependent phosphohydrolase n=1 Tax=Roseiflexus sp.
                     (strain RS-1) RepID=A5UUL6_ROSS1"
                     /codon_start=1
                     /transl_table=11
                     /translation="MFPKEFHEIVNSLNCQGGKCLVVGGAVRDIVSGCEPKDIDIEVY
                     GLEASAIIDCLSRFGKVDCVGASFGVIKLTAPENDYDFNIPRRESKNGQGNKGFIPLP
                     DPTMTPREAAERRDFTWNAMFCDPKTGEITDLFGGIDDFNNRLLQHTTVRFAEDPLRV
                     LRGFQFAGRYNMTVSPETSLLCNQLQAEYSALPVERIWVEWQKWAEKSIVPSVGLKFL
                     VDVDWIKLYPELFAMIGVEQEPEWHPCGDCYRHSGHVVDEMADICQRESITGNDRSVL
                     MFAALCHDMGKPSTTAFIDGRIRSPGHEKAGELPTRSFLKRIGCPTELVERIVPLVMN
                     HLAHMNTFTEKAARRLAVRLGKATIRELVYVIEADSSGRPPLPKSCPEEASNMLALAE
                     SVGVTAGQPVPFLMGRHLIELGMKPGPMFTTILRAVYDAQLEGTVTCLQDARQLATEI
                     A*"
                     /db_xref="UniRef100_A5UUL6"
                     /db_xref="rrs:RoseRS_1930"
                     /db_xref="89155634"
                     /db_xref="A5UUL6_ROSS1"
     gene            90245..90565
                     /locus_tag="gwf2_scaffold_96_prodigal-single_142"
     CDS             90245..90565
                     /product="hypothetical protein"
                     /codon_start=1
                     /transl_table=11
                     /translation="MKHSSYISRCLVRRIKRLYYCFGGKGWTARHIWYVELYCKYGYH
                     ERAIAACLASVQVMESCIDDVRIDLRSRAFLVQTVTFAKTQDGDKADMAVVDFWREHD
                     KTLV*"
     gene            90622..90786
                     /locus_tag="gwf2_scaffold_96_prodigal-single_143"
     CDS             90622..90786
                     /product="hypothetical protein"
                     /codon_start=1
                     /transl_table=11
                     /translation="VKGYFKAGIAVTIAMTMHRLEAYGLSVHGMEAIVISAPFWIGTL
                     FSTIRYHLEK*"
     gene            90790..91410
                     /locus_tag="gwf2_scaffold_96_prodigal-single_144"
     CDS             90790..91410
                     /product="hypothetical protein"
                     /codon_start=1
                     /transl_table=11
                     /translation="MGAKKIESIHPMKTIVDTMVEHGISFFIVIGGDQKERMDMGIPE
                     KVAMSQRLAIAFSAEYFQNMGIETSNECIGLTASFDALYRVTIPWEYVGAINCINAGK
                     RYDVSIPLQTSNPAPAFKPIKPKDNVLSFIRNKAADLLARRPIETVAETVLDEHDLPL
                     EDDTTAKTDDDNKLVEQIGNVVHVRDFQRAKEIHRMEKMARKEQDV*"
     gene            91403..91735
                     /locus_tag="gwf2_scaffold_96_prodigal-single_145"
     CDS             91403..91735
                     /product="hypothetical protein n=1 Tax=Sphingobium sp.
                     YL23 RepID=UPI0003A15187"
                     /codon_start=1
                     /transl_table=11
                     /translation="MFNRIEIGPTPLDEDCAQVGEHDYGVKAPRECQRFIKQLRECFG
                     PEPEGAELRMIGSPHDFGTYYEVYCVYDPKKPDSLNYALNVENKTPATWKDRFKRQVV
                     NMLGEDDE*"
                     /db_xref="UniRef100_UPI0003A15187"
                     /db_xref="A0A0F9CN93_9ZZZZ"
                     /db_xref="bmj:BMULJ_06228"
                     /db_xref="UPI0003A15187"
     gene            91728..92183
                     /locus_tag="gwf2_scaffold_96_prodigal-single_146"
     CDS             91728..92183
                     /product="Putative uncharacterized protein n=1 Tax
                     =Flavobacterium frigoris PS1 RepID=H7FWM0_9FLAO"
                     /codon_start=1
                     /transl_table=11
                     /translation="MNRPLVGIAVMLSRDGKLLMMKRKGSHGNGTWAFPGGHLEFGET
                     WEECASRELFEELGIGAPNGSLVFGRVMVTNDIFVDEAKHYVTIGLACFGWYGEPRIK
                     EPDKCTELMWVEIDKLNSIDLFVSTRNIINTSEFKTASRQWKSWQCWKV*"
                     /db_xref="UniRef100_H7FWM0"
                     /db_xref="H7FWM0_9FLAO"
                     /db_xref="vsp:VS_1590"
     gene            92168..92527
                     /locus_tag="gwf2_scaffold_96_prodigal-single_147"
     CDS             92168..92527
                     /product="hypothetical protein"
                     /codon_start=1
                     /transl_table=11
                     /translation="MLEGIMNRNRWYVTEHATNRFIERISLMSIVRARRIINSLSWMA
                     DTDLEFINGSIEYWVEGLEGVRFVVAPEFAQNNAFHIKTNEPVLVTVYTDEMFNESLC
                     HQFLSTIEPLKGKHDDI*"
     gene            92517..93101
                     /locus_tag="gwf2_scaffold_96_prodigal-single_148"
     CDS             92517..93101
                     /product="hypothetical protein"
                     /codon_start=1
                     /transl_table=11
                     /translation="MTFNYLHTWKEQHIVAINLGAMSLTMSLLSFVAVFNLISMKDSW
                     WNINAWYGASVDALGITAGIVLCVLWGVCLVAGIGILSGGIDDLPETKLKLPWQKHYS
                     KLLRFRIDTSDSSHDIYHITDSNNKPYKVTPRWLVDNKIDVRRFRESVISAVSENRIK
                     VDDAKITLDTVHEILEEDCDCNDIRGIRDRTPVR*"
     gene            93145..93633
                     /locus_tag="gwf2_scaffold_96_prodigal-single_149"
     CDS             93145..93633
                     /product="hypothetical protein"
                     /codon_start=1
                     /transl_table=11
                     /translation="MISFKYPYFEKKPVYLYPVVVTTMLAITSGIGAIMIASFAGISN
                     KPTPSGVLFAMLIIIITISCAASLCLTFEGIENGFYIEGLTPTISYKKVKKYFDFQLT
                     DSGDVLLNGGFITPTWLVENNIDVKLFRETAISTLSKNQVKVDDADVTLKTIREIATS
                     RI*"
     gene            93754..94044
                     /locus_tag="gwf2_scaffold_96_prodigal-single_150"
     CDS             93754..94044
                     /product="hypothetical protein"
                     /codon_start=1
                     /transl_table=11
                     /translation="MEQLCCVDSVAYTDGQIKDHFVVVAFIAMPDREPVIMEPNKADR
                     LEWFTVDTIPDVSEILEGSVSIMKSTAFQACFGRSRRIYGWNLNARTFETST*"
     gene            94016..95713
                     /locus_tag="gwf2_scaffold_96_prodigal-single_151"
     CDS             94016..95713
                     /product="hypothetical protein"
                     /codon_start=1
                     /transl_table=11
                     /translation="MQELLKQARNEKDVENAYRSFFSAIPDIRISSPFGCDGYMEFGN
                     VRLLTEFKYRIDNIKQLNTAIAQTICYVDRFIRYGYGQPNVLLIADKKKCHVIRSEDV
                     AHFLIGYDLSERPSSPPTRMVQDLINFTPVTIASNDTDRLMQAIYGAANSVSEFNPLD
                     VMRVMECQVQELDVDGDLEDCLELGSVTAPLTELTTREYDILMKDKRKVIFYLDASNK
                     TTIGQLCRVMDFFGSMDAVLIVVSGQDILNSHLREFMNFVSGKIIQTIDGLVFVSRWQ
                     TNPSPDQNTSHDIPIIRNGKIVSKKIMSSSRECFSGFPYNGKTFDAPQLIDGTTQAKS
                     GIGVMGQNSLLFMASQSNFVRDNHHVRLLSFPSSDGSGYQVTRQNFRQTLVYFAVRKL
                     VICSAINSMDSFTFPPRDKSKAYQQWFNDCLVFAALHPDNMTTSLDYQYHGRTYRSIN
                     HTFWISADVLVNALDGHTNSQLYRSARDATQERELAFLLKSMTLSCDARQILDVATEL
                     VTDSLVHRLEQNSWDAGLYQLDGLLHDNNLSKYKEFNEQYRVFRKKLIPGIFEYGIL*"
     gene            95700..95792
                     /locus_tag="gwf2_scaffold_96_prodigal-single_152"
     CDS             95700..95792
                     /product="hypothetical protein"
                     /codon_start=1
                     /transl_table=11
                     /translation="MAYCSGMNIIVHICNIGDYNEQVCYIKDNR*"
     gene            95758..96753
                     /locus_tag="gwf2_scaffold_96_prodigal-single_153"
     CDS             95758..96753
                     /product="hypothetical protein"
                     /codon_start=1
                     /transl_table=11
                     /translation="MNKYVILKTIDEAIQGIAMVSNIAEDKSNEISFITVGNGDSRHV
                     VPIEIVRKGDNTFARFKSKNGDGKLYDISDKTRAKILAKINANINDEQVPLDDKTSSA
                     PKSLRDPSLDIKNLSDLPEVELSSLATETNTPDGKMDNNEYWDRAAEIAEKMTSIQRD
                     SVSNFTGDDYSAIKRYQKYDRHGGTVEGIIDGYDGYGYSIKQIEKFIEQGRVIQSMFD
                     TLPKMPGVVFRGMYFFSIVREKMIDSFMQKEYIEFDSISSTSRSCVEALEFSGGDLNG
                     AVLLKLNQKNAIPVETISGHPSEKELIMKAGTKFRVLKRMKTSQGGLVIEAEEID*"
     gene            96797..97570
                     /locus_tag="gwf2_scaffold_96_prodigal-single_154"
     CDS             96797..97570
                     /product="hypothetical protein"
                     /codon_start=1
                     /transl_table=11
                     /translation="MNIKKIYEAIQVALFEAKDIDDFVYIKHLGGSTGSDLYRDRSGR
                     KWVVKGGANVKQLYNEYMANKIYGKFGIHVPESFIGILNGRNVFVMEYLDDSIPLGEI
                     ENINGEIRNKVARGFILDVLLANWDVVGTNSDLDNIRVKDGIPYRVDVGGTLTTRAMG
                     GNKIYDGQPSEHKTLMDPSINRNTAKIFSILDKNDIAEQVRDLIKDFVLEGEVNWFQF
                     KKELSSIIFDEDVSISDNDKESILNALVKRATYLYGLFN*"
     gene            97588..98598
                     /locus_tag="gwf2_scaffold_96_prodigal-single_155"
     CDS             97588..98598
                     /product="hypothetical protein"
                     /codon_start=1
                     /transl_table=11
                     /translation="MDTNIILESIHDAIGCDKLVEEDEISFITVGKGDSRRVVPINLI
                     VKGDEHYAQFKTNDRSSDKLYRLSSEKRRKILDKISSATKPKQNVARDPSLDIRDPLE
                     LPKIELLGDLATVNDTPNGESYDDFIKRLDEIDKMVTSEQSDAIRDFSGMAYTDIKKY
                     QVYDLAGKSDPNYIYDNEPELEGMRELDKRYNSNRQRKFYTGLIQRYIDKARHIQEFI
                     TNAPKAPGIVFRGLCGLEKDVIDKFMAEDTFEFDSISSTSRKLRKGINFAGMYIGSAI
                     PITKLSNVLLKLHQKNAVPIEHLSSAHNEAELIMPAGSKFKVIKKMRANDGIVIEAEE
                     ID*"
     gene            98757..98987
                     /locus_tag="gwf2_scaffold_96_prodigal-single_156"
     CDS             98757..98987
                     /product="hypothetical protein"
                     /codon_start=1
                     /transl_table=11
                     /translation="MDFRELLEKRRKEKEMNRRPQFGVLNGKRISLDAKTIGSLTDED
                     KANVEVEINGEKLRIFRQSVGVHVDKDGKLHL*"
     gene            complement(99035..99274)
                     /locus_tag="gwf2_scaffold_96_prodigal-single_157"
     CDS             complement(99035..99274)
                     /product="hypothetical protein"
                     /codon_start=1
                     /transl_table=11
                     /translation="MTLIDLRDRLNEIIQENERRDWSRERNNMPAFVTVDLRTPTGRE
                     KSTAVHHIDFVSACLQGVINDGATVTGTEIARVVI*"
     gene            complement(99290..100081)
                     /locus_tag="gwf2_scaffold_96_prodigal-single_158"
     CDS             complement(99290..100081)
                     /product="hypothetical protein"
                     /codon_start=1
                     /transl_table=11
                     /translation="MSVVALCDWEENRYDDSDGYVALWDVDTHELRSELTWTTRGACN
                     KPFPRTVPMTIENLEVARQYLENNIYDRIRAAEHRDVLEPDKIMAGQRVRLSRDHRNM
                     AKTVTVETCPRCGGTGKWVNPRYENDVRECLACKGTGQKATKYEKKKNASGKQEWNYF
                     KAGLAGTVVSVHCYETCYANGYNHPGRHNLQCIVLLDNGQEMKCPLEKLSLDKDPMSD
                     DMLRERARNLSFSFNFKPLLSSHGGWLDNNWALSFCTEHAQEWPK*"
     gene            100268..100459
                     /locus_tag="gwf2_scaffold_96_prodigal-single_159"
     CDS             100268..100459
                     /product="hypothetical protein"
                     /codon_start=1
                     /transl_table=11
                     /translation="MSRIVKPSSNQYSLNLNGEQARALDLMMKETGKGLTQLIVEMLG
                     LPPSWQRGKHYIKPDTCNQ*"
     gene            100564..102192
                     /locus_tag="gwf2_scaffold_96_prodigal-single_160"
     CDS             100564..102192
                     /product="Uncharacterized protein n=1 Tax=Alicyclobacillus
                     acidoterrestris ATCC 49025 RepID=T0DNZ9_9BACL"
                     /codon_start=1
                     /transl_table=11
                     /translation="MQSFSTEEVVRAIYGPNRDHSIVWFFLHYDKATGKNSAPRNAIW
                     RKVKTEIARRNKLRYDVHFKPNDGNIRCFIMDFDCHDHSPDDIEIAKIQVVSKIKEFD
                     YKPTVVNESRHGIHVYWKIKGDITEQQYVQVMEYLNASFMPETIDLYQVDDAFIKRSN
                     ISIRIPGTIYWNVDGATDFTCKILELDGGCEYCWDEFPIEKRKLPFLSSFSYSEIDGV
                     LHPSENEGCLDRVLRLWSPLKKSDGVLRFGRLMFPDVHDVSGYLKSRDLAEYLNDHGY
                     NVHHGKFHCPFHDDRRPSASIFTSKSGFQYFICRAKSCQYSDKMMTIIDFAQIKDKDN
                     AWWKLCDTYKVGIETEWQRKEHDIMEHSIEAMKDLSDYPYLDKIVTKWGLRDKIVLFM
                     QFSGELNADEDSTVNSRWAFWYVVENFDKKLKDHNISSNRRSAAEIVAIAAFLGLLTR
                     HRLEVLPEDIQKILLDSQREQANEYHAQYYTIPVLDNNVLTEADHRAHIIFDSGIKRN
                     GWCWEILRHIFPVGHKHGFMKHTHNVLGEHVATA*"
                     /db_xref="UniRef100_T0DNZ9"
                     /db_xref="T0DNZ9_9BACL"
     gene            102189..102470
                     /locus_tag="gwf2_scaffold_96_prodigal-single_161"
     CDS             102189..102470
                     /product="hypothetical protein"
                     /codon_start=1
                     /transl_table=11
                     /translation="MISFVDNVENIVCQQVNDSLFSSVDGILAVLNKSCGKSWQQRIS
                     SLTTDICAKYSLKEIHVTDATIEQFKLWRLDKIPRTIIIRPKSVAQAIC*"
     gene            102601..103146
                     /locus_tag="gwf2_scaffold_96_prodigal-single_162"
     CDS             102601..103146
                     /product="hypothetical protein"
                     /codon_start=1
                     /transl_table=11
                     /translation="MASKRLHPKYVSSKDNPFLPVEPIEGYRGYYPAPTTPGWSGCER
                     IPLPLQCCTINDPDAVGFEVEIMFEAVSFDVEQPVFNHFWVKMTAAELFRHLFCATGI
                     GIHDMFAILRRDDGTELKAASKWYQDTRTGAFQIRTYGCGIIATQGGYQGHMPENVYW
                     DEKVNAWQLRMLQPRTSHWLV*"
     gene            103204..103428
                     /locus_tag="gwf2_scaffold_96_prodigal-single_163"
     CDS             103204..103428
                     /product="hypothetical protein"
                     /codon_start=1
                     /transl_table=11
                     /translation="MSSYNLMKREDCQRMIDARRAELAAILDGSWPRDSDDYFRWNPP
                     AGWERNKWAEKICRSEIEYCSDRINDGRAK*"
     gene            103444..104055
                     /locus_tag="gwf2_scaffold_96_prodigal-single_164"
     CDS             103444..104055
                     /product="hypothetical protein"
                     /codon_start=1
                     /transl_table=11
                     /translation="MASKRDVEDAFIRGRDVGYGSGLQDGIGQTLKVCPAVETLPGTY
                     PHWEWWGTHRDIQYKVVCWTNGLPDDRDVIHLHWNYYVMLYRHQIPDLYEHSKQETPE
                     RVFRNTSWHGGMTYSSFRSATDYKHDVIEWLELGCDYGHYFDEGNNIRLTTVHAECIS
                     TINDLRDTFGDEILYHDRWDGSYDTEENIEARKLQRISEVTDD*"
     gene            104068..104694
                     /locus_tag="gwf2_scaffold_96_prodigal-single_165"
     CDS             104068..104694
                     /product="hypothetical protein"
                     /codon_start=1
                     /transl_table=11
                     /translation="MDSRYRLFGGPNGFRLERLCPECQGKGVVPMQTNKRRAIKCTAC
                     GINGWIVVVDPIVTRREWIQRFDKLLRAGNYLAVLTKTQRLQNAYANLMLERQRIGRS
                     NMTEQETIAACIASSLVRSVKQHNMLISATERAEKLRALDPAAPFDKMTTLELDLIVW
                     EFFGQEAVDGDLTVEEQHDKFAFLRQVLRGKSESEQQRIIEAVKRKRN*"
     gene            104705..105226
                     /locus_tag="gwf2_scaffold_96_prodigal-single_166"
     CDS             104705..105226
                     /product="Uncharacterized protein {ECO:0000313|EMBL
                     :KIF23729.1};  TaxID=1245923 species="Bacteria;
                     Cyanobacteria; Nostocales; Scytonemataceae; Scytonema.;"
                     source="Scytonema millei VB511283.;""
                     /codon_start=1
                     /transl_table=11
                     /translation="MGYDYYVSFDVESVGLHGTGFAVGYVVLDKNGNEVESGCFCCPL
                     TSAVKETDSKADIEWLNINVIPVLPESTHSCPHDIRNAFWAVWEKYRDLNGALLSDCG
                     WPVETNFLSAMIADDMEYRKWSGPYPLLDVSSMLLSRGKNPIGTYARIDNELPSHHPT
                     NDARQSGRMFFEA*"
                     /db_xref="A0A0C1WV99_9CYAN"
     gene            105235..105459
                     /locus_tag="gwf2_scaffold_96_prodigal-single_167"
     CDS             105235..105459
                     /product="hypothetical protein"
                     /codon_start=1
                     /transl_table=11
                     /translation="MYRVIKEQTGYSIVNGRLLGTLVPLTDSQLTDSQNRNRVFIHKS
                     DAQELAFLLNSGKTVQESLSIIGDIEMIIL*"
     gene            105536..105793
                     /locus_tag="gwf2_scaffold_96_prodigal-single_168"
     CDS             105536..105793
                     /product="hypothetical protein"
                     /codon_start=1
                     /transl_table=11
                     /translation="MDLKYFGQVLNVMTSIHICRAELALMTKEESDCVIEHLITIHSS
                     LINICRIVIRAKERANMFPHEVNNIKQALNDSGAGDVVSWL*"
     gene            105805..106002
                     /locus_tag="gwf2_scaffold_96_prodigal-single_169"
     CDS             105805..106002
                     /product="hypothetical protein"
                     /codon_start=1
                     /transl_table=11
                     /translation="MDTKEEFVKMMAEVVAEVVAENRKQELKLLTEALQQLLLVFLLY
                     CLMVSVVVNQANIKLTFNWLF*"
     gene            106011..106175
                     /locus_tag="gwf2_scaffold_96_prodigal-single_170"
     CDS             106011..106175
                     /product="hypothetical protein"
                     /codon_start=1
                     /transl_table=11
                     /translation="MVWAYIVDATKCVVSKHKNRKLALAAYNRLRNSKPHLNIIVVDS
                     VRDLNIGDTW*"
     gene            106193..106639
                     /locus_tag="gwf2_scaffold_96_prodigal-single_171"
     CDS             106193..106639
                     /product="hypothetical protein"
                     /codon_start=1
                     /transl_table=11
                     /translation="MKRSYVELVVLAFQFALSAKDKERLAFYKQYAATHRELTACVAD
                     TNIRNMSGEIDGAVRKCADMIGILAFEAEFDRIMRLSPCASLNSYYSLDNFLSITRNY
                     VNPDTPHLLELLERSNKVYGEYLDGLIDKIELVTQFVSIAIDMIED*"
     gene            106641..106898
                     /locus_tag="gwf2_scaffold_96_prodigal-single_172"
     CDS             106641..106898
                     /product="hypothetical protein"
                     /codon_start=1
                     /transl_table=11
                     /translation="MKVKNRTLTRWNGDVTCRHCKSVLEIAESDISVIKYPDPYDSYD
                     EGYLYRYEITCQVCRRDNRLSEDQRPKNYSMYNGVMPPNIP*"
     gene            106943..107431
                     /locus_tag="gwf2_scaffold_96_prodigal-single_173"
     CDS             106943..107431
                     /product="hypothetical protein"
                     /codon_start=1
                     /transl_table=11
                     /translation="MPRKDPVSGCQVATFGEFIVDEATKQEGIEPHELMNEMFDSMAE
                     AVKREEDRYQADALSILQKAVLEQQAFWQEEQEHYAKFGETVDWSPAPCPVKLVSVEH
                     VEYRLAIRGQSGGIVAMVECEDKKSYRFEWTWCQDNGSFYCESSYDSDLKFTEVMQSN
                     AG*"
     gene            107434..107706
                     /locus_tag="gwf2_scaffold_96_prodigal-single_174"
     CDS             107434..107706
                     /product="hypothetical protein"
                     /codon_start=1
                     /transl_table=11
                     /translation="MKLALTNETGLTQVFKVQLSLTPKGSVLVYDESRQFVCLSHTYM
                     VGNITKTIKKLEDSFPEAASGKAFFAGKVVGDTIFINLDMPMDEDW*"
     gene            107706..108674
                     /locus_tag="gwf2_scaffold_96_prodigal-single_175"
     CDS             107706..108674
                     /product="hypothetical protein n=1 Tax=Gemmata
                     obscuriglobus RepID=UPI00016C4D44"
                     /codon_start=1
                     /transl_table=11
                     /translation="MLLFKTIFGSQLYGTNLPSSDTDFKGIYIPDARDILLQNVPATS
                     INVGSKQVAGKNTALDTDIELYTLGGFFRLCRDGQTNAVEMLFTPKSFWTNTSPEWEY
                     IVEHRNELIHSGTSAFVGYCKTQAAKYCTKGNRVIAAKLIVDWLKSQNQHVKLSETDI
                     YCFVVSQQNDEIKIVDHPCESGLIPHLVVCNKMCPIHFVVKEAFKIYNRIYTEYGARA
                     KASATNDGVDWKSLMHAVRIAQEAVELLRYGVITLPRPNADLLKRIRVGDMAYEAVQG
                     LIEQGLSDVLVAHETSTLPKSIDIDKWTEFTESLYAEAVISRYLRK*"
                     /db_xref="UniRef100_UPI00016C4D44"
                     /db_xref="V4QA85_9CAUL"
                     /db_xref="rrf:F11_01995"
                     /db_xref="UPI00016C4D44"
     gene            108671..109420
                     /locus_tag="gwf2_scaffold_96_prodigal-single_176"
     CDS             108671..109420
                     /product="Metallophosphoesterase {ECO:0000313|EMBL
                     :KKW12964.1};  TaxID=1618448 species="Bacteria;
                     Microgenomates.;" source="Microgenomates
                     (Gottesmanbacteria) bacterium GW2011_GWB1_49_7.;""
                     /codon_start=1
                     /transl_table=11
                     /translation="MKIQYASDLHLDFYQDKGRDLLKRLVRFEVAPILVLAGDTSELV
                     NRNGEFGKFPEANMKFLCDNFERVFFVLGNHEHYHVRNTRETFDFVSGIDANIGNFYW
                     LHNCHTVYEGIKFGGTTLWFRDDPLNCCYEKELNDFSQIPGFKPWVYEENQRAIDFVS
                     ASEVDVMITHHLPSYAAISSQYKGDPLNRFYVCDVLDREMREKKLPKAWIHGHSHDSL
                     DMMFDTMRLVRNPADYRQANPLFNFSAFVEV*"
                     /db_xref="A0A0G1Z2G9_9BACT"
     gene            109514..110113
                     /locus_tag="gwf2_scaffold_96_prodigal-single_177"
     CDS             109514..110113
                     /product="guanosine-3',5'-bis(diphosphate) 3
                     '-pyrophosphohydrolase (EC:3.1.7.2)"
                     /codon_start=1
                     /transl_table=11
                     /translation="MSTLNRILLARQFAVASHGDQLYGKTFPYEYHLEKVQSVRQRFV
                     TSDMISGYGLSEEDIIKAIWLHDVVEDTCIPLSILRVVFGDTVARLVDAVTDAKLPNA
                     NRKLRHWDTPSCPGPYSKIPVTNGSILVKLCDRIANVEAGIASIQKMKDPPKGGTLID
                     MYRKEHVEFYKTLHVQYSPSEPLWSHLNNLLDFDEKDIS*"
                     /db_xref="fnu:FN1482"
                     /db_xref="UniRef100_S4TRQ0"
                     /db_xref="S4TTL7_9CAUD"
                     /db_xref="S4TRQ0_9CAUD"
                     /db_xref="3.1.7.2"
     gene            110110..110622
                     /locus_tag="gwf2_scaffold_96_prodigal-single_178"
     CDS             110110..110622
                     /product="hypothetical protein"
                     /codon_start=1
                     /transl_table=11
                     /translation="MTGHIMTSHQQEMIDLRCYICGEPESNNLTREHLGLSPDDKVVM
                     VRIHDPDHIPARPAIDCNEMHCTSFYDVDGDDMSLSSQMAGYDVQYMKPYHAQDILSF
                     FEHVNHDNPFMIIHCGYGYSRSPAIALGWALFTGNRQLKHFILGSKEFHLNRYCFALM
                     REAINEHKTS*"
     gene            110603..110848
                     /locus_tag="gwf2_scaffold_96_prodigal-single_179"
     CDS             110603..110848
                     /product="hypothetical protein"
                     /codon_start=1
                     /transl_table=11
                     /translation="MNIKLLNALKRFIVALNNTTGGWDELTVTVSRGNEHIPLSAAQL
                     LVNHKLVRIDAGTVKHHTKKLHWGKHTGGIGSYYTGK*"
     gene            110946..111482
                     /locus_tag="gwf2_scaffold_96_prodigal-single_180"
     CDS             110946..111482
                     /product="nicotinamidase (EC:3.5.1.19)"
                     /codon_start=1
                     /transl_table=11
                     /translation="MINPSPNSALIVVDVQNDFASPSGSLYVQEGEMIVVGINNLMLR
                     FNTVVLTQDWHPRDHVSFKTWPEHCIANSVGSQFHHYLRVDRAHMIMRKGTNPDVDSY
                     SAFMDEQYNKSGLGGFLKERNIDTVYCCGLALDYCVKATALDAQKLGFKTYIVRDLCK
                     AVNPKAVTVIEGIEMIER*"
                     /db_xref="pfo:Pfl01_2887"
                     /db_xref="UniRef100_UPI00036CA372"
                     /db_xref="A0A0C2N7G6_9PSED"
                     /db_xref="UPI00036CA372"
                     /db_xref="3.5.1.19"
     gene            complement(111506..111880)
                     /locus_tag="gwf2_scaffold_96_prodigal-single_181"
     CDS             complement(111506..111880)
                     /product="hypothetical protein"
                     /codon_start=1
                     /transl_table=11
                     /translation="MKNGTINGHTVTYFGFVDMDNLSGMLIAINGQFILLVDDPTDAE
                     DKCEYGGCDRVYVYHNYTPGKKPDVEYQFFAPVYGAYEDELIERKNPTRIFGEDDFFN
                     SVENLNAIYALANEPDDDNSDF*"
     gene            112038..112328
                     /locus_tag="gwf2_scaffold_96_prodigal-single_182"
     CDS             112038..112328
                     /product="hypothetical protein"
                     /codon_start=1
                     /transl_table=11
                     /translation="MKIEFVKFTELIVGAHSDSSRIAATYMNEFVMIDNLCCDIASVD
                     EIENVISIKFRRRPPKYYLVKTPESNVITWCYEHEISEMLAKNPDARFIEAQ*"
     gene            112328..112897
                     /locus_tag="gwf2_scaffold_96_prodigal-single_183"
     CDS             112328..112897
                     /product="Putative uncharacterized protein n=1 Tax
                     =Dictyostelium purpureum RepID=F0Z9X1_DICPU"
                     /codon_start=1
                     /transl_table=11
                     /translation="MKIAIIGTAGRHEDACKISWPLYHSMVRKTQETIADIIEPENVT
                     LVSGGAAFSDHIAVTLFLMNFCPALQLYLPAALNCNGRYDDGCWEGRAANYYHDKFTQ
                     LAPNRRNTRLGILEAQSRGAIIDIATGTMGMDRFKERNLLVSQSDYMIAFTFGDGDEP
                     KDGGTLHTWKQSNATTKIHIPLNSISLTK*"
                     /db_xref="UniRef100_F0Z9X1"
                     /db_xref="F0Z9X1_DICPU"
     gene            112953..114407
                     /locus_tag="gwf2_scaffold_96_prodigal-single_184"
     CDS             112953..114407
                     /product="hypothetical protein"
                     /codon_start=1
                     /transl_table=11
                     /translation="MRDKVMQCKDEKLKSLQRKMDFYDWLSRATEHLKIIDTMFNRWT
                     KIQLKDPISTVLMAAGTVKDLVRHFVDFDDEGLDKFLREAGYKRLTVPAQFIGLFHNI
                     MSENMSYHRMFEFADKTSLTFWTDHIVSTQNEAGDVTQIYATDNELLKKLIAELTWKN
                     DKSLILSSKKHNIDDEDSSDYDTLELCPFHPASVYIGTPAIEDISIKNHDGTSRSIII
                     IGNTGSGKTTMSHLIAQKIGGNTLKIASREFNDFPLKWIISLLGYLQPSILLLDDIQY
                     LLENQENYDTLLTSLEGLNQNYTVVGTVMNDGTILVEPSRFYYPGMRPGRIDEIILLQ
                     PHDDETRKKILKYYLVSNLTEQQLDCLISVTRGLSGAYLKQLSFKIDTCGFAGWEHYV
                     AVIRATAPLSMSNPDDDIVDAEASPNMSFGFKGRQGLGDSINNQQKTTMKLLLKNQRK
                     FFAATGKKKSATRKKGASKVGVALDDENYFTGKS*"
     gene            114404..114682
                     /locus_tag="gwf2_scaffold_96_prodigal-single_185"
     CDS             114404..114682
                     /product="hypothetical protein"
                     /codon_start=1
                     /transl_table=11
                     /translation="MTCYQCIVSPISLYNKVFTLELFQNDDDRNVRLIYYEHVLFHVR
                     WDDFREHELAKLMMDTMSRFCNNITLFDAYKVLDILSGMGCYRPDIQA*"
     gene            114764..114982
                     /locus_tag="gwf2_scaffold_96_prodigal-single_186"
     CDS             114764..114982
                     /product="hypothetical protein"
                     /codon_start=1
                     /transl_table=11
                     /translation="MIISETNLVTGPSSDAIMHDGTVYDVVDGRMEPQQTWYCTRVKY
                     VVSDRLMLTVCSVVGIFLTTLLGFYQMG*"
     gene            114988..115317
                     /locus_tag="gwf2_scaffold_96_prodigal-single_187"
     CDS             114988..115317
                     /product="hypothetical protein"
                     /codon_start=1
                     /transl_table=11
                     /translation="MYTHKGQQFKTEYCYQVDDDELDNNSVRYDVQMSMSRADYWALH
                     DQNMLLDALQGTISCYLSKKYHAPDGIKFPATCMVDIQRIAMDKHFPELAIVEFSVVA
                     TGEKIDF*"
     gene            115435..115650
                     /locus_tag="gwf2_scaffold_96_prodigal-single_188"
     CDS             115435..115650
                     /product="hypothetical protein"
                     /codon_start=1
                     /transl_table=11
                     /translation="MKKKLTDNWIDSCVREYKRAGGHSGPRTIDVVRGLAEKYFQQGF
                     TAKSAGIAAVDHVKLYSSMSGWRELAS*"
     gene            115647..116039
                     /locus_tag="gwf2_scaffold_96_prodigal-single_189"
     CDS             115647..116039
                     /product="hypothetical protein"
                     /codon_start=1
                     /transl_table=11
                     /translation="VNVKVLKCPLSRHYTYNHYGMGRPPDHRTVYGRDGLYLVGNDCW
                     CELDGMAWKYDADHFRFSMDLIDAYQLSSNDLKTLQHIVARIPARYGQLRSFIWGLLT
                     VNNYNRTSRHMRLKSMSEMNKLISCFPR*"
     gene            116122..117693
                     /locus_tag="gwf2_scaffold_96_prodigal-single_190"
     CDS             116122..117693
                     /product="Putative uncharacterized protein n=1 Tax
                     =Lachnospiraceae bacterium 2_1_58FAA RepID=F7JZW3_9FIRM"
                     /codon_start=1
                     /transl_table=11
                     /translation="MYNAIVARIRVKSFPDFVRGDGKVEKIERLMLGDCRGHQVIVGR
                     DTTDNSLVVFFPVDGALSDEFLRAKDLYKRKDENGNQVGGMFELDRRVKMIKLKGQYS
                     MGFCCPVELLDWTGADLSKVKEGDEFCELNGHKVCEKYVTRATRQARTDRLQNTQLTL
                     RKRALRMFPEHIDTSHFKRTSHAIPVGSLIILTEKVHGTSHRLALTRSEPVNDAVGIY
                     ADLARKRNVKIGEEFQSIQERLGAETIFTEAVEDLDGSVGGMTLMKRKLVNETRNLHK
                     VVKTKLTRLDYGVSRQIERAVDCTTGLLNRIGIDPRPWRYVNGTRRVTLETRPSEGYY
                     GTDKFRYDATKNIKLHPGEMIYGELVGFTDTGVAIQHQSTVESGEKQLTKMFGQSMNY
                     TYGANKGECLLFVYRITHLCDDGTQIELPWSQVVGRCKELGLKTVPTLECFVYDGNEC
                     ALRDKVDHMVNDGIKASTLDARHLMEGIVVRAETPDGRTLWMKEKSLLFTLCEFGMKS
                     DENYVDREETQEEAA*"
                     /db_xref="UniRef100_F7JZW3"
                     /db_xref="A0A060N2Z2_CLOBO"
                     /db_xref="nfa:nfa39550"
                     /db_xref="F7JZW3_9FIRM"
     gene            117741..118334
                     /locus_tag="gwf2_scaffold_96_prodigal-single_191"
     CDS             117741..118334
                     /product="hypothetical protein"
                     /codon_start=1
                     /transl_table=11
                     /translation="MYIDTSYISNTIDKVLLEFKLPNIDILPTEPIIAIDKADISRGI
                     VALVLTRAGPLIKAKRATDIEDLYERKRTRLGHITLERLGNYWWVNKSEAYVRGKGYG
                     TDLYVAAIKWASENDKGIVSAIPVPSNDKMRYRGLTKVSQSAMAVRNRIRERGVTLIS
                     GEFCKWIFDQDSAVINGVLMIGKGSVRFPVVDLGNYW*"
     gene            118474..119058
                     /locus_tag="gwf2_scaffold_96_prodigal-single_192"
     CDS             118474..119058
                     /product="hypothetical protein"
                     /codon_start=1
                     /transl_table=11
                     /translation="MSVVVAYRGKNGTLLCADKRAVQYSDFGSAVNDTFNKIRHIDEI
                     GYFAAIGSAAIFELFLARLEENRAKLDNESIQTFDVILDSFETSYLTMLGFASESRVR
                     LSEEEINQLHKTRICFVDEVFGNIFIIGVDPPVKFIEHYVALTPSNSILLDVKAMDKN
                     PELAQTIIEQYIRQISEQHDNVSAASDCIFVLTN*"
     gene            119090..119287
                     /locus_tag="gwf2_scaffold_96_prodigal-single_193"
     CDS             119090..119287
                     /product="hypothetical protein"
                     /codon_start=1
                     /transl_table=11
                     /translation="MEYNAPDVELKLPYSVSELDFLRWAYHEFVKKPHMDVAEQFFDA
                     TNLYAPITISKPERNKYAAHN*"
     gene            119271..119564
                     /locus_tag="gwf2_scaffold_96_prodigal-single_194"
     CDS             119271..119564
                     /product="hypothetical protein"
                     /codon_start=1
                     /transl_table=11
                     /translation="MLPTIEEVSVRSQQRKSNHAPYSVLFPNGQNVDIDLTVSRPWQN
                     LFMQTIMVVGKQEPIYDKQGIPTDKPPRLRNCFTLHSFLKRIQPETGTKIIPA*"
     gene            119694..120101
                     /locus_tag="gwf2_scaffold_96_prodigal-single_195"
     CDS             119694..120101
                     /product="hypothetical protein"
                     /codon_start=1
                     /transl_table=11
                     /translation="MKVYRVEDKDGIGPYNSEIAEWRNSVSKWRMRIAHSDDIHMAMF
                     FYGEMDNLTSNEAATYYCAFSCMADLFAWFNGFEDDLDKFFKVMVFDAAEQNVIIPDK
                     TNIQILCLNQIFIKRNESVLVNSMSFLDAMDFV*"
     gene            120150..120374
                     /locus_tag="gwf2_scaffold_96_prodigal-single_196"
     CDS             120150..120374
                     /product="hypothetical protein"
                     /codon_start=1
                     /transl_table=11
                     /translation="MKVYIYKLTDAAGNETFAATEDVGNNIRLGGYDTIGNYQQFDSQ
                     EAYHAYEWSEKYGMKLEVAVMDIDTDKLFE*"
     gene            120387..120596
                     /locus_tag="gwf2_scaffold_96_prodigal-single_197"
     CDS             120387..120596
                     /product="hypothetical protein"
                     /codon_start=1
                     /transl_table=11
                     /translation="MEYFIHIDPGDDVLTVDEFVQLCGEDLLTDDDGCGYPAKDGMMS
                     STLVIWPSRVYKIPSDATHIVWFNK*"
     gene            120624..120857
                     /locus_tag="gwf2_scaffold_96_prodigal-single_198"
     CDS             120624..120857
                     /product="hypothetical protein"
                     /codon_start=1
                     /transl_table=11
                     /translation="MEDEIVVEPEQNLTVLNRLAYTVIQACRQPDFTTTVAWLDTARH
                     ILAEEFSAKQLGDVVRSVNEKEMVALANRVNGR*"
     gene            120859..121077
                     /locus_tag="gwf2_scaffold_96_prodigal-single_199"
     CDS             120859..121077
                     /product="hypothetical protein"
                     /codon_start=1
                     /transl_table=11
                     /translation="MATYRYRKLGLSGYGEGRNSYAVDTDNFEYICKVEGKPGNWAIR
                     GNEPEMIGPFKTREQLVDAYLRLTTFSA*"
     gene            121155..121820
                     /locus_tag="gwf2_scaffold_96_prodigal-single_200"
     CDS             121155..121820
                     /product="hypothetical protein"
                     /codon_start=1
                     /transl_table=11
                     /translation="MSLAYIKSIYQVRKLIDAIPLSTKEDRYLAASLLKSTTSYCNKI
                     LKRLETELRRDAEAGQTNKNETTSWRDHQIGDVIARRYDDKQEQIVEVTGADLDGVKK
                     ILAEKGIPLSMAVIETVDLGRLNMLLENGFLTQDEYDGLVYRETRIEKNTGKFHIQDT
                     GIIERANKSSIESLEFIISEAERNTNQLDLFSPREQVETQQVDEQLADVQSIAQADVL
                     VML*"
     gene            121817..122332
                     /locus_tag="gwf2_scaffold_96_prodigal-single_201"
     CDS             121817..122332
                     /product="hypothetical protein"
                     /codon_start=1
                     /transl_table=11
                     /translation="MKQRIKTTTLYMAESAEKVGKVTFDPRYGIGSTPNNEEIDYLGF
                     VAYMKPSTFLKLAAKLTVEPTSMPFMVQSIQDGKPIGNPSLNIELDTNMQSIARIVGH
                     EGRNRCMAILTIQGDTEIPVHCFLKYLRARNLTNKHLEFMSGQMLSENKRTVDGPLFQ
                     QAILRRARITI*"
     gene            122329..122763
                     /locus_tag="gwf2_scaffold_96_prodigal-single_202"
     CDS             122329..122763
                     /product="hypothetical protein"
                     /codon_start=1
                     /transl_table=11
                     /translation="MKRYVTIELKQARETLKRSIETIKKMQQLGSQLPNMTGSEQYGA
                     QEASSHMYCINDAFMTAMGTAGKKTTSVPWWCLVDKLEGVEVTNTIPIPVSDTNQQFI
                     LPPDSKLTISQVWPFGVQITSHDMRIGIVFWSDVRENTIIPA*"
     gene            122844..125297
                     /locus_tag="gwf2_scaffold_96_prodigal-single_203"
     CDS             122844..125297
                     /product="Uncharacterized protein n=2 Tax=Clostridium
                     botulinum B RepID=B2TLI2_CLOBB"
                     /codon_start=1
                     /transl_table=11
                     /translation="MTFADLSFASTEKEVEHMYWTLFTGEIKDIEITSQFNTDGFLVW
                     KHNDTERRVLLECKVDRELTRKHERAAIIAQLICYTRKFLDKGIDIPNIFMIGDKNEC
                     VIVESKHFQYLLDMEFDWNMPPSSCDNRIVYTIEQQKDYPYMLFRNSDLPNFRSIIDC
                     INSIAIEQQRVKVGEKNIESLYNFWCTNVMNDKKITEVDKLDCMFACLFHPERAHVNP
                     AKGNGNLLIYGGRYDIKIKGNQFDNFINKYDTSSLTIEDIDHLYETRDRLIQDRIRRL
                     QGAFYTPRIWVDVAYDLIGKTLGSDWRKTCVVWDPAAGTGNLTRDYSFDNLILSTFEQ
                     ADVESIKRNNYNEGAVVEQFDFLNGDIDGMFPTLPSSIVKRLMYAVSSGKHVVFLMNP
                     PYGTANDAGAKGSSKAGIATTVASSEMKSENIGAASQQLYAQFMFRVSRIVKMFGIRH
                     YTLVLYSVPTFMTSSSYKGFREFFYKKFKFVSGALFNAAHFAGVSDRWGVSLTLWQNG
                     TTTGDIKLDVLDINNSQVVKIDTKTMYCSDNQEASQWVRQEVKGLKTFDAPQLTSGLE
                     IKQHGDLRGSCVDGSLGYLTTPGNGFQWSATGVWLSSSPGSNGHGLSIIPQNFKKVCA
                     LFAVRKLVSETWINQKDEYLAPLPQTERTTRYQQWNDDCVIYSLFHSSSQQTSMRDVS
                     YKGKNWTIRNDFFWRKNLDMRMMANVAHYTDMYHDTINNSEESYLATIYDQLNLSPEA
                     VSVMRFANMLLECSMARREAFNYEYTEKELHLNAWDAGAYQLKELWKQYPEWKEFKDA
                     YKVLEDKLQPLVYDFGFLK*"
                     /db_xref="UniRef100_B2TLI2"
                     /db_xref="cbk:CLL_A2079"
                     /db_xref="B2TLI2_CLOBB"
     gene            125366..125827
                     /locus_tag="gwf2_scaffold_96_prodigal-single_204"
     CDS             125366..125827
                     /product="hypothetical protein"
                     /codon_start=1
                     /transl_table=11
                     /translation="MNRKMDRLSYRQELAGNLSKVMNESYRLFGEYDQSDIHYGDYIF
                     QSLCSHGYCRTPHFSIRLNDCSSGYFNDIIEYWKISFIEGENEVPLFGAGCYVYDNMD
                     VSRQNALCQEIIGELRELENMIKTVRSRTQESVTKDANNVFDSINMALKAK*"
     gene            125961..127922
                     /locus_tag="gwf2_scaffold_96_prodigal-single_205"
     CDS             125961..127922
                     /product="Helicase c2 id=2612372 bin=GWB1_CP_36_13 species
                     =Sebaldella termitidis genus=Sebaldella
                     taxon_order=Fusobacteriales taxon_class=Fusobacteriia
                     phylum=Fusobacteria tax=GWB1_CP_36_13
                     organism_group=Unknown_CP organism_desc=sibling to
                     Aquificae (deep branch) based on rpS3"
                     /codon_start=1
                     /transl_table=11
                     /translation="MNEQQKSFLEGVFGQGGILENFGFTRRTSQIKMVSAVADAIDKR
                     DTLICEASTGTGKSIAYLVDSIRESIAHNQPVIVATSNKSLQSQIVNKDLPMLRQILP
                     FDFSYMLVKGRNNYLCRYMFKSFCEEGENLFENMMPDKKVSDARQKLIEWGQSTETGD
                     NEELDFDPKFLWSKISVSGKECLKKKCPFFETCYANQAKRGMFSKNIIVVNYHMLMTS
                     FEIERGEILPPSCALICDEAHNIADIARSYRSVEFGEGSMHWFTSRAKKHADEKLIKK
                     FMSACQDMFIQATNIVKQSAPKKFRGGKEQAQTRIKYGALTIQTEYAQKSLSRVISDL
                     STAAKSDTIAEDESAKITILVTHGNELLKTLQKLQDGTTDETVCWIDTNNDKVTLNAS
                     PIEVSDFLSVNLFKPDRATILTSATLTTGGTFGFVASEIGLPETATKIRLKSPFDIPN
                     QGMLFVPARKDRTNDFDDSETIQLMYRAINSTRGGVLCLFTSVRTMNRAHDFLRDKLV
                     NRALLIQGQTSRSLLLEEFKRDTSSVLLATKSFFEGIDVPGEALQLVVIDRLPFPVPD
                     DPMVMAIQEKMDRKGLNGWFSHSLPVASLTMAQAAGRLIRSTADKGAVVVLDNRLVDK
                     PYGASVVKSLPPFKPARDWNEFETFMKKI*"
                     /db_xref="GWB1_scaffold_1120_2"
                     /db_xref="dsf:UWK_01887"
                     /db_xref="85832101"
     gene            127941..128132
                     /locus_tag="gwf2_scaffold_96_prodigal-single_206"
     CDS             127941..128132
                     /product="hypothetical protein"
                     /codon_start=1
                     /transl_table=11
                     /translation="MMDNMRKNILLVLFVKLIVIVLLCIVAFVVAPILVSIVLFLIPI
                     VLFFWIIRNVYKNVTSKHR*"
     gene            128110..128400
                     /locus_tag="gwf2_scaffold_96_prodigal-single_207"
     CDS             128110..128400
                     /product="hypothetical protein"
                     /codon_start=1
                     /transl_table=11
                     /translation="MSHQNTDNYSYSLTPEQLKAFKALERAFRKCEKVGIYCWDDYGT
                     ISAVNGNLVESVAPENNPEKYGFAPLDRDMTSCFFSPAWHGSNADDPLYVKL*"
     gene            128528..129169
                     /locus_tag="gwf2_scaffold_96_prodigal-single_208"
     CDS             128528..129169
                     /product="hypothetical protein"
                     /codon_start=1
                     /transl_table=11
                     /translation="MKNLCGFTVIAGSDTFAGRTDGGIVFPEERLTSFVADGTTLTPI
                     VGYKNFGLSTEIFCNRFNVQPGDDVIVPNFQIAIRAALDAGLNVFVVPANGTRNPADN
                     SFTCTVLQHVTDAPTFWFVAGFRPVSKIQRLLVKGPFPIVTRGTDRVFPPIQDGCIVT
                     GQTVTHPPIEDGVDAVIVPNIPAAIDYFDRMGIAVLVTSTVGQDKKVDLLQVR*"
     gene            129235..129492
                     /locus_tag="gwf2_scaffold_96_prodigal-single_209"
     CDS             129235..129492
                     /product="hypothetical protein"
                     /codon_start=1
                     /transl_table=11
                     /translation="MECLGCGRCCYLQVKLSWQDDVPEEMTYVVEEGVLDAVFMKQHS
                     NGRCVALDANNECMIYDNRPLECRQFEKDSCGFLFDGSFVV*"
     gene            129511..129777
                     /locus_tag="gwf2_scaffold_96_prodigal-single_210"
     CDS             129511..129777
                     /product="hypothetical protein"
                     /codon_start=1
                     /transl_table=11
                     /translation="MEPDITIEQLTNKVLSEVTIPDGYDFIFAYHPAGTKGKVDFDKS
                     RNEWFATIEQTGPTPNFVRTFRAYDQHKPKAIWLAIGMMYGWVE*"
     gene            129913..130365
                     /locus_tag="gwf2_scaffold_96_prodigal-single_211"
     CDS             129913..130365
                     /product="hypothetical protein"
                     /codon_start=1
                     /transl_table=11
                     /translation="MNILRFVSFGVSLALCICGGCTYEEYSPHIIGETMTPIVEDIQD
                     EPPTPIYDFMSGIRPVGEVLPPTEYSNGMNNFYFDEYMVNSIITDTEYLEWYDLCIEN
                     RSLPFCDRDYGEPTEIFIIKYNNDTRKIGYSVSIASVGIAYGVPCNWQ*"
     gene            130381..130737
                     /locus_tag="gwf2_scaffold_96_prodigal-single_212"
     CDS             130381..130737
                     /product="hypothetical protein"
                     /codon_start=1
                     /transl_table=11
                     /translation="MPKPFKLAEMMKHEIAGCDLRRAEFWCEGRRVLKYLAKELSLTD
                     YKIKVIKGGIAVSGEVMLETNTFQLYVGQFMFDGDQVMYRSYHDKKYGNNCWTTVECL
                     LDISAFAKRLIDGGMI*"
     gene            130795..131619
                     /locus_tag="gwf2_scaffold_96_prodigal-single_213"
     CDS             130795..131619
                     /product="Putative uncharacterized protein orf240 n=1 Tax
                     =Xanthomonas campestris pv. vitians RepID=Q5BMX0_XANCA"
                     /codon_start=1
                     /transl_table=11
                     /translation="MRIFSVILVFSMVVAGIFLAKTYGCTNTHSLKQDEIHAKQLAVE
                     MDKLIIDGDIDRAIEKYDKLVKIAPSNTSIVNAAPVIENARAEKKENERKSTIVSGLE
                     DAEEIRLSSKLCSEPKSISEAWHKLKLSKPIDDNRTAVEKSVAILEKCRKVCDKTVPN
                     VLKQAQMKDRENMVPTMTEVFYKKGLDVKFTALGKYKDVLKVRYVLMNDPWVYQFTSH
                     VQLMTNLTNAGFKKIILTDGYNDSWTYKLHPEDNSMLLYSTGMKALGIDSKLELHE*"
                     /db_xref="UniRef100_Q5BMX0"
                     /db_xref="Q5BMX0_XANCA"
     gene            131879..132295
                     /locus_tag="gwf2_scaffold_96_prodigal-single_214"
     CDS             131879..132295
                     /product="hypothetical protein"
                     /codon_start=1
                     /transl_table=11
                     /translation="MVYLGPLDSMVSPEMLARELMVLSGSDAVLAAVANRTIAAWRDE
                     AVKISQKLTERVVDGIGKSLQLKLEDTLINAYCEYYTVEEMTKLVNIFKDPLMVKFFN
                     EADDHGLAARGKELGNETTAELLTAFTMAIFPNKLP*"
     gene            132474..133154
                     /locus_tag="gwf2_scaffold_96_prodigal-single_215"
     CDS             132474..133154
                     /product="hypothetical protein"
                     /codon_start=1
                     /transl_table=11
                     /translation="MNAGLQGLNKRSVDTLPEETYLTPRWAWQWLAERWKPLGDVICD
                     PCCSGYGEWTAGGMIAAINGKASELSDIAPQSTTCQQSKQTIIKSGYKDLVLPVARRT
                     IITNPPFDLLPYFLPWSLENADEVVLLMRFGWLCAANGKRAMGLSAYYQPAKRLAFEV
                     LPEHVAAINSKKENSVRRCKNSATGWAFPSTGIDHGFAVWHKGHVGPALLYIEPTKEM
                     KPTQESMF*"
     gene            133308..134438
                     /locus_tag="gwf2_scaffold_96_prodigal-single_216"
     CDS             133308..134438
                     /product="RNA polymerase sigma factor n=1 Tax=alpha
                     proteobacterium RS24 RepID=U2XTG8_9PROT"
                     /codon_start=1
                     /transl_table=11
                     /translation="MRYRVTMSNFKKEVGYLAKGLDTTQINEEEKKLLIRSIQAARPS
                     ITDAPTALDLINAQEMDEHERSRQIKILELERKQAMDKLIGACLYYVYVMAKGLYFKM
                     SKRDIVNVDIMDLMQSGIEGIYIAADKFELDRNLSFLTYASWWIRQTMQKSILSSSWI
                     VKDGYGWRGIQNNIGVVWLDELDFFDGETGNAETLKNRLDESTVGGASKLASFLATSP
                     DYESSKPRDMDANLMLRDILTISSFLPLRERFVFESVAAQNISYAAVGRMIGMSRERI
                     RLVHRKAITTVINRANREDYVLKKRIWTPSDFNICLTEGCGNLSIPELGGNAFRCKEC
                     FDKFRECAILNSENDEQDVVDEKKVDDFIKAIQYIINNIGRS*"
                     /db_xref="UniRef100_U2XTG8"
                     /db_xref="U2XTG8_9PROT"
                     /db_xref="bmal:DM55_3199"
     gene            134435..134701
                     /locus_tag="gwf2_scaffold_96_prodigal-single_217"
     CDS             134435..134701
                     /product="hypothetical protein"
                     /codon_start=1
                     /transl_table=11
                     /translation="MKIRRGDQILFWLNGSKRVGTGIRVLGWREMIQTCENEFKAIEF
                     GTNQRARLGEDWQKKFWLADVEVNTTLHSVDQDNFISKVDPYEH*"
     gene            134691..135128
                     /locus_tag="gwf2_scaffold_96_prodigal-single_218"
     CDS             134691..135128
                     /product="hypothetical protein"
                     /codon_start=1
                     /transl_table=11
                     /translation="MSTKQINKPEQLPLFGETIQQKQKPKKPTKHEVNANTVRNWFRE
                     AIDMMIANRIILAENLTHSPAPAYGRDGKIAKMLLEAYGPETTQQAIMWLAKNWNQFN
                     FKGLPSVGLLWTIRDTVFGAIQTKKPTLTSAEWHEEQESDFGW*"
     gene            135155..135805
                     /locus_tag="gwf2_scaffold_96_prodigal-single_219"
     CDS             135155..135805
                     /product="Putative DNA replication protein DnaC n=1 Tax
                     =Bacillus phage BCD7 RepID=J9PV77_9CAUD"
                     /codon_start=1
                     /transl_table=11
                     /translation="MEGYRRNLTEHDLERMMIPRQFWQAKFKDIDTCNQLQISDEPPV
                     TKSLSQLIETYLVNMEKMTQDGIGMFLYGSNGTGKTMAACVVAMESRRRANTVLFVET
                     LELKEIVMGKTKFDDEQTVWERAKDVDFLLLDDIGKGVQDSKGFGDELIRTIVKHRAS
                     CKKVTWMTSQLNKKEFSDRFGPSMLSVVQECIVPVKVVGPDKRTASSKNLTAIFTQ*"
                     /db_xref="UniRef100_J9PV77"
                     /db_xref="J9PV77_9CAUD"
     gene            135834..137516
                     /locus_tag="gwf2_scaffold_96_prodigal-single_220"
     CDS             135834..137516
                     /product="Replicative DNA helicase n=1 Tax=Thiorhodovibrio
                     sp. 970 RepID=H8Z683_9GAMM"
                     /codon_start=1
                     /transl_table=11
                     /translation="MELDYDGGLIYLIIDGGVDAFNQVKRMGVTKEHVKGNAGIAFDF
                     LFQYFEQYKQLPGLEFVVKRFGRDFKSIDTTLEYTVQHIMKRHLYELEVSGIDQIIQA
                     LETHDSELVRKLINELYEKLNEVSTDKAYKLKSMFQELDVVLDQYHATQRGESGIELP
                     WPTLNGWCMGLQPGTLTYFLGKPSTGKCIDGDTLILCGDGVYRTISDVVERKSDTVYT
                     CDLYNKIYIIKPSDYIFSGIKNCVELTLLSGKKVTCTPEHWFAFSDGNSISWVPLENL
                     KRGDKIAMVDRSYTKITWDSIVNYHAVGCRRVYDLSIPDTHCFIANDIVVHNSWASII
                     IASYAWLKGHSVLLVSPEMRISEIQERFLAINTELSYKNMVSGELGTPGEEFLKQRIQ
                     ELKTLNYDGLWVMDEIEDMNPSRIQAAIHDYNPELIVLDSCYDIQMEKGLTRIENMPL
                     LSKWMRELGKSTKRPIIAMSQLTDDNLAALSRQTKWDANNVIEMEQTQDMLDDKIMKL
                     IPKKVRRGAKIEALTVFWDFDQMRWHELNAKPADSFNDFVNVNAKQGSNDWI*"
                     /db_xref="UniRef100_H8Z683"
                     /db_xref="H8Z683_9GAMM"
                     /db_xref="syj:D082_07900"
     gene            137531..138019
                     /locus_tag="gwf2_scaffold_96_prodigal-single_221"
     CDS             137531..138019
                     /product="hypothetical protein"
                     /codon_start=1
                     /transl_table=11
                     /translation="MGMNSMSDMVVISREDYDRAIASKLNISPLPHCYVMAPYRDPAA
                     FVAMGVYAAAAEPSRCKEVLSELKDIDKNGFDELSHDGTQNIMHSMAFTKNFGPEHVE
                     MIGYALDKQTKGLGFNITAKQEGPYIVKLVNKEVNGVPTECYAVQTSEASQEDNEDDD
                     SE*"
     gene            138069..138857
                     /locus_tag="gwf2_scaffold_96_prodigal-single_222"
     CDS             138069..138857
                     /product="N-acetylmuramoyl-L-alanine amidase n=1 Tax
                     =Anaerophaga thermohalophila RepID=UPI000237CA83"
                     /codon_start=1
                     /transl_table=11
                     /translation="MRKILTKNYTVPRKENPSIIVIHYTANESLDSVINTFQNPNSKA
                     SAHYCVDINGDTIQLVDEQNIAWHAGQSSWNGRTGINQYSIGIELVNFGWGIVENGNL
                     TRDNIVSMFVPISPIDGRESTKHFSWSPYCLPQTVSLFCLVQDIMVRNNIGLENVVGH
                     EHVSPALKLDPGPAFRDIWLGFQQHVTIGSKWGNEHSIVASTQSHCNRLGSKLTVDEI
                     WGSKTQQAIVDIFRKFSIPYCLPSIKLDASNCKQVNTLMKAILG*"
                     /db_xref="UniRef100_UPI000237CA83"
                     /db_xref="A0A0C5IQA2_9ALTE"
                     /db_xref="aal:EP13_14950"
                     /db_xref="UPI000237CA83"
     gene            complement(138866..139840)
                     /locus_tag="gwf2_scaffold_96_prodigal-single_223"
     CDS             complement(138866..139840)
                     /product="id=2532640 bin=GWC1_CPR2_39_9 species=unknown
                     genus=unknown taxon_order=unknown taxon_class=unknown
                     phylum=unknown tax=GWC1_CPR2_39_9 organism_group=CPR2
                     organism_desc=Good"
                     /codon_start=1
                     /transl_table=11
                     /translation="MHNDRDYIAGKLITLRGFHQLVFERYAAGYDRNEVLEQYIVLGK
                     YVLDSCGNCMVISEDISKNWMHGKIPVVMTMEEFWKLHNGSISYSPSCPAPHGKVCSL
                     CDTMWTINDCNDVVRKINYRSIEASDDIIGITIQQLLNRLNNNMYCQVSVQHMCVSND
                     HYIDMTLNKYESPVNEHGDIDANNDYTIHAGDTIHVVEATYWHKSCHNEYVAEITDTK
                     VRELFVGFENVRLMRIPNEYHNDIDALPWYLVATDVGNFKIGWRNRVINIEYTTIPLD
                     FNRLFDSTKLSVTVGSNYIHAWSYEQAKEFLTTIRTTLLPVFMCKIAK*"
                     /db_xref="gwc1_scaffold_10685_8"
                     /db_xref="107370012"
     gene            complement(139999..140511)
                     /locus_tag="gwf2_scaffold_96_prodigal-single_224"
     CDS             complement(139999..140511)
                     /product="hypothetical protein"
                     /codon_start=1
                     /transl_table=11
                     /translation="MIIFSSLNIAGMLIGSLIAEYLLQPDFLCATKKDWTGNKRYAFL
                     AGIIHSMVWTMLVTILASIGWQYTMQEIITLPILLFTLHYLLDCTPLSSWIAAQIHVE
                     HVDRNIGRITQRWGDWVALSMEKNSNPSHDEIVQIATDSMELAGNIAGMKFYELGLHA
                     FIVLLVWMFV*"
     gene            complement(140508..140615)
                     /locus_tag="gwf2_scaffold_96_prodigal-single_225"
     CDS             complement(140508..140615)
                     /product="hypothetical protein"
                     /codon_start=1
                     /transl_table=11
                     /translation="MDKYFPISERDHRRDILQKLDYIMDDALYRHEDKS*"
     gene            complement(140620..140715)
                     /locus_tag="gwf2_scaffold_96_prodigal-single_226"
     CDS             complement(140620..140715)
                     /product="hypothetical protein"
                     /codon_start=1
                     /transl_table=11
                     /translation="MNRKDRKVSRLNAIAREHEFWGILACMEGWT*"
     gene            complement(140708..141484)
                     /locus_tag="gwf2_scaffold_96_prodigal-single_227"
     CDS             complement(140708..141484)
                     /product="Uncharacterized protein n=1 Tax=Plesiocystis
                     pacifica SIR-1 RepID=A6G7V7_9DELT"
                     /codon_start=1
                     /transl_table=11
                     /translation="MDILGDRMKSYEAVEASRKLNDTLPVMVRLDGKAFHSWTKGLER
                     PFCSWLSDAMIETTEFLINETGATIGYTQSDEISLVLVKPNENSQLWYDGKIQKITSV
                     TASLATAKFNAIVARQGVNRLACFDSRVWNVPSFSEASNTILWRFYDCVKNSVSMLAS
                     CHFSCKQLHGKNTDDKINMLNEIGVSWFDLLPQYRYGTLLLRKLKLVELSDEQLAKVP
                     ESKRPAGPIERHVIVKMPLDFRDLNNREYIFSELEGERHE*"
                     /db_xref="UniRef100_A6G7V7"
                     /db_xref="A6G7V7_9DELT"
                     /db_xref="nfa:nfa39460"
     gene            141705..142859
                     /locus_tag="gwf2_scaffold_96_prodigal-single_228"
     CDS             141705..142859
                     /product="DNA primase {ECO:0000256|HAMAP-Rule:MF_00974,
                     ECO:0000256|PIRNR:PIRNR002811}; EC=2.7.7.-
                     {ECO:0000256|HAMAP-Rule:MF_00974,
                     ECO:0000256|PIRNR:PIRNR002811};;  TaxID=1262995
                     species="Bacteria; Firmicutes; environmental samples.;"
                     source="Firmicutes bacterium CAG:646.;""
                     /codon_start=1
                     /transl_table=11
                     /translation="MVKRAFSFMEGNLEQTITKSLEWLGCRQIRQTAYNKISCTCPNE
                     CKHSDGRDNSPSYAVLFEPDSTPIGVCLACDLREPLLATVIRTTWQHNKQAEPLIRAL
                     HSLEKGKNAEIAHDKVSNFSARLERLRDRKYDDYTYVVNDTRETFYEIFTMEAVQYDV
                     LPWAIYEPFSHSVPRYAMIRGLTLDTCRVWKLGHDRDRKRLLFPVRNINKDLVGVTGR
                     LYDDNLMCPRHNKIVQEGKHFRCPVCNWLRPPKYLHSHSVNPNAFMGWRNKVLYGEHM
                     LTPHRIGLLVEGTFDVLKLWQAGVKNPIASLGTHVGSTQIAKMKNWFDELWVWGDNDD
                     AGRKMEQTVQREFSLAGGLTHILKLKPNDDPGDLSTDNILACLTANNFPL*"
                     /db_xref="R5RJW3_9FIRM"
                     /db_xref="sat:SYN_00758"
                     /db_xref="UniRef100_UPI0003738668"
                     /db_xref="2.7.7.-"
     gene            143415..146204
                     /locus_tag="gwf2_scaffold_96_prodigal-single_229"
     CDS             143415..146204
                     /product="Uncharacterized protein n=1 Tax=Clostridium sp.
                     BL8 RepID=T0PFP6_9CLOT"
                     /codon_start=1
                     /transl_table=11
                     /translation="MSGKFGSLKTNFTDGPEEVVDALFRPWFKHERYKVAKQDKGRVW
                     THEDFVDDPNYMEARGFLDSVYREENWNIRFRLLPEVRTTNNIVSRIGTLEEHWAEIN
                     WYSEHGWDIFYVVNNALRSDKWSFWNQAITSVNALYIDFDIGRWPTGQFKPLSWCRKF
                     KDDKLLEMLDWDFFPSCVMETRNGLHCYWFLEQSDDIDMFCTTQRALISRYGSDRSIY
                     NPAHMMRVPGTKWWKGGKDSFDCHVVYNNQKTHNLIDIWENNRTWFAELNDKMKNRYI
                     YETPNYYLEDDKEYNAMIDGEHRRRSGKKTRLERKAIKSRRDMCDEDYSAFGDFFNDR
                     PDQSVLSDRYSSFANVQAILDQDINKLHSLMLKQIYRPDYLRGANVNFSGEVTYNHPV
                     KQFDTYGDMLNWMYVQSIADVIGRGWRGSFHCLFHDDRNPSASIFKTRNGNQIYKCHA
                     SGCNFHAGNIINVLKWILHTRDDRKAVELAKKIFRCECPDWLPAFQQETRQYTEANIR
                     RLDDLKLTDLYPSTKKVLSLILDVPCAINGHCGKHVHRTVQRVRGNHAVVHYGMSQIA
                     KDTNRSSVVNIVNTLALLGLIKKPRESELPHRMLMEAREYCRVNKKQNFPLHIEIFPY
                     TDETLAQAEQVAEKMISCGVMASRVTRDNVVKHFGQEVADTIYVSEIRKRESIERWLQ
                     TPAGKNAIKQYNEKLAENDSAKQDRQDKKTRYEARKRANIEAYWAKREKQKQARQQNL
                     QGKSIDQIIVTEKLTQTITRVISPTIEKHLGNQMHGEDDGTRVRTVRTTTKEKDVSQE
                     IGAIKSRRFLPFRRPIGRWHSCIERDRTTQFLQVNRTLLPEGQNRVRSGQARIQETCQ
                     GLGSNGIRCTNTSGIPPPNIARVVPYDANERSFSWHNERCGSMAICVCGKWREVFLLG
                     REGFNTKDEKYCIAL*"
                     /db_xref="UniRef100_T0PFP6"
                     /db_xref="T0PFP6_9CLOT"
                     /db_xref="efau:EFAU085_00506"
     gene            146813..147697
                     /locus_tag="gwf2_scaffold_96_prodigal-single_230"
     CDS             146813..147697
                     /product="hypothetical protein"
                     /codon_start=1
                     /transl_table=11
                     /translation="MADWFNIKADDAFETSKKIQPSTSNSNRKGPFRFSLKRTEKKDI
                     MFLDGFDTMACWWERNFYHNGNFWNYTPHLGKNRMVYDPVKQEVILFNGQDPLDKAFP
                     YEKLKPGQTKKPGSKVYLTGMLTVADLTGVSTDEGVKYIGSRFLYPMKYGHAYKTKEN
                     GKEVEKKTTGSADILKGKLENLRRKGIKDLTGTVWSVSRRDDKSPRNGDEFDFIDYIP
                     PQDWGKYAAQVGYTGYETYPWKPYKYSDIIVPMSLLEAEELAKEILAERNGTPYEPPP
                     TQEAEVDVSYENDDEIPF*"
     gene            147807..148016
                     /locus_tag="gwf2_scaffold_96_prodigal-single_231"
     CDS             147807..148016
                     /product="hypothetical protein"
                     /codon_start=1
                     /transl_table=11
                     /translation="MSWNYRVTQQDDEFQIREVYYVDDNPEPKGWSDPIICGTSIVDL
                     QQEIVRLNYAFESAVLVVDENGDFR*"
     gene            148038..148481
                     /locus_tag="gwf2_scaffold_96_prodigal-single_232"
     CDS             148038..148481
                     /product="hypothetical protein"
                     /codon_start=1
                     /transl_table=11
                     /translation="MPKLTIYDMSETELDYFKKQIFLARQSNGHYPEFFEVEYSVDLL
                     VDRHYLERVGRTLDAIKGTRDIAMMSESMSYAEAKQFLDSFNWIGTTGFSSSKSIVKI
                     CFTYLHGEVDGNTRLLDNIREYIKQHNLDNRHTVSWSWYGILQGM*"
     gene            148459..148830
                     /locus_tag="gwf2_scaffold_96_prodigal-single_233"
     CDS             148459..148830
                     /product="hypothetical protein"
                     /codon_start=1
                     /transl_table=11
                     /translation="MEYCKVCESNNRYGKVVCKEHAPFTITTTCDEKGRWHHHKSVFI
                     YTYACNVCGNTWQASHQPKCWCGWPDAPVERDKSIVVKDDSPAIKCSKPKKQNDFQKC
                     FQTILKQTKTDSKNKDEIMGA*"
     gene            148833..150155
                     /locus_tag="gwf2_scaffold_96_prodigal-single_234"
     CDS             148833..150155
                     /product="Putative uncharacterized protein n=1 Tax
                     =Shewanella amazonensis (strain ATCC BAA-1098 / SB2B)
                     RepID=A1S2B7_SHEAM"
                     /codon_start=1
                     /transl_table=11
                     /translation="MSYRKKNFHLLMSCGHTASHEFTMSPGYEERIEKYKAKECMECY
                     NAKLSILYDEQLKQGWPELEASQLNNKLYAAKIRQAFSDDVIKEVFAVRVTLLPAETC
                     DEFLQYIADEYRRIPIANVWIAKEKDKELDARKLLNRWLKANKKPLLPTNGPIKVKET
                     NIKEVLAEQIEEKPIVVKLISQQSVTIHDSKQHRLLLTVERDLNKIEIFGRSDNIKQS
                     DFSTCVSHSDKQSDYLSVSAVFRDIEKHLVGTINSLSPSSVIVGCVAWFTNENVADAL
                     SKYDCSLLVQKEDFLRPADKQDNFKAKLKSTYDKLKCDIDCIDLVGVAMNHDNLVTKV
                     EPVRCVGHCDRESISSRMHHKFLVFCERQTQYSPKRFKDVTTLKPWMVWTGSYNVTES
                     ANNSFENVVKIENNAIAEAYFNEYRQLFMLSEPLDWNSKYCEPQYSIV*"
                     /db_xref="UniRef100_A1S2B7"
                     /db_xref="saz:Sama_0312"
                     /db_xref="A1S2B7_SHEAM"
     gene            150299..151267
                     /locus_tag="gwf2_scaffold_96_prodigal-single_235"
     CDS             150299..151267
                     /product="Uncharacterized protein n=1 Tax=uncultured
                     bacterium A1Q1_fos_2101 RepID=L7W293_9BACT"
                     /codon_start=1
                     /transl_table=11
                     /translation="MKLMPYYGGKSIHAPEVWKRFGKTTHYIEPFCGELSVLFACQHE
                     TYHKYVNDKDFFLVNFWRAVKLAPDELFEQMDMPIIETDIYLMHDWLLKEGPSRLKPI
                     ETDLNFYDIKVAAWWIFGMCCSLGGGNKWCEANGAWKIENGVWVKGKPGLDRSKPSGA
                     RGYLSRSVPRNKKQEMVREIAKKLKDVTILSGDWKRVLSGYFIPTDNVAIFFDPPYEG
                     YEAVYAADSKDSVQSNADTDHDIVPVTKTSIASEVRAWAIDKPYKMAICGFGDEHKEL
                     EQYGWDVYCWVANGGYANQSGNSRRHDEKIWFSPACLKPSKQLSLF*"
                     /db_xref="UniRef100_L7W293"
                     /db_xref="bpw:WESB_0711"
                     /db_xref="87067878"
                     /db_xref="L7W293_9BACT"
     gene            151334..151540
                     /locus_tag="gwf2_scaffold_96_prodigal-single_236"
     CDS             151334..151540
                     /product="hypothetical protein"
                     /codon_start=1
                     /transl_table=11
                     /translation="MVKTKWGYCLDIPGYPVSQCLACHRVSWDELEINTPCCWCVPLQ
                     ERKCGGLMFRLVYDENNKQLNGRW*"
     gene            151537..151761
                     /locus_tag="gwf2_scaffold_96_prodigal-single_237"
     CDS             151537..151761
                     /product="hypothetical protein"
                     /codon_start=1
                     /transl_table=11
                     /translation="VTVKLSLLLLAVLMIGCGPSIETGDGCSGYINDLDCPCQDTVLV
                     TTDYTCRADQELEVMSQFKHYVTIVCRCKK*"
     gene            151758..152447
                     /locus_tag="gwf2_scaffold_96_prodigal-single_238"
     CDS             151758..152447
                     /product="hypothetical protein"
                     /codon_start=1
                     /transl_table=11
                     /translation="MNATQYLINSIPEVLSIIDMALDKLCHENEDYSRHNIMELMLDG
                     GCYIEPFMNATCVDVCFEFLRANDALMAERLSFPTTFIIVVGHDGTIELKHEPNDKMS
                     SLQAERDEKLSILQDVLMQRYAWYVEKYRNMFLYSTERVINNLINTPITLGLKNAFDW
                     AKETASVRTPDIETALSNVRARRDNGILSERQSMSNGVSLDQEYRESIYRRFLDRSDK
                     IKKGLVETDEV*"
     gene            152457..153398
                     /locus_tag="gwf2_scaffold_96_prodigal-single_239"
     CDS             152457..153398
                     /product="hypothetical protein"
                     /codon_start=1
                     /transl_table=11
                     /translation="MESTKKEVNGCICDVWVRSSLSESWERKLSYTVDVIEEVFTNEL
                     VTLKKIIINAKPPYLSPVFGSETIEDAINPVDIKEIRAIFLPYYFNESANVKLSIAEL
                     IQYTDGVADLSFTPMEWNIETTVRDMLWKLQSYDVDSTFVMKFYSVKVTDAQFSMAKR
                     YSYTESTRSEFMYHCPLGDNVDCLEEMTNLTGVELDKEYILKMAFGSRAEEHFVTDVY
                     NLIKDVDDEPESELSDSVETIVGIDVKRMAALANVRATNMTFEQKVAEIKRYVASKTG
                     VTLTDPKGWAEHLIDILLIKKMKPPFRDVGKDGLRLI*"
     gene            153468..153722
                     /locus_tag="gwf2_scaffold_96_prodigal-single_240"
     CDS             153468..153722
                     /product="hypothetical protein"
                     /codon_start=1
                     /transl_table=11
                     /translation="MTKQYNAAPYESRYQFFDPDMLLIAYESMINKPGDIVIKKVWRE
                     GDSFHCIAELTIDEWNKIQAIATQTPSGYSCQYRNMEGDE*"
     gene            153719..154282
                     /locus_tag="gwf2_scaffold_96_prodigal-single_241"
     CDS             153719..154282
                     /product="hypothetical protein"
                     /codon_start=1
                     /transl_table=11
                     /translation="MKQIHHHYDQLGNKTRIEEVVIDDGVIVTKNYIHVPVARADTPT
                     HFGYIYSKELLSRIYDDMLDRLSGNKPIFGQLCDERYSETKKNGCLLYLTDVSHIVRE
                     VHWDDDTLSVCCEALDGMQYGYLLVEFLNLSCFSFFASFNGLGTANYKDNNIVIGNNY
                     RLLNVSLYMDAIPARPMADDDGKVTNG*"
     gene            154275..154787
                     /locus_tag="gwf2_scaffold_96_prodigal-single_242"
     CDS             154275..154787
                     /product="hypothetical protein"
                     /codon_start=1
                     /transl_table=11
                     /translation="MDEFYHCGLDGHIVGFEHYEHDSNNMYLDIPLFMLDVPTRYYDN
                     IYGQELAHKIILDIMAHAKNNNPVGGTIGTLHDFGLHKTKEIHNHNIVDAYMNGDLLM
                     VKCDILDEDIKDMIRGTSKLCSGGKVCYYADLVWEGMSAYERGYVRVLEKDFRLSSVN
                     IKARRETLCQ*"
     gene            154778..154870
                     /locus_tag="gwf2_scaffold_96_prodigal-single_243"
     CDS             154778..154870
                     /product="hypothetical protein"
                     /codon_start=1
                     /transl_table=11
                     /translation="MSVVESSSRRERFSVMACESEVTAAFEYLS*"
     gene            154867..155304
                     /locus_tag="gwf2_scaffold_96_prodigal-single_244"
     CDS             154867..155304
                     /product="hypothetical protein"
                     /codon_start=1
                     /transl_table=11
                     /translation="MTILAFLQNPYFLPTTPERYIKHFQESDDFRRRCLLRPNGTMTG
                     KRLTRCFGDELCASIIWDEATMRYGNKSSDKFPADVQYMQQRIDKIKPCVILVFGNVA
                     KHGIEQVNTNATVYCLPHPAARVGDREFLEEFLEIANKLKETQ*"
     gene            155314..156276
                     /locus_tag="gwf2_scaffold_96_prodigal-single_245"
     CDS             155314..156276
                     /product="hypothetical protein"
                     /codon_start=1
                     /transl_table=11
                     /translation="MEAKFNAETVTGQMITAMLPIFNLMLDEIDDCEELHEFLAADER
                     KAVADIHHFAGCSIRNKWFWRDTPYRRMFEQFGLEPTDVDGMSWIALTSLHRRENGKP
                     IDLAEQIRLHLIAKQGPKEKYANYSPLKIKTNSFCQTPVDAEYQVPKHCIAQTADINN
                     GNDVKCGCCIDVGSIGLKEGLNMIERMREIMDVGQEPKKFLYEVLEDIRDMVDGISDS
                     VTYDGDDCDEYDETTESLCSIIKSLRKRTKRAFKKSSSSIRQALNDIDYAVRLIEVED
                     GDYRIDLQVECIESMIKLTEFVLPFDPSLDDSLKRMKTIVATLK*"
     gene            156330..157820
                     /locus_tag="gwf2_scaffold_96_prodigal-single_246"
     CDS             156330..157820
                     /product="Putative VV A18-like helicase n=1 Tax=Cafeteria
                     roenbergensis virus BV-PW1 RepID=E3T587_9VIRU"
                     /codon_start=1
                     /transl_table=11
                     /translation="MKIIVSNLAWLPKRTNNNPDGLTIEQQHSLKSSLTIIPRIAQDF
                     ADMADSSPIYAYQETDKLFGVPRAFFFANMKQQHDIVFDVCNGEAIHLPTTNWRATGK
                     YEEQSIAVEAMVNALINPPYGAMLHADCGCGKTILAIEIARRLGCATLVIVHKEFLLE
                     QWQERILSMIPYAKIGIAQQNECNFRDNDFVITLVQSLMQRDYGADFYRHFGTVVIDE
                     AHHFSSRAFSKTILQFPAKYKIGLTATPSRSDCCENLFFWNVGGIAFHSNLKPMPFKA
                     KIIRTGWKCHPRVSRPVALSLMSYDAIRTRTIVDELMKAIKTGRKVLAMGERLHLLES
                     IKIEINRMLPNTTIGIFCGEWFVSTNDRNETYKRKTKKNPNPNERKMRFVTKHERKVA
                     QKCQLVLATKQTVEDALDIWDLDTLFMVTPVSSIEQPVGRIRRWTPENADHGKKEPIV
                     VDFVDEAPVVEKLYKYRAAFYRENNAMPTTQQSKLVKQQTLFDTSK*"
                     /db_xref="UniRef100_E3T587"
                     /db_xref="E3T587_CROVB"
                     /db_xref="pmz:HMPREF0659_A7238"
                     /db_xref="E3T587_9VIRU"
     gene            157834..158376
                     /locus_tag="gwf2_scaffold_96_prodigal-single_247"
     CDS             157834..158376
                     /product="hypothetical protein"
                     /codon_start=1
                     /transl_table=11
                     /translation="MDNISNGLLLSSAAQRKLEHYNECLDSTIVQVKTLIDRYIEENP
                     ELFINDLTIVRHDRQRGIVDQETGACYESINVFIETVPLTVGEQPRYHVLLKQIKQLM
                     QERNMVYDDINERVTLDEDEQAMLHNSMVLAEIDASPVPISGDDAIKSMKYNYCFDLY
                     FQDPVMYGRVMASILTSKLG*"
     gene            158468..159001
                     /locus_tag="gwf2_scaffold_96_prodigal-single_248"
     CDS             158468..159001
                     /product="hypothetical protein"
                     /codon_start=1
                     /transl_table=11
                     /translation="MNAINDSYYVIQKVESDPREVIEETSSHVPYSVNKMLFPVTVKL
                     QRTVSMPNSDGESARISVGVTSFCDDHDADKVYDNTLDLVRSWLNHEVSSLTGKQHKR
                     PEFKLDNVPFAIVTIDYGVTKNTGNFKFSKADVGRSIPVTDMTKLPERIEYLEKWMEQ
                     KIQERVDAIKSIIRKRN*"
     gene            159003..160268
                     /locus_tag="gwf2_scaffold_96_prodigal-single_249"
     CDS             159003..160268
                     /product="UniRef90_UPI000174277A recA protein n=1 Tax
                     =candidate division TM7 single-cell isolate TM7a
                     RepID=UPI000174277A id=96746 bin=ACD63 species=ACD63
                     genus=ACD63 taxon_order=ACD63 taxon_class=ACD63 phylum=OD1
                     tax=ACD63 organism_group=OD1 (Parcubacteria)
                     organism_desc=OD1"
                     /codon_start=1
                     /transl_table=11
                     /translation="MSDRWKAIAELAGAAQKTYKHDVVLFGGNVQKLDRIPIDSTSFN
                     YATGGGIPRGRITTFCGEWSSGKTTVALKVIASAQNLCRHCWRAPTEFKIEEIPEAER
                     SQTLERTHRAIGKCDCVKKGLWVPVPLQGEKDKEFKERLEALNENSFDEFVCWFFDVE
                     GTFDPEWATLHGVDTSRLLLSYPESAERTVDLVSAALQTASIDLIVIDSLAAMTPETE
                     IEVSAEKNQQGLQARLLNKAVRKWVSDTAKVANETHLPPTMIWIQQIRQKIGVMFGDP
                     SVKPGGKGQDFANSLELKFWTSDKVSEKIQIGTAKDETANVPIEITVNFKLLKNKTGS
                     PLRDGSFRMSLITNHERGVRLGQVLESDFIFSTCMQLGIIAKDNNKLYVLGEEFASQK
                     AIKERWRGNRTEYDAIRKVVLNRLMELTV*"
                     /db_xref="ACD63_137_7"
                     /db_xref="mcm:MCAL160_0289"
                     /db_xref="89606597"
                     /db_xref="UniRef90_UPI000174277A"
                     /db_xref="UPI000174277A"
     gene            160286..160564
                     /locus_tag="gwf2_scaffold_96_prodigal-single_250"
     CDS             160286..160564
                     /product="Uncharacterized protein {ECO:0000313|EMBL
                     :KKN08928.1};  TaxID=412755 species="unclassified
                     sequences; metagenomes; ecological metagenomes.;"
                     source="marine sediment metagenome.;""
                     /codon_start=1
                     /transl_table=11
                     /translation="MEYISLYELRERGILLAANREFFHPLGLALTLSDDGEKLTLAGI
                     TDYRHDPEGVVFRELDLDKLNRFLEFQKERHEQRFLALGYIVQPIASE*"
                     /db_xref="A0A0F9QUN8_9ZZZZ"
     gene            160644..161021
                     /locus_tag="gwf2_scaffold_96_prodigal-single_251"
     CDS             160644..161021
                     /product="hypothetical protein"
                     /codon_start=1
                     /transl_table=11
                     /translation="MYCISIFHNNAFHQYMRLASMVASKANDESILLAIINDDEQSRR
                     NTNELTAFYARQGITWGSDRYIVFGFDDKQECGAFIELLRRDVDFDIFNDSATFLFYK
                     NGNKVLWDEAVELPDRDGAQHDK*"
     gene            161011..161916
                     /locus_tag="gwf2_scaffold_96_prodigal-single_252"
     CDS             161011..161916
                     /product="Uncharacterized protein n=1 Tax=Methylosinus
                     trichosporium OB3b RepID=D5QS76_METTR"
                     /codon_start=1
                     /transl_table=11
                     /translation="MISETFLRRFRQTMENHVNRMAYRILTDGYKSCQLGWHDDPDTL
                     TVLIGELKLTDDDVATLALIPLFPLHLYVDRAVVQVAKLTNNSSVRYGDWSETYSGKK
                     FYQLDPLPEDIDIQDIAHALSRMCRFAGHTREFWSVAQHSLLVSRLAGEMYCPYHNNH
                     RQHSVAYKTICDIELAGLLHDASEAYLVDIPRPIKYTSTMLPYRESEQYLQDMIYGKY
                     CQEYGSWIHHYVKRADNVVLLAEKFALFGEDVEWEGNWWLGLVDAARNISIDTTKSID
                     EIEHEFMERFNELSLVVKEQNVITN*"
                     /db_xref="UniRef100_D5QS76"
                     /db_xref="fae:FAES_4045"
                     /db_xref="I6B1F5_9BACT"
                     /db_xref="D5QS76_METTR"
     gene            161900..162742
                     /locus_tag="gwf2_scaffold_96_prodigal-single_253"
     CDS             161900..162742
                     /product="Modification methylase DpnIIA {ECO:0000313|EMBL
                     :CEE01693.1}; EC=2.1.1.72 {ECO:0000313|EMBL:CEE01693.1};; 
                     TaxID=35841 species="Bacteria; Firmicutes; Bacilli;
                     Bacillales; Bacillaceae; Bacillus.;" source="Bacillus
                     thermoamylovorans.;""
                     /codon_start=1
                     /transl_table=11
                     /translation="MSSQIKPFMKWPGSKTRLAQYINAAFGKKCEGTFFSPFLGAGAA
                     EIFRLSNNQAKKCIFSDVNSKIIRTWVGVQQDVKAVLKDLHTLPVVNFVPSYEPLRAE
                     FNAGAATDTRHASLMIWLNHACYNGLYRENKNGTFNSPVGKYDHVSLPDDYNVQMVAQ
                     LIKNVEFRACDFGDAMKCAQAGDQLYCDPPYIPLSDTASFQQYSPEWLGLADQLRLAE
                     IAKDTAKRGAIVVLTNHKTDYTINTLYPENSFTICSTHAINRTISCKGQKRGYVEEII
                     VRAK*"
                     /db_xref="A0A090IZ27_9BACI"
                     /db_xref="UniRef100_B7DRT6"
                     /db_xref="aad:TC41_2963"
                     /db_xref="B7DRT6_9BACL"
                     /db_xref="2.1.1.72"
     gene            162739..163152
                     /locus_tag="gwf2_scaffold_96_prodigal-single_254"
     CDS             162739..163152
                     /product="hypothetical protein"
                     /codon_start=1
                     /transl_table=11
                     /translation="MNKVLTGMYGTQRINTNGNDYELVLQIVSEYVQYLRENDIRSME
                     GLTPDAMLTMAVVGLKHKLFPVPFRYKDINMDIVIIDDLNSNKTLMLLGANVSCVVFA
                     NGSENQERAAYIQKRMMSRFRDNGFLTVYLNPNNT*"
     gene            163160..163540
                     /locus_tag="gwf2_scaffold_96_prodigal-single_255"
     CDS             163160..163540
                     /product="hypothetical protein"
                     /codon_start=1
                     /transl_table=11
                     /translation="MSLPESPKELRNNTFSGERDNLKIKKQSRKQEHDIAKLIGGKRN
                     PLSGSDYRAKADVKSDKFLIEAKMTEKASLSVKAEWLEKITMEAMAQGRLPALSIRLN
                     FDNRLVEHDWYLVPASVFCEKFCD*"
     gene            163552..163794
                     /locus_tag="gwf2_scaffold_96_prodigal-single_256"
     CDS             163552..163794
                     /product="hypothetical protein"
                     /codon_start=1
                     /transl_table=11
                     /translation="MHEVTIDGQRYVLLCEAYKNDKLLNAVRLAILSQYWGELTPCSD
                     LSFQDSVRIQVVEYPYSDGMTIDELMADVIRYMEKL*"
     gene            163791..164405
                     /locus_tag="gwf2_scaffold_96_prodigal-single_257"
     CDS             163791..164405
                     /product="ATP-dependent Clp protease, proteolytic subunit
                     ClpP (EC:3.4.21.92)"
                     /codon_start=1
                     /transl_table=11
                     /translation="MNSYAVLENIRVKNIFDFVDQPVTAYVNDFDDKTIKNLSDCCSR
                     ARQSGQTILPVVINSPGGMVANLYAMVDILSSSGLIVATVGVGRAASCGAVLVSFGTK
                     GYRFAAPNSYFLMHEVSAGEWGKNNELQSTASFVDGVNKRLMEQVSINCGHDKDYFKH
                     IIHERGHADMYLTAQEAMNHGLVDRIGMPDLVVRVTAKYELIGA*"
                     /db_xref="smf:Smon_0766"
                     /db_xref="UniRef100_R5IQ50"
                     /db_xref="A0A0F9H9X6_9ZZZZ"
                     /db_xref="R5IQ50_9CLOT"
                     /db_xref="3.4.21.92"
     gene            164407..164994
                     /locus_tag="gwf2_scaffold_96_prodigal-single_258"
     CDS             164407..164994
                     /product="hypothetical protein"
                     /codon_start=1
                     /transl_table=11
                     /translation="MKFRLNFVTQTEDDVEHFVEKQLDIESGNIVAPGSKMRAGEERY
                     AVSFDKMSIGTAMAEDIILSVRSKYPDAIIDYGAIPNTIPGIQHNPSVVLSYEQAVKS
                     RKFRGKSTVDVEVDKGSLNNFVSVDYIPTFKSTNGLNSLVVETIKPMFFLDEDRLLTE
                     WQKAEFPTYWHYAITPLEEIGGDTTEVKHLAEDVF*"
     gene            165006..165350
                     /locus_tag="gwf2_scaffold_96_prodigal-single_259"
     CDS             165006..165350
                     /product="hypothetical protein"
                     /codon_start=1
                     /transl_table=11
                     /translation="MPLTFNSEECKLILTGRKKAFLRDWPTDKPKLAIGAVQTLHDSP
                     NSEPLAHVRVRFVKRFKLGDLTDSMVRGMAGRTRDEVINSYIAEHKKTGAMIGTGTLV
                     WYVEFDVISREQ*"
     gene            165365..166306
                     /locus_tag="gwf2_scaffold_96_prodigal-single_260"
     CDS             165365..166306
                     /product="hypothetical protein"
                     /codon_start=1
                     /transl_table=11
                     /translation="MLGNVLNDSPVIKNDTPIPITDMNLHEWASHHFKKHETIKPMTV
                     DSYIRASGLGKVCAREEVLAARYGIMREKLWTPDNNWTVNLGSGVHWAFQNLILGPAK
                     LLTGMWRCSVCTHLHGTGGPIVIPDICESCGIKRSEFVCQVCRKPLNRNAEVFDTTRK
                     MCNDCGNEAVPNDFEYVEVYLVDEELKIHGHCDGFATDEISLWEFKTANPFAMKKFKM
                     GDIYPYYIEQAQFYLYVSDRKRMKFVFIDKGENDIRLAWVEKVINRSEQDIDAIKHKV
                     TSLRNGLNGGEMPGRICGNMSCPRAKDCQLASICFDV*"
     gene            166330..166623
                     /locus_tag="gwf2_scaffold_96_prodigal-single_261"
     CDS             166330..166623
                     /product="hypothetical protein"
                     /codon_start=1
                     /transl_table=11
                     /translation="MSDTLEFRHEALKKIAEHMYAEILASGKFETLPLLLDVFETLRQ
                     YESVTPYPTITSNTVTVNPFQPGTTYMLTEQQLRQAAISVDITEYDRRPGFGG*"
     gene            166632..167177
                     /locus_tag="gwf2_scaffold_96_prodigal-single_262"
     CDS             166632..167177
                     /product="hypothetical protein"
                     /codon_start=1
                     /transl_table=11
                     /translation="MSPIMSLDLSCTASGVVIMTHDSTIPHDNRHIVSESTVGFDLKR
                     DATVAERTMRLMHIANHIVGVASRYIDKKSLIVIERYAYSRRGAQNDLGELHGVVRAK
                     LIESGFLNIEYKVATSARASVLGKGFGRANKKKIESTLIERGFIFDNNNVMDAWVIGA
                     AVLGIKTFEEPTTKVIRKKSK*"
     gene            167242..167562
                     /locus_tag="gwf2_scaffold_96_prodigal-single_263"
     CDS             167242..167562
                     /product="hypothetical protein"
                     /codon_start=1
                     /transl_table=11
                     /translation="MKGFNKVMISGIVSESIFDKTKNNGTDCCSFKISVESRSGFETT
                     VRCNVYGPVLVEQCHDYIANGCYVIVEGHLMQRGINLTEVRVEKMVFVPTLCHNDEER
                     VEIE*"
     gene            167610..168470
                     /locus_tag="gwf2_scaffold_96_prodigal-single_264"
     CDS             167610..168470
                     /product="hypothetical protein"
                     /codon_start=1
                     /transl_table=11
                     /translation="METLDYLQQSVAEVMDEKDVRAREFQEKARDCRKRIDTASFDLA
                     EILFTIHQEALYTRLNYDNFQQYVENELDFELRKANYFVSMWNYYGVKLAANPEVREK
                     METVGWSKAKDLIGVVNPNNVDEWVEICKKNPATRVLELARGALQKMKEDPEGEVDVD
                     DLDNKIEKFASKVFKLTDEQLHNVDLALKRAGDSAESDKPGHLLDLVCTNFLAMNAGV
                     DGDEGLGYLLKSVEANFGIQVIALKNEQKQLKVVYGEQTVSRFAQAASQTDEDDDWAS
                     DETETDSVAY*"
     gene            168585..169412
                     /locus_tag="gwf2_scaffold_96_prodigal-single_265"
     CDS             168585..169412
                     /product="hypothetical protein"
                     /codon_start=1
                     /transl_table=11
                     /translation="MAGKQLDKHDSPKSDIDTLFDIETPEEDESLKRFEAINKNDINL
                     VPLRREGPKSPQKLTRIKCWPEAEKRLRAGFSPERVAEYIQDECNEYTGVMRKSLTTM
                     LYEYRRHKMPDIEKVQTSIPDYAAKAYAKVEAGINEVNELGTLYALQMARIEMALNQE
                     QDNGFLNANLNNTFKLAQQILTARAEIKMGAGMAIDEADLSSKEAVLRRVGNKMSGVL
                     SSNDSRAKVLSVLNKLKRIQKYDKEDIEEVIGEQVTDKSTSILQIAAPAQETAITVR*"
     gene            169452..172820
                     /locus_tag="gwf2_scaffold_96_prodigal-single_266"
     CDS             169452..172820
                     /product="VHS1091 protein n=1 Tax=Vibrio phage 1 RepID
                     =H8YJB1_9CAUD"
                     /codon_start=1
                     /transl_table=11
                     /translation="MPLIDYNGRLKSVKTFQEDYDELQKELADLSPDELVMLESALQD
                     IDQQNDDDESVLSTLLDIEYKERPVGISTFLDDPYFLGKFKYNTAQQTGLFPKLREDL
                     IELFEGQYCEATLSGSIALDSIIYEADGGLPTLKERIDDYQQHGINKDVTILLHEEKT
                     SKTEPAHHSGIKTTRKVTLDNGMLITLTPDHKLHCWRDGEIKWVESQYLKKGDMVAVI
                     RKWTTQPSANLSIDEARLLGYWCGDGCSDNGRSRYADGNRKTVDDVCCLMRKLGFTCT
                     EPYETNSSDKCWEVHSVNFATCGFRDFLKHHNLFGPKTHTVTVPAEVLRSSNEVVAAF
                     LNALWACEGSIYCNPSKSVPRLQLGMASERFIRQIQASLFRFGIQARICPITHKSHII
                     RKTGKTVKESHGWLLVVQSVENIKLFVDHIGEIPGKEKGFNRIKEYAHSRKANTNVDV
                     IPFTWGSVKEIFLKNNLNISFKGFTWLCGNKNLNKPLSRYKFANLLKLFGNIDDVARL
                     EKVFPSDVGYARVKSNIVSDKIEVGDIGAYTGNRFIGNGISVKNSLGFGKSTFSEFAI
                     PWMIYQTLCLRDPQESLGLMKGSEIVFGILSLDLQQAKRGIFNGITEKLSASPYFKTI
                     NYKVGSNQIMFPDNIQLMLASPGSPQLIGMNVLGATCDEVNFFEGKRGVREGVQSTAG
                     KVFTTLIRRVRSRFMKRGKMLGVVIVASSKSVIGAFTEERIKAARKDPTIFVAEYATW
                     DTWPIERFNPERFHVLVGDDQCQSRILLPEEVSTVKREISQPDRFARVIEIPTDFKKD
                     FEDNIDDAIRDQAGIATITAKAFLGRRDKIDRALKREFIHPFSVDVFTCGGEGEFLWD
                     LICNKTMNRLKGGYSEEGWIPKINPQAIRYAHIDASSGKEDPAGIAIGHIGRWVDVVR
                     RMADGSEYMDLAPEIWIDFCLRIVAPQNGEIFIPELRTFIYDMKAHGFNIMHVSTDRW
                     SAPEMRQHLEKQGMTTQVISATTSSRVYDYLKTSIYEDRLVCYNYQVLRQELIHLEQD
                     TKTGIVSHPYTFSDGSKGTDDVAIATASLVCSLTEKPPTRPMGMIIAPPSSRIEDDES
                     WVLPRHNLHGRSGSVQGFLRNKKQQSPLIFGFED*"
                     /db_xref="UniRef100_H8YJB1"
                     /db_xref="H8YJB1_9CAUD"
                     /db_xref="mjh:JH146_1113"
     gene            172848..175703
                     /locus_tag="gwf2_scaffold_96_prodigal-single_267"
     CDS             172848..175703
                     /product="DNA gyrase subunit B (EC:5.99.1.3)"
                     /codon_start=1
                     /transl_table=11
                     /translation="MGWTTGIADKVRSSFSNSIEKQATTLSKLSIMGGASVMQSDTDN
                     TYTIMRHGLEDVQSRHRRFQEYEAMDEYPAIATALDLFADDTTQPDWQRNVCMWVVSD
                     DDWIKTEMMNLYHGTLKIEDEIGPHARTVCKYGEGFAEILLGQEGVVGLAYLPPPSMQ
                     RLVVDGRTIGFAQDERMQFEIPDGEMRDFVQSGGVTNPKHRTSNGIVLFEDWEVIHWR
                     LRARQHRSTYGFSVVDTARHVWKRLAMMEDALLLYKLEHAPERLAFYIDVGNLPPSES
                     MLYMNQVRQGYKKKKFYNAEKGGLDMRYNPLCLTGDTKIPLLDGTEKTLIEMSKDFED
                     GNQQWVYSVERETGRIVPGKITFAGKTREKAKIIQVTLDNGKKLRVTPDHKFIRRNGE
                     YVEAKSLKKGDSLMPFYRIISSHKKGYSLDGYEMVFDLSKGKHVYTHRIVARECGIYE
                     RGNIIHHDRGKLNNDPQHLQSVTVDEHRKIHHDIAIENTKYLEKFRSVPENAEWLREN
                     ARNIMNKWHASARGKAFYKKIGEINRNRDSTQYFRAFRKTEQYNEFMTKHRKAMSEFM
                     HDYWTEERKNILADKRTIKFSKVFLDMISQHVVENNNAGVDKICSIIQNDANSMYELN
                     QCSPRQIKHVHRHLLLKAVRYFGYENFSEFKRSLFNDNHKVVAVEDVLDTEDTYTLTI
                     NKWHNFATSAGVFVKNSTTDNLWIPTRDGKDSTRVETVGGSGYQGTEDIIYVRQQLQS
                     ALKMPAVYLGFGTDEPAEKTLSHTDVRFARTIMSVQRELRNGYKRVGNIHLLSIGKEP
                     QDFEWDLAMTVPTMIYELAQIEAWGAKAQIAEGLKESVSLLWVLVNIFKFTEDEAMSL
                     MKQRQEEILADGKIQAKAQSFGQEMGGGGGFESRKRIYDDNELLERFMLHGDKSSEKR
                     LKHKLDDVLESNTMLSTNIKQLMPFMADLQGIMRNKR*"
                     /db_xref="hah:Halar_2635"
                     /db_xref="UniRef100_G2MH38"
                     /db_xref="A0A0G0ZGZ4_9BACT"
                     /db_xref="G2MH38_9ARCH"
                     /db_xref="5.99.1.3"
     gene            175765..176619
                     /locus_tag="gwf2_scaffold_96_prodigal-single_268"
     CDS             175765..176619
                     /product="hypothetical protein"
                     /codon_start=1
                     /transl_table=11
                     /translation="MKSVKVETIKKLFNNSYQEAIQVANDRVNKLSAGREQLFLLHEN
                     GITTVDESGEFRQYQYSFEHGIGQAVEHNIRTFDVVDEAIELIEKSKRIIEHLTVGNM
                     DQFNKSLLHLIASADEKHLNASKFLGERLTENLSENSWIKQLDEKTVPMRRVMYGVLG
                     SLKERELKHKYWRAQLNETNRRDVVRSINIVVKRLNEQVLTLSPILSQIKHDSDVGFS
                     GVDELKAFCSGIIDSAKDLGHILEQKLKLDGSNVDVMELAGVYENVVERVNKIDFCTK
                     FLEKVAMP*"
     gene            176670..177686
                     /locus_tag="gwf2_scaffold_96_prodigal-single_269"
     CDS             176670..177686
                     /product="hypothetical protein"
                     /codon_start=1
                     /transl_table=11
                     /translation="MVSNVLLSDNKNPLMELQNLGADTNRMVRMAGLMSESFIAPVQG
                     LGSFNGGSFNGASMQSIPVLGMNEMGMDGMNRQNTGMQDMMRGMTDYMSCGSCGEDGN
                     MDSFVDTEIDSLDTEPTNMDFGLDDEYFEEDDSGMDPLESAASDLVDDEMYLDIYDDE
                     TATDDDIIGYIVDKYGVSEDEAADIYDITVEVLSDEESDSEYDSFNSDIGDTSNIVSN
                     EYENYGESKMRKHNSKSLSESRRLVSEIDSFLTDNDEPEDINDNDDDLDESFELIGDI
                     AELMAVRYNYIGEERVANKLIDLANVSDSLTESDELDKTERRNKLFDAIQVAVQEYEE
                     NVGF*"
     gene            177885..180029
                     /locus_tag="gwf2_scaffold_96_prodigal-single_270"
     CDS             177885..180029
                     /product="Prohead core scaffold and protease n=2 Tax
                     =Prochlorococcus phage P-SSM2 RepID=Q58MM1_BPPRM"
                     /codon_start=1
                     /transl_table=11
                     /translation="MSNRRLLIDTFGGFKFEPEQISEARNGDGSRRYTLHGQFARGGV
                     PTDNGRNYGIPLWEREIASLMPKIKARKLLGELDHPLDGQTKLSRVSHIITDLRIEGD
                     EIIGKAEILPTPAGQILITLIECGIAPGVSSRGYGSTVKESDGTETVGEDYKLLTFDV
                     VYDPATKTAYPDVFEEAVKIAGLSNKAIKERVGSTGIEIIEQIERIIPENNPGISLLQ
                     ESNEHKEFTRQDMDEAVANAIRQEMTRIKDVYSRKLLEDIVGIKGELTESVKGEMLTD
                     PEVAASRRIVVEVAKLVRPFMYPGDVEEHVKAIETKLEAEKACSEQLKLEISESKEQL
                     NESVVLAHKAACMLHLWKLFETYDNREILISLLSDKINVNNDIEELTGIANKLAEDIG
                     KKSEKPYIEENVGLKRDLEMAQKQLENNASDIATMTELLARSKEQINEYEVLKERFAR
                     VNEIAEDVPRLKELLAKSSDEIKSFVERDIQSNETVYSLTDQLEKSESVSAEARELIV
                     ELKENMKHLIARSENAERNAERLNQLEESFNNGKILLAEAESEIGRLTGIVQECQDKI
                     ANYGIRAKNIKKAIDEQTYNHEQQLDKYEQQIAILKERLNSAAAIVSRMPNGKKMLAA
                     IKDGMPEHKIDNMLAESSRRRTDSFSQEKVRERVRRGMERNSYEDTYGQLDSLTEDME
                     ENPLADLAEASGHNLSLKYLKHMSGEQQQLVE*"
                     /db_xref="UniRef100_Q58MM1"
                     /db_xref="X0UBL8_9ZZZZ"
                     /db_xref="Q58MM1_BPPRM"
     gene            180056..181555
                     /locus_tag="gwf2_scaffold_96_prodigal-single_271"
     CDS             180056..181555
                     /product="Major capsid protein (Fragment) n=1 Tax
                     =uncultured Myoviridae RepID=A4PIN3_9CAUD"
                     /codon_start=1
                     /transl_table=11
                     /translation="MQARNRNTLPQLDSNRSLLDEAWVSGLVQRWKPLVGSIRDPHRR
                     NTTAILLQNELNFVKNALNEDTLTGQLATYTKYLFPAIRRIFPNLIANDLVSMQPMTG
                     PVGAVFFYEYKYATTKGKITAGTNVMQSFNTYYSSEYIDEESIGTGDGTNYGGAGLGH
                     NATLAWKPVRAYDSTTGIVTTITATDTDGTTQVVTDNGSGSFTGDGTGSVNYTTGRIT
                     NLKFTAAPDNGATIVATYYFNSEMNSQVPELNIEITMEVVKAAERRMRARWSSSAGED
                     MKQLYGLDIEQELVSGFSNKMALEVDREIIADLISNATHSDSYDFTDTSVETNELNRV
                     RGILTVIGNMSALIHKASMRGPANWIVTSPRIGNMLAQLTTHGDYLPIFARDPNSPIM
                     GGTQATLRQPSYNTLTSDFGVRAAGTLMGQFTVYIDPLMTNDTTILMGLKGQSFLDAG
                     YVHAPYVPMMLTQTLDNPDDFSSVKGVKMRYAKKMLRPEFYGVIDVTLP*"
                     /db_xref="UniRef100_A4PIN3"
                     /db_xref="A0A0F9L5Y9_9ZZZZ"
                     /db_xref="A4PIN3_9CAUD"
     gene            181661..182329
                     /locus_tag="gwf2_scaffold_96_prodigal-single_272"
     CDS             181661..182329
                     /product="hypothetical protein"
                     /codon_start=1
                     /transl_table=11
                     /translation="MYIYKLNPRHIRNGAYITVAGKKQHVNRNTSIEDDGTGNLDKWV
                     KSGLLVRYEYNKPIVRQPDIMLEKRRAVVLSSQSNATNNVIVDVFAPTKQEHAYGRLI
                     DDNGEVSTLTQPIIAEPQLDDIQDEVDQHIDVHENCEVVEDIALKTSILQDTVESIPL
                     QVIAPELINVEPETPAVGKIIGDESWSKKDWVRAAERHGIAISDIEKRLPKVNLIELI
                     KVRN*"
     gene            182333..183061
                     /locus_tag="gwf2_scaffold_96_prodigal-single_273"
     CDS             182333..183061
                     /product="hypothetical protein"
                     /codon_start=1
                     /transl_table=11
                     /translation="MKRLTRDRIIERVKHYLGGVMCTELMDYDFEDAMEMTDLWYMSW
                     FGNKKTVTTTYASGAREIDVNDDCVQVTSVTLSSSPTDFMSMLNPAAFQETRYVPGHY
                     FSPGRGSGIGDVGQLLAYFESSALVLGAERDWEFDSENRKIILYPAGLPASSGGTVVY
                     SYISSDINYAKMSPYEQRYYIRWMEAECKKMLGRKRSKYTNLPGPGDNIDVADGQSLI
                     DEAKEDMQTIMEEVKQTPIPFMVG*"
     gene            183064..184638
                     /locus_tag="gwf2_scaffold_96_prodigal-single_274"
     CDS             183064..184638
                     /product="hypothetical protein"
                     /codon_start=1
                     /transl_table=11
                     /translation="MLQPLIDEMRDLTSLYDSYVDYVNSFVSSAKTDMESKRFADFLE
                     ATMDEFENIASLAGSIKAAAQSKKLVDVDGIKILSRTLTSFIKDAQKSRIIIAQWRGH
                     DRISFDKMLKYFGWILANAAPNTRYQSMSQISATSDSKNYEESKMIRNKTKNVDISEA
                     DEYGHLRKLMREVFTAVEVLSTFDGGPSLNVKMNKISDSVDVYGARNKGDLEDIVDEI
                     KKEVRGIAVNVRVENGKKVVGVYMGKQESKLENKQEDTQEVLDIIAGYDAELSTKVIN
                     GGRTIIVFGAGSMPEAKEMASRFKSELKDADIKASTQVKMVDGNIAVLVKPVFGESIE
                     HVQQYNESSNPLEDLKDDVLDAIEGIKGLDVKIVGNEVAVLGSKTKEDAQDVKEAIEE
                     ELDDIKVKIIKVSGKFIVSVSDPSMEESSKSRLTLIAERIKARRNGLSEGKKGKKELT
                     TREALFQLNGRAAGMIGNIKSLSNFIGNIPLNDNSELSRSVQKMSGILNDVQSTLEQS
                     AKPIVAQLLAYAKTLK*"
     gene            184732..185097
                     /locus_tag="gwf2_scaffold_96_prodigal-single_275"
     CDS             184732..185097
                     /product="hypothetical protein"
                     /codon_start=1
                     /transl_table=11
                     /translation="MSSKYYIGSVNGDPTQDGKMRDEVNSAFLLAETDVLASVEIVDK
                     SGSGPASGGTVTLTKAVTGIYGALVLDASGAGVLLWRPASVFTLAATGLTITNEAVDY
                     NAAGDTFVLFLKPKITEPS*"
     gene            185161..185373
                     /locus_tag="gwf2_scaffold_96_prodigal-single_276"
     CDS             185161..185373
                     /product="hypothetical protein"
                     /codon_start=1
                     /transl_table=11
                     /translation="MTPGESLYDIMSQLSEIEKEIIDVKSGINTFRDDAGVVIELESA
                     RIYVVQAAWFLNEAIGRTVHGRAKNG*"
     gene            185376..186047
                     /locus_tag="gwf2_scaffold_96_prodigal-single_277"
     CDS             185376..186047
                     /product="hypothetical protein"
                     /codon_start=1
                     /transl_table=11
                     /translation="MSCTSDNSNPTQANIQWPHPSEFELLERMGRGAADLRMPTIHLY
                     LLDTMKHMNPLYVEADLLSGDIPDSKQVVSPTGETFDGPYSLRALYSFKASDDISQNH
                     DEQGNKYSASDIMINIPRQSLRDNKMIDVDRRERIRLPALGDIIELYDEQFAVYGDER
                     YHDSLIGPYYFVVSYVNFGKTLGFNNYWIELVVKGEYNSRFDPARLVSKTSQIVPNST
                     RSDDG*"
     gene            186040..186738
                     /locus_tag="gwf2_scaffold_96_prodigal-single_278"
     CDS             186040..186738
                     /product="hypothetical protein"
                     /codon_start=1
                     /transl_table=11
                     /translation="MDDIYEVSFKDSNATFGCLVGTMTDGEPGAEFVSFKSLDGNQQS
                     LRRSYYTFRKMSLDEVERVVGRRNFAGKTNIIPPTRMLATIRAIETLKREGVSEQTLS
                     DPDKLYGLLTKNFVLFNLLSEYERRVTIDTVSKKMKLTKEDNSVEALAIITDVLSGYE
                     IEANVAEDMLAAINCSTLSEVAERFTDVSSEAMADIFIKLIENKMINDKRIAEIGRCQ
                     AVASILLKKKLTTK*"
     gene            186763..187125
                     /locus_tag="gwf2_scaffold_96_prodigal-single_279"
     CDS             186763..187125
                     /product="hypothetical protein"
                     /codon_start=1
                     /transl_table=11
                     /translation="MDVTQYMTEGYAFTCAMCSKLWRSKQQGNDKCEAGMKGLTCNGP
                     MVGSDFPLYEGPLTNESRMSLCFRCGQESDFGVKMAAGNKILGVCKQHMDEFSVWRRS
                     SKPRDYRTLEQNKIETKQ*"
     gene            187122..187916
                     /locus_tag="gwf2_scaffold_96_prodigal-single_280"
     CDS             187122..187916
                     /product="hypothetical protein"
                     /codon_start=1
                     /transl_table=11
                     /translation="MSKQSFTFNEPVFSFKQDNKQLQTLQKFLKEMPKRVKAAANMLT
                     YESAQYLLEHVKQHAPKEIYGIEDYIKQLTLKRVVDELPAYIVTLDGMQDGTLQEHEV
                     DNTVLSFTSGKTQEGKVLVKYSPWPSRSVPYEPQEDVKAHIKKVSPIEIEKLEKKLFD
                     NWDNIKRDLSGTDIELTDRPIGYVGKQVIRDVVFQVMRIEHGIGDISKPHWKPAVEEM
                     KKAMPRLMKTIERTLTDPSFPCTKTIEAVDEFDGDVKKVEKFMDKI*"
     gene            187998..188399
                     /locus_tag="gwf2_scaffold_96_prodigal-single_281"
     CDS             187998..188399
                     /product="hypothetical protein"
                     /codon_start=1
                     /transl_table=11
                     /translation="MSKVNDVLRSIRDYLLQDVDQFMDEANPYHNVRGQFDDDRDATS
                     YSIGGEQAGFKSGKRVSTTPCGRRDRSKVCRVSDKPLGKAAPSYKNSPTGQREKESKA
                     TYNRVQGARKRGAFPSRNAASRNAAGANMGR*"
     gene            188417..189025
                     /locus_tag="gwf2_scaffold_96_prodigal-single_282"
     CDS             188417..189025
                     /product="hypothetical protein"
                     /codon_start=1
                     /transl_table=11
                     /translation="MSRQFRNRRFNSLLDSLDEVSYDTRVTDGLSDKAREYRKDIGEL
                     VTGSHLFQAKMRTFYSKYYNVLKKNKLDKDFDSLVDMINEITAKLDGRLFKGYAAESM
                     STRGTIARGAIVTEAVKGVDFVNRWIDRAAVDFDYNFVPPFKQKTFNYVLSTQFEDPN
                     TVSTGILNTELKVGETIYPAGTIVMLGSTKRDKRQTALIKPN*"
     gene            189027..189704
                     /locus_tag="gwf2_scaffold_96_prodigal-single_283"
     CDS             189027..189704
                     /product="hypothetical protein"
                     /codon_start=1
                     /transl_table=11
                     /translation="MPDPGTIEETAYDKGVVEHLGAIIEECTLLDGRKTYSYVVSIDG
                     VTGDERYNGKVPISIIPVSTAYHPDIVPSIAIRPGEPTIADDRLLSLDIAGRWAAPGA
                     KEVTVGGVSGFDRYQIRRSPLPVDFTYEIIMYAPKRNIGLLMRSFLLKKFPKHESLSV
                     QDSVGDTRTYEMHLESISNNSELASIAERIISYTFSVRIVGEIDVFDIETNQAATSSP
                     TIGITTA*"
     gene            189790..190005
                     /locus_tag="gwf2_scaffold_96_prodigal-single_284"
     CDS             189790..190005
                     /product="hypothetical protein"
                     /codon_start=1
                     /transl_table=11
                     /translation="MTFVFKSKAPLRLNDGTVIVMKQGWHIESNNVTAQMSTYIRTKI
                     LEQREARKGDHVVNIVDGKITIVGVEG*"
     gene            190054..192468
                     /locus_tag="gwf2_scaffold_96_prodigal-single_285"
     CDS             190054..192468
                     /product="Phage tail sheath protein FI n=1 Tax=Clostridium
                     termitidis CT1112 RepID=S0FGT1_9CLOT"
                     /codon_start=1
                     /transl_table=11
                     /translation="MATITYPGVYVIEKKGAPGPVQSVAASTLGIIGWTDKGPDHKAT
                     LISSWGQFVDKFGKFTADSLVPTTLYSFMKNGGTRAYVVRATPTDAVDSTLYITDTDY
                     TETIEVGDDVTVAFTGTMANPPTPSSVSITYYGDGTAYPGATLAAGGIVDGIKVIWTT
                     GTPGAGEGQFTVPAHLPIKPGTVTIDWTDTGDAAKAQTDDGAGGFTGDGAPENSTIDY
                     ETGAIYFDATGDIPKAAVAITIDYTDLAQNTITDDGAGALTGDVDGTGTNTINYTTGA
                     YSFKTTSAPPDHATLGDVDAVYDGRLWKLTMQWPGTYGNNYRIRITGNSSYENKGLGT
                     WSRYDVYIDEYDEDKLVWNQREQYKAVNFSDSTSAYYFPTVLNDDNLGSDIVTVSTPA
                     WESDVPNTLVGTAVSETLLAVSAGETNITGTLAEASCVKYSLTISATAAGGAMTVTDD
                     GSGNLIGDVDAAGTNTINYTTGAYNVTFEAATVVSSRVTCVYVKQPAETTNTTRMTSG
                     TDGTTITSTSVTAAALEADKKGIYAFDEVNDNLLMVIPDFAGDETVDGALIDFCALRQ
                     DRFAILSTPESMTPTQAIDYKKNTLNKLSTYGAMYWPWIKIIDPVTEKSTARPPVGHV
                     AGIYARTIQSKNVSKAPAGRDDGQLAYLVGLEYDALDSELAEINNAGINCMIKRPQVG
                     TAVWGARTLDINDEYRYVQARMLAMYLRKAIYNSTQWIVFENNGPELWTKIRLQLDSF
                     MKGLFRNKYFAGTTPSEAYFITVDDTNNTADTIDLGQVNIDVGFAPQKPAEFVIFNLS
                     QKTLTE*"
                     /db_xref="UniRef100_S0FGT1"
                     /db_xref="S0FGT1_9FIRM"
                     /db_xref="pri:PRIO_4279"
                     /db_xref="S0FGT1_9CLOT"
     gene            192477..192737
                     /locus_tag="gwf2_scaffold_96_prodigal-single_286"
     CDS             192477..192737
                     /product="hypothetical protein"
                     /codon_start=1
                     /transl_table=11
                     /translation="MKRRHNSILETAISIDNTQHLVNLLSTLDDSSRNVNFYISRLIA
                     EISKIGDKRFEKILRNLKTGREDLAGFIGSLSVAKTHLQELK*"
     gene            192779..193270
                     /locus_tag="gwf2_scaffold_96_prodigal-single_287"
     CDS             192779..193270
                     /product="hypothetical protein"
                     /codon_start=1
                     /transl_table=11
                     /translation="MALKTIKSPILFVAQKLAIGNTWNGTIPTTTPVYPNDTGGVDYT
                     ISYPVGTAGGRFNLPYEKNQFKKHLGVTERVGTPLVHVEQFSLKLGGQSVWTVSATNG
                     TDTYIAYSGTNETSVFYQDLHWILEPGWYIVLNTTDNATSENMARFYFGGGLYGARTI
                     YDG*"
     gene            193279..193554
                     /locus_tag="gwf2_scaffold_96_prodigal-single_288"
     CDS             193279..193554
                     /product="hypothetical protein"
                     /codon_start=1
                     /transl_table=11
                     /translation="MKQRNNSLFEANDDIANKVFAEYFAIFGGSGEQGPTTEIMKHMA
                     NISKLLDSFSPLSKKAFVQKYGKLFLDFVSAQTEMSAFLKGALKQAE*"
     gene            193566..193793
                     /locus_tag="gwf2_scaffold_96_prodigal-single_289"
     CDS             193566..193793
                     /product="hypothetical protein"
                     /codon_start=1
                     /transl_table=11
                     /translation="MKQRINSILESDNTTTLLSSLQKEREQLMKTIYELEKIAKHELS
                     IRDYNKLAGSIENFDDELDKIYMRISDAVKK*"
     gene            193806..194309
                     /locus_tag="gwf2_scaffold_96_prodigal-single_290"
     CDS             193806..194309
                     /product="hypothetical protein"
                     /codon_start=1
                     /transl_table=11
                     /translation="MARVQSRDPLQKFRFHAEAYLNDGTDGLKYTDESGAQAGFNSIT
                     VPELTIEAVEYKEGTDTYKRRYPGAPTWSDTITLSRGVAKRDTVFYSWIVDKVLGGLE
                     YRADMTIYHFHRDGNKDISKARLYTCYEAFPARVKLADDLDATGSDVSLQEIDINYEW
                     AELTAAS*"
     gene            194318..194860
                     /locus_tag="gwf2_scaffold_96_prodigal-single_291"
     CDS             194318..194860
                     /product="hypothetical protein"
                     /codon_start=1
                     /transl_table=11
                     /translation="MKQRHNSILTEATSQREELLKTKFGAVLFTIHKSADVDMLRDGI
                     EFTANVVLDSSDARHGGKTGASTVVRKRAYRGSITFNVKDGRIMNHPYPYINIYDLGS
                     RFTMSHASPAAEKAIKDEMQRVVQDYLDKNPKIMRSAEISSLEYELNRLAEDKAELLK
                     KIKEIDLKSKEISQKLKEMS*"
     gene            194857..195369
                     /locus_tag="gwf2_scaffold_96_prodigal-single_292"
     CDS             194857..195369
                     /product="hypothetical protein"
                     /codon_start=1
                     /transl_table=11
                     /translation="MKTRINSLFETSVQRFVVNTPLGKVIVIPGSSDRVFVDLGEKGN
                     PSEAAIEYRGKQYRGDIKLNRNEKDGSLTLDVRAINMIDPIEQNDNKKFSLNGNATPV
                     ARKAIIGTVMAAVEKWSKANPQFFTNADKVNLESKIERLVNEKESLIKKIAEVDTELA
                     SLKKQLSRYK*"
     gene            195417..195962
                     /locus_tag="gwf2_scaffold_96_prodigal-single_293"
     CDS             195417..195962
                     /product="hypothetical protein"
                     /codon_start=1
                     /transl_table=11
                     /translation="MARLRIEDMLTSHSFWLTTVTPFPSYGFIPTLGFSSITAPRVSL
                     EMEEIYDGNALFKKKVVSGNLTADNLTLTRGVKVYDSDFWFWIVNAARGMDSPRRDAL
                     LVHLAPLVNISIPMPLKFGPHDLSYVPARFWLLQGCFPVSYKTGSDFDALTSNVSVAE
                     LELAVESFEEINITTALRGRL*"
     gene            195959..196201
                     /locus_tag="gwf2_scaffold_96_prodigal-single_294"
     CDS             195959..196201
                     /product="hypothetical protein"
                     /codon_start=1
                     /transl_table=11
                     /translation="MKQEFHDLNEDTMSANILPGGFVAPFMFLPSRLDAFMGRVFMPS
                     TDFFRHSIAWPNNNLALKQVFASIKSKPVYGQFGTK*"
     gene            196280..196678
                     /locus_tag="gwf2_scaffold_96_prodigal-single_295"
     CDS             196280..196678
                     /product="hypothetical protein"
                     /codon_start=1
                     /transl_table=11
                     /translation="MDTEKQGGGILIELNVRPGFSQINLPRGYVDHDNKLHKYVVVKE
                     MSGPEEEALASMAKEAIQNSVGINQILTGTIVSIGDVTDRSFIRRAVKEMCAGDRIAI
                     FVGVIVISNEDETQSVIVAKIKLPTELILT*"
     gene            196936..197097
                     /locus_tag="gwf2_scaffold_96_prodigal-single_296"
     CDS             196936..197097
                     /product="hypothetical protein"
                     /codon_start=1
                     /transl_table=11
                     /translation="MRLRKRDRDRLRKAFLRDNAGLDMTFDYCCDVCGKQERLPIPLN
                     KDFFLPSAT*"
     gene            197312..200806
                     /locus_tag="gwf2_scaffold_96_prodigal-single_297"
     CDS             197312..200806
                     /product="hypothetical protein"
                     /codon_start=1
                     /transl_table=11
                     /translation="MPTLGLGFILSSAYRGLERGFDAARSGFNDINNLLRGLNETAGS
                     STFGNFLSALNFGKLSSIKDQIGGFIGMDQDVSRLTSSLEGTRVSLNETMSQMGAGLD
                     ISGKELKKWESTIFSAVTATNTEMNSATESFRILKQQGLDLAKIGIPSFQAFLKSMKV
                     TKMEGDKFLLTVSELSNLGVKDGMMKGLLDDFAAISKRSNLGAEGVGSIIEQVNTLSP
                     ILTQTFQREGPEAVAKMLRSTQMLAGVMQQAIGGEASKNMQAALELTKTMAQTKLDFS
                     GMFAGLNSEMPELMKQIMQNLGTKDIGTTQEALDSLFQSDPFTFMKKMREFSDTAKSM
                     GSEAQKVFAERMVRQIASVSPGLAELMTHLGDVNNVFEKMGNPNGPIAGATGQFDKMT
                     DAGFKTGRTLSDTVQLQMQLFEQKVRDIQGNKIDRVFTRQVIPSLNQFGSRLVSLSKD
                     KGPMGYFVRRLSEAQKIGLAAFLPLDEEEYGKPLADIGKKLFIYGQVVGMTNNVTKPF
                     MDSMMKIAIVLPFLTSGFTRLGKILGILIASPFKIIGGFFGGILRTIPFIGPAIASVG
                     GALMSLITGPLVILPIAMAGLLAVFALGTERGGKFAKMLENIVGKISIFLSNIVNNAA
                     MWLENFVKSLSSGEKATADGIVLIFKKGFQRVADIFAKTKILRVAFARLGDVLWQLLK
                     YAFNRAWEMLAEINWKDKISNVLSGMLTATTLALSEFWVDFKGLFTQSIADDFGTGTF
                     DFGAMGKNIRKSLDETFRSILDIDWGSVADAVLDSLDNMALWIYEGIEKSLSFLDDID
                     IGGWLIGLGDKLSGAGDMIIDLVYGMFAGSGESVGGGLAEALKSINWSKLWEIVKGII
                     TVVINGILGLNEIIGKVVKGLLVGLSGLLWGLLKLIGKLIFSLGIIIYEWLVAALKID
                     AAMLEVFIVKPFMTILDKVKSIFGSMFEIIKNDFWAIMDVVMVPVNFIIEKFQAVWDF
                     LYGLFGHSVHTLIKNDFDQILGVVQPILDAFANAFDIVFGTIKTIVTEASDIIGSVIS
                     TVIDLGRIVMEGIASAIRSAIDKLSSGFTLIKTIVTSLAKNFNIDLSSDKDEQNDKSP
                     REQQERQAARQEKLVNRDKDMMELMVGVLRRGFDVLHTDNVMLLNKKQEHITVMPNKQ
                     TKTTTNRDYAGALAAGGK*"
     gene            200905..201207
                     /locus_tag="gwf2_scaffold_96_prodigal-single_298"
     CDS             200905..201207
                     /product="hypothetical protein"
                     /codon_start=1
                     /transl_table=11
                     /translation="MALHKNSPLRFSSMISLDGFKFWQPVSLPKFIERDTDILYDFVD
                     GDTVWKLAYDRYGDTRLFWVILWANDIDLPEVDLYPGRTIRIPTRKRVLEELIKGG*"
     gene            201349..202386
                     /locus_tag="gwf2_scaffold_96_prodigal-single_299"
     CDS             201349..202386
                     /product="hypothetical protein"
                     /codon_start=1
                     /transl_table=11
                     /translation="MKIREKRTILENASIKVDVSKYEKMLRELVDDYAERAIEDRNRD
                     EMDPVRLSDVLSAINSTFQDSESIKKLRDEPDNWNVANDVYKKLFKQYRDNASSNATR
                     DNMKVFDTLRLIRKYVESLTVVKKTDSEIYEDYDESYQTVLKLTRDNIKLVTDIVSSA
                     TKRVKDWNVPVTIEISLPSKANELDLEHGESSFQVSVGKRDISFTLFLVDGKIEIGDE
                     LEGGDDDFFDDPTVQHFYFSLINEIRKPGSSSIVKFMTLYTARPVKDRKRYIGAKDVP
                     INIFLSSSLDDAEGLATDLAGSGKRDLYKVVIEQRYLVQTLEGRIKHYQTIGSGKKVP
                     VKKIELLIQGE*"
     gene            202389..203696
                     /locus_tag="gwf2_scaffold_96_prodigal-single_300"
     CDS             202389..203696
                     /product="hypothetical protein"
                     /codon_start=1
                     /transl_table=11
                     /translation="MPFSSAVVYARINQTYINEVVDIWYPDFPYLVGAKISLVRGGIS
                     NIDISLEMPYDDFIDVVDTRMPHIFDIGNIISLRFGYSDEGIYTPWYHGLVTEPDISI
                     TPGQNVTISLPGNPVNALMKTCTTTSWQNVTAQKVIEEILSKHGFLVSYRDDETKKLF
                     SEHKIKSLEHGNNMDYDVLHNLIEQRGCTYWQGSDVDGHATFFISSLKSENSTKPVRR
                     FAANGNYEPEKSQYPLLSYSAESKVMWQPAISQGIVSHEVDRDTKRIETISFSQNTSS
                     VPSPMPVIMSTVPEKDGKKNIFSGLMASRKQNISKQETPGLQLYCPTNEDKTFTKDKL
                     QATQDRARVLAGISANISTLGNIYVVPGELCELSGLGARFNGVYRVDKVDHNFSAGKW
                     DTTMDVTSEGFTNGLTFGQHATNVIGNQLATEQPESSRDAKGK*"
     gene            203696..204571
                     /locus_tag="gwf2_scaffold_96_prodigal-single_301"
     CDS             203696..204571
                     /product="Putative uncharacterized protein n=1 Tax
                     =Desulfobulbus propionicus (strain ATCC 33891 / DSM 2032 /
                     1pr3) RepID=E8RGK6_DESPD"
                     /codon_start=1
                     /transl_table=11
                     /translation="MFNDFLLAIKRFGFEYYGLWYGVYRATVSQLDDSNKGRLKVIVP
                     ATGNKSQPLSGWAYPAFMTAGNQKGWYSLPSIGDTVWVMFENGKLEFPLWFGGWYADS
                     ELPPQFQDKQDLSTGFVTKAGHRVIVDDQEGFIELVCSDDGETHVRLDTNSTVELLNN
                     KQDTVRVEDGVVTISTNSGDKIIVDQDGINITSSGGDVVTVGQQQITINARTSIAISS
                     SAKIDINSGLINVNGKIEPMVLGNKLYSYLLKLFTWTLTHTHVCTLPGTPSAPPIPSP
                     PLPPMSILSLKSKVG*"
                     /db_xref="UniRef100_E8RGK6"
                     /db_xref="A0A0A8WRA5_9DELT"
                     /db_xref="dpr:Despr_3266"
                     /db_xref="E8RGK6_DESPD"
     gene            204573..204941
                     /locus_tag="gwf2_scaffold_96_prodigal-single_302"
     CDS             204573..204941
                     /product="hypothetical protein"
                     /codon_start=1
                     /transl_table=11
                     /translation="MIKGLPWPLRFGNVNVLETIYDEDVIKTAILSILCTFQGERVMR
                     PTVGTDAYGLLFENADAVVMEAAVRNSVINAIRRSDARIILTAVDVTVQDETVTIFVE
                     YEWNNKVDDVSVTYKRSIAV*"
     gene            204982..207078
                     /locus_tag="gwf2_scaffold_96_prodigal-single_303"
     CDS             204982..207078
                     /product="Membrane-anchored cell surface protein n=1 Tax
                     =Burkholderia pseudomallei MSHR346 RepID=C4I5U1_BURPE"
                     /codon_start=1
                     /transl_table=11
                     /translation="MSINKISYTGKDFDTIYDDILSRLNDQFGDIINSISATDPIGMF
                     IDLPAYALSIMAWYLDRQTNEVYLDTCTDRENAAKIVRPLGYKPSRAIPATTTLSCYP
                     TTSHAFDVTVPALFQFQSDSGLIFETVSAVTWNAGEFGVAFAKDVDIAEGETRTLNFV
                     SDGTANQRFNLTLPEEQYIANESVAVTVDGTAWTEQDIITAEQTDQYEIEYDSNPPVL
                     RFGDGMAGNKPLEDVEIFVTYRVCYGSQGNISAIGKITSSVIPLIIGGTTITMSITQG
                     SIVSGGDDPESLESVKANAPKYYAARNVAVTTDDYVGLSLSFSDPQYGKPAVANAINT
                     RGSNSDGELISLLQDLKDVTNDLKSLITIKLSTIDSSKTSLTNDVATISAQTTSIDDN
                     ASDIESTYNAIGGSTSNISGFTTMIDVKSVSVGAKAADIVVDATAIYDGTADPALQAL
                     ATEINTLAAEIASLSTSIQGLNTNIEAQNEGISVSLATLPTVKTELETISTLITNTTN
                     TSSASLLTITNSVSDISSSLDTYDDDINSACTTISDHFDEHWSPTNANIVTVPILVKD
                     SDGYYAAPTNGLMRALKEHLDERKDVTHTVNVISGAGSLVGATVTVYVKVTRNYVVST
                     VLSQVTAKVNELLKDREYGIGLRLQDIYDIKEDVSGIDYMNVTLGPSSYVDVYGNLTI
                     DDDKIITRGTVTVTAV*"
                     /db_xref="UniRef100_C4I5U1"
                     /db_xref="tig:THII_2012"
                     /db_xref="C5AM66_BURGB"
                     /db_xref="C4I5U1_BURPE"
     gene            207088..208545
                     /locus_tag="gwf2_scaffold_96_prodigal-single_304"
     CDS             207088..208545
                     /product="hypothetical protein"
                     /codon_start=1
                     /transl_table=11
                     /translation="METARMKFTYPAENSNPFWNDFLAMVTGIDSASFAAREDRNTFL
                     TGGGVISWVPLTNTLTWSESIYLLSPITGGRGDIAAGSATILDGQIMYVSATRYSTTN
                     YTATPIVASTIPSDNNAVIIVTRYGDKLSWRNGFGPADSGSLVLTQDIVDSLTAASLP
                     SAANAFLTTSAGTTLVNTSMVTHLAQPNPHPQYLTSNSVDSVNGDVGAVVLDFADVGA
                     DATGTASGLMTTHTTTYNHGNYDSHLSSTSNPHSVTKSQLGILSTTNIVLPATTTISA
                     TNQLLTDGDGNTWIAKYAGTHVGFEVDASSKFHHSFGNTTQDLYTVYDGPRLICSFRN
                     YWRHFSTLTLQCRVSMTNFADAAYVRGGIYIAGYAFNHVTNYVSAVLESNGALRFVRG
                     IQTTLGVAAAPFGVVDISGDLTYYDCCYIQLILSDDGVASFRFGKDGLAWVDGLATYF
                     LPGFMPSMIWIGSGHGTNATTTTHVYIDQISVIPA*"
     gene            208555..208665
                     /locus_tag="gwf2_scaffold_96_prodigal-single_305"
     CDS             208555..208665
                     /product="hypothetical protein"
                     /codon_start=1
                     /transl_table=11
                     /translation="MNIMEKLLQVIAAIKKVKRKRKDDDDDTPPPTPMPC*"
     gene            208673..208933
                     /locus_tag="gwf2_scaffold_96_prodigal-single_306"
     CDS             208673..208933
                     /product="hypothetical protein"
                     /codon_start=1
                     /transl_table=11
                     /translation="MRKDIDDTKDRKRVRRIKRKLGKTYTGVGEKRARQFMHIVNSIY
                     KKTGDKGRAYAGAHSTLQRLGTAKHEGIDSEMLIKLIVESLY*"
     gene            208933..210294
                     /locus_tag="gwf2_scaffold_96_prodigal-single_307"
     CDS             208933..210294
                     /product="hypothetical protein"
                     /codon_start=1
                     /transl_table=11
                     /translation="MPFGHDPFGHFPFGHSNWSRKVMTDMVPKYLRQLDEDSDGIFMS
                     IVGKIETSLDYLINKIDLLTNLRDPFLVTSKFTNTVDVTITDSTLNDDGTISITCVVP
                     DDIGQGWKSEYNDFEYVVIVPHKVEGALTVSGSQLPANGTMTFYEPEQLTSLYGDYGV
                     VPDRYFTDSLLRGEVANAISWLNLKGFQNGYAYRGNVSGFTVNVLPVWKVSNGNENYL
                     DNSELTEYPAGSGELYTTVEPKWVLFDDVAADVVPTSGLYREVDISLLTLSNEITAVD
                     IDLPLGYDSVHTIHLLNALDEMGNPSNWKLTDINGAEFYFETRTNSTTLTVAGITAPA
                     VGVCVIEYLGSVQENEHWAKTNYLIVEITPTAALDDIPGDSGDKTGRMIQKLYDVKPA
                     HIEFMTIIESHSGTNINPFTVDGIFESDAIGWAGQKNFDVIPGDVTSADDMENVTDVI
                     EIT*"
     gene            210304..210759
                     /locus_tag="gwf2_scaffold_96_prodigal-single_308"
     CDS             210304..210759
                     /product="hypothetical protein"
                     /codon_start=1
                     /transl_table=11
                     /translation="MAETYVNTTLAGEKVATQWVNETAMVAPSYFKIGEGGWYTVGAD
                     KAQRTPTAGQTDLHCITNPGLYPADSVYVFTKSFVAGDVTAVAGGIVRCNCLILQAEA
                     NNDGFGNDPEFWELGIFDSDGVMISYGTFPREQKNALIQIRHTVSIRLV*"
     gene            210787..212664
                     /locus_tag="gwf2_scaffold_96_prodigal-single_309"
     CDS             210787..212664
                     /product="hypothetical protein"
                     /codon_start=1
                     /transl_table=11
                     /translation="MAATLISTVSLDKIANKWNTPYTTESLNRQYAVLPRGIVRGFMP
                     TFDPITSTLTLSADTLTGDSMMILRAASAGDKYGLLYREEGNVDIVIDVVGLPANTII
                     LVGVKPIYTINNATVVEWTRYLVTDYEAATTDEAIIVGAFDITTGDPEFWCRDDSWKW
                     TRRGTATPIPLISGIYSAYDYTLDGMTLDAGTGTTGEDTFLSDFTAGAASHSCTFHKS
                     FKLFPTDQIFVSFLVKPVSFVGTLGDAADDCCIKATLITGGGPENAYLAPTSQTSIDL
                     GALTDSQWTRITGNIRTSAGTLMPADVLSCMFVIETSSAGVNGTLNIDDFQVYVQNTN
                     DENNIAIRETRDSKLYANVGGLEVNSIDFNANIAVLPRLYADEYAPWGTILGRLIFYT
                     NDTHAVCFGYPGLQQTNVMAEGRFSHDGDIYVKTSTAVGFSTIGQVVSERFAYNKTYN
                     YVTDAEDNNLVTSFAKCYKSDEWFPQAANNFTGTASALSHERAAGKHYCGVDEVGAVT
                     ATYHIPLHFPPCIFMENLSVWGMKTSAGAVLTVKLVKWAMADDAPVAIADTTLTFTDF
                     TGSFVKQTLDVSAVPLPDISTDEAQYFIEVSTTNDGALSAGVSSIILSGFPLLVDPTL
                     K*"
     gene            212748..213419
                     /locus_tag="gwf2_scaffold_96_prodigal-single_310"
     CDS             212748..213419
                     /product="hypothetical protein"
                     /codon_start=1
                     /transl_table=11
                     /translation="MSVSSILDSIFPSFGNMHDEQKTGFIVPATKDVIEQQAFQYFPS
                     EVSDTRDVGWQFQDIPGSSHPIAYWSNSGARSISFTAQFSRDWNGNMTPDDITNGDVP
                     FFFDSQKNRNPDLRAVAKWLRWYTYPLYEQDGRNKPPPKLLLVLPGLQLGWNGSDELL
                     VVMTECGLTHKGFWPDGSPRRLDASLAFTEIVQQDGKINWHGRETKVLSGKWGPGDYK
                     MTIVK*"
     gene            213437..214513
                     /locus_tag="gwf2_scaffold_96_prodigal-single_311"
     CDS             213437..214513
                     /product="hypothetical protein"
                     /codon_start=1
                     /transl_table=11
                     /translation="MRVNVTRQLVSKKLERAIMKYQAMGATFSVMANESNEADVMVLI
                     EGFKSKQDTVAMANNIKTILTRNQLNVSQTMYRKESRYVVELLVSGQSLLAEGISPWY
                     DNGIADNASFRSEGEEKVKFMIDNIVNENVGDEVKNIRLNHLAQLNARMGWVVDSVFN
                     DIVHESVTGAHDKNIEYTGCQDKNGIPKIKCLVKSIVNDDIAPALKEQRLEYLKALNA
                     KHGWTTESNVTRLVDKALAEIDFVDMSPIEEKSTAKLFNWEKDGNAVHSFYGGWVDGK
                     RGKTQRYSVLLTPNKDGKGLVINWADAVTRKKGHLGAANKIDAEKVIRRELGKMESVE
                     AILARRDGNLTTERRHVKRTKTSR*"
     gene            214485..214652
                     /locus_tag="gwf2_scaffold_96_prodigal-single_312"
     CDS             214485..214652
                     /product="hypothetical protein"
                     /codon_start=1
                     /transl_table=11
                     /translation="MSKEQKHQGKVTLDEVRIIALSRSTFDKIVEASKKLGIDPMALL
                     EEAIADYLVRH*"
     gene            214663..215103
                     /locus_tag="gwf2_scaffold_96_prodigal-single_313"
     CDS             214663..215103
                     /product="hypothetical protein"
                     /codon_start=1
                     /transl_table=11
                     /translation="MSNKLLRFVEMLNESAERGDTRAKNLINKLTSFARDEIKHYIDN
                     TTVSGNLEESADQLVPLSSEQEHRYAIVLDKIGDIVEQDINSLIDDYGLREGSFVLGL
                     KVPYEDFMVNLVSIFWNFLSEQYTPYEIVSMVDGTSHQDWDALQ*"
     gene            215124..215414
                     /locus_tag="gwf2_scaffold_96_prodigal-single_314"
     CDS             215124..215414
                     /product="hypothetical protein"
                     /codon_start=1
                     /transl_table=11
                     /translation="VNTQKLLQDINILTAIKPKIVESAVEYNKLPDMEIQHVDDFVSN
                     ISNTLWSTFLDIVDGDMALTTLQSTTLNETVHSFIVKSFDINALTAILKSGV*"
     gene            215638..215919
                     /locus_tag="gwf2_scaffold_96_prodigal-single_315"
     CDS             215638..215919
                     /product="hypothetical protein"
                     /codon_start=1
                     /transl_table=11
                     /translation="MLANYVDALAMGNVMVSLLEREHPEALMLTIGMSGFPEQKMAIY
                     ETKKVASFLKKFGVEVHSASVTPDDAAGNTFSSEVNIVSLLFPGSQYEK*"
     gene            215909..216568
                     /locus_tag="gwf2_scaffold_96_prodigal-single_316"
     CDS             215909..216568
                     /product="hypothetical protein"
                     /codon_start=1
                     /transl_table=11
                     /translation="MRNKKKMINEELDMQQALAALSPILQSLASVKTGMSVLSRELER
                     DIVSVQKLSNRLSGTMTELQNSYMLFGSFYQQYRLFCEQLDMYDQVEETVLPTTFSIN
                     QTVYPVDRFMGLDSQQLHPIINNVVFQLDQFVATVQTNMKNIIDMFGNLIDLSERFDN
                     EQDVGHKLDIKKEIRTILGTNQPYVMFLIVNDKYDVIDSALSVLSGLIACLTAKGLTS
                     F*"
     gene            216588..217280
                     /locus_tag="gwf2_scaffold_96_prodigal-single_317"
     CDS             216588..217280
                     /product="hypothetical protein"
                     /codon_start=1
                     /transl_table=11
                     /translation="MRNKIKEEFNSMFQGQTQRKSSEKTIDVYESVMNGVESNRTKQD
                     DHNTNMMIIETRIAETLPEGFVPLQDKVVLFNSNGKTFLAENSGWNQDKKRYRLIGGS
                     QSINAKWNEVERVSGIVTDIIVPQTVQVNETKYTQGNAVTESIVSFINKNIEGVSFAE
                     SLFDNSNKARYIVSNTFSKPEKLSRAIERINNTINKKFHYAVESIQLGIMSDSFDPNT
                     GDFTIQKIIMVR*"
     gene            217282..218016
                     /locus_tag="gwf2_scaffold_96_prodigal-single_318"
     CDS             217282..218016
                     /product="hypothetical protein"
                     /codon_start=1
                     /transl_table=11
                     /translation="MRQRERRPIQRKSIMEALDEIDYEINGHDNRQDTLDIDLTSTDE
                     IDENEQQEYERHESDSANPNIDLLARIDAFLGKKDFGRKKVFERRLSERGFMRKQQDE
                     PSAPEPKPEPKPKQPAQKFIPKTNISGRATFDSSSNGKGVSNQYVDDEDKAEIKNLSK
                     DKLSKDKAEQDKELTLDDIKAKLTGIVADVKQDGQNFILTTSQFDDPAKLQQTMDSIK
                     QKISDIGLQYVDQKQYSIAQVRTSVK*"
     gene            218055..218579
                     /locus_tag="gwf2_scaffold_96_prodigal-single_319"
     CDS             218055..218579
                     /product="hypothetical protein"
                     /codon_start=1
                     /transl_table=11
                     /translation="MKHRKNSILERIVEPRRQNATPIEDLGLCQGPGCGVNNIIAVYN
                     QATPAEKDYWGRWYIHAQEDVQEIAIAHGIDFRVAAAIVAVLSPGNLWNGNLRAARRV
                     LEGFNSVNAFGQQVKVAQEIARTGDYRLVKGPKVTVFYNSLLNPKEVKDHMVLDGHAI
                     NIWRGHKINIKGLK*"
     gene            218661..218885
                     /locus_tag="gwf2_scaffold_96_prodigal-single_320"
     CDS             218661..218885
                     /product="hypothetical protein"
                     /codon_start=1
                     /transl_table=11
                     /translation="MVHLENKPIQERTRSRNDKSFHEQQSTNNDRELKPILTVFQSLH
                     FFLDIAPQLCYVVSNINEVKHETEVYRDWR*"
     gene            218854..219174
                     /locus_tag="gwf2_scaffold_96_prodigal-single_321"
     CDS             218854..219174
                     /product="hypothetical protein"
                     /codon_start=1
                     /transl_table=11
                     /translation="MKPKYIGIGGKSKLNMTARELDRVFATLSFSQKVEYYYLDWKNI
                     LVLKRGRLSVESLLDELNAQADEFPKKYLDDGGLFGYFGQFDINYICFPAGSSFYNWN
                     IELR*"
     gene            219186..219359
                     /locus_tag="gwf2_scaffold_96_prodigal-single_322"
     CDS             219186..219359
                     /product="hypothetical protein"
                     /codon_start=1
                     /transl_table=11
                     /translation="MSEIINLGIKFATSRPMKCGRHDAAKFALDEAMRRYTVDRLINL
                     FVAGCMRGWGYEI*"
     gene            complement(220281..220526)
                     /locus_tag="gwf2_scaffold_96_prodigal-single_323"
     CDS             complement(220281..220526)
                     /product="hypothetical protein"
                     /codon_start=1
                     /transl_table=11
                     /translation="MQQFSAMTLGDIYAAVRDTQRILVDVQNDWRDQYTDDLMSDLGD
                     VWRALESYQESKSFTDYRRVLEAFCNYSHVTSGLKRK*"
     gene            complement(220544..220780)
                     /locus_tag="gwf2_scaffold_96_prodigal-single_324"
     CDS             complement(220544..220780)
                     /product="hypothetical protein"
                     /codon_start=1
                     /transl_table=11
                     /translation="VGRDEKFRLEFSDSELIDVENESTLDIGQNVTLSLEGQILATGC
                     WFDGSWGLSDINGLMFCEDNSPVIAAVKIIANIL*"
     gene            221209..221400
                     /locus_tag="gwf2_scaffold_96_prodigal-single_325"
     CDS             221209..221400
                     /product="hypothetical protein"
                     /codon_start=1
                     /transl_table=11
                     /translation="MNSDTSRTARRTTIAFTPEQQSMLDRMVRETGKTMTRLIIEALG
                     LPPSRPIGKKRKQPVADTQ*"
     gene            221481..223559
                     /locus_tag="gwf2_scaffold_96_prodigal-single_326"
     CDS             221481..223559
                     /product="Uncharacterized protein n=1 Tax=Clostridium
                     thermocellum JW20 RepID=D1NLS9_CLOTM"
                     /codon_start=1
                     /transl_table=11
                     /translation="MHYSKSATRNQVKVQSFLNSFHGDSEINWRLIKGKNAFSKHGTF
                     NEMSTELQRYNDDRYNVYFVTNGGGNHDQDINRITSLWIDMDAGRINGNYLAIDDVNK
                     KKQSFMSLIAAFPATPSYIVETRNGYHAYWLVDDCQISDFTSYQKRLIKHFNSDKAIH
                     NLSRVMRVPGFMWTKTDEQFLCSVVGGNGLRYKVSEIACLLPEIIVTNNKAKDAVPLT
                     SVKAKPTVTVDNIELIKRLDVNGMINRLTVRGGFAWSIVGNTLPQQVNNLESRNSMDV
                     VDLQENKWTDRLCDYDSSEPYTLNYRSHKASMNKIVNNRAEMYEFIDSINLVDFLGLT
                     DSKHCCLFHFDRNPSASIFTTASGHYLYKCHSDCDKTWGIIQIVEKLAKCSKPKAIRF
                     ICDVYGIQIIETEYQKEQKEMLQTNKELLESGKMELYPNLYKAIKRYIPLLIIMHDIA
                     QQYVYDNPYDGADENMISFFASIRYIAELCGNSGNIKRISDRLNLMSYCEVIEKLTKD
                     KVPENQWNAAIENSCKFKDDTLKQDRRQVNFYGLTSYTDDILSRADEYAKLFFERCGT
                     MKGWSHEYLIRTFGQEIADRVYPGMVWIMKDGTRYDNMTNKKTNKYSEQFVTALMSCL
                     DTYGYATERQVTELIPGYRDMNAIRTKRILQEVLSSYSLKRLRLNKQLKETYHVTDIG
                     YGGYIIVKKQ*"
                     /db_xref="UniRef100_D1NLS9"
                     /db_xref="A0A099RPZ7_9FIRM"
                     /db_xref="drm:Dred_2131"
                     /db_xref="D1NLS9_CLOTM"
     gene            223793..224146
                     /locus_tag="gwf2_scaffold_96_prodigal-single_327"
     CDS             223793..224146
                     /product="hypothetical protein"
                     /codon_start=1
                     /transl_table=11
                     /translation="MDFEKYENKMPYPVAPIDPRNVNIRNMSPDILTELAKKTSAYQR
                     ELVNFKLERKEYFFHDADLRNQFRDDCLAEVGLHRHPNAYGLFEFAKEHAGDTMQDVY
                     NFLSDLAQYLGSDFL*"
     gene            224170..224343
                     /locus_tag="gwf2_scaffold_96_prodigal-single_328"
     CDS             224170..224343
                     /product="hypothetical protein"
                     /codon_start=1
                     /transl_table=11
                     /translation="MSHIVGFLTVFASVYFVVHVINMVNLRRNETFPPWANIMFFSSV
                     SWLLWMLICLWHS*"
     gene            224416..224763
                     /locus_tag="gwf2_scaffold_96_prodigal-single_329"
     CDS             224416..224763
                     /product="hypothetical protein n=1 Tax=Spirosoma
                     spitsbergense RepID=UPI00037D2561"
                     /codon_start=1
                     /transl_table=11
                     /translation="MKGYGNLVNRIMEDCKSVEPTVGMGCTEVCYSDRHAYTVIEIRR
                     NCNGKVHRCTVQRDKVTRVDKNGMSDSQTWSCESDPNGAIVALKLSRKGQWKGAGSVF
                     IMGTRDEYYDFSF*"
                     /db_xref="UniRef100_UPI00037D2561"
                     /db_xref="A0A0F9E9Q2_9ZZZZ"
                     /db_xref="UPI00037D2561"
     gene            224813..225085
                     /locus_tag="gwf2_scaffold_96_prodigal-single_330"
     CDS             224813..225085
                     /product="hypothetical protein"
                     /codon_start=1
                     /transl_table=11
                     /translation="MLSVNETKCELTRMRNRGELDSRLVKACLRRLTLEPNGRSTFTL
                     PFRLENLQTKWLSWRAGRLFPGSPIYGEMLRQIELAIIGLVKYRLV*"
     gene            225113..225358
                     /locus_tag="gwf2_scaffold_96_prodigal-single_331"
     CDS             225113..225358
                     /product="hypothetical protein"
                     /codon_start=1
                     /transl_table=11
                     /translation="MQQFLADKKNLRRADGDNRKFITNNTNVIAVTDCYGPKGEKVLA
                     NTAGKVLWPAKNNGYEHAAKKRFGHVDSIVMVDWSDK*"
     gene            225355..225549
                     /locus_tag="gwf2_scaffold_96_prodigal-single_332"
     CDS             225355..225549
                     /product="hypothetical protein"
                     /codon_start=1
                     /transl_table=11
                     /translation="MTRREKLYSVLALMLIGYCCVIPTYLKIMNPDMTDMRLVMTYPL
                     STASSLVAATASYILLRRLL*"
     gene            225808..226068
                     /locus_tag="gwf2_scaffold_96_prodigal-single_333"
     CDS             225808..226068
                     /product="hypothetical protein"
                     /codon_start=1
                     /transl_table=11
                     /translation="MLQYEIVPVIGMSATDMLYGRAYTVVEVIRSCDGNIRRCTVRQD
                     DNGEVFELKLVKVNKFGSRFWKNDDLVFWLGKKKLGKKGELR*"
     gene            226065..226244
                     /locus_tag="gwf2_scaffold_96_prodigal-single_334"
     CDS             226065..226244
                     /product="hypothetical protein"
                     /codon_start=1
                     /transl_table=11
                     /translation="MTKTALDYYRELDSLWIARTDDILTRDEFETKVMDCYARIDAAG
                     LTEEVEALQLNDKVL*"
     gene            226333..226644
                     /locus_tag="gwf2_scaffold_96_prodigal-single_335"
     CDS             226333..226644
                     /product="hypothetical protein"
                     /codon_start=1
                     /transl_table=11
                     /translation="MITLNYTKTGQAFPDYAVEEIAMQFRDGDWIDFSTENMCLAVRC
                     LVKEGKLTNVELRHEGAFVGVVNADGCVVCFNEHGDMVTWPIGFCDTSEKLIGRILFD
                     H*"
     gene            226718..226987
                     /locus_tag="gwf2_scaffold_96_prodigal-single_336"
     CDS             226718..226987
                     /product="hypothetical protein"
                     /codon_start=1
                     /transl_table=11
                     /translation="MNRSQAARQDINSQLEDSAKTLDELLQEDADDEFTPIPESLYFQ
                     ICDALNRISSHDDFLALLAHYEVSYLAWDYSCHFYASEHSWLDDD*"
     gene            227092..227508
                     /locus_tag="gwf2_scaffold_96_prodigal-single_337"
     CDS             227092..227508
                     /product="hypothetical protein"
                     /codon_start=1
                     /transl_table=11
                     /translation="MSITFSCLEAPRHIVVCDCMHIPADVIGINTWVNQQDFETQREW
                     GCDVCGYMAGMSVSEAPEINWTASNVMRVFDVLGLEFDNCGEWKVEDLHAIHRAIANS
                     MLRYLDKLDEDIYRRLVQLESLVSYAIVNSYSVTWG*"
     gene            227513..227704
                     /locus_tag="gwf2_scaffold_96_prodigal-single_338"
     CDS             227513..227704
                     /product="hypothetical protein"
                     /codon_start=1
                     /transl_table=11
                     /translation="MSDKLVVRQQQMFTCVGDMFNAIRNAMFAFGSPMLCDSIERCAD
                     ELSALARSQAEILRKSTKE*"
     gene            227708..228274
                     /locus_tag="gwf2_scaffold_96_prodigal-single_339"
     CDS             227708..228274
                     /product="hypothetical protein"
                     /codon_start=1
                     /transl_table=11
                     /translation="MEKPVPPTTRLEHPVYPVNPGPVPVPERKQLDFSTTHFKDCCTV
                     REMFEDLLVTLDDVPDCELKTELLGCLADQKLMSTMSKVVIDIDEYDASVALQISVPN
                     PYYEASIAKRDAWNEAMERYEAKKQQYTCQKREWSENNMLWNKCEAELREYEAYVYSR
                     SPEREQELEKQIESLQHKLDMIRANRNA*"
     gene            228277..228696
                     /locus_tag="gwf2_scaffold_96_prodigal-single_340"
     CDS             228277..228696
                     /product="hypothetical protein"
                     /codon_start=1
                     /transl_table=11
                     /translation="MILYHIGYRPAQPVPRGEKTREQGGKSWDRWWLKQPVTSGVFLT
                     PDWRAVAIHHMVDGHVYCYETPQRVIQQSGGIHRHDNASEILIPHHLWPQVKFLGKSI
                     DSSTLHQTVNRYSRRQARQSDLNSWLAWKREFPDKTR*"
     gene            229641..229895
                     /locus_tag="gwf2_scaffold_96_prodigal-single_341"
     CDS             229641..229895
                     /product="hypothetical protein"
                     /codon_start=1
                     /transl_table=11
                     /translation="MIFCYGAKINREDMMMSVRNDTTTTIIHPWPTHYHFSPITGESL
                     KDEIVQVRRDSLVETTIPAVDHNGYHYDYSHSYIINKFDI*"
     gene            229852..230187
                     /locus_tag="gwf2_scaffold_96_prodigal-single_342"
     CDS             229852..230187
                     /product="hypothetical protein"
                     /codon_start=1
                     /transl_table=11
                     /translation="MIIVTVILSINLIFDKTKFYGYRIHSYNSPIDDHNKTRQDLVFI
                     GKTFCLTSNNMSGIASFSWSELQRYDENCKELKNALERHHIPFQWGVHVIETAVHDNE
                     IIKEFYKEK*"
     gene            230281..230658
                     /locus_tag="gwf2_scaffold_96_prodigal-single_343"
     CDS             230281..230658
                     /product="hypothetical protein"
                     /codon_start=1
                     /transl_table=11
                     /translation="MKTTRFDNYSVGSDNGQVMISSDGYHVAFNSECEARHHIAKNLD
                     VYQEGAETLIRESLSCAADQDAAREVSAIVPGIVEMAYGKRKLLTLGEISDILVTRQT
                     AGGIMAPIYKFIGECMDTYFHIR*"
     gene            230695..230967
                     /locus_tag="gwf2_scaffold_96_prodigal-single_344"
     CDS             230695..230967
                     /product="hypothetical protein"
                     /codon_start=1
                     /transl_table=11
                     /translation="MNYAVVLASDVPDYTVSCMATGKFVAEDENEFYAFGNFELSGFH
                     TSTQASNLPTDAVLYVDHDSKLGIWSERPVGESQLEFYINPVSMVF*"
     gene            231023..231385
                     /locus_tag="gwf2_scaffold_96_prodigal-single_345"
     CDS             231023..231385
                     /product="hypothetical protein"
                     /codon_start=1
                     /transl_table=11
                     /translation="MRNRRKSILPMSGQISIPDETESQAIQEQFQKNLFQERRQPSDF
                     AASELANELWQRFKSKIASVDQQKDGTLLVTIGPAEKRETIASTIAELNSYLAKHRNK
                     PKDIKNNLQYSGEMVLSL*"
     gene            231489..231686
                     /locus_tag="gwf2_scaffold_96_prodigal-single_346"
     CDS             231489..231686
                     /product="hypothetical protein"
                     /codon_start=1
                     /transl_table=11
                     /translation="MKITNVYSKVRGGVEDVYARLVDDDGSLVVSATLQYILRAVDMR
                     GYHVDNVVEARKILATFLKKK*"
     gene            231756..231848
                     /locus_tag="gwf2_scaffold_96_prodigal-single_347"
     CDS             231756..231848
                     /product="hypothetical protein"
                     /codon_start=1
                     /transl_table=11
                     /translation="MAVVEGMITVVCVPSFAALVWVLWSNSYRR*"
     gene            231851..232084
                     /locus_tag="gwf2_scaffold_96_prodigal-single_348"
     CDS             231851..232084
                     /product="hypothetical protein"
                     /codon_start=1
                     /transl_table=11
                     /translation="VKPLTLSQMDCYAGKMLAECMPFSPDIHKEPGMYLQFVEGCGYH
                     VYTLTPDEADKLAEMLRQTAEQSRREFASVNAS*"
     gene            232068..232244
                     /locus_tag="gwf2_scaffold_96_prodigal-single_349"
     CDS             232068..232244
                     /product="hypothetical protein"
                     /codon_start=1
                     /transl_table=11
                     /translation="VSTPVDVIEFEFWDMCFEYCFDQTRGKWVVYNLVSGRVYYETDD
                     PDDALSVCIQLNGM*"
     gene            232273..232365
                     /locus_tag="gwf2_scaffold_96_prodigal-single_350"
     CDS             232273..232365
                     /product="hypothetical protein"
                     /codon_start=1
                     /transl_table=11
                     /translation="MKMTFKPGTKLVVVCKPGADGKAVLTVYED*"
     gene            232454..232621
                     /locus_tag="gwf2_scaffold_96_prodigal-single_351"
     CDS             232454..232621
                     /product="hypothetical protein"
                     /codon_start=1
                     /transl_table=11
                     /translation="MTSKFLADLVGETVLVAGRLLCISNVTPHDNMYHVNFSDGTFAI
                     LGRKALLRSLN*"
     gene            232697..232879
                     /locus_tag="gwf2_scaffold_96_prodigal-single_352"
     CDS             232697..232879
                     /product="hypothetical protein"
                     /codon_start=1
                     /transl_table=11
                     /translation="MNYRLAVVENGEEISYHLGKASDMVWDDEWQAEEACGDDIISRN
                     TRITTFPSSNRTTGRL*"
     gene            233001..233201
                     /locus_tag="gwf2_scaffold_96_prodigal-single_353"
     CDS             233001..233201
                     /product="hypothetical protein"
                     /codon_start=1
                     /transl_table=11
                     /translation="MFYCKNGKVVPKSEYTDEMKEKVKIADNEAKIDEAISFVETEIF
                     YLEERLKKCQKVLIALRLSTNE*"
     gene            233222..234220
                     /locus_tag="gwf2_scaffold_96_prodigal-single_354"
     CDS             233222..234220
                     /product="T-RNA-binding domain-containing protein n=1 Tax
                     =Stanieria cyanosphaera (strain ATCC 29371 / PCC 7437)
                     RepID=K9Y0F8_STAC7"
                     /codon_start=1
                     /transl_table=11
                     /translation="MFVPWPEIESYQHILKSIEVYPPMANLVPSGGIVYRAKIKLHGT
                     NSAVRVNSDGNIFYQSRSQNITSTNDPFGFARWAETIQWPVCDSDYVLFGEWFGRGIN
                     KGAAACMVPKKHFAIFGLYFPKDNTLLSEPSTIRLYLSCTAPEFWNHDNIYIIPWYWG
                     DEKQLVDILGREDSERFVNMVNDHVATVKKCDPWIKQEFGVEGIGEGLVFYPVNMGNQ
                     LTDISRFMFKAKGEQHRVTKTNKAAELSIVTPETIEQFINMFVTPARLQQGIDTVCQG
                     QPTMRDIGKFIQWFQADVQKESKLELAESGLEWKSIAQPLTSAARKWYLENQKQFP*"
                     /db_xref="UniRef100_K9Y0F8"
                     /db_xref="scs:Sta7437_4310"
                     /db_xref="K9Y0F8_STAC7"
     gene            234275..234451
                     /locus_tag="gwf2_scaffold_96_prodigal-single_355"
     CDS             234275..234451
                     /product="hypothetical protein"
                     /codon_start=1
                     /transl_table=11
                     /translation="MLELPMVIVLTVLAFVSCAILVVALGVKMLVALLAGCVIGTTIG
                     HLINRMIESYLEKY*"
     gene            234574..234729
                     /locus_tag="gwf2_scaffold_96_prodigal-single_356"
     CDS             234574..234729
                     /product="hypothetical protein"
                     /codon_start=1
                     /transl_table=11
                     /translation="MTECNATFIELSVELILVLALVFILAGWLAVVTVLIGMFLVLAI
                     RFTVDAY*"
     gene            234741..234917
                     /locus_tag="gwf2_scaffold_96_prodigal-single_357"
     CDS             234741..234917
                     /product="hypothetical protein"
                     /codon_start=1
                     /transl_table=11
                     /translation="MSESGVTFITLSIVGLLILTEIFIFAGWLGAIAAVIGAFLGLAI
                     VHLVDIMVKYLMRR*"
     gene            234938..235093
                     /locus_tag="gwf2_scaffold_96_prodigal-single_358"
     CDS             234938..235093
                     /product="hypothetical protein"
                     /codon_start=1
                     /transl_table=11
                     /translation="MYNIMAIVLILLASFVVKRYGNNTTDLLVAYYILVGYLILKLML
                     EILTLLR*"
     gene            235242..235409
                     /locus_tag="gwf2_scaffold_96_prodigal-single_359"
     CDS             235242..235409
                     /product="hypothetical protein"
                     /codon_start=1
                     /transl_table=11
                     /translation="MVDYEDVIWIDAPYGDSSSANLFGGRNMTKKTKKVLEKAVAQQY
                     AVILLNKYLAM*"
     gene            235438..235806
                     /locus_tag="gwf2_scaffold_96_prodigal-single_360"
     CDS             235438..235806
                     /product="hypothetical protein"
                     /codon_start=1
                     /transl_table=11
                     /translation="MANTFEALIDTYYNGIMSLLQNKIDSGTKYGIESYGRDTLWSRG
                     LVIYEVKGDEPLYKDGGFIFTLTLNPDPNNLVVKIDGVYSVDRRIRSSDSKTINANGS
                     YSVFAKMILKMVQDLKARAK*"
     gene            235834..236088
                     /locus_tag="gwf2_scaffold_96_prodigal-single_361"
     CDS             235834..236088
                     /product="hypothetical protein"
                     /codon_start=1
                     /transl_table=11
                     /translation="MYGNCLTFAIYDFIKNGGELVISFSEWQRFPHFAVQRNNKVYDL
                     EIVTMILKELWYDGESRIRDAELYNHVPCKRFMLLSRRYS*"
     gene            236421..237386
                     /locus_tag="gwf2_scaffold_96_prodigal-single_362"
     CDS             236421..237386
                     /product="Peptidase M23 n=1 Tax=Methanohalophilus mahii 
                     (strain ATCC 35705 / DSM 5219 / SLP) RepID=D5E9N9_METMS"
                     /codon_start=1
                     /transl_table=11
                     /translation="MYWPLDTDPLFPDAPGCFGAVRSRDQHTGVDLYCDPGTRVIAVE
                     SGTIVAIQPFTGFNESPWWRDTWAIMIRGNSGVLVYGEILPMAEVVEGKHVKAGEVIG
                     SVIPVLKSFKGRPMVMLHFEQYNERARDTVWWKLDEPIPEGLLDPTNLLRSIAPDAPT
                     FSMSTYYADSFVDMSSPKHDSVYWRQTALLVKLAVVVVIKTGYRVLLLHRTSGCDFPD
                     MWCFPGGQINEGEMAEEAAIRETMEETGINVVCNHLHPISCHVALSRASKTVYRVAAF
                     LVNMETMPGVRLSGEHDNSCWVSNVNGLHVGEMTGEIIKQVVHGF*"
                     /db_xref="UniRef100_D5E9N9"
                     /db_xref="mmh:Mmah_0358"
                     /db_xref="89666119"
                     /db_xref="D5E9N9_METMS"
     gene            237376..237783
                     /locus_tag="gwf2_scaffold_96_prodigal-single_363"
     CDS             237376..237783
                     /product="hypothetical protein"
                     /codon_start=1
                     /transl_table=11
                     /translation="MDFKELRQAIIETDIQMNGLQAKRRKYERKLLNAMLKDNATARD
                     FFEYIKHVVEERGIERDICLPFGRHCIFDHYDGYLLSFYNKHAMRHYDIPVMDFFADK
                     SMAIDNFIKQINAIQDCIEANLEYDELETLCEA*"
     gene            237771..238853
                     /locus_tag="gwf2_scaffold_96_prodigal-single_364"
     CDS             237771..238853
                     /product="Uncharacterized protein n=1 Tax=Clostridium sp.
                     CAG:465 RepID=R6U7J0_9CLOT"
                     /codon_start=1
                     /transl_table=11
                     /translation="MRSMTIMMVGGVFDDNGGRRSGLIEKLANELRAFGCQVSVFNGG
                     HYNELSEHLEAAHYYDCLFWFADVPNDKPKINNLKFFAPHVMLVTSKRNDGQYSFQDL
                     VSRALNSRSNLLMEFRKQHVVNPRQSTKHECRVVDPLGTVWCDYTDNLPRVARRTVER
                     LRFLVSCTRQSSNRAGDVISVPDESEFFDIVRNLGERFHELIAPADGVTRFLGNASFR
                     CQGGFPSFRAGQYIFVSRRNIDKRTIGPEGFVATQLIDNMIWYWGDKPSVDTPIQLQL
                     YRMFPNINYMVHSHTYIENAPFTKIPIPCGALEEVNEISSMITDPSVNRQAINLLGHG
                     SLIMADKPNINLFKHISRPAPEIINF*"
                     /db_xref="UniRef100_R6U7J0"
                     /db_xref="A0A0G1R6Y4_9BACT"
                     /db_xref="R6U7J0_9CLOT"
     gene            238964..239356
                     /locus_tag="gwf2_scaffold_96_prodigal-single_365"
     CDS             238964..239356
                     /product="hypothetical protein"
                     /codon_start=1
                     /transl_table=11
                     /translation="MYSVNEALLIDAIDESIVPMNSPDSVTHNEFIEIFGRDKPSEVL
                     QKSIAQWMKRSGIDEKDVGIKIVGGLVKLSLNTSDKLSFDSFQEFVKGFRKYFNTLSL
                     QTYTVYHGRFNSRMSEPEMERLALRLGE*"
     gene            239363..239563
                     /locus_tag="gwf2_scaffold_96_prodigal-single_366"
     CDS             239363..239563
                     /product="hypothetical protein"
                     /codon_start=1
                     /transl_table=11
                     /translation="MKSKKVRCIGCDKQYSHRFPNRIVCPACGEADYEEIVKHKQEST
                     QQPSAQTVVAITESTEPRLLLG*"
     gene            239572..239952
                     /locus_tag="gwf2_scaffold_96_prodigal-single_367"
     CDS             239572..239952
                     /product="hypothetical protein"
                     /codon_start=1
                     /transl_table=11
                     /translation="MRLKLKLESYLSTTSAGDEDIGSAEWGYYTADVLNGLNSRSYKI
                     VTGTDNESLDLAGIVDVRYLLVRSDQNVVLRINGTETLNIYVISGLGYGFLLISTSGI
                     TTLDVSNNSGETAKLVVQLGGDIE*"
     gene            240055..240489
                     /locus_tag="gwf2_scaffold_96_prodigal-single_368"
     CDS             240055..240489
                     /product="hypothetical protein"
                     /codon_start=1
                     /transl_table=11
                     /translation="MRNSRYGREVEFESFEDEDVEDLDEGYDDFDAELEEAYNQGYED
                     GLAAELDEDEDLDEGVKTMRVHRMKSGERADARRRYKANKGKILRAQRKLRKTAKWQR
                     HQAKLDRLPAARPHMRRMVTSNERDGSVSEAMDYARYLLSEE*"
     gene            240541..241023
                     /locus_tag="gwf2_scaffold_96_prodigal-single_369"
     CDS             240541..241023
                     /product="hypothetical protein"
                     /codon_start=1
                     /transl_table=11
                     /translation="MMTFQEWLQHKYNSDQNDFDDQLVERTNERAYQREYMRRYRSKK
                     RNTGTVKRAPQHGNTQHDALVQASQEDFANANSQVSKNAAKAAKRHVRRLSSMATISG
                     SKRPRRRARKPVDVSDAARQKSLTKMDRSMKVVGGGKVGIKEQLSRDIDKMLSCYLID
                     *"
     gene            complement(241027..242193)
                     /locus_tag="gwf2_scaffold_96_prodigal-single_370"
     CDS             complement(241027..242193)
                     /product="DNA polymerase III subunit beta id=4583508 bin
                     =GWC2_Pelobacter_58_13 species=Pelobacter carbinolicus
                     genus=Pelobacter taxon_order=Desulfuromonadales
                     taxon_class=Deltaproteobacteria phylum=Proteobacteria
                     tax=GWC2_Pelobacter_58_13
                     organism_group=Deltaproteobacteria organism_desc=Good +"
                     /codon_start=1
                     /transl_table=11
                     /translation="MEFKIDRNVFVKALKPIYDIATKTELKAIVLLADKQGTITLMCS
                     DSEKAVKRTLTGNVISDGEVAIDAKKLHDIIETLPNEEIHFQESEKNCMVKCHKSKFK
                     IPTMVCLQEIKDTIDIAMNITPLASFNMVSETLYCLIDETAFCASDDETKGVFMGILL
                     DIDPNRTTDSIRDKSEKPKVRGVASNGHGRLLVNDKEISDLVIHHEMFDDIVVPAKLA
                     ADLKKLFKKDQSIINVKITHNMIQFSEPECIVSFRLMEGSYPDYSGVINFKDEAKLEV
                     DRTNLYNAIKHIIAGSDNAFMKVTINDNNLTLKSVYIEGEGSIVETELEFTLKDGAVP
                     ENYMAAFPPAQIVDILKHMSTDNVALMIQSGLSPLRLQGNIFAMIMPCRIPEID*"
                     /db_xref="gwc2_scaffold_444_23"
                     /db_xref="hhl:Halha_0002"
                     /db_xref="86325341"
     gene            242361..242612
                     /locus_tag="gwf2_scaffold_96_prodigal-single_371"
     CDS             242361..242612
                     /product="hypothetical protein"
                     /codon_start=1
                     /transl_table=11
                     /translation="MCDTYAVVRGSRVVETFDAASLKTAQGVVLSCWGTDFQVKEWKS
                     LTNGQKREYLQVADLSDQQDDMRPDIWYADDTMPSRYCA*"
     gene            242711..243211
                     /locus_tag="gwf2_scaffold_96_prodigal-single_372"
     CDS             242711..243211
                     /product="Peptide deformylase {ECO:0000256|HAMAP-Rule
                     :MF_00163, ECO:0000256|RuleBase:RU003335}; Short=PDF
                     {ECO:0000256|HAMAP-Rule:MF_00163};; EC=3.5.1.88
                     {ECO:0000256|HAMAP-Rule:MF_00163,
                     ECO:0000256|SAAS:SAAS00013131};; Polypeptide deformylase
                     {ECO:0000256|HAMAP-Rule:MF_00163};  TaxID=1121915
                     species="Bacteria; Proteobacteria; Deltaproteobacteria;
                     Desulfuromonadales; Geobacteraceae; Geoalkalibacter.;"
                     source="Geoalkalibacter ferrihydriticus DSM 17813.;""
                     /codon_start=1
                     /transl_table=11
                     /translation="VKVLSVIDNETSLRKPCQPVVHFEGMPSIAESMIATMKRAGGIG
                     LAASQVGRDERCFVMYSQPNNILFAQILTVINPEIVSETGQAAFIEGCLSLPGFQERI
                     IRSNDINVKFQDVKGQMVEMQLSGIAAVTFQHELDHLNGMLAIDRASESGKKRYGKFL
                     AKKGKK*"
                     /db_xref="A0A0C2HXN3_9DELT"
                     /db_xref="UniRef100_B7A8I7"
                     /db_xref="pca:Pcar_0245"
                     /db_xref="B7A8I7_THEAQ"
                     /db_xref="3.5.1.88"
     gene            243208..244089
                     /locus_tag="gwf2_scaffold_96_prodigal-single_373"
     CDS             243208..244089
                     /product="Uncharacterized protein n=3 Tax=Bacillus
                     thuringiensis RepID=C3CTQ2_BACTU"
                     /codon_start=1
                     /transl_table=11
                     /translation="MSNGDVRQRFCKDYHLPIQLTMDPYFDYFVDLYDPLFGTKQKLE
                     WLNSMVDELGVDGFYSATYKFTDSIISAINSTPSYRYLQNEKLVAPNLNVSSENLYID
                     KSANHWFISIDQHQANFNAMRHYNDDMVLGFKCWEDLARSYTKYDYLVNSKRLRQVVF
                     GNLLPTKQQTIQKQLMGPAVSRCAKNFGRDRLSSLSSDELIVSTTEQTVDSDIAIISD
                     FVHPSFYRVQGFRLDVIKSPYMVKRYMDGSFEFRNVPAYFMAQTYKHFIGLPVNEMDR
                     SFLCDGHVALFVNNLFE*"
                     /db_xref="UniRef100_C3CTQ2"
                     /db_xref="btg:BTB_502p05690"
                     /db_xref="A0A0F6J8G5_BACTU"
                     /db_xref="C3CTQ2_BACTU"
     gene            244097..244480
                     /locus_tag="gwf2_scaffold_96_prodigal-single_374"
     CDS             244097..244480
                     /product="hypothetical protein"
                     /codon_start=1
                     /transl_table=11
                     /translation="MEFLEYIQQSMELASENRETRKQHIDATIKALEAIHTEFAKLDI
                     YFFFYEKNDSYMLEILRGAKGYIALGSLTWSMFGHPILLRPDGVRTVCCLVTDDNIRC
                     GERCVTHMADAIISAFQDLAAHNLV*"
     gene            244592..244786
                     /locus_tag="gwf2_scaffold_96_prodigal-single_375"
     CDS             244592..244786
                     /product="hypothetical protein"
                     /codon_start=1
                     /transl_table=11
                     /translation="MERMERDFALEAWLDEQNINIYIYDEMSADRDRRIADEQDAAMD
                     AGEFEIDPDFDRFGHDPFSV*"
     gene            244796..245191
                     /locus_tag="gwf2_scaffold_96_prodigal-single_376"
     CDS             244796..245191
                     /product="hypothetical protein"
                     /codon_start=1
                     /transl_table=11
                     /translation="MTDNEKVIEARKKLDTIVAKAVIGQVEGRNRIKRSLKANQSSDV
                     LLKHVATLMRFEQLVKLTDGLQRCIVGMNQDQAVLFLRERLSVTIEQTLLSSKKLTPM
                     QLTFVNECTMLALRELYADIQKIIKELES*"
     gene            245188..245445
                     /locus_tag="gwf2_scaffold_96_prodigal-single_377"
     CDS             245188..245445
                     /product="Putative uncharacterized protein n=1 Tax
                     =Acetonema longum DSM 6540 RepID=F7NK94_9FIRM"
                     /codon_start=1
                     /transl_table=11
                     /translation="MKRILFLVAMLMAFGCTENERAKQFGGEMVIDLPAGQTLEDVTW
                     KEDNLWYMTRERRVGEQVETHTFKEDSSWGVLSGTVVFKEH*"
                     /db_xref="UniRef100_F7NK94"
                     /db_xref="A0A0A0RRZ5_9CAUD"
                     /db_xref="F7NK94_9FIRM"
     gene            245627..245911
                     /locus_tag="gwf2_scaffold_96_prodigal-single_378"
     CDS             245627..245911
                     /product="hypothetical protein"
                     /codon_start=1
                     /transl_table=11
                     /translation="MHVRNMYNNNKRRTSQLGRTLMIWGGIGLSVYGFWYLTYNDYID
                     LSGCQGQVLSDHWTHQGYVSEECIDGTVYLSSRRSMTPKLDRNGKSIMCR*"
     gene            245943..246371
                     /locus_tag="gwf2_scaffold_96_prodigal-single_379"
     CDS             245943..246371
                     /product="hypothetical protein"
                     /codon_start=1
                     /transl_table=11
                     /translation="MFSYAPEYIVPAQLPAVKLVNGFANLWLDDSRDPEEHTGSKNWT
                     WVKTYSESLYVLKHYKVSAVSLDNDIADFYLVDGKTVEREGYHVVLWMIENDCYPESI
                     FIHSANSVRAPAMRSLIERYFPEHVNRQDIRCMIKECQNV*"
     gene            246364..246681
                     /locus_tag="gwf2_scaffold_96_prodigal-single_380"
     CDS             246364..246681
                     /product="hypothetical protein"
                     /codon_start=1
                     /transl_table=11
                     /translation="MFNKSLLSPALDNETFLKWFGYHEQYNNVYVKLVGYCYFMFTIG
                     SLRSFCVVCDHNGERIVASQKLPENEKIFEWLPKQEATYSQYITSGTRLPSEYLNLAQ
                     KSS*"
     gene            246733..247050
                     /locus_tag="gwf2_scaffold_96_prodigal-single_381"
     CDS             246733..247050
                     /product="Class I peptide chain release factor n=1 Tax
                     =Geobacter lovleyi (strain ATCC BAA-1151 / DSM 17278 / SZ)
                     RepID=B3E2V1_GEOLS"
                     /codon_start=1
                     /transl_table=11
                     /translation="MSFTESEIRVERFSGQGAGGQNRNKSQKCIRIHHLPSGVIVVGQ
                     RERSLEANMRAAMEQLEAVLAERNVVHAERIETVMPEAIKRHRVNSKRHEAQKRANRR
                     INW*"
                     /db_xref="UniRef100_B3E2V1"
                     /db_xref="glo:Glov_3508"
                     /db_xref="107388108"
                     /db_xref="B3E2V1_GEOLS"
     gene            247060..247302
                     /locus_tag="gwf2_scaffold_96_prodigal-single_382"
     CDS             247060..247302
                     /product="hypothetical protein"
                     /codon_start=1
                     /transl_table=11
                     /translation="MESNEFIEKVFAAIPEVSTDDVNSVKTCIYFLWEKHLTIGDAIQ
                     YTMCLEEVTPTMSESLALARMETIARKYKIGFFYEV*"
     gene            247469..247702
                     /locus_tag="gwf2_scaffold_96_prodigal-single_383"
     CDS             247469..247702
                     /product="hypothetical protein"
                     /codon_start=1
                     /transl_table=11
                     /translation="MYTDRNSQIDRVLNRFSKRILDTMDIRDEKTRALCLRLIITHTK
                     EEIRCTNFDDQLKLDCEKAVGKLYHDMKCFTWM*"
     gene            247729..247923
                     /locus_tag="gwf2_scaffold_96_prodigal-single_384"
     CDS             247729..247923
                     /product="hypothetical protein"
                     /codon_start=1
                     /transl_table=11
                     /translation="MELFMVITHISNVKRNVDIGSLNRKHVNNVVFVENVTMAEALKV
                     KSFQAKNCHDPWQVYIQFQE*"
     gene            247927..248133
                     /locus_tag="gwf2_scaffold_96_prodigal-single_385"
     CDS             247927..248133
                     /product="hypothetical protein"
                     /codon_start=1
                     /transl_table=11
                     /translation="MDIEKKYACPICGFELVAWDDYCPLPLHRTAGCRVIVIVDGKVV
                     KNDIARTNGVLKWAIQSGSSCSRN*"
     gene            248130..248582
                     /locus_tag="gwf2_scaffold_96_prodigal-single_386"
     CDS             248130..248582
                     /product="Uncharacterized protein n=1 Tax=Myxococcus sp. 
                     (contaminant ex DSM 436) RepID=U2SK64_9DELT"
                     /codon_start=1
                     /transl_table=11
                     /translation="LIAREFPASKYPVVGDIAGGDGSLNVELSKLGYQVVTFDSKRRK
                     NGEMVTFKRKLFTQKTEGKFDLLVGMHPDGATDVIIYQASLRGIPFTIAPCCAIPAMT
                     CVEWKKKNSKGTADWYRHCVDYANRLGFKTVERQLNMDGKNKVLIGKL*"
                     /db_xref="UniRef100_U2SK64"
                     /db_xref="A0A084SNN0_9DELT"
                     /db_xref="mxa:MXAN_2802"
                     /db_xref="U2SK64_9DELT"
     gene            248579..248890
                     /locus_tag="gwf2_scaffold_96_prodigal-single_387"
     CDS             248579..248890
                     /product="hypothetical protein"
                     /codon_start=1
                     /transl_table=11
                     /translation="MNESIDVLIEKCREIVLERGVPGGSFYLFSQIRTPEIGTPRDCH
                     VYENGTIRIVTSDVTDSIIVYKRPNNKSRYAIPVIKLDTFGDLALLPEVQSIRQYIAS
                     F*"
     gene            248977..249690
                     /locus_tag="gwf2_scaffold_96_prodigal-single_388"
     CDS             248977..249690
                     /product="Uncharacterized protein n=1 Tax=Pelagibacter
                     phage HTVC008M RepID=M1HLX5_9CAUD"
                     /codon_start=1
                     /transl_table=11
                     /translation="MIDYDKLLTVLTEGINDPGILKAVFLFGGPGSGKSYMVRKLFGI
                     NPKIGISIYGLKYVSGDKELEFYLKRANLPLDYNKLYVLDDDEEVEYAYQHARAVSAT
                     KGLLDNFLKNRLGIISEYTLRDLSQASIQYDGLYSYGYDCMGIFINTPLEVAMRRNQE
                     RERKLTNADVLSQWQKAQHNRKYLANIFGKNLITIDNDDSNMINKQAISAIRQFVNHP
                     VKNPIGQEWIKREKELRNV*"
                     /db_xref="UniRef100_M1HLX5"
                     /db_xref="M1HLX5_9CAUD"
     gene            249683..250138
                     /locus_tag="gwf2_scaffold_96_prodigal-single_389"
     CDS             249683..250138
                     /product="hypothetical protein"
                     /codon_start=1
                     /transl_table=11
                     /translation="MFERTDSIISELLNEQDDDLMDEYRKEFGSQNPIKVFEKLLPKK
                     LSHIVDKIKSSERNITLYADVTKTQDGHTIDISGDFTVFESQDANRILAALERYMLEC
                     GLDHGDMQGRVRHDKQNVNDPYTLNLKVFVDRNGLIAMILTMAGIISYN*"
     gene            250234..250392
                     /locus_tag="gwf2_scaffold_96_prodigal-single_390"
     CDS             250234..250392
                     /product="hypothetical protein"
                     /codon_start=1
                     /transl_table=11
                     /translation="MDFNTLVFSYVLITTMFTGFMALIWTRKNLFNAAIKFALFVLTF
                     FGLYLLFH*"
     gene            250444..250680
                     /locus_tag="gwf2_scaffold_96_prodigal-single_391"
     CDS             250444..250680
                     /product="hypothetical protein"
                     /codon_start=1
                     /transl_table=11
                     /translation="VSRTTSQEHMFQATKHARKALEELERGMIEINQKYMDSEIHSVD
                     YDAMSWDELGDLDAMQRMYDALAAVLTVSPYIGK*"
     gene            250744..250929
                     /locus_tag="gwf2_scaffold_96_prodigal-single_392"
     CDS             250744..250929
                     /product="hypothetical protein"
                     /codon_start=1
                     /transl_table=11
                     /translation="MFTVKSFDDQNVYSAKTADEIALWFDVMARQAPAARRFKLYRND
                     ELVGVFDVGRSGVQRVS*"
     gene            250964..251242
                     /locus_tag="gwf2_scaffold_96_prodigal-single_393"
     CDS             250964..251242
                     /product="hypothetical protein"
                     /codon_start=1
                     /transl_table=11
                     /translation="MARSKKMTAVVDIVNEANRLMALPDSQYNDDGFRRGVAALVEHV
                     LHQTGNYAGFQYADWHNGGCRRWQEDGRPEGNKDAYLGNETRRIYFCK*"
     gene            251196..251645
                     /locus_tag="gwf2_scaffold_96_prodigal-single_394"
     CDS             251196..251645
                     /product="Uncharacterized protein n=2 Tax=Acinetobacter
                     RepID=N8Q898_9GAMM"
                     /codon_start=1
                     /transl_table=11
                     /translation="MRISETRRAVSISVSEQTKLERKMFWDDAEVISSYSRAQAIEDG
                     VLIDLSAASEVCRQHYKYPIAVTAAVWGIIDKAVKNKKYCNDLNGVVHDILWMSRKCF
                     LTVDESTRIFQVIILGSGRQRNFEFKMVCGPGDDTLPVMTIMGLDED*"
                     /db_xref="UniRef100_N8Q898"
                     /db_xref="A0A0F9J4V5_9ZZZZ"
                     /db_xref="vba:IMCC26134_12335"
                     /db_xref="N8Q898_9GAMM"
     gene            251647..251859
                     /locus_tag="gwf2_scaffold_96_prodigal-single_395"
     CDS             251647..251859
                     /product="hypothetical protein"
                     /codon_start=1
                     /transl_table=11
                     /translation="MDIKEVASNICKYHHKGYWIFGEVRELVEDFLKQKGYKPSRVGG
                     YWQLPGSNQIMLVDDALKHAINSMSN*"
     gene            251907..252221
                     /locus_tag="gwf2_scaffold_96_prodigal-single_396"
     CDS             251907..252221
                     /product="hypothetical protein"
                     /codon_start=1
                     /transl_table=11
                     /translation="MVAIEYSSTIDWHISVDGNFTTDAERAKVLLGDDYKKVIDTLER
                     HENLDVSFGIQWDGDGTSMADFTPRRNHKFARSYHMFSVEGQRKDIVDLAVKKLESLS
                     VT*"
     gene            252418..252870
                     /locus_tag="gwf2_scaffold_96_prodigal-single_397"
     CDS             252418..252870
                     /product="hypothetical protein"
                     /codon_start=1
                     /transl_table=11
                     /translation="MIQELLDAKTALEVAQNSDLIVNIDARIETIKKELERLKSDKEN
                     YLAPFDRAVLEAAKLQQVTLTQWIEKGHSYSMYLADKPMEWYNHKVWLREALFNEYGW
                     RWYCCINIPNVVVKEFRMDTITNSTDIEDIKAAAKQLVANSGYRWASE*"
     gene            252867..253055
                     /locus_tag="gwf2_scaffold_96_prodigal-single_398"
     CDS             252867..253055
                     /product="hypothetical protein"
                     /codon_start=1
                     /transl_table=11
                     /translation="MKRMWAIWDTESNNYLQTNNNTIVFHNELDAIVFCRSMKLKYTG
                     QHYVLSVYRPTIWYKMLV*"
     gene            253146..253496
                     /locus_tag="gwf2_scaffold_96_prodigal-single_399"
     CDS             253146..253496
                     /product="hypothetical protein"
                     /codon_start=1
                     /transl_table=11
                     /translation="MDLMTQIVRDRRYLESIQRRYQLSARDNQEIDNALDESMILFEG
                     HDIDEGVMKMVFGKLRKVKEKIKDKADKNYEEYRKKGTEGQRRDAHGEKKLRQSSQKL
                     NKINSKPTYRRSIG*"
     gene            253499..254287
                     /locus_tag="gwf2_scaffold_96_prodigal-single_400"
     CDS             253499..254287
                     /product="hypothetical protein"
                     /codon_start=1
                     /transl_table=11
                     /translation="MLMIQEGSNTAQYMSAMEAYGVVYSYLYDNLLRDRHLYKYEPYD
                     IQYDNETVFYDLDISDKIEGLSIRFMIPERGETARGGFGTDPRGNRYITLFARNISAE
                     MFEHLMDDNPTRLFETFKQVFIHEYVHYLDYLRAKNRNVFKKANYRDDKGKTVPSLYQ
                     NNPLEMNAIFNQYMSSLYDIAKTPWRLMSVDEKLDKLGRSPTEFVKVAIKTFDAGRPG
                     YVEALTQANKRKLHKRIYDAYSVVQEMIKAAHKKDPRLKKVTLH*"
     gene            254358..254717
                     /locus_tag="gwf2_scaffold_96_prodigal-single_401"
     CDS             254358..254717
                     /product="HNH endonuclease n=1 Tax=Runella slithyformis 
                     (strain ATCC 29530 / DSM 19594 / LMG 11500 / NCIMB 11436 /
                     LSU 4) RepID=F8ERD4_RUNSL"
                     /codon_start=1
                     /transl_table=11
                     /translation="VNKNGSKWIRPEKRLAIYLRDGFSCVVCGKAADDGHVLSLDHVV
                     PRVDSGTNDSSNLVTLCCGCNSSKQHKDLKQWLIERDSNTASKLYARIQTQVAKSVNV
                     AAGKDILATRKNFALAV*"
                     /db_xref="UniRef100_F8ERD4"
                     /db_xref="rsi:Runsl_5879"
                     /db_xref="F8ERD4_RUNSL"
     gene            254792..255046
                     /locus_tag="gwf2_scaffold_96_prodigal-single_402"
     CDS             254792..255046
                     /product="hypothetical protein"
                     /codon_start=1
                     /transl_table=11
                     /translation="MVSFDALECAVDILGDVGVGCLDCAVFVDFDGKFPDTGYARIGA
                     MRVIVDVTGMGLACAKIIVDAWRGEQYVNGFHCSLGRVPI*"
     gene            255273..255494
                     /locus_tag="gwf2_scaffold_96_prodigal-single_403"
     CDS             255273..255494
                     /product="hypothetical protein"
                     /codon_start=1
                     /transl_table=11
                     /translation="MSLTKLRAKWEKGLKDCVVINTQFVSLAVLQDNDGLYSCHRYFT
                     ICGEWECSVDRQDVALDDVWQWLQDFGNL*"
     gene            255510..256337
                     /locus_tag="gwf2_scaffold_96_prodigal-single_404"
     CDS             255510..256337
                     /product="hypothetical protein"
                     /codon_start=1
                     /transl_table=11
                     /translation="MNVNNLAVSDPNFSVVVPGRCVAKCKFCFWQYEPACEDYIDVLC
                     KTMEQLPGQFNQLSLTGGEPTSSPFFVRVLNSINRGQFKKVVLTTNGYHLDIRYHINN
                     MVGVVDHVNVSRHDVSDIDNWRVFNVLTDNRRSATHVIPDTETLKYSVNNMHNVGINV
                     NLNCVLCQPSWTHKDAQLFIDYARMIGADSVCFRVPHGTINPTDIESYFVKQYGILGE
                     YSCPVCRTVSQSVDGFPVLWKSSVSEPSKDLGSIYELIFHPDGSLTADWGKSITVDM*"
     gene            256347..256595
                     /locus_tag="gwf2_scaffold_96_prodigal-single_405"
     CDS             256347..256595
                     /product="hypothetical protein"
                     /codon_start=1
                     /transl_table=11
                     /translation="MSCGTVNAFDCSTPAQIRYTPAPEQSSDKTCSDDVTKLCGEIVD
                     SMKQTLGKMQTLQRKLSNRQSLSSEEFDTIKALLAKLT*"
     gene            256606..257520
                     /locus_tag="gwf2_scaffold_96_prodigal-single_406"
     CDS             256606..257520
                     /product="Polynucleotide 5'-hydroxyl-kinase n=1 Tax
                     =Pseudanabaena biceps PCC 7429 RepID=L8N3H8_9CYAN"
                     /codon_start=1
                     /transl_table=11
                     /translation="VSKVIVLCGLPASGKSTWAKEQVKLGNGKVKRVNKDDLRAMIDC
                     SEFSDSNEKFITKLRDTIIERAIEHDHDIIIDDTNIAQKHEVRIRQIIGKRADVEVKF
                     FDVSVEECIARDAKRDNPVGEKVIRSMHQQLVKRFGNGKHDIQAFRPYERQRDLSLNP
                     AFNPTDGLLRAIICDLDGTLALLNGRNPYDASKCFNDILNIPVADVLRTYAAHDCKVI
                     LLSGREDKYREPTEQFLNQNNIWYDELYMRSTDDFRSDVIVKREIYEQHIKDHYNVLF
                     CLDDRKKVVSLFRDELNLTVFHVDWGNF*"
                     /db_xref="UniRef100_L8N3H8"
                     /db_xref="A0A0C1DTR7_9FLAO"
                     /db_xref="rsi:Runsl_0791"
                     /db_xref="L8N3H8_9CYAN"
     gene            257587..257820
                     /locus_tag="gwf2_scaffold_96_prodigal-single_407"
     CDS             257587..257820
                     /product="hypothetical protein"
                     /codon_start=1
                     /transl_table=11
                     /translation="MDEMTLDYMTLCGDIINKLTSRNETLYRPCANRLDEAILWYRVF
                     NANTSLAIRWIETGIVNPSVAVSLQVKGFLPED*"
     gene            257992..258234
                     /locus_tag="gwf2_scaffold_96_prodigal-single_408"
     CDS             257992..258234
                     /product="hypothetical protein"
                     /codon_start=1
                     /transl_table=11
                     /translation="MKCKVLMVLLLFCGCSDDYGATCSLRAAYPGAEYIPSPGERNEF
                     IIRKQDGSVSIVWYNPASGSLVNEKPLFPAMKCNGE*"
     gene            258236..258490
                     /locus_tag="gwf2_scaffold_96_prodigal-single_409"
     CDS             258236..258490
                     /product="hypothetical protein"
                     /codon_start=1
                     /transl_table=11
                     /translation="MKRIIMALMLVLCFVGCINPLERMAIVQEKFPDADIVQLPDSTS
                     LYIVREPDGSIYCVSIYTDIKAWADTEMATVRILTPMKGL*"
     gene            258490..258918
                     /locus_tag="gwf2_scaffold_96_prodigal-single_410"
     CDS             258490..258918
                     /product="hypothetical protein"
                     /codon_start=1
                     /transl_table=11
                     /translation="MKLKSYSGDYCGGSSNISVNGMNVSIRDGRIYVNNVEYVPIDGS
                     TIDRSTHANMTKPEPAEPISVKLERDSTVNGNIDADVTFNTTGYMHLFIKGNINGDIK
                     INGNNSMIECSVINGDIRSDGELNISANTINGDIKGAYIK*"
     gene            258915..259496
                     /locus_tag="gwf2_scaffold_96_prodigal-single_411"
     CDS             258915..259496
                     /product="hypothetical protein"
                     /codon_start=1
                     /transl_table=11
                     /translation="VKTGHLVHDTGIIHTDQHNQSRRIVVQIPSGGQYGPRGDAQFVF
                     HVFDGQNQFSLEVQRARLCVGEQASSPIYDSSILLIRHYARNLDLWPDILSKSTLSSW
                     LESHDKLENMTYHEVVSTSTQMADALFYGLCSVMVSIIESKGYEATARSRGREFYGER
                     QDNGYCWQHNDKNVQSIASMILSGKCVCGCEGL*"
     gene            259521..259958
                     /locus_tag="gwf2_scaffold_96_prodigal-single_412"
     CDS             259521..259958
                     /product="hypothetical protein"
                     /codon_start=1
                     /transl_table=11
                     /translation="MKNLACNNPSDYERRKVTTTCRNELTQAGIPAIPFQTTGEVPSD
                     VCGELNGWNFERRWYYWSAKTSTMPLPFNKAEELYRMNGKDIRVAGHCGCLAPREWWK
                     RPSQLPDSYHIDTQEGLNLLAQYIREHAANMLSIGRRVHWKQR*"
     gene            259955..260071
                     /locus_tag="gwf2_scaffold_96_prodigal-single_413"
     CDS             259955..260071
                     /product="hypothetical protein"
                     /codon_start=1
                     /transl_table=11
                     /translation="MRERNEVIENCQLKGYDIVLQCMIEAKEKLTKRILELS*"
     gene            260068..260574
                     /locus_tag="gwf2_scaffold_96_prodigal-single_414"
     CDS             260068..260574
                     /product="hypothetical protein"
                     /codon_start=1
                     /transl_table=11
                     /translation="MINCVVLNFGYVESSLPCFVPFVSYREFETGEQAIRSLAKDLYL
                     EYRNEHGGRYGKCCIESIDKGFRFCSACGKNLSARPGFNFEAFNDFVSIIYRYTADEL
                     CNFEMIGWYNEGLSITTLEAFKNETFVQVGTDDFPRPFISYLHPDDILPEDLDNYDWF
                     LNEKMEQD*"
     gene            260581..261042
                     /locus_tag="gwf2_scaffold_96_prodigal-single_415"
     CDS             260581..261042
                     /product="Uncharacterized protein n=1 Tax=Methanosarcina
                     mazei (strain ATCC BAA-159 / DSM 3647 / Goe1 / Go1 / JCM
                     11833 / OCM 88) RepID=Q8PRX1_METMA"
                     /codon_start=1
                     /transl_table=11
                     /translation="MKISAGILCYRVNPVPLFFMVRPGGPLWVNVKFGHWGIPKGEVD
                     STENMLDCAVREFTEETGCSLPSKNLTYLDTVQYKSKSKLIHCWAIHDQYNEVNFVKS
                     NTFKLEWPRGSGIVNDYPEIAEGRFLDMSSVRKLVKSEQQQFVERLIHILH*"
                     /db_xref="UniRef100_Q8PRX1"
                     /db_xref="A0A0F8DXL8_METMZ"
                     /db_xref="mmaz:MmTuc01_3420"
                     /db_xref="Q8PRX1_METMA"
     gene            261066..261197
                     /locus_tag="gwf2_scaffold_96_prodigal-single_416"
     CDS             261066..261197
                     /product="hypothetical protein"
                     /codon_start=1
                     /transl_table=11
                     /translation="MGLKRRYILQSIAGAIGELTIQETISPNILNAIEHYVDRLFKM*"
     gene            261266..261490
                     /locus_tag="gwf2_scaffold_96_prodigal-single_417"
     CDS             261266..261490
                     /product="hypothetical protein"
                     /codon_start=1
                     /transl_table=11
                     /translation="LLDIFNRVYQQLDKGKKITALGPDAQAVIKDMLTDINMPFVLRW
                     DWKNKELDLVVKTVMRKQNFQTANKQFVLK*"
     gene            261499..262512
                     /locus_tag="gwf2_scaffold_96_prodigal-single_418"
     CDS             261499..262512
                     /product="hypothetical protein"
                     /codon_start=1
                     /transl_table=11
                     /translation="VSLTNDELELLDNILASNGNHPSRPEKVTEHDFYRRAKAMRLFH
                     DGNTIATVVKEAGYSGSYAKNILNALIDQGIDALFIHSGKPRKINLKLSRDDIEYLTV
                     LSNDTDDRDNATKQWSSIILEYHNGVGVYPLAEQYGVSKTRIYHMLNRVAMGQLHDVL
                     SIRWEPVEINLTEHERNKLNEIMSGLEPWNIRYRRAALLLGLDSNYSRKLNDTLCNQY
                     DISLTFVNNARQRMRVEKLSYVDIVLDGNAIQLTERQLDDVKYIMANTPCTAMPHKKA
                     SIILHSNNGESDVSIANQMGVTRQAINSSMKWLKTHIDEFITVTIRRINDGEWNGEKG
                     TLC*"
     gene            262506..262724
                     /locus_tag="gwf2_scaffold_96_prodigal-single_419"
     CDS             262506..262724
                     /product="hypothetical protein"
                     /codon_start=1
                     /transl_table=11
                     /translation="MLEAGSAIAGTGLSGKIIEKLRIVYGKKLDVKASAEGWDALSEA
                     IIEYFTTNAEISVPNTTAGGDTASGTLS*"
     gene            262735..263145
                     /locus_tag="gwf2_scaffold_96_prodigal-single_420"
     CDS             262735..263145
                     /product="hypothetical protein"
                     /codon_start=1
                     /transl_table=11
                     /translation="MDIVEEFTSLVKSFMSASGVYPQQAIYRKQNEFVINAIAGSADL
                     VFDTVKYALAAENVSELIFGIDITSAPNQGLTLTDAIIVGHYVNEGWQFGVINYSYAN
                     YENFVVEPIDWNNTYWSNTMESWKHKFTPSTNRD*"
     gene            263385..263930
                     /locus_tag="gwf2_scaffold_96_prodigal-single_421"
     CDS             263385..263930
                     /product="Thymidine kinase {ECO:0000256|HAMAP-Rule
                     :MF_00124, ECO:0000256|RuleBase:RU000544}; EC=2.7.1.21
                     {ECO:0000256|HAMAP-Rule:MF_00124,
                     ECO:0000256|RuleBase:RU000544};;  TaxID=403776
                     species="Bacteria; Bacteroidetes; Sphingobacteriia;
                     Sphingobacteriales; Sphingobacteriaceae;
                     Sphingobacterium.;" source="Sphingobacterium sp.
                     PM2-P1-29.;""
                     /codon_start=1
                     /transl_table=11
                     /translation="MGTIEVITGPMYAGKTSMLISKLVRAIYGKKNVKLFTKDERYDI
                     ATTHDGRKMNSCKVDDALAIMCCDLTDVHVVGIDEGQFFGPRLAYVCLKLQELGIERI
                     MVAGLDLDSSERPFENMSELLSLADSVEKLNAGCFECGKPATRTFRKVNNTDRFLQGS
                     NDYYEALCRRCFLDKNKKGGE*"
                     /db_xref="A0A077XWV5_9SPHI"
                     /db_xref="UniRef100_T0MYL3"
                     /db_xref="sht:KO02_05515"
                     /db_xref="T0MYL3_9SPHI"
                     /db_xref="2.7.1.21"
     gene            complement(264052..264255)
                     /locus_tag="gwf2_scaffold_96_prodigal-single_422"
     CDS             complement(264052..264255)
                     /product="hypothetical protein"
                     /codon_start=1
                     /transl_table=11
                     /translation="MNSKPFCRIDIWALFIILVLTTIITFGTSARQTLAEQLGFTNDA
                     TETSYADHEDSTFAGGDDIEYYY*"
     gene            complement(264245..264502)
                     /locus_tag="gwf2_scaffold_96_prodigal-single_423"
     CDS             complement(264245..264502)
                     /product="hypothetical protein"
                     /codon_start=1
                     /transl_table=11
                     /translation="VNDTELILKIIEHLLDSEAGFGVTVLTILATIYFVVVKPYLRPY
                     FDSRFQAYKKREALLNAAYDAAIRDLEKDNDNEQEGKTNEQ*"
     gene            264786..265418
                     /locus_tag="gwf2_scaffold_96_prodigal-single_424"
     CDS             264786..265418
                     /product="hypothetical protein"
                     /codon_start=1
                     /transl_table=11
                     /translation="MEDSIRFDVESDIELKGTISINYVDDMDDHMLSFSLQNAGNDII
                     AGASFPVSRETVSNLNDMLVRHLTETEDETTWAEWVAEVEHEPVDYSAGIVMFLELTD
                     SFKVESFTLDQVDLFFGVEVDRAKVGRALKEHGYFAQRVTINGRKTRVYSKAKNVPVE
                     ESKDDSPPNNVVISTPKENVIDNPKALIEPFLKRFRDSWTCGDKTCNVCH*"
     gene            265710..267059
                     /locus_tag="gwf2_scaffold_96_prodigal-single_425"
     CDS             265710..267059
                     /product="cadherin id=5097317 bin=PER_GWF2_39_17 species
                     =PER_GWF2_39_17 genus=PER_GWF2_39_17
                     taxon_order=PER_GWF2_39_17 taxon_class=PER_GWF2_39_17
                     phylum=PER tax=PER_GWF2_39_17 organism_group=PER
                     (Peregrinibacteria)"
                     /codon_start=1
                     /transl_table=11
                     /translation="MKRNDFFAFVVLLLFVGGCGASFDGYDGLDIVELAGTDYERMDE
                     TPSPSPVFATMTPITGKAVSTKYLDLLEFVDADADADGVSMLDGDCDDADDTVNPDAT
                     ETCNGLDDDCDKKSESIPAILAGDSVGYCEGRDASYSSGVLYTIWQDMNKPVGMALNS
                     LLDISVAVQGDDSFTTTLMHDNTVVTTTVTQADAPSDVAYDGDKLVMASTFSIRIANG
                     TADPTKIKVYNTYFPQSITADSSGNIYVSEYLYPMNRIVKLTKSAGYAETELMPWAER
                     YIINMSYHDGKLLMADGCTWLQCESDTMNSVFSFDLANGDIEILAGTGETYEVCSKTM
                     VNNAMATDTPICQPTSVIAAMENGKTVYYLTEISKSGSGGLVRKIQADGKLVTVAGGG
                     TVATDTGTGIAPLSAKLSSPWDLAIDSMGNLYVAEQVNSTYDSTNPDAAYGIRVLVK*"
                     /db_xref="gwf2_scaffold_599_28"
                     /db_xref="86286152"
     gene            267164..267856
                     /locus_tag="gwf2_scaffold_96_prodigal-single_426"
     CDS             267164..267856
                     /product="HNH endonuclease domain protein n=1 Tax
                     =Ruminococcus sp. CAG:353 RepID=R7KMU6_9FIRM"
                     /codon_start=1
                     /transl_table=11
                     /translation="LNQEIANNAIMALRLLINASTSISGPAPEHARKLLEGLTLPDGW
                     VDAVLAGWQKAASRKRLKRAYVKALTGSPIRYLNPTMIPHIDLTAQTVKPISEQKKRK
                     TKPRVCRLCGLEPERGRRTWHAVCWNTLEPQTQGYWNKLRRIVAERDNWKCKSCGINL
                     NVRKYDKKSLKAWRSENKVRGSIFQIDHIVPISRGGKHDASNLQLLCYPCHRNKTNLE
                     AMTSLEVRNTDA*"
                     /db_xref="UniRef100_R7KMU6"
                     /db_xref="R7KMU6_9FIRM"
                     /db_xref="csg:Cylst_3532"
     gene            268046..268525
                     /locus_tag="gwf2_scaffold_96_prodigal-single_427"
     CDS             268046..268525
                     /product="hypothetical protein"
                     /codon_start=1
                     /transl_table=11
                     /translation="MKEQALTQTTTTDVYTEREVAKTTVTVLLNTVMQLSEMLVPGSA
                     VIIKRQVMTQPKSIELPIELTREDEVPVNARVGRKSEPRDPAMSRAIRDALLNKRITQ
                     REFVKRLHLVGYDASVSAISLKLRGLGPVDNVFVEKSAQALNMKVDELKLIANNPRK*"
     gene            268659..269090
                     /locus_tag="gwf2_scaffold_96_prodigal-single_428"
     CDS             268659..269090
                     /product="Putative uncharacterized protein n=1 Tax
                     =Salpingoeca rosetta (strain ATCC 50818 / BSB-021)
                     RepID=F2TZC5_SALR5"
                     /codon_start=1
                     /transl_table=11
                     /translation="MKKIDVFLGGTCGENRWRNDFMPKLDAVGITYFNPVVDVWNRAA
                     QIIEDEAKQSARWNLFYLGNPLCGDNSISPYSIFEAATVPRNNLIVVVSLHEFTNPAT
                     RKSMSKIAHDLENAGVIVTQWLRDAMDYMVVMKRIENEELC*"
                     /db_xref="UniRef100_F2TZC5"
                     /db_xref="A0A0F9G373_9ZZZZ"
                     /db_xref="F2TZC5_SALR5"
     gene            269084..269320
                     /locus_tag="gwf2_scaffold_96_prodigal-single_429"
     CDS             269084..269320
                     /product="hypothetical protein"
                     /codon_start=1
                     /transl_table=11
                     /translation="MLREQLERLTTKRLLAYRNKLLQTTETGDWIDYPNSCVKQLGGK
                     QSTAWQAEYQIVKDILASREHIDKPNQDRYRNKE*"
     gene            269323..270144
                     /locus_tag="gwf2_scaffold_96_prodigal-single_430"
     CDS             269323..270144
                     /product="hypothetical protein"
                     /codon_start=1
                     /transl_table=11
                     /translation="MYKFYGGTTIGSSHLAHGLNNQDGYKFANMTSKDGHVIQVGFVC
                     DGCSVPLRDRNPMTKSFTEVGARISASMLLNITNNIMSTLETDLVCFEAYLDMLLEQY
                     IVSVQAMSNIIDAQSVSADVDANTMNRFFLHTVVGVMLTPETMYCFWIGDGYYGVNEK
                     LYSLQNGPRNAPSFPLFHLNNNGIKFNYKAIPIAEVNNGFIGTDGVEYLINTWDNSWK
                     TNGYEGEMLKSVSNMSVTGISDMLKGVNLSYETIDIESLPLYDDTTLIIFQREKR*"
     gene            270141..270602
                     /locus_tag="gwf2_scaffold_96_prodigal-single_431"
     CDS             270141..270602
                     /product="hypothetical protein"
                     /codon_start=1
                     /transl_table=11
                     /translation="MNTIEMILNRWFTVYGSDALTLKEVIEGSRYDPQLFILFQELCN
                     GRVPTPMRTAQYIRQHVDQEHDGLKLVSDGKENGSTRYSVVSMRTEEPTVINTDKVEI
                     VEVRDELDVPDFDFSDVFMPSRHGKLKRIMAWGVVASIVVCTVLVFFAGIF*"
     gene            270692..271069
                     /locus_tag="gwf2_scaffold_96_prodigal-single_432"
     CDS             270692..271069
                     /product="hypothetical protein"
                     /codon_start=1
                     /transl_table=11
                     /translation="MYLVRDQFYRSFNSLLDSWFMPTYGFVDYAQNRSAITDDKEHWT
                     VRVNVPGFTPNDVSVKVEGNYLTLRAERKSDKTMAVVERSVWLPDIELINLDQVTAAV
                     ENGLATIVIPKPTPKQHKVIPVK*"
     gene            271155..271301
                     /locus_tag="gwf2_scaffold_96_prodigal-single_433"
     CDS             271155..271301
                     /product="hypothetical protein"
                     /codon_start=1
                     /transl_table=11
                     /translation="MIEYFIAGWRIGTNSKSIMPLQYLIYPVWGKVLFRIGQFLARTF
                     WQFK*"
     gene            271384..271734
                     /locus_tag="gwf2_scaffold_96_prodigal-single_434"
     CDS             271384..271734
                     /product="hypothetical protein"
                     /codon_start=1
                     /transl_table=11
                     /translation="MSNRAKRLAISEALSSKHPMFRLGAVLENRRNEVASCCNIPAFH
                     GCRGMCAETRLLRHPPRNHSVGGVLYVARVWKDGTLSMARPCNKCMLLIRARGIREIN
                     YTNQEGQWVRENID*"
     gene            271817..272008
                     /locus_tag="gwf2_scaffold_96_prodigal-single_435"
     CDS             271817..272008
                     /product="hypothetical protein"
                     /codon_start=1
                     /transl_table=11
                     /translation="VSDSKDSKKRRDPRHDMLAIKAARLARKTKRDVDEYDEDLDEDL
                     NQLDLSPTIVHALRTQNKK*"
     gene            complement(272199..272504)
                     /locus_tag="gwf2_scaffold_96_prodigal-single_436"
     CDS             complement(272199..272504)
                     /product="hypothetical protein"
                     /codon_start=1
                     /transl_table=11
                     /translation="MISVTDLENNAASWVKAEADNVERKIDKELGDKWFPGKKLQDVY
                     FYTIVKPAVLHELKRRYEASKEWLFTWVTGSDYRESWTWTTITLTSVKNAAINISNP*"
     gene            complement(272524..272814)
                     /locus_tag="gwf2_scaffold_96_prodigal-single_437"
     CDS             complement(272524..272814)
                     /product="hypothetical protein"
                     /codon_start=1
                     /transl_table=11
                     /translation="MLRVTELESQLLNDDFRMQADDLEKLIDSKLSWWWIPGKESMPV
                     NVSVNVSGETPPHVFYELKRRYEASPREWIFTWVPKHDRLDSWIEVTLTAIR*"
     gene            273006..273236
                     /locus_tag="gwf2_scaffold_96_prodigal-single_438"
     CDS             273006..273236
                     /product="hypothetical protein"
                     /codon_start=1
                     /transl_table=11
                     /translation="MADLVTVSPISKRGKERIAQHGATFELIRTTLTDGQKRILCQSL
                     KHTASDGHGGKECWLGWFVVGIEVSVISTSVS*"
     gene            273271..274140
                     /locus_tag="gwf2_scaffold_96_prodigal-single_439"
     CDS             273271..274140
                     /product="Putative uncharacterized protein id=2256084 bin
                     =GWB2_Clostridiales_37_7 species=Geobacter sp.
                     genus=Geobacter taxon_order=Desulfuromonadales
                     taxon_class=Deltaproteobacteria phylum=Proteobacteria
                     tax=GWB2_Clostridiales_37_7 organism_group=Firmicute
                     organism_desc=Good +"
                     /codon_start=1
                     /transl_table=11
                     /translation="MPSVAEIVTDQIIKAMERGVIPWQKPWVGDAANMNAVSKKAYRG
                     VNVWLLTIARLSGGFASNYWMTFKQAEAAGGMVRKGSKGTLVVFAQYPDKKESELPDE
                     DDRKRAVIRYYYVFNLDQIDGLPVEFLDKLNIEHDVIEFNPIDAAERLIAGMPADMPE
                     IRHGEQRAYYSPQFDFINMPARNSFVSEEAYYVTLFHEAIHATGHAKRLNRKTLTESD
                     FFGGHNYSREELVAEMGSAILGATIGLEKEIDNSAAYVAGWLKKLNSDRSFVISAASQ
                     AQKAVEYILQRQL*"
                     /db_xref="gwb2_scaffold_6699_6"
                     /db_xref="gem:GM21_1461"
                     /db_xref="C6E4Y8_GEOSM"
     gene            complement(274293..274385)
                     /locus_tag="gwf2_scaffold_96_prodigal-single_440"
     CDS             complement(274293..274385)
                     /product="hypothetical protein"
                     /codon_start=1
                     /transl_table=11
                     /translation="MLLIAAISRLRQKLGAKLIAIIKETKTYPY*"
     gene            274502..276088
                     /locus_tag="gwf2_scaffold_96_prodigal-single_441"
     CDS             274502..276088
                     /product="TROVE domain-containing protein n=1 Tax
                     =Variovorax paradoxus (strain EPS) RepID=E6V472_VARPE"
                     /codon_start=1
                     /transl_table=11
                     /translation="MNKNVFSSQQELTTNNAGGHAYKMSAKHALAQLAVTGTFNGTYY
                     VDAKSQLEDVIKFANMCDPQFVMKVAIYARNSAYMKDMPAVLCAQLAARSKQDATAKD
                     VLERNFHRIADNGKMVRNFVQAIRSGQFGRKSLGSMPKRLVERWFTDISDERLFRNSI
                     GNDPSIADLIKMVHPRPATKSREALYAYLLGKNKTSYDFDSLPDVVAKYEWFKFCRKD
                     GVVQDIPNVPFQMLTSLNLSEQDWVSIARSLSWHETRMNLNTLSRHGVFKHEGIDQLV
                     AERLKDKEAIQRAKVFPYQLLVAYKNTTEVPHMVREALQDAMEIATNNVPAYDGKVYV
                     CPDVSGSMSSPVTGNRGTASTTVRCIDVAALVTATILRNNKDATVIPFETRVVNIDLN
                     PRDSVMTNADKLSRIGGGGTSCSAPLSKLNSEKATGDLVIYVSDNESWFDSSYPFYNP
                     SGKTVFQSEWNAFKTRNPKAKLVCIDITPNTTAQVKQHKDVLQVGGWSDNVFTVISEF
                     LKSNGQSDYWTSIIENINLD*"
                     /db_xref="UniRef100_E6V472"
                     /db_xref="vpe:Varpa_5106"
                     /db_xref="E6V472_VARPE"
     gene            276091..276603
                     /locus_tag="gwf2_scaffold_96_prodigal-single_442"
     CDS             276091..276603
                     /product="hypothetical protein"
                     /codon_start=1
                     /transl_table=11
                     /translation="MIPIQGLFQRITPAVINLFANRVTDVTFIQNQKDRSSGYSFMFD
                     GKQYMFMHGDHWSAKWAKCGPVNCLGNMLPTILMDVLTSLKSKKMSTDLFNRLGYQFI
                     CYLVWIEYMDEKELQQYLDKTQQRLPDNSLQPIAFDIFGEPNDVESYLRANSSSPEYW
                     LDKMAGKETS*"
     gene            complement(276619..278157)
                     /locus_tag="gwf2_scaffold_96_prodigal-single_443"
     CDS             complement(276619..278157)
                     /product="hypothetical protein"
                     /codon_start=1
                     /transl_table=11
                     /translation="MSTSIPMKKQLVIRKLIPLISTDTADRATSPTITSGTAVPTAAE
                     PNGSIYLKTDGGLYKRQGSAWELVADITDVSEAAIDDAGTYYTTDTIDGAFDALGVQV
                     GGDTDATYNFAEANVCADNDAVYAALNKLDLKFGDLASVANGEGASLVAVEDAGTYWT
                     GTDAEAVLDEISTQIGGATSTTFNFTEANVLADNDAIYAALEKLDLKHGDYASVANGE
                     GASLIGVEDVGGYYTGATVEAVLTELAEDNAWEHNADAVAGADEVCDLYLRSSSVAEQ
                     QSLVIEDESANNRAALYRVNGATPMSTTIHIGLPGDTNVSNDASVVLNSVTDAGVANP
                     ATILAQGQEDNLDFSGTATYTFNGNIAVTGTVDGRDIASDASKLTSTYGRLVKVTVVA
                     AGAAASNNGTLDVDVFDVDGVAVTAVKEIMIIATTAQYTGTWDLVSTVTFNTPNPGAI
                     VASGAGWCLARTDATGNFACVLVDTADETVYVSAVSPTAGIASIGEGCVVVESNSDDA
                     TWTA*"
     gene            278406..279485
                     /locus_tag="gwf2_scaffold_96_prodigal-single_444"
     CDS             278406..279485
                     /product="Uncharacterized protein n=1 Tax=uncultured
                     bacterium RepID=K2E3A3_9BACT"
                     /codon_start=1
                     /transl_table=11
                     /translation="MNENELRNRLTSLARSIRRPTVGSFDVQKQDKILFLGGTVTRKR
                     IILSTSGCQVKTCLMCPFPNETAAGYDGKNIIEQFDACFVNDSIDCYDMITLFCNGNF
                     FNDGEIAPIARQYIFNRIKTSKARFVVVESLPQYFTERQAKLASEQIGDKKLCLFMGL
                     QSSNDQVRRLCVNTTTTQKNFENAVRLLQERSWIPMAFLMIKPPFLTEQEAIDDTVNS
                     TRYLASLGVDYTTLCPNRVAPYTVADLVSKAGQYSVPWIWSVVDVLKQTHDIVGVTPM
                     VNTSELKPEINPDSICCTNRCHECNVHLIAAIERYLFTRDITLLDDMKCDCYEHYLRF
                     KQEEQTRWGNMTLPERVELFLSGRI*"
                     /db_xref="UniRef100_K2E3A3"
                     /db_xref="mew:MSWAN_1891"
                     /db_xref="88806934"
                     /db_xref="K2E3A3_9BACT"
     gene            279485..280465
                     /locus_tag="gwf2_scaffold_96_prodigal-single_445"
     CDS             279485..280465
                     /product="NAD+ synthetase (EC:6.3.1.5)"
                     /codon_start=1
                     /transl_table=11
                     /translation="MHSELQYCLDFYRQTKRHFNVSGYVKTEHFNVFGYIETKCRLMN
                     EYFRDNGINSVVVGISGGIDSAVVLALLAEASSYIDSPIKKIASALLPVKGIGTTGQN
                     EALMRGREVIGSVSKRYPGLIDVWECDLSEGLNITAKAVEDSHGLTRQPWAYGQISSI
                     IRTPALYYIAALLQDMGDNSALVSGTTNRSEGAYIGFFGKASDAMVDIQPISDIHKSE
                     VYKVARYLDIPEIVVNEVPKGDVWNGQCDEQMFGSTYDFLELYHFFLNDTATNKTDFY
                     YALSADAMEEFVKNSNAIEAIHRKNSHKYRVGSPAVHFDVMERKVTGGWQ*"
                     /db_xref="llo:LLO_1375"
                     /db_xref="gwe2_scaffold_2473_3"
                     /db_xref="86455297"
                     /db_xref="6.3.1.5"
     gene            280462..281400
                     /locus_tag="gwf2_scaffold_96_prodigal-single_446"
     CDS             280462..281400
                     /product="Uncharacterized protein {ECO:0000313|EMBL
                     :KKK82083.1}; Flags: Fragment;;  TaxID=412755
                     species="unclassified sequences; metagenomes; ecological
                     metagenomes.;" source="marine sediment metagenome.;""
                     /codon_start=1
                     /transl_table=11
                     /translation="MIKIFDASNSPERPVTRCLGGPRENDIVRYLKQWCSLFDCYFVG
                     KWQDADVIFTNDVFPAEVVGNNIPLVKRMDGVYFQRDMQERNKQYNLAAQQADNVIFI
                     SEFSRWSYEQIVGKLPNCCVALNKSDPFDFSCKPMAGYPKLPRRFVAVATHWGRPEKR
                     LNAILSLARNVDAEFYLVGTLPDITLPLNVISLGYQERYDSVLASMDGMICFAYRDAA
                     PKTVNHGLVTGLPVLYCNSGGVPEQVSEKGIACPDPVSNAIEDNIPELDVNELVTCFQ
                     QYTKNYLELVETTKRYRAWDEFYSMLSIYFDVLSSF*"
                     /db_xref="A0A0F8YKZ7_9ZZZZ"
     gene            281408..282385
                     /locus_tag="gwf2_scaffold_96_prodigal-single_447"
     CDS             281408..282385
                     /product="Cyclic pyranopterin monophosphate synthase n=1
                     Tax=Acidithiobacillus ferrivorans SS3 RepID=G0JPZ1_9GAMM"
                     /codon_start=1
                     /transl_table=11
                     /translation="MLENIGFYTLCDERADNVNIDSPLWRAEMLLTDRCNFKCPYCRG
                     PAEGQKGDVSFDEAKRIVGMWADNGLRNIRFSGGEPTMWPDLVQLIAYSRSRNIERIA
                     LSTNGSAKQELYRSLFDAGVNDFSISLDACCAETGDMMAGNKKGSWKRVVSNIEFLSK
                     LTYVTVGIVLTPDNMQEFYDIVSFADKLGVADIRIVTSAQWNHKLGQIVIQEDILSRH
                     PILRYRIDNFNNGRNMRGIQAHDSNKCPLVIDDIAVLNGYHYPCIIYLREHGKPIGKM
                     TDDFRQQRFDWFVGHDTHSDQICSKNCIDVCQDYNNKAMKTRKQDSFDV*"
                     /db_xref="UniRef100_G0JPZ1"
                     /db_xref="A0A0F8XJT2_9ZZZZ"
                     /db_xref="afi:Acife_2480"
                     /db_xref="G0JPZ1_9GAMM"
     gene            282455..283228
                     /locus_tag="gwf2_scaffold_96_prodigal-single_448"
     CDS             282455..283228
                     /product="hypothetical protein"
                     /codon_start=1
                     /transl_table=11
                     /translation="MRNDDISIFRALVSSIVSPAVGVIEAVGVTGILLKRYPRGLFNT
                     YRALYRTRHIGPNLKTAITIVSPIGLAVMPAVALVVGFGYGMYLGFWGSLPEARRKDR
                     DILGRVASSLKDLDNIVADSTDWLIGYQPDGSEKTFDIKVFEAIRGVLASFTSIAIET
                     IPIFGLTVGYSIKGIPNALRHLWNYFKDTPIMLSLLAFFALPSVLIVGIPLAALGSIV
                     YASCEGWYIGYKDGMQKAINTSIENVKYWRKFMSNLVSG*"
     gene            283266..283472
                     /locus_tag="gwf2_scaffold_96_prodigal-single_449"
     CDS             283266..283472
                     /product="hypothetical protein"
                     /codon_start=1
                     /transl_table=11
                     /translation="MSMKLTPKSTITVYEFSPDEIKVAFAKELNVPVENIYVNYVISE
                     KDGGFYDDYRGTPYVDTIQVTVTT*"
     gene            283484..283741
                     /locus_tag="gwf2_scaffold_96_prodigal-single_450"
     CDS             283484..283741
                     /product="hypothetical protein"
                     /codon_start=1
                     /transl_table=11
                     /translation="MDAVSKGQEMMNMPMIQLPPLAVDYAIHLCSRVDMCMEVLLTGW
                     CVYCQIVEKLPCTDDLYLPDNDAIQWFGKHGYAYDGPVSQF*"
     gene            283818..284198
                     /locus_tag="gwf2_scaffold_96_prodigal-single_451"
     CDS             283818..284198
                     /product="hypothetical protein"
                     /codon_start=1
                     /transl_table=11
                     /translation="MEIKPVAIPAYRYIDGDFSCGLGLFLDRLKIYAENKLGKPKAVK
                     SCRNGIGYEIAEYLYKKGVVKPSYTDSIDFYYSERVVEDGKSQKFDTFVNDVRGMVRS
                     IVGDIPSHEEPFEWMILDGDELNP*"
     gene            284227..284694
                     /locus_tag="gwf2_scaffold_96_prodigal-single_452"
     CDS             284227..284694
                     /product="hypothetical protein"
                     /codon_start=1
                     /transl_table=11
                     /translation="MKTVANFYYSRKEDSLKAGDIISCDKFALGYYDCTRKDENLILA
                     KDKVWVGTSGNKDVMWIEKIEYDEDGYHVVKTKKHTISTDAYDESRSSKLYKVVHTVL
                     PGGRYDGCKEYYPDGFLVKAIEVNGNKVIQFYWCGAFTNTLPEGAEITIHDEI*"
     gene            284707..285672
                     /locus_tag="gwf2_scaffold_96_prodigal-single_453"
     CDS             284707..285672
                     /product="Pantetheine-phosphate adenylyltransferase {ECO
                     :0000313|EMBL:KKR04352.1};  TaxID=1618995
                     species="Bacteria; Parcubacteria.;" source="Parcubacteria
                     (Uhrbacteria) bacterium GW2011_GWF2_39_13.;""
                     /codon_start=1
                     /transl_table=11
                     /translation="VIPFKRGLYSLSADPPHIGHRDVAEQAASQCDELIIAICNSMSK
                     ESQYMFDLKTRAKMAQRAFEGISNANIITTSRSIVTDIFLRENCDVLFRGIRDENDKK
                     SELSAMEIHEIVLPGISDKTVFIDAKPEHRLISSTLIKGFVAKNVPVVKYVGVDANEL
                     LQRKVNDRIYLGLYGDDTETFMNMLISAYPHNVFAMTPTGLLKSLINENSHAGRTIKN
                     IFDTCEKCDIYSMPDVVLQMERKFREILTRHSAKIVLLVGEWILSRMDIVSNNVVIVG
                     DSSESESILENIFQKIQRDRWGRVFRFTSKDDFDVIKADLDRRLT*"
                     /db_xref="A0A0G0QRU1_9BACT"
     gene            285669..286499
                     /locus_tag="gwf2_scaffold_96_prodigal-single_454"
     CDS             285669..286499
                     /product="Serine/threonine protein kinase id=5799585 bin
                     =GW2011_AR15 species=GW2011_AR15 genus=GW2011_AR15
                     taxon_order=GW2011_AR15 taxon_class=GW2011_AR15
                     phylum=Archaeon tax=GW2011_AR15
                     organism_group=Woesearchaeota organism_desc=One curated
                     contig, not circularized"
                     /codon_start=1
                     /transl_table=11
                     /translation="MSVCVGNYEIVRELSEGSFGRTYIAKHKILGRQVCIKQEKTGVD
                     EYKSLFRREAMILAGMLPKTKQSRDIRHPYLPCLLDYIEDDSFGQMMILSYIQGQPLN
                     SLVDDSGSIDDEHICWILDRCLSALDYLHYRYIVHSDIKPDNIIVDVDEHLATIIDLG
                     VAATSPNETSKAIGGTPLYLPPEFGIGKPPIPASDIYSLGKVACYMAGGDPGNGTLPA
                     DMNQKLKDLIDEMCRLDPTARPQNTGELRNRLHKLRKEIFGKTTCSEKFKFRNGKIVK
                     *"
                     /db_xref="GW2011_AR15_1_62"
                     /db_xref="amr:AM1_2841"
                     /db_xref="89661265"
     gene            286526..287578
                     /locus_tag="gwf2_scaffold_96_prodigal-single_455"
     CDS             286526..287578
                     /product="Tax=RIFOXYB2_FULL_OD1_Uhrbacteria_57_15_curated"
                     /codon_start=1
                     /transl_table=11
                     /translation="MSGNYGWGGRDRSDDYSDNYGTGYSGAYRSYNSTSKSSYVRSTN
                     TNPNTYADDYSDYVAPATPVVNVSVVKKVAPTISLDPKGLKLKSTADNVIIVGLDVTG
                     SMGEWRQEILNRLALLYGEAQKYLGNSLEILFIGFGDHRYNDKIEVTRFGSDKILDSY
                     LASLDLNAWGGGNRVESPEMVAAYVATSVDTSSAKNVYFYLITDEGIDTNIDANAFKN
                     LFGECEQIPADTKKTFESLFIRMKVFCVFAITNSYGTDATDSIRAEWDNMLGKQRVLA
                     LDDSRRVVDVMLGSLSKTVGKYDTFTADLNTRQGGTVYGDVNIATVHKTIALVDDGSP
                     ATPKLPSGGGTKRLLP*"
                     /db_xref="89666347"
     gene            287615..288454
                     /locus_tag="gwf2_scaffold_96_prodigal-single_456"
     CDS             287615..288454
                     /product="hypothetical protein"
                     /codon_start=1
                     /transl_table=11
                     /translation="MKIMILADPHIHKPGWGDRYQCILKDAQSIASNETIDVFYCAGD
                     ILYFGYRNKTHYDYATTEQMDDFHRYVQALSRLPIRHKIWCVGNHELKIFHGPIVNYA
                     NNVQDILTPYGFHVLDCGPYYVGNIAFTGNMAWYDGTGYVEPETNPDGAPVVYNDVKA
                     SADKWFQEEYNGRVNGITSDSFFQLLKRRRIDDWTKCVHDNKNIVLCTHVSPGREFLL
                     YGKSPEYDYRNWWLCFNGADESIYHDKRTILGLSSHSHRQKEATIGTIKVINVGHLGV
                     VEV*"
     gene            288532..290082
                     /locus_tag="gwf2_scaffold_96_prodigal-single_457"
     CDS             288532..290082
                     /product="NAD+ synthase, similar to eukaryotic protein (EC
                     :6.3.1.5) id=30783 bin=ACD28 species=ACD28 genus=ACD28
                     taxon_order=ACD28 taxon_class=ACD28 phylum=PER tax=ACD28
                     organism_group=PER (Peregrinibacteria) organism_desc=PER"
                     /codon_start=1
                     /transl_table=11
                     /translation="MWKIERDPFYSFLYRLAGNREVLKEAGFFEDTSDKHEPITDPNY
                     ICTALDKISNCHTNNPAILMTTGSFAPFHRGHLEMMETAKQCAEQYGFNVIGGYISPA
                     HDEYVSVKCGSGELDVCTRIAIIEAAIKESDWLMVDRWGSLVTKRDVNFTDCITHLER
                     YLERHIGYKPTVIYVCGGDLANFSLTFAGMGHCIVVSRPGNDKTEHYKRHPLNQHDRI
                     MWTEGHSAAASSKIRAGDESDIPERSIEILHSIKQSLPGKIIMRDEQCFSVQDWDIGI
                     SLWNSFRDRLVSIIEKQFACCDVEVSDIFDQYATAEAVLLNSKNPVISLDPLIETDCN
                     LQLSRLFHVSSPNRIGFIARPGSMPLEQQINDIPSGTYTLFDDDIASGATIRYVVNLL
                     SERIKINRVQSLAIAKDGVIDIGDCRDFLIGSHDGGLVVKLPNGEIARAPYFFPYVDP
                     SRGLSIPYNRAKQFSIDCWNLNREFFARTDLTVGDMSMSSRVLLHYVGFDDNVLMSDV
                     CAWHLTYL*"
                     /db_xref="ACD28_4_25"
                     /db_xref="K2CJT0_9BACT"
                     /db_xref="llo:LLO_1375"
                     /db_xref="6.3.1.5"
                     /db_xref="2.7.7.18"
     gene            290151..290390
                     /locus_tag="gwf2_scaffold_96_prodigal-single_458"
     CDS             290151..290390
                     /product="hypothetical protein"
                     /codon_start=1
                     /transl_table=11
                     /translation="MKYLVMLLPLLFLGCNCDSNQQLVEQPQSLFQCGEMFPLIDRRE
                     VTATICVDKNTGVRYLYVWGGMANGGPAITRYYDE*"
     gene            290444..290674
                     /locus_tag="gwf2_scaffold_96_prodigal-single_459"
     CDS             290444..290674
                     /product="hypothetical protein"
                     /codon_start=1
                     /transl_table=11
                     /translation="MFVTLMMIGYIFGFIFVIASHFLLFDGVIFLKRSFPWKDVNSTF
                     YSEVAILIILMLSFMVVIGYMDAILLHWLLFP*"
     gene            290721..291851
                     /locus_tag="gwf2_scaffold_96_prodigal-single_460"
     CDS             290721..291851
                     /product="Putative uncharacterized protein 135 n=1 Tax
                     =Klebsiella phage KP15 RepID=D5JFI3_9CAUD"
                     /codon_start=1
                     /transl_table=11
                     /translation="MRLNKTPYEVDGRKYMVVDTKAEKVVIGRDFHSVLNKNTGYFVR
                     WGATREDDPDMNPIGPEILDIEISVNGCPQAGVKGGCRACYKNNTAGEPVNMSLETFK
                     QIIVKFPKTLGQVAIGVTGIQTNPDFIPMMRYCREIGIAPNFTLSGIDLTQELAIECA
                     KLVGALAVSCYQTDKNICYNTIKTFLDLGVRQTNMHLMVSNETLPFCYEVLEDIQNDE
                     RLTKLNAVVFLTCKPKGRAKGHYTAPNQEQYNELVKFCLERNIRFGFDSCSAARFVNS
                     LDSLNIDEASKRKLIECAESCESDLFSSYVNVNGEFWHCSFTENEPGYQPVNMLAVED
                     FQRDVWYAEPVKRFREKLLATCVLKSSKGGCRQCPVYSELQV*"
                     /db_xref="UniRef100_D5JFI3"
                     /db_xref="A0A0F9PGT9_9ZZZZ"
                     /db_xref="D5JFI3_9CAUD"
     gene            291851..292297
                     /locus_tag="gwf2_scaffold_96_prodigal-single_461"
     CDS             291851..292297
                     /product="hypothetical protein"
                     /codon_start=1
                     /transl_table=11
                     /translation="MDFYQTVQIAAWNPRRYMGSIETLERIVNSANLINGKETGKETM
                     KTAYTIGRTMSYDQALNEGPVYKTGARDDYFGGWVWKTVQEAEDFLKTTHLPFMTDLF
                     SIYELKLPHCWKENVSTNPDIYGVHNLLNNAEIIEKVNTMTTETKE*"
     gene            292300..292566
                     /locus_tag="gwf2_scaffold_96_prodigal-single_462"
     CDS             292300..292566
                     /product="hypothetical protein"
                     /codon_start=1
                     /transl_table=11
                     /translation="MKMIVNATIWKARNGEIFETYDACAKYEYECIKNEIASLFLVPY
                     MKDSYKVTEMGASLMAETILKNKKEIEALFGAINELNDGYMKGK*"
     gene            292568..293200
                     /locus_tag="gwf2_scaffold_96_prodigal-single_463"
     CDS             292568..293200
                     /product="hypothetical protein"
                     /codon_start=1
                     /transl_table=11
                     /translation="MQLKEMPQLDVPSSGGQLKVIVNSVDNKHGQRFARLFDKVYFTL
                     PNSVGNSIIELLLKYVPGYNYFPISFCNMWDVMEWHRLNGTEETIAKQGFGPLLIPSY
                     AWISQNGLLHFWRRLFKALPDNVAETMVAMSLYDVWLTAVNEKTKKAGGYNMIYWRDH
                     IDVILPTMGYEPSIYNNWEKENAGLLAKLESEEREQYKKLFPQPEIPKPE*"
     gene            293242..293601
                     /locus_tag="gwf2_scaffold_96_prodigal-single_464"
     CDS             293242..293601
                     /product="hypothetical protein"
                     /codon_start=1
                     /transl_table=11
                     /translation="MSVLNRTITLSKVASTVPLDTPFVIDDNNIRIDWGWRYGIMLKH
                     NLSSREIAIVANMLHSFPFHEDTTYFWGAADHHDIELAEDYIEEIKKHAEFVNKCADY
                     LYYNPVDVVKLEVEVRP*"
     gene            293619..293993
                     /locus_tag="gwf2_scaffold_96_prodigal-single_465"
     CDS             293619..293993
                     /product="hypothetical protein"
                     /codon_start=1
                     /transl_table=11
                     /translation="MVTNCSIELEKKFLIDNVKVPSVWKYKVSLRHNMTNVDVKCVTM
                     QIKNFLPFYEITHTFETSDEVLLFIERIKSIVELNNRNCDFLNSCRSFPQDARLVKLT
                     LYVRDADCTKCLVSLDNKNEDK*"
     gene            294134..294475
                     /locus_tag="gwf2_scaffold_96_prodigal-single_466"
     CDS             294134..294475
                     /product="hypothetical protein"
                     /codon_start=1
                     /transl_table=11
                     /translation="MKVRHGFVSNSSSSSFLIVGIDSYRHNELFEQIMELDHFNDEDY
                     GYGISGHGDKFIYYGSSYEPDYIGIDVAEMLETMTLPAIREHVHNMFASYGIDVPIAM
                     IDLHYGEVGDG*"
     gene            294508..294888
                     /locus_tag="gwf2_scaffold_96_prodigal-single_467"
     CDS             294508..294888
                     /product="hypothetical protein"
                     /codon_start=1
                     /transl_table=11
                     /translation="MKTRDGFVSNSSSTSFLVIGKPYVVNDVHELFEKFAKQEQMDAL
                     SREWYKREWTEIETWQRGRIFNKVTGLSIHEDDQRYIVGYKRTDYDNCCDEFPLSDVL
                     KLFYRNNIELDESIVVLYGTNYDS*"
     gene            294988..295506
                     /locus_tag="gwf2_scaffold_96_prodigal-single_468"
     CDS             294988..295506
                     /product="hypothetical protein"
                     /codon_start=1
                     /transl_table=11
                     /translation="MKTRYCFVSNSSSSSFIVAFERKPKSVNELKCLLFGENEYYDNP
                     YYWPGDDRSSRSWETSYIANIVWDDMQELESIEHDGIVSYMTGWIGDNEPEYPSVWRK
                     SRSEIQELMDEYHSQLDDYRQKVADDFLKRVGEHCLLYCFSYSDENGQLYSAMEHGGL
                     FERLPHITISHH*"
     gene            295517..295876
                     /locus_tag="gwf2_scaffold_96_prodigal-single_469"
     CDS             295517..295876
                     /product="hypothetical protein"
                     /codon_start=1
                     /transl_table=11
                     /translation="MKIRKGFVSNSSSSSFMVSALDSKIELKLTIDLSDYARYGYVLK
                     NHQDVNQYLSDNFCDDDVNELRTQMIAAIDRGETIYQGSFGDDNGGIEAMLCELGIGR
                     FIKDRIDTHVFWGDGGY*"
     gene            295876..296247
                     /locus_tag="gwf2_scaffold_96_prodigal-single_470"
     CDS             295876..296247
                     /product="hypothetical protein"
                     /codon_start=1
                     /transl_table=11
                     /translation="MKIRAGFVSNSSSSSFLVGARGKTVAKITFEIDIAAYATECFTC
                     IEELDRWFKDYHGSREYWSERLLKAYNRSVELIREGYTVYRCDSSNESDDDISNILYS
                     HSPNIISWDDDQDMMLVEDCL*"
     gene            296244..296510
                     /locus_tag="gwf2_scaffold_96_prodigal-single_471"
     CDS             296244..296510
                     /product="Uncharacterized protein {ECO:0000313|EMBL
                     :KKK81672.1};  TaxID=412755 species="unclassified
                     sequences; metagenomes; ecological metagenomes.;"
                     source="marine sediment metagenome.;""
                     /codon_start=1
                     /transl_table=11
                     /translation="MKTRHGFVSNSSSSSFVVSRHHLTARQIRLLEDHAENAEDAGMC
                     CNDDDRWSITVRNLVVEGSTIMDNFDMCEYMSRIGIDTKLVKWR*"
                     /db_xref="A0A0F8YJT7_9ZZZZ"
     gene            296515..296925
                     /locus_tag="gwf2_scaffold_96_prodigal-single_472"
     CDS             296515..296925
                     /product="hypothetical protein"
                     /codon_start=1
                     /transl_table=11
                     /translation="MKKRHGFVSNSSSSSFIVIGGMYDESEFLSRAEIIERFLDMEAL
                     NRHSVRIFKKPWHKCDEDEQFDIFCEAESSDTITIVWSGDNSVPDGKFLVGFRYSVND
                     DDWELSEYPVAGFIGKLTAANINNISVFTGRRSC*"
     gene            296935..297336
                     /locus_tag="gwf2_scaffold_96_prodigal-single_473"
     CDS             296935..297336
                     /product="hypothetical protein"
                     /codon_start=1
                     /transl_table=11
                     /translation="MKIRTCFVSNSSSSSFVLIGVMFPKSDFNSKIEAMEHFLPRDSL
                     NKLAQQYGYCKWGDLPPVDKEDITHELEWNEDFAVLWNNAPSNQVAVGVVKYSSEWDV
                     SVLDLNDMLDRFTKLNIPGDVKIVFGMTGND*"
     gene            297412..297903
                     /locus_tag="gwf2_scaffold_96_prodigal-single_474"
     CDS             297412..297903
                     /product="Uncharacterized protein n=1 Tax=Cronobacter
                     phage vB_CsaM_GAP161 RepID=K4F9W5_9CAUD"
                     /codon_start=1
                     /transl_table=11
                     /translation="MKTRYGFVSNSSSSSFVVAFKRRPASVDELHKMLFDNNKTFIYY
                     DYLFNTEQAANTVWKDMKGQCSLTLNEISSMIGEGYVEGAPEYPWSECNVTEEQHRRN
                     VDKYEDDTAEFIQKMAKRFVDDNVGAVLLSFSYSDNDGEYYSALEHGGLFQRLPHIRI
                     SHH*"
                     /db_xref="UniRef100_K4F9W5"
                     /db_xref="A0A0F9NW85_9ZZZZ"
                     /db_xref="K4F9W5_9CAUD"
     gene            297941..298318
                     /locus_tag="gwf2_scaffold_96_prodigal-single_475"
     CDS             297941..298318
                     /product="Putative uncharacterized protein n=1 Tax
                     =Lachnospiraceae bacterium 7_1_58FAA RepID=H1CC24_9FIRM"
                     /codon_start=1
                     /transl_table=11
                     /translation="MKIRYGFVSNSSSSSFTCDVCGDVESGWDMSLSDADMYECKHYH
                     TICSSHLLHSIGDEDAYIDRYELPSEYCPVCQLRSIDSADILSYILKRDNLTKEAITA
                     EMQEHFATHEDLVAFLRSPITGE*"
                     /db_xref="UniRef100_H1CC24"
                     /db_xref="A0A0F9KTQ5_9ZZZZ"
                     /db_xref="H1CC24_9FIRM"
     gene            298400..298747
                     /locus_tag="gwf2_scaffold_96_prodigal-single_476"
     CDS             298400..298747
                     /product="Uncharacterized protein {ECO:0000313|EMBL
                     :KKN31469.1}; Flags: Fragment;;  TaxID=412755
                     species="unclassified sequences; metagenomes; ecological
                     metagenomes.;" source="marine sediment metagenome.;""
                     /codon_start=1
                     /transl_table=11
                     /translation="MGLSVFHFSDNCIPTIPTKVPFPNPHKFDIKAVRSIDSMLVCWI
                     NYPDSKTFYGNKVLVFDGMTEQELRQRKEIDPHFLLRYRCSPIARFPGDQQGWDDAIA
                     FATMKSYMASATK*"
                     /db_xref="A0A0F9PMQ3_9ZZZZ"
     gene            complement(298766..299062)
                     /locus_tag="gwf2_scaffold_96_prodigal-single_477"
     CDS             complement(298766..299062)
                     /product="hypothetical protein"
                     /codon_start=1
                     /transl_table=11
                     /translation="MRNRQEIESRQARQVEILIKKCENTIDADIDAKWTKHTEWMDST
                     FVRLPFQVLQGIKNIYEPNGFQVSWKEFPDARWADEGSVKIRLGVPGSKHIDED*"
     gene            complement(299062..299310)
                     /locus_tag="gwf2_scaffold_96_prodigal-single_478"
     CDS             complement(299062..299310)
                     /product="hypothetical protein"
                     /codon_start=1
                     /transl_table=11
                     /translation="MQKTFNPVDFGFKWTDGWYEFNVNESSKLARKARDKRANELKKA
                     GGHTVKKWSMPNQRITMGGMNHNQPEITVTVTVYCLEY*"
     gene            complement(299332..299811)
                     /locus_tag="gwf2_scaffold_96_prodigal-single_479"
     CDS             complement(299332..299811)
                     /product="hypothetical protein"
                     /codon_start=1
                     /transl_table=11
                     /translation="MKIKFGKYSIEIDRQNVKFPKNIDCPRCQGEGVVRDNDESFARG
                     RVVTDACYHCANTGHVSGDRILGYMVEDLAMQVADKAWSEHIQPSAATEPDDYGFNWK
                     LCAAERGLSQAEYKQEFLFDQIEVAIRRYESWTDIQVVKTWHAAEVKSGRAKFDWMK*"
     gene            300013..301128
                     /locus_tag="gwf2_scaffold_96_prodigal-single_480"
     CDS             300013..301128
                     /product="Inosine-5'-monophosphate dehydrogenase n=2 Tax
                     =Legionella longbeachae RepID=D1RCJ9_LEGLO"
                     /codon_start=1
                     /transl_table=11
                     /translation="MEYALTYDDVLLIPAYNAYDSRGDEAINIGMVDKTGKLSLTLPI
                     MSANMDTITESNMANFMGGKGGIGVMHRFMDIERNVVEYKRCQHPVFVSFGVGDHEFE
                     RVEALKQSGATYFCLDVAHAHARYVGKMLKRVREILTSSYCVMAGNVATYAGADYLAS
                     CGVDIIKCGIGSGSLCTTRIVAAHGVPSLTAIKECSRVNRSIVADGGIRTSGDIIKAL
                     AFGADYVMIGNMLSGTCPTPGDVVCNYCRQKHDSDNLMEDSQFGYDGNYYGYTDNSYG
                     YDHRYQPVKSFRGMASKEVNEEKFGKMPSWKTAEGVATTVPYREDEDEIIAKITGGLR
                     SGLTYSGSCDIKEMQRKLNYCMVTQAGRVESLPHKLL*"
                     /db_xref="UniRef100_D1RCJ9"
                     /db_xref="llo:LLO_0205"
                     /db_xref="D3HNS0_LEGLN"
                     /db_xref="D1RCJ9_LEGLO"
     gene            301140..301796
                     /locus_tag="gwf2_scaffold_96_prodigal-single_481"
     CDS             301140..301796
                     /product="Putative uncharacterized protein n=1 Tax
                     =Coprococcus catus GD/7 RepID=D4J8Y7_9FIRM"
                     /codon_start=1
                     /transl_table=11
                     /translation="MVDEKIFTHESYGIVSFNRITGGSRRLFGSVLPGHSETIRFTVS
                     RGERHHSLSRDWFFPRKNLIEVELSPAQFAELITTMNMGAGVPCTIKYLDGKTVEEPP
                     MTDIEQEEIRTGFGEEMKKLGNSLIELSNTVTEVISASRLSKQDREKILNGVAGLIQE
                     VKSNLPFVETSFREATEKVVMAAKAEFEAFMVHSIARAGLTALNGKTINALTDGTNND
                     *"
                     /db_xref="UniRef100_D4J8Y7"
                     /db_xref="cct:CC1_20930"
                     /db_xref="D4J8Y7_9FIRM"
     gene            301804..302010
                     /locus_tag="gwf2_scaffold_96_prodigal-single_482"
     CDS             301804..302010
                     /product="hypothetical protein"
                     /codon_start=1
                     /transl_table=11
                     /translation="MTRVVSKKPVGEWEHVCKSCHYKVSFVPSDVWEGRDPDDNTQYR
                     YVTCPSCHVMIDMPKRNDYEDDTY*"
     gene            302024..302206
                     /locus_tag="gwf2_scaffold_96_prodigal-single_483"
     CDS             302024..302206
                     /product="hypothetical protein"
                     /codon_start=1
                     /transl_table=11
                     /translation="MDETNIEHELQILEQQINNNSDAIMDICNEFKLQKRNNNIFICG
                     YFIAAAIMLILSIVLK*"
     gene            302227..302457
                     /locus_tag="gwf2_scaffold_96_prodigal-single_484"
     CDS             302227..302457
                     /product="hypothetical protein"
                     /codon_start=1
                     /transl_table=11
                     /translation="MESSTIVLVIALILSFFVAIETEFRWFIPTFFWILAVGAYPLHV
                     LIGTAVIIALICLDRIATELAKLNETLSKNND*"
     gene            302468..302938
                     /locus_tag="gwf2_scaffold_96_prodigal-single_485"
     CDS             302468..302938
                     /product="hypothetical protein"
                     /codon_start=1
                     /transl_table=11
                     /translation="MTRINELRMQIEQLQNELNFLLTNSKEHADINKVLSLLKYFGWE
                     LDSEIVYDRVSLSCLNTAGFLKAIGEDYSTFEDIISDNVTITLPSDTIRIEPVVDETA
                     TVIDDALTVKRFVAEHGITINSKYARSALRDLIKEQEEYLENAKKLDQIFFDIS*"
     gene            303758..303958
                     /locus_tag="gwf2_scaffold_96_prodigal-single_486"
     CDS             303758..303958
                     /product="hypothetical protein"
                     /codon_start=1
                     /transl_table=11
                     /translation="MQIGSTVRKKSRKPFQNREKFAVIESFTTMTVPLGGNRRNETKT
                     IDAVLIVGCKGLVELSILEEIS*"
     gene            303955..304245
                     /locus_tag="gwf2_scaffold_96_prodigal-single_487"
     CDS             303955..304245
                     /product="Uncharacterized protein n=1 Tax=Kitasatospora
                     setae (strain ATCC 33774 / DSM 43861 / JCM 3304 / KCC
                     A-0304 / NBRC 14216 / KM-6054) RepID=E4N6I9_KITSK"
                     /codon_start=1
                     /transl_table=11
                     /translation="MKRIGFWRQTEDEDSELPWPGDFVDPNWDHDDKMRVVKLLESGK
                     IVQRWRGPSMCRLCGCFNGSADMQYGDKFYYSTGLSHYVKQHNVRLPEFNEL*"
                     /db_xref="UniRef100_E4N6I9"
                     /db_xref="ksk:KSE_09840"
                     /db_xref="E4N6I9_KITSK"
     gene            304681..304911
                     /locus_tag="gwf2_scaffold_96_prodigal-single_488"
     CDS             304681..304911
                     /product="Uncharacterized protein n=1 Tax=Sinorhizobium
                     phage phiM12 RepID=S5MCU1_9CAUD"
                     /codon_start=1
                     /transl_table=11
                     /translation="MEVTINHINRVKSDWLQVTKEDIEVEYIKGTFYAFGSELACLRL
                     FLHYNKVVRNKKTRTEYSKNMLSWYFSLETSF*"
                     /db_xref="UniRef100_S5MCU1"
                     /db_xref="S5MCU1_9CAUD"
     gene            304954..305391
                     /locus_tag="gwf2_scaffold_96_prodigal-single_489"
     CDS             304954..305391
                     /product="Putative uncharacterized protein n=1 Tax
                     =Lactococcus phage 949 RepID=E0YIW5_9CAUD"
                     /codon_start=1
                     /transl_table=11
                     /translation="MNANQIYALESGSIDISLATLYGWGYNHVPEIDWDEAADEELKN
                     ERVTVRIVKHHNYDWRRFWRLASVWLDDKPVMIIQNAGREGDDHHARFVTDSEAYREM
                     VEYIISLFPKPQMKYVETIDANENIPGLTRFYSQCLEGPFRKD*"
                     /db_xref="UniRef100_E0YIW5"
                     /db_xref="X2JND8_9CAUD"
                     /db_xref="E0YIW5_9CAUD"
     gene            complement(305388..>305864)
                     /locus_tag="gwf2_scaffold_96_prodigal-single_490"
     CDS             complement(305388..>305864)
                     /product="hypothetical protein"
                     /codon_start=3
                     /transl_table=11
                     /translation="KVKQHIIATALDFALENNLFNNQDAFLVERYLDKMIQEEVYMKM
                     VFGRWVEVDGPGPGVKKGSEVGNSNTGNLAIGRSNTGKKLTVDHGISKDFRKTLSDED
                     NDKLDDAIKILKNPWSTGDDGDVRKGDDTHPEFKKKVRQANDLVNKMRKQSMKYDS*"
ORIGIN      
        1 TCCATAACTT AAAACGACTT AAAACGTAAC CATATGTATT GTGAATAATA TGAAAAATAT
       61 GATATAATGT CAGATCTCTT ATTCCTTGAC ATAATCATCT TGTGTGTTAT CCTGTTAGGA
      121 AACAGAAAGG AGCATTATAT GCGACAAACA ATAAAGCGTT GCCACCATTG TCAAGTAACT
      181 TACACTTGCC AGATTTCGGG CGCGAATATT CCACAAAATA ACAGCACAAC ATATTGTCCA
      241 GAATGTCAAC AAGCAACCAT TGACGCGTTG GCGAAAATCC CTGTGAAACG ACAGAAGGTT
      301 TTCGTGGATA CAGACGAGAT AACACCTGAA CAGTTTAATG AATGGTACAA CAGTTCTGAA
      361 GAACAGCAGA AAGATTGCCA ATTTGTGTAC GATAATGATG GTAATCCTGT CAAAATGTTA
      421 TGGCGCGTAT GGCCCGAATC CGTGGTTCTT AATCAGGAAA TTCGCAAGAA CGGTTTTCCG
      481 TATCTCATGT TTGTTGATTC AACCCATACC AGAATAATCA ATGGAAATGG TGACTTTGAT
      541 GGACGTGAAT ACCAGTACAT CTATTGGGTA AACGGTACAA AGCCTGCTAC TATGAAAGTA
      601 GCATGGGAAC AGGACGTTGT GTCTGGCAAA ATGGTTGACT ATTGGAGAAA CTATTAAACA
      661 AGGAGAATTC ATTCCATGGT AGAAACAGCA GACAATTTTA ATGAATTATA TGAATCGATA
      721 GTGTCATTAT TGACGGACAA CAATAAACTG AATTACTTAC CAAAAATGAC ACATCTAATT
      781 GAAACAGCCA CCACCGACAA TATGCCGGAG CGGTTAGCTG AGTGTAATGA AATAAAAAAA
      841 GAATATCATT GTTATATAGC ATCACTCAAA ATTGATGTAA ATTCACTAAT GGAAATTATA
      901 CAGAAAATTC GTTATAATGA TTTAGATGGA ATAGATTTCC ATACACGGGT GAAAGGTCTA
      961 TTGGCAATAT TGCATGCCTT TGAATCAAAA ATTAAGCAAT TTAATGATGT CTTAATTTTG
     1021 ACGTATGAAT CTCAAAATGA GATATTGAAG CAGTTGCATA ACATCAACAC AGATATATAT
     1081 GACTTTTTTG TCGATCAAAC TAAACGCATA CTATGTGAGA TGTCTAAAAC GATTAATGAA
     1141 CTTGATGGTT TAAAGAACAC CATCGCCGAC GCCGCAAAAC AGTAATCTTT CCGCCACTTA
     1201 TCTTTTTCTG AACTTTTTTC TTGACATCTT AGATTTTATC CTGTATACTG TTCTTGATTT
     1261 TTAAAACTGA AAGGATAAAT GATGATCTTC TGGATTCCTA CCAAGGCTTT TGGTAAAAGC
     1321 GAAAGCGAAT ATGAAAAGGA AATTTCATGG TTCGCGTCCA GATACACTCT GGATGAAATG
     1381 GAAGCTGAAA TGAGAAGACT GAAAAAATCG TTAGATGAAC AGCTGACCAA TGGGGGCTGC
     1441 GAATTCGACG ATATCAGGCA TAGGTCTAAG ATTCGTGCCG AAATCGTCAC GTTGGAAAAA
     1501 GCTATTGCGT TGAAGCGTCG AAACAAAAAT AAATGATTTT TTTCTTGACA TATTTTGACA
     1561 GTGTGATATA CTGTTTTTAG TTTTTTAAAC GAAAAGGAGG TTATATGAAA GTCGGCGATG
     1621 AAGTAGTCAT CCACAGTACG GATTCAATGT TGGATGGTTT GCCCGCGAAA ATCGAAGGAA
     1681 GTTTATCAAA TAGTCACCAA TGTTCACTAT TCGTTGGTGA CATCGCATTG ATTCGCTTCC
     1741 ACGAGCGTGT TGCGGAGGTT ATTGGTCTCA ACCGGGTAAT AGTTATGCCA GCGGCCTGCC
     1801 TCAAATTAGC CAAATAATTT TCTTGACATT TTCCATAAGC GTGTTATACT GGTTGAAATT
     1861 CAAGCGTTAG CAACCCGAAA GTGGAGCATG TGATGCCAAG TCTGCCCATT GCGATTTCTC
     1921 CCAGCTATAT TGATTGGACA TACTTGCAAT GTATTCGCGA GCTGTTGCAG AATGCCATGG
     1981 ATGCCCAGCG CAAGGGCTAT CCCATGATGG TAAAACACTT TCCGCGAACC GATACACTCA
     2041 TTGTTGAAAC AGATGGCACA ACACTGAGTC CATCAACGCT TGTCTTAGGC GAAACCGAGA
     2101 AGCGAGATGA CGATGAGCAG GCTGGCCAGT TTGGCGAAGG CTACAAGCTT GCCATTATCC
     2161 GTTTGTTGCA GCTTGGACAC AATGTCACGA TCAAGAATGG CGAGGAAAAC TGGACACCAG
     2221 TTATTCGTTA CGCAGAACAG TTCAAGACCA GGATTCTGTT CATGGATACT CACAAGGCGT
     2281 CAGCAAGACG CGGTGAGCGT TTCATCAAGT ACGAGGTAAC AGGCATCACT CGCGCCATGT
     2341 GGGAGCAGGT AGAAGCCAAT ACGTTATTCA TCGGTGAGAA AAGCTTTCCT GCTATTGATT
     2401 GCAGCATGAA CGGATATCCG GTTGGCCGAA TTCTTACTGG AAGTGAGCAT ACCAACAAGC
     2461 TGTTTGTCAA AGGATTGTTT GTATGCCAAT TTGATAATTA TCGTTTCGGT TACGATATGT
     2521 TCAACGTAAA GTTGGATCGT GACCGAAAAC TGGCAGATCC GTGGTCGCTC AAACAGGCTA
     2581 TTTGTGGAGT GCTGGTAGCA GCGACAGAAT CAGGCAAATT GTCGGCGAAA CGGATTGTTG
     2641 ACCTGCTCAT GTCTGAGTGT GAGGAAAGCG AGGCATTCGC GTCCTGTTAC GTTGACAGCA
     2701 CGTTCAATAA GATCGTGGCA CAGGAATTCA AAGAGCGTTA CGGTGAACAT GCCGTTCCCG
     2761 TAACAACGGA TGCTGAACGC CTTGAATTGG GTCACTTCGG AAAATTCGGG GTAATGACAA
     2821 CTCGTGGTAT GAAAAGGGTT TTCGAGATGG CCGAAGGGTC AATCGAAAAC ATGAAGCGTT
     2881 CACTTGCCAC GCAGCCAAAA CAGACATATT GTTTGTCAGA ACTTACTGAT AAAGAACACA
     2941 ACAATCTGTA TTGGGCACAA ATGATGATCG ATCTCTCGTG TGTTTCTTTC AGCCTATCGA
     3001 ACGTACAGAT TGTTGACTTT CATGCTGAAA ACCTGTCTGG AACATATTCT GTTAGTTCTG
     3061 GCCAGGTTAG ACTTGCACGT AAGTTGCTGA GCAGCCGATT AAATCTCCTG GCCACTTACG
     3121 TCCACGAAGT TGCCCATCAT GCTGGCAGGG ATGGGTCGGT TGACCACGAG CGGGAAATCG
     3181 AATCCATCAT GGCCAGCATC GTTTGTCAGC TTTCTCCCGC CTAATAGCTT CCAGTTATTT
     3241 CCTTTACAAT CTTCAACAAG TGTGATATAC TGCACATCAT AGCGGAGGAT ATCATGAGAA
     3301 TGACGATAGG TTATTGGCGT GAAAAGAAAG ATCCAAATTC AATCAAGGAC ATTCATGCTA
     3361 GGAAATTACC ATGGCCAGAA GATTTTATAA CTGACAATTG GCAGGTTGGT GAAAAGGAAG
     3421 CCATATTAAA ACGGTTGTCA GATTATGATG GTGAAGAAAT CTATATGGGA TATTCTACTT
     3481 GTCGTATTTG CGGATGTCGT AATGGTGACA CCGAATTTTA TGACAATAGA TTTTGCTGGC
     3541 CAGAAGGCTT AGCGCACTAT GTATCTGAAC ATAATGTCAA GCTACTTGAA TTTGAGGAGA
     3601 TGATGCGTGA AACGTAGTAG GCGTGAATCA TTAAGGCGTT CAGCTGAACA AGAGCTTGCT
     3661 AAATTAAAAA GGAAACATGC TGAAGTTTTC GCCGATGCCG ACTTCTTGTC AAAAGTGATA
     3721 GATAGTTCGT GTTGGCCACC TGTTGATTAT GATGCATGCA TTGGAACAAT GTATTACAAT
     3781 GGTGGGGTTT ATCCACACGA TGCCATCTGT CGTTCAGGCA CAACACCACA GGGTTGGCAG
     3841 GCACCGGCCA GGTCGTAAAA TGTCAGAAGA TGTTATTTGC CCATATTGTC TTAACCTGTG
     3901 GCCAATCGAT GATATCATTG ATATGGATGA ATGGTAAATG GAGGTTTGCA TGTATTGGAA
     3961 TAGAGACGCA ATTGAAACCG CATTAGAAAG TCTCTTGGAT GCGAAGGCTA AGAGTGTCGC
     4021 GGCTAATATC GATGCTGGCG CTTGTGGCAC AAAACGGGAT TTCGAGCGTG CCAGAGAAGC
     4081 AAGGGAAGAA TTAGAAAATG CGACGAATGA ATTCTGGAAA GTATTAGACG CATTGAGAGG
     4141 AAAATGATGC ATATTAACAG GGAAACCATG TTATTTGAAG ATATCTCGGA TGTTGAATAC
     4201 ACTGAGATGC TTCAAACTAT GGATGATATC GTGTTGTGCG GAAAGTTGCC ATATCCGCTA
     4261 CCATGGTTGG CTGCTGAATG GATGAAATGT TTCGATTATA ATGAGACACA GGTATTGCTA
     4321 TTGCTTTCCA CAGCATTTCC TCAAAGAGTA TTGCTTTCAT TGGTGCACTC AAGGAGATAA
     4381 CATGAAACAG TATCCTACCA TTAATCGGGC ACCGCTTGAC ATTCCCATCA TCGCATTCAA
     4441 TAAACTTGAC GGTAGTAATA TTCGTGCGGA ATGGTCGCGC AAACGTGGCT TTTACAAGTT
     4501 TGGTACTCGC AAACAATTGC TTGATTGTAC GTTTCCTATT TTGGGCGAAG CACCATCCAT
     4561 TATTCAAGCG AAATACGAGC AACAACTTTC AGATATATTC ACCAAGGAAC GCTATAATTC
     4621 TGTTGTTTGT TTCTTTGAAT TCATTGGCCA AAACAGTTTT GCGGGATGGC ATGATGTTGA
     4681 ACCACATGAC TGTGTGTTGT TTGACTGTAG TCCATTCAAG GTTGGATTAT TGCCTCCGAG
     4741 TCACTATCTC AAGCTGTTTG GACACCTAGA CATCGCACAA CCACTATATA GCGGCAAGGC
     4801 AAATCAACCA TTTATTGATA TGGTGCGAAA TAGTACACTG GCTGGAATGT CGCTTGAAGG
     4861 TGTCGTATGT AAGGGACAAG TTAAGAAACA AACTGTTATG TTTAAGCTAA AAAGTCAGGC
     4921 ATGGCTTGAT CGTCTAAAAC AACGCTGCGG AGATGATGAC AAGCTGTTTA ACGAGCTGGC
     4981 ATAAATTAAT CGAAAAATGC TTGACAATTT ATGGAAGTGT GCTATATTGT AGCTTGAACA
     5041 CAAACAATGA TTAGGAGCAA CAATGCTGTA TCTGTATTTG ATTTCTCAGA ATGAAAATAA
     5101 TGATTATGAC ACATATGACA GTGCGGTTGT AGTAGCTTCA TCGGAAGATG AAGCGCGCAA
     5161 GATACATCCT GATGGGGAAA ATGGCCGTTG GGATAAGGGC TATTGGACAA GTAGCCCAGA
     5221 AAAAGTTCGC GTCTATCAAA TTGGTATTGC CAATTCCGAA CAAAAAGCTG GTGATGTTGT
     5281 TTGTGCAAGT TTTAATTCAG GAGGATGATG AAGTTATATC AACTAATGGT TTCTGGCCCG
     5341 TATCAGTGTT TCGGTGGTAA TGGCAAGTTT TATTCCGGGA AGATATTTAG GACAGCCGAA
     5401 GATGCTGAAA AATATTTGCC CACATTCACA GCTAGTGTTT GCAGCAATGA TCGTTTTGAC
     5461 AACATCGAAC GTGTAACAAA ACACGTTGTT ATTGAATTGG AGATTGATGA TGACAGTATT
     5521 CCTGTATAAG CTTGTTAGTG ACCTACCTGA TCAATATGTT TACGTATTAC GGGATGACGA
     5581 CCATATTTTC CTTCATGAAG GAGAGTATGA AGGAACCGCC TATGATGCGA AGCGATGGGC
     5641 GGAAAGTGAG GGATTTGAAT TGTATGTTGC GACAATTGAG TTGTCGCCCA CGATGGAAGA
     5701 GTTGACGTTC AAAAAGATTA CCAACTATCG ATGACAGGAG TGCTATCATG AAGATTTATG
     5761 TTTACAAGCT TGTTGCAAAC GACGAAACAG AATATGCTTA TGTATGCCAC AAGGATGATC
     5821 ATATTGCATT CTGTGCAAAC AATATGGATA ATGGTTCTTA CGATGGAAGA GCTTCTGGTT
     5881 GTGAAGATTG GGCTCGAGAA ATGGGCTTCG AACTATATGT GGCTGAAACG AATATCAACC
     5941 CACATGACAA TTTGCCCTAC GAAAAAGTTG TATAGGTGCA ATCAAATGCA CGAATCGTTT
     6001 AAGTGTATGA ATCATTCTCT TACCAGCTGT TCATGGTTTT TGATGATTCA TTTAGGGCGT
     6061 GTAGCTCAGC AGTAGAGCAG CTATCTGTGC GCACATGTAG TTGGTCGTAG GTTCAATCCC
     6121 TACCGCGCCC ATTTTTGTTT ATCAAATGGT TTTACTATGA AACATAAAGA CAAAAAGACT
     6181 ATTTTTGAGG AAACATTCGC TGGTTTTTTG ACTTCTCCGA AAAGTCCAAT GGATTACATG
     6241 AATTTCATTG TAGCATCCAA TAGGGCGTTA AGGTTTGGGC TTAGTTGGCA TGCAATATGG
     6301 GAAATCGTGC ATAGACATGT AACACCTGGA CAACAGATTC CAGATATTTA TGACGAATTT
     6361 CTAACAAAAT AAGGCAAACG CGTTAGGGTC AGTATGGAAG TCGCAGAATG AAAAAATCGA
     6421 TGCTAAGGCG TATTAAAATA TGGACACATG ACATTACGGA TGATCCGACA ATTTATTTGC
     6481 CCATTGTTCC TTTGAATATT GGTGATTCTG TTGTACGTGC TTTGTCTCTA CAACAGAAGA
     6541 GACGCGAGGA ACGAGTATTC AAGCATGGGT TTCGGATGAT TGGAAATGCT GCTAGTTATA
     6601 TGCATAATCC AAATGTTATT TATGTCGTTC GCGGATTCCG AAATGGTGGC GTGTTGTTGG
     6661 AAGGATTTTG TAGTACGGTT TCAGCGAAAT ATCTGAGAAA AGTGACAGAA AGTCATGTCG
     6721 AGTTTCGCGA CGGATCGGAA AAAAGTGGGG GAAAGCTTAA TAATTAAAAG GAGTAATGAT
     6781 GGAAGATTCA CTCAACGGTT TAGTCAACAA TAAGAAAAGT ACACTTCCTG ATGTTGGTTC
     6841 ACGGTTTGCC ATTGGACAAC GTGTCAAGCT TAATTTTTAT GATGCAGGAA CATTGGATCG
     6901 ATGTTATGTA AGGACTGTAA TGTTCACAGC TGGCAAGGTA CGGTATTCTA TTTATTGTTA
     6961 TCCGTTCAAA GAGAACGGTG AGTCTGAAGA GTGTGGTCCG ACGACACTTC ATAATATCGA
     7021 TAGTTATTTT GTTGAACCAT CGGATGTTGA CGAACGTATC AGCGTACCAT TCGACAATTA
     7081 TTCATAAAAC TTAAACTGAG GATGAATCGT GATGCAAAAC ACCAAGGCGC GCCTGAAAGA
     7141 GATACAAACG CAAATTAATG CTCTCAGAGA AGAGCAATAT GAATTGACAA AAACATTGGC
     7201 GAACGAAACG GGAGCAGATC TGCTAAAACC AGGAGGAAAG CTACAAAGTG CATCATGGCG
     7261 TTTTCATGAC AACATTGTTT ATGGTTCTAT TGAACTTGAT CTTGTCAATG GTTTTCGTTT
     7321 GACTGAATCA ACTATCGAAA AAATCCAGGC AAACGACGGC CTAACCCTGG ATGAAGGTAT
     7381 CTCGTTGTTT TGTTACGAGA ACGGTATACC ATATATCTTG GCTGAAAAAT GCTCTGGTCG
     7441 CGACACAATC GGAAGAATTA AGGCTATGTT TGGCTTTATT GACAAATATG GTCTTATTGT
     7501 TGACCTAACA GAAACGCTGG AAATTATGCG GAAAACAATT CAAAGTCACC ACAATATAAT
     7561 AGAAGAGCTT GAAGCAACAC GAGAACTTCT CGCCAACCGA TAAGCTTAAA ACCCACAGCA
     7621 TACCTTCCAT TCTCAATATA ATTCATCCAA ACACTGAAAA TGAGGCATTT ATGAAAGTAA
     7681 CACATGCTGG TATTTTGGCA TATACTATGG CGAATGGTAA GATAGAATTA TTCCTTGTTA
     7741 TGCCTGGTGG TCCATACTAT GAAGGTATGT CGGAAGGTGA ATGGGGTGTT CCAAAAGGTA
     7801 AGATCGATGC TGATGACACC AATATATTCA ATGCCGCGAT ACGAGAATTT CATGAGGAAA
     7861 CAGGTGTTAA ATTATCCAGG AATGGTGAAT TTATTGAACT TAATCCTATG CGGGCATGGA
     7921 ATGGCAAAAT ATTAAAGTGC TGGGCATATC ATGATGTTGA CAAAAAGATA AGATTTCGTG
     7981 GTAGCAATAC ATTCACCTTA ATGTGGCAAG GTAAAATGCA AGAGTTCGAA GAAGTACGCG
     8041 ATGGTCGCTA TTTTGCGCTG GCACAAGCTA AAACTATGAT GAAACATGAC CAACTTGTGT
     8101 TAGTAAAACA ACTTGTCACT GAATTAAAAC TACAACTGTC CGATTCACCA TTTTAACGCT
     8161 GCAATTGATA GCACATTGCT CCAAAAAACT TTTGACAACT TATGGAAGCG TGATATATTG
     8221 TTGTCATGAA ACAGTTAAGA CCGAATGTTA GGTATGTTTA CATTATAGGC AATAAATAAC
     8281 TTACCTGATT TTGTCGGTTT TGGGTCAGTA ACTCAACTGG TAGAGTAACA GGCTTTTAAC
     8341 CTGTAAGACG GTGTTCAAGT CACCGCTGGC TCATTCTTGA TAACAATCGA AACTTCATAA
     8401 CAACACAAGG ATAAAAAATG GAAATTAACA GTAAGGTGAA GATTATTGGA CATTGTGATT
     8461 TTGATGGATT CACTGGTTAT ATCGTGGGCG AAGTCGGTAA TCCATCGGGC TTATCTGGCG
     8521 AACAGGATTC AGTGTTGTTG GTAGAACTAG ATATTGATTC GGAAGTTAAC CCAGTAGTTG
     8581 ATATTCCAGC TTCATTCGTT AAAGCGGTAT TCTAACAAAA CCATCCAGCA TTTCCGCTTT
     8641 CCGCCAATCA ATAAAAATCT GCTGTATCTT CTTTTTTTCT TGACATTCAG AGCCAGACCA
     8701 GTTATACTGT TTTCAGTTAA TGATTGATAA AACATTCCGC TGGAGTGATT ATGTCGAGAA
     8761 TTCGTGACTA CCGTTTCTAC AACGCCAACT TTGAGCAAAT GGAGATTTCG CTTGTTCGTT
     8821 TACCCTATAG CGCGATTCTA CCATTCAAGC TGAAAGATTC GCCATTTCGG CCGCTTGTTC
     8881 AGCTTTACGC CAGCACGGAA GGCTGGGTTT TTGGCGAATG TTATGGAGAC GAAGTATCGA
     8941 GCTGGCGAGA TCCAGATGGC GGCAAGCTTG TTTTTCTCGG ACAATATTTT GGTCCTGGTG
     9001 TGGAAGACTT TTATTTCAAT AACCGTCTTT CGCCAGAGAT GGAAGGTTGG ATTCGCAATC
     9061 ATCGCAAGAA GATTGAAGCA AGCGCCACCA AACAGACTGC CATCCAGCTT CACCGCAAAG
     9121 AAGTCGTGGA GTATCGTCGC AATAACAAAT AGTAAAAGGA AAACAGATCA TGCTCAATAT
     9181 CAAGCTCAAG AACCCGTTGT CAGCCGTTCA GAGGGCTGAA ACGATCGTAA ACTGCTATTG
     9241 CAGACGTCCA CAAGATTTAG ACGTTGAGGT CGACAGCCTT GATGTTTTCA CCGCAATCCG
     9301 CGCCATGATT GCGGAAGGAA AGATTTCGGA GAATGAAGTA ACGTTCAGTT ACGAGGATAA
     9361 ACCAGTAACC GTTAACCGTT TCGGCGCGGT ACAGGATTGG CCAAGAACAC TGTTTCGTGA
     9421 ATCGCTTGAT ATCGCGGGAA AACTGGTTAG GATGGCCAAA ATTCGGCGCG ATGCCGAAAA
     9481 GGAAAAATCA TGAATGATGA CAGATGGCCT GCAATTAAAA AAGCACTTAC TTCCGATAGT
     9541 GCCAAGGTTA GGGCGGCCGC GAAAGTGGCG CGGAATTGGA GGCTACGTAA ACGCTTGCCC
     9601 CGGATAACCA AACTTGCCCA CGAGCTGGGG TTGATCGACG ACTAACAAAC GTGACTAATG
     9661 AAAGTTTCTA TGACAATCTA TATACCAGTA CGTTCAGTTA CTATTGTGTT GACAGATGGT
     9721 TCTGACTATG TGTCGATCAA TACAGAACTT CCATCCGCCA TGCCGGGCCT TTCAACAGAA
     9781 TGTCAATGTA TCGCGTTCAA CACAGCACGT GACCAAGGTA TCGATTATGT TGTTAATGTG
     9841 TTGAACATTT CACATCAAAT AATCAAGATT ATCGATGATA GATGAATGAA TTATGTCATA
     9901 CGTTCAAGCA TGACATCATC ATAAATAGTA TCGGGGTCAT AAGCCCCATA GAATTCACAC
     9961 CATAATTGAT AATCCGTCTT GTTGGCCAGA TCTGCATATC GTGCTTTCAA TTTTAGCAAC
    10021 AAGGCATACT TCCTTGCATC GTCGATTGCT GTTTTGGCTG ACCATACATC ACGATAACAG
    10081 GCGTCGTTAA GTCCCATGTC TGTATGTGGT GTCCTGACCT CTTGTTCATC CAACAAAAGT
    10141 TGAAACACAT TTGTGTCAGG GAAAAATAAC CTTATGCTTT TATTTGGACG ATAAGTTCCA
    10201 CTTATTTCCA GCTGACTTCC GTCCGATGTC TGTTCCCAAA CAAAATCTGG CCCTAAACGA
    10261 TCCAGAATAT GAAGTGGTCT AATTGCACAT GGTGAAGGGT TGACGGTTGG AAACATACAA
    10321 TCATCGCCAC AACTACATTT ACATTCATTT CTCATAACCA TTGCTCCTTG GAAAAATAAA
    10381 GCGTTCCATA TACTCGCCTT CGAACGATTC GTTAATACCA TCGATAATCA TATCACAGAT
    10441 TTCTTGATAT GACATCCAAT CATTGTTCAT CGCTACTACA AAATCGTTTA AGTCCTTCAG
    10501 GTGTACATCA CCAATGTTCT GTATCCTATC AACTATATAC TGCCAATCAA TTTCACGTGC
    10561 GTCAATTCCA GCCCTACGCA AACTTCTTAC CAATTCTTTC GCCTTACGCT GTCCAATATA
    10621 TCCAGGATCT TTTTTGTCTT TCTTGCCATC CATATCATAT ACAACCGATA CCACTTCACA
    10681 ATCTTTTAAT AATTCAAGCG AATTTCCCAT CTGCCCCGCG TCGATTGCAC CGATAACCGC
    10741 AACACTATCT CCGAATACCG TTCGTGCTAT TGATTGCATG ACAATCGTAT CCATTGCCCC
    10801 TTCACAAACA ATAACCTGTT TACGGCCAGC AATCGTTGGA TCACCATAAT GCAATGGCAC
    10861 CTTGTGTCGT GTGCGCAAAA AGTTCTTGGG TGACATATAG TGCTTATCAA TCTTGAACGT
    10921 GAAATTCCTG ACATCGCCAT TATGATCATA CAACGGGAAG GCAAGACAAT CCTTTTGTTG
    10981 AAATTCATTC AACTTATAGT TCACGTATCC ACCAATCACT TTTCCAAGCT CTTCTGGATT
    11041 GTCAACATAC TTGATTGAAT CGACATTATC CTGTTTCCTT GACTCGATAA TCTCAACAGG
    11101 AATAGAACGT TCAATCAACA CTTCATCAAT CTTATCCAGG TTGCCTGCGA GTTTCGGCAA
    11161 AAATCCATTC AGCTTGCGTT CACCATATAC CTTCTCGGTT ACTGCTTCAA CAACCGTATT
    11221 GACTACATTG TTGGCGGCGC GAGTGATATC CTGTTTAGCA TTATCAAACA AGTCCATGGT
    11281 GGATGATTTT ACATACTTCC AGAATACCTT AGTGCCTTCA ACCAACTGTA TGGTTTTTCG
    11341 TGTTACACGA GGAAACCAAT CCAGCATGAA TGATTTCATG TCTTTGTAAC CAATATATTG
    11401 TGCAAACAGC TTAAAGTTTC CATTAATTGA ATCCTTGACA TGCCTGAATG AATATGAATA
    11461 CCAACTCAGG TTCCGACTAT GATTAACACT CTCAGTAAAC TTAGTGCCTG ACCATACCTC
    11521 GGCAGACAGT ATCCCTTGTT TTATCTCATA GTTTTCGCTA TTCTCCATGA CACATTGCCA
    11581 AACAGCTTGT AACTGTTCAT CCTTGGAAAA TGGAAATGGA TAAAAGTTAC CACGTAACCT
    11641 CGAATCAGCA GCATATGGTC GCTCATTTTC ACCAGTCATG AACTCCGCAG CCATAGGCGG
    11701 CAACTCGGTC TTAATTGCCA AGTTGCCTTC AACCAAGTTG GCATCAACCA TGTAACGATC
    11761 ACTATACGTC ACCGACTGTT CTTTTTCACC AACAGTTCTA TCTTGACAAA CTGTTGTATC
    11821 GATTATCAGT CCATTGTCAA GAAGATTTTT GGTGTCATGG TTTTGTGAAT AGTTCTGTGT
    11881 ACATGATAAA GTATCGTTTA CGTCAGAGCA TACTGATGAA GTATCGAACG AGGCACATTT
    11941 ACGAGAAACG CCCTGTTCAG CATAAAGCTG TTCACCAACT TTAACCAATA TGCCATTTCC
    12001 CGCCCCGTCA ATAGGGCTAG ATTTAACGAA GTCTTGTTTT GAATATAATG ACGGGTAATC
    12061 GGGGCGATAA TTTAATCTAT AGACATTTAC GGGCTTATGA TTGACTGTTG CTTTTTCACG
    12121 TGTCACGAGA CCCATCTTGC CAAGTCGGTT AATGCTCTTG ATTGCAGTAA CGCGGGAGAA
    12181 ACCGAGTATA CCCTGAATGG TTTCCAGCCT TATGTCCACC AATCCAGGTT CGTGCCCGAG
    12241 CGATACATTG TATGAGTCAT AGCAACGCAT AACAAGCCAT ATAGCGTAAT AGCTTGATAT
    12301 CATTTGGCTT TTAAACAGGG CCATGGCTTC GCGCAACATT TCTTCATGTT TTGTTAAATT
    12361 TTCTTGAGTC ATAACTGTAT TTCCTTTTAC ATATAAGGCG TTTTATGATA TTATCTAGTT
    12421 AGGTAACATG TTTCTTGGTT CATAACTTTA GCCTGCTTTA ACCCAGCAGG CTATTTTTTT
    12481 GTCTTCAACT CCTCAGCAAC AAGCTGGTAA CTTCTAACAC ATATTATATA CAGACTAACA
    12541 CACAACCGCA ATACGTCAAC GAATTATTCC AGAATTATTG CCAACTATTG CCGATAACGC
    12601 CGATAACACG CTTTCCACCG ATTTTCCATC ATATTTAGGC TTACAGCTGA CAACTTTTAA
    12661 CCATATTCTG TTCGTTTTGC TGTTGTTATC TCGGACTACA GAAGAGTCCA GCTGTGATGC
    12721 TTATGGCTGT CGTTGGGGCC TTGCCCCTGG GACAATTTTA ATTCATCTAT ATTTAATCCA
    12781 ATAGATCTAT AGATGCCGGT GAACAGGGGT TTACATCAGC AACCATCGTT TACAGTACAA
    12841 CACGAATTGG CGATAACGAG AATTATTTTC TTGACAAACA CAAGTTGATG TGGTATGATG
    12901 GATGGAAATT CGCAAACAAA AGGGGAAAAG ATGTTCAGTC ATCAAGTCGC GACAGTTTGT
    12961 AACGCCAGTG ACGCGGAAAA GTTTGTCAAG TCGGTTCACG GTAAAACGTA CATGAACTTC
    13021 CAGGTTACGG TTGCTCCGTT CAACGGAATG TATGTGGTTA ACGTGACGTC GAGTTACGAT
    13081 GCCCCCGATC AGGAAATCAT GGATATGCTG GTCTACCTTA TGTTCACGGA ACTGTGTCGG
    13141 TTATGCTATT GATTGCATTC TATGTCAAAA TTTTATGTGT GCATTTGACG AAATTAGAAT
    13201 GTCGTGATAT AGTGAATAGT GGAACCCCGA ACTTTACTCG GGGAGTATTG AAACATGAGT
    13261 GATGGTTCGG TGTTGGAACG TGTTGTCACG GAATTTTCGG ATTTCGAGCA TGATTATGGA
    13321 TGGAAAAAGT TTTCGAAGGT TAAAACTGTT GACGCTCAAA AATGGGTACA GGAAATGCTT
    13381 GCGGATGGAT GGCATGTAAC CAAAAAGAAC GTACGTGGTG CTGAACGGCG ATGGCTATGA
    13441 AGGTATATAT TGTTGAATTC AATGAATATG TTGGGAACTT TGATATAGAG TTCGCGGCAT
    13501 ATATGACTGG ATCACTTGAT TATGCTTCCA TGCGTGGGCA TTCTGAACGG GATGATAGTA
    13561 TTTTGTTCTG GAACAAGCGA TTTCCAGAAA CAGTGGAATA CGATCCGATA TTCAGGATGG
    13621 AATATTATGG TGAAGATCAA TCATATTTTG TAACGAAACG CAATAGTATT GCGTTATTGT
    13681 TTAGCGATAA ACCATCCCGT TACTACCTAA CACTGGATGA CGACGTACTG ACAGCCATGA
    13741 TGGAAAGATT GTCATGCTTC CATAAACGCC ATGGTGTACG AACAGCGTCA TGGAAAAATA
    13801 TTCCGGTTCC CAAAATAGAT CTAGACATTT TCTAAATGTG TGATATGCTT CTTTGAAAAA
    13861 AGCAGTTAAA CCAACATATT AAGGAGCGAA TTTATGTCGC CATTTTCAGA AAAAATGAAT
    13921 AATCAATGGG TAGAATTCTC TGAATCTCTT CAGAGCGTAG TAAGTGAAGA AATCCCCAGA
    13981 TCCCCATTTG CCAGCAATAT TTTCTTGACA TATTTTATAC ATGTGTTATG ATGTCTACCG
    14041 AACCTAAACA TGGAAGACAT CATGCTATCA AGCCAAGAAC GCAAACTGCT TAACCAGATA
    14101 ATCAACAATC GTGGTTATCA TCCCCAGAAA CAAGGCAAGA TGACAGCAGG TCATTTTTTG
    14161 CGACGGGCTA TTGGATTCAA GAATTATCTT GAATATGGAT TCGATGGACT GTTGGAAGCA
    14221 GGGTTCGTGC ATAACTATGC ATTGAACTAT AAGGTCGCGA TTGAACAGCT GGGATTTAAG
    14281 GCGCTATTCT GTTGGTCAGG AATTCCACGC AGGATTGAGA TCAAGCTATC AGAAGATGAT
    14341 CAACAGAAGG TTTATGAAGC CTGGAAGATT TCAGAAAACC CGATGGTTCG CGAACAAGCC
    14401 TGGGCAATCT TGCGTTATCG TTCTGGCATG GGATTTCATG TATTGGCAAA ACATTGTCAG
    14461 CACATCGATA AAACATGCTT GATGTCAACC CTGAATCTTG CTGCAGATGG ACAGATAGAT
    14521 CGCGCAATTG AATGCAGACA TGGTAGAATA CCAATAAATC TTGCCAGTGA AGGCATCATT
    14581 TTACTTAACA ATATAATAAA CATGAGGCCA AATACTGCCA TTTCTAAACG GGCGCAATTT
    14641 TTGCTTGAAG TAAATGGCAA AAGAACTGGC AATTATAGGG CCATAGATAT GGCGCAGAAG
    14701 ATCTCCGGGG ATGGTTTGAT TGGATGCGTC TTCGGCAGTG AACTTGCGAT ATTGTTGAAT
    14761 AGTTTGCCAG ATGACATGGT AGAAAGTTTG TATCGTTTTG CAAATCATCC AAAACATGGT
    14821 CGGCGGATAC AAATCGTCAT TGGGCTTAGA GATGGATACA AGCTTGCCCA AATAGGAAAA
    14881 ATGATTAGCG AGTCACGTCA AATAGTCAAC TATTTGAACA TTCTTGATAA GGATATGTCG
    14941 TTTGATGATA TTGTCAGACA TATCAACAGA ATATTCAGTG AATGCAAATA CATTGAAGTC
    15001 GAATCAATCG CGGCATCGTT GAGAAATATG GGATTTGGTG CAGCTGTAAA AGAAAACAAT
    15061 GGAAAATATG TCATTATTGT CAAGATAAGC CATTATCCAT TCGGCGTCAT TGACATGACA
    15121 ACTCGCCATG CTGTCATTAA CAGTGACGAC AAAGCATTTT GTTGTATCGC CAAGAAAATC
    15181 GGAATAACAG TGAGTAGCAA ATGAGCAAAA ATGCACATTC AGCGAATAAG GCTGGAATAC
    15241 CACAAACAGT TAAAGATCAT CTGCAATCAG TAGCATCAAT TGCCCGCGAT TTTGCGTATT
    15301 GGCATAAAGA CGAAACATAT CTTGCTGGAT TGCTTCACGA CCTTGGAAAA TATGGTGATT
    15361 TGTTTCAGTT ACGCTTACAA GGCAAAACCG AAAAGATTGA CCATTGGTCA GCTGGCGGAA
    15421 ATTATGCAGC ACGATATGGA TGTTATGCTG CTGGTATGGT GGCATATGGG CATCATGTTG
    15481 GATTGAAGTC TTTCGATCAT ATCATGGAGT TGATGACAAG ACCAGTAGAT CTATTGTCGG
    15541 ATGGCAGACG ATATTCAGAC AATGATTTCC CGAAGTTGTT GAAAGAAATG AAACAAGATG
    15601 GCCTAAAACC TGTAAAACCA GAACATCCAA GTCGTGTTAA TTTTGATCCC AAGACAATTG
    15661 GTTCTATGTT AGACACAAGG ATGATGTTTA GTTGTGTCAC GGATGCTGAC TTTCTGGATA
    15721 CAGAGGCACA TGCCATCGGC GGCATAGATG GTAAGCATTA TCGTAAACAA AACATATTGC
    15781 TTCAACCAGA TGTTGCATTC AAGCTGCTAT GTGATTTTCG TGACGCAAAA CCCAAGACAG
    15841 CAAGTCATGA AATGAACGAA ATAAGAGAGC GTCTTTGGAA TTGTTGTGTT GCAGATTATC
    15901 CTGTTGGTAC ATATAAAATC GGTGCGCCAA CAGGATCTGG CAAAACCTTA TCGATGCTTG
    15961 GTTTCGCGTT AAACCATGCA CGACAACACA ATATGTCACG TATCATCATG GTAGTTCCAT
    16021 ACCTGTCAAT CATAGAACAG ACAGCTGCTG AATATAGAAG GATATTCAGT GAACATTTTG
    16081 GCATTGAATA TTTGCTTGAA CATCATAGCC TTACAGATTA CGCCAAAAAC GACAGACATG
    16141 ACAATCGTTA CGTGTATGCC CAGAATTGGG ATGCACCAAT CATCATCACA ACAAACGTAC
    16201 AATTCTTTGA ATCAATGTTT GCCGATAAGA GTAGCCGTTG TCGCAAGCTT CATAACATCG
    16261 CCAACAGTGT CATTCTGTTT GATGAAATTC AATCGTTACC TGTTGGGCTT GCGTTACCGA
    16321 CAATTTCGGC ACTTGACTAT TTGTCAAAGA AGTATCATTC GACGATTGTC TTTTCAACTG
    16381 CCACACAACC CAATATGTGG CGACTTGGCA ATAAGATTGA AAATGACATG ACGTTAAATT
    16441 GTGATGGCAT GGTTTGCTGG AAACCAATAG AAATTGTTGC TGACAAGAAG TCAATGTTTG
    16501 ATCATTTGAG ACGCGTCAAG GTTGAATGGC TTGACAGTTA TGATCAAAAC AAACTGTTGA
    16561 CAGAAATTGA GCAGAATAAA CAATCTGCCA TAATTTTCAA TACCAAAAAA ATGGCAATAG
    16621 ACTTTACTGA GAAATTGATT GCACGTGGCG TCAATGATGT TTATCATTTT TCTACTAATA
    16681 TCTGTCCCGC CCACCGTTCC ATAAAACTCG CAGAAATAAG AGAACGGTTA TTGGCAAATC
    16741 TTCCCGTGCG GTTAGTAGCA ACTCAGTGTA TCGAGGCTGG TGTTGATGTT GATTTTCCAA
    16801 CATTATACCG CGCCATGGCA CCACTTGATG CCATTATACA ATCAGCTGGA CGTTGCAACA
    16861 GAAACGGAAA ACTACAACAA CTTGGTAGAA TGGTCGTATT TGATACAGGT TCAAGTCAGA
    16921 ATCTTTATCC AGATGTTGAC TACTTGAAAT CAACATCTTT TACACGTCTG CTTTTCAGAA
    16981 AATATGACGG TCTTGACATT GATGATCCAT CCATCTTCGA TGAATACTAT GATATGGTGA
    17041 TTCGTTATTG TGGCGGCTTC GACAATAATC GACTTGAAGA TGTCATGAAT GGCATAAGAG
    17101 CTTGTGATTT CGAAGTTGTG GCAGAACATT ACCGCATTAT CGATCAGGCA ACAATAAGTG
    17161 TCATTGTCAA CTATGATGAA AAACTATTCA AGAATGCTAA CGTGTTGCCA CAACCTGATA
    17221 TGAAGACTGG CAAACGTTCT TGGCGTCAAT GGTTCAAAAC AGTACGACCT ATCACGTGTC
    17281 AGATCTTTCA ACCTAAACCT AGTTCGCCAA GCTGGGATAA CATGACAGCA GTACATAAGG
    17341 ATATTGACAA TTGGTATTTT TGGAATGGCC AGTATAGCGA AATTTATGGA TTGGTGGTTC
    17401 CCCCTGAATT GATGATTGGC TGAATTTTCC TTTACGTTTT TTGAAAGTGT GATATTATGC
    17461 AAGTGTTCGG TAGCAAACAG ACTATAACGA GCGGATGTGG TGGCGGTAAG CAGGAATGCG
    17521 AGCAGCTAGG TGGTGTCACG GATGCCGTGG GTCGCTCGAT CATCAGCAGA AATAAGGACT
    17581 TATGATGATT TTTAGGCCGA AAAAACAGCC CAAACAATCA AGCCTTAGCT GGAAAAACGA
    17641 GGCTGCTCGA AAATGGCCAT GTAAGCTACT GATTTGTAGC CCCTTTTAAG GGCTGCTGTG
    17701 GAACCCCGGG CTTTGCCCGG GGAGTATTGA AACCACCCAT CGCTGGAGTG CATACATACT
    17761 ATGCCGCAAG TGGAACCCCG GGCTTTGCCC GGGGAGTATT GAAACACATA GGTCTCAGGT
    17821 CGGCGTATGG ACACTCATAG TTTCGTGGAA CCCCGGGCTT TGCCCGGGGA GTATTGAAAC
    17881 TCCACGTTGC CTCGAGGCAA AGACTCTAGT CATTTGTGGT GGAACCCCGG GCTTTGCCCG
    17941 GGGAGTATTG AAACGAGTCC GACCTTCGGT ATCAGAATAG AATCAAGGTG TTTATCCCTG
    18001 TAAGTATTGA AACAAACATG ATGAAGTTAA TGACAGGTAA GCTGTATATT AAAATACTTT
    18061 ACATTTCCTG AATGTGTGAT ATTCTGAATA TATTGTGATT GATGGGATGG ATAAAAAATT
    18121 AGCAAATAAA CATATCAACA GGGGAAAACA TGTCAACACA TAAGATTGAA GTATGGGGAG
    18181 ATTTCGCATG TTTTACGCGC CCATACTGTA GGGCTGAACG ATTCAGTTAT CCTGTTATGA
    18241 CGCCAAGTGC AGCTCGTGGC GTATTGAATG CCATATATTT CAAGCCTGAA TTTGTATGGC
    18301 GTATTCATCA AATTGACATG TTGGAATATC CACGTTTCGT TTCATTGCGT AAGAATGAAT
    18361 TGGATGGTAT AACGATCAAT GCCCGCAGCA AGACAGTACA GCCAATCCTT GTTGAAGATT
    18421 GTCGCACTCA AAGGCAATTG ATTGCGTTGA AGAGTCCGAG ATATGTTATC AGTTTTTCGG
    18481 CGCATGTATG GGATCGTGGT GAAGCTGGTA TGAAATTGTC GTCCGTAGAA TCTCAGATGG
    18541 TTTCCCGCGC CAGATTCGGC CAATGCTATT GGCAACCATT TATGGGCATG CGTGAATTTT
    18601 CGTGTTTCTT TCGATATGTT GAACCAGATG AAATCGTGAC ACCAGTTTGT TATAGTGAAC
    18661 ATGTTGGCAT GATGGTTTAT GATCTATGGG ATCCAACAGT AAAGGGCAAT AAATATGCCA
    18721 AACATGTTCC TCAATTCTTT GACGCGACGA TCAAGAATGG AACATTGATT GTCCCTGAAC
    18781 ACGGAAGTGA AGAGGTGAAG CGTGCTTAAT CAACTTGTAG ATTATGCAGT TAAACACAAT
    18841 CTTAATTCCA ATATAGCGTT TACAAACAAA AACGTCCGAT GGGCTATTGT CGTAAGCAAA
    18901 AACAAATATA TTGGTGTAAT TCAATTGAAT CCATCATGGA TTGTTGTGCC AACTGGCAAT
    18961 CCACGTGCCC AAGGTGACTT TAAATGTCAT TTTTTGGTGG AATCGCTTGA TGTGGTGACA
    19021 GGATACAAGT CAAGCCAGAA GTCGGAATCC AAGCGGGATT TCTTTTATCA ATTGCTTGAC
    19081 ATGGCCAGTA AGTCGATTCC AGAATTGTCG TGTATTGAGC ATGTTGTTGA AAAAAATAAC
    19141 CATGCAATCG TTCGTTTTTT GGAAGACAGT AGGGCAAAGA ATACTGATAC GGTGACATTC
    19201 ATTATTGATG AAGATCTCAT GGTCACTGAT TCAAGGGTTA TAAGTTGGTG GAATCAACAG
    19261 TACAATGTAT ATCATAAACA ATCAACAAGC AAGATGATTG ATTGTGTTAC TGGCCAGACA
    19321 ATCAATCCAG CTATGTTGCA TGGCGATATC AAGGCAAGTT CATTTGGTGG TAATGGAACG
    19381 GGCAGTAAGC TGGCTTCATT TAATAAGGAT GTATTTTGTT CATATGGTCT TAACCATAAT
    19441 GACCAAGGAT TAAATTCACC AATGTCAAGT GAAACCGCTA CGAGGTATGC TTCTGCCATT
    19501 AATGACATGT TGCACAGGTA CAAGACATAT TCTTTCATTA ATCGTGCCAG AACTTCGGCA
    19561 ATTCTGTCAT GGGTTGATGA CGGTAGCGAA AATTTGCTTG CCATGTCAGT CTTTACTGGT
    19621 TTCGATACAC AAGATGATGA TAGTGATCTG GAAGATGTTG TGGTCGCACC AGTGTCAGAA
    19681 CAGCTTGAGG TTAAGAAACG CAACATTTTG AACGCTATTT ATTCTGGAAA GCGACCAGAG
    19741 AATATCTTTG ACAAAAGTAG ATACTGTGCT ATTTTGTTGT CAGCTAATGC GGCACGGGTG
    19801 ATAGTAAATA GATGGTATAG TGGCGAAACG ATAACATTGT TTGATAATGT TGTTCGTTGG
    19861 TTTGATGACC AGCGTGTTAT TTCGCCATAC AGAATTTTCG AGCATCCATA TGCAATGTCG
    19921 CAAATAGTTG GAAGCATATT TCCTATTGCT GATTCCGAAA AGTTGTCAAC GAGCATTGAG
    19981 GCTGAACTTA TTGATTGCGC ATTCAATTGC AGGAGACTGA GTTCACAAAT AGCAACGAAA
    20041 TGTATTGGTG TTATTCGCAG TTCGATTTAC AAGTTGAATG CGAAAGAACA GAAAACTAAA
    20101 ATGGCGGCAC GACAGAATTA TCATGTCTGT CATGGCTTAT TGAAGATGTT TTTCAATCGT
    20161 GAATGGGAAG GGAATCCTAC GATGCTGTTT TCAGAAACCG TAAATGTCAA TCATCCATTG
    20221 CCAGCTTATC ATTGTGGTAG ATTGTTGGCT GTCATTGAGC ATGTACAGAA TAAGGCAGTT
    20281 GGAGATGTAG GGGCCAATGT GATTGATAAG TTCTATCCAT CCGCTTCATG TTATCCTGGA
    20341 ATGGTATTTG GACAGATTAT TTCCAATACC ATGAATCATC TTTCGAAGAT CGCCAAAGAT
    20401 AGCGGCGGAC TGAAGAAATG GTATCAGCAG CAACTTCAGG AAATCACAAT AAAGATTGGT
    20461 GGAGAATTTC CAAAAACACT TGATACTATG GGACAAGGAG TATTCGCGCT AGGATATTTC
    20521 CAGCAGCGTG CAGATCTTTT CACAAAGAAA AATGTTGATT CGAATGTCAG TGATGATGAT
    20581 TCTGATGGCA ATGATTCCAA CTAAATTCAA GGAGACTATG ATGTTGAATA ATCGTTATGA
    20641 TTTTATGTTT CTATTTGATG CAATGCTTGC AAATCCCAAT GGTGATCCAG ATGCTGGAAA
    20701 TATGCCAAGG ATGGATCCTG AAGATCGGCA TGGATTGGTA TCCGATGTCA TGTTGAAACG
    20761 ACGTATCCGT AATTATGTAG TAGCAAAGCA TGATTGCGAC TCTCCGAATG ATATTTTTGT
    20821 ACAGGAAAAC ACGAATCTCA ATAAGTTGAT TGCACGTGCC CATCGTGAAA CAGGTTGCGA
    20881 CGACAAGGAA AAGAAGCCGA AGCGTGTCAA GGGTAAGGAC GAGGATGGTG AAGATGCATC
    20941 TTCTAGTGCC AATAATGTAT CGGTTGCACG TAAGCGTGAC TTTATGTGCA AGAACTATTG
    21001 GGATATCAGG ACATTCGGTG CTGTACTCTC GACAGGCGCG AACGCTGGGC AGGTACTTGG
    21061 TCCAGTACAG TTGACATTCG GACGTTCTGT TGATCCTGTT TTGCCGATGG ATATCTGTAT
    21121 CTCAAGTTGT GCTGTAAGAA TCGGTAAATC TGGTATGTCA GAACAGGAAC ATCAGGATGT
    21181 TGAAGATCGC GAGCCGCACG ACAAACTACA TACGCTTGGA CGTAAACAGT TGATTCCTTA
    21241 TGGTTTGTTT GTTGCCAGGG GTTTCGTGTC CGCCAATCTT GCCAATAAGG TTGGATTTAC
    21301 GGAACAGGAT CTTGAACTTC TTTGGGAATC ATTGATCAAT ATGTTCGATC ATAACCGAAC
    21361 TGCCAGTAAG GGTTATATGT CAGCACGTAA GTTGTTTGTG TTCAAGCATC TTGGACGTGC
    21421 CAAGCCTGGC GATAATGAAC AGTCAAAAAT CAATAGTGCC AAACTTGGCA GTTGTCCCGC
    21481 ACAGCTATTG CTGGATAACA ATCGAGTAGT GAAGATCAAG GCAAACACCA GTTGCCCACG
    21541 TGAATGGTCA GATTATACGG TTGAACTTGA TAAGAGTCTC ATTCCCGATG GCGTTGAATT
    21601 GATTGAGATG CTTTAAGGCT AGAACAACCC CAGAGACATT AATAATTTGT TGTTGTGGTT
    21661 TATATTATGT TCTTTGACAT CTTCTGGCAG CCATCCCATC GCGTGATAGG TTGGCGCACG
    21721 CCAGATCTAT AATGAAAACA TATAGTTATC AGGCAGATTA TGTTAAACCA CAAGTATAGT
    21781 TGACTATTCT GAAGCAGGTA CGCGGAAACG CATATCTAAG TTATTGTTTT CACGCCATTT
    21841 TTTAAGGCGG GTGTTGGATC CCCGGGCCTA GCCCGGGGTG TATTGAAACG CGGGATCGGC
    21901 CGTGGGTGAC CAGCAGGTCG ACCCGTTGGA TCCCCGGGCC TAGCCCGGGG TGTATTGAAA
    21961 CACTGTTAAC ATTGTGTTTC TCCTTTCGAT GGAAGTTGGA TCCCCGGGCC TAGCCCGGGG
    22021 TGTATTGAAA CCATCCTCGA GGTACATCTC AATGAGGTCT GGACAGTTGG ATCCCCGGGC
    22081 CTAGCCCGGG GTGTATTGAA ACAGCGGCAA GGGTAGATAT CAGCGTGATG TGGATGTTGG
    22141 ATCCCCGGGC CTAGCCCGGG GAGTATTGAA ACAATCACTG GCGTGAGACA TGCGTGAAAA
    22201 CAAAATTTTG ACATTTTTAA AATGTGTGAT ATGTTACCAG TATTGAAACG CTAAAACGGA
    22261 GAAAATCATG GAAAAGCATT TTGTCACTTT TTTGTCTCCA GGTACATTCA TGAGTGAACA
    22321 GACGACGCAA GAAATCGGTG GGACACGTAG TTGGATGGAT GAAGAGTCGC TTTATGTTGA
    22381 AGAGGCCATC TTACGTTCCA AGCGTATCAA GGAACGTCAT GGTGCTGTTC CATACGGTTT
    22441 CTATTTTTCG ACGCGGGAAC GTGGTGATGA TGAACTGGAT AGCAAGGAAG TGTCTAAGAG
    22501 TCATATGTAT TTTCTTGGCG GAAAGGTGAT GACACGTCAG GAAATTGAAA AACAGAATGA
    22561 TCTGAATAAC GAAATTTTGC TTGATAACAT GAGAATGAAC GGAATTGATC GTGTCGTTGT
    22621 CAACACAAAT TCGTGGAGGT GTACGCTTGC AATGAATAAG AATGATGTGG TGTTGAACGT
    22681 AAAATAGATC GAGGCATACA TGGAAACAAT TGAGAATCTT CATGAAGCGA TTGAAGCCTG
    22741 TGAAAACTTG AAACGTTTTC GCAAACAGTA TTCCGAGTTG GTTTATTTTG ATTACGCTAA
    22801 GAATGTACTG GCATCAATGC AATCATGGAT TGTCAATACG GAACTTGGCA ATCAAATTGA
    22861 AGCATTTATG GCTCTTCAAA CAGCATATAT GAATGAAGAT CGCATGAACT ATTGCAGGAC
    22921 GCTTGTTTCT AAAGATTGGT ATCAATTTTG TGTAATGGCA GAAATTCCAG GATACTACAA
    22981 ATTAACTATG AGTATCGAAC AGCTATCAAC TGGTTTCAGG ATTCTTGTTA ACAGTGTACT
    23041 GCTGCATGAC AAAATCGAGA ACGTAAGAAA TCAATTGCAG GGTGTTATCA ACACTTTGAT
    23101 CGCAATGGAC AAAACTGGTG TAGATGTATC GGAAGAACGC TAAATAAAGG AGCAAACAAT
    23161 GGCAGACAAG AGTATGAAAC AGGATCGCGA AGTCAAGAAA GTTGCCGAGG TAAAGGTCAA
    23221 GGAAACACCT GTCGCGGCCG TGAAAACGAA GCCTGAAAAG AGCAGTGCTG CAAGCGGTGG
    23281 TGCATCGACA GCCCTAAAAA CATGCACTTG CAGTCATTCA TTTCAGAATG AACGTTATGG
    23341 CAATGGCAGA CGTATCATGA ACAGCATGAA AGACCGAAAG GGGTATCGTT GTACTGTTTG
    23401 TGCTAAGGTA AGCAGCACGT AACGAAAATA GAAATGTGGA ACCCCGGGCT TTGCCCGGGG
    23461 AGTATTGAAA CCTTAATGGC ATGATGTCTG GAGTACAGTT TGGCGAATAA TGGAATCTGT
    23521 TTTTCGGCGA GACTGTAAAG GATACCATTA AAAACAGTAA TGTATCCTTG TGGAACTCCG
    23581 GGTTAGGTCC GGGGAGTATT GAAACAATGA ATAAGCATGA GATAAGGAAA ACGTTCAGGG
    23641 AGCCGGTTTT TCGGCGTGAC AATAATTGTT GTGTTTTTTG CGATACGCGG GAAGGACTGG
    23701 ACGCACACCA TATCACAGAT CGTCACGAGA TGCCAAATGG TGGATATGTG GTTGAAAACA
    23761 GTATAACGTT ATGTCATGTT CATCATTTAG CCGCTGAAAG ATTCCATGTG TCCAGTGGCA
    23821 AGGAATGGGA GCCAGGCATG CATCCAGACG ATATGTATCG CAAGATAAAA AGTAGCTATC
    23881 AAGCCGCACT TTCGGCATCA AAAAGCATAT AATTCGGAAA ACATAGTAAC GTGCAATCAA
    23941 ATGCAAGAAA GGAAACGATA TGGAACTGTT TATTGAGATT CGTGCTGCCG AAGGTGGCGA
    24001 TGATGCTGTT GACCTGGTAA CAATTCAAAC AGGACTTTAC GGGCAAACCT GCAAACGATA
    24061 CGGACTTTGA CCTATCGTTA ATCCAATCAA CACCTGGTTT CGCGTTGCTT AAAGTCAGTG
    24121 GCAAGAATGC CACAAAGATA TTTGAGAACG AGTCAGGTGG GCATCGCATA CAGAGAATCC
    24181 CGCCAACCGA GCATCGTGGA CGTGTGCATA CAAGCACCAT AACAGTGAAC GTATTACAGG
    24241 AACATAATAC GACTTTCCAG CTTGACGAGC AGGACATTGA GTTTAAGACA TGTCGTTCGA
    24301 GTGGACCAGG CGGACAAAAT GTTAATAAGA CCGAAACTGC CGTACAGGCT AAACACAAGC
    24361 CAACTGGATT AATGGTGCGT GTAGAAAACG AGCGTTCGCA GCTTGCCAAT AAAAAGATTG
    24421 CCATTGAGTT GTTGAGGACA AAACTGTCAG AACAATATAA TGCAAAACAA CATAGTGACA
    24481 AAAACAAACA GCGTAAACAG AACGTTGGTT CTGGAGAGCG TGGCGACAAG ATACGTACAG
    24541 TGAGATATCA AGACAATATG GTGATAGATC ATCGCTTGGG CAAGAAAATT TCTTTGGGAA
    24601 AATATTTGCG AGGTTACCTT TTCTGTGATA TAGTCGATAT AGTCACGACA TAAACAATGC
    24661 ATTAAGAAAA AGAAGGACAA ACAATGAGAG TGTGTTCTGT TGCTGAATTT TTTGAGATTT
    24721 ACTATCAAGT TGGACATTGG GCTAACTCTT GTTTTTGTGT TGATGAAAAG ACTTCGGAAG
    24781 ATATGCTAAG GGTTAGCATT ATAGATCAGT GTTATGAAGG TCCAATATGT GAATATTTTT
    24841 TCAAGATGAA TCCTGGCGAA ACCATGCACG ACTATAAGAT GGAAAAAGAG CTTGATGTTG
    24901 AATTGATCGA CAATACGATT TTGGCAGTAA GAGGATTGTA TGGAGATAGT GTTACTTACA
    24961 CCGATATACT TTTGCCTGTT GAACCGCCTA AATCGATATT ATATGCTTGT TGCGACAATC
    25021 CATCTCTTTC CTTTTTTCAG CATATCATGC ATGCTTGTAT GGCTTGCAAA AATTGTGGAT
    25081 TTCAAGTAAA TCTCTCTAAC AACATAGATG ATTGGCATCA TCACAGTGAA TCTTTTAGGG
    25141 CTTGTAATAA GCGCATCTTG GAACATTCGT ATAGTTCATG TCCCAATGTT TCATATGATG
    25201 ACGAAACGAT ACCATTTTGA CATTTTTAGA TTTCGTGATA TACAGGTAAA AAGGAGACGA
    25261 CATGACAGAA GATGAACGTG ATCTGGTATG TGATAAAATC AATAGCGAAG GGTTTGGCTA
    25321 CTGTTTTACT GCGTATTCAA GTTTTCAAGA TATTGACGAT CCAGAGTTTC ATCGTTTGCG
    25381 CGAAAATTAC ACCAATGCTG CAGAAGAACT TGCGAATTTT TTAGGAGTTT CGTGTATTGA
    25441 TTGATTGAGG TATCGGTGAA TCAAGACCTG CTTTATGAAA TTGATTGCAA GAAACTGCCT
    25501 GAAGCATTTA AGGTATGCCG TGGAACAGGT AACATTATAA TAACACTTAC AGCTGATGAA
    25561 TGGCGTTTAT TGCGACAAAT AATGGATGAC AAAATATGCA AGACATCGAA CGTAAGAAAT
    25621 TAATTAAATT ACGTAAACGT ATGGAAACAT CACAAACACA ATACAATGAG TATCGACACG
    25681 CGATAATGGA AAAGTGTCAA CACAATACAG CAATTGAATC TCATGGGAAA GATGGTTATT
    25741 TTGGATACAA TCTACCAAGA CGATTGTGTT GTGAATGCGG TATGTTAGAG GAAAGCTGGA
    25801 ATTGGCCTGG GCATGTACGA TATAGCAATT TCATGGCACG TGCCCAGTAT CAAGATAAAT
    25861 GTGTCGATAC TCTGATTAAT GCCAAGGATG TGACGGTATG TGCATATGAT GACTTTTTTA
    25921 CGGAAGAAAA TAAGGTATAC AAGGAGTTAG GGCTGATTGA TGTGTGACCT ATGTATTGTT
    25981 GAAAATACCA CGATATGTTA CGGTGAGCCA ATACCCAACT ATAAATTGGT TAAAGCAACA
    26041 GCCAATTCCT GTCTGTTAAA AGCAGGTCAG TATGGTCTCG TATCGAAATA TACTGTCGTG
    26101 CTTTGTTGGG ATATCGAACC AGCAATAGAT CCAACTGATG GATTGAGCGA AGATGAGGTT
    26161 AATAACTTTT TGTCAGCCGA CAACGGATGG GCCTTGGAAC ACGTTTTCTT ATCGCGTGCG
    26221 CAACAGTTTG AAAAGTCGTT AATGTTGTCG CCATGCATTG GATATGAATT ATTCGCTGCC
    26281 TGTATTGCGG CAGGCTATGT TGCTACCGAT GGCGACTTAT GTTATTGGCT GTTTAATCGT
    26341 ATTTCCAGAT TGATTGTTAA AGATGGCTGC ATTTGATTGC ATTTTAAAAG TATAGTATAT
    26401 TGGATGGAGC TATCGCCCAT TCACGGGAAC CATGAGTAAA ACTCGGGGAG TATTGAAACG
    26461 CCACAATAGC ACGCTATATT GCTGCATGTC AAACATTTAT GGCTGGTGTC AACAAAGTGT
    26521 CCACAATAGA ATTATCGCTA TGATGATGAA TTTTTCTTTA CATTTGTAAA ATGTGTGATA
    26581 TGTTGTGCTT GAAACTGAAC ATTAATTGCG GATATGGCCA AGCTGGTAAG GCACTTCTCT
    26641 GATATGGAAG AAACCATTGG TTCAACTCCA ATTATCCGCA CTTCAGGAAT AGCAGGAATA
    26701 GGAATCGTAT ATGTTGAAAA GTACACTTGA TGATGTTGTA TCGTTGCTTA AAACTAAAAT
    26761 GAGAAATGAG TCTTCTGTTC GCCACTTTAT GAATCGTATT GAATGGATGA TTGCCCATGA
    26821 TATCGTGGGG CGAGCATACA ACACACACAA TAATTATGGT GCATCGGATT GCGCAAATCC
    26881 GCCAGCGGTA ATTGCCAGAA ACATTGAAGC ACTTTTTGTC GAACATAAAT ATGTGTTTGA
    26941 TATGGCACGT GAACGTAACA TCGATTTTGG TTTTATACTT GGCTGTATCG TTGGCGCAGC
    27001 ACGTGATCGC GGCGAAGGTG AAAGAAAATA TGTGGTGCGA TATGGCGTCG GTAACGAGAA
    27061 CAGCAAACTA ATGCCAAAAC CATTGTTTAT GTTGACAAGA CATGAAGCAG AATGGGCAGC
    27121 CAATGATTGG ATTGGTTTCT CCGATTCTGT TGGTGGTTGG GCTGATGTAT TGGAATGGAA
    27181 AGAGTAAATG GAGACAATGA TGAAAACACG AGTTATTTCT GGGTTTCCAG GCGTCGGAAA
    27241 AACGCATGCA TTCAATCATC TTTATCATAA AAATGATTGT GTGTGGATTG CCGATTCAGA
    27301 TTCGAGTCTT TTTTCCTGGT CTTCACCCGG GGTATGGCAT CCTGATTTTC CAAACAATTA
    27361 TATGGATCAT ATCAAGGACC TTATTGGTAT GGTGGACGTG ATTTTTGTTT CGTCGCACAA
    27421 GGTCATCAGG GACGCGATGG TTGCTGCTGG TATCGATTTT GAGCTTGCGT ATCCAGACCG
    27481 AAGTTTGAAG CAGGAGTATC TTGAACGTTA TCGGGCACGA GGTAGCGCTG AATCATTCAT
    27541 TCAGTTGATT GACAATAATT GGGATAACTT CTTGTCAGAA CTTGAGAATC AGGAAGGCTG
    27601 CCGTCATATT GTGATGTCCG CCAATAAATA CCTTGTCGAT TATGTTTAGT GTGTTATGGT
    27661 GATGATAATT CGGGTAGTGG GGAAGCATGG TCATTCTTCC TGTGTTGGAA ACAGGCGAAC
    27721 GCAGGTTCGA GTCCTGCCTA CCCGACTTTT TACCAATATA TAGAACAGCT ATACATAGAA
    27781 TGCAGTGTTG ATTACATCTG CGCTAGACCA TATCAACACT ATACTTGTCT ATGCATTGGT
    27841 CAAAATGGAA CCCCATGCAA AACATGGGGA GTATTGAAAT AAAAAACAGA AGGTTATTAT
    27901 GAACCCATTA GATTTGCCAG GATATGTACC ACGAACACTT GATATCGTGG TATTGTATCA
    27961 TGGTGGTTGC CCAGACGGTT TCGGTGCTGC GTTTGCGGCA TGGATGTTTT ATAGGAATAC
    28021 AGAACATAGA GTCCAATATA TCCCTGTTAG ACATTATGAG CCAATTCCAG AAACAGCATA
    28081 CATGGCTGAC ATCGTGTATA TTCTTGATTT TTGTTACAGT CGCCCAAAAT TGGATCATCT
    28141 TGCCAGCATT GAGCGTTCTG TGGTAGTATT GGACCATCAT GCATCTAATG AGCGAACATT
    28201 GTTCGGCTTT GAAGAGCATA CATTCGACAT GGAACATTCT GGAAGTGTGA TTGCATGGCG
    28261 TTATTTCCAT AGGGATGCAT TGTTGCCACG ACTGTTTAGA CATATTCAAG ATCAAGATCT
    28321 GTGGCAATGG AAACTGACGG ATTCCAAGTA TATCATGGCA TATGTCAACT ACATGCCGCA
    28381 CGATTTTGAG CAATGGCTGG ATATTATGGA ATCGATTGAA GCAAATTCGA ATGATATCCG
    28441 GGAATTGGGA ACAGCCATCC TGATGGCCGA AAATAGTATG GTAGAAACAA TGGCCAAAAA
    28501 TCATGCTATT GGCAATTTGC CAGGAACAGA CATTAGTCTG CCAATCGTGA ACGCAGCCAT
    28561 TCTTGGTAAT CGTGTTGCGC ATCGATTGAT TGATACTACA GACTCACCCA TTGCCGCAAC
    28621 ATATTTTGTA AGAGCAGATG GGTGAAAAGT TTGGTCGCTT ATTGGCAAGG GTGCTATTGA
    28681 TTGCAGTCAG ATTGCTAAGA AACTTGGTGG CGGCGGGCAT CACGATGCTT CAGGATTTTT
    28741 GGAGTAATGC TATGTGGAAA GAAGAACTTG TTAACAGGTA TCCTTTTTTA TGTCAACGCT
    28801 ATAAGGGCGA TATGCGCGAA ACTTGTATGG CGTGGGGTTT TGATATTAAC GACGGATGGA
    28861 AAGAACTGCT TGGATTGCTA CTGGAAGAGC TTGAACAGCA CAACAAAAAG GTTAATATTG
    28921 ATAAGCGTGT AGTGTTGGAA CAAGTAAAAC AGAAGTTAGG ATATCTGACT GTTTACATTG
    28981 ATTCGGTGTA TTCTGATGAG TATGTTACTG ACCATTGCAA GGCAGCGCGA GAGATAGTTG
    29041 AACAGTATAT GGTGAAGTCA GCAACTGTCT GTGAATTTTG CGGAAAACCA GGTGAAAGAA
    29101 TTTCTGGAAG ATGGATCTTT ACGCTTTGCA AAGAGTGTGC TATAGATCGT CAGAACAAAC
    29161 GAGAACAAAA ATTAGATGAG GTTTGAAAAA TGAAGACTGG ATATTCAAAA GTTGTATGTA
    29221 TCGTGGATCG TTCTGGTAGT ATGAACAGTG TAAGGACTGA TTCGATTGGC GGATTCAATG
    29281 CTTTTTTGGA AGCACAGAAA AAAGTAGTTG GTGAAGCAGA CCTTACACTG GTTTTGTTTG
    29341 ATCATGAATA CCTTGTGGTA TACGATTCTG TACCATTGAA AGATGTACCG CCGCTTAATA
    29401 GTGAAAATTA TGTACCACGC GGATCAACTG CTTTACTGGA TGCAATCGGT AAAGCAGTTA
    29461 CGTCAACTGG TGCGGAACTT TCGGCAATGG ATGAAGCTGA GCGTCCAGAA AGTGTCATTG
    29521 TCGCGATTCT GACAGATGGT TATGAAAATG CCAGCACCGA GTATACACGT GAACGCATTA
    29581 GCGAAATGAC CAAGCATCAA CAGGAAAAGT ATGGTTGGGA ATTCAGGTAC CTTGGTGCGA
    29641 ATCAGGATGC TATCAAGGTT GGTGGAAGTT TCGGATTTAA GGCAAAAGAT TGTGTGACAT
    29701 ATGCGTCAAC TGGCATTGGT ACGCGAGAGG CATATCTTAG CATGTCAGAT AGCGTTACCC
    29761 GTTGCCGTAC CAAGTCAGCA TAAATGTTTT GACGTTTTCT TGAAGTGTGA TATATTGAGA
    29821 TTGAAGCCGA ATGCTAGATG GGTTTACATC AGACATAAAA TCCGAACCAA ACAACTCATC
    29881 AAATATTGTC GGCGTCAGGG GTAGAAGTCT AATTGGCATG ACACCAGGCT GTAGACCTGG
    29941 CACTCTCACG AGTATTGTTG GTTCGAATCC AGCCTGCCCC ATTAATACTG AATGCTTGAT
    30001 GCGATTACAT TTTATCATGA CATAAAAACA CCATCATCGC ATCGCTATTT GTCAGTATAT
    30061 GGAGAATTGA CCGAGTGGTT TATGGTGACA GTCTTGAAAA CTGTTGGACG AAAGTTCCGT
    30121 AGGTTCGAAT CCTACATTCT CCTTTTTTAA TTTTGGATCA GTAGCTCAGT GGTAGAGCAG
    30181 CTGGCTGTTA ACCAGCTTGT CGAATGTTCA ATCCATTCCT GGTCCTTTTG TTGAGCAGTA
    30241 ACTCAATGGT AGAGTAAACG GGATGATTAC CTGTTTTGTG GAAGTTCGAT TCTTCCCTGC
    30301 CCATTTCTGA TTTATACATC ATGTCTGTTA TGATGTTAGT GGAACCCCAA TCAATGAATG
    30361 GGGAGTATTG AAACGTGAAT GATCAACAAT GATGGAGCAA ATTATGTACA AGTCAATGAA
    30421 ACACAATGTT GATGATCTGT CAGTTGATTT TGACAAGGCA TTGGCCGACA AGAAAGTAGC
    30481 ATACCATCGA TTATCTGAAT CAAGGCAGCA TATGGTAGAC TGGCTGGAAA ATATGGAACG
    30541 TGGCGAGTGT ACAGAGTCAC ATCCACGATT CATTGAGACA CGTAACAAGT TCTTGTGCGC
    30601 TCAGGCTGAA TATGGTCGCG CCAAACGACG ATATCTACAT ATCAAGAACC AGATCAAAAA
    30661 CTGTCTATTT TCAATCTGGT GTGATGAACA GATACGTTTG CGCAATCAGC AGGAGAATAT
    30721 GAATCTTCAG TATGAGAAGG AACTGGTGTC ACGATATCTT AACTCTTACA AGAACGAAAA
    30781 GTCAGAAACA AAACAGGAGC TACATTGCCG TCGTAAACGG TTGTTTGAGG TTGCAAAAGA
    30841 AATGACAAAA AATACATGCT GTTCTGATCA GTTTGGTTTA AGATGGAAGT AGAAACGATA
    30901 GAAACAACAG CTGTTGAAAC AACCCAATAC GATGAATCAG AACATGATGA ACTAAACAAC
    30961 AATCGATATA TGTTCAATCA TTATCGTGTT AGTGATATTT CGTCAATAAT TGAACGACGT
    31021 GTTCCAGTAT GGGCAAAAAA CTTAGATAAA GATGAACGTG ATAATCTGAT ACATCATTCC
    31081 CATATGGAAC CAACTAAGAT ATTCAGTCTC ACCACAGAGT ATCATGGATT TCCCATCAAT
    31141 AGTATGGTCA TTTCAGACGA TTTTCATGCC ACAATATTTT GTCCACTAAG CCAATAAAAC
    31201 AATCAACCGT AAACTTGACA TTTCCCTAAA GTGTGGCATA GTGCGTTTGC TGCTATTGAT
    31261 TGCAGAGAAG GTAACTTGAA ACTAAGGGGA AGCGTATGAA GAGACTCATG GTTATGTTGG
    31321 CGTTTTGTTT GTTTATTTCC GCTAACGTGT TGGCGCGTGA TACCAGGACA ACTACTGGTC
    31381 ATCTGTATGA ATTCGAACCA AACACGTTCA CGGAGTTGGT TTCTGACGTC CGTGGTGATT
    31441 ATCTGGTTAC AGCCAGTTGC ATTACCAATG GAAGTTATCG TGAAGGGCGG AAAAATATCC
    31501 TGTTGGTGCA TGGATTGTGT CACGACGGCG ATGGCTGGGA AATGACAGCT GGGCTGTTGG
    31561 CTGATACGTT TAATGATTCT GTATTTCGTG TTTGCGCGGT TGATATGCCT GGACATGGTT
    31621 CGAGCGGTTG GCCAGAGCGT GCATTGCTTG GCAATATTGG AATTGACGAT TATGTCAGAT
    31681 CGATTCAAGT TATGACTGGT GCGATCGTGG CTTATGATGA ACTTGATGAT GGTGAGCTGG
    31741 TATTGGTTGG GCATAGTCTG GGCGGAATGG TAATTCAGGC AACACAACAG AAGTTGTTTG
    31801 AACAAAATAG CAGCCTGTAT TACGAGTATG GTATTGACGA TGTGGTGTTG ATTGCACCAA
    31861 CGTTGCCAGA AGATGTTTTG TGGACTACTG TATATAGTGT TGATGTATTT AGCACTCTAT
    31921 TGAAGGGCCT GACGTTCTCA TCACAGGGTT GTCTTGGCGA ATCAACGAAA TATGAGGATT
    31981 GGCTGGAGTT ATTCTTTATT GATTCAACAA CTGGTAATCT TTATACCACG TTGCCAAGTC
    32041 AACAAACAGT ACAGTATATC AATTCGTCAG AACCATGTAC AGCTGTTATG CAGATGCTGG
    32101 GGATAGACAC GAATCCTGGC AGGCCAGAAA TCAGCGCTGG TATTTTTGCG CCGACGAATT
    32161 TGAAGATTGT GAGTTTTTCG CGAGACCAGT ATGTATCCAC GAGCGAACTG ACAGCACTCT
    32221 ATAGTCATCT TGTTGGTGAC AATACAGGTG GTATCGTGAC AATAGATGCA CCACACGATG
    32281 GTATCTATAC TGTACCAGTA GTTAATCCAG ACGCTCTTGT TTCTGTCTTT TCCAGTCTAT
    32341 AACGTGAATC CACTTCTTTC CAGCCTACCC AGTAATTCCT TTACAAAATA AATAAGTGTG
    32401 ATATTTTGTG CTGAGAATCG GAAAATTCCA GAATAAATGT ATTCCCAAAC AGGGGTAGAT
    32461 GATGAAAACA ACGTTCGCAA ATGATGTCTA TCGTATGATT AATGCAGAGT TGTTTAGCGA
    32521 CGAGAATATT GAATTATTCG GTGTCGAGAA TGGTATTGAC TCGCGTGACA ATCTATTCCG
    32581 ATGGCGAGGG ATGGAAGCAT TCAGTAAGTT CCTATATCGA TACGCGACGA AACATCACCG
    32641 TCCCAGCAAA TATGGGCATC CTTACCATAG GATCGATAGA TTGATTCTAA AAGCTTATTC
    32701 GGCGATGATG ACTGGCAATT CCCAGGAAAA GCGGGAATAC TTGATTGCTT ACGATAATGA
    32761 AGGCGAACAA CTAGAAAAGC TTGTCAATGC ACGAAACATC AAGAATTCCA CGATACAAGC
    32821 ATTGCTTTCC ATTCAGTCAG GTGTTGACCG GGCATTGACA ATTGCCAACT TTGGGCATTT
    32881 AGTGGAAGTA ATAGCCCTAA ATAGTAGTGA CAATAACATA AGATCTGATG CATCTTTCTG
    32941 GCGTCAAGAA TGTCTTGCTT ACTGGCAGGC ACAGGACCAT ATCATGGTCC AAGAGTTTAC
    33001 GGAATTTATG GACAAAGTAT ATGGTCGTGG ACTTGGAAAG TTGTTCAAGC ATACTAATGG
    33061 CGGAATGAGC GGACAGTTTG GTTTCGTAAC ACTTCTAGCT TCATGTTCGG CTGGTCGCAT
    33121 CATGATAACA TTCCAGGCAG GTAACCCTGA CATAGAGTTT ACAGATACAG GATGGTATCA
    33181 TTCTGACGAC TATGAACAGG TAAGTTTTGT TGTCGCAGAA GAGAACCCGT CCAGCTATGG
    33241 TATTCAGTCA TGTTATCAAG ATTATATCAG ATCAGCTGAA ATGATTCGCG AGGTAATCCG
    33301 TTATTGGCCT CGTTATCGTA AACAACAGGA ACTTGTGTTT AAACAATCCG ATATATTGTC
    33361 ATTTGCCTGA AAGGAACAGT ACAGAACTAT TGGAGACTGA ATCATGACCA AGGAAGAAGC
    33421 CACATTAACA GCGCAAGAAA TTATGGATGG ACTTGATGGT TTTGGGTTTT CATCCCATGT
    33481 ATATGAACGT GATCATGATG ATTGGAATTA TCATGTAAAG TCTGATTCAT CTATTAGTAT
    33541 TCGTAAACGT GTTTTTCGTG GGGGCAATTA TTATGCCTGC CATCCAGAAA TGGAAAGCTT
    33601 TTACGTTGGT AAAACTCCGG TGGAGTCAAT TGACAATTTA TTGTCAGCAA TGCAAACACT
    33661 TGTTGATATC TATCAATCTA TCCTTTCATA TAACGCTAGG TGAGAAAACC ATGAAAATCT
    33721 TTGTCAAGAT AACTGATCAT CGTTGGCTTA CTAATAAAAA ATACGATACG ACATATTGTT
    33781 GTTCTCATGT ATTGTCAACG TTATGTCCAA AGAGCAATTG GAATAATACC GATTGGCTTG
    33841 ATGGCAAACT TATTGAACGC TGTAATGTTG ATTTTAATGG CGTGCAGTTG ATTGCATATC
    33901 GACATGGTGA CAATATCGTC ATTGTGCAAC CGTGTAGTGA CGGGTCTGAC GATGTAACCA
    33961 CATGGGAGAG ACATCACCCA GGAATTAAGA TTTATGAAGA TGTAGAACAA TTTGTCACGA
    34021 TAACGCAAAC CAGTGAGCCA TTCACTATCA GTGAATGGCA AAGCGTGTAC GAATATAGTG
    34081 GTGGTCGTTC AGACATATGG GGAAGATATG GCCGTTATGT TGAGAAGGAT GTCTTTGATA
    34141 CATACACAGA TCCACTGGCA GATCCTTTTG CTGAAGATAA CACCGCTAAA GCGTTTTATG
    34201 TACCTGTCGC GGTGACAACA GGAGAAACTA CTGTCCAGTT AATTACCAGG CTACAAAACG
    34261 CAACAACAGG TTATCATCTT GTCCGTGAAG AGTGTTCTGG TACTAGCATT GTTATGTCAA
    34321 CAGAATTCCT TGGTATGCCC ATTGCCAAAA AGTTTACTGA CATAACTGTT GAACGCAAAC
    34381 ACGAGACACG TTATACATTC CAATTCAAGA CAGTACATCG TATTTTGAAT GCATTAACAG
    34441 ATGCTGTGGA TCGTGAATAT GTTTGGAGCG TATTCTTGAA CAGCTTCAAG ACAATAAGTA
    34501 TTGACCGACT GCCGCAGGAA AGCGTCAAGG CGCTTGAAAA CAAGCGTGAT ATTCGAGCTA
    34561 GTCTAGAACG ACTAAAGACA GAAATGCCAA CAGTGTATGG TTTCTTTTGT TGGCTTCACA
    34621 GTGAAGTTAA TCGCCAGGGC ACAAGCAACA ACAAGCTGTT GGCAGTATTC TTGAAACAAT
    34681 ATGGCAATGA CTATGACAGC TTGTCGGATA CATTGTCTAG TTTTATGTCA ACCGTTCATA
    34741 TGTTGGATTG TGCTGATTAT GACGATGACA AGAGTCCACC TGTTACACGA AACATTTGTC
    34801 TAGCACTCCC TGGGGCAGAT GAACAGGAGC GCATTCGTAA GGCAAAGAAT GAATGGTATC
    34861 TTCACAACAC ATTGGCAAAA CAGTGTGAAG GACTTGGAGT CGAGAAGGAA AAGTATCCTA
    34921 AGCTATGGGA TGCCATTACT TCAAGCAATA TTCCAATTGG TATCTTTCAT TCTCCTGGCA
    34981 AGCCTGATCA TGCTATCAAT GTTGAGTTCG GGCTATGGGA ACGTGCTTTA AATCGCCAAG
    35041 GTTGGGCTGA GGTTATATTT GAAATAACAA AGGATGCTGC ACGCCGATCC ACATACGATC
    35101 GTAAAATTAC GCCGTTTCTT GCGTTTCTTT TCCATATTGA ACGTTACCTT GACAGAAATG
    35161 CTGGAGATCA TGATAGTTGT ACAGGTTGGA CAGCTATGCC ACGTTATGTT GAATCGGCAT
    35221 GGGATTTTGA GATGACAGAA GACGTAAATG AGAATGGAAC AGTTAAGAAG CGTTCTGCCT
    35281 TTACGCCGAT AGTAGATAAT GAACAACGTA TTGTCACGGT TCCTTATTGC GCTGTTTCGA
    35341 TGTCTGGCGC AAGAACCACT TATTGTTATT CAGAAGATTA TGTGGTTTTT GAGGAAGGTT
    35401 TGATTGATGA AGATGGACAT GGTGTGGTGG AACAGGATGT GGTCAGCAAG TTGAACGGTC
    35461 GCGACGACTA TGGTTTGATG TATTTCACAC TCACAGGAAC ATCAAGGAAT CGTGGATATC
    35521 CTACATTCCT GATTATCTTT GAGCGGCGTG AACGAGATAA TACTCATGTA CATTTTCATC
    35581 GTGTACACCC TAGCCGTCAG CGTGGCATTA ATGGAACATA TACCCCGACA ACTAGATTGA
    35641 TTGAAGAATG CTATCGTTAT ATGGCGGGAA ATGTACGTGT TAATGAGATT ACAGCACAAC
    35701 AAGGAGATTT GATTTTCATT AAACAGCAAC AGATCGGTGA TGCGGTAAAA GAGCCACGAC
    35761 CAGTTAATGG TTTTGAAAAT CATATGTTTG ATTGTGTTGT TCAATTACAT GAATCGAATG
    35821 CCAAGTCAGT TAAGAACCGT TTGGGATATA TTGTAGTGAA TGAGCCATCA TTTTATGTCA
    35881 ATACTGTGTA CGGTTCAGAT CGTTATGAAG ATGGTTTTTT GGCAGTAAAA CATCCGGAAC
    35941 ATAAATGTAT AACGCTATCT AATGGAATTT ATGAGATTAG ACGTTGCAAG AGTTGGGAAG
    36001 CGAATCCAGT AAGTGTATGG AGTTACATTA TCGATTAATC GTTGTCGCGG TTGATTTCTA
    36061 TGTACATATC AACCGCAGCT TCCAGATCTG TTGATGAATC GTTAGCACTG GCATAGGTAC
    36121 TAATTGATTG TAGTCCTTTT GGTGAATCGG CCATTGTCAG CAGCCATACC AGAAACTTCC
    36181 TTGCCATACG TTCGCCCACG ACAGTAAATA CATCACTATT AGCTATTCCA CGTAAAACGA
    36241 TGTTACCTCT AAATCCTGGT ACAGCCAATG TCACGGTTTC TCCACCGTAA TGCATATAAC
    36301 CGCATACAAA GGTAGCAATA TTAAATGGTG TGCCGTCAAT AAATGTTGCG CCTTTAAGGG
    36361 AACTTCCGTG TATTTGTGCC TTCATGTTAA ACCTCTTTTG TTTGTTATCT ATTTGTTAAC
    36421 TATAATATGT ACAGGTAATT ATAACTAAAA GCTAATAGCG TGTATAGGTA AATTATGTGG
    36481 AGCAAGAAAG TATTTCTAAT TGTTGAATCT GCAATCAATA GCACCAGCAT AACCGATTTT
    36541 CCAATGGCTG GACAAAATGA AGAAATATCG TTTCAGAATA GCAAATTCAA GGTTTTCGAT
    36601 GCCAAATATG TCAAGGACTT GAAGGATAAT TGGCCCGAGA TCTGGAAACT TGGTGGCAAT
    36661 ATACTTGGCA ACAAACAGTT TAATCGTTTA TATCCTATTG TCGGGCGCAA ACCCAATACC
    36721 CAGATAGAAT ACAAGGCCAT CAAGCTACGC GAGGCATGGT CAGCTAGACA CTTTAGAAAC
    36781 CATCGTATTT CTGGAGTAGT GGCATTGATG AAATGGCTAA CAGTGGGTAG TATCGGCGAG
    36841 GCAGCCATGA AGGATATCGT GGAAAAACAG AAAAAGAAAC TTACTCAATA ATTTACTTTA
    36901 CAAAATTTAC TAACCGTGCT ATAGTAAGAT TTTAAAGGAC AACAAAAGCT TCAATAAGTT
    36961 TCACTCTGGG AGGCGTTATG CACGGACCTG GCTAAAACCA GGCAAAACAA AATCATAATA
    37021 TTTTATGCTA TATTGTGCCC GTATGGTTAA CAACTGTGCG GGCATTTTCT TTTACATTTC
    37081 TAGAATGTGT GATATTCTGT GAGCAGAAAA CTTAGGTATG CAATTAAGCG AATCAAAGGA
    37141 AACAAGTCAT GGATACCATT ACTGGTGATT TAATTTCGAT GGCACTAGAT GGTCAATTTG
    37201 ATGTAATAGT TCACGGTTGT AATTGCTTCA ATACCATGGG CAAAGGTATC GCGCGACAGA
    37261 TAAAAAAAGA ATTTCCTGAA GCATATGCTG AAGATTGTAC CACAAAGTGT GGTGATGCAG
    37321 CAAAGCTGGG TACCATAACA AGCGTTATGA CAACGAGAAA TGGTCATCAA ATTATTGTTG
    37381 TCAACGCTTA TACTCAATAT GATTATCGAG GTTATGGTGT TCATGCAAAT TATGACGCAA
    37441 TCACTCTTTG TTTCAAGGAA ATTAAGCGTC AGTTCGCGGA AAAACGTATC GGTTACCCTA
    37501 AAATTGGCGC GGGGTTAGCA TGTGGTGACT GGCAATTGAT TGCACCAATC ATTGATGAAG
    37561 AGTTATTGGG AGAAAACCAT ACACTTGTTA TTTGGGATAA GGAGCCATGA TGGGTAAGAA
    37621 AAAGCTATTA AGTGCTAACG CGGTTTCAGA TTTTAGACCT GGTATCGATA GCATGGTTCG
    37681 TCGTGGCAGG AAGTGTTATA TTGTGGATCG CGACGGATTG TACAAGGAAC ATGAAGTTGT
    37741 GTCAGACTGT TTGACTCTTG AGATTCAAGA GAAGTTTGAC AAACTATCCA ACAAACAGGC
    37801 TGCTGTTATG TTCGAGGTTG TACTTAAAAC TCCGTATCTT TCGCGGGAAG GGCGGATGGA
    37861 AAGAGTGCTT TATATGATTG AGCGATTCCC AAGTTTGATC AAATTCGATG TTGAGGAGTA
    37921 ACTATGTATA GTCTTGCTGT GAAAGACATG TTCGAATATG GTTATTATGC AGATCCGCCT
    37981 TCCAAAAAGT ATATGTTTTG CATTGAGGAT GTGAACGGAC CTGTTTGTGA ATTCGATACA
    38041 TTGTATGATT CGGATGATGA ACGATATTAT GAGATTCATG ACCATTTGAC TCATATGGTT
    38101 GATATCATGA ATAACACTGC GAGTCGAAAA CATATTATCG TTTATGGCGA ACATGACAAG
    38161 GGATTTTTTG TCAAACTTAC ATTGAGAGAT ATAGTATCTT TGGGATTGCC ATTATTGCAA
    38221 TGTATGTCAG CCGAATATGG TAGCGTGAGA TGCTTTGTGG CTGAATATGG TTATGAATAC
    38281 TTGCTTACTT ACCAACGCAA GTATTATCTG TTGACAGTGA AAGAAGTCCT TAACCTCTGT
    38341 TCGCCAAGTG ATGTTATTGC GTTGTTTGGA TATGCATTGA AACCAGATGT ATTTAGCGAT
    38401 GAGACGCTTA TTGCTATTCG AGATTTTAAC CGAAAAACGC AACAGTTTTT GCTTGGGCAT
    38461 GACAATGATA TGGTGTGGAA CACGGTACGC GATATGTTGA AAATGATTGA TAGTCCAAAA
    38521 AAACTTTGAC AAAAATCTAT TCCGTGATAT GTTGTTGTCA ACGGAGGATT TATGGAACAC
    38581 AATCTTGATA GATTTCAGAG ACGTATTGAG GCAGGTCGGG TTTGCGGAAG AGCGGTGGAA
    38641 CCCCGAGCTT TGCTCGGGGA GTATTGAAAC GATTCCTGCT ATGGGCTTTC AAAGCGAGGG
    38701 AAAATATGAT GCAGATTGCG ACCGATGAAG GATGGTAGCG GTTGTAAAGA CTGGCATTTT
    38761 ACATGATTAT TGCTGGCCTA TCAAGGGAGA TCATGCTGGA CACAAGATTA ACAATGTTAA
    38821 CTTGTGGTCA TGGAACCAAA ATACTGGATG GTGTGAAACG TGTGGCTGTG TTGTCCAGTT
    38881 GCCAGATTGT ATGACAAGAA GTGAAATCAG AAAAATGGTT AACTGATATT AGATGAATAA
    38941 CTAAAAAGCT AGTGTTTTCC GAGCGTAACC TCCTCGTCTT ATAAGCGAGC CACTATAATA
    39001 GGGTAATTGG CTGGATGTGG GTTCGACTCC CACGGCTCGG ACTTTTAGTT GGGGTGAATA
    39061 GCGAGTGGTG GTTACATTTT CAGCTTTTAC AGAAAGTGCG TTGATGGATA ACGAAACCAT
    39121 CTGGTGTTTG AAACCTTGGA GTGTATCAAA CATAAGAAAA TAGGTGACTC CACAACATGG
    39181 GGATATAGCT GAGATGGTAC AAGCGTCTGC CTGAAGCGCA GAAGTAGATT GGCTCGAAAC
    39241 CAATAATCCC CACTTATAAG TAGATAGTTT AATTGGTAGA ACAAGAGCCT CCAAAACTCT
    39301 TAGGTGTGGG TTCAAATCCT ACTCTGCCTG TCATTTGTTG AAACTATAGT TCAACAGCGG
    39361 AACCCCGAAT TTAATTTGGG GAGTATTGAA ACAATTGCAC AAGGAGTGAT CGTGGAAAGT
    39421 TATAAACAGG TCATTGAATC GTACCAGAAA TATCGTGAAT CATTACGTCA AGTCAGCTTG
    39481 GCTGAACAGG ATCTTGAGAA TGTCAAAAAG CGATATATGC CAAGTGTTAG AATGTATTAC
    39541 AACAACATTG GCTGTTTTAT GGCGAAGCTC AAAGAGAAAC TTGATTACGA TACGTTCGAA
    39601 AAACTATGCA AGCGTCTGAA GTTTGATTTT TATTCAGAGT TGCGGGATTA TCATGTGTTT
    39661 GAAGATCGCA TAACCATCAT CGGTTCCCAT TATTTAGGTG AAGGGCAATA TGCTTATCAT
    39721 CGTTTAGGAG GACATCCTGT GACACTTCTT GACGATACAA TGGCTGCTGT TGAACAGTTT
    39781 AAACAGCGTG CCAATGAAGC GCTAGAAAAG ATTGAGCAAG GAAAGATTGC ACGGGCAGAA
    39841 CAGGAAGCGG CTGAGACAGA AAAGCGTGAA TTAAGAATAT TGAATGAACT TAAAGCGAAA
    39901 TACGAGAAAC TAACAGATCA GGGTGGAGAC AAAAATGTCA TATAAGTTCA AGTTGCCCAT
    39961 AGGAGATTGG TCATTTGATG GACATAGTAA GTGTGATTGG TTCATAATAG GAAGCAATAA
    40021 ACCAGTAGAA GATGTCAGAG AAGCATATTT TAGGTTTGTA CAACATACAG GCACTGGATT
    40081 CGATAACACA GTTAAAGACG CTCCATATAC AAGTTATGAT GGTGATCCGT TATTGACTGT
    40141 TAAGTGGATG AAAAAGATAG GTCTAGAGAA TCATCCATTT ATAGAGGATG TTGACGCCAG
    40201 CAATGTTTCT GTAATAGATG ACACTGTAAT AGATGACACT GTAATAGATG ACATCGGACC
    40261 TGACGAGTTT GCGCAGTTGT TTGTAGATGC CCTTAATAAG TTTGATAGTA GTCTGGGTCT
    40321 TTCTATTGAA TGGAATGATA CCGATATGTT TCCGTTTTAT GGATATGACG ATCAGAAAAG
    40381 ACACATCGGC CATATTGGAT ACGGACTATT AAGCTCTTAG CTTTAAGGGG TTTCAATGAA
    40441 TTCATTAGAA GTATCCATCG ATTATGATGA GCACAAGATT TCCGCCACAT TACACGAAAC
    40501 TGGTACTGTT ACCATCTTCA TGGACAACAT ATGGTCAGGT ACAGGGACAT GGGATGATGA
    40561 AACAGCACAG ATAGTGGATT GTTCTGCACA GTTTTTTGAC GAGCAGGACA AGAACGACGA
    40621 AATATATGAT ATGCTTGACA TGGAGATTGC CTGTGATTGA TTGCACAAAT GGATAAATTT
    40681 ATTTTGTTGT TGTTAGCTGC GACCATAACA TTGAGTTCAT GTAATCAGGA ATGGTTGCCG
    40741 AATCCGCCGA CTGGCGAATT ATATAGTGCA AATATATATA ATATTTGTGA AAACAATGGT
    40801 AATGATGAAT ACTGGTGTAA TTATCGTCAA TGGTATCTTG ACAATCTTTA CGATTTCCCG
    40861 CCCTGTGATT CCGATAATCT ATCAAATTGG GAAGATAGTT TTTCAGAAAA TTTAACACCA
    40921 TATATAGTTA CATGTTCTGT TATGGCAGAC GATGATAGCT TCGATGTCAA CAACGTTTTT
    40981 GTGGTGGCAT GTGTTTATGG TGTCAATTTT AATGATGGCA TTAATGAAGG CGTCTGCTAT
    41041 CCGTGTTTAT TCCCATATAG CTTAAATGAG GAACTATGAG ATACTTTATT TCTGGCCATG
    41101 GCGATCTGAC ACAACAGGAA TTTAATGAAC ATTATGTTCA TGTGTTACGT GAAGCGTGCC
    41161 GCGATAATGC TTCAACATTT GTTATTGGTG ACTTTCGGGG CGCCGACGTG ATGGCACAGT
    41221 TATTTCTTGC AAGGACAATT CATCCATGCA GAATTACTGT CTACCATATG TCACTATTTC
    41281 CACGTTTTTG TGTTGATGGT GCAGCAACTA TTGGCGGTTT CAGGAGTGAT AATGAACGTG
    41341 ACAAGGCAAT GACGCATGCT TCTGATCGGG ATATCGCATG GGTTCGTCCA GGTCGCGAGA
    41401 AATCCGGAAC AGCCAAAAAT TTAAAGAGGC GTAAGGGTTA ATGTCAAAAC AAACCTATAC
    41461 ACAATGTGTT CTCGTCAAAA CAATTGATGG CAGGCAACAT ATTAAGACAG CCTTCATTCC
    41521 AAGTCAATTT GCGCGCACCG ACAAAATTCT GGCAATTGAC ATAGACGACA AACGTATTGA
    41581 AGGTTGGATA GTAAAGGAAG TTGGGCAAAC TGTCAGTGTA GAAGAGATAA CCATACGTCA
    41641 ACGTCTTTTC ACTTCACAAC GTCAAGCAAG TGACATTTAG TCAGACACCT CAACAATTTC
    41701 CCATCGCAAA TTTCCTTTAC ATTTTCAAAA AGCGTGATAT TTTGATGTAA GGTTAGCGTT
    41761 TCTATTCATT CAAGTGGAGA TTTCCATGGA ATACGAATTT GCTGTTCGTA AGCATCCACG
    41821 ATCAACAAGT GAGTCTTTTT TACGTCTGAA TGGTGAAGAG TTATATAATA TGCTGCGTTG
    41881 GTATGAAGCT TCGTCATGGC CAACAATGTA TCTGGTAGAC GATGGCTTGT ATCGTGAACT
    41941 AAACAAAGAA CAACTACAGG GTTTGGTTGA TGTATATGCC AATTATATGT TATTGAGAAA
    42001 TAAATTGTTT CAAAAAGCGA GAGATGTCAA ACGGCGCGTA AATGGAAACG GTGTTGTTTC
    42061 TCGATTACAC GATGCACGAC AAGAAGAACA GGCACTTATT CCGCGTAATA ATGAGTTTTT
    42121 GATTGAATTG CGTAACAAAA TTGACGTTCT AATACGTCAT ATAGAGACAG CACATAATAA
    42181 AGGAAACCAT GGGGCGAGTA GAACGTTTAC AGACTAATTT GGACGCACTG AGAGTTCAAG
    42241 AATCTGTGTC CATTCAAAAT AGTTTTATGA TGGAAAACTA CATCAAGTCA GAAGATTCTG
    42301 CGACATCCAG ATATGATCGT CGCATGGCCG AAATAGAATA CACACTAAAA ACAAAACTGA
    42361 ATGAACTGGA TAGCCGTAAA CATGAACTTG TTACCGCAAT ATTGGAGATG TCATGACATA
    42421 CAGTGAATTT ATTGATGAGC TTGCTAAGCT TAGCATACCG GGAAGTAACG GCAACCAGGT
    42481 AAGTATCGAA TGGTGTATGG GCGGAACATA TGGCAATTGT TGGAATGACA ACAAAGAGTA
    42541 TATTGAGCCA GAACCGGAAC CAGAGTTTGA AAGTCTAGAT CGTATTCTGG AACATTTTTG
    42601 CCCAGACCTG AAGTTCATGG CTTATAAACG TATTGTTAAT ACGGTTGTCA ACCGTGGCTC
    42661 ACGAGTATCA AATGGATACT ATAGCAGCAC CACAACAACG GGTTATAAGT ATTTTTACCT
    42721 ATATGATCTG TATGAAACGC TACAACGTGA CAACTTGATT TAGGAGCCAA TATGAATATG
    42781 ACCCTTGATG AATTCGACAA GCTAACACAA GATATTGTTG GTTATCATAA CTATCGTGAA
    42841 GGTTATGTGT ATGTAACATG GGATGTTGGC GGGGAACGTT CTAACGGCTA TGATGAAGTA
    42901 TTTTGCATTG AGCCTGAAGA TGAACCAGAA TTTGCTGACA TGGATATGGT GCTAGAACGT
    42961 GTCGCGCCCG CAATAACTTG TTTGCAATAT AGGTCAGTGC GACGAGAAGT TGTTGAACGC
    43021 GGGCAGGTTT ACTCTTCTGA CTATTATAGC AGTAGAAATG AAGCATATAA ACGGTTTAAG
    43081 GTGTCGGAGC TATATGATGC ACTCAAGCGT AGAAACATTA TCTGACCGAA CATTAACATT
    43141 ATCAAATAAT GATATACAGC TTGTTAGTGT TCCTGTTATT TGTGTAGTAG GTCTACCAGG
    43201 CTCAGGCAAA ACCTATCTCA CTAACTTATT GTCACGTTCT ATGCATTCTA TTGTGGTGGA
    43261 TGATTGTTCC CGTGCCACGT TAGATCATAA CGGCATGCAG CTTGTCAGGG ATGCAATCAA
    43321 GTGCGCGCGT GAGATGATTG ATGCGGGACA ACCTTGTCAG GTTATTATAA CAGATCCATT
    43381 CTTTTGTATG GATGTGGTTC GTCAAACAGT GAGTAAGAAA CTCAAGGGGA TGGATTCAGT
    43441 AACTATTTGG TGGATTTATT TTGAGAACAA TCCTGTCAAG TGTCGTAACA ACATCTCGTT
    43501 ACGCGAAAAA CTTGGCGATA ATCGTAATGT ACTTAGTTCA TTAGAATTTT TTAACAAGAA
    43561 ATATTGTCCG CCCAGCATGA CAACAGAAAT CTGGCAGGGA TGAATAAACA TGGAACTTTC
    43621 CTTTCAGGCA TCAATTGTAG CTATTTTGAT GGATAACATG AATATCCAGA ATAGTGACAT
    43681 ATTGTGTATC TATCCATATG GCTCACGCGT TTATGGCACG GCAGATGAAA CTTCTGACCA
    43741 TGACTTCATC GTAGTAGTGA CAGACAATTC AACGAAAGAA CCAAAAGTTC AATTTCGCGA
    43801 TCAATCGTTA GACCGCGCTG TGGATTTCAC ACTTTACAGT GCTTCCATGT TCCAGAAATT
    43861 ACTTGACATT CACGAAATAA GTGCTATTGA GTGTATATCG TTGCCCCACG ATCGGTTGAT
    43921 TATTTCAAGA CAAAATTTTG ACTTCAAGTT AGACCTAAAG CAGTTAAGGG ATTCGGTATC
    43981 GGCGCGTGCG AGTAATAGTT GGGTAAAGAC AAAAAAGAAA TTAACAGTAT TAGCTGACTA
    44041 TAATCCATAC ATTGGCAAGA AGAGTTTGTT CCATTCATTG AGGATACTCA TGTTTGGCAA
    44101 ACAAATTGCG ATGTTTGGAA AGGTTGTGGA CTTCGCGGTT GCGAATCATT ATTGGTATGA
    44161 GATTGTTGAC GCCAATACGG ATGTATGGGA ATACTATAAG GCAAAGTATC AGCAAGCCTA
    44221 TAACGATATG GCCACACAAT TCCGGGCTGT TGCCCCAAAA TGAGGATACT ATGAATAGTA
    44281 AATATTATAC CAAGATTGCA TTTACCGACA TGAGAATAGA TGAAGAACAC GACGAACAAC
    44341 ATGTTCCAGT AAGCAATAAA CTAAACATCA AGACTGAATT TTCTGGATTC ATTGGTGATA
    44401 TTAGTCGCAG TGTGGTGCCG ACGTTAAGGA ATGTTGGCGA AAAGTTGAAA CTATTCAAAG
    44461 GATTATCGGA TACATGGAAA GGTGTTAACT TCAGCAATCC ATTAAGTGTA GGTATCGCGG
    44521 CATGTAGCAG TATGTCAGAT GTATTATGTA CTCTGAATCC AAGTATGCCA ACAAACGAAA
    44581 TTGATCTAGA AGGCTATGAA TCATGGGCAA TGGAAACATT CAAAGCTACT GGTTATGAAC
    44641 AATTTTCCAC ATCTGCCGCA ATCGATTATT TATTAATGAA CAGTGATAAA GATAAGCAAA
    44701 CAATCAAGAC TGGTGGCACA GCCAAAATGG CTGGATATCA TGTGCAATAC ATACGAGATA
    44761 TCGCCGATAG TATCAAGATA GTAGATTTCG GTACAGATGA TAAGTCGCCC GAATATAGAC
    44821 GTGTTTATGT CAAGGACGGC CATAAATTAC ATGAAATGGG CGATGCTTTT GATATTTGGA
    44881 AAGATACCAA TTGTTACTGT TTAGATGGTG ATGGTATTTC TTCAATGAAA TATGATGACG
    44941 TATACGTTGA TGGGGCGACC TATGATCGTA CAAAGTTATT GATAGATTCA GGCATCGTAT
    45001 CATCATTATT GATTGTTGGT CCAAGTGGCG TTGGCAAAAC CAGCATGGCA CATAAACTTG
    45061 CATTTGAACT GTATGGTCCC AACTACAAGA TGCTTTACTT TGGCAATAAT TATCTAGTTA
    45121 CTGAAAATGG TGGTATTAGA AAACAAAGTG CCCTGAGAGC TGTGGAGATA TTCAATCCAG
    45181 ATGTTGTAAT ACTGGATGAT ATACAACAAT CATTGGCATA TAACAATTCT GTTTTTCTAT
    45241 CAATGATTGC AGAATTGCGC AAAGCTAAGC CGTTACTTGT TGCCACCTAT ATGGTAGATC
    45301 AAAAACGAGA ATCGCTTTAT ATTCCAGGAA TGCGACCCGG ACGATTCGAC GATATCATTG
    45361 AACTCGATTA TCCAGATACC GATACACGGC TTAGAATTGC CAAAATATAT GCAAGAGATT
    45421 CCCTGTCAGA CGTTGACTTG CAGTTGATTG CAGATAAGAC AGAAAATTTT ACAGGAGCGT
    45481 ACATTAAGGC CATAACCGAA CGACTTGGCG TTATTGGTAT CCAATTCATC GAACAGGAAA
    45541 TCATCAACCT AAAGAAAACA CTACCACGAT AAATATTTGA CAAAACAGAA ATGTGTGCTA
    45601 TATTGCGTTT ATGAAAAACA TACATAGCTT TATAACATCT TTAATTACTG TATTTGTGCT
    45661 TTTTGGGATC TTCTGGATAT CTGGGCGAGA ATTTGGTCTT GCTATCATGG TAAGTGCCAG
    45721 CATCTCGCTT GTTATGGCTG GATTGTTTTG CCAATATCGC GAGAAAGGGA TAGCATGTTC
    45781 CCAAAGTTAT CTTTATGGAT AGTTATCTGG ACATTCTTTT TTTCTGGTTT TTGGCTGATT
    45841 TTCGAGCTTT TTTTTCGTCA ACAGAACCAC GCGGGTGACA CCAATATAAT CTATTTCGTT
    45901 ATTGCTGGAT TCGTTGCCGG AATTGCAGCA AGTCATTTTA CGGGAGGCTA TGAAGAATGA
    45961 ATCCACACTA TATTGGCGTG ACGGGATTCA CGTCACGCCA GCAAATTGAT GAAGTTGTGG
    46021 CTTGTTTGCC ACGGGAAATG AAGATTGGTA ACAGGAAACA GTGTTTGATG GCGGGTATTT
    46081 TGGTTTCTAG CAAGACACTT GCAGGCAAAC AGAATAGTTA TCCCAACAAG TATCCAGCAG
    46141 TTGAAAATAT TTCGTCAATT TTGTCAGATG ACGAACGCGT CATGAATTTC TTGCATTTTA
    46201 GCTGTGATGA CAAGAAGTTT CTGTCTCCCC AAATTGATCA ACTTATGGAT ATTGTGAACA
    46261 GCACAACACG CACTCAATTG CAGGTTCATG GAATTCAGCT TAACGTAAAA TGGCCACATG
    46321 TGGCTGACCT GTGCTATATC AAGCGTCGTC ACCAGGTGTT GATCACGCTA CAGGTTGGTG
    46381 CGCGGGCATT GAGTGAATGC GGTTGTGATG TTTTGGCGGT TCGCGAGAAG ATTGAAGAAT
    46441 ACTTGATGTC AGCTGAACAG CTCAATACAA AGAGACCATT TGACTATATT TTGTTGGACT
    46501 TGTCTGCCGG ACAAGGTAAG GAACTAAATG TTTCCATGAT GAAGCGTTAT ATTGACGAGC
    46561 TATTGAAAAT CCAGCAGATT AGTAATGGTG AAATTTTGCT TGGGGTAGCG GGAGGTTTAT
    46621 CGCATGATAA TCTGGATATT CTAGAACCGT TAACAGAACG TTATCCAGCA CTAGTCATCG
    46681 ACGCCGAAGG TAAGTTGCGG GGCGATTCAT CCACCACGGA TGAGCAATTT GTTTTTAATG
    46741 CAACAAATTA TGTCAAGAAC GCGATAGTTG CACTTGATCC CACGAAACCA AAATGTCAGG
    46801 TTTGTGGACA GCGTAAATCT ATTGGTGTTT GCAGTTCGCG CTTGGGAGCA TTCTCTGTTG
    46861 CATATTGTCG TGTCTGCATT CTAAATGATG CAGAACCCGA ATGGGCATTT AGCGCTACCT
    46921 ATTCAACCGT TGGCGACAAT GTGGCGGAAT GGGTGAAAGA AATCAAAACA TACGTGGTGG
    46981 GACAGTATCT TACCTGGACA GAATGGCTGG AATGCTATGG TGAAAATGCC AGAAACGCCA
    47041 AGCAGGAATT CGATGAACTA TGCGAGCAGC ATGATCGGTA TATGGAGGAA AATAAGGATG
    47101 AATAGTGAAG AAGAATACGT TATGTCAATA TTTCTTAGTA GTCCAGTCAT CTTTTCGGAA
    47161 ACATTGAGAC AAAAACGCAA TGAGATGTTG GGACATGTTA CGCGCTTAAT GCCAAATGAA
    47221 TTGCCTATAG AAATTCTTAA TAGAATAATT AATTCCATTA TATGGGATCG TGATGAAACA
    47281 GAGTATGGAG ATTGGGTATT TAATTATAGT ACAAACGAAG CGTTTTACAT TGTTACTAAT
    47341 GGTGATAGCT ATTCTACAGT CATGGATCCT GAACGTTGTC CCCTTATTGG TTTTGTGTTA
    47401 ACATTAGCTG CCATGCCGTC CGATAGTATT GTTAATCAAA TAATCGCGGC AGTTAATGAC
    47461 TATGGGCGAG AAAATGATTG TTATGGTGAA GTCAAAAAAG TGGCAATCGT GAAACAATAC
    47521 ATTGCCACTG AAAATGTAAA AGAAATTAAT TATTAGCAAC ACAACTGGCA TCTGGAGGAA
    47581 AATAAGGATG GATGATTCAA AGTATTTTAT GTGTATTGTG TTTGACAAGC CATTGTCTGG
    47641 TTCATATAGG TTCATGGTAA ACGCTATTCA GGATATATTT GATGATGTTG TTTTATCGGA
    47701 TGATATTGAG GATTGGTATA TCGACAACAC ATATGAAGAC ACAGAATACT GTTATGTTGT
    47761 GAGCGACGAA GGCAATGTAC ATATAAATGG CTTCCTTATT GATTGCAAGG AAGTGGCTGG
    47821 TTTAGCATTG ATTCTTGAAA CAATTCCACC ACAAGAGATT GTCGATGCTG TTGTCAAGGT
    47881 GGTCGATTGC TACGAACGTG TATCTTCTGT TTATATATTG CGGGAAGTGA TCAATTACGA
    47941 AATGCTGGCA AATATGTTTG AAGCGTGTGC TGATACTCTA AAAAAGAGAT CGTTGGCTTA
    48001 GTGATAGTCA AGTTTATGCT TACTGTAAAG GTCCCTGCTT TGTCGATGTA GATTCTCACC
    48061 GTCAGTTGTA CGTGACATTT GAGTCATACT CTTGATCAAT CCTTTATCGA CAAGCGACTT
    48121 CCAAACTTCT AGACCTTTCT TGGTTATTTC ATATTTGTTT TTATTGCGGT CTATGGTGTA
    48181 CATATATGTG TTGCCAAGTT GATCATTAAT CTGTTTCTTT TTATAACTAC TCACCAATCC
    48241 AGCTGCATGC AAAAACACAA GCTGTTCTCT TGTCAGCTCT TCACCGCCAG CAGTGCTTGG
    48301 CAACAAACCA GCATTCATGT TACGTGGATT AATTGTTATG CTGCCAAATG TTGCACCAAC
    48361 ATATCCTTCA AAAACACCAG CACCATCTGG TATTTTGTAA TAATTTCTAT CATTATCAAC
    48421 CTGATTATCG CGGTTGAACA TATTCGCGCC ACCGAAAGAA CCGATCTTTT GAGTGACAAC
    48481 TTTTCCGCTT GCCAGGTCAA AAATGACAAA CAATGCTTGT CGTCCTTCCC AACCTGCATT
    48541 AAATGGTGAT ACTTCTTCGG CTGTTTTTAT GTCAACACGT TGACCATTGA ACCCTATGCT
    48601 TTTTAGCATT TTTTGAATTT GCGGTGGCAA TGACTTTACG TCGGCCGCGA TACTTTGCTG
    48661 AACTTCTTGT AGCGTATTTT CGAGAACGAC TCTTAACTTT CTAAACATAT ATACTCCTTG
    48721 TTGGTTGATG ATATTTTACA TGTATTGTAT TGATACATGG TTTCGAAGTT TAAAAAGTTG
    48781 CCTTGACAAT CTCTTGATGT GTGATATTAT GTACTTGGAG GAAATATGCT ATTATCATAT
    48841 CCACATGAAA ATCATTCATT GACAAGCTCG ATATTGTGTA GCACAAGGAT TGTCGTTAAG
    48901 GCCACAATAT TGGTAACTGT AGCGGTGCCA ATATTGGCAT TAACGTTGAT TGTCATTCCT
    48961 GTTGTTGATA TGCTGGGAGA ATAACTGTGT GGTTTACTTC AACAGGTCTG TTAGAATTTA
    49021 ACCAGAGGAC ATTAGCTGGC AAACGTTCTA ATCGTAGCTG GTATGCAAGC CTTGTTTGTT
    49081 CTGGTGACTT ACAATCATAT TACTGTTGGC TTGCAGCACG TTCTGGTATA TTGCTGGAGC
    49141 GACCAGCATT CGGGGCGCAT GTTTCGATAA TTAAGGAACA GCCTCGCCGA AACATTGAGG
    49201 ATTGGGATGC AATCAAATGC AGAACAATTC AGTTTCAATA CAGCAATGAT ATTTTGACAG
    49261 ATGGAGAATA TTGGTGGCTG TCGGTTCGTT CGCAAGAACT TGACCAACTA AGAAACCATT
    49321 TTGGGCTGTC ATGCTATCAT TTCCATATGA CACTAGGACG CTCTGTATGG CAAACGCCAG
    49381 AGATAGCATA CAGTACAACT GTTGACAGTG TGTCACGCGG TTGGGTTAGG TTGAAGATCA
    49441 ATGGTGATGG AATTTTGTTT TTTGTTCCAG CTTCCTGTTT CGATTCAATA CCGCAGACAG
    49501 GTCAACACAT CAGTTATATG GTTTCTGTGA ATCCTGACAA AACTGTCAAT AGAAAATGTT
    49561 ATTAAAGGAG AACATAATGA CGTTTGCAGA ACATAACCGT TTTATGATTC AACATGGTTG
    49621 TTTGGTTTGT TCACATAACA AAGCCGCGCA GCTGGATATC CCTGACAATT TGTCTTTTGG
    49681 TATGATTCGC ATCAGCACTC CAGGACAATC TTTTCAGAAA TTGAAAAGTA AACCGAAGTT
    49741 GGTTTTAGAG CTTTTCTTTG AGGACGAAAT CGTTGGACTT GACATAATGA CACGTGAACA
    49801 GGCATCACAA ATTGTTGATA TGTTTGAGGC ATGTCAAGGA CTTGACCTTA TGGTTATTCA
    49861 TTGTTGGGCT GGTATCTCCA GGTCGTCTGC GATTTCGGCT GCCTGGAGCA TCTTTCAAAA
    49921 CGACTTGACA TTATGGCAAC ATATCGTCAA CTCTGAGTTT TTCAGTATCA ATTTACATGT
    49981 ATTGTCATTA TTGTTGGATG AAATCAATAA GCGCAATTTC AATGCCTTGC TGAAAGATAA
    50041 CTTGTTGCAA GGCGCGACAC GAGTATGGGG CCGGACAGAT GATGACAGGC TTGACAATTG
    50101 GGTTAACGTA ACGCAGGAAA GAGACGCATG GGAACTTCAG TATTCACTTT AAGTTTTTTG
    50161 ACATTTTTAA GCAACCGTGA TATTTAAATG GGAGGTAATA TGAAACTATG GGTAGCTGAA
    50221 TCTGGTGATT TGCGTCGTAT TGCACGTAAC CAGAGAGCAT TAAAAAAGTA TTGTCGTGCA
    50281 GCAAGTGGCA CGCGTTTTTG GAATGTTTAT ACTATTGATG TTAAGGGCAG AATTTCATTT
    50341 CTGTCTATTT CGCCAATTGT TAACGGTTTG ATGAAATTTG GCGAGCCATG CGATAGATTC
    50401 ATAAGCATGA ATGGTCGCCT GAAGCCGATT GATCTAGTAA AAGATTCAAA AGACACACTG
    50461 AAAGATACTC CAAGAGATAC AGCGAGGAAA TAATGAATTA TCTTGTACAT GATAGAAAGT
    50521 ACGATAGGTT TGTTGAAGGA CAACTGTTTG GTTTTGACCC ACATTCAAGC AATGGAACAG
    50581 TATTGATTGT TAGGTGGAAA CAGCCATGGC AAGGATTGAT ATCAAGGTTT CCATGTCTTG
    50641 ATTCAGTAGT TACATTCTTG TTCCATGTTT GGCGTTCACA GAGATTCGAC GCCACGACAG
    50701 GAAAAACGGT TAAGGGCGAT AACGACAGAT TCCATCTATA CCAGATTTCC GAGAAATCTT
    50761 ATTGGTACAA TATGGGTTTA ATGCATCGGT TATTGGGCTA TCGTTTTGAT GATTATGTTC
    50821 CACAGGAACG CTTCATGAAT CAAGACGCAA GCGAACAGGA CATTGAACAA TGGAAAGATG
    50881 GTTGGAACGA GGCAATCGAT AAGGAGAATT GTGTTGCATT GGATTGTGCA GGAGAATCTG
    50941 TTTCATCGTG AGAACCAACA AGAACTTATA AGCTGTCTTG AACAACTTGA ACGTGGTGGC
    51001 GTAAGTTATA GTCTTGTGGT GGTACGACCG TTCATTCATA CTATTGAGCC AGATGTTACG
    51061 GTTTCGGGCA ATATCATGGT TTGTGGTGCA ACATCATTGA TAAATATTGC GCGTAAACGT
    51121 AACTGGTATC CTGGGGCGTT CGAAGCTGGA GATTTCGATG ATTGGAAATT GGGCTATGGC
    51181 GATTGTTTGC TTAACTATGA TTCAGAAGTT TGTCGTTTCG GCGATGTGAA TCCATCATTT
    51241 GAACCATTCT TTATTCGCCC ATATGAGGAC ACTAAAACCT TTACTGGATT CGTGACAACA
    51301 AAACATGAAT TCAATCATTG GCGTGAAAAG CTGGGCACCG TAACAGATGG TTTTTCGACA
    51361 CTGACAGGCG ATACATTGGT AACTGTTAGT AGCGTGAAAG ATATCCAGCG CGAATATCGA
    51421 TTCTTTGTTG TTGATGGACA AATTGTCACA GGTTCACTAT ATAAGATGGG CGACAGACCA
    51481 TTACAGAGTA GAATCATTGA TGATGATGTG TTGGCATTCG CGAAAGAGAT GGTGACTTGT
    51541 TATCAGCCTG ACCGTGCGTT CGTGCTAGAT GTGGCGATGC TAGAGGACTC GTTGAAGGTT
    51601 ATCGAATTGA ATTGCTTCAA TGCCAGTGGT TATTATGCCT GCGATATAAG CAAAATTGTC
    51661 GGGGCAATTG AAACAGCAAG GTGGTAAGTA TGTTAAATCG TATATGGCTT CGGATTGAGA
    51721 AAGTGCTAAC AGTAGATGAA ATAGAACCGT TGCGACAACA GGTAACCAGT AAATATCAAG
    51781 ATATTGAATA TGGTCGTCCG TTATTACCAT GGAAGTTGGA ACAGATAGAA CGCGACATCG
    51841 AGCATAAATC AAAAAGTAAG TGCTGTTTTG AAATATTGTG TTGTGAAACA GAAATTGAAA
    51901 TGCAAGAGAA ATCGAAGGAA TGTGAAAAAC GGGATGACTT TGTAAGATGG ATCACATAGG
    51961 GGTAAAGCTA TGAAATATGT ACTGAAGAGT GCATTAAACT CTAATAATTA TTCCTTTGAC
    52021 AATGTTGAAG ACCTAACCAA ACTATTGATT GAAAATGGTC ATTCCATTGA TGATCAGATC
    52081 TATGTCGAGA TGCCTAAGCA AGAACAGGAT GCTATCTTTC AACAGGTCAA TCTTCACAAT
    52141 ATCGCGGAAG CGTGGGAATA TGCGAGACTA ACAGTTCTAA TTAACAGAGA ACGTGACCAT
    52201 TATCATGATA TGTTACGGGC AAAGACTGCC ACACAAAAGA AGCTATTCAA GGCACATGGA
    52261 GACCTGGAAC ATTATCAGCG TAGATTGTTA AAAGGTATTT CCACGCCAGC TGGAACAATA
    52321 ATGATTCAGG AACGTGTGTT AGAACTTTTA CATGAATACG AGTCTGTTAA GGAATCGTTG
    52381 GATAACATAG AAAGATCGTG TTACAAACTT GCCCAAAAAC TTGATGGTTT GTTGGTTGAA
    52441 AGAAATAAGC TAAAGTCACT TGGCTGTGTT GTTAGCAACA TGTTGAATTC TGAACATAAT
    52501 CTTGTGGGGT AAGAATGTAC CAAACAATGA CGGCAAATAT TGATAATGGT TGTCTCACAA
    52561 GCTGTTGTAT TATTTCGGCA AACCGTAGTT ACCAGGTATC TATTCGAGTA GGAGAATGCA
    52621 ACACAATGAC CATTAAGTGG TGGCAATCAA ATAGTCACAA CAGTATTGAA ACAATATGCA
    52681 GGATTAATCA ATATTCGCGA AGTGTACTCT AAACAGGAAT TAACTATGTG GAAGCTGCTA
    52741 TTTCTTTTTC TTATCGGTTG CGCGCCAGTT ATGCCGAATG TTCAAGAACG TGCAGTTGAT
    52801 TGCACAATGC TTGATTGCAC TGTTCAACGT GTAGTAGTGG AACATGGTCG TGGCAGGGTT
    52861 GGCCGTTGTG GTGACGCAGG TAAGCGCGGT ACACGAGAAG GGGCAATCCG GAAGTTGCAA
    52921 AAACAGTCAA AGCATTTCGT TGTTGTGCGA GAGATCCCGC CATACCGTGA CAATTCATGC
    52981 CTCGTAGAAA CATATACCAT AGTGGCTGAT GTTTGCAAGT AATACATGTT ACAAATGCGA
    53041 CATAACAGTA CTATAGACAT ATTATCAATA CAGTAGTATC ACAAACAAGG AGTATAGTAT
    53101 GTTTATTGAA CAGTTAGAAA AAACAATAAC CGATAAATGG TTAAAGCACT ATGGGTTCAG
    53161 TCGTGGCTCC GTCAGCAGCA TCAGAACAGA CCGCAATGAC ACTAATGTAG TGTATCTGTC
    53221 AGTTATCAAC ATCCATGAAG ATGATCTGCG GGAACTTGTC ACCACAATCA AGCAAGAAGC
    53281 AGGTTATCGA GCCAAAATCA TTTCTGACAA AACGTCGAAT GCGACCATCG CGATATTCAA
    53341 CAATAAGTCA GAATCAAGCA TCATTCGTTC TAATTTAACT GAACAGGAAG TTTTTGATAT
    53401 CGATGGCCGA AATGCCAAAT TGGTCGCGGA GCCAGAATAT GGTGAACATG TAAGATATCC
    53461 GAACTTCAAC CGCGCGCAAA AGAAAGAGTT TATCGAAAAG CTTGTTGGCC GTTTTTCCAC
    53521 AGTAGACCCA GCCTTTATGT CGTTCGAAGG TAAGCGTATG TCGGGTTGGC AATTTTACCT
    53581 TGATATGCGT CAACCCAATG CAAGACTTGT GCCAGACAAA ATAGCAGCTG GTGGTGGCAT
    53641 GAAAGTCTAT CAGGTAGATC GTAAACGTAT GACATGGCTG GATGGAACAT CTATTGTAGC
    53701 GACAAGATAT TTTGTCAATC AATCACGCCT TGGTATTTTT CTACAAACCG CCACAGCATA
    53761 ATTTTGACAA TTCCATAATG TGTGATATCT TGCCACTTCA AGCGACAAAC CTAAACAGGA
    53821 GAATAATATG TTGAAGGATA AGTTCTTGCT ATCTTCTGGT GAAGCACTAC GTGGGCATGA
    53881 TAAGGTAACA CGTCAGATTA TGAGTAACAT TTTGTCAGAA TTGACACGTG AGGAGAAGGT
    53941 TGCTGGATTC CAGGGATGGA CAGATGAATT AGAAGAAGCT GTTGTAAGGC GTTACGTGAA
    54001 GTCATTGCAG AAAGCAATTC AGCAAATGGG CGATTGCGAA TTGTCGAATA GCTATAAATA
    54061 TGAATGTGAT GTATTGATGT CTTTTTTGCC AGGATTTCCT GGTGAAGCTG AGACGCGCCA
    54121 GGTTGTTGAT AGTTTTTTGT CGAGCGCCCG ATCATTGGGA CAATTTATTG GTTCGGTGAT
    54181 GAAATCTGGC CATAAGCTTG ATCCACAGAT CGTTAGAAAG ATTGGACAAG AAAAAGGTTT
    54241 GAAGTGAAGT GCAATCAAAT GCAGCATAAA CAACTACACG AAATGTCAGA TCTTGAGTTA
    54301 TTGGCCAGCG CTGTATTGCG ACATGGATGG ATTTTTCGTA ATGGAATTCT GAAATACGAA
    54361 TAATTTCTGG CGGGATACTG TTTTCGTTGG CACTTCGGTG AAGTCCGAGT ATGTTGGCAG
    54421 ATATACGGAT TATGGTCTCA AGCTGTTTCC ATCTGTTGAA CCGAAATTGA GACTTATTAC
    54481 TGTTGATGCT GGTCCGGCAT TCGGACAACT TAACGTATAC CTGAAACAGG ATAATCAGGA
    54541 TATCAAGGAT GCCAAGAAAC AACTGTTGAG CATTCTGTTG AGGTAGCATG TACATTATTA
    54601 GTCGCCCATT AAATGGTGAT TTGATTCGTT GCGACACTTA CGAATCACTA TTATTTGAAT
    54661 ATCGTCCAGG TGACCATATT CTCATCGAAG ATAATTTTGT TGTGTCGGAA TCCTTTAAAG
    54721 TGGATGCTGC TAGACAGACG AAAATATACG CCAAATTAAA CAAAGAGTTT CGTGAACTGG
    54781 ACGATCTATT TCGTCGTATC GATTTACCAC GTTGTTATTT TTCCGACAAA ACGTTCGAGG
    54841 TTCGGCGAAA AAACCTGGAA AACAAGATCA AGCGTAAGGA ACAACAAATA GCTGACAAAA
    54901 TCGTTAGGAT CTCTGATTGC AATGATCCGA ACATAAAGTC AAGGATGATT GCTTCGCTTA
    54961 AACGCTATCG TGCCCAACAG CCAATGCTTT CCTTGGAACA TATTGATCTT GATTATGAAG
    55021 AGGATGTGTC GCGCAGACAC CATAGTGTAC TGATTAAAGA GCTACGTGAC ATGAATGGTC
    55081 ATTACCTATA CACGGACAAT GCAAGGAACC GCTTATGATT TGGTTCACAA GCGACACTCA
    55141 TTTTGGTCAT GCGAAAATTA TTGAATATTG CAATCGTCCG TTCAATTCAT CGATAGAGAT
    55201 GAATGAGCAT TTGATTGCAC GTTGGAATGG CGTCGTGGCG CCAGACGATA CAGTGATTCA
    55261 TCTTGGCGAT TTTGGGCTTG GACGAGCTGC AACACTTCAA GCCATTTTTG AGCAGCTGAA
    55321 TGGTGAAAAG ATTCTTGTAC GTGGCAATCA TGACAAACAA GATGTACTCA AGCTTGGATG
    55381 GCGAGAAGTA GTTCCATACA TGGAGATGAA GATTGACGGA CATTTTGTTG TTTTGTCACA
    55441 CTATGCCTTT CGGGTATGGA ACAAGAGTCA CCGTGGTTCC ATTAACCTTT ATGGGCATTC
    55501 TCACAATGGA TTGCCTGACA ATTCCCAACA GCTTGATGTA GGGGTTGACT GTTGGAACTT
    55561 CACGCCAGTT AGCTTTACAC AGATTCTTGA ACGTCTCGCG ACATTGCCAC CATATCGTCA
    55621 GCCAGATAAA CATTCTGTTG CATACAATTC ATAAAAACAT TACGGTATGG AGATGAATGT
    55681 TATGTTTGAC AAAGTGTTAA GAACGTTACA AGAAGCAGCT AAGAACAATT TAGAACTTTG
    55741 GCTTACTTCT GTCATGTCGG GCAATCCAGG CGATGACGGT TTTTATGTAC GTGACCCAGC
    55801 CACACCATCA GAGTCCAAAA CAGTTCGTTA TTTTGGACCA TTCAAGATTG AAGCTGCAGC
    55861 ACAATATATG GTTGACTCTT TGGCAAATAA ACGAAACTAT CATGGAGTTA ATCAATATAC
    55921 AGATGGTTAT ATGCGTCTGG CAATCATGGA CCCGCAAGAG TACGAAAGTC CAAAAACAAG
    55981 GAAACTTATT GTTAAACATC CCCGCACCGC ACCATGGCCA GAAATATTCC GAAATGCCAC
    56041 GATAGACGAT CACGAACGAT TTGTTGCTGA TTATCAGCGC CGTTATCGTG GTCATATTTA
    56101 ATTTCTCACT TTTTCCTTGA CATTCTCAGG CATCCGTGAT ATATTGTTTC CGTTGAATGA
    56161 TTAGAAAATA TTTAGGGAGG CTTTTAATGG AAATCTATCA GAGTAACGGT TATCCTGTTG
    56221 TTAACATCGT TGGTAATACG GTCACTCAGC GCAGTGCAGA AACTATAGTG TTAACGGATG
    56281 ACGAAAAACA GGACGTTGCT GAGTTTTTCC AGGAAATCCA TGACAAATTC TTTACAGAAA
    56341 TCCAGCATCA GTATCTTCTG TCAGTCAGCA ACGGCCGTAC CGTTTCCGTT ATCATCAATG
    56401 GTGCCGATAA TGGCAATAAT GGTGACTGGC AACTGTGGGT AGGAAAGACT CCATTCGGCA
    56461 AAAGAATTTC GGGTTCTTAT CATCTTGAAG AGATGGCGGA TGCTTTAAAG CTTTAATGTA
    56521 ATTTTGCAAG TGACTCGCGT AGCCCCATAT GGGAAAAACG CCATGGCGTA AAGCCGTGAA
    56581 ATCTGGAGGT TAACATCCTT TGCCCAGACT CAATTGTTTG ATTCCGAGGG CAATTGCGGT
    56641 TCTGAATAAA CAGAACTGGC CAGCTGAGTA CCACTTGTAT TTTATTTTTT GGAGGTTGTG
    56701 ATGTTGTATT GTGTTGAAGT GCCTATCAGT GACTATTATG GACATGATGT CTTTTTCCAG
    56761 AAGTTCTATT TCGAGAATGG CCAGTTTCTC GTGGTATCAG CATGGCAAAC ACATTTGTGA
    56821 CTCATCCACG ATGGGGACAA CAGCCGCTAA CTGTTCATGT CATCAGACCT TATATGGTCT
    56881 AGGAGGATAT ATGAATATCA CAAATTGGTA TACCGCTTGT CCGCTAGATA GGGTTTCGTT
    56941 CGGGGCGCGG ACAATCTTCC GCCATGAAAA TATCCCCGTG CAAAAGAAAC GTAATGGCAA
    57001 ACAGTATACC AGCTATCGTC AAGAAGTGGT GATCGAATTC CTGTATGATC GTCAGGCTGT
    57061 TAATGGTGAC CGCGATGGGG TTCGTAAGTT GACGGAGTGG GTTAACAAGA CCATTTCTGA
    57121 GTTAAAAAAA CGCATCATCA AGGAAGCTAT CTATCAGGAT AGCGAACAAC AAATAACCAT
    57181 CGATGACGGT GTGTTTCATA TGATTGCCAC GCCAGCACGA TCATATGGTT ATCTATACAT
    57241 CGGTGCATGG ATGGAGGATT GATGAATTTA CGGTAAATCC CTTGACGAAC CGAAAATCCG
    57301 TGTTATTTTA TTATTAGTGT CCATAGGAAC ATTAAAATTG GCTCGAGTAG CCAGAAAGGA
    57361 AAATTATGCG TTATGTTAAG ATCAATGACG AGATGTCACT TCAAGAACAA GTTTTCTCCA
    57421 CTTTACCAGC TGTTCAGCCA GTACGCCAGA ATGCTCATTA CCTATTTCAG CTTGATCTCA
    57481 GCGGATCGAT GTATTATAGC CAGGAACGTT TGAAACAGGT TATGTCAAAC GCCGCACGTC
    57541 AACTTCAGCC AGGCGATGCT ATTACGCTCA TTCGATTCTC GGGCCGTGGT GATTTCACGG
    57601 TGGTACTGGA AAGCTATAAG GTAACCGACT CGTCGGATTT CAAGCTTGTG GATTCAAATG
    57661 TGCAAGCCAT GTACGCAAAT GGTTGCACGA ACTACACGGA TGGTATGTCG GAAACGCTAC
    57721 GACTTTTCCG CAAGTATCAA ACAGTTTATC CCAATGGTGT ATATTGTTTT TTGACCGATG
    57781 GACATCCGAA CGATGACGAA GGATACACAG CACAATCGTT GCTTGCTCGC GAAATTGGCA
    57841 AGCTGTTTAA GAAGTCAGTA GTGGTAGGTT TCGGTGACTA CTACAACAAA GAGTTACTAT
    57901 CTCGGCTTGC AGAACAGATG GGCGGTTCAT TGGTTCATGC TGATAAGATG GATGATTTCG
    57961 CGGTAACGCT TGCTGACGTA GTTGGTAACC GTGATCTTGG CAATAAGGTT ACTGTATCGC
    58021 TTCCAGATGC GGACTTTGCG TTCTATGTCG GCGAGAAACA GTTTCAGCTA TTGCCGATTG
    58081 TCAATAACTC TGTCACATTC ACGCCAGTAA GCACGCGCAA GGAAGATCGT GTATTTTTTG
    58141 TCAGGACTTC TCCGTTTGGA GCAGAATCAA AGCTGACAGA TTTGTCTGTT TTGGGTGGTA
    58201 GCAAGCTTGA ACCGTTGGTG AAAGGCTTGT ACTGTTTGTC GGTATTGTTG AGCCAGAAAG
    58261 TACAGACAAG GGCTGCGAAG GCTGTATTGC GCATTCTTGG GGATAAGAAG GCAATTGACA
    58321 TTTTCAGCAA TGCACGTACT GTCAGCGAGT TCGGTAATGC CGAAAATTAC GCGACACTTT
    58381 TGGCATTCAA TCCCAGCAAG CGATTTGAGA ATGGTCGTGA CGTAAGCTAT GGTGGAAATC
    58441 CGAATGCTTT TTGCCTGATT CAAGCGCTCG AGTTGTTGCG GGATGATGAG CAGGCATTGG
    58501 TGTATTTCAA TGATCCACGT TGGACTTATC GTGCCATGAC ACCTCCAAGC CAATATCCTG
    58561 ACGATACCCC GAAATATACT TATGTTGGTG ACGGTGCCTG TAAGTTGTCT ACGCTTGTGT
    58621 TCAACAAGAA ACGCTTGAAT GTTTCGATTC AGGCAAAACG AAAGATCAAG GTGCAGCTTG
    58681 ATAAAGATCA TGTCAAGTAT GCCCTTGGCA ATACGGTCGA AGCCACTAAG ATCAACAACT
    58741 TCAATATCAT CTGTGCGGGA GGACTGAATA CCCGACGACT TTACTGTTCT GTTTCGGCCA
    58801 ATACTTTTGC GACACTTCAG CGTGAATGTA TGATCGATTT CAGGGAGCAA TATGAGGAGA
    58861 AACACGTTTA CGAGGTATTG CTCGATGTAG TTCCTATTAT CAACGAAGCC ATGTCAAGCG
    58921 GTTATAATAG TGCTGCAAAG ATTTGTCGTC TTGTGGGGCA TGAATTTGAG CTTGAAAGCA
    58981 TGATCCGAGC TTTGAAGTAT TATCGTGAAG AGCTTCAGCC AATTGCAGAA CGCAAGCAAT
    59041 TGCAGATTGC CAGTGTGTTT GGTGCCGATA CAGCTGACTA TCTGGCAAAA CGCTATCTCG
    59101 TTGTGCGGGC AGATGGTTTG GTTTTTGAGC CAAAATCAAT TGCAGGCCCG AAGCAGGATA
    59161 GTTACCAGAC TACGGAATTC AGTATCGCGA TTGATGGCGC GAAATCGGTC GCGCCAATGG
    59221 ATAGTATCCT GAAAAAGTAT GATCTTGATC TTTCAACTGG TCAGCTTACT GTCAAGGACA
    59281 AGAAGTTGGC TGAATCAACT GGTTTGCCCA ATCGTATGCA AATGCTATTT CGGGGAGTAA
    59341 CGGATTTGTC CGAAGCTATC CGTGGTATCA ATGGATTGCC AGGGCTTGAT GACAAGCGCA
    59401 GGAAGACGCT AATTATTGAA TGGCTTGACG GGGCTATCAA GCATTCCAAT GAACTGTTGA
    59461 GGTCTGTCAG GCGTGATATC CAGGCCGCAA AGTTCGCGGT TATCATGAGC CAGGATACAT
    59521 TCATCGAGCC TGAATTCCAG ACACGACAGG ATGAAACACT CATTGATGTT GACGGACGCA
    59581 CTTATGTCGT AAGTCTACGC ACGGTTGTCG ATTACTTCTA GCCCGTACCT TTACCGCCTA
    59641 TCATTCTTGC CCTTCATCTT CACACCGATA TCCGGATCTA TTCTTTTGAC AATTTCGCAA
    59701 TCTGTGATAT TCTGGCCATA AGCATTCGTA TGTAAATAGG AGGATTTATG GAAGCAAGCG
    59761 AGTTACTTGG AATAGGCGAA TCATTACAGG AGATGGATAC ACGCCAGTGT CTGTTAAGCA
    59821 ATAATTGGCC TATTTATGAG GATATTATAC TGTATATTGA TGACAGATTT CATCGTGTTA
    59881 AATTCCTAGA GCTGGACAGG ATGCATCCAT TCGGGGCATG GGTTGATTTT AACTGTCAAT
    59941 ATAGCAATAG CACAACAAAC AGAGCCAAAC AGGTACCTAT GCCTGTAATG ATTGATTTGT
    60001 TGGCATTCGA CACAATATAT CGTATTGTTG ATCAATTTAA CATTCTGGTC GTGGGCGAGA
    60061 CAACCACTGC ACCAACATTG GCTGAGCGTG GAATATATGA CATGTTTTAT GACATGTTTA
    60121 TTTGCGTGTT ATTGACCAAG ACAAAGCGTC ATCATGACAA CAATATCGTG CTGGCAAAGT
    60181 CGTTGTTTCC GAACGACGCT AAGGTTGGTG CGAGATACAA AGTTACCTAT AATAACATCC
    60241 AGTATATTGT GGAGGTAGCA TGAAAGCTGA TGGAAGTTTA TTGCTCCCTT CTATTGAAGC
    60301 AGTGATCGAT GCTGCTCGTG GAACAGGTTT ATGGGCAAGA TATTTTATGA AATATGAAAA
    60361 AGGACATATA AAGGATGTTT ATCTTAGAGT TGTCAGAATA TGGTATGCAC CATGGAGAAA
    60421 GAAACTCCAA TATAGCTATC TTTCATGGAA CAACATATAT GGTGACAAAC ATGATGCCAT
    60481 GGATATTAAG TATCTTGTGG CAAGTATGAA TGAAGTCGCG CTTCATAATC CAGTCATCAT
    60541 GTTTACACCT TATCACCTAT AGGAATAGGA TATGGAATCA CTATATGTTT CAACACAGTA
    60601 TCAACTAGAC ATGTTAGCCT ACCTTGGTTT TCGTGTTCCT GAACATGGAA CAGTATGGGA
    60661 TGTTACTCAT AAACTGTTAC GTAAATATTG CGATTTAGAA ATAACCCTAC AACAGTCTGT
    60721 TGAATTAACA CGACAGAAAT ACATCGTTGT ACATCGCAAT AACAATTATT ATGGATGGTG
    60781 GCAAACGCCG TATAATGCCC TGAAAATAAG TATTGACGAA GCTATGCCCC TATACTCAAA
    60841 AGAATACTGT TCGTTATTTA TAGGCCAACC TGACGCGATT AATGCGGTAT CTAGTGATAG
    60901 TTTCCCGGTC GGCGTGATAT ATCGTTTTTT GCGAATTGAT GACAGGTTTT TCTGGATACG
    60961 TTTTGTCAAC AACGATGATT GGCGTGTTAC AGAATCAGAT CGTTCATCTA TCGTCATGGA
    61021 CGGTTTTCTG ACCAAACATG CAAGAATGGG ACGAAAGTCT GAAGTTATTG ATGAACGAAC
    61081 CAGCATAGAC ATTTCCCTTC CATTGCCAGA AAATTATGTC AGTCTATCGT GCGAGACACA
    61141 ACGTGCTATT GATTGCATGC AATCACCATT ATTCTGCATT GACTTTGTAC CACAATCGAA
    61201 TTACCTTTAT GCAATCAGGG TAACGGATGA CCCAGCTATA CCAAACAATG TTGTTGATGC
    61261 TATCGGTGGC TCGCAAAAAT TGTCAGAAAC TCTCAATAGA ATTAAATCTC TTACGTGGAA
    61321 CTTTTAACAT TACACAACAT TAACCAAATA TGGAGTTAAC ATGAACTGGA ACGCACAAAC
    61381 AGTACGCGAA GCAAAACTTA GCCTGATCGA CGAATTACCG TTTGACATTC TTTTAAAGAA
    61441 AATGAATGGC CTAAGACCTA TGCTGGCCCA TGCCAATCAA CACAATGGAT TTATTGAACC
    61501 ATTAAAATTC CTTCCTATTT TGGATATACT TTCAGCTGGA CTTCCAGTAA CGGTTCACTA
    61561 TCGAGACAAC GGTAACAAAA AAGCAACAAC CATGATGATT GATAGTATAT CACGCTTTGT
    61621 GGATAATGCA AGAAAACAAG GCTATGCTGA GTTAACTTTT TCTATTCCCG CGAAACATCA
    61681 ACGTATTGTC TATTGGCAAG CTATTGGTTA TAAGCTACAA GCATGAACCA TACATGTGCG
    61741 CGCACGCCAT ATAGTGATCA ATAATGCGAT GCTGATGCTA TAGGCCATAT GGATATACTG
    61801 TAGATGATCG CCCATTAAAA CCGCCTGCTG CTGCCCCTGA AACCCTTTCC AAACTAGTAT
    61861 AGGTAAGCAG AAGAAAAGTC AATAACAGCA ATAAGTTTTA CAGCTAACTT GTCTTATAAA
    61921 ATATTCTAGA AGGTGTAGTT CGACGCACAT GATTGCACGT GGAAAGGAAA TTCTGAACGG
    61981 CTATGCTATA AGGTTTGACA ATATCCTAAA CACGTGTTAT GAACAGCATA GCAACAACAT
    62041 GAGGACGAAA TTGAGGCAAC AGCAACATGA AGTTCAAGAC AACGGTTAGC TGGAAGAATG
    62101 AAAAACACGA AGTTATTTCG GATGAACTTG AATATAATTG CACGCCAGAA GATGTTAGGT
    62161 TAGAGTTAGC TCGTATTCTG GCAATATCTG GAATCAGGGC AGCGGAAATG GGTTTTAACG
    62221 ATCTAGAAAA CGCTGAAAAA CGCGCTGAAA TTCTCAGATT TGTCGAACGA AGTGGGCCAC
    62281 TATCGCTTGA ATTGGGGATT GCAAATGAGT GAGGAACGTT ATAAGGCTTA TCTTTTGGTT
    62341 AAGGATACTA TTGCTGTAGG TACAGCCATT AATTCTTGTG CCCATGCTGG TACAGCAATT
    62401 ATGGTACATT GGAGCAATAC AACCGAAGTT ATGGAATGGC TTAAAGGGCC AATGAGGAAA
    62461 GTTACTTGCA AGGTGACAGT TGAACAATTT GAACGTGCCA AAAAGAGTGA ACTTGAACAT
    62521 GTGGTGACAA CAGAATTGGC ATTGAACGGT GAGGAAGTGG TGTTGGTATT TAGGCCGCGA
    62581 ACAGAATGGC CTAAAGAATT TAAATTCTAT TCACTTTATA GGTGATGATA TGAATGAAAC
    62641 AAGTAACGTG AAAATAGCAT TTGATAATAG ATTGCGTTGC GCAATAGCGC GATGTTTCTA
    62701 TGACATGTTT AGTCCGAATA TCTCATGGGG CGATGCTATT GAAAATTATG CACATGTTGA
    62761 ACAGTGTATA GCCCAATCGT ATGACATGCC ATATGGGAGA GCCTGCAATA ATAAAGTCTG
    62821 TTACAGGCTT AACACATGCA TGTGTACAGA CTCTGGTATA TCCTCTTTTT TGAGAAACGT
    62881 TAAGCATGCG TTTATGGCAG CTGACAATGT GATCGAAAAA CTTAAAAAGT ATCCCGACGA
    62941 TGTTTTGTCT TTGCTAACAA ATGGTGATTG AATATGGGCA AGCTAACAAA AGGACAACGC
    63001 AAAGTGAGGA AACATGTTGA GTCATTGCTA TCCACGATAG GATATGGTGA ACAACTTGTT
    63061 CGTCAGTGTT GGCGTGAATA TGAAATAATT CAAGATAAAT GTATTCATCA ATTTGTTGAG
    63121 ACATATGATA ATGATGGAAT ACAATCATGG CGTTGTAAGG TTTGCAAAAG TTTCGTTGCC
    63181 TATAAGTGCC AGGTGTCGCC AGATCATGAA TGCTATTTCT GGGCAGATGA AGATGACGAA
    63241 ACAGATAGTC ACGTTACATT AAGGGATGGT AGGCAGATTA CTATTGAACC TGTAGCAAAA
    63301 AATGAACAAG TATTTATGAG ATGTCTTTTC TGTAAGACTG ACATATTGTT TGATTCATTC
    63361 ACGGGTAAAA GATTTCGTCA ATAAGTAGAT TAATGTGGAA CCCCGAACAA AATTCGGGGA
    63421 ATATTGAAAC GGGGAGTATT GAAACAAACA CAGGCAAAAG GTATAGAACA TGAAGATTGT
    63481 TTCGGCGTCA CGGCGGGAAG ATATGCCAGC ATTCAGGATG GATGAAATCA TGAAGCGTTA
    63541 TCATGATTAT GGTGATGATA CGTTTTGGGT ATTATGGACC AAAGATCCAC GAAATATCAT
    63601 CAAACATGGT ATGGATTTCA GGCGTGTAGC GTTGCAACTA ACAGTTACTG GCATGGGCGG
    63661 TTCAACAGTC GAACCTGGTG TTCCAGGGTT TAACGCGGTA TGGGATAGTG TCGCGCAATT
    63721 GATTGCAGCT GGCTTCAATT CAAAACTCAT CAATTGGCGA TTTGATCCCA TTGTGCCAGG
    63781 ATTTAATCTT CCTGTCAGCG AGCAGGATAT TGCGGCATCA TTGATGTGGA GATATTTTGA
    63841 ACACCATGCC AATAAGGCTA TGGAACTTGG CATTCAGCGA TGTATTGTGT CGTTCGTGAA
    63901 TCTTTATCCT GTTGTCAGAA CGAGATGGCC AGAATGCAAG ATTTCTGAGA TAACGCTTGA
    63961 ACGTAAGCGC GAGATAGTAA CGCGAATGAA AGTCATACTT GGTGACATAG AATTGCTAGG
    64021 ATGTGTTGAA CCAGAATTGC GAGATATCAT CCGCCCATCG GCATGTATTG ATGGTGATTA
    64081 TTATTCCAGC GTGACAGGCT TTACGTTCAG CAACAACAAG GATAAATACC AGCGGGCAAA
    64141 TTGCACTTGC ACAGAAAGCG TTGATATTGG ACGTTATAGA GTATGCCCGC ATAATTGCCT
    64201 TTACTGTTAT AGCCGTGAAT CCGATAAACC AAAAACAGCA CAACTAAGTA TGTTTAGCGT
    64261 ATAAATAAAC TGCAAAACAA AATCATAGGT GCCTTATGCA ACTTTACAAA TATCCTCGAA
    64321 CGCAACACAT ACAAGGATCA AAGCTTCAAA CTGGTGACCA TGATTTAACG CAAGTGCCTT
    64381 TCGAATCATT GAAAGGGCAA TATCTCGTGG TAGAGGAAAA GCTGGATGGT GCCAATTGCG
    64441 GTATTTCTTT TGATAATCAT GGCAAACTGT TTATTCAAAG TCGTGGTCAT TTTCTTGTCG
    64501 GCGGGGCACG TGAAAAGCAT TTTAACGTAT TAAAGCAATG GGCAAATGTT CATTCAAGTT
    64561 GGCTGTTTGA TTGCCTGACA GACAAATATG TCATGTATGC CGAATGGATG TATTGTAAAC
    64621 ACACAGTTTT CTATGACATG CTTCCACATT ATGTCATGGA GTTCGACATT TATGATCCAT
    64681 CAACAGATAC TTTCATGTCA ACCGCGAAAC GTCACGAATT GTTGTCAGGA TTACCAATTG
    64741 TTTCGGTTCC TGTTGTCTGG AGCGGTAAGG CTGAATCGCT AGAACACCTT GTCAGCCTAG
    64801 TCAAACCATC ACTATATAAG AGTCCACGTT GGCGTGATAA CCTTATCGTT TCAGCACAAC
    64861 AACGTAACAT AGATCCAGAA AAAGTTTTGA CACAAACCGA CATGTGTGAT ATATCTGAAG
    64921 GGCTTTATTG TAAAGTGGAA GATGATGATA GGGTATCGTG GCGTTACAAG TATGTAAGAA
    64981 ATACGTTTCT GAACAGCATA CTCGATAGCG AAACTCATTG GATGGATAGG CCGATCATTC
    65041 CTAATCAACT TCGTAATGAT GTGGATATTT TCGCATGGTA ACTGGAGGCA ATGATGATTG
    65101 ACAGCTTTAT GCTTGGCGGA AAGAATCATG TAGTTATCTA TTGTGATTGC TGGCGCGACA
    65161 AAGGGCGAAT GATTGGAGAC GATCCTGTTG GCAGACAATG TGGAAATCTT GCATTGTATG
    65221 AGTTTACATT AAACAATAAG AAGCGACATA TTTGTCGTTA TTGTTACGAA GCCATGGAAC
    65281 GCGGTGAATC ATCGATAACA TTGTGTATTT AGATATGACT TTTGTTGTGG TGTAATGTAT
    65341 ACGTTTATGT ACAGGAGAAG TACATGAGAA GTATAGTTGC GTTTGATGAA AATGGCAATG
    65401 AATATCTTGT TAACCCGGAA ACTGGTGTAG CGTTAGTTGA TGAACAGGGC AATAGAATTC
    65461 CGCCAACCTA TACAACCAGG AAAGCAAGTA AATCATCAGG ATTTACGACA TATGATAGTA
    65521 GTAATGGACA TTGTGGGTTA TGTGGAAGTT TGCGATGTAA TGGAAATTGT TTTAAGTGAA
    65581 ATAGTGAGTA GGTGAACAGA TGAAATCAGC ACTTATAATT ATATGGTCAC TCTTTAGCGG
    65641 ATTTGCGGTT GTTAGGTTGA CAGTCGGATA TGGTATAGAT GTTACTATTA TTGGTATGTT
    65701 GTCGCTCATA ATTTTCAATT ATGCGTTATC TGATTGGCTA CTAAATACGC CTAATAAGCT
    65761 GCAATCAATT GCATGTATAT CTGACAATAA AAAAACAAGT GAAAAAGCGC CAAAATTAAA
    65821 TGTTGATAAG GAATTCATTG CAGCATGGAA AGAAGTAAGT CGTTTGAATA AGAAACATTA
    65881 AGAGGTTGTT ATGGGTGTCG ATAGAACAGA TTATTTGTTT GCTGGTGTTA GGATTATCAA
    65941 GTTACCTGGC GTACCGAATC GTGCGCGAAT TTTTGTATTA AATCATGATG ATCTGTATGA
    66001 TAATAGTGTT TTTCAAGAGG AACTTATGGC TGGATATACG CATTCTTTCA GGCCAGCCGT
    66061 TGATCTGTTG CTGACCGATA AAAGCATTAC AGAACATCCC GAGATACCTT CTCTTGATGG
    66121 TTTTGATTAT ATCAACGGAG AAAACCAGCT TTTTATTGGT AAATCATTAG ATGACACAAT
    66181 GGAAAGTGAT GCACGTGGTT GTGGTGCCTC ATTGAAAACA GTTAGAGTTA TTCCAAACAA
    66241 TGATATCGTG TTACAGTATC TGGATATTTG TGATAAACTG TCGTCAAAAT TGACATGGCT
    66301 GTATGATATT GGAAATAAAT TTATAGTAGA GTATGGTGTG TTTGTTCACA CGGAATGGAG
    66361 TTGATATGTC AACAATTGAA GAAACCATCA AGGCGTGCGA AGATGCTAGA AAGAAGTTAC
    66421 AGGAATATTC AGAATTGTGG AGCAAGAAGG CACAGGAATC TCTTAATGTA ATCAGAAGTA
    66481 TCGAGAATAA TGTTCGTGCA ATGGAACGCG AGCCTGTAGC ATTTCATTAC TATGATAGAT
    66541 TCCTTTTCTG TGATAGATTT TCTGTCCGGA ATGAAGATAA TATCTATCTA ACACATTCCA
    66601 ATATTATGCC ATATTCTGTT TCGCTTCTTA TTTATGATAT GATTAATGTT GTCACCAATA
    66661 TCATGGTGCG TGATAATGGA TTCGGTGTTT TGTTTTCTAT TGATACAATG ATGATAATAG
    66721 GACATATCAA TTACACTACT GGTGAAATAT CATTCGAACG AAATCATTAT GATGATGTTG
    66781 TGATGAAGGC ATCATATCAT TATTATGCGG AACAGTAAAG GAGTTGTTTA TGTGCGAGCT
    66841 TACCTGTTTG AAATTTAAGA AACTTAGGGA AAACGCGGTG TTACCGAACA GAAAAACATC
    66901 AGGTGCTGCT GGTTACGATA TCTCGCTGCC AACAGACTTT TCTCATATCA AACAAAACGA
    66961 CTTAATGGGT ATAGGCGATT ATGAGGTAAG CTATGTATGT ATGCCTGATG GTAATAAGGT
    67021 ACCAAGTTTT GTAATTCGTT GCAATAATAC TGTATTAATA CCATTAAGTT TTGCGGTTGA
    67081 GATACCTGAA GGCTATTATG GTGAAATTAA ACCACGATCA TCATTGTTTT TGGATGGATG
    67141 GACTATTGAA GGAATTATTG ACTCAGACTA TCGTGGCGAA GTCAAATTGA TGATTCGAGC
    67201 ACCGATTAAA GCACCATATC ATTTCAATGA TAGAACAGTA TCACTATTAG CTGGTGAGAG
    67261 AGTCGCACAA ATGGTTATCA AAAAATACGA GAGTTGGGAA CCAGTTTGGG TTGACGAGCT
    67321 TTCAGACACT GAACGTGGCG ATGGTGGTTT TGGTTCAACA GGGGTATGAT ATGAAAAGTA
    67381 TTGGAAATGC TCTTAGGCAT ATTATTGATC AAATTGATAA TGTAACAATT AAAGTTACCC
    67441 CTGGTATGTT TCTAAACTAT TTACGTTGTT TTTTTGACCT TGAAACACTT GGTTCTATGC
    67501 GTATATTGTA TTATCCAGCA GAACCGCCAA AAAGACAATA TGCACGATTT CGTATTATTG
    67561 AAAATATAAA TGGAACAGAT GACGATTACA TAAATACCGT AACAATCGAA AAATTTGATG
    67621 GTATCTATTG TCGTACATTC GCAATGTCAA ATGCGTCAAT TGGTCGTAAG GGAGGTTTTC
    67681 CGGTTATTGT TACAGCAGAT AATGGCATGG TGTGTGAATG CAATAATTGT CATGAATTTG
    67741 TTGATTTTCT TATCAAGTCT GGATACTAAA ATAAAACATG AAACTAACAA TTGAGCTTAT
    67801 TCCATCCACA CAATTCAACA ACAATGTAAG GTCGCTTGTC AGTCGTCAGG AATGGGACCG
    67861 TATACGCAAG AATGTCTATC GAACATATGG TAACAAGTGT GCTGTTTGTG GCGCGCCAGG
    67921 TAGACTTAAT GCACACGAGA TATGGAATTT CGACGAAGCA ACAAGCGTGC AATCACTTGC
    67981 AGGCATGATT TGCTTATGTG ATCTATGTCA CCATGTGAAA CATATCGGGT TCGCCAAAAT
    68041 ACTAGCAAGC CAGGGTAAGC TTAATTTTGA TTCGGTGGTT GAACACTTCA TGTCAGTAAA
    68101 CTGTTGTGGT GTTCAGGAAT TTCTTGAACA TGAACGTGAA GCATTTAGGC TTTACGGGGA
    68161 GCGTTCTACC AGGCAGTGGA AACTGGATAT AAGCAATCTT GCCAAGTGGA CAAAATAGTT
    68221 TATCTAATTA TCTTGCCATA ACCTTCATAC CGTGCTATTC TAAAACAAAA CAATAGGTGA
    68281 AATATGTTAG AATGTGGTTG TGCATCAACA GAATGTCAAG GTATGCATGA ACAAGAATTC
    68341 AATTTAACCC ATGTATTCGA GCTTGACAAT AAGTCACGTA AGAAGCATGA AGACCATGAT
    68401 GACGAAGAGG TTGTTACTAA AACCAAACTG CCTCTCCGCG ATAGCTATAA GTTTTGGTTC
    68461 AACAATATCA TTATGGGCAC AGTATGGGAA CGCAATAATG ACTGGTATTT TAGCATTGTG
    68521 GGCGAGGATA AGTCAAAGCC CATAAGAATT GAGAAAACAA AATCTAAGGC ATTTACGGCC
    68581 GCCAAAATGG CATTCCTGAA ATGGAATGCT GAACAAGAAA AGGAGTAAGG ATGGAAATTA
    68641 TCCCAAGCAA GCCAGAACCG CTTCCAGTTT CTGGCGATCT GTTTGTAACA GACTATCTAA
    68701 TTGATCATTT AAGTAAACGC ATGACAACTT CTGGGAAGTT TTCGTATCGT ACACAATGTT
    68761 ACGAGAACGC AATAGCCTTG ATACGTGCAA GGGATGCTTA TGGTAAAGCG AAATACAATA
    68821 CAAGACTGAG GACAAATAAT GGTCGCGATT TTGTGGAGGA TGCCAGACAA GAAATTGGCG
    68881 ATTTTATGCA ATACTTTTAT GGGTGTTTGT TGGAAGGGCG TGACGTATCG AGTTTGCTTG
    68941 AACTTTTGCA TGTAGTGACA GAAATGGCCC ATAGTGATAT GGTTGAATAT TATTGAACTA
    69001 AACAGAAGTA GAGATATTCA ACTGCGCGGT TGCCTTGATA TCAACAACCT CGATTACCAC
    69061 ATATTCATGT CCAATTACCA ACCTTGTGTC AACAAACCTG CCATGTGGAT AATCTGAGAC
    69121 ATTGATTGTC TTAACACCAG CTTGTCCTAC AGAACTATCA GGATACCATT CATTGCCTTG
    69181 ACGATACCAA ATCCTGTAAC TTATTGTTTC GTCAATATTA AACCCAAGGT GCATGTATTT
    69241 TGTGCCACGA CCGATATTGT AACCATGCTT ATTCAGGGAA GTGGGCTCTT GACTTTTTGT
    69301 TGTTAAGATT AGTGTAACGA TATCTTTCAT AACAAATTCC TTTACATTTT CTGATTTTAC
    69361 GATATATTGA TTGATAATGT GAATTATATA CAAAGGAGAA CCTAATATGA ATTTTATTGA
    69421 CGTTTTACGA TATGTTTACA GACCCGACGC AGTATCAAAA CAACCCATTC TTTTGTGGCT
    69481 TCATATCATC GAATATCAGT ATTTCTTATT GATAAATGCG TGGAGGCGAT CACCATTTGA
    69541 ACTTGGAAAA GAAATGGAAG TTTTCAGACT TTCCTGGTTT AATGGGCCAC CACGTAGTCT
    69601 TGTAGATTTC ACGTTGAATG ATGACAATAG TTGCGACATT TTTTTGCCAA ACGGCATCGC
    69661 TAGCAATGTA AAGACTTATG GTGAAGCATA TAATTTCTTG ATGTCCTGTT ATCAATAAAT
    69721 CCATTCTGGC TTACCAACAA CAATATAGGT AAATAATTAT GTTCTTATGG AATCGCGACA
    69781 TTGACCTTGG TGGTCCATCA ACAAAATACA GTAATAACAT CGAAGCAATC AAACTCCTCA
    69841 AACAGTTACA GCAAGAGAAT CGCCCACGAA CCAACCTTAC GCAACAAGAG CGTGAATGTT
    69901 TGGTTAGATA TTGTGGATGG GGCGAGACTG AAGTATTCAA CCGTTTATAT CCCAAGGACA
    69961 CAAGCACTTA TTATGGTTCA GGCTATAAAA CATACGGTGG ACCACGAAAA GATGTACTGG
    70021 ATTTAGTCTC ACCACAAGAA TTTGATGCCA TGAAGGCTAG CGTAAACAAT GCCCACTATA
    70081 CATCATTCGG GGTTGTTCGT GCAATCTATC GTGGCATTGA AAAGCTCGGA ATCGCTTGCA
    70141 ATCAAATGCG TATACTTGAA CCATCCGCTG GCGTGGGACA TTTTTGGGGT TGTATGCCAC
    70201 CAACGATTTA TCAAAACAGC GTTAAGGCTG CGGTTGAACT TGAGCCAATC GCAGCATGCT
    70261 TGATGGAGTA TATCTATCCC GATGTTACGG TATTCAATCA GCCATATGAG ACATTTGGCA
    70321 AAGGTGGCAC AACAGATAAA ACTCGTCATA ATAGTTATCA AAACTATTTT GATATGGTGA
    70381 TCACAAACGT GCCATTCGGG GATTATCCTG TACATGATCC AACTGTGAAA GAAAAGTATT
    70441 TACGTACAAG CATCCACAAC TACTTTATCG TTAATTCCAT TAATCTTGTC GCACCAGGCG
    70501 GTTGGATAGT TGTGATCACT TCGCACTATA CGATGGATGC ATCCGATACC AGAATACGTC
    70561 AATACATAGC TGATCATTGT ATACTTCATG GGGCATTCAG GTTGCCATGC GATGCTTTTA
    70621 CCAAAAATGC GGGAACGCAG GTTGTAACTG ACATTCTGTT CTTGCAAAAG AAACACGACA
    70681 ATATATCAGA AGGATATGAT TTCATCAACT TGTCAGGAAT GGAACTTGAG ACAAGTAACA
    70741 AAACAAGTAG TTATGGATAT TCATATGGTG ACCGATATGA CAGTAAGCCA TATACAAAAC
    70801 ATGTTGATGT AAACAAATTT TTCATCGATA ATCCACAATG TGTTGTCGGG CAATTCAAGC
    70861 TTGCACGTGG TATGTATTAT TATGACGAGT TGACAGTTTC GCCAACTAGC GACAATCTGG
    70921 AGGAACAACT TTCGGATGCT ATGGTCAACT TTTTGAAACC AGTTGAGCCA ATAACGATTC
    70981 AGCATGCGAC GGTACAGGAA CAAAAACAAG ATGTTATTGA TAATCCTGTT ATGTTGAAGA
    71041 TTATGGATGT TTATCATGCT GCCAAAAAGT TGTTAAGGTT ACAGATTGAT TCGGATGAAA
    71101 TACTTGTTGC GGAACAACAG AATGTTCTGA ATACGTTATA TGATGCGTTT GTGGCGTCTT
    71161 ATGGCAACTT GTCAGATCGT CGCAATGTCA GCCTTATTAA GCAATACAAG CCTGACATTT
    71221 TACCATTCAT GCGAGCCCTT GAAGTTGTTA CGGATGACAA AACATGCAAG TCACCAATCT
    71281 TTACAACACA GATTGTTAGA CAGGAATCAA GCCGTTCTAT CAGCAATCCT CAAGAAGCAT
    71341 TTTTGGCATG TCTTGATCGT TTCGGGCGAC TTGATATGGA ATGGATTGCC AACACGACAA
    71401 AGCATTCAAT TGCAGACCTG AAAACAGCGT TAAATGGTCT GGTTTACGAG ACACCCGAGC
    71461 GTGAATTCGT AACAGCTGAC GAGTATCTTT CTGGCAATAT TTTGGAAAAG TTGAATGAAG
    71521 CGCGTTCGGC TTCAATACTT GATAAACAAT TCCAGGCCAA TGTTGCGGCT CTTGAATCAG
    71581 TTATGCCCGA AGCAGTTGGA CCAGGCGAGA TAACAGCAAG GCTGGGAGCT GAATGGATAC
    71641 CTGAAGATGT ATTGACAAGT TTCGTGCGGG AATTAATTCC ATCCTATCGT GGAAAAGCAC
    71701 GTTATATTGA TGGTATCCAT GAATGGATAC TCACGCCAAC AGATGATCAG TATTGTTTGT
    71761 TTTCAATCGA AAATAGCAGG ATGTGGGGAA CGAACCGCAA AACAGCACTT GATCTGTTAG
    71821 AAGATGGCTT GAATCTAAGG AATCCAATTG TCTATGATGT TGAGTATGAC GATGATGGTA
    71881 ACAGGAAATC AATAGTGAAT CAAGAAGAGA CATTATTGGC ACAGGCGAAG CTACAAGACA
    71941 TCCACGACAA GTTTCTTGAT TGGATATGGC AAGACAGTGA GCGCTCAGAT CTGTTGGTTA
    72001 GAATCTATAA CGAGAAATAC AACGTATATC GTGAGCGTGA ATTTGATGGC AGCCACTTAA
    72061 CGCTTCCTGG ACTATCAAGA ACATTGCCAG GAACTACTAA AGAGTTAATG CCATACAAAC
    72121 ATCAGTTTGA TGCCATATGG CAGGGGCTTC AAAGTAAAAC GATGATGCTT GCACACCAAG
    72181 TCGGAAGCGG GAAAACCCTA ACCATGACAG TTATTGCACA CGAACTTTTA AGGCTTGGTT
[truncated: 295,933 more chars]
