# Supplementary material for: Clades of huge phages from across Earth’s ecosystems
Source: Nature. 2020 Feb 12;578(7795):425–31. doi: 10.1038/s41586-020-2007-4 (PMC7162821; doi:10.1038/s41586-020-2007-4)
Supplement: Supplementary file 6 — Genbank files for all genome. [file 41586_2020_2007_MOESM6_ESM.zip › genbank_genomes_SD-4/R2_PHAGE_46_52.gbk]

LOCUS       S2_012_000_R2_scaffold_20_prodigal-single     283806 bp    DNA     linear   BCT NOV-13-2019
DEFINITION  S2_012_000_R2_scaffold_20_prodigal-single, contig.
ACCESSION   S2_012_000_R2_scaffold_20_prodigal-single
VERSION     S2_012_000_R2_scaffold_20_prodigal-single.1  GI:
KEYWORDS    .
SOURCE      R2_PHAGE_46_52
  ORGANISM  R2_PHAGE_46_52
            .
COMMENT     Data sourced from ggkbase. For additional details see
            http://ggkbase.berkeley.edu/organisms/405089
FEATURES             Location/Qualifiers
     source          1..283806
                     /organism="R2_PHAGE_46_52"
                     /mol_type="genomic DNA"
     gene            complement(<1..591)
                     /locus_tag="S2_012_000_R2_scaffold_20_prodigal-single_1"
     CDS             complement(<1..591)
                     /product="Precursor of major head subunit n=1 Tax
                     =Cronobacter phage vB_CsaM_GAP32 RepID=K4F9L0_9CAUD"
                     /codon_start=1
                     /transl_table=11
                     /translation="MSKLFESNWTKTKEALCEGRDLLVNMDGSANPNKKKIMETVLEN
                     TRQEMMKRSPLMETATAGATSAGNVATLNKVIMPVLRRVMPTVIANEIIGVQPMTGPV
                     AQIHTLRVRYADSVGGAAGVTAGTEALSPFDIAKYYSGNENPALPGAAPTAVLEGRPG
                     NRMSIQILKETVEVKTRRLSARWTFEAAQDAQAQQGI"
                     /db_xref="UniRef100_K4F9L0"
                     /db_xref="A0A0F9QJK5_9ZZZZ"
                     /db_xref="K4F9L0_9CAUD"
     gene            complement(603..2015)
                     /locus_tag="S2_012_000_R2_scaffold_20_prodigal-single_2"
     CDS             complement(603..2015)
                     /product="Uncharacterized protein n=1 Tax=Cronobacter
                     phage vB_CsaM_GAP32 RepID=K4FB44_9CAUD"
                     /codon_start=1
                     /transl_table=11
                     /translation="MNQGLKELLESAVLSDETKAALSEAWNSKLDEVRASVREETETN
                     LREEFANRFAADKLELVEAMDRMLGDAVKGHAETAAVELKAIQEERARLTSAIKEARA
                     DYKAKIASQTQVMETFFLETLKKELTEFAQDHEALRVQRVKVAEQAASLETDYQTKLS
                     ESMEKLQSIVVAKLHEEMSELKAQKAQLAETEARVAKSLNEHRAELNTTTAKSVKMLE
                     SFVMSQLSKEIKEFEIDKANLVEARVRFASEAKAKLDEQRKAFVARATKIVESTVDAH
                     LRKELTQLKEDLVEARQNIFGRRLFEAFQSEFMTSYLSEGTQVKKLTNQLAEAQARID
                     EATSAIEEKAKLIESMERRVKLSEERATRERTLNELLSPLSKDKRAVMGELLESVKTS
                     SLKVAFQKYLPTILNENDRGSSQKGRQLLSETPVTAKRPVSEVTGDRNNRLTESARAE
                     IVEDNVEEIHELRRLAGIEK*"
                     /db_xref="UniRef100_K4FB44"
                     /db_xref="A0A0F9QPC4_9ZZZZ"
                     /db_xref="K4FB44_9CAUD"
     gene            2240..2458
                     /locus_tag="S2_012_000_R2_scaffold_20_prodigal-single_3"
     CDS             2240..2458
                     /product="hypothetical protein"
                     /codon_start=1
                     /transl_table=11
                     /translation="MKTTKVTTGIYTFTYKGHVFEVENMAVGSDGETKGWFVFIKDKD
                     GDREYVMDYDTKWFAIQRTIERVDQGLI*"
     gene            2469..2795
                     /locus_tag="S2_012_000_R2_scaffold_20_prodigal-single_4"
     CDS             2469..2795
                     /product="hypothetical protein"
                     /codon_start=1
                     /transl_table=11
                     /translation="MKGLLLLVVIYLVDRYVPGWEGTAYYAVVGLMAIGAISTLVSFC
                     NALQFEKVGAGDPDIPFFAIALPLIMALGNAAAFYFLVPALLVWIIVFTIFQLALTYY
                     VLVTRV*"
     gene            2795..3001
                     /locus_tag="S2_012_000_R2_scaffold_20_prodigal-single_5"
     CDS             2795..3001
                     /product="hypothetical protein"
                     /codon_start=1
                     /transl_table=11
                     /translation="MGKVLTSAIMFMRDNTSGVFVVSGNIHGATGEGLKYKMDNGTTY
                     VLSKAEVERLQRYNYTPRYAKGKK*"
     gene            2998..3315
                     /locus_tag="S2_012_000_R2_scaffold_20_prodigal-single_6"
     CDS             2998..3315
                     /product="hypothetical protein"
                     /codon_start=1
                     /transl_table=11
                     /translation="MIYDLDSRETKTKLMELMQHDLPFADIMPDEFKYNDVDVRFVYS
                     DLGISAAKLRKLLDLKVRHNGIERKFAFVTIEVVRTGEYELDPLSEVDQEITIKHTVA
                     VFE*"
     gene            3312..3500
                     /locus_tag="S2_012_000_R2_scaffold_20_prodigal-single_7"
     CDS             3312..3500
                     /product="hypothetical protein"
                     /codon_start=1
                     /transl_table=11
                     /translation="MSLTDYKSPYGKAVALLQRNTGNWLKVKVPETGEHRYFKAKKLD
                     LLRKGPRRGNHRSRVSRN*"
     gene            3564..3791
                     /locus_tag="S2_012_000_R2_scaffold_20_prodigal-single_8"
     CDS             3564..3791
                     /product="hypothetical protein"
                     /codon_start=1
                     /transl_table=11
                     /translation="MDMQSYTRFEIEYTVPARDGFDRNRVDCKASFPSAENLRGFLRT
                     AQAGMIITSAKFVRVQTKDIMGFEEIQRFRK*"
     gene            3855..4253
                     /locus_tag="S2_012_000_R2_scaffold_20_prodigal-single_9"
     CDS             3855..4253
                     /product="Uncharacterized protein n=1 Tax=Sinorhizobium
                     phage phiM12 RepID=S5MAS6_9CAUD"
                     /codon_start=1
                     /transl_table=11
                     /translation="MVARTEREELLSYISDAHKDAYGTRPHGRYNNLTLAELRQVADE
                     LSDAVGETIKREADEKAAAAIAFEVRVTEVITSGAGDRKTALRWIFDAEDILETVSLY
                     GGSFAAYHFGLEHKYFTKEYPDFSALLMGE*"
                     /db_xref="UniRef100_S5MAS6"
                     /db_xref="S5MAS6_9CAUD"
     gene            complement(4318..4899)
                     /locus_tag="S2_012_000_R2_scaffold_20_prodigal-single_10"
     CDS             complement(4318..4899)
                     /product="hypothetical protein"
                     /codon_start=1
                     /transl_table=11
                     /translation="MRYSEIQLSEASGKKFNVYMEIKYPDKNLWAQYKKSFTANDDRG
                     AANKANAELEKAYDKGLDISKVKGWEHIKDENDGSYMNPEYPFSIDYVKEITGPKKKG
                     ASPYNLSDSVRAYSSHIAEALHGRQQSEWFQSDLDGLAYDGNEAKEEALEAANRFAPI
                     YFEGEDRYFVDAKTYNNDGDMGWIWTLAPKAEV*"
     gene            complement(4896..5015)
                     /locus_tag="S2_012_000_R2_scaffold_20_prodigal-single_11"
     CDS             complement(4896..5015)
                     /product="hypothetical protein"
                     /codon_start=1
                     /transl_table=11
                     /translation="MRFFDALRAMNGDDPVRALRVARAYFDQEPKHKPKDKKK*"
     gene            5108..5728
                     /locus_tag="S2_012_000_R2_scaffold_20_prodigal-single_12"
     CDS             5108..5728
                     /product="Uncharacterized protein n=1 Tax=Caulobacter
                     phage CcrColossus RepID=K4JUN4_9CAUD"
                     /codon_start=1
                     /transl_table=11
                     /translation="MIDPFKITNYDRTDHELQEFWLFCLAVAGKKATMMAKKVDDFLK
                     PLNAWNNMNHDNKPDMTPLEFIAQLPGGSNGLDKELRRVKMGKYALLTKGYAETAAKG
                     AQWLRTASAEDIRKDITGAGYKTSRFFTLHSRRNENVAVIDTHMLKYLKHIGAPNVPD
                     GIPNGPDYLRLEKILLAEAVKKKMAMADFDLAIWSHYAGGGVTPLP*"
                     /db_xref="UniRef100_K4JUN4"
                     /db_xref="K4JUN4_9CAUD"
     gene            complement(5932..6315)
                     /locus_tag="S2_012_000_R2_scaffold_20_prodigal-single_13"
     CDS             complement(5932..6315)
                     /product="hypothetical protein"
                     /codon_start=1
                     /transl_table=11
                     /translation="MASNDLRKFMNLMESSSLEEENTLDEEIQYDSLSRTLWAIYNLG
                     TERNENEAGSVISDLIKDIRYKSESVMETGNANAQQKGIHFDGKPASKNSGDMDQSSP
                     KSKSSGGKTSLAQAKSGTNVGNIKS*"
     gene            complement(6327..6614)
                     /locus_tag="S2_012_000_R2_scaffold_20_prodigal-single_14"
     CDS             complement(6327..6614)
                     /product="hypothetical protein"
                     /codon_start=1
                     /transl_table=11
                     /translation="MRAHELFESFSECWFSEEKKQAYLDSLRRVAKQIGVVHPGIIVV
                     LSPEVLVKDISGVLTNVEHALKEIAGLKYFSRKVVAGLHGGSPFQVQIQAE*"
     gene            complement(6623..7255)
                     /locus_tag="S2_012_000_R2_scaffold_20_prodigal-single_15"
     CDS             complement(6623..7255)
                     /product="Prohead core scaffolding protein and protease n
                     =1 Tax=Escherichia phage PBECO 4 RepID=L7TQE4_9VIRU"
                     /codon_start=1
                     /transl_table=11
                     /translation="MANFLTEAMTFDQAQVLLEGGGLNDQGKPKDLYMRGIFVQGGVK
                     NHNQRVYPVNEIRSAVDQLNETLRRGESILGEADHPEELNINLDRVSHMITEMYMDGP
                     NGIGKLKVLPTPMGNIVRTLLEAGVKLGVSSRGSGNVTETGDVSDFEIVTVDVVARPS
                     APAAYPKAVYEAYNMRRGAITQDLAEAMTHDQKAQKYLKDELINFINALK*"
                     /db_xref="UniRef100_L7TQE4"
                     /db_xref="A0A0F9TS85_9ZZZZ"
                     /db_xref="L7TQE4_9VIRU"
     gene            complement(7358..8365)
                     /locus_tag="S2_012_000_R2_scaffold_20_prodigal-single_16"
     CDS             complement(7358..8365)
                     /product="Uncharacterized protein n=1 Tax=Plasmodium
                     falciparum (isolate 3D7) RepID=Q8I414_PLAF7"
                     /codon_start=1
                     /transl_table=11
                     /translation="MSEKLSKVLDLLIAEDREEAAKALNEWFAEQQKAVTAKLLESEE
                     VEESEEVAEGEELEEGVTITIDTDGDDVTVEEAGDETVDEFGGEEVVDGDDVEAEVDG
                     EEVVGDDDSAVEDLTVDERVEDLEAQLEALRAEFAALMGDDAEEEAAEDEGEEEIVDG
                     DSDEEETEGDDEVEEAIAPGVPGKKTTFVQKSGIDFGGNQKVREDEEFDDLAESADHH
                     LEPVAAAKLKTEGEQAGNGKKVKVDKQSPVPERDPVDRLGGDPVEIKGKTHKGYARET
                     APTVVGGNEKFKNSQKTPKKISKEGDKSAELNKGPAPDKSKSPINGDPKLRGNDLSRK
                     K*"
                     /db_xref="UniRef100_Q8I414"
                     /db_xref="Q8I414_PLAF7"
                     /db_xref="mgm:Mmc1_1473"
     gene            complement(8433..9410)
                     /locus_tag="S2_012_000_R2_scaffold_20_prodigal-single_17"
     CDS             complement(8433..9410)
                     /product="PREDICTED: X-linked retinitis pigmentosa GTPase
                     regulator n=1 Tax=Sorex araneus RepID=UPI0003317839"
                     /codon_start=1
                     /transl_table=11
                     /translation="MQKVELSKVLDLLIAEDREEASKLLHEWFVGKSKSILEGLMQED
                     DGALDDIEDAKEEIASEEFYGDVDLDEAGEEVEAGEEEFAGAEDDLEAAGDDVEAAAD
                     DLGAELGAEEVEVPVEDKVEDLEAQLASLKAEFEKLMGGDEAGEELVGADDEFAGDDV
                     AVDDEEFAAEGVFEGEEAEELEEGSEEVAEGEDLDEDFQDLEESFELEKVKDPDMSEG
                     SEAGNGKKQSVDTTSPIPQRKTEDRVGGAVVEIKGKTHKGYARETSPGVNDKPILKNQ
                     VSNAKQDMVPVSPEGDKSALINKGPAPDKGKSPIGGGAVDLRGNDMKRK*"
                     /db_xref="UniRef100_UPI0003317839"
                     /db_xref="A0A024VHV5_PLAFA"
                     /db_xref="mgm:Mmc1_1473"
                     /db_xref="UPI0003317839"
     gene            9581..9913
                     /locus_tag="S2_012_000_R2_scaffold_20_prodigal-single_18"
     CDS             9581..9913
                     /product="hypothetical protein"
                     /codon_start=1
                     /transl_table=11
                     /translation="MKTKLMRNVVWDARAIIKSGDYALECPHNQSLMTGICKALNEEY
                     KRNPKTVAGIILHIEEAGYKLKRSDCSYTIRAIENKEKALGNVESKDLEKIRKICESL
                     FSQYIKLT*"
     gene            complement(9910..10149)
                     /locus_tag="S2_012_000_R2_scaffold_20_prodigal-single_19"
     CDS             complement(9910..10149)
                     /product="hypothetical protein"
                     /codon_start=1
                     /transl_table=11
                     /translation="MRYNEFSKESLDQLSEGFIDPNEDEFMKAHPGDSRKPKLTLKQL
                     NKLKKIRATNDLETAKKESLLGVMYGAPEEDDSDF*"
     gene            complement(10149..11876)
                     /locus_tag="S2_012_000_R2_scaffold_20_prodigal-single_20"
     CDS             complement(10149..11876)
                     /product="Portal vertex protein of head n=1 Tax
                     =Cronobacter phage vB_CsaM_GAP32 RepID=K4F9K9_9CAUD"
                     /codon_start=1
                     /transl_table=11
                     /translation="MTWKRHFQQISKDKKLQTLMKNQRAGTYPTANTGNNFQSYLPEV
                     YAGHPQRQERYAQYDIMDQDSEVNAALDTISDFSTRPDDDSGQLFFINYYSEPNDSEV
                     DIIKTLLNQWCNLNQMKTRLWRIFRNTLKYGDQFFIRDPETQILHYVDNAKVEKIIVD
                     ESKGKTPQYYVIRDLDLNLVEKVATKQDDYGQNIQGTGTNSLKQNNQMTNQGSSFHKT
                     QGRFDSSQNASHVDAAHVVHFSLSEGLDANWPFGTSILEPIFKVFKQKELLEDSIVIY
                     RVQRAPERRVFYVDVGGIPVHKSQAYLDKVKMEIHQRRIPTRTGGGSNIQDAAYNPLS
                     IMEDYFFAQTADGRGSRVETLPGGENLGQIDDLKYFNNKMIRGLRVPSSYLPTGPEDG
                     QATFNDGRVGTAYIQEYRFANYCQRLQLLLSAVIEDEFKLFIKRRGYNIDAGMFALEF
                     NPPQNFRQFAQIERDTAQIGVFSQISEVNWLSKRFLATRFMGLTEEELVENERLWKQE
                     NPRLTEPVEGDGGIGDSGGSPGLDSVGFREPPEDIEFTDSEGDDAAGGDEPDAGAGQD
                     DLNLDLGEE*"
                     /db_xref="UniRef100_K4F9K9"
                     /db_xref="A0A0F9QJG2_9ZZZZ"
                     /db_xref="K4F9K9_9CAUD"
     gene            complement(11916..14399)
                     /locus_tag="S2_012_000_R2_scaffold_20_prodigal-single_21"
     CDS             complement(11916..14399)
                     /product="hypothetical protein"
                     /codon_start=1
                     /transl_table=11
                     /translation="MADFDMEQMRIIFQNLADKLANTKGDDNIVEKLKVVEKAIRDLE
                     KRQRDQANKSKADQKRENQDFIRDFVKEFDNASVLKDIHQTIKEQGLNNAGPGQGNIN
                     VDSKDFGKLSSKIGGSILAFGKFTNAIGNTTASMINNFGNLDGSFEGLAKALGITSAA
                     GLLAAKTIDDRNNAFRVLINSAEGTIGSIQDLGRAMHDSTLNAMQFADAIAKGTQGTR
                     LMGAQPWAKLYGSILKQTQSMGYYGYSTQQLVAAQNEYLDMLSNRGDLFNRTDKQIVD
                     GLNNLLVVNDKMATILGKTREEQLAAAAEQARDPVFQTWMQSLGDNVDKDLINQMMGA
                     LNTISPALKDIGQDMMMMNGGVTGEAAKVLAVLPPEVREILLQSVNQAKQGNLNAEQL
                     QDAIQSLRAPMQTFIKENAASLGILGKQVGDQFRTIAEIGVNTSKIKQDDRITAEGTN
                     ITDQGSLGALQSNQTIREIGAAVRDTVTGVLNPLLNDYGPEIKNLVSGTSDLVNKYRE
                     TIIQLENFNTVISAIAGVFAGGAIINAASGIVGTLVAARMVPMIGEAVKVITSPLRGL
                     AGSITGLGKMLTGGVLSKSIGSSVANAVSKIPGLSMAARVAGPIGVGLAAGEAARFAD
                     EHVSNFVYENAPEEAKDFWYDFRKKGEGFWDFMAQNPFSGTIQSGPNAGKNYWTGEQE
                     FKQDQNGEWVELTPEEKAASKSVDSTNIAEIKEAVAEPTEQVDPNVAAISDLVKQYEN
                     TLAASTPVEPVQNTLTQTLDIEGLTAALRTDSVAMQATVTATNAALDRIYQILKQNLD
                     FDKESSQIIRDRLGELQRLNEDIARSSRR*"
     gene            14493..15329
                     /locus_tag="S2_012_000_R2_scaffold_20_prodigal-single_22"
     CDS             14493..15329
                     /product="Baseplate hub subunit n=1 Tax=Escherichia phage
                     PBECO 4 RepID=L7TQE9_9VIRU"
                     /codon_start=1
                     /transl_table=11
                     /translation="MSDNPLSQYFRVPGIHVMLPSRGAFTPPEELETAITGELAVYPM
                     AARDEIWAKNPDGLLNGYSIENIIKSCVPGVKNPRRMPSQDIDYLLLAIKKATFGDKM
                     ELTTTCPKCGNEHNFECSIEEVMNTARVLEPEYSVRISDEIVAKIRPYDYNATTRTNL
                     AAFEEAKLLQNLVSIGLPEESRITAFSNSFEKISNLNLDLLSDAVVSIVIPGGEVSNP
                     QHIREFLENASKGAIDAIEDGMKVFAETGIDRKIALACPQEECQHEWTTELMFDPSHF
                     FE*"
                     /db_xref="UniRef100_L7TQE9"
                     /db_xref="A0A0F9PI50_9ZZZZ"
                     /db_xref="L7TQE9_9VIRU"
     gene            15326..15556
                     /locus_tag="S2_012_000_R2_scaffold_20_prodigal-single_23"
     CDS             15326..15556
                     /product="hypothetical protein"
                     /codon_start=1
                     /transl_table=11
                     /translation="MRLLSTDDPRVIGGIIAGHRKEARAIIDQIHEICWYMRGGISRE
                     EAFNLSHEERKSIMKLIDANIKRVNETRLPIL*"
     gene            complement(15553..15939)
                     /locus_tag="S2_012_000_R2_scaffold_20_prodigal-single_24"
     CDS             complement(15553..15939)
                     /product="hypothetical protein"
                     /codon_start=1
                     /transl_table=11
                     /translation="MSNEFAIRAVRSKLVNSELDYEIKISSSFVHSTELTYLTVGVCS
                     NYGSTTLDFYSARDNTNTFKIRKSRSNNNPYYWICVPENIVHKSGFRMPLFMMDKWIN
                     LVNDEHLSVQEESFHIFIFTDTFKKG*"
     gene            complement(16000..16386)
                     /locus_tag="S2_012_000_R2_scaffold_20_prodigal-single_25"
     CDS             complement(16000..16386)
                     /product="ribonuclease HI n=1 Tax=Sphingomonas sp. KC8
                     RepID=UPI000248A03A"
                     /codon_start=1
                     /transl_table=11
                     /translation="MSKIQIYFDGGCKPNPGNMEICIVIIGDGAPQPKTVFDLGHGTN
                     NIAEWSALLWAATTAKERGYKNVEFLGDNITVINQADNKWKIKERSFLPFKEAFMALN
                     YEIGGTLTHTPRATNRAGTYLESGIV*"
                     /db_xref="UniRef100_UPI000248A03A"
                     /db_xref="W0ACD4_9SPHN"
                     /db_xref="dap:Dacet_1750"
                     /db_xref="UPI000248A03A"
     gene            17409..17933
                     /locus_tag="S2_012_000_R2_scaffold_20_prodigal-single_26"
     CDS             17409..17933
                     /product="hypothetical protein"
                     /codon_start=1
                     /transl_table=11
                     /translation="MTSKAKAKGNSWELAICKFLGEHLGGHWMRVPNSGAYVGGKNVQ
                     RKVLLDSGQVRMVKGDIIAPENLPKMNLEAKNYKDIAFHQIIDGCCKQLNDWIDQTET
                     PAEPGDLSLTIFKITRKGSWVAFDEKLKDKFVLKSYVHYQKTDDRAYIVTDYESFVIA
                     NKEKLIELGAKGIA*"
     gene            17958..18302
                     /locus_tag="S2_012_000_R2_scaffold_20_prodigal-single_27"
     CDS             17958..18302
                     /product="hypothetical protein"
                     /codon_start=1
                     /transl_table=11
                     /translation="MSNSSKPRVLKLKKLPKGKFKWKVCFRLEVGHKMGFWDRYCDDG
                     FVLPKAVFEYLEQQVHGRYCLHAMSGRNVSFDDEKYKKYDYILFENQLDVTMFKLCHG
                     DIVRRIYRIETQ*"
     gene            complement(18336..18773)
                     /locus_tag="S2_012_000_R2_scaffold_20_prodigal-single_28"
     CDS             complement(18336..18773)
                     /product="hypothetical protein"
                     /codon_start=1
                     /transl_table=11
                     /translation="MSQLEIRSVNKYDSVWNPKTMFSGFKIRAVLVKSNDVITNINEM
                     HQLRRRLIRELGTEDEDWILEENPKTLENELYLQNSAKLVMWKLQDNDKFINLFAFVE
                     QHTDDADKLEAQRVKDYEDDLKAREEARLKRFGATDPKRSTDF*"
     gene            complement(18829..20610)
                     /locus_tag="S2_012_000_R2_scaffold_20_prodigal-single_29"
     CDS             complement(18829..20610)
                     /product="Gp46 recombination endonuclease subunit n=1 Tax
                     =Acinetobacter phage ZZ1 RepID=I3WVG4_9CAUD"
                     /codon_start=1
                     /transl_table=11
                     /translation="MITINNVTMKNFMSVGNNTQAIVLNDAALTLVLGENIDQGSSGS
                     RNGVGKTTMVQAICFAIFGQPLTNIKKDNLINKTNQKQMAVTLDYTVDGKNYRIERGR
                     KPHYLRYYVNDDLVNAPDSDEAHGESKITQQEIEKVFGMSHAMFRHLVALHTKTTPFL
                     SESANKQRELIEELISITQLSEKAETLKNMIKEIKDEIRNEEIRIKTVTQGNENVQKT
                     INDLNFKSKIWEREQQKKVETLATALVKLEEIDVEREIENHKLLKQWDELNAELQVLD
                     RENSRLVRSISSYEATEIKKQNSLEAALDQKCPTCMQGLHDETHAHISDRLKQELEEI
                     RSELSSTRDEQTGIETGLVELATALAELGERPVTAYRSVEQAYEHRGQLDKLRGDLER
                     ETLVDNPYVDQIANLSMSALQEISYDYINELTTMKEHQDFLLKLLVSKDSFIRKKIID
                     QNLSYLNFRLGHFLTKLQLPHEVEFKSDLSVEITQLGRDFDFEQLSNGEQNRLILSLA
                     WAFRDVWESMNHKLNLLIIDELVDSGMDGSGTDSALEILKEMCRVNGKSIFLISHKDG
                     LETRVDRVAVVQKENNFTTYVSFTDDM*"
                     /db_xref="UniRef100_I3WVG4"
                     /db_xref="A0A0F9FQ34_9ZZZZ"
                     /db_xref="abr:ABTJ_p2036"
                     /db_xref="I3WVG4_9CAUD"
     gene            complement(20675..21112)
                     /locus_tag="S2_012_000_R2_scaffold_20_prodigal-single_30"
     CDS             complement(20675..21112)
                     /product="hypothetical protein"
                     /codon_start=1
                     /transl_table=11
                     /translation="MSYVDHLKQTYHRDMYEALVNCGQITNFIDLQDEISHLTYAYVI
                     YSKAVERAYNEFGSDWITFHYASFLVSSEQLIHTICPALETQFPDQIDYAFVHRPYDI
                     LVYTNRPLSPVWFRIVSGWRIAPIHNIPSLQDFVQHYQGSNFQ*"
     gene            complement(21181..21657)
                     /locus_tag="S2_012_000_R2_scaffold_20_prodigal-single_31"
     CDS             complement(21181..21657)
                     /product="hypothetical protein"
                     /codon_start=1
                     /transl_table=11
                     /translation="MGFEDYDKEKLVNSIRTSVLDSLDNFDKLQELDDLEFLQDFKCI
                     YVYHPEIYVERHETRNYWQSAGSDTRTIMRDFDVLMRIIELKTKYSPNFAEATKFFDE
                     YCEVSYPIARVTDYIYFIKPQTTIDSVVFKLSTGLHLHDMPEISLYELIKKSKEKL*"
     gene            complement(21657..22685)
                     /locus_tag="S2_012_000_R2_scaffold_20_prodigal-single_32"
     CDS             complement(21657..22685)
                     /product="Endonuclease subunit n=1 Tax=Enterobacteria
                     phage vB_KleM-RaK2 RepID=H6X3P0_9CAUD"
                     /codon_start=1
                     /transl_table=11
                     /translation="MTTPLFKRAAIFGDIHFGKKNNDRQFNSDCEEYIKWFITKAKEF
                     DVDTIIFLGDWHDNRHSIHVSTLNYSLSNMERLNEAFEKIYFITGNHDLYYKEKRELS
                     SVPMLRNFQNITYVNEFLHIGGVTFCPWLVGDDWKKIPSYAKKSSYIFGHFELPNFMM
                     NAMVEMPDHGGLNATHFEDLEFMAFSGHFHKRQVKGKVCYVGSPFAHTFADAWDDERG
                     MVLLEWGKTPEFVNWSEGARYRTMNLSDLLEDPLNQITPKTFAKIVSDLDITYEEVQF
                     IKDVFTQQFTPRKLDIIPSAKKNDEQDFEDSNIQFQSVDQIVVEGLKNIDSLTMDKNV
                     LIEIFRSL*"
                     /db_xref="UniRef100_H6X3P0"
                     /db_xref="H6X3P0_9CAUD"
     gene            complement(22747..23049)
                     /locus_tag="S2_012_000_R2_scaffold_20_prodigal-single_33"
     CDS             complement(22747..23049)
                     /product="hypothetical protein"
                     /codon_start=1
                     /transl_table=11
                     /translation="MNMFKKSQILPHFPYVELTLNDGRRVDTCKALQYRDARLYHVSD
                     KAPDGTQIMDKPQWFFDFKHAKGQTQTIEILQEQAEELCETCAVKIETFEDGTFWF*"
     gene            complement(23046..23918)
                     /locus_tag="S2_012_000_R2_scaffold_20_prodigal-single_34"
     CDS             complement(23046..23918)
                     /product="hypothetical protein"
                     /codon_start=1
                     /transl_table=11
                     /translation="MSFGAYIASFLPMDNQELRDSRSAITKRQIQWWLEKTEVPINVI
                     AMNYSDDDFLETHPRLNYIINPPMKLTPARKVGFEAFFESDYDFGIMMDDDAILYDKP
                     QHNLGPKLFEEMAAQIHLYTGVDVFFPINPQKIGFNPIWDKNPAKYKDNHVFKRSMDL
                     KGSMFVVRNFRKYSMTEVFPDLDYNWQEDTKFAIDCVAAGHTVLQSHNLVLHELSGKA
                     SHFAAAASLRVPRMLEGNTRIAAQYADLGLRMDGDSHLLDRSDFMKACWKYPQTEFVI
                     PRAGSQLTDLFDFR*"
     gene            complement(23929..24774)
                     /locus_tag="S2_012_000_R2_scaffold_20_prodigal-single_35"
     CDS             complement(23929..24774)
                     /product="Sigma factor for late transcription n=1 Tax
                     =Cronobacter phage vB_CsaM_GAP32 RepID=K4F6U7_9CAUD"
                     /codon_start=1
                     /transl_table=11
                     /translation="MAKVNFLSNKELLHEIHLSKNSYCYYIDKTYANYDAIVLDLSEV
                     NETLIEESRTKRANALFQAKKLALKNQGLKAHQIKVDPIPIEEIPVDSLVIRVMTAEH
                     VPLLPEEELKPAQKTKDEEARVKTNFNPFKHYVVAYDGDANVGTVDMTKVSFKEVGRS
                     HWKNGLDNGYFSMDHGNITDRLARMYLKLVDRYSQKPNWRGYSYLDEMKNQSLLQLIQ
                     VGLKFDERRSQNPFAYYTTTMTNSFTGVFHKEKRNQNIRDDILIMQGQTPSNTRMVEH
                     ELSQK*"
                     /db_xref="UniRef100_K4F6U7"
                     /db_xref="K4F6U7_9CAUD"
     gene            24991..25533
                     /locus_tag="S2_012_000_R2_scaffold_20_prodigal-single_36"
     CDS             24991..25533
                     /product="hypothetical protein"
                     /codon_start=1
                     /transl_table=11
                     /translation="MSDIVLGTGRCNPPTKGHHALIRKIVKLADESGIRAEFHIVDGE
                     QSGKDKQKNPLTPEQRIAVLKGWFPSVHFDIAGSAYDVMEILEVQNKRPAFMVAGSDR
                     AKKYKKLLDYAGFTQACIVEVDRESGDADGVSATKARAAAAAGDFDEFARMMPSEVGE
                     NSVRDAYVLVRKALIEDGAG*"
     gene            25520..26953
                     /locus_tag="S2_012_000_R2_scaffold_20_prodigal-single_37"
     CDS             25520..26953
                     /product="Uncharacterized protein n=1 Tax=Cronobacter
                     phage vB_CsaM_GAP32 RepID=K4F7G7_9CAUD"
                     /codon_start=1
                     /transl_table=11
                     /translation="MAQDNSNYEIVQITEANWGIQYADGRLVTGFATRQEAIDVAATT
                     LEETPPAAPTASPPKNLDEALVSAQSARDNYRAFVGENPTASEESKDALLAVIAAADA
                     YVSEYQNQLELARRNANEKTSLVALNFENQLANANARRIETAAYAITIRTDPNATQQE
                     IWDADDEAFAAEVYYESLLRELQTEIDNAFELSAATSSLFSGGSRTYVNFGGQVVSSS
                     ADISSSSDSNFDIIRNTLSNDFGSITRTGLMDNSVTSGYGFTQYSGNTVYDTSVGVTS
                     VASSADQRVKLSPKPSQRGALLSGVLEPLAETGGLVFPYTPSVSMQASTNYQTLETTH
                     ANQDYHIYKNTPSIDITIQGTFTAQNETEAKYFLASIHFLRVLTKMHFGESDSNKGLP
                     PPQVLLDGYGTHMFNGLSVIVKNYEVQLPDNVDYVTVSSAGGVSKVPTVSTLSVLVTV
                     QQTPAKARSFNWDNFASGELMQQKGWL*"
                     /db_xref="UniRef100_K4F7G7"
                     /db_xref="A0A0F9UAA2_9ZZZZ"
                     /db_xref="K4F7G7_9CAUD"
     gene            26953..27264
                     /locus_tag="S2_012_000_R2_scaffold_20_prodigal-single_38"
     CDS             26953..27264
                     /product="Uncharacterized protein n=1 Tax=Enterobacteria
                     phage vB_KleM-RaK2 RepID=H6X3N7_9CAUD"
                     /codon_start=1
                     /transl_table=11
                     /translation="MSVIRYSNGSPYAATPQSSWYLDNLVLRDIQPDPTDKAMVIPTK
                     YNLRPYNLSYELYGTKDYWWVFQVLNLGVIRDPIYDFKAGLQIRVPTKERLLSNIQAT
                     K*"
                     /db_xref="UniRef100_H6X3N7"
                     /db_xref="A0A0F9RNT5_9ZZZZ"
                     /db_xref="H6X3N7_9CAUD"
     gene            27264..29231
                     /locus_tag="S2_012_000_R2_scaffold_20_prodigal-single_39"
     CDS             27264..29231
                     /product="hypothetical protein"
                     /codon_start=1
                     /transl_table=11
                     /translation="MADQRIPASQRVTQSSGGTGNSSSNMGFKGIDAKSAKMDISTAV
                     ANPMGDVEQPSYHFKFYIGTDTGTSTTPVVTIAETGLTTFNITDVEIDAIVAPNFQTK
                     NIGATKFTIKISEPLGMALPDKMAAGAAAANVQNFMKCPYFLSVDFLGYDPESGAPKR
                     PVDKTWIWSLFITKMTTDLDATGGKHVIEAVGYNEIGNFDQFNLIKMPIQIDFNKGEG
                     KVKEVMEGVAKQINKALEKSYNVANGGTAPFTVEIKDLPYKNGGVVNSPFEHKIIRDQ
                     KFLDSSRNQGVAQISRGTDIGRLIDYIMSVSETATQMINPAESATENDSEAKEYSTAH
                     RVDTVVENVSYDTISQDYVRRIIFYVRGHDNVRAVNSAKGADDALAQGQAKLAFVTGQ
                     NYLKKEYQYLFTGRNTEVLDFNISLNFNFAIATNIMQGHITTENSSSGIQYSPDDFNK
                     QTMNEKWPTYQNAIVPINYCKAPAVGGSPTTTTDLWNGLNQPSNGSIDSLGFGPSALP
                     MTFIQDGNDPRVHVNQAVEASNLRSRSIYAGILNQLYGDITENLGKVDLLIRGDPYWL
                     GATNTESIQQDSTDEKANFSNGEHMFMLKFLLPQGIDDDGNPILTLTDTYSGFYATIS
                     VTHKFNGGVFTQNLNGVRIPAMRVSELLGGK*"
     gene            29231..32413
                     /locus_tag="S2_012_000_R2_scaffold_20_prodigal-single_40"
     CDS             29231..32413
                     /product="Uncharacterized protein n=1 Tax=Ficedula
                     albicollis RepID=U3KGZ0_FICAL"
                     /codon_start=1
                     /transl_table=11
                     /translation="MANSYNRNERTPDGYAQQPSGRANIYNQTYVGFVRKNEDEIFMG
                     RLKVWIPDLGGDSDQEESWYTVNYCSPFAGATPIKKYENNQDNLWKNGNIKDGKKYTE
                     SQVSYGWWAVPPDIDNEVIVMFINGDPNKGIWVGSLYKQYMNHMVPGIPVSDSFDDAS
                     CGAEEPPVGEYNKFSEIGNNLDPTRPRYDPLHEGLTMQGLYTDTQRGTTTAGARRESP
                     SHVYGFLTPDGSQIYADDNPENEFIRLRTKSGVQVLIHETCGYIYMNTKKGNSWVQIS
                     DDAIDMYTSKTFNVHAAGGINMHSDKDFNLHVGGNFNAFVEGDTKWGTAGNWDQITNK
                     DHKLDIGGAYHSTIKKNRSIEIEGADSLQVGGNITVNSDKVFTMTSGQLILMKSEKIM
                     QNCSDTPNEPEPPAEAEIKDPCVLPDRELTECYPETTRDSVVTRLPTHEPFKGHEFVC
                     GDEEYEAADCSGGSEEDEDTNSDGSPKDDDDTPPEDNVDDPTDDDDDNSSGGGSGGGG
                     GSGGGGGGGAGGGSGGGGGGGAGGGSGGGGGGGAGGGSGSGSGSGGGSGGGGGGGSGG
                     AGGGSGGGGGGGAGGGSGGGGGGGSGGGSGGGSGGGGGGSGGGGGGGSGGSGGGGSGG
                     GSGGSGGGSGGGGSSGGGGGGSGSGGSGGGSGGGSGGSGGGSGGGSGGSGGGSGGGSG
                     SGNPSTTNGNNSANNPLLDKVAQSEGTDAGDGYNETAGKGAHSGGDKNLTNMTLDQID
                     QLQEQMKSSPSNPSGETGVGRYNISQSDLQEARDALGLSGTQKFTASLQDKIANYLLV
                     KAGIEKWREGKQTKGDLIDNLAEMFPTFPTTNGKTATGQTPKTPLKQLEQLLDQIKNP
                     NKPSELVEGEQNGTIIPVPPSGRLSIGKVISGNNIGTGVVINYSGTLMTNAQVIGITN
                     ATIGQTVYVEIGGRMRLAELVAMNPTKDIAHIRIRNKDYTDLVPINMAGLESNGVAMQ
                     SFGYAFGDTLISMPATPTGENNKTVKYTGPGTPAGGLIVYGLNGMATNDVNGLKPGMA
                     GGPVLNASGGLIGLNAASESGSVTARYVPV*"
                     /db_xref="UniRef100_U3KGZ0"
                     /db_xref="A0A088V0V9_9BURK"
                     /db_xref="bcew:DM40_165"
                     /db_xref="U3KGZ0_FICAL"
     gene            32423..32626
                     /locus_tag="S2_012_000_R2_scaffold_20_prodigal-single_41"
     CDS             32423..32626
                     /product="hypothetical protein"
                     /codon_start=1
                     /transl_table=11
                     /translation="MKSLKQAQVDELLKRKLTIGVFAHEMSKFGVYVVRPKETVSAVF
                     FRDERRYFPSINEDDIVVGGYFG*"
     gene            complement(32674..33291)
                     /locus_tag="S2_012_000_R2_scaffold_20_prodigal-single_42"
     CDS             complement(32674..33291)
                     /product="Putative uncharacterized protein n=1 Tax=Hahella
                     chejuensis (strain KCTC 2396) RepID=Q2SEJ8_HAHCH"
                     /codon_start=1
                     /transl_table=11
                     /translation="MTQKKQKQELYVSTDIEANGRVPGLSSMLSFASAVFDINKNLLG
                     TFSRNLELLPNSKPHPETDIFWNESEANKAAYEATRVDLVSPEDAMRDYVAFLKNLPG
                     TPIFVGYPAAFDFKWIDYYAHAFVGDNPFGFSRCIDVKSYAYAVLKKEKFTHTAKRNM
                     PKNWFDDLPHTHIALDDAIEQGAMWINLLRETTGLPRLANLTLGE*"
                     /db_xref="UniRef100_Q2SEJ8"
                     /db_xref="hch:HCH_04219"
                     /db_xref="Q2SEJ8_HAHCH"
     gene            complement(33326..33631)
                     /locus_tag="S2_012_000_R2_scaffold_20_prodigal-single_43"
     CDS             complement(33326..33631)
                     /product="hypothetical protein"
                     /codon_start=1
                     /transl_table=11
                     /translation="MNKTEQAIKKLEEQLALLIEANRIHKLERGTHITELPDDKDLID
                     NEDIQYFNNKLMKARLKLSDVKISDSLNPLIVDTSHREANVIEPDKEIDWKDVKEKD*"
     gene            33698..34093
                     /locus_tag="S2_012_000_R2_scaffold_20_prodigal-single_44"
     CDS             33698..34093
                     /product="Uncharacterized protein n=1 Tax=Escherichia
                     phage PBECO 4 RepID=L7TL95_9VIRU"
                     /codon_start=1
                     /transl_table=11
                     /translation="MARHLFKGFSTIPNGNNVATRNWTLYDLDLVKRDILNHFHTSRG
                     ERVMMPTYGCMIWDLLFEPLTESNIELIVEEARRVVNSDSRVRIETLNVQEVEQGLVI
                     SFTLYFEPWGVYENFSVEFDKRTREGMNG*"
                     /db_xref="UniRef100_L7TL95"
                     /db_xref="A0A0F9S7G6_9ZZZZ"
                     /db_xref="L7TL95_9VIRU"
     gene            34093..37689
                     /locus_tag="S2_012_000_R2_scaffold_20_prodigal-single_45"
     CDS             34093..37689
                     /product="Uncharacterized protein n=1 Tax=Escherichia
                     phage PBECO 4 RepID=L7TIL2_9VIRU"
                     /codon_start=1
                     /transl_table=11
                     /translation="MSSTIRQSELFAGQDWTAIYKAFSEVNLNAFDFDTIRESMKDYI
                     QRNYPEDFNDWIESSEFVALLDLMAYLGQSLAFRMDINARENFLEIARARESILRLSR
                     SLSYAPRRNYPARGLVKLTEIRVSQDIVDSSGINLNNVVILWDDPNNPNWFEQFILAL
                     NATLITTNPFGTPLKTSSIGGINTQLYRMENIPFTSGNIPFTSSIGGINYNFDVVNVD
                     FSTQKGFFERPPNPQNSFHLIYRNDGNGNNSKDTGFFLMFKQGSLQRRDIQITEPIEN
                     RVIDIDVNNINDIDVWLQTVEDNGDVDNDWTRVGFVPTDDITKIVMNGENISYNSLDT
                     NVRDIFQVVTRDNDNVSLRFGDGRFGTIPMGNIRFWFRQSAGTTMNIRPEDMRNVAIS
                     LPYLAATQKTETVLLSFSLQETVINAAPAETNDEIRRRASGMYATQGRMVSGEDYNNF
                     PASNNLALKIKSINRVYSGHSRFIDLNDPTGTYQSTNVFSDDGSIYREENYSYDEIPL
                     SSNFSIQDMITNKITPAIQSVEMRDFLYQDWLEKTGNGTYNFTFSGTPVIWQQSSNSI
                     YSSTGRFARTATIPSSDEEWDNAAIVLGIHASDTSVEKFISQGALVKFKKAGWVTVNN
                     VDGTGAAFLNSNEGPVRLNEVVETGDSAIRLLPTIRRELSVAEYDMLTQLISAKRTFG
                     MGWDFVERKWYFIDSAKMNLSGSYDFETSESTSDSSWLIKCEYSPLNWRITARGLRYV
                     FESVEDVKFFFINKYRSIDPNTGKVGTDHVNILSSNTSPYVINAQDWLPQKRYFVGDV
                     VSVWDTYNGAEVVTYYECVLDHTAGVKFETTRADLDLTTDTPKAVLIEYWRPASPGLI
                     KDVIWDIENTYNYDDGYMEPRRVKITFNDADVDGQPDNPESFNDITGEGEWVFHKRIT
                     DTYGYSSYKIIDGIKAFAYGDALPVLQPNEIIYIYEDDQRTGTFYRNLMGIAAVPVIG
                     RTKEIAPLDDQSEYTANKGRTNLKFQWKHYAPVDHRIDPAISNIIDVFVLTREYDTLM
                     KTWYRNGSNINLLPAPTSELQLRNSYSDLEEFKMFSDQISWRPVKYKLLFGKSAANEL
                     QAKFKVIKLPNTTISDGEIKSRIIQAVQTFFDVNSWDFGETFYFTELAGYIHRELVTA
                     IASIVIVPLKESQGFGELFEVRCNPDEMFFPTVSVNDVEIIPSNTPTSLRIK*"
                     /db_xref="UniRef100_L7TIL2"
                     /db_xref="A0A0F9UA99_9ZZZZ"
                     /db_xref="L7TIL2_9VIRU"
     gene            37690..51444
                     /locus_tag="S2_012_000_R2_scaffold_20_prodigal-single_46"
     CDS             37690..51444
                     /product="Uncharacterized protein n=1 Tax=Cronobacter
                     phage vB_CsaM_GAP32 RepID=K4F9K6_9CAUD"
                     /codon_start=1
                     /transl_table=11
                     /translation="MVDKLPDNRKQLNASYRFSGTNVDKANFDNRHVVNLLPGINQTE
                     TLQKFFAASADHLFEPGQSKPLNGYIGRPVSYSEEDTNYYLEEETKERAFYQLEPSMV
                     SIDDNGDNKALLFYEDLINNVRFQGGLVNNHHRLFSQNYFSWCPSIDLDKFLNFREYY
                     WIPEGPTPVEVRGHAAKYVGDGSTRVFNLTTNYPAPVLTTQVSVTVDGIDVPFTYNAA
                     AKQVSLVPPPAKDTIVKVYSAVSSAQEINGQNVFAFENDVKLVSNLRIIVKNDKDQSR
                     IGKIFIVEGVGEEIVLVADDTPDLSLKKDHIVIQRGASDGNPWSNGNRWFHKSLVLNY
                     SKESLKNAQAKRPIIEFVRNIQLFNYGSNKRKAVHLVSHSVNDFLTAINGQTSSTKRI
                     DGTILNRQWIETNGTDDVIRVLVINDDDSRITNRVYRVGFNPTNNKMKATLVADGADV
                     SGAPTVGESVDVLFGTSLGGMNMHWNGEIWQTAQRKTAANQFPLFYLYDANGVPLDDV
                     GIYPNSTFRGCRLFGYREDSTLSSPTDKVLGLRLVYDSKGEIVFENYLATYAGTYRIG
                     VDTYDLPEQRFYTKMVGNVSSYTNDWYAVAEQSRQMVVDKFVAANGHRLFTASQEPIE
                     PIAQNLKVKRNNVELKQGVDYIRRNNQVLLVDLEDGDRVDVSTFNPANKPLNSTGQYE
                     IPLNLEANPKWDQITYATRGDLFEQFIGIIRSQEGFEGLEYSSNNWKDIPKDLSKGTF
                     IVSHTAPLLRTMLLNSNKDIDFVKAAAYAQDEYARFRGKFDQKIKEFMISNKLGNSGS
                     YSAWVDLALEEIAKGFTQDFPFYYSQMAAREGSSAPTFIPPTPSFLGIYPIQEPSTYH
                     DQELNKDFIIGHDGSSFPCYGTINPDGSFTDVRDGVTLELESRIYYSAPLYVREREEG
                     FFDHKSLVSNKFYAAEYSSAEMNTILRPMFEKWSVNFGIDYRINDTYNANDPFTWNWR
                     SCVDRDNQPLPGHWRGIYNFYYGTDRPHTHPWEMLGFEYQPSWWETRYGVAPYGSGNI
                     LMWRDIQAGKIAEGPNAGTYTRYAKDNLINWLPVDDQGNLLDPLQAKITNTPPRTVKA
                     SDEWVWGDGAPAESAWKQSFWYPFALAQACYLMKPPRFVETTWNIERNLDIIANQGFG
                     FPYADEYVHSELLFDGTIAYRHGTQQWVVDYLKSKNKDITENLGKLIRGLDVKLAYKV
                     AGFTQSDSLYVVSDNIDRLPPEDVAVELYKSPSIREEFLGGILVRKVSNGWKIFGYDI
                     LDPVFKIIPSDVGGRAISVTAGAGSRVRIPNWKQNTYYPTNTTVRYIDKFYRAIKTHT
                     SMRSFETQYWLEVARPAYADAAAVEYYRDAKNENIVERIPFGSLIRSPQEMATFISGY
                     ERYLVSRGWKFDTVSLDDTTVNDWRLSLKDFLAWAQDADVKDGDMISLMPNSAEIKFE
                     TDHGNVEPIEQIVNGVYSILDKLGNPIKAYNTNVVRDAGSVVIQTRSGQEMFACRLHV
                     SEIEHVIVVNNTTIFGDIVYSPLFNIRQNRLRLQGFKTKFWKGRVEAPGFLVTGNKLT
                     VNFEKAADDFRRLFDIESIENSNLKDRARANFGYQEKEYLSNLLMTPTNQFEFHQGVI
                     QQKGTISAMRKLFRSRFVRHNDGLNVLEEWGFRIGEYGSSEIRPSMDFLIKQGDFKNS
                     PQMFQFNGSGQGGWDLRLAWDADHWDYLKNVETVRATYSINGIKKIAMTNVGAGYTEA
                     PQVNAVGDTSGAVLKATLDWKNSGIAEIKILKGGTGFFEGDIVEIDGTGFGAAARVTD
                     VNFEASKILSVYVIPQEGTVGAGSGYAVGQEIRFTGGNGNAKAVIAEVTETGAITKLT
                     LTSPGAGYREVGDILFPNFNFTAAGRIGVKVSGGRATAITVSSAGSGYDPATSVRFTG
                     TGTGAIVQVSVTGGSISGVEVVNRGGGFETAPQIEFVGGNPTTPAVAVAVLQDPPTDG
                     IVEIARFKRIEGIILKSFTIKVLDEFNGVQPQLTIGDTDDNARYVGAINLATRSARTI
                     ILDDGQQISNSSLEIAAYITNAQESGNLEITFTFEFTPNYYTGLFVTTEEDKATKIYD
                     LFNNETGEFMHKDPRWVWRHSTPNPDWPLVDVKAKAKGNLPSAGYVHLDDIQWTATTV
                     NNFNALYRRVQREEPSSAITNTVTIKYAESSTVERKINIVPNLSQGMYRIKNFVVDIV
                     EAFPQTETGEEEVLISIGTISEPEKFMEKTSVQTDKLQTYTHQVFEYLTSKLNDENAL
                     YVFVTQATGLAIAPGQMTVTANLELIGDIVLPGDRTWVYDTGYGDWDVYRFGDTRANV
                     SMTRPQSFTTQGTVVSTNVNMFDALQIDHNPQEPRPEIVSLNPTFETDIEQAEARMEK
                     TILDGILPDNNTTEMLLNTYKAKFKNSAKIFIDASSTLRNNGNSLVQIPIMDLWADSG
                     IVINKITASVVRPFTYPAGNNPTLTVGTLTEPDRFVGAVNSATAFRNVKSAPGRPTFS
                     YASPITVNVYDDAIVLNEDDTAATVRLVRDGNVFVTPSAITVTNPGWGYAAASDPKIT
                     VLGPTGVKAKANIVGTIIGYAVTNPGSGYTGNPTITVIGGGGTGAKGIAVLDGDKLES
                     VTIPGAGTGTSATANLNAGTVGGISGLQGGSGWEMRPFVTFEGGNPTSHAAVKAEISN
                     GTVTAVLIDYAGAGYASAPEVKFHAYTGDGYLTEPRVVVSGGGGQGATVEPIMLWTVR
                     SITITDWGKCSWIGGDSTVTVETPNGGAPAQAILESTPETLEPTIIAQWRHRVIEPAT
                     AENVNEWVYESTPIEFPAPTGTNSPDFYVQSVQLPISSVDERTTYEVEFPEYVLDTTT
                     GEPTETKNVTNGVIGTSISSLITVHNTVAGSRDIDLKVAGTRTPFYLNERINSDNKMV
                     AFYNSDGVNDGLLTLVVDYHYTSGFELFDADDNPIRTSITGSGGDIFAWNSVRFDNNE
                     GPEDPLLIPVDEWKLGDRILLDDGRSKLERAVEWTAGDEYAYHELVTRDGIVYRAIQT
                     GSGLEASIAPQDNDILSLDRPVITDKGTLYTHEPTVTITGDGEDAAAYVMLAPTGIYK
                     IKVMNPDSNTGYTGAEKLIVTPKNLSGKNAEARISKVENGAITEVIVLDAGWGYDAAP
                     IVTVVNDTSENPVEFECVMKPVRIKAIVMTNRGTGYTTATMSFTTHGVTVDSFVAQEW
                     EVSSEAEIGWRVLERADSVDGHIWQEIRQETPKIDSHMIESAVIYDVNTSETLQTLQL
                     YDPFKGFIPGAAKREISYILEYDPAIYSNGPLAKSINSNERLWDSAKVGDIWWDISTT
                     RYLDYEIGDTDYKWKNWGKLAPGITIDIYEWTRSTVAPAFWAAEVEKKRNVAVESDEH
                     KPTGTVKDINTTASWVERTEYNKELSRNETIYYFWVRNSATIPFREDRNLTAMQIATI
                     IQDPTASDIPWFSIVDTNKVLVGGAKQYVNDYSTSLKIEWKKSTNDGLVHKQYKLLRE
                     NDERNNIDESLWIKMRDSLVGWDNNTQRKTFVASLTTELSVTSPSFTVDDATGFDPSG
                     EVKIGDYWIQYEYLNGNTFVGLTGVGALRFGVGTKVYQTRTVEAFRKVPDQWLNERER
                     YGALSRPGQTWFKADVDQYGFLIPGREARKAFVNSMNEIFAKEAFLDTRYEWREIFEA
                     EENQPDATTYAFEVVDEFERDQLVATGQVKPGQKVFMQGTPNTNGLWTLWIYLPSDSR
                     ASDVGYVLFKAQRYRMREGEMWSAVDWYDPEWSVNDFPVKRYATRQERDADKKLDTTL
                     LRGTLVQVDTQGPTDPRWAWYVYKDGSWIQVAKEKATIRLNDNFYAKGMMVYGFNDYK
                     VGSSKKRDGSWELQFLLTELRTKLFTSLERNKLFFSMVKTAVSQHNYTDWVFKTSFLY
                     MAGYNEQLNQSPIVFKDQIDNILSYINDVKPYHVKVRDFVRRLSPPIENMNLTITDFD
                     KPLYYDETTQSWRKLDVKVPADELILRTDPQMRHWYENYKKTNYSFENWDEKWNPVRR
                     PQITVLFDRVSCNPIVGWSPPEIPWDGNEQRWVHGAYTKTFAELEALYRIPGQAYQQL
                     IVDTTTLRDQLVRDSQNAVNAGGQALINRGDIVNVKSGPDREPAAYIWSGTEFVEFFN
                     VRWDMSVNGGLADRIERYYEPSATMKRKELHTLIRGCDFRGTVVDGADLGQGLWDMFA
                     WDYQTGWANEYEYYVGRDLNINPVSMNLNVDFDEGVVRDANGKIINRGTYGDLIDIEG
                     GELVQPWFEAGHPDELVRLRVRDPLMMTVYRATDAQLKAEFARRIQEAQDATNAGNTS
                     HPFYNRPQEADNATVMLNGSLTTLDVVNYPGNAGNMPTTQPTAFRFFKDGIGSWEGVY
                     LEEDGITLSAPLNPADQTMSIAVPGLFPLHDPANPDLDKIKNILGMSLSIDLAFPKVR
                     LKQTGNTFVVGDLIRKINDEFVVTTETNYAIGVVTKVTSSGIFEYEQIAVKKKVLVEN
                     NVVNVLAMKEIIDSIPTDDEVILVTTIRTQLDVLLARNIDGVVWIGTERITYTGVVDN
                     GDGTFTLTGLGRGTGGTSRMIDAPINTKVFDGSVLHALLTFNTTNMRAHSTMDFSKNW
                     KTWWSAANVGKPGPTA*"
                     /db_xref="UniRef100_K4F9K6"
                     /db_xref="A0A0F9RNS7_9ZZZZ"
                     /db_xref="tig:THII_3371"
                     /db_xref="K4F9K6_9CAUD"
     gene            51474..51620
                     /locus_tag="S2_012_000_R2_scaffold_20_prodigal-single_47"
     CDS             51474..51620
                     /product="hypothetical protein"
                     /codon_start=1
                     /transl_table=11
                     /translation="MESVKDGFNVSFKGHVLIRDKETGEVLLDKSTTNSMSKIVRNIP
                     KSDE*"
     gene            51613..52233
                     /locus_tag="S2_012_000_R2_scaffold_20_prodigal-single_48"
     CDS             51613..52233
                     /product="Uncharacterized protein n=1 Tax=Acinetobacter sp
                     . NIPH 2168 RepID=N9PYT4_9GAMM"
                     /codon_start=1
                     /transl_table=11
                     /translation="MNEYYVYALVDPRTNQPFYIGKGKRYKSGNERAEVHLTPAHKAN
                     RFKRARIDEIRTDGIEPKIEYIERNMDETSAYELEVSLIDKYGRIKTGGILTNIARDR
                     RPPGMAGKRHSQETRDEYSRSRKGRTHRESTKQLMSSQRVGSKNANALYWKVTTPDGE
                     TFEVHGGLKTWCETKGFKFQNVYCSTKGFKTEKFGQSHGGPGRFKQ*"
                     /db_xref="UniRef100_N9PYT4"
                     /db_xref="N9PYT4_9GAMM"
     gene            52230..52835
                     /locus_tag="S2_012_000_R2_scaffold_20_prodigal-single_49"
     CDS             52230..52835
                     /product="Uncharacterized protein {ECO:0000313|EMBL
                     :KKM20406.1};  TaxID=412755 species="unclassified
                     sequences; metagenomes; ecological metagenomes.;"
                     source="marine sediment metagenome.;""
                     /codon_start=1
                     /transl_table=11
                     /translation="MSKEGPIDLNNISTWGHVLIRDKDTGEVLADRYNQIHYENMSVA
                     VARGLAGRPNGNIHEMHFGSGGSAVSGTGGITYYPPNTTGTGADLYNPTYFKVVNDQS
                     SSNTDSTKNFIEVRHLVGTVYSDIIITCTLDYSEPSGQEAFDDSSDAESAFVFDEIGL
                     KTYDPSGPGNGQLLTHVIFNPIQKSLNRLIEIVYTIRTTLN*"
                     /db_xref="A0A0F9HY94_9ZZZZ"
     gene            52891..54768
                     /locus_tag="S2_012_000_R2_scaffold_20_prodigal-single_50"
     CDS             52891..54768
                     /product="Putative uncharacterized protein n=1 Tax
                     =Commensalibacter intestini A911 RepID=G6F3I4_9PROT"
                     /codon_start=1
                     /transl_table=11
                     /translation="MPYSINRTDGTLLTNVQDFTRDSETTSLTLLGRGTVDYGESVAE
                     NFVHMLESFASPTPPANPLQGQTWYHTFDPGPPPSVVNKLKVFDGTTWINVGGAQSSV
                     NPPENPEPGDLWYNLEDNTIYYWDGYQWKKVGGPYTGVPGGQDPAELPDDVIIPPPAN
                     PSEGDLWWMLPERKLWAFDSSLKSLASFPPMVKRVDGSIVPNGWVLIGPQGLQDPNDP
                     NGGSWTETTKETVIDPITGEEIEIDMFIVVLDGKIVSVWVPQIVKLTEPKIKGMDFGA
                     WADPYDPDATTLTLQPGVNQNHASAMIFNGQVSDAERLNGLNSSQFLRSDVNTAPIVE
                     DIVLDLGSKDQHWLRFFSKYIYAGDSDPDGEADISEVNMFGMAKKAELCDTAEKAKMF
                     NEGKKLSTDPAASDVEVVFTDLFATEANEYVGTAMLTQQGKDAVKAIAEEVTNDVVGQ
                     MPSGSFVPLDAPSTPTAQHDQGNPGQTWGTIYAQTFNGTATKSLYADLAERYEADFLY
                     PKGTLLSLGGPNEVTQTSGANDLNYFGVVSSNPGFLLNSGAGPDHTHPPVALTGRVPV
                     RVIGKVVKGQRLILSDIPGVAIGIEAGLSTVDPLLIIGRALADKTTDEEDLVLAVVGT
                     K*"
                     /db_xref="UniRef100_G6F3I4"
                     /db_xref="A0A0F9N3L4_9ZZZZ"
                     /db_xref="G6F3I4_9PROT"
     gene            54897..55511
                     /locus_tag="S2_012_000_R2_scaffold_20_prodigal-single_51"
     CDS             54897..55511
                     /product="hypothetical protein"
                     /codon_start=1
                     /transl_table=11
                     /translation="MLPFEFDRFDEFKSFQFNHPIDLNLPENPLTIASNMSSLESGET
                     YIIVLNNDGSFDKSYSIDDYPGISKKRHALLEASFMGWPIKVEDMETYNQELVDLVAG
                     LEAGLGTTVNGHMFVGFKGQGSFGWHQDEGHVACYMISGTKLMETETESHILGPGDWL
                     FMPEGLKHCATNLEDTVMISFGTGSIKPRTKTQMLWADQPSLIG*"
     gene            55513..56574
                     /locus_tag="S2_012_000_R2_scaffold_20_prodigal-single_52"
     CDS             55513..56574
                     /product="Uncharacterized protein {ECO:0000313|EMBL
                     :KKN24895.1}; Flags: Fragment;;  TaxID=412755
                     species="unclassified sequences; metagenomes; ecological
                     metagenomes.;" source="marine sediment metagenome.;""
                     /codon_start=1
                     /transl_table=11
                     /translation="MLKQLHVYLKTTETCQLNCDHCFTSGRNGRKIYFNPAPTIDWFR
                     RLKVAQPLLQHVTVEFHGGEPFLAPVAAMRSTWLACKDLFPNMRWSACTNLTYNLDEE
                     KLSFMKEAFSNTIATSWDDGIRFENEKQEQLWRTNVKTLVDEGFDVTLMVSLSRNTIQ
                     KEPIELLRMAADLGVRYISLERLTPHGSAVGNDSIFPSNIEMDKWFLRMWEQSVEHKA
                     WEWAPMNVFMNGLLEKFNRGFTGGVFCRNCETKMFTLNPDGSIGGCPNDAPVNNYGTL
                     DMEIKDLFYNPGRMKKIACESFRNPACYKCPVFDICNGDCQQMLWQGNVCASPKSLIK
                     HLKTINDYDLFDKFLQERD*"
                     /db_xref="A0A0F9NZI1_9ZZZZ"
     gene            56574..57494
                     /locus_tag="S2_012_000_R2_scaffold_20_prodigal-single_53"
     CDS             56574..57494
                     /product="hypothetical protein"
                     /codon_start=1
                     /transl_table=11
                     /translation="MANPTPNQIVRAKETTPTAFDDILGRFRQDFVKKVEASIQYHRD
                     NAADPVKTVYRLGVSDSQNPTPAGFSEMIPINGTPHYFKKAGAKLTLQDVFGAASSVL
                     TDDGQVPQNAGDRIDGQRSYWDTNGGGGVGTPGTEGASIQSSVAHAIAMHTSAISKIR
                     KGTITERMAITDRNYNSKEYPATFDGVSIPVKGDTLVTVEQWYTFSQQGQKSGITHFA
                     EPFRSALDYITVSWTITGDPIRGPRVDAAGQGGGTDPNGVVIATDTLNLVVQRMQNVW
                     LDSKNYNASVILDYCHSSCHASCHSSRSRR*"
     gene            57506..58285
                     /locus_tag="S2_012_000_R2_scaffold_20_prodigal-single_54"
     CDS             57506..58285
                     /product="Uncharacterized protein {ECO:0000313|EMBL
                     :BAQ02598.1};  TaxID=1585840 species="Viruses; dsDNA
                     viruses, no RNA stage; Caudovirales; Myoviridae.;"
                     source="Ralstonia phage RSL2.;""
                     /codon_start=1
                     /transl_table=11
                     /translation="MFDLTNKTAAQLIETSAPISMEHLQKSFTDENIAFVIDYETSLL
                     KGKQLLVYLSNLEVPCDIKIGPNVSKEERFALLIEYMNFRNLLGCPSLALTVGTILTA
                     AKDIDEFYHKVENPILSADEIIEFIMENQIVVSKWVILMDSMIVYTMSSSKGYVAAFG
                     DPKETFENIDDEQAVGNNFVQLFDIPQFMELFFSVPGQRFYYFTKQFEDYMFAGQNLF
                     FHSMKSTNPLPLIFEAMGTVEYDPVTFLEQASQYEAQQYQE*"
                     /db_xref="A0A0A8J992_9CAUD"
     gene            58287..59384
                     /locus_tag="S2_012_000_R2_scaffold_20_prodigal-single_55"
     CDS             58287..59384
                     /product="Uncharacterized protein {ECO:0000313|EMBL
                     :KKN29009.1};  TaxID=412755 species="unclassified
                     sequences; metagenomes; ecological metagenomes.;"
                     source="marine sediment metagenome.;""
                     /codon_start=1
                     /transl_table=11
                     /translation="MDKLVFGGDDVISINDIDPSVRPIVETTDALLSKKRSSQGEIIV
                     TLFEHCNLSCKFCNQDHDSEVGMDNIRGKAQDVIKAIQLLKKMRKETFSIHFMGGEVF
                     QDRFTQDQYVEYLQLVLDVRDFCDMMGYPVEFVFVSNLVHFNTQAVKAFIDTLNATGA
                     KTTLGTSYDPSMRFSAKDLIVFAKNLEIYTDYISVVNIVLTAPNIRKFLSRNTPHFDY
                     IYEHFDVYFDYYTPEANHELMSPKDHELRDMYVFLTDNYPKSHPIVGWMENETNAMSC
                     QSTYTIMPDGKAGRCTILLNNFQKQIAPKTAGEMEGEFITKMDCLSCEYFSRCGLGCF
                     LQQHFNGPNRTMNDCWMKDVHKKIGEVKSVR*"
                     /db_xref="A0A0F9PFT6_9ZZZZ"
     gene            59374..59724
                     /locus_tag="S2_012_000_R2_scaffold_20_prodigal-single_56"
     CDS             59374..59724
                     /product="hypothetical protein"
                     /codon_start=1
                     /transl_table=11
                     /translation="VFDDDTSYLEACAREISKYGLTVLHPYERCIMGIHKSRDEHIVG
                     IIRKKQNIPFYQAFLIQLVPTEENYLRLVQENKMIAYVFNNRDKVTNFAATDISGHEN
                     FQKEFIRELKERFR*"
     gene            59721..60629
                     /locus_tag="S2_012_000_R2_scaffold_20_prodigal-single_57"
     CDS             59721..60629
                     /product="hypothetical protein"
                     /codon_start=1
                     /transl_table=11
                     /translation="MSILNMMFNNGENSKLSVQWEFLDTPPAVAWRDMLEYTIANQHE
                     DPIHLTDSVFCSTKEQAISVWSDVRTKLSDFNHEYQKLPFGKIKPVHLTRLLRDLNKM
                     LSEGKLGNVDRAYKVKAIIDALKQVMFFFDNVQDNEYNNGNEGSSFGQIVHVPDPHFA
                     RTFDSSWIKYLTMDIVPGTVYAELTYADMPWHNILQLGAVENAYESIKFKRFGPPTML
                     GSGFIIPFGQDIAGVETELTQYFYDHDGALKYLDPDFDPVYALSCCGRVPVAKLVTTL
                     GEVGYPGYADLSKIESMFKLETYESY*"
     gene            60637..61722
                     /locus_tag="S2_012_000_R2_scaffold_20_prodigal-single_58"
     CDS             60637..61722
                     /product="Uncharacterized protein {ECO:0000313|EMBL
                     :KKN29012.1};  TaxID=412755 species="unclassified
                     sequences; metagenomes; ecological metagenomes.;"
                     source="marine sediment metagenome.;""
                     /codon_start=1
                     /transl_table=11
                     /translation="MDLIIKPTELCNFKCTFCSSTKIAAHSAQTLDLERIYQFLKRFP
                     HTSTIIVNGGDPLMVPPQYYWQLIDHLDKHDYRASISFTSNLWPFLKNPKKWTKLFQH
                     ERMGVATSFNYGPGRVKGDLSLFTEADLWEVSNAMLEHVGYRPDFISVVTDENEHLAI
                     KNVELAREMSEGKPAYIDENGQKHGVECKLNYAMASGDIIVDPRTGHKMGQSGNPYVL
                     SKIYQIYVDIHKAGLTPWEFNTKQMAKRLQQKPTICPQNRKCDEGIRTLQPGGDYYSC
                     GAFGDDRDKPISFEEEVVNGKFFTPLQDDIELDSMKHECYSCPMFAICNGCRKTVKDL
                     KEAGLVDQHCRTMKTLATDILEINGLA*"
                     /db_xref="A0A0F9PWB3_9ZZZZ"
     gene            61719..62639
                     /locus_tag="S2_012_000_R2_scaffold_20_prodigal-single_59"
     CDS             61719..62639
                     /product="Uncharacterized protein {ECO:0000313|EMBL
                     :BAQ02605.1};  TaxID=1585840 species="Viruses; dsDNA
                     viruses, no RNA stage; Caudovirales; Myoviridae.;"
                     source="Ralstonia phage RSL2.;""
                     /codon_start=1
                     /transl_table=11
                     /translation="MKVSLNPTYFCNFRCSFCYLTQAQLSDPKSIQLDILDARLKEIN
                     EVQQITALDLYGGEVGLMSEQKWYDLKEVIRRHYLGPINVITNLSRIHKGFLDDDIEL
                     SVSYDFDVRQASTSVRNNMLALEKSFSVLILASKGILQRNTSLMISELNLFANVKSVE
                     IKPYSTNQANADDVTFKDFEEFVKRWIDYPNKRFEFVNEFLVEDALLGLSNSFSDDHI
                     YITPSGKFGVLEFDDNDNEFFLELDTMQDYADWTVREKARVGANVVCSSCEYFGKCLS
                     EHLREVRNMDNSCNGFKGLLDWYRDERMES*"
                     /db_xref="A0A0A8J875_9CAUD"
     gene            62587..63045
                     /locus_tag="S2_012_000_R2_scaffold_20_prodigal-single_60"
     CDS             62587..63045
                     /product="Uncharacterized protein {ECO:0000313|EMBL
                     :KKN29014.1};  TaxID=412755 species="unclassified
                     sequences; metagenomes; ecological metagenomes.;"
                     source="marine sediment metagenome.;""
                     /codon_start=1
                     /transl_table=11
                     /translation="MGSKVFWIGIVMKEWKVKQILYHRLNPETPDMYGPDDIEMMDDV
                     SDEAIIEMIKSYMGGYVPEKVIYPAKSYFVALVYSRLLRDHFGEDPIVVLNDADLLHG
                     NDPYFVQYSEAQNIYDAVLEAFGWDFDITLGEIPDVANYFSEEFMLDQDA*"
                     /db_xref="A0A0F9PFU1_9ZZZZ"
     gene            complement(63023..63703)
                     /locus_tag="S2_012_000_R2_scaffold_20_prodigal-single_61"
     CDS             complement(63023..63703)
                     /product="hypothetical protein"
                     /codon_start=1
                     /transl_table=11
                     /translation="MVAIDELTVGMDDLIAEFQIDSDGLIEKGYTVADRHDPRVRKLI
                     NFLAIHAPESHAHQHFPFETISFHPADGLTYPNPTMVVVYKVAPPSEIKTQYSIPEGN
                     FLPGFAVKYDLVTKTSKVKMADLDFSKYKMPKLPWFTLVGWKFGVGIHFSSNPNETSL
                     GLADFYVANPFRWFMRRTFGKLYPEYVEDFNPVIRAYGITTRNGEVVKLKRYIYWKDK
                     ELKHLDRA*"
     gene            complement(63736..64005)
                     /locus_tag="S2_012_000_R2_scaffold_20_prodigal-single_62"
     CDS             complement(63736..64005)
                     /product="hypothetical protein"
                     /codon_start=1
                     /transl_table=11
                     /translation="MAKKKYDYIDRFLEEADTYIVPEEFISAACITYLNGDEQYISFE
                     EASDIISNGSLKEQGIKQIRAIIDMEVVKETVIELSEHILSHAAV*"
     gene            complement(64064..64402)
                     /locus_tag="S2_012_000_R2_scaffold_20_prodigal-single_63"
     CDS             complement(64064..64402)
                     /product="hypothetical protein"
                     /codon_start=1
                     /transl_table=11
                     /translation="MPKNIEPSTLMPGEIWHNTNDGKTYISGSAQVTANVIGNPGSIG
                     TIYNSSSLFSAMEPIYSFKAGNRRLSMSESDISQILLEKEELEKLCSEQPSVQEAFAR
                     LQTLIKLYRE*"
     gene            complement(64395..64739)
                     /locus_tag="S2_012_000_R2_scaffold_20_prodigal-single_64"
     CDS             complement(64395..64739)
                     /product="hypothetical protein"
                     /codon_start=1
                     /transl_table=11
                     /translation="MEDYIQTPEEQIEILEAKLEMAERTISRYADRDAMYQDLIKQAN
                     LANLNSDMSEESRAKLIATVRDTYVKGKHMAVLEGAIKDNELVADAWKKFMVALRLTG
                     YDEPLKDQNPNA*"
     gene            complement(64739..65017)
                     /locus_tag="S2_012_000_R2_scaffold_20_prodigal-single_65"
     CDS             complement(64739..65017)
                     /product="hypothetical protein"
                     /codon_start=1
                     /transl_table=11
                     /translation="VRRDDDYMSSNSDLRYTCEEYAREQWGPVIAQANEKAAFYAAEL
                     RRLEAVNAQLVREAEDGRAFRKLMAAIKDNPAAEAFWNKTMAMLRLVE*"
     gene            complement(65014..65433)
                     /locus_tag="S2_012_000_R2_scaffold_20_prodigal-single_66"
     CDS             complement(65014..65433)
                     /product="hypothetical protein"
                     /codon_start=1
                     /transl_table=11
                     /translation="MSYRTHNRRDRLRGRGNIPYHNPLLTQDRVYQVFHYDMDDFSGH
                     GITEDEAYYEHDIWEPEEEDFVQEEGYQYELPLTNVDTLEGEHRKMIRAYQEAIEHMG
                     AMALLWNDLMDDLKTNPHLKEQFDKFQMLRKLSGGTM*"
     gene            complement(65611..65877)
                     /locus_tag="S2_012_000_R2_scaffold_20_prodigal-single_67"
     CDS             complement(65611..65877)
                     /product="hypothetical protein"
                     /codon_start=1
                     /transl_table=11
                     /translation="VRLDIEEMIEKIRQERQRQFDLPGSEWDAQNTPGDWIALINHYV
                     SKEVRAKGIAPVGTEFEDSLIKAAAVILAALEHIPDMANRDQLI*"
     gene            complement(65867..66163)
                     /locus_tag="S2_012_000_R2_scaffold_20_prodigal-single_68"
     CDS             complement(65867..66163)
                     /product="hypothetical protein"
                     /codon_start=1
                     /transl_table=11
                     /translation="MSNKDLLNTTLFDEACRILRKSNSGSIKDRLRILDISLVDISDR
                     QFRAFEYKVQKLLALKKAKMPGTKLNRNQTVGSLLKYIQLLEDTIIIYRVQSAP*"
     gene            complement(66163..66840)
                     /locus_tag="S2_012_000_R2_scaffold_20_prodigal-single_69"
     CDS             complement(66163..66840)
                     /product="hypothetical protein"
                     /codon_start=1
                     /transl_table=11
                     /translation="MAELMRHIGKTTNTDRRLVVVFMQIPGREDHALVIDTDALPSRF
                     HDDLMAVVQGEGQNNPVLGELLGRRVMPYSGANMLETLHQANALQAVPVSNVVMLPAP
                     NYPVPLTELLKNMGKAPNKPEVAEQVQETVYRENRIVENQEIDRNNQAYQIAANILAE
                     AKMLDEEASRKREQAYQLYPALRPAPAEDRKTFYVDVGNLDEEAVKTTTEAVAKTVKK
                     RATKKTA*"
     gene            complement(66850..67092)
                     /locus_tag="S2_012_000_R2_scaffold_20_prodigal-single_70"
     CDS             complement(66850..67092)
                     /product="Uncharacterized protein {ECO:0000313|EMBL
                     :KKM13386.1};  TaxID=412755 species="unclassified
                     sequences; metagenomes; ecological metagenomes.;"
                     source="marine sediment metagenome.;""
                     /codon_start=1
                     /transl_table=11
                     /translation="MTAEAAPQITINDLQNVVKVIDAAAERGAFKGNELTAVGAVRDK
                     VANFLAAIPTDENAETPATEAEAATEAKPTRRKSKA*"
                     /db_xref="A0A0F9HDD1_9ZZZZ"
     gene            67299..68222
                     /locus_tag="S2_012_000_R2_scaffold_20_prodigal-single_71"
     CDS             67299..68222
                     /product="Gram-positive signal peptide protein, YSIRK
                     family n=1 Tax=Streptococcus vestibularis F0396
                     RepID=E3CSD1_STRVE"
                     /codon_start=1
                     /transl_table=11
                     /translation="MASNTSRPEGLRRFGSTAKDGANTANIIEIADIDRGLAIFRGIQ
                     GGSNVTVELVDADGALGTTGSIIRINAAGGSGGGGSASSWYAASGTPTVSFGVDGDMY
                     LDSASGNFYKKESGTWNLKGNLRGPQGPVGSQGPQGIQGPAGTPGAQGPQGETGPQGP
                     QGPQGLVGPAGADGVDGTDGQDGAQGPQGLQGPAGVSPKTSLKTISAATYTFELSDQD
                     KYHRFTGASAKTLTIPANATVAFPFAVDGETTVIAGINAGAGTLSIAAAAGVTINYKP
                     TLTLALERYGAFMLTKVGTDEWDLVGDLESI*"
                     /db_xref="UniRef100_E3CSD1"
                     /db_xref="E3CSD1_STRVE"
                     /db_xref="btg:BTB_c48800"
     gene            complement(68253..68813)
                     /locus_tag="S2_012_000_R2_scaffold_20_prodigal-single_72"
     CDS             complement(68253..68813)
                     /product="hypothetical protein n=1 Tax=Oceanicaulis
                     alexandrii RepID=UPI0003B375D4"
                     /codon_start=1
                     /transl_table=11
                     /translation="MSHCLILNADAQPMGYVPLSTLKWQDAVKLMYQERVDVIAEYED
                     WEVNSPSLTLRVPAIMLMHEYKNVTRGLKFSGKNIKLRDSYKCQYCGLDAQHDHSLLT
                     QDHVIPRASGGKSNWTNIVAACMPCNLKKAHYDKMKPKNAPVKPSYYQLVDKARQYPI
                     VIPHKSWIDYIGWDQSLVTVLPHKHK*"
                     /db_xref="UniRef100_UPI0003B375D4"
                     /db_xref="A0A0C1T1A0_9CYAN"
                     /db_xref="pbr:PB2503_11149"
                     /db_xref="UPI0003B375D4"
     gene            complement(68798..69442)
                     /locus_tag="S2_012_000_R2_scaffold_20_prodigal-single_73"
     CDS             complement(68798..69442)
                     /product="Uncharacterized protein {ECO:0000313|EMBL
                     :KKM00210.1};  TaxID=412755 species="unclassified
                     sequences; metagenomes; ecological metagenomes.;"
                     source="marine sediment metagenome.;""
                     /codon_start=1
                     /transl_table=11
                     /translation="MNVFYVYGLVDPRSDSVFYIGKGKHNRAKSHISLVRNGKIKNLS
                     FKDKIIKKILELGLTPGIKYFSKDMLEAEALELERQLIAEYGRKYDGTGVLVNVCEGG
                     KEVPLNSGRTRWQKGRTPWNKGLTGFKHSEETCKQMSASRKGLKNALGSKHSLESRHQ
                     RSEARKGFKFDDITRQKMSDSQKGRVFSPEHKQKLREALIRRHERERSERCHIV*"
                     /db_xref="A0A0F9GMU0_9ZZZZ"
                     /db_xref="sze:AW14_14585"
     gene            complement(69582..70829)
                     /locus_tag="S2_012_000_R2_scaffold_20_prodigal-single_74"
     CDS             complement(69582..70829)
                     /product="metallophosphoesterase (EC:3.6.1.41)"
                     /codon_start=1
                     /transl_table=11
                     /translation="MVGPSGAGKSTVTSAHFADYEIVSSDDLRHELVGDFQRQDINPL
                     VFNELHGRVRTKLEIGERVVVDATHLRKADRMSVVNIGAQLGVPVYYIVVNRPLEEKL
                     ATAGWRAGVPGLIERHDETFRNNERDILLGDNVATVIDTRKEEFEAVVKAPAGDIAQH
                     ILELGFKGVMVLGDVHGMRERLKSAIDWAVTRNLYMILLGDVIDYGPHSLECVDIVYD
                     IMTRGRGSMTVGNHEKKIERWIVQDRALREKGTPIKLHLSDGNRATTNLVQALSQSDR
                     TKFECKFATLMNLARNHILLGDDILLTHGGAEPEMFKITDHRLGKRLEGIALYGETDN
                     TVQRTDGYPNRVYNWVNRIPSGKQVIVGHDIRSTLKPLVETGTRGGTATFMDTGSGKG
                     GHLTTAHIIHDDGNWEIKAFTAH*"
                     /db_xref="ava:Ava_1593"
                     /db_xref="UniRef100_D5RRS7"
                     /db_xref="A0A0F8ZGW0_9ZZZZ"
                     /db_xref="D5RRS7_9PROT"
                     /db_xref="3.6.1.41"
     gene            complement(70928..71467)
                     /locus_tag="S2_012_000_R2_scaffold_20_prodigal-single_75"
     CDS             complement(70928..71467)
                     /product="hypothetical protein"
                     /codon_start=1
                     /transl_table=11
                     /translation="MSAFGMKPTFKTREEYNAWRKTWKALYAQVSEHIRKMKREFKIL
                     QRSGHDHHVAELQKKLRQERAMGAKAMTLLNEAKIRMHNITELKRGITEQHATFPLEV
                     ENVRNMDFHFNKKHLEFPDVVPMWILKAKGATYYLNHIDCQTSWTTRETPDNPSTKGA
                     IRIKRGNIRIDADATATIS*"
     gene            complement(71464..71787)
                     /locus_tag="S2_012_000_R2_scaffold_20_prodigal-single_76"
     CDS             complement(71464..71787)
                     /product="hypothetical protein"
                     /codon_start=1
                     /transl_table=11
                     /translation="MNPRWKKAMDAYKAVLCAPKEEGEDGWTPPPTSEQWRDKKWSRE
                     LRKMWPEYTSIRLEDIRFHSEKMKWCKENAQFFWVAGNQQMWYFSERNSALLFKLSFG
                     GNVEL*"
     gene            complement(71784..72116)
                     /locus_tag="S2_012_000_R2_scaffold_20_prodigal-single_77"
     CDS             complement(71784..72116)
                     /product="Peptidyl-tRNA hydrolase {ECO:0000313|EMBL
                     :EGH82529.1}; EC=3.1.1.29 {ECO:0000313|EMBL:EGH82529.1};; 
                     TaxID=629260 species="Bacteria; Proteobacteria;
                     Gammaproteobacteria; Pseudomonadales; Pseudomonadaceae;
                     Pseudomonas; Pseudomonas amygdali.;" source="Pseudomonas
                     amygdali pv. lachrymans str. M301315.;""
                     /codon_start=1
                     /transl_table=11
                     /translation="MTTGKLASQACHAAKNCAIIAQQYEPQLLETYQGPDFIGTQIIL
                     KAKNEAAILKAYEAAKEANLITSLIVDEKHVMLPYFTGEPIITALGIGPCTREQAHHI
                     TKRFEAVR*"
                     /db_xref="F3E8N9_PSEAV"
                     /db_xref="UniRef100_F3E8N9"
                     /db_xref="3.1.1.29"
     gene            complement(72345..72743)
                     /locus_tag="S2_012_000_R2_scaffold_20_prodigal-single_78"
     CDS             complement(72345..72743)
                     /product="hypothetical protein"
                     /codon_start=1
                     /transl_table=11
                     /translation="VNIEDYRATPISPQAKPRELNRKLKDGERYTAGDILACVHNYLP
                     YRIKLEDLGISQKRTPHDDPMGPDGNARFARQERLREFMSNITPDMLTDTKDGHARYE
                     YNSDGDWSICTFWIYLKDPKLISVLKLAFG*"
     gene            complement(72746..73054)
                     /locus_tag="S2_012_000_R2_scaffold_20_prodigal-single_79"
     CDS             complement(72746..73054)
                     /product="hypothetical protein"
                     /codon_start=1
                     /transl_table=11
                     /translation="MTNINQDLDDNFEDDDDDYLFDDDEWEDSAFPARIATEYPGWHQ
                     MKITGFTGNKLSEIKEWCNENITNGLWKQVGWNSGCSYSVGIVVEHARDAMMFKLRWS
                     *"
     gene            complement(73181..73492)
                     /locus_tag="S2_012_000_R2_scaffold_20_prodigal-single_80"
     CDS             complement(73181..73492)
                     /product="hypothetical protein"
                     /codon_start=1
                     /transl_table=11
                     /translation="MNSSVKYMSDRLTVRFRLTNILINHKCHPQEFLTFENLLWNIYG
                     PPMIRLEPCRYSSTGLYWKRNIDGVWARVRNEFYFKDQRTAMIAKLHMPADFEITKKL
                     I*"
     gene            complement(73778..74197)
                     /locus_tag="S2_012_000_R2_scaffold_20_prodigal-single_81"
     CDS             complement(73778..74197)
                     /product="Marine sediment metagenome DNA, contig:
                     S01H4_L07615 {ECO:0000313|EMBL:GAG76409.1};  TaxID=412755
                     species="unclassified sequences; metagenomes; ecological
                     metagenomes.;" source="marine sediment metagenome.;""
                     /codon_start=1
                     /transl_table=11
                     /translation="MKFQVEDRGSILSIDPTVPHCIISISDTREDRADPAVNDLTRDV
                     LFLNFHDTNVPKHGMDLFTEPQAQEILRFYERYKGEVELFIAHCNAGMCRSPAVIAAL
                     QKIHTGNDDVWFRTKTPNSLVYRTILETAYERGLLTF*"
                     /db_xref="X1A3R3_9ZZZZ"
     gene            complement(74194..74652)
                     /locus_tag="S2_012_000_R2_scaffold_20_prodigal-single_82"
     CDS             complement(74194..74652)
                     /product="hypothetical protein"
                     /codon_start=1
                     /transl_table=11
                     /translation="MPAVFLPTVGSFYRVTEEWKPMLHWVDRNLVLFRNLKLTGTKKI
                     STGIHYKFDPKTLSPLKDDKGVYVREEVFVNRTVANPLFKDDNGNYAPVMITFPVDTV
                     LELSKYKIGYNGSILSVWWKIIDCPDARYVKRVIEVLPEEMTGAVLELDE*"
     gene            complement(74745..75170)
                     /locus_tag="S2_012_000_R2_scaffold_20_prodigal-single_83"
     CDS             complement(74745..75170)
                     /product="hypothetical protein"
                     /codon_start=1
                     /transl_table=11
                     /translation="MGLQSTLKTEYGKDLTPKGDAADFNEAIFDGFEAAGFEFEGASG
                     TMKTTGGRIVPHVSNLLPDQFQVMGYESDGPEDWGAFMYGSFNEDFAQIIADSIASGV
                     LILSHEIEGNGTEYYYITPGKVEEIDIVDVILASKGLTR*"
     gene            complement(75174..75491)
                     /locus_tag="S2_012_000_R2_scaffold_20_prodigal-single_84"
     CDS             complement(75174..75491)
                     /product="hypothetical protein"
                     /codon_start=1
                     /transl_table=11
                     /translation="MLNINDMPGPVRPYLGKTYSIGIELDVQLVFRNFPKDYGPDVLS
                     SFITVGSFYQTVHAIRNVNFPIVPCMLVVFDEPFATRRCFLYCSDTPKNRRSLATLKL
                     TYG*"
     gene            complement(75503..75580)
                     /locus_tag="S2_012_000_R2_scaffold_20_prodigal-single_trna
                     _21"
     tRNA            complement(75503..75580)
                     /product="Ile"
     gene            complement(75611..76207)
                     /locus_tag="S2_012_000_R2_scaffold_20_prodigal-single_85"
     CDS             complement(75611..76207)
                     /product="hypothetical protein"
                     /codon_start=1
                     /transl_table=11
                     /translation="MDFIAGLSGFWLGIIFSLAALVALISIGTKSYWWATGVVILTIL
                     FSQQTNGWGILDFIVANWKSTLVSLSVYIGLGLAWATFAWFLHLNKIKAKYQEVREQL
                     LPRFLENKGVQSLTQDLHEEFRKFIYSNAGTVLPKEQLTVDKGVMIGQVILWPFKLGA
                     FVLGDALKYIVDVFVGLFGGFFKRIQKFVFRNFPELQS*"
     gene            complement(76223..77593)
                     /locus_tag="S2_012_000_R2_scaffold_20_prodigal-single_86"
     CDS             complement(76223..77593)
                     /product="Cysteine--tRNA ligase {ECO:0000256|HAMAP-Rule
                     :MF_00041, ECO:0000256|SAAS:SAAS00043703}; EC=6.1.1.16
                     {ECO:0000256|HAMAP-Rule:MF_00041,
                     ECO:0000256|SAAS:SAAS00043714};; Cysteinyl-tRNA synthetase
                     {ECO:0000256|HAMAP-Rule:MF_00041};  TaxID=1605283
                     species="Bacteria; Proteobacteria; Alphaproteobacteria.;"
                     source="alpha proteobacterium U9-1i.;""
                     /codon_start=1
                     /transl_table=11
                     /translation="MELYNSMTRKLENFVPADKKRVTMYVCGPTVYQAPHIGNHRPAV
                     IFDTLYRYLRDKYGPDHVVYASNFTDIDDKIIDRANENNTSIESITDEAIQHYQRDLL
                     CLNVMDPNVRPFATKYIDDMIRMIERLRDNGIAYEANGSVWFSVSESKHSSFQPDRDI
                     TAIDDTFTAFKRDPRDFALWKAAKPGEPFWESPWGPGRPGWHIECSTMIRATLGDTID
                     IHGGGSDLMFPHHEAENAQSQAVTGKPLAKYWLHNGMMNIGQVKMSKSLRNTLELDLI
                     NRDYAGESIRFFMMMTHYRSPMRFEFSLLTEANARLNQYYRLLYKFRDELSDPENVEH
                     DVFVLDAFERDMNTPLVITRLDQLAVKITKEKKELVRKKLLAQFVKAGNLLGVFNYDP
                     EIWFHHGVDKVEIEELISARNFARAAKDWQLADMYRKSLLMKGVLVEDSDGETFWRTI
                     KGDVRQ*"
                     /db_xref="A0A0B8RKU5_9PROT"
                     /db_xref="UniRef100_UPI000369AB21"
                     /db_xref="pla:Plav_2665"
                     /db_xref="UPI000369AB21"
                     /db_xref="6.1.1.16"
     gene            complement(77642..77992)
                     /locus_tag="S2_012_000_R2_scaffold_20_prodigal-single_87"
     CDS             complement(77642..77992)
                     /product="hypothetical protein"
                     /codon_start=1
                     /transl_table=11
                     /translation="MVGEDRNFDVTMTFHVVVSARNFYQLRRNISSWDMLTVPRDKTK
                     YLIDRSESNLFLPGLNFREYLETMTGPAIMVISTPWEGDPLYDFLATVPGVDVAFVSF
                     ANKREQMLFKLAYV*"
     gene            complement(78033..78905)
                     /locus_tag="S2_012_000_R2_scaffold_20_prodigal-single_88"
     CDS             complement(78033..78905)
                     /product="Uncharacterized protein {ECO:0000313|EMBL
                     :KKK40487.1};  TaxID=412755 species="unclassified
                     sequences; metagenomes; ecological metagenomes.;"
                     source="marine sediment metagenome.;""
                     /codon_start=1
                     /transl_table=11
                     /translation="MTKVQQIRPAILLEAPAESSSETFTASIRKVQAAAETLGLYVSF
                     SRRDPIENEVWVEPELRGRPVIAYGSIQFIKAIKEPIYPGAYGFNGTDWLTMSAHVSR
                     NRLLNEHFQMTSWGDFARNYEWFTATMESQIKTRKLGLFVRPSSDKKIFPAQIVWLDN
                     YPEEIENIKRFSAVMPETLCVVSAVRDFGTEYRFWIVDRKVVGYSAYPTFGKPMGKIE
                     EPPRTIIKLADDVAQLEWQPDSCYTVDLAMDNLNYPKIIEMNSFCCSGVYDSDFTKIL
                     EAVVDKSIRDFYEV*"
                     /db_xref="A0A0F8V7N5_9ZZZZ"
     gene            complement(78865..80112)
                     /locus_tag="S2_012_000_R2_scaffold_20_prodigal-single_89"
     CDS             complement(78865..80112)
                     /product="Uncharacterized protein n=1 Tax=Acanthamoeba
                     castellanii str. Neff RepID=L8GXI9_ACACA"
                     /codon_start=1
                     /transl_table=11
                     /translation="MSLFPLLWSAAPLLAAVENMPEIAVHEDVENGYGFVMYQVAFED
                     TFADPELADTLEEKERRLLVREARGLKYDLETLEVVSRPYHKFFNIGEKPETQPHLVD
                     WSRPHVILEKLDGSMLTPLLKKATNEILWMTKRGVTSVAGTAQQFLKDNPQYENFCRD
                     MISKGYTPIFEWCTRKQRIILDYGPEDRMILTGIRNNRSGDYMGFEEMGFVAGAWQVD
                     VVKALDLSAENIDEFIEHTRALEGEEGYIVRFDDGSMYKIKGEWYCRIHRTFDNLRFE
                     KDVIRLILSGDLDDAKPFLVPTLISAVDSFHRDMIQVLRKTASELYWYVVTARDNLNG
                     SKKKFAEQTLINSWEPYKGIAFHAWDRGLTEEEIYERLISDMISATGSQGSVNKARYL
                     IGGLEWKDYLNDEGTTDQTSDSA*"
                     /db_xref="UniRef100_L8GXI9"
                     /db_xref="A0A0F9MND1_9ZZZZ"
                     /db_xref="tam:Theam_0167"
                     /db_xref="L8GXI9_ACACA"
     gene            complement(80219..80524)
                     /locus_tag="S2_012_000_R2_scaffold_20_prodigal-single_90"
     CDS             complement(80219..80524)
                     /product="hypothetical protein"
                     /codon_start=1
                     /transl_table=11
                     /translation="MDATVDFDGPVPQGLDLCKFSILVDTGSENNMRIILFESWLTLW
                     CQRNCIGRWEIVQNPDRTKNYQLVLKFADPREAVHFRLASGALHVTERSETTAFLIH*"
     gene            complement(80614..81087)
                     /locus_tag="S2_012_000_R2_scaffold_20_prodigal-single_91"
     CDS             complement(80614..81087)
                     /product="Hypothetical acetyltransferase n=1 Tax
                     =Pseudomonas phage 201phi2-1 RepID=B3FJ71_9CAUD"
                     /codon_start=1
                     /transl_table=11
                     /translation="VTVSYRTSKSIFDCYRAHELTSGIDVYYPDFNDWFWNKVVPSTI
                     TGDSEIILAEEHDQLVGISMIKAGDDPKIRCLRVRPDYAGRGIGIHLIDKSLKLLNHD
                     KPMVTVPEEKIHELSRIMVNRFDFNLRHVDRGLYRAGKLEYQFNGVDDQRLKSPY*"
                     /db_xref="UniRef100_B3FJ71"
                     /db_xref="B3FJ71_9CAUD"
                     /db_xref="mam:Mesau_02941"
     gene            complement(81088..81405)
                     /locus_tag="S2_012_000_R2_scaffold_20_prodigal-single_92"
     CDS             complement(81088..81405)
                     /product="hypothetical protein"
                     /codon_start=1
                     /transl_table=11
                     /translation="MRKPPQVKFTGLTLSPTDLKETSNAGITNIVDNSWKRVHFSVPT
                     ARDAIQHVYDWLKTNCKGQYSAYKFHDSNNYTEYKMVVRFEDKNDAIIFKLQDGHRAW
                     ENK*"
     gene            complement(81640..82911)
                     /locus_tag="S2_012_000_R2_scaffold_20_prodigal-single_93"
     CDS             complement(81640..82911)
                     /product="Putative HNH endonuclease n=1 Tax=Escherichia
                     phage PBECO 4 RepID=L7TIF8_9VIRU"
                     /codon_start=1
                     /transl_table=11
                     /translation="MVSINDPVVKMITTARVGLLFNSPFFGNLATRMHLIDASKWCKT
                     AATDGKNFYYNREFIKSLTPNELTFLLGHEVLHCVYDHLGRKGSRNHKLWNMANDYIV
                     NYTLVKEKLGDMPKAGLYDDKYNDSMTSEEVYRLLEKNSTQIKMTLDEHLDLAGGNGD
                     DDDEGGSGSGKTVTVTVMGDENGPPQLTEEDKQQIRNELKAAVISAAQASPAGKVPAG
                     VRRMIDEFTSPVMDWRALLEAHIQSSIKDDFTFNRPSRRSWNTEGETIASVIMPGQNF
                     KDTVSVAIAIDTSGSMTDEMLRDFLSEVKGIMETFDEFELWLWTFDTRVYNPKKFTPQ
                     NLDEIYNYVPQGGGGTLFESCWDFMREPMSVDPEIEVDELLPNKFVMFTDGYPGGSWG
                     EEEWCDTLFVIHGNTEIVAPFGLTAYYQKMS*"
                     /db_xref="UniRef100_L7TIF8"
                     /db_xref="A0A0F9MNR7_9ZZZZ"
                     /db_xref="sdr:SCD_n02931"
                     /db_xref="L7TIF8_9VIRU"
     gene            complement(83010..84314)
                     /locus_tag="S2_012_000_R2_scaffold_20_prodigal-single_94"
     CDS             complement(83010..84314)
                     /product="Putative HNH endonuclease n=1 Tax=Escherichia
                     phage PBECO 4 RepID=L7TIF8_9VIRU"
                     /codon_start=1
                     /transl_table=11
                     /translation="MSIMNDPIVKAVTVARVKLLFNQPFFGNIATRLELVDASKWCKS
                     FATDAKHFFYNREYIKSLTQDELMFVFGHVVMHCALEHIGRGRDKDKQIWDIATDYVV
                     NYTLVKAKLGDMPKGGLYDAKYNDEMSAEEVYRLLSEEKQKNPNAFKGMKSMDQHLAL
                     DGTDTDEDGNPISTKEVQGGGKDPNGNPIAGTETGVDYTKGAPTYTEDQLTSLRNDMR
                     VAIISSSQVNTGNTPAAIQRMINEFTSPTIDWRELLTTAIQSCIRDDYTFNRPSRRSW
                     NTEGETIASVIMPGSKNMETIDICISLDTSGSIGDRKFARFLSEVRGIVEQYTDYRLH
                     VWCIDAAIYNPQVFTPNNIDELDSYKLFGGGGNDFPLNWTFMQENEIEPELLVVFSDG
                     YPCGSWGDPDYCDTIFVIENDWDKNIVAPFGRTVYMAGGHGD*"
                     /db_xref="UniRef100_L7TIF8"
                     /db_xref="A0A0F9MNR7_9ZZZZ"
                     /db_xref="sdr:SCD_n02931"
                     /db_xref="L7TIF8_9VIRU"
     gene            complement(84396..85613)
                     /locus_tag="S2_012_000_R2_scaffold_20_prodigal-single_95"
     CDS             complement(84396..85613)
                     /product="Uncharacterized protein n=1 Tax=Sulfurovum sp. 
                     (strain NBC37-1) RepID=A6Q956_SULNB"
                     /codon_start=1
                     /transl_table=11
                     /translation="MTKKGNSSTAKMDTMKLKPSDATIAIKHMIETNIENAKLGKDRR
                     GLFLWGPPGIAKSSIVRQICKAINFKLIDVRLTQMEPTDLRGIPVPVKQDDGSVLVNW
                     AIPAMLPRRDAGKRTGTILKDEVERSGPEDTHYDGAIILLDELPNAAPSVQAGSYQLV
                     LDGALGEYIAPSNVIIMAAGNRDTDKGSTFKMPTPLMNRFVHIEVEANFEDWQTYALT
                     ANFNKDVIGYLTAFKHELFQFDPASASRGFPTPRSWEAVSDVVRNGNALPEIVKTALI
                     GGAIGDGIAVKFLAYQKLASQLPNPSDILDGKVTELKSKDISLMYALTTAMCYELRDR
                     AGEAQADKSKKKMFDNSFDNFLGFMMTQFQPEIVIMGARTALSVFRLKLDPTAMKNFE
                     QFADEYQDLILQA*"
                     /db_xref="UniRef100_A6Q956"
                     /db_xref="A0A0F9JSQ9_9ZZZZ"
                     /db_xref="sun:SUN_1058"
                     /db_xref="A6Q956_SULNB"
     gene            complement(85860..86252)
                     /locus_tag="S2_012_000_R2_scaffold_20_prodigal-single_96"
     CDS             complement(85860..86252)
                     /product="hypothetical protein"
                     /codon_start=1
                     /transl_table=11
                     /translation="MGTHTQVLNILKRMQGENQNPLCLELELDSNEVLLRKYFLNYRG
                     GDPENARGLRLTDSGLLTMRCFFKSYDIELPGDYKPRNRHVVYLDRHCKMPWHLKANH
                     LILFETEMAFKAKLVGDLDLLVSSFQSN*"
     gene            complement(86253..86546)
                     /locus_tag="S2_012_000_R2_scaffold_20_prodigal-single_97"
     CDS             complement(86253..86546)
                     /product="Uncharacterized protein n=1 Tax=Azospirillum
                     brasilense Sp245 RepID=G8AVQ4_AZOBR"
                     /codon_start=1
                     /transl_table=11
                     /translation="MSRPKPTVILDYTDPKTYKSEQVLAADAVYAVFYDGKPINLRSL
                     NSLINYPGPKYKKCSFGNKGHAFNLAEKLNKLFKTDKFKVFKLTQGQEISEKE*"
                     /db_xref="UniRef100_G8AVQ4"
                     /db_xref="A0A0F9MMX4_9ZZZZ"
                     /db_xref="abs:AZOBR_p270209"
                     /db_xref="G8AVQ4_AZOBR"
     gene            complement(86648..86878)
                     /locus_tag="S2_012_000_R2_scaffold_20_prodigal-single_98"
     CDS             complement(86648..86878)
                     /product="hypothetical protein"
                     /codon_start=1
                     /transl_table=11
                     /translation="VNVRELIEHLSKLDPELEVYTAIDAEGNGYNSLYYTPGIMFAPK
                     FPNMYRLDEVFDEDDIEDSGYELEELTRIVVI*"
     gene            complement(86875..87132)
                     /locus_tag="S2_012_000_R2_scaffold_20_prodigal-single_99"
     CDS             complement(86875..87132)
                     /product="Glutaredoxin 3 n=1 Tax=Allochromatium vinosum 
                     (strain ATCC 17899 / DSM 180 / NBRC 103801 / D)
                     RepID=D3RRQ8_ALLVD"
                     /codon_start=1
                     /transl_table=11
                     /translation="MAKEVKIYVTLGCPFCRKAMEWLAKYKVEHTRVVFEDTASKMAF
                     YAANEGVHTVPQIFVDGVRIGGWSDLQTHPFKAEIEEGFGK*"
                     /db_xref="UniRef100_D3RRQ8"
                     /db_xref="alv:Alvin_1023"
                     /db_xref="D3RRQ8_ALLVD"
     gene            complement(87134..87448)
                     /locus_tag="S2_012_000_R2_scaffold_20_prodigal-single_100"
     CDS             complement(87134..87448)
                     /product="hypothetical protein"
                     /codon_start=1
                     /transl_table=11
                     /translation="MHRDRAWRRAQRDRKIQEVYNWMKERNWYVWNNPTDPNRRHREL
                     METARLRHSAPKCCSGWCCGNPRKHFGTSRIDEIRFDLFCEEHYSDNNIRKDFGIRSK
                     RW*"
     gene            complement(87525..88424)
                     /locus_tag="S2_012_000_R2_scaffold_20_prodigal-single_101"
     CDS             complement(87525..88424)
                     /product="hypothetical protein"
                     /codon_start=1
                     /transl_table=11
                     /translation="LLKIDICSDLHVDRHHNQTSLLVRPGEGPSHWPIGHLGDRDKYF
                     HFDFEWYRNAGSNVLIIAGDVSDHVEDVQDVLTHAAKFYDHVVFVDGNHEHHGAHDTT
                     TVDDTISLITDIKLSVPNLIYLDGYQNARQDIGRTAFIGGNCWYDWRCYEDRGIMFPE
                     AFASWDDYSNDTKLDFGNKIWPSEYGHAQVERLLEELTAANDDPNIDSIVVVTHSAPV
                     AGCLNWYEEEHRWNVGSPSYVNSELSKLFAANTKNKLKLWAYGHTHTRRTWIHEGVTL
                     VNNCYGYPRENRGGWTMVNVEVI*"
     gene            complement(88411..88656)
                     /locus_tag="S2_012_000_R2_scaffold_20_prodigal-single_102"
     CDS             complement(88411..88656)
                     /product="hypothetical protein"
                     /codon_start=1
                     /transl_table=11
                     /translation="MNKPVDVPSSVARYVAKVQSANNRGSKDVTLSIQEAIDLSAALT
                     LMLNKQSSLLEDIVDLQKRVAAGPTEIILDGGSLAKN*"
     gene            complement(88653..89114)
                     /locus_tag="S2_012_000_R2_scaffold_20_prodigal-single_103"
     CDS             complement(88653..89114)
                     /product="hypothetical protein"
                     /codon_start=1
                     /transl_table=11
                     /translation="VAKILQLTENSWIFRAGDANSGILFKTDEGYMFMGPKTRTTYTS
                     LEEVKKKYGNIKVVEREEVVDNSTLNGYPVKHSVITKVTDMPPVYTKDNGKTEYVAGY
                     WGLLFQQGWTQAFCPKKATIDAYESVGPFKNRLEMLNHLSTLNTNANLKKL*"
     gene            complement(89115..89576)
                     /locus_tag="S2_012_000_R2_scaffold_20_prodigal-single_104"
     CDS             complement(89115..89576)
                     /product="hypothetical protein"
                     /codon_start=1
                     /transl_table=11
                     /translation="MEYNKPKFFRYHYEIGFPKYVGEMCLDFFLNFEEVKTTFHSANQ
                     LMDERNGMIPLPTRADLLHPGNTLVEIYEVVDKYDMPSKIMQKALVRVHHLDGEKDYA
                     YVVARDGFLISAWANDKSDIHRLEQRDVYFSNFLQENVEVPDILQDIESEE*"
     gene            complement(89770..90828)
                     /locus_tag="S2_012_000_R2_scaffold_20_prodigal-single_105"
     CDS             complement(89770..90828)
                     /product="RNaseH ribonuclease n=1 Tax=Cronobacter phage
                     vB_CsaM_GAP32 RepID=K4F653_9CAUD"
                     /codon_start=1
                     /transl_table=11
                     /translation="MSTYLIVDLSNMAHRMLHGTQGTIDIKAGMALHITLNALRASWK
                     KFKADHIVFCLEGRSWRKDVYKEYKAQRLVQQATLSKKEREDNELFFSTFDTFMEFIR
                     EKTNATVLQCPVAEADDMIARWIQVHPDDSHVIISSDRDFFQLLTDKVKMYDGVRGWT
                     ISTDGYFDDNDKPVVVKKNINVADKTGKKTKKAVSVAMEKPDPEYALFTKIIRGDASD
                     NIMSAFPGVRENGSAKKPGIKEAYDDRHARGFNWNNFMLQEWNKLVGADEDGNPLTKR
                     VRVLDEFNFNKQLVDLTQQPQEVKQAMDETIYTAVSQDKKTMVGIWFLRFTEEMSLFN
                     IGKNPTDYAAMLSAPYAK*"
                     /db_xref="UniRef100_K4F653"
                     /db_xref="A0A0F9M143_9ZZZZ"
                     /db_xref="K4F653_9CAUD"
     gene            complement(90874..91389)
                     /locus_tag="S2_012_000_R2_scaffold_20_prodigal-single_106"
     CDS             complement(90874..91389)
                     /product="hypothetical protein n=1 Tax=Thioalkalivibrio
                     thiocyanodenitrificans RepID=UPI00037C9BC6"
                     /codon_start=1
                     /transl_table=11
                     /translation="MKVLNIFGGPGAGKSTTAAGIFYKMKQKGLNVELVTEYAKDMTW
                     EGRMNILGDQLYVLAKQQRRVSRLEGKVDYVVTDAPFFLGLVYMEPDYLKTFEPLVLE
                     AWERYDNHCFMLNRKNIAFQEVGRNQDADGAKAIDDKLHRLLNSRRIPFTEIVTSDSA
                     VDEILNHLKID*"
                     /db_xref="UniRef100_UPI00037C9BC6"
                     /db_xref="A0A0F9JDD0_9ZZZZ"
                     /db_xref="sri:SELR_12980"
                     /db_xref="UPI00037C9BC6"
     gene            complement(91389..92141)
                     /locus_tag="S2_012_000_R2_scaffold_20_prodigal-single_107"
     CDS             complement(91389..92141)
                     /product="hypothetical protein"
                     /codon_start=1
                     /transl_table=11
                     /translation="MKKTPLIPFGLNPRHWALRGQQRELAEAHYTLTGEELERRILEI
                     TYQGILTPIDTKDFKLKKLGLDLKYAHIQKIDYDKAVAEIEYPNKKSPEYKKAILEVR
                     YEHGELEQIDYDKALVELQYKDKTSAEYQIAIANIERSHGILSERDYAKTIATIRHEP
                     WVSIVNAAIDYNAESGNGFNFELDWNQAFVEDLIRNGWHGPSQEDIVDQWFTQTCQDV
                     FNSDPDFFDPEATTQTASTTRRKTDGDKTEFS*"
     gene            complement(92307..92543)
                     /locus_tag="S2_012_000_R2_scaffold_20_prodigal-single_108"
     CDS             complement(92307..92543)
                     /product="hypothetical protein"
                     /codon_start=1
                     /transl_table=11
                     /translation="MSIYKLDPLVAYDHDQGAFMFYGEGLRMVPSHFISRFEAGDDHI
                     AVVCETKYLKETIRIECNNPLSLCEKLTAILEDF*"
     gene            complement(92587..92820)
                     /locus_tag="S2_012_000_R2_scaffold_20_prodigal-single_109"
     CDS             complement(92587..92820)
                     /product="hypothetical protein"
                     /codon_start=1
                     /transl_table=11
                     /translation="MSDLAKFEQAIVIRQYDSVAGIILKSEIIGVAVATDNEYVIYIY
                     LRNGSKVEHFVDSEDLSFIADEISRIASEMGWY*"
     gene            complement(92820..93029)
                     /locus_tag="S2_012_000_R2_scaffold_20_prodigal-single_110"
     CDS             complement(92820..93029)
                     /product="hypothetical protein"
                     /codon_start=1
                     /transl_table=11
                     /translation="MTVKFNQLISIPTDWGHNSALILKSEIAGVAVEDGNVLKIILKG
                     GNVFTAFVNEAADIQAQIVLEMDWD*"
     gene            93108..93824
                     /locus_tag="S2_012_000_R2_scaffold_20_prodigal-single_111"
     CDS             93108..93824
                     /product="Putative homing endonuclease n=1 Tax
                     =Sinorhizobium phage phiM12 RepID=S5MPD3_9CAUD"
                     /codon_start=1
                     /transl_table=11
                     /translation="MFNNSKYTNWYFSLIENARNQHRKRYKRNHPNYQYFEQHHIHPR
                     SMGGSDNKENLVLLTTKEHFICHLLLIKMCIDPIHTQKMIWALNITMNTKYTRCNSRL
                     YSSIRKSVGYSLSLRLTGVPKSTEQKAKMVETKRKNGTLVHSEETKIRMRESHKNRPV
                     QTEETRRKRSEAMRGRKQTPEHIEKLAATRRGRKTWNANLQPGDPNYEKKFGRVVSPE
                     TRAKISEALKRAKHRGESAD*"
                     /db_xref="UniRef100_S5MPD3"
                     /db_xref="A0A0F6WD21_9CAUD"
                     /db_xref="S5MPD3_9CAUD"
     gene            complement(93787..94719)
                     /locus_tag="S2_012_000_R2_scaffold_20_prodigal-single_112"
     CDS             complement(93787..94719)
                     /product="7-carboxy-7-deazaguanine synthase {ECO:0000256
                     |HAMAP-Rule:MF_00917}; Short=CDG synthase
                     {ECO:0000256|HAMAP-Rule:MF_00917};; EC=4.3.99.3
                     {ECO:0000256|HAMAP-Rule:MF_00917};; Queuosine biosynthesis
                     protein QueE {ECO:0000256|HAMAP-Rule:MF_00917}; 
                     TaxID=661367 species="Bacteria; Proteobacteria;
                     Gammaproteobacteria; Legionellales; Legionellaceae;
                     Legionella.;" source="Legionella longbeachae serogroup 1
                     (strain NSW150).;""
                     /codon_start=1
                     /transl_table=11
                     /translation="MFGENEIVGKKYFKDADQQQLFVTSMFMTLQGEGPYRGMPAFFI
                     RLAKCNLACSFCDTFFDDGDWLTFDQIEERIETTIDDFYKSIDMDRPEWTRHEALRVE
                     ELNDDEVIESGKRKRMVLVMTGGEPMLQDNIGPFLERMTEIFENTQIESNGTQNTAIP
                     ESTTLVISPKCAEKKDPVTGEMVPTKYLTPRKEVLERASCLKFVMEANPDSPYSVVPE
                     WAHEWARVFNRPVFVSPMNEYNTLPQKSKQKRATSNQITLDERSTVDEVISFWEPGLL
                     NMAENQKNHEYAARHCVTHGFILNLQIHLYASLA*"
                     /db_xref="D3HQ97_LEGLN"
                     /db_xref="UniRef100_UPI0003771994"
                     /db_xref="llo:LLO_0725"
                     /db_xref="UPI0003771994"
                     /db_xref="4.3.99.3"
     gene            complement(94777..95196)
                     /locus_tag="S2_012_000_R2_scaffold_20_prodigal-single_113"
     CDS             complement(94777..95196)
                     /product="hypothetical protein"
                     /codon_start=1
                     /transl_table=11
                     /translation="MYWKTSVTNTPEFRYENPKKIHVVPFAAFEDADAPEFVDSNIYK
                     KLAATRYIRVDGDNIVRVDTCNVGNHSGPVFLALRGDYEYLLNWYHNPHRKANTRHGN
                     YIMLYLTENGYQWKLSESFVSKLLTIPDDITDLFDFG*"
     gene            complement(95162..95527)
                     /locus_tag="S2_012_000_R2_scaffold_20_prodigal-single_114"
     CDS             complement(95162..95527)
                     /product="hypothetical protein"
                     /codon_start=1
                     /transl_table=11
                     /translation="VSNLILLRDRIDYTVQNLLISKYEHLLQHILQYQALCMREDVFA
                     VLALVYDSVCEEHYLANIKKFVAYTKLIAPQVHEIYEVKNHIEMMRGLFGSEYYLHFS
                     LRELQDRKYVLENECDEYA*"
     gene            complement(95520..96248)
                     /locus_tag="S2_012_000_R2_scaffold_20_prodigal-single_115"
     CDS             complement(95520..96248)
                     /product="GTP cyclohydrolase I {ECO:0000313|EMBL:EIK88423
                     .1}; EC=3.5.4.16 {ECO:0000313|EMBL:EIK88423.1};; 
                     TaxID=795665 species="Bacteria; Proteobacteria;
                     Betaproteobacteria; Burkholderiales; Comamonadaceae;
                     Hydrogenophaga.;" source="Hydrogenophaga sp. PBC.;""
                     /codon_start=1
                     /transl_table=11
                     /translation="MEKEVKLTSAAGQETKPVSEVIKGRIKAANASFFSNDNISEFIE
                     PGEKDMLIDELTEKFEGVLESLVIDIENDPNSADTGRRLAKMYIKELFEGRYAKAPSA
                     TAFPNEGDAKYEGMLVVRSELKSVCSHHHQPVTGTAYIGIIPGKKVIGLSKYTRIAQW
                     HARRGTLQEELCQRIQKDIAAITETPNVAVYIVASHGCCENRGIMAKNSKTQTTVLGG
                     DFKRSDLKQEFFDNIKLQSNYSCE*"
                     /db_xref="I4MGT3_9BURK"
                     /db_xref="pmc:P9515_06001"
                     /db_xref="UniRef100_I4MGT3"
                     /db_xref="3.5.4.16"
     gene            complement(96261..96572)
                     /locus_tag="S2_012_000_R2_scaffold_20_prodigal-single_116"
     CDS             complement(96261..96572)
                     /product="hypothetical protein"
                     /codon_start=1
                     /transl_table=11
                     /translation="MKYEYSVGSRKISATTSFDASLAPDMVAALLPEVESALEAETYI
                     ELVKTFIREEWEPSHPGYFNVSGGVTGELSQLHHEEFGIAFLKWATKLAQVEIITKTI
                     T*"
     gene            complement(96639..97013)
                     /locus_tag="S2_012_000_R2_scaffold_20_prodigal-single_117"
     CDS             complement(96639..97013)
                     /product="hypothetical protein"
                     /codon_start=1
                     /transl_table=11
                     /translation="MATALKINDAFRNKHIPERFLNSLSQSSLDMFENQVCVCLVATH
                     DGYSAKYEIEDEIRAVFMARLDNWIREFSTIGTWSVVSHGTNVDASGNHQCILGFIFA
                     NFADSENFLKHFLVIEKLSGHN*"
     gene            complement(97070..98161)
                     /locus_tag="S2_012_000_R2_scaffold_20_prodigal-single_118"
     CDS             complement(97070..98161)
                     /product="Uncharacterized protein n=1 Tax=Methylobacterium
                     extorquens (strain PA1) RepID=A9VWK8_METEP"
                     /codon_start=1
                     /transl_table=11
                     /translation="MNIWIMALEPLDTRYTGQWFHGIPALLKEEAANQGKHIKVINLA
                     GEQTSTETTEGAFLNFTATNIWKNTQVNALARFFAKGTVEAGDKILFTDAWHSGILQT
                     KYMSELTDIPVEIHSLWHAGSYDPQDFLGRKIVDKRWTYSAERSYFFASDFNYFATEF
                     HKELFLEKLFRAQVPTDGLFLQPEDSKFVISGQPHNVLIEKLQPFRNLKKRNLVLFPH
                     RVAPEKQPEIFRDLAQHMPDVEFVICQEKNLTKDEYHRLLGEAKIVFSANLQETLGIS
                     AMEGVLVDTLPMVPDRLSYSEMYYDTFKYPSAWTESWDSYVKHRDQVIEWLRDLMENP
                     LRGAILPMQRAKLLEDYLSAKPMINKLLG*"
                     /db_xref="UniRef100_A9VWK8"
                     /db_xref="mex:Mext_0157"
                     /db_xref="A9VWK8_METEP"
     gene            complement(98158..98544)
                     /locus_tag="S2_012_000_R2_scaffold_20_prodigal-single_119"
     CDS             complement(98158..98544)
                     /product="hypothetical protein"
                     /codon_start=1
                     /transl_table=11
                     /translation="MLQESSIWVTFEKEGLHKYPAALDDPNLATGDEYDVSFLGYPHR
                     HIFKFKVEIEVFHDDRDIEFIQFKRWLENLYKGDILNLDYKSCEMIATDLYVQIQARY
                     PNRRTTITVAEDGENGATLRFSGATL*"
                     /db_xref="mex:Mext_0158"
     gene            complement(98615..99148)
                     /locus_tag="S2_012_000_R2_scaffold_20_prodigal-single_120"
     CDS             complement(98615..99148)
                     /product="hypothetical protein"
                     /codon_start=1
                     /transl_table=11
                     /translation="MDIRKANIPIKQFRISELEELWLMNCFELNRYCGNVDFDFRRDF
                     LDKLGYPNDSPFKRIRSHGITSSIVSDALYSSNVGFYKRLYDTIIDTLFYLDGRLHEV
                     SIKELEDIYGISPLYARRFQHRVRPPDDPIVTNTAILDKGSRNWLREQGYYVPNRMDW
                     REYRRYEQTYLIARGWI*"
     gene            complement(99253..99993)
                     /locus_tag="S2_012_000_R2_scaffold_20_prodigal-single_121"
     CDS             complement(99253..99993)
                     /product="Uncharacterized protein n=1 Tax=Cronobacter
                     phage vB_CsaM_GAP32 RepID=K4FB46_9CAUD"
                     /codon_start=1
                     /transl_table=11
                     /translation="MREKLLDVIKHTSGLGFVESVRVTGTDTSTVFEAMDDERTIIIR
                     AELKQPEPSLKGEFGMRNLGLLQGLLNHSTFKTDEAKLEIKRKERNGVDAPEQLEFSV
                     KGAKDKADFRFMSASLLPAQAQLKHNTWDVSVEPTDSKIQEFASLAGMYSSIEQFFSV
                     ATEDGALQFQIGDANGSNHSASMTFADAVTGEIKTSMFWPINQVLTVLKVGKGESPQL
                     QIMNLGALRINLETEHAKYSMILPARKK*"
                     /db_xref="UniRef100_K4FB46"
                     /db_xref="K4FB46_9CAUD"
     gene            complement(100064..100345)
                     /locus_tag="S2_012_000_R2_scaffold_20_prodigal-single_122"
     CDS             complement(100064..100345)
                     /product="hypothetical protein"
                     /codon_start=1
                     /transl_table=11
                     /translation="MLRVVLTRTNKLSTRDELCTSERVVGEKLFEDITLDWAGYIVLT
                     DNFNLSAQWLARIEDQDTILNRVEQLELVDRKINVFLIDDEEAEELILI*"
     gene            complement(100356..103397)
                     /locus_tag="S2_012_000_R2_scaffold_20_prodigal-single_123"
     CDS             complement(100356..103397)
                     /product="DNA polymerase {ECO:0000256|RuleBase:RU000442};
                     EC=2.7.7.7 {ECO:0000256|RuleBase:RU000442};; 
                     TaxID=1555202 species="Viruses; dsDNA viruses, no RNA
                     stage; Caudovirales; Myoviridae.;" source="Escherichia
                     phage 121Q.;""
                     /codon_start=1
                     /transl_table=11
                     /translation="MSYVDAIHSKQTDEIHIVERINGQRVYNVLPAKHVFYYEDPRGR
                     HKTMWGEPCTKYETNDSKKFQKELRAFQSLGKKIHEHDINPIFRCLSENYLNAPAPEL
                     NIGFFDIEVDFDPLRGYAPTNDPFAPITAISLHLSSTKRLLTFVLKPELPRTDKDYLT
                     WEAAENIVNEFDDTYLCNDEEELLKMFLDAIGDADVLSGWNSTGFDIPYVVNRIERVL
                     GKDYAKHMCLWGMRPKKRKYIKFKKEHETYDLVGRVHLDYLELFQKHSSAELHSYKLD
                     HVGEVIVGENKTPYEGTLDALYKRDFKTFIEYNRQDTLLLVKIDAKCRYIELANQLAH
                     TNSVLLPTTMGSVALIEQAIVNETWSLGMQVMSRPERDFGASYDSGSFVHDDGDDDED
                     EDDEDDNNNAVGAYVADPKKGMHKMIGCVDINSLYPSALRALNMGPETLVGQIRSDRT
                     DQLIASRMAAAIQGKKKAKGSKTDAWHGLFASIEYSLMNEKAPDRLTVDFEGGETATV
                     SGKDLHKYIFESDKAYAISANGTIFRTDVKAIIPGLLERWYAERKQMQAKQLHFEALY
                     KGVEIPQDMIPQIGVIEERPTNDIQAEYAHGTLVELVEANDASGVREFIIENNLVLVK
                     GWAKATKPVNEWHDSQRAFWGQRQLARKILLNSLYGALLNEGCRFYDKRIGQSVTLTG
                     RSIAKHMNSKVNECITGLYQYDGEGIVYADTDSSYFSAYSTMASDPETAALADDKDSM
                     LALYLSIGDTVNESFPYYMHEAFNTGMERGKIIAAGLELVAQTGMFIKKKRYAVLKFW
                     DESSGRLDIEKPGKIKAMGLDLKRADTPKFMQDFLSKILLEILTGISEDHILNEIKEF
                     RNEFRKMEPWDQGTPKKVNGLTVHQEKMDAYDMRMERNVFANRSMEKEKKDPVPGHVR
                     ASINWNRMKKANGDNYSSDITDGGKVIVCKLLPNPMRINSIAYPYDQRHLPEWFKALP
                     FDTELMEETIIDKKVSNLIGVLKWDLKATREDTTFNDLFTF*"
                     /db_xref="A0A097EYM1_9CAUD"
                     /db_xref="mbg:BN140_0852"
                     /db_xref="UniRef100_L7TII7"
                     /db_xref="2.7.7.7"
     gene            complement(103452..103706)
                     /locus_tag="S2_012_000_R2_scaffold_20_prodigal-single_124"
     CDS             complement(103452..103706)
                     /product="hypothetical protein"
                     /codon_start=1
                     /transl_table=11
                     /translation="MTERLIWAFQQPIIADSSKLPYEVDITRVANREYLEQLVVNNCW
                     IAQRYLVSGYNHRENIPWHKEIIRFQNHRHAIEFKLRIEY*"
     gene            complement(103756..104013)
                     /locus_tag="S2_012_000_R2_scaffold_20_prodigal-single_125"
     CDS             complement(103756..104013)
                     /product="Uncharacterized protein {ECO:0000313|EMBL
                     :KKM23873.1};  TaxID=412755 species="unclassified
                     sequences; metagenomes; ecological metagenomes.;"
                     source="marine sediment metagenome.;""
                     /codon_start=1
                     /transl_table=11
                     /translation="MNITGLTSEDKAKLKHVVNEGLKVTQEVEDLKGALGDTVKAVAE
                     ELGIKPSAINKAIRAAFKANIADTREELDNVEEILNVVGKL*"
                     /db_xref="A0A0F9KP30_9ZZZZ"
     gene            complement(104081..104794)
                     /locus_tag="S2_012_000_R2_scaffold_20_prodigal-single_126"
     CDS             complement(104081..104794)
                     /product="hypothetical protein"
                     /codon_start=1
                     /transl_table=11
                     /translation="MKTTKDIIFETLLLEAEAKVKKLVKKGKPRKEAAEKVAEDMGLD
                     GAETDALVARVDAAPAAEMPAPADLAPDSNVINFKSPEEVEQASGMLMYKNIPWRMKS
                     VNPGFLSFDNKEALMEAKDALKRRWDFLEDENRTVATIEFDNLDEYNRVLDFIRRSNF
                     TVVPTSTDNLSEDIMDELAEAAGSTKGGRAKKINESDIVAKGHAYKAVTKGYSQLNED
                     NFSPNNRDNRAVKVRKKWK*"
     gene            complement(104860..105198)
                     /locus_tag="S2_012_000_R2_scaffold_20_prodigal-single_127"
     CDS             complement(104860..105198)
                     /product="hypothetical protein"
                     /codon_start=1
                     /transl_table=11
                     /translation="MSSTHSLKAKGKGVCRGKATGLNPRSDFLSWFEMDEIRNQVFEN
                     NIPYCVWCHTLVSADHHHHNYFTCDHIVTRKDGGPRDNENLVLSCRFCNHERGDMSVL
                     QYMAYRAYRY*"
     gene            complement(105198..105584)
                     /locus_tag="S2_012_000_R2_scaffold_20_prodigal-single_128"
     CDS             complement(105198..105584)
                     /product="hypothetical protein"
                     /codon_start=1
                     /transl_table=11
                     /translation="MITLAELTKLAVEATDYRREKQAMGAVKYMEDNGIDTALAVGNF
                     GLQDIAKGTIVRLKAGARVTSTHPKYRGVGYDNPKTRSLKVNKVYAGHIDYHVIDKTH
                     VRNPEVVWVGTGGYWFYTDINNVEFI*"
     gene            complement(105581..105751)
                     /locus_tag="S2_012_000_R2_scaffold_20_prodigal-single_129"
     CDS             complement(105581..105751)
                     /product="hypothetical protein"
                     /codon_start=1
                     /transl_table=11
                     /translation="MRDVISEYEAIRVRSPNMGKWEYANRICKFIETLTDAERDVFRR
                     HTAAEVVKGMNR*"
     gene            complement(105845..106225)
                     /locus_tag="S2_012_000_R2_scaffold_20_prodigal-single_130"
     CDS             complement(105845..106225)
                     /product="hypothetical protein"
                     /codon_start=1
                     /transl_table=11
                     /translation="MTEERKKHTSEECLAFALEELRQDPNKVKFHVSLISTHEIDSFN
                     KTLWPGVFVETNWFRESTRRPPLEKDDSGSGGFGLGFGMFGGGTDKVVRTYNNELWED
                     YSHKLKVIVTEVHGELSVDWEVGW*"
     gene            complement(106222..108249)
                     /locus_tag="S2_012_000_R2_scaffold_20_prodigal-single_131"
     CDS             complement(106222..108249)
                     /product="Putative NAD-dependent DNA ligase n=1 Tax
                     =Cafeteria roenbergensis virus BV-PW1 RepID=E3T5N3_9VIRU"
                     /codon_start=1
                     /transl_table=11
                     /translation="MNSEHIREATVAILDGEVSPSAAALVAILSVASDAYYNVGEDAA
                     SLQFPQIDLQTGELLETISGDAPQDVLISDEQYDALERQLKAIDPKNAFFLEVGSDVR
                     GGKVPLPFKMGSLDQVYEGDTEKWVAQYKLERSHFVISDKLDGTSVALIYDRKGNFLS
                     AFSRGNGTMGADITRHIKKLKCVPKKIEKGPLQLRAEAIIPIAEWPKVKAETLSRSGR
                     EYKNARNYVAGKMNASDSDPVFIDNLHIVITSVESDELGKTQQLELVRNSGFLTNYYE
                     VAAGAYLNDDMLTKHLTSRRAYDAGGSKYELDGIVLDVDDAAERKALPKTTSSLNPTF
                     ARKFKVADAANYAETEVTDVLWRLSKAGYAKPRVEIKPVDLAGVTITYATGFNAAFIR
                     DNDIGPGAIIKITRAGDVIPYITGVVKGSTAKMPDQSVLGKMSYTPGDVDLVLDDLDS
                     HPDVRYYRILDAFKTLDVPHLRQSAVEKLIADGFDSEAKIIKATEAELKASAGDSAGK
                     KIYAGLRAKLNPVDLALLAGASQTLGRGIGTRKATRIIKAFGTLDVTLEQLLTVDGFE
                     KKTAETFMRNLPKFQAFLSEIDGFYSIAEAVKPPEDGDLKGVVVVFTGVRDKELEAKI
                     VSKAGTIGSSVNKDTTHLVCKDPSSGSSKMKKAADLGVQIIDLTTAQELWG*"
                     /db_xref="UniRef100_E3T5N3"
                     /db_xref="A0A0F9N856_9ZZZZ"
                     /db_xref="ppen:T256_07930"
                     /db_xref="E3T5N3_9VIRU"
     gene            complement(108280..108696)
                     /locus_tag="S2_012_000_R2_scaffold_20_prodigal-single_132"
     CDS             complement(108280..108696)
                     /product="ATP-dependent DNA ligase (EC:6.5.1.1)"
                     /codon_start=1
                     /transl_table=11
                     /translation="MKVAQLIKRLNMTKKPELQRELVLEAWQSCDNFFVGLQLSCDPN
                     TKIPVSKIPEIDVDDGFESTFTFEDFMTLYDKVTQVDVTAEAARELIIDAAGVADFTE
                     WNTFYRRILLKKLQNDLPMEVIAQVLSELTGVQLVL*"
                     /db_xref="pmb:A9601_18891"
                     /db_xref="UniRef100_A2BTR1"
                     /db_xref="A0A0A2B843_PROMR"
                     /db_xref="A2BTR1_PROMS"
                     /db_xref="6.5.1.1"
     gene            complement(108693..109331)
                     /locus_tag="S2_012_000_R2_scaffold_20_prodigal-single_133"
     CDS             complement(108693..109331)
                     /product="Putative ryanodine receptor protein n=1 Tax
                     =Haloplasma contractile SSD-17B RepID=F7PU37_9BACT"
                     /codon_start=1
                     /transl_table=11
                     /translation="LTTPTKTDNQFYIRLVSQRSLEKPEVVAFYKFVKGSLPSGVLSS
                     IQVERPNYGLDTVRLIHKTGDSGASVYEIPLSRNLTENEFDLVKYAFQGLAKEGQELE
                     SSTVVIPNARHLPTGESQFEPDNYDIFCDTLAKYQHSNWCSERTEAGWRYGVEHDAKA
                     KTSPLLRPWQDLPSHYQRIDKNLPNKIIEILETMGYVIVPREELEKLTKKKR*"
                     /db_xref="UniRef100_F7PU37"
                     /db_xref="A0A0F9HK35_9ZZZZ"
                     /db_xref="geb:GM18_3997"
                     /db_xref="F7PU37_9BACT"
     gene            complement(109306..109827)
                     /locus_tag="S2_012_000_R2_scaffold_20_prodigal-single_134"
     CDS             complement(109306..109827)
                     /product="hypothetical protein"
                     /codon_start=1
                     /transl_table=11
                     /translation="MANKDRLPNDSKREDAWFGVYWRPAAAVIYLLICLFDFVLVPTY
                     LGLWSEPLKDLILAIKDLPPDAQSIVLTMKLATWDPLTLKGGGLFHVAFGAILGATVW
                     TRGQERINEIRSNSWDPNYMQPPGYSQQVDPYQMPVPPQMQGYQLNNNVQNPQYPQTP
                     TNGVKVDNPDENG*"
     gene            complement(109901..110872)
                     /locus_tag="S2_012_000_R2_scaffold_20_prodigal-single_135"
     CDS             complement(109901..110872)
                     /product="Predicted protein (Fragment) n=1 Tax=Micromonas
                     sp. (strain RCC299 / NOUM17) RepID=C1DYZ6_MICSR"
                     /codon_start=1
                     /transl_table=11
                     /translation="MAITYNMKGTSFSSFTIGKQGVTVLQGTTNPTVGQGVNGDLFLQ
                     AGATPALWQKVAGVWNKIGNFGSKIFTEDTSVDTSEVADTITFNVDGKRIIDVKGDVL
                     SANGEKLTVKNGNTNVQFVVSDTSTTNPVDLIIDLQGTGALKIQSDADSSIRTSDGSD
                     ITIQPGDKTTGAGGKVVIRGGTTTGASAVGGDIQLVPGISGAGGAAAQVTVPTGYVAV
                     SEDSLVNRASQSNLILKVITSETSYNVDPKDQAVLVNRNTGTPVVLPTANVVAGHQVK
                     IKEINGAGTITVSVTGGANIDGAATSVTLTAYQKATFIWSGTAWFTI*"
                     /db_xref="UniRef100_C1DYZ6"
                     /db_xref="C1DYZ6_MICSR"
     gene            complement(110938..113040)
                     /locus_tag="S2_012_000_R2_scaffold_20_prodigal-single_136"
     CDS             complement(110938..113040)
                     /product="Uncharacterized protein n=1 Tax=Synechococcus
                     phage S-MbCM100 RepID=V5UTK4_9CAUD"
                     /codon_start=1
                     /transl_table=11
                     /translation="MSLLKLKQIAGPVSGAEGSFVSFNGTTPVWSSALTTGITIPSGT
                     TAERPQTPTAGMIRFNTETNEVEAFDGTEWVSLQTGSFTDLTDVPSSYTGEEGKLVRV
                     NAAGTGLEFFSFSAGFTDKIQSTDTTAFVETERAGFSNKVVAGTDNTVALEIIGNSAV
                     TSGDHLVVTHETGEVQLSAKDTAGTADVDMRLLPQANGHVFFGSEGDGIVESELTFGL
                     YVKGGDNNATTAPGDITVSGGNAVSGNFAGGDVIIKAGEGFGTGLPGEVSVQDIYGTK
                     ILDFKTAGDASSNWLEITNGSANVDPAINGVKISAAIESTAANVDIYLDPKNAGLVRI
                     SDYSAYSAALLQAGGNDALVTKGYVLSLAGLGEGEEGTIVAGTGLTDDGGVFNVNVGA
                     ATIAVDGSNNLIVGSSDTAGQVLLSAGVLDEQAVWGALNLSDANAFTGVLSAANGGLG
                     FTAFAQGDILIGNAGNTLDKLAIGPAGQVLVSNGTTLGYSLINALYDSNGMVALSTAA
                     ATTPVNNVVVKNSAVDAPVEIGSVGSDTDIDIMIAPKGAGQIVAKSGYTASIGSDPET
                     IITKKYVDDAIAGQVEPYMRWASFTTGWSSEMNIGTPTPTVIGKQVYVYRAMVRVITP
                     ITGGGVTQARIVAGANTVMEFNENDILTTGAYVAETIEAFSSSNTQIALQFFQSDGVS
                     QATPTGGSLEVSFYYRFR*"
                     /db_xref="UniRef100_V5UTK4"
                     /db_xref="A0A0F9AMH8_9ZZZZ"
                     /db_xref="V5UTK4_9CAUD"
     gene            complement(113117..114640)
                     /locus_tag="S2_012_000_R2_scaffold_20_prodigal-single_137"
     CDS             complement(113117..114640)
                     /product="Uncharacterized protein {ECO:0000313|EMBL
                     :KKQ64940.1}; Flags: Fragment;;  TaxID=1618422
                     species="Bacteria; Microgenomates.;"
                     source="Microgenomates (Daviesbacteria) bacterium
                     GW2011_GWA2_38_24.;""
                     /codon_start=1
                     /transl_table=11
                     /translation="MAFLRSKQIKLNAAGDLLIGGVGGNGAILAKGTAGQVLKATAGG
                     LEYAGLTAAEIVRGASTVDADLTSLEGRMLTAESDISTLELDVNAAETLIGNIITAVG
                     LDSEDGTFVPFTGTNYLDTSTSIVTGLTALDTRIKTLADTAASDTFVGTGVGPRALSS
                     ITKNAAINEVFDKSVIARNDPGNAPSINDDEVDGFNVGDIWINGVNAYVALSVAEGAA
                     VWSRIDQNLNAALFTYKGSIDASSSTIPSSPEAGDTYKVTTAGNFGATPGMPYVNVGD
                     FIVYTGAGWDKIDSTDTVVSGDAGKIAVSGSTDLGYTITIANDYAGQASITTVGTITT
                     GTWEGDVIGQAFGGTGIAVETVAGDAGKVLTVGATGVLEYAYVGALKDATGADVALVS
                     NGILVAVADAATAPESPALAYTTKGYVDGLIADVTAGAATKSDQDFVVGATPDANYEV
                     TLAAAPVGDISVYFNGIKLRKTGYTVTGTTVTLNDTINGYAAEENDIISVSYMKSGV*"
                     /db_xref="A0A0G0JP96_9BACT"
                     /db_xref="ACD38_13_3"
     gene            complement(114657..115721)
                     /locus_tag="S2_012_000_R2_scaffold_20_prodigal-single_138"
     CDS             complement(114657..115721)
                     /product="hypothetical protein"
                     /codon_start=1
                     /transl_table=11
                     /translation="MTIAPAKFLSTTIVSITDHDWWIDEINNPPWNYYPYKWLVECTV
                     EIQAHGVPNISVIPNFYSGLDMKAGDWFSDSLGKTYRISETVMLDANNVTLVIEDVDQ
                     YNTNNDPLNSGYGQPASLEGFVYSLDLNGIPNFQNVPIFKYPADIFPAISSRFTSKNE
                     VEDYVTVYQTNNGFDMGDFIKVDEENEGRYEQCSANEINVAVGIVNGVNSPRPDYFTF
                     KPLLPIANDVNPPLDGAYGDIFYLDPMNPGKVTSIKPVINPRPVYIRLESGNRAIRLN
                     AISDTNTESHVLKISGHVDNQVEFQMPSTAADVTLMSINGIENTNFTFDAVTKMVTFD
                     PVATGYIVEASDEVIFTYVT*"
     gene            complement(115777..117885)
                     /locus_tag="S2_012_000_R2_scaffold_20_prodigal-single_139"
     CDS             complement(115777..117885)
                     /product="VtaA19 (Fragment) n=1 Tax=Haemophilus parasuis
                     RepID=B8QR08_HAEPR"
                     /codon_start=1
                     /transl_table=11
                     /translation="MASNTSRPEGLRKIGSTTEDSVNRVSIVDYFNLDRGVATFRGIE
                     GGNGITVSLVDADGSPNTSGQVIRITGSGSGGGSGDGSVWFAQAGVPAGSLGADSDMY
                     LNTTNSDYYQKEAGAWALKGNLAGQAGPQGPVGPAGADGVDGIDGAVGPVGPQGPEGP
                     EGPQGPAGQDGAPGAQGIQGIQGIQGEPGPAGADGVQGPAGPQGPVGPAGADGSSFAV
                     KGVLADESELPATENTQGDAYLIAGEVFVWDGTEWDNAGPLQGPAGPAGPQGPAGPQG
                     DAGPQGIQGIQGVQGPAGADGAQGPVGPAGADGVDGTDGVDGEGVPAGGTAGQILAKV
                     DATDFNTTWIDAPSGGGASVTVTDTASVDLTLTGSNLTAAVKRSATAGNAITENADGL
                     YVATPAAGLTAVSSTDSTTIDFTGNGTSGTPLVAAVKVSATAGNQITTNGDGLFVAAS
                     AGGTVTTQDSTSIDFSGTGAAGSPLTATAIVSPTAGNTLSATGNGLYVPTVTTSTTDT
                     ATIDFSGAGTAGSPLTADVKRSTAVANNRITAQADGIHVAPVAVQQAGSAVTANPSAI
                     NFTGSAVTVTDVAGVATVNIASTGGGGGTFEKYSFEVAYSGTGGGTLTISNVSAGITA
                     AVVGTTTNVTITHNKGKAPMHFVAHGAPSASGSWTTRILMTGSIMVHDNAFNVITFAG
                     AFGNTGSTTTGIARVELWFD*"
                     /db_xref="UniRef100_B8QR08"
                     /db_xref="hym:N008_17465"
                     /db_xref="A0A076HS79_9BACT"
                     /db_xref="B8QR08_HAEPR"
     gene            complement(118049..118387)
                     /locus_tag="S2_012_000_R2_scaffold_20_prodigal-single_140"
     CDS             complement(118049..118387)
                     /product="hypothetical protein"
                     /codon_start=1
                     /transl_table=11
                     /translation="MSAKRFGAVYFDDTTKDTFQTVMVGPTGMDRTAVISFCNQTNGV
                     GAISLAYTVDSTLTVPAQADYIVFYRTLRAYETIDIPALAVESGARIIVHTNIAGVSV
                     VAHGYQDASL*"
     gene            complement(118399..118539)
                     /locus_tag="S2_012_000_R2_scaffold_20_prodigal-single_141"
     CDS             complement(118399..118539)
                     /product="hypothetical protein"
                     /codon_start=1
                     /transl_table=11
                     /translation="MAIKAVPISVKLPIFTIDPENPEQCPAPQPYVYRNQAREFFMRR
                     IK*"
     gene            complement(118541..118948)
                     /locus_tag="S2_012_000_R2_scaffold_20_prodigal-single_142"
     CDS             complement(118541..118948)
                     /product="Uncharacterized protein n=1 Tax=Escherichia
                     phage PBECO 4 RepID=L7TQH1_9VIRU"
                     /codon_start=1
                     /transl_table=11
                     /translation="MSTSVILLPNTGEKLNAVGDPVHADGWYGFSDGLHTVSIHTANF
                     TGRVKIQASLALEPQDDDWFDIWLNEGTPYLQFPINPSYPTGHLEGDTSNVALTFKAN
                     VLWVRATMDRSYLYVGEPYDGSYGVINKIVLSI*"
                     /db_xref="UniRef100_L7TQH1"
                     /db_xref="A0A0F9P4B9_9ZZZZ"
                     /db_xref="L7TQH1_9VIRU"
     gene            complement(119013..119198)
                     /locus_tag="S2_012_000_R2_scaffold_20_prodigal-single_143"
     CDS             complement(119013..119198)
                     /product="hypothetical protein"
                     /codon_start=1
                     /transl_table=11
                     /translation="MAHIVTDQLVVEFSKLFKGADDQQYVLSDEQVQTLAEVIEATVA
                     ELLVDPSMVVEVTRVEK*"
     gene            complement(119232..119747)
                     /locus_tag="S2_012_000_R2_scaffold_20_prodigal-single_144"
     CDS             complement(119232..119747)
                     /product="Dihydrofolate reductase {ECO:0000256|PIRNR
                     :PIRNR000194}; EC=1.5.1.3
                     {ECO:0000256|PIRNR:PIRNR000194};;  TaxID=360313
                     species="Bacteria; Proteobacteria; Alphaproteobacteria;
                     Rhizobiales; Brucellaceae; Ochrobactrum.;"
                     source="Ochrobactrum sp. CDB2.;""
                     /codon_start=1
                     /transl_table=11
                     /translation="MSIKVSIVVAFSNEHTIGRDGGMPWHLREDLKRFKRLTLGKPVI
                     MGRKTFESLGKPLPGRTNIVITRQHAAAFADGVLVCDTLEAAVEAAKRVAAEQEQSEV
                     CIIGGGQIYDQAIAFADKIHATHIIANIDGDTKFPDISMDKFSIVESQAGPMPDDFNS
                     HPTIYLTYERK*"
                     /db_xref="M3KH97_9RHIZ"
                     /db_xref="UniRef100_M3KH97"
                     /db_xref="oah:DR92_1279"
                     /db_xref="1.5.1.3"
     gene            complement(119744..120682)
                     /locus_tag="S2_012_000_R2_scaffold_20_prodigal-single_145"
     CDS             complement(119744..120682)
                     /product="Thymidylate synthase {ECO:0000256|HAMAP-Rule
                     :MF_00008, ECO:0000256|SAAS:SAAS00215270}; Short=TS
                     {ECO:0000256|HAMAP-Rule:MF_00008};; Short=TSase
                     {ECO:0000256|HAMAP-Rule:MF_00008};; EC=2.1.1.45
                     {ECO:0000256|HAMAP-Rule:MF_00008,
                     ECO:0000256|SAAS:SAAS00215290};;  TaxID=990285
                     species="Bacteria; Proteobacteria; Alphaproteobacteria;
                     Rhizobiales; Rhizobiaceae; Rhizobium/Agrobacterium group;
                     Rhizobium.;" source="Rhizobium grahamii CCGE 502.;""
                     /codon_start=1
                     /transl_table=11
                     /translation="MPQSVSVVDVSQKIVAKPLEHKSYESNSYREYHMQQYLDLLKHV
                     LETGTDRGDRTGTGTRSVFGYQMRYDLSEGFPVLTTKKLHLRSIIHELLWFLQGSGNI
                     KYLKDNGVTIWDEWADEDGDLGPVYGVQWRSWPHIRKEYEQLEYFTDVKYKEETIDQI
                     AKLIEGLKNNPNSRRHIVSAWNPALVDEMALPPCHTMFQFYVADGKLSCQLYQRSADI
                     FLGVPFNIASYALFTQMIAQVVGLEVGDFIHTLGDAHIYHNHFEQAKLQLTRTPKALP
                     TMRINPEVKDIFGFKFEDFELVGYEADPSIKAPIAV*"
                     /db_xref="S3HX09_9RHIZ"
                     /db_xref="rir:BN877_I2124"
                     /db_xref="UniRef100_S3HX09"
                     /db_xref="2.1.1.45"
     gene            complement(120624..120977)
                     /locus_tag="S2_012_000_R2_scaffold_20_prodigal-single_146"
     CDS             complement(120624..120977)
                     /product="hypothetical protein"
                     /codon_start=1
                     /transl_table=11
                     /translation="MDKSLATKLIDKNLINENTEVVARYKGSSISGDTSVVGTDIFSV
                     DKVLGLVDEEKIFIQVTSTRDGSKRVICHRDIIEIDGMEPNRFASVYNIKADGGDATV
                     GKRRGRKPKDRSKTA*"
     gene            complement(121090..123429)
                     /locus_tag="S2_012_000_R2_scaffold_20_prodigal-single_147"
     CDS             complement(121090..123429)
                     /product="ATP-dependent Clp protease ATP-binding protein n
                     =1 Tax=Ponticaulis koreensis RepID=UPI0003B7149E"
                     /codon_start=1
                     /transl_table=11
                     /translation="MADNSGNKFNTQRADELVKAAAMLAMARNNEYVTADHLVLVCME
                     DDYLREKLNILKVDIDGFARDFRTFFDTTYPVGSTPKKQRVTETFNKVIHRCMSNMVF
                     SGRRDVTAADLVLAVMQEPDSYSAYYLNQNGLHTDELKQALADDADEVVDDDPNAPED
                     QRGGGDLSKMSPEKAKKILAKFCVNLNEEAFKGKIDPLIGREKEVYAVSKTISRRTKN
                     NIILTGEPGVGKTAVVEGLARKIVDGDVPEAIMGSTIYSLDVPGLVAGAKFRGDMEER
                     VKQVLVALTKVEKPILFIDEIHMIMGAGAAGKGESMDISNMLKPALARGHLRCIGSTT
                     MDEYRKHFEKDKALQRRFQKHDVAEPSIEDAKRILKGAKIAYEEFHGIVYDDAAIDTA
                     VELTARYVTDRFLPDKAFDVIDAAGATQKIANPDVRVSVITTELIEDEVSLMAKIPAK
                     TVKEKDADKLAHLEDDLRASVYDQETAIVTLSDAVIMSRAGLREANKPAGSYLFKGPT
                     GVGKTEVAKRLAETLGIPLLRYDMSEFMEKHSVAKLIGSPPGYVGYGDGQAGNGKLVT
                     DIETHPHCVLLLDELEKAHPDVFNILLQVMDNGRLSSSSGKSVAFDNVILIMTSNVGA
                     RFNSKAAIGFGASDRNTTDTKILKDTFAPEFLNRLDAIVDFNALSRAGVIKVVDKFLG
                     QLDGLAKDKNVTIEYTDDAKTWFAEKGYDKEMGARPLGRVITDNLKKPLSKAILFGEL
                     KNGGHVTVGVVDNAIKLVYGPVQEIALPIVAEEEATAEA*"
                     /db_xref="UniRef100_UPI0003B7149E"
                     /db_xref="A0A085EUK1_9RHIZ"
                     /db_xref="red:roselon_01945"
                     /db_xref="UPI0003B7149E"
     gene            complement(123431..123949)
                     /locus_tag="S2_012_000_R2_scaffold_20_prodigal-single_148"
     CDS             complement(123431..123949)
                     /product="Peptide deformylase {ECO:0000256|HAMAP-Rule
                     :MF_00163, ECO:0000256|RuleBase:RU003335}; Short=PDF
                     {ECO:0000256|HAMAP-Rule:MF_00163};; EC=3.5.1.88
                     {ECO:0000256|HAMAP-Rule:MF_00163,
                     ECO:0000256|SAAS:SAAS00013131};; Polypeptide deformylase
                     {ECO:0000256|HAMAP-Rule:MF_00163};  TaxID=596323
                     species="Bacteria; Fusobacteria; Fusobacteriales;
                     Leptotrichiaceae; Leptotrichia.;" source="Leptotrichia
                     goodfellowii F0264.;""
                     /codon_start=1
                     /transl_table=11
                     /translation="MSWTNPTSKLELVGESDKTLRVKSLSWDFNTDADATILPMAMKS
                     AMIAYNGMGLAANQVGVPYRLFVMGDSKEKFWTCYNPEIVERLGVVEKSTEGCLSFPN
                     LLLDIERNSIILVRYFNSNGELVEEELAGRWARCFQHELDHIDGICFDQRVSKLALGI
                     AQRKRAKAQRRK*"
                     /db_xref="D0GMK0_9FUSO"
                     /db_xref="thq:T2812B_05840"
                     /db_xref="UniRef100_D0GMK0"
                     /db_xref="3.5.1.88"
     gene            complement(123992..124846)
                     /locus_tag="S2_012_000_R2_scaffold_20_prodigal-single_149"
     CDS             complement(123992..124846)
                     /product="Curved DNA-binding protein n=2 Tax=Bilophila
                     RepID=E5Y3Q5_BILWA"
                     /codon_start=1
                     /transl_table=11
                     /translation="MSHYETLGVSKAASADEIKKAFRAKAKQFHPDLNPNDANAAEQF
                     RRVNEAYEILKDSTKRAEYDAVGDRPKFRDPFGSRTAWDDGLRRQYSNVDNDLFEELL
                     RRTREHHARQHQKNKDTILKYTMQLEDIYTGKEVELRYSTSRVPNKTIKVSIPKSTRD
                     GAKIRYAGMGDDSNPNAAPGDLYVVVTIAPNSRFIRNDADISTSVTIDFIEAMLGVNK
                     RIPCIDGSEINLRIHAGMNPGQSIKVPEKGLWNEYGRRGNMMVEVVLQQPKLNNAQYE
                     LLAKLKDL*"
                     /db_xref="UniRef100_E5Y3Q5"
                     /db_xref="ccl:Clocl_0375"
                     /db_xref="86283639"
                     /db_xref="E5Y3Q5_BILWA"
     gene            complement(124846..125226)
                     /locus_tag="S2_012_000_R2_scaffold_20_prodigal-single_150"
     CDS             complement(124846..125226)
                     /product="Uncharacterized protein {ECO:0000313|EMBL
                     :KKM17936.1};  TaxID=412755 species="unclassified
                     sequences; metagenomes; ecological metagenomes.;"
                     source="marine sediment metagenome.;""
                     /codon_start=1
                     /transl_table=11
                     /translation="MKPIVLLMPLLLALTACTKTEYVYQYKPRPAVVEPQSLPVQMRK
                     VEWKVITKPELEKLLADLNANPDPNFALFALTPKGFENLSYNLAEINRFMQEQNQVIL
                     YYRKYNEETADVTVPVPATKPKAN*"
                     /db_xref="A0A0F9HRF1_9ZZZZ"
     gene            complement(125226..125630)
                     /locus_tag="S2_012_000_R2_scaffold_20_prodigal-single_151"
     CDS             complement(125226..125630)
                     /product="hypothetical protein"
                     /codon_start=1
                     /transl_table=11
                     /translation="MKFLSGLLPSKFIIVLILALVAALVFFYQRNEINSAKLKTIQVE
                     LNEANKRVETQKTTIDLLEKDAKTQADLMRQYQLTVNDIRQKTFEDLLEISNTDYARE
                     ANTNAPELEKLINERTQRMLDAITNASRQGKK*"
     gene            125700..126020
                     /locus_tag="S2_012_000_R2_scaffold_20_prodigal-single_152"
     CDS             125700..126020
                     /product="hypothetical protein"
                     /codon_start=1
                     /transl_table=11
                     /translation="MDNDEFYNTPIRPVSEEEWPYECIPRSLDWVIGQPNPRKLIKEW
                     CEQRKLEDPEFEWFQTGVKKYPIRPAPKIPGQVPISIERTLVGSFYYFKRANDAMLFK
                     LSWS*"
     gene            126082..126897
                     /locus_tag="S2_012_000_R2_scaffold_20_prodigal-single_153"
     CDS             126082..126897
                     /product="hypothetical protein"
                     /codon_start=1
                     /transl_table=11
                     /translation="MVLKIAIALGIVVATWIGGGTFAQIFSLSFLGWFLALFVVTLVT
                     IRVFIWANFPIVSWFVFCLLLFVSYIGGTTFKYVMSDMDTQVVTQNIPVAMEVVRRGE
                     VRLTNMSDRVLVQAKVKCSLYFDNGQRIQKDFNGGIGGQMFIPGTSAVTKVVQNSDFA
                     TLRTNGKMDCEVVSAKFLEPVSSKLSLKVDNNTVDGHPDFYVTNNGNVTVRNIQIACE
                     ATDGQAVKVDIAPSYNVRVADVTEVRAGHTVRYTDNDYAFTYKRCAIVNALEM*"
     gene            126897..127124
                     /locus_tag="S2_012_000_R2_scaffold_20_prodigal-single_154"
     CDS             126897..127124
                     /product="hypothetical protein"
                     /codon_start=1
                     /transl_table=11
                     /translation="MITFVEVTLPESRNGSRGNQLREYDEWCKNYYREFKNGDPRSGW
                     SRKMITNNVLEYRFMYDDQMAMLFKLRFGGT*"
     gene            127177..127647
                     /locus_tag="S2_012_000_R2_scaffold_20_prodigal-single_155"
     CDS             127177..127647
                     /product="Uncharacterized protein n=1 Tax=Rhodospirillum
                     centenum (strain ATCC 51521 / SW) RepID=B6IWC0_RHOCS"
                     /codon_start=1
                     /transl_table=11
                     /translation="MAQIFCDFDGVLVDFEAGFLKNFGFTHDSVSEPEMWKYILSHDR
                     HWHDLPMMPDAQVLWDFIKPHNPIILTGCPRSGYEHANIGKREWAAKMLGPEVPVITC
                     LSRNKPEHMLAPGDILIDDLTKNIKRWEEADGLGVHHVSAENSILQLKTIFEML*"
                     /db_xref="UniRef100_B6IWC0"
                     /db_xref="rce:RC1_3232"
                     /db_xref="B6IWC0_RHOCS"
     gene            127647..128057
                     /locus_tag="S2_012_000_R2_scaffold_20_prodigal-single_156"
     CDS             127647..128057
                     /product="Uncharacterized protein n=2 Tax=Clostridium
                     difficile RepID=U3Y5H3_CLODI"
                     /codon_start=1
                     /transl_table=11
                     /translation="MFKLFRKLFPVATVVINGRKFYGDNITVAGNKIYVDGNTVDVDL
                     VDGQKELDIKITEGVLGVLDAGGSVTCGEVRDYVDAGGSITVNGNVGGGADAGGSISV
                     SGDVTGDLDAGGSISVSGSVSGSIDAGGSVRVGR*"
                     /db_xref="UniRef100_U3Y5H3"
                     /db_xref="A0A0C7QX10_CLOSO"
                     /db_xref="cdg:CDBI1_19478"
                     /db_xref="U3Y5H3_CLODI"
     gene            128026..128349
                     /locus_tag="S2_012_000_R2_scaffold_20_prodigal-single_157"
     CDS             128026..128349
                     /product="hypothetical protein"
                     /codon_start=1
                     /transl_table=11
                     /translation="MLVVLFVSAGKPRIRLFQTYEGPYIFSLDEFLARSTSYLFDNDI
                     LINVGDDDNPVINFSDQFVEFLKDRNRNDILGMMVRGVPIGFILAKAKFTAEEAVEIK
                     LKFNL*"
     gene            128346..128639
                     /locus_tag="S2_012_000_R2_scaffold_20_prodigal-single_158"
     CDS             128346..128639
                     /product="hypothetical protein"
                     /codon_start=1
                     /transl_table=11
                     /translation="MRDFKYGTYSFDKVGPSFVAFRIETPEYMTQQFLEEIGLIKPKA
                     VRRWRTSYEFDPDFQEFLNDHGYFSTPDIIRNLRTSGLLLKADRAIAFRLRFL*"
     gene            128697..129188
                     /locus_tag="S2_012_000_R2_scaffold_20_prodigal-single_159"
     CDS             128697..129188
                     /product="hypothetical protein"
                     /codon_start=1
                     /transl_table=11
                     /translation="MWGKFTKFMTGTFAGNTQLWDVIERRFKETNEANQINALIEKLF
                     ETHPLIPYRVQQFSGAKINKTGNEVRCHAMPIGRDLWVGGVIGVGDTCYKIYICEDQN
                     ADIDDATVVFFDKVKIPGTWQNVIVELLEKAVADANELKATRDTNRGKLDHERANSAK
                     YND*"
     gene            129196..129468
                     /locus_tag="S2_012_000_R2_scaffold_20_prodigal-single_160"
     CDS             129196..129468
                     /product="hypothetical protein"
                     /codon_start=1
                     /transl_table=11
                     /translation="MNTLKYKLSTLDDGKILWSVDIHEIIFHDSFFFRAEKATLSPTR
                     EFAEFLRTHSMYDQLVKAIQDMSSFRQSLDFRFDPGVFLVFKLAFL*"
     gene            129465..129887
                     /locus_tag="S2_012_000_R2_scaffold_20_prodigal-single_161"
     CDS             129465..129887
                     /product="hypothetical protein"
                     /codon_start=1
                     /transl_table=11
                     /translation="MKISFHSYEDNSDNDEVLVQMHFTDFVKRFCDFQKIANLDSWRK
                     NYLITNYGSPSDLLVGEEFCEWLASDPHHLLHRIAQAITNTIYKQNALVKGELSCGVL
                     PGSLSNKTSRIFDVIQDTRIEWYMSKTNATYFRLKFVD*"
     gene            130069..130962
                     /locus_tag="S2_012_000_R2_scaffold_20_prodigal-single_162"
     CDS             130069..130962
                     /product="Uncharacterized protein {ECO:0000313|EMBL
                     :KKK79182.1}; Flags: Fragment;;  TaxID=412755
                     species="unclassified sequences; metagenomes; ecological
                     metagenomes.;" source="marine sediment metagenome.;""
                     /codon_start=1
                     /transl_table=11
                     /translation="MGGNAFPRLDVRRVQRNHIKPTVEFLVETMNFPGFTLDYAMDSI
                     MGSAGKQESSGDLDFAMNSLVPRFVGQADLPVFDLRAFARRMREVLPEGHMSTKTLNG
                     GQFQSAWPVLGDPANGFVQCDFLAGDPEWLKFSHWSPGKDNSPWKGVFVSTMYGVLAK
                     RLKDFEAFVDNDPEKERLARVGWHFDLELGLHRKWKMQRRVGQGISDVGPDALETRFA
                     ECPRLPRLGYLTNPTVVLSILFESPTVHSDVDTFEKVVQKLRDRFPEEFDDLKDRFLE
                     ALMRSAARNEYTQEEMGRAFG*"
                     /db_xref="A0A0F8YCJ4_9ZZZZ"
     gene            130922..131233
                     /locus_tag="S2_012_000_R2_scaffold_20_prodigal-single_163"
     CDS             130922..131233
                     /product="hypothetical protein"
                     /codon_start=1
                     /transl_table=11
                     /translation="MNIHKRKWVEHLDNTKPEDGFESLALFHDLSFAEAERLYQALRR
                     TDAEFRVSFSLLNHLAYFDEFNIDDQLPCYPVEYNWTPFNCHVRFRNDADAVLFKLSI
                     V*"
     gene            131230..131697
                     /locus_tag="S2_012_000_R2_scaffold_20_prodigal-single_164"
     CDS             131230..131697
                     /product="hypothetical protein"
                     /codon_start=1
                     /transl_table=11
                     /translation="MSKRANAFQRTSVDRAAGQIAPAASRTYKGASEYSFDTTLVRRS
                     SFVLPVPQMFKPSEYLKDVDIDAVFRSYYGSEYRLFEHVKKYVDGTIRPWLDENNINK
                     FRIYYLKEHAKFEGFDEVDKPSDMVYYHHGLVYLGAGIIFKNPDHRVLFKLTF*"
     gene            131697..132176
                     /locus_tag="S2_012_000_R2_scaffold_20_prodigal-single_165"
     CDS             131697..132176
                     /product="hypothetical protein"
                     /codon_start=1
                     /transl_table=11
                     /translation="MAKVLGPNYKVFIELDLDRLKDARSRARMVFFFGAFMLLFLSGT
                     LITHWILNSNVWQLFSGPFFGALAMIMPLRVAYMIYFGKTYPQFNYWRKSWVFKKPTT
                     IAVELENLDELKAIQEWLAENIASDNLYEARSVATNVLVRVFLFKDPKDAMLFKLFV*"
     gene            132185..132424
                     /locus_tag="S2_012_000_R2_scaffold_20_prodigal-single_166"
     CDS             132185..132424
                     /product="hypothetical protein"
                     /codon_start=1
                     /transl_table=11
                     /translation="MSWLNIFRRPDPLKVFLATDAIKVEWWGNEINLVPSAELKLWLM
                     DYSGQYKLSYDKTTGKRWVEFKDKNVAIMCRLAFA*"
     gene            132451..132852
                     /locus_tag="S2_012_000_R2_scaffold_20_prodigal-single_167"
     CDS             132451..132852
                     /product="hypothetical protein"
                     /codon_start=1
                     /transl_table=11
                     /translation="MFNAAYARKTLVRVRKILGSGALSIVCFWFALNSFWGYQIASIV
                     TIIPITFFGLVLANLHNSDADLNFVSNIFENHRWLLWTGHFIEHQRMPESESNELIHD
                     AHRVLRVGDNVHVARSEKDLMLFKLSIGDYL*"
     gene            complement(132843..133061)
                     /locus_tag="S2_012_000_R2_scaffold_20_prodigal-single_168"
     CDS             complement(132843..133061)
                     /product="Translation initiation factor IF-1 n=1 Tax
                     =Brachyspira sp. CAG:700 RepID=R5LAL5_9SPIR"
                     /codon_start=1
                     /transl_table=11
                     /translation="LAKEESIKFTGVVLEVLPNTTFRIELTNGAKLLGHISGKMRKNN
                     INILLGDRVDVEVSPYDITKGRIVYRYK*"
                     /db_xref="UniRef100_R5LAL5"
                     /db_xref="lmd:METH_18265"
                     /db_xref="R5LAL5_9SPIR"
     gene            complement(133092..133502)
                     /locus_tag="S2_012_000_R2_scaffold_20_prodigal-single_169"
     CDS             complement(133092..133502)
                     /product="Uncharacterized protein n=1 Tax=Vibrio cholerae
                     PS15 RepID=L1QTZ0_VIBCL"
                     /codon_start=1
                     /transl_table=11
                     /translation="MEYVAGLMFSEDKKTLAMVLKNRPAWQAGLFNAIGGKIEENESP
                     AAAMAREFREETGVDTLPEHWMFHTRLEGDGFNVFFYKMFSDKVHAATTRESETIHLL
                     NPYALPMNVIHNLRWLIALALDEHVIVPVVFPHK*"
                     /db_xref="UniRef100_L1QTZ0"
                     /db_xref="D7H928_VIBCL"
                     /db_xref="xnm:XNC2_2125"
                     /db_xref="L1QTZ0_VIBCL"
     gene            complement(133504..134181)
                     /locus_tag="S2_012_000_R2_scaffold_20_prodigal-single_170"
                     /gene="clpP"
     CDS             complement(133504..134181)
                     /gene="clpP"
                     /product="clpP; ATP-dependent Clp protease, proteolytic
                     subunit ClpP (EC:3.4.21.92)"
                     /codon_start=1
                     /transl_table=11
                     /translation="LFIGKSITNEGWGGHAVEAPAQTPTYSITNPVSAADVSTSPTGV
                     KEMTPSLSDKGIFIISEGFTPLLAKNVVTWIIEANLNPNRTFNHLTLIINSPGGQVPS
                     AFAIIDAMKGSSLPVHTIGLGEISSCGLLTFLAGAKGHRILTPNTSILSHQWAWASWG
                     KEHELIARVKEFDLTTKRILDHYKACTGLSDEVIRERLLPAQDIWLSAEEALELNVCD
                     QIRTMGA*"
                     /db_xref="hne:HNE_2087"
                     /db_xref="UniRef100_UPI0002627317"
                     /db_xref="A0A0F9LUW5_9ZZZZ"
                     /db_xref="UPI0002627317"
                     /db_xref="3.4.21.92"
     gene            134285..134599
                     /locus_tag="S2_012_000_R2_scaffold_20_prodigal-single_171"
     CDS             134285..134599
                     /product="hypothetical protein"
                     /codon_start=1
                     /transl_table=11
                     /translation="MKKPVGDQIKYRHVPATTNWGQPDDRHCIHIRINDFGKPAWVTY
                     SEHEWKELSDAMTTWCRENFRKPFDRKMSITGVWYASSDRKLFVFRRKDHAMLFKLTW
                     SV*"
     gene            134596..134904
                     /locus_tag="S2_012_000_R2_scaffold_20_prodigal-single_172"
     CDS             134596..134904
                     /product="hypothetical protein"
                     /codon_start=1
                     /transl_table=11
                     /translation="MTYPLSISDDPEFRRCEFLTADHSTYFIDALFMGSAYLEFHSSP
                     TSTYKAYYAATRRLCELAFNLFGPAVDDDEMVRWYWDIDRNVLYLRHENDLILLKLSW
                     *"
     gene            134904..135266
                     /locus_tag="S2_012_000_R2_scaffold_20_prodigal-single_173"
     CDS             134904..135266
                     /product="hypothetical protein"
                     /codon_start=1
                     /transl_table=11
                     /translation="MKAPYKGKTSFDAGMFYAPHIPLSMASVITVKSIKLIYDHPDFN
                     PRVRFNPRHCVRIDPNSRVSPLTKLKFFRDATKWCQENAGIADKDWVIETNYERLWFR
                     DKNIIVLFKMTFDGFDKT*"
     gene            135301..135714
                     /locus_tag="S2_012_000_R2_scaffold_20_prodigal-single_174"
     CDS             135301..135714
                     /product="hypothetical protein"
                     /codon_start=1
                     /transl_table=11
                     /translation="MTKANKKSLGAFRNHYWYQYELTQGYAKGFMGALLKQMACWGIQ
                     FEIGDSKSSPKTPTFRVFANNFLNYKRKAALEELLKLRNVKRGRWLETGNIENERRVL
                     IGIRLTRVRVAEEIEKGDKELARRESEKQDAEVQV*"
     gene            135695..136063
                     /locus_tag="S2_012_000_R2_scaffold_20_prodigal-single_175"
     CDS             135695..136063
                     /product="hypothetical protein"
                     /codon_start=1
                     /transl_table=11
                     /translation="MLKFKYKQWPEDRTQVISNHKTGGGFWFNGMAASIEPLRIPLGD
                     VISSSVLGNCKAAAHPMTREMYEWCLETFGEEWDNWHLKLIVNEPGTRLIPMPFRDVN
                     VEVFFVEPKDLAIFKLRWHE*"
     gene            136063..136398
                     /locus_tag="S2_012_000_R2_scaffold_20_prodigal-single_176"
     CDS             136063..136398
                     /product="hypothetical protein"
                     /codon_start=1
                     /transl_table=11
                     /translation="MQKLEFGIYSSSYLGFKKCVECFVELIVPHGTPARSEISYREIP
                     QIVDVVDWCIDMFGDDNINKSWVKRIDIGTDNYSRMSNSGPIKIRKTLVRFYFENDRD
                     VALFKLRWG*"
     gene            136424..136507
                     /locus_tag="S2_012_000_R2_scaffold_20_prodigal-single_trna
                     _1"
     tRNA            136424..136507
                     /product="Leu"
     gene            136524..136895
                     /locus_tag="S2_012_000_R2_scaffold_20_prodigal-single_177"
     CDS             136524..136895
                     /product="hypothetical protein"
                     /codon_start=1
                     /transl_table=11
                     /translation="MSGTLTHKLEVAEHRIVELEAELKAVNERLKSTQEDVQYYRGIS
                     QQYSSILNETGLNVWFSGNPDDVGDTIQKVKDRFIAGEHMEMFVRLNKEHPILNDAWS
                     KYMMSLRLIGLDGTNNPETKD*"
     gene            136898..137458
                     /locus_tag="S2_012_000_R2_scaffold_20_prodigal-single_178"
     CDS             136898..137458
                     /product="hypothetical protein"
                     /codon_start=1
                     /transl_table=11
                     /translation="MPVEHEYKYILNDDVEPLIKALSKKYPVQHIHQVYCTKNNRFRA
                     IAKVGKKKTTAKWYHTFKKKINGEVLEIESEIPSEDFQMIRNADNLGELYKIRYTIPQ
                     EHGQWDIDFLLTAPLAEGGTRYFSCCECEQPKNIPIEVPKVLSKFIRWEVPHEHSTVF
                     SNFKLANQEYAATAIEENIGLLKEWP*"
     gene            137449..138135
                     /locus_tag="S2_012_000_R2_scaffold_20_prodigal-single_179"
     CDS             137449..138135
                     /product="hypothetical protein"
                     /codon_start=1
                     /transl_table=11
                     /translation="MAISFRNFNKRRSLWWTRVKTEYTLSYIGLRFSNREHVAFVQDN
                     PLTVKIVRKYAVIISKVHDITYPIFRSLRRLRARIMSGPKTVKVASLDRTDYVDSNHL
                     MLHTCFQILVDFVELELPLEATLHDSKFGHTKVGVRNPEAAVAFLKEYSNHSRYKEML
                     FLYTWWMDIGRYGYESTEKLVSEELAQQIYPGSARAVYQLESNFETFQERQETEMLDR
                     LIKIRENMWT*"
     gene            138137..138322
                     /locus_tag="S2_012_000_R2_scaffold_20_prodigal-single_180"
     CDS             138137..138322
                     /product="hypothetical protein"
                     /codon_start=1
                     /transl_table=11
                     /translation="MKKQNKRGRLHRARLAARTRVKTIDDTLYDFLVEEIAAEINREI
                     LEDIDKMVKLPNIYNPN*"
     gene            complement(138359..138916)
                     /locus_tag="S2_012_000_R2_scaffold_20_prodigal-single_181"
     CDS             complement(138359..138916)
                     /product="Marine sediment metagenome DNA, contig:
                     S12H4_S00556 {ECO:0000313|EMBL:GAI81870.1};  TaxID=412755
                     species="unclassified sequences; metagenomes; ecological
                     metagenomes.;" source="marine sediment metagenome.;""
                     /codon_start=1
                     /transl_table=11
                     /translation="MASVLHRISKQYIDSVNTPDFDPTDWIINPDLSAVSGHSYQYWV
                     IEGDSVRLAAQSEREQIDALAGCEGLTIEQVKRKVYDDINAFRDFKINAGVSFKGHSF
                     DSDQRARENILGMCGALSLGVTLPENFTWRSRDNADVPMNATELATFGTSVLSYVSTN
                     FGVSWFHKDTIRDMTTDGIFGNCKL*"
                     /db_xref="X1T2M6_9ZZZZ"
     gene            complement(138920..139573)
                     /locus_tag="S2_012_000_R2_scaffold_20_prodigal-single_182"
     CDS             complement(138920..139573)
                     /product="hypothetical protein"
                     /codon_start=1
                     /transl_table=11
                     /translation="MSLLFTASRQTTRTTALAGDTEFTIMVRAKINAANATQTFDLIS
                     EWETLGRSSFRLNWSNGQILGILQYSYPVLIILTGYDVIQSGFTGAVADRWYHIAATF
                     QNKTLTVYVDGVAGNVVSHTNTTLTPTSATIGAQRTGTSSYSSYMRGELSDYRVYSTA
                     LTPEAIQTIATLEGTDTYNEFLRGRWSLMGPPGVTPTILDDQSVNNVSLTTSGIPFG*"
     gene            complement(139570..140880)
                     /locus_tag="S2_012_000_R2_scaffold_20_prodigal-single_183"
     CDS             complement(139570..140880)
                     /product="Putative uncharacterized protein (Fragment) id
                     =4557776 bin=gwf2_TM6_43_87 species=gwf2_TM6_43_87
                     genus=gwf2_TM6_43_87 taxon_order=gwf2_TM6_43_87
                     taxon_class=gwf2_TM6_43_87 phylum=TM6 tax=gwf2_TM6_43_87
                     organism_group=TM6"
                     /codon_start=1
                     /transl_table=11
                     /translation="MGNGKIYLPTGTQGSPSVSFTADPSSGFLLTEPGEVAISAGGSI
                     GFYLKSNGFIELPGTTGIAIQAGTTAERPSSPLQGVLRYNLSTNSFETYIGSTWENIA
                     MRSENSVFLRLDGTRAMTGALNMNSQNITNTGTINGISVTAHADRHLPNGADPITSAS
                     AVGLSLATTNTTGTANAFARADHTHAITGVQPESTQLTALASFASSGVLVRTGANTFA
                     ARSVAVTAGQLTVSNGDGIAGNPTLGLATTGVTAASYTRVTVDTYGRVTGGVLSSRSI
                     LASQLDNPSTAGNWPVTNLCPAYLDPNHTTLTVRGFDDARSEGVGFTETVPTNATSLK
                     LSLVGHARTAPGAAVAAVFQIYVKRYPLGVAPSAWSSAINLTNVSIASGITVFAQTDT
                     TLTLATLGVSVGDLFQVEIVRVGANASDTLVGDYLVSTVKLEWL*"
                     /db_xref="gwf2_scaffold_84_227"
                     /db_xref="A0A0G1FMS6_9BACT"
                     /db_xref="bra:BRADO3649"
     gene            complement(140980..141717)
                     /locus_tag="S2_012_000_R2_scaffold_20_prodigal-single_184"
     CDS             complement(140980..141717)
                     /product="Uncharacterized protein n=1 Tax=Cronobacter
                     phage vB_CsaM_GAP32 RepID=K4F9M6_9CAUD"
                     /codon_start=1
                     /transl_table=11
                     /translation="MKQYLREGLRENDLEELVIPMISIDEFESKVDEDAIVIGFYVKD
                     SEPADDLNRFIQKSPVILLDTDVSPAPNEDGYFLVFVEVSRDDSFAKKLLTILAEIKN
                     LVGIDEADWSFTCYGHDGIFEVTEEKVHVLIRTESIEDLKQKAYDDELLEFFKPSILD
                     DLRLDENQLTISRGNNLLSAEIVSFGEADQMDDTILSEAVTLTEEATRSCRVWENMLG
                     EGWTAHLIETHMLVSNAFNTNILVLKI*"
                     /db_xref="UniRef100_K4F9M6"
                     /db_xref="A0A0F9NVI8_9ZZZZ"
                     /db_xref="K4F9M6_9CAUD"
     gene            complement(141717..142280)
                     /locus_tag="S2_012_000_R2_scaffold_20_prodigal-single_185"
     CDS             complement(141717..142280)
                     /product="Uncharacterized protein n=1 Tax=Cronobacter
                     phage vB_CsaM_GAP32 RepID=K4FB60_9CAUD"
                     /codon_start=1
                     /transl_table=11
                     /translation="MDPRHAKRLHKHTNLTDILIQIEDFFDGLDLYVFKNWFNGEIFK
                     GPEIRRYWVDLTLLYPYEEMPDPQGAVRLQKHGADVYFEKELRETTLDIDSSSDYREN
                     RKGKPKVVKEPVWLVHISIPRKFIEELDDDDLELYDDDVNTDDVSDARDENIDQEDAY
                     QDGAEEGDDTDTAAADDSADAADGDEE*"
                     /db_xref="UniRef100_K4FB60"
                     /db_xref="A0A0F9RXD9_9ZZZZ"
                     /db_xref="K4FB60_9CAUD"
     gene            142365..142847
                     /locus_tag="S2_012_000_R2_scaffold_20_prodigal-single_186"
     CDS             142365..142847
                     /product="hypothetical protein"
                     /codon_start=1
                     /transl_table=11
                     /translation="MRLFELFDGPATPANIDKLEKTLDNNFYQPAEKVKNNEPVLDLE
                     ISDNPSSHFIQRYTERAKKADFGLADIASLLARAKTGALPGYKDKLDDLSRENYPLDD
                     LVIKSTGENPLTIPVIVKPNPVAKNMQNGNPVASTRDGKKVPKNIIIPKTVYRKGIDD
                     *"
     gene            complement(142844..143563)
                     /locus_tag="S2_012_000_R2_scaffold_20_prodigal-single_187"
     CDS             complement(142844..143563)
                     /product="hypothetical protein"
                     /codon_start=1
                     /transl_table=11
                     /translation="MDEPYIHGSYISEKRLADIVESGKALAIRYGDADRNQKSLTHEL
                     NEIRADCTHDLNRDKSDGLIWLGMNIGIEPHILEYMITDLISDMYSTGDEYVRKTLGE
                     LLVYIKMSQSERVSAFVEKQKVFQQNMTEANLQKAKPVVAKTKERYSTRINTINKDIE
                     RRVENLHTDKKWFISRVNRALSLAGRPENMCELDRKIVTYLKDKDFIGYDNGNLLINQ
                     DKIMFMEAVTFGQMIEEIIKL*"
     gene            complement(143556..144128)
                     /locus_tag="S2_012_000_R2_scaffold_20_prodigal-single_188"
     CDS             complement(143556..144128)
                     /product="hypothetical protein"
                     /codon_start=1
                     /transl_table=11
                     /translation="MSLERYIENNNREKRSIQTILRNIKENPGNSILDFHLLTNAQRE
                     TASSKGFVGEIELALRRVGIYQQGLAVFELTNKKAGEKTARQVTTDQYKQGFCYLWSL
                     TPKGEQVLEDIEIGLKFGILYDFDLFCLEKSDTAVKVEEYIGESRINNSMLTKMLDAN
                     EFPEFDKARKLFIVEKLRRTNKNGVLVVDG*"
     gene            complement(144125..144724)
                     /locus_tag="S2_012_000_R2_scaffold_20_prodigal-single_189"
     CDS             complement(144125..144724)
                     /product="hypothetical protein"
                     /codon_start=1
                     /transl_table=11
                     /translation="MKFTRDEIVGIVNFPPLAEHRMWLRVDNNNLIFYPFPSTIEVLT
                     QLDRPVRELLRFENRGHYAKSTYNSFVLLFRLGIVEQLETKYGVDGIQPKQYHLTLYG
                     KTALAALKQGKVWDTIVGPNKLETTRFWQEIMHLDLNEPEFSKAHTTNVAGGLAYWNE
                     VSDIPRAELYELAQHPRLQLVDGHKAFLQSLILNKLEHA*"
     gene            complement(144721..145410)
                     /locus_tag="S2_012_000_R2_scaffold_20_prodigal-single_190"
     CDS             complement(144721..145410)
                     /product="hypothetical protein"
                     /codon_start=1
                     /transl_table=11
                     /translation="MPINTSEVTELIGNTKRLQKIKQSMGTLRYSTGSVPSLRPVQGS
                     KNWESIGTAIGIAGAEAELIFNAILEAPDDRELAAIKQLLFIGKLRHTAPSIEYSRRL
                     QTNQEYYEQELKRYNDSLTKLQALEAELEVVQRESQFTDMMTSWAKLMDETRAYIESH
                     DNIVEKFTGTDRAFFELLKNNSKFVRVEEGEDGVKRAVVTWEKVRDQLNLEHVHTILR
                     KWVAVLENNDK*"
     gene            complement(145465..145983)
                     /locus_tag="S2_012_000_R2_scaffold_20_prodigal-single_191"
     CDS             complement(145465..145983)
                     /product="hypothetical protein"
                     /codon_start=1
                     /transl_table=11
                     /translation="MSTPKLFSFQQQERAYRELDRLCYGQNSIHVFKVSDYHNCRLTM
                     QDIVNDFVADLSKKSKYIEWELAYPEILSDNPREELMVNVFQTELGQRFTHSFANGVL
                     YNFELDKPDPKLTIQALEPILEHNYISPETITWIENITDPDTMIIKRRYVFKKLSGEM
                     RGNWLHTGPIED*"
     gene            complement(146078..146884)
                     /locus_tag="S2_012_000_R2_scaffold_20_prodigal-single_192"
     CDS             complement(146078..146884)
                     /product="Putative uncharacterized protein n=1 Tax
                     =Micromonas sp. RCC1109 virus MpV1 RepID=E5EQR8_9PHYC"
                     /codon_start=1
                     /transl_table=11
                     /translation="LAKRAKRAERSNPRQDRNRTPNDYGRPSDSRYSRNRGGDSRNNV
                     IELPTFKRAKKRTVEIVPRNVNQEDLVFALADDSQHIVFATGPAGCGKTLISTLAAIK
                     ALKSGEVEKIVITRPNVAVDDKDIGFLPGDILKKMTPWMMPILDVFAEYFDSGEIQAM
                     LEENIIEMVPIAFIRGRTFKNAFIIVDEAQGTTANSMLSILTRIGENSKMVVTGDLAQ
                     SDRGTENGLADFLKRFEKSNHITVIQFEKGDVERHPVVKELLGIYKDKDV*"
                     /db_xref="UniRef100_E5EQR8"
                     /db_xref="A0A0F9P585_9ZZZZ"
                     /db_xref="apal:BN85405830"
                     /db_xref="E5EQR8_9PHYC"
     gene            complement(146958..147212)
                     /locus_tag="S2_012_000_R2_scaffold_20_prodigal-single_193"
     CDS             complement(146958..147212)
                     /product="hypothetical protein"
                     /codon_start=1
                     /transl_table=11
                     /translation="MNELELITQFVDGRQKFSTILNRMNVDIPWSVFANRDGIIKQIQ
                     ENADRERFAVLYTVEETDAFDQTKQFVIHKEWFEKIQVAG*"
     gene            complement(147209..147487)
                     /locus_tag="S2_012_000_R2_scaffold_20_prodigal-single_194"
     CDS             complement(147209..147487)
                     /product="hypothetical protein"
                     /codon_start=1
                     /transl_table=11
                     /translation="MKDKTLDAYVDGRRKFLEIENKLALNDPRYVAGPSRISDISGIR
                     KQLEDGLRSPKREVKVKYLFCDKPLPLPGHIDPFYGQSNLKIEVFVKI*"
     gene            complement(147484..148101)
                     /locus_tag="S2_012_000_R2_scaffold_20_prodigal-single_195"
     CDS             complement(147484..148101)
                     /product="Uncharacterized protein {ECO:0000313|EMBL
                     :KKN25218.1};  TaxID=412755 species="unclassified
                     sequences; metagenomes; ecological metagenomes.;"
                     source="marine sediment metagenome.;""
                     /codon_start=1
                     /transl_table=11
                     /translation="MTKLILTDMDEVLLDWGGHFESWYMKTCPTFAGEPPKGRMRDAE
                     NIEDWLGCTYANTRKLIEQFNQCKDHFPHIRAYDHAVEYVNRLHREGYSFVAITACST
                     DTWTHDARRENLEKYFPGVFDTIHCVGLGASKVPFLSRYKPTWWIDDKVKHAEDGGRL
                     GHKAFLMEQPYNVNARLEHSKRAKNWKDIYDCITDDSCYRLGWMA*"
                     /db_xref="A0A0F9S769_9ZZZZ"
     gene            148149..148814
                     /locus_tag="S2_012_000_R2_scaffold_20_prodigal-single_196"
     CDS             148149..148814
                     /product="hypothetical protein"
                     /codon_start=1
                     /transl_table=11
                     /translation="MSKFIVYELVNPLTNAAFYVGYSGRGLQRIKEHLGNGSKRNTLT
                     SDVIAQIRNENLEVQYKIVLETENETEALNLERELIEKYGRIQNNTGPLTNRTSGGQG
                     CNGMIPSKQMRAKLSAYRKGKTYSEIHGAELAVKFKAQQSKNQTGINNSMFGRLHSEA
                     SRASMSINSRDNTIYDWKHDEHGNVSCSRHELIEKFGNLSVTELGRVAKGKLFKYKGW
                     MKG*"
     gene            complement(148811..149194)
                     /locus_tag="S2_012_000_R2_scaffold_20_prodigal-single_197"
     CDS             complement(148811..149194)
                     /product="hypothetical protein"
                     /codon_start=1
                     /transl_table=11
                     /translation="MSQRSVYLVVSHVTRLAKGVHSNKKGVATNPDNWETLENMVITD
                     NLNKRLNAMGTVIIDLLNGKVIKNRFADEHTDAETFRAYVDRYQDDIGAALKKWGTQE
                     PENYLKLKGMAGPTTGESDDQTTKD*"
     gene            complement(149288..150223)
                     /locus_tag="S2_012_000_R2_scaffold_20_prodigal-single_198"
     CDS             complement(149288..150223)
                     /product="Clamp loader subunit DNA polymerase accessory
                     protein n=1 Tax=Escherichia phage PBECO 4
                     RepID=L7TQ69_9VIRU"
                     /codon_start=1
                     /transl_table=11
                     /translation="MHDLWVEKYRPDTLDGYVFKDKMMEIQIREWIENPDKKRIPIPN
                     IMLSGVQGTGKTTLARILLNMLGIEPGDILDINASRENGVDTIRNKIVSFCSTWPVGE
                     YKVVMMDEVDKLSFDAQQILRGEIERFSESVRFIMTCNYPHKIMPALHSRLQSFHINR
                     LDMEAFMERMINILITENIEFNPDDIEQFVSFSYPDLRKCINLLDQFSKGGKLHPMEV
                     EAESSLDYMEKFSELFRAKKFLEARQYICSIAKTDEYDQIFRYFYTHLDMFSPDLDGQ
                     KNAILTIASGLRNHALCADAEINLAACVINLSEIQ*"
                     /db_xref="UniRef100_L7TQ69"
                     /db_xref="A0A0F9D3W1_9ZZZZ"
                     /db_xref="mfe:Mefer_1399"
                     /db_xref="L7TQ69_9VIRU"
     gene            complement(150288..150677)
                     /locus_tag="S2_012_000_R2_scaffold_20_prodigal-single_199"
     CDS             complement(150288..150677)
                     /product="hypothetical protein"
                     /codon_start=1
                     /transl_table=11
                     /translation="MVTVLEIPRSHSHLLTNSNTSRLQFDIKERVFVESQHYHPVVSQ
                     EVYDWLIDTVGYEQSMFRKLDGIIYDRTKVQKLLRTKIKTPEEWNKINPVLPKNKQRT
                     WWKAGTHRDAICFVTPDLAALFKLRWL*"
     gene            complement(150677..151015)
                     /locus_tag="S2_012_000_R2_scaffold_20_prodigal-single_200"
     CDS             complement(150677..151015)
                     /product="hypothetical protein"
                     /codon_start=1
                     /transl_table=11
                     /translation="MYSISETYYAELHTLDLTQMNHLMDSFKRNFPWTINVFVSQTDY
                     SRMVEDASDLAGAGHPESVVGYCNSKHGWSEYHPKNSHVYKDGKILLHTLVGFATRKA
                     AMQFKLKWFV*"
     gene            complement(151095..151373)
                     /locus_tag="S2_012_000_R2_scaffold_20_prodigal-single_201"
     CDS             complement(151095..151373)
                     /product="hypothetical protein"
                     /codon_start=1
                     /transl_table=11
                     /translation="MNPSSLRSTILVNISEHSPALTFNVYSANAVLTAEARMWFDRFA
                     GPEAPAVADLVSNPAYGYYFVGGKRGRSQYSFMFTDRKKAALFKLTWA*"
     gene            complement(151370..151609)
                     /locus_tag="S2_012_000_R2_scaffold_20_prodigal-single_202"
     CDS             complement(151370..151609)
                     /product="hypothetical protein"
                     /codon_start=1
                     /transl_table=11
                     /translation="MKHLLDVYPHDVHIALPDATTTYQSTEYGDRVEEAILWLGTMGI
                     QPDAHCRLRNASGTDGVTIEFKRSKDALLFKIAFG*"
     gene            complement(152005..152355)
                     /locus_tag="S2_012_000_R2_scaffold_20_prodigal-single_203"
     CDS             complement(152005..152355)
                     /product="Uncharacterized protein n=1 Tax=Enterobacteria
                     phage vB_KleM-RaK2 RepID=H6X3X1_9CAUD"
                     /codon_start=1
                     /transl_table=11
                     /translation="MPANVYFRLDRDVSPLKDHILIYNMEQGDKLTKGGIIITDDNGT
                     NRGIRPRWAQVYKVGSNIDYVQEGDWILIEHGRWTFGVPLELTDGEETREIYLQRVDV
                     EGILLVQSEKPADI*"
                     /db_xref="UniRef100_H6X3X1"
                     /db_xref="H6X3X1_9CAUD"
     gene            complement(152359..152820)
                     /locus_tag="S2_012_000_R2_scaffold_20_prodigal-single_204"
     CDS             complement(152359..152820)
                     /product="hypothetical protein"
                     /codon_start=1
                     /transl_table=11
                     /translation="MAKPPSPPKAHVSMRGIHVNMEEMRAKNEQSVAVTGMGSRVRMN
                     ARGDTLANGGRIDRKREDIDADYNVQLQGNAKRVDVRAVEADTFETPQQVVERLRAEK
                     QEATRVASKPAPQSNPLADVFETPQAAAAGLEEPKNVVSKDRARRLTEKDD*"
     gene            complement(152853..153386)
                     /locus_tag="S2_012_000_R2_scaffold_20_prodigal-single_205"
     CDS             complement(152853..153386)
                     /product="DNA polymerase III subunit alpha (EC:2.7.7.7)"
                     /codon_start=1
                     /transl_table=11
                     /translation="MIELENRTIDDYGNVFFKVKDVYPLILKGFKADEFLFEDGPEIQ
                     QLIQTCRALDNEDLLPTVYAAPTEPLNEYMNVYRTSWAIPDRYKSLDLRVWLDQLCNS
                     DIERKRVDYEMTVFEKYELQDMLRSLVYLVDVFKKNKVVWGVGRGSSVSSYVLYLIGI
                     HRVNSITYELDFDEFLN*"
                     /db_xref="pmo:Pmob_0737"
                     /db_xref="UniRef100_L7TJI6"
                     /db_xref="A0A0F9S651_9ZZZZ"
                     /db_xref="L7TJI6_9VIRU"
                     /db_xref="2.7.7.7"
     gene            complement(153386..153670)
                     /locus_tag="S2_012_000_R2_scaffold_20_prodigal-single_206"
     CDS             complement(153386..153670)
                     /product="hypothetical protein"
                     /codon_start=1
                     /transl_table=11
                     /translation="MSIWLKIRRWLGFPAFEYDVWVETFRVADFHISVVDYMAREDFI
                     EWANENCGAKNWRIDFDAEVSSLKLDPHNPKVLVQFRYLKHALLFKMSWV*"
     gene            complement(153903..154607)
                     /locus_tag="S2_012_000_R2_scaffold_20_prodigal-single_207"
     CDS             complement(153903..154607)
                     /product="hypothetical protein"
                     /codon_start=1
                     /transl_table=11
                     /translation="MSEEYVYPEFIVKLALDFKAIRVVENQMIPTTWKIQAEVLYDDE
                     GEDEDPTYDIEIKTAIAKIKYWLENVISGAVMFDVGNEWAFNAFFDEDGKCTTQNNIV
                     MLPSTPSDDLIAEILHSKMNAFGAGFIEFGVIELTSDDKTGLSFMFTGDGENNLPEMT
                     DWIGERAYHDKPWWARDDASTVDLIPTADSDLEVKPTSAYSLDFIRQSFMKQFGEEAV
                     VIRPNFKPTVINGGLE*"
     gene            complement(154838..155020)
                     /locus_tag="S2_012_000_R2_scaffold_20_prodigal-single_208"
     CDS             complement(154838..155020)
                     /product="hypothetical protein"
                     /codon_start=1
                     /transl_table=11
                     /translation="MIKIQVPAENVEIGHDYNILVEWIEHYDIDIRNVDYITVDIVEF
                     TFADYDQAMLFKLAWA*"
     gene            complement(155017..155370)
                     /locus_tag="S2_012_000_R2_scaffold_20_prodigal-single_209"
     CDS             complement(155017..155370)
                     /product="hypothetical protein"
                     /codon_start=1
                     /transl_table=11
                     /translation="MHPFFDASTLNDEELREKYTDLQTRLYSAHIMGMSYELRVQLES
                     IMELIEIEQQARFAAQMQKAWDAQFPDVIETEPDLKPGAESKKAAADPKAKKKKEGAP
                     ERPANVPSFNKVYKK*"
     gene            complement(155370..155630)
                     /locus_tag="S2_012_000_R2_scaffold_20_prodigal-single_210"
     CDS             complement(155370..155630)
                     /product="hypothetical protein"
                     /codon_start=1
                     /transl_table=11
                     /translation="MVTIRKGVRLERTWGFTGLYAYPHSLPCVCGDGKPHHHGDGSYF
                     EAPEFVINDGGIPEKKVYLDRTGNPVVTGDEKDPYVPGRVWS*"
     gene            complement(155632..156039)
                     /locus_tag="S2_012_000_R2_scaffold_20_prodigal-single_211"
     CDS             complement(155632..156039)
                     /product="MazG n=1 Tax=Synechococcus phage S-CAM8 RepID
                     =G8EY65_9CAUD"
                     /codon_start=1
                     /transl_table=11
                     /translation="MSEAFLNQYLKFVDGVTSEPSRNKEAFLARIGELYDQGCDVARL
                     HTAADGLVAEGGEFMEIVKKITFQGKPYNEDNVFHMKRELGDVMWYFAQACMALNLDP
                     YEIVEENIRKLEARYPGGHFEISRSEVRKDGDL*"
                     /db_xref="UniRef100_G8EY65"
                     /db_xref="A0A0F9S646_9ZZZZ"
                     /db_xref="bprs:CK3_02280"
                     /db_xref="G8EY65_9CAUD"
     gene            complement(156096..158375)
                     /locus_tag="S2_012_000_R2_scaffold_20_prodigal-single_212"
     CDS             complement(156096..158375)
                     /product="Uncharacterized protein {ECO:0000313|EMBL
                     :ETW97059.1};  TaxID=1429438 species="Bacteria;
                     Proteobacteria; Deltaproteobacteria; Candidatus
                     Entotheonella.;" source="Candidatus Entotheonella sp.
                     TSY1.;""
                     /codon_start=1
                     /transl_table=11
                     /translation="MTSTPTFIVSEISKTTSSSNGFGIDMDTDGNKIVVGSTSAKVFV
                     YSHNGTNWVQEAEIQNSISFMGSKVSISGNWLAISNSAGTGTNGSVVIYRNTGLLWEE
                     FQTIVRPTTYSTNGFAADIDISGNTLVVGHMMEGTGGVHVYDFDGTAWERSEFLTVPS
                     SVINRARAQFGISVSIDNDIIAAGGVFGGEGAGIGFAFISKRSGSLWSTPELATPTAA
                     PSSDSFGWSVRVKGNKLLVGATAGQTNPVSPGRAYLFDISGNSPIEEFVMRVSRDTSQ
                     TIQDTLASVNDRFGWCVDISNSETFIAVSSPAYFSSIGSIYFYEKVDGVWGPSAMPGS
                     KVRPTNTNQRFGSSFIFVKNGIMVGSQTAKSITWFESPQLAASPTFNITEISKTTSVD
                     IGYGRVVDSDGTTMVTATYGGNSFSIHEYDGSNWNEVEKFAKPSSTSGYFGALVAISG
                     DWIVVSDSNSSPSHNAIVTLYHKVANEWLEHSEITNPISSPGAGFGRSIDVDGDTLVI
                     GKAQSQNGTDSTLRGGAFVYVFDGTSWIPQGGFLTIPNNDTRQELQHLGASVSIENNI
                     IVVGGPGSTNASAGGKGMAFVAKRNSNIWSVSDIINSPSLDNDGFGFKVKIKDGKVII
                     GAPTGNATDNIPGKAYLYDLTTASVLEHTFTVKTDTSELIQDTQITINALYGNDLAIN
                     NTGDVIAIGATNRSTGRGIVYLYEKNDDNWGISAQQPNSWVVASDETSLARFGTAVNF
                     AVDGLMIGASGIHSTYWFK*"
                     /db_xref="W4LGN0_9DELT"
                     /db_xref="svo:SVI_3526"
     gene            complement(158407..159591)
                     /locus_tag="S2_012_000_R2_scaffold_20_prodigal-single_213"
     CDS             complement(158407..159591)
                     /product="Uncharacterized protein (Fragment) n=1 Tax
                     =Thalassiosira oceanica RepID=K0SKZ7_THAOC"
                     /codon_start=1
                     /transl_table=11
                     /translation="MPFLDLKGLSLFGKISVESLITGPEYSASEIARVTSTSRTFGFN
                     ISSDDEQFIIGAYAAAKVFVYEFDGTNWNKAAEWTKTGRFGYKIAIDGEWAAIANTPT
                     SGNGSVFIYRKVNGVWGTREIATINTPDAGLGSGFASSVSLSNGTLVIGHTKANTVGG
                     AHVYVWDGNAWTKQGSLLTVPSVSTRAAGNQNLGIEVSLSNDTVVVGGSGDTLGKGSG
                     LAFVSKRTGTTWSDPVVIAPETTYLDGYGWSVRARGNKVVVGAPYGNADDNIPGRVFL
                     YDYSNSTPTLERIFTVKTDRSDLIQDTQMTTSDSFGWAIDLSPNGNVLAVGSINRFGN
                     RGAVYVYEKLNNVWGVSALPDSRLTATVAAASNRFGSAVAFVQDGLVVGAYGLGAFYW
                     FI*"
                     /db_xref="UniRef100_K0SKZ7"
                     /db_xref="plu:plu1900"
                     /db_xref="A6C9I0_9PLAN"
                     /db_xref="K0SKZ7_THAOC"
     gene            complement(159603..160571)
                     /locus_tag="S2_012_000_R2_scaffold_20_prodigal-single_214"
     CDS             complement(159603..160571)
                     /product="hypothetical protein"
                     /codon_start=1
                     /transl_table=11
                     /translation="MAGYTRQLVAQTSTNTLVNDIINTLKSGNSVTWFTEVRDIDTPT
                     VRKVLLQSAPGVDAYLNTDSTQTYRLLITLAKSGANYTSMTFTFGDAAQLALNVDFTD
                     IVVQTGTPVFSMMAASNIPSVSQEVNYRITLTDRGFALALWSTVGVNSSNGPSFCVFQ
                     RPVNPTLGETAVQGKKPIFAMWHAATATDSAFKWGVVREEDVSPSLYIGSTNTVSRYN
                     MFKVSLNWPHPNLYDNNAHVVKFPYGFATRRHLYLDEMDLVCLVNAAAFAGSQDVKIT
                     MYGEETERQYRTIWGDVRYGAQVGNNAVPNIVAGARLGILAVGGGI*"
     gene            complement(160608..161627)
                     /locus_tag="S2_012_000_R2_scaffold_20_prodigal-single_215"
     CDS             complement(160608..161627)
                     /product="hypothetical protein"
                     /codon_start=1
                     /transl_table=11
                     /translation="MADEVPPVETIPFKPGDTAIRLRCPGVNQRNTFRVTVSSVNCGN
                     RYFGPTITSIYKNNNRCWKQYPLASDSSSKRICKPFRNTKVVTNNLIHFTKYACKITN
                     PQTENKTVKRGNRCQVVFTSAPDQFLAITCRSKSKFTQIGPTLAVAVCHRRHPVEEFM
                     RLARSRRMCSTTDIVRTDGRWGCKTYVTTWIEEDVIRVLTNLGRCRVPSKLDISEWQM
                     TKICVRTHSIENIINTNGTKAPRIGGFTCKVYPGFEINSNGRKACNIIKTIPLEDNFK
                     YKGTEARFSCRTYPPLEINGRRFRCGTVLLTTVDMRSFGRIWGGRPDTNFIIRQSGRM
                     IGKFR*"
     gene            complement(161673..162875)
                     /locus_tag="S2_012_000_R2_scaffold_20_prodigal-single_216"
     CDS             complement(161673..162875)
                     /product="hypothetical protein"
                     /codon_start=1
                     /transl_table=11
                     /translation="MPFYSKQGFTVQIAPTGSVDDAGNPLTTDQALAFNLWTDMIAGG
                     FQVVTFDGATLRESKKVILRPSLAIDPLWTNDKWHVYFEVRGLSRAPNPLYPGTGQPT
                     NITPADRGLYFRIGSDVQLAAANLNTISTSSLYEYPIIPDQFYFLEQEQVALLGLDDQ
                     NPRISARTPMAYQLSIAERGFVIATWTQALTEDTRKMGIICVQRGVGCDGNITTTGQK
                     PLYMVTNVSATGSQVTTGRDGNNDGPRDLWFYSIVRETDTTQARPNWQTLTGSASPGN
                     VSGYRYNVNCISAPNEPQGQSLNYFPTRWYTPVTTDTGEYILLFPFGLCTGRFAFSDE
                     IDLIAVSKADAYQHGQKITIGVYDKIREYTALNSNNQHIGPSDGTPGSTVNYDSGIRV
                     FVMTDDLG*"
     gene            complement(162916..163860)
                     /locus_tag="S2_012_000_R2_scaffold_20_prodigal-single_217"
     CDS             complement(162916..163860)
                     /product="hypothetical protein"
                     /codon_start=1
                     /transl_table=11
                     /translation="MSIDSNEKLDLLWKHHRGVSPTSNEKAAHNESILSADPIFQQNF
                     WTDSDRIPTPAPSVVIPSGNELWYDVITPRKAAQAIQMIVDPTTDSTAFHAMTDPLSG
                     IVDENRIRHWVPSSFHRSYTITVWAGKPGDVTSIPQRLSAVAEGYEWEFDYSTGVLYF
                     PNGIPPVAKQNGIWIEGWVYIGEIGRGSSNSGASNTSKIRTFTFTTSLLAVGAFADFT
                     FATGGKCTLVEAKVTSTSTLECHAVSGRNDTNPYRFKAVSNHLVDDGSYMVAGMRYYG
                     ERFVQLINMQDTTSSDTYWRIYNDDVAPRIITVIVSVA*"
     gene            complement(163860..166010)
                     /locus_tag="S2_012_000_R2_scaffold_20_prodigal-single_218"
     CDS             complement(163860..166010)
                     /product="Uncharacterized protein n=1 Tax=Caulobacter
                     phage CcrColossus RepID=K4JVS8_9CAUD"
                     /codon_start=1
                     /transl_table=11
                     /translation="MAYIADSQKLDLLWKKIQYGVSFTNPDKTPYEELTRSGEQLRAS
                     EIWNEDTKIPAPATVVAGVVELADIRCRVEPSVTDNTAWVAVTTYANGITPENRLRDF
                     ISPKFDPSYEIRVYKDAAKTQRIFNSADETNWVFDYAAGILWFPDMDQQNPITDVYIV
                     GYHYIGKKGLNPTFDGEALDVLGDLTDGTFEGGYVGGFVENVTKVSDAVDAINRALLD
                     FVPRAPITLSQLLLEMPGAVSTIDDANIVLSEGYIDNIGTISFKPQPGQTVERVAGIN
                     LETTYVGPFGDGSKGTLSVEQNGASVGLVTLTSGDNSGIYGKLDLNQDTSIQGTVSGF
                     YETLTARAVALDLPLGLNSLNLTHSETGSTNTLWLVRDSINTRPTVNSTSVTETLAVD
                     LVYSSGVPHYARGSQILFSANVSGLATDIHLDTKNIEFQTVPKIAGPNVWAYPGAYGL
                     PAVLEKGATYSAEGVVFTVADYEGHLGHGTASVKAIARNTNGKSELTGTTKINYMRGG
                     QPTGISPVDESGIPVSNLGTYETGFSLYATRVELPASATPAVDVSTLLPWDSNGLLAS
                     HEAAVVGGTILATKENYSINYLPAGPNYSSKADTQYVTFMIQRKHVNMLNIEIEGRYS
                     GLWVKLPGIADQSKISNGWMDCMKNYEGWGVPGREVLGGCALGLAGFGGSQTVQVTFG
                     YESSSNSTNNLILVRFRLNATDAITGLRFSGVAR*"
                     /db_xref="UniRef100_K4JVS8"
                     /db_xref="K4JVS8_9CAUD"
     gene            complement(166025..168097)
                     /locus_tag="S2_012_000_R2_scaffold_20_prodigal-single_219"
     CDS             complement(166025..168097)
                     /product="Uncharacterized protein n=1 Tax=Caulobacter
                     phage CcrColossus RepID=K4JVS8_9CAUD"
                     /codon_start=1
                     /transl_table=11
                     /translation="MAKALPARFLHGAVNIDYATDFQMDPTSPVIGAAFKWAASIFVN
                     PQVIGLPLDTFSYSFDGTHVQVGDWVASSENGRALRIAEIISADVNALSVILEDVDSY
                     NALIDTTFAQDGSIPSNTCIIFSLNEFGFPVLGPLNTETFPEVSQGNLLARFDYIGDY
                     EFPGGGGSDLLGQPTEGDYSDGAIKGWTVDVTKKDDALDQLNKMLVKALPEQPTKIAD
                     AIMSMNGDARSFNIIDNLALQGNGHTGFRLAGGVIPDNTGDTNIAHSEIITLRSTNAS
                     STLTSVGLGNIGTLTFSINGTESGTVNLTPADETGTYGDMTITSDVDFPAGTTGIWQA
                     LTVSMVKTVVDGINKFQIEHSWTGSNSITFVNEPALAAPVITETSAVPATTNVEYSSG
                     VPHLTEGSSFTFGMTAANCVGRVYSENFIVGFGTSVDYSAKLGVVDFPGLILNNPPVT
                     ATSKQYVLDYTTEAFSGELVFFANNALSRTALGSGIKINYTSSNHDKLRENPGTSVQT
                     AKRVALGSGDRPAVTSLDWDTDFDSGSASAVGDLQLWDAPIVGGVARVDQTNYSVGYH
                     PVGPDFSGKPTTQYVSFKLQSISNRIKLAVRGTYTGLFIKLPGITNEMPNAVNGWWDA
                     TKQADHAPLNWPGHANASDGCLINAEENGELDITFGNISSADSTDNMILVRFVLTGTD
                     EISGIRLI*"
                     /db_xref="UniRef100_K4JVS8"
                     /db_xref="K4JVS8_9CAUD"
     gene            complement(168108..170648)
                     /locus_tag="S2_012_000_R2_scaffold_20_prodigal-single_220"
     CDS             complement(168108..170648)
                     /product="Putative tail fiber protein 1 n=1 Tax
                     =Cronobacter phage CR9 RepID=M1F173_9CAUD"
                     /codon_start=1
                     /transl_table=11
                     /translation="MSTIDKYGIQYGTGELFPKDNPGGTEDPNNVTKRRAKGNGGSFV
                     QGGSTAVPEDPTAGLGQDLLNAIQMGNLGTGHGVYGRRESNTFYFKSITAGAGIAITS
                     TADTIVITNTGEGGGGSPINVPDTNRAVKLGLTPENDLYVSVSTAAPLTWGFDDRVKN
                     IYAELPSQTGGQNALLVPSTLIDETETISVEGNGIDSHLETLYPNQPNTYTGSAPYKL
                     NIKISEDADNGLVLRADGLYAAQGGIGPVGPEGPEGPEGPVGPAGPEGPAGADGADGT
                     SLQFKGAADDIADLPETGNTEGDAWIVDSHVWIWTNNDWVDGGLISGPAGPVGPTGPQ
                     GEKGEQGLRILGTLPDQQSLPTIDNNPGDAFFVGTHLWVFVEAADDWVDMGDFGGEDG
                     VDGVDGATGAQGPVGPVGPQGPQGDPGPSIRSMWSRRAVGTDTYTLEQMGDENDRSYI
                     IECTATNPKTVTIPAWVVGSQFKWETLEGTDIYVINASDLGNLTIAAEANVTLHSAPG
                     ALILSPWESVRLHKTAQDTWVVSKLGGSGSGGVSRLVDLTDVSIAPTPADNGKVISWN
                     STTSRFVLSTAGGSGTTTFLGLTDTPSSFAGETGRLVAVGTSENTLVFVDPVDTFLEL
                     TDTPASYQSEGGKFVRVNAAGTGLEFAAAAGGATTFLALNDTPSAYAGAGKFVRTTSG
                     NNALEFVDAPTFLNLPDVTPTDYVGQAGKLVAVNAAATGVEFIDPPTGGGGSGPNAVR
                     FRIDFATNAPGTISNVPAGWTVVSSGSNNNILTITMPSALQVVAVISYGWFTNAVESN
                     ATYYQRRNMENSLRFAALDTNTFTLNGLSVNVFGASASQHAYIEVLTR*"
                     /db_xref="UniRef100_M1F173"
                     /db_xref="M1F173_9CAUD"
                     /db_xref="ter:Tery_0397"
     gene            complement(171052..173835)
                     /locus_tag="S2_012_000_R2_scaffold_20_prodigal-single_221"
     CDS             complement(171052..173835)
                     /product="hypothetical protein"
                     /codon_start=1
                     /transl_table=11
                     /translation="MTSAINDTFLTSINEAYPVAGVNNSSEGFRSNFARIKEGLGTAG
                     KELTYLQSKRIEVIGDATGISGALGNSLNQPTPITLTLAATGAVAGTYTSEHKHLTLT
                     VDAKGRISSVATVDEPTRPGVIGEFKPIATNVSTASGNVRELTVPSFTFDEYGTLVAA
                     NAAADVLSFGPEGHVMPKGTILVGHETDGSKYFPLPQISYNPLEQVVLTWKPVSGNAW
                     SVSWEKIPPLPPVNPAQVISVVGGEGITVSTDPANPTVEFDLTKFPEFPTGQAIAAGS
                     KVVLWDSGTNAEYKVDVSRLTTKPVMTFKVKDDTAPELGGDLRVGARKIVGNRINGIV
                     MDTRDAGPFIIRNTQTIDPNFYNPNDPNSSVTLPEDQWVIKDQKFPLKPPAFTPAEVT
                     AGTTNAFMKIDANGQMYWDKTAMSPGGVQRLTAGAGIGFEPIGDITTTGTIALDFSSE
                     PVEIPDIYSDVLVAIDANRLLYRNTVSEFTFTMRKVAAVDPIYGSDVAHPSRGQLNRP
                     FRTIGAAIQAIPDGSPDLNQIMLLPGRYEEPLFNIDRPNVQLISLLGPETTVVRAGFK
                     LYEGMGTTIIKGIQFDISNITVNAPTAIMLAEDGIHGLQVEDCWFYQDPTEYGRPQEI
                     IRLTGTQTGNVHFERCKFNGYFFNNLEFDDATGFLDGRVQINNTISDGNHMLAIVTAA
                     NTNTTVNNVDLLWQAQHKGGIIELKNIAGIVGDFSDDLWASIDPDTQDLETMGYVKEG
                     VQSTAGYLSSGANFLTMTNICLRNFVENRYYVTSSITKTGTCEYTMSNISRKSDVDTL
                     VGNRYDNHGMPKTDISDQIVKANVNGNYTCDARKAATWDLTLTGNSQVTVTGPITMDN
                     PYADVAQSLSVRILIHQDATGSRTLSWAVTDGSIVWDGGVAPTMPSTANSMMLVELIQ
                     VGAFWLGRKLVSN*"
     gene            complement(173841..177704)
                     /locus_tag="S2_012_000_R2_scaffold_20_prodigal-single_222"
     CDS             complement(173841..177704)
                     /product="Aqualysin-1 {ECO:0000313|EMBL:AIR97532.1}; EC=3
                     .4.21.111 {ECO:0000313|EMBL:AIR97532.1};;  TaxID=1907
                     species="Bacteria; Actinobacteria; Streptomycetales;
                     Streptomycetaceae; Streptomyces.;" source="Streptomyces
                     glaucescens.;""
                     /codon_start=1
                     /transl_table=11
                     /translation="MQSRQRYHIIVDAIENVGRVREQLEQSSLIDIKSWKSFPLLLNV
                     SLTDDQAEWVRLQPHIQFVEKTHGVYLHEDETPIQYEILTNDAAQIDALRLEILKHMD
                     IVVNWYHSRPTSLFVTILMSQYVELMGLIALGGPFAAITNITANANPIREYTRVLNLQ
                     RYNWGIERITHRTNSFFENVKFTRNGTGTRVFVIDTGVQSNHDELVGRVSSTLVYDAF
                     RDPSDPLYGEPSLQVTTESGNVISDDHGTHVASLVAGSTVGVAPGATIVSVRAFSHFE
                     TSTTEHLLDAVDWVVQTHNANPGPSIANMSLSIEDSNIGLQRIGDIIMSALIGTGIIC
                     VVSAGNEASDAYYSSPANAGVARNLVEDNGKFYLEDTVDPLVKPIVVGASVYPHSTAF
                     VKDKVWNKSNWGSTIDLFAPGAEIYGASLQLTNEGVDLARTGSFALKSGTSMAAPIVA
                     GIAALHLENDPSLTHQQIRETLIAQATLNPFDASEVVHDRVDPPRYTDDGMSISVAGI
                     ENKLIYSPNRLAYAWFTNTRIEWPNQLYEFKSPESQQVLFKITATSTDYYGDSERIDF
                     SYQPIDVHSSLDVPGFITFYKTLDYVKNVGNITVNADTANFRVNAPAITEDRSGVYAL
                     IANDGRIVSARRFTINVFNVPQAPRWFAPNAGNIMPQPLHKGFRFDADVFRFIATQED
                     GLTISYSITPAGSLPPGIMFVNDPATSTAYLRGLIGNIPYSNEPLVYEFMVRATASNG
                     MIAERLFALTCEYLNEAHYFTPSWLSSLYDYSIDYPGVKFFGAAGAGNSYYKRIEVTN
                     IDADPLEYRIDFVPSIVDSPGIYNGSLPTGLGINNSGEIQGIVDPSAPLGLYFFRVRV
                     TDLDANEIFQDFVLRLDTAEDVLAESDQIIWVTPAGNIGNIYETFASHLYVEARNPEG
                     TPVRYSLSPMGGTLPDGMEVEPTTGLITGLAPFVEQDIEYHFVVRATVGSRFVDREFS
                     FTIVSQYEGASVLNFKANMFGPDRLDIRDWTVANELLPDDAIFRPKDENFGTPQYPFM
                     YLLSGASVVQHTEVMEYLKDYHKRMHLLFGPLAWAPAYDLNGTYIYDVIYMRVTDPLV
                     KAGGFDSNLAEQTLTEKQKNPYDPAQWNSQNQRSRYYPNSVTNARNDLISKVDGRQGL
                     GLVGEEGLPLWMRAKRTKGRPEIVGFTPAIIVAYVKPGRGQELTNKLVVAGYNREFVG
                     REFILDRYYISKILTKVTTRFDVIADEPTTVFDDPTIPNHQGDDLSHLVQQTLFDVKT
                     VETGKYYKFEDDAPILADRLANPYR*"
                     /db_xref="A0A089X196_STRGA"
                     /db_xref="UniRef100_D9WYK7"
                     /db_xref="svt:SVTN_24645"
                     /db_xref="D9WYK7_STRVR"
                     /db_xref="3.4.21.111"
                     /db_xref="3.4.21.11"
     gene            complement(177732..178091)
                     /locus_tag="S2_012_000_R2_scaffold_20_prodigal-single_223"
     CDS             complement(177732..178091)
                     /product="hypothetical protein"
                     /codon_start=1
                     /transl_table=11
                     /translation="MKNFSDNICAFGNLMVRTMGFQEFERENGEIYWQTSITRTPYSI
                     QVRSGMRRDNSYTPAPDIGIRVYLIDTLTSASIVPYIRVRRTEHSLRNVREKVGVLWK
                     YAVEKHHNSKTKAVRYG*"
     gene            complement(178088..178447)
                     /locus_tag="S2_012_000_R2_scaffold_20_prodigal-single_224"
     CDS             complement(178088..178447)
                     /product="hypothetical protein"
                     /codon_start=1
                     /transl_table=11
                     /translation="MSTELQFRFFGWCTDKGSDKIWGWFTIGDKVYNFWGPRGSQKLA
                     KIKFKQFTEYTDFYSNEYEVKKKTREKINKNYRSINLTVDNDVLVDVEKVYPGFTDHL
                     KKSMFIAKLSGTIMGVE*"
     gene            complement(178524..178817)
                     /locus_tag="S2_012_000_R2_scaffold_20_prodigal-single_225"
     CDS             complement(178524..178817)
                     /product="hypothetical protein"
                     /codon_start=1
                     /transl_table=11
                     /translation="MENKANNIRTHKALVGMLKHPQVMRYLAILIRVTCDKDEAIRRV
                     LRVLAATQEIPLAQKDLLRKQIRAWYKTNVGDRMFFADSDLHRKHLRKRYGFA*"
     gene            complement(178848..179294)
                     /locus_tag="S2_012_000_R2_scaffold_20_prodigal-single_226"
     CDS             complement(178848..179294)
                     /product="hypothetical protein"
                     /codon_start=1
                     /transl_table=11
                     /translation="MKWFPPRHVETHNYSRFVDYLEGTLFTISENFILRRWPRFISRW
                     LWTFREQTCIKIFGENLRDVELVTSVRRLNENAWYHDGITVLMVEGENIKEWFSQNCQ
                     GEVDFDIHYEYFLPSAKPMSFNKNTVRVSAEFQNPKDAMLFKLRFG*"
     gene            complement(179291..180319)
                     /locus_tag="S2_012_000_R2_scaffold_20_prodigal-single_227"
     CDS             complement(179291..180319)
                     /product="Glycosyltransferase n=1 Tax=Methylophaga
                     aminisulfidivorans MP RepID=F5T2L6_9GAMM"
                     /codon_start=1
                     /transl_table=11
                     /translation="MSRTRLAVITDAWYPQINGVVRTLDTTIKHLGPDYKVEVFEPSM
                     FPNYALPGYNEIRLANPKGLAKKLELFDPQSIHIATEGPLGWAALIWCLRNDKSFTTS
                     YHTQFPEYLHKKLRVPTWLTYSVLRFFHSYSSNIMVNTPTMRERLKTKGFKRTRIWSR
                     GVDTSVFSSEGPKDPTMAALDGTILLNVGRVSSEKNLEAFYELTLDAFPNHSHRKLIK
                     VQVGDGPQLAEYKAKYPDVIFLGAKSGAELAAAYRSADVFVFPSKSDTFGLVMLESIA
                     SGVPIAAYPVVGPIDVVVEGSSGYLFDELSDAVMFCLEHDMSDSCVEAAKAFTWDACT
                     RQFKDNLV*"
                     /db_xref="UniRef100_F5T2L6"
                     /db_xref="F5T2L6_9GAMM"
                     /db_xref="eli:ELI_13200"
     gene            complement(180319..181050)
                     /locus_tag="S2_012_000_R2_scaffold_20_prodigal-single_228"
     CDS             complement(180319..181050)
                     /product="hypothetical protein n=1 Tax=beta
                     proteobacterium L13 RepID=UPI00035DB6E5"
                     /codon_start=1
                     /transl_table=11
                     /translation="LEYRTIWISDVHLGTPGSSADKLLDFLRDNESERLYLVGDIIDG
                     WRLKKKFFWAQSHSDFIQKILRKARKGTEVIYIPGNHDEAAREYIGASFEKISIHLNH
                     VHETADGKRLMVMHGDEFDMVINHHKWMAYVGDFLYENLIRLNRINNWYRNKRGLPHW
                     SLSAYAKHNVKRAVNFIGNFEQTISEYARANGYDGVVCGHIHHAEIKEIDGFIYANDG
                     DWVESCTALVEHFDGRLEIIRYLEK*"
                     /db_xref="UniRef100_UPI00035DB6E5"
                     /db_xref="B9YYZ7_9NEIS"
                     /db_xref="pse:NH8B_3648"
                     /db_xref="UPI00035DB6E5"
     gene            complement(181138..181680)
                     /locus_tag="S2_012_000_R2_scaffold_20_prodigal-single_229"
     CDS             complement(181138..181680)
                     /product="hypothetical protein"
                     /codon_start=1
                     /transl_table=11
                     /translation="MRLPYSHTIRTSIRNIVEPLLVRVGILRAEPYFVISSKNEPISS
                     HVPKYSREDFDQVLTATGVMADPKTKEWAYHCFATRWSSVGFARLAFIFRFKPKSFVY
                     SSLKYHIDASIDISGKDHSEDWILIDGEDVMEWILSTSRSTVYFCIICRRPDVGAESV
                     SLGIQFSDRKEAVAYKMVFG*"
     gene            complement(182362..182934)
                     /locus_tag="S2_012_000_R2_scaffold_20_prodigal-single_230"
     CDS             complement(182362..182934)
                     /product="hypothetical protein"
                     /codon_start=1
                     /transl_table=11
                     /translation="MMQIGGFQMKSVSWRDADTLFSVVDPRMLTMRFQSLESLSSGTF
                     RRLCEERRDLFLDMRRNDMLLKLAKGEFPFMVDHEDFESAASMAKRHYMDLNEIADHF
                     RFMQYSGILQYYDTTRIEKTFWRWDATTEERDAVSAIEPFAAFEGLPREFFNLMSTDY
                     ASEFIFETLMNKHIIEVSRVSPGVSIYENS*"
     gene            complement(182931..183560)
                     /locus_tag="S2_012_000_R2_scaffold_20_prodigal-single_231"
     CDS             complement(182931..183560)
                     /product="Uncharacterized protein n=1 Tax=Deinococcus
                     maricopensis (strain DSM 21211 / LMG 22137 / NRRL B-23946
                     / LB-34) RepID=E8U367_DEIML"
                     /codon_start=1
                     /transl_table=11
                     /translation="MQRFSYPRTFHFPWSPGATSDDKIIKDSSCFDGKNVVITEKRDG
                     ENTTLYSDGYVHARSIDGTGKEYQSWIIKNWREVAYMLDGDLRVCGENLFARHSIAYD
                     NLETYFEVFGMFNGERALAWDEVEIFAALLGLKVVPVLYRGAWDEATAKRIASEVVER
                     GGEGIVVRNADEFETAAFSENVAKYVRENHVTTDEHWTKNWIPNTLEAK*"
                     /db_xref="UniRef100_E8U367"
                     /db_xref="dmr:Deima_0351"
                     /db_xref="E8U367_DEIML"
     gene            complement(183763..184344)
                     /locus_tag="S2_012_000_R2_scaffold_20_prodigal-single_232"
     CDS             complement(183763..184344)
                     /product="hypothetical protein"
                     /codon_start=1
                     /transl_table=11
                     /translation="MFIIADSIDYGHDYKNQDDFAEIYQKLRREGCHSPTRKSIIRVF
                     KAIKNVIMIAKLADEENWTNNKILSMESLLKQLNGPEGRVDFTGIGYEYSGWYTEIYA
                     FEAAGLISGAGRSFRVTETFFKRFCDNRPEEVIHDHLIEFIGYYSDRIKQQILHRIKR
                     FDLVDLLLTATFTERGNISEERVDHDNWLLIRK*"
     gene            184470..195542
                     /locus_tag="S2_012_000_R2_scaffold_20_prodigal-single_233"
     CDS             184470..195542
                     /product="hypothetical protein n=1 Tax=Spirosoma
                     panaciterrae RepID=UPI0003826188"
                     /codon_start=1
                     /transl_table=11
                     /translation="MGVKATDFGSILIEQHVGFKGDLRFQDNFLPTKLVGEGVFGRNE
                     NDNFGYSVSIDGDLAVVGVPYQDYDETGANSKPEAGAVFVYRRTRDSWEFAYKIVAGD
                     REAGDNFGYSVSLKGGILLVGSPTNALNASQAIPVEGAGAAYVYEINETEAVFEAKLV
                     PSIRDTNDNFGYSVKVFNDTAYVGSYMHGRDDNDLLDAPASGAVWAFTRDSGVRSWTS
                     TKKIVAGGNDRNIGDNFGSAISAHKNTLVVGVPNFDYVNKGTDLKTNAGAAYIFEWRT
                     DHWEFKSLLIAPDREVGDMFGSAVAVYDKRIAVSAPRKNNRRGKVYLYAQTDIGNYAL
                     VSETYPTVQELPSEYIQPEGNAYVDNSDYGSSLSLNSETLVVGAPGQASVNFSSIDKG
                     VTPYTWTGSPLNNVGFTYVYSLGSDNSVILDKKFEANDRFNNVETIRRTGQFGFSVSI
                     GTNIIVVGEPYNSYGVTNADVKTYSGLAHIYVKGDNGYEFSKTVEGFHLERNVEDRFA
                     SDFDSNERFMVFSAPNQDYDANHENYVSNAGAVYVWENIGGNWAFRQKITASDRAVND
                     HFGSKVVISGDRIFVQSLGSTNVGSVYVFRFENGKFVEKQKITNADVSANDRFGSVML
                     ARDSRLFVSSTTAAITLTDTTVGAHGAVFAYTLNGVSDLYEFDAKILPSTAKILNSLF
                     GTSLALNDNVLVVGSQGHTLSNSDELPLASSGAAFVFARVDNVWTQINKLTGPVSDRS
                     VNDFMGYAVSSFGNILAVGVPGSDYDSTLSVFRNDAGKVYIFTRVNEAWNLSTTLTSP
                     NHQEGGRFGASLSMGDNRILVGAPGETASAQISGWGEGRAYVFERIYGEWVVSATLSN
                     DEPILAGPARRFGWVVSLDGNRIIVGEPLNTTDANVATPLAGAGAAWVYEKSGDTWIK
                     RAKLVQQAAMGRAANNHFGYSVDIKGSLAIVGSPYDTKNEGGGAPLANAGSAFVFRRS
                     ETSEGVVLWNAERKLAGWSQDRNAGDLFGTAIAAYGKYVIVSATGHDYDSNLENFVNN
                     AGAVYVYEWSNNALVYLQKLVAHDQADRISDVGFGNAVAINATHIVIGANLFTKNNVG
                     QETGRQIGKVWSYKLENGYWIKERTFSPSATTENSTGLGNTVNTNFGKSLALSHLVLA
                     IGAPGAFFGNNESLVTNAGAVEVYRYSVDKWVFERILTPQNRKTNDAFGSAITLRDNL
                     AVIGGMALSSSTTPINNDGLSYLGGAAWVFQYEIPNWVNTSKVARGQVERLSGDQFGN
                     SAAIEGNTMVIGAVNQNLDDEGKLGYAAAGAAYVFKQIDGVWQFEKKLTSPNRQTSEK
                     FGFDVAVKDDLIWVGAPGTQINSQAVGSAYSFRRNINKSFTRLIRKTARFVGTGAAQT
                     FTVPSGVTELTAYVWGASGGTDSRRVLAGNGGFARVNIPVTAGEVLTLNVGRMPLPGG
                     GGGRSEIIRDGSTLVVAGGGGGGMHNYVSTPEFSGKAGSAGGLIGEDGYQGNNLTLPG
                     LGGTQTAGGASRSGAAYTSGTAGSFKQGGNGPTDATAETFPGGWPNGGSGTGKLNTYY
                     IAGGGDGWYGGSAGAILTSELTRHRMANGGAGSSYIAPGLDGYTQTVKEFDDSLVLFP
                     EITYRPSVKNDGAIALEWFTEITLDEWEFENQVKPTNVPLNTAFRFGEALDFDGATLV
                     VGAPGNSYGEDNAFRGANFGLAFTYEFNGFEWDQAGALYPFGLNNVINSEFGSAVSVY
                     EDFVVVGSPQQNYDEAGEEPLSNAGLVYVYRKINGLWTKLQRFGPPGNVRNAGDQIGY
                     QVAYDNEWVAVGGPQHDYDTNNSNKVANSGTVFMWKWEAGTLVNKQKIIAPVESRVSN
                     ALFGSAIHFKDGELIIAAPGSATLSSDVFYRGLVFVYELNGDVWELKQQLASPAGVNQ
                     TSMFGASIDRYGDTLAVGSPRPDASAIRISSTSSLVYRPAPFGQVIDPNADWSIEFSF
                     FLENTSSSYDLLRSLNYMVTGYNGTFGFNVLNSNLFFDVYNGVSRIFRMTATIAAGWN
                     NIGFRRNGNQYQYYVNGVLQQTTTVSTNICTDIVNGLAVGNNNGNLKTIDYIRLNNAS
                     VDLTLNQGEEIGARVSTILYADYRTYNNNSFDDLTGNYFGIATGNATIVFVPGKATTE
                     NLGGVVHLFARNGETWEYTATVKPTGTNAYAAGDTFGTSLTLIDDFLIVGSPAHSFDQ
                     DGNRSLTNAGASYFFQNVEGTWTQQQKVVAWGHDANSGDLIGYDIATADTIIAVGAPN
                     HAYDANGNNYLAGAGAVYVWRWDATNSLWVLEQKITAPNRVTNGQFGRAIALTETRLV
                     VGAPSYDDPTRTGKAFVFEKTAGDTAINCWNIGTELIATGTNANVLGDRYGVSVAINS
                     DNEVFVSSYNGYDTNGLNLLTEAGAVYVFKKTTSWAMQQKLVLGTNHLGQASVTPRIP
                     YDYFGASISSSGNDLIIGIPYRDSDGRGNAVTNAGAAVAFTRADENSNWTQIQVITAK
                     TFATSANQRLGTSVTGDGDYFAVGATGNSYDANEDFFMSGSGSVYVWHNTGTEWKYHQ
                     KLSGSIRFANGAFGTSVKMLGNLLFVGAPGVTMNGNAGQGALFVYELVDGVFEEIQII
                     TLDTTLLPIKNASFGSSVDYDGETLAVGARTATKPSVTYYYGNVTFLERDSETGLFGS
                     PQTLYDPNAPTANNYLGTSVSVSGELCIAGAPYEFAVATNNGSASIFRKTDGVWAFED
                     KIYAQRPVAESAMQFGASWAAEGNYLVVGAPNSSYDRFYRTVSQGGAVLVFERTDNVW
                     NYKQRITPLGLNNHNVGDAFGTSIGLQNGVLVVGAPTHRYDASGTLITTAYGAIFSFE
                     LDTNDGFFKNQKKVSPQGYGSNEPSRFGTSLIFKENILIVGAPSASNGLSSADATSTG
                     AGAAMIYKLIDGEWHFVQKLAPTGLNARDVGLGFGQYLSFNDGYLAIGAPPAAFNEFG
                     EESVNGSGTVWTYKVESLDGLNVNLIGGRPNQPATTRIVFDETDGSFESVAVQFPGIS
                     YKGHPETVFSIDTFKGYALMNPVGLINPKLLSSPSSAVDPTVTVVNDPLDTTGSGATV
                     VLTRKGSTLLSVNMTDSGDGYTSIPTVTADSGTGVSLQAVLQPTEVDTLTLTSSGSGF
                     TTFPTILIDSPTSGGTTAQAHVVMETDSVQLQNTAISYVGETFVVDLNTTDLRVTTLT
                     VDANNNITSIGIDTPGQFTALPSFTNLTTTRAVDTETFGAITESVAGESTTEDYGSVN
                     DPVTSSEDYGLVTEPTTSSEDYVVSNNAVSYGSITESVVETKSYGPISGSSLTLRLTA
                     KIVDFILDNPGSGYRRIPAVSFGGSFASAATAVASIVPTGVESVTILAPGNNLAKNTQ
                     IVFTGSNTRPATATASVSDGVIGGIQLTNAGSGYTRTPKIVFSEPGFAATIELRPTTV
                     SSIVTTDMDPTLTIQGRVNLLRRLAEPNAIRRENQNFGSTIASHDNIIAVGAPTDAAV
                     GSSVTTRSTSGSVMIYEVTNVNDRINKVLVDGWMDATTVVNNIGNTFAFSTWFRSNPR
                     QQGLSQGTIFAITNGTDRPGYTGTPDGSPLNLGVANPHMLNIDNSGRVRISAGGQVIR
                     FDISAFKLHEWNNVVYTCNGSLISVYVNGVLAGTKQTTATITANSLFSIGAAFDNHNL
                     VDATVRGFVGYMSDITVWNTSLDQTDVDALQTASASTVKASNIRANWVSN*"
                     /db_xref="UniRef100_UPI0003826188"
                     /db_xref="pin:Ping_0512"
                     /db_xref="107199160"
                     /db_xref="UPI0003826188"
     gene            195616..205128
                     /locus_tag="S2_012_000_R2_scaffold_20_prodigal-single_234"
     CDS             195616..205128
                     /product="hypothetical protein n=1 Tax=Spirosoma
                     panaciterrae RepID=UPI00035D8A57"
                     /codon_start=1
                     /transl_table=11
                     /translation="MTSISDNSSYGNDLVLKGNSKEAAGVQEKNFTFKNQVRPTGTNA
                     IRAGDRFGSVLDTHSNTLIVGTANHIYNEVGAGNVANAGAAWLFEKTVKYVARNPKTK
                     TRKKQTFSSTGALQTFKVPENVDRITVQMIAGGGGGTTTGTFSGGAGAYVKATILVNP
                     GQTYNVIVGKGGVAGGTTSAFGGGGFLTSATGIGGSGGGRSAIAHPQLGDLITAGAGG
                     GAGKDGPGGFGGINAGDGVTNKTVTHPVNYPVSVKGAKGYIYGYCEASTRYANYVLFG
                     STNDLRTLVGDNTYIDNKHNGGNASPATIISGNNNSENGAGGGGFAGGAAGPDGYGYR
                     TAYNTSLTYYKVGGSGSGGSSMVDPTPGFYPMITEEQMVYDVTAYDGGKLRVGAEFDG
                     YGVGGTGATAGGDGIVVIEWDEVELSDEVDAEEIWSWTQTKKLVPTGTNARVAQDLFG
                     TSVAVFGEWAAVGAPGQSYDASGANVLTGAGAVYIFRKTAGVWNQVQKIVGSGTNGRN
                     AGDAFGTSLAFAGNRLFVGAPGNSYDSTGVNQINGAGAVFVFGLNGSTWEQTARLSAN
                     GVNARIASDNFGYKLTAFNNTVAISSKNGYDNTGTTLTAGAGTVFVFENAGSWSQSAR
                     LVGLPIASSNFGSTLSVKDSLLSIEASGNSTKYVFEKIAGSWTLNANLSDTSVSDVLM
                     YSRMSTANANYTTGINGVNMTFVNRSSTSYWDNTASADRANLGQTVSLQQMVSAFIRL
                     TGRAFANLPNFTFEQWYYFMEPITRSSNETPGSMLPIVRRASHWGLYSVVDESEANGG
                     SCVFELTASDSSKKRYDFGKVQRRTWSHLAMVREGNELRLYVNGDLRNSYDITGLTFT
                     DADTNIVWGYDSAQSTIQPPAMYVRDFKVRTIPAYRDSFSVNLAGDNFDTFATENAFG
                     RGTATHVLDAQTIISGLPTGFTQQVGRDKIDEKNINSFQHVEQSLKGSGFLEVTTRVD
                     DEWKQVSSPVVVPGHQTFRNEQSYFGRYIDINKDRLVVGAPLKRYTGHSGENNPSSQG
                     TAFIFDTQDNFRFKTKAIQRSNNSITFASRNYAQTPVDNSSKPSFTDGNFGANETVFF
                     NLFYGSGTNYNPANAKKVWTTISTGRMTELNMTDTDLHSRSTTVFKTLKSYDTAWPAS
                     AVAYTATVGSTYSSIPIGTGTAFPNIVVPLQYFEDQLYLAVTNGARVNPDWDTTSSGF
                     VAPLVYNGTEYTYEQTFYYPGSLYQNKNSNDYFGYDVKVDGTTIFASATGGRNSTNTN
                     LTLVNLGNIHSYAYNNILQGWEEKDIILPSTNVASQYFGTSFDISGDDMIVKTSTTTP
                     CVEIFKRDENDKFVFVERFLEDATNDPVVSTARFFGTSTDFVTGSPDYREGVKLGVGF
                     ARHYTQDVDGTFTPDGINYMPMPPFGYDDRVNGALFGTSLVVKNGRVVIGIPQYNKID
                     GGSSTRTGMGAASIFEKSEENVWEFKTLVSNPANDGTNQQWGTKVDMRGDRIMVMAAQ
                     TNSSAATYLYDGTTLTFDSRITNSSRNMYSGGLFSTSRFIGGNSTWSPHTLAPLAAGS
                     FAEFSRTGTTWSKVNDYNVPLSTNGAYEKGTINYGSLNNLSFARNANDAFGSAVKLNT
                     DKNMLAIGAPFHSYRVDPTNSTTTSLGAVFMYYLDTTTNKWRLNTKTNASSFAGSGLY
                     GRIINEFNNNFVITGNHNGSNAGLLDRQTPTGSGITTTWSYTFSMLGGTSTGLFGSGV
                     SYDSVRDMFYVGSTNRAANSIASGVFETVLVSNNARTVYTNDGNINNRNAQDLFGYSV
                     SVHNGALAVGVPGYDYNNSGATLVSNRGAVYTYKLNDKLRFEYDQKITFETSAAITGH
                     GQFVALNDTYLYVNNNRENPVVMKRGVDGKFGTPLTTTPPASLTTVAQVSPTRSAWDK
                     ETMQGVVAALSGSFNTNTPNTYGGAVIVNYVPETDSFAVSNTGVVTQTVNSNGVYENS
                     HIYQNSGTGFGQNGMSLSPDGSMLAVSAPVDVQYLYNTGSNQSGGTTVWGKTFVYRWN
                     AQSNMFEYHSNIVNPVSGISQSGSILSWVGDRLVITYNQTGRAFIYKLIDDRFWKIET
                     SSMMESSTSAAILTLDGKALVMSRPTSNGYPNVTQSGAVQTQILNGTVWGGARGIHAG
                     ADGDYFVGSSIAGGGGGAGFVGGNAGSNTTVTGGVGGRSGGKGGSNLLPVGGSQMLSL
                     GTARANTANVNASGAGGDAPGAAGEDARIVITHGSTDVVFNYTGADQTFVIPTGVTEI
                     TVALWGAGGGAANNTWGWTTTRSSRGGAGAFVTGTLSVVENEELTIVVGGGGAGGTLA
                     AERKNRNQDRKYGLGGIGGRSGSTSIDGAGCGGGLAGIARGEEFLAIAAGGGGGSTRD
                     SADTGTFTYDGTPGGYNVNKDIAITISVLPDSDLVLAPGVINSRAISDLFGNAVGIKD
                     ENQIYIGAPGHAYDTGGDPLPGNAGAVFEYKRINGKWQLVQKIVSSAATSNDYFGFAL
                     EVTDNNLLVLGASPLTAFAGLNFNQTASSRNRNAVELFEFDGTNFVSQAKTTLTTTTE
                     TGTSLTFVGGKVVLGNSQRTTDGVKPAITNSGGFTTFNVTAPTLTSAGSIVGDGISHG
                     RFALDFFGAAVEITPTQILVGAPGQDYGTNGANQRDLQGAIFVFDKNGPTYKFREKLN
                     LEPTSELLGYGRTLKLIGEKLYAGTNDASKFVELTATNGSWTIARHIEATAGMVAKIV
                     SSTKLIELNATGSLGVGSQPELLNSGRAKTFTIDIDGTLVDANTDYTVPGRSNGRNPN
                     DQFGYSVYANHDFVVVGAPGHKYDLYGNPVTKSGALFVYNKTGDKWNNEVKIVPDEAA
                     PIGFGRSLSGRNGWIITGNYDATTGFARVIQRVAEGNWVTRKDYVGTGSNGDRFGSSV
                     AAADTNKFVVGSPDADNAPGSPAVDKSGVVNAYERTGENWFDRGIFSAQGLARGRNAG
                     DWFGYSISANKNFVLIGSPQYDYDITGDLELSNAGAIWIYLKNSQFPMVAKFTSPSRV
                     VDGRFGETVGIEEKTNTVVVGEPGANAVHIFAFDGETLTLTQTLTATLDTGEVFGKTL
                     AVGAGYIAVGSAMASTDTEGENPMTNAGATYVYALDASTGIWALKEKIAGFTNEVGDL
                     LENGRVAEDAFGTAVALDSKGSLIIGAPGHDYDVLGENPVDGSGAVFIKKVN*"
                     /db_xref="UniRef100_UPI00035D8A57"
                     /db_xref="A0A0G0MM93_9BACT"
                     /db_xref="mes:Meso_3020"
                     /db_xref="UPI00035D8A57"
     gene            complement(205187..205555)
                     /locus_tag="S2_012_000_R2_scaffold_20_prodigal-single_235"
     CDS             complement(205187..205555)
                     /product="hypothetical protein"
                     /codon_start=1
                     /transl_table=11
                     /translation="MNTEAPVSRAVGISFNSAAVAAFIAKMAAGTRFRMAVKDGTLFV
                     RPTDRAKGPHVFADFTQAPSAGSSLKVQLSDEQLEKLGINLEQGAKFGVQEDRYGWFF
                     LTTDDTGIEGAKATVTKPAA*"
     gene            complement(205910..206251)
                     /locus_tag="S2_012_000_R2_scaffold_20_prodigal-single_236"
     CDS             complement(205910..206251)
                     /product="hypothetical protein"
                     /codon_start=1
                     /transl_table=11
                     /translation="MAKVLNLNVAALALIADNTQVRVREKEIDGVNVLQIRPSARVLA
                     TNLPAGETMRKLSFKTEAGKVRGAVLNMKDLGGEAGQAFELAPGKYGWVNLAPVAEVT
                     KGAAFGRVAVK*"
     gene            complement(206391..206831)
                     /locus_tag="S2_012_000_R2_scaffold_20_prodigal-single_237"
     CDS             complement(206391..206831)
                     /product="hypothetical protein"
                     /codon_start=1
                     /transl_table=11
                     /translation="MPFLKRRRLGRSYRRKHKRPPANLYILFNGIPVSLRELELWKPG
                     VTKLGIVEALTWIPVFLGMTTEPMCISDMDPEFKVSLKEDDAPFVQAHKAACDELVDL
                     RWAYHKIPEENVEERSAQYDLIVKKHEEVIDLHKKRSMISKLSQ*"
     gene            complement(206831..207286)
                     /locus_tag="S2_012_000_R2_scaffold_20_prodigal-single_238"
     CDS             complement(206831..207286)
                     /product="hypothetical protein"
                     /codon_start=1
                     /transl_table=11
                     /translation="MIAKALKEKTLELRKARDPMATFLIAVGSKAKDLAKTEDPAAVD
                     FTDEHALRAINSYVKGAEDNMALLREAQDSPLYTRAVEERELLKSFLPEEASADTVRK
                     EVELFVKNADASVDRKKLMGPIMKHINDKFGAALNKKEASGIVQSVLNS*"
                     /db_xref="mpg:Theba_0023"
     gene            complement(207283..207705)
                     /locus_tag="S2_012_000_R2_scaffold_20_prodigal-single_239"
     CDS             complement(207283..207705)
                     /product="hypothetical protein"
                     /codon_start=1
                     /transl_table=11
                     /translation="MKTRRGTFYYIQVGERFYAGTRPIMRKAERTVVDEERLKKIRER
                     VPKYQLNRNGQYGRFLMRGTDRRYKQATGSWTTTPTKKELIEVPSNQYVDDWTDDVTK
                     AKPFRIHSKALAKADDLAKSLSLNEVKPKVLLFEGDRT*"
     gene            complement(207702..208217)
                     /locus_tag="S2_012_000_R2_scaffold_20_prodigal-single_240"
     CDS             complement(207702..208217)
                     /product="Uncharacterized protein n=1 Tax=Cronobacter
                     phage vB_CsaM_GAP32 RepID=K4F6Q1_9CAUD"
                     /codon_start=1
                     /transl_table=11
                     /translation="MANLADVDTTNWFSSKGTIVYDPDRGEMKARTQWWVVMNLDRSI
                     TDYYRWWANRHINPLRYNAEDRQHWQWKNLKDKREDLLVPAWGAHMSIIRGEKPRPEL
                     MHLWKKYDGMVVDFKYSNNVRYSGDTSEVPAEKHGVYWFVDAVCDVGKQMREEFGFRS
                     HWTFHITVGRT*"
                     /db_xref="UniRef100_K4F6Q1"
                     /db_xref="A0A0F9L598_9ZZZZ"
                     /db_xref="K4F6Q1_9CAUD"
     gene            complement(208331..208702)
                     /locus_tag="S2_012_000_R2_scaffold_20_prodigal-single_241"
     CDS             complement(208331..208702)
                     /product="Uncharacterized protein {ECO:0000313|EMBL
                     :AKE44674.1};  TaxID=1636182 species="Viruses;
                     unclassified phages.;" source="Sinorhizobium phage
                     phiM9.;""
                     /codon_start=1
                     /transl_table=11
                     /translation="MSYHEINEKIINGDYKSKLELPARVKKPTMSTSNVTPEAARKFA
                     DDLEAYNSSIDAVNTAKSAYHADVNRLENVVFRADLADAYGLKDHPKEKMVWEKAWEH
                     GHGNGLSEVLYWYDEFADVAK*"
                     /db_xref="A0A0F6TGK9_9VIRU"
     gene            complement(208789..209106)
                     /locus_tag="S2_012_000_R2_scaffold_20_prodigal-single_242"
     CDS             complement(208789..209106)
                     /product="hypothetical protein"
                     /codon_start=1
                     /transl_table=11
                     /translation="MTTFSPPPFNGHYHTSDGFFIIEPNPEIYEFIRELSPQIPWDET
                     PGISFWEAKNLDSFVQIDHERFYDRFANMIFSGIKLDPVFIGWRPEDKNQTMILKLMM
                     TPL*"
     gene            complement(209199..209633)
                     /locus_tag="S2_012_000_R2_scaffold_20_prodigal-single_243"
     CDS             complement(209199..209633)
                     /product="hypothetical protein"
                     /codon_start=1
                     /transl_table=11
                     /translation="MGPKQRKNTMKKTLAMMLVDLLVASCATVKPTEVAAKPTSAKEI
                     ILASADAHGVPRNVILYVAKKESGFRCSTRSKYKGPLQISPGSARALGYRGNGGLDNC
                     GEGLKYGMRHLKLCVNKVGANPKKAARCHASPGSYGVHLAWK*"
     gene            complement(210111..210434)
                     /locus_tag="S2_012_000_R2_scaffold_20_prodigal-single_244"
     CDS             complement(210111..210434)
                     /product="hypothetical protein"
                     /codon_start=1
                     /transl_table=11
                     /translation="MDNLKLADFIEKTEGGKIFTVEFYKRGNGELRKMNCRRGVQKGV
                     KGVGLKFDPKEKNLLVVYDMQKINEGSDEKGAFRMINLSDLKTLKMDGNSYNWDHASQ
                     TFVAE*"
     gene            complement(210618..211295)
                     /locus_tag="S2_012_000_R2_scaffold_20_prodigal-single_245"
     CDS             complement(210618..211295)
                     /product="hypothetical protein"
                     /codon_start=1
                     /transl_table=11
                     /translation="MSRKHYRGVLVAALMAIAGVVGTPNVSLAEEPQKASVVDTSGLS
                     AEKLKQIQDIVDSGKSVTQQVTEAVSPEALTSYAEIGKAVGSSVAEAAKAIGMVAADF
                     SNTWLGKVAIFMIVWKLMLADIVSGATDVLIGSAWLITILVIWTRYFRKICLVESTTT
                     ETVDRRIKDAAGNFVKDADGNFETEKVTSVIVKGQDLEQGAVMVYRLVMFALLAVGTI
                     PAWIFFA*"
     gene            complement(211349..211576)
                     /locus_tag="S2_012_000_R2_scaffold_20_prodigal-single_246"
     CDS             complement(211349..211576)
                     /product="hypothetical protein"
                     /codon_start=1
                     /transl_table=11
                     /translation="MRLTLVTIAFALTFTAASAAISPEEQTRIEKILGHRVELLDKPK
                     TSPFRAVIALGIGFSIGLAGQYLYNRFRKNN*"
     gene            complement(211576..211764)
                     /locus_tag="S2_012_000_R2_scaffold_20_prodigal-single_247"
     CDS             complement(211576..211764)
                     /product="hypothetical protein"
                     /codon_start=1
                     /transl_table=11
                     /translation="MQNLFEEFIFNFFAWTIIAGICLGFICIAVGWAIYGAKRLFNFY
                     RKGVRLREFKSHFPQRVK*"
     gene            complement(212030..212590)
                     /locus_tag="S2_012_000_R2_scaffold_20_prodigal-single_248"
     CDS             complement(212030..212590)
                     /product="Uncharacterized protein n=1 Tax=Sinorhizobium
                     phage phiM12 RepID=S5MDL5_9CAUD"
                     /codon_start=1
                     /transl_table=11
                     /translation="VNNKVFGIIFGGIAILLAVFAFSTYLSYTNWAVDQEELIDAQVR
                     QNQNAYSTFTQTAVDKMKVADAYKKGLQEIITAGIEGRYGGPGQKSIPMVVNEKYPGV
                     FNETMFIDISRTIESGRRDFSQEQKLLISKVQGYRAELRKPWPKLWLASAGFPTIKLD
                     EPKYNPVVTEATKETFQTGTDKGIQF*"
                     /db_xref="UniRef100_S5MDL5"
                     /db_xref="S5MDL5_9CAUD"
     gene            complement(212587..213771)
                     /locus_tag="S2_012_000_R2_scaffold_20_prodigal-single_249"
     CDS             complement(212587..213771)
                     /product="Uncharacterized protein n=1 Tax=Sinorhizobium
                     phage phiM12 RepID=S5MQF7_9CAUD"
                     /codon_start=1
                     /transl_table=11
                     /translation="MDITLFIALAAPIIVALVVKFVFHQTITVAEAILQAVIVVAVVS
                     GLWAVGRYSDTGDVELWNGEVTNKQVRRESCPWGWQDWQDGFCTEYNTRRVKDGPPRR
                     VCTEDSKGKKSCRMEQDYKTQYKYIYPWEQKFYIHTNVKETFYIPRVDPQGARTPPFF
                     ARAFIGEPVAARKSYTNWIRGASNSIFHEDGAVEEKYKGKIPQYPNKVYDYYNVDRVV
                     KIGNVDVPNFLNEALRMELKELGPQKQMNALFVIVDAKVFGPDYPYAVRRAWMGFKKN
                     DAVVFLGMEGDVLKWAEVMSWSKKSIFDITLRNDLLTYENKPLDFMFVLSKLTSNAKT
                     FYERRSMKEFEYLKDQIPVPTWLTITVFLLSFGGSAGLTFLFHRVDIANVGAFANHRR
                     FR*"
                     /db_xref="UniRef100_S5MQF7"
                     /db_xref="S5MQF7_9CAUD"
     gene            complement(214017..214292)
                     /locus_tag="S2_012_000_R2_scaffold_20_prodigal-single_250"
     CDS             complement(214017..214292)
                     /product="hypothetical protein"
                     /codon_start=1
                     /transl_table=11
                     /translation="MKEIILTIGSLIGVVAAIVLFVEWVSQPSAAEIQNIQRNLPAGC
                     QFHDLGSYGDINHVIAVTCDGRKTSANSHIEYHGKYSRQGLSVTIDG*"
     gene            complement(214294..215343)
                     /locus_tag="S2_012_000_R2_scaffold_20_prodigal-single_251"
     CDS             complement(214294..215343)
                     /product="Uncharacterized protein n=1 Tax=Sinorhizobium
                     phage phiM12 RepID=S5M7J1_9CAUD"
                     /codon_start=1
                     /transl_table=11
                     /translation="MRDMNGLFILTGLVPTIGHQFAIETAAEVMDQNFGTLHVILFDR
                     SFEPIKGALRASAIREQFAHMPWVRVYHHVDDGAPQNDDGTQAFWDYWCELAQDITNE
                     STFQYVFASEAYGNTYANQLGAEFIPIDIDREIYSVKGTNVRRNLNYRFGDVMPSFKK
                     HLARRIVFFGAESTGKTTLSRMFASDNRYGGKFLPEWARPYLERFGPEVTDKRMENIT
                     LSQYAIQKAAIRSLTRPWIYQDTDLLSTIGYYRIYGGKHDGHIENLYRETKGHLYILM
                     NSGIKFTPDPLRYGGETRESSDQFWIDLLEEYGCNYYVVKSTGSAQSQFHEIAEVVAD
                     FQASTYKELVEFERD*"
                     /db_xref="UniRef100_S5M7J1"
                     /db_xref="S5M7J1_9CAUD"
                     /db_xref="cga:Celgi_2358"
     gene            complement(215343..215567)
                     /locus_tag="S2_012_000_R2_scaffold_20_prodigal-single_252"
     CDS             complement(215343..215567)
                     /product="hypothetical protein"
                     /codon_start=1
                     /transl_table=11
                     /translation="MAMKCQYRIVRSNNHGNQWYVQWSWIGLIWTYMMDPTSWRGTDK
                     YSFRNEADAEFFIKRLIDAQNSKNVKRVYK*"
     gene            complement(215567..216259)
                     /locus_tag="S2_012_000_R2_scaffold_20_prodigal-single_253"
     CDS             complement(215567..216259)
                     /product="Nicotinamide mononucleotide transporter PnuC n=1
                     Tax=Candidatus Saccharimonas aalborgensis
                     RepID=R4PUR8_9BACT"
                     /codon_start=1
                     /transl_table=11
                     /translation="MSQSKQILLQSLGLALILTSFTYLVSVLVGWTHPSQLNWLEMFA
                     VFTSYSCTYMCVRQSRWNYPVGIITTFIYSWFYWTAEPEPAKALAVFNLYLVFSLMFG
                     YWRWGPDGNPREVTRVETNWWLGYIGIGAVIAGLMWVALQFGAKISGLEIGIVILSGV
                     AQFLLDNKKIETWAVWIVVNILSIYFYWTVGWYLVMFQYVFFLGNAFWGAYEWRKSMK
                     TETPTFGREAVV*"
                     /db_xref="UniRef100_R4PUR8"
                     /db_xref="saal:L336_0196"
                     /db_xref="107370393"
                     /db_xref="R4PUR8_9BACT"
     gene            complement(216294..216782)
                     /locus_tag="S2_012_000_R2_scaffold_20_prodigal-single_254"
     CDS             complement(216294..216782)
                     /product="hypothetical protein"
                     /codon_start=1
                     /transl_table=11
                     /translation="MAHGIYHHAHLEHNDILDFRKFWNIPSFRYETFKANYEFVWDIF
                     NTVAEKNGIVLPRYWVAVDKLKKADRYRKYKDGSFVMEPLGPTIHIDMTYSLGGVLHS
                     SAVRGSVAYSYNWYQIAEKFFMVSGSAKKALSDTHYIRHGFLCERWRAKSMREVYLTP
                     RT*"
     gene            complement(216814..217302)
                     /locus_tag="S2_012_000_R2_scaffold_20_prodigal-single_255"
     CDS             complement(216814..217302)
                     /product="hypothetical protein"
                     /codon_start=1
                     /transl_table=11
                     /translation="MSVLDAMKQWQDLYKDVIVSPTSRSLMSRYLSSDYLSVKWKLNF
                     ILGISEATHIECEYFETDPSHQKYRTHAIRIRPKQESQYTEIPQHHAVLRHLDAWSLE
                     HFGRGYRKPGARWLRGRRSGETQRDTYFFRDKKDASMFKFHWHQASLTEKATKLNGIH
                     LY*"
     gene            complement(217302..217877)
                     /locus_tag="S2_012_000_R2_scaffold_20_prodigal-single_256"
     CDS             complement(217302..217877)
                     /product="Uncharacterized protein n=1 Tax=Treponema
                     primitia (strain ATCC BAA-887 / DSM 12427 / ZAS-2)
                     RepID=D8L144_TREPZ"
                     /codon_start=1
                     /transl_table=11
                     /translation="MSYRITDTHVYFLGSYFSQWAKTPFSGVLPTVRATSSGVLLRPL
                     GILRFNCCEQYMMAAKASVFNDQETLKAIMDAEHPAEQKKLGRLVKNFDQATWESVAR
                     DIVYLGNFYKFTQHADAREFLDESGTKTIVEGADYDPVWGVKIDWADPAIEDEANWKG
                     TNWLGQCIMRVREDITAHGLSADPWKLERPW*"
                     /db_xref="UniRef100_D8L144"
                     /db_xref="A0A0F9Q4Z1_9ZZZZ"
                     /db_xref="tpi:TREPR_3110"
                     /db_xref="D8L144_TREPZ"
     gene            complement(217874..218659)
                     /locus_tag="S2_012_000_R2_scaffold_20_prodigal-single_257"
     CDS             complement(217874..218659)
                     /product="hypothetical protein n=1 Tax=Rhizobium gallicum
                     RepID=UPI0003713FC7"
                     /codon_start=1
                     /transl_table=11
                     /translation="MQWILQDYEDTNKLGEILERVGIPYSFHKVVPFIGQLDPVPPIA
                     NPNQVIMFGSYSLRHYAREHGLSPGVFELRPFLHEHNWQPYLLNGIDSKVIMAKHLGS
                     LDPEHLYFVRPVEDSKEIAGAVMTGNELEYLVKTVNNLKPEEYIKGSLTPDTLLMISE
                     PVNIQKEWRTWIVKDQVITYSLYKMGSRIIYRPEIDDDALEFTKRMVALNPGYADAYV
                     LDVCKCDLGLRILETNCLNAAGFYAADLFKLVEAFETTIGDQE*"
                     /db_xref="UniRef100_UPI0003713FC7"
                     /db_xref="A0A0F6YPJ3_9CAUD"
                     /db_xref="rlt:Rleg2_3765"
                     /db_xref="UPI0003713FC7"
     gene            complement(218661..219053)
                     /locus_tag="S2_012_000_R2_scaffold_20_prodigal-single_258"
     CDS             complement(218661..219053)
                     /product="hypothetical protein"
                     /codon_start=1
                     /transl_table=11
                     /translation="MKYVSLDFHVNYFAEHDIAPKYHVFGFTVEDPNGSVTEAIDDED
                     AYVTILEELEDIAGGAAVDTSYELETQFFGAHVYELGENQLDIIRAVAATLRKSITEL
                     GGIVGPLVEIDGDESICNHAKLKKELGI*"
     gene            complement(219080..219337)
                     /locus_tag="S2_012_000_R2_scaffold_20_prodigal-single_259"
     CDS             complement(219080..219337)
                     /product="hypothetical protein"
                     /codon_start=1
                     /transl_table=11
                     /translation="MDEIRRYFVKSDFFAYTWYIRVDTSDGHINITPNIHSKFYEDIR
                     SFCRSQWPKGEGWDWTLDLRDGALYIPDPQHMMLVKLALSR*"
     gene            complement(219347..219457)
                     /locus_tag="S2_012_000_R2_scaffold_20_prodigal-single_260"
     CDS             complement(219347..219457)
                     /product="hypothetical protein"
                     /codon_start=1
                     /transl_table=11
                     /translation="MFTTIFIAAFLVYGYKIARKQGSVPPITKWFSEERK*"
     gene            complement(219510..219686)
                     /locus_tag="S2_012_000_R2_scaffold_20_prodigal-single_261"
     CDS             complement(219510..219686)
                     /product="hypothetical protein"
                     /codon_start=1
                     /transl_table=11
                     /translation="MTAEDYKAFDAILAEAEKADARALAVDHIRKQKGEHETHKADVK
                     LREEIKAASAKHPG*"
     gene            complement(219732..220055)
                     /locus_tag="S2_012_000_R2_scaffold_20_prodigal-single_262"
     CDS             complement(219732..220055)
                     /product="hypothetical protein"
                     /codon_start=1
                     /transl_table=11
                     /translation="MEMAPEFGGGHGGGYFPMNDTPKFAYTRAEGRFVLRPHHLTPEW
                     VCSDGSIYTSPGLLVWRKMHQFCEEHFSVWGIPRLSYHVSPIDNRIEFMRKQDAMIMK
                     LAFVS*"
     gene            complement(220039..220206)
                     /locus_tag="S2_012_000_R2_scaffold_20_prodigal-single_263"
     CDS             complement(220039..220206)
                     /product="hypothetical protein"
                     /codon_start=1
                     /transl_table=11
                     /translation="MGPDKINQTSRLVTRFTGEDVSHLLPFVNKEFALELAEWANNGF
                     TKTGEEHGNGS*"
     gene            complement(220272..220787)
                     /locus_tag="S2_012_000_R2_scaffold_20_prodigal-single_264"
     CDS             complement(220272..220787)
                     /product="hypothetical protein"
                     /codon_start=1
                     /transl_table=11
                     /translation="MQAIRTLLDKVFGNNWEFQSPIVRKTEVTENETETLKAELTLGE
                     LFLQREKLEETQKRQRYEAEQYRQALQYERDAIVVDQFLEAVKVSFIHDIKRGVRPES
                     VLIPEGAPFNTQSWRFEKMLHRIEQPKFYNKESYDEFFKWVHEHKLYVGVFRRKDARY
                     EVKCWAANPKV*"
     gene            complement(220977..221636)
                     /locus_tag="S2_012_000_R2_scaffold_20_prodigal-single_265"
     CDS             complement(220977..221636)
                     /product="hypothetical protein"
                     /codon_start=1
                     /transl_table=11
                     /translation="MKFKTIAAFISFSAAIISFSTTMVAVATAAEPAAPIESVREVRA
                     SEFTPFGVTQNANLELLGCKSFDDDIFDCTNLPERNDFFSVYTVETRTSHRSGICAVR
                     AYTSVYRGDHTGYQVKKSFDQLTYLMIKKYGVPTVDIADLGSQNTSYKSADLFAASLA
                     AGAKEFVKEWKNIPGKLPNDTSIKMTMRAANEEKTYVELSYFFGGPGCGNDEDRALRG
                     L*"
     gene            complement(221696..222166)
                     /locus_tag="S2_012_000_R2_scaffold_20_prodigal-single_266"
     CDS             complement(221696..222166)
                     /product="Major capsid protein n=1 Tax=Synechococcus phage
                     S-CBM2 RepID=I3ULC1_9CAUD"
                     /codon_start=1
                     /transl_table=11
                     /translation="MTNPTPPHSPVLISLVRKAMPAILANSIIGVSPMTGPTGSVFSM
                     RTRYGLLDQTYSYEYHYNEESRFKPYWLELYSERAGHDNRVPVMFDHLAWTKYISVKL
                     EEMLGPQGESNNFRWSLRARPEVVLTFKSNADMVLFLLWFKGQTGETLQELDSI*"
                     /db_xref="UniRef100_I3ULC1"
                     /db_xref="I3ULC1_9CAUD"
     gene            complement(222580..222645)
                     /locus_tag="S2_012_000_R2_scaffold_20_prodigal-single_trna
                     _20"
     tRNA            complement(222580..222645)
                     /product="Arg"
     gene            complement(223240..223506)
                     /locus_tag="S2_012_000_R2_scaffold_20_prodigal-single_267"
     CDS             complement(223240..223506)
                     /product="hypothetical protein"
                     /codon_start=1
                     /transl_table=11
                     /translation="MSGKYAIPFYEYRAVVGFAFRRHRLVVKWDVGQLWSNEQIDQHN
                     SFWSNAREWCRTELKWPGAYVDKERGRIDFYRKADAMLFKLTQA*"
     gene            complement(223577..223939)
                     /locus_tag="S2_012_000_R2_scaffold_20_prodigal-single_268"
     CDS             complement(223577..223939)
                     /product="hypothetical protein"
                     /codon_start=1
                     /transl_table=11
                     /translation="MTEVQSSDPRFSITMVPGQKPLPEFVEKAIPGETTAFMRVEMSA
                     DEVDAFNRYNFPYWIKPTKEFEEWAETSGILFETIEREFQLVVYDRNLGEFPSTLQFT
                     FIVFKSSYAQMLFKLAWM*"
     gene            complement(223941..224315)
                     /locus_tag="S2_012_000_R2_scaffold_20_prodigal-single_269"
     CDS             complement(223941..224315)
                     /product="hypothetical protein"
                     /codon_start=1
                     /transl_table=11
                     /translation="MTKKKLRSMLPYKIKYDDLWAISHSINRLADYRDDQLDPKQKIR
                     TRLFYRNDDLPKDLWALPIPADLDVYFKWNKHLITMVHNHRVGIFDARFLEDHDENHL
                     DDDCYACLFEDYNDLLLFKLSV*"
     gene            complement(224308..225066)
                     /locus_tag="S2_012_000_R2_scaffold_20_prodigal-single_270"
     CDS             complement(224308..225066)
                     /product="NAD kinase {ECO:0000256|HAMAP-Rule:MF_00361, ECO
                     :0000256|SAAS:SAAS00037468}; EC=2.7.1.23
                     {ECO:0000256|HAMAP-Rule:MF_00361,
                     ECO:0000256|SAAS:SAAS00037533};; ATP-dependent NAD kinase
                     {ECO:0000256|HAMAP-Rule:MF_00361};  TaxID=1522316
                     species="Bacteria.;" source="bacterium YEK0313.;""
                     /codon_start=1
                     /transl_table=11
                     /translation="MRIKIVASPAPLAREAQAEICSRYNCADDVKDADAIVVLGGDGT
                     MLHAIHTYMDLGLPIYGMNRGHIGFLLNEYDPNHLDEKLEAAVDTIVHPLRAHVRTTT
                     SRWDPLAINDVSITRQTGQAAKLKISIAGQTRIEELIGDGLIVSTPTGSTAYNRSAGG
                     PILPLEAPMLAVTPICAFRPRHWRGAIIPDNLQVDIEVLEPEHRAVMVAADDFEIKDV
                     LVVSVAPDTTKKVHILSDPGRSWSNKLLDEQFHD*"
                     /db_xref="A0A0A1PU97_9BACT"
                     /db_xref="UniRef100_UPI0003822EE2"
                     /db_xref="rtr:RTCIAT899_CH07270"
                     /db_xref="UPI0003822EE2"
                     /db_xref="2.7.1.23"
     gene            complement(225135..225254)
                     /locus_tag="S2_012_000_R2_scaffold_20_prodigal-single_271"
     CDS             complement(225135..225254)
                     /product="hypothetical protein"
                     /codon_start=1
                     /transl_table=11
                     /translation="MGVIFAVGIPSFIFGVGIGIVFARFLLKRNLKNHGINLR*"
     gene            complement(225265..225879)
                     /locus_tag="S2_012_000_R2_scaffold_20_prodigal-single_272"
     CDS             complement(225265..225879)
                     /product="ATP-dependent Clp protease proteolytic subunit 
                     {ECO:0000256|HAMAP-Rule:MF_00444,
                     ECO:0000256|RuleBase:RU003567}; EC=3.4.21.92
                     {ECO:0000256|HAMAP-Rule:MF_00444,
                     ECO:0000256|RuleBase:RU000549};; Endopeptidase Clp
                     {ECO:0000256|HAMAP-Rule:MF_00444};  TaxID=698738
                     species="Bacteria; Proteobacteria; Gammaproteobacteria;
                     Oceanospirillales; Oleispira.;" source="Oleispira
                     antarctica RB-8.;""
                     /codon_start=1
                     /transl_table=11
                     /translation="MNPTALVPMVVEQTHRGERSYDLFSRLMKERIVFLTAEVEDHMA
                     TLICAQLLFLEAEDPNKPIHMYINSPGGVVTAGMSIYDTMQFIKCPVHTIVMGQACSM
                     GSFLANAGEAGHRYMLANARHMIHQPSGGARGQATDIKIQYEEIQKMKVSLTQTYVKH
                     NSKGKTFEEMLADMERDYFMSADEALAYGLCDRVITSRAEIESE*"
                     /db_xref="R4YSG4_OLEAN"
                     /db_xref="UniRef100_F3LCX5"
                     /db_xref="hdu:HD0221"
                     /db_xref="F3LCX5_9GAMM"
                     /db_xref="3.4.21.92"
     gene            complement(225955..226125)
                     /locus_tag="S2_012_000_R2_scaffold_20_prodigal-single_273"
     CDS             complement(225955..226125)
                     /product="hypothetical protein"
                     /codon_start=1
                     /transl_table=11
                     /translation="MARTKVKSIRQLQNEIFDVLKFSKDQRTESLAKVEYEDTNVFVA
                     NPKVELGNVTFH*"
     gene            complement(226130..226303)
                     /locus_tag="S2_012_000_R2_scaffold_20_prodigal-single_274"
     CDS             complement(226130..226303)
                     /product="hypothetical protein"
                     /codon_start=1
                     /transl_table=11
                     /translation="MSWVGVIISVLAVWLFGRPIFALIIGTFIALGYFIVKAFKATKA
                     GIRGLFSQIETKE*"
     gene            complement(226587..227216)
                     /locus_tag="S2_012_000_R2_scaffold_20_prodigal-single_275"
     CDS             complement(226587..227216)
                     /product="Anti-sigma factor, putative {ECO:0000313|EMBL
                     :BAQ22669.1};  TaxID=1608310 species="Viruses;
                     unclassified phages.;" source="Edwardsiella phage PEi20.;""
                     /codon_start=1
                     /transl_table=11
                     /translation="MRISKQAAQVKLHHIHKSAARRGYTCTLSIDNVRLLMAETRCIY
                     TGFKFDDDTNSMSFDRVDNTKGYEPGNVIPVTAHANQLKSNFGPDELRDLAENNPKKH
                     LGYIDSITTQIAKKNQKIKVREKQIGDLQKLIEKDKLELEQLALEKTRAESLIANDVR
                     NAEIYLNIAKVLDSNKNLGAKYLTFWQKVKKVLQGFTRNNKLLTKTFAK*"
                     /db_xref="A0A0B6VQW1_9VIRU"
     gene            complement(227226..227609)
                     /locus_tag="S2_012_000_R2_scaffold_20_prodigal-single_276"
     CDS             complement(227226..227609)
                     /product="hypothetical protein"
                     /codon_start=1
                     /transl_table=11
                     /translation="MESNSVTPTAYFMNLFITAYNVFLVIGALAANEYLIIPPASDIP
                     SIIWWLVMGNAAMTLLVVVVVSFHYSKKNWGEVKKLIPATPLMLVTVAMNVGLQIAAG
                     LAPFAIFTCLAYLVLFYLRFHKVPE*"
     gene            complement(227591..228007)
                     /locus_tag="S2_012_000_R2_scaffold_20_prodigal-single_277"
     CDS             complement(227591..228007)
                     /product="hypothetical protein"
                     /codon_start=1
                     /transl_table=11
                     /translation="MTIKTPRLMTTSELLSGYRSVDNGVTMGFKHYLYLGFEPGSFGV
                     ACLLGDYELAYKRAHFKLRETAGKADDIIATMVSLALSLPSNITGTMKAINNWSQIGG
                     LLEAPTTDKVLTKLSWNQEIWGSYPTTRDEIWNRTR*"
     gene            complement(227970..228431)
                     /locus_tag="S2_012_000_R2_scaffold_20_prodigal-single_278"
     CDS             complement(227970..228431)
                     /product="hypothetical protein"
                     /codon_start=1
                     /transl_table=11
                     /translation="MKIGFSFGRCIDDILNNRVEYSDVLLIVARTRLPSIEDIRPVVA
                     YYVDDGYINGDLEEAVRIGEKLYRDGKLHQPRMFDAPTTHVDNSGVWMDLAPTAHSSE
                     PVQKAWKQYQTLLRLTEDEKPMEPNHIQRVKALYSEKKIDDNQNPPFDDNF*"
     gene            complement(228476..229612)
                     /locus_tag="S2_012_000_R2_scaffold_20_prodigal-single_279"
     CDS             complement(228476..229612)
                     /product="ornithine decarboxylase n=1 Tax=Rhizobium sp.
                     2MFCol3.1 RepID=UPI000368142E"
                     /codon_start=1
                     /transl_table=11
                     /translation="MVTQNILNFLADYREDGPVLVVDLNRVRENFEAFRESLPDSKIY
                     YAIKANPDPKILKMLADSGSSFDCASVPEIMMALNAGASPDRISYGNTIKKQRDIAKA
                     YSLGIRLFAVDSIEEVNKIAQVAPEAKVFCRILTDGDGAEWPLSRKFGCTPDMAVTVL
                     REAHNSGLNAYGVSFHVGSQMTKVMAWDIAIAEAKMIFDRLADEGIHLKLVNMGGGFP
                     TRYLKDVPTTHEYGTAIKESLVRYFGNNLPETIIEPGRGMVGNAGVIRTEVVLIARKS
                     ENDPYRWVYVDIGKFGGLSETAEEAIRYPIRSQRDDDVKTPCVLAGPTCDSADVLYER
                     TMYPLPETLEIGDFLYIDSAGVYTTTYSAVAFNGFDPLRSFVID*"
                     /db_xref="UniRef100_UPI000368142E"
                     /db_xref="S3H8T5_9RHIZ"
                     /db_xref="ngl:RG1141_CH30920"
                     /db_xref="UPI000368142E"
     gene            complement(229699..230166)
                     /locus_tag="S2_012_000_R2_scaffold_20_prodigal-single_280"
     CDS             complement(229699..230166)
                     /product="hypothetical protein"
                     /codon_start=1
                     /transl_table=11
                     /translation="MRLSEIAPESTGWTTVRPKITRALSAISKKIGAEFAPNKSGFVI
                     YNDLGKAKDLGWEMGGWLGVNMYGRVSQNGAYGKNRIHASVSVLVSGETVRMTSDGGI
                     EGERNVPVWQMELEPDASAEDILAMFEQFKEQVPKAIEVMNAEIDKLKAGPQA*"
     gene            complement(230179..230679)
                     /locus_tag="S2_012_000_R2_scaffold_20_prodigal-single_281"
     CDS             complement(230179..230679)
                     /product="hypothetical protein"
                     /codon_start=1
                     /transl_table=11
                     /translation="MIDKATVARKLSESYSRTMANMDGNVNHGMVSAWLKIPGQKKMI
                     WGRAYRDPKTDMWTHGERSCIENALRELFGQNIKGRKLPIGCEMIVTLEPCTMPMDKR
                     RGCSCSDLIKFHGIKSVYCGAEDPKHFDKYGNPPNHPFDLIMTEDKGALKKCVHLRSF
                     IPGLND*"
     gene            complement(230863..230936)
                     /locus_tag="S2_012_000_R2_scaffold_20_prodigal-single_trna
                     _19"
     tRNA            complement(230863..230936)
                     /product="Gly"
     gene            complement(230922..231494)
                     /locus_tag="S2_012_000_R2_scaffold_20_prodigal-single_282"
     CDS             complement(230922..231494)
                     /product="hypothetical protein"
                     /codon_start=1
                     /transl_table=11
                     /translation="MTNTRIYDWAEIQTFYDQGNAYKQVCAKFGMSPPRLTKAVKDGD
                     LILRPRYEAKSLGHKNRAPHSNETRQKLRQVALERGFGGKNYRKTFEYNGTVLESSFE
                     LSLAQDLDANNVTWIRPKRLWWTDDNGLKRHYTPDFYLPDHDVYLDPKNDYLIKVDSE
                     KINKVCIENRVRVLVLNSEQLTWTAIAGMM*"
     gene            complement(231534..232052)
                     /locus_tag="S2_012_000_R2_scaffold_20_prodigal-single_283"
     CDS             complement(231534..232052)
                     /product="hypothetical protein"
                     /codon_start=1
                     /transl_table=11
                     /translation="MKKTLVAAFAAVMIAGAAQAADAVNLPGVVVPDYAPVAQNYVGV
                     SVGQSVGSDRHNSVGVTVGRQLNDNVAVEGQYERTFNRKGADVSRDRLSGNVLVGKRF
                     GTVTPYALGGVGYEWRDGAENRAVYALGGGAKLHVSEQVDVDARYRYINSFDSSKRGE
                     DNVFTLGVNVKF*"
     gene            complement(232126..232581)
                     /locus_tag="S2_012_000_R2_scaffold_20_prodigal-single_284"
     CDS             complement(232126..232581)
                     /product="Uncharacterized protein n=1 Tax=Caulobacter
                     phage CcrColossus RepID=K4K5Z9_9CAUD"
                     /codon_start=1
                     /transl_table=11
                     /translation="MSAQFEDAETALNYLMSGKAIVTIVSKKTGQRFTYKVERPPQDK
                     KEGKPDFGFRFVKLLSGPDNTRNYTYMGKIRGRVYEHKYNGKLAYNATSVVAFDWMLK
                     QLVRGEIHSDKMEIWHEGRCGKCGKKLTVPSSIASGLGPECVKSAYRCI*"
                     /db_xref="UniRef100_K4K5Z9"
                     /db_xref="K4K5Z9_9CAUD"
     gene            complement(232633..233085)
                     /locus_tag="S2_012_000_R2_scaffold_20_prodigal-single_285"
     CDS             complement(232633..233085)
                     /product="hypothetical protein"
                     /codon_start=1
                     /transl_table=11
                     /translation="MFGFNFFGNTKKAQDEVVALAKAAPAQIIPPNNRHVPTPNPHIN
                     IKDVPEDRPQFKKEYTGVLSNNAKIKLTARSGYVRRDRSWSGELTQPNGRWVLFDPER
                     IADKILDPQLVPLIDAFISAAMELDSAFVKSKPDTFTDEDKNIWKRIA*"
     gene            complement(233584..235212)
                     /locus_tag="S2_012_000_R2_scaffold_20_prodigal-single_286"
     CDS             complement(233584..235212)
                     /product="Uncharacterized protein n=1 Tax=Bacteroides
                     vulgatus CL09T03C04 RepID=I9IRX4_BACVU"
                     /codon_start=1
                     /transl_table=11
                     /translation="MQQAKAKAKATTLQKRASAAIQNLFDQGEKSVLVQAMTGAGKTY
                     IGFDFIVDYLLADPSHKVQIVVPTVALVEQFHETAQRFGFLASVYHGELKYRIDDNGN
                     KVRMDYIPEARINITLPDTFKTLVVDGKNHYGFDMSWKPTLLMMDEAHKNTSASSQEF
                     KRWAPEALVLGFTATPRREQNEQGEYLMDWYGDNLLIAATPEELIEAGRIVPPSIHEF
                     KDSHNEFDEWEALTEGHANKSTMVVARDTKAAIAYVDGFRKRFPKLVVELITAVGDMT
                     AGIAQQTPKYRQELQNKFKRGLIDVLVSVDTLCEGFDAPRAKFVMIMRSMTSEALYHQ
                     VVGRVLRMFTCAVSGEVKTHGYVMDFGGNHKRYGSIVERQWTPKDYAPLTSIVANDNK
                     VSTKQYAKASTLMISCRVCQKVFDAKSRQTCPACKQAHKAYVQTTVKDVLTAYGIDSK
                     DFIQNHHRGMMKNLFASILPSKFKDGVVDMTHTITLMRHTMNTVMGQHVFLDRGLYDP
                     AHQVLADIFLKDMKLGDKLNIKLADTTTLSVIAA*"
                     /db_xref="UniRef100_I9IRX4"
                     /db_xref="I9IRX4_BACVU"
                     /db_xref="pru:PRU_1003"
     gene            complement(235401..235796)
                     /locus_tag="S2_012_000_R2_scaffold_20_prodigal-single_287"
     CDS             complement(235401..235796)
                     /product="Endolysin n=1 Tax=Agrobacterium tumefaciens 
                     (strain C58 / ATCC 33970) RepID=Q7D1F2_AGRT5"
                     /codon_start=1
                     /transl_table=11
                     /translation="MFVLSQRSLNNLQGVHPDLVRVVQRAIQITQVDFMVTCGVRTLA
                     EQKVLVAAGASKTMNSRHIPGKDGFSKAVDLAAMIGPNVRWDWPLYSKLAEAMKTAAA
                     ELKVPLEWGGDWKSFKDGPHFQLPARNYP*"
                     /db_xref="UniRef100_Q7D1F2"
                     /db_xref="atu:Atu0462"
                     /db_xref="Q7D1F2_AGRFC"
                     /db_xref="Q7D1F2_AGRT5"
     gene            complement(235865..236272)
                     /locus_tag="S2_012_000_R2_scaffold_20_prodigal-single_288"
     CDS             complement(235865..236272)
                     /product="hypothetical protein"
                     /codon_start=1
                     /transl_table=11
                     /translation="MTTWSRSGSANFEQFKHRVKLSASQWTTINKNGERPGYDHGGPL
                     HLVGDIFKEMKTNESFKAFSVERRATRTMFVPEIIVKDEPLPEHMTTEQGIAALAQGP
                     QYDMFISFESKDEAALFKLSFSGGVVVGHSGIN*"
     gene            complement(236405..236480)
                     /locus_tag="S2_012_000_R2_scaffold_20_prodigal-single_trna
                     _18"
     tRNA            complement(236405..236480)
                     /product="Met"
     gene            complement(236512..236802)
                     /locus_tag="S2_012_000_R2_scaffold_20_prodigal-single_289"
     CDS             complement(236512..236802)
                     /product="hypothetical protein"
                     /codon_start=1
                     /transl_table=11
                     /translation="MIILRLTTLDEYRGYVRTQISYMQRGFQLYMLDIEGRHYGGGWY
                     PTEQQQDEFKTKADEINEWIRGQGIEYQTTPWRNFYSMPNKATAMQFKLTFC*"
     gene            complement(236799..237266)
                     /locus_tag="S2_012_000_R2_scaffold_20_prodigal-single_290"
     CDS             complement(236799..237266)
                     /product="hypothetical protein"
                     /codon_start=1
                     /transl_table=11
                     /translation="MATAGIKVGDVFFANTTFEFGRARSVSETKYVKGESVVQVSDSY
                     TSKYLTNIVAGYDPKTGKANYELSDKFDRSSKQRVGKEFVVESVTWTGGSDREGIANE
                     PHVVARRLAKDGTYDPKGELITFVYATVGCRSNFNTAARVTAHRKMKRTVSFV*"
     gene            complement(237330..237587)
                     /locus_tag="S2_012_000_R2_scaffold_20_prodigal-single_291"
     CDS             complement(237330..237587)
                     /product="hypothetical protein"
                     /codon_start=1
                     /transl_table=11
                     /translation="MPTIVPIDEAGDYYEYSLTSKLSPVDITNRLGFRPNIPDDPSKV
                     TYSWGFTVDGHRCGIFDYKGSRWSVFDPHRVLHKVFPEIQE*"
     gene            complement(237826..238611)
                     /locus_tag="S2_012_000_R2_scaffold_20_prodigal-single_292"
     CDS             complement(237826..238611)
                     /product="hypothetical protein"
                     /codon_start=1
                     /transl_table=11
                     /translation="MTLFVLQNNHMERLVYPVLDYCRERGYQWLDRSMTSETDFYEFP
                     YEEFKAHNTPKIIYGSVGWCKRASNCEFTAPWVWEGDVYFDASHWSKKLGRNFLNGDG
                     DVAIAKYVPQFLLTHGPMHVRPCNEDKAFVGAVYDADSWNALCSEREILNGLTVWISS
                     PKEIKAEYRSWCINGKIVEISQYRRDNVADRERIRDSNLFAVAESLAEQLDAFTWYPY
                     VLDFAETNDGFKLIETNPIHASGWYAADVSNVLDEWVKLVNKK*"
     gene            complement(238608..239000)
                     /locus_tag="S2_012_000_R2_scaffold_20_prodigal-single_293"
     CDS             complement(238608..239000)
                     /product="peptidyl-tRNA hydrolase (EC:3.1.1.29)"
                     /codon_start=1
                     /transl_table=11
                     /translation="MTETPDELKMWLVVRSDIDIPKGKLAGQSGHAFERLTARIFRAG
                     GQILENYKKYESHNTPKITVTCKNLAALERAELECEAAGIPTYKVTDAGRTVFDGPTV
                     TVLSLGPSYRSELPKFVQRFQLMKDNDE*"
                     /db_xref="mfi:DSM1535_0771"
                     /db_xref="UniRef100_G7J3G3"
                     /db_xref="G7J3G3_MEDTR"
                     /db_xref="3.1.1.29"
     gene            complement(238993..239322)
                     /locus_tag="S2_012_000_R2_scaffold_20_prodigal-single_294"
     CDS             complement(238993..239322)
                     /product="hypothetical protein"
                     /codon_start=1
                     /transl_table=11
                     /translation="MISYITESELEALPEFVCVRTTRLTPENAHAMWDLIHNEDYTVY
                     FYDTSLRYRLRSARRADLAYRLKPYDLIIADYLVFVNRADLIQCRLCGDYSFEVLREK
                     KLEVLND*"
     gene            complement(239444..239839)
                     /locus_tag="S2_012_000_R2_scaffold_20_prodigal-single_295"
     CDS             complement(239444..239839)
                     /product="hypothetical protein"
                     /codon_start=1
                     /transl_table=11
                     /translation="MRVRSPSIPPNLGLSMPLITFPHTVPIEERSHIQDCLSMFVNIG
                     DERLVERWAQAQVFEVYEYRGWWRTYYFTETSHYILLMLEVPQSGYLLQKPHNEKFMP
                     FFDSWKQGYDVRQAEFVAKVRRELKDSER*"
     gene            239870..240526
                     /locus_tag="S2_012_000_R2_scaffold_20_prodigal-single_296"
     CDS             239870..240526
                     /product="Uncharacterized protein n=1 Tax=Cronobacter
                     phage vB_CsaM_GAP32 RepID=K4F9P3_9CAUD"
                     /codon_start=1
                     /transl_table=11
                     /translation="MRILSVCPKCNNEFDAYSIHGNKKFCSRSCANSRGPRDEQFKIA
                     VRTKLKEYVQPAERIARIKQTQLRNAQNAGVFQKEVSCEYCNNKLLRYERRTGKFFCS
                     IEHRREYHRMHRDEFQQYKEACKFKFNPLDYPDHFDLTLVHQYGWYSPTNKGNNLSGV
                     SRDHRLSIRTGYDNNISPEIISHPANCELMIHSENNKKNLKSYTALEVLMEMINTWRV
                     *"
                     /db_xref="UniRef100_K4F9P3"
                     /db_xref="K4F9P3_9CAUD"
     gene            complement(240791..241180)
                     /locus_tag="S2_012_000_R2_scaffold_20_prodigal-single_297"
     CDS             complement(240791..241180)
                     /product="hypothetical protein"
                     /codon_start=1
                     /transl_table=11
                     /translation="MLKKLIFLAQRFACVFGWHDWLVVRNSRKDTGKTTSHLFFMIHE
                     LQEDHVCGCCRLHRTVYGRVPPLYSYDRKVGNYKFNEFGWPLDKAGNKLPSYVCTGES
                     QTYQWYPKPKYHGKAGPEIIGYKPSLG*"
     gene            complement(241180..241410)
                     /locus_tag="S2_012_000_R2_scaffold_20_prodigal-single_298"
     CDS             complement(241180..241410)
                     /product="Putative uncharacterized protein n=1 Tax
                     =Sphingobium sp. SYK-6 RepID=G2IHS6_9SPHN"
                     /codon_start=1
                     /transl_table=11
                     /translation="MSGKVEVKTGFSKETVLYKGYKISYNPKPIPTDQMDWDFVHDDF
                     DGAPDGNDRRCGSAASVEACKVEIDDLIEDLA*"
                     /db_xref="UniRef100_G2IHS6"
                     /db_xref="ssy:SLG_21740"
                     /db_xref="G2IHS6_9SPHN"
     gene            complement(241473..241751)
                     /locus_tag="S2_012_000_R2_scaffold_20_prodigal-single_299"
     CDS             complement(241473..241751)
                     /product="Putative uncharacterized protein n=1 Tax
                     =Synechococcus phage S-CRM01 RepID=F5B457_9CAUD"
                     /codon_start=1
                     /transl_table=11
                     /translation="MTLGVYKFYCDFRRMGDLEGVFVADSNDIRNAIGQTAYFGEVLG
                     KHSDVYCELDDSMFTLVSEDPTVVDVIHTHGLSSGYNPLSYVNQEDEY*"
                     /db_xref="UniRef100_F5B457"
                     /db_xref="F5B457_9CAUD"
     gene            complement(241751..242065)
                     /locus_tag="S2_012_000_R2_scaffold_20_prodigal-single_300"
     CDS             complement(241751..242065)
                     /product="hypothetical protein"
                     /codon_start=1
                     /transl_table=11
                     /translation="MEKEFEMPQTEEFKQKVAERKARLKAQAEADAIARSKAARRRVI
                     DVDATLKLLRDLKKVSPTWGNDMSPEKLRVMVRKACIAYMVDAISLTGVRINCNTANR
                     VR*"
     gene            complement(242126..242392)
                     /locus_tag="S2_012_000_R2_scaffold_20_prodigal-single_301"
     CDS             complement(242126..242392)
                     /product="hypothetical protein"
                     /codon_start=1
                     /transl_table=11
                     /translation="MIYKLYEVNTVHYRFDMARYYYCMGLRWMDDSDDYSRIQLLREM
                     RAWVFEHLEPLGECAVDQKAMYQQATDFYFMTKEQMLLFKLRWA*"
     gene            complement(242389..242682)
                     /locus_tag="S2_012_000_R2_scaffold_20_prodigal-single_302"
     CDS             complement(242389..242682)
                     /product="hypothetical protein"
                     /codon_start=1
                     /transl_table=11
                     /translation="MKYFLTEKDWKEAVQPWAQAFLEDYQHCLVLSWPNWPNDITIGE
                     AKAARAELIDDMQFWCMANLPPESFAVEGVRRIVTYFFFKERSHMMLFKLAHA*"
     gene            complement(242679..242921)
                     /locus_tag="S2_012_000_R2_scaffold_20_prodigal-single_303"
     CDS             complement(242679..242921)
                     /product="hypothetical protein"
                     /codon_start=1
                     /transl_table=11
                     /translation="MTWKITYEDQSTEDKEIHVFLVHGKSNGLFGYNDFLIEVTDKFH
                     KMFGHEDQGKWKWEYGVISQFYVYDRADAINIKLIL*"
     gene            complement(242918..243145)
                     /locus_tag="S2_012_000_R2_scaffold_20_prodigal-single_304"
     CDS             complement(242918..243145)
                     /product="hypothetical protein"
                     /codon_start=1
                     /transl_table=11
                     /translation="MEIYYDVVDFKGLGKHQISVLHEGDKIKNYWVKVHYIRWCNEHA
                     SVKPLIRDQGEVVQIFFMHKHDAMQFKLVFG*"
     gene            complement(243147..243422)
                     /locus_tag="S2_012_000_R2_scaffold_20_prodigal-single_305"
     CDS             complement(243147..243422)
                     /product="hypothetical protein"
                     /codon_start=1
                     /transl_table=11
                     /translation="MTYNITEIDLDQYDFEDIDFVTSGIATCGIKVEWDIGIDHALVI
                     KDAIRFRDYLQDEYGLNRGYRWVTINRYKAFVLFDDRAHMLLFKLAV*"
     gene            complement(243419..243745)
                     /locus_tag="S2_012_000_R2_scaffold_20_prodigal-single_306"
     CDS             complement(243419..243745)
                     /product="hypothetical protein"
                     /codon_start=1
                     /transl_table=11
                     /translation="MKTQFSYREVPMGFVPIGFQVNEETGFGVDWHEIKIDILVDHFR
                     DLIDANHKIEFEEMKRWCAESFGQKYENFGINYHGIWVLQDFGPVKNFIFLHKADAMA
                     FKLRFG*"
     gene            complement(243742..244518)
                     /locus_tag="S2_012_000_R2_scaffold_20_prodigal-single_307"
     CDS             complement(243742..244518)
                     /product="Uncharacterized protein n=1 Tax=Blautia hansenii
                     DSM 20583 RepID=C9L7Z9_BLAHA"
                     /codon_start=1
                     /transl_table=11
                     /translation="MSLDPNIPNITSYNIEMRKSMIDKIVFMDKIDAQVIVDFGSADG
                     STIKFMQMLFPEIIYMGFDVSEEMNVLARLNVPGVEFFSDWAKLVEYLDTLDGNKAVV
                     VNSLIHEVYAYGSPSEVDEFWHRIYDPRFKFVAIRDMCVGDSVTRKSDPLSVIKVRKH
                     YDPALLAQFERKWGSINENWPLVHFLLKYRYRTNWAREVNENYLPISLEELIQLIPDN
                     WEPIDYKHYVLPFTRRQIRQDFNIELQDPTHLQLILERVG*"
                     /db_xref="UniRef100_C9L7Z9"
                     /db_xref="C9L7Z9_BLAHA"
     gene            complement(244566..244901)
                     /locus_tag="S2_012_000_R2_scaffold_20_prodigal-single_308"
     CDS             complement(244566..244901)
                     /product="hypothetical protein"
                     /codon_start=1
                     /transl_table=11
                     /translation="MTNQARQPLSSKEINAIITNKEAAEAFTIISYDINASRQKRREL
                     RNWCFTNATGRWFSHSNKVFVEQKEVPSRGHLWVNNIFGITAYYGFENRQDALMFKLT
                     WGGELAVPG*"
     gene            complement(244894..245181)
                     /locus_tag="S2_012_000_R2_scaffold_20_prodigal-single_309"
     CDS             complement(244894..245181)
                     /product="hypothetical protein"
                     /codon_start=1
                     /transl_table=11
                     /translation="MNVTSIYKPNTVNSKSFSFRNNTFTAEISDFGPDFQFKVDELGV
                     PSFYIQSEKTGELRTFRFIVDSRNSDNEVTEMVFRCTDPAFKHLTARVFND*"
     gene            complement(245245..245424)
                     /locus_tag="S2_012_000_R2_scaffold_20_prodigal-single_310"
     CDS             complement(245245..245424)
                     /product="hypothetical protein"
                     /codon_start=1
                     /transl_table=11
                     /translation="MEKYGKAAAEMNTVDHNGKAFNGNRGALVVAFGIIGVAVLIGVF
                     AAGSQAISAAVAAFQ*"
     gene            complement(245488..245730)
                     /locus_tag="S2_012_000_R2_scaffold_20_prodigal-single_311"
     CDS             complement(245488..245730)
                     /product="hypothetical protein"
                     /codon_start=1
                     /transl_table=11
                     /translation="MGGTPLIDFNGFPAHLSEEIKEWLGSQNIQYSFVYGKAISYSES
                     FSTSFEKPIRKADVRIHFWLEFETPQEAMIFRLTWC*"
     gene            complement(245756..246343)
                     /locus_tag="S2_012_000_R2_scaffold_20_prodigal-single_312"
     CDS             complement(245756..246343)
                     /product="hypothetical protein"
                     /codon_start=1
                     /transl_table=11
                     /translation="MEILYENNFDELIETAWANFFAAFPLNPSYQGVAEEVSVYGGTV
                     HTGGGFTEFGEAQIIYEPGTNRPYEILIRSIKENDSYRWVHPAYATERSKTFGYDKPS
                     VKLPEIHPAEQWHETESLEDIIDKVEKILRGQEHDHKVVVVLDLDEKHIKFYDDLAAA
                     KGITRDEAIEQAIRKELKKLDKKAFPDGYPDPTKT*"
     gene            complement(246408..246686)
                     /locus_tag="S2_012_000_R2_scaffold_20_prodigal-single_313"
     CDS             complement(246408..246686)
                     /product="hypothetical protein"
                     /codon_start=1
                     /transl_table=11
                     /translation="MAQEYSLNYIGKKLVKVNPSLGIHKPYYVHVVEFFSDFTDPAAQ
                     LAQIMKLDDWNEKTFSSRAYSLDPTDDGEWFKFRNKADAEKFANTIHG*"
     gene            complement(246747..247010)
                     /locus_tag="S2_012_000_R2_scaffold_20_prodigal-single_314"
     CDS             complement(246747..247010)
                     /product="hypothetical protein"
                     /codon_start=1
                     /transl_table=11
                     /translation="MEQHVSARIEYDHFDRHRCTVIWCGNFTWLTQQIEIERDSKVEE
                     MRRWCTEEFGIASWKWNMKKFNKHTEFTFDEKAHAMLFKMRWS*"
     gene            complement(246995..247327)
                     /locus_tag="S2_012_000_R2_scaffold_20_prodigal-single_315"
     CDS             complement(246995..247327)
                     /product="hypothetical protein"
                     /codon_start=1
                     /transl_table=11
                     /translation="MRPITLMDDIPEMPHVRFKYFEYSLRMLGASSVDLWWQRPPFLM
                     GDPETHLDVHKNEIYEWLFQTYGEGNYLVKETLSHEWTVFFLEDANNAKLILFKLRWG
                     DSYEWNNT*"
     gene            complement(247327..247614)
                     /locus_tag="S2_012_000_R2_scaffold_20_prodigal-single_316"
     CDS             complement(247327..247614)
                     /product="hypothetical protein"
                     /codon_start=1
                     /transl_table=11
                     /translation="MNYECQYSYKADGVPPVIKGFNHFITIPFEHPMLKSGPVSMIVI
                     DKYVSETIACQRFAEDLLKSNGIQFKFFDGSTLRWAFRSKTDAMRFKLMMS*"
     gene            complement(247611..247895)
                     /locus_tag="S2_012_000_R2_scaffold_20_prodigal-single_317"
     CDS             complement(247611..247895)
                     /product="hypothetical protein"
                     /codon_start=1
                     /transl_table=11
                     /translation="MESLEITYSHNPFEYPEYPHIVKLRVIFDRLGSEETIVTVVRGH
                     RYLGQKLKEAETWLYQHGFDYKLTMKPNSSTRDLYFKTKTDAMMFKLGWV*"
     gene            complement(247895..248173)
                     /locus_tag="S2_012_000_R2_scaffold_20_prodigal-single_318"
     CDS             complement(247895..248173)
                     /product="hypothetical protein"
                     /codon_start=1
                     /transl_table=11
                     /translation="MSELVITVDFTIDETRPSTPYLISIWVDSDSIDRERERKLLGTK
                     RKFVEEWFASQDWQAGSDYIVDLDRFVSIDWYFFRTKSMAMVFKLAVA*"
     gene            complement(248204..248566)
                     /locus_tag="S2_012_000_R2_scaffold_20_prodigal-single_319"
     CDS             complement(248204..248566)
                     /product="hypothetical protein"
                     /codon_start=1
                     /transl_table=11
                     /translation="MTDCDFSLHIWDPVANIPNYNLPPYNPNLTHLDNQHFKAFTCAE
                     DNCYDYDGECIRNEMLECLRTHFGDNIFNAAVWQTDDSLTCKEFTFTSDGVCFDVYFL
                     NKDDMTIFALCYNGNECI*"
     gene            248619..249209
                     /locus_tag="S2_012_000_R2_scaffold_20_prodigal-single_320"
     CDS             248619..249209
                     /product="Uncharacterized protein n=1 Tax=Vibrio phage
                     nt-1 RepID=R9TGY8_9CAUD"
                     /codon_start=1
                     /transl_table=11
                     /translation="MVNSIFKCSECTKSFKSEKALRSHAFYHSMSEEELEQHKATRAA
                     NLRAADKPCQYCSRTIGASNYKRHTAFCYMNPENRRDCEVCGEPVKNFKTSATCGYSC
                     ANKKFKQGTDNGNWKGNSYRSICFLHHEKKCIVCGEERIVEVHHYDENHNNNNPANLV
                     PLCPTHHQYWHSRHKTVIQVTVDNYVQEFKRKMAGF*"
                     /db_xref="UniRef100_R9TGY8"
                     /db_xref="A0A0F8WQJ1_9ZZZZ"
                     /db_xref="arg:QT11_C0001G0304"
                     /db_xref="R9TGY8_9CAUD"
     gene            complement(249223..249300)
                     /locus_tag="S2_012_000_R2_scaffold_20_prodigal-single_trna
                     _17"
     tRNA            complement(249223..249300)
                     /product="Pro"
     gene            complement(249460..249831)
                     /locus_tag="S2_012_000_R2_scaffold_20_prodigal-single_321"
     CDS             complement(249460..249831)
                     /product="hypothetical protein"
                     /codon_start=1
                     /transl_table=11
                     /translation="MRLDEINSHGEQAYFAAVAEILGRLLGYPMKLVDVDTAEYSRTI
                     RIEGREGDQVFIFAIRHSWKNDGSPTKPVTRISIEDSEGFSNGSINLGRFAFWRDDPA
                     GYAEDLSRISEITEAISELLG*"
     gene            complement(249857..250153)
                     /locus_tag="S2_012_000_R2_scaffold_20_prodigal-single_322"
     CDS             complement(249857..250153)
                     /product="hypothetical protein"
                     /codon_start=1
                     /transl_table=11
                     /translation="LITSAFRFNYVWNLKYENFHIKDGCRGYPHHLVLFAPEGGILSR
                     SWARVEDDTKVFVKLLNENNIAGWVRWEDDAHPIFSFIEKSNAMRMKLIFSSTK*"
     gene            complement(250150..250260)
                     /locus_tag="S2_012_000_R2_scaffold_20_prodigal-single_323"
     CDS             complement(250150..250260)
                     /product="hypothetical protein"
                     /codon_start=1
                     /transl_table=11
                     /translation="MQSVQFTLPFPWVHGSDFATAVTYTGLLAILEVLLR*"
     gene            complement(250300..250593)
                     /locus_tag="S2_012_000_R2_scaffold_20_prodigal-single_324"
     CDS             complement(250300..250593)
                     /product="hypothetical protein"
                     /codon_start=1
                     /transl_table=11
                     /translation="MSVTINTITRRRAEFRYTAEVILPETWDLSKTYDCVNALDEWCI
                     NNIGGYQRDWIIDKLRKGRTLGRVWTGGFSNKELRDKFVASAKQVVMVTRLTS*"
     gene            complement(250590..250835)
                     /locus_tag="S2_012_000_R2_scaffold_20_prodigal-single_325"
     CDS             complement(250590..250835)
                     /product="hypothetical protein"
                     /codon_start=1
                     /transl_table=11
                     /translation="MKRLTLRINYEDGAHDILVQYFEREWVLDHALAELSLFDGIHVI
                     AVDEIEPITVNVAGHAQDVLVELQKTVHAHYELSDAA*"
     gene            complement(251149..251766)
                     /locus_tag="S2_012_000_R2_scaffold_20_prodigal-single_326"
     CDS             complement(251149..251766)
                     /product="tRNA synthetase, class-II (G, H, P and S) n=1
                     Tax=Pseudomonas syringae pv. japonica str. M301072
                     RepID=F3FQD9_PSESX"
                     /codon_start=1
                     /transl_table=11
                     /translation="MQSTPSEVVFIEADYEEVILPSIWEQQTFIDKAGPEIINQMWAF
                     ADKGGRDVCLIPEVTGLVQELWRNEWSKSKKPRRIFYVNRCYRYERPQAGRYREFTQF
                     GVELLGGDNATDRQEVVDLLDVCLKRIPNLSYEFSDGVKRGLSYYTEDGFEVECSELG
                     AQKQIAGGGRYAEGIGWAIGVDRLILAASQSSQTPSVTPTESSRS*"
                     /db_xref="UniRef100_F3FQD9"
                     /db_xref="F3FQD9_PSESX"
                     /db_xref="psb:Psyr_2351"
     gene            complement(251726..251818)
                     /locus_tag="S2_012_000_R2_scaffold_20_prodigal-single_327"
     CDS             complement(251726..251818)
                     /product="hypothetical protein"
                     /codon_start=1
                     /transl_table=11
                     /translation="MLRGTRVISGNEARAYTNAIDTLRGCLHRS*"
     gene            complement(251841..252503)
                     /locus_tag="S2_012_000_R2_scaffold_20_prodigal-single_328"
     CDS             complement(251841..252503)
                     /product="Putative endonuclease segB n=2 Tax
                     =Enterobacteria phage T4 RepID=SEGB_BPT4"
                     /codon_start=1
                     /transl_table=11
                     /translation="MFYIIYQTTCLINHKIYIGMHQTGNLDDGYLGSGKILRHAIAKY
                     GSENFKRDILFVFDNEQEMREKEKEIVTEEFVELETNYNLNVGGKGNFSHINKTGLNG
                     SRKGVERRLELLNDLAWRASWNVQRLKGIQSMSSEAKAEFQRKRVQTIREGKGFATFT
                     GRTHKPESIAKMKESKIGKCSGQNNSQHGSFWITNGSVNIKVKDIDSIPDGFYKGRVM
                     KK*"
                     /db_xref="UniRef100_P13325"
                     /db_xref="A0A097J7A1_BPT4"
                     /db_xref="SEGB_BPT4"
     gene            complement(252549..252621)
                     /locus_tag="S2_012_000_R2_scaffold_20_prodigal-single_trna
                     _16"
     tRNA            complement(252549..252621)
                     /product="His"
     gene            complement(252652..252936)
                     /locus_tag="S2_012_000_R2_scaffold_20_prodigal-single_329"
     CDS             complement(252652..252936)
                     /product="hypothetical protein"
                     /codon_start=1
                     /transl_table=11
                     /translation="MSFIIPSDELVCIALFKKARHIDDIKAFYQTILRCPFTYTNRVI
                     LSVHDHGDLLAKRDPERNFVLGFSDLATFMLLKLAYPDLIIDVWYKKVDS*"
     gene            complement(252936..253160)
                     /locus_tag="S2_012_000_R2_scaffold_20_prodigal-single_330"
     CDS             complement(252936..253160)
                     /product="hypothetical protein"
                     /codon_start=1
                     /transl_table=11
                     /translation="MTNTKTNLVGVFSVLAILIFGVVLTNPDFGSGVPLLVIREKHSG
                     ESIENVNILKTSRVPTPQMTDEMRDRLFAR*"
     gene            complement(253215..253508)
                     /locus_tag="S2_012_000_R2_scaffold_20_prodigal-single_331"
     CDS             complement(253215..253508)
                     /product="hypothetical protein"
                     /codon_start=1
                     /transl_table=11
                     /translation="MLQLTDLNNSIIAYRHGKPIHYDHSMRVKWHLPNSDYHSISQLR
                     EFQAARDKILVWLQTEFGKVAKERWAWANQSDWFFDVGFNNKKDMILFKLYCA*"
     gene            complement(253508..253582)
                     /locus_tag="S2_012_000_R2_scaffold_20_prodigal-single_trna
                     _15"
     tRNA            complement(253508..253582)
                     /product="Arg"
     gene            complement(253684..253760)
                     /locus_tag="S2_012_000_R2_scaffold_20_prodigal-single_trna
                     _14"
     tRNA            complement(253684..253760)
                     /product="Ile"
     gene            complement(253801..254151)
                     /locus_tag="S2_012_000_R2_scaffold_20_prodigal-single_332"
     CDS             complement(253801..254151)
                     /product="hypothetical protein"
                     /codon_start=1
                     /transl_table=11
                     /translation="MLVGIHRVGFAGPTNEGAIQTPVVLFYLENNDIESFVEQLEYLA
                     DIQTPVLIQQSLVDYFKSDSNPVIAARPYRTFIADREAAMLFKLKFALPVRIDTNMWL
                     IPRDAEIKRILLNK*"
     gene            complement(254154..254462)
                     /locus_tag="S2_012_000_R2_scaffold_20_prodigal-single_333"
     CDS             complement(254154..254462)
                     /product="hypothetical protein"
                     /codon_start=1
                     /transl_table=11
                     /translation="MAENQTVREWISSHCRYGISEFEDQVRTYADKKIVREFDGTVFA
                     FPQTRRVFRNVMNWVLLEDGTCVGWNESPRSGWSFPRSGKKITTLYLDAFRAKNMLKD
                     *"
     gene            complement(254528..254794)
                     /locus_tag="S2_012_000_R2_scaffold_20_prodigal-single_334"
     CDS             complement(254528..254794)
                     /product="hypothetical protein"
                     /codon_start=1
                     /transl_table=11
                     /translation="MMNINLKVTTYQYTDPYKGRFPYFLKGKVIDDNYYYRHEEIDQE
                     IDDMISHIRSIGKGELDVEFHRFTGIFMVHFTQQSDLLLMKLML*"
     gene            complement(254781..255380)
                     /locus_tag="S2_012_000_R2_scaffold_20_prodigal-single_335"
     CDS             complement(254781..255380)
                     /product="hypothetical protein"
                     /codon_start=1
                     /transl_table=11
                     /translation="MSKAIKNLTVAELEAELAKSDLNIEKIKELIAPYQKRLESAYSR
                     RKSLKSAMAQAKATDIGYVIDHVDDSTYDQWQAMLPKQTYSNGYWTDTMQLAFKLMFN
                     YNDEPSQELIDFILRYEAVAKRMRMGIFRHDCSRDGSWMVEKIDGEWVIYDVTSYTYK
                     YRQQFEFKTKDLIDMLCYVSKNHYYSGPVKEDNEDDDEY*"
     gene            complement(255753..255840)
                     /locus_tag="S2_012_000_R2_scaffold_20_prodigal-single_trna
                     _13"
     tRNA            complement(255753..255840)
                     /product="Pseudo"
     gene            complement(255898..256101)
                     /locus_tag="S2_012_000_R2_scaffold_20_prodigal-single_336"
     CDS             complement(255898..256101)
                     /product="hypothetical protein"
                     /codon_start=1
                     /transl_table=11
                     /translation="MIAVLLVYVAIAALIAYPLSGLGQSHTTLHNYGKAFPLALFWGP
                     LLLWAVYHIVLRNLRILRDKTNF*"
     gene            complement(256098..256493)
                     /locus_tag="S2_012_000_R2_scaffold_20_prodigal-single_337"
     CDS             complement(256098..256493)
                     /product="hypothetical protein"
                     /codon_start=1
                     /transl_table=11
                     /translation="LTNRPPDLEDIIARAQKRTIGADGGVHEGKPKMTISDVSRIVLG
                     VGLAVFAVSLLVTTNKIQQNIDKATQIIDRSTVVMEKLPAATDRMEKLLERVDTSVQR
                     GFNGFKETAPSVTEGLIDGLRNGLNREPK*"
     gene            complement(256490..256771)
                     /locus_tag="S2_012_000_R2_scaffold_20_prodigal-single_338"
     CDS             complement(256490..256771)
                     /product="hypothetical protein"
                     /codon_start=1
                     /transl_table=11
                     /translation="MTDNIPEIEEDESEAEKLKAVAEQIAQLMGGSAEDYALEQLGNG
                     MFAMVFNDDSAITPELLQEKLQAFTVSMEIPEGASYLNVFGETTSRMLH*"
     gene            complement(256768..257151)
                     /locus_tag="S2_012_000_R2_scaffold_20_prodigal-single_339"
     CDS             complement(256768..257151)
                     /product="hypothetical protein"
                     /codon_start=1
                     /transl_table=11
                     /translation="MPIEKRQNLEGEYVERYVVPFVVRTTDVSSSDLDIVKEHRRLYA
                     GQIEDLHKLQKQFGAEKNFEAAKGCKDIIKHFTQAEKCATLVINWFEKTTHLTTADFP
                     KELYEFLDYEFNSIDLYQDQQKEAA*"
     gene            257217..257702
                     /locus_tag="S2_012_000_R2_scaffold_20_prodigal-single_340"
     CDS             257217..257702
                     /product="Putative HNH endonuclease {ECO:0000313|EMBL
                     :AHC30499.1};  TaxID=1414737 species="Viruses; dsDNA
                     viruses, no RNA stage; Caudovirales; Siphoviridae.;"
                     source="Rhizobium phage vB_RleS_L338C.;""
                     /codon_start=1
                     /transl_table=11
                     /translation="MKAPKKESHRKPPKPASWNCKRGTCRYCGKDIIEDGLKNTRKHW
                     HQACANTWKVMNNPSVAQRVVLRRDKYTCQSCGHHDRNGSFDVDHIKPLFEANGDPSY
                     WQTPNLRTLCKDCHKVKTREDMKRYYAARAALTCDKSETESVPQTAGPDLETPAAPSE
                     S*"
                     /db_xref="V9QJN8_9CAUD"
     gene            complement(257617..258030)
                     /locus_tag="S2_012_000_R2_scaffold_20_prodigal-single_341"
     CDS             complement(257617..258030)
                     /product="hypothetical protein"
                     /codon_start=1
                     /transl_table=11
                     /translation="MRILSMKEIAIAKLSVAEPKFWLRLVDFDSLSRPGQYLRDSLMD
                     EVEYVGMTVEDYDEEGVEFGNYRGCDSGLGRLISVWTWTEITRADETFFVVGYSTGIH
                     PQLAYRRFNSRKERQEFLDQDQPFVEHSLFHFYHK*"
     gene            complement(258030..258755)
                     /locus_tag="S2_012_000_R2_scaffold_20_prodigal-single_342"
     CDS             complement(258030..258755)
                     /product="hypothetical protein"
                     /codon_start=1
                     /transl_table=11
                     /translation="MTTTINVPAPGVIPACDFKLYGSRIPSHSYYNSPDELHRYLNTL
                     LDPNATVYVGFNDSGKARYGSIGIARPARFDKDRSTWPSVSFTKDQVRSRHMVGGYSV
                     YDFQYEVSVDFEDGHTIKSASTYGDNLYWLEKYTGPTHWIFSRKPKEEVPPVVVKDRL
                     GNELKQGDFIAYVGREPYTSGMGDLYFGFVDKISPKGTVYAKNIKLDDADKVQTIRLT
                     YPERSTKLNKDIIDELMIRRLTF*"
     gene            complement(258818..259384)
                     /locus_tag="S2_012_000_R2_scaffold_20_prodigal-single_343"
     CDS             complement(258818..259384)
                     /product="Uncharacterized protein {ECO:0000313|EMBL
                     :KKO08622.1};  TaxID=412755 species="unclassified
                     sequences; metagenomes; ecological metagenomes.;"
                     source="marine sediment metagenome.;""
                     /codon_start=1
                     /transl_table=11
                     /translation="MVSLKGLFGSLFDHSYTKSSGNVKLGHWSKVSPTAKFGGNVQLG
                     DWSEVGNNSFVGNGCRFGPWAKIGNDVVLGEGVILGTHTRVADRTIVPAYTTFADNDL
                     VTPLGVQSDMCSGSVMSIDQKTGDIFIAAGTNQFKIPVEVFEGDFEDAEIALEFFMWG
                     LSNPDSTKDLNQYRIVPRSGLELYQHPL*"
                     /db_xref="A0A0F9Y9H0_9ZZZZ"
     gene            complement(259378..259659)
                     /locus_tag="S2_012_000_R2_scaffold_20_prodigal-single_344"
     CDS             complement(259378..259659)
                     /product="Uncharacterized protein n=1 Tax=Salipiger
                     mucosus DSM 16094 RepID=S9RIM4_9RHOB"
                     /codon_start=1
                     /transl_table=11
                     /translation="MWEPDATYKAAYTRMRRLPDGRWIGVHRLLMHWTVHVDLHEYGY
                     EDRYCFATQALADKAFDDWDGTGDPEGWHRHPKTGRRRDLATGKEWIAW*"
                     /db_xref="UniRef100_S9RIM4"
                     /db_xref="S9RIM4_9RHOB"
                     /db_xref="bue:BRPE67_CCDS10550"
     gene            complement(259663..259851)
                     /locus_tag="S2_012_000_R2_scaffold_20_prodigal-single_345"
     CDS             complement(259663..259851)
                     /product="hypothetical protein"
                     /codon_start=1
                     /transl_table=11
                     /translation="MTPYEQEMLKLQREQNRLREEELRLQRARTAMILAQAIIADHQR
                     RRQNESFMTKLERKLFDW*"
     gene            complement(259848..260042)
                     /locus_tag="S2_012_000_R2_scaffold_20_prodigal-single_346"
     CDS             complement(259848..260042)
                     /product="hypothetical protein"
                     /codon_start=1
                     /transl_table=11
                     /translation="MFKYKTVTLNANDDHRLESLLNQEAKDGWALHSVIPIAGSYGAT
                     VRLKILFQLEIHEHVDGGPR*"
     gene            complement(260046..260324)
                     /locus_tag="S2_012_000_R2_scaffold_20_prodigal-single_347"
     CDS             complement(260046..260324)
                     /product="hypothetical protein"
                     /codon_start=1
                     /transl_table=11
                     /translation="MIYKLMFDGKPNKNNQYPVWFIPDHDAIGFRSIPIGHYKQASIR
                     FQEWVYSLPLTGGYDRYNWDDQTNNIIYVNDRRDLALLKLCFDPVMFG*"
     gene            complement(260321..260605)
                     /locus_tag="S2_012_000_R2_scaffold_20_prodigal-single_348"
     CDS             complement(260321..260605)
                     /product="hypothetical protein"
                     /codon_start=1
                     /transl_table=11
                     /translation="MGTDQFFLELSNTYNGKYVLSLERNHNFADKTYISHIFNAKHAW
                     LDWLDTFTFKGTIERQMGRKDFRNKVVFSELSDAMMVKLAFDSKQFEGLE*"
     gene            complement(260779..260862)
                     /locus_tag="S2_012_000_R2_scaffold_20_prodigal-single_trna
                     _12"
     tRNA            complement(260779..260862)
                     /product="Leu"
     gene            complement(260879..260960)
                     /locus_tag="S2_012_000_R2_scaffold_20_prodigal-single_trna
                     _11"
     tRNA            complement(260879..260960)
                     /product="Thr"
     gene            261087..261689
                     /locus_tag="S2_012_000_R2_scaffold_20_prodigal-single_349"
     CDS             261087..261689
                     /product="HNH endonuclease n=1 Tax=Cronobacter phage
                     vB_CsaM_GAP32 RepID=K4FB69_9CAUD"
                     /codon_start=1
                     /transl_table=11
                     /translation="MKLTKSEAGRLGAIRSTQLAHEAKQKRIDDYLRSPHQCSNCKEN
                     LPYDKRKAKFCSRSCAAQINNTVSPKRTTTILTITCVGCGTSTTNPKYCSSDCGVNHR
                     NSLSLQKVIAGNGSHGQVKKYLIATHGNRCMGCDDTHKRGIRLVMELEHKNGNSSDNR
                     LENCELLCPSCHSVTPTYKGKNRGNGRAARRQRYQDGKSY*"
                     /db_xref="UniRef100_K4FB69"
                     /db_xref="A0A0F9V4I4_9ZZZZ"
                     /db_xref="mne:D174_23920"
                     /db_xref="K4FB69_9CAUD"
     gene            complement(261711..262361)
                     /locus_tag="S2_012_000_R2_scaffold_20_prodigal-single_350"
     CDS             complement(261711..262361)
                     /product="hypothetical protein"
                     /codon_start=1
                     /transl_table=11
                     /translation="MANGDLSKRVGVQPDSAMNKVLSILAEHDELSTKELDAKSPYDS
                     PVYSREARAAIAKGMVKKNFDSQSGYVTFSITEVGKAVLADLTAYRDEYAGRKVVTYY
                     RKAFKNTFDTLKDNGGIRAIGFVQSTFHNEQFFDLTLTVSQNAKLEFEQKLAGITIAI
                     AELVDDESSIEKIKASTPLINIISSYHEELKRRGIKSHFSKEFLHMLMVARLENGK*"
     gene            complement(262411..262659)
                     /locus_tag="S2_012_000_R2_scaffold_20_prodigal-single_351"
     CDS             complement(262411..262659)
                     /product="hypothetical protein"
                     /codon_start=1
                     /transl_table=11
                     /translation="MQFNIYDDQPYSFNIEVTTNHDTYLIMSWVFKNVERYQFEYLVE
                     TLSDDRKRIWFTFTDHTNARAARNNALLIKLAFVKDND*"
     gene            complement(262715..263011)
                     /locus_tag="S2_012_000_R2_scaffold_20_prodigal-single_352"
     CDS             complement(262715..263011)
                     /product="hypothetical protein"
                     /codon_start=1
                     /transl_table=11
                     /translation="MSSTFRLVMDGLQSDEWHAQKSHDGSWKLFNLCMAWGVARDMLK
                     DDVRVIEQTISSEPALELTYHWRERGFVPAYMFTNEEEVIFRLKFVGSPVELED*"
     gene            complement(263008..263328)
                     /locus_tag="S2_012_000_R2_scaffold_20_prodigal-single_353"
     CDS             complement(263008..263328)
                     /product="hypothetical protein"
                     /codon_start=1
                     /transl_table=11
                     /translation="MTTAEADFEERCFEFTLDEEQTLILPWCISQMSYSEELWIAPNA
                     ERPSYRSLAVDIDLILDILKEEPGFAGMSVHMRDSTTIAIIPDKMQKLLLKMKFCGEE
                     LIEE*"
     gene            complement(263598..264245)
                     /locus_tag="S2_012_000_R2_scaffold_20_prodigal-single_354"
     CDS             complement(263598..264245)
                     /product="hypothetical protein"
                     /codon_start=1
                     /transl_table=11
                     /translation="MSDTTITAYNMGSAWEHYQFRKHITSFANTLNNPNTTCWVRISD
                     PKSARKGSIGIAVPAGFNKDDTSTWPSFKEIPANAHYYSYSRSIPSRIDIYLGEGKVV
                     SNYSYSKPGIEWLPEYKGPQTWQFERGDGTPKKKHYDALGDEIQLGDFGCYADTDGTI
                     YFGSVTRIPKSGAIYVTNIKTDKRSSHEFRLRRGDQFARMTKDIFSRLMLLKLGQ*"
     gene            complement(264341..264423)
                     /locus_tag="S2_012_000_R2_scaffold_20_prodigal-single_trna
                     _10"
     tRNA            complement(264341..264423)
                     /product="Thr"
     gene            complement(264461..264889)
                     /locus_tag="S2_012_000_R2_scaffold_20_prodigal-single_355"
     CDS             complement(264461..264889)
                     /product="hypothetical protein"
                     /codon_start=1
                     /transl_table=11
                     /translation="MARKWPDHFEQQRLQQERLQKDVLRRVDKLLKNIPTNLKDSLVE
                     KTLANPSASVLFDYGVVLRLHGQHLEEPWLVEPMAKVRTRMHSYSQNFLNMCDRQIDT
                     ITDSDLKVLLMIIRMFDEVGTPYYLGKSLSNRLILAKLSG*"
     gene            complement(264889..265395)
                     /locus_tag="S2_012_000_R2_scaffold_20_prodigal-single_356"
     CDS             complement(264889..265395)
                     /product="Uncharacterized protein {ECO:0000313|EMBL
                     :KKO08617.1};  TaxID=412755 species="unclassified
                     sequences; metagenomes; ecological metagenomes.;"
                     source="marine sediment metagenome.;""
                     /codon_start=1
                     /transl_table=11
                     /translation="MTRLFVPEIGTKLKLATDWTFALHNESRNSALWDAFACEIDPAV
                     FTAMQLVYQAQQAFEDAVNRRDKRIGHSTSAANVLQQAVEIAYDNMITTRMDKVSHRV
                     TIVAGTVLQLDRIYVRKGKEDYSSLSWLIESSPDVRLAPVPGTKGFTKGKKRFWAKLD
                     DCNRIEFV*"
                     /db_xref="A0A0F9Y9G7_9ZZZZ"
     gene            complement(265431..265886)
                     /locus_tag="S2_012_000_R2_scaffold_20_prodigal-single_357"
     CDS             complement(265431..265886)
                     /product="hypothetical protein"
                     /codon_start=1
                     /transl_table=11
                     /translation="MQGEVRNTGGRIYGMEKQRNDEQRRVERVITYINFVHDLMRFAA
                     KRSVIAHTLGEGNPYKPYRDLADSYSTESNIKIIEAMRGLTARINRFSKHFLQICETF
                     PERFDDADLAMKLIATLEIMTRYDLPDGISDNLKRRLILAKLAHVVDND*"
     gene            complement(265876..266187)
                     /locus_tag="S2_012_000_R2_scaffold_20_prodigal-single_358"
     CDS             complement(265876..266187)
                     /product="hypothetical protein"
                     /codon_start=1
                     /transl_table=11
                     /translation="MMKTITIICGGVIALGVFIQLDKEEPEPVRVTRNDYEISKLKSR
                     WFWYDSEVTASKEFTGKQFYQELRNEVETELKSKDICVRKSYMQGTIWESCAERDIHA
                     R*"
     gene            complement(266184..266468)
                     /locus_tag="S2_012_000_R2_scaffold_20_prodigal-single_359"
     CDS             complement(266184..266468)
                     /product="hypothetical protein"
                     /codon_start=1
                     /transl_table=11
                     /translation="MKKLAIVFALVASTAQAQEPVRTENLREYTRDWSERELIDLWHR
                     MDRICADNISGEVIPACLNRTELRAILNRRGMCQSAMPATYNQWQWCLVR*"
     gene            complement(267063..267482)
                     /locus_tag="S2_012_000_R2_scaffold_20_prodigal-single_360"
     CDS             complement(267063..267482)
                     /product="hypothetical protein"
                     /codon_start=1
                     /transl_table=11
                     /translation="VLTFERLPAKIINGNPHYYFYMRSHNDYIISVEMDPIVLKNGDL
                     PEILEFLMYSTKGHVVAPVYLYMIWEEEQKIDDHGNFYFSFNSLTDYMLFKLAYDQYI
                     TNIGVFTRDEDQPWDHFNIIKNVAEIPKYRPNAVIDI*"
     gene            complement(267469..267723)
                     /locus_tag="S2_012_000_R2_scaffold_20_prodigal-single_361"
     CDS             complement(267469..267723)
                     /product="hypothetical protein"
                     /codon_start=1
                     /transl_table=11
                     /translation="MSIIRKTVMMCDPPSGWQFGFPKPYTYESTGDPETDQAGMEAWY
                     EANGYPRSQIDQGMLRYCRYWPKELEFEIDDSEGEPSANV*"
     gene            complement(267720..267938)
                     /locus_tag="S2_012_000_R2_scaffold_20_prodigal-single_362"
     CDS             complement(267720..267938)
                     /product="hypothetical protein"
                     /codon_start=1
                     /transl_table=11
                     /translation="MFEYLLWALCLWFLGGSITVGLYIRNVLKDTVDQYPSFTSWGKV
                     FLFWPLPMFCWFIIRSVEKVNELEEKNK*"
     gene            complement(267938..268228)
                     /locus_tag="S2_012_000_R2_scaffold_20_prodigal-single_363"
     CDS             complement(267938..268228)
                     /product="hypothetical protein"
                     /codon_start=1
                     /transl_table=11
                     /translation="MSTKIKTLKHSKSHIWPNGLTMWVYPEDVVALRVSTTLGIHGVN
                     YEDIHAWCVETFGVVHSVYHCTGTWYRMPYAQDFVFKNKIDAAIFKMRWSAE*"
     gene            complement(268203..268508)
                     /locus_tag="S2_012_000_R2_scaffold_20_prodigal-single_364"
     CDS             complement(268203..268508)
                     /product="hypothetical protein"
                     /codon_start=1
                     /transl_table=11
                     /translation="MKTNHNRGFTARPDANSRLEEKSMKAPFSDIKIPKGKRFSWNEQ
                     LELSGKNISTSIHPNGGTHSEEKCRRGAKRHINRVARRIENEATKRIADDVNKDQDT*"
     gene            complement(268505..269155)
                     /locus_tag="S2_012_000_R2_scaffold_20_prodigal-single_365"
     CDS             complement(268505..269155)
                     /product="Probable site-specific intron-like DNA
                     endonuclease n=1 Tax=Enterobacteria phage RB32
                     RepID=Q06EJ2_BPR32"
                     /codon_start=1
                     /transl_table=11
                     /translation="LIGAYLFYTIYQTKNKINGKIYIGKHKTDNLQDDYLGSGVYLRK
                     AIEKYGSENFERTILHVYNNEDEMNTKERELVNEEFINRADTYNLNVGGYGGFHFINE
                     NKLNNNHKDKVAYINQRRKNGQETHKRYPEMRVSSGERFRQREKLGLTPHDGFLGKTH
                     TDEWKSIKSAQMKLVAKGENNSQFGTRWITDGISSKKILKDEILPDGWRPGRVISR*"
                     /db_xref="UniRef100_Q06EJ2"
                     /db_xref="A0A023ZU96_9CAUD"
                     /db_xref="pln:Plano_2883"
                     /db_xref="Q06EJ2_BPR32"
     gene            complement(269389..269565)
                     /locus_tag="S2_012_000_R2_scaffold_20_prodigal-single_366"
     CDS             complement(269389..269565)
                     /product="hypothetical protein"
                     /codon_start=1
                     /transl_table=11
                     /translation="MITEADVIRSYTHVLRLQARRMEIEKSREETYMEAEERINATAD
                     HDNLELRYIAQFTY*"
     gene            complement(269584..269660)
                     /locus_tag="S2_012_000_R2_scaffold_20_prodigal-single_trna
                     _9"
     tRNA            complement(269584..269660)
                     /product="Arg"
     gene            complement(269829..270212)
                     /locus_tag="S2_012_000_R2_scaffold_20_prodigal-single_367"
     CDS             complement(269829..270212)
                     /product="hypothetical protein"
                     /codon_start=1
                     /transl_table=11
                     /translation="MNPCSEIPLNLPRIAITGSTHEDTSPDQLVRIDSSVHNGLQFTV
                     LFGNQHDNYSVWDNVTYQWIFHHPKLIHAITDQGLKYGEDYILDLVNKEHTLTFENGH
                     VSTVKYWPKFLVKDEKTWLLIKLAL*"
     gene            complement(270454..270627)
                     /locus_tag="S2_012_000_R2_scaffold_20_prodigal-single_368"
     CDS             complement(270454..270627)
                     /product="hypothetical protein"
                     /codon_start=1
                     /transl_table=11
                     /translation="MASVRYRRTKTLSDDPTVLPCWRKGYEFWGFEDLTNNVIVEEHF
                     DRYHKMDEVLKIG*"
     gene            complement(270690..270774)
                     /locus_tag="S2_012_000_R2_scaffold_20_prodigal-single_trna
                     _8"
     tRNA            complement(270690..270774)
                     /product="Pseudo"
     gene            complement(271262..271573)
                     /locus_tag="S2_012_000_R2_scaffold_20_prodigal-single_369"
     CDS             complement(271262..271573)
                     /product="Putative TM2 domain-containing protein n=1 Tax
                     =Rhizobium fredii (strain HH103) RepID=G9ABA9_RHIFH"
                     /codon_start=1
                     /transl_table=11
                     /translation="MGISVQEQMLIEQRVTNDAKSLGVAYLLWVFLSGLGAHRFYLGR
                     TGSAIIMVVLFVLGIITGGILLVPLFIWALIDAFLIPGIVQKQKEETRLRLTTEAIAR
                     N*"
                     /db_xref="UniRef100_G9ABA9"
                     /db_xref="sfh:SFHH103_02705"
                     /db_xref="G9ABA9_RHIFH"
     gene            complement(272598..272673)
                     /locus_tag="S2_012_000_R2_scaffold_20_prodigal-single_trna
                     _7"
     tRNA            complement(272598..272673)
                     /product="Sup"
     gene            complement(272717..273136)
                     /locus_tag="S2_012_000_R2_scaffold_20_prodigal-single_370"
     CDS             complement(272717..273136)
                     /product="hypothetical protein"
                     /codon_start=1
                     /transl_table=11
                     /translation="MFSPKDVMPSGSIMYAVDTAAIMFWNGEQVEWFEKNELSVGTEI
                     DTDKFYEIFNRQYNQGREDWWKITRSASENILIRGFLGSSDVHVCSLHWRGWTLRVIH
                     VHPTDRHVPINLGHTYLWAPNTVAGKLILMELKLILG*"
     gene            complement(273129..273509)
                     /locus_tag="S2_012_000_R2_scaffold_20_prodigal-single_371"
     CDS             complement(273129..273509)
                     /product="hypothetical protein n=1 Tax=Bacteria RepID
                     =UPI000360F4A5"
                     /codon_start=1
                     /transl_table=11
                     /translation="MPVEFSSHLSVKGCRANPTWAFVFGDNAERWGFKGQAVIRSEPN
                     AVGVRTKWAPKTYETSYFYDSQYDQIVKMIDEDFAVIEELLRAGCTVVFPEDGLGTGL
                     AEMPQRAPKAYSYLVDKLVKASNV*"
                     /db_xref="UniRef100_UPI000360F4A5"
                     /db_xref="K4JNP0_9CAUD"
                     /db_xref="met:M446_4153"
                     /db_xref="UPI000360F4A5"
     gene            complement(273649..273858)
                     /locus_tag="S2_012_000_R2_scaffold_20_prodigal-single_372"
     CDS             complement(273649..273858)
                     /product="hypothetical protein"
                     /codon_start=1
                     /transl_table=11
                     /translation="MATVIGEDNSAKERFTCKGSRTEPGCGAIVEYTKSDIKRYSGRD
                     YSGGADGREWVDCPRCGKGHTLRSW*"
     gene            complement(273858..274259)
                     /locus_tag="S2_012_000_R2_scaffold_20_prodigal-single_373"
     CDS             complement(273858..274259)
                     /product="hypothetical protein"
                     /codon_start=1
                     /transl_table=11
                     /translation="MPRTKLRRWKEKVNFSTGEITTADKLYAQERREQLLIPQTMQML
                     RRMVDGRTDIYMNEHRPGDGTVRINCQGGFGYGRETRKMVKKGWITIHRSQGNQSCHG
                     GSNTINTTIATITDQGRIAYADWKKRMKGRI*"
     gene            complement(274219..274380)
                     /locus_tag="S2_012_000_R2_scaffold_20_prodigal-single_374"
     CDS             complement(274219..274380)
                     /product="hypothetical protein"
                     /codon_start=1
                     /transl_table=11
                     /translation="MSDTQFYTALGVGFLALIYLVFVYKPKGVRLVVPRKKEHGDATD
                     KATTLEGKG*"
     gene            complement(274377..274703)
                     /locus_tag="S2_012_000_R2_scaffold_20_prodigal-single_375"
     CDS             complement(274377..274703)
                     /product="hypothetical protein"
                     /codon_start=1
                     /transl_table=11
                     /translation="MKYLYIAIFVLTATPALALTGLEYSRLSMSEERVHYLAGVLDMY
                     EIFGVSSRNGFQQIRCLKNTDITKDGYDSRVLLKIKTTPELLYMPALTSILAVLHEMC
                     PDRRSK*"
     gene            complement(274718..274795)
                     /locus_tag="S2_012_000_R2_scaffold_20_prodigal-single_trna
                     _6"
     tRNA            complement(274718..274795)
                     /product="Lys"
     gene            274829..275425
                     /locus_tag="S2_012_000_R2_scaffold_20_prodigal-single_376"
     CDS             274829..275425
                     /product="hypothetical protein"
                     /codon_start=1
                     /transl_table=11
                     /translation="LSTPKRITTECPNCSRVVSKSNFERHYNACAGLESKIWNAGLTK
                     ETDERVRRNAKTISEATIGKLGRPQSDQAKLKLSNFRKKFITENPDKVPYLSNHSSRE
                     SYPEKYWSECLGSNVPREFKVLRYSLDFANPKTKRYLEIDGEQHYVDQRIVDHDANRT
                     RVLVDLGWTGMRIRWKDFCKLEQKDKEARVEEARQFLL*"
     gene            complement(275695..276021)
                     /locus_tag="S2_012_000_R2_scaffold_20_prodigal-single_377"
     CDS             complement(275695..276021)
                     /product="hypothetical protein"
                     /codon_start=1
                     /transl_table=11
                     /translation="MCGHKPVLSMKKTHNTMQLNTGEFVETNGLPYFTVRGFLMGIMR
                     PIENSKSLDVQAVYNERDPDTNIYTRKLSSIGVVGDHESAKKLITDHFAQSGNCARYK
                     APKIAA*"
     gene            276461..276664
                     /locus_tag="S2_012_000_R2_scaffold_20_prodigal-single_378"
     CDS             276461..276664
                     /product="hypothetical protein"
                     /codon_start=1
                     /transl_table=11
                     /translation="MTLLRPKQIKFTSENQLIVGSASGNGKTLNPGATGTFLKMTPTG
                     LAYGPVDVIRDETNANSITATAK*"
     gene            276696..276851
                     /locus_tag="S2_012_000_R2_scaffold_20_prodigal-single_379"
     CDS             276696..276851
                     /product="hypothetical protein"
                     /codon_start=1
                     /transl_table=11
                     /translation="MVVYNNAPLSMSQDGTIGFKSQDGKTWEKIKLADFPNAATGLWA
                     IGGIGQD*"
     gene            276851..277033
                     /locus_tag="S2_012_000_R2_scaffold_20_prodigal-single_380"
     CDS             276851..277033
                     /product="hypothetical protein"
                     /codon_start=1
                     /transl_table=11
                     /translation="MRISELLTEDGRIVKGVNTTVDVDTDEIKKQAKKFGNTVSSGGI
                     PDNDMWRSVKKPKGRS*"
     gene            complement(277030..277374)
                     /locus_tag="S2_012_000_R2_scaffold_20_prodigal-single_381"
     CDS             complement(277030..277374)
                     /product="hypothetical protein"
                     /codon_start=1
                     /transl_table=11
                     /translation="MTPNVVDAQLSIEYIEKTYPGKNLKYVSAKTLSQHIGVHINVLV
                     ADIIAINRAIAVLKTTHPVPAIRDRLIENHIKTIDDCAAMINIILKRFYGQDRKLSGL
                     DMFWFIKEFQRY*"
     gene            complement(277434..277507)
                     /locus_tag="S2_012_000_R2_scaffold_20_prodigal-single_trna
                     _5"
     tRNA            complement(277434..277507)
                     /product="Gln"
     gene            complement(277544..277834)
                     /locus_tag="S2_012_000_R2_scaffold_20_prodigal-single_382"
     CDS             complement(277544..277834)
                     /product="hypothetical protein"
                     /codon_start=1
                     /transl_table=11
                     /translation="MIFEPHEVAFQVRMHHAENDQDRTVVKLYLATVDEMDPRSDSLE
                     TSTIRSLPQCVLDADNPYVCFYEFEPLLHSVNGLTRLMVEAGFIHDPTIDFN*"
     gene            complement(277869..277948)
                     /locus_tag="S2_012_000_R2_scaffold_20_prodigal-single_trna
                     _4"
     tRNA            complement(277869..277948)
                     /product="Leu"
     gene            complement(278208..278597)
                     /locus_tag="S2_012_000_R2_scaffold_20_prodigal-single_383"
     CDS             complement(278208..278597)
                     /product="hypothetical protein"
                     /codon_start=1
                     /transl_table=11
                     /translation="MTQSERDQHILMKLANPDAYAIGESYTIQSRFVKFEKWVEDVNQ
                     FPPFEGDEFHNGLKFFAAFSVMWEHEPFDHRHSDEEVYRDQPYVLMISGNETFYAVFL
                     RFGTYWELLDWLKSPVVNSDNPMYSIF*"
     gene            complement(278642..279175)
                     /locus_tag="S2_012_000_R2_scaffold_20_prodigal-single_384"
     CDS             complement(278642..279175)
                     /product="hypothetical protein"
                     /codon_start=1
                     /transl_table=11
                     /translation="MSESTVPNFLTADSKAIDFDKMMEHIKATYKVDYRDVLGRDTPK
                     RQRKADKLKKEWAFANGFGESWTRIYSKREPCNAGDPLYEEYIRIEQGWFADGGEKFL
                     IEIPYMDVWHWLIDNDFEGIYDVHPGESAIIEMDLSEARILTLPHHVAVVFALMHREV
                     VAHTSFNPAEVPFRIKC*"
     gene            complement(279241..279316)
                     /locus_tag="S2_012_000_R2_scaffold_20_prodigal-single_trna
                     _3"
     tRNA            complement(279241..279316)
                     /product="Val"
     gene            complement(279596..279674)
                     /locus_tag="S2_012_000_R2_scaffold_20_prodigal-single_trna
                     _2"
     tRNA            complement(279596..279674)
                     /product="Pseudo"
     gene            complement(279661..279960)
                     /locus_tag="S2_012_000_R2_scaffold_20_prodigal-single_385"
     CDS             complement(279661..279960)
                     /product="hypothetical protein"
                     /codon_start=1
                     /transl_table=11
                     /translation="MTSSTHKQEFGLYDHGQFAVVIFSSQGTPGVLPDYFDEKSENSL
                     VLARQQDDLGWFEIDLHKYKTKFDICLDLLNAGFSFSTELTERMVLTYVRMKPRG*"
     gene            complement(279941..280828)
                     /locus_tag="S2_012_000_R2_scaffold_20_prodigal-single_386"
     CDS             complement(279941..280828)
                     /product="hypothetical protein"
                     /codon_start=1
                     /transl_table=11
                     /translation="MTTSDNIKEMLNDTFGVADWKRRSKTKINNLFELREFEEPKSGV
                     VVSAYTNVETQHTLLYNGSKIIFGVSQDEDELVVVFAEPFAFRKEEIDPRMSDIYPYI
                     GKTPPSYLIQGGNPMYWFCDVGLHSRDQLVADLVSGGFTFDLTLANHLNEDFGGPVYG
                     LPTVASILANQPSIDDGLVEDDEDDSVYADWKSGETIYFGVHDGSEGIAVSFAPKAQW
                     ERDGYLFDQHVDEILKSLGFVFPSYIDGEDMENCFSVWEPGQGLMQRPPTVTKQQVIQ
                     DLTAAGFVFKQELDDLINS*"
     gene            complement(280936..281394)
                     /locus_tag="S2_012_000_R2_scaffold_20_prodigal-single_387"
     CDS             complement(280936..281394)
                     /product="hypothetical protein"
                     /codon_start=1
                     /transl_table=11
                     /translation="MGATDCYFSVKGKTEQAIRKEFRERCNQAADHVEDDDIGYSGTA
                     AEFSQLIFTSNVFNSYEEMQEFIGGKEKNVAYAFQMKIVKDTATIEKWLKQVRELNAQ
                     VFYDRTLTEKAKARIRKQVEAIYAKIKVARRRKAEKTTRTTWMVGGMVSE*"
     gene            complement(281478..281744)
                     /locus_tag="S2_012_000_R2_scaffold_20_prodigal-single_388"
     CDS             complement(281478..281744)
                     /product="hypothetical protein"
                     /codon_start=1
                     /transl_table=11
                     /translation="MITINYYPNAFVLKPHHCKFHWTDNGSRWVFADKNFMRIREEVG
                     LDTHVIHFHNQFHKEIVGEKTMIRSGPIIQFIELQDLVYFRLKI*"
     gene            complement(281741..282445)
                     /locus_tag="S2_012_000_R2_scaffold_20_prodigal-single_389"
     CDS             complement(281741..282445)
                     /product="hypothetical protein"
                     /codon_start=1
                     /transl_table=11
                     /translation="MHDLTYADFFDYTGNRSTCVRTDFLKQCLTSNQYIRIDGSARNG
                     MIGIADFSRNKRFVTRKQFLAIRRGAGSEKPLHDYIDNIIREVGSFNEYIEHIYHSWD
                     EFELRFDDGSIFKPSSYNPKQGRSFTWLRTYKGPTVKAFTKVPKAIREAELAAFVPTF
                     TDALGKIVEVGDLITVSIGAKMSVGTVTEILKTGRSVRVRSIEKNKETLITDSNKLIV
                     IDEKTKTRAMMKKLSK*"
     gene            282706..283005
                     /locus_tag="S2_012_000_R2_scaffold_20_prodigal-single_390"
     CDS             282706..283005
                     /product="Uncharacterized protein {ECO:0000313|EMBL
                     :KKL73180.1};  TaxID=412755 species="unclassified
                     sequences; metagenomes; ecological metagenomes.;"
                     source="marine sediment metagenome.;""
                     /codon_start=1
                     /transl_table=11
                     /translation="MRIGRFCSPSCQNTKYTPEERKRIVSARNKEACARYAAKKKNQT
                     PETADLAAIKEFYFNCPPGYEVDHIKPISKGGLHDLPNLQYLTKSENRKKSAKWQ*"
                     /db_xref="A0A0F9GUZ4_9ZZZZ"
     gene            complement(283055..283372)
                     /locus_tag="S2_012_000_R2_scaffold_20_prodigal-single_391"
     CDS             complement(283055..283372)
                     /product="Uncharacterized protein {ECO:0000313|EMBL
                     :EYR81912.1};  TaxID=1410620 species="Bacteria;
                     Proteobacteria; Alphaproteobacteria; Rhizobiales;
                     Rhizobiaceae; Shinella.;" source="Shinella sp. DD12.;""
                     /codon_start=1
                     /transl_table=11
                     /translation="MANIELGTLKAVDRYIQLLEAKGVKPDNCTLDDTKDPTSLPHIL
                     WMCKELKVKIIPYLGTGFSVDKYSRWLGFIQGILIAKGLTTVKAERDVTRGWFTDMPR
                     ETD*"
                     /db_xref="A0A021XBI0_9RHIZ"
ORIGIN      
        1 GATGCCCTGC TGAGCCTGTG CGTCCTGAGC AGCTTCGAAT GTCCAACGTG CAGACAGACG
       61 ACGTGTCTTG ACTTCAACAG TTTCCTTCAG GATCTGGATG GACATACGGT TGCCCGGACG
      121 GCCTTCGAGA ACTGCTGTAG GAGCTGCGCC TGGGAGGGCA GGGTTTTCAT TACCAGAGTA
      181 ATACTTAGCA ATGTCGAATG GGGACAGAGC TTCTGTACCA GCTGTAACAC CAGCAGCGCC
      241 GCCGACGGAG TCAGCATAAC GAACGCGAAG TGTGTGGATC TGTGCAACAG GGCCAGTCAT
      301 TGGCTGAACG CCGATGATTT CGTTAGCAAT AACTGTTGGC ATAACGCGAC GAAGAACAGG
      361 CATAATAACC TTGTTCAGAG TAGCAACGTT ACCAGCAGAA GTTGCGCCAG CTGTAGCTGT
      421 TTCCATCAGT GGGGAACGCT TCATCATTTC CTGACGTGTG TTCTCCAGAA CAGTTTCCAT
      481 AATCTTCTTC TTGTTCGGAT TAGCGGAACC GTCCATGTTT ACCAAGAGGT CGCGACCTTC
      541 GCAAAGGGCT TCCTTGGTCT TAGTCCAATT GCTTTCAAAA AGCTTGCTCA TTTTGTTATT
      601 CCTTACTTTT CAATTCCGGC CAGGCGACGT AGTTCGTGAA TCTCTTCAAC GTTGTCTTCT
      661 ACGATCTCTG CACGGGCAGA CTCAGTTAGA CGATTGTTGC GGTCGCCCGT TACTTCACTA
      721 ACAGGACGCT TCGCAGTTAC GGGGGTTTCC GACAACAACT GTCGACCCTT TTGTGAACTG
      781 CCCCGGTCAT TCTCATTGAG AATTGTTGGC AGATACTTCT GGAAGGCAAC CTTCAAAGAG
      841 GACGTTTTCA CGCTCTCGAG AAGTTCACCC ATTACAGCTC TCTTGTCTTT GCTAAGCGGG
      901 GACAGGAGTT CATTCAGAGT GCGCTCACGT GTGGCACGCT CTTCAGATAG CTTAACTCGA
      961 CGCTCCATAG ACTCGATGAG CTTTGCCTTC TCTTCGATAG CCGATGTAGC TTCGTCGATA
     1021 CGGGCTTGTG CTTCTGCGAG CTGGTTTGTG AGCTTCTTGA CCTGTGTACC TTCGGAAAGG
     1081 TAGCTGGTCA TAAACTCGCT CTGGAAAGCT TCGAACAGGC GACGACCAAA AATGTTCTGG
     1141 CGTGCCTCAA CTAGGTCTTC CTTAAGCTGA GTCAATTCCT TACGAAGGTG TGCGTCGACT
     1201 GTGGATTCAA CGATTTTCGT TGCACGAGCG ACGAACGCCT TACGCTGTTC ATCAAGCTTT
     1261 GCTTTAGCTT CGGATGCGAA ACGAACACGC GCCTCAACGA GGTTAGCCTT GTCAATTTCG
     1321 AACTCCTTGA TTTCCTTGCT AAGCTGAGAC ATAACGAAGG ATTCGAGCAT CTTGACGCTC
     1381 TTTGCAGTCG TTGTGTTCAG TTCTGCACGG TGTTCGTTGA GGCTCTTAGC AACACGAGCT
     1441 TCTGTCTCTG CAAGCTGTGC CTTCTGGGCC TTGAGCTCGG ACATTTCTTC ATGAAGCTTT
     1501 GCAACAACGA TCGACTGGAG CTTCTCCATG CTTTCGGAAA GCTTTGTCTG ATAGTCTGTT
     1561 TCCAGCGAAG CAGCCTGTTC GGCAACCTTA ACACGCTGAA CACGCAGGGC CTCATGGTCC
     1621 TGTGCAAATT CTGTCAATTC TTTCTTCAAT GTTTCCAAGA AGAAAGTTTC CATGACTTGG
     1681 GTCTGGGAAG CGATCTTTGC CTTATAATCG GCGCGAGCTT CCTTGATAGC AGAAGTGAGA
     1741 CGAGCACGCT CTTCCTGAAT AGCCTTCAGT TCCACTGCGG CAGTTTCAGC GTGACCCTTA
     1801 ACAGCGTCAC CGAGCATACG ATCCATTGCC TCTACAAGCT CTAGCTTGTC AGCGGCAAAA
     1861 CGATTGGCAA ATTCCTCACG AAGATTCGTT TCTGTCTCTT CACGAACGCT TGCACGTACT
     1921 TCGTCCAGCT TCGAATTCCA AGCTTCAGAC AGAGCAGCCT TAGTCTCATC GCTGAGAACT
     1981 GCGCTCTCCA AAAGCTCTTT CAATCCTTGA TTCATCTGGA ACTCTCCTTT GTTGATTCAT
     2041 TTCTGAACCA GTTGTCTTAA AACATTGGCA ATGTTCGCTT CTGTTTAAGC CTACGAATTA
     2101 TTTATAAGGC AACCAATTTA TCCGTGCCTA ATAGGCTCAA AAGTGCAGTT TTTGGTAATC
     2161 TTTTACTCTA ATACTTGTCT TGGTTAGGTT GACAACTCTG GTTCCTATGT TAGAGTCAGG
     2221 AAAACAAAGG AGCCATTCGA TGAAAACGAC AAAAGTCACA ACTGGCATCT ATACTTTCAC
     2281 TTACAAAGGC CATGTCTTTG AAGTAGAAAA CATGGCTGTC GGTAGTGATG GCGAAACCAA
     2341 AGGCTGGTTC GTTTTCATCA AAGACAAGGA TGGTGATCGC GAATACGTTA TGGACTACGA
     2401 CACTAAATGG TTCGCCATCC AGCGCACTAT TGAACGTGTC GATCAGGGTC TAATCTAAGG
     2461 AGATCGAAAT GAAGGGTTTG CTCTTATTAG TTGTGATCTA CTTGGTGGAT CGATATGTCC
     2521 CGGGTTGGGA AGGCACTGCC TATTATGCTG TGGTAGGTCT GATGGCCATC GGTGCAATTT
     2581 CCACATTGGT GTCATTCTGC AATGCTCTGC AATTCGAGAA AGTCGGAGCA GGCGATCCTG
     2641 ACATCCCATT CTTTGCAATT GCACTTCCGC TCATCATGGC TCTTGGAAAT GCAGCGGCTT
     2701 TCTACTTTCT GGTACCGGCG TTGTTAGTCT GGATCATCGT GTTTACGATC TTCCAACTTG
     2761 CACTGACTTA TTATGTTTTG GTGACGAGGG TCTAATGGGC AAGGTACTCA CAAGCGCGAT
     2821 CATGTTCATG CGTGACAACA CCAGTGGTGT GTTCGTTGTT TCCGGAAACA TTCACGGCGC
     2881 AACCGGCGAA GGTCTCAAAT ACAAAATGGA CAATGGCACA ACTTATGTTT TGTCCAAGGC
     2941 TGAAGTTGAA CGGCTTCAGC GATACAACTA CACTCCGCGC TACGCGAAAG GCAAAAAATG
     3001 ATCTACGACC TCGATTCTCG TGAAACCAAG ACTAAGCTAA TGGAACTCAT GCAGCATGAT
     3061 CTTCCATTCG CTGACATCAT GCCGGACGAA TTCAAATATA ACGACGTCGA TGTTCGATTC
     3121 GTCTATTCGG ATCTCGGTAT CAGCGCGGCC AAGCTGCGCA AGCTGCTGGA TCTTAAGGTT
     3181 CGCCACAACG GGATTGAACG CAAGTTTGCG TTTGTCACAA TCGAAGTTGT TCGCACTGGC
     3241 GAATACGAGC TGGATCCGCT ATCCGAAGTG GATCAGGAAA TCACCATCAA ACATACAGTG
     3301 GCGGTGTTCG AATGAGTCTC ACAGATTACA AATCGCCTTA CGGCAAAGCA GTGGCTCTTT
     3361 TACAAAGAAA TACTGGCAAC TGGCTTAAAG TGAAGGTTCC CGAAACCGGG GAACATCGCT
     3421 ACTTCAAAGC CAAAAAATTG GACCTACTTC GAAAAGGACC TCGCAGAGGA AATCACCGAA
     3481 GCAGAGTTTC TCGAAATTAG AAATCAAATC CGCAAAGCGA TTCAGGAAGA AGTTTCACGG
     3541 CGAGTTGAAA GAGGGGATAT GTAATGGACA TGCAATCGTA TACTCGGTTT GAAATCGAGT
     3601 ACACAGTTCC GGCAAGGGAC GGTTTTGACA GAAACCGTGT TGACTGTAAA GCAAGCTTTC
     3661 CAAGTGCCGA GAATCTGCGT GGATTTCTGC GCACCGCACA GGCTGGTATG ATAATCACAT
     3721 CGGCGAAGTT CGTACGGGTG CAAACCAAAG ATATCATGGG ATTCGAAGAG ATTCAGCGCT
     3781 TTCGGAAATA ATCCTGGTTG ACAAAGTTTC TTCCTATGTT ATGATATAGG AAGAAACGCA
     3841 ACGGAGATCG AAAAATGGTA GCTCGTACGG AACGTGAAGA ACTTCTCTCC TACATTTCCG
     3901 ACGCCCACAA GGACGCATAC GGCACACGTC CTCATGGCCG CTACAACAAT TTGACTCTCG
     3961 CGGAACTCCG CCAGGTTGCG GATGAACTCT CCGACGCCGT TGGCGAAACC ATCAAGCGCG
     4021 AAGCCGATGA AAAGGCAGCA GCAGCAATTG CATTCGAGGT TCGTGTTACC GAAGTTATAA
     4081 CTTCTGGTGC AGGTGACCGT AAGACGGCAC TTCGCTGGAT CTTCGACGCT GAAGATATTT
     4141 TGGAAACGGT TTCCCTTTAT GGTGGCTCCT TCGCGGCTTA CCACTTCGGT CTCGAACACA
     4201 AGTATTTCAC AAAGGAATAT CCGGATTTCT CTGCGCTCCT GATGGGCGAG TAACTCGTGA
     4261 AACAAAACTT GTCCTCAAAG TATGCTTACT AAGAAGGGCT CCAATTGGAG CCCTTTCTTA
     4321 TACTTCAGCT TTTGGAGCTA GAGTCCAAAT CCAACCCATA TCACCGTCGT TGTTATAGGT
     4381 TTTTGCATCA ACAAAATATC GGTCTTCGCC CTCGAAGTAG ATCGGCGCAA AGCGATTCGC
     4441 TGCTTCAAGA GCTTCCTCTT TTGCTTCGTT GCCATCGTAA GCGAGACCAT CCAAGTCGGA
     4501 TTGGAACCAT TCGCTTTGTT GACGACCATG GAGTGCCTCG GCTATATGCG AACTGTAAGC
     4561 GCGAACTGAA TCACTTAGAT TGTAAGGCGA TGCACCTTTT TTCTTTGGGC CAGTGATTTC
     4621 CTTAACATAA TCAATCGAGA ATGGATATTC TGGATTCATA TAGGAACCAT CATTTTCGTC
     4681 CTTAATATGT TCCCAACCCT TTACTTTGGA GATATCAAGG CCTTTATCAT AGGCTTTCTC
     4741 TAACTCTGCA TTTGCTTTGT TTGCAGCACC ACGATCATCA TTTGCAGTAA ATGATTTTTT
     4801 ATATTGGGCC CATAGATTCT TGTCTGGATA TTTGATTTCC ATGTAAACGT TGAACTTTTT
     4861 ACCCGAAGCC TCAGACAGTT GAATTTCAGA GTATCTCATT TCTTTTTGTC CTTTGGCTTA
     4921 TGCTTGGGTT CTTGGTCAAA ATATGCTCGA GCAACACGAA GTGCGCGAAC TGGGTCGTCT
     4981 CCGTTCATTG CTCGAAGCGC GTCGAAAAAT CTCATGATGC TCTCCTCAAA GTTTTACCTG
     5041 CTATTTAATT AAATTGACTC CAGATTACCG AAGGTAATAG GAACAGAGCA ACGCAAAGGA
     5101 TTCCCATATG ATTGACCCCT TCAAAATTAC CAACTACGAT CGCACAGACC ATGAGCTACA
     5161 AGAGTTCTGG TTGTTTTGCC TAGCTGTAGC GGGTAAGAAA GCCACAATGA TGGCGAAGAA
     5221 GGTTGACGAT TTTCTAAAAC CGTTGAATGC GTGGAATAAC ATGAACCACG ACAACAAGCC
     5281 TGACATGACT CCTTTGGAGT TTATTGCACA GCTTCCAGGA GGTTCAAACG GTCTCGATAA
     5341 GGAACTTCGC CGAGTGAAGA TGGGAAAGTA TGCACTATTG ACTAAGGGTT ATGCGGAAAC
     5401 CGCAGCCAAA GGCGCTCAAT GGCTACGTAC GGCAAGTGCA GAAGACATTC GTAAAGACAT
     5461 TACGGGCGCC GGATACAAGA CTTCTCGCTT TTTCACGCTG CATAGCAGAC GTAACGAGAA
     5521 CGTCGCAGTC ATTGACACGC ATATGCTCAA ATACTTGAAG CACATTGGCG CACCGAACGT
     5581 ACCCGACGGT ATTCCAAACG GCCCAGACTA TCTGAGACTC GAGAAGATTC TACTAGCTGA
     5641 GGCTGTGAAA AAGAAAATGG CGATGGCTGA TTTCGACCTC GCCATTTGGT CTCATTACGC
     5701 GGGTGGAGGA GTAACTCCAC TTCCTTGAAT TTTTCGGTTG ACGTTTTGTG GAACTCTGTT
     5761 ATGTTCAGGA CATAGACAAA CACACAGATA AAACGAAACA GACACGGAGA TGCCCTGGCG
     5821 CAGAAGTAAC AGTTTTATTG TTTAATAGTG ATAGAGAACA GACTGCAACT TCAACTCTAA
     5881 CGGAAAAGGA GCTAACACTG TTAGCTCCTT TTTCTATACC TGAGAAATCC CTTAGGACTT
     5941 GATATTTCCG ACGTTTGTGC CAGACTTAGC CTGAGCCAAT GATGTTTTAC CACCGCTGCT
     6001 TTTGCTCTTT GGGCTAGACT GATCCATATC ACCGGAATTC TTACTTGCTG GCTTTCCGTC
     6061 AAAATGAATG CCCTTTTGTT GGGCGTTTGC ATTTCCTGTT TCCATAACGG ATTCACTCTT
     6121 ATATCGAATA TCTTTGATTA GATCCGAAAT TACAGACCCA GCCTCGTTTT CATTACGCTC
     6181 GGTGCCTAAA TTATAGATTG CCCAAAGTGT ACGAGAAAGA CTGTCATATT GGATTTCTTC
     6241 ATCGAGCGTG TTTTCTTCTT CAAGACTTGA AGATTCCATA AGGTTCATAA ACTTGCGTAG
     6301 ATCGTTGCTG GCCATATTAA GGTTCCTTAT TCGGCTTGGA TTTGAACTTG AAAAGGAGAA
     6361 CCGCCATGAA GACCAGCAAC TACTTTTCTA CTGAAATATT TTAAACCTGC GATTTCTTTG
     6421 AGCGCGTGTT CAACGTTTGT AAGAACTCCA GAAATATCTT TGACTAGTAC TTCCGGCGAC
     6481 AACACTACGA TGATACCAGG ATGTACCACT CCAATTTGCT TTGCTACACG ACGTAAGCTG
     6541 TCCAAATAAG CTTGCTTCTT TTCCTCGGAA AACCAACATT CACTAAAGGA TTCAAATAAT
     6601 TCATGAGCTC GCATAGAACA CCTTACTTTA AAGCGTTGAT GAAATTGATC AATTCATCCT
     6661 TAAGATACTT TTGAGCTTTC TGATCATGAG TCATAGCTTC AGCTAGATCC TGAGTAATTG
     6721 CACCACGGCG CATATTGTAG GCCTCATATA CAGCCTTCGG ATATGCAGCT GGAGCCGAAG
     6781 GTCGAGCCAC GACGTCAACA GTTACGATCT CGAAATCACT AACATCACCA GTTTCCGTAA
     6841 CGTTGCCGGA ACCACGAGAA GAAACACCAA GCTTTACGCC GGCTTCAAGA AGTGTACGAA
     6901 CAATGTTACC CATTGGTGTC GGAAGTACCT TTAGTTTGCC GATACCGTTG GGACCATCCA
     6961 TATACATTTC TGTGATCATG TGGGAAACAC GATCCAGATT AATGTTGAGT TCTTCTGGGT
     7021 GATCAGCTTC ACCGAGAATG CTTTCACCGC GACGAAGAGT TTCATTGAGC TGATCAACAG
     7081 CTGAACGAAT TTCATTGACC GGATAAACGC GCTGATTGTG ATTCTTCACG CCGCCCTGCA
     7141 CAAAAATGCC GCGCATGTAG AGATCTTTGG GCTTACCCTG ATCGTTCAGG CCACCACCTT
     7201 CAAGAAGAAC CTGGGCCTGA TCAAATGTCA TTGCTTCAGT GAGGAAGTTA GCCATTATTT
     7261 CACCTTTATA GAGTTGGAAT TCCGCTAGTA TTTACTAGGG TTTAACCATT TGATACGGAA
     7321 ATGGGGACCA AAGGCCCCCA TTCGTATATT CTGGCTTTTA CTTCTTACGG GAAAGATCGT
     7381 TTCCACGAAG CTTAGGATCG CCGTTGATTG GGCTCTTGCT CTTGTCCGGC GCTGGACCCT
     7441 TGTTGAGTTC AGCAGACTTG TCGCCTTCCT TCGAAATCTT CTTAGGAGTC TTCTGCGAGT
     7501 TCTTGAACTT TTCGTTACCA CCAACAACAG TCGGAGCAGT TTCGCGAGCA TAACCCTTGT
     7561 GGGTCTTACC CTTGATTTCT ACTGGATCAC CGCCGAGACG GTCAACTGGA TCACGCTCAG
     7621 GAACTGGGCT CTGCTTGTCA ACTTTGACCT TCTTGCCGTT ACCAGCCTGT TCGCCTTCTG
     7681 TCTTCAGCTT TGCTGCGGCT ACTGGCTCCA AGTGATGGTC AGCGGATTCT GCGAGATCGT
     7741 CGAATTCTTC GTCTTCACGA ACCTTCTGGT TACCACCAAA GTCGATTCCA GACTTCTGAA
     7801 CGAAAGTTGT CTTCTTGCCT GGAACGCCAG GAGCAATAGC TTCTTCAACT TCGTCATCGC
     7861 CTTCGGTTTC TTCTTCATCA GAATCACCAT CAACGATTTC TTCTTCGCCT TCATCCTCAG
     7921 CAGCTTCTTC TTCTGCATCG TCGCCCATGA GGGCTGCGAA TTCAGCGCGG AGTGCTTCGA
     7981 GCTGGGCTTC CAGATCTTCT ACACGCTCAT CAACTGTGAG GTCTTCAACA GCGGAGTCAT
     8041 CATCGCCAAC GACTTCTTCA CCGTCAACTT CTGCTTCTAC GTCGTCACCA TCTACGACTT
     8101 CTTCACCGCC GAATTCATCA ACGGTTTCGT CGCCAGCTTC TTCAACAGTA ACATCATCAC
     8161 CATCTGTGTC GATTGTGATT GTTACGCCTT CTTCAAGCTC TTCACCTTCA GCGACTTCTT
     8221 CGGATTCTTC AACTTCTTCA GATTCCAGAA GCTTTGCTGT AACGGCTTTT TGCTGCTCTG
     8281 CAAACCACTC ATTAAGTGCC TTTGCAGCTT CTTCACGGTC TTCTGCAATC AGAAGATCCA
     8341 ATACTTTCGA GAGTTTCTCA CTCATTTTGA AATCCTTCCT CATAAAGAAA AAGGGGAGAC
     8401 GAATGCTCCC CTCTTACTCT AATTTATGCC TTTTACTTAC GCTTCATGTC GTTGCCACGA
     8461 AGATCAACAG CACCGCCACC GATTGGGGAC TTACCCTTAT CCGGAGCAGG GCCCTTGTTG
     8521 ATCAGAGCCG ACTTATCGCC TTCTGGGCTT ACTGGAACCA TGTCCTGCTT TGCATTGGAA
     8581 ACCTGGTTCT TAAGGATTGG CTTGTCGTTA ACACCCGGAG ATGTTTCACG AGCGTAACCC
     8641 TTATGTGTCT TGCCCTTGAT CTCAACAACA GCACCACCAA CGCGGTCTTC TGTCTTACGC
     8701 TGAGGAATTG GCGAGGTTGT GTCAACGCTC TGCTTCTTGC CGTTACCAGC TTCCGAGCCT
     8761 TCGCTCATGT CTGGATCCTT AACTTTTTCA AGTTCAAAGG ACTCTTCCAG ATCCTGGAAG
     8821 TCTTCGTCAA GATCTTCGCC TTCAGCTACT TCTTCAGAAC CTTCTTCGAG TTCTTCAGCT
     8881 TCTTCACCTT CGAATACGCC TTCAGCAGCA AACTCTTCAT CGTCTACGGC GACATCGTCA
     8941 CCAGCAAACT CATCGTCAGC GCCTACAAGT TCTTCACCAG CTTCATCGCC GCCCATGAGC
     9001 TTCTCAAATT CAGCCTTCAG GCTAGCAAGC TGTGCTTCCA GGTCTTCAAC TTTGTCTTCG
     9061 ACTGGAACTT CAACTTCTTC TGCACCAAGC TCAGCACCGA GATCGTCAGC AGCAGCTTCA
     9121 ACGTCATCAC CAGCAGCTTC GAGGTCATCC TCTGCGCCAG CGAATTCCTC TTCACCTGCT
     9181 TCAACTTCTT CGCCTGCTTC ATCAAGATCT ACGTCACCGT AGAATTCTTC CGATGCAATC
     9241 TCTTCCTTGG CATCTTCGAT ATCATCGAGA GCGCCGTCAT CTTCCTGCAT TAGACCCTCA
     9301 AGAATGCTCT TCGACTTACC GACGAACCAC TCGTGAAGCA GCTTAGAAGC CTCCTCGCGA
     9361 TCCTCAGCGA TGAGCAAATC AAGAACCTTG GACAGTTCTA CCTTTTGCAT GTTAATCTCC
     9421 TTCCTCGATA AACGAGAACA TCTAATTGTG GTTAATGTTC ACGCTTTTAT TTACTCAGGC
     9481 GTCGGAAAAG AATGCTCATA TAAGTCAAAA AGTGTGCTTT TTTGGTTTGA TTACGCCCAT
     9541 ATAGAAGTGT TATAAGCTTG AGCGACAGTA CGAGGAAATG ATGAAGACCA AACTAATGCG
     9601 AAATGTGGTT TGGGATGCTC GAGCTATAAT CAAATCAGGT GATTATGCGC TCGAATGTCC
     9661 ACATAACCAA AGCTTGATGA CTGGCATTTG CAAAGCATTG AATGAAGAAT ACAAGCGTAA
     9721 CCCCAAGACA GTGGCAGGTA TTATCCTACA TATCGAAGAG GCCGGATATA AACTGAAGAG
     9781 GTCGGATTGC TCCTATACAA TTCGTGCCAT CGAGAATAAA GAAAAGGCCC TCGGAAATGT
     9841 TGAATCCAAG GACCTTGAAA AGATTCGCAA AATTTGTGAG AGTTTGTTCT CACAGTATAT
     9901 CAAGCTGACT TAGAAGTCGC TATCATCTTC CTCAGGAGCA CCATACATAA CGCCGAGAAG
     9961 GGATTCCTTC TTGGCGGTCT CCAAGTCGTT GGTAGCGCGG ATCTTCTTCA ATTTGTTCAA
    10021 CTGCTTGAGT GTGAGCTTAG GCTTACGAGA ATCACCAGGA TGAGCTTTCA TAAACTCATC
    10081 CTCGTTTGGG TCAATAAACC CTTCACTTAG CTGATCAAGA GATTCCTTCG AGAACTCATT
    10141 GTAGCGCATT ACTCTTCTCC TAGATCTAGA TTCAAATCAT CCTGGCCAGC ACCGGCGTCT
    10201 GGTTCATCTC CACCGGCAGC ATCATCGCCT TCGGAGTCGG TAAATTCAAT GTCTTCAGGT
    10261 GGCTCACGGA AACCAACACT ATCAAGACCA GGCGAACCAC CTGAATCACC AATACCACCG
    10321 TCGCCCTCAA CTGGTTCAGT AAGACGTGGG TTTTCCTGCT TCCATAGGCG TTCGTTTTCG
    10381 ACGAGTTCTT CCTCTGTGAG ACCCATGAAA CGAGTTGCGA GGAATCGCTT GGACAACCAG
    10441 TTAACTTCGG AGATCTGGCT GAATACACCA ATCTGTGCAG TGTCACGTTC GATTTGTGCG
    10501 AACTGTCGGA AGTTCTGCGG AGGGTTGAAT TCCAACGCAA ACATACCAGC ATCAATGTTA
    10561 TAGCCACGAC GCTTAATGAA TAGCTTGAAT TCATCCTCAA TTACTGCACT CAACAACAAC
    10621 TGGAGTCGCT GACAGTAGTT GGCAAAACGA TATTCCTGAA TATATGCGGT ACCAACTCGA
    10681 CCATCATTGA ATGTAGCTTG TCCATCTTCT GGACCCGTAG GCAAGTAAGA TGAAGGAACA
    10741 CGAAGACCAC GAATCATTTT GTTGTTGAAG TATTTGAGGT CATCGATTTG TCCGAGGTTT
    10801 TCACCACCCG GAAGCGTTTC AACTCGCGAA CCACGACCAT CTGCGGTCTG AGCGAAGAAG
    10861 TAGTCTTCCA TGATGCTCAA CGGATTATAT GCGGCATCCT GAATATTGCT GCCGCCACCT
    10921 GTACGAGTCG GAATACGACG CTGGTGAATT TCCATCTTAA CTTTGTCCAA GTAAGCCTGG
    10981 GACTTGTGAA CCGGAATACC ACCAACGTCC ACGTAAAACA CTCGACGTTC AGGAGCACGC
    11041 TGAACACGAT AGATAACGAT GGAATCCTCT AGGAGTTCCT TCTGTTTGAA CACTTTGAAA
    11101 ATAGGTTCAA GAATTGAAGT ACCGAAGGGC CAATTCGCGT CAAGCCCTTC GGACAGTGAG
    11161 AAGTGAACAA CGTGGGCGGC ATCCACATGC GAAGCATTCT GTGAAGAATC AAAGCGTCCC
    11221 TGAGTCTTAT GGAATGAACT ACCCTGATTG GTCATCTGGT TATTTTGCTT CAAGCTATTT
    11281 GTACCAGTGC CCTGAATGTT CTGTCCGTAG TCGTCCTGCT TTGTTGCTAC TTTCTCAACC
    11341 AAGTTCAGAT CCAGATCGCG GATCACATAG TATTGAGGCG TCTTACCCTT GGACTCATCA
    11401 ACGATGATCT TTTCAACTTT TGCATTGTCA ACGTAATGAA GTATTTGAGT CTCAGGGTCG
    11461 CGAATGAAGA ATTGGTCCCC GTATTTCAAT GTATTACGGA AAATACGCCA AAGGCGTGTC
    11521 TTCATTTGGT TCAAGTTACA CCATTGGTTC AAAAGAGTCT TGATAATGTC GACTTCTGAA
    11581 TCGTTGGGTT CGCTATAATA GTTGATAAAG AACAACTGAC CTGAATCGTC ATCCGGCCGT
    11641 GTGGAGAAAT CCGAGATTGT GTCGAGAGCC GCGTTGACTT CCGAATCCTG ATCCATAATG
    11701 TCGTACTGAG CGTAGCGCTC TTGACGTTGT GGATGACCCG CATAAACCTC AGGCAAATAG
    11761 CTTTGAAAGT TGTTTCCAGT ATTAGCTGTC GGGTAAGTAC CCGCACGCTG GTTTTTCATC
    11821 AGCGTTTGTA GCTTCTTATC CTTGCTAATT TGCTGAAAGT GACGTTTCCA AGTCATAGAT
    11881 AATCCTTAAC CAATATTGTA TGCTATTTAT GATTATCAAC GACGAGAGCT ACGTGCGATA
    11941 TCTTCGTTTA GTCGCTGGAG TTCTCCGAGA CGATCTCGGA TAATCTGAGA ACTTTCTTTA
    12001 TCGAAATCCA AATTCTGCTT CAAAATTTGG TAAATGCGAT CCAAAGCGGC GTTAGTCGCC
    12061 GTCACTGTAG CCTGCATTGC CACGGAATCA GTTCGCAAAG CCGCAGTAAG TCCTTCAATA
    12121 TCGAGGGTCT GAGTAAGAGT GTTTTGGACT GGTTCAACTG GTGTAGATGC AGCGAGCGTA
    12181 TTCTCATATT GTTTGACCAG ATCACTAATA GCTGCGACAT TGGGGTCAAC TTGTTCTGTT
    12241 GGCTCCGCAA CAGCTTCTTT AATTTCAGCA ATATTAGTGG AGTCGACACT CTTCGAAGCA
    12301 GCTTTCTCTT CTGGTGTTAG CTCAACCCAT TCGCCATTCT GATCCTGCTT AAATTCTTGC
    12361 TCACCAGTCC AATAGTTTTT ACCCGCATTC GGTCCCGATT GAATTGTTCC GGAGAATGGA
    12421 TTCTGAGCCA TAAAATCCCA GAAACCTTCG CCTTTTTTAC GGAAATCATA CCAGAAATCT
    12481 TTGGCTTCTT CTGGGGCATT CTCATAAACA AAATTCGAAA CATGCTCATC AGCGAATCGA
    12541 GCTGCTTCAC CAGCTGCCAA TCCCACACCA ATTGGTCCTG CAACACGAGC AGCCATGCTT
    12601 AGTCCGGGAA TTTTACTCAC AGCGTTTGCA ACAGATGAGC CAATGCTTTT GCTTAAAACT
    12661 CCACCAGTTA ACATTTTTCC GAGACCCGTA ATGCTTCCTG CTAGGCCACG GAGAGGGCTC
    12721 GTAATGACCT TCACAGCTTC ACCAATCATC GGTACCATAC GAGCAGCTAC TAGGGTACCA
    12781 ACGATACCGG AGGCAGCATT GATGATAGCT CCACCAGCGA ATACACCGGC AATCGCACTG
    12841 ATAACAGTAT TGAAATTCTC CAATTGGATG ATTGTTTCAC GATACTTGTT TACTAGATCG
    12901 CTTGTACCAC TGACTAGATT CTTGATTTCC GGTCCATAAT CATTCAACAG TGGGTTCAAA
    12961 ACACCTGTCA CTGTATCACG AACTGCCGCT CCAATTTCCC GGATTGTTTG ATTACTTTGA
    13021 AGTGCGCCCA AAGAACCTTG ATCAGTAATA TTTGTACCTT CTGCGGTAAT TCGGTCGTCC
    13081 TGTTTGATCT TAGACGTGTT GACTCCGATT TCAGCAATGG TTCGGAATTG ATCACCAACC
    13141 TGCTTACCCA AAATACCCAA AGATGCAGCG TTTTCCTTAA TGAACGTTTG CATTGGTGCA
    13201 CGAAGTGATT GGATTGCATC TTGAAGCTGC TCAGCATTCA GATTACCTTG CTTGGCTTGA
    13261 TTTACTGACT GAAGCAAGAT TTCTCGGACT TCTGGAGGAA GAACTGCTAG AACTTTAGCA
    13321 GCTTCGCCGG TTACTCCGCC GTTCATCATC ATCATGTCCT GACCAATATC TTTCAGTGCA
    13381 GGACTAATAG TGTTGAGGGC TCCCATCATT TGATTGATAA GGTCTTTGTC GACGTTATCG
    13441 CCAAGACTTT GCATCCAAGT CTGAAAAACA GGATCGCGAG CTTGTTCAGC TGCCGCAGCT
    13501 AGTTGTTCTT CACGAGTTTT TCCGAGAATA GTAGCCATCT TGTCGTTGAC TACTAACAGG
    13561 TTATTCAAGC CATCAACGAT TTGCTTATCA GTACGATTGA ACAAATCACC ACGATTACTT
    13621 AGCATATCCA GGTATTCATT TTGAGCGGCT ACCAACTGCT GAGTTGAATA ACCGTAATAG
    13681 CCCATGGACT GGGTTTGCTT AAGAATACTA CCGTAGAGCT TTGCCCATGG TTGAGCACCC
    13741 ATCAATCTGG TGCCTTGAGT TCCTTTTGCA ATAGCATCCG CAAATTGCAT AGCATTCAAA
    13801 GTCGAATCAT GCATTGCACG ACCGAGATCC TGAATAGATC CGATTGTGCC TTCTGCAGAA
    13861 TTGATAAGAA CTCTAAATGC ATTATTACGG TCGTCAATAG TTTTTGCTGC AAGTAGCCCT
    13921 GCAGCACTTG TAATTCCAAG AGCTTTTGCT AGTCCTTCAA ACGATCCATC TAAATTACCG
    13981 AAATTGTTAA TCATAGATGC AGTAGTATTT CCTATCGCGT TTGTGAATTT CCCAAACGCA
    14041 AGGATAGAAC CGCCAATTTT ACTACTGAGT TTCCCAAAAT CTTTAGAATC TACATTAATA
    14101 TTACCCTGAC CGGGACCCGC ATTGTTCAGA CCTTGTTCTT TGATAGTTTG ATGAATATCT
    14161 TTGAGAACAC TCGCATTGTC GAATTCCTTT ACGAAATCCC TAATGAAGTC TTGATTCTCT
    14221 CGTTTCTGAT CTGCTTTTGA TTTATTGGCT TGATCACGCT GTCGCTTCTC TAGATCGCGG
    14281 ATTGCTTTCT CAACGACTTT GAGCTTTTCG ACAATATTAT CATCACCCTT GGTATTGGCA
    14341 AGCTTGTCAG CAAGATTCTG GAAAATGATC CTCATCTGCT CCATATCAAA ATCAGCCATG
    14401 ATTACCTCCG GGTTCGTTCT ATTATTTACC GAAAGTTAAA CCTCGAGGTT AACCGCGTAC
    14461 TAAATATGAG TATGAGCAAT CGAGGTGATT CAATGAGCGA CAATCCACTA TCCCAATATT
    14521 TCCGTGTTCC AGGAATTCAT GTGATGCTAC CGTCTCGCGG AGCATTTACA CCACCTGAGG
    14581 AACTTGAAAC TGCTATCACA GGAGAACTCG CAGTTTATCC TATGGCAGCG CGTGATGAGA
    14641 TTTGGGCGAA AAATCCAGAT GGACTCCTCA ACGGATATTC AATCGAGAAC ATCATTAAGT
    14701 CATGCGTTCC GGGCGTCAAA AATCCCCGTA GAATGCCAAG CCAGGATATT GATTACCTAC
    14761 TACTGGCTAT TAAGAAGGCA ACGTTTGGTG ACAAGATGGA ACTCACTACG ACATGTCCGA
    14821 AATGTGGTAA CGAACATAAC TTCGAATGCT CAATCGAAGA AGTCATGAAC ACTGCGCGAG
    14881 TGCTCGAGCC AGAATATTCC GTCCGCATCA GTGATGAAAT TGTTGCTAAG ATTCGTCCCT
    14941 ATGATTACAA CGCAACTACC CGAACAAACT TGGCTGCATT TGAAGAAGCA AAACTCCTAC
    15001 AGAATCTCGT CAGTATTGGG CTTCCGGAGG AATCCCGAAT CACAGCATTC TCGAATAGCT
    15061 TTGAAAAGAT TTCAAACTTG AATCTTGATT TGCTTTCAGA TGCCGTTGTC AGCATTGTAA
    15121 TACCGGGCGG TGAAGTCTCT AATCCCCAGC ATATCCGAGA GTTCCTAGAG AATGCTTCAA
    15181 AGGGAGCCAT AGATGCGATT GAAGACGGTA TGAAGGTATT CGCGGAGACG GGCATTGATC
    15241 GAAAGATTGC GCTTGCGTGT CCGCAAGAGG AATGTCAACA CGAGTGGACT ACTGAACTCA
    15301 TGTTTGACCC TAGCCATTTT TTCGAATGAG GCTCTTGTCA ACGGATGATC CACGTGTAAT
    15361 CGGTGGTATC ATTGCAGGGC ATCGAAAAGA GGCAAGAGCC ATCATCGATC AGATTCATGA
    15421 GATTTGCTGG TATATGCGCG GCGGAATTAG CCGCGAGGAA GCCTTTAATC TTTCACATGA
    15481 AGAACGCAAA AGCATCATGA AACTAATCGA TGCAAACATT AAGCGTGTCA ATGAAACTCG
    15541 CTTACCGATT CTTTAACCTT TTTTGAAAGT ATCAGTGAAG ATAAAAATGT GAAATGATTC
    15601 TTCTTGGACA CTCAAATGTT CATCATTAAC TAAGTTAATC CATTTGTCCA TCATGAATAA
    15661 TGGCATTCGA AAACCAGATT TATGAACAAT ATTTTCGGGA ACACAGATCC AATAATACGG
    15721 ATTGTTGTTG CTTCGAGATT TACGAATCTT GAATGTATTC GTGTTATCCC GAGCTGAATA
    15781 AAAATCTAGC GTTGTTGACC CATAGTTGGA GCAAACTCCA ACTGTAAGGT ATGTAAGTTC
    15841 AGTTGAATGA ACAAAGCTTG AGGATATTTT AATCTCATAA TCAAGTTCGC TATTTACAAG
    15901 CTTTGAGCGA ACTGCACGAA TTGCAAATTC GTTGGACATG AAAAAACTCC TAAAGTTGTT
    15961 TTTCAGGAGT TTAACAAAGT TTCAGAACAC GTCAACCATT TAAACTATGC CGGATTCCAA
    16021 ATAAGTGCCT GCACGATTGG TTGCTCGTGG TGTATGAGTT AGCGTACCGC CGATCTCATA
    16081 GTTGAGAGCC ATGAAAGCTT CTTTGAAAGG CAAAAAGCTA CGCTCTTTGA TTTTCCACTT
    16141 ATTGTCAGCC TGGTTGATCA CCGTGATGTT ATCACCGAGA AACTCAACGT TTTTGTAGCC
    16201 GCGTTCCTTT GCAGTAGTAG CAGCCCAAAG CAGAGCTGAC CACTCTGCAA TGTTGTTGGT
    16261 TCCATGACCA AGATCGAATA CTGTCTTGGG TTGAGGTGCA CCATCGCCAA TAATAACGAT
    16321 GCAAATTTCC ATGTTACCGG GATTTGGTTT GCATCCTCCG TCGAAGTATA TTTGAATTTT
    16381 GCTCATGGAA TTGATCTCCA GGTCTTTTTC TTATTTTCCT CTTATATAGC AGAAAAACTC
    16441 AATGGAATCA AGTCAGAACT TCCCATTTAA CACTAATAGC TTTAACTTTT TCACTTAACG
    16501 TTTTGGAGAT TCTTATGAAG CGTGGGTATA TCCCTTGGAT ATACACCATA ACCATATACA
    16561 TGTGGATTTC ATTCGTACAC TCATGATCCA CATGTATATG GTTAGAGCTT TAAGTTGAAC
    16621 TGCGAAGCTT TTTGATTTCC CAAACCCCAT ATAAATGAAA CCCTTGGTGT CAAGTGAAAG
    16681 AGCGAATAGC GAAGTGAACG CAGACACCTC TTTAGGACGA AGTCCTAAAG CAAAGCTATA
    16741 TTAGAAGACC TTTGGTCCTT TAGTGTCAAG GTACGGACTC CCCCGGTTGC GGGGAATAAG
    16801 GCAAAATAAA GCACATGGAC TGGCATGCAC GGGTGTAAGG GGGCTAGGTC TGACTTGATC
    16861 CCCTGCGTAT TACTACGGCT ACCCGCGGCT CCTAAAGTTT CAAATTGTAA TTGAAAATTT
    16921 ATCAGGACGG TCGTCAGTTC GTTACGCTGA CAATTAACCC CATCTCCTTG CTCATACCAG
    16981 CGGCTTCGAG ATGGGTTCGA TACTGCTTAG TCACAGTATC ACTAGACACA AACGGCATTT
    17041 CTCCGTTTCA CTAAACTGAT CCCATTCTTC GGGGACAAGC TTAGATTCCC ATTCTCAAGT
    17101 TGCATGATTA TACGTTTCGC AGCAACAGGA GAATGTCGAC ATCTTGTGCC GACAAATAGG
    17161 ACCGCTCCAT CAGTCCTAAG TGGTAATGCC CGGGAGTTCA CCCCTATTTG CGTTTTATTT
    17221 GCGGGCAAGC TCTCTTACGA GAGATTTCAG TTTGGAGTAT TTGGGGAGAT GTCTCTGAGG
    17281 GGAGTCTTAT GGAGCCTGTG GGATGCAAAT CTGCAACAAC CAGAACATAA CAGAAAATAG
    17341 GAATCCAACG CAATATAAAA GCGGTACATA AATATCTAAA ACTTTAATCT ATTTATGGAA
    17401 ATGAAAATAT GACAAGCAAA GCCAAGGCCA AAGGTAATAG TTGGGAACTA GCTATCTGCA
    17461 AATTTTTGGG AGAGCACCTG GGTGGCCACT GGATGCGAGT TCCAAACAGT GGCGCCTATG
    17521 TTGGTGGTAA AAATGTTCAA CGTAAAGTCC TCTTGGACTC CGGGCAAGTT CGCATGGTGA
    17581 AGGGCGATAT CATCGCTCCG GAGAACCTCC CGAAGATGAA CTTAGAAGCT AAGAACTACA
    17641 AGGATATCGC GTTCCATCAG ATCATCGATG GTTGCTGCAA ACAGCTGAAT GATTGGATCG
    17701 ATCAAACCGA GACGCCAGCA GAACCAGGTG ATCTGAGTCT TACGATCTTC AAGATCACAC
    17761 GTAAGGGTTC CTGGGTTGCA TTCGATGAGA AACTCAAGGA TAAATTCGTC TTGAAGTCCT
    17821 ATGTGCATTA TCAGAAGACT GATGATCGTG CCTATATCGT CACTGACTAT GAAAGCTTTG
    17881 TCATCGCCAA TAAGGAAAAA CTTATTGAAC TTGGAGCAAA GGGCATTGCA TAATAGGTAA
    17941 AAATTGAGGA AATACCTATG AGCAATTCCA GCAAACCAAG AGTTCTAAAG CTGAAGAAAC
    18001 TTCCTAAGGG AAAGTTCAAG TGGAAAGTCT GCTTCCGGTT GGAAGTTGGC CATAAAATGG
    18061 GCTTCTGGGA TCGTTACTGC GACGATGGCT TTGTTCTGCC CAAAGCGGTA TTTGAATACC
    18121 TTGAGCAGCA AGTTCATGGT CGGTATTGTT TGCATGCCAT GTCTGGTCGA AACGTCAGTT
    18181 TCGATGATGA AAAATACAAG AAGTACGATT ACATCCTGTT TGAGAATCAG CTAGACGTGA
    18241 CAATGTTCAA ACTATGTCAC GGAGACATTG TCCGAAGAAT TTACCGGATA GAAACGCAAT
    18301 AAAAAAGGAC GCTTTTAAAA AAGCGTCCTT TTCCATTAGA AATCTGTGGA TCTTTTGGGA
    18361 TCAGTTGCGC CGAACCGTTT GAGTCGGGCT TCTTCACGCG CTTTCAGATC ATCTTCGTAA
    18421 TCTTTCACGC GCTGAGCTTC AAGCTTATCA GCATCATCCG TGTGCTGTTC AACGAATGCA
    18481 AACAAGTTGA TAAACTTATC GTTGTCCTGG AGTTTCCACA TGACAAGTTT TGCAGAGTTC
    18541 TGCAAATAGA GCTCATTCTC GAGAGTCTTT GGATTTTCTT CGAGAATCCA ATCTTCATCT
    18601 TCAGTACCGA GTTCACGAAT GAGTCGACGG CGAAGTTGAT GCATTTCGTT GATGTTTGTG
    18661 ATCACGTCGT TGGATTTAAC GAGAACCGCG CGAATCTTGA AACCCGAAAA CATCGTCTTG
    18721 GGGTTCCACA CGGAATCGTA CTTGTTGACG GAGCGAATTT CAAGTTGTGA CATTGTTTGT
    18781 GTTCCTCTTT AGGAGCCAAC ACTACTATAG GGCTGGCTCC TAGTCAACTT ACATATCGTC
    18841 AGTGAAACTG ACGTAGGTTG TGAAGTTATT TTCTTTCTGT ACGACCGCAA CACGGTCAAC
    18901 GCGGGTTTCC AAACCGTCCT TGTGCGAGAT CAAGAAGATA GACTTGCCAT TTACACGACA
    18961 CATTTCCTTG AGAATTTCCA ACGCACTATC AGTACCAGAA CCATCCATAC CTGAGTCAAC
    19021 AAGTTCGTCA ATAATGAGCA GATTAAGCTT GTGATTCATA CTTTCCCAAA CATCACGGAA
    19081 TGCCCAAGCC AACGAGAGAA TCAAACGGTT TTGTTCGCCA TTCGATAGCT GTTCGAAGTC
    19141 AAAATCGCGA CCAAGCTGAG TGATTTCAAC GGACAAATCA CTCTTGAACT CTACTTCATG
    19201 TGGTAGTTGA AGTTTAGTCA GGAAGTGTCC CAAACGGAAG TTCAAGTAGG ATAGGTTCTG
    19261 ATCGATGATC TTTTTACGAA TGAAACTGTC CTTGGAAACC AATAGCTTCA ACAGGAAATC
    19321 CTGGTGTTCC TTCATCGTTG TGAGCTCGTT GATGTAATCG TAGGAAATTT CCTGCAAAGC
    19381 GCTCATGCTG AGGTTTGCAA TCTGATCCAC GTATGGGTTA TCAACAAGCG TTTCACGCTC
    19441 GAGATCGCCA CGAAGTTTAT CAAGCTGACC ACGATGTTCG TAGGCTTGCT CTACACTGCG
    19501 ATAAGCAGTC ACAGGACGCT CACCAAGCTC TGCCAGTGCA GTCGCAAGTT CCACAAGACC
    19561 AGTTTCAATG CCTGTCTGTT CGTCGCGTGT AGAGCTTAAT TCGGAACGAA TTTCTTCGAG
    19621 CTCCTGTTTG AGACGATCGC TAATGTGAGC GTGAGTTTCA TCGTGTAGTC CCTGCATACA
    19681 CGTTGGGCAT TTCTGATCCA ACGCGGCTTC CAATGAGTTC TGCTTTTTTA TCTCAGTAGC
    19741 TTCGTAGGAA CTAATGCTAC GGACGAGGCG ACTATTTTCG CGATCAAGTA CCTGTAGCTC
    19801 CGCGTTGAGC TCATCCCACT GCTTGAGCAG TTTGTGGTTC TCAATTTCAC GTTCGACATC
    19861 AATCTCTTCG AGTTTCACGA GAGCCGTTGC AAGTGTTTCT ACTTTCTTTT GCTGCTCGCG
    19921 TTCCCAGATC TTCGACTTGA AGTTCAAATC GTTGATTGTT TTTTGAACGT TTTCGTTACC
    19981 CTGAGTAACC GTCTTGATAC GAATTTCCTC ATTGCGGATT TCGTCTTTGA TCTCTTTGAT
    20041 CATGTTTTTC AGAGTTTCAG CTTTCTCAGA CAATTGAGTG ATGCTGATGA GTTCTTCGAT
    20101 GAGTTCGCGC TGTTTATTTG CGGATTCGCT CAGGAACGGT GTAGTCTTCG TATGCAGGGC
    20161 AACCAAGTGA CGGAACATCG CATGAGACAT ACCGAAAACT TTTTCGATTT CCTGTTGTGT
    20221 GATTTTAGAT TCGCCGTGTG CTTCGTCGGA GTCCGGAGCA TTGACGAGAT CGTCATTCAC
    20281 ATAATACCGC AGATAATGCG GCTTGCGTCC GCGTTCAATG CGATAGTTTT TTCCATCAAC
    20341 CGTGTAATCC AACGTGACTG CCATTTGCTT CTGGTTCGTC TTGTTGATCA GGTTGTCCTT
    20401 TTTGATGTTG GTCAATGGCT GACCAAAAAT TGCGAAACAG ATCGCTTGGA CCATTGTGGT
    20461 CTTTCCGACA CCGTTACGCG AACCACTTGA ACCTTGGTCA ATGTTCTCAC CGAGAACCAA
    20521 TGTAAGTGCA GCATCGTTCA GTACAATTGC CTGAGTGTTG TTGCCGACAC TCATAAAGTT
    20581 TTTCATGGTT ACGTTATTGA TTGTGATCAT ACTCTGTCCC TTTGGGATTC TTAATTGTTC
    20641 CCATTATACG AACAGAGTTA GTCAGAATTC AATATTATTG GAAGTTAGAC CCTTGATAGT
    20701 GTTGGACAAA GTCCTGCAAA GATGGGATAT TATGGATCGG CGCAATTCGC CATCCCGAAA
    20761 CAATCCGGAA CCAAACTGGG CTCAACGGTC GATTCGTGTA AACGAGAATG TCGTAGGGAC
    20821 GATGCACGAA CGCATAGTCG ATCTGGTCAG GGAATTGAGT TTCCAAAGCC GGACATATCG
    20881 TATGGATAAG TTGCTCGGAT GATACCAAGA AGCTTGCATA ATGGAATGTA ATCCAATCTG
    20941 AACCAAACTC ATTATATGCG CGTTCGACAG CTTTTGAGTA AATGACGTAG GCGTAAGTCA
    21001 GATGACTGAT TTCATCTTGA AGATCAATGA AATTAGTTAT TTGTCCACAA TTTACAAGTG
    21061 CTTCATACAT ATCTCGATGA TATGTCTGCT TGAGATGATC CACATAGGAC ATTTTTGTTC
    21121 TCCCTCTCAA GCAAATGTTT GCACGATTTT GTTACTCATG CAAATTGCTG TGAAGGATAT
    21181 TCACAACTTT TCTTTGGACT TTTTGATGAG CTCGTAAAGA GAAATCTCTG GCATATCATG
    21241 GAGATGCAAA CCGGTACTCA GCTTGAACAC AACTGAGTCG ATTGTCGTTT GTGGTTTGAT
    21301 GAAATAAATG TAATCGGTGA CACGAGCAAT CGGATAACTA ACCTCACAGT ATTCATCGAA
    21361 GAATTTAGTC GCTTCTGCAA AGTTTGGAGA GTATTTTGTT TTCAGCTCGA TGATTCGCAT
    21421 CAACACATCA AAATCACGCA TTATAGTTCT GGTATCAGAA CCTGCACTCT GCCAGTAATT
    21481 ACGTGTCTCG TGCCGCTCCA CATAGATTTC AGGATGGTAC ACGTAGATGC ATTTGAAATC
    21541 CTGCAGGAAC TCAAGATCAT CAAGTTCCTG CAGCTTGTCG AAGTTATCGA GACTATCGAG
    21601 CACAGAAGTT CGAATACTAT TGACTAACTT TTCTTTATCG TAGTCTTCAA AACCCATTAC
    21661 AGGCTCCTAA AAATCTCAAT CAAAACATTT TTGTCCATCG TCAACGAATC GATATTCTTG
    21721 AGACCCTCAA CAACAATCTG ATCCACGCTT TGGAACTGAA TGTTGCTGTC TTCGAAGTCC
    21781 TGTTCATCGT TCTTCTTGGC ACTCGGTATA ATGTCCAATT TACGCGGTGT AAACTGCTGA
    21841 GTGAAAACGT CTTTGATAAA CTGAACTTCT TCGTAGGTGA TATCGAGATC CGACACAATC
    21901 TTGGCAAATG TTTTCGGCGT AATCTGGTTC AGTGGATCCT CAAGGAGATC CGACAAATTC
    21961 ATTGTACGAT AGCGTGCGCC CTCGGACCAG TTGACAAACT CCGGAGTCTT ACCCCATTCC
    22021 AATAGAACCA TACCACGCTC GTCGTCCCAA GCATCCGCAA ATGTATGCGC GAAGGGAGAA
    22081 CCAACATAGC AGACTTTGCC CTTGACTTGA CGCTTGTGGA AGTGTCCGGA GAACGCCATA
    22141 AATTCGAGAT CTTCGAAATG AGTCGCATTT AGACCACCAT GGTCAGGCAT TTCGACCATT
    22201 GCGTTCATCA TAAAGTTAGG AAGCTCAAAG TGTCCGAAAA TGTACGAGGA CTTCTTCGCA
    22261 TATGATGGTA TTTTCTTCCA ATCATCACCA ACGAGCCACG GACAGAACGT CACACCACCA
    22321 ATGTGTAGGA ATTCGTTAAC ATAGGTAATG TTTTGGAAGT TACGAAGCAT TGGGACCGAC
    22381 GATAGCTCAC GTTTCTCTTT ATAGTATAGG TCGTGGTTAC CTGTGATGAA GTAAATCTTC
    22441 TCGAAAGCTT CGTTTAGTCG CTCCATGTTA GAGAGCGAAT AGTTGAGTGT ACTTACGTGA
    22501 ATACTGTGGC GATTGTCGTG CCAGTCACCC AAGAATATGA TAGTATCGAC ATCAAACTCT
    22561 TTTGCTTTGG TAATGAACCA CTTGATGTAT TCTTCGCAAT CCGAATTGAA CTGGCGATCG
    22621 TTATTCTTCT TGCCGAAGTG GATATCGCCG AAAATAGCTG CACGCTTGAA GAGGGGTGTT
    22681 GTCATTAAAA ATGGTTCCTG AACTTTTTCT GCAATTATGC GAGCTCAGGA ACCAAAACGT
    22741 CAATATTTAA AACCAGAACG TACCGTCTTC GAAGGTTTCG ATTTTGACTG CACAGGTTTC
    22801 GCAGAGTTCT TCTGCTTGTT CCTGTAGGAT CTCAATAGTC TGTGTTTGAC CCTTAGCGTG
    22861 CTTGAAATCA AAGAACCATT GCGGCTTATC CATGATCTGG GTTCCGTCGG GAGCCTTATC
    22921 GGACACGTGG TACAATCGAG CATCGCGATA CTGCAAGGCT TTACAGGTAT CAACACGACG
    22981 ACCATCGTTT AGTGTGAGTT CCACATAGGG GAAATGAGGA AGTATTTGGC TTTTCTTGAA
    23041 CATGTTCATC TAAAATCAAA CAAATCGGTT AATTGGGAAC CCGCACGCGG AATAACGAAT
    23101 TCCGTTTGAG GGTATTTCCA ACAAGCCTTC ATAAAATCGG AGCGATCAAG TAGGTGTGAA
    23161 TCACCATCCA TACGAAGACC TAGGTCCGCA TACTGGGCAG CTATTCGTGT GTTACCTTCG
    23221 AGCATTCGTG GAACGCGGAG ACTTGCAGCC GCAGCAAAGT GGCTTGCTTT ACCAGAGAGC
    23281 TCGTGTAGGA CGAGATTATG CGACTGTAGA ACAGTATGTC CGGCCGCCAC ACAATCGATG
    23341 GCAAATTTCG TATCTTCTTG CCAGTTATAA TCCAGATCCG GAAATACTTC GGTCATACTG
    23401 TATTTGCGGA AATTACGAAC CACAAACATG GAACCTTTTA GATCCATCGA ACGCTTGAAT
    23461 ACGTGATTGT CCTTATACTT GGCCGGATTT TTATCCCATA TTGGATTGAA TCCAATCTTC
    23521 TGAGGGTTAA TCGGGAAGAA GACATCCACC CCTGTGTAGA GATGAATTTG AGCAGCCATT
    23581 TCCTCAAATA GCTTTGGACC CAGGTTGTGC TGGGGCTTAT CATAGAGAAT AGCGTCATCA
    23641 TCCATCATGA TGCCAAAATC ATAGTCACTC TCAAAGAAAG CTTCGAATCC GACTTTACGT
    23701 GCCGGCGTCA ACTTCATCGG TGGATTGATA ATGTAGTTGA GACGTGGATG AGTCTCTAGG
    23761 AAATCATCAT CCGAATAGTT CATCGCAATC ACATTGATCG GAACTTCGGT TTTTTCAAGC
    23821 CACCATTGGA TTTGTCGTTT GGTAATTGCG GAACGTGAGT CCCGCAATTC CTGGTTATCC
    23881 ATTGGTAAAA AGCTTGCAAT ATAGGCGCCA AAGCTCATTG GGATTCCTTT ATTTCTGTGA
    23941 CAGCTCGTGT TCAACCATAC GAGTATTCGA TGGTGTCTGA CCCTGCATAA TGAGAATATC
    24001 ATCACGAATA TTCTGATTAC GCTTTTCCTT ATGAAACACA CCAGTGAAGC TGTTAGTCAT
    24061 CGTTGTCGTG TAATAGGCAA ACGGATTCTG ACTACGACGT TCATCGAATT TGAGACCCAC
    24121 TTGAATCAAC TGAAGCAATG ATTGGTTTTT CATTTCATCC AAGTAGGAAT ATCCACGCCA
    24181 GTTTGGCTTC TGTGAATAAC GATCTACAAG TTTCAGATAC ATACGAGCCA AACGATCCGT
    24241 AATGTTACCG TGATCCATAC TGAAGTATCC GTTGTCGAGA CCATTCTTCC AGTGTGAACG
    24301 CCCGACTTCC TTGAAGGAAA CCTTTGTCAT ATCAACAGTT CCGACATTCG CATCGCCATC
    24361 ATATGCGACA ACGTAATGTT TGAACGGGTT AAAGTTAGTT TTGACTCTCG CTTCTTCATC
    24421 CTTGGTCTTT TGTGCTGGCT TCAATTCTTC TTCCGGCAAC AGCGGAACAT GTTCAGCAGT
    24481 CATGACACGA ATTACGAGAC TGTCAACTGG AATTTCTTCA ATCGGAATAG GATCCACTTT
    24541 AATCTGATGA GCTTTCAAGC CTTGATTCTT TAGGGCCAAC TTTTTGGCCT GGAATAAAGC
    24601 ATTGGCACGC TTGGTACGGG ATTCTTCAAT TAGTGTTTCG TTGACCTCGG AAAGGTCCAA
    24661 TACGATTGCA TCGTAGTTCG CGTAGGTTTT ATCGATGTAA TAGCAGTAGG AATTCTTGCT
    24721 GAGATGAATC TCATGCAGCA GTTCTTTATT GGATAGGAAG TTGACCTTAG CCATTATGCC
    24781 CCTTTTTATT ATTGTTCTTT TGAGAGCAAT CATGTAGGAA GGTTATTGGA TTCCTACAGC
    24841 ACTTTCTTGG TTTTTATTAA AATTTAGACT ACATGTCTGA ATGAAAAATG TCAAGTTAGG
    24901 ATTGCTTTTG GACTCACTCT AGTTATAATG GCGAGTCCTC TATTAAAGTT GTAGTTTATA
    24961 GAAGTCATAA ATACCGTAGA AGGTAGAGAA ATGAGCGATA TAGTTCTGGG AACAGGTCGT
    25021 TGCAATCCGC CGACAAAAGG CCACCATGCT TTGATTCGAA AGATCGTTAA GCTGGCCGAT
    25081 GAGTCGGGTA TCCGTGCAGA GTTTCACATC GTTGATGGTG AACAATCCGG AAAGGACAAG
    25141 CAGAAGAATC CCTTAACACC AGAACAACGT ATTGCCGTTT TGAAGGGATG GTTTCCTTCT
    25201 GTTCACTTCG ATATTGCCGG ATCAGCTTAT GATGTGATGG AAATTCTCGA AGTGCAGAAC
    25261 AAACGACCTG CTTTTATGGT AGCTGGTTCC GATCGTGCCA AAAAATACAA GAAACTGCTT
    25321 GATTACGCAG GATTCACCCA AGCTTGTATT GTTGAGGTTG ATCGTGAAAG CGGAGATGCT
    25381 GATGGTGTTT CCGCTACCAA AGCAAGGGCT GCGGCCGCAG CCGGTGACTT TGATGAATTC
    25441 GCCCGTATGA TGCCTTCTGA GGTTGGTGAA AACTCAGTGC GAGACGCTTA TGTGCTCGTA
    25501 AGAAAGGCAC TCATAGAGGA TGGCGCAGGA TAATTCAAAT TACGAAATTG TTCAGATCAC
    25561 AGAAGCCAAT TGGGGTATCC AATACGCTGA TGGTCGTCTT GTAACGGGTT TCGCAACTCG
    25621 TCAAGAAGCA ATTGATGTTG CCGCAACAAC CCTAGAGGAA ACCCCTCCTG CGGCACCCAC
    25681 AGCAAGTCCT CCCAAAAATC TTGATGAAGC TTTGGTTTCT GCTCAAAGTG CTCGTGACAA
    25741 TTACCGTGCA TTTGTTGGAG AAAATCCTAC AGCTAGTGAG GAATCCAAAG ATGCCCTTCT
    25801 TGCTGTAATT GCAGCAGCTG ATGCTTATGT TAGTGAATAC CAAAATCAAC TAGAACTCGC
    25861 TCGTCGCAAT GCCAATGAGA AAACTTCTCT AGTTGCTTTG AATTTTGAGA ATCAACTAGC
    25921 GAATGCCAAT GCTCGTCGTA TTGAAACCGC AGCCTATGCC ATTACAATTC GAACTGATCC
    25981 CAATGCTACT CAGCAGGAAA TCTGGGATGC AGATGACGAA GCATTCGCTG CTGAAGTCTA
    26041 TTACGAATCC CTGTTGCGAG AACTACAAAC GGAAATCGAT AACGCATTTG AACTATCAGC
    26101 GGCAACGTCC AGTCTGTTCA GTGGTGGATC ACGTACCTAT GTGAACTTCG GTGGCCAAGT
    26161 TGTCTCTTCA AGTGCAGATA TTTCGTCAAG TAGCGACTCT AATTTCGATA TCATCCGAAA
    26221 CACTCTGAGT AATGATTTCG GGTCGATTAC TCGGACCGGA CTAATGGATA ACTCAGTTAC
    26281 TAGTGGTTAC GGTTTCACGC AATATTCCGG AAATACCGTT TATGATACTT CAGTTGGTGT
    26341 AACAAGTGTT GCCAGCAGTG CAGACCAACG AGTCAAATTG AGCCCAAAGC CATCACAGCG
    26401 TGGAGCTCTT CTTTCGGGAG TTTTGGAACC ACTAGCCGAA ACAGGCGGAT TAGTGTTCCC
    26461 GTATACGCCA TCGGTCTCCA TGCAAGCCAG CACCAATTAT CAAACGCTTG AAACAACTCA
    26521 TGCGAACCAG GATTATCACA TCTACAAGAA CACACCAAGC ATCGATATAA CGATTCAGGG
    26581 AACTTTCACC GCACAGAACG AAACAGAGGC AAAATACTTT TTGGCTAGTA TCCACTTTCT
    26641 ACGTGTGTTG ACGAAGATGC ACTTCGGTGA GAGTGACTCC AACAAGGGTC TTCCTCCTCC
    26701 TCAGGTTCTA CTCGATGGAT ATGGAACTCA TATGTTCAAT GGTCTCTCGG TTATTGTCAA
    26761 GAACTACGAA GTGCAACTTC CCGATAATGT CGATTACGTC ACAGTGAGTT CCGCTGGCGG
    26821 TGTATCTAAG GTCCCGACTG TTTCGACACT CAGTGTGCTG GTCACAGTAC AACAAACACC
    26881 AGCGAAGGCT CGTAGCTTCA ACTGGGACAA CTTCGCAAGT GGCGAACTCA TGCAACAGAA
    26941 GGGATGGCTC TAATGTCCGT CATACGTTAT TCAAATGGTT CGCCTTATGC GGCCACACCT
    27001 CAGAGTTCAT GGTATCTTGA TAACCTAGTC CTTCGTGACA TTCAACCGGA CCCCACAGAT
    27061 AAGGCAATGG TTATCCCCAC GAAATACAAT TTGCGTCCGT ATAATTTGAG CTATGAGCTC
    27121 TACGGGACAA AGGATTATTG GTGGGTATTT CAAGTTTTGA ACCTCGGTGT GATTCGAGAT
    27181 CCTATCTATG ATTTTAAAGC TGGGCTACAG ATTCGTGTTC CAACAAAAGA ACGTTTGCTC
    27241 AGCAATATTC AGGCGACAAA GTAATGGCAG ATCAAAGAAT TCCCGCAAGC CAACGAGTCA
    27301 CCCAGTCCAG TGGCGGAACA GGTAATTCTA GTTCCAACAT GGGTTTCAAA GGCATCGATG
    27361 CAAAATCCGC AAAAATGGAT ATCAGTACAG CCGTTGCTAA TCCAATGGGT GATGTTGAGC
    27421 AACCGAGCTA TCATTTCAAA TTCTACATCG GAACTGATAC TGGAACGTCG ACTACACCGG
    27481 TTGTAACAAT TGCTGAGACG GGTCTCACTA CTTTCAATAT CACAGATGTT GAAATCGATG
    27541 CTATTGTGGC ACCGAACTTT CAAACCAAAA ACATTGGTGC AACTAAGTTT ACGATTAAGA
    27601 TTTCAGAGCC TTTGGGAATG GCTCTTCCGG ATAAAATGGC CGCAGGTGCA GCCGCAGCTA
    27661 ATGTCCAAAA CTTTATGAAA TGTCCATACT TCCTGAGTGT TGACTTTTTG GGCTATGATC
    27721 CTGAATCTGG TGCTCCCAAG CGTCCGGTTG ATAAGACATG GATCTGGAGT TTGTTCATCA
    27781 CAAAGATGAC CACTGACTTG GATGCGACGG GTGGCAAACA CGTTATCGAA GCGGTCGGGT
    27841 ATAATGAAAT CGGAAACTTC GACCAGTTCA ACTTGATTAA AATGCCTATC CAAATCGACT
    27901 TTAACAAAGG CGAAGGCAAA GTTAAAGAAG TCATGGAAGG TGTAGCCAAG CAGATTAATA
    27961 AGGCTTTGGA GAAATCCTAT AACGTCGCAA ATGGTGGTAC AGCACCATTC ACGGTTGAAA
    28021 TCAAAGACTT ACCCTATAAA AATGGTGGGG TCGTCAATAG TCCGTTCGAA CACAAAATTA
    28081 TTCGAGATCA GAAGTTTTTG GACTCTTCTC GTAACCAAGG TGTTGCACAG ATCAGTCGTG
    28141 GCACCGATAT TGGTCGATTG ATCGACTATA TCATGAGTGT TTCGGAAACC GCAACTCAGA
    28201 TGATAAATCC GGCTGAATCG GCTACGGAGA ACGACAGTGA AGCGAAGGAA TATTCTACGG
    28261 CTCACCGCGT CGATACAGTT GTCGAAAACG TAAGCTATGA TACAATTTCT CAGGATTATG
    28321 TTCGTCGAAT TATTTTCTAT GTTCGCGGCC ACGATAACGT AAGAGCTGTG AATTCGGCTA
    28381 AGGGTGCTGA TGATGCTTTG GCTCAAGGTC AAGCAAAACT TGCATTTGTT ACAGGGCAGA
    28441 ACTATTTGAA GAAAGAGTAT CAATACCTGT TTACGGGACG AAATACCGAA GTGTTGGATT
    28501 TCAACATTTC TCTGAATTTC AATTTTGCGA TCGCAACAAA TATCATGCAG GGCCACATCA
    28561 CGACTGAAAA CTCCAGTTCT GGTATTCAAT ATTCTCCTGA TGATTTTAAC AAACAAACAA
    28621 TGAACGAAAA ATGGCCAACA TACCAAAATG CTATTGTGCC GATCAACTAT TGTAAGGCTC
    28681 CGGCCGTAGG TGGTTCACCT ACGACGACAA CGGATCTTTG GAATGGGTTG AATCAACCTT
    28741 CTAATGGTTC CATTGATTCT CTTGGTTTTG GACCCTCGGC CCTTCCAATG ACATTCATTC
    28801 AGGATGGTAA CGATCCACGC GTTCACGTTA ACCAAGCTGT TGAAGCTAGT AATTTGCGTT
    28861 CCCGCAGTAT CTATGCGGGT ATTTTGAATC AGCTTTACGG TGACATCACT GAAAATCTTG
    28921 GCAAGGTCGA TCTTTTAATT CGTGGCGATC CATATTGGCT TGGAGCTACA AATACGGAAT
    28981 CCATCCAACA GGATAGTACG GATGAGAAAG CTAATTTCTC CAATGGCGAA CACATGTTCA
    29041 TGTTGAAGTT TTTGTTGCCT CAGGGTATCG ATGACGATGG TAATCCAATC CTAACACTGA
    29101 CTGATACATA TTCGGGTTTT TACGCAACGA TTAGCGTAAC GCATAAATTC AATGGTGGTG
    29161 TATTCACGCA AAATCTCAAC GGGGTACGAA TCCCAGCAAT GCGTGTTTCG GAACTCCTAG
    29221 GCGGTAAGTA ATGGCAAATT CATATAACAG AAACGAACGT ACACCTGATG GCTATGCTCA
    29281 GCAGCCATCA GGTCGTGCTA ATATCTACAA TCAGACTTAT GTGGGCTTTG TTCGAAAGAA
    29341 TGAGGATGAA ATCTTCATGG GTCGTTTGAA AGTCTGGATT CCCGATTTGG GTGGCGACTC
    29401 TGACCAAGAA GAGTCCTGGT ATACTGTGAA CTATTGCAGC CCATTTGCGG GTGCAACACC
    29461 CATTAAGAAA TACGAGAATA ACCAAGACAA TCTGTGGAAA AACGGCAATA TCAAAGACGG
    29521 CAAGAAGTAC ACGGAATCGC AAGTCTCCTA TGGTTGGTGG GCAGTTCCTC CGGATATCGA
    29581 TAACGAAGTC ATTGTTATGT TTATCAATGG TGACCCGAAC AAAGGCATCT GGGTCGGCTC
    29641 CCTATATAAG CAGTACATGA ACCACATGGT TCCTGGTATT CCAGTTAGTG ATTCATTTGA
    29701 TGATGCTTCT TGTGGCGCCG AAGAGCCACC AGTTGGTGAA TACAATAAAT TTTCTGAAAT
    29761 CGGAAACAAT TTGGATCCGA CTCGTCCACG CTATGACCCA CTTCATGAGG GTCTCACAAT
    29821 GCAGGGACTC TACACGGACA CACAGCGTGG AACCACAACA GCTGGCGCAC GCCGTGAATC
    29881 ACCGAGCCAC GTTTATGGGT TTCTAACTCC GGATGGATCG CAAATTTATG CCGACGATAA
    29941 TCCGGAAAAT GAATTTATTC GTCTCCGAAC CAAAAGTGGT GTGCAGGTTC TCATCCATGA
    30001 GACTTGTGGC TACATCTATA TGAATACAAA GAAAGGCAAC TCTTGGGTTC AAATCTCAGA
    30061 TGATGCCATC GACATGTATA CGAGTAAAAC ATTCAATGTC CATGCTGCCG GTGGCATCAA
    30121 CATGCATTCG GATAAGGATT TCAATCTGCA TGTCGGCGGT AACTTCAATG CGTTCGTAGA
    30181 AGGCGACACT AAGTGGGGAA CCGCAGGAAA CTGGGATCAA ATCACCAACA AGGACCACAA
    30241 GCTGGATATT GGCGGTGCAT ATCACAGCAC TATTAAGAAG AATCGCTCGA TTGAAATTGA
    30301 AGGAGCTGAT TCTCTACAAG TCGGTGGTAA TATCACAGTC AATTCCGATA AGGTCTTTAC
    30361 GATGACTTCG GGTCAATTGA TCCTAATGAA GTCCGAGAAG ATTATGCAGA ATTGCTCGGA
    30421 TACTCCGAAT GAACCAGAGC CTCCAGCAGA AGCAGAGATT AAGGATCCTT GCGTACTTCC
    30481 GGATCGTGAA CTAACCGAAT GTTATCCAGA AACTACTCGT GATTCTGTTG TGACTCGTTT
    30541 GCCAACACAC GAGCCATTTA AGGGTCACGA ATTCGTTTGT GGTGATGAAG AGTATGAAGC
    30601 CGCCGATTGC TCCGGTGGCA GTGAAGAAGA CGAAGATACA AATAGCGATG GCTCTCCGAA
    30661 GGACGACGAT GATACGCCGC CTGAAGATAA CGTTGATGAT CCAACCGATG ATGACGACGA
    30721 CAACTCCTCC GGAGGCGGCT CTGGAGGAGG AGGCGGCTCT GGAGGAGGAG GAGGCGGCGG
    30781 AGCCGGTGGT GGTTCTGGCG GAGGAGGAGG CGGCGGAGCC GGTGGTGGTT CTGGCGGAGG
    30841 AGGAGGCGGC GGAGCCGGTG GTGGTTCCGG TTCTGGCTCG GGCTCTGGTG GTGGTTCCGG
    30901 TGGAGGCGGA GGCGGAGGAT CTGGTGGCGC TGGTGGTGGT TCCGGTGGAG GCGGAGGCGG
    30961 CGGTGCCGGC GGAGGCTCAG GTGGTGGAGG CGGTGGTGGA TCCGGAGGGG GATCTGGCGG
    31021 CGGCTCAGGT GGTGGAGGTG GCGGCTCTGG AGGAGGCGGG GGCGGAGGCT CTGGCGGATC
    31081 TGGAGGCGGT GGTTCCGGAG GAGGTAGCGG AGGATCTGGT GGAGGATCCG GCGGTGGAGG
    31141 TAGCTCAGGT GGGGGCGGAG GTGGTTCCGG CTCTGGCGGA TCTGGAGGCG GATCAGGTGG
    31201 TGGTTCTGGC GGGTCTGGTG GCGGATCAGG AGGAGGTTCT GGCGGATCAG GTGGTGGTTC
    31261 GGGTGGAGGC TCAGGTTCCG GTAACCCTAG CACAACCAAC GGAAACAATT CCGCAAACAA
    31321 CCCGCTTCTT GACAAAGTCG CACAAAGCGA AGGAACTGAT GCAGGTGACG GTTACAATGA
    31381 AACAGCTGGT AAGGGTGCCC ACAGTGGAGG CGACAAAAAC CTGACCAATA TGACGTTGGA
    31441 TCAGATCGAT CAGTTACAGG AGCAAATGAA GAGCTCACCG TCTAACCCAA GTGGTGAAAC
    31501 TGGTGTTGGA CGCTATAATA TCAGCCAATC TGATTTGCAG GAAGCGCGTG ATGCTTTGGG
    31561 ACTTTCGGGT ACTCAGAAAT TCACAGCAAG TCTGCAGGAC AAGATTGCCA ACTATTTGCT
    31621 AGTCAAAGCG GGTATTGAAA AATGGCGTGA AGGAAAACAA ACGAAGGGTG ACCTCATTGA
    31681 TAATCTTGCT GAGATGTTCC CAACGTTCCC AACAACCAAT GGAAAGACTG CGACGGGACA
    31741 GACACCGAAG ACACCACTGA AACAACTTGA ACAGCTTTTG GATCAGATCA AAAATCCAAA
    31801 CAAGCCGTCC GAACTTGTAG AGGGTGAACA GAACGGAACT ATTATTCCGG TTCCGCCTTC
    31861 TGGTCGATTG AGTATCGGAA AGGTAATTTC CGGAAACAAT ATTGGCACTG GCGTAGTTAT
    31921 TAACTATTCG GGAACACTAA TGACCAATGC ACAGGTTATT GGTATTACCA ATGCAACTAT
    31981 TGGACAAACC GTTTATGTGG AAATTGGTGG TCGTATGAGA CTTGCGGAAT TGGTTGCAAT
    32041 GAATCCAACA AAAGATATCG CACATATTCG CATTCGAAAT AAGGACTATA CGGATCTGGT
    32101 GCCCATCAAT ATGGCGGGTC TGGAATCCAA CGGAGTTGCA ATGCAAAGCT TTGGCTATGC
    32161 ATTCGGTGAT ACTCTGATTT CGATGCCAGC AACACCTACT GGTGAGAACA ACAAGACAGT
    32221 CAAATATACC GGCCCTGGAA CACCAGCTGG TGGTTTGATC GTGTATGGTC TCAATGGAAT
    32281 GGCTACCAAT GATGTCAATG GCTTGAAACC CGGTATGGCG GGTGGTCCAG TGTTGAATGC
    32341 CTCTGGTGGT CTAATCGGAT TGAACGCTGC TAGTGAATCT GGAAGTGTAA CAGCTCGTTA
    32401 TGTTCCAGTT TAAGGAGAAT ATATGAAAAG TCTAAAACAG GCCCAGGTTG ATGAGCTTCT
    32461 CAAAAGGAAG CTCACAATTG GCGTATTTGC TCACGAAATG TCAAAGTTTG GAGTCTATGT
    32521 GGTCCGCCCA AAAGAAACAG TCAGTGCAGT GTTTTTCAGG GACGAACGTC GATATTTCCC
    32581 AAGCATCAAT GAAGACGACA TTGTTGTTGG TGGGTATTTC GGATAAGGAA ATGGTCCCTA
    32641 AACGGGACCA TTTTTATCTC ATTTATTCAC GATTTATTCA CCTAACGTCA GATTGGCAAG
    32701 ACGTGGTAAC CCAGTAGTTT CTCGGAGCAA ATTGATCCAC ATTGCACCTT GCTCGATCGC
    32761 ATCATCTAGT GCGATGTGAG TGTGTGGAAG ATCATCGAAC CAATTCTTTG GCATATTACG
    32821 TTTTGCGGTG TGGGTGAACT TTTCCTTCTT CAGTACCGCG TAAGCATACG ACTTAACGTC
    32881 AATACAGCGT GAAAAACCGA AGGGGTTATC ACCGACAAAT GCATGTGCGT AATAATCAAT
    32941 CCATTTGAAG TCAAAAGCCG CAGGGTAGCC AACAAAGATT GGCGTGCCAG GAAGATTTTT
    33001 TAGAAATGCA ACGTAATCAC GCATTGCATC TTCTGGACTT ACCAAATCGA CACGAGTTGC
    33061 CTCATATGCG GCTTTGTTTG CCTCCGACTC ATTCCAAAAG ATATCAGTCT CTGGATGCGG
    33121 TTTCGAGTTA GGAAGCAATT CTAGATTTCG AGAAAATGTT CCCAGGAGAT TTTTATTAAT
    33181 ATCGAATACC GCGCTTGCAA AACTAAGCAT GGACGACAGT CCAGGTACTC TTCCATTTGC
    33241 TTCAATATCC GTACTTACGT AGAGTTCTTG TTTTTGTTTC TTTTGTGTCA TAAGCAGCCT
    33301 GTTATATTTT ATCTGTATCC ATAAATCAAT CTTTTTCCTT AACATCCTTC CAATCGATCT
    33361 CTTTATCTGG CTCAATCACA TTGGCTTCAC GATGTGAAGT ATCGACGATA AGCGGATTAA
    33421 GTGAGTCAGA AATCTTCACA TCACTTAGTT TGAGACGAGC CTTCATCAAT TTGTTGTTAA
    33481 AGTATTGAAT GTCTTCGTTG TCGATCAAAT CTTTATCATC AGGTAATTCG GTAATATGAG
    33541 TTCCACGCTC CAATTTATGG ATACGGTTGG CCTCAATTAG AAGTGCGAGT TGTTCTTCGA
    33601 GTTTCTTAAT AGCTTGTTCT GTTTTATTCA TCGTTTCCAG CCTTATTATT AACAGTGTAT
    33661 TTTATGCACC AATAAATATG TAAAACGGAG ACATACTATG GCGCGCCATC TATTTAAGGG
    33721 CTTTTCGACC ATTCCAAACG GTAACAATGT GGCCACTCGC AATTGGACAT TGTACGACTT
    33781 GGATTTAGTA AAACGCGATA TTCTTAATCA CTTCCATACA AGTCGAGGTG AGCGCGTAAT
    33841 GATGCCCACA TATGGTTGCA TGATATGGGA CCTACTATTT GAACCGCTAA CAGAGTCAAA
    33901 CATCGAACTT ATCGTTGAAG AAGCGCGTCG CGTAGTCAAT TCCGACAGTC GCGTTCGTAT
    33961 CGAAACGCTA AATGTTCAAG AGGTGGAGCA AGGTTTGGTA ATCAGCTTCA CCCTCTATTT
    34021 TGAGCCTTGG GGCGTATATG AGAATTTCAG CGTAGAGTTT GACAAGCGAA CTCGAGAAGG
    34081 GATGAACGGC TAATGAGTTC AACAATTAGA CAATCCGAAC TATTTGCGGG TCAAGATTGG
    34141 ACTGCCATTT ACAAGGCATT TTCCGAAGTC AACTTGAACG CTTTTGACTT CGATACAATT
    34201 CGTGAGTCCA TGAAGGATTA TATCCAGCGA AACTATCCGG AGGATTTCAA CGACTGGATT
    34261 GAATCGTCTG AATTTGTTGC TCTGTTGGAT TTGATGGCAT ACTTGGGACA GTCATTGGCG
    34321 TTCCGTATGG ACATCAACGC ACGCGAAAAC TTCCTAGAGA TTGCCCGCGC ACGCGAAAGC
    34381 ATTCTTCGCT TGTCCCGATC GCTATCCTAC GCCCCACGAC GTAACTATCC GGCTCGCGGT
    34441 CTTGTGAAGC TTACGGAAAT CCGTGTATCT CAGGATATCG TTGATTCCTC TGGTATTAAC
    34501 TTGAACAACG TGGTTATTCT TTGGGATGAT CCAAATAACC CGAATTGGTT CGAGCAGTTT
    34561 ATTCTGGCTC TTAATGCGAC ACTGATCACT ACCAATCCAT TTGGAACCCC ATTGAAAACA
    34621 TCGAGTATCG GTGGAATCAA TACCCAGCTA TATCGTATGG AAAATATTCC GTTCACATCC
    34681 GGAAATATTC CATTTACTAG CAGCATCGGT GGTATCAACT ACAATTTTGA CGTTGTGAAT
    34741 GTTGACTTCT CCACGCAAAA GGGATTCTTC GAGCGTCCAC CAAATCCACA AAACAGTTTC
    34801 CACTTGATTT ATCGTAACGA TGGAAACGGA AACAACAGCA AGGACACAGG CTTCTTCTTG
    34861 ATGTTTAAGC AGGGGTCTCT TCAGCGCAGA GATATCCAGA TCACTGAGCC AATTGAAAAC
    34921 CGTGTCATTG ACATTGATGT CAACAACATC AACGACATCG ACGTATGGCT ACAGACAGTT
    34981 GAAGATAACG GCGACGTTGA TAATGATTGG ACTCGTGTAG GGTTTGTTCC GACTGATGAT
    35041 ATTACAAAAA TTGTAATGAA CGGTGAGAAC ATTTCCTACA ATAGCTTGGA TACAAATGTC
    35101 CGTGACATTT TCCAAGTCGT AACTCGCGAT AACGACAACG TAAGTTTGCG TTTTGGTGAT
    35161 GGCCGCTTCG GAACAATTCC GATGGGTAAT ATTCGTTTTT GGTTCCGTCA ATCCGCCGGA
    35221 ACTACAATGA ATATCCGTCC CGAGGATATG CGAAATGTAG CTATTTCATT GCCGTACTTG
    35281 GCTGCAACTC AGAAAACAGA AACAGTTCTG TTGAGCTTCT CTTTGCAGGA AACCGTTATC
    35341 AATGCGGCAC CAGCTGAAAC CAATGATGAA ATTCGTCGTC GTGCTAGCGG AATGTATGCG
    35401 ACACAGGGAC GTATGGTATC CGGAGAGGAT TACAACAATT TCCCTGCAAG TAATAATTTG
    35461 GCCCTGAAGA TCAAGAGTAT CAACCGCGTT TATTCGGGCC ATTCTCGTTT CATCGATCTG
    35521 AACGATCCCA CCGGTACTTA TCAGAGCACA AACGTATTTT CGGATGATGG ATCTATCTAT
    35581 CGTGAAGAGA ATTACTCGTA TGATGAAATT CCATTGAGCA GCAACTTCTC GATCCAGGAC
    35641 ATGATCACTA ACAAGATCAC ACCGGCAATC CAAAGCGTTG AAATGCGTGA TTTCTTGTAT
    35701 CAGGATTGGC TAGAGAAGAC TGGAAACGGA ACCTACAATT TCACGTTCTC GGGAACACCA
    35761 GTTATTTGGC AGCAGAGCTC CAACAGCATC TACAGCAGTA CAGGACGTTT CGCTCGTACC
    35821 GCTACTATTC CAAGCAGTGA TGAAGAGTGG GATAATGCAG CCATTGTCTT GGGTATTCAT
    35881 GCGAGTGATA CCAGTGTTGA GAAATTTATT TCTCAGGGTG CACTCGTCAA ATTCAAGAAG
    35941 GCCGGATGGG TTACTGTCAA TAATGTTGAT GGTACAGGTG CAGCATTTCT GAATTCAAAT
    36001 GAAGGCCCAG TACGTCTGAA CGAAGTCGTT GAAACTGGCG ATTCGGCAAT TCGTTTGCTT
    36061 CCTACTATTC GACGTGAGTT GTCTGTTGCA GAATACGACA TGTTGACTCA GCTGATTTCG
    36121 GCAAAACGTA CTTTTGGTAT GGGTTGGGAT TTTGTAGAAC GCAAATGGTA TTTTATCGAC
    36181 TCTGCCAAAA TGAACCTAAG TGGTTCGTAC GATTTCGAAA CAAGTGAGTC GACAAGTGAT
    36241 TCTTCTTGGC TCATTAAGTG CGAGTACAGC CCGTTGAACT GGCGCATCAC AGCTCGTGGT
    36301 CTTCGTTACG TATTTGAATC TGTAGAAGAC GTGAAGTTCT TCTTCATCAA CAAATACCGT
    36361 AGCATCGATC CAAACACAGG CAAAGTTGGT ACCGATCACG TAAACATCCT GAGCTCCAAT
    36421 ACGAGCCCGT ATGTGATCAA TGCACAGGAC TGGTTGCCTC AGAAGCGTTA TTTTGTTGGC
    36481 GATGTTGTGA GTGTATGGGA TACCTACAAT GGCGCAGAAG TTGTCACTTA TTATGAGTGC
    36541 GTCTTGGATC ATACCGCTGG AGTCAAGTTT GAAACAACTC GTGCAGACTT GGATTTGACC
    36601 ACTGATACGC CTAAAGCGGT TCTCATAGAG TACTGGCGTC CTGCAAGCCC AGGACTTATC
    36661 AAAGACGTTA TCTGGGACAT TGAAAACACC TATAACTATG ATGACGGTTA TATGGAACCA
    36721 CGTCGTGTTA AGATCACGTT CAATGACGCT GATGTCGACG GTCAACCCGA TAATCCCGAA
    36781 AGCTTTAATG ATATCACAGG TGAAGGCGAG TGGGTATTCC ATAAGCGAAT CACCGATACC
    36841 TATGGATATT CCAGCTACAA GATCATTGAT GGTATCAAAG CTTTTGCTTA TGGCGATGCT
    36901 TTACCGGTAT TGCAACCGAA TGAAATCATT TACATTTATG AGGATGACCA GCGTACAGGT
    36961 ACATTTTATC GCAATCTTAT GGGTATTGCT GCGGTTCCTG TAATTGGACG CACAAAAGAA
    37021 ATTGCGCCAC TTGATGATCA ATCCGAATAC ACTGCGAACA AGGGTCGAAC AAACCTCAAA
    37081 TTCCAGTGGA AGCATTATGC TCCGGTTGAT CATCGTATCG ATCCAGCGAT CTCCAACATC
    37141 ATCGATGTGT TTGTATTGAC ACGTGAATAC GATACACTCA TGAAGACTTG GTATCGTAAC
    37201 GGAAGCAACA TCAATTTGCT TCCGGCACCA ACAAGTGAAC TCCAGTTGAG AAACTCCTAT
    37261 AGTGATCTCG AAGAGTTCAA AATGTTCAGT GACCAAATTA GCTGGCGACC AGTCAAATAC
    37321 AAATTGCTGT TTGGAAAGTC GGCTGCTAAC GAACTACAGG CGAAGTTCAA AGTTATCAAA
    37381 CTGCCAAATA CGACCATCTC TGATGGTGAG ATCAAAAGTC GTATCATCCA GGCAGTGCAA
    37441 ACTTTCTTCG ATGTAAATAG CTGGGACTTT GGAGAAACAT TCTACTTCAC AGAACTCGCC
    37501 GGTTACATTC ACCGCGAATT GGTTACGGCC ATTGCATCGA TTGTAATCGT TCCCCTAAAG
    37561 GAATCGCAGG GTTTTGGTGA ATTGTTTGAA GTGCGTTGCA ATCCGGACGA GATGTTCTTC
    37621 CCAACAGTCA GCGTTAATGA TGTGGAGATT ATTCCTTCGA ATACTCCAAC AAGTTTGAGG
    37681 ATCAAGTAAA TGGTAGACAA GCTGCCCGAT AATCGTAAGC AACTCAACGC TTCGTATCGT
    37741 TTTTCTGGAA CCAACGTGGA CAAAGCAAAC TTTGACAATC GCCACGTGGT CAACTTGCTC
    37801 CCAGGTATAA ACCAAACGGA AACTTTGCAG AAGTTCTTTG CAGCTTCTGC AGATCACCTG
    37861 TTTGAACCTG GTCAGAGCAA GCCATTGAAC GGTTATATTG GTCGTCCTGT CAGCTATTCG
    37921 GAAGAAGATA CCAACTATTA CTTGGAAGAA GAAACCAAGG AACGTGCATT CTATCAGCTT
    37981 GAACCATCGA TGGTTTCCAT CGATGACAAC GGTGATAACA AAGCTCTTCT GTTCTACGAA
    38041 GATCTTATCA ACAATGTTCG TTTCCAGGGT GGTCTCGTCA ATAACCACCA TCGTTTGTTT
    38101 TCGCAGAATT ATTTCAGCTG GTGCCCAAGC ATTGATCTGG ATAAATTCTT GAATTTCCGT
    38161 GAATACTACT GGATTCCAGA AGGTCCTACA CCGGTTGAAG TTCGTGGTCA TGCTGCGAAA
    38221 TACGTAGGTG ACGGTTCAAC TCGTGTTTTC AATCTGACTA CAAATTATCC TGCTCCGGTA
    38281 CTTACAACTC AAGTATCCGT GACAGTTGAT GGAATCGATG TTCCATTCAC CTACAATGCC
    38341 GCAGCCAAAC AGGTTTCCTT GGTGCCTCCT CCAGCGAAGG ACACAATTGT CAAGGTTTAC
    38401 TCTGCAGTGT CGTCTGCTCA GGAAATCAAC GGGCAGAACG TTTTCGCGTT CGAAAACGAT
    38461 GTGAAGCTGG TGTCGAATTT GCGAATCATC GTAAAGAACG ACAAGGATCA ATCGCGCATC
    38521 GGTAAGATCT TCATTGTTGA AGGTGTCGGT GAAGAAATTG TTTTGGTAGC AGATGATACT
    38581 CCTGATTTGA GCCTCAAGAA AGACCATATC GTTATTCAAC GTGGTGCTTC CGATGGCAAC
    38641 CCATGGTCCA ATGGCAACCG TTGGTTCCAC AAGTCGTTGG TTCTGAATTA CTCGAAGGAA
    38701 AGCCTGAAGA ACGCACAAGC AAAGCGTCCG ATTATCGAGT TTGTCCGAAA TATTCAGCTG
    38761 TTCAACTATG GTTCGAACAA GCGTAAGGCT GTTCATCTGG TTTCCCATAG TGTCAATGAT
    38821 TTCCTCACTG CTATCAATGG ACAGACTTCT TCCACAAAGC GTATCGATGG AACAATTCTG
    38881 AATCGTCAGT GGATTGAGAC AAATGGCACT GATGATGTTA TTCGTGTTCT CGTTATTAAT
    38941 GACGATGATT CACGTATTAC TAACCGCGTA TATCGTGTTG GTTTCAACCC AACAAATAAC
    39001 AAAATGAAGG CAACTCTTGT TGCCGATGGT GCTGATGTTT CTGGCGCACC AACTGTTGGT
    39061 GAATCCGTTG ATGTTCTCTT CGGTACATCG TTGGGTGGCA TGAACATGCA CTGGAACGGT
    39121 GAAATTTGGC AGACCGCACA GCGTAAAACC GCAGCGAACC AATTCCCATT GTTCTATTTG
    39181 TACGATGCTA ACGGTGTTCC ACTTGATGAT GTTGGCATCT ATCCAAATAG CACCTTCCGT
    39241 GGCTGCCGTC TCTTTGGTTA TCGTGAAGAT TCTACTTTGA GTTCCCCAAC GGACAAGGTT
    39301 CTCGGACTTC GTTTGGTTTA TGACTCTAAG GGTGAAATCG TATTCGAGAA CTATCTGGCT
    39361 ACCTATGCAG GAACATATCG AATTGGCGTA GACACTTATG ATCTTCCTGA ACAGCGTTTC
    39421 TATACGAAGA TGGTTGGAAA TGTGAGTTCT TACACCAACG ACTGGTATGC AGTGGCTGAG
    39481 CAAAGCCGCC AGATGGTTGT TGACAAATTT GTTGCTGCAA ATGGTCATCG TTTGTTCACA
    39541 GCAAGCCAAG AACCAATTGA GCCAATTGCA CAGAACCTCA AGGTTAAGCG TAACAATGTC
    39601 GAGCTGAAGC AGGGTGTCGA TTACATTCGT CGTAACAATC AGGTTCTTCT CGTTGATCTC
    39661 GAAGATGGTG ATCGCGTTGA TGTTTCGACT TTCAATCCTG CGAATAAGCC GTTGAACTCT
    39721 ACGGGTCAGT ATGAGATTCC GCTGAACCTA GAAGCTAATC CAAAGTGGGA TCAGATTACC
    39781 TACGCAACAC GTGGTGATCT GTTCGAGCAA TTCATCGGTA TTATCCGTTC GCAGGAAGGT
    39841 TTTGAAGGTC TAGAATATTC CAGCAATAAC TGGAAGGATA TTCCTAAGGA TCTCTCCAAG
    39901 GGTACGTTCA TTGTTTCACA TACTGCACCA CTGCTTCGCA CGATGTTGTT GAACTCCAAC
    39961 AAAGACATCG ACTTTGTTAA GGCTGCCGCA TATGCGCAGG ACGAATACGC TCGCTTCCGT
    40021 GGCAAGTTTG ATCAGAAGAT TAAAGAATTT ATGATTTCCA ACAAGCTTGG TAACTCTGGA
    40081 TCTTACTCGG CTTGGGTTGA TCTTGCGTTG GAAGAAATCG CGAAGGGCTT TACCCAGGAC
    40141 TTCCCATTCT ATTATTCACA GATGGCTGCT CGTGAAGGTT CTTCCGCTCC GACATTCATT
    40201 CCGCCGACAC CTAGCTTCTT GGGCATCTAT CCGATCCAGG AACCGTCTAC GTACCATGAC
    40261 CAGGAACTCA ATAAGGACTT CATCATTGGC CACGATGGAA GCTCGTTCCC CTGCTATGGT
    40321 ACAATAAACC CAGATGGTTC ATTTACTGAC GTTCGCGATG GCGTAACTCT GGAACTTGAG
    40381 TCTCGTATCT ATTACAGTGC ACCACTTTAT GTGCGTGAAC GCGAAGAAGG GTTCTTCGAT
    40441 CATAAGTCAT TGGTTTCGAA TAAGTTCTAT GCTGCTGAAT ATTCCAGCGC GGAAATGAAC
    40501 ACAATTTTGC GTCCAATGTT TGAGAAGTGG TCTGTTAATT TTGGTATCGA TTATCGAATC
    40561 AATGACACAT ACAACGCTAA TGATCCATTC ACATGGAACT GGCGTTCTTG CGTTGATCGT
    40621 GATAACCAGC CACTTCCAGG ACACTGGAGA GGCATCTATA ACTTCTACTA TGGTACTGAT
    40681 CGCCCGCATA CTCATCCTTG GGAAATGCTT GGATTCGAAT ACCAGCCATC TTGGTGGGAA
    40741 ACACGTTATG GTGTAGCTCC TTATGGCTCC GGTAACATTT TGATGTGGCG TGACATTCAG
    40801 GCCGGTAAAA TTGCAGAAGG TCCAAACGCC GGAACATATA CTCGTTATGC TAAGGACAAT
    40861 CTCATCAATT GGCTTCCTGT TGATGATCAG GGCAACCTGT TGGATCCACT ACAGGCTAAA
    40921 ATTACAAATA CTCCACCACG TACGGTTAAG GCATCGGACG AATGGGTTTG GGGTGATGGC
    40981 GCCCCAGCTG AATCCGCTTG GAAGCAGAGC TTCTGGTATC CGTTTGCGCT GGCTCAAGCT
    41041 TGCTATCTGA TGAAACCACC GCGTTTCGTT GAAACAACTT GGAATATCGA ACGTAATTTG
    41101 GATATTATTG CGAACCAAGG TTTCGGTTTC CCTTACGCTG ACGAATATGT TCATTCTGAA
    41161 CTTCTGTTCG ACGGAACTAT TGCGTATCGT CATGGTACTC AGCAGTGGGT TGTTGATTAT
    41221 CTTAAGAGCA AGAACAAGGA TATCACGGAA AACCTCGGAA AGCTTATTCG CGGTCTCGAT
    41281 GTAAAGCTCG CATACAAAGT TGCTGGTTTC ACACAGTCTG ATTCCCTATA TGTGGTATCC
    41341 GATAATATTG ACCGTCTGCC GCCTGAGGAT GTTGCTGTTG AGCTCTACAA GAGCCCGAGC
    41401 ATTCGTGAAG AATTCCTTGG TGGCATTTTG GTTCGCAAAG TTTCCAATGG CTGGAAGATT
    41461 TTCGGTTATG ATATTTTGGA TCCAGTATTC AAGATCATCC CGAGTGATGT TGGTGGCCGT
    41521 GCAATCTCTG TTACAGCGGG TGCTGGTTCG CGTGTTCGTA TTCCTAACTG GAAGCAAAAC
    41581 ACTTATTACC CAACAAACAC CACAGTTCGT TACATCGATA AGTTCTATCG TGCAATCAAG
    41641 ACTCACACCA GTATGCGTAG TTTCGAAACT CAATATTGGC TTGAGGTTGC TCGTCCAGCT
    41701 TATGCAGATG CAGCGGCTGT CGAATACTAC CGTGACGCTA AAAACGAAAA TATTGTTGAA
    41761 CGTATTCCGT TTGGTTCTTT GATCCGTAGC CCACAGGAAA TGGCAACATT TATCAGCGGT
    41821 TACGAGCGCT ACTTGGTTTC GCGTGGATGG AAGTTTGATA CCGTAAGCTT AGATGATACC
    41881 ACAGTCAACG ATTGGAGATT GAGCCTCAAG GACTTCTTGG CTTGGGCACA AGACGCAGAC
    41941 GTCAAAGATG GCGACATGAT CTCGTTGATG CCGAATAGCG CTGAGATCAA ATTCGAAACT
    42001 GATCACGGAA ATGTTGAGCC AATCGAACAG ATCGTCAACG GCGTTTATTC AATTTTGGAT
    42061 AAGCTTGGCA ACCCGATCAA GGCCTATAAC ACAAACGTTG TTCGTGACGC TGGCTCTGTT
    42121 GTTATTCAGA CTCGCAGTGG TCAGGAAATG TTCGCTTGTC GTCTCCATGT AAGTGAAATC
    42181 GAACACGTTA TCGTTGTCAA CAATACGACG ATCTTCGGTG ATATCGTTTA CAGCCCATTG
    42241 TTCAACATTC GTCAGAATCG TTTGCGTTTG CAAGGCTTTA AGACGAAGTT CTGGAAGGGT
    42301 CGTGTTGAGG CTCCTGGCTT CCTCGTAACC GGAAATAAAC TGACTGTAAA CTTTGAAAAG
    42361 GCAGCAGATG ATTTCCGTCG CCTCTTCGAT ATTGAGTCCA TCGAGAACAG CAACTTGAAG
    42421 GATCGCGCTC GTGCAAACTT TGGCTATCAA GAGAAGGAAT ACCTCAGCAA CTTGCTGATG
    42481 ACTCCTACGA ACCAATTCGA GTTCCATCAG GGTGTGATTC AGCAGAAAGG CACGATCAGT
    42541 GCCATGCGCA AGTTGTTCCG TAGCCGTTTC GTTCGCCACA ATGATGGTCT AAACGTTCTG
    42601 GAAGAATGGG GCTTCCGTAT TGGTGAATAC GGATCTAGTG AAATCCGTCC TTCAATGGAT
    42661 TTCCTAATCA AGCAGGGTGA CTTCAAGAAT AGCCCACAGA TGTTCCAATT CAATGGCTCT
    42721 GGTCAGGGCG GTTGGGACTT GCGTCTGGCT TGGGATGCGG ATCACTGGGA CTACTTGAAG
    42781 AATGTAGAAA CTGTTCGTGC GACCTATAGC ATCAATGGCA TCAAGAAAAT CGCAATGACG
    42841 AATGTTGGTG CCGGTTACAC CGAAGCGCCA CAGGTCAATG CGGTTGGTGA TACGTCGGGT
    42901 GCAGTTCTCA AGGCTACATT GGATTGGAAA AACTCTGGAA TCGCCGAGAT TAAAATTCTC
    42961 AAAGGCGGTA CAGGTTTCTT CGAAGGCGAC ATCGTTGAAA TCGATGGTAC TGGTTTCGGT
    43021 GCGGCAGCTC GTGTCACAGA TGTTAACTTC GAAGCTTCTA AGATTCTTTC CGTATATGTG
    43081 ATTCCACAGG AAGGTACAGT CGGTGCAGGT TCCGGATATG CTGTAGGGCA GGAAATCCGT
    43141 TTCACAGGCG GCAACGGAAA TGCTAAGGCT GTTATTGCGG AAGTTACTGA AACCGGTGCA
    43201 ATCACAAAGC TTACTTTGAC TAGCCCAGGT GCAGGCTATC GTGAAGTCGG TGATATTCTA
    43261 TTCCCGAACT TTAACTTCAC GGCTGCTGGT CGTATCGGTG TTAAGGTTTC AGGTGGTCGA
    43321 GCAACAGCTA TCACAGTTTC CAGTGCGGGT TCTGGCTATG ACCCCGCAAC TAGTGTTCGT
    43381 TTCACAGGTA CTGGTACAGG CGCAATCGTG CAAGTATCCG TAACAGGTGG TTCGATCAGC
    43441 GGTGTAGAAG TTGTCAACCG TGGTGGTGGT TTTGAAACTG CACCACAGAT TGAGTTTGTC
    43501 GGTGGTAATC CAACAACCCC AGCTGTGGCA GTCGCAGTTC TGCAAGATCC TCCAACCGAT
    43561 GGCATCGTTG AGATCGCTCG TTTCAAGCGT ATCGAGGGAA TCATCTTGAA GTCCTTCACA
    43621 ATTAAGGTTC TTGATGAATT CAACGGTGTA CAGCCACAGC TTACGATTGG CGATACCGAT
    43681 GACAATGCTC GCTATGTTGG TGCAATTAAC CTTGCAACTC GTAGTGCACG CACTATTATT
    43741 TTGGATGATG GTCAGCAGAT TTCCAATAGC TCATTGGAAA TCGCCGCTTA CATCACAAAT
    43801 GCTCAGGAAA GTGGTAATCT AGAAATTACA TTCACGTTCG AGTTCACCCC GAACTATTAC
    43861 ACGGGTCTAT TCGTAACAAC TGAAGAAGAC AAAGCCACAA AAATCTACGA TTTGTTCAAC
    43921 AATGAAACTG GCGAGTTCAT GCATAAGGAT CCGCGTTGGG TATGGCGTCA TTCTACACCT
    43981 AATCCGGATT GGCCACTCGT TGATGTTAAG GCAAAAGCAA AGGGTAATTT GCCATCGGCC
    44041 GGTTATGTGC ATCTGGATGA TATTCAGTGG ACCGCAACGA CTGTGAACAA CTTCAATGCT
    44101 TTGTATCGTC GAGTTCAGCG TGAGGAGCCA TCCTCTGCAA TTACGAATAC CGTAACAATC
    44161 AAGTATGCGG AATCTTCAAC TGTTGAGCGC AAGATCAACA TTGTTCCTAA TCTGTCTCAG
    44221 GGAATGTACC GAATCAAGAA CTTTGTCGTT GATATCGTAG AAGCATTCCC ACAGACCGAG
    44281 ACTGGTGAAG AAGAGGTATT GATTTCAATC GGTACAATTT CTGAACCGGA AAAGTTTATG
    44341 GAGAAGACCT CGGTTCAAAC CGACAAACTC CAGACCTATA CACATCAGGT ATTCGAATAC
    44401 TTGACTAGCA AACTCAATGA TGAGAATGCT CTTTACGTAT TTGTGACTCA GGCTACTGGA
    44461 CTTGCGATTG CACCAGGTCA AATGACCGTA ACTGCTAATT TGGAACTTAT CGGCGATATC
    44521 GTATTGCCGG GTGACCGTAC ATGGGTCTAT GATACCGGAT ATGGCGATTG GGACGTTTAT
    44581 CGTTTCGGTG ACACTCGCGC AAACGTAAGC ATGACACGCC CACAAAGCTT TACAACACAG
    44641 GGCACGGTGG TTTCCACTAA CGTCAACATG TTTGATGCTT TGCAAATTGA TCATAATCCT
    44701 CAAGAGCCTC GTCCAGAAAT TGTTAGCTTG AACCCAACGT TCGAGACTGA CATTGAACAG
    44761 GCAGAAGCAC GTATGGAAAA GACCATCCTC GATGGTATTC TCCCAGATAA CAACACAACG
    44821 GAAATGCTTC TGAACACATA CAAGGCAAAG TTCAAGAACA GCGCAAAGAT CTTCATCGAT
    44881 GCAAGTTCCA CACTTCGCAA CAATGGAAAT TCGCTGGTTC AGATTCCAAT CATGGACTTG
    44941 TGGGCTGATT CGGGCATCGT GATCAACAAG ATCACCGCAA GTGTTGTTCG TCCATTCACA
    45001 TACCCTGCAG GCAATAATCC AACTCTGACT GTTGGTACAC TTACTGAACC TGATCGTTTC
    45061 GTCGGAGCGG TCAACTCGGC AACTGCATTC CGTAATGTTA AGTCGGCTCC TGGTCGTCCA
    45121 ACATTCTCCT ATGCGAGCCC AATCACAGTT AATGTTTATG ATGATGCAAT TGTCCTGAAC
    45181 GAAGATGATA CCGCAGCAAC CGTTCGTTTG GTTCGCGACG GAAACGTTTT TGTGACGCCT
    45241 AGTGCTATCA CAGTAACGAA TCCTGGTTGG GGTTATGCAG CAGCAAGCGA TCCTAAGATC
    45301 ACAGTCCTAG GACCAACGGG AGTCAAAGCG AAGGCCAATA TTGTCGGTAC TATCATTGGT
    45361 TACGCTGTTA CGAATCCTGG TTCCGGATAC ACTGGTAATC CGACTATCAC TGTTATCGGC
    45421 GGAGGCGGCA CTGGCGCAAA GGGAATCGCA GTGTTGGACG GTGACAAATT GGAATCCGTA
    45481 ACAATTCCCG GCGCTGGTAC TGGAACATCC GCAACCGCAA ACCTAAACGC GGGAACTGTT
    45541 GGTGGTATCA GTGGTTTGCA GGGTGGCTCC GGATGGGAAA TGCGTCCGTT CGTAACATTC
    45601 GAAGGTGGCA ACCCAACTTC GCACGCTGCG GTTAAGGCTG AAATCTCCAA CGGTACGGTT
    45661 ACTGCCGTGC TCATCGATTA TGCAGGTGCT GGTTATGCTA GTGCACCAGA AGTTAAATTC
    45721 CATGCCTACA CAGGTGATGG TTACCTTACA GAACCACGCG TCGTTGTTAG CGGTGGTGGC
    45781 GGCCAGGGTG CAACCGTCGA GCCGATCATG TTGTGGACTG TTCGCAGCAT CACAATTACA
    45841 GATTGGGGCA AATGCTCGTG GATCGGTGGA GATTCCACAG TAACAGTTGA AACACCAAAT
    45901 GGCGGTGCAC CTGCACAGGC TATCTTGGAG TCAACTCCTG AAACATTGGA GCCAACAATA
    45961 ATCGCACAAT GGCGCCATCG AGTGATTGAA CCGGCAACCG CCGAGAATGT AAACGAATGG
    46021 GTTTATGAGT CTACACCGAT TGAGTTTCCT GCACCAACAG GAACTAACTC GCCTGACTTC
    46081 TATGTGCAGA GCGTACAACT TCCGATTTCA AGTGTTGACG AACGCACAAC TTATGAAGTT
    46141 GAATTCCCCG AGTATGTTCT GGATACGACA ACAGGTGAAC CGACAGAAAC CAAGAACGTA
    46201 ACAAACGGAG TCATTGGTAC TTCGATTAGT TCGTTGATCA CCGTACACAA CACAGTTGCT
    46261 GGCTCCAGAG ATATTGATTT GAAGGTTGCT GGCACTCGTA CGCCGTTCTA CTTGAATGAG
    46321 CGTATCAACA GTGACAACAA AATGGTTGCC TTCTATAACA GTGATGGCGT AAATGATGGT
    46381 CTGTTGACGC TAGTGGTTGA TTACCACTAC ACTAGTGGTT TCGAACTATT TGATGCCGAC
    46441 GATAATCCAA TTCGTACTAG CATTACAGGC TCTGGTGGCG ACATTTTTGC TTGGAACTCG
    46501 GTTCGTTTCG ATAACAATGA GGGCCCAGAA GACCCACTAT TGATTCCAGT TGATGAATGG
    46561 AAACTTGGCG ATCGTATTCT ATTGGATGAT GGTCGTTCTA AGCTAGAACG CGCTGTGGAG
    46621 TGGACTGCTG GTGACGAATA TGCGTATCAT GAACTCGTAA CTCGTGATGG CATCGTGTAC
    46681 CGTGCAATTC AGACTGGTTC GGGTCTTGAA GCTTCTATTG CTCCACAGGA TAACGACATT
    46741 CTTTCTCTAG ATCGTCCGGT AATTACGGAT AAGGGAACCC TTTACACTCA TGAACCAACC
    46801 GTAACAATCA CTGGTGATGG TGAAGATGCG GCAGCTTATG TTATGTTGGC TCCGACTGGA
    46861 ATCTACAAGA TTAAGGTCAT GAACCCAGAT TCGAATACCG GATATACTGG TGCAGAAAAG
    46921 CTTATTGTAA CTCCTAAGAA CCTTTCTGGT AAGAATGCAG AAGCACGCAT CAGCAAGGTA
    46981 GAAAATGGAG CAATCACTGA AGTCATCGTT CTTGATGCCG GATGGGGTTA TGATGCTGCA
    47041 CCGATTGTAA CTGTTGTCAA CGACACAAGC GAAAACCCTG TTGAATTCGA ATGTGTTATG
    47101 AAACCAGTTC GAATCAAAGC AATCGTGATG ACAAATCGCG GCACCGGTTA CACTACTGCG
    47161 ACAATGAGCT TTACAACGCA TGGCGTTACA GTGGATTCGT TTGTTGCACA GGAATGGGAA
    47221 GTTTCTTCGG AAGCTGAAAT CGGCTGGCGT GTACTTGAAC GTGCTGACTC CGTTGATGGA
    47281 CATATCTGGC AGGAAATTCG CCAGGAGACT CCAAAGATTG ATTCCCACAT GATTGAATCC
    47341 GCAGTGATTT ACGATGTGAA CACGTCGGAA ACTCTGCAGA CACTTCAGCT TTACGATCCA
    47401 TTTAAGGGCT TCATCCCAGG TGCAGCAAAG CGTGAAATCA GTTATATTCT GGAATATGAT
    47461 CCGGCGATTT ACTCGAATGG TCCGTTGGCG AAGAGCATCA ACAGCAATGA GCGTCTATGG
    47521 GATTCTGCTA AGGTCGGTGA CATTTGGTGG GATATCTCTA CTACTCGTTA TCTGGATTAT
    47581 GAAATCGGCG ACACCGACTA TAAGTGGAAG AACTGGGGTA AATTGGCGCC AGGTATCACA
    47641 ATCGACATTT ATGAGTGGAC TCGTTCTACA GTTGCTCCAG CATTCTGGGC TGCTGAAGTC
    47701 GAAAAGAAGC GTAATGTTGC TGTTGAATCC GATGAACATA AACCAACCGG AACAGTAAAG
    47761 GACATCAACA CTACTGCAAG CTGGGTTGAG CGTACCGAGT ACAATAAGGA ATTGAGCCGT
    47821 AACGAAACAA TCTACTATTT CTGGGTTCGT AACAGCGCAA CTATTCCATT CCGTGAAGAT
    47881 CGTAATTTGA CTGCGATGCA GATCGCAACG ATCATTCAGG ATCCCACAGC TAGTGATATT
    47941 CCGTGGTTCT CAATTGTTGA CACCAATAAA GTTCTAGTTG GTGGAGCAAA GCAATATGTG
    48001 AACGATTATT CCACAAGCTT GAAAATCGAG TGGAAGAAAT CCACAAATGA TGGTCTAGTT
    48061 CATAAGCAAT ATAAGCTGCT TCGTGAAAAC GACGAGCGTA ACAACATCGA CGAATCCCTT
    48121 TGGATTAAGA TGCGTGATTC ACTTGTTGGT TGGGACAACA ACACACAACG TAAGACATTC
    48181 GTTGCATCTC TAACAACAGA GTTGAGCGTA ACAAGTCCAA GCTTCACAGT TGACGATGCG
    48241 ACAGGCTTTG ATCCTTCTGG CGAAGTCAAA ATCGGTGACT ATTGGATCCA ATACGAATAC
    48301 CTCAATGGCA ACACTTTCGT CGGTCTTACC GGTGTAGGTG CTCTGCGTTT TGGGGTTGGT
    48361 ACCAAGGTAT ATCAGACTCG TACAGTTGAA GCATTCCGTA AGGTTCCAGA TCAATGGCTC
    48421 AACGAGCGTG AGCGTTATGG TGCACTCAGC CGTCCTGGTC AGACATGGTT CAAAGCGGAT
    48481 GTTGATCAGT ATGGTTTCCT TATTCCGGGT CGCGAAGCAC GTAAGGCATT CGTCAACTCG
    48541 ATGAATGAGA TTTTTGCTAA AGAAGCATTC CTTGATACTC GTTACGAGTG GAGGGAAATC
    48601 TTCGAAGCAG AAGAAAATCA ACCTGATGCA ACAACCTACG CTTTCGAAGT TGTAGATGAG
    48661 TTTGAACGTG ACCAGCTCGT TGCTACCGGA CAAGTTAAGC CGGGCCAGAA AGTCTTCATG
    48721 CAGGGAACAC CAAACACCAA TGGTCTTTGG ACTCTTTGGA TTTACTTGCC GTCGGATTCT
    48781 CGTGCAAGCG ATGTCGGATA TGTTCTGTTT AAGGCACAAC GTTACCGTAT GCGCGAAGGT
    48841 GAAATGTGGT CAGCAGTCGA TTGGTATGAT CCCGAATGGA GCGTAAACGA CTTCCCAGTC
    48901 AAGCGATATG CAACTCGTCA AGAACGTGAT GCCGATAAGA AGCTTGACAC AACTTTGCTT
    48961 CGTGGAACCC TAGTTCAAGT CGATACTCAG GGTCCAACAG ATCCACGTTG GGCTTGGTAC
    49021 GTATACAAGG ATGGCTCTTG GATTCAGGTT GCAAAGGAAA AGGCAACTAT TCGCCTGAAT
    49081 GACAACTTCT ACGCCAAGGG CATGATGGTC TACGGTTTCA ACGATTACAA GGTTGGTAGC
    49141 TCGAAGAAGC GTGACGGTTC TTGGGAACTT CAGTTCCTGC TAACAGAGCT TCGCACAAAG
    49201 CTTTTCACAT CGTTGGAGCG TAACAAATTG TTCTTCAGTA TGGTAAAGAC TGCGGTTTCC
    49261 CAGCACAACT ATACGGATTG GGTATTCAAG ACATCGTTCC TTTACATGGC CGGCTACAAC
    49321 GAGCAGTTGA ATCAGAGCCC GATTGTGTTC AAGGATCAAA TCGATAACAT CTTGTCTTAC
    49381 ATCAATGATG TGAAACCATA TCACGTTAAG GTACGTGACT TTGTTCGTCG CTTGAGCCCG
    49441 CCTATCGAGA ACATGAACTT GACGATCACT GATTTTGATA AGCCACTCTA TTATGATGAA
    49501 ACCACACAGA GCTGGCGTAA GTTGGATGTG AAGGTTCCAG CTGATGAGCT AATCCTTCGC
    49561 ACCGATCCGC AGATGCGCCA CTGGTACGAA AACTATAAGA AAACCAATTA CTCGTTTGAG
    49621 AATTGGGATG AGAAGTGGAA CCCAGTCCGT CGTCCGCAGA TTACAGTTCT GTTCGACCGT
    49681 GTTTCGTGTA ACCCAATTGT TGGTTGGTCT CCTCCGGAAA TTCCATGGGA TGGTAACGAA
    49741 CAGCGTTGGG TGCATGGCGC ATACACAAAG ACATTTGCAG AACTCGAAGC TCTGTATCGC
    49801 ATTCCGGGCC AAGCATATCA GCAACTTATT GTTGATACAA CAACCCTACG TGATCAGTTG
    49861 GTTCGTGATT CACAAAATGC TGTGAACGCA GGCGGACAAG CTCTTATTAA TCGGGGCGAC
    49921 ATTGTCAACG TAAAATCGGG TCCAGATCGT GAGCCAGCAG CTTACATTTG GAGCGGTACC
    49981 GAGTTCGTAG AGTTCTTTAA TGTTCGTTGG GACATGAGCG TAAACGGCGG TCTCGCTGAT
    50041 CGTATCGAAC GCTATTATGA GCCATCCGCA ACTATGAAGC GTAAGGAACT CCACACGTTG
    50101 ATTCGTGGCT GCGATTTCCG TGGAACCGTT GTTGATGGTG CTGATCTTGG TCAGGGTCTC
    50161 TGGGATATGT TCGCATGGGA TTATCAGACA GGTTGGGCAA ACGAGTACGA GTACTATGTG
    50221 GGTCGTGACT TGAATATCAA CCCGGTTAGT ATGAACCTAA ATGTTGATTT TGATGAAGGT
    50281 GTTGTTCGAG ATGCGAACGG TAAAATCATC AATCGTGGAA CATATGGTGA TCTTATTGAT
    50341 ATCGAAGGTG GTGAACTGGT TCAGCCATGG TTCGAAGCTG GTCATCCAGA TGAACTTGTC
    50401 CGCTTGCGTG TTCGTGATCC TCTGATGATG ACTGTTTATC GTGCAACCGA TGCTCAACTA
    50461 AAGGCAGAGT TTGCGCGTAG AATTCAAGAA GCACAAGACG CAACAAACGC CGGGAATACA
    50521 TCACATCCAT TTTATAATCG TCCACAAGAA GCTGATAACG CTACTGTAAT GCTGAATGGA
    50581 TCGTTGACTA CTTTAGATGT AGTCAACTAC CCTGGTAATG CGGGTAATAT GCCAACGACA
    50641 CAGCCAACGG CATTCCGCTT CTTCAAGGAC GGAATTGGTT CATGGGAAGG TGTATATTTG
    50701 GAGGAAGATG GTATCACACT TTCGGCACCA TTGAATCCAG CGGATCAGAC AATGAGCATT
    50761 GCAGTTCCTG GGTTGTTCCC ACTGCATGAT CCGGCTAATC CGGACTTGGA TAAAATTAAG
    50821 AATATTTTGG GTATGTCTCT AAGTATTGAT CTGGCGTTTC CTAAAGTTCG CTTGAAACAA
    50881 ACTGGAAATA CATTTGTAGT TGGGGATTTA ATCCGTAAGA TCAATGATGA ATTTGTTGTT
    50941 ACAACTGAAA CTAATTATGC AATTGGTGTA GTAACTAAGG TTACATCTAG TGGCATTTTT
    51001 GAATATGAGC AAATCGCAGT TAAGAAGAAG GTGCTAGTAG AAAACAACGT AGTTAATGTT
    51061 TTGGCGATGA AGGAAATTAT TGATTCGATA CCAACTGATG ACGAAGTAAT TCTAGTTACT
    51121 ACAATTCGCA CACAGCTTGA TGTGTTGCTT GCTAGAAACA TTGATGGTGT TGTTTGGATC
    51181 GGCACCGAGC GTATCACCTA CACTGGCGTC GTAGACAATG GTGATGGTAC ATTCACACTC
    51241 ACAGGTCTGG GTCGTGGTAC AGGTGGTACT TCGCGTATGA TCGACGCTCC AATCAATACA
    51301 AAGGTATTCG ATGGTTCAGT TCTTCATGCG CTTCTCACGT TCAACACAAC AAACATGCGA
    51361 GCACATTCGA CAATGGACTT CTCGAAAAAC TGGAAGACAT GGTGGAGTGC AGCTAACGTT
    51421 GGTAAGCCGG GTCCGACGGC ATAATAAATA TTAGGTTAAT TAAGGAGACA AACATGGAAT
    51481 CGGTAAAAGA CGGCTTCAAC GTTAGCTTTA AGGGTCACGT CCTGATTCGT GACAAAGAAA
    51541 CCGGTGAAGT CCTTTTGGAT AAGTCAACAA CGAATTCTAT GTCCAAAATT GTTAGGAACA
    51601 TTCCAAAATC TGATGAATGA GTATTATGTG TATGCGCTAG TTGACCCAAG AACTAACCAA
    51661 CCGTTTTATA TAGGAAAAGG AAAACGATAT AAGTCTGGAA ATGAGCGGGC CGAAGTACAT
    51721 CTTACTCCCG CTCATAAGGC CAATCGATTC AAACGTGCTC GTATAGATGA AATTCGGACT
    51781 GATGGTATTG AACCTAAAAT TGAATATATC GAACGAAATA TGGATGAAAC TTCTGCTTAT
    51841 GAATTGGAAG TATCTCTAAT CGATAAGTAT GGAAGAATCA AAACAGGCGG AATCCTGACT
    51901 AATATAGCTC GAGACCGTAG ACCTCCTGGA ATGGCAGGTA AAAGACATTC CCAGGAAACA
    51961 AGGGACGAAT ATAGCCGCTC GAGAAAAGGC AGAACACATA GAGAATCAAC AAAACAGTTG
    52021 ATGAGTTCAC AGAGAGTCGG CTCAAAGAAT GCGAATGCTT TGTATTGGAA AGTGACAACG
    52081 CCCGATGGTG AAACTTTTGA AGTACATGGT GGATTGAAAA CGTGGTGTGA AACTAAAGGA
    52141 TTCAAATTTC AAAATGTTTA TTGCAGCACA AAAGGTTTCA AAACAGAAAA ATTTGGGCAA
    52201 AGCCATGGTG GCCCTGGAAG GTTTAAGCAA TGAGTAAAGA AGGTCCAATT GATCTAAATA
    52261 ACATTTCGAC TTGGGGACAC GTCCTGATTC GTGATAAAGA TACGGGCGAG GTGTTAGCCG
    52321 ACCGCTACAA TCAAATACAT TACGAGAATA TGAGTGTTGC GGTTGCGCGT GGTCTTGCTG
    52381 GTCGCCCCAA TGGCAACATT CACGAAATGC ACTTTGGTTC TGGAGGTTCT GCAGTCTCCG
    52441 GAACCGGAGG CATCACCTAT TACCCGCCAA ACACGACGGG AACAGGTGCA GACCTTTACA
    52501 ACCCAACGTA CTTTAAAGTC GTAAACGATC AAAGTTCTTC GAATACTGAT TCGACTAAGA
    52561 ATTTCATTGA GGTTCGTCAT CTAGTCGGTA CTGTATATTC GGATATTATC ATCACCTGCA
    52621 CTTTGGATTA TTCCGAGCCT TCAGGTCAGG AAGCGTTCGA CGATAGTTCC GATGCAGAAT
    52681 CCGCTTTTGT GTTTGATGAA ATCGGACTTA AGACGTATGA CCCATCTGGT CCCGGTAACG
    52741 GTCAACTGCT TACTCATGTA ATTTTTAATC CGATTCAAAA GTCTCTGAAC CGCCTTATCG
    52801 AAATCGTCTA CACGATCCGC ACAACTTTGA ATTAAGTGTA AGGTTTATCA CCAAAATAAA
    52861 TACCAGCAAA TATATTGCTA GGAGTGCTTC ATGCCATATT CAATTAATCG TACAGACGGG
    52921 ACATTGCTTA CCAATGTCCA GGACTTTACA AGAGATTCTG AAACTACAAG CTTGACTCTA
    52981 CTTGGTCGCG GCACTGTCGA TTATGGTGAG TCTGTAGCTG AGAACTTTGT TCACATGTTG
    53041 GAATCCTTTG CGAGTCCAAC ACCACCTGCC AACCCGTTGC AGGGTCAGAC TTGGTACCAT
    53101 ACTTTTGATC CAGGCCCTCC TCCATCGGTT GTAAACAAAC TGAAAGTGTT CGATGGTACA
    53161 ACATGGATCA ACGTTGGTGG TGCTCAGAGC TCCGTAAATC CTCCGGAAAA TCCTGAGCCA
    53221 GGTGACCTAT GGTATAACCT GGAAGACAAC ACAATCTACT ACTGGGATGG CTATCAGTGG
    53281 AAAAAAGTTG GCGGTCCCTA CACGGGTGTT CCAGGTGGCC AAGATCCTGC AGAACTTCCA
    53341 GATGATGTTA TTATCCCTCC TCCGGCAAAT CCGAGTGAAG GCGACCTTTG GTGGATGCTT
    53401 CCTGAACGTA AACTGTGGGC TTTCGATTCT TCTTTGAAGT CGTTGGCTTC ATTCCCTCCG
    53461 ATGGTCAAAC GTGTTGATGG TTCGATTGTT CCGAATGGTT GGGTTCTCAT CGGTCCTCAG
    53521 GGACTTCAAG ATCCAAATGA TCCAAACGGC GGTAGCTGGA CTGAAACAAC AAAAGAAACA
    53581 GTTATCGATC CGATCACTGG TGAAGAAATC GAAATCGACA TGTTCATCGT TGTTCTCGAT
    53641 GGTAAAATTG TGTCGGTTTG GGTTCCACAG ATTGTCAAGC TAACTGAACC TAAGATCAAG
    53701 GGAATGGATT TCGGCGCATG GGCTGATCCA TACGATCCAG ATGCTACCAC TCTTACTCTT
    53761 CAGCCGGGCG TTAACCAGAA CCACGCATCT GCAATGATCT TCAACGGTCA GGTGTCAGAC
    53821 GCAGAACGTC TCAATGGTTT GAACTCCTCC CAGTTCTTGC GTTCGGATGT TAATACTGCG
    53881 CCAATCGTAG AAGATATCGT ATTGGATCTT GGTTCGAAAG ATCAGCACTG GTTGCGTTTC
    53941 TTCTCCAAGT ATATCTATGC GGGTGATTCT GATCCGGATG GTGAAGCAGA TATTTCCGAA
    54001 GTCAACATGT TTGGTATGGC CAAAAAGGCT GAGCTCTGCG ACACTGCTGA AAAAGCCAAG
    54061 ATGTTTAACG AAGGTAAAAA GCTTTCGACG GATCCCGCTG CAAGCGATGT TGAAGTAGTG
    54121 TTCACTGATC TCTTCGCAAC AGAAGCTAAC GAATACGTTG GTACTGCAAT GCTGACACAG
    54181 CAGGGTAAAG ATGCTGTTAA AGCTATTGCT GAAGAAGTAA CCAATGATGT TGTGGGTCAA
    54241 ATGCCTTCGG GATCGTTCGT TCCGCTTGAT GCTCCTTCGA CCCCAACAGC ACAACACGAC
    54301 CAGGGGAATC CGGGTCAGAC ATGGGGAACA ATCTACGCAC AGACCTTCAA TGGTACTGCA
    54361 ACCAAGTCTC TGTACGCTGA CTTGGCCGAA CGTTATGAAG CAGACTTCCT CTACCCTAAG
    54421 GGAACTCTAC TAAGCCTTGG TGGCCCTAAC GAAGTCACGC AGACTAGTGG TGCAAACGAT
    54481 CTAAACTATT TTGGCGTTGT ATCGTCTAAC CCGGGTTTCC TACTGAACTC GGGTGCTGGC
    54541 CCTGATCATA CTCATCCACC GGTAGCTTTG ACTGGACGTG TTCCTGTTCG TGTTATCGGA
    54601 AAGGTTGTTA AGGGACAACG TTTGATTCTA TCGGATATCC CAGGAGTTGC CATTGGTATC
    54661 GAAGCCGGTC TTTCAACAGT TGACCCATTG TTGATCATCG GTCGCGCTCT TGCCGATAAG
    54721 ACTACTGACG AAGAAGATCT AGTATTGGCT GTAGTCGGTA CAAAATAATC AAGACCAGTC
    54781 ATTTATGACC ACCGATTAAG GGCTCCGCTT TACCACCGGA GCCCTTAATC AACTTTGAAA
    54841 TTGATTTTTC GAAACCGAAG CTCGTACACT GACTTTTGTT TCTAAAGGAA AATGCAATGC
    54901 TACCGTTTGA GTTTGACCGT TTCGATGAGT TCAAAAGTTT CCAGTTCAAT CATCCTATCG
    54961 ATTTGAATCT TCCGGAAAAT CCACTCACTA TTGCGTCAAA TATGTCGTCG TTGGAAAGCG
    55021 GTGAAACCTA CATCATCGTG TTGAATAACG ATGGTAGCTT TGACAAATCC TATAGCATTG
    55081 ATGATTATCC TGGTATCTCT AAGAAGCGAC ACGCGCTGCT CGAGGCTTCT TTTATGGGTT
    55141 GGCCTATCAA AGTCGAGGAT ATGGAAACAT ACAATCAGGA ACTAGTTGAT CTGGTAGCAG
    55201 GTCTTGAAGC TGGATTAGGA ACAACCGTAA ACGGACATAT GTTCGTTGGC TTCAAGGGGC
    55261 AAGGATCATT TGGTTGGCAT CAAGATGAAG GCCATGTTGC CTGTTATATG ATTTCAGGCA
    55321 CCAAGCTTAT GGAAACTGAG ACTGAATCGC ACATTTTGGG TCCAGGTGAT TGGTTATTCA
    55381 TGCCTGAGGG TCTGAAGCAT TGTGCGACAA ATCTCGAAGA CACTGTGATG ATCAGTTTCG
    55441 GAACTGGCTC GATCAAGCCA CGTACTAAAA CTCAAATGCT GTGGGCTGAT CAGCCCTCGC
    55501 TGATTGGATA ACATGCTAAA ACAGTTACAC GTATATCTGA AAACCACCGA AACGTGCCAG
    55561 CTTAATTGCG ATCACTGTTT CACAAGTGGT CGAAATGGAC GTAAGATCTA TTTCAATCCG
    55621 GCACCGACAA TTGATTGGTT CCGCCGCCTT AAAGTGGCTC AACCATTGCT TCAACACGTG
    55681 ACTGTAGAGT TCCATGGTGG TGAGCCATTC TTGGCTCCGG TTGCTGCGAT GCGATCGACT
    55741 TGGCTCGCAT GTAAGGATCT ATTTCCGAAT ATGCGTTGGT CCGCGTGCAC GAACTTGACC
    55801 TATAATTTGG ATGAGGAAAA GCTGAGCTTC ATGAAGGAAG CATTCAGCAA TACCATTGCA
    55861 ACATCTTGGG ATGATGGAAT TCGCTTCGAA AATGAGAAGC AAGAACAGCT TTGGCGTACA
    55921 AATGTAAAGA CACTCGTCGA TGAAGGTTTC GACGTAACCC TGATGGTTAG CTTGAGTCGT
    55981 AATACGATTC AAAAAGAACC CATCGAGCTT CTTCGTATGG CTGCTGATCT TGGCGTCCGA
    56041 TACATTAGTT TGGAACGTCT TACACCACAT GGTTCCGCTG TTGGGAATGA TTCGATCTTC
    56101 CCCAGCAATA TTGAAATGGA CAAATGGTTC CTGCGTATGT GGGAACAATC CGTCGAACAC
    56161 AAAGCATGGG AATGGGCTCC TATGAATGTG TTTATGAATG GACTTCTTGA GAAGTTCAAT
    56221 AGAGGTTTCA CCGGCGGAGT ATTCTGCCGT AACTGTGAAA CTAAAATGTT TACGTTGAAT
    56281 CCAGATGGTT CAATTGGTGG CTGTCCAAAC GATGCCCCGG TAAATAACTA CGGTACTCTT
    56341 GATATGGAAA TCAAGGATCT CTTCTATAAC CCAGGTCGTA TGAAGAAGAT TGCTTGTGAA
    56401 AGTTTTAGAA ACCCAGCCTG TTATAAGTGC CCAGTATTTG ATATCTGTAA TGGTGATTGC
    56461 CAACAAATGC TTTGGCAGGG TAACGTCTGT GCAAGTCCGA AAAGCCTGAT CAAGCATTTG
    56521 AAAACAATTA ACGATTACGA TTTGTTTGAC AAATTTCTAC AGGAGAGAGA TTAATGGCGA
    56581 ATCCTACACC AAATCAAATT GTTAGGGCAA AAGAAACTAC GCCTACAGCA TTTGATGATA
    56641 TTCTTGGACG CTTTCGCCAG GACTTCGTCA AAAAGGTAGA AGCTTCAATT CAGTACCATC
    56701 GCGATAATGC TGCGGATCCC GTAAAGACAG TTTATCGCCT CGGCGTTTCT GACTCTCAGA
    56761 ATCCTACACC AGCTGGTTTT TCTGAAATGA TTCCAATCAA TGGTACACCA CATTATTTCA
    56821 AAAAAGCTGG AGCCAAGCTT ACACTTCAGG ATGTTTTCGG TGCAGCTAGT TCAGTTCTCA
    56881 CCGACGACGG CCAAGTACCA CAGAACGCTG GTGATCGCAT TGATGGTCAG CGCAGTTATT
    56941 GGGACACAAA TGGCGGTGGT GGTGTTGGTA CTCCTGGTAC TGAAGGTGCA AGTATTCAGA
    57001 GCTCAGTAGC TCACGCAATT GCCATGCATA CGTCGGCTAT TTCCAAAATT CGTAAGGGTA
    57061 CGATCACCGA GCGTATGGCA ATCACAGATC GCAACTATAA TAGCAAGGAA TATCCAGCAA
    57121 CCTTTGATGG TGTTTCTATC CCAGTAAAGG GCGATACACT TGTAACTGTT GAGCAGTGGT
    57181 ACACATTCTC CCAGCAGGGT CAGAAATCCG GTATCACGCA TTTTGCTGAA CCATTCCGAA
    57241 GCGCTCTCGA TTATATCACG GTTTCGTGGA CAATCACAGG TGACCCTATT CGTGGTCCGC
    57301 GTGTCGATGC TGCTGGACAA GGTGGTGGTA CTGATCCGAA CGGTGTAGTC ATTGCAACTG
    57361 ATACATTGAA CCTAGTTGTT CAGCGTATGC AGAACGTTTG GCTTGATTCG AAGAACTATA
    57421 ATGCGTCGGT CATTCTGGAC TATTGTCATA GTTCGTGTCA TGCTTCGTGC CATAGCAGCC
    57481 GTAGTCGCCG ATAAGGATAA AATATATGTT TGATTTGACA AATAAGACAG CAGCACAACT
    57541 CATCGAAACT TCTGCTCCAA TTAGCATGGA ACATTTGCAG AAAAGCTTCA CAGATGAGAA
    57601 CATTGCGTTT GTCATAGACT ACGAAACAAG CCTTTTGAAA GGGAAACAAT TGCTCGTCTA
    57661 CTTGAGTAAT TTGGAAGTAC CCTGTGATAT CAAGATTGGC CCAAATGTTT CGAAGGAAGA
    57721 GCGATTTGCG CTGTTAATCG AGTACATGAA TTTCCGTAAT CTGTTGGGTT GTCCCAGCTT
    57781 GGCCCTGACT GTTGGTACTA TTCTTACCGC AGCCAAGGAT ATCGATGAAT TCTATCATAA
    57841 GGTCGAAAAT CCCATCCTTA GTGCGGATGA AATCATCGAG TTCATTATGG AAAATCAGAT
    57901 TGTGGTTTCC AAATGGGTTA TCCTGATGGA TTCGATGATT GTCTACACGA TGTCTTCAAG
    57961 TAAGGGATAT GTCGCAGCGT TTGGTGATCC AAAGGAAACA TTCGAAAATA TCGATGACGA
    58021 GCAGGCTGTT GGAAATAACT TTGTGCAGCT CTTCGATATT CCACAGTTTA TGGAACTTTT
    58081 CTTCAGTGTT CCAGGTCAAC GCTTCTATTA CTTCACAAAG CAATTCGAAG ATTACATGTT
    58141 CGCGGGTCAG AATCTGTTTT TCCATTCGAT GAAATCAACG AATCCACTTC CGTTGATTTT
    58201 CGAAGCTATG GGCACTGTTG AGTATGATCC GGTAACATTT TTGGAACAAG CTTCTCAATA
    58261 CGAAGCACAA CAGTATCAGG AATAAAATGG ATAAGCTTGT ATTCGGTGGA GACGATGTCA
    58321 TTAGTATCAA TGACATCGAT CCATCGGTTA GGCCAATAGT TGAAACAACT GACGCCCTGC
    58381 TGAGTAAGAA ACGTAGCTCG CAGGGCGAAA TCATTGTCAC ACTATTTGAG CATTGCAATT
    58441 TGTCCTGTAA GTTTTGCAAT CAGGATCACG ACTCAGAAGT CGGAATGGAT AATATTCGCG
    58501 GCAAAGCCCA GGATGTTATC AAAGCTATCC AATTGTTGAA GAAAATGCGC AAAGAGACCT
    58561 TCTCGATTCA CTTCATGGGT GGAGAAGTAT TTCAAGATCG TTTCACCCAA GACCAATACG
    58621 TGGAGTATCT CCAATTGGTG CTTGATGTTC GTGATTTCTG TGACATGATG GGATATCCTG
    58681 TTGAGTTTGT ATTTGTTAGC AACCTGGTTC ACTTCAACAC CCAAGCCGTC AAAGCGTTCA
    58741 TCGACACGTT GAACGCGACA GGTGCTAAGA CCACCTTGGG TACGTCTTAT GATCCATCGA
    58801 TGCGATTTTC CGCGAAGGAC TTAATTGTGT TTGCGAAGAA TCTGGAGATC TACACAGATT
    58861 ATATCAGTGT CGTCAATATC GTGTTAACTG CACCGAATAT TCGCAAGTTT CTATCCCGAA
    58921 ATACACCACA TTTCGACTAC ATCTACGAAC ATTTTGATGT GTATTTCGAC TACTATACGC
    58981 CGGAAGCTAA TCACGAGCTA ATGAGCCCGA AAGATCATGA ACTCCGTGAT ATGTATGTGT
    59041 TCCTGACGGA TAATTATCCG AAATCTCATC CGATTGTTGG TTGGATGGAG AATGAAACCA
    59101 ACGCTATGAG CTGCCAGAGT ACCTATACGA TTATGCCCGA TGGTAAAGCT GGTCGTTGCA
    59161 CAATTCTCTT AAATAATTTT CAGAAACAAA TTGCTCCAAA AACCGCTGGC GAAATGGAAG
    59221 GCGAATTTAT CACGAAGATG GATTGCCTGA GTTGCGAGTA TTTCTCGCGC TGTGGTCTCG
    59281 GATGTTTCCT GCAACAGCAT TTCAACGGCC CTAATCGAAC AATGAACGAT TGTTGGATGA
    59341 AGGATGTTCA CAAGAAGATC GGAGAGGTGA AAAGTGTTCG ATGATGATAC AAGCTATTTG
    59401 GAAGCATGTG CACGGGAAAT TAGTAAGTAC GGGTTGACCG TACTTCATCC TTATGAGCGT
    59461 TGCATTATGG GGATTCATAA ATCCCGAGAC GAACACATTG TCGGGATTAT CCGCAAGAAA
    59521 CAAAACATTC CATTTTATCA AGCATTTCTG ATTCAGTTGG TTCCAACGGA GGAGAATTAC
    59581 CTGCGTTTGG TTCAGGAAAA CAAAATGATA GCCTATGTCT TCAATAATCG TGATAAGGTG
    59641 ACCAATTTTG CAGCCACCGA TATTTCAGGC CATGAGAATT TCCAGAAGGA ATTTATCCGA
    59701 GAACTAAAGG AGCGATTCCG ATGAGCATTT TGAATATGAT GTTCAATAAT GGAGAGAACA
    59761 GTAAACTCTC CGTACAATGG GAATTCCTAG ACACACCACC AGCAGTGGCT TGGCGTGATA
    59821 TGCTCGAATA CACAATTGCG AATCAGCATG AGGATCCGAT CCATTTGACT GATTCTGTTT
    59881 TTTGCTCAAC AAAGGAGCAA GCAATTTCCG TATGGTCCGA CGTACGAACA AAACTCTCCG
    59941 ATTTTAATCA TGAATACCAG AAGCTACCCT TTGGTAAAAT CAAACCGGTT CACTTGACTC
    60001 GGTTGCTTCG TGATCTAAAT AAGATGCTAA GTGAGGGTAA ACTCGGAAAT GTTGATCGCG
    60061 CCTATAAAGT AAAAGCAATC ATCGATGCAC TTAAACAAGT AATGTTCTTC TTTGATAATG
    60121 TGCAGGATAA TGAATATAAC AATGGCAATG AAGGTTCTTC ATTCGGACAA ATCGTACATG
    60181 TTCCGGATCC CCATTTTGCT CGTACATTTG ATTCTTCATG GATTAAGTAC CTTACAATGG
    60241 ATATTGTTCC GGGAACCGTA TATGCGGAGC TAACGTATGC GGATATGCCT TGGCATAATA
    60301 TCTTGCAATT AGGGGCAGTC GAGAATGCTT ATGAATCCAT TAAATTCAAG CGTTTCGGAC
    60361 CACCCACAAT GCTTGGAAGT GGCTTCATTA TTCCGTTCGG GCAAGACATT GCCGGCGTAG
    60421 AAACCGAACT GACACAATAT TTTTATGATC ATGATGGGGC ATTAAAATAC CTTGATCCCG
    60481 ATTTTGATCC CGTATATGCG TTATCCTGTT GTGGACGTGT ACCAGTGGCA AAACTCGTAA
    60541 CGACACTGGG CGAAGTTGGT TATCCCGGCT ATGCTGATTT GTCGAAGATT GAGAGCATGT
    60601 TCAAGCTGGA AACATACGAG TCCTACTGAG GTAAAAATGG ATCTTATTAT CAAACCGACC
    60661 GAACTCTGCA ACTTCAAGTG CACGTTCTGC AGTAGCACGA AGATTGCAGC ACACTCGGCG
    60721 CAGACTCTTG ATCTTGAACG AATCTATCAG TTCCTCAAGC GATTCCCGCA CACCAGCACG
    60781 ATTATTGTCA ATGGTGGCGA TCCACTCATG GTTCCTCCAC AGTATTACTG GCAACTCATA
    60841 GATCACCTAG ACAAACATGA TTATCGAGCC AGTATTAGCT TCACCAGTAA TTTGTGGCCG
    60901 TTCTTGAAGA ACCCGAAGAA ATGGACCAAA TTGTTTCAAC ACGAACGTAT GGGTGTTGCG
    60961 ACGAGTTTCA ATTATGGTCC TGGTCGAGTT AAGGGTGACT TGAGTTTATT CACAGAAGCC
    61021 GATCTATGGG AAGTATCCAA CGCGATGCTT GAACATGTTG GTTACCGTCC CGATTTCATC
    61081 AGTGTTGTGA CGGACGAGAA CGAACACTTG GCTATCAAGA ATGTCGAGCT TGCTAGGGAA
    61141 ATGTCCGAGG GAAAGCCCGC GTATATTGAT GAGAACGGAC AGAAGCACGG TGTCGAGTGT
    61201 AAGCTCAACT ATGCGATGGC ATCGGGTGAT ATTATCGTTG ATCCTCGAAC CGGTCACAAA
    61261 ATGGGGCAAT CCGGCAATCC ATATGTGTTG TCGAAGATCT ACCAGATTTA TGTTGACATC
    61321 CACAAAGCCG GCTTGACTCC TTGGGAATTC AACACCAAGC AAATGGCAAA ACGTTTGCAG
    61381 CAGAAGCCTA CGATCTGTCC ACAGAACAGA AAATGCGATG AAGGGATCCG CACGCTTCAG
    61441 CCAGGTGGTG ACTACTATAG TTGCGGTGCT TTCGGTGATG ATCGTGATAA ACCAATTAGC
    61501 TTCGAAGAAG AAGTTGTCAA TGGTAAGTTT TTCACTCCGT TACAGGATGA TATTGAATTA
    61561 GACAGCATGA AGCACGAATG CTATAGTTGT CCAATGTTTG CAATTTGCAA TGGGTGCCGT
    61621 AAAACAGTCA AGGACTTGAA GGAAGCCGGA TTAGTAGACC AGCACTGCCG GACTATGAAA
    61681 ACGCTTGCTA CGGACATCCT GGAGATCAAT GGACTAGCAT GAAAGTAAGT TTGAACCCCA
    61741 CGTACTTCTG CAATTTCCGT TGCAGTTTCT GTTATCTGAC CCAAGCCCAA CTCAGTGATC
    61801 CCAAGAGTAT TCAATTGGAT ATTTTGGATG CTCGTCTGAA AGAGATCAAC GAAGTTCAGC
    61861 AAATCACCGC ACTCGACCTT TACGGAGGCG AAGTCGGTCT TATGTCCGAA CAAAAGTGGT
    61921 ACGATCTCAA AGAAGTTATT CGTCGGCATT ATTTGGGTCC AATCAACGTG ATCACGAATT
    61981 TGTCTAGAAT CCACAAGGGA TTTCTGGACG ATGATATAGA ACTATCAGTG TCCTATGATT
    62041 TCGACGTTCG ACAGGCATCG ACGAGTGTGC GAAACAATAT GTTGGCGTTG GAGAAAAGCT
    62101 TCTCGGTGTT GATCTTAGCG AGTAAGGGGA TTCTGCAACG CAATACAAGC TTGATGATAT
    62161 CTGAACTAAA CTTGTTTGCG AATGTGAAAT CCGTTGAGAT CAAACCCTAC AGCACGAATC
    62221 AAGCCAACGC CGATGATGTG ACCTTTAAGG ATTTCGAGGA ATTTGTAAAA CGTTGGATTG
    62281 ACTATCCCAA CAAACGTTTT GAATTTGTTA ACGAATTTCT CGTCGAGGAT GCTCTTTTGG
    62341 GACTTTCGAA TAGTTTTTCG GATGATCACA TCTATATTAC GCCAAGCGGT AAGTTTGGTG
    62401 TCTTGGAGTT CGATGACAAC GATAACGAGT TTTTCCTAGA ACTCGATACG ATGCAGGATT
    62461 ATGCGGATTG GACAGTCCGC GAAAAGGCAC GGGTCGGAGC AAATGTTGTC TGTTCGAGCT
    62521 GTGAATATTT TGGGAAATGT TTGAGCGAAC ACCTTCGGGA AGTCCGAAAC ATGGATAACT
    62581 CCTGTAATGG GTTCAAAGGT CTTTTGGATT GGTATCGTGA TGAAAGAATG GAAAGTTAAG
    62641 CAAATACTCT ATCATCGATT GAATCCGGAA ACCCCAGATA TGTATGGACC CGATGACATC
    62701 GAAATGATGG ATGATGTATC CGATGAAGCA ATCATCGAAA TGATTAAATC CTATATGGGC
    62761 GGATATGTTC CGGAGAAAGT TATCTATCCG GCAAAATCCT ATTTCGTAGC ACTGGTATAC
    62821 TCGAGGCTAC TTCGAGATCA CTTTGGTGAG GATCCCATAG TAGTTCTTAA CGACGCGGAT
    62881 TTGCTTCATG GAAACGATCC CTACTTTGTC CAGTATAGCG AAGCACAAAA CATCTACGAT
    62941 GCAGTCCTAG AAGCATTTGG ATGGGATTTT GATATAACAT TGGGGGAGAT TCCCGATGTA
    63001 GCTAACTATT TTAGTGAAGA GTTCATGCTC GATCAAGATG CTTGAGCTCT TTATCCTTCC
    63061 AATAGATATA ACGTTTTAGC TTGACAACTT CACCGTTTCG GGTTGTGATG CCATAGGCAC
    63121 GAATAACCGG ATTGAAATCC TCAACATATT CCGGATAAAG CTTCCCGAAA GTCCTACGCA
    63181 TGAACCATCG AAAAGGGTTA GCCACATAGA AGTCAGCAAG TCCTAAAGAG GTTTCATTCG
    63241 GATTGCTACT GAAGTGGATT CCTACTCCGA ATTTCCAACC CACCAGAGTG AACCAAGGAA
    63301 GTTTTGGCAT TTTGTATTTG GAGAAGTCCA AATCGGCCAT TTTGACTTTG CTGGTTTTTG
    63361 TGACCAAGTC GTACTTTACA GCAAATCCTG GAAGGAAGTT ACCTTCGGGA ATTGAGTATT
    63421 GTGTTTTGAT TTCCGATGGA GGTGCAACCT TATATACGAC TACCATTGTC GGATTAGGAT
    63481 AGGTAAGACC ATCAGCCGGA TGAAAGCTAA TGGTCTCAAA AGGGAAGTGT TGATGTGCAT
    63541 GAGATTCTGG TGCGTGAATG GCTAGGAAAT TGATGAGTTT GCGAACTCGA GGATCATGAC
    63601 GATCTGCAAC CGTGTAACCC TTTTCAATTA ATCCATCTGA GTCAATTTGA AACTCTGCTA
    63661 TTAGGTCATC CATACCAACA GTGAGTTCGT CTATTGCTAC CATTGCGCCA AATAATCCGT
    63721 AGTATTGAGC CCGACTTAAA CGGCGGCGTG GCTCAAAATG TGTTCAGAAA GCTCGATAAC
    63781 AGTTTCTTTA ACTACTTCCA TATCGATGAT CGCGCGGATC TGCTTGATGC CCTGCTCTTT
    63841 GAGGGAACCA TTGCTGATAA TGTCGGAAGC TTCTTCGAAG CTGATATATT GCTCGTCGCC
    63901 ATTCAAGTAT GTGATACATG CTGCGGAGAT GAATTCTTCC GGAACGATGT AAGTATCGGC
    63961 TTCCTCAAGG AAACGATCGA TGTAGTCATA CTTCTTCTTT GCCATGGCTT TCTCCTAACA
    64021 AACAGGAACG TTAGGCTTTC CCTAACCAAC TATTTACCGT TTACTATTCA CGGTAAAGCT
    64081 TGATCAGTGT CTGCAAACGT GCGAATGCTT CTTGCACAGA TGGCTGCTCA GAGCAAAGCT
    64141 TTTCTAGTTC TTCTTTTTCG AGAAGTATTT GACTAATATC ACTCTCACTC ATGCTAAGGC
    64201 GCCGGTTGCC TGCTTTGAAA CTATAGATGG GCTCCATAGC ACTGAACAAC GAGGAGCTAT
    64261 TATAGATAGT CCCAATGCTA CCAGGATTTC CTATAACGTT CGCAGTTACT TGCGCTGAAC
    64321 CGCTAATATA GGTTTTTCCA TCGTTCGTGT TATGCCAAAT TTCTCCAGGC ATCAAAGTCG
    64381 ATGGTTCAAT ATTTTTAGGC ATTTGGATTT TGGTCTTTGA GTGGCTCGTC GTAACCGGTG
    64441 AGCCGGAGGG CAACCATGAA CTTTTTCCAG GCATCGGCGA CGAGTTCGTT GTCTTTGATT
    64501 GCTCCTTCGA GGACTGCCAT GTGTTTTCCT TTGACATAAG TATCCCTCAC AGTTGCTATG
    64561 AGCTTAGCAC GACTTTCTTC GGACATGTCC GAGTTTAGAT TGGCGAGATT GGCCTGTTTG
    64621 ATGAGATCCT GATACATCGC ATCACGATCA GCATATCGCG AAATGGTACG TTCGGCCATT
    64681 TCGAGTTTTG CTTCGAGAAT CTCAATTTGT TCTTCAGGTG TTTGAATGTA ATCTTCCATT
    64741 ATTCTACCAG TCTTAGCATT GCCATTGTTT TGTTCCAGAA TGCTTCTGCA GCGGGATTAT
    64801 CCTTAATTGC TGCCATTAAC TTTCTGAACG CTCGACCATC TTCGGCCTCA CGAACAAGCT
    64861 GGGCATTAAC AGCCTCCAAA CGACGAAGTT CGGCCGCATA AAAGGCAGCC TTTTCATTAG
    64921 CTTGTGCGAT TACTGGTCCC CATTGTTCGC GGGCATATTC TTCGCAAGTA TAACGGAGAT
    64981 CGCTATTTGA ACTCATATAA TCGTCATCAC GTCTCACATT GTACCTCCGG ATAGTTTGCG
    65041 AAGCATCTGG AACTTATCGA ACTGTTCCTT AAGATGAGGA TTGGTTTTTA GATCGTCCAT
    65101 TAGATCGTTC CAAAGCAAAG CCATTGCACC CATATGTTCG ATTGCTTCTT GATACGCACG
    65161 GATCATCTTG CGATGTTCAC CCTCGAGTGT GTCGACGTTA GTCAGCGGAA GTTCGTATTG
    65221 ATAACCTTCT TCCTGAACAA AATCTTCTTC TTCGGGTTCC CAAATATCGT GCTCATAATA
    65281 TGCTTCATCT TCGGTAATAC CGTGACCGGA AAAATCGTCC ATATCGTAGT GAAATACCTG
    65341 ATAAACACGA TCCTGTGTTA GGAGCGGATT ATGATATGGA ATATTTCCAC GACCACGAAG
    65401 ACGATCACGG CGATTATGTG TTCGGTAGGA CATTCCTGAA TGTCCTACAG ACTTTGTGGC
    65461 TGGATAACGT TTTCTCATTT TGGATTTCTT TCCTACTGAA GCAACAAGAC TTGCGGCGGT
    65521 TTTCGCCCAT TTAGATCGGA AGCTGCTCAT AAAAATACCT GGAATTTACT ATTCCAGGTA
    65581 TTAGAACACA TATAGTTAAC GAGCGTCAAT TTAAATCAAT TGATCCCTGT TAGCCATGTC
    65641 CGGGATATGT TCAAGTGCGG CAAGAATTAC TGCCGCAGCT TTTATTAGTG AATCCTCAAA
    65701 TTCAGTGCCA ACGGGAGCAA TTCCCTTGGC TCGCACTTCC TTGCTCACAT AGTGATTAAT
    65761 CAGCGCAATC CAATCCCCGG GAGTATTTTG GGCATCCCAT TCAGATCCAG GAAGATCAAA
    65821 CTGACGTTGA CGTTCCTGTC GAATTTTCTC AATCATTTCT TCAATATCAA GGCGCACTTT
    65881 GGACCCTATA TATGATAATG GTATCTTCCA ACAATTGGAT ATATTTGAGA AGACTTCCTA
    65941 CGGTTTGATT GCGATTAAGT TTAGTTCCGG GCATTTTGGC TTTTTTCAAA GCCAAAAGCT
    66001 TTTGAACTTT GTACTCGAAA GCTCTGAACT GACGGTCAGA GATGTCAACA AGTGAAATGT
    66061 CTAAAATTCT GAGCCTATCT TTGATAGACC CAGAATTCGA TTTCCTAAGG ATACGACACG
    66121 CTTCATCAAA TAAAGTTGTG TTTAGTAAAT CCTTATTGCT CATTAAGCTG TCTTCTTTGT
    66181 TGCACGCTTC TTCACTGTTT TTGCAACAGC TTCGGTGGTT GTCTTGACAG CTTCTTCATC
    66241 GAGATTACCA ACATCGACGT AGAACGTCTT GCGGTCTTCT GCAGGTGCTG GACGCAAAGC
    66301 CGGATACAAC TGATAAGCCT GCTCACGCTT GCGAGAAGCT TCTTCATCAA GCATCTTTGC
    66361 TTCCGCTAGG ATATTAGCGG CAATCTGATA TGCCTGATTG TTACGGTCAA TTTCCTGATT
    66421 CTCGACGATA CGATTTTCGC GATAAACAGT TTCCTGAACC TGTTCTGCAA CTTCCGGCTT
    66481 GTTCGGAGCC TTGCCCATGT TCTTGAGAAG CTCAGTGAGT GGAACCGGAT AATTTGGAGC
    66541 CGGAAGCATC ACAACGTTGC TTACAGGAAC AGCCTGGAGC GCATTTGCCT GGTGAAGTGT
    66601 TTCAAGCATA TTTGCGCCAG AATACGGCAT TACTCGACGA CCCAAAAGCT CGCCTAGTAC
    66661 GGGGTTGTTC TGTCCTTCAC CCTGCACAAC AGCCATCAGG TCATCGTGAA AACGGGAGGG
    66721 AAGAGCATCG GTATCGATAA CCAGAGCATG ATCTTCACGA CCTGGAATCT GCATGAAGAC
    66781 AACTACCAGA CGACGGTCTG TGTTTGTTGT CTTACCAATG TGTCTCATTA GTTCAGCCAT
    66841 TGTTTCTCCT TATGCCTTCG ACTTGCGACG AGTGGGCTTA GCTTCGGTAG CGGCTTCGGC
    66901 TTCCGTTGCA GGGGTTTCTG CATTTTCATC TGTTGGGATT GCAGCAAGGA AATTAGCTAC
    66961 CTTGTCGCGT ACGGCTCCAA CAGCCGTCAG TTCATTGCCT TTAAAGGCGC CACGTTCAGC
    67021 CGCTGCATCG ATGACCTTTA CAACGTTCTG TAGGTCATTG ATCGTGATCT GAGGTGCTGC
    67081 TTCAGCAGTC ATTGGGGTTC TCCTGTTAGG ATTCAAGTTA TATTGCATTT TAGTAAATCA
    67141 GGAACTGAAA CGTCAATATT TAAGTAAACT CAGGTAACGT CCCATTCCTA GTCGCGCAAT
    67201 ATGTGCGCTG TTTATTTAGC CAAAATTTTA TTAATTCCGG GATAACCATT TGGTTCCCTT
    67261 GAATAAATAT CCTAAATAAC ACTCTTTGGA GAAATTCTAT GGCTAGTAAT ACATCGCGTC
    67321 CAGAAGGCTT GCGCCGGTTT GGTTCCACTG CGAAAGACGG TGCGAATACT GCGAACATTA
    67381 TTGAAATTGC TGACATTGAT CGTGGTCTGG CCATTTTCCG TGGTATTCAG GGCGGCTCAA
    67441 ATGTCACTGT TGAACTCGTA GATGCCGATG GTGCGCTCGG AACAACAGGC AGCATCATTC
    67501 GTATCAATGC TGCCGGTGGT TCTGGTGGCG GCGGATCTGC AAGTTCCTGG TATGCAGCTT
    67561 CCGGAACACC AACAGTTTCG TTTGGCGTTG ATGGTGATAT GTATCTGGAT TCCGCTTCTG
    67621 GTAATTTTTA CAAGAAAGAA TCAGGAACAT GGAATCTCAA GGGCAATCTT CGTGGTCCAC
    67681 AAGGTCCAGT CGGATCACAA GGTCCACAAG GGATCCAAGG TCCTGCAGGA ACTCCGGGTG
    67741 CACAGGGACC ACAAGGTGAA ACCGGACCTC AAGGTCCGCA GGGACCTCAA GGGTTAGTTG
    67801 GCCCTGCAGG TGCAGACGGA GTTGATGGCA CAGATGGTCA AGACGGTGCA CAGGGTCCTC
    67861 AAGGACTACA GGGGCCTGCT GGCGTTTCTC CTAAAACAAG TCTGAAAACA ATTTCCGCTG
    67921 CCACATATAC TTTTGAGCTG AGTGACCAGG ATAAGTATCA TCGCTTCACA GGAGCATCCG
    67981 CAAAGACGCT CACAATCCCT GCTAATGCGA CAGTTGCCTT TCCGTTTGCT GTGGATGGTG
    68041 AAACCACAGT CATTGCTGGA ATCAACGCTG GTGCTGGTAC ACTTAGCATT GCTGCGGCTG
    68101 CTGGTGTCAC AATCAATTAT AAGCCAACAC TGACTTTGGC TCTCGAACGT TACGGTGCAT
    68161 TCATGCTTAC GAAAGTAGGC ACAGATGAAT GGGACCTGGT AGGTGATTTG GAATCGATTT
    68221 AATATGGAAA AGCCCGCTTT ACGCGGGCTT TTTTATTTGT GCTTGTGTGG GAGAACAGTG
    68281 ACCAACGACT GATCCCAACC GATGTAATCG ATCCAGCTTT TATGCGGGAT CACGATCGGG
    68341 TACTGACGAG CCTTATCAAC GAGCTGGTAG TAGCTGGGCT TTACCGGCGC ATTCTTCGGC
    68401 TTCATCTTAT CGTAGTGTGC CTTCTTCAAG TTACACGGCA TACATGCGGC AACGATGTTC
    68461 GTCCAGTTGG ACTTACCACC GCTGGCACGT GGAATAACGT GATCCTGAGT CAACAGGCTG
    68521 TGGTCATGCT GAGCATCCAG GCCGCAATAC TGACACTTGT AGGAGTCACG CAGCTTGATG
    68581 TTCTTGCCCG AGAATTTTAG CCCACGTGTG ACATTCTTAT ACTCGTGCAT GAGCATAATC
    68641 GCAGGTACAC GGAGTGTCAA AGATGGGCTA TTGACTTCCC AATCCTCATA CTCGGCGATG
    68701 ACATCAACGC GCTCCTGGTA CATCAGCTTA ACGGCATCTT GCCACTTCAG CGTGCTCAGA
    68761 GGTACGTAAC CCATCGGCTG TGCGTCTGCA TTAAGTATCA AACAATGTGA CATCGTTCAC
    68821 TTCTTTCCCG CTCGTGCCTA CGAATTAAGG CCTCACGTAA TTTTTGCTTG TGTTCCGGCG
    68881 AAAACACTCT ACCCTTTTGG CTATCACTCA TCTTTTGTCT TGTGATATCA TCGAATTTGA
    68941 AACCTTTGCG GGCCTCTGAT CTTTGATGTC TCGACTCCAA CGAATGTTTA GATCCTAGAG
    69001 CGTTTTTCAA CCCCTTCCTC GAAGCAGACA TTTGCTTACA AGTTTCTTCC GAATGTTTAA
    69061 ATCCGGTCAA TCCTTTGTTC CAGGGTGTTC TACCCTTTTG CCATCGTGTC CGACCCGAGT
    69121 TTAGTGGAAC TTCTTTTCCA CCTTCACAAA CATTTACTAA AACACCAGTT CCATCATATT
    69181 TGCGACCATA TTCTGCTATC AGCTGGCGCT CCAATTCAAG AGCTTCCGCT TCAAGCATAT
    69241 CTTTGGAGAA ATACTTTATT CCCGGAGTCA AACCTAGTTC AAGGATCTTT TTGATGATCT
    69301 TATCCTTAAA CGAAAGGTTC TTGATTTTTC CGTTACGGAC CAGTGAGATA TGGCTTTTGG
    69361 CTCGGTTGTG TTTTCCCTTA CCAATATAAA ACACACTATC AGAACGCGGA TCGACAAGGC
    69421 CATAAACGTA GAATACGTTC ATAGCCGTTG TCTCTGCATT CAATATCAAA GTGTGGGCCA
    69481 TTTTTCTTCA CCCGTTCTAT TACAACTTGC TCTATATTTA TAGAGCACGA ACATCCTTTA
    69541 GCTAAAATTG TTCATTTGTC AAGTAATCAT TCACTGCCCT TTTAGTGAGC AGTGAATGCC
    69601 TTGATCTCCC AATTCCCGTC ATCATGAATG ATGTGGGCAG TTGTGAGGTG TCCGCCCTTA
    69661 CCGGAACCAG TGTCCATGAA CGTTGCCGTA CCTCCCCGCG TACCGGTTTC AACCAGTGGC
    69721 TTGAGAGTGC TTCGGATGTC GTGGCCTACG ATGACCTGCT TACCGGAGGG AATCCGATTT
    69781 ACCCAGTTAT AAACTCGGTT CGGATATCCA TCCGTGCGCT GAACAGTGTT GTCGGTTTCA
    69841 CCGTAGAGGG CGATTCCTTC CAAACGCTTA CCCAAGCGAT GATCGGTGAT CTTGAACATT
    69901 TCGGGTTCAG CACCGCCATG CGTGAGCAAG ATGTCATCGC CAAGCAGGAT GTGATTTCGA
    69961 GCCAGATTCA TCAAAGTTGC AAATTTGCAT TCGAACTTTG TACGGTCGGA CTGGCTCAAA
    70021 GCCTGCACAA GGTTGGTAGT TGCGCGATTC CCATCGCTCA AATGCAGCTT GATCGGAGTA
    70081 CCCTTCTCAC GAAGAGCTCG ATCCTGCACA ATCCAACGCT CGATCTTCTT CTCGTGATTT
    70141 CCGACTGTCA TCGAACCACG ACCACGAGTC ATAATGTCGT AGACAATGTC TACGCATTCC
    70201 AAACTGTGTG GGCCATAATC GATGACATCA CCGAGCAAGA TCATGTAAAG GTTGCGCGTG
    70261 ACTGCCCAAT CAATAGCGCT CTTGAGTCGC TCACGCATTC CGTGAACGTC ACCGAGTACC
    70321 ATAACACCCT TGAACCCAAG TTCCAGGATA TGCTGGGCAA TGTCACCTGC TGGCGCCTTA
    70381 ACAACTGCTT CAAATTCTTC CTTACGAGTG TCAATGACCG TAGCCACGTT ATCACCCAGA
    70441 AGAATGTCGC GTTCGTTGTT ACGGAACGTT TCGTCATGGC GCTCAATGAG GCCAGGAACG
    70501 CCAGCACGCC AACCCGCAGT AGCAAGCTTC TCTTCAAGTG GGCGGTTTAC CACGATGTAG
    70561 TAGACTGGAA CACCCAGCTG AGCACCGATA TTAACGACGC TCATACGATC AGCCTTGCGG
    70621 AGATGGGTTG CATCAACAAC CACGCGCTCA CCGATCTCAA GCTTTGTACG AACACGACCA
    70681 TGCAGCTCAT TGAAAACCAG CGGGTTAATG TCCTGACGCT GGAAATCACC TACGAGCTCA
    70741 TGACGTAGAT CGTCACTGCT TACGATTTCG TAGTCCGCAA AATGTGCGGA GGTCACAGTG
    70801 CTTTTGCCGG CTCCCGAGGG GCCAACCATA AGCACAAGAC TGTGGAGTGG TATCTTCTTT
    70861 TTCATCATGC AACCACAATA CAATAGGATT GCAAGGGAGT CAACCAGTTT GCCTCCCTTG
    70921 CAGTAATTCA GGAAATCGTC GCCGTAGCAT CGGCATCGAT ACGGATATTT CCGCGTTTGA
    70981 TTCGAATCGC ACCCTTGGTG CTCGGATTGT CTGGAGTCTC TCGGGTGGTC CAGGATGTCT
    71041 GACAATCAAT GTGATTCAAG TAATAGGTTG CGCCCTTAGC CTTGAGAATC CACATCGGGA
    71101 CAACATCGGG AAATTCCAAG TGCTTTTTGT TGAAGTGGAA GTCCATGTTA CGAACATTTT
    71161 CGACTTCCAG CGGGAACGTC GCATGTTGTT CGGTAATACC ACGCTTCAGC TCGGTGATAT
    71221 TGTGCATACG AATTTTTGCT TCGTTCAGAA GAGTCATTGC CTTGGCGCCC ATTGCGCGTT
    71281 CTTGACGAAG TTTCTTCTGC AATTCCGCAA CATGGTGATC ATGACCACTA CGCTGCAGGA
    71341 TTTTGAATTC TCGCTTCATC TTACGAATAT GTTCGCTGAC CTGAGCATAC AGGGCTTTCC
    71401 AGGTCTTACG CCATGCGTTG TATTCTTCGC GAGTCTTGAA AGTGGGTTTC ATACCAAAAG
    71461 CGCTCATAGT TCTACATTCC CTCCAAAGGA CAATTTGAAA AGCAGTGCGG AGTTACGTTC
    71521 CGAAAAATAC CACATCTGCT GATTACCAGC CACCCAGAAG AACTGGGCGT TTTCTTTGCA
    71581 CCATTTCATT TTCTCCGAAT GAAATCGGAT ATCTTCAAGT CGGATGCTTG TGTACTCGGG
    71641 CCACATTTTG CGGAGCTCTC GACTCCACTT TTTGTCACGC CATTGTTCCG ACGTCGGAGG
    71701 TGGGGTCCAA CCGTCCTCAC CTTCCTCTTT TGGTGCACAC AGGACCGCTT TATATGCGTC
    71761 CATAGCTTTC TTCCAGCGCG GGTTCATCGG ACAGCCTCAA AACGCTTTGT GATGTGATGC
    71821 GCCTGTTCTC GAGTGCACGG ACCAATACCA AGAGCGGTAA TAATTGGTTC GCCAGTGAAG
    71881 TATGGGAGCA TTACATGCTT TTCGTCGACA ATGAGCGAAG TGATGAGGTT TGCTTCCTTC
    71941 GCAGCTTCAT AAGCCTTGAG GATTGCAGCT TCATTTTTCG CTTTGAGGAT GATTTGAGTG
    72001 CCGATGAAAT CAGGGCCCTG ATAAGTTTCG AGCAACTGGG GCTCGTACTG CTGGGCAATG
    72061 ATAGCGCAGT TCTTCGCAGC ATGGCATGCC TGAGAGGCAA GCTTACCAGT GGTCATTTCG
    72121 AGATCGCCTC GAATGATGCT GTAAATGCGA AGCTTATTAC TGGCTTCTTC AAACGACTCG
    72181 TCGTCGCCGA AATATGCGGG TGTTGCCGCA GGGAGGGAAG TCTCGTTCAG ACCGTTGTAG
    72241 GCCCGAACAC GCAGTTTATC TTCAACCTAA TACGTCATTT TGTTTCTCCT TAAGCTGGCT
    72301 CCTATTAGCC AGTGTTTGTG TTATACGTGT TGTTCTGTAT TGTGTCAACC GAAAGCCAGT
    72361 TTCAACACGC TAATTAATTT TGGATCTTTC AGATATATCC AAAACGTACA AATGGACCAA
    72421 TCGCCGTCGC TGTTGTATTC GTAACGTGCA TGGCCATCTT TGGTATCTGT GAGCATATCC
    72481 GGAGTAATAT TGGACATGAA CTCACGAAGC CGTTCTTGTC GTGCAAACCG AGCATTGCCG
    72541 TCTGGTCCCA TCGGATCATC ATGAGGAGTT CTCTTCTGAG AGATTCCTAG GTCTTCGAGC
    72601 TTGATTCGAT ACGGCAAATA GTTGTGAACA CATGCGAGGA TATCACCGGC CGTATAACGT
    72661 TCTCCATCCT TAAGCTTTCG GTTTAGTTCC CGAGGCTTTG CTTGTGGCGA AATCGGCGTA
    72721 GCTCGATAAT CCTCAATATT CACGATCAAC TCCAGCGCAG TTTGAACATC ATTGCGTCTC
    72781 TAGCGTGTTC TACTACTATA CCCACGCTAT AAGAGCAACC AGAATTCCAA CCAACTTGTT
    72841 TCCAGAGTCC GTTAGTGATA TTCTCGTTGC ACCACTCTTT GATTTCGCTG AGTTTATTAC
    72901 CAGTGAATCC TGTGATCTTC ATTTGATGCC AGCCTGGGTA TTCCGTTGCA ATACGTGCTG
    72961 GAAATGCAGA ATCTTCCCAT TCGTCATCAT CGAATAGGTA ATCATCATCG TCGTCTTCGA
    73021 AATTGTCGTC TAGGTCTTGA TTGATATTAG TCATTGTCGT TCTCCAGTTT GTGTTCGTGC
    73081 GATAAAATCA AGCAAGAACG GGGGAGAACG AGACCGATGA AGCTACAAGT GGGAGTATTT
    73141 CTTATTCATG TCACTATTTA ATACAATTGT ACCTAAATTG TCAAATTAAT TTTTTAGTAA
    73201 TTTCAAAATC CGCCGGCATA TGAAGCTTTG CAATCATTGC TGTTCTTTGA TCCTTGAAAT
    73261 AGAACTCATT ACGAACTCTT GCCCAAACGC CATCGATATT ACGTTTCCAG TAAAGCCCAG
    73321 TTGACGAATA ACGGCAAGGC TCTAGCCTGA TCATAGGCGG CCCGTATATG TTCCACAGGA
    73381 GATTTTCAAA GGTAAGGAAT TCCTGTGGGT GACATTTATG ATTTATCAAA ATATTAGTGA
    73441 GACGGAAACG AACTGTTAGC CTATCCGACA TATATTTTAC TGAAGAGTTC ATCCGTGCCT
    73501 CAATTTGAAA AGAACCGCAT CGTCGCGATT CGAGAAATAA TATTGATCGT TATTCATAAA
    73561 CCAAGTTCCA TCATTACTGA AAGAGACTCC GTCGTTGATC GACTCCAACA TGCGTACTTC
    73621 CAACGTCGAC AAAAACCGAG TACGAAAACG TGCAGGACCA AAACACCGCC AAGCATCACC
    73681 AAGTATGTCG ATGGTTGGAA TCCCACGATC CACGGAAACT CGATGTGGAT AAAACTTTGT
    73741 TAGAAACGGC TCCCAACCAT CTACGCCAAT AAGCAGCTCA GAAGGTAAGG AGTCCGCGCT
    73801 CGTATGCTGT TTCAAGGATT GTGCGGTAAA CAAGGGAATT TGGGGTTTTG GTTCTAAACC
    73861 ATACATCATC GTTTCCGGTG TGAATCTTTT GAAGGGCAGC GATCACTGCC GGACTGCGGC
    73921 ACATTCCTGC GTTGCAATGC GCAATGAAAA GTTCAACTTC ACCCTTATAA CGCTCGTAGA
    73981 AACGGAGGAT TTCTTGGGCT TGCGGTTCCG TGAACAAATC CATCCCATGT TTCGGGACAT
    74041 TGGTGTCGTG AAAATTCAAG AACAAAACAT CTCGAGTTAA ATCGTTCACA GCAGGATCAG
    74101 CTCGATCCTC GCGAGTGTCA CTGATACTGA TAATGCAGTG TGGAACAGTT GGGTCGATGG
    74161 ATAGAATTGA TCCACGGTCT TCTACTTGAA ATTTCATTCA TCAAGTTCCA AAACAGCACC
    74221 GGTCATTTCT TCCGGTAAAA CTTCAATCAC ACGCTTTACA TACCGAGCAT CTGGACAGTC
    74281 GATGATTTTC CACCAGACCG ATAGGATGCT GCCGTTGTAG CCGATCTTAT ATTTGGATAA
    74341 TTCGAGCACC GTGTCAACAG GAAATGTAAT CATTACGGGA GCGTAATTGC CATTATCATC
    74401 CTTGAACAGT GGATTAGCAA CCGTGCGGTT CACGAAAACT TCTTCGCGCA CATAGACGCC
    74461 TTTGTCGTCC TTCAACGGAG ACAACGTCTT GGGATCAAAC TTATAGTGTA TGCCAGTACT
    74521 GATCTTTTTC GTGCCAGTGA GCTTTAGATT GCGGAAGAGG ACTAGATTGC GGTCAACCCA
    74581 ATGCAACATG GGTTTCCATT CTTCGGTGAC ACGGTAAAAA CTACCAACTG TCGGCAAAAA
    74641 TACGGCGGGC ATGAATATCC TCGAATTAAG TAAATTTGTT ACAATCTACT TGGTTGGGAT
    74701 ATTCAGAGTC AATAAAAAGG GCTGGATTAT CCAGCCTTTT TAGATTAGCG CGTCAGACCT
    74761 TTCGAAGCCA AAATTACATC GACGATATCG ATTTCTTCAA CTTTGCCTGG AGTGATATAG
    74821 TAGTATTCTG TGCCATTGCC CTCGATCTCA TGAGAGAGAA TCAGAACACC GGAGGCAATA
    74881 GAATCGGCGA TGATCTGTGC GAAGTCCTCG TTAAACGACC CATACATGAA TGCACCCCAG
    74941 TCCTCGGGTC CGTCTGATTC ATAACCCATG ACTTGGAACT GATCCGGTAG CAAGTTGGAA
    75001 ACATGTGGGA CAATCCGTCC ACCGGTTGTT TTCATCGTAC CGCTTGCGCC TTCGAATTCA
    75061 AAACCAGCAG CTTCGAACCC ATCGAATATA GCTTCATTGA AATCAGCAGC ATCACCCTTT
    75121 GGGGTGAGAT CTTTTCCGTA TTCGGTCTTC AGTGTGCTTT GGAGTCCCAT AGTTTATCCA
    75181 TATGTGAGTT TCAGAGTTGC CAACGATCTT CGATTCTTTG GGGTATCGGA GCAATATAAG
    75241 AAACAACGAC GTGTTGCGAA CGGTTCATCA AATACTACCA ACATACAAGG AACAATGGGG
    75301 AAATTTACGT TCCGAATAGC ATGAACAGTC TGATAGAAAG AGCCCACAGT TATAAAACTC
    75361 GACAGCACAT CTGGACCATA ATCCTTTGGA AAATTACGGA AAACCAATTG AACGTCTAGT
    75421 TCAATACCAA TTGAATACGT TTTGCCCAAA TATGGCCTCA CTGGCCCTGG CATATCATTG
    75481 ATATTGAGCA TCGATATTCC TTTAGCCGCG CTTACAGGAT TCGAACCTGT GACCTGCAAT
    75541 TTTATTAAAT TGCTGCTCTA CCTGACTGAG CTAAACCGCG AAAGTAAGTT GGGGCCGAAG
    75601 CCCCAACTGA TTAGCTCTGG AGTTCTGGGA AGTTGCGGAA CACAAACTTC TGGATGCGCT
    75661 TGAAGAAACC GCCGAACAGT CCGACAAAGA CATCAACGAT ATACTTGAGT GCATCGCCAA
    75721 GAACGAACGC GCCCAGCTTG AACGGCCACA GGATAACCTG ACCGATCATC ACGCCCTTGT
    75781 CAACGGTAAG CTGTTCCTTC GGAAGAACCG TGCCCGCGTT GGAGTAGATG AACTTTCGGA
    75841 ATTCTTCATG GAGATCCTGG GTGAGGCTCT GAACACCTTT GTTCTCGAGG AACCGCGGTA
    75901 GCAACTGCTC ACGCACTTCC TGATATTTTG CCTTGATCTT ATTCAAGTGC AGGAACCAAG
    75961 CGAACGTTGC CCATGCAAGA CCCAGTCCGA TGTAAACGGA CAAACTGACC AACGTGCTCT
    76021 TCCAGTTGGC CACGATGAAA TCGAGAATGC CCCAGCCGTT GGTCTGTTGG GAGAACAGAA
    76081 TCGTAAGGAT CACGACGCCG GTTGCCCACC AATAGCTTTT GGTTCCGATG GAGATGAGTG
    76141 CCACAAGTGC AGCGAGTGAG AAGATAATCC CCAGCCAAAA GCCGGACAAG CCTGCGATAA
    76201 AATCCATGAA CGTTTCCCTT CCTTATTGCC TAACGTCGCC TTTAATTGTC CGCCAGAAAG
    76261 TTTCTCCATC GGAGTCTTCT ACGAGGACAC CTTTCATTAA TAGCGACTTG CGATACATAT
    76321 CGGCAAGTTG CCAATCCTTT GCCGCTCTAG CAAAGTTCCT AGCCGAAATC AACTCCTCTA
    76381 TTTCAACTTT GTCGACCCCA TGATGAAACC ATATTTCGGG GTCATAATTG AAAACGCCGA
    76441 GAAGATTTCC AGCCTTCACG AATTGGGCTA GAAGTTTTTT GCGGACGAGT TCCTTTTTCT
    76501 CCTTGGTGAT TTTCACAGCA AGCTGGTCAA GCCGAGTGAT CACCAATGGT GTATTCATGT
    76561 CGCGTTCGAA TGCATCGAGC ACAAATACAT CGTGCTCAAC ATTTTCGGGA TCAGAAAGCT
    76621 CATCGCGGAA TTTGTAGAGT AGGCGATAAT ATTGATTAAG CCTAGCATTG GCTTCAGTCA
    76681 ACAACGAAAA CTCAAACCGC ATGGGGCTCC GATAATGAGT CATCATCATG AAGAACCGAA
    76741 TTGACTCACC GGCGTAATCG CGATTGATTA AATCCAGCTC GAGAGTATTA CGGAGACTCT
    76801 TCGACATTTT CACTTGGCCG ATATTCATCA TACCGTTATG CAGCCAATAC TTTGCCAGCG
    76861 GCTTCCCGGT TACGGCTTGG CTTTGGGCAT TCTCGGCCTC ATGATGCGGG AACATTAGAT
    76921 CTGAACCACC GCCGTGAATG TCAATGGTAT CGCCGAGTGT TGCGCGAATC ATGGTAGAGC
    76981 ATTCAATATG CCAACCAGGA CGGCCTGGTC CCCAAGGACT TTCCCAGAAA GGTTCCCCGG
    77041 GTTTCGCAGC TTTCCACAGT GCAAAATCTC TTGGATCCCT CTTGAATGCT GTGAATGTAT
    77101 CGTCAATTGC TGTGATATCT CGATCCGGTT GGAAACTCGA ATGTTTGCTC TCGCTAACCG
    77161 AGAACCAAAC AGAACCATTA GCCTCGTAGG CGATTCCATT GTCTCGGAGA CGTTCGATCA
    77221 TTCGGATCAT GTCGTCGATA TATTTGGTGG CGAATGGACG AACATTCGGA TCCATTACAT
    77281 TCAAGCAAAG CAGATCGCGC TGATAGTGTT GAATTGCTTC GTCGGTAATC GATTCAATCG
    77341 ACGTGTTATT TTCATTGGCA CGATCGATGA TTTTGTCGTC GATGTCGGTG AAGTTGCTCG
    77401 CATAGACTAC ATGATCTGGA CCGTACTTGT CACGTAGGTA TCGATACAAC GTATCGAAAA
    77461 TGACTGCCGG GCGATGATTG CCAATATGAG GAGCCTGATA TACAGTGGGT CCACAAACAT
    77521 ACATGGTAAC TCGCTTCTTG TCCGCTGGGA CAAAGTTTTC GAGTTTGCGG GTCATGCTGT
    77581 TGTAAAGTTC CATATGTGGC TCCTATGTTC GAGTCTTTCC TACACTAGGA ACCACATCTT
    77641 GTCAAACGTA AGCCAGTTTG AATAACATTT GCTCTCGTTT ATTGGCGAAG GAAACGAATG
    77701 CAACATCTAC ACCTGGTACC GTTGCGAGAA AATCATATAG TGGATCGCCT TCCCATGGCG
    77761 TAGAAATCAC CATGATTGCG GGTCCTGTCA TGGTTTCGAG ATATTCTCGA AAATTTAGAC
    77821 CTGGTAGGAA AAGGTTGCTT TCGCTCCGGT CGATTAGATA TTTGGTTTTG TCCCGTGGAA
    77881 CCGTTAACAT ATCCCATGAC GAAATATTTC TACGAAGCTG ATAGAAATTA CGTGCGGATA
    77941 CTACCACATG GAAGGTCATC GTAACATCAA AGTTACGATC TTCACCAACC ATTACTGTAT
    78001 TGTAGCGTTG CTTATACCAG AACCAACGTC CGTTAGACTT CGTAAAAGTC CCGTATCGAC
    78061 TTATCCACCA CTGCTTCAAG TATTTTAGTG AAATCACTGT CGTAGACTCC TGAACAGCAG
    78121 AACGAATTCA TTTCGATGAT TTTTGGATAG TTGAGATTAT CCATTGCGAG GTCAACCGTG
    78181 TAACAGGAAT CGGGTTGCCA CTCCAATTGC GCGACGTCGT CGGCCAATTT GATAATTGTC
    78241 CGCGGCGGCT CTTCGATTTT GCCCATGGGT TTACCAAATG TCGGATATGC TGAGTATCCA
    78301 ACAACCTTGC GATCAACAAT CCAAAAACGA TATTCAGTTC CAAAATCACG GACTGCAGAT
    78361 ACGACACAAA GGGTTTCTGG CATTACTGCT GAGAACCGCT TAATGTTTTC GATTTCCTCG
    78421 GGATAATTGT CGAGCCACAC GATTTGGGCA GGGAAGATCT TTTTGTCACT GCTTGGGCGA
    78481 ACAAATAGGC CAAGTTTCCT AGTTTTGATT TGGCTTTCCA TGGTTGCTGT AAACCACTCA
    78541 TAGTTACGAG CAAAATCGCC CCATGATGTC ATTTGAAAAT GCTCGTTGAG GAGACGATTT
    78601 CTTGATACAT GAGCAGACAT TGTCAGCCAA TCGGTTCCGT TGAATCCATA GGCTCCCGGA
    78661 TATATTGGCT CTTTTATAGC TTTGATGAAT TGGATTGATC CATACGCGAT AACGGGCCGC
    78721 CCGCGCAATT CGGGTTCGAC CCAAACTTCG TTCTCGATGG GATCACGTCG AGAGAAGGAA
    78781 ACGTAAAGTC CAAGAGTTTC AGCGGCTGCT TGGACTTTAC GAATACTGGC TGTGAATGTT
    78841 TCGGAGGATG ATTCAGCTGG CGCTTCAAGC AGAATCGCTG GTCTGATCTG TTGTACCTTC
    78901 GTCATTCAAA TAATCTTTCC ACTCAAGTCC ACCGATGAGG TAGCGTGCCT TATTCACGCT
    78961 ACCCTGGCTT CCTGTAGCAG AAATCATATC CGAAATCAAA CGCTCGTAGA TTTCTTCCTC
    79021 TGTTAGCCCT CGATCCCATG CATGGAACGC GATGCCCTTG TATGGTTCCC AACTATTGAT
    79081 CAAGGTTTGC TCGGCAAACT TCTTCTTGGA ACCATTGAGA TTATCACGAG CAGTAACCAC
    79141 GTACCAATAT AGTTCAGACG CTGTCTTACG AAGCACCTGA ATCATATCCC TATGGAAACT
    79201 GTCGACAGCG GAAATCAACG TAGGGACCAA GAATGGCTTT GCATCATCAA GGTCACCCGA
    79261 GAGAATCAAA CGGATAACAT CCTTTTCGAA ACGGAGGTTG TCAAATGTGC GATGAATACG
    79321 ACAGTACCAT TCGCCCTTGA TCTTATACAT TGAGCCGTCA TCGAATCGTA CGATATAGCC
    79381 TTCTTCACCT TCGAGCGCAC GAGTATGCTC GATGAATTCA TCGATGTTTT CCGCAGATAG
    79441 ATCGAGAGCC TTGACGACAT CAACCTGCCA AGCACCTGCA ACAAACCCCA TTTCTTCAAA
    79501 TCCCATATAA TCACCTGAGC GATTATTGCG GATTCCCGTG AGGATCATTC GGTCTTCTGG
    79561 ACCATAATCC AGAATGATAC GCTGCTTACG AGTACACCAT TCAAAAATCG GAGTGTAACC
    79621 CTTAGATATC ATGTCTCGGC AGAAGTTTTC GTATTGTGGA TTGTCCTTGA GAAACTGCTG
    79681 AGCTGTACCA GCAACCGAAG TCACACCACG CTTGGTCATC CAAAGAATCT CATTCGTTGC
    79741 CTTCTTCAAC AACGGCGTCA ACATAGATCC ATCGAGCTTT TCGAGAATCA CATGCGGTCG
    79801 CGACCAATCC ACTAGATGTG GTTGAGTTTC AGGCTTTTCT CCAATGTTGA AGAATTTGTG
    79861 GTAAGGACGA CTTACAACCT CGAGAGTTTC CAAGTCATAC TTGAGACCTC GCGCTTCCCT
    79921 CACGAGAAGT CGTCGTTCCT TTTCCTCGAG TGTATCTGCG AGTTCAGGAT CCGCAAAGGT
    79981 ATCCTCGAAC GCAACCTGAT ACATTACGAA ACCATAACCG TTTTCGACGT CCTCGTGGAC
    80041 AGCGATTTCA GGCATATTTT CTACAGCAGC CAAAAGTGGA GCGGCACTCC AAAGGAGCGG
    80101 GAACAACGAC ATAATATTTC ACCAGACTTA TTGTGGATTA ATATCCGAAG TCTAGCAAAA
    80161 CGAGAAAACC AGAGTCACTA TTTAAATGAC TCTGGTTTCA ATTTAATGGC TGGGGATTTT
    80221 AATGTATGAG GAAAGCAGTG GTCTCAGATC GTTCAGTAAC GTGCAGAGCG CCACTTGCTA
    80281 GTCGGAAATG TACCGCTTCG CGCGGGTCAG CAAATTTAAG GACTAGTTGA TAATTTTTGG
    80341 TTCTATCAGG ATTTTGAACT ATTTCCCAGC GACCAATGCA ATTACGTTGA CACCACAGCG
    80401 TTAACCAACT CTCGAACAGT ATGATCCGCA TATTATTTTC GGATCCTGTA TCAACGAGAA
    80461 TACTAAATTT ACAAAGATCA AGTCCTTGAG GGACGGGACC GTCGAAATCC ACCGTGGCAT
    80521 CCATAGTTGA CCTCCAAAAG AGGGACGAAC GCAATGCTTA CTAACCCTAA GGATTATGCA
    80581 AAAACGTTTT AATGTCAACT ATTTATCGAG ATACTAGTAG GGTGACTTCA ATCGTTGGTC
    80641 GTCAACACCA TTAAACTGGT ATTCAAGCTT GCCAGCCCTA TATAGTCCAC GATCTACATG
    80701 GCGCAAATTG AAGTCGAATC GATTGACCAT AATTCGGGAA AGTTCGTGGA TTTTCTCCTC
    80761 TGGAACCGTC ACCATAGGCT TATCGTGATT CAACAATTTT AGTGATTTGT CAATCAAATG
    80821 GATACCAATA CCACGACCTG CATAATCAGG TCGAACCCTA AGGCAACGGA TCTTTGGATC
    80881 ATCACCGGCT TTGATCATTG AGATTCCAAC AAGCTGATCA TGCTCTTCCG CTAGGATAAT
    80941 TTCACTATCG CCGGTAATTG TGCTTGGAAC AACTTTGTTC CAGAACCAAT CGTTGAAATC
    81001 TGGATAATAG ACGTCGATAC CCGATGTTAG CTCATGTGCG CGATAGCAAT CAAAGATACT
    81061 CTTAGACGTG CGATACGAAA CTGTCACTTA CTTGTTTTCC CACGCGCGGT GACCATCCTG
    81121 CAGTTTGAAG ATGATCGCAT CGTTTTTATC CTCGAACCGC ACCACCATTT TATATTCCGT
    81181 GTAGTTGTTG GAATCATGGA ACTTATAGGC AGAGTATTGG CCTTTACAGT TCGTTTTGAG
    81241 CCAATCATAA ACATGCTGGA TTGCATCACG TGCTGTAGGT ACCGAAAAAT GTACCCGCTT
    81301 CCAACTATTG TCGACGATGT TGGTAATACC AGCATTACTG GTTTCCTTCA GGTCTGTCGG
    81361 AGACAATGTA AGACCTGTGA ATTTTACTTG TGGTGGTTTG CGCATTTGGT CCTCTAAGCT
    81421 TTATTCCAGC TTACGGAACC AGGTCTCCAA TAGTCAATAA ATTTTAAAAT AAATATAGCT
    81481 TCTAGCGTAC CCGTAGACGC TCACCCGTGC GTAGTTCCCA AGTATGCACT ACGTTGCATA
    81541 AATGGCGACC ATGCGTGTCC TTGACTGCTC TATGGTAGCA GAACCGCCCC CTTTCGAGGA
    81601 CGGTTCCACT GTATTGTAAC ATTGATGGAG ACGTTACAAT TAGCTCATTT TCTGGTAGTA
    81661 TGCGGTGAGA CCGAACGGAG CAACGATCTC GGTGTTGCCG TGAATAACGA ACAGCGTGTC
    81721 GCACCATTCT TCTTCACCCC AAGAACCGCC TGGGTAACCG TCCGTGAACA TAACGAACTT
    81781 GTTCGGAAGC AGCTCATCAA CTTCGATTTC CGGATCAACG CTCATCGGTT CGCGCATGAA
    81841 GTCCCAGCAG GATTCAAACA ACGTACCGCC GCCGCCCTGC GGCACGTAGT TGTAAATCTC
    81901 ATCGAGATTC TGAGGAGTGA ACTTCTTCGG GTTGTATACG CGGGTGTCGA ACGTCCACAG
    81961 CCACAGTTCA AATTCGTCGA AGGTTTCCAT GATGCCTTTG ACTTCCGACA AGAAGTCGCG
    82021 CAGCATTTCA TCCGTCATCG AACCAGACGT ATCGATGGCA ATAGCAACCG AAACAGTGTC
    82081 CTTGAAGTTC TGACCCGGCA TGATCACGCT TGCGATGGTC TCGCCTTCAG TGTTCCAGGA
    82141 ACGACGCGAT GGACGGTTGA ACGTGAAGTC GTCCTTGATC GAGCTCTGAA TGTGAGCTTC
    82201 GAGCAGCGCA CGCCAGTCCA TAACAGGGCT GGTGAATTCG TCGATCATAC GACGCACGCC
    82261 TGCCGGAACC TTACCCGCAG GAGAAGCCTG TGCAGCGCTG ATAACAGCAG CCTTAAGCTC
    82321 ATTGCGGATC TGTTGCTTGT CTTCTTCCGT AAGCTGTGGA GGACCGTTTT CGTCGCCCAT
    82381 AACAGTGACA GTAACGGTCT TGCCGCTGCC GCTGCCGCCT TCATCGTCGT CGTCGCCGTT
    82441 ACCGCCTGCC AGGTCGAGGT GTTCATCGAG GGTCATCTTG ATCTGTGTGG AGTTTTTCTC
    82501 CAGCAGTCGA TAGACTTCTT CCGACGTCAT GCTGTCGTTG TACTTGTCAT CGTACAGGCC
    82561 GGCTTTCGGC ATATCGCCGA GCTTTTCCTT GACCAGCGTA TAGTTGACAA TGTAGTCGTT
    82621 TGCCATGTTC CACAGCTTGT GATTGCGGGA ACCCTTACGA CCAAGGTGAT CGTAGACGCA
    82681 GTGGAGAACT TCGTGACCCA GAAGGAAGGT CAGCTCGTTC GGCGTCAGCG ACTTGATGAA
    82741 TTCGCGATTG TAATAGAAGT TTTTGCCGTC CGTTGCGGCA GTCTTGCACC ACTTGGATGC
    82801 GTCAATCAGA TGCATTCGCG TTGCAAGGTT GCCGAAAAAC GGCGAGTTGA AGAGCAGACC
    82861 AACACGCGCG GTCGTGATCA TCTTCACTAC TGGATCATTG ATACTTACCA TAACGTCTCC
    82921 TTATCGCCGA GTATGGATTC GGCTTACATC CTTAATAATA GCACCACAGG CACCAGTGTC
    82981 AAGTTTTTGC TGACACTGGT TGGGCACTTT TAATCGCCGT GTCCGCCTGC CATATAAACA
    83041 GTGCGACCGA ACGGAGCAAC AATGTTCTTG TCCCAATCGT TTTCGATCAC GAAGATCGTA
    83101 TCACAATAAT CGGGATCGCC CCAGGACCCA CATGGATATC CATCCGAAAA GACCACGAGC
    83161 AATTCGGGCT CGATTTCGTT TTCCTGCATG AACGTCCAGT TCAACGGGAA GTCGTTACCT
    83221 CCACCGCCGA ACAATTTGTA AGAGTCCAGC TCGTCGATAT TATTGGGTGT GAATACCTGT
    83281 GGGTTGTAAA TGGCAGCATC AATGCACCAC ACATGCAAAC GATAGTCCGT GTACTGCTCG
    83341 ACAATACCAC GGACTTCCGA CAGGAAACGC GCGAATTTGC GGTCACCAAT GGAGCCCGAA
    83401 GTATCCAGCG AGATGCAAAT GTCAATGGTC TCCATGTTTT TGGAGCCCGG CATAATTACA
    83461 CTGGCAATTG TTTCGCCTTC AGTGTTCCAA CTGCGACGCG ATGGGCGATT GAACGTGTAG
    83521 TCATCACGGA TGCAAGACTG GATGGCAGTC GTAAGTAGTT CACGCCAGTC GATTGTAGGA
    83581 CTGGTAAACT CATTGATCAT GCGCTGGATT GCGGCCGGTG TATTGCCGGT ATTGACCTGT
    83641 GAGCTACTGA TAATCGCCAC GCGCATATCA TTACGTAAGC TTGTCAGTTG GTCTTCAGTG
    83701 TACGTGGGCG CACCCTTGGT ATAGTCGACA CCTGTCTCTG TACCAGCGAT TGGATTGCCA
    83761 TTGGGGTCCT TGCCGCCGCC CTGCACTTCT TTGGTACTGA TAGGATTGCC GTCCTCGTCG
    83821 GTATCGGTAC CATCAAGTGC CAAGTGTTGG TCCATGGACT TCATGCCCTT GAACGCATTG
    83881 GGGTTCTTTT GCTTCTCTTC TGAGAGCAGA CGATAAACTT CCTCTGCGGA CATTTCATCG
    83941 TTGTATTTGG CGTCATACAG CCCGCCCTTT GGCATGTCAC CAAGCTTGGC TTTGACCAGC
    84001 GTATAGTTGA CAACATAATC CGTTGCAATG TCCCAGATCT GTTTGTCCTT GTCACGACCA
    84061 CGGCCAATAT GCTCGAGTGC ACAATGCATG ACAACGTGTC CAAACACGAA CATCAATTCG
    84121 TCTTGTGTCA ATGACTTGAT ATATTCGCGA TTATAGAAGA AATGCTTTGC ATCAGTTGCA
    84181 AAGCTTTTGC ACCACTTGGA TGCATCGACG AGCTCCAAAC GTGTTGCAAT GTTGCCGAAG
    84241 AATGGCTGGT TAAACAGCAG CTTCACACGC GCAACGGTAA CCGCCTTGAC GATTGGATCA
    84301 TTCATTATGG ACATAGTGTG AACCCCTGTT TGCCCTTCCG AAACACAATT AGGGCAGCCG
    84361 TTTCCAGCTG CCCTAACTGC TACCTCATGC CGACGTTAGG CCTGGAGGAT GAGATCCTGG
    84421 TATTCATCAG CGAACTGCTC GAAGTTCTTC ATCGCAGTCG GATCCAGCTT CAAGCGGAAG
    84481 ACCGAAAGTG CCGTACGGGC GCCCATGATC ACAATTTCCG GCTGGAACTG TGTCATCATA
    84541 AAGCCCAGGA AGTTGTCGAA GCTGTTGTCG AACATCTTCT TCTTGGACTT GTCGGCCTGT
    84601 GCTTCACCAG CACGGTCACG CAGCTCGTAG CACATCGCCG TCGTCAGCGC ATACATCAGC
    84661 GAAATGTCCT TGGACTTGAG CTCGGTGACC TTGCCATCGA GAATGTCCGA GGGGTTCGGC
    84721 AGCTGACTTG CAAGCTTCTG GTAAGCCAGG AACTTGACCG CAATGCCGTC ACCGATCGCG
    84781 CCGCCGATCA GGGCCGTCTT GACGATTTCC GGGAGTGCGT TGCCGTTACG AACAACGTCC
    84841 GAAACTGCTT CCCAGGAACG CGGGGTCGGG AAACCGCGGG ATGCGCTTGC CGGATCGAAC
    84901 TGGAACAGTT CGTGCTTGAA CGCTGTCAAG TAACCGATGA CGTCCTTGTT GAAGTTTGCC
    84961 GTCAGAGCGT ATGTCTGCCA GTCTTCGAAG TTTGCTTCAA CTTCGATATG AACAAATCGG
    85021 TTCATAAGCG GAGTTGGCAT CTTGAAGGTC GAGCCCTTGT CAGTGTCTCG GTTACCAGCT
    85081 GCCATGATGA TCACGTTGCT TGGAGCAATG TATTCACCCA GGGCGCCGTC GAGAACCAGC
    85141 TGATAGGAGC CGGCCTGGAC CGAAGGAGCA GCGTTTGGAA GTTCGTCCAG AAGGATGATC
    85201 GCGCCATCGT AATGCGTGTC CTCAGGACCG CTACGCTCGA CTTCGTCCTT CAGGATTGTG
    85261 CCAGTGCGCT TGCCGGCGTC ACGACGCGGA AGCATTGCTG GGATTGCCCA GTTAACGAGA
    85321 ACCGAACCGT CGTCCTGCTT GACCGGGACC GGAATACCGC GAAGGTCAGT CGGTTCCATC
    85381 TGCGTCAGAC GCACGTCGAT GAGCTTGAAG TTGATCGCCT TGCAGATCTG GCGAACGATG
    85441 GACGACTTTG CAATGCCCGG AGGACCCCAG AGGAACAGGC CACGACGATC CTTGCCGAGC
    85501 TTTGCGTTCT CGATGTTGGT CTCGATCATG TGCTTGATCG CGATGGTCGC GTCGCTCGGC
    85561 TTGAGCTTCA TCGTATCCAT CTTTGCAGTG CTGGAATTAC CCTTCTTCGT CATTGTGATG
    85621 ACATCTCCTT TGATTGCCTA ACGTCTTGTT AGTAACGCTT GCGTTTGCAG CGCCACCGTA
    85681 TTTTGCAAAA TAACACCAGT TCTTTTTGTG TCAACCTAAT TGGCTTAAAA AAACTTTGTT
    85741 ATTTCCGTTT TGCTGTCCCG AACCCCATGT GCCCGTTTAA AGCTGTACCA TGTATGTTGC
    85801 AGGAACTAGA ATTAGTCAAT AGGAAATTGT ATCAAAATGT GATTTTTTTG TAGTCAGTGT
    85861 CAGTTGGATT GGAAGGAAGA CACCAGGAGA TCAAGGTCTC CAACGAGTTT GGCTTTGAAG
    85921 GCCATTTCTG TTTCAAAGAG GATAAGATGG TTTGCTTTTA AATGCCAGGG CATTTTGCAA
    85981 TGCCGATCCA AATAAACCAC ATGTCGGTTG CGTGGCTTAT AATCTCCAGG AAGCTCAATA
    86041 TCATAGGATT TGAAAAAGCA ACGCATGGTG AGAAGTCCCG AATCAGTCAA TCTCAGACCG
    86101 CGAGCGTTTT CGGGATCACC ACCACGATAA TTTAGAAAGT ATTTTCGCAG AAGCACTTCA
    86161 TTCGAATCCA ACTCCAATTC CAAGCAGAGG GGATTTTGAT TCTCCCCCTG CATACGTTTT
    86221 AGAATGTTTA GGACTTGAGT GTGCGTGCCC ATTTATTCCT TCTCGGAAAT TTCTTGACCC
    86281 TGCGTAAGCT TGAAAACTTT GAACTTATCA GTCTTGAACA ACTTGTTCAG TTTTTCAGCC
    86341 AAGTTAAAAG CATGTCCTTT GTTCCCAAAG CTGCACTTCT TATACTTGGG ACCCGGATAG
    86401 TTGATCAAGC TGTTTAGGGA TCGCAAGTTG ATGGGCTTCC CATCATAGAA GACCGCATAG
    86461 ACTGCATCAG CAGCCAAAAC CTGCTCACTC TTGTATGTCT TGGGATCGGT GTAGTCGAGG
    86521 ATGACTGTAG GCTTTGGACG GCTCATGATT TTCGCTCTCA GATTTTGGTA TGCTTTATGT
    86581 TAGTATTTAT TGGTAACCGC CTTTTCTGTC ATGGAAATGG CCCGGTAAAT TCCGAGCCAT
    86641 TTTCAATTCA AATTACAACA ATTCGTGTAA GCTCTTCGAG CTCATAACCA CTGTCTTCGA
    86701 TGTCATCCTC ATCGAAGACT TCATCCAATC GATACATATT GGGGAATTTC GGCGCGAACA
    86761 TAATTCCAGG CGTATAATAG AGACTATTGT AGCCGTTGCC TTCAGCATCA ATCGCCGTAT
    86821 AAACTTCCAG CTCAGGATCT AACTTGGAAA GGTGCTCGAT GAGTTCCCTT ACGTTCACTT
    86881 GCCGAATCCT TCTTCGATTT CCGCCTTAAA TGGATGCGTT TGTAGATCGG ACCAGCCACC
    86941 GATACGTACA CCATCCACGA AAATTTGTGG AACTGTGTGG ACGCCTTCGT TTGCCGCGTA
    87001 AAATGCCATT TTGCTGGCAG TATCCTCGAA CACAACGCGA GTGTGTTCGA CCTTGTACTT
    87061 TGCAAGCCAT TCCATTGCCT TACGGCAGAA TGGGCAACCC AATGTTACAT AGATTTTGAC
    87121 TTCTTTAGCC ATGTCACCAC CTTTTGCTTC GTATACCGAA GTCTTTTCTG ATGTTGTTAT
    87181 CCGAATAATG CTCTTCGCAA AACAGGTCGA AACGTATCTC ATCGATGCGT GATGTACCAA
    87241 AATGTTTGCG AGGATTTCCG CAGCACCAAC CGCTGCAACA TTTTGGAGCA CTATGGCGAA
    87301 GCCTTGCGGT TTCCATTAGC TCCCGATGGC GCCGATTAGG ATCGGTAGGA TTATTCCATA
    87361 CGTACCAATT GCGCTCCTTC ATCCAGTTGT AAACTTCCTG GATTTTACGA TCACGCTGGG
    87421 CACGGCGCCA AGCTCTATCT CTGTGCATGT TGACCTCCAC AATGTAAGGC CGGGAACCAC
    87481 TCCCGGACTT TACATCTTGG TCAACACAGT ATCTTCAATG CCCATTAAAT TACCTCAACA
    87541 TTTACCATTG TCCATCCACC CCTATTTTCT CTGGGGTATC CGTAACAATT ATTTACCAGC
    87601 GTCACGCCCT CATGGATCCA TGTTCGCCTT GTGTGAGTAT GTCCGTAAGC CCAAAGCTTG
    87661 AGCTTATTTT TGGTATTTGC CGCGAATAAC TTGGAAAGCT CACTATTCAC ATAGGAAGGA
    87721 GAACCTACAT TCCATCGATG TTCTTCTTCG TACCAATTCA AACATCCTGC TACTGGAGCA
    87781 CTATGCGTGA CAACTACAAT AGAGTCAATA TTTGGATCAT CGTTGGCGGC GGTTAGCTCT
    87841 TCAAGCAAGC GTTCTACTTG AGCATGGCCA TATTCGCTGG GCCAAATTTT GTTTCCGAAA
    87901 TCCAACTTTG TGTCGTTGCT GTAGTCATCC CAACTTGCAA ATGCTTCTGG GAACATGATA
    87961 CCACGGTCTT CGTAGCAACG CCAATCATAC CAGCAATTAC CACCAATGAA AGCAGTACGT
    88021 CCGATATCCT GCCGAGCGTT TTGATACCCA TCCAAATAGA TCAGATTTGG AACACTTAGC
    88081 TTGATATCCG TGATCAAGCT AATGGTGTCA TCAACAGTTG TTGTGTCGTG TGCTCCATGA
[truncated: 247,857 more chars]
