# Supplementary material for: Clades of huge phages from across Earth’s ecosystems
Source: Nature. 2020 Feb 12;578(7795):425–31. doi: 10.1038/s41586-020-2007-4 (PMC7162821; doi:10.1038/s41586-020-2007-4)
Supplement: Supplementary file 6 — Genbank files for all genome. [file 41586_2020_2007_MOESM6_ESM.zip › genbank_genomes_SD-4/PIG_PHAGE_COMPLETE_CIR-CU-CL_36_38_B.gbk]

LOCUS       pig_ID_3630_F33_scaffold_4_curated_closed_complete_prodigal-single     283605 bp    DNA     linear   BCT NOV-13-2019
DEFINITION  pig_ID_3630_F33_scaffold_4_curated_closed_complete_prodigal-single,
            contig.
ACCESSION   pig_ID_3630_F33_scaffold_4_curated_closed_complete_prodigal-single
VERSION     pig_ID_3630_F33_scaffold_4_curated_closed_complete_prodigal-single.1  GI:
KEYWORDS    .
SOURCE      PIG_PHAGE_COMPLETE_CIR-CU-CL_36_38_B
  ORGANISM  PIG_PHAGE_COMPLETE_CIR-CU-CL_36_38_B
            .
COMMENT     Data sourced from ggkbase. For additional details see
            http://ggkbase.berkeley.edu/organisms/405209
FEATURES             Location/Qualifiers
     source          1..283605
                     /organism="PIG_PHAGE_COMPLETE_CIR-CU-CL_36_38_B"
                     /mol_type="genomic DNA"
     gene            <2..178
                     /locus_tag="pig_ID_3630_F33_scaffold_4_curated_closed_comp
                     lete_prodigal-single_1"
     CDS             <2..178
                     /product="hypothetical protein"
                     /codon_start=3
                     /transl_table=11
                     /translation="RAGGQMTLTNEQVENIKSEFNQWKDKMYANKTLSERQDFGQFRP
                     ILANFSPLFWLVLY*"
     gene            185..829
                     /locus_tag="pig_ID_3630_F33_scaffold_4_curated_closed_comp
                     lete_prodigal-single_2"
     CDS             185..829
                     /product="Uncharacterized protein n=1 Tax=Salmonella phage
                     SKML-39 RepID=K4IG49_9CAUD"
                     /codon_start=1
                     /transl_table=11
                     /translation="MDYRKIYIKIIVNAKKEADKGLRPKRIGDKKYFNEYYEFHHILP
                     KSLFPLWEKRESNLIALTAREHFFCHQLLTKIYPCSKMACAVIKMMYNVEKHIGSRDY
                     ERIRKRCGELFKGENNPTHSEESRRKNAEWHHLHPYSKEVYDKIHEKNRGQHRTPEQR
                     KRQSEAALKRDNSKSAAQIKYIKSLYEKYRNEGGILVWNDFQKHYKEYAENGII*"
                     /db_xref="UniRef100_K4IG49"
                     /db_xref="X4YGC9_9CAUD"
                     /db_xref="K4IG49_9CAUD"
     gene            816..1283
                     /locus_tag="pig_ID_3630_F33_scaffold_4_curated_closed_comp
                     lete_prodigal-single_3"
     CDS             816..1283
                     /product="N-6 DNA methylase n=1 Tax=Saccharomonospora
                     paurometabolica YIM 90007 RepID=G4J0A8_9PSEU"
                     /codon_start=1
                     /transl_table=11
                     /translation="MVLSESQKNAIIEEFENWRSSMYAGKTLEERQKLGAFFTPPELT
                     IKMFEKFQDIKGSVLDPTCGAGGLLAAAIMAGADPKLVYGIELDPEILEIARSRLEVL
                     GVPKVNLHQGNALYEECYNFSDDYDYEKAVAKAEKRLAAPELPVTGFANFFKK*"
                     /db_xref="UniRef100_G4J0A8"
     gene            1323..3371
                     /locus_tag="pig_ID_3630_F33_scaffold_4_curated_closed_comp
                     lete_prodigal-single_4"
     CDS             1323..3371
                     /product="Uncharacterized protein n=1 Tax=Sphaerulina
                     musiva (strain SO2202) RepID=M3DDF1_SPHMS"
                     /codon_start=1
                     /transl_table=11
                     /translation="MGEFMEELELQQKKEELIARIPLLEPIHSPNYEEVMDQMNTLVW
                     EEMEDPMTMAPGCSCKTASGVYNIFATDAANGLAKEQLMMHEAGHCVLQHFKDNWYKD
                     MQASRQIKSKWPKFREHIEMEGNEEDEISESFIHMIRNITQDLEINGKYWPDPKDFEE
                     VRERISDASLVRFITNANEEQLESIEKWMDEKPDEIHQFGRGVYPADFGFPNGLTWMG
                     YLHLILTQPNEFMEKLNEQVDEMQRQQAQQQQQQGQNGQQQQGGQSGQQGQSGQGQSG
                     QGQGQGGSQAGGQQSSSGQQGGNSQGGQQGNNSQQQNNGLNEDQTSIFDHKSKDGEGG
                     NNGQDGQNGNQQGQSGNNGNQQGQDGQNGNGKDQNGNGKNGDKDKDEAGKGGKSKVKG
                     DGKGKPQQGNGNDGNGNKMKASVIKANAQNGDKGNEIAQAMAQAAEDRRNAENGQQGQ
                     AAVAASGSGGDDADDWSAPGDGESTNLVDATPTMRLDRSVLKFIEKNCIGKTVQRDRQ
                     DPLYNYNRGKTSGGVMRTRITTVEEYRPGNLVALIDVSGSVDIELVKALLSEILKYKS
                     KFGTKSRIILWDTRLVDDLPLKRSNLEAICCGGGTSIARGIRYAKEKYLKSEQDKLCV
                     ISDFEDCLGDWAEELAEVKGETFAVCWGGFDGGKALINAASTKREEIAAQKMKVINVR
                     *"
                     /db_xref="UniRef100_M3DDF1"
                     /db_xref="A0A0B2WXZ1_9HYPO"
                     /db_xref="bthu:YBT1518_18605"
                     /db_xref="M3DDF1_SPHMS"
     gene            3421..3708
                     /locus_tag="pig_ID_3630_F33_scaffold_4_curated_closed_comp
                     lete_prodigal-single_5"
     CDS             3421..3708
                     /product="hypothetical protein"
                     /codon_start=1
                     /transl_table=11
                     /translation="MMESEVRDLSDEALINQSLKTGMKELQTLVNQGHQVPMSEFAKL
                     LIWTKEQKEAIFASELEKDKRDGWKIVERTWCGVPMGEFEIPSLGIFKQNR*"
     gene            complement(3770..5932)
                     /locus_tag="pig_ID_3630_F33_scaffold_4_curated_closed_comp
                     lete_prodigal-single_6"
     CDS             complement(3770..5932)
                     /product="hypothetical protein"
                     /codon_start=1
                     /transl_table=11
                     /translation="MANKKHYNNIKIARGTRANWLAGANPSYGEMFYDKNTKGVYIAI
                     PNAEAENGIELKRFGGFDSVVLKGTIQSSNFAHICEIAEPGDAYIVTGKINVEQPEVT
                     FDNAGNVIRNTTSVRTYDNYFKNGQVIIFTSEDVSSIPNSYIFNESEIAANPEGSKGI
                     ITLAGTAEAVDLEYDPSLTEVASDKGMGVGKAITDVQTALDTLFNEKMEYIGSFNEIT
                     ITSTDDLTEADNYTPATAADKAWAIIAKQKQLLMGQSLVYSGPTSKVTTVDGDVILRT
                     NTMIVNNAGTIYTIPLGASEARDIAFAPSGELKSDESVPTFTTTQSDGTKVTLTHDQI
                     ATVQHALDFLHQNKADLNSNGKLPLSQMPSTMIGALQYVGTVKIGNDVSTLTVEELAT
                     LMRSAKEGGDSWETDTDSKEGNKKANAYDNLDSGDYVIVSIPLATTEGEDHPLSRQIS
                     ITDGAKTLFTISNGDHVIVNKADESGYVFDHLDTSAAVDAVNAIIGSVNIVDKERVVT
                     KGFEADGTKTTEEIQETQITTTPADHTIRVESPNAVLEHTDIAAHNIPQAGGSRSLVA
                     SDLSINDVQHDSNYKTGEDKTHNTELIGKKADGTPVTIEFPNKDGIIQVIGEGDGTKD
                     VLPKFDEEGALIDSEVSQTNDATTRKGTLHLGENLDINYDELAKLLQYLRGEVKITRL
                     FDHDDENINSESQTARTHDENTLVVLDEDSAIDGGEWE*"
     gene            complement(5972..8956)
                     /locus_tag="pig_ID_3630_F33_scaffold_4_curated_closed_comp
                     lete_prodigal-single_7"
     CDS             complement(5972..8956)
                     /product="hypothetical protein"
                     /codon_start=1
                     /transl_table=11
                     /translation="MAAKIQVARGDLVGKQSEKPLVPAELFWQARTSDDNNKDDSYTK
                     WDEGTLYIGRPSLNMNKIAEKPIPIAGARTYFSVVSRGYLSEESSIADPIFKHASVGD
                     LYIFANDAKEGQFHNVDDFRKDDLLLILDIGESNKSPYTGEIINQSLIKYKRINSSGG
                     YADDVYFTQNGKEDGDKWVDFDATNVQDALLELNWEKGQYCGTIGSNAQIPVFPKVVI
                     GGVYLVTADQLAFNTGIEGKEFSPDKGDFVFWRQPVNTDPTTGYWVQIPSGYTNADEI
                     DYYDHDDDIDLYISKLFSTFTDDHKNHFKENSSNVREMLDFLMAEKAQLDEQGKIPLS
                     QLHDTVLGALQFRGVWNPLKTDIKIEDNLDIIDGKQYVKEGKESIINPLPMLKEYTDG
                     DTTGITYQGLNDGDYYVVQTQDDVLNLQYKVYGVDFELNSGDWIVWQSSQVEDNVSEG
                     TIHTTGFWSKIDNTDRISAMQYKIDVSNRNNFFVTRAVDESILTLVGTPKLIGQNKIG
                     LEFLGNNTVAITGRGLIDQLEYENPLPNFLVRYDNDIGTVKNSFIEEIGGQYDNLPNN
                     QRTDHIKDINSDNLTLIHSNLQVGDVNEVRHQKVFGNITLAPHITTTLDKITWDKSVF
                     QFEVDAAGEDGKVKRRTVSLVAPSGLRNDLGYGVNEDIADVETNIILPEHTSTLVGKL
                     AGVEFEETRLLKSTTEGYAESTSIEEHINAEDSTENYHDSIHNVVEFHSQVSAPIQNS
                     YEYYFGDWNTTEEGPYYDNDDFDENGKLSRKWAKEFFSARLVKNTHQINSNITVMLPT
                     KSGSLITEEFVQDLLGKDDDTYLTMFGVSRILDTGNKMNTLQKSPLRQIQNALRTRLL
                     ASKVERESEEEKAIQQRIIAEANADELAPSKDDGTFKPTTDVKVADTVVENDLIAGVF
                     NEDGSIKEKKSIFATRALGVSDPEYGTGIIQAARQDFPDAEQYFDPVTGEPTVPTDVV
                     VDMPNESGVMLTSNSVISGGLW*"
     gene            complement(8974..9822)
                     /locus_tag="pig_ID_3630_F33_scaffold_4_curated_closed_comp
                     lete_prodigal-single_8"
     CDS             complement(8974..9822)
                     /product="hypothetical protein"
                     /codon_start=1
                     /transl_table=11
                     /translation="MDKKYTSNVEDKRLNIEEQPTMGQHILPQQIWRDGALIPGSPDD
                     VKFKSPEMIGGVAVQTSYFNDGQTVHQLIQKINRLPLSKVRGTKNVYFNEELKNTIGR
                     EFDNDPTDKKKSWQYIIYSSKGELAYGLGDPIVDVATGHLFFRNKDFVEAIEPDELFY
                     ITFYKYVGRFGFIGSGDNEQDIYGGLDLPFRDDIKHFKDADNDNRTATFQLQGAEGNT
                     IYVLPNAAEVYNEGNVVIDEYGKSTSINKNLGTVMLQENYQEIDWNIGWHNGGVWLPD
                     GTVRKN*"
     gene            complement(9826..14391)
                     /locus_tag="pig_ID_3630_F33_scaffold_4_curated_closed_comp
                     lete_prodigal-single_9"
     CDS             complement(9826..14391)
                     /product="hypothetical protein"
                     /codon_start=1
                     /transl_table=11
                     /translation="MLSTKQKSDLLFKHYLGAGSTRDNREFFEEAIKSSFVVRPDQLW
                     TYSDRIPDGTEATGGMDNIEYIINMGLEGKDPIFYHYISEDQDKVPLVKRYIDLPLTM
                     IDKGTDNAFLIADENGNQIKDIIPFNYYEEYYNYVLKTADGKRIPFGVGDWNVDTYSG
                     IVTFYGELPDGVDHEHPPLISFYQYVGGNGFRQDTYGYDGAILPLDNIEIAAGSCAVT
                     NGSEGRTLYQHIVDKANEIQNDFVDIFGWDGADKNEGIALSFEKVIPLTYTSNQDAVK
                     GYDQASNSEIGTLLSNKTTNFEADDNYEIVFASQKLDATAIYRIEIADGVATGFENDV
                     AQDPVNITGNEWGLYKVWLNDHAFVVLKVKNVEDEVLTFKVSSKDKVVTALLLYWSDQ
                     DKQYQPFLPKEDLLGNFGFPVVTINGRLPPSVQLGTAALATFSDVITPDYYGPRTFAV
                     VIANEDGTDVKSADYIVKNKEDWYLNDILEQIKIKYGNDLKGTIYLRAGHYITNGDLD
                     ISMFSNAIIEGDHFATTIDLGSHALVVKPEEGEIAELCHARLANVSGVEISAKGVAIL
                     SDLNLTGTDIELEAYNSGKVLVRSVSANNVHIFGEQDAELPNVDLKSCFFNKVTVEKN
                     KTYLSNNTINEVSVAIPPADTEDNTMVLRGNVINTLATKYDDLFIDNNMIFRYKGIAG
                     SAANQIPVGTPEDHTILNSNKDELTTTGRFPIFNKDDFLHMKYAEFASPFYYNKTENI
                     IELLYDTEVLRIVDGKLTTVIKSDRIAMSEVVFDRHENSELDPVAYNNSNTLNDVFRH
                     IYMWKADLDPNGKIPLQELPDSVAYGGLLFVGTWSFVNNNGKYPTFNDAQISLSEDKV
                     VNELQPGWFFIVSEAVDTTDTDEDNDTPVAEQIAEDGVKFTAGDWVIYEGKDKWVKID
                     RAYSDPTYSPLPYYAKVPEVENLDWYWKKNRKGGALDLSGDTIIEAFKKVNDELRKLQ
                     PKKPMYIGAVPFEMMKDYDTVSYRNYRNGVMGTAVTRLDSTKVKSFDIQTRCLPDGTR
                     TYQELIFFGDEAKLTVNVDNTEYEFIVGVDRPAQEQGPVYVSKATEAMTYADHGEGYW
                     QGIYIVVKNDNLKDGVHTVHATIDDVKVIYDDRTDTWQFQNDYAGSSNIVTYNTFTPY
                     FPANVVRVDNTYVGIAEVPIADLATADMCSGIRKINLANFKKISGIELRLDKIYKDWN
                     VPTDKLAEVKVLLNDDPEKVFCETTIADDYIELEDSGDGVHQNLHLENFEIPVTYENK
                     DDILPYSTTLDFYITVYDLYNEPHEIKFYSYTGIRFDPTTEDERCKAGNLDENSSFKD
                     LPDSFGGLWYSSATCVEELTKIGELVDGKPVGVYQQPQETYWVGIGSPAPFNPKTSWK
                     GHQYGEDFYGVACFNIGHIEDATGFVFKIEGLEKDLKNYTFDKLSGSTNDVIIQVCLV
                     DPNELEHSNSKVTAFLDADNPYDGFTPVKETVFETPVMYAGNSTATEKRVTFGRNKIL
                     SGDVYVRIGIKKDSGLRFTGIKLIEEI*"
     gene            14592..14891
                     /locus_tag="pig_ID_3630_F33_scaffold_4_curated_closed_comp
                     lete_prodigal-single_10"
     CDS             14592..14891
                     /product="hypothetical protein"
                     /codon_start=1
                     /transl_table=11
                     /translation="MAKTVKIVRKFNTVLAIQEGSGNYKNDLTLKEAAAELGVSRYNL
                     YKNYINTSVDREGLSRFPMASGKTLLVINSEKAAPAAKAPKAKKAAKTATVKVEA*"
     gene            14974..15216
                     /locus_tag="pig_ID_3630_F33_scaffold_4_curated_closed_comp
                     lete_prodigal-single_11"
     CDS             14974..15216
                     /product="hypothetical protein"
                     /codon_start=1
                     /transl_table=11
                     /translation="MKKILISLSLVLTSFAFAEQVDWETFQQRIFKEYPSVEYVAYST
                     YERLNGDAEKLISYLKENGQCLVVENEDEDIFVLEN*"
     gene            15326..16087
                     /locus_tag="pig_ID_3630_F33_scaffold_4_curated_closed_comp
                     lete_prodigal-single_12"
     CDS             15326..16087
                     /product="hypothetical protein"
                     /codon_start=1
                     /transl_table=11
                     /translation="MAQAKDFYDYQMAVDYVTAKEKGDTKRVVELQHQTYNQYMDLAH
                     KMKWDLVHRLEKTYFTTDQIFDITENYESDVYYELVKAMDSIKLEKIPAKTNKQGKRT
                     WTFYAAYWGYLMTYNRDRTKQLIEQSKNEMLTDYNQASGNSDMQGDTNAFLTQNKAAL
                     LVDELTTNSPEKVYEEQTEKKIFWTAVNNCLTKRFNATQVKIWNARAKFSEGKRESVT
                     TICKNLEISPKDYHREMRGIKEIFDNEIKTLSNIY*"
     gene            16128..17375
                     /locus_tag="pig_ID_3630_F33_scaffold_4_curated_closed_comp
                     lete_prodigal-single_13"
     CDS             16128..17375
                     /product="hypothetical protein"
                     /codon_start=1
                     /transl_table=11
                     /translation="MFLVSNSDNLTIPNFLQALGFMPPAGMSVEEIIIQQDNQSQAQK
                     TLENSGFEVKEINPNYKTVRYQRKDPKLSHSFSDNYVVPEVAAAELAEFPKHIQANGQ
                     IPEGQPTPQLTMVKSPVKGVTIIEGKKGFLLRIDEEGGVLPKGSFLKLIENEEDLSTS
                     DINDDTLTEDGTAGVEGKDVGKIAKASMFANLFANDLKFMHWHASGTEFDKIHAITEE
                     LYDEAFDEADDLAEIAIAAGEKVANVSDIKSFVETGESGEWEVVSEEAITWPAFVDYL
                     KDRGEKFIDALKDIEDEDPVISDYIHFWNKEINYKNAARAILDQPMEADYVDAAAEAA
                     NYLGPRDEDDFNGDDLSDEVVDMFTYADAKANNSTWNGFETMSSDMIVSGGQEVSEDE
                     LKDSGSDEFDFNDVEDDEENKDE*"
     gene            17368..17910
                     /locus_tag="pig_ID_3630_F33_scaffold_4_curated_closed_comp
                     lete_prodigal-single_14"
     CDS             17368..17910
                     /product="hypothetical protein"
                     /codon_start=1
                     /transl_table=11
                     /translation="MNNENFDKILACEHKPLKEGYAVQNIDEKNQKVIEALRTGLKGN
                     IEKCLKEIDSLKSAVSLYRDSITDYVDLSIEKSDIVAKYSKANNGGIYNLPGVFASSA
                     GAYDIDAMRADNKRIEQVKSLYDVAEGQKDTYFKMIVRAQNEMKLYLTAIARINNDLE
                     IYLEQLAQETSWESNKQIKK*"
     gene            17922..18488
                     /locus_tag="pig_ID_3630_F33_scaffold_4_curated_closed_comp
                     lete_prodigal-single_15"
     CDS             17922..18488
                     /product="hypothetical protein"
                     /codon_start=1
                     /transl_table=11
                     /translation="MQTKYFRFNMSDDREDILWGYATGSGEYIGSDSEDISPDMIQKI
                     PYDEATGVLRSWLKQCETDTTTLEIDEAVAAAFSKGSTHAVFRYDDGEKYKMTIETAD
                     DPATEWEEFEDDFSEDTSVAADAGVKAETPFAKVERLWKEATGNEPPAKLCVLSGQSK
                     AISKDGKWTVVDGSRSDEEIIEAIKNFA*"
     gene            complement(18520..19797)
                     /locus_tag="pig_ID_3630_F33_scaffold_4_curated_closed_comp
                     lete_prodigal-single_16"
     CDS             complement(18520..19797)
                     /product="Cytosine methylase n=1 Tax=Cyanophage S-TIM5
                     RepID=H6WG05_9CAUD"
                     /codon_start=1
                     /transl_table=11
                     /translation="MSYFGKVRYAAFQPLIGGALIGAQQSFGCPPTCVIDYDGVANSD
                     LYLNYMSNVKKTPLKHFVIDGGAYSLAKDLKKDEEGNPIYSWSDPELQNLDVVVGVPI
                     CAGLSSANTQNSASSKMGRGSDAMQNNNMLGMLDITLNTIKPKVYIFENAYKLATPLG
                     AGIKEKLIKLANEAGYATNIVKVNTMNHGLPQNRTRTFFVAYRGDVAPLMTYEPSPCP
                     TIMDVLDGLPPQQSAFQERSSDDGWIQYLKDKWGPNYREEWAKHASAADFVADECGDM
                     EMAKKYFDEKGQRIIDYCIGKKAQGKGWMSGAPLYYGPSKLPSLYGRSMGRCWHPTEE
                     RGYSLRECMRLMAMPDDFECPPKGKAGMIGQNVPVCTAAYYTDQVLKYLDGELKLSEQ
                     KNVEQDFCSTGAIKKEAKLKSIPKTGFGTILNK*"
                     /db_xref="UniRef100_H6WG05"
                     /db_xref="H6WG05_9CAUD"
                     /db_xref="rto:RTO_32080"
     gene            19863..20279
                     /locus_tag="pig_ID_3630_F33_scaffold_4_curated_closed_comp
                     lete_prodigal-single_17"
     CDS             19863..20279
                     /product="hypothetical protein"
                     /codon_start=1
                     /transl_table=11
                     /translation="MGVDFKNAYKTFIQTLDEGAQPLDAENPYKFQLTKMVSLRDAKE
                     KFNKENATVYYKPKEGAWKELPTETKSGGDGKSSFAAHNHRIPDESQPGDVWSADAEA
                     NAPNAVYDVAIDPDLVLWVWTEDGPNKVVSKDEPQV*"
     gene            complement(20276..20758)
                     /locus_tag="pig_ID_3630_F33_scaffold_4_curated_closed_comp
                     lete_prodigal-single_18"
     CDS             complement(20276..20758)
                     /product="Anaerobic ribonucleoside-triphosphate
                     reductase-activating protein
                     {ECO:0000256|PIRNR:PIRNR000368}; EC=1.97.1.-
                     {ECO:0000256|PIRNR:PIRNR000368};;  TaxID=658085
                     species="Bacteria; Firmicutes; Clostridia; Clostridiales;
                     Lachnospiraceae.;" source="Lachnospiraceae bacterium
                     5_1_57FAA.;""
                     /codon_start=1
                     /transl_table=11
                     /translation="MGNYSVIKEFCTSNGPGVRTSIYLSGCNLHCKGCFNYEAWDFTS
                     GEPVTKEVINQLIKSIEPEFIQGISILGGEPLDAKNQETTLEIIKAVKKAYGDKKDVW
                     IWTGYVVDKNLPQTSSTKEIFKNADVIVDGPFIIEEQDVTLPYAGSKNQRVLHRGKDF
                     *"
                     /db_xref="F7KPW6_9FIRM"
                     /db_xref="UniRef100_B0NBS9"
                     /db_xref="tsu:Tresu_0144"
                     /db_xref="B0NBS9_CLOSV"
                     /db_xref="1.97.1.-"
     gene            20801..21601
                     /locus_tag="pig_ID_3630_F33_scaffold_4_curated_closed_comp
                     lete_prodigal-single_19"
     CDS             20801..21601
                     /product="hypothetical protein"
                     /codon_start=1
                     /transl_table=11
                     /translation="MANYRGPVAFSFDPPDAFWTDENAFEKFVIATFKGTDTYDEDYS
                     VYEGSGFELADNKDTAGCYGKADSVEDFVNDNLDLSTCPDTSILDAYVNVDEARLVVK
                     VLSSDADIAEVKHWELTPYETMALERVDNIGDDTYELIFKIDGLNRMYKELYDEGKVE
                     LFKNVLREGTMKRNTLRESARARLSVELRQFVARFVQDMETAREGIKDYDEMMDALAE
                     LAIREANWVGLPVEVLRNLNFILSDDCLNCDMWDLINHIIKLTNKKDN*"
     gene            complement(21650..24145)
                     /locus_tag="pig_ID_3630_F33_scaffold_4_curated_closed_comp
                     lete_prodigal-single_20"
     CDS             complement(21650..24145)
                     /product="anaerobic ribonucleoside-triphosphate reductase 
                     (EC:1.17.4.2)"
                     /codon_start=1
                     /transl_table=11
                     /translation="MKVYKRNGAEQDFCLDKIINAIKKANNAVSDDGKLTDEQFDKVV
                     ATVEKFLEPFDTVKVEDIQDLVEKALMKHNRYEIAKAYILFRDKKQNQKLYDDVDEQV
                     LAITKGESAELRGDNANKHIDVNSSIRDYIAGTECKSLAQKMLDKSIITAHKKGWLHY
                     HDMDYSPVMPLHNCDVFNIEDMLDNGFMMNDTKITRPRRFSTAANLAAQVNLIISGSQ
                     YGGQTFSWAPLAKYVESTRVDCKIELLTILSVLPKWLAFILKPWYNKMVEVMVKRDIH
                     VGIKTYQYQVLCHQSSNGQTPFVSNVINLREAMGEREQKDLAFIIEEILKRRTKGVLD
                     KLGKPMPPLFPKLLYYTCDGLNVKKGDPYFYLTELAAKCITVRMQPDIISEKKNREVK
                     KGQMIPAMGCRSFLAPVWEERRYPRNTMFYWQYVTSNNIQYEGAPGRNIDFNRKIEYS
                     VLPHSDANCEIAINFRGNTGWLKETTDEEVVILQPIVYGRFNMGVVTINLPHCALSAV
                     KSVKDSNMDSKYLKDEFYRILDERLEICHKALLTRWESVKNIKAKNSPILWQHGALAR
                     LNEEDTIGDWVMKHEPAFTSISLGYVGLYETCMALTGESNTSSKGQKTSSKILQYLNK
                     KCEEWKEEDHLGYSIYGTPEEALTYKFASALAKDFGLIEHITDKEYVVNSYHVDPRED
                     IDAFLKLKVEGQYLALSSGGAVSYIETPDMQKNPEAIISVIQYMHDYIMYAEVNTKLD
                     TCYNCGYQGELKMIKTENGDFRFVCPVCGCDDPDKQLVTRRICGYMGVVNAGNVNKGR
                     GDDIFNRTLHLDSESNIRYVGNMKPIPKSCLCS*"
                     /db_xref="ral:Rumal_1852"
                     /db_xref="UniRef100_R5P8N0"
                     /db_xref="R5P8N0_9FIRM"
                     /db_xref="1.17.4.2"
     gene            complement(24207..24638)
                     /locus_tag="pig_ID_3630_F33_scaffold_4_curated_closed_comp
                     lete_prodigal-single_21"
     CDS             complement(24207..24638)
                     /product="hypothetical protein"
                     /codon_start=1
                     /transl_table=11
                     /translation="MKTELFEAVYNLANDTYVPIDHRTMGATTAKIDRRIEEPRGSTA
                     DEILKNVRDDAAEMVASADIPDSSKAQVVTQVVYDKMTEPYNDKFQAAILDKVITENK
                     KKLFDYLLEDCCAGDFAGFVPEHIIGEKQKKEQDDGNSSCC*"
     gene            complement(24659..25618)
                     /locus_tag="pig_ID_3630_F33_scaffold_4_curated_closed_comp
                     lete_prodigal-single_22"
                     /gene="clpP2"
     CDS             complement(24659..25618)
                     /gene="clpP2"
                     /product="clpP2; ATP-dependent Clp protease proteolytic
                     subunit (EC:3.4.21.92)"
                     /codon_start=1
                     /transl_table=11
                     /translation="MKILRHNSCCTFDPRSTVDVKSYRGNDFFAKNDRKYGEDDDAVI
                     KRNLSRSGNHIYFYDVIDTQTQMWLQTQMTAAYEEYVISNAKELAHSHSITENIYLHI
                     NSPGGSVTSALALYDFIKSFPMVCVGIVEGMAASGASILLCACAMRQMTKTSVVLCHE
                     LRHIGFGYVHETWRNIQDQYENDKFFMEKLKNIYLEETKIPAETIDEALSHDIYWGID
                     KCKEYELCDFVCGTDMTDDIVKMIDERVERRIKDNGELCDCEVCTEVVEEPIGKDKEN
                     TEAESSVSKTKTRKRKYKKVEEKTEEHSEKTHKSDISKNTSND*"
                     /db_xref="rdn:HMPREF0733_12097"
                     /db_xref="UniRef100_U2Q2A8"
                     /db_xref="A0A0F9PNG0_9ZZZZ"
                     /db_xref="U2Q2A8_9FUSO"
                     /db_xref="3.4.21.92"
     gene            complement(25636..26037)
                     /locus_tag="pig_ID_3630_F33_scaffold_4_curated_closed_comp
                     lete_prodigal-single_23"
     CDS             complement(25636..26037)
                     /product="hypothetical protein"
                     /codon_start=1
                     /transl_table=11
                     /translation="MNIINKNIIRPNVSAAQLTDGINLSRKEFASVGIVVRNLAKKHG
                     EGKFQDETLLVNDFRAEMRQIFDVHITFEDLKTKENKPSSMKIVACRFKKKRPLIFLG
                     YETDNKTWFILDEKRFPVLEDPNSPFLGVNI*"
     gene            26210..28270
                     /locus_tag="pig_ID_3630_F33_scaffold_4_curated_closed_comp
                     lete_prodigal-single_24"
     CDS             26210..28270
                     /product="chromosome partitioning protein Smc n=1 Tax
                     =Amycolatopsis nigrescens RepID=UPI0003751DCB"
                     /codon_start=1
                     /transl_table=11
                     /translation="MRITEADLDLSSAITILEGDNGQGKSAVMEAIAVCLAERKRADS
                     VKEFVQKGFDHAKIVLEMKYNSVPIIFNVVLNVRGGTPLERDVEYEGKHYINSEVTDL
                     IKELDFTFYSDIILSMQGQDDIATMTPVQRANLLQRLFQFDFTEKVKGINDKIDEANE
                     AIKLDNSKIEYLNKELVAKRARRDSVVLKEPPFDSSTYYAKQAEQDKLFEELTHIKNI
                     MGEANELHDKRNDIVEKSNNLGYKIQDLKQRKETAQAAKTELETFDFDGKSSALTSEI
                     ENLRKEIDNQNATLQMFDESIKVNQAKQTEVLQNIATCQYKETEFAKKLSLIEKGVCP
                     ECGQLTCNMDHSVIENDKSINDDKIIHLKTEEGNIGFAIADYIRKKEEVRQNISSLIS
                     KKATAEANLTSLRSTYNVLKSKVMPLEVYEQLEDNLKVAEADQVALQDDYNKVISELD
                     KRKDAWTKQDEIERKYEAIKADIKVFDNAMVFNNAAQKQIEQYDEDIKNSELNIEEIK
                     NNAVSLAKDIDCYNEVKKVLDKELPNFLIVKTCSKLEAEMNTFVQEVFPEFRIRLLQS
                     KRGVEFFYTTDPNNDMEDVKSLINSKMASGYERSVLGIAFKVALCRAYGLTFAALDEI
                     DAAASDDNSMKTFSSLINSNVFDQMIFITHKEPTKEMIRSLADDVTCYHVESGVFTNE
                     TIEN*"
                     /db_xref="UniRef100_UPI0003751DCB"
                     /db_xref="W7IJE9_9PSEU"
                     /db_xref="svi:Svir_09570"
                     /db_xref="UPI0003751DCB"
     gene            28251..28628
                     /locus_tag="pig_ID_3630_F33_scaffold_4_curated_closed_comp
                     lete_prodigal-single_25"
     CDS             28251..28628
                     /product="hypothetical protein"
                     /codon_start=1
                     /transl_table=11
                     /translation="MKLSKIKMFFKFNKYSIIETVWSIGSLIMDILMLHHWGWTFAPV
                     WYLNVIFAFCVFITFYGFFRAFISWKTYKVRKEDYIRATDMFEKYGVKKSILYNMQTE
                     PCSQEVAKQLAKDFDVKLDKIND*"
     gene            28691..29080
                     /locus_tag="pig_ID_3630_F33_scaffold_4_curated_closed_comp
                     lete_prodigal-single_26"
     CDS             28691..29080
                     /product="hypothetical protein"
                     /codon_start=1
                     /transl_table=11
                     /translation="MFYVITDNGINITEVGRSPLFIGKDHENFNKIKENIRNLTYNQI
                     QQMIDTKSKIVGYINENVETYFNDDDDLEMNIDVNENRAKDLKILARDQIMGNKDEDE
                     LNEKESYLIKLLEGGSLNIVGIKLIFE*"
     gene            29088..29411
                     /locus_tag="pig_ID_3630_F33_scaffold_4_curated_closed_comp
                     lete_prodigal-single_27"
     CDS             29088..29411
                     /product="Gp043 n=1 Tax=Rhodococcus phage ReqiDocB7 RepID
                     =D4P749_9CAUD"
                     /codon_start=1
                     /transl_table=11
                     /translation="MKIYISGPITVDPEHWREHFADAEDALRFKYPEAEIINPLTLED
                     DPDYIEAQEYLEGEELYNWVMKRDIRYVTECTHIYALKGWEASKGARLEIFVGTSLGL
                     KVLFE*"
                     /db_xref="UniRef100_D4P749"
                     /db_xref="D4P749_9CAUD"
     gene            29429..29719
                     /locus_tag="pig_ID_3630_F33_scaffold_4_curated_closed_comp
                     lete_prodigal-single_28"
     CDS             29429..29719
                     /product="hypothetical protein"
                     /codon_start=1
                     /transl_table=11
                     /translation="MKSYVKEFKYHDTPRKLFVMRETTVMSKDEDGNEKDIGAVDGIE
                     LTYLSDEEAQKVVEALKDHEVKNVFTKGEPIEGYDPAWGKAWRRYDKSKFQE*"
     gene            29723..30469
                     /locus_tag="pig_ID_3630_F33_scaffold_4_curated_closed_comp
                     lete_prodigal-single_29"
     CDS             29723..30469
                     /product="hypothetical protein"
                     /codon_start=1
                     /transl_table=11
                     /translation="MEKKYKMDIRKAARFIEQSDCGIEEFAKKNNVLSSDEAKELFNA
                     AKNLIESRKYLEDVRKQTKICVDTFRYGYIGKTISDANGSEYTQTRRGKPYGYLAAIQ
                     DGDKLYVGYTLLSDKEKFPHPVIGQAIALKNAYANKEDGLTFEDVLKREKQGAGRNPY
                     LNGESVSMLKHFYDRARRYFFPNKYSFSRGSDPIQDSKFIGIHLQQFAQAVINATDQD
                     EFEWALNRLAQMIKQANPHLFVDEVIQIKA*"
     gene            30519..31853
                     /locus_tag="pig_ID_3630_F33_scaffold_4_curated_closed_comp
                     lete_prodigal-single_30"
     CDS             30519..31853
                     /product="DNA polymerase III subunit gamma/tau (EC:2.7.7.7
                     )"
                     /codon_start=1
                     /transl_table=11
                     /translation="MANKSINWSISLRPTKLKDVYGLDKLKTFAYKAAKKNEWPEAML
                     LQAKYGTGKTTAAKILAQMMVCQHPDADGEPCCECSSCKAIVDETWSRDVINLDGAKD
                     KSEDIMEKLDAFTATAPFKDKTKVVILDEMQALSAQCKSKLLKLLESKRGNVHYIFTS
                     MVDESSNSKMAEASIKALTSRLMTFKYPQFGEIDIMKYLYSIIKKLNIEAPIEFKTYG
                     LQLIAQNCDGSLRRATMILQQCVETETFDLEGIKQSFGLANVEDFYQTLLRLLNGETS
                     KELFETLINVNDYDGHIRLSVLAFANAETYRLFGTINEYNGNGKKVDDKLECELIDLF
                     TRVNTQKDAAKTMSDWQKNKTIADLEPLIKHPNYFKVRDMFADFYKDNSVYTTKASYI
                     LGMTRIIDACRNNKPTKMVEQATPQPAAPKYAAADEGPLPQPATVGRRIIRS*"
                     /db_xref="bcg:BCG9842_0015"
                     /db_xref="UniRef100_J8KU67"
                     /db_xref="88408512"
                     /db_xref="J8KU67_BACCE"
                     /db_xref="2.7.7.7"
     gene            31865..32152
                     /locus_tag="pig_ID_3630_F33_scaffold_4_curated_closed_comp
                     lete_prodigal-single_31"
     CDS             31865..32152
                     /product="hypothetical protein"
                     /codon_start=1
                     /transl_table=11
                     /translation="MPMKKKEDVPQGKNELTATIEKIMQDFGGTKYKAYTVSSFLQEA
                     NGRLDACMMVAKGPIKVLTSNLKRRINKKTKVEDILMELNETLFAFFEGGD*"
     gene            32152..32763
                     /locus_tag="pig_ID_3630_F33_scaffold_4_curated_closed_comp
                     lete_prodigal-single_32"
     CDS             32152..32763
                     /product="Uncharacterized protein n=1 Tax=Mycoplasma sp.
                     CAG:956 RepID=R5MB58_9MOLU"
                     /codon_start=1
                     /transl_table=11
                     /translation="MDYSKKTLNELLSFEVAQIDDDEIRNFVKMTLDSVDPIHRIKPA
                     SSTGKYHPKYAAGEGGLIRHTKVVVRNIIELIRATPAIECEKDELIAAAIIHDMWKYP
                     EGRDHEFTAFDHPALGGQWCKDHGFETIGRLVAAHQGIWTTSRQMPGFENEQPRKFDE
                     WCLHYSDLLASRTYLRCDFDEMGDLVLDNESPKAELSTRHIVD*"
                     /db_xref="UniRef100_R5MB58"
                     /db_xref="R5MB58_9MOLU"
                     /db_xref="dku:Desku_0910"
     gene            32890..33618
                     /locus_tag="pig_ID_3630_F33_scaffold_4_curated_closed_comp
                     lete_prodigal-single_33"
     CDS             32890..33618
                     /product="Uncharacterized protein n=1 Tax=Salmonella phage
                     SKML-39 RepID=K4IG49_9CAUD"
                     /codon_start=1
                     /transl_table=11
                     /translation="MNYRHIYCKIISYAKSQNRVKGDGNYYECHHILPKSLFPNWRLR
                     KSNIVLLTPREHFFCHQLLIKIYHCSEMIYAYFLMSHNGKYKVTSRDYERSKVMMGEM
                     KRQQIFTDEHRAKISKALKGRKITWDTSHEVVMTEEIKQKIKKAAQERAKSAEWRKKI
                     SETSKGRRWTYEQKRKASESHKNMSDETRKLLSEDSSSKRWYNNGEKETFSRECPEGW
                     IPGRLFRKRAKHKNKTYAGRTIKD*"
                     /db_xref="UniRef100_K4IG49"
                     /db_xref="K4IG49_9CAUD"
     gene            complement(33849..34931)
                     /locus_tag="pig_ID_3630_F33_scaffold_4_curated_closed_comp
                     lete_prodigal-single_34"
     CDS             complement(33849..34931)
                     /product="hypothetical protein"
                     /codon_start=1
                     /transl_table=11
                     /translation="MEVSNKTLDEQAKEIAEQPNIPIGYMTMELSTKGKFGAPKVFHV
                     RNFKTEDLIGLAIEDEDKMQEAAADMLQELIFEKDVDVKKFHQKEVVETFLRLYRRYY
                     QNVLKNLPWELTEEDKEIIAKEEGGKDTDAYRRRLAAIKRGDEKQFFDIDLKQVDYYE
                     IPDNVTGTVRVTQKDPETGKDFVVEYTYPRYGDAILLKKFIMNIPEIKEGERRFASIT
                     ENVKFRQKMENAWKEGENVPLERIPRFTQQDMEAFYEFQKKKARFATRAVKALHLKSI
                     DGVDISDLPLDKKLAYADDPRLDHATFEQVNKLYEEMKIGPVEDVKVIDPYTKKVTKI
                     HYTFRLFTILQTIRDNKPDGTVIEFV*"
     gene            complement(34954..35235)
                     /locus_tag="pig_ID_3630_F33_scaffold_4_curated_closed_comp
                     lete_prodigal-single_35"
     CDS             complement(34954..35235)
                     /product="hypothetical protein"
                     /codon_start=1
                     /transl_table=11
                     /translation="MILDVICGFDAAYENVRSNLDFNLDYSLTENLIKGKAILNPFLR
                     SAMLDCFTKGDSGAYSNLIFENKEYLNFFKTKHTKKEFNEFISNLNKVI*"
     gene            complement(35241..41831)
                     /locus_tag="pig_ID_3630_F33_scaffold_4_curated_closed_comp
                     lete_prodigal-single_36"
     CDS             complement(35241..41831)
                     /product="hypothetical protein"
                     /codon_start=1
                     /transl_table=11
                     /translation="MNYTLDISSELNEYNRKIKKLQSSYSSSYSKTDVVDKVQALKTD
                     LGLSSVDIEKSNTFIRFNLKNSENVNCVEVKAIPVSKTEKVVVKFAEHKYFKNLKYLF
                     GAYKTEYNQEEGSSDLTKEAYIRSIIGANFHATDLSPSDKFVSVEEVDLRSPYLEALN
                     NVIFESTRDLEGEIYGINDDGELYVCGKRTTAFQRLYDNKLISSIDDIVPAVIVNNTV
                     VKAVDDNAVDFRDGEYEKPKYININVKKPMNDTYDVGNDPSFKYFKNLLVFEAKLNLA
                     SPRLVEKSDFDNGEFQLVCNALAQGDEILSGVALDGNGTKTHTILTNVKKKCRYLAAQ
                     GDDLVAIMADGMVYTAKNINFESAKSIDMQTDGKEFSVEGAQLIDMIYDDVEGWVGTF
                     GYEETQGEDFYGDKYYRFMISKSLNSVTQAGSEAASMYAAPFEIDENPVALTFAARSD
                     DNLIMSPITTRLEVVDTYGGVFGTPETSYVSPKDIAIKSYTETDVTGGAYNDLADVGP
                     IVTTDDNKKILQNILEGPYVVNPSEYEEDGSKMYQKIFSDGDMDIVLQQDYIFIKTKL
                     YTVDENGDYERTMTRGKHWLGAKLPITLDTTMLKLRSMPVNGTTSCYNFIIDEIKTFC
                     SWALDTAQVEEIGDKYTFTNLSLEDSFTEDELNCYKNAIKPLSENYKGSATEGRGLLT
                     YAQFLSLGVTYYSGNKKLNVTNDSFAVAPEAIDKVVFETGLPLTNDLKVDDTARFQLV
                     GTKDNNVIIISKEYANAIDFEEAYRLYLLHAFTYVRGIREYDAFGAKVVTNIYSFGSK
                     IYFRCYTGDMFFIDKKYLHKAEDIEKVSNWRVSQQPGLSHINGWDVEDLKNISGYETV
                     TLKDGKLFPINSKEHAVYFFKLTSPLFTLPDNQHMFFGGYAFPSKTIYDKYASMGGGQ
                     FDKTQDWWKINLENWIAADEGSGKTPVVVYSNDGGATFNMLPVRQYLPENFFNDGIDR
                     QVAYFTETEDGKVAGFVKENDNGAESYTTNQIIIDFDDFNKVDSTATKWEQIGIPRDG
                     EVRSFNNDAGKITYTTGRLGFGVDVDVSQMLGSDTFNFDFTGNNTLVIPDGLKVAKVE
                     SGNAIKFNKAITDEVTTGTYRVLLAAYTKADIPFQEDYLSKDSSILSDYLRSNGALKV
                     DSVKAVTNALTANRAYFENFPTIQEDTSKTYYEYDGDEVVELKNNYNERIIKCTEDGE
                     NFAFSNSKDSDGNPIESFIDFASSLGNGLQASQLVAQGKPANTLKEFLSNAECMEDDT
                     EFTSLVKGTKSYAYMKEFDEASVLAMFDVNTALATLLEKDGIIEDTEDTSKYDSVVKF
                     VETMEDQFGGPDNNFADASARFVFKEVGSKKYLYDNKYQVFVLKSRRFIRGTLSIPYT
                     FYNGGNGMTVIPNPLIEYSKETGNMIKAGALASGIYYHPMGYGGLRNNTSITKTTPWK
                     RDPAAFTDDYLKNSVGDYVFLTDNVGSRIRTYDAIQLIEDGGYDITYDSFLNDGANEV
                     TVKSGDIDTTHNYYKLHKTGIKQYHSCDYVRKDSKVLLRFYKNAQRITDFELVDNYLF
                     NYNGERCYEASINNGFLIVGDCIGTPSSTVTAKFKVHYTANGVAFTDEVESTFTVNGS
                     NSVPWVNAVEGDDTTVVYYKDYGLISKPDEGSITNTKAVSYKLTLNDADNSFNYEGAD
                     IKTTECSCSVEDNKLVITFVAGNDFIERSVSVNGTTVWKAAIIQLDCEITKQVVTLSK
                     KDGDVDTRTDFYFGDMLASDNIIIPSDLITSQDGTLLYLGYKEHNAVPENSIVTGAYG
                     YSISKKPKYSTFQNLLYGEGVMINKGITYDESVLTSMKVSSTAEDNSEIKLNAPITFN
                     EAYNDGIEHYFKFKILTVSEQSLAPKHMNDESYYYELSKEQMSLYTPNRVWYNPKGSP
                     VPPIKVGSKIFNSENNYAYYDEDYRNSNDINIYMCDEEGHYVNFDENGVEYRLDSKVD
                     GTYTGDCSANVYMGVDNRYVSPKPINPTCQDWYYENIYTPNNEVNPLWQIIHISPKIE
                     NKKWVQKVNICRYKKSGASQLLVDDVEHPYVSMNELNKIIAEDGNLIVKKNFLNFNAD
                     DGNIELLLSEGDEHYKNLINSNDGDMTLYGLNFSVNKLKNMFNNDRSELSATLQASYS
                     VNTLRDFTTNVQDDSTIANITEMGIFDKNHKLIAYAQFPPIEYRTEKQHAAFTAVIYH
                     GNMTGN*"
     gene            complement(41864..46807)
                     /locus_tag="pig_ID_3630_F33_scaffold_4_curated_closed_comp
                     lete_prodigal-single_37"
     CDS             complement(41864..46807)
                     /product="hypothetical protein"
                     /codon_start=1
                     /transl_table=11
                     /translation="MALYTSNSEFDLETRVQLTNEMPTTRDYEYLHHSLRNDTWKWLI
                     GTEDVTYDLPVGGSESHNLEAPVKIVNGKQAENYGPSKQQVWDPTTESYVEKTPTFYK
                     MEINGVLAAEHDLFLHEIYRYLSCLYPDHPDWLNLLTRNEILDAFNNAAAMVDYKPNN
                     EFFRLVAETIQSDDPDVEEFKLNLRNLTSNAARRKFYGSMLGYRMYGHDAFENVSIFP
                     VGKTLTLDSVNEDEWRENKKKSFDVKKYIIDTFDERYQTLFRRIDWLGNNRDTSFTKT
                     NGYTIPSYSIPGYEDIQFEFVSSDTGAFTSDVYNLSKDSAYSFYDLTTNGQTSIGSIS
                     DSVELNTYEPFITETDLTYHSSDDKLIGLQTSISSPIVYNQLTKYKPFEEIIATFKEN
                     DIDGELFGVYMSQMPFNANGDVIPSNSHWFSTFISTAASFISSYGGTSKLFEKVDYSY
                     NPVIKDTIMLPIDIMRDCYPTTVEFDEYGKVENRTAELDISSATLNKGDIISILEHTD
                     FPTPYKVAGGTCGQLRCHITTPSKSYMQYNAITKYEPFDTSNDYITSDDNYCALIKLK
                     DGSYGVLYGSLNLTWQISSESGHAFICPKDITFNIRAIPEKKSEDIYKYVYGSDADNL
                     IEETKNEIILKTRELEKHYNLVVQDCNGDSKYIDLYVGLPSKIKEQKDLIEELFKVLE
                     ELPETATPEERAAAKEAYESAVEQLDVYKNAYSTAVEKLEDVAYSNFEHYKDAESDLE
                     DLNEELDEYLAKKSELMENRSLFVDNERCFTATRGCKVEFFIFSSSNAFSKLPYIIDD
                     TYISEISLGNISIQPMFLSDENHIKMVTVDRFIFADYDPITLRDGKFYQLYSLMEDRA
                     RKVAFVGHNSLKIYNESEFDVSAQVYIDKSIGNACYEMQFLTDDARTKFESLSIGSKV
                     SGPGISSNTFVTKLSNYVATVNNSLPKGGTQIYTFKCSVTTAPASIKDDPFNYKRVMY
                     ANSEYEKESFFDHGVYGTSEWPSIEKAVMNGDLNDKQILNKTSFFNVVKYLYEDKLTD
                     DKNLLIPSVAKNTRNVFVEVNIDKIIKAKNHSGNTENLMNVEWLDYISNNDELELAKE
                     SVNVGSNLILNADTSGYASLIPKTEYTDPNLKVLFQTNNWTDVTIPAYVQIGTGGSGL
                     RDYFKLVSNIQYPNVYGATFWDHTVEPYEDLNHKIVDDWIKEGPEGQKVNKRATWANV
                     DNRMSKQTDYNTYENIDKPLFEIPLNEYNINLHTIANGRKYSTIDIMFYEQNFKNISK
                     EYNLNIGLHKNLSNKLLASDEYISIDSEDYPRSTPEDDNLKNIYYFYDDGSKTSSNKG
                     KFKVAVNNEDFIEYSIVVGGLLGYTPWYFNKMTNKLTNTPFGLNIASFPGLVEAKNNG
                     DDITEFLRRLMIVKTIFDFSAYNATVLDEYSKNLLGYGDEEYNGFFDDLSEYEDIFKD
                     KLIMFTYFRGNFENGENDIFGLKDFDMLALFWANDKVNFVKINKNYTLCTAVYPKNTN
                     TNYSEYLVFHGYFTYPLIKREYVEKYDENPEEFRQIMATSDKYKMDCSDSVIEYTSQV
                     FNSIKLPRNHIADGSYDFKLFIDPHFVSTGYRYDDYVKQGVNAATVDYCISQSAIRYD
                     KKHEVFYTNATIVEDGVLDNSMDNDFEVMKAKLSNNQ*"
     gene            complement(46832..47497)
                     /locus_tag="pig_ID_3630_F33_scaffold_4_curated_closed_comp
                     lete_prodigal-single_38"
     CDS             complement(46832..47497)
                     /product="hypothetical protein"
                     /codon_start=1
                     /transl_table=11
                     /translation="MSDTNNIAAVLSNGPEETAAAEQLARQVEADKAITELQTLEKLA
                     TMPSENVAVAKLNESPIRDVEKSLGDFTKHTFEIINKEYKFQETIEAEIAARLQLDAK
                     DGGFTAKELIALHTNNSVNLNDRVSKVLGPTFTLMTEEVKAEIAARTAEKQQQQAQVN
                     IAIGGNTSPEQMKGLNETVGDNRDEAQAILQGAFMFQQFLQQLGVKTPTETIASAQQE
                     NQN*"
     gene            complement(47481..47927)
                     /locus_tag="pig_ID_3630_F33_scaffold_4_curated_closed_comp
                     lete_prodigal-single_39"
     CDS             complement(47481..47927)
                     /product="Uncharacterized protein {ECO:0000313|EMBL
                     :KKN06853.1};  TaxID=412755 species="unclassified
                     sequences; metagenomes; ecological metagenomes.;"
                     source="marine sediment metagenome.;""
                     /codon_start=1
                     /transl_table=11
                     /translation="MGKKLFEKPLTMFQSTVNEIMKESASKELIEDLIRLNMFKNAEK
                     DEKQLVLVELYNLLGAEKFMDVMDLLEGKTIKFPHKSDFKETIQIALCYYYRQFKDYS
                     WEEIKELIKDDDLSSVKLGVRVQQLQRFINKFGELRYRRELNERHK*"
                     /db_xref="A0A0F9QNH9_9ZZZZ"
     gene            47981..49264
                     /locus_tag="pig_ID_3630_F33_scaffold_4_curated_closed_comp
                     lete_prodigal-single_40"
     CDS             47981..49264
                     /product="hypothetical protein"
                     /codon_start=1
                     /transl_table=11
                     /translation="MAIEETQKGYYDDAKKKWIDINLSVKCCVSKFLAEVLFKNDYSR
                     VVYAMPDSVFRRRIETLDKGKTGEELLVNKFRPTSLELPFGAFNQSDDWQADDRPYAQ
                     NASQAIYGIYDMTIYRRLRILPCKSKWKVTLYYSRRDDVKQAAQRLYWEQEPKHPVWM
                     YCVFNWKGNPVAIPANITIESINTKPEWEELKFLESQRIFPIEVELTVRSYQVVIPTS
                     EAVVTLPYRWQHLKHNDDADVYITEETVLEFVNERWSSIDVKGEVDTSDAELNAIARK
                     YFESDSYTEEQITQLGKSLVNGTTYDIIKGFYTETTEVALNSFIYYEPTSTPTKAVIK
                     YAVKPADYKFFEEIVFIIPGQENIVVKDCKQKEVVIEGLQPSSTYDIVILTKSTTGNI
                     TTFNLSFTTKDDPNNQAPTPEKINKKIPGLIGMNI*"
     gene            49359..50585
                     /locus_tag="pig_ID_3630_F33_scaffold_4_curated_closed_comp
                     lete_prodigal-single_41"
     CDS             49359..50585
                     /product="hypothetical protein"
                     /codon_start=1
                     /transl_table=11
                     /translation="LNIVLGKLGGIGTSFLDGYKEYGGDLIAKMFIDFAKRHPENKYY
                     LASTNDMDKAFTGFNASKKPPNLIDYYKRQKQWCADHGIKHQRGEAYRMLEASLEEDN
                     IKVDKIIVLAASCANATLWDLTYTFDGTRMRSPLASCRNGSQIIYFASMHSDVEFDWI
                     LDDPRIFLTYPVDLIKCPDNVASQSNAEYDVNVCSGYGEASKTMKTNHIKCSYTHLEK
                     YFLKGKKKIDWRNDKRNNKFIMTLHGLPDRAKLFKKWIYDFDPTIKAYGKNWSENAST
                     RVTVERLKLPFDSFVNKPILEMEDLMWDSKYTFIPPVSLKHTTFVTQKVWTMLYYGIV
                     PFWCKNEYDTSNIYYDFPEYLKVASPDEMWNKINFLEANPEEYNKIRNELFSLLDDKY
                     FSSDFVLDEIEKVIKQ*"
     gene            complement(50575..51528)
                     /locus_tag="pig_ID_3630_F33_scaffold_4_curated_closed_comp
                     lete_prodigal-single_42"
     CDS             complement(50575..51528)
                     /product="hypothetical protein"
                     /codon_start=1
                     /transl_table=11
                     /translation="MEIKTGDIFENKNGIRIGIVEVEPEVDYVYFKIGRNITKDKLDS
                     AHFETRDASLEGLENCLEVNGYEKLPDVLTESVHLKEDDTANQEEDPNAQQDQNDAGG
                     DDAAAQPEEPENPMAAEVDPNVQSDEQVELNNDLQQGEAPLKMPSAAPIPNGGGPAID
                     AQGNPLMVADGTDTQVAQDSSLQFDAINPEGQASISFESGNFNQLAQMPQQIMTKIAT
                     IQKTIMPLAEVALIELLGNNKAFKGESFNAVFNMLDNTPKFECNATYSVELFIGTDIE
                     QADIQHDAKYILDRLKAVPNVQWNRCEIDCASGKVNLGFIV*"
     gene            51578..51952
                     /locus_tag="pig_ID_3630_F33_scaffold_4_curated_closed_comp
                     lete_prodigal-single_43"
     CDS             51578..51952
                     /product="hypothetical protein"
                     /codon_start=1
                     /transl_table=11
                     /translation="MSSKAKKLGKTICKDQSLKATKEISENLIMMGHCACGAPIFSYV
                     DLTDSKDRYNMYCMGKDCGYVSDIRFPRSKDQFFMQRPHSPLEMLQAAYKEKGVDISE
                     EIKTAPQSELVGKYLVKKDEAK*"
     gene            51952..52788
                     /locus_tag="pig_ID_3630_F33_scaffold_4_curated_closed_comp
                     lete_prodigal-single_44"
     CDS             51952..52788
                     /product="hypothetical protein n=1 Tax=Treponema bryantii
                     RepID=UPI0003B6DE10"
                     /codon_start=1
                     /transl_table=11
                     /translation="MSREENIKIFENTASMYHCDKELAGNIIQQNNYTQVIPEGKEIK
                     YVRPADEDLESMKVVVTQSKTFDAARKYTNGKTAVLNFASATTPGGGVTKGATAQEEC
                     LCRCSTLYPTLSSKRCWDKFYKPHRDNLNALHNDDIIWTPDVIVFKDDDYNLLDRKDW
                     KKISVITCAAPNLREKNVDMFNVDKPLNKSISNEELYQIHYKRAMSIFAVAAKKQVVN
                     LVVGAFGCGAFKNDPETVAKAWKKATEDFNFTGMVIEFAVYDGPYSNNFEIFKKVFEL
                     SK*"
                     /db_xref="UniRef100_UPI0003B6DE10"
                     /db_xref="R7BKK7_9FIRM"
                     /db_xref="bprl:CL2_12780"
                     /db_xref="UPI0003B6DE10"
                     /db_xref="TIGR02452"
     gene            52832..53722
                     /locus_tag="pig_ID_3630_F33_scaffold_4_curated_closed_comp
                     lete_prodigal-single_45"
     CDS             52832..53722
                     /product="hypothetical protein"
                     /codon_start=1
                     /transl_table=11
                     /translation="MEAKKYPWSASRIGCFAECSLKYKLSYVEGWKSDAPVNTQLADK
                     GSAFHKAAESYHTGMSEEDFRKNLAKYAEAYHVNTTDPEKEFYYNYEPAIKKFLAFWK
                     HFVEPREQNGYKVGQEQKVDNVINGEAFTGSLDLCIENDMEIIITDYKTGRSINVNNY
                     KDQQLLYAYMKGLERGWDIPEIAKKVRCFIFGPLIEDLKTKTVEQNMLRGVKEIEYTE
                     EDLRHIIEDYYMKNIDDIHSMNWARARGKTQDFHACQWCPYLGSKENPETGFCGCKVT
                     ADLGFSTPEGVSFHSKKLGK*"
     gene            complement(53772..54476)
                     /locus_tag="pig_ID_3630_F33_scaffold_4_curated_closed_comp
                     lete_prodigal-single_46"
     CDS             complement(53772..54476)
                     /product="hypothetical protein"
                     /codon_start=1
                     /transl_table=11
                     /translation="MAVNPDQLWTTLDKIEQKLLSIVDDFDAVSQAAVALNGDIAKVL
                     PVQLNASADAVLDLVNGAGQNSIKNLKDYVDNIPLGDLRTKSSAEAIRNGQKAAPTAG
                     NAPTAPAVDLTPRTSAPQSAITQESVDLEKYKKNKIEENKTEEPKKKLNENNEFSFDA
                     ILDEEGIDGEGYNSEIPEADTDYLDDNYAEGFNDDFEEDDAFDFDKMEDERINSENPT
                     PDEIFSFNDELFDDAI*"
     gene            complement(54548..56629)
                     /locus_tag="pig_ID_3630_F33_scaffold_4_curated_closed_comp
                     lete_prodigal-single_47"
     CDS             complement(54548..56629)
                     /product="hypothetical protein"
                     /codon_start=1
                     /transl_table=11
                     /translation="MSADNYIKHIAEAAYKNTVKNKSHTDNNLTWYEEPETVTPRVDA
                     KAIWLDSEHIPEDPTKVTFRGNIYFKTINNSSVGIVEKFENEQVSKVNDRAVFYSKAL
                     VDVIQNENYHLTIKDAAGDIVPFGLKKWTVDSGVGYLSFTDGMPEGYELPFSVTGYRY
                     CGRKLPEHMITTDGSQQMLPDYVPTEDQSVATKSYVDQELGKLNVDVDKMLPPKPGTF
                     EGKDITFICDDKFDGIDIVTLEHYDNIVLPHYEWTLDVPEFHNPGFGRVSLLVNTGES
                     WQEFAYIELDKPGKSVVTGGITIDYDGDAYANTLASRGFFNSMKIHFTSSFDNLSGLF
                     KSHTAPMRFLAKYQYFDVMYYSNELVVCEEPEQEEMNHLDGQAMVLNSTDMKYRHVSG
                     IITPTAESTLNLSAVKYNVLKKYCKKGHIIHKLINDSQDYASIKIEQTPYEKYSPVLE
                     VTEKIPILPNKYTENFNLKIETFDIFGNLNGELENTYNFRIDTISDESNRVKSGNVYK
                     NTIEGACLEWDPTEDLRENNELQLLGGIYRWPEIDHSVNGNGNLINGTWSNTAWLRTG
                     LDYSKCPKTGVRYVTFKHDMSIANGVYISFVDAENLSQNKDTHAFNVDSMYIKVKGST
                     DWLDAKEPYDGIGINNGWMQGCLAVQDSKDGKIYCTFGPKPLEGTLYVRIGITYNSHT
                     RFKGIIVEENI*"
     gene            complement(56616..59195)
                     /locus_tag="pig_ID_3630_F33_scaffold_4_curated_closed_comp
                     lete_prodigal-single_48"
     CDS             complement(56616..59195)
                     /product="hypothetical protein"
                     /codon_start=1
                     /transl_table=11
                     /translation="MNTFYGVWTPTSGALPDVKDLDFAAYYITESGSVPGNSTSFVKD
                     NWLIYICEARGTLSERSYWRVTNGIVLFNPDSHKNVPDPGFYTKVRLDNAGNIVAATD
                     IEYDDLPQEVLDKFEQITDENLNKLIANQLSSIFKNNTLNPIQLKYDAKTGKIGAELK
                     VDEETIGVNELGQLCAIGVTEGDGSVSVEIDTTELKELKEKVTSLENEVARITPIEGN
                     GINLSFKKGGVVYSINIDENSLGFDANGKLCVNPDILSEYINGGEGGNCANHEHTVSQ
                     IKGLEDFVKEIINNTSIYNTLVKNISNLVDEETIIINNDGKLEAIATHVQKHQHIMDD
                     ITDLNQDIANVWASNQRLHKGNDNQDFNKGAILMSSLTIGEVLIAFNELLKEYKEDID
                     NFGNKVGTIEPIEPGLIDTATFIDVSKKMDAFDVVIKENTKVNSGITTIQTADVIYLD
                     GSIIHAFIDDVEVESLKAFDDNDRTFTVGQYGNFNVTYVGDAYPKFKTFQGYYKGFSF
                     TYLAKDLTEGKHTIYFTQENVNSGIVTKSDVIEFSTYQDFTPTCEFNIIEQPTPNGYV
                     SGVKVFKGEPKLSIKVAAKTFNKRFAPISTNYFKCLGKEYELELEDVSGGLMIYKAIT
                     IDIDDYFGYVTFSAKISNWTDYKTFEGQSDYINIDNSTEETYRVVQESGPMTPVDNGT
                     DEFSVYDPAVHLIDKYVDEAQVKNHKAILAKTNYELFNIGPNYSNKSSPQMLTLRFEC
                     PKMNNFYFDLEDDEGNAFNKNKDGTLRDINIYAGIAPSNVVTRWVDCNNPYEGYGHWE
                     SGIIFKALDLFRCDGKRIYVTFGKDGDTDAGYLYIKLILSGKSVNLEKLVSSIKESLN
                     ERR*"
     gene            complement(59227..60438)
                     /locus_tag="pig_ID_3630_F33_scaffold_4_curated_closed_comp
                     lete_prodigal-single_49"
     CDS             complement(59227..60438)
                     /product="hypothetical protein"
                     /codon_start=1
                     /transl_table=11
                     /translation="METFKFIKDKYTNEKVVADSGVIKAVLSNGTDVTDSVNNEEFQN
                     AALASGNVSDKEVKVYTLRESLSNINPIGEVTDNNTVSISSLGVTESPSGVNLPEGAA
                     AALSQTPATAELPNGITWNNSSGEKLTNVNVKVGKSTVVKTAKFTISGTVTVKKFVKT
                     SGIVSGKPVYTESTLTTSGTTSNNYYKDGRKCVAIEAYGTKEKEIKTSESLVNGHYYN
                     LVVNHQDGWMLGIDRSEKIGDTISNGTGLRDSFNINNVDFGKATKTVNVSAWKKTTGT
                     SYKKISEVTVTCDPTVYYKGYRLPTGSCFDNNGNELKTSSNLENINTVYKEKCEVVSG
                     GIPYKYDSKDTDTYYTYASEERVQSSNENCNISNNMLVANQTSFTKVGDENSIYLNAR
                     VDDVRKTVEFQ*"
     gene            complement(60454..67575)
                     /locus_tag="pig_ID_3630_F33_scaffold_4_curated_closed_comp
                     lete_prodigal-single_50"
     CDS             complement(60454..67575)
                     /product="hypothetical protein"
                     /codon_start=1
                     /transl_table=11
                     /translation="MKKGLTYISERTGQWRYANNQETEEWVQQLSTYIPLVKIKRGQP
                     VSVATIKDLEIIAKGDDALFEALKNSSDSYVVLTNPSRHESTIGLALEYTDGAFSFEN
                     GELVTSEKIHILTNGKYIEDIDYYANAFTEADEETVDVTNEEYWPEFFNDYENSIGKK
                     IYIKGDSDGILTLEPEEAYLAYNNVIVLGFVSDANIKNGEKQLNIGAIEVQILGDDRG
                     SLDSTIFEGILGEDVTIGYQHSQINGEVCSYTKLFALGADDDEKFKFSFNFFEDQNKT
                     LPRGFIAIQRLDGATAYVCVNGEVTEEEVINGESWSAKDRAFVQVAQYYSAISEKPNT
                     VLGVLDEDPTAKVEAPAGLETFLSNAFAAVSAGKIKSLKDGAIHEAKALNLIPSQDVG
                     VYKLEADDVGGTYEVYVSSNLLEVITGLYIASRGANYNKGYAVLADIRFATRQNLIGV
                     YNSGKTGLIKQGTRAIFLKQGLFTDPTAPYEPGATYYLGSHGNIFQVPQEFYNSIVQV
                     GVAQTDKTLVVACDNPRKFNIGDLPVGYMKPSVHGHAEFGFWLMDGKTPHKVDDAPHL
                     LKNLLEFYDKSELDIKVRAFGADGNSDKAESFIIPQVNYKSRFSEENTTGYVAAQIKW
                     LPEAVYKEMPRTPFVRRLVTLEGNDKKSTIPDIDITSLMIYGPDEDRMQVPDLEALDI
                     KLFVDIDKTSTSRNWVQLEPGFHTINNFEYYGFKWTVKQIDKVDASHPYGTYVLRAVY
                     SGTENEDTEHLDDSVLGVCMQADPFAPPVPLAGYEAKVFITKHDYYSRQFDVENLFGD
                     YVKESVTDAAGNPWEGNAVSGSAVRKDIKYKVRTDRLAISDAESNDGTVDAYLKSIYV
                     QSVKDDIDETNVNSIDPQVRNKFLNLRKVQSDIRFSNPTGNDVWNLDYFRGALEYFTS
                     DETVNENHLEARIANRPFALMPYFIFGKHESAKVAEDELLKALGAQDSVEYPHGIVNK
                     GFRGTLNARQLQGAHLGYGEYIFSQNADDTVNTEDSGAELGHTTITIPYIQKYDNKYT
                     MRVGNVLKHYHGTNLLDTEELSLDASAGILSKKHTFYPNVNTYKETFGGLTLKADNEN
                     DEFDFLVGNSDTDFATIKALNLTPSSIRYKYLLHSYQNDNADTTYLTDYSAKDKTSTF
                     DEPMNEALQAIYELPLATFQYNRNFEKVADYDKDSYFKRFFGIIVEQTANTSKKFKTE
                     ETIKNATSVDDVEYTYTDAEKESISEYIKLLTDDKEASLNTNNAIGILLKAAKETQER
                     LLNLEVSTYGKDSPTLPGADEKNENFTANDQKSTVAGLNRLVKALCREVFQDADPSNI
                     DGKGAWSEDSENYSRLDMLDKEVNGENAKDDNGQSTRITLADVTTYPDNASVTQTVET
                     PRAVVKDTANDDDFDTAQEFINEVNYSEVDGTSDKFDGLNDAVNRIVAKLNTLTADVK
                     GSDNIKNRPLKLDYIRQTLETILREIYDDSNATSEALEEGAYKKTNVSRIDRLVQSLF
                     NFDLDTVTKEGTFKNFNGKNLKYKVTSETKDNNPTEVAALSPENLEELNETASIIDVI
                     IQLLTGDEKTLVRTDYKTWSDRSITSDGYKVTVTGENGEGVSYNPTSEGFFDNNKLTL
                     NHESIVSRLDTIEKVLQLLSLKVQNKLDFRTISVRTDASPYHNVTSIDDFFNYVENVF
                     GITFEKNGFYATERKQGIKAESIKEIQGKDNKKETLDLYNIIYDAVKRIKNNEWALKY
                     NEVVLGSDYDDYLDTNRTKDTYENLEETAPTHTKDYTVTSDMKAILKLLYGADKEPDA
                     NDNNNHTTYDHFKVANEKADNFVHSSVDNGVSVLDELYTKLYTVPTINGADGKATTGD
                     YNSRSGYSTLRYDPMSPRGVAPSSDENPSLLGMGRRNKFIAQNGEDAPLSRIDILENE
                     VKAIYRLVGFGSTAHNSYYNGRLVFGLGSNAVPSELWGLNVISSNPADNNGKVVSING
                     SEDDGVHNRYHEINLTTSEANTFHLSAIAVQAYYNTVDIADLLAEKDSNGKHIASVYE
                     KAAQADIKADTKYQNVEGNLKETVITSSYKNAYKSYSIFESIKTLLKYAADIDKDLMN
                     FKKDVFQDRDVRIENDNQIWAVLGDNYRFNDKGTELEAKTVSSRLTSIENEIGDETIR
                     NTIKFRIKTNEGDIADLRAELGDSDNKTDKTVYERIATLETAEEAITKSLNNTDADDA
                     EFADKTEADAVYKELQGSSVQDDSDDKETVVLATKASVESLVQKAVAELQLEMTAAIQ
                     NNRKLAAMMAYMKCDDINANENAVQFVRSSEFDWGGYDMQEKELAFKIGNGTTGRLAA
                     GDHKKYCGEDMIEIELEDYVDHLKFKAYVPYKADITANELYANQTFNYGSGNHATSLD
                     DDSFTVIID*"
     gene            complement(67595..69865)
                     /locus_tag="pig_ID_3630_F33_scaffold_4_curated_closed_comp
                     lete_prodigal-single_51"
     CDS             complement(67595..69865)
                     /product="hypothetical protein"
                     /codon_start=1
                     /transl_table=11
                     /translation="MAEEGLELQRKPWKVWMSSAPQPTAVLTTAYDLLKQGGSKLKHN
                     LVILNENVYAASVFNGNFEQFYRYALDISPSTFDKRSKTRVEKIDVRETLGIIANFTQ
                     LDPKIEFYVQDKDAALYPTDIKTSFAVNSTWKAYFRNVSSLSDQDTTVSYRVDEMFTA
                     SVDTDASPSISDIYVRDTDEVFTATMVFEDGKKAYTSVGVNRTIKILKLILGAIYFNS
                     NKSQDLVSLSEYINTLNEAQRENIFSLLINAKIGDKPLLSYIYLWVKAPFCADYIDPE
                     DFNQDLNQDADVVHRNLLLANNYNSVRNNFNRYNEDTDYIGKASNDMLEKMSRPYCPM
                     TSPMKDILSEKLMLLSGVSGSSIREKAQKLLEDSLKDDSIIGSVLVSPKGTDVTDLAR
                     FTPFTFYDPESREEADYYNELGKLPTLIGRDGNLTTDGRIMSPTIDELWYIIYKTILG
                     HSNESSNVISFPKSNNYGSGDTSLFEATKEYNWTDNKAGNVKGNPLSFLFKTNDKGEV
                     NGIDVDEWVANPDEHFINVHTQIQRISTDITKFFDEQNPDIEHSRDIFHTGDDIALGD
                     STIHTKDEITAKDREYGPRNVPLSLRELEAAMMGIKYNVDNNFIFDSKTYAVTGKFGK
                     VEKDDEGFIIAGGSLYQMHRDYNANVTNPNTVFKMGADNNGNNGRDATFGDLNNQKEY
                     HKNKVKVYLLDKKNKRTNIEKTSGMPLLVENYGKSVTLASEQGEYTGSDVYMAADGTW
                     RYKAEHMRTPILRSRY*"
     gene            complement(69907..70275)
                     /locus_tag="pig_ID_3630_F33_scaffold_4_curated_closed_comp
                     lete_prodigal-single_52"
     CDS             complement(69907..70275)
                     /product="hypothetical protein"
                     /codon_start=1
                     /transl_table=11
                     /translation="MSKLQIDRATKELLEDIADYFGCKPDTIRDVWEATLIVWLLKYS
                     QDDRTLKSLPLPFMGSIGLRPQGESINNETNKIESNFDVFVSLNDQFKDLLKEASNNG
                     SSKIAELYQEKIKKIASLTM*"
     gene            complement(70298..71089)
                     /locus_tag="pig_ID_3630_F33_scaffold_4_curated_closed_comp
                     lete_prodigal-single_53"
     CDS             complement(70298..71089)
                     /product="hypothetical protein"
                     /codon_start=1
                     /transl_table=11
                     /translation="MISEQEVLESLDRLGEKLQQLRDENNQQKSKIEELENANKFLAA
                     NNIDSTRDADEYYEKWQGAVSSIEGKYEPLIEKLKQENKALGERCIQLTKDKGDLVDK
                     VQVLKADIEQLKASADAKDRSLEAINNRLKSFSKAPSSDLDIDSMITRIHNNDVKDSE
                     VDEKLKEIKNERFTIQYEWGRATKETERKFVEFIKRLWDGYVVVGNYKVLNKIADVRG
                     DLDDGTMNTFLRFLLDRKLIERRDNGEVVSSSELERILAVITKVC*"
     gene            complement(71086..72597)
                     /locus_tag="pig_ID_3630_F33_scaffold_4_curated_closed_comp
                     lete_prodigal-single_54"
     CDS             complement(71086..72597)
                     /product="hypothetical protein"
                     /codon_start=1
                     /transl_table=11
                     /translation="MKNKQKSKIKIFFPKWVKGRGFVANKIDNSTILINGLLLTCIGL
                     SIASGFVDIVCYSGLSVSLFHLGTLALPAAILYTLISIFLTSGKFWFGMKIGMLKELL
                     TRLKVQNFQWYKNITKALVPWQLLHKLLICISLLTAMSMSVNSIGSGIRAMQQNIDNM
                     TRDAETLIELNKSVNSGEKEKREAAKDNITGAINAKDDARKEVDRYYSRLVQYQEEYF
                     AIPEDDTDARQAVINKIVREIPGATSKNAIYFTKADLQRSIQKTASRNETVNDTSLYE
                     EAVSYDKNQIEETLIAISDKEYKMPDGTPIKFIDNDGKPINVQLAISRLQNGISMWQA
                     DTGDVGESSKVFTLLAMYIKADETAGGIGAAEWMIMLFIFFTGIIQECMIALCTPSAT
                     IDRKTLSSVSRHCEWKDEEEKERFLLKVYKSYVGDGVFSQEDYEEKCRKCVELMEETE
                     EDIIAKYSKKHKMEAKAARARTIKEDVPVAETKEIPTGYSDVVARKIREVESI*"
     gene            72837..74567
                     /locus_tag="pig_ID_3630_F33_scaffold_4_curated_closed_comp
                     lete_prodigal-single_55"
                     /gene="opoI"
     CDS             72837..74567
                     /gene="opoI"
                     /product="topoI; DNA topoisomerase IB (EC:5.99.1.2)"
                     /codon_start=1
                     /transl_table=11
                     /translation="MSKIKTSLTHKGPLFPKKYEYKGIYKVNGVTLNPMLEKLVWHWA
                     ALGEDYKKDSMYSINARPTIKRWANPELKNLEFPKDYLSVMEKMTADREAEKEAKKLA
                     NTKEAREAKKAENEKIKAEYGFGEIDGQQQQLGGYVLEPEGWYIGRGQSPIRGLWKYE
                     IEPEDVTINYISNDMSNAPQPPAGHKWKAVVSNKNAFVATYYDIRLGENVVTLHKKFG
                     FGALSTVKQDADIHKYEKAQNLTKEWSKIEKWIDDGVAAGKQEAIISWLILRTGIRVG
                     TGHAEVFENGTCGASTLLVENATVNGTNLKLKFLGKDSVPYVNEFEVPQEIADAIKNC
                     QAGKKPKDKLFDKASSGTVNAFLSECIPYCTAKLFRTAYGTKLLAETLQQYWTEGKLA
                     KGMPEWKIRSLYDNACLVVSTKLNHQRNVAKNFSAQMDKTDDNIKKAKEAAKKRKEKA
                     TEQLKKIAKDIKTSKQVYTGDMLAEKLEKLKEKKDKIQAQVEKSEGRIEKLEANKDLK
                     KATKNIALGTAKGAYSSPLIAASMCKDLDVSPDIIYNKTMQNKFSWAFAPGVVKTSYW
                     KNYPNESPKL*"
                     /db_xref="nvn:NVIE_015110"
                     /db_xref="UniRef100_L7M625"
                     /db_xref="L7M625_9ACAR"
                     /db_xref="5.99.1.2"
     gene            74610..75131
                     /locus_tag="pig_ID_3630_F33_scaffold_4_curated_closed_comp
                     lete_prodigal-single_56"
     CDS             74610..75131
                     /product="hypothetical protein"
                     /codon_start=1
                     /transl_table=11
                     /translation="MAEKNEYSYKLNEVYHTAEVHTSRLMKTYAEEYAYRASEEEGES
                     EKKKVLKFFAETILSGVAGALREYFDDSEVYEMLDSTEFLREGKKMDKPTLKEAQERV
                     ALIAGKKKLNELFSSVEEENDARTKFCILMDWEVEPEDVLHCVKNSDGNFTMQLNDGT
                     QFTYDPVNDCLVD*"
     gene            complement(75128..75424)
                     /locus_tag="pig_ID_3630_F33_scaffold_4_curated_closed_comp
                     lete_prodigal-single_57"
     CDS             complement(75128..75424)
                     /product="hypothetical protein"
                     /codon_start=1
                     /transl_table=11
                     /translation="MKEEFRMTPEWWAMRRELIAEQKIDPVTKAKLSPKANCHHTDLR
                     DENYTSTDKSRYLMLQPLTHKVVHFLYRLYKKQGEHLFDTLRNIFKLMDKNSTD*"
     gene            complement(75457..76179)
                     /locus_tag="pig_ID_3630_F33_scaffold_4_curated_closed_comp
                     lete_prodigal-single_58"
     CDS             complement(75457..76179)
                     /product="hypothetical protein"
                     /codon_start=1
                     /transl_table=11
                     /translation="MQRIDDELHLYRAVIVDNVKAGDDRLQVRILPWQAEVTGEDEEN
                     LPRFPPFIKGQVIRGYTEKDPGPEGLPTSVWVLSNVDFNFGFVLGPVNEFNGALNGAL
                     TTSWNYQGAKSILTSAGGIPESFLYEDCEIRTNEAQTFIDITSYKSPFRVMMTDKGTM
                     FVMKETEIYMMARAGTEPGDQASYIRMTPTKIECKAKTFDLSKSDAVILGHHGLNVLG
                     TFSDTPVPCEGINLTPCGKIKL*"
     gene            complement(76197..77534)
                     /locus_tag="pig_ID_3630_F33_scaffold_4_curated_closed_comp
                     lete_prodigal-single_59"
     CDS             complement(76197..77534)
                     /product="hypothetical protein"
                     /codon_start=1
                     /transl_table=11
                     /translation="MKLIPGVVPEIHKPELRIIAGIYPIPNDAVESFDFVVDEFSHLP
                     RCVIRFKDFGEKRIAGMTGLGIGAPLTFNIVEADVANKKYKVGKMQSCLTNLELTPLS
                     ISKIHSSGDAGNLGHVELLLEHPWKMFMDFSSHAYAGEANSEIIRKLVENAEGRGFDF
                     EDIDSNMFFSSDEDGSIPRYKCGEGDYDFILNRVLPYTTINKYPAEFWVDELNRVHLD
                     TYKNMYQSDPKAVIFFGAEGDVDDNVIAAGASTNGLAFAKSKLIKIGTDDPNEIISIM
                     KPCVSIDDVSHLLTYTGNLFPKIAGGKFKKGLADKSHIPIMFEPMAMNDATAKKVYRN
                     RPLSDLKALAMREQEPFNSLFTIEVETTFCGNLVQTGDNVQLYVPNDKTQTPPAKHWA
                     NGKWHVRAIRYTYDRGTLQNTLTLCRPSFDINKLNTSVTNIDDYYAVGMVFDR*"
     gene            complement(77534..77860)
                     /locus_tag="pig_ID_3630_F33_scaffold_4_curated_closed_comp
                     lete_prodigal-single_60"
     CDS             complement(77534..77860)
                     /product="hypothetical protein"
                     /codon_start=1
                     /transl_table=11
                     /translation="MRSRYDYMKESNTVDIDNEKFPDPLSTTFNDIQLTKVPPQIRVT
                     DPDITKFWLFMNKYYGMQEMDDILLNINGIHYLGSLRPGDALYLIDSNDIENFNEQKL
                     GDAEDF*"
     gene            complement(77863..78864)
                     /locus_tag="pig_ID_3630_F33_scaffold_4_curated_closed_comp
                     lete_prodigal-single_61"
     CDS             complement(77863..78864)
                     /product="hypothetical protein"
                     /codon_start=1
                     /transl_table=11
                     /translation="MDDKFGGYDRRFTGISQVLENDGNSKSIGEPKLIGSGTGVIDWK
                     TIEFWMGGATGDKTESYQGRTNWRKINLGGIDFSKKPVSSNVVLVPEQTEFKVESEVK
                     WKDESEDVGGGAGGILDAIKTGVEIFTGATARPEWSARTFEDLGPMGLNGEYTFKFAY
                     GKFGLFNAFEEVVKPILALTLFFGIEATTAKDKTNWDGHLLSAAANINNPMPTHAQFL
                     AERVLGAVGTLKNFNFNSEGASLASAMKEANALIQSALAEGAHNVATSNAYRNCYMSW
                     GRFMFGPFNYGKVTYSFDQKNMDSNGWPTLGQFTISDIKSMRRSTTQAMISPLVRGV*"
     gene            complement(78879..82304)
                     /locus_tag="pig_ID_3630_F33_scaffold_4_curated_closed_comp
                     lete_prodigal-single_62"
     CDS             complement(78879..82304)
                     /product="hypothetical protein"
                     /codon_start=1
                     /transl_table=11
                     /translation="MGDEGSMELSNMVQSSDKAAAAAQETNDKLAKSQQTLEGFTPAV
                     KDTALIEAHTKSIANAVGEGTGWFHKTLTQILGYYESEEEDNVEAKSLQESMAESLSS
                     ILDFNGEISTENKLDKKEKTKKPKMNGQFNDLKELPFVYGTLGAVIANAINDKNKGEK
                     KGISGFFKGLMEGIGGIAALGVALFAFAGATLLFNFVDWGSAVIGMLAFTVFTIGMVA
                     LAKTLSSEQKDLTKFAESSLIMSAALGAFVVSLYIASTLMSMKPINIGSISLPAFDVG
                     GAILALVTFGIFEMGMASLAKKINKENGDFANFALVSLLMTAALVTFSVGLVIASNIF
                     ANGINVGSFAKYINGGADNTVLKVDPIVAIAAVGTFLLFETGLALVAKIMGKEVGNFT
                     KFALASIVMSGALVAFSVALVVVSNVLTNGINMDVFGQKVSLPKVDMGAAIAGVATFI
                     VFLVSIAILANVAGSLIGQIALFGAVSILLSASLIAFSVAMIMAGTAVFGGKAVVFGQ
                     VIDVPVATGPKSLLALPIMVGFLSAFAALGIAAAYVGGPAALAAGVMIVIAGATILMA
                     KAMMLAGLAITGGEAEIEGKKYQLAPYDAPAVDMMFEVMGVFIEKFAVIAGEIGVKGA
                     AAVAILGVALFPIIGAMKDMVDVVIKAGENHEAMMKIVNGDGNLLDHLMDPVLYVILG
                     HNLDGKGGLSSVADKMGFWGAIILRQVTKSLIPIIDAMGKMIDVVIKASNNYDSIIKI
                     ANGNSSVLDHLMDPVLYVILGSKLDGTGGLSYVADQLGYWGAKTLVVVTEAMIPIIEA
                     MDKMIDVVAKAATLGTPDMPIETLVSISMYNLGLIMEGAPGLRGFIPMFVSTAESLQN
                     TSKNAVAAISAMPPMVEALGDLVGVVAKAGELDPQKISTGIFGLNAMTNFLENFIDTI
                     GRIIPGGVGGFFKKLGGGDPIEKLKDAHKYLQPGGEFYVLFQDLANIAKNFDGKGFEN
                     LGKVSVVSSFTTGMLESSVNFKDIMSNISTGLKKFTSPAPIDAITNSLQKLTEVQDIG
                     NKFDPLYELANKQVALHSVASDLEKIANSYQKLGAADKLGRLNTDFSGNIQGPTVAEQ
                     RGSSEGEQKVQPVKKGEELAVIANILNEWNAKGVKVYGIDTGDKKKAVKTINI*"
     gene            complement(82390..82938)
                     /locus_tag="pig_ID_3630_F33_scaffold_4_curated_closed_comp
                     lete_prodigal-single_63"
     CDS             complement(82390..82938)
                     /product="hypothetical protein"
                     /codon_start=1
                     /transl_table=11
                     /translation="MKIIEFLNSLKDINLDDDYVSVQFAGNYSGSIRDVKVENAKVIL
                     SAEHKPDGFTLGFFDLYNKIEEIAKSADDGYDVVYYVPSKGTYNVERVEKNHYDYSED
                     GDGVYDCCDIYCSDEAVSDDYEDFFESLLKIKNKPMNETMDGKYAAACFRAGRVIASF
                     YKEYGKEMTKMAFEHELEDIDF*"
     gene            complement(82935..84095)
                     /locus_tag="pig_ID_3630_F33_scaffold_4_curated_closed_comp
                     lete_prodigal-single_64"
     CDS             complement(82935..84095)
                     /product="HD domain protein n=1 Tax=Bacteriovorax sp.
                     BSW11_IV RepID=T0STV0_9DELT"
                     /codon_start=1
                     /transl_table=11
                     /translation="MENKLFESILNEAETTKYMACCYDPEDYYEETNYIDEDGELSCS
                     SSGAKLFNTEDEAIEYAEDNRPYGWASFAMPFNATLNESDDTYKSKRLKELTQAEFNR
                     LARERDEFRTQTAISPAEKNNLYADIKDFEEEFRDLQDTAERLPDSYIDQVCDTASYP
                     FDVAIDEVHNVEDWCSEAEEFLKDDINNWGIVKEANTSKKILKETFDSTSAALFDQLL
                     EAIEDFPKNTRAMYRFAKRRHDDTGAIRKVSKEPYWVHPEGVAKIVMEHGGSDIEIKA
                     AMAHDTMEDAGVSYDDMVEKFGEEVASIVKEVTNDNDEIAKIGKERYISEELCRLSPE
                     ALTVKLADMLYNMKDSPTEKNYERMRKNVAFLMMNRHLDGKHLELAQEIMEV*"
                     /db_xref="UniRef100_T0STV0"
                     /db_xref="A0A060UUY4_9GAMM"
                     /db_xref="paj:PAJ_3279"
                     /db_xref="T0STV0_9DELT"
     gene            84120..84452
                     /locus_tag="pig_ID_3630_F33_scaffold_4_curated_closed_comp
                     lete_prodigal-single_65"
     CDS             84120..84452
                     /product="hypothetical protein"
                     /codon_start=1
                     /transl_table=11
                     /translation="MNVSADFLQQVRDECYNKSLKCLEATDFIGEHQEIPIINFCKAS
                     GISPDDLSFEQQAVIFNSTVDKLCADAEFFTGVADELDKQAYMKSLTDVGLKNIPSNR
                     NYGLKQKY*"
     gene            complement(84436..85062)
                     /locus_tag="pig_ID_3630_F33_scaffold_4_curated_closed_comp
                     lete_prodigal-single_66"
     CDS             complement(84436..85062)
                     /product="Uncharacterized protein n=1 Tax=Deinococcus
                     peraridilitoris (strain DSM 19664 / LMG 22246 / CIP
                     109416 / KR-200) RepID=L0A1A1_DEIPD"
                     /codon_start=1
                     /transl_table=11
                     /translation="MEQIETEEYIKGHISRVRRHINTFIQLLIRRAEKHDKSKLEEPE
                     LSWWKEMDKEPRYPYGSEEYKQKIKRWNKVFKHHYQYNRHHPEHYEYGISEMTLIDIV
                     EMMCDWLGYKDTTTITEALKVCDEQMVRYNISEELRQVIFNTLLRYYSLMGGKNPNYD
                     DNSYVNTPQGVIEELNPITSEEKEKETYIYGGRKRKYDKVGTIINISV*"
                     /db_xref="UniRef100_L0A1A1"
                     /db_xref="A0A081C2F1_9BACT"
                     /db_xref="trm:JO41_08220"
                     /db_xref="L0A1A1_DEIPD"
     gene            85219..85470
                     /locus_tag="pig_ID_3630_F33_scaffold_4_curated_closed_comp
                     lete_prodigal-single_67"
     CDS             85219..85470
                     /product="hypothetical protein"
                     /codon_start=1
                     /transl_table=11
                     /translation="MKKLNISLGVESVKHLENKSCYNCNYYELEPYGDWCVFFNGNNI
                     IEAICHEDDDFYTYSLGHFEGDEFVGVVQWDGEYGEKLF*"
     gene            85488..85619
                     /locus_tag="pig_ID_3630_F33_scaffold_4_curated_closed_comp
                     lete_prodigal-single_68"
     CDS             85488..85619
                     /product="hypothetical protein"
                     /codon_start=1
                     /transl_table=11
                     /translation="MTDEELAEEYEEEEMLREEQERELLYEELMMQNYDFEYGDVIY*"
     gene            85621..85827
                     /locus_tag="pig_ID_3630_F33_scaffold_4_curated_closed_comp
                     lete_prodigal-single_69"
     CDS             85621..85827
                     /product="hypothetical protein"
                     /codon_start=1
                     /transl_table=11
                     /translation="MVKRIELGTSYIVPKGVLGFYTTHLFWIFEEKRVKPFVHFDKHT
                     FYTMCRKDWEWGQTSLVNIMEVKD*"
     gene            86009..86221
                     /locus_tag="pig_ID_3630_F33_scaffold_4_curated_closed_comp
                     lete_prodigal-single_70"
     CDS             86009..86221
                     /product="hypothetical protein"
                     /codon_start=1
                     /transl_table=11
                     /translation="MAKKAKEVVAEVTEKVTTAAKETAAENGESVKKETDEAKAATKS
                     FLKEVGEMFVAIFKAIGKFFKKLIKK*"
     gene            86281..86616
                     /locus_tag="pig_ID_3630_F33_scaffold_4_curated_closed_comp
                     lete_prodigal-single_71"
     CDS             86281..86616
                     /product="hypothetical protein"
                     /codon_start=1
                     /transl_table=11
                     /translation="MAVDNGLRKDENYPGTQEDFNNDITALCVLCQDIVNGIVIDKGS
                     EDICITDIVNAFEKLKVVDPSLISRLDAKLVKVTVKSETEVNIPGVEYDIIIHNEKDQ
                     QKITFSICC*"
     gene            86648..87241
                     /locus_tag="pig_ID_3630_F33_scaffold_4_curated_closed_comp
                     lete_prodigal-single_72"
     CDS             86648..87241
                     /product="Protein containing DeoxyUTP pyrophosphatase
                     domain protein {ECO:0000313|EMBL:EKC70116.1}; EC=3.5.4.13
                     {ECO:0000313|EMBL:EKC70116.1};;  TaxID=408170
                     species="unclassified sequences; metagenomes; organismal
                     metagenomes.;" source="human gut metagenome.;""
                     /codon_start=1
                     /transl_table=11
                     /translation="LIKFFLTRDVAAPERENGNAGFDFFVPKFNEAFKLTCAKEAEKN
                     PKAGCYFKIDENGKEYIDFPAGSRVCIPSGVKSYLSLSMPLISYGLQMDLYVENKSGV
                     ATKKGLDVGACEIDPNYQGEIHLSLTNASKEDVRIYEDDKIAQLVPRVYVTDEAQIFT
                     DVNLDPEKGIAEDQFWEGFTYDNRGSGWAGSTGTKAK*"
                     /db_xref="K1UF43_9ZZZZ"
                     /db_xref="UniRef100_K1UF43"
                     /db_xref="3.5.4.13"
     gene            87286..87612
                     /locus_tag="pig_ID_3630_F33_scaffold_4_curated_closed_comp
                     lete_prodigal-single_73"
     CDS             87286..87612
                     /product="hypothetical protein"
                     /codon_start=1
                     /transl_table=11
                     /translation="MVMYEDDGKGNLILKYEVVPPASEVIRDVLEAPIESGETFQNKK
                     KGVKAILDKYILIDANLGKKAEETVVAEVTAKMNWKAIRSKEKNLFGFELPESAESEQ
                     KSLMGA*"
     gene            87614..88126
                     /locus_tag="pig_ID_3630_F33_scaffold_4_curated_closed_comp
                     lete_prodigal-single_74"
     CDS             87614..88126
                     /product="hypothetical protein"
                     /codon_start=1
                     /transl_table=11
                     /translation="MAEEKKEKLTAAQKLILSKVIAKRDNSTFVLCVNEDQEAQIEEY
                     RRIAKQINGRQLTPEQNEEVTKMKQDVFNIHAENVYCPHCGKLAIVKGDIDNMQLSCE
                     CEGAKKELADKQAIEAQQAALDKEFYETQISATNKAMKLYKEKYKDIVEFRRKAFENL
                     DNDIMNAADL*"
     gene            88166..89014
                     /locus_tag="pig_ID_3630_F33_scaffold_4_curated_closed_comp
                     lete_prodigal-single_75"
     CDS             88166..89014
                     /product="Tax
                     =RIFCSPHIGHO2_02_FULL_RIF_OD1_07_47_12_curated"
                     /codon_start=1
                     /transl_table=11
                     /translation="MKRIIFNCEECGREVNLSIYDKSKNFDKYKRDLCRSCRLKLQYK
                     AGLRQKCIERCKLNAANQKGKSYSEMYSEEKANEIKSKLSKASSGENNPMFGDHEHTK
                     GLKAYNASRQGVSWEDFYGKELSDKMKKQMSEKMSGEKNHMFGKPSPVGSGNGWSGWY
                     KHFYFRSLLELSFLVEHQNAENAEHIKIHYIDFDGKERTYHPDFIEDNKLYEIKPQNL
                     VDTATNKLKFEAAKKYCEENMLIFIIETENSIQKLSDEEIKILHDNNEIKFIERYEEK
                     YRRRSQ*"
                     /db_xref="87799557"
     gene            89199..89576
                     /locus_tag="pig_ID_3630_F33_scaffold_4_curated_closed_comp
                     lete_prodigal-single_76"
     CDS             89199..89576
                     /product="hypothetical protein"
                     /codon_start=1
                     /transl_table=11
                     /translation="MSVVPDNNVLISNRSHIGEAVYSPMYRNYNGDFVFDFEKDYVRC
                     EHPETKLIVFTDTPEAVIERDKKRGDCLSFSLDIDKKKQELEAFERAYNMSCLDKKLI
                     HLNGRTPEQIWKEDVYPFIFGAQ*"
     gene            89576..90094
                     /locus_tag="pig_ID_3630_F33_scaffold_4_curated_closed_comp
                     lete_prodigal-single_77"
     CDS             89576..90094
                     /product="Low specificity phosphatase (EC:3.1.3.45)"
                     /codon_start=1
                     /transl_table=11
                     /translation="MEKKRLIVVSDVDGVLTDGSFYYDETGKCMKKFGRDDADALKML
                     RKNLPDAEVHFCSSDFHGFAITEKRIKDMGYEVDKVSVKDRPQWIEDNFRKDPNNFVV
                     YIGDSFVDIPVYRKADMSCCVNNGHYLAQSEADYVSEMNGGDGGFADCILEVMSRFTN
                     KQKEDLMYEYIS*"
                     /db_xref="csr:Cspa_c45490"
                     /db_xref="M1N4E1_9CLOT"
                     /db_xref="UniRef100_M1N4E1"
                     /db_xref="3.1.3.45"
     gene            90078..90479
                     /locus_tag="pig_ID_3630_F33_scaffold_4_curated_closed_comp
                     lete_prodigal-single_78"
     CDS             90078..90479
                     /product="hypothetical protein"
                     /codon_start=1
                     /transl_table=11
                     /translation="MNTYLSAEDQLRESGCTDEDIAIMKQLFGDEAFNEVKSLKSNKD
                     DDYGKVVESWRSPNITYKEHDPNVETMYVDLEEVQYFGDLPHYCNFVRSQIDIAIKKQ
                     EALVIRCTEETADILTRADPNIFKDATVDYL*"
     gene            90510..92138
                     /locus_tag="pig_ID_3630_F33_scaffold_4_curated_closed_comp
                     lete_prodigal-single_79"
     CDS             90510..92138
                     /product="Uncharacterized protein n=1 Tax=Glaciecola
                     lipolytica E3 RepID=K6X3J3_9ALTE"
                     /codon_start=1
                     /transl_table=11
                     /translation="MRVRPLGSSPRTVLIPSAGTGSRLGSFTAEVNKGQMSVGDKPVI
                     SYVIEKFKPTDKIIICVGYKGDLLKQVIKACYPNWNIQFVEVDKFSGEGSGPGYSIIK
                     ARDLIKEPFYFFCNDGIIDDDISQIPTTSNTILGYPCDTVSNPEAYRNLKVVDGKVVE
                     VLPKGDPTPHAYPYIGIAYVKDWEDFFAAYDKNPELFTNAGEAVGLNNLKNSDFYLCP
                     SWCDTGNIKDLEAAKKKFSKDGRAILEKPDEAIWFFEDKVVKFHIDSNFIKDRVARWK
                     KVEERTNDAFVLPKLIAHSDNTYTYKYVDGKVMSEEKSLPLFKHLVRSYLEGIVPLNV
                     SDETSAEGYKNFYYKKTMDRIQQYLVKFEDKDEDCLINGMRCKSARDILKSLDWDELS
                     KDAIWSKNFHGDFQMENIINVDNYSFALIDFRQNFGSMKDVGDIYYDIGKLWHSFYIN
                     DHMIKDGHFSIDCVGENAYELDIHRSMVYTEFENVLIHILREKNVNIEKAELIMCVVI
                     LSFAALHTQPYSKFAFYTGKYLLNRWYKKYREVK*"
                     /db_xref="UniRef100_K6X3J3"
                     /db_xref="K6X3J3_9ALTE"
                     /db_xref="pmi:PMT9312_1328"
     gene            92139..93458
                     /locus_tag="pig_ID_3630_F33_scaffold_4_curated_closed_comp
                     lete_prodigal-single_80"
     CDS             92139..93458
                     /product="hypothetical protein"
                     /codon_start=1
                     /transl_table=11
                     /translation="MNIAIGKFGRSCFFDKSRWSIYAGDDSPYIFYTTLAKRFPEHKF
                     YFIGGNDINKCREKEQPPKQVGFGGFINTRKIVENPNVTVPPNIIDLYHPAADMAKAE
                     KMEKHDALVKIMERDGIKIDFGIFLQGPDQSTTMNNKGIVCKTDFNRLATPMQMATNY
                     SAPIVHCLNYFGFPWVSVNEDPRYVPINTRDIYNNELEILSQINKTCRVERCKGYFED
                     SKVFLQHDLKYRYAGIEKMFLADKKKIDFSDPDHIVVGDKVYQKKNDFIMTLNGSPDR
                     FDYLKRWVLDIAKDQVIYGKWPEETIKGYEKNFECKGIVEIEDQMWESKFTYVPCFER
                     RLTNFVTQKVWKMIYYGIIPFWDKYSYDTDGYYKDMPDYFKVSSPKEMWDKIKYLNEH
                     PDEYKKYLKQYYDLLEDKYFNGDFIVETFKPYFDKYGPQPTRRIIQN*"
     gene            93471..94043
                     /locus_tag="pig_ID_3630_F33_scaffold_4_curated_closed_comp
                     lete_prodigal-single_81"
     CDS             93471..94043
                     /product="hypothetical protein"
                     /codon_start=1
                     /transl_table=11
                     /translation="MATDAFAAALGTIQKKIGNAIKPVNQNLLCKKLITDSPRLNYEY
                     GGGIKIGCFHRYIGPESGGKSTICTYIAGQFQKHLAEQYPELADHNIVVYMDFERSFD
                     PDHAHENGLNVTSMYDEDGKYNKDGKFVLLQPDCLEDGALALEEMIKTNRVSVVIFDS
                     ESMAPTRTVMQDEFNKACVSPNTLVEFELL*"
     gene            94089..94979
                     /locus_tag="pig_ID_3630_F33_scaffold_4_curated_closed_comp
                     lete_prodigal-single_82"
     CDS             94089..94979
                     /product="endodeoxyribonuclease n=1 Tax=Acetivibrio
                     cellulolyticus RepID=UPI0001E2C29F"
                     /codon_start=1
                     /transl_table=11
                     /translation="MEKHYIYLTKNIVNGKSYVGKHTYRGKDSFDKNYLGSGYLLKRA
                     IKKYGKDNFIQEILEYNSSKEENAEREVFWIKELNTLVPNGYNIDKGGTGGCVYLSSE
                     NSKFIQLYTWENYTDEERNERIEKMKNGLKRPEVLAKISQKSKEWHESLTEEERLELV
                     KKQKDGWTESARDSHRKLMSDYNKSFKMKDKLILKYGDEVGLQKYEEWKSKIGNSVKN
                     NSDQQAKAKAVIALQKKTPTWPLYQKKKAEALHLKSLLKKQLITEDEFNHMYEALKIE
                     LKKLNETVKLEVLEIERDNG*"
                     /db_xref="UniRef100_UPI0001E2C29F"
                     /db_xref="A0A076YNG6_9CAUD"
                     /db_xref="UPI0001E2C29F"
     gene            94960..96081
                     /locus_tag="pig_ID_3630_F33_scaffold_4_curated_closed_comp
                     lete_prodigal-single_83"
     CDS             94960..96081
                     /product="Protein RecA n=1 Tax=Lachnospiraceae oral taxon
                     107 str. F0167 RepID=F3B4J8_9FIRM"
                     /codon_start=1
                     /transl_table=11
                     /translation="LKGTMAELFKAAGFEDFKSMEVGKFYKPKNKIGIASYENNKKVV
                     KEIEYLVYKGESKGGYKIITPTSVFMATGIHKLYDAENDVFVEVEKIQNKENFIGLDI
                     NGNKVSIIIEKCDDAFSILDMQVKDTHTYFSGGILSHNTFGAGAKALKEFCNRFNILC
                     ANYNTTMFIISQERAQMAAMSHAIATTGGYSLKYTASTLNRVRKIENLTEGSKIVGIH
                     MQVRNYKNKTGIPFRECEMDLYYKGGFDSTGEFVDFLYEFAEDPRLLKLVDCRSKGYY
                     NSKNTFGWNFHGKDAFVTAINNGEVKPTEWEQIKQTIQDIISHEIEGKEFTGDEDQIA
                     EQDLTKEKAEELSKAEIEAEESELKQKTTFIKADEASEE*"
                     /db_xref="UniRef100_F3B4J8"
                     /db_xref="mpe:MYPE6390"
                     /db_xref="F3B4J8_9FIRM"
     gene            96153..98357
                     /locus_tag="pig_ID_3630_F33_scaffold_4_curated_closed_comp
                     lete_prodigal-single_84"
     CDS             96153..98357
                     /product="hypothetical protein"
                     /codon_start=1
                     /transl_table=11
                     /translation="MADNFRIKIEDLEGTGSLHSSKEKEEQSSALPNKEPASGSQSFN
                     GSKLYSNSSGNSSIITLESSSSSLSRDVSKETFETDIHTDIYSEDPALSYNLSESDAE
                     YAEMVAALGDAYGKIFNIDTEDVNTATGVDGICIYNRTLDPNKMNALAKQLIYGTLKE
                     VLSDMNANGNGSTGPGSNDGGSGNGTGDGYSGINEEGSNSSNSATKPFDINIPISNLG
                     IGTDPYVKVLPAIDNAIDELYSTEVDYQNTNENVDATDILDVNPSYGKVEHTEADLDH
                     TGKWDLRAMPDAMSNMYDVYFRIVDNDTDVDGIHLTPGLAGVDNLFSSRLLSARISSI
                     EIPAYERQTTEVSAWGGRVERPTDVINTPGQSSFSIRGDTRLLYIDFMNILSGTPMAD
                     YLNVGSAVFDLKDKLSCSRTANYIKEASKDVKDAKEKMAEAIAAIKKKEDKELEDVRN
                     KIISEYSNNLKDEQQRDDFMRQAEERSKNTGIPLYAAELEMIEESGNAQVAALKKKLK
                     EVKAKENDGCADNFWAVQKEKKKQMSEIKAEIKKLQKEQEARDKKISDVTKEAAKALR
                     NAKAKKNATVISAYLRNRPVAVEQNWTEASAYVTGAIARNMSIRGTAAPFSSFEDLSN
                     HSRVDIIVRRVPQGERFNSIATPKKDERFIFEDVKLLGTSNAIQFKRENADTQDFTYN
                     FIYKRFYKLDYYVDNPADWVSSQLDSLANWCVDWTNDKIKNGASELKSLLKG*"
     gene            98368..100272
                     /locus_tag="pig_ID_3630_F33_scaffold_4_curated_closed_comp
                     lete_prodigal-single_85"
     CDS             98368..100272
                     /product="DNA/RNA helicase, superfamily II, SNF2 family n
                     =1 Tax=Sphaerochaeta pleomorpha (strain ATCC BAA-1885 /
                     DSM 22778 / Grapes) RepID=G8QTI1_SPHPG"
                     /codon_start=1
                     /transl_table=11
                     /translation="MISISFDSAEDDLHITIGGDNFRDLVDFVKLQGCRWNPDLKCWT
                     LSVTKYDDFKAAAQSFDSVDIDMLTKTEVIRWKNSLVELKVYRRAFKQELMNLSPLVG
                     KHPFEDYQIADITRGLCQNRFLFHHEMGLGKSYILTALIEHKRYYGEIDKCLIFSTPI
                     GTRNIKSELLKHGKNMRDEDIITFTSAGAIPFEDRDIFNTEKYPQTIIILSYDALKSI
                     SNYYYDKKYGTKTKKHPSTGKAYRANCMPIKEWLGDKPGGLFLDENHSLAVPSSRRTQ
                     VMNWIVPYFDQRFLFTGTLADKYEKLYEPCWILDKALVDGMDYSTWCAAYNELGNKYS
                     AYAINPDKWNLEKLEQLNIEMLQKYCSKRKMTDCLDLPLNYEVPTIYCDMSPLQRKIY
                     ERFSNFTAQEQADLAGEGGKSFSERMMNLFQYLQGAVDNPTCLINSSKFDKFPEDLKQ
                     DILKFDWNKHSTKAELVDDIVEERSGEEGEKGIIWYFHPQTKDALVERYKKYNPTVIS
                     ADVPMDDRVNIINKFLKDPKQKLIIASINVMNTSVTLIECKYEIYVEKTYNFVVYTQS
                     RGRIFRPAQDSITRTYSMRFKDSIDNLQELNLKTKGETLNSLFNQQYISAGVWKKLFS
                     LANAENTSFL*"
                     /db_xref="UniRef100_G8QTI1"
                     /db_xref="sgp:SpiGrapes_2459"
                     /db_xref="G8QTI1_SPHPG"
     gene            100295..100660
                     /locus_tag="pig_ID_3630_F33_scaffold_4_curated_closed_comp
                     lete_prodigal-single_86"
     CDS             100295..100660
                     /product="hypothetical protein"
                     /codon_start=1
                     /transl_table=11
                     /translation="MKKIQEEPIYISSYDDLILKKKDFVRHQSVKFICCDCEKEMIAQ
                     LRHIEQYPIRCGKCKIKKTNLEHFGVTCNLLEENTRKKIVEAAHTKEANEKRRNSIDY
                     EKACKKREETFYKLRKRLV*"
     gene            100710..101075
                     /locus_tag="pig_ID_3630_F33_scaffold_4_curated_closed_comp
                     lete_prodigal-single_87"
     CDS             100710..101075
                     /product="hypothetical protein"
                     /codon_start=1
                     /transl_table=11
                     /translation="MQIAIVVLLSLILISNLFILAKASRLNPKKFMELFTTQNAESVE
                     TAIITELIQYCETKGIHGAYFDTKGTTAGLSYEKDGETIHIIDLAFPMTKVGSAEYLS
                     SLEYQKELIDNFCGGTNNA*"
     gene            101068..101799
                     /locus_tag="pig_ID_3630_F33_scaffold_4_curated_closed_comp
                     lete_prodigal-single_88"
     CDS             101068..101799
                     /product="hypothetical protein"
                     /codon_start=1
                     /transl_table=11
                     /translation="MLKLNKLEVGVFPSSQMQGMPVIHFDIIDDGKDYELDAEGKPTQ
                     EGLVKCSEAILNDIKTELENNHWEEEWVDFLLAKKYGVFTGDEMASEKNVDCSDILFR
                     MISHISHDMQNDIEEVEFRKRPPMFVFSGTPKYYTGLKQFYENFNVLFCKVTPELPEN
                     MFAFLEMQKHTFCNVETAATCADDVKTFYENYLENPNAGADPNRTTVLIEKADKADEI
                     FDKAKELKIRVIASLKAVTSGALDL*"
     gene            101799..102023
                     /locus_tag="pig_ID_3630_F33_scaffold_4_curated_closed_comp
                     lete_prodigal-single_89"
     CDS             101799..102023
                     /product="hypothetical protein"
                     /codon_start=1
                     /transl_table=11
                     /translation="MKVGDHCFLKNSSAETSVFYQRIKNTGLPLICPCGLKNTDELEI
                     TDKLTEKFFLLKVLRNNQLTVAKFSDLVIK*"
     gene            complement(102009..103301)
                     /locus_tag="pig_ID_3630_F33_scaffold_4_curated_closed_comp
                     lete_prodigal-single_90"
     CDS             complement(102009..103301)
                     /product="hypothetical protein"
                     /codon_start=1
                     /transl_table=11
                     /translation="MTGICYFTERPTEYLAEMQVDAVVRYTEDDSVTLKMEGNFSPEK
                     ADKLIEKAISDKCDNLVFITEDKNVNALSRLIPQEYGKYFENITVLEENYDRLTENDA
                     VAGAVPQGQNVAPAQGTNTQVNQTGTENTATTGGDKVVFICNAAAPDAGQLNAFMNER
                     NETIKSKPEYQNAETWFCNVDNAGLTAANILYLYKNHPSDAIRKAVGLANISVEGFDA
                     NPQDLLTMALSSKTVQSGNKYTFILPSSMNIQSPKPGVVDIVQMKGDFENPNNKAILP
                     LISEVAKMIQNPKAEIKKRNDVPQEEEEFNKQFKKDEAKIKFIIEYAKAFEWWTKNKD
                     KRLKTKEAESQFAKAVKEFVMADFKNAWNSLKNDSDKGIQFMARSIDNIVKGIKQDLK
                     GKKDDDKKDKELKKEETNSRNVFSWEKYPQLCKLLFNN*"
     gene            103457..103624
                     /locus_tag="pig_ID_3630_F33_scaffold_4_curated_closed_comp
                     lete_prodigal-single_91"
     CDS             103457..103624
                     /product="hypothetical protein"
                     /codon_start=1
                     /transl_table=11
                     /translation="MFRVIRYGGSIGEVNHPYECKTKEEAQAKAKAWKNSYSPAARKY
                     YGVRYRIVEVK*"
     gene            103624..104460
                     /locus_tag="pig_ID_3630_F33_scaffold_4_curated_closed_comp
                     lete_prodigal-single_92"
     CDS             103624..104460
                     /product="hypothetical protein n=1 Tax=Treponema bryantii
                     RepID=UPI0003B64D81"
                     /codon_start=1
                     /transl_table=11
                     /translation="MTEHYKLISDMNELKWYFDHIIAKPNYDEAYAFCMSSRHKKLTK
                     EEREELGQSSDDETLDPQVVFPGRNGEWDFLRWAKGIMKYEVPKLAYTTRKGCPFLDK
                     TLVVYSTPNPSDERGVIKDLKSYIAVHEQELVDSAIKGSRTGVNESLYKLCHSLIKFK
                     RLQFDHTGSRNWVDFDLDLNDEGKKRRLEIYEAVHSDFLSKFGRNAFADVQTTGGYHF
                     LVMKSKINFNPHQFCKDILESHGYTEFVDEFKYNNNGMLPTPGTYQYGTPVIVVNKKD
                     FD*"
                     /db_xref="UniRef100_UPI0003B64D81"
     gene            104481..104750
                     /locus_tag="pig_ID_3630_F33_scaffold_4_curated_closed_comp
                     lete_prodigal-single_93"
     CDS             104481..104750
                     /product="hypothetical protein"
                     /codon_start=1
                     /transl_table=11
                     /translation="MTVKDIFNAIKDYEDLDIWIDDGDQMWAADGTRETAREMLDAIE
                     DGARVEARIYYDENGNRVPSSEYSSDVDVETVFDSDDFISGEYGG*"
     gene            complement(105108..105692)
                     /locus_tag="pig_ID_3630_F33_scaffold_4_curated_closed_comp
                     lete_prodigal-single_94"
     CDS             complement(105108..105692)
                     /product="hypothetical protein"
                     /codon_start=1
                     /transl_table=11
                     /translation="MELFLEATIDSLSLNAVSGLTQKHLDKRYQNDFNIDLAQAAYYT
                     KQDFLEMIFFANSTYGATGFIAATNLPQGKNGQYTLCIRWYNVKQYLKDEKNMGYSQL
                     EQALKQVVHNCDAKFYSDAPDFYWQGCWEGLDKNGMSIYKFTGEKGKGVWDEKHNISG
                     GISNPQVHLTKHLAQVVNEIDNYIRPAAQNLQII*"
     gene            complement(105692..107884)
                     /locus_tag="pig_ID_3630_F33_scaffold_4_curated_closed_comp
                     lete_prodigal-single_95"
     CDS             complement(105692..107884)
                     /product="Putative uncharacterized protein n=1 Tax
                     =Trichophyton rubrum (strain ATCC MYA-4607 / CBS 118892)
                     RepID=F2T0U2_TRIRC"
                     /codon_start=1
                     /transl_table=11
                     /translation="MADDIYKSGKAPASSILKSSYINRLSSVFGFRAKKGTPGGQDLP
                     SKIGMEFVRVDLNNDAYRFKNAALGSVFKSEKLTENLEKYFDAYMTETTLSYNDIQDR
                     QRRLNELSFFYYNDNFGYRVVELCAAEATQLDVQDRILTVESPNANFSAKCYELFARW
                     GITQPRLQQVCHDLELYGESFWSHKIGMNGVESIKPLKVNSIMERLEFNPVHMAEYLA
                     QKNGYLAANKNRQQKIQALVDIIQNKKTMDLDENLADSFDSKLIGYELYDGMMCPPWE
                     ITHFRYNAENSEFYPYGRPPLLGCIAPFKQCFSSMMLQGLARQMSFPITMYKVKGAEG
                     MGPDVQFEHVNTVREEYDNLGVAADVAGGEVYTVNTKMWIPDGLIDVDVKESKCDIDF
                     VGDIELYQDRVAIASGVPKAYLDQEFGGFGNSGISLTEQYKPFARHVYTIQSACLEGI
                     GELIRLHFAITGEFDYNTPFILSMRFPAEEMGQEKREARQASLEMAGGVMDLITRALG
                     LEEGEPLPEDVVTDILSKYSFLDPTDIQKWMRLSSFLKPVGRDEDGEGGDDDGGDDFD
                     FGGGDDMGGDDDMGGDDVMEAKKDAKARLRERKARLTELQQKRLREVSQRYKESKEQL
                     FFQFMESNHFTEWQGKDWKPNNTNMGGTVSHSMYVPKIYESSPLNDSIQALKSIREGG
                     LTKLHEESEAAAVAEKMYEAKMSNLTDDEAEQQRKVQEQIAEDILGGV*"
                     /db_xref="UniRef100_F2T0U2"
                     /db_xref="A0A0F9J2F1_9ZZZZ"
                     /db_xref="F2T0U2_TRIRC"
     gene            complement(107973..108782)
                     /locus_tag="pig_ID_3630_F33_scaffold_4_curated_closed_comp
                     lete_prodigal-single_96"
     CDS             complement(107973..108782)
                     /product="hypothetical protein"
                     /codon_start=1
                     /transl_table=11
                     /translation="MNNFDDVYALNRDERQISNLETYRRFISKGDKPLECINDEDAKA
                     IKDVLSGKGKLLAVVDGRRSLAGNHKYVLFVKEEGGVKVYLYTVLNGLYNEMGPYKDL
                     DTAMSNADCYGLFEECKQVANTKVLENNMNKKLFEEIIEDWDDDDVMTYDGDEMEDWS
                     WDDYDDEYGGPNPHQEMEDHLADSFPTRDSEYQDDEGDYDPFSYVQMGDGSGGIGART
                     KTAAYASNLKGGDYAPTFDDGTVLGGNFDNDDNSDFAMSDDADLDAWAREA*"
     gene            complement(108798..111293)
                     /locus_tag="pig_ID_3630_F33_scaffold_4_curated_closed_comp
                     lete_prodigal-single_97"
     CDS             complement(108798..111293)
                     /product="hypothetical protein"
                     /codon_start=1
                     /transl_table=11
                     /translation="MKRFDTESKLARMLTGLRKDSNWPLILQKGTVGNVLKVIAESGA
                     EDDRYMEQLYREKKWKTAMDFSSLEAQGDLLSYKRQLPNSAIGYVIVSHTDEEGKDRL
                     SYYGSYYYDLDAESDYDDITKAATADESARHALVPWTCDKGYSIPKGTRFVTGSGVEF
                     FSTEVVSSKTLKKKYSEMNDVDLEAFKSRGGWKGIKYLKIPVMQGIQKTVSIGRTTAN
                     SRFQSFVLPTLDVDAASNEVSCNYFSVYIQPQNGEPVIFTEIDKLSSASSIDNVFEKS
                     ILKDESGIKIKFGDGLSGAIPPEGVVYVKYVETLGSSGNINAKYQVNTMILPTGYKIK
                     DPRTDTYATFLSCTNVCAISGGRDIEAVEDYKVNAPTSYLKSYTIATNKAYLNAVDKY
                     SPLNLLHCKIFPDESITSEQVDTTIGEDVREEVANELNTISSNINITAMLSNGEEIPD
                     EEVDDTFLNPLQTSIYDMKGPSDTIKFIQPNLIELVTSFKITSSSYDYTEDEIAERIK
                     EIIAEDYDIFNQDFNEPIYTSKLIALAKTYKFTDTVSVITEAVAKVDNDNIDTTYVSN
                     MNDYIVSIPFNFDKVYMSDLINQGFKDCTVNADYLLKVDLEFINDSTKTNKNRTFFLY
                     DNRIDESGATTIFDAKTKLLDGTTSEYVTQSNEIDYTMYDKAGTDFDSLQCRVAQFDT
                     IDRITDAAYMKQLKDFSKAPTEIRPYETTSSGAYKEYSSSTDDSIVEVDSRYYKQNTK
                     FVNGVDIDFNMNEDEKTLTGTFYIPLSYFEFSSIKNFDKDNDMEKLRSLIKQYVNLRV
                     YAQPKIQDIAPQNINDIIYVDKDYIKVEKVQTN*"
     gene            complement(111406..113082)
                     /locus_tag="pig_ID_3630_F33_scaffold_4_curated_closed_comp
                     lete_prodigal-single_98"
     CDS             complement(111406..113082)
                     /product="Uncharacterized protein {ECO:0000313|EMBL
                     :KKM07551.1};  TaxID=412755 species="unclassified
                     sequences; metagenomes; ecological metagenomes.;"
                     source="marine sediment metagenome.;""
                     /codon_start=1
                     /transl_table=11
                     /translation="MALTNAMTAQKEGAALREATRKHLARTEREFRGAKFVESWSRIP
                     KIGAGLTQLPEAVARNTAINLQTQAASMSKMTEAQLSTSFQGFTPENMLRLVRLAMPN
                     TCRNKVFTEFAMESAKDSIKYIKPVYSKTVHDGDLHDKHTANEAGAYGDASQYKDTYN
                     DINEDDFQRALYENTEDRFTQELINIPGTSGVFTIPAKAAEGGNPAVYAAKLIKGYMK
                     VYDGDETHPIAEENKRTGNFFVNTAEYPEAKVKVEKQVDGSIKITVTGVESENVKVFA
                     RFDLEDDFLGDNLGEIELVMSDYKFEPRPTTIGVTWSQLAEITLDASFGLSAQDMLVT
                     YAGDAIRINLDLRSFKLAYGVARSNKDYVVEFDAAYGNGENIEGYFHTAQTFPSAVDT
                     VTDIMVNDINRGGVSRMVAGFSAGSYLKLVKGTFSEKGRQSAKGIYQIGEFGGIPTFK
                     APSSIIPTNEIMCVWKDDENEGDVAIAFGTLVPFFNTGIIQRKNFYKEAGLATYGDWA
                     VMNRRYLALIRIKGLKDTTAKVVGGMLKYSNPKAKATLEVSSPAADVKEK*"
                     /db_xref="A0A0F9JPG3_9ZZZZ"
     gene            complement(113254..113556)
                     /locus_tag="pig_ID_3630_F33_scaffold_4_curated_closed_comp
                     lete_prodigal-single_99"
     CDS             complement(113254..113556)
                     /product="hypothetical protein"
                     /codon_start=1
                     /transl_table=11
                     /translation="MTVKDYVNIWKNPAYVFCNGFTGKCMFFIPICEYDDVIINPKFN
                     AFSYSQIVKDGEVICDIKDLVHKYFLTGSDKIFIVPIEFDDNSLPEENVIYPDEKS*"
     gene            complement(113565..116024)
                     /locus_tag="pig_ID_3630_F33_scaffold_4_curated_closed_comp
                     lete_prodigal-single_100"
     CDS             complement(113565..116024)
                     /product="hypothetical protein"
                     /codon_start=1
                     /transl_table=11
                     /translation="MADKKHRNSIRIATTTQERENEAIGVLLSRELLYNRNNKTLGIV
                     LEDEEGNKYRQIVSGLVDEVNITKNENYETKLKEDIIINSVTTQADHKGVDWKSQYKI
                     AETTSERTVILLCKQDTDSKTNMGVIGGEVLEVGASVFGHYQISLTSTGSRLIKGATT
                     FDKKARLVLAKYNGTYYYGIKFKSAAPANIYFAGWSKIPDGLSAPLYTTYNDGDLSEV
                     IELDDDSDTGTEVIDYEFLSYDDITWEFFIAPYIRNVQTSSAQYYPTQSNVTRRTDFY
                     GVGTVPFGTGYAHNQRYYGLHWYDNVNYTYNGVTLTASHKITFGKDNRGDYLQQGSAG
                     LAGYISVPGNDKGEIGFYVYNNTNSTRNIRLFNIKSDRHIGDQIGNPVEVPAYTLQWV
                     MFTDIPAGEYYWRQSGSFRYYSVYESYNNVTETIRDPSWNQNGDNNGYSLTNGLRITS
                     SKATSWYEDTLAGNAGYIEFAERTGLTNPAMTLTVLGKAFIKVGFTSVNGKSSNIRIS
                     ETLDISDEKWSSSVSVDNASTTSIKECVYDYNSGLGEVYIMNESNPIRIFYVEIDYDN
                     STSDGSYIYEIINGLPDTGEDGSPHIIRLSGEITKAAILKIATSLDDPTKQVILDLSK
                     CTMESQYVDWTADTDLHSAFASCVSLREFYYPMNVTSSGGNTFKNCSFLRKVVFNNEM
                     KIVGGNDSAWSWENNAMFAGARIKTLFIPKSVNKFGGYPFSYSNIVNLFIEEGSVLLT
                     PINTAFGQWNTWVAVKESLRLRVPQSIYDVAKNTNTTFEGYGADGDGVNTISANCKIA
                     DHVSLWDGDYESIDYTAKYDL*"
     gene            116092..116631
                     /locus_tag="pig_ID_3630_F33_scaffold_4_curated_closed_comp
                     lete_prodigal-single_101"
     CDS             116092..116631
                     /product="hypothetical protein"
                     /codon_start=1
                     /transl_table=11
                     /translation="MRNWQARLAMKQDRIKRKIIDLQIEHEGVPTDCIRIRLKKDDEG
                     DIQTRTIEMADVIPVIFPPLTDVPYRRLGPKLDGGWEISSLPDAAGEEAKKFYEIIVP
                     HNAYLRPDDLIIRVMLDDDAPEHPVILALQVLESTGDFGGSMLIKSKYKTNLYNEDLS
                     QNTLAIIAAMAERRLKLGY*"
     gene            116654..117262
                     /locus_tag="pig_ID_3630_F33_scaffold_4_curated_closed_comp
                     lete_prodigal-single_102"
     CDS             116654..117262
                     /product="hypothetical protein"
                     /codon_start=1
                     /transl_table=11
                     /translation="MADENNALTALIEAGADAQANMYDVELEFADWNATVRAEGFEIP
                     VVEAPTYTNKYHGVGYDRVKTEQTFERKFSMTFRMDAKYGLYQAFTSLLAWHVDPNTG
                     GVANANIDKVGTVTVRTINSAVVAAGDSDGQAYSVKGIESYDNSAKTGIKKDNGMEWK
                     FKGCFVTKVDMPKFKTDGADLVTFAVDFHFGDVEYPGFKVNQ*"
     gene            117325..118551
                     /locus_tag="pig_ID_3630_F33_scaffold_4_curated_closed_comp
                     lete_prodigal-single_103"
     CDS             117325..118551
                     /product="hypothetical protein"
                     /codon_start=1
                     /transl_table=11
                     /translation="MEDYSKVLTLADAQPELTIYENVQNIKTDIKDASYKAKEANVVF
                     NEATSYTFDYSAENTYKPSTDYEKKSISDDLDEKEEVEYNVKKIKVEKDSYNYSKVKD
                     IKPTKPTDFKEEETRFDRLISKAVKKYNDLKDDVSPIEVLQSSEPDFMANMYNIYLLE
                     VPAEYRDYPEQAYKTGTALGTYIGPETDTGRNFLGTDTNDLFSIIGMRTEGIEIPNKS
                     LNTTDIKVAGQLVKKIVGNVNMPNKASFTIELDQSMFILDAFHRLNGDWWAKEYAAYS
                     AIDAGLLKGNASSSNHITGKQFLLNYGTLSFHSSSDKVGGKKSIIDVIVEYDAAYQIM
                     SRYDNKFGGGSKKVEDDRFLTKRGRVQRYILHDCRFLGRSSALTFQNSSAEPMKATFP
                     FTFRRVLKVTDRGFIY*"
     gene            118558..119229
                     /locus_tag="pig_ID_3630_F33_scaffold_4_curated_closed_comp
                     lete_prodigal-single_104"
     CDS             118558..119229
                     /product="hypothetical protein"
                     /codon_start=1
                     /transl_table=11
                     /translation="MADIKAGLAGEEFLAYQQKALDYLYDMPLGNDSLFVAKPDIGGK
                     ELPPYRVKKVTFNTPKLKMQFDEKIRHSMIDGIEYSDTVTIEWYEDAFNSVQKMHLSI
                     IDSIVDLNYGLFRVGGGLRMNLDLWHFAYVEGNKDVSSPFDSVAVPQCTEYFSIRGMI
                     PEGISETSYDNEAGGSVKTISVTYHCDDIHFVNQGSADSNWIKDDIPGLLGSNGSTDS
                     PMHLI*"
     gene            119240..119689
                     /locus_tag="pig_ID_3630_F33_scaffold_4_curated_closed_comp
                     lete_prodigal-single_105"
     CDS             119240..119689
                     /product="hypothetical protein"
                     /codon_start=1
                     /transl_table=11
                     /translation="MANSIIARNIKQLEKSLQKNIDYLDLDYRGVDPNVGDIEITKGS
                     VVLNAYKMWLQSRSTSYIREAGYGGFFTETIHQYEFTPESEPIIENDLRAATQEEWPD
                     IELMEVEVKCMSPKKFWKVRVAVRDKITGLLAYDMFLTDNSIITPVS*"
     gene            119775..120818
                     /locus_tag="pig_ID_3630_F33_scaffold_4_curated_closed_comp
                     lete_prodigal-single_106"
     CDS             119775..120818
                     /product="hypothetical protein n=1 Tax=Thioalkalivibrio
                     thiocyanodenitrificans RepID=UPI000365336D"
                     /codon_start=1
                     /transl_table=11
                     /translation="MIMNTQLSNVETNIEDEEVMGMEMNAQLYSVLSDKMYTNPIQSI
                     IREILSNAIDANIAAGVQKPVQVHFANPVEPVFYIKDFGIGMTEEEIIKVFGTYGASN
                     KRNDNTQIGGLGLGAKTPFAYKENGRMFTVESCKNGIKSTVVFYKNAKDLPCKKRLGT
                     EPCDNDTGTKVSFSVAEKDFSSFIRESVPVFLFAMQMPEILGGVEKWLSAAGFNSLDD
                     AMVVREYLKNTLDIPELSYYADKKGYEEAGVPYEFKAFNRNVSSQFSNNMVAEMGGVP
                     YDIDLAQVFPDDIKTRDYVRRNRFKVLHFPIGSLDFQSSREKLNYTENTVNLLQRELI
                     NLTLNTYREKVSA*"
                     /db_xref="UniRef100_UPI000365336D"
                     /db_xref="A0A0F9FAG8_9ZZZZ"
                     /db_xref="nml:Namu_2668"
                     /db_xref="UPI000365336D"
     gene            120904..122202
                     /locus_tag="pig_ID_3630_F33_scaffold_4_curated_closed_comp
                     lete_prodigal-single_107"
     CDS             120904..122202
                     /product="hypothetical protein"
                     /codon_start=1
                     /transl_table=11
                     /translation="MINYEKQYKDLHGAEVETIMYIADKYASVLNENNAGISADLKTR
                     QAAFDNELKKIADKDFMIVYGMRNNNKRLIRKYRSSQFMRTKSTESFAENITFKFPEN
                     IFFMTMDKKNYDKFMLDEDMRYLPGVPSTILELDAMNNGRGDDPHITYILGPDAAKLA
                     KLLGVEDPKISSYESYKNVKVAKNNEPAHRQSAINLPLFTVSNDGNKTYQECVDAGMI
                     MCITKGNENCVRSLDKSTYIWGKESIGERFRDMASWTKADVFKKKIAYIKMGDYKRIQ
                     KYIKDTTELPNWDEYLTSVFTKDKSLVEKMFSLGTKRSVKDATSIFSSYTEACYEQAK
                     HCIETYFNNTPSEKQKTFIEDLKICADIRNSSCNYKAGDTADAINYWLNLGVADPRGS
                     ATNYVDLNLKTKYPWAEILNTYHCDEESAMKEILKIVDRY*"
     gene            complement(122498..124516)
                     /locus_tag="pig_ID_3630_F33_scaffold_4_curated_closed_comp
                     lete_prodigal-single_108"
     CDS             complement(122498..124516)
                     /product="hypothetical protein"
                     /codon_start=1
                     /transl_table=11
                     /translation="MSGFMFGGIRENAKAKDLKKAEDMIDTIVLDHQSDIGDYYIFLL
                     DKQPTDAIKQLILNRIRDEGYTNYMVLNAVECKYHKEDLKGEGLTDFMVKHRSSWRTY
                     LNDYEGKHCKAIMCFGPAMYSINASSDIMTGDFYDTQMLHPYYYMGHEIFKYDTFVFP
                     VDGIDDLYPVLKNSSNTVNFKTRFFFEQLKNMKKEKYSWLPNLNEPKYVVINSKEEAD
                     DMFRRNMNMKLVAFDTETNGLKFYKNYIHCLTICWDGITGYYVPWKFVDPVLFEENVM
                     SCEHRTGANPKFDLKFFWKHGVSRRVNVTDATDRLAHCITSEVKSGLKPLAYRYTPFG
                     GYDIKLDKWKKETKCDDYTKIPTEILSKYATMDAIATWRIQVELWLLVDEIDRKFPNE
                     KYPEWTIRRWYETQCMEIYKEICNVEWRGIYVNKELMDKYRDELTKDLDEKEAELRKI
                     WGVGPDFNIGSTTEVGKLFERLGWECFGRNDAGVYLTNDEAMGAWIRQNMPGAALLAE
                     WRTERTSRNSFLGIVDDKGQETGWLQYIYHDESDGNPEEGGSYKVQQSYLVMGTETYR
                     FIGKDPNFQNIPTRNKYAGYVKKCIDTPPADLYTIVGDSGKEYNLAEFELVYTNEGYK
                     TAKECFSNMRRLSFIENDPEHPAVLRCGFDKQEDGSFKTPDPKIWFEA*"
     gene            complement(124516..125256)
                     /locus_tag="pig_ID_3630_F33_scaffold_4_curated_closed_comp
                     lete_prodigal-single_109"
     CDS             complement(124516..125256)
                     /product="Cell envelope integrity inner membrane protein
                     TolA n=1 Tax=Gallibacterium anatis (strain UMN179)
                     RepID=F4HEH4_GALAU"
                     /codon_start=1
                     /transl_table=11
                     /translation="MAKEKKTPVKAEVKVQSRRQSKAKTTENKDISAVDSKSPKRRSK
                     AKIEAAKREKLERKLEREHKKAALEAKRKERADKKAAREAKAKAKIEAAAAKEAQKSE
                     DAKIQKIIDGLKIDTSKYCAATPMTAKEKALVKKCLTSPNLVMSRCYQAVGGTEFYLL
                     NWGVNEFIISIDNTYFFYNKEKNTGINFGSVFYTWLDTDKKNVHLFTEPEISKVNIIK
                     QEAAPAAPKIIVTDEQKKAIMRKMRGRK*"
                     /db_xref="UniRef100_F4HEH4"
                     /db_xref="A0A0A3AFE0_9PAST"
                     /db_xref="gan:UMN179_02047"
                     /db_xref="F4HEH4_GALAU"
     gene            complement(125384..125794)
                     /locus_tag="pig_ID_3630_F33_scaffold_4_curated_closed_comp
                     lete_prodigal-single_110"
     CDS             complement(125384..125794)
                     /product="hypothetical protein"
                     /codon_start=1
                     /transl_table=11
                     /translation="MNYRHIYCKIISYAKSQEKLGLRKKGNSEYYERHHILSKSLFPL
                     WAKDKRNMVLLTSREHFFCHQLLYKIYPCKEMNYALFYDKHHSEENKKHWSELRKGTV
                     CGKDNPMFGKHLSEEAKRKISEKHKGLKLVLGRK*"
     gene            complement(125892..126932)
                     /locus_tag="pig_ID_3630_F33_scaffold_4_curated_closed_comp
                     lete_prodigal-single_111"
     CDS             complement(125892..126932)
                     /product="hypothetical protein"
                     /codon_start=1
                     /transl_table=11
                     /translation="VLTIDNSQELTVHDFIKNKEFNPFKRWRTISKTINFGLIFGCTA
                     PTFAGMLKQANFTEAECDEFIQLTNNTQAYNAALANNMGSKHPMKTSDVKFIVVADAM
                     RTSFFQTYQGLMGRIKREQVFALAHGYVRSWHGPVRHLAELRYLSISPKGELQGADRS
                     LYSKMFSHLLNNACNSTVQTMESRIAFATWVNIAKYLALWELKSYCWNNIHDSLDFYI
                     YKPELELVVALANACAAWEREPVKGIHMSFDAEISDVQDYEHRCNTYYKAGVGVDVLP
                     IEEAIEHYNKKNGTNLKWYGCEWPLDIYMTERNDYYNYYCNLYGKLDVDNMIKKIGGY
                     LPEEVKSRMIKN*"
     gene            127044..127673
                     /locus_tag="pig_ID_3630_F33_scaffold_4_curated_closed_comp
                     lete_prodigal-single_112"
     CDS             127044..127673
                     /product="hypothetical protein"
                     /codon_start=1
                     /transl_table=11
                     /translation="MRFYIYKLTFRSGATYIGQHTEKVENDGYITSSSYFNKNNDPLV
                     SRDILLEVKDKETLDIMETLCIRADKCENPKNVNKNFGNWHYAYCFTGQKHSEETKRK
                     IGEHHYKAGSSVAKNIGDKNRGRKNTKETKELMSKSAKASWTEERRKATIESGNYSHP
                     HSDETKNKLSEMRTGKIWIHRGKETKSIKPELLEDFIKDGWEKGRGKLK*"
     gene            complement(127705..128688)
                     /locus_tag="pig_ID_3630_F33_scaffold_4_curated_closed_comp
                     lete_prodigal-single_113"
     CDS             complement(127705..128688)
                     /product="hypothetical protein"
                     /codon_start=1
                     /transl_table=11
                     /translation="MLYIFGDVHLSAMNPWNVDVGENFIKWFEDFCKETARKDITERN
                     ILWLGDITEKDVNPGDVIDQEYRIFKLCSDYFTNTYVIMGNHDLKLYKKRAQHSLKFL
                     RNLPNVKIIENPCDIKINETNVRMLPHLRVEGKSLSEYYSQLRFRTDADLVVGHWAKI
                     DSNHPNWGGVDVSNMRAKDFCLGHIHTRIEPCYTGSVFANKSTEAGERVYKVYNNGHE
                     VQSVALPNFLEYRSVKYPEDPNTSVSSPYTTLVFDVENVVSVQQARVQYPNIYVRGTV
                     KKKIDRELTESVKSSDVFLYKNNLQAYNDWLKETKYPIGRRASAMINELLK*"
     gene            complement(128707..129684)
                     /locus_tag="pig_ID_3630_F33_scaffold_4_curated_closed_comp
                     lete_prodigal-single_114"
     CDS             complement(128707..129684)
                     /product="hypothetical protein"
                     /codon_start=1
                     /transl_table=11
                     /translation="MQYDVIAVDMFNLYYRKKNNSLEKDPISIARNMVTFINNEVMQH
                     LTDDGKLFLLYDPIPKTDLGLSKTFKYTERQEIVHAYKKNRTHDRNCLTVVDLVRKNF
                     IHRGSNVISVISDKYEADDYMESIIKENENKDILMITNDEDYARYLSPKVVMMNTDNW
                     LNLFTVDSFREKYNFIPSIAGVCVWKACFGDGSDNIKGALQAKGLRKANDVKLKAFEY
                     VKYLGNNKDVTIDHIEKLKNASHSELFKKKDKTVEEEFIYAINMFDPKYEVTSTFFNN
                     LLVIQSRCDDYSKFATAKDVDEKYNILIEKTLGFIKKEDRTFKFGMIKG*"
     gene            complement(129706..129876)
                     /locus_tag="pig_ID_3630_F33_scaffold_4_curated_closed_comp
                     lete_prodigal-single_115"
     CDS             complement(129706..129876)
                     /product="hypothetical protein"
                     /codon_start=1
                     /transl_table=11
                     /translation="MAESECTKPSETVTLVKNGNEIVMDKQEYEEGVSSGKLKVTEGS
                     DGKKHLLERMNG*"
     gene            complement(130197..131405)
                     /locus_tag="pig_ID_3630_F33_scaffold_4_curated_closed_comp
                     lete_prodigal-single_116"
     CDS             complement(130197..131405)
                     /product="Transposase orfB for insertion sequence element
                     IS200/IS605 group n=1 Tax=Brevibacillus borstelensis AK1
                     RepID=M8E5G0_9BACL"
                     /codon_start=1
                     /transl_table=11
                     /translation="MLKAYEYRIYPTSWQEEIFNQTLGLCRLYWNTVVFNKNQDHSFQ
                     IEGYKQVFTKYKPEALEWIKDAACSISLAQMWSDVRAAYTNFFKSCKGQRKGKFSNPP
                     RFKSKKNPKDSFRYSCSNCTPKIDKNGLYLTKKLGYIDIRAKCRFAEGKWKNITFRRT
                     ATGKWFVKICVEKKDEPKNNNKKIIAIDWNCRDEDFIVRSDGVKTKCPRYFRNSLKQL
                     QHWQKIMSKRYMKGFIEQSQGYEKAKRKVALIHEHIAWQRKDFLHKESRKLVNQYETV
                     VCEDINLQNMAKMNHGVVISDQGFGMFRQMISYKGHLEKVSPRNTSKTCHTCGFVNPQ
                     VKVGINYWKCPICSTEHDRDINAALNILSKYVTSRSIVGWELTESTNACGEPRSSMKQ
                     ENELTSPEKV*"
                     /db_xref="UniRef100_M8E5G0"
                     /db_xref="A0A094KZI3_9MOLU"
                     /db_xref="psab:PSAB_18830"
                     /db_xref="M8E5G0_9BACL"
     gene            131697..131870
                     /locus_tag="pig_ID_3630_F33_scaffold_4_curated_closed_comp
                     lete_prodigal-single_117"
     CDS             131697..131870
                     /product="hypothetical protein"
                     /codon_start=1
                     /transl_table=11
                     /translation="MRTTIELQDPQNEGTFVEKRGRWRKYFENGELYASSLSLSDATH
                     LYFQRRREMKAGK*"
     gene            132000..132851
                     /locus_tag="pig_ID_3630_F33_scaffold_4_curated_closed_comp
                     lete_prodigal-single_118"
     CDS             132000..132851
                     /product="Flagellin domain protein n=1 Tax=Treponema
                     brennaborense (strain DSM 12168 / CIP 105900 / DD5/3)
                     RepID=F4LPA6_TREBD"
                     /codon_start=1
                     /transl_table=11
                     /translation="MVINHNMSSIFAARQEGLNSAALKNSMEKLSSGEKINRAGDDAA
                     GLAISEKMRSQIRGLNQASRNVSNGVSFIQTTEGFLQETSDILQRIRELAVQSSNGLY
                     SDEDRAMIQVEVSQLIAEVDRIASSAQFNGMNMLTGRFGKDGGTEMTFQVGANADQRI
                     SINIESATSAALGLTGIQGEESNTISIASADEANAAIATIDEALKTVNRQRADLGAVQ
                     NRMELTQKGIDVAAENLISSESIIRDEDMATAMVDYTKNSILQQASTAMLGQANAQSA
                     NVLALLK*"
                     /db_xref="UniRef100_F4LPA6"
                     /db_xref="tbe:Trebr_1545"
                     /db_xref="F4LPA6_TREBD"
     gene            132878..133180
                     /locus_tag="pig_ID_3630_F33_scaffold_4_curated_closed_comp
                     lete_prodigal-single_119"
     CDS             132878..133180
                     /product="hypothetical protein"
                     /codon_start=1
                     /transl_table=11
                     /translation="MKKELILCKVRFYINNSVAADLVAAVSLDDKNPKETLVKELYGN
                     YTADNDLAYTEQALKDAINSSAYTQLGYLEPTDSLIEDVDDFYFIQLHRTENWKIK*"
     gene            133165..133503
                     /locus_tag="pig_ID_3630_F33_scaffold_4_curated_closed_comp
                     lete_prodigal-single_120"
     CDS             133165..133503
                     /product="hypothetical protein"
                     /codon_start=1
                     /transl_table=11
                     /translation="LENKITNEYDETWTKVTDDDVITRVTKSLSGCEWSNLKLDFVAK
                     VEESEHLVIHLYGGRNGSGQWNEYLVDLLSFINKLKEESIGGFKKVWFISLKNDCADD
                     VFDVYIGVRQ*"
     gene            133500..134324
                     /locus_tag="pig_ID_3630_F33_scaffold_4_curated_closed_comp
                     lete_prodigal-single_121"
     CDS             133500..134324
                     /product="hypothetical protein"
                     /codon_start=1
                     /transl_table=11
                     /translation="VKRFLSFLCVMFTTMMLLCAQEQVLFSSAAKADVDGYDYVSNFE
                     IDSKSGYFNKSQLTILEPNERGLRFLATKVPKDISTSYDILTAYPSFLNENVEGAGVI
                     QNAGSIKSIKVTATTNRPYDEIILLYSTSPMGPIKSIKMPQDFNAIKSMEEFTLTFEN
                     PLYESDYKKREVVTSPVLGTDADGLYLRGFRIKTNAPSGYSTYSEYSVFYLKSVVVVC
                     DKAFTGEQLEAAKTLKEEFGIKETENVEKRVKADIAERNRIREVEKTLMASEEEAK*"
     gene            134385..134762
                     /locus_tag="pig_ID_3630_F33_scaffold_4_curated_closed_comp
                     lete_prodigal-single_122"
     CDS             134385..134762
                     /product="hypothetical protein"
                     /codon_start=1
                     /transl_table=11
                     /translation="MEFFKTLKEIVSPVPSFGNTGPIKFRSMSFGTTDSLKAYLDATT
                     GQEENGKIIVTYDDANQIIDYFPTYFEGKEVEYYDSYDEYYLKEFSKIITDINTLSYG
                     TVIPNMTTGLPKRVTGYLSGYGL*"
     gene            134775..135578
                     /locus_tag="pig_ID_3630_F33_scaffold_4_curated_closed_comp
                     lete_prodigal-single_123"
     CDS             134775..135578
                     /product="hypothetical protein"
                     /codon_start=1
                     /transl_table=11
                     /translation="MQRDDANEKSKDFRPILTIDNFTIKDASVGDLKADDSSAWTMQF
                     DFPDFDKIKKELAEKYKLTPSEEAQNKAVELGKKWGTNPNGKKITPYTKAMEAGEEHA
                     HLLMDDSDEAPSIPLTLVPWGSASIKDVVKKFSTKEELKRFLKESDIDVSKDLKEETV
                     VEIIDKFPDFFEDIELSFTEKEEKRVENLPHLARDIPMQLASDSVFYSKPMINNVFTM
                     EMSSDESVKRMQTLFDKLDKDEEPKPVKTKMSYKQQQRMRKNNPMWKPN*"
     gene            135624..136772
                     /locus_tag="pig_ID_3630_F33_scaffold_4_curated_closed_comp
                     lete_prodigal-single_124"
     CDS             135624..136772
                     /product="hypothetical protein n=1 Tax=Treponema primitia
                     RepID=UPI0002555875"
                     /codon_start=1
                     /transl_table=11
                     /translation="MYIISDNEATYFEGESLRTVDQLPAGAWGVGYRPMTNAPYFYKI
                     GDYKTSHGKIYGDAESFAKHVWESYDIEKDKNVGALFSGNKGLGKSLTIRLIVEHYIK
                     TKPIIIVDQYTNLLPNVLGDLKGCVVVLDEFEKMFKKSDDDGGMTPQESLLSVLDGTK
                     SLSHNLYLLSVNDIFALDENLISRPGRIRYHFRYENISEVAIEEYCKDNLIKSRWNDI
                     KDVVDVLRGSRVQSLDIVQSIVKEMNAFTTMSVDDIASIMNISENKLEIDINAVFSLD
                     GHQFTESHTWTVTKGICKGWFDELCYLRFKIKDVSFKPTIIPSSNIQIDRWSSFYPDV
                     SANDPFWAQFKDDEGDVWIPADDPAFRKKHELKLETMTVSKHIDFGAF*"
                     /db_xref="UniRef100_UPI0002555875"
                     /db_xref="A0A0E3DES0_9CAUD"
                     /db_xref="btn:BTF1_31282"
                     /db_xref="UPI0002555875"
     gene            136847..138553
                     /locus_tag="pig_ID_3630_F33_scaffold_4_curated_closed_comp
                     lete_prodigal-single_125"
     CDS             136847..138553
                     /product="hypothetical protein"
                     /codon_start=1
                     /transl_table=11
                     /translation="MAMELFFENLIKIEEAASSGLNLMTKAKGNPNLQFFLYLQKELD
                     CDVVFTKGENDPDCPIMTDFINIPEVREIYDNHRNDNKMLIVKGQNKSDSSKTGYVKL
                     YVNQNRSQEILDKFPDAKKSGDKITFKWGDKEFTVQESGAEEKTEKRTVKEGKVVANY
                     LDDKVLPSTKSQLDEFFRDLDIVYKEDKTVPNAIKSFITYNKETSIGGVKNLVFEYSG
                     KTSGTDNITYELDVDTIEMLKDALLKIAMDLGEKYPEAVEKVFNGQLYGSGLRPEYIE
                     GSAIVNLPKIKADILMPYKVEFYCSQHFPLVDFVALSGGKVYPYSVKDENGGNKSTCC
                     RFLKAADKNPLFAVFEIFKSNGFKEINNTLEKICANIDYGYRNVKLKGDKELEIGKEY
                     PMSDTVNKQSDWWRNCSDEEIENLGIYIASYLVKYSNRKDKDYSLKNMPGRIFNHFHL
                     GMNGERILKHNGKFILNQCEKVAVNVINKNRMVLDAIQNSIESFGVDTLGTPVIKIKP
                     ATGSGFKEIEQSSKMRLRALSSRGGGGKLGIIKDADGSVQVTEITTQGQGQFFGYEFV
                     EK*"
     gene            138611..139432
                     /locus_tag="pig_ID_3630_F33_scaffold_4_curated_closed_comp
                     lete_prodigal-single_126"
     CDS             138611..139432
                     /product="hypothetical protein"
                     /codon_start=1
                     /transl_table=11
                     /translation="MFASELAKKYNWELPTTCPCCGVNLEVNDSGEVFCPNDSCAKKI
                     EHAIIKMSNKWNVLEIGPRIVEDFVKEANIKSLAQFLREIDNPILDNVAGKNAEKIRK
                     NLKAAMSTKRTLANFISAFDIEDFGERRLQTLVDAGYNTIESFFEKANARDISKIKGW
                     TLDSGIKVLQALSEIKKDLLEVSKLCNIGEEEKKEGKFSGLSFCFTGPNDYEPSEKRK
                     LLEEKVVQLGGTVESVKNGLSYLVSSETGTAKMVKAEKLGIATITYEEFYNMMED*"
     gene            139434..139631
                     /locus_tag="pig_ID_3630_F33_scaffold_4_curated_closed_comp
                     lete_prodigal-single_127"
     CDS             139434..139631
                     /product="hypothetical protein"
                     /codon_start=1
                     /transl_table=11
                     /translation="MKLFENCIVQSKSFPELNGKRVTKTVRWCYCGNKDSNLYEVILD
                     DGKHYELHEDEMTVDTNWRPE*"
     gene            139628..139954
                     /locus_tag="pig_ID_3630_F33_scaffold_4_curated_closed_comp
                     lete_prodigal-single_128"
     CDS             139628..139954
                     /product="hypothetical protein"
                     /codon_start=1
                     /transl_table=11
                     /translation="MKSTMYDTLVEVISDYLGKGIELGKNASYFSHNGCYVFRLWSED
                     EKFVWVIIAYPLASADNRFHAFFNLYKYEDAPEIMQTTIKYDGTIDKSDVLIVLNTDG
                     TWKFLD*"
     gene            140010..140477
                     /locus_tag="pig_ID_3630_F33_scaffold_4_curated_closed_comp
                     lete_prodigal-single_129"
     CDS             140010..140477
                     /product="hypothetical protein"
                     /codon_start=1
                     /transl_table=11
                     /translation="MDKLEALKKQYEGDIKQIDDTTFTINGNTYKCYDDDELEDAARE
                     DIREIWEDLSEVDAEREAFLQRCGGIENFYNEEYINDFRIEDSDTFGDMSDNEIIGYL
                     KDNDYFVSTIPKEAFDTDKVVDYIYDTDGARGLSRVDGEITWVDGGYNLIKED*"
     gene            140479..140754
                     /locus_tag="pig_ID_3630_F33_scaffold_4_curated_closed_comp
                     lete_prodigal-single_130"
     CDS             140479..140754
                     /product="hypothetical protein"
                     /codon_start=1
                     /transl_table=11
                     /translation="MDFNDLKFNPEFKSEYVLTLNNGIGHKRNLACYCEKHRCFVTQK
                     QIQSGNRHCFDKKVEGFDHCIHCVLITDENFEELKSKSALEEKLMEY*"
     gene            140770..141339
                     /locus_tag="pig_ID_3630_F33_scaffold_4_curated_closed_comp
                     lete_prodigal-single_131"
     CDS             140770..141339
                     /product="Putative uncharacterized protein n=1 Tax
                     =Lachnospiraceae bacterium 7_1_58FAA RepID=H1CC53_9FIRM"
                     /codon_start=1
                     /transl_table=11
                     /translation="MSKEFYISDLHFSHANAISFDNRPWKDINEMNEEIIRIWNERVT
                     DEDDVWILGDISWTGPYETRCLIARLRGKKHWVTGNHDYKLLKNEELCRQFVDVYECY
                     HKHIDKAGNTVILSHFPIFMFDGVYHGHTVHLYGHVHTNPHDCDMIEKWKKEYEGIVG
                     HEVKMYNVGIMCPGMEWGPKTLNEIIGGK*"
                     /db_xref="UniRef100_H1CC53"
                     /db_xref="H1CC53_9FIRM"
                     /db_xref="bfi:CIY_13440"
     gene            141339..141848
                     /locus_tag="pig_ID_3630_F33_scaffold_4_curated_closed_comp
                     lete_prodigal-single_132"
     CDS             141339..141848
                     /product="Isochorismatase family protein n=1 Tax
                     =Anaerotruncus sp. CAG:390 RepID=R7EM90_9FIRM"
                     /codon_start=1
                     /transl_table=11
                     /translation="MKHFIVIDMQNDFCTGALANKDAVAIIPRIKAELQAAKAEKANI
                     IFTRDSHSEDYLETGEGKHLPVKHCIMYTKGWEVVPELMEETDEDTLFIDKPHFGYDN
                     WSEFIKEGDEVVIVGVCTDICVVSNALAIKAIEGVEVTVIADCCAGLSKESHEAALKV
                     MECCQCNIR*"
                     /db_xref="UniRef100_R7EM90"
                     /db_xref="R7EM90_9FIRM"
                     /db_xref="coo:CCU_14160"
     gene            141858..142658
                     /locus_tag="pig_ID_3630_F33_scaffold_4_curated_closed_comp
                     lete_prodigal-single_133"
     CDS             141858..142658
                     /product="NH(3)-dependent NAD(+) synthetase {ECO:0000256
                     |RuleBase:RU003812, ECO:0000256|SAAS:SAAS00094448};
                     EC=6.3.1.5 {ECO:0000256|RuleBase:RU003812,
                     ECO:0000256|SAAS:SAAS00094492};;  TaxID=1262967
                     species="Bacteria; Firmicutes; Clostridia; Clostridiales;
                     Ruminococcaceae; Ruminococcus; environmental samples.;"
                     source="Ruminococcus sp. CAG:9.;""
                     /codon_start=1
                     /transl_table=11
                     /translation="MTETRVKENYDIIIKWIKDWFNDKTGPAILGISGGKDSTVCAAL
                     LAEALGKERVIGVMMPNGEQKDIDDSKKICELLGIKSLTVNIGDAYKSLTGEICVNLM
                     KDFADGNLKNEIPSQYSTNTPARLRMTVLYGVAAIFGGFVCNTCNLSESIVGWETYGG
                     DGFGDFSPIGKLTKTEVVELGDYMELPKELVHKVPSDGMCGASDEDNMGFTYETLDAY
                     IRDGLPPKSLETKMNIDRMHKKSHFKHENIRIPTCDVGLKINEVFDWD*"
                     /db_xref="R7CSD3_9FIRM"
                     /db_xref="UniRef100_UPI0001C36F1E"
                     /db_xref="ral:Rumal_1633"
                     /db_xref="UPI0001C36F1E"
                     /db_xref="6.3.1.5"
     gene            143025..144332
                     /locus_tag="pig_ID_3630_F33_scaffold_4_curated_closed_comp
                     lete_prodigal-single_134"
     CDS             143025..144332
                     /product="Nicotinate phosphoribosyltransferase {ECO
                     :0000256|HAMAP-Rule:MF_00570,
                     ECO:0000256|RuleBase:RU003838}; Short=NAPRTase
                     {ECO:0000256|HAMAP-Rule:MF_00570};; EC=6.3.4.21
                     {ECO:0000256|HAMAP-Rule:MF_00570,
                     ECO:0000256|RuleBase:RU003838};;  TaxID=1263105
                     species="Bacteria; Firmicutes; Clostridia; Clostridiales;
                     Lachnospiraceae; Roseburia; environmental samples.;"
                     source="Roseburia inulinivorans CAG:15.;""
                     /codon_start=1
                     /transl_table=11
                     /translation="MWKINGKLTADEAEVMKAFNLKYAPMCKSLLDTDQYKDSMRQCY
                     LHQFSSDHATWDFKARNVGDAASHEKYTAEDREEIINQLKAYCALRYDEDELEWLCDS
                     EKRPWIHHNYIETIRDWRPHIEDITVEDDPISGLAIHTKGVQWKVSFYEIPILEIAAE
                     TYYRNHYDYEKLVKDFKEKTEEKLEFMRNGIFEPGIFSEFGARRRVSFELQDWLIGRL
                     VEEKKNNRIGPIQGFIGTSNMYLAKKYGIISVGTMAHEFIQTVGQGRLYHNPAYSNWF
                     ALDAWVKEYGTMNGIALTDTIGTDVFLKDFRHTFATLFSGVRHDSGNPYTWGDKMIAH
                     YKSLGIDPMTKTLMFSDGLDLKKATEINRYFKGKAKVAFGIGTDWSGPQGIEALNIVC
                     KVAIVNGLDVAKLSDAPGKNMCRNPEAIERLHREIEWRMTYEK*"
                     /db_xref="R5HSI2_9FIRM"
                     /db_xref="ert:EUR_27260"
                     /db_xref="UniRef100_UPI0003B5DDAB"
                     /db_xref="6.3.4.21"
                     /db_xref="2.4.2.11"
     gene            144375..144935
                     /locus_tag="pig_ID_3630_F33_scaffold_4_curated_closed_comp
                     lete_prodigal-single_135"
     CDS             144375..144935
                     /product="Probable nicotinate-nucleotide
                     adenylyltransferase id=2839434
                     bin=GWF2_Ignavibacteria_33_9 species=uncultured Chlorobi
                     bacterium genus=unknown taxon_order=unknown
                     taxon_class=unknown phylum=Chlorobi
                     tax=GWF2_Ignavibacteria_33_9 organism_group=Ignavibacteria"
                     /codon_start=1
                     /transl_table=11
                     /translation="MAKIGIFGGTFDPFHQGHLTIAVEAAKKLDKVIIVPTICDYYRP
                     DSRKLFTFDEKVAIITQMISNAPGNIVIDCLEKDKDSKWRTINTVQYFKEKYPNDELY
                     LIIGEDSYKNFPTWFRYEDILLMATLMVVQRGNDSREDVEKVIPCEKLDIGNDFLESS
                     STKVRNKLISELMEMYLSDADWYNNL*"
                     /db_xref="gwf2_scaffold_1151_6"
                     /db_xref="mfp:MBIO_0214"
                     /db_xref="86588195"
     gene            144950..145588
                     /locus_tag="pig_ID_3630_F33_scaffold_4_curated_closed_comp
                     lete_prodigal-single_136"
     CDS             144950..145588
                     /product="hypothetical protein"
                     /codon_start=1
                     /transl_table=11
                     /translation="MLKKTKENIKLKTPVFTVVEKEFDDVSNFKPVGLNCNDWCMLIA
                     ADASSRENPVCVFVEQTRWGAEAKTIEFPCGTVEDSEMKDLPLEGYDNALKEVRKNAA
                     IREFEEETGIDLGPYKERVGLLGTFNPNPAYFNNHMSIFCVKVPDLLERFQNRNKQNL
                     DENEDCRVFVDRVLNRYWDLSSHAMGIAALQKMAITPVDALEYCEAIPKQPK*"
     gene            complement(145635..145931)
                     /locus_tag="pig_ID_3630_F33_scaffold_4_curated_closed_comp
                     lete_prodigal-single_137"
     CDS             complement(145635..145931)
                     /product="hypothetical protein"
                     /codon_start=1
                     /transl_table=11
                     /translation="MISLREVADNNSEISSTRWAFGLIIIFDIVIITLSIAAFLVAHF
                     IGMPLDGSFFGYVATLLGVVTTLVTTGKALQGFETKRDDKPRHEKFEPDIIEEK*"
     gene            complement(145955..147718)
                     /locus_tag="pig_ID_3630_F33_scaffold_4_curated_closed_comp
                     lete_prodigal-single_138"
     CDS             complement(145955..147718)
                     /product="Vsr/MutH/archaeal HJR family nuclease n=1 Tax
                     =Cannes 8 virus RepID=T2AYA2_9VIRU"
                     /codon_start=1
                     /transl_table=11
                     /translation="MSEHLKVGVNILIDMSDKKYYSDRVLTKEEIINAPNSLLYYKAI
                     CENCGRVFETRLRNKGFMCKRCKCSLSQKEMYKNNPNLAKERLDKRTRYNIEHYGVKN
                     PFQRDDVKVKIKNHMLEVYGVDNISKTNECKEKIKKTCLKKYGVEYSFQSENNKTKSK
                     KTFIEKYGVDHPMKNQEIVDKVTKKNKLNREAAAEKAKQTCLAKYGVEHQMQNIDIQN
                     SIKKKYIYMGTAFDSSWELAFWIFNIDKGNNIKRCNKSFEYFYNNKKHTYTPDFEING
                     KLYEIKGLQFFEIKDASRRMINPYDRSQDGLFEAKHQCALQNNVIFITDCKEYIDYVN
                     NTYTKDFLNLFYKQLDFPYPNQDLKDKSYDGVIRHFHKSIYEASRKGQKCPLEAWEDK
                     NLILKSALNRLKYVKRCSPEDVLRGFSVAKIAQRVSLFSSSLADKLIKKYLSEYDIIV
                     DPFSGFSGRMIGAEMNGKTYIGKDINKKHVQESNEIIEYLKFRKSKVEVEDILNKKDI
                     TKADVLFTCPPYGGKEHWNKNNDEVEKSCDEWIDICLEKYKCKNYLFVVDETEKYKNY
                     IVETLKKKSHFGNVTEYVILI*"
                     /db_xref="UniRef100_T2AYA2"
                     /db_xref="T2AYA2_9VIRU"
     gene            147803..150715
                     /locus_tag="pig_ID_3630_F33_scaffold_4_curated_closed_comp
                     lete_prodigal-single_139"
     CDS             147803..150715
                     /product="Uncharacterized protein {ECO:0000313|EMBL
                     :KKL64820.1}; Flags: Fragment;;  TaxID=412755
                     species="unclassified sequences; metagenomes; ecological
                     metagenomes.;" source="marine sediment metagenome.;""
                     /codon_start=1
                     /transl_table=11
                     /translation="MGSKNSWRLLFVDIDSSFSVSTESSTIKGYMVVRAPKGETSPYY
                     FEKGNMTAIYAMIGVPTANWPDLYEAEAFNQEYGLYISAPAGSSKKYPSYFGGAYITS
                     KGLIDFYNVTGKDVIDYTQMVQVGFEDAQGYKKTTVNVIVNPKGVGGASGYALNGKID
                     GTKDNIALYITGIEAKQWASIQEIGINYWGDETSGFNEGTYYYSVNKVDHKLYIENAE
                     DEAVTDYYCGVWVKAADGTYSVIIGGNSWILAESSLTTQTAVLAELENFGIKATSTNT
                     YENTDAPLLTLTDLFTNIENLCANGGAKAPKWSEVVAYLESGNKLVVTNTEADGTETT
                     VADFDESKFFNVEFVVTDALGNKTAYTTAESYTSPFNRYQGLTWLLNVKPFTYGYIVQ
                     KSAAEVTTKVSISSIGYDKWLYDVAVPVIFGPKLKDVSRDLLNSIDFNNDDNLFLYCE
                     VSYDSSTPIMPEEKAVSKKLKLYQYNSDAEESLTTLAKTCTDVGEAYETQSLLIYGDY
                     IVSMNDGKAVGITPTNTTSLQIDHEILYVVSASNFQIEKEDDENYPLKKDINYNTMTF
                     KVMEEVYPGEMMNGGEFTGSFNEKGKDSYGANIYWPNVLNDDDMSFIEIHPDKTFDED
                     LDSHGIYTGTRIVDDKLTYDLTSTLVPTTFDLKLKGQRYVTHAVEQNIKDGTTGGSWR
                     DEFQMVVKQGWTEAFDSQYDDVFIFMDPTGEEFVHTQHASLVMTHKLAIAISPKNITK
                     AEFTNPSKITVTGRSKQTAQFAGEFQYYDAYTGKSFWMKPIGDVGLMCARIYDFKMGG
                     WPPAWYNYNDMGGQLPRAVLKARWNFSDTATKIMDEKGINPIVYNSDDGLMVTSSKTT
                     QDPNNLTDWSYLEHVMAFLLCKRDIRDNVMRQQIKKPIDDYWMGVRQTQVEAILAKRT
                     TGSNKIWTKAICDIAGVNTDVTKAARKFVIYVKVKVTPFSEFVELMFENVGQTTNL*"
                     /db_xref="A0A0F9G5K0_9ZZZZ"
     gene            150797..151705
                     /locus_tag="pig_ID_3630_F33_scaffold_4_curated_closed_comp
                     lete_prodigal-single_140"
     CDS             150797..151705
                     /product="HNH homing endonuclease n=1 Tax=Dunaliella
                     salina RepID=D0FY11_DUNSA"
                     /codon_start=1
                     /transl_table=11
                     /translation="MQKFNSYKELIEFAKSQTRTKNSYVYYEKHHIVPRSEGGTDDKE
                     NIVLLTLYEHLLAHYLRACEYASIGDKQKEANNIFACEYILSGCRKHFQVAEAKAYLE
                     TIMNTDEMTELLRKLEWKRQGQQSPIKGKSFVMKDNTRKMIDQSEVSQYVNRGWVKQT
                     VKFFWFQLNNQKPCRFSERKLEKRLQEGFVKIECCPICGNKNSDEDWCCCAEHHEQFE
                     KERKELQSKANSEKAKETWKGDNTERLRNISKANKIALKGKHWMNKDGVSKQFAPEDI
                     DKAILDGWQKGRIMPNNPVLSRWIKC*"
                     /db_xref="UniRef100_D0FY11"
                     /db_xref="A0A0F6WCJ7_9CAUD"
                     /db_xref="D0FY11_DUNSA"
     gene            151881..152366
                     /locus_tag="pig_ID_3630_F33_scaffold_4_curated_closed_comp
                     lete_prodigal-single_141"
     CDS             151881..152366
                     /product="hypothetical protein"
                     /codon_start=1
                     /transl_table=11
                     /translation="MTLYSKDEPFIIGIDFDGTVTTTPAGGNDFPKPQKGFVDFYNHI
                     HEHNYQDPENPIYMVIHTARNLDNADNWTYVKDYLCRYQLNEVFLPKRDGITIKNNLN
                     KKITFPVRYTINSKIPCSCYIDDLNIGTPRIDEFNLDWPKIEEMVFDQINKIKVMWEK
                     A*"
     gene            152387..152647
                     /locus_tag="pig_ID_3630_F33_scaffold_4_curated_closed_comp
                     lete_prodigal-single_142"
     CDS             152387..152647
                     /product="hypothetical protein"
                     /codon_start=1
                     /transl_table=11
                     /translation="MIEADLGRIITSKKYASGTVYISDLTNNMWAVTVLDRDNIIISS
                     RTFAFSNETEKKVWEECRKYYKQVKECIYQKKLELIDALEDL*"
     gene            152644..154032
                     /locus_tag="pig_ID_3630_F33_scaffold_4_curated_closed_comp
                     lete_prodigal-single_143"
     CDS             152644..154032
                     /product="Uncharacterized protein n=1 Tax=Treponema
                     maltophilum ATCC 51939 RepID=S3KIT1_TREMA"
                     /codon_start=1
                     /transl_table=11
                     /translation="MSIISYSLGAVEEVTGSKHILEIDGLPYMIDCGAWQGAEGAQKR
                     NREFTFPVDKLQAVFLTHAHYDHCGLLPKLIKDGYTGSIRSTPATRDLASIVMLDSAK
                     IQKYEKGGPAYEESDVVETINHFRCHAYRKEKVLDERVTYTMYDAGHIIGSSMIDISV
                     LRKRNFFQKLTKKEDERMHILYTGDLGRNSNPITRKPDTDMPAPEYIFLESTYGNRTH
                     ESLEHCYEELTNVINETVKRGGKVIIPSFAVERAQEIIYYIKRLMAVDAIPRVPVYVD
                     SPMASNATGVFNIHPECFNEKIVNEFISKGKNPFSVRSLRFISDFRESQTVAKSKDPS
                     IIIAANGMCEAGRIINHLKEGIENPKNTILIVGYMGEGTLGRKILEKEELLTIDNKEY
                     HLKAEVHKINAFSAHADYNEITAWLNEIDTSRLKKIFLVHGDKDAQEYLQQHLTEKGY
                     KVEIVTGDPIKL*"
                     /db_xref="UniRef100_S3KIT1"
                     /db_xref="S3KIT1_TREMA"
                     /db_xref="scd:Spica_2827"
     gene            154029..154280
                     /locus_tag="pig_ID_3630_F33_scaffold_4_curated_closed_comp
                     lete_prodigal-single_144"
     CDS             154029..154280
                     /product="hypothetical protein"
                     /codon_start=1
                     /transl_table=11
                     /translation="MITYVTNTSDLSLEQVMMEHSGASNEVFNQAVYDWLKEHNQNDK
                     QLGFNEDHKPNIPKCCQHCANNKNQFCNCTLPSMETITY*"
     gene            complement(154326..155192)
                     /locus_tag="pig_ID_3630_F33_scaffold_4_curated_closed_comp
                     lete_prodigal-single_145"
     CDS             complement(154326..155192)
                     /product="hypothetical protein"
                     /codon_start=1
                     /transl_table=11
                     /translation="MGNSAYHKKDELEFFPTQEWVKEALYSMMNGTEKKILDPCCGDG
                     GLEYFGKYEYKLMDIEDRGLDNVELCDFLKREPKEGEHYDCAVINPPFGLTDEFITQA
                     FNYTDDIYLIAPFKSVFKKWNSAIVDSILDWRIPYQCFAILTSVGLMHLKNKKQFTFG
                     AVKNIADAFWSQELPYEKSWKQTFFIADKAPDKWFIVNRLTKARVQRNEELIQEKDIY
                     APNDESAFIVEKGNTNTKAGDKIKRDIMLFDSKEDAYAFRQKYLDNSDYVRNYCYLYG
                     GTILDTRKIPLL*"
     gene            155352..155858
                     /locus_tag="pig_ID_3630_F33_scaffold_4_curated_closed_comp
                     lete_prodigal-single_146"
     CDS             155352..155858
                     /product="hypothetical protein"
                     /codon_start=1
                     /transl_table=11
                     /translation="MEKLDISKFKSPEDIPIGTILVQHWCNSSTFFKVIGTSKKSVLI
                     IKMPSKQTHFEHEGGGTGYSYKVPDEEMLRNVEAVYKACNKKYGFDVLKGTREQFDEA
                     KKIAEANQENFWDDYVIVSNYRECLMPKRIMVKFLEDGLCIPGYFKGSWCGPMQLWNG
                     EEVSDYYN*"
     gene            155870..156037
                     /locus_tag="pig_ID_3630_F33_scaffold_4_curated_closed_comp
                     lete_prodigal-single_147"
     CDS             155870..156037
                     /product="hypothetical protein"
                     /codon_start=1
                     /transl_table=11
                     /translation="MLKTRAIQNLKDSVYDAINAGLFFDEIFQIIAKTLNSYNKENKD
                     ERQSCCNQKSN*"
     gene            156000..156122
                     /locus_tag="pig_ID_3630_F33_scaffold_4_curated_closed_comp
                     lete_prodigal-single_148"
     CDS             156000..156122
                     /product="hypothetical protein"
                     /codon_start=1
                     /transl_table=11
                     /translation="MKDKVAAIKKAIKNKTYDWESAIKHTAERICEHPESLLWK*"
     gene            156147..156863
                     /locus_tag="pig_ID_3630_F33_scaffold_4_curated_closed_comp
                     lete_prodigal-single_149"
     CDS             156147..156863
                     /product="hypothetical protein"
                     /codon_start=1
                     /transl_table=11
                     /translation="MEYIDKQFPLEYVENDWDNFLSEKSNGERVRYFKFYRLIPYDDT
                     TEGCINAFKKLQVLSKELVKGVVDINYGRTFFNISYKVVDGFKYPYYNGYSYTYNEDY
                     VKRHYPNTYIDCKLVCFNLKIASFTDDKEVSFASHTIPPINILASHIAETFGFERLAK
                     VNSALTKVRNKDEYIKAHPLTDKFGVPIEIGDYVASGSGSGATIFKVSKLTPSTINYG
                     VSPKGCIIVRAKDSNKKLGW*"
     gene            157059..157730
                     /locus_tag="pig_ID_3630_F33_scaffold_4_curated_closed_comp
                     lete_prodigal-single_150"
     CDS             157059..157730
                     /product="hypothetical protein"
                     /codon_start=1
                     /transl_table=11
                     /translation="MIDKDDLNRNESMMDLEIDDKKVTDVAATFNKDDAIKRTMALIS
                     ERKKNRDERIKNRDVHSIGMRLFDPPKDDTGEYYTSYDDHIKLLDKEIEDQKAIILMG
                     IERLELLIEKEALVMEEANAMTQENFQLPKQYKTDDEFFDSLIKEHILHKHPKVIGDY
                     FGEYRFSSHAGTIHFEHIYNKEGKLVKVRCMDCYRKWLLKNSNESPSKDDGEMTTYDK
                     VGGKS*"
     gene            157800..157994
                     /locus_tag="pig_ID_3630_F33_scaffold_4_curated_closed_comp
                     lete_prodigal-single_151"
     CDS             157800..157994
                     /product="hypothetical protein"
                     /codon_start=1
                     /transl_table=11
                     /translation="MNKLTLGQLRELTKNLPDDFTIEVTATTGFNPFPNMEELVDVSV
                     DIGHSDKVVHLFGEINGIRK*"
     gene            157978..158166
                     /locus_tag="pig_ID_3630_F33_scaffold_4_curated_closed_comp
                     lete_prodigal-single_152"
     CDS             157978..158166
                     /product="hypothetical protein"
                     /codon_start=1
                     /transl_table=11
                     /translation="MASENKVAKLKNSYCVPGMLKNKASKFKLKRTAFYTSSDRQELN
                     REAEKLLEEDEVDLNDPS*"
     gene            158314..159384
                     /locus_tag="pig_ID_3630_F33_scaffold_4_curated_closed_comp
                     lete_prodigal-single_153"
     CDS             158314..159384
                     /product="DNA ligase {ECO:0000256|HAMAP-Rule:MF_01588}; EC
                     =6.5.1.2 {ECO:0000256|HAMAP-Rule:MF_01588};;
                     Polydeoxyribonucleotide synthase [NAD(+)]
                     {ECO:0000256|HAMAP-Rule:MF_01588};  TaxID=1539298
                     species="Bacteria; Spirochaetes; Spirochaetales;
                     Spirochaetaceae; Treponema.;" source="Treponema sp. OMZ
                     838.;""
                     /codon_start=1
                     /transl_table=11
                     /translation="MTRIDELKSKIEEASKAYGEANPIMSDKEFDQLVNELKTLDPTY
                     VDTVTYDDHTEGFQKAKHDLITGTLAKCKNEEEFKDWFKKHPGIYMMEQKMDGAGIEL
                     KYRNGKLVQAVTRGTGFEGDDITENAKLVKGVQLDCVNPPLTGSIRGEILMSHSMFNK
                     NYKDKMKNCRNAAAGIMKHLDGSELDNLNFVAYDMQETAEKKFITTEEDKLKYLVCNG
                     FEIPAFKKVSSVEEAFEFRTSQYENRENIEYDIDGVVVKPEVIDYEDLKNRTPKNSCA
                     IKFELDVAVTTVIGFEWSQSGKYFSPVAILEPVELCGVTVKRASCSNTKWLAERNIEI
                     GSKVKVVRRGEIIPHIEGLADE*"
                     /db_xref="A0A0A0WXU9_9SPIO"
                     /db_xref="UniRef100_S3L9F7"
                     /db_xref="trm:JO41_01750"
                     /db_xref="S3L9F7_9SPIO"
                     /db_xref="6.5.1.2"
     gene            159377..159691
                     /locus_tag="pig_ID_3630_F33_scaffold_4_curated_closed_comp
                     lete_prodigal-single_154"
     CDS             159377..159691
                     /product="hypothetical protein"
                     /codon_start=1
                     /transl_table=11
                     /translation="MNKFTPNGKQQAGFHPGDSWRTPNFTADLTKCVSPKGDLDLTGF
                     CFLDGNEGLMVDTVTAEMTLTQYVVDAIKNSTVVSLNSAVAEHFLDKNPDLFDGKELY
                     IE*"
     gene            159684..160037
                     /locus_tag="pig_ID_3630_F33_scaffold_4_curated_closed_comp
                     lete_prodigal-single_155"
     CDS             159684..160037
                     /product="hypothetical protein"
                     /codon_start=1
                     /transl_table=11
                     /translation="LSNRNLRDEYIKRLHRSAEEMLRYTDVASCDKVVMTKEQLKRFE
                     NDTQQLKLPARVVYMISGTLRKVISGFYNKETGNIVCMHHKVVEELIRVDPTIFDGVN
                     INIGEPQEEENGTKC*"
     gene            160021..160332
                     /locus_tag="pig_ID_3630_F33_scaffold_4_curated_closed_comp
                     lete_prodigal-single_156"
     CDS             160021..160332
                     /product="hypothetical protein"
                     /codon_start=1
                     /transl_table=11
                     /translation="MAQSADSVRKMAAMLDTLLGSVQMPNQMFDFSSLENADIPKYDS
                     KKIPVKVKDIEFMRKYVEGGKLKITETNAEYLLEQNPNIFQGINLELVDEDDDDYFEV
                     S*"
     gene            160332..161012
                     /locus_tag="pig_ID_3630_F33_scaffold_4_curated_closed_comp
                     lete_prodigal-single_157"
     CDS             160332..161012
                     /product="hypothetical protein"
                     /codon_start=1
                     /transl_table=11
                     /translation="MTTLGNPYTSDIYYSNADSTSVSTYYTRLGYSDSCCISNLGTFG
                     NFTGAVITYYNKGQIVSEEQYEFDEENNKKIEEIRKDLQKIKKEYAKKAVYRLTDVDL
                     IDGRLFIIRENSDGHSETVDVTSDVLNELKNSVKRTVYLSSQVLDFCSEQDPTIFDGW
                     EVVLTDEKADVSLTEMPKNLDGYKDETNEEYLQRIKNKTEEIRHNEKKAVKEAESNEE
                     IDLLLRRM*"
     gene            161015..161320
                     /locus_tag="pig_ID_3630_F33_scaffold_4_curated_closed_comp
                     lete_prodigal-single_158"
     CDS             161015..161320
                     /product="hypothetical protein"
                     /codon_start=1
                     /transl_table=11
                     /translation="VNLICDTDGILKGSYIYSKKEREMFIGKVADITEDKEIQVVNID
                     YGYRKDIKCYYINFEYYWLLEVDDEEDVKQINAAFVQKEVDKVVNWETRKYESSSGA*"
     gene            161298..162320
                     /locus_tag="pig_ID_3630_F33_scaffold_4_curated_closed_comp
                     lete_prodigal-single_159"
     CDS             161298..162320
                     /product="hypothetical protein"
                     /codon_start=1
                     /transl_table=11
                     /translation="MKVLVVPDIHGSWSQALAFIRDNKDSVDKVVTLGDYVDDWDDDI
                     NGKPMQEGFLQLIEMARSEPNKFHLCLGNHDHAYISSQICSGHHFEYENMYSDMFKQN
                     MDIIYPVVLIDGVLFSHAGVSQHWYNRTVAWYNDKHKMDKVPNELKREYNKWKYNYHH
                     IEEVFFDGMIRPLVNPKTEKEKKYIEEYHEKQAYAKKMMDDAYTAMEPYFKDTFSSTF
                     KVETLKTILDEDTEYFCHCGYSSSGDSPGESCIWIRPSSLLKDNWPGHLKCQVVGHTE
                     CGLKKFKYRTHKLIVCDNREHNCGFILDTENIGDDFEKVKYEKNPYYNMRSNEALLRM
                     LFGGMI*"
     gene            162320..162949
                     /locus_tag="pig_ID_3630_F33_scaffold_4_curated_closed_comp
                     lete_prodigal-single_160"
     CDS             162320..162949
                     /product="hypothetical protein"
                     /codon_start=1
                     /transl_table=11
                     /translation="MEITKDLFMKLANKFFADPSKGRVFREYCEDVGIRMDMTVEEMK
                     TKIRSYHKDKIAWSDTIINTLKDVRLPEIEEAIKTLEEKGFDAIQKYGNQTMKTFDWT
                     GKEKTYRVEKARLIKSLGFGTTKEHCPNKTCILIENWDDLSNQMKKEFWKMQRTLLKY
                     DRYMSQKRLAKHKKQIAYSKQVIQKLDRLSEEEVRIYYKDVVKDELEKK*"
     gene            162946..163533
                     /locus_tag="pig_ID_3630_F33_scaffold_4_curated_closed_comp
                     lete_prodigal-single_161"
     CDS             162946..163533
                     /product="hypothetical protein"
                     /codon_start=1
                     /transl_table=11
                     /translation="MIRVRILNKAKDGVILKAGKLEQKISWEDFNSAWTIDPKDKLYA
                     IMNKDKEDEAAKVNDLVQEAVIALMMGRGENPHAQLTSAMMFGSLVDKFQKLVPDGTP
                     RDFIYLVREAYQKQTNAFLNAGVGFTHKDDNKHFNSRQRRQNKHNLERIAKEKVAEDK
                     FTIGDAIKIQEQRDKIRKHLTNYYVCSSKGKVLEN*"
     gene            163496..163753
                     /locus_tag="pig_ID_3630_F33_scaffold_4_curated_closed_comp
                     lete_prodigal-single_162"
     CDS             163496..163753
                     /product="hypothetical protein"
                     /codon_start=1
                     /transl_table=11
                     /translation="MFVPQKVKFWRIKDGSTDMSVELINAKGQIVGRATFSLDEIVNI
                     SKAVFDGYVVEFKNKTKYIISYHDIDECFDVELEELDGRNN*"
     gene            163737..163979
                     /locus_tag="pig_ID_3630_F33_scaffold_4_curated_closed_comp
                     lete_prodigal-single_163"
     CDS             163737..163979
                     /product="hypothetical protein"
                     /codon_start=1
                     /transl_table=11
                     /translation="MEETTEKEHWCFVSYQYTLKNDSTPRFGNITLPMTGRITNNDSF
                     QVLNQFITRAITEDLKEHNLDIQGVPIILYFKELGV*"
     gene            163976..164269
                     /locus_tag="pig_ID_3630_F33_scaffold_4_curated_closed_comp
                     lete_prodigal-single_164"
     CDS             163976..164269
                     /product="hypothetical protein"
                     /codon_start=1
                     /transl_table=11
                     /translation="MNNFYKLERDVIRLDTVNIISKRDKYVCPDRNGKDDWTPTNGEF
                     LIVINDDREYSYSSMQERDTVYNDLISKLIMPDELNANPGNVFTDKQALSMTY*"
     gene            164323..164493
                     /locus_tag="pig_ID_3630_F33_scaffold_4_curated_closed_comp
                     lete_prodigal-single_165"
     CDS             164323..164493
                     /product="hypothetical protein"
                     /codon_start=1
                     /transl_table=11
                     /translation="MDKSPITMKCVICGKPFYGFGNDPSPIKYIGRCCDDCNIMVVKI
                     RISLFFRREGRK*"
     gene            164490..164705
                     /locus_tag="pig_ID_3630_F33_scaffold_4_curated_closed_comp
                     lete_prodigal-single_166"
     CDS             164490..164705
                     /product="hypothetical protein"
                     /codon_start=1
                     /transl_table=11
                     /translation="VNDFESLVGKTIKVVSMGEATEQDRRYEGHIGKVLRVTQSPWGF
                     QIWLEGMSLAVLSETDTWEVLDESGTK*"
     gene            164686..164859
                     /locus_tag="pig_ID_3630_F33_scaffold_4_curated_closed_comp
                     lete_prodigal-single_167"
     CDS             164686..164859
                     /product="hypothetical protein"
                     /codon_start=1
                     /transl_table=11
                     /translation="MNLGQNEIDALIDNCKNNKAGLEDVKGFEDKQPTIDLLSIVASS
                     INREELIGGKDDW*"
     gene            164849..165178
                     /locus_tag="pig_ID_3630_F33_scaffold_4_curated_closed_comp
                     lete_prodigal-single_168"
     CDS             164849..165178
                     /product="hypothetical protein"
                     /codon_start=1
                     /transl_table=11
                     /translation="MTGKEFDFSFDLNWRKGDIGLRGKIASKDCDDSRSPEIICYQRG
                     DDGRETCYTLAFFEKTREGYDIRTVGNRLFDAMNEYHIDYNSFIDAVRYFHDILDKIL
                     YLQKTAE*"
     gene            165212..165904
                     /locus_tag="pig_ID_3630_F33_scaffold_4_curated_closed_comp
                     lete_prodigal-single_169"
     CDS             165212..165904
                     /product="hypothetical protein"
                     /codon_start=1
                     /transl_table=11
                     /translation="MSKFSDKSDFGDTCLMHYTPDRIAFSTILIDDTPLKVNSPRDLI
                     PYYGNIVASMSCSEDHMYINIAKISQPRHREIDTICLFIDEYVQKWRRAKRKKKQVCF
                     NDFEYPTLVTDRYIIWKRCEQYKDFLLKVFTPYAYNKYWAFNHINTEIIETFFSDIHT
                     ITGNYYRRNLLNYAAEYWGEQYTLDKEHWLCWASANTDDADHNAALFRIQEATWDYDK
                     THKEALEELKLC*"
     gene            165898..166377
                     /locus_tag="pig_ID_3630_F33_scaffold_4_curated_closed_comp
                     lete_prodigal-single_170"
     CDS             165898..166377
                     /product="hypothetical protein"
                     /codon_start=1
                     /transl_table=11
                     /translation="MLNLALTVAAITVGVCLATILGILVYYLVKLYRLNHPKSKKISI
                     EEVTKFVEDAMFWDLVVKVATEKKSITKDEPLNDTGYVAVLESCKCSECPCFESREDC
                     CHTGVEIEGSRYCKTLIDINKLCGLPSVKEKPDVSKMLTDEECKLFAKQYMDASTRG*"
     gene            166381..167322
                     /locus_tag="pig_ID_3630_F33_scaffold_4_curated_closed_comp
                     lete_prodigal-single_171"
     CDS             166381..167322
                     /product="hypothetical protein"
                     /codon_start=1
                     /transl_table=11
                     /translation="MKRFNIFRELKRIISQWVETEYWYRFRKRPGEHDRNVSILNDTW
                     NGHNTLLQWQILKVEHMYHNLRKYGCEATCYVDSPDFLDNCEAPDMFYALKYVQDRAK
                     ETGELQWYGGKYYYAYDKESSKPWVIFDKKVADVIPANKIPKSKRFYKVNFDDDCNYI
                     GSTPCDKEIYEHIQIASFNTWEEMSNWVNNCKDEPDVSNFDRNAIMYAQSIHFETTDL
                     HNLSPRLLNVVRGQRRKLHDLCEYRKLLKKLNSLDFTYDEPWKSRSDEIYKKYKNDDD
                     ARVVAYNDLWKEFKAYRRSIIDKIADLWNERADFWWD*"
     gene            167350..167916
                     /locus_tag="pig_ID_3630_F33_scaffold_4_curated_closed_comp
                     lete_prodigal-single_172"
     CDS             167350..167916
                     /product="hypothetical protein"
                     /codon_start=1
                     /transl_table=11
                     /translation="LSTLKSKVRFIVPLTMWQRFVNHEILLKRPFEVKEFEETFYEYE
                     PSDFISLEDYFNLVKKDIISLPHTVGYDWNELEDAAYEYAKKLTFEDFKRITFANYDE
                     NVYKLEKPITVDYTKYYHDDKDHHHTYRYLSARDIWDILFHWSLTKERPSVYFYDGEF
                     EKDTIEIREYTRGDGVTKDVFVVREEEV*"
     gene            167919..168068
                     /locus_tag="pig_ID_3630_F33_scaffold_4_curated_closed_comp
                     lete_prodigal-single_173"
     CDS             167919..168068
                     /product="hypothetical protein"
                     /codon_start=1
                     /transl_table=11
                     /translation="MNEELLMKTINFWRGKKNNPLNGKTFKEIVQLAEKYGYDLGGMN
                     DVTEE*"
     gene            168052..168189
                     /locus_tag="pig_ID_3630_F33_scaffold_4_curated_closed_comp
                     lete_prodigal-single_174"
     CDS             168052..168189
                     /product="hypothetical protein"
                     /codon_start=1
                     /transl_table=11
                     /translation="MSLKSNYFRTRDELCDFVNNNETAITVVQIVASSTGFTLFYKEG
                     E*"
     gene            168189..168764
                     /locus_tag="pig_ID_3630_F33_scaffold_4_curated_closed_comp
                     lete_prodigal-single_175"
     CDS             168189..168764
                     /product="hypothetical protein"
                     /codon_start=1
                     /transl_table=11
                     /translation="MLSMIFAFDDFEHNEELFAEFATVVSYPNLRASDIDKYQGLVNF
                     ENIRTGQTIFQGYDGIYIEFDEDEQSIRFYSDVNKRNVLFTYKELITKLTEAKNAEDN
                     EQTQKSQIADLFVDLQKYKPYDKLHRPAVGDTVIWCDGTYQITGIRPRMDCDLLDIVI
                     GDMTIRSDHLLANGRYANAEICGWKEDSKME*"
     gene            168768..169205
                     /locus_tag="pig_ID_3630_F33_scaffold_4_curated_closed_comp
                     lete_prodigal-single_176"
     CDS             168768..169205
                     /product="hypothetical protein"
                     /codon_start=1
                     /transl_table=11
                     /translation="MKTKSEQLELAARVSSDGYSLQFYCDKECQTYNVAIVNDKVKNK
                     EYYNQIIISRDSLEKIKLWLLKATEMEETNLPHLYVECVSHCEILSFSKLDNCIYVQL
                     YQVASFPKQKRGKTDDEFSMSEKVAGVLARTLLIYLHSGVSNS*"
     gene            169225..169665
                     /locus_tag="pig_ID_3630_F33_scaffold_4_curated_closed_comp
                     lete_prodigal-single_177"
     CDS             169225..169665
                     /product="hypothetical protein"
                     /codon_start=1
                     /transl_table=11
                     /translation="MNEWEELKDLATRLPPDVYASLQSMALSGMSMDMLKCAVIDAVA
                     KYNGGSIQMADNIVRPKKKIMDLSSYYIVPNDENDPDGPCGIFDDGGYEDETESIIKR
                     LEVFQYETIIVTEDVAAVLLDRNPNCFAGCPNLQMTDGKDNSHK*"
     gene            169640..169984
                     /locus_tag="pig_ID_3630_F33_scaffold_4_curated_closed_comp
                     lete_prodigal-single_178"
     CDS             169640..169984
                     /product="hypothetical protein"
                     /codon_start=1
                     /transl_table=11
                     /translation="MEKIIHINKNFGQSNIDLRNYRLVSFGVIDILVSKEISTNGEIV
                     RVDYSKLDPRKINKTLAVIRQLKSNDLDICWAPECIFEFLAKIEPTAFVRVKQIMLYD
                     DEDNLIVEDENE*"
     gene            169977..170171
                     /locus_tag="pig_ID_3630_F33_scaffold_4_curated_closed_comp
                     lete_prodigal-single_179"
     CDS             169977..170171
                     /product="hypothetical protein"
                     /codon_start=1
                     /transl_table=11
                     /translation="MSEDFERILVIKPHLPASISHRSNVRERYGISNEQLDKLIESGD
                     ALEYNGKTVCFDLPISEAYA*"
     gene            170171..170350
                     /locus_tag="pig_ID_3630_F33_scaffold_4_curated_closed_comp
                     lete_prodigal-single_180"
     CDS             170171..170350
                     /product="hypothetical protein"
                     /codon_start=1
                     /transl_table=11
                     /translation="METKSKEVDELKLSKYSLKLCKEVQMALPHISNVRAMKRLAGAL
                     NEYLKAYQKLGGKIE*"
     gene            170343..170891
                     /locus_tag="pig_ID_3630_F33_scaffold_4_curated_closed_comp
                     lete_prodigal-single_181"
     CDS             170343..170891
                     /product="hypothetical protein"
                     /codon_start=1
                     /transl_table=11
                     /translation="LSKLSESVKAMQDEDKKKNLEEHFTTDENKAAFMKALYEKISNV
                     EFDVLQSPDAFYIEVYPFMNFDKTLVVKIKKARTTSYEIGLFPNGKQAAYLVGKYPIN
                     VDAIGTEEDGYVDIGELVYYCEKTAKDFHVAKEKSTLNKEIDEGFKNPKNKSDGSGRM
                     SLGGETLEEDVAFNEWMHKRFK*"
     gene            complement(170926..173214)
                     /locus_tag="pig_ID_3630_F33_scaffold_4_curated_closed_comp
                     lete_prodigal-single_182"
     CDS             complement(170926..173214)
                     /product="Uncharacterized protein {ECO:0000313|EMBL
                     :KKL96214.1};  TaxID=412755 species="unclassified
                     sequences; metagenomes; ecological metagenomes.;"
                     source="marine sediment metagenome.;""
                     /codon_start=1
                     /transl_table=11
                     /translation="MQITKRKRLVYKNMGDIKVGDSVMCPGTDKAKVVHINELGVSDI
                     YKLTLSDGRSFRTHAKHLTTVSFREEDNKRVWDSLTTEWMMSHPEYHFTVLTDEIYQN
                     LTWDDIEKTLPSHEAEPSDNIIPKTYDGIFIASIEKLDYQENCRCISLNNPEGFYYTD
                     EAIITHNSTLSTLAQLYISVHYAMMWHPYRFFGMAMSSIFTQCLGGWNQKKASELLLE
                     PFTQILEGAPYFQRVRTHQDLVDASAEDISDCIHWTTSTKTSALAMQNGVNYKIINGA
                     GSILGQNIISAVISELTMFSENGWSDDKIFTFFTKLRKRIDNRMKGNYYGRFIIDSQP
                     NSLESPIDEWIWDEGTKKNKKNYIVTGSRWKYFPKEFPTAWESPRTDWKQPVNLKKDF
                     VHAFPVFKGGDGQPPKVVETENELSTYNPQDIEWAPMNQITSNGVVSFKDNAEESPIN
                     FLRDQAGIPSGAADRLIYNKEWIDHTFDNNLKNIYSTIIAKTEDEPEHLIWNQVKDKF
                     FNKILGKYYFYYEPSLPRAASIDLAISGDTAGIAISHVERDKVRLDTQGQPLKVYVTD
                     MVVPVIPKGGMINLDAFKFFILDLIRLGNMNIRHVSFDSFQSRAMMQSLERAGVEVDY
                     VSVDKNNAPYLSLVDYVIHKRYYCGKSVMVKNNLLALQMVKRKTTGTTKIDHMNGENV
                     YSDEFCLPGSEYTEQSWQWSKVGSNAKDITDCIAGNLHLLDTYENEYIPFHVWDPLKE
                     KERTYEGEKKKQQLLIKNMGLH*"
                     /db_xref="A0A0F9GBI2_9ZZZZ"
     gene            complement(173205..174872)
                     /locus_tag="pig_ID_3630_F33_scaffold_4_curated_closed_comp
                     lete_prodigal-single_183"
     CDS             complement(173205..174872)
                     /product="HNH homing endonuclease n=1 Tax=Dunaliella
                     salina RepID=D0FY11_DUNSA"
                     /codon_start=1
                     /transl_table=11
                     /translation="MNIILPGESGISKYDEDPNSPLYTEDKDIVMTKDEKKHWMAGDD
                     VPVIQATNPWSMQVDDTNVDKDFYKQTLEMPQQPADQILTLGKADFNQNINNVASILR
                     DILAGDQKAMERPEFQALNFPAIKAYLEWAIKTNTLADAAKGDLMNNAWRLNFKCRPP
                     TPNEFLQEKFIGAQAEALHKPLIDIFCEFFDPLKPYRTLVLTQCIGWGKAEPYSAKVG
                     VVYEDVIDFAFDDGEVLTFNEDNYVFDGLNFIQAKNVKVNLPQSTNLIIMSIYDCRNV
                     KAFEKAFGIDTYDELISFFKNIEIDKEIRTHIHHIIPRSEGGSDDKENLVKLPIYFHI
                     KAHYLRAVECEKSGNKSFAYKNYKAVCCALNKNKIPDNYKDFLKELDICIESLQKRHY
                     YEKKTKWMSKDGKSVRVFEDDFDEYVKNGFTFERHFHNPSTRRWVNKDGKNVYVEKDL
                     VERYLNDGYSLGMYKTEKMLKQNHSTSGTSGMIWIMKDGVRKNVKKEDADSFIQEGWV
                     IGRDFKPALGAKHPHKKQGMHWYTDGKVNIQAVICPEGFKPGRTVCK*"
                     /db_xref="UniRef100_D0FY11"
                     /db_xref="D0FY11_DUNSA"
     gene            complement(174895..176070)
                     /locus_tag="pig_ID_3630_F33_scaffold_4_curated_closed_comp
                     lete_prodigal-single_184"
     CDS             complement(174895..176070)
                     /product="hypothetical protein"
                     /codon_start=1
                     /transl_table=11
                     /translation="MISNVDYLLSLVGKNNAEIRDTWVLTGTTIVSKQTRRYIKDSIF
                     QVSCTPGTPLNGAILYCKADYSVGDLWPLIDWDSYNIQDISGLIGSYQGVETPFFQVL
                     LTKDQLDEVEDIPVNEMLELYSGSQECGGVVIDDEQLCIILGELGVPFLRVDELELTG
                     NAIRQYCIKPAMDYYFGYFPIIKEESVGNISAGGSFKKEFPEGAFACVPYYVLGAAGS
                     NAGYGAGAFSLYREQMIYGGASGSSFGSGVSYRKPVPGFVGLHNRDAAMQALAAQQAY
                     LNYFRREHVKTIKENGKKYATGYSTTGGAVCIKWLCASYDFDDIKFSMRTDFRAICKA
                     YVLRNIGMLRAMVKSDLPGNIDYSMYTSRADSLEQKVAEKWEKCATSLALSVMRGGL*"
     gene            complement(176115..176864)
                     /locus_tag="pig_ID_3630_F33_scaffold_4_curated_closed_comp
                     lete_prodigal-single_185"
     CDS             complement(176115..176864)
                     /product="hypothetical protein"
                     /codon_start=1
                     /transl_table=11
                     /translation="MVDFDIKHYLTDDIEIEKDPHRFDNFYGDIDDKPDTEKLLFSLQ
                     HKYLNEGRSQEVWAKMFEICWSYMQSLIKKRQTGGKFIEKEELDDKTTSATLAFMSQY
                     LTKPEFEVGASFAGMMGWKIVEVMYKPSADDKAISMSLEIDDDGKNTLEDLIAAEEVG
                     GWKSPEDDVCRVDPIDIINEVLEELDEVVDDFYLRTIVRGYLTLCLKHPKNRHSKRMF
                     LNRWATDQKSEKLIEYTMLTIHNRLKEANNS*"
     gene            complement(176931..178151)
                     /locus_tag="pig_ID_3630_F33_scaffold_4_curated_closed_comp
                     lete_prodigal-single_186"
     CDS             complement(176931..178151)
                     /product="hypothetical protein"
                     /codon_start=1
                     /transl_table=11
                     /translation="MKFTLSKNELSKLSTLVKTSQTVSDVSIKASHYMFKLADKLYAS
                     IYGSGNVVDFSVEVTDVELSGNGYFNVDVTQLIQAFEKVYMASGADVATADVQANKII
                     VSNGKSRISVNLFDLLDEADFTEAFAALPSKKTEKFASNTVAATITPDVVSFMETVGK
                     FINMVGNDRVSGLSLKDNKILYCDQAFSIIDKTVPDQLTNGEKVYIPQNTFALLSAIS
                     KLAGTYNVTYSEDGQYMLIEVPQIGFNAIITVPETLCEYPEEEVLKQICPDETNMVEF
                     DVDIPTLLTKMNMFDGVFPSSQWRWKTIEFYNKNEDGEKSMNMRYSNMCAEVDTDLPV
                     MNLNEVGTIPEFSFRLASILVYDYLNKLVGGARTVHVKVSPLEADQPNGVGVIFDVDN
                     FRLVTSKMVNEDSI*"
     gene            178514..178894
                     /locus_tag="pig_ID_3630_F33_scaffold_4_curated_closed_comp
                     lete_prodigal-single_187"
     CDS             178514..178894
                     /product="hypothetical protein"
                     /codon_start=1
                     /transl_table=11
                     /translation="MTKEMTRALNYEFGKMVEEFCRKHNLEKIQCGLTYTDTSFTWKV
                     SASALDANGERKVDPVMENRAKWFITKNGIKAPEKVLGTYVEVSGLGRCKITYFNSRS
                     PKYAFSVETASGKIYRTTVWSLKF*"
     gene            178945..179490
                     /locus_tag="pig_ID_3630_F33_scaffold_4_curated_closed_comp
                     lete_prodigal-single_188"
     CDS             178945..179490
                     /product="hypothetical protein"
                     /codon_start=1
                     /transl_table=11
                     /translation="MNIVVIAAWFFIFMIILWGITHIKVKKVNVTSDDCPKEVKDVYF
                     NKHPGAKWIIDMKKSFDRVSKHMKDFAVFLKDNKNVKSLTAIEIMMVLTAGQQILVDA
                     YEKLAKMSILKADSIINKHGIKAATEMYFGDYIEDFYYTAFIIDIFKDSIEKKKDFEI
                     SKETLVSCKERAHNIRLQYAA*"
     gene            179480..179755
                     /locus_tag="pig_ID_3630_F33_scaffold_4_curated_closed_comp
                     lete_prodigal-single_189"
     CDS             179480..179755
                     /product="hypothetical protein"
                     /codon_start=1
                     /transl_table=11
                     /translation="MLHKIKSLIKSIYVFDNAFGFYCPDCAEVCKTPTAFVHMMWDEK
                     YKCFKKYIQCDECLRTTPAYKNKYEVIDQWGEQWEIIQGSDCMLNNI*"
     gene            179770..180543
                     /locus_tag="pig_ID_3630_F33_scaffold_4_curated_closed_comp
                     lete_prodigal-single_190"
     CDS             179770..180543
                     /product="hypothetical protein"
                     /codon_start=1
                     /transl_table=11
                     /translation="MVVYTYDFDGRFFKNPVAKFCLDNLKKQLPDTEIKIFQEKDLPI
                     KECNHSMIAETYPLKLDQIRMKMAVDCKEDCLTIDGDVFIPDIKEIIKHKNTVFADAR
                     LTDKPYINNGTFMYTSKRNEWVRYYYDLYNIRSEELKDKSNIQVFDEYPHKGIRMNTD
                     AKCLHWLISKFDEFHRRYPNAKTIYYTYGAEEINDKVYWRLANCDVPVKYIDFADGGT
                     VFFFETVFPGLDQKEAFELWKQQLCYTYQKDLKFEEIDG*"
     gene            180536..180733
                     /locus_tag="pig_ID_3630_F33_scaffold_4_curated_closed_comp
                     lete_prodigal-single_191"
     CDS             180536..180733
                     /product="hypothetical protein"
                     /codon_start=1
                     /transl_table=11
                     /translation="MAKKKDSNPKGCRLCKFRVAPSKGPNNERVPCCCFGYAINDNER
                     PSECGELFTETDYYIRHPDEP*"
     gene            180745..182406
                     /locus_tag="pig_ID_3630_F33_scaffold_4_curated_closed_comp
                     lete_prodigal-single_192"
     CDS             180745..182406
                     /product="diguanylate cyclase n=1 Tax=Lachnospiraceae
                     bacterium NK4A136 RepID=UPI0003B47598"
                     /codon_start=1
                     /transl_table=11
                     /translation="MRTTYRKRLLSKILVILGTIFFSAILLNGSGAVPLLTEAVAVTF
                     NGCMTAFQIFVFCLAMIISNGKVFKLAFSLNITMLILAFLNLLRDGFASCGAGVAFSI
                     LGCGLLYALRRYIKRLKKDEEELDRAAYTDQLTGCLNRRGLLRELAMKSEMGKNFYLI
                     FLDLDNFKQINDTLGHEAGDELLCEVATTWNNIPSKFPFTVCRLGGDEFAIIYETTNK
                     DVTTEFIINVLHSITMLQSNFAASVSASAGLALYDEDTSDLQQLLSYADTAMYKAKLG
                     GKNDYYFFDQDMYQEIMKRYLTEKDLKNAIKNDTFEMLYQPQYEINSHKLVGFESLIR
                     LKNKKGEYINTQQFINVAEKSGLIYDIDMWVMRNVMKQTRDFVILHPEIEISINVSGK
                     HITNKGFIETVIDSLSETNFPPKNLKIEITESSYIRHIDEAAQIVQRLKILGVKTALD
                     DFGTGYSSLNYLSKMAVDMLKIDKSFVDEILTKESDKSFVGIIIKLGHLMNCKVIAEG
                     VEDQDQLSTLAFLGCDCVQGYVWGKPTHLEDLSNCLGEDQQFPRK*"
                     /db_xref="UniRef100_UPI0003B47598"
                     /db_xref="R7AYW4_9FIRM"
                     /db_xref="rch:RUM_05510"
                     /db_xref="UPI0003B47598"
     gene            complement(182396..182725)
                     /locus_tag="pig_ID_3630_F33_scaffold_4_curated_closed_comp
                     lete_prodigal-single_193"
     CDS             complement(182396..182725)
                     /product="hypothetical protein"
                     /codon_start=1
                     /transl_table=11
                     /translation="MTKSQLQDLGIVNEQLGLATQETESLKVQIEANLRLASKMAEEI
                     AAYEKMKKRLRTTAYVELAVGLPCLAIGCLPIWTDEQQNIKNLFLGVGGTATVAGGFT
                     FVFTITF*"
     gene            complement(182685..183185)
                     /locus_tag="pig_ID_3630_F33_scaffold_4_curated_closed_comp
                     lete_prodigal-single_194"
     CDS             complement(182685..183185)
                     /product="hypothetical protein"
                     /codon_start=1
                     /transl_table=11
                     /translation="VEIKIDKKFFIKLSCIALFGFACFCAGRFIRFKGVSGSGEQLVS
                     GVILERDTADKLLDELGVARPAGQSASDTGYAILKGIQELGKSNDAARLCINEIEREI
                     KHTQQNAEIIKQSFDGISDAIEYGWRLAENQSLAYERIVDTLQQFNKNSRKDDKKSTS
                     GSRDSK*"
     gene            183241..183498
                     /locus_tag="pig_ID_3630_F33_scaffold_4_curated_closed_comp
                     lete_prodigal-single_195"
     CDS             183241..183498
                     /product="hypothetical protein"
                     /codon_start=1
                     /transl_table=11
                     /translation="MKDLKLNGFHYDDAMVENLGEVYYERDDNEDDYIAIFPDTEDYE
                     RSVIIFYIGCQITFVTTFINEAEHAGIEDYINDRISKYYKD*"
     gene            183506..183715
                     /locus_tag="pig_ID_3630_F33_scaffold_4_curated_closed_comp
                     lete_prodigal-single_196"
     CDS             183506..183715
                     /product="hypothetical protein"
                     /codon_start=1
                     /transl_table=11
                     /translation="MIVRKYNKETRQYFYFAFYDTEQSDFCYWTTDKADARKLSEDSA
                     LKLINYLYINDKVDKVHKVEAINGF*"
     gene            183705..184439
                     /locus_tag="pig_ID_3630_F33_scaffold_4_curated_closed_comp
                     lete_prodigal-single_197"
     CDS             183705..184439
                     /product="hypothetical protein"
                     /codon_start=1
                     /transl_table=11
                     /translation="MAFNQGPDNYFKNLFLKNYRTPEEAQEQASNTDEFAMWLIANPE
                     QFNPIFKWFINFYFNGLDENARAIAFEDDIVRCAKAGVTKPLFIDVTAQGSVENYSLF
                     GIMCLFFKEPYDFDQEEVDYVTKLFEDIRIKSELFTWKRCDWDYFLEKHWYVVCSDIL
                     NKLASDYNALKDSFLIKETTRVLEKKNFGVPVEFIAKDDNFDPPHSGYGIDLSKFFPN
                     QSIIIMSECTHHANSCDADLTKQSLA*"
     gene            complement(184369..184641)
                     /locus_tag="pig_ID_3630_F33_scaffold_4_curated_closed_comp
                     lete_prodigal-single_198"
     CDS             complement(184369..184641)
                     /product="hypothetical protein"
                     /codon_start=1
                     /transl_table=11
                     /translation="MTEKEGKIVERNTSESIEYIDDSGKVAKFYPDFIVSGQYVEVKG
                     WLRPKDRCKMDQCWQVQFVFGDEIKPMIAWLNQHHKNWRDEYIQTL*"
     gene            184904..185959
                     /locus_tag="pig_ID_3630_F33_scaffold_4_curated_closed_comp
                     lete_prodigal-single_199"
     CDS             184904..185959
                     /product="Vsr/MutH/archaeal HJR family nuclease n=1 Tax
                     =Cannes 8 virus RepID=T2AYA2_9VIRU"
                     /codon_start=1
                     /transl_table=11
                     /translation="MPVELVIDIENKENYNSLLKEKVTIQDATKVSFICKECNKKIVV
                     KSFYNWRKRSSVFICGKCKTLKTRIDKYGSIENANAERQRKLEESNLKKYGVKNVFQL
                     NDVKEKSKKTSLERYGYEAPQSSDIVKQHQKETWQKTLGADNPFLSKECREKAKQTNI
                     EKYGAENIFDLKSFQNKIQQTYEERYGGHPMKTKECKEKRKKTCLEKYGANSPMGNDD
                     IIKKMLKTKDENHSWGRKIYLYNGVHYDSSWEIMFVIFCEENNIKVKRNECFYFEYYD
                     NEKKHRYFPDFIAEDGHFIEVKGTHLLGKNPFNLKDSRSVAKYQCMIDNDVEILSGEF
                     FAPLLKNIQKDFSKNLE*"
                     /db_xref="UniRef100_T2AYA2"
                     /db_xref="A0A097I228_9VIRU"
                     /db_xref="T2AYA2_9VIRU"
     gene            186020..186511
                     /locus_tag="pig_ID_3630_F33_scaffold_4_curated_closed_comp
                     lete_prodigal-single_200"
     CDS             186020..186511
                     /product="hypothetical protein"
                     /codon_start=1
                     /transl_table=11
                     /translation="MALTGQELQDKLIKDATRLFAFSEACPRDENPYRFKALLMVEAL
                     ASAKEEILAKNPKNRFLNDFIPSIIEQYKDKGYLSNRQVEVVEGVLAKNGFDVEAIRE
                     AAKRETEAAFLELQKAHADEINGAFFNKAKFEYESYCNQCRAQAARRWHRRPTGSYQY
                     KTH*"
     gene            186542..187354
                     /locus_tag="pig_ID_3630_F33_scaffold_4_curated_closed_comp
                     lete_prodigal-single_201"
     CDS             186542..187354
                     /product="hypothetical protein"
                     /codon_start=1
                     /transl_table=11
                     /translation="MDAEVISGTGLFTLISAHPVLFVILIIILVFLIFSLGYLLFKNA
                     KSLKLGDFQVDFSKAESVKGDTGVNAKELTEAKRQVEERTRYIISRQFSLVAPFLQSL
                     RPIFNRLIYSILEDAMVDSLGIEKETRKVTGRENLSEAAGGDSYYLVEEVKTYKNNPK
                     TRVFTNLVESAVDSLLRSLQIELYQMLVSNNIGKCKEEVQLYVKDRTPHIIGIIRNNL
                     CDAYNQLSNENLFDTHHYWKEIGITYPEDWIQDQVFQLLKSCMKMRYSDFDV*"
     gene            187368..188861
                     /locus_tag="pig_ID_3630_F33_scaffold_4_curated_closed_comp
                     lete_prodigal-single_202"
     CDS             187368..188861
                     /product="hypothetical protein"
                     /codon_start=1
                     /transl_table=11
                     /translation="MAENNDEFLKKVYDQYLGSDYEWGDADLNPKREIRKTGEEEWED
                     EQAAIIDIIEQRIKALKKEAANLPKYKKPEVVDNDNFLTTTSGINGGASPSNDISLSQ
                     LKTQSALGGDLGDNLFLPKSNFDNQINFLLNEIAGMIPSVIIQGPFPYSKVPEGVGLV
                     TEMFNPGCDTEDETAEEFESSNPEFNKLKKALLESDGDSDDDKDDSEDEAGVGGGSGA
                     AADQADKDAEDQMTAAIKAANAQEAKAKECIAKELGILQSILALLKVINTLKKVLLLI
                     LSIIVPVVKMIAFAAQCWINPPAAAQVAQMVAEKIAALLISVIGEIIQMIWDLLDMDC
                     KTEQVQKVLDEINETLSGVDSAVSMTKNLVSFGMKQYDANKKSLVDSFNKFTNKGDKF
                     NNPIKEYGNKDAWKKAGDTFKDTMSTTLFGEGGIDENGLNGAGLKNILSAAMPDGIKS
                     AINNLMDSAQGILERTNNILNQAKVKDTVVNATITDMTDFLGPIRIK*"
     gene            188891..194464
                     /locus_tag="pig_ID_3630_F33_scaffold_4_curated_closed_comp
                     lete_prodigal-single_203"
     CDS             188891..194464
                     /product="hypothetical protein"
                     /codon_start=1
                     /transl_table=11
                     /translation="MNTEEFYNGSPYEVGTMDNLAQIKKEYNDLVKNVYDAAGGIGMT
                     LSEFLNLQNSSEGSSELVSYLDEKGYSVRSMGEDAKIFNDQINTQAALQTIQNFYDMY
                     ISPTQGDAQYRLGEVTGRALPGTVNSQTDAQGRLLTRSLYNTVLKYKVWRVDHLVDTE
                     EYYSVLWFPPFRPNSVKATSWKGAYLSDDGQTQMLSMGDYLSQAKAKRQKELDELNAK
                     LIEAGEEVTQTEADDTRLVKNASATNDSDKYYDTFDLNTFKAARASFTYRAPGFKAIN
                     DNINMIQWLLEGCSGIVSTYLTEWDISLYLQEGLISDYSGTMPNLILLTHRMDKDNPS
                     GYTDERAASYGVVNCAVSKLNSDYHKTWHINAYPYSSWHTSYPDPWKMAGWLDKIEQN
                     GQIVYVPNWFKFGREGVSNYLAGKDIGYKPRRDCISSRLLYQDFENAALSGYTDWSFD
                     KKIWKALYTGDDDGFTDVDLVYLSTSCGMFKKADLIDQVEMILYGVAADGVPYDGSEV
                     VGGDNGSGNGNITNDDYYYSWSEGSGGNKYCPGSVFKGALTFLNMFNKKDSKKDASMK
                     QAESRLKSGSGNTYGVMQDSLGITKQASTGQPAELRDDGYILGTEKAFTENSNGVGVP
                     QYNPTLYGGPHGYYRSPESYQSYYEENSVYLRNVPRIDRCPDNFSHDSWAGITWPSLP
                     NWQDDYYYKGNEKWCSNVSAVANGEKQSFEQSWSAGFARLKQGVHSYSMQTAYIRRRH
                     DTIIEGHLHRRNRWWYGWRGWYSWRYYGFDVGWDQNAHNGEELNRYGNYWWEWRESTL
                     FSNAWWWESLWSNWAYNDAYDRYYNFYFSWHWSWGWKCVLHRYVPCSYAWHYEWCYAD
                     FKRYVIHNGFHDYKWKIAMVQHYNATLDPQSNDKFRNRWAATFSKMFGFSTPLERAYL
                     SASTEDYELFIDDAGMQPGTLFQEYDDKYHEVISSYMTTKEHDVMDYLVDWGRGIGAH
                     NKLMFLTRGPGDAPDCLFRCEVYHNLKPIWYWCEHSKKYSSHKCKHWFERHCGWKHYL
                     SVRVDTTDRFYAGLYKPTFTNYGSDFGKISRSKAIQDSTVPVNGQLSSNIAKHSFFGS
                     GYGNNCAETRKSPYDLMENLGGRRFPYYNVNKDSDEMHNSFSGIRGKGILGDIPGLDF
                     VADDSDIEKFSDKTRITKGDPLNTAFGQLHFPLWKIASFTKGNVVLNGNTYRVTGGRM
                     NYVECGAPWWWDKMILNMSLRNTFYRGDMSGPKIATFSLKNFAIDVTSLDTGMGKQAI
                     EARKCKVRNNGNEFLITADNIRSYTTYQQWGGDGRLHDYVDKCTLKNAWVGAKYYFTS
                     YDIAPRFMYNLVSTQNGFLAGAKDLLCGHIKDSKGRDTGKYIMSFDYVRDIMVGTNRS
                     AALVSPRSYFLANPEGKFKDKDSGTIYNCEDIYGYNQFLVWARDWFDNDPQTNYNKHR
                     DLENAFNSRISTLASMNSKLEVYKDLDIKTMSYNTMIASWRDMNAFIALKYDEGIEQF
                     FLAYLNVLYESRRYFINKRCNKQDGTLWACRHLEKMIPQMVASAVSSGAGVVPAEFNR
                     TVGKETVAFYEVQNTIEKKTETLQKIVNEESAALDSDMIKTVYVKVKYATEADYIKCQ
                     EKLKTGELSPNDETIIKIRPWNYIKKRDGSYKNRNTGDTINTARGEMWNNAGWAIKYG
                     KERYIIKPTNGPYGIFSKEVKNEFKTRKKLQNNDTLKLTTHDYDMYINQVYSDENSLP
                     PFDINWDNLAASESGIIFNLFGGTAADKIRDLTKAGVTDPQALLCGAKQSTDYWRIPV
                     SGKLPKAEGYKSDITLEFCSQTESGLVMTIPAKNPAALSGAAAYAMWPIIEEQTDVIP
                     NSGDFAISLKDFGKN*"
     gene            194485..194928
                     /locus_tag="pig_ID_3630_F33_scaffold_4_curated_closed_comp
                     lete_prodigal-single_204"
     CDS             194485..194928
                     /product="hypothetical protein"
                     /codon_start=1
                     /transl_table=11
                     /translation="MTLNSKLTTYKEEASRITEESKDYSYMKSQIINLAQRAFTDGVV
                     SIMQKQKVKSKKEAVEELNEDISDYYLDKNIEVLNEYFMSIIREYTKNGKLVMGYEEA
                     IVKDFRNVAKAIYDMGLISGVTVAQDPIKLEVFLKNKEKLEDGTY*"
     gene            194915..195193
                     /locus_tag="pig_ID_3630_F33_scaffold_4_curated_closed_comp
                     lete_prodigal-single_205"
     CDS             194915..195193
                     /product="hypothetical protein"
                     /codon_start=1
                     /transl_table=11
                     /translation="MEHTKRYSFTNYFYKVFYERVGIELDDDTRAYILSVCHNSEPHR
                     KIDNKGRNSEYFTMRVNDQLITVVCDGDTHKIITCVIETHHRKEFDTL*"
     gene            195211..195450
                     /locus_tag="pig_ID_3630_F33_scaffold_4_curated_closed_comp
                     lete_prodigal-single_206"
     CDS             195211..195450
                     /product="hypothetical protein"
                     /codon_start=1
                     /transl_table=11
                     /translation="MKMMFKEVNGKDEAMRFIILADDDGIEIKKFPIYINKEMTTKLP
                     VLSETYDTLPELFKMVYQSGVNGEDIEFIEENVEL*"
     gene            195496..195753
                     /locus_tag="pig_ID_3630_F33_scaffold_4_curated_closed_comp
                     lete_prodigal-single_207"
     CDS             195496..195753
                     /product="hypothetical protein"
                     /codon_start=1
                     /transl_table=11
                     /translation="MVHTKYYKRTPDATERRGFLTETESLALACADKLATNIKVSYFN
                     KTGTILMVEAEVDGDDNLRAINSLLADDGFSTDLETMLRKV*"
     gene            195753..196508
                     /locus_tag="pig_ID_3630_F33_scaffold_4_curated_closed_comp
                     lete_prodigal-single_208"
     CDS             195753..196508
                     /product="Surface antigen BspA-like n=1 Tax=Trichomonas
                     vaginalis RepID=A2EMQ0_TRIVA"
                     /codon_start=1
                     /transl_table=11
                     /translation="MKIINCKNERDIKKCLRQNRPYMANLMDFNDNIKPQLFEGAEKL
                     HFVLSGQQTETIGERAFANCWELERFDGLPKIIGPAAFTFCESLKDFNFTTINNLYPD
                     AFSYSGLQQIDLPPNIENIPPRCFQACLKLRNLNLNKVETIEEEAFQSSGIRVLDIPV
                     SLTTVGKKAFEGCIYLSDIVCERFLPPKLSASSFYGCSIKNVWVFSEAQLEYYLKDRY
                     WSKFDGRFIIGTPKILKQRMEEIRNQKDLLWHI*"
                     /db_xref="UniRef100_A2EMQ0"
                     /db_xref="era:ERE_32770"
                     /db_xref="A2EMQ0_TRIVA"
     gene            196496..196600
                     /locus_tag="pig_ID_3630_F33_scaffold_4_curated_closed_comp
                     lete_prodigal-single_209"
     CDS             196496..196600
                     /product="hypothetical protein"
                     /codon_start=1
                     /transl_table=11
                     /translation="MAYLNVNNYALYRAFKYVILPAKLLFCITVLLIF*"
     gene            196602..198245
                     /locus_tag="pig_ID_3630_F33_scaffold_4_curated_closed_comp
                     lete_prodigal-single_210"
     CDS             196602..198245
                     /product="Gp73 n=1 Tax=Bacillus phage G RepID=G3MBE3_9CAUD"
                     /codon_start=1
                     /transl_table=11
                     /translation="MIDYKKYFPYDQIRPEQEAVLKEIASHWNDRKYFILQLDVGTGK
                     SGIAKSVANWSKDAFIITETKQLQEQYVHDFGKDKEFVSIKGKANYECNKNVRLNCEN
                     GPCTLKHTGHLPPCMATCKYYALRKRALASHTVLTSYAYIFRAFDCAGFWKPRQLMAF
                     DECHLLEDQLVNFASFEINPEELDRTYGLFDLCEDRKEYMTKFTEEGWEANKERFTKF
                     LNLIQCKRDELHTMMEEEMEGEDAESLDEDTLESLGKTHKLFYKIDKLYKKMDVFVSQ
                     RKDNWIIAPNATDGSLSFTPLFVDSLFHQFCNTWAEKFLFMSATILDIDGFIKDLGIN
                     KDDCLVIKMESTFDPAKSPIYYMPCGSMNYQNIEETLPKACAAIGKILDKKQNEKGII
                     HTGNYRIAEAIWNDFEHIDKDNHNRLLVKDKDNNEITNQNLLRVHERSKDTVLLSPSM
                     TTGVDLKDDLSRFQIVVKMPFSSLADPRIKRKSELSSDWYACQMLKTLVQACGRSTRS
                     ADDHSATFVLDSSFNYWINKYKKWLPKQFLARLKGVTLT*"
                     /db_xref="UniRef100_G3MBE3"
                     /db_xref="G3MBE3_9CAUD"
                     /db_xref="tra:Trad_0598"
     gene            complement(198237..199205)
                     /locus_tag="pig_ID_3630_F33_scaffold_4_curated_closed_comp
                     lete_prodigal-single_211"
     CDS             complement(198237..199205)
                     /product="hypothetical protein"
                     /codon_start=1
                     /transl_table=11
                     /translation="MLDLPVWLIVSVLCIGCVIISILLFFLIKRNGKSDVYINKNGVV
                     VKAASPKNITTKQFINFMKEIVSYVEDSKENYVDDVIGIKNLYFKQSKDFAKSRMLEV
                     QNNIIEEYKTEYIKKYSGKLHTSLTEDGQKRVTDATLLLPTASQISDSNEDGALEKHV
                     SPCHRFCSSGCNSGLSFFESHLQKDFKPLLEEVFSIIEENHLINRLDREYEEEITTKA
                     GQLSSYLKNRVIAYPIPIDNEIAKEVIYRKTPDVRDAIEDALRRSRTLSKEKREHIQK
                     EKEKYYRKRDTKISQIVNILNDSDLEAILRRTDCRITDSQDSHILS*"
     gene            199265..203965
                     /locus_tag="pig_ID_3630_F33_scaffold_4_curated_closed_comp
                     lete_prodigal-single_212"
     CDS             199265..203965
                     /product="hypothetical protein"
                     /codon_start=1
                     /transl_table=11
                     /translation="MSWLISDSSNANNTSHLSTYDSSLYYNQDSWRLCKNIMWVGPES
                     QKWQQSFDLDSFYSTDKDFGFNKKFNGFTLKTSAEMPSISQAQGSLPDNVESYKNISG
                     PVTLSKDFTATQRFYKKVEYKYGDVTTHTSSDKHISFTAYCSGSIIADVDDDYDDDSD
                     DCYFYILKNGSVAASTDADSGDKMEVNYTEGDVIEFKAVNYSSHSPGSDITSYNPHIE
                     VTWKNRSRESHISYYNQAYTTNGWEKNVCLAQNNPIIDLLRCLRTTAENGSMTMKYST
                     DSTIKTYYGAYVGGILATSFVSETVGTDLSFDVSWSNIAVDSEIIFYCRPYFDGTAPK
                     KYLEDEVAWVMSYCNKNAITYWSTNMSIGGGTSYKYATSNKTDSLGEEVTLSDVQTRY
                     CSSYSLTDATSSKSTLPKINGLPHKGTTVHKPSYSSSSDFISPNQHHRKSGHFVVTKD
                     GTVSVKCTLQSLTTYINSYDNYQQINPTVTIKKNGNVVASYSNLNETKSYTADITVSA
                     GDLIEAITDDIFTQNSYYELDYDYEVTDKCYLTGDKDDTSFTVYKSSYDSVNTPAYDM
                     AFIVQESGSLEWSYNDVRSGTTSSSDDGILNIFVNGERQVRADNDNASSSGLIQLSIG
                     DVVLIRYCTYSCSVGDKDSYVYVERGWDTPGGQCTISFSGETVPVAFNHTLSWKEYCK
                     LILAEARLWVDDNSLTDYALPIAIIDDARNFERTHQFFTELSNSKLYVDLWANTEILQ
                     DLNTNYIKCFSADMKSSSIPTALFDGKDVTQVRIKDATGGIRAFKNTTKKTDYLELIN
                     ISGDWTEAFRNSVSNGVKIGKFTTSGLTSAKDMFRGCEIRGTWNIDEDKLKAFFNDTY
                     DKWVAGEYNFRSAFVGSYHSGTVPESFMSAENQFACNWDPTTLIQKVASTYDVSKLPL
                     TCYYFAGVSAITSAYSNYLEYSKTVHTIKLVSRQFDESTAAAYIYIDDKAVKGWGSRG
                     HFIGVIDCKTMQFKYEGSADTYGTPESADAVWTAAINAAGPNDIIIAVTYDATSVTSY
                     ARSSINSCGGDGSTWTSARIAHTFIGKKGLASGQGYEGTASGSNYSTISAKFDEDRGL
                     VHRHWGIEQTFELSPIYEKDGQDAHFGNYPNIIIPEDNFWKWGSVFAQVKDCYDCALF
                     SITENNKANFNVDVYTSGDERQVNYNYDTSFRKAVEANAFDNLILHLRKVENVTNKSI
                     SIEGMFKDIQNLHCVGEIKNIQDITSAFDGCSNIIEVNPNLNNVEIADYAFKDCHSLT
                     KAYVFSNSCYTAMHMFENCDSITDFNIKGMTALIDATSMFEGCTAIKTEYFTKATEIP
                     ETLQIAKRMFAKCKITEISGNWVPPNSYTSYRNQDENGLGNMEDDFINETTKDGWSFP
                     ENLYSAYQMFAENPITKISNLKFTKANNSWIFQDCHNLTTIKYSFLDVDAYENDKCTG
                     MFDGCSLKKENVIWLPISISSDFDLDNLGFIDGSGNEKITYWIVDDHWCEVDRSGFIE
                     YQHIRRPAYLDVYRKNYDENVIIKFWSHPHIHSAENRGYNELHDTKVYYDPETLQGGA
                     TINYNEWLKGKQTK*"
     gene            204011..206098
                     /locus_tag="pig_ID_3630_F33_scaffold_4_curated_closed_comp
                     lete_prodigal-single_213"
     CDS             204011..206098
                     /product="hypothetical protein n=1 Tax=Salinicoccus
                     carnicancri RepID=UPI0003101061"
                     /codon_start=1
                     /transl_table=11
                     /translation="MEIKIEGVKGKKVRYIEMADGRKLPHMTESALRMPNSTYELLSE
                     SELSTSLRESISRKVKSTHFTESDNDGALKAAIRMRESANESDKKEFDKIIKKLRESS
                     ASTERKLWKFPISRFGNVNGNGRVYTRELWENVINNQRDNWVGSYGLADHPMDDCDPG
                     QFKNAAIVWLDMMIDDANKLIWAIGTFVGTYGRLAQEIIEAGGRVGFSSSGFGETLSD
                     RKTINPDTYILERPADIVTNPSQSVFGDASNESYNPGNVEYTKQTRESVEATSNLRED
                     APRSNILRGKQMNAVDAVKMDEGKKPNVGPVAIDKLTKKVIEKQVESMMNDTDKATNP
                     ASKLSEVNELLTIVRESNDEDLISKVEEKLVATRDELFALCESASKVQNEFGDLNEFA
                     ENTKKAVVTGKLLAEQVDDYKTLCEGLEEKVQSLSKENNILKAKLAIKENKEKAAAEA
                     AKLRENEDKKAADEKAAKDKECEDLKEMVAKLNKANRKLESENGVLHTRGNHALAQIK
                     TLKEAVASAQADVEAAKAETKKMAESRNEYRQQTIRLQTKLRESASMLDAAKVEFEEY
                     KEAHQEKISFKPAEKDYVGKYLNMRENRGLDVENYWNDLVTQFGESVLPFERQIRGAK
                     TYNEAFAAFMKYRNRIDESAGAAAAATIDPSVSSIKERKAILEEAGMQKMSEELEDIN
                     ALELERMKKMGLM*"
                     /db_xref="UniRef100_UPI0003101061"
                     /db_xref="W6ZTM8_9APIC"
                     /db_xref="UPI0003101061"
     gene            206159..206629
                     /locus_tag="pig_ID_3630_F33_scaffold_4_curated_closed_comp
                     lete_prodigal-single_214"
     CDS             206159..206629
                     /product="hypothetical protein n=1 Tax=Butyrivibrio sp.
                     AD3002 RepID=UPI0003B574C6"
                     /codon_start=1
                     /transl_table=11
                     /translation="MNEELTNLLEGIETANNIKQYDEGLADVVKGAGRAIANVFGTKA
                     GAAQRDLKAAQQNQQAAQNQAAAAQANANAQSLNNQTAQLSAPDAAQKIIDLLKQAFK
                     NDQKLQDKANKQAAKDQKKADVAAQTAKNAQAAADKANMTASNSNAAAKGDSNG*"
                     /db_xref="UniRef100_UPI0003B574C6"
     gene            206622..207203
                     /locus_tag="pig_ID_3630_F33_scaffold_4_curated_closed_comp
                     lete_prodigal-single_215"
     CDS             206622..207203
                     /product="hypothetical protein"
                     /codon_start=1
                     /transl_table=11
                     /translation="MDKLNEAISFCDIFNEGLSDAIKSGAQAFGANIKATSQVNKQNK
                     EADKAAALKNAQGNLNAVNSIVEKLQPIANEQSQFDAETIKDLMTDINKLNIDDKIKK
                     QINQLLNQQTQALDNANAQQKKPEDAKVDNTQDVSNETATDAKSPQQQTEQKGNAANI
                     QQGDIDTIDAYLDAASKKIGKSKDDIIAYIKTL*"
     gene            complement(207259..207861)
                     /locus_tag="pig_ID_3630_F33_scaffold_4_curated_closed_comp
                     lete_prodigal-single_216"
     CDS             complement(207259..207861)
                     /product="hypothetical protein"
                     /codon_start=1
                     /transl_table=11
                     /translation="MRGSLGFDVPSLGVFGSPLFGEKILNALMTGECPEGTRTYQKDI
                     FDDDGNKVGKTIVRTYSSGRSNAPSNLVGSNYPPCNIYTDENKRKVYEFAIAGYDPKN
                     VTFAVDENNPSYINLVLKSGLTEVKESDEDEKKEEEEQKVEKAIVYDYQKFVVKDHTC
                     PFYVDRDRYDIEQSVVEFKNGTVKISFEPKKIAFNPKVVN*"
     gene            complement(207984..208658)
                     /locus_tag="pig_ID_3630_F33_scaffold_4_curated_closed_comp
                     lete_prodigal-single_217"
     CDS             complement(207984..208658)
                     /product="hypothetical protein"
                     /codon_start=1
                     /transl_table=11
                     /translation="MGRTIVEKEAPINKEAPQTLYQPADDGIGSAEADLNNTSVSGVM
                     NFYEDQLIKFVSEQVTKMDQKLLFDGESSPPLPLIDKAIMQHEHVTMALTALYEQARW
                     AWNTAKESYAEWHAIKFLEVRMEVNKKEDARAKWFKDTEIEYMIIAKYTKEVADFKAR
                     IQLADAKVSLFRRLIESWNQYAFQLGQLSRNGIAEKNSSDMTDKYEDQDPVDTAALAL
                     AAMGNQ*"
     gene            complement(208668..209024)
                     /locus_tag="pig_ID_3630_F33_scaffold_4_curated_closed_comp
                     lete_prodigal-single_218"
     CDS             complement(208668..209024)
                     /product="hypothetical protein"
                     /codon_start=1
                     /transl_table=11
                     /translation="MANDKMTDEEKREQEERNQYGGYLLKELITPPTTEKQLDVFLED
                     KYGVYIVDEVKFKPLFVESNHHCLTNKENTCMCKDFRLRDSEGKCACGRYEKRIRDED
                     DFIRMRIASMKRGKKC*"
     gene            complement(209036..209233)
                     /locus_tag="pig_ID_3630_F33_scaffold_4_curated_closed_comp
                     lete_prodigal-single_219"
     CDS             complement(209036..209233)
                     /product="hypothetical protein"
                     /codon_start=1
                     /transl_table=11
                     /translation="MDIKVKKSKDRTTVVFESSNREFNFQEVEGDAISTNDKMTFTDI
                     IKSLYLAGKNNDAVFIETENE*"
     gene            209814..210020
                     /locus_tag="pig_ID_3630_F33_scaffold_4_curated_closed_comp
                     lete_prodigal-single_220"
     CDS             209814..210020
                     /product="hypothetical protein"
                     /codon_start=1
                     /transl_table=11
                     /translation="MRAVVKVMLKGDAAKKILSVKDTLEDMYGLNVSKTGRVIEGLPE
                     DLDEASHIYSEISEAMYNGDTEYV*"
     gene            209998..210369
                     /locus_tag="pig_ID_3630_F33_scaffold_4_curated_closed_comp
                     lete_prodigal-single_221"
     CDS             209998..210369
                     /product="Putative uncharacterized protein n=1 Tax
                     =Clostridium phytofermentans (strain ATCC 700394 / DSM
                     18823 / ISDg) RepID=A9KQ12_CLOPH"
                     /codon_start=1
                     /transl_table=11
                     /translation="MATQNMSDDVKTVDILGSPWTIKYVDDDPAFEQANGYTNDAARE
                     IVIENVKTSDGPLSFDMQSQYTNQKRVLRHELIHAYLFESGLGDSSNSCDAWAVNEEM
                     VDWFARNIPKMIETFKELKCL*"
                     /db_xref="UniRef100_A9KQ12"
                     /db_xref="cpy:Cphy_2967"
                     /db_xref="A9KQ12_CLOPH"
     gene            210360..210614
                     /locus_tag="pig_ID_3630_F33_scaffold_4_curated_closed_comp
                     lete_prodigal-single_222"
     CDS             210360..210614
                     /product="hypothetical protein"
                     /codon_start=1
                     /transl_table=11
                     /translation="MLVGKIIYLVFASLMALINIFWFIQKLSQQKIFNYIMGALGLIK
                     IICIVAYFCCNFTPEVSQVITEPLFTFIIGLCALYLWRHK*"
     gene            210611..210820
                     /locus_tag="pig_ID_3630_F33_scaffold_4_curated_closed_comp
                     lete_prodigal-single_223"
     CDS             210611..210820
                     /product="hypothetical protein"
                     /codon_start=1
                     /transl_table=11
                     /translation="MRFIIPYFAGAVSAFLVIFGILGAKDPNQTAISIALAIIVTGSA
                     GITCFKRHKRKQKEYYDRFRSKNDN*"
     gene            210810..211142
                     /locus_tag="pig_ID_3630_F33_scaffold_4_curated_closed_comp
                     lete_prodigal-single_224"
     CDS             210810..211142
                     /product="hypothetical protein"
                     /codon_start=1
                     /transl_table=11
                     /translation="MIIKNRGEELTPEELKEIYNNLYISEHAKKRLQERVPVNIKLLF
                     ENPCVAYFNTDGSVNVALDEYNYLVVQYCEHFKNWKVVTWKEKSWNSKTVFDKQQMAK
                     AGYGRKIK*"
     gene            211139..211441
                     /locus_tag="pig_ID_3630_F33_scaffold_4_curated_closed_comp
                     lete_prodigal-single_225"
     CDS             211139..211441
                     /product="hypothetical protein"
                     /codon_start=1
                     /transl_table=11
                     /translation="MKIRFAYQTPEQEKELKHIVEVEAKKHFGRFISLHSNFGGNVPG
                     VKEDHFCLQIEIWESDFFDDLQRAKQEMYKNGRIMLPDFLSDVEDNLSFVSNVGCV*"
     gene            211438..211671
                     /locus_tag="pig_ID_3630_F33_scaffold_4_curated_closed_comp
                     lete_prodigal-single_226"
     CDS             211438..211671
                     /product="hypothetical protein"
                     /codon_start=1
                     /transl_table=11
                     /translation="MKKILVVLLISGIVLITGCEARLLENEKNSDYYNTVYRGMDTHN
                     FIVLNNKLDKVLENQEIIIKNQEEIMKMLKGDK*"
     gene            211671..212165
                     /locus_tag="pig_ID_3630_F33_scaffold_4_curated_closed_comp
                     lete_prodigal-single_227"
     CDS             211671..212165
                     /product="phosphohydrolase n=1 Tax=Paenibacillus terrigena
                     RepID=UPI000367A71F"
                     /codon_start=1
                     /transl_table=11
                     /translation="MYAPKIYVTVGISGSGKSHFAKRYCSALSAVELNLDNFRKKISG
                     DISNQNVTFEAVKLRDKELIAHLAGGHNVTISDTNLHAKVINDIAKKFPYNDVEVFFI
                     TDSENVQLCKDRIADDLANGIDRSNVPDKVVDHQYENYMKMKTATFAENVHIHFVDTN
                     GKVS*"
                     /db_xref="UniRef100_UPI000367A71F"
                     /db_xref="S9T3U1_PAEAL"
                     /db_xref="UPI000367A71F"
     gene            212194..212523
                     /locus_tag="pig_ID_3630_F33_scaffold_4_curated_closed_comp
                     lete_prodigal-single_228"
     CDS             212194..212523
                     /product="hypothetical protein"
                     /codon_start=1
                     /transl_table=11
                     /translation="MSEKKAPETPVDKYNRLTREIKHQKKVLETAQRNVEKSTKALND
                     LMKKLWFCPICNKPQLIPNKKEIKEIIESKLNDDGTNSFYKCHYAQCSVCNKYALIGK
                     DFMGDDD*"
     gene            212542..216660
                     /locus_tag="pig_ID_3630_F33_scaffold_4_curated_closed_comp
                     lete_prodigal-single_229"
     CDS             212542..216660
                     /product="hypothetical protein"
                     /codon_start=1
                     /transl_table=11
                     /translation="VNETLFKAIREGGNMSIAGEDGTEVMATKLQVAKMTPEQFEEFK
                     TSFFSFLMELSDMYNERFGTPIWKDESLITKGKIYSGSTRAFFQKPFEEFTKYKKSVG
                     DFDVQLPESTMEHFPSFVEELTGKTVGDFTFYGSRTKSMQSHSLVTANPEKFAGIGAE
                     YMQFDWEYTQWDDEAGRPAEWNDVSHYSSWEDIENNVKGAFVKILLKAAVAVKTQRSD
                     KPFYSIKTGKPVKTPADAKEYSFHVDNGVTRLLKDVNDGYAKFDIGDRTSSHSMDFLF
                     EVLFDRKPEADEKRNLVSFVRLIKFMNKEYDDTLLRNIFTKFTKLLFDVHEQQISRDL
                     TEDREVKHAAEVKFIELCPAVADMKDYAADAEEDYYTSEFRKEGNRYGQADKRAASLA
                     AQQEGISFNGSHLKEEVAADGKTLYVYSSSKDQDLFKYYFGRNLKFGLNGGSAYGFAT
                     YAIMSDPFSGASDVGYSEAARDNLYGTNCFEFEIPTDKVFFFEYADYVKTSRGKNSTP
                     ADFVKQQVDFFKLPLSDEQIASLTPEEGAEFSSKAAQAFFRYMSRIYYQDKLGALITP
                     CAGFVYKGRNDGRTYVGWDGYALIPRRFTNDLGKTWKEVDRNSPEYKEYVEKANGERE
                     AADVFDGHKTPLKEAVYRLFMKFGSGDDTADKLVDGLFTDIVIHDDKTVDCTFKSNLP
                     YIDQDRHYLRLTNDNHLIRSLHKLGFKFGKLNAGIKIGKEALELYKDDLIESIDPSIW
                     PDSCTGGIKIAGGRIAKDTFQKIPTALGEHYAYIVNCQIDDDVLKGYELHGNPDKPNW
                     TTGEETKAELVAAYGEFAENCILPEKPLPKAKRQLKNPDAIAKAEARAKEKAEKEKAD
                     WERVTKNWDDDVEKAMKLTEAMAGKSHLPHLFNSGSSTQMKQKQFDELLNYIQESGNV
                     FDEEHFNVSEKIDGSTTLFGVDENGIFVEKFGMKEIYRPADLQREDLSRKVRAFLEIA
                     NNPELVDFLDDTRREYNMQFVKVQIEMLLTGASKHEDKSLMQIVLVPYKREKFSEEGG
                     AFVVRVIGDDLQPLPGQEELLSAISSILTTPKFIVKPISDTDLDFAPIDLNEYIAEVL
                     PTLNVKDRSERKAAYEAAQERLQTLLTSHFPEGKYGEVYEGLVVTCNNGFTFKMTSPQ
                     FKEWMAKHNERKPVTLSPDDPYGLVMKDYGEKKILLNHIGPGTELVGILIGHFAPFTG
                     PKGHGRMIEELHSKGCKKFIVGIPDSTAEFDDDRAMYTVEQRMEIVDDYLRQEGLEGK
                     AVKMRRGDIAITSRLLIWDVYNTFGSNVRPVYIVGPDRAELVQKNPEFGTDETTTYPE
                     KIVMSDRGEGNVSGTKVRELIRKGDVDGIAEMTGYSKQIAQKLVDLREDNLM*"
     gene            216706..217404
                     /locus_tag="pig_ID_3630_F33_scaffold_4_curated_closed_comp
                     lete_prodigal-single_230"
     CDS             216706..217404
                     /product="Predicted alternative thymidylate synthase (EC:2
                     .1.1.148)"
                     /codon_start=1
                     /transl_table=11
                     /translation="MKEIKILEDYTTKTPLQLIGEMAGVCWGAKLDKDRNIARAIDCI
                     KSGHGRVEELPDVYLVIDGWSAKMIREAYTHVGGLPTRMQASTRYIDYEKGFDVITPP
                     SIEGNNDAMEVWCKAISDIKMAMGALKALGVPKEDYTNLLPLAYQSKMIWKVNLRTLV
                     NFMNTRTCSRAYWEIREFSNMLKKALMEYSPEWEIICKELFVPKCDAVGYCTEAKCCG
                     RHKTKSEVIGDDVK*"
                     /db_xref="rim:ROI_22860"
                     /db_xref="UniRef100_R7N7F7"
                     /db_xref="R7N7F7_9FIRM"
                     /db_xref="2.1.1.148"
                     /db_xref="2.1.1.14"
     gene            217391..217759
                     /locus_tag="pig_ID_3630_F33_scaffold_4_curated_closed_comp
                     lete_prodigal-single_231"
     CDS             217391..217759
                     /product="hypothetical protein"
                     /codon_start=1
                     /transl_table=11
                     /translation="MMSNKIDDKDDWEKEDTFLDKYHRQKELKKAAKAATASIAKSSP
                     GFVGTMERMSSANDYIAKALESSPQGWMATSINQIVNNPISYHDFQIAPLPGLEVEVN
                     IKVSDPQLIATLHHAMQGYC*"
     gene            217832..218170
                     /locus_tag="pig_ID_3630_F33_scaffold_4_curated_closed_comp
                     lete_prodigal-single_232"
     CDS             217832..218170
                     /product="hypothetical protein"
                     /codon_start=1
                     /transl_table=11
                     /translation="MALITIHEAKRQKPSNIEASDSLKELQKHLPDIIKAVNEGQSAY
                     VFIDHLSMVNEPRLLDNIRGVKDKNEVLSRIYNYVLHAEGNGVLKEYENKVVRYKGSA
                     VGGMECHSPR*"
     gene            218373..218558
                     /locus_tag="pig_ID_3630_F33_scaffold_4_curated_closed_comp
                     lete_prodigal-single_233"
     CDS             218373..218558
                     /product="hypothetical protein"
                     /codon_start=1
                     /transl_table=11
                     /translation="MNFKQIESGVAKYPILFRFRLMGSTYFGAVDKTGKHWIRRAPIS
                     IKELTGCSAAKIKELQK*"
     gene            218555..219253
                     /locus_tag="pig_ID_3630_F33_scaffold_4_curated_closed_comp
                     lete_prodigal-single_234"
     CDS             218555..219253
                     /product="Deoxycytidylate deaminase n=1 Tax=Cyanophage
                     S-TIM5 RepID=H6WFU3_9CAUD"
                     /codon_start=1
                     /transl_table=11
                     /translation="MIQNLVFYRSNLRDDKVNRENFKEFDDITDVEVWIYYKENDDVV
                     YDFTDDLSTVSMLIDSLPEANIIGRVNSDEDLSANIIINLRQANAFIGVTESLKQLSK
                     CTRLKVCCVIEKNGRIVSTGLNGTPSGFKNCSEVFTPMDRLKKDYSTRHHEFSEAYEV
                     HAEMNAVLELGKNSSMDNYDDLTLYCSTCPCPGCSKMIAQAGIKYVFYRNEYDRLPEG
                     AKHLKEFGIYVIKC*"
                     /db_xref="UniRef100_H6WFU3"
                     /db_xref="A0A0B6VLB5_9VIRU"
                     /db_xref="sua:Saut_2029"
                     /db_xref="H6WFU3_9CAUD"
     gene            219263..219454
                     /locus_tag="pig_ID_3630_F33_scaffold_4_curated_closed_comp
                     lete_prodigal-single_235"
     CDS             219263..219454
                     /product="hypothetical protein"
                     /codon_start=1
                     /transl_table=11
                     /translation="MMKIKKATFWDIDYNDIAGDKSAIDKLNDYIAENQISKCDIINV
                     ETRVDRGHSRCLNLFYWES*"
     gene            219454..219681
                     /locus_tag="pig_ID_3630_F33_scaffold_4_curated_closed_comp
                     lete_prodigal-single_236"
     CDS             219454..219681
                     /product="hypothetical protein"
                     /codon_start=1
                     /transl_table=11
                     /translation="MENEETMSDEEFDNLYEDILNNGLVNEEYKQKLIKLMDAYGKNV
                     DALADYAELDVTQWGKSDLLSGRDYGYFYSK*"
     gene            219659..219880
                     /locus_tag="pig_ID_3630_F33_scaffold_4_curated_closed_comp
                     lete_prodigal-single_237"
     CDS             219659..219880
                     /product="hypothetical protein"
                     /codon_start=1
                     /transl_table=11
                     /translation="MVIFTVNEDLANAAYRKAQEFANTYKEWRWGQCVFNAYYTFFPE
                     ESNKLRGTDDDCFYRDDKVEKFLSHFNVG*"
     gene            219884..220423
                     /locus_tag="pig_ID_3630_F33_scaffold_4_curated_closed_comp
                     lete_prodigal-single_238"
     CDS             219884..220423
                     /product="hypothetical protein"
                     /codon_start=1
                     /transl_table=11
                     /translation="MAIKYICDFCGQEAKTFHKEFSTGEIICDNCYEHLKNQTWRLAE
                     EPAELEKAKESIRQDSQQIESQRKELEKERAIDKIMSVRYRNGFYAVIRLYNQMVKAL
                     DDAVPKGFLFRINPFRTISETEVCNLEQRAIDDVIREVERNFHDNFDYLFERDPLRDR
                     EALRLNDIPTVNLPWDKDN*"
     gene            220535..222031
                     /locus_tag="pig_ID_3630_F33_scaffold_4_curated_closed_comp
                     lete_prodigal-single_239"
     CDS             220535..222031
                     /product="hypothetical protein"
                     /codon_start=1
                     /transl_table=11
                     /translation="MNETQFTASNDDDIFNSWVASEDERKKKEEERKKNSGNYQKREY
                     EAIKYVGLSKEHPTIVRFVGNFVAEDLKAHRPNPSDMKFMHISKVKSDDGKTVFYLYL
                     PLRADEPEQDHLMWKIIDKVYAKEWVKDPATGKNKPIETFKINHPDVYEKVNKGGYTE
                     ADGKWPYMYARGWKGPEMLLINVIDRRDDWCKTNKHTKLISKNVNVTPDGKEYADFGV
                     PAFGFFGPLTNLRNNFKMGWEKYDVVITKTGEKLDTVTNMFNGTAFTNPAAIKANLDK
                     SMGIDPAEYKFISQEPALTAEELNYARYDLDENFRVTSYHTIDKYLGKTIQLIDAACN
                     EDALKAGKKAESHFYEDLQALVKEESEQWAKEKAAKEAAAPAETPVQETAPVANEAPA
                     TQAATSFDNMAPVQEAAPVTRTVAQETPASGLTPEKLAVLKGYNELSAEQKSYIKDVI
                     LNSDGSLNHIEWTDTAPSLLDCPVDQKGCGQLSPNSFSLCPACGKHFM*"
     gene            222093..222407
                     /locus_tag="pig_ID_3630_F33_scaffold_4_curated_closed_comp
                     lete_prodigal-single_240"
     CDS             222093..222407
                     /product="hypothetical protein"
                     /codon_start=1
                     /transl_table=11
                     /translation="MKNNIIKAIDFMTPLHQHGLITDKEFSKLQKCDPPALDEFKCIV
                     YTPDREFVLSYEYDRFNYFVMGLFTADRIKMYGTYDKIKSCIEFNVFADGDLLEDFCI
                     NI*"
     gene            222464..222793
                     /locus_tag="pig_ID_3630_F33_scaffold_4_curated_closed_comp
                     lete_prodigal-single_241"
     CDS             222464..222793
                     /product="hypothetical protein"
                     /codon_start=1
                     /transl_table=11
                     /translation="MANYQVEQHKCFGDFYIHCDVFNLHFGGAEWKNGVALVQLAHNM
                     RAIFNGHNMKAYYFDLNKVPEYWIKDQFEKCATKYACTPEVAKMIKDKAYKELQEIWE
                     EKRRADY*"
     gene            222806..223204
                     /locus_tag="pig_ID_3630_F33_scaffold_4_curated_closed_comp
                     lete_prodigal-single_242"
     CDS             222806..223204
                     /product="hypothetical protein"
                     /codon_start=1
                     /transl_table=11
                     /translation="MEERLKMLSQQSIDAMNAEGNDTYEIASVGVSFERKVSYWDRWG
                     GWYALLAGNLVADITLDIAKALGAKGAVAFIITSFITVAAFVAAALWYYKWFDKILKR
                     TYIVNLIKRRKKNVKKSEGNEKVSENESNS*"
     gene            223149..223439
                     /locus_tag="pig_ID_3630_F33_scaffold_4_curated_closed_comp
                     lete_prodigal-single_243"
     CDS             223149..223439
                     /product="hypothetical protein"
                     /codon_start=1
                     /transl_table=11
                     /translation="MSKNQKETKKFPKMKVILSVVLAFLFGGAAPLVGTFTQNNVQTA
                     AVLEGLRNGSNAVATYTANLPYIAVVICVLIAIIFAAIAVSLVVKYYKDKAD*"
     gene            223482..224483
                     /locus_tag="pig_ID_3630_F33_scaffold_4_curated_closed_comp
                     lete_prodigal-single_244"
     CDS             223482..224483
                     /product="Gp65 n=1 Tax=Bacillus phage G RepID=G3MBD5_9CAUD"
                     /codon_start=1
                     /transl_table=11
                     /translation="MRKFSFAVALLFAVMLSFTGCIRPYDKPEYVEVGPNETAFVIPM
                     FTDENVKTEDQVHLNENVEFYQKNMVSSKLIQIPHKWIKTGRTARSGYYKGTVRVITV
                     DLTPRSGNWLSNDKNAIKVETSASQGITIPMSYTVRIKPEDAALYLSYYKAVDFQSVI
                     DTQINRYFAQEAGKAFHTVEYKDVAKQRDVILEAAVEKTKEHFKKQGITIDQLAIVDG
                     LVYDDESLQTNINEQAKIQAQIVLEEQKASLISKQKANKIAEANIEADVARAKASTLD
                     LELKRKRGEQEIENTKVIAQAQAEAIKQGKYAPVPNTVVVQDLKALGSVRDLMQPNE*"
                     /db_xref="UniRef100_G3MBD5"
                     /db_xref="G3MBD5_9CAUD"
     gene            224564..225388
                     /locus_tag="pig_ID_3630_F33_scaffold_4_curated_closed_comp
                     lete_prodigal-single_245"
     CDS             224564..225388
                     /product="Deoxycytidylate 5-hydroxymethyltransferase;
                     Short=Deoxycytidylate hydroxymethylase;; EC=2.1.2.8;;
                     dCMP hydroxymethylase; Short=dCMP HMase;;  TaxID=10666
                     species="Viruses; dsDNA viruses, no RNA stage;
                     Caudovirales; Myoviridae; Tevenvirinae; T4likevirus.;"
                     source="Enterobacteria phage T6 (Bacteriophage T6).;""
                     /codon_start=1
                     /transl_table=11
                     /translation="MRKFTVEEPIEKNRNNDDIVAGSFLYPLYNKIIRKDFVTTGTNA
                     SQTAGQEAYVEILAKQVQLDPYAPYIYIDKNFQTPKKYVKAELDWYKSMDLSIIGHEG
                     IENNPTWQSCCTKDEKKEINSNYGWCVFSEENGSQYDNCLEVLKKDKTTRNAIIMYNR
                     PEIYKDYKRDGMHDMICTFMSHFFVRNNRLYMIHNMRSNDVRYGFICSDLAWNCFVYQ
                     NMYEDLKSTYPDLEVGTIIWTSDSMHLYSRHFEDLKNFVECGQNFRAAQVNTFGGF*"
                     /db_xref="DCHM_BPT6"
                     /db_xref="UniRef100_P18030"
                     /db_xref="2.1.2.8"
     gene            225388..226137
                     /locus_tag="pig_ID_3630_F33_scaffold_4_curated_closed_comp
                     lete_prodigal-single_246"
     CDS             225388..226137
                     /product="Chromosomal replication initiator DnaA n=1 Tax
                     =Anaerococcus prevotii (strain ATCC 9321 / DSM 20548 / JCM
                     6508 / PC1) RepID=C7RGH3_ANAPD"
                     /codon_start=1
                     /transl_table=11
                     /translation="MEFIPCKKCNNGWLYKMTDDGMVAVECECHKKWDHENTVEKTYK
                     HNGFDIRHYNYNPRTYAGTKSVKDRDRIINYVEQFDKNPAVRSLVCYLYGPNGTQKTT
                     MMSWVGHQLLDKGYSVRYMLMNDLVKLLMDAEDFNQEKAEKAKAMVEKLEETDLIIVD
                     EAFDKEKMKLYRSGYQLSYIDSWIRRRVGALNKGIFFVSNVEIKNIEANGLSHSIQDF
                     VEREVVLHNCYLQFLDNYMQSTVKEFDGSLF*"
                     /db_xref="UniRef100_C7RGH3"
                     /db_xref="apr:Apre_0538"
                     /db_xref="C7RGH3_ANAPD"
     gene            226169..227590
                     /locus_tag="pig_ID_3630_F33_scaffold_4_curated_closed_comp
                     lete_prodigal-single_247"
                     /gene="dnaB"
     CDS             226169..227590
                     /gene="dnaB"
                     /product="dnaB; replicative DNA helicase (EC:3.6.1.-)"
                     /codon_start=1
                     /transl_table=11
                     /translation="MNRTIENLDEQNPVLIAEYRLLNALYLNPQNFLETGVERDVFVH
                     ETCKDTFDAMQKLNASGIPQSKNAIFQDASARNINVTPDFIQAFININTDPNVVIKDA
                     VEMLQDTACSLKGLDFLEKVKKIINSNPLRSEADNEKIRSLLYQAENELMPIAKKARI
                     KTFDEVEQSYLENFEARKNGKQYKFGDPILDKAVKYGPAPGSGGLIAAATGMGKSAFC
                     LNLINRCINQRVPLMYYSLEMGETDTFDRMMALRSNIDMEDLVNPADQETWQMIKDQI
                     KAQFDILKQNPNFRFSECASISLTQVKQDIKKFQQDIGQEYCIIVFDLLSMVKEFMIT
                     DDKGMNFAQGIEVAINILNAMAKELGFHYIAVLQMNRKGEGEGRADDLDDLKKFRPVR
                     NQIKNSGAFLERVRWAIGLFRAKYYAELYIEDEDLWKDMPDYCEVSLLKQNQGLVGSV
                     GKYLFDPTIMSMVPVEDSNEDGE*"
                     /db_xref="caj:CIG1485E_0896"
                     /db_xref="A0A0F9KRQ5_9ZZZZ"
                     /db_xref="3.6.1.-"
     gene            227574..227759
                     /locus_tag="pig_ID_3630_F33_scaffold_4_curated_closed_comp
                     lete_prodigal-single_248"
     CDS             227574..227759
                     /product="hypothetical protein"
                     /codon_start=1
                     /transl_table=11
                     /translation="MKTENDDVKFESCSCGATLIPIWNDWWDGNKHIRGIDCFRCPEC
                     LQDYPAPSDFDTILETR*"
     gene            complement(227756..227941)
                     /locus_tag="pig_ID_3630_F33_scaffold_4_curated_closed_comp
                     lete_prodigal-single_249"
     CDS             complement(227756..227941)
                     /product="hypothetical protein"
                     /codon_start=1
                     /transl_table=11
                     /translation="MFKIVFSRNEYYLYDGFNFYGPYHSIADAEADRHNLNYKRVVHI
                     EQATELIGYKVIIPYLD*"
     gene            227985..228401
                     /locus_tag="pig_ID_3630_F33_scaffold_4_curated_closed_comp
                     lete_prodigal-single_250"
     CDS             227985..228401
                     /product="hypothetical protein"
                     /codon_start=1
                     /transl_table=11
                     /translation="MIVKKKENCREGGQRSFFIATMDFASLQARLASIDTFLNECPDS
                     TFDSPEGQAAKADPVLYNVYRDGSDTSDLHSMTGFGTFVGSTHMKGIEVHDDVDNKDY
                     VFAPKSKCKVLRDGNEVTVFASELIPTDHIIEHLKK*"
     gene            228401..228811
                     /locus_tag="pig_ID_3630_F33_scaffold_4_curated_closed_comp
                     lete_prodigal-single_251"
     CDS             228401..228811
                     /product="hypothetical protein n=1 Tax=Treponema bryantii
                     RepID=UPI0003B425DC"
                     /codon_start=1
                     /transl_table=11
                     /translation="MVGVMVCGSRTITDVKWVETQIVNYLKEVYADQEKRFGQGDMDF
                     IIIQGLARGVDMIAKEWADKHNLGTWDFPAEWDKYGKSAGYRRNVDMVDRCDYCLILW
                     DGQSKGTKHDIDLCISKDKPHKIVIYNNTRKIVS*"
                     /db_xref="UniRef100_UPI0003B425DC"
                     /db_xref="A0A023NG92_9CAUD"
                     /db_xref="ccel:CCDG5_1164"
                     /db_xref="UPI0003B425DC"
     gene            228837..229733
                     /locus_tag="pig_ID_3630_F33_scaffold_4_curated_closed_comp
                     lete_prodigal-single_252"
     CDS             228837..229733
                     /product="hypothetical protein"
                     /codon_start=1
                     /transl_table=11
                     /translation="MAKMTEALGVENIESLDRNDYMEFRNELKANGSLSSKFDDEFFN
                     SVYPGSGYKAYVASVGEDLGKIIEDAKAGNEYAECYLIIAARKMCYYIFWKVFIGSAA
                     SAKVIKARLDNGDFSDFIGIMYIAFDKAIKSFKPKIYKDGTMKIGNWQYWFGQYLRMD
                     AISENIQRAKDPNENALNPDGMDDSEKGGATAWDKLTGENATEIDVDDFSADWRDFCN
                     DPEMNESASKKVNVPKRKILAMALRGKSIPEIASELGVAKNTIYAAMNVGDLMKKHSI
                     DQNELARKLHNDPDFVIGMLER*"
     gene            complement(229767..229958)
                     /locus_tag="pig_ID_3630_F33_scaffold_4_curated_closed_comp
                     lete_prodigal-single_253"
     CDS             complement(229767..229958)
                     /product="hypothetical protein"
                     /codon_start=1
                     /transl_table=11
                     /translation="MTKAMFQCPKCQKTVTKKFNVGELPKPPKCECGEEMNRIFGNVQ
                     IGDVVSDDMIDLGQKMLYS*"
     gene            complement(229900..230430)
                     /locus_tag="pig_ID_3630_F33_scaffold_4_curated_closed_comp
                     lete_prodigal-single_254"
     CDS             complement(229900..230430)
                     /product="hypothetical protein"
                     /codon_start=1
                     /transl_table=11
                     /translation="MRSEAQYCTCIVKSLNSIGDLAYKIPDASGNWATSIRVFDIMGR
                     KDNKPLYLEAKFNKDPSAFNLNRIEDHQAYYLDEFAKIPDAICYIALGVQWKRGETRS
                     FIFDWRDISFLYHKGFSIHKKELEKLPYNLIKKDVFTFDNIITKETLVSIYGESIYDE
                     SNVSVSEVSKDCNKEV*"
     gene            230550..231266
                     /locus_tag="pig_ID_3630_F33_scaffold_4_curated_closed_comp
                     lete_prodigal-single_255"
     CDS             230550..231266
                     /product="hypothetical protein"
                     /codon_start=1
                     /transl_table=11
                     /translation="MKESLFESIYIGSRLDETKVNAYRHHSREEAEAVVATIKDSIKR
                     YKFDIINRDKNLDFMHNEKLDKKTSMFIIDKFLEPRSLIAIVQNRNNPNEELYVFSVM
                     VPVRDRKKYIYLKVSMRSDGVVKAISWHGQTEMMHPDYRMAVDKSDDDNRYFYRKLFQ
                     NWERVYNKFNDNKMIDVLPNGPEDVTIVFEHPIDDTEEWRKNFCKTVPKDYGYHYKDI
                     EHNMKVEDDCVRLHLKIGRF*"
     gene            231540..231740
                     /locus_tag="pig_ID_3630_F33_scaffold_4_curated_closed_comp
                     lete_prodigal-single_256"
     CDS             231540..231740
                     /product="hypothetical protein"
                     /codon_start=1
                     /transl_table=11
                     /translation="MDKARITSILIKGRRDQVNSDKKIEHNIHGWNVTYNVAGKVFVA
                     EKGSQRVIRSNEAILAGVLESA*"
     gene            231758..232171
                     /locus_tag="pig_ID_3630_F33_scaffold_4_curated_closed_comp
                     lete_prodigal-single_257"
     CDS             231758..232171
                     /product="hypothetical protein"
                     /codon_start=1
                     /transl_table=11
                     /translation="MKDTVVKPGDTYQVFLVNDTNFVAEVLSIDDVWIEFAVARPDGS
                     YGFETYQKSMIKKLTPDKKMDVYVLENDEDEARFSKRKMSSDEIVYSRSKSNVIILDT
                     RDEAVEFIKELKDREQNEGKAYKVKTEEGFSYESF*"
     gene            232158..232313
                     /locus_tag="pig_ID_3630_F33_scaffold_4_curated_closed_comp
                     lete_prodigal-single_258"
     CDS             232158..232313
                     /product="hypothetical protein"
                     /codon_start=1
                     /transl_table=11
                     /translation="MKVFNSIIEWLGKDPVFPWFEGDGLTFILCCIILDGMITICVSK
                     KLRNKFF*"
     gene            232340..232702
                     /locus_tag="pig_ID_3630_F33_scaffold_4_curated_closed_comp
                     lete_prodigal-single_259"
     CDS             232340..232702
                     /product="hypothetical protein"
                     /codon_start=1
                     /transl_table=11
                     /translation="MKAYKPNECDFLILNLLNEYDKESLMKSLLQDAKERQETFGDEF
                     ENCVQFAQTFSNAVFTQTARCLVNEKLIKEKVNEVGELPQFVNDYELTAAGAELWNNL
                     KQKFKDDVQKPGWTKFYR*"
     gene            233837..233907
                     /locus_tag="pig_ID_3630_F33_scaffold_4_curated_closed_comp
                     lete_prodigal-single_trna_1"
     tRNA            233837..233907
                     /product="hypothetical protein"
     gene            234275..234670
                     /locus_tag="pig_ID_3630_F33_scaffold_4_curated_closed_comp
                     lete_prodigal-single_260"
     CDS             234275..234670
                     /product="hypothetical protein"
                     /codon_start=1
                     /transl_table=11
                     /translation="MAKHPDAIKNYSLPNGWKTYSKNGGRWYCHNGYNYRNELKTIHP
                     DYAWVKYVAYIVEADKKGLKATRAGYFRIKYNDPKRGATNINTWNAIANAGYIQWDAS
                     EKTYHPTENAFKLMEIIKTAFNVEPCWNR*"
     gene            234683..234919
                     /locus_tag="pig_ID_3630_F33_scaffold_4_curated_closed_comp
                     lete_prodigal-single_261"
     CDS             234683..234919
                     /product="hypothetical protein n=1 Tax=Treponema bryantii
                     RepID=UPI0003B62137"
                     /codon_start=1
                     /transl_table=11
                     /translation="MAKAYKFEKQQINGKWYTVCVSHKHFPMIEHCKDGRYKVTGSDG
                     KARLEKEFVDAKKFAVQTFKKMVKFNKDWDKENA*"
                     /db_xref="UniRef100_UPI0003B62137"
     gene            234919..235125
                     /locus_tag="pig_ID_3630_F33_scaffold_4_curated_closed_comp
                     lete_prodigal-single_262"
     CDS             234919..235125
                     /product="hypothetical protein"
                     /codon_start=1
                     /transl_table=11
                     /translation="MSEHISKVLDKIENKLKLQQEKLKLMRKNPSCIEYWADCVDDGL
                     WKPFTDKVAFKEDNWDIDELRLNI*"
     gene            235256..235480
                     /locus_tag="pig_ID_3630_F33_scaffold_4_curated_closed_comp
                     lete_prodigal-single_263"
     CDS             235256..235480
                     /product="hypothetical protein"
                     /codon_start=1
                     /transl_table=11
                     /translation="MADLPKAPAKDIKYGMLQPQCEENYKTWVVALIEAAIKDPTKRI
                     DIAHEIYEDVLQLVYDYGRDSAEEDRAWED*"
     gene            235685..236317
                     /locus_tag="pig_ID_3630_F33_scaffold_4_curated_closed_comp
                     lete_prodigal-single_264"
     CDS             235685..236317
                     /product="hypothetical protein"
                     /codon_start=1
                     /transl_table=11
                     /translation="MGRKEDAIAGLNALTDKTIENVKLVLNHYGFDSFERKAKVLEDM
                     LGIHRDWGDVDRKARFEMLAQYFIERQTSTPKSTTKKPKPAEKKNDAEIHIVKMPSGM
                     SRAETIRFIRDKIAEVTGQEIDEEESGEASAKVTREVRIKEINSMLKDFDNEEVEKIY
                     EVLSELHEKYEISEEEKAFRALCRKLNINENDSTAKRLFIAGLSFARQDD*"
     gene            236319..236558
                     /locus_tag="pig_ID_3630_F33_scaffold_4_curated_closed_comp
                     lete_prodigal-single_265"
     CDS             236319..236558
                     /product="hypothetical protein"
                     /codon_start=1
                     /transl_table=11
                     /translation="MYDGILKEICEKFHFKNEDAIELVELIKSHNEKWLESMGIGCSV
                     CKFNKRNDLKAHCEGAEKSSPLPFCKDYWVSEGDW*"
     gene            236558..237169
                     /locus_tag="pig_ID_3630_F33_scaffold_4_curated_closed_comp
                     lete_prodigal-single_266"
     CDS             236558..237169
                     /product="hypothetical protein"
                     /codon_start=1
                     /transl_table=11
                     /translation="MQDFNKNAYPLGWLKMIRKYEATNMYECMDEECCDKAENVDKEV
                     LDIDSDKFDIDVWKVFTREKLMRQKERAEKEKACADAIKEIKEEIGFRDEDHERTSPA
                     YKLKKECTESWLPKEELEKYKKRYKDIRDEQDLIMSSLINLSFPNDFMKSSYVQQYKQ
                     LEAQKMIVVDTIMNSYGGSQGASHPIWNDNLTEKDRNTVYAEC*"
     gene            237390..237680
                     /locus_tag="pig_ID_3630_F33_scaffold_4_curated_closed_comp
                     lete_prodigal-single_267"
     CDS             237390..237680
                     /product="hypothetical protein"
                     /codon_start=1
                     /transl_table=11
                     /translation="MTGKMIQKWFDSRTDLTDFQMKTSDPNIDIEFEFYEVDERGNYL
                     EPKDRTFDRVDICLPHTGAIYQVCQRDGESMDSFLTRVANKYNKIKKDFSND*"
     gene            237673..238446
                     /locus_tag="pig_ID_3630_F33_scaffold_4_curated_closed_comp
                     lete_prodigal-single_268"
     CDS             237673..238446
                     /product="hypothetical protein"
                     /codon_start=1
                     /transl_table=11
                     /translation="MIKYYQCSWSSIKSFVKLLSHCYHNDQAVKMGELHIFLEAPISK
                     EKATDIFIDTSQKLYAITQDKIYEVDDYDIERFNKNSWESNEDPAVHRRFNVILDNIV
                     RLFFYERSEDWVIHNIGVKDKYDYELRKWVTRNELVIELWSKDIKNIDVKAEFDKALQ
                     KYNIDSNVSTNFKLKNIKYSHTSAGEERYERDLLGNIPEPGDTVILLDKGADIFVGFN
                     KASWSCLKNYGYGYVIKKHPVNTNGGEPLKTPEDFNVSA*"
     gene            238433..239137
                     /locus_tag="pig_ID_3630_F33_scaffold_4_curated_closed_comp
                     lete_prodigal-single_269"
     CDS             238433..239137
                     /product="hypothetical protein"
                     /codon_start=1
                     /transl_table=11
                     /translation="MFQLKNTCKGWAGLQAAIKKKKTVYHTIRIKIEGKPGNYYELVQ
                     ALSVNDPKLTLMEIEGIKNFDKNDKENYRTPSGEVAWNALNIFIHQRLMKFPETGRPD
                     SDAYERIYFSEYNIYIDDEDKWDEFHRFFEKILNEVKAITRRDVSIDFETQVNVGIPK
                     AEPLMNELAYDKYGNKFEVGDFVARSRTDSAETFADVIIGTTEKSLRLLSGGNCCPES
                     TFVIKKGNGQPANIAY*"
     gene            239153..239542
                     /locus_tag="pig_ID_3630_F33_scaffold_4_curated_closed_comp
                     lete_prodigal-single_270"
     CDS             239153..239542
                     /product="Uncharacterized protein n=1 Tax=Bacillus phage
                     vB_BanS-Tsamsa RepID=U5J9Q6_9CAUD"
                     /codon_start=1
                     /transl_table=11
                     /translation="MTIAVDFDGTITQRNMYPDVGPFRKNAINVLKALQEKGNDICLW
                     TCRNRETLAQALSCLKAQGFTPNYVNCAPFTTGSQKIVANIYIDDAAWPNCCFPEETR
                     IDWNEIGKSFGLSEEEINATETKMDNK*"
                     /db_xref="UniRef100_U5J9Q6"
                     /db_xref="U5J9Q6_9CAUD"
     gene            239511..239846
                     /locus_tag="pig_ID_3630_F33_scaffold_4_curated_closed_comp
                     lete_prodigal-single_271"
     CDS             239511..239846
                     /product="hypothetical protein"
                     /codon_start=1
                     /transl_table=11
                     /translation="MPQRLKWTTSKTDEKEFSSLSEMLKIDFRKMAHAHLASQESELI
                     MQSYRMSSYWWNVIHNKKEVDEAHSAKLKHLKVVEGVPQVECPSCKAFSPLTITKCPN
                     CGMQFENGV*"
     gene            239847..240338
                     /locus_tag="pig_ID_3630_F33_scaffold_4_curated_closed_comp
                     lete_prodigal-single_272"
     CDS             239847..240338
                     /product="hypothetical protein"
                     /codon_start=1
                     /transl_table=11
                     /translation="MNEDTRVNHPSYYEKKVNDNRIHPECIELLEVITRGFPGILALD
                     AGQLKYCYRFGSKAEEGLSRKEKAAEDTRKIVWYMKDFAKRFFDYKIEEVDEDAYFKT
                     ITTLVAEEFAFDKPESIKPAVRNLITMVMRAKTKSYVLDDLVNAAENLVKAVEQSSES
                     EWN*"
     gene            240329..240592
                     /locus_tag="pig_ID_3630_F33_scaffold_4_curated_closed_comp
                     lete_prodigal-single_273"
     CDS             240329..240592
                     /product="hypothetical protein"
                     /codon_start=1
                     /transl_table=11
                     /translation="MELSVFENEKVPNSLSCSEPPETGMYLILGTSMSGSTEFQIVYY
                     RTDTKKFYMNLDCPKDRDLLGFWRIEVEEWILLKKLPISAFEN*"
     gene            240652..240945
                     /locus_tag="pig_ID_3630_F33_scaffold_4_curated_closed_comp
                     lete_prodigal-single_274"
     CDS             240652..240945
                     /product="hypothetical protein"
                     /codon_start=1
                     /transl_table=11
                     /translation="MAKPTIIENFIPCTPRWGIRVQDEACWGYGKTILFIDRKYAKND
                     SGDWDKGQPTYSYGVKTIAAHKHNVPLCLDLGQDWFVDADAMNVAIEVAKSYL*"
     gene            240957..241196
                     /locus_tag="pig_ID_3630_F33_scaffold_4_curated_closed_comp
                     lete_prodigal-single_275"
     CDS             240957..241196
                     /product="hypothetical protein"
                     /codon_start=1
                     /transl_table=11
                     /translation="MDKYEVKLENTSNGKKFCIYRNGNRWVEFGYKEEVEHLLTFLVL
                     STSSGEPLEIKDEVANSNFEIVFDAVTKKASLIEK*"
     gene            241465..241821
                     /locus_tag="pig_ID_3630_F33_scaffold_4_curated_closed_comp
                     lete_prodigal-single_276"
     CDS             241465..241821
                     /product="hypothetical protein"
                     /codon_start=1
                     /transl_table=11
                     /translation="MVLQNHWVVSCNYNGEIYGVELMPGKRADLRIPKLSKEKTAIIR
                     YSTDKEYKVNRYNQKLYNRVKELIIKSLKTKYKNFEIVVSRVGSATAPFKVEQLEKTI
                     QSGCWGNTKILWSERG*"
     gene            242154..244046
                     /locus_tag="pig_ID_3630_F33_scaffold_4_curated_closed_comp
                     lete_prodigal-single_277"
     CDS             242154..244046
                     /product="hypothetical protein"
                     /codon_start=1
                     /transl_table=11
                     /translation="MNWKLIQLFNKAPSCTCDLATFKAINEMAMKAGYLVHPDCCGSA
                     EIKKFLENETYNPNSTFYKTFEDVVSKDRLELAFDQWIHYASTYGTGHTQEGNGYVAN
                     DEPPVLEFKKYKVILPATEEEIFEECYGMLKSGIAIKENTLQLLMDFIKDYDFLNKVD
                     VDEIANKEAQAIFAVQTGAYPKQPISVLRVIMYLLTHNTAMLVKSTDSIIRIKSLISA
                     LPPKQKQDLNKILSERDVALSTIFYRYKPLILAMKCAETHTTINHIRKLATKNHKPMK
                     VGFWERCFNPGDQQDAYLKEAAEKVDSLTAFKKGQLMQGIMERVNGQDVKGRMFVIRN
                     GKTFVREGYRVSCDEKYLAELYAILKDSYIDNLAKKAVTKVTTKDAEGNDVVLERPTR
                     IKLPKGIELTIPTSEKNFVGNYPMGTAIPLAEKDNVIGIYWRNEWGVYDYDLHFVSKS
                     GQHYGWNGDYHGGRYGKIIYSGDMTSACPEAAECIYIEKGAPDGVISVNKFSGEKNSK
                     FKLFVAVDPDKSNMEGLRTFENAMVDPNKIVFEAELQHESYGMKVVAKIEDGKIFMSN
                     VEAGTGRVPSVSMMRVIEAQGKVKANSYIKLNDLLTAAGFEFVEDEPDIDLTQMSKND
                     IIKLVE*"
                     /db_xref="zga:zobellia_3249"
                     /db_xref="A0A086BCX5_9FLAO"
     gene            244236..244469
                     /locus_tag="pig_ID_3630_F33_scaffold_4_curated_closed_comp
                     lete_prodigal-single_278"
     CDS             244236..244469
                     /product="hypothetical protein"
                     /codon_start=1
                     /transl_table=11
                     /translation="MKTFKTTSNWIIYGRQEGKFTSIELKEGEVFGVEESPKGNAIIH
                     KNGELPLKIAKGSGSSGVSYKNLIKFDFLKEVC*"
     gene            244492..245727
                     /locus_tag="pig_ID_3630_F33_scaffold_4_curated_closed_comp
                     lete_prodigal-single_279"
     CDS             244492..245727
                     /product="hypothetical protein"
                     /codon_start=1
                     /transl_table=11
                     /translation="MKHFEKLENFVKSNKNWEEILKPNMKSIYPVEGRNWVVLMYNLM
                     DMSKDKEIFDIMCQCRGTVIDKTTGEIICAPFTKFWNYKDEGVAADIDWPSAWVSHKR
                     DGWIFKAFKWHGNVYWMSNGRVITENEKGAPVDYVPGLPRLNNMSDVLMRALKNDMSS
                     AFFSDGFLFSDCEWSKRMPEGSTAMFELESPWNRIHTDLVKDAKLWLIGFRMPSGDEI
                     TFTEAKERFNFPFETPKMYDFKSAKEMLDVLADWNVKDNGEGVVVCDKYFNRVKVKID
                     DYIRVKFESRGEDFGDNRLFKYYCMNEVDDLCAADPKVKARVEEISHNVQLYKKWLEE
                     KVEYVNTVIATKYADKKEFFTSVDDDFPEDASLFKQLYNQNAESLFNNFIEKGKVSKT
                     LYRDTLHLMGMEMTDGTEE*"
     gene            245732..245920
                     /locus_tag="pig_ID_3630_F33_scaffold_4_curated_closed_comp
                     lete_prodigal-single_280"
     CDS             245732..245920
                     /product="hypothetical protein"
                     /codon_start=1
                     /transl_table=11
                     /translation="MGEWEQKLFDKIKNQEKLNYDDLQVIERCLRMHSLWDELLETQI
                     GCVPNRLNLEYADKYIPQ*"
     gene            245931..246020
                     /locus_tag="pig_ID_3630_F33_scaffold_4_curated_closed_comp
                     lete_prodigal-single_281"
     CDS             245931..246020
                     /product="hypothetical protein"
                     /codon_start=1
                     /transl_table=11
                     /translation="MPEKMTETEFQELICDLWIKEGETWEKEY*"
     gene            246417..247043
                     /locus_tag="pig_ID_3630_F33_scaffold_4_curated_closed_comp
                     lete_prodigal-single_282"
     CDS             246417..247043
                     /product="hypothetical protein"
                     /codon_start=1
                     /transl_table=11
                     /translation="MFGKKKNFTDFVIRKYEGLDIYYSAPEYVDGERKGEKERDKLLK
                     EKFVKIWNHNIPNLEQYYAQTESHEWNKSEKRFIIRCYNTNYEYYLKSEIETLGFVPL
                     TKNYENIIGDLGVKYYHIYDGDYYVSPIDLKRIERAAETEQKPLVLKGTDWPYWFKVE
                     GELIPSTTSNWFNFLYRDRKIVTEKMLEVYTGPDKCGEHENDRKRVAD*"
     gene            247018..247194
                     /locus_tag="pig_ID_3630_F33_scaffold_4_curated_closed_comp
                     lete_prodigal-single_283"
     CDS             247018..247194
                     /product="hypothetical protein"
                     /codon_start=1
                     /transl_table=11
                     /translation="MTGNELLIKVGMIVSKHPNAEVIIRDRYGNDYRISDVCDSKDVI
                     AIKLEQSICEDDGK*"
     gene            247191..247430
                     /locus_tag="pig_ID_3630_F33_scaffold_4_curated_closed_comp
                     lete_prodigal-single_284"
     CDS             247191..247430
                     /product="hypothetical protein"
                     /codon_start=1
                     /transl_table=11
                     /translation="MNDHWRVIDNCLIYTGLDFVAFVEPANKPNIVMWQVRITKGDGS
                     EDKSVIINYYYTLSLAVQDVERFFDLSISEQREQF*"
     gene            247522..248298
                     /locus_tag="pig_ID_3630_F33_scaffold_4_curated_closed_comp
                     lete_prodigal-single_285"
     CDS             247522..248298
                     /product="hypothetical protein"
                     /codon_start=1
                     /transl_table=11
                     /translation="MEKMIEDLLNRGYVYDIFREGEAFCPYEGFEDDVDFWYGEYCED
                     VYEGVNDSDAGIAEYIAGKIDEEYPTESPEQFNSLIRWVREVLPKVEKNWSVNIREAQ
                     IGGAMSYGNGEASGRALAGVLANKGIRDITPGTNGRGQAEVDRTGVYVGVPMGPDKTA
                     WANPTAAKNALSPAAAVRVDKFQKAYQVAPAKEKAAMQDWSPEKPDMSMNKNAQVVDN
                     NTGTVMQTAPHTQAKSSILQKLGLKESLFENLIKLDTQQQ*"
     gene            248422..248733
                     /locus_tag="pig_ID_3630_F33_scaffold_4_curated_closed_comp
                     lete_prodigal-single_286"
     CDS             248422..248733
                     /product="hypothetical protein"
                     /codon_start=1
                     /transl_table=11
                     /translation="MKTVNLESIKKIDGKPCKIIYNGACAFEIDVDDMDGRQNLNYII
                     NKICETDTETFVIRPGDTIVCSGRTGKIVKYNTFSYGVKFDDNCGEIDFEFLPKSFKI
                     A*"
     gene            248771..248843
                     /locus_tag="pig_ID_3630_F33_scaffold_4_curated_closed_comp
                     lete_prodigal-single_trna_2"
     tRNA            248771..248843
                     /product="hypothetical protein"
     gene            248956..249027
                     /locus_tag="pig_ID_3630_F33_scaffold_4_curated_closed_comp
                     lete_prodigal-single_trna_3"
     tRNA            248956..249027
                     /product="hypothetical protein"
     gene            249056..249655
                     /locus_tag="pig_ID_3630_F33_scaffold_4_curated_closed_comp
                     lete_prodigal-single_287"
     CDS             249056..249655
                     /product="hypothetical protein"
                     /codon_start=1
                     /transl_table=11
                     /translation="MIREEDAQMCLDNLLDKLDDADISCPSLTVNVVDFDHTGMKAKY
                     NISDKSISVYNRIAKADLPKYVAHEICHALERADSSPVITGSDLSDIYDAINTDSLRH
                     KFMGLMSMFSILSRVWTNFEAAENCVEKIDVILDSLYDIAEKGDPENEEFCKAFLSNY
                     DKIYDSVNYYADGGHNEKFLELKDKLSKLFGIEIPAAED*"
     gene            249751..249876
                     /locus_tag="pig_ID_3630_F33_scaffold_4_curated_closed_comp
                     lete_prodigal-single_288"
     CDS             249751..249876
                     /product="hypothetical protein"
                     /codon_start=1
                     /transl_table=11
                     /translation="MTSLYSLTAEVLTTRSLLNNDVRTAITTNEYDYNEEDMRLP*"
     gene            250048..250120
                     /locus_tag="pig_ID_3630_F33_scaffold_4_curated_closed_comp
                     lete_prodigal-single_trna_1"
     tRNA            250048..250120
                     /product="hypothetical protein"
     gene            250255..250315
                     /locus_tag="pig_ID_3630_F33_scaffold_4_curated_closed_comp
                     lete_prodigal-single_trna_1"
     tRNA            250255..250315
                     /product="hypothetical protein"
     gene            250379..250457
                     /locus_tag="pig_ID_3630_F33_scaffold_4_curated_closed_comp
                     lete_prodigal-single_trna_2"
     tRNA            250379..250457
                     /product="hypothetical protein"
     gene            250472..250555
                     /locus_tag="pig_ID_3630_F33_scaffold_4_curated_closed_comp
                     lete_prodigal-single_trna_3"
     tRNA            250472..250555
                     /product="hypothetical protein"
     gene            250625..250697
                     /locus_tag="pig_ID_3630_F33_scaffold_4_curated_closed_comp
                     lete_prodigal-single_trna_4"
     tRNA            250625..250697
                     /product="hypothetical protein"
     gene            250765..250840
                     /locus_tag="pig_ID_3630_F33_scaffold_4_curated_closed_comp
                     lete_prodigal-single_trna_5"
     tRNA            250765..250840
                     /product="hypothetical protein"
     gene            250853..250929
                     /locus_tag="pig_ID_3630_F33_scaffold_4_curated_closed_comp
                     lete_prodigal-single_trna_6"
     tRNA            250853..250929
                     /product="hypothetical protein"
     gene            250936..251018
                     /locus_tag="pig_ID_3630_F33_scaffold_4_curated_closed_comp
                     lete_prodigal-single_trna_7"
     tRNA            250936..251018
                     /product="Pseudo"
     gene            252132..252216
                     /locus_tag="pig_ID_3630_F33_scaffold_4_curated_closed_comp
                     lete_prodigal-single_trna_8"
     tRNA            252132..252216
                     /product="Pseudo"
     gene            252313..252441
                     /locus_tag="pig_ID_3630_F33_scaffold_4_curated_closed_comp
                     lete_prodigal-single_289"
     CDS             252313..252441
                     /product="hypothetical protein"
                     /codon_start=1
                     /transl_table=11
                     /translation="MKAMMVCKSVKSVKLAGRISLSASFAGFAPVAAPISGQWCIK*"
     gene            252501..252574
                     /locus_tag="pig_ID_3630_F33_scaffold_4_curated_closed_comp
                     lete_prodigal-single_trna_1"
     tRNA            252501..252574
                     /product="hypothetical protein"
     gene            252674..252745
                     /locus_tag="pig_ID_3630_F33_scaffold_4_curated_closed_comp
                     lete_prodigal-single_trna_2"
     tRNA            252674..252745
                     /product="hypothetical protein"
     gene            253018..253099
                     /locus_tag="pig_ID_3630_F33_scaffold_4_curated_closed_comp
                     lete_prodigal-single_trna_3"
     tRNA            253018..253099
                     /product="hypothetical protein"
     gene            253169..253241
                     /locus_tag="pig_ID_3630_F33_scaffold_4_curated_closed_comp
                     lete_prodigal-single_trna_4"
     tRNA            253169..253241
                     /product="hypothetical protein"
     gene            253244..253316
                     /locus_tag="pig_ID_3630_F33_scaffold_4_curated_closed_comp
                     lete_prodigal-single_trna_1"
     tRNA            253244..253316
                     /product="hypothetical protein"
     gene            253334..253404
                     /locus_tag="pig_ID_3630_F33_scaffold_4_curated_closed_comp
                     lete_prodigal-single_trna_2"
     tRNA            253334..253404
                     /product="hypothetical protein"
     gene            253519..253591
                     /locus_tag="pig_ID_3630_F33_scaffold_4_curated_closed_comp
                     lete_prodigal-single_trna_1"
     tRNA            253519..253591
                     /product="hypothetical protein"
     gene            253601..253676
                     /locus_tag="pig_ID_3630_F33_scaffold_4_curated_closed_comp
                     lete_prodigal-single_trna_2"
     tRNA            253601..253676
                     /product="Pseudo"
     gene            253768..253842
                     /locus_tag="pig_ID_3630_F33_scaffold_4_curated_closed_comp
                     lete_prodigal-single_trna_3"
     tRNA            253768..253842
                     /product="Pseudo"
     gene            253853..253924
                     /locus_tag="pig_ID_3630_F33_scaffold_4_curated_closed_comp
                     lete_prodigal-single_trna_4"
     tRNA            253853..253924
                     /product="Pseudo"
     gene            253930..254002
                     /locus_tag="pig_ID_3630_F33_scaffold_4_curated_closed_comp
                     lete_prodigal-single_trna_5"
     tRNA            253930..254002
                     /product="Pseudo"
     gene            254582..254657
                     /locus_tag="pig_ID_3630_F33_scaffold_4_curated_closed_comp
                     lete_prodigal-single_trna_6"
     tRNA            254582..254657
                     /product="Pseudo"
     gene            254912..255346
                     /locus_tag="pig_ID_3630_F33_scaffold_4_curated_closed_comp
                     lete_prodigal-single_290"
     CDS             254912..255346
                     /product="hypothetical protein"
                     /codon_start=1
                     /transl_table=11
                     /translation="MFTVQIKKFSFPKRHTVIVLSDGNKAAQVAVIPGDQILCVSGLH
                     GYGTELYPKSKDELAENILSAYEENGHKPGSETIEGKTFDDMGEAVLYIQDMLQIEVK
                     DVTKQYLSDIDDNIADIKQDLNELEEKKNKALSYISKFVDAV*"
     gene            255363..255447
                     /locus_tag="pig_ID_3630_F33_scaffold_4_curated_closed_comp
                     lete_prodigal-single_trna_1"
     tRNA            255363..255447
                     /product="Pseudo"
     gene            255498..256031
                     /locus_tag="pig_ID_3630_F33_scaffold_4_curated_closed_comp
                     lete_prodigal-single_291"
     CDS             255498..256031
                     /product="Uncharacterized protein n=1 Tax=Nitrolancetus
                     hollandicus Lb RepID=I4EMH4_9CHLR"
                     /codon_start=1
                     /transl_table=11
                     /translation="MENKNTIIVNLFAGPGAGKSTGAAYVFAKLKLAGIDCEYVSEFA
                     KDKVWENNSEVFKNQFYITGKQSFKISRCFGKVDVIITDSPIALGAVYADTEGLKLAS
                     LQEFNKYEKNNLNVFIERKKKYNPNGRNQTEDEAKEIDISVKKFLVNNNISFVSVYGN
                     EEGYDVLVKTVKELLKK*"
                     /db_xref="UniRef100_I4EMH4"
                     /db_xref="I4EMH4_9CHLR"
                     /db_xref="acr:Acry_3438"
     gene            256082..257470
                     /locus_tag="pig_ID_3630_F33_scaffold_4_curated_closed_comp
                     lete_prodigal-single_292"
     CDS             256082..257470
                     /product="phosphohydrolase n=1 Tax=Acidobacteriaceae
                     bacterium TAA166 RepID=UPI0003B5C681"
                     /codon_start=1
                     /transl_table=11
                     /translation="MTKQQIIKDVIIPIEAAGFKAYFVGGCVRDELTGRTPHDYDIST
                     NATPDEINKIFGVTETRKANLYGVAMPIINGEQVEIATWRSDLTRGRHPTIKFSNKIE
                     DDAFRRDFTVNSLYEDKEGNIIDPTGCGIADIKSNTLSFVGNAVDRITEDPLRIFRYV
                     RFVASKGFKVNENDVAAIEAHIKKITPEVAFADVSVERQCSELIKTFGGKDFTMEVFE
                     IMRRMGIFDAIHLTEIFEDMKTCEQNPKWHSEGNVFNHTMLVVKAAVARASKIENEID
                     CFVFIMGAILHDCGKPASGRKNGLSKNGFPAVKDHAEVGAPIAYKFLRNLKLDCATAH
                     RIEGLVANHMKMHQLGMMDKKFSIMSILNLPDFDLLCELCRSDSDGCIKTAVDDDEVN
                     IDEALSSPKIASLIGQPIPAPIVTGDDLIALGFKPSEKFRKALEVAHKDQVNNGKTDK
                     AILISNIKHLLK*"
                     /db_xref="UniRef100_UPI0003B5C681"
                     /db_xref="min:Minf_2172"
                     /db_xref="88177873"
                     /db_xref="UPI0003B5C681"
     gene            complement(257498..258313)
                     /locus_tag="pig_ID_3630_F33_scaffold_4_curated_closed_comp
                     lete_prodigal-single_293"
     CDS             complement(257498..258313)
                     /product="hypothetical protein"
                     /codon_start=1
                     /transl_table=11
                     /translation="MLEKNGIVTFECDKDKDGHEIVNSSQRNNELIWPSETAKPKAQY
                     RTSWKNMCNVTSIIMGLEYSGFIFPSGKYNQPEDNLGLHILTSPTILAEFKKRQPAMY
                     NLFIKSLEGGCNKAELDAMYFPTELHDYLSLGANEWIGTNATHFSQKVNFKKALWRYM
                     VEDNLPMVVSTNFGGFGHIVCVTGVQYNKAEWEKCVEFRKENPEELPEITPVSIIIDD
                     PWGKYNPKTNKYDAPNGGNDLIVPWERVVTSVKPYNSEKIKWAHTFSHAVATV*"
     gene            258337..258846
                     /locus_tag="pig_ID_3630_F33_scaffold_4_curated_closed_comp
                     lete_prodigal-single_294"
     CDS             258337..258846
                     /product="Tax
                     =RIFCSPHIGHO2_12_FULL_Burkholderiales_69_20_curated"
                     /codon_start=1
                     /transl_table=11
                     /translation="MTKYIMKESLFKLIEGEEENYVLSNDGKEISCALIVQNEAGEIL
                     ACHSTGKGWGKTTYDLPKGHFNTTDAEAVDAAIRECREETGFDVSQFKDKIEDLGEFK
                     YTSYKNIHLFRLITEIPDLKTLHCDSTFTDGYGRERPEVNGFAKVKLSELDWFFKSIQ
                     KVLSEVGIK*"
                     /db_xref="87966115"
     gene            258846..259271
                     /locus_tag="pig_ID_3630_F33_scaffold_4_curated_closed_comp
                     lete_prodigal-single_295"
     CDS             258846..259271
                     /product="hypothetical protein"
                     /codon_start=1
                     /transl_table=11
                     /translation="MNFKFFNTCEEFLTYYFEQGLTTCFELVMEQFEKDPCYLDDEWI
                     KWCVAEYETEDGVVPMAVIGFRKEDSFNSDHISSFEVNINYQQLGFGSLILNEFMQKY
                     CSMPYVTLYAEDKNAGFYTKLGFEKDTDVSPYFYFKENA*"
     gene            259264..260424
                     /locus_tag="pig_ID_3630_F33_scaffold_4_curated_closed_comp
                     lete_prodigal-single_296"
     CDS             259264..260424
                     /product="Csr/MutH/archaeal HJR family nuclease n=1 Tax
                     =Marseillevirus RepID=D2XB09_9VIRU"
                     /codon_start=1
                     /transl_table=11
                     /translation="MHRRSSEDNAIDCFTEEQFNQIKKEYVLSQQVNCVCPMCKKIYI
                     RTVQRLCWPTVCRGCKIKHNRVYTDEYRKKLSDASKRNASNSYIKEKRKSTMLKRYGV
                     ESYTQSDDFKKKSNETLKRKFGSIHNARKHSADLGNRRLKESGKYDKVISDMKEKRET
                     TCIERFGAKSNFLTPEFVEIKRNSMIERYGVEHSMQCEDTKEKAKQTYFKHLGVDNPF
                     KSDDVRNKSKATMKERYGFEYWQQSDEGRSFLRENWAKNVKEKIKHKSYLFDNRVFDS
                     SWELAFYIWLKDNNIEFKFHETRYAYYVDNIKHYYYPDFEIGDYIIEIKGDNLINEDG
                     ILIDINGNTFEEKTNLLKKLNVKMILGKDVKVFLNYVKIKYGKSFLKEHING*"
                     /db_xref="UniRef100_D2XB09"
                     /db_xref="D2XB09_GBMV"
                     /db_xref="D2XB09_9VIRU"
     gene            260417..260656
                     /locus_tag="pig_ID_3630_F33_scaffold_4_curated_closed_comp
                     lete_prodigal-single_297"
     CDS             260417..260656
                     /product="hypothetical protein"
                     /codon_start=1
                     /transl_table=11
                     /translation="MGRRSGDDIEWQKLKAQCKIRDQGQCRCCSIMRPYEMKQRSEQK
                     DFNVLMTEPSDVAHCEPVSLHLDKAYDLNNVFFFL*"
     gene            260871..261692
                     /locus_tag="pig_ID_3630_F33_scaffold_4_curated_closed_comp
                     lete_prodigal-single_298"
     CDS             260871..261692
                     /product="hypothetical protein"
                     /codon_start=1
                     /transl_table=11
                     /translation="MFSKNLFGKMPPIEFLGSVKVLRIACVIIWAAVFLMIGYLCSKV
                     YAKQIVLPQTSIEKELDEKPTRIVIPTVLEKSIAICQEEYAVDIAHAVNLASAKYQIP
                     HYVIYAIIATESGKHRTEDITPSNVMMVNHKASSSCNCKGLMQVSCYAVEDYNKINLT
                     EYTLDDMYDIYINIEVGTWYFSQFRNVATSWTEMYIIYNVGYGFYAKRNHYWFYGWDG
                     NWYNNYHNSFFLMNGMLPPDASCNKGLYGKNKLPTYRPKDRFEKCLDLCYQHFNN*"
     gene            261713..262765
                     /locus_tag="pig_ID_3630_F33_scaffold_4_curated_closed_comp
                     lete_prodigal-single_299"
     CDS             261713..262765
                     /product="hypothetical protein"
                     /codon_start=1
                     /transl_table=11
                     /translation="MIGLSKYQEGQEISAYTKKDEIFEGYVKSRDGIKYVVNSDNKAI
                     KLSELKLVKRVGRLIKEDIEQKISDVLGEYDLAAITDAHDEDNVSKALADQLRAVDSD
                     AQKTDNNELEATIKSKIVGQSLEQEVENGNIKEDDALEKYKKENGDDNDSSLEESFNI
                     KGIAPEKLFNNKKIQEKLLNEMELELGTDAEYLQPTTDYGMGPDHREDAVEDCMDMIE
                     SGEPKEKIIDRLQTEFEIAKEEAENMYNDLSQDDLDWEDNDITDDKEDEYDLYGVTYS
                     DISNDVDNEFEDELNTLSYDEIGFGNELVEHLARKFGGDAAKAIRESEDTQAAVLNLA
                     EQVKMIKVNLIRSKNR*"
     gene            262833..263219
                     /locus_tag="pig_ID_3630_F33_scaffold_4_curated_closed_comp
                     lete_prodigal-single_300"
     CDS             262833..263219
                     /product="hypothetical protein"
                     /codon_start=1
                     /transl_table=11
                     /translation="MNDPKEYIQRQIFTAGTRARVSAIKYYEDDEHTYCPFCGSQQEQ
                     YSEGRVFHIGCKQNCTGFQEELKLLEEQANVKSELDEVQKRYEMLKIKIKKHALDAGT
                     KTAAKHYMELADERKEFDSEIEKLTK*"
     gene            263237..264946
                     /locus_tag="pig_ID_3630_F33_scaffold_4_curated_closed_comp
                     lete_prodigal-single_301"
     CDS             263237..264946
                     /product="60 kDa chaperonin n=1 Tax=Treponema
                     saccharophilum DSM 2985 RepID=H7EMR8_9SPIO"
                     /codon_start=1
                     /transl_table=11
                     /translation="LGKRLLFGSEARDKMLEGISLLERAVISTLGPRGRNVCFDRRTS
                     HPVITKDGVSVAREIKFSDPYMNTGASMIKEAAENTNAVAGDGTTTTVLLSSEMCKAG
                     VKLVAAGKQPTELQKGMDAACADLIEKIDNYKMSVRSDKDILSIATISANNDPVVGSV
                     VHQAFSMIGEGGIVDLQDSHTKSKETTIEFTDGLEFPRGIEDGRFATDKRTEKFELEN
                     ANILILGFSPVLEDLKDILNYCIAKGRNIVMIAPEYDEAVVSMCVNMVVTRQCKFACI
                     GAPGVGAYNQEEQLKDLAVMLGTKVVEHPDDIKDFVTEMKKIEDQKDAGPFGRCERIS
                     SSKFKTILQGGAGDDDAIQARANEIEEEIKKGQADKNLGISEEEISVMRKRIARLTGG
                     MATIYVGGLSATRIKELRDRYEDAIHAVQAAISDGIVPGGGCTLLKAARDLRNEVRKY
                     PNDSFSAGYEMMLDICRVPATLIIQSVSTDYAYIISDIEHNDKKEYGYDAKAERIEKD
                     MFKAGIIDPVKVEKTALAYSTSVAGIFITTECIITDELENISLTANDEISERTDFNYG
                     DIQ*"
                     /db_xref="UniRef100_H7EMR8"
                     /db_xref="H7EMR8_9SPIO"
                     /db_xref="hmr:Hipma_1268"
     gene            264946..265380
                     /locus_tag="pig_ID_3630_F33_scaffold_4_curated_closed_comp
                     lete_prodigal-single_302"
     CDS             264946..265380
                     /product="hypothetical protein"
                     /codon_start=1
                     /transl_table=11
                     /translation="MGTTHKIHSEKAINAGVMMVNSSQRMKEWQVPGSDLFQYGQAIA
                     KPAERLKTEYWQVRIIYKRTVKVGLLKKETIIPFEFASPMICRTHDEAVGYAPHYIYE
                     LIKAGDLPKDVILFGNEIDYDKIKVGIQKLEIALMERDVSDK*"
     gene            265672..265992
                     /locus_tag="pig_ID_3630_F33_scaffold_4_curated_closed_comp
                     lete_prodigal-single_303"
     CDS             265672..265992
                     /product="hypothetical protein"
                     /codon_start=1
                     /transl_table=11
                     /translation="MEESERSYKGLNTITIPAGKELKKIAIFCSKHGDITDSCVKFET
                     TRVDIRGNKVLDRNCYCIACLNELLMKFQETGQVGKIGFVPIIGDPEIKQPELPFEDF
                     EKDK*"
     gene            complement(266043..267554)
                     /locus_tag="pig_ID_3630_F33_scaffold_4_curated_closed_comp
                     lete_prodigal-single_304"
     CDS             complement(266043..267554)
                     /product="hypothetical protein"
                     /codon_start=1
                     /transl_table=11
                     /translation="MKEIEVKVGDLYEFVLSQGGKPEDEGSLFIDVPFNLEIKDESGR
                     WISSSKVYKKEDALYEVEFEKDGKVKVGKYAAEHILPFDLEKKVHSYVKDLQVGDELP
                     NGFTVKSVKKIEEKADVYSPQADSESHCFLDVDGLIHHNTFSVKEAMKYDFPKGPLAR
                     KGYTIEFNAGDIGKAASAIVAFFYKNREKKVIILDDCDSFVLSKDQAIQNLLKGMLDL
                     DNTEKNPKMITVAPQIRKLASKIIAADNKALEEGVEVEINQNALREGRLAVSVNGEEV
                     YNEEASAEELAQFKLVEAAPAKKAIREHTDYSGLGLLYESEDDDEWEDMSEDDAEVAA
                     QFAELDNEDPESIPPKWRFASRLIMISNLKKSDLNDAVLSRTLSYELRLTQEEFMARL
                     AQILPHMLTDVETEDSAEVVQYAKEAAYAYLLAAVELANKGGSVGGKQVRIVGKLQFR
                     IIAELAGKWMQRADDYAMKNNIDVSDRLAMDRINNAIKKKFFMYDVMPSLIID*"
     gene            267627..268613
                     /locus_tag="pig_ID_3630_F33_scaffold_4_curated_closed_comp
                     lete_prodigal-single_305"
     CDS             267627..268613
                     /product="Uncharacterized protein {ECO:0000313|EMBL
                     :AGS81079.1};  TaxID=1357714 species="Viruses; dsDNA
                     viruses, no RNA stage; Caudovirales; Myoviridae.;"
                     source="Caulobacter phage Cr30.;""
                     /codon_start=1
                     /transl_table=11
                     /translation="MILRTRDVNDNMKWKEYDFVSFELFYIFIQKLVPTCNKLKCFKS
                     FNWKSYFIKNKFKHFYNTHTKCSLTDIRSELHCSSDKCFTVVFWTDRGWTESEAKIKI
                     SNLQKSNSSKVDVQNRCSNTQLKWWLKKGYTEDEAKSLISERQKTFTKEKCIEKYGEA
                     KGNIVYANRQQQWRSTIDKKFSKETQNQWRASGAFFSKQSSELFKFFYEKYKNIYTCF
                     LAPYTKEFFINVKDSNKFYLYDFCIKELKLIFEFNGSHVHANPDWPEEKLKKWRQCFT
                     KETAKENILNYNQKILAAKEQGFDVVVIWDSEKNPKEIICREIEAKLQKLQP*"
                     /db_xref="A0A067XQE8_9CAUD"
     gene            complement(268567..269247)
                     /locus_tag="pig_ID_3630_F33_scaffold_4_curated_closed_comp
                     lete_prodigal-single_306"
     CDS             complement(268567..269247)
                     /product="hypothetical protein"
                     /codon_start=1
                     /transl_table=11
                     /translation="MSDLVTKDTPSILDSEDMVGEAKQIIDSVPTADIEGMHSPEELA
                     EARNTFWKAYLTNGTNLQEANFNIGSFLKNYIQTHGNADLDGIIAALPDEKAGLYYKT
                     HTDALQQKVNEMVAKLGAQGTPVNAEPPKPFSVDDLTNDLAKELAGSEDEVDAVLTAA
                     DSAQDKFDTIRSVARTILQGKGIKHHAFIYGDPGCGKCVSYDEKIPVRMDDAMAEAFE
                     AWLQSRDK*"
     gene            complement(269305..270378)
                     /locus_tag="pig_ID_3630_F33_scaffold_4_curated_closed_comp
                     lete_prodigal-single_307"
     CDS             complement(269305..270378)
                     /product="hypothetical protein"
                     /codon_start=1
                     /transl_table=11
                     /translation="MIRFTEAVKQYSEEKKARGMSSVVTGKELAKIRQLYKEGKFNEE
                     AEPENKDDKKEEMNESQKAEYNKTLEEFRAYKESKGLGRGVSTKQKRMIERTILCGTL
                     TSPVSLDENEKTILAGPSTKVEEGKKINKGAVIASIREARKQVFNAKRLLKENDLMGA
                     ADATQAAGDAINSADAAIAPAAEGAVPQNVVDAVLAIKTSVDDLAIQCGIESPVDTGA
                     DPNAGVPAVDGSMQDPNAGAAGAAAAPVMESKRLDAAKARLAKREAMLKKVKEGTDGQ
                     DAITQAIATMTNPQEFHNIDKKDSEELVKPTTKKSPEAANTWPTVKGSYKESVTEKMI
                     SDRIAENENAWDFNRILREGILG*"
     gene            270679..271236
                     /locus_tag="pig_ID_3630_F33_scaffold_4_curated_closed_comp
                     lete_prodigal-single_308"
     CDS             270679..271236
                     /product="hypothetical protein"
                     /codon_start=1
                     /transl_table=11
                     /translation="MAVVITDKAQMKEIMKDEAKALVVRFCQLNGYAVPKLLVEKRSA
                     HVCNFRTEGYYKNGGDVVTVVPGNTIFDNERSARYNVIDDTIYGAILHEVGHYIHEHY
                     LNWEKIPMGERSVSNYEPNNLEVFAETFRLYLSNPHLLSIWNPTRYAWMKARFKKVKK
                     TNWKATFNGVNPACVARLEKIIATF*"
     gene            271323..271760
                     /locus_tag="pig_ID_3630_F33_scaffold_4_curated_closed_comp
                     lete_prodigal-single_309"
     CDS             271323..271760
                     /product="hypothetical protein"
                     /codon_start=1
                     /transl_table=11
                     /translation="MAQLELAQQELTKVGAALMKAIKTGEAAQLQVMPILKQLKKVNT
                     ALTAVINGDDEVEFSFDSIEESAPVAHPAQSQRVQEQGDYGVDLGGFTDLLTPENNPD
                     SFDWKSTFKEGNKTKFGGVDVDMAAIANTEFTSDPLGRMVDRT*"
     gene            271770..271934
                     /locus_tag="pig_ID_3630_F33_scaffold_4_curated_closed_comp
                     lete_prodigal-single_310"
     CDS             271770..271934
                     /product="hypothetical protein"
                     /codon_start=1
                     /transl_table=11
                     /translation="MKDITFNELKSLVSKTSRYEIEDMGFADEDAFFQAANDRVAYLK
                     DFFSEIYFLE*"
     gene            272205..273569
                     /locus_tag="pig_ID_3630_F33_scaffold_4_curated_closed_comp
                     lete_prodigal-single_311"
     CDS             272205..273569
                     /product="hypothetical protein"
                     /codon_start=1
                     /transl_table=11
                     /translation="VDLNALIKNEYDKDVERNKQRLEIMTYSGQIYTDDYLIEHFPLK
                     LKVEERLKKLKELMFFLASSYNIGDVKQNHGIYFTKDTFLKAGLDISGMQQSNWIKGM
                     KNCGIIYVINKHYQFGHGDENFCKLYGLNQLGIIKSFPHEYQKYLEKHEDKPTANTVV
                     DIANNITVEVFNKKQKQTIRSGLSQFNNKLVDNFDKQAVIDFTKGTISDFKRMLDEYN
                     EDKSEYNKKRLRFKCEGNKITGRAYSKYIATENDETRETDRTVWCQQNGLKYRYDIKS
                     AVPRISHLMSTGEWMDRDFDFYQEMADRSGLNLPREYMKSVHMRLRFGKSADKSFSEF
                     CFSNSDLIKAKYPSGEAYERWLTIVKPAMFEDWKKLYNICEELEGKDHSSSVFYFESY
                     LELYAVWKLKQMGITAYNIYDEFFYDKECDIASIIAEAANYMYNKVGTYYGSFRKGNV
                     SSNA*"
     gene            273529..273687
                     /locus_tag="pig_ID_3630_F33_scaffold_4_curated_closed_comp
                     lete_prodigal-single_312"
     CDS             273529..273687
                     /product="hypothetical protein"
                     /codon_start=1
                     /transl_table=11
                     /translation="MEVSEKEMFQAMLDKAEKTAEEKEKEQDESCPDCLCEDCDKYCI
                     SKELGLIK*"
     gene            273684..274196
                     /locus_tag="pig_ID_3630_F33_scaffold_4_curated_closed_comp
                     lete_prodigal-single_313"
     CDS             273684..274196
                     /product="hypothetical protein"
                     /codon_start=1
                     /transl_table=11
                     /translation="MSNEVESPKKILTTEELLSDFFFLIFCPNPNKNNVRVIIDDGTI
                     KLYTNIPKFIKIIEGTMNEKAGTIVKNCCETYGCYYVIDRCENTIRKLNISSEEGVIN
                     LQELHNDIKKAKESGETDDALREKYFDTLNSFAEPKLQRRSDNNIVAGNKYAATVVYG
                     QRIQRGYRPY*"
     gene            274229..275356
                     /locus_tag="pig_ID_3630_F33_scaffold_4_curated_closed_comp
                     lete_prodigal-single_314"
     CDS             274229..275356
                     /product="DNA primase {ECO:0000256|HAMAP-Rule:MF_00974,
                     ECO:0000256|PIRNR:PIRNR002811}; EC=2.7.7.-
                     {ECO:0000256|HAMAP-Rule:MF_00974,
                     ECO:0000256|PIRNR:PIRNR002811};;  TaxID=1262788
                     species="Bacteria; Firmicutes; Clostridia; Clostridiales;
                     Clostridiaceae; Clostridium; environmental samples.;"
                     source="Clostridium sp. CAG:269.;""
                     /codon_start=1
                     /transl_table=11
                     /translation="MTEREINEQIVLRLDISKSVKHNSIMGHCPFHTDKHPSFSVDLD
                     RALCHCFSCGYNGKLRGLFREITGHSINKELGIKWEAQDEATFVNPFKETVKEDLSAT
                     PDVHIALDGAFIPVDKDPDVCKYLMKRCIPVSVAKSMRMSFATMARSFDTFEPNNKDQ
                     MVYFTKRLVIPIYERGKLLSCEGRDIYGKEYYYNMLRRKGMNPDEHEYKKCIYPRGAS
                     TSTLYDIDKLDSSRRLYFVEGIMDLAVLRTDSFFNTKNSTAVFGASISERQRYFLKQF
                     DFTYIIDNDLAGFLSLRRLMESLKEAPVKRDWKFVVPPFHDQGVKDVGDIPVKTGKTI
                     EQCRKAHWLDNSKDILANEKLINDIVALLQEEKKRCEQTQA*"
                     /db_xref="R7IYR6_9CLOT"
                     /db_xref="mps:MPTP_1147"
                     /db_xref="UniRef100_R7IYR6"
                     /db_xref="2.7.7.-"
     gene            275335..275754
                     /locus_tag="pig_ID_3630_F33_scaffold_4_curated_closed_comp
                     lete_prodigal-single_315"
     CDS             275335..275754
                     /product="hypothetical protein"
                     /codon_start=1
                     /transl_table=11
                     /translation="MRTNTGIKSGIDKDIMKDLKKGDVLYSAVYDNGCGRTSIEKFVF
                     DEYVKQPGNSKGVWAKYAEVVLENEDGTYELAKKVHRGEDGKETEEIAWRVNDISIGL
                     FLDPLSALKAWEKVAFNIYSSAKRAVSDQEAKEKKSN*"
     gene            275768..276061
                     /locus_tag="pig_ID_3630_F33_scaffold_4_curated_closed_comp
                     lete_prodigal-single_316"
     CDS             275768..276061
                     /product="hypothetical protein"
                     /codon_start=1
                     /transl_table=11
                     /translation="MTNVSYNELVGEFEAEMELEEKADALQSQIKMIKADIAERQKSF
                     AQDHEANKKDITKAYKYWKEVREQDDPAAASEDFFTLCVLIDGGVAAENSSEA*"
     gene            276062..276664
                     /locus_tag="pig_ID_3630_F33_scaffold_4_curated_closed_comp
                     lete_prodigal-single_317"
     CDS             276062..276664
                     /product="hypothetical protein"
                     /codon_start=1
                     /transl_table=11
                     /translation="MIAENFNGDKWKQTTMKKLISFCEKCPCVLSTRTASQNGQDGVF
                     IIHKNTGNEYFFPWDFTKDPQVFIHDIKEYIKPRHYPLLIETEYEEHRLTPQELATMV
                     ESGKSIKELPKYERRVKSQKLWRIDKVILWKNIVIMERVPMKKDEVVPTSQFRFKYNK
                     NLVIFLKKYRSGEFNDLQEAGDVFFNENNSMLINEIVPKS*"
     gene            276775..278148
                     /locus_tag="pig_ID_3630_F33_scaffold_4_curated_closed_comp
                     lete_prodigal-single_318"
     CDS             276775..278148
                     /product="Putative uncharacterized protein n=1 Tax
                     =Treponema primitia (strain ATCC BAA-887 / DSM 12427 /
                     ZAS-2) RepID=F5YMN2_TREPZ"
                     /codon_start=1
                     /transl_table=11
                     /translation="MGTNKIRDTIITAFEVTRATENKVPMLLLSNPGLAKTSIVNEIG
                     EHYGYHVVSLIGSGFENNEILGFQVNEPGKECLTTKNPTWYQTIINKQKEGIPCILFI
                     DELSVCPSLVQGALYRLIFERTIGNGNTLPDDCVIISAGNFKENLPSYCDITSPSLNR
                     FCVINLCPDNYMDFLDEFSQDEEERIADWPEFKDPFPTMTDAFKKNARAEVKNMMMEI
                     FECYANERDSGKGMLDITNKNFAEMFEGNFSKTGEVYNFISGRTYEYMQRVMWACAAL
                     DVPLNPKRNQFIDKMVQGLIGAGTGSFEDVAQTQSYLKAVQERTRQVLKRLKSGEAPV
                     IGGQDIFQGATSIADKVAKLSLFLDGTHANAVDTRKGLGEIYTQIMQTYADKNPHETM
                     NTLVGQGVDEKTRAVNFAKLTADITAVEQLIRITQALPQNPEVEIAQQGMEKVLENYK
                     FYAEFSA*"
                     /db_xref="UniRef100_F5YMN2"
                     /db_xref="tpi:TREPR_3073"
                     /db_xref="F5YMN2_TREPZ"
     gene            278214..278453
                     /locus_tag="pig_ID_3630_F33_scaffold_4_curated_closed_comp
                     lete_prodigal-single_319"
     CDS             278214..278453
                     /product="hypothetical protein"
                     /codon_start=1
                     /transl_table=11
                     /translation="MGRLKMDYYINVKPRTGSKYARGNEIVSAGFRKGTFYVEGDISK
                     VLSQSDIEKVFVIKDQTYQPVTIDTFLQITRGRRA*"
     gene            278557..281670
                     /locus_tag="pig_ID_3630_F33_scaffold_4_curated_closed_comp
                     lete_prodigal-single_320"
     CDS             278557..281670
                     /product="Restriction endonuclease n=1 Tax=Gracilibacillus
                     halophilus YIM-C55.5 RepID=N4WU35_9BACI"
                     /codon_start=1
                     /transl_table=11
                     /translation="MKIGIYIWHAKNENRYCIGEWDPSKKQYANMSDKEAALFRITQE
                     IKSKDGTSKYQISDIVLDYYCVLSFYNPDNRTSHFDKIIHANLVTRFGENVQVATEFF
                     ELDRCWKNPKDIFIDAVQKTAANHFADFNPERPYSFSPRKGSQDVAIDCVVNAYKNGC
                     KKFLLGAKCRFGKTFTSYKIMEKLGFVSTLIVTFRPTDTRDAWRNDLNTHQDFKSYQF
                     FTQKELSDFENFTGDKVLFVSYQKLKKDLNKFLNKYKNCFDLVIIDEDQIGGHRKENR
                     EIIKKLKPELTLVNTGTPELEKISNEFDEESQYTWDYIDEQEAKTKGIPGYEDMPKLE
                     LYSFDISNRFADTITDKNGFSLSEFFKVEDNNFVHYAQVIKLLKYLYYDYSNGNEEPD
                     ETFGIFASAKFAGKLKHGLWKLPSVGACKCLKKVFDDNFPDVYAEVLPNGNKNPKEIE
                     KTCAEQEKLGKSTVWLTVVKNTVGVTVKPWTYTISLYGSGDSSLTSYIQYIFRAGSPG
                     KDTFYSFDFCPERILDVADQFAQVRATKHNTSYDSEIAKVLNYLPLFAYNGVGGWESL
                     ETKNFFNSISKFSTIRATSNLIKDYLLELVEYENELADVEVGSLNPQTSHNAEIGKLK
                     KELLKKAKKSSKTEKESSSKDLVEKLFQAFIDIYTFVKFANDGVENLDDFIKKLNTYD
                     GECEDYFGFSDDFIKTLIAVMNSEKRNFEIAIQRFKHIDLKFAMEDVPDELAKRMIQK
                     LDLKKGDTVCDWCCKGVGLLKNIPAGHKLYAKVDDKRTELIVKKLLPNVNIVKDMTMN
                     FDHIIMNPPYDDLGNTIAENIMDVARQHADKVVCLNQVNFFKSPYLKVKVKKDGGRAN
                     RFTDLLKHIEDIETIPRNEFNKFFNIGGASDGAIIVLTKEETKYFDTFNESVFFKFCS
                     EENSILSKANRDKQTPYYVVLKRQSYSVDDIDFIEDNDKHLGKDKRNFLPIYFDTENE
                     KENFIKCYNTKFMKRFLQTLKSGKTTPIGLLPFMPTYTHPWTDEMLYEYFDLTEEEIK
                     EIEQSIK*"
                     /db_xref="UniRef100_N4WU35"
                     /db_xref="N4WU35_9BACI"
                     /db_xref="bsus:Q433_22140"
     gene            281673..282494
                     /locus_tag="pig_ID_3630_F33_scaffold_4_curated_closed_comp
                     lete_prodigal-single_321"
     CDS             281673..282494
                     /product="hypothetical protein"
                     /codon_start=1
                     /transl_table=11
                     /translation="MNFDHIIMNPPYDKNLHLKILSEAMKHSDDIVNLSPIRWLQDPL
                     AEYKKNSDWKKFEDIRNHIETLEVIDPKVVKEAFGADFTSDIGIYHITLKGGWKRDEN
                     TIIEKIVKKTTDVLNNHIEFDTNDGWRVRVSEMRPCPVGRPDTQILVKNMKFETTHHT
                     LSWVYKDGYTPDGKLYWTENTLNGGHGLKEFAADEKLPMSIPFDTQEEAVNFENSTKT
                     KFHRYMISKMKTDAHFPFKFVPYLGDYTRPWTDETLYDYFGLTEDEIKEIEQEIK*"
     gene            282494..282886
                     /locus_tag="pig_ID_3630_F33_scaffold_4_curated_closed_comp
                     lete_prodigal-single_322"
     CDS             282494..282886
                     /product="Uncharacterized protein n=1 Tax=Eubacterium
                     plexicaudatum ASF492 RepID=N2A3T2_9FIRM"
                     /codon_start=1
                     /transl_table=11
                     /translation="MFTGYFAKLKEYKQAGLIPISISGKAPEWYDGLEYKKLAPKWAF
                     FQEWKYGSHKGDNEYYISQFDEQVLKPITVESILTDIANLSGGDLDKVILLCYEKPTD
                     FCHRHLVADWINKHKGSNFIVEYSKDVI*"
                     /db_xref="UniRef100_N2A3T2"
                     /db_xref="N2A3T2_9FIRM"
     gene            282883..283605
                     /locus_tag="pig_ID_3630_F33_scaffold_4_curated_closed_comp
                     lete_prodigal-single_323"
     CDS             282883..283605
                     /product="hypothetical protein"
                     /codon_start=1
                     /transl_table=11
                     /translation="MKERLKQLFMSREQIIYLLFLFVNCIAYGMFTATFTYYEIGLGT
                     RFYSLIICTGCIVGVIHAFVSADVKKKRWVFCHYKAIDLGESIFYTCTELGFAAYYFA
                     NNLNPLVDEVPVLNLFFFWSIFYRVVNGIVSVVIPSIGDVFEQSLYKNQIDYQNHSNA
                     ENLMCSFGAALGAGACFLVGDFFKNRPYYIFFLVIFDWIGLWSRWQFYFKPSNYSVIK
                     RNFAKDSGEKLRKIVKEKSKLI*"
ORIGIN      
        1 TAGAGCAGGA GGACAGATGA CACTTACTAA TGAACAAGTT GAAAACATTA AAAGTGAGTT
       61 TAATCAGTGG AAAGATAAGA TGTATGCTAA CAAGACACTC TCCGAGCGTC AAGACTTCGG
      121 CCAATTTCGG CCAATTTTGG CCAATTTTTC ACCCTTATTT TGGTTAGTTT TATACTAATT
      181 AAATATGGAC TATAGAAAAA TTTATATTAA AATTATTGTA AATGCTAAAA AAGAAGCTGA
      241 TAAAGGTCTA AGACCTAAAA GAATAGGTGA TAAAAAATAT TTTAATGAAT ATTATGAATT
      301 TCATCATATT TTACCAAAAA GTCTTTTTCC TTTATGGGAA AAGAGAGAAA GTAATTTAAT
      361 TGCTTTGACT GCAAGAGAAC ATTTCTTTTG TCACCAATTA TTAACAAAAA TATATCCTTG
      421 TAGTAAAATG GCTTGTGCAG TTATAAAAAT GATGTATAAC GTAGAAAAAC ATATAGGTTC
      481 AAGAGATTAT GAAAGAATAA GAAAGAGATG TGGGGAACTT TTTAAAGGTG AAAATAATCC
      541 TACCCATAGT GAAGAAAGTC GAAGAAAAAA TGCTGAATGG CATCATTTAC ATCCATACTC
      601 AAAAGAAGTT TATGATAAGA TACATGAAAA AAATAGGGGA CAACATAGAA CACCCGAACA
      661 AAGAAAAAGA CAATCTGAAG CAGCATTGAA AAGAGATAAT TCTAAAAGTG CTGCGCAAAT
      721 AAAATATATA AAGTCACTTT ATGAAAAATA TCGTAATGAA GGTGGCATTC TTGTTTGGAA
      781 TGATTTTCAA AAACATTATA AGGAATATGC TGAAAATGGT ATTATCTGAA TCACAAAAGA
      841 ACGCAATTAT AGAAGAATTT GAAAATTGGC GCAGCTCAAT GTATGCTGGT AAAACTTTAG
      901 AAGAACGACA AAAGCTTGGA GCTTTTTTTA CGCCTCCTGA ACTGACAATC AAAATGTTTG
      961 AAAAGTTCCA AGACATTAAA GGCTCTGTTC TCGATCCTAC TTGCGGCGCG GGTGGGCTTC
     1021 TTGCAGCAGC CATAATGGCA GGAGCAGATC CTAAGCTTGT CTACGGAATT GAACTTGACC
     1081 CTGAGATTCT TGAGATTGCG AGAAGTCGTC TTGAAGTTCT CGGAGTTCCT AAAGTCAACT
     1141 TACATCAAGG TAACGCACTT TACGAAGAAT GCTACAACTT CAGTGATGAT TACGACTATG
     1201 AAAAAGCAGT TGCAAAGGCT GAAAAGCGGC TTGCTGCACC AGAACTCCCA GTTACAGGAT
     1261 TTGCTAATTT TTTCAAAAAA TAATTGAACT TTTCCTAAAA GTCTTTTATA TTACTATTGT
     1321 AAATGGGGGA ATTTATGGAA GAACTTGAAT TACAGCAAAA GAAAGAAGAA CTTATTGCTC
     1381 GCATTCCTCT TCTTGAGCCA ATTCACAGCC CAAACTACGA AGAAGTTATG GATCAGATGA
     1441 ATACTCTTGT TTGGGAAGAA ATGGAAGATC CTATGACAAT GGCTCCTGGT TGCTCTTGTA
     1501 AGACAGCTTC TGGAGTTTAC AATATCTTCG CAACAGATGC AGCAAATGGC CTTGCAAAAG
     1561 AACAGTTGAT GATGCACGAA GCAGGCCACT GTGTACTGCA GCACTTCAAA GACAATTGGT
     1621 ACAAAGATAT GCAGGCTTCT CGACAGATTA AGTCAAAATG GCCTAAGTTC CGTGAACATA
     1681 TTGAAATGGA AGGAAATGAG GAAGATGAAA TCTCTGAAAG CTTCATTCAT ATGATCCGCA
     1741 ACATTACACA GGACCTTGAA ATCAACGGTA AGTACTGGCC TGACCCAAAG GACTTTGAAG
     1801 AAGTTCGAGA AAGAATCTCT GATGCTTCAC TTGTCCGCTT TATTACTAAC GCAAACGAAG
     1861 AACAGCTTGA GTCCATTGAA AAATGGATGG ATGAAAAGCC TGATGAAATA CATCAATTTG
     1921 GTCGCGGTGT TTATCCTGCA GACTTCGGCT TCCCTAACGG TTTGACTTGG ATGGGATATC
     1981 TTCATCTTAT CTTAACTCAG CCTAATGAGT TTATGGAGAA GTTGAATGAA CAGGTTGATG
     2041 AGATGCAGAG ACAGCAGGCT CAGCAGCAAC AGCAGCAGGG ACAGAACGGT CAGCAACAGC
     2101 AGGGCGGACA GTCAGGACAG CAAGGACAGT CAGGTCAAGG TCAATCAGGA CAGGGACAAG
     2161 GCCAGGGTGG TTCACAGGCT GGCGGACAGC AGTCAAGCAG CGGTCAGCAG GGAGGAAACT
     2221 CTCAGGGCGG ACAGCAGGGA AACAATTCTC AGCAGCAGAA TAACGGCCTT AATGAAGATC
     2281 AAACTTCAAT CTTCGACCAC AAGTCAAAAG ATGGAGAAGG TGGTAACAAC GGTCAGGATG
     2341 GACAGAACGG CAATCAGCAG GGTCAGTCAG GAAACAATGG AAATCAGCAG GGACAGGATG
     2401 GTCAGAACGG AAACGGTAAA GATCAGAATG GCAACGGCAA GAACGGTGAC AAAGACAAGG
     2461 ATGAAGCTGG TAAAGGCGGA AAGTCAAAAG TAAAAGGCGA TGGTAAAGGA AAGCCACAGC
     2521 AGGGAAACGG AAACGATGGA AACGGAAACA AAATGAAGGC TTCTGTTATC AAGGCAAATG
     2581 CTCAGAACGG AGATAAGGGT AATGAAATTG CCCAGGCAAT GGCTCAGGCT GCTGAGGACC
     2641 GCAGAAATGC AGAAAATGGT CAGCAGGGTC AGGCAGCAGT TGCTGCTTCA GGTTCAGGTG
     2701 GAGATGATGC AGATGACTGG AGTGCTCCTG GTGATGGAGA GTCAACAAAC TTAGTTGATG
     2761 CAACTCCTAC AATGAGACTT GACCGCTCTG TTCTCAAGTT CATTGAAAAG AACTGTATTG
     2821 GTAAAACTGT TCAGAGAGAT CGTCAGGATC CACTTTACAA CTATAACCGT GGCAAAACTT
     2881 CAGGTGGTGT AATGAGAACA CGCATTACAA CTGTTGAAGA ATATCGTCCT GGAAACTTGG
     2941 TTGCTTTAAT TGATGTTTCA GGTTCAGTTG ACATTGAACT TGTAAAGGCG CTTCTTTCAG
     3001 AGATACTTAA GTACAAGTCA AAGTTTGGTA CAAAGTCAAG AATCATCTTG TGGGACACTC
     3061 GCCTTGTTGA TGACCTTCCT TTGAAAAGAT CAAACCTTGA AGCAATCTGC TGTGGCGGTG
     3121 GTACATCAAT CGCTCGTGGA ATAAGATATG CAAAAGAAAA GTACTTGAAG TCTGAACAGG
     3181 ATAAACTTTG CGTAATCTCT GACTTTGAGG ACTGCTTAGG AGACTGGGCT GAAGAACTTG
     3241 CAGAAGTTAA AGGCGAAACA TTTGCTGTTT GCTGGGGTGG CTTTGATGGC GGAAAAGCTT
     3301 TGATAAATGC TGCTTCAACA AAGAGAGAAG AAATCGCTGC ACAGAAAATG AAAGTAATCA
     3361 ACGTAAGATA AAATAATAGC GGGAGTAAAA ACTCCCGCTA AATTTTTAAG GAGTTCAAAT
     3421 ATGATGGAAT CTGAAGTAAG AGATTTGAGC GATGAGGCAC TTATCAATCA GTCATTAAAG
     3481 ACAGGTATGA AAGAACTGCA GACACTAGTT AACCAGGGAC ATCAGGTACC TATGAGTGAG
     3541 TTTGCCAAAC TTTTGATTTG GACAAAAGAA CAGAAGGAAG CAATTTTTGC AAGTGAACTT
     3601 GAGAAAGATA AGCGTGATGG ATGGAAAATT GTCGAGCGTA CTTGGTGTGG AGTTCCTATG
     3661 GGAGAATTTG AAATTCCAAG TTTGGGAATT TTCAAACAGA ACAGATAAGT GCTTATAAAT
     3721 AAATTAAGGC GGGCTTTTTG CCCGCCTTTT TTATTTCAGC CTAAATGGAT TATTCCCATT
     3781 CACCGCCGTC AATAGCTGAG TCTTCGTCAA GTACAACAAG AGTGTTTTCA TCGTGTGTAC
     3841 GAGCTGTTTG TGATTCAGAA TTGATGTTTT CATCATCGTG GTCAAACAAG CGAGTAATCT
     3901 TTACTTCGCC ACGAAGATAC TGTAAAAGTT TAGCGAGTTC ATCATAGTTG ATGTCGAGGT
     3961 TTTCACCAAG GTGAAGTGTA CCTTTTCTTG TAGTTGCATC ATTTGTCTGA GATACTTCAG
     4021 AGTCGATTAA AGCTCCTTCT TCATCAAACT TAGGAAGAAC ATCTTTTGTA CCATCACCTT
     4081 CGCCAATAAC CTGAATTATA CCGTCTTTAT TTGGGAACTC GATAGTAACA GGTGTACCAT
     4141 CTGCCTTCTT TCCAATAAGT TCAGTGTTGT GTGTTTTGTC TTCGCCAGTT TTGTAGTTTG
     4201 AGTCGTGCTG TACATCGTTG ATTGACAAGT CAGAAGCAAC CAAAGAACGA GAACCACCAG
     4261 CCTGAGGAAT GTTATGTGCA GCAATGTCAG TATGCTCAAG AACTGCATTT GGAGATTCAA
     4321 CTCTGATTGT ATGATCTGCA GGAGTTGTTG TTATCTGTGT TTCCTGAATC TCTTCAGTAG
     4381 TTTTTGTACC ATCAGCTTCA AAGCCTTTTG TTACAACTCT TTCTTTATCT ACTATGTTTA
     4441 CTGAACCGAT GATAGCGTTT ACAGCATCAA CTGCAGCAGA AGTATCAAGG TGGTCAAATA
     4501 CATAACCGCT TTCATCAGCT TTGTTTACAA TTACGTGATC GCCGTTGCTG ATCGTGAATA
     4561 ATGTTTTTGC GCCGTCAGTA ATTGAAATCT GTCTTGAAAG TGGGTGATCT TCACCTTCAG
     4621 TTGTTGCAAG TGGAATTGAA ACAATTACAT AGTCACCTGA GTCAAGATTG TCATAAGCAT
     4681 TTGCTTTTTT ATTGCCTTCT TTACTGTCAG TGTCAGTTTC CCAAGAATCT CCACCTTCTT
     4741 TTGCAGAACG CATCAAAGTT GCCAATTCTT CAACCGTCAA AGTTGAAACA TCATTACCAA
     4801 TCTTAACTGT ACCAACATAC TGGAGAGCGC CAATCATTGT TGATGGCATC TGTGAAAGTG
     4861 GCAATTTACC GTTAGAGTTC AAGTCAGCTT TATTCTGATG CAAGAAGTCC AATGCGTGCT
     4921 GTACAGTTGC AATCTGATCG TGTGTTAATG TAACTTTTGT ACCATCTGAC TGAGTAGTAG
     4981 TAAATGTTGG AACAGACTCA TCTGATTTAA GTTCACCTGA TGGAGCAAAT GCAATATCAC
     5041 GTGCTTCAGA AGCGCCAAGC GGGATTGTGT AAATAGTGCC TGCATTATTT ACAATCATTG
     5101 TGTTTGTTCT GAGTATAACA TCACCGTCAA CTGTTGTAAC TTTTGATGTA GGACCAGAGT
     5161 AAACAAGTGA CTGACCCATA AGCAACTGTT TCTGCTTTGC AATGATTGCC CAAGCTTTAT
     5221 CTGCAGCTGT TGCAGGAGTA TAGTTGTCAG CTTCTGTAAG GTCATCTGTT GATGTAATTG
     5281 TTATTTCATT GAATGAGCCA ATGTACTCCA TCTTTTCATT GAAAAGAGTA TCAAGAGCTG
     5341 TCTGTACATC AGTGATTGCT TTACCTACGC CCATTCCCTT GTCAGAAGCA ACTTCTGTCA
     5401 ATGATGGATC ATATTCAAGG TCAACAGCTT CAGCAGTACC TGCCAAAGTA ATAATGCCTT
     5461 TTGAGCCTTC AGGATTTGCA GCAATTTCAG ATTCATTGAA GATGTATGAG TTTGGAATGC
     5521 TTGAAACATC TTCACTTGTA AAAATAATTA CCTGACCATT CTTAAAGTAG TTGTCATAAG
     5581 TTCTTACGCT TGTTGTGTTT CTTATAACAT TACCTGCATT ATCAAATGTA ACTTCAGGCT
     5641 GTTCAACATT AATCTTGCCT GTTACAATAT ATGCATCACC AGGTTCAGCA ATTTCGCAAA
     5701 TGTGAGCAAA GTTGCTTGAC TGAATTGTTC CCTTAAGAAC TACTGAGTCA AAACCACCAA
     5761 AGCGTTTAAG TTCAATTCCA TTTTCAGCTT CAGCATTTGG AATTGCGATG TAAACACCTT
     5821 TAGTGTTTTT ATCATAGAAC ATTTCACCAT AAGATGGGTT TGCACCGGCT AACCAATTAG
     5881 CGCGAGTACC ACGAGCAATC TTAATGTTGT TATAGTGTTT TTTATTCGCC ATTTTAATCC
     5941 TCTTATAAAT TAGTATTCAC TTTAATTATT CTTACCAAAG ACCACCTGAA ATTACTGAGT
     6001 TGCTTGTCAA CATAACGCCA CTTTCATTTG GCATATCAAC TACAACATCA GTAGGAACAG
     6061 TTGGTTCACC AGTAACTGGG TCAAAGTATT GTTCTGCATC AGGAAAGTCT TGTCTTGCTG
     6121 CTTGGATAAT TCCTGTACCA TATTCTGGGT CAGAAACACC TAATGCACGA GTTGCAAAAA
     6181 TCGACTTCTT TTCTTTGATA GATCCATCTT CATTAAACAC GCCTGCAATA AGATCATTTT
     6241 CAACAACTGT ATCTGCAACC TTTACATCAG TTGTAGGTTT GAATGTACCA TCGTCTTTTG
     6301 AAGGTGCAAG TTCATCAGCA TTTGCTTCTG CAATGATTCG CTGCTGAATT GCTTTCTCTT
     6361 CTTCACTTTC ACGCTCAACT TTTGAAGCAA GCAAACGAGT ACGAAGCGCA TTCTGAATCT
     6421 GTCTCAAAGG CGACTTCTGC AAAGTATTCA TCTTATTGCC AGTGTCAAGT ATTCTTGAAA
     6481 CACCAAACAT TGTCAAATAA GTATCGTCAT CTTTACCAAG CAAATCTTGA ACAAACTCTT
     6541 CTGTAATCAA AGAGCCGCTC TTTGTAGGCA ACATAACAGT TATATTGCTG TTTATTTGAT
     6601 GTGTATTTTT TACAAGACGG GCACTAAAGA ATTCTTTAGC CCACTTTCTT GAAAGTTTAC
     6661 CATTTTCGTC GAAGTCATCA TTATCATAAT AAGGTCCTTC TTCAGTTGTA TTCCAATCTC
     6721 CAAAGTAGTA TTCATAAGAG TTTTGGATTG GTGCAGACAC CTGTGAATGG AACTCAACAA
     6781 CATTATGAAT GCTGTCGTGG TAATTTTCAG TTGAGTCTTC TGCATTTATA TGTTCTTCGA
     6841 TTGAAGTACT TTCAGCGTAA CCTTCTGTTG TAGACTTAAG AAGGCGTGTC TCTTCAAACT
     6901 CAACACCAGC AAGTTTGCCA ACTAAAGTTG ATGTATGTTC AGGAAGAATA ATGTTTGTTT
     6961 CAACATCAGC AATGTCTTCA TTAACACCAT AACCTAAGTC ATTACGAAGT CCACTTGGTG
     7021 CAACAAGACT TACAGTACGG CGTTTAACTT TGCCGTCTTC GCCTGCAGCA TCAACCTCAA
     7081 ATTGGAATAC TGATTTATCC CAAGTAATCT TATCAAGAGT TGTTGTAATG TGAGGGGCTA
     7141 AAGTAATATT GCCGAATACT TTTTGATGTC TTACTTCATT AACATCACCA ACCTGAAGAT
     7201 TTGAATGTAT CAAAGTCAAG TTATCAGAAT TGATGTCTTT GATATGATCA GTTCTTTGAT
     7261 TGTTTGGTAA GTTGTCATAC TGACCACCAA TTTCCTCAAT GAATGAGTTC TTTACTGTAC
     7321 CAATATCATT ATCATATCTT ACAAGAAAGT TGGGTAACGG ATTTTCATAC TCAAGCTGGT
     7381 CAATAAGTCC GCGGCCTGTG ATTGCAACTG TATTGTTGCC AAGGAACTCA AGACCGATTT
     7441 TATTCTGTCC TATAAGTTTA GGAGTACCAA CCAAAGTCAA AATGCTTTCG TCAACAGCGC
     7501 GTGTTACAAA GAAGTTGTTT CTGTTTGAAA CATCAATTTT GTATTGCATT GCAGAAATGC
     7561 GGTCTGTGTT ATCAATTTTG CTCCAGAAGC CTGTTGTATG AATTGTTCCT TCAGAAACAT
     7621 TATCTTCAAC CTGTGAAGAC TGCCATACGA TCCAGTCTCC TGAGTTTAAT TCAAAGTCAA
     7681 CACCATATAC CTTGTACTGA AGATTAAGAA CATCATCTTG CGTCTGAACG ACATAGTAAT
     7741 CACCGTCATT AAGACCTTGA TATGTAATCC CAGTTGTGTC ACCATCTGTG TATTCTTTCA
     7801 ACATTGGTAA AGGATTTATA ATCGACTCTT TACCTTCTTT TACATATTGT TTACCGTCAA
     7861 TTATGTCTAA ATTGTCTTCA ATTTTAATAT CTGTTTTAAG TGGATTCCAA ACTCCACGGA
     7921 ACTGCAAAGC ACCAAGTACT GTGTCGTGCA ACTGTGACAA TGGGATTTTT CCCTGCTCAT
     7981 CAAGTTGAGC TTTTTCTGCC ATCAAGAAGT CAAGCATTTC ACGAACATTG CTACTGTTTT
     8041 CTTTGAAGTG ATTTTTGTGA TCATCAGTAA ATGTTGAAAA CAACTTGCTG ATATAAAGAT
     8101 CAATGTCATC ATCGTGGTCA TAATAGTCAA TTTCATCTGC ATTTGTGTAA CCGCTAGGAA
     8161 TCTGTACCCA GTAGCCTGTC GTTGGGTCAG TATTTACAGG CTGTCTCCAG AATACGAAGT
     8221 CGCCTTTATC AGGTGAAAAC TCTTTTCCTT CAATACCTGT GTTGAAAGCA AGTTGGTCAG
     8281 CAGTTACAAG ATACACACCA CCAATTACAA CTTTTGGGAA TACAGGAATC TGAGCATTTG
     8341 AGCCGATTGT ACCACAATAC TGTCCTTTCT CCCAATTAAG TTCAAGCAAC GCGTCCTGAA
     8401 CATTTGTTGC ATCAAAATCA ACCCACTTAT CTCCATCTTC TTTACCATTC TGAGTAAAGT
     8461 AAACATCATC AGCATAACCG CCAGAAGAAT TGATTCTTTT GTACTTAATC AATGACTGAT
     8521 TGATTATTTC ACCAGTATAA GGAGATTTGT TGCTTTCACC TATATCGAGA ATGAGTAAAA
     8581 GGTCATCTTT ACGGAAGTCA TCAACATTAT GGAACTGACC TTCTTTAGCG TCATTTGCAA
     8641 AAATGTAAAG GTCACCTACA CTTGCGTGTT TGAAAATAGG ATCTGCTATT GATGATTCTT
     8701 CTGATAAGTA TCCTCTTGAG ACAACTGAAA AGTATGTTCT TGCTCCTGCA ATAGGAATTG
     8761 GCTTTTCAGC TATCTTATTC ATATTCAAAG AAGGACGGCC TATATATAAA GTTCCTTCGT
     8821 CCCATTTTGT ATATGAGTCA TCTTTATTGT TATCATCAGA GGTTCTTGCT TGCCAAAATA
     8881 ATTCAGCAGG TACTAAAGGC TTTTCACTTT GTTTACCTAC TAAGTCACCT CTTGCTACTT
     8941 GAATCTTTGC TGCCATCTTA TCCTCTTAGA TAATTAGTTC TTTCTAACGG TCCCATCAGG
     9001 TAACCATACT CCGCCATTAT GCCAACCAAT GTTCCAGTCA ATCTCCTGAT AATTTTCCTG
     9061 AAGCATAACT GTACCAAGAT TTTTATTGAT TGAAGTTGAC TTTCCATATT CGTCAATAAC
     9121 AACATTACCT TCGTTATAAA CTTCTGCTGC ATTTGGTAAC ACATAAATTG TATTTCCTTC
     9181 AGCGCCTTGA AGTTGGAATG TTGCTGTGCG GTTATCATTG TCAGCATCTT TGAAATGTTT
     9241 TATATCATCA CGGAACGGCA AGTCAAGGCC GCCATAAATG TCTTGTTCAT TATCACCTGA
     9301 GCCAATAAAG CCAAAGCGGC CAACATACTT ATAAAATGTT ATATAAAATA ATTCATCAGG
     9361 TTCGATTGCT TCAACAAAGT CTTTATTTCT GAAGAACAAG TGGCCAGTTG CAACATCAAC
     9421 TATCGGATCA CCAAGACCAT AAGCGAGTTC ACCTTTGCTT GAGTAAATAA TGTACTGCCA
     9481 ACTTTTCTTT TTATCAGTTG GGTCATTATC AAACTCGCGT CCAATAGTGT TTTTCAACTC
     9541 CTCATTAAAA TAAACATTTT TTGTTCCTCT TACTTTTGAA AGTGGCAATC GATTTATTTT
     9601 CTGTATAAGC TGATGAACAG TCTGTCCGTC GTTAAAGTAA GATGTTTGAA CAGCAACACC
     9661 ACCAATCATT TCTGGTGACT TAAACTTAAC GTCATCAGGT GAACCTGGGA TAAGAGCACC
     9721 ATCTCTCCAG ATTTGCTGTG GAAGAATATG CTGACCCATT GTAGGCTGCT CTTCAATGTT
     9781 TAATCTTTTG TCTTCAACAT TAGATGTGTA CTTCTTATCC ATAAATTATA TTTCCTCTAT
     9841 CAACTTAATT CCTGTAAATC GAAGTCCTGA ATCCTTTTTA ATACCAATAC GAACATAAAC
     9901 ATCACCAGAA AGTATTTTGT TGCGACCAAA TGTAACTCGC TTTTCAGTTG CAGTTGAATT
     9961 ACCTGCATAC ATAACAGGTG TCTCAAATAC TGTTTCTTTT ACAGGTGTGA ACCCGTCATA
    10021 AGGATTATCA GCATCAAGGA ACGCAGTAAC TTTTGAGTTT GAGTGTTCAA GTTCATTAGG
    10081 GTCAACAAGA CAAACTTGAA TAATAACATC ATTAGTAGAA CCGCTGAGTT TATCAAATGT
    10141 GTAATTCTTC AAGTCTTTTT CAAGACCTTC AATTTTGAAC ACAAATCCTG TCGCATCTTC
    10201 AATATGTCCA ATGTTGAAAC AAGCAACGCC GTAGAAGTCT TCACCATACT GATGTCCTTT
    10261 CCAACTTGTT TTAGGATTGA AAGGTGCAGG TGAACCAATA CCAACCCAAT ATGTTTCTTG
    10321 TGGCTGTTGA TAAACTCCTA CAGGCTTTCC ATCAACAAGT TCACCAATCT TTGTAAGTTC
    10381 TTCAACACAG GTTGCTGATG AATACCAAAG GCCGCCAAAT GAGTCAGGTA AATCTTTGAA
    10441 AGAAGAGTTT TCATCAAGAT TGCCTGCTTT GCATCTTTCA TCTTCTGTCG TTGGATCGAA
    10501 ACGAATACCT GTGTATGAGT AAAACTTTAT CTCGTGTGGT TCATTGTACA AGTCATAAAC
    10561 TGTAATGTAG AAATCCAAAG TTGTTGAATA AGGTAGGATG TCATCTTTGT TTTCATAAGT
    10621 AACTGGGATT TCAAAGTTTT CCAAATGCAA GTTCTGATGT ACGCCGTCAC CCGAGTCTTC
    10681 AAGTTCAATA TAATCATCAG CGATGGTTGT TTCACAGAAT ACTTTTTCAG GATCATCATT
    10741 CAAAAGAACT TTAACTTCAG CGAGTTTGTC AGTTGGTACA TTCCAGTCTT TATATATTTT
    10801 GTCAAGACGG AGTTCAATAC CTGAAATCTT CTTGAAGTTT GCAAGATTTA TTTTACGAAT
    10861 ACCTGAACAC ATATCAGCAG TTGCCAAGTC AGCAATAGGA ACTTCAGCAA TACCTACATA
    10921 AGTGTTATCA ACTCTTACAA CATTTGCTGG GAAGTAAGGT GTAAATGTGT TATATGTAAC
    10981 AATATTTGAA GAACCTGCAT AGTCATTTTG GAACTGCCAA GTATCTGTTC TATCATCATA
    11041 TATTACTTTA ACATCGTCTA TAGTTGCGTG AACAGTATGT ACGCCGTCTT TGAGGTTATC
    11101 GTTCTTTACA ACGATATAAA TGCCTTGCCA GTAACCTTCA CCGTGATCTG CGTATGTCAT
    11161 TGCTTCTGTA GCTTTTGATA CATATACAGG ACCTTGTTCC TGAGCTGGTC TATCAACACC
    11221 TACAATAAAC TCATACTCAG TATTATCAAC ATTTACTGTA AGTTTAGCTT CATCGCCAAA
    11281 GAATATCAAT TCCTGATATG TTCTTGTGCC ATCAGGTAAG CATCTTGTTT GAATATCAAA
    11341 AGATTTTACT TTTGTAGAGT CAAGTCGTGT AACAGCTGTT CCCATAACAC CGTTTCTGTA
    11401 GTTTCTGTAA GAAACAGTGT CATAATCTTT CATCATCTCA AAAGGAACAG CCCCAATGTA
    11461 CATTGGCTTT TTAGGCTGCA ACTTTCTCAA CTCATCGTTT ACTTTCTTGA AAGCTTCGAT
    11521 AATCGTATCG CCGCTTAAGT CAAGAGCACC ACCTTTTCTG TTCTTTTTCC AATACCAATC
    11581 AAGATTTTCA ACCTCAGGTA CTTTTGCATA ATATGGAAGA GGCGAATATG TTGGGTCAGA
    11641 ATACGCACGG TCAATCTTTA CCCACTTGTC TTTACCTTCG TAAATAACCC AGTCACCAGC
    11701 AGTAAACTTA ACGCCGTCTT CAGCAATCTG TTCTGCAACT GGCGTATCAT TGTCTTCATC
    11761 TGTATCAGTT GTATCAACTG CTTCTGAAAC GATAAAGAAC CAACCAGGCT GCAATTCATT
    11821 TACAACTTTA TCTTCACTAA GACTTATTTG TGCATCATTA AATGTTGGGT ATTTACCATT
    11881 ATTGTTTACA AACGACCAAG TACCTACAAA CAACAAACCG CCGTAAGCAA CGCTGTCAGG
    11941 CAATTCTTGA AGCGGAATTT TACCATTAGG GTCAAGATCT GCCTTCCACA TATAAATGTG
    12001 TCTAAATACA TCATTTAATG TATTTGAGTT GTTATAAGCT ACTGGGTCAA GTTCAGAGTT
    12061 TTCGTGACGG TCAAATACAA CTTCTGACAT TGCGATTCTG TCAGATTTGA TAACAGTTGT
    12121 AAGTTTGCCA TCAACGATTC TAAGAACTTC TGTATCATAA AGAAGTTCAA TTATGTTTTC
    12181 TGTTTTATTG TAATAGAATG GTGAAGCAAA CTCTGCATAT TTCATATGCA AGAAGTCGTC
    12241 CTTGTTGAAA ATAGGGAAAC GACCTGTAGT TGTCAATTCA TCTTTATTAC TGTTCAAAAT
    12301 TGTATGATCT TCAGGTGTAC CCACAGGAAT CTGATTAGCG GCAGAACCTG CAATGCCTTT
    12361 ATAACGGAAG ATCATATTGT TGTCAATAAA CAAGTCATCA TACTTTGTTG CCAAAGTATT
    12421 GATAACATTT CCACGAAGCA CCATCGTGTT ATCTTCTGTG TCAGCAGGAG GAATTGCAAC
    12481 TGAAACTTCG TTAATTGTGT TATTGCTCAA ATATGTTTTG TTCTTTTCAA CTGTTACTTT
    12541 GTTGAAAAAA CAACTTTTTA AATCAACATT TGGAAGTTCA GCATCTTGTT CACCAAAGAT
    12601 ATGAACATTA TTTGCAGAAA CTGAACGAAC AAGAACTTTA CCTGAATTGT AAGCTTCAAG
    12661 TTCAATGTCA GTTCCTGTAA GATTTAAGTC TGAAAGAATT GCTACACCTT TTGCAGAAAT
    12721 CTCAACACCA CTTACATTAG CAAGTCTTGC GTGACAAAGT TCAGCAATTT CGCCTTCTTC
    12781 AGGCTTAACT ACCAAAGCGT GGCTGCCAAG GTCGATTGTT GTCGCAAAAT GATCACCTTC
    12841 GATAATTGCA TTTGAGAACA TTGAAATGTC AAGGTCGCCA TTTGTGATGT AATGGCCTGC
    12901 TCTTAAGTAA ATTGTACCTT TAAGATCATT GCCATATTTT ATTTTAATCT GTTCAAGAAT
    12961 GTCATTAAGA TACCAGTCTT CTTTATTCTT TACAATGTAA TCAGCAGATT TTACATCAGT
    13021 ACCATCTTCG TTTGCAATAA CAACAGCAAA TGTACGAGGA CCATAGTAAT CAGGTGTAAT
    13081 AACATCTGAG AATGTTGCAA GAGCAGCAGT GCCTAACTGA ACTGATGGAG GCAAACGTCC
    13141 ATTGATTGTA ACAACTGGGA AACCGAAGTT ACCAAGCAAG TCTTCTTTTG GGAGGAATGG
    13201 CTGATACTGT TTATCTTGAT CGCTCCAATA CAAAAGCAAA GCAGTAACAA CTTTATCTTT
    13261 AGATGAAACT TTGAATGTCA ACACTTCATC TTCAACATTT TTAACTTTAA GTACAACGAA
    13321 AGCGTGGTCA TTTAACCAAA CTTTGTAAAG TCCCCATTCA TTACCTGTAA TATTTACAGG
    13381 ATCTTGAGCA ACATCGTTCT CAAATCCTGT TGCAACACCA TCAGCAATTT CAATTCTATA
    13441 AATTGCTGTT GCATCAAGTT TTTGAGAAGC AAATACGATT TCATAGTTGT CATCTGCTTC
    13501 AAAGTTGGTT GTCTTATTTG AAAGTAATGT ACCAATTTCT GAGTTGGATG CTTGGTCATA
    13561 ACCTTTAACT GCGTCCTGAT TTGATGTATA AGTAAGAGGA ATCACTTTCT CAAATGAAAG
    13621 AGCAATACCT TCATTTTTAT CTGCGCCGTC CCAGCCAAAT ATGTCAACGA AATCATTTTG
    13681 GATTTCGTTT GCTTTGTCTA CAATATGCTG ATAAAGAGTT CTGCCTTCAG AGCCATTTGT
    13741 TACTGCACAA GAACCTGCAG CAATCTCAAT ATTATCAAGA GGAAGAATTG CACCATCATA
    13801 ACCATAAGTA TCCTGACGGA AGCCGTTGCC ACCAACATAT TGATAAAAAG AAATTAAAGG
    13861 TGGATGCTCG TGATCTACAC CATCAGGCAA TTCACCATAA AATGTAACGA TACCTGAGTA
    13921 TGTATCAACA TTCCAGTCAC CTACGCCAAA AGGAATGCGT TTTCCATCCG CAGTCTTGAG
    13981 AACATAATTG TAATACTCTT CATAGTAATT GAAAGGAATG ATGTCTTTAA TTTGATTGCC
    14041 ATTTTCATCA GCAATCAAGA ATGCATTATC AGTTCCTTTG TCAATCATTG TAAGAGGCAA
    14101 ATCAATGTAT CTCTTTACAA GTGGGACTTT GTCCTGATCT TCACTAATGT AATGGTAGAA
    14161 GATCGGGTCT TTTCCTTCTA GGCCCATATT TATAATGTAC TCGATATTGT CCATTCCGCC
    14221 TGTGGCTTCA GTACCATCAG GGATTCTATC AGAATAAGTC CATAACTGGT CAGGTCTTAC
    14281 AACAAAAGAA GACTTAATTG CTTCCTCAAA AAATTCACGA TTATCACGAG TTGAACCTGC
    14341 ACCAAGATAA TGCTTAAATA ACAAGTCAGA TTTTTGCTTT GTTGATAACA TTACTATCCT
    14401 CTTATAATAG AATTAGTAAA ATAATTCCAT TTTTCATTAT ATTTATTATT GTCCCATATA
    14461 GCTAAAAAAG TGGGAAAAAT TTTCATATTT TTTGAACTTT TGCATCAGGT CTTTTATATT
    14521 ATTATTGTAA AAACAAACAA AAATAAAAGC GGAAAAGGAA AATAAATCCG CAACTAACAA
    14581 GGAGGCCTAA TATGGCAAAG ACAGTTAAGA TCGTTCGCAA GTTCAACACA GTACTCGCAA
    14641 TTCAGGAAGG CTCAGGAAAC TACAAAAATG ACCTTACACT CAAGGAAGCT GCAGCAGAAC
    14701 TCGGAGTAAG CCGCTACAAC TTGTACAAAA ACTACATCAA CACATCAGTT GACCGTGAAG
    14761 GACTCTCTCG CTTCCCAATG GCAAGTGGCA AAACACTCCT CGTAATCAAC TCAGAAAAAG
    14821 CTGCTCCTGC TGCAAAAGCT CCTAAAGCAA AGAAAGCAGC AAAGACTGCA ACTGTAAAGG
    14881 TTGAAGCTTA AAATAAACAA TTCTCAGTGA CCAGGGAAAA TTGAACTTCC CTGGTTTTTC
    14941 TTTTATATTT ATTATTAACG GAGTAACTTA AATATGAAAA AGATTTTGAT TTCACTTTCA
    15001 TTAGTTCTTA CATCTTTTGC TTTTGCTGAG CAAGTTGACT GGGAAACATT TCAGCAAAGA
    15061 ATCTTTAAAG AATACCCAAG TGTTGAGTAT GTTGCTTACT CAACATATGA ACGTTTGAAC
    15121 GGAGATGCTG AAAAATTGAT TTCATATCTT AAAGAAAATG GCCAGTGTTT AGTTGTTGAG
    15181 AATGAAGATG AAGATATTTT TGTTTTAGAA AATTAAATAA TGTTGATCTT TTGAATCCTA
    15241 AAGGTTTTCC GCACATGTAA GTACAAAGAT GACTTAAAGT GCAGTTATCT TATAAGAGCA
    15301 ACAATCAACC TTGGAGGAAC AGAAGATGGC ACAAGCTAAA GATTTTTATG ATTATCAAAT
    15361 GGCAGTTGAT TATGTAACTG CTAAGGAGAA AGGCGACACA AAAAGAGTTG TTGAGCTTCA
    15421 GCATCAAACA TACAATCAGT ATATGGATCT TGCTCACAAA ATGAAGTGGG ACCTAGTACA
    15481 TCGTCTTGAA AAGACATACT TTACAACAGA TCAGATTTTT GACATCACCG AAAATTATGA
    15541 ATCTGATGTT TACTATGAAC TTGTAAAAGC TATGGACAGT ATCAAACTTG AAAAGATTCC
    15601 AGCAAAGACA AATAAGCAGG GCAAAAGAAC TTGGACATTT TATGCCGCTT ATTGGGGTTA
    15661 TTTGATGACT TACAATCGTG ACCGCACAAA GCAGTTGATT GAACAGTCAA AGAATGAAAT
    15721 GCTTACTGAC TATAATCAGG CAAGTGGTAA CAGTGATATG CAAGGTGATA CAAATGCATT
    15781 CCTTACACAG AATAAAGCTG CATTACTTGT TGATGAGTTG ACAACAAACT CCCCAGAAAA
    15841 AGTTTATGAA GAACAGACAG AGAAAAAGAT TTTTTGGACT GCTGTAAACA ACTGCTTGAC
    15901 AAAGCGCTTC AATGCAACAC AGGTAAAGAT TTGGAATGCC CGTGCGAAGT TTAGTGAAGG
    15961 CAAGCGTGAG TCTGTTACAA CAATTTGCAA AAATCTTGAA ATATCTCCTA AGGACTACCA
    16021 CCGAGAGATG CGTGGGATTA AGGAAATATT TGATAACGAA ATCAAAACAC TTTCAAACAT
    16081 TTACTAAAAA TCATATCAAT GTTACTAACT ATTAAAGAGG AATACAAATG TTCTTAGTTA
    16141 GTAACAGTGA TAATTTGACT ATCCCCAACT TTTTGCAGGC TTTGGGTTTT ATGCCTCCTG
    16201 CAGGAATGTC TGTGGAAGAA ATCATAATTC AACAAGATAA CCAATCTCAA GCTCAGAAAA
    16261 CACTTGAAAA CTCTGGCTTT GAAGTTAAAG AAATCAATCC AAACTACAAG ACAGTCCGCT
    16321 ATCAAAGAAA GGATCCTAAA CTTTCTCATT CTTTTTCTGA CAATTATGTT GTACCTGAAG
    16381 TAGCAGCAGC TGAACTTGCA GAGTTCCCAA AACACATTCA AGCAAATGGA CAAATACCTG
    16441 AAGGACAGCC TACTCCACAG TTGACAATGG TTAAGTCACC TGTAAAAGGT GTAACAATTA
    16501 TTGAGGGTAA GAAAGGCTTT TTACTTCGTA TTGACGAAGA AGGGGGAGTT TTGCCAAAAG
    16561 GTTCATTCTT AAAACTTATT GAAAATGAAG AAGATCTTTC AACATCAGAC ATCAATGATG
    16621 ATACTTTAAC TGAAGATGGA ACAGCTGGTG TAGAAGGTAA AGATGTTGGC AAAATTGCAA
    16681 AAGCATCAAT GTTTGCCAAT CTTTTTGCAA ATGACTTGAA GTTTATGCAT TGGCACGCTT
    16741 CAGGAACTGA GTTTGACAAG ATACACGCAA TTACTGAAGA ACTTTATGAT GAAGCATTTG
    16801 ATGAGGCAGA TGACTTAGCT GAAATTGCTA TTGCTGCTGG TGAAAAAGTT GCAAATGTTT
    16861 CTGACATTAA ATCATTTGTT GAGACAGGAG AGTCTGGCGA ATGGGAAGTT GTTTCAGAAG
    16921 AAGCAATTAC TTGGCCTGCA TTTGTTGACT ATCTTAAGGA TCGCGGAGAA AAGTTTATTG
    16981 ACGCACTTAA AGACATTGAA GACGAAGATC CTGTAATCTC TGACTACATT CACTTTTGGA
    17041 ATAAAGAAAT CAATTACAAA AATGCTGCTC GTGCAATTCT TGACCAACCT ATGGAAGCTG
    17101 ACTATGTTGA TGCTGCAGCA GAAGCTGCAA ATTACCTCGG ACCTCGTGAT GAAGATGACT
    17161 TTAATGGTGA TGATCTTTCT GACGAAGTAG TTGATATGTT TACATACGCT GACGCGAAAG
    17221 CAAATAATTC AACTTGGAAT GGTTTTGAGA CAATGTCAAG TGATATGATT GTAAGTGGTG
    17281 GTCAGGAAGT ATCTGAAGAT GAACTTAAAG ACTCCGGATC TGATGAGTTT GACTTCAATG
    17341 ATGTAGAAGA TGACGAGGAG AATAAAGATG AATAATGAAA ACTTCGATAA GATCCTTGCT
    17401 TGTGAACATA AACCTTTGAA AGAAGGCTAC GCTGTTCAGA ATATTGATGA AAAGAATCAA
    17461 AAAGTAATTG AAGCACTCAG AACTGGACTT AAGGGAAACA TTGAAAAATG CTTGAAAGAA
    17521 ATTGACTCAC TCAAGTCTGC TGTATCACTT TACCGTGATT CAATTACTGA TTATGTTGAC
    17581 TTATCTATTG AAAAAAGTGA CATCGTTGCA AAGTACTCAA AAGCAAATAA TGGTGGTATA
    17641 TACAATCTCC CAGGAGTATT TGCTTCTTCT GCTGGTGCAT ATGACATTGA TGCAATGCGT
    17701 GCAGACAACA AAAGAATTGA GCAGGTAAAA AGTTTGTATG ATGTTGCTGA AGGACAGAAA
    17761 GATACTTATT TCAAAATGAT TGTTCGTGCT CAGAATGAAA TGAAATTGTA TCTTACTGCT
    17821 ATTGCTCGTA TAAATAACGA CCTTGAAATC TATCTTGAGC AGCTTGCTCA GGAAACTTCT
    17881 TGGGAGTCAA ATAAACAAAT CAAAAAATAA CAAGGACAAA GATGCAAACA AAGTATTTTA
    17941 GATTTAATAT GTCTGATGAC AGAGAGGACA TACTTTGGGG CTATGCAACA GGAAGTGGCG
    18001 AGTACATTGG TTCAGATTCT GAAGATATTT CACCTGATAT GATTCAGAAG ATTCCGTATG
    18061 ATGAAGCTAC TGGAGTTTTA AGAAGTTGGC TGAAACAATG TGAAACTGAT ACAACAACTC
    18121 TTGAGATTGA TGAAGCAGTA GCAGCTGCGT TCTCTAAAGG CTCAACTCAC GCTGTATTCC
    18181 GCTATGATGA TGGTGAAAAG TACAAAATGA CCATTGAAAC AGCTGACGAT CCTGCTACAG
    18241 AATGGGAAGA ATTTGAAGAT GACTTCAGCG AAGATACTTC TGTTGCTGCT GATGCAGGCG
    18301 TAAAAGCTGA AACTCCATTC GCTAAAGTTG AAAGACTTTG GAAAGAAGCA ACGGGAAATG
    18361 AGCCACCTGC AAAACTTTGT GTTTTGAGTG GTCAGTCAAA AGCAATTTCC AAAGATGGAA
    18421 AGTGGACGGT TGTTGATGGT TCACGCTCAG ATGAAGAGAT TATTGAAGCA ATAAAAAACT
    18481 TTGCTTAATA TAAAAGGCGA GCAGTTGCTC GCCTTTTTTT TATTTATTCA AGATTGTTCC
    18541 GAATCCTGTT TTAGGAATTG ACTTCAACTT TGCTTCTTTT TTAATTGCTC CTGTTGAGCA
    18601 GAAGTCCTGT TCAACATTTT TCTGTTCGGA TAATTTCAAC TCGCCGTCAA GATATTTCAA
    18661 AACCTGATCT GTGTAATAAG CTGCAGTACA TACTGGAACA TTCTGTCCAA TCATACCTGC
    18721 TTTTCCTTTT GGTGGGCATT CAAAATCATC AGGCATTGCC ATCAAACGCA TACATTCCCG
    18781 AAGTGAATAT CCTCGTTCTT CAGTAGGATG CCAACATCTT CCCATTGAAC GACCATACAA
    18841 CGAAGGAAGT TTTGAAGGAC CATAATAAAG TGGAGCGCCT GACATCCAAC CTTTACCTTG
    18901 GGCTTTCTTA CCAATACAGT AGTCAATGAT TCTCTGGCCT TTTTCATCAA AGTACTTCTT
    18961 TGCCATTTCC ATATCGCCAC ATTCATCAGC AACGAAGTCA GCAGCGCTTG CGTGCTTTGC
    19021 CCATTCTTCG CGGTAGTTTG GACCCCACTT ATCTTTCAAG TACTGAATCC AACCATCATC
    19081 AGAGCTTCTT TCTTGGAAAG CTGACTGTTG GGGTGGTAAG CCATCAAGAA CATCCATAAT
    19141 TGTTGGACAA GGCGATGGCT CGTATGTCAT CAAAGGAGCA ACATCTCCAC GATAAGCAAC
    19201 AAAGAATGTA CGAGTACGAT TCTGTGGCAA GCCGTGGTTC ATTGTGTTTA CTTTAACGAT
    19261 GTTTGTTGCA TAGCCTGCTT CGTTTGCAAG CTTAATCAAC TTTTCTTTGA TGCCTGCACC
    19321 AAGTGGGGTT GCAAGCTTAT AAGCGTTTTC AAAAATGTAA ACTTTTGGCT TGATTGTGTT
    19381 CAATGTAATG TCAAGCATAC CCAACATATT GTTGTTCTGC ATTGCATCAG AACCGCGGCC
    19441 CATCTTTGAT GATGCACTGT TCTGTGTGTT TGCTGAAGAA AGACCTGCAC AAATAGGAAC
    19501 ACCTACAACG ACATCAAGAT TCTGAAGTTC AGGATCTGAC CAACTGTAAA TAGGATTTCC
    19561 TTCTTCATCT TTCTTTAAGT CTTTTGCAAG TGAGTAAGCG CCGCCGTCAA TTACAAAATG
    19621 TTTTAATGGC GTCTTTTTGA CATTTGACAT ATAATTAAGG TAAAGATCTG AGTTTGCAAC
    19681 GCCGTCATAG TCGATAACAC AAGTAGGCGG ACATCCAAAT GATTGCTGAG CACCTATGAG
    19741 AGCTCCGCCA ATCAAAGGCT GAAATGCAGC GTATCTTACC TTCCCAAAAT AACTCATATA
    19801 TCCTCCAAAT TGATATTATA TAGTATGTTA TTGTTTATAT TAACATTCTG TGACTAATTG
    19861 CTATGGGTGT TGACTTTAAG AACGCATATA AAACATTTAT TCAAACATTA GATGAGGGCG
    19921 CACAGCCTTT AGATGCTGAA AATCCTTACA AGTTTCAGCT TACAAAGATG GTGTCTTTAC
    19981 GAGATGCTAA AGAAAAGTTT AACAAAGAAA ACGCAACTGT TTACTATAAG CCTAAAGAAG
    20041 GTGCTTGGAA AGAGTTGCCA ACTGAAACAA AAAGCGGTGG CGACGGTAAA AGTAGCTTTG
    20101 CTGCCCACAA TCATAGAATT CCTGATGAAT CACAGCCAGG TGATGTTTGG TCAGCTGATG
    20161 CTGAAGCAAA TGCACCAAAT GCTGTTTATG ATGTTGCAAT AGACCCAGAT CTTGTATTAT
    20221 GGGTTTGGAC TGAAGATGGG CCTAATAAAG TTGTATCAAA AGATGAACCT CAAGTTTAAA
    20281 AGTCTTTTCC TCTATGAAGT ACACGTTGAT TCTTTGAACC TGCATAAGGT AATGTCACGT
    20341 CTTGTTCTTC AATGATAAAA GGACCATCAA CGATAACATC TGCATTTTTG AAAATCTCTT
    20401 TTGTTGAAGA TGTTTGAGGT AAGTTCTTGT CAACTACATA TCCTGTCCAA ATCCAAACAT
    20461 CTTTTTTGTC ACCGTAAGCT TTCTTTACTG CTTTTATGAT TTCAAGCGTT GTTTCTTGAT
    20521 TTTTAGCATC AAGTGGTTCT CCACCTAAAA TTGAAATACC TTGAATAAAC TCTGGCTCAA
    20581 TCGACTTGAT AAGTTGGTTG ATTACTTCTT TTGTGACAGG TTCACCTGAA GTAAAGTCCC
    20641 AAGCTTCATA GTTAAAGCAA CCCTTACAGT GAAGGTTGCA ACCGCTTAAA TATATTGATG
    20701 TACGAACACC CGGTCCGTTT GAAGTACAAA ACTCTTTAAT AACTGAGTAA TTACCCATAA
    20761 AATCCTCTTT ACTAATTATA TATTAACAGG AGATATGATT ATGGCAAACT ATAGAGGTCC
    20821 AGTTGCATTT AGCTTCGATC CGCCTGATGC TTTTTGGACG GATGAAAATG CTTTTGAAAA
    20881 GTTTGTTATT GCAACTTTCA AAGGCACAGA CACTTATGAT GAAGACTACT CTGTCTATGA
    20941 AGGAAGCGGA TTTGAACTTG CAGATAACAA AGATACTGCA GGATGCTATG GAAAAGCTGA
    21001 TAGTGTTGAA GACTTCGTAA ATGACAACCT TGACTTGTCA ACTTGTCCAG ATACTTCAAT
    21061 TCTTGACGCT TATGTAAATG TTGATGAGGC TCGTCTTGTT GTAAAAGTTT TATCAAGCGA
    21121 TGCAGATATT GCTGAAGTCA AGCACTGGGA ACTTACGCCT TATGAGACAA TGGCACTTGA
    21181 AAGAGTTGAT AACATTGGTG ATGATACATA TGAATTGATC TTTAAGATCG ATGGACTTAA
    21241 CAGAATGTAC AAAGAACTAT ATGATGAAGG CAAAGTGGAG TTATTCAAAA ATGTTTTAAG
    21301 AGAAGGCACT ATGAAAAGAA ACACATTAAG AGAATCTGCT CGTGCTCGTC TTTCTGTTGA
    21361 ATTAAGACAG TTTGTTGCTC GCTTTGTTCA GGATATGGAA ACTGCTCGTG AAGGCATAAA
    21421 AGATTACGAT GAAATGATGG ATGCTTTAGC TGAACTTGCC ATTCGTGAAG CAAACTGGGT
    21481 AGGATTGCCT GTTGAAGTTT TAAGAAACTT GAACTTCATT TTGTCTGATG ATTGTCTTAA
    21541 TTGTGATATG TGGGACCTTA TAAACCACAT CATTAAACTT ACAAATAAAA AAGATAACTA
    21601 ATATAAAACC CGCTCACAAT CGAGCGGGTA TTTTTATGCT TATTTCATTT TAAGAACACA
    21661 AACAACTTTT AGGAATTGGC TTCATATTGC CAACATAGCG TATGTTACTT TCACTGTCAA
    21721 GATGTAGTGT ACGATTGAAG ATATCATCAC CTCGTCCTTT GTTTACGTTA CCTGCATTAA
    21781 CAACTCCCAT ATAGCCACAA ATGCGGCGGG TAACAAGTTG CTTATCAGGA TCATCACATC
    21841 CACAAACAGG ACAAACAAAT CTGAAGTCAC CATTCTCTGT TTTAATCATT TTAAGCTCGC
    21901 CTTGGTAACC GCAGTTGTAA CAAGTGTCAA GTTTGGTGTT TACTTCAGCA TACATAATGT
    21961 AATCGTGCAT ATACTGAATT ACACTAATGA TTGCTTCAGG ATTCTTTTGC ATATCAGGTG
    22021 TTTCAATATA AGATACTGCA CCACCACTTG AAAGAGCAAG GTATTGGCCT TCAACTTTCA
    22081 ACTTCAAGAA TGCGTCAATG TCTTCTCTTG GGTCAACGTG GTAACTGTTT ACTACATATT
    22141 CTTTATCAGT AATATGTTCA ATTAAGCCAA AGTCCTTTGC AAGAGCAGAT GCAAACTTAT
    22201 AAGTAAGTGC CTCTTCAGGA GTACCATAAA TTGAATATCC TAAATGATCT TCTTCTTTCC
    22261 ATTCTTCGCA CTTCTTATTA AGATACTGTA AAATCTTTGA AGAGGTTTTC TGACCTTTAG
    22321 ATGAAGTATT TGACTCTCCT GTCAAAGCCA TACAAGTTTC ATAAAGACCT ACATATCCCA
    22381 ATGAAATAGA GGTGAATGCA GGTTCGTGTT TCATAACCCA ATCACCAATT GTGTCTTCTT
    22441 CATTCAAACG AGCAAGTGCA CCATGCTGCC AAAGAATCGG ACTGTTCTTT GCTTTGATGT
    22501 TCTTTACAGA CTCCCATCTT GTAAGCAAAG CTTTATGACA GATTTCAAGA CGTTCATCAA
    22561 GAATACGATA AAACTCATCT TTCAAGTATT TAGAATCCAT ATTGCTGTCT TTTACCGACT
    22621 TAACAGCAGA AAGAGCACAA TGTGGCAAGT TGATTGTAAC AACACCCATA TTGAAACGAC
    22681 CATAAACAAT AGGCTGTAAG ATAACAACTT CTTCATCAGT AGTTTCTTTC AACCAGCCTG
    22741 TGTTACCTCT GAAGTTGATT GCAATTTCAC AATTTGCATC AGAATGAGGA AGAACACTAT
    22801 ACTCAATTTT TCGATTAAAG TCGATGTTTC TTCCAGGAGC ACCTTCATAT TGGATATTGT
    22861 TTGATGTTAC ATACTGCCAA TAAAACATTG TGTTTCTTGG ATATCTTCTT TCTTCCCATA
    22921 CAGGTGCTAG GAAACTGCGG CAGCCCATCG CAGGAATCAT CTGTCCTTTC TTTACTTCGC
    22981 GATTCTTCTT TTCTGAAATA ATATCAGGCT GCATACGAAC AGTAATACAT TTTGCAGCTA
    23041 ATTCAGTAAG ATAGAAGTAA GGATCACCTT TTTTAACGTT CAAACCATCG CAGGTGTAAT
    23101 ACAACAACTT TGGAAAAAGT GGTGGCATAG GCTTGCCGAG TTTGTCAAGA ACGCCTTTAG
    23161 TTCTGCGTTT CAATATTTCT TCAATTATAA ATGCAAGGTC CTTCTGCTCT CGTTCGCCCA
    23221 TCGCTTCACG CAAGTTGATA ACATTAGACA CGAATGGTGT CTGTCCGTTT GATGACTGAT
    23281 GACAAAGTAC TTGGTACTGA TATGTTTTAA TTCCGACGTG AATATCACGC TTAACCATAA
    23341 CTTCAACCAT TTTGTTATAC CAAGGCTTCA AAATGAAAGC AAGCCACTTA GGTAAAACTG
    23401 AAAGAATTGT AAGAAGTTCA ATTTTACAAT CAACACGAGT ACTTTCAACA TATTTTGCTA
    23461 AAGGTGCCCA AGAGAATGTT TGTCCACCAT ACTGGGAACC TGAAATAATC AAGTTGACTT
    23521 GTGCTGCAAG ATTTGCTGCT GTTGAAAAAC GACGAGGACG AGTGATCTTT GTATCATTCA
    23581 TCATAAAGCC GTTGTCAAGC ATATCTTCTA TATTAAAGAC ATCACAATTG TGTAATGGCA
    23641 TTACGGGAGA ATAATCCATA TCGTGATAGT GCAACCAACC TTTTTTGTGT GCGGTGATAA
    23701 TAGACTTATC AAGCATCTTT TGAGCAAGAG ATTTACATTC AGTACCTGCA ATATAATCAC
    23761 GAATAGAAGA GTTGACATCG ATATGTTTAT TGGCATTATC ACCACGAAGT TCAGCAGACT
    23821 CACCTTTTGT GATTGCTAAA ACCTGTTCGT CAACATCATC ATAAAGTTTT TGATTTTGCT
    23881 TCTTATCTCT GAAAAGAATG TATGCTTTTG CGATTTCATA ACGGTTGTGC TTCATCAAGG
    23941 CTTTCTCAAC TAAGTCCTGA ATGTCTTCAA CCTTTACTGT GTCAAATGGC TCAAGAAACT
    24001 TTTCAACAGT TGCTACAACT TTATCAAACT GTTCATCTGT AAGTTTGCCA TCATCTGATA
    24061 CTGCATTATT TGCTTTTTTA ATTGCATTTA TAATTTTGTC CAAACAGAAA TCCTGTTCGG
    24121 CGCCGTTGCG TTTATAAACC TTCATAATAC CTCTTCGTAA AAAATACCTG AAGAACTGGA
    24181 CTTCAGGCTA GGAATAATTT AGTCAATTAA CAACAAGACG AGTTACCATC GTCCTGTTCT
    24241 TTTTTCTGTT TTTCACCGAT AATATGCTCA GGAACAAAAC CTGCAAAGTC ACCTGCACAA
    24301 CAATCTTCAA GCAAATAGTC AAAAAGCTTT TTCTTGTTTT CAGTAATAAC TTTATCAAGA
    24361 ATAGCAGCTT GAAACTTATC GTTGTATGGT TCAGTCATTT TATCATAAAC AACCTGAGTA
    24421 ACTACCTGTG CTTTTGAAGA ATCAGGTATA TCCGCACTAG CCACCATTTC TGCAGCATCA
    24481 TCACGAACAT TCTTTAAGAT TTCATCTGCA GTGCTCCCTC TTGGCTCTTC AATCCGTCTA
    24541 TCAATTTTTG CAGTTGTGGC ACCCATAGTC CGATGATCTA TTGGAACATA GGTGTCATTT
    24601 GCCAAATTGT AAACAGCCTC AAACAATTCA GTCTTCATAA TATAATCCTC TTATATTATT
    24661 AGTCGTTTGA TGTGTTTTTT GATATGTCGG ATTTATGTGT TTTTTCTGAA TGCTCTTCAG
    24721 TTTTTTCTTC AACTTTTTTA TACTTTCTTT TTCTTGTTTT TGTTTTACTT ACAGATGATT
    24781 CAGCTTCAGT ATTTTCTTTA TCTTTGCCAA TAGGTTCTTC AACAACTTCT GTGCAAACTT
    24841 CACAATCACA AAGTTCTCCA TTGTCTTTAA TACGACGCTC AACTCGTTCA TCAATCATTT
    24901 TAACAATGTC ATCAGTCATA TCAGTACCAC AAACGAAGTC ACAAAGTTCA TATTCTTTAC
    24961 ATTTATCAAT TCCCCAGTAA ATGTCGTGTG AAAGAGCTTC ATCGATTGTT TCTGCAGGAA
    25021 TCTTTGTCTC TTCAAGATAT ATGTTTTTCA ACTTCTCCAT AAAGAACTTA TCATTTTCAT
    25081 ACTGATCTTG AATGTTACGC CAAGTTTCGT GTACATAGCC AAATCCAATG TGGCGTAGTT
    25141 CGTGACAAAG AACAACCGAT GTTTTAGTCA TCTGACGCAT TGCACAAGCA CACAAAAGAA
    25201 TTGAGGCACC AGATGCAGCC ATACCTTCAA CAATGCCTAC ACAAACCATC GGAAAGCTTT
    25261 TGATAAAATC GTACAAAGCC AAAGCTGATG TTACACTTCC ACCTGGGGAG TTGATATGCA
    25321 AATAAATGTT TTCTGTGATT GAGTGTGAGT GTGCAAGTTC TTTTGCATTT GAAATAACAT
    25381 ACTCTTCATA TGCGGCTGTC ATCTGGGTTT GCAACCACAT CTGTGTCTGT GTATCAATTA
    25441 CATCATAAAA GTAGATATGA TTTCCAGAGC GTGAAAGATT TCTTTTGATT ACGGCGTCAT
    25501 CATCCTCACC ATATTTTCTG TCATTCTTTG CAAAAAAGTC ATTTCCGCGG TAAGATTTTA
    25561 CATCCACTGT ACTTCGTGGA TCGAAGGTGC AACAACTATT GTGTCTTAAA ATTTTCATTA
    25621 TATCTCCTAT ATGTATTAAA TATTAACTCC AAGGAACGGA CTATTTGGAT CTTCCAAAAC
    25681 TGGGAATCTT TTTTCATCTA GGATAAACCA AGTTTTGTTG TCAGTCTCAT ATCCCAAGAA
    25741 AATTAAAGGT CTTTTCTTTT TGAAACGGCA AGCCACAATC TTCATTGAGC TTGGCTTGTT
    25801 TTCTTTCGTT TTCAAGTCTT CGAAAGTAAT ATGTACATCA AATATCTGAC GCATTTCTGC
    25861 TCTGAAGTCA TTTACAAGTA GTGTCTCGTC CTGAAACTTT CCTTCACCGT GTTTCTTTGC
    25921 AAGATTACGA ACGACTATTC CAACAGAAGC AAACTCTTTT CTTGAAAGAT TTATCCCGTC
    25981 AGTAAGTTGA GCAGCAGAAA CATTTGGACG AATTATATTT TTATTTATAA TATTCATATC
    26041 TTCTCCTATG GGTATATATT AACATTTTAC AACCAGACCC ACTTTTTTAG CTATATGGGA
    26101 CAATAATAAA ATGGAATTGA AAGGATAATT TATTTATAAT TTACATTTTT CATTATGATG
    26161 TTAATATATT TTTATGATAG AATTGAACAA TTTGCATCTT GAGCATTTTA TGCGTATTAC
    26221 TGAAGCTGAC TTAGATTTGT CTTCTGCAAT TACAATTTTG GAAGGTGATA ATGGACAAGG
    26281 TAAGTCGGCA GTTATGGAGG CCATTGCAGT TTGTCTTGCA GAAAGAAAGC GTGCAGACTC
    26341 AGTTAAAGAG TTTGTTCAGA AAGGTTTTGA CCACGCAAAG ATTGTTCTTG AAATGAAGTA
    26401 CAATTCTGTT CCTATTATTT TTAATGTTGT CTTAAATGTA CGGGGCGGAA CGCCCCTTGA
    26461 AAGAGATGTT GAATATGAAG GTAAGCATTA CATCAATTCA GAAGTAACGG ATTTGATTAA
    26521 GGAGCTTGAC TTTACTTTTT ACTCTGACAT TATTTTGTCT ATGCAGGGAC AAGATGACAT
    26581 TGCTACAATG ACGCCTGTTC AGCGAGCAAA CTTACTTCAG CGTTTATTTC AATTTGACTT
    26641 TACTGAAAAA GTAAAAGGCA TCAATGACAA GATTGATGAA GCAAATGAAG CAATTAAGTT
    26701 GGATAATTCA AAAATTGAAT ATCTTAATAA AGAGCTTGTT GCAAAGAGAG CTCGTCGTGA
    26761 CTCTGTTGTG TTGAAAGAAC CGCCTTTTGA CTCAAGTACA TACTATGCAA AGCAGGCAGA
    26821 ACAAGACAAG TTGTTTGAAG AACTTACACA TATTAAAAAC ATTATGGGAG AGGCAAACGA
    26881 ACTTCACGAT AAAAGAAATG ATATTGTTGA AAAGTCTAAC AACTTGGGAT ATAAAATCCA
    26941 AGACCTCAAA CAGAGAAAAG AAACAGCTCA GGCTGCTAAA ACAGAACTTG AGACTTTTGA
    27001 CTTTGATGGT AAAAGTTCAG CTTTGACATC AGAGATAGAA AACTTAAGAA AGGAAATTGA
    27061 CAATCAGAAT GCAACACTCC AAATGTTTGA TGAGTCAATT AAAGTTAATC AAGCAAAGCA
    27121 GACAGAAGTT CTTCAGAACA TTGCAACTTG CCAATATAAA GAAACAGAGT TTGCAAAGAA
    27181 GCTTTCATTG ATAGAAAAAG GTGTTTGTCC TGAATGTGGG CAGTTAACTT GTAATATGGA
    27241 CCACTCTGTA ATTGAGAATG ATAAAAGTAT AAATGATGAT AAAATTATTC ATTTGAAAAC
    27301 AGAAGAAGGT AACATCGGCT TCGCTATTGC AGATTACATA CGCAAAAAAG AAGAAGTCCG
    27361 TCAAAACATA TCAAGTTTGA TTTCAAAGAA AGCAACTGCT GAAGCAAACC TTACATCTTT
    27421 AAGAAGTACA TATAATGTTT TGAAGTCAAA AGTAATGCCG CTTGAAGTTT ATGAACAACT
    27481 TGAAGATAAT TTGAAAGTTG CTGAGGCAGA TCAGGTAGCT TTACAGGATG ATTACAATAA
    27541 AGTTATTAGC GAACTTGATA AGCGAAAAGA CGCTTGGACA AAACAAGATG AAATTGAACG
    27601 AAAATATGAA GCAATTAAAG CTGACATCAA AGTGTTTGAT AACGCAATGG TATTCAATAA
    27661 TGCTGCACAG AAACAAATTG AACAATATGA TGAAGATATT AAGAACAGTG AATTGAACAT
    27721 TGAAGAAATC AAAAATAATG CTGTTTCACT TGCAAAAGAT ATTGATTGTT ATAATGAGGT
    27781 AAAGAAAGTT CTTGATAAAG AATTGCCTAA CTTCTTAATC GTTAAAACTT GTTCAAAACT
    27841 TGAAGCAGAG ATGAACACTT TTGTTCAGGA AGTATTCCCT GAGTTCCGTA TCCGTTTGTT
    27901 ACAAAGCAAA CGTGGAGTAG AGTTCTTTTA CACAACAGAT CCTAACAATG ATATGGAAGA
    27961 TGTAAAGTCT TTAATCAACT CAAAAATGGC TTCAGGATAT GAACGGTCAG TTTTAGGTAT
    28021 TGCATTTAAG GTTGCATTGT GTCGAGCTTA TGGATTGACA TTCGCTGCTC TTGATGAAAT
    28081 TGATGCAGCT GCTTCAGATG ACAACAGTAT GAAAACATTC TCAAGTTTAA TCAATTCAAA
    28141 TGTTTTTGAC CAAATGATAT TTATTACACA CAAGGAACCA ACAAAAGAAA TGATTCGTTC
    28201 TCTTGCTGAT GATGTTACTT GCTATCACGT TGAAAGCGGA GTATTCACAA ATGAAACTAT
    28261 CGAAAATTAA AATGTTTTTC AAGTTTAATA AGTATTCCAT AATTGAAACA GTATGGAGTA
    28321 TTGGATCATT GATTATGGAC ATTCTGATGT TGCATCATTG GGGCTGGACT TTTGCGCCAG
    28381 TTTGGTATCT TAATGTCATA TTTGCATTTT GTGTTTTCAT TACATTTTAT GGATTTTTTC
    28441 GTGCTTTCAT CAGTTGGAAA ACATATAAGG TACGAAAAGA AGACTATATC CGTGCAACTG
    28501 ATATGTTTGA AAAGTATGGT GTTAAAAAGT CGATTCTTTA CAATATGCAA ACAGAGCCTT
    28561 GTTCTCAGGA AGTTGCAAAG CAATTAGCCA AAGATTTTGA TGTAAAATTA GATAAAATTA
    28621 ACGATTAAAT TGAACTTTTC CAAAACTTCT TTTATATTAT TTTTGTAAAC TGTATAAAGG
    28681 AGGTAGAATA ATGTTTTATG TTATTACTGA CAACGGCATC AACATTACAG AAGTAGGCCG
    28741 TTCTCCACTT TTCATTGGTA AGGATCACGA AAACTTCAAC AAAATTAAGG AAAATATCCG
    28801 TAACCTTACT TACAATCAGA TTCAGCAAAT GATTGACACT AAGTCAAAGA TTGTCGGTTA
    28861 TATCAACGAA AATGTTGAAA CATACTTTAA TGATGATGAC GATCTTGAAA TGAATATTGA
    28921 TGTTAATGAA AATCGTGCAA AAGATTTGAA GATTCTTGCT CGTGATCAGA TTATGGGCAA
    28981 CAAAGATGAA GATGAACTTA ACGAAAAAGA AAGCTATCTT ATCAAACTTC TTGAGGGTGG
    29041 CAGTCTGAAT ATTGTCGGAA TTAAGTTAAT ATTTGAATAG GAGTAATATG AAAATATATA
    29101 TCAGCGGGCC GATAACAGTC GACCCAGAAC ATTGGAGAGA ACACTTCGCT GATGCAGAAG
    29161 ATGCTCTTCG ATTTAAGTAT CCTGAGGCTG AAATTATAAA TCCGCTTACT CTTGAAGATG
    29221 ACCCAGACTA TATTGAAGCA CAAGAATACC TTGAAGGTGA GGAGCTGTAT AACTGGGTTA
    29281 TGAAGCGTGA CATTAGGTAT GTTACAGAAT GTACGCATAT TTACGCTTTG AAAGGTTGGG
    29341 AAGCAAGTAA AGGTGCTCGA CTTGAAATAT TTGTTGGAAC ATCATTAGGA CTTAAAGTCC
    29401 TATTTGAATA AAAAGAGGTA CAGTAAGAAT GAAATCTTAT GTAAAAGAAT TTAAGTATCA
    29461 CGACACTCCT AGGAAGTTGT TTGTTATGCG CGAAACAACT GTTATGTCAA AAGACGAAGA
    29521 TGGCAATGAA AAAGACATCG GCGCAGTTGA CGGAATCGAA CTTACTTACT TGAGCGATGA
    29581 AGAAGCTCAG AAAGTTGTCG AAGCCTTGAA GGATCACGAA GTAAAGAATG TGTTCACAAA
    29641 AGGCGAACCT ATCGAAGGAT ACGACCCAGC TTGGGGTAAA GCTTGGCGTC GTTATGACAA
    29701 ATCAAAGTTT CAGGAGTAAA AGATGGAAAA GAAGTACAAA ATGGACATTC GCAAAGCAGC
    29761 ACGCTTTATT GAACAGTCAG ACTGTGGAAT TGAAGAGTTT GCAAAAAAGA ACAATGTTCT
    29821 TTCATCTGAT GAAGCAAAAG AGCTTTTTAA TGCAGCAAAA AACTTGATTG AAAGCCGCAA
    29881 GTATCTTGAA GATGTTAGAA AGCAGACAAA GATTTGTGTT GACACTTTCC GCTATGGTTA
    29941 CATTGGTAAG ACTATTTCTG ATGCAAATGG AAGTGAATAC ACACAGACAC GCCGTGGTAA
    30001 ACCTTATGGT TATCTTGCTG CAATTCAGGA CGGTGACAAA CTTTATGTGG GTTATACACT
    30061 TTTAAGTGAT AAGGAAAAGT TTCCTCATCC TGTAATTGGT CAGGCAATCG CATTAAAAAA
    30121 TGCTTACGCA AATAAAGAAG ATGGCTTGAC TTTCGAAGAT GTTCTTAAAC GTGAAAAGCA
    30181 GGGAGCAGGT CGTAATCCTT ATCTTAATGG CGAAAGCGTT TCAATGTTGA AACATTTTTA
    30241 TGACCGCGCC CGCCGCTATT TCTTCCCTAA CAAGTATTCA TTCTCTCGTG GATCTGATCC
    30301 TATTCAGGAT TCTAAATTTA TTGGCATTCA TCTTCAGCAG TTCGCTCAGG CTGTCATCAA
    30361 TGCAACTGAC CAGGACGAGT TTGAATGGGC GCTTAACCGT CTTGCACAGA TGATTAAGCA
    30421 GGCAAATCCA CATCTTTTTG TAGATGAAGT TATTCAAATA AAGGCTTAAC ATATTGGGAG
    30481 CTTCGGCTCC CTGTGTTAAT TTATATACAG AGGTTAAAAT GGCAAATAAA TCAATAAACT
    30541 GGTCTATAAG TCTTCGTCCT ACAAAACTTA AAGATGTGTA TGGACTTGAC AAACTGAAAA
    30601 CATTTGCATA CAAAGCTGCC AAGAAAAATG AATGGCCTGA GGCTATGCTT CTTCAGGCAA
    30661 AGTATGGTAC AGGTAAAACA ACAGCTGCAA AGATTTTGGC TCAGATGATG GTATGTCAGC
    30721 ATCCTGACGC TGATGGTGAG CCTTGTTGTG AATGCTCATC TTGTAAAGCA ATCGTTGATG
    30781 AAACTTGGTC AAGAGATGTT ATCAATCTTG ATGGTGCAAA AGACAAATCA GAAGACATTA
    30841 TGGAAAAGCT TGATGCATTC ACTGCAACTG CTCCATTTAA GGATAAGACA AAAGTTGTTA
    30901 TCCTCGATGA AATGCAGGCT CTTTCAGCTC AGTGTAAATC AAAGCTTTTG AAATTGCTTG
    30961 AAAGCAAACG CGGAAATGTT CATTACATTT TCACATCAAT GGTTGATGAA TCTTCAAATA
    31021 GTAAAATGGC TGAAGCTTCT ATCAAAGCAT TGACGTCACG TCTTATGACA TTTAAGTATC
    31081 CTCAGTTTGG GGAAATTGAT ATAATGAAGT ATCTTTATTC AATTATCAAA AAGTTGAATA
    31141 TTGAAGCTCC TATTGAGTTT AAGACATACG GCTTGCAGTT GATTGCTCAG AACTGTGATG
    31201 GTTCTTTGCG TCGTGCAACA ATGATCTTGC AGCAGTGTGT TGAGACTGAA ACATTTGATT
    31261 TGGAAGGAAT TAAGCAGTCA TTCGGCCTTG CAAATGTTGA AGACTTTTAC CAGACATTGC
    31321 TCCGCTTGTT AAACGGTGAA ACATCAAAAG AGTTGTTTGA AACATTGATA AATGTAAATG
    31381 ATTATGACGG ACATATCAGG TTATCTGTTC TTGCATTTGC AAACGCTGAA ACATATCGTC
    31441 TGTTCGGCAC AATCAATGAG TACAATGGAA ATGGCAAGAA AGTTGATGAC AAACTTGAAT
    31501 GCGAACTAAT TGACCTATTC ACTCGTGTAA ACACACAGAA GGATGCTGCA AAGACAATGT
    31561 CAGACTGGCA GAAGAACAAA ACTATTGCAG ATCTTGAGCC ACTTATCAAA CATCCGAATT
    31621 ACTTCAAAGT TCGTGATATG TTTGCTGACT TTTACAAAGA CAACTCTGTT TACACAACAA
    31681 AAGCTTCTTA CATTCTCGGT ATGACAAGAA TCATTGACGC TTGTCGTAAC AATAAGCCTA
    31741 CAAAAATGGT TGAACAGGCT ACACCACAGC CTGCTGCTCC AAAGTATGCT GCTGCTGACG
    31801 AAGGTCCATT ACCTCAGCCT GCAACTGTAG GAAGAAGAAT CATTAGGAGC TAAGAGGTGA
    31861 GCTTATGCCA ATGAAAAAGA AAGAAGATGT ACCTCAGGGT AAGAATGAAC TGACTGCAAC
    31921 TATAGAAAAG ATTATGCAGG ACTTCGGAGG TACAAAGTAC AAAGCTTATA CAGTATCATC
    31981 TTTCTTGCAG GAAGCTAATG GACGACTTGA CGCTTGTATG ATGGTTGCAA AGGGCCCAAT
    32041 AAAAGTTTTG ACATCAAACT TAAAAAGAAG AATAAACAAA AAGACAAAAG TTGAAGACAT
    32101 TCTTATGGAA TTGAATGAAA CGCTTTTTGC CTTTTTTGAA GGCGGTGACT AATGGATTAT
    32161 TCAAAGAAAA CATTAAATGA GTTACTTTCT TTTGAAGTTG CTCAGATTGA TGACGACGAA
    32221 ATCAGAAACT TTGTTAAAAT GACTTTGGAC AGTGTTGATC CAATTCATCG TATCAAGCCT
    32281 GCTTCATCAA CAGGAAAGTA TCATCCTAAG TATGCTGCTG GTGAAGGCGG ACTTATTCGT
    32341 CACACTAAAG TTGTTGTAAG AAACATCATT GAACTTATTC GTGCAACACC TGCTATTGAA
    32401 TGTGAAAAAG ATGAGTTGAT TGCTGCTGCC ATCATTCACG ATATGTGGAA GTATCCTGAA
    32461 GGTCGTGACC ACGAGTTTAC AGCCTTTGAC CACCCTGCAC TTGGTGGTCA GTGGTGTAAG
    32521 GACCACGGAT TTGAAACAAT CGGAAGATTA GTTGCTGCAC ATCAAGGCAT TTGGACAACA
    32581 TCACGTCAGA TGCCAGGGTT TGAGAATGAA CAGCCAAGAA AGTTTGATGA GTGGTGCCTC
    32641 CACTACAGTG ATTTACTTGC AAGTAGAACA TATTTAAGAT GTGATTTTGA TGAAATGGGT
    32701 GATCTTGTTT TAGATAATGA GTCTCCTAAA GCTGAGCTTT CAACTAGACA TATAGTTGAC
    32761 TAAATAAAAA GAGCAACGCA ATCCCACTGC GGGTCAGCAG TAGTCTAAGC TGCTGACTGC
    32821 TCTACTTACA TTCTTTAATA AAGTAACTAA TTATCAGAGG CGTGGGAACC TCTTAAAAAG
    32881 AATTAGACAA TGAATTACAG ACACATCTAT TGTAAGATTA TTTCTTACGC AAAATCACAA
    32941 AACAGAGTTA AGGGTGACGG CAACTATTAT GAATGCCATC ACATTCTTCC AAAATCACTT
    33001 TTTCCAAACT GGCGATTAAG AAAATCAAAC ATCGTTTTGT TGACGCCTCG TGAGCATTTC
    33061 TTTTGTCATC AACTTCTTAT AAAAATATAT CATTGTAGTG AAATGATATA TGCGTACTTT
    33121 TTGATGAGTC ATAATGGGAA ATATAAAGTC ACAAGTCGTG ATTACGAGCG TAGCAAAGTT
    33181 ATGATGGGAG AGATGAAACG ACAACAGATA TTCACTGATG AACATAGAGC TAAAATATCT
    33241 AAAGCTTTAA AAGGTCGTAA AATCACTTGG GACACATCAC ACGAAGTTGT AATGACTGAA
    33301 GAGATTAAAC AAAAGATAAA GAAAGCTGCG CAAGAAAGAG CTAAATCTGC TGAATGGCGT
    33361 AAAAAGATTT CTGAAACGTC TAAAGGTCGA CGATGGACAT ATGAACAAAA AAGAAAAGCA
    33421 TCTGAAAGTC ATAAAAATAT GTCAGATGAA ACAAGAAAAC TTTTATCGGA AGATTCATCA
    33481 AGTAAAAGAT GGTACAACAA TGGTGAAAAA GAAACTTTTT CAAGAGAATG TCCTGAAGGC
    33541 TGGATTCCAG GGCGTCTTTT TAGAAAGAGA GCAAAACATA AAAATAAAAC TTATGCTGGC
    33601 AGGACAATAA AAGATTAAAA AGTTAAGGCG AGCAAAAAGC TCGCCTTTTT TGTTATAAGT
    33661 GTGGCATACT TGGCATTCTG AATGAAGGCA TTGAAGGAGT CGACATACTT TGTCTGCTTC
    33721 TCTCTTTATC TTCTGCCTCT TTTCTTGCCT TTGCCTCTTT TTCGAGATAC TTCCTGAGAG
    33781 CGTTGTAAAT ACCAATTGTG ATGTGCATTG GCATCTTCAT CAACTCTGCA AAACTGTTGC
    33841 TTGTCTCTTT AGACAAACTC AATAACAGTT CCATCAGGCT TGTTATCGCG TATGGTCTGA
    33901 AGTATAGTAA ATAATCGAAA GGTATAGTGT ATCTTTGTCA CCTTCTTTGT ATAAGGGTCA
    33961 ATTACTTTCA CATCTTCAAC TGGCCCGATT TTCATTTCTT CATAAAGTTT GTTTACCTGC
    34021 TCAAACGTTG CGTGGTCCAA ACGAGGATCA TCAGCATAAG CAAGTTTTTT GTCAAGTGGT
    34081 AAGTCACTGA TGTCAACACC GTCAATGGAT TTCAAATGAA GCGCCTTTAC TGCACGAGTT
    34141 GCAAAACGCG CTTTTTTCTT TTGGAATTCA TAGAAAGCTT CCATATCCTG CTGTGTGAAT
    34201 CTTGGGATTC TTTCAAGCGG TACATTTTCA CCTTCCTTCC AAGCATTTTC CATTTTCTGA
    34261 CGGAACTTTA CATTTTCAGT GATTGAAGCA AAGCGGCGTT CACCTTCCTT AATTTCAGGA
    34321 ATGTTCATAA TGAACTTCTT CAAAAGAATA GCATCACCAT ATCTTGGATA TGTGTATTCT
    34381 ACTACGAAGT CTTTTCCTGT CTCAGGATCC TTTTGTGTTA CACGAACTGT GCCTGTAACA
    34441 TTATCTGGGA TTTCATAATA GTCAACCTGC TTAAGGTCAA TGTCAAAGAA CTGCTTTTCG
    34501 TCACCACGTT TAATAGCAGC AAGACGACGT CTGTAAGCAT CAGTATCTTT ACCGCCTTCT
    34561 TCTTTTGCAA TGATTTCTTT GTCTTCTTCA GTCAATTCCC AAGGAAGATT TTTCAAAACA
    34621 TTCTGATAAT ATCTGCGGTA AAGGCGAAGG AATGTTTCAA CAACTTCTTT CTGATGAAAC
    34681 TTCTTTACAT CAACGTCTTT CTCAAAGATA AGTTCCTGCA ACATATCAGC AGCAGCTTCC
    34741 TGCATTTTGT CTTCATCTTC GATAGCTAAA CCTATAAGGT CTTCTGTTTT GAAATTACGA
    34801 ACGTGAAACA CCTTTGGTGC ACCGAACTTA CCTTTTGTAG ACAATTCCAT TGTCATATAT
    34861 CCAATTGGAA TATTTGGCTG TTCAGCGATT TCTTTTGCTT GTTCATCTAA TGTTTTATTA
    34921 GATACTTCCA TTATATCCTC CAATCAATTA GTCTTATATC ACTTTATTTA AGTTGCTGAT
    34981 GAATTCATTA AACTCTTTCT TTGTGTGTTT TGTCTTAAAA AAGTTGAGGT ATTCTTTATT
    35041 CTCAAAAATA AGATTTGAAT ATGCACCGCT GTCACCTTTT GTAAAACAGT CAAGCATTGC
    35101 ACTTCTTAAA AATGGATTAA GAATTGCCTT ACCTTTTATA AGATTTTCAG TAAGAGAATA
    35161 ATCAAGATTG AAGTCAAGAT TGCTGCGTAC ATTTTCATAC GCAGCATCAA AACCACAAAT
    35221 TACATCCAGT ATCATATTAC TTAGTTGCCT GTCATATTAC CGTGATAAAT TACAGCTGTA
    35281 AATGCAGCGT GTTGCTTTTC TGTACGGTAC TCGATAGGTG GGAACTGTGC ATAAGCAATC
    35341 AATTTATGAT TCTTATCAAA GATACCCATT TCTGTAATGT TTGCAATAGT TGAGTCATCT
    35401 TGAACATTTG TTGTAAAGTC TCTCAATGTG TTTACAGAAT AAGAAGCTTG TAATGTTGCA
    35461 GATAATTCTG AACGATCATT ATTAAACATA TTCTTTAATT TGTTTACACT GAAGTTGAGA
    35521 CCATACAATG TCATATCACC ATCATTTGAG TTGATAAGAT TTTTATAGTG TTCATCTCCC
    35581 TCTGAAAGAA GCAACTCAAT ATTACCATCG TCAGCATTGA AGTTAAGGAA GTTTTTCTTA
    35641 ACTATTAAAT TGCCGTCTTC AGCAATAATT TTGTTTAATT CATTCATTGA AACATAAGGG
    35701 TGTTCAACAT CATCAACAAG TAACTGTGAT GCACCAGACT TCTTATAACG ACAAATGTTT
    35761 ACTTTTTGAA CCCATTTTTT GTTTTCAATT TTTGGTGAAA TATGAATTAT CTGCCAAAGA
    35821 GGATTTACCT CATTATTTGG AGTATAAATG TTTTCATAAT ACCAGTCTTG ACAAGTTGGA
    35881 TTGATTGGCT TAGGTGATAC ATATCTGTTG TCAACACCCA TATAAACATT TGCTGAACAG
    35941 TCACCTGTGT ATGTTCCGTC AACTTTGCTA TCAAGACGAT ACTCAACGCC GTTTTCATCA
    36001 AAGTTTACAT AGTGGCCTTC TTCATCACAC ATATAAATGT TTATATCATT TGAATTACGG
    36061 TAGTCTTCAT CATAATAAGC ATAGTTGTTT TCTGAATTGA AAATCTTTGA ACCAACTTTG
    36121 ATAGGTGGCA CAGGAGAACC TTTAGGGTTG TACCATACAC GGTTTGGTGT GTACAAACTC
    36181 ATCTGTTCTT TTGACAATTC ATAATAATAA CTTTCATCAT TCATATGTTT TGGTGCAAGT
    36241 GACTGTTCAG AAACAGTAAG AATCTTAAAC TTGAAGTAAT GTTCAATGCC ATCATTGTAA
    36301 GCTTCATTGA ATGTTATAGG AGCATTCAAC TTAATCTCTG AATTATCTTC AGCTGTTGAT
    36361 GAAACTTTCA TTGATGTAAG AACAGACTCA TCATATGTAA TGCCTTTGTT AATCATTACA
    36421 CCTTCACCAT AAAGTAAGTT TTGGAATGTA CTGTACTTAG GCTTCTTTGA TATTGAGTAT
    36481 CCATAAGCAC CAGTTACAAT CGAGTTCTCT GGGACAGCGT TATGCTCTTT ATACCCAAGA
    36541 TAAAGCAATG TTCCATCTTG TGAAGTGATT AAGTCAGATG GGATAATAAT ATTGTCTGAA
    36601 GCAAGCATAT CACCAAAATA GAAATCTGTT CTTGTATCAA CATCTCCATC TTTCTTACTT
    36661 AATGTAACAA CCTGCTTTGT AATTTCACAA TCAAGTTGGA TAATTGCTGC TTTCCAAACA
    36721 GTTGTACCAT TTACTGATAC GCTTCTTTCA ATGAAGTCGT TACCTGCTAC AAATGTTATA
    36781 ACAAGTTTAT TATCTTCCAC AGAGCAAGAA CATTCTGTTG TCTTAATGTC AGCGCCTTCA
    36841 TAATTGAAGC TGTTATCAGC ATCATTCAAG GTCAACTTAT ATGATACAGC TTTTGTGTTT
    36901 GTAATTGAGC CTTCATCAGG TTTTGAGATA AGACCGTAGT CTTTATAGTA AACTACAGTT
    36961 GTATCATCAC CTTCAACTGC ATTAACCCAA GGTACACTGT TGCTTCCATT TACTGTAAAT
    37021 GTTGACTCAA CTTCATCTGT AAATGCAACA CCATTTGCAG TATAGTGAAC CTTAAACTTT
    37081 GCTGTAACTG TTGATGAAGG CGTTCCGATG CAGTCGCCTA CAATGAGAAA TCCATTGTTG
    37141 ATGCTTGCTT CATAGCACCG TTCACCATTA TAATTAAATA AGTAGTTATC AACAAGTTCA
    37201 AAGTCAGTAA TACGCTGAGC ATTTTTATAA AATCTTAAAA GAACTTTTGA GTCTTTTCTT
    37261 ACATAATCAC AAGAGTGGTA TTGTTTGATA CCAGTCTTAT GAAGTTTATA GTAATTATGA
    37321 GTTGTATCAA TGTCACCTGA CTTTACTGTA ACTTCATTAG CTCCATCATT TAAGAAACTG
    37381 TCATAAGTAA TGTCATAACC GCCATCTTCA ATAAGTTGAA TAGCATCATA TGTTCTGATT
    37441 CTTGAACCAA CATTGTCTGT CAAGAATACA TAATCACCAA CTGAGTTTTT CAAATAGTCA
    37501 TCAGTGAATG CAGCAGGGTC TCTCTTCCAA GGAGTTGTCT TCGTGATTGA AGTGTTGTTT
    37561 CTTAAACCGC CATAACCCAT TGGATGATAA TAAATACCTG AGGCAAGTGC ACCCGCTTTA
    37621 ATCATATTTC CTGTTTCCTT GCTGTACTCA ATAAGTGGAT TAGGAATAAC TGTCATACCA
    37681 TTGCCGCCGT TATAGAATGT ATAAGGTATT GACAATGTAC CACGAATAAA TCTTCTTGAC
    37741 TTAAGTACAA ATACTTGGTA CTTGTTATCA TAAAGATACT TTTTGCTGCC AACTTCTTTG
    37801 AACACAAAAC GAGCAGATGC ATCAGCAAAG TTGTTATCAG GACCACCAAA CTGATCTTCC
    37861 ATAGTTTCAA CAAACTTTAC AACTGAATCA TACTTTGAAG TATCTTCTGT ATCTTCGATT
    37921 ATGCCATCTT TTTCAAGGAG TGTTGCCAAA GCTGTATTTA CATCAAACAT TGCAAGTACA
    37981 CTGGCTTCAT CAAACTCTTT CATATAGGCA TATGATTTTG TTCCTTTAAC TAATGAAGTG
    38041 AACTCTGTAT CATCTTCCAT ACATTCTGCA TTTGACAAGA ACTCTTTTAA TGTATTAGCA
    38101 GGCTTTCCTT GTGCAACAAG CTGACTTGCT TGAAGACCGT TACCTAAAGA TGAAGCAAAG
    38161 TCAATAAAAC TTTCAATTGG ATTTCCATCG CTGTCTTTGC TGTTTGAGAA AGCAAAGTTC
    38221 TCACCGTCTT CAGTACATTT AATAATTCTT TCATTATAGT TGTTCTTTAA TTCAACAACT
    38281 TCATCACCAT CATATTCATA GTACGTTTTT GAAGTATCTT CCTGAATTGT TGGGAAGTTT
    38341 TCAAAATAAG CGCGGTTTGC TGTCAAAGCG TTTGTAACAG CTTTAACACT ATCAACTTTA
    38401 AGTGCACCAT TTGATCTTAA GTAATCTGAA AGAATTGATG AATCCTTTGA CAAGTAGTCT
    38461 TCCTGGAAAG GAATATCTGC TTTTGTGTAT GCAGCAAGCA ACACACGATA TGTACCTGTA
    38521 GTAACTTCAT CTGTGATTGC TTTATTAAAC TTAATTGCAT TACCGCTTTC TACTTTTGCA
    38581 ACCTTAAGAC CATCAGGAAT AACTAAAGTA TTGTTACCTG TAAAGTCGAA GTTGAATGTA
    38641 TCTGAACCAA GCATCTGTGA AACATCAACA TCAACACCAA AGCCAAGGCG GCCAGTTGTA
    38701 TATGTAATCT TACCTGCATC ATTATTGAAG CTTCTTACTT CACCGTCACG AGGGATACCA
    38761 ATCTGTTCCC ACTTTGTTGC AGTTGAGTCA ACTTTATTAA AGTCATCAAA GTCGATAATG
    38821 ATTTGATTTG TTGTGTATGA CTCTGCACCG TTATCATTTT CTTTTACAAA GCCTGCAACT
    38881 TTGCCATCTT CTGTTTCTGT GAAGTATGCA ACCTGACGAT CAATGCCATC ATTAAAGAAG
    38941 TTTTCAGGCA AGTATTGTCT TACAGGTAAC ATATTAAAAG TAGCACCGCC GTCGTTTGAA
    39001 TAAACAACAA CTGGCGTCTT ACCCGAACCT TCATCAGCAG CAATCCAATT TTCAAGATTG
    39061 ATCTTCCACC AATCTTGAGT TTTATCAAAC TGACCGCCGC CCATAGAAGC GTACTTATCA
    39121 TAAATAGTTT TTGATGGGAA TGCATAACCG CCGAAGAACA TATGCTGATT ATCAGGTAAA
    39181 GTAAACAGCG GTGATGTCAA CTTAAAGAAG TAAACTGCGT GTTCTTTACT GTTGATAGGA
    39241 AACAACTTGC CATCTTTCAA TGTAACTGTT TCATAACCGC TGATGTTCTT TAAATCTTCA
    39301 ACATCCCATC CGTTAATATG TGAAAGACCT GGCTGCTGCG ATACTCTCCA GTTGCTTACT
    39361 TTTTCAATGT CTTCTGCTTT GTGTAAGTAC TTTTTGTCAA TAAAGAACAT ATCACCTGTG
    39421 TAGCATCTGA AGTAAATCTT GCTTCCAAAT GAATAAATGT TTGTTACAAC TTTTGCCCCG
    39481 AAAGCATCAT ATTCACGAAT ACCACGAACA TAAGTGAATG CGTGAAGTAA GTAAAGTCTG
    39541 TATGCTTCTT CAAAGTCGAT TGCATTTGCA TATTCTTTAG AGATTATAAT AACATTATTA
    39601 TCTTTTGTAC CAACAAGTTG GAATCTTGCT GTATCATCAA CTTTCAAATC ATTTGTAAGT
    39661 GGAAGGCCCG TCTCAAATAC AACTTTATCA ATGGCTTCAG GAGCAACAGC AAATGAGTCA
    39721 TTTGTTACAT TAAGTTTTTT ATTGCCTGAA TAATATGTTA CACCAAGTGA CAAGAATTGA
    39781 GCGTAAGTCA AAAGACCACG ACCTTCTGTT GCACTGCCTT TATAGTTTTC TGAAAGTGGC
    39841 TTAATTGCAT TTTTGTAACA ATTAAGTTCA TCTTCTGTAA ATGAATCTTC AAGTGATAAG
    39901 TTTGTAAATG TATATTTGTC ACCGATCTCT TCTACTTGTG CAGTATCGAG CGCCCAAGAA
    39961 CAGAATGTTT TGATCTCGTC AATAATAAAG TTATAACAAG ATGTTGTACC ATTTACTGGC
    40021 ATTGAACGCA ACTTCAACAT AGTTGTGTCA AGTGTTATTG GTAATTTTGC ACCAAGCCAG
    40081 TGTTTGCCTC TTGTCATCGT TCTTTCATAG TCACCATTCT CATCAACAGT ATAAAGTTTA
    40141 GTTTTAATAA AGATGTAATC CTGCTGAAGT ACTATGTCCA TATCACCATC AGAGAAAATC
    40201 TTTTGGTACA TTTTTGAGCC GTCTTCTTCA TACTCACTTG GATTTACGAC ATAAGGTCCT
    40261 TCAAGAATGT TTTGAAGTAT TTTTTTATTG TCATCAGTTG TAACGATTGG TCCTACATCA
    40321 GCCAAATCAT TATATGCACC GCCTGTAACA TCTGTTTCTG TATAAGATTT AATTGCAATG
    40381 TCTTTAGGAC TTACATAAGA TGTTTCAGGT GTACCGAATA CTCCACCATA AGTATCAACA
    40441 ACTTCAAGTC TTGTTGTAAT TGGTGACATA ATCAAGTTGT CATCTGAACG AGCAGCAAAT
    40501 GTCAAAGCAA CTGGGTTTTC ATCGATTTCA AAAGGTGCTG CATACATTGA AGCAGCTTCG
    40561 CTTCCTGCTT GTGTTACAGA GTTCAATGAC TTTGAAATCA TAAATCTGTA ATACTTGTCA
    40621 CCGTAAAAGT CTTCACCCTG AGTTTCTTCG TAGCCAAATG TACCTACCCA ACCTTCAACA
    40681 TCATCATAAA TCATATCAAT AAGTTGAGCG CCTTCTACAG AAAACTCTTT GCCATCTGTC
    40741 TGCATATCAA TAGATTTTGC AGATTCGAAG TTGATATTCT TTGCAGTATA AACCATACCG
    40801 TCAGCCATAA TTGCAACAAG ATCGTCGCCT TGTGCTGCAA GATATCTACA TTTCTTTTTT
    40861 ACATTTGTAA GAATTGTATG TGTTTTTGTT CCGTTGCCAT CAAGAGCAAC ACCTGAAAGG
    40921 ATTTCATCAC CCTGAGCCAA AGCGTTACAT ACAAGTTGGA ATTCGCCATT GTCAAAGTCA
    40981 GATTTTTCAA CAAGTCGAGG AGAAGCCAAA TTAAGTTTTG CTTCAAATAC CAACAAGTTT
    41041 TTGAAGTATT TGAAAGATGG GTCATTGCCA ACATCGTAAG TATCATTCAT TGGCTTTTTA
    41101 ACGTTGATAT TTATATATTT TGGCTTTTCA TATTCACCAT CTCTGAAATC AACAGCATTG
    41161 TCATCTACAG CTTTTACAAC TGTGTTATTA ACGATTACTG CAGGAACTAT GTCATCAATA
    41221 GAAGAAATTA ACTTATTGTC ATAAAGTCTT TGGAATGCAG TTGTACGTTT GCCACAGACA
    41281 TATAATTCAC CATCATCATT GATGCCATAA ATCTCACCTT CAAGATCGCG TGTTGACTCA
    41341 AAAATGACGT TGTTTAATGC TTCAAGATAT GGGCTTCTTA AGTCAACCTC TTCAACAGAT
    41401 ACAAACTTAT CAGAAGGTGA CAAGTCTGTC GCGTGGAAGT TTGCGCCAAT AATACTTCTG
    41461 ATATAAGCTT CTTTTGTTAA GTCCGATGAG CCTTCTTCCT GATTATATTC TGTTTTATAT
    41521 GCTCCAAAAA GATATTTAAG ATTTTTGAAA TATTTATGTT CAGCAAACTT AACTACAACT
    41581 TTTTCAGTTT TGCTCACTGG TATTGCTTTT ACTTCAACAC AATTTACATT TTCAGAGTTT
    41641 TTCAAATTGA AACGAATGAA TGTGTTTGAC TTTTCGATGT CTACACTTGA AAGACCTAAA
    41701 TCAGTTTTAA GTGCTTGTAC TTTATCAACA ACATCAGTCT TTGAATAGCT TGAACTGTAA
    41761 GAAGACTGAA GTTTTTTAAT CTTACGGTTA TATTCATTAA GTTCACTAGA AATGTCTAAT
    41821 GTGTAATTCA TTTATATGAT ATCTCCTGAG CTAATAATTA GTCTTATTGA TTATTGCTCA
    41881 GCTTAGCCTT CATTACTTCG AAGTCATTAT CCATTGAGTT ATCAAGAACA CCATCTTCAA
    41941 CAATAGTTGC ATTTGTGTAG AAAACTTCGT GCTTTTTATC ATAACGAATT GCTGATTGTG
    42001 AAATACAATA ATCAACAGTT GCAGCATTTA CACCTTGTTT AACATAGTCA TCATAACGAT
    42061 AACCTGTTGA AACAAAGTGA GGGTCAATGA AAAGTTTGAA ATCATATGAA CCATCTGCAA
    42121 TATGATTTCT TGGCAACTTA ATTGAATTGA AAACCTGTGA TGTGTATTCA ATGACTGAGT
    42181 CGCTACAGTC CATCTTGTAC TTATCAGATG TAGCCATAAT TTGACGGAAC TCTTCAGGGT
    42241 TTTCATCATA TTTTTCAACA TATTCTCTCT TAATAAGAGG ATATGTAAAG TAGCCGTGGA
    42301 ATACAAGATA TTCACTATAA TTTGTATTCG TATTTTTTGG ATAAACAGCT GTACATAAAG
    42361 TGTAGTTTTT ATTTATCTTT ACAAAGTTTA CTTTATCATT TGCCCAGAAG AGTGCAAGCA
    42421 TATCAAAGTC TTTAAGGCCA AAAATGTCGT TTTCACCGTT TTCAAAGTTA CCTCTGAAAT
    42481 ATGTAAACAT AATCAACTTG TCTTTGAAAA TGTCTTCATA TTCAGAAAGG TCATCAAAGA
    42541 AGCCATTATA TTCTTCATCA CCATAACCAA GTAAGTTTTT TGAATACTCA TCTAATACAG
    42601 TTGCATTATA TGCACTGAAG TCAAAGATTG TTTTGACTAT CATAAGTCTT CTTAAGAATT
    42661 CAGTTATATC ATCACCATTG TTTTTTGCCT CAACTAATCC TGGGAAGCTT GCAATGTTTA
    42721 AGCCGAAAGG TGTATTAGTA AGCTTATTTG TCATCTTGTT GAAATACCAA GGTGTATAGC
    42781 CAAGAAGACC ACCAACAACT ATGCTGTACT CTATGAAATC TTCGTTGTTT ACAGCAACCT
    42841 TAAACTTACC TTTATTGCTA CTTGTTTTTG AACCATCATC ATAGAAGTAA TAGATGTTTT
    42901 TCAAGTTATC ATCTTCAGGT GTACTTCTTG GGTAATCTTC TGAGTCGATT GAAATATATT
    42961 CATCTGAAGC AAGTAACTTG TTTGAAAGAT TTTTATGTAA ACCAATGTTT AAGTTATATT
    43021 CTTTTGAAAT GTTCTTGAAG TTTTGTTCAT AGAACATAAT GTCAATAGTT GAGTACTTAC
    43081 GACCATTTGC AATCGTATGA AGATTTATAT TATATTCATT AAGAGGAATC TCAAATAGTG
    43141 GCTTGTCAAT GTTTTCATAA GTGTTATAGT CGGTTTGCTT TGACATTCTG TTATCAACAT
    43201 TTGCCCAAGT TGCTCTTTTA TTTACCTTCT GACCTTCAGG TCCTTCTTTA ATCCAGTCGT
    43261 CAACGATTTT ATGATTTAAG TCTTCATAAG GCTCGACTGT ATGATCCCAG AATGTTGCAC
    43321 CATAGACATT AGGATACTGA ATATTACTTA CAAGTTTGAA GTAATCTCTT AAACCACTAC
    43381 CGCCTGTACC AATCTGTACA TAAGCAGGAA TTGTTACATC AGTCCAGTTG TTTGTTTGGA
    43441 ACAATACTTT GAGATTAGGG TCTGTGTATT CCGTTTTAGG AATCAAAGAA GCGTAACCTG
    43501 ATGTGTCTGC ATTAAGTATC AAGTTTGAAC CAACATTAAC ACTTTCCTTT GCTAATTCAA
    43561 GCTCATCATT ATTTGAAATG TAGTCAAGCC ATTCAACATT CATCAAGTTT TCTGTGTTGC
    43621 CTGAGTGATT CTTTGCTTTA ATAATTTTAT CAATGTTTAC TTCAACGAAA ACATTTCTTG
    43681 TATTTTTTGC AACGGATGGA ATAAGAAGAT TCTTGTCATC AGTAAGCTTA TCTTCATAAA
    43741 GATATTTTAC AACATTAAAG AATGATGTTT TATTAAGAAT CTGTTTATCA TTCAAGTCAC
    43801 CATTCATAAC AGCTTTTTCG ATTGAAGGCC ATTCTGATGT ACCATAAACG CCGTGGTCAA
    43861 AGAATGACTC TTTTTCATAT TCACTGTTAG CATACATAAC GCGTTTATAG TTAAATGGAT
    43921 CATCTTTAAT AGACGCAGGC GCAGTAGTTA CAGAACACTT GAATGTGTAT ATTTGTGTTC
    43981 CACCTTTAGG TAAAGAATTA TTTACAGTTG CAACATAGTT ACTCAACTTT GTAACAAAAG
    44041 TATTACTTGA AATGCCTGGA CCTGAAACTT TTGAACCGAT TGAAAGTGAC TCAAACTTTG
    44101 TTCTTGCATC ATCTGTCAAG AATTGCATTT CATAGCAAGC ATTACCTATA GACTTATCAA
    44161 TGTAAACCTG AGCTGAAACA TCAAACTCTG ATTCATTATA AATCTTCAAG CTGTTGTGAC
    44221 CAACAAAAGC AACTTTTCTT GCTCTATCTT CCATCAATGA ATAAAGTTGA TAGAATTTAC
    44281 CATCGCGTAA AGTAATAGGA TCATAGTCAG CAAAGATGAA TCTATCAACT GTAACCATTT
    44341 TGATATGGTT TTCATCTGAA AGGAACATAG GCTGAATTGA AATATTACCT AATGATATTT
    44401 CAGAGATGTA AGTGTCATCA ATAATGTATG GTAATTTTGA AAATGCGTTG CTTGAACTGA
    44461 ATATAAAAAA CTCAACTTTA CAACCACGTG TTGCAGTAAA ACATCTTTCA TTATCGACAA
    44521 ATAATGAACG GTTTTCCATC AACTCGCTTT TCTTTGCAAG ATACTCATCA AGTTCCTCGT
    44581 TAAGATCTTC CAAGTCAGAT TCAGCATCTT TGTAATGTTC AAAGTTTGAA TAAGCAACAT
    44641 CTTCAAGTTT TTCAACAGCT GTTGAATAAG CATTTTTGTA AACATCAAGC TGTTCAACTG
    44701 CAGATTCATA AGCTTCTTTT GCAGCTGCTC TTTCTTCAGG AGTTGCTGTT TCAGGTAACT
    44761 CTTCAAGTAC TTTGAAAAGT TCTTCTATCA AATCTTTTTG TTCTTTAATT TTTGAAGGAA
    44821 GTCCTACATA AAGATCAATA TATTTACTAT CACCATTACA ATCTTGAACA ACTAAGTTGT
    44881 AATGTTTTTC AAGTTCACGA GTCTTTAATA TAATTTCATT TTTTGTTTCT TCAATAAGAT
    44941 TGTCTGCATC AGAACCATAA ACATATTTAT AAATGTCTTC AGATTTCTTT TCAGGAATTG
    45001 CACGAATATT GAATGTAATG TCTTTAGGAC AAATAAATGC GTGTCCACTT TCTGAAGATA
    45061 TTTGCCAAGT TAAGTTCAAT GAACCATAAA GAACACCATA GCTTCCATCT TTAAGTTTAA
    45121 TAAGAGCACA ATAGTTGTCA TCAGATGTTA TATAATCATT TGAAGTATCA AAAGGCTCAT
    45181 ACTTTGTAAT AGCATTATAT TGCATATAAG ACTTTGAAGG TGTTGTGATA TGACATCTTA
    45241 ATTGTCCGCA AGTACCGCCT GCAACTTTAT ATGGAGTAGG GAAGTCAGTA TGTTCCAAAA
    45301 TAGAAATAAT GTCACCCTTA TTAAGAGTTG CTGATGATAT ATCCAATTCA GCTGTTCTGT
    45361 TTTCAACTTT TCCATATTCG TCAAACTCAA CTGTTGTTGG ATAGCAATCA CGCATAATGT
    45421 CAATAGGCAA CATAATTGTA TCTTTAATAA CTGGGTTATA AGAATAATCA ACTTTTTCAA
    45481 AAAGTTTACT TGTTCCGCCA TAACTTGATA TAAAGCTTGC TGCTGTTGAA ATAAATGTTG
    45541 AAAACCAATG TGAATTACTA GGAATTACAT CTCCATTTGC ATTGAATGGC ATCTGTGACA
    45601 TATAAACACC AAATAATTCA CCATCAATGT CATTTTCCTT AAATGTTGCA ATGATTTCTT
    45661 CAAAAGGTTT ATATTTTGTA AGTTGATTAT AAACGATTGG AGATGAAATA GATGTTTGTA
    45721 AACCTATAAG TTTATCATCA CTTGAGTGGT ATGTTAAATC TGTTTCTGTA ATAAAAGGTT
    45781 CATATGTATT AAGTTCAACA CTGTCAGAGA TAGAACCTAT AGATGTCTGA CCATTTGTTG
    45841 TCAAATCATA GAATGAGTAA GCTGAGTCTT TTGAAAGATT GTAAACATCA GAAGTAAATG
    45901 CGCCTGTGTC ACTTGAAACA AACTCAAACT GAATGTCTTC ATAACCTGGG ATTGAGTAAG
    45961 ATGGAATTGT GTAACCGTTT GTTTTAGTAA ATGATGTGTC ACGGTTATTG CCTAACCAGT
    46021 CAATACGGCG GAACAATGTT TGATAGCGTT CATCAAAAGT ATCAATAATG TACTTTTTTA
    46081 CATCAAAGCT TTTCTTTTTG TTTTCACGCC ACTCATCTTC ATTCACTGAG TCCAAAGTCA
    46141 ATGTTTTTCC TACTGGGAAA ATTGATACAT TTTCAAATGC ATCGTGACCA TACATACGAT
    46201 AGCCTAACAT TGAACCATAA AACTTTCTAC GAGCTGCATT GCTTGTGAGG TTTCTTAAAT
    46261 TAAGTTTGAA CTCTTCAACA TCAGGATCAT CAGACTGAAT TGTCTCTGCA ACCAAACGGA
    46321 AGAATTCATT ATTTGGCTTA TAATCAACCA TTGCTGCTGC ATTGTTGAAA GCGTCAAGAA
    46381 TTTCATTTCT TGTAAGCAAG TTCAGCCAAT CTGGGTGGTC AGGATAAAGA CAACTTAAGT
    46441 AACGGTAAAT CTCGTGTAAG AATAAGTCGT GTTCAGCAGC TAATACGCCG TTGATCTCCA
    46501 TCTTATAAAA AGTAGGAGTT TTTTCAACAT AAGATTCAGT TGTAGGATCC CAAACCTGTT
    46561 GTTTGCTAGG ACCATAATTT TCTGCTTGTT TTCCGTTTAC GATTTTGACA GGAGCTTCAA
    46621 GATTATGAGA TTCACTACCG CCAACAGGCA AATCATAAGT AACATCTTCT GTACCTATAA
    46681 GCCATTTCCA AGTATCGTTT CTTAATGAAT GATGCAAATA TTCATAATCA CGAGTTGTTG
    46741 GCATTTCATT TGTTAACTGA ACTCTTGTCT CTAAATCAAA CTCGGAATTA CTTGTGTATA
    46801 ATGCCATTAC TTAAATCCTC AATAATAGTA ATTAGTTTTG ATTTTCTTGT TGCGCGCTAG
    46861 CAATAGTTTC TGTAGGAGTT TTTACACCAA GCTGCTGTAA GAACTGCTGA AACATAAATG
    46921 CGCCTTGTAA GATAGCTTGA GCTTCATCAC GATTATCACC GACTGTTTCA TTGAGGCCTT
    46981 TCATCTGTTC AGGTGATGTA TTGCCGCCGA TTGCAATGTT TACCTGAGCT TGCTGCTGTT
    47041 GCTTTTCTGC TGTACGAGCT GCAATCTCCG CTTTAACTTC CTCTGTCATC AATGTGAATG
    47101 TTGGTCCAAG AACCTTTGAT ACGCGATCAT TCAAGTTGAC AGAGTTGTTT GTATGTAATG
    47161 CAATCAATTC CTTAGCAGTA AAGCCGCCAT CTTTTGCATC AAGTTGCAAG CGTGCTGCAA
    47221 TTTCTGCTTC AATAGTTTCT TGAAATTTGT ACTCTTTATT GATGATTTCA AATGTGTGTT
    47281 TTGTAAAGTC ACCTAAAGAC TTTTCTACAT CACGGATTGG TGACTCATTC AACTTAGCAA
    47341 CTGCAACATT TTCTGAAGGC ATTGTTGCAA GCTTTTCAAG AGTTTGAAGT TCAGTTATTG
    47401 CTTTGTCTGC CTCAACTTGT CTTGCAAGCT GTTCAGCTGC GGCAGTTTCT TCAGGACCGT
    47461 TTGACAAAAC GGCAGCTATA TTATTTGTGT CGCTCATTTA ATTCTCTCCG ATAACGCAAT
    47521 TCACCAAACT TGTTGATAAA TCTTTGAAGC TGTTGTACAC GAACCCCAAG TTTAACTGAA
    47581 CTGAGGTCGT CATCCTTAAT AAGTTCTTTA ATTTCTTCCC ACGAGTAATC TTTGAACTGT
    47641 CGATAATAAT AACATAAAGC TATCTGAATT GTTTCTTTGA AATCTGACTT ATGAGGGAAC
    47701 TTTATGGTCT TACCTTCAAG AAGGTCCATA ACATCCATAA ACTTTTCCGC ACCAAGCAAA
    47761 TTATAGAGTT CAACAAGCAC GAGTTGTTTC TCGTCTTTTT CAGCGTTCTT AAACATATTC
    47821 AAACGAATAA GATCTTCTAT AAGCTCTTTA GACGCGCTTT CCTTCATAAT TTCGTTAACA
    47881 GTGGATTGAA ACATTGTCAG TGGCTTTTCA AACAATTTCT TGCCCATTTA TATGTCTCCT
    47941 AGTCAATTAG TCATCAATAT GATTTTTCAA CTAAATACTT ATGGCAATAG AAGAAACACA
    48001 AAAAGGCTAC TATGATGACG CAAAAAAGAA ATGGATTGAC ATCAATCTTT CTGTAAAATG
    48061 CTGTGTATCA AAGTTTTTAG CTGAAGTTTT ATTTAAGAAT GATTATTCTC GTGTTGTTTA
    48121 CGCAATGCCT GATTCTGTAT TCCGTAGAAG AATTGAAACA TTAGATAAAG GTAAGACTGG
    48181 AGAGGAGTTG TTGGTCAATA AGTTTCGTCC TACATCATTG GAATTACCTT TTGGAGCATT
    48241 TAATCAGTCT GATGATTGGC AGGCAGATGA CAGACCTTAT GCGCAAAATG CATCACAAGC
    48301 AATTTATGGT ATTTATGATA TGACAATTTA CAGAAGACTT CGCATATTAC CTTGTAAGTC
    48361 GAAGTGGAAA GTAACATTGT ATTATTCAAG ACGTGATGAT GTAAAACAAG CTGCACAACG
    48421 ACTTTATTGG GAACAAGAGC CAAAGCATCC TGTTTGGATG TATTGTGTTT TTAATTGGAA
    48481 AGGCAACCCA GTTGCAATAC CTGCCAACAT TACAATCGAA AGCATTAACA CAAAGCCTGA
    48541 ATGGGAAGAA TTGAAGTTCC TTGAAAGTCA GCGCATATTC CCAATTGAAG TTGAACTTAC
    48601 TGTTCGTTCA TATCAAGTAG TTATCCCAAC ATCAGAAGCA GTTGTAACAT TGCCTTACAG
    48661 ATGGCAGCAT CTTAAACACA ATGATGATGC AGATGTTTAC ATTACAGAAG AAACTGTTTT
    48721 GGAGTTTGTA AATGAAAGAT GGAGCAGCAT TGATGTAAAA GGTGAAGTTG ATACATCTGA
    48781 TGCAGAATTG AACGCAATAG CTCGTAAGTA CTTTGAAAGT GATTCATATA CAGAAGAACA
    48841 AATAACTCAG CTTGGTAAGT CACTTGTAAA TGGAACAACC TATGACATCA TCAAAGGATT
    48901 TTATACAGAA ACGACTGAAG TTGCTTTGAA TAGTTTTATT TATTATGAAC CAACATCAAC
    48961 ACCTACAAAA GCTGTAATTA AGTATGCTGT AAAGCCTGCT GATTATAAGT TCTTTGAAGA
    49021 GATAGTTTTT ATTATCCCAG GACAGGAAAA CATTGTTGTT AAGGACTGTA AACAGAAAGA
    49081 AGTTGTAATT GAAGGACTTC AGCCATCATC AACATATGAT ATTGTTATTC TTACTAAATC
    49141 AACAACAGGA AACATCACAA CATTTAATTT GTCATTTACA ACTAAAGATG ATCCTAATAA
    49201 CCAAGCTCCA ACACCCGAGA AAATCAATAA GAAAATACCG GGCCTTATTG GAATGAACAT
    49261 ATGATCCCAC TTTTTTAGCT ATATGGGACA ATAATAAATA AGGTTGAAAT GATAATTATT
    49321 TCTATATAGA AAGTTAATAT TAAATTGGAG GTAGTACTTT GAACATTGTT TTAGGCAAAT
    49381 TGGGCGGCAT AGGTACATCA TTTCTTGATG GATATAAGGA GTATGGCGGA GATTTAATTG
    49441 CTAAAATGTT CATTGACTTT GCAAAACGCC ACCCAGAAAA TAAGTATTAT CTTGCATCAA
    49501 CAAATGATAT GGACAAAGCT TTTACAGGCT TTAATGCATC AAAGAAACCC CCCAATTTAA
    49561 TTGACTACTA TAAAAGACAG AAACAGTGGT GTGCAGACCA CGGAATAAAG CATCAGCGAG
    49621 GTGAAGCATA TAGAATGCTT GAAGCTTCTT TAGAAGAAGA CAACATCAAA GTTGATAAGA
    49681 TTATTGTACT TGCTGCTTCT TGTGCAAATG CAACATTATG GGACTTGACA TACACTTTTG
    49741 ATGGTACAAG AATGCGTTCA CCTTTAGCTT CTTGTCGCAA TGGCTCTCAA ATCATTTACT
    49801 TTGCATCGAT GCATTCTGAC GTTGAGTTTG ACTGGATTCT TGACGATCCT CGTATCTTTT
    49861 TAACATATCC TGTTGACCTT ATAAAATGTC CTGATAACGT CGCATCTCAG TCAAATGCAG
    49921 AATATGATGT AAATGTTTGT AGCGGTTATG GTGAAGCTTC AAAGACAATG AAAACTAATC
    49981 ATATCAAGTG TTCATATACA CATCTTGAAA AGTACTTCCT TAAAGGAAAG AAGAAAATCG
    50041 ATTGGCGAAA CGATAAAAGA AACAATAAGT TCATAATGAC TTTGCACGGC TTACCAGATA
    50101 GAGCAAAATT GTTCAAAAAA TGGATTTATG ATTTTGACCC AACTATCAAA GCTTATGGTA
    50161 AAAATTGGAG TGAAAACGCT TCAACACGTG TAACAGTTGA AAGACTCAAG TTGCCATTTG
    50221 ATAGTTTTGT TAATAAGCCA ATTCTTGAGA TGGAAGACTT GATGTGGGAT TCAAAATATA
    50281 CATTCATTCC GCCTGTTTCA CTAAAACATA CGACATTTGT TACTCAGAAA GTTTGGACAA
    50341 TGCTTTATTA TGGCATCGTA CCATTCTGGT GCAAAAATGA ATATGATACA TCAAACATTT
    50401 ATTATGATTT TCCTGAGTAC TTGAAAGTTG CATCTCCTGA TGAAATGTGG AATAAAATAA
    50461 ACTTCCTCGA GGCTAACCCT GAGGAGTACA ATAAAATCCG AAATGAATTA TTTTCTTTAC
    50521 TTGATGATAA GTACTTCAGT TCTGACTTTG TTCTTGATGA AATTGAAAAA GTAATTAAAC
    50581 AATGAATCCA AGATTTACCT TGCCACTTGC GCAGTCGATT TCACAGCGAT TCCACTGAAC
    50641 ATTTGGAACT GCCTTTAAGC GGTCAAGAAT GTATTTTGCA TCGTGTTGAA TGTCTGCTTG
    50701 TTCAATGTCA GTTCCAATAA ACAATTCAAC AGAATAAGTT GCATTACATT CAAACTTTGG
    50761 TGTATTATCA AGCATATTGA AAACTGCATT AAATGATTCA CCCTTAAATG CTTTATTATT
    50821 TCCAAGCAAT TCAATTAAAG CAACTTCGGC AAGTGGCATA ATAGTTTTCT GAATTGTTGC
    50881 AATCTTTGTC ATAATCTGTT GTGGCATCTG AGCAAGCTGA TTGAAGTTCC CGCTTTCAAA
    50941 GCTGATAGAC GCTTGTCCTT CAGGATTGAT TGCATCAAAC TGTAATGATG AGTCCTGAGC
    51001 AACCTGAGTA TCAGTTCCAT CTGCAACCAT CAATGGGTTA CCCTGAGCAT CAATAGCAGG
    51061 GCCGCCGCCA TTTGGAATAG GAGCAGCTGA AGGCATTTTC AAAGGTGCTT CACCTTGCTG
    51121 TAAATCATTA TTAAGTTCAA CTTGTTCATC AGACTGTACA TTTGGGTCAA CTTCAGCTGC
    51181 CATAGGATTC TCAGGTTCTT CAGGTTGAGC AGCTGCATCA TCTCCGCCTG CATCATTTTG
    51241 ATCTTGCTGA GCATTAGGAT CTTCTTCCTG ATTTGCTGTA TCATCTTCTT TCAAGTGTAC
    51301 AGATTCAGTA AGTACATCAG GAAGCTTTTC ATACCCGTTT ACTTCCAAAC AGTTTTCAAG
    51361 TCCTTCAAGT GAAGCGTCAC GAGTCTCAAA ATGAGCAGAG TCTAATTTAT CTTTTGTGAT
    51421 GTTTCTTCCA ATCTTGAAGT AAACATAATC AACTTCAGGC TCGACTTCAA CGATACCAAT
    51481 TCTTATGCCA TTTTTATTTT CAAAAATATC ACCAGTTTTA ATTTCCATAG TTAAATCCTT
    51541 AAAAAATTAG TTAATATTTT AATAGAGGTA TTTTATTATG AGCTCAAAAG CAAAAAAACT
    51601 AGGAAAAACT ATATGTAAAG ATCAGTCATT AAAAGCAACA AAAGAAATCT CTGAAAACTT
    51661 GATAATGATG GGACACTGTG CTTGTGGTGC TCCCATTTTT AGTTATGTTG ACTTGACCGA
    51721 CTCAAAAGAC CGCTACAATA TGTACTGTAT GGGAAAAGAT TGTGGGTATG TAAGTGATAT
    51781 TCGTTTTCCA AGAAGTAAAG ATCAGTTCTT TATGCAGCGC CCGCATTCGC CGCTTGAAAT
    51841 GTTGCAGGCA GCTTACAAAG AAAAAGGTGT TGACATCTCA GAAGAGATCA AAACTGCACC
    51901 TCAATCTGAG TTGGTTGGTA AGTATCTCGT AAAGAAAGAT GAGGCAAAAT AATGTCAAGA
    51961 GAAGAAAATA TAAAAATCTT TGAAAACACT GCAAGTATGT ATCATTGTGA TAAAGAGCTT
    52021 GCAGGAAACA TTATTCAGCA GAACAATTAC ACTCAAGTAA TTCCTGAAGG AAAAGAAATC
    52081 AAATATGTTC GTCCGGCAGA TGAAGATCTT GAAAGTATGA AAGTTGTTGT TACACAATCA
    52141 AAAACATTTG ATGCAGCACG CAAGTACACC AATGGAAAGA CGGCTGTATT GAACTTTGCA
    52201 TCTGCAACAA CTCCTGGAGG TGGCGTTACA AAAGGAGCAA CCGCACAGGA AGAATGTCTT
    52261 TGTCGATGTT CAACACTTTA CCCAACTTTG TCAAGCAAAA GATGTTGGGA CAAGTTTTAT
    52321 AAACCACATC GTGATAACTT GAATGCGCTT CATAATGATG ATATAATTTG GACTCCTGAT
    52381 GTTATTGTTT TCAAAGACGA TGACTACAAC TTACTTGATA GAAAAGATTG GAAAAAGATT
    52441 TCTGTAATTA CTTGTGCTGC GCCAAATCTT CGTGAAAAGA ATGTTGATAT GTTCAATGTT
    52501 GATAAGCCAC TTAATAAAAG CATTTCAAAT GAAGAACTTT ATCAGATTCA TTACAAGCGT
    52561 GCAATGAGCA TTTTTGCAGT TGCTGCTAAG AAACAAGTTG TTAATTTGGT AGTAGGGGCA
    52621 TTTGGATGCG GAGCTTTCAA AAATGATCCT GAAACTGTTG CAAAAGCTTG GAAGAAAGCA
    52681 ACTGAAGATT TCAACTTCAC AGGAATGGTA ATCGAGTTTG CTGTTTATGA TGGTCCTTAC
    52741 TCAAACAATT TTGAAATATT TAAGAAAGTT TTTGAACTTT CAAAATAATT CTTTTATATT
    52801 ATTTTTGTAA AAAGAAACAA TGGAGCTTAA AATGGAAGCA AAGAAATATC CTTGGTCAGC
    52861 ATCTCGTATC GGCTGTTTCG CTGAATGTTC ACTCAAGTAC AAACTCAGCT ATGTTGAAGG
    52921 ATGGAAAAGT GATGCGCCTG TAAATACACA GCTTGCTGAT AAGGGAAGCG CCTTTCATAA
    52981 GGCAGCAGAA AGTTATCATA CAGGAATGTC AGAAGAAGAC TTCCGCAAAA ATCTTGCAAA
    53041 ATATGCTGAA GCATATCACG TGAATACAAC TGATCCTGAA AAGGAATTTT ATTATAATTA
    53101 TGAACCTGCC ATCAAAAAGT TTTTAGCCTT TTGGAAACAC TTTGTTGAAC CTCGTGAACA
    53161 GAACGGGTAC AAAGTAGGTC AGGAACAGAA AGTTGATAAT GTTATCAACG GAGAAGCATT
    53221 CACAGGGTCT CTTGACTTAT GTATTGAAAA TGATATGGAA ATAATTATAA CAGATTACAA
    53281 AACTGGCCGT TCAATCAATG TAAACAACTA CAAAGATCAG CAGTTGCTTT ACGCTTATAT
    53341 GAAAGGCCTT GAAAGAGGTT GGGATATCCC AGAAATTGCA AAAAAAGTAC GCTGCTTTAT
    53401 TTTTGGACCT CTTATTGAGG ATCTTAAGAC AAAGACAGTT GAACAGAATA TGCTTCGTGG
    53461 TGTAAAAGAA ATTGAATACA CTGAAGAAGA TCTTCGACAT ATCATTGAAG ATTACTATAT
    53521 GAAAAACATT GATGATATCC ATTCAATGAA CTGGGCAAGA GCTCGTGGAA AAACACAAGA
    53581 CTTCCACGCT TGTCAGTGGT GCCCATACTT GGGGTCAAAA GAAAACCCAG AAACAGGCTT
    53641 CTGCGGTTGT AAAGTAACTG CAGACCTTGG ATTTAGCACT CCTGAAGGAG TTTCATTCCA
    53701 CAGCAAAAAA TTAGGTAAAT AAAAACTAAG GCAACCCAAG CGGGTTGCCT TTATTGATTT
    53761 CAACTTTTTA GTTAAATTGC ATCATCAAAA AGTTCATCAT TGAAAGAGAA GATTTCATCT
    53821 GGAGTTGGGT TTTCGCTGTT GATTCTTTCA TCTTCCATTT TGTCAAAGTC GAAAGCATCA
    53881 TCTTCTTCAA AGTCATCATT GAAGCCTTCT GCATAATTAT CATCAAGATA ATCTGTATCA
    53941 GCTTCAGGGA TTTCTGAATT GTATCCTTCT CCGTCAATTC CTTCTTCATC AAGAATTGCA
    54001 TCAAAAGAGA ATTCATTGTT CTCATTCAAC TTTTTCTTTG GTTCTTCTGT TTTGTTTTCT
    54061 TCAATCTTGT TCTTTTTATA CTTTTCAAGA TCAACACTTT CCTGAGTGAT TGCTGACTGA
    54121 GGAGCACTTG TACGAGGAGT CAAGTCAACT GCAGGTGCAG TAGGAGCGTT TCCTGCTGTA
    54181 GGTGCTGCTT TCTGACCGTT ACGAATTGCT TCTGCTGAAG ACTTTGTTCT CAAGTCTCCA
    54241 AGTGGAATGT TGTCAACATA ATCTTTCAAG TTTTTAATAG AGTTCTGTCC TGCTCCATTA
    54301 ACCAAGTCCA AAACTGCATC AGCTGATGCA TTCAACTGAA CAGGAAGAAC TTTAGCTATA
    54361 TCGCCATTGA GGGCAACTGC AGCTTGAGAA ACTGCATCAA AATCATCAAC GATTGAAAGT
    54421 AACTTCTGTT CAATTTTGTC TAAAGTAGTC CAAAGCTGGT CTGGATTTAC TGCCATTTTA
    54481 TTCTCCTATT TTCATTGAAA GTAAAGATTA GGAGTTCTTT ACTCCCAACT ACTTATTTAT
    54541 AAATTAGTTA AATGTTCTCT TCTACTATGA TTCCTTTGAA TCTTGTATGA GAATTATATG
    54601 TTATACCAAT ACGAACATAT AAAGTACCTT CAAGAGGTTT AGGTCCAAAT GTACAATATA
    54661 TTTTTCCGTC TTTTGAGTCC TGAACTGCAA GACACCCTTG CATCCACCCA TTATTTATTC
    54721 CAATGCCATC ATAAGGCTCT TTTGCATCAA GCCAATCTGT TGAACCTTTA ACTTTTATAT
    54781 ACATTGAGTC AACATTAAAA GCGTGTGTGT CTTTATTTTG AGATAAGTTT TCTGCGTCAA
    54841 CAAATGAAAT ATACACGCCA TTCGCAATCG ACATATCGTG TTTGAATGTT ACATAGCGAA
    54901 CACCTGTTTT TGGACATTTG CTATAGTCAA GACCAGTTCT TAACCAAGCT GTGTTCGACC
    54961 AAGTACCATT GATAAGATTG CCATTACCGT TTACAGAGTG GTCGATTTCA GGCCATCTGT
    55021 AAATGCCACC AAGTAACTGT AATTCATTAT TTTCACGAAG ATCTTCAGTT GGGTCCCATT
    55081 CAAGACAAGC ACCTTCAATA GTATTCTTAT AAACGTTTCC TGACTTAACA CGATTGCTTT
    55141 CATCAGAAAT TGTATCAATG CGGAAGTTGT ATGTGTTTTC AAGTTCTCCG TTTAAGTTGC
    55201 CAAATATATC AAATGTTTCA ATCTTGAGAT TAAAGTTTTC TGTGTATTTG TTTGGTAAAA
    55261 TAGGAATTTT CTCTGTTACC TCAAGCACAG GAGAGTACTT TTCATAAGGA GTTTGCTCAA
    55321 TCTTAATTGA CGCATAATCT TGGGAGTCAT TTATAAGTTT ATGAATTATA TGGCCCTTTT
    55381 TACAATACTT TTTAAGAACA TTGTACTTAA CTGCGCTCAA GTTGAGTGTT GACTCTGCTG
    55441 TAGGTGTTAT GATTCCTGAC ACGTGACGAT ACTTCATATC AGTTGAATTA AGAACCATTG
    55501 CTTGTCCATC AAGATGATTC ATTTCTTCCT GCTCAGGCTC TTCACAAACA ACCAATTCAT
    55561 TTGAATAGTA CATAACATCA AAGTATTGGT ATTTTGCAAG AAAACGCATA GGAGCAGTAT
    55621 GAGACTTAAA GAGGCCTGAC AAGTTATCAA AACTACTTGT AAAGTGTATC TTCATTGAGT
    55681 TAAAAAAGCC TCTTGATGCA AGTGTGTTTG CATAAGCATC ACCATCATAG TCGATTGTAA
    55741 TGCCGCCTGT AACTACTGAC TTGCCTGGCT TATCAAGTTC AATATAAGCA AACTCTTGCC
    55801 AAGACTCTCC TGTGTTTACA AGTAATGACA CACGGCCAAA GCCAGGGTTA TGGAACTCAG
    55861 GAACATCCAG TGTCCATTCA TAATGTGGAA GAACAATGTT GTCATAATGC TCAAGTGTTA
    55921 CAATGTCAAT ACCATCAAAC TTGTCATCAC AAATAAAAGT AATGTCTTTA CCTTCAAAAG
    55981 TCCCAGGCTT TGGTGGCAGC ATCTTATCAA CATCAACATT AAGCTTTCCA AGTTCTTGGT
    56041 CTACATAAGA TTTTGTTGCA ACGGATTGAT CTTCAGTAGG AACATAGTCA GGCAACATCT
    56101 GTTGTGAACC ATCTGTTGTG ATCATATGTT CAGGAAGCTT GCGTCCACAG TAGCGATAAC
    56161 CTGTTACACT AAACGGAAGT TCATATCCTT CAGGCATTCC ATCTGTAAAA GACAGATAAC
    56221 CGACACCAGA GTCGACTGTC CACTTCTTAA GGCCAAAAGG AACTATGTCA CCAGCAGCAT
    56281 CCTTGATTGT CAAATGATAG TTTTCATTTT GTATTACATC AACCAAAGCT TTTGAATAAA
    56341 AAACTGCTCT GTCATTTACT TTTGAAACTT GTTCATTCTC AAACTTTTCA ACAATCCCAA
    56401 CTGACGAATT ATTGATAGTT TTGAAATAAA TGTTGCCTCT GAATGTTACT TTTGTAGGAT
    56461 CTTCAGGGAT ATGTTCAGAG TCCAACCAAA TTGCTTTTGC ATCAACACGA GGTGTAACTG
    56521 TCTCAGGCTC CTCATACCAA GTAAGATTGT TGTCTGTATG AGACTTGTTT TTAACTGTGT
    56581 TTTTATATGC TGCTTCAGCA ATATGCTTTA TGTAATTATC TGCGCTCATT CAAACTCTCC
    56641 TTTATTGAAG AAACAAGTTT TTCCAAATTA ACTGATTTGC CTGACAAGAT AAGTTTGATA
    56701 TAAAGATACC CTGCATCAGT GTCTCCGTCT TTACCAAATG TAACATAAAT GCGTTTACCA
    56761 TCACAGCGGA ATAAGTCAAG TGCTTTAAAG ATTATGCCTG ACTCCCAATG TCCATAACCT
    56821 TCATAAGGAT TATTGCAATC TACCCATCTT GTTACAACAT TTGAAGGTGC AATGCCAGCA
    56881 TATATGTTTA TATCTCTCAA TGTACCATCT TTATTTTTGT TGAAAGCATT ACCTTCATCA
    56941 TCTTCTAAAT CAAAATAAAA GTTGTTCATT TTTGGACATT CAAATCTTAA TGTCAACATC
    57001 TGTGGAGAAG ATTTATTTGA GTAATTTGGA CCTATGTTAA AAAGTTCATA ATTTGTTTTT
    57061 GCAAGAATTG CTTTGTGATT TTTCACTTGT GCTTCATCTA CATATTTATC AATCAAATGA
    57121 ACAGCAGGAT CATAAACTGA AAACTCGTCT GTTCCATTAT CTACTGGGGT CATCGGTCCG
    57181 CTTTCTTGAA CAACTCTGTA GGTTTCTTCA GTTGAGTTAT CTATATTGAT GTAATCACTT
    57241 TGTCCTTCAA ATGTTTTATA ATCAGTCCAA TTGGAAATTT TTGCACTAAA TGTAACATAG
    57301 CCAAAGTAAT CATCAATGTC GATTGTGATT GCTTTGTAAA TCATCAAACC ACCTGAGACA
    57361 TCTTCAAGTT CAAGTTCATA CTCTTTTCCA AGACACTTAA AATAGTTGGT TGAAATTGGA
    57421 GCAAAGCGTT TATTAAATGT TTTTGCAGCA ACTTTAATGG AAAGCTTAGG CTCACCTTTG
    57481 AACACTTTAA CACCTGACAC ATAGCCATTT GGTGTAGGCT GCTCAATTAT GTTAAACTCA
    57541 CAAGTTGGTG TAAAGTCTTG ATATGTACTA AACTCAATTA CATCAGATTT TGTTACAATG
    57601 CCTGAGTTTA CATTTTCCTG AGTAAAGTAA ATTGTGTGTT TTCCTTCAGT AAGATCTTTA
    57661 GCAAGATATG TAAATGAAAA ACCTTTGTAA TAGCCTTGGA ATGTTTTGAA CTTAGGATAT
    57721 GCATCGCCTA CATAAGTAAC ATTAAAATTA CCGTATTGTC CTACAGTAAA TGTTCTATCA
    57781 TTATCATCAA AAGCTTTTAA TGACTCGACT TCAACATCAT CAATAAACGC GTGAATAATT
    57841 GAGCCATCAA GATATATAAC ATCAGCTGTC TGAATAGTTG TAATGCCTGA GTTTACCTTT
    57901 GTGTTTTCTT TAATGACAAC ATCAAAAGCA TCCATCTTTT TTGAAACATC AATGAATGTT
    57961 GCAGTGTCAA TAAGTCCAGG TTCAATTGGC TCAATAGTTC CTACTTTGTT TCCAAAGTTG
    58021 TCAATATCTT CTTTATACTC TTTTAACAAC TCATTGAAAG CAATAAGTAC TTCGCCGATT
    58081 GTTAAAGATG ACATTAAGAT GGCGCCTTTG TTGAAGTCTT GATTGTCATT GCCTTTATGA
    58141 AGTCGCTGAT TTGAAGCCCA AACATTGGCA ATGTCCTGAT TAAGATCAGT GATATCATCC
    58201 ATTATATGCT GGTGCTTCTG AACGTGAGTT GCAATGGCTT CAAGTTTGCC ATCATTATTT
    58261 ATGATAATTG TTTCTTCATC AACAAGATTA CTAATGTTCT TTACAAGTGT GTTGTAAATA
    58321 GAAGTGTTGT TGATGATTTC TTTTACGAAG TCTTCAAGAC CTTTAATCTG ACTTACAGTG
    58381 TGTTCGTGAT TAGCGCAGTT GCCGCCTTCT CCGCCATTGA TGTACTCTGA CAATATGTCT
    58441 GGGTTAACAC AAAGTTTTCC ATTTGCATCA AAGCCTAAGG AGTTTTCATC TATGTTTATA
    58501 GAGTAAACAA CACCACCTTT CTTAAATGAA AGATTGATGC CGTTGCCTTC AATAGGTGTA
    58561 ATTCTTGCAA CTTCATTTTC AAGGCTTGTT ACTTTTTCTT TAAGTTCTTT TAATTCTGTT
    58621 GTGTCGATTT CAACACTTAC GCTTCCGTCG CCTTCAGTAA CTCCAATAGC ACAAAGTTGG
    58681 CCAAGTTCAT TAACTCCAAT CGTTTCTTCA TCAACTTTTA ATTCAGCGCC AATCTTGCCA
    58741 GTTTTTGCAT CATACTTAAG CTGAATTGGA TTGAGAGTGT TATTTTTGAA AATAGAAGAA
    58801 AGTTGATTAG CAATAAGTTT GTTTAAGTTT TCATCTGTTA TCTGTTCAAA CTTATCAAGT
    58861 ACTTCTTGGG GTAAGTCGTC ATATTCTATG TCTGTTGCAG CAACAATGTT ACCTGCATTG
    58921 TCAAGACGAA CTTTTGTATA GAAGCCTGGG TCAGGAACAT TTTTATGAGA GTCAGGATTG
    58981 AAAAGAACAA TGCCATTTGT GACACGCCAA TAAGAACGCT CACTAAGTGT TCCTCTTGCT
    59041 TCACAAATGT AAATAAGCCA ATTATCTTTT ACGAATGATG TTGAGTTTCC TGGGACTGAA
    59101 CCTGACTCTG TAATGTAATA TGCTGCAAAG TCGAGGTCTT TGACATCAGG TAATGCGCCT
    59161 GATGTCGGTG TCCACACTCC ATAAAATGTA TTCATAATAA TTAGTTGAAA AACATCATAT
    59221 CATTGATTAC TGAAATTCAA CCGTCTTTCG AACGTCATCT ACTCTTGCGT TTAAGTAAAT
    59281 AGAGTTTTCA TCACCTACTT TTGTGAAAGA CGTTTGATTA GCGACCAACA TATTGTTGCT
    59341 TATGTTACAA TTTTCGTTTG ATGACTGTAC ACGCTCTTCA CTGGCGTAGG TATAATATGT
    59401 ATCTGTATCT TTTGAATCAT ATTTATAAGG TATGCCACCT GAAACGACCT CGCATTTTTC
    59461 TTTATAAACA GTATTGATGT TTTCAAGATT AGATGAAGTT TTTAATTCAT TGCCATTGTT
    59521 GTCAAAGCAA CTTCCTGTAG GAAGGCGATA TCCTTTATAG TAAACAGTAG GATCGCAGGT
    59581 GACAGTTACT TCACTTATTT TTTTGTAACT TGTACCTGTA GTTTTCTTCC AAGCAGAAAC
    59641 ATTTACAGTT TTTGTTGCTT TACCAAAATC TACATTATTT ATGTTAAAGC TATCTCGAAG
    59701 TCCGGTGCCG TTTGAAATAG TATCACCAAT TTTCTCACTA CGATCAATGC CTAACATCCA
    59761 GCCATCTTGA TGATTTACTA CAAGATTATA GTAGTGGCCG TTTACAAGAC TTTCAGAAGT
    59821 TTTTATTTCT TTTTCTTTAG TACCATAAGC TTCAATAGCC ACGCATTTTC TACCGTCTTT
    59881 ATAATAATTG TTACTAGTGG TGCCAGATGT TGTAAGAGTA CTTTCAGTGT ACACAGGTTT
    59941 ACCACTCACA ATGCCTGACG TCTTTACAAA CTTTTTAACT GTAACAGTGC CTGAAATAGT
    60001 AAACTTCGCA GTCTTTACTA CAGTTGATTT GCCAACTTTA ACATTAACAT TCGTTAGTTT
    60061 TTCACCTGAG CTGTTATTCC AAGTTATTCC GTTAGGTAAC TCTGCAGTAG CTGGTGTCTG
    60121 GCTTAATGCA GCGGCAGCAC CTTCAGGTAA GTTAACACCA CTAGGTGACT CTGTAACACC
    60181 TAATGATGAT ATGCTAACAG TGTTATTATC CGTCACTTCT CCAATAGGAT TTATATTACT
    60241 GAGGCTTTCT CTTAAAGTAT AAACTTTTAC TTCTTTATCT GATACATTAC CACTAGCAAG
    60301 AGCTGCATTT TGGAATTCTT CATTATTAAC TGAGTCGGTA ACATCAGTAC CGTTTGATAA
    60361 AACAGCTTTT ATAACGCCAC TATCAGCAAC AACTTTTTCA TTTGTATATT TATCTTTAAT
    60421 GAATTTGAAT GTTTCCATCT ATATCTCCTA ATCTTAGTCA ATTATTACAG TGAATGAGTC
    60481 ATCATCCAAA GAAGTTGCGT GATTTCCAGA ACCATAGTTG AACGTCTGGT TAGCATATAA
    60541 TTCATTAGCA GTAATATCTG CTTTGTATGG AACATATGCT TTGAACTTAA GATGGTCAAC
    60601 ATAGTCCTCA AGTTCAATTT CAATCATATC TTCACCGCAG TACTTTTTGT GATCACCTGC
    60661 AGCAAGTCTA CCTGTTGTAC CATTACCGAT TTTGAATGCA AGCTCTTTTT CCTGCATATC
    60721 ATAACCACCC CAGTCAAATT CACTACTGCG TACAAACTGA ACAGCATTTT CATTTGCATT
    60781 GATGTCGTCA CATTTCATAT AAGCCATCAT TGCAGCAAGT TTTCTGTTGT TCTGAATTGC
    60841 TGCTGTCATT TCAAGCTGTA ATTCAGCAAC TGCTTTCTGA ACAAGACTTT CAACTGAAGC
    60901 TTTTGTTGCA AGTACAACAG TTTCTTTGTC ATCAGAATCA TCTTGTACTG AAGAACCTTG
    60961 AAGTTCTTTG TAAACAGCAT CTGCTTCTGT TTTATCAGCA AACTCCGCAT CATCTGCATC
    61021 AGTGTTGTTC AAAGATTTTG TAATTGCTTC TTCTGCTGTT TCAAGTGTTG CAATTCTTTC
    61081 ATAAACAGTT TTATCTGTTT TGTTATCTGA ATCACCAAGT TCAGCTCTTA AATCAGCAAT
    61141 ATCACCTTCA TTCGTTTTAA TTCTAAACTT GATTGTATTT CGTATTGTTT CATCACCGAT
    61201 CTCATTTTCA ATGCTTGTCA AGCGAGAAGA AACAGTTTTA GCTTCTAATT CAGTACCTTT
    61261 ATCATTAAAT CTATAATTAT CACCAAGAAC AGCCCAAATC TGATTGTCAT TTTCGATGCG
    61321 TACATCTCTA TCCTGAAAAA CATCTTTCTT GAAGTTCATC AAGTCTTTAT CAATATCTGC
    61381 AGCATACTTA AGCAATGTCT TAATTGACTC AAAGATTGAA TAGCTTTTAT AAGCATTTTT
    61441 GTAAGAGCTT GTGATAACAG TTTCTTTTAA GTTACCTTCA ACATTCTGAT ATTTTGTATC
    61501 TGCCTTGATG TCAGCTTGTG CAGCTTTTTC ATAAACAGAT GCAATGTGTT TTCCGTTTGA
    61561 GTCCTTTTCA GCAAGCAAGT CAGCAATATC TACTGTGTTG TAGTATGCCT GAACTGCAAT
    61621 AGCAGACAAG TGGAATGTAT TTGCTTCAGA AGTTGTCAAG TTGATTTCGT GATATCTGTT
    61681 GTGAACACCG TCGTCTTCAC TTCCATTGAT TGAAACAACT TTGCCATTGT TATCTGCAGG
    61741 ATTTGAAGAT ATAACATTTA AACCCCAAAG TTCAGATGGT ACTGCATTTG AGCCAAGTCC
    61801 AAATACCAAT CTACCATTGT AATAGCTGTT GTGTGCAGTT GAACCAAATC CTACAAGTCG
    61861 GTAAATTGCT TTAACTTCAT TTTCAAGAAT ATCAATTCTT GAGAGTGGAG CGTCTTCACC
    61921 ATTCTGAGCG ATAAACTTGT TTCTTCTGCC CATACCAAGT AATGATGGAT TTTCATCACT
    61981 TGAAGGAGCC ACACCACGAG GACTCATTGG ATCATAACGC AATGTACTGT AACCACTTCT
    62041 GCTGTTATAG TCACCAGTTG TTGCTTTACC ATCAGCACCA TTGATTGTTG GAACTGTATA
    62101 AAGTTTTGTG TACAATTCAT CAAGAACTGA TACACCGTTA TCTACTGATG AATGAACAAA
    62161 GTTGTCAGCT TTTTCATTAG CAACTTTGAA GTGATCATAT GTTGTATGAT TGTTGTTATC
    62221 ATTAGCATCA GGCTCTTTAT CAGCACCATA AAGCAACTTG AGAATTGCTT TCATATCAGA
    62281 TGTTACTGTG TAATCTTTTG TATGTGTAGG AGCTGTCTCT TCAAGATTTT CATATGTATC
    62341 TTTAGTTCTG TTAGTATCAA GATAGTCATC ATAATCAGAA CCAAGTACAA CTTCATTGTA
    62401 TTTCAAGGCC CATTCATTGT TCTTAATACG TTTTACTGCA TCATAAATAA TGTTGTAAAG
    62461 GTCAAGAGTT TCTTTCTTAT TGTCTTTTCC TTGGATTTCT TTAATGCTTT CTGCTTTGAT
    62521 GCCTTGCTTT CTTTCAGTTG CATAGAATCC ATTCTTTTCA AATGTAATAC CAAAAACATT
    62581 TTCAACATAA TTGAAGAAGT CATCGATTGA TGTTACATTG TGGTAAGGTG AAGCATCTGT
    62641 TCTTACAGAG ATTGTTCTGA AGTCAAGTTT GTTCTGAACT TTCAAAGAAA GAAGCTGAAG
    62701 CACTTTTTCA ATAGTATCAA GGCGTGAAAC AATCGACTCG TGATTAAGAG TAAGCTTGTT
    62761 GTTATCAAAG AATCCTTCAG AAGTTGGGTT GTATGATACG CCTTCACCGT TTTCACCTGT
    62821 AACTGTTACT TTATAACCAT CTGATGTAAT GCTACGATCT GACCAAGTTT TGTAGTCTGT
    62881 TCTTACAAGT GTCTTTTCAT CACCAGTAAG TAACTGAATG ATTACATCAA TGATTGAAGC
    62941 AGTTTCATTG AGTTCTTCAA GGTTTTCAGG TGAAAGAGCC GCAACCTCTG TTGGGTTGTT
    63001 ATCTTTTGTT TCAGAAGTAA CTTTGTACTT CAAGTTCTTG CCATTAAAGT TCTTGAATGT
    63061 TCCTTCTTTT GTAACTGTAT CAAGGTCAAA GTTGAACAAG CTCTGAACAA GACGGTCAAT
    63121 TCTTGAAACA TTTGTCTTCT TGTAAGCGCC TTCTTCAAGA GCTTCACTTG TTGCATTGCT
    63181 ATCATCGTAG ATCTCTCTTA AGATTGTTTC AAGAGTCTGA CGAATGTAGT CAAGCTTAAG
    63241 AGGACGATTC TTAATGTTAT CAGAGCCTTT AACGTCAGCT GTAAGTGTGT TAAGTTTTGC
    63301 AACGATTCTG TTTACTGCAT CGTTCAAGCC GTCAAACTTA TCACTAGTGC CATCAACTTC
    63361 TGAGTAGTTT ACTTCGTTAA TGAACTCCTG TGCTGTATCA AAGTCGTCAT CATTAGCAGT
    63421 ATCTTTTACA ACTGCTCTTG GTGTTTCAAC TGTCTGTGTT ACAGATGCAT TGTCAGGATA
    63481 TGTAGTAACA TCAGCAAGTG TAATGCGTGT TGACTGACCA TTATCATCTT TTGCATTTTC
    63541 ACCATTAACT TCTTTGTCCA ACATATCAAG GCGTGAATAG TTTTCACTAT CTTCTGACCA
    63601 AGCGCCTTTA CCATCAATGT TGCTTGGGTC TGCATCCTGA AATACTTCAC GACAAAGTGC
    63661 TTTTACCAAG CGGTTAAGAC CTGCGACTGT TGACTTCTGA TCATTTGCTG TAAAGTTTTC
    63721 ATTCTTTTCA TCAGCACCTG GAAGTGTAGG CGAGTCTTTA CCATAAGTTG AAACTTCCAA
    63781 GTTGAGCAAG CGTTCTTGTG TTTCTTTTGC AGCTTTCAAA AGAATACCGA TTGCATTGTT
    63841 TGTGTTCAAG CTTGCTTCTT TATCATCAGT TAAAAGTTTG ATGTACTCAG AAATAGATTC
    63901 TTTTTCAGCA TCAGTGTATG TGTACTCAAC ATCATCAACA GAAGTTGCAT TTTTAATAGT
    63961 TTCTTCTGTC TTAAACTTCT TTGAAGTATT TGCTGTCTGT TCAACGATAA TTCCAAAGAA
    64021 GCGTTTGAAG TATGAGTCTT TATCATAGTC AGCAACTTTT TCAAAGTTAC GGTTGTATTG
    64081 GAATGTAGCA AGTGGCAATT CATAAATAGC CTGTAATGCT TCATTCATTG GCTCATCAAA
    64141 TGTTGATGTC TTGTCCTTTG CACTGTAATC AGTAAGATAT GTTGTATCAG CATTGTCATT
    64201 CTGGTATGAA TGGAGCAAGT ACTTATATCT GATTGAAGAA GGAGTCAAGT TGAGTGCCTT
    64261 AATTGTTGCA AAGTCAGTAT CACTGTTGCC AACCAAGAAG TCAAACTCAT CATTTTCATT
    64321 GTCAGCTTTT AATGTTAAAC CGCCAAATGT TTCTTTATAG GTATTAACAT TTGGATAGAA
    64381 TGTATGTTTC TTTGAAAGAA TACCAGCAGA TGCATCCAAT GACAATTCTT CAGTATCAAG
    64441 CAAGTTTGTA CCGTGATAAT GTTTCAAAAC ATTACCAACA CGCATTGTGT ACTTGTTGTC
    64501 ATACTTCTGA ATGTATGGAA TTGTTATTGT TGTATGACCA AGTTCGGCAC CTGAATCTTC
    64561 AGTGTTGACT GTATCATCAG CATTCTGTGA GAAAATGTAT TCACCGTAAC CAAGATGTGC
    64621 GCCCTGAAGC TGTCTTGCGT TCAAAGTACC GCGGAAGCCT TTATTTACAA TTCCGTGTGG
    64681 GTATTCAACA CTGTCCTGAG CACCAAGTGC CTTAAGAAGT TCATCTTCTG CAACTTTTGC
    64741 ACTTTCGTGC TTTCCAAAAA TAAAGTATGG CATCAATGCA AATGGACGAT TTGCAATTCT
    64801 TGCTTCAAGA TGGTTTTCAT TGACAGTTTC ATCTGATGTA AAGTACTCAA GTGCGCCTCT
    64861 AAAGTAGTCA AGATTCCAAA CATCATTACC TGTTGGATTT GAGAAGCGAA TGTCTGATTG
    64921 AACTTTGCGT AAGTTCAAGA ACTTGTTTCT TACTTGAGGA TCAATGCTGT TTACATTTGT
    64981 TTCATCAATG TCATCTTTTA CTGACTGAAC GTAAATGCTT TTGAGATATG CATCAACTGT
    65041 ACCATCATTG CTTTCTGCAT CAGATATAGC AAGACGGTCT GTTCTTACTT TGTATTTAAT
    65101 GTCCTTACGA ACAGCTGAAC CTGAAACAGC GTTTCCTTCC CAAGGATTTC CTGCAGCATC
    65161 AGTAACTGAC TCTTTTACAT AGTCACCAAA CAAGTTTTCA ACATCAAACT GTCTTGAGTA
    65221 ATAATCGTGT TTTGTTATGA ATACTTTTGC TTCATATCCT GCTAAAGGAA CTGGAGGAGC
    65281 AAATGGATCT GCCTGCATAC ATACACCAAG TACGCTGTCA TCAAGATGCT CTGTATCTTC
    65341 ATTTTCTGTT CCTGAATAAA CTGCACGCAA TACATATGTA CCATATGGGT GAGATGCATC
    65401 AACTTTATCA ATCTGCTTTA CAGTCCACTT GAAGCCATAG TATTCAAAGT TATTTATTGT
    65461 GTGGAAGCCA GGCTCAAGTT GAACCCAGTT TCTTGAAGTA GATGTTTTAT CAATGTCAAC
    65521 GAACAATTTA ATGTCAAGTG CTTCAAGATC AGGCACCTGC ATACGGTCTT CGTCAGGACC
    65581 ATATATCATA AGAGAAGTAA TATCAATGTC TGGGATTGTT GACTTCTTAT CGTTGCCTTC
    65641 AAGTGTTACA AGTCTACGAA CGAAAGGTGT TCTTGGCATT TCTTTGTAAA CTGCTTCAGG
    65701 CAACCACTTA ATCTGTGCTG CAACATATCC TGTTGTGTTT TCTTCTGAGA AGCGGCTTTT
    65761 GTAATTTACC TGTGGGATAA TAAATGATTC AGCTTTATCG CTGTTACCAT CTGCACCAAA
    65821 TGCACGAACT TTAATGTCAA GCTCAGACTT ATCATAGAAC TCAAGTAAGT TCTTCAACAA
    65881 GTGAGGAGCA TCATCAACTT TGTGTGGTGT TTTACCGTCC ATCAACCAGA AGCCAAACTC
    65941 TGCGTGACCG TGTACAGAAG GCTTCATATA ACCTACAGGC AAGTCACCAA TGTTAAACTT
    66001 TCTTGGGTTA TCGCAAGCTA CAACTAAAGT TTTATCTGTT TGAGCAACAC CGACCTGAAC
    66061 AATTGAGTTG TAGAACTCCT GAGGAACTTG AAAAATGTTA CCGTGTGAAC CAAGATAGTA
    66121 TGTTGCACCC GGCTCATAAG GAGCAGTAGG ATCAGTAAAC AAACCTTGCT TTAAGAAGAT
    66181 CGCACGAGTA CCTTGCTTTA TAAGTCCTGT CTTACCTGAG TTGTAAACAC CGATTAAGTT
    66241 CTGTCTTGTT GCAAAACGAA TGTCAGCAAG TACAGCATAG CCTTTATTAT AGTTTGCGCC
    66301 ACGAGATGCA ATGTAAAGTC CTGTGATAAC TTCAAGCAAG TTGCTTGATA CATAAACTTC
    66361 GTATGTGCCA CCAACATCAT CTGCTTCAAG TTTGTAAACT CCAACATCTT GTGAAGGAAT
    66421 AAGATTCAAA GCTTTTGCTT CGTGTATAGC GCCATCTTTT AATGACTTAA TCTTACCAGC
    66481 TGAAACAGCA GCGAATGCGT TACTTAAAAA TGTTTCAAGT CCTGCAGGAG CTTCAACTTT
    66541 TGCTGTAGGA TCTTCATCAA GTACACCAAG TACTGTATTT GGCTTTTCAC TTATTGCAGA
    66601 GTAGTATTGA GCAACCTGAA CGAAAGCACG GTCTTTTGCT GACCAACTTT CGCCGTTGAT
    66661 AACTTCTTCT TCAGTAACTT CTCCGTTTAC ACAAACATAT GCAGTTGCGC CGTCAAGTCT
    66721 CTGGATTGCA ATGAAGCCTC TTGGCAAAGT TTTGTTCTGA TCTTCAAAGA AGTTGAATGA
    66781 GAACTTAAAC TTTTCATCAT CATCAGCACC AAGAGCAAAC AACTTTGTGT AAGAACAAAC
    66841 TTCTCCGTTT ATCTGAGAGT GTTGGTAACC AATTGTTACA TCTTCACCAA GGATTCCTTC
    66901 AAAGATTGTT GAATCTAATG AACCACGGTC ATCACCAAGT ATCTGAACTT CGATTGCACC
    66961 AATGTTTAAC TGCTTTTCAC CATTTTTAAT ATTTGCATCA GAAACAAAAC CGAGAACGAT
    67021 AACATTATTG TAAGCAAGGT AGGCTTCTTC AGGTTCAAGT GTTAAAATAC CGTCAGAGTC
    67081 ACCTTTAATA TAAATCTTTT TACCAATTGA GTTTTCATAA TCATTGAAGA ACTCAGGCCA
    67141 ATACTCTTCA TTTGTAACAT CAACAGTTTC TTCATCTGCT TCTGTAAAAG CATTTGCATA
    67201 ATAGTCTATG TCTTCGATGT ACTTACCATT TGTAAGAATG TGTATTTTTT CTGATGTTAC
    67261 AAGTTCACCG TTTTCAAATG AAAATGCGCC ATCGGTGTAT TCTAGTGCAA GACCGATTGT
    67321 GCTTTCGTGT CTTGATGGAT TTGTAAGAAC CACATACGAG TCAGATGAGT TCTTTAATGC
    67381 TTCAAATAAA GCATCATCAC CCTTGGCAAT GATTTCTAAA TCTTTGATTG TTGCAACTGA
    67441 AACTGGCTGA CCTCTTTTAA TTTTAACAAG AGGAATGTAG GTGCTTAATT GCTGAACCCA
    67501 CTCTTCTGTT TCTTGATTGT TTGCATAACG CCACTGTCCA GTTCTTTCAC TTATATAAGT
    67561 AAGGCCTTTC TTCATTATAA TCCTCTTTAT AAAATTAGTA ACGGCTTCTT AAAATCGGAG
    67621 TTCGCATATG TTCTGCTTTA TAACGCCAAG TACCGTCAGC AGCCATATAA ACATCTGAAC
    67681 CAGTGTATTC ACCTTGTTCA CTTGCAAGTG TAACTGACTT ACCATAGTTT TCAACAAGTA
    67741 AAGGCATACC TGAAGTCTTT TCGATGTTTG TGCGTTTATT TTTCTTATCA AGAAGGTAAA
    67801 CTTTTACTTT ATTTTTATGG TATTCTTTTT GATTGTTCAA ATCACCAAAA GTAGCATCAC
    67861 GACCGTTATT GCCGTTGTTA TCTGCGCCCA TCTTAAATAC AGTGTTTGGA TTTGTAACAT
    67921 TTGCGTTGTA GTCACGGTGC ATCTGATACA GTGAACCGCC TGCAATAATA AAGCCTTCGT
    67981 CATCTTTCTC AACTTTACCA AACTTGCCTG TAACTGCATA AGTCTTTGAG TCAAATATAA
    68041 AGTTGTTATC AACATTATAC TTAATACCCA TCATTGCAGC TTCCAATTCA CGCAAAGAAA
    68101 GTGGAACATT ACGAGGTCCG TATTCTCTAT CTTTTGCTGT TATTTCATCT TTTGTATGAA
    68161 TTGTAGAGTC ACCTAAGGCA ATATCATCAC CTGTATGGAA GATGTCTCTT GAGTGTTCAA
    68221 TATCGGGATT TTGTTCATCA AAGAACTTTG TAATGTCAGT TGATATTCTC TGAATCTGTG
    68281 TATGAACATT GATAAAATGT TCATCAGGGT TTGCAACCCA TTCATCAACA TCAATGCCGT
    68341 TTACTTCGCC TTTATCGTTT GTCTTGAACA AGAAACTTAA TGGGTTACCT TTAACATTAC
    68401 CTGCTTTATT ATCTGTCCAA TTATACTCTT TTGTTGCTTC AAAAAGTGAT GTATCGCCAC
    68461 TTCCATAGTT ATTGCTTTTT GGGAAAGATA TAACATTTGA ACTTTCATTT GAGTGACCTA
    68521 AGATAGTTTT GTAAATAATG TACCATAATT CATCGATTGT TGGTGACATA ATACGGCCAT
    68581 CTGTTGTAAG GTTACCATCA CGACCAATTA AAGTTGGCAA CTTACCAAGT TCATTATAAT
    68641 AGTCTGCTTC TTCACGGCTT TCAGGATCAT AGAAAGTAAA TGGCGTAAAT CTTGCAAGAT
    68701 CAGTAACATC AGTACCTTTT GGTGATACAA GAACTGAACC AATAATGCTG TCATCTTTCA
    68761 ATGAATCTTC AAGAAGCTTT TGTGCTTTTT CACGAATTGA ACTACCTGAT ACACCCGAAA
    68821 GCAACATCAA CTTTTCTGAA AGAATATCTT TCATTGGAGA TGTCATCGGA CAATAAGGTC
    68881 TTGACATCTT TTCAAGCATA TCATTTGAAG CTTTACCGAT ATAGTCTGTA TCTTCGTTAT
    68941 AGCGATTAAA GTTGTTTCTT ACACTGTTGT AATTATTGGC AAGCAATAAG TTTCTATGTA
    69001 CAACATCAGC GTCTTGGTTT AAGTCTTGAT TGAAATCTTC AGGATCAATG TAGTCTGCAC
    69061 AGAATGGCGC TTTAACCCAC AAGTAAATAT AACTTAAAAG TGGTTTGTCA CCAATCTTTG
    69121 CATTTATCAA CAAGCTGAAT ATATTTTCAC GCTGTGCTTC ATTAAGCGTG TTAATGTATT
    69181 CACTAAGGCT TACAAGATCT TGTGACTTGT TTGAATTGAA ATAGATTGCA CCTAAAATAA
    69241 GTTTTAAGAT TTTTATTGTG CGATTTACTC CTACAGATGT ATAAGCTTTT TTACCATCTT
    69301 CAAAAACCAT TGTAGCGGTA AAAACTTCAT CTGTGTCTCT TACATAAATG TCTGATATTG
    69361 ATGGACTTGC GTCTGTATCA ACAGAAGCGG TAAACATTTC ATCAACACGA TAAGATACTG
    69421 TAGTATCTTG ATCCGATAAA GATGAAACGT TACGAAAGTA AGCTTTCCAA GTTGAGTTTA
    69481 CTGCAAATGA TGTTTTAATA TCTGTTGGAT ATAATGCTGC ATCTTTATCC TGAACATAAA
    69541 ACTCGATTTT AGGATCAAGT TGGGTAAAAT TAGCAATAAT ACCTAAAGTT TCTCTAACAT
    69601 CAATTTTCTC AACTCTTGTC TTTGATCTTT TATCAAAAGT TGAAGGAGAA ATGTCTAAAG
    69661 CATAACGGTA GAACTGTTCA AAGTTGCCGT TGAATACCGA AGCCGCGTAA ACATTTTCAT
    69721 TTAATATAAC AAGATTATGT TTAAGTTTTG AGCCGCCTTG TTTCAAAAGA TCATAAGCTG
    69781 TTGTCAATAC TGCAGTTGGC TGTGGTGCAG ATGACATCCA TACTTTCCAA GGCTTTCTTT
    69841 GTAATTCAAG TCCTTCTTCT GCCATTATCT AATTCCTTTA TGGATAATTA GTTAATGACA
    69901 GTGCATTTAC ATTGTCAAAG ATGCAATCTT TTTTATTTTT TCTTGATAAA GTTCAGCAAT
    69961 CTTTGAAGAA CCATTATTGC TTGCTTCTTT AAGCAAGTCT TTGAATTGAT CATTTAATGA
    70021 CACAAAAACA TCAAAGTTGC TTTCAATTTT GTTTGTTTCA TTATTGATAG ACTCACCTTG
    70081 AGGTCTTAAA CCAATACTGC CCATAAATGG CAATGGAAGT GATTTTAATG TTCTATCATC
    70141 TTGAGAGTAT TTGAGAAGCC AAACAATTAA AGTGGCTTCC CAAACATCTC TTATTGTGTC
    70201 AGGTTTACAA CCAAAATAAT CTGCAATGTC TTCAAGTAAT TCTTTGGTTG CACGATCTAT
    70261 CTGTAATTTG CTCATTTTAA CCTCTATAAA GATTATATTA ACAAACTTTC GTTATAACAG
    70321 CAAGAATTCT TTCAAGTTCT GATGATGACA CAACTTCACC ATTATCACGG CGTTCAATAA
    70381 GCTTTCTGTC AAGCAAGAAA CGAAGGAAAG TGTTCATTGT ACCATCATCA AGATCACCCC
    70441 GAACATCAGC TATTTTATTT AACACTTTAT AATTGCCAAC AACTACATAT CCATCCCAAA
    70501 GTCTTTTTAT GAATTCAACA AACTTTCTCT CAGTTTCTTT TGTTGCTCTG CCCCATTCAT
    70561 ACTGAATTGT AAATCTTTCA TTTTTGATTT CTTTCAACTT TTCATCAACT TCAGAATCTT
    70621 TAACATCATT ATTGTGAATT CTCGTTATCA TTGAGTCAAT GTCAAGATCA GATGACGGGG
    70681 CTTTAGAAAA AGATTTCAAA CGGTTATTTA TTGCTTCAAG AGATCTGTCT TTTGCATCAG
    70741 CAGAGGCTTT CAACTGCTCA ATATCTGCTT TTAACACTTG AACTTTATCT ACAAGGTCGC
    70801 CTTTATCTTT CGTAAGTTGA ATGCATCTTT CACCAAGAGC TTTATTTTCT TGTTTAAGCT
    70861 TCTCAATAAG CGGTTCATAT TTACCTTCGA TTGAACTTAC AGCTCCCTGC CACTTTTCAT
    70921 AGTATTCATC AGCATCTCTT GTGCTATCAA TGTTATTTGC TGCAAGAAAC TTATTTGCAT
    70981 TTTCAAGTTC TTCAATTTTT GACTTTTGCT GATTATTTTC ATCTCTCAAC TGTTGAAGCT
    71041 TTTCACCAAG ACGGTCAAGA GACTCTAAAA CTTCTTGTTC TGAAATCATA TGCTTTCAAC
    71101 CTCTCTAATC TTACGGGCAA CAACATCAGA ATATCCTGTT GGTATTTCTT TTGTTTCAGC
    71161 CACTGGGACA TCTTCTTTTA TAGTTCGTGC TCTTGCTGCT TTTGCTTCCA TCTTATGTTT
    71221 CTTTGAGTAT TTTGCAATAA TATCCTCTTC AGTTTCTTCC ATCAATTCAA CACACTTACG
    71281 ACATTTTTCT TCATAATCTT CTTGACTGAA TACGCCGTCA CCTACATAAG ATTTGTAAAC
    71341 TTTCAATAAG AATCTTTCTT TTTCTTCTTC ATCTTTCCAT TCACAATGTC TTGAAACAGA
    71401 AGATAGTGTT TTACGGTCGA TTGTTGCAGA AGGAGTACAA AGTGCAATCA TACATTCCTG
    71461 AATAATGCCT GTAAAGAAAA TGAATAGCAT AATCATCCAT TCAGCTGCAC CAATACCGCC
    71521 TGCTGTTTCA TCAGCTTTTA TATACATTGC AAGTAATGTA AATACTTTTG AACTTTCTCC
    71581 AACATCACCT GTATCTGCCT GCCACATTGA AATGCCATTC TGTAAGCGAC TGATTGCAAG
    71641 TTGAACATTT ATAGGCTTGC CATCATTATC AATGAACTTA ATTGGTGTGC CATCAGGCAT
    71701 TTTATATTCT TTATCAGAAA TGGCAATCAA AGTTTCTTCA ATCTGATTTT TATCATATGA
    71761 AACAGCTTCT TCATATAAAG ATGTATCATT AACAGTTTCA TTTCTAGATG CAGTTTTCTG
    71821 AATTGATCTC TGCAAGTCAG CTTTCGTAAA GTAAATAGCG TTCTTTGAAG TTGCGCCTGG
    71881 GATTTCACGA ACAATTTTAT TTATAACAGC CTGACGAGCA TCAGTATCAT CTTCAGGAAT
    71941 TGCAAAATAT TCTTCTTGAT ATTGAACAAG TCGAGAATAA TAACGGTCAA CTTCCTTTCG
    72001 TGCATCATCT TTTGCATTGA TAGCTCCTGT GATGTTATCT TTAGCTGCTT CTCGCTTTTC
    72061 CTTTTCTCCG CTGTTTACTG ACTTATTCAA CTCAATAAGT GTTTCAGCAT CACGAGTCAT
    72121 ATTGTCAATA TTTTGCTGCA TTGCACGAAT GCCTGAACCA ATGGAGTTTA CTGACATTGA
    72181 CATTGCAGTA AGCAGAGATA TACAAATCAA CAATTTATGT AAAAGCTGCC AAGGAACCAA
    72241 TGCTTTTGTA ATGTTTTTAT ACCACTGAAA GTTTTGTACT TTAAGACGAG TTAGCAACTC
    72301 TTTCAACATA CCAATTTTCA TCCCAAACCA AAACTTTCCT GATGTAAGGA ATATTGAAAT
    72361 CAATGTGTAA AGAATTGCTG CTGGAAGAGC AAGAGTTCCT AAATGAAACA AACTTACGCT
    72421 CAAGCCTGAG TAACATACGA TGTCAACGAA ACCTGATGCA ATAGATAAGC CGATACAAGT
    72481 CAACAATAAG CCGTTTATTA AGATTGTTGA ATTGTCAATC TTATTGGCAA CGAAGCCTCT
    72541 GCCCTTAACC CATTTTGGGA AAAAGATTTT AATTTTTGAT TTTTGTTTAT TCTTCATTAT
    72601 GTCTCCACTA ACCTCTAACT TGGTACACAA GTGTTTTACT GTAAATTAGT AGTTTATTTC
    72661 ATATATGTTA TATTAACTTT TTATAAATAA ATTTCCTTAT TTCCTTATTA TTATTGTCCC
    72721 ATATAGCTAA AAAAGTCATT TTGACACTTT TTGTCTAAAT GTTAAAATAA AAAAGTTTAA
    72781 TTTTTTGAAC TTTGGGTTAA TATCTTTTAT ATTAGTTTTG TCAATGGAGG AAAACAATGT
    72841 CAAAGATAAA GACATCACTT ACACATAAAG GGCCTCTTTT TCCAAAGAAA TATGAATACA
    72901 AGGGCATTTA CAAGGTAAAT GGCGTCACAT TGAACCCAAT GCTCGAAAAA CTTGTTTGGC
    72961 ACTGGGCTGC TCTTGGTGAA GATTACAAAA AAGACTCAAT GTATTCAATC AATGCTCGCC
    73021 CAACAATCAA AAGATGGGCC AATCCTGAAT TGAAAAACTT GGAATTCCCA AAAGATTATT
    73081 TGTCTGTTAT GGAAAAGATG ACAGCAGATC GGGAAGCTGA AAAAGAAGCA AAGAAACTCG
    73141 CAAACACAAA AGAAGCTCGC GAAGCAAAGA AAGCTGAAAA TGAAAAGATA AAAGCCGAAT
    73201 ACGGCTTCGG TGAAATCGAC GGACAACAGC AGCAACTTGG TGGATATGTT CTTGAACCTG
    73261 AAGGCTGGTA CATTGGTCGT GGTCAGTCAC CTATTCGCGG ACTTTGGAAA TATGAAATCG
    73321 AACCTGAAGA TGTAACAATC AACTACATTT CAAATGATAT GTCAAATGCT CCTCAGCCAC
    73381 CTGCAGGACA CAAGTGGAAA GCAGTTGTTT CAAACAAGAA TGCTTTTGTT GCAACCTATT
    73441 ATGACATCCG TCTTGGAGAA AATGTTGTAA CTCTACACAA GAAGTTTGGT TTTGGTGCCT
    73501 TGTCAACTGT AAAGCAGGAT GCTGACATTC ACAAGTACGA AAAAGCTCAA AACCTTACAA
    73561 AAGAATGGTC AAAGATTGAA AAATGGATTG ATGACGGCGT TGCCGCAGGT AAGCAGGAAG
    73621 CAATCATATC TTGGCTCATT CTTCGTACAG GAATCCGCGT AGGGACTGGT CACGCAGAGG
    73681 TATTCGAGAA TGGGACGTGC GGTGCTAGTA CTTTGCTTGT TGAAAATGCA ACTGTGAATG
    73741 GTACCAATTT GAAACTCAAA TTTCTTGGGA AAGATTCGGT ACCTTATGTC AACGAATTTG
    73801 AAGTTCCTCA GGAGATTGCT GATGCAATCA AAAATTGTCA GGCAGGTAAA AAGCCTAAGG
    73861 ACAAACTTTT TGATAAAGCT TCTTCAGGAA CAGTAAATGC TTTCCTTTCA GAATGCATTC
    73921 CATACTGTAC AGCAAAGTTG TTCAGAACTG CTTATGGAAC AAAACTTCTT GCAGAAACTT
    73981 TACAGCAGTA TTGGACAGAA GGCAAACTTG CTAAAGGAAT GCCTGAGTGG AAAATCCGTT
    74041 CACTGTATGA CAATGCTTGT TTGGTTGTAT CAACAAAACT TAATCATCAG CGTAATGTTG
    74101 CAAAAAACTT TTCTGCACAG ATGGACAAAA CTGATGACAA TATCAAAAAG GCAAAAGAAG
    74161 CAGCAAAGAA ACGCAAGGAA AAGGCAACTG AACAGCTGAA GAAAATTGCA AAAGACATCA
    74221 AGACTTCAAA GCAGGTTTAC ACAGGTGATA TGCTTGCTGA AAAGCTTGAA AAACTTAAAG
    74281 AAAAGAAAGA TAAGATTCAG GCTCAGGTTG AAAAATCTGA AGGCAGAATT GAAAAGCTTG
    74341 AAGCAAATAA GGACTTGAAA AAAGCAACGA AAAACATTGC ATTGGGAACA GCAAAAGGTG
    74401 CTTATAGTTC ACCTTTAATT GCTGCATCGA TGTGTAAAGA CTTGGATGTT TCACCTGACA
    74461 TTATTTACAA CAAAACAATG CAAAATAAGT TTTCTTGGGC TTTTGCTCCT GGAGTTGTAA
    74521 AAACTTCATA CTGGAAAAAT TATCCAAATG AAAGTCCAAA ACTATAACTA AATTAAAAAG
    74581 CTTCTACAAT GAAGCTACAG GAGATGAAAA TGGCAGAAAA GAATGAATAT TCATATAAGC
    74641 TTAATGAAGT GTATCACACT GCAGAAGTAC ACACAAGTCG CTTGATGAAA ACATACGCTG
    74701 AAGAATACGC GTATCGTGCA AGCGAAGAAG AAGGTGAAAG CGAAAAGAAA AAAGTTTTGA
    74761 AGTTTTTTGC AGAAACTATT CTTTCAGGTG TTGCAGGTGC TTTGCGTGAA TACTTTGATG
    74821 ACAGTGAAGT TTATGAAATG TTGGATTCAA CAGAATTTCT TCGTGAGGGT AAGAAAATGG
    74881 ACAAGCCTAC ATTAAAAGAA GCACAGGAAA GAGTTGCTTT AATTGCAGGA AAGAAAAAGT
    74941 TGAATGAACT GTTTTCAAGT GTTGAAGAAG AAAATGATGC AAGAACAAAG TTTTGTATTC
    75001 TTATGGATTG GGAAGTCGAA CCAGAAGATG TTTTGCATTG TGTAAAAAAC AGCGATGGCA
    75061 ACTTTACAAT GCAGCTTAAC GACGGCACTC AGTTTACTTA TGATCCTGTG AATGACTGTT
    75121 TAGTTGACTA ATCAGTAGAG TTTTTATCCA TCAATTTGAA AATGTTACGG AGAGTGTCGA
    75181 AAAGATGCTC TCCTTGTTTT TTATATAAGC GATAAAGAAA ATGAACGACT TTGTGTGTCA
    75241 ATGGCTGCAA CATAAGATAT CTTGACTTAT CAGTACTTGT ATAGTTCTCA TCACGTAGAT
    75301 CAGTATGATG GCAATTCGCC TTAGGAGAAA GTTTAGCTTT TGTAACTGGG TCAATCTTTT
    75361 GCTCAGCAAT CAGTTCTCTT CGCATTGCCC ACCATTCAGG TGTCATACGA AACTCTTCTT
    75421 TCATTTTAGC TACAGCAGTT TGTTTCTTTG CTTTCTTTAC AGTTTTATTT TTCCGCACGG
    75481 TGTTAAGTTA ATTCCTTCAC AAGGGACTGG TGTATCAGAG AATGTACCAA GAACATTAAG
    75541 TCCGTGGTGC CCTAAAATTA CTGCATCAGA TTTTGACAAG TCGAATGTTT TTGCTTTACA
    75601 TTCAATTTTT GTTGGAGTCA TTCTGATGTA TGATGCTTGG TCACCAGGCT CTGTACCTGC
    75661 ACGAGCCATC ATATAGATTT CTGTTTCTTT CATAACAAAC ATTGTTCCTT TATCTGTCAT
    75721 CATAACACGG AAAGGACTTT TGTAAGAAGT GATGTCAATG AATGTTTGCG CCTCATTTGT
    75781 TCTTATTTCA CAATCTTCAT AAAGAAAGCT TTCAGGTATG CCGCCTGCAG ATGTAAGAAT
    75841 TGACTTTGCT CCTTGATAGT TCCAAGATGT TGTTAAAGCG CCATTAAGAG CGCCATTGAA
    75901 CTCATTTACA GGACCAAGAA CAAAACCAAA GTTAAAGTCA ACATTCGATA AAACCCAAAC
    75961 AGACGTTGGC AAACCTTCAG GTCCAGGGTC TTTTTCAGTA TAGCCTCTTA TGACTTGTCC
    76021 TTTTATAAAA GGAGGAAACC TTGGTAAATT TTCTTCATCT TCACCTGTTA CTTCTGCTTG
    76081 CCAAGGAAGG ATTCTAACCT GAAGTCGGTC GTCACCTGCC TTTACATTAT CAACAATAAC
    76141 AGCTCTGTAT AAATGAAGTT CATCATCAAT TCTCTGCATA GTTTTATATT AACCTCTTAT
    76201 CTGTCGAACA CCATACCAAC TGCATAATAA TCATCAATGT TTGTAACTGA TGTATTAAGT
    76261 TTGTTTATGT CAAATGAAGG ACGACACAAT GTTAAAGTGT TTTGTAATGT TCCTCTATCA
    76321 TAAGTATAGC GGATTGCACG GACGTGCCAT TTTCCATTTG CCCAGTGTTT TGCAGGAGGT
    76381 GTTTGTGTTT TATCATTTGG AACATAAAGT TGAACATTAT CACCTGTTTG AACCAAGTTG
    76441 CCACAGAATG TTGTTTCAAC TTCGATTGTG AACAAAGAGT TGAAAGGCTC CTGTTCACGC
    76501 ATTGCTAAAG CTTTCAAATC ACTCAATGGC CGATTACGAT AAACTTTTTT TGCAGTTGCA
    76561 TCATTCATTG CCATAGGCTC AAACATAATA GGGATATGCG ACTTATCAGC AAGGCCTTTC
    76621 TTAAACTTAC CGCCTGCAAT TTTTGGAAAC AAGTTACCTG TGTAAGTTAA AAGATGTGAA
    76681 ACATCATCAA TAGAAACGCA AGGCTTCATA ATAGAAATGA TTTCATTTGG ATCATCAGTA
    76741 CCAATCTTTA TAAGTTTTGA TTTTGCAAAA GCAAGTCCAT TTGTTGATGC GCCTGCAGCA
    76801 ATTACATTAT CATCAACATC TCCTTCTGCT CCAAAGAATA TAACTGCCTT AGGATCAGAC
    76861 TGATACATAT TTTTGTATGT ATCAAGATGA ACTCTGTTCA ATTCATCAAC CCAAAACTCT
    76921 GCTGGGTATT TATTTATAGT TGTGTATGGT AAAACACGAT TTAAGATGAA GTCATAGTCG
    76981 CCTTCACCAC ATTTGTATCT TGGAATTGAG CCGTCTTCAT CAGAAGAAAA GAACATATTG
    77041 CTGTCTATGT CTTCAAAGTC AAATCCTCGT CCTTCTGCAT TTTCAACCAA CTTTCTGATG
    77101 ATTTCAGAGT TTGCTTCTCC AGCATAAGCG TGAGAAGAAA AATCCATAAA CATTTTCCAA
    77161 GGATGTTCAA GCAACAACTC GACGTGACCT AAATTGCCTG CATCACCAGA TGAGTGTATT
    77221 TTTGAGATTG AAAGCGGAGT AAGTTCAAGA TTTGTGAGGC AGCTTTGCAT TTTACCAACT
    77281 TTATACTTTT TATTTGCAAC ATCAGCTTCA ACTATATTGA ATGTAAGTGG TGCACCTATG
    77341 CCAAGTCCCG TCATACCTGC GATTCGCTTT TCGCCAAAGT CCTTAAAGCG TATTACACAT
    77401 CTAGGTAAAT GACTGAACTC ATCAACAACG AAGTCGAACG ACTCGACAGC ATCATTTGGG
    77461 ATTGGATATA TGCCTGCAAT GATACGCAGT TCAGGTTTGT GTATTTCAGG TACAACACCT
    77521 GGAATAAGTT TCATTAAAAG TCCTCCGCAT CACCTAATTT CTGTTCATTG AAGTTTTCAA
    77581 TATCATTTGA GTCTATGAGA TATAAAGCAT CGCCTGGGCG CAATGAACCT AAATAGTGAA
    77641 TTCCATTGAT ATTTAGTAAG ATGTCATCCA TCTCCTGCAT ACCATAGTAT TTATTCATAA
    77701 AAAGCCAAAA CTTTGTAATG TCAGGATCTG TGACTCGTAT CTGAGGTGGA ACTTTTGTAA
    77761 GCTGAATGTC ATTAAATGTA GTTGACAGTG GGTCAGGAAA CTTTTCATTG TCAATATCAA
    77821 CTGTGTTTGA CTCTTTCATA TAATCATATC TGCTTCTCAT TATTAAACTC CTCTAACAAG
    77881 TGGTGAAATC ATTGCCTGGG TTGTAGAGCG TCTCATTGAC TTAATATCAC TTATTGTAAA
    77941 TTGTCCCAAT GTAGGCCAGC CATTAGAGTC CATATTCTTT TGGTCAAATG AATATGTTAC
    78001 TTTTCCGTAA TTAAACGGTC CAAACATAAA ACGTCCCCAA GACATATAGC AGTTTCTATA
    78061 TGCATTTGAT GTAGCAACAT TATGAGCGCC TTCAGCTAAT GCAGACTGTA TTAAAGCATT
    78121 TGCTTCTTTC ATAGCACTAG CAAGACTAGC ACCCTCAGAG TTAAAGTTGA AATTTTTTAA
    78181 TGTACCCACT GCGCCTAAAA CTCTTTCAGC CAAAAATTGT GCGTGTGTAG GCATAGGATT
    78241 ATTGATATTA GCTGCAGCGC TTAATAAGTG TCCATCCCAA TTAGTTTTAT CTTTTGCAGT
    78301 GGTAGCTTCA ATACCAAAGA ACAACGTCAA TGCAAGAATC GGTTTTACAA CTTCTTCAAA
    78361 AGCATTAAAA AGACCAAACT TTCCATAAGC AAACTTAAAT GTGTATTCTC CATTAAGTCC
    78421 CATAGGTCCC AAGTCTTCAA ACGTTCTTGC ACTCCATTCA GGTCTTGCAG TTGCACCAGT
    78481 AAAGATTTCT ACACCAGTCT TAATTGCATC GAGGATACCT CCAGCGCCGC CACCGACATC
    78541 TTCACTCTCG TCTTTCCATT TTACTTCACT TTCAACCTTA AATTCTGTTT GTTCTGGGAC
    78601 AAGAACGACA TTGCTGCTTA CGGGTTTTTT GCTAAAGTCG ATTCCGCCTA AGTTTATTTT
    78661 TCTCCAGTTT GTTCTTCCTT GATATGACTC TGTTTTATCT CCAGTAGCAC CTCCCATCCA
    78721 AAATTCGATT GTCTTCCAGT CTATTACACC TGTACCACTA CCTATAAGCT TTGGTTCTCC
    78781 AATGCTTTTA CTATTTCCAT CATTTTCGAG AACTTGACTT ATGCCAGTAA AGCGTCTGTC
    78841 ATATCCGCCA AACTTATCAT CCATTATCTA TTTCCTCATT ATATGTTAAT TGTCTTAACT
    78901 GCTTTTTTCT TATCTCCAGT GTCAATACCA TAAACTTTAA CGCCTTTAGC ATTCCATTCG
    78961 TTCAATATAT TAGCAATAAC AGCTAATTCT TCACCTTTCT TAACAGGTTG AACTTTCTGT
    79021 TCACCTTCAC TTGAGCCTCT TTGTTCTGCA ACTGTCGGAC CTTGAATATT ACCTGAGAAA
    79081 TCAGTATTAA GTCTTCCAAG CTTATCAGCA GCGCCAAGTT TTTGATAAGA GTTTGCAATC
    79141 TTTTCAAGAT CGGAAGCAAC GCTATGTAAA GCAACTTGCT TATTAGCCAA TTCATAAAGT
    79201 GGGTCAAACT TATTGCCAAT GTCCTGAACC TCAGTAAGCT TCTGAAGAGA GTTTGTAATT
    79261 GCATCAATAG GCGCAGGACT TGTAAACTTT TTAAGGCCTG TTGAAATGTT GCTCATTATG
    79321 TCTTTGAAGT TGACAGATGA TTCAAGCATT CCTGTTGTGA ATGAAGAAAC CACAGAAACT
    79381 TTACCAAGAT TTTCAAAGCC TTTGCCATCA AAGTTTTTTG CGATGTTTGC TAAGTCTTGG
    79441 AAGAGAACAT AGAACTCTCC GCCTGGCTGC AAGTACTTAT GAGCATCTTT CAACTTTTCA
    79501 ATAGGATCAC CACCACCAAG TTTCTTGAAG AATCCACCAA CACCGCCTGG GATAATACGT
    79561 CCAATGGTGT CAATAAAGTT TTCCAAGAAG TTGGTCATTG CGTTCAGTCC AAAGATGCCA
    79621 GTTGAGATTT TCTGTGGGTC AAGCTCGCCT GCTTTTGCAA CAACGCCAAC TAAGTCGCCA
    79681 AGAGCTTCTA CCATAGGAGG CATTGCGCTG ATTGCTGCAA CAGCATTCTT TGAAGTGTTT
    79741 TGCAAACTTT CTGCTGTTGA AACAAACATT GGAATGAATC CTCTGAGGCC TGGTGCTCCT
    79801 TCCATAATTA AGCCTAAGTT GTACATAGAA ATAGAAACCA AAGTTTCTAT AGGCATATCA
    79861 GGTGTTCCTA ATGTAGCAGC TTTTGCAACT ACATCAATCA TTTTATCCAT TGCTTCAATG
    79921 ATAGGAATCA TTGCTTCTGT AACAACTACT AATGTTTTTG CGCCCCAGTA TCCCAACTGA
    79981 TCTGCAACAT AAGAAAGACC GCCTGTACCA TCAAGCTTAC TACCCAAAAT TACATAAAGT
    80041 ACTGGGTCCA TTAAGTGGTC AAGAACACTA GAGTTTCCAT TAGCAATCTT TATAATGCTA
    80101 TCATAATTAT TGCTTGCTTT AATAACGACA TCAATCATTT TGCCCATTGC ATCGATGATA
    80161 GGTATTAAAG ACTTAGTAAC TTGTCTAAGA ATGATTGCTC CCCAGAAGCC CATCTTATCA
    80221 GCAACGCTCG ATAAACCGCC TTTACCATCA AGATTGTGTC CAAGAATTAC ATAGAGTACA
    80281 GGATCCATTA AGTGGTCAAG TAAATTGCCA TCGCCGTTAA CGATTTTCAT CATTGCTTCG
    80341 TGGTTTTCAC CAGCTTTGAT AACAACATCA ACCATATCTT TCATTGCACC GATAATTGGG
    80401 AACAATGCAA CGCCTAAGAT TGCAACAGCA GCAGCGCCTT TTACACCTAT TTCACCTGCG
    80461 ATGACTGCAA ACTTTTCAAT AAAGACGCCC ATCACTTCGA ACATCATATC AACTGCAGGC
    80521 GCATCATAAG GTGCAAGTTG GTACTTCTTT CCTTCTATCT CTGCTTCACC ACCAGTGATT
    80581 GCCAAGCCAG CAAGCATCAT CGCTTTAGCC ATTAAAATTG TGGCTCCTGC AATTACAATC
    80641 ATAACACCTG CTGCAAGAGC TGCAGGACCG CCTACATAAG CAGCAGCAAT ACCTAATGCT
    80701 GCAAATGCTG ACAAGAAGCC AACCATAATT GGAAGTGCTA AAAGTGACTT AGGACCTGTA
    80761 GCTACAGGAA CATCAATTAC TTGTCCAAAT ACAACAGCTT TACCGCCAAA TACAGCAGTG
    80821 CCAGCCATAA TCATTGCAAC TGAGAATGCA ATCAATGAAG CTGACAAGAG AATTGATACA
    80881 GCACCAAAAA GTGCTATTTG GCCTATCAAA GATCCTGCAA CATTTGCCAA AATTGCAATA
    80941 GAAACTAAAA ATACAATGAA TGTGGCTACG CCTGCTATGG CAGCACCCAT ATCAACTTTT
    81001 GGGAGTGATA CCTTCTGTCC AAACACATCC ATATTGATAC CGTTTGTTAA GACATTTGAG
    81061 ACAACTACAA GCGCAACTGA GAATGCAACC AATGCACCTG ACATAACTAT AGATGCTAAA
    81121 GCAAACTTTG TAAAGTTGCC AACTTCCTTA CCCATAATTT TTGCAACAAG CGCTAATCCC
    81181 GTCTCAAACA ACAAGAAAGT TCCTACAGCA GCAATAGCTA CAATTGGGTC AACTTTTAAT
    81241 ACTGTGTTAT CAGCTCCACC ATTTATGTAC TTTGCAAATG ATCCTACATT GATGCCATTT
    81301 GCGAAAATGT TTGATGCAAT AACTAAACCA ACACTGAATG TAACCAATGC TGCAGTCATC
    81361 AATAATGAAA CTAATGCAAA ATTAGCAAAG TCACCATTTT CTTTATTGAT CTTTTTGGCA
    81421 AGTGAAGCCA TTCCCATTTC AAATATGCCA AATGTTACAA GAGCAAGAAT AGCTCCGCCT
    81481 ACATCAAATG CGGGTAATGA AATAGAACCA ATGTTAATTG GCTTCATTGA CATCAATGTA
    81541 CTTGCTATGT AAAGTGAAAC TACAAATGCG CCTAAAGCAG CTGACATTAT AAGAGATGAC
    81601 TCTGCAAACT TCGTTAAGTC TTTTTGTTCG CTGCTTAAAG TCTTGGCTAA TGCAACCATA
    81661 CCGATTGTAA AGACGGTAAA GGCCAGCATA CCGATAACTG CACTACCCCA GTCAACGAAG
    81721 TTGAATAATA AAGTTGCACC AGCAAAAGCA AACAAGGCAA CACCTAAAGC AGCAATTCCA
    81781 CCAATACCTT CCATAAGGCC TTTGAAGAAT CCTGAGATAC CTTTCTTTTC ACCTTTATTC
    81841 TTGTCGTTGA TTGCATTTGC AATAACTGCA CCAAGTGTAC CATAAACGAA TGGCAATTCT
    81901 TTCAAGTCAT TAAATTGACC ATTCATTTTT GGCTTTTTAG TCTTTTCTTT TTTATCAAGT
    81961 TTATTTTCTG TAGATATTTC ACCGTTAAAG TCAAGAATGC TACTAAGAGA TTCAGCCATT
    82021 GATTCTTGGA GACTTTTTGC TTCTACGTTA TCTTCTTCTT CGGATTCGTA ATACCCAAGT
    82081 ATCTGAGTAA GAGTTTTATG GAACCACCCA GTTCCTTCAC CTACAGCATT TGCAATAGAT
    82141 TTTGTATGTG CTTCAATGAG CGCTGTATCT TTTACTGCAG GTGTAAATCC TTCAAGGGTC
    82201 TGCTGTGACT TCGCTAACTT GTCATTGGTT TCTTGTGCAG CTGCAGCAGC TTTATCTGAA
    82261 GATTGCACCA TATTTGATAA TTCCATTGAA CCTTCGTCGC CCATTCAAAT CTCCTAAACA
    82321 ATTAGTCAAT ACAAAACATC ACAGGAGATT CCGAAGAATC TCCTGTTTTA TAATGAATAA
    82381 TACTTATTCT TAGAAGTCAA TGTCTTCAAG TTCGTGTTCA AAAGCCATTT TAGTCATTTC
    82441 TTTGCCATAT TCTTTATAGA AAGAAGCAAT AACTCTTCCA GCACGAAAAC AAGCAGCAGC
    82501 ATATTTACCA TCCATAGTTT CATTCATTGG CTTGTTTTTA ATTTTCAACA AACTTTCAAA
    82561 AAAGTCTTCA TAATCATCAC TTACAGCTTC ATCAGAACAG TAAATGTCAC AGCAGTCATA
    82621 AACGCCGTCG CCGTCTTCAG AATAGTCATA ATGGTTCTTT TCAACTCTTT CTACATTATA
    82681 TGTTCCTTTT GACGGAACAT AATAAACAAC ATCATACCCA TCATCTGCTG ACTTTGCAAT
    82741 TTCTTCAATT TTGTTGTACA AGTCAAAGAA TCCTAATGTG AATCCGTCAG GTTTATGCTC
    82801 TGCAGATAAA ATGACTTTAG CGTTTTCAAC TTTAACGTCT CTTATGCTGC CAGAGTAATT
    82861 ACCTGCAAAC TGAACAGATA CATAGTCATC ATCCAAATTG ATGTCTTTCA AAGAATTCAA
    82921 AAATTCTATT ATCTTCATAC TTCCATAATC TCCTGTGCGA GTTCAAGATG CTTACCATCA
    82981 AGATGACGAT TCATCATAAG AAAAGCAACA TTTTTTCGCA TTCTTTCATA ATTCTTTTCA
    83041 GTAGGCGAGT CCTTCATATT GTAAAGCATA TCGGCAAGTT TCACTGTCAA TGCTTCAGGT
    83101 GACAAACGAC AAAGTTCTTC AGAAATGTAT CTTTCTTTTC CGATCTTTGC GATCTCATCA
    83161 TTATCATTTG TCACTTCTTT CACAATAGAA GCAACTTCTT CTCCAAACTT TTCAACCATA
    83221 TCATCGTAAG ATACACCAGC ATCTTCCATC GTGTCGTGAG CCATTGCAGC TTTGATTTCA
    83281 ATATCAGAAC CGCCGTGTTC CATAACGATT TTAGCAACAC CTTCAGGATG TACCCAGTAT
    83341 GGTTCTTTTG AAACTTTTCT TATTGCGCCA GTATCATCGT GTCGTCTTTT TGCAAAGCGA
    83401 TACATAGCAC GAGTGTTTTT TGGGAAGTCT TCGATTGCTT CAAGAAGTTG GTCAAACAAA
    83461 GCAGCACTTG TTGAGTCAAA TGTCTCTTTA AGTATTTTCT TAGAAGTGTT TGCTTCTTTC
    83521 ACAATTCCCC AATTATTGAT GTCATCTTTC AAAAACTCTT CTGCTTCTGA ACACCAATCC
    83581 TCAACGTTAT GAACCTCGTC AATCGCAACA TCAAAAGGAT AAGATGCTGT ATCACAAACC
    83641 TGGTCGATGT AAGAATCGGG AAGTCGTTCT GCAGTATCCT GAAGGTCTCT AAACTCTTCT
    83701 TCGAAATCTT TTATATCTGC ATAAAGGTTA TTTTTCTCAG CTGGGGAGAT TGCAGTTTGT
    83761 GTTCTAAACT CATCTCTTTC TCTTGCCAAT CTGTTAAACT CAGCTTGTGT CAATTCTTTA
    83821 AGTCTTTTTG ATTTGTAAGT ATCATCAGAT TCATTAAGAG TAGCGTTAAA AGGCATAGCA
    83881 AATGATGCCC AACCATAAGG TCTATTATCC TCAGCATATT CAATAGCTTC GTCTTCAGTG
    83941 TTAAACAATT TTGCGCCTGA AGAACTGCAG CTTAATTCAC CGTCTTCATC AATGTAGTTT
    84001 GTTTCTTCAT AATAGTCTTC TGGGTCATAG CAGCACGCCA TATACTTTGT AGTTTCAGCT
    84061 TCATTCAATA TACTTTCAAA AAGTTTATTT TCCATAATAA AATTAGTTAA TATACTAATA
    84121 TGAATGTATC GGCAGATTTT TTGCAACAAG TTAGAGATGA ATGCTATAAT AAGTCATTAA
    84181 AGTGTCTTGA AGCAACCGAC TTTATTGGCG AACATCAGGA GATTCCTATC ATCAACTTTT
    84241 GTAAAGCAAG TGGCATTTCA CCTGACGATT TGTCATTTGA GCAGCAAGCT GTAATTTTCA
    84301 ATTCTACAGT TGATAAGTTG TGCGCAGATG CAGAGTTTTT TACTGGTGTA GCTGATGAAC
    84361 TTGATAAGCA AGCTTATATG AAGTCTTTAA CAGATGTTGG TCTGAAAAAC ATTCCTTCAA
    84421 ATCGTAATTA TGGACTTAAA CAGAAATATT GATAATTGTT CCCACTTTAT CATACTTTCT
    84481 TTTTCTTCCG CCATAAATAT ATGTTTCTTT TTCTTTTTCC TCTGATGTAA TTGGGTTAAG
    84541 TTCTTCAATT ACACCTTGAG GAGTATTTAC ATATGAGTTA TCATCATAAT TTGGATTTTT
    84601 CCCGCCCATA AGAGAATAAT ATCTTAAAAG TGTATTGAAA ATAACTTGAC GAAGTTCTTC
    84661 TGAAATGTTA TATCTCACCA TCTGTTCATC ACAAACTTTA AGAGCTTCAG TAATTGTGGT
    84721 TGTATCTTTA TAGCCTAACC AGTCACACAT CATCTCAACA ATATCAATTA AAGTCATCTC
    84781 TGATATGCCA TATTCATAAT GCTCAGGATG ATGACGATTA TACTGATAAT GATGTTTGAA
    84841 AACTTTATTC CATCTTTTGA TTTTTTGCTT ATATTCTTCT GAACCGTAAG GATAACGAGG
    84901 TTCTTTATCC ATCTCTTTCC ACCAAGAAAG TTCAGGTTCT TCAAGCTTTG ACTTGTCGTG
    84961 TTTTTCAGCT CTTCTTATCA ACAGTTGAAT GAAGGTGTTT ATATGCCTTC TTACACGGGA
    85021 AATATGTCCT TTAATGTATT CCTCCGTTTC AATCTGTTCC ATTACTTATT TAGTCAAGAA
    85081 AATATGCAAA ATATTCCAAT GTTTTCGAGA CTTTTTTAGC TATATGGGAC AATAATAAAT
    85141 AATAAGAAAA GATAAATTTA TTTTTGAACT TTGATGAATG TTCTTTTATA TTATTTTTGT
    85201 AAATAAGGAG GAATTACTAT GAAAAAATTG AATATATCTT TAGGAGTAGA ATCAGTAAAA
    85261 CACCTTGAAA ATAAATCTTG TTACAACTGC AATTACTATG AACTTGAACC TTATGGAGAC
    85321 TGGTGCGTTT TCTTTAATGG AAACAATATA ATTGAAGCAA TTTGTCACGA AGATGACGAC
    85381 TTCTATACTT ACTCACTGGG ACATTTTGAA GGTGATGAAT TTGTTGGCGT TGTACAGTGG
    85441 GACGGCGAAT ACGGCGAAAA ATTGTTTTAA TAAATAAGGA GCAAATTATG ACAGATGAAG
    85501 AACTTGCAGA AGAATATGAA GAAGAAGAAA TGCTTCGAGA GGAGCAAGAA AGAGAGCTTT
    85561 TATATGAAGA ACTAATGATG CAGAATTATG ACTTTGAATA CGGAGATGTA ATATACTAAA
    85621 ATGGTTAAAA GAATCGAACT TGGCACATCT TACATTGTTC CAAAAGGCGT TTTAGGTTTT
    85681 TACACTACAC ATCTGTTTTG GATTTTTGAA GAAAAAAGAG TTAAGCCTTT TGTCCATTTT
    85741 GACAAACATA CTTTTTATAC GATGTGCAGA AAAGATTGGG AGTGGGGTCA AACAAGTTTG
    85801 GTGAACATAA TGGAAGTCAA AGATTGATTG ATGAGTTAGG GACAAACGAG CATACGCACG
    85861 AATGTGCTCT AATTTACTGT TACATAAGGC GAATCCGAGA CATAAGAAAT ATTCTTACCA
    85921 ACATAGCAGT TAAAAGACCT ATATATGCGT ATGTTGAAAG CTGACTTTGC ACAATAAGTT
    85981 GTACTAATTT CCAATAGGAG ATTGTATTAT GGCAAAGAAA GCAAAAGAAG TTGTCGCTGA
    86041 AGTTACTGAA AAAGTAACAA CAGCTGCAAA AGAAACAGCT GCTGAAAATG GTGAATCTGT
    86101 TAAAAAAGAA ACAGATGAAG CTAAGGCTGC AACAAAATCA TTCCTTAAAG AAGTGGGAGA
    86161 AATGTTTGTT GCAATATTCA AAGCAATTGG CAAGTTTTTC AAAAAGCTTA TTAAAAAATA
    86221 AATATTTATA AATGTTGATA AGGACGGAGC AATCCGTCCT TTTTTGTTAA TATCAAATAT
    86281 ATGGCAGTCG ATAATGGCTT AAGAAAAGAC GAAAATTACC CAGGAACACA AGAAGACTTC
    86341 AATAATGACA TAACAGCATT ATGTGTTTTA TGTCAGGACA TTGTGAATGG CATTGTAATT
    86401 GATAAAGGTA GCGAAGACAT TTGCATTACA GACATTGTTA ATGCCTTTGA AAAACTTAAA
    86461 GTTGTCGACC CATCACTTAT CTCTCGTCTT GATGCAAAGC TTGTAAAAGT AACTGTCAAG
    86521 TCTGAAACAG AAGTAAACAT CCCAGGTGTT GAATATGACA TCATAATTCA CAATGAAAAA
    86581 GATCAGCAAA AAATTACATT CTCAATTTGC TGTTAATATA AAAACAGATT TTTCGGAGGT
    86641 AACTTAATTG ATTAAGTTTT TTCTTACTCG TGATGTAGCT GCTCCAGAAC GTGAAAACGG
    86701 TAATGCAGGC TTTGATTTCT TTGTTCCAAA GTTTAATGAA GCTTTCAAAC TTACTTGTGC
    86761 AAAAGAAGCA GAAAAGAATC CTAAAGCAGG TTGCTATTTC AAAATTGATG AAAATGGCAA
    86821 AGAGTACATT GATTTCCCAG CAGGTAGTCG TGTTTGTATT CCTTCAGGTG TAAAGTCTTA
    86881 TCTTTCACTA TCAATGCCAC TTATCTCTTA CGGTTTGCAG ATGGACTTGT ATGTTGAAAA
    86941 CAAGTCTGGT GTTGCAACAA AGAAAGGCCT TGATGTCGGG GCTTGTGAGA TTGACCCAAA
    87001 TTACCAGGGA GAAATCCACT TATCATTGAC AAATGCTTCA AAAGAAGATG TTCGTATTTA
    87061 TGAAGATGAT AAAATCGCTC AGCTTGTTCC ACGTGTTTAT GTAACTGATG AAGCTCAAAT
    87121 CTTTACTGAT GTTAATCTTG ACCCAGAAAA AGGAATTGCT GAAGATCAGT TTTGGGAAGG
    87181 CTTTACTTAT GACAATCGCG GGTCTGGCTG GGCAGGTTCT ACAGGAACTA AAGCAAAATA
    87241 AGGGGTCGTT GACCTCTTTT ATCATATTAC ATTGAGGTAC ATAAAATGGT TATGTATGAA
    87301 GATGATGGCA AAGGCAACTT GATTTTGAAG TATGAAGTTG TGCCTCCTGC CTCAGAGGTT
    87361 ATTCGTGATG TTCTTGAAGC GCCTATAGAA AGCGGTGAAA CATTCCAGAA TAAGAAAAAA
    87421 GGTGTAAAAG CAATTCTTGA CAAGTACATT CTTATTGATG CAAATCTTGG CAAGAAAGCA
    87481 GAAGAAACAG TTGTTGCTGA AGTAACAGCA AAAATGAATT GGAAAGCAAT TCGTTCAAAA
    87541 GAAAAGAACT TATTTGGTTT TGAACTTCCA GAATCTGCGG AGTCTGAACA GAAAAGTTTG
    87601 ATGGGAGCTT AAAATGGCAG AAGAGAAGAA AGAAAAATTG ACAGCTGCTC AGAAATTGAT
    87661 TTTGAGCAAG GTAATTGCAA AACGTGATAA CTCAACTTTC GTTCTTTGTG TAAATGAAGA
    87721 TCAGGAAGCA CAGATTGAAG AGTACCGCAG AATTGCAAAG CAGATCAATG GCAGACAGCT
    87781 TACTCCTGAG CAGAATGAAG AGGTAACAAA AATGAAACAG GATGTTTTCA ACATTCACGC
    87841 AGAAAATGTT TACTGTCCTC ATTGTGGTAA ACTCGCAATC GTTAAAGGTG ACATTGACAA
    87901 TATGCAGTTG TCTTGTGAAT GTGAAGGCGC TAAAAAGGAA CTTGCTGATA AGCAGGCTAT
    87961 TGAAGCACAG CAGGCAGCCC TTGACAAAGA GTTCTATGAA ACACAGATTT CTGCAACAAA
    88021 CAAAGCAATG AAACTTTACA AAGAAAAGTA TAAGGACATT GTTGAGTTCC GCAGAAAAGC
    88081 ATTTGAAAAT CTCGACAACG ACATTATGAA TGCTGCTGAT CTTTAGAATG TTCTATAGCT
    88141 TCCCTTCCAT AAACAACTAA TTATTATGAA AAGAATTATT TTTAATTGTG AAGAATGCGG
    88201 AAGGGAAGTT AATTTAAGTA TTTACGACAA GTCAAAAAAT TTTGATAAAT ATAAAAGAGA
    88261 CTTATGTAGG AGCTGTAGAT TAAAGCTCCA GTATAAAGCG GGTCTCAGAC AAAAGTGCAT
    88321 TGAGCGGTGT AAACTTAATG CTGCAAATCA AAAAGGTAAA TCTTATTCTG AAATGTATTC
    88381 AGAAGAAAAA GCAAATGAAA TAAAAAGTAA ATTATCAAAA GCATCTTCTG GTGAAAATAA
    88441 TCCAATGTTT GGCGATCACG AACACACTAA AGGCCTTAAA GCTTATAATG CATCAAGACA
    88501 AGGCGTTTCT TGGGAAGACT TTTACGGCAA AGAACTTTCT GATAAAATGA AAAAGCAAAT
    88561 GTCAGAAAAA ATGAGTGGTG AAAAAAATCA TATGTTTGGA AAGCCTTCGC CAGTAGGAAG
    88621 CGGAAATGGC TGGAGCGGCT GGTATAAACA TTTTTATTTT AGAAGTTTAC TTGAATTAAG
    88681 TTTTTTAGTT GAACATCAGA ATGCTGAAAA TGCAGAACAT ATAAAAATAC ATTATATTGA
    88741 CTTTGACGGA AAAGAACGAA CTTATCATCC TGACTTTATT GAAGATAATA AATTGTATGA
    88801 AATAAAGCCA CAGAATCTTG TTGACACAGC AACAAACAAA CTAAAGTTTG AAGCAGCAAA
    88861 GAAATATTGT GAAGAAAATA TGTTAATATT TATTATAGAA ACAGAAAATA GTATTCAAAA
    88921 ATTATCAGAT GAAGAGATTA AAATACTTCA CGATAATAAT GAAATAAAGT TTATTGAAAG
    88981 ATACGAAGAA AAGTATCGTA GGAGGTCTCA ATGAGTGTAA TTATCATTGA GGGTGTGTAG
    89041 ATGCACTTGG TAAAGACACT CAAATCTCTT TTATTGAAAA AGAGTTTGAA AAAAGAAGTA
    89101 AAGCAGTTCA TATTGTTCAT TATTCAAACA TCAAACTTGA CAGCAATGAC GATATTAAAA
    89161 TTGCCTCTCA AATTCGTTAT CGTGAAATGT TCAAATTGAT GTCAGTCGTT CCAGATAACA
    89221 ATGTTTTGAT TTCAAATCGT AGTCATATAG GAGAAGCGGT TTATTCACCA ATGTACCGTA
    89281 ACTATAACGG TGATTTTGTT TTTGATTTTG AAAAAGATTA TGTAAGGTGT GAACACCCAG
    89341 AAACAAAGTT GATTGTGTTT ACTGATACGC CTGAAGCAGT TATTGAACGC GATAAGAAAA
    89401 GAGGCGATTG TCTGTCATTC TCTCTAGACA TTGACAAAAA GAAACAAGAA CTTGAAGCTT
    89461 TTGAAAGAGC TTATAATATG TCTTGTTTGG ACAAGAAACT TATTCACTTA AATGGAAGAA
    89521 CACCTGAACA GATTTGGAAA GAGGATGTTT ATCCATTTAT TTTCGGAGCA CAGTAATGGA
    89581 AAAGAAAAGA CTGATTGTAG TTTCTGATGT TGACGGTGTA CTTACTGATG GATCATTTTA
    89641 TTATGATGAA ACAGGAAAGT GTATGAAAAA GTTTGGAAGA GATGATGCAG ACGCATTAAA
    89701 GATGTTGCGT AAAAATCTTC CTGATGCTGA AGTACATTTT TGTTCATCAG ACTTCCACGG
    89761 TTTTGCAATA ACTGAAAAGC GTATTAAAGA TATGGGCTAT GAAGTTGATA AAGTTTCAGT
    89821 AAAGGACCGT CCTCAGTGGA TTGAAGACAA CTTCAGAAAA GATCCTAACA ACTTTGTAGT
    89881 TTACATTGGT GATTCATTTG TTGACATTCC TGTGTATCGT AAAGCAGATA TGAGTTGCTG
    89941 TGTAAATAAT GGTCACTATC TTGCACAGTC TGAAGCAGAT TATGTTTCAG AAATGAATGG
    90001 TGGTGATGGC GGTTTTGCAG ACTGTATTCT TGAGGTTATG TCAAGGTTCA CTAATAAACA
    90061 AAAAGAGGAC TTGATGTATG AATACATATC TTAGTGCAGA AGACCAATTA AGAGAAAGTG
    90121 GTTGTACTGA CGAAGACATT GCTATTATGA AACAACTTTT TGGAGATGAA GCTTTCAATG
    90181 AAGTCAAGTC TCTTAAAAGT AATAAAGATG ACGACTACGG AAAAGTCGTT GAGTCTTGGC
    90241 GTTCTCCAAA CATAACATAC AAAGAACACG ACCCAAATGT TGAAACAATG TATGTTGATC
    90301 TTGAAGAAGT TCAATACTTT GGTGACTTGC CACATTACTG CAACTTTGTC AGAAGCCAAA
    90361 TCGACATTGC AATTAAAAAG CAGGAAGCAT TAGTTATCCG TTGTACTGAA GAGACAGCTG
    90421 ATATTTTGAC TCGTGCAGAT CCAAACATTT TCAAAGATGC AACTGTAGAC TATTTGTAAA
    90481 ATTGTTAATA TAATTCATAC GGAGGTTCTA TGCGTGTTAG ACCATTAGGT AGTTCACCAA
    90541 GAACAGTATT GATTCCTTCA GCAGGCACAG GCAGCCGCTT AGGTTCATTT ACTGCTGAAG
    90601 TGAACAAAGG ACAGATGAGT GTAGGTGATA AGCCTGTTAT TTCATATGTC ATTGAAAAGT
    90661 TTAAGCCTAC GGATAAAATC ATCATTTGTG TAGGTTACAA AGGTGACTTG CTTAAGCAGG
    90721 TTATCAAAGC TTGTTATCCA AATTGGAACA TTCAGTTTGT TGAAGTTGAC AAGTTTTCTG
    90781 GAGAAGGCTC AGGTCCTGGG TATTCAATTA TTAAAGCTCG CGATTTGATT AAGGAGCCTT
    90841 TTTACTTTTT CTGTAATGAT GGAATCATTG ATGATGACAT CTCTCAAATC CCAACAACAT
    90901 CAAACACAAT TCTTGGTTAT CCTTGTGATA CAGTAAGCAA TCCTGAAGCT TATCGCAATT
    90961 TGAAAGTAGT TGATGGAAAA GTTGTTGAAG TATTGCCAAA AGGTGATCCA ACACCACACG
    91021 CATACCCATA CATTGGTATT GCTTATGTAA AAGATTGGGA AGACTTTTTT GCTGCTTATG
    91081 ATAAGAATCC TGAGTTGTTT ACAAATGCAG GTGAAGCTGT AGGTTTGAAC AACCTTAAGA
    91141 ACAGTGATTT CTATCTTTGT CCTTCTTGGT GTGATACAGG TAATATTAAG GACTTGGAAG
    91201 CTGCAAAGAA AAAGTTTTCA AAAGATGGAA GAGCAATTCT TGAAAAGCCT GATGAAGCTA
    91261 TTTGGTTCTT TGAAGATAAA GTTGTAAAGT TCCACATTGA CTCCAACTTT ATTAAAGACA
    91321 GAGTTGCAAG ATGGAAGAAA GTTGAAGAAA GAACAAACGA TGCATTCGTT TTACCAAAAT
    91381 TGATTGCTCA CTCTGACAAC ACTTATACAT ATAAGTATGT TGATGGAAAA GTAATGTCAG
    91441 AAGAAAAGTC ATTGCCACTT TTCAAACATC TTGTTCGTTC ATATCTTGAA GGTATTGTTC
    91501 CATTAAATGT TTCAGATGAA ACATCAGCAG AAGGTTATAA AAACTTTTAC TACAAAAAGA
    91561 CAATGGACCG CATCCAGCAG TATCTTGTAA AGTTTGAAGA CAAAGATGAA GATTGCTTAA
    91621 TCAACGGTAT GAGATGTAAG TCTGCTCGTG ACATTCTTAA AAGTCTTGAT TGGGACGAAT
    91681 TGTCAAAAGA CGCAATATGG TCTAAAAACT TCCACGGTGA TTTCCAAATG GAAAACATCA
    91741 TTAATGTTGA CAACTATTCA TTTGCATTGA TTGACTTCCG TCAGAACTTT GGAAGTATGA
    91801 AAGATGTTGG TGACATTTAC TATGACATTG GAAAGTTGTG GCATTCATTC TACATCAATG
    91861 ATCATATGAT TAAGGATGGC CATTTCTCAA TCGACTGTGT AGGTGAAAAT GCTTATGAAC
    91921 TTGATATACA TCGTTCAATG GTTTACACTG AGTTTGAGAA TGTTTTGATA CATATTCTTC
    91981 GTGAAAAGAA TGTTAATATA GAAAAGGCAG AATTGATTAT GTGTGTAGTT ATTTTGTCAT
    92041 TTGCTGCATT ACATACACAG CCTTATTCAA AGTTTGCATT CTACACAGGT AAGTATCTTC
    92101 TTAATCGTTG GTACAAAAAA TATCGAGAGG TTAAATAAAT GAATATTGCG ATAGGTAAGT
    92161 TTGGCCGTTC TTGTTTCTTT GATAAGTCAA GATGGTCAAT TTATGCTGGT GATGACTCAC
    92221 CATATATTTT TTATACAACT TTAGCAAAAC GCTTTCCTGA ACACAAGTTT TATTTTATTG
    92281 GCGGCAATGA CATCAATAAG TGTCGTGAAA AAGAGCAGCC TCCAAAGCAG GTTGGTTTTG
    92341 GTGGTTTTAT AAACACAAGA AAAATTGTTG AAAATCCAAA TGTTACTGTT CCACCAAACA
    92401 TCATTGATCT TTATCATCCT GCCGCTGATA TGGCAAAAGC AGAAAAGATG GAAAAGCACG
    92461 ATGCTTTGGT AAAGATTATG GAAAGAGATG GAATCAAAAT TGATTTCGGA ATCTTTCTTC
    92521 AGGGGCCTGA CCAATCAACT ACAATGAATA ATAAAGGCAT CGTATGTAAG ACAGACTTCA
    92581 ACCGTCTTGC AACACCTATG CAGATGGCAA CAAACTACTC TGCTCCGATT GTTCATTGTT
    92641 TGAATTACTT TGGATTTCCT TGGGTATCTG TAAATGAGGA TCCTCGTTAT GTTCCTATCA
    92701 ACACTCGTGA TATTTATAAT AATGAACTTG AAATCCTTTC ACAGATAAAT AAAACTTGCC
    92761 GTGTTGAAAG ATGTAAAGGC TACTTTGAAG ATTCAAAAGT CTTCTTACAG CACGACTTGA
    92821 AGTACAGATA TGCAGGAATT GAAAAGATGT TCCTTGCTGA CAAAAAGAAG ATTGACTTCA
    92881 GTGATCCTGA CCATATCGTT GTTGGCGATA AAGTTTATCA GAAAAAGAAT GACTTTATTA
    92941 TGACATTGAA CGGTTCTCCT GACCGCTTTG ACTATTTGAA GCGTTGGGTA CTTGACATCG
    93001 CAAAAGATCA GGTTATTTAT GGTAAGTGGC CTGAGGAAAC AATTAAGGGT TATGAAAAGA
    93061 ACTTTGAGTG TAAAGGCATT GTTGAAATTG AAGATCAGAT GTGGGAATCA AAGTTTACTT
    93121 ATGTTCCTTG CTTCGAACGC CGCCTCACTA ATTTCGTAAC TCAAAAAGTT TGGAAGATGA
    93181 TTTACTATGG CATCATTCCA TTCTGGGATA AGTATTCATA TGACACTGAT GGATATTATA
    93241 AAGATATGCC TGACTATTTT AAGGTTTCTT CACCAAAAGA AATGTGGGAC AAAATTAAGT
    93301 ATCTTAATGA ACATCCTGAT GAATACAAGA AATATTTGAA ACAATATTAT GATCTTCTTG
    93361 AGGATAAATA TTTCAATGGT GACTTCATTG TTGAAACATT TAAGCCTTAC TTTGACAAGT
    93421 ATGGGCCTCA ACCTACAAGA AGAATTATAC AAAACTAAAT TGGAGGAAAA ATGGCAACTG
    93481 ACGCATTTGC CGCAGCATTG GGCACAATTC AAAAGAAAAT TGGAAACGCG ATTAAGCCCG
    93541 TTAACCAAAA TCTTCTATGT AAGAAGTTGA TTACAGACTC GCCGCGTTTG AATTATGAGT
    93601 ATGGCGGAGG AATCAAGATT GGATGTTTCC ACCGCTATAT AGGACCTGAA AGTGGTGGTA
    93661 AGTCTACAAT ATGTACATAC ATTGCGGGGC AGTTTCAAAA ACATCTTGCA GAACAGTATC
    93721 CTGAATTAGC AGACCACAAC ATTGTTGTTT ATATGGACTT TGAGCGTTCT TTCGACCCAG
    93781 ATCACGCTCA CGAAAACGGT TTGAATGTAA CATCAATGTA TGATGAAGAT GGCAAATATA
    93841 ATAAAGACGG TAAGTTTGTA CTTTTGCAGC CTGACTGTTT GGAAGACGGC GCACTTGCTC
    93901 TTGAAGAGAT GATTAAAACA AACCGTGTTT CAGTGGTTAT CTTCGACTCA GAGTCTATGG
    93961 CACCTACTCG TACTGTAATG CAGGATGAGT TTAATAAGGC TTGTGTTTCG CCAAACACGC
    94021 TTGTTGAGTT TGAATTGCTA TAGTCCCAAA ATATGTCTTT ACTTTTACAA AAGATGTACT
    94081 AAATAAATAT GGAAAAACAC TATATTTATT TGACAAAAAA TATTGTGAAT GGGAAGTCAT
    94141 ATGTTGGAAA GCATACCTAC CGGGGTAAGG ACTCTTTTGA TAAGAATTAC CTTGGTAGTG
    94201 GCTATCTCTT GAAAAGAGCT ATAAAGAAAT ACGGAAAGGA CAATTTCATT CAAGAAATTC
    94261 TTGAGTACAA TTCTTCTAAA GAAGAAAATG CTGAACGTGA AGTTTTTTGG ATAAAAGAGC
    94321 TTAACACACT AGTTCCTAAT GGCTATAATA TAGACAAAGG TGGCACTGGT GGATGCGTTT
    94381 ATCTTTCTTC TGAAAACAGT AAGTTTATCC AACTTTATAC TTGGGAAAAC TATACAGATG
    94441 AAGAAAGAAA TGAAAGAATT GAAAAAATGA AAAATGGATT AAAGCGTCCC GAAGTTTTAG
    94501 CTAAAATCAG TCAGAAATCG AAAGAGTGGC ACGAGAGTCT TACTGAAGAA GAAAGACTCG
    94561 AACTTGTTAA AAAGCAAAAA GATGGGTGGA CTGAAAGCGC AAGAGATAGT CATCGAAAAC
    94621 TTATGTCAGA CTATAACAAG TCTTTTAAGA TGAAAGATAA GTTAATATTA AAATATGGTG
    94681 ATGAAGTTGG GCTTCAAAAG TATGAAGAAT GGAAGTCTAA AATAGGCAAT TCAGTAAAAA
    94741 ACAATTCAGA CCAACAAGCT AAAGCGAAAG CTGTGATTGC TCTTCAAAAA AAGACTCCCA
    94801 CTTGGCCTTT ATATCAGAAA AAGAAAGCTG AAGCTTTACA CTTAAAAAGT TTGCTTAAAA
    94861 AGCAACTTAT AACTGAAGAT GAGTTTAATC ATATGTATGA AGCTCTGAAA ATAGAACTTA
    94921 AAAAATTAAA TGAGACCGTT AAATTGGAGG TATTAGAAAT TGAAAGGGAC AATGGCTGAA
    94981 CTTTTTAAGG CTGCGGGATT TGAAGATTTC AAGTCAATGG AAGTTGGAAA GTTTTATAAG
    95041 CCTAAAAATA AAATAGGAAT TGCTTCTTAT GAAAACAATA AGAAAGTTGT CAAAGAAATA
    95101 GAGTACTTGG TGTATAAAGG CGAATCTAAA GGTGGCTATA AAATAATTAC GCCAACTTCA
    95161 GTTTTTATGG CTACAGGCAT TCATAAATTA TATGATGCAG AAAATGATGT TTTCGTTGAA
    95221 GTTGAAAAGA TTCAAAACAA AGAAAACTTT ATTGGGCTTG ACATCAATGG CAATAAAGTG
    95281 TCTATCATTA TCGAAAAGTG TGATGATGCA TTCTCTATCT TAGATATGCA GGTAAAAGAC
    95341 ACACATACAT ACTTCTCTGG TGGCATTCTT TCACATAATA CTTTCGGCGC GGGGGCTAAA
    95401 GCATTAAAAG AGTTCTGTAA CCGTTTCAAC ATTCTTTGTG CTAATTACAA CACAACAATG
    95461 TTTATAATAT CTCAAGAACG CGCACAGATG GCTGCTATGA GTCACGCCAT TGCGACAACC
    95521 GGGGGTTACT CACTTAAATA TACAGCATCA ACTCTTAACC GCGTTCGTAA GATTGAAAAC
    95581 CTTACAGAAG GTAGCAAAAT TGTCGGCATT CATATGCAGG TACGCAACTA CAAGAACAAG
    95641 ACGGGCATTC CTTTCCGTGA ATGTGAAATG GACCTTTACT ACAAAGGTGG CTTTGACTCA
    95701 ACTGGAGAGT TCGTTGACTT CTTGTATGAG TTTGCTGAAG ATCCTCGTTT GCTTAAACTT
    95761 GTTGACTGCC GTTCAAAAGG TTACTACAAC TCAAAGAACA CTTTTGGTTG GAACTTCCAC
    95821 GGTAAGGACG CTTTTGTTAC TGCTATCAAC AATGGAGAAG TAAAGCCTAC TGAGTGGGAA
    95881 CAGATTAAGC AAACAATTCA GGACATCATT TCACACGAAA TCGAAGGTAA AGAGTTTACT
    95941 GGAGATGAAG ATCAGATTGC TGAACAGGAT TTGACAAAAG AAAAGGCTGA GGAGCTTTCA
    96001 AAGGCTGAAA TTGAAGCTGA AGAATCAGAA CTTAAACAGA AGACTACTTT TATAAAAGCT
    96061 GATGAAGCGT CTGAAGAGTA AGCTGATTTA AAAATACAAT TTTCCTTATG AGGGCAGGTT
    96121 TTACAGACCT GTCCTTTTTA GACTAATTTG ATATGGCAGA CAATTTTAGA ATAAAAATTG
    96181 AGGATCTTGA AGGAACTGGA AGTCTTCATA GCAGTAAAGA AAAAGAAGAA CAATCATCTG
    96241 CATTACCTAA TAAAGAGCCT GCAAGTGGAA GCCAATCTTT TAATGGCAGT AAATTATACT
    96301 CTAATTCCTC AGGCAATTCT TCGATTATTA CACTTGAAAG TAGTTCATCA TCATTAAGTA
    96361 GAGATGTAAG TAAAGAAACT TTTGAAACAG ATATACATAC AGACATCTAT TCTGAAGATC
    96421 CTGCCTTATC GTATAACTTA AGTGAAAGCG ACGCTGAATA TGCAGAAATG GTTGCTGCTT
    96481 TAGGTGACGC TTATGGTAAA ATATTCAACA TTGACACAGA AGATGTTAAT ACAGCCACAG
    96541 GTGTTGATGG CATTTGCATT TATAACAGAA CGTTAGATCC TAACAAAATG AATGCTTTGG
    96601 CAAAGCAGCT GATTTATGGA ACACTTAAAG AAGTTTTGTC TGATATGAAT GCAAATGGAA
    96661 ATGGAAGCAC AGGTCCTGGC AGCAATGATG GCGGAAGTGG TAATGGCACA GGTGACGGCT
    96721 ATTCGGGAAT AAATGAAGAA GGTAGCAATT CTTCAAACAG CGCAACTAAG CCTTTTGACA
    96781 TCAACATCCC TATTTCAAAC TTAGGTATTG GCACAGATCC TTATGTAAAA GTTCTTCCTG
    96841 CAATCGACAA TGCTATTGAT GAACTTTATT CAACTGAAGT TGATTATCAA AACACAAACG
    96901 AAAATGTAGA TGCAACAGAC ATTCTTGATG TAAATCCAAG TTATGGAAAA GTAGAGCATA
    96961 CTGAAGCAGA TCTTGACCAC ACAGGAAAAT GGGACTTAAG GGCAATGCCT GATGCAATGT
    97021 CGAATATGTA CGATGTTTAC TTCCGCATCG TCGATAATGA CACTGATGTT GATGGAATAC
    97081 ACCTTACACC AGGGCTTGCA GGTGTAGATA ACTTGTTCAG TTCTCGCTTA TTATCTGCAA
    97141 GAATATCTTC TATTGAGATC CCTGCTTATG AAAGACAAAC AACTGAAGTT TCAGCTTGGG
    97201 GTGGAAGAGT TGAAAGACCT ACTGATGTAA TCAACACCCC AGGTCAGTCA TCATTCTCAA
    97261 TAAGAGGCGA TACTCGTTTA CTTTATATCG ACTTTATGAA CATTTTGTCA GGAACTCCTA
    97321 TGGCAGATTA TCTTAATGTA GGTAGCGCAG TTTTTGATTT GAAAGATAAG TTGAGTTGTT
    97381 CGAGAACAGC AAATTACATT AAAGAAGCAA GCAAAGATGT CAAAGATGCA AAAGAAAAGA
    97441 TGGCAGAAGC TATTGCTGCG ATAAAGAAAA AAGAAGATAA AGAACTTGAA GATGTTCGTA
    97501 ACAAAATCAT TTCTGAATAT TCAAACAATC TTAAAGATGA ACAACAAAGA GATGATTTTA
    97561 TGCGTCAAGC TGAAGAAAGA TCAAAAAATA CTGGCATACC TTTATATGCT GCTGAACTTG
    97621 AAATGATTGA AGAATCTGGC AATGCTCAAG TTGCTGCTTT GAAAAAGAAA CTTAAAGAAG
    97681 TTAAAGCAAA AGAAAATGAT GGCTGTGCAG ACAACTTTTG GGCAGTTCAG AAAGAGAAGA
    97741 AAAAACAAAT GTCAGAAATC AAAGCAGAAA TTAAAAAGCT TCAAAAAGAA CAAGAGGCTC
    97801 GTGACAAGAA GATTTCTGAT GTTACAAAAG AAGCTGCAAA AGCACTTAGA AATGCAAAAG
    97861 CAAAAAAGAA TGCAACTGTT ATATCTGCTT ATTTAAGAAA CCGTCCTGTA GCAGTTGAAC
    97921 AAAATTGGAC AGAAGCTTCT GCTTATGTAA CAGGCGCTAT TGCAAGAAAT ATGTCAATAA
    97981 GAGGAACAGC CGCTCCATTT AGTTCTTTTG AAGACTTAAG TAACCATTCT CGTGTTGACA
    98041 TCATTGTAAG ACGCGTACCT CAAGGTGAAA GATTTAATTC TATTGCAACT CCTAAGAAAG
    98101 ATGAGCGATT TATCTTTGAA GATGTCAAGT TGCTTGGTAC ATCAAATGCT ATTCAATTCA
    98161 AACGAGAGAA TGCTGATACA CAAGACTTTA CATACAACTT TATTTATAAA AGATTTTATA
    98221 AACTTGATTA CTATGTTGAT AACCCTGCAG ATTGGGTAAG CTCTCAACTT GACTCGTTGG
    98281 CAAACTGGTG CGTTGATTGG ACAAACGATA AAATTAAGAA TGGAGCATCA GAGTTGAAAT
    98341 CGTTGCTTAA AGGTTAATAT ATTTTATATG ATTAGTATTT CATTTGACTC AGCAGAAGAT
    98401 GACTTGCATA TTACAATTGG AGGAGACAAC TTTCGGGATC TTGTTGATTT TGTAAAATTA
    98461 CAAGGTTGTC GTTGGAATCC TGATTTAAAA TGTTGGACAT TAAGTGTAAC AAAATATGAT
    98521 GACTTCAAAG CTGCAGCGCA GTCTTTTGAT AGTGTTGACA TTGATATGTT GACAAAAACT
    98581 GAAGTCATAA GATGGAAAAA CAGTCTTGTT GAATTAAAAG TTTATCGTCG TGCATTCAAA
    98641 CAAGAATTGA TGAACCTATC TCCGCTTGTA GGTAAACATC CTTTTGAAGA CTACCAAATT
    98701 GCAGACATTA CACGAGGACT TTGTCAGAAC AGATTCTTAT TCCATCACGA GATGGGCTTA
    98761 GGTAAATCTT ATATCTTAAC CGCTTTAATT GAACACAAAC GATACTATGG TGAAATTGAT
    98821 AAATGTTTGA TTTTCTCAAC GCCTATTGGC ACACGCAACA TTAAATCAGA ACTGTTAAAG
    98881 CACGGAAAGA ATATGCGAGA TGAAGACATC ATTACATTTA CATCCGCAGG TGCCATTCCT
    98941 TTTGAAGACC GCGACATCTT TAATACTGAA AAATATCCAC AGACAATTAT CATCTTGTCA
    99001 TATGACGCTT TGAAGTCAAT AAGCAATTAT TACTATGATA AGAAGTATGG CACTAAAACA
    99061 AAGAAACATC CTTCTACAGG TAAAGCATAT CGAGCAAACT GTATGCCAAT AAAAGAGTGG
    99121 CTGGGTGATA AGCCAGGCGG ACTGTTCCTT GATGAAAATC ATTCACTTGC AGTTCCATCT
    99181 TCAAGACGAA CACAAGTAAT GAATTGGATT GTGCCTTACT TTGACCAAAG ATTCTTATTC
    99241 ACAGGTACAC TTGCTGATAA GTATGAAAAG TTGTATGAGC CTTGTTGGAT TCTTGACAAA
    99301 GCTTTAGTTG ATGGAATGGA CTATTCTACT TGGTGTGCAG CTTATAATGA ACTTGGCAAC
    99361 AAGTATTCTG CTTATGCAAT CAATCCTGAT AAGTGGAATC TTGAAAAGCT TGAACAGTTG
    99421 AACATTGAAA TGCTGCAGAA GTATTGTTCA AAACGCAAGA TGACTGATTG TCTTGACTTA
    99481 CCATTGAACT ATGAAGTTCC AACAATCTAT TGTGATATGT CACCACTACA AAGAAAGATT
    99541 TATGAACGCT TCAGCAACTT TACTGCTCAA GAACAAGCTG ATCTTGCAGG AGAAGGCGGC
    99601 AAGTCTTTCA GTGAACGAAT GATGAACTTG TTTCAGTATT TACAAGGAGC AGTTGACAAC
    99661 CCAACTTGCT TAATCAACAG TTCAAAGTTT GATAAGTTTC CTGAAGATTT GAAGCAGGAC
    99721 ATATTAAAGT TTGATTGGAA CAAACACTCA ACAAAAGCTG AGTTGGTTGA TGACATTGTT
    99781 GAAGAACGCT CCGGTGAAGA AGGTGAAAAA GGCATTATTT GGTATTTTCA CCCTCAAACA
    99841 AAAGATGCAT TAGTTGAAAG ATATAAGAAG TACAATCCTA CTGTAATTTC AGCTGATGTA
    99901 CCAATGGATG ATCGTGTTAA TATTATAAAT AAGTTCCTTA AGGATCCTAA GCAGAAATTG
    99961 ATTATTGCTT CTATAAATGT AATGAACACA TCTGTAACAT TGATTGAATG TAAATACGAA
   100021 ATTTATGTTG AAAAGACTTA CAACTTTGTT GTTTATACGC AAAGCAGAGG TAGAATCTTT
   100081 AGACCTGCTC AAGATAGTAT CACCCGAACA TATTCTATGA GATTTAAAGA TAGTATTGAC
   100141 AATTTACAGG AGTTAAATCT AAAAACAAAG GGAGAAACAT TAAACTCATT GTTTAACCAA
   100201 CAATATATAA GCGCCGGTGT TTGGAAAAAG CTTTTTTCTT TGGCTAATGC AGAAAATACG
   100261 TCCTTTCTCT AAATATATTC TACACTAATT AAATATGAAA AAGATACAAG AAGAACCTAT
   100321 TTATATATCA AGTTATGATG ACTTAATTCT AAAAAAGAAA GACTTTGTTA GACATCAAAG
   100381 TGTTAAGTTC ATATGTTGTG ATTGTGAGAA AGAAATGATT GCTCAGCTTA GACATATTGA
   100441 ACAATATCCT ATAAGATGTG GAAAATGTAA AATAAAAAAG ACAAACTTAG AACATTTTGG
   100501 TGTAACTTGT AACCTTTTAG AAGAAAACAC TCGTAAAAAG ATCGTTGAAG CAGCCCATAC
   100561 TAAAGAAGCG AACGAAAAGA GACGAAACAG CATTGATTAT GAAAAAGCTT GTAAAAAGAG
   100621 GGAAGAGACT TTTTATAAAC TTCGCAAAAG ACTTGTTTAA GAATTTTCCA AAATGTTTTA
   100681 AGTTAATATA ATTTATATGG AGGTTGAAAA TGCAAATTGC GATAGTTGTA TTGCTTTCAC
   100741 TGATTCTTAT TTCAAATCTT TTTATTCTTG CAAAGGCTTC AAGATTAAAT CCAAAAAAGT
   100801 TTATGGAATT GTTTACAACA CAAAATGCAG AATCTGTTGA AACAGCAATC ATAACTGAAC
   100861 TTATACAGTA CTGTGAAACA AAGGGAATTC ACGGTGCTTA TTTTGATACG AAAGGCACAA
   100921 CAGCTGGTCT TTCTTATGAA AAAGATGGTG AGACTATTCA CATCATTGAT TTAGCATTCC
   100981 CGATGACGAA AGTAGGCTCT GCTGAGTACC TGTCATCTTT GGAATATCAA AAAGAACTTA
   101041 TTGATAACTT TTGCGGAGGT ACAAATAATG CTTAAGTTAA ATAAATTGGA AGTTGGCGTT
   101101 TTCCCAAGTT CACAGATGCA GGGTATGCCT GTTATTCATT TTGACATCAT TGACGATGGC
   101161 AAAGATTATG AACTTGATGC TGAAGGGAAG CCAACTCAGG AAGGACTTGT AAAGTGTTCA
   101221 GAGGCTATTT TGAATGACAT CAAAACTGAA CTTGAAAACA ATCATTGGGA AGAAGAATGG
   101281 GTTGACTTCC TTCTTGCAAA AAAATATGGT GTTTTCACCG GCGATGAAAT GGCTTCAGAA
   101341 AAGAATGTTG ACTGTTCAGA CATTTTGTTC CGAATGATTT CACATATTTC ACACGATATG
   101401 CAGAATGATA TTGAAGAAGT TGAATTCCGC AAACGTCCGC CTATGTTTGT GTTCTCAGGT
   101461 ACACCAAAAT ACTATACAGG GCTTAAACAG TTTTATGAAA ACTTCAATGT ACTTTTCTGT
   101521 AAGGTAACTC CTGAATTACC TGAAAATATG TTTGCTTTCC TTGAAATGCA AAAACATACT
   101581 TTCTGTAATG TTGAAACAGC TGCAACTTGC GCGGACGATG TAAAGACATT TTATGAAAAT
   101641 TATCTTGAAA ATCCTAATGC AGGGGCTGAT CCTAACAGAA CAACTGTTCT TATTGAAAAA
   101701 GCAGACAAAG CAGATGAAAT CTTTGATAAA GCAAAGGAAT TAAAAATCCG TGTTATTGCT
   101761 TCTTTGAAAG CTGTTACATC AGGAGCATTG GACTTATAAT GAAAGTGGGA GATCATTGTT
   101821 TTTTGAAAAA CTCAAGTGCT GAAACATCAG TGTTTTATCA GCGAATTAAA AACACTGGTC
   101881 TCCCATTGAT TTGCCCGTGT GGCCTTAAAA ACACAGATGA GCTTGAAATT ACTGACAAGC
   101941 TCACCGAAAA GTTTTTCTTA TTAAAAGTTT TAAGAAACAA TCAACTTACT GTTGCTAAGT
   102001 TTTCTGACTT AGTTATTAAA TAAAAGTTTA CAAAGTTGAG GATACTTTTC CCAAGAGAAA
   102061 ACATTTCTTG AATTAGTTTC TTCTTTCTTT AACTCTTTAT CTTTTTTATC ATCATCTTTC
   102121 TTGCCTTTAA GATCCTGTTT AATACCTTTC ACTATATTGT CGATTGATCT AGCCATAAAT
   102181 TGAATACCTT TATCAGAGTC ATTTTTAAGT GAATTCCAAG CGTTCTTAAA GTCGGCCATA
   102241 ACAAACTCTT TTACAGCTTT TGCGAACTGA CTTTCAGCTT CTTTTGTTTT AAGGCGTTTA
   102301 TCTTTGTTCT TTGTCCACCA CTCAAATGCT TTTGCATATT CAATAATAAA CTTGATCTTT
   102361 GCTTCATCTT TTTTGAATTG CTTATTGAAC TCTTCTTCTT CCTGTGGCAC ATCATTTCTT
   102421 TTCTTAATTT CAGCCTTAGG ATTCTGAATC ATTTTTGCAA CTTCACTAAT AAGTGGAAGA
   102481 ATTGCTTTGT TATTTGGATT TTCAAAGTCG CCTTTCATTT GAACAATATC AACAACACCT
   102541 GGCTTTGGAC TTTGAATATT CATACTACTT GGTAAAATGA ATGTGTACTT ATTTCCTGAT
   102601 TGAACTGTCT TTGAAGACAA AGCCATTGTT AAAAGATCTT GAGGATTTGC ATCAAATCCT
   102661 TCTACAGAAA TGTTTGCAAG CCCAACTGCT TTACGAATTG CATCTGATGG ATGATTTTTA
   102721 TAAAGATAAA GAATATTAGC TGCTGTAAGT CCAGCATTAT CAACATTACA AAACCAAGTT
   102781 TCTGCATTCT GATACTCAGG TTTTGACTTA ATGGTTTCGT TTCTTTCATT CATAAATGCA
   102841 TTAAGCTGTC CTGCGTCTGG TGCAGCTGCA TTACAAATAA ATACAACTTT ATCACCACCA
   102901 GTTGTAGCAG TGTTTTCTGT TCCTGTCTGA TTTACTTGAG TGTTTGTTCC TTGTGCTGGT
   102961 GCAACATTTT GACCCTGAGG AACAGCTCCA GCAACTGCAT CATTTTCTGT AAGTCTGTCA
   103021 TAATTCTCTT CAAGAACTGT AATGTTTTCA AAATACTTTC CATACTCCTG TGGAATAAGT
   103081 CTACTTAATG CATTTACATT TTTATCTTCA GTAATGAAAA CCAAATTATC ACATTTGTCA
   103141 GAAATTGCTT TTTCAATAAG TTTATCAGCT TTTTCAGGAG AAAAGTTTCC TTCCATTTTC
   103201 AATGTAACTG AATCATCTTC AGTGTATCTT ACAACTGCAT CAACCTGCAT TTCAGCAAGA
   103261 TATTCAGTTG GTCTTTCCGT AAAATAACAA ATACCTGTCA TAAGTTCCTC TTATAAAATT
   103321 AGTAAGTTGA GACTTTTTAG CTATATGGGA CAATAATACA ATGAGAAAAA AAAAGACAAT
   103381 ATTTTTATAT ATTTTTGAAC TTTGATAAAG AATCTTTTAT ATTATTTTTG TAAATCACGA
   103441 ATAAAAGGAG CAAATTATGT TTAGAGTAAT CAGATATGGT GGATCAATCG GTGAAGTAAA
   103501 TCATCCTTAT GAATGTAAAA CAAAAGAAGA AGCTCAGGCA AAAGCAAAGG CTTGGAAGAA
   103561 TTCTTATTCT CCCGCTGCTC GTAAATATTA CGGTGTTCGT TACAGAATTG TAGAGGTAAA
   103621 ATAATGACTG AACATTACAA GCTTATTTCA GATATGAATG AACTTAAGTG GTATTTTGAC
   103681 CACATTATCG CAAAACCAAA CTATGATGAA GCATATGCTT TCTGTATGTC TTCTCGTCAT
   103741 AAAAAATTGA CAAAAGAAGA ACGTGAAGAA CTTGGTCAGT CAAGTGATGA TGAAACGCTT
   103801 GACCCACAAG TTGTTTTCCC TGGCCGCAAT GGTGAATGGG ACTTCCTTCG TTGGGCAAAA
   103861 GGCATTATGA AGTATGAGGT ACCAAAGCTT GCTTATACAA CTCGTAAAGG CTGCCCTTTC
   103921 CTTGATAAAA CACTCGTAGT TTACAGCACT CCAAATCCTT CTGATGAACG AGGTGTTATA
   103981 AAAGATCTTA AGTCATACAT TGCAGTACAC GAGCAGGAGT TGGTTGATTC TGCTATTAAA
   104041 GGATCAAGAA CTGGTGTCAA CGAATCACTT TACAAGCTTT GTCACTCACT GATAAAGTTT
   104101 AAGAGGTTAC AGTTTGACCA CACAGGTTCA CGCAACTGGG TTGATTTTGA TCTTGACCTT
   104161 AATGATGAAG GTAAGAAAAG ACGCCTTGAA ATCTATGAAG CAGTTCACTC TGACTTTCTT
   104221 TCAAAGTTTG GTAGAAACGC GTTTGCTGAT GTTCAGACAA CAGGCGGTTA TCACTTCCTT
   104281 GTTATGAAGT CAAAAATCAA CTTCAATCCA CATCAGTTCT GCAAAGATAT TCTTGAGTCA
   104341 CACGGCTATA CTGAGTTTGT TGATGAATTC AAATACAACA ATAATGGTAT GTTGCCAACA
   104401 CCAGGTACAT ATCAGTATGG TACTCCTGTA ATCGTAGTAA ATAAAAAAGA TTTTGACTAA
   104461 TTCTTTATAG GAGAACATAT ATGACTGTTA AAGATATCTT TAATGCAATC AAAGACTATG
   104521 AAGATCTTGA TATATGGATT GACGATGGTG ACCAGATGTG GGCAGCAGAT GGTACAAGAG
   104581 AAACTGCACG GGAGATGCTT GACGCAATCG AAGACGGCGC TAGAGTTGAA GCAAGAATCT
   104641 ATTATGACGA AAATGGAAAC AGAGTTCCTA GCAGTGAATA CAGTTCTGAT GTTGATGTAG
   104701 AAACTGTCTT TGACTCAGAC GACTTCATCT CAGGTGAATA CGGCGGATGA AAGCGCTTTG
   104761 TTAAAGTAGA AGATGCTCAG TTTAATAGAC TTAAGGAGAC TGGTGAGCTT GTTGTTTACA
   104821 TAGCAATTAA ACGCAAATAT GGTGAAGAAC ATTGTTATTT TGATACACAG TCTGGGGGAT
   104881 TCGCATACGG AGATGCAACA CGCATAATCT CTCTTACAGT TTATAAAGAT GCAAATGGCC
   104941 AGCCTGCTCA GTGTAATTTT GCATTTTTTG ATAAAGATGA AAATTATAAA GACAATATTG
   105001 AGTATGATGT AACTTCTTGG GATGATGTTA TCGACCACTT TGTCGATGAA ATCGAATAAA
   105061 ATAAAGTTTA TAAAAGTAAA GGCGAGCTTT TTGCTCGCCT TTTTGTTTTA TATAATTTGT
   105121 AAGTTTTGTG CAGCTGGACG GATGTAATTA TCAATCTCAT TTACAACTTG TGCAAGATGC
   105181 TTTGTCAAAT GGACTTGTGG ATTTGAAATC CCACCTGATA TGTTATGTTT CTCATCCCAA
   105241 ACACCTTTTC CTTTTTCTCC TGTAAACTTG TAAATTGACA TTCCGTTTTT ATCAAGACCT
   105301 TCCCAGCAGC CCTGCCAATA GAAGTCGGGT GCATCACTGT AAAACTTTGC ATCACAATTA
   105361 TGAACAACTT GTTTAAGTGC TTGTTCAAGT TGTGAATAGC CCATATTCTT TTCGTCTTTC
   105421 AAATACTGTT TAACATTGTA CCATCTGATA CAAAGTGTGT ACTGACCATT CTTTCCTTGT
   105481 GGTAAGTTTG TTGCCGCAAT AAACCCAGTT GCCCCGTAAG TTGAGTTAGC AAAGAAAATC
   105541 ATCTCAAGGA AGTCCTGCTT TGTGTAATAA GCAGCTTGTG CTAAGTCAAT ATTGAAATCA
   105601 TTTTGATAAC GCTTATCAAG ATGTTTTTGA GTCAATCCTG ATACAGCATT AAGTGATAAA
   105661 GAATCAATAG TTGCTTCAAG AAACAATTCC ATTATACACC ACCTAAAATA TCTTCAGCAA
   105721 TCTGTTCCTG AACTTTACGC TGCTGTTCAG CTTCATCATC AGTTAAGTTG GACATTTTAG
   105781 CTTCATACAT CTTTTCAGCT ACAGCAGCTG CTTCAGATTC TTCGTGCAAC TTTGTCAATC
   105841 CACCCTCACG GATTGATTTA AGAGCCTGAA TAGAATCATT TAATGGAGAG CTTTCATAAA
   105901 TCTTTGGAAC ATACATTGAG TGTGAAACCG TACCGCCCAT ATTTGTGTTG TTTGGCTTCC
   105961 AATCTTTTCC CTGCCATTCT GTAAAGTGGT TGCTTTCCAT AAACTGGAAG AACAACTGTT
   106021 CTTTACTTTC TTTATATCTT TGTGATACTT CACGAAGTCT TTTTTGTTGC AATTCGGTAA
   106081 GACGGGCTTT TCTTTCGCGT AAGCGAGCTT TTGCATCTTT CTTTGCTTCC ATAACGTCGT
   106141 CTCCGCCCAT ATCATCATCA CCGCCCATAT CATCTCCGCC ACCGAAGTCA AAGTCATCTC
   106201 CTCCATCATC ATCTCCGCCT TCGCCATCCT CATCTCTGCC TACAGGCTTT AAGAATGATG
   106261 ACAATCGCAT CCACTTTTGA ATGTCTGTTG GGTCAAGGAA TGAATACTTT GAAAGAATGT
   106321 CAGTAACAAC ATCTTCAGGA AGCGGCTCTC CTTCTTCAAG GCCAAGTGCA CGAGTAATCA
   106381 AGTCCATAAC ACCGCCAGCC ATTTCAAGAG ATGCTTGACG AGCTTCACGC TTTTCTTGCC
   106441 CCATTTCTTC AGCTGGGAAA CGCATTGACA AGATGAATGG AGTGTTATAG TCAAACTCTC
   106501 CAGTGATTGC AAAATGCAAA CGAATGAGTT CACCAATACC TTCAAGACAA GCAGACTGAA
   106561 TAGTGTAAAC GTGGCGAGCA AATGGCTTGT ACTGTTCTGT CAATGAAATG CCACTGTTAC
   106621 CGAAGCCGCC AAACTCTTGG TCAAGATAAG CCTTAGGTAC ACCTGAAGCA ATAGCAACAC
   106681 GGTCCTGATA AAGTTCGATG TCTCCAACGA AGTCAATGTC ACATTTAGAT TCTTTTACAT
   106741 CAACATCGAT AAGTCCATCA GGAATCCACA TCTTTGTGTT AACCGTGTAA ACTTCACCAC
   106801 CTGCAACATC TGCTGCAACA CCAAGGTTAT CATACTCTTC ACGAACAGTG TTCACGTGCT
   106861 CGAACTGAAC ATCAGGTCCC ATACCTTCTG CACCTTTAAC TTTGTACATT GTGATTGGGA
   106921 ATGACATCTG ACGAGCAAGT CCTTGAAGCA TCATTGATGA GAAGCACTGT TTGAAAGGAG
   106981 CAATACATCC TAAAAGTGGT GGGCGTCCAT AAGGATAGAA CTCACTGTTT TCTGCATTAT
   107041 AGCGGAAGTG TGTAATCTCC CAAGGCGGAC ACATCATACC GTCATACAAT TCATAACCGA
   107101 TAAGTTTAGA GTCAAATGAA TCTGCAAGAT TTTCATCAAG GTCCATCGTC TTTTTATTTT
   107161 GAATTATATC AACTAAAGCT TGAATCTTTT GCTGACGATT TTTATTTGCT GCAAGATAAC
   107221 CATTCTTTTG AGCAAGGTAC TCTGCCATAT GCACTGGATT GAACTCAAGT CTTTCCATAA
   107281 TTGAATTGAC TTTAAGTGGC TTAATACTTT CAACACCGTT CATACCAATC TTATGAGACC
   107341 AGAATGATTC ACCATAGAGT TCAAGGTCGT GACATACCTG CTGAAGTCTT GGCTGTGTAA
   107401 TACCCCATCT TGCGAACAAT TCATAACACT TTGCTGAAAA GTTTGCATTA GGAGACTCAA
[truncated: 223,124 more chars]
