# Supplementary material for: Clades of huge phages from across Earth’s ecosystems
Source: Nature. 2020 Feb 12;578(7795):425–31. doi: 10.1038/s41586-020-2007-4 (PMC7162821; doi:10.1038/s41586-020-2007-4)
Supplement: Supplementary file 6 — Genbank files for all genome. [file 41586_2020_2007_MOESM6_ESM.zip › genbank_genomes_SD-4/M01_PHAGE_CIR_33_48.gbk]

LOCUS       SRR1747018_scaffold_13_prodigal-single     209946 bp    DNA     linear   BCT NOV-13-2019
DEFINITION  SRR1747018_scaffold_13_prodigal-single, contig.
ACCESSION   SRR1747018_scaffold_13_prodigal-single
VERSION     SRR1747018_scaffold_13_prodigal-single.1  GI:
KEYWORDS    .
SOURCE      M01_PHAGE_CIR_33_48
  ORGANISM  M01_PHAGE_CIR_33_48
            .
COMMENT     Data sourced from ggkbase. For additional details see
            http://ggkbase.berkeley.edu/organisms/405021
FEATURES             Location/Qualifiers
     source          1..209946
                     /organism="M01_PHAGE_CIR_33_48"
                     /mol_type="genomic DNA"
     gene            complement(530..1120)
                     /locus_tag="SRR1747018_scaffold_13_prodigal-single_1"
     CDS             complement(530..1120)
                     /product="hypothetical protein"
                     /codon_start=1
                     /transl_table=11
                     /translation="MANEAISNIALLYSMAALSGEGGGSGGGSGGTVSVKVHATYTID
                     AAEEARVENVGTEKDVQLDFYIPRGLEGKSSQWYISDGEPRSAVEGSVDGDLILYTTG
                     DVYKVINGAPVDQHLSLGGGQNNNPYTYAVKAGFKGSEEKFQELWLASLNSGYTNSIL
                     DGGESDFSGQNVQNDGGEGDSKTHHLRVDGINELDD*"
     gene            complement(1222..1419)
                     /locus_tag="SRR1747018_scaffold_13_prodigal-single_2"
     CDS             complement(1222..1419)
                     /product="hypothetical protein"
                     /codon_start=1
                     /transl_table=11
                     /translation="MVVRKEKVVFTAGGEREFHVPASVSMVKLEVKSGSVKVEGRLTK
                     ESDYTQISGVKADLTKSAVAP*"
     gene            complement(1572..1856)
                     /locus_tag="SRR1747018_scaffold_13_prodigal-single_3"
     CDS             complement(1572..1856)
                     /product="hypothetical protein"
                     /codon_start=1
                     /transl_table=11
                     /translation="MAAYNKVLKSYDGADIYYPITKASNVVLDDNTTVQSSMPVVTLN
                     GTKTKTVGIYAPTSAGTKGQVLTSNGSGAPVWAAASSGPDIVVSDTQPSS*"
     gene            complement(1886..2008)
                     /locus_tag="SRR1747018_scaffold_13_prodigal-single_4"
     CDS             complement(1886..2008)
                     /product="hypothetical protein"
                     /codon_start=1
                     /transl_table=11
                     /translation="MPVKVAGVWKTGDTVKVKIDGSWKSAEAVYAKIGGTWKQQ*"
     gene            complement(2146..2436)
                     /locus_tag="SRR1747018_scaffold_13_prodigal-single_5"
     CDS             complement(2146..2436)
                     /product="hypothetical protein"
                     /codon_start=1
                     /transl_table=11
                     /translation="MILLNTEEELQAALPLQLWLLRRLLLELTVLLVKERMLQQAIII
                     NMVLVAEVAVGMEAVRIKAVPIPMLLSDSKMVVVLVMFILRLHLPITQVDAN*"
     gene            complement(2840..3319)
                     /locus_tag="SRR1747018_scaffold_13_prodigal-single_6"
     CDS             complement(2840..3319)
                     /product="hypothetical protein"
                     /codon_start=1
                     /transl_table=11
                     /translation="MATYNGNSDTISKLAKGDIINYDYSGAVKNISLPKGQYKLECWG
                     AQGGTGYTRTGTSSSSTSYTAIGSSNYSSYFTVSDDSYKFAPDSSGIWAANNLGVNNS
                     TAQTTLTCTSAGTYKLTYSIVTESNYDKFTLVSNGTTIASAISGTQSNTATVTLSSN*"
     gene            complement(3332..4000)
                     /locus_tag="SRR1747018_scaffold_13_prodigal-single_7"
     CDS             complement(3332..4000)
                     /product="Putative uncharacterized protein n=1 Tax
                     =Desulfitobacterium metallireducens DSM 15288
                     RepID=G6GLU1_9FIRM"
                     /codon_start=1
                     /transl_table=11
                     /translation="MANYNLNKIIYNGNTYKLQDQTAQDALGQLTNDIDTLNSTSFLT
                     YKDNTHTEAQIKALTSAKVGDFYIASDTGTAYVCIKAVSDTASASSWEKAGSSTDVSK
                     FVIAENYDGTGTTETVAETFDGHTVEDFVLKENVVNNLTSTSVDVPLSAAQGKILNDT
                     VTSVETAANNAMPKSGGTMTGKLVAQSNTDYTTKQVRNIILSTAEPTSSDGANGDIWI
                     KYAN*"
                     /db_xref="UniRef100_G6GLU1"
                     /db_xref="dmt:DESME_08875"
                     /db_xref="W0EHK5_9FIRM"
                     /db_xref="G6GLU1_9FIRM"
     gene            complement(4248..4739)
                     /locus_tag="SRR1747018_scaffold_13_prodigal-single_8"
     CDS             complement(4248..4739)
                     /product="hypothetical protein"
                     /codon_start=1
                     /transl_table=11
                     /translation="MANISKIKLPNVTAPYQLIDNTALHSDDIDTTVTSTSVEKVGSA
                     SAVKQAYDKGVEAYNHADTLFEQLGSFLTFKGTKKTAEEIKTITSARVGDVWLETAGH
                     SEWICIKAIDGTASASSWEELGIEINAASKTHTHNVTSNTGTASKVKTAGSVIAGSDA
                     SFT*"
     gene            complement(5140..5355)
                     /locus_tag="SRR1747018_scaffold_13_prodigal-single_9"
     CDS             complement(5140..5355)
                     /product="hypothetical protein"
                     /codon_start=1
                     /transl_table=11
                     /translation="MKIVEVIDLQENDSFQMLCVNEVCRYFKEKYNIGLYPRTIKKRI
                     EEKGEKWQKENPYHHRFIFRYIDKAND*"
     gene            complement(5464..6126)
                     /locus_tag="SRR1747018_scaffold_13_prodigal-single_10"
     CDS             complement(5464..6126)
                     /product="Uncharacterized protein {ECO:0000313|EMBL
                     :AII27017.1};  TaxID=1524910 species="Viruses; dsDNA
                     viruses, no RNA stage; Caudovirales; Myoviridae;
                     Spounavirinae; Twortlikevirus; unclassified
                     Twortlikevirus.;" source="Staphylococcus phage MCE-2014.;""
                     /codon_start=1
                     /transl_table=11
                     /translation="VEKETKLPDNTKNLVSEIRPDLIKFFEDKELPYKRGINSKEKTW
                     FKCPECGEREYIFIRNFCKRAHPCKNCDNKAVSMPNKILRALFLQTKNNFNYTKLEWS
                     PDWAGLYRYDGYFETFKGDKVAIEMHGQQHYKEVQNWDKGSFERDKIKIDLAKEHNIK
                     LIIIDCRESLFEFIKVNILKSELSNYINFDEIDWIKIMDSSSRPIMKEIADYFNSGMT
                     TG*"
                     /db_xref="A0A076G694_9CAUD"
     gene            complement(6565..7860)
                     /locus_tag="SRR1747018_scaffold_13_prodigal-single_11"
     CDS             complement(6565..7860)
                     /product="hypothetical protein"
                     /codon_start=1
                     /transl_table=11
                     /translation="MPDIKKVKIGEILYDIKDQVARDSIASLTGGIEELGTASSKDFA
                     EAVTADGAGLPTSKAVADYVKENLDKINQFEYEIVADKASLPTPSANTMYKIYLVPLA
                     GAAAGDAYEEFITIKNGDEYSMEKLGDTNIDLSGYVPTTRTIAGLALSGNITADALKT
                     ALSLTDADLNLGALAHKDSASATLTDYATGVASVKYTPEVTVTAAEAANTATAISSTG
                     KFTPAGSISTTYTPKGTAKFVKDNENGLAVSGTVGAPTVSVSLAMDTVLGSVKTAGTL
                     PTKAADTWDAGSCTADEGSFATEGVTATMGSGDDAETLVFSVAGTAKALNKLNYTAPS
                     YTEGAFDGGALPTFNEATVAVGVESATASAPTFTGDKFAATFTGTEATISADLVGTEA
                     DVTVSGSYDKFTLGTLTATGKEATIAPTLQTGSKTITVE*"
     gene            complement(7977..8432)
                     /locus_tag="SRR1747018_scaffold_13_prodigal-single_12"
     CDS             complement(7977..8432)
                     /product="hypothetical protein"
                     /codon_start=1
                     /transl_table=11
                     /translation="MAVEKIVNAIIACRRDNDYNYAKVATTFIPKSGEICLVDTSRQG
                     LCAIVGDGSATYESLLAKGYANDIFAKGYFQDGIFYNVRNNPTEVNILDKNTNKIYID
                     LNNTHNIYYYDGESFVLIGAGEIPTASADTAGVMKLYSELGNNTDGTIT*"
     gene            complement(8472..10106)
                     /locus_tag="SRR1747018_scaffold_13_prodigal-single_13"
     CDS             complement(8472..10106)
                     /product="Putative uncharacterized protein n=1 Tax
                     =unidentified phage RepID=H7BUY9_9VIRU"
                     /codon_start=1
                     /transl_table=11
                     /translation="MADFGKLNFAVSFNPQTAFPLDARYYFDTLAKANLAAQGAVEVG
                     SSDGTYFFGENIVVVENDEAKMYIIQPDKSLKEVGGNVAINENVFAKDADGKLDLLGF
                     ADAVAGAQLTKGADGKLKWVKPDTTTVEGLSTAVESLKTTVGDEKSGLVKDVNDLKAA
                     VGDADSGLTKDVADLKTSVKTNAGNIAANSESITTNAGNITKNTEAIDAVKKDLADNY
                     DTSTEVDAKIAAKISSTYKAAGSVAFAELPELASVIEGNVYNISDEFTTNDNFVEAAG
                     TKYPAGTNIVCIKVGDAYKWDVLAGFVDLSAYETSAAADNKYATKKELTDGLAAKVDT
                     IEGKGLSTEDYTTAEKTKLEGIAAGAQVNVIDGVSDEFEIAADGKVLNVKGIAASKVT
                     GLDTSLAGKVDKVEGSSLVPDADITKLQGLADIKSVKDGELQINEAGELSVSALDASK
                     VTGLSDALNGKISGVKVNGTELTPDADKKVNVPLAATDSVGLVKGAAEDTLNGVVINE
                     NGVGEVKKVDMAILEPNDAVTFILNGGKAPTPTTGG*"
                     /db_xref="UniRef100_H7BUY9"
                     /db_xref="H7BUY9_9VIRU"
                     /db_xref="rix:RO1_40910"
     gene            complement(10124..11368)
                     /locus_tag="SRR1747018_scaffold_13_prodigal-single_14"
     CDS             complement(10124..11368)
                     /product="Putative uncharacterized protein n=1 Tax
                     =Lachnospiraceae bacterium 7_1_58FAA RepID=H1CBT7_9FIRM"
                     /codon_start=1
                     /transl_table=11
                     /translation="MAEKQINTIIQLRRDTQANWNAVASEFTPKEGEPCLTLDGADKG
                     KVKYGDGVTTWGALKYSGGDIPVTQVMQVTVNEGETDDAAITRITEGKTIVAGDVVVV
                     SHIISGEKTSKTAYNYNGTSWAALDGNYNAKNVYFDKDLTYTFDFGKYKVPTAGMGTI
                     ASDGVSVYDFFNDALNEEKNPTTTQPAVSLNSSEMKAYEVGTSVTPTYTASLSKGSYT
                     YGPDTGITAKTWSVVFNSQTLSTASGTFDAVVVGDSTKLSITATATYEDGAVPKTNVG
                     NDYPAGQIKAGSKSKTSGNITGYRNSFYGTLEAKDGELNSALVRALSSKSNKALAAGN
                     SFNLTIPVGAIRVVFAYPATLRDVSSVQDVNGMNAEVKSAFTKQVVSVEGAAGYTAID
                     YKVYVFDMANANDTANTYKVTI*"
                     /db_xref="UniRef100_H1CBT7"
                     /db_xref="H1CBT7_9FIRM"
     gene            complement(11637..12125)
                     /locus_tag="SRR1747018_scaffold_13_prodigal-single_15"
     CDS             complement(11637..12125)
                     /product="hypothetical protein"
                     /codon_start=1
                     /transl_table=11
                     /translation="MAIKNVVSVIQLRNGPQSAWDKVADKYIPEAGEACVVTEGKYKG
                     QVKFGDGVTVWGKLPYSGAIATDNKTILVSDGKIEIAGYAEAVAGQLMRKSADGLEWF
                     TLTPESIGAVSKVVTGANGKSYVFNETDGGGTKFVRNDGLESFVGVHDGSGDGDLSGM
                     AA*"
     gene            complement(12134..12502)
                     /locus_tag="SRR1747018_scaffold_13_prodigal-single_16"
     CDS             complement(12134..12502)
                     /product="hypothetical protein"
                     /codon_start=1
                     /transl_table=11
                     /translation="MFKLAYVDKNKIDNSITQQVIPEESLIVTNNEDKSAELSYYDEK
                     GNLKSIVKKNVFDSEAEMRLWIAKYDYSGEIISYKNSEGNWESCVVKENNIVANLPEK
                     DEVILSTDKLHLDGGSVPEM*"
     gene            complement(12519..13250)
                     /locus_tag="SRR1747018_scaffold_13_prodigal-single_17"
     CDS             complement(12519..13250)
                     /product="Uncharacterized protein n=1 Tax=Bacteroides
                     massiliensis dnLKV3 RepID=R9I961_9BACE"
                     /codon_start=1
                     /transl_table=11
                     /translation="MNNVAIVDNEKTPVNVSINGALTLTGNGSVECNKNGKATVDNNG
                     SLTVENGSYARAIDEKGNGYYTCVNHGKMVINDGIFSAPRGISSLIENGYYSYTDTNP
                     AKGYVEGTNQSSPELTINGGTYITKFWAVKNDDNAKLIINDGSFYGSILNSGLEMTIN
                     GGNFSVDEDKNLIAIIAYNTQYNPAKTLITGGTFNGYIVNQGLENTVIEIKGGKFSIK
                     LDEKFIAEGYEQKFVDGYYVVSAKA*"
                     /db_xref="UniRef100_R9I961"
                     /db_xref="R9I961_9BACE"
                     /db_xref="bvu:BVU_4157"
     gene            complement(13368..13775)
                     /locus_tag="SRR1747018_scaffold_13_prodigal-single_18"
     CDS             complement(13368..13775)
                     /product="hypothetical protein"
                     /codon_start=1
                     /transl_table=11
                     /translation="VANTYIPKAGEPCVTLDGNNKGQIKIGDGTSTWGELKYVGVSEG
                     AMSFAGTVATKADLPDNAKTGDIYQVTEDNKLYIWDGDSWEIFQAVDMSNYYTKEETA
                     DLVNVEINKVKADLEVIKIYGDSVVDTSVEVDG*"
     gene            complement(13941..14219)
                     /locus_tag="SRR1747018_scaffold_13_prodigal-single_19"
     CDS             complement(13941..14219)
                     /product="hypothetical protein"
                     /codon_start=1
                     /transl_table=11
                     /translation="MVRRDYSGMTLITPDSPNYNRGVLYGVLNAGIEEIPAKDMKLED
                     LKDVKISESGVEDKDILMYNKENEAWENKNMDKYLEDNLVDGGGVPRF*"
     gene            complement(14739..15254)
                     /locus_tag="SRR1747018_scaffold_13_prodigal-single_20"
     CDS             complement(14739..15254)
                     /product="hypothetical protein"
                     /codon_start=1
                     /transl_table=11
                     /translation="MKLRADDYPANIRKLQLFNFKRDKVQAYERTQAAINQGLVMFPK
                     SLNARNEMEIEEVASDGTTSIRYEKVSFDEMNSLIQIDLTKEELVGMQKQKRPNGTIV
                     FELSPDAKQKNMHDDRVDCVAMMCNHLMELRAQEVLALEEKPKTEFKEMFAKQKSANK
                     TSSTNPFNGLG*"
     gene            complement(15337..16458)
                     /locus_tag="SRR1747018_scaffold_13_prodigal-single_21"
     CDS             complement(15337..16458)
                     /product="Uncharacterized protein n=1 Tax=Listeria phage
                     P70 RepID=J9QQK0_9VIRU"
                     /codon_start=1
                     /transl_table=11
                     /translation="LGKKLTQEEFVERVHKIKPTVEVLSEYKNTHGKIHFRCKICNHE
                     WEAQANSMLKRLSGCRKCAGSLSYSNEEFLQKLKKVNENIVPLEEYTKNNVKIELECK
                     ICGHKWKTTPNKLLSQKTGCPKCVGQVSITTEDFINEMKEINPNIKVLGEFQGVDTKI
                     NLECKICGNIWEATPSHLKGGKGCPVCARNKLSKLFVKEKQKFIKEMEEIDPTIEIIG
                     EYKNSKTKINCKCKDCRHEWEALPSNLLKYRGCPACSMSKGEKFIKYYLEQNNIAFEP
                     QKKFPECKNIRELPFDFYLPEYSCCIEFDGQQHYAPATYFVKDEEKAKQIYEDTKMRD
                     SIKDNFCKENNIVLFRIPYWKVNNISEVLDKFMRNLGRI*"
                     /db_xref="UniRef100_J9QQK0"
                     /db_xref="J9QQK0_9CAUD"
                     /db_xref="ppm:PPSC2_p0627"
                     /db_xref="J9QQK0_9VIRU"
     gene            complement(16748..17131)
                     /locus_tag="SRR1747018_scaffold_13_prodigal-single_22"
     CDS             complement(16748..17131)
                     /product="terminase n=1 Tax=Brevibacillus brevis RepID
                     =UPI00037B6B9D"
                     /codon_start=1
                     /transl_table=11
                     /translation="LYRNRFDRDGGEDVFVKRSTILRNSFAYYPVYENDGEKKYIVCY
                     DPASKLDNSIVLIGELFRDKEKGLMLKIVNCENLIELLPNGDKAIIQKPQQIEMIKDL
                     IINYNRGALDYDNIELVCIDAGAGG*"
                     /db_xref="UniRef100_UPI00037B6B9D"
                     /db_xref="A0A0E9EW22_CHLTH"
                     /db_xref="batr:TD68_07180"
                     /db_xref="UPI00037B6B9D"
     gene            complement(17537..17800)
                     /locus_tag="SRR1747018_scaffold_13_prodigal-single_23"
     CDS             complement(17537..17800)
                     /product="Putative uncharacterized protein n=1 Tax
                     =Faecalibacterium prausnitzii SL3/3 RepID=D4KC51_9FIRM"
                     /codon_start=1
                     /transl_table=11
                     /translation="LSRPFTAQDTNFITGDGINTDIYPRQLPNKKLLLSSAEGIDSEL
                     FDQYKMAFEKMLLGDPNYFVCDISCEFSLHPFMNGKPMKPLIT*"
                     /db_xref="UniRef100_D4KC51"
                     /db_xref="W7YUE5_9BACL"
                     /db_xref="fpa:FPR_22280"
                     /db_xref="D4KC51_9FIRM"
     gene            complement(18275..18649)
                     /locus_tag="SRR1747018_scaffold_13_prodigal-single_24"
     CDS             complement(18275..18649)
                     /product="Uncharacterized protein n=2 Tax=Clostridium
                     kluyveri RepID=B9E6I7_CLOK1"
                     /codon_start=1
                     /transl_table=11
                     /translation="MSLLQKLRNMDLYNNKHIPEEYLHASIKDRIELLQGLMDTDGHC
                     EKNTGYCSFTQANYDFCLQFQQLLSSLGIKSTLTEKKMRYIKKDGNLSRSWAVYFMTS
                     KEMPCFKLKRKCNLLKDTLSDR*"
                     /db_xref="UniRef100_B9E6I7"
                     /db_xref="ckr:CKR_P45"
                     /db_xref="A5F9J6_CLOK5"
                     /db_xref="B9E6I7_CLOK1"
     gene            complement(18680..19363)
                     /locus_tag="SRR1747018_scaffold_13_prodigal-single_25"
     CDS             complement(18680..19363)
                     /product="Gp175 n=1 Tax=Mycobacterium phage Alice RepID
                     =G1BKP9_9CAUD"
                     /codon_start=1
                     /transl_table=11
                     /translation="MQKYVLLSSWCPANCVWLMGRNSRKATSLDTKTYGKISDRGVAI
                     EEKSVGELKVGDKIYDDTGKLTEVIHLNPIIFEEVYEVEFEDGDIIECNADHLWYVKD
                     SGFDKHNKYDTKWVTRSTDFIYNNFNKVKRGEKAEKGWNDYRFFVPMNKPLEYPKMLR
                     LPVAPYILGLWLGDGYSTSPAICGARKDLKEIESYVKKLCHTTYYEEKHEKKDCDILY
                     IDREKELRL*"
                     /db_xref="UniRef100_G1BKP9"
                     /db_xref="G1BKP9_9CAUD"
                     /db_xref="elx:CDCO157_1142K"
     gene            complement(19666..19944)
                     /locus_tag="SRR1747018_scaffold_13_prodigal-single_26"
     CDS             complement(19666..19944)
                     /product="hypothetical protein n=1 Tax=Brevibacillus
                     brevis RepID=UPI00037A269A"
                     /codon_start=1
                     /transl_table=11
                     /translation="LSELKKKELETITSFSRDNGFGERYAISKAKGENTFSGIMAKMN
                     EMKYENAILNMYDVETSKSINQAADASFAAIFNQLSMSEAEVYKTCQD*"
                     /db_xref="UniRef100_UPI00037A269A"
                     /db_xref="W7Z8R9_9BACL"
                     /db_xref="UPI00037A269A"
     gene            complement(20035..20709)
                     /locus_tag="SRR1747018_scaffold_13_prodigal-single_27"
     CDS             complement(20035..20709)
                     /product="SPBc2 prophage-derived uncharacterized protein
                     yonG n=3 Tax=Bacillus amyloliquefaciens
                     RepID=U4PSY2_BACAM"
                     /codon_start=1
                     /transl_table=11
                     /translation="LQKLYQSWMKYFNRFIPLYDKYVCSCCGKALPQEKYFLAYNEGN
                     LGRIEPNGRMHTHICIDCCKNLYEYLFYEKADKDGEKAMKWLCSYLNIYYDDVSYFKA
                     KKAMEEKDRKTHIVEEYMNVISRSATLKGKVFLESPDVDVSQNQGDSKADKIINSKTG
                     NVPEDLEEEWSKADLEAKRQVIKMVGYDPFYFEVEKDRKILYKDLLGMMEQGMELDGL
                     KVQAAI*"
                     /db_xref="UniRef100_U4PSY2"
                     /db_xref="W7Z8R9_9BACL"
                     /db_xref="bamb:BAPNAU_1598"
                     /db_xref="U4PSY2_BACAM"
     gene            complement(20887..21153)
                     /locus_tag="SRR1747018_scaffold_13_prodigal-single_28"
     CDS             complement(20887..21153)
                     /product="hypothetical protein"
                     /codon_start=1
                     /transl_table=11
                     /translation="MAKLTNARAKANIAKEQKRLDAIQKKLETQRKKEEFGESWKYSL
                     KDEHKQALKEIVGDIGTPSLKDTVDYNTFFDPINFYKDEDGTVR*"
     gene            complement(21236..21403)
                     /locus_tag="SRR1747018_scaffold_13_prodigal-single_29"
     CDS             complement(21236..21403)
                     /product="hypothetical protein"
                     /codon_start=1
                     /transl_table=11
                     /translation="MAAPTRRKSLKALIKEVTVGLANTFRNNINENNKNIAETVDNLP
                     DIAISKEQPTD*"
     gene            complement(21537..22043)
                     /locus_tag="SRR1747018_scaffold_13_prodigal-single_30"
     CDS             complement(21537..22043)
                     /product="Uncharacterized protein n=1 Tax=Clostridium sp.
                     ASF502 RepID=N2B6V2_9CLOT"
                     /codon_start=1
                     /transl_table=11
                     /translation="MMNLTNYIYPECSCNRMIALYKKYNRWEENDAYKPQLGDLCFYD
                     WDDNGVGDCTSEAEHVGMVYEVSGNSFRVIEGNYSNEVKIRSMEVDNKYIRGFGLPDY
                     AKACVGYKLPMYESKIKTIAGQVPYLHKGSSNEAVKVVKLLFNNLGFNSGDDSLFDER
                     LEAVVTQY*"
                     /db_xref="UniRef100_N2B6V2"
                     /db_xref="N2B6V2_9CLOT"
                     /db_xref="ert:EUR_30160"
     gene            complement(22195..22500)
                     /locus_tag="SRR1747018_scaffold_13_prodigal-single_31"
     CDS             complement(22195..22500)
                     /product="hypothetical protein"
                     /codon_start=1
                     /transl_table=11
                     /translation="MDLEKQRANGVAEEDLIERPFEDILEDMKAEWWEKHKDYQRLWE
                     PYLADPTRVQKKHEQQLKHRKEYNEWIKRQAELKKKRNEVWQGEITDDGTIVETSDS*"
     gene            complement(22627..22791)
                     /locus_tag="SRR1747018_scaffold_13_prodigal-single_32"
     CDS             complement(22627..22791)
                     /product="hypothetical protein"
                     /codon_start=1
                     /transl_table=11
                     /translation="MIKFSREAKNCDRVYANEFFAWPENRYTSLARKYRQDVGEPEIP
                     EYEGLPEEKI*"
     gene            complement(22918..23040)
                     /locus_tag="SRR1747018_scaffold_13_prodigal-single_33"
     CDS             complement(22918..23040)
                     /product="hypothetical protein"
                     /codon_start=1
                     /transl_table=11
                     /translation="MTRFRLIKAIMEETGYDKETVANVIESLEYKILDTIAMED*"
     gene            complement(23139..23420)
                     /locus_tag="SRR1747018_scaffold_13_prodigal-single_34"
     CDS             complement(23139..23420)
                     /product="Histone family protein DNA-binding protein n=1
                     Tax=Desulfurobacterium thermolithotrophum (strain DSM
                     11699 / BSA) RepID=F0S0F0_DESTD"
                     /codon_start=1
                     /transl_table=11
                     /translation="MVKNEFIAAIKDTEVCADISKKDIEAVIKGIDEVITNVVASEDS
                     VKLGSLGVFSGYTRPAKTVRNPRDGSKVEVPEKHGYPKFKFSSNMKKCD*"
                     /db_xref="UniRef100_F0S0F0"
                     /db_xref="dte:Dester_0018"
                     /db_xref="F0S0F0_DESTD"
     gene            complement(23588..24025)
                     /locus_tag="SRR1747018_scaffold_13_prodigal-single_35"
     CDS             complement(23588..24025)
                     /product="hypothetical protein"
                     /codon_start=1
                     /transl_table=11
                     /translation="MIKVSKYERKELERVGLLKDRRVGLNPQDANYTVTNREHVGRDK
                     TIYVAEEPEIMLFLGKYDDLNLQRISVNQYKKLVEKKILNDANTQRWGEYKVNAICFQ
                     DSYGVYRCKKISKIMLELGIWSNNKSRGGYKFVPKVVEAHTED*"
     gene            complement(24176..24619)
                     /locus_tag="SRR1747018_scaffold_13_prodigal-single_36"
     CDS             complement(24176..24619)
                     /product="hypothetical protein"
                     /codon_start=1
                     /transl_table=11
                     /translation="VLFDLGFIDINHGLGVTPIFMEREEFKEAEKDEKVILLGRNDLY
                     LCGKWLEMRKFGTFRCQKCRKLLPHYGNGKNESKRKYCKECAKATIDGITFDIKSTKI
                     TTTCDGCGKEIDLVSKYSSKGHYCWECRAKLHAKAQKRYAKKNEN*"
     gene            complement(24923..25129)
                     /locus_tag="SRR1747018_scaffold_13_prodigal-single_37"
     CDS             complement(24923..25129)
                     /product="hypothetical protein"
                     /codon_start=1
                     /transl_table=11
                     /translation="LVKYFKTEYVLGNQPSWNKAWVKETIKEKCKKYVPTYDPNVTFN
                     RVNKLVDTTWKNWKVDPDNPKESS*"
     gene            complement(25209..27851)
                     /locus_tag="SRR1747018_scaffold_13_prodigal-single_38"
     CDS             complement(25209..27851)
                     /product="hypothetical protein n=1 Tax=Paenibacillus
                     polymyxa RepID=UPI0003116850"
                     /codon_start=1
                     /transl_table=11
                     /translation="MMFIPQYITVSMENVKSYRDIYENGFSFTIDCGEPIIKAVKNKD
                     GLNEDLIVGYEKVTYHYKRLSCSASQARVSTVVFCEETILPELKRRLDNGRNMDDYKI
                     APSKYNAYFGLYSSATKEVTKPRFCIIPDYTEVRPVDVDFVIEQPADQDDIIEERTID
                     VEFNMVDGSGLISPQMAEQWGKDLGEDYTPCQFCIRCAFTKGAVNEFDFVEWCKELNN
                     ENYLIKDVYGNYVDVRNIDVILTEGMAKLWSAWESQESFEENCQKNGIIWGVTKYAPK
                     QDKEVNTANYQFLQTLNLTPEMVKDVCKPTVDYIQGVSYDNIYYTLLFLLGENLTQDN
                     IENYMKSSDNYWLKSLVLNNSLLYDKYSKEKVRDFIIRKIELACLGKILVHGNFQCIV
                     VDGYAFMQAATGQKVTGLLNAGEMYSQFWNNRNVTKVDTMRSPLTHFSEHYPVELKNT
                     EEMQKWYKYSYSGVIVNCHDAHTMHWAGSDYDYDIIFTCDNPNFINGVYPNQRVVTYN
                     AKKPHKKPAREMTDLDLYNTDTFSFGTRIGQITNICSTFVGMIPLFERGSKEEKLLQD
                     RVRSCCAAQSRQIDKTKIGENVKAEATIWKQYQHINEDDSLEERERKTFLNSLLADKK
                     PYFFRYKYNTLSKEYNEFVKKNDQDCQLRFACSLKELLAKDENLLNDAQKEFIRCYKH
                     FLPVVDSDCVMNQICKYIENVDFHIREKVRSSQNFDYHTLMSDGFIINKKIYEQINDL
                     VSSRIKEWAAKRTEKALDGAFASKTVNPNKVLDRDLEYNILRQDLLTNICSNEEQLAN
                     HLVYLFYVDKQSYNKNILWALVGRQIYENIRKKTSVYYFPQKNPNGSLEFLYEKYSIE
                     RVFVNREEEIEEEEKGIKEESFYD*"
                     /db_xref="UniRef100_UPI0003116850"
                     /db_xref="S9SHN5_PAEAL"
                     /db_xref="bamy:V529_21230"
                     /db_xref="UPI0003116850"
     gene            complement(27969..28124)
                     /locus_tag="SRR1747018_scaffold_13_prodigal-single_39"
     CDS             complement(27969..28124)
                     /product="Uncharacterized protein n=1 Tax=Bacillus
                     licheniformis CG-B52 RepID=T5HLF0_BACLI"
                     /codon_start=1
                     /transl_table=11
                     /translation="VRLFYTVKLNSALIKENGYNLDISFQDCLKSNLIVSLADSQMLK
                     SIRDITG*"
                     /db_xref="UniRef100_T5HLF0"
                     /db_xref="T5HLF0_BACLI"
     gene            complement(28150..28725)
                     /locus_tag="SRR1747018_scaffold_13_prodigal-single_40"
     CDS             complement(28150..28725)
                     /product="hypothetical protein"
                     /codon_start=1
                     /transl_table=11
                     /translation="MFDWGYKSIYRNLTKEQVSEIYESEEFWSSVKPNETLMKVLEDS
                     ENDERGIWQQYNWILLTKGSKESLQKKLDYLNKIPFFERNQSKWRYFGLSHGEKKEDV
                     HMLGRIQIDDNYSFLNRTDADLKILVKNGKETRFNRPKVETENLENLYIVDNISQVFE
                     ILEFITKLDTEDIDLDGFDIMDMITEVSQII*"
     gene            29428..30234
                     /locus_tag="SRR1747018_scaffold_13_prodigal-single_41"
     CDS             29428..30234
                     /product="hypothetical protein"
                     /codon_start=1
                     /transl_table=11
                     /translation="MTKNNNEIILKNEDETYIAIPNGIIEISNAINSYAILTYLFLVI
                     NKNLLGKVNSSILFLQECYIDDKKENQKSKATKIDKILSCLYLFSNTIVDSKKKVICE
                     SVIDIPKYSDYFNHCEFQIDKAVDIINIEKKKLYDKYQRFPQYTLSIEVYKNISGKFT
                     VLSLKEYLIIMNYCLKNKHKEKMKVDTMLNIYLLLKMKINRNQALNKAFPNGWLNKEV
                     FTIKSLSKISSVSETTLRKYLESLVKLKLIEKNICNNETFYKLKEELKND*"
     gene            30252..30989
                     /locus_tag="SRR1747018_scaffold_13_prodigal-single_42"
     CDS             30252..30989
                     /product="Uncharacterized protein n=1 Tax=Azospirillum
                     lipoferum (strain 4B) RepID=G7Z9E2_AZOL4"
                     /codon_start=1
                     /transl_table=11
                     /translation="MTCIVGFTDKKNNITWIGADSLGSNGYTQDVESNPKVFRNTTLK
                     NVVMGSTSTFRHIDLLKYSKTLFPEIDKYKIPSGETEVNHEYMVTTFIPNIITLFENG
                     IKDNGDKGGNFLVGIDGKLYEIQNDYSVLEPLSGYSAVGCGEVTAKGSLYATTKYMKD
                     FTPEQHILTALEAAEKNCCGVQRPFVILNTKNEDIIIVGLDGKKEVIKKNNTTSSSDS
                     TITITTTTISSNNNHSKKKSSKRHYSR*"
                     /db_xref="UniRef100_G7Z9E2"
                     /db_xref="pgm:PGRAT_19360"
                     /db_xref="A0A089NKG2_9BACL"
                     /db_xref="G7Z9E2_AZOL4"
     gene            31055..31618
                     /locus_tag="SRR1747018_scaffold_13_prodigal-single_43"
     CDS             31055..31618
                     /product="hypothetical protein"
                     /codon_start=1
                     /transl_table=11
                     /translation="MAYFKVYIINGSGGSGKDTFCDLVWIAMNNFDPHCLVHKYYTSA
                     PAKKWASLMGWDEKTKRPMDRRFLCELKDMLDYWDNVTYKYLKEKIEEVYHFITFNRK
                     ILFLHAREDKDIIWIKEYCRGKGIYCKTIKVERKVLNENSKYGNHADDGVSKSGIAYD
                     YVINNNGTKVDLTKEVNNFIYKEDLFR*"
     gene            31615..31755
                     /locus_tag="SRR1747018_scaffold_13_prodigal-single_44"
     CDS             31615..31755
                     /product="hypothetical protein"
                     /codon_start=1
                     /transl_table=11
                     /translation="MKNKHESKIKYEAKSNPRLVISKKMNLVKFIIFINWIILTNCMI
                     FL*"
     gene            32030..32422
                     /locus_tag="SRR1747018_scaffold_13_prodigal-single_45"
     CDS             32030..32422
                     /product="hypothetical protein"
                     /codon_start=1
                     /transl_table=11
                     /translation="MNDIIRRYFELKARNSNRPFIQILNFAYQNNKITNDEALLFCSN
                     NWKKMHGFKMRHTEKINCRGEGKRYRKFLWDDKASLVINGKVLSVMKDYVEKERNGIG
                     LREKDIGSKKWDWAFWSDLLNVMEEGHI*"
     gene            32710..32913
                     /locus_tag="SRR1747018_scaffold_13_prodigal-single_46"
     CDS             32710..32913
                     /product="hypothetical protein"
                     /codon_start=1
                     /transl_table=11
                     /translation="MKHINKEEKFIITLIIIVLVGLSCVKFCNHLVEKTINETIENAV
                     LVESDENGYVLNFYGQEYEYSFD*"
     gene            33062..33244
                     /locus_tag="SRR1747018_scaffold_13_prodigal-single_47"
     CDS             33062..33244
                     /product="hypothetical protein"
                     /codon_start=1
                     /transl_table=11
                     /translation="MKVYHIIHHDGYNAVKNNDMYRLDRAKGKLISLLKDSTDLKAAV
                     TEFDRAMYYYWNTFNS*"
     gene            33540..33743
                     /locus_tag="SRR1747018_scaffold_13_prodigal-single_48"
     CDS             33540..33743
                     /product="hypothetical protein"
                     /codon_start=1
                     /transl_table=11
                     /translation="MNIEMRNKVNKLIHVDGYYAVKSNDMYRLDRVKGKLIALLKDSN
                     ELKTVIREFDRTMYYYYNTLHCM*"
     gene            34062..34463
                     /locus_tag="SRR1747018_scaffold_13_prodigal-single_49"
     CDS             34062..34463
                     /product="hypothetical protein"
                     /codon_start=1
                     /transl_table=11
                     /translation="MYINMSSVIVVAVALAIVMIAYGVIINIEAIAHKKSMNPRAMFI
                     IMAILAISVVVLICNIDYSKSIPAEIFTNEDVTGAYNAGYDKGYEEAYSSTEDWFNGL
                     QSVTIGEDGTTIHLIDGKGEEWVLVSDNYQN*"
     gene            34781..34972
                     /locus_tag="SRR1747018_scaffold_13_prodigal-single_50"
     CDS             34781..34972
                     /product="hypothetical protein"
                     /codon_start=1
                     /transl_table=11
                     /translation="MKIKYYYDGPVTRWLNPYCHYKGYTMASSEKQALNNFRGRIKRE
                     KGLTMDSKLELSTKYLKQM*"
     gene            35013..35345
                     /locus_tag="SRR1747018_scaffold_13_prodigal-single_51"
     CDS             35013..35345
                     /product="hypothetical protein"
                     /codon_start=1
                     /transl_table=11
                     /translation="MSKKMKNTVRSLTNNPTHLEAPSLNKALDTYGNLNCLIDSGLKE
                     VIRWCAKSTRDDTKERYVFSLKNLDYVLEHISTEVLVTIKVTPLEDEFGHPWCWMLTK
                     IRKKRVCF*"
     gene            35410..35724
                     /locus_tag="SRR1747018_scaffold_13_prodigal-single_52"
     CDS             35410..35724
                     /product="hypothetical protein"
                     /codon_start=1
                     /transl_table=11
                     /translation="MKKISVIGRNYTLEDTLNEMNSSWGVKHLRKVKNNFCLNICKGK
                     SCKACDKCEIEQCYNLSLKEIKEGKRKELIPCAEYLSDRTNYGARRYYNGKGVKTEVW
                     HV*"
     gene            35717..35911
                     /locus_tag="SRR1747018_scaffold_13_prodigal-single_53"
     CDS             35717..35911
                     /product="hypothetical protein"
                     /codon_start=1
                     /transl_table=11
                     /translation="MFKITNKYGKSVTVMLKMEEQTLFKGDVLPSIICSFLNKKEIKP
                     DWFVNSFDFNLCKPYKVERV*"
     gene            36244..37176
                     /locus_tag="SRR1747018_scaffold_13_prodigal-single_54"
     CDS             36244..37176
                     /product="hypothetical protein"
                     /codon_start=1
                     /transl_table=11
                     /translation="MKKINLTNVKNEKSVSEVLFDALKPKAITNEQSKTVYALKLSVE
                     REIEKKEDGRNWAIRDIPLYLPEVDLHYQREPRNFEVAKITNNFNINKVEVKAASIRK
                     VGNTWHLFLMDGAHTLSALLYMQSKGFPIYAITCKVFINLTLEEEAELFATQNEGKTN
                     LRGYEKYKAELCAKMPTAVIINQVTKEFGLTVKTNYNSTVNRYNNINAVEELYRIVKR
                     DGENALRFVFAVLQGTGWKDDMVYTQRMLAGISACYKYCEDTKAFNYFLLNLKQYKSC
                     DEFVRVAQDKIEEHEGHPAEKIRDYLLTYMIYKK*"
     gene            37511..37840
                     /locus_tag="SRR1747018_scaffold_13_prodigal-single_55"
     CDS             37511..37840
                     /product="hypothetical protein"
                     /codon_start=1
                     /transl_table=11
                     /translation="MNNRDYNYVLVAHDGDSFYPVYSSNHKTVVENVMWAVCIQEEGF
                     NRIDSKKLIDFLTLNRIKPVDQLDNEDIPESPDWRINPSHLLKKLENQNWDGWNMFLL
                     TVPALNF*"
     gene            37951..38469
                     /locus_tag="SRR1747018_scaffold_13_prodigal-single_56"
     CDS             37951..38469
                     /product="hypothetical protein"
                     /codon_start=1
                     /transl_table=11
                     /translation="MANININTKKSLNRVQLMKENNTNLEYLYIDGIKCGCMGSVNDR
                     DREAGLAVIQRIVDNSDKTGMALVMEVMAQVNFEASMNEKEINPDEVLEVKVDGITYP
                     CVLSYEKKALYDEAGEEICNTRDIDCELDERALKALLEARAVNAIREDNESKYNDYED
                     EDEDDDCEKDWE*"
     gene            38570..40924
                     /locus_tag="SRR1747018_scaffold_13_prodigal-single_57"
     CDS             38570..40924
                     /product="Putative PcfJ protein n=1 Tax=Bacillus phage
                     phiAGATE RepID=L0L8B7_9CAUD"
                     /codon_start=1
                     /transl_table=11
                     /translation="MKTTYIDTIPSEIIEKNKATVKKFLSTNEAASPNPDSCPDITVY
                     WQQKANGKAFHLLEGEYEIVSFKAVGGLQTVSEYRKERTGFYNVSNIKTNCIVVCSGK
                     DAKVAYAKYYPELEMLTFGVMTINIRKIPEEKRRYYFVERYFLFKNCPAPFDTKGNIA
                     FESKGGKFYSLGLVDYLCHDLNKAIVHSYFSDAVEEFTKRECSPKIRWTKWTPYTFSD
                     YYKTMYPRTISKTSTDISKLVNDLPVINLEELRKEFPKKAVDVKNSWNDEHHTEYKDT
                     IWVFNILSDNYCVIRQFGGYFEFTEQSRILIDNKGKVTIFEPAPLLDGDTIFRVSSSA
                     KAGIPIDRVCYFKGFEDMFKFKRLFYISSIINDNDVMTKAKSAISKIIYTLRYPFIEQ
                     FYKAGYKYIANYLMSATAKSDLKALFDGRKYSESANIYELSGMNKHQLKLVDDMFNKR
                     QNPERVTSLFYGSSATPWQVIDTAHFVSGVENLSSITDKDSDFYFNMAKRINLVHSDY
                     HDFLYFIGADNSVYTYYKDRSRINKNNWCYMNKNKNIISTTSEQTERDRKNLLKLMRL
                     QERTDKKGASEDVFKIFSDAFNLFKQISNTNRPDIDLYACKDVNELHRYHNMLIEINI
                     TDKEVRNKEEQERLNKLAAKLYDQRKEKFEYADDNFSIIIPEEMNKITKEGVYLHHCV
                     GGYVNRVAEGHTNILFLRKNSDIEIPFYTIEVSNGNEIIQIHGLYNRWLGNDPDAVKF
                     IINWIHEKGIKCPVNIVLNKGQGYSSSTIKLSEKEYGLEGKKYV*"
                     /db_xref="UniRef100_L0L8B7"
                     /db_xref="L0L8B7_9CAUD"
                     /db_xref="ova:OBV_25400"
     gene            40917..41096
                     /locus_tag="SRR1747018_scaffold_13_prodigal-single_58"
     CDS             40917..41096
                     /product="hypothetical protein"
                     /codon_start=1
                     /transl_table=11
                     /translation="MSKRTPNNAITEYPQYDGMYYDRCEGIQRKTHGNYRYKINKQYK
                     EKRKQYLYTIEKEQE*"
     gene            41517..41681
                     /locus_tag="SRR1747018_scaffold_13_prodigal-single_59"
     CDS             41517..41681
                     /product="hypothetical protein"
                     /codon_start=1
                     /transl_table=11
                     /translation="MKIKTTVETDLSYLDLLTQLKEDINSDTCMPVTDRKKAEKLTQE
                     LFDLLWKYSY*"
     gene            41814..42824
                     /locus_tag="SRR1747018_scaffold_13_prodigal-single_60"
     CDS             41814..42824
                     /product="hypothetical protein n=1 Tax=Treponema primitia
                     RepID=UPI0002555871"
                     /codon_start=1
                     /transl_table=11
                     /translation="MGIAAYDTKKVAAVMESVDNTPRKKYYEDMGVTLENVHSLETAL
                     KLSGLDYSVEKRPIQFVNKVEQEWNGQKILVDTPFIIPDQYATIRTDTNAPLGIVGKN
                     YNILQNREAFDFLDSLAMGGAKFETAGSFGPNGAKSFITMSTEPMKILDDEFLPTMLF
                     LNAHDGSKAIQAMFVSIRIFCSNCLARARREAQNRVSIRHSNSMQAKLEQAKTILLQN
                     TNYLEALKTEAEKLAVQPYSKEAFEALAKRLFPVNTEDTEIMQIRNLAMIEKLMKAYN
                     EDDLQNFNGTAWKALQAISDFESHPVQLRKSTRSTTTPAFTSVAVNTMPLLNMVWNEI
                     AA*"
                     /db_xref="UniRef100_UPI0002555871"
                     /db_xref="H1CBZ0_9FIRM"
                     /db_xref="ckr:CKR_2598"
                     /db_xref="UPI0002555871"
     gene            42842..43285
                     /locus_tag="SRR1747018_scaffold_13_prodigal-single_61"
     CDS             42842..43285
                     /product="hypothetical protein"
                     /codon_start=1
                     /transl_table=11
                     /translation="MKKLNLFILVIALVMCFLYMERSEQVIALGDSIKDYQAQIDKLH
                     SQLWEIENNKSPVLTQPDTNLPDVAFEANTYPVYAELVESDPDNNTYKFRVLNATQDD
                     GFDGIYTLETDMAVYEDAPYILTMDTNGTKETSDDYIAVVWIATP*"
     gene            43342..43677
                     /locus_tag="SRR1747018_scaffold_13_prodigal-single_62"
     CDS             43342..43677
                     /product="hypothetical protein"
                     /codon_start=1
                     /transl_table=11
                     /translation="MNTIAYKPFINSNKEMMEKVNPDSWKAIIEFDSLDEVLCLYHAL
                     NDAIDNHFADARNKHVWALGSKTQEESLYYEDLADQQRRYGYKLMKIKNSLEETFHCS
                     VYYFEGGAK*"
     gene            43677..43826
                     /locus_tag="SRR1747018_scaffold_13_prodigal-single_63"
     CDS             43677..43826
                     /product="hypothetical protein"
                     /codon_start=1
                     /transl_table=11
                     /translation="MITIVQCKDKATFKVTNDVTFDNVTVMMQDKEDADEMIYHLLVN
                     VIKGE*"
     gene            43830..43994
                     /locus_tag="SRR1747018_scaffold_13_prodigal-single_64"
     CDS             43830..43994
                     /product="hypothetical protein"
                     /codon_start=1
                     /transl_table=11
                     /translation="MKNKILSFCLGEEDGTAIFCETREEFLQYINEKIDEAEERGQEH
                     FDLTIEQTEC*"
     gene            44030..44335
                     /locus_tag="SRR1747018_scaffold_13_prodigal-single_65"
     CDS             44030..44335
                     /product="hypothetical protein"
                     /codon_start=1
                     /transl_table=11
                     /translation="MKKYMVIDCYEREIGEPEFFDTMLKAQICMIEKFFEACRHIDEN
                     SYDYEFEINSMEDLDKVIDALTKEDLLDDENNFSENCAWAETYNHDNWDCKIIEVEI*"
     gene            44417..44908
                     /locus_tag="SRR1747018_scaffold_13_prodigal-single_66"
     CDS             44417..44908
                     /product="hypothetical protein"
                     /codon_start=1
                     /transl_table=11
                     /translation="MNNTYFNLKVNSIPAGRFVKMAYVSDITLTALGRKAGVSVLKRV
                     IGTYRIGINYKNTKKAKEKAITQNKPMDAVAKLPWGQWKDGSNRIICHVNKKGEYNEY
                     LRVYDTPNKPRVAYYLNGKPISKEDLRKTGFVPDSYFTSKNDSGCMTISANNIEWIGQ
                     PSI*"
     gene            44974..45135
                     /locus_tag="SRR1747018_scaffold_13_prodigal-single_67"
     CDS             44974..45135
                     /product="hypothetical protein"
                     /codon_start=1
                     /transl_table=11
                     /translation="MSTNDYSQLRTLISDFCRNELNHGRCTEECCEFCCVNETYDKTK
                     VSETLDKEE*"
     gene            45153..45401
                     /locus_tag="SRR1747018_scaffold_13_prodigal-single_68"
     CDS             45153..45401
                     /product="hypothetical protein"
                     /codon_start=1
                     /transl_table=11
                     /translation="MTIGNFVITYEGPSTDLEKNKEYYMFIVTRFDEKHKVLDNKVFY
                     FAFKPHFKPEDFELIMDLYRLPNHSKIASAHIVFDVEK*"
     gene            45456..46136
                     /locus_tag="SRR1747018_scaffold_13_prodigal-single_69"
     CDS             45456..46136
                     /product="hypothetical protein"
                     /codon_start=1
                     /transl_table=11
                     /translation="MKNETMIYAKYQGTYMNDEFIGYERAKKFINNWDSWEKCFPHEV
                     LIWLAQKKIKMKDVCAIHYMPVSFGLNNYYEGRYERLPQIKKHFSFTEERGGWTREHV
                     EDAYQYIIPARYQSVHLRDAFKEAIYMAYPYMGKYKFDAYVPDYSTSTQDIYITMIYK
                     LDGEEVKTSLYCPLEALLKKDPDLIYKRHYGYNADYYRCQPERAKIVLGVLNSQKYKA
                     FCKKVKEG*"
     gene            46208..47824
                     /locus_tag="SRR1747018_scaffold_13_prodigal-single_70"
     CDS             46208..47824
                     /product="Uncharacterized protein n=1 Tax=Bacillus phage
                     vB_BanS-Tsamsa RepID=U5J9M6_9CAUD"
                     /codon_start=1
                     /transl_table=11
                     /translation="MSNTAIANFYKSTTHDYESFFTKYEPSEKENEINARIKELTDKL
                     EAAKVEMTKVQNSRYNKDFTSHGKKIVVHYSSNRSDIELYFDLFTGTPVNRDSLEPQT
                     FIIKEVNLKGGDFWVNVGYCFSLGAVVSRHYRYKIATNNAFCNFVMNGEQLIPILEPD
                     ATPISDGDVPAFESGMGDDATYFISQIWDIPVENIGPKYTFKRLRESLKRNKSTEIIF
                     RTAPKSVQESLLMRKIETAEPVYKLLNLTKAEFKEACDRNIIGDWTNLQTIIRSAFKQ
                     DDKNYYYGSNDDMTLEDFCHYTNQEWFDIIEKAKYWDEEFAFNHVQMGGYGNNALELT
                     FSAYLRNNTSYRNAKFYHFYTFGKFMDYVCEEAVNQGFKTLNSFMTELRDYLDMCTSM
                     DIKPTLYSSYLKQTHDITSRNYEVKLTEEQAEMFENAYKGFENYTTKDKKYSVIRPKN
                     ADDVKHEGSELNHCCSSYIGKVLKRNCLIIFLRKTDKLDKSLVTIELNNKAIVQARGN
                     SNRSISEEEYIAICEYAKENKLKVNVTPRD*"
                     /db_xref="UniRef100_U5J9M6"
                     /db_xref="U5J9M6_9CAUD"
                     /db_xref="efq:DR75_2996"
     gene            47908..48483
                     /locus_tag="SRR1747018_scaffold_13_prodigal-single_71"
     CDS             47908..48483
                     /product="hypothetical protein"
                     /codon_start=1
                     /transl_table=11
                     /translation="MTNTKIYNNMTVTVTCSESEDVEMINLINKFKETQKTHEFTEKS
                     YAPKIKAIGEAKWIVIVNQLLELCKVAEELDIRNQLSNFMRISFNRDDTGELYILRLG
                     WYSPLNQYTLTYGYTGCIYQDATLWPVEEYCPKSELEDKDGWLSKWDEYDIYNKFRSK
                     LMKEIQRRTEIENAKTNEIIDRYNEFAKIDE*"
     gene            48818..49357
                     /locus_tag="SRR1747018_scaffold_13_prodigal-single_72"
     CDS             48818..49357
                     /product="Putative uncharacterized protein n=1 Tax
                     =Lachnospiraceae bacterium 7_1_58FAA RepID=H1CJ26_9FIRM"
                     /codon_start=1
                     /transl_table=11
                     /translation="MSTKTNNRIIWSNYDLNLENWIGDIKERLDECGVDYSEWSEYKF
                     YEEMVEVNNLYFDDERCNLNIPTEGRIIEIADIGLWNGRRMGYNLLNEHNINACLNFK
                     SDCEYAEWWVDSHNNLRSRQTHHDGTHYILYREVKPEITSDQLDNFCWKIYRGKATSK
                     DITKYTRALGKQVRNVYGW*"
                     /db_xref="UniRef100_H1CJ26"
                     /db_xref="H1CJ26_9FIRM"
                     /db_xref="euc:EC1_06700"
     gene            49417..50133
                     /locus_tag="SRR1747018_scaffold_13_prodigal-single_73"
     CDS             49417..50133
                     /product="hypothetical protein"
                     /codon_start=1
                     /transl_table=11
                     /translation="MSKKYDYNKSDIANIVLEFKSLLKEHECLDDVCIYYNNRRTRYI
                     RNLWDKDEKKYVPLNSWIDEGESFHPTKYFEYAPSTNIISFSSEGTLSGLMYSGTPEW
                     LENFALKYGMYIEAATSWFFYFAPCNEWSDYETDDTEEYKNYPIILLFPEDYDGYKLS
                     ALKVIAQIWEDLCKMSEDKGGCALGYGMIFRYNGQKYKMIPRSDKQGEWSWEQWVDKI
                     KNYLSMVGCTEIYWDCGHMD*"
     gene            50153..50341
                     /locus_tag="SRR1747018_scaffold_13_prodigal-single_74"
     CDS             50153..50341
                     /product="hypothetical protein"
                     /codon_start=1
                     /transl_table=11
                     /translation="MLRIINGTGKCCPDCGVEVNLTFDDEFDYICPECGQLFYSWECG
                     NTVETTMQDIKDQEALEH*"
     gene            50379..50933
                     /locus_tag="SRR1747018_scaffold_13_prodigal-single_75"
     CDS             50379..50933
                     /product="hypothetical protein"
                     /codon_start=1
                     /transl_table=11
                     /translation="MSKYTSIETVKNYIELARMNLIHLGFTELSETKIIAEWNTRAKN
                     RLGQCCPKRSIDGKRYFILNFNKKYFEIGDDINVQGTIIHEVAHCVNNGLSHEHSSGW
                     YKAITKYNAVYGTRIQRCSFDSNYNNYLKQQLTAKGKYKVYCDCCKKVVRIYQRDCNA
                     VQGIRSTPSIWRCGYCNNHTLRVL*"
     gene            50961..51215
                     /locus_tag="SRR1747018_scaffold_13_prodigal-single_76"
     CDS             50961..51215
                     /product="hypothetical protein"
                     /codon_start=1
                     /transl_table=11
                     /translation="MNYTTITNLVHWMPVTGTKGENFYMSKDERYYISRPVFSRKGWE
                     LSKRNVIDGVVVYTFMKAFSSLKAAKNYVANVLYSDNYNW*"
     gene            51252..51527
                     /locus_tag="SRR1747018_scaffold_13_prodigal-single_77"
     CDS             51252..51527
                     /product="hypothetical protein"
                     /codon_start=1
                     /transl_table=11
                     /translation="MKYISSTLYNWLTDDSCSKTQLHIYAIQSEEEYLNLDAMIEHNE
                     EQEILEYLHYESDVIPVEAIQGKEYTTYHCKLIGDFLVVEETVTIDC*"
     gene            51540..51695
                     /locus_tag="SRR1747018_scaffold_13_prodigal-single_78"
     CDS             51540..51695
                     /product="hypothetical protein"
                     /codon_start=1
                     /transl_table=11
                     /translation="MTRKELYEAKNKQSISDFLNSLDDNFKAYITEIIKNELEWRKQM
                     KLNEKEN*"
     gene            51697..52248
                     /locus_tag="SRR1747018_scaffold_13_prodigal-single_79"
     CDS             51697..52248
                     /product="hypothetical protein"
                     /codon_start=1
                     /transl_table=11
                     /translation="MKNQPITSKYTSINSKKLPAIYGRLDYSALLNYWESLTKFERTP
                     TILDFGCGRYTDHIEHFLSTKSFIYKGYDPYWKGEKENQDSLICEPFIVICSNVLNVI
                     NDDIILNKLQNRVRSFSFTANLDKKQSLYYISIYTGKGDAIGRITKKDCYQRNQKISA
                     YKLNSDYLSKNTITSKIGKDFLI*"
     gene            52245..52994
                     /locus_tag="SRR1747018_scaffold_13_prodigal-single_80"
     CDS             52245..52994
                     /product="Numod4 motif family protein n=1 Tax=Ruminococcus
                     sp. CAG:9 RepID=R7CQ28_9FIRM"
                     /codon_start=1
                     /transl_table=11
                     /translation="MKKIGETYGRLTIEAKDEKRSKEKKETYWLCSCSCGNFNLVSVS
                     NSNLGKAINSCGCLRKENTKKLGKKNTERERKKNKYDLITEDYGIGWTDKGYQFFFDL
                     EDFDKIKNYYWEVQKGANGYLYLRTCINSTNYTMSNFIMKGKSKEDKTIYDHKNRNSL
                     DNRKNNLRIASVSENGMNVKTRKNNTSGITGVQQAKDGKWIATIRIDKKRTYLGRFEK
                     KDEAIIERLKAEKEYYGEFAPQKELFNKYNI*"
                     /db_xref="UniRef100_R7CQ28"
                     /db_xref="A0A0C7QL98_CLOSO"
                     /db_xref="cbi:CLJ_B2540"
                     /db_xref="R7CQ28_9FIRM"
     gene            53009..53335
                     /locus_tag="SRR1747018_scaffold_13_prodigal-single_81"
     CDS             53009..53335
                     /product="hypothetical protein"
                     /codon_start=1
                     /transl_table=11
                     /translation="MSMKLARTLESIYGDFKIWCHDANIEHRYLIEFEPYRYNFVGER
                     DDTLPRNSYSIHVTWVEETESLKITCVRDNKKNRNHWVDSYLHVFQGIVDNLIDTIKQ
                     LERTCA*"
     gene            53335..53865
                     /locus_tag="SRR1747018_scaffold_13_prodigal-single_82"
     CDS             53335..53865
                     /product="hypothetical protein"
                     /codon_start=1
                     /transl_table=11
                     /translation="MLTYFCGDHINKPVVMIAYGEHEYYDNLSLIPSRYDGKRIEEAY
                     MYEYLRDFLKYLKQQSEMTEEFAVPPCYWIVDLKKNITLWSGLAYKSSYKSAITAIKA
                     YYVTELQQSSKVQRYEVNLEVKGILEVVVEARSFDDAKNKAQNQVHTFTSDDLFCLTT
                     KAISAMDEEKTTHEYC*"
     gene            53918..54568
                     /locus_tag="SRR1747018_scaffold_13_prodigal-single_83"
     CDS             53918..54568
                     /product="Putative uncharacterized protein n=1 Tax
                     =Clostridium citroniae WAL-17108 RepID=G5HEQ0_9CLOT"
                     /codon_start=1
                     /transl_table=11
                     /translation="MKLNDAKYLESISSPVVFISTGNSKLGKFIGAINLPAGKTCNPD
                     APCRKYCYALKGHYVFASAKSVRERNLNIYKTNPKSFFNQLSCNTAFFKMVRWHDSGD
                     IVDRAYLEGMCKVARDNPDVKYLAFTKQFQIVNNYLATGETIPDNLKIVFSTWGNWIP
                     ENPFHLPMTFVRFKVKAMEGQNQKIPEDSFECLGNCATCGKCWNLKKGESVVFNQH*"
                     /db_xref="UniRef100_G5HEQ0"
                     /db_xref="A0A0E9EBI3_CHLTH"
                     /db_xref="G5HEQ0_9CLOT"
     gene            54596..55198
                     /locus_tag="SRR1747018_scaffold_13_prodigal-single_84"
     CDS             54596..55198
                     /product="hypothetical protein"
                     /codon_start=1
                     /transl_table=11
                     /translation="MLYALFAFFVGLFGTAIFNQGLFGNALSTIAVFLLVIPVVFAVG
                     GELYKQKEEEQKQQEELERKRRVAKGHLEDDLTPRQRALWDILHKYRDSDVLIWNIIN
                     RTKKEHELEMWLWKHNKELKEKYFAEYCKAEREGDLLKAKVKYNTFTYYERDTENAAK
                     ELKEKGLLDKYGNYTFWDNFPDNWKLSDEELETLDYEDED*"
     gene            55403..55708
                     /locus_tag="SRR1747018_scaffold_13_prodigal-single_85"
     CDS             55403..55708
                     /product="hypothetical protein"
                     /codon_start=1
                     /transl_table=11
                     /translation="MKKNLNNTISVASVFAEVMSEMLDSYFAECICHFNKICIRKRKG
                     ETTRYFFSMKEVNYVKNNLQNPDSVTVKPLYDNGSIWCYEMDYAQVVKEKRGGKITV*"
     gene            55753..56202
                     /locus_tag="SRR1747018_scaffold_13_prodigal-single_86"
     CDS             55753..56202
                     /product="hypothetical protein"
                     /codon_start=1
                     /transl_table=11
                     /translation="LAYFAIGLPIAILVRLFAGVPLFWFIVIPITILTFVGIAKMDTE
                     SVLYSRKFKDGKSIDSLAMAKKYYEEYRRRDEEYDYKHFCEQQKYFWKKIRREHPVTQ
                     VYLKDGTDMWCDYITWNERLQEIHLRYNWTEEYKIVHYEDIGSIHVC*"
     gene            complement(56743..57054)
                     /locus_tag="SRR1747018_scaffold_13_prodigal-single_87"
     CDS             complement(56743..57054)
                     /product="hypothetical protein"
                     /codon_start=1
                     /transl_table=11
                     /translation="MAETNIDFIHGEDVAVWSSDYFTVIRTMEEYLKDYPDEVSIVSD
                     SYDTDGQNRCLTIKVPAKWMRNPKPPRSQNMTEEQKEAAKERGRHMAKVRMEKMNKKS
                     E*"
     gene            complement(57047..57556)
                     /locus_tag="SRR1747018_scaffold_13_prodigal-single_88"
     CDS             complement(57047..57556)
                     /product="hypothetical protein"
                     /codon_start=1
                     /transl_table=11
                     /translation="MPRGRPRKNPLPVIDTVTSNSSEDVVKEVSKPDEVLLDSIETTK
                     TEVGNEDSKLLTKFEMGAEVGTVNKSRLKKDDSPHCVCCKEPVYSGRRLNLSLLTTLA
                     PYHFAVEEMQPYICSRCASDLGEVINKWLIKHGAEVKPYYKPEYMAKKYDENLNNSNK
                     KSKEDNSNG*"
     gene            complement(58173..59240)
                     /locus_tag="SRR1747018_scaffold_13_prodigal-single_89"
     CDS             complement(58173..59240)
                     /product="hypothetical protein"
                     /codon_start=1
                     /transl_table=11
                     /translation="MTNKKYTIKYAKPKCGLEYSPAYNTHTNQNDLKLTNTHPLIKTS
                     IRKAINAQALLVITTCLTFSLVISGIGYAQALNRTVDEVSSSDTDINTSPHYIAIENF
                     QTQKENYWDLNNLENISPDRIFYVDMNKLITIEDEESVFNFLDVSIQYSQNSSTSESS
                     NTESSSLEQSKTNSSLELNKTNSSLKQVESKTSTYRYAYLIHLTDSERHVVESIVAGE
                     SGNQPFVGKKLVAQAIYNSMLRDNMSPSQVRKQYSYSGYKDIDEFEKECLKAYGNTNA
                     ADECRQAVKEIFDDCNMPTNDFVLFFYAPAYSKGTWHENAKTLKPITYIAEDGSTTNY
                     IGGHKFFALKDEPVINYTREN*"
     gene            complement(60006..60590)
                     /locus_tag="SRR1747018_scaffold_13_prodigal-single_90"
     CDS             complement(60006..60590)
                     /product="hypothetical protein"
                     /codon_start=1
                     /transl_table=11
                     /translation="MDKITYLRKIKEKINEEYLEKLQGIDECFNANNVMITVYIEKNI
                     FETLNFKVNNGDLELDNYDLKNLLRGKLRFPGNIRNAKSEKLRYVTQWFVDKCPKCGC
                     YIYYPKYNPNSGYTGVCANCFEERKLERYKTINFSTDSEYRLVNYKFYAVAGNMNREE
                     LDGFMRELGNEKYGNEILRGIDKDLKRLELCDEI*"
     gene            complement(60593..61102)
                     /locus_tag="SRR1747018_scaffold_13_prodigal-single_91"
     CDS             complement(60593..61102)
                     /product="hypothetical protein"
                     /codon_start=1
                     /transl_table=11
                     /translation="MDKFEFIKLQKEQFDKKIASAFNKEPFVIIFTDATQSSAYGCYS
                     YLTMYNDSVFSWRENLRMLFNGTLRYYGRAVNKWTTYKCKCGCNSFYIWKHWYVCSEC
                     FTEHVLNAENTMITFKDKEKCGPEFEYDAKAIIKWHEFGLITKFEFDKFMKNCTNPEQ
                     EVYFGYRGE*"
     gene            complement(61095..61607)
                     /locus_tag="SRR1747018_scaffold_13_prodigal-single_92"
     CDS             complement(61095..61607)
                     /product="hypothetical protein"
                     /codon_start=1
                     /transl_table=11
                     /translation="MTKEEYMTKEEYVKFKKEQFNKRIEETFRDNSHVFLYIPAYNTW
                     MLDCSKSKWTYHTLDGTFENIKGVLSGELIFRKKPIVCAPASKLFYRLFECEECGCTS
                     FYPFNNRVVCSNCFKENLLIWQDYLVPFKDEEKCVYANEKWTYYCDVYEDVFKELLEE
                     VENVKENNNG*"
     gene            complement(61990..62316)
                     /locus_tag="SRR1747018_scaffold_13_prodigal-single_93"
     CDS             complement(61990..62316)
                     /product="hypothetical protein"
                     /codon_start=1
                     /transl_table=11
                     /translation="MKNNNNIHLNTSAKYKNNKFQIKYLKYKKYNMVLFATYFTELDV
                     DNIFLHGYQFSIYFDRTLRTLNYVNDMDYIGIDINIRPLMIHFGIDAYKYLTQTQEYR
                     KNNKEE*"
     gene            complement(62319..62645)
                     /locus_tag="SRR1747018_scaffold_13_prodigal-single_94"
     CDS             complement(62319..62645)
                     /product="hypothetical protein"
                     /codon_start=1
                     /transl_table=11
                     /translation="MKSISLNKNMMSTLSNKKYKITTLKHINFNNTSVSAYYKRNVLK
                     NNVDLMYIFFETSYNNVVSSFTCEDMSLGVWIINDPISFGTLIKCFNENAYYFLKRKY
                     PENKEN*"
     gene            complement(63925..64224)
                     /locus_tag="SRR1747018_scaffold_13_prodigal-single_95"
     CDS             complement(63925..64224)
                     /product="hypothetical protein"
                     /codon_start=1
                     /transl_table=11
                     /translation="MTQGLINRLGAVFAYPSYLIKYSTALVALNESHYKNQTSDFFDE
                     LLLRKNLTTNNKESQKKILKLKEERQHTEIIKSRHVIKKQDGTVEFPNKEEEKAV*"
     gene            complement(65311..66804)
                     /locus_tag="SRR1747018_scaffold_13_prodigal-single_96"
     CDS             complement(65311..66804)
                     /product="hypothetical protein"
                     /codon_start=1
                     /transl_table=11
                     /translation="MKKNDFPTNPVAFAQYVWENIEDGDTLMDKLQNIWEVSSYTIFD
                     GRKIEINLCCVDSSKWAGGYYNGKHEKLTRYDLASKYYLYIDDEQVKIPAVEDWTVST
                     FVQNYNTIWSILDTMHSPTTSPTKEEKEDIHKLLLLTQEADKKYEGKIEQLSTLRTLD
                     GLKNKIEKETEKCLPKEDKQMAENEKNYFPKNKGKTGADTQLKSAFYSNEEFCTRLVD
                     TFFNASDFSKKTLGELKNFLKEKYNDYKNDYENYIEEKSKKDPELETQSETKIINVND
                     NKPIITIDNNDTDTGTHKVSSTDTEQPKPVFKLGDVVYNNNNSVGYISRLGYADKYCY
                     YYWTPLFVSYKDRTYNYLEVGKELGLIYPYETYYKRIGNYLMSDPNCIKEITRIDSVY
                     KLNEDNLKKFPYLNRYVTDFKTQENDEKDSNTSIPNDTAPSDTAPSSSRENLIISSLP
                     NYLRKLNLIDSTYNYEVNTKLTTDTAEKLNDVIEALNDVIRYLQDNK*"
     gene            complement(66825..67265)
                     /locus_tag="SRR1747018_scaffold_13_prodigal-single_97"
     CDS             complement(66825..67265)
                     /product="hypothetical protein"
                     /codon_start=1
                     /transl_table=11
                     /translation="MPKSRMAHNFKARKGISRNYTLLARQKEFPKLTCKKNLPTPDTK
                     DSDNPDNIKYILKENDTQCTIFSTELKSQDNHKDPLYLIVGALTGALLLTGKEIEEYF
                     DLTPMIDKKLTLKDAPYKNTGVKIEYDTNDVPTDIVDFKGAPIK*"
     gene            complement(67300..68124)
                     /locus_tag="SRR1747018_scaffold_13_prodigal-single_98"
     CDS             complement(67300..68124)
                     /product="hypothetical protein"
                     /codon_start=1
                     /transl_table=11
                     /translation="MIYLDMYGLDEYQSEKVKILSKGEKPSRHNIVQFIATMTCLVKD
                     LDDADFGEAVYKKPKCKNDWMILWSVSKKFDAILEYYKELIVWQPSWFMSLINNAVMW
                     NAKTYGKLPQPFTYLNNGTSYMINLNANSFHITWLNIIESCASFKEDEIIINQAIERA
                     LNCKNTNCDNYFRSLSFYITRRWNYLQFAFAVLNYLTIRVALDKYEEKFHIWRTLKQH
                     SIINSPENCNEIRQTMITIHKLHLSVNAVNSILSFRDNFPITERERAHNNYYNYWI*"
     gene            complement(68121..68969)
                     /locus_tag="SRR1747018_scaffold_13_prodigal-single_99"
     CDS             complement(68121..68969)
                     /product="hypothetical protein"
                     /codon_start=1
                     /transl_table=11
                     /translation="MENKTIPYEDIRKQFASYLRIVDEIPFGFFFDNEEISLDKFAVL
                     FDYLKPTLPLLSYVTMLRTENPDVTFVDNLNFIFFDTKLSSTGLKVIKFNNWVGFYSD
                     MVTSFNKDFIISQNNLKNYSLMYKYIIRLKNCIRIIDDFFLVLDTPKNYLAHIYKNLS
                     DKALRALIKLTGFFGNYIMEKKGNIGPFDRNNTIYIHNPETHEIIYNPLTTENQNLPT
                     PTEADLEAIRGGMGNPMAFIPQTRANIIAQRMVTIYERQESQRLRAHQERMAEECLNI
                     LLRTAT*"
     gene            complement(68969..69757)
                     /locus_tag="SRR1747018_scaffold_13_prodigal-single_100"
     CDS             complement(68969..69757)
                     /product="hypothetical protein"
                     /codon_start=1
                     /transl_table=11
                     /translation="VTMKVTPPEANIINAVDVVEHILGRDGLIEQNKDVLFKPVLFNE
                     MTFDILFQYREWFFAFVPTYEYLLTLKNPRNFYSFSAKQSIIFNSTLLDCQEENLLVS
                     HTKNFDKIILDYGLRPEQLQYKYLESGSTLFENADKLIISLKKQNIKSFFVSLYYIME
                     HIWWAVDVIWAFRDLIKEKYPIATMPKGSCFGTHVTDLTYYSTNELKLYEATSKKDKF
                     ACNLLPITRISREMEKCIYYHGFNEHDVNPAPYIPVVENYQEGY*"
     gene            complement(69850..70113)
                     /locus_tag="SRR1747018_scaffold_13_prodigal-single_101"
     CDS             complement(69850..70113)
                     /product="hypothetical protein"
                     /codon_start=1
                     /transl_table=11
                     /translation="VFNINEKFKVTPMHNTILTIYSDTNDSYLCWDSFDKYYYFGQKD
                     DDNVICWSSLEEFNKFYAVAIKNLSIMKAQNLAPRCALLYKNT*"
     gene            complement(70129..70317)
                     /locus_tag="SRR1747018_scaffold_13_prodigal-single_102"
     CDS             complement(70129..70317)
                     /product="hypothetical protein"
                     /codon_start=1
                     /transl_table=11
                     /translation="MDEIFGGSYNVYTAKFQGRKFDYYADEYLIYLSDFKSYPDKYSW
                     DISPHEIDTNCVHWAKLN*"
     gene            complement(70414..70653)
                     /locus_tag="SRR1747018_scaffold_13_prodigal-single_103"
     CDS             complement(70414..70653)
                     /product="hypothetical protein"
                     /codon_start=1
                     /transl_table=11
                     /translation="MEWFDFEKKQPHIGEEILVMKTILGHHKIFVATYLGRERIDSRG
                     VCDVKLDNFKRYIQKNYSSQFHCFISSCLRWARLN*"
     gene            complement(70676..70957)
                     /locus_tag="SRR1747018_scaffold_13_prodigal-single_104"
     CDS             complement(70676..70957)
                     /product="hypothetical protein"
                     /codon_start=1
                     /transl_table=11
                     /translation="MVWESFLEHLPKNGERIVIIHEWSSYELVGRNSTNHYTIYECNY
                     KSFKKTEYNSQDMSLVKLTNLKIIGGEKLYLCLDEKSLYSKFLHWARLY*"
     gene            complement(71221..71442)
                     /locus_tag="SRR1747018_scaffold_13_prodigal-single_105"
     CDS             complement(71221..71442)
                     /product="hypothetical protein"
                     /codon_start=1
                     /transl_table=11
                     /translation="MTWYAIWENEPKRGQIVLITDRYGRMRVMSYKGKMENTTSNYKF
                     AKIDYPEIYHGYLACDFRWTEIDSLPKFD*"
     gene            complement(71499..71702)
                     /locus_tag="SRR1747018_scaffold_13_prodigal-single_106"
     CDS             complement(71499..71702)
                     /product="hypothetical protein"
                     /codon_start=1
                     /transl_table=11
                     /translation="MKRTENLIAYTQEDLRKDIVKALFGENAVLGVDYIDFHYENENA
                     AGLIVNFHDKEMSFATKQEILWS*"
     gene            complement(71791..72615)
                     /locus_tag="SRR1747018_scaffold_13_prodigal-single_107"
     CDS             complement(71791..72615)
                     /product="Uncharacterized protein n=1 Tax=Clostridium sp.
                     CAG:352 RepID=R6S3C5_9CLOT"
                     /codon_start=1
                     /transl_table=11
                     /translation="MSFYLKETTTNSYIQFVSNQYSYISNPNKKHLFKDIDKAANIVL
                     NHSIVDKFLSNRVFSIYHAETNSLVYDQLVSDVANKGLIRLNISKAVLNMQESLSEAP
                     VTSGNPIEMQFKDSLLPFVPHTNCAKAMIDGDELPVKDSLKKYQASKYTKDKILPTLE
                     SMSSTFEEIASSINSLPSNEDLAKQLGDYNAQIVDVLHYIEFSHLDACNGYLIFKKLQ
                     DILIARRTVKEQMEVINKLENCNLIIEKINAANAQAKKSVEESRSYCPRSDIDIFD*"
                     /db_xref="UniRef100_R6S3C5"
                     /db_xref="R6S3C5_9CLOT"
     gene            complement(72724..73338)
                     /locus_tag="SRR1747018_scaffold_13_prodigal-single_108"
     CDS             complement(72724..73338)
                     /product="Rhomboid family protein n=1 Tax=Ktedonobacter
                     racemifer DSM 44963 RepID=D6TMD9_9CHLR"
                     /codon_start=1
                     /transl_table=11
                     /translation="MTKIKEFTKTLTFWLVLINIAVYITILINPTLIYYLWSYNLLYN
                     SPIEIWRFVTPVFTHAQLYHLVANLLSLIYLGSFIEKYLTKTEYLSIYLGTGIISEIA
                     TTIAYSLFRPEAIGIGASGAIYGLMGFIITTVVDKKDRLKVLIVVIISAIGVNLFIPN
                     VGNVAHFAGLISGLVLGLIFMKCCKHEKADKFLEEYMAEVKSRF*"
                     /db_xref="UniRef100_D6TMD9"
                     /db_xref="D6TMD9_9CHLR"
                     /db_xref="cpf:CPF_1705"
     gene            complement(73331..73585)
                     /locus_tag="SRR1747018_scaffold_13_prodigal-single_109"
     CDS             complement(73331..73585)
                     /product="hypothetical protein"
                     /codon_start=1
                     /transl_table=11
                     /translation="MNNKEHPDTVLYGVYEQVAWERKLAEAQLSTLGFSLGCNVTCTK
                     KSVNVNRGYVRTIKVCSECGEQLHSDMNFCPYCGRKIIDD*"
     gene            complement(73585..73899)
                     /locus_tag="SRR1747018_scaffold_13_prodigal-single_110"
     CDS             complement(73585..73899)
                     /product="hypothetical protein"
                     /codon_start=1
                     /transl_table=11
                     /translation="MSKIVCAAIRFTPSNINRGCPKKSIILPCSRYGDGYRNFAYISN
                     MLTGNHKATDWVKEEGFIDEAGNFYNRAKAFELVKDSLPASLIYFKEQRKEIELYSED
                     LY*"
     gene            complement(73901..74140)
                     /locus_tag="SRR1747018_scaffold_13_prodigal-single_111"
     CDS             complement(73901..74140)
                     /product="hypothetical protein"
                     /codon_start=1
                     /transl_table=11
                     /translation="MKTKYIKSKIISPEQNHWYNIDFYYDVKPFLGTLAMATCGSCKK
                     EALFEQILMMLVYMLFQVLTVPLVGLLWKMDEIEV*"
     gene            complement(74142..74456)
                     /locus_tag="SRR1747018_scaffold_13_prodigal-single_112"
     CDS             complement(74142..74456)
                     /product="hypothetical protein"
                     /codon_start=1
                     /transl_table=11
                     /translation="MERIKKGRKAPTRDKRENCGIVTSLLDANGNNIITGNLYEIKGK
                     KHSYLGKVFYNRYQKAFGLFMGCWYGDKNPNNPENFGKFVAIPKDNGMRKQIFPVEEM
                     EF*"
     gene            complement(74521..75210)
                     /locus_tag="SRR1747018_scaffold_13_prodigal-single_113"
     CDS             complement(74521..75210)
                     /product="Uncharacterized protein n=2 Tax=Butyrivibrio
                     RepID=D4S202_9FIRM"
                     /codon_start=1
                     /transl_table=11
                     /translation="MDNGFNLKEDRITFDCMPEDMQMTDAGFNALMGCTILWGLICNF
                     FICMFLEVQVFNFVAAHPVLFIVGYFVLAFLGAIIISGTENAVIAFLGFNLICLPIGA
                     LLSVYVSQYTALSISYVCLLTGIIVVIMTTISTVFPEYFCSLGHILLIALISIILIEG
                     TLVFFLDYDGHVIDYAVVALFSLYIGYDWYCSQRYAATPYNAISCATDLYLDIINIFV
                     RLLAILGKKKD*"
                     /db_xref="UniRef100_D4S202"
                     /db_xref="D4S202_9FIRM"
                     /db_xref="sbn:Sbal195_0134"
     gene            complement(75203..75511)
                     /locus_tag="SRR1747018_scaffold_13_prodigal-single_114"
     CDS             complement(75203..75511)
                     /product="hypothetical protein"
                     /codon_start=1
                     /transl_table=11
                     /translation="MVISYDNQIINLYMGWRAIHLDADFNNVDWSVNTPTYTITIELT
                     DKSSCSLGVFGKNEYYLAKIMLDKIKEGLANNTSFLDLDDYLKIWKKKLEKEKETKNG
                     *"
     gene            complement(75565..76239)
                     /locus_tag="SRR1747018_scaffold_13_prodigal-single_115"
     CDS             complement(75565..76239)
                     /product="hypothetical protein"
                     /codon_start=1
                     /transl_table=11
                     /translation="MLALKIVLFLVLITSGGVVVWLLFGLLIGPLIFKGIFGADLDDI
                     KEKRKREECVKMDFDKWYDIYCLNTKKWGLSCLPHRRINNHNYKHGDVVLNNYWSLNY
                     FDAKDVYVDFGFVGNLKYSLWRRNYIKAKKARETNEKEVKNLKLILESAQSDIEILKK
                     KSEEEISKAAEISKKVKENLNNQELRWYHNNFAGKDIIAPVKMKTGYGNAPSMITNLD
                     DDKADF*"
     gene            complement(76241..76783)
                     /locus_tag="SRR1747018_scaffold_13_prodigal-single_116"
     CDS             complement(76241..76783)
                     /product="hypothetical protein"
                     /codon_start=1
                     /transl_table=11
                     /translation="MLGKLLYVISGLLILAFIAFICLFAYIIKDEDGGCANTPLEFVK
                     AHHKKWRDWAHLKFNDWKKYYILAPDKWTLMWFAPKRTVRTKNGVWDTVYVNFGFIGN
                     IKYVFFKYNMNNKQKKSDSIRNAQDNLKYILEAVQRDIEEIQKRAEEEINKAKEETNK
                     IQESYMNSNIELKSTDRWEN*"
     gene            complement(77160..77504)
                     /locus_tag="SRR1747018_scaffold_13_prodigal-single_117"
     CDS             complement(77160..77504)
                     /product="hypothetical protein"
                     /codon_start=1
                     /transl_table=11
                     /translation="MKIFDACLKIEEILKDYLKASNKINDKKKSEYYKHEAYRLNFTA
                     RELDLFYNWGFSNLVYVPKLNHWACVMPKDYEYLNSTSYPYSKEDPPILFVSGNVDSV
                     LDEYLSKEKENG*"
     gene            complement(77504..78397)
                     /locus_tag="SRR1747018_scaffold_13_prodigal-single_118"
     CDS             complement(77504..78397)
                     /product="hypothetical protein"
                     /codon_start=1
                     /transl_table=11
                     /translation="MCTQPKLSPEKMYNLYGYKPDIVTNAFFFDTESGTSIWNLKSNN
                     TVYAKDGNFSNGWGITNAGKIMNGVFNNGVGWRDFGTEYPALFKNKQPQSVKDYADID
                     YEAKRQMFGWTKTDGNPKNEKYFIISVVSGGMKLSKAQNLVKSIFPDVEYCCNQDGGN
                     STYTNFEGTRLSASGWLRPVDSILAFWLRSNAEREKAELEEKKQNKEDKKEQSRPKKA
                     GYRCQLGAFSNSTRAITYRNEIRTLKGVIDYSAAFCVMDPKTKLYKVQVGFFAKKSGA
                     EKVKADLAEKGYNCYICYVEE*"
     gene            complement(78669..79040)
                     /locus_tag="SRR1747018_scaffold_13_prodigal-single_119"
     CDS             complement(78669..79040)
                     /product="hypothetical protein"
                     /codon_start=1
                     /transl_table=11
                     /translation="MLPLKNRSAYYITIKANRDSEIKTLFAGESFGEGGFFVDFDRAK
                     RFNCPLSAEKWLKFNFDETNLPPDYYDWASITIEELKLVPVEKINLSKEGQTTESVKE
                     DKPKRIYNKKKKTEIPVAPII*"
     gene            complement(79052..79384)
                     /locus_tag="SRR1747018_scaffold_13_prodigal-single_120"
     CDS             complement(79052..79384)
                     /product="hypothetical protein"
                     /codon_start=1
                     /transl_table=11
                     /translation="MIFNITDAGLTHSNMETYYCIGIPRKKLPLNYGETSSYAFANRG
                     WSNMPYLLAENYTLSCFSFESEKDAREWWVKNKKFFLENKSYAKEYDFNYMKIIKVEI
                     GSKYSILK*"
     gene            complement(79426..79764)
                     /locus_tag="SRR1747018_scaffold_13_prodigal-single_121"
     CDS             complement(79426..79764)
                     /product="hypothetical protein"
                     /codon_start=1
                     /transl_table=11
                     /translation="MYNRNFHNKIGSDKIKLTFHSRDRGLERLGIKNERELRQLACNA
                     RNKGVNLDALTIYNYEKNGLTCEQMWAFKRRFRTKSNSEKIYYHKGFVFVFAGKNACT
                     LKTVIELKNI*"
     gene            complement(79841..80329)
                     /locus_tag="SRR1747018_scaffold_13_prodigal-single_122"
     CDS             complement(79841..80329)
                     /product="hypothetical protein"
                     /codon_start=1
                     /transl_table=11
                     /translation="MKIEKELIPAQERTHWVAEDGRMFSTEEECFAYEKRVDIRAVMT
                     ERCFYIPNPYESETEYWFIMGEEATPAYLLGYLEYSLRVYISSWQKKTLAKACLEQKK
                     DQKYYLIGLKIDERGDNSTFEILTIKEAEEKTKDAIANYKHLLDEYSNLRERLSIFPE
                     TN*"
     gene            complement(80331..80684)
                     /locus_tag="SRR1747018_scaffold_13_prodigal-single_123"
     CDS             complement(80331..80684)
                     /product="hypothetical protein"
                     /codon_start=1
                     /transl_table=11
                     /translation="MILKILIKIWQFFFILDILGFFFSVKKCTKYLNDFFNARNVDVT
                     IINNGNSIWTLVQMVLVSAIPILNISMAYMWVFNYDNFVKSVLINVNDKLNKTGIITD
                     ELKEEFYNKVERDFN*"
     gene            complement(80662..80898)
                     /locus_tag="SRR1747018_scaffold_13_prodigal-single_124"
     CDS             complement(80662..80898)
                     /product="hypothetical protein"
                     /codon_start=1
                     /transl_table=11
                     /translation="MYIPKGDRETSLLPFTGCDEKKCPWKDCVRHPDSGFTYNSMGHL
                     SYLCKKFKEQPKEVKKVEEVKEIETKADDSKDSN*"
     gene            complement(80927..81463)
                     /locus_tag="SRR1747018_scaffold_13_prodigal-single_125"
     CDS             complement(80927..81463)
                     /product="hypothetical protein"
                     /codon_start=1
                     /transl_table=11
                     /translation="MFTKQEYLEEYKNNNKNDNIMKLLGYIEERLDHNSSLGYGVARF
                     ENFQLTPTMWRIMTNDKRFKELCECRGYELTFQKNEDGSWVDVTSVKAREDAEVWNKT
                     FKDNDVSYFFNVIMGRLFEIGREKNIKHPYYTIHKDCCSPIAWKLTNSRTFLQKVVEN
                     GWDFDCGPDSIPYIQIKG*"
     gene            complement(81539..81928)
                     /locus_tag="SRR1747018_scaffold_13_prodigal-single_126"
     CDS             complement(81539..81928)
                     /product="hypothetical protein"
                     /codon_start=1
                     /transl_table=11
                     /translation="MSKKQRKKIRQAKFSDYQYNDNDPRFKILFRNGDWLVVKFINDG
                     AFYSYCLNCRRYLHPTSYLSESEFITRYSPEREFIYCPYCGSKNLKDEKSAKKKKYFY
                     LIEEKAIQYKDLPEELKKYPYKIGKKN*"
     gene            complement(81882..82265)
                     /locus_tag="SRR1747018_scaffold_13_prodigal-single_127"
     CDS             complement(81882..82265)
                     /product="hypothetical protein"
                     /codon_start=1
                     /transl_table=11
                     /translation="MNLKKSYTYYIVYMGLKPEATITTYGNEERTLDKEIDSMDDITA
                     IQAKLNEEYEFADCVIMFYKLLRTSYNTIQQNPNGMVDMMGAMAGMMGRGLSEAVTEV
                     TDKSEVKDEENVKETKEEDKTSEIQ*"
     gene            complement(82267..82536)
                     /locus_tag="SRR1747018_scaffold_13_prodigal-single_128"
     CDS             complement(82267..82536)
                     /product="hypothetical protein"
                     /codon_start=1
                     /transl_table=11
                     /translation="MKRLVCLWNYIKFYYIYPNKSYMDKLKRVSKVMKASPYSYKQWA
                     EFLNRSEKDVRKIAHKRFFLTYRDFVIIAEKTNTTVAYLFQGDYF*"
     gene            complement(82533..83027)
                     /locus_tag="SRR1747018_scaffold_13_prodigal-single_129"
     CDS             complement(82533..83027)
                     /product="Uncharacterized protein n=1 Tax
                     =Desulfosporosinus acidiphilus (strain DSM 22704 / JCM
                     16185 / SJ4) RepID=I4D4G8_DESAJ"
                     /codon_start=1
                     /transl_table=11
                     /translation="MISPTYGRVDMKRIAEIVFNYIKGHADVAEHNHIVIGTDSQNHK
                     DETKAVIVIAVYTDGKGGKFFYEIQKLPIILNLKIKIHKETELSIAYADQLFDELATL
                     AIQENFDYEKYTSIGIHVDAGYAGPSGQVIPEIVGWLKGAGYEPTVKPDSFVASTIAD
                     RISK*"
                     /db_xref="UniRef100_I4D4G8"
                     /db_xref="dai:Desaci_1701"
                     /db_xref="I4D4G8_DESAJ"
     gene            complement(83045..83626)
                     /locus_tag="SRR1747018_scaffold_13_prodigal-single_130"
     CDS             complement(83045..83626)
                     /product="hypothetical protein"
                     /codon_start=1
                     /transl_table=11
                     /translation="MCKWCENYRFTINATSKKNLIDHGDFYVHANYCPVCGRNLNLNK
                     VEEENTKEQNKKEQKVFLAKINANFIKGSNLEECYYKGMSTFGDTPLVTDKDGAKYFT
                     SKTTLKQELNWFYNPEDYEIIPIIRVVTEMPMKENKIKLPYFTEEDFYLKSDSGSVIR
                     SVYDKDTNKRYVFSPKTIDKINQVVDKLNKLLN*"
     gene            complement(83697..83921)
                     /locus_tag="SRR1747018_scaffold_13_prodigal-single_131"
     CDS             complement(83697..83921)
                     /product="hypothetical protein"
                     /codon_start=1
                     /transl_table=11
                     /translation="MRLNDVSLIGFALYLLCGLAVTYNVYNCPTNRNDKEVTLLHYLT
                     LIFCWPIALVRAAIYWFKIQREIRKQKKIK*"
     gene            complement(84093..84365)
                     /locus_tag="SRR1747018_scaffold_13_prodigal-single_132"
     CDS             complement(84093..84365)
                     /product="hypothetical protein"
                     /codon_start=1
                     /transl_table=11
                     /translation="MFFNRKSEKEKTPKFEELSSESYTSNLPNLEEVYQVLEQNYGHI
                     LTEEIFENLDYQFAMRLADNDDDYNRSLSVAEKMQILYSHQMLLKK*"
     gene            complement(84389..84874)
                     /locus_tag="SRR1747018_scaffold_13_prodigal-single_133"
     CDS             complement(84389..84874)
                     /product="hypothetical protein"
                     /codon_start=1
                     /transl_table=11
                     /translation="MENTWKTSLKEKKKELSEIHKDLNKLTRESYDEYVMKELAEKLI
                     GNCYIHKGHYIMIVQPPKLLEGRCDVSYSSSWGCVEINNFENETPYGCYTDSEIDCAP
                     YYNEDVDLFFLLNYPDKFDHFQPISRDEFYAKMEEAVRKSKRMIFDMLDNVKPRKFYR
                     F*"
     gene            complement(85627..85953)
                     /locus_tag="SRR1747018_scaffold_13_prodigal-single_134"
     CDS             complement(85627..85953)
                     /product="hypothetical protein"
                     /codon_start=1
                     /transl_table=11
                     /translation="MTVSQVVLCIILAVGVVTIFFLGGTIVGGIHAYNKAYTEADEAH
                     KNLDDAKEQLITSLENKAAAQKELIDSYDKLVKELNAKQETLVSLTSTQRDMIKILEK
                     KLSENV*"
     gene            complement(85950..86174)
                     /locus_tag="SRR1747018_scaffold_13_prodigal-single_135"
     CDS             complement(85950..86174)
                     /product="hypothetical protein"
                     /codon_start=1
                     /transl_table=11
                     /translation="MTVERLRDILNEMAESPCWKQDKESQVVITIENFEANWGGRPYE
                     KVQSVGLGFDWEMGQFRIEPENKLMEVKKK*"
     gene            complement(86164..86370)
                     /locus_tag="SRR1747018_scaffold_13_prodigal-single_136"
     CDS             complement(86164..86370)
                     /product="hypothetical protein"
                     /codon_start=1
                     /transl_table=11
                     /translation="MNSNQDLINPNLADSLFCLYFLIVIGIAGLDNSTGEVLTPFCLF
                     ISGGLFMTAIHFFKLYLKGKKNDC*"
     gene            complement(86367..86732)
                     /locus_tag="SRR1747018_scaffold_13_prodigal-single_137"
     CDS             complement(86367..86732)
                     /product="hypothetical protein"
                     /codon_start=1
                     /transl_table=11
                     /translation="MSYDISYRVQCKDDPKLWADIGNCEANTTYNLRKMIQKSTGLEW
                     KNEEDNGLVKDVIPFIIHGLEELERFPDKYKQYESPNGWGTISGCKSFFTRCILDWTE
                     FTEDSWTSPYKDIVHFWIV*"
     gene            complement(86805..86915)
                     /locus_tag="SRR1747018_scaffold_13_prodigal-single_138"
     CDS             complement(86805..86915)
                     /product="hypothetical protein"
                     /codon_start=1
                     /transl_table=11
                     /translation="MIKTGEKEFVNGDIYYNPFFGDLWIIQNDTKIRKNQ*"
     gene            complement(87041..87346)
                     /locus_tag="SRR1747018_scaffold_13_prodigal-single_139"
     CDS             complement(87041..87346)
                     /product="hypothetical protein"
                     /codon_start=1
                     /transl_table=11
                     /translation="MTVKEYNEWRKEFGHVQVLLYAFPNVLKKIGNDDLIKELKILGY
                     DEHTLDFLNSAMDAWEKVEKEELMKDVNVQPDPVTIPKPEKSPFMPKEPKKPTYYNF*"
     gene            complement(87327..87569)
                     /locus_tag="SRR1747018_scaffold_13_prodigal-single_140"
     CDS             complement(87327..87569)
                     /product="hypothetical protein"
                     /codon_start=1
                     /transl_table=11
                     /translation="MGYFRNLTNAELWSACTELKEIEKKNPPKNKENWPIKHGSYFSK
                     AVDYYDHFVSMPVTVAVSELKFEVERRGIINDCKRV*"
     gene            complement(87696..89423)
                     /locus_tag="SRR1747018_scaffold_13_prodigal-single_141"
     CDS             complement(87696..89423)
                     /product="Putative uncharacterized protein n=1 Tax
                     =Lachnospiraceae bacterium 7_1_58FAA RepID=H1CC11_9FIRM"
                     /codon_start=1
                     /transl_table=11
                     /translation="MYNYNNPNKKKNTKAWAPKPEKTVQTNRTNRKASFMDKVEKTAK
                     GYYTQVAVPTLPADKQYTSNGAIAYKSSGSALLDINTSISALRSLPDGDVVKKFRAAY
                     SENPRLAIRWLFYAGDIREGQGERRLFKICLEDMMNNGGAQIVANLIPMIPEYSRWDY
                     IYAVMDNPTTKPVVRELIRKQWKEDMANMKKGKSISLMAKWLDSASSHSHDTRKRGLK
                     TMDMLGLTEREYRKGLSALRKHLDVVERKMSSQNWQSIDYETVPSKANLNYNNAFLRN
                     DEERRRAYLNALTKGEAKINSSVANPCDIVHKYCDGSWNSAPRSYDATLEGMWKSLPN
                     LVTDDSSTIVVADGSGSMCTNVGRTRLTALEVANSLAIYFAERAKGAYKGRYITFSSR
                     PQMVNVNHDSLRENLMEAARHNEIDNTNLEAVFDLILETAIDNHSPQSDLPKNILIIS
                     DGGWDSMVNIRNISTGGRGYGGYGYWGYNSTRATAQEAPAFLKSIEQKYKDAGYDMPM
                     IIYWNTTGNGNTNNGFPMTKNDYGIMVSGFSVNTLKMVLSGKTNPWDALMEVLLNKRY
                     DTVETKAFA*"
                     /db_xref="UniRef100_H1CC11"
                     /db_xref="H1CC11_9FIRM"
                     /db_xref="rto:RTO_04180"
     gene            complement(89545..89730)
                     /locus_tag="SRR1747018_scaffold_13_prodigal-single_142"
     CDS             complement(89545..89730)
                     /product="hypothetical protein"
                     /codon_start=1
                     /transl_table=11
                     /translation="LADNENERELLCPLIPLFEGIEEAITNDICYKAQNAKQLFINNF
                     KRTLDKDENNSNNLLTN*"
     gene            complement(90046..90417)
                     /locus_tag="SRR1747018_scaffold_13_prodigal-single_143"
     CDS             complement(90046..90417)
                     /product="hypothetical protein"
                     /codon_start=1
                     /transl_table=11
                     /translation="MNTGDYYPSKGYCNTKGILCEYANIRGYCGLTACLKHNLVQLDS
                     TSNFSLNFSRSEKSKMFIKFEPKEFNMEKNFDDTVNLNFTLPIVNQNSNEETGTLKVK
                     IPRAKYEFEEGGIKISVLKSE*"
     gene            complement(90420..91004)
                     /locus_tag="SRR1747018_scaffold_13_prodigal-single_144"
     CDS             complement(90420..91004)
                     /product="hypothetical protein"
                     /codon_start=1
                     /transl_table=11
                     /translation="MKQIRKNVFETNSSSCHSLVISKDNYGPEHIPAYLNFNADKDYG
                     WERSCYSSTEDKASYLYTAMLDCDMGAQAKEFKRKLEEDFKIKIFVPDYKRETSKYSD
                     WESWDCSGSVDHAGELIPFINEILEDDDKLKRFLFDPRSCIYTGNDNSCDPDDNCYVA
                     DVDEKGEYYDWHVEKNVKHPLWDGERYEYYFKGN*"
     gene            complement(90988..91896)
                     /locus_tag="SRR1747018_scaffold_13_prodigal-single_145"
     CDS             complement(90988..91896)
                     /product="Uncharacterized protein n=1 Tax=Eubacterium
                     plexicaudatum ASF492 RepID=N2A9X8_9FIRM"
                     /codon_start=1
                     /transl_table=11
                     /translation="MKIDSIERISYSGKVYNIEVKDNHNYFVENILVSNCHENSTPTG
                     KHGDILGEQGIKVLESFHEYTELAIGGGDPLSHPDLIPFLRKCKELNLIPNMTVHQFA
                     FMKNQELIEQLVKEKLIYGIGVSLVDPLQPQFLKTISKYPNLVLHVINGIVTMDTLRA
                     LKNRNLKILILGYKTVRRGEEYVKEDWAKELVANKQKAIYDNLGRMINEKWFSVISFD
                     NLAIKQLEPQRLMSEEDWNTMYMGDDGQDGEQTSASMYIDGVEMQFARNSCDVNNRYD
                     VGNKTVTEMYQFLRDLNEEKNNETNS*"
                     /db_xref="UniRef100_N2A9X8"
                     /db_xref="N2A9X8_9FIRM"
     gene            complement(91886..92131)
                     /locus_tag="SRR1747018_scaffold_13_prodigal-single_146"
     CDS             complement(91886..92131)
                     /product="hypothetical protein"
                     /codon_start=1
                     /transl_table=11
                     /translation="LHVHHKEPFIEIFERFLKELGLNGQKVEYMSEDYLKLEKAIVDY
                     HNSHDIGLVVCESCHDKVDPKFHKRHILDSKEDENEN*"
     gene            complement(92225..92365)
                     /locus_tag="SRR1747018_scaffold_13_prodigal-single_147"
     CDS             complement(92225..92365)
                     /product="hypothetical protein"
                     /codon_start=1
                     /transl_table=11
                     /translation="MKNNNPMNNPDSKDKKQKTLKKLLESGELKYPRGKERKSFKGTR
                     SL*"
     gene            complement(92865..93311)
                     /locus_tag="SRR1747018_scaffold_13_prodigal-single_148"
     CDS             complement(92865..93311)
                     /product="Intein N-terminal splicing domain protein n=1
                     Tax=Leptospira borgpetersenii serovar Mini str. 200901116
                     RepID=M6UUP8_LEPBO"
                     /codon_start=1
                     /transl_table=11
                     /translation="MSNIKTYQNGNYMVSIDLDNGTKTRENDLSFFKADFPECCDYKI
                     TNNCAQGCSFCFPAGVKVKVNGNDVPIEEVNIGDIVDSYNLENHIKELKPVVKLYERD
                     YNGELIKITVEDKTIICTPNHKIYTINRGWVEAGFLTTNDEVMLYD*"
                     /db_xref="UniRef100_M6UUP8"
                     /db_xref="A0A0G0PP07_9BACT"
                     /db_xref="M6UUP8_LEPBO"
     gene            complement(93311..93568)
                     /locus_tag="SRR1747018_scaffold_13_prodigal-single_149"
     CDS             complement(93311..93568)
                     /product="hypothetical protein"
                     /codon_start=1
                     /transl_table=11
                     /translation="VSTNGVKLYSERVTKEYLKYRKVHRIYCSDCDVEMKLSEMAYAT
                     YPPIYEYVCPKCNHKMTSSVVYPAIEEVWEKEEDMKKVVMD*"
     gene            complement(93589..94098)
                     /locus_tag="SRR1747018_scaffold_13_prodigal-single_150"
     CDS             complement(93589..94098)
                     /product="hypothetical protein n=1 Tax=unclassified
                     Euryarchaeota (miscellaneous) RepID=UPI00037B88F5"
                     /codon_start=1
                     /transl_table=11
                     /translation="MGYTTEFNGAISFNKPISSELKEYINKFSYTRRMKRDNEKIKEV
                     FPNWENLCYNGNLGEEGEYFIGGLGFAGQESDDSVIDNNYPPYTQAGLWCKWIINDEN
                     KLVWNEAEKFYNYVDWLKYLIDNFLAPNGYVANGIIDYQGEAPWDFGYIEVVNNKVYK
                     KHQKEIKND*"
                     /db_xref="UniRef100_UPI00037B88F5"
                     /db_xref="S4E3H1_ENTFL"
                     /db_xref="efd:EFD32_1857"
                     /db_xref="UPI00037B88F5"
     gene            complement(94114..94287)
                     /locus_tag="SRR1747018_scaffold_13_prodigal-single_151"
     CDS             complement(94114..94287)
                     /product="hypothetical protein"
                     /codon_start=1
                     /transl_table=11
                     /translation="MKIYCAFDHLNCESAPKSQEEVHACEYYGSYLCNACPSRYDGDR
                     VKKYIEDNPRVEH*"
     gene            complement(94290..94643)
                     /locus_tag="SRR1747018_scaffold_13_prodigal-single_152"
     CDS             complement(94290..94643)
                     /product="hypothetical protein"
                     /codon_start=1
                     /transl_table=11
                     /translation="MIDGVEVLTSEMVRVSADLDELIGAGIIFAVFALLLFYFLVLCI
                     KEKFGWLTLVCIVAVSLFTFASGKMFKMAFNPVYEERYMVKFEENIPTKFLQDYEILE
                     NKGNNIYIVREKGNE*"
     gene            complement(94636..95022)
                     /locus_tag="SRR1747018_scaffold_13_prodigal-single_153"
     CDS             complement(94636..95022)
                     /product="hypothetical protein"
                     /codon_start=1
                     /transl_table=11
                     /translation="MSIENNPAIEILNTIVTTKGGDLFVFVITSLLAALCIICIITFI
                     VDWIQTKVLMDGFDLLLVATIILGVISGINLHAMTHPVKIISYEVKFSDPDHFSLTDY
                     EKLEENYIISREGKIYTLKERVDKND*"
     gene            complement(95126..95569)
                     /locus_tag="SRR1747018_scaffold_13_prodigal-single_154"
     CDS             complement(95126..95569)
                     /product="Uncharacterized protein n=1 Tax=Eubacterium
                     plexicaudatum ASF492 RepID=N2A4W6_9FIRM"
                     /codon_start=1
                     /transl_table=11
                     /translation="MKQIRKNVFETNSSSTHTLAICTEDEYKDWQDGKLLFNKWNKTF
                     IKNSIRITKQDRKEAEEYYTRCKGKYYKDWFELTDAEKEEYTYTRVSQQRRQEKDSLF
                     DYEGAGLTYQEFMQDCNSDGLETETSHYTSPSGDKLVITCAYGYN*"
                     /db_xref="UniRef100_N2A4W6"
                     /db_xref="N2A4W6_9FIRM"
     gene            complement(95553..96002)
                     /locus_tag="SRR1747018_scaffold_13_prodigal-single_155"
     CDS             complement(95553..96002)
                     /product="hypothetical protein"
                     /codon_start=1
                     /transl_table=11
                     /translation="MQNLRMKTKHKMKRYELSNYFLSLTTAEQIVLLTDTGFKEGFWR
                     ESKKSDHYWMTYHFCLFNSKKERISYEFSFDVAIDLDDLKSWNDFDNLEVIDDDFGQP
                     YNAFFRAQDSGHSFPFLDMIVDKYENRMNKLVEAKILEEVKLNETNS*"
     gene            complement(95971..96618)
                     /locus_tag="SRR1747018_scaffold_13_prodigal-single_156"
     CDS             complement(95971..96618)
                     /product="hypothetical protein"
                     /codon_start=1
                     /transl_table=11
                     /translation="MRQIRRNVFETNSSSSHSLVITTDDEHMTREEINSEFHLRKDGL
                     LWLSESYLEFYRYPFDMLATFRGKLRYAIASSNGNLVDECRKICKEYIDGFTDFEFDT
                     KDYVWDSEVKDYVEADEPVPNYGGTDDYEIEGWLKKYNVSLEEFLTNKRYIVVVDGDE
                     YNTWLHIKDSGLVNTTKIIHDSRVEYEAKWREQYLARLEAEKEKKDAESSHENKA*"
     gene            complement(96628..97422)
                     /locus_tag="SRR1747018_scaffold_13_prodigal-single_157"
     CDS             complement(96628..97422)
                     /product="Uncharacterized protein n=1 Tax=Lachnospiraceae
                     bacterium 6_1_37FAA RepID=E9RTK7_9FIRM"
                     /codon_start=1
                     /transl_table=11
                     /translation="MNLCNQYNRFVRFVGDILITDPCYIIREDHKINYNTHPNMEDYY
                     SKYKIVGNGHKGYPRPDMYEDVTWIDMKKPLRANELPEGYRTPDREAKLIDAYETWIR
                     GTKTKNPNIRRVPFSPTYETENEAYNKAVAKWETEQEDDWEKCCCGEAMEKLGLNTFI
                     VCGTIYGDWSCTVFNSLTKEKMGEFCADSGQVGIFLMKEVLEYNPNLDLPKHCATIIK
                     NFDGHVRVNKKNNGKYTYDGEEYDDIIAEVEGTSKTLNFKSAQTGF*"
                     /db_xref="UniRef100_E9RTK7"
                     /db_xref="E9RTK7_9FIRM"
     gene            complement(97515..97721)
                     /locus_tag="SRR1747018_scaffold_13_prodigal-single_158"
     CDS             complement(97515..97721)
                     /product="hypothetical protein"
                     /codon_start=1
                     /transl_table=11
                     /translation="MANNSYMFKCKKKNALDGKTYRVYQIMPLPNQFGSLGLVGIMYC
                     EQDKKFDANDLSQFEIIDEVSPLL*"
     gene            complement(97772..98320)
                     /locus_tag="SRR1747018_scaffold_13_prodigal-single_159"
     CDS             complement(97772..98320)
                     /product="hypothetical protein"
                     /codon_start=1
                     /transl_table=11
                     /translation="MKQTRKNVFETNSSSVHSLSISNKDNYDYTQLDDYIEEDYGHNG
                     YGKYLKLNFEAFGWGWESNLDENSAVAKLEYILTAITCFQGYNVNWSSREDKEEAIKE
                     VMESDDFQKFEDDVKYALSKHDIHIIGIKISPDEDGYVDHQSLDYYVSDGMYYIFTRD
                     RITLEDYIFNKGYSLIIDNDNH*"
     gene            complement(98322..98537)
                     /locus_tag="SRR1747018_scaffold_13_prodigal-single_160"
     CDS             complement(98322..98537)
                     /product="hypothetical protein"
                     /codon_start=1
                     /transl_table=11
                     /translation="LEVLESKTVVPFTPEEFAERAQEIVDLCQGDAALLNGWGHRAMD
                     SLMEDVLWSLGFDKRIEIFDQLRRVRY*"
     gene            complement(98567..98812)
                     /locus_tag="SRR1747018_scaffold_13_prodigal-single_161"
     CDS             complement(98567..98812)
                     /product="Uncharacterized protein n=1 Tax=Clostridium
                     difficile DA00210 RepID=T3U0V3_CLODI"
                     /codon_start=1
                     /transl_table=11
                     /translation="MKKTFNIKCTMEERWVDSFLSMLRYMEACGKIGHSTLIGFYSDG
                     DGDFRPQFEHDIQFNRNDGYVPEKDNSKIPERIYDAG*"
                     /db_xref="UniRef100_T3U0V3"
                     /db_xref="I7JYZ7_9STAP"
                     /db_xref="T3U0V3_CLODI"
     gene            complement(98931..99416)
                     /locus_tag="SRR1747018_scaffold_13_prodigal-single_162"
     CDS             complement(98931..99416)
                     /product="Uncharacterized protein n=1 Tax=Ruminococcus sp.
                     CAG:403 RepID=R7H5K0_9FIRM"
                     /codon_start=1
                     /transl_table=11
                     /translation="MKRILSVIIPVFIFLFVLVGCSDSSDSSPNMTKAKNTDVEEEIE
                     EPEEVVLFENAEVKIVARELVYDSIFGPELKIYIENNSNKNLIIQCGDEVDVNGYTIS
                     VLMSTDVNAGKKAVGEVTFLDLEDCGIEEIEEVEINFSIINADTWDSLYTTPTTTLYF
                     G*"
                     /db_xref="UniRef100_R7H5K0"
                     /db_xref="R7H5K0_9FIRM"
     gene            complement(99441..99818)
                     /locus_tag="SRR1747018_scaffold_13_prodigal-single_163"
     CDS             complement(99441..99818)
                     /product="hypothetical protein"
                     /codon_start=1
                     /transl_table=11
                     /translation="MFEVKFLRHNKKKFNTNVSQGYSFKRTFNTVTELMQYLDKAPHN
                     SVSVVDYSGLSHSEWYAFCQKRHQQLWNDRLKYKKEHPELSWIDQFLTPEHKKKEFYN
                     LLKGGRSEPTHRLPKKYYKKHNL*"
     gene            complement(100171..100533)
                     /locus_tag="SRR1747018_scaffold_13_prodigal-single_164"
     CDS             complement(100171..100533)
                     /product="hypothetical protein"
                     /codon_start=1
                     /transl_table=11
                     /translation="MQRLENKNKKIHGVLGLILNAFYFFVGVHYVATCHTTSILWYVA
                     LIVMLLIYLAYCYTFGVKWEIRHIQANKEKIDTMEKKIENMERNINFLLQNHIDESEN
                     YEDVAEREGFDPITHQRL*"
     gene            complement(100533..100814)
                     /locus_tag="SRR1747018_scaffold_13_prodigal-single_165"
     CDS             complement(100533..100814)
                     /product="hypothetical protein"
                     /codon_start=1
                     /transl_table=11
                     /translation="MNTWEKWQQELFNSLQDIITYSHLGLVFTLILNEEISIGHEEKD
                     LHLSIKAVAYRKYFNSISPPRWTWNDSLASAENNLMVLINNWLRMRGLM*"
     gene            complement(100863..101318)
                     /locus_tag="SRR1747018_scaffold_13_prodigal-single_166"
     CDS             complement(100863..101318)
                     /product="hypothetical protein"
                     /codon_start=1
                     /transl_table=11
                     /translation="MSKIGFTVINGGKDENSPPNPKNPQDIVYTTPPKCKFCSQEMKP
                     TGTGNYYCTCQAFNTYMGLLENIEKLKKSYEQNMLTYQKIGQKLVEESDYYKKVIAIS
                     QKRIANKDLKDKIKSAGNVIDLNSLLEYNKQDREETEDILGYYWFPPMS*"
     gene            complement(101324..101689)
                     /locus_tag="SRR1747018_scaffold_13_prodigal-single_167"
     CDS             complement(101324..101689)
                     /product="Uncharacterized protein n=1 Tax=Clostridium
                     botulinum (strain H04402 065 / Type A5)
                     RepID=E8ZUE2_CLOB0"
                     /codon_start=1
                     /transl_table=11
                     /translation="MRKLNTIQKNNNLNTVYAVDEKGIGNANHVYNVIVTDGQGNETP
                     YSIAFQNGPRKEMDSIHGLLDTDLLEIVRDRLQGFQSGEFACRENALALTYLENCLLW
                     MNKRVEDRAERGVLGTTNK*"
                     /db_xref="UniRef100_E8ZUE2"
                     /db_xref="cbj:H04402_02609"
                     /db_xref="A0A0C3MAP0_CLOBO"
                     /db_xref="E8ZUE2_CLOB0"
     gene            complement(101704..102108)
                     /locus_tag="SRR1747018_scaffold_13_prodigal-single_168"
     CDS             complement(101704..102108)
                     /product="hypothetical protein"
                     /codon_start=1
                     /transl_table=11
                     /translation="MAINNAITYGEVEEFFSTLLSPETPKIRKYHVYGMYQREQENEK
                     KVAEFENAVTKNSDGWRFFGSMIGEDMCVVTGINRKEEIYYIPTYKDEEDKIHVCNTY
                     FVDFDKAVLACVIYKKTDSVESVQWVCKLINN*"
     gene            complement(102294..102749)
                     /locus_tag="SRR1747018_scaffold_13_prodigal-single_169"
     CDS             complement(102294..102749)
                     /product="hypothetical protein"
                     /codon_start=1
                     /transl_table=11
                     /translation="MCDNCKNDISRPSNSSIAYGVYESGGVVKAEVTDTAFDAMHVIT
                     RLCEKADMKTISLEGIWENTLLENSYRGKAKVNHADGDKFVEDIGKEFARGKALEKYH
                     RAFDRKILAMLLDARVLVATIEHYCAKKSINTEKIPSIEAISKKRFGCK*"
     gene            complement(102859..102933)
                     /locus_tag="SRR1747018_scaffold_13_prodigal-single_trna_16"
     tRNA            complement(102859..102933)
                     /product="Pseudo"
     gene            complement(102934..103014)
                     /locus_tag="SRR1747018_scaffold_13_prodigal-single_trna_15"
     tRNA            complement(102934..103014)
                     /product="Arg"
     gene            complement(104587..104663)
                     /locus_tag="SRR1747018_scaffold_13_prodigal-single_trna_14"
     tRNA            complement(104587..104663)
                     /product="Gln"
     gene            complement(104829..104904)
                     /locus_tag="SRR1747018_scaffold_13_prodigal-single_trna_13"
     tRNA            complement(104829..104904)
                     /product="Pseudo"
     gene            complement(105007..105082)
                     /locus_tag="SRR1747018_scaffold_13_prodigal-single_trna_12"
     tRNA            complement(105007..105082)
                     /product="Thr"
     gene            complement(105108..105623)
                     /locus_tag="SRR1747018_scaffold_13_prodigal-single_170"
     CDS             complement(105108..105623)
                     /product="hypothetical protein"
                     /codon_start=1
                     /transl_table=11
                     /translation="MSNKNSIEIERKFLISGFPKVDFDEVGIVKTIYINIKYNSDGSI
                     LQEIRIRRWFESGKGYRPDALTFKSGGNLTRTEIETNLTNNSLFDCFNELGYNPIVKD
                     YRGLYNNGYLIEFNLVDGGTDTAFYYAEVEFDSEEEANSYVWPFPEVFIEEVTNKPEY
                     KMANYWKRTRG*"
     gene            complement(105646..105734)
                     /locus_tag="SRR1747018_scaffold_13_prodigal-single_trna_11"
     tRNA            complement(105646..105734)
                     /product="Ser"
     gene            complement(105737..105958)
                     /locus_tag="SRR1747018_scaffold_13_prodigal-single_171"
     CDS             complement(105737..105958)
                     /product="hypothetical protein"
                     /codon_start=1
                     /transl_table=11
                     /translation="MQVTEIKVAKNETNLLSWNYTCPVCKKQIVCIEKDGCSSFKCVF
                     PPMTQISDKEFADIKKDVGEKDIYLFSET*"
     gene            complement(106137..106212)
                     /locus_tag="SRR1747018_scaffold_13_prodigal-single_trna_10"
     tRNA            complement(106137..106212)
                     /product="Ala"
     gene            complement(106570..106655)
                     /locus_tag="SRR1747018_scaffold_13_prodigal-single_trna_9"
     tRNA            complement(106570..106655)
                     /product="Leu"
     gene            complement(107036..107120)
                     /locus_tag="SRR1747018_scaffold_13_prodigal-single_trna_8"
     tRNA            complement(107036..107120)
                     /product="Leu"
     gene            complement(107575..107659)
                     /locus_tag="SRR1747018_scaffold_13_prodigal-single_trna_7"
     tRNA            complement(107575..107659)
                     /product="Pseudo"
     gene            complement(108226..108301)
                     /locus_tag="SRR1747018_scaffold_13_prodigal-single_trna_6"
     tRNA            complement(108226..108301)
                     /product="Glu"
     gene            complement(108622..108894)
                     /locus_tag="SRR1747018_scaffold_13_prodigal-single_172"
     CDS             complement(108622..108894)
                     /product="hypothetical protein n=1 Tax=Duganella
                     zoogloeoides RepID=UPI0003635408"
                     /codon_start=1
                     /transl_table=11
                     /translation="MIKKYTKKPVTIEAVIWDGTNETEIMEFVGAHCCVTTQHTINGT
                     VTNLIINTLEGDHYASVGDYIVKGIKGEFYPVKPDIMKMTYNEAVE*"
                     /db_xref="UniRef100_UPI0003635408"
                     /db_xref="A0A0E9ERN9_CHLTH"
                     /db_xref="spf:SpyM50665"
                     /db_xref="UPI0003635408"
     gene            complement(109703..109793)
                     /locus_tag="SRR1747018_scaffold_13_prodigal-single_trna_5"
     tRNA            complement(109703..109793)
                     /product="Ser"
     gene            complement(109950..110027)
                     /locus_tag="SRR1747018_scaffold_13_prodigal-single_trna_4"
     tRNA            complement(109950..110027)
                     /product="Val"
     gene            complement(110161..110607)
                     /locus_tag="SRR1747018_scaffold_13_prodigal-single_173"
     CDS             complement(110161..110607)
                     /product="Phage holin, LL-H family n=1 Tax=Flavonifractor
                     plautii ATCC 29863 RepID=G9YP36_9FIRM"
                     /codon_start=1
                     /transl_table=11
                     /translation="MTDITPIVVAVIGLCALAITIFLIPYLRKKVGQDKIDEALNTAE
                     LIQKYALIAVRAVEQMYPREIEKRLQEATKYFNQQMESLGITLDADEVRKAIEAAVYE
                     VNRELHDEKLKESLAQTENPVPSDDSVDNTGNTIPSEDSPSEEAVG*"
                     /db_xref="UniRef100_G9YP36"
                     /db_xref="G9YP36_9FIRM"
     gene            complement(110970..111440)
                     /locus_tag="SRR1747018_scaffold_13_prodigal-single_174"
     CDS             complement(110970..111440)
                     /product="hypothetical protein"
                     /codon_start=1
                     /transl_table=11
                     /translation="MKVWLKYTGWYEESSVDAVMTEEAMLKDKQSYFLEASVKLYEDI
                     KYLTDKVAIAKKERQPYIEQHKEYCQRKNDLMESLDSLETLSDDQQKRLYILLKEVEA
                     KLRKYTKEIEKRSFYIKDLEQKIEKLRNQSEEEILSSYLMSHYIQYHEWDVLEY*"
     gene            complement(111443..111916)
                     /locus_tag="SRR1747018_scaffold_13_prodigal-single_175"
     CDS             complement(111443..111916)
                     /product="Appr-1-p processing enzyme family, putative n=1
                     Tax=Bacillus pumilus ATCC 7061 RepID=B4ADL3_BACPU"
                     /codon_start=1
                     /transl_table=11
                     /translation="MSVSIIQGDVLKTSAKYICHQVNTFGAMGAGVAFQIKKNYPNVF
                     LEYNKFCSYHTPEELYGKVLRIEENKDKIFLNMFSQVGIGGPNVNTNYKYFHECLLKI
                     REMVPLAEEIAMPYMIGCGLAGGDWSIISADISDTLGLSHIVRLYDFNGVTSVKR*"
                     /db_xref="UniRef100_B4ADL3"
                     /db_xref="A0A0C2SGL7_BACPU"
                     /db_xref="bacw:QR42_08490"
                     /db_xref="B4ADL3_BACPU"
     gene            complement(111928..112203)
                     /locus_tag="SRR1747018_scaffold_13_prodigal-single_176"
     CDS             complement(111928..112203)
                     /product="hypothetical protein"
                     /codon_start=1
                     /transl_table=11
                     /translation="LELSKNPSIRFLTVVNGKAWCDNDSETKKFKLTNSPPEPLRKAV
                     DVIAEDLGLDFPVSSDNYTAKAYKEFLLKYFDSYHYYYKKFMENKEE*"
     gene            complement(112323..112398)
                     /locus_tag="SRR1747018_scaffold_13_prodigal-single_trna_3"
     tRNA            complement(112323..112398)
                     /product="Arg"
     gene            complement(112404..112703)
                     /locus_tag="SRR1747018_scaffold_13_prodigal-single_177"
     CDS             complement(112404..112703)
                     /product="hypothetical protein"
                     /codon_start=1
                     /transl_table=11
                     /translation="MKDNLPIYIRYKCDGYTGFAEKPKEKYDVFITVATMGIRVENNL
                     DYSYENLSNLYGEFYGRHLKTASFNVKAEMEALATYNENEEPVLFVAEVVPKKKK*"
     gene            complement(112850..113212)
                     /locus_tag="SRR1747018_scaffold_13_prodigal-single_178"
     CDS             complement(112850..113212)
                     /product="hypothetical protein"
                     /codon_start=1
                     /transl_table=11
                     /translation="MAENYTPDEKFLTQEFTLKRDELGDWLTDAMWEGLKDCFRTPIC
                     EEATYKNELVVDRIIGFVRTLYVDPKNNFVTFEGLFWPKYSSKTKEEWNNIKLSNVSF
                     YIMKEENPTKIPVSCFTV*"
     gene            complement(113205..113516)
                     /locus_tag="SRR1747018_scaffold_13_prodigal-single_179"
     CDS             complement(113205..113516)
                     /product="hypothetical protein"
                     /codon_start=1
                     /transl_table=11
                     /translation="MQKSWNKFVAGLLVIVAFVAILALSGCNNTKNSVSVDASEVPVG
                     FTDTGYMVKNEQNRVYHIVVDMNGWLYYCSDVEGNLTPVLSVIGTPTKDTTPFEEMNN
                     G*"
     gene            complement(113549..113621)
                     /locus_tag="SRR1747018_scaffold_13_prodigal-single_trna_2"
     tRNA            complement(113549..113621)
                     /product="Pro"
     gene            complement(113777..113862)
                     /locus_tag="SRR1747018_scaffold_13_prodigal-single_trna_1"
     tRNA            complement(113777..113862)
                     /product="Leu"
     gene            complement(114194..114493)
                     /locus_tag="SRR1747018_scaffold_13_prodigal-single_180"
     CDS             complement(114194..114493)
                     /product="hypothetical protein"
                     /codon_start=1
                     /transl_table=11
                     /translation="MMVLNTGREYIPSVCSGCENEAICKYTDDVVKAEESFNELKKSI
                     KDYPECLSVKLSCKYKKYVTTKADIWGSDWAGSTYTRTSANSNLDITPTLKKSEF*"
     gene            complement(114480..115007)
                     /locus_tag="SRR1747018_scaffold_13_prodigal-single_181"
     CDS             complement(114480..115007)
                     /product="Uncharacterized protein n=1 Tax=Clostridium sp.
                     CAG:678 RepID=R5L181_9CLOT"
                     /codon_start=1
                     /transl_table=11
                     /translation="MQFKVLSRRDCIKYSYQSHDEKSVVISISDSVDAIPHNYINHYN
                     NIKGQLSLFFDDIQPYKGMQYWKKDEGLIVENSTNSDDFVYESRIYQLMTKEDAKKVI
                     DFVNKWYDKVDVIIVHCNAGISRSSGVCAGIMKCFTGDDSQIYDNPYYHPNTLCYNLI
                     LQEYYKEGEENNDGT*"
                     /db_xref="UniRef100_R5L181"
                     /db_xref="R5L181_9CLOT"
     gene            complement(115022..115288)
                     /locus_tag="SRR1747018_scaffold_13_prodigal-single_182"
     CDS             complement(115022..115288)
                     /product="hypothetical protein"
                     /codon_start=1
                     /transl_table=11
                     /translation="LSRHVKTYTTAGKFAVGFIADHYVKNPEDMVPAAECYVRAYCYT
                     GQPLNEKGEYTLEPPTKPMTVKELQDWFVRECRYRRRAKDYELD*"
     gene            complement(115458..116282)
                     /locus_tag="SRR1747018_scaffold_13_prodigal-single_183"
     CDS             complement(115458..116282)
                     /product="hypothetical protein n=1 Tax=Paenibacillus elgii
                     RepID=UPI000248D2FA"
                     /codon_start=1
                     /transl_table=11
                     /translation="MEYKTLSDRMKGAYENKYRNYLPENLPVIMRNDGAHFHSFCRGM
                     KKPFDPIFVKTMQQTMLKLCEIIPNVKFGYVESDEISLVMIQSERNSQPWFDNNIQKI
                     VSTSAALCTLWFNNYFAENTIIDTPLDIYNMDQDSYDWKMVRKGQEMPTFDSRVFVVP
                     AFEVHNYFVWRQQDCTRNSIQAVAQTLFSQREMHGINTTKLQDKMFTEKGVNWNDYTT
                     VEKRGTCAYRIPTTVIGKNGQEVTRYKWILDYEMPILTSEEGKDFISQKVFTNESV*"
                     /db_xref="UniRef100_UPI000248D2FA"
                     /db_xref="H7BUV8_9VIRU"
                     /db_xref="ppm:PPSC2_c3708"
                     /db_xref="UPI000248D2FA"
     gene            complement(116272..116754)
                     /locus_tag="SRR1747018_scaffold_13_prodigal-single_184"
     CDS             complement(116272..116754)
                     /product="hypothetical protein"
                     /codon_start=1
                     /transl_table=11
                     /translation="MEDIQTTECMTFSWPSDFPSLEDSVVGSLKKGFRDYCFNNRQLK
                     EIIGKCHASNVSFVYRKQLDEDYKIEYIELIPCTFYFAETVEGNEVENVQVDMENLPV
                     ALIFCPYNNRSDMTLDANYVKKVKDYRKLVYFDDNGYPVYVDDLRKMREEKEGKENGV
                     *"
     gene            complement(116760..117353)
                     /locus_tag="SRR1747018_scaffold_13_prodigal-single_185"
     CDS             complement(116760..117353)
                     /product="Numod4 motif family protein n=1 Tax=Ruminococcus
                     sp. CAG:9 RepID=R7CQ28_9FIRM"
                     /codon_start=1
                     /transl_table=11
                     /translation="LTSGNTRSCGCLQKESTIESGKKRRKLNRYDLSGEYGIGYTSKD
                     EPFYFDLEDYDKIKEYVWIYNKDKYPVATVYKNNHPHFLHLKRFVLDITDPKIDVDHK
                     NHVPYDCRKENLRPLEHYQNIGHCKIYTNNISGVKGVSYDKNRRKWVASLVVNKETKL
                     NKRFDTFEEAVKARQEAEEKYQQGFRYNPEEDLYNKG*"
                     /db_xref="UniRef100_R7CQ28"
                     /db_xref="R7CQ28_9FIRM"
                     /db_xref="cbi:CLJ_B2540"
     gene            complement(117513..118757)
                     /locus_tag="SRR1747018_scaffold_13_prodigal-single_186"
     CDS             complement(117513..118757)
                     /product="TWA4_scaffold00001, whole genome shotgun
                     sequence {ECO:0000313|EMBL:KIR03887.1}; EC=2.4.2.30
                     {ECO:0000313|EMBL:KIR03887.1};;  TaxID=1392836
                     species="Bacteria; Firmicutes; Clostridia; Clostridiales;
                     Lachnospiraceae.;" source="Lachnospiraceae bacterium
                     TWA4.;""
                     /codon_start=1
                     /transl_table=11
                     /translation="MDYTPKYLIFVSPDNKGVDSNKYYRMTSNGDTFTVEFGRVGATP
                     QTKIYPMSKWNSTLSSKLKKGYVDRSDLMQEIIVDSKIEDGSNGVDEFGLVQNLSVRE
                     IIKRLWDYANKTIQSAYSVRAEAVTQAMIDAAQEKIDYIAANYKDWSVEEFNKNLNEL
                     FIIVPRKMKRVSDCLVSNSSEYDKKLSEEQSLLDTMAGQVYKPKAKIADTDSEIKASE
                     SILQKMGITMEDVTQDEIARIKKMLGRDSDRFVKAWSVNNLETNKAFNSFVKDYNITD
                     TKFMWHGSRSQNFFNILKMGLKIRPANAVYTGSMFSDGLYFSTLARKSIGYTSVSGSY
                     WARGNSNTGFMGIFEVAYGNPYTVYEHTSECYHFNFDVLQKKNPPCHCVYASPEKGML
                     RNPEIIFYRPDQVTIRYLVEIK*"
                     /db_xref="A0A0D0SCB8_9FIRM"
                     /db_xref="UniRef100_G5HE64"
                     /db_xref="fae:FAES_0720"
                     /db_xref="G5HE64_9CLOT"
                     /db_xref="2.4.2.30"
     gene            complement(118860..119576)
                     /locus_tag="SRR1747018_scaffold_13_prodigal-single_187"
     CDS             complement(118860..119576)
                     /product="hypothetical protein"
                     /codon_start=1
                     /transl_table=11
                     /translation="MANIFSRNYKVDEPKVTSTQDKDYFTTAVASTDENGKLIASSGY
                     VSVLNQKVMHCPDCGCPLVMHDGELEFADEDYDEDNLNKTYVNYEEVQKDLLDMPPYY
                     NICYGIPADLSLGSDTARRLESYYHFTEKVEDDYEDRCVGEAIWIRNLFLLMIANRKY
                     ESITMTNLEHCIEDLAQYCVNEEISYLAMPFIGCGKGKLNWEDVRSMIIRTFANAINE
                     ADEAGEISEGYKINIAFCYQ*"
                     /db_xref="paeh:H70357_30950"
                     /db_xref="A0A089IBX6_9BACL"
                     /db_xref="gwc1_scaffold_2797_30"
     gene            complement(119597..119809)
                     /locus_tag="SRR1747018_scaffold_13_prodigal-single_188"
     CDS             complement(119597..119809)
                     /product="hypothetical protein"
                     /codon_start=1
                     /transl_table=11
                     /translation="MAKIECKGCTPNCPYFPYMDGTVDWEYNEEGLKVRKKKKIFVCS
                     YDGHQIINWTDACPKELDKILGEKIN*"
     gene            complement(119824..121509)
                     /locus_tag="SRR1747018_scaffold_13_prodigal-single_189"
     CDS             complement(119824..121509)
                     /product="UvrD/REP helicase n=1 Tax=Dictyoglomus turgidum 
                     (strain Z-1310 / DSM 6724) RepID=B8DZU4_DICTD"
                     /codon_start=1
                     /transl_table=11
                     /translation="MGFKPSTYQQDILDFFLNNPQSNMLVNALARSRKSTTACMLSEY
                     SKTSDLYIAFNASVVEEFKKKIKNPKTKVMTMHSLAYSIMLYNVEQESKDSEDKPKGF
                     GSQRSKRTVNLDNFKPHKILDEEITKRYGRYIEFAKRVFLKDNYVNLYNLCRLTLTDM
                     SSNKDVSRLIDDHVLFLYYGDEGYSAPDISEITSTLKILDTKSRQQFETQGVIDFTDM
                     LWITFNKLKYDNWEVPYWALYTNIYADEVQDFSNIQLNFLKFIKRAKGRYIFIRDFHQ
                     AIYNFCRSNAQAFNQIPKMFAPVETFDLPICYRCAKSHLSRVNREYGIPILPRDDAPM
                     GFVKTIEKSKISEYAKAGDMVISRKNKWLAEVVLDLARKGTSIFIEDKEMVGAIKRQI
                     LSSKCTSVGTLEKFLQKVISNYNKKLSEIVSKNVREGGHEEERLEAVAETNSKIDNTS
                     FLLEILEGYVENHASSDSVSKFSAFVDKLLNTTPSPDCVRLCSIHKAKGLEATNVFVL
                     NEAKINFDFRNSKEQNVQEKNLSYIATTRAKEGLYLVKEPSKTTTTTKNTACF*"
                     /db_xref="UniRef100_B8DZU4"
                     /db_xref="X0S377_9ZZZZ"
                     /db_xref="dtu:Dtur_0745"
                     /db_xref="B8DZU4_DICTD"
     gene            complement(121515..122633)
                     /locus_tag="SRR1747018_scaffold_13_prodigal-single_190"
     CDS             complement(121515..122633)
                     /product="Cysteine desulfurase IscS {ECO:0000256
                     |HAMAP-Rule:MF_00331}; EC=2.8.1.7
                     {ECO:0000256|HAMAP-Rule:MF_00331};;  TaxID=1434121
                     species="Archaea; Euryarchaeota; Methanomicrobia;
                     Methanosarcinales; Methanosarcinaceae; Methanosarcina.;"
                     source="Methanosarcina thermophila CHTI-55.;""
                     /codon_start=1
                     /transl_table=11
                     /translation="MIYLDHAATTFVLPDIIDVIKDDLTEYWGNASTTYGLGRKSKDL
                     IEESRVKIAHIMGVLPEEIYFTSGSSEGNAWALAQKNKCLCSPYEHHNITENPKSVII
                     DKNYLIDAVKVTEKNEELGFLLGDYSGFLLSWMYVNNETGEIFNPREFMDLAHRLNMY
                     YHCDMTQALGNVPIDVKQSCDIATFSGHKAHSPKGVGFIYFSKDTFPVEKIKPLIYGG
                     DQESNRRAGTENIPYIHALALAVDSAVAHQKEKELTCKKMKRAFLEELGKLFGADDYI
                     VASPANSISSTVCICFHNVEGEILQSMLDEKDIYVGIGSACNSGDMNASAVLGAMNIP
                     EDYIRGEIRISMNENQNTVEDLIETARALHECYEMVRS*"
                     /db_xref="A0A0E3KQR5_METTE"
                     /db_xref="UniRef100_F7KB49"
                     /db_xref="clb:Clo1100_2273"
                     /db_xref="F7KB49_9FIRM"
                     /db_xref="2.8.1.7"
     gene            complement(122630..122809)
                     /locus_tag="SRR1747018_scaffold_13_prodigal-single_191"
     CDS             complement(122630..122809)
                     /product="hypothetical protein"
                     /codon_start=1
                     /transl_table=11
                     /translation="MSKKRVKVLTYDSLIFESRLNMWLSSSKKNIIDIQFTTRYDEVL
                     GRERYTAFIKYEVDK*"
     gene            complement(122811..123404)
                     /locus_tag="SRR1747018_scaffold_13_prodigal-single_192"
     CDS             complement(122811..123404)
                     /product="Putative uncharacterized protein n=1 Tax
                     =butyrate-producing bacterium SM4/1 RepID=D4MQF9_9FIRM"
                     /codon_start=1
                     /transl_table=11
                     /translation="MMSKKNYSWVNLSYLNKSYKGLPFLHPKNLKDLYPVHKQRKDRA
                     VKGWCNRDIWNFDNWFQQVIPDMLEELAKTHVGYPMVDFDKTRKTGKREYIDWKELTR
                     EKFNSDEEYKAAEEAQCKAWEDYLKEIAIHIRNSVEETCPKKNSVLEKYDGWANKIPE
                     EEKEQYYKECIEIDNYMQSEIEKALDMMKPIFFDLWD*"
                     /db_xref="UniRef100_D4MQF9"
                     /db_xref="bprm:CL3_11970"
                     /db_xref="D4MQF9_9FIRM"
     gene            complement(123394..123657)
                     /locus_tag="SRR1747018_scaffold_13_prodigal-single_193"
     CDS             complement(123394..123657)
                     /product="hypothetical protein"
                     /codon_start=1
                     /transl_table=11
                     /translation="MICQVNAYHYEKGNKAVVPLGRVKEKGTDIIFGAQYPECFKLIK
                     KYVDNKGFKSYYYNCHVTPEGVYNVDYGSYSDFCEFYKVNDDE*"
     gene            complement(123654..123914)
                     /locus_tag="SRR1747018_scaffold_13_prodigal-single_194"
     CDS             complement(123654..123914)
                     /product="hypothetical protein"
                     /codon_start=1
                     /transl_table=11
                     /translation="MKRKLSFVALQNMDGHTVWVHDLVNDCYDQECVVKVNVVRTINP
                     FKNKKKKIVEFVESIELINEEFRFVYGLNGKCLEGDFEVYVK*"
     gene            complement(123991..124542)
                     /locus_tag="SRR1747018_scaffold_13_prodigal-single_195"
     CDS             complement(123991..124542)
                     /product="Uncharacterized protein n=1 Tax=Veillonella sp.
                     CAG:933 RepID=R5BPJ7_9FIRM"
                     /codon_start=1
                     /transl_table=11
                     /translation="MDSRIIIINGSGGSGKSTFIELCKKSLEDTPNWDVLELSTVDWV
                     KAVAQFAGWNGRKEEKDREFLYNLKMALQKWDNSPNQKVFDQINAVIDNDMLGKKNWL
                     FFVNIREPENIKTFIEQNKKATGLPCSTMLVVNANVRPIISNPADRDVGQFHYDTIIS
                     NSSDLDNLRHWAHDYLEFVQKII*"
                     /db_xref="UniRef100_R5BPJ7"
                     /db_xref="R5BPJ7_9FIRM"
     gene            complement(124527..125303)
                     /locus_tag="SRR1747018_scaffold_13_prodigal-single_196"
     CDS             complement(124527..125303)
                     /product="Thymidylate synthase ThyX {ECO:0000256
                     |HAMAP-Rule:MF_01408}; Short=TS
                     {ECO:0000256|HAMAP-Rule:MF_01408};; Short=TSase
                     {ECO:0000256|HAMAP-Rule:MF_01408};; EC=2.1.1.148
                     {ECO:0000256|HAMAP-Rule:MF_01408};;  TaxID=207559
                     species="Bacteria; Proteobacteria; Deltaproteobacteria;
                     Desulfovibrionales; Desulfovibrionaceae; Desulfovibrio.;"
                     source="Desulfovibrio alaskensis (strain G20)
                     (Desulfovibrio desulfuricans; (strain G20)).;""
                     /codon_start=1
                     /transl_table=11
                     /translation="MKVTLLNPTVLEDLYKNHGEFACECYGTNKKYAERVGKNCENSG
                     HMSGSRCEYIKFEIEADRGTLEQMMRSEIGVRYDNQDKYAYMDLIEAIPRVSPDEIVK
                     NLASFRYIDKNNFTYIIPSNIEKNEKAKALYQNLMSSIDTTRRLIRDILTENGIDVHA
                     AVEDANFVLPRATNTTLAIGFTPEALITFMHKRLCTRAQEPIRKIAVEMKRQIAGINP
                     VFAKELVPHCQYLLWCPEGDKCCGRYPTREELRDKLWTQE*"
                     /db_xref="Q30YX8_DESAG"
                     /db_xref="UniRef100_UPI0003792BDF"
                     /db_xref="dde:Dde_2321"
                     /db_xref="UPI0003792BDF"
                     /db_xref="2.1.1.148"
                     /db_xref="2.1.1.14"
     gene            complement(125303..125914)
                     /locus_tag="SRR1747018_scaffold_13_prodigal-single_197"
     CDS             complement(125303..125914)
                     /product="Predicted phosphoesterase or phosphohydrolase n
                     =1 Tax=Firmicutes bacterium CAG:272 RepID=R6TYW3_9FIRM"
                     /codon_start=1
                     /transl_table=11
                     /translation="VNYYISDLHFGHKNILSFDRRPYDTTEEMELDLIFRWNSQVSNE
                     DHVYVLGDFLWKAESNEWIRILNKLKGNIHLILGNHDPKHFSTGVQKKLSEICHYKEV
                     TETIDGKPYRVILSHFAILSYYGSCYDNCFHLHGHTHTTKEQDLVVDFAEMAKKKLEE
                     SNENEYLNRAQMINVGCMMPYMNYTPQTFEYLLMKYKKGETKA*"
                     /db_xref="UniRef100_R6TYW3"
                     /db_xref="esu:EUS_13650"
                     /db_xref="R6TYW3_9FIRM"
     gene            complement(125911..126183)
                     /locus_tag="SRR1747018_scaffold_13_prodigal-single_198"
     CDS             complement(125911..126183)
                     /product="hypothetical protein"
                     /codon_start=1
                     /transl_table=11
                     /translation="MNLPTKQPLESTKWLKYRFSRKEDNIEDAQSNLLNWTILSYNPV
                     RKDYVLAGVITKVTETYVEFLGDPAVVDTRWFQESSAGHSLECLSQ*"
     gene            complement(126180..126335)
                     /locus_tag="SRR1747018_scaffold_13_prodigal-single_199"
     CDS             complement(126180..126335)
                     /product="hypothetical protein"
                     /codon_start=1
                     /transl_table=11
                     /translation="MLEELSNPYGQVVCKHCDNHYMVYGCELSCKYERSCKKRDNYPF
                     WKEEEKE*"
     gene            complement(126446..126877)
                     /locus_tag="SRR1747018_scaffold_13_prodigal-single_200"
     CDS             complement(126446..126877)
                     /product="Uncharacterized protein n=3 Tax=Clostridium
                     clostridioforme RepID=R0A344_9CLOT"
                     /codon_start=1
                     /transl_table=11
                     /translation="MNNQMANKVDHTVDGKCSGCGACCSAILCVSDAEVKKIKKYLGQ
                     HPEVKMINRNTALDKGFKDICPFLNEENKCQIYEVRPEICSRFICSAFKDTSIPPLNH
                     RNKRIINMIITFMGEKTCPNAPDLAGLNKFYENKKKEVYGK*"
                     /db_xref="UniRef100_R0A344"
                     /db_xref="R0D6Q7_9FIRM"
                     /db_xref="R0A344_9CLOT"
     gene            complement(126879..128855)
                     /locus_tag="SRR1747018_scaffold_13_prodigal-single_201"
     CDS             complement(126879..128855)
                     /product="DNA ligase {ECO:0000256|HAMAP-Rule:MF_01588}; EC
                     =6.5.1.2 {ECO:0000256|HAMAP-Rule:MF_01588};;
                     Polydeoxyribonucleotide synthase [NAD(+)]
                     {ECO:0000256|HAMAP-Rule:MF_01588};  TaxID=411470
                     species="Bacteria; Firmicutes; Clostridia; Clostridiales;
                     Lachnospiraceae; Blautia.;" source="Ruminococcus gnavus
                     ATCC 29149.;""
                     /codon_start=1
                     /transl_table=11
                     /translation="MNNYENIARIKELTSLLNKYRDKYYNYSESLVSDAEYDKLFDEL
                     RELEWEENFILSNSPTQTVGYETVDSLKKVKHDHLMLSLDKTKSCQDLLSFAGDKEVA
                     LSMKLDGLTMSVKYENGKLISAETRGNGVEGTDVLNNAKVMKNLPLIIDNKETLVIDG
                     ECIILREDFERINAELPDGEQYATQRNLASGSLSLLDNKIASQRGLQFWAWSLIEGTT
                     GSFKRDMNKLQSLGFTIVPCNYFNGDNVDLYEVENLTVKLKQIADKKGIPVDGCVITY
                     DDIAYGLSLGNTGHHFRKSLAFKYEDETAGSILRDIEWAVGKTGVITPTAVFESVILD
                     NTEVSRASVHNISIIKSLGLRKNCTVKVAKMNMIIPQIVFCNKDGDADFEIPKVCPCC
                     GKPTITKISESGAETLWCENPDCPEKNLAKFVQFVSKPAMNIDGLSEATLKRFIDAGY
                     IKKYADLYHLDKYKDEIVEMDGFGEKSYNKLIESIEKSRHVKLENLLVALSIPNIGKT
                     AAKEISKHFNGDWMAFEEALDFDNFDFSTLDGFGETMSQALHNWWNSEDTLFANLIFE
                     LNLVWDKPAQIATNEFINSKTFCVTGAFNTMKRSEIEKIITDNCGKLTGSVSKKTDYL
                     LTNEANSGSSKAKKAAELGTPIMSEEEFLKRIGK*"
                     /db_xref="A7AXK5_RUMGN"
                     /db_xref="csd:Clst_0516"
                     /db_xref="UniRef100_A7AXK5"
                     /db_xref="6.5.1.2"
     gene            complement(128941..129759)
                     /locus_tag="SRR1747018_scaffold_13_prodigal-single_202"
     CDS             complement(128941..129759)
                     /product="Putative uncharacterized protein n=1 Tax
                     =Lachnospiraceae bacterium 7_1_58FAA RepID=H1CC27_9FIRM"
                     /codon_start=1
                     /transl_table=11
                     /translation="MNLEKVNNRVHSDYKFLNELGYNIVGVFVYGSHNYNMATEYSDV
                     DTKAIVLPHFDDIVDSKDWVSKEYHRDEDGGKLEVKDIRLMFNSYLKQNINFIETLFT
                     KYFELNPEYTGMWLGAVIKNREAIAHYCPQKAVLTMYGNMKTKYKQMLHRAPHNEFDI
                     DNYGYGLKDFHHIARLSDFIKRYIAENETYEKILVPTDPELLISYKTTPLPVEDAKRV
                     AEILITEAEVLVDEYVMDKHFETDKDVEEVLKNVQRTMIAHSLKKELLESETKL*"
                     /db_xref="UniRef100_H1CC27"
                     /db_xref="H1CC27_9FIRM"
     gene            complement(129895..130104)
                     /locus_tag="SRR1747018_scaffold_13_prodigal-single_203"
     CDS             complement(129895..130104)
                     /product="Ferredoxin thioredoxin reductase catalytic beta
                     chain n=1 Tax=Clostridium sp. CAG:217 RepID=R6ILM0_9CLOT"
                     /codon_start=1
                     /transl_table=11
                     /translation="MLKIVLNDDKELVEETNRQLAEMKEKYGKQYCPCGLTQTDDMVC
                     ICKAFKEQNYAGECNCGKYKKIEVD*"
                     /db_xref="UniRef100_R6ILM0"
                     /db_xref="R6ILM0_9CLOT"
     gene            complement(130104..130598)
                     /locus_tag="SRR1747018_scaffold_13_prodigal-single_204"
     CDS             complement(130104..130598)
                     /product="hypothetical protein"
                     /codon_start=1
                     /transl_table=11
                     /translation="MEEKIHLKGVVMEDFVNYAKPSLFLITCKCDWKCCHEANIPITV
                     CQNEPVVRQATKEFLISSIYKVYIDNEITKAVVIGGLEPMLQFEEVLSLLDYFRKQNC
                     NDDFIIYTGYYKEEIEKEIKQLKKYPNVILKYGRYKPNSVSHFDEILKITLASDNQYA
                     ERIS*"
     gene            complement(130603..130854)
                     /locus_tag="SRR1747018_scaffold_13_prodigal-single_205"
     CDS             complement(130603..130854)
                     /product="Putative uncharacterized protein n=1 Tax
                     =unidentified phage RepID=H7BUX6_9VIRU"
                     /codon_start=1
                     /transl_table=11
                     /translation="MLNYIASKGVIYFAFTTKINVCEDKHSFIGTQTCPICGKPVADQ
                     YARVVGFYTPVSSYQKIRKKEFNLRRWYNVLDADSIMKG*"
                     /db_xref="UniRef100_H7BUX6"
                     /db_xref="H7BUX6_9VIRU"
                     /db_xref="fno:Fnod_1249"
     gene            complement(131146..132114)
                     /locus_tag="SRR1747018_scaffold_13_prodigal-single_206"
     CDS             complement(131146..132114)
                     /product="Putative uncharacterized protein n=1 Tax
                     =unidentified phage RepID=H7BUX6_9VIRU"
                     /codon_start=1
                     /transl_table=11
                     /translation="LFFLGGYNNQPPKHLDTYFDDVIEFVSFLSNRQSRAVGLPNVII
                     WAYYFWKMDIKNGHYFKDPDTYLRQYFQKFVYRLNQPFLRIDQCAFTNVSIFDRPYLE
                     SLFGGLEFPDGSFAIDQIEEIMKCQRLFMDVVSDIRSENMFTFPVLTYSLLYKDGKFE
                     DEETARWACYHNIKWSDSNFFVSDNVGVLSNCCRLLSDTQKLDAFVNSIGGTALSVGS
                     CRVSTINLMRIAYETKFNKKKYIELLKDRVLLDCKALTSMRHILERNIEKGLLPNYQE
                     GAVELDKQYCTIGILGMYEVIDSFGLINTDEFGNKYYTEEGLEFAC*"
                     /db_xref="UniRef100_H7BUX6"
                     /db_xref="H7BUX6_9VIRU"
                     /db_xref="fpe:Ferpe_1491"
     gene            complement(132211..132378)
                     /locus_tag="SRR1747018_scaffold_13_prodigal-single_207"
     CDS             complement(132211..132378)
                     /product="Putative uncharacterized protein n=1 Tax
                     =unidentified phage RepID=H7BUX6_9VIRU"
                     /codon_start=1
                     /transl_table=11
                     /translation="MADATIDPNANASHRDIRSFMTEKGKSEDKLFGLNKIFLEIKKK
                     WGLRTAKAWLE*"
                     /db_xref="UniRef100_H7BUX6"
                     /db_xref="H7BUX6_9VIRU"
     gene            complement(132424..132531)
                     /locus_tag="SRR1747018_scaffold_13_prodigal-single_208"
     CDS             complement(132424..132531)
                     /product="hypothetical protein"
                     /codon_start=1
                     /transl_table=11
                     /translation="MDISLRLTKDFERCLEDLKKKYGEDFEYINGVHSS*"
     gene            complement(132550..132753)
                     /locus_tag="SRR1747018_scaffold_13_prodigal-single_209"
     CDS             complement(132550..132753)
                     /product="hypothetical protein"
                     /codon_start=1
                     /transl_table=11
                     /translation="MVVLYTTNCPRCIVLEKKLKQKGIEFEARTDFDVKEMIKKGFAS
                     APLLEVDGEIMAFNEANQWINNN*"
     gene            complement(132816..133073)
                     /locus_tag="SRR1747018_scaffold_13_prodigal-single_210"
     CDS             complement(132816..133073)
                     /product="DNA-dirted DNA polymerase (EC:2.7.7.7)"
                     /codon_start=1
                     /transl_table=11
                     /translation="MTDSVWIFHNAKYDANKVIYPELKRYHIPIPNHAVCCTLENAKR
                     LIPKTEVANYKLGTLLEHFGYTLENAHSADADTWGCMKLYN*"
                     /db_xref="jeo:JMA_42980"
                     /db_xref="UniRef100_UPI0002FC7C8C"
                     /db_xref="W0ETE5_9PORP"
                     /db_xref="UPI0002FC7C8C"
                     /db_xref="2.7.7.7"
     gene            complement(133176..133319)
                     /locus_tag="SRR1747018_scaffold_13_prodigal-single_211"
     CDS             complement(133176..133319)
                     /product="hypothetical protein"
                     /codon_start=1
                     /transl_table=11
                     /translation="MALPNYNKLVIGDTETTGFKENRIVSIAILVYENGKKIADKYIL
                     VNP*"
     gene            complement(133322..133741)
                     /locus_tag="SRR1747018_scaffold_13_prodigal-single_212"
     CDS             complement(133322..133741)
                     /product="Putative uncharacterized protein n=1 Tax
                     =Lachnospiraceae bacterium 7_1_58FAA RepID=H1CAL8_9FIRM"
                     /codon_start=1
                     /transl_table=11
                     /translation="LENLLAALVGFSIFGMAYLSNVSFSLYYNIKIAGETFEKQRLLN
                     SLYKILAFAGGTMLLVLSTSLIIPWANKNNLPIPAEYSTVISTVATLGVCLSGSLKYI
                     LEAFNKMKKILSIKDENNTIEAARANALKSDKAVEGE*"
                     /db_xref="UniRef100_H1CAL8"
                     /db_xref="H1CAL8_9FIRM"
     gene            complement(133784..134257)
                     /locus_tag="SRR1747018_scaffold_13_prodigal-single_213"
     CDS             complement(133784..134257)
                     /product="Deoxyuridine 5'-triphosphate nucleotidohydrolase
                     {ECO:0000256|SAAS:SAAS00071038}; EC=3.6.1.23
                     {ECO:0000256|SAAS:SAAS00071036};;  TaxID=1263079
                     species="Bacteria; Firmicutes; Clostridia; Clostridiales;
                     Eubacteriaceae; Eubacterium; environmental samples.;"
                     source="Eubacterium rectale CAG:36.;""
                     /codon_start=1
                     /transl_table=11
                     /translation="MDVKIKLLSKTAKMPLKAHETDACFDLYADCPDDTYYSWDVQKD
                     VAGIKIRPHETVKVKTGIATAIPVGYWGAVFARSGLATKQGLRPANCVGVIDADYRGE
                     WIVALHNDSAETQIIRHGDRIAQAMILPVLPTTFEQVEELPDTERGAGGFGSSGN*"
                     /db_xref="R6U006_9FIRM"
                     /db_xref="UniRef100_R6U006"
                     /db_xref="ere:EUBREC_2284"
                     /db_xref="3.6.1.23"
     gene            complement(134320..135678)
                     /locus_tag="SRR1747018_scaffold_13_prodigal-single_214"
     CDS             complement(134320..135678)
                     /product="aldehyde dehydrogenase n=1 Tax=Acetivibrio
                     cellulolyticus RepID=UPI0001E2DE02"
                     /codon_start=1
                     /transl_table=11
                     /translation="MKFSFNKNFTWHPLYQYVMTVKRKYIQSYTLLNNEPCPENYNFN
                     DWFDRVFEVWGNITPKLNEKLNKIFDPLQITCYDHYVLFKYKGFIELSDDYNLSSFFE
                     LYDGLYRECRSCVFDLKNDEIALASLAKFKNYGEDDGDWSPKNIESKYNFAHEVFITN
                     KLDGSYQQYRYIADEDRILGSGSQALDPAESWRLAEGYKLLSDGQKELIKDYPDYTFI
                     FEYISPKNPIVVKYDESQEGLYLLAARDVKDGKEVSFDILSDMAEEYDSKMTQWYYNA
                     TLFSILADTDNYLSSEKEGWVIDMVDGYKNHFRCKIKTSDYVLMHKALSKNISPNAVV
                     NAIHEDRFDDFLAKCPDAYRELIMQYYNTVHEYLNLYKELIDKILIKGNAECVDFWND
                     KKEAMLWMDKLPKVLKGRTKTKYLRQENDFLLKKQFCYKYSEITKALNNLKRFKNSMV
                     EG*"
                     /db_xref="UniRef100_UPI0001E2DE02"
     gene            complement(135709..136674)
                     /locus_tag="SRR1747018_scaffold_13_prodigal-single_215"
     CDS             complement(135709..136674)
                     /product="Uncharacterized protein n=1 Tax=Lachnospiraceae
                     bacterium 6_1_37FAA RepID=E9RTL4_9FIRM"
                     /codon_start=1
                     /transl_table=11
                     /translation="MEHTNFMMMIGVVASGKSTLAQNLKNMLTKMGQPTMIVSSDEIR
                     ETVFGDVNDQTHNEEVFKEVRRRINNCIDKMNIIVDATNINVKSRRSLLDIVRNRENV
                     NKVAYVMTTPVAVCKRQNKARTRTVPEEVIDRQVGKFEIPFYEEGFDIINLIGWNFNQ
                     FEVIAPQSNWTTDDDYITNLMKGFDQKTHHHKYTLDEHCRICAEEVAKRTDDKVLYRA
                     AQIHDLGKLTTGQPKEDGSGDYRYYSHHNIGTYDLLANLDCIGFTNMDDILKCLFYVN
                     FHMLPFFLETEKSKAKWEKIMGKENLDKLFLFNECDKIASGTYEG*"
                     /db_xref="UniRef100_E9RTL4"
                     /db_xref="E9RTL4_9FIRM"
                     /db_xref="syj:D082_40630"
     gene            complement(136686..137132)
                     /locus_tag="SRR1747018_scaffold_13_prodigal-single_216"
     CDS             complement(136686..137132)
                     /product="hypothetical protein"
                     /codon_start=1
                     /transl_table=11
                     /translation="MNREERRAAVKKLTKKGLTRESATTFVKRMDAITTNPVTTWEGE
                     KVTLDYNRIVSYPDWKQLRKDYRDWVTEHKDDVFTIEFDPLKKEKQAPDYNSFVQLKE
                     DETNPKWLFWAGDLIPVEGQTRPDTDKEKLVKEFNEKVDNILAKMK*"
     gene            complement(137319..139661)
                     /locus_tag="SRR1747018_scaffold_13_prodigal-single_217"
     CDS             complement(137319..139661)
                     /product="RecD/TraA family helicase n=3 Tax=Clostridium
                     clostridioforme RepID=N9YLY2_9CLOT"
                     /codon_start=1
                     /transl_table=11
                     /translation="MSVDTEEKFIKIKASHSKTLYPSAGIGSDGKNWGIVSWNILEVE
                     QGSPTMSVYGEVTFTGEYTDGIDPNSAYVLLGKEVEHPKYGIQYQLVYYNKDIDFSNQ
                     KNQRAFLRTFLSEGQMDELFAVCNDPLQAIADHDIETLKKAKGIGDYISNCIIERFEA
                     SKDMSTVYLELDKVGFSPNFISKLIEKYKAPQKVIDVVKNNPYQLVKDIKGVGFFTAD
                     KVALRSGYKTYDIKRIKSYILWYLDAQGEEGHSWVSAGELMGSLYEDLGGKQSLTVED
                     EDGNPVNNVGKAIKELQDEDLIRVEEGDTKSGRRIYLMSFWNLEKDIAYHLKRLLQGN
                     NYFVANDFEEKIKKAETKQGFQFTQEQIDGIKLGIEKQVCVISGLAGSGKSSLVTGIL
                     SVLDEYTFAQCALSGKAAARLQEVTGKEGFTIHRLLGYTGGCGFTYGEDNPLPYDIII
                     LDEVSMVGGEIFLDLIKAIPTGSKLLMLGDMGQLESIGSLNLAADMINSKEIPTVELK
                     EVHRQAKASGILTTAYNVRNGIQLYQDTDYEGIETRGELQDMVLDIRNEKDNDRKDTI
                     AYFEKYFNSPLVNGDIEKIQIISPVKERGDACVHNLNLDIQKLINPVDLNESRPRIYV
                     QKMRDASGNDRSFWIQEGDKVMCIKNNYKVYDTSGAQTAMYNGWTGVVTSIDYENAIV
                     DFDLGDAPIILKHKEVKEHLILGYACTTHKYQGSGCPVIIGVIDYSTPPMMLCQQQIY
                     TLLTRAKKLCVLVAQTKALRRSIDTNFVSTKRTFLPEFLK*"
                     /db_xref="UniRef100_N9YLY2"
                     /db_xref="C9L7Y0_BLAHA"
                     /db_xref="lmu:LBLM1_11185"
                     /db_xref="N9YLY2_9CLOT"
     gene            complement(139651..141042)
                     /locus_tag="SRR1747018_scaffold_13_prodigal-single_218"
     CDS             complement(139651..141042)
                     /product="DNA-directed DNA polymerase {ECO:0000256|SAAS
                     :SAAS00057170}; EC=2.7.7.7
                     {ECO:0000256|SAAS:SAAS00057170};;  TaxID=1236976
                     species="Bacteria; Firmicutes; Bacilli; Bacillales;
                     Paenibacillaceae; Paenibacillus.;" source="Paenibacillus
                     pini JCM 16418.;""
                     /codon_start=1
                     /transl_table=11
                     /translation="LQEANLAYHYPVIYWNTANLISDSGGEDGNTNYGKISKAIGNIK
                     KEGVTVALPDVNRVRFGFHPDVEKNEIVYGLKPIQGIGTSIAKAIIDNQTYSSMWDFY
                     EKMQKYKSESKENKFGDTAMISLIKARCFDNLEKKDRRAIMEDFIRFISSPVKSLNIS
                     NIEDLANLDLLTENQKKFELRLYRFRNYVFQKKFFYKQIGKSASTAYYVLENKFAWPY
                     FEKYFLNDMVDKKDYDWGDEGQRVVKRGSLDRVFNKLMADFKDNVLSDPKMLEAVNEG
                     KFKAVWDEKASGSLSKWEMDSLCMYYHEHELAHVNKEKYNIVSFEGLPEEPEVAYKYY
                     WHDQEKARFVLKRICGTVLDKDTNRNTVTLLTPDGVCDIKFYKGQFNFYNRQISQMND
                     DGTKTVLEKSWFQRGTKLLVTGFRRGENFVPRQYKDSLYKHSVQLIKGIDDNGDLEMI
                     SDRIDVERVDDEC*"
                     /db_xref="W7YHK2_9BACL"
                     /db_xref="bamb:BAPNAU_1660"
                     /db_xref="UniRef100_E5W273"
                     /db_xref="2.7.7.7"
     gene            complement(141638..142264)
                     /locus_tag="SRR1747018_scaffold_13_prodigal-single_219"
     CDS             complement(141638..142264)
                     /product="hypothetical protein"
                     /codon_start=1
                     /transl_table=11
                     /translation="LYADGGYSRKISKNGRIDLSLSLELKKEDCYIIEEFKNQLKSSL
                     PVKEIIKEETMISNGKEYSFTKNNCCFRIGCKKLISDLISWGCVENKTKELSNIPNIE
                     KEYLRYFLLGFYDGDGIASVGERAYMGFCGTEEMMKSISLLLNQELNLRIKKPYYNKS
                     NHIYYLQYNLNEEMEKLFNYFYKELEIPHLIRKEEKIRNYLNANTEIT*"
     gene            complement(142316..142588)
                     /locus_tag="SRR1747018_scaffold_13_prodigal-single_220"
     CDS             complement(142316..142588)
                     /product="hypothetical protein"
                     /codon_start=1
                     /transl_table=11
                     /translation="MGFSTTEICSFLNENRNRGYKLLKKLNLPLHKPIGNVVNKENID
                     KIVSLYLSGKTVEKISEEINIKVGTVNYWVRKLGIARPNGKVPDCN*"
     gene            complement(142718..144961)
                     /locus_tag="SRR1747018_scaffold_13_prodigal-single_221"
                     /gene="yorL"
     CDS             complement(142718..144961)
                     /gene="yorL"
                     /product="yorL; DNA polymerase III subunit alpha (EC:2.7.7
                     .7)"
                     /codon_start=1
                     /transl_table=11
                     /translation="MDDLRKKDPDKWKDYKLILGNEIYLCNRKSIEEDKEYIFYHFIL
                     LAKDAIGHKQIRELSTRAWIDNSFTYVNIRTPTYYEDLFGVVESDRGHIIGSTACLGG
                     RCPKLILTAYRQNPLQPDYTGVKKWLRRLDKCFGHGNFFLELQPSRSEEQIIVNQALV
                     ELSAELDIPYIITTDSHYPKKEDRKVHEAFLKSNEDSGKEREVGEFYATTYMMSEEEI
                     HSYMDEFLTPEVVQKGLDNTMLIYNMVQEYTLFANLEIPYEPDDLTEPDLELSKKYFK
                     DIPMLEWFFNSDYNADRHLVREIVKRLEKDSDELANKETYNAIQTCLESIKASSEANH
                     AHWSAYLLQTRDLVNACWACGSLVGPSRGSGLGFILLYILGITQVNPLREDVPCYHWR
                     FLNPKRVSPLDIDVDFENAYRDDVIHYLQRKYCGDDQRAGNRRVMKVQTLSTMKAKVA
                     IQTACRGLSYPPEIGQMLSSHIGQERGIQFTLKQCFYGDEENNLRPDKEFVNLMTNEY
                     PDVWEVAQNIEGLVSGVGSHAGGVVLSATDVVDHAALMKTTSGDIITQFDLHADEKVS
                     LIKWDLLSIDALQKEHVCMNLLMEDGRLEWQGDLKSTYEKYLGVYKIERNNPEIWKML
                     NEHKVMSFFQMEKQTGYQAVAIGKPESLVDLSALNSVMRLMAPSPRAETPLERFGRYK
                     KDITLWYKEMDDYGLTKHEQDVVCKYAKKSYGLLPNQEDFMMAVQDPEIGGFDLLWAD
                     KLRKSIA*"
                     /db_xref="bqy:MUS_2022"
                     /db_xref="I2C5R4_BACAM"
                     /db_xref="UniRef100_R0A8Y0"
                     /db_xref="2.7.7.7"
     gene            complement(145202..147019)
                     /locus_tag="SRR1747018_scaffold_13_prodigal-single_222"
     CDS             complement(145202..147019)
                     /product="YorK protein (Fragment) n=2 Tax=Bacillus RepID
                     =E5W358_9BACI"
                     /codon_start=1
                     /transl_table=11
                     /translation="VDPDTDGLTSSVLMSKIIEHFNPEAKIEYIFSFNKEHGLTYKAL
                     SEYSKDEIGLIIIPDASMICKDAIQIVKNYNCPIIVLDHHLVEIEYLDTNTGKWISKN
                     EADEIKEKESDRIKEDSYVNYCIAVNDTDGQYPNPTLSGVGVVRKFAEAYCEKYHYSD
                     SWLDDYLDLVSLGIIADSMDLRDLETRWYVLEGLKIENQKNDFLNELQERMADEIHFG
                     RTITNVGWVLAPRINGVVRYGTEKEQRDLFRAMVGEQETVIYQPRRKRATDPKPLPEE
                     HTLQWEMARVANNVKSRQDTAVRKFMEQIVDKIDKQGLDKNTILFVDCTRLVDKKSVT
                     GLVARKLTSKYLRPVVLLKEKSSSEFGGSCRGYDRGNIKNLKEFLEKTGLISVMGHEN
                     AAGISLKKDNVEAVISKCNKMLPLDQLKTVYQVDWEIPANEMQVRFVKEVAENYEIWG
                     NTVPAPTFAITNLHINASQINGYGETKSFIRFQHNGVTYIKKYCPATEFDTMTLKDRH
                     TFGANKKNLVMNLICQFQLEPWEDKVYPEVKILYYDVVEDKTNETPDLKSKTKSDATL
                     NAKTTSLNAKSTTDFDWGEVEKPKKRRVMLDKDLEDLDF*"
                     /db_xref="UniRef100_E5W358"
                     /db_xref="A0A0F5KPU1_9BACI"
                     /db_xref="fpa:FPR_23240"
                     /db_xref="E5W358_9BACI"
     gene            complement(147241..148437)
                     /locus_tag="SRR1747018_scaffold_13_prodigal-single_223"
     CDS             complement(147241..148437)
                     /product="Uncharacterized protein n=1 Tax=Clostridium
                     difficile DA00129 RepID=T3MQC1_CLODI"
                     /codon_start=1
                     /transl_table=11
                     /translation="MIDKDELLKLVTEDVVINIMEENGSPLYSTSTDGRTQQKCLWFK
                     TICHGGDSHKLCFFTESKDFFCYTNCGRMNFFEFIKRIRNAKDGEFYSKVIVYIAKKV
                     GKSLSRSRVGFGNDTSPELRGQLSDMIKQSEDIERRQQFHEAKITKFYDDYKCLFNYF
                     DRNTFYKGWIDEGISIPSMEKFGIEWYEYQKYIIIPHYNIDGHLVGIRRRSLQPEDSK
                     RKYMPLFMSGKEFDHPLGLNLYGLYENKENIKRFKKAIIVEGEKSVLKADTYFKGRSC
                     VVATCGFNVSDWQIRALEKLGVDTVYLGFDKDFDDKYEEVYKADKLLYDNYLRYNERL
                     RTLAQRLALSFNVFLIKDTKGLLDIKDSPFDKGKDVYNQLIKMAKPVYSYGERQSSTS
                     IFLRGN*"
                     /db_xref="UniRef100_T3MQC1"
                     /db_xref="E9RJE2_BACNA"
                     /db_xref="bacy:QF06_20545"
                     /db_xref="T3MQC1_CLODI"
     gene            complement(148450..149508)
                     /locus_tag="SRR1747018_scaffold_13_prodigal-single_224"
     CDS             complement(148450..149508)
                     /product="Uncharacterized protein n=5 Tax=Staphylococcus
                     epidermidis RepID=Q5HMN6_STAEQ"
                     /codon_start=1
                     /transl_table=11
                     /translation="MEFVENPNGTQNAALYIGTEMELITEIEPILWAYIADVPQEHIM
                     TGRYYGDEEERVDEAIRILHEEGHIYLEYVPDYDIGTLENIIEQHVLQHGVRNVFFDY
                     IHVTTDLISEFQSQAKARMQIREDQVLANLSLKLKELTRKYDISIDTWTQVSGDFKNE
                     QNRDQTIVRGAKSIIDKVDTASIVSEVSKKEEKYLEKIIKNRFLKYKPNRCISVYKNR
                     GGEYTKCKIWLYVDYATMRVHDLFCTDYDYELLDIPQTFTRVEEDQKVIFTNDKDAIR
                     GQIINDAVDIAETAKEEGTFDVFEDTEDVVRKIKETLDSAEEPFLESPESKKFKAVPE
                     DDEEENKSTSKEEEEIDF*"
                     /db_xref="UniRef100_Q5HMN6"
                     /db_xref="ser:SERP1592"
                     /db_xref="A0A0F5X7H7_STACC"
                     /db_xref="Q5HMN6_STAEQ"
     gene            complement(149798..150031)
                     /locus_tag="SRR1747018_scaffold_13_prodigal-single_225"
     CDS             complement(149798..150031)
                     /product="hypothetical protein"
                     /codon_start=1
                     /transl_table=11
                     /translation="MSLTSGSPEFLTELISKMDWFDAKMRKDKRSNAYSIEWCSWKCY
                     SNLSSIYLNSNIFLDRKYEKFVQIRNAVLNQVD*"
     gene            complement(150597..151157)
                     /locus_tag="SRR1747018_scaffold_13_prodigal-single_226"
                     /gene="yorI"
     CDS             complement(150597..151157)
                     /gene="yorI"
                     /product="yorI; replicative DNA helicase (EC:3.6.1.-)"
                     /codon_start=1
                     /transl_table=11
                     /translation="LFVAINNLFSQGAVKLDQYIIDDYLKNNLQSLYNIYTRNNGNLY
                     VEKAKELATPENFNSNYQEMKKFSLLRAYLKSGIEVDEIFDPNEEDPEIADEQRYKFS
                     QMTIDEILNHFRQKVSNITQEYSPKVGRDSVKAGSDEAKKQKEEWKKTPAYGLSYASN
                     YMTTITKGIQPRKFVVSSAGTGVGKI*"
                     /db_xref="bamb:BAPNAU_1657"
                     /db_xref="UniRef100_UPI0002EFC740"
                     /db_xref="A0A0F5KR88_9BACI"
                     /db_xref="UPI0002EFC740"
                     /db_xref="3.6.1.-"
     gene            complement(151291..151803)
                     /locus_tag="SRR1747018_scaffold_13_prodigal-single_227"
     CDS             complement(151291..151803)
                     /product="hypothetical protein"
                     /codon_start=1
                     /transl_table=11
                     /translation="VNAPLITTYIKRIKEKYGMTNSQILFTLYYMYEYADNPAPKIET
                     ESDIFMVIRYFAESREFWQKYKEMRMTKSEFIEYILTKPPIAIDVARSEIIKKQEEDD
                     EKRDKRNHKEEISADDIVDDGLVNTDFIGDYDFRRGLQKQRGKDGMYLSELQRDIQEI
                     MSEHPEEWEV*"
     gene            complement(152067..152996)
                     /locus_tag="SRR1747018_scaffold_13_prodigal-single_228"
     CDS             complement(152067..152996)
                     /product="hypothetical protein n=1 Tax=candidate division
                     WS3 bacterium JGI 0000059-A10 RepID=UPI0003722C05"
                     /codon_start=1
                     /transl_table=11
                     /translation="MKTTNACKFPKPILLGFEKGYGFLDGIIAQPINTWKEALEVKKQ
                     LLKDAEAAEKENRETIFKTVIVDTIDIAYDLCEKYIVDKEGVDYLDETEKMRGYRALS
                     REYDKFFQEIVKAGYTLICISHATTKQIKENGEKYDKTIPTVPDRGFLVVSRLVDVTG
                     YASYETDEQGNVHSMLTMRGNKHLEAGSRSPYMSECIPFTYEALRDDMAKAIDEQKAH
                     GATVVDNEVNLFKDNEVTEDEKKSVDELIAEIGSYVKAIHNTGSTEYKKIIAEYLGKG
                     KSVKDCDESQLDMLLLILDDLKDYCTENNITVE*"
                     /db_xref="UniRef100_UPI0003722C05"
                     /db_xref="A0A0E9E1B7_CHLTH"
                     /db_xref="dly:Dehly_1693"
                     /db_xref="UPI0003722C05"
     gene            complement(153265..153387)
                     /locus_tag="SRR1747018_scaffold_13_prodigal-single_229"
     CDS             complement(153265..153387)
                     /product="hypothetical protein"
                     /codon_start=1
                     /transl_table=11
                     /translation="MGIDIFSIKPNVVTRDLSGKSFLIYGERKSGSVVFCHPLL*"
     gene            complement(154185..154976)
                     /locus_tag="SRR1747018_scaffold_13_prodigal-single_230"
     CDS             complement(154185..154976)
                     /product="hypothetical protein"
                     /codon_start=1
                     /transl_table=11
                     /translation="MTRSFTSFIKAKKADGTDSENYEKVLDWVKKAVPMTKDKENATM
                     VRLVGSLSANDYVGSDEQLHEGTVASMQFFNDFEEFACDLDIEGYIKSITDEERGPED
                     DKKPTGRKRLNLISMDFYHNALDIKNIIIPKDFVDALEDNGYVKGATAKMYVSWKPNE
                     KGEAKPKTKGFGQQRVTEGKSYLEMVLTGGDIAYDEDEQEDMIITPQMCKAMLNERAS
                     RLKELEEAGYQGSKGSSNSSAPTGFGKKGSGKMSPVIDDDSDIPF*"
     gene            complement(155168..155347)
                     /locus_tag="SRR1747018_scaffold_13_prodigal-single_231"
     CDS             complement(155168..155347)
                     /product="hypothetical protein"
                     /codon_start=1
                     /transl_table=11
                     /translation="MVNNLACEDCRFLVKCSAYAKLKPFLEDARRDLGVTLTFDACND
                     YKSIDDDDNDNENED*"
     gene            complement(155784..156071)
                     /locus_tag="SRR1747018_scaffold_13_prodigal-single_232"
     CDS             complement(155784..156071)
                     /product="hypothetical protein"
                     /codon_start=1
                     /transl_table=11
                     /translation="VWSDDLALDLANYYLRKSSFVGVQFSVSVSFNPILTVNNLCEVE
                     DEFLSLQREKLLITSISYNSKDGKISLSCCNTSDLPSNTSDKESQGEKIRW*"
     gene            complement(156072..156548)
                     /locus_tag="SRR1747018_scaffold_13_prodigal-single_233"
     CDS             complement(156072..156548)
                     /product="hypothetical protein"
                     /codon_start=1
                     /transl_table=11
                     /translation="LGSNIIDAVKGVLNFSLGNGYILDYKEPIFDPSFIGLKTQQTIR
                     AEQGETLGSILDALAMQLSAEYYYNTVGNLCFYPINETVDDSVKPIIWTYPKFSRDLH
                     NMDLQYQNEQIINCVKVVGDSVDSTIYTATVTNNNPSSPICVERIGRRMDAPYTSS*"
     gene            complement(156891..157025)
                     /locus_tag="SRR1747018_scaffold_13_prodigal-single_234"
     CDS             complement(156891..157025)
                     /product="hypothetical protein"
                     /codon_start=1
                     /transl_table=11
                     /translation="MADNIFGDVLLRDENAIPFNTLKKILERPVIQPCYRLSVLTPDE
                     *"
     gene            complement(157107..157847)
                     /locus_tag="SRR1747018_scaffold_13_prodigal-single_235"
     CDS             complement(157107..157847)
                     /product="hypothetical protein"
                     /codon_start=1
                     /transl_table=11
                     /translation="LAYYFQSLLGSNGALSVYKKAPEDTFYTYICDMYGNYSMLDYNI
                     KANAFYHYLVAYRQSSGSYKMYEDNIANADGTSSPAYIATKWDFWTICDIEETETERL
                     YVKTGDIWKLRYNMDNGELTQNNSVTTWDTLGQFPKYSIGTKDYMSSSVTCLLGDITE
                     YKETEPVTATENGSTVTTFKIKTADGYTERINKDDMYSREVEKYDAWRTFINNGNLKL
                     LKDYKGNSWVVQITSSPTYNMNLQSNLM*"
     gene            complement(157866..158054)
                     /locus_tag="SRR1747018_scaffold_13_prodigal-single_236"
     CDS             complement(157866..158054)
                     /product="hypothetical protein"
                     /codon_start=1
                     /transl_table=11
                     /translation="MNINSYIYYAPRLEIRDVGVDTDITKSPDTIRKEVTAKLKANPY
                     SSPLSSDLILYNKFNLKD*"
     gene            complement(158162..158491)
                     /locus_tag="SRR1747018_scaffold_13_prodigal-single_237"
     CDS             complement(158162..158491)
                     /product="hypothetical protein"
                     /codon_start=1
                     /transl_table=11
                     /translation="MNGTTTLIDKKKILTYTSDKKLTIEGGISILLSDSDLDSLTYTA
                     YNYISNTYTELDKIGDGKIIASDPTGGTVSGPVKYRWGPKNGTGKEESDYIWMPDSQA
                     VKQTNMA*"
     gene            complement(159008..159130)
                     /locus_tag="SRR1747018_scaffold_13_prodigal-single_238"
     CDS             complement(159008..159130)
                     /product="hypothetical protein"
                     /codon_start=1
                     /transl_table=11
                     /translation="MIYILTKDIIFAPFGKEAKTYYVGQYKYTVNADGSADWIL*"
     gene            complement(159134..159595)
                     /locus_tag="SRR1747018_scaffold_13_prodigal-single_239"
     CDS             complement(159134..159595)
                     /product="hypothetical protein"
                     /codon_start=1
                     /transl_table=11
                     /translation="LLSYDKEIGELVIESSLKSDSYNNLNYKAYTLKSANNYIPLPSS
                     TSGDISLGGDVYTVKVGGLDLLLVDEENKVIRKNPNMLKMQVFKNGSNEPLACFNGGK
                     STSYDIQSMLSNMTVPDKFGFALQYKYTDSNKTTLKYMLVEEFKEEPDYMD*"
     gene            complement(159662..160843)
                     /locus_tag="SRR1747018_scaffold_13_prodigal-single_240"
     CDS             complement(159662..160843)
                     /product="hypothetical protein"
                     /codon_start=1
                     /transl_table=11
                     /translation="LKNNCTIATQSTGDIQQIIVPQTDYTVYTDFMDSIPNAVLYARQ
                     APTLGIKYKDYRELDLESVPYIDIDQSVPAPWRDVAFLGTWESVNNVEIKYYHYYLYS
                     IDNYNNETLISESDDIYDSSLEWDFKGFETNNFYKVRITIHDKYGKAYSEEDTFYIEY
                     AVYSSVVPLANSLICDEQAIKLEVVSPVYVISTDRETEKTVTSNDVYLSSNSKYYYVD
                     TTSGRVLNYTQVADANNTPIQIPEVFSFFTRFRFPYVTSDNKVGFFNNITGTELKTLM
                     EIAHASYTQFYLSEVDTVLYNELYSTLYTRQDNQALLDAIPLYPDGISIVLYSDENTP
                     IKDASGNVVYYTLSSYTMSSTKIVVEEKIDTLIASFDHYVYYDKVTKDEIGSSASLNN
                     G*"
     gene            complement(161006..161299)
                     /locus_tag="SRR1747018_scaffold_13_prodigal-single_241"
     CDS             complement(161006..161299)
                     /product="hypothetical protein"
                     /codon_start=1
                     /transl_table=11
                     /translation="LGNYISLNSNDGEKRKIIGYGQETGEIRLQEGFTTVPENGDTYK
                     LWTKDLTSSSNTFSQKTYHSSAERKVGGAAITSPYFKIMTSYWNSDKDHQIFV*"
     gene            complement(161345..161539)
                     /locus_tag="SRR1747018_scaffold_13_prodigal-single_242"
     CDS             complement(161345..161539)
                     /product="hypothetical protein"
                     /codon_start=1
                     /transl_table=11
                     /translation="MNITLPNEDDLAYPTTWPYRERRQINWVYTDLGWDKDVIKIELT
                     ESFTYNYTNGKTFTLYNVSD*"
     gene            complement(161594..161815)
                     /locus_tag="SRR1747018_scaffold_13_prodigal-single_243"
     CDS             complement(161594..161815)
                     /product="hypothetical protein"
                     /codon_start=1
                     /transl_table=11
                     /translation="LSVTAQCEEDQSLSNGKDYQWNIRMYENHSPRTAEEDPTTLVCS
                     GFTVGSTTSVIWVNLDKNLSDSEKKKVKD*"
     gene            complement(162277..162528)
                     /locus_tag="SRR1747018_scaffold_13_prodigal-single_244"
     CDS             complement(162277..162528)
                     /product="hypothetical protein"
                     /codon_start=1
                     /transl_table=11
                     /translation="MLHGTPSKPEYVLNNDQAYNLLRNMATTRLPEMERTGTDNNCGT
                     QYIVQGDVVLEGVNDPAKFWSGVTTAMGSRWNVTRKSRG*"
     gene            complement(162631..163308)
                     /locus_tag="SRR1747018_scaffold_13_prodigal-single_245"
     CDS             complement(162631..163308)
                     /product="Uncharacterized protein n=1 Tax=Eimeria mitis
                     RepID=U6JQI6_9EIME"
                     /codon_start=1
                     /transl_table=11
                     /translation="LLTPYRQANEQLAELRRQRLELLDTSDFYDKNDTPDGYYDEDDL
                     NTYDFSDLDENEDYHAKMLAARSETEFNKWAAYRAEKARRQNTDISGNGIGYDGAGNA
                     YRIKSNAEIYQEWLANQGKSNSSSNSNSNYNYSNSNKGSSSGSTSSNKNNSSSSSSSS
                     SSSVNYGKEDYGKLMLAAKTPAEFEYYAKLRKDKIDSDPTLRKLYGTSQVPLNETLKL
                     QWLAKRN*"
                     /db_xref="UniRef100_U6JQI6"
                     /db_xref="U6JQI6_9EIME"
                     /db_xref="sfd:USDA257_c51400"
     gene            complement(164104..164790)
                     /locus_tag="SRR1747018_scaffold_13_prodigal-single_246"
     CDS             complement(164104..164790)
                     /product="Uncharacterized protein n=2 Tax=Escherichia coli
                     RepID=T6G441_ECOLX"
                     /codon_start=1
                     /transl_table=11
                     /translation="MKENKEENKFEWKLTDKYLEQAKFLNVEIVRTKKNEKNQRVVIF
                     HCLNHPNKPDRVSPAYSFLYARSCGCRLKYYTEEDFIEDIADKEVKLYGKYKNDTEKT
                     EFVCKYRHVFSARPNKIKRGEGCPECKKRKLRECFIKDKKWYEEKLAKVNPSLEVVGE
                     YNGIKEDVTCRCKVCGRLTTTKADKFTTLQTGCHFCKLSIGESIIYTYLEDHNINFTP
                     QKRFDDCRYK*"
                     /db_xref="UniRef100_T6G441"
                     /db_xref="A0A0D0FHK3_LACBR"
                     /db_xref="T6G441_ECOLX"
     gene            complement(164875..165225)
                     /locus_tag="SRR1747018_scaffold_13_prodigal-single_247"
     CDS             complement(164875..165225)
                     /product="hypothetical protein"
                     /codon_start=1
                     /transl_table=11
                     /translation="VSDLTDEQIKDLVDGLNEATVALHEAEINALEDKTELQEKQYDA
                     IVYRINLYKEELQDAIDAIEDAYEDEIKPLEDANKERERAIELENLLLAKKNANKEKE
                     RVYREGEHQCPRKR*"
     gene            complement(165256..165795)
                     /locus_tag="SRR1747018_scaffold_13_prodigal-single_248"
     CDS             complement(165256..165795)
                     /product="hypothetical protein"
                     /codon_start=1
                     /transl_table=11
                     /translation="LVKTSDTYEELLENQKDLNSLLQDEIDLRKEVSEWQQNLTDRQL
                     EYVKGTAWSNSTAYDDAMNASLAEIEKQIEATKASMQFNFSQAVYGYMTEGMSEAEAR
                     AYVALGNSEYSQRYREDQEKYLGLIDSQVEYVVNRTSAQIEELSNKLQLLEDSKPQEW
                     IRISDIESYYASRSSLLQS*"
     gene            complement(165799..166386)
                     /locus_tag="SRR1747018_scaffold_13_prodigal-single_249"
     CDS             complement(165799..166386)
                     /product="hypothetical protein"
                     /codon_start=1
                     /transl_table=11
                     /translation="LQSLVGNFDEVVTTDKTGKVTGYDVKFKTHTDEDGNIHYDEGNI
                     AMREHLLYSVQDMLESGNLASAFKKGYTNPIKSAGKAASDTKDKVLDLLKAYDSLIDK
                     EWEAMKVFDEDTLTPTGYTKYFEKKRASLEKLAAYYEGMMQNTNLTEEERLDAEKNYI
                     ENQKAINNLDDEEVEDKYKILELYGASINSLILMK*"
     gene            complement(166408..166551)
                     /locus_tag="SRR1747018_scaffold_13_prodigal-single_250"
     CDS             complement(166408..166551)
                     /product="hypothetical protein"
                     /codon_start=1
                     /transl_table=11
                     /translation="LNRAQNGETVDVGSVKAVNTIKYTPTDKSALESKTIDLSGNSEA
                     LQK*"
     gene            complement(166582..166692)
                     /locus_tag="SRR1747018_scaffold_13_prodigal-single_251"
     CDS             complement(166582..166692)
                     /product="hypothetical protein"
                     /codon_start=1
                     /transl_table=11
                     /translation="MLSGTYVEASDALVESTKAKVYAYDSEGEALANLAN*"
     gene            complement(166699..167433)
                     /locus_tag="SRR1747018_scaffold_13_prodigal-single_252"
     CDS             complement(166699..167433)
                     /product="hypothetical protein"
                     /codon_start=1
                     /transl_table=11
                     /translation="MGTDGYFSNGVNTNQSIVNSMFYADREAPTKLTGDNGLINKYLE
                     DMNAMNDLEVKINEVFNSDKYDLKNSNLNELFAEFPETVRNSLSQVQEALNNGDLDKD
                     GLAEQLRATYDNAYSTVLDEGKKIAETMSSEYFSDLELPDGYIKSWSELKEAFSDVSN
                     IFDQLADAREEMAASGRLSIETTLELLSTNADYINALEIEGENIVLKTDAEEIMNKVR
                     LQTIAVSLQAQIQEDNLRVAQLKNQL*"
     gene            complement(167548..168186)
                     /locus_tag="SRR1747018_scaffold_13_prodigal-single_253"
     CDS             complement(167548..168186)
                     /product="hypothetical protein"
                     /codon_start=1
                     /transl_table=11
                     /translation="MYENGVSGSGDLYRMATSQREKLEKDYNLKTGTSDVTTLENQVA
                     DLDIKIKEAEAANAAGASAIDAAEGTFDRAIESTKQTLGEFGKAYARLMGAYEDVDDV
                     TSNLFDNAIGSIDAVDGAGNALSPDAYKQRVRDMVNSVNKLVSDETFKTLIEATDEKI
                     NTDMTVSDANKARTQLKEYLEKTFPNIEEDEDLMKIVVGIGFEVVDGEIIDK*"
     gene            complement(168238..168450)
                     /locus_tag="SRR1747018_scaffold_13_prodigal-single_254"
     CDS             complement(168238..168450)
                     /product="hypothetical protein"
                     /codon_start=1
                     /transl_table=11
                     /translation="MVMGSDGERVLQDTLETAAQEYKDAQTELNQVKNDNGNQTDVES
                     LKKQRDEVQKNLDKAKANNNSDKEIQ*"
     gene            complement(168688..169155)
                     /locus_tag="SRR1747018_scaffold_13_prodigal-single_255"
     CDS             complement(168688..169155)
                     /product="hypothetical protein"
                     /codon_start=1
                     /transl_table=11
                     /translation="LARRRNDAAVRTVADDLEGASSTSPQRAALSGGATMIGSGLGAL
                     AGMTVGENLLGGGWATSLGTMIGMGIGGKASSTIALAFADSMSAGGSIFTAMGAAASA
                     LGPVLGLGVAGLAIAAGYALWKKHQEKLTEEAKTAFTDAAEELTNAKSLQATA*"
     gene            complement(169321..169425)
                     /locus_tag="SRR1747018_scaffold_13_prodigal-single_256"
     CDS             complement(169321..169425)
                     /product="hypothetical protein"
                     /codon_start=1
                     /transl_table=11
                     /translation="VDGYVPMQNSMLSYNKSIKENIASILKNTALTDE*"
     gene            complement(169585..170325)
                     /locus_tag="SRR1747018_scaffold_13_prodigal-single_257"
     CDS             complement(169585..170325)
                     /product="transglycosylase (EC:3.2.1.-)"
                     /codon_start=1
                     /transl_table=11
                     /translation="MAGTTLDRYIAYLTTITDVTQKSAASVGESMKTVYSRYQNIAAG
                     KFVAAESDIESENYNAEDWANLNDVEKALGALGINIRDGVSSFRDFDDVMDEIASKWN
                     TYTDVQKSGIATSLAGTRQRENLLTLFENWDAVEKFEEISSNAYGTAVEKMKSYTDSV
                     EAAKNRITVALEKWVLALNQSDTLIWFYNVVAEVSDNLVAWAGAILLATAAMNSVGFG
                     SAMQNAWSKFVSSCINVSMKLDKMNIST*"
                     /db_xref="bqy:MUS_1261"
                     /db_xref="UniRef100_G5F7W3"
                     /db_xref="G5F7W3_9CLOT"
                     /db_xref="3.2.1.-"
     gene            complement(170326..170700)
                     /locus_tag="SRR1747018_scaffold_13_prodigal-single_258"
     CDS             complement(170326..170700)
                     /product="Putative uncharacterized protein n=1 Tax
                     =Clostridium sp. 7_3_54FAA RepID=G5F7W3_9CLOT"
                     /codon_start=1
                     /transl_table=11
                     /translation="MVDLQIASGYTKNSIHDMMLEFNDLAKEIGKTTEEIAEAANDWL
                     RAGYEGQEASQLTEASMQLSTLGMISSADATSYLISVLKGWKLEASEIQGVVDRLSAV
                     DMAAAISAGDLAEAMSRASNSA*"
                     /db_xref="UniRef100_G5F7W3"
                     /db_xref="G5F7W3_9CLOT"
                     /db_xref="clj:CLJU_c16810"
     gene            complement(170704..170877)
                     /locus_tag="SRR1747018_scaffold_13_prodigal-single_259"
     CDS             complement(170704..170877)
                     /product="hypothetical protein"
                     /codon_start=1
                     /transl_table=11
                     /translation="MDRVGDSVNQTKGFLTQLKDNFKDSFSQIGMAIMQVFSFQEIQK
                     VFNDFISSTERLD*"
     gene            complement(170932..171498)
                     /locus_tag="SRR1747018_scaffold_13_prodigal-single_260"
     CDS             complement(170932..171498)
                     /product="hypothetical protein"
                     /codon_start=1
                     /transl_table=11
                     /translation="MLKQYSELLDLRNQLKDSDLKAEGLTGDKQTAQQQLSQTLRKQI
                     ESLEQILTINGQIVDSKTLEEEITKATYLTENERKEKLDALRKTTDKAARTSATTDVK
                     YAQAARNNNPTLQNTLTGYYRNLEEQGRIEREIARAQNKGMSLTGNAAIENKFFIHSL
                     QSQKNNLANQYKYDEQKKTLNGIELTEE*"
     gene            complement(171499..171780)
                     /locus_tag="SRR1747018_scaffold_13_prodigal-single_261"
     CDS             complement(171499..171780)
                     /product="hypothetical protein"
                     /codon_start=1
                     /transl_table=11
                     /translation="VNFTEDESNALNKQIEKQKEAIQAQVDLMSERELTLSNVNDNSA
                     IGKTILSVKGNEDLQAKLKRIETKGEAKEAKNFSSVTTAVNTSQTKDLN*"
     gene            complement(171883..172926)
                     /locus_tag="SRR1747018_scaffold_13_prodigal-single_262"
     CDS             complement(171883..172926)
                     /product="hypothetical protein"
                     /codon_start=1
                     /transl_table=11
                     /translation="LQSYDDATHTYTDISGNKLRSITQLGGALKGFTPSATAIADEKA
                     FMAAIANTPKGEQLTAEKIGMTAQDFAKKKNAIVSREKGNLEHEVFDLLSKTGFSGIE
                     GFAGKDVEVKWNGATEVVDAQEQFARVLKEKAELLSKLGIDNAEQLLLQAVESYTKAI
                     NNAHIQLTPFSETPMAASFSGPKGTFDYSFTPDQIARSSDGSPQNFILDTKTGKTYGT
                     ESFQLAGQLYGVLANAQNPAFQKLYQESGIDTDKDFSLFIADVKDGFTQLIQHMALTE
                     EEFYDLLVRANDIIDGNAEPLTKDEQATLMNREMTTGRVFGRAEPSASEKAANNNFIS
                     YAPDENGSIDKRE*"
     gene            complement(173221..173424)
                     /locus_tag="SRR1747018_scaffold_13_prodigal-single_263"
     CDS             complement(173221..173424)
                     /product="hypothetical protein"
                     /codon_start=1
                     /transl_table=11
                     /translation="VRASGLSVGSSFSAKNSKRGEFSGTIQNISGQGQNQVVEALLNS
                     GETVRYTFEGLLNQLVSYSDKAS*"
     gene            complement(173650..174366)
                     /locus_tag="SRR1747018_scaffold_13_prodigal-single_264"
     CDS             complement(173650..174366)
                     /product="hypothetical protein"
                     /codon_start=1
                     /transl_table=11
                     /translation="MDADTIGNSISKIVSYPDTLKASLKAGHQRFNEARVKNGLEAMD
                     YSDYENNFFANNPEIKAKYDTSLAAKNRFDNAEGDISDKIEAFFQIEGNVEDGINQTI
                     VNLNKAYDNLDLEISRVATIQETIIDKSGNEQVVDSVKTIKKTGKEWVDSIVDYRTDT
                     TGFKIDPNKGINRAYYEATGAAPEDVNWGELELNPTPALKTALSYKGGLTGSLYGGKN
                     TSENIDILKNLLENKKAELE*"
     gene            complement(174517..174813)
                     /locus_tag="SRR1747018_scaffold_13_prodigal-single_265"
     CDS             complement(174517..174813)
                     /product="hypothetical protein"
                     /codon_start=1
                     /transl_table=11
                     /translation="LSEFDGASEDLTSAVLALAEGILNATGLDIDREKGMNEVVPRTS
                     LDKKAFDDGSSTIGDYVTDSVITNYNAEWEARRSRMAGGLGPEFQKIQGAISAF*"
     gene            complement(174937..175275)
                     /locus_tag="SRR1747018_scaffold_13_prodigal-single_266"
     CDS             complement(174937..175275)
                     /product="hypothetical protein"
                     /codon_start=1
                     /transl_table=11
                     /translation="MKQAVSLEESGKGNSKEYSRIKSLLSDIFSSVKDSYENTSSNEI
                     KELLKNSLISTKVLNNVDAAESEKGYVVSRNSTLSELLRSGLKLQGQVTKMRSNEYGK
                     LDESANDKTD*"
     gene            complement(175480..175635)
                     /locus_tag="SRR1747018_scaffold_13_prodigal-single_267"
     CDS             complement(175480..175635)
                     /product="hypothetical protein"
                     /codon_start=1
                     /transl_table=11
                     /translation="MSDTDFNKIKDKILSDLMIQVENEFQSGRKTVSGGKSGRTVYGY
                     QSGGRID*"
     gene            complement(175651..176175)
                     /locus_tag="SRR1747018_scaffold_13_prodigal-single_268"
     CDS             complement(175651..176175)
                     /product="hypothetical protein"
                     /codon_start=1
                     /transl_table=11
                     /translation="MENVNKNFEKSIKGKKLSAQDKFNAQYDYTNNNYSNSKYVQNLE
                     KKKSSLAQQRQNAMQMSKDIDSIGQGSEALPKIEEYIKSRIDFIKGLDSLVKKYGEEI
                     ESFKAIVDKGAMQDFIEAAGTKGKTRSSTKVTSQEPAPKSTTQKVRELSSKADKMQGE
                     KQARVDTYYKKIKE*"
     gene            complement(176490..176843)
                     /locus_tag="SRR1747018_scaffold_13_prodigal-single_269"
     CDS             complement(176490..176843)
                     /product="hypothetical protein"
                     /codon_start=1
                     /transl_table=11
                     /translation="MATIKNEISFEYMSLVKNVFESVFDNYYGDNYDKDSLMDSLFFV
                     PSTKNLWPDLTYNKNKLKFLKPIEKEKKAFNKNAIRESTIKQFGDTDLVFDMATTLFN
                     EAEFEEDFANSDSLN*"
     gene            complement(177037..177759)
                     /locus_tag="SRR1747018_scaffold_13_prodigal-single_270"
     CDS             complement(177037..177759)
                     /product="hypothetical protein"
                     /codon_start=1
                     /transl_table=11
                     /translation="MADENKLLSGEKQVELTENEQKNEEKVEKITLEELIYNASKIIS
                     GKIKEEDLNGFGNKLTVRTYLPILDKMRAMMTLIFDMNNQDVEMEEIRVVSLRKNMFF
                     NVLLAEYAMIDVSNKDLQTYQTYDLLYPIFAPFILQYCDKDYNEMKEMIQESLNIYAM
                     KDLDSLLSNIDYQSLAESAKKNEELLNKMANDKEALKEIRELYEALSKSQNADKATEA
                     IKKLTQLQAVRTGREKKEDKKN*"
     gene            complement(177829..178011)
                     /locus_tag="SRR1747018_scaffold_13_prodigal-single_271"
     CDS             complement(177829..178011)
                     /product="hypothetical protein"
                     /codon_start=1
                     /transl_table=11
                     /translation="MTGEDYKGLTCHSLRHCYIDNLLKGTHYLCRELELGAVPLEKVK
                     ILAHHENSDTTLKYSN*"
     gene            complement(178033..178494)
                     /locus_tag="SRR1747018_scaffold_13_prodigal-single_272"
     CDS             complement(178033..178494)
                     /product="Phage site-specific recombinase n=1 Tax=Bacillus
                     subtilis subsp. subtilis str. NCIB 3610
                     RepID=S5DVZ7_BACIU"
                     /codon_start=1
                     /transl_table=11
                     /translation="MLSAVHMMLEMASDDDDLYEDYDRNASEKIKGVPKNPVREITFV
                     SDEHIKMLYDKLMKEERYKEATLLGILYDSGVRRNEVLQVKRTDIADDKNCTDTVVVG
                     KRSKKFKVIYFSRTKEAFKKYEATRTDNNEALFINAEGRPATANNIYDWIK*"
                     /db_xref="UniRef100_S5DVZ7"
                     /db_xref="A0A060AEW6_9CAUD"
                     /db_xref="bacy:QF06_20255"
                     /db_xref="S5DVZ7_BACIU"
     gene            complement(178642..178779)
                     /locus_tag="SRR1747018_scaffold_13_prodigal-single_273"
     CDS             complement(178642..178779)
                     /product="Uncharacterized protein {ECO:0000313|EMBL
                     :EXM38512.1};  TaxID=1341156 species="Bacteria;
                     Firmicutes; Clostridia; Clostridiales; Ruminococcaceae;
                     Ruminococcus.;" source="Ruminococcus albus SY3.;""
                     /codon_start=1
                     /transl_table=11
                     /translation="MAYKQPYNKIYTPEKWEQVNKENKELITDFITECKAKRRSEGTQ
                     K*"
                     /db_xref="A0A011UZB5_RUMAL"
     gene            complement(179710..181020)
                     /locus_tag="SRR1747018_scaffold_13_prodigal-single_274"
     CDS             complement(179710..181020)
                     /product="hypothetical protein n=1 Tax=Brevibacillus
                     brevis RepID=UPI00035EBD9C"
                     /codon_start=1
                     /transl_table=11
                     /translation="MALVTDKVPEDYLREMRQLMADISNGDATWSNANDIRKKYGLPS
                     LTIDTIRRGALLYSEFNASGWVNEPVNKNIPTKNTTTLDSNGVRTSEKFVALSEDELT
                     DKTALLKAHGYNPVQFELLNAKNSIWQQGDGKGGLKNLYSSRITVKPTDCGLDLEELK
                     KYFEKFKSPRSTEHIRGDVSNKPNVVFFSHLDVHFGRISQPYETGVEYNMEVARQNML
                     STTKKMIDSVYWNHVEKIIYMVGNDYLNSSFTGYTTSQSHIQDNEGTFNTIFKKGTET
                     LIEVIDMLSRVAQVEVVFVSGNHSRFEELALMQIIEAYYRNVEEVTVDASPFPRKYIR
                     VGKTLLGLTHGSDEKDRINGLMQTEAKEDWGQTSYHYWLCGHLHHNDWALRENYGVSV
                     FTLSAMTKMDNWTTKSGYTMADAGCIAFVFDYDKGLSDIKFYYV*"
                     /db_xref="UniRef100_UPI00035EBD9C"
                     /db_xref="A0A011AB22_9CLOT"
                     /db_xref="dge:Dgeo_3034"
                     /db_xref="UPI00035EBD9C"
     gene            complement(181026..181505)
                     /locus_tag="SRR1747018_scaffold_13_prodigal-single_275"
     CDS             complement(181026..181505)
                     /product="ATP-dependent Clp protease proteolytic subunit 
                     {ECO:0000313|EMBL:CRH80511.1}; EC=3.4.21.92
                     {ECO:0000313|EMBL:CRH80511.1};;  TaxID=813
                     species="Bacteria; Chlamydiae; Chlamydiales;
                     Chlamydiaceae; Chlamydia/Chlamydophila group; Chlamydia.;"
                     source="Chlamydia trachomatis.;""
                     /codon_start=1
                     /transl_table=11
                     /translation="MIISYNREDEQNKIPVEERKPIRILLHSYGGTLDSCFALLDLMK
                     ISKTPIYTYNLNACMSAAALIFINGHKRFAMPLSTVLFHSGQGGNGRTYEQVVAQTEN
                     YKRIMRMLSDNILEHTTINKAYLTKQLKKEWYLYIDDQLKYGVTDAVVTDITQIVGE*"
                     /db_xref="A0A0E9FCR8_CHLTH"
                     /db_xref="UniRef100_R6PWX2"
                     /db_xref="vir:X953_18895"
                     /db_xref="R6PWX2_9FIRM"
                     /db_xref="3.4.21.92"
     gene            complement(181581..181679)
                     /locus_tag="SRR1747018_scaffold_13_prodigal-single_276"
     CDS             complement(181581..181679)
                     /product="hypothetical protein"
                     /codon_start=1
                     /transl_table=11
                     /translation="MDKIKNDTLDDLFCIEDVGVEGNLQLPTPALV*"
     gene            complement(182236..183552)
                     /locus_tag="SRR1747018_scaffold_13_prodigal-single_277"
     CDS             complement(182236..183552)
                     /product="Metallo-beta-lactamase family protein n=1 Tax
                     =Blautia hansenii DSM 20583 RepID=C9L7D5_BLAHA"
                     /codon_start=1
                     /transl_table=11
                     /translation="MSKSKDKIRVSFIGNNATSVAGSMTLITWGKPQRSILVEAGLVQ
                     GEKSLLGEYQANSANFKFKTKNIDYVFMSDNHGDHCLLFPLLVKRGFKGKAFVPEGFT
                     DIFKPMALDSANIMERNAFDLTKKFKKNYPPIYDNGDVYAAIMLLEECEFNKKIKIDE
                     DITVEFVPAGHTLHSSGIILYIKNGNTIKKIAFTGDMGNIAMPKLFTNTFQPIQSSNL
                     LISETTYADAKRSASGKDREKDIEKIKSIVYDYVIDREDGKILFPTFSFMRTQIILSI
                     LFDLFYTDEKFTCPIYVASPLACKICDVFDTHLEGEEFEKWQKIRGWGQVHFIKDFET
                     LENLLNKHTKENSAALFLAPSRFMQRRYSVYLAEKLLPSSKNIIAFCGYATPTSLAGK
                     IKQKKTKTIAINGKSVPCRANVINLQSFSSHIQHDELLKLLSGGYG*"
                     /db_xref="UniRef100_C9L7D5"
                     /db_xref="C9L7D5_BLAHA"
                     /db_xref="srd:SD10_28405"
     gene            complement(183887..184255)
                     /locus_tag="SRR1747018_scaffold_13_prodigal-single_278"
     CDS             complement(183887..184255)
                     /product="hypothetical protein"
                     /codon_start=1
                     /transl_table=11
                     /translation="MDEMNSTFDIEVSPKKENKEKQIQYKKYDKNKRNKEIVKEEVVE
                     PVKQELESVTEEEEVKPVVEELKLKKGWARGVVHSKWKTSAWVILENGKGLTMDNFGK
                     YSIGETVEFELPSWYKDLQK*"
     gene            complement(184311..184415)
                     /locus_tag="SRR1747018_scaffold_13_prodigal-single_279"
     CDS             complement(184311..184415)
                     /product="hypothetical protein"
                     /codon_start=1
                     /transl_table=11
                     /translation="MLCSNAQQENGGRITCRVDEKDPHRLCPYQKYCH*"
     gene            complement(184445..184783)
                     /locus_tag="SRR1747018_scaffold_13_prodigal-single_280"
     CDS             complement(184445..184783)
                     /product="hypothetical protein"
                     /codon_start=1
                     /transl_table=11
                     /translation="LASGCAGCDGDGVYAEIVQVLENKTAADMFASIVVEDKNQSAKA
                     GDKIELNVYACPVDGAPIKLAVNQYDVTASSGTSSYANGVITVVDTTEFTVKFKLNEA
                     LTDTMKVTVA*"
     gene            complement(185388..185591)
                     /locus_tag="SRR1747018_scaffold_13_prodigal-single_281"
     CDS             complement(185388..185591)
                     /product="Uncharacterized protein n=1 Tax=Bacillus cereus
                     VD107 RepID=J8JY44_BACCE"
                     /codon_start=1
                     /transl_table=11
                     /translation="MLEKYGVENYFQAQDFDKKRKESNLKKYGVEFAQQSEEIQKKIE
                     ECCLKKYGVKNPTLNKEIREKQI*"
                     /db_xref="UniRef100_J8JY44"
                     /db_xref="X1D2R6_9ZZZZ"
                     /db_xref="J8JY44_BACCE"
     gene            complement(186564..187298)
                     /locus_tag="SRR1747018_scaffold_13_prodigal-single_282"
     CDS             complement(186564..187298)
                     /product="hypothetical protein"
                     /codon_start=1
                     /transl_table=11
                     /translation="MLFLAGVGRATLLDGERLVATANTLIDSSITIGLSFEELRAGAG
                     NKLYGRYAHTSTFDLKLTDAMFSLEYLAMNTGSDVELGGDAMKDEKLTADDTGKITLT
                     YNAVPMVGNTGIYAYVKKSGTDEGYQRYEVTGADKATNEVNLGEAMKEAEVCVRYMYH
                     NDIASKITISANFIPKTLTCILEANLYNGGSCDVETSTLAGKVIIKVPRFMLNGSQEL
                     SMSASGVSNTSIEGSARDDLFLYNLK*"
     gene            complement(187510..187860)
                     /locus_tag="SRR1747018_scaffold_13_prodigal-single_283"
     CDS             complement(187510..187860)
                     /product="hypothetical protein"
                     /codon_start=1
                     /transl_table=11
                     /translation="MRDIYGIKTEANGAKKLYIYDIVLEPKELDEFIAIITHQNILDY
                     DGDKYIDPNLREEMELKARMQNKNYTSPSLEKMLVCISISSPYTMEMLKEQVSLRKLS
                     LMLKTIDAKGYYYA*"
     gene            complement(188110..188376)
                     /locus_tag="SRR1747018_scaffold_13_prodigal-single_284"
     CDS             complement(188110..188376)
                     /product="hypothetical protein"
                     /codon_start=1
                     /transl_table=11
                     /translation="LAISKELQAKIEMYEQAYFGLDLPVPFKGLLIYPVLTKDYYNFY
                     ANLSCFTQDKNVKEIKVVDDNGIETTKKVANPEGIGMSYMAYLI*"
     gene            complement(188458..188826)
                     /locus_tag="SRR1747018_scaffold_13_prodigal-single_285"
     CDS             complement(188458..188826)
                     /product="hypothetical protein"
                     /codon_start=1
                     /transl_table=11
                     /translation="LICSDDITQSDKRIFRSPHFEDAWTVESTILKIYIDQIIPTDRY
                     KAVVNFGIDIITHNKCININPSDDDKVYPVDTVDGVEIPITGKSRISTLLKAVLFLLN
                     GAHVQGVGNLEFSTMMSRFQ*"
     gene            complement(188839..189033)
                     /locus_tag="SRR1747018_scaffold_13_prodigal-single_286"
     CDS             complement(188839..189033)
                     /product="hypothetical protein"
                     /codon_start=1
                     /transl_table=11
                     /translation="MLDSSYAPSAFNRFVNLDGVEDRIIYYLLSPNKKTPEELEQTHI
                     IWKLLYYNDADALNRELPTY*"
     gene            complement(189033..189467)
                     /locus_tag="SRR1747018_scaffold_13_prodigal-single_287"
     CDS             complement(189033..189467)
                     /product="hypothetical protein"
                     /codon_start=1
                     /transl_table=11
                     /translation="VVLALDKDLWSANDDAITRVANNAPLYFIPKKEDLHDEEYHITL
                     KNCDDYKIILGNSKECETELSFKGGTLPTHFEYKVVLNGIKEENWSKYYEFKQTGDNT
                     FKIKNLKACNRGTLDVIATCADPDIAGVTISETFSFKLGGFY*"
     gene            complement(189576..189896)
                     /locus_tag="SRR1747018_scaffold_13_prodigal-single_288"
     CDS             complement(189576..189896)
                     /product="hypothetical protein"
                     /codon_start=1
                     /transl_table=11
                     /translation="MTEEEKHYDTSVWIAVNNSPLNPRNSCVIRRCNGNIALLGSPTK
                     SQTDATEIRYEPIVLENELKYMNQYYNQTIVVPQAEWYVTMQLNYFSNAVKINSRVIL
                     GGTD*"
     gene            complement(189909..190064)
                     /locus_tag="SRR1747018_scaffold_13_prodigal-single_289"
     CDS             complement(189909..190064)
                     /product="hypothetical protein"
                     /codon_start=1
                     /transl_table=11
                     /translation="MPEYTPLETVVIRSVKDERGEDLGTDWAEISFRDLKYPNPLGKR
                     YRFSLEF*"
     gene            complement(190137..190256)
                     /locus_tag="SRR1747018_scaffold_13_prodigal-single_290"
     CDS             complement(190137..190256)
                     /product="hypothetical protein"
                     /codon_start=1
                     /transl_table=11
                     /translation="MAILNTTNVVDSSIMLKARLKHNMVGDNYYIQNLQHKRD*"
     gene            complement(190258..190593)
                     /locus_tag="SRR1747018_scaffold_13_prodigal-single_291"
     CDS             complement(190258..190593)
                     /product="hypothetical protein"
                     /codon_start=1
                     /transl_table=11
                     /translation="MDKDEKNFKVVLSVNEKIVCLEEIVSKLKKVLYVYDKSQEPNST
                     YNYRVYCGGIMMYVSSSNVLFDGELVSIIININAILTNQLDKGQIKKLIFESINYAEY
                     LLKKYKGED*"
     gene            complement(190596..191003)
                     /locus_tag="SRR1747018_scaffold_13_prodigal-single_292"
     CDS             complement(190596..191003)
                     /product="hypothetical protein"
                     /codon_start=1
                     /transl_table=11
                     /translation="LVQGSIDREAHTVEFPDVLPEGKQYAVEQYYVGEFTDSFEGLTN
                     KNVNGTSLVVGYVKDILARLLVKAWGEEERNLLLDIRNLMQDSDFKIMSNDRILKAKN
                     EWIDQLDSEIYNYQNRLAWQIRFMGGSKFIGRG*"
     gene            complement(191040..191303)
                     /locus_tag="SRR1747018_scaffold_13_prodigal-single_293"
     CDS             complement(191040..191303)
                     /product="hypothetical protein"
                     /codon_start=1
                     /transl_table=11
                     /translation="MGILFSDVYRKAIALFDDPRITTAYETNPLQFNKIMYTYLQNAI
                     SMFNNPLSVSLRLSQYKEPKGIMQVFEGDGKNNKFELDPEFEI*"
     gene            complement(191323..192159)
                     /locus_tag="SRR1747018_scaffold_13_prodigal-single_294"
     CDS             complement(191323..192159)
                     /product="hypothetical protein"
                     /codon_start=1
                     /transl_table=11
                     /translation="MAVSKKTIKNTEEVVNETNKEQIAENAETSIKESPAPQSSISLE
                     DIQAMMAKFQSTIDSLSNELKEEKAKNEKLAEAIRESTSGDTESSSKVEEVPESTSNA
                     TERLLEILGNKKSDKEVVIIHNRELVGGLSTAIQLTGLTINFHTLGEQRVLNWQQFEE
                     CVSKYRKWFDKEIILLAPEYTDIAERYNVSCLKRGNKTVVTKADLMNLYKKNERELED
                     YMNTLTESDQEFICSYWLGKCYSNDSKYLNRSKIELLNRISGKRIFDNLLTQMNYDSM
                     KH*"
     gene            complement(192265..192990)
                     /locus_tag="SRR1747018_scaffold_13_prodigal-single_295"
     CDS             complement(192265..192990)
                     /product="hypothetical protein"
                     /codon_start=1
                     /transl_table=11
                     /translation="VNSLAEGIARGGVQTASNTEYTVTARREQVSLYVDWYHVAAGKL
                     DWGKLLQKIGASFAAYLQARLAKVMASVITNNTAGENKDGIAGYMANGLTDENWLITA
                     RNVKLANGGADVYALGTAIALADVLPKESATSGFRYGEDSAIIKDGFLPSYKKVPLIE
                     LGNALVPNTINGTPEVVLPDDIIYMLPLGMNKPIKVVFEGNTVSVEKDPMFAADHCYG
                     FTVDMRVGMDAVVGSKFGAIQLA*"
     gene            complement(193278..193478)
                     /locus_tag="SRR1747018_scaffold_13_prodigal-single_296"
     CDS             complement(193278..193478)
                     /product="Uncharacterized protein n=1 Tax=Fibrella
                     aestuarina BUZ 2 RepID=I0KD07_9BACT"
                     /codon_start=1
                     /transl_table=11
                     /translation="MLILAMASKHMCESLEKWGLTQNKTFTITFPDFLKEDLIPHFVR
                     GYFDGDGCACISRRKDNGKLDF*"
                     /db_xref="UniRef100_I0KD07"
                     /db_xref="fae:FAES_4010"
                     /db_xref="A0A0F9MBU0_9ZZZZ"
                     /db_xref="I0KD07_9BACT"
     gene            complement(193557..193757)
                     /locus_tag="SRR1747018_scaffold_13_prodigal-single_297"
     CDS             complement(193557..193757)
                     /product="Uncharacterized protein n=1 Tax=Fibrella
                     aestuarina BUZ 2 RepID=I0KD07_9BACT"
                     /codon_start=1
                     /transl_table=11
                     /translation="LLEKHRIQKSVSQAQRKYSLNENYFDEIDTSNKAYILGFLYADG
                     YNNRINNTVVLSLFKQDREILE*"
                     /db_xref="UniRef100_I0KD07"
                     /db_xref="fae:FAES_4010"
                     /db_xref="I0KD07_9BACT"
     gene            complement(194330..194683)
                     /locus_tag="SRR1747018_scaffold_13_prodigal-single_298"
     CDS             complement(194330..194683)
                     /product="hypothetical protein"
                     /codon_start=1
                     /transl_table=11
                     /translation="MKQIFSYNKFNEDIADSLVATCYALAQKSIEGKNNTPEYEDANR
                     DFNEKFMKYCVENAGMTWSGLDMVKSPMTYKKTGFLETFDTILAGAITPVVPTVAAEG
                     YEQLYDVTQVGFGVA*"
     gene            complement(194824..195351)
                     /locus_tag="SRR1747018_scaffold_13_prodigal-single_299"
     CDS             complement(194824..195351)
                     /product="hypothetical protein"
                     /codon_start=1
                     /transl_table=11
                     /translation="MKLFEKILMASEDVKSYLVSGVCADKELADGSLVKIGNLIDHEV
                     YKGIKDMNTREVEPYNGEGRIGIVDYVGVNEADVMGVMYRIGDKTAGMPCPAGVKTRV
                     RCAKLGDEFYLGDDNFESAAEVGKFAVAGSDGMWAIADSKAEGKLCVYIEDVRDKIVG
                     AVNDGKKFYCTVVSE*"
     gene            complement(195375..196940)
                     /locus_tag="SRR1747018_scaffold_13_prodigal-single_300"
     CDS             complement(195375..196940)
                     /product="Uncharacterized protein n=1 Tax=Entamoeba
                     invadens RepID=S0AZG3_ENTIV"
                     /codon_start=1
                     /transl_table=11
                     /translation="LVEIVEHDGQTWVHFTCVLWAKYAYKQVKRLLKDTKKKISVEIE
                     VLESHTDENKVEVIDKFVFDGFTILGSAVTEAIPNAHLTILDKINDAVYQKQEKCLSF
                     AYKELEDNTGSDADNKNEDFDSTVSDDGVVNEKVDEITMDNEQRGEEPKTMTYEEKRQ
                     LLESFLNSGLDENASHYSVTEINDGVVCFSLDDENFKATYSINEENVANVDMDTKEKI
                     VLSKDENPEDESDKETESKECESEDGKCEVCGNNPCTCAHEDDDGNKDEGHKENESED
                     DKNDDDHDDDEHDDDNDDDGKKETEAECDEGEKKVECNDPAQFAATDVTVDESHADHG
                     QVEGEELGSPKVDTDLLKEHDDGSILIGTPSGESIVAQDTHYAVGDEQLTADELYERF
                     NALNTSFAELTEKYNALNAQFNAKKNAELYALACSLVDSEEDLTEENATNIKAFMKEN
                     CDNSTYASDEELNEAVDHKIADALYAQKKLSRKVKEKEFSADIVKSQNNAPASTGSDA
                     EVLKNAIENLRKI*"
                     /db_xref="UniRef100_S0AZG3"
                     /db_xref="W7F8H2_PLAF8"
                     /db_xref="scu:SCE1572_36290"
                     /db_xref="S0AZG3_ENTIV"
     gene            complement(197004..197267)
                     /locus_tag="SRR1747018_scaffold_13_prodigal-single_301"
     CDS             complement(197004..197267)
                     /product="hypothetical protein"
                     /codon_start=1
                     /transl_table=11
                     /translation="LDKKVLKFELSPQSLKIKNVLKNDFIAIDVYAISNVYPNRNNSY
                     FPVSAMQDAKPTFYNKPALGAFDVAHDDFKAHEMEYRWDNELQ*"
     gene            complement(197455..197628)
                     /locus_tag="SRR1747018_scaffold_13_prodigal-single_302"
     CDS             complement(197455..197628)
                     /product="hypothetical protein"
                     /codon_start=1
                     /transl_table=11
                     /translation="MGYVYFITNGENIKIGYTKNSVQKRLKQLNTGSDKQLYILGYMK
                     GTMADEENLHSKF*"
     gene            complement(197669..198181)
                     /locus_tag="SRR1747018_scaffold_13_prodigal-single_303"
     CDS             complement(197669..198181)
                     /product="hypothetical protein"
                     /codon_start=1
                     /transl_table=11
                     /translation="MVSNNYTPEVVEALNDLLGSFFQMNSIADNMAYALDCELNCPCA
                     SQVFHLKFAHAFPSDIFADKLSETMIQEGVRPVRKSLNSNEDTYENIELLFNDAYTEM
                     ESLKRKILDTIEFLDYNKSCKVFVIVLENMAEVASSFLHQCDIWRQKAKLYSTSPELF
                     DAEFEGFTKI*"
     gene            complement(198206..198466)
                     /locus_tag="SRR1747018_scaffold_13_prodigal-single_304"
     CDS             complement(198206..198466)
                     /product="Uncharacterized protein n=1 Tax=Eubacterium sp.
                     CAG:581 RepID=R7NPX1_9FIRM"
                     /codon_start=1
                     /transl_table=11
                     /translation="LDPTIIIAIISFIGTCVGTIGGIITTNKLTNYKIEQLQRKVDAH
                     NNLITRTYELEKNMGIVFQKIEENKSDIQDIKKDVKGIMEKL*"
                     /db_xref="UniRef100_R7NPX1"
                     /db_xref="R7NPX1_9FIRM"
                     /db_xref="ehr:EHR_09915"
     gene            complement(198509..198736)
                     /locus_tag="SRR1747018_scaffold_13_prodigal-single_305"
     CDS             complement(198509..198736)
                     /product="hypothetical protein"
                     /codon_start=1
                     /transl_table=11
                     /translation="VNLIKTFKEKRWRVKHTTQSEPCCNHNPLDSNTTLQKSTKKLMV
                     SPDKQFYICTQCQKSFVFNKDEKGELIIEKA*"
     gene            complement(198741..199238)
                     /locus_tag="SRR1747018_scaffold_13_prodigal-single_306"
     CDS             complement(198741..199238)
                     /product="hypothetical protein"
                     /codon_start=1
                     /transl_table=11
                     /translation="MINKNFDLKFQWKVSLWGDIFNIREDIKILREQVVSGLEGFIPK
                     LLSANGMTVDDYQQAKAYLKALDIKVEKVLDQENLIANPVGRPKLNDDEITNDNTGNS
                     SNAGTNVSDIKEFSYNIKKCQICGKELNEDEDVICNECLEEMYESRINDMSAFTHMIP
                     KKVKD*"
     gene            complement(199290..199754)
                     /locus_tag="SRR1747018_scaffold_13_prodigal-single_307"
     CDS             complement(199290..199754)
                     /product="hypothetical protein"
                     /codon_start=1
                     /transl_table=11
                     /translation="MYWVRLPQDLCYTFYFDGSHPNAFPDTIGLFDDLTDLDDYKWLQ
                     ASLLSKGVNSVLTATVPITKDAKAGSDATVITPDTILGYQDFFESNISGNILGFFAPF
                     QDFEMHTLENQPESMDIIYDRTRDLIATSGNSALMSITDKPSIASVKAAQYI*"
     gene            complement(200085..200288)
                     /locus_tag="SRR1747018_scaffold_13_prodigal-single_308"
     CDS             complement(200085..200288)
                     /product="hypothetical protein"
                     /codon_start=1
                     /transl_table=11
                     /translation="MWLYYTNYVYNILVKLNRDTPLFNYYYIPEYVDSKDMSTEAFKK
                     ESQKVDKILKAFNPSLTLKTITT*"
     gene            complement(200400..200636)
                     /locus_tag="SRR1747018_scaffold_13_prodigal-single_309"
     CDS             complement(200400..200636)
                     /product="hypothetical protein"
                     /codon_start=1
                     /transl_table=11
                     /translation="LDSPKKRGRPKKVESPKAVVNEEAKMITMTQDKSEEDVSLKAIQ
                     QRWANIFGKYASTGFDNLAGAWAMSWSQLNNPFL*"
     gene            complement(200629..201051)
                     /locus_tag="SRR1747018_scaffold_13_prodigal-single_310"
     CDS             complement(200629..201051)
                     /product="hypothetical protein"
                     /codon_start=1
                     /transl_table=11
                     /translation="MVYKIIGDFNTDSFESMLSKIGKYYKFIYQENNLYLALAQYKLK
                     DEAYATLKKTLKPSRNFIIREVNEKNIVNENDFVIEWCRDNLVAIEKQRYEIERQQKL
                     RDTMKALDNFEHILAEQEKAKKSQMTNNTNKKGGNNIG*"
     gene            201262..201969
                     /locus_tag="SRR1747018_scaffold_13_prodigal-single_311"
     CDS             201262..201969
                     /product="Resolvase domain protein n=1 Tax=Treponema
                     succinifaciens (strain ATCC 33096 / DSM 2489 / 6091)
                     RepID=F2NV35_TRES6"
                     /codon_start=1
                     /transl_table=11
                     /translation="MTFGYIRVSTDQQTVENQRFEINQYCEKHGMKIDGWIEETISGT
                     KNPEKRKLGKLLKKVQSGDIIICSEISRLGRSLYMIMDILSLCMEKGCQVRTIKDGFV
                     LGDDIQSKVLAFAFGLSAEIERNLISQRTKEALAMRKASGVKLGRPKGSLGESTKLTQ
                     YEETIKTLIVEQDNCYADVAKLFHVNRSTMKRFCDKRGYFRPSIVEKNQRKAERLERE
                     RIEKEYKDKLLEFDDED*"
                     /db_xref="UniRef100_F2NV35"
                     /db_xref="tsu:Tresu_0311"
                     /db_xref="F2NV35_TRES6"
     gene            complement(202224..202610)
                     /locus_tag="SRR1747018_scaffold_13_prodigal-single_312"
     CDS             complement(202224..202610)
                     /product="N-acetylmuramoyl-L-alanine amidase (EC:3.5.1.28)"
                     /codon_start=1
                     /transl_table=11
                     /translation="VIIGHYEGHQRGIASNHADPRNWLPRFGKSMDTFRQDVAAKMGK
                     KVTPSTPTNTETTVSYSGTVTASVLRIRKGPSVSASIAGTLKKGEGVSIILEDNGWGK
                     LADGSGWVSLTYIKKVSSATNTFKAY*"
                     /db_xref="clt:CM240_0690"
                     /db_xref="UniRef100_R5H7K4"
                     /db_xref="R5H7K4_9FIRM"
                     /db_xref="3.5.1.28"
     gene            complement(203100..203441)
                     /locus_tag="SRR1747018_scaffold_13_prodigal-single_313"
     CDS             complement(203100..203441)
                     /product="hypothetical protein"
                     /codon_start=1
                     /transl_table=11
                     /translation="MGKQRISLFERFKRAMEKTPTMKKWGIISWIATISLTILFVLCI
                     FFGPFGADIASFATVVGLSWGEVAVYNACYCFKERAENRMKISLNFINQLADKYGIEA
                     ITPIIQSIIQE*"
     gene            203734..204162
                     /locus_tag="SRR1747018_scaffold_13_prodigal-single_314"
     CDS             203734..204162
                     /product="hypothetical protein"
                     /codon_start=1
                     /transl_table=11
                     /translation="MLSKYADNHLSIQVFRAGSSPSLQTKTVTPTTSTTTYSPSSGYD
                     GFSNFTVNGDNNLISGNIKSGVSIFGINGNYSANLVGTDKLSVSGGGNKIRTLTFTAN
                     SIPFTPSCLIASYRFSLGVSSSDTDYFVSSITCFKNPEFC*"
     gene            204172..204351
                     /locus_tag="SRR1747018_scaffold_13_prodigal-single_315"
     CDS             204172..204351
                     /product="hypothetical protein"
                     /codon_start=1
                     /transl_table=11
                     /translation="MFYMDSPRSPETTFSGIFDSTGISEIMSINWVRTGVTVTFNSNS
                     KYFFLRNYYFVLLGS*"
     gene            204482..205183
                     /locus_tag="SRR1747018_scaffold_13_prodigal-single_316"
     CDS             204482..205183
                     /product="hypothetical protein"
                     /codon_start=1
                     /transl_table=11
                     /translation="MSTYKIVMQHKNSDGVYDTLLPKSYSGSFINISTVAGAALTVTG
                     PNNYNQSYTLSSSEDSHGFAVMDDGSYSLKVTYNGTTSTKNISKTGDGIFTYIVYPYN
                     SVLNSNSWEQISKASEQGVASSLWSIGDVKMDTINGTVGNLSVNGEYGFYIADFDHNK
                     EKEGSGILFMGFKTGYTNGVDIALCDSNYDSYGHNSGFIMNMASTDTTGNNYGTNVGG
                     WASSYMRNTVIPSFK*"
     gene            205885..206247
                     /locus_tag="SRR1747018_scaffold_13_prodigal-single_317"
     CDS             205885..206247
                     /product="Uncharacterized protein n=1 Tax=Ruminococcaceae
                     bacterium D16 RepID=F4XHJ0_9FIRM"
                     /codon_start=1
                     /transl_table=11
                     /translation="MFNRPITLLPLTILYNNDHIIFKDTQPLMTDTCTNCYNHLSRND
                     DDNGLKRGQLTKDIISKLTRSNYERQDDYNNQWEIIWNDTLCLKYKRKDHEDFWLWNH
                     EFYNAPIEDLEYIENLIK*"
                     /db_xref="UniRef100_F4XHJ0"
                     /db_xref="F4XHJ0_9FIRM"
     gene            complement(206479..206802)
                     /locus_tag="SRR1747018_scaffold_13_prodigal-single_318"
     CDS             complement(206479..206802)
                     /product="hypothetical protein"
                     /codon_start=1
                     /transl_table=11
                     /translation="MATTKNILMKQNNGTDYDTLYPIGQETYVNVTMSQSGWSSSQYS
                     FESTYPNAKYNISVSVASTATSAQFDAFGKAKIVGNATTNVVKALGTVPTQDIPVMLK
                     ITRKA*"
     gene            complement(206829..207065)
                     /locus_tag="SRR1747018_scaffold_13_prodigal-single_319"
     CDS             complement(206829..207065)
                     /product="hypothetical protein"
                     /codon_start=1
                     /transl_table=11
                     /translation="MAYLAYDSINNKNINGYGFWYFGAQNSSGMYSWTPVSDKAISIR
                     QYTTGEISFTVDNRYVESVSEITEVFSQLILLPS*"
     gene            complement(207468..207710)
                     /locus_tag="SRR1747018_scaffold_13_prodigal-single_320"
     CDS             complement(207468..207710)
                     /product="hypothetical protein"
                     /codon_start=1
                     /transl_table=11
                     /translation="MHMSYCESGSSSFESGVCQYGYKSGNSMEIEFARGELGDGFAIS
                     SDKRTVTFPSFQVYGDWCYYNTSTTYYVLLAYVYPS*"
     gene            complement(208103..208654)
                     /locus_tag="SRR1747018_scaffold_13_prodigal-single_321"
     CDS             complement(208103..208654)
                     /product="hypothetical protein"
                     /codon_start=1
                     /transl_table=11
                     /translation="VSSNIKNGVNIFGVTGNYGSNILTLHEFTNVAATMSQENRTGTT
                     SKAWVITTTLPQYDSDSNYVDYNSIAAVHFWGWFSNKNGISGIATTGYSVQIDVTGTF
                     ESISNSVAEFSNYPTIQVASSPSRDYSTLYSNNAVVPTSCLNLSTRELKIGLTFNYGD
                     GLLDDYLSTGSFTWDREIYLYTL*"
     gene            complement(208848..209285)
                     /locus_tag="SRR1747018_scaffold_13_prodigal-single_322"
     CDS             complement(208848..209285)
                     /product="hypothetical protein"
                     /codon_start=1
                     /transl_table=11
                     /translation="MFCIVHNSFTGETLTTPTYTGKWSSYDWTFVLDDSQLNDFINCK
                     RFFMRYIWWKSTRYRGGMYLVINFASCTGLYYDSAFKIYMFQDASSYYQHNYQEESGN
                     TEYYYVGTNNIVGIKENIISFYPFYTNDAKALKTTTFLGEQPN*"
     gene            complement(209425..209571)
                     /locus_tag="SRR1747018_scaffold_13_prodigal-single_323"
     CDS             complement(209425..209571)
                     /product="hypothetical protein"
                     /codon_start=1
                     /transl_table=11
                     /translation="MYSGINCGLYNDSGTGNLTPFGIYTHYPLYDSSYTNLQAIMSVV
                     YKRG*"
     gene            complement(209800..>209946)
                     /locus_tag="SRR1747018_scaffold_13_prodigal-single_324"
     CDS             complement(209800..>209946)
                     /product="hypothetical protein"
                     /codon_start=1
                     /transl_table=11
                     /translation="RRLNMSVQVANSGGSEPKLQSKVAYSSFLYSQYIQPDSGYDGLS
                     GVSL*"
ORIGIN      
        1 ATATTGCGAA TATAAAAAAC TAGAGTATGC TACTTTTGAT TGTAATTTAG GTTCAGACCC
       61 TCCAGAGTTA GCAACTTGAA CACTCATGTT CAATCGGCGT TTTCCTGCAA CGAAAACGCA
      121 TCTATTTACC CCCAATCATG CCCTATTTCT GCAAGATTTC TTGCATAATT GGAGGTCTCC
      181 CATTAATATT AAAGCCCCTG TGTAATGGGC TTTGCGTGTA TAAAAATACA CAAACAAACC
      241 TACTATATTC ATAGGTTTAT AAATAATAAT ACAAATATTT TTGAGTAAGA AATTGTCGAA
      301 CACGATGACT ACCATATATG GTGTTGTTGT AAAATTAACA CCCCTATATC TTGTGGTCTG
      361 TGACCAAATA AAATCACGTT TTTAATTTAG CACTTACTAA AATATCCAAC TATTCTTACT
      421 CAATCTGTAA ATATTTGTTT GTCGAAAGAT TAGTGCTTAT TATTCTCAGA CTCCAAAATC
      481 GTACTTGTCT ATACTTCACG CCTTCATAGA ACAATTACAC AGTCACTTAT CAATCGTCCA
      541 GTTCATTTAT TCCATCTACT CTGAGATGAT GAGTCTTGCT GTCTCCCTCA CCGCCATCAT
      601 TCTGAACATT TTGTCCAGAG AAATCGCTTT CGCCACCGTC CAGTATGGAG TTGGTATATC
      661 CACTGTTTAA CGAGGCTAAC CAGAGTTCTT GGAATTTTTC TTCGCTTCCT TTAAATCCAG
      721 CTTTTACAGC GTAAGTATAA GGATTGTTGT TTTGCCCTCC ACCTAAACTT AAATGCTGGT
      781 CTACAGGTGC TCCATTTATA ACTTTATAAA CATCACCCGT AGTATATAAA ATTAAATCTC
      841 CATCTACACT TCCTTCCACG GCAGACCGAG GTTCACCATC GGAAATATAC CATTGTGAAG
      901 ATTTACCTTC TAATCCCCTA GGAATATAAA AATCAAGTTG TACATCTTTT TCTGTACCTA
      961 CGTTTTCTAC TCGCGCTTCT TCTGCGGCAT CTATCGTGTA AGTGGCATGA ACCTTTACGG
     1021 ATACGGTTCC ACCACTTCCT CCTCCAGAAC CACCACCTTC TCCAGAAAGC GCTGCCATAC
     1081 TGTACAGTAA AGCGATATTA GAGATAGCTT CATTTGCCAT AATTTAGCCC TCCCTTATAA
     1141 CATTACGCTA ATTACTGGGT CAGTACCGCT ATAAGATAAA CGTATTTGAT AATACCGTGC
     1201 TACTTCAAAA GAAGTAATTC CCTAGGGAGC GACTGCTGAC TTAGTTAAAT CGGCTTTGAC
     1261 ACCTGAAATT TGAGTATAGT CACTTTCTTT CGTCAATCTT CCTTCAACTT TTACACTTCC
     1321 AGATTTGACT TCGAGCTTAA CCATACTGAC TGAAGCGGGA ACATGAAACT CGCGCTCCCC
     1381 ACCAGCGGTA AAGACTACTT TTTCTTTCCT AACTACCATT AAAAGCTGTC ACTCCTTTCT
     1441 CTATAAATAA ATATAATTTC GTGCAAACAT TTATAATTAT AAATTATAAA CAAAAGTAGA
     1501 ATCACATTTA ATTATAGTAA ATTCTTTTTA ATTAATCAGG TAACAATCTG ATACCAAAAA
     1561 TCCCCGCTCT TCTAGCTTGA AGGTTGAGTA TCGCTCACAA CAATATCGGG GCCTGAGCTC
     1621 GCTGCTGCCC AAACAGGCGC TCCACTTCCA TTACTGGTTA AAACTTGCCC TTTCGTACCA
     1681 GCGCTCGTAG GAGCATAAAT ACCGACTGTT TTGGTTTTAG TGCCGTTAAG TGTCACGACT
     1741 GGCATAGAAG ATTGAACTGT CGTATTATCA TCAAGCACAA CATTTGACGC TTTTGTAATA
     1801 GGATAGTAAA TATCAGCGCC ATCATAACTC TTCAACACTT TGTTATATGC AGCCATCTTA
     1861 CCACTCCTTT CTTAATAATA ATTTATTATT GTTGTTTCCA AGTGCCTCCT ATTTTAGCAT
     1921 AAACAGCTTC TGCACTTTTC CAACTACCGT CAATTTTTAC TTTAACAGTA TCACCAGTTT
     1981 TCCAAACTCC AGCAACTTTA ACTGGCATAT TAATTGTGTC TATTTTTAAA ACAGTTATAC
     2041 GAACATAACC ATTGCCAGAA TGCCCTGTTT CACTATTGCC ACTTGTCCCA GTAAAAGACG
     2101 TGTTACCAGC AACCGTTGAA GCACTAGTTA AATAATGAGC AGAATTTAAT TTGCATCCAC
     2161 TTGGGTAATT GGCAGATGTA GACGAAGTAT AAACATAACC AGAACCACCA CCATTTTGCT
     2221 GTCTGACAGT AGCATCGGAA TCGGAACGGC TTTTATTCGA ACCGCCTCCA TACCAACCGC
     2281 CACCTCCGCC ACCAGAACCA TATTTATAAT TATAGCTTGT TGAAGCATTC GCTCCTTGAC
     2341 CAAAAGAACC GTTAGTTCCA GCAGCAGTCT ACGTAGCAGC CATAGCTGTA GTGGCAGAGC
     2401 CGCCTGAAGT TCCTCCTCCG TATTTAGAAG AATCATTAGA ACCCGAAGCT CCTCCACCTC
     2461 CACCAGCAAC AATCACTCTT GCATAATTGT CATCTGAACC TAGTCTTATA TCAGATGCTC
     2521 CACCGCCAGA ACCGCAGTTG GTAAATCCAT CATGATAGTG GCCCGTCCTG CCCGTACCGC
     2581 CGCCATTAAA TCCAGCAGTT AAAGTGGTAT TCTAAGTTGT GCTATTAGAC CCGGTGCCCA
     2641 TGCCGCCAGC TCTAACATAA ACTGTTGTAG GTTCTTTTAC GGTCAAGTTT CCATAAGAAT
     2701 ATCCGCCTTT ACCACCGCTA TAAGAAGTTG CCGAACCATA AGACCATGTG GTATTAGTGC
     2761 TCTATTTTTG AATGCTTACA GTAGCCTTTT CTCCCGTAGC TGACTAAGAA CTGTCTTTCA
     2821 CATATGTCAT AACAATTGTC TAATTGCTAG ATAAAGTAAC AGTTGCTGTA TTGCTTTGCG
     2881 TTCCACTAAT AGCACTAGCT ATTGTAGTTC CATTTGATAC AAGTGTAAAT TTATCATAAT
     2941 TGCTTTCTGT AACTATACTA TAAGTAAGCT TGTAAGTTCC TGCACTAGTA CAAGTCAATG
     3001 TGGTTTGAGC CGTTGAATTG TTAACACCTA AATTATTAGC GGCCCAAATT CCACTAGAAT
     3061 CTGGTGCAAA TTTATAAGAA TCGTCACTGA CAGTAAAATA ACTGCTATAA TTGCTTGAAC
     3121 CAATAGCAGT ATAAGAAGTG GAACTACTTG ATGTACCAGT TCTCGTATAA CCAGTGCCTC
     3181 CTTGAGCGCC CCAGCATTCT AATTTATACT GCCCTTTCGG CAAAGAAATA TTCTTTACTG
     3241 CACCAGAATA ATCATAATTA ATTATATCAC CCTTAGCTAA TTTGCTTATA GTATCAGAAT
     3301 TACCATTGTA AGTAGCCATA AGTCACCTAC CTTAATTTGC ATATTTTATC CAAATGTCTC
     3361 CGTTTGCTCC GTCACTCGAA GTTGGTTCCG CAGTGGATAA AATAATATTT CTAACCTGTT
     3421 TAGTTGTATA ATCTGTATTA CTTTGCGCTA CTAATTTACC AGTCATTGTC CCACCACTTT
     3481 TAGGCATGGC ATTGTTAGCA GCCGTTTCGA CAGATGTAAC AGTATCATTC AAAATCTTGC
     3541 CTTGTGCTGC ACTCAAAGGA ACATCCACGC TTGTAGAAGT TAAATTGTTA ACCACATTTT
     3601 CTTTTAAAAC AAAATCTTCA ACAGTGTGGC CATCAAAGGT CTCTGCAACA GTTTCAGTAG
     3661 TGCCAGTGCC ATCATAATTC TCAGCAATTA CAAACTTTGA TACATCTGTA CTTGAACCAG
     3721 CTTTTTCCCA TGAAGATGCA CTCGCAGTGT CACTTACAGC TTTAATACAT ACATAAGCCG
     3781 TGCCAGTATC AGAAGCAATA TAAAAATCAC CAACTTTAGC TGAAGTAAGC GCTTTAATTT
     3841 GGGCTTCTGT GTGCGTGTTA TCTTTGTAAG TCAAGAAGGA TGTACTATTT AAAGTATCAA
     3901 TATCATTCGT TAATTGACCC AAAGCATCCT GTGCAGTCTG GTCTTGTAAT TTATAAGTAT
     3961 TTCCATTATA AATAATTTTA TTTAAATTAT AATTTGCCAT TTACATCCTC CTTTCTTTAA
     4021 TCTATAGGTA TGCTGGTAGA TTCGTCAACA CTTGTAACGA CATTTATACT ATCAAAACTA
     4081 GGAAGAGTTA CAGAAGTCGC CTTACCACCT TCGAAAGTAT CTTTTCCTTG TGTGAAGCTT
     4141 GGCGCAGTTC CATTGCTTCC ACTAATAGTT AAACTACAAT TAGTTGTATC ATTACTAAAA
     4201 GTAAAAGCCC AAGTACTTGC AGAGCCAGCT TCAAAAGTAT CTTGTCCCTA AGTAAAGCTT
     4261 GCATCGGAGC CAGCAATTAC AGAACCAGCA GTCTTGACTT TGCTTGCCGT TCCAGTATTA
     4321 CTTGTAACAT TATGAGTATG AGTCTTACTT GCGGCATTAA TCTCAATGCC CAATTCCTCC
     4381 CAAGAACTTG CGCTAGCAGT TCCATCAATG GCTTTAATAC AAATCCACTC TGAGTGTCCT
     4441 GCCGTTTCAA GCCATACGTC TCCAACTCTT GCTGAAGTTA TAGTTTTAAT TTCCTCAGCA
     4501 GTTTTTTTTG TTCCTTTGAA AGTAAGGAAA CTGCCAAGCT GCTCAAAAAG AGTATCAGCA
     4561 TGATTATAAG CTTCCACACC CTTATCATAA GCCTGTTTTA CTGCGCTTGC AGAGCCAACT
     4621 TTTTCAACAG AAGTACTTGT TACAGTAGTG TCTATATCAT CACTATGTAA AGCTGTATTA
     4681 TCTATTAATT GATAAGGAGC GGTTACATTA GGAAGTTTAA TTTTACTAAT ATTAGCCATT
     4741 ATTATCTCCT TTCTAATGTT TTTCAATTTA TCCATCTGTA CATCATGGAT AAATTAAAAA
     4801 CCCAACCAAT ATTATTAATC GGTCAGGTTA TTTATGCTTT TTTGTATTAT ATGTATATCA
     4861 ATTTACGATG TAAAAATATG GTAAATGTAT GTATATAACA CAAAAAGAGC ATATTTACAA
     4921 AATCTAACAA TCTAATAATA AGCATAGTTA GATTCCATAA ATACAGCTCT TTTTGTTTGT
     4981 AATATTTTGT TAAATTTTAC TAAAAGATAT ATTAATAAAA AATTGTTTTT ATTCGGGCGT
     5041 GATATTTTTA AAAACCGAGA GAGATAAATT TGCTCTCTCG GTAAATATTA ATCGTTTGTA
     5101 AACCCTCTCA TCGTTTGCAA ATGATTAACT TGAGAGTTGC TAATCGTTTG CTTTATCTAT
     5161 ATATCTAAAA ATAAACCTGT GGTGATAAGG ATTCTCTTTT TGCCATTTTT CACCTTTTTC
     5221 TTCTATTCTT TTCTTAATTG TCCGTGGATA CAAACCAATA TTATATTTTT CTTTGAAATA
     5281 TCTACAAACT TCATTTACAC AAAGCATTTG AAAAGAGTCA TTTTCTTGCA AATCAATCAC
     5341 TTCGACTATT TTCATTTTCT TTTCTTTTTC TTTTTGCGCA CTGTAGTTAC ACCACCCAAT
     5401 TTCCGTGGCA TTCTACAATG CAGTTCGAAT AGTATGATAG TCAAATCCAG TTTCTTTTCT
     5461 TATCTATCCT GTAGTCATAC CAGAATTAAA ATAATCAGCA ATTTCTTTCA TAATTGGTCT
     5521 GGAGCTTGAG TCCATAATTT TAATCCAATC AATTTCATCA AAATTTATAT AGTTGCTTAA
     5581 TTCACTTTTT AAAATATTAA CTTTAATAAA TTCAAACAAA CTTTCTCTGC AATCTATTAT
     5641 TATTAATTTT ATGTTGTGTT CTTTTGCTAA ATCAATTTTT ATTTTATCTC TTTCGAAACT
     5701 TCCTTTATCC CAGTTTTGTA CTTCTTTGTA ATGTTGCTGA CCATGCATTT CTATTGCAAC
     5761 TTTATCTCCC TTAAAAGTTT CAAAATATCC ATCATAACGA TACAAACCAG CCCAATCAGG
     5821 ACTCCACTCT AATTTTGTAT AATTAAAATT GTTTTTTGTT TGTAGAAACA AAGCTCTTAA
     5881 AATCTTATTA GGCATAGAAA CTGCTTTGTT ATCGCAATTT TTGCATGGAT GTGCTCTTTT
     5941 ACAAAAATTT CTAATAAAAA TATATTCACG TTCTCCACAT TCAGGACATT TAAACCACGT
     6001 TTTTTCTTTT GAATTTATTC CTCTTTTATA AGGCAATTCC TTATCTTCAA AAAATTTAAT
     6061 TAGGTCAGGT CTAATTTCAG AAACCAAATT TTTCGTATTA TCTGGAAGTT TGGTCTCCTT
     6121 TTCCACTTTT CGCTCACAAA TTGGACAGGT ATATTTACGC TTCTATAAAC TAATACCTAA
     6181 CATAGAAAAA TTTTCACCAC ATTTTTTGCA TTTAAACTCA CATGAATCTT TCATTCTTGT
     6241 AAATCTTAAA ATTTCTAAAT TTGGATTATT TTCCTATATT TTTTCTATTG AAAGTTGCAC
     6301 CCTCTTATTC CCCAATATTA TCACTCCCTT TAAAATAGAG CGAGATATAT TTCAATCTCG
     6361 CTCTATATTA TTTTATTTCT GAATTCCCGC TATCAATTCC TCAAAACTAC TCCACCCAAA
     6421 TAATTTAGCT ATCTATTCTC GAAGCGTCTC ATCTTTTAAG TAAAACACTT CTTGCCCTTG
     6481 TTTAGAGGGT AATTTAATCT TGGAAATGTT TGGCATAATA ATTTATTAAA TATAAATAAT
     6541 TTAAGTTTAT TATACTTAAA TAAATTACTC GACAGTAATG GTCTTGGAAC CAGTCTGGAG
     6601 AGTAGGAGCA ATAGTAGCTT CTTTGCCAGT GGCAGTAAGC GTACCAAGAG TAAACTTGTC
     6661 GTAAGAGCCA GAAACAGTAA CGTCGGCCTC AGTACCAACA AGGTCAGCAG AGATAGTAGC
     6721 CTCAGTACCA GTGAAGGTCG CAGCAAATTT ATCACCTGTG AAGGTAGGTG CAGAAGCAGT
     6781 GGCACTCTCA ACACCAACAG CGACTGTAGC CTCGTTAAAG GTGGGTAGCG CACCACCGTC
     6841 AAAAGCACCT TCTGTATAGG AAGGAGCGGT ATAGTTAAGT TTATTAAGAG CCTTAGCAGT
     6901 ACCAGCAACA GAGAAAACAA GAGTTTCCGC ATCGTCGCCA GAACCCATAG TAGCAGTTAC
     6961 GCCCTCAGTT GCAAAACTAC CCTCATCAGC AGTACAAGAA CCAGCGTCCC AAGTATCGGC
     7021 AGCCTTGGTA GGAAGAGTGC CAGCAGTCTT AACAGAGCCA AGAACAGTAT CCATAGCAAG
     7081 AGAAACAGAA ACGGTTGGTG CGCCCACAGT ACCAGAAACG GCAAGACCAT TTTCATTATC
     7141 CTTAACAAAC TTTGCAGTAC CCTTGGGAGT GTAAGTAGTA GAAATGGAAC CTGCGGGAGT
     7201 GAACTTGCCA GTGCTGGAAA TAGCAGTGGC GGTATTAGCA GCCTCAGCAG CAGTAACGGT
     7261 AACTTCAGGA GTATACTTAA CAGAAGCAAC GCCAGTTGCA TAATCGGTCA GAGTGGCAGA
     7321 GGCACTATCC TTGTGCGCGA GAGCACCGAG ATTAAGGTCT GCATCAGTAA GACTAAGAGC
     7381 GGTCTTGAGC GCATCGGCAG TAATATTACC GCTGAGAGCG AGACCAGCAA TAGTACGAGT
     7441 AGTGGGAACA TAACCAGAAA GGTCGATGTT GGTATCACCA AGCTTCTCCA TAGAATATTC
     7501 ATCACCATTC TTAATGGTAA TAAATTCCTC GTAAGCGTCA CCAGCGGCAG CTCCAGCCAG
     7561 AGGAACAAGA TAAATCTTGT ACATGGTATT GGCAGAAGGA GTAGGAAGAG AAGCCTTATC
     7621 AGCAACAATC TCATACTCAA ACTGATTAAT CTTATCAAGG TTCTCCTTGA CATAATCAGC
     7681 AACAGCTTTG CTGGTAGGAA GACCAGCACC ATCAGCGGTA ACAGCTTCAG CGAAATCCTT
     7741 AGAAGAAGCA GTACCAAGCT CCTCAATACC ACCTGTTAAA GAAGCGATAC TGTCACGAGC
     7801 AACTTGGTCC TTAATATCAT AAAGGATTTC GCCAATCTTT ACTTTCTTAA TATCGGGCAT
     7861 AATTAAAACC TCCTATATTA TTTTTAAAAT ATTTTACACA ATTAAATTGA GAAAATAGCC
     7921 GTCTCTTCTT CAACAGAAGC GGACACTTTA TGGTTTAATT CAGACGTAAT TTTCGCCTAT
     7981 GTAATGGTGC CATCTGTGTT GTTACCGAGC TCACTGTATA ACTTCATAAC TCCCGCAGTA
     8041 TCAGCAGAAG CAGTAGGAAT TTCTCCAGCA CCAATTAGAA CAAAACTCTC ACCATCATAA
     8101 TAGTAAATAT TATGCGTGTT ATTTAAATCT ATATAAATTT TATTAGTATT TTTGTCTAAT
     8161 ATATTAACTT CAGTTGGATT ATTTCTTACA TTATAAAAAA TACCGTCCTG AAAATAACCT
     8221 TTTGCAAAAA TATCGTTGGC ATACCCTTTT GCCAACAAAC TCTCATAGGT TGCACTTCCG
     8281 TCACCCACAA TGGCGCAAAG CCCTTGTCGA GAAGTGTCTA CCAAACAAAT TTCACCACTC
     8341 TTGGGTATAA AAGTCGTAGC AACCTTGGCA TAATTATAAT CGTTATCGCG TCTGCAAGCA
     8401 ATTATAGCAT TAACTATTTT TTCAACTGCC ATAGATTACA CTCCTTTCCA TAAGTGTGTT
     8461 ATGCAAACCT ATTAACCACC AGTGGTGGGA GTGGGTGCTT TACCGCCATT CAGAATAAAG
     8521 GTTACAGCAT CATTAGGCTC AAGAATAGCC ATATCAACTT TCTTAACTTC CCCAACACCG
     8581 TTTTCGTTAA TAACAACTCC ATTAAGAGTA TCTTCTGCTG CACCCTTAAC AAGACCCACA
     8641 CTGTCAGTAG CAGCAAGAGG AACATTTACC TTCTTATCAG CATCAGGAGT AAGCTCGGTA
     8701 CCATTAACCT TAACACCAGA AATTTTACCG TTAAGAGCAT CGGAAAGACC AGTGACCTTA
     8761 GAAGCATCAA GAGCGCTTAC ACTAAGTTCG CCAGCTTCAT TAATCTGAAG CTCACCGTCT
     8821 TTGACAGATT TGATATCAGC AAGACCTTGA AGTTTGGTAA TATCAGCATC GGGAACAAGA
     8881 GAACTGCCCT CGACCTTATC TACCTTGCCA GCAAGGGAAG TGTCAAGACC AGTAACTTTA
     8941 GAAGCCGCTA TACCCTTAAC ATTAAGAACC TTGCCATCAG CGGCGATTTC AAATTCATCG
     9001 CTTACACCAT CAATAACATT AACCTGAGCA CCAGCAGCAA TACCCTCAAG CTTAGTCTTT
     9061 TCAGCAGTAG TGTAATCCTC CGTGGAAAGA CCCTTGCCTT CAATAGTATC AACCTTGGCA
     9121 GCGAGACCGT CTGTGAGCTC TTTCTTAGTG GCATACTTAT TATCAGCAGC GGCGGAAGTT
     9181 TCATAGGCGC TTAAATCAAC AAAACCAGCA AGAACATCCC ACTTGTAAGC ATCACCAACT
     9241 TTAATGCAAA CAATGTTAGT GCCCGCAGGA TACTTGGTTC CAGCAGCCTC AACAAAGTTG
     9301 TCGTTAGTGG TAAATTCGTC AGAAATATTA TATACATTTC CTTCAATTAC AGAAGCGAGT
     9361 TCGGGCAATT CGGCAAAAGC GACAGAACCC GCAGCTTTGT AAGTGGAAGA AATCTTTGCC
     9421 GCAATCTTTG CATCAACTTC GGTAGAAGTG TCGTAATTAT CAGCCAAATC CTTCTTAACA
     9481 GCATCAATCG CCTCTGTGTT CTTAGTAATA TTGCCAGCAT TAGTCGTAAT AGATTCACTG
     9541 TTTGCGGCAA TGTTTCCGGC ATTGGTTTTA ACAGAAGTCT TAAGGTCAGC AACATCTTTG
     9601 GTTAAACCGC TATCAGCATC CCCAACAGCA GCTTTAAGGT CATTAACATC TTTAACCAAA
     9661 CCAGACTTTT CATCCCCGAC GGTGGTCTTT AAAGACTCAA CAGCGGTAGA CAAACCTTCA
     9721 ACAGTAGTAG TATCAGGCTT AACCCACTTT AATTTACCGT CTGCTCCCTT GGTTAATTGA
     9781 GCACCAGCAA CAGCATCAGC AAAACCGAGT AGGTCAAGCT TTCCGTCAGC GTCTTTTGCG
     9841 AAAACATTTT CATTGATAGC AACATTACCG CCAACCTCTT TAAGAGATTT ATCGGGCTGG
     9901 ATGATATACA TCTTAGCTTC GTCATTTTCA ACTACAACAA TATTTTCACC AAAAAAATAA
     9961 GTGCCATCAG AAGAACCAAC TTCAACAGCT CCCTGAGCAG CTAAATTTGC CTTGGCAAGA
    10021 GTATCAAAAT AGTATCTTGC GTCCAGAGGG AACGCAGTTT GCGGATTAAA CGATACCGCA
    10081 AAATTTAATT TACCAAAATC AGCCATTATG CGTCACCTCC ATGTTAGATT GTAACCTTAT
    10141 AAGTGTTTGC AGTGTCATTG GCATTCGCCA TATCGAACAC ATAAACCTTA TAATCAATCG
    10201 CCGTATAACC GGCTGCGCCT TCAACAGAAA CAACTTGCTT TGTAAACGCG CTCTTAACCT
    10261 CGGCATTCAT ACCGTTCACA TCCTGCACAG AGCTGACATC ACGCAGCGTG GCAGGATATG
    10321 CAAACACAAC GCGAATAGCG CCAACGGGAA TTGTAAGGTT GAAGCTGTTG CCAGCCGCCA
    10381 AAGCCTTATT GCTCTTACTG GAAAGGGCAC GAACAAGAGC CGAATTTAAC TCGCCATCTT
    10441 TCGCTTCGAG CGTTCCATAG AAACTATTAC GATAGCCAGT AATATTTCCA GAAGTCTTGC
    10501 TCTTACTGCC AGCTTTAATC TGACCAGCAG GATAATCATT GCCAACATTA GTTTTAGGAA
    10561 CAGCACCATC TTCATAAGTA GCCGTAGCAG TGATAGACAG TTTTGTGCTA TCTCCAACCA
    10621 CAACAGCATC AAAAGTACCA GAAGCAGTAC TTAAAGTCTG GCTATTAAAA ACTACGCTCC
    10681 AAGTTTTCGC CGTAATTCCA GTATCAGGAC CATAAGTATA GCTACCTTTA CTCAAAGAAG
    10741 CAGTATACGT AGGAGTAACG GAAGTACCAA CTTCATAAGC TTTCATTTCA GAAGAATTTA
    10801 AAGAAACTGC GGGTTGGGTA GTTGTAGGAT TCTTCTCTTC ATTTAGAGCA TCATTGAAAA
    10861 AATCATAAAC ACTAACTCCA TCAGACGCAA TTGTTCCCAT GCCAGCGGTA GGAACTTTAT
    10921 ATTTACCAAA ATCAAAAGTA TAAGTCAAAT CTTTGTCAAA ATAAACATTC TTGGCATTAT
    10981 AATTGCCATC TAAAGCAGCC CAAGATGTGC CATTGTAATT ATAGGCAGTT TTACTTGTTT
    11041 TTTCTCCAGA AATAATATGA GACACTACAA CCACATCACC AGCAACAATA GTCTTACCTT
    11101 CGGTAATGCG GGTAATAGCA GCATCATCAG TTTCGCCCTC GTTAACAGTA ACTTGCATTA
    11161 CTTGAGTAAC AGGAATGTCA CCACCAGAAT ACTTAAGAGC ACCCCAAGTA GTAACACCAT
    11221 CACCATACTT AACTTTGCCC TTATCAGCAC CGTCGAGAGT TAAGCAAGGT TCTCCTTCTT
    11281 TGGGAGTGAA CTCAGAAGCC ACAGCATTCC AGTTAGCCTG AGTATCGCGG CGTAACTGAA
    11341 TAATAGTATT AATTTGTTTT TCAGCCATAC TATTGTCTAA CCTCCTTATC TTAATTCAAT
    11401 CTATATTTTT ATTTTTATAT TGCATTACCA CCATCAAGTA TTAAAGTGTC TGTTTTTAAA
    11461 ACAGCTTCTT CTTTAACATC GTTTACATCA CCAACAGTGG CGATTTCTTG TTCTTCATCT
    11521 TTTGCGCTTA CGCCAGCTTC TTTTTCATCC TAAGAAACAT AGCAAATTTT GTCTTGATAT
    11581 ACATTAATTC TAGACCCAAC ATATTTTCCT GTGGCATCTT TCTTGTCAGC GTAAATCTAA
    11641 GCTGCCATAC CACTTAAATC GCCATCCCCA CTACCATCAT GCACTCCAAC AAAACTTTCA
    11701 AGTCCATCGT TACGAACAAA TTTTGTTCCA CCACCATCAG TTTCATTAAA GACATAGGAT
    11761 TTTCCATTCG CACCAGTAAC AACTTTAGAA ACGGCTCCAA TAGATTCGGG AGTAAGCGTA
    11821 AACCATTCCA GACCATCCGC GCTTTTACGC ATTAATTGTC CAGCAACAGC TTCAGCATAT
    11881 CCTGCTATTT CAATCTTGCC ATCACTTACA AGAATAGTTT TATTATCAGT AGCAATAGCT
    11941 CCTGAATAGG GAAGCTTTCC CCAAACAGTA ACACCATCAC CAAATTTTAC TTGCCCTTTA
    12001 TATTTTCCTT CAGTTACGAC ACAAGCCTCA CCAGCTTCAG GAATATATTT GTCGGCTACT
    12061 TTATCCCAAG CACTTTGAGG GCCATTGCGA AGCTGAATAA CAGAAACCAC ATTTTTAATC
    12121 GCCATTATTC GCCTCACATT TCTGGTACGC TACCGCCATC AAGATGCAAT TTATCCGTAG
    12181 ATAAGATTAC TTCATCTTTT TCAGGTAGAT TAGCCACAAT ATTGTTTTCC TTAACCACGC
    12241 AACTTTCCCA GTTGCCTTCG CTATTTTTAT AAGAAATTAT CTCACCAGAA TAATCGTACT
    12301 TGGCTATCCA TAATCTCATT TCAGCTTCAC TATCAAAAAC ATTTTTTTTA ACAATACTTT
    12361 TTAAGTTGCC CTTCTCGTCA TAATAACTCA ACTCAGCACT TTTATCTTCG TTATTTGTCA
    12421 CAATCAAGCT CTCTTCGGGG ATGACTTGTT GTGTAATGCT ATTATCAATT TTATTTTTAT
    12481 CTACATATGC TAATTTAAAC ATTGGTCATC CTCCTTTCTT AAGCTTTGGC ACTCACCACG
    12541 TAATAGCCAT CAACGAATTT TTGTTCATAA CCTTCTGCAA TAAATTTTTC ATCTAACTTA
    12601 ATAGAAAATT TACCGCCTTT GATTTCAATA ACAGTGTTTT CGAGGCCTTG GTTTACAATA
    12661 TATCCATTAA AAGTTCCTCC TGTAATTAGA GTTTTTGCTG GATTATACTG TGTATTATAG
    12721 GCTATAATTG CTATCAGATT CTTATCCTCA TCTACGGAAA AATTACCGCC ATTAATCGTC
    12781 ATTTCTAAAC CAGAATTTAA AATACTGCCA TAAAAACTAC CATCGTTGAT AATCAATTTC
    12841 GCATTGTCAT CATTCTTAAC AGCCCAAAAC TTAGTTATGT ATGTACCGCC ATTAATAGTT
    12901 AATTCTGGAC TAGATTGATT AGTTCCCTCT ACATAACCCT TGGCAGGATT TGTATCAGTA
    12961 TAACTATAAT AGCCGTTTTC AATAAGAGAA GATATACCCC GTGGTGCACT AAAGATACCA
    13021 TCATTAATAA CCATTTTTCC ATGATTTACG CAAGTATAAT AGCCATTGCC TTTTTCATCA
    13081 ATGGCACGAG CGTAACTGCC GTTTTCAACT GTTAAACTGC CATTATTATC AACAGTTGCT
    13141 TTACCATTCT TATTGCATTC AACACTGCCA TTGCCAGTAA GGGTTAAAGC GCCGTTGATG
    13201 CTAACATTAA CAGGTGTCTT TTCATTATCG ACAATAGCAA CATTATTCAT GTCAAGAGTG
    13261 AATTTTTTAT CAGCGTTAAT GACTTCGCCT GCGCCTAAAC CACCGCTCAG TTTGACTGTA
    13321 CCGCCTTCGT TAACAGCAGC AATAGCTTCA CTAGCAGTAT CATATTTCTA TCCATCCACT
    13381 TCAACAGAGG TGTCAACGAC ACTATCACCA TAAATTTTTA TAACTTCAAG GTCAGCTTTA
    13441 ACTTTATTAA TTTCAACATT TACTAAATCA GCCGTTTCTT CTTTAGTATA ATAATTGCTC
    13501 ATGTCAACAG CTTGGAAAAT CTCCCAACTA TCGCCATCCC AAATGTACAG TTTGTTATCT
    13561 TCCGTTACTT GATAAATATC GCCAGTTTTA GCATTATCAG GCAAATCAGC CTTTGTAGCA
    13621 ACAGTGCCAG CGAAACTCAT AGCACCTTCG CTAACACCAA CATACTTTAG CTCGCCCCAT
    13681 GTAGAAGTAC CATCACCAAT CTTAATCTGG CCTTTGTTAT TACCATCAAG AGTTACACAA
    13741 GGCTCACCTG CCTTTGGGAT ATAGGTGTTT GCCACTGCAT CCCACTACGC TTGATATCCA
    13801 CGGCGCAATT GAATCAGTGT TTGAAGCTTA TTAATATCAG CCATTCTTTT CTTTTACACC
    13861 TCCCATTTAC TTAATTAAAA TGTTTTGCAA AATATTTTAA CTCGCTATAA TTAAATAGCT
    13921 ATCTATTTGA AAAAGACTTC TTAGAACCGT GGGACTCCAC CACCATCTAC CAAGTTATCT
    13981 TCCAAATACT TATCCATATT CTTATTTTCC CATGCTTCAT TCTCTTTATT ATACATGAGA
    14041 ATATCCTTGT CTTCTACTCC ACTTTCAGAT ATCTTTACAT CTTTTAAATC TTCAAGTTTC
    14101 ATGTCTTTCG CAGGAATCTC TTCAATTCCA GCATTTAATA CACCATATAA TACTCCTCTA
    14161 TTATAATTAG GAGAATCAGG CGTTATCAGT GTCATTCCAC TATAGTCTCT TCTTACCATG
    14221 TTTAACCTCC CAACTCTATA TAAGAAGTAT TATCCTACTT CATAAGTCAA TATAAATTTA
    14281 CCTTTACAAA CAGTAGTTAT ATTACCTTTT ATATCGCAAA ACTGTACGTC GTATAAATAA
    14341 TCGCCATAAG TCATAAATTT CGTATCTATA CTTTTGATTT TGATTCTCCA AACTTTAACT
    14401 TTATCATCAT CCTTATTATT AGAACTAAGT TCTTCAAATT CAAAATCTTT TTCGATTAAA
    14461 GGAGGAGTAG CATTATTGTT CAGAGGATGC TTTCTGACCG TGAATCTGGC TTTCTCTCCT
    14521 TCTCTTGGGC TATATTCCTA ATTGTCAGGA GTATATATCT GTAAATCCAA TACACAGTCA
    14581 TCGCCACGTG TAAGTTGTAT TACGCCATTG TTTATTTTTA GCATAAAGGT CTACTCCTCC
    14641 TTTCTCTTAT ATTTTTATTA AATAGTACAT AATTGGCTTA TTCGTATATA TTAGCCAAAT
    14701 CTTCCACTTC TCCTGTATTT AGTAGAAAGT GGATTTACCT AACCTAATCC ATTAAAAGGA
    14761 TTCGTACTAC TCGTCTTGTT CGCACTCTTT TGCTTTGCAA ACATTTCTTT AAACTCTGTC
    14821 TTGGGCTTTT CTTCTAATGC TAATACCTCT TGAGCACGTA ACTCCATTAA GTGATTGCAC
    14881 ATCATTGCTA CACAGTCAAC TCGGTCATCG TGCATATTTT TTTGCTTCGC ATCGGGAGAA
    14941 AGTTCAAAAA CAATCGTGCC ATTCGGCCTC TTTTGTTTCT GCATACCTAC TAACTCTTCT
    15001 TTTGTTAAGT CAATCTGAAT CAAAGAGTTC ATTTCATCAA ACGAAACCTT TTCGTATCTT
    15061 ATCGAAGTCG TTCCATCAGA AGCAACTTCT TCAATTTCCA TTTCATTACG AGCATTTAAG
    15121 CTCTTTGGAA ACATTACTAA TCCTTGGTTA ATTGCAGCTT GTGTTCTTTC ATAAGCTTGA
    15181 ACTTTATCAC GCTTAAAGTT GAACAATTGC AATTTTCTTA TATTTGCAGG ATAGTCATCT
    15241 GCACGTAACT TCATATACGG GTCTTCTTCA TCTATAAGAC CTAAATGACG TTTACCATCA
    15301 GAACCTACCC AATCATTTAA AAGGAACTGA GAAATATCAA ATCCGCCCTA AATTTCTCAT
    15361 AAACTTATCT AAAACTTCAG AAATATTATT AACTTTCCAA TAAGGAATTC TAAATAAAAC
    15421 TATATTATTC TCTTTACAAA AATTGTCTTT TATTGAATCT CTCATCTTGG TATCTTCATA
    15481 TATCTGTTTC GCTTTTTCTT CGTCTTTAAC AAAATATGTT GCGGGAGCAT AATGTTGTTG
    15541 CCCATCAAAT TCTATGCAAC AACTATATTC AGGTAAATAA AAATCAAAAG GTAATTCTCT
    15601 AATATTTTTA CATTCTGGGA ATTTCTTTTG AGGTTCAAAA GCAATATTAT TTTGTTCAAG
    15661 ATAATATTTA ATAAATTTTT CACCCTTTGA CATCGAACAA GCTGGACAAC CTCTATATTT
    15721 TAATAAATTA GATGGCAATG CTTCCCATTC ATGCCGACAA TCTTTGCATT TGCAATTTAT
    15781 TTTAGTTTTA CTATTTTTAT ACTCTCCAAT AATTTCTATT GTAGGGTCTA TTTCTTCCAT
    15841 TTCTTTAATA AATTTTTGTT TTTCTTTTAC AAATAATTTA GAAAGTTTAT TTCTTGCACA
    15901 CACAGGACAT CCTTTTCCAC CTTTTAAATG AGATGGAGTA GCTTCCCATA TATTACCACA
    15961 TATCTTACAT TCAAGATTTA TTTTTGTATC TACTCCTTGA AATTCTCCCA GCACTTTAAT
    16021 ATTAGGATTA ATTTCTTTCA TTTCATTAAT AAAATCTTCT GTAGTAATAG AAACTTGCCC
    16081 TACACATTTT GGACACCCAG TTTTTTGACT TAACAATTTA TTTGGTGTAG TCTTCCACTT
    16141 ATGTCCACAA ATTTTGCATT CTAATTCAAT TTTGACATTG TTCTTTGTGT ATTCTTCTAA
    16201 AGGAACAATA TTTTCATTAA CTTTCTTTAA TTTTTGTAAA AATTCTTCAT TAGAGTATGA
    16261 CAAACTACCA GCACATTTTC TACATCCACT TAACCGCTTA AGCATACTAT TGGCTTGAGC
    16321 TTCCCATTCA TGGTTGCAAA TCTTACATCT AAAATGAATT TTTCCATGAG TATTTTTATA
    16381 TTCACTTAAA ACTTCCACGG TTGGTTTTAT TTTATGTACT CTTTCAACAA ACTCTTCTTG
    16441 TGTTAATTTC TTTCCCAATT TGTCATACCT TCTTTACTTT ATATTTCTAT AAAGAATAGA
    16501 CCATATCTTC ACCCTTTAAT TTAAAGGGGC GCACCGCTTC GGATTTCTCC TACTCCTTTT
    16561 CAGGATGGTC GTTGAACTTT ACTCTTTTTG AGTCTTAGCT GCTGATTATC CAATCTTTGT
    16621 AATTTTTTGA CTTTTACACT TAGACATATT TCATTCTTAT GCCGTAGTTT ACAAAGCTCT
    16681 AAGGATGTTC CAGCAGTTCA ATGCGTTTTT TGCTATATAT TACTATATAG GGAGGCCACG
    16741 GATTCAATTA ACCTCCAGCA CCAGCATCAA TGCAGACAAG CTCTATATTA TCATAATCTA
    16801 AAGCACCTCT ATTATAATTT ATAATAAGGT CTTTTATCAT TTCAATTTGC TGAGGCTTTT
    16861 GAATTATTGC CTTATCACCG TTAGGTAAAA GCTCAATCAA GTTCTCACAA TTAACTATTT
    16921 TTAACATTAA ACCCTTTTCT TTATCTCTGA ACAATTCTCC TATTAAAACA ATAGAATTAT
    16981 CTAATTTCGA TGCAGGGTCG TAACAAACGA TATATTTCTT CTCGCCGTCA TTTTCATACA
    17041 CTGGATAGTA TGCAAAACTG TTTCGTAAAA TCGTTGAGCG TTTTACAAAA ACATCTTCGC
    17101 CACCATCTCT ATCAAAACGA TTTCTGTACA AGTATTTTCA GTTAAACAAC CTACTTCTTA
    17161 TATTTTCATA TAAGCTTAGA CTATATCATC ATCTCATTAA GATGTCCCAC CACTTCGAAG
    17221 TTGCTATTCT TTAACAACCT CTACTCCCAG TCACGGGATA GTCGTTGAAC CTTTCTCTAT
    17281 TAAAGACTTG GCTGCTGATT ATCTATTATA TAGTGTTTAG GATTTAACCG TGCACCATGT
    17341 TTTTGTTTCT TTTTACTTTC GTAACATTCG CACTTATTCT TATTTCATAA TTATGCTGTA
    17401 GTACAAAAAC CTTTAAGAAC TCCCAGCAGT TCAATGGGAT GCACACACTT ATCACTAAAT
    17461 GTGCGGAGTA TTTCTTTTCG ATTTGCTCAC GTTCAGCTTT GTATGGATTA GTAGCAAATG
    17521 CGTTATCAAC TTCATCCTAA GTAATCAGTG GTTTCATAGG TTTACCATTC ATAAAAGGGT
    17581 GTAATGAAAA CTCACAGCTA ATATCGCATA CAAAATAATT TGGGTCTCCT AATAACATTT
    17641 TTTCAAATGC CATTTTGTAT TGGTCAAAAA GTTCGCTATC AATACCTTCA GCAGAACTTA
    17701 ACAACAACTT TTTATTCGGT AATTGTCTTG GATATATATC TGTATTAATA CCATCACCAG
    17761 TAATAAAGTT TGTATCCTGT GCAGTAAAAG GGCGAGACAA GGCAAAGAAT GTCCTATCGA
    17821 TTTTTCCCGC TTCATCATAA ACACTAAATG AGCTTCTTAT ACCTACGATG TTCTTTATTA
    17881 CACTGTTTAA TGTATTAATT GTACTACCAT TATATAAGCT AACCGTATAT CCACTCTTAG
    17941 GATGAACAAA TGGGTCAGCC TAAGTATTCG CTCTAACACA TTCGTCCAAA AACACAGAAG
    18001 AAGTTCCCAA CAAAGAAGCG ATATTACCTT TTGCCATATC CTCCATCTTC TAAAATGTTT
    18061 CTTGAGACTG GCCTCCACTT GGGGCCATAA TATATGTGTT AGTATTTGGA AGCAAAAGTG
    18121 CTCTTGCCAT CATAAAAGGT GCAGCAAGGA AAGAATTATG TGTTACAGTA TATTTATTTC
    18181 CACAAAGAAA AAGACCAGAG GGGTTTGATA CCGTTATACA GCGCATTGCC GCTTTTCGAC
    18241 CAGTCTTACG AACATCTACA ATTGCTTTTT GCTTCTACCT GTCTGACAAA GTATCCTTCA
    18301 AAAGATTACA CTTCCTTTTT AATTTGAAGC AAGGCATTTC TTTAGATGTC ATAAAATACA
    18361 CTGCCCAAGA ACGAGAAAGA TTCCCATCCT TTTTAATATA TCTCATCTTT TTCTCTGTCA
    18421 ATGTAGATTT TATTCCCAAT GAAGATAAAA GTTGCTGAAA TTGCAAACAA AAATCATAAT
    18481 TCGCTTGAGT AAAACTACAA TATCCTGTGT TTTTTTCGCA ATGACCGTCT GTATCCATTA
    18541 AGCCCTGCAA TAGTTCTATT CTGTCCTTTA TAGAGGCGTG TAAATATTCT TCTGGAATAT
    18601 GTTTATTATT GTATAAATCC ATATTGCGCA ATTTCTGCAA CAACGACATC TTTTTCACAT
    18661 TAGTTAAAAG AATGTTATCC TACAATCTTA ATTCTTTTTC CCTGTCTATA TAAAGAATAT
    18721 CACAATCTTT TTTTTCATGC TTTTCTTCGT AATAAGTTGT GTGGCATAAT TTTTTAACAT
    18781 ATGATTCTAT TTCTTTTAAA TCTTTTCTTG CTCCACAAAT AGCGGGGGAA GTACTATATC
    18841 CATCCCCAAG CCATAATCCT AAAATATATG GAGCGACAGG TAATCGTAAC ATCTTCGGAT
    18901 ATTCAAGGGG TTTGTTCATT GGTACAAAGA AACGATAATC ATTCCATCCT TTTTCAGCCT
    18961 TTTCCCCCCG TTTTACCTTG TTAAAATTGT TGTAAATAAA ATCAGTAGAA CGAGTCACCC
    19021 ATTTTGTATC ATATTTATTG TGCTTATCAA ACCCTGAATC TTTTACATAC CAAAGATGGT
    19081 CTGCATTGCA TTCAATTATA TCCCCATCTT CAAATTCAAC TTCATAAACT TCTTCAAAAA
    19141 TAATTGGGTT TAAATGAATA ACTTCTGTTA ATTTGCCAGT ATCGTCATAA ATTTTATCTC
    19201 CAACTTTTAA CTCGCCAACA CTTTTCTCCT CAATAGCCAC ACCACGGTCG CTAATTTTTC
    19261 CATAAGTCTT GGTATCTAAG CTGGTCGCTT TCCGTGAGTT ACGACCCATA AGCCATACGC
    19321 AGTTTGCAGG GCACCAACTG CTCAGCAAAA CATACTTTTG CATATCAGTT AGCTATATTT
    19381 TAAAAAAATC TTCAATAAAT CTCGTAGGGT TTGCTCTTCC CCACTAAATT ATCTTAGTAT
    19441 ATTTTTCAAA AATTTCTTTT CTTTTTGGGA GTAGCTCATA ATTAAAATCA TTAAAAATAA
    19501 CATTAATCAT TAATAACCAC CCCAACTTCC GCCATCTTCG TCATGTTCCT TATCATACTA
    19561 ACGTTTTTCT TCTTCCAATT TCTTTTCGGC TAATTCACGT TTAGCCAATC TCAAATTTTC
    19621 CGTAAGTGTG GCGTTTTCTC TCTACAATGC AAGCAATTTC TTAAGCTAAT CTTGACAGGT
    19681 TTTATATACT TCTGCTTCAC TCATACTAAG TTGATTAAAA ATAGCTGCAA AACTTGCATC
    19741 CGCAGCTTGA TTAATACTCT TACTAGTCTC AACATCGTAC ATATTAAGAA TAGCATTTTC
    19801 ATATTTCATC TCATTCATCT TAGCCATGAT ACCAGAGAAA GTATTTTCAC CCTTAGCTTT
    19861 ACTAATAGCA TAACGCTCAC CGAAGCCATT ATCTCTACTA AAGCTTGTAA TTGTTTCGAG
    19921 TTCTTTTTTC TTTAATTCAG ACAATGCTTT TAATTCTGAA ACAGGGGCAT CGGTATCGCT
    19981 CTTCTTTCTG TATTTTTCGT TTAACTCACG AATATTTTTA AAAGAAAGAA CAATCTAAAT
    20041 AGCTGCTTGA ACCTTTAATC CATCAAGCTC CATGCCTTGT TCCATCATGC CAAGTAAGTC
    20101 TTTATAAAGA ATTTTTCTAT CTTTTTCAAC TTCAAAGTAA AAGGGGTCAT AGCCGACCAT
    20161 CTTGATAACT TGTCTTTTTG CCTCAAGGTC AGCTTTACTC CATTCTTCTT CTAAATCTTC
    20221 AGGTACATTA CCTGTTTTAC TATTAATTAT TTTATCAGCT TTTGAATCAC CTTGGTTTTG
    20281 ACTTACATCA ACATCAGGAG ATTCCAAGAA AACTTTACCC TTAAGAGTAG CACTACGAGA
    20341 AATGACATTC ATATATTCTT CAACAATATG AGTTTTTCTA TCTTTCTCTT CCATAGCTTT
    20401 CTTAGCCTTA AAATAACTAA CATCATCGTA ATATATATTA AGATAGCTGC AAAGCCACTT
    20461 CATAGCCTTT TCACCATCTT TATCAGCTTT TTCATAAAAC AAATATTCAT ATAAATTCTT
    20521 ACAGCAATCT ATACAAATAT GAGTATGCAT TCTACCATTA GGTTCAATAC GACCCAAATT
    20581 TCCTTCGTTA TATGCCAAGA AATACTTTTC TTGGGGTAAA GCTTTACCAC AACAAGAACA
    20641 TACATATTTA TCATACAAAG GAATAAACCT ATTAAAATAT TTCATCCAAC TTTGATAAAG
    20701 TTTTTGCAAA TATTCTGGTA GCTTAGGTTT TTCTTTTCTT TTTTCTTTTT TCTTGGTTAA
    20761 CTGTTCACTT AACTAATCAG AAGCAGAATC TTTAGAAGTA TCAATTTCAT CATTAATAAC
    20821 TTTATCACAG TCATCAATAA TTTCCTGATA AGCTTCTTCG TACTCGGTAT ATTTCTTATA
    20881 ATCAAGCTAT CTTACAGTAC CATCTTCATC TTTATAAAAA TTGATAGGGT CAAAAAAAGT
    20941 ATTATAATCA ACAGTATCTT TAAGACTTGG TGTTCCAATA TCGCCAACAA TTTCTTTAAG
    21001 AGCCTGTTTA TGTTCATCTT TCAAAGAATA CTTCCAAGAT TCTCCGAATT CCTCTTTTTT
    21061 TCTTTGAGTT TCTAATTTCT TTTGAATTGC GTCTAATCTT TTTTGTTCCT TTGCGATGTT
    21121 AGCTTTGGCC CTAGCATTTG TTAATTTAGC CATTTAACAC CTTCTAATCC TTTTAATCCT
    21181 ATTGACTCAC AAATTTCTAT TAATCAACAA TTTGGAACCA AAAATCTCCA GCTTTCTAAT
    21241 CAGTAGGTTG TTCCTTGCTA ATTGCGATGT CTGGTAAATT ATCCACTGTT TCCGCAATAT
    21301 TTTTATTGTT CTCATTAATA TTATTACGGA ATGTGTTGGC TAATCCAACC GTCACTTCCT
    21361 TGATTAGAGC TTTAAGAGAC TTTCTGCGAG TGGGTGCAGC CATAAAAATT CACCATCCTT
    21421 CTCTTAATAA ATAAACACTT CTCGGTAAAA ACAAATTACT TTTTAGGCTT CCCTTGAAGT
    21481 AATAGCAACC AAACATCTCT ACTAACAACG CCATTTTGTC TTAAACCGTA CATCTTCTAG
    21541 TATTGAGTAA CTACGGCTTC AAGGCGTTCA TCGAAGAGTG AATCATCACC TGAATTAAAT
    21601 CCTAAGTTAT TAAAGAGTAA TTTAACCACT TTAACAGCTT CATTACTTGA GCCTTTATGT
    21661 AAATAAGGCA CTTGTCCAGC GATTGTTTTT ATTTTCGATT CATACATGGG TAGTTTATAT
    21721 CCAACACACG CTTTAGCATA ATCAGGCAAG CCAAAACCTC TAATATATTT GTTATCGACT
    21781 TCCATTGAAC GAATCTTAAC CTCGTTAGAA TAATTCCCTT CTATAACTCT AAAAGAATTT
    21841 CCAGAAACTT CATAAACCAT TCCAACGTGT TCAGCTTCAC TAGTACAATC GCCTACACCA
    21901 TTGTCATCCC AATCATAGAA ACACAAATCT CCAAGTTGGG GTTTGTAAGC ATCGTTCTCT
    21961 TCCCATCTAT TATACTTCTT ATACAAAGCA ATCATTCTAT TACAACTGCA TTCAGGATAA
    22021 ATGTAATTAG TTAAATTCAT CATTTGTGCT ACAGCCGATA CAGTAGCAGC ACACCAAGGC
    22081 TCTGTATATA AAAGTTTATG ACTTGCAGGA AGAGGAGTTA TTTTATTATA AATATCGACA
    22141 ATTATTTTAT ACTTTTCGTT AGATTGACTC CAACCAAGCC ATCTATTAAA CTAATCAACT
    22201 GTCGCTTGTC TCAACTATTG TTCCGTCATC TGTTATTTCA CCTTGCCAAA CTTCATTTCG
    22261 TTTCTTTTTA AGTTCAGCTT GACGTTTAAT CCACTCATTA TATTCTTTTC TATGTTTAAG
    22321 CTGTTGCTCA TGTTTCTTTT GAACTCTTGT AGGGTCAGCA AGATAAGGTT CCCAAAGTCT
    22381 TTGATAGTCT TTATGCTTTT CCCACCATTC GGCTTTCATG TCTTCTAGAA TATCTTCAAA
    22441 TGGTCGCTCA ATTAAATCTT CTTCAGCAAC ACCATTTGCT CTTTGTTTTT CTAAGTCCAT
    22501 TTGCCTCATT AAAGCATTAC GAGCTTCTTG ATGTTTAATC TTTTTTCTTT CGTTGCTTGC
    22561 TTCTCTTGCT TTTTGATGGG GAGTTTGAGG ACCTTTCTTT TCTTCGTCCG CTTTTTGACA
    22621 TAATTCCTAA ATCTTCTCTT CAGGAAGTCC TTCATATTCT GGAATTTCAG GTTCACCAAC
    22681 GTCTTGTCTA TACTTCCTAG CTAACGAAGT ATATCTATTC TCAGGCCAAG CGAAGAATTC
    22741 ATTTGCATAA ACTCTATCAC AATTCTTAGC TTCTCTACTA AACTTAATCA TTGGATATCC
    22801 TAAAAAAGCA GAAGACCAAG CCTTCTATTT TTGAATTTCG GGAAGAACAG AAACATAGCC
    22861 AGTAATTTTA TGAGATGGTT TAGTAGTTCC ATAAATAGAA CCAAACACAA AATCAAGCTA
    22921 ATCTTCCATA GCAATAGTAT CAAGAATTTT ATACTCTAAA GATTCAATTA CATTAGCAAC
    22981 TGTTTCTTTA TCGTATCCAG TTTCTTCCAT AATTGCTTTA ATCAGTCTAA ATCTTGTCAT
    23041 TGTATCACCT ATATAAAAAG CTCCAAGCCA TTGAAATGAC TTGGAGCTAA CTTTTAATTT
    23101 ATACAGACTT CTTTATCCGA AAGAAATCTA CTTTGTAATT AGTCACACTT CTTCATATTA
    23161 GAAGAGAACT TAAACTTAGG ATAACCATGC TTCTCGGGAA CTTCCACCTT GGAACCATCA
    23221 CGAGGATTCC TAACAGTCTT AGCAGGACGG GTGTAACCAG AGAAAACACC CAAGCTTCCG
    23281 AGCTTAACAC TATCCTCAGA AGCAACAACA TTGGTAATAA CCTCATCAAT ACCCTTGATG
    23341 ACAGCCTCAA TATCCTTCTT AGAAATATCC GCGCAAACCT CAGTGTCCTT AATAGCAGCA
    23401 ATAAACTCAT TCTTAACCAT AATATTAAAT ACTCCTTTAA ATCTTTTAAA TTTTAATTTT
    23461 TAAAATTACC TTTTAAAACC TTTATTTATC AAGGCTTTCC CTCGACTCGC TTTATATATA
    23521 ACACAATTTT ATATCCTTGT CAAGAGTTTT TGAAAAATTT TCTCAAAAAT TTTAGAAACA
    23581 GTTTCTATCA ATCTTCGGTA TGAGCTTCAA CAACCTTCGG CACAAACTTG TAACCTCCTC
    23641 TAGATTTATT GTTGCTCCAA ATACCGAGTT CAAGCATAAT CTTAGAAATC TTCTTACAAC
    23701 GGTAAACACC ATAAGAATCT TGGAAACAAA TGGCATTGAC CTTATACTCA CCCCAACGCT
    23761 GAGTATTTGC ATCATTCAAA ATCTTCTTTT CGACAAGCTT CTTATACTGA TTTACACTAA
    23821 TTCTCTGGAG ATTGAGGTCA TCATACTTTC CAAGGAAAAG CATAATCTCA GGCTCTTCAG
    23881 CAACATAAAT AGTCTTATCA CGACCAACGT GTTCTCTATT AGTGACAGTA TAGTTAGCAT
    23941 CCTGTGGATT TAAACCAACA CGTCTATCCT TAAGAAGACC AACTCTCTCT AATTCTTTAC
    24001 GCTCGTATTT AGAAACCTTA ATCATATAAA TTATCAATCC TTTTTTATTT TTAAATTTGG
    24061 AAGGAGCGTT CCTATTCTTC CTTCCACCTA CGCAGACATT ATTTTTTAAA AAAATTGTCG
    24121 TTTTTGCCTT ATTTTATATG GGAAAAACGG GGCTCTCTGA AAACGGGAGG GTAAATCAGT
    24181 TTTCATTTTT TTTGGCATAA CGCTTTTGAG CTTTAGCGTG CAATTTTGCG CGACACTCCC
    24241 AGCAATAATG ACCTTTAGAA GAATATTTTG ATACCAAATC AATTTCTTTC CCACAGCCAT
    24301 CACAAGTTGT TGTTATTTTA GTAGATTTAA TATCAAATGT TATTCCATCA ATCGTTGCCT
    24361 TAGCACATTC TTTACAATAT TTTCTCTTAC TCTCGTTTTT ACCATTTCCA TAATGAGGCA
    24421 ATAGTTTCCG GCACTTTTGG CACCTAAAAG TTCCAAATTT CCTCATTTCT AGCCATTTTC
    24481 CGCACAAATA GAGGTCATTC CGACCCAATA AAATTACCTT TTCATCTTTT TCCGCTTCTT
    24541 TAAATTCTTC CCTCTCCATA AAGATTGGCG TTACTCCTAA TCCATGATTT ATATCTATAA
    24601 ACCCTAAATC AAATAACACA TTTCTTTCCT TCGTAAGAGA AAAACTTGGC TTCAGGTCAG
    24661 CATCATTTCT TAATTTCTTA TTATATTTCT CAAGATAATG TATATTAGGT CTGCTTAAAT
    24721 AATTTTCCTA AATCTTTGTC CATACATACA AAGTAAATAA ATACTTAGCT CGCGCCATTG
    24781 TGATTGGATG GTTCTTTACA CTAACATTCT TACGCCTTGA CTTAATATCT TTTACTTCTT
    24841 CATCACTTAT ATAATATGTA TCAAGATTTA AAAACCAGTT TAATACTGCT TCAGGAATCT
    24901 TTATTTCTTT TATCTTCCTG AGCTAAGATG ATTCTTTAGG ATTATCAGGG TCAACTTTCC
    24961 AATTCTTCCA AGTTGTATCT ACCAACTTAT TAACTCTATT AAAAGTTACA TTAGGGTCAT
    25021 AAGTTGGCAC ATACTTTTTA CACTTTTCTT TAATTGTCTC TTTAACCCAT GCTTTGTTCC
    25081 AAGAAGGCTG ATTCCCAAGA ACATATTCTG TCTTAAAATA CTTTACCAAT AAAGCAGCAT
    25141 CTCTCTACCA TTTCTGAGAA AAACCGTTCT AAAGTACTTC TTGAATATAA CCCTCTTCAT
    25201 CATAAATGTC AATCATAAAA AGATTCCTCC TTTATACCTT TTTCCTCTTC TTCAATTTCC
    25261 TCTTCACGGT TTACAAATAC TCTCTCAATA GAATACTTCT CGTATAAAAA CTCTAAAGAA
    25321 CCATTAGGAT TCTTTTGAGG AAAATAATAA ACAGAGGTCT TTTTTCTTAT ATTCTCATAT
    25381 ATTTGTCTTC CAACTAAAGC CCAAAGAATA TTCTTATTAT AAGATTGCTT ATCAACATAA
    25441 AACAAATATA CTAAATGATT AGCTAATTGC TCTTCATTGG AACAAATATT TGTTAATAAA
    25501 TCTTGTCTTA AAATATTATA TTCTAAATCT CTATCAAGAA CCTTATTTGG ATTTACTGTC
    25561 TTACTTGCAA ATGCTCCATC AAGAGCTTTC TCTGTCCTTT TAGCAGCCCA TTCCTTAATC
    25621 CTGCTTGATA CTAAATCATT AATTTGTTCG TATATCTTTT TGTTGATTAT AAAACCATCA
    25681 GACATTAAAG TGTGATAATC AAAGTTCTGA GAGGAACGAA CTTTTTCTCT AATATGGAAA
    25741 TCAACATTTT CAATATATTT ACAAATCTGA TTCATTACAC AATCAGAATC AACTACTGGA
    25801 AGAAAATGCT TATAACATCT AATAAACTCT TTTTGAGCAT CATTTAATAA ATTCTCATCT
    25861 TTAGCCAACA ACTCTTTTAA AGAACAAGCA AATCTAAGCT GGCAGTCTTG GTCATTTTTC
    25921 TTAACAAACT CATTATATTC TTTGCTTAAA GTGTTATATT TATATCTAAA AAAGTAAGGC
    25981 TTCTTATCAG CTAAAAGAGA ATTGAGAAAT GTCTTTCTTT CTCTTTCTTC AAGAGAATCA
    26041 TCTTCATTTA TATGTTGATA CTGCTTCCAA ATTGTTGCTT CAGCTTTAAC ATTTTCACCA
    26101 ATCTTGGTTT TGTCGATTTG TCTCGACTGA GCCGCACAAC ACGACCTAAC TCTGTCTTGA
    26161 AGCAACTTTT CTTCTTTGCT TCCCCTTTCA AACAAAGGAA TCATACCAAC AAATGTAGAA
    26221 CAAATATTAG TAATCTGACC TATTCTTGTA CCAAAACTAA ATGTATCAGT ATTGTACAAA
    26281 TCCAAATCAG TCATTTCTCT AGCTGGTTTC TTATGAGGCT TTTTAGCATT GTAAGTTACT
    26341 ACTCTTTGAT TAGGATAAAC ACCATTAATA AAATTGGGAT TATCACAAGT AAATATAATA
    26401 TCGTAATCGT AATCACTTCC TGCCCAATGC ATTGTATGTG CATCATGGCA GTTAACAATT
    26461 ACTCCACTAT AACTATACTT ATACCACTTT TGCATCTCTT CAGTGTTTTT TAACTCTACA
    26521 GGATAATGTT CACTAAAATG GGTAAGAGGA CTACGCATTG TATCTACCTT GGTAACATTT
    26581 CTGTTATTCC AAAATTGTGA ATACATTTCT CCTGCATTTA ACAAACCAGT TACCTTTTGA
    26641 CCAGTGGCAG CTTGCATAAA AGCATAACCA TCAACTACAA TGCACTGAAA ATTGCCATGA
    26701 ACTAAAATCT TTCCAAGGCA AGCAAGTTCA ATTTTTCTAA TAATAAAGTC TCTTACTTTT
    26761 TCTTTAGAAT ATTTATCATA TAACAAAGAA TTATTTAAAA CAAGAGACTT TAACCAATAA
    26821 TTGTCACTTG ACTTCATGTA ATTTTCAATA TTGTCTTGGG TTAAATTTTC ACCAAGAAGA
    26881 AATAGCAAAG TATAATAAAT ATTGTCGTAA CTTACACCTT GGATATAATC AACTGTTGGC
    26941 TTACAAACAT CTTTTACCAT TTCAGGAGTA AGATTTAAAG TCTGTAAGAA CTGATAGTTG
    27001 GCGGTGTTTA CTTCTTTATC TTGCTTAGGA GCATACTTAG TTACTCCCCA AATAATACCA
    27061 TTCTTTTGAC AGTTTTCTTC AAAACTTTCT TGTGATTCCC AAGCACTCCA AAGTTTTGCC
    27121 ATGCCTTCTG TAAGAATAAC ATCAATATTT CTTACATCTA CATAATTACC ATAAACATCT
    27181 TTGATTAAAT AATTTTCGTT GTTAAGTTCT TTACACCACT CAACAAAATC GAATTCATTT
    27241 ACAGCGCCTT TAGTAAAGGC GCAACGAATA CAAAATTGGC AAGGAGTATA ATCTTCACCG
    27301 AGGTCTTTTC CCCATTGTTC AGCCATTTGA GGACTAATTA ATCCAGAACC ATCAACCATA
    27361 TTAAACTCAA CATCAATGGT TCTTTCTTCA ATAATATCAT CTTGGTCTGC TGGTTGTTCA
    27421 ATTACAAAGT CAACATCAAC AGGTCTTACT TCTGTATAAT CTGGAATGAT ACAAAATCTT
    27481 GGTTTTGTAA CTTCTTTGGT CGCGCTTGAA TACAAACCAA AATACGCATT ATATTTACTT
    27541 GGAGCAATTT TATAATCGTC CATATTTCGT CCATTATCAA GTCTTCTCTT TAACTCAGGT
    27601 AAAATGGTTT CTTCGCAAAA AACCACAGTA CTTACTCTTG CTTGAGAAGC TGAACAAGAC
    27661 AAACGCTTAT AATGATATGT TACTTTTTCA TAACCAACAA TTAAGTCCTC ATTCAGACCA
    27721 TCTTTATTTT TAACAGCCTT GATAATAGGC TCCCCACAAT CAATAGTAAA AGAAAAACCA
    27781 TTTTCATAGA TGTCTCGATA AGATTTGACA TTTTCCATGC TTACAGTAAT ATACTGCGGT
    27841 ATAAACATCA TGTTATAGAT TTTTCTTTGT AATTCTTTAA TTCTATCCCT ATTATTCTTA
    27901 CTGTTTTTTC CCTTTTTTAA TCTATCTCTT TCAGAGTACC ATTCTTCAAG CTGTACTCTA
    27961 TCAATCTTCT AACCAGTTAT ATCACGAATA CTCTTTAGCA TTTGACTATC TGCTAAAGAA
    28021 ACAATTAGAT TGCTCTTTAA ACAATCTTGA AAACTAATGT CTAAATTATA GCCGTTTTCT
    28081 TTAATTAATG CACTGTTAAG CTTAACGGTG TAAAATAAAC GCACTTAGTT ACCTTCCTTC
    28141 GCTGGAATTT TAAATAATTT GACTAACCTC GGTAATCATA TCCATAATAT CAAAACCATC
    28201 AAGGTCAATA TCTTCAGTAT CTAATTTTGT TATAAATTCT AAAATTTCAA AAACTTGGGA
    28261 AATATTATCT ACAATATATA AATTTTCAAG ATTCTCAGTC TCAACTTTAG GTCGATTAAA
    28321 TCTTGTTTCT TTACCATTCT TTACTAAAAT CTTTAAATCT GCATCAGTTC TATTAAGAAA
    28381 ACTATAATTA TCATCAATTT GAATCCGTCC TAACATATGA ACGTCTTCTT TCTTTTCTCC
    28441 ATGACTTAAT CCAAAATACC GCCATTTCGA TTGATTGCGT TCAAAAAAAG GAATCTTATT
    28501 TAAATAATCA AGTTTTTTCT GTAGAGATTC TTTTGAGCCT TTAGTAAGTA AAATCCAATT
    28561 ATATTGTTGC CAGATTCCTC TTTCATCATT TTCAGAATCT TCTAAAACTT TCATTAGTGT
    28621 TTCATTTGGT TTAACTGATG ACCAAAATTC TTCTGATTCA TAGATTTCAC TAACTTGTTC
    28681 TTTAGTTAAA TTTCTATAAA TACTTTTATA TCCCCAGTCA AACATATCAT CTAAAGTCTT
    28741 ATTTAGACCA TATCGCTAAT TTAAAATATT TACTACTGTT ACTGAACTAT CTAACAAAAC
    28801 ATCATCCACA TCTAAAAAAA TTGTCCTCTT ATTAAGGTCT ATATCTATAT TTTTTACAAT
    28861 CTCCATCGGT TGCTTTAATG TATTCATCTA TGCTTTTGCA TTGCTTTTTT GCTTAAGAAT
    28921 TATACATTGT TGTACCTCTC TTTCTATATT TTTATCACAA GTTTTATCAC TTGTCTTTTT
    28981 ACTTGTCTGA ATTGTAACAC ATATTTCTGT TTTTGTCAAT CTCTTCACTT AACTTTTTTT
    29041 GTGGAATCGT AAAAACCATT GACAAATAAA GTGCTTTATG CTATGTTTCT TATCAAAGGA
    29101 GAAGAAGCAG ATTAAAAATG TATGACTACA TAAAGCTCTT TTTTTGAAAA ATCTAAAAAT
    29161 AGGCTAATTT TAATCATACC TTTTTAATCT GTAAAAAAAA GTTGTTTTCT CCTCTATTTT
    29221 TCAAGGTTTT TTTGCCGTCC TTTTTGCTTT GTAGAATATA ACACTATATA TATAGAAAAA
    29281 ACACAATATG CCGCGCGATG TGCATCGCTT GGCATTTTAT GCAACTTTTA TCTTAAAAAC
    29341 TCTATACTTA ATAAAAATAC TTCAAAAAGA ACTTGACAAG AGAAAAAAAT CATGATAATA
    29401 TAAAAACACT AAAAATAGGA GTATGCTATG ACTAAAAATA ATAACGAAAT TATTCTTAAA
    29461 AATGAAGATG AAACCTATAT TGCTATTCCA AATGGAATTA TAGAAATTTC TAATGCTATT
    29521 AATTCATATG CCATTTTAAC TTATTTATTT CTTGTTATTA ATAAAAATCT ATTAGGAAAA
    29581 GTAAATAGTA GTATTTTATT TTTGCAAGAA TGTTATATAG ATGATAAAAA AGAAAATCAA
    29641 AAAAGTAAAG CTACTAAAAT TGATAAAATT CTTTCTTGCT TGTATTTATT CTCTAATACT
    29701 ATTGTTGATT CAAAGAAAAA AGTCATTTGC GAATCAGTAA TTGATATCCC CAAATATTCT
    29761 GATTATTTTA ATCATTGTGA ATTTCAAATA GATAAAGCTG TTGATATTAT TAATATTGAA
    29821 AAAAAGAAAT TATATGATAA ATATCAAAGA TTTCCTCAAT ATACACTTTC TATTGAAGTA
    29881 TATAAAAATA TCAGTGGGAA ATTTACAGTA TTATCTCTTA AAGAATATTT AATAATTATG
    29941 AATTATTGCT TAAAAAATAA ACACAAAGAA AAAATGAAAG TAGACACTAT GTTAAATATT
    30001 TATTTACTTT TAAAAATGAA AATTAATAGA AATCAAGCTT TAAATAAAGC CTTTCCTAAC
    30061 GGGTGGCTTA ATAAAGAAGT GTTTACTATA AAGTCACTCT CAAAAATTTC TTCTGTTTCT
    30121 GAAACTACTT TAAGAAAATA TTTGGAAAGT TTAGTAAAAT TGAAATTAAT TGAAAAAAAT
    30181 ATCTGTAATA ACGAAACTTT TTACAAATTA AAAGAAGAAT TAAAAAATGA TTAAAAAAGG
    30241 ATAAATTAAT TATGACTTGT ATCGTTGGTT TTACTGATAA GAAAAATAAT ATTACTTGGA
    30301 TTGGTGCTGA TAGCCTTGGT AGTAATGGTT ATACTCAAGA TGTCGAATCT AATCCTAAAG
    30361 TATTCAGAAA TACTACTTTA AAAAATGTTG TTATGGGTAG TACTTCTACC TTTAGACATA
    30421 TTGATTTGCT TAAATATAGC AAAACTTTAT TTCCTGAAAT TGATAAATAT AAAATCCCTT
    30481 CTGGCGAAAC CGAAGTAAAT CATGAATATA TGGTTACTAC TTTTATTCCT AATATTATTA
    30541 CGCTTTTTGA AAATGGCATT AAGGATAATG GAGATAAAGG TGGTAATTTC TTAGTCGGTA
    30601 TTGATGGAAA ACTTTATGAA ATTCAGAATG ATTATTCTGT TCTTGAACCT CTATCTGGTT
    30661 ATTCTGCTGT TGGTTGTGGA GAAGTAACAG CTAAGGGAAG TCTTTACGCC ACTACTAAAT
    30721 ACATGAAAGA TTTTACTCCT GAACAGCATA TTCTTACTGC TCTTGAAGCT GCTGAAAAGA
    30781 ATTGTTGTGG CGTTCAAAGA CCTTTTGTTA TTCTTAATAC TAAGAATGAA GATATTATTA
    30841 TTGTTGGACT TGATGGTAAG AAAGAAGTTA TTAAGAAGAA TAATACTACA TCTTCTTCTG
    30901 ACAGCACCAT TACTATCACC ACTACTACTA TTTCTTCTAA TAATAATCAT TCCAAGAAGA
    30961 AATCATCCAA GAGACATTAT TCCAGATGAG TATGTCCCAC CAGTGGCACA GTAGTTCAAA
    31021 AGTTCGTTTT TGATACTAAA TTAAGGAGAA ATTAATGGCT TATTTTAAAG TTTATATTAT
    31081 AAATGGTTCA GGTGGGTCTG GTAAAGATAC TTTTTGTGAT TTAGTCTGGA TAGCTATGAA
    31141 TAATTTTGAC CCTCATTGTC TTGTCCATAA ATATTACACT TCTGCTCCTG CTAAAAAGTG
    31201 GGCTTCTTTA ATGGGTTGGG ATGAAAAAAC TAAACGACCT ATGGATAGAC GATTCCTTTG
    31261 TGAATTAAAA GATATGCTTG ATTATTGGGA TAATGTAACT TATAAATATC TCAAAGAAAA
    31321 AATTGAAGAA GTATATCATT TTATTACTTT TAATAGAAAA ATTCTATTTT TACATGCAAG
    31381 AGAAGATAAA GATATTATAT GGATTAAAGA ATATTGTCGT GGAAAAGGAA TTTATTGTAA
    31441 AACCATTAAA GTTGAGAGAA AAGTTTTAAA TGAAAATAGT AAATATGGTA ATCATGCTGA
    31501 TGATGGCGTA AGTAAGTCAG GAATTGCTTA TGACTATGTT ATTAATAATA ACGGTACAAA
    31561 AGTTGATTTA ACAAAAGAAG TTAATAATTT TATATATAAA GAGGATTTAT TTCGATGAAA
    31621 AACAAGCATG AAAGTAAAAT TAAATATGAA GCTAAAAGTA ATCCTCGTTT AGTTATATCT
    31681 AAAAAGATGA ACTTGGTCAA ATTCATCATT TTTATAAATT GGATAATCTT GACCAATTGT
    31741 ATGATATTCC TGTAAATAGT TTAAGGTATG TAACAAGAAT TTTGGTAAGA AGAAAATATA
    31801 TCATGGAAAT ACAATAAAAC TTTTGTGTGA TTATAAATAA TTTATTTATA CTTATCTTTC
    31861 TATTTTGGAT TTAAATTATT AAGATGGGTA ATTTGATAGG TAAGATGAAG AATTAAATTT
    31921 AAAAAGAAAT TATAAACAAA TTATTTATAA AAAAAATATA CTTATAAAAG AAATATACTT
    31981 ATAAAAGAAA GGTATAAAAA TAGAAAGGAA TTTTTTAAGA AAGAAAAATA TGAATGATAT
    32041 TATCAGAAGA TATTTTGAAC TCAAAGCTAG AAATAGTAAT AGACCCTTTA TTCAGATATT
    32101 GAATTTTGCT TACCAGAATA ATAAAATTAC TAATGATGAA GCTTTATTAT TCTGTAGTAA
    32161 TAACTGGAAA AAAATGCATG GGTTTAAGAT GAGACATACT GAGAAGATAA ACTGTAGAGG
    32221 TGAGGGTAAG AGATATAGGA AGTTTTTGTG GGATGATAAA GCAAGTTTGG TTATTAACGG
    32281 GAAAGTTTTG AGTGTGATGA AAGATTATGT TGAAAAAGAA AGAAATGGTA TTGGTTTGAG
    32341 AGAAAAAGAT ATTGGAAGTA AGAAATGGGA TTGGGCATTT TGGAGTGATT TGCTGAATGT
    32401 TATGGAAGAA GGGCATATTT GATGGGTGGA ATGAATAAGT GAGATATGAT GATGTGAATT
    32461 AAGGATAGAG GCTGTGATGG CTTCTATCCT TTTTTTGTTG GAAATTGAGT GGTTGAGAGG
    32521 GAAGGATTGA GGTGATTTTT TTTAATTTTT TTTTGAAATT TTTTTTGATT TTTTTGATTT
    32581 TTTTTGATTT TTTTTGATTT TTTTGGCTAC CCCTACTTCC AACTGATTTC ATGTACTTAT
    32641 CTTAATTTAT TAAGATAAAA AATGTAAATT CGACCTTACA CAAATAAAAA TTAAAAGGAG
    32701 TCAAAGAAAA TGAAACACAT CAACAAGGAA GAAAAATTCA TCATCACTCT CATCATCATC
    32761 GTTCTCGTTG GTCTTAGTTG CGTAAAATTT TGCAACCATC TGGTTGAAAA AACCATTAAC
    32821 GAGACTATTG AAAACGCCGT TCTCGTCGAA TCTGACGAAA ATGGTTATGT ATTAAATTTC
    32881 TATGGTCAGG AATACGAATA TTCCTTTGAC TAAGGAATAA TTCTTCTTCA ACTCGTCTCT
    32941 AAAGGATTCA ACGAGTATAA ACAAATGAGT CCTATTCCAC AAGTCTCGGC AATAATAAAT
    33001 TTTAAAGTCT CCCTTGAGAA AGGAGCGAAA GGAATCAAAA AAAGTGAATA CGGAGATGCG
    33061 AATGAAGGTG TATCATATCA TTCATCATGA TGGCTATAAT GCTGTCAAGA ACAATGATAT
    33121 GTATCGTCTT GACAGAGCAA AGGGAAAGTT AATCTCTCTC TTAAAGGACA GCACTGACCT
    33181 GAAAGCCGCA GTAACAGAGT TCGATAGAGC GATGTATTAC TACTGGAACA CCTTCAATTC
    33241 CTAAGCATTG TTAAAGCCCA GTATCAACTC TAACAAAAGA GAAAAGATAC TGGGCTTCAT
    33301 AGAGTGCTTA GTAGTACAAA TCGCACTCGG AAAGGAGGAA ATCACCATGT AGAAAATAAT
    33361 TTCCCTTGAC TACATTCTCG GTGTAGTCAC AATAATCATC TTAAAGAACC ACAACTTCTA
    33421 AGTATAAGAT GATTAGCCAA AAGAGGAGAG GAGTTACTAG CTTCTCTCCT CAATCTAAAA
    33481 CAAGTATAAC ATATAAAGTT GTACTTGTCA AGTACTTTTT GAAAAGGACA AAAGAAAAAA
    33541 TGAATATTGA GATGCGTAAC AAGGTCAACA AACTCATCCA CGTAGATGGT TACTACGCTG
    33601 TTAAGAGCAA TGATATGTAT CGCCTTGACA GAGTGAAGGG TAAGTTAATT GCTCTTCTAA
    33661 AGGACTCAAA CGAGTTAAAA ACCGTTATAA GAGAATTTGA CCGTACAATG TATTATTATT
    33721 ATAATACATT GCATTGCATG TAAGCATTGT TAAAGCCCAT CATCATAATT GATGGTGGGC
    33781 TTAATAGAGT GCTTAGTGTG AATAAGCTCT CTGCTTAGTA ATAGATGACC TACATAGTCT
    33841 ATAACTAAGT ATTAAATTAT GAAAGGAGTG ATGCAAATGT AGAAAATTAC TTTTGTTGAT
    33901 TACGCTCTCA ACGTAGTCAG TATTGTTATT CTCAAGAACC ACAACTTCTA AGAATAATTG
    33961 AATATCGAGA GGGTTGTGTA GGCAACTCTC TCACCATCAT AATAACACAT AAATAAATGT
    34021 TTGTCAAGGA AAAGACAATA AAACCAGAAA GGAATCGAAG TATGTATATC AATATGTCTT
    34081 CTGTCATTGT GGTCGCTGTT GCCCTTGCAA TCGTTATGAT TGCATACGGC GTTATCATCA
    34141 ATATCGAAGC AATCGCTCAT AAGAAGAGCA TGAATCCTCG TGCCATGTTC ATCATCATGG
    34201 CTATCCTTGC TATTTCTGTC GTTGTTCTTA TCTGTAATAT TGATTACAGT AAGAGCATCC
    34261 CCGCTGAAAT CTTCACTAAC GAGGACGTAA CTGGTGCATA TAACGCCGGT TACGACAAAG
    34321 GCTATGAAGA AGCCTATTCC AGTACAGAAG ATTGGTTTAA TGGTCTTCAG TCTGTTACAA
    34381 TCGGTGAAGA TGGGACAACA ATTCATCTCA TTGATGGTAA GGGTGAAGAG TGGGTTCTAG
    34441 TAAGTGATAA TTATCAGAAC TAAAACCCAA AGTACCGACC CCTCGACCTG AGCAAGTCGT
    34501 TAAACTACTC AAATATAACA GAAGGAGAGA CCCAACACAT CTCTCCTCTG TAGTAAATAA
    34561 GGGCCTACAT CCTTATTTAC TTTTATCTTT CTTCAGGAGG TTAAATAATG AAGAAAATTA
    34621 TTAGCATTAA TTATTTCTTT AATGTTGTTG TATGCATTAT CCTCAAGAAT TACAACTTCT
    34681 AAGAAGAGTA ATTATCTTTC CCTAAATAAG AGAGGTGTGT AGGCATCTCT CTTATTATAT
    34741 TTGAATTGTA ACACAAAGAA AGGAGATTGT CAAGTACTTT ATGAAAATTA AGTATTATTA
    34801 CGATGGTCCT GTAACAAGAT GGCTTAATCC ATATTGTCAT TACAAGGGCT ACACAATGGC
    34861 TTCTTCTGAA AAACAAGCAT TAAACAATTT CAGAGGAAGA ATTAAACGTG AAAAAGGTCT
    34921 CACAATGGAT TCTAAACTTG AGCTTAGTAC TAAATATCTC AAGCAAATGT AAGTATCAAC
    34981 AACCAATTTG ACAAAAGAAA GGAAATAAAG TCATGTCCAA GAAGATGAAA AACACTGTTC
    35041 GTTCTCTCAC CAACAACCCC ACCCATTTAG AAGCACCTTC GCTCAATAAA GCGCTTGATA
    35101 CCTACGGGAA TCTGAATTGC CTGATTGATT CTGGCTTAAA GGAAGTCATT AGATGGTGCG
    35161 CAAAAAGCAC CAGAGATGAC ACGAAAGAAA GATATGTGTT CTCTCTCAAG AATTTAGACT
    35221 ATGTGCTCGA ACACATCAGC ACTGAGGTTC TTGTAACCAT TAAGGTTACT CCACTTGAAG
    35281 ATGAATTTGG ACATCCTTGG TGTTGGATGC TTACTAAAAT CAGAAAGAAG CGTGTTTGCT
    35341 TTTAACCAGA TAGCTTAAAA CCGAATCAAA ATCAAATTTA ATACAGACTT GAAAGGAGTC
    35401 AAAGTAAAAA TGAAAAAGAT TAGTGTTATT GGTCGTAACT ATACTCTTGA GGACACTCTC
    35461 AATGAGATGA ATAGTTCTTG GGGCGTTAAA CATCTTCGCA AAGTCAAAAA CAACTTCTGC
    35521 CTTAACATCT GCAAAGGTAA AAGTTGCAAA GCCTGTGACA AATGTGAGAT TGAACAATGT
    35581 TACAATCTTT CACTCAAAGA AATCAAAGAA GGAAAACGTA AGGAGTTAAT TCCTTGCGCT
    35641 GAGTACCTCA GTGATAGAAC TAATTATGGT GCTCGTCGTT ATTATAACGG CAAGGGTGTC
    35701 AAGACGGAGG TGTGGCATGT TTAAGATTAC AAACAAATAC GGAAAATCCG TAACAGTTAT
    35761 GTTAAAAATG GAAGAACAAA CTTTATTTAA AGGTGATGTT CTCCCAAGTA TTATTTGCTC
    35821 CTTCCTTAAC AAGAAGGAAA TTAAACCTGA TTGGTTTGTA AATTCATTTG ACTTTAACCT
    35881 TTGCAAGCCC TACAAAGTTG AACGTGTTTA AACATTGTTA GAGGGATGGA AAATAACTTC
    35941 CATCCCTCAA TAGAGTGTTT AAGCGCCACT TAATCACTCA ACCATTTTAC ATTAATTTAG
    36001 CCTACAATGA ATTAATGTCT TATTAAATTA GAAAGGAGAC AATACTATGT AGAAAATTAT
    36061 TTCTGTTGAC CTCATCAATT AGATAATTGC TATTCATATT ATCTACAATC GTAATTAATC
    36121 CGTATTAATT GCGTCACAAG TAGAGAGTGT AGGCTTTCTA CTTATGTTCA TCTTAGCACA
    36181 CTTGATGATA TCTGTCAAGT GGTAACTACA AACATTTTTG ATTTATGAAA GGAATTTAGA
    36241 ATTATGAAGA AGATTAATCT CACCAACGTC AAGAACGAAA AGTCTGTCAG CGAAGTCCTG
    36301 TTCGATGCAC TTAAGCCCAA AGCAATTACC AATGAACAGT CTAAAACCGT TTACGCTCTT
    36361 AAACTCTCTG TCGAAAGAGA GATTGAAAAG AAAGAAGATG GTCGTAATTG GGCTATTAGA
    36421 GATATTCCTC TTTATCTCCC TGAAGTTGAT TTACACTATC AGCGTGAGCC TAGGAACTTT
    36481 GAAGTTGCAA AAATTACCAA TAATTTCAAT ATTAACAAAG TTGAAGTTAA AGCAGCTTCT
    36541 ATTCGTAAGG TTGGTAATAC TTGGCATCTT TTTCTTATGG ATGGTGCGCA CACTTTAAGC
    36601 GCTTTGCTTT ATATGCAAAG TAAAGGTTTC CCCATTTATG CTATCACTTG CAAGGTCTTC
    36661 ATTAATCTCA CTTTGGAAGA AGAAGCCGAA TTATTTGCTA CTCAGAATGA AGGTAAGACT
    36721 AACCTTCGTG GATATGAAAA ATATAAAGCA GAACTTTGTG CTAAAATGCC TACAGCAGTA
    36781 ATTATCAATC AGGTTACAAA GGAATTTGGG CTTACTGTTA AGACCAATTA TAACAGCACC
    36841 GTTAATCGTT ACAACAACAT CAACGCAGTT GAAGAACTGT ATCGTATTGT TAAGCGCGAT
    36901 GGTGAAAACG CTCTTCGTTT TGTATTTGCT GTTCTTCAAG GAACTGGTTG GAAAGATGAT
    36961 ATGGTTTATA CTCAGCGTAT GTTGGCAGGA ATCTCTGCTT GCTACAAGTA CTGCGAAGAT
    37021 ACCAAAGCAT TCAACTATTT CCTTTTGAAT CTTAAGCAGT ATAAGAGTTG TGACGAGTTT
    37081 GTTCGCGTTG CTCAGGATAA GATTGAAGAA CACGAGGGTC ATCCTGCTGA GAAGATTCGT
    37141 GATTATCTTC TTACTTACAT GATTTACAAG AAGTAAAAGA AAGAGACTGA TAGCTGTCCA
    37201 AACTATCAGT CTCACTTAAG ACTCCAGACT CCTGTAAAGT CTGTTTACAT AATTACTCAC
    37261 GAAAGGAGAA ATTAATATGT AGAAAATTTT ACATGTTGAT ATGGATAGAT AGATTTCTGT
    37321 CATCCGTATC GTTTATCACC GTAATTAACC CATCCAATTA TGTGTGATTA AACACTAACA
    37381 ACACTCATCA AGTAGAAGTT ACAGGCTACT TTGCTTGATG AGTGTAATAT AACATAAACA
    37441 ACAACACTTG TCAAGTAGTT TATGAAATTT CTTTTAAATA CTTGACACAA TTAAGAAAGG
    37501 AAAGTATAAT ATGAATAACA GAGATTACAA TTACGTTCTC GTTGCACATG ATGGAGATTC
    37561 TTTTTATCCC GTCTATTCTT CCAACCACAA AACAGTTGTG GAAAATGTTA TGTGGGCTGT
    37621 TTGTATTCAA GAAGAGGGAT TCAATCGAAT CGACAGTAAG AAGTTGATTG ATTTCCTCAC
    37681 TCTTAATCGT ATCAAACCTG TTGACCAGTT GGATAATGAG GATATCCCCG AGTCTCCTGA
    37741 CTGGAGAATT AATCCTTCTC ATCTCTTGAA GAAGCTTGAA AACCAGAATT GGGATGGCTG
    37801 GAATATGTTT CTATTGACTG TCCCAGCTTT AAACTTTTAA AGGTTGATAG AGTGCAGGAT
    37861 TGAAATATAC CCTGCACTTC AATGAGCCTT TAAGCTCAAA TTAATTTTGT CAAGGAATAA
    37921 GACAGTAAAA CCCACGAGAG AAAGGCTATT ATGGCTAACA TCAACATCAA CACCAAGAAG
    37981 TCCCTCAATC GCGTTCAGCT CATGAAAGAA AACAACACCA ATCTTGAGTA CCTTTACATC
    38041 GACGGAATCA AATGCGGCTG CATGGGTTCT GTCAATGACC GCGACCGTGA AGCTGGTCTT
    38101 GCTGTTATTC AGCGTATTGT TGATAACAGT GATAAGACTG GTATGGCTCT CGTTATGGAA
    38161 GTTATGGCTC AGGTTAATTT CGAAGCTTCC ATGAACGAGA AGGAAATCAA TCCTGATGAA
    38221 GTCCTTGAAG TCAAGGTTGA TGGTATCACC TATCCCTGTG TTCTCAGTTA TGAGAAGAAG
    38281 GCTTTGTACG ATGAAGCTGG TGAGGAAATC TGTAATACCC GTGACATCGA CTGTGAGCTT
    38341 GATGAACGGG CTTTGAAAGC TCTTCTTGAA GCTCGTGCAG TTAATGCTAT TCGTGAGGAC
    38401 AATGAGAGCA AGTACAATGA TTATGAAGAT GAAGATGAGG ATGATGATTG TGAGAAAGAT
    38461 TGGGAGTAAT CTTTAATTAA CTATCTATAA ATCATCATCA AATCAACAAC AAATTGGAGA
    38521 GGGTTGAAAT ATACCCTCTC CACTTTAAAA TGAAAGGAAA TAAAGTAAAA TGAAAACCAC
    38581 TTACATCGAC ACCATCCCCA GTGAAATCAT TGAAAAGAAT AAAGCAACTG TTAAAAAGTT
    38641 CTTATCTACT AATGAAGCGG CCAGTCCCAA TCCAGATAGC TGTCCTGATA TCACTGTCTA
    38701 TTGGCAGCAG AAAGCGAACG GTAAGGCTTT TCATCTGTTG GAAGGTGAAT ATGAAATCGT
    38761 TTCTTTTAAA GCTGTTGGGG GTCTTCAAAC AGTTAGTGAA TATCGCAAAG AGAGAACTGG
    38821 TTTCTATAAT GTAAGCAATA TTAAAACCAA TTGTATTGTT GTATGTTCTG GTAAAGATGC
    38881 AAAGGTTGCT TATGCAAAAT ATTACCCTGA ATTGGAAATG TTGACATTTG GTGTCATGAC
    38941 TATCAATATT AGAAAGATTC CTGAAGAGAA AAGAAGATAT TATTTTGTTG AGCGTTATTT
    39001 CCTCTTTAAG AATTGTCCTG CGCCTTTTGA TACTAAGGGC AACATTGCAT TTGAATCTAA
    39061 AGGAGGTAAA TTCTATAGCT TAGGTTTAGT AGATTATCTT TGTCATGATT TGAACAAAGC
    39121 AATTGTCCAT TCCTATTTCT CTGACGCAGT TGAGGAGTTT ACAAAACGAG AATGTTCTCC
    39181 AAAAATAAGA TGGACCAAAT GGACTCCTTA TACATTCTCA GACTATTACA AAACAATGTA
    39241 TCCTCGTACC ATTTCCAAAA CATCAACAGA TATTTCTAAA CTTGTTAATG ATTTACCCGT
    39301 TATTAACCTT GAGGAACTTC GCAAAGAATT TCCTAAAAAA GCCGTTGATG TTAAAAACAG
    39361 TTGGAATGAC GAACACCACA CTGAATATAA AGACACAATT TGGGTATTCA ATATCTTAAG
    39421 TGATAATTAT TGTGTCATTC GTCAGTTTGG CGGTTATTTT GAGTTTACAG AACAATCTCG
    39481 CATCCTTATT GATAACAAAG GGAAAGTAAC AATCTTTGAG CCAGCTCCTC TACTTGATGG
    39541 AGATACAATA TTTAGAGTCT CAAGCTCTGC AAAAGCTGGC ATCCCAATTG ATAGAGTTTG
    39601 TTATTTCAAA GGTTTTGAGG ATATGTTCAA ATTTAAAAGA TTGTTTTACA TCTCTTCCAT
    39661 TATCAATGAT AATGATGTGA TGACCAAAGC AAAGTCAGCA ATCTCTAAAA TTATTTACAC
    39721 TCTCAGATAT CCTTTTATTG AGCAGTTCTA TAAAGCTGGA TATAAATACA TTGCTAACTA
    39781 TCTTATGAGT GCCACTGCAA AATCTGATTT AAAAGCTCTT TTTGATGGTA GAAAATATTC
    39841 CGAGTCTGCA AACATCTACG AGCTTAGTGG AATGAATAAG CATCAGCTCA AGTTAGTTGA
    39901 TGATATGTTC AATAAGAGAC AAAATCCTGA GCGTGTAACT AGTTTGTTTT ACGGCTCAAG
    39961 CGCTACTCCT TGGCAAGTAA TTGACACCGC ACACTTTGTT TCTGGGGTTG AGAACTTATC
    40021 TTCTATTACT GATAAGGATT CTGATTTCTA TTTCAATATG GCAAAAAGAA TTAATCTCGT
    40081 CCATTCTGAT TATCATGATT TTCTGTATTT TATTGGTGCA GACAATAGCG TATATACCTA
    40141 TTATAAAGAT AGAAGTAGAA TAAACAAAAA CAATTGGTGC TACATGAATA AAAACAAAAA
    40201 TATCATTTCA ACAACTTCTG AGCAAACCGA AAGGGATAGA AAGAATCTTC TCAAACTTAT
    40261 GCGTCTTCAG GAAAGAACTG ATAAAAAGGG CGCAAGTGAA GATGTGTTTA AAATCTTTTC
    40321 TGACGCTTTT AATCTGTTTA AACAAATTTC TAACACCAAT CGTCCTGATA TTGACTTGTA
    40381 TGCTTGTAAG GACGTGAATG AGCTTCACCG TTATCATAAT ATGTTAATTG AAATCAACAT
    40441 CACAGACAAA GAAGTCAGAA ATAAAGAAGA ACAGGAGCGT CTGAACAAGT TAGCTGCTAA
    40501 ACTTTATGAC CAGCGCAAAG AAAAGTTTGA GTACGCCGAT GACAATTTTT CTATTATTAT
    40561 CCCTGAAGAA ATGAACAAAA TTACAAAAGA AGGTGTATAT CTTCATCACT GTGTTGGAGG
    40621 TTATGTCAAC CGTGTGGCTG AAGGTCATAC TAATATTCTT TTCTTAAGGA AGAATAGTGA
    40681 CATTGAAATT CCTTTCTACA CGATTGAAGT AAGTAATGGA AACGAAATCA TTCAGATTCA
    40741 CGGCTTGTAT AATCGTTGGT TAGGCAATGA CCCTGATGCG GTTAAATTTA TAATTAATTG
    40801 GATTCATGAA AAGGGTATCA AATGTCCAGT TAATATTGTA CTCAATAAAG GTCAAGGTTA
    40861 CAGTTCCAGC ACTATCAAGC TCAGTGAAAA AGAATATGGT TTGGAGGGTA AAAAATATGT
    40921 CTAAACGTAC ACCTAATAAT GCTATCACAG AATATCCTCA GTATGATGGT ATGTACTATG
    40981 ACCGCTGTGA AGGAATCCAG CGTAAAACTC ATGGTAATTA TCGGTACAAG ATTAACAAAC
    41041 AGTACAAAGA AAAGCGGAAA CAGTATTTAT ACACAATAGA AAAAGAGCAG GAGTAAAATC
    41101 CTGCTCTCTT TTGATATATT CAGTTCCTAT AAACTATTAG TTTAATGTTT ATTATTGTTC
    41161 TATCATTCTT GGCCGTATGT ACGAGCTTTA ATAACAACTT AAACTAATTT ATATAAGAGA
    41221 GCTGTATAGG CAACTCTCTT ATACGATTAT AACCAGTTCC TATAAACTGT TTATATAATT
    41281 TACCCCTTGT CTAAGGAGGA AAGGAGTTGA AAGCCATGTA GAGAATCTTC TACGTTGATT
    41341 ATTTCTACAA TCTTATGTAG ATAATGATTA TCTATAACCG TAATTAATCC CACATATTGA
    41401 TTACGAAGAT GTATAGATGG TAAGTAAGAA GTATAGGATT CTTCTTATCA TCTGTACATA
    41461 TATTAACACA TAACATCAAT CTTGTCAAGT ACTTTTTAGT ACAGAAAGGA AAGAAAATGA
    41521 AAATTAAAAC TACTGTTGAA ACCGACCTTA GCTATCTCGA CCTTCTTACC CAGTTAAAGG
    41581 AAGATATTAA TTCTGACACC TGTATGCCTG TTACAGACCG CAAAAAAGCT GAAAAACTCA
    41641 CTCAAGAACT CTTTGACTTA CTTTGGAAGT ATTCTTACTA AATAATTTAC TTTATTTAGT
    41701 TTAAATACTT GACATTTACG GATTTGAGAT TTATAATAAT CTCATCTTAA ATCAAATAAC
    41761 ACAACACATT AAAAACATTT GTTTAGAGCT TGAAGCTCGG AAAGGAAAAT ACTATGGGAA
    41821 TCGCTGCTTA TGATACTAAG AAGGTCGCTG CCGTTATGGA GTCTGTTGAT AATACTCCTC
    41881 GTAAGAAGTA CTATGAAGAT ATGGGTGTCA CTCTTGAAAA TGTTCACTCT CTTGAAACCG
    41941 CACTCAAACT CAGTGGTCTT GACTACTCTG TTGAAAAACG TCCTATTCAA TTCGTAAACA
    42001 AGGTTGAACA GGAATGGAAT GGTCAGAAGA TTCTGGTTGA TACTCCGTTT ATCATTCCTG
    42061 ACCAGTATGC AACCATCCGT ACCGATACAA ACGCACCTTT GGGTATCGTT GGTAAGAATT
    42121 ATAATATCCT TCAGAATCGT GAAGCTTTTG ACTTCCTTGA TTCTCTTGCT ATGGGGGGCG
    42181 CTAAGTTTGA AACTGCTGGT TCGTTTGGAC CTAATGGAGC TAAGAGCTTC ATCACTATGT
    42241 CCACTGAACC CATGAAAATT CTAGATGATG AATTCCTTCC CACGATGTTA TTCCTTAACG
    42301 CACACGATGG CTCGAAAGCA ATTCAGGCTA TGTTTGTAAG CATTCGTATC TTCTGCTCTA
    42361 ATTGCCTTGC ACGTGCTCGT AGAGAAGCTC AGAATCGTGT AAGTATTCGT CATAGCAACT
    42421 CCATGCAAGC TAAGTTGGAA CAGGCTAAGA CCATTCTGCT TCAGAATACC AATTATCTTG
    42481 AGGCCCTCAA AACTGAAGCT GAAAAGTTAG CTGTTCAGCC TTATTCTAAG GAAGCATTTG
    42541 AAGCTCTAGC TAAGAGACTC TTTCCTGTCA ACACTGAAGA TACTGAAATC ATGCAGATTC
    42601 GTAATCTGGC TATGATTGAG AAGCTTATGA AAGCTTATAA CGAAGATGAC CTTCAGAACT
    42661 TCAATGGTAC TGCATGGAAA GCACTTCAGG CTATTTCTGA CTTCGAATCT CATCCTGTTC
    42721 AGCTTCGTAA ATCTACCAGG TCTACTACTA CTCCTGCTTT TACTTCTGTC GCTGTCAATA
    42781 CTATGCCTCT TCTGAACATG GTTTGGAATG AGATTGCTGC TTAATTGAAA GGAGAATGAA
    42841 AATGAAAAAG CTTAATCTGT TTATCCTCGT CATCGCTTTG GTTATGTGCT TCCTGTATAT
    42901 GGAAAGAAGT GAACAAGTAA TTGCTCTTGG TGATTCTATT AAGGATTATC AAGCTCAAAT
    42961 TGATAAGCTC CACTCTCAAC TTTGGGAGAT TGAAAATAAC AAATCTCCTG TGCTTACACA
    43021 ACCTGATACA AATCTTCCTG ATGTAGCTTT TGAAGCAAAC ACTTATCCTG TGTATGCAGA
    43081 GTTGGTTGAA TCTGACCCTG ATAACAACAC ATATAAATTC AGAGTGCTCA ATGCTACACA
    43141 GGATGATGGC TTCGATGGGA TTTATACTCT TGAAACTGAT ATGGCTGTGT ATGAAGATGC
    43201 TCCTTATATC CTTACAATGG ACACCAACGG AACTAAAGAA ACTTCTGATG ACTATATTGC
    43261 TGTTGTGTGG ATTGCAACTC CGTAATCCAC CTTCACATAA CACCTATAAA CAACACATTT
    43321 AATTAAGAAA GGAATTTAAC TATGAACACT ATCGCTTACA AACCTTTTAT TAACAGTAAC
    43381 AAAGAAATGA TGGAGAAGGT TAACCCTGAT AGCTGGAAAG CTATCATTGA GTTTGATTCT
    43441 CTTGATGAAG TCCTTTGCCT TTATCATGCT CTTAATGATG CAATCGACAA TCATTTTGCG
    43501 GATGCTCGTA ACAAACATGT TTGGGCACTT GGGTCTAAAA CTCAAGAAGA ATCTCTGTAT
    43561 TATGAAGACC TCGCTGACCA GCAGAGAAGA TATGGTTACA AACTCATGAA AATTAAGAAC
    43621 AGTCTTGAAG AAACTTTTCA TTGTTCTGTA TATTACTTTG AAGGAGGTGC AAAATAATGA
    43681 TTACAATCGT TCAATGCAAG GATAAGGCAA CATTCAAGGT AACTAATGAT GTTACTTTTG
    43741 ATAATGTCAC TGTTATGATG CAAGACAAAG AAGATGCGGA TGAAATGATT TATCATCTAC
    43801 TTGTGAACGT GATTAAAGGA GAATAAAACA TGAAAAACAA AATCTTATCT TTCTGTCTCG
    43861 GTGAAGAAGA TGGTACGGCT ATCTTCTGTG AAACTCGTGA AGAATTCCTC CAGTACATCA
    43921 ATGAAAAAAT TGATGAAGCT GAAGAACGTG GTCAGGAACA TTTCGATTTG ACCATTGAGC
    43981 AGACTGAGTG CTAACAACAT TTGTGAATTA AGAAAGGAAG TAAAACATTA TGAAGAAATA
    44041 CATGGTTATT GATTGCTATG AGCGTGAGAT TGGTGAGCCT GAGTTCTTTG ATACTATGCT
    44101 TAAAGCGCAA ATCTGTATGA TTGAAAAGTT TTTTGAAGCG TGTAGACATA TTGATGAAAA
    44161 CAGTTACGAT TACGAATTTG AAATCAATTC TATGGAAGAT TTGGATAAAG TTATAGATGC
    44221 GCTTACTAAA GAAGACCTCT TAGATGATGA AAACAATTTC TCTGAGAATT GTGCTTGGGC
    44281 TGAAACTTAC AATCATGATA ACTGGGACTG TAAGATTATC GAAGTTGAAA TCTGATTTCA
    44341 AAACAGTATA ATCCAATTTA TTATAACTCA ATTTATTATC CTGTGCTATC GGGTTTACGG
    44401 GCAGAAAGGA AATATCATGA ATAATACTTA TTTTAACCTC AAGGTCAATT CCATCCCCGC
    44461 TGGTCGTTTC GTTAAGATGG CTTATGTTTC TGATATCACT CTTACAGCTC TTGGTCGTAA
    44521 AGCTGGTGTC TCTGTCCTTA AGCGTGTGAT TGGTACTTAT CGTATTGGTA TCAATTATAA
    44581 AAATACCAAG AAAGCAAAGG AAAAGGCCAT CACCCAGAAC AAGCCTATGG ATGCTGTTGC
    44641 TAAACTTCCT TGGGGTCAGT GGAAGGATGG CAGCAATCGT ATTATCTGTC ATGTGAATAA
    44701 GAAAGGTGAA TATAATGAGT ATCTCCGTGT GTACGATACT CCCAATAAGC CTCGTGTCGC
    44761 TTATTACCTT AATGGTAAAC CTATTTCCAA AGAAGACCTC CGTAAGACTG GCTTTGTCCC
    44821 TGACAGTTAT TTCACTTCCA AGAACGATTC TGGTTGTATG ACTATCTCAG CAAATAATAT
    44881 CGAATGGATT GGTCAGCCCT CCATCTAACA TCAACAAGGG AGAGAGTGAA ATATCTCTCT
    44941 CCCTTAAATT AAAATTTGAA AGGAAATATA ACTATGTCTA CTAACGATTA TTCTCAGCTT
    45001 CGTACTCTTA TCTCCGATTT CTGTCGTAAC GAACTTAACC ATGGTCGTTG CACTGAAGAA
    45061 TGTTGTGAAT TCTGCTGTGT GAATGAAACC TATGACAAAA CCAAAGTCTC TGAAACTTTA
    45121 GATAAAGAAG AATAAGAAAG GAAGTATAAA TTATGACTAT TGGCAATTTC GTTATCACTT
    45181 ATGAAGGACC TTCCACAGAC TTAGAAAAGA ACAAAGAATA CTATATGTTC ATTGTCACTC
    45241 GCTTCGATGA AAAACACAAA GTACTTGATA ACAAAGTTTT CTACTTTGCA TTTAAACCTC
    45301 ATTTCAAGCC CGAAGATTTT GAATTGATTA TGGATTTGTA CAGGCTTCCT AATCATTCCA
    45361 AAATCGCTAG TGCACACATC GTCTTTGATG TAGAAAAATA ATTCTACTCA AATATAAACA
    45421 ACAACACATT TATTGAAAAG AAAGGAATTT TGATTATGAA GAACGAAACT ATGATTTACG
    45481 CTAAGTATCA GGGAACTTAT ATGAACGATG AATTCATTGG TTATGAAAGA GCTAAGAAGT
    45541 TCATTAATAA CTGGGATTCT TGGGAGAAAT GCTTCCCTCA TGAAGTTCTT ATTTGGCTTG
    45601 CTCAGAAGAA AATTAAAATG AAGGATGTCT GTGCTATTCA TTATATGCCT GTGTCCTTTG
    45661 GCTTAAATAA TTATTATGAA GGTCGTTATG AACGTCTTCC TCAAATTAAA AAGCACTTCT
    45721 CTTTTACCGA AGAAAGAGGT GGATGGACAA GAGAACACGT TGAGGATGCT TATCAGTATA
    45781 TTATCCCTGC TCGATATCAA AGCGTTCATC TTAGAGACGC TTTTAAGGAA GCTATCTATA
    45841 TGGCTTATCC TTATATGGGA AAATATAAGT TCGATGCTTA TGTTCCTGAT TATAGCACTT
    45901 CTACTCAAGA TATTTACATC ACAATGATTT ACAAACTGGA TGGTGAGGAA GTCAAAACAA
    45961 GTCTTTATTG TCCTCTTGAA GCATTGCTTA AGAAAGACCC TGACCTTATT TATAAAAGAC
    46021 ATTATGGCTA TAATGCTGAT TATTACAGAT GCCAACCTGA ACGTGCAAAA ATTGTCCTTG
    46081 GTGTTCTCAA TAGCCAGAAG TACAAAGCTT TCTGCAAAAA GGTGAAGGAG GGTTAAGCCC
    46141 TCCTCCTTTT AATATATAGT CACTACAAAC AATAATAAAC ATTTGAATTA AGAAAGGAAA
    46201 TTTGATTATG TCTAACACTG CTATCGCCAA CTTCTACAAG TCCACCACTC ACGATTATGA
    46261 GAGCTTCTTC ACCAAGTATG AACCTTCTGA AAAGGAAAAT GAAATCAATG CTCGTATTAA
    46321 AGAACTTACT GACAAACTTG AAGCAGCTAA AGTTGAAATG ACCAAGGTTC AGAACAGTCG
    46381 CTACAATAAG GATTTCACTT CTCATGGTAA GAAGATTGTT GTTCATTACA GCTCTAATCG
    46441 TTCTGATATT GAATTGTATT TTGACTTGTT TACTGGAACT CCTGTAAACC GTGATTCTCT
    46501 TGAGCCTCAG ACCTTTATCA TCAAGGAGGT TAATTTGAAA GGTGGTGACT TTTGGGTCAA
    46561 TGTTGGTTAT TGCTTCTCTC TTGGTGCTGT TGTGTCTCGT CATTATAGAT ACAAAATTGC
    46621 TACTAATAAT GCTTTTTGCA ATTTTGTTAT GAACGGTGAA CAGTTGATTC CTATTCTTGA
    46681 ACCTGATGCC ACTCCTATTA GCGATGGTGA TGTTCCTGCG TTTGAATCTG GTATGGGGGA
    46741 TGATGCCACT TATTTTATTT CTCAGATTTG GGATATCCCT GTTGAGAATA TCGGTCCTAA
    46801 ATATACTTTT AAAAGATTAA GAGAATCTTT GAAGAGAAAT AAATCCACTG AAATTATTTT
    46861 CCGTACTGCT CCCAAGTCTG TACAGGAATC TTTGCTTATG CGCAAAATTG AAACTGCCGA
    46921 ACCAGTCTAC AAGCTTCTCA ATCTTACTAA GGCAGAATTC AAAGAAGCCT GTGATAGAAA
    46981 TATTATTGGC GACTGGACGA ACTTACAAAC CATCATTAGG TCTGCTTTCA AGCAGGATGA
    47041 TAAAAATTAC TATTACGGTA GTAACGATGA CATGACTCTT GAAGATTTTT GTCATTACAC
    47101 TAATCAGGAA TGGTTTGATA TCATCGAGAA AGCAAAATAT TGGGACGAAG AATTTGCTTT
    47161 TAATCATGTC CAGATGGGCG GCTATGGTAA TAATGCATTG GAATTAACCT TTAGCGCATA
    47221 TTTAAGAAAC AATACTTCTT ATAGAAATGC AAAATTCTAT CATTTCTATA CCTTTGGTAA
    47281 GTTCATGGAT TATGTTTGCG AAGAAGCTGT CAATCAGGGC TTTAAAACTT TGAATTCTTT
    47341 TATGACTGAG CTTCGTGACT ATCTTGATAT GTGTACTTCC ATGGATATCA AACCCACTCT
    47401 TTATAGTTCT TATCTTAAGC AGACTCATGA TATTACTTCT CGTAACTATG AAGTCAAACT
    47461 TACAGAGGAA CAGGCTGAGA TGTTTGAGAA TGCCTATAAA GGCTTCGAAA ACTATACTAC
    47521 CAAAGATAAG AAGTACAGTG TCATTCGTCC TAAAAATGCT GATGATGTTA AGCACGAAGG
    47581 TTCTGAACTC AATCATTGTT GCTCTTCTTA TATCGGAAAG GTGTTGAAAA GAAATTGCCT
    47641 TATCATCTTC CTTCGTAAGA CGGATAAACT TGACAAGTCT CTTGTTACTA TTGAGCTTAA
    47701 TAACAAAGCT ATTGTTCAAG CAAGAGGAAA TTCTAACCGT TCTATTAGTG AAGAGGAATA
    47761 TATTGCTATT TGTGAATACG CCAAGGAAAA CAAGCTTAAG GTTAATGTTA CTCCTCGTGA
    47821 TTAACATTTA TCTATAACAA ATCACAAACA CAATTAACAA CACATTTAAG CTGACCTAAC
    47881 GGCTATACGG GGAGAAAGGT AAACATTATG ACGAACACTA AGATTTATAA CAACATGACT
    47941 GTTACCGTCA CTTGCAGCGA AAGCGAAGAT GTTGAAATGA TTAATCTTAT CAACAAATTC
    48001 AAAGAAACTC AGAAAACTCA TGAGTTTACT GAGAAATCCT ATGCACCTAA AATCAAAGCA
    48061 ATTGGTGAGG CTAAATGGAT TGTTATTGTA AACCAACTTC TTGAGCTTTG CAAAGTTGCT
    48121 GAAGAACTTG ATATCAGAAA CCAGCTTAGT AACTTTATGC GCATTTCCTT TAATAGAGAC
    48181 GATACTGGCG AACTTTATAT TCTTCGCCTC GGATGGTATT CGCCCCTTAA CCAGTATACC
    48241 TTAACTTATG GTTATACAGG CTGCATTTAC CAAGATGCTA CATTGTGGCC TGTAGAGGAA
    48301 TATTGTCCTA AAAGTGAGCT TGAAGATAAG GATGGCTGGC TTTCTAAATG GGATGAATAT
    48361 GACATTTATA ATAAGTTCCG TTCTAAGCTG ATGAAAGAAA TTCAGCGTCG TACTGAAATT
    48421 GAAAATGCAA AAACAAATGA AATCATTGAC CGTTATAACG AGTTCGCAAA AATTGACGAA
    48481 TAAATAAAAT AAAAGAGTGG GTAAGTGTAC ATCTTACTCA CTCTTTTTAA AACTCCAGCC
    48541 CCGTAAGCTG TTCATATAAA TGAAACCCTT GTCTTAAGGA AGAAAGGAGA TGAAAAACCA
    48601 TGTAGAAAAT TAAATAGATA AACTACAGAT TTAATGTTTA TTATTTCGTG ATTGTCTTGA
    48661 CAGGCTTCAT GGAAGTTTAA ATATTAATCT AAAATAACAA ACAGTACACA TAGGGTCAAG
    48721 AGGTTACGGG TCTCTTAACA TTATATGTAT TGTAACATAT AAAAACATTC TTGTCAATAA
    48781 CTTTTAAAAA AATTTTTATT TAGAAAGGAA TTTTGTTATG TCTACTAAAA CTAATAATCG
    48841 TATCATTTGG AGCAATTACG ACCTTAATCT TGAAAACTGG ATTGGAGACA TCAAAGAAAG
    48901 ACTTGATGAG TGTGGAGTTG ACTATTCTGA ATGGAGTGAA TATAAGTTCT ATGAAGAAAT
    48961 GGTTGAAGTA AACAACCTAT ATTTTGATGA TGAAAGATGC AATCTTAATA TTCCCACTGA
    49021 AGGTCGTATC ATCGAGATTG CCGATATCGG TCTCTGGAAC GGACGTAGAA TGGGTTACAA
    49081 CCTTCTCAAT GAGCATAATA TCAATGCTTG CCTTAATTTT AAGTCTGACT GTGAGTATGC
    49141 TGAATGGTGG GTTGATTCTC ATAATAACCT TCGTTCTCGT CAGACTCACC ATGATGGAAC
    49201 TCACTATATC CTTTATCGTG AAGTGAAGCC TGAAATCACT TCTGACCAGC TTGATAATTT
    49261 CTGCTGGAAA ATATATCGTG GTAAAGCAAC CTCTAAAGAT ATCACCAAGT ATACTCGCGC
    49321 TCTTGGTAAA CAGGTCCGTA ATGTTTATGG GTGGTAATTA ATCACCCATT TACATAAACA
    49381 ACAAACAACA TTTGATTTAA GAAAGGAAAA ATTGCTATGT CTAAGAAGTA TGATTACAAC
    49441 AAGTCCGATA TCGCTAACAT CGTTTTGGAA TTCAAATCTT TGCTCAAAGA ACATGAGTGC
    49501 CTTGATGATG TTTGTATCTA TTACAATAAC AGACGTACTC GTTATATTCG CAATCTGTGG
    49561 GATAAAGATG AGAAGAAATA TGTCCCTCTG AATTCTTGGA TTGACGAAGG GGAGAGTTTT
    49621 CATCCTACCA AATATTTTGA GTACGCTCCT TCTACTAATA TCATTAGCTT CTCTTCCGAA
    49681 GGAACTTTAT CTGGCCTCAT GTATTCAGGC ACTCCTGAAT GGCTTGAGAA TTTTGCCCTC
    49741 AAGTATGGTA TGTATATTGA AGCTGCAACT TCTTGGTTCT TTTATTTCGC TCCTTGTAAT
    49801 GAATGGAGTG ATTATGAAAC CGATGATACT GAAGAATATA AAAATTACCC TATTATTCTT
    49861 CTCTTCCCTG AAGATTACGA TGGCTACAAA CTCTCCGCTC TTAAAGTTAT CGCTCAAATT
    49921 TGGGAAGACT TATGCAAAAT GTCTGAAGAT AAAGGAGGTT GTGCCCTTGG TTACGGTATG
    49981 ATTTTCAGAT ACAACGGACA GAAATATAAA ATGATTCCTC GGTCTGATAA ACAGGGTGAA
    50041 TGGAGCTGGG AACAGTGGGT TGATAAGATT AAGAACTATC TGTCCATGGT TGGTTGTACT
    50101 GAAATCTATT GGGACTGTGG GCACATGGAT TAATTAAAAG GAGGTGAATA ATATGTTACG
    50161 AATCATTAAT GGAACTGGCA AGTGTTGTCC TGATTGTGGG GTTGAAGTAA ATCTCACTTT
    50221 TGATGATGAG TTTGATTACA TTTGTCCCGA ATGTGGTCAA CTTTTTTATT CTTGGGAATG
    50281 TGGCAACACT GTTGAAACTA CCATGCAGGA CATCAAAGAC CAAGAAGCTT TGGAACATTA
    50341 ACAACAACAT TTATTAAATA AGAAAGGATT TAAGAATTAT GTCTAAGTAT ACCAGCATTG
    50401 AAACTGTCAA GAATTACATC GAACTGGCAA GAATGAATTT GATTCATCTT GGATTTACAG
    50461 AATTATCCGA AACAAAAATC ATTGCAGAAT GGAATACAAG AGCTAAGAAT CGGCTCGGTC
    50521 AGTGCTGTCC TAAACGCTCA ATTGATGGTA AGCGTTATTT CATTTTAAAC TTTAATAAAA
    50581 AATATTTTGA GATTGGAGAC GATATCAACG TACAAGGTAC AATCATCCAT GAAGTAGCTC
    50641 ACTGTGTCAA TAATGGTTTA AGCCATGAAC ACTCAAGCGG ATGGTATAAA GCTATTACAA
    50701 AATACAATGC TGTTTATGGC ACACGTATTC AAAGATGTAG TTTTGATTCA AACTATAATA
    50761 ATTATCTTAA ACAGCAACTT ACAGCTAAAG GTAAGTATAA AGTTTATTGT GACTGTTGCA
    50821 AAAAAGTGGT GAGAATTTAT CAGCGTGATT GTAATGCAGT TCAAGGTATT CGCTCTACCC
    50881 CCTCTATTTG GAGATGCGGC TATTGTAACA ATCATACCTT AAGAGTTCTT TAATTAAATT
    50941 ATAAGAAAGG AAGTGCTATA ATGAATTACA CGACTATAAC AAACCTCGTT CACTGGATGC
    51001 CCGTAACTGG TACGAAAGGA GAAAACTTCT ATATGTCTAA GGATGAGAGA TACTATATCT
    51061 CTCGTCCTGT TTTCTCCCGT AAAGGCTGGG AATTAAGCAA AAGGAATGTT ATTGATGGCG
    51121 TGGTTGTTTA CACCTTTATG AAAGCATTCT CTTCACTTAA AGCTGCAAAA AATTATGTAG
    51181 CCAATGTTCT ATATTCCGAT AACTATAACT GGTAACAAAA CAATTTGTTC TAACTTGAAA
    51241 GGAGTTTAAC TATGAAATAC ATTTCTTCCA CTCTTTACAA TTGGCTCACT GATGATTCCT
    51301 GCTCCAAAAC TCAGCTTCAT ATCTATGCCA TCCAAAGTGA AGAAGAATAC CTTAATCTGG
    51361 ATGCTATGAT TGAACATAAC GAAGAACAGG AAATCCTTGA ATATTTGCAT TACGAAAGCG
    51421 ATGTTATTCC TGTTGAAGCT ATTCAGGGCA AGGAATACAC CACTTACCAC TGCAAACTTA
    51481 TTGGTGATTT CCTTGTCGTT GAAGAAACTG TTACTATTGA TTGTTAAAGG AAGTGTGTAA
    51541 TGACTCGAAA AGAACTTTAT GAGGCTAAAA ACAAACAATC CATTTCTGAC TTTTTAAATT
    51601 CTCTAGATGA TAATTTTAAA GCTTATATAA CTGAAATTAT CAAAAATGAA CTCGAATGGA
    51661 GAAAACAAAT GAAACTTAAC GAGAAGGAGA ACTAACATGA AAAATCAGCC TATCACCTCT
    51721 AAGTACACTT CCATCAATTC TAAAAAATTG CCAGCAATTT ATGGTCGTTT AGATTATTCT
    51781 GCGCTTTTAA ATTATTGGGA GTCTTTAACT AAATTTGAAA GAACACCAAC GATTTTAGAT
    51841 TTCGGTTGTG GCCGTTATAC TGACCATATT GAACATTTTC TTTCAACCAA AAGCTTTATT
    51901 TATAAGGGCT ATGACCCTTA TTGGAAAGGA GAAAAAGAGA ACCAAGATAG TTTGATATGC
    51961 GAACCTTTTA TAGTAATTTG TTCTAATGTT TTAAATGTTA TTAACGACGA TATTATTTTG
    52021 AATAAATTAC AAAATAGAGT TAGAAGCTTT TCTTTTACAG CCAATCTTGA CAAAAAACAA
    52081 TCTTTATATT ATATTAGTAT TTATACAGGA AAGGGAGACG CAATTGGAAG AATAACAAAA
    52141 AAAGATTGTT ATCAAAGAAA TCAAAAAATA AGTGCATATA AGTTGAATTC TGATTACCTT
    52201 AGTAAGAATA CTATCACATC TAAAATAGGA AAGGATTTTT TAATATGAAA AAAATTGGAG
    52261 AAACGTATGG TCGTTTAACC ATTGAAGCGA AAGATGAAAA AAGAAGTAAA GAAAAGAAAG
    52321 AAACATACTG GTTGTGTTCC TGCTCTTGCG GTAATTTCAA CTTAGTTTCG GTAAGTAATT
    52381 CTAATTTGGG AAAAGCTATT AATAGTTGTG GTTGTTTAAG AAAAGAAAAT ACTAAAAAAC
    52441 TTGGAAAGAA AAACACTGAA AGAGAAAGAA AGAAGAATAA ATATGATTTA ATAACTGAAG
    52501 ATTACGGAAT TGGTTGGACA GATAAAGGAT ATCAATTCTT TTTTGATTTA GAAGATTTTG
    52561 ATAAAATTAA GAACTATTAT TGGGAAGTAC AAAAAGGAGC AAATGGTTAT CTTTATTTGC
    52621 GTACTTGTAT TAATAGTACT AATTACACCA TGAGCAATTT TATTATGAAA GGAAAAAGCA
    52681 AAGAGGATAA AACAATTTAC GACCATAAAA ACCGAAATTC TTTAGATAAT CGTAAAAACA
    52741 ATCTTCGTAT TGCTTCTGTT TCTGAAAATG GAATGAATGT AAAGACAAGA AAAAACAATA
    52801 CTTCTGGAAT AACAGGAGTG CAACAAGCTA AAGATGGGAA ATGGATTGCT ACAATAAGGA
    52861 TTGATAAAAA ACGTACTTAT TTAGGCAGAT TTGAAAAGAA AGATGAGGCT ATTATTGAAC
    52921 GTCTAAAAGC AGAAAAAGAA TATTATGGAG AATTTGCTCC TCAAAAAGAA CTGTTTAATA
    52981 AATATAATAT TTAAAAGGAG AAATTGGTAT GTCTATGAAA CTTGCTAGAA CTCTTGAATC
    53041 TATCTATGGT GACTTCAAGA TTTGGTGTCA TGATGCAAAT ATTGAGCATC GCTACCTTAT
    53101 TGAGTTCGAA CCTTATCGGT ACAACTTTGT TGGAGAAAGA GATGATACAC TTCCAAGAAA
    53161 TTCTTATAGC ATCCACGTTA CATGGGTAGA AGAGACTGAA TCTCTTAAAA TCACTTGTGT
    53221 TCGTGATAAT AAAAAGAATC GTAATCATTG GGTCGATTCT TATCTCCACG TTTTCCAAGG
    53281 AATTGTAGAT AATTTAATTG ATACTATCAA GCAGTTAGAA AGGACGTGTG CATAATGTTA
    53341 ACTTATTTCT GTGGAGACCA TATCAATAAG CCTGTTGTCA TGATTGCCTA TGGAGAGCAT
    53401 GAGTATTATG ACAATCTTTC TCTCATTCCT TCTCGCTATG ATGGGAAGCG TATTGAAGAA
    53461 GCTTATATGT ATGAGTATCT TCGTGATTTC TTGAAGTACC TTAAACAACA GTCTGAAATG
    53521 ACAGAGGAAT TTGCAGTTCC TCCTTGTTAT TGGATTGTTG ACCTTAAGAA AAATATCACT
    53581 CTTTGGAGTG GACTGGCTTA TAAATCCAGT TACAAGTCTG CAATTACAGC TATTAAAGCG
    53641 TACTATGTAA CAGAACTTCA GCAGTCTTCT AAAGTCCAAA GATATGAAGT CAACCTTGAG
    53701 GTTAAAGGAA TTCTTGAAGT TGTCGTTGAG GCTAGAAGTT TTGACGATGC TAAAAACAAA
    53761 GCTCAAAATC AAGTTCACAC CTTCACAAGT GATGACCTTT TCTGCCTTAC TACTAAGGCA
    53821 ATCAGTGCTA TGGATGAAGA GAAAACTACC CATGAGTACT GTTAATATAT ACAAAAACCA
    53881 TTAATAATTA TTGACATTTG AAAGGAAGTA TGTTATTATG AAACTGAACG ATGCTAAGTA
    53941 TCTGGAATCT ATCTCTTCTC CTGTTGTCTT TATTTCTACT GGTAACTCCA AACTTGGTAA
    54001 ATTTATCGGA GCTATCAACC TTCCTGCTGG CAAAACTTGT AATCCTGATG CGCCTTGTCG
    54061 CAAATATTGC TATGCTTTAA AGGGACATTA TGTGTTTGCG TCTGCCAAGA GCGTGAGAGA
    54121 ACGCAATCTG AATATTTATA AAACTAATCC TAAGTCTTTC TTTAACCAGC TTTCTTGTAA
    54181 CACAGCATTT TTTAAAATGG TAAGGTGGCA TGATTCTGGT GATATCGTAG ATAGAGCTTA
    54241 TTTAGAGGGG ATGTGTAAAG TCGCAAGAGA TAATCCTGAT GTTAAATATT TAGCATTTAC
    54301 CAAACAATTT CAGATTGTGA ACAACTATTT AGCGACAGGA GAAACAATTC CTGATAATCT
    54361 TAAAATTGTT TTTAGCACTT GGGGAAACTG GATTCCTGAA AATCCGTTCC ATTTACCTAT
    54421 GACTTTTGTT CGTTTTAAAG TAAAGGCGAT GGAGGGACAA AATCAAAAGA TTCCTGAAGA
    54481 TTCTTTTGAA TGTTTAGGAA ATTGTGCCAC TTGTGGTAAA TGCTGGAATC TTAAGAAAGG
    54541 GGAATCTGTG GTTTTCAACC AGCATTAATG TTATAATAAG AAAGGAGGTG ATACGATGTT
    54601 GTATGCTTTA TTTGCATTCT TTGTAGGTTT GTTTGGTACG GCAATCTTCA ATCAAGGTTT
    54661 GTTCGGAAAT GCTTTGTCTA CCATTGCCGT TTTTCTTCTC GTAATTCCTG TCGTGTTTGC
    54721 CGTTGGAGGT GAACTTTATA AACAAAAAGA AGAAGAACAA AAACAGCAAG AAGAACTCGA
    54781 ACGTAAACGA AGAGTCGCAA AAGGTCATCT TGAAGATGAT TTAACTCCTA GACAGAGAGC
    54841 ACTTTGGGAT ATTCTTCATA AGTACCGTGA TAGTGATGTT TTAATATGGA ACATTATCAA
    54901 CAGAACTAAA AAAGAACATG AACTGGAAAT GTGGCTTTGG AAGCACAACA AGGAGCTAAA
    54961 AGAAAAGTAT TTCGCTGAGT ATTGTAAAGC CGAGAGAGAA GGTGATTTAT TAAAAGCAAA
    55021 AGTTAAGTAC AATACATTTA CGTATTATGA ACGTGATACG GAAAATGCAG CTAAAGAACT
    55081 CAAAGAAAAA GGACTTCTTG ACAAATATGG GAATTATACC TTTTGGGATA ATTTTCCTGA
    55141 TAATTGGAAG TTGTCTGATG AAGAGTTGGA AACATTAGAT TATGAGGATG AAGATTGAAA
    55201 GGAGGTGATA TATATGTAGA TTCCTTAAAA TCTAATGAAA GGAGGTGAGG CATATAACTA
    55261 TTGAAGGTTA TTTACTTTGC TTCGAAATTG CAGTTGCAAT TCTGTGGCTC ATTGGTAGAG
    55321 CTAAGTGAGA TTGGGGAGAG AAATCTCCCC TTTCTTACAA TTTATTCTTA ATAACATTTT
    55381 ATTTTAGAAA GGATTATTAG TCATGAAAAA GAATCTTAAC AATACTATTT CTGTTGCTTC
    55441 CGTCTTTGCC GAAGTTATGT CTGAGATGCT TGATTCTTAT TTTGCTGAAT GTATTTGTCA
    55501 TTTTAACAAA ATCTGTATTC GCAAGCGTAA AGGTGAAACT ACTCGCTATT TCTTCTCTAT
    55561 GAAAGAAGTG AATTATGTTA AAAATAATCT TCAGAATCCT GATAGCGTCA CTGTCAAGCC
    55621 TTTGTATGAT AATGGCTCTA TTTGGTGTTA TGAGATGGAT TATGCTCAGG TGGTTAAAGA
    55681 AAAGAGAGGA GGAAAGATTA CTGTTTAATC TAAAACAAAG CATATTTAAA ATTAAAGAAA
    55741 GGTTGTGTTA TCTTGGCTTA TTTTGCAATC GGTCTTCCCA TTGCCATTTT AGTTCGTCTA
    55801 TTCGCAGGAG TTCCTTTGTT TTGGTTTATT GTAATTCCTA TTACAATTCT CACATTCGTA
    55861 GGAATTGCTA AGATGGATAC AGAATCAGTC TTATATTCCA GAAAATTTAA AGATGGTAAA
    55921 TCTATTGACT CTTTAGCTAT GGCTAAAAAG TATTATGAAG AATATCGTCG AAGAGATGAG
    55981 GAATATGATT ACAAACATTT TTGTGAACAA CAGAAATATT TTTGGAAGAA AATAAGGAGG
    56041 GAACATCCTG TGACTCAGGT TTATCTTAAA GACGGCACTG ATATGTGGTG TGATTATATT
    56101 ACTTGGAATG AACGGCTTCA GGAAATTCAT CTTCGTTATA ATTGGACTGA AGAATATAAA
    56161 ATCGTTCATT ATGAAGACAT TGGTTCAATT CATGTTTGTT AAGTGAAGTC TTGGTAGGGA
    56221 GGGTGGGTTA GACTTCTCAG CACTTATAGT TACTCAGTGA CTATAAGTTA AGATTCTTAC
    56281 TCAGTGAGAA TCTATTTCCC TTTTTACAGG GAATCTTTTT CCTTATTTAA GGGGAGATTT
    56341 TTTCCATATC CTGCGGGGGG GGTTAATCCT TCCCCACCAC CACCCCAAAA ATTTAATATC
    56401 TTTATCAAGA AAAGAGAAAC GCCTTCTTTT CAATAAACCA CAAACAAGTG GCAAAACTTT
    56461 TTCAGGTGCG TCGGTTCCGA AGGGGATACT ATGTTCTTAT CCTTACTTAT TCCTCCCAAC
    56521 CCACCCACCC CCTTTTAAGT AAACTTCGGC GGGACTCTTT TTGTGCTTCG CACCCCCATT
    56581 TCATTACTGC TCATTTCAAC CACAAAAATC AAAAAACAGT TTCCCACAAA CCTACTATAT
    56641 TACTTCTAAT TTTATCCATG AAAAAAGCCC ATCTCTGAAG AGGATATCAG AGTGAGCTTC
    56701 TTTCAATTTT GGAGAACAGA ACAGAGAAAA TTTATCTAAG TCTTATTCAG ACTTTTTATT
    56761 CATTTTTTCC ATGCGAACCT TAGCCATATG TCTGCCACGT TCTTTAGCAG CTTCCTTTTG
    56821 TTCTTCAGTC ATATTTTGAC TTCTTGGAGG TTTGGGATTT CTCATCCACT TAGCAGGAAC
    56881 TTTAATAGTT AAGCATCTAT TCTGACCATC AGTGTCATAG CTATCAGATA CAATGCTTAC
    56941 TTCATCAGGA TAATCCTTAA GATACTCTTC CATGGTTCTA ATTACAGTAA AATAATCAGA
    57001 ACTCCATACT GCTACATCTT CTCCATGAAT GAAATCAATA TTAGTTTCAG CCATTAGAAT
    57061 TATCCTCCTT TGATTTTTTG TTTGAATTAT TTAAATTCTC ATCATATTTC TTAGCCATAT
    57121 ATTCTGGTTT GTAGTATGGT TTAACTTCTG CTCCATGTTT AATGAGCCAT TTATTAATAA
    57181 CCTCACCTAA ATCAGAAGCA CACCTACTAC AAATGTAAGG TTGCATTTCC TCTACGGCAA
    57241 AATGATAAGG TGCAAGTGTT GTAAGTAAAG ATAGATTTAA TCTACGTCCT GAATAAACAG
    57301 GCTCTTTACA ACATACACAA TGAGGAGAGT CATCTTTCTT AAGTCTGCTT TTATTTACAG
    57361 TCCCTACTTC TGCCCCCATT TCAAACTTTG TCAAAAGCTT GCTATCTTCA TTACCAACTT
    57421 CTGTCTTGGT AGTCTCAATA GAATCTAACA AAACCTCGTC AGGTTTTGAG ACTTCCTTTA
    57481 CAACATCCTC ACTAGAGTTC GATGTGACAG TATCAATAAC GGGCAAAGGA TTTTTACGGG
    57541 GTCTACCTCT CGGCATTAAT CATACACCTC TCTTTACATT AATTATTATA ACAGAATGCC
    57601 TGTAGCTTGT CAAGGGTTTA ATAACATTTC ATTACAGATA ATTATTAAAC TTCTCTTGAC
    57661 TTACTACAGA CATTTGGCAA CTTCAGTTGC CATGGATTTC ATAGGTCATA TAGAGCATAC
    57721 TTGAGTAAAA ACAAATCCTT AACAGGATTT GAGCAATAGA TATACAACTA AACAAAATTA
    57781 TGGATTAATG GTATTATCTT AAATACTTTA TATTAATTAC TTATAAATTT CGTTCTATTT
    57841 TTTGTTGCAT CATCATTTAG GTAAAAGTAT ACTACTAATT TTCAGTAGCT TTGTACTTTT
    57901 GTATTTAATT ATTATTATAA TTAAATCTAC TTGAAGAGCG GTCTTGGCAA ACCTAATACA
    57961 AATATTATTT TTCTTTTTAT TTTAATTTAT TTATATTTCT TTTTGCTTTT CTTTTGATTT
    58021 AATTATAATT ATAATTACTT TTCAGTCTAA ATTTAATTTA ACCCCTCCCA AGGTCAAATT
    58081 ATATTCAAAA CCGTACTCAA GTCCTAAGCT TGCTTACAAA TGAATTATAT TAATTATAAA
    58141 TTAATTGCTT TATTATTTAA ATTAACCTTG TTTTAATTTT CTCTGGTATA ATTAATTACA
    58201 GGTTCATCTT TTAAAGCAAA AAATTTATGT CCACCAATAT AGTTAGTGGT ACTTCCATCT
    58261 TCTGCAATAT AAGTAATTGG CTTTAAAGTT TTAGCATTTT CATGCCATGT ACCTTTACTA
    58321 TATGCAGGAG CATAAAAGAA TAATACAAAA TCATTCGTAG GCATGTTACA ATCATCGAAT
    58381 ATCTCTTTTA CTGCTTGTCT ACATTCATCA GCAGCATTTG TGTTGCCATA GGCTTTAAGA
    58441 CATTCTTTTT CAAATTCATC AATGTCCTTA TATCCACTAT AAGAATATTG CTTTCTTACT
    58501 TGTGAGGGGG ACATATTGTC TCTCAACATA GAATTGTAAA TTGCTTGTGC TACGAGTTTT
    58561 TTGCCTACAA AAGGTTGATT ACCACTCTCA CCAGCTACAA TGCTCTCTAC TACATGACGC
    58621 TCAGAATCAG TCAGATGAAT TAAATATGCG TAGCGATAAG TTGAAGTCTT TGATTCTACT
    58681 TGTTTAAGAC TAGAATTAGT CTTGTTTAGT TCAAGACTAG AATTAGTCTT GCTTTGTTCA
    58741 AGGCTCGAAC TTTCTGTGTT TGAAGATTCA GAAGTTGAAC TATTTTGAGA ATACTGTATG
    58801 CTCACGTCTA AAAAATTAAA TACAGATTCT TCATCCTCAA TAGTAATCAG CTTATTCATG
    58861 TCCACATAAA AAATTCTATC GGGACTAATA TTTTCAAGAT TATTCAAGTC CCAATAATTT
    58921 TCTTTTTGTG TCTGAAAGTT TTCAATTGCT ATATAGTGAG GAGATGTATT TATGTCTGTA
    58981 TCAGAAGAGG AAACTTCATC AACTGTCCTG TTTAAGGCTT GTGCATATCC AATTCCACTT
    59041 ATCACTAAGC TGAATGTAAG ACAGGTTGTG ATTACAAGCA ACGCTTGTGC GTTAATTGCT
    59101 TTACGAATAC TTGTCTTGAT TAGGGGATGT GTGTTTGTGA GTTTTAAATC GTTTTGATTT
    59161 GTATGCGTGT TATATGCAGG GCTATATTCA AGTCCACACT TGGGCTTGGC GTATTTAATT
    59221 GTATATTTCT TGTTTGTCAT TTCTTGCTTC TTTGCTTTAA CTTTAGTTAA GGCAAAGTTT
    59281 TCTTCCTTCC TTAAGTCTAT ATGATGAATA ACTTATATTA AGATACAGAT TCTTAATAGG
    59341 TCACTCACCC TTAACGCTTA GGTCGTTGGC AATAATGTTT ATTACCGAAG CTCTATACAA
    59401 CCATAGATAC ATTGTAACAT AAAGGAAGGT ATTTGTCAAG AAGTTAATGG AGATTTGATT
    59461 ACAAATTGTA ACTTTTTTAT GGTGAATTTT ATGGTGAATG CTATAATAAA AACATTGGAT
    59521 GGTTGAAAAC TAGAACGTGG TCTAGAATGG AGTACAGAAT GGAGTTTGGA ATAGAATCTG
    59581 GAATGGTTGT GAACAAATTA TGAACTTTTT GTAAAATTTT TTTGAATAAA TGCGAATTGG
    59641 TTTTGCCTCC CTTTCTATAC CTAAAAGAGC ACCAGAACGG GAAAATGGGC AAAATTGGTG
    59701 CTCGATACGT CAGTCCAAAT GTACCAAATA TTCCAAGAAT GTTCCAAACA TTCCATTAAA
    59761 TGTACTAAAC ATACCATAAT GTTCCATACA ATGTTTTTTC TCAGGCAAAA TTATCGTTTA
    59821 ACGATAATTC CACTCACAAA CTTCTCACAA ACTTCTTGCT ACCTCACTTC ACTTTTACAA
    59881 GATTCTTGTT ACTGTCAAGA CACCCGTCAA CTCACAAGTA AAGTCTATTT TACGCACTAC
    59941 GATTTTTCCC GTAACATTTA AGGCTGAAAC CTAATCCAAC TATCAATTCA TCGCATGAGC
    60001 GATTCTCAAA TTTCATCACA AAGTTCCAAT CTCTTCAAAT CTTTATCAAT CCCTCTTAAA
    60061 ATCTCATTCC CATACTTTTC ATTCCCAAGT TCCCTCATGA AACCATCCAA TTCTTCTCTA
    60121 TTCATATTAC CAGCAACAGC ATAAAACTTA TAGTTCACAA GTCTATATTC GCTATCTGTA
    60181 GAAAAGTTAA TAGTCTTATA TCTTTCAAGT TTTCTTTCTT CAAAACAATT AGCGCATACC
    60241 CCAGTATATC CAGAATTAGG ATTATATTTG GGATAGTAAA TATAACATCC ACACTTAGGA
    60301 CACTTATCTA CAAACCACTG AGTTACGTAT CTTAATTTTT CACTCTTAGC ATTACGAATA
    60361 TTACCAGGAA AGCGTAATTT ACCTCTCAAC AAATTCTTTA AGTCATAATT GTCAAGTTCC
    60421 AAATCTCCAT TGTTCACCTT AAAATTCAGA GTCTCAAAAA TATTTTTCTC AATATAGACA
    60481 GTAATCATAA CATTATTAGC ATTAAAGCAT TCATCTATCC CCTGCAATTT TTCTAAATAT
    60541 TCTTCATTAA TTTTCTCTTT AATTTTTCTT AAGTAGGTAA TCTTATCCAT TACTATTCAC
    60601 CTCTATACCC AAAATAAACT TCTTGCTCAG GGTTAGTACA GTTTTTCATA AATTTATCAA
    60661 ACTCAAATTT AGTAATCAAA CCAAATTCAT GCCATTTAAT AATAGCCTTA GCATCATACT
    60721 CAAATTCAGG GCCACATTTT TCTTTATCTT TAAAAGTAAT CATAGTATTT TCAGCATTTA
    60781 ATACATGTTC AGTAAAACAT TCTGAACAAA CATACCAATG CTTCCAAATA TAAAATGAAT
    60841 TACACCCACA TTTACATTTA TAAGTAGTCC ATTTATTAAC AGCACGTCCA TAATATCTTA
    60901 AAGTACCATT AAACAACATT CTAAGGTTTT CTCTCCATGA AAAAACACTA TCATTGTACA
    60961 TAGTAAGATA TGAATAACAA CCATAAGCAG AAGACTGAGT AGCATCAGTA AAAATAATTA
    61021 CAAATGGCTC TTTATTAAAA GCAGAAGCAA TCTTTTTATC AAACTGTTCT TTCTGTAACT
    61081 TAATAAATTC AAATTTATCC ATTATTATTT TCCTTTACAT TTTCTACTTC TTCTAACAAT
    61141 TCCTTAAATA CATCTTCATA CACATCACAA TAATAAGTCC ATTTTTCATT AGCATAGACA
    61201 CACTTTTCTT CATCTTTAAA AGGAACCAAA TAATCTTGCC AAATCAAAAG ATTCTCTTTA
    61261 AAACAATTAG AGCATACAAC ACGGTTATTA AAAGGATAGA AAGAAGTACA ACCACATTCT
    61321 TCACATTCAA ACAATCTATA AAATAATTTA GAAGCGGGAG CGCAAACAAT AGGTTTCTTT
    61381 CTAAAAATTA ATTCCCCACT AAGGACGCCT TTAATATTTT CAAAAGTACC GTCTAAAGTA
    61441 TGATAAGTCC ATTTACTTTT AGAACAATCT AACATCCAAG TATTATAAGC AGGAATATAA
    61501 AGAAAGACAT GAGAGTTATC TCTAAAAGTT TCTTCAATTC TTTTATTAAA CTGCTCTTTT
    61561 TTAAATTTTA CATATTCTTC TTTAGTCATA TATTCTTCTT TAGTCATATT TTTAATCACA
    61621 CTTAATCAAA ATTCTATCCA CAACAATTAT AAATATAATA TAATTTTCTC CTACAATCAA
    61681 TCTCAACTTA AAACAGGTCA AATTATACCC CTAAAATTAA AATCAAAAAT AGAAAAAAAT
    61741 TTTATTACAA TTATAATTAT TTTATATTTA CATCATTCCA ACTGCGACAG CCAAACCAAG
    61801 CACGCAAATA AAAATAATAC CAATAACAGC CATATTCTTA TTCCTTTATC TCATTAAAAA
    61861 GATATACCAG TAAGCATATC CATACATACC TAAAAAGAAA AGACTTACTA CTAAGCAAAC
    61921 AATTTTAAAC AATTTATCCA TATCTTTTAT TAAGTATTAC TTAAGAAATA GTAAACTTCT
    61981 CCATTCTTTT TATTCTTCTT TATTATTTTT TCTATATTCT TGAGTTTGAG TAAGGTATTT
    62041 ATAAGCATCA ATACCAAAAT GAATCATAAG AGGTCTGATA TTAATATCAA TTCCAATATA
    62101 GTCCATATCA TTTACATAAT TAAGAGTTCT TAAAGTTCTA TCAAAATAGA TAGAGAATTG
    62161 ATAACCATGT AAAAAGATAT TATCAACATC AAGCTCTGTA AAATAAGTAG CAAACAATAC
    62221 CATATTATAT TTCTTATATT TAAGATACTT AATCTGAAAC TTATTATTTT TATACTTAGC
    62281 AGAAGTATTG AGATGAATAT TGTTGTTGTT TTTCATAGTT AATTCTCTTT ATTCTCAGGA
    62341 TATTTTCTTT TCAAAAAGTA ATAAGCATTT TCATTAAAAC ACTTTATAAG AGTTCCAAAA
    62401 GAGATAGGGT CATTAATAAT CCAAACACCT AAAGACATAT CTTCACAAGT AAAAGAAGAA
    62461 ACAACATTAT TATAAGAAGT CTCAAAGAAG ATATACATAA GGTCAACATT ATTTTTAAGC
    62521 ACATTACGCT TATAATAAGC AGAGACAGAA GTATTATTAA AATTAATATG CTTAAGAGTA
    62581 GTAATTTTAT ATTTCTTATT ACTTAAAGTA CTCATCATAT TTTTATTAAG AGAAATAGAC
    62641 TTCATAATAC AAACTCCCTT TATAGGGGAA GTTCTAAGTT CAGTGTTCGC ACAAGTGCTC
    62701 CACTTCACGT AAGAACTTCC AGAATCTCAC ATTACGAAAG ATATATTACT TATTAATCCA
    62761 ATTCTTTTTT TACTTGTTCT ATTTGCTAAA GTAGTGTTTT TTCTACTTAT TAAAGTAGTA
    62821 TTCTTTCTTA CTATAGATAT AATAGCAGAT AAAGGTATGA AAGTCAATAG TTTAATAAGA
    62881 AAAGTAATAA AAAATATAGA AAAAGTGTTA CGAATCCCAA CCCGTTAACC ACCGTGATGC
    62941 GGTGTTTGTA TCATTATGAA AGATGGTCGC ATTACGCTCC GCCTGTCGCT AATGCTCTCT
    63001 CTTTCATAAT GCAAACATCC TCTCGCGGTT ACGACTGCCA AATGAAGAAA GGGGTAAGAG
    63061 TTTGTAATCG TTCGCACGGC TCACTTCAAC AAACTCTAAC CTTTCTTTCA TTTTCTGTCG
    63121 TGTGGTTTTT AAATGAAACA GGAAGGTATT ATTTATTATT ATCATTATAA AATAAAAAAG
    63181 GGTAAATACA GAAATAAAAG TTTTAGAAAA ATAGAGTTTC TTAGTGAATA CGAGCGTCAG
    63241 CGAAGTATGA AGTTAGAAAC TCTCCTGTTG AGGGACTTTT TCAAAAAACG TACATTTTGA
    63301 AATTTTAGCA AATTTTTAAA TGCAGTAAAC ATAAGGGTTT TAAGAGGGTC AAGTCAAAAT
    63361 TCGTCCTAAG AATAATATAT AATATATCTA TAGACAAATT TTGACCTGAC CTCTTCAAAA
    63421 GCCATATAAA ATAAGGGTTT AAAAAATTGT CGATTTTTCA AATGTACATT TTTGGATTTT
    63481 TAATAGTAAA ACAAAGGAAC AAATCAAAAA TGGTGCAAAA ATTTAAAAAC AGCAAAAATT
    63541 TTTAAAAGAA AAACACCAAT AAAAATAAGG TAAAAAAGAA GGTCAAGGGA AATACCTTTC
    63601 TCTTGTATTA AATAATAATA TATATCCGAA AGATATTTCC CTTTTAAGAA AGAAAAGTCA
    63661 TATTTTTAAA GGGAAAAAAG GCTGTCTATT TTTTTTAATT TTTCAAATTT TGCACCATAT
    63721 AAGAAAAAAT AAGTAAAATT AAGGGTCTTG AGAATTCTAT ATTTTAGACC AAGATTTATT
    63781 AAATAAATTT TCCCACACAG AATTTTTTTC AGAAGGATTA GAAGAAAGAG ATTCAAGATT
    63841 CTGAGGTATA AGTTTATCTA AATTAAGTTG AATCAAGTCT TTATTTAATT TTTCATATAA
    63901 GAAAATTTCA TACTATTGCG AAAGCTATAC CGCTTTTTCT TCTTCTTTAT TAGGAAATTC
    63961 AACAGTTCCA TCTTGTTTTT TTATAACGTG TCTTGATTTT ATAATTTCAG TGTGTTGTCT
    64021 TTCTTCTTTA AGTTTAAGAA TTTTCTTTTG AGATTCTTTG TTATTAGTAG TAAGATTCTT
    64081 TCGTAAAAGT AATTCATCAA AAAAATCAGA AGTTTGATTT TTATAATGGG ATTCATTTAA
    64141 AGCAACAAGG GCAGTAGAAT ATTTAATTAA ATAAGAAGGA TAAGCAAAAA CTGCTCCAAG
    64201 ACGGTTAATA AGTCCTTGTG TCATTTTTTG TTCAAATTCT TTTTGTTTAC CATTTGAAAT
    64261 TAAACTTGAA AAACAATTGC AGCCCAAGTC TATAAAAATT TGACCTCTAA GATTAACATA
    64321 GGTATCTATT TCTTTAGAAG TTAAAGGTCG TTCTTTATAA GTAACAAGAA GTGGTTCTTT
    64381 GTTTTTAAGA GGTAAATAAA AACTTCCATT CTCTTCATAT ATAGCTGAAT AGTCTGCATC
    64441 AAATGGTAAT TTATCTTTAT CAATAAATCC ACCTACAATA GTATTTTGTA AAAAAATAAC
    64501 TCCTTCTTTT TCTAATTGGC TTAAAATGGA TTCTACTTGA TAATAATTCT ACTTTGAGGT
    64561 ATGGGAATCA TAATCTTCTA ATACACTCAT TGTATGTTTT GCTAAAGCAA ATTCATTCTT
    64621 TTTTCTTGTT TCTCTTATTT CTTTTTTAGA TTCTGTGGCA AAGGGATATC TAGAATCTTT
    64681 TAAATCTAAA GTATATTTTT CTAAACGCTT ACCATAAATA TAGGGAGAAG AATGGAAATG
    64741 TTTGAAATTT TCATTCTATA AACCTATTGC AGTAGCCAAA TCTCCTTTAG AAATACAAAG
    64801 ATTTTCTCCA TTCGTATATT GTCCATATAT ATTAAGGAAC GAGCAAAAAA TCCAGATAGC
    64861 GGTATTTTGG TATAATTCTT TAACTACAGC TTGATAATAT TCTTCGGGAG GAACAACTTT
    64921 GATATTGATA AATTTATCTT TGCTTTTTCT CCAAGTAAAA CATTTTTTCC AATTTTCTAA
    64981 TTGTTTCTTT TGATGTTTCT TTTGCGACGG TTTGGAATAA TCGGTTTCAT CAAGCAGCTT
    65041 ACAAAGTTCT TTATAATTAT CAACAGAAGA AACATTAGAT AGTTTTTCCT AAACTCTAAG
    65101 ATAAAGGCTC TATTTCTAAT TAGCCATAAA TTATCTCCTT TATATAAATA GTATTAATAA
    65161 TTGCACAATA TGGCAAATTC TATTAATCCA AATACATAAT AACACACAAA AGTCAAGTTG
    65221 TCAAGTACAA TTTAAAACAA AAAATAAACT TGTTTATCCG ATATGAGATA AACAAGTTTA
    65281 TATATAGATT TATATAAATA TTTTTAATAT TTACTTATTA TCTTGAAGAT ACCGAATAAC
    65341 ATCATTAAGA GCTTCGATAA CGTCATTCAA CTTTTCAGCA GTATCAGTAG TGAGTTTAGT
    65401 ATTTACTTCA TAATTATAAG TAGAATCAAT AAGATTGAGC TTACGGAGAT AATTAGGAAG
    65461 TGAAGAAATA ATAAGATTTT CTCTTGAGGA TGAAGGTGCT GTATCCGAAG GTGCTGTATC
    65521 ATTTGGTATA GATGTGTTAG AATCTTTTTC ATCATTCTCT TGGGTTTTAA AATCAGTTAC
    65581 ATATCTATTA AGATAAGGGA ACTTTTTAAG ATTGTCTTCG TTTAACTTAT AAACAGAATC
    65641 AATACGAGTA ATTTCCTTAA TACAATTAGG GTCAGACATA AGATAATTGC CGATACGCTT
    65701 GTAATAAGTT TCATAAGGAT AAATTAAGCC AAGCTCTTTA CCAACTTCAA GATAGTTATA
    65761 TGTTCTATCT TTATAAGAAA CAAAAAGAGG TGTCCAATAA TAATAACAAT ACTTATCAGC
    65821 ATAGCCAAGG CGAGAAATAT AACCAACAGA ATTATTATTA TTATAAACAA CATCTCCGAG
    65881 CTTAAAGACA GGCTTAGGCT GTTCTGTATC AGTACTACTA ACTTTATGCG TCCCAGTATC
    65941 CGTATCATTA TTATCAATAG TAATAATGGG CTTATTATCA TTTACATTAA TGATTTTAGT
    66001 TTCAGACTGG GTTTCAAGTT CGGGGTCTTT CTTAGATTTC TCTTCAATAT AATTTTCATA
    66061 ATCATTTTTA TAATCATTAT ATTTCTCTTT CAGGAAGTTT TTAAGTTCGC CAAGAGTTTT
    66121 CTTAGAAAAG TCGGAAGCGT TAAAGAAAGT GTCCACGAGT CGTGTACAAA ATTCTTCATT
    66181 AGAATAAAAT GCGGATTTTA ATTGAGTATC GGCACCCGTT TTTCCCTTAT TTTTAGGGAA
    66241 GTAATTTTTT TCATTTTCTG CCATCTGTTT GTCCTCTTTC GGGAGACATT TTTCAGTCTC
    66301 TTTTTCAATT TTATTTTTCA AACCATCAAG AGTTCGTAAA GTAGAAAGTT GTTCAATCTT
    66361 TCCTTCATAT TTCTTATCTG CCTCTTGAGT TAAAAGTAAT AACTTATGAA TATCTTCCTT
    66421 CTCTTCTTTG GTGGGAGAAG TGGTAGGAGA GTGCATTGTG TCAAGAATGC TCCAAATAGT
    66481 ATTATAATTC TGGACAAAAG TGCTGACAGT CCAATCTTCG ACAGCGGGAA TTTTAACTTG
    66541 CTCGTCATCA ATATAAAGAT AATATTTGGA AGCAAGGTCG TAACGAGTTA ATTTTTCATG
    66601 CTTTCCATTG TAATATCCGC CAGCCCATTT TGAACTATCG ACACAACAAA GATTAATTTC
    66661 AATTTTACGG CCATCAAAAA TAGTATACGA AGAAACTTCC CAAATATTTT GAAGTTTATC
    66721 CATCAGGGTA TCTCCATCTT CGATGTTTTC CCAAACATAT TGAGCAAAAG CTACTGGGTT
    66781 AGTGGGAAAA TCATTCTTTT TCATATTATT CTCCTTTTTC CCTTTTACTT AATGGGAGCG
    66841 CCCTTAAAAT CAACAATATC AGTAGGAACA TCATTGGTGT CATATTCAAT CTTAACACCA
    66901 GTGTTCTTAT AAGGCGCATC TTTAAGAGTA AGCTTTTTGT CAATCATGGG AGTTAAATCA
    66961 AAGTACTCCT CAATTTCTTT ACCAGTAAGA AGAAGAGCAC CAGTAAGCGC ACCTACAATC
    67021 AAATAAAGCG GGTCTTTATG ATTATCCTGA GATTTAAGCT CCGTAGAGAA GATAGTACAC
    67081 TGAGTATCAT TCTCCTTAAG AATGTACTTA ATATTATCAG GATTATCACT ATCTTTAGTA
    67141 TCAGGAGTGG GAAGATTCTT CTTGCAAGTC AGTTTGGGAA ATTCCTTCTG ACGAGCAAGA
    67201 AGTGTGTAGT TACGAGAAAT GCCCTTACGA GCCTTAAAGT TATGTGCCAT ACGAGATTTA
    67261 GGCATTATAG TTATCTCCTT TTTTAAATTA ATTTATTTTT TAAATCCAAT AATTGTAATA
    67321 ATTGTTATGT GCTCTTTCTC TTTCAGTGAT AGGAAAATTA TCCCTAAAAC TTAATATTGA
    67381 GTTAACTGCA TTAACAGACA AATGAAGTTT GTGAATTGTA ATCATTGTTT GTCTTATTTC
    67441 ATTACAATTT TCTGGACTAT TTATAATACT ATGCTGTTTT AAAGTGCGCC AAATATGAAA
    67501 TTTTTCTTCG TACTTATCAA GAGCAACACG AATTGTTAAA TAATTAAGAA CGGCAAAAGC
    67561 AAATTGTAAA TAGTTCCAAC GACGAGTAAT ATAGAAGCTC AAACTTCTAA AATAATTATC
    67621 GCAATTTGTG TTTTTACAAT TTAATGCGCG TTCAATTGCT TGATTAATAA TAATCTCATC
    67681 TTCTTTAAAA CTAGCGCAAC TTTCAATAAT ATTAAGCCAA GTGATATGAA AAGAGTTGGC
    67741 ATTTAAATTA ATCATATAAG ATGTGCCATT ATTAAGATAA GTAAAAGGTT GAGGCAGTTT
    67801 TCCATATGTT TTTGCGTTCC ACATTACAGC ATTGTTAATA AGAGACATAA ACCAGCTTGG
    67861 TTGCCATACA ATTAATTCCT TATAATATTC AAGAATGGCA TCGAACTTTT TAGAAACGCT
    67921 CCAAAGAATC ATCCAATCAT TTTTACATTT AGGCTTTTTA TAAACTGCTT CTCCAAAATC
    67981 TGCATCATCC AAATCTTTAA CTAAACAAGT CATAGTCGCA ATAAATTGAA CAATGTTATG
    68041 TCTACTAGGC TTTTCACCTT TTGAAAGAAT TTTTACTTTT TCGGACTGGT ATTCATCTAA
    68101 ACCATACATA TCTAAATAAA TCATGTTGCC GTCCTTAAGA GAATGTTAAG ACATTCTTCT
    68161 GCCATTCTTT CTTGGTGAGC ACGCAATCTT TGGCTCTCTT GTCTTTCATA AATAGTAACC
    68221 ATTCTTTGAG CAATAATGTT AGCTCTGGTT TGAGGAATAA AGGCCATAGG GTTTCCCATA
    68281 CCACCTCTAA TAGCTTCTAA ATCTGCTTCT GTTGGAGTGG GAAGATTCTG ATTTTCGGTT
    68341 GTAAGGGGAT TATAAATAAT TTCATGCGTT TCTGGATTGT GAATATAAAT TGTATTATTC
    68401 CTGTCAAAAG GCCCGATATT TCCTTTTTTC TCCATAATAT AATTTCCAAA GAAGCCTGTT
    68461 AATTTAATTA AAGCTCTCAG AGCTTTATCA GAAAGGTTTT TATAAATATG GGCGAGATAA
    68521 TTCTTTGGGG TATCAAGTAC AAGAAAGAAA TCATCTATAA TTCTAATACA ATTCTTCAAT
    68581 CTAATAATGT ATTTATACAT CAAACTATAA TTCTTTAGAT TGTTTTGACT GATGATAAAA
    68641 TCTTTATTAA AAGAAGTAAC CATATCAGAA TAAAAACCAA CCCAATTATT AAATTTAATT
    68701 ACTTTTAAAC CTGTAGAACT CAATTTTGTA TCAAAGAAAA TAAAATTTAG ATTATCAACA
    68761 AAAGTTACAT CAGGATTTTC AGTTCTGAGC ATAGTGACAT AAGAAAGTAA TGGAAGAGTA
    68821 GGCTTGAGAT AATCAAACAA AACAGCAAAT TTATCAAGGC TAATTTCTTC ATTGTCAAAG
    68881 AAAAAGCCGA AAGGAATTTC ATCAACAATC CTCAAATAAG AGGCAAACTG CTTTCTAATA
    68941 TCCTCATAAG GAATTGTTTT ATTTTCCATT AATAACCCTC CTGATAATTT TCAACGACAG
    69001 GAATATAGGG AGCGGGATTA ACATCATGTT CATTAAAACC ATGATAATAA ATACATTTTT
    69061 CCATTTCTCT ACTAATTCGT GTAATAGGTA AAAGATTACA AGCAAATTTG TCTTTCTTTG
    69121 AAGTAGCTTC ATAAAGCTTT AATTCATTTG TAGAATAATA AGTAAGGTCA GTAACATGAG
    69181 TGCCGAAACA ACTACCTTTA GGCATCGTAG CTATTGGATA TTTTTCTTTT ATCAAATCTC
    69241 TGAAAGCCCA AATTACATCT ACTGCCCACC AAATATGTTC CATGATATAA TACAAAGAAA
    69301 CAAAAAAACT TTTTATATTT TGTTTTTTTA AAGAGATAAT TAATTTATCA GCGTTTTCAA
    69361 ATAAAGTACT TCCTGATTCA AGATATTTAT ATTGTAACTG TTCTGGTCTT AAACCATAAT
    69421 CAAGAATAAT TTTATCAAAG TTTTTGGTGT GAGAAACTAA TAAGTTCTCT TCTTGGCAAT
    69481 CAAGCAATGT ACTGTTAAAT ATGATTGATT GTTTAGCAGA AAAAGAATAA AAATTACGAG
    69541 GATTCTTTAA AGTTAAAAGA TACTCATAAG TAGGAACAAA AGCAAAGAAC CATTCACGAT
    69601 ATTGAAATAA TATATCAAAA GTCATTTCAT TAAAAAGAAC TGGTTTGAAT AATACATCTT
    69661 TGTTTTGCTC AATTAATCCA TCCCTACCCA AAATATGTTC AACCACATCT ACTGCGTTAA
    69721 TAATATTTGC TTCAGGCGGA GTTACTTTCA TCGTCACACA CTTTCACCTC TATCCTTTTA
    69781 TATAATACAA CAAAAAGCCT TATTTGTCAA GAGTTTAATC TCAACAAATA AGACTCTTAT
    69841 TATATATTTT TAAGTGTTTT TATAAAGAAG AGCGCAACGA GGAGCAAGAT TTTGAGCTTT
    69901 CATAATTGAA AGATTCTTGA TAGCCACAGC GTAGAACTTG TTGAACTCTT CAAGAGAAGA
    69961 CCAACAAATG ACGTTATCAT CGTCTTTCTG ACCAAAGTAG TAATACTTAT CAAAGCTGTC
    70021 CCAACAAAGA TAACTATCAT TGGTATCACT ATAAATAGTC AGAATGGTAT TATGCATAGG
    70081 AGTAACTTTA AATTTCTCAT TAATGTTAAA CACGATAAAA TTCTCCTTTC AATTTAATTT
    70141 CGCCCAATGA ACACAATTTG TATCAATCTC ATGAGGAGAA ATGTCCCAAG AATATTTATC
    70201 AGGATATGAT TTAAAATCAC TTAAATATAT CAAATATTCA TCTGCGTAAT AATCAAATTT
    70261 TCTCCCTTGA AATTTTGCTG TGTAAACATT ATAACTGCCA CCAAAAATTT CGTCCATAAA
    70321 TTGAACGTCT TCAAGTATAA GGACTTCTTC ACCGACACGT GGCTACCTAT CTTCAAAACT
    70381 ATACCATTCC ATTTTTGTTA ATCCTTTTTT ATTTCAATTT AATCTTGCCC AACGTAAACA
    70441 GGAAGATATA AAACAATGAA ATTGGCTTGA ATAATTTTTT TGAATATATC TTTTAAAATT
    70501 GTCTAGTTTA ACATCACATA CTCCACGACT ATCTATTCTT TCTCTTCCTA AATAGGTAGC
    70561 AACAAAGATT TTATGATGCC CAAGAATGGT TTTCATTACG AGAATTTCTT CGCCAATATG
    70621 GGGTTGTTTC TTTTCAAAAT CAAACCATTC CATTTTTTGT TAATCCTTTT TATTTTTAAT
    70681 ATAATCTTGC CCAGTGAAGA AATTTTGAAT AAAGACTCTT TTCATCTAAA CAAAGATAAA
    70741 GTTTTTCTCC ACCAATTATT TTTAAATTGG TAAGTTTTAC TAAGCTCATA TCTTGGCTGT
    70801 TATATTCTGT TTTTTTAAAG CTCTTATAAT TACATTCGTA AATGGTGTAA TGATTGGTGG
    70861 AATTGCGCCC TACAAGTTCA TAACTTGACC ACTCGTGGAT AATTACAATT CGCTCCCCGT
    70921 TTTTAGGAAG ATGCTCAAGA AAAGATTCCC ATACCATGAT TTAATACAAC CTCGCCCAAT
    70981 GAACATTATC AAGCCAAAAA GAACAATACC ATATGGATTT TTTATTTATA GTTGCTTTGC
    71041 CTGAGATTAA AACTAAATCA TGTAAAATCA CACTTCCAGA ACATTCATTT TTAAAAATAC
    71101 ATTTGTACAC AGGATTTGAA GATGTTCTAC ATTTTACTTG GCTTATTGCT GTTGAAAAAC
    71161 AAATCCAAAT TAACTCTCCT TTTCGCGGGA GCTTTTCTGC AAAAGTGTGC CATTCCATAA
    71221 TTAATCAAAT TTAGGCAAAG AATCAATTTC TGTCCAACGA AAATCGCAAG CAAGGTAGCC
    71281 ATGATAAATT TCGGGGTAAT CAATTTTAGC AAACTTATAA TTACTGGTGG TATTTTCCAT
    71341 TTTCCCTTTG TAAGACATTA CTCGCATTCT TCCATAGCGG TCTGTAATAA GAACAATCTG
    71401 ACCACGTTTA GGTTCATTTT CCCAAATAGC GTACCAAGTC ATATTAATTT TCCTCCTTCA
    71461 ATTTACGTCG AGATAATGGA GCAGGTTTTT TAAACCAATC ATGACCATAA TATTTCCTGC
    71521 TTAGTTGCAA AAGACATTTC CTTGTCATGG AAATTAACAA TAAGACCAGC AGCATTTTCA
    71581 TTTTCATAAT GAAAATCAAT ATAGTCTACA CCAAGAACTG CGTTCTCACC AAAGAGAGCT
    71641 TTAACAATAT CTTTTCTTAA ATCTTCCTGA GTGTATGCAA TAAGATTTTC AGTTCGTTTC
    71701 ATAAAATAAC AGCTCCTTTC TTTACTGTAA CTACATTATA GCAAGTAAGA AAGAAGCTGT
    71761 CAAGTGCTTA TTAAATTTTA GTTGGAAATA TTAGTCAAAG ATATCAATAT CGCTACGAGG
    71821 GCAGTAGGAA CGCGACTCTT CAACAGACTT TTTAGCCTGA GCATTTGCGG CGTTAATTTT
    71881 TTCAATAATC AGGTTACAGT TTTCGAGCTT GTTAATAACT TCCATCTGTT CCTTAACAGT
    71941 ACGTCTTGCA ATGAGAATAT CTTGGAGCTT TTTAAAAATA AGATAACCAT TGCAAGCATC
    72001 AAGGTGAGAG AACTCAATGT AATGAAGCAC ATCAACAATT TGAGCATTGT AATCGCCCAA
    72061 CTGCTTTGCC AAGTCTTCAT TAGAGGGAAG AGAGTTGATA GAAGAAGCGA TTTCCTCAAA
    72121 AGTACTGGAC ATAGATTCTA AAGTAGGAAG AATCTTATCC TTGGTATATT TACTTGCCTG
    72181 ATATTTTTTA AGAGAGTCTT TGACAGGAAG TTCATCACCA TCAATCATAG CCTTTGCACA
    72241 ATTAGTATGA GGAACAAATG GCAAAAGAGA ATCTTTGAAT TGCATTTCGA TAGGATTTCC
    72301 ACTTGTAACA GGTGCTTCGC TTAAACTTTC CTGCATATTA AGGACTGCTT TAGAAATATT
    72361 CAAACGAATT AATCCTTTAT TTGCCACATC GGAAACGAGC TGGTCATACA CCAAGCTATT
    72421 GGTTTCAGCA TGATAAATAG AAAACACACG ATTTGACAAA AACTTGTCAA CAATAGAGTG
    72481 ATTGAGGACA ATGTTTGCAG CTTTGTCAAT ATCCTTAAAC AAATGTTTCT TGTTAGGATT
    72541 TGAAATATAG CTGTATTGAT TGCTCACAAA CTGAATATAA GAGTTAGTTG TGGTTTCTTT
    72601 CAGATAAAAG CTCATATCAG CTTTATCTCC TTTCAATTTT GATACGACAA TTATACCAAG
    72661 ATAAAAGGAT TATTTCAAGG GTTTATTAAA AAATTTTTCG AGCCTGTGCA AAAATATTAT
    72721 TCATTAAAAC CTGCTTTTGA CCTCAGCCAT ATATTCTTCT AAAAATTTAT CTGCTTTTTC
    72781 ATGTTTACAG CATTTCATAA AAATAAGACC CAATACAAGA CCACTAATAA GTCCTGCAAA
    72841 ATGAGCGACA TTGCCAACAT TGGGAATAAA TAAATTTACA CCAATAGCGG AAATAATTAC
    72901 TACAATTAAA ACTTTAAGTC TATCTTTTTT ATCTACAACA GTGGTAATGA TAAATCCCAT
    72961 TAATCCATAA ATAGCGCCAG ATGCACCAAT TCCAATTGCC TCAGGTCTAA ATAAAGAATA
    73021 GGCAATAGTT GTGGCAATTT CAGAAATAAT ACCCGTTCCC AAATAAATAG AGAGATATTC
    73081 AGTTTTTGTA AGATATTTTT CTATAAAGCT TCCTAAATAA ATAAGACTAA GCAAATTTGC
    73141 TACCAGATGA TATAACTGAG CATGAGTAAA AACAGGAGTT ACAAATCGCC AAATTTCAAT
    73201 GGGACTGTTA TATAGTAAAT TGTAACTCCA TAGATAATAA ATAAGAGTAG GATTAATTAA
    73261 AATTGTAATA TAAACTGCAA TATTAATTAA AACCAACCAA AAGGTAAGAG TTTTAGTAAA
    73321 TTCTTTTATC TTAGTCATCA ATAATTTTCC TCCCGCAATA AGGACAGAAA TTCATATCGG
    73381 AGTGCAATTG TTCACCGCAC TCAGAGCAAA CTTTGATAGT TCGAACATAT CCTCTGTTTA
    73441 CATTTACACT TTTCTTTGTA CAAGTTACAT TACAACCAAG ACTAAAACCA AGAGTGCTTA
    73501 ATTGGGCTTC TGCAAGTTTT CGTTCCCAAG CAACCTGTTC ATATACTCCG TATAATACGG
    73561 TATCAGGATG TTCTTTGTTA TTCATTAATA TAAATCCTCC GAATAAAGTT CAATTTCTTT
    73621 TCGCTGTTCT TTAAAATAAA TAAGAGAAGC AGGAAGAGAA TCTTTTACAA GTTCAAAGGC
    73681 TTTTGCTCTA TTGTAAAAAT TTCCAGCTTC ATCAATAAAA CCTTCTTCTT TAACCCAATC
    73741 GGTAGCTTTA TGATTTCCTG TAAGCATATT GCTAATATAA GCAAAATTTC TATAACCATC
    73801 ACCATAACGA GAGCAAGGAA GAATAATGCT CTTTTTTGGA CATCCTCTGT TAATGTTACT
    73861 AGGCGTAAAC CTAATAGCGG CACATACAAT TTTTGACATA TTATACCTCA ATTTCATCCA
    73921 TTTTCCATAA AAGCCCCACA AGCGGGACAG TAAGGACTTG AAATAACATA TATACCAACA
    73981 TCATTAATAT TTGTTCGAAC AATGCCTCTT TTTTGCAACT CCCACAAGTA GCCATAGCAA
    74041 GAGTCCCAAG GAAGGGCTTG ACATCATAAT AAAAATCAAT GTTATACCAA TGATTTTGTT
    74101 CTGGAGAAAT AATTTTAGAT TTAATATATT TGGTTTTCAT ATCAAAACTC CATTTCTTCA
    74161 ACAGGGAAAA TTTGTTTTCT CATACCATTG TCTTTAGGGA TAGCCACAAA TTTGCCAAAA
    74221 TTTTCGGGGT TGTTCGGGTT TTTATCTCCA TACCAACAAC CCATAAACAG GCCAAAGGCT
    74281 TTCTGATATC TATTATAAAA TACTTTCCCC AGATAGGAAT GTTTCTTTCC CTTGATTTCA
    74341 TACAAATTGC CAGTGATAAT ATTATTACCA TTAGCATCAA GAAGAGAGGT TACAATCCCA
    74401 CAATTTTCTC TTTTATCACG AGTGGGGGCT TTACGTCCCT TTTTAATGCG CTCCATTAAA
    74461 ATTCAACTCC TTATCTTTGA TACTCAAATA ATACCAGAAA GATAAGGAGT TGTCAAGTAT
    74521 TTAGTCTTTT TTCTTACCAA GAATTGCAAG CAAACGGACA AAGATATTAA TAATATCAAG
    74581 ATAAAGGTCT GTTGCACAAC TAATGGCATT ATAAGGTGTA GCCGCATATC TTTGAGAGCA
    74641 ATACCAGTCA TAACCAATAT AAAGAGAGAA TAATGCTACT ACAGCATAAT CAATTACATG
    74701 TCCATCGTAG TCAAGGAAGA AAACCAAGGT TCCCTCAATA AGGATAATAC TAATTAAAGC
    74761 AATTAAAAGG ATATGTCCAA GAGAACAAAA GTATTCAGGG AATACAGTGC TGATAGTAGT
    74821 CATGATTACT ACAATAATAC CTGTAAGAAG ACATACATAG CTAATACTCA AAGCTGTATA
    74881 TTGACTTACA TAAACGCTTA ATAGTGCTCC AATAGGTAGG CAAATAAGAT TAAAGCCAAG
    74941 GAAAGCAATT ACAGCGTTTT CTGTACCACT AATAATAATA GCTCCAAGAA AAGCTAAAAC
    75001 AAAATAGCCC ACAATGAAAA GAACAGGATG AGCCGCTACA AAGTTAAAAA CCTGTACTTC
    75061 AAGAAACATA CAGATGAAGA AATTACAAAT TAATCCCCAA AGGATAGTAC ATCCCATAAG
    75121 AGCATTGAAT CCTGCATCTG TCATTTGCAT ATCTTCTGGC ATACAGTCAA AAGTAATTCT
    75181 ATCTTCTTTT AAATTAAAGC CATTATCCAT TCTTAGTTTC CTTTTCTTTT TCTAATTTCT
    75241 TTTTCCATAT TTTCAGATAA TCATCAAGGT CAAGAAAAGA AGTGTTGTTA GCTAAACCTT
    75301 CTTTAATTTT ATCCAGCATT ATTTTTGCTA GGTAATACTC GTTTTTCCCA AAAACGCCTA
    75361 AACTACAAGA GGATTTATCA GTAAGTTCAA TAGTAATAGT ATAAGTTGGA GTATTTACTG
    75421 ACCAATCCAC ATTGTTAAAA TCAGCATCAA GGTGAATAGC TCTCCATCCC ATATACAAAT
    75481 TAATAATCTG GTTGTCGTAA CTAATAACCA TTATTTATTT CTCCTATAAA TTTATAGATA
    75541 ACACAAACAA AAGAAATCTT TTATTTAAAA ATCCGCTTTG TCATCATCAA GGTTAGTAAT
    75601 CATTGAAGGA GCATTACCAT ATCCTGTTTT CATCTTTACA GGTGCAATAA TATCTTTTCC
    75661 AGCAAAATTA TTATGATACC AACGTAACTC TTGATTATTA AGATTCTCTT TGACTTTTTT
    75721 AGAGATTTCT GCCGCTTTGC TAATTTCTTC TTCGGATTTC TTTTTAAGAA TTTCAATATC
    75781 AGACTGAGCA CTTTCAAGAA TAAGTTTGAG ATTCTTTACT TCTTTTTCGT TAGTTTCTCT
    75841 GGCTTTTTTG GCTTTAATAT AATTACGTCT CCACAATGAA TATTTTAGAT TACCAACAAA
    75901 GCCAAAATCT ACATAAACAT CTTTAGCGTC AAAATAATTC AAACTCCAAT AATTATTTAG
    75961 AACTACATCT CCATGCTTGT AATTGTGGTT GTTAATTCTG CGATGAGGAA GGCAGCTTAA
    76021 GCCCCATTTC TTAGTATTTA AGCAATAAAT ATCATACCAC TTATCGAAAT CCATCTTGAC
    76081 ACATTCTTCG CGTTTGCGCT TTTCTTTAAT ATCATCTAAA TCAGCGCCAA AAATTCCTTT
    76141 GAAAATAAGT GGCCCAATTA AAAGCCCAAA AAGAAGCCAC ACAACAACTC CACCTGAAGT
    76201 AATTAAAACT AAAAATAAAA CAATTTTTAA TGCCAACATG TTAATTCTCC CATCTATCAG
    76261 TAGACTTTAA TTCAATGTTA CTGTTCATGT AAGATTCTTG AATTTTATTT GTTTCTTCTT
    76321 TGGCTTTGTT GATTTCTTCT TCGGCTCTTT TTTGAATTTC TTCAATATCT CTTTGAACAG
    76381 CTTCAAGAAT ATATTTTAAA TTGTCTTGGG CATTTCTAAT AGAGTCGCTT TTCTTTTGTT
    76441 TGTTGTTCAT GTTATATTTA AAAAAGACAT ATTTAATATT TCCGATAAAG CCAAAATTAA
    76501 CATAAACGGT ATCCCAAACT CCATTTTTGG TTCTAACTGT TCGTTTAGGG GCAAACCACA
    76561 TTAAAGTCCA TTTATCAGGA GCTAAAATAT AATACTTTTT CCAATCGTTA AATTTCAAAT
    76621 GCGCCCAATC GCGCCATTTT TTATGATGAG CTTTAACAAA CTCAAGCGGC GTATTTGCGC
    76681 ATCCACCATC TTCATCCTTG ATAATATAAG CAAAAAGACA AATGAAAGCG ATAAAAGCGA
    76741 GGATGAGTAA TCCACTAATA ACATACAACA ATTTACCGAG CATAAAAACA CCTCTCCTTC
    76801 TTTAGTACAC TCAATATACC ATGAAGGAGA GGTGTTGTCA ACTATTTATT AAATTAAATT
    76861 TTTAATTCTT TTTGGGCTTA ATGTGAAGAA TTGAATCAAT CTTCTTAACA TATACAGTAA
    76921 ACCCATAATA TTCATTAATC ATATCACACA AATCTTTAAA AAGTTGATGA TTGATAACAG
    76981 TTAAATATTG AGGATACCTT GTATAAATAT AAATATTCTC AAGTTCATAA TCGTAATCAA
    77041 TAAAAACTGA TTCTGTTAAA GTTGCAAAAG TGTCATCAGC ATCAATAATT CTCTAAATAA
    77101 AATTGGCAAC TTCCTAATCA ATAGGTGTGG TAATATCAGG AATTACCTCG TAATTTTTGT
    77161 CAACCATTTT CTTTCTCCTT ACTTAAATAT TCATCTAATA CACTATCAAC ATTACCACTT
    77221 ACAAAAAGAA TAGGGGGGTC TTCTTTGGAA TAGGGGTAAG AAGTTGAATT AAGGTATTCA
    77281 TAGTCTTTAG GCATTACGCA AGCCCAATGA TTTAGTTTGG GTACATAAAC AAGATTAGAA
    77341 AAACCCCAGT TATAAAACAA ATCAAGTTCT CTCGCAGTAA AATTTAATCT GTAAGCTTCA
    77401 TGTTTATAAT ATTCAGATTT CTTTTTATCG TTTATTTTAT TAGAAGCTTT AAGATAATCT
    77461 TTTAAAATTT CTTCAATTTT AAGACAGGCA TCAAAAATTT TCATTATTCC TCCACATAAC
    77521 AGATATAACA ATTATATCCC TTTTCTGCCA AATCTGCTTT AACCTTTTCA GCACCAGACT
    77581 TTTTAGCAAA GAATCCAACT TGAACTTTAT ACAACTTGGT TTTGGGGTCC ATTACACAGA
    77641 AAGCAGCAGA GTAATCAATA ACCCCTTTTA GGGTACGAAT CTCATTACGG TAGGTAATTG
    77701 CACGAGTGGA ATTACTAAAA GCCCCTAACT GACAACGGTA GCCAGCTTTT TTGGGACGGC
    77761 TTTGTTCTTT TTTATCTTCC TTGTTTTGTT TCTTCTCTTC AAGTTCTGCC TTTTCTCTTT
    77821 CAGCATTAGA ACGAAGCCAG AAAGCGAGAA TGGAATCGAC AGGTCTTAGC CAACCAGATG
    77881 CAGATAAACG TGTACCTTCG AAATTGGTAT AAGTAGAATT ACCGCCGTCT TGATTGCAAC
    77941 AATACTCTAC ATCAGGAAAA ATCGACTTAA CAAGATTCTG AGCCTTAGAA AGTTTCATGC
    78001 CGCCAGAAAC TACAGAGATA ATAAAATATT TTTCATTCTT AGGATTACCA TCTGTTTTTG
    78061 TCCAACCAAA CATCTGTCTT TTAGCTTCAT AATCAATATC AGCGTAATCC TTTACAGACT
    78121 GAGGCTGCTT ATTTTTAAAC AAAGCAGGAT ATTCCGTACC GAAATCTCTC CAACCAACAC
    78181 CGTTGTTAAA TACGCCATTC ATAATCTTAC CAGCGTTAGT AATACCCCAA CCATTAGAGA
    78241 AATTACCGTC TTTAGCATAA ACAGTATTAT TACTTTTAAG ATTCCAAATA GAAGTTCCAC
    78301 TTTCAGTATC AAAGAAGAAA GCGTTCGTTA CAATATCGGG TTTATAACCA TAAAGATTAT
    78361 ACATCTTTTC TGGACTTAGT TTAGGCTGAG TGCACATATC TATACTTGCA CTCTTTAATT
    78421 CGCTCTTGGG CCATTCAATT ACAACTACAT TGTTATAAGT AACCCCTCTT ACAATAGGGT
    78481 GATACCAACG AAGCAGAGAA TTGTTTTTGC CATAATGATA CTAAATATTT GCCATTTAAA
    78541 TCTCCATTCT TCTGTACTAT TTCAACAGAT TTATTTTAAT TAAAATAAAG GACAGGTATC
    78601 CTTTTCTATT ATTACCTTAA CACAAAAAAG GATACCTGTC AATATTTAAA TTGTTAAATT
    78661 TTTATGAATT AAATAATTGG GGCAACAGGA ATTTCTGTCT TTTTCTTTTT GTTGTAGATG
    78721 CGTTTTGGCT TATCTTCCTT TACAGATTCA GTGGTCTGCC CCTCTTTGGA AAGATTAATC
    78781 TTTTCTACAG GAACAAGTTT AAGTTCTTCA ATAGTAATGC TTGCCCAATC GTAATAATCA
    78841 GGAGGAAGAT TAGTTTCATC AAAATTAAAC TTGAGCCACT TTTCAGCAGA AAGAGGACAA
    78901 TTAAAACGCT TGGCACGGTC AAAGTCTACG AAGAATCCAC CCTCACCAAA ACTTTCTCCT
    78961 GCAAAAAGTG TTTTGATTTC TGAATCTCGA TTTGCTTTAA TGGTAATATA ATATGCAGAG
    79021 CGATTCTTAA GAGGAAGCAT AACAATCTCC TTTATTTTAG AATAGAATAT TTACTACCAA
    79081 TTTCAACCTT AATGATTTTC ATGTAATTAA AGTCATATTC CTTGGCGTAA GACTTGTTTT
    79141 CAAGGAAGAA TTTCTTGTTC TTCACCCACC ATTCCCTTGC ATCTTTTTCA CTTTCAAAAG
    79201 AAAAACAAGA AAGAGTATAA TTCTCAGCAA GAAGATAAGG CATATTAGAC CAACCTCTAT
    79261 TGGCAAAAGC GTAAGAAGAA GTTTCACCAT AATTAAGAGG AAGTTTCTTG CGAGGAATGC
    79321 CAATACAATA ATAGGTCTCC ATGTTAGAAT GTGTGAGACC AGCATCTGTA ATATTAAAAA
    79381 TCATTTTTGT TCTTATCCTT TTCTATAATG CGCTTAAATT TCACCTTAAA TATTTTTTAG
    79441 CTCAATTACA GTTTTAAGAG TGCAAGCATT CTTACCAGCA AACACAAAAA CAAAACCTTT
    79501 GTGATAATAA ATCTTTTCGC TGTTAGATTT AGTACGAAAA CGTCTCTTAA AAGCCCACAT
    79561 TTGTTCACAA GTAAGACCAT TCTTTTCGTA ATTATAAATG GTCAAAGCAT CAAGGTTAAC
    79621 ACCCTTATTA CGAGCATTAC AAGCTAACTG ACGAAGTTCT CTTTCATTCT TAATACCAAG
    79681 TCTTTCTAAT CCACGGTCAC GAGAATGAAA AGTTAATTTG ATTTTATCAG AGCCAATCTT
    79741 GTTATGGAAA TTACGGTTAT ACATTTAAAC AACTCCTTTC AAGAATGATT TACTTTATGT
    79801 TTAAAGTATA CCAGACCTAA AAGGAGTTGT CAATAGTTTA TTAATTTGTT TCGGGAAAAA
    79861 TTGATAGTCT TTCTCTAAGA TTGGAATATT CATCTAAAAG ATGCTTATAA TTAGCAATAG
    79921 CATCTTTAGT TTTTTCTTCT GCTTCTTTGA TGGTAAGAAT TTCAAAAGTG GAATTATCTC
    79981 CACGTTCATC AATCTTTAGA CCAATAAGAT AATACTTTTG GTCCTTTTTC TGTTCTAAAC
    80041 AGGCTTTAGC TAAAGTTTTC TTTTGCCAAG AGCTGATGTA GACTCTTAAA GAATATTCTA
    80101 AATAACCTAA TAGATAAGCA GGGGTCGCTT CTTCCCCCAT AATAAACCAA TATTCGGTTT
    80161 CGCTTTCATA AGGGTTAGGG ATATAGAAAC AGCGTTCTGT CATTACAGCG CGAATATCTA
    80221 CTCTTTTTTC ATAAGCAAAG CATTCTTCTT CTGTACTAAA CATGCGCCCA TCTTCTGCGA
    80281 CCCAGTGCGT CCTTTCTTGG GCAGGGATTA ATTCTTTTTC GATTTTCATA TCAATTAAAA
    80341 TCCCTTTCTA CCTTGTTATA AAATTCTTCT TTTAATTCAT CGGTGATTAT TCCTGTTTTA
    80401 TTTAATTTAT CATTTACGTT AATTAATACA GATTTTACAA AATTGTCATA ATTAAAAACC
    80461 CACATATAAG CCATCGAAAT ATTCAAAATG GGTATCGCAC TTACTAATAC CATTTGAACA
    80521 AGTGTCCATA TTGAGTTCCC GTTGTTTATA ATTGTAACAT CTACATTTCG AGCATTAAAA
    80581 AAGTCATTGA GGTATTTAGT ACACTTTTTC ACAGAAAAGA AAAAACCTAA AATATCTAAG
    80641 ATAAAGAAAA ACTGCCAAAT TTTAATTAGA ATCTTTAGAA TCATCCGCTT TTGTTTCTAT
    80701 CTCCTTCACT TCTTCTACTT TTTTAACCTC TTTTGGTTGC TCCTTAAATT TCTTACAAAG
    80761 ATAAGATAAA TGTCCCATGG AATTATATGT AAAACCACTA TCAGGATGTC TTACACAATC
    80821 CTTCCATGGA CATTTCTTTT CATCACAGCC AGTAAAAGGA AGTAAAGATG TTTCTCTATC
    80881 TCCTTTTGGG ATATACATTT GTCTCTCCTA TACACACATT ATTTAATTAC CCCTTAATTT
    80941 GAATATAAGG GATGGAATCA GGACCACAAT CAAAGTCCCA TCCATTTTCA ACAACCTTCT
    81001 GAAGAAAAGT TCTGCTGTTT GTCAGTTTCC AAGCAATAGG ACTACAACAA TCTTTATGAA
    81061 TGGTATAATA AGGATGCTTG ATATTCTTCT CACGACCAAT TTCAAAGAGA CGACCCATAA
    81121 TAACATTGAA GAAATAGCTT ACATCATTAT CTTTAAAAGT TTTATTCCAA ACTTCTGCAT
    81181 CTTCTCTTGC CTTTACACTG GTTACATCAA CCCAAGAACC ATCTTCATTC TTTTGAAAAG
    81241 TAAGTTCATA ACCTCTGCAT TCACAGAGTT CCTTAAAGCG CTTGTCGTTG GTCATAATTC
    81301 TCCACATAGT AGGAGTGAGC TGGAAGTTCT CAAAACGAGC CACACCATAG CCCAAACTGG
    81361 AATTATGGTC AAGACGTTCC TCGATATAAC CAAGAAGTTT CATAATATTG TCATTCTTAT
    81421 TGTTATTCTT GTATTCTTCA AGATATTCCT GTTTGGTAAA CATAATTTAA CAACTCCTCT
    81481 TACTTTTTTA TTTTGTATTT ATATAATACT ATAAGTAAGA AGAGTTGTCA AGTGGTTATT
    81541 AATTTTTCTT GCCAATTTTA TAAGGGTACT TTTTTAATTC TTCTGGTAAA TCCTTATACT
    81601 GAATAGCTTT TTCTTCAATG AGATAAAAAT ACTTTTTCTT TTTTGCAGAT TTCTCATCTT
    81661 TAAGATTTTT ACTACCACAG TAAGGACAAT AGATAAATTC TCTTTCAGGA GAATATCTTG
    81721 TAATAAATTC TGACTCAGAT AAATATGAAG TAGGATGGAG ATATCTTCTA CAATTTAAGC
    81781 AATAAGAATA AAAAGCTCCA TCATTGATAA ATTTAACTAC AAGCCAGTCT CCATTACGGA
    81841 ATAGAATTTT GAAACGAGGG TCGTTATCAT TATATTGATA ATCACTGAAT TTCGCTTGTC
    81901 TTATCTTCTT CCTTTGTTTC TTTGACATTC TCTTCATCCT TTACTTCGGA TTTATCAGTG
    81961 ACTTCCGTAA CAGCTTCGGA GAGACCTCTG CCCATCATTC CTGCCATGGC TCCCATCATA
    82021 TCAACCATCC CATTAGGATT TTGCTGAATA GTATTATAAG AAGTTCTGAG GAGCTTATAA
    82081 AACATAATTA CGCAATCAGC AAATTCATAC TCTTCGTTGA GTTTTGCTTG AATTGCAGTA
    82141 ATATCATCCA TACTGTCAAT CTCTTTGTCA AGAGTTCGCT CTTCATTGCC ATAAGTAGTA
    82201 ATAGTTGCCT CGGGCTTCAA GCCCATATAT ACAATATAAT AAGTATAGCT CTTCTTCAAA
    82261 TTCATTTTAA AAATAATCTC CTTGAAATAA ATATGCTACT GTAGTATTAG TTTTTTCTGC
    82321 GATAATTACA AAGTCTCTAT ATGTTAAGAA AAATCTTTTA TGAGCAATCT TTCTTACATC
    82381 TTTTTCTGAC CTATTTAAAA ATTCAGCCCA TTGCTTATAT GAATAAGGAC TTGCTTTCAT
    82441 TACTTTACTT ACTCGCTTCA GCTTGTCCAT ATAAGATTTG TTGGGATAAA TATAATAGAA
    82501 TTTAATATAA TTCCAAAGAC AAACTAATCT TTTCATTTAC TAATCCTATC TGCAATCGTG
    82561 CTTGCTACAA AACTGTCTGG TTTAACTGTA GGCTCATATC CCGCACCTTT TAACCATCCA
    82621 ACAATTTCTG GAATTACTTG ACCACTTGGT CCAGCATATC CAGCATCAAC ATGAATTCCA
    82681 ATACTAGTGT ACTTTTCATA GTCAAAGTTT TCTTGGATGG CTAAAGTTGC TAATTCATCA
    82741 AACAACTGGT CTGCATATGC AATGCTCAAT TCAGTTTCTT TGTGAATCTT AATTTTTAAA
    82801 TTTAAAATAA TTGGTAGTTT TTGAATCTCA TAGAAGAACT TTCCACCCTT GCCATCGGTA
    82861 TAGACAGCGA TAACAATGAC GGCTTTTGTT TCATCTTTGT GATTCTGACT ATCAGTACCA
    82921 ATGACAATAT GATTATGTTC TGCTACATCT GCATGGCCTT TAATGTAGTT AAAGACAATT
    82981 TCAGCTATTC GCTTCATGTC TACTCGTCCG TAAGTAGGAC TAATCATATT ATCATCCCTT
    83041 TGCTTTAATT TAATAACTTG TTAAGTTTAT CTACAACTTG ATTAATTTTG TCGATTGTCT
    83101 TAGGAGAAAA TACATATCTT TTATTCGTGT CTTTATCATA AACACTTCTG ATTACGCTTC
    83161 CAGAATCAGA TTTGAGGTAA AAATCTTCTT CTGTAAAATA AGGGAGTTTT ATTTTGTTTT
    83221 CTTTCATGGG CATCTCTGTA ACTACACGAA TTATTGGAAT AATTTCATAA TCTTCTGGAT
    83281 TATAAAACCA ATTCAATTCT TGTTTAAGAG TGGTCTTTGA AGTAAAATAT TTGGCTCCAT
    83341 CTTTATCTGT AACAAGAGGA GTATCTCCAA AAGTGCTCAT TCCTTTATAA TAGCACTCTT
    83401 CAAGATTGGA ACCTTTGATG AAATTAGCGT TAATTTTAGC AAGGAAAACT TTTTGCTCTT
    83461 TTTTATTTTG TTCTTTTGTA TTTTCTTCTT CAACTTTATT AAGATTAAGA TTGCGTCCAC
    83521 ATACAGGACA ATAATTGGCA TGAACATAAA AATCGCCATG GTCAATAAGA TTCTTTTTGC
    83581 TTGTAGCGTT AATAGTGAAT CTATAATTCT CACACCATTT ACACATATAG AAAGACTCCT
    83641 TTCAGTCTAA ATTACTATCA TTAGTATAGA CTAAAAAGAG TCTGTTGTCA AGAGCTTTAT
    83701 TTAATTTTCT TCTGTTTTCT TATTTCTCTT TGAATCTTAA ACCAGTAAAT TGCAGCCCGA
    83761 ACGAGAGCAA TAGGCCAGCA GAAAATCAAA GTTAAATAAT GCAATAAGGT TACTTCTTTA
    83821 TCATTTCTAT TAGTAGGACA ATTATAAACA TTATATGTTA CTGCAAGCCC ACATAAAAGA
    83881 TAAAGAGCAA AACCTATTAG AGATACATCA TTCAATCTCA TCAGCAAACT CCTTTGCAAA
    83941 GGAATGAAAA AGAGCTGTAG TATAAGTATT TGTTTTTTTT GGAGGAAACA ATCATGAACA
    84001 ATTATAGAAA AAGGAGAATA TACTACAGCT CTTATTGTTA TATTAACATA CTTTTTTGAG
    84061 TTTGTCAATC ACTTATTAAA TTGTTTTTAA AATTACTTTT TAAGAAGCAT TTGATGAGAA
    84121 TAAAGAATCT GCATTTTTTC AGCTACAGAT AAACTTCTAT TATAATCGTC ATCATTGTCA
    84181 GCAAGACGCA TTGCAAATTG ATAATCGAGA TTTTCAAAAA TTTCTTCTGT CAAAATATGA
    84241 CCATAATTCT GCTCTAAAAC TTGATAGACT TCTTCAAGAT TAGGGAGATT ACTCGTGTAA
    84301 GATTCACTGG AAAGCTCTTC AAATTTAGGA GTTTTTTCTT TTTCTGACTT CCTATTAAAA
    84361 AACATTTTTT ATTTACCTCT CCTTAAAATC AAAACCTATA AAACTTGCGG GGTTTAACAT
    84421 TATCCAACAT ATCGAAAATC ATTCTCTTAG ATTTGCGAAC GGCTTCTTCC ATCTTCGCAT
    84481 AAAATTCATC ACGAGAAATA GGCTGAAAAT GGTCAAATTT ATCGGGATAA TTTAAAAGGA
    84541 AGAACAAATC AACATCCTCG TTGTAATAAG GAGCGCAATC AATTTCTGAA TCTGTATAAC
    84601 AACCATAAGG TGTCTCATTT TCAAAATTAT TGATTTCTAC ACAGCCCCAA GAAGAAGAAT
    84661 AACTAACATC ACATCTGCCT TCTAATAGCT TGGGAGGTTG AACAATCATA ATATAATGTC
    84721 CTTTATGAAT ATAACAGTTG CCAATAAGTT TCTCAGCAAG TTCTTTCATA ACATATTCAT
    84781 CATAAGATTC TCTTGTGAGT TTATTTAAAT CTTTATGAAT TTCAGAAAGT TCTTTCTTCT
    84841 TTTCTTTCAA AGAAGTCTTC CACGTATTTT CCATGTTACA CCTCTATAAT AAAAATAGTC
    84901 TCATAACTAA TATTAAATTA ATCATGAGAC TCTATTAAAT TTCCAATTTA ATAAATTGCG
    84961 AAGACTTGGA AGTTATTCCC CGCTCTATTA CTTCCTTCAC TCATTGAAAC TTTCCCGTCT
    85021 GCGGCTATCC ATTTTGGCGG ACAAGTGATA CAAGTCTTCT TGTAAAACTG CGAACAACCT
    85081 ACCCGTAGGT TATTCAAATA CGATAATAAG CGCTCCGACC CCCATCGGAT TCTTATTAAA
    85141 GGTGAGGAAT AGACGACGTT CACCTCACTA TGAGCCTCTG GTCCTAGCCT CTGGACGATG
    85201 CCGCGCTCTT TGTCTAACAT TTTTAGTTAG CAATCAACCT ATTCTATCGG GCAAGAATCC
    85261 GATAAATAGG ATTTTATAAT TCTTGCAAGA ATTTTCCACC ATTAACTTTC AGGTGGGGGG
    85321 GGGGGAGCTT GCCGCTCTAG TATCTTCGTA GTTCCTATTT CTACAAAGTA TGCTTCCGAC
    85381 AGTATAAACT TTATACATGT CTAAGAAGTC ATTGCATCTC AGCTATCATT GAATATTCAA
    85441 TTGTGTGTCT TGTAGGCAAG AACGTGATTT ACCTATCAGG CCTGTTAGTA TAAATCAAGA
    85501 AGATTTTTTC TACGCTACAG GAGAAAATTT TTTTCTCTTT CGGGGAGAAT CTTTTCTTCA
    85561 TTTTTTCATC CTTTCCCTTG GGACACTCTT AATATACCAT AAGGTTTGCT TCCTGTCAAG
    85621 TATTTATTAA ACATTTTCCG AAAGTTTTTT CTCAAGTATC TTAATCATAT CTCTTTGAGT
    85681 AGATGTAAGA GATACAAGAG TTTCTTGCTT TGCATTTAAT TCTTTAACAA GTTTATCATA
    85741 AGAATCAATA AGCTCTTTCT GTGCAGCAGC TTTGTTCTCT AAAGAAGTAA TAAGCTGTTC
    85801 TTTTGCGTCA TCTAAATTCT TATGAGCTTC ATCTGCTTCT GTATAAGCTT TGTTGTAAGC
    85861 ATGGATTCCA CCTACAATAG TTCCACCCAA AAAGAAAATA GTAACAACGC CAACTGCGAG
    85921 GATAATACAA AGAACAACTT GTGAAACAGT CATTTCTTTT TTACCTCCAT CAATTTATTT
    85981 TCTGGTTCAA TTCTAAATTG TCCCATTTCC CAATCAAAAC CAAGCCCAAC AGATTGGACT
    86041 TTTTCATAGG GTCTACCACC CCAATTAGCT TCAAAATTTT CAATGGTAAT TACTACCTGA
    86101 GATTCTTTGT CTTGCTTCCA GCATGGACTT TCAGCCATTT CGTTAAGGAT ATCTCTTAAT
    86161 CTTTCAACAG TCATTTTTCT TGCCCTTTAA ATAAAGTTTA AAGAAATGAA TGGCAGTCAT
    86221 AAATAATCCA CCACTGATGA ACAAACAGAA AGGAGTCAGT ACTTCTCCTG TGGAATTATC
    86281 TAATCCTGCT ATTCCAATTA CAATAAGAAA ATATAAACAA AATAATGAAT CAGCTAAATT
    86341 TGGATTTATT AAATCTTGAT TTGAATTCAT ACAATCCAAA AATGAACAAT ATCTTTATAT
    86401 GGAGAAGTCC AACTATCTTC TGTAAACTCC GTCCAATCTA AAATACATCG AGTAAAGAAA
    86461 CTCTTGCATC CACTAATTGT TCCCCATCCA TTAGGAGATT CGTACTGTTT ATATTTATCG
    86521 GGAAATCTTT CAAGTTCTTC TAAACCGTGA ATGATAAAAG GAATAACATC TTTTACAAGA
    86581 CCATTATCTT CTTCATTCTT CCATTCTAAC CCTGTAGATT TCTGAATCAT TTTTCTTAAA
    86641 TTATAAGTTG TATTTGCTTC ACAATTTCCA ATATCAGCCC AAAGTTTAGG GTCATCCTTG
    86701 CACTGTACTC GATAACTAAT ATCGTAACTC ATTTAATTAC CTCCAAATCA ATATGACCAA
    86761 CATATACAAA GCCAGCAACA TCATTAACAT CAGTGGCATA TGTGTCATTG ATTTTTGCGA
    86821 ATTTTAGTGT CGTTTTGAAT TATCCATAAA TCCCCAAAGA AAGGATTGTA ATAGATATCT
    86881 CCATTAACAA ATTCTTTTTC ACCAGTCTTA ATCATTATCC GTAAAAACCT CCATCGGGCT
    86941 GTTCTCTTTT GTAATTGGGA CAAGATGTAT CATCTATGGG GTCTCTAAAA CAATCTATCC
    87001 CCCAAGTATG AACACATTTT TCACAATAAA AAGGTGGAAT CTAAAAATTA TAATATGTTG
    87061 GCTTCTTAGG TTCTTTTGGC ATAAAAGGAC TTTTTTCGGG CTTGGGAATA GTAACAGGGT
    87121 CAGGTTGAAC ATTTACATCC TTCATAAGCT CTTCTTTCTC AACCTTTTCC CATGCATCCA
    87181 TAGCTGAATT GAGAAAATCA AGGGTGTGCT CATCATACCC CAAAATCTTA AGTTCTTTAA
    87241 TCAAATCATC GTTGCCAATC TTTTTTAAAA CATTTGGAAA GGCATAAAGT AAAACTTGAA
    87301 CATGACCAAA CTCTTTACGC CATTCATTAT ACTCTTTTAC AGTCATTAAT AATACCTCGT
    87361 CTTTCGACCT CAAATTTAAG TTCGCTTACT GCTACGGTAA CTGGCATAGA TACAAAATGG
    87421 TCATAATAAT CTACAGCCTT AGAAAAATAA CTACCGTGCT TAATAGGCCA ATTCTCTTTG
    87481 TTCTTTGGAG GATTCTTTTT TTCGATTTCC TTAAGCTCTG TACAAGCCGA CCAAAGTTCT
    87541 GCATTAGTTA AATTACGAAA ATAGCCCATA ATAATACACC TTTCACTTAA TATAATTGTG
    87601 ATTGCATATA AAGAATAACA CAGTTTTTCT TATTTGTCAA TAGGAAACAG TAAAAAAAGA
    87661 GAGGGAATTG CCCTCTCTTA ATTTATTTTT TTAACTTAGG CAAAAGCTTT GGTCTCAACA
    87721 GTGTCATAAC GCTTATTCAA CAGTACTTCC ATAAGAGCAT CCCAAGGATT CGTCTTGCCT
    87781 GAGAGAACCA TTTTCAAAGT ATTTACACTA AACCCACTAA CCATGATACC ATAGTCATTC
    87841 TTGGTCATGG GAAAGCCATT ATTTGTGTTA CCATTTCCTG TGGTATTCCA GTAGATAATC
    87901 ATGGGCATAT CATATCCAGC ATCCTTATAC TTCTGCTCAA TGGACTTAAG GAAAGCAGGA
    87961 GCTTCCTGAG CAGTAGCACG AGTGCTGTTA TAACCCCAAT AACCATAACC ACCGTAGCCG
    88021 CGACCACCAG TACTAATGTT ACGAATGTTT ACCATAGAAT CCCAACCACC ATCACTGATA
    88081 ATCAGAATAT TCTTGGGCAA ATCACTCTGA GGGGAATGAT TATCAATGGC AGTTTCAAGA
    88141 ATCAGGTCAA ACACAGCCTC AAGGTTGGTA TTATCAATTT CATTATGACG GGCGGCTTCC
    88201 ATAAGATTCT CGCGCAAAGA GTCGTGATTA ACATTAACCA TCTGAGGACG AGAAGAGAAA
    88261 GTAATGTAAC GACCCTTATA TGCACCCTTA GCACGCTCTG CAAAGTAAAT TGCAAGAGAG
    88321 TTGGCTACTT CAAGGGCAGT CAGACGAGTA CGACCAACAT TGGTACACAT AGAACCAGAG
    88381 CCATCTGCAA CAACAATAGT AGAACTATCA TCAGTTACAA GATTGGGAAG AGACTTCCAC
    88441 ATACCTTCGA GAGTAGCATC ATAAGAACGA GGAGCACTAT TCCACGAACC ATCACAATAC
    88501 TTATGAACGA TATCACAAGG ATTAGCTACA GAAGAGTTAA TCTTTGCTTC GCCCTTGGTA
    88561 AGAGCATTCA GATAAGCACG ACGGCGCTCT TCATCATTAC GAAGGAAAGC ATTGTTGTAG
    88621 TTGAGATTGG CCTTGGAAGG AACAGTCTCA TAATCAATGC TCTGCCAATT CTGAGAAGAC
    88681 ATCTTACGCT CAACAACGTC AAGATGCTTG CGAAGAGCAG ACAAACCCTT GCGATACTCA
    88741 CGCTCAGTCA AACCGAGCAT ATCCATCGTC TTAAGACCAC GCTTACGAGT GTCATGGCTG
    88801 TGAGAAGAAG CGCTATCAAG CCACTTTGCC ATAAGGCTAA TGGACTTCCC CTTCTTCATA
    88861 TTAGCCATGT CTTCCTTCCA CTGCTTACGA ATCAGTTCAC GAACAACAGG CTTAGTAGTG
    88921 GGATTATCCA TGACAGCATA AATATAATCC CAACGAGAAT ATTCAGGAAT CATGGGAATC
    88981 AAGTTCGCCA CAATCTGAGC ACCACCATTG TTCATCATAT CCTCAAGGCA AATCTTAAAA
    89041 AGACGGCGCT CGCCCTGACC CTCACGGATA TCGCCAGCAT AGAACAGCCA ACGAATAGCG
    89101 AGACGAGGAT TCTCAGAATA AGCCGCACGG AACTTCTTCA CAACATCACC GTCAGGGAGG
    89161 CTACGAAGAG CAGAGATGGA AGTATTGATA TCCAGAAGAG CAGAACCAGA AGACTTATAT
    89221 GCAATAGCAC CATTAGAAGT GTACTGCTTG TCGGCGGGAA GAGTAGGAAC TGCAACCTGA
    89281 GTGTAGTAGC CTTTAGCAGT CTTCTCAACC TTGTCCATAA AGGAAGCCTT ACGGTTGGTT
    89341 CGATTGGTCT GAACAGTCTT CTCAGGCTTA GGTGCCCAAG CCTTAGTATT CTTCTTCTTG
    89401 TTAGGATTAT TATAATTATA CATAATTTTT CTCCTTTTTT AAGGACTAGA CTCTTTTGTC
    89461 CTTTTTTCAA AATAAAAGTT TTTGTAGTTT GCTGTGAGAG TCTAACTACT TATCACTGAC
    89521 AATATATACT ATAACAGACG TATCTTAATT TGTCAAGAGG TTATTCGAAT TATTTTCGTC
    89581 TTTATCTAAA GTTCTCTTAA AGTTATTTAT AAATAATTGT TTAGCATTTT GAGCTTTATA
    89641 GCAAATATCA TTAGTAATAG CTTCTTCAAT ACCCTCAAAG AGTGGAATAA GGGGACATAA
    89701 AAGTTCTCTT TCATTCTCAT TGTCAGCCAA TGCATCTCTA CTTTTAGATA TATTAGTTAA
    89761 TTCCCTTATA ATGATATCTT TTGTCTTAAA TTCTAATTTA GTAGTAATTT CACCATCAGA
    89821 TTTATCAGTA AGTTTTTCAA ATTGCTCTTT AGATAGGTAT TTTTTATTTA TTATTACCCA
    89881 AACCTAAATT TCTCCATTGG TATCTACTAA AATTGGAATG TCTGTTCTAT CTTCTGCTCG
    89941 GTTTGCTAAT TTTCTTATCC AAGTCTAATA AGCTTTCTAC CCCTCTTGGG TCTAAAGCCA
    90001 GTTAATATCA ACCATAATTA TACCCTCTTA TACTCAATTA TACCCCTACT CAGATTTCAA
    90061 AACAGAAATT TTAATCCCAC CTTCCTCGAA TTCATACTTA GCACGAGGAA TTTTTACTTT
    90121 TAAAGTACCA GTTTCTTCAT TAGAATTCTG ATTTACAATA GGTAGAGTAA AATTTAAATT
    90181 AACTGTGTCA TCAAAATTTT TCTCCATATT AAATTCTTTT GGCTCGAATT TAATAAACAT
    90241 CTTAGATTTT TCCGAACGAG AAAAATTTAA ACTAAAATTA GATGTACTAT CCAACTGAAC
    90301 AAGATTGTGC TTCAAACACG CAGTTAAACC GCAATATCCT CTAATATTAG CATATTCACA
    90361 TAAAATACCC TTTGTATTAC AATATCCTTT AGAGGGATAA TAATCTCCTG TGTTCATTAT
    90421 TAGTTCCCCT TAAAGTAATA TTCATAACGC TCTCCATCCC AAAGAGGATG CTTAACATTC
    90481 TTTTCAACAT GCCAATCATA ATATTCGCCC TTTTCATCTA CATCGGCAAC ATAGCAATTA
    90541 TCATCAGGGT CACAACTGTT ATCATTGCCA GTGTAAATAC AACTTCTTGG GTCAAAAAGA
    90601 AAGCGTTTTA ATTTGTCATC ATCTTCAAGA ATTTCATTAA TGAATGGAAT GAGTTCTCCT
    90661 GCATGGTCTA CAGAACCACT ACAGTCCCAA GATTCCCAAT CACTATATTT ACTTGTCTCT
    90721 CTTTTGTAAT CAGGAACAAA GATTTTAATC TTAAAGTCTT CTTCAAGCTT ACGTTTAAAT
    90781 TCCTTTGCTT GAGCACCCAT GTCACAATCA AGCATAGCTG TATAAAGATA AGAAGCCTTA
    90841 TCTTCCGTGG AAGAGTAGCA ACTTCTTTCC CAGCCATAAT CTTTATCTGC ATTAAAATTT
    90901 AGATAAGCTG GAATATGTTC TGGACCATAA TTGTCCTTTG AAATAACAAG AGAATGACAA
    90961 GAACTTGAAT TTGTTTCAAA TACATTTTTA CGAATTTGTT TCATTATTCT TCTCCTCATT
    91021 TAAATCTCTC AAAAACTGAT ACATTTCAGT AACAGTCTTA TTACCAACAT CATAGCGGTT
    91081 ATTTACATCA CAAGAATTTC TTGCGAACTG CATTTCAACT CCATCAATGT ACATAGAAGC
    91141 ACTGGTCTGT TCGCCATCTT GGCCGTCATC ACCCATGTAC ATAGTATTCC AATCTTCCTC
    91201 AGACATAAGA CGCTGAGGTT CAAGCTGCTT AATAGCAAGA TTGTCAAAAC TAATAACAGA
    91261 GAACCACTTC TCGTTAATCA TACGACCAAG ATTGTCATAG ATTGCCTTCT GCTTATTAGC
    91321 TACAAGTTCC TTGGCCCAAT CTTCCTTAAC ATATTCCTCA CCACGGCGAA CAGTCTTGTA
    91381 ACCAAGAATA AGAATCTTAA GGTTACGATT CTTAAGAGCA CGAAGAGTAT CCATTGTTAC
    91441 AATGCCATTA ATGACATGGA GAACAAGATT GGGATACTTA GAAATAGTCT TAAGAAACTG
    91501 CGGCTGAAGA GGGTCAACAA GAGAGACACC AATACCATAG ATGAGCTTTT CCTTAACAAG
    91561 CTGTTCAATA AGCTCCTGAT TCTTCATAAA GGCAAACTGA TGAACAGTCA TATTAGGAAT
    91621 AAGATTCAAT TCCTTACACT TGCGAAGAAA AGGAATCAAG TCAGGATGAG AAAGGGGGTC
    91681 TCCACCTCCA ATTGCAAGCT CTGTGTATTC ATGGAAACTT TCAAGAACCT TGATACCCTG
    91741 TTCACCAAGA ATGTCACCAT GCTTGCCAGT TGGAGTGCTA TTTTCATGAC AATTACTTAC
    91801 CAAAATATTT TCGACAAAAT AATTGTGATT ATCTTTTACT TCAATATTAT AAACTTTTCC
    91861 ACTATAAGAA ATTCTTTCGA TAGAATCAAT TTTCATTTTC ATCTTCCTTA CTATCTAAAA
    91921 TATGTCTTTT ATGAAATTTA GGGTCTACTT TATCATGACA AGATTCACAT ACTACTAATC
    91981 CAATATCATG AGAATTGTGA TAATCTACAA TAGCCTTTTC AAGTTTTAAA TAGTCTTCTG
    92041 ACATATATTC AACTTTTTGA CCATTTAAAC CTAATTCTTT TAGAAATCTT TCAAATATTT
    92101 CTATAAAGGG TTCTTTATGA TGAACGTGCA AATATCCCCG TCTTGCCCCA CAAACTTCAC
    92161 AGGTATAATT AGTTCTTTCA AAATTTGCCT TTTTCCAATC TCTTAAACGA ATTCGGATAT
    92221 AATTCTATAA AGAGCGAGTT CCTTTAAAAC TTTTTCTTTC TTTGCCTCGG GGATATTTTA
    92281 ATTCACCTGA TTCCAAAAGC TTTTTAAGAG TTTTTTGTTT TTTGTCTTTG CTATCTGGGT
    92341 TATTCATTGG ATTATTATTT TTCATACGCT TAGATGCTTC TTTTCTATTT TGTTCTTTGC
    92401 GTATTTCTTT TTGCTGTTTG TCTTGTTCCT TTTCTTTTTC TTTCTAACAA TATTCTTCCC
    92461 AAGTTAATTC TTGTTCGTAA ACAGGATTGT TTAATTTCAT CCTTAAAGAA GCTTCAAGAT
    92521 TATTCTTCTT TTTGCATTCA TCACAAGTAT ACGCAGGATT GTTTTTGAGA TTTTTTCTGG
    92581 TTACTTTTTT AGTAACTGTT TTTAAAATTT TTCCGCACTA TCTACATATA ATATTTTGCT
    92641 AAAATTCTTT TAAAATATGC GGTTTTTCTT TTATACATTC AGGACAAAGC TCTTTACTTT
    92701 GTTTTGCAGT AGCCTAATAT TCTTTCCCGC ATTTCTAACA AATGTAAGTT TTAGTTTTAT
    92761 TTTTATACTA TATACGATGC CACTCTTTTC GACATTCGTT ATTAAAACAA ACAATGGTTC
    92821 TACTATCTCT TGTTTCAAAT TCCTGCTAAC ATATTTGGCA CTACTTAATC ATAAAGCATT
    92881 ACCTCATCAT TGGTTGTCAA AAAGCCAGCT TCTACCCAAC CTCTATTAAT AGTATAAATC
    92941 TTATGATTAG GAGTACAAAT AATAGTTTTA TCTTCGACTG TGATTTTAAT TAATTCTCCA
    93001 TTATAATCAC GTTCATAAAG TTTAACGACA GGCTTTAATT CTTTAATATG ATTTTCCAAA
    93061 TTATAAGAAT CAACAATATC TCCGATATTC ACTTCTTCAA TCGGGACATC GTTTCCATTA
    93121 ACTTTTACTT TTACTCCAGC AGGAAAACAG AAACTACAAC CCTGTGCGCA ATTATTAGTA
    93181 ATTTTATAGT CGCAACATTC TGGAAAATCA GCCTTGAAAA AGCTTAAATC ATTTTCACGA
    93241 GTCTTGGTCC CATTGTCCAA GTCGATGGAA ACCATATAAT TACCGTTCTG ATAAGTCTTA
    93301 ATATTACTCA TTAATCCATC ACCACTTTCT TCATATCTTC TTCCTTTTCC CAAACTTCCT
    93361 CAATTGCAGG ATAAACAACA GAAGAAGTCA TTTTGTGATT ACACTTGGGA CATACATACT
    93421 CATAAATGGG CGGATAAGTA GCATAAGCCA TTTCACTCAG CTTCATTTCA ACATCACAAT
    93481 CACTACAATA GATGCGATGA ACCTTGCGAT ACTTAAGATA TTCTTTTGTT ACACGTTCGC
    93541 TATACAATTT AACTCCATTA GTGCTCACAG AGATTGTCCT CCATATTATT AGTCATTTTT
    93601 TATTTCTTTC TGATGCTTTT TGTAAACCTT GTTATTAACT ACTTCAATAT ATCCAAAATC
    93661 CCAAGGCGCT TCTCCTTGGT AATCAATAAT TCCATTAGCA ACATATCCAT TAGGGGCAAG
    93721 AAAATTATCA ATGAGATACT TCAACCAATC AACATAATTG TAAAATTTTT CTGCTTCATT
    93781 CCAAACTAAT TTGTTTTCAT CATTAATAAT CCATTTACAC CAAAGACCAG CTTGAGTGTA
    93841 AGGAGGGTAG TTGTTGTCAA TAACAGAATC ATCAGATTCT TGCCCAGCAA ATCCCAAACC
    93901 GCCAATAAAA TATTCTCCCT CTTCACCCAA ATTTCCATTG TAACAAAGAT TTTCCCAGTT
    93961 TGGAAATACT TCTTTAATTT TTTCATTATC TCGCTTCATG CGGCGAGTAT AACTAAATTT
    94021 GTTAATGTAC TCTTTAAGTT CAGAAGAAAT TGGCTTGTTA AAAGAAATTG CCCCGTTAAA
    94081 TTCAGTAGTA TACCCCATAA TTAGTTCTCC TTTTTAATGT TCAACACGGG GATTATCCTC
    94141 TATATACTTC TTTACTCTGT CACCATCATA ACGAGAGGGA CAGGCATTAC AAAGGTAAGA
    94201 ACCATAATAT TCACAAGCAT GAACCTCTTC CTGAGACTTG GGAGCAGACT CACAATTCAG
    94261 GTGGTCGAAT GCGCAATAAA TCTTCATTTT TATTCGTTTC CTTTCTCTCG AACAATGTAA
    94321 ATGTTATTTC CTTTATTTTC AAGGATTTCG TAATCCTGTA AAAATTTGGT CGGAATATTT
    94381 TCTTCAAATT TAACCATATA TCTTTCTTCA TAAACAGGAT TAAATGCCAT TTTAAACATT
    94441 TTACCAGAGG CAAAAGTGAA CAAAGAAACG GCTACAATAC AAACAAGCGT TAGCCAGCCA
    94501 AATTTTTCTT TTATACATAA CACCAAAAAA TAGAATAAAA GCAAAGCAAA AACAGCAAAA
    94561 ATAATTCCTG CACCAATCAA TTCATCTAAA TCAGCAGAAA CTCTTACCAT TTCAGAAGTT
    94621 AAAACTTCAA CGCCATCAAT CATTTTTGTC AACCCTTTCT TTTAACGTGT AGATTTTTCC
    94681 TTCTCTGGAA ATAATATAAT TTTCTTCGAG TTTTTCGTAA TCAGTTAATG AAAAATGGTC
    94741 TGGGTCAGAG AATTTAACTT CATAAGAGAT GATTTTAACT GGATGAGTCA TTGCGTGCAA
    94801 ATTAATTCCC GAGATTACTC CAAGAATAAT GGTCGCTACA AGAAGCAAAT CAAATCCGTC
    94861 CATGAGAACT TTAGTTTGAA TCCAATCTAC AATAAAAGTA ATTATACAAA TAATACAAAG
    94921 AGCAGCGAGA AGACTAGTAA TAACAAAAAC AAAGAGGTCT CCACCTTTAG TAGTTACTAT
    94981 TGTATTGAGA ATTTCAATGG CTGGATTATT TTCAATCGAC ATTTTTACAT CTCCTTTTGA
    95041 GTAATCAAAT TATACTCTAC AAAAAGAAAA AAGTCAAGGA GTTAATAAAA AATAATCTCC
    95101 TTGACCTATT AAAATATTTT AATTGTTAGT TATAACCATA AGCACAAGTA ATAACAAGTT
    95161 TGTCACCACT GGGAGAAGTA TAATGAGAAG TCTCAGTTTC AAGGCCATCA CTATTACAAT
    95221 CCTGCATAAA CTCTTGATAA GTTAAACCAG CTCCCTCATA GTCGAAAAGA GAATCCTTTT
    95281 CTTGTCTACG TTGTTGGGAA ACACGAGTAT AAGTATATTC TTCTTTTTCT GCGTCTGTAA
    95341 GTTCAAACCA ATCCTTATAA TATTTACCTT TGCATCTAGT ATAGTATTCT TCTGCTTCTT
    95401 TCCTGTCTTG CTTAGTAATT CTAATGGAGT TTTTAATAAA AGTTTTATTC CATTTATTAA
    95461 AAAGCAGTTT CCCATCTTGC CAATCTTTAT ACTCGTCTTC GGTACAAATA GCAAGGGTAT
    95521 GAGTAGAAGA AGAGTTGGTT TCAAATACAT TTTTACGAAT TTGTTTCATT TAATTTTACC
    95581 TCCTCTAAAA TTTTAGCTTC TACTAATTTA TTCATTCGAT TTTCATATTT GTCAACAATC
    95641 ATATCAAGGA AAGGAAAACT GTGTCCACTA TCTTGTGCTC TAAAAAAAGC ATTATATGGT
    95701 TGACCAAAAT CATCGTCAAT GACTTCAAGA TTATCAAAAT CATTCCAAGA TTTAAGGTCA
    95761 TCAAGGTCAA TCGCTACATC AAAGCTAAAT TCATATGAAA TTCTTTCTTT TTTGGAGTTA
    95821 AAAAGACAAA AATGATAAGT CATCCAATAA TGGTCAGACT TTTTAGATTC TCTCCAAAAC
    95881 CCTTCTTTAA AACCTGTATC AGTAAGAAGG ACAATTTGTT CTGCTGTGGT TAAAGAAAGA
    95941 AAATAATTAG ATAATTCATA ACGCTTCATC TTATGCTTTG TTTTCATGCG AAGATTCTGC
    96001 ATCTTTCTTC TCCTTCTCTG CTTCTAATCG AGCCAAATAC TGTTCTCTCC ATTTAGCCTC
    96061 ATATTCAACA CGGCTATCAT GGATAATTTT AGTAGTATTT ACTAAACCAG AATCTTTAAT
    96121 ATGAAGCCAC GTATTATATT CATCGCCATC CACAACCACA ATATATCTCT TATTGGTCAA
    96181 AAACTCTTCA AGAGATACAT TGTACTTTTT AAGCCAACCC TCGATTTCAT AGTCATCAGT
    96241 TCCCCCATAA TTGGGAACAG GTTCATCTGC TTCTACATAA TCTTTAACTT CTGAATCCCA
    96301 AACATAATCT TTGGTATCGA ATTCAAAATC TGTGAATCCA TCAATGTATT CCTTGCAAAT
    96361 TTTTCTACAT TCATCTACAA GATTGCCATT AGAAGACGCA ATAGCATATC TTAGCTTACC
    96421 TCTAAAGGTG GCAAGCATAT CAAAAGGATA ACGATAAAAT TCAAGATAAC TTTCGGAAAG
    96481 CCAAAGCAAA CCATCTTTAC GAAGATGAAA TTCGCTATTA ATTTCTTCTC TTGTCATGTG
    96541 CTCGTCATCA GTAGTAATTA CAAGAGAATG ACTTGAACTA CTATTAGTTT CAAAAACATT
    96601 ACGTCTAATC TGTCTCATAT TATCTCCTTA AAATCCAGTC TGAGCACTTT TAAAATTTAA
    96661 GGTTTTACTA GTACCTTCAA CTTCTGCAAT AATATCGTCA TACTCTTCAC CATCATAGGT
    96721 GTATTTACCA TTATTCTTTT TATTGACACG AACATGTCCA TCAAAGTTTT TAATAATAGT
    96781 AGCACAATGC TTAGGAAGGT CAAGGTTAGG ATTGTATTCA AGAACTTCCT TCATAAGAAA
    96841 AATACCAACC TGACCAGAAT CAGCACAGAA CTCTCCCATC TTTTCCTTGG TCAAAGAATT
    96901 AAAAACAGTG CAAGACCAAT CCCCATAAAT AGTGCCGCAG ACGATAAAAG TATTAAGGCC
    96961 AAGTTTTTCC ATGGCTTCTC CACAGCAACA CTTTTCCCAA TCATCTTCCT GCTCAGTTTC
    97021 CCACTTTGCT ACAGCTTTGT TGTAAGCTTC ATTTTCAGTT TCGTAAGTGG GAGAAAAAGG
    97081 GACTCTACGA ATATTGGGGT TTTTTGTTTT TGTCCCTCTA ATCCACGTTT CATAAGCATC
    97141 AATAAGTTTC GCTTCTCTGT CAGGAGTACG ATAACCTTCA GGAAGTTCAT TGGCACGAAG
    97201 AGGTTTCTTC ATATCAATCC AAGTGACATC TTCGTACATA TCAGGCCTCG GATATCCTTT
    97261 GTGTCCATTC CCAACAATTT TGTATTTGGA ATAATAATCT TCCATATTAG GATGAGTATT
    97321 ATAATTTATC TTGTGGTCTT CACGAATAAT ATAACAAGGG TCAGTAATGA GGATATCACC
    97381 AACAAAACGA ACGAAACGAT TATACTGATT GCAAAGATTC ATAAAAATAC CTCTCCTTAT
    97441 TTTTCTACTG AAAGAATATC ATAAGGAGAG GCGAATGTCA AGTCTTTATT AAATTATTTC
    97501 TTGTGTTTGT TTAATTAAAG GAGAGGAGAA ACCTCGTCAA TAATTTCAAA CTGGCTTAAA
    97561 TCATTTGCGT CAAACTTTTT ATCCTGTTCA CAATACATAA TACCAACAAG GCCAAGAGAA
    97621 CCGAACTGAT TAGGCAAAGG CATAATCTGA TAAACACGAT AAGTCTTACC ATCAAGCGCG
    97681 TTCTTCTTCT TACACTTAAA CATATAACTA TTATTAGCCA TTTATAATAC TCCTTAAAAT
    97741 TTCACTTTTA TTCTATCTTG TTTTATTTTT GTTAGTGATT ATCGTTGTCG ATAATCAAAC
    97801 TATAACCTTT ATTAAAAATA TAATCTTCTA AAGTAATTCT GTCTCTTGTA AAAATATAAT
    97861 ACATTCCATC AGAAACATAA TAATCAAGAC TTTGATGGTC TACATAACCA TCTTCATCAG
    97921 GACTAATTTT GATTCCTATA ATGTGAATGT CATGTTTAGA AAGAGCATAC TTTACATCAT
    97981 CTTCGAACTT TTGGAAATCA TCAGATTCCA TAACTTCTTT AATAGCTTCT TCTTTATCTT
    98041 CTCTGCTGCT CCAATTAACA TTGTAACCTT GAAAACAAGT TATAGCAGTT AAGATATATT
    98101 CAAGTTTAGC TACTGCGCTA TTTTCGTCTA AGTTAGATTC CCAACCCCAG CCAAAGGCTT
    98161 CAAAATTTAA TTTTAGATAT TTACCGTAAC CATTGTGACC ATAATCTTCT TCAATATAAT
    98221 CATCTAATTG AGTATAATCA TAATTATCTT TATTGCTAAT ACTCAATGAA TGAACACTTG
    98281 AAGAATTAGT CTCAAAAACA TTTTTTCTTG TTTGTTTCAT ATTAATACCT TACCCGACGT
    98341 AATTGGTCAA AAATTTCAAT CCGCTTATCA AAACCTAAAG ACCATAACAC ATCTTCCATT
    98401 AAACTATCCA TTGCTCTATG TCCCCAGCCA TTTAAAAGAG CCGCATCACC TTGACATAAA
    98461 TCTACAATCT CTTGCGCTCT TTCGGCAAAT TCTTCTGGCG TAAAAGGGAC AACTGTTTTA
    98521 CTTTCTAATA CTTCCAATCA TCGAAGTCTC CAATCTTGGC TAACTTTTAG CCAGCATCAT
    98581 AAATCCTCTC AGGGATTTTG CTATTATCCT TCTCAGGAAC ATAGCCATCA TTTCTATTAA
    98641 ATTGTATATC ATGTTCAAAC TGCGGCCTAA AATCTCCATC ACCATCACTG TAGAAACCAA
    98701 TCAAAGTGGA ATGCCCAATC TTTCCACAAG CTTCCATATA GCGCAACATA GAAAGAAAAG
    98761 AATCAACCCA TCTTTCTTCC ATAGTACATT TAATATTAAA AGTTTTTTTC ATTTAAAAAA
    98821 CTCCTTGTAT ATTTTTATAA ATGAAGTATA CCACAAAGAA ATAAAGTTGT CAAGAAATTC
    98881 TAAAAACTTT TTTTCTTGAC AACTTTATAT CAACATAATT TAATTAATTA TCAACCAAAA
    98941 TACAAAGTCG TTGTAGGAGT AGTATATAAG CTGTCCCAAG TATCGGCATT AATAATGGAG
    99001 AAATTAATCT CAACTTCTTC GATTTCTTCA ATCCCACAAT CTTCCAAATC GAGGAAAGTT
    99061 ACCTCACCAA CTGCTTTCTT TCCTGCATTT ACATCTGTGG ACATTAAGAC AGAAATTGTA
    99121 TAACCATTCA CGTCAACTTC GTCACCACAT TGAATAATAA GATTTTTATT AGAGTTATTT
    99181 TCAATATAGA TTTTAAGTTC TGGACCGAAA ATACTATCGT AAACAAGTTC TCTGGCTACA
    99241 ATTTTTACTT CTGCGTTTTC AAATAAAACC ACTTCTTCCG GTTCTTCGAT TTCTTCTTCA
    99301 ACATCTGTAT TTTTCGCTTT AGTCATGTTA GGGGAAGAAT CGGAAGAGTC ACTACAGCCT
    99361 ACTAGGACAA ACAGAAAAAT AAAAACTGGA ATAATCACAC TAAGAATACG CTTCATCAAA
    99421 ATTTTTCTCC TATATTTAAT TTATAAATTG TGCTTTTTAT AATACTTTTT TGGGAGTCTA
    99481 TGAGTAGGCT CAGACCTGCC ACCCTTTAAC AAATTATAAA ATTCTTTCTT CTTATGTTCA
    99541 GGGGTAAGGA ATTGGTCAAT CCAAGAAAGT TCGGGGTGCT CTTTTTTATA TTTAAGTCTA
    99601 TCATTCCAAA GCTGTTGATG CCTCTTCTGA CAAAAAGCGT ACCATTCAGA ATGACTAAGG
    99661 CCACTATAAT CAACCACTGA AACAGAATTG TGAGGAGCTT TGTCTAAATA CTGCATAAGT
    99721 TCTGTTACAG TATTAAAAGT TCTCTTGAAA GAATATCCCT GAGAAACATT TGTATTAAAT
    99781 TTCTTTTTGT TATGACGAAG GAATTTAACT TCAAACATTT TTCTTCTCCC TTTCTTATTA
    99841 TCTGCTTTCT TTTTATCTGC TCTAAAATTT CCTACACGAT AAACGCTAAC ACGTATGTTG
    99901 CCTTACCCAT TTACCTTCTT ACTTTAAGAA GTTCCAAGCC ACCATCGGAA ATCTTTTAGA
    99961 GGATTGTTCC CGCTACCTTT AAGCAAGTTT AGTTCGTCGT AACAATCTGC GCTGGTGAGA
   100021 CGCCTTACAA CCAAATCAAT TATTGAATGC TTGCTACATC TCGTCTTAAG CCTTTCATTT
   100081 TTCACTAAGG TTTCCCTTAG CTTAGTTATA TAATAGCACT TAACTTTTAT CTTGTCAAGT
   100141 ACTTATTACA TGCTTTTTTA AAATATTTTT TTAGAGTCGC TGATGTGTAA TTGGGTCAAA
   100201 TCCTTCTCGT TCAGCCACAT CTTCGTAATT TTCAGATTCA TCAATATGAT TTTGTAAAAG
   100261 AAAATTGATA TTACGTTCCA TATTTTCAAT TTTCTTTTCC ATTGTATCAA TTTTTTCTTT
   100321 GTTGGCTTGA ATATGTCTAA TTTCCCACTT AACACCAAAA GTATAGCAAT AAGCTAAATA
   100381 AATAAGCAGC ATAACTATTA GCGCTACATA CCATAAAATA CTTGTCGTAT GACAAGTAGC
   100441 TACATAATGT ACTCCCACAA AGAAATAAAA AGCGTTTAGA ATTAATCCTA ATACCCCATG
   100501 AATCTTTTTA TTTTTGTTCT CTAATCTTTG CATTACATTA GTCCTCGCAT TCTTAACCAG
   100561 TTATTAATAA GCACCATTAA ATTATTTTCT GCTGAGGCTA ATGAATCATT CCAAGTCCAT
   100621 CTTGGAGGAG AAATTGAATT AAAATATTTT CTATAGGCCA CAGCTTTAAT TGATAGATGC
   100681 AAGTCTTTTT CTTCATGGCC TATAGAAATT TCTTCGTTTA AAATCAAAGT AAACACAAGT
   100741 CCTAAATGAC TATATGTTAT AATATCTTGG AGACTATTAA ACAACTCTTG TTGCCATTTC
   100801 TCCCACGTAT TCATATATTA TAGTCTCCTT TTATTTATTT ACAACTTTAT AAATATTTTA
   100861 AATTAACTCA TTGGAGGAAA CCAATAGTAA CCTAAAATAT CTTCCGTTTC TTCTCGGTCT
   100921 TGTTTATTAT ACTCTAAAAG CGAGTTTAAG TCAATTACAT TTCCAGCACT TTTAATTTTA
   100981 TCTTTTAAGT CTTTGTTAGC AATTCGTTTT TGTGAAATCG CAATTACTTT TTTATAATAA
   101041 TCAGATTCCT CAACAAGCTT TTGACCAATC TTTTGATAAG TCAGCATGTT TTGTTCATAA
   101101 GACTTTTTTA ATTTTTCAAT ATTTTCTAAA AGACCCATGT AAGTATTAAA TGCTTGACAA
   101161 GTACAATAGT AATTACCCGT ACCTGTTGGC TTCATTTCTT GAGAGCAAAA CTTGCATTTA
   101221 GGGGGAGTTG TATAAACTAT ATCTTGGGGA TTTTTAGGAT TGGGGGGAGA ATTTTCATCC
   101281 TTTCCCCCAT TAATCACTGT AAAACCAATC TTAGACATCT TAATTACTTG TTAGTAGTAC
   101341 CAAGTACTCC ACGTTCAGCA CGGTCTTCAA CGCGCTTGTT CATCCAGAGC AAGCAATTTT
   101401 CCAAATAAGT AAGTGCAAGT GCATTCTCAC GACAGGCAAA TTCACCAGAC TGAAAACCCT
   101461 GAAGACGGTC ACGAACAATC TCAAGAAGGT CTGTATCAAG AAGTCCATGA ATTGAATCCA
   101521 TTTCCTTGCG AGGACCATTT TGGAATGCAA TAGAATAAGG AGTCTCATTA CCCTGACCAT
   101581 CAGTTACAAT AACATTATAA ACATGATTGG CATTACCAAT GCCCTTTTCA TCAACTGCAT
   101641 AAACGGTGTT AAGATTATTG TTCTTCTGAA TAGTATTAAG CTTACGCATT TAATTTACCT
   101701 CTCTTAATTA TTAATTAATT TACAAACCCA TTGTACAGAC TCAACAGAAT CAGTTTTCTT
   101761 ATAAATTACA CAAGCAAGAA CCGCTTTATC AAAATCTACA AAATAAGTAT TACAAACATG
   101821 AATTTTATCT TCTTCATCTT TGTAAGTGGG AATGTAATAA ATTTCCTCTT TGCGATTGAT
   101881 TCCTGTGACA ACGCACATAT CTTCGCCAAT CATCGAGCCA AAAAAGCGCC AACCATCGGA
   101941 ATTTTTAGTT ACTGCATTCT CAAATTCAGC AACTTTCTTT TCATTTTCTT GTTCACGCTG
   102001 ATACATTCCG TAAACATGAT ACTTACGAAT CTTAGGAGTC TCAGGAGATA AAAGAGTAGA
   102061 AAAAAACTCT TCAACTTCTC CATATGTAAT TGCATTGTTA ATTGCCATGA TTACACCTCT
   102121 TTTCTTTGTA TTTAGATATT ACCATATATC TTTTTTCTTG TCAAGCGTTT ATTAAAAATT
   102181 TCTAACTGAG AATTCTAACA AAAACGTGTA AAAAAAGGAA GAAGCCATTC GACCTCTTCC
   102241 TTTTTTGGAG TGAATTTATG AAAATTTTAG ATGAACTACT TTTTTATCTT TGATTACTTA
   102301 CAACCAAAAC GCTTCTTAGA AATCGCTTCA ATCGAAGGAA TCTTTTCAGT GTTGATGCTC
   102361 TTCTTTGCAC AATAATGTTC AATTGTTGCA ACCAGAACTC GTGCATCAAG AAGCATTGCA
   102421 AGAATCTTAC GGTCAAATGC TCGATGATAC TTTTCAAGAG CCTTACCACG AGCAAACTCC
   102481 TTACCAATAT CCTCAACGAA CTTGTCACCG TCAGCATGAT TTACCTTAGC CTTACCACGG
   102541 TAACTGTTCT CAAGAAGAGT GTTCTCCCAA ATGCCTTCAA GAGAAATGGT CTTCATATCA
   102601 GCCTTTTCAC AAAGACGAGT GATAACATGC ATTGCATCAA ATGCAGTATC AGTCACCTCA
   102661 GCCTTTACCA CACCGCCACT CTCATAAACA CCATAAGCAA TAGAAGAGTT AGACGGTCGG
   102721 GAAATGTCAT TCTTGCAGTT GTCACACATA ATTTTTTGTC TCCTTTAATT TCTTTGTTTT
   102781 ACTTTAGTTT TTGTTTACTT TGTTTTATCT TTATATAAAA GAGGGAATTA AGATTTGTTA
   102841 TTTAATTCCC TCAATATCTG GCAGAGGAGA CAGGTGCCGA CCCTGTTTAC CTAGTTTTAG
   102901 AGACTAGTGC ATTTGCCGCT ATGCTACTCC TCATGGTACG CCTGACGAGA TTCGAACTCG
   102961 TATAAAAAAT ACACTTTAGA AGAGTGCTGT TTTATCCAAT TAGACTACAG GCGCGGATTA
   103021 CACTAAACTC ATTTTCAAAA CGTTTGTAAT CCATTTTCAC AAGTTTTTAA TGTTTGCTGT
   103081 TAGAGTTTAC TTTTTTAATT GTTATTTATA ATCTTTTGAA TGAAAAGGTA AATTGTAATA
   103141 TTTACACCAC TTACAGACAG CGGTGTTACT GACATTATAC ATCCTTCCTA TCAAAAAAAA
   103201 GTTTCCATTG TTGATTTTTA ATTGCTCAAA CAATTCTTCT TTTGTGGGTT TATTAACTTG
   103261 AGTACTTTTA ATATAGCATT CCCTGCACAA ACCTGTTTTA GAATATCGTG TTATTTCTTT
   103321 TCCACAATTT TTACAAAACA GTTTTTCTTT TGGATATATT ATTTGATTTT CTTCTGAATT
   103381 TTTATGTAAA GGACATTTAA TTTTTCGTAA AGGATAATCA AAATCTTCTT TTGTCCAAAT
   103441 TTGCCGACAA TTTATATGAC TAATTGTTCT CTAACCAACA TTAAATCTTT TCCCAATCTA
   103501 ATCTTCAGAC AAATCCGAAT TTTGTAATAA ATCATAAATC TATTCAATTT CTTCTTTTTG
   103561 TAATTTCTAA GAAGTTGGAG AACTACCACC TTCTGTTAAA TTATATCCGC ATTCAAAAAA
   103621 ATTAGACTAA TAAAATTTTA TATAATGTTG TTCTTCTTTA TTTAAATCTT CTTTTTTGCA
   103681 TCTTTTAATA ATTTCAAAAT TGAAATTATC TATTCCATAT TTTCTAATAG CCCTATAAAG
   103741 ATGTGAGTCA TACTAAGAAT TTTTAGGATT AAAAGCACGA CTTTTATGAG CAATAAAACG
   103801 CTTTAAAATA TTAGTGCTCT ATCCAATATA AACTTTATTA TTTACGAGAT TAGTTATTTT
   103861 ATAAATACCA CAAATTATTT CCATTTTTAA TCCTCCCAAA AGAATTTTTT AAAAATACAG
   103921 CTTAATGTTT GGGCATTATT TTCTCATTGG TTAATTACTC CAATGCTACC TGTATTTTAA
   103981 ATGGTGGGAA TGGAGTGACT CGAACACTCA ACTTCCCGAT TTGGTGTTTT AGACAAGTCT
   104041 TGCACTTGCA TTGAAAGTTT TACTTTTAAA CTACTAAAAC ATAAGTCGGG CCCTCTGACC
   104101 AATTGAGATA CATCCCCATA TAAAATCCTA GACACTATAT AAAAATCTAA AAAGCATTTA
   104161 TTCCAATTAA ATATGTATTA GCATTTTTAT TTAATTGCTG TTAGTGTCTA CTTCTTCAAC
   104221 ATTACAGGAC TAAACCCTTT ATTATCTTTA ATTTCATAAG GCAAAAATTA AGTAGTTAAA
   104281 TTGCTGTAAG GGTTTACTTT TAAATCATCA TTAAATCTTG TTTGTAGTAC TCCAAACAAG
   104341 TCTCAAAAAT CATGCACCGC GAGGGATTCG AACCCTTACT TAAGCCCTCC GTCGAGTGAC
   104401 CCCAACCTTG GTACGGCACT TATAAACTAG ACGCTTAAAA CTAAAAGGAG AATTATGAAA
   104461 GCATCATAAA CTAATTAGCA AGGAACAATA CCCAAAATCT TTTAAATACA CTTTTTATAA
   104521 AATTTGATTG TTATTATTGT TTGCTGTAAG CGTCTACACG TAAACGATAA TTTGAATTGT
   104581 TGCCTATGGC AGCCGATGAA CGATTTGAAC GTTCGAATGG AGGCTTCAAA GACCTCTGCC
   104641 TTAACCAGCT TGGCTAATCG GCTATATTAT TTTTGTACTT TGCCTCTGAA TCCCGATTCT
   104701 CCACAGAGGA CATCCATCTC ATTTCTGAGT CCGACTGGAC ATGGCTTATT TTATTTATCG
   104761 TGCTGTTACC ACCACAAAGT ACACAAGAAA GGAAATCTTG TCTGCCCATG AAGGGGAGAC
   104821 ATTTGTTCTG GAGCGGCAGA CCAGATTCCA ACTGGCGACT CCCTAATTCG GTGTCAGGGC
   104881 TGGATAGCGC TTCCACACTG CCGCATTTTT AGGTTGTACC TCTCAACCAC ATTTTAAGTA
   104941 TAACACATAC TCGTCATCTT GTCAAGCACT TTTTAAAATT TCTTTTTTAT TACACCTAAA
   105001 ATTTAATGGA GCTGGATGAC GGACTCGAAC CCCCGACCTA TTGATTACAA ATCAATTGCT
   105061 CTACCAACTG AGCTAATCCA GCATATAAAG GACTAAACAA ATAGCCCTTA TCCACGAGTA
   105121 CGTTTCCAAT AATTCGCCAT TTTATATTCA GGCTTATTAG TAACTTCCTC GATAAATACT
   105181 TCAGGAAAAG GCCAAACATA ACTATTGGCT TCTTCCTCAG AATCAAATTC AACTTCGGCA
   105241 TAATAGAAAG CAGTATCAGT GCCACCATCT ACAAGATTGA ATTCAATTAG ATAACCATTA
   105301 TTGTAAAGAC CTCTATAATC TTTTACAATA GGATTATAAC CAAGTTCATT GAAACAATCA
   105361 AACAAAGAAT TATTTGTAAG ATTTGTTTCA ATTTCAGTAC GGGTTAAATT ACCACCAGAC
   105421 TTAAAAGTAA GAGCATCTGG ACGATAACCT TTACCACTTT CAAACCAACG TCTTATACGA
   105481 ATTTCCTGTA AAATACTTCC ATCAGAATTA TATTTAATAT TAATATAGAT AGTTTTAACA
   105541 ATTCCGACTT CATCAAAATC GACTTTAGGA AAACCAGAGA TTAAAAACTT ACGTTCGATT
   105601 TCGATTGAAT TCTTATTGCT CATTTTTAAT CTCCTTTTCT TTCCATGGCG CACGCTACAG
   105661 GGTTCGAACC TGTGATACCT TACGGTATGC CAGTTTTCAA GACTGGTGTA ATCAACCAAC
   105721 TCTACCAAAC GTGCATTTAT GTTTCAGAGA ATAGATAAAT ATCTTTCTCT CCTACATCTT
   105781 TTTTAATATC AGCAAATTCT TTATCACTAA TTTGAGTCAT TGGAGGGAAC ACACATTTAA
   105841 AAGAAGAACA GCCATCTTTT TCAATACAGA CAATTTGCTT CTTACAAACT GGGCAAGTAT
   105901 AATTCCAAGA TAAAAGATTA GTTTCATTCT TAGCAACTTT AATTTCTGTT ACTTGCATTA
   105961 TTCCTTTATT ACAATGAGGG CATCTATAAA CAAACTTTTT ATTACTTGCT GTCTAATAAA
   106021 TGTAAGTCTT AAAATTAGTC ATTGAATTTG CTTCCTTTTG TTTTTTGGTT GCTGAACCCA
   106081 TTATTACTTG GGTATGAGCC AAGTGTGATT TATATATCCA TTTCACTCGC CAGCAATGGT
   106141 GGACCTGACA AGACTTGAAC TTGCGACTTC CTGCGTGCAA AGCAGACACT CTCCCAACTG
   106201 AGTTACAGGC CCAAATATTC TCTCTTATCC CTACTCAATA GTAAGTTCGT AATTCATTAT
   106261 TGGCGAATTC GTAACTTACT ATCTTTCGGC ATTGCAATGA GAGAATTCTC TAATTGTTTT
   106321 CGTTCAATTT CTGAAGAAAA TTTCTAAACA AGCGAAGTCT TTTTCTTGTT TTACTGACCT
   106381 AAAAGACCCA AATTAACAGG TTGTCATTCT TTTAAATTTA CCGTAAAAAG AATCTGTGAC
   106441 TAAGAAAACC GTCTCAATCT CTTATTCGCG TAATAAGATG AAAGAAATTC TAAGTGGCGC
   106501 TGTACCTAAC AGCTTCCTGC AAGGGTTTCC CACGAGCGGG GCAGGACTCG AACCTACACT
   106561 CTCCACTTTT GGTGCAGATA AAGAGATTTG AACTCTTACA CTTTTAAAGC ACGAGAACCT
   106621 AAATCTCGCA TGTCTTCCAA TTCCATCATA TCTGCATAAC AAAAGAGTTT TTAACAAGAA
   106681 CTCATTAACT TGGCTTTTGT TGTTCATCCT CAGCACCACC TGTTAGGAGC AATAAGCAGT
   106741 ATGCTCGGCT TATTGTGTTT TAAGGTTACA TGACCCATAA CCTCAATACC TACCCCGATT
   106801 TAGTTGCAGT AATCAGAGTT TTTGTTTGAA CAAATGCGCA ACCATTTGCT CCCGTAGACA
   106861 CGGCACTGAC TTCTCCGTAT AGCTTTACGC TGTAGGTTTT GATGTTACAT TCGACCCCTA
   106921 ACATCTAACC GTATATCAGT GTTCTACCCT CGTCAAGAAC CATTCACTTG TTCTCTACTC
   106981 CTTTTACAGG CGGGCATAAG GGGGATGATG TTTTGTTAGT CTATCATCAA GACCATGGTA
   107041 GCTGAGGTGG GACTTGAACC CACATCTCTT TCGAGGGTTG TACTTGAAGC AACTGCGTAT
   107101 GCCAATTTCG CCACTCAGCC ATAATAATTA ATACTAGACA CGTTTTTTGA TTTCCAGCAA
   107161 CCACGCATCT TCCAAAGAAG ATTAAGGAGT CGAACCTTAT CGTTAATTTT CCATATTAAA
   107221 GCATCAAGTA ATTTTGCTGT GCGTGTCTAC TTGAAAGGAA TTTATGTTTA CCTATTAGAA
   107281 AAATAGGAGC GTCAACTTTT TTATTTTTAG TTAATGACTA GACTCGTTTT ACAAAATCTG
   107341 TTGCTCTGCC AATTGAGCTA ACTCCCGATG GTCGGGAGTG AAGGACTTGA ACCTCCAACA
   107401 CACAGGCCCA TAGCATTTGT TATTGTAAAG TTGCTGTTAG AGTCTACTTG AAAGGAATGC
   107461 TTTTATGAAC AATAAAAAAT GAACATTAGC TTACAAATAA ATTTGTATCT TTACCATGTT
   107521 TTTACTATAA CATAAAATTT TTATTTTGTC AAGAGTTTTA AAACAAAATT TTATTGGTGG
   107581 GTGAGGAAGG TGCCGACCCT TCTACTCCGT TAGGAAACAA ATTTACAGTC TTTCGTGTTT
   107641 GCCGATTCAC TACTCACCCA TTTAATTATT TCTCTTTTAG AAAGGGGCTA GACGCTTTTG
   107701 TGTATTCTTA TTTAACAGAT AAGTACATTT AAAATTGCTG TAAGCGTCTA CTATAATGAA
   107761 ATCATATTAC AAAATTAGCA TTTCTGCTAT TGGTGCGTCT GGAGAGATTC GAACTCTCGA
   107821 TACCCGCATT ATGGGGTTGG ATATAAGTCT TGAACTTATC GAGGCCCTAA TGCTATCCAA
   107881 CAAAGTGCGG TGCCTTACCA CTTGGCCACA AACGCATAAA TACTAGAGAC ATTGTAGTTA
   107941 TGGACTCCTG CCTTGCCACT TGGCTACACT CTTCAACCGA AGGTGCTCGG ATTCGAACCG
   108001 AGGGATGGGA GTTTGGCTTA TTAACTTTCA AAATTGCTGT TAGTCTCTAC TTTACAAATA
   108061 TCATCTTATT GAAAGGAAAT TATTCATATC AGATAGAGAA AAAGGAGAAG TAGCATTTCG
   108121 TCAAGTACTA AATCTTTAGC CCTTTGATAG ATTTAAGTTC CCCTCATTTA ACTCCGATAA
   108181 AACTTACTCA CACTATCATA AGAACGGATT TCTGATTTGA ACAAATGGTG ATGGGTGCGG
   108241 GAGTCGAACC CAGCGTTTAG GACGTGAAAG GCCCTCGTCT TAGCCACTTG ACTAACCCAC
   108301 CATATTATAA CCTAGACTCT TTTGCGTATT ATTCACCACA GAGCGCCCTC TGACGAGAAT
   108361 CGAACTCGCT AATGATTGTT TTCAAGACAA TTGTGTTAAC CTTTTAAGGA ATTTGCTGTA
   108421 AGAGTCTACT TTTCAATTAC TTTTCAGGAG GTTTAGCCTA TATTTTTATT ATAACACATC
   108481 ATTCATAGAA TGTCAACCAC TTTTTAAAAT TTTCTTTTGT ACTTTTTGAG AAGATTTATT
   108541 TTTATTTTTT ATTCTTCTCT TAAGATGTAT TTATCTTACC ACATTTTTAG ATTTCTGTCA
   108601 AGACTTTATT AGAATTTTCT TTTACTCAAC AGCCTCATTA TAAGTCATCT TCATAATATC
   108661 AGGCTTAACG GGATAGAACT CACCTTTAAT TCCCTTAACG ATATAATCAC CAACAGAAGC
   108721 GTAATGGTCT CCCTCAAGGG TATTAATGAT AAGATTAGTT ACAGTACCAT TAATAGTATG
   108781 CTGAGTAGTA ACACAACAAT GAGCACCAAC AAATTCCATA ATTTCGGTTT CATTAGTACC
   108841 ATCCCAAATA ACGGCTTCAA TAGTAACTGG CTTCTTAGTA TACTTTTTAA TCATGAATTT
   108901 CACCTTCTTG TGTTTTTAAA AATTTAACCA CAAGATATAG TGGCTAAGAT TTTTTTAAAC
   108961 CCCAACATAT TGTGGTTTAA AGATAAATAA AATGATGATT TTATTTTTAC TTTTAATGGG
   109021 AGCTTAACGT ACTCCAAATG AGTAAAACAA CGGATTTCTT GTTTTTGAGT AAAGCATCAA
   109081 GAAATATCTA ACCCTACTGC TTTATTGGCA ACGGAGTTAT TTATACTCTC ATCCGTCATT
   109141 CGAGTTTGTT GTCGGCGCTC AGTCCACCAT CTGGGCGAAC AACTCCAAGT TCGTCGATGC
   109201 GAAGACAAAC TCCAAGGGTC ACATCACTTC CGATGTGATA ACTACAATAA TACCACCACT
   109261 ACTATTGTAG CATATTGCCC CCCCCCCATA ATTGGATTCG AACCAACTTC CTCTCCCGAT
   109321 GTGGTGTTTA CTCACTATCA GTTAATAAGA ATGCTCCATT ACACTAATGG GGATATAAAT
   109381 GTTATAGACC TTTTAACTAT AACTCACAGG TTCTCCCTTA TACAAACAAG GTGACGGGAC
   109441 ATTGCTGTGT TTTTAAAAGA AAGCCCTTGT TATACTTTTT CTTTCAAGGA TTTAATGGTA
   109501 AGAACATTTC TTGACCTATA GGTGTTCTCA AACCTACTCC TTCACCATAC ATCCAAATGT
   109561 ACTCGCAGGT ATACATTGAA CATCTCATCC TTAAGGTCAA CTGGGGAATC ATAAAGCCGT
   109621 TCGGTTTATT TTTAATTTGA GTAAACCTTC CTCAAACGCC CCTTCATCCG CTTTTTTAGA
   109681 AGGATACGGA ATCCACGAGT TTTGGCGAAG TGGACTGGAC TCGAACCAGT ACAGTCTTAC
   109741 AACTTACTAC TTGTTTAGCA AACAAGGTCC TTACCAATTA GGATTACCAC TCCATAAATG
   109801 AGCAATCTTG GCACTTTTTT CTAGCCAACC ACGGTTAACC ATTCCTTGCT CAAGGGATAC
   109861 GTTAATAAGG AGTCGAACCT TACACGACGT TATTCCAAAA ACATAAAATA AATTTGCTGT
   109921 GAGTGTCAAC TTTTTAAATT TGTATCTGCT GGTGAGAGTA ACAGGACTCG AACCTGTAAG
   109981 CCTCCGCCGT GTAAAGGCGG CATTCTAACC AGTTGAACTA TACTCCCATA TAATATTGGT
   110041 TTTTCCGCCA AATGCCAAAG GACTTTCGTA TTTTACCAAC AAACCTCACG TTACTTAATT
   110101 TATTTATAGA CGTTGAGTAA TTACGTCTCA ACAACACATT TTTTAGAAAG GAAAACTATC
   110161 TTAACCCACA GCTTCTTCGG ATGGACTATC CTCAGAAGGG ATGGTATTGC CAGTGTTATC
   110221 GACAGAGTCA TCTGAAGGAA CAGGGTTCTC AGTCTGTGCC AAACTCTCCT TTAACTTTTC
   110281 ATCATGAAGC TCACGGTTTA CCTCGTATAC AGCGGCTTCA ATAGCCTTAC GGACTTCATC
   110341 TGCATCAAGA GTAATACCAA GAGACTCCAT CTGCTGATTA AAATACTTTG TTGCTTCCTG
   110401 CAAACGCTTT TCAATCTCCC GTGGATACAT CTGCTCAACA GCTCGAACAG CAATTAGAGC
   110461 ATACTTCTGA ATTAGTTCTG CTGTATTAAG AGCTTCATCA ATTTTATCCT GTCCAACCTT
   110521 CTTACGAAGA TAAGGAATAA GAAAAATTGT AATAGCCAGA GCACAGAGAC CAATTACAGC
   110581 AACTACAATA GGGGTAATGT CAGTCATTTT TGTACTTCCT TTTTTACATT TTGAATTATA
   110641 ACATCTAACA AACGCTTTAT CAAGTGTTTA TTAAATAAAA TTTAATGGAG CAAGATACGA
   110701 GATTCGAACT CGCCCTTACG GTTTTGGTCC TTTAAGTAAG ACTTGAACTT ACATCAATGG
   110761 TTTTTCATTA AACTATTAAA GGGGAAGACC GTCGTGCTAA CCGCTAACAC TAATCCTGCA
   110821 TATATGATAC CACCCACGTA TGAATGGTAT CAAACTCCAT GCTCCGTAGA GACCTCATGC
   110881 TAGCCTGATA GGTTTCCTAC TAAGATACCA GTAAAGTAAT GAGCTTAACC AGACAAACGT
   110941 AGACTTAACC AATGGAGTAT CTAGCTTAAT TAATATTCAA GAACATCCCA TTCATGATAT
   111001 TGAATATAAT GACTCATAAG ATAAGAGCTA AGAATTTCTT CCTCAGATTG ATTTCTAAGT
   111061 TTCTCAATTT TTTGCTCTAA GTCCTTAATA TAAAAACTTC TCTTCTCAAT CTCTTTTGTA
   111121 TATTTACGAA GTTTCGCTTC TACTTCTTTA AGTAAAATAT AAAGACGCTT TTGCTGGTCA
   111181 TCAGAAAGAG TTTCTAATGA ATCCAAAGAT TCCATTAAAT CATTCTTTCT CTGACAATAT
   111241 TCTTTATGTT GTTCAATATA AGGCTGTCTT TCTTTTTTAG CAATCGCTAC CTTGTCTGTA
   111301 AGATATTTAA TATCTTCATA AAGTTTAACA CTTGCTTCAA GAAAATAACT TTGTTTATCT
   111361 TTAAGCATAG CTTCTTCCGT CATTACAGCA TCAACAGAAG ATTCTTCATA CCAACCCGTA
   111421 TACTTAAGCC AAACTTTCAT AATTACCTTT TCACAGAAGT CACACCATTA AAATCATACA
   111481 AACGTACAAT ATGGCTTAAA CCCAAAGTGT CTGAAATATC AGCACTAATG ATAGACCAAT
   111541 CTCCACCAGC AAGACCGCAT CCAATCATAT AAGGCATAGC AATTTCTTCT GCCAGAGGAA
   111601 CCATTTCACG AATCTTAAGA AGACACTCAT GAAAATATTT ATAGTTAGTA TTTACATTTG
   111661 GTCCACCAAT ACCGACTTGA GAGAACATGT TAAGAAAAAT TTTATCTTTG TTTTCCTCAA
   111721 TTCGAAGAAC TTTACCATAA AGTTCTTCAG GAGTATGATA ACTACAAAAC TTATTATACT
   111781 CCAAAAATAC ATTAGGATAA TTCTTTTTAA TTTGAAAAGC TACACCAGCG CCCATTGCAC
   111841 CAAAGGTATT AACTTGATGA CAAATATATT TTGCTGAAGT CTTAAGCACA TCACCCTGAA
   111901 TAATAGACAC TGACATAATC TTCTCCTTTA TTCTTCTTTG TTTTCCATGA ATTTCTTATA
   111961 ATAATAATGA TAAGAATCAA AATATTTAAG AAGAAATTCT TTATAAGCTT TAGCAGTATA
   112021 ATTGTCAGAG CTTACAGGGA AATCTAATCC CAAATCTTCT GCAATAACAT CTACAGCTTT
   112081 TCTCAAAGGC TCAGGTGGAC TATTCGTCAA CTTAAACTTC TTAGTCTCAG AATCATTATC
   112141 ACACCAAGCC TTACCATTAA CAACAGTTAA AAATCTAATG GAAGGATTCT TAGAAAGTTC
   112201 CAACTTGTGT TCCTCACTTC TCTTATATGG TAACACAGAC GATTAAATCT GTCAAGTATT
   112261 TAATAAAAGA AATTTTTTAT TTTTATTTTC TTTGCTTTCC ATTTTAAGCA TATTATTTTT
   112321 TCTGGTACGC CTACCGAGAC TCGAACTCAG AACTAATCTT TAGGAGAGAT TTGTTTTATC
   112381 CAGTTAGACT ATAGACGCAT ACCTTATTTT TTCTTTTTCG GTACAACTTC AGCTACAAAA
   112441 AGAACAGGTT CTTCATTTTC GTTATAAGTA GCTAATGCTT CCATTTCAGC TTTCACATTA
   112501 AAAGAAGCTG TTTTTAAATG TCTACCATAA AATTCTCCAT AAAGATTAGA AAGATTTTCA
   112561 TAACTATAAT CCAAGTTATT TTCTACCCTA ATCCCCATAG TAGCTACTGT GATAAATACA
   112621 TCATATTTTT CTTTAGGCTT TTCTGCAAAG CCAGTATATC CATCACATTT ATATCTAATA
   112681 TAAATAGGTA AATTGTCTTT CATATTTAAG TCAACAAAAC TCAAATCGTA AAATTTTGTA
   112741 TGACAATAAG GGCATTCATA ATTAGAATTA ACCGAATACT TTTGATGACA ACGAGGACAA
   112801 ACAATCTAAT TATTACGATA TCTAAAATTC TTTTTAGACA TAATTTACCT CACACTGTAA
   112861 AACAAGATAC AGGAATCTTT GTAGGATTCT CTTCTTTCAT AATGTAAAAA GAAACATTCG
   112921 AAAGTTTAAT ATTGTTCCAC TCTTCTTTAG TTTTAGAAGA ATACTTAGGC CAAAAGAGAC
   112981 CTTCAAAAGT TACAAAATTA TTTTTGGGGT CAACATAAAG AGTCCTTACA AATCCAATAA
   113041 TTCTATCTAC AACCAATTCA TTTTTATAAG TTGCTTCTTC ACAAATAGGA GTTCTAAAGC
   113101 AATCCTTAAG ACCTTCCCAC ATTGCGTCTG TAAGCCAATC TCCCAACTCA TCTCGCTTAA
   113161 GAGTAAATTC TTGAGTTAGA AACTTTTCAT CAGGAGTATA ATTCTCAGCC ATTATTCATT
   113221 TCCTCAAAAG GAGTAGTATC CTTAGTAGGA GTACCAATAA CACTCAGAAC AGGAGTAAGA
   113281 TTGCCCTCAA CATCAGAGCA GTAATAAAGC CAACCATTCA TATCAACAAC AATATGATAA
   113341 ACACGATTCT GTTCATTCTT AACCATATAA CCAGTATCAG TAAAACCAAC AGGGACTTCA
   113401 CTTGCATCAA CGCTGACACT ATTCTTAGTA TTATTACAAC CAGACAGTGC CAAGATTGCA
   113461 ACAAAAGCAA CAATAACAAG AAGTCCAGCA ACAAACTTAT TCCAACTCTT CTGCATAATT
   113521 AATTCCTCGC TTTAAAAATA GATTTAAATG GTCGGAGATG TCCGATTCGA ACGGCGATTC
   113581 TGCCTCCCAA GGGCAGCGTG TTCCCATTAC ACCACATCCC CGAAATGTGA ACGAGTTATA
   113641 AATCAATTCG TAGTACAGGT ACTACTGTTT TCTAACTTCC CTCGCCTAAA GTTTGTTCCG
   113701 TCATTTCAAA TGCTTTCGCA CATTCAAAAC AACAATACAA AGATTCTGCT TCAGACCGCC
   113761 AAGTCCCCGA AGCAAATGGT ACGGGTAGAG GGACTCGAAC CCTCACGTCT GCAAGACATT
   113821 TGAACTTAAA TCAAGTGTGT CTACCAATTC CACCATACCC GCATATTTTT TATTATTTGT
   113881 CTCTTCCCTT TCGACATGAT AATCATAACA CACAACCACC AAGTTGTCAA GGCTTTAATA
   113941 AAACTTTCTT TTTATTTTAT TTTCTTTAGA GTGTTTATTT AGATGTGTAC CCAAAACCGT
   114001 TAAAACGGTA CACTCGCTAC CTTTTAATTT TATAGTTGGG AAGGTGTCTT TTGGCAACAT
   114061 ATTACGCACC CTGAGTAAGC AAGGCCGTTG AACCACATTT CTCTATGAGT TATCTTACTT
   114121 TTCTCACAGC TACCGATTAA CCAACTGTAT ATTTATATTA CCACACAAAC ACTATTTTGT
   114181 CAATAGTTTA ATACTAAAAT TCTGACTTTT TCAATGTAGG AGTAATATCT AAATTAGAAT
   114241 TTGCACTTGT ACGAGTATAA GTAGAACCAG CCCAATCAGA CCCCCAGATG TCAGCCTTGG
   114301 TAGTAACATA CTTCTTATAT TTGCAAGAAA GTTTTACAGA AAGGCACTCA GGATAATCTT
   114361 TAATACTTTT TTTGAGTTCA TTAAAAGATT CTTCTGCTTT GACCACATCA TCTGTATACT
   114421 TACAAATTGC TTCGTTTTCA CATCCTGAAC AAACACTTGG AATATATTCT CGACCTGTAT
   114481 TAAGTACCAT CATTATTTTC TTCTCCTTCC TTATAATATT CTTGCAGAAT CAAATTATAG
   114541 CACAGAGTAT TAGGATGATA ATATGGATTA TCATAAATCT GGCTATCATC CCCAGTAAAA
   114601 CATTTCATAA TACCAGCACA GACACCAGAA GAACGACTAA TACCAGCATT ACAATGAACA
   114661 ATAATTACAT CAACCTTATC ATACCATTTA TTGACAAAAT CAATAACTTT CTTAGCATCT
   114721 TCTTTTGTCA TCAATTGATA AATACGAGAT TCGTAAACAA AGTCATCCGA GTTTGTAGAA
   114781 TTTTCTACAA TTAGACCTTC ATCCTTCTTC CAATATTGCA TTCCCTTATA TGGCTGAATA
   114841 TCATCAAAGA AAAGAGAAAG CTGTCCCTTA ATATTATTAT AATGATTAAT GTAATTATGA
   114901 GGAATAGCAT CTACAGAGTC ACTAATACTA ATGACAACAG ATTTTTCATC ATGAGACTGA
   114961 TAACTATACT TAATACAATC TCTACGACTA AGAACTTTAA ACTGCATAAT TTTCTCCTTT
   115021 CTTAATCCAA TTCATAATCC TTTGCTCTAC GTCTATATCT ACATTCTCTG ACAAACCAAT
   115081 CTTGTAATTC TTTTACAGTC ATTGGTTTTG TAGGTGGTTC CAGTGTATAT TCTCCCTTTT
   115141 CATTTAAAGG TTGACCAGTA TAACAATAAG CTCGAACATA GCATTCTGCC GCAGGAACCA
   115201 TATCTTCAGG ATTTTTTACA TAATGGTCAG CTATAAATCC AACCGCAAAT TTACCAGCAG
   115261 TAGTATAAGT TTTTACATGT CTTGACAAAC AAAGATACTA TCCATTTTCA ATGGGCTTAT
   115321 TATTATATTT ATATTCTCCT AAAGCACATC CAACGTCCCA TAATTCCATA TAATAATCTG
   115381 TATCTGTAGG ATAAATTTTT GTACCTTTTA CATTTAAGCC ACTAAAGTCA ATTAACTACT
   115441 TTGCTCTTGC AATATTTTTA AACAGACTCA TTGGTAAATA CCTTTTGACT AATAAAGTCT
   115501 TTGCCTTCTT CACTTGTTAA GATTGGCATT TCATAATCAA GAATCCATTT ATAACGAGTA
   115561 ACTTCCTGAC CATTCTTACC AATAACAGTA GTGGGAATAC GATAAGCACA AGTACCACGT
   115621 TTCTCTACTG TTGTATAATC GTTCCAGTTT ACACCCTTTT CAGTAAACAT CTTATCCTGC
   115681 AATTTGGTTG TATTGATACC ATGCATCTCG CGCTGAGAAA ACAAAGTCTG AGCAACTGCC
   115741 TGAATAGAGT TGCGAGTACA ATCCTGCTGT CTCCACACAA AATAATTATG TACTTCAAAA
   115801 GCAGGGACAA CAAATACTCG ACTATCAAAT GTAGGCATTT CTTGACCTTT GCGAACCATC
   115861 TTCCAGTCAT AAGAATCTTG GTCCATATTA TAGATATCCA AGGGTGTATC AATAATAGTA
   115921 TTCTCAGCAA AATAATTATT AAACCAAAGA GTACAAAGAG CAGCAGATGT GCTAACAATT
   115981 TTCTGAATGT TATTGTCAAA CCAAGGCTGA GAATTTCTTT CACTCTGAAT CATAACAAGA
   116041 GAAATTTCAT CAGACTCAAC GTAACCGAAT TTAACATTAG GAATAATTTC ACAAAGTTTA
   116101 AGCATTGTCT GTTGCATGGT TTTAACGAAA ATAGGGTCAA AAGGCTTCTT CATACCACGA
   116161 CAAAATGAAT GAAAGTGAGC GCCGTCATTT CTCATAATAA CAGGAAGATT CTCAGGAAGA
   116221 TAATTACGAT ATTTATTTTC GTAAGCTCCT TTCATTCTGT CACTTAAAGT CTTATACTCC
   116281 ATTTTCTTTT CCCTCTTTTT CTTCTCTCAT TTTTCTCAAG TCATCAACAT AAACAGGATA
   116341 ACCATTATCA TCAAAATAAA CTAACTTCCT ATAATCTTTA ACTTTTTTTA CATAATTAGC
   116401 ATCCAAAGTC ATATCAGACC TATTATTGTA GGGACAAAAG ATTAAAGCAA CAGGAAGATT
   116461 TTCCATATCG ACTTGAACAT TCTCAACTTC ATTTCCTTCT ACAGTTTCAG CAAAATAAAA
   116521 AGTGCAAGGA ATAAGTTCAA TATACTCAAT CTTATAATCT TCATCTAACT GTTTACGATA
   116581 AACGAAACTT ACATTAGAAG CGTGACATTT TCCAATAATT TCTTTTAGCT GTCTATTATT
   116641 AAAGCAGTAA TCTCTAAAAC CCTTTTTAAG AGAACCAACA ACCGAATCTT CCAAAGAAGG
   116701 AAAATCAGAA GGCCAACTAA AAGTCATACA TTCTGTAGTC TGAATATCTT CCATTACATT
   116761 TATCCTTTAT TATATAAATC TTCTTCTGGA TTATATCTAA ATCCTTGTTG ATATTTTTCT
   116821 TCCGCTTCTT GTCGAGCTTT TACCGCTTCT TCAAAAGTAT CAAAACGCTT ATTTAATTTA
   116881 GTTTCTTTAT TTACAACTAA AGAAGCAACC CATTTTCTTC TGTTTTTATC ATAACTTACA
   116941 CCTTTAACGC CAGAAATATT ATTGGTATAA ATTTTACAAT GTCCAATATT TTGATAATGT
   117001 TCCAAAGGTC TTAAATTTTC TTTTCTACAA TCATAAGGGA CATGGTTTTT ATGGTCTACA
   117061 TCTATTTTAG GGTCAGTAAT ATCTAAAACA AATCTTTTCA AATGTAAAAA ATGTGGATGA
   117121 TTATTTTTGT AAACCGTTGC AACAGGATAT TTATCCTTGT TATATATCCA AACATATTCT
   117181 TTTATTTTGT CATAATCTTC CAAATCAAAA TAAAAAGGCT CATCTTTAGA AGTATATCCT
   117241 ATTCCATACT CTCCACTTAA ATCATATCTA TTTAGCTTTC TTCTTTTCTT CCCACTTTCA
   117301 ATAGTAGATT CTTTTTGTAA ACAACCACAA GACCTTGTAT TACCAGAAGT CAAACTGTGA
   117361 GTTAAAACAT CAAATTCTGT TTTGTTTTCA CATTGACATT GTACATGCCA TAAATTAGCA
   117421 CGTTTCCGAT TTGGGCCTTG ATACTAATAA TCACATTTAT ATAAGACCTT TAAACGACCA
   117481 AAAACATCTC CAACTTTTAC GGGTTCTTTC ATTTATTTAA TCTCCACTAA ATATCGAATA
   117541 GTTACTTGGT CAGGACGATA GAAAATAATT TCAGGATTGC GAAGCATTCC CTTTTCAGGA
   117601 GAAGCATAAA CGCAATGACA AGGAGGATTC TTTTTCTGAA GCACATCAAA ATTAAAATGA
   117661 TAACATTCAG AAGTATGCTC ATAAACAGTA TAAGGATTAC CATAAGCCAC TTCAAAAATA
   117721 CCCATAAATC CAGTGTTGCT ATTTCCTCTT GCCCAATAAG AACCGCTGAC ACTTGTATAA
   117781 CCAATGCTCT TTCGAGCCAA AGTGCTAAAA TATAAGCCAT CGCTGAACAT TGAACCTGTA
   117841 TAGACAGCAT TTGCAGGACG AATCTTCAAG CCCATCTTAA GAATGTTAAA GAAATTTTGA
   117901 GACCTACTAC CATGCCACAT GAACTTAGTA TCTGTAATAT TATAATCCTT AACAAAAGAA
   117961 TTAAATGCTT TGTTAGTCTC TAAATTATTA ACACTCCATG CTTTTACGAA TCTATCAGAA
   118021 TCTCGCCCAA GCATCTTTTT AATTCTAGCA ATTTCATCCT GAGTAACATC TTCCATAGTA
   118081 ATACCCATCT TCTGCAAGAT ACTTTCAGAA GCTTTAATCT CAGAATCAGT GTCGGCAATT
   118141 TTTGCCTTGG GCTTATAAAC CTGACCAGCC ATAGTATCAA GCAAGCTCTG TTCCTCGGAA
   118201 AGCTTTTTAT CATATTCAGA AGAATTAGAA ACAAGGCAAT CAGAGACACG TTTCATCTTA
   118261 CGAGGAACAA TAATAAATAA TTCATTTAAA TTCTTATTAA ACTCCTCAAC AGACCAATCT
   118321 TTATAATTCG CTGCAATATA ATCAATTTTT TCCTGAGCAG CGTCAATCAT AGCCTGAGTA
   118381 ACAGCTTCGG CACGAACAGA ATAAGCGGAT TGAATAGTCT TATTAGCATA ATCCCAAAGA
   118441 CGCTTAATAA TTTCACGAAC AGACAAATTC TGAACAAGGC CAAATTCATC TACACCGTTA
   118501 GACCCATCTT CAATCTTAGA ATCTACAATA ATTTCCTGCA TCAAATCAGA ACGGTCAACA
   118561 TAACCCTTCT TCAATTTAGA GGAGAGCGTA GAGTTCCATT TGGACATAGG ATAAATTTTA
   118621 GTCTGAGGAG TTGCGCCAAC ACGACCGAAC TCTACTGTGA AAGTGTCTCC ATTTGAAGTC
   118681 ATACGATAAT ACTTATTTGA ATCAACGCCC TTATTATCAG GACTGACAAA GATTAAATAT
   118741 TTGGGAGTAT AATCCATAAT TTCATCTCCT ATAAGTAAAT CTCTATGATT AGATTACCAT
   118801 AGAGATTTAC TTTTGTCAAG AGTTTATTCA GTTATTTTTT ACTAATCTAA TCAGTTAAAT
   118861 TACTGGTAGC AAAAAGCAAT ATTAATCTTA TAGCCCTCGG AAATTTCTCC TGCTTCATCA
   118921 GCTTCATTAA TTGCATTAGC AAAAGTGCGA ATAATCATAG AACGTACATC TTCCCAATTT
   118981 AATTTGCCCT TCCCACAACC AATAAAAGGC ATAGCAAGAT AAGAAATTTC CTCATTAACA
   119041 CAATACTGTG CAAGGTCTTC AATACAATGT TCAAGATTCG TCATAGTAAT AGATTCATAT
   119101 TTCCTATTTG CAATCATAAG CAAAAACAGA TTCCGAATCC AAATTGCTTC GCCAACACAT
   119161 CTGTCTTCAT AATCATCTTC AACCTTTTCA GTAAAATGAT AATAGGACTC AAGGCGTCTT
   119221 GCTGTATCGC TACCCAAAGA AAGGTCGGCA GGAATACCAT AACAAATGTT GTAATACGGA
   119281 GGCATATCAA GCAAATCTTT TTGTACCTCT TCATAATTTA CATAAGTCTT ATTAAGGTTG
   119341 TCTTCATCAT AGTCTTCATC AGCGAACTCA AGTTCACCAT CATGCATGAC AAGAGGACAC
   119401 CCACAATCAG GGCAGTGCAT TACTTTTTGA TTCAAAACAG AAACATAACC AGAAGAAGCA
   119461 ATGAGTTTAC CATTTTCATC AGTAGAGGCA ACTGCGGTAG TAAAATAATC TTTGTCCTGA
   119521 GTAGAAGTTA CCTTTGGCTC ATCGACCTTG TAATTGCGAC TAAAAATATT AGCCATTTTA
   119581 AATACTCCTT TTATAATTAA TTAATTTTTT CGCCAAGTAT TTTATCTAAT TCTTTTGGAC
   119641 ATGCATCAGT CCAATTTATA ATTTGATGAC CGTCATAAGA ACAAACAAAA ATCTTTTTTT
   119701 TCTTTCTGAC TTTCAATCCT TCCTCATTAT ATTCCCAATC AACTGTTCCA TCCATATAAG
   119761 GGAAATAAGG ACAATTAGGA GTACAACCTT TACATTCAAT CTTAGCCATC AAATTATCCT
   119821 TTCTTAAAAG CAAGCGGTAT TTTTAGTAGT AGTAGTTGTT TTAGAAGGTT CTTTAACAAG
   119881 ATATAAACCT TCTTTTGCAC GAGTAGTTGC AATATAACTT AAATTCTTTT CCTGAACATT
   119941 TTGCTCTTTA CTATTTCTAA AATCAAAATT AATTTTTGCT TCGTTCAAAA CAAAAACATT
   120001 CGTAGCTTCA AGCCCTTTAG CTTTATGGAT ACTACAAAGT CTGACACAAT CAGGAGAAGG
   120061 AGTGGTATTT AATAGTTTAT CAACAAAAGC TGAGAATTTA GAAACACTAT CAGAAGAAGC
   120121 ATGATTTTCA ACATATCCTT CCAAAATCTC TAACAAAAAG CTCGTGTTAT CTATCTTAGA
   120181 ATTTGTCTCC GCCACGGCTT CCAAACGCTC CTCCTCGTGT CCCCCCTCAC GGACATTTTT
   120241 TGAAACGATT TCAGAGAGTT TTTTATTATA ATTACTTATT ACTTTTTGGA GGAATTTTTC
   120301 GAGTGTGCCA ACTGAGGTGC ATTTGGATGA TAAAATCTGT CTTTTAATTG CCCCTACCAT
   120361 CTCTTTATCT TCAATAAAAA TAGATGTCCC TTTTCTCGCT AAATCAAGCA CTACCTCTGC
   120421 AAGCCATTTG TTCTTTCTTG AGATTACCAT GTCTCCTGCT TTAGCATACT CTGAAATTTT
   120481 ACTCTTCTCA ATAGTCTTAA CAAATCCCAT TGGAGCATCA TCACGAGGAA GAATAGGAAT
   120541 TCCATATTCT CTATTTACTC TACTGAGATG AGACTTAGCA CAACGATAAC AAATAGGTAA
   120601 ATCAAAAGTT TCTACAGGAG CAAACATCTT AGGGATTTGA TTGAAAGCTT GTGCATTTGA
   120661 CCGACAAAAA TTATAGATGG CTTGATGGAA ATCCCGTATA AAGATATATC TACCTTTAGC
   120721 TCTCTTAATG AACTTTAAAA AATTTAATTG AATGTTTGAG AAATCTTGAA CTTCGTCTGC
   120781 ATATATATTA GTATACAAAG CCCAATAAGG AACTTCCCAA TTATCATATT TCAGTTTATT
   120841 AAAAGTAATC CAAAGCATAT CAGTAAAATC AATTACACCT TGAGTTTCAA ATTGCTGTCT
   120901 ACTTTTAGTG TCAAGAATCT TCAATGTAGA AGTAATTTCA CTGATATCAG GCGCAGAATA
   120961 ACCTTCATCC CCATAATACA AAAATAATAC ATGGTCATCA ATTAAACGAG ACACATCTTT
   121021 ATTTGAAGAC ATATCTGTAA GAGTTAATCT ACATAAATTA TAAAGATTTA CATAATTATC
   121081 TTTCAAAAAA ACTCTCTTGG CAAATTCAAT GTATCTACCA TAGCGTTTTG TAATTTCTTC
   121141 ATCAAGAATC TTATGCGGTT TAAAGTTATC CAAATTTACA GTTCTCTTAG AACGCTGAGA
   121201 ACCAAAACCT TTTGGTTTAT CTTCTGAATC CTTAGACTCT TGCTCCACAT TATAAAGCAT
   121261 AATGGAATAT GCTAAAGAAT GCATTGTCAT AACTTTAGTC TTGGGATTCT TAATCTTCTT
   121321 CTTAAACTCT TCAACTACAC TTGCATTAAA TGCAATATAT AAATCAGAGG TCTTTGAATA
   121381 CTCAGAAAGC ATACAGGCAG TCGTTGATTT CCGACTCCGC GCAAGGGCAT TCACAAGCAT
   121441 ATTACTTTGA GGATTATTAA GAAAGAAATC TAAAATATCT TGTTGATACG TACTTGGCTT
   121501 AAAGCCCATT GCAATCAACT CCTAACCATT TCATAACATT CATGCAAAGC TCTTGCAGTT
   121561 TCGATTAAAT CTTCAACTGT ATTCTGATTT TCATTCATAG AAATTCTAAT TTCTCCACGA
   121621 ATATAATCTT CTGGAATATT CATAGCTCCC AACACAGCAG AAGCATTCAT ATCACCACTA
   121681 TTGCACGCGC TTCCAATTCC AACATAGATA TCTTTTTCAT CTAACATAGA CTGAAGAATT
   121741 TCTCCTTCTA CATTATGAAA ACAAATACAT ACTGTAGAAC TAATACTGTT TGCAGGAGAA
   121801 GCAACTATAT AATCATCAGC GCCAAATAAT TTACCAAGCT CTTCAAGAAA AGCTCTCTTC
   121861 ATTTTCTTGC AAGTTAATTC CTTTTCTTTT TGATGTGCAA CCGCACTGTC AACAGCTAAA
   121921 GCTAAAGCAT GAATATAAGG AATATTTTCA GTGCCAGCCC TGCGATTACT TTCTTGGTCT
   121981 CCACCATAAA TCAAAGGCTT AATCTTCTCA ACAGGAAAAG TGTCCTTAGA GAAATAAATA
   122041 AACCCTACTC CTTTTGGACT ATGCGCTTTG TGGCCACTAA AAGTTGCAAT ATCACATGAT
   122101 TGCTTTACAT CAATGGGAAC ATTACCTAAA GCTTGTGTCA TATCACAATG ATAATACATA
   122161 TTAAGTCTAT GAGCTAAATC CATAAACTCA CGAGGGTTAA AAATTTCTCC CGTTTCATTG
   122221 TTTACATACA TCCAAGACAA AAGAAATCCA CTATAATCCC CAAGCAAAAA ACCCAACTCT
   122281 TCGTTTTTTT CAGTAACTTT GACAGCATCA ATAAGATAAT TTTTGTCAAT AATTACAGAC
   122341 TTTGGGTTTT CTGTGATATT ATGGTGCTCA TAAGGGCTAC ATAAGCATTT ATTTTTCTGA
   122401 GCTAAAGCCC ACGCATTACC CTCGCTACTA CCAGAGGTAA AATAAATTTC TTCTGGAAGA
   122461 ACACCCATAA TATGTGCAAT TTTTACACGA CTTTCTTCAA TTAAATCTTT ACTCTTTCGT
   122521 CCTAAACCAT AAGTCGTACT TGCATTACCC CAATATTCAG TTAAATCATC TTTGATGACA
   122581 TCAATAATAT CAGGCAATAC AAAAGTTGTT GCCGCATGGT CTAAATAAAT CATTTATCTA
   122641 CCTCATATTT AATAAAAGCA GTATATCTTT CTCTGCCTAA AACTTCATCA TATCTTGTAG
   122701 TAAATTGAAT ATCTATAATA TTCTTTTTAG AACTACTAAG CCACATATTT AAACGAGATT
   122761 CAAAAATTAA CGAATCATAC GTCAAAACTT TTACTCTTTT CTTACTCATA TTAATCCCAC
   122821 AAATCAAAGA AAATTGGTTT CATCATATCC AAAGCTTTTT CAATCTCAGA TTGCATATAA
   122881 TTGTCAATTT CAATGCATTC TTTATAATAC TGTTCTTTTT CTTCTTCAGG AATCTTATTT
   122941 GCCCATCCAT CATACTTCTC AAGAACAGAA TTTTTCTTAG GACAAGTCTC TTCAACAGAA
   123001 TTACGAATAT GAATTGCAAT TTCTTTTAAG TAATCTTCCC ATGCTTTACA TTGAGCTTCT
   123061 TCTGCGGCTT TATATTCTTC ATCAGAATTA AATTTTTCTC TCGTAAGTTC TTTCCAATCA
   123121 ATATATTCTC GCTTACCAGT CTTACGAGTT TTATCAAAAT CAACCATGGG ATAACCAACA
   123181 TGGGTCTTAG CCAATTCTTC TAGCATGTCT GGAATTACTT GCTGAAACCA ATTATCAAAA
   123241 TTCCAAATAT CTCTATTACA CCAACCTTTA ACAGCTCTAT CTTTTCTCTG CTTGTGTACA
   123301 GGATAAAGGT CTTTTAAATT TTTTGGATGT AAAAAAGGCA AGCCTTTATA AGATTTATTT
   123361 AAATAGCTTA AATTAACCCA ACTGTAATTC TTTTTACTCA TCATCATTTA CCTTATAAAA
   123421 TTCACAAAAA TCCGAATAGC TACCATAATC CACATTATAA ACTCCTTCTG GAGTAACATG
   123481 ACAATTATAA TAATAACTCT TAAATCCTTT ATTGTCAACA TATTTTTTAA TCAGTTTAAA
   123541 ACATTCAGGA TATTGTGCTC CAAAAATAAT ATCAGTTCCC TTTTCCTTTA CACGTCCAAG
   123601 AGGAACAACC GCCTTATTAC CCTTTTCATA ATGGTAAGCA TTAACTTGAC AAATCATTTT
   123661 ACATACACCT CAAAATCTCC CTCTAAACAT TTTCCGTTTA GCCCATACAC AAACCTAAAC
   123721 TCTTCATTAA TTAATTCAAT AGATTCTACA AATTCAACAA TTTTCTTTTT TTTGTTCTTA
   123781 AAAGGATTAA TAGTCCTAAC TACATTAACT TTTACGACAC ATTCTTGGTC ATAACAATCA
   123841 TTTACTAAAT CATGTACCCA CACAGTATGA CCATCCATAT TTTGAAGAGC AACGAAGCTC
   123901 AATTTTCTTT TCATGTTTCA CCTCATATTA AAAATATGAT TCTACCTATA AATAATATAT
   123961 CATAGGCAGA ACCATATTGT CAATACTTTT TTAAATTATT TTTTGGACAA ATTCAAGATA
   124021 ATCATGCGCC CAATGTCTAA GATTATCTAA ATCAGAACTA TTACTAATAA TGGTATCATA
   124081 ATGGAATTGC CCAACATCTC TATCAGCAGG GTTAGAAATA ATTGGCCTCA CATTTGCATT
   124141 AACAACAAGC ATAGTCGAAC AAGGAAGCCC AGTCGCTTTC TTATTTTGTT CAATAAAAGT
   124201 TTTGATATTT TCTGGTTCGC GGATATTTAC AAAAAATAGC CAATTCTTTT TGCCAAGCAT
   124261 ATCATTATCA ATAACAGCAT TGATTTGGTC AAAAACTTTC TGATTAGGAG AATTATCCCA
   124321 TTTCTGCAAG GCCATCTTTA AGTTATAAAG AAATTCTCTA TCTTTTTCTT CCTTACGACC
   124381 ATTCCAGCCA GCAAATTGAG CTACAGCTTT AACCCAGTCA ACAGTGGATA ATTCCAAAAC
   124441 ATCCCAATTA GGAGTGTCTT CCAAAGATTT CTTACACAGC TCAATGAAAG TGGATTTACC
   124501 ACTTCCACCA GAACCGTTAA TTATAATTAT TCTTGAGTCC ATAACTTATC CCTCAATTCT
   124561 TCACGAGTAG GATATCTACC ACAACATTTA TCTCCCTCTG GACACCAAAG AAGATACTGA
   124621 CAATGAGGAA CAAGTTCTTT AGCAAATACA GGATTAATCC CTGCAATCTG TCTCTTCATT
   124681 TCAACAGCAA TCTTACGAAT AGGTTCCTGA GCACGAGTGC ATAAACGCTT GTGCATAAAT
   124741 GTAATCAGAG CTTCGGGAGT AAAACCAATC GCTAAAGTAG TATTAGTAGC TCTTGGCAAA
   124801 ACAAAATTTG CATCTTCTAC TGCGGCATGA ACATCAATAC CATTTTCAGT AAGAATATCA
   124861 CGAATAAGTC TACGAGTGGT ATCAATACTA CTCATAAGAT TCTGATATAA AGCCTTTGCT
   124921 TTTTCATTCT TTTCAATATT ACTCGGAATA ATATAAGTAA AGTTATTCTT ATCAATATAC
   124981 CTGAATGAAG CAAGATTTTT AACAATTTCA TCAGGACTTA CACGAGGGAT TGCTTCAATC
   125041 AAATCCATAT AAGCATACTT ATCCTGATTA TCATAGCGCA CTCCAATTTC AGAACGCATC
   125101 ATCTGTTCCA AAGTACCTCT ATCTGCTTCA ATTTCAAATT TAATATATTC ACAACGAGAG
   125161 CCACTCATGT GACCTGAGTT TTCACAATTC TTACCTACTC GTTCAGCATA CTTCTTATTT
   125221 GTACCATAAC ATTCACAAGC AAACTCACCG TGATTTTTAT ACAAATCTTC AAGTACAGTA
   125281 GGATTCAAAA GGGTTACTTT CATTATGCCT TTGTTTCTCC CTTCTTATAT TTCATCAAAA
   125341 GATATTCAAA TGTCTGTGGA GTATAATTCA TATAAGGCAT CATACAACCA ACATTAATCA
   125401 TTTGTGCTCT ATTTAAGTAT TCATTTTCAT TAGATTCTTC TAATTTCTTT TTTGCCATTT
   125461 CAGCAAAATC TACTACTAAA TCTTGTTCCT TAGTAGTATG AGTATGTCCA TGTAAATGAA
   125521 AACAATTATC ATAGCAAGAC CCATAATAAG AAAGAATAGC AAAGTGAGAA AGAATTACTC
   125581 GATAAGGTTT ACCATCAATT GTTTCAGTTA CTTCTTTATA ATGACAAATT TCAGACAGCT
   125641 TTTTCTGCAC CCCAGTAGAA AAATGTTTCG GGTCATGATT ACCAAGTATT AAATGAATAT
   125701 TTCCTTTTAA TTTATTTAAA ATACGAATCC ATTCATTTGA TTCAGCTTTC CATAAAAAGT
   125761 CACCTAATAC ATATACGTGG TCTTCATTTG AGACTTGACT ATTCCAACGA AAGATTAAAT
   125821 CAAGCTCCAT TTCTTCTGTT GTATCATATG GGCGGCGGTC AAAACTAAGA ATATTTTTAT
   125881 GTCCGAAATG TAAATCTGAA ATATAATAAT TCACTGACTT AAACACTCCA AACTATGTCC
   125941 AGCAGAGGAT TCTTGGAACC ATCTTGTATC AACAACAGCA GGGTCTCCTA AAAATTCTAC
   126001 ATAAGTTTCT GTAACTTTAG TAATTACACC AGCTAAAACA TAATCTTTAC GAACAGGATT
   126061 ATAACTAAGA ATAGTCCAGT TTAATAAATT AGACTGAGCA TCTTCAATAT TATCTTCTTT
   126121 TCTACTAAAT CTATATTTTA GCCACTTGGT AGATTCTAAA GGTTGTTTTG TTGGTAGATT
   126181 CATTCTTTTT CCTCTTCTTT CCAGAAAGGA TAATTATCTC TCTTTTTACA AGACCTTTCA
   126241 TATTTACAAG AAAGCTCACA TCCGTAAACC ATATAATGAT TATCACAATG TTTACAAACA
   126301 ACTTGCCCAT AAGGATTGCT TAATTCTTCA AGCATTAATA CAGCTTTTTT CCCATCAATC
   126361 CCATCAACAC ATTTTCTTTC ATGTAAGTAG CATTCATCTA AAGACTAAAA CTCTTTGCCA
   126421 CACTTTTCAC AACAATATTT AATTGTCATT TTCCGTAAAC CTCTTTCTTT TTATTTTCAT
   126481 AAAACTTGTT CAACCCTGCA AGGTCAGGTG CATTTGGACA AGTCTTTTCA CCCATAAATG
   126541 TAATAATCAT ATTAATAATT CTCTTATTCC TATGATTGAG AGGTGGAATA GAGGTGTCCT
   126601 TAAAAGCAGA ACAGATAAAA CGAGAACAAA TTTCAGGTCT TACTTCATAA ATCTGACACT
   126661 TGTTTTCCTC ATTCAAAAAA GGACAAATAT CCTTAAAACC TTTATCCAAA GCGGTATTGC
   126721 GATTAATCAT TTTTACTTCT GGATGCTGAC CAAGATACTT TTTAATCTTT TTTACTTCTG
   126781 CATCACTTAC ACAAAGAATT GCAGAACAAC AAGCTCCACA TCCAGAACAT TTACCATCAA
   126841 CAGTATGGTC TACTTTATTA GCCATCTGAT TATTCATATT ACTTTCCAAT CCTTTTTAAA
   126901 AATTCTTCTT CGCTCATAAT AGGAGTTCCT AATTCAGCAG CTTTCTTAGC TTTAGAAGAA
   126961 CCACTATTAG CTTCATTAGT CAAAAGATAG TCGGTTTTCT TAGAAACAGA ACCAGTTAAC
   127021 TTACCACAAT TATCAGTAAT AATTTTTTCA ATTTCAGAAC GCTTCATAGT ATTAAAAGCA
   127081 CCTGTAACAC AGAAAGTCTT ACTATTGATA AACTCATTTG TAGCAATCTG TGCTGGCTTA
   127141 TCCCAAACCA AATTCAACTC AAAGATAAGA TTTGCAAACA ACGTATCTTC ACTATTCCAC
   127201 CAATTATGTA AAGCCTGAGA CATTGTTTCG CCAAATCCAT CTAAAGTGGA AAAATCAAAA
   127261 TTATCAAAAT CAAGGGCTTC CTCAAAAGCC ATCCAATCTC CATTAAAATG CTTACTAATT
   127321 TCTTTAGCGG CTGTCTTACC AATATTGGGA ATGCTCAAAG CGACAAGAAG ATTTTCAAGC
   127381 TTAACATGAC GTGACTTTTC AATAGATTCA ATCAGCTTAT TATAAGACTT TTCACCAAAG
   127441 CCATCCATCT CAACAATTTC ATCCTTGTAC TTGTCAAGAT GATAAAGGTC TGCATACTTC
   127501 TTAATATATC CAGCATCAAT GAATCTCTTA AGAGTGGCTT CACTCAAACC ATCAATATTC
   127561 ATTGCTGGCT TAGATACAAA CTGGACAAAT TTAGCCAAAT TCTTTTCAGG ACAGTCAGGA
   127621 TTTTCGCACC AAAGAGTTTC TGCCCCGGAT TCAGAAATCT TAGTTATAGT AGGCTTACCA
   127681 CAACAAGGAC AAACCTTCGG AATTTCAAAA TCAGCATCTC CGTCTTTATT ACAAAAAACA
   127741 ATCTGAGGAA TAATCATGTT CATTTTTGCA ACTTTGACAG TACAATTCTT TCTTAAACCA
   127801 AGAGACTTAA TAATGCTAAT ATTATGAACA GATGCACGAC TTACTTCTGT ATTATCAAGA
   127861 ATAACAGATT CAAACACAGC CGTAGGAGTA ATTACACCAG TCTTACCAAC TGCCCATTCG
   127921 ATATCTCTAA GAATACTTCC CGCCGTTTCA TCTTCATACT TAAAAGCCAA GCTCTTACGG
   127981 AAATGATGTC CTGTATTACC AAGACTTAAG CCATAAGCAA TATCATCATA AGTAATAACA
   128041 CAACCATCAA CAGGAATGCC CTTTTTATCA GCGATTTGCT TCAACTTAAC AGTTAAATTT
   128101 TCAACTTCAT AAAGGTCAAC ATTATCCCCA TTGAAATAAT TGCAAGGAAC AATAGTAAAA
   128161 CCTAAAGACT GAAGCTTATT CATATCTCTT TTGAAGCTGC CAGTAGTCCC CTCAATCAAA
   128221 CTCCAAGCCC AAAACTGAAG ACCTCTCTGA GAAGCAATCT TATTATCCAA AAGAGAAAGA
   128281 CTACCACTTG CAAGATTGCG CTGAGTAGCA TATTGTTCTC CATCAGGAAG CTCTGCATTG
   128341 ATTCGTTCAA AATCTTCTCT AAGAATAATA CACTCTCCAT CAATAACAAG AGTTTCCTTA
   128401 TTATCAATAA TCAAAGGCAG ATTCTTCATA ACCTTGGCAT TATTAAGAAC ATCAGTTCCT
   128461 TCAACACCAT TACCACGAGT TTCAGCAGAA ATAAGTTTTC CATTTTCATA TTTGACAGAC
   128521 ATAGTAAGTC CATCTAACTT CATAGACAAA GCAACTTCTT TGTCCCCAGC AAAACTAAGT
   128581 AAATCTTGAC AACTCTTAGT CTTATCAAGA GAAAGCATCA AATGGTCATG TTTAACCTTC
   128641 TTAAGCGAAT CAACAGTTTC ATAACCAACT GTCTGAGTAG GAGAGTTTGA AAGAATAAAA
   128701 TTCTCTTCCC ATTCCAATTC ACGCAATTCA TCAAACAGCT TGTCATACTC TGCATCAGAG
   128761 ACCAAAGATT CACTGTAATT ATAATACTTA TCTCGATATT TATTTAGTAA ACTTGTTAAT
   128821 TCTTTAATAC GTGCAATATT TTCATAATTA TTCATATTAA TCTCCATTAC TTATCAATTG
   128881 TGCTCATAAT AAGCAAAGAC AAAGCAACCC AAACAACTAA AATACCAATT ACTGCATAAC
   128941 TCATAATTTA GTCTCACTTT CTAAAAGTTC TTTCTTTAAA GAATGTGCAA TCATTGTTCT
   129001 TTGTACATTT TTCAAGACTT CTTCTACGTC TTTATCAGTC TCAAAATGCT TATCCATTAC
   129061 ATATTCATCT ACCAAAACTT CTGCTTCTGT AATTAGGATT TCTGCAACTC TTTTTGCATC
   129121 TTCAACAGGA AGTGGAGTAG TTTTATAACT AATTAACAAT TCAGGGTCTG TAGGAACTAA
   129181 AATCTTTTCA TAAGTTTCAT TTTCTGCAAT ATATCTTTTA ATGAAATCAG ACAATCTTGC
   129241 AATATGGTGA AAATCTTTCA ACCCATAACC GTAATTGTCA ATATCAAACT CGTTATGTGG
   129301 TGCTCGATGA AGCATCTGCT TATACTTAGT CTTCATATTA CCATACATTG TCAATACAGC
   129361 TTTCTGAGGA CAATAATGAG CAATAGCTTC TCTATTTTTA ATAACTGCTC CAAGCCACAT
   129421 ACCAGTATAT TCTGGATTAA GTTCAAAATA TTTAGTAAAC AAAGTTTCAA TAAAATTGAT
   129481 GTTTTGCTTT AAATAGCTGT TAAACATCAA ACGAATATCT TTTACCTCAA GCTTGCCACC
   129541 ATCTTCATCT CGATGATATT CTTTGCTGAC CCAATCCTTA GAATCAACAA TATCATCAAA
   129601 ATGAGGGAGC ACAATTGCTT TTGTATCAAC GTCAGAATAT TCAGTAGCCA TATTATAGTT
   129661 ATGGCTACCA TAAACAAACA CTCCAACAAT ATTATATCCA AGTTCATTCA GAAACTTATA
   129721 ATCAGAATGA ACTCTATTAT TAACCTTTTC TAAATTCATA GTTTACCTTC CTTAATGTAA
   129781 CTAAGTAACA ATATACAAAT ATATTTATCT ATTCTTACTT AATAACATTA TAACAGACTG
   129841 ATTCTATCTT GTCAAGAAGT TATAATGAAA AAGTTGAAAG GGGTATAATA CCCCTTAATC
   129901 AACTTCTATC TTTTTGTATT TCCCGCAATT ACATTCACCA GCATAGTTTT GTTCTTTAAA
   129961 GGCTTTGCAA ATACAAACCA TATCATCAGT TTGAGTTAAA CCGCATGGGC AATACTGTTT
   130021 TCCATATTTC TCTTTCATTT CTGCAAGTTG GCGATTAGTT TCTTCTACTA ATTCTTTGTC
   130081 ATCATTTAAT ACAATTTTTA ACATTAAGAT ATCCTCTCTG CATACTGATT ATCAGAAGCC
   130141 AAAGTAATTT TAAGAATTTC ATCAAAATGA CTGACAGAAT TTGGTTTATA TCTGCCATAT
   130201 TTTAAAATTA CATTGGGATA CTTTTTTAAT TGCTTAATTT CTTTTTCTAT TTCTTCTTTA
   130261 TAATACCCCG TATAAATTAT AAAGTCATCA TTACAATTTT GTTTTCTAAA ATAATCCAGC
   130321 AAAGACAAAA CTTCTTCAAA TTGTAACATA GGCTCTAAAC CTCCTATTAC GACTGCCTTT
   130381 GTAATTTCGT TGTCTATATA AACTTTATAA ATAGAAGAAA TCAAAAATTC TTTCGTAGCT
   130441 TGTCTTACCA CAGGTTCGTT TTGACATACA GTAATTGGAA TATTAGCTTC ATGACAACAT
   130501 TTCCAATCAC ATTTACAAGT GATAAGGAAG AGGGAGGGCT TCGCATAATT AACAAAGTCC
   130561 TCCATGACAA CACCTTTAAG ATGAATCTTC TCTTCCATAA ATTTATCCTT TCATGATAGA
   130621 ATCTGCATCT AAAACATTAT ACCAACGTCT TAAATTAAAT TCCTTTTTTC TAATCTTTTG
   130681 ATAACTACTT ACAGGGGTAT AAAATCCTAC TACTCTTGCA TATTGGTCCG CCACAGGCTT
   130741 TCCACAAATA GGACATGTTT GAGTTCCAAT GAAAGAATGT TTATCTTCAC AAACATTAAT
   130801 TTTAGTTGTA AACGCAAAAT AAATTACACC TTTAGAAGCA ATGTAATTAA GCATATCCCA
   130861 AGCACTTTCT TTTGTTGCAA AACGATTTTC AATATCAATA TGAGCAATGC AGCCTCCGCC
   130921 ACATTTTTCA TCAAGTACGC TTCCTAAACG ACACTTTTCT TTAATAGTGC ATTGTTCGGT
   130981 TAATGAGACC CACTAATTTG AGTAAATAAA ATATTTATTT TGCTCAAACA AGAGATTATC
   131041 TGCGGTACAA ATTACACCAG CACAATTTTC CCGAGGGATA GATTCAACAT TAAAAGAAAA
   131101 ATCACATTCA AAACTATCTT TTACTTCATT GATAGTATCA AGAATCTAAC AAGCAAATTC
   131161 CAACCCTTCT TCTGTATAAT ATTTATTACC AAACTCGTCA GTATTAATTA ATCCAAAAGA
   131221 ATCAATAACT TCATACATTC CAAGAATACC AATAGTACAA TATTGCTTGT CAAGTTCGAC
   131281 TGCTCCTTCT TGATAGTTGG GTAGCAAACC TTTTTCTATA TTACGCTCCA AAATATGACG
   131341 CATACTAGTT AATGCCTTAC AATCCAAAAG TACTCGGTCT TTAAGAAGTT CAATATATTT
   131401 CTTTTTGTTA AATTTAGTCT CATATGCAAT ACGCATAAGA TTAATTGTAC TTACACGACA
   131461 AGACCCAACA GACAACGCTG TACCACCAAT AGAATTAACA AAAGCATCAA GCTTTTGAGT
   131521 GTCAGAAAGT AAACGGCAAC AATTTGAAAG CACTCCAACA TTATCAGATA CAAAGAAATT
   131581 AGAATCAGAC CACTTAATGT TATGATAACA AGCCCATCGA GCAGTTTCTT CATCTTCAAA
   131641 TTTACCATCT TTATAAAGTA AAGAATAAGT TAAAACAGGG AAAGTAAACA TGTTTTCACT
   131701 ACGAATATCA CTTACTACAT CCATAAACAA ACGCTGGCAC TTCATAATTT CTTCAATTTG
   131761 GTCAATAGCG AAAGACCCAT CTGGAAATTC CAAACCACCA AACAAAGATT CAAGATAAGG
   131821 ACGGTCAAAA ATACTTACAT TTGTAAAAGC GCACTGGTCA ATTCTAAGGA ACGGCTGATT
   131881 TAATCTATAA ACAAATTTCT GAAAATATTG TCTTAAATAA GTATCAGGGT CTTTAAAATA
   131941 ATGCCCGTTT TTTATATCCA TTTTCCAGAA ATAATAAGCC CAAATAATTA CATTTGGGAG
   132001 GCCAACGGCC CGAGATTGAC GGTTACTGAG GAACGAAACA AACTCAATAA CATCATCAAA
   132061 ATATGTGTCC AAATGTTTAG GAGGCTGATT ATTATATCCT CCAAGGAAAA ACAATCCTTC
   132121 TCTTGCCAAA CGAGTTAAAT CATTTGCCCA ACAATAGGGA AAATAACTTG CCGTAGCAGA
   132181 ATCGTTAAGA TAAAAACCCT TGCTAAATTC CTATTCTAAC CAAGCTTTAG CAGTGCGCAG
   132241 TCCCCATTTT TTCTTAATTT CAAGGAAAAT TTTATTTAAA CCAAAAAGCT TATCTTCACT
   132301 CTTCCCCTTT TCAGTCATAA AAGAACGAAT ATCTCTATGG CTAGCATTTG CATTAGGGTC
   132361 GATAGTAGCA TCTGCCATTG TGCTTTGATT TACGAATTTA TCTAAGAATT CTGAAAAATC
   132421 TAACTAACTA GAATGAACCC CATTAATATA TTCGAAATCT TCACCATATT TCTTTTTTAA
   132481 GTCTTCAAGA CATCTTTCAA AATCTTTTGT TAAACGAAGT GAAATGTCCA TATAAAATTT
   132541 TCCTCCTTTT TAATTATTAT TAATCCATTG ATTTGCTTCA TTGAAAGCCA TAATTTCTCC
   132601 ATCAACTTCA AGTAATGGAG CAGAAGCAAA ACCCTTTTTA ATCATTTCCT TTACATCGAA
   132661 ATCAGTTCTG GCTTCAAATT CAATTCCCTT TTGTTTAAGT TTCTTTTCCA AAACAATACA
   132721 ACGAGGGCAA TTAGTAGTAT ACAAAACAAC CATAACATCA ATCTCCTTTT GTCCTTTTAT
   132781 GTAACATCTA AATTACCATC AGATAATTTA ACTAACTAAT TATATAATTT CATACAACCC
   132841 CAAGTATCTG CATCTGCACT ATGAGCATTT TCTAAGGTAT AACCAAAATG TTCAAGCAAA
   132901 GTCCCTAATT TATAATTAGC TACCTCTGTT TTTGGAATTA AGCGCTTTGC ATTTTCCAAA
   132961 GTGCAACAAA CAGCATGATT TGGAATTGGA ATATGATATC TTTTTAGTTC TGGATAGATT
   133021 ACTTTATTAG CATCATATTT AGCATTATGA AAAATCCAAA CACTGTCTGT CATATAATCT
   133081 TTTATTTCTT CCCATACTTC ATCAAAGGTG GGGCAATTTT TTATAGTATC ATAGGTAATA
   133141 CCATTGACTT TAGATGCTCC ACTTTCAATC TATGCCTATG GATTTACTAA TATATATTTA
   133201 TCAGCAATTT TCTTGCCATT TTCATATACT AAAATTGCAA TACTAACAAT TCTATTCTCT
   133261 TTAAATCCAG TTGTTTCAGT ATCACCTATA ACGAGTTTAT TATAATTAGG GAGAGCCATA
   133321 ATTACTCTCC CTCTACAGCT TTATCAGATT TCAGAGCATT TGCTCTCGCT GCTTCAATAG
   133381 TGTTATTTTC ATCCTTAATA GACAAAATTT TCTTCATCTT ATTAAAAGCT TCTAAAATAT
   133441 ATTTCAAAGA ACCAGATAAA CATACTCCCA AAGTTGCCAC TGTTGAAATA ACAGTGCTAT
   133501 ATTCAGCAGG AATAGGAAGA TTGTTTTTAT TTGCCCAAGG AATAATTAAA GAGGTAGAAA
   133561 GTACAAGTAG CATTGTACCA CCCGCAAAAG CCAAAATTTT ATAAAGACTG TTTAACAATC
   133621 TTTGCTTTTC AAAAGTTTCT CCTGCGATTT TAATATTATA ATATAAAGAG AAACTAACAT
   133681 TAGAAAGATA TGCCATGCCA AAAATAGAAA ATCCCACTAA AGCCGCTAAA AGATTTTCCA
   133741 AGGCTAATTT CCAAAAATCC TACATAACTT TCTCCTTTAA GTTTTAATTA CCAGAACTTC
   133801 CAAATCCACC AGCACCACGC TCAGTATCAG GAAGTTCTTC TACTTGTTCA AAAGTAGTGG
   133861 GAAGCACAGG AAGAATCATA GCTTGAGCAA TTCTATCTCC GTGTCTAATA ATTTGTGTTT
   133921 CGGCACTATC GTTATGAAGA GCAACAATCC ACTCGCCACG ATAGTCTGCG TCAATTACAC
   133981 CCACACAATT TGCAGGACGC AAGCCTTGCT TAGTAGCTAA ACCACTACGA GCAAAAACTG
   134041 CACCCCAATA TCCAACAGGA ATTGCAGTTG CGATACCAGT CTTTACCTTT ACAGTCTCAT
   134101 GAGGACGAAT CTTAATTCCT GCAACATCTT TCTGAACATC CCAACTGTAA TAAGTATCAT
   134161 CAGGACAATC AGCATAAAGG TCAAAACAAG CATCTGTTTC GTGAGCCTTA AGAGGCATCT
   134221 TAGCTGTCTT AGACAGCAAC TTAATCTTTA CATCCATATT TGTCAATCCT TTTTTGTCTA
   134281 ATTTTAATTT GTTTCTTTAT ATATAAAAAT GGTGGAAAGT TACCCTTCCA CCATAGAGTT
   134341 TTTAAAACGC TTTAAGTTGT TTAGGGCTTT TGTAATTTCA GAATATTTGT AGCAAAACTG
   134401 TTTCTTCAAC AAGAAATCGT TTTCCTGTCT AAGATATTTG GTCTTTGTTC TGCCCTTTAA
   134461 TACTTTAGGA AGTTTGTCCA TCCAAAGCAT TGCTTCTTTC TTATCATTCC AAAAGTCTAC
   134521 ACACTCTGCA TTTCCTTTAA TTAAAATTTT ATCAATTAAC TCTTTATAGA GATTAAGATA
   134581 TTCATGAACA GTATTGTAAT ACTGCATAAT TAATTCTCTA TACGCATCAG GACACTTCGC
   134641 TAAAAAATCA TCAAATCTGT CTTCGTGAAT AGCATTAACA ACTGCATTAG GAGAAATATT
   134701 TTTAGATAAA GCTTTATGCA TCAGGACATA ATCCGATGTT TTAATTTTAC ATCTAAAATG
   134761 ATTTTTGTAT CCATCAACCA TATCAATTAC CCAACCTTCT TTTTCAGAAG AAAGATAATT
   134821 GTCAGTATCA GCTAAAATGC TAAATAAAGT AGCATTATAA TACCATTGAG TCATTTTAGA
   134881 ATCATATTCC TCAGCCATAT CACTCAGAAT ATCAAAAGAA ACTTCTTTGC CGTCCTTAAC
   134941 ATCTCTTGCC GCAAGTAAAT ATAAACCTTC TTGAGATTCA TCGTACTTAA CCACAATGGG
   135001 GTTTTTAGGA GAAATATACT CAAAAATAAA AGTATAATCA GGATAATCCT TAATTAATTC
   135061 TTTCTGTCCA TCAGATAAAA GTTTATACCC TTCTGCAAGT CTCCAAGATT CAGCGGGGTC
   135121 TAATGCCTGA GAACCAGAAC CCAAGATTCG GTCTTCATCT GCAATATATC TATACTGCTG
   135181 ATAAGAACCA TCAAGCTTGT TGGTAATAAA AACTTCATGA GCAAAATTAT ATTTAGACTC
   135241 AATATTTTTA GGAGACCAAT CACCGTCATC CTCACCGTAG TTTTTAAACT TTGCTAAAGA
   135301 TGCCAGAGCA ATTTCATCAT TCTTTAAATC AAAAACACAA GAACGACATT CCCTATAAAG
   135361 ACCATCATAT AATTCAAAGA AAGAACTTAA ATTATAATCA TCAGATAATT CAATAAAACC
   135421 TTTATACTTA AATAATACAT AATGGTCATA ACAAGTAATC TGAAGAGGGT CAAAAATCTT
   135481 GTTTAACTTC TCATTAAGTT TAGGAGTAAT ATTTCCCCAT ACTTCAAAAA CTCTATCAAA
   135541 CCAATCGTTA AAATTATAAT TTTCAGGACA AGGTTCATTG TTAAGGAGAG TATAAGACTG
   135601 GATATATTTT CTCTTTACAG TCATAACATA CTGATAAAGA GGATGCCAAG TAAAATTTTT
   135661 ATTGAAACTA AATTTCATTT TAAACTCTCC TTTACTATTT ATTCTAATTT ACCCTTCGTA
   135721 AGTTCCACTT GCAATTTTGT CACATTCATT AAACAGGAAA AGCTTATCAA GATTTTCTTT
   135781 TCCCATAATC TTTTCCCATT TAGCTTTAGA TTTCTCCGTC TCAAGGAAGA AAGGAAGCAT
   135841 ATGAAAATTA ACATAAAACA GACATTTTAA AATGTCATCC ATATTAGTAA ATCCAATACA
   135901 ATCCAGATTT GCTAAAAGGT CATATGTTCC TATATTATGA TGACTATAAT ATCTATAATC
   135961 ACCAGAACCA TCTTCTTTCG GCTGTCCAGT AGTTAATTTA CCTAAATCAT GAATCTGTGC
   136021 GGCTCTATAA AGAACCTTAT CATCAGTTCT TTTAGCTACT TCTTCAGCAC AAATCCTACA
   136081 ATGCTCATCT AAAGTATATT TATGATGATG AGTCTTCTGG TCAAAACCTT TCATCAAGTT
   136141 CGTAATATAA TCATCATCAG TAGTCCAATT GGACTGAGGA GCAATTACTT CAAACTGATT
   136201 AAAGTTCCAA CCAATCAAAT TGATAATATC AAAACCTTCC TCATAGAAAG GAATCTCAAA
   136261 CTTACCAACC TGTCTATCAA TTACTTCTTC AGGAACAGTA CGAGTTCTTG CTTTGTTCTG
   136321 TCGCTTACAA ACTGCCACAG GAGTAGTCAT AACATAAGCA ACCTTATTGA CATTCTCTCT
   136381 ATTGCGAACA ATATCAAGTA AACTTCTACG AGACTTAACA TTAATATTAG TTGCATCAAC
   136441 AATAATATTC ATCTTGTCAA TGCAATTATT AATACGACGG CGGACTTCTT TAAAGACTTC
   136501 CTCATTATGA GTCTGGTCAT TTACATCTCC AAAAACAGTT TCACGAATTT CATCCGACGA
   136561 AACAATCATT GTAGGCTGAC CCATTTTAGT CAACATGTTT TTAAGATTCT GAGCAAGAGT
   136621 AGACTTACCA CTTGCCACAA CTCCAATCAT CATCATAAAA TTCGTATGTT CCATTTTTGT
   136681 TCTCCTTACT TCATCTTAGC GAGAATATTA TCAACCTTTT CGTTAAACTC TTTTACTAAT
   136741 TTCTCTTTAT CAGTATCAGG TCTTGTTTGT CCCTCAACAG GAATTAAATC TCCTGCCCAA
   136801 AACAGCCACT TAGGATTAGT TTCATCTTCT TTAAGCTGGA CAAAACTATT ATAATCAGGA
   136861 GCTTGCTTTT CTTTTTTTAA TGGGTCAAAT TCAATCGTAA AAACATCATC TTTATGCTCA
   136921 GTAACCCAAT CTCTATAATC TTTCCTTAAT TGCTTCCAAT CAGGATAAGA AACAATTCGA
   136981 TTATAATCTA AAGTTACCTT TTCACCTTCC CATGTAGTAA CAGGATTAGT GGTGATAGCA
   137041 TCCATCCTTT TAACAAAAGT AGTAGCACTT TCTCTTGTTA AACCCTTTTT AGTGAGCTTC
   137101 TTTACAGCCG CTCTACGTTC TTCTCGATTC ATAGTTACTC CTTTGAATCA TCTATATAAT
   137161 AACAGAAACT AATGAAGTTG TCAAGAGGAT AATAAAAATT ATTCCTCTTG TACTTCATCT
   137221 TTTTCTTTCC AATCTTTTAG TTGTCTTATT AAAGCTCTAC GTTCTTCATC TTCTTTTCTG
   137281 TGAAGAACAT TATACTATTC TCTGAGCTAC CTATATTCCT ATTTCAAAAA CTCAGGTAAG
   137341 AATGTTCTTT TAGTTGAAAC AAAATTTGTA TCAATAGAAC GTCTCAAAGC CTTAGTTTGA
   137401 GCTACAAGCA CGCATAATTT CTTAGCTCTG GTTAACAAGG TGTAAATTTG TTGCTGACAA
   137461 AGCATCATAG GAGGAGTGCT ATAATCTATT ACTCCAATAA TTACAGGGCA ACCAGAACCT
   137521 TGATATTTAT GAGTAGTACA AGCATAACCT AAAATCAAAT GTTCTTTAAC TTCTTTGTGC
   137581 TTCAAAATGA TTGGAGCATC GCCTAAATCA AAATCCACAA TTGCATTTTC ATAATCAATA
   137641 CTTGTAACCA CACCAGTCCA TCCATTATAC ATGGCTGTTT GTGCTCCACT TGTATCATAA
   137701 ACTTTATAAT TGTTCTTAAT ACACATAACT TTATCGCCTT CTTGAATCCA GAAAGACCTG
   137761 TCATTTCCAG AAGCATCTCT CATCTTTTGG ACATAAATTC TTGGACGAGA TTCATTTAAA
   137821 TCAACAGGGT TAATTAATTT CTGAATATCA AGATTTAAAT TATGGACACA AGCATCTCCA
   137881 CGTTCTTTGA CAGGAGAGAT AATTTGAATC TTTTCAATAT CTCCGTTTAC AAGAGGACTA
   137941 TTAAAATATT TCTCAAAATA AGCAATGGTA TCTTTCCTAT CATTATCTTT TTCATTTCGA
   138001 ATATCAAGCA CCATGTCTTG AAGTTCTCCA CGAGTTTCGA TACCCTCATA ATCAGTATCT
   138061 TGATATAACT GAATACCGTT TCTTACATTG TAAGCTGTAG TTAAAATGCC CGAAGCCTTT
   138121 GCTTGTCTAT GAACTTCTTT TAATTCAACA GTAGGAATTT CTTTGCTGTT AATCATATCA
   138181 GCAGCTAAAT TGAGAGAACC AATAGATTCA AGCTGTCCCA TGTCACCAAG CATTAAAAGT
   138241 TTACTTCCTG TGGGAATAGC TTTAATTAAA TCAAGAAAAA TTTCTCCGCC TACCATGCTA
   138301 ACTTCATCCA AAATAATGAT ATCATAAGGT AATGGATTAT CTTCTCCATA AGTAAAACCA
   138361 CAGCCGCCAG TATAACCAAG AAGTCTATGA ATAGTAAATC CTTCTTTACC AGTAACCTCT
   138421 TGTAATCTTG CCGCCGCTTT ACCACTTAAA GCACATTGAG CAAAAGTATA TTCATCAAGA
   138481 ACAGACAAAA TACCTGTAAC TAACGAACTT TTACCAGAAC CAGCTAAACC AGAAATTACA
   138541 CAAACTTGTT TTTCAATTCC TAATTTAATA CCATCAATCT GTTCTTGAGT AAATTGAAAA
   138601 CCTTGTTTTG TTTCTGCCTT TTTAATCTTT TCTTCAAAAT CATTAGCAAC AAAATAATTA
   138661 TTACCTTGAA GCAATCTTTT AAGATGATAA GCTATATCTT TTTCAAGATT CCAAAAGCTC
   138721 ATTAAATAAA TTCTTCGACC TGATTTAGTA TCGCCTTCTT CAACACGAAT TAAATCTTCA
   138781 TCTTGAAGTT CTTTTATAGC TTTACCAACA TTATTTACAG GATTGCCATC TTCATCTTCT
   138841 ACTGTTAAAC TTTGTTTTCC ACCAAGGTCT TCATATAAAG AACCCATTAG TTCGCCAGCA
   138901 GATACCCAAG AATGGCCCTC TTCGCCTTGA GCATCAAGAT ACCAAAGAAT ATAAGATTTG
   138961 ATTCTTTTTA TATCGTAAGT CTTATATCCA GACCTTAAAG CCACTTTATC AGCAGTAAAA
   139021 AAGCCTACCC CTTTAATATC TTTTACTAAT TGATATGGAT TGTTCTTAAC AACATCAATT
   139081 ACCTTTTGTG GAGCTTTATA TTTTTCAATC AGTTTAGAAA TAAAGTTTGG AGAAAAACCT
   139141 ACTTTATCAA GCTCTAAATA CACAGTAGAC ATATCTTTAC TGGCTTCAAA ACGCTCAATA
   139201 ATACAGTTAG AAATATAATC TCCAATACCT TTAGCTTTCT TTAAAGTCTC TATATCATGG
   139261 TCTGCAATGG CTTGTAAAGG GTCATTACAC ACAGCGAACA ATTCATCCAT CTGACCCTCT
   139321 GACAAAAAGG TTCTTAAAAA GGCTCTTTGA TTCTTCTGAT TAGAGAAATC AATATCTTTA
   139381 TTATAATAAA CTAATTGATA CTGAATACCA TATTTGGGAT GTTCAACTTC CTTGCCTAAC
   139441 AACACATAGG CGGAATTGGG GTCAATTCCA TCGGTATATT CTCCTGTAAA AGTAACTTCA
   139501 CCATAAACAC TCATAGTAGG TGAACCTTGC TCTACCTCAA GGATATTCCA AGAAACTATT
   139561 CCCCAATTTT TACCGTCTGA CCCAATTCCA GCACTCGGAT AGAGGGTCTT AGAATGAGAC
   139621 GCTTTTATCT TTATAAATTT TTCTTCGGTA TCAACACTCA TCGTCAACCC TCTCTACATC
   139681 TATTCTGTCA GAAATCATTT CAAGGTCTCC ATTATCATCA ATACCTTTGA TTAATTGAAC
   139741 AGAATGTTTA TATAAACTAT CTTTATACTG TCTTGGGACG AAGTTTTCTC CTCTCCTAAA
   139801 ACCAGTAACA AGAAGTTTAG TCCCACGCTG GAACCAAGAT TTCTCAAGGA CAGTTTTTGT
   139861 TCCATCATCA TTCATTTGAG AAATCTGTCT ATTATAAAAG TTAAATTGAC CTTTATAAAA
   139921 CTTTATATCA CAAACTCCAT CAGGAGTCAA TAGTGTAACT GTATTTCTAT TAGTGTCTTT
   139981 ATCAAGAACC GTACCACAAA TTCTTTTAAG AACAAAACGA GCTTTTTCTT GGTCATGCCA
   140041 ATAATATTTA TAAGCTACTT CTGGTTCTTC TGGCAAACCC TCAAAAGACA CTATATTGTA
   140101 TTTCTCCTTG TTTACATGAG CAAGTTCATG TTCATGGTAA TACATACAAA GAGAATCCAT
   140161 TTCCCATTTA GAAAGACTTC CAGATGCCTT TTCATCCCAC ACAGCTTTAA ATTTTCCTTC
   140221 ATTTACAGCT TCAAGCATCT TGGGGTCACT TAAGACGTTA TCTTTAAAAT CTGCCATAAG
   140281 CTTGTTAAAA ACTCGGTCTA AACTACCTCT TTTAACAACT CTTTGCCCCT CGTCTCCCCA
   140341 ATCATAATCT TTTTTATCAA CCATATCATT AAGGAAATAT TTTTCAAAAT AAGGCCACGC
   140401 AAATTTATTT TCAAGAACAT AATAAGCAGT ACTTGCGCTT TTGCCTATTT GTTTATAGAA
   140461 GAATTTCTTC TGGAAAACAT AATTTCTAAA TCTATATAAT CTTAATTCAA ACTTTTTTTG
   140521 ATTTTCAGTT AATAAATCAA GATTTGCCAA ATCTTCAATA TTAGAGATAT TAAGAGACTT
   140581 AACTGGACTT GAAATAAATC TAATAAAGTC TTCCATGATT GCTCTTCTAT CTTTTTTCTC
   140641 AAGATTATCA AAACACCGAG CTTTGATAAG AGAAATCATA GCTGTATCAC CAAACTTGTT
   140701 TTCTTTAGAT TCAGATTTAT ATTTCTGCAT CTTCTCGTAG AAATCCCACA TAGAAGAATA
   140761 AGTTTGATTA TCAATAATGG CTTTTGCGAT AGAAGTTCCA ATACCTTGAA TTGGCTTTAA
   140821 ACCATAAACA ATTTCGTTCT TCTCAACGTC AGGATGAAAA CCAAATCTAA CACGATTTAC
   140881 GTCAGGTAAT GCTACTGTAA CCCCTTCTTT TTTGATATTA CCAATAGCCT TGCTGATTTT
   140941 ACCATAGTTA GTATTTCCAT CTTCACCGCC AGAATCAGAA ATCAAATTAG CAGTATTCCA
   141001 ATAAATAACA GGATAATGAT AAGCAAGATT GGCTTCTTGC AAACCAACGA TTGAATAGGC
   141061 TAATGTATGA GATGAATTAA ACGATTTGTT ATCTTAAAGG CTTTTTATCC TTTAATTCTT
   141121 TAATTTTCAT TAAAGCCCAG CATATATTTT TACGATTAAA ATTGCGACGT AGCGGACACT
   141181 CGTGGAAACA TTATATTTAT TCAGTTTCTA TGCGTTACAG TGAAATCTAT CCTATTCGCT
   141241 ATATAGATTT TTACCTCGGT ATCACCATAT TTATTAAACT TAGGCTTCAC CGATTTTGCC
   141301 CACTTATAAT TTAAAAGCTT CTGCAATTTT GCTTTTAAAC GGCCTTTGTT GACCATAGCC
   141361 CCTATTCATA CTAATAAGGA CATCCCATAC ATAATGACAC AATTTAGAAG AAAGATGTTT
   141421 TTCTTCTATA TTTTTATAAA ATTCTTGTTG CAATTCAACA TAAGCTTTAG GGTTCTTTTT
   141481 CAGTTTTGTT ATCACAGAGC TTTTTATCTC TGCTTCTTAC AATTTCTTGT AAGCTCGGCG
   141541 TACATTATTA ACTCTAATGA GTTAAAGGAC ACTCTTGGAT GGATTATATT TATTCACCAT
   141601 CTACGCTCTA CGATACTTAA CAACCTTTCG CAATTTGCTA AGTTATCTCG GTGTTAGCAT
   141661 TTAAATAATT TCTTATTTTT TCTTCTTTTC TAATTAAATG AGGAATTTCC AACTCTTTAT
   141721 AAAAATAATT AAAAAGTTTT TCCATCTCTT CATTCAAATT ATATTGCAAA TAATAAATAT
   141781 GATTACTTTT ATTATAATAT GGTTTCTTAA TCCTTAAATT TAATTCTTGG TTTAATAATA
   141841 AAGAAATACT TTTCATCATT TCTTCTGTTC CACAAAAACC CATATAAGCT CTTTCTCCTA
   141901 CAGAAGCAAT TCCATCTCCA TCATAAAAAC CAAGTAAAAA ATACCTTAAA TATTCTTTTT
   141961 CTATATTGGG AATATTAGAT AACTCTTTTG TTTTATTTTC TACACACCCC CAAGAAATCA
   142021 AATCTGAAAT TAATTTTTTG CATCCAATTC TAAAACAACA ATTATTTTTA GTAAATGAAT
   142081 ATTCTTTTCC ATTAGAAATC ATTGTTTCTT CTTTTATAAT TTCTTTTACT GGCAAAGAAG
   142141 ATTTTAATTG ATTCTTAAAC TCTTCTATTA TATAGCAATC TTCTTTTTTT AATTCTAAAG
   142201 ACAAAGATAA ATCAATTCTA CCATTTTTAG AAATTTTTCT TGAATAACCA CCATCAGCAT
   142261 ACAAAAGGCC AAGAAAATAA GCTTTACTTG GAGAATCTAT TTTTTCAAAA TAATCCTAAT
   142321 TACAATCTGG AACTTTACCA TTGGGTCGAG CAATTCCTAA TTTTCTTACC CAATAATTAA
   142381 CTGTTCCAAC TTTAATATTT ATTTCTTCAC TTATTTTTTC AACAGTTTTG CCAGACAAAT
   142441 ATAAAGAAAC TATTTTATCA ATATTTTCTT TGTTTACTAC ATTACCAATA GGTTTGTGTA
   142501 ATGGCAAATT TAATTTCTTT AATAATTTAT ATCCTCTATT TCGATTTTCA TTTAAAAAAG
   142561 AACAAATCTC AGTAGTGGAA AACCCCATAT TATAATATTC TAAAAACTAC TTTACAAAAT
   142621 CTTCATAATC TAACATTTTT ACCCCTTCCT TTATTTAATT AGCTTTCACC GATTTTGCCC
   142681 TTTTCATTTT ACTTGTCACC AAGTAAACGG CCTAAAATTA AGCAATACTT TTCCTAAGCT
   142741 TATCCGCCCA CAGCAAATCA AAACCCCCAA TCTCAGGGTC TTGAACTGCC ATCATAAAAT
   142801 CTTCTTGATT AGGTAACAAA CCATAACTCT TCTTGGCATA TTTACAAACA ACATCTTGTT
   142861 CATGTTTAGT TAAACCATAA TCATCCATCT CTTTATACCA AAGAGTAATA TCTTTCTTAT
   142921 AGCGACCAAA GCGTTCAAGA GGCGTTTCTG CCCGTGGAGA AGGAGCCATA AGTCTCATTA
   142981 CTGAGTTCAA AGCAGATAAA TCCACTAAAC TTTCAGGTTT ACCTATTGCA ACAGCTTGAT
   143041 ATCCTGTTTG TTTTTCCATC TGGAAAAATG ACATAACTTT ATGCTCATTA AGCATTTTCC
   143101 AAATTTCTGG ATTGTTTCTT TCTATTTTAT AAACGCCCAA ATATTTTTCA TAAGTGGACT
   143161 TCAAATCACC CTGCCATTCA AGTCTACCAT CTTCCATAAG AAGATTCATG CAAACATGTT
   143221 CTTTTTGAAG AGCGTCAATA GAAAGCAAAT CCCATTTAAT AAGAGACACT TTTTCATCAG
   143281 CATGTAAATC AAACTGGGTA ATAATATCTC CGCTTGTTGT TTTCATTAAA GCAGCATGGT
   143341 CTACAACATC TGTTGCTGAA AGAACTACAC CGCCAGCATG AGAACCAACA CCACTTACTA
   143401 ATCCTTCAAT GTTTTGAGCA ACTTCCCAAA CATCAGGATA CTCATTAGTC ATTAAATTAA
   143461 CAAATTCTTT ATCTGGGCGT AAATTGTTTT CTTCATCACC ATAAAAACAT TGTTTTAAGG
   143521 TAAACTGAAT ACCACGTTCT TGACCTATAT GCGAACTTAA CATCTGTCCA ATTTCAGGTG
   143581 GATAGCTTAA ACCACGACAA GCAGTTTGAA TTGCAACTTT AGCTTTCATC GTAGAAAGGG
   143641 TTTGAACTTT CATAACACGA CGATTTCCTG CTCTCTGGTC ATCTCCACAA TATTTACGCT
   143701 GAAGATAGTG AATAACATCA TCACGGTAAG CATTCTCAAA ATCTACATCA ATATCTAACG
   143761 GACTAACACG TTTAGGATTA AGAAACCTCC AATGATAACA AGGAACATCT TCCCTTAAAG
   143821 GGTTAACCTG AGTAATCCCC AAAATATACA GAAGAATAAA ACCCAAACCT GAACCACGAG
   143881 AAGGGCCAAC CAAAGAGCCA CAAGCCCAAC ATGCATTTAC CAAATCACGA GTCTGTAGCA
   143941 AATAAGCAGA CCAATGAGCA TGGTTAGCTT CTGAACTTGC CTTAATAGAT TCAAGACAAG
   144001 TTTGAATTGC ATTATAGGTT TCTTTGTTTG CTAATTCATC AGAATCTTTT TCAAGACGTT
   144061 TAACAATCTC TCTAACAAGA TGCCTATCGG CATTATAGTC TGAATTAAAG AACCATTCCA
   144121 ACATAGGAAT ATCTTTAAAA TATTTTTTAG ATAATTCTAA ATCGGGTTCA GTCAAATCAT
   144181 CTGGTTCATA AGGAATTTCC AAATTAGCAA ACAAAGTATA TTCTTGAACC ATGTTATAAA
   144241 TTAACATGGT GTTATCTAAA CCCTTTTGTA CAACTTCTGG TGTCAAAAAT TCATCCATAT
   144301 AAGAATGAAT TTCCTCTTCT GACATCATAT AAGTTGTAGC ATAAAATTCT CCAACTTCAC
   144361 GTTCTTTACC ACTATCTTCA TTAGACTTAA GAAAAGCTTC ATGTACTTTT CTGTCTTCTT
   144421 TTTTAGGATA ATGGCTATCC GTAGTAATAA TATAAGGAAT ATCAAGTTCA GCAGACAGCT
   144481 CCACTAAAGC TTGATTTACA ATAATTTGTT CTTCGCTTCT TGATGGCTGT AATTCCAGAA
   144541 AGAAATTACC ATGCCCAAAA CATTTATCAA GCCTTCTTAA CCACTTCTTA ACACCTGTGT
   144601 AATCAGGTTG TAGAGGATTT TGTCTGTAAG CTGTCAAAAT TAATTTCGGA CAACGACCAC
   144661 CAAGACAAGC CGTTGAACCA ATAATATGAC CTCTATCAGA TTCAACCACC CCAAACAAAT
   144721 CTTCGTAATA AGTTGGAGTG CGAATATTGA CATAAGTAAA AGAATTATCA ATCCATGCTC
   144781 TCGTACTTAA TTCTCTTATT TGTTTATGTC CAATGGCATC TTTAGCCAAT AAAATGAAGT
   144841 GATAAAAAAT ATATTCTTTA TCTTCTTCAA TACTTTTTCG ATTGCAAAGA TAAATTTCGT
   144901 TACCTAGGAT AAGTTTATAA TCTTTCCACT TATCAGGGTC TTTCTTTCGC AAATCGTCCA
   144961 TTTGAGTTAA TGCTTCTACG TGTGCGGCAA TACAGTCATG GTCTGTAATA GCAACACCTT
   145021 TATGACCAAG TTCCTAAGTA TATGTAAGAA GCTCTTTGAC AGTATTAGTA CTGTCAAGGA
   145081 AACCTCTCGT ATTGGAACCT ATGTCTGTGT GATTATGTAC ACCTACAAAC ACGGCATTAC
   145141 TCTCCTTTAT ATTTTTATCT CATTATATCA TGTCACATTT AATTTGTCAA TCTTAAAAAT
   145201 CTTAAAAATC TAAATCTTCT AAATCCTTAT CTAACATTAC TCTTCTCTTT TTAGGTTTCT
   145261 CAACTTCGCC CCAATCAAAA TCTGTAGTAG ACTTTGCATT CAACGATGTA GTTTTAGCAT
   145321 TAAGAGTAGC ATCAGATTTG GTCTTACTTT TTAAATCAGG AGTCTCATTT GTCTTATCCT
   145381 CCACAACATC ATAATATAGA ATTTTAACTT CTGGATAAAC TTTGTCTTCC CAAGGTTCTA
   145441 GCTGAAACTG GCAGATTAAA TTCATAACCA AATTCTTTTT GTTAGCACCA AAGGTATGTC
   145501 TATCCTTAAG AGTCATTGTA TCAAATTCTG TAGCTGGGCA ATACTTTTTA ATATAAGTAA
   145561 CACCGTTATG CTGGAATCTG ATAAAGCTCT TAGTTTCGCC ATAACCATTA ATCTGACTAG
   145621 CGTTTATATG AAGATTTGTA ATTGCAAAAG TAGGAGCAGG AACAGTATTA CCCCAAATCT
   145681 CGTAATTCTC AGCAACTTCT TTTACAAATC TTACTTGCAT TTCATTAGCA GGAATTTCCC
   145741 AATCAACTTG ATAAACAGTT TTCAGTTGGT CAAGAGGGAG CATCTTATTA CATTTTGAAA
   145801 TAACAGCTTC AACATTATCT TTTTTCAAAG AAATACCTGC TGCATTTTCA TGCCCCATTA
   145861 CAGATATCAA ACCTGTTTTT TCTAAAAACT CTTTTAAATT TTTAATATTA CCTCTATCGT
   145921 AACCACGACA AGAGCCACCG AACTCAGAAC TCGATTTTTC TTTTAATAAA ACAACTGGAC
   145981 GCAAATATTT TGAGGTTAAT TTCCGCGCCA CAAGGCCAGT TACGCTTTTT TTGTCCACGA
   146041 GCCGTGTACA ATCGACAAAT AAAATGGTAT TTTTATCTAG CCCTTGCTTA TCAATTTTAT
   146101 CAACAATTTG TTCCATAAAT TTACGAACAG CAGTATCTTG ACGAGACTTT ACATTATTAG
   146161 CTACTCTCGC CATCTCCCAT TGAAGGGTAT GTTCTTCTGG AAGAGGTTTA GGGTCAGTAG
   146221 CTCTTTTTCG TCTCGGCTGA TAAATAACAG TTTCTTGCTC TCCAACCATA GCCCTAAACA
   146281 AATCTCTTTG CTCTTTTTCA GTACCATAAC GTACTACGCC ATTAATTCTT GGAGCAAGCA
   146341 CCCAGCCAAC ATTTGTAATA GTTCTACCAA AGTGAATTTC ATCAGCCATT CTCTCTTGAA
   146401 GTTCATTAAG AAAATCATTC TTTTGATTTT CAATTTTCAG ACCTTCAAGT ACATACCATC
   146461 TTGTTTCTAA ATCCCTTAAG TCCATACTAT CTGCAATGAT ACCAAGAGAA ACCAAATCAA
   146521 GATAATCATC AAGCCAACTA TCACTATAGT GATACTTCTC ACAATATGCT TCTGCAAACT
   146581 TACGAACTAC GCCAACACCA GATAAAGTGG GATTGGGATA CTGACCATCA GTATCATTTA
   146641 CAGCTATACA ATAATTAACA TAGCTATCCT CTTTAATTCT GTCAGACTCT TTTTCTTTAA
   146701 TTTCATCCGC TTCGTTCTTT GAAATCCATT TACCTGTGTT AGTATCTAAA TATTCAATTT
   146761 CAACTAAATG ATGGTCTAAC ACAATGATAG GACAATTGTA ATTTTTAACA ATTTGAATTG
   146821 CATCTTTGCA AATCATTGAA GCATCTGGAA TAATAATTAA ACCGATTTCA TCTTTTGAAT
   146881 ATTCACTTAA TGCTTTATAG GTTAATCCAT GCTCTTTGTT AAAACTAAAA ATATATTCTA
   146941 TCTTTGCCTC TGGATTGAAA TGTTCAATGA TTTTACTCAT TAAAACACTA CTTGTTAAAC
   147001 CATCTGTATC TGGGTCCACT TTAATTGCAA TTTTCTTTTT AGTGTTAACA TTATCATGGA
   147061 AAATCTATAC AGCTTTATCC ATGTTTTTCA TTTGGAAGGG GTCATTAACG ACCTTGTTTT
   147121 TTACAGGATG AAGAAAACTC TTTACATCCT AAATATCATA ACTTCTTAAA ATGGTTTCAA
   147181 GAAAATCATA TTCATCATCA AAGTTGTTCT AAAACTTTGT CTCCCATAGT AATTTTTCCA
   147241 TTAATTACCT CTTAAAAATA TACTCGTAGA ACTTTGCCTT TCCCCGTAAG AATAAACAGG
   147301 TTTCGCCATT TTTATTAATT GATTGTAAAC ATCCTTACCT TTATCAAAAG GTGAATCTTT
   147361 GATGTCTAAT AATCCTTTTG TGTCCTTAAT AAGAAAGACA TTAAAGCTTA AAGCAAGTCT
   147421 CTGAGCTAAA GTCCTTAATC GTTCATTGTA TCTTAAATAG TTGTCATATA ACAATTTGTC
   147481 AGCTTTATAA ACTTCTTCAT ATTTATCATC AAAATCTTTA TCAAATCCCA AGTAAACTGT
   147541 GTCTACTCCA AGTTTTTCTA AAGCTCTAAT TTGCCAATCT GAAACATTAA AGCCACAAGT
   147601 TGCCACTACG CAACTTCTAC CCTTAAAATA AGTGTCTGCT TTCAGGACAC TTTTTTCTCC
   147661 CTCAACTATA ATCGCTTTCT TAAATCTCTT TATATTTTCT TTATTTTCAT AAAGTCCATA
   147721 CAAATTTAAT CCAAGAGGAT GGTCAAATTC TTTACCACTC ATAAATAATG GCATATATTT
   147781 TCTTTTAGAA TCTTCTGGTT GCAAACTTCT TCGTCTAATA CCAACCAAAT GGCCATCTAT
   147841 ATTATAATGG GGAATAATTA TATATTTCTG GTATTCATAC CATTCAATAC CAAATTTTTC
   147901 CATAGAGGGA ATACTAATTC CCTCATCAAT CCAACCTTTA TAAAAAGTAT TGCGGTCAAA
   147961 GTAATTAAAG AGACATTTAT AATCATCATA AAACTTAGTA ATTTTAGCTT CATGGAATTG
   148021 TTGTCTTCTT TCAATATCTT CTGACTGTTT TATCATATCA GATAATTGTC CACGCAATTC
   148081 TGGTGAAGTA TCATTCCCAA AACCAACACG ACTTCGAGAT AATGATTTAC CAACCTTTTT
   148141 TGCAATATAA ACAATTACCT TACTATAAAA CTCTCCATCT TTAGCATTAC GAATTCTTTT
   148201 AATAAATTCA AAAAAATTCA TTCGGCCACA ATTCGTATAG CAGAAAAAGT CCTTGCTCTC
   148261 AGTAAAAAAG CATAACTTAT GACTGTCTCC ACCATGACAA ATTGTTTTAA ACCAAAGACA
   148321 TTTTTGCTGA GTTCTTCCAT CTGTAGAAGT TGAGTATAAA GGAGAACCAT TTTCTTCCAT
   148381 GATGTTAATA ACTACATCTT CTGTTACCAA CTTCAACAGT TCATCTTTAT CTATCATAAT
   148441 CAACCTCTAT TAAAAATCTA TTTCCTCTTC CTCTTTCGAC GTAGATTTAT TTTCTTCCTC
   148501 GTCATCTTCT GGAACAGCCT TGAACTTTTT ACTCTCAGGA GACTCCAAGA AAGGTTCTTC
   148561 TGCACTATCA AGAGTTTCTT TTATTTTTCT AACAACATCT TCTGTATCTT CAAAAACATC
   148621 AAAAGTACCT TCTTCTTTAG CTGTTTCTGC AATATCAACA GCATCATTTA TTATTTGCCC
   148681 ACGAATGGCA TCTTTGTCAT TTGTGAAAAT TACTTTCTGG TCTTCTTCAA CACGAGTAAA
   148741 TGTCTGAGGA ATATCTAAAA GTTCATAATC ATAATCGGTA CAGAACAAAT CATGTACTCT
   148801 CATTGTGGCA TAATCAACAT ACAACCAAAT TTTACATTTA GTATATTCGC CACCACGATT
   148861 CTTATATACA GAAATACACC TGTTAGGTTT GTATTTCAAG AATCTATTTT TAATAATTTT
   148921 CTCTAAATAT TTTTCTTCTT TTTTAGATAC TTCTGATACA ATAGAAGCTG TATCTACCTT
   148981 GTCAATAATA GACTTAGCAC CACGAACAAT AGTCTGGTCA CGATTTTGCT CATTTTTAAA
   149041 ATCACCAGAA ACCTGTGTCC AAGTATCTAT ACTAATATCA TATTTTCGAG TAAGCTCTTT
   149101 TAATTTCAAG CTTAAATTTG CAAGAACTTG GTCTTCACGA ATCTGCATTC TTGCTTTTGC
   149161 TTGAGACTGA AATTCACTAA TTAGGTCAGT CGTTACATGA ATATAATCGA AGAAAACATT
   149221 TCTTACTCCA TGCTGAAGAA CGTGTTGTTC AATAATATTT TCCAAAGTGC CAATATCATA
   149281 ATCAGGGACA TATTCAAGAT AAATATGACC TTCTTCATGG AGAATTCTAA TAGCTTCATC
   149341 AACTCGCTCT TCTTCGTCAC CGTAATATCT ACCAGTCATA ATGTGCTCTT GGGGAACATC
   149401 AGCAATATAA GCCCATAAAA TAGGTTCAAT TTCTGTAATA AGTTCCATTT CTGTTCCAAT
   149461 ATAAAGAGCA GCATTTTGAG TGCCATTTGG ATTCTCTACA AATTCCATTT TGTTAGAATC
   149521 CCAGTACTTC GGCGTAAAAG AGTGACAAAG ATTAGCAATT GTCAAACGGG TTTTCGATTT
   149581 GTTATCGTAA AGTTTTTTAT CTTTACTTCT GCAACATTAC ATTGCAGTCC AGCATAACTT
   149641 TTCACGCTTA ATGTCGATGC GTGGCGCGGC CTCGTGGTAG GATTATATCT TTTCACCTAC
   149701 TATGCGTTGC CCCTGACTAT ATTTAATATA GCCTTCGGTT CTGATTGCCT TTGTATACGG
   149761 TTTTCCAGCT TAATTCCGCG CTAATAATAT TAAATCTTCA ATCGACTTGA TTTAATACGG
   149821 CATTTCTAAT TTGAACAAAT TTTTCATATT TACGGTCTAA AAATATATTA CTGTTTAAAT
   149881 AAATAGAAGA TAAATTAGAA TAACATTTCC AACTACACCA TTCAATGCTA TACGCATTAC
   149941 TTCTTTTATC TTTGCGCATT TTAGCATCAA ACCAATCCAT TTTGGAAATT AATTCTGTTA
   150001 AAAATTCTGG AGAGCCAGAT GTTAAACTCA TCCTGCCAGT TAAACAATGT TTATTTTGTG
   150061 TAATTCCTAT ATATCCGTCC CCATCAAAAT ATCCTCTAAC AAAATCTCTA AGAAAATCAT
   150121 TAGGAACCTA TTCTTCTGTG GGGAATTGTA ATTGCAAACT TTTATTAGGA CAACAGCCTA
   150181 ATTTAATTAA ATCATTATGC ATCTTTTTTC TACTAATAGC AAAAGATACT TCATTATACC
   150241 CATTTACAAT TTTATCGCTT ACTTTTGCCG GAGAATTCAA AAACTTCTTA AACTTAACCA
   150301 AATGATTAAT ATCTCTTTGC TGTAATACAA TGCTTATATG ATTATTTTCT CCTTTCCGAA
   150361 TATATCCATC GGCATAAAGA AAACCTAACC AATAAGCTTT TTCTTCCGTA TCAATTAAAG
   150421 AAAAAATATT GTCATTAGTT CCATTATCAT TCTATCTATT TATTACAATA TATCCTTGGC
   150481 TTTTTATATA CTCTCCCAAA TGACCTCGAC TACATTGTAA TTTTTTAGAA ATCTAAGTCA
   150541 AACTTAAATC TCCTTGTAAA TATAATTTTA AACCCTCCTC GTATTTTTCG TTCATTTTAG
   150601 ATTTTACCAA CACCCGTTCC TGCCGAAGAA ACTACAAACT TTCTTGGCTG GATACCTTTT
   150661 GTTATAGTTG TCATATAATT GCTTGCATAA GACAGACCAT AAGCAGGAGT TTTCTTCCAT
   150721 TCTTCTTTTT GCTTTTTAGC TTCATCGCTA CCAGCTTTAA CACTATCTCG CCCAACTTTA
   150781 GGACTATATT CTTGCGTGAT ATTAGATACT TTTTGCCTAA AATGATTAAG AATTTCATCA
   150841 ATAGTCATTT GACTAAATTT ATATCTTTGT TCATCAGCAA TCTCAGGGTC TTCTTCGTTA
   150901 GGGTCAAAAA TTTCATCAAC TTCAATACCT GATTTAAGAT AGGCACGAAG AAGAGAAAAC
   150961 TTTTTCATTT CTTGATAATT AGAGTTAAAA TTTTCTGGTG TGGCTAATTC TTTAGCCTTT
   151021 TCAACATAAA GATTACCATT ATTCCTTGTA TAAATATTAT ACAAAGACTG AAGATTATTT
   151081 TTTAAATAAT CATCAATAAT ATATTGGTCA AGCTTTACCG CGCCTTGTGA GAAAAGATTA
   151141 TTTATTGCTA CAAACAAAAG CTGATGGAAA GCTTCAACAA AATCTTTTTT GTCGATTTTA
   151201 TTACTTGTTA ATAAAGTTGG ATTCTACAGT AAACAGCCAA GAACTTCTTT AATTGCAGAT
   151261 TTGCTTTGAT AATCTCTATA ATCCGCCAAG TTAAACCTCC CATTCTTCAG GATGTTCAGA
   151321 CATTATTTCC TGAATATCTC TTTGTAGTTC TGATAAATAC ATACCATCTT TTCCTCTTTG
   151381 CTTTTGAAGT CCTCTTCTAA AATCATAATC TCCAATAAAG TCAGTGTTAA CAAGACCATC
   151441 ATCAACGATA TCATCAGCAG AAATTTCTTC TTTATGATTT CGTTTGTCTC GTTTTTCATC
   151501 GTCCTCTTCT TGTTTCTTAA TAATTTCAGA ACGAGCTACA TCTATCGCTA TAGGCGGTTT
   151561 TGTTAATATA TATTCGATAA ATTCAGATTT AGTCATCCTC ATCTCTTTAT ACTTTTGCCA
   151621 AAATTCTCTT GATTCGGCAA AATAACGTAT AACCATGAAG ATATCTGATT CTGTTTCTAT
   151681 CTTGGGAGCT GGATTGTCAG CATACTCATA CATATAATAT AAAGTAAAAA GAATTTGAGA
   151741 ATTAGTCATT CCATATTTTT CTTTAATTCT TTTTATATAT GTTGTTATAA GAGGAGCATT
   151801 CACCCATTCT CTTATACCAA GAACATCCCA AAGATAATCA GTTAAAGTCT TGTAATCTTT
   151861 TGCATCTTGT GCTGGCTATT TACCACAAAT AGGACAATAA TTTTTACCAT TTACAGTAAT
   151921 AATTTCCTCT GTAGGAAACA TCTTACCACA AACGCTACAT TTTCTGTTCT TCTTTGGTGG
   151981 TGCTATAATC CTCACTCCTT TCTTAAAATA TTAAAACGGA AAATAAAGGG GAATAGTAAT
   152041 CAATTTTACT ATTCCCCAAT AATTATTTAT TCTACTGTAA TATTATTTTC AGTACAGTAA
   152101 TCTTTCAAAT CATCGAGAAT AAGCAAAAGC ATATCCAATT GAGATTCATC GCAATCTTTT
   152161 ACACTCTTAC CCTTTCCAAG ATATTCTGCA ATAATCTTCT TATACTCTGT ACTACCAGTA
   152221 TTATGAATAG CCTTTACATA ACTACCAATT TCAGCAATAA GCTCATCAAC GCTCTTCTTT
   152281 TCATCTTCGG TTACTTCGTT ATCCTTAAAG AGATTAACCT CATTATCAAC AACTGTAGCA
   152341 CCGTGAGCCT TTTGTTCATC AATAGCCTTT GCCATGTCAT CACGCAATGC TTCATAAGTA
   152401 AATGGAATGC ATTCAGACAT ATAAGGGCTA CGAGAACCAG CCTCAAGATG TTTGTTACCT
   152461 CTCATCGTAA GCATGGAATG AACATTACCT TGTTCATCAG TTTCGTAAGA AGCATAACCA
   152521 GTTACGTCAA CAAGACGAGA AACGACAAGG AATCCACGGT CAGGTACAGT AGGAATAGTC
   152581 TTATCATACT TTTCACCGTT TTCCTTAATC TGTTTAGTAG TAGCATGAGA AATACAAATC
   152641 AAAGTATAAC CAGCTTTAAC AATCTCTTGG AAAAATTTAT CATATTCACG AGACAAAGCA
   152701 CGATAACCAC GCATCTTTTC AGTCTCGTCA AGATAATCTA CACCTTCTTT GTCTACGATA
   152761 TACTTTTCAC AAAGGTCGTA GGCAATATCA ATAGTATCGA CAATTACCGT TTTAAAGATT
   152821 GTTTCTCTAT TTTCCTTTTC AGCCGCTTCT GCATCTTTAA GCAACTGCTT CTTTACTTCA
   152881 AGAGCTTCTT TCCAAGTGTT AATTGGCTGT GCAATAATGC CATCCAAAAA ACCATAGCCC
   152941 TTTTCGAAAC CGAGCAAAAT AGGCTTTGGG AATTTACAAG CGTTTGTAGT TTTCATTGTT
   153001 ATTATCTGTA AGCTTTTTAT CTTACACTCT GGAGCTTTCG CTCATTTTCA TCAATCTGTC
   153061 AATTCAGATT CAGTTTGGCG TACTTTTTCA ACCTTATACG AGATAAGGTG TTGCGGACTC
   153121 TTGGTAATAT TATATTCTTT AATCAAAGGT TCAATTACTA CGCTCTGCCC CTGTTTATCA
   153181 TTTTAATAAT AAACTTCGGT TCGAGTTAAC ATAATTATTA CAAATTAAGT CTTCTCGCTT
   153241 AATTCCGCAA TTTCGTCAAT TGTCTTACAA CAAAGGGTGG CAAAACACTA CGCTACCACT
   153301 TTTTCTTTCT CCATAAATGA GAAAACTCTT ACCACTAAGG TCACGAGTGA CCACATTAGG
   153361 CTTAATGCTA AAAATATCAA TACCCATTAT TTAAATGTCT CCTTATTATA TTCTTTTAAT
   153421 TTTAAATAAC TCTCATATTT TCTTGTTAAA CGTATATCAT CTGTAGAATC TTTATACAAT
   153481 TTATCTAAAT ATTCTTCACA TAAAAACCTT CCACTACAAC CAAAGTTCCA AGCATTTGCT
[truncated: 71,461 more chars]
