# Supplementary material for: Clades of huge phages from across Earth’s ecosystems
Source: Nature. 2020 Feb 12;578(7795):425–31. doi: 10.1038/s41586-020-2007-4 (PMC7162821; doi:10.1038/s41586-020-2007-4)
Supplement: Supplementary file 6 — Genbank files for all genome. [file 41586_2020_2007_MOESM6_ESM.zip › genbank_genomes_SD-4/GWF1_PHAGE_CIR_26_9.gbk]

LOCUS       gwf1_scaffold_41_prodigal-single     292100 bp    DNA     linear   BCT NOV-13-2019
DEFINITION  gwf1_scaffold_41_prodigal-single, contig.
ACCESSION   gwf1_scaffold_41_prodigal-single
VERSION     gwf1_scaffold_41_prodigal-single.1  GI:
KEYWORDS    .
SOURCE      GWF1_PHAGE_CIR_26_9
  ORGANISM  GWF1_PHAGE_CIR_26_9
            .
COMMENT     Data sourced from ggkbase. For additional details see
            http://ggkbase.berkeley.edu/organisms/404958
FEATURES             Location/Qualifiers
     source          1..292100
                     /organism="GWF1_PHAGE_CIR_26_9"
                     /mol_type="genomic DNA"
     gene            55..1389
                     /locus_tag="gwf1_scaffold_41_prodigal-single_1"
     CDS             55..1389
                     /product="ISCaje4 transposase TnpB n=1 Tax=Campylobacter
                     phage CP220 RepID=D5GVD8_9CAUD"
                     /codon_start=1
                     /transl_table=11
                     /translation="MITIKIPYTANEKFQEKLKELRREYSFIVRYAFNRYQEKMKQID
                     IRHSLKELKGIENANSWLQQCAIMEANQLHSRFKEKKIVFGGKKNFILRMKGKMTKEE
                     LKEKRLLPLNIQGEANYHGNRMCDLHLLNDNMIEFKVNRKEHYFLKLPNLRNNYKKVL
                     EKLETINENEGYTYSVRLTEKEIFISFEEFKDEENLDLKNERYIGIDLNPDNIGVSIL
                     EDGRVIHTQEYSLQSIFDKILDSNLSSDSSKMKYFQHKLQFETIQISKSISILAKHFQ
                     CKNVFIEDLKFEMKLSSDQKYNHLGNRKNRNLWKRELFVQNLKKRLSIFQINLHSVNP
                     AYSSFIGNLQYDFTDSINASVEIARRGYEWKVRKNKNGFYPVFSLKSSIQHQWKEMGI
                     EWIEDWKKLFVLIKNLKFKYRVSLEDAIKLHQMSVFRLNHNRKSYIDLYSFI*"
                     /db_xref="UniRef100_D5GVD8"
                     /db_xref="D5GVD8_9CAUD"
     gene            1439..1795
                     /locus_tag="gwf1_scaffold_41_prodigal-single_2"
     CDS             1439..1795
                     /product="hypothetical protein"
                     /codon_start=1
                     /transl_table=11
                     /translation="MKRQITIHCNKKIEELSSIFRSEMTTLYTNSFIPSADEIFDELL
                     FEDEIEKEKFSHKIFYSAYQLKKKIEEIIKADKSFINAIFTLDFFELYFLLDDKQIKD
                     IKTWIIQEQIQNIIKI*"
     gene            1800..2198
                     /locus_tag="gwf1_scaffold_41_prodigal-single_3"
     CDS             1800..2198
                     /product="hypothetical protein"
                     /codon_start=1
                     /transl_table=11
                     /translation="MEELKNVSLYGESNVIINYDFIKKIELAKENIIPEEHIHYIAKD
                     MRILWDTVLIERKGLHFYNHLLEGNVLHQYNIMNNYAYLRSRIVFHFKDNSFHILYFK
                     TNEEMIKFYKDEIITKVGNKLKNLISLVNL*"
     gene            2195..2644
                     /locus_tag="gwf1_scaffold_41_prodigal-single_4"
     CDS             2195..2644
                     /product="hypothetical protein"
                     /codon_start=1
                     /transl_table=11
                     /translation="MKLQNIINEISEDKVKELLNSEKVFDINFDGKPSKKGLKISIAG
                     KKMEDVYELYDRLHKWLDIKNIAHKIATQKRLNYSNYEQSKKLFTIYVPDDTDLNKLL
                     LQIEFLLKGYTGWHGIRLPFRKYEVYSGGIQFRNDRDEYGNYVPSKD*"
     gene            2671..3042
                     /locus_tag="gwf1_scaffold_41_prodigal-single_5"
     CDS             2671..3042
                     /product="hypothetical protein"
                     /codon_start=1
                     /transl_table=11
                     /translation="MEKISHVGSLSTKTDFKLETGNYVRIEVWFTTECTSANQGTYYN
                     CNVSTKGKGCRNWHFEFRSNHAKDKRILELISEEQLYTAYYNHWTKLNPIRIFENGRI
                     NNELNNFTVNEKKYPSKHYAF*"
     gene            complement(3138..5465)
                     /locus_tag="gwf1_scaffold_41_prodigal-single_6"
     CDS             complement(3138..5465)
                     /product="similar to tail sheath protein n=1 Tax
                     =Rhodothermus phage RM378 RepID=UPI000018F62A"
                     /codon_start=1
                     /transl_table=11
                     /translation="MEQKFISPMVATNEYDLSYLGQGISDIGAAFVGPTTKGPAFIPT
                     NVASANEYYKIFGYADGYSYMPYSIKEYLKNSSVATIIRILGLDGYTHNSVAHLIMSG
                     SFGQKVVGVFHRSTLITGQDEDDTLASSSVTYVSSGSFNLHLEAPATAESTDYSASFD
                     STAANFISKVVKSTANTTDAGYAYQLYKNNISTYYTADPSASVSMQFTNLDMTQEYQS
                     ATTPWITSQTVGASVANLFRFKTISNGNYVNQEIKVTIENVKLGSEVPGTDYGSFTVL
                     VRAIDDNDRQMSILEQFVNVNLDPTSTKYIGREIGTKINTYSDGDIISAGEYDNKSQY
                     IVVEISSEVENGTISPSMVPWGFRAIKQSLLMPSSLTLPSASFVTTQEYSGEYNSKIY
                     YGFNFDFDTTDNKQYLMPLEENSLAGANLDFSLDNYTIHADSTVDPGESIISADVLTA
                     RKFIVPFQGGFDGQDPALVKNMGSAITTANSMGFNFTNSTSGGSVAYNRAVELLRNTD
                     MYDFNLVVTPGLIYDLHSYPTSQFIDLCETRGDAFYILDTVQMATAYTAAGTVTNTLD
                     TSYAGTYYPWIKILDTDNNRYMWVPPSVMMAGAYSYNDRISAEWYAPAGLNRGNLGTV
                     TETYFKLSQSKRDDLYENRINAIATFPKEGITCWGQKTLQVKSSALDRINVRRLMIKI
                     KKYIASVGKYVIFEPNTRRTRNQLYNQINPYLEQIQQKQGIYTFKLVLDETVNTSDLI
                     DRNIMKGKLWIQPARTVEFISIDLNITPTGASFSE*"
                     /db_xref="UniRef100_UPI000018F62A"
                     /db_xref="A0A0F9MLP2_9ZZZZ"
                     /db_xref="dde:Dde_0931"
                     /db_xref="UPI000018F62A"
     gene            5593..5808
                     /locus_tag="gwf1_scaffold_41_prodigal-single_7"
     CDS             5593..5808
                     /product="hypothetical protein"
                     /codon_start=1
                     /transl_table=11
                     /translation="MKDGWLDPKAEVLVASDNFELMGSLIPLSSVNPYNEGSKEIRTF
                     VDAFDGDTYEKEVYSIFDGNIKVVRIS*"
     gene            5818..6099
                     /locus_tag="gwf1_scaffold_41_prodigal-single_8"
     CDS             5818..6099
                     /product="hypothetical protein"
                     /codon_start=1
                     /transl_table=11
                     /translation="MSKVKITSRIIEEYESDLEYPIYLYFQDELCNDELIKVEENYFL
                     RIKYSAFGVEITQGNKFIIEEHYLKNSLTTESHFNEIASELLSTLIESI*"
     gene            6096..6296
                     /locus_tag="gwf1_scaffold_41_prodigal-single_9"
     CDS             6096..6296
                     /product="hypothetical protein"
                     /codon_start=1
                     /transl_table=11
                     /translation="MNLLNELKTDMLKMLELANNIGKYDQIYNVASNIHDKNYNEEQC
                     NRIKTKLSELNEEYIRLKEKWF*"
     gene            6325..6750
                     /locus_tag="gwf1_scaffold_41_prodigal-single_10"
     CDS             6325..6750
                     /product="hypothetical protein"
                     /codon_start=1
                     /transl_table=11
                     /translation="MNLTAGIFVFNHKNELLICHPTNGSWSKNWSIPKGQFEESETAL
                     RAAIRETFEESNINLISKTNEIKLVGKQKYEKSDKVIIGFIYKFNEETTFNLKCTSLI
                     KDTILPENDVVKFMEFNKAVKLLHEAQQKLILDYLKKNK*"
     gene            6755..6949
                     /locus_tag="gwf1_scaffold_41_prodigal-single_11"
     CDS             6755..6949
                     /product="hypothetical protein"
                     /codon_start=1
                     /transl_table=11
                     /translation="MNIKKQVLENIKYHFEGELRKINFDIFENKYEIKKLVEKQTLLK
                     RTRAKLDLMYREAFKANKDI*"
     gene            complement(6968..8617)
                     /locus_tag="gwf1_scaffold_41_prodigal-single_12"
     CDS             complement(6968..8617)
                     /product="Uncharacterized protein {ECO:0000313|EMBL
                     :KKM92342.1};  TaxID=412755 species="unclassified
                     sequences; metagenomes; ecological metagenomes.;"
                     source="marine sediment metagenome.;""
                     /codon_start=1
                     /transl_table=11
                     /translation="VPIYKDIPTSNINITPFESYAEVISTNVSPNNIIFYQASFDNYL
                     YSISDDSDPNNSNLIVESDGRYGQTIYHSINHLFYLDFDKNYLLKFGEKYIQQYREID
                     EKINIFSIPRSILVEGIKPETIALSITDSGSGFICHVIDDEYGNLIDSDRQFVSEELY
                     NDLLPNIRANYNFNEGFYYNNEIINGVIPNITLRNKVFSYNAEIKDKSKYHNHGTRYD
                     MSFIRGTRGMYASFNGTSSYITIKDKANVLNFGIEQEYAISFFVNTSDDSTYLITKNG
                     LNSIYQKEKITNADGKIETIYNINYEEINLSIYPYQISIDSSGYLNYSVSDGKTILTA
                     ISTTVINDNNWHHIICQKTTDSIQLIVDGILESTISSTNLIYSIKNDSLVVFGKLLTN
                     YFDGALDEIKFYNRSLDADEYLSLATLEINNTFNYYVGNVFYDLGFIVLTSPYYYTLS
                     DSFDYTLTFNSKKMIYEYEFLCQVERGELNNTTNPSTLLYHDQRSIVNPTFASSSFSP
                     YISTIGLYNDENELLAVGKLSRPIQKSQTNDMTFVVKFDAG*"
                     /db_xref="A0A0F9PGB4_9ZZZZ"
     gene            complement(8643..9644)
                     /locus_tag="gwf1_scaffold_41_prodigal-single_13"
     CDS             complement(8643..9644)
                     /product="Uncharacterized protein {ECO:0000313|EMBL
                     :KKM92343.1};  TaxID=412755 species="unclassified
                     sequences; metagenomes; ecological metagenomes.;"
                     source="marine sediment metagenome.;""
                     /codon_start=1
                     /transl_table=11
                     /translation="MATSTIYTQFDTLEDIVSNITQTVTEAMWTGDEGTLTAFYTSST
                     QATSDYYINVYDQNPQIESGAAVQFAVAFGDVSGRGAAEINEEGNNVTLTESKAVYSQ
                     YRNLLLTATETNFSIGGETYESIYVINFQRERLKEQLDPGNWELTITTASGSFTYIDN
                     SSTTSAAYNNAGLYYNIVSGSIADGVYDDSGEIIVGRAYMQHGILLFGSTQLNTSAGM
                     ETDLTVNSDQNNQLTFFTAISTGASFKARNSQKVKSTYYFVRVKNSKYNYSNNPSFTI
                     QSTGELRHPEMEQDPQVYITTIGLYNNSNELLAVAKISQPLLKNAQREALIKVKLDW*"
                     /db_xref="A0A0F9LFR8_9ZZZZ"
     gene            complement(9673..10308)
                     /locus_tag="gwf1_scaffold_41_prodigal-single_14"
     CDS             complement(9673..10308)
                     /product="Uncharacterized protein {ECO:0000313|EMBL
                     :KKM92344.1};  TaxID=412755 species="unclassified
                     sequences; metagenomes; ecological metagenomes.;"
                     source="marine sediment metagenome.;""
                     /codon_start=1
                     /transl_table=11
                     /translation="MGYLQNTTIEIDCILTNRGKELLSKGSDSFKITQFALADDEIDY
                     RLWNPDHNLGSAYYGEMIENMPLLEATPNETQIMKYKLVTLSSLSTGTTLVPRVDAGY
                     TEIILSSGQEIVITPTTVNSTETANNDTAGYTAILDNSAIATLTATALNSEETATSVT
                     SVGATSVTMIGSSFKLTAKKLSETAYGTLTIEGNETGGSVTINITVNAYTS*"
                     /db_xref="A0A0F9LBU5_9ZZZZ"
     gene            complement(10354..13722)
                     /locus_tag="gwf1_scaffold_41_prodigal-single_15"
     CDS             complement(10354..13722)
                     /product="Uncharacterized protein {ECO:0000313|EMBL
                     :KKM61703.1}; Flags: Fragment;;  TaxID=412755
                     species="unclassified sequences; metagenomes; ecological
                     metagenomes.;" source="marine sediment metagenome.;""
                     /codon_start=1
                     /transl_table=11
                     /translation="MQYLELHIYDKKDTLILSNQNLSNWYLKDNIDEITGAASKRIIF
                     NIHNYLRNQKINSGQYNLCLFVKESLYEDTLNDTFKISSIANNRNELIIETKNYDIFL
                     SILNLLQANTDQLILNFNNNDTFEINNWSLTSDSNLKRISISSKGTKYKIAIKLNEEL
                     PAKISLNSLVSIEKIIYDKVWQDIGFVQKNKEYDVNVLTRPNFDIKINKNSKEETTYL
                     SWEDLVSTNTEIKNLLENNYFSFYEQTATLNVDFEDFSNFVFYSSAEHRLINFKYKVQ
                     QIEDLNENISNVSISSYQETYQNDIQELLLSLDAYEKFLYYDSSSLYSWPKDSSGSLE
                     PIEDVTTWYEGMIDSAITYDDDNIAALRKNIPEFIMNDEYSSQFFIFIDLIAQHFDVL
                     WLYIKHIGYLHNKSEGITSGLSKDLIYHMLISYGWEPSQNNQFEDLWKYILGTQDETE
                     LELIDETDQVFTAEMLDKEIWKRILNNLPYLLKTKGTKEGIRALINCYGIPKTELAIR
                     EYGGPNKINVKSLNIIDKFAYAIKLTSDSNIIVPYYAPGSIEFRFKLTDKEDQTLFIR
                     EDGGIALNTINVDDMYGYIEFEIDAYTFTSDQIPIYDENWWSFLLRSTTNVGEYEIFL
                     KSAKYNKINYEYSGSFDISGSLAYSEFIDTTQDYYIGFEGRMQEFRYWNTSLNEEAFD
                     NHVLSPTSYNGNASIAPWEELIYRLTLGTDTIKYNHFETTYITSQHPQAGMTFADCII
                     DGGESTSGSYDIVDGGDATSGSYDEIDGGDSDDITCGDIANAYFENFPNEYNYEIVVE
                     QYAHEWPDTGGNRNISNKIRIEDNELITNLDLNLSAEQSSYDLAPIDNAKIGVYFGPN
                     LEVTQDIAEYMAGINIDNYIGTSDNEYATYYNSLRLLKEYYLQQYFAKYNVVDYFRLM
                     PYFNNSLFHHLDDITPARSVVLSGLVIEPHILNRSKIRLLRSKPSADSLTYDIEYDLK
                     PTSTFAGNEYLYNEGTLTADVNSKLSGESIGYDAEIIYNHYLPSQYIRYNTYFDTSGN
                     QQLIQNPYWYSEGVITIIENAVESIHTKIENPLYGYISGSLEFLNARVQDYKGIGFER
                     LYYKGCKMVSSNWNEPSDDMFDKSPIVEYWESQT*"
                     /db_xref="A0A0F9IWP9_9ZZZZ"
     gene            complement(13733..14836)
                     /locus_tag="gwf1_scaffold_41_prodigal-single_16"
     CDS             complement(13733..14836)
                     /product="PKD repeat protein n=1 Tax=Shewanella benthica
                     KT99 RepID=A9DI33_9GAMM"
                     /codon_start=1
                     /transl_table=11
                     /translation="MKKQIIRKNAISNEWEHYVEKTNLNEGYWSPGLSGGDNQENLYN
                     ASQLPRVNKNGMLMSYNFFNYHTEYFDIINIEKEDETEFEELEVISMESMYGTPIANI
                     NGPYGSIINIPILFSSEGSTGGATSIAEYIWDFGDGDKSNEANPTHTYTKEGIYTISL
                     QVSNEFGQSDINVTLAEILIEAPENYYPIVNINGPYTGKHGEVLSFSSEDSEAGTGLI
                     VKYNWNFGDGNTSNLANPTHEYLLDAYEQQRIFNVSLTIENNLGYSSTETTTTTIKST
                     ELIPVITVSTTGPYSGIVGQSIRFVASAVSTDGKIVNTKWEFGDGNIETRYLITNHAY
                     TEPGIYLVKLTVEDILGNSDSANTTAMITIKNI*"
                     /db_xref="UniRef100_A9DI33"
                     /db_xref="svo:SVI_1922"
                     /db_xref="86611693"
                     /db_xref="A9DI33_9GAMM"
     gene            complement(14836..15876)
                     /locus_tag="gwf1_scaffold_41_prodigal-single_17"
     CDS             complement(14836..15876)
                     /product="hypothetical protein"
                     /codon_start=1
                     /transl_table=11
                     /translation="MVVSINPIKDATIYEYYPTKNTGTDQIIELLYDVDYTSASRILM
                     KFNTADISTIVSGVSNPQYILRLYASEQYEIPEDYTIKAFPLSQDWSMGIGKFYNNPE
                     TEDGVIWNSTGTVDWIDSGSAYTMVYNYETGGGSWNSNYSASLDLNYETRDLDIDIST
                     IVTAWLSGSISNYGLIVKVDDEYNLNQDLELKYFSKDTHTVYEPKLFINYDTSQFTTG
                     SLEALEDGDISISIKNLRSSYYTADTVRLYVHAREKYIQRTYSLTNPYLTSKYLPETT
                     YYSIIDGSSKTTIIPFSDYTKVNLNADDANYFDLYMNNFYPERHYKIIFKVVWSDRQQ
                     IYDNNLYFKVIE*"
     gene            15979..16197
                     /locus_tag="gwf1_scaffold_41_prodigal-single_18"
     CDS             15979..16197
                     /product="hypothetical protein"
                     /codon_start=1
                     /transl_table=11
                     /translation="MAKFYDVRARYETEDEKGKVIKTRERYILQAESPTDAEVIAIER
                     YADGVNEYRVVSVSETNIYDVHKKEEKE*"
     gene            complement(16260..16892)
                     /locus_tag="gwf1_scaffold_41_prodigal-single_19"
     CDS             complement(16260..16892)
                     /product="hypothetical protein"
                     /codon_start=1
                     /transl_table=11
                     /translation="MNIKEIITEEVSSFLKETQKKKLNESSHFNTVTIGKVETVDIHS
                     GDYKNGTLENEKVLLLKSGNRHVLLLPVKDDASMKKGTILSLDGGNDPKLNNGTWEVI
                     AVLNDISQLYQFVKVPEIKIIFPDEDASLPNDMILDIYELVNTEMRKYIRDRMKDEFE
                     KDFKEAFGTEYEIVKQEPSKERDKKIGEFIKKYYRQATKSLRDYYDEYLK*"
     gene            complement(16896..17126)
                     /locus_tag="gwf1_scaffold_41_prodigal-single_20"
     CDS             complement(16896..17126)
                     /product="hypothetical protein"
                     /codon_start=1
                     /transl_table=11
                     /translation="MRHKDFNKPLKKELIGFLKKEKIETIKDVWDRTKSYFSNKNIPV
                     GGTVSTIGNYILVKGIYMGTRLNFTLNINEIK*"
     gene            17252..18217
                     /locus_tag="gwf1_scaffold_41_prodigal-single_21"
     CDS             17252..18217
                     /product="DNA primase n=1 Tax=Prevotella sp. CAG:1092
                     RepID=R5P9R3_9BACT"
                     /codon_start=1
                     /transl_table=11
                     /translation="MNTELLNIVEKELGQGTLKSKGNYAFFSPFMHHRKKKLEINFSD
                     SNHYGIWHCWISDETGYTITSLFKRLNKSEYLTDYIWNIEKVILEKYNHSIINKPSED
                     YKTDILQLPKEFVSLSQLKQIDEYSANILNILSNRNISSIDIIRYNIGYCKEGKYKDR
                     IIIPNYNENNELNFFIGRYIGDNKYTPNYLGPDVEKNKIIGFENLINFNLPITLTEGN
                     FDAISIRFNSIPLYGKFISEKLLYKLIKYQPPIIYIILDNDAKKRMIEIAEYLSFKLL
                     HTKIYMIFLPDEKDANKLGFEKIWHYINDNAVEYNDRFLIKNKLK*"
                     /db_xref="UniRef100_R5P9R3"
                     /db_xref="A0A0F9NC82_9ZZZZ"
                     /db_xref="R5P9R3_9BACT"
     gene            18214..18501
                     /locus_tag="gwf1_scaffold_41_prodigal-single_22"
     CDS             18214..18501
                     /product="hypothetical protein"
                     /codon_start=1
                     /transl_table=11
                     /translation="MIHKFEILNGIRIDCELVPLIKSLWNQNIRTIQCCHGDDRHKAH
                     LMFDKNDLEKVRDFLPKETVFIYPCEDNSKFGYWLNACNAIWAEWNPKDLK*"
     gene            18568..18849
                     /locus_tag="gwf1_scaffold_41_prodigal-single_23"
     CDS             18568..18849
                     /product="hypothetical protein"
                     /codon_start=1
                     /transl_table=11
                     /translation="MKYYYGLTTELKESYTYLDFNFICTTNQKFKCDHIYKLNGLEYF
                     IIRLYHIAFQLDDELRIRDANNYNNIISIFEKEYESYSNNSEVLYKKIK*"
     gene            complement(18886..20769)
                     /locus_tag="gwf1_scaffold_41_prodigal-single_24"
     CDS             complement(18886..20769)
                     /product="Uncharacterized protein n=1 Tax=Enterobacteria
                     phage vB_KleM-RaK2 RepID=H6X3M8_9CAUD"
                     /codon_start=1
                     /transl_table=11
                     /translation="MLSNQTTKREIRYLGKDFNQFRQNLINFVKTYFQNTFNDFDPND
                     PGIMFIELASSVGDTLSFYLDTQIKETMLLYAEERQNILSLAQSLGYKPRVTSPAITD
                     INVYQVIPAIGSGESNIPDYRYALKLNPGMIVSSISEDIDFITQAEVDFSISTYYNPT
                     SVEVYQTDGNGEPTFYLLKKSVRVESGTQKTTTFNLGDPERYLELDLTDTNVIKIDSI
                     LDSDSNEWLEVDYLSQDTVFEQVNNNVYNDAELSVYSSEVPYLLKMKAVPKRFVTRYN
                     DDFSLKLMFGAGISDIADEEMTPNPDNVGITIPTGVTKLNYDWNVANFLYTTSYGEAP
                     HNTTLTVKYTVGGGVNTNVIPNIIRKVKEVAYSNSTTGLDQSLLTLVKQSLSVNNPEA
                     ATGGKSEQSVEEIKLNALAYFASQGRTVSKDDYIIRSYSMPQQFGSIAKAYITQDEQI
                     SFDELKQKIKNPLALNLYILSYNADKQLVNANTAIKENLKVYLDRYRMITDGINIKNA
                     YVVNFRILYEITVLPDYSAKEVLLYCTDELTSFFDIEKWQINQPIVKADIIRTLANVK
                     GVQSVLNVNFENVFDEDAGYWPNVYDLNVATNNGVIYPSKDPMIFEIKYPENDILGRA
                     KNW*"
                     /db_xref="UniRef100_H6X3M8"
                     /db_xref="A0A0F9BEA3_9ZZZZ"
                     /db_xref="dde:Dde_1874"
                     /db_xref="H6X3M8_9CAUD"
     gene            20866..21114
                     /locus_tag="gwf1_scaffold_41_prodigal-single_25"
     CDS             20866..21114
                     /product="hypothetical protein"
                     /codon_start=1
                     /transl_table=11
                     /translation="MTKIEFISWLENKTGLSRRNDDSDDEWRELMNYAEYIWDDLTIE
                     DDIVIFNWEEWYFGGINYRSRKCSFDEFVDLYERDELK*"
     gene            21160..21504
                     /locus_tag="gwf1_scaffold_41_prodigal-single_26"
     CDS             21160..21504
                     /product="hypothetical protein"
                     /codon_start=1
                     /transl_table=11
                     /translation="MAKITTLDVWKNLMDEKDLIYFDEFRHTSSLDLEQMREDWKAIR
                     RYALSKLNQDLNDRGLFGQLLNIDVSDDELYPYLEYNIIKALFFKYSRILDFSNGFIP
                     KNLIIIKKHTDI*"
     gene            21501..21668
                     /locus_tag="gwf1_scaffold_41_prodigal-single_27"
     CDS             21501..21668
                     /product="Uncharacterized protein {ECO:0000313|EMBL
                     :KKK66198.1};  TaxID=412755 species="unclassified
                     sequences; metagenomes; ecological metagenomes.;"
                     source="marine sediment metagenome.;""
                     /codon_start=1
                     /transl_table=11
                     /translation="MKTLKEVLISRDEMSPEEADKAITEAKERVYEGEDPEEILLEEF
                     GLEPDYIFDLL*"
                     /db_xref="A0A0F8XBK4_9ZZZZ"
     gene            21691..21942
                     /locus_tag="gwf1_scaffold_41_prodigal-single_28"
     CDS             21691..21942
                     /product="hypothetical protein"
                     /codon_start=1
                     /transl_table=11
                     /translation="MLELNGFKYSKNEFEDYKIRVQVEIRTVKDKFIFNIYSTDTDLT
                     KIEEILLDRKSDEVVSLDIIFTATKEEDKARTEFLLDWI*"
     gene            21954..22253
                     /locus_tag="gwf1_scaffold_41_prodigal-single_29"
     CDS             21954..22253
                     /product="hypothetical protein"
                     /codon_start=1
                     /transl_table=11
                     /translation="MLQPKFIIEDGKLILSHVTYHNNLVSDKSKVKGGGGFQYEDKIF
                     TLFGESYEFGRASIEDIRDAIKNKQVFSDEYLLDNISEQFTFKYRTDWGKIIDLQ*"
     gene            complement(22256..22783)
                     /locus_tag="gwf1_scaffold_41_prodigal-single_30"
     CDS             complement(22256..22783)
                     /product="Uncharacterized protein {ECO:0000313|EMBL
                     :KKN96883.1};  TaxID=412755 species="unclassified
                     sequences; metagenomes; ecological metagenomes.;"
                     source="marine sediment metagenome.;""
                     /codon_start=1
                     /transl_table=11
                     /translation="VAKLIDLLEARIKELIDLNIRFNNFEKKRVRYLGFSFRKKLTYW
                     NVGKYIQKVEIPGLKIISKMKGTLNEKIKLALEDDVRVFCNCPDFLYGGFKYIGTQLK
                     YGTDKEHRPPVIRNPQEEGTVCKHINYLLLNIDNYVDKIEEDYKKGSKDRKTVLHDKS
                     LEQKIKLMGLKKVKK*"
                     /db_xref="A0A0F9XWW2_9ZZZZ"
     gene            22849..23076
                     /locus_tag="gwf1_scaffold_41_prodigal-single_31"
     CDS             22849..23076
                     /product="hypothetical protein"
                     /codon_start=1
                     /transl_table=11
                     /translation="MDYSNRSLKIQEINDKVLDQILRFEFDLEISYEQQIEILHQKIS
                     ELLNYIEDPTELKLLFSHHICSTILGLMNKE*"
     gene            complement(23079..23426)
                     /locus_tag="gwf1_scaffold_41_prodigal-single_32"
     CDS             complement(23079..23426)
                     /product="hypothetical protein"
                     /codon_start=1
                     /transl_table=11
                     /translation="VERQTRLRCQCKQAFFGLPPDYRKQVFRRIFEITYYSEGGINYA
                     EAYAFPVWQRNFVYQQLKETKEKEKAETDKITNNPKSVAPTKPQIPSFAMSKNKSSNL
                     SKYKDAVKNPRTK*"
     gene            complement(23365..24207)
                     /locus_tag="gwf1_scaffold_41_prodigal-single_33"
     CDS             complement(23365..24207)
                     /product="Uncharacterized protein {ECO:0000313|EMBL
                     :KKL88020.1};  TaxID=412755 species="unclassified
                     sequences; metagenomes; ecological metagenomes.;"
                     source="marine sediment metagenome.;""
                     /codon_start=1
                     /transl_table=11
                     /translation="MEKEENKTIVQTKTKEAPKFLFQTQVETVLLPSKGLTYPEDNQL
                     SSGEVDLYYPDTSHEEILMSQKLIKNNTVVDKFLKSVIASDINYNDLIPGDKSALMIA
                     ARILLYGKNYETEVKCRHCGETQPAIIDLTTFKDAEIDYNLLNRENRYTFECPNRKEV
                     ITFKLLTTLDEAEVEKEIKFRKDFDKKSNREADTDYEYSTRLKHMIVSVEYNHNGNKG
                     VISDPKELNAYKMLSLDSKEFKKYLKLVNPTIDTSTSFVCKECGETNEIKMPMQASFF
                     WPTT*"
                     /db_xref="A0A0F9I2G7_9ZZZZ"
     gene            24298..24564
                     /locus_tag="gwf1_scaffold_41_prodigal-single_34"
     CDS             24298..24564
                     /product="hypothetical protein"
                     /codon_start=1
                     /transl_table=11
                     /translation="MQQHNIKKTYQTEIEKDLQVKYGKESFETKLDYEYYIDLITDKF
                     KEKTIERKKVFNFLRSDEVTTYLQFEQIVQLLEYIDKKRILFLI*"
     gene            24594..25076
                     /locus_tag="gwf1_scaffold_41_prodigal-single_35"
     CDS             24594..25076
                     /product="ORF MSV027 tryptophan repeat gene family protein
                     n=1 Tax=Melanoplus sanguinipes entomopoxvirus
                     RepID=Q9YW65_MSEPV"
                     /codon_start=1
                     /transl_table=11
                     /translation="MKKLDYLTYDKETRVLDVLDESKIDWDWISKYLFLSEEFIEKYS
                     NKLNWYLLSKHQILSEEFIEKNFNLVSWYCISKHQILSEEFIEKYKDHIYWFLVSRWQ
                     PLSEAFIDKYKFHLNWEFISIYQVLSEKFIEEHLDLVDVNLIKKYQSISETFIKKFNL
                     *"
                     /db_xref="UniRef100_Q9YW65"
                     /db_xref="Q9YW65_MSEPV"
                     /db_xref="pln:Plano_0232"
     gene            25082..25468
                     /locus_tag="gwf1_scaffold_41_prodigal-single_36"
     CDS             25082..25468
                     /product="Putative uncharacterized protein n=1 Tax
                     =Nautilia profundicola (strain ATCC BAA-1463 / DSM 18972 /
                     AmH) RepID=B9L9U6_NAUPA"
                     /codon_start=1
                     /transl_table=11
                     /translation="MEDLYIKKTKETPLIILNNETGEYSFTGNSVKQVPDNMYENCIL
                     WLEENLSEIKTDINVNFHFNLINSTSHKYIFQILLILQDYTNITINWKYDEDDEEIKE
                     MGEDFKEILNSTSFNIICSYKKYKKI*"
                     /db_xref="UniRef100_B9L9U6"
                     /db_xref="nam:NAMH_1004"
                     /db_xref="B9L9U6_NAUPA"
     gene            25549..26883
                     /locus_tag="gwf1_scaffold_41_prodigal-single_37"
     CDS             25549..26883
                     /product="ISCaje4 transposase TnpB n=1 Tax=Campylobacter
                     phage CP220 RepID=D5GVD8_9CAUD"
                     /codon_start=1
                     /transl_table=11
                     /translation="MITIKIPYTANERFYEKLKELRREYSLIVRYAFNRYQEKMKQTN
                     IRHSLKELKGIENSNSWLQQCAIMEANQLHLRFKEKKIVFGGKKNFIERMKGKMTKEE
                     LKEKRLLPLNIQGEKLKGGNRQFILDIIENNQIIFKLNLKYRFELNLPNLRNNYKKVL
                     ERLEMLNENEGYTYSVRLTEKEIYISFEEFKDEENLDLKNERYIGIDLNPDNIGISIL
                     EDGRVIHTQEYSLRPIFNKILDSASSSNSSKMKYFQNKLKFETIQISKSISILAKHFQ
                     CKNVFIEDLKFKMKLSSDQKYNHLGNRKNRNLWKRELFTRNLKKRLNIYQINLHSVNP
                     AYSSFIGNLQHDFTDSVNASIEIARRGYEWKVKKNKNGFYPVFNLKSSIQHQWKEMGI
                     KWIEDWKKLFLFVKNLKFKYRVSLEDAIKMHEASVFRLNHSRKSYIDLYSFI*"
                     /db_xref="UniRef100_D5GVD8"
                     /db_xref="D5GVD8_9CAUD"
                     /db_xref="btl:BALH_1567"
     gene            27069..29147
                     /locus_tag="gwf1_scaffold_41_prodigal-single_38"
     CDS             27069..29147
                     /product="Vsr/MutH/archaeal HJR family nuclease n=1 Tax
                     =Cannes 8 virus RepID=T2AYA2_9VIRU"
                     /codon_start=1
                     /transl_table=11
                     /translation="MNHTCKICNESFSTSGKLSSHIRFIHKMPSYDYSLKYDYNGIIP
                     LCKCGCGQQTSWINLNKGFSEYVQFHSNKLQTKIPRKTINCKNCNKELEVKINSKIKF
                     CSPKCQYEYRTKEIKTEIRICPNCKSEFKVKINSPKKYCSKECSRLDVNMWNKMKETI
                     EEKYGEDNIFKTKLFKEEQKRKNLELYDVEYSFQRTDVKEKSKNTKKEKYGNKDFNNR
                     LKYKETCLERYDAENYLHSNDWFKRKSLLVKKIKETTQKKKKQSFRIIPSKDEMNILN
                     NLEHATGSFIYENKEFDIKINDNIYEIDGIFYHPNKLENLSIIQINSAINDFEKTKII
                     EQSNYSLYRIRAEQLKAEINEETLQLNSYRPDYSISYYQKIISKEYFKRYIDKKGKDK
                     LIRYIPLLFKFIRTFQPEFPYLEQTEKLSEVIATIQNYDLNRIYKDKIFRNNISPIGN
                     NYLKSNFKSYWNSSYSGNLTPVQAWYENTLLQDVIKYRIGCNDSNEIFDFSLHQLIRG
                     LSARRITISFFKPLLAASIYQELLKDKINPIVIDPCAGFGGRLLGFMSKYPEGTYIGI
                     EPNKDTFQELLELRLNLIEELKLNENQIQLYNCKFEDFRYEKEYNLVFTSIPFFETEI
                     YSDNIKYESFEEWQETFIKKFYSFNNVYLNMSSDLMNKLELKEEFKILNNTSHFNKKS
                     NQKYEVICKI*"
                     /db_xref="UniRef100_T2AYA2"
                     /db_xref="T2AYA2_9VIRU"
     gene            complement(29199..29693)
                     /locus_tag="gwf1_scaffold_41_prodigal-single_39"
     CDS             complement(29199..29693)
                     /product="hypothetical protein Rm378p031 n=1 Tax
                     =Rhodothermus phage RM378 RepID=UPI000018F629"
                     /codon_start=1
                     /transl_table=11
                     /translation="MAEFIDPQELMYTSFEPMLKHRFRMEIDGIPTYMIKKVDKPQAT
                     STEVEIPHINVSSFVKGKTKWSSETTLELYNPISPSGTAIVMEWFRMHHESVTGRDGY
                     FDMYAKDVTVEVLGPVGDIVESWTYKGAWIKSMEFGDLDWGTEADQTMITLTLQYNFP
                     VFNY*"
                     /db_xref="UniRef100_UPI000018F629"
                     /db_xref="A0A0F9MGU0_9ZZZZ"
                     /db_xref="UPI000018F629"
     gene            29824..31008
                     /locus_tag="gwf1_scaffold_41_prodigal-single_40"
     CDS             29824..31008
                     /product="Uncharacterized protein n=1 Tax=Bacteroides
                     uniformis CAG:3 RepID=R7ELK1_9BACE"
                     /codon_start=1
                     /transl_table=11
                     /translation="MKIIKNNLGVETIIFAETFENEAFEQIKKLCNYAPYQNSKIRIM
                     PDGHAGKGCTVGTTMPVADKITPNLVGVDIGCGLLTIQLKNKDINFENLDRVIKEKVP
                     HGFNIHHDSQVKFDFSKLKCAKHVDIGRAMLSIGSLGGGNHFIEIGRSELTGDNYLII
                     HSGSRKLGQDVCKYYQDKAFQNLNEMGKIKENLIKKLKAEGRSKDIDSELKKIQKPSA
                     DKELAFLIGTDFNDYLNDMKIVQEYAMLNRLTMAKIIEREMNFNFKHKFETIHNYIDF
                     SRMILRKGAVSAELGEQLLIPINMSDGSLICKGKGNENWNYSAPHGAGRLMSRSKAKE
                     LIDMNEFKKLMKNVYSTSVVRSTLDEAPQAYKSIEEIKNAIVDTVEIIDTLKPVFNFK
                     SH*"
                     /db_xref="UniRef100_R7ELK1"
                     /db_xref="R7ELK1_9BACE"
                     /db_xref="ctx:Clo1313_1979"
     gene            31097..31414
                     /locus_tag="gwf1_scaffold_41_prodigal-single_41"
     CDS             31097..31414
                     /product="hypothetical protein"
                     /codon_start=1
                     /transl_table=11
                     /translation="MKTIDYENKISLMKNLELPKVERIMSQLQIGQYFRTSNAVVYRI
                     VDIKGEQVCLDAVKVGSGSRVFSRKVFSQLFINKVFDQIMDPNTEIQWGLNAELGLNK
                     YHI*"
     gene            31430..31759
                     /locus_tag="gwf1_scaffold_41_prodigal-single_42"
     CDS             31430..31759
                     /product="Uncharacterized protein n=3 Tax=Streptococcus
                     intermedius RepID=I4DZR8_STRIJ"
                     /codon_start=1
                     /transl_table=11
                     /translation="MLVIDEETYLSINGASRQDIGDSALHKNKGNNSDKQWSKLVNAQ
                     LKKDQKLCELRQKLREEYQQKVEKGEIRPPTRIETLINIANGHNDNESVQAARRLLEK
                     RNINWKI*"
                     /db_xref="UniRef100_I4DZR8"
                     /db_xref="A0A0F9IZV5_9ZZZZ"
                     /db_xref="sie:SCIM_0754"
                     /db_xref="I4DZR8_STRIJ"
     gene            31771..32013
                     /locus_tag="gwf1_scaffold_41_prodigal-single_43"
     CDS             31771..32013
                     /product="hypothetical protein"
                     /codon_start=1
                     /transl_table=11
                     /translation="MESENINVRQTLINFLQHFWDENYNTKSLALDEYVDKYLCSDKY
                     LNCINPKHCNTCVWFGSGKKCQDCEDWSEYEEETKI*"
     gene            32019..32303
                     /locus_tag="gwf1_scaffold_41_prodigal-single_44"
     CDS             32019..32303
                     /product="Uncharacterized protein n=1 Tax=Bacteroides
                     fragilis 3_1_12 RepID=E4VXA1_BACFG"
                     /codon_start=1
                     /transl_table=11
                     /translation="MRQIIKQPNGKFCIFSSVVDSITHYNMNENDIIEELVAESRKEI
                     EEQVKKVISALNNNTKPYYQFTMSYDEMLELVKQIHGNKEVKKIQKIIES*"
                     /db_xref="UniRef100_E4VXA1"
                     /db_xref="E4VXA1_BACFG"
                     /db_xref="fpa:FPR_23150"
     gene            32300..32440
                     /locus_tag="gwf1_scaffold_41_prodigal-single_45"
     CDS             32300..32440
                     /product="hypothetical protein"
                     /codon_start=1
                     /transl_table=11
                     /translation="MKELEKRLKELQSQNYEFVTVTQVLQWMYEIKRENRLKAYERKH
                     SK*"
     gene            32446..32643
                     /locus_tag="gwf1_scaffold_41_prodigal-single_46"
     CDS             32446..32643
                     /product="hypothetical protein"
                     /codon_start=1
                     /transl_table=11
                     /translation="MIIKEKINGLIFVEQRSFYIYKSEEDRQNSVFTLATSQEELFLA
                     NKELAKEKEKNNDNKNQFFVL*"
     gene            32656..32862
                     /locus_tag="gwf1_scaffold_41_prodigal-single_47"
     CDS             32656..32862
                     /product="hypothetical protein"
                     /codon_start=1
                     /transl_table=11
                     /translation="MNKIDIQSLQNFLGNHRVIFAQTDTKILQVCLNGNLEVLTKDIE
                     ADELEIVWRGVQPYPALEYYNRLP*"
     gene            32875..33054
                     /locus_tag="gwf1_scaffold_41_prodigal-single_48"
     CDS             32875..33054
                     /product="hypothetical protein"
                     /codon_start=1
                     /transl_table=11
                     /translation="MEELKIYEFQAKHIEDALRNAVKYLKSKDKETCFDRDVMQAWEF
                     IKNVLNKDIDKIVTR*"
     gene            33065..33250
                     /locus_tag="gwf1_scaffold_41_prodigal-single_49"
     CDS             33065..33250
                     /product="hypothetical protein"
                     /codon_start=1
                     /transl_table=11
                     /translation="MSQQIKYIEAPIVSISNYCPNGEEKLIIHNLINLKGKMVLNKPE
                     AALLLIELYKFINSEGG*"
     gene            33247..33696
                     /locus_tag="gwf1_scaffold_41_prodigal-single_50"
     CDS             33247..33696
                     /product="Uncharacterized protein n=1 Tax=Anaerotruncus
                     colihominis DSM 17241 RepID=B0P5X7_9FIRM"
                     /codon_start=1
                     /transl_table=11
                     /translation="MNLEVHKNNLKFVESCPYCGSSVIYIDSIKIFRKSYGMMYLCNN
                     YPLCDASVGVHKGTNYPLGRMANKNLRYWKKRAHFYFDPIWQKKLDKNPLEKKNTIRN
                     ETYKWLSEKMNIPIEECHIGFFNVEQCKQVINHCRQANEGTLRLFNF*"
                     /db_xref="UniRef100_B0P5X7"
                     /db_xref="B0P5X7_9FIRM"
                     /db_xref="fpr:FP2_01030"
     gene            33959..35980
                     /locus_tag="gwf1_scaffold_41_prodigal-single_51"
     CDS             33959..35980
                     /product="NAD-dependent DNA ligase OB-fold domain protein
                     n=1 Tax=Bacteroides sp. 2_1_16 RepID=D1JM64_9BACE"
                     /codon_start=1
                     /transl_table=11
                     /translation="MINKLKITTTKDEIVNIISSLSQKELEELISKMNQEYRLSNAIV
                     SDFVYDTIVEYLEENYPESSLLNKVGFEMDDNDPRKEKLPIVMASMTKVKSLIEIKNW
                     MRLQGIPENTLLCISPKLDGLALLNEKKILNVWTRGDKDYGRNSKEHFKLINHNLNKS
                     ETEDVYLIGECIISRKNFEIFKQEQIKKGKEEPSNARNSVSGLINADDILEELKYADY
                     IMFGAVINGIEEDKAVQIEYCNTLNIYKVPYGLSYFKDLNEEFLLNLYNNWKTDYEID
                     GLVIEVNDKELRAKIGRNKSSQNPNYARAYKGNFEVRAETEIKSILESIGKFGDMSYV
                     AKIKPVNIEGVNISSVTLNNASYIDKFKLFEGEKITIIRSGGVIPKIIAVNNHPIPFV
                     YMFNNSKEYQKAKEDLMEIREMESQDKSLNMYCPACGGDLDWDDNYVNLVCKNPNCFE
                     QVIQKIFAFFNILSVDELGEPTIKLFIENGYNSIQKILDLTKEDLLKLERFGERKAEI
                     VYTNIHSKLQNCDKAKLMHASSCFKKLGSKQLKLILDNPQFHHNFLLIPGIGAELAFD
                     YYDNIKLYDEFEQSILKHIKFKEEEKKQEILSDSLKSYNTVFTGIRDKGLENFIVENG
                     GIVSDGINKNVTHLIMKQIGSGSSKEVKATKMGIICIEINDFKKLINYK*"
                     /db_xref="UniRef100_D1JM64"
                     /db_xref="A0A078QCU0_BACOV"
                     /db_xref="apal:BN85401310"
                     /db_xref="D1JM64_9BACE"
     gene            35988..36350
                     /locus_tag="gwf1_scaffold_41_prodigal-single_52"
     CDS             35988..36350
                     /product="Protein translocase subunit SecA n=1 Tax
                     =Thermobrachium celere DSM 8682 RepID=R7RMR8_9CLOT"
                     /codon_start=1
                     /transl_table=11
                     /translation="MEDKNKKKIIVIGNNNMKEEISKKAIEILHDHENVVFINKENTD
                     ELTYLFPKDDLTYLYKNPISPEVMAHIEDIQYMELTNKEKNAEILPIRNSKKDPKIGR
                     NMSCPCGSGKKYKNCCGK*"
                     /db_xref="UniRef100_R7RMR8"
                     /db_xref="R7RMR8_9CLOT"
                     /db_xref="ctet:BN906_00345"
     gene            36362..36604
                     /locus_tag="gwf1_scaffold_41_prodigal-single_53"
     CDS             36362..36604
                     /product="hypothetical protein"
                     /codon_start=1
                     /transl_table=11
                     /translation="MKKIILVILAVILFSGCIGDLNKLDKIIDSADLAMRQHLGDTVI
                     ILKDTSIIIDYSIFDENYTLSNGTTIHELLVEELEK*"
     gene            36640..36882
                     /locus_tag="gwf1_scaffold_41_prodigal-single_54"
     CDS             36640..36882
                     /product="Uncharacterized protein n=1 Tax=Bacteroides
                     vulgatus CL09T03C04 RepID=I9A8M7_BACVU"
                     /codon_start=1
                     /transl_table=11
                     /translation="MPDTKTQQAINLYNSGKIKEALKIFKGFKLHIDKEDQRILQIAY
                     EGLVSERSKNFYKNLGIDVDVALEEAKDIIENLYIK*"
                     /db_xref="UniRef100_I9A8M7"
                     /db_xref="I9A8M7_BACVU"
     gene            36890..37081
                     /locus_tag="gwf1_scaffold_41_prodigal-single_55"
     CDS             36890..37081
                     /product="hypothetical protein"
                     /codon_start=1
                     /transl_table=11
                     /translation="MDYKDLTKELDKRFEEFKQELQRVKEELKINRLKMHQYEERKPY
                     DLNNIRKLKTNSTNWRSKI*"
     gene            37078..37476
                     /locus_tag="gwf1_scaffold_41_prodigal-single_56"
     CDS             37078..37476
                     /product="hypothetical protein"
                     /codon_start=1
                     /transl_table=11
                     /translation="MIILFLTILISVSFAVMETKQFHFSISIFSTLPKESKWYKWFYP
                     DSWKNKYKNGDPIQGPKFIGSTTFLVFLTDIYHFCKMLIIMSMGLIFILPFYVDMNLM
                     ILNIEWYWNFSIYLTVYFTVFELMYSHILK*"
     gene            37484..37639
                     /locus_tag="gwf1_scaffold_41_prodigal-single_57"
     CDS             37484..37639
                     /product="hypothetical protein"
                     /codon_start=1
                     /transl_table=11
                     /translation="MKYFWFLVFLVVAWDIENDKDFEIWMRILVAIIALFLSMLYSRK
                     DIVNKKK*"
     gene            37696..38148
                     /locus_tag="gwf1_scaffold_41_prodigal-single_58"
     CDS             37696..38148
                     /product="Pyrimidine dimer DNA glycosylase/Endonuclease V
                     n=1 Tax=Prochlorococcus marinus (strain SARG / CCMP1375 /
                     SS120) RepID=Q7TV95_PROMA"
                     /codon_start=1
                     /transl_table=11
                     /translation="MTRINAFIPPENLTDAHLIAEIKEINQLCGSYRKSLTSKNGINN
                     IPEQFTLNSGHVKFFYKRGKYLSNRFEQLKYEALKRGFNVISTFNSTVWKEYHFKDWN
                     PTNIEIERIRNILFERISSRLQTQKKSSRYKKEIINSDIAINLLRQNQ*"
                     /db_xref="UniRef100_Q7TV95"
                     /db_xref="pma:Pro_1489"
                     /db_xref="Q7TV95_PROMA"
     gene            38145..38600
                     /locus_tag="gwf1_scaffold_41_prodigal-single_59"
     CDS             38145..38600
                     /product="hypothetical protein"
                     /codon_start=1
                     /transl_table=11
                     /translation="MNEKLIKKWSQTGLLEDIPEYRKLEIAKAFEIAANYLATLHTTV
                     DSKEIFSTISKIISITNLSEKAIEFIISDILADTHKPNRKQIAIAKLIESQANFWQTT
                     NDINSPTHTCDISEIISNLVTFNEISQEEAHKLENILNDLYYFIKNLKN*"
     gene            38604..38963
                     /locus_tag="gwf1_scaffold_41_prodigal-single_60"
     CDS             38604..38963
                     /product="hypothetical protein"
                     /codon_start=1
                     /transl_table=11
                     /translation="MKTLLGIMAGINLLIVVTSLLFVVDGFVKQDVPQIGYSLLPLIF
                     YGLTLLSLILYWADDAEEYIKFLNLMGFFQIVSGIAGACMILGGFVGNDIHFLNWGFP
                     LLFIGLLTGISMLSNKT*"
     gene            38987..39385
                     /locus_tag="gwf1_scaffold_41_prodigal-single_61"
     CDS             38987..39385
                     /product="hypothetical protein"
                     /codon_start=1
                     /transl_table=11
                     /translation="MKLSQKINEERIVDLYLSARHEETKKILIELFSDIDFENQKCKS
                     WEELEKRCNLQQDWLYRIIPDKYKALRKLELLRDHYDGYHYTQSRKGYCIKQPNSSRA
                     VEFLCFKTIEEKEKFQKYFEQLINEAAELL*"
     gene            39397..39609
                     /locus_tag="gwf1_scaffold_41_prodigal-single_62"
     CDS             39397..39609
                     /product="hypothetical protein"
                     /codon_start=1
                     /transl_table=11
                     /translation="MEKYICKTMTPVEVEGYLNKLKENFVFKILNAVSISENINIIIK
                     VIGFQPGRKLNDLEMEEILIELNKLY*"
     gene            complement(39601..39912)
                     /locus_tag="gwf1_scaffold_41_prodigal-single_63"
     CDS             complement(39601..39912)
                     /product="hypothetical protein"
                     /codon_start=1
                     /transl_table=11
                     /translation="MKRLYTFKFDTEINDWLESQSKSNHMSKTQYLVNLILEDKELQE
                     KTPKTNLNWDNNISDHILYVLNNSRNLIDCANKLRISNYELSKYIEQYNIKKKEGIYL
                     I*"
     gene            40031..40417
                     /locus_tag="gwf1_scaffold_41_prodigal-single_64"
     CDS             40031..40417
                     /product="Heat shock protein Hsp20 n=1 Tax=Niastella
                     koreensis (strain DSM 17620 / KACC 11465 / GR20-10)
                     RepID=G8TJ88_NIAKG"
                     /codon_start=1
                     /transl_table=11
                     /translation="MYNSSYFFNTNLFDSLWESKVNSTKYNVIEKEDEYQLQVALPGI
                     SRDETDISLKVNKDILSIKTKNKKEEKSKINFIRKQFSPEEIDISFKLPDDIDSTRIN
                     SKYDNGILYVNLIKKEEFKEIEININ*"
                     /db_xref="UniRef100_G8TJ88"
                     /db_xref="nko:Niako_2270"
                     /db_xref="G8TJ88_NIAKG"
     gene            complement(40496..41113)
                     /locus_tag="gwf1_scaffold_41_prodigal-single_65"
     CDS             complement(40496..41113)
                     /product="Putative VSR endonuclease n=1 Tax=Aeromonas
                     phage Aes144 RepID=I6ZII1_9CAUD"
                     /codon_start=1
                     /transl_table=11
                     /translation="MLEKYGVDHNTKFLNWEENTKKRNLKKYGCEWPMQSQIIKNKAK
                     QTKKEIYGNEYYTNPTKALKTKIKNNITQNKSYIPSIYSQNLFWKIYEQLENKEHIYF
                     AKLNKEFGKYNSINNKYYFYDFVDTKNKKIIEFNGDYWHMNPNKFKSADIHPTSKLLA
                     EEIWYKDQQKINFITSIGFKVLIIWEAEAKQNESIIINKCINFLK*"
                     /db_xref="UniRef100_I6ZII1"
                     /db_xref="J7KI64_9CAUD"
                     /db_xref="I6ZII1_9CAUD"
     gene            complement(41174..41617)
                     /locus_tag="gwf1_scaffold_41_prodigal-single_66"
     CDS             complement(41174..41617)
                     /product="Putative homing endonuclease F-LimIII n=1 Tax
                     =Dickeya phage Limestone RepID=I0J2P8_9CAUD"
                     /codon_start=1
                     /transl_table=11
                     /translation="MLKFNTKYYCVCGFSHKSKLSLGQHRSRCEIFKNYLLSISNEIV
                     FEKYLKQGIAISRLAQEYQIDRSIIEKIIKQHKIPIRTGKESQNLNSVKQKRINTQLA
                     KFGVENCMQNKDIYKKFKETCIKKYGVEYPMQSNEIKEKLKKIIL*"
                     /db_xref="UniRef100_I0J2P8"
                     /db_xref="A0A0F8Y2Z6_9ZZZZ"
                     /db_xref="I0J2P8_9CAUD"
     gene            complement(41604..41744)
                     /locus_tag="gwf1_scaffold_41_prodigal-single_67"
     CDS             complement(41604..41744)
                     /product="hypothetical protein"
                     /codon_start=1
                     /transl_table=11
                     /translation="MKTKQNIQLTLDIELIDWLKQNCIKKSELVNKLLLEYKKNKEHA
                     KI*"
     gene            41848..45069
                     /locus_tag="gwf1_scaffold_41_prodigal-single_68"
     CDS             41848..45069
                     /product="DNA topoisomerase 2 {ECO:0000256|RuleBase
                     :RU000381}; EC=5.99.1.3 {ECO:0000256|RuleBase:RU000381};; 
                     TaxID=1358809 species="Eukaryota; Fungi; Microsporidia;
                     Spraguidae; Spraguea.;" source="Spraguea lophii (strain
                     42_110) (Microsporidian parasite).;""
                     /codon_start=1
                     /transl_table=11
                     /translation="MQQKTLEQKYQWIQDEVEYILKRPEIMIGSTSRQAVEIYSLKNN
                     KLVSTQINASPGLFQIFNEIISNSVDEHLRNNVIDAIKVKLNTKTGEISVWDNGGIPI
                     IMHSEYNLYIPDLIVSKLRSGSNFDDTENRIVAGRNGVGSSITNIFSKKFTIKSADGK
                     KQFQRTYRDNLSVFEDFKIENSKEHYTEIKFTPDYKRFDYTIIDKDLIDWIRFKIINV
                     AACNSGLKIVLDVDGVKEKYQYKSFKEFSDLFESAAEDIIFEESKDWSIAIKLSTKGF
                     NHISFVNSLSVPEGGEHVEYIANQITDWLREKIKKKYKVNITPYGIKQHLFLFINSTI
                     INPAFGSQTKQKLSTKPVDFGTEHIVSEKFLNKLFNSEICASIIDWAKKKEEEAKERD
                     LRIENRKIHKVIVDKLIDAKNTDRSGCILLITEGDSAKSGARKYMDNKIHGLFPLRGK
                     VKNVSKIESLDVYKNKELKDLMAAVGLKIGEKATDLRYNEIRIMSDSDTDGDAIAGLL
                     INFFYTFWPELYEQGKVFRILTPVVVAKHNKEVLEFYSETEYNHWLHKLKETELKKWD
                     ISYKKGLAALENEEYKKIIQSPKLIQFKLDENSKELLEIWFGRETDLRKKIIVENLVE
                     EILYTKDVKTISQYLNEEYLSYAYHVIEQRAIPSAIDGFKPTQRKIINEARKITKETK
                     VFQCAGRIADTQHYHHGNVSLEGAIINMAQTFKNNLPLLLDIGQYGSFRDREAGAARY
                     VSTKISPNFEYLYKDNNLLTPTFDEGVEIEPKYFLPIIPMVLINGSSGIAVGFATNIL
                     NRNPQEIINICIDILKGKKIKNKIIKPYYPDFTNNENTFFDETNKRWIFSGTYERINT
                     NTIKITELPPNWEFEDYEIYLNELIDKRKIVDYENNSKENIEYIIKFSRSDLADFTKE
                     DIMKLLKLTSYESENLNVLDEFGKLKQFENIYDIITHFLHFRLPYITKRKTFLLDSIS
                     KDIKILSNKILFSIKIFENKLKINDTPKTEIITQLEKFKFDKIDDSYNYLLNLPVHTL
                     SKETTEEYKKKKKQLEDNYEEINKKEPVDIYIEDLHELLKNLK*"
                     /db_xref="S7XSP8_SPRLO"
                     /db_xref="UniRef100_S7XSP8"
                     /db_xref="bmx:BMS_1254"
                     /db_xref="5.99.1.3"
     gene            45110..45316
                     /locus_tag="gwf1_scaffold_41_prodigal-single_69"
     CDS             45110..45316
                     /product="hypothetical protein"
                     /codon_start=1
                     /transl_table=11
                     /translation="MKRYNNQMMSEFATDKFKEEKKVEYAYHSDSGEELKIVYKIEND
                     DLIKSTDLVEVLNWLYKRGLKLEP*"
     gene            45504..46991
                     /locus_tag="gwf1_scaffold_41_prodigal-single_70"
     CDS             45504..46991
                     /product="Uncharacterized protein n=1 Tax=Prevotella sp.
                     CAG:1092 RepID=R5PWL0_9BACT"
                     /codon_start=1
                     /transl_table=11
                     /translation="MLIKDFLKERNLDSTYSDDILEFEILLLARVGSHLYGTNSEGSD
                     EDFKGIYIIPEKYLFGLGSTYYPQLAFGELDSKGNPKGDNVFFEIGRYIELLLSSNPG
                     VLELLFLDDENLIYRHPILHELICERTKFLTKQCKYSVGGYASAQIQKSQGQNKFQNW
                     NKAKTKRKTPLDFISVIQEKETIPIIDWLKQNDLDQAKCGLVPIPHTYDKLIEFIKHH
                     ADINDWQLLSFHLSKQLQILSKYGVLDVNGFSDSLLVKINNLNAKLDVMKHNSNIQYQ
                     DVLDLSNAYKHLLEPLYKSSKLQPKDAYKYIMVFGLFYEDKPEIKYNGIIKMNQEDEI
                     VSNEIRLSSIPKNERIKAFILYDLNSYSTHCKEYQNYQTWLKERNLNRWVDVESHKQQ
                     IDGKNLMHCVRLLSMSREIAEGKGMILKRPDADKLIDIRKGKVDLQTIIDQAKNEIKI
                     IDEIYDNCDLPESIDKTHLNELLTNLRLRWYNNSFWRPACDIRNS*"
                     /db_xref="UniRef100_R5PWL0"
                     /db_xref="R5PWL0_9BACT"
                     /db_xref="fbr:FBFL15_2653"
     gene            47009..47773
                     /locus_tag="gwf1_scaffold_41_prodigal-single_71"
     CDS             47009..47773
                     /product="Uncharacterized protein n=1 Tax=Kordia algicida
                     OT-1 RepID=A9DL85_9FLAO"
                     /codon_start=1
                     /transl_table=11
                     /translation="MHYIIQENTFREQNYDNIINSLERLNLNYEIVKVLPFTENLKFK
                     TKETNVFLFGSLKLARIGKNFNFYPGSLANENHNYEIYKDYYKDNLLNYDSIICGIND
                     EIDFTKRKFIRPTLDTKTFTGAVFDKYEWDEKRQSCLKNKFVNKNVKIQVSKVKQIYN
                     ESRFWIVGGKISTYSTYRIGGFVNYKNNLVDENAIKFCEKMINIFQLADAFVMDIANT
                     NNGYKIIECGCINCAGFYDADLQKLIIDLENYFNKI*"
                     /db_xref="UniRef100_A9DL85"
                     /db_xref="A9DL85_9FLAO"
                     /db_xref="btg:BTB_502p06260"
     gene            47775..47984
                     /locus_tag="gwf1_scaffold_41_prodigal-single_72"
     CDS             47775..47984
                     /product="hypothetical protein"
                     /codon_start=1
                     /transl_table=11
                     /translation="MTDYRTLSEVEKLKVDEEIINAIPQERKINKHNGFEWNEPDETL
                     MRVHEGFICAICWRSHYTCLCSHEN*"
     gene            48002..48865
                     /locus_tag="gwf1_scaffold_41_prodigal-single_73"
     CDS             48002..48865
                     /product="hypothetical protein"
                     /codon_start=1
                     /transl_table=11
                     /translation="MKSEKQFCELSKFKKRNVELFRSSDQNETAIYFTNVEYNDRKAA
                     KAFFEILRFGSDGGDHQLYVRFPNTDYFVEMVNGGFGSGRGDMQTARGKNVWEDTHKS
                     PFTIYSHNNNLILLIGRIDWTPEFNFMTRVAKYDKGNPFNNPYPNETFVNFKEIEKAL
                     SMKYLKIPESVRKIEYCYKTKDKTPKYFLVDYPAYNFKYDNFRFFVIEDEIATQFDIK
                     NVTRYRDGGTTIIDVIDKIGVEHKFFSPTTLPEKTLYEKWDEIELIPTTKHEEQKLVE
                     LLNLDLEATDI*"
     gene            48953..50221
                     /locus_tag="gwf1_scaffold_41_prodigal-single_74"
     CDS             48953..50221
                     /product="hypothetical protein"
                     /codon_start=1
                     /transl_table=11
                     /translation="MRHMEKITHLDELPYDKFIYVCDKIHKGEGYELSEKLDGENFSF
                     GIQDGRFFTKSKTSPMVFDSSFYNNIEYMKQFKVAHYDIDQEVLLDIYSNHNVQFFCE
                     LLYTNQVNNIDYNKINVPALMPISFFIDEVEQYTLDHPMHVFISNLLPNFVILNKHIY
                     KEKIKPDIQDKLEYFKLLYSDNLPILKSRKNKDKELKQLIRDQLNNLKDEIKEIILQN
                     FHSSYFSHYTSYTPEGFIFKDSNITTKIVDKFKFTSENSENHSISTKLKHNKLSFKKE
                     VIKKLFRNADILLNSTKLIQKLLENLSQIKSKELLEEKRIFEIVLPQLIFNELVSENN
                     LVYHNQLEIIENYRLIKVKYSEEFYNIVLEWREMNKEDLSENIQTVIQSQINKQSVEF
                     NFDVKSIFDIFEIIVNKNKMRDVLNLITLK*"
     gene            50229..50552
                     /locus_tag="gwf1_scaffold_41_prodigal-single_75"
     CDS             50229..50552
                     /product="hypothetical protein"
                     /codon_start=1
                     /transl_table=11
                     /translation="MINFSNQKQKKEKTKKEIFAEIKRKVTKLYPDAQTKMDIFNRYY
                     VVTKEGYKIIPDEGNIKNNDSVFGAWKNTLEYLSVNKILHVNDKRFSPHKITDSIINK
                     MLNQT*"
     gene            50562..50741
                     /locus_tag="gwf1_scaffold_41_prodigal-single_76"
     CDS             50562..50741
                     /product="hypothetical protein"
                     /codon_start=1
                     /transl_table=11
                     /translation="MKIDQYSDYELEQLGVLITRIKFINYSGALLERERIEEFLDLIN
                     AMGYKLDKLPDEEIY*"
     gene            complement(50743..51501)
                     /locus_tag="gwf1_scaffold_41_prodigal-single_77"
     CDS             complement(50743..51501)
                     /product="hypothetical protein"
                     /codon_start=1
                     /transl_table=11
                     /translation="MIKLKSLIFEEDFKLSIPYISHQYDYWNKKLFNNELPTLPFKIE
                     HNKSRGGAVLYSVLLKTKGNRRKAIFKEFDHLAISDFFIHTQERFLGILVHEMIHVFL
                     LKNNIVYTTGGDRMHGREFMEKLKELQPKVDFKIPVSENTEDLQLNADKLKEKIINVL
                     LMKQKDKNYIALISNTKPLNKEQIAIRFNTYLTISKDELLWFKSKDKNLQVFSMIRDL
                     GAKAKFYEIKDEFKQELLKTAADIQKIEPFKWKQ*"
     gene            complement(51494..52279)
                     /locus_tag="gwf1_scaffold_41_prodigal-single_78"
     CDS             complement(51494..52279)
                     /product="hypothetical protein"
                     /codon_start=1
                     /transl_table=11
                     /translation="MSEKINLQTLIQSELSLLSNNSYTHSIIDIDLVEQECKEFKSFI
                     NKNYNSILTEQFQINELTGWLKDRMAFIKGIAESLKLKIADLIKLFTNSKVYKFFAHI
                     GWNLTKLFDLIKTGFKYYRLLLDKIAEFMSKNKVAKWTEEKLKQLDQFLSENPMLRKI
                     AGVGVAALLVYIWFNMAFTGDVSYDFDMSTVLGALAGKFTLHTLFAGKEGTKLLLLLT
                     TGLLGLSFPWPGPSSIKFISSMIIALAKAVKNKIQGAKIQKHD*"
     gene            52374..52664
                     /locus_tag="gwf1_scaffold_41_prodigal-single_79"
     CDS             52374..52664
                     /product="hypothetical protein"
                     /codon_start=1
                     /transl_table=11
                     /translation="MELEALKTKKVNSIIKQNDTHKAVKDGKFIKIYLKGTDKKEYEN
                     TYPDSFQEDVKNYPHWFKDELLYTIPLENVDDLFAYFERFEEDMRCLINEVI*"
     gene            52675..52932
                     /locus_tag="gwf1_scaffold_41_prodigal-single_80"
     CDS             52675..52932
                     /product="hypothetical protein"
                     /codon_start=1
                     /transl_table=11
                     /translation="MEREAVQQYVEKNISLISNNCTSLVELDHITNLCMSIVNTRDNV
                     MRGGSFVQAICNNDLQGAIQRADSTAINALRLFVNVYLYLH*"
     gene            52939..53577
                     /locus_tag="gwf1_scaffold_41_prodigal-single_81"
     CDS             52939..53577
                     /product="hypothetical protein"
                     /codon_start=1
                     /transl_table=11
                     /translation="MELPKRPKEIDPYYNTKELVCGKKSFMITEKSYREYHDTFSLIK
                     KDIQDAKIQLGYLIEMETMGTDVSEEDFSFCLQILRQERNLKENKKKKSEKNRIFNKY
                     RTGIEDTIQFLKYESKFYFTISWISFVCSMMVVLIGAACFTAEMYAESSFLFFVLKII
                     SLLYFLFAIFGNLAYNKEKTKNKIDEKFQLSGAYLLFMSIGLLLYIIFFIFN*"
     gene            53590..53847
                     /locus_tag="gwf1_scaffold_41_prodigal-single_82"
     CDS             53590..53847
                     /product="hypothetical protein"
                     /codon_start=1
                     /transl_table=11
                     /translation="MKILHITSETNGYEEVELVANNFSKTNEFAVITRNGEEHMTGGF
                     LITNTPQIRKILDSIPKEDQYKFVWLFKVDPFVKFYHSELL*"
     gene            53859..54059
                     /locus_tag="gwf1_scaffold_41_prodigal-single_83"
     CDS             53859..54059
                     /product="hypothetical protein"
                     /codon_start=1
                     /transl_table=11
                     /translation="MIPIIIFKNAALGILLTLGFVFLCTIAEHYVPTSTKDENIIFFI
                     FYIFTGIYISCKIFIEIKKHIK*"
     gene            54117..54218
                     /locus_tag="gwf1_scaffold_41_prodigal-single_84"
     CDS             54117..54218
                     /product="hypothetical protein"
                     /codon_start=1
                     /transl_table=11
                     /translation="MFLLEKDFDQMTLSQKTIFVLILIVCAVGILSL*"
     gene            54273..54608
                     /locus_tag="gwf1_scaffold_41_prodigal-single_85"
     CDS             54273..54608
                     /product="hypothetical protein"
                     /codon_start=1
                     /transl_table=11
                     /translation="MKIRINQETLDEINNNLDNLLIGRHSNLFCIRNVETMTKKKRLY
                     VVNATIQVFTKGFDWVLNDEGVDLFLFLSRCDGGIQKYRNICVDFENQLKNAGFKITK
                     INEENENNN*"
     gene            54592..54876
                     /locus_tag="gwf1_scaffold_41_prodigal-single_86"
     CDS             54592..54876
                     /product="Uncharacterized protein {ECO:0000313|EMBL
                     :KKN73840.1};  TaxID=412755 species="unclassified
                     sequences; metagenomes; ecological metagenomes.;"
                     source="marine sediment metagenome.;""
                     /codon_start=1
                     /transl_table=11
                     /translation="MKIIIESETPINITNPNKKYFHELTQEEIDQLIEEKRTIGYILE
                     NFKQPKWCDYPEALNGRMGCWTLTDLGETNLRTKISEEYCKSCDCFKKIN*"
                     /db_xref="A0A0F9SY52_9ZZZZ"
     gene            54935..55432
                     /locus_tag="gwf1_scaffold_41_prodigal-single_87"
     CDS             54935..55432
                     /product="Uncharacterized protein n=2 Tax=Cyanothece RepID
                     =B1X2V0_CYAA5"
                     /codon_start=1
                     /transl_table=11
                     /translation="MLSKIEMAYLIAERVHSNQSYDIFPYMYHIKSVANIAAKYEFPE
                     KIIVGCILHDSIEDGHISYGNIKEIFGEEIAEIVFAVTDEYGRNRKERKAKTYPKIKS
                     NPDAIIVKLCDRIANMEHSAIFSSEKYKMYQKEKKEFFDELYNIEYIVKDIKMENLFI
                     QFNNL*"
                     /db_xref="UniRef100_B1X2V0"
                     /db_xref="cyt:cce_5115"
                     /db_xref="B1X2V0_CYAA5"
     gene            55436..55939
                     /locus_tag="gwf1_scaffold_41_prodigal-single_88"
     CDS             55436..55939
                     /product="hypothetical protein n=1 Tax=Orenia marismortui
                     RepID=UPI000378DC62"
                     /codon_start=1
                     /transl_table=11
                     /translation="MAPTIFRYRKYCKTCEDYTLHDEKHFDASGEKTCRICGTIYSPT
                     PLNEIPEEKIFEQRLRYKEKQKKDWETMFSYLLTPPNPLLEMFKEYDENDFVNIKEDD
                     AGQAAIDEEEKRIRTEKENKRQEEHEIKVKEFQKFKKLGRNDLCGCGSGKKYKKCCLN
                     KWDNFRE*"
                     /db_xref="UniRef100_UPI000378DC62"
                     /db_xref="I3IP76_9PLAN"
                     /db_xref="cbf:CLI_0636"
                     /db_xref="UPI000378DC62"
     gene            55944..56126
                     /locus_tag="gwf1_scaffold_41_prodigal-single_89"
     CDS             55944..56126
                     /product="hypothetical protein"
                     /codon_start=1
                     /transl_table=11
                     /translation="MKLIDKLNGKTIEYNGAFYTKRNGIYGYICVDLGSVKFFYVFDN
                     VVEVEDITSNFEIVHE*"
     gene            56140..56451
                     /locus_tag="gwf1_scaffold_41_prodigal-single_90"
     CDS             56140..56451
                     /product="hypothetical protein"
                     /codon_start=1
                     /transl_table=11
                     /translation="MNDVKVIFRTNLDQYQGSKFPEYFVEPPRKGDMVQVKESFVSYF
                     REKKLPIELEVVGITWKEKTETMNILGDRISKPITVISCELWYREIDVKLMKAGNINP
                     F*"
     gene            56456..56653
                     /locus_tag="gwf1_scaffold_41_prodigal-single_91"
     CDS             56456..56653
                     /product="hypothetical protein"
                     /codon_start=1
                     /transl_table=11
                     /translation="MWVEKEHSVELNEVVMVKLNSQYENSENIVGIVVAPYFDSKTIL
                     DVGERLIYVDYQTTFFIWKNG*"
     gene            56703..56879
                     /locus_tag="gwf1_scaffold_41_prodigal-single_92"
     CDS             56703..56879
                     /product="hypothetical protein"
                     /codon_start=1
                     /transl_table=11
                     /translation="MKKNTNDDIIILIMFLIGIPLIIISVLFSTNVENEMITGIAGLI
                     GYFIIFGGLIILTR*"
     gene            56903..57775
                     /locus_tag="gwf1_scaffold_41_prodigal-single_93"
     CDS             56903..57775
                     /product="Ribose-phosphate pyrophosphokinase n=1 Tax
                     =Cellulophaga lytica (strain ATCC 23178 / DSM 7489 / JCM
                     8516 / NBRC 14961 / NCIMB 1423 / VKM B-1433 / Cy l20)
                     RepID=F0RAW5_CELLC"
                     /codon_start=1
                     /transl_table=11
                     /translation="MLRSLNLDGMFISLPAPEIEFNFIEFNGGELHIKLNTNIDYSII
                     DSVVITHRIRNGNDIMKILIAKNALELKGVKNFDLVIPYLPYARQDRYCVDGESFTLK
                     VFTNLINSQNFNAVYILDAHSDVTPALLNNCINLSNHSYILKTFQKINDIEKKRLDEE
                     QELLLVAPDVGSSKKIDKILSSIHYFKGVIQCTKTRDVNTGKLSNFMVLTQNLKNSPC
                     LIVDDICDGGGTFIGIAEELKKKNAGNLYLFVTHGIFSKGTKELKKYFKGIYCTNSFS
                     TIKDKNITQFDIQI*"
                     /db_xref="UniRef100_F0RAW5"
                     /db_xref="W7QLZ2_9FLAO"
                     /db_xref="clh:IX49_08325"
                     /db_xref="F0RAW5_CELLC"
     gene            57801..59294
                     /locus_tag="gwf1_scaffold_41_prodigal-single_94"
     CDS             57801..59294
                     /product="putative nicotinate phosphoribosyltransferase 
                     (EC:2.4.2.12)"
                     /codon_start=1
                     /transl_table=11
                     /translation="MKINPMHLIDGYKADHRRQYPEGTEYVYSNFTPRMSRIEGVNEI
                     VFFGLQYFIKEYLINKWNEDFFNRPKEELLRKYKERMDNYLGKDAISVEHISDLYDLG
                     YLPIKIKAIKEGTLVPIGIPVLTIINTIPKFFWLTNYLETLMSNILWKPITSATTAFL
                     YRKRFEEHAAKTGYDRAFIQWQGHDFSFRGMSGIEDALQSAAGHLISFTGTDSIPAID
                     FLEMFYNADATKKLVGGSVPATEHSVMSLSAKYINDDIDEISTFKRLITELYPNGIVS
                     IVSDTFDFWKVLNEYLPTLKEEILNRDGRLVIRPDSGDPVKIICGDNESPYSMITESQ
                     RKGAYEILWDVFGGTVNEKGYKELNPKIGLIYGDSITLRRQDEILTLLEQKGFSASNL
                     VLGIGSFTYEYVTRDTFGFAMKATWGMVNGEERDIYKNPKTDSGFKKSAKGLLQVYEE
                     EGKLKLKDQCTHEEENQGLLETVFENGELIQDFTLSEIRTKLLDNLK*"
                     /db_xref="fae:FAES_5435"
                     /db_xref="UniRef100_I0KH31"
                     /db_xref="A0A0E9N033_9SPHI"
                     /db_xref="I0KH31_9BACT"
                     /db_xref="2.4.2.12"
     gene            59300..59566
                     /locus_tag="gwf1_scaffold_41_prodigal-single_95"
     CDS             59300..59566
                     /product="hypothetical protein"
                     /codon_start=1
                     /transl_table=11
                     /translation="MGRTIPTIRQNNNYLQNKNMGNMCYSEPTENYLSGSLSKKDENY
                     LSGSLVKKEIVDIIKCDVCGARENIEKDGYIECGYCGTKLKKII*"
     gene            59563..59754
                     /locus_tag="gwf1_scaffold_41_prodigal-single_96"
     CDS             59563..59754
                     /product="hypothetical protein"
                     /codon_start=1
                     /transl_table=11
                     /translation="MRNSIPTKLFIFVATLALWYLLGAFIAFDYNPLHWLLFTTWWGR
                     VLAIGLLISTFFASFNDEH*"
     gene            complement(59763..60209)
                     /locus_tag="gwf1_scaffold_41_prodigal-single_97"
     CDS             complement(59763..60209)
                     /product="hypothetical protein"
                     /codon_start=1
                     /transl_table=11
                     /translation="MPIKPRSAKNKGYSFQKQIASELLELFPELKPEEIVSAPSSIAG
                     EDIMLSENARKKLSNTNFELKRQETASIWAWLEQAEAESRKLKTNPILIFKRNHSKAY
                     ATIEFDFLKELLYNNMRYQEILELQTVDLTKLKKIFTEKFLEENLL*"
     gene            60296..60631
                     /locus_tag="gwf1_scaffold_41_prodigal-single_98"
     CDS             60296..60631
                     /product="hypothetical protein"
                     /codon_start=1
                     /transl_table=11
                     /translation="MKKINFNCNGWKEFEGDTLPDSAQEFIKSKLLPHNNRNWKHCFA
                     YYKGNDPQTTKNWIIVTDDGGYYKVDAEYMIWSEKHILAMWSTKHLFKTLTAIMMDFA
                     PPKDPDYQT*"
     gene            60703..60984
                     /locus_tag="gwf1_scaffold_41_prodigal-single_99"
     CDS             60703..60984
                     /product="hypothetical protein"
                     /codon_start=1
                     /transl_table=11
                     /translation="MKILIDNGDVFEGNQEQFEDCFFSNATKDQIIDWCKHNDFTYEF
                     IEEVPGRDKENEYKDDSPISSTNQPLSDIFEAMANICKEFNKNIPKIKG*"
     gene            60988..61632
                     /locus_tag="gwf1_scaffold_41_prodigal-single_100"
     CDS             60988..61632
                     /product="hypothetical protein"
                     /codon_start=1
                     /transl_table=11
                     /translation="VEYLTNIPQSISEYGLCKTLLVRREVIHIKHIFTEIFIRRKIDI
                     EKYLNLLEMSLFDYMEYMTNRLRLVHHFSREYINKPDAIVKCRDRFFPNLKLYRGLNV
                     VIALDFDGVVTEKSFKPLYELCLLRNKTIICSANPTITEDWFTKREYSLPNKIYANKG
                     KIKKIRQLIELNKKYDYVFYADNEKEYLEFAWLFGLQTYIYENNTIKYFTLKTK*"
     gene            61634..61789
                     /locus_tag="gwf1_scaffold_41_prodigal-single_101"
     CDS             61634..61789
                     /product="hypothetical protein"
                     /codon_start=1
                     /transl_table=11
                     /translation="MKIWIYKHAPRAWYKYWKPTCLNSISYKLGSNDKKIYRWLFWGF
                     YFNNKTK*"
     gene            61951..62079
                     /locus_tag="gwf1_scaffold_41_prodigal-single_102"
     CDS             61951..62079
                     /product="hypothetical protein"
                     /codon_start=1
                     /transl_table=11
                     /translation="METKLLELEKSFIKKEKELDKKIEEVKKTNGSTNQRRNCEVI*"
     gene            62039..62488
                     /locus_tag="gwf1_scaffold_41_prodigal-single_103"
     CDS             62039..62488
                     /product="hypothetical protein"
                     /codon_start=1
                     /transl_table=11
                     /translation="MDQQTRDAIVKLFKFESLDINKNIFTFDKKYRFRLFEIDRYNNM
                     YGEFLTKVDIEYLPKIAEYFEIVHRDKDTYNDGRIYTGIFIDYFQNYGDKLELEEIVF
                     MAKNGNIKGSSFKEWLIGTSYSSHGNVPYNYKFTKEQIIKEIENGKI*"
     gene            62475..62858
                     /locus_tag="gwf1_scaffold_41_prodigal-single_104"
     CDS             62475..62858
                     /product="hypothetical protein"
                     /codon_start=1
                     /transl_table=11
                     /translation="MEKYKEGYMLQEDEYLLKIDGKITKKYPPTGFLTKLTLKGELPK
                     NFVSWREVDHLKIYIFKEIYRSGWKLFSWRFGMSQNWAILIHPEGFTVEIYLDQFLDI
                     VQENTIENGTILGEFKWEKNKLIKK*"
     gene            62868..63179
                     /locus_tag="gwf1_scaffold_41_prodigal-single_105"
     CDS             62868..63179
                     /product="hypothetical protein"
                     /codon_start=1
                     /transl_table=11
                     /translation="MEPQVTISLTEYDELRKFKEEIEKNNSICIEKNIIGTNIKYITR
                     DEMLHKIEDEFLLYKRTSEKVRANLDELNKKSEYLVSTLRAVKNMSVKEFKKWKTKIN
                     K*"
     gene            63184..63441
                     /locus_tag="gwf1_scaffold_41_prodigal-single_106"
     CDS             63184..63441
                     /product="hypothetical protein"
                     /codon_start=1
                     /transl_table=11
                     /translation="MRKQRDRNNLLFAIKTKRLKEWFYYFKHGHEFLLDEEVDIICNT
                     RAEEKYKWMNDRQIQELVRLRVKAMYKKKFPTAKRWSLSIR*"
     gene            63533..63742
                     /locus_tag="gwf1_scaffold_41_prodigal-single_107"
     CDS             63533..63742
                     /product="hypothetical protein"
                     /codon_start=1
                     /transl_table=11
                     /translation="MKEYDNTIKLNVFYSDLAREFGFKTFQDMMNNKKSISTELKKAI
                     DIICKLSGRAPLFKMQVDLTSGIFV*"
     gene            63758..64108
                     /locus_tag="gwf1_scaffold_41_prodigal-single_108"
     CDS             63758..64108
                     /product="hypothetical protein"
                     /codon_start=1
                     /transl_table=11
                     /translation="MIIIRVNFEEKIYTGVDVLTDNCHTDKSFSSNDVVRDWFMAIRY
                     SILTLKSTGLLYSKSLDEFLELNPEYELLYGTFAEGEFKLIYPLEDEVISHLKFIAEK
                     NTPLNWEDFKIKKK*"
     gene            64115..64408
                     /locus_tag="gwf1_scaffold_41_prodigal-single_109"
     CDS             64115..64408
                     /product="hypothetical protein"
                     /codon_start=1
                     /transl_table=11
                     /translation="MTKEEILDGITCCTISEDADLDNVENFYFQYSDVLKAMEKYAID
                     KVTAELNNIEKIIVETRSYANQHYRSEVILGNDNMAYVVLTEIETCRKVINKL*"
     gene            64405..64770
                     /locus_tag="gwf1_scaffold_41_prodigal-single_110"
     CDS             64405..64770
                     /product="Uncharacterized protein n=1 Tax=Cellulophaga
                     phage phi39:1 RepID=S0A168_9CAUD"
                     /codon_start=1
                     /transl_table=11
                     /translation="MKNLQLALKTKWFELTKSGIKTEDYREINTYWIKRLTKDFSWDM
                     NKYPLQLNELKEVLNKGSINPKTFDCNTMTLGYPKSTDLERILKYEHRGIEIRTGNPE
                     WGAEPDKLYFVILHGNRIL*"
                     /db_xref="UniRef100_S0A168"
                     /db_xref="chz:CHSO_1079"
                     /db_xref="A0A077KFJ7_9FLAO"
                     /db_xref="S0A168_9CAUD"
     gene            64789..65073
                     /locus_tag="gwf1_scaffold_41_prodigal-single_111"
     CDS             64789..65073
                     /product="hypothetical protein"
                     /codon_start=1
                     /transl_table=11
                     /translation="MEKKDLIITVSGQYNSGKSRMILLLKNFLRENGFEVEFKGNYDH
                     PTEATFDANASKHFDEVIDQIKESYKIKLQEIQLAKNFYANDSAIANSIC*"
     gene            65144..65356
                     /locus_tag="gwf1_scaffold_41_prodigal-single_112"
     CDS             65144..65356
                     /product="hypothetical protein"
                     /codon_start=1
                     /transl_table=11
                     /translation="MLRILDEKYSDCQPVMPKYNALCVFDIEAAKLAFNYGALDFVIV
                     LNENTGKFARCFSVKDVEEFLINSEY*"
     gene            65382..65633
                     /locus_tag="gwf1_scaffold_41_prodigal-single_113"
     CDS             65382..65633
                     /product="hypothetical protein"
                     /codon_start=1
                     /transl_table=11
                     /translation="MLKIENLKIKWSYEDRITYCRIYEANELIVAASAQCSVDDTRVK
                     DKGRKISLSRALQLYTSDKNLRSRVWEAYRTMPLKNKRW*"
     gene            65643..66032
                     /locus_tag="gwf1_scaffold_41_prodigal-single_114"
     CDS             65643..66032
                     /product="hypothetical protein"
                     /codon_start=1
                     /transl_table=11
                     /translation="MTINEIPSVFIVKIEKNKIPFQILSIKKISYSERSPYVEIYTSN
                     SKDTLLLNSLICNGIFELGLYILMKSEHIVYHRFFLTITNSVGSFGGKYTCNKIKDEI
                     IYNLTELGELKLKTEIIRNYDKVAECK*"
     gene            66007..67299
                     /locus_tag="gwf1_scaffold_41_prodigal-single_115"
     CDS             66007..67299
                     /product="AAA ATPase, central domain protein n=1 Tax
                     =Burkholderia vietnamiensis (strain G4 / LMG 22486)
                     RepID=A4JVW0_BURVG"
                     /codon_start=1
                     /transl_table=11
                     /translation="MTKLQSVNKELMELYRSIKPTKDFLIADYSYRMGYSELENLKIF
                     SKRKKLYVKDIIPISSQVIPCFSINVKLNKKKAISATDKTGIFKVVFSDDSFLLFSYW
                     WSGLKKTGGVESLVVGEKETWMKYLKMSEQVFRLSQKPKVGIYDLQMTGTGQLIYTKK
                     DKLFSNEVIHQNFSIIEKDIDFYFNNVELFTRFNMPGIRKGLIIGEPGTGKTITGIKL
                     AQKYAKEKCVIYANNMRVVVGHLQLCKKYKVSTLLIFEDAEYILNEGGSTLLNVLDGM
                     DQPRMVEGAYILMSTNYPEVIENRILKRPGRIDKIIHMGSLTGEYAYNCFKLYAKGIY
                     SNEDLQKEKLIISIVNNLTGAQIRELVNASLSYAVANQKDITLEILAETVKIMTEIFD
                     KLPEYSKQNSKMVGKVKTDIGFLKAAEIITIDDIPTHF*"
                     /db_xref="UniRef100_A4JVW0"
                     /db_xref="bvi:Bcep1808_7538"
                     /db_xref="A4JVW0_BURVG"
     gene            67313..69229
                     /locus_tag="gwf1_scaffold_41_prodigal-single_116"
     CDS             67313..69229
                     /product="Putative uncharacterized protein id=1703376 bin
                     =GWB2_Ignavibacteria_35_12 species=Formosa sp. AK20
                     genus=Formosa taxon_order=Flavobacteriales
                     taxon_class=Flavobacteriia phylum=Bacteroidetes
                     tax=GWB2_Ignavibacteria_35_12
                     organism_group=Ignavibacteria organism_desc=Good"
                     /codon_start=1
                     /transl_table=11
                     /translation="MQEKIILLETVKKELKEEFVGIDYQIDQLINFIKPWFLYRDKQT
                     FPTIINLWGMTGVGKSELISSLVKKLDLSHLYSSFDMAPSYHEDDGTLYYKFDKMSYM
                     YDTNTPIIVFDDIQYAAIRNQYNIESNSNKSFIWKFIDTGETVSMYNSSHSSIKEFIK
                     FLEEIQNRGIELNKNIIPEENYSEYFDLLLEYDYGSNINITKRKTISLKEKRKSFIYD
                     EFLRQIKIHHRLEYRKLLENRKKEYSIKEIIDILTKHAILDLKPKVYDLRKSLIFVIG
                     NLDQLYTMSFEFEKIPADMLYDITSKITIKNIKDALLTYFNPEHIARLGHNHIIYYSF
                     KREDYIKVIKKLLSEIKLIEFKYSDNFVDFLYDKFVFPTQGMRIKKNIKQYVEELIIS
                     ELLEENTTSSSLDYDKENNNILLFKNDQWIIKPYISDSISIDKNIKYITSIHEAAHAV
                     VNIIDTKLIPKYIALQDKDADSLGLTFTEYPDHESNKKLILSKIKCYLAGPISEKIFF
                     GSENISTGTASDISSATNLAALIYKHGLNDDLIYVQNKQESEYAYSSIKEQNKEIRKI
                     IKECSKETEKLIKDYKQLVELIAEKLFENTLLLSEDVINILQENGYETELSEVKSKDA
                     YFDYLPEKFKKKIK*"
                     /db_xref="gwb2_scaffold_1023_15"
                     /db_xref="bbd:Belba_1102"
                     /db_xref="86520028"
     gene            69226..70974
                     /locus_tag="gwf1_scaffold_41_prodigal-single_117"
     CDS             69226..70974
                     /product="hypothetical protein n=1 Tax=Proteiniphilum
                     acetatigenes RepID=UPI000375CA3D"
                     /codon_start=1
                     /transl_table=11
                     /translation="MSDYHIKLIERRKKHYVTIHYPHFFNDEMSAELKENIKKIPGRK
                     FNWNEYFWEVPLNKTTLEYLDAFCSYYNFETPLEFKVFVEQLKELNKENKILSAAEST
                     DFIIPNLKLTLRPFQAAGVQYILKNKRVLLGDEQGLGKTPQAIASFFTLGKYPITIIC
                     PNSLKLNWYYEILKWIDIDKERISVIRNNKKDNFEADIIIIHYQALTKYLKILEKKKI
                     KLLIVDESHFVKSHKSQRSKAVFTLSRKVEYKMLLTGTPTGDAPLDLVHQLKILDRLQ
                     DFGGSQNFKLRYCDAKEGYYGWEYGASNLEELHEKLRQVCYIRRNKKDVLKELPDKVR
                     SIVYLDIDNRKEYELAKRDLVNFILKNKVVNEDINDDEIPTVLNALNSKLEKIEAINK
                     VSKYEALIRANYLRQLTAHGKLNNVIEWIYTFLQSGQKLVCFAYHVAILDSIADHFKC
                     NRIYGGTPVEQRQEYVQKFQDDPNEKLIVLNIDSGKVGFNLTAASNLAVVELSWMPDD
                     LLQLEDRIHRMGQENVANIYYLLGADTFDINMYDVLEDKMVITNAINAGIKYEAKYIG
                     NKKQSIFKDIINQLIK*"
                     /db_xref="UniRef100_UPI000375CA3D"
                     /db_xref="A0A0F9LII4_9ZZZZ"
                     /db_xref="bdo:EL88_08490"
                     /db_xref="UPI000375CA3D"
     gene            70975..71193
                     /locus_tag="gwf1_scaffold_41_prodigal-single_118"
     CDS             70975..71193
                     /product="hypothetical protein"
                     /codon_start=1
                     /transl_table=11
                     /translation="MLTKKEIESLNYFNKESDVLFYDNDYCIEHDGKGWVFSEYDEVT
                     GETFPIKRLTSLEDLKNTYLLLTNHLLE*"
     gene            71205..71402
                     /locus_tag="gwf1_scaffold_41_prodigal-single_119"
     CDS             71205..71402
                     /product="hypothetical protein"
                     /codon_start=1
                     /transl_table=11
                     /translation="MSTKQENNSNMLAIDLLKWLNDERNILQNTGQLMWHKPKEQEDT
                     LKIAECLDKTIKYIELFKICL*"
     gene            71402..71689
                     /locus_tag="gwf1_scaffold_41_prodigal-single_120"
     CDS             71402..71689
                     /product="hypothetical protein"
                     /codon_start=1
                     /transl_table=11
                     /translation="MVIIESKLQFLNKHIGGLYSFDEACKLEQFLYENFPTDSNPINW
                     TNIETGQRSIIGINPISKNFKKILTKKEKQKFIDVKTSIQSKEAIKKMMRR*"
     gene            71686..71982
                     /locus_tag="gwf1_scaffold_41_prodigal-single_121"
     CDS             71686..71982
                     /product="Uncharacterized protein n=1 Tax=Cronobacter
                     phage CR9 RepID=M1F2G8_9CAUD"
                     /codon_start=1
                     /transl_table=11
                     /translation="MIAYKLFRKLKDGNITSLFINNTRRLPVNEWLEAENIPTKNFKI
                     RPYWHCTGSPNAPHLSMKNRVWMKVEIEDNPIVMNRPEKQGGIWYLAKRIKILN*"
                     /db_xref="UniRef100_M1F2G8"
                     /db_xref="A0A0F9R0V0_9ZZZZ"
                     /db_xref="M1F2G8_9CAUD"
     gene            72008..73114
                     /locus_tag="gwf1_scaffold_41_prodigal-single_122"
     CDS             72008..73114
                     /product="hypothetical protein"
                     /codon_start=1
                     /transl_table=11
                     /translation="MIYNISSQTQLAGFYILYNGATQNEEIGFRGVSHLMEHLLHGQN
                     KHLYNKFDEFAISNNAFTTNTEIAFHITGLDKLIDRFKYKFLENISSFNVDKKTFLNE
                     KSIILQEYSDYFDQQPFFHHEHLFRKYLNFYGPIGCIKDLKSLTYEKANEFYSKYFSA
                     PTAIINVSQSYPFKEQIKYLPRKDYKEIEFKDNPTYKPQDKNHFNKVSIISISKNIIK
                     DDYAIVDFISGMLSEGLNSPLYKLIREKYGLVYNLSMLIEPITNKEGVLYFQTLTDDI
                     KSANKIEKILNYVLDNPEKYLTEERFRIFKQLNRIEFAKDNINRFSNVGKYFMDKEWY
                     VENYLDTMTLEDVFRVYKKYFNNFHFSIDKIEFV*"
     gene            73118..73285
                     /locus_tag="gwf1_scaffold_41_prodigal-single_123"
     CDS             73118..73285
                     /product="hypothetical protein"
                     /codon_start=1
                     /transl_table=11
                     /translation="MKRTKTKNKITKNDIALTQFQVLNKSNIDVGLIKGGPHQSQRKK
                     LYRDRKHKNQL*"
     gene            complement(73280..74188)
                     /locus_tag="gwf1_scaffold_41_prodigal-single_124"
     CDS             complement(73280..74188)
                     /product="Endodeoxyribonuclease n=1 Tax=Bacillus subtilis
                     subsp. natto RepID=E9RJA5_BACNA"
                     /codon_start=1
                     /transl_table=11
                     /translation="MIIYKTINLINGKFYIGKDSKNNPDYFGSGIILKKAIKKYGKEN
                     FKKEILEYCNSEKELDQKEIFWIKKLNSIENGYNIALGGTGGDTFTNNPNKEKIIQNL
                     SQKLTGGKLSEKTRKNMSNGRKGMKFSEEHKQNISKAQIGIKFIYNIKTRQIRKVKKN
                     ELEEFLLNNSDWKLGKGITLTKEHKEKLNNSRRGIKSSNETKQKISQSKKGIKLTEKH
                     KQNISIALTGIKLSNEHRKNMSISHQGKKRKPFSEETKKKMSKAAKNRPDVSDETKQK
                     LSEANKGRIPWNKGIHYSKNIKENEL*"
                     /db_xref="UniRef100_E9RJA5"
                     /db_xref="A0A0F9NCS8_9ZZZZ"
                     /db_xref="pln:Plano_2883"
                     /db_xref="E9RJA5_BACNA"
     gene            complement(74221..74739)
                     /locus_tag="gwf1_scaffold_41_prodigal-single_125"
     CDS             complement(74221..74739)
                     /product="hypothetical protein"
                     /codon_start=1
                     /transl_table=11
                     /translation="MIKLKSLLKLNEVGDASAQAYPVKNLDQVIELFKNSVKIKYGTH
                     DEIFFKTNSNDRYIIDLNITLENNNNFNLDISFSTSNSIETGSYDYSLTNKPKELFKV
                     MSTITTIIKKIAEAIPEITTISFEPAKKESEQDTSALRTDRAKLYMAFIKKAVPNARV
                     MTNGSEITIKIR*"
     gene            complement(74750..75400)
                     /locus_tag="gwf1_scaffold_41_prodigal-single_126"
     CDS             complement(74750..75400)
                     /product="Uncharacterized protein {ECO:0000313|EMBL
                     :KKL18605.1};  TaxID=412755 species="unclassified
                     sequences; metagenomes; ecological metagenomes.;"
                     source="marine sediment metagenome.;""
                     /codon_start=1
                     /transl_table=11
                     /translation="MSTITTKSIVQINFPESQFKKVITDKNQITLHHTVSGDNAQGVA
                     DWWKSNPERVATCIIIEKSGVPFQCYSSQYYGYHLGVKAATFKKYNLEYKLLDMYSIG
                     VELCSWGGLVKRGDKFYNAYAGEVKAKDVIEMDYRGYKYFDKYSDAQINTLKELLIYW
                     GKTYDIPLDYSEDMWEFNLDALKGVPGIYSHTSYREDKSDLYPDPRIIEMLKSLKK*"
                     /db_xref="A0A0F9BA98_9ZZZZ"
                     /db_xref="gwf2_scaffold_90_60"
                     /db_xref="fte:Fluta_0577"
     gene            complement(75424..75990)
                     /locus_tag="gwf1_scaffold_41_prodigal-single_127"
     CDS             complement(75424..75990)
                     /product="hypothetical protein"
                     /codon_start=1
                     /transl_table=11
                     /translation="MENKKIVHFYYIFKNNNKINYMVSFEENSEDIKEKISDWGKKNG
                     LTILKIEIVGYSNGFKEDTGNAKKLDNLAHREGKKEVENYRKKDMNEQKIKIMKPELK
                     LKLQKIIKEEYQKLLAEDDRWIQKATKDSSKGNLHKALGIPVDEKIGITRMNKELAAL
                     KKKYPDGGYSKGDLKLQRMLQAAINMQS*"
     gene            complement(76026..76322)
                     /locus_tag="gwf1_scaffold_41_prodigal-single_128"
     CDS             complement(76026..76322)
                     /product="Uncharacterized protein n=1 Tax=planctomycete
                     KSU-1 RepID=I3ILQ6_9PLAN"
                     /codon_start=1
                     /transl_table=11
                     /translation="MAKTKLKFSDWRIFEFLKEDNGRFSSARLFAFFIIFNAILEWQN
                     AIWKSIAWTPSWEEISLIAGVLGFKIVQKSFEEKKSNNNIPTKEDKEEAEEVKI*"
                     /db_xref="UniRef100_I3ILQ6"
                     /db_xref="I3ILQ6_9PLAN"
     gene            76472..76690
                     /locus_tag="gwf1_scaffold_41_prodigal-single_129"
     CDS             76472..76690
                     /product="hypothetical protein"
                     /codon_start=1
                     /transl_table=11
                     /translation="MPENENTLLGHVSELDISDVMKRAYFLIPDGEATFAHFSTKAYY
                     NEEGFYMYDADNIRQFLPESWLVLQKSV*"
     gene            76710..76871
                     /locus_tag="gwf1_scaffold_41_prodigal-single_130"
     CDS             76710..76871
                     /product="hypothetical protein"
                     /codon_start=1
                     /transl_table=11
                     /translation="MKINTTLLRTIFEIEKSEHLKTLIYNAVNNYLSGDASESNRNFL
                     IDLQILIKK*"
     gene            76944..77111
                     /locus_tag="gwf1_scaffold_41_prodigal-single_131"
     CDS             76944..77111
                     /product="hypothetical protein"
                     /codon_start=1
                     /transl_table=11
                     /translation="MKIDTKQLETAFSSATSEQMKTLIYDATYLFLLGESCEKVENFL
                     TDLNILTEEDQ*"
     gene            77175..77342
                     /locus_tag="gwf1_scaffold_41_prodigal-single_132"
     CDS             77175..77342
                     /product="hypothetical protein"
                     /codon_start=1
                     /transl_table=11
                     /translation="METLPTSSLIDLTVKLKEVFSLCTGKPELEEYRSNSFKLMNEGI
                     DELKRRGIKYE*"
     gene            77335..77634
                     /locus_tag="gwf1_scaffold_41_prodigal-single_133"
     CDS             77335..77634
                     /product="Uncharacterized protein {ECO:0000313|EMBL
                     :KKM16266.1};  TaxID=412755 species="unclassified
                     sequences; metagenomes; ecological metagenomes.;"
                     source="marine sediment metagenome.;""
                     /codon_start=1
                     /transl_table=11
                     /translation="MNNKDMKQLTLEEFNKILPGEEIGTGVLPNSPEGLFMTRAGGEL
                     RWVAVKGYGNDWAIYCHWSKFNEEYVRNSGDKLISKENILKCVPCSDEVLDLYLY*"
                     /db_xref="A0A0F9HLV8_9ZZZZ"
     gene            complement(77837..78988)
                     /locus_tag="gwf1_scaffold_41_prodigal-single_134"
     CDS             complement(77837..78988)
                     /product="Uncharacterized protein n=1 Tax=Prevotella sp.
                     CAG:1092 RepID=R5P9S2_9BACT"
                     /codon_start=1
                     /transl_table=11
                     /translation="MLKAIKIQLYPNQEQMNYMNNLLGSVRFVYNNCLAFKIESYNNE
                     KKNVGFAELGRYLTELKQKEEFTWLNDVHSKVLQQSLINLNQAYSNFFKNGFGFPKFK
                     SRKSYKQSCRFPKDAIGNIEENKITLIKQLKNINFRCSERDKNYLNAHQEDIHSATLI
                     KTKSNKYFLSILVEFEKIKILPKTNKIIGIDLGIKDFIVTSSNEKFENIKIIRNNEEK
                     LKKLHQNLSKKKNGSKNKEKARIKLARFNEKLNNKKDFYLHQISNQLLDENQVIIMED
                     LDVKSMLQNHQLARSIQELSLYTFKSILKYKAKWYGRDIIEINKFFPSSKLCSSCGYK
                     KDDLELKDRNWVCPECGAEHERDLNAAKNILKEGKRILEIKEKMQLKIF*"
                     /db_xref="UniRef100_R5P9S2"
                     /db_xref="R5P9S2_9BACT"
                     /db_xref="fus:HMPREF0409_01264"
     gene            80346..80492
                     /locus_tag="gwf1_scaffold_41_prodigal-single_135"
     CDS             80346..80492
                     /product="hypothetical protein"
                     /codon_start=1
                     /transl_table=11
                     /translation="MKKEIRNIISKYLICTEFEFDRLANALNTLFKEEIKKKLKTQRK
                     NIVR*"
     gene            80483..80557
                     /locus_tag="gwf1_scaffold_41_prodigal-single_trna_1"
     tRNA            80483..80557
                     /product="Asp"
     gene            80575..80958
                     /locus_tag="gwf1_scaffold_41_prodigal-single_136"
     CDS             80575..80958
                     /product="hypothetical protein"
                     /codon_start=1
                     /transl_table=11
                     /translation="MNKIIEQLEKLGYKDIFIDTLPLNTDDNDWPKTKQNTENYLNLC
                     NIQKWIRDKFDIDINIVRSWTMNNSYYYFITIKNDIDMHEELGEKFRNDLQQMSEPNR
                     SYEQSLKDAIEKVIKIIKEENISIT*"
     gene            81072..81869
                     /locus_tag="gwf1_scaffold_41_prodigal-single_137"
     CDS             81072..81869
                     /product="Homing endonuclease n=1 Tax=Yersinia phage PST
                     RepID=S5M3D3_9CAUD"
                     /codon_start=1
                     /transl_table=11
                     /translation="MNYKKIYDSIISFRITTLPDLSIYYETHHIIPKSLGGSNNKDNL
                     VKLTAREHFVCHFLLANMYEYKSESWYKMNKAFMMMKCNSTYHYRYFNSRLYSYMRQN
                     FSICMSKLQQKEKNSQHGKMWIYNEELKQNKTIKNDEQIPIRWKKGRVFNFDNFKEKQ
                     KKLIEKEKLKIERLKIKNEAEIKKEFKKNNPFNYEQYAINNFQEFMNGNYKSIREFAK
                     EKNRSAMYFSMNWKKYILDYNLLIYNNSPKNTSKNVKERYNNLKIVL*"
                     /db_xref="UniRef100_S5M3D3"
                     /db_xref="S5M3D3_9CAUD"
     gene            82180..82974
                     /locus_tag="gwf1_scaffold_41_prodigal-single_138"
     CDS             82180..82974
                     /product="Uncharacterized protein {ECO:0000313|EMBL
                     :KKM04957.1};  TaxID=412755 species="unclassified
                     sequences; metagenomes; ecological metagenomes.;"
                     source="marine sediment metagenome.;""
                     /codon_start=1
                     /transl_table=11
                     /translation="MNYQKSEQHLCNAKKALEKASLAIQEKKKRIICEYELNPTKCHN
                     CNSSLLYNKRNNKFCNHSCATQYNNKFRKLTTETKQKISNKLIGRKLSEECKTKLSNL
                     RIECCRLKYEENLKYCKVCNKVLTYDQRNKKTCSKTCQIYSTTSRTYQNGSRKTIWYF
                     NKFVNKKICLESSWEVRVAELLDKKNIYWERPNPMEWIDKENKIHLYYPDFYLKYYDL
                     FLDPKNPYCMKKDKEKMEYIKNKIYIIFGDIKMIEKIINELNENVV*"
                     /db_xref="A0A0F9HNX7_9ZZZZ"
     gene            83040..83115
                     /locus_tag="gwf1_scaffold_41_prodigal-single_trna_2"
     tRNA            83040..83115
                     /product="Lys"
     gene            83209..83282
                     /locus_tag="gwf1_scaffold_41_prodigal-single_trna_3"
     tRNA            83209..83282
                     /product="Gln"
     gene            83317..83463
                     /locus_tag="gwf1_scaffold_41_prodigal-single_139"
     CDS             83317..83463
                     /product="hypothetical protein"
                     /codon_start=1
                     /transl_table=11
                     /translation="MENTKIVNCTCTHAGQDELYGKGRRVANRANPTSNAPKFRCTVC
                     GKEH*"
     gene            83465..83540
                     /locus_tag="gwf1_scaffold_41_prodigal-single_trna_4"
     tRNA            83465..83540
                     /product="Pseudo"
     gene            83543..83615
                     /locus_tag="gwf1_scaffold_41_prodigal-single_trna_5"
     tRNA            83543..83615
                     /product="Pseudo"
     gene            83721..83797
                     /locus_tag="gwf1_scaffold_41_prodigal-single_trna_6"
     tRNA            83721..83797
                     /product="His"
     gene            83834..83905
                     /locus_tag="gwf1_scaffold_41_prodigal-single_trna_7"
     tRNA            83834..83905
                     /product="Pseudo"
     gene            83937..84206
                     /locus_tag="gwf1_scaffold_41_prodigal-single_140"
     CDS             83937..84206
                     /product="Tax
                     =RIFCSPHIGHO2_02_FULL_OD1_Yanofskybacteria_39_10_curated"
                     /codon_start=1
                     /transl_table=11
                     /translation="MAATRQDVNRWISTAKENNSKFIISVCDCFDYDDYPVYCENETE
                     LIKEYDLHNGRNMQRINEIIVINQDEVIENIRNTENAIKASKSKI*"
                     /db_xref="87735556"
     gene            84304..84383
                     /locus_tag="gwf1_scaffold_41_prodigal-single_trna_8"
     tRNA            84304..84383
                     /product="Pseudo"
     gene            84395..84471
                     /locus_tag="gwf1_scaffold_41_prodigal-single_trna_9"
     tRNA            84395..84471
                     /product="Thr"
     gene            84504..85151
                     /locus_tag="gwf1_scaffold_41_prodigal-single_141"
     CDS             84504..85151
                     /product="hypothetical protein"
                     /codon_start=1
                     /transl_table=11
                     /translation="MTNNSNFIVEEKKVELATIYFDLASGRSDNKKYAFLQVNPDIRI
                     IYRTITILNHESKINIDNKLVAFGCQSINYDKLKIMKNQLEGKMAYKTEVGFFDKKYK
                     DVESIPNKQFHKWTLIEETDKFYICENGRNEVKVLLKEDYIFEERKIKTNNVLTTSFV
                     WKGNNKENWFCYNGYELVKAEEAFIPTLINKIDYLLYIFDYVEKMKNESLVIEES*"
     gene            85148..85549
                     /locus_tag="gwf1_scaffold_41_prodigal-single_142"
     CDS             85148..85549
                     /product="hypothetical protein"
                     /codon_start=1
                     /transl_table=11
                     /translation="MKEELITFETAKLAKEKKYDIPHSMVYYKSGTPQVAFSSKTNEA
                     FGEEYIAAPTQSLLQKWLREKHQIFIEIGVDCTCEPKFCFYIHKFIGNPNDLAEREWN
                     WERIQSTEWYLYRTYEKALEEGLKVALKEGI*"
     gene            85556..85632
                     /locus_tag="gwf1_scaffold_41_prodigal-single_trna_10"
     tRNA            85556..85632
                     /product="Val"
     gene            85691..85766
                     /locus_tag="gwf1_scaffold_41_prodigal-single_trna_11"
     tRNA            85691..85766
                     /product="Ile"
     gene            85782..85855
                     /locus_tag="gwf1_scaffold_41_prodigal-single_trna_12"
     tRNA            85782..85855
                     /product="Ile"
     gene            85886..86110
                     /locus_tag="gwf1_scaffold_41_prodigal-single_143"
     CDS             85886..86110
                     /product="hypothetical protein"
                     /codon_start=1
                     /transl_table=11
                     /translation="MSYSRHIRKFNFNDLEGKTIYFLRKIYSDKSGGGETLMGPYLRK
                     PGIPKNIEKLSYAAKIEEYILTKKEEIENI*"
     gene            86300..86494
                     /locus_tag="gwf1_scaffold_41_prodigal-single_144"
     CDS             86300..86494
                     /product="hypothetical protein"
                     /codon_start=1
                     /transl_table=11
                     /translation="MATILEALQNANYNIKSGIGISLMFAKDQLNNAVTLLEKGYTLE
                     TDIEELLEEYEFFENVPEIG*"
     gene            86613..86777
                     /locus_tag="gwf1_scaffold_41_prodigal-single_145"
     CDS             86613..86777
                     /product="hypothetical protein"
                     /codon_start=1
                     /transl_table=11
                     /translation="MKKPNYKTKKGSRIYKLIEYSDIKKFKEFEYKLYKANNKKVKET
                     TKKILEKAGL*"
     gene            86774..86995
                     /locus_tag="gwf1_scaffold_41_prodigal-single_146"
     CDS             86774..86995
                     /product="hypothetical protein"
                     /codon_start=1
                     /transl_table=11
                     /translation="MKDIEGNTLNIGDEVYYARKRDYTANGEMIISIIADINYMDSIV
                     ILKSNDRFGYRSTSPKDQLLLRRRKDEIK*"
     gene            87096..87178
                     /locus_tag="gwf1_scaffold_41_prodigal-single_trna_13"
     tRNA            87096..87178
                     /product="Ser"
     gene            87187..87262
                     /locus_tag="gwf1_scaffold_41_prodigal-single_trna_14"
     tRNA            87187..87262
                     /product="Ala"
     gene            87370..87591
                     /locus_tag="gwf1_scaffold_41_prodigal-single_147"
     CDS             87370..87591
                     /product="hypothetical protein"
                     /codon_start=1
                     /transl_table=11
                     /translation="MKPYKKSKIARTTIYRKEYKVVTQNLKDWYWNEGINFYPKFRKG
                     RKNSNHRLMSYQIRMYRSWKHNRKTQYKI*"
     gene            87588..87818
                     /locus_tag="gwf1_scaffold_41_prodigal-single_148"
     CDS             87588..87818
                     /product="hypothetical protein"
                     /codon_start=1
                     /transl_table=11
                     /translation="MKVINNKEEYEEFSPYGKQFIKNYPKEYPCIVKKEWTNCGIMGD
                     HQEVRVAYYPKYVSINAAFYKGLDYNWETLRF*"
     gene            87835..88038
                     /locus_tag="gwf1_scaffold_41_prodigal-single_149"
     CDS             87835..88038
                     /product="hypothetical protein"
                     /codon_start=1
                     /transl_table=11
                     /translation="MAATSNHPGDINIWLKKVVDSCKDNQVQQLSALNLIETYLLSNP
                     TLADEYRYQLTTIRRELIYKDYT*"
     gene            88043..88216
                     /locus_tag="gwf1_scaffold_41_prodigal-single_150"
     CDS             88043..88216
                     /product="hypothetical protein"
                     /codon_start=1
                     /transl_table=11
                     /translation="MSLLFRNWLDEGYYEEDEWGNLYKVEDLSKLNQIKNQGNLYLND
                     GIATTKVNKDEEL*"
     gene            88696..88893
                     /locus_tag="gwf1_scaffold_41_prodigal-single_151"
     CDS             88696..88893
                     /product="hypothetical protein"
                     /codon_start=1
                     /transl_table=11
                     /translation="MVTRLAMGHDFFHTHPMTEEQLNLDKNHVIIDKKEYEEVLEFLR
                     ENQIIFLEWRKGNKIDLVSWR*"
     gene            89140..89424
                     /locus_tag="gwf1_scaffold_41_prodigal-single_152"
     CDS             89140..89424
                     /product="hypothetical protein"
                     /codon_start=1
                     /transl_table=11
                     /translation="MNQIKINNMGSIGVNTHSIDINSRIQPASIDKISDLIIILSEEE
                     ILNDNFFEKLRGKLIRILIIPKRFKYTFNETPISILIKPCLNEKSHISYY*"
     gene            89496..89849
                     /locus_tag="gwf1_scaffold_41_prodigal-single_153"
     CDS             89496..89849
                     /product="hypothetical protein"
                     /codon_start=1
                     /transl_table=11
                     /translation="MKKIKRMLMLSCILLFSMCYTGSDFVDCDRGATPTAPYGTPDDT
                     YTYTSGTYESLSFVYYCYNGQYIDVTYISEDACSDWYKDSEFVTDGICKSLLLQEKFK
                     EEKLLKGYKLIKNKV*"
     gene            89846..90325
                     /locus_tag="gwf1_scaffold_41_prodigal-single_154"
     CDS             89846..90325
                     /product="hypothetical protein"
                     /codon_start=1
                     /transl_table=11
                     /translation="MTRIDEDSFYDLKKEMQGVIEELKEQEYKDWQIEPALNDILDEI
                     NSNENLFTTYSKYGKTVLVDGTTGLVNVEPYLEISSHPSILYKLVLYLIENKDVKNIC
                     FSVKSYYEKSSEIKRMIDEKKFNKKLLDLKILLIWIRGYEDNIESFWESMKHLKNIN*"
     gene            90336..90644
                     /locus_tag="gwf1_scaffold_41_prodigal-single_155"
     CDS             90336..90644
                     /product="hypothetical protein"
                     /codon_start=1
                     /transl_table=11
                     /translation="MIKREVEIKASPEEIAELLFELDNKEVAKVFSIWKKLFEDEYKR
                     KAEAKEPIWIFDLNHFMMWVIPEMDEDGLDFVRSSYSTLVYNLIDKVDKKHLTELYLK
                     *"
     gene            90826..91248
                     /locus_tag="gwf1_scaffold_41_prodigal-single_156"
     CDS             90826..91248
                     /product="hypothetical protein"
                     /codon_start=1
                     /transl_table=11
                     /translation="LIYVDHFLKAYLFDDEAQAESFIRRHGLKVEDCQLFRLDVEAIH
                     LPWPNSYRTTENKILIIISVDMYRDGGTYEIKTNKGKICVDGRLLSRTLGYLYAGYPK
                     EDNSNIIKDYLELEKELLSLLVNCKEYEGIKKLIESKN*"
     gene            91253..91339
                     /locus_tag="gwf1_scaffold_41_prodigal-single_trna_15"
     tRNA            91253..91339
                     /product="Trp"
     gene            91354..91878
                     /locus_tag="gwf1_scaffold_41_prodigal-single_157"
     CDS             91354..91878
                     /product="Gp53 n=1 Tax=Sphingomonas phage PAU RepID
                     =H9NBT0_9CAUD"
                     /codon_start=1
                     /transl_table=11
                     /translation="MKTEKKNFILRCWLYGFLFGFVGLIVAVIVSIIFNMSDGDASFM
                     AGAFSMIGYGAAYEYYLKEYYKSIEQIICSAIWYKELELKKPEVLEGRGYRPFNVDKG
                     IVFSGLRHGNCLYQMVAITGLKSYQAGEHEEGFLTNKNRFVDRKEAAQIALKAKQIKK
                     LKYFKNELDSGDLF*"
                     /db_xref="UniRef100_H9NBT0"
                     /db_xref="H9NBT0_9CAUD"
     gene            91897..92193
                     /locus_tag="gwf1_scaffold_41_prodigal-single_158"
     CDS             91897..92193
                     /product="hypothetical protein"
                     /codon_start=1
                     /transl_table=11
                     /translation="MIEKILEVYEKINTEFKSNFPPNNERTRFELKLRLAEEIGNEVS
                     VMCDETNNTQFVLDNNCIVARVSWRHFHSPYEYHFCNLVFGQDEQVLKILETLT*"
     gene            92200..92276
                     /locus_tag="gwf1_scaffold_41_prodigal-single_trna_16"
     tRNA            92200..92276
                     /product="Arg"
     gene            92351..93361
                     /locus_tag="gwf1_scaffold_41_prodigal-single_159"
     CDS             92351..93361
                     /product="Putative DHD superfamily phosphohydrolase n=1
                     Tax=Clostridium sp. Maddingley MBC34-26
                     RepID=K6TAB0_9CLOT"
                     /codon_start=1
                     /transl_table=11
                     /translation="MKIACVYHRTDLDGIMSGTVVLHWFKTSIENKSKTVAVSYHMAN
                     DHAISQFNTDSFKEKTSIEMLYFIGYTHGDDIPDLSMFDKVIMGDISFPKDEMIKLTL
                     DKGFNFIWNDHHISSIKKLQEPNDKDSEDVYIQGLRDTRFAACELSWKYFFPNEPVPE
                     IVEFVGLYDSFRFVNFENKQEILYFQFGLHDSVSSIQEMYNIFLNYNTNVKNQILQLG
                     EQEYNKKYEEATKLFKENAFGIKLHSSVKVASGDWERSFKFLALNTRQLNPKVFNLPF
                     HNFGYDGFAIFYFTGNIWKFTLYSEQVDVSIIAGYYGGGGHEGAAGFELTTEEFFKLM
                     SN*"
                     /db_xref="UniRef100_K6TAB0"
                     /db_xref="A0A0F9IIK2_9ZZZZ"
                     /db_xref="K6TAB0_9CLOT"
     gene            93432..93956
                     /locus_tag="gwf1_scaffold_41_prodigal-single_160"
     CDS             93432..93956
                     /product="Uncharacterized protein n=2 Tax=Prevotella
                     salivae RepID=E6MP31_9BACT"
                     /codon_start=1
                     /transl_table=11
                     /translation="MKSTEELFKILFKECKEIFDKKMEDYGPSWQILRPTSITDQIYI
                     KAGRIRSIEEKKEQKVSESIEESYIGIVNYSILYILSVVDKIREEQISEIYDNIAKCS
                     TKLMSEKNHDYGEIWKDMRMSSYVDLILQKLQRIKQIEDKDGKALISEGTSAGYYDII
                     NYSIFALIKLKKLI*"
                     /db_xref="UniRef100_E6MP31"
                     /db_xref="U2LDI7_9BACT"
                     /db_xref="doi:FH5T_21035"
                     /db_xref="E6MP31_9BACT"
     gene            94087..94266
                     /locus_tag="gwf1_scaffold_41_prodigal-single_161"
     CDS             94087..94266
                     /product="Uncharacterized protein n=1 Tax=Persicivirga
                     phage P12024S RepID=I6R128_9VIRU"
                     /codon_start=1
                     /transl_table=11
                     /translation="MKIKFQLKLFGIIFLTFLALKLTQVIDWSWWIIFAPLYFPIFVI
                     LFFGIIMILLFSSED*"
                     /db_xref="UniRef100_I6R128"
                     /db_xref="I6R128_9VIRU"
     gene            complement(94263..94841)
                     /locus_tag="gwf1_scaffold_41_prodigal-single_162"
     CDS             complement(94263..94841)
                     /product="hypothetical protein"
                     /codon_start=1
                     /transl_table=11
                     /translation="MQYTPGTKKDKSTELGRSTNGFKYMLKNGTNYIGRYHLYEDLPY
                     TGASHDSNSVELLSFTNKRDIILYNQLNNIEKHTNPISYIPTPTEKDYDNMFFIRYFV
                     KKRNEDKIIEVDSKQYKTLTVKNKGLLDAYYAGMELEWKIKGPQNDVYRNNILIEHGI
                     EDTNKKTINMKTKDFPGLDKLFNNYLEFARII*"
     gene            complement(94856..97555)
                     /locus_tag="gwf1_scaffold_41_prodigal-single_163"
     CDS             complement(94856..97555)
                     /product="Uncharacterized protein n=1 Tax=Acinetobacter sp
                     . NIPH 973 RepID=N8QXB4_9GAMM"
                     /codon_start=1
                     /transl_table=11
                     /translation="MGLFLSEVNSEIKNTLSKRQDNLDADNIKWFSEKQPWVRLTSMA
                     SVDNNDNLRKKWILFGGLSLNNTIRSGFQEMYDSYSGRPMPGITDVSVSNKGAMGSTR
                     EATISFTCWDLEQLNTLELLYMTCGIHLLLEWGWSKGISNENVDINLSNYPPKSDREL
                     IKNILDNVKQSGGHYDAMQGPVSNFSWNLKPGGGFDCSVTIVSVAEMFLEIDIHSTSK
                     NITKSLIDSKIDDTEADKAVEENLIATLVTTLKTIADSNGYNEEVGFVIKMDTEKEMP
                     ELFKKSPLNLTGTQYYIRWSYLEEHFINKNLFYKIKEGGKEIISPRMDSNDLMINYDP
                     FIISGDPGMCLLPLDKWAFSQVRINEFYVIPGPFAEAPIETEHGKRFHFSNILLNLEF
                     VYTTYTNSKSLNDFLRTMLDSISDACGNYWEFSYQIDEDNPDIISVVDYKTVTPNKIN
                     PFVFRVNKKNSILTDVTLNTEVPGELKSIMMLGVNREENESSPINKTNGQQSNNEYNF
                     YGHNIKNLALGGEYTPIKASKEDIGEEKVQSFNASDADWTVIDYIQALNQDIQRVYGY
                     SLFGSKGASEENTNNLKNSLKKYVSDVIANSEYSLPDIPPGTSATDIWNAFQQNLNAA
                     NTKNKTSNDKSFTLIPLKLSFSLDGIGGLKFGNALHIDYLPTRYLNKAFFQITNVSHT
                     ISPGSWKTTVETIMSINNNSIAANMQPNNNFRTFNNESTATQEEIITPVETSTYETDD
                     FHSANSRCNEHNNKGILDLHPDIKPMVRSFINQVEDKLKISVRITINSDGGYRSFATQ
                     TKLYNQGRTTPGNIVTYATAGQSFHNYGLAIDIYNDTNKTANISTDIAAIAQSLGFEW
                     GGVWEEGKDIPHFQMTFGYTWQQLLNKHNKKEWDEEAPGYVKL*"
                     /db_xref="UniRef100_N8QXB4"
                     /db_xref="A0A080LJR5_9GAMM"
                     /db_xref="sht:KO02_16395"
                     /db_xref="N8QXB4_9GAMM"
     gene            97664..98191
                     /locus_tag="gwf1_scaffold_41_prodigal-single_164"
     CDS             97664..98191
                     /product="hypothetical protein"
                     /codon_start=1
                     /transl_table=11
                     /translation="MKKIVTIFVLFFLLNNMHAQIQNIDNSKDLLIFRFYEQDTLLIN
                     IDTAYIFNKRTFNLYNKAYDAYRTNKTCSLFYEPILLDLNNQIAFHESEYKKLNKLFD
                     EQLISNEFYLAESNKNIEFLKNNNRLLSDNNIKLNDEIKALNKSYKWKMVKVGAISFG
                     IGCTATTIAWLLLKK*"
     gene            complement(98197..98760)
                     /locus_tag="gwf1_scaffold_41_prodigal-single_165"
     CDS             complement(98197..98760)
                     /product="hypothetical protein"
                     /codon_start=1
                     /transl_table=11
                     /translation="MNFENFFTEIENDWLKIIGLVLILSFLIVKEIIVGKSSKKDKAK
                     QNTILSAISYKLDMLIDQYKNHLTSDAAITLLEHTLNYNKYNLLSYLRRIIYINNIKE
                     NKEQIEQKIEMKIANLSKESRNKLHKFKYKDIELSEYIGDTYILSSNILEFLLTYYED
                     EKLDEKLEDYLNISFDSLIIGIIDRLN*"
     gene            complement(98769..99134)
                     /locus_tag="gwf1_scaffold_41_prodigal-single_166"
     CDS             complement(98769..99134)
                     /product="hypothetical protein"
                     /codon_start=1
                     /transl_table=11
                     /translation="MVFDILMVIGLVLSFLYIFYSHNKLIKKEKSLDEYISLFICNNI
                     EKIIASDTLSKLIEKNSAKKLKELKDKVDLIYQENKIYKQEILKLNNKMNELHDIIKD
                     LTDEKIKLKQENKKLQTTF*"
     gene            complement(99144..99446)
                     /locus_tag="gwf1_scaffold_41_prodigal-single_167"
     CDS             complement(99144..99446)
                     /product="hypothetical protein"
                     /codon_start=1
                     /transl_table=11
                     /translation="MINRYSNNKKLKTKSGKEYLSTVKFSEVEYDINDIYIISKQGDR
                     LDLYAEKYYDGDVTKWVYIARANFLGKGTMSVEPNLQIRIPMNTDTIIKNDVLKNL*"
     gene            complement(99446..99754)
                     /locus_tag="gwf1_scaffold_41_prodigal-single_168"
     CDS             complement(99446..99754)
                     /product="hypothetical protein"
                     /codon_start=1
                     /transl_table=11
                     /translation="MKNQKKSLNEILASEEFQNKMKDFLTRVLENQHELLEEHEKLTI
                     ESAFAAYRIYVKEDFDKLSSLQLQNLFNSIDAKLKMLNARRFYFKSDGSKITKLTELI
                     *"
     gene            complement(99794..101605)
                     /locus_tag="gwf1_scaffold_41_prodigal-single_169"
     CDS             complement(99794..101605)
                     /product="hypothetical protein"
                     /codon_start=1
                     /transl_table=11
                     /translation="MALFKNKPLLDIFLESDLNTTKSESNKTPIDASKIDYSYDTTGL
                     PELREKGKYWGNSKKSLLDFQVAGTSVFLDREIADIKRIGNFMKSPTGLLFNTKQAGL
                     YLMNPKSETLLGLANERRIYNPAKFLMNVAGKSIGLHIENHGLISDGNYYDIMKINNN
                     DDNYKLQNRLLQVYRERGYDKAEEMGGVAEAQNSKENNSFLKKIKAQGGLDELLKLIP
                     QNKFISFIATDRTLKTISGFGGPKSIYGLGTTLIRTAEPINQAEQHLDNGDVIYLEDE
                     SSKKYSVYDRLYVAGGEQPGFSSVAGGETMTIQNLQGYNTYQSLSEMAEKKWNNFESK
                     KFKDNFVDKFQTVYSTYDSNLTYNENWNYFKRLGIPEVGSGDTDVIYGNVDKGLDGVD
                     DSQDFVKLIIGGIQFRCTIEGLTYSFDPSWTDTKYIGRADDVKVYEGLKRTINFNFIV
                     AATSEKEMRGIYLKLNRLAQLVSPDISDSGLMNGKVVDLKLGNLLSDNSKTNTLPVVI
                     TSLSYDIDANYPWDIIMELPMIVKVTISFDVIGNKSPNSKNIYIASSHWNNFNTTDSS
                     QTSFNSEKSEKENFDKENEFEFKEGESKIKNVNLNKF*"
     gene            101669..104512
                     /locus_tag="gwf1_scaffold_41_prodigal-single_170"
     CDS             101669..104512
                     /product="hypothetical protein"
                     /codon_start=1
                     /transl_table=11
                     /translation="MSNFVPIGRKKIFKQNLIEFQTKIVDSSINSKNYFNVEFPSILK
                     AGKNLIKLKPTGSINADKILIEILDSNNNPIVYEFSEYKDKDNAILINAIIYPETANG
                     IGSITLIGVASIDLITFLPITNLNDYNIKWSSEIEINKYSITESTIIFDEYPEITINK
                     NFVPYNNLDFISGRNVTISGSIDEYYYLPSMKLTTENEFDIKRKSLASDSSQSTISEN
                     AQINLDNVENIEIKFVQKKDTRIVAPNGFAFEEFKRPVVSIDGTFGYTFTKEMIGAEI
                     TISNITQPSLPANHYFSSSIDLNYETTITRVLNSTTIELAEPFVRRIYKLNSTTNKKL
                     YSNYVFHSFSGGTATIVYNGEPTYTASEYYNNNASINIQTLNPFSGLIDKIKIYEKSS
                     AAQVPYKLIHEEEILSKNIFIDSNNIIPDYSVGDFKSLAHFNTYWDYSGSGPVDPTSN
                     AYLLNSIYLYKSRILPKTGINVYANHKYQIIFNLIGSNETNEDNLDVDATGTCVNSTT
                     NIATITISEDKELKYNNLSFLFEPEKDGTFFINFNTSSGFWYISDVRILSFAEYGFNP
                     KLYNFKIPINPLWPNEIVNFKFEFYNSKNEKSNQFVEIKNIIFDSYTPTIIAGDYNLL
                     SGSLKFGSISDVGIELFGSATGSYIKSKGYEGQAGTVPGFMLWSGSVSAGSESYSDVG
                     IEIYVSDTKKIVLSSDPLKEDIVQVESGSFNSSDFLFGDSTKALGFISGSNGTVEARI
                     YKSGSYQDSIFHITAFNDMYPADQEPLIYIDVRSSAAYHLTGMYLQVINTRGTGSSYN
                     YGLDNYTSAGSGDVRGVNIDASANGSGDNAYGIYSKGRTGSNGYAYGGYFIGQVTNST
                     LYKPFGIYASAVDTVGTSTGYAGYFDDGDVYIANNVEIQGSMDIESNIICSGSVDSYL
                     GFACAGYSGITSTFEDNIGRTVRIRGGIIYDIT*"
     gene            104591..105511
                     /locus_tag="gwf1_scaffold_41_prodigal-single_171"
     CDS             104591..105511
                     /product="Uncharacterized protein {ECO:0000313|EMBL
                     :KFF22723.1};  TaxID=1233950 species="Bacteria;
                     Bacteroidetes; Flavobacteriia; Flavobacteriales;
                     Flavobacteriaceae; Chryseobacterium.;"
                     source="Chryseobacterium sp. JM1.;""
                     /codon_start=1
                     /transl_table=11
                     /translation="MKTKLFLILMIFVQVTFGQLQIQNLSWEYEDEQLNVNMSVSDPI
                     NNFKPYLVMYHSYNEILDGGDIMMTSFNTGSNTILTSGETFLFNISEEIEWPLIEYII
                     FQLGSSVDPTGPSDTIAIKIFKKRGTVYVSDINITVNNDIIQFNYDYQNQTTNHLTFN
                     HLVYLSNDSILSEEDELLFNEEEEIGIGETETINSNVTANVTNKYLIFEMKYSLNDPY
                     YCDKKYIYFGQTEIEEIQISKIYPNPTKDIINIPTEINKVLIFDITGKLIQSVTNTNQ
                     INLIDYTSGVYFVKGYKDDVLLTEEKIIKL*"
                     /db_xref="A0A086B1A9_9FLAO"
     gene            complement(105584..105844)
                     /locus_tag="gwf1_scaffold_41_prodigal-single_172"
     CDS             complement(105584..105844)
                     /product="hypothetical protein"
                     /codon_start=1
                     /transl_table=11
                     /translation="MANSKITLTEIKDLIKQVLKEEKYPLYHSSFTSAINAALEYAKK
                     QGYEYDDEETAQKIGMGPKKPSEGKTNRYMILLTKKWKSLKK*"
     gene            105934..106212
                     /locus_tag="gwf1_scaffold_41_prodigal-single_173"
     CDS             105934..106212
                     /product="hypothetical protein"
                     /codon_start=1
                     /transl_table=11
                     /translation="MNIKLNSNEQIRIETSYTRIDNNFINITSLNDCIGLRITNWSNI
                     RQYTEIRKKDNQIAMFIFKKKRDKKYANLGWWEDAEVVYSCNEVKLEE*"
     gene            complement(106296..107630)
                     /locus_tag="gwf1_scaffold_41_prodigal-single_174"
     CDS             complement(106296..107630)
                     /product="ISCaje4 transposase TnpB n=1 Tax=Campylobacter
                     phage CP220 RepID=D5GVD8_9CAUD"
                     /codon_start=1
                     /transl_table=11
                     /translation="MITIKIPYTANERFYEKLKELRREYSLIVRYAFNRYQEKMKQIN
                     IRHSLKELRGIENANSWLQQCAIMEANQLHSRFKEKKIVFGGKKNFIERMKGKMTKEE
                     LKEKRLLPLNIQGEANYHGNRMCNLHLLNDSMIEFKVNRKEHYFLKLPNLRNNYKKVL
                     EKLEMLNENDGYTYSVRLTEKELYISFEEFKDGENLNLKNERYLGIDLNPDNIGVSIL
                     EDGNIIHTQEYSLQPIFDKILNSDLSSNSSKMKYFQDKLQFETIQISKSISILAKHFQ
                     CKNVFIEDLKFKMKLSLNQKYNHLGNRKNRNLWKRELFVSNLNKRLNIFQINLHSVNP
                     AYSSFIGNLQYDFTDSVNASIEIARRGYEWKVKKNKNGFYPVFSPKSSIQHQWKEMGI
                     EWVEDWKKLFTLVKNLKFKYRVSLEEAIQEHLVSVFRLNQSKKSYIDLYSFI*"
                     /db_xref="UniRef100_D5GVD8"
                     /db_xref="D5GVD8_9CAUD"
     gene            107779..108618
                     /locus_tag="gwf1_scaffold_41_prodigal-single_175"
     CDS             107779..108618
                     /product="Uncharacterized protein n=1 Tax=Emticicia
                     oligotrophica (strain DSM 17448 / GPTSA100-15)
                     RepID=I2F0J9_EMTOG"
                     /codon_start=1
                     /transl_table=11
                     /translation="MLQKTQEDLKMSLGWEVLRTPNYVKIGEEFKNIGTESLLRNDTF
                     NKIHKTAVGESFQFTSIKQMEEVVENFSLISGYPIVGFDEFYGGSKVIAYLKSDKEQI
                     CGYDFKEFLTVIGGFDGQTSFSIGTTSILLRCQNQWSKILMHATVKNTRHHIEKRKDL
                     MKEFETYIVNKNQLYDQIENFQNIKVDRGLALQLVEKMIFNPELPKEEQSTRALNKVS
                     DIMISVDGEMLDLGNNGFGFFNGVTHFTTYQQKSKDVVFGNLFGTKQKMNQKAFELVA
                     NLQ*"
                     /db_xref="UniRef100_I2F0J9"
                     /db_xref="eol:Emtol_0180"
                     /db_xref="I2F0J9_EMTOG"
     gene            complement(108641..108793)
                     /locus_tag="gwf1_scaffold_41_prodigal-single_176"
     CDS             complement(108641..108793)
                     /product="hypothetical protein"
                     /codon_start=1
                     /transl_table=11
                     /translation="MKKHATISISIELYTKFKEYCDNNGYSISKLNSILIENKLKEIL
                     KENSNS*"
     gene            complement(108804..110153)
                     /locus_tag="gwf1_scaffold_41_prodigal-single_177"
     CDS             complement(108804..110153)
                     /product="SegD homing endonuclease n=1 Tax=Enterobacteria
                     phage IME08 RepID=D7RMH8_9CAUD"
                     /codon_start=1
                     /transl_table=11
                     /translation="MEKRKHYLIYKITNILNGKIYIGQHATSNINDEYMGSGRLIKEA
                     IQECGIENFKKEILFDFDTKEEMIEKEKEMVDEEFVKQEDTYNIIHGGGFNTTGLLPV
                     RDKEGNTFSVSINDPRYLSGELISITKGKIPVKDKKGNTFQVDKTDPRYLSGELISIF
                     KDRIVVKDKDGNTFQTDNNDPRYLSGEFVGINKGKKGKHTYKNNKGEKIHAYNDDIRL
                     ESGEFKGIVTGTYCVRDKDGNISRIECNDKNKELESIHKNMLIAFDKNDKKIYVHKND
                     LRLITKELIIGVLVKNEKNQNIYIRCDNDKYLSGELKSPFVNTVLVVDDKNKCFRIKT
                     DDPRFLNKEVKALSKGKISVKDKDGNTFQVLVNDPRYISGELKHAATGRLTVKDKDGN
                     TFNIFKTDSRYISGELVSVNKGTILCKNKDGIKKRLSLNDPRIISGEFIHFRKTFTN*"
                     /db_xref="UniRef100_D7RMH8"
                     /db_xref="D7RMH8_9CAUD"
     gene            110253..110585
                     /locus_tag="gwf1_scaffold_41_prodigal-single_178"
     CDS             110253..110585
                     /product="hypothetical protein"
                     /codon_start=1
                     /transl_table=11
                     /translation="MKTNKFKNFLRILFARIFNLSYEVDNKLVRKHIYTFLYIIKEWK
                     YLDTISYVKVYRKNEKLIVEIETHRPEILIGMRGSLINELTEFLKKELNTDLEIKLKE
                     CQLWHKLF*"
     gene            110596..110817
                     /locus_tag="gwf1_scaffold_41_prodigal-single_179"
     CDS             110596..110817
                     /product="Uncharacterized protein n=1 Tax=Flavobacterium
                     johnsoniae (strain ATCC 17061 / DSM 2064 / UW101)
                     RepID=A5FGS1_FLAJ1"
                     /codon_start=1
                     /transl_table=11
                     /translation="MTAEQKEIFRLLQEILEKYPDFRFGQLLYVLNVTQFSDITNPEH
                     KDFDLRDIFYDSDEYILKRIKEAIEKAKL*"
                     /db_xref="UniRef100_A5FGS1"
                     /db_xref="A0A085ZN25_9FLAO"
                     /db_xref="fjo:Fjoh_2569"
                     /db_xref="A5FGS1_FLAJ1"
     gene            110814..111146
                     /locus_tag="gwf1_scaffold_41_prodigal-single_180"
     CDS             110814..111146
                     /product="dCMP_cyt_deam_1 20..117 id=132459 bin=ACD80
                     species=ACD80 genus=ACD80 taxon_order=ACD80
                     taxon_class=ACD80 phylum=SR1 tax=ACD80 organism_group=SR1"
                     /codon_start=1
                     /transl_table=11
                     /translation="MIISNFKIENRCARQTTIAIIVNNGKHWIGTNNCESPQESCPRK
                     DLPTGVGYELCKNICRQPGHAEENACKIAGKNAEGGILFLLGHTYCCDNCIKSMAEHK
                     IKEVIIIS*"
                     /db_xref="ACD80_31_11"
                     /db_xref="132459"
     gene            111158..111433
                     /locus_tag="gwf1_scaffold_41_prodigal-single_181"
     CDS             111158..111433
                     /product="hypothetical protein"
                     /codon_start=1
                     /transl_table=11
                     /translation="MKKINLVILLLLLISIFSCVESKEDNEKLIDGNVEIDYVKSNTT
                     LTNAKIIEMDSCEYIQYHVYFYEAITHRGRCKYCAERLKKALNNLEK*"
     gene            111430..112017
                     /locus_tag="gwf1_scaffold_41_prodigal-single_182"
     CDS             111430..112017
                     /product="Uncharacterized protein n=1 Tax=Fibrella
                     aestuarina BUZ 2 RepID=I0KD39_9BACT"
                     /codon_start=1
                     /transl_table=11
                     /translation="MILIGDTHGKVNQYWKLIQKNKKEDSIQVGDFGFLSQHNWFRNN
                     LNTIQHNICFGNHDWLPFVNEQYSCGDTKYYPEQNLCTIRGGYSYDKHLRTIGIDWFP
                     DEEMEYSRLKEVIEEIIAIKPKIIVSHTCPKKIALELFKYPHQDPSITEQAMQFLFED
                     YQPEFWIFGHHHRSVNKVINNTNFICLKELEIYKI*"
                     /db_xref="UniRef100_I0KD39"
                     /db_xref="fae:FAES_4042"
                     /db_xref="I0KD39_9BACT"
     gene            112030..112767
                     /locus_tag="gwf1_scaffold_41_prodigal-single_183"
     CDS             112030..112767
                     /product="hypothetical protein"
                     /codon_start=1
                     /transl_table=11
                     /translation="MKKLLLFVVFALFFINVFSQNDTLNYYDLNNNPKGNFNTYISED
                     SSIFHVGDTINGKIISKIIIGGTRGDYKAQYLTNDHNLYFFDDINNSITFSTQNGEIY
                     YSEIIVNNKSKEDLYFLAKEWFVVAFKFPKYVIQIDDKDRGIIFVKGAFEVFTCFNNY
                     KELGQVNFTISIEAENNKYRYTITNVWHECDNVPTPGNLLKDSPGGHWSNTMGEKNWN
                     CIKKQTQQNIQDLKLSIISHMDKEIKW*"
     gene            112790..113023
                     /locus_tag="gwf1_scaffold_41_prodigal-single_184"
     CDS             112790..113023
                     /product="hypothetical protein"
                     /codon_start=1
                     /transl_table=11
                     /translation="MDNELRILVERLDRIFPHLKLYYEGECFLDEKRQKNGKQSDIEK
                     MPMDNFAPPREYDWYDVIRILKENGLEIKNKLT*"
     gene            113038..113532
                     /locus_tag="gwf1_scaffold_41_prodigal-single_185"
     CDS             113038..113532
                     /product="hypothetical protein"
                     /codon_start=1
                     /transl_table=11
                     /translation="MEKFRMYGFVPFNISEIQKGIQFGHAVVEYGLTYGTTDEYKHWA
                     NHDKTFIILNGGTTRYVYFDMRAPGMQPGAMNQIVETLTDMKIKFSTFHEPDLNYALT
                     AIVFLVPDKVFDKETYPDFDFGADFLDDEKAYEEGWHKKWLESIGGETNELLRKFLSK
                     YRLA*"
     gene            113529..114239
                     /locus_tag="gwf1_scaffold_41_prodigal-single_186"
     CDS             113529..114239
                     /product="hypothetical protein"
                     /codon_start=1
                     /transl_table=11
                     /translation="MKEYNNLYIPEDGSTIELLEPWKLKEKTSWEFKQLNNEIPRWAN
                     KDFSFTFPIGTKIRFSRMFVYHDSNCNIDIKHSELRKMLKICVSISDLNNITKFKVID
                     NFSNKKPNQPKFILTWNWIPEPHIGKEFTYFEYPDVYKYIDENIIEYASKNVSTSWCN
                     EIVNGLLPTARLIFKSTIKKQEAELFGQKHIEIVLTLRSFKYEILDGSENHLGFANNQ
                     KGVRKIARNYVEQLIKTK*"
     gene            114241..114711
                     /locus_tag="gwf1_scaffold_41_prodigal-single_187"
     CDS             114241..114711
                     /product="hypothetical protein"
                     /codon_start=1
                     /transl_table=11
                     /translation="MTDSIIQFKYSDDVHMVGIYIKSDTHQHTFIPLLYDIVKSCEYT
                     NRNRSWSYVVAEIVTKITNKYESLVSFVLESQFDLRMVIHKYSITITENMYETTENKL
                     LDFCKIKYIDKEQSFDGLLKDFYEKIIKENNRYRITELEEEIKEKQEELKELLK*"
     gene            114784..114915
                     /locus_tag="gwf1_scaffold_41_prodigal-single_188"
     CDS             114784..114915
                     /product="hypothetical protein"
                     /codon_start=1
                     /transl_table=11
                     /translation="MTHLTLIEILEHLKNERDDMICDINSEWIEEPERENCKLNYYY*"
     gene            114967..115401
                     /locus_tag="gwf1_scaffold_41_prodigal-single_189"
     CDS             114967..115401
                     /product="hypothetical protein"
                     /codon_start=1
                     /transl_table=11
                     /translation="MQPYLIQRAKFNIQEDKKGIDSVISLDYMGSSEFEWGGALPKSL
                     LGIRGEIKKYIYLDVAIKGKMITVFFNGNLKNEIEQYLIELSENKHHLKEFSAFDKYI
                     NEDGYFKDKFDFWWDIENNVMFWKKNLEFEEKFKLVIVKKPE*"
     gene            complement(115457..115651)
                     /locus_tag="gwf1_scaffold_41_prodigal-single_190"
     CDS             complement(115457..115651)
                     /product="Uncharacterized protein n=11 Tax=Pasteurella
                     haemolytica RepID=M4XWY5_PASHA"
                     /codon_start=1
                     /transl_table=11
                     /translation="MEENIFNIVNYKMSEEGFDYCFDGYSSWEDVYDEKFHELRKNYL
                     KAKRELKAYVVEHSDNEDEE*"
                     /db_xref="UniRef100_M4XWY5"
                     /db_xref="mham:J450_01915"
                     /db_xref="E2P6D8_MANHA"
                     /db_xref="M4XWY5_PASHA"
     gene            complement(115660..116214)
                     /locus_tag="gwf1_scaffold_41_prodigal-single_191"
     CDS             complement(115660..116214)
                     /product="Probable deoxyuridine 5'-triphosphate
                     nucleotidohydrolase yncF {ECO:0000313|EMBL:CRH65579.1};
                     EC=3.6.1.23 {ECO:0000313|EMBL:CRH65579.1};;  TaxID=813
                     species="Bacteria; Chlamydiae; Chlamydiales;
                     Chlamydiaceae; Chlamydia/Chlamydophila group; Chlamydia.;"
                     source="Chlamydia trachomatis.;""
                     /codon_start=1
                     /transl_table=11
                     /translation="MKIKIKYHNQNCKIEQHGNWIDLKSAETIELNYPKQIEKYPVGF
                     DLMKSSYNSIEENRFYITEFDSKLVPLGVSMKLPKYFEANIVPRSSLFLKKGLIQGNH
                     YAVIDDAYSGTFDIWKYSVIALNDTIISEGERICQFSIRISMNAPWYVKLRWLFNSKI
                     KFVEVDNLDDKDRGGFGNSGGYKN*"
                     /db_xref="A0A0E9E5R9_CHLTH"
                     /db_xref="UniRef100_R6DQQ0"
                     /db_xref="baz:BAMTA208_08195"
                     /db_xref="R6DQQ0_9CLOT"
                     /db_xref="3.6.1.23"
     gene            complement(116224..116913)
                     /locus_tag="gwf1_scaffold_41_prodigal-single_192"
     CDS             complement(116224..116913)
                     /product="hypothetical protein"
                     /codon_start=1
                     /transl_table=11
                     /translation="MEIKLKEILSDLSLYNNTKLYEGLIITHSIENSISILQNNDYKI
                     FKVDKDKNTIELKIIKLDNIDKLFPLINNLGWFVSQFQIKYLGNKDIQKRKFNEELFN
                     KVLLSDYEYLILILEAKYDIEINKDKLNFIYHITSEINLKKIKEKGLYPKSKSKRDKH
                     LNRIYFITDLKNTEKLIKNLGSYSAEPLIILKMRVSDLLSNIRFFKDPNFIDGIYTLD
                     NIQPEYIEILN*"
     gene            complement(116898..117170)
                     /locus_tag="gwf1_scaffold_41_prodigal-single_193"
     CDS             complement(116898..117170)
                     /product="hypothetical protein"
                     /codon_start=1
                     /transl_table=11
                     /translation="MKLLNRIILQWFFIRLTKCEENCIIKYEPVSYDLMEGGVLSARA
                     IGKIQTIYWYSIQYWVKPLSGYNGKEYKYLNKGPKYLRITRKWKLN*"
     gene            complement(117211..118887)
                     /locus_tag="gwf1_scaffold_41_prodigal-single_194"
     CDS             complement(117211..118887)
                     /product="Ribonucleoside-diphosphate reductase class II 
                     {ECO:0000313|EMBL:EHQ01098.1}; EC=1.17.4.-
                     {ECO:0000313|EMBL:EHQ01098.1};;  TaxID=865937
                     species="Bacteria; Bacteroidetes; Flavobacteriia;
                     Flavobacteriales; Flavobacteriaceae; Gillisia.;"
                     source="Gillisia limnaea DSM 15749.;""
                     /codon_start=1
                     /transl_table=11
                     /translation="MSPFSECILLSINLFNYVINKFQNDSKFDFDLFKLHVGYAQKIL
                     DDVIDLEIEKINSILKKIKDDPEDDIVKQTEINLWKKIKSNALNARRTGLGITALGDM
                     IAAMNLRYGTDEANEFTKKVFEIKAINEYKQSCILAKERGAFPDYTPELEEDDEFMNF
                     LFGLDEELKTLHSYYGRRNISISTIAPGGSVSLMTQTTSGLEPAFNISYKRKRKINPN
                     DKDTRASEPDANGDYWETYNVFHPKFVEWYDSNWFKLNTKWFDIDYKPDLTSIDEKTL
                     DFIISKSPYYKATANEIDWIKKVEMQGIIQRYVSHSLSVTHNLPNDVTVETVDELYKK
                     AWEVGCKGFTIYRDGSRSGVLINKESEKPELKQFITNNAQRRPSELVAKVIQFQNNKE
                     QWIGFIGVYKESEKETYPYEIFTGKLDDFNVPGYVEEGIIKKIKDNGHGSRYDFIYKD
                     KQGYEVIMQGLNRVFDREAWNMAKLISSLLRHRHPMEYVIKLVASLKFENDEQFIMTT
                     WKKGVIRILKKFVKDGVEAKGQTCENCGSSNLIYTDGCLRCLDCGASLCG*"
                     /db_xref="H2C0B8_9FLAO"
                     /db_xref="UniRef100_H2C0B8"
                     /db_xref="bhl:Bache_0003"
                     /db_xref="1.17.4.-"
     gene            complement(119190..120467)
                     /locus_tag="gwf1_scaffold_41_prodigal-single_195"
     CDS             complement(119190..120467)
                     /product="hypothetical protein"
                     /codon_start=1
                     /transl_table=11
                     /translation="MTKIELEQLSNLTVRTGFDKHITKTLEYFNFDKIEDNEAKIIIK
                     FINSSNTKLSKSYWILKTNLIESEYIIEIEKQRKIYENINKNNHSRGYSGYLTIHNNK
                     HFCRSQAEYIHLLNFYLNIYTSPKYKIKTECEIYHVNKLNYKPDIFIYKDNELIKIYE
                     IKAGKIKNKELLKKYTIFKKYFKTLNIEFEILTSYAYILKQYPNIKENVNEWKNNIAT
                     IQIDTRGENNPRYGIKCSEQTKKLIGEKAKKRCEDPLYRKKIGDAIKETYKNNPEIIK
                     KLSEKAKERSRKNQEKYNNINPIINKNCIMCGKEFKDRQNNDKKTCSSGCTLKYNLQT
                     GKTKRKTMSPERVKKVFKNKLVNASTQIFTHYPNIEMQEFLIEIKKLKSQKIIPKNLG
                     ISEDTINKYFNNFNQFKQYYYGNKKNNTLKAEN*"
     gene            complement(120566..121324)
                     /locus_tag="gwf1_scaffold_41_prodigal-single_196"
     CDS             complement(120566..121324)
                     /product="hypothetical protein"
                     /codon_start=1
                     /transl_table=11
                     /translation="MINQTNITKSWLKRFKRSCLDESLISEMEYDYKVQKLYEGLIHT
                     TDISSSIRILNSTYNYLSCSKKNNTIELLINKKNVKFILSNFNLILSTINNLGWFPAK
                     IIYLTDKVQRKKWSALIVNQILELVDTYSYIQIVLEAKYDLEVDIPNKVYHISPYYNK
                     DKIQKYGLTPKAKNKISTHPDRIYFSKTIEDAKLLGRPIQKYLKVKENKFVIYEINTD
                     GIDRLFKDPNFSNGYYTLENIHPKNIKIIEIIEL*"
     gene            complement(121321..122718)
                     /locus_tag="gwf1_scaffold_41_prodigal-single_197"
     CDS             complement(121321..122718)
                     /product="Ribonucleoside-diphosphate reductase id=4151156
                     bin=GWF2_Bacteroidetes_40_13 species=Joostella marina
                     genus=Joostella taxon_order=Flavobacteriales
                     taxon_class=Flavobacteriia phylum=Bacteroidetes
                     tax=GWF2_Bacteroidetes_40_13 organism_group=Bacteroidetes"
                     /codon_start=1
                     /transl_table=11
                     /translation="MKSYTREEVFNKTLEYFKGDELATNVWINKYCLKDSLGNLFETN
                     PDDMHKRLAKELHRIESKYENPLSEELIYQLLKEFKYIVPAGGSMSGVGNNNQYTSLS
                     NCFVIGNQADSYGGLLMTDQEQVQLMKRRGGVGHDLSHIRPKGTPVKNSALTSTGVVP
                     FMERYSNSTREVAQDGRRGALMLSIHIKHMDAEDFINAKLDTNKITGANISVKIDNEF
                     MNAVINGTTYTQQYPIDSDNPIYTKEVDARKIWNKLIENNWKSAEPGILFWDKLVNYS
                     PSDSYPQYKTTSTNPCVIGDTLVLTNLGWIKIKNLLETFKKINYKIITRDKEGKLYNS
                     DLQDVLLTEEQAELYKIEFSNGEFMLINSKHKFYNENFEEVVIDNIIGKFIISGEGLV
                     EVLNCIETDMKEDVYDLTASPNYNFFSILNKEEFIVDEDIIINDNIRFKYFDIVNTDK
                     GQLFAYELTEKHELI*"
                     /db_xref="gwf2_scaffold_40_92"
                     /db_xref="bacc:BRDCF_11190"
                     /db_xref="85660800"
     gene            complement(122724..124121)
                     /locus_tag="gwf1_scaffold_41_prodigal-single_198"
     CDS             complement(122724..124121)
                     /product="DNA primase/helicase n=1 Tax=Bacillus phage SP10
                     RepID=F8WQ11_9CAUD"
                     /codon_start=1
                     /transl_table=11
                     /translation="MTVDKLSDYGSSFQIKVISSLLMDVNYLIQVSDILLPEYFDNEG
                     NRYIISKILEYYTEYNKAPTADAMKIYLEKITNEQLKESVRINLLESYKMMESDDLKI
                     IRDETITFCKNQVLKQAILDSVDLLQIGKYDEIQEIIKKAGQAGTDKNLGHDYKKDID
                     SRYAVDLRNPIPTPWPIINDVTQGGPGAGELWIFVGKPGGGKSWTMINMAAHSMTLGK
                     NVIYYTLELSAQYVAKRFDTYFSGIPVEQLTKYKDDIKIKLKDIPGMLIIKEYPAGSA
                     SMNTLIAHIEKTRAIEFEPDEVFIDYLDLMKAINVGKNKRDDQILGQLYIEAKGEIAQ
                     KYNIPCISVSQGNRGSADEQDIIQDKSISGAWEKLFHADFVMSQNRTNKDKISKTGKG
                     HIIKSRVGPDGMSYPMSIDLKYGQIQVYDEESEEGQEIELNRQTGKIVEQHNQNNSKK
                     VNSLFQMHQKIQSKF*"
                     /db_xref="UniRef100_F8WQ11"
                     /db_xref="A0A0F9CI94_9ZZZZ"
                     /db_xref="F8WQ11_9CAUD"
     gene            complement(124179..125198)
                     /locus_tag="gwf1_scaffold_41_prodigal-single_199"
     CDS             complement(124179..125198)
                     /product="DNA polymerase I n=1 Tax=Helicobacter fennelliae
                     MRY12-0050 RepID=T1D159_9HELI"
                     /codon_start=1
                     /transl_table=11
                     /translation="MSFFSNLTNQIRTLDSNILLVDGMNTFIRGTSISHIVNDNGVPI
                     GGYGGFLLSLGYAIKLLKPTHCIVVFDGVNGSSQRKAIFPDYKANRNVVKTAPKNSIY
                     NSVEEENFAIKLQLNRLLDYLKLFPIHIVMIDNAEADDVIAHIVHTHKNSKKYIMSTD
                     QDFYQLIDEDTFVYSPTKKIIIDENYIKENFDLIPKNFIIHKIFNGDNSDNIPGVSGV
                     GLKTLQKRIPFLFEDKRRTVDDIYNYLDTCADLDKYKILSDMKNSKERMQLNYKIMQL
                     EEPLLFESQKEEIKKILESEVPKLNTFSFLKYSTVDGLEGTIIKYTQKWVTEVFSNLT
                     NYIKV*"
                     /db_xref="UniRef100_T1D159"
                     /db_xref="A0A0F9ILE6_9ZZZZ"
                     /db_xref="hcp:HCN_1971"
                     /db_xref="T1D159_9HELI"
     gene            complement(125200..126621)
                     /locus_tag="gwf1_scaffold_41_prodigal-single_200"
                     /gene="recA"
     CDS             complement(125200..126621)
                     /gene="recA"
                     /product="recA; Protein RecA"
                     /codon_start=1
                     /transl_table=11
                     /translation="MYSTELEINIKDFFAELGYDYTKMEINKPYDVSSKNYEILTQDG
                     KWNRVINLIRKPDTKMYIITYENKSLEVADEHKILCRNINDLSEGFLETRFLCENNNY
                     RNFLLKNNNLWIPFCVDATNYIIPIVDFELDGDHSYLSNDIVSHNTSFGDPYCVDPYS
                     TNIKIRYKSDWKSNDKGYRSKKYTEEEISIKDFSDRFANNDDFENPEIFDIDPELNCE
                     ILGQDLKTGEDVYKPIKSFIIKESVLEHYTDGNLKCSGNHRVWDGTDWVHAKDFSSKF
                     TKVSEKMNVVDFDIKDIHNYYANGWLNHNTTSGGQAIGFHASVRIRLKPAGQIKGKVN
                     GVEQVIGITTLAQVKKNRCGPNLRKTEFNIYYDSGINEYENWLDTLDLYGLIKKGGAW
                     YTWIDLEKSDKDDLPLEHKFQRKTFEEYITVTNPYLKEQIYNAMADTLIMQYKTSELS
                     EENIIFERVDESGFLEDTYAEED*"
                     /db_xref="mcx:BN42_40713"
                     /db_xref="gwc1_scaffold_1544_19"
                     /db_xref="88272131"
     gene            complement(126603..127568)
                     /locus_tag="gwf1_scaffold_41_prodigal-single_201"
     CDS             complement(126603..127568)
                     /product="Tax=BJP_IG2103_Bacteroidetes_37_22"
                     /codon_start=1
                     /transl_table=11
                     /translation="MKCNFFPCKNEIPNENIFIISKKQTRYFCSETCKLKHFNRCKPG
                     VPKSPESVLKRQKSLMGHFTSEETKKKISESRKFKISEEDKKIIFEMLKKPYYSYRLI
                     SEYLNIREWHINSYSNTLTDAEILKANKIRVKAYFNSNMLFRKETLDWLENNIEKYTK
                     NEFKSLFKEVISVPYAPWFKKYFGKTFKREGWKFAGGITRPELKIQNILEENNIQYRY
                     NEMVCVQDYNNKDYWYSVDFRIRENIFIEVQGDYWHANPEIYNYNNLQGVQRSNINRD
                     KRKKAQIYTKYGQDIHYFEIWEHDIINETNKFKKQIKEILCIAQN*"
                     /db_xref="107337244"
     gene            complement(127623..128330)
                     /locus_tag="gwf1_scaffold_41_prodigal-single_202"
     CDS             complement(127623..128330)
                     /product="RecA protein n=1 Tax=Bacillus phage SP10 RepID
                     =F8WQ39_9CAUD"
                     /codon_start=1
                     /transl_table=11
                     /translation="MAKKSKGEEPLKESNLDLASIIKQNINSKFKDKDVALFLNAQEE
                     VKGWISTGSPTLDIAISNKREGGWPRGKIIELSGLEASGKSLLAAHAIKNTQKLGGIG
                     VYIDTEHASDTTFLEAIGVDLSKMVYVEMNILEDIYQTIEDILIKIQSEKKDVPVTIV
                     FDSQSGAVALNEYEGDYKKEGWNTDKAIINSKAMRKITSLIGKTNAILIINQQLRVKL
                     GCVNPETTNIIIRKKIT*"
                     /db_xref="UniRef100_F8WQ39"
                     /db_xref="A0A0F9ILE9_9ZZZZ"
                     /db_xref="arp:NIES39_D04210"
                     /db_xref="F8WQ39_9CAUD"
     gene            complement(128405..129409)
                     /locus_tag="gwf1_scaffold_41_prodigal-single_203"
     CDS             complement(128405..129409)
                     /product="hypothetical protein"
                     /codon_start=1
                     /transl_table=11
                     /translation="MGLNLDNLRKKLEDLQSKNEGKSFERDPRLWAPKPGLNRIRIIP
                     LKDTPQDPFLKLNMHYAVCPGGKLSLKNFNEQDPIVDFAVQQIKAGNELTFNKTNPQP
                     EEGKKMYFLGTEILGGKQNAAQEQAIPRYNCIMVDRENEKELKWWTHSEGIFTEIVKA
                     ALTLQKNLLDFNVIKPGEDVDFTDPEKGYDLEVTYTPSEKNKEQTMKKYPNYKGPWST
                     KTFGETNVKFENKSSVLTTDKDLAYEILHNQIDIYDIYRKPTFEELQRDLDIYLNKKE
                     KEDNRKTDKKEEIKYNAPATTSTQSETKVEQKVEAPKEEPKNTDAVSAATDKFKELFG
                     *"
     gene            complement(129487..129819)
                     /locus_tag="gwf1_scaffold_41_prodigal-single_204"
     CDS             complement(129487..129819)
                     /product="hypothetical protein"
                     /codon_start=1
                     /transl_table=11
                     /translation="MRMLCTFSTEETRIDSYNTIKKHTENNIYSYYNKDNSDEVFLIY
                     NYIDIKIPKTIVIQRKTPYNIYFTINSLNRLIEINNNYVIDWNEFPNNLLILTNEEQL
                     KKIFLKKH*"
     gene            complement(129870..131225)
                     /locus_tag="gwf1_scaffold_41_prodigal-single_205"
     CDS             complement(129870..131225)
                     /product="hypothetical protein"
                     /codon_start=1
                     /transl_table=11
                     /translation="MQIILNHKNYQEYIDKLSKFDNILILPVYRYSEIHYQINSILFY
                     YVGLLNSSYELEFDYIINVSHYDIEFTIDKLDIDEKKNIFVLDKKSFLKLNVSNTENI
                     FDINLLSYLKEDKFEKIEVEHNHNQYSKYKKIKCDIIPISIHYQSLIPIINKSLIQLE
                     KLNSHLFDTDYEYYNNSIILNLFKIESFGIPFDKEALITAFPDKIENHILNEQQTKIY
                     SEYNIYTSTGRASNKFGGINFSALDKNSNKRKWIVSEYKENGLLIEFDYTAYHLAILA
                     KMVGYEIPNGINMHEYLGRYYFNKETLNEEEYKQTKSKNFNYLYGGIPDTLLSIPYFK
                     KVKQLTIQDFDTYQSNGFINSMLTGRKIQNVEGVTASKLLNYSLQLSEFELTLMLIDN
                     LLEFIQNKKINILLYTYDSLLLDIHKDEMQHIEEIKNILSNKVFSLKTKQSSTNYNEL
                     K*"
     gene            complement(131321..133699)
                     /locus_tag="gwf1_scaffold_41_prodigal-single_206"
     CDS             complement(131321..133699)
                     /product="Uncharacterized protein {ECO:0000313|EMBL
                     :KKK93224.1}; Flags: Fragment;;  TaxID=412755
                     species="unclassified sequences; metagenomes; ecological
                     metagenomes.;" source="marine sediment metagenome.;""
                     /codon_start=1
                     /transl_table=11
                     /translation="MAGPTPGQKYDYFEEFSSLSSQLAEYLSDNEELTKQMGIQEDIA
                     RQLSKIQKEKGKATGSELNDLESFTSQLKKQLTLQGEINDKVAELKKNNIFNEWSDKL
                     RAVHINIKALLSDWRVSSALLLTSLSHHVGEFVKEWAGASKELGLSGEQAFTLAGNLG
                     GASLEGIALGVSLSESREAAAALVSEANTLRLATKENIKEVGRLSSWYNVSAESGAEL
                     VELSHKTELNTIKFAESLAIANGVAPGKVMSQIAENSSMFAGRTKESTKNLISAAVSA
                     NKLGIEMASLKSMSESLLDVETSMANEQELSVLTGKNINLGKARELMFMEDEAGMLKE
                     VLNQMGSYEEFQNQNIIARKKMAEMFGMDLDEFSTMLKNQEELNNQQSIHHSWLGRNW
                     LAIKGIGKSAWEYKDTIGSTLLMLVNMKQLNVFSAMAKGIKSVVGGLWGMIKQLLRIK
                     TIQKATDISGAATGAAGGIGGALGPGVSSRNLAASAPGGAISKGMGAAGKVKGMAMGN
                     PIVNWINSWKFMDKGALVNFALATGVLVATLPLLALGLMMFNKVEWQSAIIGMGSLAA
                     MVGIMRLIGKDTKGLIQGAIGMAILSAALIPLGFGLSMFTKNINGEALLTAGAALVIF
                     TGMVFGLGALIAGPGAIIFGAGVIGFIALGGALMVLGAGLSSISEAMGSMKDNLGAIV
                     PMVSELASITPQLFLIGAGFASMGVGLIGLAAGLAVMAPLIPILGAITSLTSGTIGGN
                     KEKGKSKEEDALLSRLDKLITLLEEGGTVQMDGKAMGKWVAYKIDEMNVYPK*"
                     /db_xref="A0A0F9BRW2_9ZZZZ"
     gene            complement(133702..133995)
                     /locus_tag="gwf1_scaffold_41_prodigal-single_207"
     CDS             complement(133702..133995)
                     /product="hypothetical protein"
                     /codon_start=1
                     /transl_table=11
                     /translation="MKQTIISKLVTEEIQSNKKINEGIFDSLMNYLDDIGKKAREKEA
                     LKQMKKKNPDFDESSKEFKKRLAKAREDTKDMSSNDAMDFYKNFLKTGKLHKD*"
     gene            134100..134234
                     /locus_tag="gwf1_scaffold_41_prodigal-single_208"
     CDS             134100..134234
                     /product="hypothetical protein"
                     /codon_start=1
                     /transl_table=11
                     /translation="MTPNIGGWYKRKWKSYIPTDEEAKWGIETWIALVILIVAILLTL
                     *"
     gene            134295..134441
                     /locus_tag="gwf1_scaffold_41_prodigal-single_209"
     CDS             134295..134441
                     /product="hypothetical protein"
                     /codon_start=1
                     /transl_table=11
                     /translation="MKSLIEKLKALRLYFVMKRSKISPCVNDAMFENNRRYLELYNDV
                     MNVS*"
     gene            134733..134975
                     /locus_tag="gwf1_scaffold_41_prodigal-single_210"
     CDS             134733..134975
                     /product="hypothetical protein"
                     /codon_start=1
                     /transl_table=11
                     /translation="MINEVFYPEMNQTNLLDSDLIVERLYKQYKVKCKEGIELVENKS
                     IKFQYKKDNRNVYYVSESGLKKLEKKYNISYSALLD*"
     gene            134993..135499
                     /locus_tag="gwf1_scaffold_41_prodigal-single_211"
     CDS             134993..135499
                     /product="hypothetical protein"
                     /codon_start=1
                     /transl_table=11
                     /translation="MKMNITEKNQSTTPQDTPQIYLAVLNITSYVGQCGDAEHVYGHL
                     ILSNHAEVTVDNVEEWNVKYLGETIEITRPLTLEIAKALDKKDGHKTHQRHFRMMQDK
                     DKFIEEYPEIQVTIRFDTFEEVVNAGIEKWKELNIECPFISLYEGKKYKANSYEPTST
                     VILQYEKL*"
     gene            135541..137685
                     /locus_tag="gwf1_scaffold_41_prodigal-single_212"
     CDS             135541..137685
                     /product="Uncharacterized protein n=1 Tax=Cellulophaga
                     phage phi17:2 RepID=R9ZZL1_9CAUD"
                     /codon_start=1
                     /transl_table=11
                     /translation="MKEFTRLIQAQFDKMCATGKLFRSSLSGQEVWDLYIKGFLPKYN
                     PIFRDPDSSTHNCNLCKNFIRRYGNIVAIDEKYDIVTMFDIYPPEEFEMVVKSLSTAI
                     KKAKISEVFFETFDELNSLPYERCTKSNEKFKLGVDVNYKQYTKEEAEKFGVTFIKPE
                     EIRTFDHLHLYLPKQYVDMSGKSIESIMAEYRDAKEVFKRAMDEIPVDTLNLVVDLIN
                     QGSLLNGQTHLYKIQQILPLKKNYDELAKSKTDTWCWVNSYKLPFAKFKNELIGVLCT
                     ELAEGKELNDACQAWNKRVDPANYMKATAPITKNQIEEARKFVEENGYTESFDRRFAS
                     IDDIKASEIKHINVGDGRMKSVSIFDNVKSTSTRHKRSEFDGVEEVSIEKFMQDILPG
                     CTSVEAFLANKFGENMVSLTTSNNKEGKPIFKWSNNYSWTFNGNLAGKSMIKEAVQTK
                     GGKVDGVLRFSIMWAEGETNDNSDLDAWAAEPNGTAIGYSSGYRKDRGNTRTSMSGQL
                     DVDITNPDSYYHKNIVENIAWTDLSKMKNGSYRFWVNQFSARNSKGFKAEIEFNGEIY
                     SYVYDTPVSGNVNVAEVTLNNGEFTIKHILPESETSSKEIYGLQTNEFHKVNLVCLSP
                     NHWDDNKVGNKHYFFMLEGCKCQTSIRSFHNENLIPDLLLHRKVLEVLGATNMINPTE
                     KQLSGLGFNATVRDEVILRLQGTFKRVIKVKF*"
                     /db_xref="UniRef100_R9ZZL1"
                     /db_xref="R9ZZL1_9CAUD"
                     /db_xref="mru:mru_1297"
     gene            137717..138091
                     /locus_tag="gwf1_scaffold_41_prodigal-single_213"
     CDS             137717..138091
                     /product="Uncharacterized protein n=1 Tax=Salmonella phage
                     FSL SP-063 RepID=S4TSD2_9CAUD"
                     /codon_start=1
                     /transl_table=11
                     /translation="MYKQASQLKLRVQTRVGGLSVEQLWDLNQSDLSNAIKAVKKVLK
                     KTDDDELSFLEDTKVVDVENQLRFDILKDIYLTKKKEADELRTAAEVKEHNQKIYARM
                     AANNEKQLDNLSNEELQKLIKQ*"
                     /db_xref="UniRef100_S4TSD2"
                     /db_xref="A0A0C5PHV6_9CAUD"
                     /db_xref="S4TSD2_9CAUD"
     gene            138157..138372
                     /locus_tag="gwf1_scaffold_41_prodigal-single_214"
     CDS             138157..138372
                     /product="hypothetical protein"
                     /codon_start=1
                     /transl_table=11
                     /translation="MIKKLNINLNDYEYKCGDGCCDNYGTITTIDGIELSCHNQDPGT
                     IVKQILEHLGYEVKVTLSYNGELIAEC*"
     gene            138396..138755
                     /locus_tag="gwf1_scaffold_41_prodigal-single_215"
     CDS             138396..138755
                     /product="hypothetical protein"
                     /codon_start=1
                     /transl_table=11
                     /translation="MAKLRRTRDGEGEEGSMTEAIAWNEDGTFKEIVGESPVVGCSMR
                     VGSPFARSYSTRDWWMTTVITEILETIKNEETHYVRFKTQNSEYEWWIGKYPKEKLKR
                     NISFENIKDTSFFNSDK*"
     gene            138778..138927
                     /locus_tag="gwf1_scaffold_41_prodigal-single_216"
     CDS             138778..138927
                     /product="hypothetical protein"
                     /codon_start=1
                     /transl_table=11
                     /translation="MTTEIINIALILVIILNLISVYRNYKIKQYDIASVNLFVAIFCI
                     IALFI*"
     gene            138924..139181
                     /locus_tag="gwf1_scaffold_41_prodigal-single_217"
     CDS             138924..139181
                     /product="Uncharacterized protein n=1 Tax=Indibacter
                     alkaliphilus LW1 RepID=S2D9W2_9BACT"
                     /codon_start=1
                     /transl_table=11
                     /translation="MKYPKLTTQFGRWTCNDCGKDCMEDNKDYYMVKHEIWNEHGVGE
                     GMLCMDCMERRMGHKLTKEDILECFVTTIFNSYTSKILRQK*"
                     /db_xref="UniRef100_S2D9W2"
                     /db_xref="S2D9W2_9BACT"
     gene            139262..139639
                     /locus_tag="gwf1_scaffold_41_prodigal-single_218"
     CDS             139262..139639
                     /product="Putative uncharacterized protein id=1287740 bin
                     =GWE1_Spirochaete_60_18 species=Bizionia argentinensis
                     genus=Bizionia taxon_order=Flavobacteriales
                     taxon_class=Flavobacteriia phylum=Bacteroidetes
                     tax=GWE1_Spirochaete_60_18 organism_group=Spirochaetes"
                     /codon_start=1
                     /transl_table=11
                     /translation="MSTEILTNKGAFVSSLMRNNRKIKEDRAQAIAEDVELKYKRQIE
                     DLEMEIKQQYRNLNSMMDLSPDDANSLVPAKNFDASKYVAEDQEIALKIRNLEIKLEL
                     ARSRYKKLFVEEATEELISTKEE*"
                     /db_xref="gwe1_scaffold_204_91"
                     /db_xref="chz:CHSO_0571"
                     /db_xref="86360539"
     gene            139642..140529
                     /locus_tag="gwf1_scaffold_41_prodigal-single_219"
     CDS             139642..140529
                     /product="Uncharacterized protein n=1 Tax=Flavobacterium
                     johnsoniae (strain ATCC 17061 / DSM 2064 / UW101)
                     RepID=A5FLY0_FLAJ1"
                     /codon_start=1
                     /transl_table=11
                     /translation="MGGGFYSLASRSTRATSSGYYTKSANEIFSHSMKESMNPKNAKL
                     RESRDSTDNPKSLAIIVALDLTGSMGHIPHDLVKDGLPTMVDTMLQKKVVSPQILFLG
                     IGDHECDRAPLQVGQFETSDELMDKWLTDIWIEFGGGGNTGESYLLAWYFAAYHTATD
                     CFEKRGQKGFLFTIGDEATLKTLPTHALDNIMGLGQYQNFTAEGLLKEAQKKYNVFHI
                     HVTETGAGRDERAQQSWKQLIGQNVIFVNDFKDIPITIADLVAKNNKTNHSEIIDGVS
                     TKEEVKINSDTEQIEEEIL*"
                     /db_xref="UniRef100_A5FLY0"
                     /db_xref="A0A0F9Q1V9_9ZZZZ"
                     /db_xref="fjo:Fjoh_0752"
                     /db_xref="A5FLY0_FLAJ1"
     gene            140543..141661
                     /locus_tag="gwf1_scaffold_41_prodigal-single_220"
     CDS             140543..141661
                     /product="Adenylosuccinate synthetase n=1 Tax
                     =Haliscomenobacter hydrossis (strain ATCC 27775 / DSM 1100
                     / LMG 10767 / O) RepID=F4KUE2_HALH1"
                     /codon_start=1
                     /transl_table=11
                     /translation="MQKVQSVIGLGFGDEGKGITTDYLCSKADNPLVIRFSGGQQAGH
                     TVYLNDKKHVFSNFGSGTLRGVPTYWSKYCSFDPEGALNELKVLKEIGIEPILYIDCK
                     CPITTQFEKFFNQKNNFAHGTVGVGVGPTFKREEEFYSLLAEDIFFPEVVKIKLKLFY
                     SYYNSTGSLEEYSNYFLNLLEQIKNSFIVTKNMNMNFIKYDLIAEGSQGLLLDQHHGF
                     FPHVTRSNTGTKNLIEMGLEPELFLVTRAYQTRHGNGPMSNIGLDLNLIKNKDETNVY
                     NEYQGEFKKTVLDLSLLQYATYKDEYIRDNILNATLVITCIDQLNTRFPITLTLKNDI
                     KYFDNKNAFVKFIKNQLNVKEVYISESHYADDIRKFEE*"
                     /db_xref="UniRef100_F4KUE2"
                     /db_xref="A0A0F9MNN0_9ZZZZ"
                     /db_xref="hhy:Halhy_3366"
                     /db_xref="F4KUE2_HALH1"
     gene            141630..141866
                     /locus_tag="gwf1_scaffold_41_prodigal-single_221"
     CDS             141630..141866
                     /product="hypothetical protein"
                     /codon_start=1
                     /transl_table=11
                     /translation="MQTILENLKNKLYRFFFPYKAWIKLREESKDEFGDRICYCGHTD
                     RCSCLNPDKTLFKESLKRGDIILWDKENGWKQME*"
     gene            141934..142158
                     /locus_tag="gwf1_scaffold_41_prodigal-single_222"
     CDS             141934..142158
                     /product="hypothetical protein"
                     /codon_start=1
                     /transl_table=11
                     /translation="MKSIFNGGLELGIFKIVGDENLSEQDLERKKYLESLPKNKWVTL
                     DENGQAISDQEATELAKKEIKKYAIIKNKK*"
     gene            142158..142355
                     /locus_tag="gwf1_scaffold_41_prodigal-single_223"
     CDS             142158..142355
                     /product="hypothetical protein"
                     /codon_start=1
                     /transl_table=11
                     /translation="MEIQIAKTDYFKKGNEYSSKEDITRINLISTLSGANLFNYFEID
                     SIGTYICIKDLIFKQQIYNLN*"
     gene            142358..143668
                     /locus_tag="gwf1_scaffold_41_prodigal-single_224"
     CDS             142358..143668
                     /product="Polynucleotide adenylyltransferase region 
                     (Fragment) n=1 Tax=uncultured bacterium RepID=K1YZW3_9BACT"
                     /codon_start=1
                     /transl_table=11
                     /translation="MNQPLIFNFLTSQAWINSLYSFSNKVEIYLVGGYIRDMLMGKEG
                     HDIDLLITNISHEDIQEKIKEFGHLVETNGHFKTIKFRPFNWDSKYEDIDIVIPRIDV
                     TMSDEEFKIAKEKDPALNKHQAFKIIWDMNLDAKHDLIRRDFTINSMAVDIKTHELID
                     PFNAQKDLYNGRIKMTNADTFKDDPVRMLRAFRFACRYNFVIEADTLNEIIANKELIA
                     GISPERILMEFKKSFEQINTDPLLKKYIKLIQQTKILDELISRDEELISDSYKCYMLN
                     RPITSFAWFVYLILGTHNYVISPSVSYSEILKGDKETELEIDTIDKINKFIIDKSRED
                     NDYVYRKLAFYVYNKCKACTNYFFNDKINNAFREIISSNFIKSTKDLALDGEEIKKLL
                     GINDSNLKMRAKEIGEMQRKLIDLILQNIAKNTKESLTYFIKTL*"
                     /db_xref="UniRef100_K1YZW3"
                     /db_xref="K1YZW3_9BACT"
                     /db_xref="sua:Saut_0006"
     gene            143665..143871
                     /locus_tag="gwf1_scaffold_41_prodigal-single_225"
     CDS             143665..143871
                     /product="hypothetical protein"
                     /codon_start=1
                     /transl_table=11
                     /translation="MKENKFTDIKKFENVEFDGVDPKDAPDYSDAFIVSADYDGIALT
                     EEELDEIDASLMYELLMIHFYGCV*"
     gene            143933..144139
                     /locus_tag="gwf1_scaffold_41_prodigal-single_226"
     CDS             143933..144139
                     /product="hypothetical protein"
                     /codon_start=1
                     /transl_table=11
                     /translation="MEYKLNAQDENPYWRNYMDNVNNDEQWMKEVKLNLPIPSKSYVT
                     YSEEEFEQMLISDIQFNDKWGNCI*"
     gene            144149..144346
                     /locus_tag="gwf1_scaffold_41_prodigal-single_227"
     CDS             144149..144346
                     /product="hypothetical protein"
                     /codon_start=1
                     /transl_table=11
                     /translation="MKTIVSKTNIYEYYELNDYGRRQAIENFVNSKIYQYSYAWSDEK
                     RIRTIINDKMYFTYTGDIVPT*"
     gene            144403..144915
                     /locus_tag="gwf1_scaffold_41_prodigal-single_228"
     CDS             144403..144915
                     /product="Gp45 protein n=1 Tax=Clostridium perfringens E
                     str. JGS1987 RepID=B1BPP7_CLOPF"
                     /codon_start=1
                     /transl_table=11
                     /translation="MKKLRIIVLLSFMVMLFGFGCGESGSPSDTEMSKQNELILQESI
                     RQLGMPAIVNFQEKKNLKWIYELCDQEKFICHVYLYNAMTGEVGQYLGECIGYGIPYS
                     TQYSNPQKVDIWNYSSEGIYTLPQAEPNGLFKAEGQSATWVIMIDPVSKEPRPVYIEP
                     DIIVSPFKLK*"
                     /db_xref="UniRef100_B1BPP7"
                     /db_xref="A0A0F9P661_9ZZZZ"
                     /db_xref="B1BPP7_CLOPF"
     gene            144946..145278
                     /locus_tag="gwf1_scaffold_41_prodigal-single_229"
     CDS             144946..145278
                     /product="Uncharacterized protein {ECO:0000313|EMBL
                     :KKN25568.1};  TaxID=412755 species="unclassified
                     sequences; metagenomes; ecological metagenomes.;"
                     source="marine sediment metagenome.;""
                     /codon_start=1
                     /transl_table=11
                     /translation="MKREIGIGIFVFVIVIVVGIGLSYAFGWIGVHQTKTIYKEKENA
                     KREVFEQTQSYVEGKRQEALKFYQEYQAASYDDKQTIEKMVSLSFANFDETKLESPLR
                     EFVYNCKY*"
                     /db_xref="A0A0F9S878_9ZZZZ"
     gene            145345..145755
                     /locus_tag="gwf1_scaffold_41_prodigal-single_230"
     CDS             145345..145755
                     /product="hypothetical protein"
                     /codon_start=1
                     /transl_table=11
                     /translation="MKYRIKQKTFLNSDEKIISNIFYIQKKMLFLWVRVSTRVIPNDN
                     KVHTTFKKSYLTFNSYENCESHYKEFFECENVITFRNKKIFKVYDIYFDCSRYFVMFG
                     GIWVTFSTPQEANRAIKKDNDKKVKSTKITILNL*"
     gene            145853..146164
                     /locus_tag="gwf1_scaffold_41_prodigal-single_231"
     CDS             145853..146164
                     /product="hypothetical protein"
                     /codon_start=1
                     /transl_table=11
                     /translation="LWARAKSRTGISNYNVLTFSNFEDCKEHYDEMFTCKNEISYKNK
                     KIFTIYNEFKIFDWKSHCNFAVCFSNCWFYYGSIEKAKQAIDKNLDEQVKSTKIKIID
                     V*"
     gene            146157..147896
                     /locus_tag="gwf1_scaffold_41_prodigal-single_232"
     CDS             146157..147896
                     /product="hypothetical protein"
                     /codon_start=1
                     /transl_table=11
                     /translation="MYSDKWFPQNFLFDNNNPFHLYILKQNISNIIKIIFGKEYSVDY
                     YSVDDIMNKNNNIIYIDHNIKNIDNQIGYVLLSAFRKKCDFNIHQIISNSGISDIEYE
                     KLELICHVLSFHNALAEIKKVVPGYLKFIKKYLDYNFKILSQYTSETISTNKILLHQL
                     FKKVLTENNWDTFSYHLLKFHLEESSISEIKNIQDKLKKEKQLDEELFFKYFTELYTV
                     LQSINTNKENDYSTLEEAEIKKLTNTIERYESIIFNKLKLASIRYSLKSNIIKYDTLK
                     IKQEKVNYKLNEPVNILYLDELNSASLDNKLFDLFETNPTLLNYNQKIILPDGIKIGR
                     KILSQLKYRDNNKIEKNNYLLSGKLNKRFLYKIPLEDKNIYYREIDQTKKHRTVYIVV
                     DASKSMQDDKWDKTQKFVISLIYAISNIRSLDIEVYYRRTLQNQNKSVKNLDINPFVL
                     KAYDSKKDKFEKVKKYFKYLKPSGGSPEGIVLDYLSNKLKQDSIVINISDGLPEFYNH
                     SISYTGTEANDHTKKQIKKLMDKNINFISYFIGDRNDYEKYKTIYKHKHFYVPEEIDK
                     LGLTLNEVLFDEV*"
     gene            complement(147879..148127)
                     /locus_tag="gwf1_scaffold_41_prodigal-single_233"
     CDS             complement(147879..148127)
                     /product="hypothetical protein"
                     /codon_start=1
                     /transl_table=11
                     /translation="MKQINLSDETINQIKGIQEKYDVISLKLGYMEIRKKQIQEEVNE
                     LDSEYKSIRNEELTIINDLRKQHGEGDLDLDNKLYLVE*"
     gene            complement(148142..148330)
                     /locus_tag="gwf1_scaffold_41_prodigal-single_234"
     CDS             complement(148142..148330)
                     /product="hypothetical protein"
                     /codon_start=1
                     /transl_table=11
                     /translation="MNEQVLQWIAEEYHTVYGYSEVDSKVYAIEDYYQITSEADVETL
                     VQAEMPPYVAKGSHAQAK*"
     gene            complement(148383..149120)
                     /locus_tag="gwf1_scaffold_41_prodigal-single_235"
     CDS             complement(148383..149120)
                     /product="Uncharacterized protein {ECO:0000313|EMBL
                     :KKM18223.1};  TaxID=412755 species="unclassified
                     sequences; metagenomes; ecological metagenomes.;"
                     source="marine sediment metagenome.;""
                     /codon_start=1
                     /transl_table=11
                     /translation="MENREKDTKRTSDNIAPVTHDLYDIDWAIQYYFNEVIKPRVIDN
                     DTLITVPVIYGSPDKWKSTRHDGFFRDEQNKVQVPLIMFRRTGFTNSREYPRQLDANK
                     PEIYVTHASQYSEHNRYDHFSALYNKTKQKQFHNVIIPKYIEVTYDCVIWTRLLQQMN
                     KLQEIINFAESSYWGEPNKFKFAARIPGFDTSIELNMGEDRAVKSTFTINMNGFIVAQ
                     NLQQQLIQSSEVTYSATKIILTEDENM*"
                     /db_xref="A0A0F9K7Z9_9ZZZZ"
     gene            complement(149155..150591)
                     /locus_tag="gwf1_scaffold_41_prodigal-single_236"
     CDS             complement(149155..150591)
                     /product="Uncharacterized protein n=1 Tax=Elizabethkingia
                     meningoseptica 502 RepID=T0NJT9_ELIME"
                     /codon_start=1
                     /transl_table=11
                     /translation="MSNNQKRIFYSRKLEDTLITLSDYKPKLLFKYQLFVHNIIYQQT
                     YKKLSYHDFVPINKNKMSFDLGNDPGIYYHIRSVLLDNNLINVFTKKNKEGKLVEPYS
                     VGTKSKQYRLHKDYIDDISTKVITNDYIGKLKEKNQKLFNNNLEKDEDANRMYKQYKY
                     LKIKEDEAIIFCDSISDILTDYQYKYHTYMIKSFNQLDDTFFTWINPGFRHYTQLTSL
                     SRYYRKYLYFDRIQYEKDNNLEISNNHKLINIDIKNSQPLLFNILIQKYLENNSLQYQ
                     GIVINPEELNVNKLNEVINNIYDYDSFYNNLQPLLYDELIYVATTFLDILPEEKKKEF
                     IIEEWSRYKKETEKGVFYDRLISENENRNEFKEIFFKYLFFGRYWKKYISDIELKFLK
                     KYPLIYSIINSYKIKDYKQLSILLQKEESDLIIRKICKKINEKNPNILLATIHDSILC
                     ESIYKDIVIDTIKEEFEKINLFPALSIN*"
                     /db_xref="UniRef100_T0NJT9"
                     /db_xref="A0A0A2GRT7_9FLAO"
                     /db_xref="chu:CHU_0049"
                     /db_xref="T0NJT9_ELIME"
     gene            complement(150873..151289)
                     /locus_tag="gwf1_scaffold_41_prodigal-single_237"
     CDS             complement(150873..151289)
                     /product="GPW/gp25 family protein n=1 Tax=Acidimicrobium
                     ferrooxidans (strain DSM 10331 / JCM 15462 / NBRC 103882
                     / ICP) RepID=C7M034_ACIFD"
                     /codon_start=1
                     /transl_table=11
                     /translation="MSLTAKIHPLDIDANKAVGIALPLNSNNQNFFKLNYTTKDQART
                     NLKMLINTVKGERVMRPSYGTNVRKILFEPDNSNLVLNVQEDIKSAIATWLPYLTVNS
                     ITLEVDSDKHIVYISINYNLSHVPADTEDVVIELNL*"
                     /db_xref="UniRef100_C7M034"
                     /db_xref="afo:Afer_1418"
                     /db_xref="C7M034_ACIFD"
     gene            complement(151320..151649)
                     /locus_tag="gwf1_scaffold_41_prodigal-single_238"
     CDS             complement(151320..151649)
                     /product="hypothetical protein"
                     /codon_start=1
                     /transl_table=11
                     /translation="MKIGHIKATVEMFEDVINENLLSLMYDKIQPILIEQDRHNHHTL
                     SIYGISEEFDEIEEINLKDFLTYRIGKENINLYELGVCSSMSEGDEKPKYDFIITKPI
                     PEDFNRI*"
     gene            complement(151662..151910)
                     /locus_tag="gwf1_scaffold_41_prodigal-single_239"
     CDS             complement(151662..151910)
                     /product="hypothetical protein"
                     /codon_start=1
                     /transl_table=11
                     /translation="MEPKPLIIEDRKEFKELITNKNKIFKHIIDSSLSFDYFLIEVPS
                     IYSIIKINYTKKLLKEIYQEFIKKEEYEYVAKLTKHLN*"
     gene            151991..152494
                     /locus_tag="gwf1_scaffold_41_prodigal-single_240"
     CDS             151991..152494
                     /product="Uncharacterized protein {ECO:0000313|EMBL
                     :KKK84509.1};  TaxID=412755 species="unclassified
                     sequences; metagenomes; ecological metagenomes.;"
                     source="marine sediment metagenome.;""
                     /codon_start=1
                     /transl_table=11
                     /translation="MPYTDLALGFKYKSKEERNTEIQIIKESHHLELSEDRYYVYAYL
                     HPKFPGEYIYGNFKFDYAPFYIGKGVNSNISSYQRLFSHLYYNPKKMKSDKHKTIDKI
                     KKEMNRLPIIIKVIENVSEEISFDVENFLIEKIGRIENRTGMLTNIQRGHKTKWEKEY
                     EKIKIKK*"
                     /db_xref="A0A0F9B1G7_9ZZZZ"
                     /db_xref="gwd2_scaffold_2892_6"
     gene            152536..152940
                     /locus_tag="gwf1_scaffold_41_prodigal-single_241"
     CDS             152536..152940
                     /product="hypothetical protein"
                     /codon_start=1
                     /transl_table=11
                     /translation="MKKELKIKLQQIIKEEYQKLISEKINPSQLLNWKPGLRSPKFEA
                     IYARLLKPIDQGKKIKIKYKDKAGFDRMTQIEVNNNISNEAKIVVIDLEIGYYAQNEL
                     FFIKDLGFFHVNKPYAEELKDFPEEYKKYLNK*"
     gene            152947..153501
                     /locus_tag="gwf1_scaffold_41_prodigal-single_242"
     CDS             152947..153501
                     /product="hypothetical protein"
                     /codon_start=1
                     /transl_table=11
                     /translation="MKPELKIKLQQIIKEEYNSIMKESELQDEYNKFFDTLLSKYNVK
                     SPEELSDEKKKSFFNNIETYWKEGEGATEGWEDKITVSENKKTKLHPFQKEALNKFKE
                     NKFKLTSLLSELDIQDPKEAYKFIKRAQVYCKENDEEGYKNIMEAFNKYNCDNPEEIN
                     WVKLYDQLKPVLQKCKIYEKLKIK*"
     gene            153515..154045
                     /locus_tag="gwf1_scaffold_41_prodigal-single_243"
     CDS             153515..154045
                     /product="hypothetical protein"
                     /codon_start=1
                     /transl_table=11
                     /translation="MSYKKIFKKVFLKGERIEVSFLKEHQERKEGDIWEENGKKWTIE
                     NGIKKTVSRFKELRKEILIPLTCPKCNEPMVKTKDPEFYRLFNMCLICKIEEDEQRKK
                     DGTYEEYEKELIKKNKKEWVNELESVLHEFVEKHDSEYIHNEFGDVETVEQNMSKEEL
                     KELLDKQLKEIKENIK*"
     gene            154067..154873
                     /locus_tag="gwf1_scaffold_41_prodigal-single_244"
     CDS             154067..154873
                     /product="hypothetical protein"
                     /codon_start=1
                     /transl_table=11
                     /translation="MAKLSPLQKAYRKYFKSMLKKYGVESPAKITPEEKKKAFFNNIR
                     KYWENGVGSKDKWEEKINLVEEAKSNKSFPDVVLENKELIEKSVVKENTIRRIIGEEY
                     KKLLKEENELLKAQDAAKATMFKIKKLYDDFYNKMINLKLIGSYKSTVRPYNNGYELD
                     VRVRESEDLWDKNFKEKYNALPNVIQTMLYSLPSITFQPGPFLQSDLDKGETNKMEGY
                     CSVIKNGKGATSSFNYEVKDKNDIKKAADEFYKINVDFIKDATAELNKVK*"
     gene            154881..155579
                     /locus_tag="gwf1_scaffold_41_prodigal-single_245"
     CDS             154881..155579
                     /product="hypothetical protein"
                     /codon_start=1
                     /transl_table=11
                     /translation="MQKNSLIEYFIIFNKNQIKKIISEISNSNAIEVESLGKYMVDDG
                     PQAYFQKMADYKNVTKGRAEFFGYQVINYLVPDMELEQHKTNYPDGPIEGSSYFYDQI
                     NDEGIGRPEWINILSSKHPALRRWKWHIDRIVKTVGMEYVSTIKENKDINLNNFYITY
                     KDNQLKITDDIKNKKLYNIVSIINEKTSPILISKLILINNYQNKNKLFNKGKNFILCE
                     FKQEKLKIKKMIKD*"
     gene            complement(155640..155804)
                     /locus_tag="gwf1_scaffold_41_prodigal-single_246"
     CDS             complement(155640..155804)
                     /product="hypothetical protein"
                     /codon_start=1
                     /transl_table=11
                     /translation="MKSKADNKETQKYIRMWKNLSKEDLEELLLLIEEDKLNRRTNNN
                     KIATIKTLLL*"
     gene            complement(155818..156225)
                     /locus_tag="gwf1_scaffold_41_prodigal-single_247"
     CDS             complement(155818..156225)
                     /product="hypothetical protein"
                     /codon_start=1
                     /transl_table=11
                     /translation="MEKRTIYRIEDPETGDGFWRSSTNGFYNGLKLLNHSRYEAISDR
                     HNDATKFPSHSQDTELNSKINNFAIQFYHFAFLSMDQIKEALTLEEIKELIDKFGFRV
                     YAITCTDYHTSKFQVVFKKESIVEKIDISELFT*"
     gene            complement(156267..156551)
                     /locus_tag="gwf1_scaffold_41_prodigal-single_248"
     CDS             complement(156267..156551)
                     /product="hypothetical protein"
                     /codon_start=1
                     /transl_table=11
                     /translation="LFVSFIRCIFVYINNYKGKQLKLIIMTHLTYIQLTKQRAKYNDV
                     LRKGLEKMNISYTEVSSKYGKNIFINNIEDVDKARKFLLGISLTTPQYLR*"
     gene            156591..158273
                     /locus_tag="gwf1_scaffold_41_prodigal-single_249"
     CDS             156591..158273
                     /product="Uncharacterized protein (Fragment) n=1 Tax
                     =uncultured bacterium RepID=K2A359_9BACT"
                     /codon_start=1
                     /transl_table=11
                     /translation="LYKKLRVMAKKSEVILDKKTFIKLKRKEEFAKCKKDPIYFMKKY
                     CKIAHPQRGIIPFELYPFQENVVQQLEEHRLNIILKSRQLGISTLTAGYALWKCLFVS
                     GFNVIVIATKSKVASALVKKVRVMYNGLPDWMKDSKLGTNRTYDNVQSQEFGNESKIT
                     AETCSEDAGRSGAASLLLIDEAAFIKERLINDLWSAAWPTLSTGGSAVILSTPNGEGG
                     FFHKKWTEAEVGDNDFNPIKLHWTVHPERGQDWRDAQTRQLGVKLANQECECEFTSSG
                     ETVIEGDIVKWYEEHENIIEPLLKKLRKKFFQYTEIDPTKSYIIPADVARGDGTDSSA
                     FHILDAETLEQCAEFKDQLPPTEYALLLYSIAKDWNNALLIVENTGLGWSVIEKLIEL
                     DYENLYYSIKGNPHPDPNMYLRKGIDLLNNDSMVPGFSNTSKSRPLIIEKFISIIESK
                     EVIIRSKRLLNEIKVFVWKNGKAQARSGYNDDLIMSYAIGVFVQAYALKIKQASIDLT
                     KATLNSFGKDVVEQKEQIPLIFSSGYNRANPWKMNNGRGTEDITWLLNKKSN*"
                     /db_xref="UniRef100_K2A359"
                     /db_xref="A0A0F9M795_9ZZZZ"
                     /db_xref="hau:Haur_1384"
                     /db_xref="K2A359_9BACT"
     gene            complement(158317..161535)
                     /locus_tag="gwf1_scaffold_41_prodigal-single_250"
     CDS             complement(158317..161535)
                     /product="Portal vertex protein n=1 Tax=Prevotella sp. CAG
                     :1092 RepID=R5PBR0_9BACT"
                     /codon_start=1
                     /transl_table=11
                     /translation="MAEQNNTFFDRLEKIFRKGILLKGQEYAKIRNFDIDKIQSKLKL
                     DTNIVNADTTSGFLKSSYADNILMHGIQVTRKNLYMDYEAMDADARLSSALDIYSDEA
                     STRNEFGEIIHIDTEDENIKNALENLFYDILNIEFNLWPWVRILVKYGDLFLKLDITE
                     KIGITNAYPLSCYAIQRLDGDNGDVSFKYDPSLSLQMAPSYKIKTFQDYEIVHFRLLS
                     DFNLIPYGKSILENGRRTWKRITLLEDAMLLARIMRAPERRVIKVDVGNIPPNEVAAH
                     MNLVINNMKKVPYMDPETGEYNMRFNLMPIAWYSIIPLLDGREITIKELSEEYEQGKI
                     NYVYSIDKNDNNKIVPGKVEWCGLTIKEADIIRITLDDSSYLDVEPSHPVMLRNGDYK
                     MAKDLKEEESIMPFYTTLSTQKNIADYELIFNPKTEKYEYTHRLVASALNLNEYNANK
                     NVVHHKDFKKLNNSPDNLDCSMTSSEHIRYHRNNTMWNNKSQEELNIINEKRKATLKE
                     MFSSGELKIWSKGKTKETDIRLKKLGEKISGVVSEQFKNGRVATFQDKKRPEHSKWMK
                     ENMIPYIRTEETIKKLSDSKKGKKSKFENKLKGKSYEEVFGIEKANEIKNKIKLTLKL
                     NPMSKEERLKKRNFMKQENKRRWEDKNYKEKVTNAMKDKFDDYLFNTIKIIVSENENM
                     TIRKICDEMNNINGLYEYYLKLNAGRKKPKEFMMHTIKRAIRERGYINVDEFMKKVST
                     SKINHKIKKIELLTKKEDVYCMTVAEYHNFATITHEGESRNGIFVKNSSLEDFFLPVR
                     GDKSGTEFDTLPGMEFTGLEDIQYEMNNLLASLKIPKSFLTFEESMNAKSNLASEDVR
                     FSRSIERVQRVVETELTKLALIHLYSQGFTDEQLTQFELKLTTSSKLAEQERVELWTS
                     KLELAKSFIEARLVPMEWIYTELFNMTEDDYKKWQEKDIPEDLKRMFRYNQIAEEGND
                     PAVTKETSNTKTDEDTWSESKLKKSDTAEDLDTKKQRLIKATFEQFDKNKEKSNKRLV
                     ERKKQYRKEMIKRMKNTNLLNEKNILTEEEIIHKIDTVKKSL*"
                     /db_xref="UniRef100_R5PBR0"
                     /db_xref="A0A0G0M3N7_9BACT"
                     /db_xref="riv:Riv7116_1013"
                     /db_xref="R5PBR0_9BACT"
     gene            complement(161583..162017)
                     /locus_tag="gwf1_scaffold_41_prodigal-single_251"
     CDS             complement(161583..162017)
                     /product="SegD homing endonuclease n=1 Tax=Enterobacteria
                     phage IME08 RepID=D7RMH8_9CAUD"
                     /codon_start=1
                     /transl_table=11
                     /translation="MHYLIYQLTNQLNGKIYIGSHITEDIQDGYIGKGKELTEAILQD
                     GFQNFKKEILYDYDDEEQMREKEAELLTWEFINRSDTYNRQQGRKHKPKYNESRKLSS
                     PANLKKNIQITLDKDIIDWLENKHIKKSELINTLLKEYKSRI*"
                     /db_xref="UniRef100_D7RMH8"
                     /db_xref="D7RMH8_9CAUD"
     gene            complement(162029..162340)
                     /locus_tag="gwf1_scaffold_41_prodigal-single_252"
     CDS             complement(162029..162340)
                     /product="hypothetical protein"
                     /codon_start=1
                     /transl_table=11
                     /translation="MKSFVDKQMVNELLILLGHSNISITDKPCFLWDGDKVIETEISA
                     LEEIPTNSEIKQVLSYTLNEELNFSNFLNLYQDKKIVLMAHSDGKLINEQNIIRAFIS
                     N*"
     gene            162584..163435
                     /locus_tag="gwf1_scaffold_41_prodigal-single_253"
     CDS             162584..163435
                     /product="Uncharacterized protein {ECO:0000313|EMBL
                     :KKL77559.1};  TaxID=412755 species="unclassified
                     sequences; metagenomes; ecological metagenomes.;"
                     source="marine sediment metagenome.;""
                     /codon_start=1
                     /transl_table=11
                     /translation="MAKNFHKKLKNTGIIFELLMKQVTSDILSNKSSKAKNILQKYFN
                     KDTELSKELLLYQTLAEDKFKKYKDAEMLLNLSVKSFRTLNYKKLQKEKYMLIGEIRD
                     TYEMKDFLKSKVNNYVLLASIYKLLENAKINISPSELVKAKSFLIEHILTNKAANKIQ
                     TELEDYKGLNEDLRMLTYKIIVQKFNDKYKDLDDKQKSILKEYINNISDSTKLKEYVD
                     KQALNAKVILTKLIKKVKEGNLKVKLEVVLNEMENKFKGNVASDDQILNLMRYYEIIK
                     NLKTIII*"
                     /db_xref="A0A0F9EU58_9ZZZZ"
     gene            163444..163953
                     /locus_tag="gwf1_scaffold_41_prodigal-single_254"
     CDS             163444..163953
                     /product="hypothetical protein"
                     /codon_start=1
                     /transl_table=11
                     /translation="MNIKLLNKYIKKYLEEITTTANVAGYNTPNAFSTDMTQQKKRAK
                     KQGYKVLDDLTGNKKSDLKPRKTKKPEKIMNVPSNVIGTIDIEKLTEANYKEFKSDDK
                     LSTKKKINQAVSKINGDLFRLDRMVNQIYKLKTETEFSSEKYWASTKNNLNKAQDKLT
                     KLLIKMKKI*"
     gene            163957..164235
                     /locus_tag="gwf1_scaffold_41_prodigal-single_255"
     CDS             163957..164235
                     /product="hypothetical protein"
                     /codon_start=1
                     /transl_table=11
                     /translation="MNKNEIKLRTIIREELKKQLTEAVDDKWKKSDYSVNKIKNLHFD
                     LFQKLMKSIQVDNAKSTPKEEFDFIWESLTALFNNTKFRDEVFKENNK*"
     gene            164256..164861
                     /locus_tag="gwf1_scaffold_41_prodigal-single_256"
     CDS             164256..164861
                     /product="Prohead core scaffold and protease n=1 Tax
                     =Sinorhizobium phage phiM12 RepID=S5MPF0_9CAUD"
                     /codon_start=1
                     /transl_table=11
                     /translation="MKELLTSEIVQIRVSAQLINESKLQNNGRLILRGVILQRANAKN
                     ANGRIYPKPVLLREANKYQKNYISINNAIGELDHPDSSTISLSRGALNVVKMWWEGDD
                     LKGDVEVLTNLPNGKILEGYLLHGITVGISSRGLGSVKESANNTVEVQDDFDLVAFDC
                     VSTPSTQGAYMRLTEGKNMNAVNEYTKALETLNQLIDEIIF*"
                     /db_xref="UniRef100_S5MPF0"
                     /db_xref="A0A0F9FIP5_9ZZZZ"
                     /db_xref="S5MPF0_9CAUD"
     gene            164867..165337
                     /locus_tag="gwf1_scaffold_41_prodigal-single_257"
     CDS             164867..165337
                     /product="hypothetical protein"
                     /codon_start=1
                     /transl_table=11
                     /translation="MNTKEKIESLFNYSGVRVKQAKNYFEVLNLSASKHDYKSVINDI
                     EKATNKKVVDFQSDMFSIKFELKESLNKKNNMKQNEIKLRTIIREELKKQLSEGKNFE
                     HIINDTLYQKATKEKLNDKEAEELGKLLNWSLKNLWSSISSYGYSLNYSSDEAG*"
     gene            165500..165994
                     /locus_tag="gwf1_scaffold_41_prodigal-single_258"
     CDS             165500..165994
                     /product="hypothetical protein"
                     /codon_start=1
                     /transl_table=11
                     /translation="MKTFVDKKGNIIEPSDEIIINTKKGNLKGTIISLKEGKIKVKIG
                     SKVKDLDYNTYKNLILIENISDAYSDNGHNINPILNELLNDTRKGEKRDDSIQLDEMF
                     GKGISTISVNTPKAKFLYKKNKLIALIKEAKSLTRDYKELLPLTEQFNKMLKQLSDSK
                     KKIK*"
     gene            166204..166626
                     /locus_tag="gwf1_scaffold_41_prodigal-single_259"
     CDS             166204..166626
                     /product="hypothetical protein"
                     /codon_start=1
                     /transl_table=11
                     /translation="MNKNEIKLRTIIREELKKQLNEAMEGFDIKSVPLAPLENKIKSL
                     TGVAIKFDKVEETNGGYFSLSTTKNLVSQTGIFKTVFKEVSMGTVNAQYNDNVESSPY
                     YWMPIYISYRHNERGSKGIRILTALYHPKTDKWDFELE*"
     gene            complement(166658..167161)
                     /locus_tag="gwf1_scaffold_41_prodigal-single_260"
     CDS             complement(166658..167161)
                     /product="hypothetical protein"
                     /codon_start=1
                     /transl_table=11
                     /translation="MLIQGKIIVEPDDITNKHRKQSEWKRMSIISFDDDLCDYYSWFI
                     YKKYLLKLNKPIRGSHISLINDSVKDIKFGLGIENDLIITEYWNKFKDECNDKIIDVY
                     LSNEIRSNGKHWWLELLPESEEYFLYLRNGLGLGEPFYGFHLSVGRANEHNSIVSEYC
                     ARLLDEE*"
     gene            complement(167137..168144)
                     /locus_tag="gwf1_scaffold_41_prodigal-single_261"
     CDS             complement(167137..168144)
                     /product="hypothetical protein"
                     /codon_start=1
                     /transl_table=11
                     /translation="METTVITKDNIYRIFNELLSVLEKIEYFDITSLTPLGSTRLMLQ
                     GKGKDESKDLDFAIKLNSNFKKEELKDLIPELEIKLKEYNVSLREGDSRKIIFSNVIT
                     LYLNQDENTYQIDLMISDNNKNNFSYLTELRFYSNETKPFLKGLHRTELIRSMLKAKG
                     LSIGTSNINKFGLKANGIFNTNEQYLSFITKKFNSAHKEEIQEHWKELYDLLEKLNIK
                     DYLTNNNILRTRYGFVHPDIEHTFTEGLFEKIPYKINNRIPYWKNIVSEVYSIKKNFK
                     LDTFEEVLIFLKENHTIPEIGFIIRDYISELKRKTTGDFYNEEIKNILDSYLCSFKVK
                     L*"
     gene            complement(168148..168954)
                     /locus_tag="gwf1_scaffold_41_prodigal-single_262"
     CDS             complement(168148..168954)
                     /product="ATPase associated with various cellular
                     activities, AAA_5 n=1 Tax=Planctomyces maris DSM 8797
                     RepID=A6C7X1_9PLAN"
                     /codon_start=1
                     /transl_table=11
                     /translation="MREIPKDLKISNLNWKILNFAIEKGKNVLLTGPTGTGKTKTMYK
                     LKETFPERPFFNIPMGSSQDARATLIGNTHYNPTIGTFVVSSYFVNAIQTKNAIILLE
                     EISRSSMDAERILMSVLDEQQRFLRIDESKDTPEIYVANGVCFLATANIGNEYTSTRE
                     LDRAFKERFIDIDMDILNKEEEIELHRFNFPDIDVDIITKIVDLAMFTREEYIEQEMN
                     RFINTKQITSFLEFIQSDFTFDETLIAVIKNKFELEDYIKISQYLEKFKE*"
                     /db_xref="UniRef100_A6C7X1"
                     /db_xref="A0A0F9PWD1_9ZZZZ"
                     /db_xref="A6C7X1_9PLAN"
     gene            complement(168978..169301)
                     /locus_tag="gwf1_scaffold_41_prodigal-single_263"
     CDS             complement(168978..169301)
                     /product="hypothetical protein"
                     /codon_start=1
                     /transl_table=11
                     /translation="MIILEIAIAMACVTALFLHIRNNRRKKVIETELKLVEDKFIEFI
                     SVFKEDRKTIKGYFDAIQSIKKDLNKINKTSEEEAIKITERFKQFDKTLFEVNKKIRD
                     LNTKK*"
     gene            complement(169317..169565)
                     /locus_tag="gwf1_scaffold_41_prodigal-single_264"
     CDS             complement(169317..169565)
                     /product="hypothetical protein"
                     /codon_start=1
                     /transl_table=11
                     /translation="MDYEQDKIERKEKWMKENAYKSQLLGSGILPMNPDEGFYITVGD
                     INISEDFFEKEYTAIVKAYTKVMDKLEDYYINSQKKET*"
     gene            complement(169577..170065)
                     /locus_tag="gwf1_scaffold_41_prodigal-single_265"
     CDS             complement(169577..170065)
                     /product="hypothetical protein"
                     /codon_start=1
                     /transl_table=11
                     /translation="MTFYDYWERIPIWKRISLSGTYQSKKHHPEIWVDIHIKNVFENV
                     ERFFGDDIDLKICAIFHDIAKDDTAEKELVIDEKTGLAHIKVSHLNHELLALPYISKW
                     KHLFDDLPINWIKVETIIRNHLKAHDFVSGIYSKKKWREFRGLKYFDDIIAFEKCDNY
                     KP*"
     gene            complement(170151..170414)
                     /locus_tag="gwf1_scaffold_41_prodigal-single_266"
     CDS             complement(170151..170414)
                     /product="hypothetical protein"
                     /codon_start=1
                     /transl_table=11
                     /translation="MKKFKLTIIINERSVSTTTTSTHNEDEVMEDIVESLIKEQNVTL
                     QKYIIVLQGGKDNGKAKLSNYNERMLKKPINVVLEECLLEYIF*"
     gene            complement(170411..170575)
                     /locus_tag="gwf1_scaffold_41_prodigal-single_267"
     CDS             complement(170411..170575)
                     /product="hypothetical protein"
                     /codon_start=1
                     /transl_table=11
                     /translation="MKETQEILLQIGFKNISSNIWDSEWFGIFALVDTAAPEELAKFI
                     YNRSRKEKLI*"
     gene            complement(170826..171563)
                     /locus_tag="gwf1_scaffold_41_prodigal-single_268"
     CDS             complement(170826..171563)
                     /product="Transposase, IS605 OrfB family n=1 Tax
                     =Methanohalobium evestigatum (strain DSM 3721 / OCM 161 /
                     Z-7303) RepID=D7E9H9_METEZ"
                     /codon_start=1
                     /transl_table=11
                     /translation="LYNIRQHYFQTSNYLTYESNYHIAKINENYKLLPSQTAQQTLKI
                     VDRTFKSFFGLLKKRNLGNYNRKIKLPRYLNKDDYFVLIFTPAHFRIKKDKLLLTLSK
                     EFKQKYNLKQLELNINSNLFENKEIKEIRIVPIFNGKWFEIQYIYKDLNEYKQIGKND
                     NFISIDLGVNNLLACIDNVNKKPILFDGKLIKSKNRYFNKELSKLKSITKTVNNKNTS
                     NKIQKLKKTNSKNCVIYRIIQQIKIIQ*"
                     /db_xref="UniRef100_D7E9H9"
                     /db_xref="mev:Metev_1639"
                     /db_xref="D7E9H9_METEZ"
     gene            complement(171761..172198)
                     /locus_tag="gwf1_scaffold_41_prodigal-single_269"
     CDS             complement(171761..172198)
                     /product="hypothetical protein"
                     /codon_start=1
                     /transl_table=11
                     /translation="MNLFLIAIIALGLNFCATIYLQVWHDNSTDLSSKKLSKSLNIFV
                     TFLLILLVGFTINQTTGLNFVDMIIATLGFLILRFSSGFYIAFNLFNKLPMNGIDEFN
                     YDSILYLKLKQPEKHGAMLRNIVTVWRWLLLGIVLYIFTGYFY*"
     gene            complement(172240..173295)
                     /locus_tag="gwf1_scaffold_41_prodigal-single_270"
     CDS             complement(172240..173295)
                     /product="hypothetical protein"
                     /codon_start=1
                     /transl_table=11
                     /translation="MKLISISENLLKKIKKEYKNFNIIEFGEIDITNHILLNEINNMS
                     LSSEIYSFTVNQLEENNFISKQHSSRIFELNKKYLKLNKKKDLIQVDNTLKKYPYQVD
                     LNSNCTSSISDITNYYSSYYEEDFFKELFEYNYNGIGKGELFLGMLSQLKKSSLIGDL
                     KINEENIEVKADFSRFKHVNGYNSVRIAWNYFKQEILNKLNNNQLLIEEYKLEDPNTW
                     NFNKSTIDWIINRFQKLIKLKACEYEQIFDLLFHTFKMIYTDISEALLTKYIDKLIDD
                     IKENKGQEFLDNFLILQFDYYQHLTKFNYMILIDKSKYLILKDPQDLKSKLSFIRYSS
                     FSWKEDRNCVFSVSLKK*"
     gene            173368..175101
                     /locus_tag="gwf1_scaffold_41_prodigal-single_271"
     CDS             173368..175101
                     /product="hypothetical protein"
                     /codon_start=1
                     /transl_table=11
                     /translation="MKTMLQAIPYPEYTTTQRDALTGVINNFRINNTTTGTVQKYYNG
                     SWTEDDGNNIYSIPEDTLEFWDDSQTDAGNEYLMIPRITRNPNNGMLITCYGIYSSHT
                     TSTQYFFLRQSTDNGKTWTGLYGTGTQTRIVTTDYGRNWTAMFTQTGRLLIFYQYRTS
                     PDVTATKSKVLYTDDVGLTWSEPYEIVNPDIPDIIYQPYLFDNKAIYNDLGNLVTPYW
                     VRISEVGRCAVCLAESADNGETWDPDYSVAFINDTGDMKEFGEQSMVDCGNGIFIMIM
                     RLSAYENPDGDNVPVIMTSKDYGRTWADGTETLTQTNINDKDYLSGYAYLEGVGVTMG
                     TVVNSCSVLPQMNIIEINNEKWLTIDYWIRNNGVEVQTWKLTLINLREFLLDGVDSIK
                     TDNEYLPYIINTYTDNTAGYKNGGNGCSVVINNELLLTNYNQSTSYSEGGTTELSYSY
                     ISSNIINKMMSAYYSTGINVNKEITFNATESILDYSKSNNASITLTADLDLLTINNIP
                     NQGGGDIFVLQDGTGGWIISAVENEDLTTKYIDGTPPISGSINTEPNGYSVISFKRFN
                     SNLFVTYGKFI*"
     gene            175104..176573
                     /locus_tag="gwf1_scaffold_41_prodigal-single_272"
     CDS             175104..176573
                     /product="Collagen triple helix repeat n=1 Tax=Shewanella
                     denitrificans (strain OS217 / ATCC BAA-1090 / DSM 15013)
                     RepID=Q12MW8_SHEDO"
                     /codon_start=1
                     /transl_table=11
                     /translation="MYYNLFFSLNKNQVEPAPPIPVNTFLTDLQGYWKFDESSGEQAM
                     DSFVYEYDSIYNNTSSSVGKINTAFEFSGSYVDLGNVLAFDSTDAFSFSGWVSGSESS
                     ETQTIIANHIGSGSLRGYFFFIQANDEATPNSLKLVLRNDATSENQIAVEGSTVVPGW
                     NHVAFTYDGSSTAEGVHLYLNSIESSSIEFNVLSGSIISSGSLNFGIVSGSSYPFSGS
                     MDEFGIWGKELSEYDIAILYNSGSGFPFSNFQGDTPVINNLLTNLQSYWKLDEASGAQ
                     SLDSHANNYDSVSNTTTSVAGILNNCVNCDGTQYVSYGNVLGYERTQPFSFSCWINRD
                     NETYLNTIISKMEGAGDGRGMLLMARNVGAALQPNKLYFLLRNTTSNYLAIFGSLYEI
                     NAGSWYHIVVTYNGNSLSTGVKMYVNNQLEVNDVYNDNLSNTIINTSNFCIGARPTAT
                     TQYHMGKIDEVAFWDRELTAEEVELLYNSGAGFAYEGFS*"
                     /db_xref="UniRef100_Q12MW8"
                     /db_xref="sdn:Sden_3685"
                     /db_xref="86865326"
                     /db_xref="Q12MW8_SHEDO"
     gene            176623..178242
                     /locus_tag="gwf1_scaffold_41_prodigal-single_273"
     CDS             176623..178242
                     /product="hypothetical protein"
                     /codon_start=1
                     /transl_table=11
                     /translation="MKSIIQSISYPEFTTASRNAYVAATPPPVNFIIKNTDYNRLEKW
                     DGTYWKEVHKTSLKSDYETQRELANANELDFYDTTKEILTIASGSLGNVESFTEAYAR
                     YSTTHFGDPHAIIYLRGHLYIGTRQMPARLAKINVRDFTDSTIITFPGSNALSLYSII
                     ETITYSEHTDKLYVAFSDPIDDGRKIRVAEIDPVDLSYEIVIEETSSDYQAGVCKCIA
                     KNDKLYVVTAYGTKKVVEYDLNNYTISNEINIPVTGIEVVSSVAIDSGSLYLAEVYGD
                     AAVKKLDLDSFTFTDNYALPTNALASNLVVVGDYVWASSLNSLDAGADTNRGIYRLNK
                     NDFADYIHLYVEDLDDAWGMLYDGKYLWCPMKASPVKLLRVNPNTLEINSVTLPTGQN
                     KFNKLATDGVSLFFTTFENPCNLIKLQDTFRYDETYFADSNFGVPFKIDHISGSIYFA
                     GNLYVSGSNYLSGSNYLSGSNYMDGTNIISGSNYLNGPLYINNQELDIINPNNNDIIA
                     YNSSTQKWEHTTVEAVTGLSASFVIAMAAAL*"
     gene            178267..178950
                     /locus_tag="gwf1_scaffold_41_prodigal-single_274"
     CDS             178267..178950
                     /product="hypothetical protein n=1 Tax=Lamprocystis
                     purpurea RepID=UPI00036BAEED"
                     /codon_start=1
                     /transl_table=11
                     /translation="MKILVGKDIGSYTFTPASGNITLSGLETINLEDLVLITNATSGS
                     IIYNFASPTQGGSISSNVITLETNTSAMYSTDNLQILVEYGEPHIDFDIGAMKVSDIS
                     PLYNRYTDVETLVSAQNLTSSYADYGAEIDMRGYTHLGIFVVVDANDSQDAYMKALGK
                     HTESGTEEFIIDGIGEIVLWESSSLDFNKYWEFDTGVIPYIQLQAYATTVGVTPGDLT
                     IYITKYYRP*"
                     /db_xref="UniRef100_UPI00036BAEED"
     gene            178953..179285
                     /locus_tag="gwf1_scaffold_41_prodigal-single_275"
     CDS             178953..179285
                     /product="Uncharacterized protein {ECO:0000313|EMBL
                     :KKN79015.1};  TaxID=412755 species="unclassified
                     sequences; metagenomes; ecological metagenomes.;"
                     source="marine sediment metagenome.;""
                     /codon_start=1
                     /transl_table=11
                     /translation="MAGFIGKPNFKAAYIGNMGTGNYLEINENGNIRAYGDAIQWDVM
                     KVPITSTKAGGSKDPGFTVAFNSGSSQGVFTWFFDPDVEEELYFPVQLPHNWEEGTNI
                     EAPCTLVS*"
                     /db_xref="A0A0F9TCP7_9ZZZZ"
     gene            179323..179619
                     /locus_tag="gwf1_scaffold_41_prodigal-single_276"
     CDS             179323..179619
                     /product="Uncharacterized protein {ECO:0000313|EMBL
                     :KKN79015.1};  TaxID=412755 species="unclassified
                     sequences; metagenomes; ecological metagenomes.;"
                     source="marine sediment metagenome.;""
                     /codon_start=1
                     /transl_table=11
                     /translation="LEYTWANIGGVFPDTQIVYGDVNNLSEDLIAEKHYITEIGTLSA
                     IGKTFSSMILCRIFRDATSASGTDDYTDDAGLIEIDFHYKIDSLGSDEEYIKYE*"
                     /db_xref="A0A0F9TCP7_9ZZZZ"
     gene            179640..179981
                     /locus_tag="gwf1_scaffold_41_prodigal-single_277"
     CDS             179640..179981
                     /product="hypothetical protein"
                     /codon_start=1
                     /transl_table=11
                     /translation="MFNITISNHPTFSEITRKVEIYDLKFDEINKSISIDLKVKHFID
                     ETFIGDLDRTVSLFINNSATFLVAEGNPVGDYDYFVGMAEAGAPLKSLIEAGVSVRDT
                     DGIINSKCNYR*"
     gene            179981..180115
                     /locus_tag="gwf1_scaffold_41_prodigal-single_278"
     CDS             179981..180115
                     /product="hypothetical protein"
                     /codon_start=1
                     /transl_table=11
                     /translation="MSKKSLYTGDTQFLGFINQYRVYNRLLSAAEISQLYNYQKKNYE
                     *"
     gene            180112..181953
                     /locus_tag="gwf1_scaffold_41_prodigal-single_279"
     CDS             180112..181953
                     /product="Uncharacterized protein {ECO:0000313|EMBL
                     :KKN87426.1};  TaxID=412755 species="unclassified
                     sequences; metagenomes; ecological metagenomes.;"
                     source="marine sediment metagenome.;""
                     /codon_start=1
                     /transl_table=11
                     /translation="MSKIFDIDFRKGSLQDSVSSVLPTITGTFNIAQNTKGNCLRYGS
                     TNMSLNYGQIVNYGTSDFTIVLYLHTETSGILFSNGYNPGLACYYHSVNKTLLFYLNS
                     GGATYTIPNILNNKNHCVLFKRQSDEFFYSINGASFISLGTSIKDLTSPTDFKLGTNV
                     GFTSTSIGNKIYGLKIESVAYTESQKNEAYADFLKGKPLAKPKSNFTYPKPISLSNET
                     GLLAAYNMKISNKNQILDISGNGNHLTAYNSPASRKNGVLFNGVNNYASKTGLNIADW
                     TITFRFLYVGNVGAAYHYIIGIQSSVGIFVGGSIIGYWGFYDASTVTSVNTQIAGTYY
                     TITVTKVGTLYNFYRDGEYQTSATKVSRSITDLYVAKRDAGYGNTNCIIEDIRIYNRA
                     LSINEIKDYHNQFAKRVNFKEDFDYELGLSIKPKGWIKGTGGFKIEELTTDDAVLTHL
                     KKGSKMLTCTTAGTISFPSKQAYGIWEFDISKTQGNAGIGITFINNKITNTSNNGYTI
                     YINSSEQLDFGRYSSGVFTRLALSTSAYLEDNKIYRVKITRTIAGVFTIYIKGGNYGN
                     VYQLMTVSSGNNPSTDNTHTSSIYCVIAGSYAGDKIGSIKFTEGIEV*"
                     /db_xref="A0A0F9WMT5_9ZZZZ"
     gene            181973..182410
                     /locus_tag="gwf1_scaffold_41_prodigal-single_280"
     CDS             181973..182410
                     /product="hypothetical protein"
                     /codon_start=1
                     /transl_table=11
                     /translation="MKHLKKLIFMIVAILLSTVLFPIGLITNLIQIYRVGHFFTYLWK
                     FLVELYKLVMDFFLWVALFFDRLGNVVIGNIMLFNYVRKEYRDKTLFNQSEITISCSL
                     GHCLENNYLSESGIRFVMVIDFILGKNHCKDAYEWQKNIDLKR*"
     gene            182380..182961
                     /locus_tag="gwf1_scaffold_41_prodigal-single_281"
     CDS             182380..182961
                     /product="Putative Seg-like homing DNA endonuclease n=1
                     Tax=Acinetobacter phage Acj61 RepID=E5E4D7_9CAUD"
                     /codon_start=1
                     /transl_table=11
                     /translation="MAKEYRSEKMKYTIYKTINLINNKIYIGMHFTEDINDDYLGSGK
                     HLQRAINRCGRENFKKEVLFIFDNEQEMIEKEIELVNEDFIKRNDTYNLKIGGLGGGG
                     KHSDKSKRKMSKSPKGKIFSDETKRKISEANKGKKLSDKTKRKMSKSAKNRPPVSDET
                     KRKISSTEKGKIVSDETRQKMREAWKIRKIKSI*"
                     /db_xref="UniRef100_E5E4D7"
                     /db_xref="E5E4D7_9CAUD"
                     /db_xref="nop:Nos7524_3219"
     gene            182986..183114
                     /locus_tag="gwf1_scaffold_41_prodigal-single_282"
     CDS             182986..183114
                     /product="hypothetical protein"
                     /codon_start=1
                     /transl_table=11
                     /translation="MSEALLNLLNSTYTKNVINRSDDSNIIQYLDNSNVLQYQEIS*"
     gene            183217..183852
                     /locus_tag="gwf1_scaffold_41_prodigal-single_283"
     CDS             183217..183852
                     /product="hypothetical protein"
                     /codon_start=1
                     /transl_table=11
                     /translation="MQNDPIINILTRTASRPNYFRHCRESILNQTYCNTNHILGIDDI
                     KSLDYIDEYYYSNDNIVRLDRQTKQNINHAPYNLYLNTMLRIVKDGWVIILDDDDKFM
                     KNDALEILVPYMNNERNLLLWKVQFPGYTIPGAAYFGMRPVSCNISMIGFCFHISQLN
                     NTKFNDAQTGDFTFINELYNKLNPVWINDILTGLQRTNSAGGFGSLIDLQE*"
     gene            183866..184474
                     /locus_tag="gwf1_scaffold_41_prodigal-single_284"
     CDS             183866..184474
                     /product="Putative glycosyltransferase n=1 Tax=Organic
                     Lake phycodnavirus 1 RepID=F2Y0Q5_9PHYC"
                     /codon_start=1
                     /transl_table=11
                     /translation="MSINEIPKFCINLEERKDRWNSFLIQKDNYPFLSNTERFNAIKH
                     ARGAEGCKLSYLTLFDHCIQNNINEVLILEDDVLFLNDVENTLQLAINQLPENWDLLY
                     LGLNTHKKLDRYSDNLFKVKSSFATHAILYNNRNNVMNYIIEKKDSCPVIDVFYSNEI
                     QPKFQCFTVYPIIATQNNSYSDIEKKVINMNFIVDRFYTNTR*"
                     /db_xref="UniRef100_F2Y0Q5"
                     /db_xref="A0A0F9J374_9ZZZZ"
                     /db_xref="rba:RB11533"
                     /db_xref="F2Y0Q5_9PHYC"
     gene            184471..185253
                     /locus_tag="gwf1_scaffold_41_prodigal-single_285"
     CDS             184471..185253
                     /product="Uncharacterized protein id=4106727 bin
                     =GWF2_Bacteroidetes_41_61 species=unknown
                     genus=Parabacteroides taxon_order=Bacteroidales
                     taxon_class=Bacteroidia phylum=Bacteroidetes
                     tax=GWF2_Bacteroidetes_41_61 organism_group=Bacteroidetes
                     organism_desc=a118"
                     /codon_start=1
                     /transl_table=11
                     /translation="MIGCNLKGGLCNMMFQIATLEYISKNYNIPITYPNTDINLRDIS
                     NAYGNNAIEYKNMFKNFHWNNVYMQNQRTKQFPFEYSEEIKIPIEDIFYDGFFQSEKY
                     FNCDKNFVYNLFEPADFIKEKLNSFKKLFKDKTTCSIHVRRGDYLKYPDIHNTQPIEY
                     YLKGMNIIPVDKYIIFSDDINWCKNYFIGEQFVFIENEKDYVELFLMSVCNHNIISNS
                     SFGWWGAYLNQNIEKKVIGPIKWFENNTYNNKDIIPEAWIQI*"
                     /db_xref="gwf2_scaffold_3627_4"
                     /db_xref="bfs:BF9343_0972"
                     /db_xref="107290465"
     gene            185238..186125
                     /locus_tag="gwf1_scaffold_41_prodigal-single_286"
     CDS             185238..186125
                     /product="hypothetical protein"
                     /codon_start=1
                     /transl_table=11
                     /translation="MDSNLNIIQLTKSNSFDYDDIFKNSYNLIKKRNKLDLNVIIPVR
                     GRKEFLKPLLHYFIEAKKNTSKKISFTVVEDSPGKEHEETCKEFKVNYIWLKSNKIFN
                     KCLAHNIGVLFSSKSKYLMFHDLDCLVQKDFFINVFENIKQKELIAIQCFNKRRVLYC
                     NEKLTNSLIELKTNINDVNINHPDINLFENGKAPGGSILLNRETFFNIGGYDPELFNG
                     YSPEDSFFWEKIETLTKIGSCDSPIVEIFHMHHPPSYFRKDEALTKMHKIDRLYRISK
                     MENKLEILKYKSDLIKKYE*"
     gene            186118..186735
                     /locus_tag="gwf1_scaffold_41_prodigal-single_287"
     CDS             186118..186735
                     /product="glycosyl transferase n=1 Tax=Burkholderia
                     ubonensis RepID=UPI00016A2E8D"
                     /codon_start=1
                     /transl_table=11
                     /translation="MNKYFDKAYCINLNKRIDRWNKAQQEFNKYNLVVERFPAIEGNI
                     QNLETEILPGNIGCVNSHLNIIKNARKNNYKSVAVFEDDVEFKEDVLEKFEEYYKQLP
                     ENWDMIYFGGNHNDREGENTLIKISDNIYKVTKTYTTHAYIIKNTVYDEVIKLFSKYE
                     HEVDVLYSELQLKFNCYVFRPHLAWQRADFSDIMNTYADYTSILK*"
                     /db_xref="UniRef100_UPI00016A2E8D"
                     /db_xref="bub:BW23_5761"
                     /db_xref="A0A0D5EFP7_9BURK"
                     /db_xref="UPI00016A2E8D"
     gene            186743..187345
                     /locus_tag="gwf1_scaffold_41_prodigal-single_288"
     CDS             186743..187345
                     /product="Type 11 methyltransferase {ECO:0000313|EMBL
                     :KKT60607.1};  TaxID=1618913 species="Bacteria;
                     Parcubacteria.;" source="Parcubacteria bacterium
                     GW2011_GWC1_44_26.;""
                     /codon_start=1
                     /transl_table=11
                     /translation="MDLIQLEKWKEDNGDQTHRIQYDLNELSTIIDVGGYKGEWTKLM
                     SSIYKCNIYTFEPVKKFYDEMIINLYMHEKIHTFNFGFSPKTEYKTIYLDDDSTSLFA
                     PSRYINIIQLIEFKEFFISKNFQTIDLMKINIEGEEFDLMDHIIENNLHLKIKNFQIQ
                     FHDWMPHAEYRRQQILDKLLLTHYPTYQYKFVWENYKLKE*"
                     /db_xref="A0A0G1KWD9_9BACT"
                     /db_xref="gwf2_scaffold_1544_27"
                     /db_xref="puf:UFO1_1088"
     gene            187350..187766
                     /locus_tag="gwf1_scaffold_41_prodigal-single_289"
     CDS             187350..187766
                     /product="Putative uncharacterized protein n=1 Tax
                     =Prochlorococcus marinus (strain MIT 9515)
                     RepID=A2BXJ5_PROM5"
                     /codon_start=1
                     /transl_table=11
                     /translation="MEKIYSKIEPNKLLHIIFRKEDFKSGRTNLIDEMEFIQCSALNL
                     VIGTTFKPHKHIERNITFSNHIAQESWCIIQGSVKCIFYDLNDEILETPILNAGDTSF
                     TLRGGHTYEILEDDTLVMEYKVGPYFGQQLDKIFIQ*"
                     /db_xref="UniRef100_A2BXJ5"
                     /db_xref="A0A0F8XTW3_9ZZZZ"
                     /db_xref="pmc:P9515_12991"
                     /db_xref="A2BXJ5_PROM5"
     gene            187770..188066
                     /locus_tag="gwf1_scaffold_41_prodigal-single_290"
     CDS             187770..188066
                     /product="Acyl carrier protein id=3771410 bin
                     =GWF2_Ignavibacteria_35_20 species=unknown genus=unknown
                     taxon_order=unknown taxon_class=unknown phylum=TA06
                     tax=GWF2_Ignavibacteria_35_20
                     organism_group=Ignavibacteria"
                     /codon_start=1
                     /transl_table=11
                     /translation="MKEKILEYIKEKYGNPITKVHQSHCMFPGEDCSCRNVEEITYDT
                     SLIHGGYVDSLSMVHVLIMIETLFNIEIPVKESIPENFDTVNKMVELINRIKNG*"
                     /db_xref="gwf2_scaffold_2204_2"
                     /db_xref="86718984"
     gene            188059..188922
                     /locus_tag="gwf1_scaffold_41_prodigal-single_291"
     CDS             188059..188922
                     /product="Nucleotide-diphospho-sugar transferase family
                     protein n=1 Tax=Lyngbya aestuarii BL J RepID=U7Q8X3_9CYAN"
                     /codon_start=1
                     /transl_table=11
                     /translation="MDKLKIVIYSTCQGRGLETFLMLHKKFVSQYTFVQTILNYSFLH
                     EKKIIIENNVMLNNIKNADIFIYQPLDDIYGKNATNYVKTFLKETCIAISIPYVYNTS
                     FWPLIVGIKGDTTDDWSALDNYKHVIENTDILDNLIKLGHSKDTILNLYDNNEINFNY
                     DIRHRVNMNILKNKEETIDIKMHDFINDNLKTKRLFLYHSHPTSSVFIHMANQILNIL
                     NLEPLEEHSNIDLTNLQSGTVMPGISPALMAFPSSAIRHFGFEFETPQYEAIANNFFR
                     HTILTYLNNKR*"
                     /db_xref="UniRef100_U7Q8X3"
                     /db_xref="107262208"
                     /db_xref="U7Q8X3_9CYAN"
     gene            188919..189848
                     /locus_tag="gwf1_scaffold_41_prodigal-single_292"
     CDS             188919..189848
                     /product="3-oxoacyl-ACP synthase (EC:2.3.1.41)"
                     /codon_start=1
                     /transl_table=11
                     /translation="MNYTKIIGTGICLPEVYITNDDLINKFKLDTTNEWIVENTNIRQ
                     RYICKDGETSTSLGCTAVKQAIENANLKNEDIDMLIVATTSPDKVSPSTACLIKDELK
                     LEKAIAFDIAAVCSGFLFGMSVAEKYISSGMCKNIVVVGVDRFSKITDWNHKHSIFFG
                     DGAGAAVLSQSKTKGFHGFTLYSESENKIGFECEFNETYKMNTKMVYEAAIKTMPIAI
                     EDVLNNENMSIDDIDYLIPHQPSIRILKEVAKRINMPEEKVMMNMDKYANTVSGTIPI
                     LLHETWSKLKPGDKILFAAIGSGWTYGAALYEF*"
                     /db_xref="bhl:Bache_2968"
                     /db_xref="UniRef100_B0VGW4"
                     /db_xref="A0A0F9MN79_9ZZZZ"
                     /db_xref="B0VGW4_CLOAI"
                     /db_xref="2.3.1.41"
     gene            189860..190384
                     /locus_tag="gwf1_scaffold_41_prodigal-single_293"
     CDS             189860..190384
                     /product="LPS biosynthesis O-acetyl transferase n=3 Tax
                     =Clostridium acetobutylicum RepID=F0KB96_CLOAE"
                     /codon_start=1
                     /transl_table=11
                     /translation="MNFKSIGEDVRIDPTAQITRPELIEIGNHVSIDMCVYFSTGAKI
                     GDYIHIAPQVSIIGGAKSRLIMENFSAIATGSRIICASDDFTQGFLCPFIPIEFRNVI
                     NKPITFKKYSALGVNSVVMPGVTLAEGSVVGANSVLTQDTEPWMIYVGSPARAIKMRD
                     SKLILEGAKKLGYD*"
                     /db_xref="UniRef100_F0KB96"
                     /db_xref="A0A0F9ADZ0_9ZZZZ"
                     /db_xref="cac:CA_C2343"
                     /db_xref="F0KB96_CLOAE"
     gene            190377..191153
                     /locus_tag="gwf1_scaffold_41_prodigal-single_294"
     CDS             190377..191153
                     /product="Uncharacterized protein n=1 Tax=uncultured
                     bacterium RepID=K2B125_9BACT"
                     /codon_start=1
                     /transl_table=11
                     /translation="MIELFNTWGPTYFLEYNKDVNVFVDTIGKVESNKKNIFVILEPF
                     NKFFIDKINKNDFDFILTYFQEIIDSIPNARLFNPSNTWVHHYTFPTKEFSVSTLVGG
                     KNIHNLSGYAKRHELWNRQNEIIIPKKFYLSSASKLNNINYSNQLVLYKYKEPLFDSQ
                     FHIVIENETMLNMWSEKIIDCFQTKTIPIYVGCKNIENFFNIDGIIKVESVSDIILAC
                     NELTPTFYKSKEKALKENLKISNNYLSFDKQLINKLNEIL*"
                     /db_xref="UniRef100_K2B125"
                     /db_xref="ccc:G157_03210"
                     /db_xref="88336905"
                     /db_xref="K2B125_9BACT"
     gene            191150..192217
                     /locus_tag="gwf1_scaffold_41_prodigal-single_295"
     CDS             191150..192217
                     /product="DegT/DnrJ/EryC1/StrS aminotransferase n=1 Tax
                     =Calditerrivibrio nitroreducens (strain DSM 19672 / NBRC
                     101217 / Yu37-1) RepID=E4THC5_CALNY"
                     /codon_start=1
                     /transl_table=11
                     /translation="MSRIVQYSPVIEKKYIRSVTKQLKSGWLGPGETTKKVEEELCKM
                     TGNKYCVATTSGTSALIMAILSLNIPKDKIILLPAYTFIAPHNAAKFLGYKIRLIDVD
                     PNTMCMDYGELLKIYSKHKNSIGAIIFVNHNSYAEGEYSKIVDFCNRYSTPIISDASQ
                     ALGNIKAFKGTVSVISFSVPKIATCGQGGAVVTNDENIYLELKKIQDHGDDWRKDRIH
                     KNLGVNFKFNDILASYLLPQLKDINKLIFKRDMIFSWYQIYLKKNIVTYGMDSTWMVI
                     YKTKKIQQIIKELEENNIQSVQYYKPISWNPPYYTSELFVNSEKIYQEYLYLPSSLSL
                     TKNQIKRICRIILKIENGQKN*"
                     /db_xref="UniRef100_E4THC5"
                     /db_xref="A0A0F9LBE7_9ZZZZ"
                     /db_xref="cni:Calni_1964"
                     /db_xref="E4THC5_CALNY"
     gene            192201..193184
                     /locus_tag="gwf1_scaffold_41_prodigal-single_296"
     CDS             192201..193184
                     /product="GDP-D-mannose dehydratase (EC:4.2.1.47)"
                     /codon_start=1
                     /transl_table=11
                     /translation="MDKKIKSLIIGISGQDGSYLSEYLLSLDHEVYGIVRRHSVAENQ
                     QYRLENIKENIHVFYGDLLDISSIEKVLREVMPDFIFNLGAMSHVKISFEIPLFTAQT
                     NALGVLSLLESYRTICPNAKFYQASSSEMFGLSVDEDMYQRETTPMNPTSPYGISKVF
                     AYNMVRHYRRAYGLHAVNGILFNHESPRRGSNFVTSKIIKGACMIKLGMQPNLELGNL
                     DSFRDWGHSYDYVRGMYKIINHSTPDDFVISTMQTHSVRDFCEIAFKSLDLDYKDYVV
                     QNPKYMRAEELPYLRGDSTKARTVLGWKPEYTFETMIQEMVNHWLHILQKN*"
                     /db_xref="pmc:P9515_13001"
                     /db_xref="UniRef100_E9LIM3"
                     /db_xref="A0A0F9JPS2_9ZZZZ"
                     /db_xref="E9LIM3_9ACTO"
                     /db_xref="4.2.1.47"
     gene            193234..193788
                     /locus_tag="gwf1_scaffold_41_prodigal-single_297"
     CDS             193234..193788
                     /product="hypothetical protein"
                     /codon_start=1
                     /transl_table=11
                     /translation="MAYQLYLDKSKLFECDIKLNGASIKNTTARLVLENSDYNIMFYG
                     KVDSEGKCSIPIKKLKTLIEEKETGNIKLEVIAEETYFIPWQDTFEVLTSKSVQVEIK
                     NIEKPVVEEKKVSVQVKDDYKIDYISLLSEKITSMGLNYKMISENKKPVYNIMKQYFD
                     SLNISVNLKKEFNELMRNLKSHKK*"
     gene            194012..194593
                     /locus_tag="gwf1_scaffold_41_prodigal-single_298"
     CDS             194012..194593
                     /product="hypothetical protein"
                     /codon_start=1
                     /transl_table=11
                     /translation="MKTLKKIKFILIFLFLFPLYIHQTPVFSESVYKYNVLKDRLKYE
                     FIYNRIIQKIKEHETFSGVRYHTGIDTDGWTIGYGHKIKATDNIPDTISEEYADSLLI
                     KDFEGAIRMVKFYTPILNKEENKYKMLAMSHFVFAKGIGNFNKSKLKQLVEEEKPIDK
                     EILKWIVVRKDGVIKYNQRMLKNRLLEIEIYNL*"
     gene            194657..194833
                     /locus_tag="gwf1_scaffold_41_prodigal-single_299"
     CDS             194657..194833
                     /product="hypothetical protein"
                     /codon_start=1
                     /transl_table=11
                     /translation="MFEYEFFFKRSSFKETNKVKSAKDYIARKKAKCANQTHKGVKKE
                     HKFDFLPGGVLHCN*"
     gene            194852..195313
                     /locus_tag="gwf1_scaffold_41_prodigal-single_300"
     CDS             194852..195313
                     /product="hypothetical protein"
                     /codon_start=1
                     /transl_table=11
                     /translation="MIQVNRYEVQLVEVFNKKGNSLGFLNEHEFNDLRCQIAEQNAIG
                     YYLMFDGSKIEIESNGRIKNWPYDLYSINEQLLARLFKAQLMKKNIYPKIPVEEFLEA
                     QKQLLNIPNDIQQSNQLYCSVVGAGLCPYEYENGKCNLESKCTNQITKDIK*"
     gene            195335..195583
                     /locus_tag="gwf1_scaffold_41_prodigal-single_301"
     CDS             195335..195583
                     /product="hypothetical protein"
                     /codon_start=1
                     /transl_table=11
                     /translation="MGVMSCSRKDCGNIMCDTYIQSIGYICSYCISEFKDYLEKNELN
                     PKTEGQIINELEKFMQISKDNTSKKEMSVNEFFDIHSR*"
     gene            195628..196041
                     /locus_tag="gwf1_scaffold_41_prodigal-single_302"
     CDS             195628..196041
                     /product="hypothetical protein"
                     /codon_start=1
                     /transl_table=11
                     /translation="MKSPEERLTRGTNAFINCTDYDEAIKAMKEYAIEYHAQQIKELE
                     YSINENVIELNELKEAVRRNLIKNDISIVNIIAVGHNLIRAYESKDWSRVHKKIVDFI
                     DSYNYLITEMNKKETPFEDRILELEAKIELLKKIN*"
     gene            196043..196507
                     /locus_tag="gwf1_scaffold_41_prodigal-single_303"
     CDS             196043..196507
                     /product="hypothetical protein"
                     /codon_start=1
                     /transl_table=11
                     /translation="MKMYSTKQIREFLETQFIYYSEEFIEETMQEIQDKKIEYLKIHQ
                     RCYFVDEQIEGDFEYVVSNDRIKENTNTVSEGLNGDWCFNTIHKTIFQVGDITNYDWK
                     IIATNNPKLKLPKIPKNVYAISEFWKEIIVEYEFVDNEWKPKINGDNEIILI*"
     gene            196566..196904
                     /locus_tag="gwf1_scaffold_41_prodigal-single_304"
     CDS             196566..196904
                     /product="hypothetical protein"
                     /codon_start=1
                     /transl_table=11
                     /translation="MKKINLLFKIILCSILIFGFASCNEDAGITTKRLNGDEQYLPEE
                     LKGLKIYSVALDQGGYVKVAVLDNKINSTTYRVRKADESVIILNRQTNKLIEVKEILV
                     ENDSIIVCRK*"
     gene            196935..197609
                     /locus_tag="gwf1_scaffold_41_prodigal-single_305"
     CDS             196935..197609
                     /product="hypothetical protein"
                     /codon_start=1
                     /transl_table=11
                     /translation="MKTENEKWYCPVCKSEVVYEKHRNCQTLDEHVCDPNGTPSSKPT
                     YHCSNPKCICNKQKVFWDWYGDMYGGFKIPDTTFINGNDSPFGSHSRKQNVEIYKKGL
                     PRQKYLSPWWTLKLWQPMIEYHYKSNTDGEVLKKWTKIEFLKKTAGFDNKYCTHVSLW
                     SHTLNFLLKNAKRHYRTNQIERLFKKSNNRDFIYRFAEKLVILLYLRTYLKEGKKLDN
                     KPDFRW*"
     gene            197792..198235
                     /locus_tag="gwf1_scaffold_41_prodigal-single_306"
     CDS             197792..198235
                     /product="hypothetical protein"
                     /codon_start=1
                     /transl_table=11
                     /translation="MKHKINSGKLPFYIESFEVEKSSVHISFETYTCKWLIDGIKTEY
                     NIFEYRITSLFDLTEIEAMDLVQPIMIEKGEIIDDVTGEQLKEDMLIGFENYMKKPKH
                     ANIMHFNSAIDSLKSLIQYEYSEYDDSKNYLLIIPKQFKNGNSTT*"
     gene            198216..198854
                     /locus_tag="gwf1_scaffold_41_prodigal-single_307"
     CDS             198216..198854
                     /product="hypothetical protein"
                     /codon_start=1
                     /transl_table=11
                     /translation="MEILPHELTTTKKMKQSFYKKYLEYSWLDAFYSFFRYELTNLFK
                     NIWLFRKDLWKFRWYDYGYTLNILQTSLEAMEKGMHNGYEVPESRNKKIAKMQRSIQI
                     LNNIKTNNYYELAENELHLKYTYVPFDFEPLKNNPEYFKLVSKESKEVKETNRKISDR
                     AREIEQSEWNELWDIFKGRDINEYIKLRKENEKDNGLYDNWFDGSGMLGWWD*"
     gene            198883..199032
                     /locus_tag="gwf1_scaffold_41_prodigal-single_308"
     CDS             198883..199032
                     /product="hypothetical protein"
                     /codon_start=1
                     /transl_table=11
                     /translation="MKIKIDRILCQFYVIPFVKITYDKWLNGNYELIIGWLNREIIIS
                     IQVIP*"
     gene            199042..199269
                     /locus_tag="gwf1_scaffold_41_prodigal-single_309"
     CDS             199042..199269
                     /product="Chromosomal replication initiator DnaA domain
                     protein n=1 Tax=Weeksella virosa (strain ATCC 43766 / DSM
                     16922 / JCM 21250 / NBRC 16016 / NCTC 11634 / CL345/78)
                     RepID=F0NXT5_WEEVC"
                     /codon_start=1
                     /transl_table=11
                     /translation="MAKNNKMNKEIISKFRIGNKASKLKGYKFPCTIVSVFKTLKGET
                     RVVGEMDEYGLLHIFNEDQLEKNIDAEELPF*"
                     /db_xref="UniRef100_F0NXT5"
                     /db_xref="A0A059X471_9BACT"
                     /db_xref="wvi:Weevi_0270"
                     /db_xref="F0NXT5_WEEVC"
     gene            199247..199504
                     /locus_tag="gwf1_scaffold_41_prodigal-single_310"
     CDS             199247..199504
                     /product="hypothetical protein"
                     /codon_start=1
                     /transl_table=11
                     /translation="MLRNYRFNKINMNEYLIKLFVKLLELQGLNRIINFNITSSIEPT
                     SIDTKGNVNNTMYIDIKCQSKQDTQYINTEFVITKKGIEFK*"
     gene            199510..199710
                     /locus_tag="gwf1_scaffold_41_prodigal-single_311"
     CDS             199510..199710
                     /product="Uncharacterized protein n=1 Tax=Vibrio phage
                     SSP002 RepID=H9EB05_9CAUD"
                     /codon_start=1
                     /transl_table=11
                     /translation="MNEELKTSEEWQKIHSQITIFDPDGWDRQNFQYSWHEELITEAE
                     FQKRVFSSTCLGASSLFQTKIR*"
                     /db_xref="UniRef100_H9EB05"
                     /db_xref="H9EB05_9CAUD"
     gene            199707..200339
                     /locus_tag="gwf1_scaffold_41_prodigal-single_312"
     CDS             199707..200339
                     /product="Uncharacterized protein n=2 Tax=Elizabethkingia
                     anophelis RepID=L8K0A3_9FLAO"
                     /codon_start=1
                     /transl_table=11
                     /translation="MTLNDIKAIFYAECLKHTSDIPKINELYHTIEQAYKDRYFHNLY
                     HLKNMFEKLLEVKGHIQDWNSIVFSVFYHDIIYDPTSLINEENSAFLAVEELKKIGVQ
                     EEQLNKIKQQILSTGSHTNPTSLSDIDYLIDADFCLLGSPWIIYDSNGYLIRQEFELL
                     SDIDWSKGRKKFLKGLLNRDSIFLTKHFMNNYENKAIENITRDLTNLMKI*"
                     /db_xref="UniRef100_L8K0A3"
                     /db_xref="A0A086BDB9_9FLAO"
                     /db_xref="chz:CHSO_1406"
                     /db_xref="L8K0A3_9FLAO"
     gene            200336..200506
                     /locus_tag="gwf1_scaffold_41_prodigal-single_313"
     CDS             200336..200506
                     /product="hypothetical protein"
                     /codon_start=1
                     /transl_table=11
                     /translation="MKKYNIIVMYPGMNSLRYTITGNFLGSDFGSRAYVFELENKKRM
                     YFPVNLTIIEEQ*"
     gene            200503..200790
                     /locus_tag="gwf1_scaffold_41_prodigal-single_314"
     CDS             200503..200790
                     /product="hypothetical protein"
                     /codon_start=1
                     /transl_table=11
                     /translation="MRRDIITKLLESIPLETRIKVSIECAFITLITELGYRESKMWTD
                     EEQPILDKLMKLAKEETDSILKEIEEWKKGQDINEYMELRKINEKDSWKYE*"
     gene            200828..201046
                     /locus_tag="gwf1_scaffold_41_prodigal-single_315"
     CDS             200828..201046
                     /product="hypothetical protein"
                     /codon_start=1
                     /transl_table=11
                     /translation="MEGFHYKDGLFFKRNKDNSVTITQLKENNINCTESIFEVMIDEN
                     GWASIVSSVSNKGEEDNRFWRALQFHNE*"
     gene            201058..201492
                     /locus_tag="gwf1_scaffold_41_prodigal-single_316"
     CDS             201058..201492
                     /product="hypothetical protein"
                     /codon_start=1
                     /transl_table=11
                     /translation="MENDWLNKYMSLQQAIEAMSEENEKSWDEYVDKIIHQDKILQTQ
                     LERFHIKYSNNFSEIVEKIKEKYQSDKYRSHWYNQGIEPPEPLYDFLFDYATIYGREC
                     HEEEWKRLGGIFTTQIYFVNDYYFCLQQGQGAYISIHKKLLN*"
     gene            201503..202663
                     /locus_tag="gwf1_scaffold_41_prodigal-single_317"
     CDS             201503..202663
                     /product="Thymidylate synthase {ECO:0000256|HAMAP-Rule
                     :MF_00008, ECO:0000256|SAAS:SAAS00215270}; Short=TS
                     {ECO:0000256|HAMAP-Rule:MF_00008};; Short=TSase
                     {ECO:0000256|HAMAP-Rule:MF_00008};; EC=2.1.1.45
                     {ECO:0000256|HAMAP-Rule:MF_00008,
                     ECO:0000256|SAAS:SAAS00215290};;  TaxID=1262919
                     species="Bacteria; Bacteroidetes; Bacteroidia;
                     Bacteroidales; Prevotellaceae; Prevotella; environmental
                     samples.;" source="Prevotella sp. CAG:1092.;""
                     /codon_start=1
                     /transl_table=11
                     /translation="MNIDHQYIELLKDILENGIKKEVRTGVGTLSVFGRQLRHDMKEG
                     FPLITTKKMYWGGIVTELLWFLRGDTDIRYLWKNNCHIWDGDWYKAYSKSCSTPYSLK
                     EMIEFGLEWETNTRFFHKSVWELGPIYGKQWRSWSKPDLLSIDQIQHLINTLKTNPDS
                     RRLMVNAWNVGELDEMVLPPCHYGFQVYTRELSIVEMIRIAKYKDEQILINQRKERIN
                     EISEQLLKDNIPTRAISLMWNQRSVDTFLRLPFNIASYGLLLEIIAKEVNMIPDQLIG
                     NLGDTHLYLNHIEQAKEQIGRELSWPERIDKMYEINKDMAKNISDQWALNHAFLDDLN
                     IPKRTREPLPLPKLDKLPEYFLRGSDWSCYEPKDIKLLNYKSHPEIKAPLNN*"
                     /db_xref="R5PST3_9BACT"
                     /db_xref="msy:MS53_0398"
                     /db_xref="UniRef100_R5PST3"
                     /db_xref="2.1.1.45"
     gene            202689..202982
                     /locus_tag="gwf1_scaffold_41_prodigal-single_318"
     CDS             202689..202982
                     /product="Uncharacterized protein n=1 Tax=Cellulophaga
                     phage phi17:2 RepID=S0A0H1_9CAUD"
                     /codon_start=1
                     /transl_table=11
                     /translation="MKKTNYHLFFFFALVIILLILLSGCADVTNVQSCATTDAAGFLS
                     GLWHGFICWVSFFGSLFSDNIAMYEVNNTGGWYDFGFVLGSGILLGGVGRSSK*"
                     /db_xref="UniRef100_S0A0H1"
                     /db_xref="S0A0H1_9CAUD"
                     /db_xref="iva:Isova_0208"
     gene            202989..203462
                     /locus_tag="gwf1_scaffold_41_prodigal-single_319"
     CDS             202989..203462
                     /product="PREDICTED: uncharacterized protein R617-like n=1
                     Tax=Amphimedon queenslandica RepID=UPI00021A505C"
                     /codon_start=1
                     /transl_table=11
                     /translation="MRTKYDGIEYHFFWNGPFSNWYFSEFVIDNIKFIGGEQYMMYQK
                     AIVFNDTDTAEKIMEEIFPNKQKSLGRLVKNYDDKVWAEKRYELVKKGLREKFNQNQS
                     LKNKLKSYQGCIFVEASPYDRIWGIGFYDDVALQHIDEWGQNLLGKILTELSNEL*"
                     /db_xref="UniRef100_UPI00021A505C"
                     /db_xref="I1FK66_AMPQE"
                     /db_xref="pih:UB51_25640"
                     /db_xref="UPI00021A505C"
     gene            complement(203457..205145)
                     /locus_tag="gwf1_scaffold_41_prodigal-single_320"
     CDS             complement(203457..205145)
                     /product="Putative Hef-like homing endonuclease n=1 Tax
                     =Prevotella sp. CAG:1092 RepID=R5P8N3_9BACT"
                     /codon_start=1
                     /transl_table=11
                     /translation="MIKIKYLYYCPYCNKPIQNSSSFYNHIKIHGLDKHEYKKKFLIE
                     ENLYKCKICGKRETPIDKVYCSNTCKHSDVELNQKRARKDKGDKTKQLKCKICNKIFY
                     DSINASGALTRHLRNEHNISDKNFKEYYILEERETSPILQCPYCDWNTIDIENKSGWF
                     TQHLLKEHKVSISLFLEQYPEYNYLWKQYHYILERKKFLTDNIENYIECKICNQKLKY
                     LTNSHLKLHNISQKEYKQKYGEIVSKNTQNKLSENYVLGLGNYSPSFQSKPEIEIKEY
                     LQTLNIENIVIHSKSIINPFEIDIYLPDFNLAIEFNGLYWHSELNGKLKDYHITKTKL
                     CEEKGIQLIHIFDDEWCNKKELIKNKLKYILKLNTNKERIYGRNTIIKEISSQEKDIF
                     LEKYHIQGKDKSSIKLGAFFNNEIIAIMTFSKKRIIYGKKENSENDYELIRYAANENY
                     IAIGTAGKLLNYFISKYKPNKIHSYADRRWSSTLNTTLYEKLGFKLIDKGTPNYWYLL
                     NYSERKHRFNFTKYQIVNKYNGNKDLSEWENMINLGYDRIWDCGSLKYEVICNL*"
                     /db_xref="UniRef100_R5P8N3"
                     /db_xref="scn:Solca_1931"
                     /db_xref="32948545"
                     /db_xref="R5P8N3_9BACT"
     gene            complement(205230..206843)
                     /locus_tag="gwf1_scaffold_41_prodigal-single_321"
     CDS             complement(205230..206843)
                     /product="similar to major head protein n=1 Tax
                     =Rhodothermus phage RM378 RepID=UPI000018F68D"
                     /codon_start=1
                     /transl_table=11
                     /translation="MSRVLQIVQNDTKSHYRRQINETKRLVNKWGKTGLLEGLNKKYE
                     KHNMAIMLENQARQLIDEISKTGGQNAEEWSSIALPLVRRIFAEIAAKDFVSVQPMTL
                     PSGLVFYMDFKYGTSQPGFTSSEGTTDQDNSIFGVTKTSADASGGLYGSGKFGYTIND
                     YSSSIAPTSGSVTTYAEIDYDATLAASTGSLSKVTVDLTGLSADFTGINAFLVSGSGI
                     TTVYNAHTKAVDENGTASTTKITFIVAGTVPTPVTVYYHKQPLDYQRGDFEAQGDPAW
                     SGTNALHIPELQVDYSSIPIVAKTRKLKAIWTPELSQDLNAYHSIDAESELTSMMSEY
                     VSMEIDLEILEMLTVSALTADVWSAKVNTIWNGSAFTTQDADQGSALAYTQPTWFQTL
                     GTKMQKVSNKIHTKTMRGGANFAVTSPDVATVMESMPGFSADTDGTAWGTTSFAMGVQ
                     KVGMMNNRYNIYKVPYWNSNVILEGFRGTQFLETGAAYCPYIPLIMTPTVLDPDNLTP
                     RKGVMTRYAKVITRPEFYAKIYVADLNYV*"
                     /db_xref="UniRef100_UPI000018F68D"
                     /db_xref="A0A0G0PHH6_9BACT"
                     /db_xref="UPI000018F68D"
     gene            complement(206867..207976)
                     /locus_tag="gwf1_scaffold_41_prodigal-single_322"
     CDS             complement(206867..207976)
                     /product="Uncharacterized protein n=1 Tax=Entamoeba
                     invadens RepID=S0B0X3_ENTIV"
                     /codon_start=1
                     /transl_table=11
                     /translation="MAKEIKQKTLLEEAIADARQIKQAALTNAKAQLEEAFTPQLQSL
                     FKKNLKQEMEDDFEDEITDDEEITEEDEIEDDEYMDDEEVTEEDENFDEDEYMDDEEV
                     TEEDENMEDEDDFDISDDDLEEMLDGEEDEIEEIEDEDLEDIEDTGDEDLDISDDEDF
                     NSEDEEVTEEDETDEFSEDELDEILKNLEDGTEEDEEEITEEDETTEDEPEEDEDISE
                     ILKALEDDEEEVEDEEPVAELRTKLGEAYKVIREMKSTLSEVNLLNSKLLYLNKLFKN
                     FDLNKDQKLKLVESFDKADTVKEVKLVFRILNENLANKKQVVAAKKVNSPLKKKLQEG
                     LSSRNIKPTMKKIVSNVDPQVRRLQELAGIKKSKN*"
                     /db_xref="UniRef100_S0B0X3"
                     /db_xref="A0A0G0M075_9BACT"
                     /db_xref="eol:Emtol_4114"
                     /db_xref="S0B0X3_ENTIV"
     gene            208320..208625
                     /locus_tag="gwf1_scaffold_41_prodigal-single_323"
     CDS             208320..208625
                     /product="hypothetical protein"
                     /codon_start=1
                     /transl_table=11
                     /translation="MEKTLEEIKNILAISRKFNIWDNPKRPNEVQEGCCEYCGKKHGK
                     TPFMVHVTILGTCVPNNITEEDLSRVNEESQGGWAIGSTCAKKLFGEKILEYCTKQK*"
     gene            208633..209046
                     /locus_tag="gwf1_scaffold_41_prodigal-single_324"
     CDS             208633..209046
                     /product="hypothetical protein"
                     /codon_start=1
                     /transl_table=11
                     /translation="MIVKEQISNRKRINHIILTPTPHIKSYAALISLNDYYSSLDREI
                     LEEMDWRYLFIFKRTWLRHRKDDNGNHTCEYCGRTDLKIGPRKSHPGKNQKSYITLDH
                     IMPLSKGGGKFDTNNFAKACFNCNTKKGDTIINLK*"
     gene            209053..209298
                     /locus_tag="gwf1_scaffold_41_prodigal-single_325"
     CDS             209053..209298
                     /product="hypothetical protein"
                     /codon_start=1
                     /transl_table=11
                     /translation="MITNFYVAEFRLEELKLFIRSNLPTARFIDNPYKVGNKYSISLE
                     MEIKDANKLNLLQNKWYDEDNAINSPSKNIFRKIFKK*"
     gene            209304..209474
                     /locus_tag="gwf1_scaffold_41_prodigal-single_326"
     CDS             209304..209474
                     /product="hypothetical protein"
                     /codon_start=1
                     /transl_table=11
                     /translation="MNTRIATKEDFKVGTTLIDSEGNEFTLRRKYCDGIWECNHRVHM
                     EDEARFYKIKIT*"
     gene            complement(209493..209750)
                     /locus_tag="gwf1_scaffold_41_prodigal-single_327"
     CDS             complement(209493..209750)
                     /product="hypothetical protein"
                     /codon_start=1
                     /transl_table=11
                     /translation="MDKNEIKLRQIIREELKQQLKEVDYAEVRIPGNLTKFLEKFTDT
                     VKKINLNKNQQIAIIYNILKGLDISIEEFTYMYKKIKDMEV*"
     gene            complement(209792..210670)
                     /locus_tag="gwf1_scaffold_41_prodigal-single_328"
     CDS             complement(209792..210670)
                     /product="Uncharacterized protein id=1845499 bin
                     =GWE2_Bacteroidetes_42_42 species=Saprospira grandis
                     genus=Saprospira taxon_order=Sphingobacteriales
                     taxon_class=Sphingobacteriia phylum=Bacteroidetes
                     tax=GWE2_Bacteroidetes_42_42 organism_group=Bacteroidetes
                     organism_desc=Good +"
                     /codon_start=1
                     /transl_table=11
                     /translation="MKKLFLLLSIIFILSSCMTTQVVQYYDDSYPEHNDTIYVETNQS
                     DVDIYIYNYSSYNSRIDRFHRDYIYFDYYFYDYWYYPTYYYPSYYYSYSYYNWYYYEN
                     YWNGYYNGYWNGYYNGYYNYNYHNYYQNYSSYGNRYRTNVGERNNIVRNDAIRPNHEY
                     KTVNSDNRNNVIRTNSNNITTNNNHNRISTNNTTNQNRINTNTNQNNQNNYVRPNNTT
                     KPNYNYSNSNRTTNVKPNYSNSNSNYSTNTNSSTNYNRNTNSNNNSNFNINTNTNNNR
                     SNSGNSNSGRSSGVRK*"
                     /db_xref="gwe2_scaffold_174_54"
                     /db_xref="mpw:MPR_3068"
                     /db_xref="33119631"
     gene            210871..212100
                     /locus_tag="gwf1_scaffold_41_prodigal-single_329"
     CDS             210871..212100
                     /product="Uncharacterized protein n=1 Tax=Prevotella sp.
                     CAG:1092 RepID=R5P9S2_9BACT"
                     /codon_start=1
                     /transl_table=11
                     /translation="MLKAIKIRIYPNQEQMNYINNLLGSARFVYNNCLAFKIDSYNNE
                     KKNVGFAELGRYLTELKQKEEFIWLKDVHAKVLQQSLINLNQAYSNFFKNGFGFPNFK
                     SRKSYKQSCRFPKDAIGKIEENKITLIKQLKNIPFRCSERDKNYLNSHQENIHSATLL
                     KTKTNKYYLSILIDFELNKKLKETEKIIGIDLGIKNFIVTSENEKIENIKIIRNNQEK
                     LKKLHQNLSKKKNGSKNKEKARIKLARFNEKLNNKKEFYLHQISNQLLDENQVIIMED
                     LDIKSMLQNHQLARSIQELSLYTFKSILKYKAKWYNRDIIEINKFFPSSKLCSSCGYK
                     KDDLELKDRNWTCPECGAEHERDLNAAKNILKEGKRILEIKENKIEGKRILEIKENKI
                     GLSRPESTLVESNSLES*"
                     /db_xref="UniRef100_R5P9S2"
                     /db_xref="R5P9S2_9BACT"
                     /db_xref="fus:HMPREF0409_01264"
     gene            complement(212171..212770)
                     /locus_tag="gwf1_scaffold_41_prodigal-single_330"
     CDS             complement(212171..212770)
                     /product="Marine sediment metagenome DNA, contig:
                     S01H1_S18702 {ECO:0000313|EMBL:GAG26195.1}; Flags:
                     Fragment;;  TaxID=412755 species="unclassified sequences;
                     metagenomes; ecological metagenomes.;" source="marine
                     sediment metagenome.;""
                     /codon_start=1
                     /transl_table=11
                     /translation="MKLEINIGDIIYTGKFKNKKQEVKTFGKDDKGQPTINGKKVLTF
                     RMEKFFPKKEQLTTEEKLRKIIKEELKRLVEEENDEINELVEFIKKLINDPRIETKNY
                     NSPTGSVITLYKKHSENSYDIEKLTKGGIRLLFLNKKIISTNSLADLTKNYQTTSAYN
                     FKTKKIKLDKFYENVKIEKIKSDITKYFDKLKEQGIPVV*"
                     /db_xref="X0W6J7_9ZZZZ"
     gene            complement(212787..213254)
                     /locus_tag="gwf1_scaffold_41_prodigal-single_331"
     CDS             complement(212787..213254)
                     /product="hypothetical protein"
                     /codon_start=1
                     /transl_table=11
                     /translation="MKKETQLKLRTIIREEYQKLLIERLKIENKDWEQMAKLINTRKN
                     GDNIASAIKNKDRAIACFICGHKLDKLSNTNYNEKYKGYEGAWAPFGNRALELGATPE
                     EIETLFKDTVIPPEWSERLEKDKFFKNYFFQKKLINKYEKNHSNNEKGPFRYQ*"
     gene            complement(213321..213620)
                     /locus_tag="gwf1_scaffold_41_prodigal-single_332"
     CDS             complement(213321..213620)
                     /product="hypothetical protein"
                     /codon_start=1
                     /transl_table=11
                     /translation="MNKNEIKLRTIIREELKKQLKEEINWDEQDVDAIDGLYSDSKKL
                     VEKQIEKFSKSLNENLKTIAKKYFPKLNPTEVVEDMIEDWRESGDIEEFVLDIFN*"
     gene            complement(213633..214532)
                     /locus_tag="gwf1_scaffold_41_prodigal-single_333"
     CDS             complement(213633..214532)
                     /product="hypothetical protein n=1 Tax=Lysinibacillus
                     boronitolerans RepID=UPI00035CB6BF"
                     /codon_start=1
                     /transl_table=11
                     /translation="MEEEYIICEICQKKLKNLATHLSTHNYNIEKYRKEFKYLGLSRI
                     TSKETRKNMSIARIGFKASEITRQKQSAISKERQILLWKNPEYKEKIKKSLLGHKKKD
                     TSKMNKNKPKLSDQAKKKISDKLKGITLEDRFGKEKAQEIKNRKNNSVKESKRKLMND
                     PIRKEIFINKMKLAAKNRIKRWKEINYKGANISKPEQKFEELLKMHDILFYSQFYIEY
                     KDTYRKFDFLLLDYKILVEIDGTYWHGRKKEFPILNESQIANRKNDIIKNKLAKKNNF
                     KLIRIWDDELDKGINKILEIINK*"
                     /db_xref="UniRef100_UPI00035CB6BF"
                     /db_xref="jeo:JMA_21150"
                     /db_xref="A0A0B5ARX9_9BACL"
                     /db_xref="UPI00035CB6BF"
     gene            complement(214541..214981)
                     /locus_tag="gwf1_scaffold_41_prodigal-single_334"
     CDS             complement(214541..214981)
                     /product="Uncharacterized protein {ECO:0000313|EMBL
                     :KKQ97573.1};  TaxID=1618574 species="Bacteria;
                     Microgenomates.;" source="Microgenomates (Woesebacteria)
                     bacterium GW2011_GWB1_39_12.;""
                     /codon_start=1
                     /transl_table=11
                     /translation="MKSNKLKDLLLTEETEDIFQFITEPESQFTDKHKTAFLENVRKF
                     NQLSNSIYREISLKEVTQQIRTLGKVAERLIMTEANENEWFDQISLKRDVKLLNESVA
                     LFEKTAKEIHGLQSRLESCFEDVGLLLNRYFEIENDKPLEETNK*"
                     /db_xref="A0A0G0M070_9BACT"
     gene            complement(214995..215423)
                     /locus_tag="gwf1_scaffold_41_prodigal-single_335"
     CDS             complement(214995..215423)
                     /product="hypothetical protein"
                     /codon_start=1
                     /transl_table=11
                     /translation="MNPNEIKLRKLIREELKKQLVEKNLFDSVDSAFDSAKNFASSIL
                     EVGKYARQVGKALNFYNFINPNPNKEPRWKTSKTPNGNYLFYEIPIVIEDSVEQQKIS
                     DINNSIISLSNDTATLFHLDGADWVVRVKPKHNKHYLAFI*"
     gene            complement(215469..216140)
                     /locus_tag="gwf1_scaffold_41_prodigal-single_336"
     CDS             complement(215469..216140)
                     /product="hypothetical protein"
                     /codon_start=1
                     /transl_table=11
                     /translation="MIQLKHILVESKYDTLSKKISSIIIGYIKESLEDYDIEFPSVYD
                     DKIKYNEYTLPLEITIDRSQIKELEKKGYYITGGVVPPLKPKKIAISVYLNRKLESKL
                     YSRIYSELVEVLRHEIQHLTQGGKYQKPNRPELKKSLEKSTNKNSKGNTTRYEYSIKP
                     EELDALSYGFFSQAKQERVPVTDIIKRNLYTWIKGKEINKEEYKELYKRFVEYIKKNI
                     SSAKF*"
     gene            216417..216704
                     /locus_tag="gwf1_scaffold_41_prodigal-single_337"
     CDS             216417..216704
                     /product="hypothetical protein"
                     /codon_start=1
                     /transl_table=11
                     /translation="METNSAINQFIIQTVLITPIEDIITKLEKKEFRDCDIKWLDKKL
                     ENFTEFACETLGIKVSMPSQIEGKEVTLLNDYLVTQYSNLFNTLLTYFKKF*"
     gene            216712..217044
                     /locus_tag="gwf1_scaffold_41_prodigal-single_338"
     CDS             216712..217044
                     /product="hypothetical protein"
                     /codon_start=1
                     /transl_table=11
                     /translation="MNVKKIKEVVNLDISDEQKERYILSIIADDKKAIPTILNILNTE
                     REKREELILDTNAELSRALIVLNDDNLKYNSKKIIADPKWVVGEIIKYYQKWKDYVKC
                     NFKVEGLS*"
     gene            217192..217464
                     /locus_tag="gwf1_scaffold_41_prodigal-single_339"
     CDS             217192..217464
                     /product="Uncharacterized protein n=3 Tax=Bacteroides
                     fragilis RepID=Q5CZG1_BACFN"
                     /codon_start=1
                     /transl_table=11
                     /translation="MVTLNNLEGTNRKETKAIFINKAFQVKKITTELAVTAAGGNGAI
                     NIWLDDDNHFRCDAMRYLKSINMQTYSDINEVKVWAKKWLSEIGVS*"
                     /db_xref="UniRef100_Q5CZG1"
                     /db_xref="bfs:pBF9343.07"
                     /db_xref="Q64TW1_BACFR"
                     /db_xref="Q5CZG1_BACFN"
     gene            217584..217808
                     /locus_tag="gwf1_scaffold_41_prodigal-single_340"
     CDS             217584..217808
                     /product="hypothetical protein"
                     /codon_start=1
                     /transl_table=11
                     /translation="MAKNDPRPEITIRAISIHWWNSLTSIDKLLKSEKYFADTGFFER
                     NFNTLTGREIEEIWKMELKEMKIIEIKQKD*"
     gene            complement(217816..218298)
                     /locus_tag="gwf1_scaffold_41_prodigal-single_341"
     CDS             complement(217816..218298)
                     /product="Uncharacterized protein {ECO:0000313|EMBL
                     :KKK54127.1}; Flags: Fragment;;  TaxID=412755
                     species="unclassified sequences; metagenomes; ecological
                     metagenomes.;" source="marine sediment metagenome.;""
                     /codon_start=1
                     /transl_table=11
                     /translation="MKKINLKQLIKEVIETNITPAPLNRIPEELKKEVDDILRKAKGS
                     EVPDSDIHAAAEKYKVSPHDLESYIYSLASKFVTGLDFENTIMGGKGDKTNINTLDQN
                     ELQVGIAVEMEHTDDENIAKEIASDHISENPKYYSKLVQSGIVDEPEAIKIYNKLFKK
                     *"
                     /db_xref="A0A0F8WBA4_9ZZZZ"
                     /db_xref="GWB1_scaffold_1776_24"
     gene            complement(218304..218696)
                     /locus_tag="gwf1_scaffold_41_prodigal-single_342"
     CDS             complement(218304..218696)
                     /product="hypothetical protein"
                     /codon_start=1
                     /transl_table=11
                     /translation="MTYSKNKLKKISRYLKTGSTSIRNMKNKAPNQFELSIYEILEKE
                     HIEYEREYQIPGTSKFYDLYLPKYNTLIELDGDFWHPIDILEAKTAIQKRNFRNDIFK
                     NKLAFKYGFRLIRIRQSENIISVEQLLK*"
     gene            complement(218693..219832)
                     /locus_tag="gwf1_scaffold_41_prodigal-single_343"
     CDS             complement(218693..219832)
                     /product="hypothetical protein"
                     /codon_start=1
                     /transl_table=11
                     /translation="MNNFLYHNTDFIYFLGILEKNEIFGVTKQTITGKEYKGVSLTRD
                     KNFRYAREFTLILDKDKLKQNYKIIPFDFWNANKPSQFIKGKGNPERHVQGIELEEFV
                     IGDIKNLNKYLIGVRINYDDTYQEIVNDKEVENLIGQHLNKFQKIIFLDKNNKKINLF
                     ENMSLKNILKTILIEGHIYNKLLDLEKQYNEQAKELEKIQDYKIWKLKSKRLFSQYLL
                     SKQKLLNGQHDVFALKGNMNSKYLYHYTNADNLLHILKDNYMIDSGEGTVSFSTNPNL
                     YKRGFIFWHPSKYSEGRHSLNSGVKIKLDFDKLKKDNYVFKLGSENHGTHFGEEEIYA
                     KTDALENIRDYIIEIIILTSKETNKEIPDKLKKYLEKTNIKFTII*"
     gene            complement(219829..220875)
                     /locus_tag="gwf1_scaffold_41_prodigal-single_344"
     CDS             complement(219829..220875)
                     /product="hypothetical protein"
                     /codon_start=1
                     /transl_table=11
                     /translation="MKNTLLLEIGSATAKVYKYKKPTKKFELLFGDELIVSFITDSKL
                     PYQVILKEVVGFLSVSFKVKGEDEYKETNKGEVFKIMATITSIIKDVLTINPEFKGVR
                     YEPQSKGGDGTFGSGDKGEKRDKLYKIFILNQLKNKKINFVKQGSTIFAIFENKIKLK
                     SLLEDPNVVLADNAPGELKWKDSQARTFGYIGPYFVMPDQPGVRHEELQFELDDDQID
                     INYDYQRDDISFAGRVWLKAKIITFWDYPKNFEELKKIAKDIKEAIGVNILTSDWQIE
                     IKEKEHLPGTEGFHLIPILSFKKSQPLTSKELASSHLDLKKNKTVPDGWGSEKDKTWK
                     DFQTKYTSENKKKK*"
     gene            220936..222096
                     /locus_tag="gwf1_scaffold_41_prodigal-single_345"
     CDS             220936..222096
                     /product="Uncharacterized protein {ECO:0000313|EMBL
                     :KKM14274.1}; Flags: Fragment;;  TaxID=412755
                     species="unclassified sequences; metagenomes; ecological
                     metagenomes.;" source="marine sediment metagenome.;""
                     /codon_start=1
                     /transl_table=11
                     /translation="MDIPIFSGSWGTVAGTTPFGYFDNDPNFIADAPKIGKFIVYRLG
                     WPIVSLELQDINIYAAIEDSIMTYSSEVNKYNIKQNLLSLQGSSTSVNLTHKHITPNL
                     GNIITISKEYGSEAGSGGNVEWKKGYITTQDGVQSYDLDTLWSDVYESGSKIEIKRVY
                     HYKVPASAYFFNSTYNINREFGWDMYGNYQGQYLLSTVGDDALKMQQIEFNQTIRQSA
                     YSFYIKDNRLEIFPKPTDEIKIWFEYIVETDRSNMLKYYPDAETFTSGSSDQNTMVSD
                     ISNAPYDTMPYSDINAPGKSWIREYSLACTKEFLGIVRSKYASVPVPDNEVTLDGDTL
                     RNEAATEKQALLDQLRELLDASSRRMLMEAKQQEAEYLRDILAGVPSWIFIG*"
                     /db_xref="A0A0F9I3Q0_9ZZZZ"
     gene            222140..222709
                     /locus_tag="gwf1_scaffold_41_prodigal-single_346"
     CDS             222140..222709
                     /product="hypothetical protein"
                     /codon_start=1
                     /transl_table=11
                     /translation="MSYVCKICNKEYSTSRGLANHIRCHRISNYEYSLKYDYDGIVPT
                     CACGCGSEMKWRSLGTGFYTYLHGHGNKKTNSRIIKKCLNCGKDFESYVCDDRLYCSL
                     ECRSADPKIWDKHKQTMIKNHGVDNIFKSKEFIEKNIQHMNEVYGGIGMSSSILSAKI
                     KETVKEKYGEDNIFKTKKFIENNIQHMEE*"
     gene            222982..223881
                     /locus_tag="gwf1_scaffold_41_prodigal-single_347"
     CDS             222982..223881
                     /product="Hef85 n=1 Tax=Campylobacter phage NCTC12673
                     RepID=F4YAA6_9CAUD"
                     /codon_start=1
                     /transl_table=11
                     /translation="MCPVCYPKKYTNSKYEYEIVDYLKELSPSINIVTNTKKIISPFE
                     LDIYLPDFNLAIEFNGLHWHSELAGKTKNYHLNKTEKCKEKGIQLIHIFENEWNDNKE
                     IIKSILKNKLKLNKNKIYARKCKIKEISNEEYNEFLFNNHIQGITKSKIKIGLFHNDS
                     LVMISSFSKPRFNKLYEYELIRLASRKDCTIIGGMEKLLTYFVSSYNPISIISYVDRR
                     YFSGSSYFNSNFFKYKNISSPNYWYIENGKLINRINFQKHKLKSKLKLFDSTLTEWEN
                     MQLNGYDRIWDCGNFIFEWNNIK*"
                     /db_xref="UniRef100_F4YAA6"
                     /db_xref="F4YAA6_9CAUD"
                     /db_xref="scn:Solca_1931"
     gene            complement(223874..224332)
                     /locus_tag="gwf1_scaffold_41_prodigal-single_348"
     CDS             complement(223874..224332)
                     /product="hypothetical protein"
                     /codon_start=1
                     /transl_table=11
                     /translation="MKKLNQLIDEIQNSSIDLILEVLNINNHYHFERERNNLWSFLDK
                     IGTKHFIILHKDLSSKIQNDMELKFGWYDGENPRYDRPNSYDDKIFNTHLFIFFHEIL
                     NQFKEYKLIYNFKPTDIYRYRLYRMAINKYLDKAEYELIENEKILTVKII*"
     gene            complement(224391..225254)
                     /locus_tag="gwf1_scaffold_41_prodigal-single_349"
     CDS             complement(224391..225254)
                     /product="Uncharacterized protein n=1 Tax=Bacillus
                     amyloliquefaciens subsp. plantarum UCMB5033
                     RepID=S6FSR2_BACAM"
                     /codon_start=1
                     /transl_table=11
                     /translation="MKIIAIKTDKGFYISDNVEYKEYFDSKLKSSNLNFKFDVDIEPT
                     YHKDWFFCKVLPLELRQLQPRNKINQRWELKEGYPTSELLPVKFDYRPEENIAGLYSY
                     KYDLAEAEYLKVDLEIEIAFEINDFEIKQISEKVSHNLIDVITTPSILLVTKPTKIDY
                     KESFRLIRQFVKTNCNLNYARIYSDYDFSFVVLKRIEHKPEPYQKNMGTLKRPKYITD
                     YRRNRDIRILDIGIGNSYKPAPEFEGKNYDECKEKLNDYLEKLKIEIEVPLKECPHCN
                     GLGVLLKEDEK*"
                     /db_xref="UniRef100_S6FSR2"
                     /db_xref="A0A0C2UHH0_BACIU"
                     /db_xref="bama:RBAU_2057"
                     /db_xref="S6FSR2_BACAM"
     gene            complement(225251..225520)
                     /locus_tag="gwf1_scaffold_41_prodigal-single_350"
     CDS             complement(225251..225520)
                     /product="Uncharacterized protein n=1 Tax=Bacillus
                     amyloliquefaciens subsp. plantarum UCMB5033
                     RepID=S6FLK3_BACAM"
                     /codon_start=1
                     /transl_table=11
                     /translation="MKIKLHRDYLKKELKLPSNAILDTIVDNDRWSIYHEIIFEDKGK
                     FYSAYYSVGATEMQDERPWENEEIVDCIEVELVEKLIKVWEAVKR*"
                     /db_xref="UniRef100_S6FLK3"
                     /db_xref="baz:BAMTA208_06605"
                     /db_xref="A0A0A0TRJ2_BACIU"
                     /db_xref="S6FLK3_BACAM"
     gene            complement(225563..225985)
                     /locus_tag="gwf1_scaffold_41_prodigal-single_351"
     CDS             complement(225563..225985)
                     /product="Uncharacterized protein {ECO:0000313|EMBL
                     :KKK46848.1}; Flags: Fragment;;  TaxID=412755
                     species="unclassified sequences; metagenomes; ecological
                     metagenomes.;" source="marine sediment metagenome.;""
                     /codon_start=1
                     /transl_table=11
                     /translation="MESIDIKIKKLFEIIQEKKAKLAKLERPTYNTSCSFSRYNENPC
                     NLHVQPIESLVEILGWLTVKNEAFQTACKELNLDLKFEHLGKSYDNWKEDISTIINIK
                     NITKEKRDLQEKENKLNQLISPEERRRLEVEALEKELE*"
                     /db_xref="A0A0F8VR89_9ZZZZ"
     gene            complement(226048..227337)
                     /locus_tag="gwf1_scaffold_41_prodigal-single_352"
     CDS             complement(226048..227337)
                     /product="Uncharacterized protein n=6 Tax=Clostridium
                     difficile RepID=T3ABB6_CLODI"
                     /codon_start=1
                     /transl_table=11
                     /translation="MATTQLFIPKKCKVGFNLRTGTYTGKLGYVIYHDGKIWRKETSW
                     EGWREKYMPDEEFNSKKLERYIRDAKYLVSNGKSVYNDITRKYERKEFNTLEEAYKEL
                     GSIEKFSFYISNRSNDPTIEPIEFENIPTSGFVLNKKAGGGSSGWNHRQTYSRVYDPR
                     GFEFEITIQNLLFILENCNAYKGKGLEGEFIYAWEGKDLILLPCDSFDYKKSKEYTEL
                     QTGKIGVKDLVPGYTYENNRQEKFIYLGKFDYRVWEYPKNENGRKNYQNKIPKLEKHF
                     IFMDADKQTTFAPTKSLTTFKAIVSKEEHSNLAGLIDRYFNATPYCSEFDYFELGTHI
                     MKNDVTRYSSGVAVKIIENKLYRYHAEQESRQNGYQSIYTNDFIIELQYIYESPQNQR
                     YSVFKDKRIITAEQLQTEFYKNYFIVYKNGYKEKMDY*"
                     /db_xref="UniRef100_T3ABB6"
                     /db_xref="U3XHW4_PEPDI"
                     /db_xref="jeo:JMA_38090"
                     /db_xref="T3ABB6_CLODI"
     gene            complement(227343..227588)
                     /locus_tag="gwf1_scaffold_41_prodigal-single_353"
     CDS             complement(227343..227588)
                     /product="hypothetical protein"
                     /codon_start=1
                     /transl_table=11
                     /translation="MNLLALHSIMSEKGYHYFSGRTNDKEDNLYLDFSTLHNGRGNSV
                     EIRIGKKDFDIIAYIQDEENSWKNIQENKLYQILNQI*"
     gene            complement(227599..227853)
                     /locus_tag="gwf1_scaffold_41_prodigal-single_354"
     CDS             complement(227599..227853)
                     /product="hypothetical protein"
                     /codon_start=1
                     /transl_table=11
                     /translation="MNSKRIFSSKNKKGIMYKEDGLMFNSKFRLESTTLYQQDFPNLE
                     KKITIETLKNLKSVKQEIELLIKEYEKLNIELNQTKLIFN*"
     gene            complement(227909..228268)
                     /locus_tag="gwf1_scaffold_41_prodigal-single_355"
     CDS             complement(227909..228268)
                     /product="hypothetical protein"
                     /codon_start=1
                     /transl_table=11
                     /translation="MNIKESAQTHLANFIFEYISSNKELSDTFNSNSRYKKEFFIGSV
                     ILFFAIDDILFNCDPFYKNHIVQYGQEYVVIKTKDKYVKINASLDISPISDSDISFYF
                     VEPKEQTIVVYEKINEE*"
     gene            complement(228265..228639)
                     /locus_tag="gwf1_scaffold_41_prodigal-single_356"
     CDS             complement(228265..228639)
                     /product="Uncharacterized protein n=2 Tax=Synechococcus
                     phage S-SSM7 RepID=M4PNB4_9CAUD"
                     /codon_start=1
                     /transl_table=11
                     /translation="MEKINEQKLYDCIANLMGIIDTPIGRRQLTDGIIVEAIQEGRDI
                     LKQRPIEIAAPWVDFNEGDKVTFIEATDAQVKWGNNGDPREVLDSYTIYEIERVDIHS
                     WHTKLYLKGIEGKFNSVHFEKI*"
                     /db_xref="UniRef100_M4PNB4"
                     /db_xref="A0A0G0A4G1_9BACT"
                     /db_xref="M4PNB4_9CAUD"
     gene            complement(228646..228831)
                     /locus_tag="gwf1_scaffold_41_prodigal-single_357"
     CDS             complement(228646..228831)
                     /product="hypothetical protein"
                     /codon_start=1
                     /transl_table=11
                     /translation="MLEYKIEEVSFKHNNEQYLDVSINHEEGYITLKINDNEFDIEEY
                     DWRIIKEKIDEFFKMLK*"
     gene            complement(228838..229956)
                     /locus_tag="gwf1_scaffold_41_prodigal-single_358"
     CDS             complement(228838..229956)
                     /product="RNA ligase DRB0094 family (EC:6.5.1.3)"
                     /codon_start=1
                     /transl_table=11
                     /translation="MERKLAHIEIINDIYPIVGADKIEVARVLGWECVVKKGSFKIGD
                     KIIYVEVDSVMPEKPEYEFLRERKFRVRTIKLRGQISQGLVLPILQSLSSGMSETGKF
                     EVGDDVTELLGIKKYLTPTEASEFEAQTQAKHWTKNYAATRYLMKYPWFRKSFGPAKK
                     EKGYPSFVSKTDEERIQSMPQIVEQFKDYEVYVTEKVDYQSGTWASKHTPLFKIFSKK
                     EFIVTSRNIVNNNKNSLYWIIALKYNLEKICKSYKGNFIIQGEQGNTNVQGNKYKISE
                     PTMWVFNVIHNGYHYNYEKMKGFCDDNNLNCVPLVKICDLAELGSTVQELVEFSKGKS
                     LINPDIEREGVVIRCIKDGKKILSFKVINPNFLLAHEN*"
                     /db_xref="mru:mru_1025"
                     /db_xref="A0A0D8J2P4_9FIRM"
                     /db_xref="gwe2_scaffold_1108_13"
                     /db_xref="6.5.1.3"
     gene            complement(230227..230424)
                     /locus_tag="gwf1_scaffold_41_prodigal-single_359"
     CDS             complement(230227..230424)
                     /product="Putative uncharacterized protein n=1 Tax
                     =Acinetobacter phage Ac42 RepID=E5EYF3_9CAUD"
                     /codon_start=1
                     /transl_table=11
                     /translation="MTNKIGKKVTLELVGLNGNAFVLMGAFSSQARKEGWTKEEIDEV
                     LNECMSGDYNHLLCTLMYHTE*"
                     /db_xref="UniRef100_E5EYF3"
                     /db_xref="E5EYF3_9CAUD"
                     /db_xref="cjer:H730_08350"
     gene            complement(230491..230751)
                     /locus_tag="gwf1_scaffold_41_prodigal-single_360"
     CDS             complement(230491..230751)
                     /product="hypothetical protein"
                     /codon_start=1
                     /transl_table=11
                     /translation="MKKVKRISISRSGLKTDRIDIDNETITILIPSNKQDADSLKEAY
                     VERMKGEGIILNFQKDIHYKKPFWKFWEMKDYSIAVYKVQFA*"
     gene            complement(230847..231059)
                     /locus_tag="gwf1_scaffold_41_prodigal-single_361"
     CDS             complement(230847..231059)
                     /product="hypothetical protein"
                     /codon_start=1
                     /transl_table=11
                     /translation="MSEIKESEFIYLTNRIRYRALIYEECIRYEFQIFTRRSIVGWHF
                     KRKWRMMLETREFNDELSKYVKNTWS*"
     gene            complement(231064..231369)
                     /locus_tag="gwf1_scaffold_41_prodigal-single_362"
     CDS             complement(231064..231369)
                     /product="hypothetical protein"
                     /codon_start=1
                     /transl_table=11
                     /translation="MSLLLHHHLFQFNTTTPFSSNWNNIRNTNTNNQLILLTMIYINP
                     HQIVKMHKNEKKNTIVLYFTDRRKQKLNFLSTEHMEKFLNSKKYFDGIEWMFYEEIN*"
     gene            complement(231372..232346)
                     /locus_tag="gwf1_scaffold_41_prodigal-single_363"
     CDS             complement(231372..232346)
                     /product="Uncharacterized protein n=3 Tax=Bacillus
                     thuringiensis RepID=C3CTQ2_BACTU"
                     /codon_start=1
                     /transl_table=11
                     /translation="MQISDKLKQRFIKDYSLHINTHIEPYFSYQLNLFGNTKEYELLI
                     DAINTLGSEDGFFNENKRLVGSKEKEGIVANHMKQFADYSNHFIDEDYFNFVRAMFPE
                     PSDIRRMSSLYKEYNIGKYFTSIDLVSGNFQSFKFISFAPFDQYHEYKDLIKDFTSIP
                     YFQNSKYIRQIIFGHLNPMRQAKIMYVMTKQIYKILSEDNSITNKGEIFLMGPDELVI
                     KYKDNIFPCFKETDTLLELKLLGQGYKVKANTFQLKTLNTTSGKYYYKDYLFEDKKEL
                     KGCSKDHYAEVYKLLHTLPINEMDTIKIEMNEDETYRVLNYQPLHLIK*"
                     /db_xref="UniRef100_C3CTQ2"
                     /db_xref="btg:BTB_502p05690"
                     /db_xref="A0A0F6J8G5_BACTU"
                     /db_xref="C3CTQ2_BACTU"
     gene            complement(232333..232554)
                     /locus_tag="gwf1_scaffold_41_prodigal-single_364"
     CDS             complement(232333..232554)
                     /product="hypothetical protein"
                     /codon_start=1
                     /transl_table=11
                     /translation="MKYKVTKKEFEKLEWLCEATGKQMEVLKMMCTEEKSDINYGFTI
                     GEVYNFLDHRAVVTKFMLDKIKQKKHANK*"
     gene            complement(232544..232825)
                     /locus_tag="gwf1_scaffold_41_prodigal-single_365"
     CDS             complement(232544..232825)
                     /product="hypothetical protein"
                     /codon_start=1
                     /transl_table=11
                     /translation="MEPLTIETANKIYDILVNYGGAREEERDSFIDNHVLFDKDVCDE
                     WRFQGKFGFGGKYWRKRNSITCYTEDLLPETDRLLQKINEELKKLNHEI*"
     gene            complement(232827..233033)
                     /locus_tag="gwf1_scaffold_41_prodigal-single_366"
     CDS             complement(232827..233033)
                     /product="hypothetical protein"
                     /codon_start=1
                     /transl_table=11
                     /translation="MRQTAYRIYFKNGKEKIVYGFSFKEAIILGLTHAIHEGWHCDID
                     KIIDDHNHTIHEINISFDYHQENI*"
     gene            complement(233030..233242)
                     /locus_tag="gwf1_scaffold_41_prodigal-single_367"
     CDS             complement(233030..233242)
                     /product="hypothetical protein"
                     /codon_start=1
                     /transl_table=11
                     /translation="MELIDVNKLTNEELISISEELQQETFSEDSIIRKLSTQYFGSSS
                     WVEMISVAAVILPIMAKRFKSLIQKS*"
     gene            233328..233597
                     /locus_tag="gwf1_scaffold_41_prodigal-single_368"
     CDS             233328..233597
                     /product="hypothetical protein"
                     /codon_start=1
                     /transl_table=11
                     /translation="MIKLKNIILSIIHEADEDRKKKIQNKIDSIEANMQKKKELKNIK
                     KKYADKQVDSTDAVKQQKTDQKDAEQNKKLRDRLKKAKEQLKSAK*"
     gene            complement(233600..234502)
                     /locus_tag="gwf1_scaffold_41_prodigal-single_369"
     CDS             complement(233600..234502)
                     /product="hypothetical protein AtheD1_01592 id=4204629 bin
                     =GWF2_Bacteroidetes_38_335 species=Anaerophaga
                     thermohalophila genus=Anaerophaga
                     taxon_order=Bacteroidales taxon_class=Bacteroidia
                     phylum=Bacteroidetes tax=GWF2_Bacteroidetes_38_335
                     organism_group=Bacteroidetes organism_desc=a11"
                     /codon_start=1
                     /transl_table=11
                     /translation="MTTFIIILCCIILIGGIIFTIKYKSLSKTQDKNTNIIHEIQTEK
                     EQLDIITSDTHHSMTYAERLVKNLLATDNYIHKLLPNVFILFKSKDIVSGDFYWIKET
                     EDKIFIGAFDCTGHGIPGAFLSIIGLVTLRSITDNKPNQNAGEILNKLNDMFQKLYKY
                     TTEPVHDGMDAALIALYKKENKIDFAGAINKLFLIRNNELQIIPGNRFSISPEANYGL
                     FTNYTLDIKKNDMLYIFSDGFTDQVGGPDDKKLKYRRFNHLLLTNYKKSIKEQKDKFL
                     RFINNWKGTNEQTDDILLIGIKIK*"
                     /db_xref="gwf2_scaffold_45_286"
                     /db_xref="fli:Fleli_3652"
                     /db_xref="86526525"
     gene            234559..235074
                     /locus_tag="gwf1_scaffold_41_prodigal-single_370"
     CDS             234559..235074
                     /product="Uncharacterized protein {ECO:0000313|EMBL
                     :KKM18224.1};  TaxID=412755 species="unclassified
                     sequences; metagenomes; ecological metagenomes.;"
                     source="marine sediment metagenome.;""
                     /codon_start=1
                     /transl_table=11
                     /translation="MALFGTSRDASLFRHLNKEIINNIIETVVDVYKMDIKVNKSNMY
                     GEVEKRIWLDPVRFACLIAKDEPSDKYEEAGYDKAQTIKFSILRDELVEKDFVIEAGD
                     VFHWNNIYWEIDHVLENQFLMGRNPDTNKQIDDEWGWNVSVSVLGHMTDRKSIQIENT
                     FTGTNKNEAYM*"
                     /db_xref="A0A0F9IES9_9ZZZZ"
     gene            complement(235077..235259)
                     /locus_tag="gwf1_scaffold_41_prodigal-single_371"
     CDS             complement(235077..235259)
                     /product="hypothetical protein"
                     /codon_start=1
                     /transl_table=11
                     /translation="MALIPIDYNISLMTLEETKAYFLNLCPLFWTNKTSDYNIVPGRD
                     PKMIKEHYKKNMPKSA*"
     gene            complement(235290..236648)
                     /locus_tag="gwf1_scaffold_41_prodigal-single_372"
     CDS             complement(235290..236648)
                     /product="hypothetical protein n=1 Tax=Porphyromonas levii
                     RepID=UPI00037DBE9B"
                     /codon_start=1
                     /transl_table=11
                     /translation="MNKLKLKNEQKEVFGHLLRYLYVPNPQMQLLTGPAGSGKTFVIA
                     TLVNEISSRFKNKIGLCAPTHKATRVLENELSELSNVLVFGTIHSLLGLRPELNQNTG
                     EVTFVRDYDSWNRITGLKILFLDEVPMLEDQIFYHLLEEQRRGLKIIFVGDPYQIPPI
                     NKLDAIPLLPKFQENYNIKKYHLTNIYRQEEQSKIIVLSNHIKNNLEEEYFDFNSLYE
                     SLELKKDITIVDKDDFEKQIEILKQFTTIEARNDADFIKVLAWTNNEVEKYNGIIRHL
                     LYDTDELPKLMEQEKIILTAPIIKNKKIVLNNNDELIIDSYEIKTEVILEISDDELKY
                     YDAIATNDRDGKAYQLKIIHEDSEEIYEKNLKDLKSLALKVMDKREKSNIWKLYYLYK
                     EKYIQFHYNYSLTCHRAQGSTYENTIVHYPDISNNPNIIERNRILYTACTRPKKHLYI
                     IK*"
                     /db_xref="UniRef100_UPI00037DBE9B"
                     /db_xref="A0A0F9U1P1_9ZZZZ"
                     /db_xref="amr:AM1_2219"
                     /db_xref="UPI00037DBE9B"
     gene            complement(236688..237608)
                     /locus_tag="gwf1_scaffold_41_prodigal-single_373"
     CDS             complement(236688..237608)
                     /product="Tail fiber protein {ECO:0000313|EMBL:AJA42543.1}
                     ;  TaxID=1567012 species="Viruses; unclassified phages.;"
                     source="Clostridium phage phiCT453A.;""
                     /codon_start=1
                     /transl_table=11
                     /translation="MAIKRIYIRRDTTANWALNNPILHIGEIGYDIDLLDFKFGDSVT
                     DWANLPFYSDTISVGIKDHTYSELEALKTSSLLEIGQVYRITNFQTIYNQPITGTLLS
                     GSVEPIILTALTANSFDKIVKSSTNPADIIYYDFNDNVTEVTSTSRPGKIIYRINEYN
                     NIAYFDHREVLSYYSGSNYSTFGSGSENNFIGRITETDSGFSDYNNIVLGTNCNNINF
                     GNNCYNVFLISGSNDINFGNNISNVSGSIPWNLLDTKSNVDFTGIDFSSATYISSSLY
                     NKEIFLNANQDIKLSFVDEYNSTVIVDVND*"
                     /db_xref="A0A0A7RTP0_9VIRU"
     gene            complement(237647..238126)
                     /locus_tag="gwf1_scaffold_41_prodigal-single_374"
     CDS             complement(237647..238126)
                     /product="Uncharacterized protein {ECO:0000313|EMBL
                     :KKU34560.1};  TaxID=1618617 species="Bacteria;
                     Parcubacteria.;" source="Parcubacteria (Azambacteria)
                     bacterium GW2011_GWB1_46_27.;""
                     /codon_start=1
                     /transl_table=11
                     /translation="MKQFTNKEVIDLYSKLEQLNNLSGDIFAYKIIYNKRKIMELVEI
                     YNEMIKPSKEFMEFERKREALCIEYSDKDETENPIIVNKTYLIQTHATIFNIEFEKLK
                     SEYNDILMHRQEVLINSKKFLYLPSDITLKLINLSELPIDISVDQMDIIFDLIEENQ*"
                     /db_xref="A0A0G1SMQ7_9BACT"
                     /db_xref="gwc2_scaffold_2861_18"
     gene            complement(238123..238287)
                     /locus_tag="gwf1_scaffold_41_prodigal-single_375"
     CDS             complement(238123..238287)
                     /product="hypothetical protein"
                     /codon_start=1
                     /transl_table=11
                     /translation="MKYNKGHIEISYEKDKPKYILLSTKFNDRALIEIDEFKDLAKLI
                     LIHENEIFSL*"
     gene            complement(238284..238526)
                     /locus_tag="gwf1_scaffold_41_prodigal-single_376"
     CDS             complement(238284..238526)
                     /product="hypothetical protein"
                     /codon_start=1
                     /transl_table=11
                     /translation="MEYFILLPNTKKTDLTEANLLGTVGLNQIFWPSQGLDVLYNIAN
                     NKPELLSEVTIINNKYSKFTVEEFMNLLDTLKIKKR*"
     gene            complement(238532..238891)
                     /locus_tag="gwf1_scaffold_41_prodigal-single_377"
     CDS             complement(238532..238891)
                     /product="hypothetical protein"
                     /codon_start=1
                     /transl_table=11
                     /translation="MNTAKAELEIKELFDLGLNFNYDFDYNNVNKINAIIKEGYSLKD
                     IISKPKEGEKITFMINDGYTWNGERGEKGKFLYNEKYDGSIYWEHKLYGDWIRVNSDM
                     GSLQKWGKEIQDSFLIK*"
     gene            complement(238902..239417)
                     /locus_tag="gwf1_scaffold_41_prodigal-single_378"
     CDS             complement(238902..239417)
                     /product="Uncharacterized protein n=1 Tax=Microscilla
                     marina ATCC 23134 RepID=A1ZMN6_9BACT"
                     /codon_start=1
                     /transl_table=11
                     /translation="MQLYQGCLMVKIDIPQWEEYLKQYINEEDIYIDETKHYIQGLEL
                     EPHCTILYGLRNNVNLNKLKKFLIPNHKIKVKFKNISLFENEDYDVVKFDVESTELRL
                     LNQLIKENFQYKSDYDEYWPHVTLSYIKKGLGEKYVKAITPFELIVDKYKFSTIDKED
                     KPINEEFEIYS*"
                     /db_xref="UniRef100_A1ZMN6"
                     /db_xref="A0A0F9TQ73_9ZZZZ"
                     /db_xref="A1ZMN6_9BACT"
     gene            complement(239447..239629)
                     /locus_tag="gwf1_scaffold_41_prodigal-single_379"
     CDS             complement(239447..239629)
                     /product="hypothetical protein"
                     /codon_start=1
                     /transl_table=11
                     /translation="MTFKDYIINQRSSYFYFLSLQDMKKINKEFTLEEWFPNMYADYI
                     AKFGEKELEKNNEYTK*"
     gene            complement(239654..239956)
                     /locus_tag="gwf1_scaffold_41_prodigal-single_380"
     CDS             complement(239654..239956)
                     /product="hypothetical protein"
                     /codon_start=1
                     /transl_table=11
                     /translation="MKCLRLYWFRNLLIMLWSKLLIFFKHKYNSKIIPEGPYCYTPDI
                     EKNNKKEDWTIYYVIPCKYYKTLSKNWNGCRYLGIITDDDVFADQCKMCNENYGDE*"
     gene            complement(239956..240774)
                     /locus_tag="gwf1_scaffold_41_prodigal-single_381"
     CDS             complement(239956..240774)
                     /product="hypothetical protein, partial n=1 Tax
                     =actinobacterium SCGC AAA015-M09 RepID=UPI000370AE3E"
                     /codon_start=1
                     /transl_table=11
                     /translation="MPLQPLTVIIPTLREPEYLDICLDSLYKTQNINHQVIVVVDGFP
                     ELNQPILEKYKDKPDFIAYASKQNQGLAYSLNVGVNFAKYEKVLIINDDNVFPRDWDI
                     NIFNHFDNIKSEQPYFLVPNQIEPIFFGNLFSHLFILKDLGIYHHNFDLDKFLDYEEG
                     IKELGEYTNFGWTFPFVINKIDYQKVGGWDLMYNSPHCVDLDFFYKLELLRFKSYRIH
                     DVNFYHFSGKATINVDEDSTRQIHDQFRQKEGQAMGFFKHKWGFIPYRKPDNSI*"
                     /db_xref="UniRef100_UPI000370AE3E"
                     /db_xref="A0A0F9F167_9ZZZZ"
                     /db_xref="smb:smi_1657"
                     /db_xref="UPI000370AE3E"
     gene            complement(240833..241126)
                     /locus_tag="gwf1_scaffold_41_prodigal-single_382"
     CDS             complement(240833..241126)
                     /product="hypothetical protein"
                     /codon_start=1
                     /transl_table=11
                     /translation="MKNKIDEKIYRLPVNKKQFDHAIELKKLLASIKQKLYPVLQDEE
                     LHRYLESSLKRLKDVLQLSKEKYLIPEEKIKSKLQKIIQEEYQKLIKEESFKK*"
     gene            complement(241123..241536)
                     /locus_tag="gwf1_scaffold_41_prodigal-single_383"
     CDS             complement(241123..241536)
                     /product="hypothetical protein"
                     /codon_start=1
                     /transl_table=11
                     /translation="LKKLKKWVIKINNLIMKPELKSNLILIGLGILFGLFVYMLFDRN
                     SNKQRVKELKETVKENQRLTKSQDSILNAFSVMNIQQQKETKHLMDTLKIISKNYNAK
                     VDWYNKQNAKKMNELNSKIDSLKILFPEIPIIDKK*"
     gene            complement(241502..241774)
                     /locus_tag="gwf1_scaffold_41_prodigal-single_384"
     CDS             complement(241502..241774)
                     /product="hypothetical protein"
                     /codon_start=1
                     /transl_table=11
                     /translation="MNKNEIKLRTIIREELKKQLNEEDYKWVIPFQIKWKPEAAGLYR
                     VLIHSENGKKLEVDTVLSDSMPNDISKLNKMLIKLIEEVKKMGNKN*"
     gene            241846..242409
                     /locus_tag="gwf1_scaffold_41_prodigal-single_385"
     CDS             241846..242409
                     /product="hypothetical protein"
                     /codon_start=1
                     /transl_table=11
                     /translation="MAEQSALQKGYQKFFNEILRKYGVTSQAQIKNSITKKQFFKDLQ
                     EGWQKRRRRIKDPEQLKTKFTAQYLKHIKRRFNLPKNDLESGMFCELRYSTINKKTGL
                     KNPPKKYFVLILHPNWKKKMHALRLDFVKPMWTKKLVNEVGLVTCTYNKACVKLNVQQ
                     LLLEEKDSKKFYIKELKKNMTKKYNKI*"
     gene            242487..243623
                     /locus_tag="gwf1_scaffold_41_prodigal-single_386"
     CDS             242487..243623
                     /product="Putative VSR endonuclease n=1 Tax=Aeromonas
                     phage Aes123 RepID=I6ZRS3_9CAUD"
                     /codon_start=1
                     /transl_table=11
                     /translation="MKFKINYYCYCGACFKTKTKLSRHRNNCVEFEKYINEYLSYDKF
                     VYQYITLEKPFYQLLKEYDLNEGYLRKLFLVYDIRQRGIKESHDTIKNQLLRNNKYYE
                     TRICLTCQKEFKVSKKRNKRFCSTKCVANRKTRIKKDLPFIKHCLTCQKEFKTRREIQ
                     KYCSVKCQQNNASQKENLRKKAQERCRQNYNKFHELRICPTCGTEFDILKISKQKFCS
                     IKCANNSTEVKKKIKKIKLQNIKNGFKPIQGGYGASKWSLNLINIITPKLNNINEIYF
                     GKKEFGKYDIKNKKYYYYDFVDTKNKKIIEFNGDYWHMNPKLYETAQVNPTSKKSAKE
                     MWDFDDQKINFIRSLGFEVLIIWESEYIHNKEDMVQRCLSFLNN*"
                     /db_xref="UniRef100_I6ZRS3"
                     /db_xref="I6ZRS3_9CAUD"
     gene            243711..244058
                     /locus_tag="gwf1_scaffold_41_prodigal-single_387"
     CDS             243711..244058
                     /product="hypothetical protein"
                     /codon_start=1
                     /transl_table=11
                     /translation="MKEKINLKQLIQEELKLLKEDTVHYYSAGKDLEKLAGSSNPSEY
                     KWKNSDAVKRALKMFISGGIIKMQSKSRAIIVNKDLKENDLKDLLLRFNNFYNEHFVI
                     LQSTNSNYIIGTP*"
     gene            244063..244500
                     /locus_tag="gwf1_scaffold_41_prodigal-single_388"
     CDS             244063..244500
                     /product="hypothetical protein"
                     /codon_start=1
                     /transl_table=11
                     /translation="MKKSELQNIVKEEILKLLTEEKEYLYDYKKIISFLNKIKENLIN
                     DYTIHVQEDRMSSVILHDIDKAILKVKETYSRWKDSNPIFYVWQAGFEKTPMKLKMND
                     KRIDINSIYIQSKTNKIAKLNIKMKLEGDAEFATMMSKDKSLD*"
     gene            complement(244492..244917)
                     /locus_tag="gwf1_scaffold_41_prodigal-single_389"
     CDS             complement(244492..244917)
                     /product="hypothetical protein"
                     /codon_start=1
                     /transl_table=11
                     /translation="MGELIQLTSKIDPKFNIFIVTPEDEEYEQFKEVFKTHGLAYTDL
                     NSKIIIIDGEALDRQKYDSMELLHFIISHEIAHHKLKHRGEYNKRQEAEADLLGIKLC
                     QKYNYNASAKIGIKEFKNRNGISLEAAEELYGNRLLGLI*"
     gene            complement(244905..245087)
                     /locus_tag="gwf1_scaffold_41_prodigal-single_390"
     CDS             complement(244905..245087)
                     /product="hypothetical protein"
                     /codon_start=1
                     /transl_table=11
                     /translation="MEDYSQVDVNELVEIMNIWWEGWKRFGDEGDYAPQHIQSILYEL
                     GKQKKYFNLETGKWVN*"
     gene            complement(245125..245571)
                     /locus_tag="gwf1_scaffold_41_prodigal-single_391"
     CDS             complement(245125..245571)
                     /product="hypothetical protein"
                     /codon_start=1
                     /transl_table=11
                     /translation="MKVKKCPYCSSTNLREEEKMIVCEKCGFHTLPLYTNLSEDYENN
                     PITPFDRIMKAQPILLKVLKVLDKNTNQWWFPLIMNLYPKGIVYPIGDENNWKWAFSS
                     YVVIPLDLREQYPIPDRPGEYYEYQLDLQNTAYCNTYLEAIDKFKK*"
     gene            complement(245591..245905)
                     /locus_tag="gwf1_scaffold_41_prodigal-single_392"
     CDS             complement(245591..245905)
                     /product="Putative phage protein n=1 Tax=Bacillus
                     licheniformis (strain DSM 13 / ATCC 14580)
                     RepID=Q65KH2_BACLD"
                     /codon_start=1
                     /transl_table=11
                     /translation="MAKFRKKPVVIEAFQYGIDARPDWFCDKVTTNEIITHCGTDLRQ
                     PEDYYCEIKTLEGVMRGDCYDYIIQGVKGEIYPCKPDIFNQTYEPVSEEIPHHIQLNR
                     YL*"
                     /db_xref="UniRef100_Q65KH2"
                     /db_xref="A0A098MBW4_9BACL"
                     /db_xref="bld:BLi01542"
                     /db_xref="Q65KH2_BACLD"
     gene            complement(245929..246138)
                     /locus_tag="gwf1_scaffold_41_prodigal-single_393"
     CDS             complement(245929..246138)
                     /product="hypothetical protein"
                     /codon_start=1
                     /transl_table=11
                     /translation="MKEPILITESIIKYKVEVFELSDSIPEKEQSEFMDWLHSRPLVC
                     GTGKFSEEYASTDHDIIVTGVIKVI*"
     gene            complement(246142..247380)
                     /locus_tag="gwf1_scaffold_41_prodigal-single_394"
     CDS             complement(246142..247380)
                     /product="Uncharacterized protein {ECO:0000313|EMBL
                     :KKN26506.1}; Flags: Fragment;;  TaxID=412755
                     species="unclassified sequences; metagenomes; ecological
                     metagenomes.;" source="marine sediment metagenome.;""
                     /codon_start=1
                     /transl_table=11
                     /translation="MNILIESPFTTLSGYGHRSYDFINAFIELYPNENIYLRPLGWGG
                     CEHKKLLPEKELHLLQRTYTSPEDPADIDLYIFIGIGTECKRKGKFNVLITAGIETNM
                     VSPLWLIKSNEMDLILVSSEFSKQGYLNAKYKQLDEKTKEVIANIELVTEIKVLFEGY
                     HPEIFYKTKNQNETIKNIFDQIDTSFNFMFIGTWLPGELGQDRKDIGMLIKTFMSTFK
                     YKEETNVPGLILKTAGASINQIDKQRIEDMINGVKKILTDEYPDYNFPPVYLAYGNLT
                     EEELNQFYNHDKIKSYVSFTKGEGYNRTPLEFIPTKKPIIISNHSGHLDYLNGSGSIL
                     LSGKLTQVHQSVVWPGVIEKDSKWFTVDYEQASIKMKDVFENYARYKDRTRMQKNDNF
                     TFEKMKERIKDIFDKLIIKE*"
                     /db_xref="A0A0F9RNG9_9ZZZZ"
     gene            complement(247387..248103)
                     /locus_tag="gwf1_scaffold_41_prodigal-single_395"
     CDS             complement(247387..248103)
                     /product="hypothetical protein"
                     /codon_start=1
                     /transl_table=11
                     /translation="MKEIIINISKILQKIKSKKYLDEYLSDEILRRLGRKHIKRDDKE
                     LIELIKENNSGYYTSGLITDLFPTERHNVEKKYSNGDRSHLIIKSILDNYEYEIKKDK
                     YNVETLIEYKKNIKFKNQLKFKKLYYIESIGNYKVKNRKYYYVSDILFISNLLKEFTK
                     QVIIIKEINWAKQLFNKPNEDYVLYDKWVLRNIKLATSISSVANTLLHTNFSFEFWDQ
                     PYNSVPTETILIPTDLRIKY*"
     gene            complement(248109..249488)
                     /locus_tag="gwf1_scaffold_41_prodigal-single_396"
     CDS             complement(248109..249488)
                     /product="putative glycosyltransferases n=1 Tax
                     =Rhodothermus phage RM378 RepID=UPI00000381B0"
                     /codon_start=1
                     /transl_table=11
                     /translation="MKKTILFLSDSILTYSGVARMGKNIILGLVSEYNIVQLGATNIK
                     NENKTINLSLDIAKETGVEDASVIIHSIEGYGNQMILRHLINKYNPCLILHFTDPRRW
                     IWLYQMEHEIRTKIPLMYYHVWDNYPAPLYNKAYYESCDSIMCISKLTQQIVKDVTDR
                     RYLTEEFISYVPHGIDEKYYFPITDEMYKEKKIFYNNLKEKLLDGKDYSFIAFYNNRN
                     IPRKNVNDIILSFFEFVNEFKDKEEGRNCLLILKTDPLDPNGSNLYEIIGRFKNLYVA
                     TPNIKIIKNKLTDEELNYLYNVSSVTLNIAGQEGWGLSSTESMLAGTMIINTVTGGLQ
                     DQCRFSNENGEWISVLKDRIEFNHLTKYGDWCIPLYPAVRTLIGSQPTPYLFDDKISI
                     EQLVNALYQIYILTPEERKRRGLKGRKWALSEEAEFTLTGMNSKIKQEINYLLENWKP
                     KQSVEIIKF*"
                     /db_xref="UniRef100_UPI00000381B0"
                     /db_xref="A0A0F9P8T0_9ZZZZ"
                     /db_xref="UPI00000381B0"
     gene            complement(249491..250429)
                     /locus_tag="gwf1_scaffold_41_prodigal-single_397"
     CDS             complement(249491..250429)
                     /product="Uncharacterized protein {ECO:0000313|EMBL
                     :KKN26500.1};  TaxID=412755 species="unclassified
                     sequences; metagenomes; ecological metagenomes.;"
                     source="marine sediment metagenome.;""
                     /codon_start=1
                     /transl_table=11
                     /translation="MLDIPNIKDGLDAYIQAKKLKKTALSYSQLSSYWGCPFRWQLGT
                     INKIRLFKPSIHLLFGSAIHETLQYWLTVRFNESVENSNKLNLNDLLFDNMSRIYTED
                     IKKHGKYLTPEALAEIYNSGTEILSYISTNADEYFPTKDYELIGYEVPIFIQSDKNEN
                     IIISGFIDLVRRYIPEDLYLLDDFKSSGKAWDEYKKSDFATQGQLLLYKYYFSKQFNI
                     PIENIQTRYVILKKQINSDSRYQEKRIQLFEPATGKIKIKEYLLKEEQMINEAFNPDG
                     TYQQKKYPKTENKNQCMWCDYKGTEYCNAFPVNPNK*"
                     /db_xref="A0A0F9P3V1_9ZZZZ"
     gene            complement(250434..250601)
                     /locus_tag="gwf1_scaffold_41_prodigal-single_398"
     CDS             complement(250434..250601)
                     /product="hypothetical protein"
                     /codon_start=1
                     /transl_table=11
                     /translation="MKILKAYIILDKILVYLIKKRWRLLYKQLGEKKISYIDYAKRRK
                     IYESMINEIIK*"
     gene            complement(250609..250803)
                     /locus_tag="gwf1_scaffold_41_prodigal-single_399"
     CDS             complement(250609..250803)
                     /product="hypothetical protein"
                     /codon_start=1
                     /transl_table=11
                     /translation="MKDIIIRHKNKIVREAFEKETGYKARHPHRDEWFTNEYIFWMED
                     KLNEFMEFKDVPELYKAFLK*"
     gene            complement(250818..251057)
                     /locus_tag="gwf1_scaffold_41_prodigal-single_400"
     CDS             complement(250818..251057)
                     /product="hypothetical protein"
                     /codon_start=1
                     /transl_table=11
                     /translation="MKIKNVNSYTQWIVEVNNQEYVRTMYEYGDNKTPVGWHKNFDED
                     PEFNDVELENKFRELQDSYTVEDEAETEILEVKYS*"
     gene            complement(251110..251328)
                     /locus_tag="gwf1_scaffold_41_prodigal-single_401"
     CDS             complement(251110..251328)
                     /product="hypothetical protein"
                     /codon_start=1
                     /transl_table=11
                     /translation="MDKNNNLKIQLNQTEAIKCEECGSETFNQVFLLRKVPKLLVGSS
                     TDAIQPIAAFECSKCGTILIDSLPNNLS*"
     gene            complement(251397..253019)
                     /locus_tag="gwf1_scaffold_41_prodigal-single_402"
     CDS             complement(251397..253019)
                     /product="60 kDa chaperonin n=1 Tax=Nitratireductor
                     aquibiodomus RA22 RepID=I5BUD1_9RHIZ"
                     /codon_start=1
                     /transl_table=11
                     /translation="MSKKQVENNQESKIKLLEGIKLLHDSVVSTLGPAGKNVVIEDEN
                     GDIHITKDGVTVAKSINVENTIHDLGIKLIKQAAIGVNDVAGDGTTTATVLAYELLKE
                     GMYILRMNNKNSIEIQRGINQAVKYVSNYLTSETKQISNDDEIKNIALISSNNDEEIA
                     SALSEAIKEVGRDGVIMIEDSRTVDDELEIVSGLQFNKGFSSNYFITDNNTQEAIIED
                     ARILVYNGKISYAKQLLKVLEYIQKNNERLVVIADDIEGEALGMLIINRIRGNIILSA
                     CNAPEYGEKRKQFLYDVAAVTNATVIDPNVDNIEENFDESFLGRANKVKMSRTETTII
                     DGAGSEEEIEKRAEAIKHEIEVADTDYAKKKLKERLAKLVAGVAIIRIAAESELELNE
                     RKDRLEDALNATKAAVEDGILPGGGIALLRVSLTNYQNSPEYKSLSDSQKEGFNLLMK
                     ALPKPFEQLLKNANIVPEVVLDKIKRKNFSIGYNIRTDKIGDMLEMGIIDPAKVIKVA
                     LQKAASVAGIFLTADTFVLNIPDKDTKEQEEE*"
                     /db_xref="UniRef100_I5BUD1"
                     /db_xref="I5BUD1_9RHIZ"
                     /db_xref="smeg:C770_GR4pB089"
     gene            complement(253012..253398)
                     /locus_tag="gwf1_scaffold_41_prodigal-single_403"
                     /gene="groES"
     CDS             complement(253012..253398)
                     /gene="groES"
                     /product="groES; 10 kDa chaperonin; K04078 chaperonin
                     GroES id=1245850 bin=RBG9 species=RBG9 genus=RBG9
                     taxon_order=RBG9 taxon_class=RBG9 phylum=Chloroflexi
                     tax=RBG9 organism_group=Chloroflexi"
                     /codon_start=1
                     /transl_table=11
                     /translation="MIVAIDLSKYKKLSPIDDKVIIKKLKTSDRSSGGVLLPETAVGQ
                     EQKGIIVAVGPGLKEMTSDKKTKQLLTEDNQYVNEEHIKRIGMQLKVGDLVLYTTVSG
                     LKFNFEGEELIVQREVDIISIIKEDE*"
                     /db_xref="RBG9_29_60"
                     /db_xref="ddn:DND132_3218"
                     /db_xref="87241083"
                     /db_xref="K04078"
     gene            complement(253405..253605)
                     /locus_tag="gwf1_scaffold_41_prodigal-single_404"
     CDS             complement(253405..253605)
                     /product="hypothetical protein"
                     /codon_start=1
                     /transl_table=11
                     /translation="MKKFKLTFFPEDDGSTKFKVVEVEKFEINGDMLVFRDKNDNLTS
                     MYNIKNIRDVKPFIEKEDQNQN*"
     gene            complement(253639..254985)
                     /locus_tag="gwf1_scaffold_41_prodigal-single_405"
     CDS             complement(253639..254985)
                     /product="ISCaje4 transposase TnpB n=1 Tax=Campylobacter
                     phage CP220 RepID=D5GVD8_9CAUD"
                     /codon_start=1
                     /transl_table=11
                     /translation="MITIKIPYTANERFHMKLKELRREYSLIVRYAFNRYQEKMKQID
                     IRHSLKELNGIENANSWLQQCAIMEANQLHSRFKEKKIIFGGKKNFILRMKGKMTKEE
                     LKEKRLLPLNIQGEKLKGGNRQFILDIIENNQIIFKLNLKYRFEMNLPNLRNNYKKAL
                     ERLEMLNENKNGEIGYTYSVRLTEKEIYISFEEFKDEENLNLKNERYLGIDLNPDNIG
                     ISILEDGGVIRTQEYSLRPIFDKILDSNLSSDSLKMKYFQNKLQFETIQISKSISILA
                     KHFRCKNVFIEDLKFKMKLSSNQKYNHLGNRKNRNLWKRELFVSNLRKRLNVFQINLH
                     SVNPAYSSFIGNLQYDFTDSVNASIEIARRGYEWKVKKNKNGFYPVFSLKSSVQHQWK
                     EMGIEWIEDWKKLFLLVKNLKFKYRVSLEEAIQEHLVSVFRLNHSRKSYIDLYSFI*"
                     /db_xref="UniRef100_D5GVD8"
                     /db_xref="D5GVD8_9CAUD"
     gene            complement(255108..255551)
                     /locus_tag="gwf1_scaffold_41_prodigal-single_406"
     CDS             complement(255108..255551)
                     /product="hypothetical protein"
                     /codon_start=1
                     /transl_table=11
                     /translation="MGKSIFDHIKNMSIDKVDPSEYTEEDWKSFSPYMIAQWLSMDLS
                     LIEFVNQIQRHTIGQLSNELVYKIYLGFLEKKQYWIKYIRGDKEDKYSPELVDYLSRY
                     WKTSKRIVNTYLPIYFNTNGGTEEIRNILKEYGVEEKDIKKYISH*"
     gene            complement(255633..255839)
                     /locus_tag="gwf1_scaffold_41_prodigal-single_407"
     CDS             complement(255633..255839)
                     /product="hypothetical protein"
                     /codon_start=1
                     /transl_table=11
                     /translation="MALNVTKLESDLLDLYTKLNKYDNTPGKKPEDARRVLSEELSAA
                     INSFIKSGRVKITIGDNTYYGTIE*"
     gene            complement(255844..256047)
                     /locus_tag="gwf1_scaffold_41_prodigal-single_408"
     CDS             complement(255844..256047)
                     /product="hypothetical protein"
                     /codon_start=1
                     /transl_table=11
                     /translation="MQIDELNLNDLDLSNYSIELNVIDIKNDRKVVSKTNLESLQELK
                     KLYDIDGMWEILARALSELNQAK*"
     gene            complement(256063..257013)
                     /locus_tag="gwf1_scaffold_41_prodigal-single_409"
     CDS             complement(256063..257013)
                     /product="Sliding clamp loader n=1 Tax=Pelagibacter phage
                     HTVC008M RepID=M1ICV0_9CAUD"
                     /codon_start=1
                     /transl_table=11
                     /translation="MAEIKNSLIWDVKYRPKSFDDYIQSNEQSVEKFKEYIKDGSMPH
                     ILLHGPAGVGKSVLAELLVNAIDCDLLRINASDENNVETIRTKIKNFVTTISVGNKIK
                     VVLLEEGDHISMQAQGILRDILEKYIEHSRFILTCNYYDKIIPAIKSRFKKGTYEIKS
                     PGKPEIAKFVTAIMDKEGIAYDLNDVVKIINNEYPDIRSILGTLQVNILDNKLTLSDS
                     ILIESDYMSKILSIMKDSKVKKYDAYVEIRKVISGSRVSNFQPFIDYLFKNIDDVTDQ
                     IELKAGIILILAETQVQDSFSINKELNIMSAIIKILGEIK*"
                     /db_xref="UniRef100_M1ICV0"
                     /db_xref="A0A0F9P4B6_9ZZZZ"
                     /db_xref="mcn:Mcup_0251"
                     /db_xref="M1ICV0_9CAUD"
     gene            complement(257023..257742)
                     /locus_tag="gwf1_scaffold_41_prodigal-single_410"
     CDS             complement(257023..257742)
                     /product="hypothetical protein"
                     /codon_start=1
                     /transl_table=11
                     /translation="MKKSKISNFLSKYNLGGIVEETIWTIEDKNLLVKFRTEDKSVMG
                     VGLLKGMDIPNSEFGVYSTSKMINAISPLDEEIKVELISEGNTFTNLIYSDNDVINKR
                     TLTATSVIENTFQGFDMPEDVFDTVIKIDANFLTKFNKIKNLESDNIGIKINNNNTAT
                     FILNYSENNVDTGKFDINIEKGNTTIKPVLFKLDVITRILSANKDFTSGVIKFCGEHG
                     VLKFVFGSEDINFMYFTVALQ*"
     gene            complement(257749..258933)
                     /locus_tag="gwf1_scaffold_41_prodigal-single_411"
     CDS             complement(257749..258933)
                     /product="Uncharacterized protein n=1 Tax=Sphingobium
                     ummariense RL-3 RepID=T0K1C6_9SPHN"
                     /codon_start=1
                     /transl_table=11
                     /translation="MNKNFIYFPSLSSGASASWLLKNEYLTETVSSRFYDKEHTPPQF
                     YHPYFLLSAGHNYKEFELRKKYGLEDSFVIGDSGGYQIATGAIKWEKSVRETIFKWLE
                     NNSDIALNLDIPPRKEYDGKFQECFDISLDNFKYFEQNQSGKTKFLTVLQGNSLEQYK
                     FWYNAVKDFEFGGLAIGGCMHNLGRLIMVFAMLLEEKELEKKRNNYIHILGMSGLNDF
                     LVIEMIQKFLNKKFGNKLQLSTDSSSPNLATVFGQYYYDVNWDKYSFKSLHIHRELND
                     EIELACKFHSCPACEGRTYKDFQEWKTKDYMHMTHHNMFVYITAVKQIYSLIDSPKDV
                     LKDLLPNDYYNLYNIIEQIFESDSPLATYKKYVNQIEKVTRLTYAIETTDSKKINNLF
                     KF*"
                     /db_xref="UniRef100_T0K1C6"
                     /db_xref="T0K1C6_9SPHN"
     gene            complement(258926..259987)
                     /locus_tag="gwf1_scaffold_41_prodigal-single_412"
     CDS             complement(258926..259987)
                     /product="Uncharacterized protein n=1 Tax=Methylobacterium
                     extorquens (strain PA1) RepID=A9VWK8_METEP"
                     /codon_start=1
                     /transl_table=11
                     /translation="MVYIVDIEPVETRYTSQWKKYFPEILYGRYNCEVTNIGAEVEES
                     KQTSKGAFLNFGATNIYKSIQTQKISELFVNNIIQDNDHIIFTDAWHPGIINTRYMVD
                     LLKKRVTLHGLWHAGSYDPYDFLGREIENKEWSYNFERAIFCSLDYNYFATRFHIDLF
                     KKEIFANSYENTYIDKKIVLTGWPMEYMKEELKEYKNIPKENIILFPHRLSSEKQVGI
                     FKDLEKSLPEYKFVVCQEKQLTKHEYHTLLAKSKMVFSASLQETLGISMYEGVILKSI
                     PLVPNRLSYAEMYPSFFKYDSNWTLNFENYVLYKSQLIDLIRTKMENYDRKEVQSYLQ
                     SLEQYLEVDYFNFNNFKYE*"
                     /db_xref="UniRef100_A9VWK8"
                     /db_xref="mex:Mext_0157"
                     /db_xref="A9VWK8_METEP"
     gene            complement(259992..260684)
                     /locus_tag="gwf1_scaffold_41_prodigal-single_413"
     CDS             complement(259992..260684)
                     /product="hypothetical protein"
                     /codon_start=1
                     /transl_table=11
                     /translation="MATITDKTLAKYGSEELFHDVHRDMLKRFFLWVKDNNIPICLMF
                     GGFLGYCRENRIILWDHDIDVGILQDDFHLLTDEVLSKLPEYGFDKPDFSNKKYHYVE
                     DNFNGEYFRIYNSNLKTKYELIEIFPLKNYENTDNIFYKFWFQYKQGKKKIYQDLMWV
                     DFYDFKIQIPQDLEAALMHQYGEKWHMPKKSKQYLKNIDSEYQSLIVNRLKELKIGPY
                     EHYEKINNFFKF*"
     gene            complement(260688..261590)
                     /locus_tag="gwf1_scaffold_41_prodigal-single_414"
     CDS             complement(260688..261590)
                     /product="zinc-containing alcohol dehydrogenase (EC:1.1.1
                     .-)"
                     /codon_start=1
                     /transl_table=11
                     /translation="MHSYGSKDINNYFLDKPEPTDNQIEVETKMTGICRSDIAAYNGW
                     ENAMPLGMFGHEGIGIVSKIGKNIKDVEVGDYVATWSDPAYGKYYNANSNQYVKIPEI
                     SSKYIMQPVASAINIFDKTLKYMEFLNYIGEPILLIGTGFMSLVIAQLYDNIHVLGNS
                     NKSKWEEIKIKTYSSFKELPQTKYKVIIDLSSKADNYYKISEELGEVEALITYASTPF
                     TPVTTNFFNNNWNCHTFIMPSPRNKDFNSIMKLGVDYIIENKLKTDFLWSESYKAFDL
                     DDMKKAFEDGSIRNDKYLRGYFIF*"
                     /db_xref="rop:ROP_01120"
                     /db_xref="UniRef100_B6FXU2"
                     /db_xref="B6FXU2_9FIRM"
                     /db_xref="1.1.1.-"
     gene            complement(261609..262484)
                     /locus_tag="gwf1_scaffold_41_prodigal-single_415"
     CDS             complement(261609..262484)
                     /product="Putative oxidoreductase n=1 Tax=Streptococcus
                     mutans NCTC 11060 RepID=M7DPG4_STRMG"
                     /codon_start=1
                     /transl_table=11
                     /translation="MKGLIVGLGIGSVYLEQLNLLGFNVTTVDIDKTKNPTFLNIEDA
                     LKEKYDLSIICTPNYLHFEQAKLLQPASKNILIEKPGFESLDIYNHFINTFKDTKFFI
                     VKNNIYRPELTYIKSIIDLFENSIEYVSINWLNSNRTPYPGGWFTNKEKSFGGVCHDL
                     MPHLLHLFYSLNGNKLLEPKKINKFQRWNYTDVLTTEYGNVNSINPVYDVDDTCQITF
                     EDKFLYKLNAAWKTDKENDISININLKDGRKFRYEFGLCPNEMYGKMISEIMSDNNYS
                     KHILLDTWLHKIINS*"
                     /db_xref="UniRef100_M7DPG4"
                     /db_xref="clb:Clo1100_0897"
                     /db_xref="M7DPG4_STRMG"
     gene            complement(262536..264350)
                     /locus_tag="gwf1_scaffold_41_prodigal-single_416"
     CDS             complement(262536..264350)
                     /product="Hemolysin erythrocyte lysis protein 2 n=1 Tax
                     =Bacteroides stercoris CAG:120 RepID=R6AMQ0_9BACE"
                     /codon_start=1
                     /transl_table=11
                     /translation="MQAIILAAGMGKRLGKFTQENTKCMVKVNDITIIERIINNLLYV
                     DIKDIKIVIGYKGDILKEFISEKYPELNITYIYNNVYDKTNNIYSLFLAKEYLKSDDT
                     ILLESDLVFEPKLLVDLIENKNKNLVAVSKFEQWMDGTVVTLDEKTTTILNFIPKKKF
                     DFNDINDYYKTINIYKFSKEFSEKYYIPFLLAYCESYGNNEYYEEVLRVIAFLERSDL
                     NALIVNKNQKWYEIDDIQDLNIAETLFAEKDNLLSKYNRRYGGYWRFEQLLDFCYLIN
                     PYFPTEKFYKEIELNLKTLISQYPSGFSTLQVLASKMFNIPKDNILIGNGAAELINAL
                     LPGIKRRTGIVIPTFEEYSNRIPSDLLFTFKPKTSDFKCGVDDLIEFVEKSKLRILIL
                     INPDNPSGNFISRKEVLRLLDYLLKDDISLVLDESFIDFADVNESLLDSDILDKYPNL
                     VIIKSISKSYGVPGLRLGILASGDDEFISNLKPKLPIWNINSIAEFFLQNISKYKTEY
                     ELACDKLKEERNRFFKELSEIHYLRVIPSNSNYFLCEILTEITATELASYLLSEKYYI
                     KDCSKKLGLSDKYIRIAIRNKEDNDLLLHALTYCSEIF*"
                     /db_xref="UniRef100_R6AMQ0"
                     /db_xref="R6AMQ0_9BACE"
                     /db_xref="pdi:BDI_1465"
     gene            complement(264363..265034)
                     /locus_tag="gwf1_scaffold_41_prodigal-single_417"
     CDS             complement(264363..265034)
                     /product="Uncharacterized protein n=1 Tax=Lachnospiraceae
                     bacterium 28-4 RepID=R9JEA4_9FIRM"
                     /codon_start=1
                     /transl_table=11
                     /translation="MNWKEVYNNRKNNYDFSDVSVENLLKISGYDNKNSFISYKELLS
                     WINNLKKEINFNEKNDTVLELCCGAGAFIKTFNPLWGTGLDFSEDMCKIFSKANPSYN
                     IINSEALLIDETFDHIFTFTGFNYFPSKEYSEKVLRKIISLSSKTISILDILDVEKEK
                     DEKEFRKETIENYEENYSTISHLYYSKDWFEKILKESNVTWKYIPGIKSYHNSQFRFN
                     LVIYK*"
                     /db_xref="UniRef100_R9JEA4"
                     /db_xref="R9JEA4_9FIRM"
     gene            complement(265040..265387)
                     /locus_tag="gwf1_scaffold_41_prodigal-single_418"
     CDS             complement(265040..265387)
                     /product="Uncharacterized protein {ECO:0000313|EMBL
                     :KKM91202.1};  TaxID=412755 species="unclassified
                     sequences; metagenomes; ecological metagenomes.;"
                     source="marine sediment metagenome.;""
                     /codon_start=1
                     /transl_table=11
                     /translation="MQTNIIINLQVEGLHSWPDATKIEPIVGFLDLIHRHIFHIECKK
                     KVNHDNRDIEFIKFKREVKSYLEEKFYSKPFDCLLFESMSCEMIAKKLLEKFDLEYCK
                     VLEDNENGAEIIK*"
                     /db_xref="A0A0F9PCV4_9ZZZZ"
     gene            complement(265447..266073)
                     /locus_tag="gwf1_scaffold_41_prodigal-single_419"
     CDS             complement(265447..266073)
                     /product="Leucine rich repeat protein n=3 Tax=Leptospira
                     interrogans RepID=M6ATS1_LEPIR"
                     /codon_start=1
                     /transl_table=11
                     /translation="MYMKSNLKIKLQELIREEYAQLLKEESLTLGRKVVMTPDNSFSA
                     YKQNISNLPIEIGNFVNLRRLDLSYNKLITLPPEIGNLTKLKKVWITDNKLKSLPKEI
                     GNLINLEELYVSRNEIQIIPKEIQKLKKLEFLHFTKNNIKVIPKELFELEKLVNLYIS
                     ENELTDIPNEIQKLKKLEVLYITGNNIPKNRLQEIKKLLPNVSIYADF*"
                     /db_xref="UniRef100_M6ATS1"
                     /db_xref="lil:LA_2862"
                     /db_xref="A0A0F6IDR1_LEPIR"
                     /db_xref="M6ATS1_LEPIR"
     gene            complement(266110..268833)
                     /locus_tag="gwf1_scaffold_41_prodigal-single_420"
     CDS             complement(266110..268833)
                     /product="DNA polymerase n=1 Tax=Vibriophage phi-pp2 RepID
                     =I6XGN4_BPKV4"
                     /codon_start=1
                     /transl_table=11
                     /translation="MYQNIYYNRNTKIVHLWDDEQGYIEIPYEPYAYKKHPNGEHTSL
                     YGDKLKKIYNSEIENTSPELLFESDVHPEDRILIDLYKDSFDISKNHIILFLDIETRT
                     EGGPSEPEDANQPIIAISYSVNGGPMTCLLLNQTNSETTKFEDGENKVILFDHESELL
                     IYFVDAWKKIKPTIITHWNGDDYDVPYIINRITKVLSINKAKALSPINKIDYNKRDET
                     YTIAGVSSLDYMRLYKKYTFIGKPSYSLDAISKEEIGRGKIKFTGGFTELFKDQKKTV
                     EYVNEDVQLLIDLDKKLKLIELTLFICHDAHTAYDNVYSNSRILDNASILFLNSNGII
                     APNRKPKPSLKLQRNHSTGEDKIYVDKIIDRKVVPLKGVIQLRKSKTAKISFEYSSFE
                     ENYFILESSLDEPLKKEWEMKIELPGAYVNLEESGLYDDTSSIDLVSLYPSIIMTLNM
                     SPETKIGRVLNWEWEIEKLSEIKIFQIEFVGGMLEEFSLENFNKFIEERKVKISATGI
                     MYDGTKKGFIPSILEKWFNHRVESKNLMKKYKKEGNEYLTQLYYTKQLTEKVKLNSFY
                     GVLALSVFRFYDLDNAESVTATGQAIIKFSKKYINISHGEKTAIYEDTDSVYFKLQNI
                     IKEQDLSKLSIDEFLNYTVPFSNNINEKLKLFSKLILKSDNNWLEFKSEKIIRTAFHH
                     AKKRYALCVKWNEGFTYTEENTKEADKIYDKEGNFLGALAVTGLDIVRSDFPERFKEF
                     MTNIVKKILAKFPKEDVDDYVIDFKTNLHKEKIEDILFPTGVSDVEKYKYGRSRFHVI
                     TGTPIHVKSALYYNDMLEYFNITNLSPVGNWDKIKWCYLKENPLQLEVMAIKNNNDNP
                     KEIEEYILNYIDYDAMFQSKLQGKLQDFYESLHWGILPDRNTKKINSLFKF*"
                     /db_xref="UniRef100_I6XGN4"
                     /db_xref="A0A0F9NZ45_9ZZZZ"
                     /db_xref="hut:Huta_0375"
                     /db_xref="I6XGN4_BPKV4"
     gene            complement(268834..269340)
                     /locus_tag="gwf1_scaffold_41_prodigal-single_421"
     CDS             complement(268834..269340)
                     /product="Uncharacterized protein n=1 Tax=Sphingobacterium
                     sp. (strain 21) RepID=F4C447_SPHS2"
                     /codon_start=1
                     /transl_table=11
                     /translation="MENLYVPNCIRTFSGIYMNVFEPTLDMICIEDIAHSLSQQCRFG
                     GHLPTFYSVAQHSILSSYLVPDENRLAALMHDSSEAYLLDMPKPIKVGLDKYNELEYN
                     LMSLISTKFGFKFPLHPRIKQADKTMLEVEWNQIMLQQQDGIIEILTIKAAKKEFLRL
                     FKLYTENK*"
                     /db_xref="UniRef100_F4C447"
                     /db_xref="shg:Sph21_3499"
                     /db_xref="F4C447_SPHS2"
     gene            complement(269350..269691)
                     /locus_tag="gwf1_scaffold_41_prodigal-single_422"
     CDS             complement(269350..269691)
                     /product="hypothetical protein"
                     /codon_start=1
                     /transl_table=11
                     /translation="MIVELNTIQNNLLCIIQIQEYYQQDCLGITVRIDINNYSYYLLE
                     HKEKQSKIITIFEGLNNLAEIIFSDENKSYSTEKEICEEVLTFIKTISEELELLYNIR
                     ENTFDESSILF*"
     gene            complement(269865..270506)
                     /locus_tag="gwf1_scaffold_41_prodigal-single_423"
     CDS             complement(269865..270506)
                     /product="GTP cyclohydrolase n=1 Tax=Encephalitozoon
                     hellem (strain ATCC 50504) RepID=I6ULB5_ENCHA"
                     /codon_start=1
                     /transl_table=11
                     /translation="MELLKHSNDNIFLSEKEKEQRIKKVEKAYGKFLTEIGYDWEQDP
                     NMAGTPFRVAKMWIKEIASGNHSEEPKITAFDNINKYDGMVFEGGIDVKSLCSHHNYP
                     FYGKAYVAYLAHPDGKIIGLSKLNRIVDWFSRRPQVQENLTNQIHEYLDKVLEKHGGI
                     AVHIQAVHTCVRLRGVNQNGDMQTTKMSGAFLENDSRAHTEFLDKIRNSIHLI*"
                     /db_xref="UniRef100_I6ULB5"
                     /db_xref="X0SX07_9ZZZZ"
                     /db_xref="plu:plu2793"
                     /db_xref="I6ULB5_ENCHA"
     gene            complement(270566..270853)
                     /locus_tag="gwf1_scaffold_41_prodigal-single_424"
     CDS             complement(270566..270853)
                     /product="hypothetical protein"
                     /codon_start=1
                     /transl_table=11
                     /translation="MTIGEKISPILQEICYTLLEYDASPKAGKYGFDNMDLFAATKIF
                     ASCILDKMYELQLKEKMSMENASDMAVKLGNEIRNLVKIYTDIDLHELAKQ*"
     gene            complement(270868..271059)
                     /locus_tag="gwf1_scaffold_41_prodigal-single_425"
     CDS             complement(270868..271059)
                     /product="hypothetical protein"
                     /codon_start=1
                     /transl_table=11
                     /translation="MKADDKIKTMIGLSMKDEREFLKGKILSIENQKCLDGSIFEKIM
                     IELEDGRILPSIKEELELI*"
     gene            complement(271063..271407)
                     /locus_tag="gwf1_scaffold_41_prodigal-single_426"
     CDS             complement(271063..271407)
                     /product="hypothetical protein"
                     /codon_start=1
                     /transl_table=11
                     /translation="MNIFFKTSELSLEQKKTLCERAYEMNTNWWVDIKDVAVSWAREK
                     IEMSFEDIMQKLTSSCHFVVIHRIPEWNEEPYGEIGFSTMNPHDPDYFLWIYISPKDL
                     DKIIKEYNLKIL*"
     gene            complement(271413..271664)
                     /locus_tag="gwf1_scaffold_41_prodigal-single_427"
     CDS             complement(271413..271664)
                     /product="hypothetical protein"
                     /codon_start=1
                     /transl_table=11
                     /translation="MITTIQSNLTVKNELQQVLNKYSWQILSDRVIHEIDNELQEILH
                     RYKLDVLQYNISSVEGVLSIDPIREIDRWAFKGIFETKD*"
     gene            complement(271661..271957)
                     /locus_tag="gwf1_scaffold_41_prodigal-single_428"
     CDS             complement(271661..271957)
                     /product="hypothetical protein"
                     /codon_start=1
                     /transl_table=11
                     /translation="MKQLSEELKFNGYTYKLIKRNDFKALYEQHSKRSGLIAYELFYI
                     PKHNGFNIGETTINPTEYFPKDEYFGKFAWTLKVDLEYALQRYEQLPKINLLKS*"
     gene            complement(271954..272175)
                     /locus_tag="gwf1_scaffold_41_prodigal-single_429"
     CDS             complement(271954..272175)
                     /product="hypothetical protein"
                     /codon_start=1
                     /transl_table=11
                     /translation="MKEKLWIDHRLLLKHGNSDEDIPYLCPHCDHELDFERLLRKYGP
                     EGLYDIAKKLMKLADEDMSNALSQIHKEL*"
     gene            complement(272172..272621)
                     /locus_tag="gwf1_scaffold_41_prodigal-single_430"
     CDS             complement(272172..272621)
                     /product="hypothetical protein"
                     /codon_start=1
                     /transl_table=11
                     /translation="MTKDKLKQIERYRYLGNVYPQCNAGWYSIVLSALKEIDKRIYPW
                     YVPRFMKLFFYWLHFHSPWCIKKRVRGKFYYHGISQIKEKFGALRIYDCDEDIYEKAH
                     EESWNTCEMCGSKENLGSTMGWIKRLCENCAKNQNNKWNIDKLNKKA*"
     gene            complement(272608..273012)
                     /locus_tag="gwf1_scaffold_41_prodigal-single_431"
     CDS             complement(272608..273012)
                     /product="hypothetical protein"
                     /codon_start=1
                     /transl_table=11
                     /translation="MKTIIFYVNTVDKQRNYYHDFAFDLEELNKKPIQGYLDHNTGDK
                     KLDSYFPPTHEVNDFKIEEDTLFGEVTFLDNVKAKILMLLLRDGKVVLRPKGSITRIN
                     NSNQVFHFSIDSIDVVSLSNDFISKPINYDER*"
     gene            complement(273016..273264)
                     /locus_tag="gwf1_scaffold_41_prodigal-single_432"
     CDS             complement(273016..273264)
                     /product="hypothetical protein"
                     /codon_start=1
                     /transl_table=11
                     /translation="MANFVMCSIDEYLPTGHSNDPMNLDLIVRVCKSNGSHSDPKIGE
                     YYSIQFDAVKYTYHWRYSTKKDRDEDYIRLLTIACLKN*"
     gene            complement(273281..274159)
                     /locus_tag="gwf1_scaffold_41_prodigal-single_433"
     CDS             complement(273281..274159)
                     /product="7-carboxy-7-deazaguanine synthase {ECO:0000256
                     |HAMAP-Rule:MF_00917}; Short=CDG synthase
                     {ECO:0000256|HAMAP-Rule:MF_00917};; EC=4.3.99.3
                     {ECO:0000256|HAMAP-Rule:MF_00917};; Queuosine biosynthesis
                     protein QueE {ECO:0000256|HAMAP-Rule:MF_00917}; 
                     TaxID=1236989 species="Bacteria; Bacteroidetes;
                     Bacteroidia; Bacteroidales; Marinilabiliaceae; Geofilum.;"
                     source="Geofilum rubicundum JCM 15548.;""
                     /codon_start=1
                     /transl_table=11
                     /translation="MHINLSTEGIFPIIYDSKGEKIFDINPNTNLSYEGSVQGEGALM
                     GVPSLFIRTSGCNLRCLWQNDKFLETCDTPHTSWNNENLRYRIDEIISVIKYNTKNIN
                     HIVITGGEPLIQAKALTELCARIKTEFGYHITIETNGTIFYEPLLMHVDLFSISPKLS
                     NSNPTKEKIQEYNSTYNKNIKTDVKHEDNRYNSLSLSSYVNWNKLEKQQNKWRRRLQL
                     KFVVSSESDIKEIKEDYIDKLPNICNEDIYLMPLGMTPETLNITTNLVLNECIKNNWN
                     FTGRLHINLFKSNFGV*"
                     /db_xref="A0A0E9M2R6_9BACT"
                     /db_xref="UniRef100_UPI00029AF8FA"
                     /db_xref="hla:Hlac_3058"
                     /db_xref="UPI00029AF8FA"
                     /db_xref="4.3.99.3"
     gene            complement(274166..274453)
                     /locus_tag="gwf1_scaffold_41_prodigal-single_434"
     CDS             complement(274166..274453)
                     /product="hypothetical protein"
                     /codon_start=1
                     /transl_table=11
                     /translation="MYTLRTINNGKVGGPITNLFLGDWYSVVMRDKCTLQFNEIHEEF
                     MGGEECQEDNRIYAYIMCDKKLPWKYTPLYLGTSYFIMTSNGSTFESFQKN*"
     gene            complement(274521..274748)
                     /locus_tag="gwf1_scaffold_41_prodigal-single_435"
     CDS             complement(274521..274748)
                     /product="hypothetical protein"
                     /codon_start=1
                     /transl_table=11
                     /translation="METVFEFLYNDSVCESAAHTMSIHKTSKGAEMALEFHKAEALKE
                     WEKDCKEYPSEYEFPFDYDQWWGIRETELKE*"
     gene            complement(274750..275046)
                     /locus_tag="gwf1_scaffold_41_prodigal-single_436"
     CDS             complement(274750..275046)
                     /product="Putative uncharacterized protein n=1 Tax
                     =Bacteroides helcogenes (strain ATCC 35417 / DSM 20613 /
                     JCM 6297 / P 36-108) RepID=E6SNA9_BACT6"
                     /codon_start=1
                     /transl_table=11
                     /translation="MNNNIQKNEDHTEVLICACNSSEHQLVIHFLDYNGEIPNYKEVV
                     ISPHLVTYRNIFKRIRVAIKYIFGYKSKYGHWDSIIINDQNYSILKEAINFLEK*"
                     /db_xref="UniRef100_E6SNA9"
                     /db_xref="bhl:Bache_2824"
                     /db_xref="E6SNA9_BACT6"
     gene            complement(275039..275611)
                     /locus_tag="gwf1_scaffold_41_prodigal-single_437"
     CDS             complement(275039..275611)
                     /product="Putative uncharacterized protein n=1 Tax
                     =Arcobacter nitrofigilis (strain ATCC 33309 / DSM 7299 /
                     LMG 7604 / NCTC 12251 / CI) RepID=D5UZC7_ARCNC"
                     /codon_start=1
                     /transl_table=11
                     /translation="MWKIAKEFEFDYGHRVWSQTLNCDFSLDNKCVCRHQHGHRGMIR
                     VYLSSKELKDGMVTDFKHLNFVKKFIDDVLDHKMILDTNDPAFNHFYPLLAFDKNCGE
                     QFDKLFEYHKEGYYTPWMDNIIKEDIHIQDVYNGLVLVEFVPTSENLSKWLFDIISDK
                     LSSLNIRVDRIQFYETPKSQSNYYNPNSYE*"
                     /db_xref="UniRef100_D5UZC7"
                     /db_xref="ant:Arnit_0499"
                     /db_xref="D5UZC7_ARCNC"
     gene            complement(275630..275998)
                     /locus_tag="gwf1_scaffold_41_prodigal-single_438"
     CDS             complement(275630..275998)
                     /product="hypothetical protein"
                     /codon_start=1
                     /transl_table=11
                     /translation="MEKEILKELNDVGLNISRLISASKSSYRERKPNNLVYFNANIFV
                     YDYGKIWWGDIDITEDHIKLNEIAKKLNVHLYILSEQDGRFDNENRSDFELVSVWNTE
                     TGLSDRLKEYVDEITLKLKK*"
     gene            complement(276008..276367)
                     /locus_tag="gwf1_scaffold_41_prodigal-single_439"
     CDS             complement(276008..276367)
                     /product="hypothetical protein"
                     /codon_start=1
                     /transl_table=11
                     /translation="MDNLEIILEEFEKYKGQFVISEHNKVVRFISLLEDDYDYYYMLY
                     NGKKIILESCVGRIIPLKGYLKDEDYKYLIDIAKLNDNDQIIDNGTEIIKEEIQKQIS
                     NYKGKNIFLTEICLDLN*"
     gene            complement(276483..276683)
                     /locus_tag="gwf1_scaffold_41_prodigal-single_440"
     CDS             complement(276483..276683)
                     /product="hypothetical protein"
                     /codon_start=1
                     /transl_table=11
                     /translation="MKNITIFRSRRPYKDTAKEILPAISFWQTSTFISLTFSWWHFWI
                     RFVYGKIGETCSCDNCNCNLEE*"
     gene            complement(276689..276979)
                     /locus_tag="gwf1_scaffold_41_prodigal-single_441"
     CDS             complement(276689..276979)
                     /product="hypothetical protein"
                     /codon_start=1
                     /transl_table=11
                     /translation="MLLEEKIIYVSRYNDNRYLKQISENEYLIYGKSIYYRISFDSEQ
                     NNRILFIDFEGGPMINLEDNIKYFLEEVDKEIISIEREDNIDTMICFKLITK*"
     gene            complement(276983..277213)
                     /locus_tag="gwf1_scaffold_41_prodigal-single_442"
     CDS             complement(276983..277213)
                     /product="hypothetical protein"
                     /codon_start=1
                     /transl_table=11
                     /translation="MNSIKKLQYDKYIEAIKQLELQGKASNLPENMKNISYEEWLKDE
                     WETELNGRIYSRVTIRKMADQMRFNINNEIEE*"
     gene            complement(277215..277394)
                     /locus_tag="gwf1_scaffold_41_prodigal-single_443"
     CDS             complement(277215..277394)
                     /product="hypothetical protein"
                     /codon_start=1
                     /transl_table=11
                     /translation="MKKIEINKKNLQKLVNYFYEACSLCDEMDIYEFEEGDNSMQEMI
                     QWVDENFGRKLEKLN*"
     gene            complement(277400..278074)
                     /locus_tag="gwf1_scaffold_41_prodigal-single_444"
     CDS             complement(277400..278074)
                     /product="Uncharacterized protein {ECO:0000313|EMBL
                     :KKN37151.1};  TaxID=412755 species="unclassified
                     sequences; metagenomes; ecological metagenomes.;"
                     source="marine sediment metagenome.;""
                     /codon_start=1
                     /transl_table=11
                     /translation="MLYNKELSLDEIKSNYESLLQIIELFKDNKDRYEKIIQLYTDLE
                     EQIAMAPASSLKQFHGSYPGGYVVHILNVIKFSTKIYGFWESMGGRINDFTQEELVFS
                     AMFHDLGKIGEKGTDYYIKNESEWHRENQGKLYNINPALKNMPHSERSLYMLQKYGIT
                     VSDNEYIAIRSHDGPGVDLNKTYWDPHFDKSRDFRNNLPIIIHMADFMAYRIEMEQEG
                     ILDFEN*"
                     /db_xref="A0A0F9SJN6_9ZZZZ"
                     /db_xref="gwf2_scaffold_377_127"
     gene            complement(278085..278402)
                     /locus_tag="gwf1_scaffold_41_prodigal-single_445"
     CDS             complement(278085..278402)
                     /product="hypothetical protein"
                     /codon_start=1
                     /transl_table=11
                     /translation="MKIQIDTNLKTITIEEEITLKELSDFLTKLFSDRSWENYKLIPK
                     TISTWDNPIIITYPTYPSYPSYPNQPIVPEFPNWPIITCDTNMMSSGTYNIEIEKPGT
                     FTN*"
     gene            complement(278480..278710)
                     /locus_tag="gwf1_scaffold_41_prodigal-single_446"
     CDS             complement(278480..278710)
                     /product="hypothetical protein"
                     /codon_start=1
                     /transl_table=11
                     /translation="MKPILLIEIPDSLKKETLSESLFQLKEYLLDYYILAIYHNGIEA
                     VKIRLLSPFTNLETVPEDKLEKIKEILKEEIT*"
     gene            complement(278760..279047)
                     /locus_tag="gwf1_scaffold_41_prodigal-single_447"
     CDS             complement(278760..279047)
                     /product="hypothetical protein"
                     /codon_start=1
                     /transl_table=11
                     /translation="MKRIFNKVWFCRMFHSAVGTSDNNWYCKKWCDKMQTFRFNLDKA
                     DTYTVHVICWDGVDYLREATKDEIDTQRKNGYVKEDGYFGITFNFRSSHGI*"
     gene            279130..279450
                     /locus_tag="gwf1_scaffold_41_prodigal-single_448"
     CDS             279130..279450
                     /product="T5orf172 domain protein n=1 Tax=Leptospira
                     noguchii serovar Panama str. CZ214 RepID=T0FMK0_9LEPT"
                     /codon_start=1
                     /transl_table=11
                     /translation="MNGYVYLIFDSQFYKIGHTNKPIEQRLKEIQIGNPNELSLIKFY
                     QTYEYKKLEYMLHKRFSNRHIRGEWFNLTEQDISEFNLICETQLKNIEALKSNTFIYS
                     HLLP*"
                     /db_xref="UniRef100_T0FMK0"
                     /db_xref="T0FMK0_9LEPT"
     gene            complement(279425..279997)
                     /locus_tag="gwf1_scaffold_41_prodigal-single_449"
     CDS             complement(279425..279997)
                     /product="hypothetical protein"
                     /codon_start=1
                     /transl_table=11
                     /translation="MKMTAREKELASFILKTMKKYIDQKFESVIKENRVLQNQKNAQH
                     TTQSSKLQQVQQKKLPTRLAKDPMLNEALQQTKGFDGTNTSKPIDRLPKALNRYKQQM
                     DEAYSEFNSDFMYEEDVPVTAKQSNQKTISAPVEIETNEYDALFDSEPSSDEYLDASL
                     NDISVLLSGKNMAEFAKKHPSKTMVKDENI*"
     gene            complement(280015..281193)
                     /locus_tag="gwf1_scaffold_41_prodigal-single_450"
     CDS             complement(280015..281193)
                     /product="hypothetical protein"
                     /codon_start=1
                     /transl_table=11
                     /translation="MAKKPQINGSSVKQNLKNIKPKEFEYEYEPAEVVDIILDSNHLQ
                     YIDDNDIGVILFRRVKKDFKKNDTQLLKAAPLNKNDILYPLLHEIVFVYVAPNAINSI
                     LPQASSYYYDNTVNIWNYVNHNALPYSTQTYSANSDVSSFSGNTSSNESEILLGEYFQ
                     ENINIPSLMPFEGDRILSGRYGNSIRFGATTEKDINNWSEKGTVGEPILIFRVDKKTS
                     NTKYIIEDINNDDASIYITDGQSINFKPNSVIENSFVKNDKPQSIVDFIDSQIFLTAS
                     RININSKTDSIKLSSKKSTHVTADTSINLDAKNYIALDSSKLYFGKGAANEKEPMLLG
                     TQTLDTFTNIIDELIIATYTTPSGPSGPMLPPSSLKLTQLNLKLKSLKYILSKKSFVE
                     *"
     gene            complement(281193..281540)
                     /locus_tag="gwf1_scaffold_41_prodigal-single_451"
     CDS             complement(281193..281540)
                     /product="Uncharacterized protein {ECO:0000313|EMBL
                     :KKN37160.1};  TaxID=412755 species="unclassified
                     sequences; metagenomes; ecological metagenomes.;"
                     source="marine sediment metagenome.;""
                     /codon_start=1
                     /transl_table=11
                     /translation="MIDFENAELFKGKSFADVFKEIHENNREIDEKINDIVDEMKVMV
                     KTPSDVAVLGPVVKDYLDTKIKNNDILVKLMKVVEGMITKNSKNEDEDEDDMSEDEMA
                     EYLEIQRNSKINN*"
                     /db_xref="A0A0F9PZS8_9ZZZZ"
     gene            complement(281548..282270)
                     /locus_tag="gwf1_scaffold_41_prodigal-single_452"
     CDS             complement(281548..282270)
                     /product="Uncharacterized protein {ECO:0000313|EMBL
                     :KKN37159.1};  TaxID=412755 species="unclassified
                     sequences; metagenomes; ecological metagenomes.;"
                     source="marine sediment metagenome.;""
                     /codon_start=1
                     /transl_table=11
                     /translation="MIAEKERNKTKDYFTADTEIKLLEYVAESDPDIRNNLYTNYLTY
                     PLFKLTENIINTYKFYYISDSFPEIQQMGIKFVLEKIVTHPINPERGKAFSYLTKMLI
                     NFYIQENIKAYKELKRSKPICADLKNLPDEGVDHDKIYFFDFIQDYLVLNSHIIFKDD
                     EYDIANAIITVMKRRHNIDNLNKKKVYIYIKTMLESSSNFKITLVRKKMEVLYNHLFE
                     LYITNKLSLNYIPESTIFDNIK*"
                     /db_xref="A0A0F9Q3W2_9ZZZZ"
     gene            complement(282239..282538)
                     /locus_tag="gwf1_scaffold_41_prodigal-single_453"
     CDS             complement(282239..282538)
                     /product="hypothetical protein"
                     /codon_start=1
                     /transl_table=11
                     /translation="MITAIIILSILVIGLLYLSYKAIKKNFYLQDVIDNSEKIFNFIS
                     SKIKESNDKLSVIDANQAFESDDEVGYFFKELKNIQIALNEFNLLYDSRKREKQN*"
     gene            complement(282545..283147)
                     /locus_tag="gwf1_scaffold_41_prodigal-single_454"
     CDS             complement(282545..283147)
                     /product="Peptide deformylase {ECO:0000256|HAMAP-Rule
                     :MF_00163, ECO:0000256|RuleBase:RU003335}; Short=PDF
                     {ECO:0000256|HAMAP-Rule:MF_00163};; EC=3.5.1.88
                     {ECO:0000256|HAMAP-Rule:MF_00163,
                     ECO:0000256|SAAS:SAAS00013131};; Polypeptide deformylase
                     {ECO:0000256|HAMAP-Rule:MF_00163};  TaxID=1535750
                     species="Bacteria; Firmicutes; Bacilli; Bacillales;
                     Thermoactinomycetaceae; Thermoactinomyces.;"
                     source="Thermoactinomyces sp. Gus2-1.;""
                     /codon_start=1
                     /transl_table=11
                     /translation="MILEFKDILPAVHTKKKSKEQVDILNMLFNALADNPAGNALACN
                     QIGINDSRIVVTMISDVLYFINPEITSKSKEMFSIPETCLSLPNKMLKTKRYKWIEVK
                     AENFKEPIIFGDYDGDVKFRTVRLNQTSALQKVLDVLDGISILDNQTKYNQIPIILNN
                     KKLGRNEVVALFKGNETKKIKYKFIEPLLEDGWVLIENEK*"
                     /db_xref="A0A094JN39_9BACL"
                     /db_xref="bbe:BBR47_37300"
                     /db_xref="UniRef100_UPI00037D5394"
                     /db_xref="3.5.1.88"
     gene            complement(283215..284291)
                     /locus_tag="gwf1_scaffold_41_prodigal-single_455"
     CDS             complement(283215..284291)
                     /product="Uncharacterized protein n=1 Tax=Entamoeba
                     histolytica KU27 RepID=M2RD58_ENTHI"
                     /codon_start=1
                     /transl_table=11
                     /translation="MKPIAKDKIVRIGIIFIFVALYLLVSLISTLHSIEFFALSNPSR
                     AMSITLAVAFEIGAAASLASLIILHKMNKFLVWSLFLVLTSMQAMSNAYFAYVNLSDY
                     QGWIELFNLVDLEIISQKRILAIISGAILPLVALGFIKSLVDYIKPDEYIDDHTPRYK
                     SKEDETDKEVIQINEEIDNEPETRDVEDNKNIIIEEIKEPVKDLFESTIEEIKEPVKD
                     EIIVPEKKKQVQKKKAKKVKVEVEVKQEKEPEIDPEKVIIRDPILIREDKDKPEKVKI
                     KKTNGVITEPYDKILKTIEEKSNLINSDSSEEVLNAELEAQLNMIKNDKGEIDRELLK
                     NIYGEDIPKILKHYFNTMDKKNKK*"
                     /db_xref="UniRef100_M2RD58"
                     /db_xref="M2RD58_ENTHI"
     gene            complement(284295..284645)
                     /locus_tag="gwf1_scaffold_41_prodigal-single_456"
     CDS             complement(284295..284645)
                     /product="hypothetical protein"
                     /codon_start=1
                     /transl_table=11
                     /translation="MKQTFKLETKHFLYAIIFLLLLIFLQTCGVNSKLKRTMKKQQSL
                     IEQVDTMNYYINNNLMSKEAILIQNEIVRYNIINDVLYDQNAIVRTVYRPDDRMRYYQ
                     LQLDSLQSKYNKLK*"
     gene            complement(284648..284818)
                     /locus_tag="gwf1_scaffold_41_prodigal-single_457"
     CDS             complement(284648..284818)
                     /product="hypothetical protein"
                     /codon_start=1
                     /transl_table=11
                     /translation="MKSKQMVAELLEKQRIIFYTIDRGLNQNMLSAAQVIEKIQVAKN
                     INDSITKYINLE*"
     gene            complement(284820..285359)
                     /locus_tag="gwf1_scaffold_41_prodigal-single_458"
     CDS             complement(284820..285359)
                     /product="hypothetical protein"
                     /codon_start=1
                     /transl_table=11
                     /translation="MIQYKLNNIDEITDYFIDDLWDNEEVIGYQAYYQELDYAYDILK
                     KHNLDKTDLYTDRISFMNFVESISNENYDELINLIHIEDIPVLTLFIENLIAEKKGKK
                     TGMEFETFDVLFFKFLSKASELKTVSLRVGDYIMLGGKNRKAIRKQKKELINTKECFL
                     IHTLKMNRKSIHIFYIKSK*"
     gene            complement(285462..288647)
                     /locus_tag="gwf1_scaffold_41_prodigal-single_459"
     CDS             complement(285462..288647)
                     /product="Putative hydrolase n=1 Tax=Megavirus chiliensis
                     RepID=G5CQW0_9VIRU"
                     /codon_start=1
                     /transl_table=11
                     /translation="MNKIILSKGNQKVKTIYHLADIHIRLLQRHKEYKEQFDKLYTEI
                     KKDTSEAIICVAGDIVHAKIELSPELVDLTAEFLENLSEIAPTFVILGNHDLNLNNPS
                     RLDALSPIIKRVNSNQLYFLKDPGIYKYNNIDFYNFSILDPEINTSLNTNYELNKNQI
                     NIALYHGVVHDSKTEKDHTLKSNTVTSSTFKHYDATILGDIHKFQSLGSKNNIVYPSS
                     LIQQDHGETYGTHGLVKWNISDKNKIEYNQIIIDNDYGYHTIIIDNNKIIDKDLVISK
                     YPRIQLEVKNTKLSELKRLEAKIKKKYKVSNITINTNNVFNDIDTSSKIEQINNINNP
                     LYQNELIEEFIKKLDPNISTDIIEEIKQINSFLNYNIQQENIFLQNNEIKLLELWFSN
                     YFTYGEHNHINFENRQGLIGLFANNARGKSSLIQIILFTLFDKTTNAVKSYDILNTTS
                     KYFHSKIKIAINGKEYFIEKLGEKLEGRKNYDDTVVVSTDFYYYEGEEKIVLNGEQRR
                     DTQKIIKTYIGNLDSAVLTAISLQGENGGLILKNQTERKLLLSKFLNFDIFEKLFNQA
                     KEESKEEAVTLKNFQSKSTHQELINYKDKLDDIVEQEEQILNKLESINIRIIEIEEII
                     KELKTNLFQTDIQFNIADLLKEKEKLEKEKEKLDLNIITNENKIKNIEEKTIQINANL
                     INYNLEELNKEVTNLNNTEKEKSQINIKIKLLENDLKNQNDKLSKLKDLKYDENCSFC
                     MNNIFVKDAIETKDKFEINKTSYLNLNVELEELEEKIKQLSKSELSLKEYTELVKTKN
                     ELKQTYLSTLKDKEIFEGNLKLFNLNINSNSENIKTYYEQEELILNNTSVQEKIKENE
                     LILKKYKEERETLNQEERQIFSNKNITESKIDELKQKIEKIKKHEQTFYAYELYMQAI
                     GKNGIPYNLLKQIIPILELEVNNILNQIADFNLKFIFTNNNIIIHIRYDDRHWNISLA
                     SGMEKFISSIAMRVVLDKFSSRPSIRTLIIDEGFDVLDAENKDKLDKLFVFLKDYYDS
                     ILIISHLEIMKDIMSDFITIQRIGNYSYIIE*"
                     /db_xref="UniRef100_G5CQW0"
                     /db_xref="A0A0F9QVC1_9ZZZZ"
                     /db_xref="sul:SYO3AOP1_0961"
                     /db_xref="G5CQW0_9VIRU"
     gene            complement(288782..290122)
                     /locus_tag="gwf1_scaffold_41_prodigal-single_460"
     CDS             complement(288782..290122)
                     /product="ISCaje4 transposase TnpB n=1 Tax=Campylobacter
                     phage CP220 RepID=D5GVD8_9CAUD"
                     /codon_start=1
                     /transl_table=11
                     /translation="LITIKLPYKSTDKFYLRLNEIRKQYSSAVRYCYNQIFDEKKQAE
                     LLVEMNEKLNNLQDLSGFMKLCAFSEAKQLKKRFKEKKIVFGGKKNFVSRMKGKMTKE
                     ELKEKRLLPLNIQGDNVKQGNRHFKLNVIDENFIEFKLNRKEHFILHLPNLKNNYKKL
                     LFRLQELNEKKQGEVGYTYSVRLTEKELYISFEEFKDEENLDLKNERYLGIDLNPDNI
                     GVSILEDGNIILTQEYSLRPIFNKILSNNLPADSSKMKYFQNKLQFETIQISKSISIL
                     AKHFQCKNVFIEDLKFKMKLSLNQKYNHLGNRKNRNLWKRELFVSNLKKRLNIYQINL
                     HSVNPAYSSFIGNLQHDFTDSVNASIEIARRGYEWKVKKNKNGFYPIFSLKSSIQHQW
                     KEMGIEWIEDWKKLFVLIKNLKFKYRVSLEECLHAFGVFSLNNKKSLIKVYSFY*"
                     /db_xref="UniRef100_D5GVD8"
                     /db_xref="D5GVD8_9CAUD"
                     /db_xref="bcr:BCAH187_A5171"
     gene            290295..290603
                     /locus_tag="gwf1_scaffold_41_prodigal-single_461"
     CDS             290295..290603
                     /product="hypothetical protein"
                     /codon_start=1
                     /transl_table=11
                     /translation="MNHIELLQKLTGIDEPLFESEREMKLVEISLNIINNLKSEIEKL
                     QSDECENYSIEISSVSKFRKELMKMIEQVKYNTGEYKDISSSQVAEKFERKINSHYKT
                     *"
     gene            290856..291524
                     /locus_tag="gwf1_scaffold_41_prodigal-single_462"
     CDS             290856..291524
                     /product="hypothetical protein"
                     /codon_start=1
                     /transl_table=11
                     /translation="MKLTLIKEEVRQFLKESRLDSKYAEYEVKKDKILVELKNQKAAA
                     FTKYVQAWTELDNELESLKEQKRKLNDLENIHKEKSTELKTNLRPYIVDLVDAEEATM
                     TIIVESQGAQITLSKETQETTKEIEKTDYIKIYDEIYNLLKDNQGLISQLEEIKKNAT
                     TLETTISKSERSLRMNVKEGIFDDIVSKIKSVFDKFKMKIAKLFTLNSKRVDEINKKI
                     KGLK*"
     gene            291531..291977
                     /locus_tag="gwf1_scaffold_41_prodigal-single_463"
     CDS             291531..291977
                     /product="hypothetical protein"
                     /codon_start=1
                     /transl_table=11
                     /translation="MINLKNLISEYGVNLNDLPNHGTSLEKLNSILAIEKIIRHSFHG
                     EPNVIWFNTDKESVRNYGQCVISIIVDKKLFKYPNFEFVNLTDVHSYKDIELKNYKFN
                     IESIKGVGLKELIKRFKKDPMFLNRLQSFCEEQPNVIDYILKKEAK*"
ORIGIN      
        1 TTTTTTTATT TTTTATATTT ATAATTATAT ATAATTATAG TATAGAAATA AAAAATGATA
       61 ACTATTAAAA TTCCATATAC TGCAAATGAA AAATTTCAAG AAAAATTGAA AGAATTAAGA
      121 AGAGAATATT CTTTTATTGT GAGATATGCC TTTAATAGAT ATCAAGAAAA GATGAAACAG
      181 ATTGATATCA GACATAGCCT GAAAGAATTG AAAGGAATTG AAAATGCAAA CTCTTGGTTG
      241 CAGCAATGTG CAATTATGGA AGCTAATCAG CTTCATTCAA GATTTAAAGA GAAGAAGATT
      301 GTTTTTGGCG GAAAGAAAAA TTTTATTTTA AGAATGAAAG GAAAGATGAC AAAGGAAGAA
      361 TTGAAAGAAA AGAGATTGCT TCCTTTGAAT ATTCAAGGCG AAGCTAATTA TCATGGTAAT
      421 AGAATGTGTG ATTTGCATTT ATTGAATGAT AATATGATTG AATTCAAGGT AAATAGAAAA
      481 GAACATTATT TTTTGAAACT TCCAAATCTA AGAAATAATT ACAAAAAGGT GTTAGAAAAA
      541 TTAGAAACAA TAAATGAAAA TGAAGGTTAT ACTTATTCTG TCAGATTGAC AGAGAAAGAA
      601 ATCTTTATTT CTTTTGAAGA ATTCAAAGAT GAAGAAAATT TAGACTTGAA AAATGAAAGA
      661 TATATCGGAA TTGACCTTAA TCCAGATAAC ATTGGAGTTT CAATCCTTGA AGATGGAAGA
      721 GTTATTCACA CTCAAGAATA TTCACTTCAA TCTATCTTTG ATAAAATTTT AGATTCTAAT
      781 TTAAGTTCAG ACTCATCAAA GATGAAATAT TTTCAACATA AGCTTCAATT CGAAACTATC
      841 CAAATCTCAA AATCAATTTC AATCCTTGCT AAGCATTTTC AATGTAAGAA TGTCTTCATC
      901 GAAGACTTGA AATTCGAAAT GAAATTAAGC TCAGATCAAA AATATAATCA TCTTGGAAAC
      961 AGAAAAAATA GAAATTTATG GAAGAGAGAA TTATTCGTTC AGAATCTTAA AAAAAGATTA
     1021 AGTATCTTTC AAATCAATCT TCATTCGGTC AATCCGGCAT ATTCAAGCTT CATTGGAAAT
     1081 CTTCAATATG ATTTCACTGA TTCAATAAAT GCAAGCGTAG AAATTGCCCG AAGAGGCTAT
     1141 GAATGGAAGG TAAGAAAAAA CAAGAATGGT TTCTACCCAG TCTTCAGTCT AAAAAGTTCA
     1201 ATTCAACACC AATGGAAGGA AATGGGAATT GAATGGATTG AAGACTGGAA GAAATTATTT
     1261 GTGCTTATAA AAAACTTGAA ATTTAAATAT CGAGTTTCAC TCGAGGATGC AATTAAACTG
     1321 CATCAAATGA GTGTTTTCAG ATTAAATCAT AATAGAAAGA GTTATATAGA TTTATACTCT
     1381 TTTATATGAT TTTTTTATTT TATTAGTTAC TTTATAAAGA AATACAAGTG TTATAAAAAT
     1441 GAAACGACAA ATCACAATTC ACTGTAATAA GAAAATAGAA GAGTTATCAA GTATATTTAG
     1501 ATCCGAAATG ACTACCTTAT ATACTAATTC TTTTATTCCA AGTGCAGATG AAATCTTTGA
     1561 TGAGTTGTTA TTCGAGGATG AAATAGAAAA AGAAAAATTT TCACATAAAA TATTTTATTC
     1621 TGCTTATCAG TTAAAAAAGA AAATAGAAGA AATAATAAAA GCTGATAAGT CTTTTATAAA
     1681 TGCAATATTT ACTCTTGATT TTTTTGAATT ATATTTTCTT TTAGATGATA AACAAATAAA
     1741 AGATATTAAA ACCTGGATTA TTCAAGAACA GATTCAAAAT ATAATTAAAA TTTAAAGAAA
     1801 TGGAAGAATT AAAGAATGTG TCATTGTATG GAGAAAGTAA TGTAATAATT AATTATGATT
     1861 TCATTAAAAA AATAGAACTC GCTAAAGAAA ACATAATTCC AGAAGAACAT ATACATTATA
     1921 TTGCAAAAGA TATGAGGATA TTGTGGGATA CAGTTTTAAT AGAAAGAAAA GGATTACATT
     1981 TTTATAATCA TTTGTTAGAA GGAAATGTTT TACATCAATA TAACATAATG AATAATTATG
     2041 CTTATTTAAG ATCCAGAATA GTATTTCATT TTAAAGATAA TTCGTTTCAC ATTTTATATT
     2101 TTAAGACAAA TGAAGAAATG ATTAAATTCT ATAAAGATGA GATAATTACT AAGGTTGGAA
     2161 ATAAATTAAA AAATCTTATA TCATTGGTAA ATTTATGAAA CTTCAAAATA TAATTAACGA
     2221 AATATCTGAA GATAAGGTAA AAGAATTATT AAATTCTGAA AAGGTTTTTG ATATAAACTT
     2281 TGACGGCAAA CCATCTAAAA AAGGATTAAA AATATCTATT GCAGGTAAAA AAATGGAAGA
     2341 TGTTTATGAA CTGTATGATA GATTACATAA ATGGTTAGAT ATAAAAAATA TTGCACATAA
     2401 AATAGCAACT CAAAAAAGAT TGAATTATTC TAATTATGAA CAAAGTAAAA AATTATTTAC
     2461 TATATATGTT CCTGACGATA CAGATTTAAA TAAATTATTA TTACAGATCG AATTTCTATT
     2521 AAAAGGATAT ACAGGATGGC ACGGAATAAG ATTGCCATTT AGAAAATATG AAGTGTATTC
     2581 TGGAGGAATT CAATTTAGAA ATGATAGAGA TGAATATGGT AATTATGTTC CTTCTAAAGA
     2641 TTAAAATTAT GAAAATTAAA TATTAAAGAA ATGGAAAAAA TATCTCATGT TGGAAGTTTA
     2701 TCTACTAAAA CAGATTTTAA ATTAGAAACC GGTAATTATG TAAGAATTGA AGTTTGGTTC
     2761 ACTACTGAAT GCACATCTGC AAATCAAGGA ACCTATTATA ATTGTAATGT AAGCACAAAA
     2821 GGAAAAGGTT GTAGAAATTG GCATTTTGAA TTTAGAAGCA ACCATGCTAA AGATAAAAGA
     2881 ATATTAGAAC TAATATCAGA AGAACAATTA TATACTGCAT ATTATAATCA CTGGACAAAA
     2941 TTAAATCCGA TTCGTATTTT TGAAAACGGT AGAATAAATA ACGAATTAAA TAATTTTACA
     3001 GTAAATGAAA AGAAATATCC ATCTAAACAT TATGCTTTTT AATATAAGGT AAAAACCTTC
     3061 AAATATATAT TTTCCGATTA GTGCAAAAAA GAAAAGGGTT AAAATTATTT AACCCTTTTA
     3121 AAATTTAAAT TAAAAAATTA TTCGGAAAAA CTTGCCCCCG TGGGCGTGAT GTTTAGGTCT
     3181 ATCGAGATAA ATTCGACGGT TCTTGCCGGC TGTATCCACA GCTTACCTTT CATAATATTT
     3241 CTGTCTATTA AATCTGAAGT ATTTACTGTT TCATCTAAAA CCAATTTAAA AGTATAAATA
     3301 CCTTGCTTTT GTTGTATTTG TTCCAAATAA GGATTAATTT GATTATACAA TTGATTTCTT
     3361 GTTCGTCTTG TATTTGGTTC AAAAATTACA TATTTGCCTA CAGAAGCAAT ATATTTTTTA
     3421 ATCTTAATCA TCAATCTTCT TACATTAATT CTATCTAATG CACTTGATTT AACCTGTAAG
     3481 GTTTTTTGTC CCCAACAAGT AATTCCTTCT TTCGGGAAAG TTGCAATTGC ATTAATTCTA
     3541 TTTTCATATA AATCATCTCG TTTAGATTGA CTCAATTTAA AATATGTTTC AGTAACCGTA
     3601 CCTAAATTGC CTCTATTTAA CCCTGCAGGT GCATACCATT CTGCTGAAAT TCTATCATTG
     3661 TAACTATAAG CTCCTGCCAT CATTACTGAC GGAGGCACCC ACATATATCT ATTATTATCA
     3721 GTATCTAATA TTTTAATCCA AGGATAATAA GTTCCTGCAT AGCTGGTGTC TAAAGTATTT
     3781 GTCACAGTTC CTGCAGCAGT ATAAGCAGTT GCCATTTGAA CTGTATCTAG AATATAAAAT
     3841 GCATCTCCTC TTGTTTCACA TAAATCTATG AATTGTGAAG TTGGATAAGA ATGTAAATCA
     3901 TAAATTAAAC CAGGAGTAAC AACCAAATTA AAATCATACA TATCTGTATT TCTTAACAAT
     3961 TCTACCGCTC TATTATAAGC AACACTACCG CCTGAAGTCG AATTAGTAAA ATTAAATCCC
     4021 ATGCTATTTG CAGTTGTAAT TGCAGAACCC ATATTTTTAA CCAATGCTGG ATCTTGTCCA
     4081 TCAAAACCAC CTTGGAAAGG TACAATGAAT TTTCTTGCAG TTAATACATC TGCAGAAATA
     4141 ATGCTTTCGC CCGGATCTAC TGTAGAATCG GCGTGTATGG TATAATTATC TAAACTAAAA
     4201 TCTAAATTAG CACCTGCCAA TGAATTTTCT TCTAAAGGCA TTAAATATTG TTTATTATCA
     4261 GTTGTATCAA AATCAAAATT AAACCCATAA TAAATTTTTG AATTATATTC TCCGCTATAT
     4321 TCTTGAGTAG TTACAAAGGA TGCACTTGGT AAGGTTAAAC TTGAAGGCAT TAATAAAGAT
     4381 TGCTTTATTG CTCTAAATCC CCATGGAACC ATACTTGGTG AAATAGTACC ATTTTCAACT
     4441 TCTGAAGAAA TTTCAACAAC AATGTATTGA CTCTTATTAT CATATTCTCC TGCAGAAATT
     4501 ATATCTCCGT CTGAATAAGT ATTTATTTTC GTTCCTATTT CTCTACCAAT ATATTTTGTT
     4561 GAAGTTGGAT CTAAATTTAC ATTGACAAAC TGTTCTAAAA TACTCATTTG TCTATCATTG
     4621 TCATCTATTG CTCTAACCAA TACAGTAAAA GAACCGTAAT CAGTTCCAGG AACTTCACTA
     4681 CCGAGTTTTA CATTTTCAAT AGTAACTTTT ATTTCTTGAT TTACATAATT ACCATTGCTA
     4741 ATTGTTTTAA ATCTAAATAA ATTGGCAACT GATGCACCAA CTGTTTGTGA TGTGATCCAA
     4801 GGAGTAGTAG CACTTTGATA TTCTTGAGTC ATATCTAAAT TAGTAAATTG CATTGAAACA
     4861 GATGCACTTG GATCTGCAGT GTAATAAGTA GAAATATTAT TTTTATACAA TTGATATGCA
     4921 TAACCAGCAT CTGTGGTGTT TGCAGTTGAT TTTACTACTT TTGAAATAAA ATTAGCGGCT
     4981 GTAGAATCAA AGCTTGCAGA ATAATCTGTA CTTTCTGCGG TTGCCGGAGC TTCTAAATGT
     5041 AAATTAAATG AACCACTACT TACATAAGTA ACTGAAGAAG AAGCTAATGT ATCATCTTCA
     5101 TCTTGACCAG TAATTAATGT TGATCTATGA AAAACACCCA CTACCTTTTG GCCAAACGAT
     5161 CCGCTCATAA TTAAATGTGC TACGCTATTG TGAGTATATC CATCTAAACC TAATATTCTT
     5221 ATAATTGTAG CAACACTTGA ATTTTTTAAA TATTCTTTTA TAGAATAAGG CATATAAGAA
     5281 TATCCGTCTG CATATCCAAA TATTTTATAA TATTCATTTG CTGAAGCCAC ATTTGTAGGA
     5341 ATAAATGCAG GACCTTTTGT GGTAGGACCT ACAAAAGCAG CACCTATATC TGATATTCCT
     5401 TGTCCTAAAT AAGACAAGTC ATATTCATTT GTTGCTACCA TTGGACTAAT AAATTTTTGT
     5461 TCCATATTTT CTTGATTATT TTTTAATTAA TAAAACTTTA AATATAAATA TAAGATTTTT
     5521 TTTAAGAACA CGATAAAAGA TTTGGTTACT TCATTTTGTT TTTTTATATT TGTAGTAGAA
     5581 ATAATATAGA ATATGAAAGA CGGTTGGTTA GATCCAAAAG CAGAAGTGCT TGTAGCAAGT
     5641 GATAATTTTG AATTGATGGG TTCTCTAATA CCTCTTTCTT CTGTCAACCC ATATAATGAA
     5701 GGATCCAAAG AGATTCGTAC ATTTGTAGAC GCTTTTGATG GAGACACATA TGAAAAAGAA
     5761 GTGTATTCAA TTTTCGACGG AAATATTAAA GTTGTTAGAA TAAGTTAATT AAAAAATATG
     5821 TCAAAAGTAA AAATAACATC TCGTATTATT GAAGAATACG AATCAGATTT GGAATATCCT
     5881 ATTTATTTGT ATTTCCAAGA TGAATTATGC AATGATGAAT TAATAAAGGT AGAAGAAAAT
     5941 TATTTTTTAA GAATAAAATA TTCTGCGTTT GGTGTGGAAA TAACTCAAGG AAATAAATTT
     6001 ATAATAGAAG AACATTATTT AAAAAATAGT TTGACCACGG AATCACATTT TAATGAAATA
     6061 GCAAGTGAAT TGTTGTCAAC TCTAATAGAA TCCATATGAA TTTATTAAAT GAATTAAAAA
     6121 CAGATATGCT AAAAATGCTT GAATTAGCAA ATAATATTGG AAAGTATGAT CAAATATATA
     6181 ATGTTGCAAG TAATATACAT GATAAAAATT ATAATGAAGA ACAGTGCAAT AGAATAAAAA
     6241 CAAAATTGTC AGAATTAAAC GAAGAATATA TCAGACTTAA AGAAAAATGG TTTTAAATTT
     6301 ATAGTTATTA TTAAAGAAAT ATTTATGAAT TTAACAGCTG GAATATTTGT ATTCAATCAT
     6361 AAAAATGAAT TATTAATTTG TCATCCAACG AATGGATCTT GGAGTAAAAA TTGGTCTATA
     6421 CCTAAAGGAC AGTTTGAAGA AAGTGAAACC GCATTAAGAG CCGCCATTAG AGAAACATTT
     6481 GAAGAATCAA ATATTAATTT AATTTCTAAA ACAAATGAAA TTAAATTAGT AGGAAAACAA
     6541 AAATACGAAA AATCAGATAA GGTAATTATT GGATTTATCT ACAAATTTAA TGAAGAAACA
     6601 ACCTTCAATT TAAAATGTAC ATCATTAATT AAAGATACAA TTCTACCTGA AAATGATGTT
     6661 GTAAAATTCA TGGAATTTAA TAAAGCAGTT AAATTATTAC ACGAAGCTCA ACAAAAATTA
     6721 ATTTTAGATT ATTTAAAGAA AAATAAATAA TGTCATGAAT ATAAAAAAAC AAGTGTTAGA
     6781 AAATATTAAA TATCATTTTG AAGGAGAGTT AAGAAAAATT AATTTTGATA TCTTTGAGAA
     6841 TAAATATGAA ATAAAAAAGC TTGTTGAAAA ACAAACCTTA TTAAAAAGAA CTCGAGCAAA
     6901 ATTAGATTTA ATGTATCGAG AAGCGTTTAA AGCAAACAAA GATATTTAAT ACCATATTTT
     6961 ATAAATATTA ACCTGCATCG AATTTAACCA CAAATGTCAT ATCATTAGTT TGTGATTTTT
     7021 GAATTGGTCT TGATAATTTT CCAACTGCTA ATAATTCATT TTCGTCGTTA TATAATCCAA
     7081 TTGTAGAAAT ATAAGGTGAA AATGAACTCG ATGCAAATGT TGGATTAACA ATACTTCTTT
     7141 GATCATGATA TAATAATGTA GAAGGATTTG TGGTATTATT TAATTCTCCT CTTTCTACTT
     7201 GACATAAAAA TTCATACTCA TATATCATCT TCTTACTGTT AAAAGTAAGA GTATAATCAA
     7261 AAGAATCTGA TAATGTATAA TAATAAGGTG AAGTCAAGAC AATAAATCCA AGATCATAAA
     7321 ATACATTTCC AACATAATAA TTAAAAGTAT TATTAATTTC AAGAGTTGCT AAACTTAAAT
     7381 ATTCGTCTGC ATCTAAACTT CTATTATAAA ATTTTATTTC ATCCAATGCT CCGTCGAAAT
     7441 AATTAGTTAA TAATTTTCCA AAGACGACTA ATGAATCATT CTTTATACTA TAGATTAAAT
     7501 TAGTTGAAGA TATTGTAGAT TCTAAAATTC CATCGACAAT AAGTTGAATG CTGTCTGTAG
     7561 TTTTTTGACA AATAATATGA TGCCAATTAT TATCATTTAT TACAGTTGTA GAAATAGCAG
     7621 TTAAAATTGT CTTTCCATCA GAAACACTAT AATTCAAATA TCCAGATGAA TCAATACTTA
     7681 TTTGATATGG ATAAATAGAT AAATTAATTT CTTCATAATT TATATTGTAT ATTGTTTCTA
     7741 TTTTGCCGTC TGCATTTGTT ATTTTTTCTT TCTGATATAT TGAATTAAGA CCATTTTTTG
     7801 TTATTAAATA TGTAGAATCA TCAGAAGTAT TAACAAAAAA ACTAATTGCA TATTCTTGTT
     7861 CTATTCCAAA ATTAAGAACA TTTGCTTTAT CTTTAATTGT TATATATGAA GAAGTACCAT
     7921 TAAAAGAAGC ATACATTCCT CTTGTTCCTC TAATAAAAGA CATATCATAT CTTGTACCAT
     7981 GATTATGATA TTTTGATTTA TCTTTTATTT CTGCATTGTA TGAAAATACT TTATTTCTTA
     8041 ATGTGATGTT TGGTATAACT CCATTTATAA TTTCATTATT ATAATAAAAT CCTTCATTAA
     8101 AATTATAATT AGCTCTGATA TTAGGTAATA AATCATTGTA TAATTCTTCA GATACAAATT
     8161 GTCTATCTGA ATCAATTAAA TTTCCATATT CATCATCTAT TACATGGCAG ATAAAACCAG
     8221 AACCAGAATC TGTTATTGAT AAAGCAATTG TTTCTGGTTT AATTCCTTCA ACTAATATAC
     8281 TTCTAGGTAT TGAAAATATA TTTATCTTTT CATCTATTTC TCGATATTGT TGAATATACT
     8341 TCTCACCAAA TTTGAGTAAA TAATTTTTAT CAAAATCTAA ATAAAATAAA TGATTAATGG
     8401 AATGATAAAT AGTTTGCCCA TACCTTCCAT CTGATTCAAC AATTAAATTC GAGTTGTTTG
     8461 GATCTGAATC ATCTGATATG CTATATAAAT AATTATCAAA AGAAGCCTGA TAAAAAATTA
     8521 TATTGTTTGG AGAAACATTT GTCGATATGA CTTCAGCATA ACTTTCAAAT GGAGTTATGT
     8581 TAATATTTGA TGTTGGTATA TCTTTGTATA TAGGCACAAA ATGATTTTAT TTTAAAATTA
     8641 TTTTACCAAT CTAATTTAAC TTTTATTAAT GCTTCTCTTT GCGCATTTTT CAATAGAGGT
     8701 TGACTTATTT TTGCAACTGC TAATAATTCA TTACTATTGT TGTATAATCC GATTGTGGTA
     8761 ATATATACTT GAGGATCTTG CTCCATTTCT GGATGTCTTA ATTCCCCGGT ACTTTGAATT
     8821 GTAAATGAAG GATTATTACT GTAATTATAT TTAGAATTTT TAACTCTTAC AAAATAATAA
     8881 GTAGATTTGA CTTTTTGGCT ATTTCTTGCT TTAAATGATG CACCTGTTGA AATTGCAGTA
     8941 AAAAATGTCA ATTGATTATT TTGATCACTA TTTACAGTTA AATCAGTTTC CATGCCAGCA
     9001 CTCGTATTTA ATTGAGTCGA ACCAAATAAT AAAATACCAT GCTGCATATA AGCTCTTCCA
     9061 ACAATTATTT CTCCAGAATC ATCATATACT CCGTCGGCAA TTGATCCACT CACAATATTG
     9121 TAATATAATC CTGCATTGTT ATATGCTGCA GATGTTGTTG AACTATTATC AATATAAGTA
     9181 AATGAACCAG ATGCAGTAGT AATTGTTAAT TCCCAATTTC CTGGGTCTAA TTGTTCTTTT
     9241 AATCTTTCTC TTTGAAAATT GATCACATAA ATACTTTCAT ATGTTTCTCC ACCTATTGAA
     9301 AAATTAGTTT CAGTTGCAGT CAATAATAAA TTTCGATATT GTGAATAAAC TGCCTTTGAT
     9361 TCTGTCAAGG TAACATTGTT TCCTTCTTCA TTTATTTCTG CCGCACCTCT ACCACTTACA
     9421 TCTCCAAAAG CAACTGCAAA TTGAACTGCA GCACCACTTT CTATTTGTGG ATTTTGATCA
     9481 TACACATTAA TATAATAATC AGAAGTTGCT TGAGTTGAAG AAGTATAAAA TGCTGTTAAA
     9541 GTTCCTTCAT CTCCGGTCCA CATTGCTTCT GTGACAGTCT GAGTTATATT TGATACTATA
     9601 TCTTCAAGAG TATCAAATTG AGTATATATT GTAGATGTTG CCATATAATT TATCTTAATT
     9661 AATTTTTAAT ATTTATGAGG TATATGCATT TACTGTAATA TTAATAGTAA CGCTTCCACC
     9721 TGTTTCATTG CCCTCTATTG TAAGAGTACC ATATGCTGTT TCCGATAATT TTTTTGCAGT
     9781 TAATTTAAAA CTACTTCCTA TCATTGTAAC TGAAGTTGCG CCTACAGATG TAACAGATGT
     9841 AGCAGTCTCT TCTGAGTTTA GTGCGGTTGC AGTTAAAGTA GCGATTGCAG AATTATCTAA
     9901 TATAGCAGTA TAGCCAGCAG TATCATTATT TGCAGTTTCT GTAGAATTTA CAGTGGTCGG
     9961 AGTAATTACA ATCTCTTGTC CAGACGACAA AATAATTTCT GTGTATCCTG CATCGACTCT
    10021 CGGAACCAAA GTAGTACCAG TAGAAAGTGA AGATAATGTA ACTAATTTAT ATTTCATTAT
    10081 TTGTGTTTCA TTTGGAGTTG CTTCTAAAAG TGGCATATTT TCTATCATTT CTCCGTAATA
    10141 AGCACTTCCC AAGTTATGAT CTGGGTTCCA TAATCTATAA TCTATTTCAT CATCTGCTAA
    10201 TGCAAATTGA GTAATTTTAA AAGAATCAGA ACCTTTTGAT AATAATTCTT TTCCTCTATT
    10261 TGTTAAAATA CAATCTATTT CAATTGTGGT ATTTTGAAGG TATCCCATTT TTAATTATTT
    10321 TAATTTTATT ATAAATATAA AAAAAATATT TTTTTATGTT TGGCTTTCCC AATATTCTAC
    10381 AATTGGTGAT TTATCAAACA TATCATCGGA AGGCTCATTC CAATTAGAAC TTACCATTTT
    10441 GCATCCTTTA TAATACAATC TTTCGAAGCC AATTCCTTTA TAATCTTGTA CTCTGGCATT
    10501 CAAAAATTCT AACGATCCAG AAATATATCC ATATAAAGGA TTTTCTATTT TTGTATGTAT
    10561 GCTTTCTACT GCATTTTCAA TTATTGTTAT AACTCCTTCA GAATACCAAT AAGGATTTTG
    10621 AATTAATTGC TGATTTCCAG AAGTATCAAA ATATGTGTTA TATCTAATAT ATTGTGATGG
    10681 TAAATAATGA TTATAAATTA TTTCTGCATC GTACCCTATT GACTCTCCAG ATAATTTTGA
    10741 ATTTACATCT GCCGTAAGAG TTCCTTCATT ATATAAATAT TCATTTCCAG CAAAAGTAGA
    10801 AGTAGGTTTT AAATCATATT CTATATCATA TGTCAAACTG TCCGCCGAAG GTTTTGAACG
    10861 CAAAAGTCTT ATTTTACTTC TATTTAAAAT ATGCGGCTCA ATAACCAATC CACTTAATAC
    10921 AACAGATCTT GCAGGAGTAA TATCATCTAA ATGATGAAAT AAACTATTAT TAAAATATGG
    10981 CATCAATCTA AAATAATCTA CCACATTGTA TTTTGCAAAA TATTGTTGCA AATAATATTC
    11041 TTTCAATAAT CTTAAGCTAT TATAATATGT TGCATATTCA TTATCGGAAG TACCAATATA
    11101 ATTATCAATA TTAATCCCGG CCATATATTC AGCAATATCT TGCGTCACCT CTAAATTTGG
    11161 ACCAAAATAT ACTCCAATTT TAGCATTGTC AATTGGTGCT AAATCATAAC TCGATTGTTC
    11221 TGCAGAAAGA TTTAAATCTA AATTAGTAAT TAATTCATTA TCTTCAATTC TTATTTTATT
    11281 TGATATGTTT CTATTGCCGC CGGTATCTGG CCATTCATGC GCATACTGTT CAACAACAAT
    11341 TTCATAATTA TATTCATTTG GAAAATTTTC AAAATATGCA TTAGCTATAT CTCCACAAGT
    11401 TATATCGTCT GAATCTCCGC CATCTATTTC ATCATAACTT CCAGAAGTTG CATCTCCACC
    11461 GTCGACAATA TCATAACTTC CAGATGTAGA TTCTCCTCCA TCTATAATAC AATCTGCAAA
    11521 TGTCATTCCT GCTTGTGGGT GTTGAGAAGT GATATAGGTA GTTTCAAAAT GATTATATTT
    11581 TATTGTATCT GTTCCTAATG TTAATCTATA TATTAATTCT TCCCAAGGAG CAATTGAAGC
    11641 ATTTCCATTA TATGAAGTCG GAGATAAAAC ATGGTTATCA AATGCTTCTT CATTTAACGA
    11701 AGTGTTCCAA TATCTAAATT CTTGCATTCT ACCTTCAAAT CCAATATAAT AATCTTGAGT
    11761 GGTATCAATA AATTCTGAAT ATGCTAATGA ACCACTAATA TCAAATGAAC CACTATATTC
    11821 ATAATTTATT TTATTGTATT TAGCACTCTT AAGAAATATT TCATATTCAC CTACATTTGT
    11881 GGTAGAACGC AATAAAAACG ACCACCAATT TTCATCATAT ATTGGAATTT GATCTGATGT
    11941 AAAAGTATAT GCATCAATTT CAAATTCAAT ATATCCATAC ATATCATCTA CATTAATTGT
    12001 ATTCAATGCA ATTCCACCGT CTTCACGAAT AAACAAAGTT TGGTCTTCTT TATCTGTTAA
    12061 TTTAAATCTA AATTCAATTG AACCGGGAGC ATAATAAGGA ACAATAATAT TAGAATCTGA
    12121 AGTTAATTTG ATTGCATAAG CAAATTTATC AATTATGTTT AATGATTTAA CATTAATTTT
    12181 ATTTGGCCCG CCATATTCTC GAATTGCTAA CTCAGTTTTT GGAATTCCGT AACAATTGAT
    12241 TAAAGCTCTT ATTCCTTCTT TAGTTCCTTT AGTTTTTAAT AAATAAGGCA AATTATTTAA
    12301 TATTCTTTTC CAAATTTCTT TATCTAACAT TTCGGCAGTA AACACTTGAT CAGTTTCATC
    12361 TATTAATTCT AATTCTGTTT CATCTTGAGT TCCAAGAATA TATTTCCACA AATCTTCAAA
    12421 TTGATTGTTC TGAGATGGTT CCCAACCATA AGATATTAAC ATATGATAAA TTAAATCTTT
    12481 ACTCAATCCA GAAGTTATTC CTTCACTCTT ATTGTGTAAA TATCCAATGT GTTTTATGTA
    12541 TAACCATAAT ACATCAAAAT GTTGAGCAAT TAAATCTATA AAAATAAAAA ATTGACTGCT
    12601 ATATTCATCA TTCATTATGA ATTCAGGTAT ATTTTTTCTT AATGCAGCTA TGTTATCGTC
    12661 GTCATAAGTA ATAGCTGAAT CTATCATGCC TTCATACCAG GTTGTTACAT CTTCTATTGG
    12721 TTCTAATGAT CCGCTCGAGT CTTTGGGCCA AGAATATAAA CTGCTACTAT CATAATATAA
    12781 GAATTTTTCA TAAGCATCTA AACTTAATAA TAGTTCTTGT ATATCATTTT GATATGTTTC
    12841 TTGATAAGAA GATATTGAAA CATTTGAAAT GTTTTCATTT AAATCTTCGA TTTGTTGTAC
    12901 TTTATATTTA AAGTTAATTA ATCTATGTTC TGCACTCGAA TAAAAAACAA AATTAGAAAA
    12961 ATCTTCAAAA TCTACATTTA ATGTAGCAGT TTGCTCATAA AAACTAAAAT AATTATTTTC
    13021 TAATAAATTT TTAATTTCGG TATTTGTTGA CACCAAATCC TCCCAACTCA AATATGTTGT
    13081 TTCTTCTTTA GAATTTTTAT TAATTTTAAT GTCAAAATTT GGTCGAGTTA AAACATTTAC
    13141 ATCATACTCC TTATTTTTTT GAACAAACCC AATATCTTGC CATACTTTAT CATATATTAT
    13201 TTTTTCAATA GAAACTAAAG AATTTAAAGA TATTTTTGCC GGCAATTCTT CATTTAATTT
    13261 TATTGCAATT TTATATTTTG TTCCCTTTGA AGAAATTGAA ATTCTTTTTA AATTTGAATC
    13321 GGATGTTAAG CTCCAATTAT TGATTTCAAA TGTATCATTA TTATTAAAAT TCAGAATTAA
    13381 TTGATCTGTA TTAGCTTGAA GCAAATTTAA TATAGAAAGA AATATATCAT AGTTTTTTGT
    13441 TTCTATAATC AACTCATTTC TATTATTTGC TATTGAAGAA ATTTTAAAAG TGTCATTCAA
    13501 TGTATCTTCA TACAAAGACT CTTTAACAAA TAAGCATAAA TTATATTGAC CAGAATTTAT
    13561 TTTTTGATTT CTTAGATAAT TATGAATATT AAAAATTATT CTTTTAGATG CAGCTCCAGT
    13621 AATCTCATCT ATATTATCTT TAAGATACCA ATTTGATAGA TTCTGATTAC TTAATATTAA
    13681 AGTATCTTTT TTGTCATATA TGTGTAATTC TAAATATTGC ATCTATGTTT TTTTAAATGT
    13741 TCTTAATAGT TATCATTGCA GTTGTATTTG CAGAATCGCT ATTTCCTAAA ATATCTTCTA
    13801 CCGTGAGTTT TACCAAATAA ATCCCCGGTT CAGTATATGC ATGATTTGTA ATTAAATATC
    13861 TTGTTTCAAT ATTGCCGTCA CCAAATTCCC ATTTGGTATT CACAATTTTT CCGTCTGTGG
    13921 AAACTGCAGA TGCAACAAAT CTAATTGATT GGCCCACAAT ACCGGAATAT GGCCCGGTAG
    13981 TACTGACAGT AATTACAGGA ATAAGTTCAG TTGATTTTAT AGTTGTGGTT GTCGTTTCTG
    14041 TAGATGAATA TCCAAGATTA TTTTCAATTG TTAATGATAC ATTAAATATT CTTTGTTGCT
    14101 CATAAGCATC TAATAAATAT TCATGAGTGG GATTTGCTAA ATTACTTGTA TTGCCGTCAC
    14161 CAAAATTCCA ATTATATTTG ACAATTAATC CTGTTCCTGC TTCTGAATCT TCGCTGCTAA
    14221 ATGACAATAC TTCTCCGTGC TTACCTGTAT ATGGTCCATT TATATTTACA ATCGGATAAT
    14281 AATTTTCTGG TGCTTCTATC AATATTTCTG CGAGGGTTAC ATTTATATCC GATTGTCCGA
    14341 ATTCATTTGA AACTTGCAAC GATATAGTAT ATATTCCTTC CTTTGTATAT GTATGAGTTG
    14401 GATTTGCTTC ATTGCTTTTA TCACCGTCTC CGAAATCCCA AATATATTCT GCAATGCTTG
    14461 TTGCGCCCCC TGTGGACCCT TCACTTGAAA ATAATATTGG TATATTTATA ATTGAACCAT
    14521 ATGGTCCATT TATATTTGCA ATTGGAGTTC CATACATACT TTCCATAGAT ATCACTTCTA
    14581 ATTCTTCAAA TTCTGTTTCG TCTTCTTTTT CTATATTAAT TATATCAAAA TATTCAGTAT
    14641 GATAATTAAA AAAATTATAA CTCATTAACA TTCCATTCTT ATTTACTCTC GGAAGTTGAG
    14701 ATGCATTATA TAAATTCTCT TGATTATCTC CTCCAGATAA ACCGGGCGAC CAATATCCTT
    14761 CATTTAGATT TGTTTTTTCT ACATAATGCT CCCACTCATT TGATATTGCA TTTTTTCTTA
    14821 TAATTTGTTT TTTCATTATT CTATAACTTT GAAATATAAA TTATTATCAT ATATTTGTTG
    14881 TCTATCGCTC CATACCACTT TAAAAATTAT TTTATAATGT CTTTCAGGAT AAAAATTATT
    14941 CATATACAAA TCAAAATAAT TTGCGTCGTC TGCATTTAAA TTTACTTTCG TATAATCACT
    15001 AAATGGAATT ATTGTTGTTT TAGAACTTCC ATCTATTATA GAATAATAAG TTGTTTCTGG
    15061 TAAATATTTA GATGTCAAAT ATGGATTTGT TAAACTGTAT GTTCTTTGAA TATATTTTTC
    15121 TCTTGCATGA ACATATAATC TGACAGTGTC TGCAGTGTAA TATGAACTCC TTAAATTCTT
    15181 TATACTTATT GAAATATCTC CATCTTCTAA TGCTTCTAAT GAACCAGTTG TAAATTGTGA
    15241 AGTATCATAA TTTATAAATA ATTTTGGTTC ATATACTGTA TGAGTATCTT TACTAAAATA
    15301 TTTTAATTCT AAATCTTGAT TTAAATTATA TTCATCGTCT ACTTTTACAA TTAATCCATA
    15361 ATTTGATATT GACCCAGATA ACCAAGCAGT TACTATTGTA GATATATCAA TATCTAAATC
    15421 TCTTGTTTCA TAATTTAAAT CTAGACTTGC AGAATAATTT GAATTCCAAC TTCCCCCGCC
    15481 TGTTTCATAA TTATAAACCA TTGTATAAGC AGATCCAGAA TCTATCCAAT CTACCGTTCC
    15541 TGTTGAATTC CAAATTACTC CGTCTTCAGT TTCTGGATTA TTATAAAATT TTCCTATTCC
    15601 CATAGACCAG TCTTGCGATA ATGGAAAAGC TTTTATTGTA TAATCTTCAG GTATTTCATA
    15661 TTGTTCAGAG GCATATAATC TTAAAATATA TTGAGGATTA CTTACTCCCG AAACTATGGT
    15721 ACTAATATCA GCAGTATTAA ACTTCATTAA TATTCTACTT GCAGACGTAT AATCTACATC
    15781 ATATAATAAT TCTATGATTT GATCTGTACC AGTATTTTTG GTTGGATAAT ATTCATAAAT
    15841 TGTTGCGTCC TTTATTGGAT TGATTGAAAC TACCATAATA AACTTTTTAT AATAAATATA
    15901 AAAATTATTT GTTTATTTTA AGAAAATTGT TTATACTTCT AACTATAAAA TATTTTATAA
    15961 ATTTAAATCA AATTAATCAT GGCTAAATTT TATGATGTCA GAGCTCGATA TGAGACAGAA
    16021 GACGAAAAAG GTAAAGTAAT CAAGACAAGA GAACGATATA TTTTACAAGC GGAATCTCCA
    16081 ACGGATGCAG AAGTTATTGC TATCGAAAGA TATGCAGACG GAGTTAATGA ATATAGAGTA
    16141 GTTTCAGTTT CTGAGACTAA TATTTATGAT GTGCATAAGA AAGAAGAGAA AGAGTAGACA
    16201 AAACGAAATC CTGTTAAAAA TTTAATTAAC AGGATTTTTT TATTTTTGAA TTTAATTGTT
    16261 TATTTTAAAT ATTCGTCATA ATAATCTCTT AAAGATTTTG TAGCTTGTCT ATAATATTTC
    16321 TTTATAAATT CTCCAATTTT TTTATCTCTT TCTTTGGAAG GTTCTTGTTT TACAATTTCG
    16381 TATTCTGTAC CAAATGCTTC TTTAAAATCT TTTTCAAATT CATCCTTCAT TCTATCTCTG
    16441 ATATATTTTC TCATTTCTGT ATTGACCAAT TCATATATAT CAAGAATCAT ATCGTTCGGT
    16501 AAAGAAGCAT CTTCATCCGG AAATATTATT TTAATTTCTG GAACTTTTAC AAATTGATAT
    16561 AATTGACTAA TATCATTTAA TACTGCAATC ACCTCCCATG TACCATTATT TAATTTTGGA
    16621 TCATTTCCTC CGTCTAATGA TAATATTGTT CCTTTTTTCA TTGAAGCATC ATCTTTAACA
    16681 GGAAGTAATA ATACATGACG ATTTCCAGAT TTTAATAAAA GAACTTTTTC ATTTTCAAGA
    16741 GTTCCATTTT TATAATCTCC AGAATGAATA TCTACTGTTT CTACCTTACC AATAGTAACA
    16801 GTATTGAAAT GACTGGATTC GTTTAATTTT TTCTTTTGTG TTTCTTTTAA GAAAGAAGAA
    16861 ACTTCTTCTG TGATAATTTC TTTTATGTTC ATATTTTATT TAATTTCATT TATGTTCAAA
    16921 GTAAAGTTTA ATCGAGTTCC CATATAAATT CCTTTCACTA ATATATAATT ACCAATTGTT
    16981 GAAACAGTTC CTCCAACCGG AATATTTTTA TTTGAAAAAT AAGATTTTGT TCTGTCCCAT
    17041 ACATCTTTTA TCGTTTCTAT CTTTTCTTTT TTTAAGAATC CTATTAATTC TTTTTTTAAT
    17101 GGCTTATTAA AATCTTTATG TCTCATATTC TTTATTTTTG TTGTTTGTTT AACAAATATA
    17161 AGTATAAAAA TTCTAATAAA CAAACTATTT TATAAATAAA TATAAAAAAT AATTTTTTAT
    17221 TATTACCAAA ATTTATTATA TTTCTTCTAC AATGAATACT GAATTATTAA ATATAGTTGA
    17281 AAAGGAACTT GGTCAAGGAA CTTTAAAAAG CAAAGGAAAT TATGCTTTCT TTTCTCCATT
    17341 CATGCATCAT AGAAAAAAGA AGTTAGAAAT CAATTTTTCT GATTCCAATC ATTATGGAAT
    17401 ATGGCATTGT TGGATTTCAG ATGAAACTGG ATATACCATT ACTTCTCTAT TTAAACGATT
    17461 AAATAAATCT GAATACCTTA CTGATTATAT TTGGAATATT GAAAAAGTAA TTTTAGAAAA
    17521 ATATAATCAT TCTATAATTA ACAAACCATC AGAAGATTAT AAAACAGATA TTCTTCAACT
    17581 TCCGAAAGAG TTTGTTTCTT TATCTCAATT AAAACAAATA GATGAATATT CTGCAAACAT
    17641 TTTAAATATT TTATCAAATA GAAATATTTC TTCTATTGAC ATTATTAGAT ATAATATTGG
    17701 GTATTGTAAA GAAGGAAAAT ATAAAGATAG AATAATTATT CCAAACTATA ATGAAAACAA
    17761 TGAACTTAAT TTTTTTATTG GTAGATATAT AGGAGATAAT AAATATACAC CTAATTATCT
    17821 TGGACCAGAT GTAGAGAAAA ATAAAATAAT TGGATTTGAA AATTTAATTA ACTTTAATTT
    17881 ACCTATAACT CTTACAGAAG GAAATTTTGA TGCGATATCA ATTAGATTTA ATTCTATTCC
    17941 TTTATACGGA AAATTTATAT CTGAAAAATT ATTGTATAAA TTAATAAAGT ATCAACCACC
    18001 TATTATTTAT ATCATATTAG ATAATGATGC AAAGAAAAGA ATGATTGAAA TTGCTGAATA
    18061 TCTTTCTTTT AAATTGTTGC ATACTAAAAT TTATATGATA TTTTTGCCAG ATGAAAAGGA
    18121 TGCTAATAAA TTAGGGTTTG AAAAAATATG GCATTATATA AATGATAATG CTGTGGAATA
    18181 TAATGATAGA TTCTTGATTA AAAATAAATT GAAATGATAC ACAAATTTGA AATATTAAAT
    18241 GGAATAAGAA TAGATTGTGA ATTGGTACCA TTAATAAAAT CATTGTGGAA TCAAAACATT
    18301 CGAACTATAC AATGTTGTCA TGGAGACGAT AGACATAAAG CACATTTAAT GTTCGATAAA
    18361 AATGATTTAG AAAAAGTAAG AGATTTTCTT CCAAAAGAAA CTGTTTTTAT ATATCCATGT
    18421 GAAGATAATT CTAAGTTTGG ATATTGGTTA AATGCTTGTA ATGCAATTTG GGCAGAATGG
    18481 AATCCAAAAG ATTTAAAATA ATTTTTTATT AAACAATTTT TATTATTTAA CATTATTAAT
    18541 ATATAAACAT TACTTAAAAT AAATATTATG AAATATTATT ATGGACTAAC AACAGAATTA
    18601 AAAGAATCTT ATACATACTT AGATTTTAAT TTTATTTGCA CAACAAATCA GAAATTTAAA
    18661 TGCGATCATA TATATAAATT AAATGGTCTT GAATATTTTA TAATACGTTT ATATCACATT
    18721 GCATTTCAAT TAGATGATGA ATTACGTATT AGGGATGCTA ATAATTATAA TAATATTATT
    18781 TCAATATTTG AAAAAGAGTA TGAAAGTTAT TCAAATAATT CAGAGGTATT ATATAAAAAA
    18841 ATAAAATGAT TTATTTAAAA ATTAAATTTT ATTTTGCGCG GCAAGTTACC AATTTTTTGC
    18901 TCGACCTAAA ATATCGTTCT CTGGATATTT AATTTCAAAA ATCATAGGAT CTTTAGAAGG
    18961 ATAAATTACT CCATTATTTG TAGCAACATT TAAATCGTAC ACATTTGGCC AATACCCAGC
    19021 ATCTTCATCG AATACATTTT CAAAATTAAC ATTAAGAACA CTTTGGACTC CCTTTACATT
    19081 TGCTAACGTC CGAATGATAT CTGCTTTAAC AATTGGTTGG TTAATCTGCC ATTTTTCTAT
    19141 ATCAAAGAAT GAAGTCAATT CATCAGTACA ATAGAGCAGC ACTTCTTTCG CCGAATAATC
    19201 TGGTAAAACT GTTATTTCAT ATAATATTCT AAAATTAACC ACATAAGCAT TTTTAATATT
    19261 AATACCATCT GTAATCATTC TATATCTATC TAAATAAACT TTTAAATTTT CTTTTATTGC
    19321 GGTGTTAGCA TTTACCAATT GTTTATCTGC ATTATAGCTT AAAATATAAA GGTTAAGTGC
    19381 TAAAGGATTT TTTATTTTTT GTTTTAATTC ATCAAATGAT ATTTGTTCAT CTTGAGTAAT
    19441 ATATGCTTTC GCTATGCTAC CAAATTGTTG AGGCATGCTA TAAGAACGAA TAATATAATC
    19501 ATCTTTACTT ACTGTTCTAC CTTGAGAAGC AAAATAAGCC AATGCATTTA ATTTTATTTC
    19561 TTCTACCGAT TGTTCGCTCT TTCCACCTGT TGCAGCTTCT GGATTATTTA CTGATAAACT
    19621 TTGTTTCACC AATGTCAGTA AAGATTGATC TAATCCGGTT GTTGAATTAC TATATGCTAC
    19681 TTCTTTAACT TTTCTTATGA TATTTGGAAT TACATTTGTA TTTACTCCTC CTCCAACTGT
    19741 ATATTTCACT GTCAAGGTTG TATTATGTGG AGCTTCACCA TATGAAGTAG TATATAAAAA
    19801 ATTAGCTACA TTCCAATCAT AATTTAATTT GGTCACTCCT GTTGGAATTG TAATACCTAC
    19861 ATTGTCTGGA TTTGGGGTCA TTTCTTCATC TGCTATATCC GATATACCTG CTCCGAACAT
    19921 TAATTTAAGA CTAAAATCAT CATTGTACCT TGTAACAAAT CTTTTAGGAA CTGCCTTCAT
    19981 TTTTAATAAA TAAGGTACTT CAGAAGAATA AACAGATAAT TCAGCATCAT TATATACATT
    20041 ATTATTTACC TGTTCAAATA CGGTATCTTG AGATAAATAA TCAACTTCTA ACCATTCGTT
    20101 GCTATCACTG TCTAAAATAG AATCTATTTT AATTACATTT GTATCTGTTA AATCTAATTC
    20161 TAAATATCTT TCAGGATCTC CTAAATTAAA TGTTGTGGTT TTTTGAGTTC CAGATTCTAC
    20221 TCTAACTGAT TTTTTTAATA AATAAAATGT AGGTTCTCCA TTTCCATCTG TTTGATAAAC
    20281 TTCAACTGAT GTAGGATTAT AATAGGTAGA AATACTAAAA TCTACTTCTG CTTGAGTAAT
    20341 AAAATCTATA TCTTCACTTA TAGAAGAAAC AATCATTCCT GGATTAAGTT TTAATGCATA
    20401 CCTATAATCA GGAATATTAC TTTCTCCTGA GCCAATTGCG GGAATGACTT GATAAACATT
    20461 TATATCCGTA ATTGCTGGAG AAGTTACTCT TGGTTTATAT CCTAAACTTT GTGCTAAAGA
    20521 TAATATGTTT TGTCTTTCTT CAGCATATAA AAGCATTGTT TCTTTTATTT GTGTATCAAG
    20581 ATAAAATGAT AAGGTATCTC CAACAGAAGA AGCTAATTCA ATAAACATTA TTCCAGGATC
    20641 ATTTGGATCA AAATCATTAA ATGTATTTTG AAAATATGTT TTAACAAAAT TAATTAAATT
    20701 TTGTCTGAAT TGGTTGAAAT CTTTACCAAG ATATCTTATT TCTCTTTTTG TTGTCTGATT
    20761 TGATAACATC TATTATTTTT ATTATAAATA TAAAAAAATA TTTAATTTTT ATTTGTTTAT
    20821 ATCGTTTTTT ATTGTAACTT TGTTTTAAGA AATAAAATTT ATGACATGAC AAAAATAGAA
    20881 TTTATAAGTT GGTTAGAAAA TAAAACTGGT TTAAGTAGAA GAAACGACGA CTCCGACGAC
    20941 GAATGGAGAG AATTAATGAA CTATGCAGAA TATATTTGGG ATGACCTTAC AATTGAAGAC
    21001 GATATAGTGA TTTTTAATTG GGAGGAATGG TATTTTGGAG GTATAAATTA TAGAAGTAGA
    21061 AAATGTTCAT TTGATGAATT TGTCGATTTA TATGAAAGGG ATGAGTTGAA ATAAACCACA
    21121 ATAAAATAAT AATTCTTGAT AAGAAATAAA ATTTATAACA TGGCAAAAAT AACCACTTTA
    21181 GATGTTTGGA AAAATTTAAT GGATGAGAAA GATTTAATTT ATTTTGATGA ATTTCGACAC
    21241 ACGTCATCAT TGGATTTAGA ACAAATGCGA GAAGATTGGA AAGCGATAAG AAGATATGCA
    21301 TTAAGTAAAC TAAATCAAGA TTTAAATGAT CGAGGACTTT TCGGTCAATT ATTAAATATA
    21361 GATGTTTCAG ACGATGAATT ATATCCATAT TTGGAATATA ATATAATTAA AGCATTGTTT
    21421 TTTAAGTATT CAAGGATACT TGATTTTAGT AACGGGTTCA TTCCTAAAAA TTTAATAATT
    21481 ATTAAGAAAC ACACCGATAT ATGAAAACAT TAAAAGAAGT ATTAATCAGT AGAGATGAAA
    21541 TGTCACCTGA AGAAGCTGAC AAAGCTATAA CAGAAGCCAA AGAAAGAGTA TATGAAGGAG
    21601 AAGATCCAGA AGAAATTTTA CTGGAAGAAT TTGGTTTAGA ACCGGATTAT ATATTTGATT
    21661 TATTATAAAC CTTAAAATTA AAAAAAAATC ATGTTAGAAT TAAATGGATT CAAATATTCA
    21721 AAAAATGAAT TTGAAGATTA TAAAATTAGA GTACAGGTAG AAATTAGAAC TGTTAAAGAT
    21781 AAATTTATCT TTAATATTTA TTCTACAGAC ACAGATTTAA CAAAAATAGA AGAAATATTA
    21841 TTAGATAGAA AATCAGATGA AGTTGTGTCT CTCGATATTA TTTTCACTGC AACAAAAGAA
    21901 GAAGACAAAG CAAGAACCGA ATTTTTACTT GATTGGATAT AAAATAATTA ATCATGCTAC
    21961 AACCAAAATT TATAATCGAA GATGGTAAGT TGATATTATC ACATGTCACA TACCATAACA
    22021 ATCTTGTTTC AGATAAAAGC AAGGTTAAAG GCGGAGGAGG ATTTCAATAT GAAGATAAAA
    22081 TATTTACTTT ATTTGGAGAA AGTTATGAAT TTGGAAGAGC CTCAATAGAA GATATTCGAG
    22141 ATGCAATTAA AAATAAACAA GTGTTTTCTG ATGAATATTT ATTAGATAAT ATTTCAGAAC
    22201 AGTTTACCTT TAAATATAGG ACGGATTGGG GAAAAATAAT AGATTTACAA TAGCTTTATT
    22261 TCTTAACTTT CTTCAATCCC ATTAATTTAA TTTTCTGTTC TAATGATTTA TCATGTAGGA
    22321 CAGTCTTCCT ATCTTTACTT CCTTTCTTAT AATCCTCTTC TATCTTATCA ACATAATTAT
    22381 CTATATTTAA TAAAAGATAG TTTATATGTT TGCAAACGGT TCCTTCTTCT TGGGGATTGC
    22441 GGATTACGGG TGGTCTATGC TCCTTATCCG TTCCGTATTT TAATTGAGTG CCAATATATT
    22501 TAAAACCCCC ATATAAAAAA TCTGGGCAAT TACAGAAAAC GCGTACGTCA TCTTCCAATG
    22561 CTAACTTAAT TTTTTCATTA AGAGTTCCTT TCATCTTACT AATTATCTTT AATCCAGGAA
    22621 TCTCAACCTT TTGAATATAT TTTCCTACGT TCCAATAGGT GAGTTTTTTT CTGAAAGAGA
    22681 ATCCAAGATA TCTAACTCGT TTCTTTTCAA AATTATTGAA ACGAATATTT AAATCTATTA
    22741 ATTCTTTAAT TCTTGCTTCT AATAAATCAA TTAGTTTTGC CACTTTGTCG TTTTTAAATA
    22801 AATATAAAAT TTTTTTTATA TTTATATTTT TATGGTTATG TTTGAAATAT GGATTATTCT
    22861 AATAGGAGTC TAAAAATACA AGAAATCAAT GATAAAGTTT TAGATCAAAT TTTAAGATTT
    22921 GAATTTGATT TGGAAATATC ATATGAGCAG CAAATAGAAA TATTACATCA AAAAATATCT
    22981 GAATTATTAA ACTACATTGA AGATCCTACT GAATTAAAAT TATTATTTTC TCATCATATT
    23041 TGCTCTACCA TTCTTGGACT AATGAATAAA GAATAAATTT ATTTAGTTCT TGGATTTTTT
    23101 ACCGCATCTT TATATTTAGA CAAATTACTT GATTTATTTT TAGACATAGC AAAACTTGGA
    23161 ATTTGTGGTT TTGTCGGTGC AACTGATTTA GGATTGTTCG TAATTTTATC TGTTTCTGCT
    23221 TTTTCTTTTT CTTTAGTTTC TTTCAATTGT TGATATACGA AATTGCGCTG CCACACCGGA
    23281 AATGCATATG CTTCCGCATA ATTAATTCCT CCTTCGCTGT AATATGTAAT TTCAAAAATA
    23341 CGACGGAACA CCTGCTTCCT ATAATCAGGT GGTAGGCCAA AAAAAGCTTG CTTGCATTGG
    23401 CATCTTAATC TCGTTTGTCT CTCCACATTC TTTACAAACG AATGATGTTG AAGTGTCAAT
    23461 AGTGGGATTA ACCAATTTTA AATATTTTTT AAATTCTTTT GAATCCAAGC TTAACATTTT
    23521 ATAAGCATTT AATTCTTTAG GATCTGATAT TACACCTTTG TTACCATTAT GATTATATTC
    23581 TACTGAAACA ATCATATGTT TTAATCTTGT AGAATATTCA TAGTCTGTAT CTGCTTCTCT
    23641 ATTACTTTTT TTATCAAAAT CTTTTCTAAA TTTTATTTCT TTTTCTACTT CTGCTTCATC
    23701 CAGAGTAGTT AATAATTTGA ATGTAATAAC TTCTTTTCTA TTTGGACATT CAAACGTATA
    23761 TCTGTTCTCT CTATTCAATA AATTATAATC TATTTCTGCA TCTTTAAATG TAGTTAAATC
    23821 AATTATAGCC GGTTGAGTTT CACCACAATG CCTACATTTA ACTTCTGTTT CATAATTTTT
    23881 TCCATACAAT AAAATTCTTG CAGCAATCAT TAAAGCCGAT TTATCTCCAG GTATTAAATC
    23941 ATTGTAATTG ATATCTGAAG CTATTACAGA TTTTAAAAAT TTATCTACGA CCGTATTATT
    24001 TTTAATTAAT TTTTGACTCA TTAAAATTTC TTCATGACTT GTATCAGGAT AATATAAATC
    24061 CACTTCTCCA GAACTTAATT GGTTATCTTC TGGATATGTT AATCCTTTAC TTGGCAATAA
    24121 TACTGTTTCT ACTTGAGTTT GAAATAGAAA TTTAGGAGCT TCTTTGGTTT TGGTTTGAAC
    24181 GATAGTTTTG TTTTCTTCTT TTTCCATATA ACGATTTATT TATTATTTTA TATTTATAAT
    24241 AAATATAAGA ATTAAAAATT TTTTTTGTAT ATTTCATAAA CTTTAATTTT TTAAATTATG
    24301 CAACAACACA ATATCAAAAA AACCTATCAA ACAGAAATAG AAAAAGATTT GCAAGTGAAA
    24361 TATGGAAAAG AATCATTTGA AACAAAATTA GATTATGAAT ATTACATTGA TTTGATCACA
    24421 GACAAATTTA AAGAAAAAAC AATAGAAAGA AAAAAAGTAT TTAATTTTTT AAGAAGTGAT
    24481 GAAGTAACGA CATATCTACA ATTTGAACAG ATTGTACAAT TACTTGAATA TATTGATAAA
    24541 AAAAGAATTT TATTTTTAAT TTGATTTAAT ATACTTATTT AAAAACAAAT CCAATGAAAA
    24601 AATTAGATTA TTTAACATAT GATAAGGAAA CCAGAGTTTT AGATGTGTTA GACGAATCTA
    24661 AAATTGATTG GGATTGGATA TCAAAATATT TATTCTTATC TGAAGAATTT ATAGAAAAAT
    24721 ATAGTAACAA ATTAAATTGG TATTTATTAT CAAAACATCA AATATTATCT GAAGAATTTA
    24781 TAGAAAAAAA TTTTAATTTA GTTTCTTGGT ATTGTATATC AAAACATCAA ATATTATCTG
    24841 AAGAATTTAT AGAAAAATAT AAAGATCACA TTTATTGGTT TTTAGTTTCT AGATGGCAAC
    24901 CATTATCAGA AGCATTTATT GATAAATATA AATTTCATTT AAATTGGGAA TTTATTTCTA
    24961 TATATCAAGT ATTATCTGAA AAATTTATAG AAGAACATTT AGATTTAGTA GATGTGAATT
    25021 TAATAAAAAA ATATCAATCT ATTTCTGAAA CATTTATCAA GAAATTTAAT TTATAATCAA
    25081 TATGGAAGAC TTATATATAA AAAAAACTAA AGAAACTCCT TTAATCATTT TAAATAATGA
    25141 AACAGGAGAA TATAGCTTCA CAGGAAACTC AGTTAAACAA GTTCCGGATA ATATGTATGA
    25201 GAATTGCATA CTTTGGTTAG AGGAAAATTT ATCTGAAATA AAGACGGATA TAAATGTAAA
    25261 TTTTCATTTT AATTTGATTA ATAGTACATC ACACAAATAT ATATTTCAAA TTTTATTGAT
    25321 TCTTCAAGAT TATACAAATA TAACTATTAA TTGGAAGTAT GACGAAGACG ATGAAGAAAT
    25381 AAAAGAAATG GGAGAAGATT TTAAAGAAAT TTTAAATTCT ACATCTTTTA ATATTATATG
    25441 TTCTTACAAA AAATATAAAA AGATATAAAT TTATACCAAT TTGGGATTTT GAAAAAATTA
    25501 GGTTCTTTTT TTATTTTTTA TACTTATTAA TAAAGAATAT TAAAAAGAAT GATAACTATT
    25561 AAAATTCCAT ACACAGCAAA TGAAAGATTT TATGAGAAGC TGAAAGAGCT TCGTCGTGAA
    25621 TATTCATTGA TTGTAAGATA TGCTTTTAAT AGATATCAAG AGAAGATGAA GCAGACAAAT
    25681 ATCAGGCATA GTCTGAAAGA ATTGAAAGGA ATTGAAAATT CAAATAGTTG GTTGCAACAA
    25741 TGTGCAATTA TGGAAGCTAA TCAGCTTCAT TTAAGATTTA AAGAGAAGAA AATTGTTTTT
    25801 GGTGGTAAGA AGAATTTTAT TGAAAGAATG AAAGGAAAGA TGACAAAAGA AGAATTGAAA
    25861 GAAAAGAGAT TGCTTCCTTT GAATATTCAA GGTGAAAAAT TAAAAGGCGG GAACCGCCAA
    25921 TTCATTTTAG ATATTATTGA AAATAATCAA ATAATTTTCA AATTAAATCT AAAATATAGA
    25981 TTTGAACTGA ATCTTCCAAA TCTAAGAAAT AATTATAAGA AGGTGTTGGA AAGATTAGAA
    26041 ATGTTAAATG AAAATGAAGG TTATACTTAT TCTGTCAGAT TGACAGAGAA AGAAATTTAT
    26101 ATTTCCTTCG AAGAATTTAA AGATGAAGAG AATTTAGATT TGAAGAATGA AAGATATATT
    26161 GGAATCGATC TGAATCCCGA TAACATCGGA ATTTCAATCC TTGAAGATGG AAGAGTTATT
    26221 CATACTCAAG AATATTCTCT TCGACCTATC TTTAATAAAA TTTTAGATTC AGCCTCGAGT
    26281 TCAAATTCAT CAAAGATGAA ATATTTCCAA AATAAATTAA AATTCGAAAC AATTCAAATC
    26341 TCAAAATCAA TTTCAATTCT TGCGAAGCAT TTTCAATGCA AGAATGTCTT TATAGAAGAC
    26401 CTGAAATTCA AGATGAAATT AAGTTCAGAT CAAAAATATA ATCATCTTGG AAATAGGAAG
    26461 AATAGAAATT TGTGGAAGAG AGAATTATTC ACTCGAAATC TTAAAAAGAG ATTAAATATA
    26521 TATCAAATCA ACCTTCATTC AGTCAATCCT GCATATTCAT CTTTCATTGG AAATCTTCAA
    26581 CATGATTTCA CAGATTCAGT AAATGCAAGC ATAGAGATAG CCCGAAGGGG CTATGAATGG
    26641 AAGGTAAAGA AAAACAAAAA TGGTTTCTAT CCAGTCTTTA ATCTAAAAAG TTCAATTCAA
    26701 CACCAATGGA AGGAAATGGG GATTAAATGG ATTGAAGATT GGAAAAAATT ATTTTTGTTT
    26761 GTAAAAAACT TGAAATTTAA ATATCGAGTT TCACTCGAAG ATGCAATTAA AATGCATGAA
    26821 GCGAGTGTTT TCAGATTAAA TCATAGCAGA AAGAGTTATA TAGATTTATA CTCTTTTATA
    26881 TGATTTTTTT ATTTTTAGAA CAAATAAAAT CAGATGATAT TATTTTATCT ATGATGAGAA
    26941 CTAAATCTTT TTCTTATCAG AGGAATAATT AATAAATTAC CAAAAGATTA TATTCCAAAA
    27001 ATAATAATTG AATACGAAGA TATAAAATGA TTTTTGTTTT TAGAAATTAA TTTTTGTATA
    27061 TTTTCTATAT GAATCATACT TGTAAAATAT GTAATGAATC TTTTTCCACT TCTGGAAAAT
    27121 TGTCTTCTCA TATAAGATTT ATTCATAAAA TGCCTTCTTA TGATTATAGC CTAAAATATG
    27181 ATTATAACGG AATCATTCCT TTATGTAAAT GTGGATGTGG TCAACAAACT TCTTGGATAA
    27241 ATTTAAATAA AGGATTTTCT GAATATGTTC AATTTCATTC AAATAAATTA CAAACAAAAA
    27301 TACCAAGAAA AACAATCAAT TGCAAAAATT GCAATAAAGA ATTAGAAGTT AAAATAAATT
    27361 CTAAAATTAA ATTTTGTTCT CCTAAATGCC AATATGAATA TAGAACAAAA GAAATAAAAA
    27421 CAGAAATTAG AATTTGTCCA AATTGTAAGT CAGAATTTAA AGTTAAAATA AATAGTCCAA
    27481 AGAAATATTG TTCTAAGGAA TGTTCTAGAT TAGATGTGAA TATGTGGAAT AAAATGAAAG
    27541 AAACAATTGA AGAAAAATAT GGAGAAGATA ATATATTTAA AACAAAACTA TTTAAAGAAG
    27601 AGCAAAAAAG AAAAAATTTA GAATTATATG ATGTAGAGTA TAGTTTTCAA AGAACAGATG
    27661 TTAAAGAAAA AAGTAAAAAC ACAAAAAAAG AAAAATACGG TAACAAAGAT TTTAACAATA
    27721 GGTTAAAATA TAAAGAAACT TGTTTAGAAA GATATGATGC AGAAAATTAT TTACATTCAA
    27781 ATGATTGGTT TAAAAGAAAA TCTTTATTGG TAAAAAAAAT TAAAGAAACT ACTCAAAAAA
    27841 AGAAAAAACA ATCTTTTCGA ATAATACCTT CTAAAGATGA AATGAATATA TTAAATAATT
    27901 TAGAGCATGC AACTGGAAGT TTTATATATG AAAATAAAGA ATTTGATATA AAAATAAATG
    27961 ACAACATATA TGAAATAGAT GGCATATTTT ATCATCCAAA TAAACTTGAA AATTTATCAA
    28021 TAATTCAAAT TAATTCTGCT ATAAATGATT TTGAAAAAAC TAAAATAATA GAACAATCAA
    28081 ATTATAGTTT ATATAGAATA AGAGCAGAAC AATTAAAAGC CGAAATAAAT GAAGAAACAT
    28141 TACAATTAAA TTCTTATCGG CCTGATTATT CAATTTCTTA TTATCAGAAA ATAATTTCTA
    28201 AAGAATACTT TAAACGATAT ATTGATAAAA AAGGAAAAGA TAAATTAATA AGATATATTC
    28261 CTCTTCTATT CAAATTTATT AGAACCTTTC AACCAGAATT TCCTTATCTT GAGCAGACTG
    28321 AAAAATTATC TGAAGTTATT GCCACAATTC AAAATTATGA CTTAAACAGA ATCTATAAAG
    28381 ATAAAATTTT TAGAAATAAT ATCTCTCCAA TTGGAAATAA TTATCTAAAA TCAAATTTTA
    28441 AATCTTATTG GAATTCTTCT TATTCTGGAA ATTTAACTCC AGTTCAAGCT TGGTATGAAA
    28501 ATACTCTTCT ACAAGATGTG ATAAAATATA GAATTGGTTG CAATGATTCG AATGAGATAT
    28561 TTGATTTTAG CTTGCATCAA TTAATTCGAG GCCTATCAGC TCGAAGAATT ACCATTTCAT
    28621 TCTTCAAACC TTTGCTTGCA GCGAGTATTT ATCAAGAATT ATTGAAAGAT AAAATAAATC
    28681 CAATTGTTAT TGATCCATGT GCAGGATTTG GTGGCAGATT GCTTGGTTTT ATGTCAAAAT
    28741 ATCCTGAAGG AACATATATT GGAATTGAAC CCAATAAAGA CACCTTTCAA GAATTATTAG
    28801 AATTAAGATT AAATTTGATT GAAGAATTAA AATTAAATGA AAATCAAATT CAACTTTATA
    28861 ATTGTAAATT TGAAGATTTT CGATATGAAA AGGAGTATAA TTTGGTGTTC ACTTCAATCC
    28921 CATTCTTTGA AACAGAAATT TATTCAGATA ATATCAAATA TGAATCTTTT GAAGAATGGC
    28981 AAGAAACATT TATTAAGAAG TTTTATTCTT TCAATAATGT CTACCTAAAT ATGAGTTCTG
    29041 ATTTAATGAA CAAATTAGAG TTGAAAGAAG AATTTAAAAT CTTAAACAAT ACTTCACACT
    29101 TCAATAAAAA ATCGAATCAA AAATATGAAG TAATTTGTAA GATATGAAAA AACTCACATT
    29161 TTATTGTGAG TTCATTATGT TATTTAAGTA ATTGAATTTT AATAATTAAA CACGGGGAAA
    29221 TTATATTGCA AGGTTAAAGT AATCATAGTT TGGTCTGCTT CTGTGCCCCA ATCTAAATCA
    29281 CCAAATTCCA TAGATTTTAT CCAAGCACCT TTATATGTCC AACTTTCAAC AATATCTCCA
    29341 ACTGGTCCGA GTACTTCTAC TGTCACATCT TTAGCGTACA TGTCAAAGTA ACCATCTCTA
    29401 CCTGTTACAG ATTCATGATG CATTCTAAAC CATTCCATTA CTATTGCAGT TCCACTGGGT
    29461 GAAATTGGAT TGTATAGCTC TAAAGTTGTT TCGCTTGACC ATTTAGTCTT GCCTTTAACA
    29521 AAACTTGAAA CATTTATATG AGGAATCTCA ACTTCAGTAG AAGTAGCTTG AGGTTTATCT
    29581 ACTTTTTTTA TCATATATGT TGGTATCCCA TCGATTTCCA TTCTAAATCT ATGTTTCAAC
    29641 ATAGGTTCGA AGCTGGTGTA CATTAATTCT TGAGGATCTA TGAATTCTGC CATGTTTGTA
    29701 TTTTTTAAAA GTTATTTTTT ATAATAAATA TAAAAAAATA AAAAAAATAT GTGAATTTTA
    29761 TTTGTTTTAT TTCTTTTAAT TTTTTACATT TGTAGTTAGA TATATATTAT TAAATATAGG
    29821 AAAATGAAAA TAATTAAGAA TAATCTTGGA GTTGAAACAA TAATTTTTGC TGAAACTTTT
    29881 GAAAATGAAG CTTTCGAGCA AATAAAAAAG TTATGCAATT ATGCACCTTA TCAAAATTCT
    29941 AAAATAAGAA TAATGCCAGA TGGGCATGCG GGTAAAGGTT GCACTGTTGG AACTACAATG
    30001 CCAGTAGCAG ATAAAATTAC TCCTAATTTA GTTGGAGTGG ATATTGGGTG TGGTCTTTTA
    30061 ACAATTCAAT TAAAAAATAA AGATATTAAT TTTGAAAATC TTGATAGAGT AATTAAAGAA
    30121 AAAGTTCCAC ATGGATTTAA CATTCATCAT GACTCTCAAG TAAAATTTGA TTTTTCTAAA
    30181 TTAAAATGTG CTAAGCATGT TGATATAGGA AGAGCAATGT TATCCATTGG AAGCTTGGGG
    30241 GGCGGCAATC ATTTCATCGA GATAGGTAGA TCAGAATTAA CAGGAGATAA TTATTTAATT
    30301 ATCCATTCTG GAAGTAGAAA GTTAGGTCAA GATGTATGCA AATATTATCA AGATAAAGCA
    30361 TTTCAGAATT TAAATGAAAT GGGAAAGATA AAAGAAAATT TAATAAAAAA ATTAAAAGCA
    30421 GAAGGAAGAT CAAAAGATAT AGATTCAGAA TTAAAGAAAA TTCAAAAACC TTCAGCAGAT
    30481 AAAGAATTAG CATTTTTAAT TGGTACAGAT TTCAATGATT ATTTAAATGA TATGAAAATT
    30541 GTCCAAGAAT ATGCAATGTT AAATAGATTA ACAATGGCCA AGATAATTGA AAGAGAAATG
    30601 AATTTTAATT TTAAGCATAA ATTTGAAACA ATTCACAATT ATATTGATTT CAGCAGAATG
    30661 ATATTAAGAA AGGGAGCAGT TAGTGCTGAA TTAGGTGAAC AATTATTGAT ACCAATTAAT
    30721 ATGAGTGACG GATCTTTAAT ATGTAAAGGT AAAGGAAATG AAAATTGGAA TTATTCTGCT
    30781 CCTCACGGTG CCGGTAGATT GATGAGCAGA AGTAAAGCTA AAGAATTAAT TGATATGAAT
    30841 GAATTCAAAA AATTAATGAA AAATGTGTAT TCTACTTCAG TAGTCAGATC AACCTTAGAT
    30901 GAAGCTCCTC AAGCATATAA ATCAATTGAA GAAATAAAAA ATGCAATTGT GGATACGGTA
    30961 GAAATAATCG ATACTTTGAA ACCAGTATTT AATTTTAAAT CTCATTAAAA ATATAATATA
    31021 AAAGATTTGT TTATATCAAA AAAAATCTTT ATATTTGTTT TATAGTTATT AAATATAAAC
    31081 ATAAAAAATT CAAAATATGA AAACAATTGA TTACGAAAAC AAGATTAGTT TAATGAAGAA
    31141 TTTGGAATTG CCAAAAGTTG AACGGATAAT GAGTCAACTA CAAATAGGTC AATATTTTAG
    31201 AACTTCAAAT GCAGTAGTTT ACAGAATTGT TGATATTAAA GGTGAACAAG TTTGTTTAGA
    31261 TGCAGTAAAG GTTGGTTCTG GATCGCGAGT GTTTTCAAGA AAAGTATTTT CTCAATTGTT
    31321 TATTAATAAG GTGTTTGATC AAATTATGGA TCCAAATACA GAAATACAAT GGGGATTAAA
    31381 TGCTGAGTTA GGTTTGAATA AATATCATAT TTAAAAGTAG ACACTGAGTA TGTTGGTTAT
    31441 AGATGAAGAA ACATATCTTT CTATCAATGG AGCAAGTCGA CAAGACATAG GAGATAGTGC
    31501 ATTACATAAA AATAAAGGAA ATAATTCAGA CAAACAATGG TCAAAATTAG TAAATGCACA
    31561 ATTAAAAAAA GATCAAAAGT TATGCGAATT AAGACAAAAA TTAAGAGAAG AATATCAACA
    31621 GAAGGTAGAA AAAGGAGAAA TAAGACCTCC TACAAGAATA GAAACATTAA TTAACATAGC
    31681 AAATGGACAC AATGATAATG AAAGTGTTCA AGCCGCAAGA AGATTATTGG AAAAAAGAAA
    31741 TATTAATTGG AAAATTTAAA ATAAAAGATT ATGGAATCAG AAAATATAAA TGTAAGACAA
    31801 ACCTTAATCA ATTTTCTTCA ACATTTTTGG GATGAAAATT ATAATACAAA AAGTTTAGCA
    31861 TTGGATGAAT ATGTAGACAA GTATTTATGT TCAGACAAAT ACTTGAATTG TATTAATCCA
    31921 AAACATTGCA ACACTTGCGT TTGGTTTGGC TCAGGTAAAA AGTGCCAAGA CTGCGAAGAT
    31981 TGGAGCGAAT ATGAAGAAGA AACTAAAATA TAGATTTTAT GAGACAAATT ATTAAACAAC
    32041 CTAATGGTAA GTTTTGTATA TTCAGCAGTG TGGTCGATTC AATTACTCAT TATAACATGA
    32101 ATGAAAATGA TATTATTGAA GAGTTGGTAG CCGAATCAAG AAAAGAAATA GAAGAACAAG
    32161 TTAAAAAAGT TATTTCTGCG TTAAATAATA ATACAAAACC ATATTATCAA TTTACTATGT
    32221 CTTATGACGA AATGTTAGAA TTGGTAAAAC AAATTCATGG AAATAAAGAA GTTAAAAAAA
    32281 TACAAAAAAT TATTGAATCA TGAAAGAACT TGAAAAAAGA TTAAAAGAAT TGCAATCTCA
    32341 AAATTATGAA TTTGTAACTG TTACTCAGGT GCTACAATGG ATGTATGAGA TTAAGAGAGA
    32401 GAACAGATTG AAAGCATATG AACGCAAACA TTCAAAATAA AAGAAATGAT AATAAAAGAA
    32461 AAAATAAATG GATTAATATT TGTAGAACAA AGATCCTTTT ATATCTACAA ATCAGAAGAA
    32521 GACAGACAAA ATAGTGTGTT TACCTTAGCT ACTTCTCAAG AAGAATTATT CTTAGCAAAT
    32581 AAAGAATTAG CCAAAGAAAA AGAAAAGAAT AACGACAATA AGAATCAATT TTTTGTATTA
    32641 TAAAATTTAA AACATATGAA CAAGATCGAT ATTCAAAGTT TACAAAATTT CTTAGGAAAT
    32701 CATAGAGTAA TTTTTGCGCA AACAGATACT AAAATATTGC AAGTTTGCTT AAATGGTAAT
    32761 CTAGAAGTTT TAACAAAAGA TATTGAAGCA GATGAATTAG AAATTGTTTG GAGAGGAGTT
    32821 CAACCTTATC CAGCATTAGA ATATTATAAT CGCCTACCAT AAAACAATAA AATAATGGAA
    32881 GAATTAAAAA TTTATGAATT TCAAGCAAAG CATATTGAGG ATGCTTTAAG GAATGCAGTA
    32941 AAATATTTAA AATCTAAAGA TAAAGAAACT TGCTTTGATA GAGATGTCAT GCAGGCTTGG
    33001 GAATTTATCA AAAATGTTTT AAATAAAGAT ATAGATAAAA TAGTAACCCG ATAAAATATT
    33061 AAATATGAGT CAGCAAATAA AATATATAGA AGCCCCCATT GTCAGTATAA GTAATTATTG
    33121 TCCAAATGGA GAAGAAAAAT TAATTATTCA TAATTTAATT AATTTAAAAG GTAAAATGGT
    33181 TCTTAACAAA CCAGAAGCAG CTTTATTATT AATTGAATTA TACAAGTTTA TTAACTCTGA
    33241 AGGGGGATGA ATTTAGAAGT TCACAAAAAT AATTTAAAAT TTGTAGAATC TTGTCCATAT
    33301 TGTGGTTCTT CTGTAATTTA TATAGATAGT ATCAAGATAT TCAGAAAATC TTATGGGATG
    33361 ATGTATCTAT GCAATAATTA TCCATTATGT GATGCTTCTG TTGGAGTGCA TAAAGGAACA
    33421 AATTATCCTT TAGGTAGAAT GGCAAATAAA AATTTAAGAT ATTGGAAGAA AAGAGCTCAT
    33481 TTTTATTTTG ATCCTATTTG GCAGAAAAAG TTAGATAAAA ATCCTTTAGA AAAAAAGAAT
    33541 ACTATTAGAA ATGAAACTTA TAAATGGTTA TCAGAAAAAA TGAATATTCC TATAGAAGAA
    33601 TGTCATATAG GTTTCTTTAA TGTTGAACAA TGTAAACAGG TAATTAATCA TTGTAGACAA
    33661 GCAAATGAAG GAACTTTAAG ATTATTCAAT TTTTAATTTA TTTTCTTTGT TCATTTCCAA
    33721 TTGCGTTTCC ATATGTTCTT CCAATAAGTA TTAAAGTTTC TATATCTAAA GGAATCCATA
    33781 AAGAATTTAT TTTTAATTTT GGATTAGCTA AAATAGCTTG CCCCATTCTA TGATGTCCAT
    33841 CTAAAATATA TCCTTCTTCA CTTGGAATTT AAGTATTAAA AAAGAAAAAT TTGAATTAAA
    33901 ATAAATTTGT TTACTTCATT TAATAACTGT ATATTTGTAT ATAGAAAATA AAAAGAATAT
    33961 GATAAATAAA TTAAAAATTA CCACTACAAA AGACGAAATA GTAAATATTA TTTCTTCTTT
    34021 ATCACAAAAA GAATTGGAAG AGTTAATATC AAAAATGAAT CAGGAATATA GATTATCAAA
    34081 CGCTATTGTT TCTGATTTTG TTTATGATAC AATCGTGGAA TATTTAGAAG AAAATTATCC
    34141 TGAATCAAGT TTATTAAACA AAGTTGGTTT TGAAATGGAT GATAATGATC CAAGAAAAGA
    34201 AAAGCTTCCG ATTGTAATGG CTTCAATGAC TAAAGTTAAA TCTTTAATTG AAATAAAAAA
    34261 TTGGATGAGA CTTCAAGGCA TTCCTGAAAA TACTTTACTT TGTATTTCTC CAAAATTAGA
    34321 TGGCCTTGCA TTGTTAAACG AAAAGAAAAT ACTGAATGTA TGGACAAGAG GAGATAAAGA
    34381 TTATGGAAGA AATTCTAAGG AACATTTTAA ATTGATTAAT CATAACTTAA ATAAATCAGA
    34441 AACAGAAGAT GTATATCTCA TTGGAGAATG CATAATATCA AGAAAGAATT TTGAGATATT
    34501 TAAACAAGAA CAAATCAAAA AAGGAAAAGA AGAACCTTCA AATGCACGAA ATTCTGTTTC
    34561 TGGGTTAATA AATGCAGATG ACATTCTAGA AGAATTAAAA TATGCAGATT ATATAATGTT
    34621 TGGAGCAGTG ATAAATGGAA TAGAAGAAGA CAAAGCGGTC CAAATTGAAT ATTGTAATAC
    34681 ACTTAATATT TATAAAGTAC CGTATGGTTT AAGTTATTTT AAAGATCTTA ATGAAGAATT
    34741 TTTATTGAAT CTTTATAATA ATTGGAAGAC AGATTATGAA ATTGATGGAT TAGTCATTGA
    34801 AGTAAATGAT AAAGAATTAA GAGCTAAAAT TGGAAGAAAT AAATCCTCAC AGAATCCAAA
    34861 TTATGCAAGA GCATATAAAG GTAATTTTGA AGTAAGAGCA GAAACAGAAA TTAAATCAAT
    34921 ACTTGAATCA ATAGGTAAAT TTGGTGATAT GAGTTATGTC GCAAAAATTA AACCGGTCAA
    34981 TATTGAAGGA GTAAATATTT CAAGTGTAAC ATTAAACAAT GCAAGTTATA TTGATAAATT
    35041 TAAATTATTC GAAGGAGAAA AAATCACAAT TATAAGAAGT GGAGGAGTTA TTCCAAAAAT
    35101 AATTGCAGTT AATAATCATC CAATTCCATT TGTGTATATG TTCAATAATT CAAAAGAGTA
    35161 TCAAAAAGCC AAAGAAGATT TAATGGAAAT TCGAGAAATG GAGAGTCAAG ATAAATCTTT
    35221 AAATATGTAT TGTCCAGCTT GTGGAGGAGA TCTAGATTGG GATGATAATT ATGTAAATCT
    35281 GGTTTGTAAA AATCCAAATT GTTTTGAACA AGTAATACAA AAAATATTTG CATTCTTTAA
    35341 TATTTTATCT GTAGATGAAT TAGGTGAACC CACAATAAAA TTATTTATTG AAAATGGATA
    35401 TAATTCAATT CAAAAAATAT TAGATTTGAC TAAAGAGGAT TTATTAAAGT TAGAAAGATT
    35461 TGGAGAAAGA AAAGCCGAAA TTGTTTATAC CAACATTCAT TCTAAATTAC AAAATTGTGA
    35521 TAAAGCTAAA TTAATGCACG CGAGTTCTTG TTTTAAAAAA TTGGGAAGTA AACAATTAAA
    35581 ATTGATTTTA GATAATCCAC AATTTCATCA TAATTTTTTA TTAATTCCTG GAATAGGTGC
    35641 AGAATTAGCA TTTGATTATT ATGATAATAT TAAATTATAT GACGAATTTG AACAATCAAT
    35701 TTTAAAACAT ATAAAATTTA AAGAAGAAGA AAAGAAACAA GAAATATTAT CAGATTCATT
    35761 AAAATCATAT AATACCGTTT TTACAGGAAT TCGAGATAAA GGATTAGAAA ATTTCATTGT
    35821 AGAAAACGGT GGAATTGTTT CTGATGGAAT AAATAAAAAT GTAACACATT TAATAATGAA
    35881 ACAAATTGGT AGTGGAAGTT CAAAAGAAGT TAAAGCTACT AAAATGGGAA TTATTTGTAT
    35941 TGAAATAAAT GATTTTAAAA AATTAATTAA TTACAAATAA AAAAATTATG GAAGATAAAA
    36001 ACAAGAAAAA AATAATTGTC ATTGGAAATA ATAATATGAA AGAAGAAATA TCTAAAAAAG
    36061 CTATTGAGAT CTTACACGAT CATGAAAATG TAGTTTTTAT CAATAAAGAA AATACAGATG
    36121 AACTAACTTA TTTATTTCCT AAAGATGATT TGACTTATCT TTATAAAAAT CCAATTTCAC
    36181 CGGAAGTAAT GGCTCATATA GAAGATATAC AATATATGGA ATTAACCAAT AAAGAAAAAA
    36241 ATGCTGAGAT ATTACCTATA AGAAATTCAA AAAAAGATCC TAAAATAGGT AGAAATATGA
    36301 GTTGCCCTTG TGGTAGCGGT AAAAAATATA AAAATTGTTG TGGTAAATAA AAAATAAAAA
    36361 TATGAAAAAA ATAATCTTAG TAATTCTTGC TGTCATATTA TTTTCTGGAT GTATTGGCGA
    36421 TTTAAACAAA TTGGATAAAA TAATTGATTC TGCAGATTTA GCTATGCGGC AACATCTTGG
    36481 AGATACAGTG ATCATATTAA AGGATACTTC AATAATCATT GATTATTCAA TTTTTGATGA
    36541 AAATTATACT TTAAGTAATG GTACAACGAT ACATGAATTA TTGGTTGAAG AATTAGAAAA
    36601 GTAAATTTTG TACTTTATTT ATATTTATTT TAAAAAAATA TGCCAGATAC AAAGACTCAA
    36661 CAAGCAATCA ATCTATATAA TTCAGGAAAG ATAAAAGAAG CTTTAAAAAT ATTTAAAGGA
    36721 TTTAAGTTAC ATATAGATAA AGAAGATCAA AGAATATTAC AAATAGCATA TGAAGGGTTA
    36781 GTTTCTGAAA GAAGTAAAAA CTTTTATAAA AATTTAGGTA TTGATGTAGA TGTGGCTTTA
    36841 GAAGAAGCTA AAGATATTAT TGAAAATTTA TACATTAAAT AAAAATTTTA TGGATTATAA
    36901 AGATTTAACG AAAGAATTAG ATAAGCGATT TGAAGAATTT AAGCAAGAAC TTCAGAGAGT
    36961 AAAAGAAGAA TTAAAAATTA ACCGACTAAA GATGCATCAG TATGAAGAAA GAAAACCATA
    37021 CGATTTAAAT AACATTAGAA AACTTAAAAC AAATTCAACT AATTGGAGAT CAAAAATATG
    37081 ATAATACTTT TTCTGACAAT ATTAATTTCC GTTTCTTTTG CAGTCATGGA AACAAAACAA
    37141 TTTCATTTCT CAATATCAAT TTTTTCTACC CTACCAAAAG AATCTAAATG GTATAAATGG
    37201 TTCTATCCAG ATAGTTGGAA AAATAAATAT AAAAATGGAG ATCCTATTCA AGGTCCAAAA
    37261 TTTATTGGAA GTACAACTTT TTTGGTATTC TTAACTGACA TTTATCATTT TTGTAAGATG
    37321 TTAATAATTA TGAGTATGGG ATTAATTTTT ATATTACCAT TTTATGTTGA TATGAATTTA
    37381 ATGATTTTAA ATATCGAATG GTATTGGAAT TTCTCAATTT ATTTGACTGT CTATTTTACT
    37441 GTTTTTGAAT TGATGTATTC ACACATCTTA AAATAAAATT GTTATGAAAT ACTTTTGGTT
    37501 TTTAGTTTTT CTTGTCGTTG CGTGGGATAT TGAAAATGAT AAAGATTTTG AAATTTGGAT
    37561 GAGGATATTA GTTGCTATAA TCGCTTTGTT TTTATCTATG CTATACTCAA GAAAAGATAT
    37621 AGTAAATAAG AAAAAATAAT TGTTTATTTC ATTTTATTTA TTTAACTTTG TAGTAGATTT
    37681 AAAAAAAAAT AAGTTATGAC TCGAATAAAT GCGTTTATTC CACCTGAAAA TTTAACAGAT
    37741 GCACATTTGA TAGCTGAGAT AAAAGAAATA AATCAGCTAT GCGGATCTTA CAGAAAATCT
    37801 TTAACCAGTA AGAATGGAAT AAATAACATT CCAGAACAAT TTACTCTTAA TTCTGGTCAT
    37861 GTAAAATTCT TTTATAAAAG AGGAAAATAT CTTTCTAATA GATTTGAACA ATTAAAATAT
    37921 GAAGCATTGA AAAGAGGATT TAATGTGATA TCTACATTTA ATTCTACTGT CTGGAAAGAG
    37981 TATCATTTTA AAGATTGGAA TCCAACAAAT ATTGAAATTG AAAGAATTAG AAATATTTTA
    38041 TTTGAAAGAA TATCTTCTAG ATTACAAACA CAAAAAAAAT CTAGTAGATA TAAAAAAGAA
    38101 ATTATTAACT CTGATATAGC TATTAATTTA TTAAGACAAA ACCAATGAAT GAAAAATTAA
    38161 TTAAAAAATG GAGTCAAACT GGATTATTAG AAGATATTCC AGAATATAGA AAATTAGAAA
    38221 TTGCAAAAGC ATTTGAAATA GCCGCAAATT ATTTAGCAAC TTTACATACC ACGGTCGACA
    38281 GTAAAGAGAT ATTTTCTACA ATATCAAAAA TTATATCTAT TACAAATTTA TCAGAAAAAG
    38341 CAATAGAATT TATTATTTCC GATATTTTAG CTGATACACA TAAACCAAAT AGAAAACAAA
    38401 TTGCAATAGC TAAATTAATT GAATCTCAAG CTAATTTTTG GCAGACTACA AATGATATTA
    38461 ATAGTCCGAC TCATACTTGT GATATTTCAG AAATCATAAG TAATTTAGTA ACTTTTAATG
    38521 AAATATCACA AGAAGAAGCA CACAAATTAG AAAACATTTT AAATGATTTA TATTATTTTA
    38581 TTAAAAACTT AAAAAATTAA AGTATGAAAA CACTATTGGG CATAATGGCA GGAATTAATT
    38641 TATTAATCGT TGTGACTTCA CTTCTATTTG TCGTCGATGG ATTTGTAAAA CAAGATGTAC
    38701 CACAAATTGG TTATTCTTTA TTACCACTAA TCTTTTATGG TTTAACATTG CTTTCATTAA
    38761 TATTGTATTG GGCGGATGAT GCAGAAGAAT ATATAAAGTT TTTAAATCTA ATGGGATTTT
    38821 TTCAAATTGT TTCGGGTATT GCTGGGGCAT GTATGATTTT AGGTGGGTTT GTAGGAAATG
    38881 ATATTCATTT TCTAAATTGG GGATTTCCTT TATTGTTTAT TGGACTGCTT ACTGGAATTT
    38941 CAATGTTATC AAATAAAACA TAATAATAAA TTTTAATTTA AAAAATATGA AGTTATCACA
    39001 AAAAATTAAT GAAGAAAGAA TTGTGGATCT ATACCTTTCT GCAAGACATG AAGAAACTAA
    39061 AAAAATTTTA ATAGAGTTAT TTTCTGACAT AGACTTTGAA AATCAAAAAT GTAAATCTTG
    39121 GGAAGAATTA GAGAAGAGAT GTAATCTTCA ACAAGATTGG CTGTATCGAA TAATCCCAGA
    39181 TAAATATAAA GCTCTTAGAA AACTTGAACT ATTAAGAGAT CATTATGATG GTTATCATTA
    39241 CACTCAAAGT AGAAAAGGTT ATTGTATTAA ACAACCTAAC AGTAGCAGAG CGGTCGAATT
    39301 TTTATGTTTT AAGACAATTG AAGAAAAAGA AAAATTTCAA AAATATTTTG AACAATTAAT
    39361 TAACGAGGCG GCAGAGCTGC TATAAAAAAT AAAAAAATGG AAAAATATAT TTGTAAAACA
    39421 ATGACTCCGG TAGAAGTAGA AGGATATTTA AATAAATTAA AAGAAAATTT TGTTTTTAAA
    39481 ATTTTAAATG CTGTCTCTAT TTCTGAAAAT ATAAATATTA TAATAAAAGT AATAGGATTT
    39541 CAACCAGGTA GAAAATTAAA TGATTTAGAA ATGGAAGAGA TTTTAATTGA GCTAAATAAA
    39601 TTATATTAGA TAAATTCCTT CTTTCTTTTT AATATTGTAT TGTTCAATAT ATTTTGATAA
    39661 TTCATAATTT GATATTCTTA ATTTATTTGC ACAATCAATT AAATTCCTAC TATTATTCAG
    39721 AACATAAAGA ATATGATCGG AAATATTATT ATCCCAATTT AGATTTGTCT TAGGTGTTTT
    39781 TTCTTGTAAT TCTTTATCTT CTAAAATTAA ATTGACAAGA TATTGAGTTT TAGACATATG
    39841 ATTAGATTTA GACTGTGACT CTAACCAATC ATTTATTTCT GTATCAAATT TAAAGGTATA
    39901 TAATCGTTTC ATAAAATTTA ATTAGAATAT ATAGAAAGTA TATAAAATTT TATTCAAAAT
    39961 AACAAATTGT ATTTTTTTTG TTATATACAT AATTGATAGA ATAAATTATT AACCTTTAAA
    40021 TCTAAAAATT ATGTATAACA GCAGTTATTT TTTTAACACA AATTTATTTG ATTCATTATG
    40081 GGAATCAAAA GTTAATTCTA CAAAATATAA TGTAATTGAA AAAGAAGATG AATATCAATT
    40141 ACAAGTTGCA TTGCCTGGAA TAAGTAGAGA TGAAACAGAT ATATCATTAA AAGTAAATAA
    40201 GGATATATTG TCAATAAAAA CTAAAAATAA AAAAGAAGAA AAAAGTAAAA TTAATTTTAT
    40261 AAGAAAACAA TTTAGTCCTG AAGAAATAGA TATATCATTT AAACTACCAG ACGACATAGA
    40321 CTCTACAAGA ATAAACTCCA AATATGATAA TGGAATTTTA TATGTTAATT TAATTAAAAA
    40381 AGAAGAGTTT AAAGAAATAG AGATTAATAT AAATTAAAAA ATAATTATTA ATTATATATT
    40441 ACATATGTGT AGGTTTTTTA GAGGGATTAT ATCAAATATG GGTGTAATCC CTATTTTATT
    40501 TTAAAAAATT AATGCACTTA TTAATAATTA TACTTTCATT TTGTTTAGCT TCTGCCTCCC
    40561 AAATAATTAA AACTTTAAAA CCAATTGATG TAATAAAATT TATTTTTTGT TGATCTTTAT
    40621 ACCATATTTC TTCTGCTAAT AATTTTGAAG TTGGATGTAT ATCTGCAGAT TTAAATTTAT
    40681 TTGGATTCAT ATGCCAATAA TCTCCATTAA ATTCAATTAT CTTTTTATTT TTTGTATCTA
    40741 CAAAATCATA AAAATAATAT TTATTATTTA TTGAATTATA TTTTCCAAAT TCTTTATTTA
    40801 ATTTGGCAAA ATAAATGTGT TCTTTATTTT CTAATTGCTC ATAAATTTTC CAAAATAAAT
    40861 TTTGAGAATA TATTGATGGA ATGTATGATT TATTTTGAGT TATATTATTT TTTATTTTTG
    40921 TTTTTAATGC TTTAGTAGGA TTGGTATAAT ATTCATTTCC ATATATTTCT TTTTTTGTTT
    40981 GTTTAGCTTT ATTTTTTATT ATTTGTGATT GCATTGGCCA TTCACAACCA TATTTTTTTA
    41041 AATTTCTTTT TTTTGTGTTT TCTTCCCAAT TTAAAAATTT TGTATTATGG TCTACTCCAT
    41101 ATTTTTCTAA CATTGTTTTT TTCGATTTTT CTTTTATTAA TTCATTTTGA AATGTATTTT
    41161 CTACACCATA TTTTTATAAT ATTATTTTTT TTAATTTTTC TTTTATTTCG TTTGATTGCA
    41221 TTGGATATTC TACACCATAT TTTTTAATGC ATGTTTCTTT AAATTTTTTA TAAATGTCTT
    41281 TATTTTGCAT GCAATTTTCT ACACCGAACT TTGCTAATTG AGTATTTATT CTTTTTTGTT
    41341 TTACAGAATT CAAATTTTGA GATTCTTTTC CTGTTCTAAT TGGAATTTTA TGTTGTTTAA
    41401 TTATTTTTTC TATTATACTT CTATCAATTT GATATTCTTG TGCCAACCTG GAGATTGCTA
    41461 TTCCTTGTTT TAGATATTTT TCAAAAACAA TTTCATTTGA TATTGATAAA AGATAATTTT
    41521 TAAATATTTC ACATCTGCTT CTGTGTTGAC CTAAAGATAA TTTACTTTTA TGTGAAAATC
    41581 CACATACACA ATAATATTTA GTATTAAATT TTAGCATGCT CTTTATTTTT TTTATATTCT
    41641 AATAATAATT TATTTACTAA TTCTGATTTT TTTATGCAAT TTTGTTTTAA CCAATCTATT
    41701 AATTCAATAT CTAATGTTAA TTGAATATTT TGTTTTGTTT TCATATTTTG TTTTTAATGT
    41761 GTATTTATAA ATATAACAAA CAAAAATAAA AATAGAAAAA TTTTGTTATT ATAGTTATTA
    41821 TTATTATAAT TCTTAAAATA AATTTTTATG CAACAAAAAA CTTTAGAACA AAAATATCAA
    41881 TGGATTCAAG ATGAAGTAGA GTATATTTTA AAAAGACCCG AAATTATGAT CGGATCTACA
    41941 TCAAGGCAAG CAGTTGAAAT TTATAGCTTA AAAAATAATA AATTGGTTTC AACGCAAATT
    42001 AATGCTTCTC CCGGATTATT TCAAATATTC AACGAAATTA TTTCTAATAG TGTAGACGAG
    42061 CATTTAAGAA ATAATGTTAT AGATGCTATT AAAGTTAAGC TAAACACCAA GACAGGTGAA
    42121 ATATCAGTTT GGGACAACGG TGGAATTCCA ATAATTATGC ACTCAGAATA TAATCTATAT
    42181 ATTCCAGATT TAATCGTGAG TAAATTAAGG TCGGGTAGCA ATTTTGATGA TACAGAAAAT
    42241 AGAATTGTGG CAGGTAGAAA TGGAGTAGGT AGTAGTATAA CTAATATTTT CTCCAAAAAA
    42301 TTCACAATAA AAAGTGCAGA TGGAAAAAAA CAATTTCAAA GAACCTATCG AGATAATTTA
    42361 TCTGTATTTG AAGATTTTAA AATAGAAAAT TCAAAAGAAC ATTATACAGA AATAAAGTTC
    42421 ACACCCGATT ACAAAAGATT TGATTATACA ATTATAGATA AAGATTTAAT TGACTGGATA
    42481 AGATTTAAAA TTATTAATGT CGCGGCCTGT AATTCTGGAT TAAAAATTGT ATTAGATGTA
    42541 GACGGAGTAA AAGAAAAATA TCAATATAAA TCATTTAAAG AATTTAGTGA TTTATTTGAA
    42601 AGTGCGGCCG AAGATATAAT ATTTGAAGAA AGTAAAGATT GGTCGATAGC AATTAAATTG
    42661 TCAACAAAAG GATTTAATCA TATTAGTTTT GTAAATAGTT TATCTGTTCC AGAAGGCGGA
    42721 GAGCATGTAG AATACATAGC AAATCAAATT ACAGATTGGT TAAGAGAAAA AATAAAAAAG
    42781 AAATATAAGG TTAATATCAC TCCATATGGT ATTAAGCAAC ATTTATTTTT ATTTATTAAT
    42841 TCTACAATTA TCAATCCTGC TTTTGGAAGT CAAACAAAAC AAAAATTGTC TACTAAACCA
    42901 GTTGATTTTG GAACAGAACA TATTGTAAGT GAAAAATTTC TAAATAAATT ATTTAATAGT
    42961 GAAATATGTG CAAGTATAAT TGATTGGGCA AAAAAGAAAG AAGAAGAAGC AAAGGAAAGA
    43021 GATTTAAGAA TAGAAAATAG AAAAATTCAT AAAGTCATTG TAGATAAATT AATAGATGCT
    43081 AAAAATACAG ATAGATCTGG TTGCATACTT TTAATTACTG AAGGGGATTC GGCCAAAAGC
    43141 GGCGCCAGAA AATATATGGA TAATAAAATT CATGGTTTAT TTCCATTGAG AGGCAAGGTT
    43201 AAGAATGTTT CGAAAATTGA ATCTCTTGAT GTATATAAAA ATAAAGAGTT AAAAGATTTG
    43261 ATGGCGGCTG TAGGATTAAA AATTGGAGAA AAAGCTACAG ATTTAAGATA TAATGAAATT
    43321 CGAATCATGA GTGACTCTGA TACTGACGGA GACGCAATTG CAGGTTTATT AATTAATTTC
    43381 TTTTACACTT TTTGGCCAGA ATTATATGAG CAAGGAAAAG TATTTAGAAT ATTAACTCCG
    43441 GTTGTTGTAG CAAAGCACAA TAAAGAAGTT TTAGAATTTT ATTCAGAAAC AGAATATAAT
    43501 CATTGGTTAC ATAAATTAAA AGAAACAGAA TTAAAGAAAT GGGACATAAG TTATAAAAAG
    43561 GGGTTAGCTG CTTTAGAAAA TGAAGAGTAT AAAAAGATTA TTCAATCTCC AAAATTAATT
    43621 CAATTTAAAT TAGACGAAAA TTCAAAAGAA TTATTGGAAA TATGGTTTGG TAGAGAAACA
    43681 GATTTAAGAA AGAAAATAAT TGTAGAAAAT TTAGTTGAAG AGATATTATA TACAAAAGAT
    43741 GTAAAAACTA TTTCACAATA TTTAAATGAA GAATATTTGT CATATGCTTA TCATGTGATT
    43801 GAACAAAGAG CAATACCAAG TGCAATAGAT GGATTTAAAC CAACACAAAG GAAAATTATA
    43861 AATGAAGCAA GAAAAATAAC CAAAGAAACT AAAGTATTTC AATGTGCAGG TAGAATTGCA
    43921 GACACTCAAC ACTATCATCA TGGAAATGTA AGCTTAGAAG GAGCCATTAT TAATATGGCA
    43981 CAAACCTTTA AAAATAATTT ACCTTTATTA TTGGATATTG GACAATATGG TTCTTTTAGA
    44041 GATAGAGAAG CAGGTGCTGC AAGATATGTA AGTACAAAAA TTTCACCAAA TTTCGAATAT
    44101 CTTTATAAAG ATAATAATTT ATTAACTCCT ACATTCGATG AGGGAGTAGA AATAGAACCA
    44161 AAATATTTTC TACCTATTAT TCCAATGGTA TTAATAAATG GTTCTTCTGG TATTGCTGTT
    44221 GGATTTGCCA CAAATATTTT AAATAGAAAT CCTCAAGAAA TTATTAATAT TTGTATTGAT
    44281 ATTTTAAAAG GTAAGAAAAT AAAAAATAAA ATAATTAAAC CCTATTATCC AGATTTTACA
    44341 AATAATGAAA ATACTTTTTT CGATGAAACA AATAAAAGAT GGATATTCAG TGGAACATAT
    44401 GAAAGGATAA ATACCAATAC AATTAAGATT ACAGAACTTC CTCCAAATTG GGAGTTTGAA
    44461 GATTATGAAA TATATTTGAA TGAATTAATA GATAAAAGAA AAATTGTAGA TTATGAAAAT
    44521 AACAGTAAAG AAAATATTGA ATACATAATT AAATTTTCAA GATCTGATTT AGCCGATTTT
    44581 ACCAAAGAGG ATATTATGAA ATTATTAAAA TTGACTTCAT ATGAATCTGA AAATTTGAAT
    44641 GTATTAGATG AATTTGGAAA ATTAAAACAG TTTGAAAATA TTTATGATAT CATCACTCAT
    44701 TTTTTACATT TTAGACTACC TTATATAACG AAAAGAAAGA CGTTCTTACT CGATAGTATA
    44761 TCTAAGGACA TAAAAATATT ATCTAACAAG ATCTTGTTCT CTATAAAAAT TTTCGAGAAC
    44821 AAACTTAAAA TAAATGATAC ACCTAAAACT GAAATCATAA CTCAATTAGA AAAGTTTAAA
    44881 TTTGATAAGA TAGATGACTC ATACAATTAT TTATTAAATT TACCTGTTCA TACATTATCA
    44941 AAAGAAACTA CTGAAGAGTA TAAGAAAAAG AAAAAACAAT TAGAAGATAA TTATGAAGAA
    45001 ATAAATAAGA AAGAACCAGT CGATATTTAT ATTGAAGATC TACATGAACT TCTTAAAAAT
    45061 TTAAAATAAA GTTATATTTA TTTTTATATT ACTAACTTAT TTCAAATAGA TGAAGAGATA
    45121 CAACAATCAA ATGATGTCAG AATTTGCTAC AGATAAGTTT AAAGAAGAGA AAAAGGTTGA
    45181 ATACGCCTAC CATTCAGATT CAGGAGAAGA GTTAAAGATT GTTTATAAAA TCGAAAATGA
    45241 TGATTTAATC AAAAGCACAG ATTTAGTGGA AGTTCTGAAT TGGCTCTATA AACGGGGATT
    45301 AAAATTAGAA CCTTAAAAAT AAATTTTGTT TATATCAAAA AAATATTTAA ATTTGTATTA
    45361 TAAAAGAAAA TAGGGCCGAG TAGGTCCGAA TTAACGCCTT TGGAGAGTAA CTCATTGGAG
    45421 ACTCATTGAA TTAGGAAAAA TGAATATAAA GAAATTTATA TGAAATTTAA TACTATAACG
    45481 AAATACAAAA ATAAATTGAA GTTATGTTAA TAAAGGATTT TTTAAAAGAG AGAAATTTAG
    45541 ACTCTACTTA TTCTGATGAT ATTTTAGAAT TTGAGATTTT ATTGCTTGCA AGAGTTGGTA
    45601 GTCATTTATA TGGTACTAAT TCAGAAGGAA GTGATGAAGA TTTTAAAGGC ATTTATATCA
    45661 TACCGGAAAA ATATCTATTT GGATTGGGCT CTACTTATTA TCCTCAATTA GCATTCGGAG
    45721 AACTTGATTC AAAAGGTAAT CCTAAAGGCG ACAATGTATT TTTTGAAATT GGAAGATATA
    45781 TTGAATTGTT GTTAAGTTCA AATCCGGGGG TTCTGGAATT GCTATTTTTA GATGATGAAA
    45841 ATTTAATTTA CCGTCATCCA ATTCTACATG AATTAATATG CGAGAGAACA AAATTTCTAA
    45901 CAAAGCAATG CAAATATTCA GTAGGTGGAT ATGCTTCGGC ACAAATACAA AAAAGTCAAG
    45961 GACAAAATAA ATTTCAGAAT TGGAATAAAG CAAAAACAAA AAGAAAAACT CCACTTGATT
    46021 TTATTTCGGT CATTCAAGAA AAAGAAACAA TTCCAATTAT AGATTGGTTA AAACAAAATG
    46081 ATTTAGATCA AGCTAAATGT GGATTGGTTC CTATTCCTCA CACCTATGAT AAATTAATTG
    46141 AATTTATTAA ACATCATGCT GATATAAATG ATTGGCAATT ATTATCATTT CATTTATCTA
    46201 AACAACTTCA AATCTTATCT AAATATGGAG TATTAGACGT AAATGGTTTT TCAGATAGTC
    46261 TACTTGTAAA AATTAATAAT CTGAATGCTA AATTGGATGT CATGAAACAC AATTCAAACA
    46321 TTCAATACCA AGATGTATTA GATTTATCAA ACGCTTATAA ACATTTATTA GAACCTTTAT
    46381 ATAAATCAAG TAAACTTCAA CCTAAAGATG CTTACAAATA TATTATGGTA TTTGGATTGT
    46441 TTTATGAAGA TAAACCGGAA ATAAAATACA ATGGTATTAT AAAAATGAAT CAAGAAGATG
    46501 AAATAGTTAG TAATGAAATT AGATTGTCTT CAATACCAAA AAATGAAAGA ATAAAAGCTT
    46561 TTATTTTATA TGATTTAAAT TCTTATTCTA CTCATTGTAA AGAATATCAA AATTATCAAA
    46621 CTTGGTTAAA GGAAAGAAAT TTAAATAGAT GGGTAGATGT TGAATCACAT AAGCAACAAA
    46681 TAGACGGAAA AAATTTAATG CATTGTGTTA GATTATTAAG TATGAGTCGT GAAATTGCTG
    46741 AAGGGAAAGG AATGATTTTA AAACGTCCAG ATGCAGATAA ATTAATTGAT ATTAGAAAAG
    46801 GTAAAGTAGA TTTACAAACT ATTATTGATC AAGCTAAAAA TGAAATTAAA ATTATTGATG
    46861 AGATTTATGA TAACTGTGAT TTACCAGAAT CAATAGATAA AACTCATTTA AATGAATTGT
    46921 TGACTAATTT AAGACTTAGA TGGTATAACA ATTCATTCTG GAGACCGGCT TGCGATATAA
    46981 GAAACTCATA AATATAAATT TAAATATCAT GCATTATATA ATTCAAGAAA ATACATTCAG
    47041 AGAACAGAAT TATGATAATA TCATAAATTC ATTGGAAAGA TTGAATCTTA ATTATGAAAT
    47101 AGTTAAAGTT CTACCTTTTA CAGAAAATTT AAAATTTAAA ACAAAAGAAA CAAATGTATT
    47161 TTTATTTGGT AGCCTTAAAT TAGCCAGAAT AGGTAAAAAT TTTAATTTTT ATCCTGGTAG
    47221 TTTAGCAAAT GAAAATCATA ATTATGAAAT TTATAAAGAC TATTATAAAG ACAATTTATT
    47281 AAATTATGAT TCGATTATTT GTGGCATTAA TGATGAAATT GATTTTACAA AAAGAAAGTT
    47341 CATCCGACCT ACATTGGATA CAAAAACATT TACTGGTGCT GTATTTGATA AATATGAGTG
    47401 GGATGAAAAG AGGCAATCGT GTCTTAAGAA TAAGTTTGTG AACAAAAATG TAAAAATCCA
    47461 AGTATCCAAA GTAAAACAAA TATATAATGA AAGCAGATTT TGGATAGTGG GTGGAAAAAT
    47521 ATCAACATAT TCTACATATA GAATAGGTGG ATTTGTAAAT TATAAGAATA ATTTGGTAGA
    47581 TGAAAATGCT ATTAAATTTT GTGAAAAAAT GATAAATATT TTCCAATTAG CAGATGCTTT
    47641 TGTAATGGAT ATAGCCAACA CAAATAATGG TTATAAAATA ATAGAATGTG GATGTATTAA
    47701 TTGTGCAGGA TTTTATGATG CAGATTTACA AAAATTAATA ATAGATTTAG AAAATTATTT
    47761 TAATAAAATT TAATATGACA GATTATAGAA CATTATCAGA AGTCGAAAAA TTGAAAGTAG
    47821 ATGAGGAAAT TATAAATGCA ATTCCACAAG AACGAAAAAT AAATAAACAT AATGGTTTTG
    47881 AATGGAATGA GCCAGATGAA ACTTTAATGC GCGTTCATGA AGGATTTATT TGTGCTATAT
    47941 GCTGGAGATC TCATTATACT TGTTTATGCA GTCACGAAAA TTAAATTATA AAAATAATAA
    48001 AATGAAATCA GAAAAACAAT TTTGTGAATT ATCCAAATTT AAAAAAAGAA ATGTAGAACT
    48061 TTTTAGAAGT TCAGACCAAA ACGAAACAGC AATTTATTTT ACAAATGTAG AATATAATGA
    48121 TAGAAAAGCG GCAAAAGCAT TCTTTGAAAT ATTGCGATTC GGATCAGACG GCGGAGATCA
    48181 TCAATTATAT GTTAGATTTC CAAATACTGA TTATTTTGTA GAAATGGTTA ATGGAGGGTT
    48241 TGGTTCGGGT AGAGGAGATA TGCAAACTGC AAGAGGTAAA AATGTATGGG AAGATACACA
    48301 TAAATCTCCA TTTACAATTT ATTCTCATAA TAACAACTTG ATATTATTAA TTGGACGAAT
    48361 TGATTGGACT CCCGAGTTTA ATTTTATGAC AAGAGTTGCA AAGTATGATA AAGGAAATCC
    48421 ATTCAACAAT CCTTATCCAA ATGAAACTTT TGTAAATTTT AAAGAAATTG AAAAAGCACT
    48481 TTCAATGAAA TATTTGAAAA TACCTGAAAG CGTAAGAAAA ATTGAATATT GCTATAAAAC
    48541 CAAAGATAAA ACACCTAAAT ATTTTTTGGT AGATTATCCC GCTTATAATT TCAAATATGA
    48601 TAATTTTCGT TTTTTTGTAA TTGAAGATGA AATTGCAACA CAATTTGATA TTAAAAATGT
    48661 TACAAGATAC AGAGACGGTG GAACTACTAT TATTGATGTG ATCGATAAAA TTGGAGTAGA
    48721 ACACAAATTC TTTTCGCCCA CAACTCTTCC AGAAAAAACA CTGTATGAAA AATGGGATGA
    48781 AATAGAATTA ATACCAACTA CCAAACACGA AGAACAGAAG CTTGTTGAAC TTTTGAATTT
    48841 AGATTTAGAG GCAACCGATA TTTAATTGGT GTTTAGATGA AAAAACTTAA TATTTTCTTT
    48901 GTTTATATCA AAAAATAGTT TATAATTCTA AAAATATTAA AGAAAAAAGA ATATGAGACA
    48961 CATGGAGAAA ATAACTCATT TAGATGAGTT ACCGTATGAT AAATTTATAT ATGTTTGTGA
    49021 TAAGATTCAC AAAGGTGAAG GATATGAGTT ATCTGAAAAA TTAGATGGAG AAAATTTTTC
    49081 TTTTGGAATT CAAGATGGAA GATTTTTCAC TAAATCAAAA ACTTCTCCAA TGGTATTTGA
    49141 TTCTTCGTTC TATAACAATA TAGAATATAT GAAGCAATTT AAAGTAGCAC ATTATGATAT
    49201 TGATCAAGAA GTATTATTGG ATATATATTC AAATCATAAT GTTCAATTCT TTTGTGAATT
    49261 ACTTTATACC AATCAAGTCA ATAATATCGA TTATAATAAA ATTAATGTGC CGGCTCTAAT
    49321 GCCGATTTCT TTTTTTATAG ATGAAGTTGA GCAATATACA TTAGATCATC CAATGCATGT
    49381 ATTTATTTCA AACCTATTAC CAAATTTTGT AATTTTAAAT AAACATATTT ACAAAGAAAA
    49441 AATTAAACCT GACATTCAAG ATAAATTAGA ATATTTTAAA TTACTTTACT CTGATAATTT
    49501 ACCAATTTTA AAAAGTAGAA AAAATAAAGA TAAAGAATTA AAACAATTAA TAAGAGATCA
    49561 ATTGAACAAT TTAAAAGATG AGATTAAAGA AATTATATTA CAAAATTTCC ACTCCAGTTA
    49621 TTTTAGCCAT TATACTTCAT ACACTCCAGA AGGATTCATT TTTAAAGATT CTAACATTAC
    49681 CACAAAAATA GTTGACAAAT TCAAATTCAC TTCAGAAAAT TCAGAAAATC ATTCTATCAG
    49741 TACAAAATTA AAACACAATA AACTTTCCTT TAAAAAAGAA GTCATTAAAA AACTATTTCG
    49801 AAATGCTGAT ATATTATTAA ATTCAACAAA ATTAATACAA AAATTATTAG AAAACTTATC
    49861 TCAAATAAAA TCTAAAGAAT TATTAGAAGA AAAAAGAATC TTTGAAATTG TATTACCTCA
    49921 ACTTATATTT AATGAATTAG TATCAGAAAA TAATTTAGTT TATCATAACC AATTAGAAAT
    49981 AATAGAAAAT TATCGATTAA TAAAAGTAAA ATATTCAGAA GAATTTTATA ATATTGTATT
    50041 GGAATGGCGA GAAATGAATA AAGAAGATTT ATCTGAAAAT ATTCAAACAG TTATTCAATC
    50101 TCAAATTAAT AAACAATCTG TAGAATTTAA TTTTGATGTC AAATCAATAT TTGATATCTT
    50161 TGAAATAATA GTAAATAAAA ATAAAATGCG AGACGTTCTT AATTTAATAA CTTTAAAATG
    50221 AAGATAATAT GATAAATTTT AGTAATCAAA AACAAAAGAA AGAAAAAACT AAAAAGGAAA
    50281 TTTTTGCTGA AATTAAAAGG AAGGTTACAA AACTATACCC CGACGCTCAG ACTAAAATGG
    50341 ATATATTTAA TCGGTATTAT GTAGTAACTA AAGAAGGTTA TAAAATTATT CCAGATGAAG
    50401 GAAATATAAA AAATAATGAT TCTGTATTTG GAGCTTGGAA GAATACTCTT GAATATTTAT
    50461 CAGTGAATAA AATTCTTCAT GTAAATGATA AAAGATTTAG TCCTCATAAA ATTACAGATA
    50521 GTATAATTAA TAAAATGTTG AATCAAACCT AAAAAATACA AATGAAAATA GATCAATATT
    50581 CAGATTATGA ATTAGAACAA TTGGGAGTTT TAATAACCAG AATAAAATTT ATAAATTATT
    50641 CTGGAGCATT ATTAGAAAGG GAAAGAATAG AAGAATTTTT GGATTTAATA AATGCTATGG
    50701 GATATAAGTT AGATAAATTA CCAGATGAAG AAATTTATTG ATTTATTGTT TCCATTTAAA
    50761 TGGTTCTATT TTTTGAATAT CAGCTGCTGT TTTCAATAAC TCCTGTTTGA ACTCATCTTT
    50821 TATTTCATAA AATTTAGCTT TTGCTCCTAA ATCGCGAATC ATTGAAAATA CTTGTAAATT
    50881 TTTATCTTTA CTCTTAAACC ACAATAATTC GTCTTTTGAA ATTGTTAGAT AAGTATTAAA
    50941 TCTAATTGCG ATTTGTTCTT TATTTAAAGG TTTAGTATTT GATATTAATG CAATATAATT
    51001 TTTGTCTTTT TGTTTCATCA ATAAAACATT AATTATTTTT TCTTTTAGTT TATCTGCGTT
    51061 CAATTGTAAA TCTTCAGTAT TTTCTGAAAC AGGTATTTTA AAATCTACTT TTGGTTGTAA
    51121 CTCTTTTAAT TTTTCCATAA ATTCTCTACC GTGCATTCTA TCTCCTCCTG TGGTATAAAC
    51181 AATATTATTC TTTAGAAGAA ATACATGAAT CATTTCATGA ACTAAAATAC CAAGGAATCT
    51241 TTCTTGAGTG TGGATAAAGA AATCTGAAAT TGCAAGATGG TCAAATTCCT TAAATATTGC
    51301 TTTTCTTCTA TTTCCTTTTG TTTTTAACAG CACAGAATAT AAAACTGCTC CTCCTCGACT
    51361 TTTATTATGT TCTATTTTAA ATGGAAGAGT TGGTAATTCA TTATTAAATA ATTTTTTATT
    51421 CCAATAATCA TATTGATGAG ATATATATGG AATAGATAGT TTGAAGTCTT CTTCAAAGAT
    51481 AAGAGATTTT AATTTAATCA TGTTTCTGAA TTTTTGCTCC TTGTATTTTA TTTTTAACTG
    51541 CTTTAGCCAA TGCAATGATC ATTGAACTTA TAAATTTAAT TGAAGAAGGC CCCGGCCACG
    51601 GAAATGATAA TCCTAATAAT CCAGTAGTCA ATAGAAGTAA TAATTTAGTT CCTTCTTTTC
    51661 CTGCAAATAA AGTATGAAGA GTAAATTTAC CTGCCAATGC TCCTAAAACA GTTGACATAT
    51721 CAAAATCATA AGAAACATCT CCTGTGAATG CCATATTGAA CCAAATATAG ACTAATAATG
    51781 CAGCTACACC CACTCCTGCT ATTTTTCTTA ACATTGGATT TTCACTTAAG AATTGATCTA
    51841 ATTGTTTTAA TTTTTCTTCG GTCCATTTAG CTACTTTATT TTTAGACATA AATTCAGCAA
    51901 TCTTATCTAA TAATAATCTA TAATATTTAA ATCCTGTTTT TATTAAATCA AATAATTTAG
    51961 TTAAATTCCA TCCTATGTGT GCAAAGAATT TATAGACTTT TGAATTTGTA AATAATTTAA
    52021 TTAAATCGGC TATTTTTAAT TTTAATGATT CTGCAATACC TTTTATAAAT GCCATTCTAT
    52081 CTTTTAACCA ACCAGTCAAT TCATTTATTT GAAATTGTTC TGTAAGAATT GAATTGTAAT
    52141 TTTTATTTAT AAATGATTTG AATTCTTTAC ATTCTTGTTC TACTAAATCG ATATCAATAA
    52201 TAGAATGAGT ATAAGAATTA TTTGATAATA ATGATAATTC AGATTGTATT AGAGTTTGTA
    52261 AATTAATTTT TTCAGACATA CTAAATTCAT TTACAATAAA TATAAAAAAT TATTCAAAAT
    52321 TATTTTTTTG TTTCATTTAT TCGTTGTATA TTTGTAGTAT AAAAACAAAC GAAATGGAAT
    52381 TAGAAGCATT AAAAACAAAG AAAGTCAACA GTATTATTAA ACAAAATGAT ACTCATAAGG
    52441 CAGTTAAAGA TGGAAAATTC ATTAAGATAT ATTTGAAGGG AACGGATAAA AAAGAATATG
    52501 AAAATACATA TCCAGATTCT TTTCAAGAAG ATGTTAAAAA TTATCCGCAC TGGTTTAAAG
    52561 ATGAATTGTT ATATACAATT CCTTTGGAGA ATGTAGACGA CTTGTTTGCA TATTTTGAAA
    52621 GATTTGAAGA AGATATGAGG TGTTTAATAA ACGAAGTAAT TTAAAATAAT TAATATGGAA
    52681 CGAGAAGCTG TTCAACAATA TGTTGAAAAA AATATTAGTT TAATTTCAAA TAATTGTACA
    52741 AGTTTAGTTG AACTTGATCA CATAACTAAT CTTTGTATGA GCATTGTTAA TACTCGAGAT
    52801 AATGTAATGA GAGGAGGAAG TTTTGTTCAA GCAATTTGTA ATAATGATTT ACAAGGAGCA
    52861 ATTCAAAGAG CAGATTCGAC TGCAATTAAT GCATTAAGAT TATTTGTAAA TGTTTATTTA
    52921 TACCTTCACT AAAATATTAT GGAATTACCA AAACGACCTA AAGAAATCGA TCCATATTAC
    52981 AATACAAAAG AATTGGTATG TGGAAAAAAA TCTTTTATGA TAACTGAAAA ATCATATCGA
    53041 GAATATCATG ATACTTTTTC ATTAATTAAA AAAGATATTC AAGATGCAAA AATTCAATTA
    53101 GGATATTTAA TTGAAATGGA AACAATGGGA ACAGATGTAT CAGAAGAAGA TTTCTCCTTT
    53161 TGTCTACAAA TATTACGGCA AGAAAGAAAT TTAAAAGAAA ATAAAAAGAA GAAATCTGAA
    53221 AAGAATAGAA TTTTTAATAA ATATAGAACC GGAATAGAAG ATACAATTCA ATTTTTAAAA
    53281 TATGAATCAA AATTTTATTT TACTATTAGT TGGATATCGT TTGTGTGTAG TATGATGGTT
    53341 GTTCTTATTG GAGCAGCGTG TTTTACTGCT GAAATGTATG CTGAAAGTTC TTTTTTATTC
    53401 TTTGTATTAA AAATAATTTC TTTGTTGTAT TTCTTATTTG CTATTTTTGG AAATTTAGCA
    53461 TATAATAAAG AAAAGACAAA AAATAAAATA GATGAAAAAT TTCAATTGTC TGGGGCATAT
    53521 TTATTATTTA TGTCAATAGG TTTACTCTTA TATATTATAT TTTTTATTTT TAATTAAAAC
    53581 TAAACAATTA TGAAAATCTT ACACATTACT TCCGAAACAA ACGGATATGA AGAAGTTGAA
    53641 TTGGTTGCTA ATAACTTTAG TAAGACAAAT GAATTCGCTG TAATTACACG AAATGGAGAA
    53701 GAACACATGA CAGGAGGATT CCTCATTACA AACACACCTC AAATCAGAAA AATTTTAGAT
    53761 TCTATTCCAA AAGAAGACCA ATATAAATTT GTATGGTTAT TTAAAGTTGA TCCGTTCGTT
    53821 AAATTTTATC ATTCAGAATT ACTATAAAAA TAAAAGCTAT GATACCAATA ATTATTTTTA
    53881 AAAATGCTGC ATTGGGTATA TTACTTACTC TAGGTTTTGT TTTCTTATGC ACCATTGCAG
    53941 AACATTATGT TCCTACTTCA ACTAAAGATG AAAATATTAT TTTTTTTATA TTTTATATTT
    54001 TCACAGGAAT TTATATATCT TGCAAGATAT TTATTGAAAT AAAAAAACAT ATAAAATAAT
    54061 TTGATTATTC AATAAATTCG TTTAACTTTG TAATATAAAT TTAAAATTAA AAAGATATGT
    54121 TTTTATTAGA AAAAGATTTT GATCAAATGA CTTTAAGTCA AAAAACAATT TTTGTTTTAA
    54181 TCCTTATTGT TTGTGCAGTA GGAATTTTAT CTTTGTAAAT TGGACTTCTA CAACCTAAAC
    54241 GATGCAGTTT TCTTTTAATT AAATAAAAAA ATATGAAAAT AAGAATTAAT CAAGAAACAC
    54301 TTGATGAGAT TAACAATAAT CTGGATAACC TACTAATTGG TAGACATTCA AATTTATTTT
    54361 GTATTCGAAA TGTCGAAACA ATGACAAAAA AGAAAAGATT GTATGTTGTA AATGCAACTA
    54421 TACAAGTTTT TACAAAAGGA TTTGATTGGG TATTAAATGA TGAAGGTGTA GACTTGTTTT
    54481 TATTCCTATC CAGATGTGAC GGGGGAATTC AAAAATATAG AAATATTTGT GTAGATTTTG
    54541 AAAATCAATT AAAGAATGCA GGATTTAAAA TTACAAAAAT AAATGAAGAA AATGAAAATA
    54601 ATAATTGAAT CAGAAACACC GATTAATATC ACAAATCCCA ACAAGAAATA TTTTCACGAA
    54661 TTGACTCAAG AAGAGATAGA TCAATTAATT GAAGAAAAAC GAACTATCGG TTATATTTTG
    54721 GAAAATTTTA AACAACCTAA ATGGTGCGAT TACCCGGAAG CATTGAACGG TCGAATGGGA
    54781 TGCTGGACAT TGACGGATTT AGGAGAAACA AATTTAAGAA CAAAAATATC AGAAGAATAT
    54841 TGTAAATCTT GTGATTGTTT TAAAAAAATA AATTAAAAAT AATTTTTTAT TGTCATTTAT
    54901 TCGTTGTATA TTTGTAATAT AAAAACAAAA GAAGATGTTA AGTAAAATAG AAATGGCGTA
    54961 TTTAATCGCA GAACGAGTTC ACTCCAATCA AAGTTATGAT ATATTTCCTT ATATGTATCA
    55021 TATCAAAAGT GTTGCAAATA TAGCAGCAAA ATACGAATTT CCAGAAAAAA TTATTGTTGG
    55081 TTGCATTTTG CACGATAGTA TAGAAGATGG ACATATTTCA TATGGTAACA TTAAAGAAAT
    55141 ATTTGGAGAA GAAATAGCAG AAATTGTTTT TGCAGTTACA GATGAATATG GAAGAAATAG
    55201 AAAGGAAAGA AAAGCAAAGA CGTATCCAAA AATAAAATCT AATCCAGATG CAATCATTGT
    55261 AAAACTTTGT GATAGAATTG CAAACATGGA ACACTCTGCA ATATTCAGTT CAGAAAAATA
    55321 TAAGATGTAT CAAAAAGAAA AGAAAGAATT TTTCGATGAA TTATACAATA TTGAATATAT
    55381 CGTTAAAGAT ATTAAAATGG AAAATTTATT TATTCAATTC AATAATCTAT AATTTATGGC
    55441 GCCGACAATT TTTAGATATA GAAAATATTG TAAAACTTGT GAAGATTATA CCTTACATGA
    55501 TGAAAAGCAT TTTGATGCTT CTGGAGAAAA AACTTGTAGA ATCTGTGGAA CGATTTATTC
    55561 TCCAACTCCA TTGAATGAAA TACCAGAAGA AAAAATATTC GAACAACGAT TACGATATAA
    55621 AGAAAAACAA AAGAAAGATT GGGAAACTAT GTTTAGTTAT CTTCTTACTC CTCCAAATCC
    55681 TTTACTTGAA ATGTTTAAAG AATATGATGA AAATGATTTT GTGAATATTA AAGAAGATGA
    55741 TGCTGGTCAA GCAGCAATAG ATGAAGAAGA AAAACGAATA AGAACAGAAA AAGAAAATAA
    55801 ACGTCAAGAA GAGCACGAAA TCAAGGTTAA AGAATTTCAA AAATTTAAGA AGCTTGGAAG
    55861 AAATGATTTA TGTGGATGTG GTTCAGGTAA GAAATATAAA AAATGTTGTT TAAATAAATG
    55921 GGATAATTTT AGAGAATAAA GCTATGAAAT TAATTGATAA GCTGAACGGA AAAACTATAG
    55981 AATACAACGG TGCATTCTAT ACAAAAAGAA ACGGTATTTA TGGATACATT TGTGTAGATC
    56041 TTGGTAGTGT TAAATTCTTT TATGTTTTTG ACAATGTAGT TGAAGTCGAA GATATTACTT
    56101 CAAATTTTGA AATTGTACAT GAATAAAAAA TAAATAATTA TGAACGATGT TAAAGTAATT
    56161 TTTAGAACTA ATTTAGATCA ATATCAAGGA TCTAAATTTC CAGAATATTT TGTTGAACCT
    56221 CCAAGAAAAG GAGACATGGT CCAAGTAAAA GAATCTTTTG TTTCTTATTT TAGAGAAAAG
    56281 AAATTACCAA TTGAGTTAGA GGTGGTGGGG ATCACCTGGA AAGAAAAAAC AGAAACGATG
    56341 AATATTTTAG GAGACCGGAT ATCAAAACCG ATAACTGTAA TTTCGTGTGA ATTATGGTAT
    56401 AGAGAAATTG ATGTAAAACT TATGAAAGCA GGAAATATTA ATCCATTTTA GACTTATGTG
    56461 GGTAGAAAAA GAACATTCAG TAGAATTAAA TGAGGTTGTA ATGGTAAAAT TAAATTCACA
    56521 GTATGAAAAT TCTGAAAATA TCGTTGGAAT TGTTGTTGCA CCTTATTTTG ATTCAAAAAC
    56581 AATTTTAGAT GTAGGAGAAA GATTAATATA TGTGGACTAT CAAACAACTT TTTTTATTTG
    56641 GAAAAATGGA TAAATCATTT TAAATTTTTA ATAGATGACA TCAAAGAATT AAAAGAAATT
    56701 TTATGAAAAA AAATACGAAC GATGATATTA TCATTTTAAT TATGTTTTTA ATTGGGATAC
    56761 CATTAATTAT TATTTCCGTA TTATTTTCTA CAAATGTAGA AAATGAAATG ATAACCGGTA
    56821 TAGCCGGATT AATAGGATAT TTTATTATTT TTGGTGGGCT AATAATTTTA ACAAGATGAA
    56881 TAATCAAATT TAAAATATAA ATATGTTACG AAGTTTAAAT TTAGATGGAA TGTTTATTTC
    56941 TCTACCGGCT CCCGAAATAG AATTTAATTT TATTGAATTC AATGGTGGAG AATTGCACAT
    57001 TAAATTAAAT ACCAACATAG ATTATTCTAT TATTGATTCT GTAGTTATCA CACATAGGAT
    57061 AAGAAATGGA AATGATATAA TGAAAATTTT AATTGCAAAA AATGCGTTAG AATTAAAAGG
    57121 AGTAAAGAAT TTTGATTTAG TTATTCCTTA CCTTCCATAT GCGAGGCAAG ATAGATATTG
    57181 TGTAGACGGT GAATCATTTA CATTGAAAGT ATTTACTAAT TTAATTAATT CACAAAATTT
    57241 TAATGCTGTT TATATTCTAG ACGCTCATTC AGATGTAACT CCAGCATTAT TAAATAACTG
    57301 TATTAATTTA TCTAATCATT CTTATATCTT AAAAACATTT CAAAAAATTA ATGATATAGA
    57361 AAAAAAGAGA TTAGATGAAG AACAAGAACT TTTATTGGTT GCACCGGATG TAGGTTCAAG
    57421 TAAAAAAATT GATAAAATTT TGAGTTCTAT ACATTATTTT AAAGGTGTCA TTCAATGTAC
    57481 TAAAACAAGA GATGTGAATA CAGGTAAACT ATCAAATTTT ATGGTATTGA CTCAAAATTT
    57541 AAAAAACTCA CCTTGTTTAA TTGTAGATGA TATTTGTGAT GGGGGAGGAA CATTTATAGG
    57601 AATAGCAGAA GAATTAAAAA AGAAAAATGC TGGTAATTTA TATTTGTTTG TTACTCATGG
    57661 AATTTTTTCT AAAGGAACCA AAGAATTAAA AAAATATTTT AAAGGAATTT ATTGTACTAA
    57721 TTCTTTTTCG ACAATAAAAG ATAAAAATAT AACTCAATTT GACATACAAA TTTAATAGAA
    57781 TAAATTAAAA AAAACAAGTT ATGAAAATTA ATCCAATGCA TTTAATTGAT GGGTATAAAG
    57841 CAGATCACAG GCGCCAGTAC CCTGAAGGAA CAGAATATGT ATATTCAAAT TTTACTCCAA
    57901 GAATGAGTAG AATAGAAGGT GTAAATGAAA TTGTATTTTT TGGCTTACAA TATTTCATTA
    57961 AAGAATATTT AATTAACAAA TGGAATGAAG ATTTCTTCAA TCGACCAAAA GAAGAATTAC
    58021 TTAGAAAGTA TAAAGAAAGA ATGGATAATT ATTTAGGTAA AGATGCAATA TCAGTGGAAC
    58081 ACATTTCTGA TTTATATGAT CTTGGATATT TACCCATAAA AATAAAAGCT ATTAAAGAAG
    58141 GAACATTGGT TCCAATTGGA ATTCCTGTAC TAACCATTAT AAATACAATT CCAAAATTCT
    58201 TTTGGTTAAC AAATTATTTG GAAACTTTAA TGAGTAATAT TTTATGGAAA CCAATAACTT
    58261 CAGCAACAAC AGCATTTCTT TATAGAAAAA GATTTGAAGA ACATGCAGCA AAAACTGGAT
    58321 ATGATAGGGC ATTTATTCAA TGGCAAGGAC ACGATTTTAG TTTTAGAGGA ATGAGTGGAA
    58381 TAGAAGATGC ATTACAAAGT GCTGCTGGAC ATCTTATTTC TTTTACTGGT ACAGATTCAA
    58441 TACCTGCCAT AGATTTTTTA GAAATGTTTT ATAATGCAGA CGCTACAAAA AAATTAGTTG
    58501 GTGGATCGGT TCCTGCAACG GAGCATAGCG TAATGAGTTT ATCGGCAAAA TATATTAATG
    58561 ATGATATTGA TGAAATTAGC ACATTTAAAA GATTAATTAC TGAATTATAT CCAAATGGAA
    58621 TTGTGAGTAT CGTATCAGAT ACTTTTGATT TCTGGAAAGT ATTAAATGAA TATTTACCTA
    58681 CCTTAAAAGA AGAAATTTTA AATAGAGATG GTAGATTAGT TATTCGTCCA GATAGTGGAG
    58741 ATCCAGTAAA AATTATTTGT GGAGATAATG AATCACCTTA TTCAATGATT ACCGAAAGTC
    58801 AAAGAAAAGG AGCCTATGAA ATTTTATGGG ATGTATTTGG AGGAACTGTT AATGAAAAAG
    58861 GTTATAAAGA ATTAAATCCA AAAATCGGAT TGATATATGG AGATTCTATT ACTTTAAGAA
    58921 GACAAGATGA AATTTTAACT TTATTAGAAC AAAAAGGTTT TTCAGCAAGT AATCTTGTAT
    58981 TAGGTATTGG TTCATTTACA TATGAATATG TTACTCGAGA TACTTTTGGA TTTGCAATGA
    59041 AAGCAACTTG GGGAATGGTA AATGGAGAAG AAAGAGATAT TTATAAAAAT CCTAAAACTG
    59101 ATTCTGGATT TAAAAAATCT GCTAAAGGTT TATTACAAGT ATATGAAGAA GAAGGAAAAT
    59161 TAAAATTAAA AGATCAATGT ACTCATGAAG AAGAAAATCA AGGATTATTA GAAACTGTTT
    59221 TTGAAAATGG TGAATTAATT CAAGACTTTA CATTATCAGA AATTAGAACA AAATTATTAG
    59281 ATAATTTAAA ATAAAAACAA TGGGAAGAAC AATTCCTACA ATAAGACAAA ATAATAATTA
    59341 TTTACAAAAT AAAAATATGG GAAATATGTG TTATTCAGAA CCAACTGAAA ATTATTTATC
    59401 AGGTTCTTTA TCAAAAAAAG ATGAGAATTA TTTATCGGGT TCTTTAGTAA AAAAAGAAAT
    59461 TGTAGACATT ATAAAATGTG ATGTTTGTGG AGCAAGAGAA AATATTGAAA AAGATGGATA
    59521 TATAGAATGT GGCTATTGCG GAACAAAATT AAAAAAAATA ATATGAGAAA TTCAATACCA
    59581 ACTAAACTTT TTATTTTTGT TGCTACTTTA GCTTTATGGT ATTTATTAGG TGCATTTATT
    59641 GCATTTGATT ATAATCCTTT GCACTGGTTA TTATTTACAA CTTGGTGGGG CAGAGTGTTA
    59701 GCAATTGGAT TATTAATATC AACTTTTTTT GCTTCTTTCA ATGATGAACA TTAAAAAATA
    59761 TTTCATAATA AATTTTCTTC AAGAAACTTT TCAGTGAATA TTTTCTTTAG CTTGGTTAAA
    59821 TCTACTGTTT GCAGTTCTAA TATCTCCTGA TATCTCATAT TGTTATATAA AAGTTCTTTT
    59881 AAGAAATCAA ATTCTATAGT AGCATACGCC TTAGAATGAT TTCGTTTGAA TATTAGAATT
    59941 GGATTTGTTT TTAATTTTCT ACTCTCCGCT TCGGCCTGTT CTAACCACGC CCATATGCTG
    60001 GCGGTTTCTT GTCTCTTCAA TTCAAAATTA GTATTTGATA ATTTTTTCCG AGCATTCTCA
    60061 GAAAGCATTA TATCTTCACC CGCAATACTA CTTGGCGCAG ATACAATCTC CTCAGGTTTT
    60121 AATTCTGGGA ATAATTCTAA TAATTCGGAG GCAATCTGTT TTTGGAAGGA GTAGCCCTTG
    60181 TTCTTCGCGG ATCTCGGTTT TATTGGCATG ACGTAAAATA TTTTTAAAAT AAATATAAAA
    60241 TTATTTTTTT AAATCATTTT TTTAGTTTAT ATTTGTAGTA TAAAAAACAA ATAACATGAA
    60301 AAAGATAAAT TTTAATTGTA ATGGTTGGAA AGAATTTGAA GGAGACACAT TACCAGATTC
    60361 TGCTCAAGAG TTTATTAAAT CAAAGTTATT ACCACATAAC AATCGAAATT GGAAACATTG
    60421 TTTTGCGTAT TATAAAGGTA ATGATCCACA AACAACCAAA AATTGGATTA TTGTAACAGA
    60481 CGACGGCGGA TATTATAAAG TAGACGCAGA ATATATGATT TGGAGTGAAA AACACATATT
    60541 AGCGATGTGG AGCACAAAAC ATTTATTTAA AACTCTAACC GCAATTATGA TGGACTTTGC
    60601 TCCACCAAAA GATCCTGATT ATCAAACTTA AAATTTATTT TAAATAATAT TTTTTTATAT
    60661 CAAATTTTAT TTGTAAATTT GTAGTAATAA AAACAAAAGA ACATGAAAAT ATTAATTGAC
    60721 AACGGAGATG TGTTTGAAGG AAATCAAGAA CAATTTGAAG ATTGCTTTTT TAGTAATGCT
    60781 ACAAAAGATC AAATTATAGA TTGGTGCAAG CACAATGATT TTACTTATGA ATTTATTGAA
    60841 GAAGTACCTG GAAGAGATAA AGAAAATGAA TATAAAGATG ATTCTCCAAT TAGTTCAACT
    60901 AATCAACCTT TATCAGATAT ATTTGAAGCA ATGGCTAATA TCTGTAAAGA GTTCAATAAA
    60961 AACATACCTA AAATAAAAGG TTAGATTGTG GAATATCTAA CAAACATACC CCAATCAATT
    61021 TCTGAATATG GTTTATGTAA AACTCTTTTA GTTAGAAGAG AAGTAATTCA CATAAAACAT
    61081 ATATTCACTG AAATATTTAT TCGAAGAAAA ATTGATATTG AAAAATATCT TAATTTATTA
    61141 GAAATGTCTT TATTTGATTA TATGGAATAT ATGACTAATA GATTAAGATT AGTTCATCAT
    61201 TTTTCGAGAG AATATATTAA TAAACCAGAT GCAATTGTAA AATGTAGAGA TAGATTTTTT
    61261 CCTAATTTAA AATTATATAG AGGATTAAAC GTCGTGATTG CTTTAGATTT TGATGGGGTT
    61321 GTTACAGAAA AATCATTTAA ACCATTATAT GAATTATGTC TTTTAAGAAA TAAGACAATA
    61381 ATATGTTCAG CTAATCCAAC CATAACTGAA GATTGGTTTA CCAAAAGAGA ATATTCTTTG
    61441 CCAAATAAAA TTTATGCGAA TAAAGGTAAG ATAAAGAAGA TAAGACAATT AATTGAATTA
    61501 AATAAAAAAT ATGATTATGT GTTTTATGCA GACAATGAAA AAGAATATCT TGAATTTGCT
    61561 TGGTTATTCG GATTACAAAC TTACATCTAT GAAAATAATA CGATAAAATA TTTTACCTTA
    61621 AAAACTAAAT AATATGAAAA TTTGGATATA TAAGCACGCC CCAAGAGCAT GGTATAAATA
    61681 TTGGAAACCA ACTTGTTTGA ATTCTATTTC TTATAAATTA GGTAGCAATG ATAAAAAGAT
    61741 TTATAGATGG TTATTTTGGG GATTTTATTT TAATAACAAA ACTAAATAAA AATTGAAGAT
    61801 GAAAAATAGC GGTTACACAT ATATTCATAA TAGATGTCCG AAATCGTAAT TGATACTCCT
    61861 GAGGGCGTGA GAGTACCCAA GAGCAATATC AGGCAATATG TGTGAATCTT CAATTTTTTA
    61921 AAATTTAAAT AATAAATAAA AAAACATATC ATGGAAACAA AACTATTAGA ACTTGAAAAA
    61981 TCTTTTATTA AAAAAGAAAA AGAATTAGAT AAGAAAATTG AAGAAGTAAA AAAAACAAAT
    62041 GGATCAACAA ACCAGAGACG CAATTGTGAA GTTATTTAAA TTTGAATCTT TGGATATAAA
    62101 TAAAAATATA TTTACATTTG ACAAAAAATA CCGATTTAGA CTTTTTGAAA TAGATCGATA
    62161 TAATAATATG TACGGTGAAT TTTTGACCAA AGTTGACATT GAATATTTGC CAAAGATTGC
    62221 AGAATATTTT GAAATTGTGC ATCGTGATAA AGATACTTAC AATGATGGAA GAATTTATAC
    62281 TGGAATTTTT ATTGATTATT TTCAAAATTA CGGTGATAAA TTAGAATTAG AAGAAATTGT
    62341 ATTTATGGCA AAAAATGGCA ATATAAAAGG AAGTAGTTTT AAAGAATGGT TAATTGGTAC
    62401 TTCTTATTCA AGTCATGGAA ATGTACCATA TAATTATAAA TTTACAAAGG AACAAATAAT
    62461 AAAGGAAATA GAAAATGGAA AAATATAAAG AAGGTTATAT GTTACAAGAA GATGAATATC
    62521 TTCTAAAAAT CGATGGTAAA ATAACTAAAA AATATCCCCC AACTGGGTTT CTAACAAAAT
    62581 TAACCTTGAA AGGAGAACTT CCAAAGAATT TTGTTTCTTG GAGAGAGGTA GATCATCTTA
    62641 AAATTTATAT ATTTAAAGAA ATTTATAGAA GTGGTTGGAA ATTATTTTCT TGGAGATTTG
    62701 GAATGAGTCA AAATTGGGCG ATATTAATCC ATCCTGAAGG ATTTACCGTC GAAATATATT
    62761 TAGATCAATT TCTAGATATT GTTCAAGAAA ATACTATTGA AAATGGTACG ATACTTGGAG
    62821 AATTTAAATG GGAAAAAAAT AAATTAATTA AAAAATAAAA AAACAATATG GAACCACAAG
    62881 TCACAATCAG TCTTACAGAA TATGACGAAT TAAGAAAATT CAAAGAAGAA ATCGAAAAAA
    62941 ATAATTCTAT TTGCATTGAA AAGAATATTA TTGGAACAAA TATCAAGTAT ATTACCAGAG
    63001 ATGAAATGCT ACACAAAATA GAAGATGAAT TTTTGCTATA TAAACGCACA TCAGAAAAAG
    63061 TTAGAGCGAA TTTAGATGAA TTAAATAAAA AATCTGAGTA TCTTGTTTCA ACTCTTCGTG
    63121 CTGTTAAAAA TATGTCAGTG AAAGAATTTA AAAAATGGAA AACAAAAATT AATAAATAGT
    63181 ATTATGAGAA AGCAAAGAGA TCGGAATAAT TTATTATTTG CCATTAAAAC TAAACGATTA
    63241 AAAGAATGGT TTTATTATTT TAAACACGGA CATGAATTTC TATTAGATGA AGAAGTAGAC
    63301 ATTATTTGTA ATACCAGAGC CGAAGAAAAA TACAAATGGA TGAATGATAG ACAAATTCAA
    63361 GAACTCGTTA GACTTAGAGT AAAAGCAATG TACAAAAAGA AATTTCCAAC TGCAAAGAGA
    63421 TGGTCATTAT CTATAAGATA ATTTTGAAAT ATCAATAAAA TTGTTTATAA TTCATTATTT
    63481 TAAAAAAATA TTTTTTATAT TTATAAACAT AAAACATATA AAAAATACAA CGATGAAAGA
    63541 ATACGACAAT ACCATTAAAT TAAATGTATT TTATAGTGAT TTGGCGAGAG AGTTTGGATT
    63601 TAAAACATTT CAAGATATGA TGAATAATAA AAAAAGTATT TCTACTGAAT TAAAAAAAGC
    63661 AATAGATATT ATTTGTAAGT TATCTGGTAG AGCTCCACTA TTTAAAATGC AGGTTGATTT
    63721 AACTTCTGGA ATATTTGTGT GAAAATTAAT AACGGTTATG ATTATAATAA GAGTAAATTT
[truncated: 289,216 more chars]
