# Supplementary material for: Clades of huge phages from across Earth’s ecosystems
Source: Nature. 2020 Feb 12;578(7795):425–31. doi: 10.1038/s41586-020-2007-4 (PMC7162821; doi:10.1038/s41586-020-2007-4)
Supplement: Supplementary file 6 — Genbank files for all genome. [file 41586_2020_2007_MOESM6_ESM.zip › genbank_genomes_SD-4/ALT_PHAGE_40_10.gbk]

LOCUS       ALT_09252017_20_scaffold_47_prodigal-single     209332 bp    DNA     linear   BCT NOV-13-2019
DEFINITION  ALT_09252017_20_scaffold_47_prodigal-single, contig.
ACCESSION   ALT_09252017_20_scaffold_47_prodigal-single
VERSION     ALT_09252017_20_scaffold_47_prodigal-single.1  GI:
KEYWORDS    .
SOURCE      ALT_PHAGE_40_10
  ORGANISM  ALT_PHAGE_40_10
            .
COMMENT     Data sourced from ggkbase. For additional details see
            http://ggkbase.berkeley.edu/organisms/404849
FEATURES             Location/Qualifiers
     source          1..209332
                     /organism="ALT_PHAGE_40_10"
                     /mol_type="genomic DNA"
     gene            <1..225
                     /locus_tag="ALT_09252017_20_scaffold_47_prodigal-single_1"
     CDS             <1..225
                     /product="hypothetical protein"
                     /codon_start=2
                     /transl_table=11
                     /translation="LLTNQHKQALSKGYYNITFNLSYVVDDGYYLSGSRFETLEEFQN
                     RKNLIEELKQEKSQDEYDVYLRLRKKYEGL*"
     gene            216..291
                     /locus_tag="ALT_09252017_20_scaffold_47_prodigal-single_tr
                     na_1"
     tRNA            216..291
                     /product="Ala"
     gene            393..656
                     /locus_tag="ALT_09252017_20_scaffold_47_prodigal-single_2"
     CDS             393..656
                     /product="hypothetical protein"
                     /codon_start=1
                     /transl_table=11
                     /translation="MKIHWTQDKYGTHLGKSGEKIVIRFEVSDTSSVDLRACFVSRRV
                     YYKHSKNYPFNGVESMKAAFEKEFDEWLALAGLQHMPVAQVST*"
     gene            722..934
                     /locus_tag="ALT_09252017_20_scaffold_47_prodigal-single_3"
     CDS             722..934
                     /product="hypothetical protein"
                     /codon_start=1
                     /transl_table=11
                     /translation="MRDRDKSWFDKMIEMGHIPRMYDGNLDVFVVDYDIHNGPGCSAC
                     NWSICMHCRSIDEIPECTNKERIACG*"
     gene            938..1014
                     /locus_tag="ALT_09252017_20_scaffold_47_prodigal-single_tr
                     na_2"
     tRNA            938..1014
                     /product="Arg"
     gene            1034..1258
                     /locus_tag="ALT_09252017_20_scaffold_47_prodigal-single_4"
     CDS             1034..1258
                     /product="hypothetical protein"
                     /codon_start=1
                     /transl_table=11
                     /translation="MTMLYQCDFSNGSSRTRAYIEEKAAKVGCKVQLKDSEDPDVFWT
                     VDSVPNIGIKDKYLAELKTAYRKQREASDI*"
     gene            1442..1516
                     /locus_tag="ALT_09252017_20_scaffold_47_prodigal-single_tr
                     na_3"
     tRNA            1442..1516
                     /product="Thr"
     gene            1840..1914
                     /locus_tag="ALT_09252017_20_scaffold_47_prodigal-single_tr
                     na_4"
     tRNA            1840..1914
                     /product="Val"
     gene            1919..1996
                     /locus_tag="ALT_09252017_20_scaffold_47_prodigal-single_tr
                     na_5"
     tRNA            1919..1996
                     /product="Pro"
     gene            2079..2152
                     /locus_tag="ALT_09252017_20_scaffold_47_prodigal-single_tr
                     na_6"
     tRNA            2079..2152
                     /product="Gln"
     gene            2238..2411
                     /locus_tag="ALT_09252017_20_scaffold_47_prodigal-single_5"
     CDS             2238..2411
                     /product="hypothetical protein"
                     /codon_start=1
                     /transl_table=11
                     /translation="MEKPTLKSPSSFYYPWEVDIITVDNKRIAILKTADQRRAEYVKR
                     GLLYKDNAGVAQR*"
     gene            2391..2465
                     /locus_tag="ALT_09252017_20_scaffold_47_prodigal-single_tr
                     na_7"
     tRNA            2391..2465
                     /product="Gly"
     gene            2475..2548
                     /locus_tag="ALT_09252017_20_scaffold_47_prodigal-single_tr
                     na_8"
     tRNA            2475..2548
                     /product="Cys"
     gene            2755..3015
                     /locus_tag="ALT_09252017_20_scaffold_47_prodigal-single_6"
     CDS             2755..3015
                     /product="hypothetical protein"
                     /codon_start=1
                     /transl_table=11
                     /translation="MTYDIYTIVIASDDYDIFNTSLIFKSEVLPRKGEYITYTDTINS
                     RKLDFKVVSVTHHISRYVDSDIQGYSEITSQIGISLELEHVS*"
     gene            3012..3239
                     /locus_tag="ALT_09252017_20_scaffold_47_prodigal-single_7"
     CDS             3012..3239
                     /product="hypothetical protein"
                     /codon_start=1
                     /transl_table=11
                     /translation="LKSVEFCYWLQGFFEISTASSSIELQGLTKDQTEMIKEHLQLVF
                     VHEIDPSYPKEQQDELNQVHNGPNHQSTMRC*"
     gene            3240..3560
                     /locus_tag="ALT_09252017_20_scaffold_47_prodigal-single_8"
     CDS             3240..3560
                     /product="hypothetical protein"
                     /codon_start=1
                     /transl_table=11
                     /translation="MEIIEALKVEPKEEILISVVRTVNIKTFEPSINLRMSLVDTHKG
                     IMKKYVDINISSIGDFIQCAKFVDELQKNLPSSMFVSIEELMRLVPSDEPVRKAAEKV
                     LSGK*"
     gene            3620..3955
                     /locus_tag="ALT_09252017_20_scaffold_47_prodigal-single_9"
     CDS             3620..3955
                     /product="Uncharacterized protein {ECO:0000313|EMBL
                     :KKN31469.1}; Flags: Fragment;;  TaxID=412755
                     species="unclassified sequences; metagenomes; ecological
                     metagenomes.;" source="marine sediment metagenome.;""
                     /codon_start=1
                     /transl_table=11
                     /translation="MGIVGNRRSHTAYYPYTGAVMASNPDPNNFFIKWSLETNGFTIA
                     YVNYPDAKNYEGDKLIVFRGLDKNELLSLTTLDPHFEKKSKIIARFKPDSENIGLAIS
                     LFSGMKDLK*"
                     /db_xref="A0A0F9PMQ3_9ZZZZ"
     gene            4010..4255
                     /locus_tag="ALT_09252017_20_scaffold_47_prodigal-single_10"
     CDS             4010..4255
                     /product="hypothetical protein"
                     /codon_start=1
                     /transl_table=11
                     /translation="MKKLFLAGIAVLLLSGCSPTDEQRVRVKQILPENCKIYEVGEYG
                     SIKSLIFVTCDGRNVTTTNGSYQSGKVTRTYTLVSVN*"
     gene            4252..4506
                     /locus_tag="ALT_09252017_20_scaffold_47_prodigal-single_11"
     CDS             4252..4506
                     /product="hypothetical protein"
                     /codon_start=1
                     /transl_table=11
                     /translation="LTDIILRFPKMGLEHIAYAYSAYRFIPSSLWSTYARYTLEELCE
                     LNLLYAPKIPPFSTEFVEETENTIIVPLVPKNAWNGTRLK*"
     gene            4595..4909
                     /locus_tag="ALT_09252017_20_scaffold_47_prodigal-single_12"
     CDS             4595..4909
                     /product="hypothetical protein"
                     /codon_start=1
                     /transl_table=11
                     /translation="MNPQELLKKLRHRIDGTSIWRTAGPDEDLQAMETTLVSQVSEVE
                     RLKELLEKAGQHIENLAAVLELFKDQWPGFDYDHVVSISYYDAVEFLSVLKPETKSAK
                     ND*"
     gene            4902..5291
                     /locus_tag="ALT_09252017_20_scaffold_47_prodigal-single_13"
     CDS             4902..5291
                     /product="hypothetical protein"
                     /codon_start=1
                     /transl_table=11
                     /translation="MTDLSKEDDDFVSIFGSGRALPYRLTDYWQSVNGIDTNLGYQWI
                     DKPHRHVYDLLAEIVHLRATLSSSILEIEKLKEALKPFARIAESESSMDHQDTDTDEW
                     FRHDGDVLLVGDFRRAALACKPDKEND*"
     gene            5291..5449
                     /locus_tag="ALT_09252017_20_scaffold_47_prodigal-single_14"
     CDS             5291..5449
                     /product="hypothetical protein"
                     /codon_start=1
                     /transl_table=11
                     /translation="MWYLLLVLLFGHMHKWNTISEAKLTHINTGAVGTRYICQCEKCG
                     KIVKRDMI*"
     gene            5705..6229
                     /locus_tag="ALT_09252017_20_scaffold_47_prodigal-single_15"
     CDS             5705..6229
                     /product="Putative uncharacterized protein n=1 Tax
                     =Enterobacteria phage BF23 RepID=Q70BI6_BPBF2"
                     /codon_start=1
                     /transl_table=11
                     /translation="MSRDAVVLTTMVTEGFIPSVGSFEITEQLRDVFYETYGKLFRRK
                     SRIRNSDVRYAKKLAGLSLLKLLKSREEESKVDIKKKISFGIKEGFVYIVTNPAFPGF
                     FKIGMTTDVKNRLSAYQTYDPLKRYKIEMYKFVEDRRAYESSLLEEFGDSILNGEWLQ
                     EEAKNAVVKKYFCV*"
                     /db_xref="UniRef100_Q70BI6"
                     /db_xref="Q70BI6_BPBF2"
     gene            6220..6296
                     /locus_tag="ALT_09252017_20_scaffold_47_prodigal-single_tr
                     na_9"
     tRNA            6220..6296
                     /product="Pro"
     gene            6302..6378
                     /locus_tag="ALT_09252017_20_scaffold_47_prodigal-single_tr
                     na_10"
     tRNA            6302..6378
                     /product="Pro"
     gene            6382..6467
                     /locus_tag="ALT_09252017_20_scaffold_47_prodigal-single_tr
                     na_11"
     tRNA            6382..6467
                     /product="Leu"
     gene            6485..6733
                     /locus_tag="ALT_09252017_20_scaffold_47_prodigal-single_16"
     CDS             6485..6733
                     /product="hypothetical protein"
                     /codon_start=1
                     /transl_table=11
                     /translation="MPLRYNFSKMYWKDDLRKDMKWPEDFEKYFSNFGLPGDTLVHLG
                     HCTLTHGCKYLDEDCPIENGIVKPIFKGDPYELELIEE*"
     gene            6755..6831
                     /locus_tag="ALT_09252017_20_scaffold_47_prodigal-single_tr
                     na_12"
     tRNA            6755..6831
                     /product="Met"
     gene            6836..6919
                     /locus_tag="ALT_09252017_20_scaffold_47_prodigal-single_tr
                     na_13"
     tRNA            6836..6919
                     /product="Leu"
     gene            7338..7598
                     /locus_tag="ALT_09252017_20_scaffold_47_prodigal-single_17"
     CDS             7338..7598
                     /product="hypothetical protein"
                     /codon_start=1
                     /transl_table=11
                     /translation="MNENAPKQLGILGVEVGTYTGWDEVGDWMIQFYNFVGNKTTSLP
                     DCEFLVVDYQTGIWQASKCAENGEDLIEIGTGSIVKTLFEAK*"
     gene            7873..7948
                     /locus_tag="ALT_09252017_20_scaffold_47_prodigal-single_tr
                     na_14"
     tRNA            7873..7948
                     /product="Gln"
     gene            8277..8352
                     /locus_tag="ALT_09252017_20_scaffold_47_prodigal-single_tr
                     na_15"
     tRNA            8277..8352
                     /product="Sup"
     gene            8368..8574
                     /locus_tag="ALT_09252017_20_scaffold_47_prodigal-single_18"
     CDS             8368..8574
                     /product="hypothetical protein"
                     /codon_start=1
                     /transl_table=11
                     /translation="MAYVLKASSEEQKFFVDGLYENTDWTWGTLDEATKFSDIHAVEL
                     RMSQHPFRIGEMLSSSITIEKRKT*"
     gene            8672..9109
                     /locus_tag="ALT_09252017_20_scaffold_47_prodigal-single_19"
     CDS             8672..9109
                     /product="hypothetical protein"
                     /codon_start=1
                     /transl_table=11
                     /translation="MVGLENIKSWLSNSVKNHYYFHNCSQSKDWGIYSSEWRNAVVTL
                     SNTVYLICTKEDYLQWRDVWRAVYAKISDESRLSKNNRKYPYPPRTVYAENHANTVET
                     AEYNSQYIGPMHNYYARRLMEMRKLSKEITEKSYNVSHMLEVA*"
     gene            complement(9451..9708)
                     /locus_tag="ALT_09252017_20_scaffold_47_prodigal-single_20"
     CDS             complement(9451..9708)
                     /product="hypothetical protein"
                     /codon_start=1
                     /transl_table=11
                     /translation="MISQRERLRKLYRIRSVTRFSWVMPQFYGQTFIRRFDYANITCL
                     ARIVNQNLNLQESFFTRVNHCTNAGLTSAQDSNLDLGFYES*"
     gene            10434..10922
                     /locus_tag="ALT_09252017_20_scaffold_47_prodigal-single_21"
     CDS             10434..10922
                     /product="hypothetical protein n=1 Tax=Paenibacillus elgii
                     RepID=UPI000248C2E9"
                     /codon_start=1
                     /transl_table=11
                     /translation="MAVRVPALILEPNYFNSIRFIMGYYTDFIIQIVKQQENVKLLVE
                     DYLQNILGSDFFLDNSFNMKWYNFEEEMKTLSLKFPDVLFKVDGNGEENGDIWRSYFC
                     NGHMITSTATLVFKFSDGFTEESFYSSNRANVKYKASVQDYISALEIIDTFNKERGIN
                     KN*"
                     /db_xref="UniRef100_UPI000248C2E9"
                     /db_xref="bao:BAMF_0907"
                     /db_xref="E1UPF0_BACAS"
                     /db_xref="UPI000248C2E9"
     gene            11037..11105
                     /locus_tag="ALT_09252017_20_scaffold_47_prodigal-single_tr
                     na_16"
     tRNA            11037..11105
                     /product="Glu"
     gene            11134..11457
                     /locus_tag="ALT_09252017_20_scaffold_47_prodigal-single_22"
     CDS             11134..11457
                     /product="hypothetical protein"
                     /codon_start=1
                     /transl_table=11
                     /translation="MCAVSYMGDFYKKKIEGDWQREYPWIYPVVYPNTNPTPAEKTSP
                     YIGVSRQEFDELKKKVEEMRDILLTAKEYDEKTNQPHCEHEDKVALLKKLAESLGVDL
                     KDVFE*"
     gene            11454..11750
                     /locus_tag="ALT_09252017_20_scaffold_47_prodigal-single_23"
     CDS             11454..11750
                     /product="hypothetical protein"
                     /codon_start=1
                     /transl_table=11
                     /translation="MTIFPFNKFDVVERLSKFDETKISFMKIDGTVRDMNASLNREII
                     SDYTFFDENFDPHKDKEDDLIVVYDLDHKDWRSFYLQNLITIEGVEPTYESSNT*"
     gene            11731..11940
                     /locus_tag="ALT_09252017_20_scaffold_47_prodigal-single_24"
     CDS             11731..11940
                     /product="hypothetical protein"
                     /codon_start=1
                     /transl_table=11
                     /translation="MKVLIPEINLKKTIDMVTFMTGTSPPDYLKAFNDGQEFKFAGLT
                     PMYFLDEENSCFIVTSEEYYDKKFN*"
     gene            11944..12510
                     /locus_tag="ALT_09252017_20_scaffold_47_prodigal-single_25"
     CDS             11944..12510
                     /product="Thymidine kinase {ECO:0000256|RuleBase:RU000544}
                     ; EC=2.7.1.21 {ECO:0000256|RuleBase:RU000544};; 
                     TaxID=1198014 species="Viruses; dsDNA viruses, no RNA
                     stage; Caudovirales; Myoviridae; Tevenvirinae;
                     T4likevirus.;" source="Aeromonas phage Aes012.;""
                     /codon_start=1
                     /transl_table=11
                     /translation="MASITFFYGTMNCGKSTYVLQLNHSLESAGFKPLLIKPKMDTRD
                     SEVIRSRIGIEKDCILVDATQRIPFDHSISHVIVDEAQFLPFETISELRLIADVADIP
                     VFLFGLRTSYTGELFPATAKIMAIADEIKELPLIYKDGDKATMHVRYIGETPIFDGNP
                     TIVGDIAGLERYESVSRKTFFKLKIQYS*"
                     /db_xref="I6ZI35_9CAUD"
                     /db_xref="clo:HMPREF0868_0186"
                     /db_xref="UniRef100_I6ZI35"
                     /db_xref="2.7.1.21"
     gene            12518..12592
                     /locus_tag="ALT_09252017_20_scaffold_47_prodigal-single_tr
                     na_17"
     tRNA            12518..12592
                     /product="His"
     gene            12637..12864
                     /locus_tag="ALT_09252017_20_scaffold_47_prodigal-single_26"
     CDS             12637..12864
                     /product="hypothetical protein"
                     /codon_start=1
                     /transl_table=11
                     /translation="MTYKTILVDGDLYALVSPLELYQLNDSRQQLSALEMGGVDNWDW
                     YGDSMCDNYSPTEIDFKTFKENYLLDPINGD*"
     gene            12854..13453
                     /locus_tag="ALT_09252017_20_scaffold_47_prodigal-single_27"
     CDS             12854..13453
                     /product="Uncharacterized protein n=1 Tax=Brachyspira
                     hampsonii 30446 RepID=L0X3B3_9SPIR"
                     /codon_start=1
                     /transl_table=11
                     /translation="MEINLPAMHKWESEDTNTVYFWGGILSNWYKAETLTQVTVESPV
                     KMTFNCVEQYMMAQKALTFDDYKSFFDVMNTTDPSAQKSIGRKIVGFNDTVWKSVSRD
                     FVYPAIYDKFSQNWKLGDDLISTEDKMIVEASPYDSRWGIGFSYLEAPANKDKWGENF
                     LGQLLMQVREDIKNNVNRSFTKIDWSKWETPSYLSRFFT*"
                     /db_xref="UniRef100_L0X3B3"
                     /db_xref="A0A0F9Q4Z1_9ZZZZ"
                     /db_xref="bhy:BHWA1_00589"
                     /db_xref="L0X3B3_9SPIR"
     gene            13554..14240
                     /locus_tag="ALT_09252017_20_scaffold_47_prodigal-single_28"
     CDS             13554..14240
                     /product="tRNA synthetase, class-II (G, H, P and S) n=1
                     Tax=Pseudomonas syringae pv. tabaci str. ATCC 11528
                     RepID=F3JV22_PSESZ"
                     /codon_start=1
                     /transl_table=11
                     /translation="MLRGTRIIEGGDASFFNNLIDGLSKSAISMGYECVIFPSIWEQS
                     TFVEKAGEEIIDQMWAFKDKGDREVTLIPEVTAIVQHMWREHWSKISSSKKIFYVNRC
                     YRYEKPQEGRYREFTQFGIEILGQPKEFYGSAKNAREEIMAFAADVFNSFKFWGLDID
                     FVFNDNVKRGLHYYVNNGFEVEAPWLGAQKQVAGGGEYPEGVGMAIGVDRLILALKKC
                     EDRRGIKVVK*"
                     /db_xref="UniRef100_F3JV22"
                     /db_xref="A0A0B8VDM4_9PSED"
                     /db_xref="pst:PSPTO_2611"
                     /db_xref="F3JV22_PSESZ"
     gene            14251..14889
                     /locus_tag="ALT_09252017_20_scaffold_47_prodigal-single_29"
     CDS             14251..14889
                     /product="Putative methyltransferase n=1 Tax=Sinorhizobium
                     phage phiM12 RepID=S5M6G6_9CAUD"
                     /codon_start=1
                     /transl_table=11
                     /translation="MLGDIFFDETKAIENEFDGGLWWIKGDSGSWDGPSVDWLTHRTN
                     ILTPVKDFSVCVQAGGNLGLYPKMLSERFTRVYTFEPHPLSFRCMMKNIEDRRNIYPQ
                     NAALAEKNGLCSMTMEVSDNMGMNTTIFTNGGYVPTFTVDQLALDSCGLIWFDIEGAE
                     AGAIEGSRFTIERYHPVIALETVSNWTSSFLLDKGYSNLGRSVSDSVFVYSG*"
                     /db_xref="UniRef100_S5M6G6"
                     /db_xref="S5M6G6_9CAUD"
     gene            14912..14986
                     /locus_tag="ALT_09252017_20_scaffold_47_prodigal-single_tr
                     na_18"
     tRNA            14912..14986
                     /product="Thr"
     gene            15005..15238
                     /locus_tag="ALT_09252017_20_scaffold_47_prodigal-single_30"
     CDS             15005..15238
                     /product="hypothetical protein"
                     /codon_start=1
                     /transl_table=11
                     /translation="VLTISLIILVFALLYAFLGGIALAIIDNFVVMSSDKESFYSAII
                     WPISLSFFFGAYLSYRIIEIVEDREEKASKSKE*"
     gene            15253..15456
                     /locus_tag="ALT_09252017_20_scaffold_47_prodigal-single_31"
     CDS             15253..15456
                     /product="hypothetical protein"
                     /codon_start=1
                     /transl_table=11
                     /translation="MDKIDKAMNWYDCLTDDCRFYAFLTLVFIPLLILQAVFPLLGLI
                     FGILIVVLRLKHLNRKHHAKDDK*"
     gene            15457..15915
                     /locus_tag="ALT_09252017_20_scaffold_47_prodigal-single_32"
     CDS             15457..15915
                     /product="hypothetical protein"
                     /codon_start=1
                     /transl_table=11
                     /translation="MYKLYVVVRSDLESLTPGKLAAQIAHAASQHAYRMLNKDMLSKN
                     AFFDWCDMSSHSSIPRDGLDAEHFGTTIVKDGGSFYPSLDISKIIDYTRSSFTAFYGV
                     VRDPTYPIRDGQIVHHVNIETCFWVFANEDLDSDLCEYMKKYKLYKTNHD*"
     gene            15940..16015
                     /locus_tag="ALT_09252017_20_scaffold_47_prodigal-single_tr
                     na_19"
     tRNA            15940..16015
                     /product="Thr"
     gene            16030..16236
                     /locus_tag="ALT_09252017_20_scaffold_47_prodigal-single_33"
     CDS             16030..16236
                     /product="hypothetical protein"
                     /codon_start=1
                     /transl_table=11
                     /translation="MYSVKTGAYGIEDYNSLTLEESFAEYQRRIKEDTNNWHYLYKDD
                     LPLMWMPPLIKFDVLSEKADNLFS*"
     gene            16326..16670
                     /locus_tag="ALT_09252017_20_scaffold_47_prodigal-single_34"
     CDS             16326..16670
                     /product="hypothetical protein"
                     /codon_start=1
                     /transl_table=11
                     /translation="MSRTRRNIYNKNCRPIWYGRYYHDWFDTDGNLIDPDYEYHYQKG
                     GKWIKGPLRTEYWSRDGRMNYSSVKKYYKRLTAKKLRCVHKNVTKKSVVDDGDQVTIH
                     SKMVQDIAWYLW*"
     gene            16678..16762
                     /locus_tag="ALT_09252017_20_scaffold_47_prodigal-single_tr
                     na_20"
     tRNA            16678..16762
                     /product="Leu"
     gene            16782..17024
                     /locus_tag="ALT_09252017_20_scaffold_47_prodigal-single_35"
     CDS             16782..17024
                     /product="hypothetical protein"
                     /codon_start=1
                     /transl_table=11
                     /translation="VSILDDKYYYRLKNVALELTYMASEVKSSTSINRSKVFNNDKKR
                     EEVRSLLAASRSSIEVLQKLLGENYTSEFRDINDDQ*"
     gene            17011..17370
                     /locus_tag="ALT_09252017_20_scaffold_47_prodigal-single_36"
     CDS             17011..17370
                     /product="hypothetical protein"
                     /codon_start=1
                     /transl_table=11
                     /translation="MMTNDRTLRMLVDPNYSIIDIETENHIVASLIETKADKKYPTIF
                     KDSFFSPTGSLMNAIALNAFVNKGLPWGIECVEADIEYKAWVGSPDLAVSAWNPARAL
                     TAAIWNKHLSDIESKND*"
     gene            17363..17623
                     /locus_tag="ALT_09252017_20_scaffold_47_prodigal-single_37"
     CDS             17363..17623
                     /product="Uncharacterized protein n=1 Tax=Pelagibacterium
                     halotolerans (strain JCM 15775 / CGMCC 1.7692 / B2)
                     RepID=G4R9Z5_PELHB"
                     /codon_start=1
                     /transl_table=11
                     /translation="MTDNNVAEDKLKAYIERIERLEEEKTAIAGDIKEVYAEAKGNGF
                     DTKVLRKIVSIRKQDQNERMEQEALLELYLLALGMAIDEEDE*"
                     /db_xref="UniRef100_G4R9Z5"
                     /db_xref="A0A085FE64_9RHIZ"
                     /db_xref="phl:KKY_2514"
                     /db_xref="G4R9Z5_PELHB"
     gene            17623..17865
                     /locus_tag="ALT_09252017_20_scaffold_47_prodigal-single_38"
     CDS             17623..17865
                     /product="hypothetical protein"
                     /codon_start=1
                     /transl_table=11
                     /translation="MAKKRRVKVKSDSWDITSVNVVLHKGVQFDRPVDEEEARERFEA
                     EEYEDVVDTEFLETQSIIEAEPLNPSNDDDISEEDD*"
     gene            17858..18178
                     /locus_tag="ALT_09252017_20_scaffold_47_prodigal-single_39"
     CDS             17858..18178
                     /product="hypothetical protein"
                     /codon_start=1
                     /transl_table=11
                     /translation="MTDVIYRNKERLKKFRYTKQPNYKSLRHEMTETDKMQELSMDCA
                     SVYKTLYYHLQSYIGKEVKIEETGEIGMIKSYTLGAEGYSLFILKENGIFEFRNVLEV
                     TLDF*"
     gene            complement(18211..18633)
                     /locus_tag="ALT_09252017_20_scaffold_47_prodigal-single_40"
     CDS             complement(18211..18633)
                     /product="hypothetical protein"
                     /codon_start=1
                     /transl_table=11
                     /translation="MMFGIFSSIIGWFGSKVLGNIFSGEKGGLLDRVIGVIDKRVTDE
                     VEREKLKTEVTVKYIQAQVDSSVVRKDAFGPWFALMAFLFLPGPVLWWTAVFIDSTFP
                     FLFPGWDPLALPKDFYPWFGSIIGAIFVIPTINKFVSK*"
     gene            complement(18646..19566)
                     /locus_tag="ALT_09252017_20_scaffold_47_prodigal-single_41"
     CDS             complement(18646..19566)
                     /product="Uncharacterized protein n=1 Tax=Agrobacterium
                     tumefaciens F2 RepID=F7U6B7_RHIRD"
                     /codon_start=1
                     /transl_table=11
                     /translation="MLYDRKKFYDAVRDSLGSGTLSQGQVDGFEVLLKEAEKRGTSTE
                     WNAYILATVWHETAFTMQPVRETLATTDAQAITRLDKAYAAGKLGSVSKPYWRTGYFG
                     RGYVQLTHDFNYKKMGEWLGIDLLNDPSLALIPDNAAKILFEGMIRGMFTAKKLSDFL
                     DNVDEYDEEDLREFTAARAVINGKDKAKAIGNYALKFKYALRSAPVANVTIPTTTPKT
                     TETVPPVKTPEPTTQVPMPPPPTAEVSKSATKSTTIWASIAAFVSSAFGILGNLNPII
                     QGLIVVLVFGLIAWIIYQRFNGNKEIDSLF*"
                     /db_xref="UniRef100_F7U6B7"
                     /db_xref="F7U6B7_RHIRD"
                     /db_xref="agr:AGROH133_04838"
     gene            19636..20199
                     /locus_tag="ALT_09252017_20_scaffold_47_prodigal-single_42"
     CDS             19636..20199
                     /product="Uncharacterized protein n=1 Tax=Oleispira
                     antarctica RB-8 RepID=R4YP45_OLEAN"
                     /codon_start=1
                     /transl_table=11
                     /translation="MVLLNMINYPLNRARILAEIKHEGQFYGDEPYMRHVNDVVQEVE
                     PFLDQFGTDVQVVAYLHDTLEDTDLTYEEISSSFGEQIAIYVRLLSDPAGYPKRANRK
                     KALYASFNSAPLEYRIIPAIVKCADRFVNQKESLCTDNERMLLTYYTEFPMFIGIFGS
                     ILLQIATSEAEELYKELWSQHYEMGRM*"
                     /db_xref="UniRef100_R4YP45"
                     /db_xref="R4YP45_OLEAN"
                     /db_xref="scl:sce6063"
     gene            20200..20697
                     /locus_tag="ALT_09252017_20_scaffold_47_prodigal-single_43"
     CDS             20200..20697
                     /product="Uncharacterized protein (Fragment) n=3 Tax=mine
                     drainage metagenome RepID=T1A7Q3_9ZZZZ"
                     /codon_start=1
                     /transl_table=11
                     /translation="MQYVKGDICDTHLEDIIHGCNALGVMGSGVALAIRNRFPGCYEN
                     YARQIYDVTGGTDTWKALGIDFVHFIPGSVTGQGKPVRIHNLVTQENAGHNPNIRYAT
                     YYHVIVGLTNIIHGKPSRHGRVSNEFAIPKIGCGLGGLKWDIMEVLLTEIEDHTGARF
                     TVYDI*"
                     /db_xref="UniRef100_T1A7Q3"
                     /db_xref="T1A7Q3_9ZZZZ"
     gene            20767..21210
                     /locus_tag="ALT_09252017_20_scaffold_47_prodigal-single_44"
     CDS             20767..21210
                     /product="hypothetical protein"
                     /codon_start=1
                     /transl_table=11
                     /translation="MNKFNMLFEECQSLNALNALKLKIDMAFDARKALLEYQVRRGLL
                     KSREAASSKNRILLSNIENHLLHNLKMDDLVVVKSNAITKVRKVESIDRERKTFMGRH
                     VYSKSDRKSSSDTYITEHSFKNVKKIFLNGTWYDIKDRLGEERCT*"
     gene            21201..21521
                     /locus_tag="ALT_09252017_20_scaffold_47_prodigal-single_45"
     CDS             21201..21521
                     /product="hypothetical protein"
                     /codon_start=1
                     /transl_table=11
                     /translation="MHVKICTMIGDDGSFFSLEKHLASNRFYAPIKTYIETNVGAAIM
                     SIRKDNFFRVAHLVNGNRAEQRYNFLLAKENHEIPIEHEYITTINVSSESYPEDIFIF
                     LDKS*"
     gene            21518..22987
                     /locus_tag="ALT_09252017_20_scaffold_47_prodigal-single_46"
     CDS             21518..22987
                     /product="Uncharacterized protein n=1 Tax=Rhizobium phage
                     RHEph10 RepID=L7TNL0_9VIRU"
                     /codon_start=1
                     /transl_table=11
                     /translation="MINGNDLISWGISPDIGKAFADILNEAKSMEDNGSTINSIKERV
                     ISLKIKMDEEQKNLVDSQLQLRTNTLPIKIFLDPENADEQKNFEAVMAHMDNIVRLPS
                     VVDAAIMPDAMPSGYSPGTIPVGGVVATKGTIHPGMHSADICCSMAITVFKRDEDISF
                     VLDAAMKATHFGLGKRSKSEVRTNVKLKNLLKEDAWSNNKFLNNAKMLDSAENHFMTQ
                     GDGNHFLYVGHLESTGQLALVTHHGSRSLGGLLYKFGLAAAKKHTAIVAPRVPDHQAW
                     LDYDSEVGSQYWEALQMIRRWTKLNHYEIHDAIAQRIGNKVVDRFWNEHNFVFKKDDL
                     FYHAKGATPSYSGFSEDDDGRTLIPMNMAQPILIANHSNSADTAFFAPHGAGRNFSRT
                     EYERRIAGKFGESEAYEETRSLSALARKTTLKEETNGLDVRFYTGTADISELPSSYKS
                     AKQVESQIEKYKLAKIADRVLPGGSIMAGEVEQFWKKKK*"
                     /db_xref="UniRef100_L7TNL0"
                     /db_xref="L7TNL0_9VIRU"
                     /db_xref="pami:JCM7686_1707"
     gene            22969..23238
                     /locus_tag="ALT_09252017_20_scaffold_47_prodigal-single_47"
     CDS             22969..23238
                     /product="hypothetical protein"
                     /codon_start=1
                     /transl_table=11
                     /translation="LEEEKVSKKNIRIATCKSYSSDSQDWIEIDQNGVMFWKGEDLSD
                     KNIETGFSFPVDIDFVSNFFKSIDRVLDEKKLPLNAILHPYAVNL*"
     gene            23246..23974
                     /locus_tag="ALT_09252017_20_scaffold_47_prodigal-single_48"
     CDS             23246..23974
                     /product="Uncharacterized protein n=1 Tax=Sinorhizobium
                     phage phiM12 RepID=S5MBV9_9CAUD"
                     /codon_start=1
                     /transl_table=11
                     /translation="MPEEINNEVIRVPLRYCYDTYDSEPDVEYVAVVNAINDMRDTYD
                     RGETLYIEFMTGDRKGSIAKFIPSIVGDNSLFRHPEKERARRRVALYADYRNRGTLRT
                     LWSYNVNFYGVCKWTGKSHSPKATLYDGSLVWLKGYKGPTVWKKFDAKAAAEKILTDH
                     GQTDIDGRLINVGDRVLFVNLQYYNGAKLERGTIKEFKVSVDSRKHTVYTIVETIDGS
                     SSMKTEHPEKLILKVENANAKFTY*"
                     /db_xref="UniRef100_S5MBV9"
                     /db_xref="S5MBV9_9CAUD"
     gene            23955..24137
                     /locus_tag="ALT_09252017_20_scaffold_47_prodigal-single_49"
     CDS             23955..24137
                     /product="hypothetical protein"
                     /codon_start=1
                     /transl_table=11
                     /translation="MQSLLTRNILLREIKKRNLDHVNIEKFDKWFSSLKTPELCVSAL
                     NEDQMNKMFQKFKEEK*"
     gene            24134..24439
                     /locus_tag="ALT_09252017_20_scaffold_47_prodigal-single_50"
     CDS             24134..24439
                     /product="Uncharacterized protein n=1 Tax=Sinorhizobium
                     phage phiM12 RepID=S5M735_9CAUD"
                     /codon_start=1
                     /transl_table=11
                     /translation="MTPVEFKEFWLNDQTKEVYEEIDDSWRHGNYMYTVFEILDENEK
                     GTGVYYGVSYQVSGDGEYHTIRDSDEFYMQRVTPVEEVRTVTIWQAYVEEPVNTQPE*"
                     /db_xref="UniRef100_S5M735"
                     /db_xref="S5M735_9CAUD"
     gene            24451..25617
                     /locus_tag="ALT_09252017_20_scaffold_47_prodigal-single_51"
     CDS             24451..25617
                     /product="DNA ligase (ATP) {ECO:0000313|EMBL:AGS80982.1};
                     EC=6.5.1.1 {ECO:0000313|EMBL:AGS80982.1};;  TaxID=1357714
                     species="Viruses; dsDNA viruses, no RNA stage;
                     Caudovirales; Myoviridae.;" source="Caulobacter phage
                     Cr30.;""
                     /codon_start=1
                     /transl_table=11
                     /translation="MEYPKLYKIDSKGKVRVWWMETNEDTYRTHSGTKDGKIVTSAWK
                     TAEPKNVGRSNATTGEQQAVLEVESIYRDKTSAGTYSENEEATSEEKYFEPMLATRFD
                     QIKNFASLVEHDDFAVSQPKLDGIRCTISLKYGMISRNGRPIVSCPHIFEALQPIFDL
                     NSDILFDGELYNHDMHDDFNSVQSLIMQTKPGQTEFDKTKELAQFHIYDVYDYKNPDL
                     TTEDRVNFLKYIKDFMTDLGPLVFVETKMVSNMENVDKAQAEYLENGYEGQIIRLSAP
                     YEVGKRSKKLIKRKEFFDEEFEILRFEEGKGNWAGMVKRVVCRDLNIKTDEFPDGIEF
                     EAGVRGSQSEMTALLAVKDNYIGSDCTIRFPNKTPGGKPRFGVMIRYYEGKRDF*"
                     /db_xref="A0A067XRC5_9CAUD"
                     /db_xref="cha:CHAB381_0782"
                     /db_xref="UniRef100_S5MQD0"
                     /db_xref="6.5.1.1"
     gene            25706..26389
                     /locus_tag="ALT_09252017_20_scaffold_47_prodigal-single_52"
     CDS             25706..26389
                     /product="Nicotinamide mononucleotide transporter PnuC n=1
                     Tax=Candidatus Saccharimonas aalborgensis
                     RepID=R4PUR8_9BACT"
                     /codon_start=1
                     /transl_table=11
                     /translation="LTDISTSFVYSKSYDIFLRSLLVAAGTTAATYFVGLSMGFIKSI
                     YLLEIASVFTSYSCTYMCVKRTRWNYPMGLLSVILLAWFFSDLKLYASMSLQIYLIPW
                     MFYGFFRWKKDSDPRPVTSIFSDKPAWIAAYVIALFSAYFIMENIVTHFGGKSAPFDS
                     AIFALSIAAQFLLDNKKYENWIIWIGVNIISIVLYFNTGAYLLAMQFVLFLGYNIAGL
                     ISWKSELKS*"
                     /db_xref="UniRef100_R4PUR8"
                     /db_xref="saal:L336_0196"
                     /db_xref="107370393"
                     /db_xref="R4PUR8_9BACT"
     gene            26414..27424
                     /locus_tag="ALT_09252017_20_scaffold_47_prodigal-single_53"
     CDS             26414..27424
                     /product="Uncharacterized protein n=1 Tax=Sinorhizobium
                     phage phiM12 RepID=S5M7J1_9CAUD"
                     /codon_start=1
                     /transl_table=11
                     /translation="MTALVPTVGHQYLVDFAANYMKTIGGKLTVLVCGRSIEPIPVTM
                     RLSALKNPEHTNVNYIYMENNPPQNPEDAENFWDIWVSYAINAVHFSGEGSIEYLFAS
                     EMYGLTYAQKLGAQFIPCDIDREIFNVKGTNVRTDYVSAWDSVIPSFRPFLRKTFTFF
                     GAESTGKTTQSKIAAKTFGGTWVHEWARPYLEKLGPEVTDEKMEVITNAQYSVQKSVH
                     QNPATRAIVFQDTDLLSTVGYYRIYSKNSPAKCDELAYKTRSDFYFVMNSTIPFKEDV
                     LRYGGSVRESKDQFWIDILEEFGCKFHVVESISLEDRTEEIHSIIKSMYAHDPIKTFI
                     RD*"
                     /db_xref="UniRef100_S5M7J1"
                     /db_xref="A0A0F6SJ50_9CAUD"
                     /db_xref="cga:Celgi_2358"
                     /db_xref="S5M7J1_9CAUD"
     gene            27505..27750
                     /locus_tag="ALT_09252017_20_scaffold_47_prodigal-single_54"
     CDS             27505..27750
                     /product="hypothetical protein"
                     /codon_start=1
                     /transl_table=11
                     /translation="MTRMSIVDQKKKLVEILERVKLGDTRLSLTHYMKKMLIDNGYVR
                     LEMPTISRGPGRPREEMVLTNKGHSLVNLSKSWKKAV*"
     gene            27821..27904
                     /locus_tag="ALT_09252017_20_scaffold_47_prodigal-single_tr
                     na_21"
     tRNA            27821..27904
                     /product="Leu"
     gene            28065..28139
                     /locus_tag="ALT_09252017_20_scaffold_47_prodigal-single_tr
                     na_22"
     tRNA            28065..28139
                     /product="Trp"
     gene            28170..29381
                     /locus_tag="ALT_09252017_20_scaffold_47_prodigal-single_55"
     CDS             28170..29381
                     /product="Uncharacterized protein n=1 Tax=Phaeospirillum
                     molischianum DSM 120 RepID=H8FYD6_PHAMO"
                     /codon_start=1
                     /transl_table=11
                     /translation="MPYFIQNGSRFSITNKDDLILLDILPVGTYTVGFDKLRGQFYLE
                     TIEDFKPLKKVYGDSGSVAERIMNTFNNRPNATGVLLSGEKGSGKTMLAKMTSLLGAK
                     FGYPTIVINQPWAGEEFNRFIQTMDQPMIIFFDEFEKTYDSDSQESILTLLDGTYPSK
                     KLYLMTCNDRYTLSKYMFNRPGRFFYSIEYKGLDENFVRDYCLDNLKNLELLESVIRY
                     YRTFTSFNFDMLQALIEEMNRYDENVRDATRYLNVSSKGDSFKYTVTELLMNGKKVPQ
                     DFYSTTVSSGHAIALSHTVSVYVNAFKMLEAEKDVSKIEELTDSLRMDQSVVENSTNA
                     SDLTWFLDDEENDIDEDNPWKNVLFTFDMIKSYDGNTVEYFDEKKNNTMIMTRVVFDK
                     YYDPHDFINAY*"
                     /db_xref="UniRef100_H8FYD6"
                     /db_xref="H8FYD6_PHAMO"
     gene            29591..30247
                     /locus_tag="ALT_09252017_20_scaffold_47_prodigal-single_56"
     CDS             29591..30247
                     /product="Probable site-specific intron-like DNA
                     endonuclease n=1 Tax=Enterobacteria phage RB32
                     RepID=Q06EJ2_BPR32"
                     /codon_start=1
                     /transl_table=11
                     /translation="MDTTKQTSFTIYKTTCLLNGKIYIGKHKTKVPQDSYLGSGKMLQ
                     HAIKKHGIENFRKEILYIFDNEEDMNAKEAELITEEFCSLDTNYNLCPGGKGGWGYIN
                     KENLAGKSFKNPEVCHRANQNALESQKALLKDQFWLAKRSKLASESLCGRKSSFLGKQ
                     HSKETKIRMAISQQRKHEGSNNSQFGSMWITDGVQNKKIKSVDQIPEGWYKGRKQKSK
                     *"
                     /db_xref="UniRef100_Q06EJ2"
                     /db_xref="A0A097J6I5_BPR32"
                     /db_xref="Q06EJ2_BPR32"
     gene            30287..30493
                     /locus_tag="ALT_09252017_20_scaffold_47_prodigal-single_57"
     CDS             30287..30493
                     /product="hypothetical protein"
                     /codon_start=1
                     /transl_table=11
                     /translation="MSFYVTHLTDLDKNTDLLCPSCKEKSKASEWKDIKIACKKCGFH
                     DGNQCPHCNYKHDPLFYSVDWLKA*"
     gene            30586..30693
                     /locus_tag="ALT_09252017_20_scaffold_47_prodigal-single_58"
     CDS             30586..30693
                     /product="hypothetical protein"
                     /codon_start=1
                     /transl_table=11
                     /translation="MIKSIEINAAEGGDDAKLFVKQLAEAYIKMASKFG*"
     gene            30736..31386
                     /locus_tag="ALT_09252017_20_scaffold_47_prodigal-single_59"
     CDS             30736..31386
                     /product="Uncharacterized protein {ECO:0000313|EMBL
                     :KKL78644.1}; Flags: Fragment;;  TaxID=412755
                     species="unclassified sequences; metagenomes; ecological
                     metagenomes.;" source="marine sediment metagenome.;""
                     /codon_start=1
                     /transl_table=11
                     /translation="LVTGSGDKFEKLDQESGGHRIQRVPPNEKRGRVHTSTVTVFVHE
                     ENSLEKATSTDEESRFKNACECGVRNGSPKSNKRARKVSSVTRDLQETKKAQNTRVEW
                     FSGTGKGGQNRNKVQNSVRLHHEETGIIVTSQTRSRKNSLKDAEAELSRRLNELKSAI
                     DHDKMANMKKIQVGSGMRGDKIRTYRFQDDRVKDHRSEKECSCLTLLDGNFDKMWK*"
                     /db_xref="A0A0F9EX50_9ZZZZ"
                     /db_xref="ACD56_65_5"
                     /db_xref="fpe:Ferpe_0727"
                     /db_xref="K02835"
     gene            31358..31909
                     /locus_tag="ALT_09252017_20_scaffold_47_prodigal-single_60"
     CDS             31358..31909
                     /product="hypothetical protein"
                     /codon_start=1
                     /transl_table=11
                     /translation="MAILIKCGSDHLTKEEFYKKLDELFLVSNYRIPIPYRRRWGQRS
                     PGNGRYADRGIVRWFSEDVIHASLYNPLINGVFTSKKLIEKIMSEDNYMTVGKLIETL
                     KEFDPSLRVYSSVDEEGNYFNRMYFDPEIRYVPNDEESENGSEICSREEDVIESIMEN
                     EDLLEEEEAREFLEADYIKVVLV*"
     gene            31911..32237
                     /locus_tag="ALT_09252017_20_scaffold_47_prodigal-single_61"
     CDS             31911..32237
                     /product="hypothetical protein"
                     /codon_start=1
                     /transl_table=11
                     /translation="MQYYLMEFNRDWADECDVYGFRIIDDKTKKLIDDAVKKHGNETT
                     SFYFGTNEGWDGDTLEDIFESITFTEISVEQKNVFAQLLPSCIDSYGYGYVPDIENYF
                     LENEED*"
     gene            32240..32461
                     /locus_tag="ALT_09252017_20_scaffold_47_prodigal-single_62"
     CDS             32240..32461
                     /product="hypothetical protein"
                     /codon_start=1
                     /transl_table=11
                     /translation="MAPHSSFRKGTKIFIRMKDGTDLIDTFEDRTGKFVILKSGKKLT
                     LEGVKSIGIYKDRNASLPSRDSESSEADE*"
     gene            32461..32832
                     /locus_tag="ALT_09252017_20_scaffold_47_prodigal-single_63"
     CDS             32461..32832
                     /product="Uncharacterized protein n=1 Tax=Sinorhizobium
                     phage phiM12 RepID=S5MBV5_9CAUD"
                     /codon_start=1
                     /transl_table=11
                     /translation="MKPLIHSKNSVKRYGGSVEDYYKIHDWFDQTKAAWADIRHRAML
                     HSSFGIYIAEQVFGKIIVNSDGKEISVRDVAEDHVAEDFGGKIPTLQEWFSKIPLEPW
                     MSGVGQQEFQDKDLRLKKKED*"
                     /db_xref="UniRef100_S5MBV5"
                     /db_xref="S5MBV5_9CAUD"
                     /db_xref="jeo:JMA_39280"
     gene            32834..33517
                     /locus_tag="ALT_09252017_20_scaffold_47_prodigal-single_64"
     CDS             32834..33517
                     /product="Uncharacterized protein n=1 Tax=Sinorhizobium
                     phage phiM12 RepID=S5MW07_9CAUD"
                     /codon_start=1
                     /transl_table=11
                     /translation="MASIMSSLIEKIKEQQNVINTLKATYREELQKELNVMVKEFFAV
                     TPEIETIHWTQYTPYWNDGEECTFSVNEICYSPRGADHGDIDFYDDYDIKLVDSKTLE
                     EAKLEYAEVENARGGPYHKDDPFFIKYKYQLFDYKYNYSLRTNVHSDSINLSMRSAHL
                     QELEQTIKFGEQAIQENWNVDRALKNFKEFSDFINNIDSETMQYIFGDHVSVILSRSG
                     IDTQEYEHE*"
                     /db_xref="UniRef100_S5MW07"
                     /db_xref="A0A0F6SJ63_9CAUD"
                     /db_xref="S5MW07_9CAUD"
     gene            33504..33794
                     /locus_tag="ALT_09252017_20_scaffold_47_prodigal-single_65"
     CDS             33504..33794
                     /product="hypothetical protein"
                     /codon_start=1
                     /transl_table=11
                     /translation="MNTNNKGQLTDSQIVKRSVASLKSIYRQKLVKSLPIGKIQIVAS
                     QEDILNWHSISAINARKLARRVMKKLRKPFKKNMNRHAMHRKASGKNEITRR*"
     gene            34104..34178
                     /locus_tag="ALT_09252017_20_scaffold_47_prodigal-single_tr
                     na_23"
     tRNA            34104..34178
                     /product="Pseudo"
     gene            34181..34257
                     /locus_tag="ALT_09252017_20_scaffold_47_prodigal-single_tr
                     na_24"
     tRNA            34181..34257
                     /product="Arg"
     gene            34547..34651
                     /locus_tag="ALT_09252017_20_scaffold_47_prodigal-single_66"
     CDS             34547..34651
                     /product="hypothetical protein"
                     /codon_start=1
                     /transl_table=11
                     /translation="MTNKTLKADEEMLKKFQNEEVKKPKDSSKLPKTK*"
     gene            complement(34806..35378)
                     /locus_tag="ALT_09252017_20_scaffold_47_prodigal-single_67"
     CDS             complement(34806..35378)
                     /product="hypothetical protein"
                     /codon_start=1
                     /transl_table=11
                     /translation="MGRKQTQETRDKIRASLKGRHVGSAIERVPLLTKCCPQCSIEFS
                     TKNIKQMWCSRKCANKGKKKPSGGLRLRSGRGKSGWYKGIYCSSRWELAYLIFCLDKQ
                     KNISRYSGWFTYYDPKDQSEHRYYPDFLVDGKIIEIKGYKTYRDELKKSSGPVTFLYK
                     EDLLEIFNYVEKLINLKISKIDQLYESGSP*"
     gene            35516..35908
                     /locus_tag="ALT_09252017_20_scaffold_47_prodigal-single_68"
     CDS             35516..35908
                     /product="hypothetical protein"
                     /codon_start=1
                     /transl_table=11
                     /translation="MRNFLVVIVIAISLIWTSSFFFKPVQNVLQQPPAIEKSEPVVKT
                     KAELTATKTEKKAHVYVQHASFRTLKDARNFQKSIEKKYGKTEIRKVTVKSGTWYRVL
                     SVQSSLDAAKAKCTAIKASGKDCLVLTY*"
     gene            35993..36334
                     /locus_tag="ALT_09252017_20_scaffold_47_prodigal-single_69"
     CDS             35993..36334
                     /product="hypothetical protein"
                     /codon_start=1
                     /transl_table=11
                     /translation="MRNSAKSTTKPLRHEVRASRRKEEKKVSRAARNWSPNRPQPAVR
                     LSFFESLMRDARGRFDNMTRFEQADLVGLSPSTVAKHLDNEVRLPQGRSIQMWLDAMG
                     VEVSLVRKKLN*"
     gene            36335..36637
                     /locus_tag="ALT_09252017_20_scaffold_47_prodigal-single_70"
     CDS             36335..36637
                     /product="hypothetical protein"
                     /codon_start=1
                     /transl_table=11
                     /translation="MKHLKTIDFYVFKDGVGNRAIFPAIYKQNPLVNWHYLLQFIIAT
                     DLTEEEELLSIEIKDDSIELPHVESTLLCSNLGDGLTEVWLIGGPIFDETRKAILN*"
     gene            36609..36788
                     /locus_tag="ALT_09252017_20_scaffold_47_prodigal-single_71"
     CDS             36609..36788
                     /product="hypothetical protein"
                     /codon_start=1
                     /transl_table=11
                     /translation="MKPEKPYSTKAERPDLQPGFWPNYIEPSKLQRAITYPISSPNWA
                     DRVISAYVRTEKSSK*"
     gene            37085..37306
                     /locus_tag="ALT_09252017_20_scaffold_47_prodigal-single_72"
     CDS             37085..37306
                     /product="hypothetical protein"
                     /codon_start=1
                     /transl_table=11
                     /translation="MSSHVLDIFRPLKKLVRKIDRFDSNFDTGYKAGHEFGTDRTWKH
                     IAETEPDWLNGYMYGVHDGIKEVFDETYR*"
     gene            37303..37584
                     /locus_tag="ALT_09252017_20_scaffold_47_prodigal-single_73"
     CDS             37303..37584
                     /product="hypothetical protein"
                     /codon_start=1
                     /transl_table=11
                     /translation="MSLVEAIEPMRRVIFEVDCTFDSTFNIYTTTVSKVKKSTYSKFE
                     EKELVMVKHDSRVLLFKLDELCVSYAIYFSNPVSLDIGAPVVCLLLKKS*"
     gene            37560..37670
                     /locus_tag="ALT_09252017_20_scaffold_47_prodigal-single_74"
     CDS             37560..37670
                     /product="hypothetical protein"
                     /codon_start=1
                     /transl_table=11
                     /translation="MSSFEKVLNSIVDRNSIFRDNFIVKGKTRNRAPLDW*"
     gene            37738..37989
                     /locus_tag="ALT_09252017_20_scaffold_47_prodigal-single_75"
     CDS             37738..37989
                     /product="hypothetical protein"
                     /codon_start=1
                     /transl_table=11
                     /translation="MVLESSVPSFIKRCDVDSFKRLFDLGDKVCIVGIIESDPLYGRI
                     GTYAGTSSDDGYQVIIVLDEPTETHLAMVFPVVCLEAVN*"
     gene            38242..38727
                     /locus_tag="ALT_09252017_20_scaffold_47_prodigal-single_76"
     CDS             38242..38727
                     /product="hypothetical protein"
                     /codon_start=1
                     /transl_table=11
                     /translation="MRNSVIEHALPGIYYVGDLCYVFSDPEWDRVCKRIIVDEYSVRE
                     GRFFIVNDVGKEVEFYIFKTQHGDGEYDVFSVDSGTIGCVLLRDLTALTSEKLKQFKS
                     QIIKFDEEFEVGRNESVIYIGEISIDTLQEEDSIYDDFDDADFDDLYEEDEEDLSSGS
                     D*"
     gene            38735..39070
                     /locus_tag="ALT_09252017_20_scaffold_47_prodigal-single_77"
     CDS             38735..39070
                     /product="hypothetical protein"
                     /codon_start=1
                     /transl_table=11
                     /translation="MSDVARIQDFEALVTKTKETKIIKTEKYVEFLENERSFSVKIMY
                     EDLSSIGEEIYFPYGSPYSILYMKLGVLSTLGSNKWKIPAEKGVNFDAFFSLIEKLYE
                     EIPEDYIQT*"
     gene            39159..40118
                     /locus_tag="ALT_09252017_20_scaffold_47_prodigal-single_78"
     CDS             39159..40118
                     /product="Uncharacterized protein n=1 Tax=Sinorhizobium
                     phage phiM12 RepID=S5M7I0_9CAUD"
                     /codon_start=1
                     /transl_table=11
                     /translation="MAHELEILSDGSAAMAYTGTIPWHGLGTRVDPDLTPQEMLKAAK
                     LDWTVSKLPNYVKRGAREISTGTYAIVRDDNDRILSPNVGPAWEEVDNAKCFEFFNDF
                     VKSGNAEMHTAGSLRGGQIIWGLAKIKDKFQVFGGDEIEGYVFLSASHLYGKVTTTDF
                     TPIRVVCNNTLMMALESSSQYSVSINHRTKFDPEVVKMMMGIASFQLAEYREACIDLG
                     GASYTGKEVRDYFAEIFPLKGADENTSAISKTAETCLQVLEIQPGTEYASGTWWQAYN
                     AVTYVADHVLGRSADSRLFNSWLGGVRQKKIKAFNLARSKAIA*"
                     /db_xref="UniRef100_S5M7I0"
                     /db_xref="A0A0F6YPJ6_9CAUD"
                     /db_xref="avr:B565_3124"
                     /db_xref="S5M7I0_9CAUD"
     gene            40179..40391
                     /locus_tag="ALT_09252017_20_scaffold_47_prodigal-single_79"
     CDS             40179..40391
                     /product="hypothetical protein"
                     /codon_start=1
                     /transl_table=11
                     /translation="MIEFYTDGKRHLVCIPYSLENLHLMADSLGLKKCWFHKNHYDIP
                     KKRIAEIEAKCTVVTSKQIVEIIKNA*"
     gene            40384..40524
                     /locus_tag="ALT_09252017_20_scaffold_47_prodigal-single_80"
     CDS             40384..40524
                     /product="hypothetical protein"
                     /codon_start=1
                     /transl_table=11
                     /translation="MHNRKHDNHDDFENLKYPQDSWLSIGFFVIFCLSCIFIFILAIK
                     GV*"
     gene            40524..40886
                     /locus_tag="ALT_09252017_20_scaffold_47_prodigal-single_81"
     CDS             40524..40886
                     /product="hypothetical protein"
                     /codon_start=1
                     /transl_table=11
                     /translation="MFLDALPDVGDFDFRIWIDDERLMPSGFPFYNLHCKNFSELRKA
                     LELIEKADKKIDAVSFDFVLNNDPNWGYARDGLDCIEIVVDSQLVVEDAYVDFHSSDL
                     ELNVKMSNYWKMMKDMVG*"
     gene            40888..41247
                     /locus_tag="ALT_09252017_20_scaffold_47_prodigal-single_82"
     CDS             40888..41247
                     /product="hypothetical protein"
                     /codon_start=1
                     /transl_table=11
                     /translation="MDFNSKDEIQDFLDVLKKALKKVGEGFDVDIRVDRVSYDVFSQS
                     FNVNLVGSGLTIDPAGNTCTTIARHLINTYNFKTSISANGSVLTGFKPNTRMPFLFEK
                     NSVPYKCNITQAQNLWG*"
     gene            41398..42318
                     /locus_tag="ALT_09252017_20_scaffold_47_prodigal-single_83"
     CDS             41398..42318
                     /product="hypothetical protein"
                     /codon_start=1
                     /transl_table=11
                     /translation="MSTVLSALLVEEFDAASHGIEEAKVLLAHANDVSVPMSERITAR
                     DRANAIRLEASIGRAKVGVWPVLEGDNADGKPSTPAVTSAPVNGGKPASSAAAKKTTA
                     VSTASNKPLVPGFDYVANALQKFIFDNVLIPEITKADGRWTNSKPHGHAEPFKIATAV
                     IDPNHLGITFEAAKRNYNLNDSTWLKPEVINPMLKAASAHLNREVGKKEMTTELEALK
                     KILSKDAIVHDVGGAPAISAPATGEIVETPVVETPVVAESEQPEQPVVDSKISDIEST
                     VDDELEEIFSGLDDEKISEESNEESENEVA*"
     gene            42651..42992
                     /locus_tag="ALT_09252017_20_scaffold_47_prodigal-single_84"
     CDS             42651..42992
                     /product="hypothetical protein"
                     /codon_start=1
                     /transl_table=11
                     /translation="LWPFRKKQTQTHIVIIKTEEKISTSCGIMVSTTWSMYITTPKVS
                     MIPMFHNIHEASSIYQYALEAVRRIKPVSNEIVVIDETGGYREWIDRKPMRDAILEIP
                     SHAIISEMTPK*"
     gene            42989..43255
                     /locus_tag="ALT_09252017_20_scaffold_47_prodigal-single_85"
     CDS             42989..43255
                     /product="hypothetical protein"
                     /codon_start=1
                     /transl_table=11
                     /translation="MSRAPKPDTFIGRLYTALYENAGQPVNVLEMVPENDGRRHHYSN
                     GIRALVNQYDCEIELIDKHTYILKAVFVSGEWKHFTKSKHLAKS*"
     gene            43335..43607
                     /locus_tag="ALT_09252017_20_scaffold_47_prodigal-single_86"
     CDS             43335..43607
                     /product="hypothetical protein"
                     /codon_start=1
                     /transl_table=11
                     /translation="LFYTMNVPQSASMSDVMMKFREFPSNIILKARHVAPIRGKKHLD
                     NFGRSEIDVATGREGFWKIDYVGEKINFVASEAKPRHRSVSVMKNL*"
     gene            43625..44014
                     /locus_tag="ALT_09252017_20_scaffold_47_prodigal-single_87"
     CDS             43625..44014
                     /product="hypothetical protein"
                     /codon_start=1
                     /transl_table=11
                     /translation="MARSFEQLLKDAFKEAQDAAINCDLSKVDGTVRSGDAWVVVKDK
                     RFIRCCSKLRLEYLAESKIRKIPSEIASKNAVKMYGKDGIFGVECFRNVQGREIFILP
                     MLEDATRAFAKKLRSRGIVVECHSRAT*"
     gene            44011..44292
                     /locus_tag="ALT_09252017_20_scaffold_47_prodigal-single_88"
     CDS             44011..44292
                     /product="hypothetical protein"
                     /codon_start=1
                     /transl_table=11
                     /translation="MINKFLVAAIIARSNFGLDQCDSDMLSNPERCTSLGIAINYVFG
                     NVIEDETMYAMFFEEAEMWFYSIELNTEAEILEKFSHHSDQIKLCILKS*"
     gene            44307..44480
                     /locus_tag="ALT_09252017_20_scaffold_47_prodigal-single_89"
     CDS             44307..44480
                     /product="hypothetical protein"
                     /codon_start=1
                     /transl_table=11
                     /translation="MNEKIFFILAILLLTCSFISIPILAPIAYKNAITSKYQKYQDCI
                     ALYSDREFCLRSI*"
     gene            44621..45031
                     /locus_tag="ALT_09252017_20_scaffold_47_prodigal-single_90"
     CDS             44621..45031
                     /product="hypothetical protein"
                     /codon_start=1
                     /transl_table=11
                     /translation="MNQTNRAVDPQRIIVVANPIQAALFNSVIAPELERDDGKWGSKH
                     QENLRSDWVGATAVVAEPGQPLGRNFVAQKTNWNANDSSWVNQKPVESKMIEIASAAA
                     GRPVLKREIIENLTQLKDVFKQHAEVSGEEELAA*"
     gene            45194..45406
                     /locus_tag="ALT_09252017_20_scaffold_47_prodigal-single_91"
     CDS             45194..45406
                     /product="hypothetical protein"
                     /codon_start=1
                     /transl_table=11
                     /translation="VRADLISDVREFIANALENSYNDVLKMSDRELAEDLWLKAGVSQ
                     EDTIEQIMRAVVIVRRENANQKGLVR*"
     gene            45479..46168
                     /locus_tag="ALT_09252017_20_scaffold_47_prodigal-single_92"
     CDS             45479..46168
                     /product="hypothetical protein"
                     /codon_start=1
                     /transl_table=11
                     /translation="MSDIKAYAIITMPFGFETDANELKMLDLFGVKYKIIDSISPEDR
                     RFSNVCISSDDIVKLVEYMTINSIDLSLSQIIQQGQAVNIGSVPSTVDEEDDIFQSGL
                     LAKKINSSIDGNYLRANGFKLVEIPGGLVWEMLSPTMGSDFKIHLCDLYSGYLPVSKH
                     GYELKIISANKEIKMSKFLDKIGIQKDIAILMQCNIKSLLVFYHSVCSSSTFRELYEF
                     VENSNLEYTLN*"
     gene            46177..46590
                     /locus_tag="ALT_09252017_20_scaffold_47_prodigal-single_93"
     CDS             46177..46590
                     /product="hypothetical protein"
                     /codon_start=1
                     /transl_table=11
                     /translation="MTVTFEWIDRPDPIFPKIADEGVFQFYDNFTHLVKDGDVYRVAL
                     HEPNIYVLCSTSCIWSPLLTEEREFEDITRCVHFFSYCNYYGFFKPSIAEVAAVTPLK
                     ILKKQQFDAFYIDDHIKILKSGRFQLATAVFVKMC*"
     gene            46680..46982
                     /locus_tag="ALT_09252017_20_scaffold_47_prodigal-single_94"
     CDS             46680..46982
                     /product="hypothetical protein"
                     /codon_start=1
                     /transl_table=11
                     /translation="MGWWDRKKPFAHRLAISETATFEVVSDHEFARIWNPKRYSKWTY
                     AGRTIFTVSRISKNSFLWRIRDFTFTANKRVRSIGKSTTLSSAINMVFRVYNNPWS*"
     gene            46985..47158
                     /locus_tag="ALT_09252017_20_scaffold_47_prodigal-single_95"
     CDS             46985..47158
                     /product="hypothetical protein"
                     /codon_start=1
                     /transl_table=11
                     /translation="MVLYAQIVNLIFLVGSFIAIIGFIRQKNIIYTLATMAFCGSMAI
                     VAVNFTALAYRCL*"
     gene            47160..47558
                     /locus_tag="ALT_09252017_20_scaffold_47_prodigal-single_96"
     CDS             47160..47558
                     /product="hypothetical protein"
                     /codon_start=1
                     /transl_table=11
                     /translation="MKAKSFFSAAIVVLLSTSACFAAASSAIVLPPKPSKKFDIHVEG
                     RPYAPEIVDGQLCFTVKWFSFLGNVGKDTFFRPIVTWNLSNGKTVTWFDDTPDEQGLE
                     EELIGAVFDKNGCQIIDSSNSMRMKRSLVE*"
     gene            47636..48679
                     /locus_tag="ALT_09252017_20_scaffold_47_prodigal-single_97"
     CDS             47636..48679
                     /product="hypothetical protein"
                     /codon_start=1
                     /transl_table=11
                     /translation="LKILSFTAAIAIASMLSTAAFAEAPPKGANADRFVWGGAAENST
                     YTDVYVPRVVTVLDTKARMSGYGWGGPTAGTLENAKIISENPTNLAVGQYDLLRDLVG
                     KPIPNTIGETYDFSFILGADGKPANLGPECLYLVTNRPGYDSTSAWGNVLADAWDMTI
                     ATGKEGSGSLGTFQLLQSIYPDLKDVEVVNAGSATDIVNAVVDGKATHGFFVQRPDPS
                     NAVFKAIAEKKLTIVPVIDSELDGKYEFLELKVANGGFFSNAKFIGTACTQVALITGD
                     PAKADPTKVKRVNETIKRLGDAVTSDPNVLRPDLSTWNDMFDNLKVISGEKLQQLLAA
                     SSAAINSTLKRSN*"
     gene            48761..49171
                     /locus_tag="ALT_09252017_20_scaffold_47_prodigal-single_98"
     CDS             48761..49171
                     /product="hypothetical protein"
                     /codon_start=1
                     /transl_table=11
                     /translation="MHLLWRVFFSIAFVAITIVPPFGLVWLAISYAPQYPLLFTLVGA
                     FWVIVAALIIPLTQKHFKATVAVANILQLVVVSSWLFMSGSFGQWPDWLKWLYAAVAI
                     GLIIGIQIIATPIFRWFRGVMPVDNSAGHDTSHQ*"
     gene            49226..49714
                     /locus_tag="ALT_09252017_20_scaffold_47_prodigal-single_99"
     CDS             49226..49714
                     /product="hypothetical protein"
                     /codon_start=1
                     /transl_table=11
                     /translation="MEVFLSKSRVGYDYIIPYTQGLCHVFAVAMHRRFGTKLFVTYSK
                     SALPTPNVYHVYAMDASDVLWDITGRIDKKNYRKHIHSVFNENQHFLMLLNAEEYSSE
                     QELEWLVRQVPFGALDPENRPLVNYTDRDISHADDAIDAAFGGSPELKYMSEFLSFRV
                     DS*"
     gene            49767..50267
                     /locus_tag="ALT_09252017_20_scaffold_47_prodigal-single_10
                     0"
     CDS             49767..50267
                     /product="hypothetical protein"
                     /codon_start=1
                     /transl_table=11
                     /translation="MTNLPTPDYNLFNTDEEIIVETAAFLIYQGERSNSSDLKCLYRG
                     PNGFKCAVGYWIPDEDYVPSMEMNGIVNMLPILEISGKSKPEFIKFLKDHVEILNLLQ
                     KVHDSMSLGGFSSADRKTVIYPGGLESLFKALKPRILARYEEMVQLYKNPNPNLEPGY
                     WFIVGD*"
     gene            50269..50778
                     /locus_tag="ALT_09252017_20_scaffold_47_prodigal-single_10
                     1"
     CDS             50269..50778
                     /product="Uncharacterized protein {ECO:0000313|EMBL
                     :AGS81170.1};  TaxID=1357714 species="Viruses; dsDNA
                     viruses, no RNA stage; Caudovirales; Myoviridae.;"
                     source="Caulobacter phage Cr30.;""
                     /codon_start=1
                     /transl_table=11
                     /translation="MLPTPDYTKFSDDNSILVETLAFLVHQRQKSISDNGICSYRGPN
                     GLKCAVGYWIPDELYAEKYETKTIDDVVSIFSSMNPSFAKFINDNIKLFGLLQKLHDS
                     SYEEISLLEDLYHDQRYLSILIDLHQNMQSLPLRSELKAAIVARATEMDAADPELAPI
                     SVDSVLFKL*"
                     /db_xref="A0A067XQQ8_9CAUD"
     gene            50796..51263
                     /locus_tag="ALT_09252017_20_scaffold_47_prodigal-single_10
                     2"
     CDS             50796..51263
                     /product="hypothetical protein"
                     /codon_start=1
                     /transl_table=11
                     /translation="MLPTPNFREFKDRHSIAVETAAFLVHQGNQSYNAQRAKCLYRGP
                     SGLKCAVGYWIPDEDYSVDMENVSVKAISKMEVLNNLALVRFFNRHMTTFEVLQNIHD
                     SFDSSYLDKGIIGALVEAHVFISDIHSTRTEIEARIVEMSAISPKAAQGTFFL*"
     gene            51294..51785
                     /locus_tag="ALT_09252017_20_scaffold_47_prodigal-single_10
                     3"
     CDS             51294..51785
                     /product="hypothetical protein"
                     /codon_start=1
                     /transl_table=11
                     /translation="MLPTPDYTKFDNHDSIVVETLAFLYHQRFQSIDHNNDACKYRGP
                     NGLKCAVGYWIPDEIYEKSFEGRSLKLLIGEQHIPSNVGLYHFFDKWFNVFYMLQKFH
                     DGIIVNQKISLDDLNIHEILDMTEDEFDSIKEKVRARVEEMDEIEPFVLKADQHIDDT
                     VFA*"
     gene            51809..52282
                     /locus_tag="ALT_09252017_20_scaffold_47_prodigal-single_10
                     4"
     CDS             51809..52282
                     /product="hypothetical protein"
                     /codon_start=1
                     /transl_table=11
                     /translation="MLPTPDYTKFTDDRSIIVETAAFLLHQRYRSVDKTNSYCMYRGP
                     NGLKCAVGYWIPDEDYKESLEKKSIGQLASYSNFADPELFKFFRRYVDTFSILQKVHD
                     YVSLWMPSIITKIIEYGFFVEDAQALKNDIQARMKEMDIADPIDTIDEKRAYFIL*"
     gene            52405..52809
                     /locus_tag="ALT_09252017_20_scaffold_47_prodigal-single_10
                     5"
     CDS             52405..52809
                     /product="hypothetical protein"
                     /codon_start=1
                     /transl_table=11
                     /translation="MMKRNTRSRNNQLEKVMKMDSNVSHHTSSNILTMPQLDMDALDK
                     AIAVHREKKKDEGVQIRTRSQLMLEDGITRVKNLENERAAVRKDIKKLSENIAELQLI
                     LEQLQAAENDLSIQAAVIHQSNHSLQQAGITL*"
     gene            52976..53425
                     /locus_tag="ALT_09252017_20_scaffold_47_prodigal-single_10
                     6"
     CDS             52976..53425
                     /product="hypothetical protein"
                     /codon_start=1
                     /transl_table=11
                     /translation="MSTEDFTGEFLYRTAVHLALQGERAYQSMGCVLRTTNGLKCAVG
                     YWIPDELYNPSMEKDFMQIAMDLVPELGRTDVTAIERMRIFHDCAGNWECTPDVFVCR
                     LFGVMREHISLLDDGLFLDTANKYFGVPRGKYNSFLELVVDNWKGIR*"
     gene            53494..53569
                     /locus_tag="ALT_09252017_20_scaffold_47_prodigal-single_tr
                     na_25"
     tRNA            53494..53569
                     /product="Met"
     gene            53674..54036
                     /locus_tag="ALT_09252017_20_scaffold_47_prodigal-single_10
                     7"
     CDS             53674..54036
                     /product="hypothetical protein"
                     /codon_start=1
                     /transl_table=11
                     /translation="MNWWLLSSSQGGEKPALLTGCILGHILVLREGSATAALQKLQDM
                     SSRGAWEQYSKVQYGAEYLELDDFYQPGKLFLPFFYYDLEDVDIQKEEAIAVLEKLIA
                     TGETEWNYTLLETPSEWE*"
     gene            54042..54236
                     /locus_tag="ALT_09252017_20_scaffold_47_prodigal-single_10
                     8"
     CDS             54042..54236
                     /product="hypothetical protein"
                     /codon_start=1
                     /transl_table=11
                     /translation="MRTLADCGELPSKLKLESTPLWLRVFFKRPAQRFWLPGFWTEGW
                     IYVTPEQKEIGTQHGLFVNL*"
     gene            54250..54663
                     /locus_tag="ALT_09252017_20_scaffold_47_prodigal-single_10
                     9"
     CDS             54250..54663
                     /product="hypothetical protein"
                     /codon_start=1
                     /transl_table=11
                     /translation="MNTENIQKLISSLKGEIEITKDVSFSMHSWINQSQACIAGHIYI
                     LQAGSIDAAIDEYYKIHRNLERGFEKYIVAANAFLELDDIDEAAALFMPHFFYDIFTP
                     EIQKEEAIAVLEKLASTGKVEWNARMLDLAESWRY*"
     gene            54683..55084
                     /locus_tag="ALT_09252017_20_scaffold_47_prodigal-single_11
                     0"
     CDS             54683..55084
                     /product="hypothetical protein"
                     /codon_start=1
                     /transl_table=11
                     /translation="MNTENIQKLISSLKGEIKLTRHMKFDMANWRSCIGGNSLVLMRG
                     ATTPGIRLSLLETTEKDVADWLDISYDKACNLFYPEAEHYHVVLSKITRKAAIKVLKK
                     LLETGRVEWKKVLKKHCPDALEKLVEFDDED*"
     gene            55109..55342
                     /locus_tag="ALT_09252017_20_scaffold_47_prodigal-single_11
                     1"
     CDS             55109..55342
                     /product="hypothetical protein"
                     /codon_start=1
                     /transl_table=11
                     /translation="MSYTYNEFLKHAKLFQEEQVRKHLYLFFKTSDENFRQAVGSELS
                     RDLVDLKVIELALEDKKLEAIREVVISVESRLL*"
     gene            complement(55742..56080)
                     /locus_tag="ALT_09252017_20_scaffold_47_prodigal-single_11
                     2"
     CDS             complement(55742..56080)
                     /product="hypothetical protein"
                     /codon_start=1
                     /transl_table=11
                     /translation="MERSEGLRPSNPSCSRSGCRVVCSLPGFDSFFRPFKLDERVAAG
                     RTVLGDHGDLDAVALNCGHNIFYGGYIQLLFVHDILLPINRSHFYIIKLLDKKVNPFI
                     LRKNGHGTDR*"
     gene            complement(56125..56565)
                     /locus_tag="ALT_09252017_20_scaffold_47_prodigal-single_11
                     3"
     CDS             complement(56125..56565)
                     /product="hypothetical protein"
                     /codon_start=1
                     /transl_table=11
                     /translation="VPSPPTSFHGIEEVRIGKQSSRLVEPRIEDVDADSLVRAIGVVE
                     IEVAVGSTDIAGADGLERFQTSLVEAGVVDLPTEHTFRTFLVVEEVWPEVEDGVFLLG
                     ELADRRTALNTEDSQQSVFGTVFEVQFVDNVSFGHRFESFRSIE*"
     gene            56632..57204
                     /locus_tag="ALT_09252017_20_scaffold_47_prodigal-single_11
                     4"
     CDS             56632..57204
                     /product="hypothetical protein"
                     /codon_start=1
                     /transl_table=11
                     /translation="LFKKKRQTPSALIKKGGLPPSPLASGGDRFLIFFLGLDHLAEIG
                     FDFRSLFDERSLETESLLQVLEVPDELLLPEGDPAVGFDGGQHQPSEVSRGVDPVGIV
                     GVPVGLLGGESPAERLTSLGDPDFDVLPLGSQTFLALGAPLAAGFELGADAGVEESLL
                     DGRVDEQNLIHFHGPFVLVDDEVRFRFASS*"
     gene            58016..58216
                     /locus_tag="ALT_09252017_20_scaffold_47_prodigal-single_11
                     5"
     CDS             58016..58216
                     /product="hypothetical protein"
                     /codon_start=1
                     /transl_table=11
                     /translation="MNAEQKAFRDRALVSNLRYKLKDRVSNYSDAVLVEAYDNWYFTY
                     EGEDHNTDEVQFLDLIEVKEDS*"
     gene            58213..58518
                     /locus_tag="ALT_09252017_20_scaffold_47_prodigal-single_11
                     6"
     CDS             58213..58518
                     /product="Uncharacterized protein {ECO:0000313|EMBL
                     :KKN11351.1};  TaxID=412755 species="unclassified
                     sequences; metagenomes; ecological metagenomes.;"
                     source="marine sediment metagenome.;""
                     /codon_start=1
                     /transl_table=11
                     /translation="VNNSYYRKLDSFSLASIDLTQWSVNEWMINRIYVPEKYRCRGIG
                     NELLEEVTADADAEEAVLLLEVSSYGEMNNEQLTEWYERHGFERYIDCMYRYPKIGG*"
                     /db_xref="A0A0F9QDS0_9ZZZZ"
     gene            58575..58940
                     /locus_tag="ALT_09252017_20_scaffold_47_prodigal-single_11
                     7"
     CDS             58575..58940
                     /product="hypothetical protein"
                     /codon_start=1
                     /transl_table=11
                     /translation="MPSYYFMKKSEHREYLRCKASGLPFKYPDFVDLDEVYQQYRLLS
                     SPFWSTRNTDSLFRLMCMTGWFALAQEGGGIVEHHHFTTYIEPMMAQDPEWVVFERVY
                     ALYLYRKFLLEDYVFGGNG*"
     gene            59143..59409
                     /locus_tag="ALT_09252017_20_scaffold_47_prodigal-single_11
                     8"
     CDS             59143..59409
                     /product="hypothetical protein"
                     /codon_start=1
                     /transl_table=11
                     /translation="MKIKTNPVFDALIEHASRSGEDLEQVVVGALASIRKIVAEEDDL
                     ERMAQIFITGEYIPHRANDRSDIDKFGQIMADGLVERTDEPKSP*"
     gene            60451..60633
                     /locus_tag="ALT_09252017_20_scaffold_47_prodigal-single_11
                     9"
     CDS             60451..60633
                     /product="hypothetical protein"
                     /codon_start=1
                     /transl_table=11
                     /translation="MDNHDILMSTAFKSMSNSPAFKEAIELFKSLKEDLKKKAENPSY
                     FETKMDELLDQMFDID*"
     gene            60657..60935
                     /locus_tag="ALT_09252017_20_scaffold_47_prodigal-single_12
                     0"
     CDS             60657..60935
                     /product="hypothetical protein"
                     /codon_start=1
                     /transl_table=11
                     /translation="LSIGTSARSLSVPCFPASSSDSRSNLSFPSRSGRGSGSRLTAKI
                     DGGAKAPPSLIKRGDHELFELVTLFVCRLNEAVELEVVEERVSADIAV*"
     gene            complement(60813..61064)
                     /locus_tag="ALT_09252017_20_scaffold_47_prodigal-single_12
                     1"
     CDS             complement(60813..61064)
                     /product="hypothetical protein"
                     /codon_start=1
                     /transl_table=11
                     /translation="MNYKLVAVYPTDTVSESTHETIYGVVARFRELAAMSEVKFSAYL
                     YSNISGDTFFYNFELNRFVEATDEQRHEFEELVVSTLNQ*"
     gene            61212..61508
                     /locus_tag="ALT_09252017_20_scaffold_47_prodigal-single_12
                     2"
     CDS             61212..61508
                     /product="hypothetical protein"
                     /codon_start=1
                     /transl_table=11
                     /translation="MIEPKMMNLCVYRLPSGRYLPTVRGHNEHGHFDLICAPHESLYH
                     IVSTMSDIRQQEFVPDAPFTDDELDRLLDDINFDYHDLLLVYSTAISYPLEIKD*"
     gene            61522..61734
                     /locus_tag="ALT_09252017_20_scaffold_47_prodigal-single_12
                     3"
     CDS             61522..61734
                     /product="hypothetical protein"
                     /codon_start=1
                     /transl_table=11
                     /translation="MHYTINYSEKTDREAVLDWVQWLGFRRTRILIACIHNSMNFENF
                     ESWCSFAGVQGKPVEAAWKWFQKKEV*"
     gene            61736..62008
                     /locus_tag="ALT_09252017_20_scaffold_47_prodigal-single_12
                     4"
     CDS             61736..62008
                     /product="hypothetical protein"
                     /codon_start=1
                     /transl_table=11
                     /translation="VRIVVQPIKKEKIRFIRLDQDGACTDILEFDYSAFSTVCSIANR
                     AVSMLGIEDKSRDVVDIPDGMAPPDKRCKSAKSVLRHIVQFYINKD*"
     gene            62013..62303
                     /locus_tag="ALT_09252017_20_scaffold_47_prodigal-single_12
                     5"
     CDS             62013..62303
                     /product="hypothetical protein"
                     /codon_start=1
                     /transl_table=11
                     /translation="MIDVRTMISSLSDSRTTFRLEESEAEAVVKIVAAEADTTTVWSY
                     SRDTKTWAISVDGYTEIGRVVKAETAEAFVLNFIRANLLYEHMMSTMTAAVP*"
     gene            62374..62745
                     /locus_tag="ALT_09252017_20_scaffold_47_prodigal-single_12
                     6"
     CDS             62374..62745
                     /product="hypothetical protein"
                     /codon_start=1
                     /transl_table=11
                     /translation="MIEPSNNDNPIVEFIRSHAADDLPIYDLRRNPNTPLDDETVIHL
                     ICRLPTNKYIAFCNMFDWESARTDSLLFPTFESIVEFHRLMSLDPNSQPSILPIEIDD
                     LDLDFDYDSTSVAYIAVTLDI*"
     gene            62946..63902
                     /locus_tag="ALT_09252017_20_scaffold_47_prodigal-single_12
                     7"
     CDS             62946..63902
                     /product="hypothetical protein n=1 Tax=Robiginitomaculum
                     antarcticum RepID=UPI000366F7C4"
                     /codon_start=1
                     /transl_table=11
                     /translation="MMKRSDEHFDHPTSGVDYEEFFEEYPYCPPDQVRDRRRRPGTRR
                     GHRHRGRHDARSDHRVDHRRGRAVRGRAQDRGTGRRDPGTHRRADRREHRRADRRRDP
                     GTGRRRNPGTDRRRDPGTHRHRLGRRRQGRVRGTRNPGTGRRGQEEHPLRRLADQEEP
                     LRPGAPRRVHQAQRQVRRPFPGQSRQAVDRHRSGGHGRSQSGRSELRGPEGQLELQRL
                     ELRQSVRELPPAGGSGPPGERRRRGPQEDPGRPPRRSQEDLHDHDSGGEDSAHRAETP
                     GQGRGRRRHRREAGGLIAIPGRIIPPRTLSFSVSLNVSERRN*"
                     /db_xref="UniRef100_UPI000366F7C4"
     gene            63922..64140
                     /locus_tag="ALT_09252017_20_scaffold_47_prodigal-single_12
                     8"
     CDS             63922..64140
                     /product="hypothetical protein"
                     /codon_start=1
                     /transl_table=11
                     /translation="MTRSKKNPTPLWDTNDLKKIKKYARISALAIADHLGFYASSNQR
                     NPYPPGRRHNAWANGKQQAAQELAQMPY*"
     gene            complement(64393..64674)
                     /locus_tag="ALT_09252017_20_scaffold_47_prodigal-single_12
                     9"
     CDS             complement(64393..64674)
                     /product="hypothetical protein"
                     /codon_start=1
                     /transl_table=11
                     /translation="MKDVTFNTFRLYTAEGQVVRAVSNSDGSISFHDFSRMVAGKFEP
                     FLPVSDYTTDYQFMREVMDRYDRGAYDNIWVFDLSIPQERGEKIVSFKY*"
     gene            complement(64902..65360)
                     /locus_tag="ALT_09252017_20_scaffold_47_prodigal-single_13
                     0"
     CDS             complement(64902..65360)
                     /product="hypothetical protein"
                     /codon_start=1
                     /transl_table=11
                     /translation="MTKILFVDSAIAAALFNSVIRPEFENPKGKWSRQPSLVAEWTDV
                     TAVYDPDILPGRTFAAQKTNWNVNDSNWVNPTTNYQLLAATARAANGGTEVPKKRLTG
                     ILEDLKFTFGKETSIPETDTSIEPDLGPIVELPSSDPIIDDSSIIETAAA*"
     gene            complement(65407..65625)
                     /locus_tag="ALT_09252017_20_scaffold_47_prodigal-single_13
                     1"
     CDS             complement(65407..65625)
                     /product="hypothetical protein"
                     /codon_start=1
                     /transl_table=11
                     /translation="MILPPINMAENRSKKSTDRGKSFHLLIKFGKSFQLFRLTKLDQS
                     IILNHQIENEMKTENDRSNQNHRNDRSN*"
     gene            complement(65834..66568)
                     /locus_tag="ALT_09252017_20_scaffold_47_prodigal-single_13
                     2"
     CDS             complement(65834..66568)
                     /product="hypothetical protein"
                     /codon_start=1
                     /transl_table=11
                     /translation="MAAHYTEESRMFADHGEDRIDPSDDYRIVYNKTFKDLDVGSIIE
                     GRCMLGYKFVRCRFDRCRFERMDMSITQFFQCNFESCTFEDVSTFKLSIYDSCVVNSS
                     FKSFKVIDNRDPFINSNLDRNNRGYLDGINRIQNGREMRVWKKCISLLQSATWETHDP
                     VIELIIPADAKIIMPYGGQRKCRADKAIVVDAPEFTSSWFDRSFKYKRNKTIVPTRNF
                     DDNMWAECSDGIHFFLTKQEAIDYYF*"
     gene            complement(66577..67596)
                     /locus_tag="ALT_09252017_20_scaffold_47_prodigal-single_13
                     3"
     CDS             complement(66577..67596)
                     /product="Uncharacterized protein n=1 Tax=Ralstonia sp.
                     PBA RepID=I9BVD2_9RALS"
                     /codon_start=1
                     /transl_table=11
                     /translation="MNEKLLTRDAFRESVFARDEYKCVVCGAVDVHLDAHHILERRLW
                     PDGGYYLSNGATVCETHHRLCESTDITVEQIREHAGIVKFAIPEHLYDDQVYDKWGNA
                     FLPNGQRLRGELFWDPSVQKVIASHLSEFTNRVKYPRTYHLPWSENMNEDDRMVESLA
                     PFIDQEVVVTVKMDGENTTMYSDYIHARSIDGRSHASRDWVKNFHSTIAHDIPPDWRV
                     CGENLYAKHSIEYNDLESYFLGFSVWNQVNECLSWDDTLDWFKLLSIAPVKELYRGTF
                     DESAIRNLKGDWDTMEGYVVRNARSFSYRDFRHNVAKYVRRDHIQTVKHWMHGQAIVP
                     NKMKR*"
                     /db_xref="UniRef100_I9BVD2"
                     /db_xref="A0A0F9E596_9ZZZZ"
                     /db_xref="lsp:Bsph_4678"
                     /db_xref="I9BVD2_9RALS"
     gene            complement(67609..68322)
                     /locus_tag="ALT_09252017_20_scaffold_47_prodigal-single_13
                     4"
     CDS             complement(67609..68322)
                     /product="Uncharacterized protein n=1 Tax=Lachnospiraceae
                     bacterium 3-2 RepID=R9MCK7_9FIRM"
                     /codon_start=1
                     /transl_table=11
                     /translation="MLNNTDSNNYFQDAKEILLLSKDWRFDEKVVIGRHFKSVDFSKR
                     NSLFHFKFIGCLFTDCNFENISLNFLKFIDCTFNNCNFKKSIFTSVKFIECRLNICNL
                     DKAVALDEKDPFQDCYLDYLNVGIIDGIKDTVSIGTDLRAWKKCYISKEASVVIELKI
                     PADAARIRPYGQNKCRASHVVVVDAPEGAYSWFNGNVKYLTGETIISDVFDPDPWTVC
                     TNGIHFFLTKQEAMDYDFT*"
                     /db_xref="UniRef100_R9MCK7"
                     /db_xref="R9MCK7_9FIRM"
                     /db_xref="pom:MED152_00715"
     gene            complement(68367..68732)
                     /locus_tag="ALT_09252017_20_scaffold_47_prodigal-single_13
                     5"
     CDS             complement(68367..68732)
                     /product="hypothetical protein"
                     /codon_start=1
                     /transl_table=11
                     /translation="LFLLKALTMKNSEVIQHVADVLSKPGAWVRSPGNGVDTFCIITA
                     VYKVLGESQLLSTKYTIFKYIERALKKRYNVAYYIGEYNDVLSKDLDDVLDTLKLAKK
                     LAMKNELYESILQPIKNFF*"
     gene            complement(68720..69427)
                     /locus_tag="ALT_09252017_20_scaffold_47_prodigal-single_13
                     6"
     CDS             complement(68720..69427)
                     /product="Uncharacterized protein n=1 Tax=Sinorhizobium
                     phage phiM12 RepID=S5MB28_9CAUD"
                     /codon_start=1
                     /transl_table=11
                     /translation="MTYCGTKCRLCIDGTKPHIEPPKLRKKKTELSNIDPRAMSEAGS
                     AMETLGTVPIPESSKRDAIHIAVFPVVAQTRLIPGMHVDKDGTTFGEFIGIVDPFLEK
                     IVEPGQRVWVYLYPRTITGLRHVWTHPSFEDETVENSSAAPKQIIESTIKPMISYGEE
                     RLREYAKNLGVDYEDLISNAESYFIHGDYWSDGDRFDGEYIPKEFWDWIEDAKVFDMT
                     RKSSKFFDRGSFFSCSC*"
                     /db_xref="UniRef100_S5MB28"
                     /db_xref="S5MB28_9CAUD"
     gene            69539..70195
                     /locus_tag="ALT_09252017_20_scaffold_47_prodigal-single_13
                     7"
     CDS             69539..70195
                     /product="hypothetical protein"
                     /codon_start=1
                     /transl_table=11
                     /translation="LKLDKDTEIVDDAEQVDIDRLLEHFGKNIKSIMNSVREQRRLFQ
                     KMKEDHTENWPVIESAYNRVLTYFVDKRFLPVGCPVQLVRTHRRDVVKAMGFQGFGVA
                     GFAKTSLSVSGVYTYDLHVIDDWVNLDFAPSEVIAHEMVHIEQLSRGDLSMHGMSLSW
                     KGMPQRDWFGTNYMKLPWEKEAFSRMTKISKDCADKNDRRIIERRIRRAGNMPSNRNI
                     *"
     gene            70233..70799
                     /locus_tag="ALT_09252017_20_scaffold_47_prodigal-single_13
                     8"
     CDS             70233..70799
                     /product="hypothetical protein"
                     /codon_start=1
                     /transl_table=11
                     /translation="LRFSSDIFVPKTQKDIKYAEQCKIAYLLVKEYFVKVRKLQTTPE
                     LRFIKGRKKEFTGLAVTTAFLEIRSRDIFLLVNKTTSEYDIIQTIATLCHEMIHYEQI
                     LQGRLVPCKESRGFVWADDNTRNDKISYWDAPWEKEARSLEYELAEKVWAYNLDLLNA
                     REIISSARIDKLKELFKSYKDRHQFIEV*"
     gene            70801..71265
                     /locus_tag="ALT_09252017_20_scaffold_47_prodigal-single_13
                     9"
     CDS             70801..71265
                     /product="Uncharacterized protein n=1 Tax=Saprospira
                     grandis (strain Lewin) RepID=H6L323_SAPGL"
                     /codon_start=1
                     /transl_table=11
                     /translation="MIEITAPEPLGLQVYGQKSLFLGGTIDNGVAEDWQSTVVKDLAD
                     YDGYILNPRRKEWISNLEHDLTPGSEFHKQLEWEHSAQLRASIKLYNFLGNSISPVTM
                     LELGSFGFPGDTVVVCDKDYFRYGNVVFMCKKRGIVVFPQLNIAIDYIKYML*"
                     /db_xref="UniRef100_H6L323"
                     /db_xref="sgn:SGRA_2119"
                     /db_xref="H6L323_SAPGL"
     gene            71270..71611
                     /locus_tag="ALT_09252017_20_scaffold_47_prodigal-single_14
                     0"
     CDS             71270..71611
                     /product="hypothetical protein"
                     /codon_start=1
                     /transl_table=11
                     /translation="MHKVTYGELERNFDEINRVLFFSQVVWPDMTILTSAHDFINSLI
                     CSDGSTSLTISQNFAREQHYMYVLVHEMIALYEYQVTGEKCKYSTFFSIYSNHAWKKF
                     GDRIEDPLEVA*"
     gene            complement(71662..72207)
                     /locus_tag="ALT_09252017_20_scaffold_47_prodigal-single_14
                     1"
     CDS             complement(71662..72207)
                     /product="hypothetical protein"
                     /codon_start=1
                     /transl_table=11
                     /translation="MAQKISKIHPTETRRKLLERKFPACPFCGEIPRYAAHKNYCEKN
                     PDAQKNRDKVRDAAKKAYIDNGIAEKAKIGQEKNRDKIIENGKRAYQRWKEQGIVSRK
                     GNTKPKSAETRKKMSEAHLKNGLKKPKSIKGALNKANVVSPMIENMQDFSLFDDPFFK
                     NMNKMDNEGWIEVEEWSINDF*"
     gene            complement(72220..72897)
                     /locus_tag="ALT_09252017_20_scaffold_47_prodigal-single_14
                     2"
                     /gene="thyX"
     CDS             complement(72220..72897)
                     /gene="thyX"
                     /product="thyX; FAD-dependent thymidylate synthase (EC:2.1
                     .1.148)"
                     /codon_start=1
                     /transl_table=11
                     /translation="MPSVKLVSMSQPMIEGLQTPEELIVFIARVSNPANQATMTTSAK
                     LISYLIKNNHWSPFEQVSISLEIETTRDIARQMLRHRSFVFQEFSQRYADPTKELGFE
                     YREARMQDLKNRQNSIPIEHFDGDRAQILADNWDERQKEVIRHAKDAYEWAIKSGIAK
                     EQARVVLPEGLTISRLYMTGNLRNWIHYCQLRMGNGTQKEHSVIADMCWNEIGKHFPN
                     VVEALNL*"
                     /db_xref="pmn:PMN2A_1609"
                     /db_xref="UniRef100_UPI00037D0518"
                     /db_xref="A0A059WTK5_9BACT"
                     /db_xref="UPI00037D0518"
                     /db_xref="2.1.1.148"
                     /db_xref="2.1.1.14"
     gene            complement(72836..73090)
                     /locus_tag="ALT_09252017_20_scaffold_47_prodigal-single_14
                     3"
     CDS             complement(72836..73090)
                     /product="hypothetical protein"
                     /codon_start=1
                     /transl_table=11
                     /translation="MISINRREWLKSSLDLTDEELDKKIEEDSLIAEVHRGIDHISKF
                     NTSDIDLEQVIKEAIERDILNAKRETSIYESTDDRGSSDS*"
     gene            complement(73087..73500)
                     /locus_tag="ALT_09252017_20_scaffold_47_prodigal-single_14
                     4"
     CDS             complement(73087..73500)
                     /product="hypothetical protein"
                     /codon_start=1
                     /transl_table=11
                     /translation="MKGSEIKDLNAKNYIWNGERVSYNTYMNMRDTEIREEIANALNS
                     VAEYDASDFDQELYRDQQFVPSILEVLVSEDDYTQSVKTKGIIMQMREQAKIWFFNKP
                     WLNDLVKSLDKKLDDIDEQHEYFKKQLREANKDIV*"
     gene            complement(73487..73666)
                     /locus_tag="ALT_09252017_20_scaffold_47_prodigal-single_14
                     5"
     CDS             complement(73487..73666)
                     /product="hypothetical protein"
                     /codon_start=1
                     /transl_table=11
                     /translation="MQNKDHIYEGEDLDLSIYERDESKTENVIVQIEDEIKLQKLDVM
                     NRMFGVLAGAKHERF*"
     gene            complement(73656..73823)
                     /locus_tag="ALT_09252017_20_scaffold_47_prodigal-single_14
                     6"
     CDS             complement(73656..73823)
                     /product="hypothetical protein"
                     /codon_start=1
                     /transl_table=11
                     /translation="MTDNKDEKPITAKQSTAEKYASFINGQKSSDLFSQSKGPVTNDV
                     IAQVTGKSNAK*"
     gene            complement(73837..75228)
                     /locus_tag="ALT_09252017_20_scaffold_47_prodigal-single_14
                     7"
     CDS             complement(73837..75228)
                     /product="DNA primase/helicase n=1 Tax=Synechococcus phage
                     S-IOM18 RepID=R9TPR7_9CAUD"
                     /codon_start=1
                     /transl_table=11
                     /translation="MIEDTIISHLVHDGEYTRKVITFLDDSYFQDKTQKTIFEVIRKY
                     VDEYSSTPSLEALKIELSSVGHLNENSYRDAIEYVSKIEFDPDTKTDWLIDQTEKFCQ
                     DKALYNAIMEAVMSYDGKNGVERGSIPKKLQDALAVSFNKSVGHDYFDDAEERYEFYH
                     KKEEKIPFDIELLNKITKGGISKKTLTIIMAGTGVGKSLAMCHFAASNLVHGKNVLYL
                     TLEMARERISERIDFNLMNVTAEEIEVMSKAAYLKKIKDIRAKTIGRLVVEEYPPTSA
                     SVNDFRHLLDELKIKKNFVPDIIYIDYLNLAASSRIKMGSNVNSYNYVKAVAEEFRGL
                     AVEFAVPVVSATQVNREGMKSSDFDLTNTSESIGLPYTADLMFALISDEELEAMNQLI
                     VKQLKNRYNSVSEPKRFVIGIDRKYMRFYDADPSSQKDLMGGPEDNDKPTFDSSSTGR
                     RIMDESTPWDDFE*"
                     /db_xref="UniRef100_R9TPR7"
                     /db_xref="R9TPR7_9CAUD"
                     /db_xref="ddf:DEFDS_P216"
     gene            complement(75232..75795)
                     /locus_tag="ALT_09252017_20_scaffold_47_prodigal-single_14
                     8"
     CDS             complement(75232..75795)
                     /product="UvsX RecA-like protein n=1 Tax=Sinorhizobium
                     phage phiM12 RepID=S5MPB4_9CAUD"
                     /codon_start=1
                     /transl_table=11
                     /translation="MRIASVKRVPKMRVHDLSVADVQHYILKNGVVTHNTAVTYASNQ
                     IFIITKAQEKDKNGVLSGYKFTINIFKSRFVKEKSKFAFVVDYTSGIKRWSGLLEMAI
                     EAGYVIKPKNGWYTLIDDEKNPLLEGKMFREKEMNESEFIWNTLFESTEFKSWVHQRY
                     TLGEVPMLEEDEDGVVEEDSEDEAAEE*"
                     /db_xref="UniRef100_S5MPB4"
                     /db_xref="A0A0B5A447_9CAUD"
                     /db_xref="S5MPB4_9CAUD"
     gene            complement(75795..76520)
                     /locus_tag="ALT_09252017_20_scaffold_47_prodigal-single_14
                     9"
     CDS             complement(75795..76520)
                     /product="hypothetical protein"
                     /codon_start=1
                     /transl_table=11
                     /translation="MHLVYLLIFDDRMHNNTHPYMYVGSKSNSYIENGIIYKDNGVKY
                     LTSSEDIKSVIDFETHHFVELYKNEDYEEVLLREAQIQISMDAVASTSFFNNSIAAQN
                     SFTFPNYGTYKNTITGKIARLPTNHPYVLSKEWVGVTKGVPLSPGHRANISMGGKGKQ
                     KGRKLTQNQIELIKQTKKKRALRWYNDGSRSILCGKKDNVPEGFVLGRIAGEYTKRPK
                     TEEHRKNLSNSHKARIAKQKEIV*"
     gene            complement(76511..77422)
                     /locus_tag="ALT_09252017_20_scaffold_47_prodigal-single_15
                     0"
     CDS             complement(76511..77422)
                     /product="UvsX RecA-like protein n=1 Tax=Sinorhizobium
                     phage phiM12 RepID=S5MPB4_9CAUD"
                     /codon_start=1
                     /transl_table=11
                     /translation="MSLLERLSKVGSIKHAAVLTDSFMFNSKDVIPSEIPIINVAFSG
                     EVDGGFTTGLTIFSGESKTFKTLLSLYCLKAYFDKYPDAIALFYDCEYGTTPSYFKSY
                     GIDTDRILHIPIEHVEQLKFDIVKRLDEIKRGDHVFILVDSLGALASKKEVEDALNEN
                     TAADMSRAKAIRSLLRIITPHLTFKDLPCIMVNHVYKEIGLFPKDVIPGGCIDENVEV
                     LMADGTYKVIKTIVEGDSVQTLNGAKLVEGSWNNEELYPEDNAECVEVTFDDGTSVIC
                     TENHKFLIDNNWVCAEDLMLGDEVKCI*"
                     /db_xref="UniRef100_S5MPB4"
                     /db_xref="A0A0B4ZX15_9CAUD"
                     /db_xref="S5MPB4_9CAUD"
     gene            complement(77476..77739)
                     /locus_tag="ALT_09252017_20_scaffold_47_prodigal-single_15
                     1"
     CDS             complement(77476..77739)
                     /product="hypothetical protein"
                     /codon_start=1
                     /transl_table=11
                     /translation="MMTSSGIFQTGAEKIKVEIDDSDDFGFTTVTNNTKTAYSVEAVE
                     AVLKRVFTFLDKLAENPDKDIHWPNRAEKIEKFKKELMDVLHK*"
     gene            complement(77745..78095)
                     /locus_tag="ALT_09252017_20_scaffold_47_prodigal-single_15
                     2"
     CDS             complement(77745..78095)
                     /product="Uncharacterized protein n=1 Tax=Bradyrhizobium
                     sp. YR681 RepID=J2W7H7_9BRAD"
                     /codon_start=1
                     /transl_table=11
                     /translation="MTNLNKMSKKCHKANKKWWYNKDGSKIDRNKGELLCLIHSEISE
                     CMEGERKDIMDEKLPNRKMAEVELADALIRIFDYAGAFGYDLNGAVIEKLIYNKTRSD
                     HKRKIRKTQNGKKW*"
                     /db_xref="UniRef100_J2W7H7"
                     /db_xref="J2W7H7_9BRAD"
                     /db_xref="xpo:XPG1_1385"
     gene            complement(78092..80614)
                     /locus_tag="ALT_09252017_20_scaffold_47_prodigal-single_15
                     3"
     CDS             complement(78092..80614)
                     /product="DNA polymerase {ECO:0000256|RuleBase:RU000442};
                     EC=2.7.7.7 {ECO:0000256|RuleBase:RU000442};; 
                     TaxID=351708 species="Viruses; dsDNA viruses, no RNA
                     stage; Caudovirales; Myoviridae.;" source="Synechococcus
                     phage S-CBM2.;""
                     /codon_start=1
                     /transl_table=11
                     /translation="MNEYYTHVYRSGKFLLVRGRTSEGKAFREKVAYKPSHYVPSDDI
                     ADCTSLDGKKLRKIDFSSMWEARDFIKKYDGLDNFSIYGFNRYEYNFIYEKYRNQKTD
                     LSKIAVVYIDIECKSERGFPRPEVADQELTVISLRKGDLRITLGTVDYVEHVPNIVYI
                     KCKDEKDLIYKFIDAWKKLDPDIVTGWNIEFFDIPYLYNRITNVLGETEAKSLSPWGL
                     VREYTVKDKFGKEDLAYELVGITTLDLMVVYKKFSFKNQESYSLDYIASVELDAHKVD
                     YTEYGNLTTFYKENPQKFVEYNIEDNDLVFRIAKKTGLLEQIMEMAYGALVNFSDVFG
                     SVLFWEVIIKNFLMDSNIAVKTSGKRNHKIGSIVGAFVKEPIPKLYKWVIGLDLDSLY
                     PHLIMQYNISPETLHGRMRSLIEELSIEDILDGRLSENELVQSKIKHNCGYTPNGMFF
                     DNSIRGFLPKLMDKYYADRKHYKGLLEVARREYELANSTELEALITKYNNIQLAKKIA
                     LNSAYGALSNEWCSWYDLDLAEAITFSGQLAIKWVAKKLNESLNQMFGTYDIDYVIAS
                     DTDSAYLVMDKLVNKIFGKDEQDKTKIVKFLEKVCKQKINPLIKEIFDELTEITGAYE
                     NKMSMKVESISESGMWTKKKKYALLMWWDEGVLLSEPKVKIKGLKSVQSSTPKVCRDK
                     IKKSVEYVLKEKKDELYSLVNDFEKDFLKMSFMEVASTITPSDIEKYADNKTVYGFKT
                     PAHVRAALFYNKMIKENKLDRKYRKINNGDKIKWAYMKVPNPIGQNVFAVYDSLPTEF
                     KLEEYVDKTMQFNKEFIEPVNQLAKLAGWDIQNMNNLESFFV*"
                     /db_xref="I3ULE9_9CAUD"
                     /db_xref="tpi:TREPR_3877"
                     /db_xref="UniRef100_I3ULE9"
                     /db_xref="2.7.7.7"
     gene            complement(80730..81161)
                     /locus_tag="ALT_09252017_20_scaffold_47_prodigal-single_15
                     4"
     CDS             complement(80730..81161)
                     /product="RegA gene product translational repressor n=1
                     Tax=Sinorhizobium phage phiM12 RepID=S5MUZ4_9CAUD"
                     /codon_start=1
                     /transl_table=11
                     /translation="MQSTFNGVGVEVDIKDPKNFLKIRETLTRIGIASSKDSTLYQSC
                     HILHKRGEYAILHFKELFILDGKIQETIIDDDDYVRRDTIVKLLEKWELLNIKDVNFS
                     STNLPLSEIKIISFKDKDKWNLVPKYTIGQKKSDIDIKKSK*"
                     /db_xref="UniRef100_S5MUZ4"
                     /db_xref="S5MUZ4_9CAUD"
     gene            complement(81192..81596)
                     /locus_tag="ALT_09252017_20_scaffold_47_prodigal-single_15
                     5"
     CDS             complement(81192..81596)
                     /product="Clamp loader subunit n=1 Tax=Sinorhizobium phage
                     phiM12 RepID=S5MAN3_9CAUD"
                     /codon_start=1
                     /transl_table=11
                     /translation="MSGNPFDYVKSIQKTKEDMIRGSDTPELATKEYNPWIVNKALSM
                     YVDSIMYANDMNVNHYLDKDVQYAYHLNSVRAMNRKHTWFKSTSDEDLKVVTNHFQCN
                     NIRALEIMKIIGAKGIDLIKKNDVTGGVVKKR*"
                     /db_xref="UniRef100_S5MAN3"
                     /db_xref="A0A0F6YNI0_9CAUD"
                     /db_xref="S5MAN3_9CAUD"
     gene            complement(81593..81844)
                     /locus_tag="ALT_09252017_20_scaffold_47_prodigal-single_15
                     6"
     CDS             complement(81593..81844)
                     /product="hypothetical protein"
                     /codon_start=1
                     /transl_table=11
                     /translation="MFKLKKDKEKKEPSCLFCQKKLSEKNINEVKYEHLDGESVLGYI
                     CNSCADILDSLEQVQENVQPELDEDDIASEYDRFMKDFK*"
     gene            complement(81844..82782)
                     /locus_tag="ALT_09252017_20_scaffold_47_prodigal-single_15
                     7"
     CDS             complement(81844..82782)
                     /product="Sliding clamp loader n=1 Tax=Pelagibacter phage
                     HTVC008M RepID=M1ICV0_9CAUD"
                     /codon_start=1
                     /transl_table=11
                     /translation="MLEELLWTEKYRPHQIADTILSEDLKKTFQQFVDNKDVPNLLLT
                     GKPGVGKTTVAKAMLDEIGADYIVINGSLNGNIDTLRNEIQSFASTVSFSGGRKVVII
                     DEADYLNPQSTQPALRGFIEEFSKNCGFIFTCNFKNRMIDALLSRVSIVEFKIKNTDK
                     PKLAMEFLKRVEFVLNTEKVEFDKKIVAQLIMTHFPDFRRVLNELQRYAASGKIDGGI
                     LKNISEESFKALVGHMKNKSFSETRKWITDNSDIDPIMVMRNLYDTAYDHLTTASIPP
                     IILILADYQYKHAFAADPEINLAACLIEVMVSASWK*"
                     /db_xref="UniRef100_M1ICV0"
                     /db_xref="M1ICV0_9CAUD"
                     /db_xref="aho:Ahos_0518"
     gene            complement(82810..83025)
                     /locus_tag="ALT_09252017_20_scaffold_47_prodigal-single_15
                     8"
     CDS             complement(82810..83025)
                     /product="hypothetical protein"
                     /codon_start=1
                     /transl_table=11
                     /translation="MGYYPSIVYEIDLSNNIARIYNPLFPIMEVAADLETIQDVKAAA
                     APGHSDSSPEELIKNWLNDEYKKKYRT*"
     gene            complement(83025..83309)
                     /locus_tag="ALT_09252017_20_scaffold_47_prodigal-single_15
                     9"
     CDS             complement(83025..83309)
                     /product="10 kDa chaperonin n=2 Tax=Rhodothermus marinus
                     RepID=CH10_RHOMR"
                     /codon_start=1
                     /transl_table=11
                     /translation="MTVKLVNAYVLVRRDIPTNKTASGLYLPDNGLLKSQTGTVVAVG
                     RAFFDNGQKMEFEVKEGDTVMFRNTDGVPMTVDGEELLALTFAQVIGVLT*"
                     /db_xref="UniRef100_Q9XCB0"
                     /db_xref="rmr:Rmar_1919"
                     /db_xref="D0MJZ4_RHOM4"
                     /db_xref="CH10_RHOMR"
     gene            complement(83309..83530)
                     /locus_tag="ALT_09252017_20_scaffold_47_prodigal-single_16
                     0"
     CDS             complement(83309..83530)
                     /product="Putative uncharacterized protein n=1 Tax
                     =Acidithiobacillus ferrooxidans (strain ATCC 23270 / DSM
                     14882 / NCIB 8455) RepID=B7J8M6_ACIF2"
                     /codon_start=1
                     /transl_table=11
                     /translation="MSSLKEMVSGPATFSFYRDGELWYTTHDGFKFPVPITDIGTATF
                     NAEEKGILMMRYIRKHQDKLQKAREESLI*"
                     /db_xref="UniRef100_B7J8M6"
                     /db_xref="afr:AFE_1176"
                     /db_xref="B7J8M6_ACIF2"
     gene            complement(83531..84190)
                     /locus_tag="ALT_09252017_20_scaffold_47_prodigal-single_16
                     1"
     CDS             complement(83531..84190)
                     /product="Predicted protein n=2 Tax=Prochlorococcus phage
                     P-SSM2 RepID=Q58MJ7_BPPRM"
                     /codon_start=1
                     /transl_table=11
                     /translation="MKISKSTLDVLKNFNSVNPSIVVNPGNIIKTMSPNKAVFAKAVV
                     NEVFPKQFAIYELSKFLSTVSLFSSPDFEFFDDHMKISEAKNFVRYVYANKDLIVQAP
                     DREIALPSKEIYFELTEKDLSTALKALSVLGVPEMSIVGDDGTIYIKANNNSNPTSDS
                     YSIAVGTTQATFNMIFLAENLKFMPRDYKVTVSSKGIAEFASDTLTYWAATTPNSKYG
                     I*"
                     /db_xref="UniRef100_Q58MJ7"
                     /db_xref="Q58MJ7_BPPRM"
     gene            complement(84193..85269)
                     /locus_tag="ALT_09252017_20_scaffold_47_prodigal-single_16
                     2"
     CDS             complement(84193..85269)
                     /product="Uncharacterized protein n=1 Tax=Sinorhizobium
                     phage phiM12 RepID=S5MCQ1_9CAUD"
                     /codon_start=1
                     /transl_table=11
                     /translation="LTDIENKEENLTNELVVNPIPEEAVKTIQEQINSNADPGKFELS
                     IPINELKKKKLFLATPMYGGQNAGMFTRSILDLSAMCATYGIQLQVYFLFNESLITRA
                     RNYCVDEFMRSGATHLMFIDSDIGFDPRDVLALLAMQDETSPYDVIGGPYPKKCISWE
                     KIKLAVDRGVADEDPNVLEKFVGDYVFNPKNSTSFPLNRPVEVMEIGTGFMMVRRETF
                     EKYEKAYPHLYHRPDHVRTEHFDGTRKIQATFDTVIDRGWSMNDVYKLFELIESGDLK
                     SAEALVSAIRNVETTASFRYLSEDYMFCYNVQKMGGQVWFCPWMKMNHVGSYVFGGSL
                     ADLAAIGASATVDVEQLKKKKPKK*"
                     /db_xref="UniRef100_S5MCQ1"
                     /db_xref="S5MCQ1_9CAUD"
                     /db_xref="sal:Sala_1869"
     gene            complement(85270..85761)
                     /locus_tag="ALT_09252017_20_scaffold_47_prodigal-single_16
                     3"
     CDS             complement(85270..85761)
                     /product="Uncharacterized protein n=1 Tax=Pelagibacter
                     phage HTVC008M RepID=M1I7W4_9CAUD"
                     /codon_start=1
                     /transl_table=11
                     /translation="MTKKNLYEELVEKAQPKVVSDPVEAKELNIPMWEDYPLFSKTKE
                     RIEKGEPTFDFTLKFSDVWTAVPTPAVVKKQIDYIFDEENILKEALDHINSTYGQHYS
                     GQTQPTELIIDSGHGIGFTVGNIIKYAARLGKKDGWNKKDVYKIIHYAVILANIMNTR
                     NSE*"
                     /db_xref="UniRef100_M1I7W4"
                     /db_xref="M1I7W4_9CAUD"
     gene            complement(85814..87016)
                     /locus_tag="ALT_09252017_20_scaffold_47_prodigal-single_16
                     4"
     CDS             complement(85814..87016)
                     /product="Cytosine methylase n=1 Tax=Cyanophage S-TIM5
                     RepID=H6WG05_9CAUD"
                     /codon_start=1
                     /transl_table=11
                     /translation="MIKHATIVPLIGGLSIGQDVAFGQKTDHLISWSAFEANDSHLRN
                     WYKEDNIPYYVLNKGEKPTERADVVGSVCPCSGLSQLSFAHGTHNPNNQWLIKATSYM
                     LEEYRPTVFWGENAPGLAGKIGKDIRAQMYAIGRNNGYTMSLYRTKSLLHGSPQVRER
                     SFFFFWKGNDVPLLNYYNKPRVRIEDVIRGAKGNFQTEPINKANPTDNPYYSFILNVI
                     HGGIDHKTFAREHMFIRGSGNLDVQSYIESQGYTYDVVADWMAKNGYEKEVKKCLYKF
                     EKLKTGKNIMRRSVMVPNDYIGAFVSHYPLMLTHPDEERFISYREAMTIMGLPENFEL
                     LKPRASVNHICQNVPVQTATDMAVEIREALAGNRPRINASLLFQYNHAQKYEVAETTT
                     STVDSFFS*"
                     /db_xref="UniRef100_H6WG05"
                     /db_xref="H6WG05_9CAUD"
     gene            complement(87016..87585)
                     /locus_tag="ALT_09252017_20_scaffold_47_prodigal-single_16
                     5"
     CDS             complement(87016..87585)
                     /product="hypothetical protein"
                     /codon_start=1
                     /transl_table=11
                     /translation="MDGYVYHIPKPGFENDLNEGYIGVTNAEKGVLTRFREHSKKKSY
                     MRPHIRENKIKAEDVKIIFSGTMDDCYAKEKVLRPKENIGWNVASGGKGYNYRRKTDD
                     LKKFRSEFQTKRMQDAELKKKQSDSFKATYYADQQAIELRQKRAREHMADPEKRAKCL
                     TAMHKKKKCPHCDYENNGGNLAIHIRKKH*"
     gene            complement(87640..87885)
                     /locus_tag="ALT_09252017_20_scaffold_47_prodigal-single_16
                     6"
     CDS             complement(87640..87885)
                     /product="hypothetical protein"
                     /codon_start=1
                     /transl_table=11
                     /translation="MKDRFGTKVEVGDKIVYGRYGGTIVKGAVVDVYNGITRYGRKKD
                     IAKIEIKQYEGTTYEYTTKVRVYVASHLFVYEKNKVE*"
     gene            complement(87885..88151)
                     /locus_tag="ALT_09252017_20_scaffold_47_prodigal-single_16
                     7"
     CDS             complement(87885..88151)
                     /product="hypothetical protein"
                     /codon_start=1
                     /transl_table=11
                     /translation="MKDMLGNEIEVGDTIVYGRTNYSGSTNLVKAKVTRITKTLETRH
                     YRKGYGTVKESLSVTTFKSDYSSYSYCTNLKNLSNIAVIEKYKI*"
     gene            complement(88148..88429)
                     /locus_tag="ALT_09252017_20_scaffold_47_prodigal-single_16
                     8"
     CDS             complement(88148..88429)
                     /product="hypothetical protein"
                     /codon_start=1
                     /transl_table=11
                     /translation="MIFDVNDELLLPGDTIAFSSKSDREFNEEYAFYSRHSMIKTAHI
                     YKISHEIDGVKVYVHVETPEEYCGRISILKDTNNILRIEKGDKHEELEE*"
     gene            complement(88426..88710)
                     /locus_tag="ALT_09252017_20_scaffold_47_prodigal-single_16
                     9"
     CDS             complement(88426..88710)
                     /product="hypothetical protein"
                     /codon_start=1
                     /transl_table=11
                     /translation="MKDVNGNIISPGDTVAFSGVEPRKRRQPLNTKKYMKTGIVRYIV
                     TTETIYGTSYCLHVEVKTPENCKAEYSYSRIRSENTVLLISKAKIEESDE*"
     gene            complement(88715..88909)
                     /locus_tag="ALT_09252017_20_scaffold_47_prodigal-single_17
                     0"
     CDS             complement(88715..88909)
                     /product="hypothetical protein"
                     /codon_start=1
                     /transl_table=11
                     /translation="MTILITVIVTLYITIGFFSAFTTYMFANIFSSLTSSRAPWYSYL
                     YIVFMWPALLVYNLYNTKRK*"
     gene            complement(88906..90189)
                     /locus_tag="ALT_09252017_20_scaffold_47_prodigal-single_17
                     1"
     CDS             complement(88906..90189)
                     /product="hypothetical protein"
                     /codon_start=1
                     /transl_table=11
                     /translation="MNKKIVILMGRGIEGCGITRSVFEFKKFYGDNVKVFATSDNEWI
                     REGSENYGFEKFLGADWEQCKPVVEACNQADYTITYSLPAKDKHSVECQNNFLRILKE
                     VKSKRIMIHCDHSNHAMHNNANLTEIMQTVDLIMSHSLFGEVGKWKEKNGITTPLTTM
                     GVGFNYDATRAKYWKPIEEQNPFRIRWIGRTALWKGPNLMIAFHEEMLREHGYITVLE
                     GMEASIQSPLILYHDGYDKKNPKDVTQRFRGPKAGRIFNYGEEVAGKGAYLYPPYDNR
                     ECMERLSLGAFGADLYKLAPEKYGNNIENCHAEPIAVGTVPIFHTHFGKHIIHRVTGD
                     PAFESKNSGTVWLDGWIDTGKPDVKTDWETSRDLMLKLSNDSVMREEWREMSFEFWKA
                     HSDTQFVVTDIVNKIGQDWPKEEKTEIFSIESFFS*"
     gene            complement(90182..90625)
                     /locus_tag="ALT_09252017_20_scaffold_47_prodigal-single_17
                     2"
     CDS             complement(90182..90625)
                     /product="deoxycytidylate deaminase (EC:3.5.4.12)"
                     /codon_start=1
                     /transl_table=11
                     /translation="MTDWDRRYLDLAKMISYWSKDPSSKIGAVVVGHHGQILSTGYNG
                     FPRGIDDAEERLNDRDLKYKFTIHAEMNCLHNAALSNVSLLGSAIYVYGLPVCHECAK
                     GVIQSGISRVVMPVPAINTRDKWKESWDISEKMFRECGVKVRLYE*"
                     /db_xref="vok:COSY_0290"
                     /db_xref="A5CXA5_VESOH"
                     /db_xref="UniRef100_A5CXA5"
                     /db_xref="3.5.4.12"
     gene            complement(90622..91704)
                     /locus_tag="ALT_09252017_20_scaffold_47_prodigal-single_17
                     3"
     CDS             complement(90622..91704)
                     /product="Uncharacterized protein n=1 Tax=mine drainage
                     metagenome RepID=E6PJE5_9ZZZZ"
                     /codon_start=1
                     /transl_table=11
                     /translation="MTDQKNYVELFEFYNVDNLQSLELINFMSSRSTYLEKVELKINA
                     DKTFVFDKIYAAIKDITGYTPSFKFFGWTFYLSCNTVFVTVRYDMFGAKHKPAGHFSV
                     SINAVNHEDALKLKHSLENSFVGMEINSVMWAISSPNESIIYKSMDVSSVDHKPKESF
                     YPWLKSSLDDYYKAYLASEENILLLMGIPGTGKTTFIRDFLVRNKLNAVITYDERLMK
                     NDNFFLDFLTGDDGDGSVAQNDVLIIEDADVLIEDREKTQNTILSKILNVSDGLVKNI
                     DKKIIFSTNITDIDRIDSALIRPGRCYDVMDFRKLDFEEASKVISDVGRDTVLDPNRK
                     YTLAELLTVNPREQYNNKFKIGFNAR*"
                     /db_xref="UniRef100_E6PJE5"
                     /db_xref="E6PJE5_9ZZZZ"
                     /db_xref="cpi:Cpin_1073"
     gene            complement(91704..92426)
                     /locus_tag="ALT_09252017_20_scaffold_47_prodigal-single_17
                     4"
     CDS             complement(91704..92426)
                     /product="Deoxycytidylate 5-hydroxymethyltransferase n=1
                     Tax=Enterobacteria phage T6 RepID=DCHM_BPT6"
                     /codon_start=1
                     /transl_table=11
                     /translation="LFVNDIRFKFAEELMNENFTIDKSGVKTVEILGAAFIADEDSIF
                     GELNLGYIERELAWYKSMSLSVDDIPGGTPAIWKNVADENGYVNSNYGFLIWSETNGR
                     QYERVLKTLQNDPNSRRAVMIYTRPTMHVDFNNKGMSDFVCTNTVTYLIRNGKLYSIV
                     NMRSNDAIFGYKNDYAWQQYVLEKLALELNVKVGTITWQVASLHIYERHFFLVDNFIK
                     NKTITVKKEDYKTLYPDSPWSA*"
                     /db_xref="UniRef100_P18030"
                     /db_xref="A0A0A0YQN4_9VIRU"
                     /db_xref="esc:Entcl_1076"
                     /db_xref="DCHM_BPT6"
     gene            complement(92465..93031)
                     /locus_tag="ALT_09252017_20_scaffold_47_prodigal-single_17
                     5"
     CDS             complement(92465..93031)
                     /product="Uncharacterized protein n=3 Tax=root RepID
                     =R7EGI9_9BACE"
                     /codon_start=1
                     /transl_table=11
                     /translation="VNLKHAYIVNNDNRVNRDYYPTPPIATIALLKNFELPNSVWEPC
                     AGKGHISKELMLHGHDVYSTDLYSYEGAFVDIDSGKNFLTCKLPDVEAIVTNPPFKSN
                     MPELFLRRVLEDGRYDVVAIFSRLTFMESARRHRLFTDNLPAKILVFSERVNCHEDFL
                     DRNNGLGGMVAYAWFIWKKVLLLQKLTG*"
                     /db_xref="UniRef100_R7EGI9"
                     /db_xref="E5X3D5_9BACE"
                     /db_xref="rva:Rvan_1452"
                     /db_xref="R7EGI9_9BACE"
     gene            complement(93054..93464)
                     /locus_tag="ALT_09252017_20_scaffold_47_prodigal-single_17
                     6"
     CDS             complement(93054..93464)
                     /product="Uncharacterized protein {ECO:0000313|EMBL
                     :AHY25294.1};  TaxID=1481112 species="Viruses; dsDNA
                     viruses, no RNA stage; Caudovirales; Myoviridae;
                     Tevenvirinae; T4likevirus.;" source="Serratia phage PS2.;""
                     /codon_start=1
                     /transl_table=11
                     /translation="MNSKPENGSITVLRECIELQKRKSEDYQNTASTVKQADYYRLGV
                     DSIYDMMHTKMLRLLSLLEASKAGVTQPNFESLEDTAKDLINYSSFFTAYIRHQIDGQ
                     SKDHNIFNQPTNVNSVTIQDISYNTTTTSTSRAE*"
                     /db_xref="A0A023W4P0_9CAUD"
     gene            complement(93466..94083)
                     /locus_tag="ALT_09252017_20_scaffold_47_prodigal-single_17
                     7"
     CDS             complement(93466..94083)
                     /product="hypothetical protein"
                     /codon_start=1
                     /transl_table=11
                     /translation="MPNWNLILDFETFGQSVIRAAVINCAYVPFDWDRFATRPYTYDE
                     LLSQVNLLKLDVKKQVDDGYIVERSSITDFWSKMPKEVQKQIQPSKDDLTYSIFCDRF
                     MNDIDNYKINHWWSRSNTFDPILLWRIFEDSGKIDKLQNKLKFWRVRDIRTYIDAVSD
                     FKLDRNAFIPIDKTEWDAKFREHDARHDIVGDVLRLQRLNQIIED*"
     gene            complement(94076..94477)
                     /locus_tag="ALT_09252017_20_scaffold_47_prodigal-single_17
                     8"
     CDS             complement(94076..94477)
                     /product="hypothetical protein"
                     /codon_start=1
                     /transl_table=11
                     /translation="MKSLKELYANSLFITYNDIIDSFEYDVLHQVDDNDYQGDTRVLF
                     KDAFKYGYLNFGWGSCSVCDALQACNTLEEIEQLQERLYNSIQWFSNKEETLKWFKGR
                     DWETTYEWHIEETKRFVSEVIDMLSVEENNA*"
     gene            complement(94464..94715)
                     /locus_tag="ALT_09252017_20_scaffold_47_prodigal-single_17
                     9"
     CDS             complement(94464..94715)
                     /product="hypothetical protein"
                     /codon_start=1
                     /transl_table=11
                     /translation="MRERYRIRQLYKSTWLVETLIFGCIWCNDSWINEYSRDVHSTEE
                     DAQQEIYSRIRIDEHIKTRKQNLKPPYTFPIEEKQNEIS*"
     gene            complement(94712..95380)
                     /locus_tag="ALT_09252017_20_scaffold_47_prodigal-single_18
                     0"
     CDS             complement(94712..95380)
                     /product="Putative metallophosphatase n=1 Tax
                     =Sinorhizobium phage phiM12 RepID=S5MBC9_9CAUD"
                     /codon_start=1
                     /transl_table=11
                     /translation="MDKKIRFIGDIHGQYLPYIAIAEFALDSVQVGDFGVGFGTKGQA
                     EFIDTIIIDPIVKETFGGRHRFIRGNHDSPEECKKSKHWIEDGTYEDGIFYMGGAASI
                     DYMYRTEGVSWWRDEELSVDELTKMVDKWAELKPDVLVAHECSEEWAQTRMMPLVGSK
                     LQFKSRTRDAISAMYAIHAPKIHIFGHWHYDLDIVDPDTGTRMICIGINNYVDINFDL
                     ELQR*"
                     /db_xref="UniRef100_S5MBC9"
                     /db_xref="A0A0F6SJ32_9CAUD"
                     /db_xref="fae:FAES_4042"
                     /db_xref="S5MBC9_9CAUD"
     gene            complement(95373..95906)
                     /locus_tag="ALT_09252017_20_scaffold_47_prodigal-single_18
                     1"
     CDS             complement(95373..95906)
                     /product="Uncharacterized protein {ECO:0000313|EMBL
                     :KKL99994.1};  TaxID=412755 species="unclassified
                     sequences; metagenomes; ecological metagenomes.;"
                     source="marine sediment metagenome.;""
                     /codon_start=1
                     /transl_table=11
                     /translation="MLLSLIIVELLILFAIGASVEADYWFLSVFGTIVLVGAALWFFA
                     FPPIHLWVFANWLVIFAGFFGWFLVGGVTAIAKWNFFIKKPSIVEATKESYDSWKRSF
                     KSSEEPFEVYYNNPISLNKNYSRILHWIAFWPAVWFWSCTYKLVYNVCNFIYNTIKNI
                     LISITTKHIENTIAKNG*"
                     /db_xref="A0A0F9GM73_9ZZZZ"
     gene            complement(95908..96348)
                     /locus_tag="ALT_09252017_20_scaffold_47_prodigal-single_18
                     2"
     CDS             complement(95908..96348)
                     /product="Phosphoribosyl-ATP pyrophosphohydrolase {ECO
                     :0000313|EMBL:AJD82807.1};  TaxID=1589746
                     species="Viruses; dsDNA viruses, no RNA stage;
                     Caudovirales; Siphoviridae.;" source="Achromobacter phage
                     JWX.;""
                     /codon_start=1
                     /transl_table=11
                     /translation="MTTNWPCDIRDMHDTFDHSDAFKTIRENPELLKKWLQFRVNFLT
                     EEYNELQRDLAVGDYEGVVDAIIDWIVVGIGTLDGLGVDAYKAWDAVHTANMSKKSGV
                     NPNRPNEFGLPDLVKPAGWQAPSHLDNLGYLETLYPETIKASEE*"
                     /db_xref="A0A0B4ZZD6_9CAUD"
     gene            complement(96367..96843)
                     /locus_tag="ALT_09252017_20_scaffold_47_prodigal-single_18
                     3"
     CDS             complement(96367..96843)
                     /product="Putative uncharacterized protein n=1 Tax
                     =Acetohalobium arabaticum (strain ATCC 49924 / DSM 5501 /
                     Z-7288) RepID=D9QQE6_ACEAZ"
                     /codon_start=1
                     /transl_table=11
                     /translation="MNIFYLDPNPRQCARYHCDKHVVKMILETAQLLSTAHRVLDEVP
                     ISDQLYRSTHVNHPSSIWVRKTSGNYEWALSLFEELCIEYTFRYNREHATETKLACML
                     THLPVNIEKSEFTVPPQCMPEDYRGDDVVEAYRRYYRSKTSSFELKWTDRPRPTWF*"
                     /db_xref="UniRef100_D9QQE6"
                     /db_xref="mvn:Mevan_0570"
                     /db_xref="A6UPQ5_METVS"
                     /db_xref="D9QQE6_ACEAZ"
     gene            complement(96889..97518)
                     /locus_tag="ALT_09252017_20_scaffold_47_prodigal-single_18
                     4"
     CDS             complement(96889..97518)
                     /product="def; peptide deformylase (EC:3.5.1.88)"
                     /codon_start=1
                     /transl_table=11
                     /translation="VETTASANDLTLPEDVLKSIKELNLPKKEDYNALIYMLSPPDAE
                     LLTKPTIKWDFKNPPEDIHALALNMVASLQYHNGVGLSANQVGLPYSIFAMRAEVPFV
                     CINPSIVWTSEETIIMEEACLSLPHIVAKINRPKHIKLRFFTPSGLATTKTFTGLTAR
                     IAQHEMEHLEGKFFIDGIGRMRMEKALKEAEKEGYNYRNVGLLKRALSE*"
                     /db_xref="tpi:TREPR_1178"
                     /db_xref="UniRef100_F5YGV0"
                     /db_xref="88088263"
                     /db_xref="F5YGV0_TREPZ"
                     /db_xref="3.5.1.88"
     gene            complement(97493..97771)
                     /locus_tag="ALT_09252017_20_scaffold_47_prodigal-single_18
                     5"
     CDS             complement(97493..97771)
                     /product="hypothetical protein"
                     /codon_start=1
                     /transl_table=11
                     /translation="MKFAIRLLPKVEANLNIMHSTLVSALSEHTGRNNFIPKTFDSIE
                     QANLYAENYGLKNFVVEAAQDETPIKIKDIGQLKEDKECSCGNNCKCK*"
     gene            complement(97780..99477)
                     /locus_tag="ALT_09252017_20_scaffold_47_prodigal-single_18
                     6"
     CDS             complement(97780..99477)
                     /product="Recombination endonuclease sunbunit n=1 Tax
                     =Sinorhizobium phage phiM12 RepID=S5MPC7_9CAUD"
                     /codon_start=1
                     /transl_table=11
                     /translation="LSTGNDWTEIDFTSVKTTLVIGDNGSGKSTMLDALCYALYGKPF
                     RKINIPQLMNAINSKNMLVEIEFDAGHDSYVVRRGLKPNIFEVQKNAVLVNQEAANKD
                     YQDILTKYILKMNMKAFCQVVILGSASFVPFMQLSAGHRREILEDLLDIQIFTVMNLL
                     LKDKIASNSKDILEIDYKLDLVNEKIRMQEEHREKMLSNSQELINDIEENIARTQRDI
                     DSEEKIVLEKREVLSALIEASEGYDEARSKLSENHKLYTQLYTKKEKLDDELLFFRDH
                     DNCPICKQIIEDSFRLKMIEDKTTTINALNSAISTIEKKNDKQEKKISALKSVLDKIS
                     SINVDINIRNNKIKAHKSSILDLKKQIDKISKKNEAYIVEDNSTKNLENELNRIIELK
                     KKLFETKEIHKIASNILKDSGIKSKIIKQYIPIINKLINKYLSSMDFFVQFELDENFN
                     ETIKSRFRDTFSYASFSEGEKSKIDLALLFTWRTIARLRNSASTNILILDEVFDGSLD
                     SNTEEELLKILLELSNDSHVMVISHRTDRLLDKFDRILKFEKKSNFSKMITEEKENA*"
                     /db_xref="UniRef100_S5MPC7"
                     /db_xref="A0A0F6SIS0_9CAUD"
                     /db_xref="S5MPC7_9CAUD"
     gene            complement(99528..100598)
                     /locus_tag="ALT_09252017_20_scaffold_47_prodigal-single_18
                     7"
     CDS             complement(99528..100598)
                     /product="Recombination endonuclease subunit n=1 Tax
                     =Sinorhizobium phage phiM12 RepID=S5MAP1_9CAUD"
                     /codon_start=1
                     /transl_table=11
                     /translation="MAKIAVIADTHYGIRGDNQLFYDYFAKFNSKIFFPYIDKHKIDT
                     VIHLGDVVDRRKYINYVTARRLHSDFFKPMFDRGLNVHILVGNHDVAYKDTNEINSMN
                     ELYGSSNYDKLNIYSRPAEIEIHDTIIAMMPWICQDTFDDSIEMLAKSKASVLMGHLD
                     LNGFEEYKGHISENRMDPNLFQRFDVVMSGHFHHKSSYGNINYIGAAAQHSWSDYDDK
                     RGFTVFDTETRSLEFIENPFEIFHKVVYDDLNKEQNQVLDIDEAPLKGSYVKLVVRNK
                     TNPYLFDLMVDKIEQSGSHDIQIVDDHLNLDSIEDEDLIDEAQDTITIIQKYISNLDI
                     QVSKKMVESFFQELYNEALSIE*"
                     /db_xref="UniRef100_S5MAP1"
                     /db_xref="A0A0F6WBN9_9CAUD"
                     /db_xref="S5MAP1_9CAUD"
     gene            complement(100600..101310)
                     /locus_tag="ALT_09252017_20_scaffold_47_prodigal-single_18
                     8"
     CDS             complement(100600..101310)
                     /product="Sigma factor for late transcription n=1 Tax
                     =Sinorhizobium phage phiM12 RepID=S5M6K2_9CAUD"
                     /codon_start=1
                     /transl_table=11
                     /translation="LTRNYIDNKQMLAAFIEHRKKTVAARAAGELDPILPDYLGRCFL
                     LMAEKIGTKYNFSRYSYLDEMRDDAIENCIMAANNFDPEKSSNPFAYFTKTIWFAFLR
                     RIEKEQKQTVIKYKMMRNMYIEGSLTNGDSNEFKSLDLKIDNEFMDAVVVDYEEKKKK
                     KKDKSKDAKEKVEGVETFFEEAKSVEKTELETELDETEIARKKELDYQTRKQIGMEHA
                     GYGLSASTSKKKPKTTGA*"
                     /db_xref="UniRef100_S5M6K2"
                     /db_xref="A0A0F6WCQ1_9CAUD"
                     /db_xref="S5M6K2_9CAUD"
     gene            complement(101311..101760)
                     /locus_tag="ALT_09252017_20_scaffold_47_prodigal-single_18
                     9"
     CDS             complement(101311..101760)
                     /product="hypothetical protein"
                     /codon_start=1
                     /transl_table=11
                     /translation="MTEKVYCFHLVDGIIMFGSILSETKTEMQIIDPLVLTKYYSDDS
                     ILKLMFSKYDNFAEPDIGVTLYKNSVISKYHVKQSSKEFYEIYVKQLKKLEEEIDESD
                     IDWQDDVEIHSKNETMSSITNGIKPLDINTLRKETLRVVVDNTDKDE*"
     gene            complement(101760..103223)
                     /locus_tag="ALT_09252017_20_scaffold_47_prodigal-single_19
                     0"
     CDS             complement(101760..103223)
                     /product="RNA-DNA + DNA-DNA helicase n=1 Tax=Synechococcus
                     phage S-SSM7 RepID=E3SL70_9CAUD"
                     /codon_start=1
                     /transl_table=11
                     /translation="VSDIVSIEKYDEVYLTVKADRGILREISEEFTFLVPGYKFTPAF
                     KKGWDGKIRLFDMKTQSLYVGLLKYLVIFCKEREYDIQIDYREFASEEVSEVEMLQFV
                     KDIVSESKIKDFEVREYQYETFLHCVRNKRALFLSPTSSGKSFMIYLLARWYDLPTLL
                     IVDGTAPVDQMAEDFEQYGYDSDKIHKIFGGVDKSVIKPITISTWQSLQGIDAEWFSR
                     FGLIIGDEAHHFQAKSFMNLMHKTVETEYKFGFTGTITDSKTSKLVLEGLFGPVKQIV
                     TTKQLQESGYIAELKIKCLILHYSDEEKKKIAGSSYQEEMDFLSRSSKRNKFLLNLAL
                     SQKKNTVLFFQYVEKHGKVLYDLIKEADPDRKIFFIHGGVDGSIRNEMRAEIEQCENA
                     IMVASYGSFSTAISIKNIHSIIFGSPTKSKIRNLQSIGRVLRMHHAKDYATLFDISDN
                     LIWKKKKNYTIGHFIERTKIYDSENFDYKIYNIELEN*"
                     /db_xref="UniRef100_E3SL70"
                     /db_xref="E3SL70_9CAUD"
     gene            complement(103231..103854)
                     /locus_tag="ALT_09252017_20_scaffold_47_prodigal-single_19
                     1"
     CDS             complement(103231..103854)
                     /product="hypothetical protein"
                     /codon_start=1
                     /transl_table=11
                     /translation="MQFNRTLSEEEKQTLTEELLKEYEQYQLKQQERKSKIISWFERN
                     NHPWLSVQPTTNNPALVFYMQVKHDVSVGINLSILSVRIDEEHRVSSFYEVEQKALSV
                     FETKNTSDRFELIKLSNKVAKNTRRGRANTIVCNSENSEIFDSKLYSIILDDNIDKGT
                     AYLLYSGNNVFDRFAIYSPILDEDDNVVEHRLFVIPDAKFYGYKLIF*"
     gene            complement(103855..104295)
                     /locus_tag="ALT_09252017_20_scaffold_47_prodigal-single_19
                     2"
     CDS             complement(103855..104295)
                     /product="UvsY-like protein {ECO:0000313|EMBL:AGS81049.1};
                     TaxID=1357714 species="Viruses; dsDNA viruses, no RNA
                     stage; Caudovirales; Myoviridae.;" source="Caulobacter
                     phage Cr30.;""
                     /codon_start=1
                     /transl_table=11
                     /translation="MTLDEILEEWAPDCKIEPLDLSGSLQDIPKHINKYRRYLAIENK
                     ELRRLETRLKQLSHLKTEYFGGFLNGTDQLKELGWEPFKRTILRGDIPRYVEVDKEVI
                     KLTEMLGDQKEKTNLLNDVLKELAWRSNVIRGMIEWRKITEGIM*"
                     /db_xref="A0A067XQC6_9CAUD"
     gene            complement(104292..104567)
                     /locus_tag="ALT_09252017_20_scaffold_47_prodigal-single_19
                     3"
     CDS             complement(104292..104567)
                     /product="hypothetical protein"
                     /codon_start=1
                     /transl_table=11
                     /translation="MTKLKVVFYLNILMETKQALNSSLIQQQVTVWTDKIKAFFDKEC
                     DVLIIPTISRPTELVVLDIPTKSSEPTLLTEAVVNTPKSTTKTPAKE*"
     gene            complement(104647..105171)
                     /locus_tag="ALT_09252017_20_scaffold_47_prodigal-single_19
                     4"
     CDS             complement(104647..105171)
                     /product="Uncharacterized protein n=1 Tax=Synechococcus
                     phage S-SKS1 RepID=M4R1N5_9CAUD"
                     /codon_start=1
                     /transl_table=11
                     /translation="MTTKEISPQINFLDGANYELAIARLPMTAFTIQEATLPTVYIPA
                     IEQGNPFIKLKFASTNIEFSEFQVTFKVDENFKNYIELFNWIKGLGFPESHTQYKDLV
                     ENRNNLGGIRSDASLVISNSSKIVHKVIRFREAFPTQLSDLSFTTMMEGRPSYITARA
                     SFSIRDFEFEDIIA*"
                     /db_xref="UniRef100_M4R1N5"
                     /db_xref="A0A0E3I999_9CAUD"
                     /db_xref="M4R1N5_9CAUD"
     gene            complement(105393..106781)
                     /locus_tag="ALT_09252017_20_scaffold_47_prodigal-single_19
                     5"
     CDS             complement(105393..106781)
                     /product="Precursor of major head subunit n=2 Tax
                     =Synechococcus phage S-SSM7 RepID=E3SL66_9CAUD"
                     /codon_start=1
                     /transl_table=11
                     /translation="MNSYDVLQEKWKPVLDAGKLPSIADNHRRAVTAVILENTERALR
                     QERAVQYGNISDSFLTEAIPTNSMAASSSDASTGSIDIFDPVLISLVRRAMPNLIAYD
                     ICGVQPMTGPAGLIFAMRSRYANQAGTEAFYNEADSSFGTITAGANTLGDKHVGGYPG
                     NTTTGVANLAETGIYNFGDGMSTSTQEGLGSNSTLVFPEMAFSIEKVTVTALGRALKA
                     EYSLELAQDLKAIHGLDAEAELSNILSSELLAEINREVVRTINVTALQGARSGTTTAG
                     RFDLDTDSNGRWSVEKWKGLMGHIEFESNEVAKATRRGKANIIICSSNVASALSLAGV
                     LDYTPALNSNNLNVDDTGVTFAGVLNGRIRVYIDPYATGNYMTLGYKGANAFDAGLFY
                     CPYVPLQQVRAVDPNTFQPKIGFKTRYGMVANPFAGVTWSAGVYTPVVDSGSLLKDRN
                     AYYRRILVDNIM*"
                     /db_xref="UniRef100_E3SL66"
                     /db_xref="M4PRS7_9CAUD"
                     /db_xref="E3SL66_9CAUD"
     gene            complement(106825..107868)
                     /locus_tag="ALT_09252017_20_scaffold_47_prodigal-single_19
                     6"
     CDS             complement(106825..107868)
                     /product="Uncharacterized protein n=1 Tax=Prochlorococcus
                     phage P-SSM3 RepID=R9S7V4_9CAUD"
                     /codon_start=1
                     /transl_table=11
                     /translation="MAKLENIDETTAAAASLAPGSNPVGPANKAWAFGKIVNAVAGMD
                     QETINKFVAMIDQIGHEADSIGNGDADSNKATINAKPSGAAAQVVSRLESVETVMADV
                     IKEDISVLFEGDELSEEFKTKVATIIESAINMKVSAKVVELEEQYDELLAEEVESLAK
                     DMIGNLELAVDSIAESWLKDNEVAIVSTLRSDLTEQFLEDLHSLFETHYINVPEDKVD
                     VVEEQAARIEELEEIASKVLEENLELQRTIEEATKLASMDEALEEAAVGLTMNDSEKL
                     RELAESIEFSNEDDFKKKVKVLKEAHFGGTTERKTSSMLFEETEVIGEEIDDKNISGS
                     MAAYVKAIDRTMR*"
                     /db_xref="UniRef100_R9S7V4"
                     /db_xref="A0A0E3HIT1_9CAUD"
                     /db_xref="R9S7V4_9CAUD"
     gene            complement(107923..108597)
                     /locus_tag="ALT_09252017_20_scaffold_47_prodigal-single_19
                     7"
     CDS             complement(107923..108597)
                     /product="Uncharacterized protein n=3 Tax=Synechococcus
                     phage S-RIM2 RepID=M4PQ72_9CAUD"
                     /codon_start=1
                     /transl_table=11
                     /translation="MKLITELTESVSAIHEARDDGKKSWFIEGVWLQSNIKNRNGRVY
                     PRGILENQVERYNRDYVKDNRAVGELGHPDGPSINQDRVSHKIIELKQDGDNFVGKAK
                     IMNTPMGKIVQEFLEEGIKIGVSSRGMGSIKENASGIMEVQDDFFLSTAGDIVHDPSA
                     PSAFVNGIMEGVEWLWNNGTIISTKAEEAAEAARLQIEESAGRNSLSIERQNKIFESY
                     LRSLFS*"
                     /db_xref="UniRef100_M4PQ72"
                     /db_xref="M4PQ72_9CAUD"
     gene            complement(108679..109083)
                     /locus_tag="ALT_09252017_20_scaffold_47_prodigal-single_19
                     8"
     CDS             complement(108679..109083)
                     /product="hypothetical protein"
                     /codon_start=1
                     /transl_table=11
                     /translation="MSIRTIIGVVTAAAVIDCRRVWNAQGLGTENFTIKLCANEPGVT
                     WETPATHYALADWVEYETAVAWLALEDGILPTIWGTWGEDGIIDEASALAAISAENLE
                     IFCGPGALDQQIHLNSILSTLSLVEVPDRIYE*"
     gene            complement(109080..112034)
                     /locus_tag="ALT_09252017_20_scaffold_47_prodigal-single_19
                     9"
     CDS             complement(109080..112034)
                     /product="hypothetical protein n=1 Tax=Dehalobacter sp.
                     FTH1 RepID=UPI000371542A"
                     /codon_start=1
                     /transl_table=11
                     /translation="MSGIQFGLGFSLTTNIFSGSSFTDVASILNGSGYWYDSADISTI
                     TTNGSNQSTQWRSKAANNTLRQTAGSTAPLTGEMLNGEHAMDFRTDRYMIPDLNLFPA
                     SAPCEVFFVGWSDRTNFTDNTFGVWTGSGSGYARVIQPIRAQFGTATIAATGLKGPNT
                     HRSLAILHAYVNGYAGTTTQYVTSNDRGFTTGSTTINGLGASSAVGASNVGANPYNGL
                     IAEIIIAHKTLTSDQRTWILNYLKTKWRKVSPVVKWHIVGIAGQSNNRGAWGPINRVE
                     DIPDSRIAQLARTYNSTTGVVIENSSGAITIAEHPLQNRWRDTATPPTEDSVGPGMAY
                     AKALLATLPTDEGVLLVPCAHGGAYIMPQPPMSNDITWHPTPTGGRSNAPYTDFVARM
                     NRMITELGVSAELHSIIWHQGESEAAQATMSQATHATNLNAVLSGFRSSITGAAYVPI
                     ILGELGTFLSAGTYPNATNVNAAIIDTPNRLLHTAVASSSGLTDGGDGLHFNAASARL
                     LGELYYTTYESSHVAAPIITGVVTVSGSTIEGQTLTATAPSYTRSGVETWQWLRDGSP
                     ISGATSASYLISSEDIGSTLEAQFTITNADGSDSVTSSPTSTIQDVIIEAFSSGLDGF
                     WLDASASSRLYVAPGALNVLSITPALNGNTVGLALDQHLSIYNGSNTSLTDVLASQTN
                     IIVNGDFANNLANWKNSSIGTGTVDASSGAAVLSGGAIANGNRAIILSSPTQVVGAFY
                     YGSWAASVTSGSYTVAIGAMGQISRALGGDEGVFASTTTGASSVNIQTAANGSVIIAD
                     NFVLKSVPGNHAFQSTAGARPTYQVGPVLRSILDDNLLSRCKPATTNTIFYLGKLNAA
                     SDMLLGAKDATNGNIFIGTDSSGRLAAGIGSDGVATIHGINDIRNIRDCYALRNDGTT
                     VDLWEGLTKVYSGPQSGSPTTTVPFRIMALNDNGTAAAFLDGEGSVWLIFCTALADWQ
                     VTAIIKKLRSRI*"
                     /db_xref="UniRef100_UPI000371542A"
                     /db_xref="tpi:TREPR_1189"
                     /db_xref="F5YGU0_TREPZ"
                     /db_xref="UPI000371542A"
     gene            complement(112137..112421)
                     /locus_tag="ALT_09252017_20_scaffold_47_prodigal-single_20
                     0"
     CDS             complement(112137..112421)
                     /product="hypothetical protein"
                     /codon_start=1
                     /transl_table=11
                     /translation="MATITITVEGSTVGTVTVIDTLDQSNSDRFMAWLVSAYGTDLEG
                     QSRVPADIIAACWSAIRAGIFNNIVSYEAELAAQNARASIEPMVSVTVVN*"
     gene            complement(112425..112607)
                     /locus_tag="ALT_09252017_20_scaffold_47_prodigal-single_20
                     1"
     CDS             complement(112425..112607)
                     /product="hypothetical protein"
                     /codon_start=1
                     /transl_table=11
                     /translation="MLSTKELQLIMVLVDAGIKSAGIQIFQNEGGTILQSALAKFQEI
                     ADEAARLENAQKNVKE*"
     gene            complement(112621..113469)
                     /locus_tag="ALT_09252017_20_scaffold_47_prodigal-single_20
                     2"
     CDS             complement(112621..113469)
                     /product="Uncharacterized protein n=1 Tax=Mesorhizobium sp
                     . L103C120A0 RepID=V7HM83_9RHIZ"
                     /codon_start=1
                     /transl_table=11
                     /translation="MASIFDMVDTWNEGSTTFTAIKMNVTDTASAAASLLMDLQVGGT
                     SKFSVSKAGDVVGVRGFFFTTPQTVLAGDSFGFGTSKANGLYGVNSSGQLGLLVGTKF
                     YLGNKNNSFEVHTSVSLGWSTTPGSGHPGATESGDLYLRRDAANILAQRNGVNPQAFR
                     LYNTHTDAANYELGSVGWSGNVFSIGTASAGTGNASRTLAFDAGTSAQMQFRFGGGVY
                     LKVANVALFPSTAATNFDLGLAGIGFRNLYLKGSSVVMTGLPTADPAVVGTLWNDGGT
                     VKISAG*"
                     /db_xref="UniRef100_V7HM83"
                     /db_xref="V7HM83_9RHIZ"
     gene            complement(113471..114442)
                     /locus_tag="ALT_09252017_20_scaffold_47_prodigal-single_20
                     3"
     CDS             complement(113471..114442)
                     /product="Filamentous hemagglutinin family outer membrane
                     protein n=1 Tax=Thioalkalimicrobium cyclicum (strain DSM
                     14477 / JCM 11371 / ALM1) RepID=F6DA95_THICA"
                     /codon_start=1
                     /transl_table=11
                     /translation="MPMDIGLGLSLTTGKSGGGVQAMPEPAAIGGSETVLNVSGTYYR
                     VHTFRFGDTLFVERQINDVEYLIVGGGGSGGTNASSGARASGGGGAGGYRTNVGGPRI
                     ELAPADYSIVVGGGGIGVASGPGNPGADSSAFGLVCRGGGRGGGSANESPTSGGSGGG
                     AQCDTGLRYGAIGTVGQGNAGGNNSIASPFPAGGGGGAGMAGGNGAGSTGGNGGDGLP
                     NDIDGTSKYYAGGGGGGVFNLGIGGSGGLGGGGDGVAYTGNGVPGAANTGGGGGGGKN
                     ANGGSGIVIVRYQITAAEYLAPPTLVVRQRGGDNILGRDGSPINARV*"
                     /db_xref="UniRef100_F6DA95"
                     /db_xref="F6DA95_THICA"
                     /db_xref="mac:MA3699"
     gene            complement(114553..114792)
                     /locus_tag="ALT_09252017_20_scaffold_47_prodigal-single_20
                     4"
     CDS             complement(114553..114792)
                     /product="Tail fiber protein n=5 Tax=root RepID
                     =H6WBN2_9VIRU"
                     /codon_start=1
                     /transl_table=11
                     /translation="MAVKNYGSDPATNHYTVTASNTAPLVPVPRALYVATAGNITIVD
                     SSNTAVTYAVTAGQIVPFRAIYINTDSTASIVAWY*"
                     /db_xref="UniRef100_H6WBN2"
                     /db_xref="H6WBN2_9VIRU"
                     /db_xref="rcp:RCAP_rcc01079"
     gene            complement(114796..116313)
                     /locus_tag="ALT_09252017_20_scaffold_47_prodigal-single_20
                     5"
     CDS             complement(114796..116313)
                     /product="hypothetical protein"
                     /codon_start=1
                     /transl_table=11
                     /translation="MQENTELNEESWKYLTYSSKEEARDAREKHFKNQPNNPCRHVLG
                     NRLAYKGTFGGPKPAKKETVGESKEVLSEIGDTEQGQKTLRSYVRKAAHKFSEYEKLG
                     DGYADAVDRARPNATDNKKKELLKLGTKKAGEYWDKSHTKIIGIQRAGKRIKEDIAEI
                     DETSISESLRLIKTYTNGNKSAKIHKDSEWNEYKVSHYVDGKHKHKADYFTDDKDDAH
                     GTAQIFVKSAKEDLEVVTELKKASSRKDILKYLDKAKKSLGDRVSTQGITDVKVKKAQ
                     NSSFSIEKRAADIAAKRAENNTVNRATGIRRASAKLYKLPMSENNIEEEQDGVEKVKK
                     SAKKNFFKMVATQHKGVNYWNDGSKESPITSVDKTSKPANGRYKLRIVGENALNEISR
                     AKTHHYEDEAQAQIDSIAKKNGDLSSESLKKLANRLTGVKLARGKLRQDGSVMVSARE
                     EADYIPHDPNARVKADGTTDETIVKNSSYRSAWKDSVDKLRHNYLTKVAIIKQGD*"
     gene            complement(116327..116617)
                     /locus_tag="ALT_09252017_20_scaffold_47_prodigal-single_20
                     6"
     CDS             complement(116327..116617)
                     /product="hypothetical protein"
                     /codon_start=1
                     /transl_table=11
                     /translation="MVDKKQFDIDQRPKALLQPEPSVSIGPIARRRRYSHTFSAGRHL
                     KLIRSASGKMRWRRVPDGAIVHFGKQYSHRKSADIGSTTSNVVSSKSNIQSY*"
     gene            complement(116620..118125)
                     /locus_tag="ALT_09252017_20_scaffold_47_prodigal-single_20
                     7"
     CDS             complement(116620..118125)
                     /product="Uncharacterized protein n=1 Tax=Rhizobium phage
                     RHEph10 RepID=L7TKU9_9VIRU"
                     /codon_start=1
                     /transl_table=11
                     /translation="MNNILEGLIYDEGGLPGKPSQVSPISSKAPATKYWKEHLQNHYI
                     LSHFHQHGTTQEKIQAAKELPIAERKMKFWSSHENFNPEDAQQHHDSLKKHWGGSKEL
                     RDFAVQHVRSGLKSPGMNVPITTAKPTEHPDLAIDRALDKTPKKEPEPSLHNVVARPK
                     QANSRPMSPAVQKLLAMRASAPNSVQGVQKANKEKVVAQTSVKNSKEVEDFLSKGGKI
                     QKVAKGKSNYRWPQGNPERKPKKGIGEEMELVNEIGDTKLGQKKLKAVKKRALGKVDL
                     LASIARDDSKEAELYKNVLPYKSKELKNRSNNYKNTIKKNLSVLGNAAARIRENTQLD
                     EISKKTLKSYVKKAGYAVDTHYDLKNNKEAEFTDAEKRKIDKHQDGIVNANAKMKKNN
                     QRAKVYATEDMKDVNAAKPLGAKPLSQIISKPSRKYNEYTGSTDDERKIVKMYRDHTV
                     LIPDANGNGDDVFKAAKIKRAEKPINPGDDEKKYAEWNGDVAFVENTSDKD*"
                     /db_xref="UniRef100_L7TKU9"
                     /db_xref="L7TKU9_9VIRU"
     gene            complement(118173..118760)
                     /locus_tag="ALT_09252017_20_scaffold_47_prodigal-single_20
                     8"
     CDS             complement(118173..118760)
                     /product="hypothetical protein"
                     /codon_start=1
                     /transl_table=11
                     /translation="MSSEFLDEKSKVARRHMIRASFVNQFAPVGSQKENARFYIKAKS
                     KEHALAKIKAHLEGRSHRKIDLQYRGLVKESSDSEDKMHRVHASYHFEGGPEEDVFKT
                     KAKSTAHALNKIGAHLSKHGATKIKLTHRGIEQPDTRPRGEVVSLASKGRYHKDDVKR
                     LLGIVHKPNSSLTKPTVPKTNIIDLAAVRAKLGKN*"
     gene            complement(118762..119052)
                     /locus_tag="ALT_09252017_20_scaffold_47_prodigal-single_20
                     9"
     CDS             complement(118762..119052)
                     /product="hypothetical protein"
                     /codon_start=1
                     /transl_table=11
                     /translation="MDEEEINSVEDNAEFENEIENDSDNNELTAANAFAAMVDDNYLA
                     FNEIMAELIKSRAADYVNATRDVLLQQGFNLNDQNANEYEELEEEPIDTVEQ*"
     gene            complement(119057..120712)
                     /locus_tag="ALT_09252017_20_scaffold_47_prodigal-single_21
                     0"
     CDS             complement(119057..120712)
                     /product="Portal protein n=4 Tax=Viruses RepID
                     =M1TVP0_9CAUD"
                     /codon_start=1
                     /transl_table=11
                     /translation="MVTKRFFGFSIKRNEDPQAAPSFVPRDVDDGSLAIAPGGAYGTY
                     VDLDGTVRSEAQLINKYRAMALHPEVDNAIDDIINQAVVQDPDVKTLTLNLDDTTFNP
                     KVKEAIRIEFEYIQKLLKFYINSYDIFRRWYIDGRLYYHVVIDLKHPEQGIKELRYID
                     PRKIRKIRETRRVKDDIESQLSLIDYEIEYFIFNSKGFSRNIGSAVNSTTEGKKIAKD
                     AVLYVPSGILDGTHTTVISHLHKAIKPLNNLRALEDSVVIYRISRAPERRIFYIDVGN
                     LPKMKAEQYMQEIMTKFKNRVVYDANTGEVRDDRKFMTMLEDFWLPRREGGRGTEIST
                     LPAGQNLGEMEDVNYFLRQLYKALNVPVGRLEQTAVFQLGRGTEIQRDEDKFSDFITR
                     LRLHFSDLFLQALEKQLILKNIISVEDWDANIQNIRVRYAKNAYYTEIRENEILNMRV
                     ETATALVGPNQTIAGNFVSKNWIQNNVFKMTEDDIAQMDAQIASEREAIASASLQQQL
                     TDLKVQTAVHNQAQKDGIIIDPNTGKVLPPQLLKPDPTILRDG*"
                     /db_xref="UniRef100_M1TVP0"
                     /db_xref="M1UFZ8_9CAUD"
                     /db_xref="M1TVP0_9CAUD"
     gene            complement(120743..121390)
                     /locus_tag="ALT_09252017_20_scaffold_47_prodigal-single_21
                     1"
     CDS             complement(120743..121390)
                     /product="Tail tube monomer n=1 Tax=Pelagibacter phage
                     HTVC008M RepID=M1IDF0_9CAUD"
                     /codon_start=1
                     /transl_table=11
                     /translation="MNFNINSFRSEGLKFDGARPTQFVVHMNFPTIASNGQAEANKLR
                     LLAQSSELPASTTSTVDVSYFGRSIKLDGDRTFPDWTISILNDEDFKLRSAFEAWMNG
                     INTHISNRKDSSFRGLNYKSNATVYQLSKQVDGTNEIESAIRAYTFSGLFPVNISAIR
                     LDWSATNSIETFDVTFAYDYWVPGADESLNDGSNSYLGIDGSAVSWNPRLPSDNS*"
                     /db_xref="UniRef100_M1IDF0"
                     /db_xref="A0A067XR27_9CAUD"
                     /db_xref="M1IDF0_9CAUD"
     gene            complement(121487..124003)
                     /locus_tag="ALT_09252017_20_scaffold_47_prodigal-single_21
                     2"
     CDS             complement(121487..124003)
                     /product="Tail sheath monomer n=1 Tax=Sinorhizobium phage
                     phiM12 RepID=S5MCV4_9CAUD"
                     /codon_start=1
                     /transl_table=11
                     /translation="MAFAQSPGVTVREFPVGGSIPGVATAIGAIAGVFRWGPIGQIIQ
                     VDSQDTLALRLGTPTNLNAETWFSGSNFLDYTDNLLVSRAANTTGSSPTLTASLTTGN
                     AVVTTSNTASLNAGMILMASSNTLAVYSGATISAIINSTAFSFASGNTVTGTDGAAVL
                     QFVSNTTAFNAIVNTASVSNLQAQIVRTEDHFIEKYTDSEFDTDVSYVARWAGDLGNS
                     LKISQCDSANAFTSNVDLTATSSFVGNVAFVVNSNTAILSMGANTGNDTFNVNTFNSA
                     LASVIGSFTVGDYLMVGNDSIGTQNLKITAVPGVANIGLSANVSVTLNAQSTSANLVT
                     TANAFANVADGDWIVVFSNTSNWRTLRISSVVDSNNAVLTSNAGFTNATSNWALLNAS
                     SRAVVFNLEDRYKRSSDWSTSTITRTWEYASIFDAAPAQSSWQIASGNTSAEDELHVV
                     VVDEDGKFSGDAGAVLEKYSFVSRATDALSEDGTSNYYRNIINDVSQYVWAVNDISGA
                     TSNTGKNLVDSTNSRPFTSSFQYGFDGSNESTIAIGNLTDAWDLFASTEEVDVSLLIT
                     GKNRGGVNGAQLANYLVDNIAEQRMDCVVFVSPEKSDVVNNVGYEAADIVTFANDLRS
                     STYLFIDSNYKYQYDRYNDIYRYIPLNGDMAGLAAQTEQTNDAWWSFAGFNRGHVKNV
                     VRLAWNPKKSYRDTLYKNSVNPVVTFPGEGTILYGDKTGTRRSSVFESINVRRLFIVL
                     EKAIAKQARYTLFEFNDAYTRAAFRNLVIPFLRDIQGRRGIQDFEVICDGTNNTDQVI
                     NTQRFVADIKIKPSRSINYIELNFYGVPNGVAFSEVARSN*"
                     /db_xref="UniRef100_S5MCV4"
                     /db_xref="S5MCV4_9CAUD"
                     /db_xref="geb:GM18_2954"
     gene            complement(124059..125228)
                     /locus_tag="ALT_09252017_20_scaffold_47_prodigal-single_21
                     3"
     CDS             complement(124059..125228)
                     /product="Terminase DNA packaging enzyme large subunit n=1
                     Tax=Prochlorococcus phage P-SSM2 RepID=Q58MM6_BPPRM"
                     /codon_start=1
                     /transl_table=11
                     /translation="MHEPLERVKDFVPNLHGIKVLTPDGWSDFAGVTVTRDSEPLIEL
                     TTESGRLLQCTSDHPISVDDGIYTKAELLEIGHHVWLGGETFEAIVSKEVLGSEIVYD
                     LIDVEASNRYFIDGVVVKNCEFLGSDMTLIAGDVLQRLTWKEPIYDRNGFKFYEEADR
                     SHSYVMVVDTARGTGLDYSAFIVFDTSSAPYKVVATFRDNNMSAIVFPKYIMEAATYF
                     NNCHILIETNDLGQQVVDILHHEMEYENLVSTVSKMIGHEATGGFGTKSSIGVRTSKS
                     VKRLGCATFKSMVESNQLLVADFNLIDEMARFALKKGSYEASVGNDDLVMCAVLFSWL
                     TTQPYFKELTGTDIVRSIYDSSTGEMEWLVPFGIIDTGHEQADKSDGDLWSPTDW*"
                     /db_xref="UniRef100_Q58MM6"
                     /db_xref="Q58MM6_BPPRM"
     gene            complement(125204..126304)
                     /locus_tag="ALT_09252017_20_scaffold_47_prodigal-single_21
                     4"
     CDS             complement(125204..126304)
                     /product="hypothetical protein"
                     /codon_start=1
                     /transl_table=11
                     /translation="LQNNKKKASTITEQELRKLYFDKEMSLDEIGRYFGYSDRQPIQK
                     LFKKFEIKTRDKSTLQKMQGPKPPSKEEFISVASIMSDLKAATYFKVHRSNIAEWRKL
                     YDVPNTWFKNTSKVSEIKSDNCSNLTPIEIAEKLNVDVGFVKQHRVFSEELYSIEKIK
                     NLISNIDMDGQGSSKEIKLSDLNLWKSIEHHTKNWIFSTDKATEKVYRLVNDMQYPEC
                     CTLCGKPSNFLTYHEGYHKGGCKGCLKKGVSGISLRLFDELLTRLPEKEHKWVRYHNL
                     VGEQIIYVTDKDRTVFPNTTFKYRYYLDFIYRTNVIEFDGIYWHQNTKEKDDAKDLFL
                     KHRGLSVLRVTDKEYIDNPQGTIEKCMNHLNA*"
     gene            complement(126252..127322)
                     /locus_tag="ALT_09252017_20_scaffold_47_prodigal-single_21
                     5"
     CDS             complement(126252..127322)
                     /product="Terminase DNA packaging enzyme large subunit n=3
                     Tax=dsDNA viruses, no RNA stage RepID=Q58LJ7_BPPRS"
                     /codon_start=1
                     /transl_table=11
                     /translation="MHELSEIVERKFVDSLDVTDWEVLSDDGWHDVTAVHKTVEYDVW
                     RLILEDNFSLECADTHIVIDSNKSQKFVKDLNIGDQILTVNGPKRVVSVEKLSIPPEN
                     MYDLTIDSEDHTLFTNGILSHNTTSVAAYLLWCVLFNANFSVAILANKHPMAKEIISR
                     IQMAYENLPFWMQQGVISWNKTDLALENGSTILSSSTTGDSIRGRSVNLVYLDEFAFV
                     PNQIQEVFFTSVYPTISSGKSTKIVITSTPNGLNRFHKIWKDSEDGKNTYARTDVHWS
                     DVPGRDDVWREETIMNTSERQFRQEFGCFHYYSKLRLKINNSHINTTLGRLYEALRSN
                     NMESLIAEQQEESIDDNGAGTT*"
                     /db_xref="UniRef100_Q58LJ7"
                     /db_xref="M4QEM4_BPPRS"
                     /db_xref="Q58LJ7_BPPRS"
     gene            complement(127298..128236)
                     /locus_tag="ALT_09252017_20_scaffold_47_prodigal-single_21
                     6"
     CDS             complement(127298..128236)
                     /product="Uncharacterized protein {ECO:0000313|EMBL
                     :AGS81079.1};  TaxID=1357714 species="Viruses; dsDNA
                     viruses, no RNA stage; Caudovirales; Myoviridae.;"
                     source="Caulobacter phage Cr30.;""
                     /codon_start=1
                     /transl_table=11
                     /translation="MNKVKIYKNAKIDSNNPKTFTTCLECGYLGRDLTSHITRAHKMK
                     GADYKIKHRVDKLVCDEISEVVSKRVSGENNPAWQHGGKFSPYSEKFVHADTTDRKAL
                     IEKAIKTRSDRRNDTTTIEYYLKKTDGDEAEAAKLLKERQTTFSLEKCIEELGEIDGH
                     KRWKERQIKWIDALDSKSDEEKARINRLKATAIGSISKAEKELFEEFSANGIEVHTQF
                     ALVEDNKRVYVYDFRLNDKIIEYHGDYWHANPEKYESTYFNKQMNKSAQEIWERDSKK
                     EEYARSKGYTVLVVRESNYNDDKKKVIEECMNFLRS*"
                     /db_xref="A0A067XQE8_9CAUD"
     gene            complement(128257..128628)
                     /locus_tag="ALT_09252017_20_scaffold_47_prodigal-single_21
                     7"
     CDS             complement(128257..128628)
                     /product="Terminase DNA packaging enzyme large subunit n=1
                     Tax=Synechococcus phage S-SM1 RepID=E3SID3_9CAUD"
                     /codon_start=1
                     /transl_table=11
                     /translation="VKNDNNYLNYTNLRKSGVKLDYTKEQVIEIAKCIKDPIYFIKKY
                     IKIVSVDRGVIPFEMWPFQERMIETFHHNRFSIAKMPRQVGKCVKNDTLITVRNKTTG
                     KIEQISASNFYARINTSKLID*"
                     /db_xref="UniRef100_E3SID3"
                     /db_xref="A0A0E3FZJ9_9CAUD"
                     /db_xref="E3SID3_9CAUD"
     gene            complement(128625..129125)
                     /locus_tag="ALT_09252017_20_scaffold_47_prodigal-single_21
                     8"
     CDS             complement(128625..129125)
                     /product="Terminase DNA packaging enzyme small subunit n=1
                     Tax=Synechococcus phage S-SM2 RepID=E3SJ00_9CAUD"
                     /codon_start=1
                     /transl_table=11
                     /translation="MSSEDPNKPYDPLSDKFGVESNIQPAASTDILASILEDPNEEIR
                     RFREHVDADFSYARENIISTIEKASNALNKAIDVASVMQHPRAYEVVFNGIKTLTDAN
                     HALLDLSKKSKELKALEMQVPDDTPSNVTNNVFVGSMDELQKMLKGAGIETSVRDITP
                     KKDDTK*"
                     /db_xref="UniRef100_E3SJ00"
                     /db_xref="E3SJ00_9CAUD"
     gene            complement(129115..129921)
                     /locus_tag="ALT_09252017_20_scaffold_47_prodigal-single_21
                     9"
     CDS             complement(129115..129921)
                     /product="Proximal tail sheath stabilization n=1 Tax
                     =Sinorhizobium phage phiM12 RepID=S5MCV9_9CAUD"
                     /codon_start=1
                     /transl_table=11
                     /translation="VFNFVWYHGTIRRYIVLFGTIFNQIYITKTDESGAITSMMRVPI
                     TYGPADKVIKRVTSDPELNRPFGSVLPYMTFQMLRMSYDGSRHLTKQGREVKPDSNKN
                     LAAWTYNPVPFNFLFELNVIVKNAEDGIKIIEQILPFFAPNWTSSVRIIDDPIIEKDI
                     SLGFIDHDSQDNWNGSFEERRYIRHILRFELQGFLFGPIQKSRIIKKFEGNFGTIDGI
                     SDAQISVYPGLTEDGYPTSDPALTIDYSQINWEDDYGFIEVKNVGGEDVI*"
                     /db_xref="UniRef100_S5MCV9"
                     /db_xref="A0A0F6WC04_9CAUD"
                     /db_xref="S5MCV9_9CAUD"
     gene            complement(130170..130907)
                     /locus_tag="ALT_09252017_20_scaffold_47_prodigal-single_22
                     0"
     CDS             complement(130170..130907)
                     /product="Neck protein n=1 Tax=Sinorhizobium phage phiM12
                     RepID=S5MPJ2_9CAUD"
                     /codon_start=1
                     /transl_table=11
                     /translation="LATSLYFNNYGASREQQLFEDLSVEAIRLFGIDVWYMPRVLSGI
                     DPVFHEDSSSTYKKAILIDMLFKNPYGGFGGVGDLLSFEGLKIGDTATFIVARKTFIE
                     DVGDWIPQIRPFEGDLIYFPLNKKIFRIEFVEHESTFYQGGALQVWELKSQLFDYSGE
                     IFDTGIPEIDGLIDGYNLNIVGIGLLLENGVDSIAIESTGITLVSEDFEDGFSSLLGE
                     ENDYYQQRGLEIIDWSEDDPFADGSTY*"
                     /db_xref="UniRef100_S5MPJ2"
                     /db_xref="A0A0F6WBM3_9CAUD"
                     /db_xref="S5MPJ2_9CAUD"
     gene            complement(130918..132336)
                     /locus_tag="ALT_09252017_20_scaffold_47_prodigal-single_22
                     1"
     CDS             complement(130918..132336)
                     /product="Hef53 n=1 Tax=Campylobacter phage NCTC12673
                     RepID=F4YA77_9CAUD"
                     /codon_start=1
                     /transl_table=11
                     /translation="LSNRKIGTISARERELLECYTRTSSIPEALFLLISGHKESNKCL
                     CGNKLPFWNFSKGYRKYCSTQCSGRAQFQKNAIQASKLAALKNRETVSPHLVDQIKKD
                     YSNGMSIKEIIKKTSVKTARSILLREKVQLRTGAKTRNFEKEFFDSNPSASKLSLMET
                     YDKSPKEISDELTVSKNTVYVYARKLGICFDAKSSYPEIFVQNLLNRLDVSYEKNKRG
                     IIGKLELDFFIPSKNLAIEVNGAYWHSELSKDRNYHLDKTKKCKDVGIKLIHLYDTEI
                     LEKPEICESLIASKLGENERIFARKCEVIELASIDFRRFCDCNHLAGSVDSSIRLGLK
                     YNGSVVAAIGFSKNRFGRKQDFELTRYCSSLSVNVVGGFQKLLSHARKHCGLTSIVSY
                     ADRRFSDGNVYIKAGFSFSHVSPPGYKYLVNGKLQSRNQWQKHSLKNKLKNFDASLSE
                     NENMKNNGYYRVWDCGNLVYTL*"
                     /db_xref="UniRef100_F4YA77"
                     /db_xref="F4YA77_9CAUD"
                     /db_xref="scn:Solca_1931"
     gene            complement(132419..133162)
                     /locus_tag="ALT_09252017_20_scaffold_47_prodigal-single_22
                     2"
     CDS             complement(132419..133162)
                     /product="Neck protein n=1 Tax=Sinorhizobium phage phiM12
                     RepID=S5M6R7_9CAUD"
                     /codon_start=1
                     /transl_table=11
                     /translation="MAIPASRQEFKDYCLRKLGFPIIEINVDDDQIEDRIDEALKYYM
                     DYHYDGAEKFYLKHKTTQLDKDNGYITVPDNIIGAVRVFNIGDPSMNTSDIFNIRYQI
                     ALNDMYTLTSVSMVPYYLAMEHLSLIQEILVGKQPIRFQRHQNRIYVDMSWSKVEVDQ
                     YLMFECYRVIDPEEFPDVWGDRWLQNYAATIIQEQWGRHLTKFVNYQTASGIMYNGSR
                     ILDDAQRERAKLEEEMITSYSLPVSDFFG*"
                     /db_xref="UniRef100_S5M6R7"
                     /db_xref="A0A067XRI9_9CAUD"
                     /db_xref="S5M6R7_9CAUD"
     gene            133682..134467
                     /locus_tag="ALT_09252017_20_scaffold_47_prodigal-single_22
                     3"
     CDS             133682..134467
                     /product="hypothetical protein"
                     /codon_start=1
                     /transl_table=11
                     /translation="MFAIEDIERLEELCSFPTELISALCENDRLVEPLLLATKFGIAL
                     LVNATTEEPERTAVPFKLPLTFSTILEDADKEALPLTVPDCANNAVKVPETTPAPFNV
                     AMLLNVKNMFTVFSGTIKTVKVSAPEPDKFELPDRVPMSTKVSDVRAFNNPLAYIDDV
                     ELKDTLVEPSAIAIPDATAVDENVKELEAARDPEADDVETLLKTTLEVPAILPEPLRE
                     EALEKATSEDPDIEADPANVEFTDVSAIPALLLIFPMPAIVAD*"
     gene            134660..135007
                     /locus_tag="ALT_09252017_20_scaffold_47_prodigal-single_22
                     4"
     CDS             134660..135007
                     /product="hypothetical protein"
                     /codon_start=1
                     /transl_table=11
                     /translation="LLVPDKDPEPFIDVVCENDRAAAPANELLPAIVAVCEKLNEVLE
                     DRAAFALNKETLLKLSVIEDTKSALAEIVAADENDRDSEATMYIVAPVISSAIGRLLS
                     GVNPNKTTSYLQC*"
     gene            complement(135019..135522)
                     /locus_tag="ALT_09252017_20_scaffold_47_prodigal-single_22
                     5"
     CDS             complement(135019..135522)
                     /product="Uncharacterized protein n=1 Tax=Rhizobium fredii
                     (strain HH103) RepID=G9AA64_RHIFH"
                     /codon_start=1
                     /transl_table=11
                     /translation="MTLYIKNNGYPSNLPFRIVLPNGFTRTDPSTFTPEELVEWGYEA
                     VDDMPSVSSTQIVTWNYETKTWNVRDKSEEEIEAEQQQFLNSRPLTARQLRLGLVRNN
                     FDLSIIDSTIESIVDVQERNEAKVYWEYSTNIAWNHPITQLLMQMVGLTQEQAKTMWL
                     QALNYET*"
                     /db_xref="UniRef100_G9AA64"
                     /db_xref="sfh:SFHH103_00151"
                     /db_xref="G9AA64_RHIFH"
     gene            complement(135534..136307)
                     /locus_tag="ALT_09252017_20_scaffold_47_prodigal-single_22
                     6"
     CDS             complement(135534..136307)
                     /product="Large adhesin (Fragment) n=1 Tax=uncultured
                     bacterium RepID=K2F133_9BACT"
                     /codon_start=1
                     /transl_table=11
                     /translation="MIRGNFISSPGNTSQPTETASSGIYDIREQQLATDTTDWSRSSY
                     FSGSLTKLLLHFNGTNGSTTFTDSSGLSHTVTPSGNASISTTQSKFNGASGRFDGNGH
                     VLLDGSSDFNFGTGDFTVDFWITFNSTPGAYQLIYDSRTAGSDNCFWIQYASSTWTAG
                     YAGSTIVSGGTTTVGVWQHIAVTRASGVWRLFVDGIKVATSAINYINLGNFANRPSIA
                     TQGDGIGFGRPDCYLDELRVAKGAAIWTSSFVPPLVPYT*"
                     /db_xref="UniRef100_K2F133"
                     /db_xref="A0A0G1LPX7_9BACT"
                     /db_xref="rta:Rta_12630"
                     /db_xref="K2F133_9BACT"
     gene            complement(136304..137659)
                     /locus_tag="ALT_09252017_20_scaffold_47_prodigal-single_22
                     7"
     CDS             complement(136304..137659)
                     /product="hypothetical protein"
                     /codon_start=1
                     /transl_table=11
                     /translation="VGSSIYDNGGVIGQNKNILDLNQYVVDYTPTSILLPIEYVGISN
                     TTGSSTIGTLTLSMPAGIANNDVAILNIGVGCVTNKTFVVNTYTQINDLYNSDTYDVS
                     LYMGYRVLNGTETNVSFTVNSGNTADAYRASVIVFRNIDTSVVLDVAAVSNTNFNTGS
                     PPLASITSVSNGCVIVQTAGTGHNLSTGINYSSSYGFTFQQQGTSDSTNDILLGIGYG
                     NSNPGGNATSIGFTAVSTNSASFSYATSTISLRPATGSIDVPVYGVAKRSGMWNLRST
                     PGTIQSFDGSSLAGWTANGVTVANTGGNPGAAFRSLGGSYAYYDTGKSLVGKQISFDI
                     YVPSGNTYQLANFYVAGNTSGGGIMFRIEGRSYNSSGFFRVSGYSPGTQENPGLPHHT
                     TNTWYHVDINVFANKMDAFVDGVLFDTIVNYPYQSNNITIYGDVTGSSGAFYDNIKVI
                     G*"
     gene            complement(137660..138019)
                     /locus_tag="ALT_09252017_20_scaffold_47_prodigal-single_22
                     8"
     CDS             complement(137660..138019)
                     /product="Uncharacterized protein n=1 Tax=Synechococcus
                     phage S-SKS1 RepID=M4R1D9_9CAUD"
                     /codon_start=1
                     /transl_table=11
                     /translation="MAAPNIVNVSTITGKTTPFSVTTTTSDLVANPGSSGKVFKVNTV
                     IVGNINGNTAADVSLEFYRSATSYFIAKTVAVPADASLVILSRENAIYLEEGDNLRIT
                     ASANSYLQAVCSYEEIS*"
                     /db_xref="UniRef100_M4R1D9"
                     /db_xref="M4R1D9_9CAUD"
     gene            complement(138024..138371)
                     /locus_tag="ALT_09252017_20_scaffold_47_prodigal-single_22
                     9"
     CDS             complement(138024..138371)
                     /product="Uncharacterized protein n=1 Tax=Rhodopseudomonas
                     palustris (strain TIE-1) RepID=B3Q7R8_RHOPT"
                     /codon_start=1
                     /transl_table=11
                     /translation="MALSLYDRVKVNTTTTGNGSITLGTAVSGFRTLFDAGVATGSNI
                     DYVIEDGNNWEIGTGTYTFTGNTLSRTVTSSSNSNTALTLSGSASVFISITARAANEI
                     AKKPLAFSIIYGR*"
                     /db_xref="UniRef100_B3Q7R8"
                     /db_xref="rpt:Rpal_3332"
                     /db_xref="B3Q7R8_RHOPT"
     gene            complement(138374..138766)
                     /locus_tag="ALT_09252017_20_scaffold_47_prodigal-single_23
                     0"
     CDS             complement(138374..138766)
                     /product="Uncharacterized protein n=1 Tax=Asticcacaulis
                     benevestitus DSM 16100 = ATCC BAA-896 RepID=V4Q804_9CAUL"
                     /codon_start=1
                     /transl_table=11
                     /translation="MSSFTSELKYEKYSSLKKKKKYYVITEEFSYAVGSLENPILIVK
                     VPKGYVTDLTSIPWPFSTVFRPDGPWAKAAVIHDYLYTDFPHISKIIADSIFLEAMLV
                     LKLPKPIAYLFFGCVRIYQSFKNQERIE*"
                     /db_xref="UniRef100_V4Q804"
                     /db_xref="V4Q804_9CAUL"
                     /db_xref="sek:SSPA1491"
     gene            complement(138766..139206)
                     /locus_tag="ALT_09252017_20_scaffold_47_prodigal-single_23
                     1"
     CDS             complement(138766..139206)
                     /product="hypothetical protein n=1 Tax=Gemmata
                     obscuriglobus RepID=UPI00016C4F68"
                     /codon_start=1
                     /transl_table=11
                     /translation="MSATDAFETALVSLIFTNTSAANIGDATGLRGSNTAGSFYISLH
                     TGDPGESGSQTTSEANYTSYARVAVARSGAGWTISGANAVNAAIISFPACTGGTSNVT
                     HFGIGANTSGTGSLFFSGALSSSLAVSNGITPAFAIGTLTITAD*"
                     /db_xref="UniRef100_UPI00016C4F68"
                     /db_xref="A0A0F9VR77_9ZZZZ"
                     /db_xref="UPI00016C4F68"
     gene            complement(139233..139556)
                     /locus_tag="ALT_09252017_20_scaffold_47_prodigal-single_23
                     2"
     CDS             complement(139233..139556)
                     /product="Uncharacterized protein n=2 Tax=Synechococcus
                     phage S-SSM7 RepID=M4PZB4_9CAUD"
                     /codon_start=1
                     /transl_table=11
                     /translation="MANKINITVDQGSTFSQIFNVKYPDGSPVDLTVYNGAAQLRKHY
                     SSTNNTPFAVALSSNGEATISLTANTTNSILPGRYLYDLEVSQGNIVMRVVEGIVTVT
                     PNITR*"
                     /db_xref="UniRef100_M4PZB4"
                     /db_xref="M4PZB4_9CAUD"
     gene            complement(139587..140405)
                     /locus_tag="ALT_09252017_20_scaffold_47_prodigal-single_23
                     3"
     CDS             complement(139587..140405)
                     /product="hypothetical protein"
                     /codon_start=1
                     /transl_table=11
                     /translation="MLPGMSGIDAPFEYIPLYDAILDLGYGTNLKFCIDANDARCYSS
                     GSQTVNSVAGLGPNFYLGNTASVETSDPTFVANTVQGGFNYFSTDGGDWLRASESLPS
                     WAASLGARNNDVTVMLGVSLASNINCTVIGNKPGSETGFSYDFKQYGSYSRFTSNYRP
                     NTRSTTDTWGTASPLISTFNAPMIVGLSTNAINDGDTYTSFYNGTYTTGSIPSNATNN
                     DSSEVLYMMTARGTTNAMPANSKLMFILIWQGINLGYSGMNAIYQSIKSRYFIA*"
     gene            complement(140405..142042)
                     /locus_tag="ALT_09252017_20_scaffold_47_prodigal-single_23
                     4"
     CDS             complement(140405..142042)
                     /product="Uncharacterized protein n=1 Tax=Bradyrhizobium
                     sp. STM 3843 RepID=H0TLI5_9BRAD"
                     /codon_start=1
                     /transl_table=11
                     /translation="VSKSVTQLLTTDSFQTWVDKTNEIAGLFSEVVTAKANTTGDVTS
                     GNVSINGILSANTLTASVIRGGTITTPANLVFSSNISTNGSLFSTTSNVSVVAANVTI
                     SANTTNPLFSVLSNTTYSRVLITSSNTDIASNVSITGRSLTVPTGNSSNRPSSAVGSF
                     RYNSELNQMEYYGTSWTPLAAGNGNTTANNVSFANNANITSITVQNAINEVYNDKISK
                     TGDTMSGSFVINLSGFVAPSSITGTSVQQIQENSVALYNLYDTSSNYAALIGRRTNGT
                     ILSKTGILQNDILFSLQGYGYDGTTYSNGPRVSIDFSAEQNWNSNSNGTSINFNVVAN
                     NSTGNINVFKITSAKATVNVAMDVLKTLTANSLSITADANIGANLTTVNISANIISVN
                     SSISVNGVNVRRYANTSVDGVVSFANTSEYRIGTENTKALQTAQVWAAAAPINLGNLS
                     GNITLDFSTFINSYITATGNITFIDLANAKPGQSGKIEFIHSGGARVLSVSNTKFETS
                     GGYALSLSTTAGARDIIGYSITHLGKCFLSVIAKGVA*"
                     /db_xref="UniRef100_H0TLI5"
                     /db_xref="H0TLI5_9BRAD"
     gene            complement(142045..142209)
                     /locus_tag="ALT_09252017_20_scaffold_47_prodigal-single_23
                     5"
     CDS             complement(142045..142209)
                     /product="hypothetical protein"
                     /codon_start=1
                     /transl_table=11
                     /translation="MPGYLMDDSRHVVINTNDRDLLNYKSLIKQHLEMKSLQDELNSI
                     KVLLKKLSKE*"
     gene            complement(142225..144996)
                     /locus_tag="ALT_09252017_20_scaffold_47_prodigal-single_23
                     6"
     CDS             complement(142225..144996)
                     /product="Uncharacterized protein n=1 Tax=Microscilla
                     marina ATCC 23134 RepID=A1ZCM4_9BACT"
                     /codon_start=1
                     /transl_table=11
                     /translation="MTTTITNPVSVFNIAQTFFIDPGIVKNSTTASLTSIGLYFKSKP
                     TRTNNASGITAPGVTVYLSLVKANGSDEVPATDKIVFGAIKRIEWDSILTSTDASIET
                     LFTFDFPVLVDTGKSYAILIKYDGDEAFNLWKSVEGENLVGTTNLTAGPAGKYIGKYF
                     EYSYLASSGVANTSTTAGITGSWKPLNTTDLKFGVYTARFVPDIFANTIVTDSASNTT
                     TTNIVAIRSFLLEKKAYEFIKYTPTTSFNQSLLFGGEIVYQNNVVLPEKVQTIAGSAD
                     VFSTNANFTSIFGNGSEDKYAVFFSDSTKNVRRITNVVSNSQIVVDIPLSFSNSLATF
                     SKVVAGKLDIQSRISAFGKMESVVALVDSSANSTLRFTNNVIETVTINSGGTGYSNTD
                     TIVVYGGGLAGANAEVNAVANVSTNSTGGIVSYNLKDKGIGFLNVPIFVVKAANGSNS
                     PGTGANLSFGVGMTLQTEHSNAVLANCELINVPANSTRVVLVDIENPYGTSYYLKNHY
                     LYYSTSDGITDVVVSAGGTGYSNVDVVSFTGGSGTGAYGRVKTDSTGKIVDVYMTASG
                     SGYTSAPTVVVTTTGGSGASLQPVIGVFRNAINQGLSSSLIDIFNRHKLSYDNAPLML
                     SRSYEVLQPPTTITTVTGRTVNTNSSSVIEMVTTSNNVYAAADILSSEVDVFFEKYAI
                     NNTYLDENSGNGSAISKHVSEVVYFANNRTAEDVRVFINAYRPSNTDIKVFARIHNSK
                     DSEAFVDKDWTLLEMKTGIGNYSTTGNEKDLIEYEYGFPSYPNTAVTSVGTIATALSQ
                     SNVIGSNTTFDTTFANNNLVKIYSPLFPNNYMIAVVNSVTNSTHLVLKSNVVNNNVVG
                     AGLKIDRIDYSQQAFNYSLNGNVVRYYDSNMGEWDGYNEFAVKIVFLSDNELIVPKID
                     YSRGIGVTA*"
                     /db_xref="UniRef100_A1ZCM4"
                     /db_xref="A0A067XRJ1_9CAUD"
                     /db_xref="phe:Phep_2843"
                     /db_xref="A1ZCM4_9BACT"
     gene            complement(145010..145462)
                     /locus_tag="ALT_09252017_20_scaffold_47_prodigal-single_23
                     7"
     CDS             complement(145010..145462)
                     /product="hypothetical protein"
                     /codon_start=1
                     /transl_table=11
                     /translation="MQTEIYSAKDSFGDYSGPYKEGSSSSKTYEETVIGVGQQVFRCT
                     CWGLKPNTLHKSYLLTKEVSADCAPISNTQQSNASYTYGASLISNSEGKLVFDFRFIP
                     QNSPYPTRKVLNSDSYVAIIPFGQQTFKVSSLDGSSTAQSFITSKQTT*"
     gene            complement(145463..149944)
                     /locus_tag="ALT_09252017_20_scaffold_47_prodigal-single_23
                     8"
     CDS             complement(145463..149944)
                     /product="Uncharacterized protein n=1 Tax=Sinorhizobium
                     phage phiM12 RepID=S5M6S7_9CAUD"
                     /codon_start=1
                     /transl_table=11
                     /translation="LANQTDLSTSPYNDDFNEDKGYVRILYKPGVAVQTREMNQVQSI
                     WQNQIERLSNNLFKRGTVIDGINFIFYDNYPYAKITDVQINGENAVPENYVGYFVKNE
                     ANLVARVIDYQNGFESSEPDLKTIYLKYLNSGNDYTSTAFSPGQILTVYDSNSSIFEI
                     DVLTRGTGYSNSDIVVVTPQLLVNVTSGSFSIGDTITVPTTQANGIITSIVDQQIRLP
                     LVSMVGTIAVNSGQANVVGTSTTFTSNFSNGEYVALYSNATYYEIKKINVVANSTWMN
                     LTSSVSFTNVAGNYSNTSPSLVYVSYKPLSVDLANTSGSANSWTFTANSSLRGSTSTD
                     LGTIVEVIGENAAGSILTDSVGRLDSITVTNRGNGYYRTPVVSIKTTSGASSTLAAYN
                     YLAQISIASSPSSIGSGYAFGVTQGLIYQKGYFVKVQPQSIIVSKYSQIPDDVTVGFV
                     TQEDIIDSNIDPSLRDNVLGEPNRNAPGADRLKLTAKLSIASINDAESDVDFFNLVEW
                     SDGYPYKQNNRTAYNVINDQRAEMLSEQSGSFVVDRFLTTTTDPANSSVKANTVTILV
                     DPGTAYVDGYRIQTLFNYSIEVDKATSTKTEQNSKVSLNYENYVRVNELGGFFEFDSG
                     NQVELWSSTKTFLSNTSLITSGNTTPQGTKIGTARIRNFVFEQGSPGTPNAVYRLYLF
                     NVSMDQGQNFRNVRSIYYNGAIKGIADVVLTPDSSTSSNIATIVARNNKLVFPIGYSS
                     PLLSNNINYVYRTISETQDIANTGIISVSLTGLPGKTFPYTGTLSDSQKSEIYLAPQA
                     NLIAQSNLTGTVNVVSTSTSILGNGTDFVSQLSAGQYVNINGGASNNIIKRIVSITNS
                     TFMTVDSNSSFSGNTITIKRAWPAYVPIQLQYNSQYTANVNGTGDVLSVFLGDTLATA
                     SNTDVIIGYNVENDNPTPTVKTPNREMLVKLRLANNAALTSGPWCLGVPDIFRLRGVY
                     VGNSSVTTTSTDITSDFFIDHNQNSNYYNLGYLYQKNGSSAVLTQDDYLLVKFDAYTA
                     SPGFYTISSYVSSNTSTRFSEDSKPLANLSSTVSTFEIPEMFDDAGSYYDLMSQVDFR
                     PYVTATANLTSNVSAITTNPSNVVAFSASDRYFPVPDSIFRHDLEYFVSRTDSVVLDK
                     SGKISVLKGVPDSKKAPQTPSSTMLLNEVYQPPYPALPIQVNRETSQMLNTGVYSNKF
                     MSERLNGRQIRSLFTEADFAREQPRAWTELDIGQIDRRLKDVEYYVSFNLLQSVTKDR
                     IIPSSLSPNIDRFKYGFYVDDFDNENFSDYDSPEYAATITEGTATPALTSFNMVHLGA
                     STSSNYASERILFQGSATTSNTVVTPTDVNYSGGMTIVPDHFKTQSYQVSSNSSSSSS
                     SSSKSSKIVCTAMNEAYGFGSFRQTIWLEHSKNLDPAYERGYHAIFLPLVDWMYRSDS
                     KNTKLAKLAKKVSERVARKRTTDIWMLKRGKRDLEGALYRAILEPLCYIVGKAKKAK*"
                     /db_xref="UniRef100_S5M6S7"
                     /db_xref="A0A067XR00_9CAUD"
                     /db_xref="S5M6S7_9CAUD"
     gene            complement(149956..151944)
                     /locus_tag="ALT_09252017_20_scaffold_47_prodigal-single_23
                     9"
     CDS             complement(149956..151944)
                     /product="Baseplate wedge subunit n=1 Tax=Sinorhizobium
                     phage phiM12 RepID=S5M6T0_9CAUD"
                     /codon_start=1
                     /transl_table=11
                     /translation="LSEKILTNSYSKSAALQFINLISSGERYYVFASRFLPYANSDVV
                     EIPIDSQDYKNDVYSSMIFGKLITEEDVNLVIEKNEWTSNTVYDQYDSQISLIDKTYY
                     SIVNAGSWSHVYKCLYNNNGMPSIVQPDFSSVSVGDRFFETSDGYLWKYMYSAPASLI
                     DDFGTEKYFPVFSNSSVSDIAVSGSIDTILVEGRGNNYSNYLIGNNHFSSGDMRIGGN
                     SVLYSIVGNSVASSTNNFYNGCMIYIKSGPANEVGQYKKIVNYFVNSTAKVIVLESAF
                     ANALSISSAFEIYPGVSITSDGLQTSNAVARAIVNAVSNNIHRIEVLNSGSGYKIANA
                     SVFSYVGVGATDATLRVVASPKYGHGYDPGSELGATKLMLNAKFQTSESNTIPTSNDY
                     RTIGILKNPMFANVLITTANKQGNFLNGEKLFKVKPVLLGNTMTTNSSSSILTDVNGS
                     FNSIFANGDYVYVASGNNNMVAQISAITNSSSMILESNALFTASGASYYLPRNSTSAI
                     VISSSVSTLNLTNVDGKLESTDCLIGLSSGTKATINTISIGGIIKGFDTFINTYKYVG
                     TITSGTFIEDETVYQDSISTANGKFHSIENGYLYTDGSFSVGKSLVGSNSAAIALLST
                     KYEPELVFNSGSILYMENLDPIPRSNSQTETFKLTLEF*"
                     /db_xref="UniRef100_S5M6T0"
                     /db_xref="A0A0F6SIL0_9CAUD"
                     /db_xref="S5M6T0_9CAUD"
     gene            complement(151988..154663)
                     /locus_tag="ALT_09252017_20_scaffold_47_prodigal-single_24
                     0"
     CDS             complement(151988..154663)
                     /product="Baseplate wedge subunit n=1 Tax=Sinorhizobium
                     phage phiM12 RepID=S5MV60_9CAUD"
                     /codon_start=1
                     /transl_table=11
                     /translation="MEFFDKKISNLIEQQFPATYRENGSTFVQFVKAYYEWMEETNNV
                     NFFTRRLLDYRDIDSTVDGFIKHFKYKYLNSIQFDTAVDTKKIVKHSLDLYRSKGTER
                     SIDLFFKSVFGVPAEVYFPARDIFRTSSGTWIEPKYLEIESFDSAIDFVGLQIEGIDS
                     GAKAFVERYVKKFSTNGHVSHLLFISSITGIFNTGEKIRTTKSKNIGPTIIGSLNYLS
                     VVDGGSGFSVGDIVEIQSNNNGRNAAARVSAIESISGKVAFTLLDGGWGYNSNSQIII
                     AEKMIIASKIYNLNSNNSFNRFETVVQPLANLHYSSLSGVQFTEGDLVFKANSTSIIG
                     QASVISIDRISNTEGYLLLSTALDKFDPNYSATDESLNVLGTESGFEIVFEDNQLISN
                     DGNIYKYDSFLDEDGNGLVYEDSANLLSTSALAQAVIVGSTDLTASANLMKYSSNVTI
                     EVINSLNQFSAGEELFQYSANSVEIANAYINQISYVGSNATIKLINVNGSFFNGNVHS
                     RTNSSNAEIISVIQTLGFFDVENDFIADKNALMYGLESSTYATISVLSQGSGGNFSIS
                     NTYVYEEIVARNTDVIQDYITVQLDAADYGFPSPGNTDLSSTLDDAFTYDVQTYGRIS
                     NIIITNSGVDYNFSPYVAVFSPELYAYKKRDFIVNIADVSGSFSIGEAVTQNGSVIGI
                     VKNGSNNSVLFLKRTTFDDIVSNLILNTENQYSLVTEDKYYITEENYAYLYGLSSGSS
                     AQPIEVSEDASSEIVGLNAEIVATTTSANGSVLSLEVSDSGFSYFDGELVSFMKDEND
                     IVGTALAYVQFQGTSTGYHTENNSTLSQDKYIQDGRYYQEFSYEVRSAIVLDKYSDML
                     KQVMHVAGTELFSRFIHTAAIDLLTTVAYSSLTIS*"
                     /db_xref="UniRef100_S5MV60"
                     /db_xref="A0A0F6WC86_9CAUD"
                     /db_xref="S5MV60_9CAUD"
     gene            complement(154666..156501)
                     /locus_tag="ALT_09252017_20_scaffold_47_prodigal-single_24
                     1"
     CDS             complement(154666..156501)
                     /product="Baseplate wedge n=1 Tax=Sinorhizobium phage
                     phiM12 RepID=S5MCX5_9CAUD"
                     /codon_start=1
                     /transl_table=11
                     /translation="MATANTSLNLVGLDFDDMKSSLKQYLSSQSQFLDYDFESSNMNV
                     LLDILSYNTWHNAFYLNMVAAESYLDSAQLRNSVVSHAKELNYVPRSSRSAKAIVDLY
                     FTANTNVVTLPKGTSFTSLIGYGLYTFLTPKESVYFSSNGFFQISNLEIYEGIETTDT
                     YVVNYEDPTQKFILTDKAVDTRSIDVRIIEDNDGTELVYNPASTTLGLGADSKVYFLQ
                     GAEDYKYEIEFGDNIIGRKPKNGAIVRIIYRVSSGEEANGASRFQLDDEFVNFSSSPE
                     IRTIEIARGGTSEESIESIKFYAPRYFQTQERAVSTSDYEIILQQRFPEINAISAYGG
                     EELSPPQYGQVFIAIDISDVDGLPTSKVDEYLNFIRPRSPLSIDPSLVEPEYTYYRVD
                     SIIKYNVNDTNYTSDQIKSLVVNKIINYDQTYLNEFKVTFRYSKFLAAIDSIPDSGIL
                     SNDTEVTLYKKLKPSYGIQQNYYLKFDIELSKKGAFLGSTYDFTDLNVVRSSEFVFNS
                     ERVYIADDGNGTLRIVKDVNGTITVVRPDIGSVNYDTGEVNIVDLTVDFITDGKSEIS
                     VYIVSASKDFEIYKNVILALESDQINVTAIPVRDVSSTTQSRQRA*"
                     /db_xref="UniRef100_S5MCX5"
                     /db_xref="A0A067XR41_9CAUD"
                     /db_xref="S5MCX5_9CAUD"
     gene            complement(156501..156926)
                     /locus_tag="ALT_09252017_20_scaffold_47_prodigal-single_24
                     2"
     CDS             complement(156501..156926)
                     /product="Base plate wedge subunit n=3 Tax=dsDNA viruses,
                     no RNA stage RepID=Q58LM0_BPPRS"
                     /codon_start=1
                     /transl_table=11
                     /translation="MAERSDKTTTPKVTQEVVFSDFHTDFKKHPNSGNLVRVTNEASI
                     KQALQNLLLTDLGERLFQPLVGGDIRNSLFEPMNNFTVDKLEEGIVRTIRNNEQRIDE
                     LQVDVASNFNDNSYTVRIIYTVYNSTQLFNTTLTLSRTR*"
                     /db_xref="UniRef100_Q58LM0"
                     /db_xref="M4QR30_BPPRS"
                     /db_xref="calt:Cal6303_0426"
                     /db_xref="Q58LM0_BPPRS"
     gene            complement(156959..157543)
                     /locus_tag="ALT_09252017_20_scaffold_47_prodigal-single_24
                     3"
     CDS             complement(156959..157543)
                     /product="Lysozyme n=1 Tax=Stenotrophomonas phage IME13
                     RepID=J7I148_9CAUD"
                     /codon_start=1
                     /transl_table=11
                     /translation="MSQNIEENRKQWPKDVDDYTVSKKTIDSKKQWEPPSDYDAGGKY
                     HKVHAKTYRSGQSIEIDETLDGERIRLINTDGSYVEMQHDGSFIHRAQGSSFEVVVKD
                     KNVRVKGAINIHVSGDANMKVDGSMTAEIGGTLEATVAGISKLNLNGGTELNTPFLKI
                     VGDEVSHNGINIGSTHKHKDVEPGGGLSGVPLPI*"
                     /db_xref="UniRef100_J7I148"
                     /db_xref="A0A067XR43_9CAUD"
                     /db_xref="J7I148_9CAUD"
     gene            complement(157543..158073)
                     /locus_tag="ALT_09252017_20_scaffold_47_prodigal-single_24
                     4"
     CDS             complement(157543..158073)
                     /product="hypothetical protein"
                     /codon_start=1
                     /transl_table=11
                     /translation="MELGNKMSASGDSIVFRHGEVINVEDPYRTFRAQVRVFGMTDDK
                     RGIPDEDLPWYIPLFPVTGASLAGAGDSSGLEPGSKVMIMIMDYPNCQLGYIMGGYYP
                     GPSSPTHISPLAKGLEHKGPKVPMGMSGSKIDLGLFGNLSLIDRAQDIVGKFRTLLED
                     AQIFKKFLNLFKIGKK*"
     gene            complement(158073..159323)
                     /locus_tag="ALT_09252017_20_scaffold_47_prodigal-single_24
                     5"
     CDS             complement(158073..159323)
                     /product="hypothetical protein"
                     /codon_start=1
                     /transl_table=11
                     /translation="MSNSYVPGDLEISDLIVEGEDHYENFSSFYFQENLFAPYVKGKV
                     RLAGQQGFQSKITGEKESSISFSTPNAKKRKYSLLKTNRIGNINSDNSQRTRLMDVEF
                     VSKHLIVNNATPNYQKSIKNRQISSIVKSVFTEGLGLEIPLNVDDTRGLQGSDMQPLI
                     LTQRSPLQHLDQLRRSAISTKSDYDGFLMYSGIGNSEQEEMHFKSIWSLINQDPVFDI
                     TNFSNHEIRSTLTGITMNNAIEVWLPQQTNAMGKRASFSQGTTKLDVNSTKVSYPKYK
                     YGADRQIYGSKTSMNPGKTSGFVSEPYNGLPGTYNVIAEDSRNYDSYIPETAAYTESL
                     MADLTQNFLTVKIPGNSNLKVGDVVNFDMRENTEDRLNNDTKFYGKHIIVGMTHYVGP
                     MTDRPRYVTYLDIANIETYNGEVS*"
     gene            complement(159320..160240)
                     /locus_tag="ALT_09252017_20_scaffold_47_prodigal-single_24
                     6"
     CDS             complement(159320..160240)
                     /product="Baseplate wedge subunit n=1 Tax=Sinorhizobium
                     phage phiM12 RepID=S5MCY8_9CAUD"
                     /codon_start=1
                     /transl_table=11
                     /translation="MAKKYFSKFPVISYNGYNVRNLTVAAKVVDRYTNLPYTYDQFEV
                     KREERADLVADKYYGDSYMSWVIYYANKIVDPYYGWCLSEIDFNNHLNDLNGSLEDAQ
                     TRIVEFRSNWYNDDRTLTPSRFTALFGDYAEPHSKYWDPIYSESSDNILYYERKKSDH
                     VINTNKLLRISVSNNEINKFSNKDLIDFKTPDRSMVVATGEVCLSNSTSLTIKNYLGD
                     LISNNYVIALDSDANTYVTISNYSAAQDFSSAVWTITNISDEEYIYWTPFTSYDIQRE
                     KNESLKNIKMIDPISSKMISDRLEEELKST*"
                     /db_xref="UniRef100_S5MCY8"
                     /db_xref="A0A067XR07_9CAUD"
                     /db_xref="S5MCY8_9CAUD"
     gene            complement(160240..161124)
                     /locus_tag="ALT_09252017_20_scaffold_47_prodigal-single_24
                     7"
     CDS             complement(160240..161124)
                     /product="hypothetical protein"
                     /codon_start=1
                     /transl_table=11
                     /translation="MVLKYPEDLSDKYYASISFMEYVRPDPFQSLINVMQIQDEGGEL
                     LLPMPQNLIDSQQLKWSQNSNILAETLNSAWNVAMVDGDVSKFATSIAAAGLNTPGAI
                     TEFLTGNGNSNIARAGQRLADGAGNIAQAGAQIMGLSINPVLSVMFEYPEFKGHSFTW
                     KFAPNNPKESQKVQGIIEAFRVNSLPNVELNGLFFKYPSIVKMRLRAGDGDVYKFQQC
                     VINSVEVNYAANQAQLPSFFAGTSLPTIITLKVDLLEIVMNTRNNTKPNAPTSFTPSS
                     ELDRFKKMFNTGLAKKSN*"
     gene            161131..161673
                     /locus_tag="ALT_09252017_20_scaffold_47_prodigal-single_24
                     8"
     CDS             161131..161673
                     /product="Head completion protein n=1 Tax=Cyanophage
                     P-RSM6 RepID=M4SLW3_9CAUD"
                     /codon_start=1
                     /transl_table=11
                     /translation="VTSSKSINILQIFILIVEQVVAKSRLHQGTYKPQNPKKYKGDAT
                     NIVYRSGWEFTFMRWCDTNPSILEWSSEEIIIPYRSLLDEHYEKMTGKVKWHRYYVDF
                     YMKIKDKNGEVKRYLVEIKPSHETKPPIITEKTSKKSAIYMKKNWIVNTAKWKAAKEY
                     AANRKMQFEIITEKELYGYK*"
                     /db_xref="UniRef100_M4SLW3"
                     /db_xref="A0A0E3FCF6_9CAUD"
                     /db_xref="M4SLW3_9CAUD"
     gene            161660..162313
                     /locus_tag="ALT_09252017_20_scaffold_47_prodigal-single_24
                     9"
     CDS             161660..162313
                     /product="Putative DNA end protector protein n=1 Tax
                     =Sinorhizobium phage phiM12 RepID=S5MCZ1_9CAUD"
                     /codon_start=1
                     /transl_table=11
                     /translation="MATNDPFDDILNSISNEERIIREQDEKGTSKDSMHWLADNATLL
                     ANMGNSKVKSFKSFPKGLDSSFITNSLDILAVGRMFMYSYDPKTKDKLPYYDTFPLIL
                     LVDYTADGWYGLNLHYLPPLLRSKIIDSLRVYLDDDTISETKKVQLSYKVLKQSSQFP
                     AIQHCFKRYLAGHVRSSFLFVDPKDWNKAVLLPTERFKKQSKATVHRVFTAKNKKSK*"
                     /db_xref="UniRef100_S5MCZ1"
                     /db_xref="S5MCZ1_9CAUD"
     gene            162314..163006
                     /locus_tag="ALT_09252017_20_scaffold_47_prodigal-single_25
                     0"
     CDS             162314..163006
                     /product="hypothetical protein"
                     /codon_start=1
                     /transl_table=11
                     /translation="MAVQEKTENAFNIAEFKSAIKHDYHSTSHFHFVFALPNGLSGQK
                     SGTDDDFSKVVKDLVFEVESANVPGIQIATDDVFRYGMGSSQKKPYAPIFNKVDLMVR
                     SDAEGKVYDFFQSWMKLIVNYDSRKGSNYTSGFGGAKVYEVNYLVDYAVEAQIITYSK
                     VGEQVKKIYLRDCFPFLLGDVVHDWSDTNKLVKIPISLTFTDWYQDSFIQSVPNEMGS
                     NFSTANNDLRTL*"
     gene            163008..163721
                     /locus_tag="ALT_09252017_20_scaffold_47_prodigal-single_25
                     1"
     CDS             163008..163721
                     /product="Baseplate hub subunit n=1 Tax=Synechococcus
                     phage S-PM2 RepID=Q5GQD2_BPSYP"
                     /codon_start=1
                     /transl_table=11
                     /translation="MTIPRIEYQTINIQSDSLNRKLKFRPILVKEEKILLMAKESGVD
                     SDIYSAVKQVVENCILEDNVNVSQLPLYELEYIFLQLRVTSIGGTIELAYKDSEDEQE
                     YRFNINLQDIKIVRPENSNPNIDLGNDTTLVLRYPPATLYDDKTFLDANDSTISFESL
                     LCESMVDLYIGEELFDISSETKEEKISWLETLEPSSYKKIQEFFLSIPYMYYEIKYNT
                     KNGTERSIKLRTLSDFFIL*"
                     /db_xref="UniRef100_Q5GQD2"
                     /db_xref="A0A067XQP4_9CAUD"
                     /db_xref="Q5GQD2_BPSYP"
     gene            163721..163864
                     /locus_tag="ALT_09252017_20_scaffold_47_prodigal-single_25
                     2"
     CDS             163721..163864
                     /product="hypothetical protein"
                     /codon_start=1
                     /transl_table=11
                     /translation="MSHNNLANYFKTNVGMKKFGWSIPEIENLPVFERDIYVTLVMQA
                     AKE*"
     gene            163861..166836
                     /locus_tag="ALT_09252017_20_scaffold_47_prodigal-single_25
                     3"
     CDS             163861..166836
                     /product="tail tape measure protein n=1 Tax=Acinetobacter
                     pittii RepID=UPI00038092F0"
                     /codon_start=1
                     /transl_table=11
                     /translation="MTEKDDLANQVVSSILKQTKKEQEKPTPSQNMRLQPISSTYSYK
                     TNLLNISNNFRLLHNRVKIIDEKNANVNALLRYNKKLIESTMSILNKAIIENRKNEFN
                     AIENKLELSDIKQLIDDRVYKILAKNGLYRGNGYYRNGYGVDPIAAGVIGAGGALSAL
                     AAKTGISALTGTAATALKGLGIFKAATAATLIAGIPLAVENPNNNMYTSIGTMLDGLK
                     SLMDPTYKGHEARDIVRVFTNSMSKFSKEIDAKKEKQRQEDAKKRAEEDAKFLQEQQK
                     IMDAYLEKQTKDTEEKMKQPDFFMHGDTLDAYRMLQKANAKRLDKAQMNLWYGHGTPE
                     EVEKVKQENQVRIDMFMGYVFKTTKIPTAPHNGFRRKKIDMRLQNDPSLKYLPTPDEF
                     KIPGQQYPLQELKTPDDFKVDKTSSINYVTERIHVASLGSGYEYLKSLQSSDQSRLED
                     VVNASKADIAKDFSEDFSNYNLKADAINIRARMLSYNLFGAFSVEAFSDLSLKSKRAI
                     IIEAPEITLRGVLKYEGLTLGNYAGSSAPIAPNKVNSGGFVSPGSSFGGGFSSWMNSG
                     QAASAGITQLGGTLGSSDSSNVAISDRASWAYQYLKSKGWTDAQAAGIVGNLMAESGT
                     SLNPNSQGDGGRAYGIAQWHPDRQSKFTSVFGKDIRNSTFEEQMAFVDWELNNSEKRA
                     GSMLRSATDAASAAAIVDQHYERSSGVHRAKRMNYAIGIMGSSTSASTTTPKVPTNTS
                     FLSMLGENSSKLDSVSNSGSGINPLDVAKKYQGLDERNPQDIKTLQKLFKDQAGLDLS
                     PDTAAWCAAFMNGVLGESGVDGTGKATARSFLNYGTPVEDPQVGDIVVFDRGGGWKGH
                     VGFITGIEERDGKTFLKVLGGNQSTDESQGRGVTVNIKEFSTDKVLGYRRPPGATPAS
                     KIKQADDQKSKKPVETANTGNTLMSSNSAPSSSTTTPAIVNNTTVVAPTSETKVAKNS
                     HDGINMSSFAMLDLFSNIA*"
                     /db_xref="UniRef100_UPI00038092F0"
                     /db_xref="K9BX49_9GAMM"
                     /db_xref="abal:ABLAC_29090"
                     /db_xref="UPI00038092F0"
     gene            complement(167086..168042)
                     /locus_tag="ALT_09252017_20_scaffold_47_prodigal-single_25
                     4"
     CDS             complement(167086..168042)
                     /product="Single-stranded DNA binding protein n=1 Tax
                     =Synechococcus phage S-CBM2 RepID=I3ULL9_9CAUD"
                     /codon_start=1
                     /transl_table=11
                     /translation="MSLDALRARRGNTEKLIEEINKLGGGSGSRKRTEDARFWKPQLD
                     KLGNSYAVIRFLPSAIEDDLPTPFVSVWDHGFQGPSGRWYIENSLTTVGKDDPVSEYN
                     STLWNSGFEADKETARKQKRRLHYIGNIYIVKDPANPDNDGKVFLYKFGAKIYAKIKD
                     AMSPPAGFEDETPIIPYDLWEGANFKLKIRKVEGYSNYDMSAFDRPSPLSKSDEELEG
                     IFTKVSSLRPFVSVDGKDADGNPYFKSYDELKEKLYKILDLSTSENNEKPNVHSSAKN
                     TQEVRKAKENPQSTSNESSGLSMDSEEDDQELEFFRKLANGD*"
                     /db_xref="UniRef100_I3ULL9"
                     /db_xref="I3ULL9_9CAUD"
     gene            complement(168137..168730)
                     /locus_tag="ALT_09252017_20_scaffold_47_prodigal-single_25
                     5"
     CDS             complement(168137..168730)
                     /product="Loader of gp41 DNA helicase n=1 Tax
                     =Sinorhizobium phage phiM12 RepID=S5MB15_9CAUD"
                     /codon_start=1
                     /transl_table=11
                     /translation="MATSDAFEAYGKFLAVKRHFESDGYDFIKYNGKVKTNFEKFMER
                     NDKFHFYKLSKKNDLIGYVVANILRKSDMWITDMLDKESDETYKLWLKRVQSLEYNFK
                     MELSKLEGSYKSLVEVVDGQYPKLYTAFQRGQVSMETLIMIDECTGIFDLWNKKISDK
                     VVWPERLKFMQKYKIFLPKRNKKKNTEILKEKFRVEE*"
                     /db_xref="UniRef100_S5MB15"
                     /db_xref="A0A0F6SIT9_9CAUD"
                     /db_xref="S5MB15_9CAUD"
     gene            complement(168908..169471)
                     /locus_tag="ALT_09252017_20_scaffold_47_prodigal-single_25
                     6"
     CDS             complement(168908..169471)
                     /product="hypothetical protein"
                     /codon_start=1
                     /transl_table=11
                     /translation="MKYDFLKLDSLKQLYEDTGNYPKYFGLGFFQLKLNDSNRIHYYH
                     ADLKPILHEEEVHDHRYWFFSNVLKGSLTNKIWYYEPTLESEWELCHVHCKEGVDDAP
                     IIVNSNVKKIFLSQFCTEVGQSYSLSEDAFHQVYHKGHVVTELVRALPVKTYARVIRN
                     KNDAYICPYSAPVSIDKTWEYLKDMLD*"
     gene            complement(169468..169710)
                     /locus_tag="ALT_09252017_20_scaffold_47_prodigal-single_25
                     7"
     CDS             complement(169468..169710)
                     /product="hypothetical protein"
                     /codon_start=1
                     /transl_table=11
                     /translation="MATIVLPNMISSADFIQKIEEIKKKSGTDYIDAVIDYCTKNNIE
                     IETAASIIKSNSSIKSKIQIEAEELNSLEKTGRLPI*"
     gene            complement(169731..170399)
                     /locus_tag="ALT_09252017_20_scaffold_47_prodigal-single_25
                     8"
     CDS             complement(169731..170399)
                     /product="Uncharacterized protein n=1 Tax=Prochlorococcus
                     phage MED4-213 RepID=M4QQ51_9CAUD"
                     /codon_start=1
                     /transl_table=11
                     /translation="LFNWIKLDREFPKTERVETEQFRLYRTPDGNMYPSVTTVLGVLP
                     KPELEIWKKRVGEEEAATVSSRATIRGTAIHDLTERFLKNEAIVKDAYNPLYMMEWAP
                     LKHIVEQHVDNIVGCEIALYSDILKMAGTIDLIADWNGKQSLIDFKTSTNWKHESQIE
                     SYFIQTTCYSIMAYERLGLMLSNIVILMVVDGGELLVFEKKTKDYYDKAVAIRQLFKE
                     KNGF*"
                     /db_xref="UniRef100_M4QQ51"
                     /db_xref="A0A0F6SIN1_9CAUD"
                     /db_xref="nir:NSED_05085"
                     /db_xref="M4QQ51_9CAUD"
     gene            complement(170400..171197)
                     /locus_tag="ALT_09252017_20_scaffold_47_prodigal-single_25
                     9"
     CDS             complement(170400..171197)
                     /product="P-starvation inducible protein n=2 Tax
                     =Synechococcus phage Syn19 RepID=E3SQI3_9CAUD"
                     /codon_start=1
                     /transl_table=11
                     /translation="MYDPLESSTLEEIYSSPSKADLKRMRRAARKSASSQIVSNHLEI
                     KEVFPKTESQRDAFAAYEYGLNLLLHGVAGTGKTFIAIYLALKSILDQKLGIDKVYIF
                     RSAVPSRDIGFLPGSAKDKMAPYEAPYEAIFSELFKNDTAYSILKTKRVVEFMPTSFV
                     RGLTIDNAVVIIEEMQNMTGGELNSIITRLGKNTRLILCGDHRQDDLAGKKHVEQSGL
                     KDIIRVFSEMDSIAKIEFGIEDVQRSGFVKEYLKMRLKLGLDKPLEI*"
                     /db_xref="UniRef100_E3SQI3"
                     /db_xref="A0A0E3FKQ3_9CAUD"
                     /db_xref="lic:LIC12107"
                     /db_xref="E3SQI3_9CAUD"
     gene            complement(171232..171450)
                     /locus_tag="ALT_09252017_20_scaffold_47_prodigal-single_26
                     0"
     CDS             complement(171232..171450)
                     /product="hypothetical protein"
                     /codon_start=1
                     /transl_table=11
                     /translation="MPTYNFKRIGGEVYQDFVHFSELDTYCRDNKVEQMLSTPLIVSG
                     IDKKPDRGFRDVLNRIKKANIRSNVDDF*"
     gene            complement(171451..171618)
                     /locus_tag="ALT_09252017_20_scaffold_47_prodigal-single_26
                     1"
     CDS             complement(171451..171618)
                     /product="hypothetical protein"
                     /codon_start=1
                     /transl_table=11
                     /translation="MGKTVRTHDDEEDFGEDFHIIDHNAKAKRHRLAQSANKHRKVDK
                     WKRLESNEEEE*"
     gene            complement(171625..172071)
                     /locus_tag="ALT_09252017_20_scaffold_47_prodigal-single_26
                     2"
     CDS             complement(171625..172071)
                     /product="Uncharacterized protein n=3 Tax=dsDNA viruses,
                     no RNA stage RepID=M1PR37_9VIRU"
                     /codon_start=1
                     /transl_table=11
                     /translation="MPRLGIAEILEKVSNEKNIDRRVKILHENDSPVLRGLLRLAYTP
                     GVQWLLPEGTPPFNRNGYLDQNGNLYSQWRKFYLFFPGGNDALAKSKREMIFIQILES
                     IDPRDADLLCAIKDGIMPYSNVNGLLVDKAWPGLIPLPQSETIETE*"
                     /db_xref="UniRef100_M1PR37"
                     /db_xref="M4QEL8_BPPRS"
                     /db_xref="M1PR37_9VIRU"
     gene            complement(172082..172939)
                     /locus_tag="ALT_09252017_20_scaffold_47_prodigal-single_26
                     3"
     CDS             complement(172082..172939)
                     /product="RNase H n=1 Tax=Synechococcus phage S-CBM2 RepID
                     =I3ULK9_9CAUD"
                     /codon_start=1
                     /transl_table=11
                     /translation="LILLDYSQVSLSNIMMFLTKSDDLEEAMIRHMILNSIRAIYKKF
                     KGEYGELVICCDGPASWRKTYFPYYKANRKKNREQSTLDWKTIFEIIGKVREELKAFM
                     PYRVIHVNSAEGDDVIGVLAAEWSNELINNNNKMLIVSGDKDFGQLQKFPNVDQYDPV
                     KKVFIKIRDPYKTLKEHIIRGDVGDGIPNFLSNDNCLVVGERQKSIMAAKVLDWLDKE
                     ASEFCDENMFRNFKRNETLIDLSKIPLELKNNILAAFENDNGRNRSKIMKYFIENKLS
                     NLMDVISDF*"
                     /db_xref="UniRef100_I3ULK9"
                     /db_xref="I3ULK9_9CAUD"
     gene            complement(172936..173376)
                     /locus_tag="ALT_09252017_20_scaffold_47_prodigal-single_26
                     4"
     CDS             complement(172936..173376)
                     /product="hypothetical protein"
                     /codon_start=1
                     /transl_table=11
                     /translation="MDRGTKRNMSLYSFDADDFELDQPPVKCSFKIAVLKTNEERISL
                     GYPRTSLADIFCVMVKPSTEDNWFLDRDIYNQRATFSTFEDAKKYVNQRLLDIGRRNK
                     AYIEEKCKHIERIKNLKIAEIEMEAKSRITALTLNLDTIYGLDN*"
     gene            complement(173349..174272)
                     /locus_tag="ALT_09252017_20_scaffold_47_prodigal-single_26
                     5"
     CDS             complement(173349..174272)
                     /product="FkbM family methyltransferase n=1 Tax
                     =Burkholderia terrae BS001 RepID=I5CFH2_9BURK"
                     /codon_start=1
                     /transl_table=11
                     /translation="MSIDILNESTLNANGGTELMARALEKKLPPELLEKFQIIPSRVR
                     NLDHNKKRILWLHDLDADPEVQHLANGGYNQFHKLVFVSNWQMQRYIERFGIPWYKCV
                     VLQNAIEPFEQISKPKNGPIRLIYHTTPHRGLQLLAAAFEQLAKEEDVHLDVYSSFSI
                     YGWAERDEPFKQLFNYFDAHPKATYHGAVSNQEVREALKSAEIFAYPSTWLETSCIAL
                     IEAMSAGCLCIHPNYGALYETSANWTSMYQFIGNPNDHAALLYRKLKTAIGIVRNDGV
                     QNHLYNQAYYMNHFYSWNIRAEQWIEVLKEI*"
                     /db_xref="UniRef100_I5CFH2"
                     /db_xref="A0A069P409_9BURK"
                     /db_xref="buo:BRPE64_ACDS05190"
                     /db_xref="I5CFH2_9BURK"
     gene            174376..174774
                     /locus_tag="ALT_09252017_20_scaffold_47_prodigal-single_26
                     6"
     CDS             174376..174774
                     /product="hypothetical protein"
                     /codon_start=1
                     /transl_table=11
                     /translation="LGELIKFPLRNSRTELGFAQSALEKDIESIKLGKFSMVADEITD
                     DVIRSIQILRLEETVEVSNEIETKDYIMLKEAIVAIMCKIVKIEHPLHDIEEQELIVS
                     ETIEDVNDFDIPSIRYRFKSEPEDKLRSEF*"
     gene            complement(174771..175031)
                     /locus_tag="ALT_09252017_20_scaffold_47_prodigal-single_26
                     7"
     CDS             complement(174771..175031)
                     /product="hypothetical protein"
                     /codon_start=1
                     /transl_table=11
                     /translation="MKYFETNSFARLVELLNLRVLYDDLVINGDFFLPKKIRGQLTID
                     KAKWIEMYALEKFGSNHERIEELIDVACTYIELAKLENVEGI*"
     gene            complement(175018..175215)
                     /locus_tag="ALT_09252017_20_scaffold_47_prodigal-single_26
                     8"
     CDS             complement(175018..175215)
                     /product="hypothetical protein"
                     /codon_start=1
                     /transl_table=11
                     /translation="MSTSREEASTQIATCCGNMCNPDAILYYIETLEEIIKHLISKED
                     QFTQNQREILTSLTKKHDEIL*"
     gene            complement(175217..175471)
                     /locus_tag="ALT_09252017_20_scaffold_47_prodigal-single_26
                     9"
     CDS             complement(175217..175471)
                     /product="hypothetical protein"
                     /codon_start=1
                     /transl_table=11
                     /translation="MMSATNNKTHTAIIKKDGLEYSPSVFVYLQGPCKLCSTTNNSLI
                     VLTYKPNNEEKGEGVFDTYCMSCKGRHVYFYKNIAVQQEE*"
     gene            complement(175468..175878)
                     /locus_tag="ALT_09252017_20_scaffold_47_prodigal-single_27
                     0"
     CDS             complement(175468..175878)
                     /product="NAD synthetase n=1 Tax=gamma proteobacterium
                     SCGC AAA168-P09 RepID=UPI000381E3C7"
                     /codon_start=1
                     /transl_table=11
                     /translation="LEWKDVPEDLEPWVGMVYLIENLENGKKYIGKKLFWKPKYSIKT
                     NKKTGKKVKKRLRAESDWKDYWSSSEHVKADVIALGIEKFSRTCLKVCKTKGELNYEE
                     LKAQIENKVLESENWYNGIIQVRIHKKHVKGGLQ*"
                     /db_xref="UniRef100_UPI000381E3C7"
                     /db_xref="A0A0F4RQK9_9RHOB"
                     /db_xref="UPI000381E3C7"
     gene            complement(175915..176202)
                     /locus_tag="ALT_09252017_20_scaffold_47_prodigal-single_27
                     1"
     CDS             complement(175915..176202)
                     /product="Putative uncharacterized protein n=1 Tax
                     =Moraxella catarrhalis CO72 RepID=F1XB90_MORCA"
                     /codon_start=1
                     /transl_table=11
                     /translation="MTQVVNLRTTPYSKDSVYIGRLSKWGNPYIVGKHGTRDHVVALY
                     KKYILNTELKFELEELRGKTLMCFCKPEKCHGDILVELLNQTTVEEFFKDQ*"
                     /db_xref="UniRef100_F1XB90"
                     /db_xref="A0A0F9KU56_9ZZZZ"
                     /db_xref="tkm:TK90_2749"
                     /db_xref="F1XB90_MORCA"
     gene            complement(176338..177069)
                     /locus_tag="ALT_09252017_20_scaffold_47_prodigal-single_27
                     2"
     CDS             complement(176338..177069)
                     /product="Metallophosphoesterase n=1 Tax=Bradyrhizobium sp
                     . S23321 RepID=I0G1N6_9BRAD"
                     /codon_start=1
                     /transl_table=11
                     /translation="MIFMDKINETGNMLIYAVGDIHGCFVELRELYAKMEADRNGAKA
                     KYVFLGDYIDRGPSSAQVVQFLIDARRENTEVEFVFLRGNHEQMMLDFEDDKPSGQYW
                     LYNGGQETLKSYTTAKYDHNTFYRSLQWLYRFGDVVFVHANIDPNIDDLNYQTNSVLI
                     WDREFSFYDGIYEGGYFVVHGHTPLPNGPWIGANQINVDTGCVFGQKHSEQYGALTAV
                     KIESKNDFANDGTLKFTFLNVRQTY*"
                     /db_xref="UniRef100_I0G1N6"
                     /db_xref="brs:S23_14560"
                     /db_xref="I0G1N6_9BRAD"
     gene            complement(177106..177345)
                     /locus_tag="ALT_09252017_20_scaffold_47_prodigal-single_27
                     3"
     CDS             complement(177106..177345)
                     /product="Glutaredoxin, GrxC n=1 Tax=Sphingomonas sp.
                     SKA58 RepID=Q1NCC7_9SPHN"
                     /codon_start=1
                     /transl_table=11
                     /translation="MATVELYGKEWCSYCNRAKDLFAEKNQQYIYYDVEKDEWAHSEM
                     LRKNPGAKTVPQIFIDGSLVGGYDELRKYYKNLET*"
                     /db_xref="UniRef100_Q1NCC7"
                     /db_xref="hhl:Halha_0948"
                     /db_xref="Q1NCC7_SPHSS"
                     /db_xref="Q1NCC7_9SPHN"
     gene            complement(177333..177494)
                     /locus_tag="ALT_09252017_20_scaffold_47_prodigal-single_27
                     4"
     CDS             complement(177333..177494)
                     /product="hypothetical protein"
                     /codon_start=1
                     /transl_table=11
                     /translation="MSEKCTDCGIEVHYSGSGMNDKAREAIATREWLEESKRIEEEFD
                     WRYSNEWQQ*"
     gene            complement(177554..180184)
                     /locus_tag="ALT_09252017_20_scaffold_47_prodigal-single_27
                     5"
     CDS             complement(177554..180184)
                     /product="Ribonucleoside-diphosphate reductase, alpha
                     chain n=1 Tax=Salinibacter ruber (strain DSM 13855 / M31)
                     RepID=Q2S696_SALRD"
                     /codon_start=1
                     /transl_table=11
                     /translation="MEKPVATWLNKDSRTFLSRGYLKEGQTAEERISEIAQAAEKILK
                     IDGYASKLEDGMLRGWASLASPVWTNFGHGKNLPISCNGSYFPDDTAEILRKTAEIGM
                     MSKYGAGTSAFFGEVRSRGSDISTGGKSDGSVHFMEGVQAWVNIISQGAVRRGNCAIY
                     LPIDHGDIKEFLNIRDEGHPIQKLSIGVTISDEWMESMIDGDKDKRKLWTRIIQKRFE
                     TGYPYVIFSDAMNIGRSKWYKDLDMKILASNLCFTGDTLVATADGRNAVRIEELDGTE
                     FPVYSARRKLGGKKGWKTEIKKARAFKTGTKKVVTVRLNDGTEFRCTPEHMIALADGG
                     YVKASESVGRELAGMFTTKTSNYRTINSFTNGYAYQHRMIWEYENGPKPDGFHIDHKI
                     SDGDDSINNLQLLKIEDHLEKTSIEVSGDNNAVFKIKDKDSWVRLHEITSFRENNSRW
                     SGVTDEEIISAAFELYDSGIVINIDNLRKLNTRIPKSFSKNRFGGDVRNLRKIVSGEV
                     EYIEPTAPEELIKDAVARSYSNPIVVEISDIGDFEDVYDLNVEDNHNFYILLSGDEKF
                     QESHGVLVHNCTEIALPSSANESFVCDLSSLNLLHYDEWKDTDWVETMMLLLDAVMTD
                     YIDKASKIPFMEDAVRFAKRHRALGLGVLGWHSFLQSKMIPFASIDAKKLNVEIWQNI
                     RTKAEAASKMMAQLYGEPEIMQGYGYRNASWLAVAPTTSSSFILGQVSRSIEPINSNY
                     YIEDLAKGKFTFRNPALKKLLKEKGIDNAATWNDILLHGGSVQHMEALSDNEKAVFQT
                     FGEIPQIEIITQAADRQRYIDQAQSLNITIHPDAPVKDVNLLMIEAWKLGIKSLYYQR
                     STNPAQEFARSLLSCVACEA*"
                     /db_xref="UniRef100_Q2S696"
                     /db_xref="A0A0E4BWP5_9BRAD"
                     /db_xref="sru:SRU_0132"
                     /db_xref="Q2S696_SALRD"
     gene            complement(180222..181232)
                     /locus_tag="ALT_09252017_20_scaffold_47_prodigal-single_27
                     6"
     CDS             complement(180222..181232)
                     /product="Uncharacterized protein n=1 Tax=Spiribacter sp.
                     UAH-SP71 RepID=U5T8Q5_9GAMM"
                     /codon_start=1
                     /transl_table=11
                     /translation="MGLFDEQIARKPNKYPWTQEFIDRMWAGFWTPNEFDFKSDYNQF
                     KKEMDEPKKRMIVKTLSAIGQVEIAVKRYWAQLGDRFPHPSMSDLGYVMANSEVIHNQ
                     AYEKLLEKLNLGKAFEENLQEPTLQGRVSYLRKYLAKVYEDRAITDDGKDLQRKQQIY
                     ALILFTLFVENVSLFSQFYIVLHENTFHNILKDTAQQVQYTKNEEMLHAQVGIKLINT
                     LREEYPELFDEELNSIVIREIQAAIEAESKIIDWMLDGVETEEHLSPEILKEFIKKRI
                     NDSLTQIELGAHTVSVDSAILEKTVWFDETVLGNAMTDFFNSKPIEYSKKNKVFDAEE
                     LF*"
                     /db_xref="UniRef100_U5T8Q5"
                     /db_xref="A0A0E4BV93_9BRAD"
                     /db_xref="spiu:SPICUR_08520"
                     /db_xref="U5T8Q5_9GAMM"
     gene            complement(181251..182285)
                     /locus_tag="ALT_09252017_20_scaffold_47_prodigal-single_27
                     7"
     CDS             complement(181251..182285)
                     /product="Uncharacterized protein n=1 Tax=Cyanophage
                     P-RSM6 RepID=M4T1Z2_9CAUD"
                     /codon_start=1
                     /transl_table=11
                     /translation="MYNLIWLEEKYISLISYKLPMFKAVDKTAFNFRCPYCGDSKKSQ
                     YRARGYLFLRKNTYFFKCHNCQTGRAFFNFLKDLDPTLYQQYNVEKFKEQGLQTSYPD
                     QINDDNVGIAPKVAKIAPNDVLKSLKCIGNFDENFTVYQYLINRNIPKKKFNDLYYSV
                     RFMEWINTILPEKFNETQLKVDEPRLVIPFYDANKNLFAVTGRSFKKNPAIKYMTIKF
                     DDVDKIYGMDTIDLTKKVYIVEGPIDSWFLENSIAFSGSSGKLPDFKDSVIILDNEPR
                     NREIIKTMEKFIDQGHQICIWPDNLKLKDINDMVISGLSSQQIKTIIDENTYSGIAAK
                     LRLADWNSIH*"
                     /db_xref="UniRef100_M4T1Z2"
                     /db_xref="M4T1Z2_9CAUD"
                     /db_xref="pmf:P9303_24151"
     gene            complement(182374..182607)
                     /locus_tag="ALT_09252017_20_scaffold_47_prodigal-single_27
                     8"
     CDS             complement(182374..182607)
                     /product="hypothetical protein"
                     /codon_start=1
                     /transl_table=11
                     /translation="MPPKKDPTLNEKDEVVNVTLPKDDYLIMREMIERQRSLNWIGKY
                     VRNILFVTVGGLLTLIAFGEQVKKLFTILFGGP*"
     gene            complement(182567..182767)
                     /locus_tag="ALT_09252017_20_scaffold_47_prodigal-single_27
                     9"
     CDS             complement(182567..182767)
                     /product="hypothetical protein"
                     /codon_start=1
                     /transl_table=11
                     /translation="MKFQFSKILNSLAEDIPTNNVGTGNIDGLGVGPKGEPGVYRKRL
                     TLYRKNRTPNATKEGSNSKRKR*"
     gene            complement(182764..183156)
                     /locus_tag="ALT_09252017_20_scaffold_47_prodigal-single_28
                     0"
     CDS             complement(182764..183156)
                     /product="Putative uncharacterized protein n=1 Tax
                     =Prochlorococcus phage Syn33 RepID=E3SR75_9CAUD"
                     /codon_start=1
                     /transl_table=11
                     /translation="MDKVRLDESNWLLYAAKNYCNTQCYDILEFEEDLKRFKYIKRLF
                     NKYVEYGELKERLILNHIIALNNVFTPSVATKMLFFRLYGYESFLAPFLTVLGTLPET
                     IYGIGENNIIECSNILSDFKIEEKLKNI*"
                     /db_xref="UniRef100_E3SR75"
                     /db_xref="A0A067XQU5_9CAUD"
                     /db_xref="E3SR75_9CAUD"
     gene            complement(183167..183496)
                     /locus_tag="ALT_09252017_20_scaffold_47_prodigal-single_28
                     1"
     CDS             complement(183167..183496)
                     /product="hypothetical protein"
                     /codon_start=1
                     /transl_table=11
                     /translation="MATTKKISELTATSTVSGDSLIYVVLDPSGTPTSYKASIKTVME
                     SNVAANSAISGRSQANSFTSTYNATPANSTAVPSGFPVGTHWSDGNYLYVVTGASTLK
                     RVAITTW*"
     gene            complement(183524..183859)
                     /locus_tag="ALT_09252017_20_scaffold_47_prodigal-single_28
                     2"
     CDS             complement(183524..183859)
                     /product="hypothetical protein"
                     /codon_start=1
                     /transl_table=11
                     /translation="MSQWKNTDDAANSVSWAARSIGAGSGKTAQAANNTALFGNTTAN
                     SFVLGQIVGQFGVDPVETKVSGKIAHAGYVLRREGTGGRAGRVHYEVLVAMGSLTGDA
                     GDDVTLPDS*"
     gene            complement(183905..184051)
                     /locus_tag="ALT_09252017_20_scaffold_47_prodigal-single_28
                     3"
     CDS             complement(183905..184051)
                     /product="hypothetical protein"
                     /codon_start=1
                     /transl_table=11
                     /translation="MIKKKKKLKQPEQVVINPPIPNEGPSLDVPLKEMAEKIISKHRR
                     SKKC*"
     gene            complement(184017..184613)
                     /locus_tag="ALT_09252017_20_scaffold_47_prodigal-single_28
                     4"
     CDS             complement(184017..184613)
                     /product="Ribonucleotide reductase A n=1 Tax=Synechococcus
                     phage S-MbCM100 RepID=V5UUI3_9CAUD"
                     /codon_start=1
                     /transl_table=11
                     /translation="MSRLVISYVRMNPPTIGHKVLVDRVLEEACGGDSIIYVSRTHDI
                     EFNPLDINTKMYFIRKMFPHVNFHAATSDYPHIGKILQELSGVYDEITIVAGSDRVAT
                     FQKMMENSNDRIFRFKNWKVITAGEERNSGGYLSSISSSKIRELVKEANFESFSNAYE
                     NILSDNDISFLYKNLEFSLINTDDGGLYDQEKEETKTA*"
                     /db_xref="UniRef100_V5UUI3"
                     /db_xref="A0A0E3F229_9CAUD"
                     /db_xref="V5UUI3_9CAUD"
     gene            complement(184615..185730)
                     /locus_tag="ALT_09252017_20_scaffold_47_prodigal-single_28
                     5"
     CDS             complement(184615..185730)
                     /product="hypothetical protein"
                     /codon_start=1
                     /transl_table=11
                     /translation="MTKDFSIEGSIEHIKHVWHPSKNWNSYNKMLSEAIKNLLNCHAS
                     NYTWTAKIDDSISCRVSKINQRYGVSYKTNSRSYSYSYKDIEDSYDNKITVKVLKELL
                     YFAPLLFSKYEDNVGYQVGIFDSFDTELGIAKGNVTEVHLSSWNKEAKIAMTLCSKIS
                     YDFYGNVHSVKQSNFPYGRLDDQLFLQIINPTLNLIQPHLIGVDTTNIKHLLFQLDFF
                     NYEGIEKIEKYHADIISYFNYNIRGGLDDSHWSTKDHIVCLKNFLVSRKLEYIDALKT
                     NTAKQKHLKELDDMCAVFSIDEFKRCLNKTLELCIVLRALKNEVVKLLSMYRAGNIKL
                     QHPYIEGFVLSAENGNELSMWKFVEEKFSYHNFKIRG*"
     gene            complement(185723..186331)
                     /locus_tag="ALT_09252017_20_scaffold_47_prodigal-single_28
                     6"
     CDS             complement(185723..186331)
                     /product="hypothetical protein"
                     /codon_start=1
                     /transl_table=11
                     /translation="MTVIIAYDLDDTLFWYDHEDSSIAKIRVIKDGELISRIGKEEYL
                     THKLKEDESYDYAEFEDASIFEKTAKPVKILIDSIKRMTSLKMYWPYEVAIITARGPL
                     EDMSFFKNVLKKHGIDTDLVHLKMCGIHRNMFDNTPERKKYAFVQLINSFNNVKTVIF
                     YDDQISNLNSFLELKQSYPNITFDAHLVNVNAGKLSIRLLND*"
     gene            complement(186328..187287)
                     /locus_tag="ALT_09252017_20_scaffold_47_prodigal-single_28
                     7"
     CDS             complement(186328..187287)
                     /product="hypothetical protein"
                     /codon_start=1
                     /transl_table=11
                     /translation="LSHNNSIGVLNEILLGKFISTSNTFPAHFRSYESSPETKFYQIT
                     SVLDKSVTTDIHVFALEMSSVIKGRLIQDGYMANTVDVKSVTWTSNPSDHEALIGVKD
                     ENTTADIIIHTISGNYVGISAKYGKSSSVTLKNLGLSTMHNIVDSKVSFDTFVEQYFL
                     KLKTLGLTGSQENMKAQYKELKKNKDPIAKRIDEMSKALRQALAFEMVYALLEKSQDF
                     IRQVCIQLLCAPTFIPHYRSHTKKTEKEAIHTFRDLAKDCETIISDFSDFEVTQNGME
                     LTILAKRNSKDIKEEVCTLRLKHTSSPCTSIKGNVTSKVFGKK*"
     gene            complement(187274..187726)
                     /locus_tag="ALT_09252017_20_scaffold_47_prodigal-single_28
                     8"
     CDS             complement(187274..187726)
                     /product="hypothetical protein n=1 Tax=Vibrio campbellii
                     RepID=UPI00026C4EFD"
                     /codon_start=1
                     /transl_table=11
                     /translation="MTEYAKYVLGVATTEDSVVLVKKNRPEWQKGFYNFVGGKVEAGE
                     KYIDAMVREFEEETSLRVPQKKWKKFGHLYKPQDFTCMLFISIVDIDSIKSNSDEEIE
                     IVSHLTMDGTFQEKCISNVPVIWKFLNSKDFLDDGAQLHLVYPKIVSQ*"
                     /db_xref="UniRef100_UPI00026C4EFD"
                     /db_xref="A0A0D8CUF5_9GAMM"
                     /db_xref="abl:A7H1H_2140"
                     /db_xref="UPI00026C4EFD"
     gene            complement(188046..188252)
                     /locus_tag="ALT_09252017_20_scaffold_47_prodigal-single_28
                     9"
     CDS             complement(188046..188252)
                     /product="hypothetical protein"
                     /codon_start=1
                     /transl_table=11
                     /translation="MNIYQHKEDGQLYILYSCHPEKNFEDIQAWKFDPWNLDKPFMWT
                     ITPIIRKDVRYKQKLEDYELKYER*"
     gene            complement(188249..188815)
                     /locus_tag="ALT_09252017_20_scaffold_47_prodigal-single_29
                     0"
     CDS             complement(188249..188815)
                     /product="Uncharacterized protein n=1 Tax=Pseudomonas
                     phage phi_Pto-bp6g RepID=G3KB14_9VIRU"
                     /codon_start=1
                     /transl_table=11
                     /translation="LKVEIEKTDVALLEHLTNRHLQIQRYNSIHVNEADRVVSFYLWN
                     LSGQLIGFQKYRPGAPKDRKNDEGHGRYYTYATPQYRGNYHAVWGLETYNYRDDILCF
                     TEGIFDACRLHNYGIPAVAVCSNNPKPLKKWLNILPKKLIGIRDNDAAGKKFESIFDT
                     CFTMENKDLGDSSENEVAKVVEKILDLR*"
                     /db_xref="UniRef100_G3KB14"
                     /db_xref="A0A066ZWJ7_HYDMR"
                     /db_xref="G3KB14_9VIRU"
     gene            complement(188790..189041)
                     /locus_tag="ALT_09252017_20_scaffold_47_prodigal-single_29
                     1"
     CDS             complement(188790..189041)
                     /product="Uncharacterized protein n=1 Tax=Cronobacter
                     phage CR3 RepID=I1TRN4_9CAUD"
                     /codon_start=1
                     /transl_table=11
                     /translation="MTGYHKREIRKYEYGTAHKIFEEIQELLDAEEQGIAIMSMVEMA
                     DIYGALEGFAKKKYNLDMADIKAMSDVTKRAFESGDRKD*"
                     /db_xref="UniRef100_I1TRN4"
                     /db_xref="I1TRN4_9CAUD"
     gene            complement(189041..189271)
                     /locus_tag="ALT_09252017_20_scaffold_47_prodigal-single_29
                     2"
     CDS             complement(189041..189271)
                     /product="hypothetical protein"
                     /codon_start=1
                     /transl_table=11
                     /translation="MANILNGLFFVVFGNRGFKIGIIVVIVLIGTIVSFTTSGISYKE
                     EQVKSFIASAEYSFDTSNCAVTREKIYCNKDK*"
     gene            complement(189276..189752)
                     /locus_tag="ALT_09252017_20_scaffold_47_prodigal-single_29
                     3"
     CDS             complement(189276..189752)
                     /product="hypothetical protein"
                     /codon_start=1
                     /transl_table=11
                     /translation="MSPFIVKRSSWHYNLALKLMAASTGYTEIADTDISYFEGKLKRE
                     GITSDFCSYWRHVALVPLMDIGLSIIILFLVGNALFASIALNFPWLTVILLLSLSVTI
                     VVILLGVAYLGVVAFQKIKDKFRKLDKIELVQGDSIIKEAYLSWKNKHCSTIEIQD*"
     gene            complement(189752..190228)
                     /locus_tag="ALT_09252017_20_scaffold_47_prodigal-single_29
                     4"
     CDS             complement(189752..190228)
                     /product="Uncharacterized protein n=1 Tax=Novosphingobium
                     lindaniclasticum LE124 RepID=T0H996_9SPHN"
                     /codon_start=1
                     /transl_table=11
                     /translation="MGRIFIDCDGVLAEFDEHATNVLGMHPRLFEEKYGSDTFWGSLE
                     RNDPDFFINLKPRHDAFELWDAVKHLEPIVLTGAPLSFIDSWWQKPIWVHDHFGTFTK
                     VAVCQSKNKALFCKQGDVIVDDYPKHRKTWENAGGQWVLHTSAEDSIKQLQNLGYI*"
                     /db_xref="UniRef100_T0H996"
                     /db_xref="A0A067XQB2_9CAUD"
                     /db_xref="mch:Mchl_0080"
                     /db_xref="T0H996_9SPHN"
     gene            complement(190244..190429)
                     /locus_tag="ALT_09252017_20_scaffold_47_prodigal-single_29
                     5"
     CDS             complement(190244..190429)
                     /product="hypothetical protein"
                     /codon_start=1
                     /transl_table=11
                     /translation="MKSKEYKFIECHSCGGYGLKSTGDDFDECVTCGGSGKIIIYESG
                     VIAAYQGGPLLGKLPKK*"
     gene            complement(190419..190988)
                     /locus_tag="ALT_09252017_20_scaffold_47_prodigal-single_29
                     6"
     CDS             complement(190419..190988)
                     /product="Putative RNA polymerase alpha subunit C-terminal
                     domain protein n=1 Tax=Caulobacter phage CcrColossus
                     RepID=K4JVW2_9CAUD"
                     /codon_start=1
                     /transl_table=11
                     /translation="MIDYSIINDSLKYYTSIGYNRIEVPWVVSKPISDLTRPKSVHGY
                     DVVKNGKTKTFIGSGEQGFLYLIAKSHLPPGKYVTTTPCMRDDTFDETHTKYFMKTEL
                     IHVGKFKTNEIRNAEVYRMMDNAKAFFKRHTSGTLENSLDEDSVDINLDGIEIGSYGF
                     RTCMFTDWIFGTGVAEPRFSRILRSRNEK*"
                     /db_xref="UniRef100_K4JVW2"
                     /db_xref="K4JVW2_9CAUD"
     gene            complement(191121..192518)
                     /locus_tag="ALT_09252017_20_scaffold_47_prodigal-single_29
                     7"
     CDS             complement(191121..192518)
                     /product="NAMPT; Nicotinamide phosphoribosyltransferase 
                     (EC:2.4.2.12)"
                     /codon_start=1
                     /transl_table=11
                     /translation="MTIITMSDSYKYSHPWQYPPKTEVVSSYIESRGYNSNFFKNGAE
                     TVFFGLDYTINQYFNIPFNVRDIKKLTNLAEMHGIPCAEEGFRYILSEHDGYMPVQIA
                     ALPEGTVVPDFSIPLVQVHNLDKKVPWVTSFIETTLLRGVWYPTTVATLSREIKKIIA
                     KYLEETGDPNGLVFKLHDFGARGASSHESAALGGLAHLVNFFGTDTFEAIELGYSMYD
                     QILGYSIPASEHSTITSWGRENEVEAFRNMLHQFPTGLVACVSDSYNIYEACRHLWGE
                     VLHDDIMNRDGTLVIRPDSGSPEVVTLEVINILGEKFGFTVNSKGYKVLPSQVRIIQG
                     DGIDLMSIDRILKNFKNNGWSADNIAFGMGGALLQRLDRDTLSFAMKANEAIIDGVPR
                     DVYKDPITSHSKTSKKGRQAVYERDNKLISIPEHEYREELGKNLLIPRWSSMRGNVSH
                     NFENDFNVIRQRAKI*"
                     /db_xref="vni:VIBNI_B2141"
                     /db_xref="U4KF71_9VIBR"
                     /db_xref="UniRef100_U4GL05"
                     /db_xref="2.4.2.12"
     gene            complement(192547..192972)
                     /locus_tag="ALT_09252017_20_scaffold_47_prodigal-single_29
                     8"
     CDS             complement(192547..192972)
                     /product="hypothetical protein"
                     /codon_start=1
                     /transl_table=11
                     /translation="MQTEITISGYSDDIVILEITKDSKVLFSDEVSPGKWLQIEQYLF
                     VMVDHTDLGWTHSIAYDSEAEFIDLDKLFSIKVTQDPENSYSPLMKITVNKETVVIAG
                     IYGGDKTEFLDIVTKYLNYQDREEASKLYIELKKADLLK*"
     gene            complement(192974..194083)
                     /locus_tag="ALT_09252017_20_scaffold_47_prodigal-single_29
                     9"
     CDS             complement(192974..194083)
                     /product="Bifunctional nicotinamide mononucleotide
                     adenylyltransferase/ADP-ribose pyrophosphatase n=1
                     Tax=Burkholderia sp. TJI49 RepID=F0G058_9BURK"
                     /codon_start=1
                     /transl_table=11
                     /translation="MHTTVFIGRFQPFHIGHYHIVQQALEMTDHLIIVIGSKDRAPAL
                     QHPFSYQKRIDIIKAALTDEELRRVTFTGVYDFDYNNILWTHGVQEAVSNAISAWGVT
                     YDKKISLIGHAKDHTSFYLKMFPQWDSISVDNYKNISATDIRNRVYDVLGFKQRPILD
                     EYFARKYFVNSDHYVAFTNALEMQSMKLLYKQWEFLNEYRNKWWHRDPKTNKWIVPTF
                     NTVDAVVTLGGNILLIQRGDHPGKDQWALPGGFLNSNERIEAAVIRELSEETKIAVPE
                     PVLRGAIDGKMTADLIDRDPRGRIITHAFHINLTTYGMDSKSNMKINLPKIKGSDDAK
                     KAKWFTLEDFKNMRNQIFSDHFSIANTLIDKQTKN*"
                     /db_xref="UniRef100_F0G058"
                     /db_xref="bcew:DM40_4847"
                     /db_xref="A0A088URP6_9BURK"
                     /db_xref="F0G058_9BURK"
     gene            194126..194902
                     /locus_tag="ALT_09252017_20_scaffold_47_prodigal-single_30
                     0"
     CDS             194126..194902
                     /product="Putative homing endonuclease n=1 Tax
                     =Sinorhizobium phage phiM12 RepID=S5MPD3_9CAUD"
                     /codon_start=1
                     /transl_table=11
                     /translation="MFNESKYTTWYWSIIENARSNPREGYVERHHIIPKSMNGSNNAD
                     NLVALCFREHFLCHWLLTKMCIDLRDKRKMFYALTRMTRKKKLVVLASWQYEQVRRAA
                     RKAARDRIMSEETKLKLRKSWTDERKAALWTPERRAARSENYTGKNNPFFEKKHSEEC
                     KKNLSENNPAKREDVREKMQKPKSVKRAFRALDESTKQKISATLMGRLESEETRAKKR
                     AAKTNLVWIHDGIHKPKQVKKETFNESFGWKRGRGPKSNW*"
                     /db_xref="UniRef100_S5MPD3"
                     /db_xref="S5MPD3_9CAUD"
     gene            complement(195033..195392)
                     /locus_tag="ALT_09252017_20_scaffold_47_prodigal-single_30
                     1"
     CDS             complement(195033..195392)
                     /product="hypothetical protein"
                     /codon_start=1
                     /transl_table=11
                     /translation="MDKCTPIGYTNVGAEYVLQEIQRLELAEKEFRPILIQKVFEAWK
                     ERIAYRENKRKTFTGRVSDSFWNVEPFKSELKKFSLEKIQDYYNERTCFTKDQFKDLK
                     KLKNLLKHLLNMETVRS*"
     gene            complement(195392..195940)
                     /locus_tag="ALT_09252017_20_scaffold_47_prodigal-single_30
                     2"
     CDS             complement(195392..195940)
                     /product="hypothetical protein"
                     /codon_start=1
                     /transl_table=11
                     /translation="MTEYVKVSFDWYKAPYINPGDWVERSTHRRGNKRSTLKYGDRAE
                     VIKVSRGDYLGSFDINGDGRYEYVYNQKIQLKNNDGQIATYNSDNFIVVRKKNEMSTL
                     QLESNRPAFVREFTEVLDENNNPKRVYIGDQKEFTSLSGARIYTEQEITKSIREDNKY
                     RQFAIFTENSIARAKKPEIEFA*"
     gene            complement(195946..197331)
                     /locus_tag="ALT_09252017_20_scaffold_47_prodigal-single_30
                     3"
     CDS             complement(195946..197331)
                     /product="Uncharacterized protein n=1 Tax=Vibrio sp. 16
                     RepID=B8KBB9_9VIBR"
                     /codon_start=1
                     /transl_table=11
                     /translation="MKPLNFLSIAKLLGIVAIAFFSVIIFSGGFYTIGGGITAVIQNT
                     LTGSIEIVRGPKFGLKLPFFSNVEPFVDVSTITFGESTDENTRNLPAIKISFADTYKS
                     DIAMSFRFRLPISDDAMRRLFFDYRRYENMVDNLYVKNAVNVTTVTATQFTGEEFFQG
                     GVNTYKERLEDQMKAGIYQTERKQVEIEQLELQAVGVDNNKSGQLEVGKQLVWKTVPV
                     LDAAGQPQRQSNPFQRYEVEVTQLTYSGAEPEELLSKLLTDKKTLVAQRIRTIQEQET
                     AKAEADTAQLLKEIERTKAVQDANRLKELAVIAETQQVEVAKQQALKETVTADKEKSL
                     AVINKQKELDIAKANLGIQQANAASAIEQAKATREIGLAEAAVTDAKYKALGSNKDIY
                     LAEVQRDISVSMYKNLANFKIQMPTNLITTSGNSMSTNLDILASYAALGSMDSLNKKI
                     IAENSVDNIDK*"
                     /db_xref="UniRef100_B8KBB9"
                     /db_xref="pgb:H744_2c0079"
                     /db_xref="A0A0B9G6W0_9GAMM"
                     /db_xref="B8KBB9_9VIBR"
     gene            complement(197410..198606)
                     /locus_tag="ALT_09252017_20_scaffold_47_prodigal-single_30
                     4"
     CDS             complement(197410..198606)
                     /product="Uncharacterized protein n=1 Tax=Sinorhizobium
                     phage phiM12 RepID=S5MPY0_9CAUD"
                     /codon_start=1
                     /transl_table=11
                     /translation="MAKASRKTKLTKRLSRAEARVVSYNGYGTELVFDKSKPLTKTEA
                     SSAFNWYNNTQEDEDSKQFLLTFLTEMEKPELLKSVSKIDAKLVFGFASIAAWIGRLI
                     SLGYEFEDHKEKVKYLYERVEKLIQTFNSIKRESARSKLIEGRTDYHYYSDRVVAALN
                     EIEDAIDILHVGTYDYDFNAYACLKKHRILDFSAKKMALFLESEYEDCFGPYDDPLVI
                     QCKDPKKKLKLLRTVVSDIRDYAEDNREIRAKKVELAPKKDPKTGEPIIKVRKKKIVP
                     VEKKIKDVKYLKEYEDYDIKSVSPEKILGADEVWVFNVRYDMLQVYRAIDDKGFDIKG
                     TTILNFDSEISTGKRCGRLAVKNIEIVRKSTKAALSKHMKTINSVDIAMNGRLNEHCV
                     ILKVFN*"
                     /db_xref="UniRef100_S5MPY0"
                     /db_xref="A0A067XQ91_9CAUD"
                     /db_xref="S5MPY0_9CAUD"
     gene            complement(198667..199257)
                     /locus_tag="ALT_09252017_20_scaffold_47_prodigal-single_30
                     5"
     CDS             complement(198667..199257)
                     /product="Uncharacterized protein n=1 Tax=Bradyrhizobium
                     sp. ORS 285 RepID=H0RXV3_9BRAD"
                     /codon_start=1
                     /transl_table=11
                     /translation="MKNLRALILNNSYQPLSLFPLSVTTSEDAIHNYLGGSCDIVVSY
                     DEPILTPSRTDLYWPSVVANKNSHSFKKELRLRKELLYYRDHCICMYCGTPLTTRTLT
                     FDHVHPSSKGGQHSWDNVVAACKECNNKKTNEINPKKWKPKKAPWTPTYYQMLDIRKQ
                     FPIIVDHESWIDFLPRWSAPIIVDRNKSSESEDLTY*"
                     /db_xref="UniRef100_H0RXV3"
                     /db_xref="magq:MGMAQ_0607"
                     /db_xref="W6KGB6_9PROT"
                     /db_xref="H0RXV3_9BRAD"
     gene            complement(199264..199611)
                     /locus_tag="ALT_09252017_20_scaffold_47_prodigal-single_30
                     6"
     CDS             complement(199264..199611)
                     /product="hypothetical protein"
                     /codon_start=1
                     /transl_table=11
                     /translation="MDNFEFKILSENIYDLEGAISLILRDGVVTSYKIVDNVLALHFS
                     REEKDISFPTALTYHELTPVIRRWLNSVKPLGEAPDIDGTVRPTAWKIIKPAYCSFKL
                     AFTVQPEWAIYSK*"
     gene            complement(199702..199836)
                     /locus_tag="ALT_09252017_20_scaffold_47_prodigal-single_30
                     7"
     CDS             complement(199702..199836)
                     /product="hypothetical protein"
                     /codon_start=1
                     /transl_table=11
                     /translation="MLKKLERWKQDRRTRRELEGLSDRELSDIGINRSDIKWVVAQTR
                     *"
     gene            complement(199934..200131)
                     /locus_tag="ALT_09252017_20_scaffold_47_prodigal-single_30
                     8"
     CDS             complement(199934..200131)
                     /product="hypothetical protein"
                     /codon_start=1
                     /transl_table=11
                     /translation="LNLNIKVLKTEFKHDIQATRIYFEFMGKDFTVDVMDDTWLTTSV
                     IHHILLTIENFLKEHFKIINN*"
     gene            complement(200128..200313)
                     /locus_tag="ALT_09252017_20_scaffold_47_prodigal-single_30
                     9"
     CDS             complement(200128..200313)
                     /product="hypothetical protein"
                     /codon_start=1
                     /transl_table=11
                     /translation="MTKGQKKLLLELAIAEQQKAEMHYRDARRMMQTSKHHCILMPQI
                     YAAKASRRARIALGIED*"
     gene            complement(200322..200702)
                     /locus_tag="ALT_09252017_20_scaffold_47_prodigal-single_31
                     0"
     CDS             complement(200322..200702)
                     /product="hypothetical protein"
                     /codon_start=1
                     /transl_table=11
                     /translation="MPVFQRENLRGESVQAYTYSSIHNFIPDPSDKAAEFLLNFRKDC
                     AKELDELHTLQNQASKQKDYALAKYWKECISEKQKFYKACCFVIPHYVGYPPGDCKKF
                     VRVNDFPCDLDYELTFILSKISIL*"
     gene            complement(200702..201244)
                     /locus_tag="ALT_09252017_20_scaffold_47_prodigal-single_31
                     1"
     CDS             complement(200702..201244)
                     /product="Uncharacterized protein n=1 Tax=Gibberella zeae 
                     (strain PH-1 / ATCC MYA-4620 / FGSC 9075 / NRRL 31084)
                     RepID=I1RHW7_GIBZE"
                     /codon_start=1
                     /transl_table=11
                     /translation="MNICYSGGAEGADEFFGRVAEDAGHEVRHFSFKGHRNSVGNRNI
                     FILDKDKLDLANTTLDWVNKNVLHRSFPAHSDFVTKLLQRNFFQVNETESVYAVAGLD
                     GNSVYGGTAWAIECYKKLHPESDKIYVFDQEKASWFQWNYMTWIKLDKQPPKPSGRWT
                     GIGNKKLTEVGENAILELFK*"
                     /db_xref="UniRef100_I1RHW7"
                     /db_xref="W3XFN4_9PEZI"
                     /db_xref="I1RHW7_GIBZE"
     gene            complement(201241..201618)
                     /locus_tag="ALT_09252017_20_scaffold_47_prodigal-single_31
                     2"
     CDS             complement(201241..201618)
                     /product="hypothetical protein"
                     /codon_start=1
                     /transl_table=11
                     /translation="MSIVLIMYLIEFLSNFSVLCILYVVGSAFALPIYACLTHEDPEN
                     NEESFREAFIRMRKSIILKFALAALIFCVAIPNKNTMYTMTAVSFLETASKMEEVQKL
                     GGKIGILAESAIDLLTRKIDELK*"
     gene            complement(201587..201811)
                     /locus_tag="ALT_09252017_20_scaffold_47_prodigal-single_31
                     3"
     CDS             complement(201587..201811)
                     /product="hypothetical protein"
                     /codon_start=1
                     /transl_table=11
                     /translation="MALSGFLMPAKSEIKDFFESFNRGDFPNQRLGQAFCNKFDLRDH
                     ELFYGTHESKTFSIIAERYTDVDSSDNVPD*"
     gene            complement(201780..202073)
                     /locus_tag="ALT_09252017_20_scaffold_47_prodigal-single_31
                     4"
     CDS             complement(201780..202073)
                     /product="hypothetical protein"
                     /codon_start=1
                     /transl_table=11
                     /translation="VTLKFKEKKDLEKLVLKEFERGLKEIEIEYGAEISAAFLRNIIS
                     TIEDIPVEVDTDKKCTCSLETRKTVIVNYDVMWHEGQIICQICNGFVGFFDAG*"
     gene            complement(202070..202348)
                     /locus_tag="ALT_09252017_20_scaffold_47_prodigal-single_31
                     5"
     CDS             complement(202070..202348)
                     /product="hypothetical protein"
                     /codon_start=1
                     /transl_table=11
                     /translation="VSFEETVKSFEKKFPKGNWSVRKGVVSKKEAEKKGTYEAYVCSD
                     LNIGESNHFFSIELGFNAESSLKNAVEAMEAKIDAFNKEKKLLKEQKK*"
     gene            complement(202358..202711)
                     /locus_tag="ALT_09252017_20_scaffold_47_prodigal-single_31
                     6"
     CDS             complement(202358..202711)
                     /product="hypothetical protein"
                     /codon_start=1
                     /transl_table=11
                     /translation="MANKRLQKAHDLHQKWLEDRGLSRKQIKEKRDYRFHPIAFPDLS
                     VESNVPLSNGFAKSGFVNTPMSKRFTEKPEVRAEIEKKAMSIAPAYNKGAAQYINPNG
                     KDHKHMGKKTSAMED*"
     gene            complement(202704..202970)
                     /locus_tag="ALT_09252017_20_scaffold_47_prodigal-single_31
                     7"
     CDS             complement(202704..202970)
                     /product="hypothetical protein"
                     /codon_start=1
                     /transl_table=11
                     /translation="VSNLFSNAIESGIVTGMVKGLWDHLGILTPEAIAYLDKGLYKGS
                     TPVDRGLLNGLLKTGHLKRKWIFLVMRTDQPLTKNTLRERVKYG*"
     gene            complement(203020..203313)
                     /locus_tag="ALT_09252017_20_scaffold_47_prodigal-single_31
                     8"
     CDS             complement(203020..203313)
                     /product="hypothetical protein"
                     /codon_start=1
                     /transl_table=11
                     /translation="MLIFYIFLVVISIMLAIFVVVNTPKKTEYIKVEPTFKTYQHGTV
                     DDETGELTWKTKTVFVEPKESQELVPETEVVGNLSGTAYPVRTESSNKLENNG*"
     gene            complement(203314..203622)
                     /locus_tag="ALT_09252017_20_scaffold_47_prodigal-single_31
                     9"
     CDS             complement(203314..203622)
                     /product="hypothetical protein"
                     /codon_start=1
                     /transl_table=11
                     /translation="MIYALYLSDIGYPPEDSKENWIICRTYEQAVEIVDRVAPGHIYF
                     GADLQSVADCFDFVNWFVEYDKREDVITPKFTYDVENGDFSQDISRIMYRYLKSKWNL
                     *"
     gene            complement(203619..203870)
                     /locus_tag="ALT_09252017_20_scaffold_47_prodigal-single_32
                     0"
     CDS             complement(203619..203870)
                     /product="hypothetical protein"
                     /codon_start=1
                     /transl_table=11
                     /translation="MKYIKKLIWCHWCDVSLFLKDDIYYIVVSYDKVLSSATETCNGR
                     RVVETLLYKTDKDGSFKDSIPLKVSSKLEDHTKFARSYS*"
     gene            complement(203910..204443)
                     /locus_tag="ALT_09252017_20_scaffold_47_prodigal-single_32
                     1"
     CDS             complement(203910..204443)
                     /product="Metallophosphoesterase n=1 Tax=Agrobacterium
                     tumefaciens 5A RepID=H0HBC4_RHIRD"
                     /codon_start=1
                     /transl_table=11
                     /translation="MNDIWFISDTHFNHENILNFTSTWKQGQRVRPEFEPGEISKMNE
                     FIISNWNEKVKPGDKIYHLGDLGSDKGWLSTNLPRMHGKKRLILGNHDTYEMTFYSKF
                     FEKIMVSRKIDGVLFSHYPVVLEPHEIKTKGNAHGHTHEFVLKDLKYMNLSVEQIGYA
                     PIHIDDVFAEFRRRKVI*"
                     /db_xref="UniRef100_H0HBC4"
                     /db_xref="H0HBC4_RHIRD"
                     /db_xref="stax:MC45_02065"
     gene            complement(204508..205701)
                     /locus_tag="ALT_09252017_20_scaffold_47_prodigal-single_32
                     2"
     CDS             complement(204508..205701)
                     /product="PolyA polymerase family protein n=1 Tax
                     =Neorickettsia sennetsu (strain Miyayama)
                     RepID=Q2GDC2_NEOSM"
                     /codon_start=1
                     /transl_table=11
                     /translation="MMKNLEALQYLSKHQLDKVTFVIKTLERAGFEARIVGGAVRDIL
                     LSITPDDIDVATTAKPEEVSKLFSGRFYNSSIVSIVPTGIKHGTITVVVNSYPIEITT
                     LRVDVETDGRHAVVEYTDSWELDAKRRDFTVNALSIDLAGNIYDYFGGIEDLYDKKIK
                     YVGDANTRIEEDKLRALRYFRFLARFGFKNIDEASMHASVNTDFSSIAGERIWKELMK
                     IFKSPCRVDVLDILSKHKILQQFGFKPLSVSPILVIMYFDSFSLFQPSYVVAALTLSV
                     KDLDNVRARLKFDASSYELIKFLISNKPMHTIDEIKEALVRGVNDSHLKNLCKYNGRL
                     DLADWININYANIPKFPVRGADVKNLGYTGKEIGDYLTSLKEAWIKSEYVLSREDLLS
                     SLVEK*"
                     /db_xref="UniRef100_Q2GDC2"
                     /db_xref="eaa:I862_06640"
                     /db_xref="A0A075MM37_9RICK"
                     /db_xref="Q2GDC2_NEOSM"
     gene            205969..206418
                     /locus_tag="ALT_09252017_20_scaffold_47_prodigal-single_32
                     3"
     CDS             205969..206418
                     /product="hypothetical protein"
                     /codon_start=1
                     /transl_table=11
                     /translation="MMTVGLLAHEFYKTPKAGELFQEQLCKDPFWMLVACCLVNQTAW
                     KDAEPIFSEMLRKSKSDPRWFLRVDPDFLEEMLEPIGLHRRRAEKLTSMALKWLEINP
                     ETRADVLDLPGCGIYAVDSWAIFVEKDYRVQPLDKVLQKFLQDNNRK*"
     gene            206546..208051
                     /locus_tag="ALT_09252017_20_scaffold_47_prodigal-single_32
                     4"
     CDS             206546..208051
                     /product="Uncharacterized protein n=1 Tax=Sinorhizobium
                     phage phiM12 RepID=S5MD58_9CAUD"
                     /codon_start=1
                     /transl_table=11
                     /translation="MNTFVKAWKSHQETTFTENGGLTYKTSGNANTDLFFMVAALRGQ
                     GTERLYNLFAKAFGEDSYLATRIMLWSRDVRGGAGERQIFRDLLSWLEDNAPEVLELV
                     IPKVPLLGRWDDLTGSKKHVFKTEKFRNLAYDLVDEALRSKNQLAAKWMPRRGIVAEA
                     LRSYFGLTPRQYRKVLVSLTNVVENKMCARDWSSINYEVIPSLAQIRYSAAFKRNDEI
                     RYSEYAKKAKEYAEYVNGVMPLTASAVIPEKVKINAGAVYPYDVLKPVISKYGSNSKF
                     DPNTVKAQWLSLPNYVGDANILPIVDVSGSMETIIPGTTVTAMDVSVSIGLYLATKNR
                     GDFHNVFMTFSNDPELVTLLGEDIIVQAKQLNHASWGMSTNLEAAFAKVLNLAKKNKI
                     PQADMPQTLLIISDMEFNSAASGKTAYQDFVKKYSDAGYTAPSIVWWNVMSRHDNVPV
                     SNKQPGTALVSGFSPSIVKNILSGENMTPASIMLKTVMNPRYDLDLIKKAA*"
                     /db_xref="UniRef100_S5MD58"
                     /db_xref="A0A0F6WC82_9CAUD"
                     /db_xref="mpz:Marpi_0401"
                     /db_xref="S5MD58_9CAUD"
     gene            208048..208506
                     /locus_tag="ALT_09252017_20_scaffold_47_prodigal-single_32
                     5"
     CDS             208048..208506
                     /product="hypothetical protein"
                     /codon_start=1
                     /transl_table=11
                     /translation="MTWEETCKKVSEHRKNAAPRYTSLDELEVKRVSQNLNTYMIWNK
                     RVGLNVTSYCLSLLDRNDFLLGSKEVIEEVFIELKKIKQPNSILEDLRDIAYPEFVCE
                     NCIAMPEAGCYCEYNGAEAPGIGPSELILKLRTLLEKYDTGKLEDGNFLR*"
     gene            208487..208753
                     /locus_tag="ALT_09252017_20_scaffold_47_prodigal-single_32
                     6"
     CDS             208487..208753
                     /product="hypothetical protein"
                     /codon_start=1
                     /transl_table=11
                     /translation="MEIFYDDTRNMWYTHTSMGIKYLNSKDFYRSAAFKDYPKDAFYS
                     SCFVMLDRDVIGSNKKDTEFYYGWKECLELGIPYEQKVPKSSQR*"
     gene            208719..209087
                     /locus_tag="ALT_09252017_20_scaffold_47_prodigal-single_32
                     7"
     CDS             208719..209087
                     /product="hypothetical protein"
                     /codon_start=1
                     /transl_table=11
                     /translation="MSKKCPNLVNGSCPLHNLFCAYPECEKDVKIEIVKSYPAKELPV
                     SKKVFIKDGVQRIVQLYSTGYAVWVCKHNKKSWHIPGYVVGNQFFSNGHNEDILRAYK
                     PSRRVFKEDGNVIQYNIDLY*"
     gene            209251..>209331
                     /locus_tag="ALT_09252017_20_scaffold_47_prodigal-single_32
                     8"
     CDS             209251..>209331
                     /product="hypothetical protein"
                     /codon_start=1
                     /transl_table=11
                     /translation="MMTPKIITDKILLEGHDNVLSLCDLEG"
ORIGIN      
        1 CTGCTAACTA ATCAGCATAA ACAGGCGTTA TCTAAAGGTT ATTATAATAT AACTTTTAAT
       61 TTAAGTTATG TTGTAGATGA TGGCTACTAT CTTAGTGGTA GTCGTTTTGA AACTCTTGAA
      121 GAGTTTCAAA ACCGAAAGAA TTTAATTGAA GAACTTAAAC AAGAAAAAAG TCAAGATGAA
      181 TATGATGTCT ATTTAAGACT TAGAAAGAAA TATGAGGGCC TATAGCTCAG TTGAGAGAGC
      241 GCTTGAATGG CATTCAAGAG GTCGCCGGTT TGATCCCGGT TAGGTCCACC ATATCAAGCA
      301 AATTGCGGGG GTCTGTTGGC CAGAAACCAG CCTTCCAAGC TAGTAACGCG GGTTCGATCC
      361 CCGCTCTCCG CTCCAAAATT TAAAGTCTTA AAATGAAAAT ACACTGGACT CAAGACAAGT
      421 ACGGCACACA CCTGGGTAAA TCAGGTGAAA AGATTGTAAT ACGTTTTGAA GTGTCTGACA
      481 CGAGTAGTGT AGATCTTAGA GCTTGTTTCG TTTCTAGAAG AGTATACTAC AAACATTCGA
      541 AGAATTATCC TTTCAACGGA GTAGAATCCA TGAAAGCTGC CTTCGAAAAA GAATTTGATG
      601 AATGGCTAGC GTTGGCTGGT CTGCAGCATA TGCCGGTAGC TCAGGTGAGC ACGTAGATCT
      661 CATAAGTCTG CTTAGGGTGA GTTCGATACT CCCTTCCGGT ACCAATACTA TGGATTAAAC
      721 GATGCGTGAT AGAGACAAAT CTTGGTTTGA CAAGATGATT GAAATGGGTC ATATTCCACG
      781 TATGTATGAT GGGAATTTGG ACGTCTTTGT AGTAGATTAC GACATCCACA ATGGACCAGG
      841 ATGTTCGGCT TGTAATTGGT CTATTTGTAT GCATTGTAGA AGCATCGATG AGATACCTGA
      901 ATGCACCAAC AAAGAGCGTA TCGCATGTGG ATAATATGGT CTCGTAGCTC AGTTGTATAG
      961 AGCGGCTCTC TCCTAAAGAG CAGGTCACCG GTTAGAGTCC GGTCGAGATC ACCATAAAAT
     1021 TTGAGAAATA AAAATGACTA TGCTATATCA GTGCGACTTT TCAAACGGCT CTTCAAGAAC
     1081 TAGAGCTTAC ATCGAAGAAA AAGCGGCAAA AGTTGGATGT AAAGTTCAAT TGAAAGATTC
     1141 TGAAGACCCC GATGTATTTT GGACTGTTGA TTCAGTTCCA AACATAGGAA TTAAAGATAA
     1201 ATATCTTGCG GAATTAAAAA CCGCCTATAG GAAGCAGCGA GAAGCTTCCG ACATATGAAG
     1261 AATTATGCCG GTGAGTCCGA AAAGCGAGGA GCACAGCCGA TAACTGTGTT GTAGTTGGGG
     1321 CAGTACCAAT CACCGGTACC ATAATATGGA CCACGAGCTT AGTCCAAACT GGGTTTGGAA
     1381 GAGCCTCTTA AGTTCCTAGC AATCAGTTCG ATTCTGACGT GGTCTTCCAA TATAAATATA
     1441 AGCTGAAGTG TGAGTAAAGG AAACTCTCCT GTTTCGTAAT CAGGAATTGT AGGTTCGAGT
     1501 CCTATCTTCA GCACCAAGAT ATTTCAGTAG AAATAATAGT TGACGTTTGT CAAACTTTGT
     1561 TGTATTATCG CTTTAATGAA TATGCCTGTC GACTCAGCTG ATGACGAGAG CTCTTTTACA
     1621 CGGAGATGCT GCAGAGTTTG ATTCTCTGGA CAGATACCAT ATGTTGCCGG ACATACAACC
     1681 GGATGGTTGC GGACGACGAA TACCATCTCT TAACCGAGAT TCGTCTCGCG CAGAGTGCCA
     1741 GTCTCTGTAA ATAAACTGGT AATGTGCGAT TAGCTCAGTT GTTAGAGCGC TCTTCGATGA
     1801 GAGGTCGGTG GTTTGAGTCC ATCATCGCAC ACCAAATTTG CTTTCGTAGC TCAGTGGGAG
     1861 AGCGCCGCCT TGACATGGCG TAGGCCACTG GTTCGATACC AGTCGAAAGC ACCAATATGC
     1921 GTGGTTAGCT CAATGGTAGA GCACAAAACG TCTTGGATCC TAGAGGTCGG TGGTTCGATT
     1981 CCATCACTGC GCACCAAGAA TGCCTGGATA GCTTAATTAA AGCAACCTGA TAAAGAGTGT
     2041 ATGGTGGTTA AAGTCCATCT CCGGGCACCA AAGAATATTC GGGATTAGTT TAATGGTAAA
     2101 ACTACGGCCT TTGACTCCGT CGTTGTAGGT TCGACTCCTG CTTCCCGATC CACTTTTGGA
     2161 AGGTTACAGC ATGCGAGCAA AACTCGTGTT TGGAGGTTCG AATCCTCCAT CCCCCGCCAT
     2221 TATGGGGGAT TAGGCAAATG GAAAAGCCAA CGTTAAAAAG TCCTTCCAGC TTTTATTATC
     2281 CGTGGGAAGT TGATATCATC ACGGTAGATA ACAAGAGAAT CGCTATCTTG AAAACCGCAG
     2341 ATCAGCGAAG AGCTGAATAC GTCAAACGCG GTCTACTATA CAAAGACAAT GCGGGTGTAG
     2401 CTCAGCGATA GAGCAGCACG TTGCCAACGT AAAGGTCGAG GGTTTGATCC CCTTCACCCG
     2461 CTCCAGAAAT AAATGTGCAC ATGGCGGAAT GGCGACGCAA CGGATTGCAA CCCCGTGAAT
     2521 TCCAGTTCGA TTCTGGATGT GTACTCCAAT TAAAGCAGGT AGAAATACCT GCTTTTTCTT
     2581 TTTAAAGCAT GATAGTTAGA TGAGTAATCC CAGAAAAACT TTAGAAAAGA ATTGGAAAGA
     2641 TTGTACCAAA GAATCAAAAC AAGAAAAATG CACAGCTTGT AATGGATCAG GCAGATACGA
     2701 TGTTGATAAT TCTCCGAAAT GTAGTTCTTG CGATGGAACA GGGCTCAAAG TTAAATGACT
     2761 TACGACATAT ACACTATAGT AATTGCATCC GATGATTACG ACATCTTCAA TACAAGTCTC
     2821 ATTTTTAAGA GCGAAGTTCT TCCGAGAAAA GGTGAATATA TCACATACAC TGATACTATT
     2881 AACTCTAGAA AATTAGATTT TAAAGTTGTA AGCGTGACAC ACCATATATC ACGGTATGTT
     2941 GATTCCGACA TTCAAGGTTA TTCGGAGATA ACCAGTCAGA TAGGAATCTC GCTAGAATTG
     3001 GAGCATGTGA GTTGAAGTCT GTAGAGTTCT GTTATTGGCT TCAAGGTTTC TTTGAAATTT
     3061 CGACAGCATC GTCTTCTATC GAGCTTCAAG GTCTCACCAA AGATCAGACT GAAATGATCA
     3121 AGGAGCACTT GCAACTTGTG TTTGTGCACG AGATCGATCC TTCTTATCCT AAAGAACAGC
     3181 AAGATGAATT GAACCAAGTG CACAACGGTC CAAACCATCA ATCAACAATG AGGTGTTAAA
     3241 TGGAAATTAT AGAAGCTTTA AAAGTTGAAC CAAAAGAAGA GATATTGATC TCTGTCGTAA
     3301 GGACGGTCAA CATAAAAACT TTTGAACCAT CGATCAATCT TAGAATGTCT CTTGTAGACA
     3361 CTCATAAAGG GATCATGAAG AAGTACGTAG ACATCAATAT AAGCTCAATT GGTGACTTTA
     3421 TACAGTGCGC TAAGTTTGTA GACGAACTTC AGAAGAACTT ACCATCTTCT ATGTTTGTCA
     3481 GCATCGAAGA GCTGATGCGT TTAGTTCCGA GCGACGAACC TGTGCGTAAA GCAGCAGAAA
     3541 AAGTGTTAAG CGGAAAGTAA ATGAGTCGAA GTTGTAGATC ATATGATTCT CACACATCAT
     3601 TATCTGTAAA GGTTTGTAAA TGGGTATCGT TGGAAATCGC AGAAGTCATA CTGCATACTA
     3661 TCCTTATACA GGAGCTGTAA TGGCATCAAA TCCAGATCCA AATAACTTTT TCATCAAGTG
     3721 GAGTTTAGAA ACTAACGGTT TTACTATTGC TTACGTCAAT TATCCAGATG CTAAAAACTA
     3781 TGAAGGCGAT AAACTCATAG TTTTTAGGGG ACTTGATAAA AATGAGCTCC TTTCATTAAC
     3841 AACTCTTGAT CCGCACTTTG AAAAGAAGAG CAAAATTATA GCTCGATTTA AACCTGATTC
     3901 TGAAAATATC GGATTAGCTA TTTCTCTTTT TTCGGGAATG AAAGATTTAA AATAAGTTGA
     3961 CTTGTAGTAC TTCTTTCGAT ATAATGTAAT CTCAAATTGA GGATTCAAAA TGAAGAAACT
     4021 ATTTTTGGCA GGTATAGCTG TACTTCTTTT GTCGGGGTGT TCTCCAACCG ATGAGCAACG
     4081 CGTTCGTGTC AAACAAATCT TGCCAGAGAA TTGCAAGATT TACGAAGTTG GTGAATATGG
     4141 ATCGATTAAA TCTCTTATTT TTGTGACTTG TGACGGTCGA AATGTTACCA CTACTAATGG
     4201 TTCTTATCAG TCAGGCAAAG TTACTCGCAC TTACACATTG GTGTCTGTAA ATTGACTGAC
     4261 ATCATACTCC GTTTCCCGAA AATGGGACTA GAGCACATTG CATATGCTTA TTCGGCATAT
     4321 CGTTTTATTC CATCGAGTTT ATGGTCGACG TATGCACGAT ACACTCTTGA AGAGCTTTGT
     4381 GAACTAAATC TTCTTTATGC ACCTAAAATT CCTCCATTCT CAACAGAGTT TGTCGAGGAA
     4441 ACTGAGAACA CAATAATAGT TCCTTTAGTT CCAAAAAATG CATGGAACGG AACTCGACTT
     4501 AAATAGCTTT AAACACGTTG CCTTCGTAGC TATCTGTGAC CTAAAAACTA TTCTAGCCCT
     4561 TCTCGACACA CTCGATACTG CAGGAATCTG AGTAATGAAT CCGCAAGAAC TGCTTAAAAA
     4621 GCTGCGCCAC AGGATAGACG GGACCAGTAT TTGGCGTACT GCAGGTCCAG ATGAAGATCT
     4681 CCAAGCTATG GAGACAACTC TAGTTTCTCA AGTCTCTGAA GTAGAGAGAC TAAAGGAATT
     4741 GCTAGAAAAA GCAGGACAAC ACATCGAAAA TCTTGCTGCA GTGCTAGAGT TATTTAAAGA
     4801 TCAGTGGCCG GGATTTGATT ACGATCACGT AGTTTCAATT TCTTATTACG ATGCTGTGGA
     4861 ATTTTTATCC GTTCTGAAGC CAGAAACGAA AAGTGCAAAA AATGACTGAT TTGTCTAAAG
     4921 AAGACGATGA TTTTGTCTCT ATATTCGGCT CAGGACGTGC TCTTCCTTAT CGACTTACAG
     4981 ATTATTGGCA AAGCGTAAAT GGAATTGATA CCAATCTAGG TTATCAGTGG ATAGATAAAC
     5041 CGCACAGACA TGTCTATGAT CTTTTAGCTG AAATCGTTCA TTTAAGAGCT ACTCTTTCTT
     5101 CATCAATATT GGAAATAGAG AAATTGAAAG AAGCGCTAAA GCCATTCGCA CGAATAGCGG
     5161 AAAGTGAATC ATCAATGGAC CATCAGGATA CAGACACTGA TGAATGGTTC AGGCACGATG
     5221 GCGATGTGCT GTTAGTAGGC GATTTCCGGC GCGCCGCGCT AGCTTGTAAG CCTGACAAGG
     5281 AGAACGACTG ATGTGGTATT TACTATTAGT ATTGTTGTTT GGCCATATGC ACAAATGGAA
     5341 TACTATATCA GAAGCAAAGT TAACTCATAT CAACACTGGA GCAGTTGGCA CTCGATATAT
     5401 CTGTCAATGC GAAAAGTGCG GCAAGATCGT AAAACGAGAC ATGATTTGAT CTATTTTCGA
     5461 ATATTTTCTT CAGTAGAAGA TTTTATAGTT GACAAAAACG AATAAATAGA GTAAATTAAC
     5521 AAAATCAAAT TTAAACGAAT ACTTTGTTGG TTGCGATAGA AATCAACCCT GAGCAAAGAG
     5581 TTAAAAATTG ACTCTCGTTC TTGTATTGGC CTGAGGCGAG CAAGGCGCAC GCGGCTGGTT
     5641 GTTACCCAGC ATTTAGGCGG GTTCGATTCC TGCGAGGTCA GCCAATTTTA TAAGATGTGC
     5701 TGATATGTCT AGAGATGCAG TGGTGTTAAC CACAATGGTT ACAGAAGGTT TTATTCCATC
     5761 TGTTGGTTCT TTTGAGATTA CCGAACAATT ACGTGATGTC TTTTATGAGA CATATGGAAA
     5821 ATTGTTTAGA CGCAAATCTC GCATACGGAA TAGTGATGTC CGTTATGCTA AAAAGCTTGC
     5881 TGGTCTTTCT CTTCTTAAAC TACTTAAATC TCGCGAAGAA GAATCTAAAG TAGATATTAA
     5941 GAAGAAAATA TCTTTCGGAA TTAAAGAAGG GTTTGTCTAC ATAGTGACGA ATCCGGCATT
     6001 CCCAGGGTTC TTTAAGATCG GTATGACGAC CGATGTCAAA AATCGTCTAA GTGCATATCA
     6061 GACTTACGAT CCGCTTAAAC GGTATAAGAT AGAAATGTAT AAGTTCGTTG AAGATCGTAG
     6121 AGCTTACGAG AGTTCTCTTC TCGAAGAATT TGGAGATTCA ATATTAAACG GAGAATGGCT
     6181 TCAAGAAGAA GCTAAAAATG CTGTTGTAAA AAAATATTTC TGTGTGTAGC TCAGTCTGGT
     6241 AGAGTTGCTG CTTTGGAAGC AGAGGGTCGG GGGATCGAAG CCCTCCACGC AGACCACATT
     6301 TCTAGGTATA GCTCAGGTGC GAAGAGTGCT TCCCTCGGAA GGAAGAGGCC GCTGGTTCGA
     6361 GTCCAGTTAC CTAGACCAAA TGCAGACGTG ATGAAATGGT AGACATGCAA GCCTGAGATG
     6421 TTTGTGGAGT AATGTCCGTG CAGGTTCAAA TCCTGTCGTC TGCACCATAT TTTTGAGATA
     6481 TTAGATGCCT TTAAGATACA ATTTTTCCAA GATGTATTGG AAAGATGATC TCAGAAAAGA
     6541 CATGAAGTGG CCAGAAGACT TTGAGAAGTA TTTCTCAAAT TTCGGCCTTC CAGGTGATAC
     6601 GCTGGTCCAT CTAGGTCATT GTACTCTTAC ACATGGGTGT AAGTACCTTG ATGAAGATTG
     6661 TCCCATAGAG AATGGGATTG TAAAGCCCAT CTTCAAGGGT GATCCGTATG AACTGGAATT
     6721 GATAGAAGAA TAGACTGTAA ATCAGTCACC GACTTGCGGG ATAGAGAAGT GGTCATCTCG
     6781 GTAGCCTCAT AAGCTGCAGA TCGGAGGTTC GAATCCTCCT CTCCGCTACC AATATGCGTA
     6841 CGTGGCTTAG TTGGGAAAGG CACACCTTGC GGTTTTAGAC GCCGTAGCTT TGGAGGTTCG
     6901 ATTCCTCTCG TACGCACCAA AATTAGACTG TTAATGTGTT TCGGGTGTGG GTGGTCCCTG
     6961 CACATGAGCT TGAAATACTC AAGGACTCGG TTCGATTCCG AGGAAACACA CCAAAATGGA
     7021 TGCTTAACCG GGCTGGGTCC GGACTCGCTT GGAAAGCGAT GGGTCGGCTC AAAAGGCTGA
     7081 TAGAGTTCGA TTCTCTAGGC GTCCTCCATT ACGAATATTA GCGCAGATCG ACTGAGATTC
     7141 TAAAATGAAT TGATAGCGTT AACGTCGTCA GTATAACTGA TTACTTGCTT AGTGCTGTGG
     7201 ACCGCAAGGT TTGACTATGT CGAGAATAGT GGACGAAGAA CTCGACAGGC GTTGAGAACT
     7261 GTTTCGAAAG CAGATTGGTC CGACGTAAGT CGGCTGGGGA TCGAGACCTC CTTCGTCTTC
     7321 CAAATAGAGA TAATGAGATG AATGAAAATG CACCTAAACA ACTGGGTATT CTAGGAGTAG
     7381 AAGTAGGAAC TTATACTGGC TGGGATGAAG TTGGAGATTG GATGATCCAG TTTTACAACT
     7441 TTGTAGGAAA TAAAACTACT TCGCTTCCGG ATTGCGAATT TCTTGTAGTA GACTATCAGA
     7501 CAGGAATTTG GCAAGCCTCT AAGTGTGCTG AAAATGGTGA AGATTTGATA GAAATAGGTA
     7561 CTGGAAGTAT CGTCAAAACT TTGTTTGAAG CGAAGTAAAG AAATTGGGTC GTTAACCGAA
     7621 TAGGCATTCG GAATCGCCTT GAAAGCGAAT TGGCCCGGCG TAAGTCGGCT GGGGATCGAG
     7681 ACCTCGGCGG CCCTCCATTT TAAAAGTGAG ATTTTGCAGT GTTTAAGAAA TTTGTCGACT
     7741 ATGTAAAGTC TTTCTTTGTC AAGAAGTATG TGTGGAGATG CACACGTTGC GGAATGACTG
     7801 ACATCACAGC CTTTGAGCTA GGATGCGATA AAAGTCCATG TCCTATGGAT GTATACGAAA
     7861 AATAAAGAAT ATTCGGGAAT AGCTCAATCG GTAGAGCAAC TGCCTCTGAA GCAGTAGGCT
     7921 GTAGGTTCGA GACCTCCTTC CCGATCCAAG TTTGTGTGGT TACAGCAATT AAAAAATCTT
     7981 TTTGGAACAA AGAAAATAAA ATCCACACAG TACAAATTTT AGTTGACTCA GATTAAATTA
     8041 CGAAGTAATA TTGACTTATA AGATCGTTAC AGCAAATTTA AAAATTGGTT CGACTCCAAT
     8101 TTTTGCTGCC AAAATAGCAA AAATGCCCAT GGTGGGCACT ACACGATCTT GCTTTAAAAG
     8161 ATGAAATTTT AGTTGACTCA GAAGTAAATT ACGATATAAT AATCCTACAA AAGTGGATCA
     8221 CTACAGCAAA CACTTCTATT CCGTTTTAGG AAAAACCGAA GATGTGATCC TGCATTGTCG
     8281 ATGTAGCTCA AGTGGTTAGA GCACTGATCT CTAAAATCAG AAGTAAGGGT TCAAGTCCCT
     8341 TTATCGACAC CAAATATAGG TGTGATTATG GCTTACGTAT TGAAGGCTTC AAGCGAAGAA
     8401 CAAAAATTCT TTGTTGATGG ACTTTACGAA AACACTGATT GGACTTGGGG TACGCTCGAT
     8461 GAAGCTACCA AATTTTCAGA TATTCACGCC GTCGAACTTA GAATGAGTCA GCATCCCTTC
     8521 CGCATTGGTG AGATGCTGTC GTCTTCAATA ACGATCGAAA AGAGAAAGAC ATGATTTCCA
     8581 TGCTCTAGGT TAATGAACTA GTCAAGACTT TAAAGCCTCC GTAAACGTAG ATTAAGCTTT
     8641 TATCAAAACT TAAATTTACA AAGGTAATAA AATGGTTGGT CTAGAAAATA TCAAATCGTG
     8701 GCTGTCTAAT TCAGTCAAAA ATCACTACTA CTTTCATAAT TGTTCCCAAT CTAAAGATTG
     8761 GGGAATCTAT TCTTCCGAAT GGCGAAACGC CGTTGTAACT CTATCTAACA CCGTATATCT
     8821 TATCTGCACG AAAGAAGACT ACTTGCAGTG GCGAGATGTA TGGCGTGCTG TTTATGCTAA
     8881 GATTAGCGAC GAATCGCGAC TTTCTAAAAA TAATAGGAAG TATCCCTATC CTCCACGAAC
     8941 TGTATATGCT GAAAATCACG CAAACACTGT TGAAACTGCA GAATACAATT CTCAGTATAT
     9001 TGGTCCGATG CATAACTACT ATGCAAGACG ACTTATGGAA ATGCGGAAAC TTTCGAAAGA
     9061 AATTACTGAG AAATCGTACA ATGTTTCACA TATGCTAGAA GTAGCATAGA AATAAATTTT
     9121 TTTGGATCGT TTCAGCAATC GCAAATTTCA AACTTCCTTT ATGTTCGAAA GACAAAAGCG
     9181 ATCCAGTTAA GAAAGATTTT ACTGTGAAAG TTTTAAAATT TAAATTTTCT GTTACAGTTG
     9241 AAACTGCTAC AGCTATAAGC GACGTAGAGA GTTTCAACTC TGAATACAGT CTAGAGATTC
     9301 TCAAAGATCT AGATAATCAT CCTGAAGAAA AGAATATGTT TCTGTCCGTG CTCCAGACTT
     9361 CTCTTCCAGC AGAATATAAA GCATGCGATA TGAGCGTTCT TCAAGCCGAA ATTATAGAAA
     9421 TCTGAACTTT AAGAAAGTTT CAGCAATCAA TCAGCTCTCA TAAAAGCCGA GATCCAAGTT
     9481 CGAATCTTGG GCGCTGGTCA ATCCAGCGTT AGTGCAATGG TTAACACGCG TAAAAAAGCT
     9541 TTCTTGCAGA TTTAAATTTT GGTTTACTAT TCGTGCTAAA CAAGTTATAT TAGCATAATC
     9601 AAATCGACGA ATGAAAGTTT GTCCATAAAA TTGGGGCATG ACCCAACTAA ATCGGGTAAC
     9661 CGATCTAATG CGGTAAAGCT TGCGCAACCG CTCCCTCTGG GAAATCATGC AAGCCTAGCT
     9721 GAGGCAGAAA TGCTTGAATC GCTTTTATGA AGCGGTTATA GTAGGGAAGT CAAACTGCAG
     9781 AGAGAACTTA CGCTTAAGTG CCATCGTAAG GTGGGAACAC GAGTGGATGT AGAACGTCTG
     9841 GAAAACGTCC TGTGGTACTC CAAATTGACC ATCTATGACA GTAAAGGGTA AGATGTTAGT
     9901 GCGAGCCTCG CAAGCAAGTG CGGCATCTAA TCTAAAGGGT GTAGGGTCTT GTGGGTCCTA
     9961 AGTCCTGAAA GATCGTTGAG TAACCGGCAG GTGAAAGACA TGAGAGGTGT TGGATTTACT
    10021 AACCCAAAAG GTTAGTAAGC GACTGAGGTA GCACCCCTCG GCAAGTTAAC AGGTAGCGAT
    10081 ACCATCAGAC TTTGAATCTG ACTTCATAAA AAGCAAAGAC TACCTCGGTT GTGTGTGAAA
    10141 GGTGTCTAAT ACTCCGGCAT TCGTGTAATG GAGTTCGATC TAGTCCGCAA GACGAAGTCG
    10201 ATCTGTAGAT AATAAACGTC ATTGGCCTTA GCGGGTACTT AAGTGGAATA AAATCTACGT
    10261 GCGTATAAAA CTGCAGAGTA GCATACAACG ACGAGCCTAC TGCATGGCTC TAAAACTGCG
    10321 ACACTGGCGA TTACCCGATA TCGGGTGGAT GTCTAGTTAA CCTTCAATGT AGCAGTTGAA
    10381 AGGATACGGC TAGAAGATCG CTTTTACAGA GGTGTAATCT CAACCTTCTG CTCATGGCTG
    10441 TCAGGGTTCC GGCTCTAATA CTAGAACCCA ACTATTTTAA TAGCATAAGA TTTATTATGG
    10501 GATATTATAC AGACTTTATT ATACAGATAG TTAAACAACA AGAAAATGTT AAACTTCTTG
    10561 TGGAAGATTA TCTCCAGAAT ATTTTAGGTT CTGATTTTTT TCTTGACAAT TCATTCAACA
    10621 TGAAGTGGTA TAACTTCGAA GAAGAGATGA AGACGCTTTC TCTAAAATTT CCAGATGTAC
    10681 TATTTAAAGT AGATGGAAAT GGTGAAGAAA ATGGAGATAT TTGGAGATCA TATTTTTGTA
    10741 ACGGACATAT GATAACAAGT ACTGCTACGT TAGTTTTTAA GTTTTCAGAT GGTTTTACAG
    10801 AAGAGAGCTT CTACTCCTCT AATAGAGCTA ATGTTAAGTA TAAAGCATCA GTGCAGGACT
    10861 ATATTTCTGC TCTAGAAATT ATAGATACGT TCAATAAAGA ACGCGGTATA AATAAAAACT
    10921 AAATTGGAGT GTTAACTAGA CGGGTGTCTA GAACTGTTTG CTAAACAGAT TGACCACTAA
    10981 AATGGTTGGG GATCGAGACC TCAACACTCC TCCAATAAAG AATGCATACA GCAAACCAAA
    11041 ATCTAGCTCA ATGGTAGAGC AACTAACTTT CACTTAGTAG GAACGGTTCG AATCCGTAAC
    11101 TTTGCATTCT GACTTTAAAA TAAAGAGAAT AATATGTGTG CAGTTTCTTA TATGGGTGAT
    11161 TTCTATAAGA AAAAGATAGA AGGTGATTGG CAGAGAGAAT ATCCTTGGAT ATATCCTGTA
    11221 GTTTATCCAA ACACAAATCC TACACCTGCA GAAAAGACTT CTCCCTACAT AGGAGTCTCT
    11281 AGACAAGAGT TCGACGAACT CAAGAAAAAA GTAGAAGAGA TGAGAGATAT CCTGCTCACT
    11341 GCTAAAGAAT ACGATGAAAA GACTAATCAA CCACACTGCG AACATGAAGA TAAAGTAGCA
    11401 TTGCTGAAGA AGCTTGCTGA ATCTCTTGGT GTAGACCTTA AGGATGTATT TGAATGACTA
    11461 TTTTTCCGTT CAATAAGTTT GATGTCGTAG AACGACTTTC TAAGTTTGAT GAAACTAAGA
    11521 TTAGTTTCAT GAAAATTGAT GGAACTGTTC GTGATATGAA TGCTTCTCTT AATAGAGAAA
    11581 TTATATCGGA TTATACTTTT TTCGATGAGA ATTTTGATCC TCATAAAGAT AAAGAAGATG
    11641 ATCTTATAGT AGTTTATGAT CTAGATCATA AAGATTGGCG TTCTTTTTAT CTTCAGAATT
    11701 TGATAACTAT CGAAGGAGTT GAACCAACTT ATGAAAGTTC TAATACCTGA AATAAATCTT
    11761 AAAAAGACCA TAGATATGGT AACTTTCATG ACCGGGACTT CTCCGCCGGA TTATTTGAAA
    11821 GCTTTTAATG ACGGACAAGA GTTTAAGTTT GCTGGCTTAA CTCCGATGTA TTTTTTAGAT
    11881 GAAGAAAATA GTTGTTTTAT CGTAACTTCT GAAGAATACT ACGATAAGAA GTTTAATTGA
    11941 TTTATGGCTT CTATTACGTT CTTTTATGGA ACAATGAACT GTGGCAAGTC GACTTATGTA
    12001 TTGCAACTGA ATCATTCTTT AGAATCCGCT GGTTTTAAAC CTCTTCTAAT AAAACCTAAA
    12061 ATGGATACTC GCGATTCAGA AGTAATTCGT TCTAGGATTG GAATAGAAAA AGATTGTATT
    12121 TTAGTAGATG CAACACAACG TATTCCATTC GATCACAGCA TATCGCATGT CATAGTAGAT
    12181 GAAGCTCAAT TTTTGCCGTT CGAAACTATA TCTGAACTGC GTTTAATAGC TGATGTTGCA
    12241 GATATACCGG TTTTTCTCTT TGGGCTAAGA ACCTCTTACA CTGGAGAGCT CTTTCCAGCT
    12301 ACTGCTAAAA TAATGGCTAT AGCTGACGAA ATAAAAGAGC TTCCTCTCAT ATATAAAGAT
    12361 GGCGATAAAG CGACGATGCA TGTTAGATAT ATCGGAGAAA CTCCTATCTT CGATGGAAAT
    12421 CCGACAATTG TTGGAGACAT AGCTGGATTA GAGAGATATG AATCAGTATC TCGTAAAACA
    12481 TTCTTTAAAC TTAAAATTCA GTATTCTTAA ATTTATGGTG GTATTAGTGT AGTGGTCTGC
    12541 ACGGTCGTCT GTGAATCGAT CAGTTCGAGT TCAATCCTCG GATACCACCC CAAAATCTTC
    12601 TTAAGCCCTT CATTGGGCTT TTTTATTGGT GCGTAAATGA CTTATAAAAC TATTCTAGTA
    12661 GATGGAGACC TATATGCTTT AGTTAGTCCT CTAGAGCTCT ATCAGCTAAA TGACAGCAGA
    12721 CAACAGCTCT CTGCATTAGA GATGGGCGGT GTAGATAATT GGGATTGGTA TGGAGATTCT
    12781 ATGTGTGATA ATTACTCTCC TACTGAGATA GACTTTAAGA CTTTTAAAGA AAATTATTTA
    12841 TTGGATCCAA TAAATGGAGA TTAATTTGCC GGCAATGCAT AAATGGGAAT CAGAAGATAC
    12901 CAACACCGTC TACTTTTGGG GCGGCATTCT ATCTAATTGG TATAAAGCAG AAACTTTGAC
    12961 GCAGGTTACT GTAGAATCTC CAGTTAAGAT GACATTTAAC TGTGTAGAGC AGTATATGAT
    13021 GGCGCAAAAG GCTTTAACTT TCGACGACTA TAAGTCATTT TTTGATGTGA TGAATACAAC
    13081 CGATCCATCA GCCCAAAAAT CTATAGGTAG AAAGATAGTT GGATTTAACG ATACTGTATG
    13141 GAAATCAGTA TCTAGAGATT TCGTATATCC AGCAATATAC GACAAATTCT CTCAAAATTG
    13201 GAAGCTCGGT GATGATCTAA TCAGCACTGA AGATAAGATG ATTGTCGAAG CATCACCATA
    13261 CGATTCTCGA TGGGGAATTG GATTTTCTTA CCTTGAAGCA CCTGCTAACA AAGATAAGTG
    13321 GGGAGAGAAT TTTCTTGGAC AACTACTGAT GCAGGTTAGA GAAGACATAA AGAACAATGT
    13381 AAATCGATCC TTTACAAAGA TTGATTGGTC TAAATGGGAA ACTCCTTCAT ATTTGAGTCG
    13441 TTTTTTTACC TAAGTTATTC TGTAAAATTA TCGCTAGAAC AGCTATCATT TTACGGTTTA
    13501 CAGTAATACC ATTTTATAAT AAGATTAACC ATCGAATAGT GGAGTGACAC CGAATGCTTA
    13561 GAGGTACTAG AATCATCGAA GGCGGTGATG CGTCTTTCTT CAATAACCTC ATCGATGGTT
    13621 TGTCTAAATC GGCGATCTCC ATGGGTTACG AATGTGTTAT TTTTCCTTCA ATCTGGGAAC
    13681 AATCTACATT CGTCGAAAAA GCTGGCGAAG AAATAATCGA CCAGATGTGG GCCTTTAAAG
    13741 ATAAAGGCGA TCGTGAAGTC ACGCTGATAC CCGAAGTAAC TGCGATCGTT CAACATATGT
    13801 GGCGTGAACA CTGGTCAAAG ATTTCTTCTT CTAAGAAAAT ATTCTATGTT AATCGGTGTT
    13861 ATAGGTATGA AAAACCTCAA GAAGGTAGAT ATCGCGAATT TACTCAGTTC GGCATCGAAA
    13921 TTTTAGGCCA GCCCAAAGAA TTCTACGGTT CCGCAAAAAA TGCGCGTGAA GAAATTATGG
    13981 CTTTTGCCGC CGATGTTTTC AATTCGTTCA AGTTTTGGGG TCTTGACATC GATTTCGTGT
    14041 TCAACGACAA CGTCAAGCGT GGTCTACACT ACTATGTGAA CAACGGCTTC GAAGTCGAAG
    14101 CTCCTTGGTT AGGAGCTCAA AAGCAAGTTG CCGGCGGCGG TGAATATCCT GAAGGCGTTG
    14161 GAATGGCGAT TGGCGTAGAT CGTTTGATTC TTGCACTTAA AAAGTGTGAA GATAGACGGG
    14221 GAATTAAAGT AGTAAAATAA AGGAATATGT ATGTTAGGCG ATATCTTCTT CGACGAAACG
    14281 AAGGCTATAG AAAACGAATT TGATGGCGGC CTTTGGTGGA TCAAAGGAGA TTCCGGTTCT
    14341 TGGGATGGTC CTTCTGTAGA TTGGCTTACT CACAGAACTA ATATTCTAAC TCCTGTAAAA
    14401 GATTTTAGTG TATGTGTACA AGCCGGGGGA AATCTCGGCT TGTACCCTAA AATGCTCTCA
    14461 GAGAGGTTCA CTAGAGTTTA TACCTTTGAA CCGCATCCTC TTTCTTTTCG TTGTATGATG
    14521 AAGAACATAG AGGATCGCCG AAACATCTAT CCGCAGAATG CAGCTCTTGC TGAGAAGAAT
    14581 GGGCTATGTT CCATGACCAT GGAAGTAAGC GACAACATGG GAATGAACAC CACCATCTTT
    14641 ACAAATGGAG GGTATGTTCC TACTTTTACA GTGGATCAAT TAGCTTTAGA TTCTTGTGGT
    14701 CTTATCTGGT TCGACATTGA AGGAGCAGAA GCAGGTGCTA TCGAAGGTTC TCGGTTTACG
    14761 ATTGAACGAT ATCATCCTGT CATTGCTTTA GAAACAGTAT CTAATTGGAC TAGTAGTTTC
    14821 CTTCTGGATA AAGGCTATTC TAATTTAGGT AGAAGCGTAT CCGATTCAGT GTTTGTCTAT
    14881 TCTGGTTGAT TCTTATATAA ATAAGATATA TGCCCGTGTA GCACAGTGGA AGTGCAATCC
    14941 CTTGGTAAGG GATAGGTCGG AGGTTCGATC CCTCTCACGG GCACCATTTT TATAGGAATG
    15001 AAAAGTGCTG ACTATTTCGT TGATTATATT GGTTTTTGCT TTGCTCTATG CCTTTTTAGG
    15061 TGGTATTGCA CTCGCAATAA TAGACAATTT CGTCGTAATG TCTAGTGATA AAGAATCTTT
    15121 TTATAGCGCT ATTATTTGGC CGATATCATT AAGTTTCTTT TTCGGTGCTT ATTTGTCTTA
    15181 TCGCATCATA GAAATTGTAG AAGATAGAGA AGAAAAAGCG TCTAAATCTA AAGAATAACT
    15241 TTGGAGGATC TCATGGATAA AATAGATAAG GCAATGAATT GGTACGACTG TCTTACAGAT
    15301 GACTGTCGAT TCTATGCATT TCTGACTCTA GTTTTTATTC CGCTGCTTAT ATTGCAGGCA
    15361 GTATTTCCAC TGTTAGGTTT AATATTTGGA ATTCTTATAG TAGTGTTAAG ACTTAAACAT
    15421 CTTAACCGAA AACACCATGC AAAAGATGAT AAGTGAATGT ATAAACTCTA TGTAGTAGTT
    15481 AGATCTGATT TAGAATCTCT AACTCCTGGA AAACTTGCTG CTCAAATAGC ACACGCTGCA
    15541 TCTCAACATG CTTATAGAAT GTTGAACAAA GATATGTTGT CAAAAAATGC ATTTTTTGAC
    15601 TGGTGTGATA TGTCATCACA TTCATCCATT CCTAGAGATG GGCTTGATGC CGAACACTTT
    15661 GGAACTACTA TAGTTAAAGA TGGTGGTTCT TTCTATCCAA GTCTCGACAT TTCGAAGATC
    15721 ATCGATTACA CTAGAAGCAG TTTTACAGCT TTTTACGGTG TAGTCCGTGA TCCAACTTAT
    15781 CCTATACGAG ATGGCCAAAT TGTTCATCAC GTAAATATAG AAACGTGTTT TTGGGTCTTT
    15841 GCTAACGAGG ATTTAGACTC AGACCTGTGT GAATATATGA AGAAGTATAA GCTCTATAAA
    15901 ACTAATCATG ATTAGGTTTC TTTAGAGCAG CTTCTTAAAG CTCCTATAGT ATAATGGTTC
    15961 ATTATTCCGG TTTTGTAGTC CGGAGATCGG GGTTCGACTC CTCGTGGGAG CACCAAAGGA
    16021 TTTATTGAAA TGTACAGTGT AAAGACTGGT GCATACGGTA TCGAAGATTA TAACTCTTTA
    16081 ACACTAGAAG AATCTTTTGC AGAATATCAG CGAAGAATAA AAGAAGATAC TAATAATTGG
    16141 CACTATTTGT ATAAAGATGA TTTGCCTTTA ATGTGGATGC CTCCACTGAT AAAGTTCGAT
    16201 GTGCTTTCCG AGAAAGCTGA TAATCTTTTT AGTTGACAAG AAATATCAAA AGAATAAAAT
    16261 AGATCATGTT TTTAAAAAAG CTTTGTAAAG ACTCGCGTTA GACTAAAATC TAATGGAGAA
    16321 TGAGCATGTC GAGAACTCGG CGAAATATCT ACAATAAAAA TTGCCGTCCC ATTTGGTATG
    16381 GCAGATACTA CCACGACTGG TTTGATACAG ACGGAAATTT GATAGATCCT GACTACGAAT
    16441 ACCACTATCA AAAAGGTGGA AAGTGGATTA AGGGGCCCCT TCGCACCGAA TATTGGTCTC
    16501 GAGATGGAAG GATGAATTAT TCTTCGGTCA AAAAATATTA TAAGAGATTA ACCGCAAAGA
    16561 AGTTGCGGTG TGTGCACAAG AATGTAACCA AAAAATCTGT GGTAGATGAT GGTGATCAGG
    16621 TAACTATACA TTCTAAGATG GTGCAGGACA TAGCGTGGTA CCTGTGGTAA GAAATAAGCC
    16681 GACGTGGTTA AAGTGGAATT GGCAGACACT TCTCATTCAA ACTGAGATAG CCTTGAGAGT
    16741 TCGAATCTCT CCGTCGGCAC CAATATTAGT GAGTAAGCAA TGTGTCTATT TTAGATGACA
    16801 AATACTATTA CAGACTTAAA AACGTAGCGC TTGAACTTAC TTACATGGCT TCTGAAGTAA
    16861 AGAGCAGCAC ATCTATTAAT AGATCAAAAG TATTCAACAA TGATAAGAAG AGGGAAGAAG
    16921 TGCGTAGTCT GCTGGCTGCT TCGAGATCTT CGATTGAAGT ACTTCAGAAG CTACTGGGTG
    16981 AAAACTATAC TTCTGAATTT AGAGACATCA ATGATGACCA ATGATAGAAC TTTACGCATG
    17041 CTTGTCGATC CGAACTATTC GATCATCGAT ATTGAAACAG AAAATCACAT CGTCGCGTCG
    17101 TTGATTGAAA CGAAAGCCGA CAAAAAATAT CCTACAATAT TCAAAGATTC TTTTTTCTCT
    17161 CCAACCGGTT CACTGATGAA TGCTATCGCA CTCAATGCTT TTGTGAATAA AGGTCTCCCT
    17221 TGGGGAATTG AGTGTGTTGA AGCTGACATC GAATACAAAG CATGGGTTGG AAGTCCCGAT
    17281 CTTGCAGTAT CGGCGTGGAA CCCTGCTAGG GCTCTAACTG CAGCTATTTG GAATAAACAT
    17341 TTAAGTGATA TAGAAAGTAA AAATGACTGA TAATAATGTA GCTGAAGATA AGCTTAAGGC
    17401 TTACATCGAA CGCATTGAAC GTCTCGAAGA AGAAAAGACC GCTATCGCAG GCGACATCAA
    17461 GGAAGTCTAT GCCGAGGCCA AGGGCAACGG CTTCGACACC AAGGTGCTGC GCAAGATCGT
    17521 GTCGATCCGC AAGCAGGACC AGAACGAACG CATGGAGCAG GAGGCGCTGC TCGAACTCTA
    17581 TCTGTTGGCG CTTGGCATGG CAATTGATGA AGAGGATGAA TGATGGCTAA GAAGCGCAGA
    17641 GTTAAAGTTA AGAGCGATTC TTGGGACATC ACTTCAGTCA ATGTAGTGCT GCACAAGGGA
    17701 GTTCAGTTTG ATCGACCTGT CGATGAAGAA GAAGCTAGAG AACGCTTCGA AGCAGAAGAG
    17761 TATGAAGATG TCGTCGATAC CGAGTTTCTA GAGACTCAGT CTATCATCGA AGCAGAGCCT
    17821 CTAAATCCTT CTAATGACGA CGATATTTCT GAAGAAGATG ACTGACGTCA TTTATAGAAA
    17881 TAAAGAGAGA CTCAAAAAGT TCAGATATAC TAAACAACCA AACTATAAAA GTCTCCGTCA
    17941 TGAGATGACA GAAACTGACA AGATGCAAGA GCTGTCAATG GATTGTGCTT CAGTGTATAA
    18001 GACTTTATAC TATCATCTTC AATCTTATAT TGGAAAAGAA GTAAAGATCG AAGAAACCGG
    18061 CGAAATAGGA ATGATAAAAT CTTATACTCT TGGAGCTGAA GGATATTCTC TCTTTATCTT
    18121 GAAAGAAAAT GGAATTTTCG AGTTTAGAAA TGTCCTCGAA GTTACTTTAG ATTTTTGAAA
    18181 CGGAAAAGGA GAGCATCGCT CTCCTTTTCT TTATTTGCTT ACAAATTTGT TGATTGTAGG
    18241 AATAACAAAT ATTGCTCCTA TTATCGATCC GAACCAAGGA TAAAAGTCTT TAGGTAGAGC
    18301 TAACGGATCC CAACCTGGAA ACAAGAATGG GAATGTCGAG TCGATGAATA CTGCTGTCCA
    18361 CCACAGCACC GGTCCCGGCA AGAATAGAAA AGCCATCAGT GCAAACCAAG GACCGAAAGC
    18421 ATCTTTTCGT ACGACGCTCG AATCAACTTG AGCTTGGATG TACTTAACGG TTACTTCTGT
    18481 CTTAAGTTTT TCTCTTTCAA CTTCGTCAGT GACTCTCTTG TCGATGACTC CAATCACTCT
    18541 ATCTAAGAGT CCGCCTTTTT CTCCTGAAAA GATGTTTCCT AGAACTTTAG ATCCAAACCA
    18601 TCCAATTATA CTACTAAATA TTCCAAACAT CATTTTATTC CTTTCTTAAA AAAGACTATC
    18661 AATTTCTTTG TTTCCATTAA AGCGCTGATA AATGATCCAC GCTATAAGTC CGAAAACAAG
    18721 GACGACTATA AGTCCTTGTA TAATAGGATT CAAGTTTCCA AGTATGCCAA ATGCAGATGA
    18781 TACAAAAGCA GCAATCGATG CCCAAATAGT CGTCGACTTA GTCGCAGATT TAGATACTTC
    18841 TGCAGTCGGC GGCGGTGGCA TAGGAACTTG AGTTGTAGGT TCTGGCGTCT TTACAGGTGG
    18901 CACAGTTTCT GTAGTTTTTG GAGTTGTAGT AGGAATTGTT ACATTTGCAA CAGGTGCACT
    18961 TCTCAAAGCG TATTTAAACT TTAATGCGTA ATTTCCAATA GCCTTCGCTT TATCTTTTCC
    19021 ATTTATAACT GCCCTAGCAG CTGTGAATTC TCGAAGGTCT TCTTCATCAT ATTCATCTAC
    19081 ATTATCTAAG AAATCAGATA ATTTCTTAGC AGTAAACATT CCGCGTATCA TTCCTTCGAA
    19141 CAGGATTTTT GCCGCATTAT CTGGAATAAG AGCTAGAGAT GGATCGTTTA AAAGATCAAT
    19201 TCCAAGCCAT TCACCCATTT TCTTATAATT GAAGTCGTGA GTCAGCTGCA CATAGCCACG
    19261 TCCAAAATAT CCAGTTCTCC AATATGGCTT TGATACAGAA CCTAATTTTC CAGCAGCGTA
    19321 AGCTTTATCT AGACGCGTTA TGGCTTGTGC GTCTGTAGTT GCTAAAGTTT CCCTTACAGG
    19381 CTGCATCGTA AAAGCAGTTT CATGCCAAAC TGTAGCCAGA ATGTAGGCAT TCCATTCTGT
    19441 AGAAGTTCCT CTTTTTTCGG CTTCTTTTAA TAAGACTTCG AAGCCGTCTA CTTGTCCTTG
    19501 ACTCAATGTT CCAGATCCTA AAGAATCTCG AACCGCATCA TAAAACTTTT TCCTATCATA
    19561 AAGCATTGGA ACCTCCAGTG TATTCTTTCT ATTTATCTGA AAGTAATAAA AAACAGTTTA
    19621 CAAGTTATTT AAAGAATGGT ATTATTAAAC ATGATTAATT ATCCCTTAAA TCGCGCAAGA
    19681 ATATTAGCAG AAATTAAACA CGAAGGCCAA TTTTACGGCG ATGAACCGTA CATGAGGCAT
    19741 GTAAACGATG TTGTGCAAGA AGTTGAACCA TTTTTAGATC AATTTGGAAC AGATGTGCAG
    19801 GTAGTTGCAT ATCTTCACGA TACGTTAGAA GATACTGACC TAACGTACGA AGAAATTTCT
    19861 TCTTCTTTTG GAGAGCAAAT TGCAATCTAC GTTAGATTGC TTTCAGACCC AGCAGGATAT
    19921 CCTAAACGTG CCAATCGTAA GAAAGCGCTG TATGCTAGTT TTAATTCAGC TCCTCTGGAA
    19981 TATAGAATTA TTCCAGCTAT CGTAAAATGT GCAGATAGAT TCGTCAATCA GAAAGAATCT
    20041 CTGTGTACAG ACAATGAAAG GATGCTTTTA ACGTACTATA CAGAATTCCC GATGTTTATC
    20101 GGGATATTCG GTTCAATCTT GCTGCAAATA GCAACATCGG AAGCTGAAGA GCTCTACAAA
    20161 GAGCTCTGGT CTCAACACTA TGAAATGGGA AGAATGTAAA TGCAATACGT CAAAGGTGAT
    20221 ATCTGCGATA CTCATCTCGA AGATATTATT CACGGGTGCA ATGCACTTGG AGTAATGGGC
    20281 TCTGGAGTTG CACTAGCTAT CCGTAATAGG TTTCCAGGAT GTTATGAAAA TTACGCGCGA
    20341 CAGATTTACG ACGTTACAGG AGGAACCGAT ACTTGGAAAG CTCTTGGAAT AGATTTCGTA
    20401 CATTTTATTC CAGGTTCTGT TACTGGTCAG GGAAAGCCTG TGCGTATCCA CAATCTTGTA
    20461 ACCCAAGAAA ATGCAGGCCA TAATCCGAAC ATCAGATATG CGACCTACTA CCACGTGATA
    20521 GTAGGACTCA CAAACATCAT TCACGGAAAA CCGTCACGTC ATGGTAGAGT TTCCAACGAA
    20581 TTTGCTATTC CTAAGATAGG ATGTGGATTA GGTGGATTAA AGTGGGATAT CATGGAAGTG
    20641 CTGTTGACGG AAATTGAAGA TCACACCGGT GCTCGCTTTA CGGTGTATGA TATCTAAAAT
    20701 GACTCCTATA GATTTCGTAA TGCTTTGTGT GTTGTCTTTT ATAGTAACTC ATGCTTTAAT
    20761 CAGAAAATGA ACAAGTTTAA TATGCTATTC GAAGAGTGTC AGTCTCTCAA TGCTCTAAAC
    20821 GCATTAAAAC TGAAGATAGA CATGGCCTTC GATGCGCGTA AAGCTTTGTT AGAATATCAA
    20881 GTTCGGAGGG GGCTGCTCAA GAGTAGGGAA GCAGCCTCTT CCAAAAATAG GATTTTGCTT
    20941 TCAAACATCG AAAACCACTT GCTCCACAAT TTAAAGATGG ATGATCTTGT CGTCGTGAAA
    21001 TCTAATGCTA TTACAAAAGT TCGTAAAGTC GAGAGTATCG ATAGAGAACG TAAGACTTTT
    21061 ATGGGGAGAC ATGTATACTC AAAATCCGAC AGAAAGTCTT CTTCCGACAC GTATATTACA
    21121 GAACACTCAT TTAAGAATGT AAAAAAGATT TTCTTAAATG GCACTTGGTA CGATATTAAA
    21181 GATCGTTTGG GAGAAGAAAG ATGCACGTAA AAATTTGTAC TATGATCGGA GATGATGGTT
    21241 CATTCTTTAG TCTTGAAAAA CATCTTGCAT CGAACAGATT CTATGCTCCT ATAAAAACTT
    21301 ACATTGAGAC TAATGTAGGT GCCGCAATTA TGTCTATACG AAAAGACAAT TTTTTTAGAG
    21361 TAGCACATCT AGTTAACGGT AATAGAGCAG AACAGAGATA CAATTTTCTT CTAGCTAAAG
    21421 AAAATCACGA AATTCCTATT GAACACGAAT ACATAACTAC TATTAATGTA TCTTCTGAAT
    21481 CGTACCCAGA AGATATTTTT ATTTTTTTGG ATAAATCATG ATAAACGGAA ATGATCTAAT
    21541 ATCTTGGGGA ATTTCTCCTG ACATCGGTAA AGCTTTTGCA GATATTCTGA ATGAAGCTAA
    21601 ATCTATGGAG GACAACGGCT CAACGATAAA TTCTATTAAA GAACGTGTCA TCAGCTTAAA
    21661 AATTAAGATG GATGAAGAGC AGAAAAATCT GGTCGATTCG CAGTTGCAGC TGCGTACCAA
    21721 TACTCTTCCG ATCAAAATTT TTTTAGATCC TGAAAATGCA GATGAGCAGA AAAATTTTGA
    21781 AGCTGTAATG GCGCACATGG ACAACATCGT GCGTCTTCCA TCGGTTGTAG ATGCAGCGAT
    21841 TATGCCAGAT GCTATGCCTT CTGGATACTC TCCTGGAACT ATTCCTGTTG GCGGCGTTGT
    21901 TGCTACTAAA GGCACAATTC ATCCAGGAAT GCACTCTGCA GATATCTGTT GTTCTATGGC
    21961 TATTACTGTC TTCAAACGTG ATGAAGACAT TTCATTTGTT TTAGATGCTG CTATGAAAGC
    22021 TACGCACTTT GGTCTTGGAA AGAGATCGAA GAGCGAAGTG CGCACCAATG TCAAACTCAA
    22081 GAACTTGCTT AAGGAAGATG CTTGGAGCAA CAACAAATTC TTGAACAATG CCAAGATGTT
    22141 AGATTCAGCT GAAAATCACT TCATGACTCA GGGAGATGGC AATCACTTCT TGTATGTAGG
    22201 TCATTTGGAA TCTACCGGAC AGCTAGCTCT GGTGACGCAC CATGGTTCTC GTTCTCTCGG
    22261 TGGTTTGCTC TACAAGTTTG GATTAGCTGC CGCGAAGAAA CACACTGCTA TAGTAGCACC
    22321 TCGAGTCCCG GACCATCAGG CTTGGCTTGA TTACGATTCA GAAGTTGGTT CTCAGTATTG
    22381 GGAAGCTCTT CAGATGATTC GTCGTTGGAC AAAGCTCAAC CACTACGAAA TCCATGATGC
    22441 AATTGCACAG AGAATTGGTA ATAAAGTTGT AGATCGATTC TGGAACGAGC ACAACTTTGT
    22501 GTTCAAGAAA GATGATTTGT TCTATCATGC TAAGGGAGCT ACTCCGTCGT ATTCAGGCTT
    22561 CTCTGAAGAC GACGACGGCC GTACACTCAT ACCGATGAAC ATGGCTCAGC CGATATTGAT
    22621 AGCAAATCAT TCTAATTCTG CAGATACTGC ATTCTTTGCA CCTCACGGTG CAGGACGGAA
    22681 TTTTTCTCGT ACTGAATATG AGAGGCGAAT AGCTGGAAAA TTTGGAGAAT CAGAAGCTTA
    22741 CGAGGAGACG AGATCTTTGT CTGCACTCGC TCGAAAGACT ACTCTTAAAG AAGAGACGAA
    22801 TGGTCTAGAT GTGCGCTTCT ACACTGGAAC GGCTGACATT TCAGAGCTTC CATCTTCATA
    22861 CAAGTCGGCT AAGCAAGTTG AGAGTCAGAT CGAGAAGTAT AAGCTCGCAA AGATAGCAGA
    22921 TCGAGTCCTT CCTGGAGGTT CCATTATGGC TGGTGAAGTA GAACAATTTT GGAAGAAGAA
    22981 AAAGTGAGCA AGAAAAATAT TCGTATTGCA ACTTGTAAGT CTTATTCATC AGACAGTCAA
    23041 GATTGGATTG AAATAGATCA AAATGGAGTT ATGTTCTGGA AAGGAGAAGA TCTTTCAGAT
    23101 AAAAATATTG AGACGGGTTT CTCTTTTCCT GTAGATATTG ATTTTGTTTC AAATTTTTTT
    23161 AAGAGCATCG ATAGAGTGCT CGATGAAAAA AAGCTTCCAT TAAATGCTAT TTTACATCCT
    23221 TATGCTGTAA ATTTATAAAG TAAAAATGCC AGAAGAAATC AACAATGAAG TTATAAGAGT
    23281 GCCATTGCGG TATTGTTACG ACACTTACGA TTCTGAACCA GATGTTGAAT ATGTAGCAGT
    23341 TGTTAATGCT ATCAATGATA TGCGTGATAC TTATGACCGA GGTGAAACTT TATACATCGA
    23401 GTTTATGACA GGAGACCGCA AAGGCTCTAT CGCAAAGTTT ATACCTTCTA TCGTAGGAGA
    23461 TAATAGCCTT TTTAGACATC CAGAAAAAGA GAGAGCTCGA AGAAGGGTAG CTCTTTATGC
    23521 AGATTATCGC AATAGAGGGA CTTTGCGTAC ACTGTGGAGC TATAACGTAA ATTTTTACGG
    23581 TGTCTGTAAA TGGACTGGAA AGTCACACTC TCCAAAAGCA ACTCTCTATG ATGGAAGTTT
    23641 GGTATGGCTG AAGGGCTATA AAGGTCCTAC AGTTTGGAAG AAGTTCGATG CTAAAGCAGC
    23701 TGCAGAAAAG ATTTTAACTG ATCACGGTCA AACAGACATC GATGGAAGAC TGATCAATGT
    23761 CGGCGATCGC GTTCTGTTCG TCAATCTTCA GTATTACAAT GGTGCTAAGC TCGAACGTGG
    23821 TACTATAAAA GAGTTTAAAG TATCGGTTGA CTCACGAAAG CACACCGTGT ATACTATCGT
    23881 TGAAACCATC GATGGATCAT CTTCGATGAA GACCGAACAC CCCGAAAAGC TTATACTTAA
    23941 AGTAGAAAAC GCTAATGCAA AGTTTACTTA CTAGGAATAT TCTGCTTCGA GAAATTAAGA
    24001 AAAGAAATTT AGATCATGTT AACATAGAGA AGTTTGATAA GTGGTTCAGT TCTTTGAAAA
    24061 CTCCCGAATT GTGCGTCTCT GCATTAAATG AGGATCAAAT GAACAAGATG TTTCAGAAAT
    24121 TTAAAGAGGA AAAATGACTC CTGTAGAATT TAAAGAGTTC TGGTTAAACG ACCAGACTAA
    24181 AGAAGTGTAC GAAGAGATCG ACGATTCTTG GCGACACGGA AATTACATGT ACACTGTCTT
    24241 CGAAATTTTA GATGAAAACG AGAAGGGAAC AGGCGTCTAC TACGGAGTTT CGTATCAGGT
    24301 CTCTGGCGAC GGCGAATATC ACACTATTCG AGATTCAGAT GAATTTTATA TGCAACGTGT
    24361 CACGCCTGTA GAAGAAGTAC GGACAGTAAC CATCTGGCAA GCTTACGTAG AAGAGCCTGT
    24421 CAACACTCAA CCTGAATAAG GAATAATTGC ATGGAATATC CGAAGCTATA CAAGATTGAC
    24481 TCGAAGGGCA AAGTTCGCGT TTGGTGGATG GAGACTAACG AAGATACTTA CCGCACTCAC
    24541 TCGGGTACTA AAGACGGTAA GATTGTTACT TCAGCTTGGA AGACTGCTGA ACCGAAGAAC
    24601 GTTGGTCGAT CCAATGCTAC TACTGGTGAG CAGCAAGCTG TGCTCGAAGT TGAATCGATC
    24661 TATCGAGATA AGACTAGTGC CGGTACCTAT TCTGAGAATG AAGAAGCGAC TTCGGAAGAG
    24721 AAGTACTTTG AGCCTATGCT CGCTACTCGC TTCGATCAGA TCAAGAACTT CGCTTCTCTC
    24781 GTGGAACACG ACGATTTTGC GGTGTCTCAG CCCAAGCTCG ATGGAATTCG CTGCACGATT
    24841 TCACTGAAGT ACGGAATGAT CTCCCGAAAC GGCCGACCGA TTGTTTCGTG TCCTCACATC
    24901 TTCGAAGCTC TTCAGCCGAT ATTCGATCTG AACTCTGATA TCTTGTTTGA CGGCGAGCTC
    24961 TACAACCACG ACATGCATGA TGACTTTAAC TCTGTTCAGA GTTTGATTAT GCAGACTAAG
    25021 CCAGGCCAGA CAGAGTTTGA CAAGACGAAA GAGCTTGCGC AGTTCCACAT CTATGATGTG
    25081 TACGACTACA AGAATCCCGA CCTTACCACC GAAGACCGTG TTAACTTCCT GAAGTACATA
    25141 AAAGACTTCA TGACGGATCT TGGTCCATTG GTCTTCGTTG AGACGAAGAT GGTCTCTAAT
    25201 ATGGAAAACG TCGACAAAGC CCAGGCTGAA TATCTTGAGA ATGGTTACGA GGGTCAGATC
    25261 ATTCGACTGA GCGCTCCATA CGAAGTTGGA AAGCGTTCTA AGAAACTGAT AAAACGCAAA
    25321 GAATTCTTTG ACGAAGAGTT CGAGATTCTT CGCTTCGAAG AAGGCAAAGG CAATTGGGCT
    25381 GGAATGGTCA AACGCGTAGT TTGCCGTGAT CTGAACATTA AGACAGATGA ATTTCCGGAC
    25441 GGTATCGAAT TTGAAGCCGG TGTCCGCGGA AGTCAATCTG AGATGACTGC ACTGTTGGCT
    25501 GTAAAAGACA ACTACATTGG TTCTGATTGC ACTATTCGCT TTCCAAATAA GACTCCAGGA
    25561 GGAAAGCCAC GCTTCGGTGT CATGATTCGA TATTATGAGG GCAAGCGAGA TTTTTGACGA
    25621 CACCGCTGTT TAAAAATAAC GGTTTACAAC AATTCCCCTT CGAATTATGA TCAAATGGTC
    25681 AATATAGTTC GAAGGGGACT GATCCTTGAC CGACATTTCA ACTTCTTTCG TTTATTCCAA
    25741 GAGCTACGAT ATCTTTCTTC GTAGTCTTTT GGTTGCTGCA GGTACAACTG CTGCGACCTA
    25801 CTTCGTAGGT CTTTCCATGG GCTTCATCAA AAGCATTTAT TTGCTCGAGA TAGCATCTGT
    25861 TTTCACATCG TACTCATGTA CGTATATGTG TGTTAAAAGA ACACGCTGGA ATTATCCGAT
    25921 GGGTCTCTTA TCGGTAATTC TGTTAGCGTG GTTCTTCAGT GACTTAAAGC TCTATGCTTC
    25981 GATGTCTCTG CAGATTTATC TGATCCCGTG GATGTTCTAT GGTTTCTTCC GCTGGAAGAA
    26041 AGATTCTGAT CCTCGGCCGG TTACGTCAAT CTTTAGCGAT AAGCCGGCGT GGATCGCAGC
    26101 TTATGTAATC GCTTTATTCT CTGCATACTT CATTATGGAG AATATCGTCA CGCACTTTGG
    26161 AGGAAAATCA GCTCCGTTCG ATTCTGCAAT CTTCGCACTT TCGATTGCAG CTCAGTTTCT
    26221 CCTCGACAAC AAGAAGTATG AGAATTGGAT AATTTGGATC GGTGTGAACA TTATCTCGAT
    26281 TGTCCTGTAT TTCAATACTG GAGCGTATTT ACTCGCTATG CAGTTCGTCT TGTTTCTAGG
    26341 ATACAATATT GCCGGCCTGA TCTCGTGGAA ATCTGAATTG AAAAGCTGAA ACATGCTCAA
    26401 TGGAATTGTA GTAATGACTG CGCTGGTGCC CACTGTTGGG CACCAGTATC TTGTCGACTT
    26461 TGCCGCAAAC TACATGAAGA CTATTGGTGG AAAGTTGACT GTCTTAGTGT GTGGTAGGTC
    26521 GATAGAGCCT ATCCCTGTCA CTATGCGGCT GTCTGCTCTG AAAAATCCAG AGCACACTAA
    26581 TGTCAACTAC ATCTACATGG AAAATAATCC TCCTCAAAAT CCAGAAGATG CAGAAAATTT
    26641 CTGGGATATT TGGGTTTCTT ATGCAATAAA TGCTGTGCAT TTCTCTGGCG AAGGGAGCAT
    26701 AGAATATCTC TTCGCATCGG AGATGTACGG TCTGACTTAT GCCCAAAAGC TTGGTGCGCA
    26761 GTTTATTCCA TGCGACATCG ATCGTGAGAT ATTCAACGTC AAGGGAACAA ATGTACGCAC
    26821 TGATTATGTT AGTGCATGGG ATTCAGTGAT TCCATCGTTT CGTCCTTTTC TTCGTAAGAC
    26881 TTTTACATTC TTTGGAGCAG AGTCAACAGG AAAGACGACG CAATCAAAGA TTGCTGCGAA
    26941 GACATTCGGT GGTACGTGGG TTCACGAGTG GGCGAGGCCG TATCTCGAGA AACTTGGTCC
    27001 GGAAGTCACC GACGAAAAGA TGGAAGTTAT AACAAATGCA CAGTATTCTG TGCAGAAATC
    27061 GGTGCATCAA AATCCTGCAA CGAGAGCTAT AGTCTTCCAA GATACTGATC TCCTCTCTAC
    27121 AGTTGGGTAC TACAGGATAT ACAGCAAAAA TTCTCCTGCA AAGTGCGACG AATTAGCTTA
    27181 TAAGACACGT TCTGATTTCT ATTTCGTCAT GAATTCAACA ATTCCATTTA AAGAAGATGT
    27241 TCTTCGATAC GGTGGATCTG TTAGAGAATC TAAAGATCAA TTTTGGATCG ATATTCTAGA
    27301 AGAATTTGGC TGTAAATTCC ATGTTGTAGA GTCAATAAGT CTTGAAGACA GGACTGAAGA
    27361 GATACACAGC ATCATCAAGA GTATGTACGC ACACGATCCT ATAAAGACTT TTATCAGAGA
    27421 CTAATTTAAG AATAATAGTG TAAAAAGTAG TTGACAGAAA TACTCGAATT GGATATTATC
    27481 TAAAAATAAA TTCGAGGCTT TGATATGACT CGTATGTCTA TAGTAGATCA AAAGAAGAAA
    27541 CTTGTCGAAA TTTTAGAACG TGTAAAGTTA GGCGATACAC GTTTATCTTT GACGCACTAT
    27601 ATGAAAAAGA TGTTGATCGA CAACGGATAC GTTCGTTTAG AGATGCCGAC TATTTCGAGA
    27661 GGACCAGGTC GTCCTCGTGA AGAAATGGTT CTGACGAACA AAGGTCATAG TCTTGTGAAC
    27721 CTTTCAAAGT CTTGGAAAAA AGCTGTTTAA TGAGAAGAAA ATAACAGTTT ACAATTTCTT
    27781 CTCTTGTGAT AATATATCCT TATAAATAAT TCACACTAAT GCGGACGTGG TGGAAAGGTA
    27841 GACACAAGGG TCTTAAAAAC CCTCGGATTA ATCCATACGG GTTCGACTCC CGTCGTCCGC
    27901 ACCAAAATTC TCATTTGTTA AAAATCAAAT GATCCATGAA TGGATCTCGA GCGTACAGCT
    27961 GACTGGTGTT AGCAGCGGCC TTTTAAGCCA CCCGCAATCG GTTCGATCCC GACGAGATCT
    28021 TCCAATATCG GACTTGCAGT AGTCCGCAAG TAACCACAGA ATGTATGGGT GTAACTCAAA
    28081 GGTAGAGTAG CGGTCTCCAA AACCGTTTGT TGCGGGTTCA AGTCCTGCCA CCCATGCCAA
    28141 ACATTAAAAA ATGCAAACAG TGATCAAAGA TGCCATATTT CATTCAGAAC GGTTCTCGTT
    28201 TTTCTATTAC TAACAAGGAT GATCTTATTC TCCTTGATAT CCTTCCAGTA GGAACCTATA
    28261 CTGTAGGTTT CGACAAGCTT CGAGGTCAGT TCTACCTCGA GACAATTGAA GATTTTAAGC
    28321 CGCTCAAGAA AGTCTACGGC GACTCCGGCA GTGTCGCTGA GCGTATCATG AATACTTTCA
    28381 ACAACCGACC TAATGCAACT GGTGTTCTTC TCTCTGGTGA GAAGGGGTCT GGCAAGACGA
    28441 TGCTTGCGAA GATGACATCG TTGCTTGGTG CTAAGTTTGG ATATCCAACG ATCGTTATTA
    28501 ACCAGCCTTG GGCAGGTGAA GAATTTAATC GCTTTATCCA GACTATGGAT CAGCCAATGA
    28561 TTATTTTCTT CGATGAGTTC GAAAAGACTT ACGACAGCGA CTCACAAGAA TCGATTCTCA
    28621 CTCTCCTCGA TGGAACTTAT CCTTCGAAGA AACTATATTT GATGACTTGC AACGATCGAT
    28681 ATACTCTCTC GAAGTATATG TTCAATCGTC CGGGACGATT CTTCTACTCT ATCGAATATA
    28741 AAGGTCTTGA TGAGAACTTT GTGCGAGATT ATTGTCTCGA CAATCTTAAG AACCTAGAGT
    28801 TGCTCGAGAG TGTCATTCGG TACTATAGAA CCTTTACGTC ATTCAATTTC GATATGCTGC
    28861 AGGCTCTCAT CGAAGAAATG AACCGTTATG ACGAAAATGT CCGCGATGCT ACTCGCTATT
    28921 TGAATGTCTC GTCGAAGGGC GATTCGTTCA AGTATACCGT TACTGAGCTC TTGATGAATG
    28981 GTAAGAAAGT TCCACAGGAC TTCTATTCTA CTACTGTGTC TTCAGGCCAT GCAATCGCAC
    29041 TGTCTCACAC TGTTTCAGTG TATGTTAATG CTTTCAAGAT GCTTGAAGCT GAAAAAGATG
    29101 TAAGTAAAAT CGAAGAACTT ACTGATTCGC TGCGAATGGA TCAGTCTGTT GTCGAAAATT
    29161 CGACAAATGC TAGTGATCTC ACATGGTTTC TTGATGATGA AGAAAATGAC ATCGACGAAG
    29221 ACAATCCATG GAAGAATGTG CTTTTCACTT TTGACATGAT CAAGTCTTAT GATGGCAACA
    29281 CTGTTGAGTA CTTCGATGAG AAGAAAAACA ACACTATGAT CATGACTCGT GTCGTCTTCG
    29341 ATAAATACTA CGATCCACAC GATTTCATCA ACGCTTACTG AGTAGGCGTT TACACCCTCG
    29401 TATCGTTACT GCCTTCTAAG CAGCGCAAAC GTAATGGAAG CATGCAGGTT CGACTCCTGT
    29461 CGAGGGTACC AATTCCGCGT GAGACTGGGT TAGTCAGAGA AGTCTTATAA ACTTTTTGCG
    29521 CCAGATGAGC GCCTTGAGAG AGTTCGAATC TCTCCACGCG GACATTGAGG TCTGTTTTGA
    29581 TAAATAGTGC ATGGACACTA CAAAACAGAC CTCCTTTACC ATCTATAAGA CCACTTGTCT
    29641 CTTGAATGGA AAGATTTATA TCGGAAAACA TAAAACTAAA GTTCCACAAG ACTCTTATCT
    29701 TGGTTCTGGA AAGATGCTTC AACATGCTAT TAAGAAACAT GGCATAGAAA ATTTCAGAAA
    29761 AGAGATACTC TATATCTTCG ATAATGAAGA AGATATGAAT GCTAAAGAAG CTGAGTTAAT
    29821 AACTGAAGAG TTTTGTTCTT TAGATACTAA CTACAATCTT TGTCCAGGTG GTAAAGGTGG
    29881 ATGGGGATAT ATTAATAAAG AGAATTTAGC TGGTAAATCT TTCAAAAATC CTGAAGTTTG
    29941 CCATCGCGCT AATCAAAATG CTCTGGAATC TCAAAAAGCT TTATTAAAAG ATCAATTTTG
    30001 GTTAGCAAAA CGTTCTAAAC TTGCAAGTGA ATCTTTATGT GGAAGAAAAT CTTCCTTTTT
    30061 AGGAAAACAA CATTCTAAAG AAACTAAAAT AAGAATGGCT ATTTCTCAAC AAAGAAAGCA
    30121 TGAAGGAAGT AATAATTCTC AGTTTGGATC TATGTGGATC ACTGATGGAG TTCAAAATAA
    30181 GAAAATTAAA TCAGTTGACC AGATACCTGA AGGATGGTAT AAAGGTCGAA AACAGAAATC
    30241 TAAATAAACT GCTGTAAAAG CAAAAAGTTT AAAGAAGAGG CTTTCGATGT CGTTTTATGT
    30301 AACACATCTA ACAGATTTAG ATAAAAATAC TGATCTGTTG TGTCCGAGTT GCAAAGAAAA
    30361 ATCGAAAGCC TCTGAATGGA AAGACATCAA AATAGCATGT AAGAAATGCG GATTTCACGA
    30421 TGGAAATCAA TGTCCACATT GTAACTATAA ACACGATCCT CTCTTCTATT CAGTTGATTG
    30481 GTTAAAAGCG TGAGTGTGTT TTCTATATTC TTATACTGTG TTTATTAGTT ATTGTCTGGA
    30541 TTAGTTTCTT ATACTTCTTT TCATGCTAAT CTTTAAGAGA GAAAAATGAT TAAATCAATC
    30601 GAAATTAATG CCGCTGAAGG CGGAGACGAT GCAAAACTGT TTGTTAAGCA GCTTGCTGAA
    30661 GCATATATTA AGATGGCATC TAAGTTTGGT TGAAGAGCTG TAACATATGA AGAGAATAAA
    30721 TCCTTCATTC GACTCTTGGT CACAGGATCA GGAGATAAAT TCGAAAAGCT CGATCAAGAA
    30781 TCAGGCGGAC ACAGGATACA ACGAGTTCCG CCAAACGAAA AAAGAGGAAG GGTTCACACC
    30841 TCAACCGTTA CAGTCTTTGT CCACGAAGAA AACAGCCTTG AAAAAGCTAC CTCCACCGAT
    30901 GAAGAGTCTA GGTTTAAAAA TGCCTGCGAA TGTGGAGTTA GAAATGGCTC ACCAAAAAGC
    30961 AACAAAAGAG CTAGAAAAGT CAGCTCTGTC ACAAGAGATT TACAAGAAAC TAAGAAAGCT
    31021 CAAAATACAC GAGTAGAGTG GTTTTCTGGT ACTGGTAAAG GCGGCCAGAA CCGCAATAAA
    31081 GTACAGAACA GTGTAAGGCT TCATCACGAA GAGACTGGAA TAATAGTTAC TTCTCAGACT
    31141 AGAAGCAGAA AGAATTCTCT CAAAGATGCT GAAGCTGAAT TAAGTCGGCG TTTAAATGAG
    31201 TTGAAAAGTG CCATCGATCA CGATAAGATG GCTAATATGA AAAAGATACA AGTTGGAAGT
    31261 GGTATGAGAG GCGACAAGAT TCGCACTTAC CGTTTTCAAG ATGATCGTGT AAAAGACCAT
    31321 CGAAGCGAAA AAGAGTGTTC TTGCTTAACT CTGCTCGATG GCAATTTTGA TAAAATGTGG
    31381 AAGTGATCAC TTGACTAAAG AAGAGTTCTA TAAGAAATTA GATGAACTCT TCTTAGTTTC
    31441 TAACTATAGA ATACCAATTC CTTATAGAAG AAGATGGGGA CAGAGAAGTC CTGGAAACGG
    31501 TCGTTATGCC GATCGCGGAA TTGTGCGTTG GTTTAGCGAA GATGTTATTC ATGCATCTTT
    31561 GTACAATCCA CTTATTAATG GTGTCTTTAC ATCTAAAAAG CTAATAGAGA AAATTATGTC
    31621 TGAAGATAAC TATATGACTG TTGGTAAGCT GATCGAAACT CTCAAAGAAT TCGATCCATC
    31681 TTTGAGGGTT TATTCTTCTG TAGATGAAGA AGGAAATTAC TTTAATCGAA TGTATTTCGA
    31741 TCCCGAAATT CGGTATGTTC CTAACGACGA AGAATCTGAA AATGGTTCAG AAATCTGTTC
    31801 TCGAGAAGAA GATGTGATAG AATCCATTAT GGAGAATGAA GATCTTCTTG AAGAAGAAGA
    31861 AGCTAGAGAG TTTCTTGAAG CTGATTATAT TAAAGTGGTT CTAGTTTAAA ATGCAATATT
    31921 ATCTGATGGA ATTCAATCGT GACTGGGCTG ATGAATGTGA TGTCTATGGC TTTCGAATCA
    31981 TAGATGATAA AACGAAGAAG CTTATCGATG ACGCTGTAAA AAAGCATGGT AACGAAACAA
    32041 CTTCTTTCTA CTTCGGAACT AACGAAGGTT GGGATGGAGA TACTCTCGAA GACATTTTCG
    32101 AGAGTATTAC ATTCACTGAG ATAAGCGTAG AACAGAAGAA TGTTTTCGCT CAACTTTTGC
    32161 CATCGTGCAT CGATTCTTAC GGTTATGGTT ATGTCCCCGA CATTGAGAAC TACTTCTTAG
    32221 AAAACGAAGA AGATTAAAAA TGGCTCCACA CTCTTCATTC AGAAAAGGTA CTAAAATCTT
    32281 CATCAGAATG AAGGATGGAA CAGACTTGAT AGACACTTTT GAAGACAGAA CTGGCAAGTT
    32341 TGTCATATTG AAGTCTGGTA AAAAACTGAC TTTAGAAGGT GTTAAAAGCA TCGGTATCTA
    32401 TAAAGATAGA AATGCAAGTT TACCTAGTCG CGACAGCGAA TCGTCGGAAG CAGATGAATA
    32461 ATGAAACCTT TGATACATTC TAAAAATTCG GTTAAGCGTT ACGGTGGGTC TGTAGAAGAC
    32521 TACTACAAGA TTCACGATTG GTTCGATCAA ACTAAAGCAG CTTGGGCCGA CATCAGGCAT
    32581 CGGGCGATGC TCCACTCATC TTTTGGAATT TACATTGCTG AACAAGTCTT TGGTAAGATT
    32641 ATCGTCAATT CTGACGGTAA AGAAATCTCT GTTAGAGATG TAGCTGAAGA TCATGTTGCC
    32701 GAAGATTTCG GTGGTAAAAT TCCGACACTT CAGGAGTGGT TCTCAAAGAT TCCACTAGAA
    32761 CCATGGATGA GTGGTGTAGG TCAACAAGAA TTTCAAGATA AAGATTTGCG GTTAAAGAAG
    32821 AAAGAAGATT GAAATGGCGA GCATTATGAG TAGCTTGATT GAAAAGATTA AAGAGCAACA
    32881 GAATGTAATC AATACGTTAA AGGCAACATA TCGTGAAGAG CTTCAGAAAG AGCTCAATGT
    32941 TATGGTGAAA GAATTTTTTG CTGTAACACC TGAAATTGAA ACTATTCATT GGACGCAGTA
    33001 TACTCCTTAT TGGAATGATG GCGAAGAGTG CACTTTTAGT GTAAATGAAA TTTGCTATTC
    33061 TCCCCGTGGC GCTGATCACG GTGATATCGA CTTCTACGAC GACTACGATA TTAAACTTGT
    33121 AGATTCGAAA ACTCTCGAAG AAGCTAAGCT AGAGTATGCA GAAGTAGAAA ATGCTCGAGG
    33181 TGGTCCATAC CATAAAGATG ATCCATTCTT TATTAAGTAT AAGTACCAGC TTTTTGACTA
    33241 CAAATACAAC TATTCTCTTC GTACAAATGT CCATTCTGAC AGCATTAATT TATCTATGCG
    33301 ATCTGCTCAT TTGCAAGAAC TCGAGCAGAC TATTAAATTT GGAGAACAGG CTATCCAAGA
    33361 AAACTGGAAT GTGGATCGTG CCTTGAAGAA CTTTAAAGAG TTTTCTGATT TTATCAACAA
    33421 CATTGATAGT GAAACGATGC AGTATATATT TGGCGACCAC GTTTCAGTGA TTCTTTCTAG
    33481 AAGTGGCATC GATACGCAGG AATATGAACA CGAATAATAA AGGTCAATTA ACTGATAGTC
    33541 AAATCGTAAA GAGATCAGTT GCATCTTTAA AATCTATCTA TAGGCAGAAA TTGGTAAAAA
    33601 GTCTGCCTAT AGGTAAAATA CAAATAGTAG CTTCTCAAGA AGATATCCTT AATTGGCATT
    33661 CCATTTCTGC GATAAATGCA AGAAAATTAG CTCGTCGTGT TATGAAAAAA CTTCGTAAGC
    33721 CATTCAAAAA GAATATGAAT CGGCATGCAA TGCATAGAAA AGCTTCGGGT AAAAACGAAA
    33781 TCACGAGAAG ATAAATTATT ACAGACAAAA TAATAGTTGA CTTCCTTCGC ATCTTACGAT
    33841 ATAAATACAT TATCAACAAC GAATTAATAA AGCGAATTGT CCAAATGAAC CGCTACGAAC
    33901 GAGATTATTA CGAGGATTAT AACCTGCTAT AAAGCTGGGT GAGCGGTTGC ATGTACTACA
    33961 CTTGTACAAA GGATCCGTCG CTTAGCGATT GGGTCCTAAT TTTTTGGGTC CTGCAAGTAA
    34021 GGATGGATGG TTCCATCGAT GGCCTGTAAA GCCGTTCCTT AAGGCAGGTG GTTCGATTCC
    34081 GACCAGGACC CACCATTTAA CAACTCTGTG TCGCCTTCTG GTGAGGGCAT CCGTCTGTCT
    34141 AACGGAAAAG GCGAGTTCGA TCCTCGTCAC AGGGGCCAAT ATTCGAGTAG CTCAACTGAA
    34201 TAGAGCACTG CCCTGCGAAG GCAAAGGTTG TCGGTTTGAA TCCGATCTCG AATACCATTT
    34261 AAATGCCTAC GTATCCCTAC TGATTTCGAC TCAGGAGAAA AGGTAACTGG AAACGATGCA
    34321 GGTTCGACTC CTGTCGTGGG CTCCATTTCA AAAAGGAAGC TAAAGTGGAT AACTCTGCAA
    34381 AATCTACTGC CGACGCAAGA CGTTTAGAAG CTTTCTATAC ATGGACTAGG ATTGGCGGTG
    34441 TATCTGGGTT ACATCCCGGT GAACTATCAA TCATCGTTGC TCGAGAAGGT ATTGGTAAGT
    34501 CTTCTATAAA TAAAGATACT ATTAACAGTA TTACGAAAGA CACCAAATGA CCAACAAGAC
    34561 ACTTAAAGCT GACGAAGAAA TGCTGAAGAA GTTTCAGAAT GAAGAAGTTA AGAAACCTAA
    34621 AGATTCTTCT AAGCTTCCAA AGACTAAATA ACAATAATGG CCTATTAGAT TAGAAGTAAG
    34681 ATCGCTACCT TCTCACGGTA GAAAAATCGG GGCAGTACCG ATATAGGCTT CAATTTTCAC
    34741 AATGGCCCAT TCGTCTACCG ATTAGGACGC GTCCCTTTCA AGGACAGAAA AGGAGTTTGA
    34801 CTCTCCTATG GGCTACCACT TTCATAAAGC TGATCAATCT TACTAATTTT AAGATTGATC
    34861 AGCTTTTCTA CATAGTTAAA TATTTCTAAC AAATCTTCTT TATATAGAAA TGTAACTGGA
    34921 CCTGAAGACT TTTTAAGTTC ATCGCGATAA GTCTTATATC CTTTAATCTC TATAATTTTT
    34981 CCATCTACTA AAAAATCCGG ATAATATCGG TGTTCAGATT GATCTTTAGG ATCGTAGTAA
    35041 GTAAACCATC CACTATATCT GCTTATATTT TTCTGCTTAT CTAAGCAAAA TATAAGATAA
    35101 GCAAGTTCCC ATCTACTGCT ACAGTATATT CCTTTATACC ATCCACTTTT TCCTCGACCA
    35161 GATCTGAGTC TAAGACCTCC AGAAGGCTTC TTTTTGCCTT TATTAGCACA TTTTCTAGAA
    35221 CACCACATCT GTTTAATATT TTTAGTGGAA AATTCAATGC TACATTGCGG ACAACATTTG
    35281 GTTAACAGCG GAACGCGTTC TATAGCGCTT CCGACATGTC TTCCCTTAAG CGATGCACGA
    35341 ATCTTATCGC GTGTTTCTTG TGTTTGTTTT CTACCCATAG ATTTATTTAT AACAATCAAG
    35401 CTACGCAGAC GGGATCGTTA CCGCGTACTC CGGACCATTT TTAAAGAGCT CGTTGAAAGA
    35461 CGGGCTCTTT TCTTTTTACC TACACTATAA GTAGCAAGTT ACTATAGGAG GTTTTATGCG
    35521 TAATTTTCTA GTCGTGATAG TCATCGCGAT TTCACTTATA TGGACGAGCT CTTTCTTCTT
    35581 TAAACCGGTG CAAAATGTGC TTCAACAGCC ACCAGCGATT GAGAAGTCAG AACCTGTTGT
    35641 AAAGACCAAA GCTGAGTTAA CAGCCACAAA AACGGAAAAG AAAGCGCATG TATACGTACA
    35701 ACACGCTTCT TTTAGAACAT TAAAAGATGC TCGTAATTTT CAAAAGAGCA TCGAGAAAAA
    35761 GTACGGTAAA ACAGAAATAC GCAAAGTGAC GGTGAAGTCT GGGACTTGGT ACAGAGTTTT
    35821 ATCAGTTCAA TCATCTTTAG ATGCTGCTAA AGCAAAATGT ACGGCTATAA AAGCATCAGG
    35881 AAAAGATTGT TTAGTCCTTA CTTACTAAAT TAAGCTGTTG CATCTTAACT ATTCCATATA
    35941 TCAACAGAAT AAATTATCGA ATACTATTAA ATCGTTATCG AGAGGGTAAT CGATGAGAAA
    36001 TTCTGCAAAA TCAACTACCA AGCCTCTTCG CCACGAAGTT CGTGCATCTC GCCGGAAAGA
    36061 AGAGAAAAAA GTTTCGCGGG CAGCGAGAAA CTGGTCTCCC AACAGACCGC AGCCGGCGGT
    36121 CAGACTTTCT TTCTTCGAAA GTCTGATGCG TGATGCTCGT GGTCGCTTTG ACAACATGAC
    36181 TCGCTTCGAG CAGGCTGATC TAGTTGGCCT TTCTCCGAGC ACCGTTGCCA AACACTTGGA
    36241 CAACGAAGTT CGTCTCCCGC AGGGGCGTTC CATTCAAATG TGGCTCGATG CCATGGGTGT
    36301 CGAGGTCTCT CTTGTTCGGA AGAAACTGAA TTAAATGAAA CATCTCAAAA CTATAGACTT
    36361 CTACGTTTTC AAGGATGGCG TGGGAAACCG CGCTATCTTT CCTGCAATCT ACAAGCAAAA
    36421 TCCCCTGGTC AATTGGCATT ATCTTCTTCA ATTCATTATA GCAACTGATC TTACAGAAGA
    36481 AGAGGAGCTA TTGAGCATCG AAATTAAAGA CGACAGCATC GAGCTTCCAC ACGTCGAATC
    36541 GACGCTTCTA TGTTCTAATT TAGGCGATGG TTTGACTGAA GTTTGGCTGA TCGGAGGTCC
    36601 AATTTTCGAT GAAACCAGAA AAGCCATACT CAACTAAAGC AGAGCGACCA GATCTACAGC
    36661 CCGGTTTTTG GCCTAACTAC ATCGAACCGA GCAAGCTTCA AAGAGCTATC ACTTATCCGA
    36721 TAAGTTCTCC GAACTGGGCA GATAGAGTTA TAAGTGCTTA TGTTCGAACT GAGAAATCTT
    36781 CGAAATAGGT GTTGACTTCG GCACATCGAC GAAATACTAT AAAATCGAAA TAAACTCGAT
    36841 GTGGATCGAA ATGAACTTCG TCAGCGCACT GATGACTATA ATAGTCGTCG TGGTACTTCT
    36901 GCTTATAGCA GTTGTTATCT TCGGCGATAT GAAGCAACAT GCAGTTACGC AGCTGCCAGC
    36961 GTCCTCCTCC CTCTCGCAGC TGCGTTGAGC GGGCCTCAAA AGAGGCCGCT TTACTGGGAA
    37021 GGAAGAGATT CCTTGTTCAA GTTGAGTCTC TTCCTTCCAT ATTTTCTATA AGAAAGGAAT
    37081 TCAGATGTCT TCGCACGTTC TCGATATCTT TCGTCCATTG AAAAAGTTGG TGAGAAAAAT
    37141 CGATCGGTTC GATTCGAATT TTGACACTGG CTATAAAGCT GGTCACGAAT TCGGCACCGA
    37201 CCGTACGTGG AAGCACATAG CTGAAACCGA GCCTGATTGG CTCAACGGAT ATATGTACGG
    37261 CGTGCACGAC GGAATCAAAG AAGTATTTGA CGAGACTTAT AGATGAGTCT CGTCGAAGCA
    37321 ATTGAACCTA TGAGGCGTGT AATTTTTGAA GTAGATTGCA CGTTCGATTC TACGTTCAAC
    37381 ATATACACAA CTACAGTTTC AAAAGTCAAA AAATCGACGT ATTCTAAGTT CGAAGAGAAA
    37441 GAACTTGTCA TGGTTAAACA CGATTCGAGA GTACTGCTGT TTAAGCTCGA TGAACTGTGT
    37501 GTCAGCTATG CAATTTATTT TTCTAATCCA GTGTCGCTTG ACATTGGAGC TCCTGTCGTA
    37561 TGTCTTCTTT TGAAAAAGTC TTAAATTCAA TAGTTGACAG AAATTCTATA TTTCGCGACA
    37621 ATTTCATTGT GAAAGGTAAA ACTAGGAACC GAGCTCCTCT AGATTGGTAA CACCCGCCCT
    37681 CCGTTGTTTC CAGTTTAGAT GACTATAAAG AAAGCTGCCC GCTTTAGATG TTCGAGAATG
    37741 GTTCTCGAGA GCTCGGTTCC TAGTTTTATC AAGAGGTGCG ACGTGGACTC TTTCAAAAGA
    37801 CTCTTTGATC TTGGCGATAA AGTCTGCATC GTCGGGATTA TCGAGAGCGA CCCTCTCTAT
    37861 GGTCGTATAG GAACGTATGC AGGAACATCG AGCGACGATG GCTACCAAGT CATCATCGTT
    37921 CTCGACGAAC CGACCGAGAC GCATCTTGCG ATGGTTTTCC CGGTCGTCTG TCTTGAAGCT
    37981 GTTAATTAAG ACCTCTAAAA AAGAGGCAAC AATTTAACGC TCTTCATCGA TAAAGTGCAA
    38041 CAATACAAAG AGAGCGTTAA AATGGAACTG TTAATCATCC TGGTCTCAGG CTTCTGCATC
    38101 TTCGGCTATT TTTCGAACAT CGTAAAGCTG ATTTCGTCTT ATGAATCAGT TTCCAAGAAA
    38161 ACTTTCAGAC TCATCGGAAT CTGGTTTCTT CCCTTAGGAG CTTTGATGGG TTTTCTTTAA
    38221 TTACTCGGAG AAATCATCAA AATGCGTAAT TCGGTAATAG AACACGCTCT TCCAGGAATT
    38281 TACTACGTCG GCGATCTCTG CTATGTATTC TCTGACCCAG AATGGGACCG AGTGTGCAAA
    38341 CGTATTATTG TAGACGAATA TAGCGTCCGT GAAGGCCGCT TCTTCATAGT GAACGATGTC
    38401 GGCAAAGAAG TAGAATTCTA CATCTTTAAA ACTCAGCACG GAGACGGAGA GTACGACGTC
    38461 TTTTCTGTGG ACTCAGGTAC TATCGGCTGT GTTTTACTGA GAGACTTGAC AGCTCTTACA
    38521 TCAGAAAAAT TGAAGCAGTT TAAAAGTCAG ATTATAAAGT TTGACGAAGA ATTTGAAGTT
    38581 GGACGCAATG AGAGCGTCAT CTACATCGGC GAAATTAGCA TCGATACCTT GCAAGAAGAA
    38641 GATAGTATCT ACGATGACTT TGATGACGCT GATTTCGATG ATCTTTATGA AGAAGATGAA
    38701 GAAGACTTGA GTTCAGGCTC AGATTGAGGG ACATATGAGC GACGTTGCGA GGATACAAGA
    38761 TTTCGAAGCG TTAGTTACCA AAACTAAAGA AACTAAAATA ATAAAGACAG AAAAATATGT
    38821 AGAGTTTCTT GAAAACGAAC GCTCATTTTC TGTGAAAATT ATGTACGAAG ATCTTTCTTC
    38881 AATTGGTGAA GAAATTTATT TTCCGTACGG CAGTCCTTAT TCGATTCTGT ACATGAAACT
    38941 TGGAGTTCTT TCAACGCTCG GGTCGAATAA GTGGAAAATC CCGGCAGAAA AAGGTGTCAA
    39001 CTTCGATGCT TTCTTTTCTC TTATAGAGAA ATTGTACGAA GAAATTCCAG AAGACTATAT
    39061 CCAGACTTGA TAATTCTTTC CAAAATTTTT CATTTGACGT TTAGTTTCTC ATATGATACG
    39121 ATTCAATCAT CGTAAATTCT AAAAATATGA GACGCTAGAT GGCACACGAA CTTGAAATTC
    39181 TTTCCGACGG CAGTGCTGCA ATGGCCTATA CTGGCACGAT TCCGTGGCAC GGTCTAGGGA
    39241 CTCGGGTCGA TCCCGACCTG ACGCCTCAGG AGATGCTTAA GGCTGCCAAG CTTGACTGGA
    39301 CAGTCTCCAA GCTTCCCAAC TACGTCAAGC GTGGTGCTCG CGAAATTTCC ACCGGCACCT
    39361 ATGCTATCGT GCGCGATGAC AACGATCGCA TTCTTTCACC GAATGTTGGT CCTGCTTGGG
    39421 AAGAAGTCGA CAACGCCAAA TGTTTCGAAT TCTTCAATGA CTTCGTCAAG TCGGGCAACG
    39481 CCGAAATGCA TACAGCTGGT TCCCTTCGAG GCGGTCAGAT TATCTGGGGC CTTGCGAAGA
    39541 TCAAGGACAA GTTTCAAGTT TTCGGCGGCG ACGAGATTGA GGGCTACGTC TTTCTTTCGG
    39601 CTTCACACCT CTACGGCAAG GTGACAACGA CGGATTTCAC TCCAATCCGT GTCGTGTGCA
    39661 ACAACACTCT TATGATGGCA CTCGAAAGTT CTTCGCAGTA TTCGGTATCC ATCAATCATC
    39721 GAACGAAGTT CGATCCCGAA GTTGTGAAGA TGATGATGGG CATCGCTTCT TTCCAGCTCG
    39781 CCGAATATCG TGAAGCCTGC ATCGATCTCG GCGGTGCATC CTATACCGGC AAGGAAGTTC
    39841 GCGACTACTT CGCTGAAATC TTCCCGTTGA AGGGTGCCGA TGAGAATACT TCGGCGATTT
    39901 CGAAGACTGC AGAAACGTGT CTTCAGGTTC TCGAAATCCA GCCTGGAACG GAATATGCAT
    39961 CTGGCACGTG GTGGCAAGCA TACAACGCAG TTACTTACGT CGCTGATCAC GTTCTTGGCC
    40021 GATCGGCCGA TTCGAGGCTC TTCAATTCGT GGCTCGGCGG TGTTCGCCAG AAGAAGATTA
    40081 AGGCCTTCAA CCTTGCACGG TCTAAGGCGA TCGCTTGAAA CTCGACATCT TGTAAATAGC
    40141 CCATTGACAG AAGTTAGTGG GCTATTTACA ATTTAACTAT GATAGAATTT TATACAGACG
    40201 GTAAACGGCA CCTGGTGTGC ATTCCTTATT CTCTTGAGAA TTTGCATCTT ATGGCAGATT
    40261 CTTTAGGTTT GAAGAAATGT TGGTTCCATA AGAACCACTA CGACATTCCT AAGAAGAGAA
    40321 TTGCAGAGAT AGAAGCAAAG TGCACCGTCG TCACATCTAA ACAGATAGTA GAGATCATCA
    40381 AGAATGCATA ATCGAAAGCA CGACAATCAT GATGACTTTG AAAACTTGAA ATATCCACAA
    40441 GACAGTTGGT TATCTATCGG TTTCTTTGTG ATCTTTTGTT TAAGCTGCAT CTTCATTTTT
    40501 ATCCTTGCTA TTAAAGGTGT TTAATGTTTC TCGATGCACT TCCCGACGTC GGCGATTTCG
    40561 ACTTTCGCAT CTGGATAGAT GATGAGAGGT TGATGCCTTC AGGTTTTCCC TTTTACAATT
    40621 TACACTGCAA GAATTTCAGT GAGCTGCGTA AAGCTCTAGA ACTCATCGAA AAAGCAGACA
    40681 AAAAGATTGA TGCAGTCTCC TTCGATTTTG TTCTCAATAA CGATCCGAAC TGGGGATACG
    40741 CTAGAGACGG TCTTGACTGC ATCGAGATTG TTGTAGATTC ACAGTTAGTA GTGGAAGATG
    40801 CTTATGTCGA TTTTCACTCT TCTGACCTCG AGCTTAACGT AAAAATGTCC AATTATTGGA
    40861 AGATGATGAA AGACATGGTG GGATAAAATG GACTTTAATT CCAAAGATGA GATACAAGAC
    40921 TTTCTCGATG TGCTTAAAAA AGCTCTCAAG AAAGTCGGAG AAGGATTCGA CGTCGACATC
    40981 AGAGTCGACA GAGTTTCTTA CGACGTTTTT TCTCAGTCTT TCAACGTCAA TCTTGTCGGA
    41041 TCCGGCTTAA CTATTGATCC GGCAGGAAAC ACTTGCACTA CTATAGCTCG ACACCTCATC
    41101 AACACATACA ATTTCAAGAC TTCCATTTCG GCAAATGGAT CAGTTTTGAC TGGCTTTAAG
    41161 CCCAATACCA GAATGCCGTT TCTCTTCGAG AAGAATTCAG TGCCATATAA GTGCAATATC
    41221 ACACAGGCAC AAAATCTTTG GGGTTGACAT CCCAATTATA ACCAACATCT TAGTTGGGGA
    41281 CTAAAATGAC AGTTAACCAT CTATAAAATT AGCTATTGAC TGTCGTGTAA TAGCTCGATA
    41341 TTATCTACTC AACGATCACG AAATCGTCGA GATCGTCAAC AACTCAGGAG TATGAATATG
    41401 TCCACCGTAT TGAGTGCACT TCTCGTCGAA GAATTCGATG CTGCTTCGCA CGGCATCGAG
    41461 GAGGCCAAGG TGCTTTTGGC CCATGCCAAC GACGTCTCTG TTCCCATGTC CGAGCGAATC
    41521 ACGGCTCGCG ACCGTGCCAA TGCGATTCGT CTCGAAGCCT CGATCGGCCG TGCCAAGGTC
    41581 GGCGTCTGGC CGGTTCTCGA AGGCGACAAC GCCGATGGCA AGCCCTCGAC TCCGGCTGTT
    41641 ACGTCGGCTC CCGTGAACGG CGGCAAGCCG GCTTCGTCGG CCGCGGCCAA GAAGACCACG
    41701 GCAGTTTCGA CTGCTTCGAA CAAGCCTCTC GTTCCCGGCT TCGACTACGT CGCCAATGCG
    41761 TTGCAGAAGT TCATCTTCGA CAACGTTCTG ATCCCCGAGA TCACCAAGGC CGACGGTCGC
    41821 TGGACCAATT CCAAGCCGCA CGGTCACGCC GAGCCGTTCA AGATCGCCAC TGCTGTGATC
    41881 GATCCCAACC ATCTCGGCAT CACGTTCGAA GCTGCGAAAC GTAACTACAA TCTCAACGAT
    41941 TCGACGTGGC TCAAGCCCGA AGTCATCAAT CCGATGCTGA AGGCGGCTTC TGCACATCTC
    42001 AATCGTGAAG TCGGCAAGAA GGAGATGACG ACCGAACTCG AAGCTCTGAA GAAGATCCTT
    42061 TCCAAGGATG CAATCGTGCA CGATGTCGGC GGAGCTCCTG CAATTTCGGC ACCGGCCACC
    42121 GGCGAGATCG TCGAGACTCC GGTCGTCGAG ACTCCGGTCG TCGCCGAGTC CGAGCAGCCC
    42181 GAGCAGCCCG TCGTCGACAG CAAGATTTCG GACATCGAGT CGACGGTCGA CGACGAGCTC
    42241 GAAGAGATCT TCTCTGGACT GGATGACGAG AAGATCTCCG AAGAGTCGAA CGAAGAAAGC
    42301 GAGAACGAAG TGGCTTAAAG CCACTTCACT TTCTTTAGAT TAAAAAGCGG CTACTAGTAG
    42361 CCGCTTTTTT CTTGTCTATT AAAACAGTTC CGTTAGAACT TCGATGATTA TATACGTTCA
    42421 ATCGATGATT TTAAGATACA CCAGGTTTAT CTAGATGACC CCAAAATCGT AAGAATACCC
    42481 TTGATGGTAT CGCCCTACGA CGATTAAACT AGGTCGCACC ACGATCGTCC AGATCGACAG
    42541 AAGAAAGAAC TAAAATTCGT CTCGAATGAC CATAATTTAA TGGATTGACA GATAACGAAT
    42601 TATTTGATAC TATTGAATAG TAGAAATTTT AAACTAAATG GGTGATTAGC TTGTGGCCGT
    42661 TTCGCAAGAA ACAGACTCAG ACTCACATAG TTATAATAAA AACAGAGGAG AAAATTTCTA
    42721 CTTCTTGCGG AATTATGGTT AGCACTACTT GGAGCATGTA CATAACAACT CCTAAAGTTT
    42781 CGATGATTCC GATGTTTCAC AATATTCACG AAGCTTCAAG CATCTATCAA TATGCGCTTG
    42841 AAGCAGTTCG TCGCATAAAA CCTGTTTCTA ACGAAATAGT AGTTATAGAC GAAACGGGCG
    42901 GTTACCGAGA ATGGATAGAC CGAAAACCCA TGCGTGATGC AATTCTTGAA ATTCCCAGTC
    42961 ACGCAATTAT CAGCGAGATG ACACCGAAAT GAGCCGTGCG CCTAAACCCG ATACTTTTAT
    43021 CGGCAGATTG TATACTGCTC TGTATGAAAA TGCAGGACAA CCAGTTAACG TGCTGGAGAT
    43081 GGTTCCCGAA AATGATGGTA GGCGGCACCA TTATTCGAAC GGTATAAGAG CCTTAGTTAA
    43141 TCAGTACGAC TGCGAAATCG AACTGATCGA CAAACACACG TATATTCTGA AAGCGGTGTT
    43201 TGTATCAGGT GAGTGGAAGC ACTTTACCAA GAGCAAGCAC CTGGCTAAAT CTTAGCTATG
    43261 TCGACTTAAA ATTTGTAGTT GACAAGTGCA TCGAACGATC GTACGATTAT CTGGTATCAA
    43321 TCAAGGAGGC AATTTTGTTC TACACTATGA ATGTTCCGCA GTCTGCATCG ATGTCGGACG
    43381 TGATGATGAA GTTCCGCGAA TTTCCGTCGA ATATCATTTT GAAGGCGCGG CACGTCGCGC
    43441 CCATCAGGGG CAAGAAGCAT CTCGACAACT TCGGTCGTTC CGAGATCGAT GTGGCCACCG
    43501 GTCGCGAAGG CTTCTGGAAG ATCGACTATG TTGGCGAGAA GATCAACTTC GTTGCTTCTG
    43561 AAGCGAAGCC GCGTCACCGC AGCGTGTCCG TGATGAAGAA CCTCTAGAAG GTTCGGAGAT
    43621 ATAAATGGCT CGCAGCTTTG AACAGCTTCT TAAAGACGCC TTTAAAGAAG CTCAGGACGC
    43681 CGCAATTAAC TGTGATCTAT CTAAAGTGGA TGGAACAGTT AGATCTGGCG ATGCTTGGGT
    43741 TGTTGTAAAA GACAAGCGTT TTATACGTTG CTGTTCAAAG CTTCGTCTCG AATATCTTGC
    43801 TGAATCGAAG ATCCGAAAAA TTCCATCGGA AATCGCATCC AAAAATGCCG TCAAAATGTA
    43861 TGGTAAAGAC GGCATTTTTG GAGTCGAATG TTTTCGAAAC GTTCAAGGTC GAGAGATATT
    43921 CATTCTTCCC ATGTTAGAAG ATGCTACGAG AGCTTTTGCA AAAAAGCTGC GTAGTAGAGG
    43981 TATCGTAGTT GAGTGTCATT CGAGAGCAAC ATGATCAACA AGTTTTTAGT AGCAGCTATA
    44041 ATAGCAAGAT CCAACTTCGG ATTGGATCAG TGTGATTCTG ACATGCTTTC CAATCCCGAG
    44101 AGGTGCACAT CTCTGGGGAT TGCAATCAAC TACGTTTTCG GAAACGTTAT CGAAGACGAG
    44161 ACTATGTATG CTATGTTTTT CGAAGAAGCT GAAATGTGGT TTTACAGCAT CGAGCTCAAC
    44221 ACTGAAGCCG AAATTCTCGA AAAATTTTCG CATCATTCCG ATCAAATAAA GTTATGTATT
    44281 CTCAAATCTT AAAACGGAGA ATTCGAATGA ATGAGAAGAT CTTTTTTATT TTAGCAATTT
    44341 TGCTTTTGAC TTGTTCTTTC ATCAGCATTC CGATATTGGC CCCAATTGCA TATAAGAATG
    44401 CAATTACTTC TAAGTACCAG AAGTATCAAG ATTGCATTGC TTTGTACAGC GATCGGGAAT
    44461 TTTGTCTAAG ATCTATATAA TATTTTGATC GTTCGTCGAG TAGTGCCTTT CTATCTAAAA
    44521 TTTTGCCAAT TGACGAATTA GCCATTTGGT AGTATGATGT ATGAATAACG AGGTGACTTG
    44581 TAAGTAGTGT CTTGTCACCC ACAACATGGA GTACGTCATT ATGAACCAGA CCAACCGCGC
    44641 AGTGGATCCG CAGCGCATCA TCGTCGTTGC CAATCCCATC CAGGCAGCCC TCTTCAATTC
    44701 GGTCATCGCT CCGGAACTCG AGCGCGATGA TGGTAAGTGG GGCTCGAAGC ACCAGGAAAA
    44761 TCTCCGGTCT GACTGGGTCG GTGCGACGGC TGTCGTCGCA GAACCTGGGC AGCCTCTCGG
    44821 GCGCAACTTT GTTGCGCAGA AGACCAACTG GAATGCGAAC GACTCGAGCT GGGTCAATCA
    44881 GAAGCCGGTC GAATCGAAGA TGATCGAGAT CGCATCGGCC GCCGCCGGCC GGCCCGTTCT
    44941 GAAGCGTGAG ATCATCGAAA ATCTCACGCA GCTCAAGGAC GTGTTCAAGC AGCATGCGGA
    45001 AGTAAGCGGC GAAGAAGAAC TTGCTGCTTA ATTACTGTGA ATTAATAAGA GAGAGCTGCA
    45061 GCTCTCTCTT ATTTTATTTA AATTCTAAGA ACTGTAGGTT CTTAGAATTT TAAATCTAAA
    45121 ATTAAGCCAA TTGACAGAAG ATAAAATTTA TCATACCATA ACCATATCGA AGTTCGTCAA
    45181 AAGAGGGTTT CCAGTGCGCG CAGATCTTAT TTCTGATGTC CGTGAATTCA TCGCTAATGC
    45241 TCTCGAGAAC AGCTACAACG ATGTTCTCAA GATGTCAGAT CGCGAACTTG CTGAAGACCT
    45301 CTGGCTTAAA GCCGGAGTGT CGCAAGAAGA TACCATCGAA CAGATCATGC GCGCAGTTGT
    45361 CATCGTTCGC CGCGAAAATG CGAACCAGAA AGGTCTGGTT CGCTAAAGAT TGAAGGCTTA
    45421 AGTGCATAGA ACTTACAGTG CCAGCATAGT TCCAATCTCT TCTATGGAGA AAATCAGAAT
    45481 GAGCGACATC AAAGCTTATG CAATCATAAC AATGCCCTTT GGATTTGAGA CTGATGCTAA
    45541 CGAGCTAAAG ATGCTCGACT TGTTCGGTGT CAAGTACAAG ATCATCGATT CGATATCTCC
    45601 CGAAGATCGG AGATTTTCCA ATGTTTGCAT ATCGTCCGAC GACATCGTCA AGCTGGTCGA
    45661 ATACATGACT ATCAACTCAA TAGATCTGTC TTTGTCTCAA ATCATCCAGC AAGGACAGGC
    45721 GGTCAATATC GGCAGCGTTC CCTCAACAGT CGATGAAGAA GACGACATCT TTCAATCGGG
    45781 GCTTTTGGCC AAAAAGATTA ATTCGAGCAT CGATGGAAAC TATCTACGTG CGAACGGCTT
    45841 CAAACTGGTG GAAATCCCAG GTGGCCTAGT ATGGGAGATG CTTTCGCCGA CGATGGGTTC
    45901 TGACTTCAAG ATTCATCTGT GCGATCTTTA CTCGGGATAT CTTCCTGTCT CGAAACACGG
    45961 ATATGAGCTC AAAATTATCT CTGCAAATAA AGAGATAAAA ATGTCTAAAT TCCTGGACAA
    46021 AATCGGAATC CAGAAAGACA TTGCTATCTT GATGCAGTGC AACATCAAGT CTCTTCTGGT
    46081 ATTCTACCAT TCAGTGTGCA GTTCTTCTAC TTTTCGCGAG CTCTATGAAT TCGTGGAAAA
    46141 TTCCAATCTT GAATACACTC TTAATTGAGA ACTTCTATGA CAGTCACATT CGAATGGATA
    46201 GATAGACCTG ATCCAATTTT TCCAAAAATT GCAGATGAGG GTGTGTTTCA ATTCTACGAC
    46261 AATTTTACAC ATCTTGTTAA AGATGGAGAT GTGTATCGTG TTGCTCTGCA TGAGCCGAAC
    46321 ATCTATGTTC TGTGTAGCAC CTCATGCATA TGGTCTCCGC TTCTTACAGA AGAACGCGAG
    46381 TTCGAAGACA TCACGAGGTG TGTGCATTTC TTTTCATACT GCAATTATTA TGGTTTCTTT
    46441 AAGCCTTCTA TTGCAGAAGT AGCAGCTGTA ACTCCTCTAA AAATCTTGAA GAAGCAGCAA
    46501 TTCGATGCTT TTTACATCGA CGACCATATC AAGATACTGA AATCGGGACG GTTTCAGCTC
    46561 GCCACTGCGG TCTTTGTTAA GATGTGTTAG CTTTAATTCT TATCTTTCTT AAATTTTTCT
    46621 ATTGACAGTA GTACATTACG ATTCAATAAT ATCATATTAA TCCTGTAATG GAGATTTAAA
    46681 TGGGTTGGTG GGACCGTAAA AAGCCTTTCG CGCACCGTCT TGCAATTTCT GAAACTGCGA
    46741 CTTTCGAAGT GGTCAGTGAC CACGAATTCG CGAGGATTTG GAATCCTAAG CGTTATTCTA
    46801 AATGGACGTA TGCTGGCAGA ACAATTTTTA CGGTTTCTCG GATATCGAAA AACTCTTTTC
    46861 TATGGAGAAT CCGCGATTTC ACGTTCACTG CGAATAAGCG GGTGCGTTCG ATCGGCAAGA
    46921 GCACCACACT TTCTTCTGCA ATCAACATGG TTTTCCGTGT ATACAACAAT CCCTGGAGTT
    46981 GACAATGGTA CTCTATGCAC AGATCGTCAA TCTGATCTTT TTGGTCGGTT CGTTCATTGC
    47041 GATCATCGGC TTCATCCGTC AGAAAAATAT CATCTATACT CTCGCCACTA TGGCTTTTTG
    47101 CGGTTCGATG GCGATCGTTG CAGTCAATTT TACAGCACTT GCGTATCGGT GCTTGTAAAA
    47161 TGAAGGCCAA AAGTTTTTTC AGTGCTGCGA TCGTTGTTCT GTTGTCTACG AGCGCATGTT
    47221 TTGCGGCTGC ATCGTCGGCG ATCGTCTTGC CTCCGAAACC GTCGAAGAAA TTCGACATTC
    47281 ACGTTGAAGG CAGACCGTAC GCGCCTGAAA TAGTCGATGG TCAACTCTGT TTTACGGTCA
    47341 AGTGGTTTTC TTTCCTTGGC AATGTCGGCA AAGATACTTT CTTTCGACCG ATCGTTACTT
    47401 GGAATCTGTC TAACGGTAAA ACTGTGACGT GGTTCGACGA CACTCCTGAT GAACAAGGAT
    47461 TGGAAGAAGA ACTCATCGGA GCAGTCTTTG ACAAAAATGG CTGTCAAATC ATCGACAGCT
    47521 CTAATTCTAT GAGAATGAAG CGATCTCTCG TAGAGTAGAA GTTTTACTAC ATCATGCGTT
    47581 CGAATGTAGT AGTTTGATAA CAGAACGCTT TAAATACAAA TGAATGAGGT CTAAATTGAA
    47641 GATTCTTTCC TTCACTGCTG CAATTGCGAT TGCATCGATG CTTTCGACGG CCGCTTTCGC
    47701 TGAAGCTCCG CCCAAGGGTG CAAACGCTGA CCGCTTTGTG TGGGGCGGCG CTGCTGAAAA
    47761 CTCGACCTAC ACCGATGTCT ATGTTCCGCG CGTCGTCACG GTGTTGGATA CCAAGGCGCG
    47821 CATGTCCGGC TATGGCTGGG GCGGCCCGAC TGCCGGCACT CTCGAAAACG CCAAGATCAT
    47881 CTCGGAGAAT CCGACCAACC TCGCTGTCGG CCAGTACGAT CTGCTCCGCG ACCTTGTTGG
    47941 GAAGCCCATT CCCAACACCA TTGGCGAGAC CTATGATTTC AGCTTCATCC TCGGCGCCGA
    48001 TGGCAAGCCT GCCAACCTTG GACCTGAGTG TCTCTATCTC GTGACCAATC GGCCCGGCTA
    48061 CGACAGTACG TCGGCGTGGG GCAACGTGCT CGCCGATGCG TGGGACATGA CGATCGCCAC
    48121 CGGCAAGGAA GGCTCTGGTT CGCTTGGCAC TTTCCAGCTC CTCCAGTCGA TCTATCCCGA
    48181 TCTCAAGGAT GTCGAAGTCG TCAACGCCGG CAGCGCCACC GATATCGTCA ATGCGGTTGT
    48241 TGATGGCAAG GCGACTCACG GCTTCTTCGT GCAGCGTCCC GACCCGTCGA ACGCCGTCTT
    48301 CAAGGCCATC GCCGAAAAGA AGCTCACCAT CGTCCCCGTC ATCGATTCGG AGCTCGATGG
    48361 CAAGTACGAG TTTCTCGAGC TCAAGGTGGC GAACGGCGGC TTCTTTTCGA ATGCCAAGTT
    48421 CATCGGCACG GCCTGCACGC AGGTGGCTCT GATCACCGGC GATCCGGCCA AAGCTGATCC
    48481 CACCAAGGTC AAGCGTGTTA ATGAGACGAT CAAGCGTCTC GGAGACGCAG TTACGTCCGA
    48541 TCCGAACGTG CTTCGTCCGG ACCTCAGCAC TTGGAATGAC ATGTTCGACA ATCTGAAGGT
    48601 GATTTCGGGC GAGAAGCTCC AGCAGCTTCT CGCTGCATCG TCGGCGGCCA TCAATTCGAC
    48661 TCTCAAGCGT TCGAACTAAG TTCGAACCGG TTCTATAGTC TTATGGGAGA GTGTGTTTGA
    48721 AGAGGCACAC TCTCCTTTCC TGAAATCGTG AGTACCAAAA ATGCACCTTC TCTGGCGTGT
    48781 CTTTTTCTCA ATCGCTTTTG TAGCGATTAC GATCGTTCCA CCTTTCGGTT TAGTGTGGCT
    48841 TGCAATCAGC TACGCTCCGC AATATCCACT CCTATTCACT CTTGTCGGTG CATTCTGGGT
    48901 GATCGTTGCG GCTCTCATCA TCCCACTGAC TCAGAAGCAT TTCAAAGCTA CAGTGGCAGT
    48961 GGCCAACATC CTTCAGCTTG TTGTGGTAAG CTCGTGGCTC TTTATGTCGG GTTCTTTCGG
    49021 TCAATGGCCC GACTGGCTCA AGTGGCTGTA CGCCGCTGTT GCTATCGGTC TTATCATCGG
    49081 TATACAGATC ATCGCAACAC CGATCTTCCG ATGGTTCCGT GGTGTCATGC CGGTCGATAA
    49141 CAGCGCTGGC CACGACACCA GCCACCAATG ACGAACTGAA GGGCACTTAA AGTGCCCTTT
    49201 TTCTCAACTT TTCATGAGAA GAACCATGGA AGTATTTCTT TCGAAATCTC GAGTAGGCTA
    49261 CGACTACATC ATCCCATATA CACAGGGTCT GTGCCACGTT TTTGCTGTTG CGATGCACCG
    49321 TCGCTTCGGA ACTAAGCTGT TTGTGACATA TAGCAAATCT GCATTGCCAA CTCCTAATGT
    49381 CTATCATGTC TATGCTATGG ATGCGTCAGA TGTGCTCTGG GACATTACCG GACGCATCGA
    49441 CAAGAAGAAT TATCGGAAAC ACATCCACAG TGTTTTCAAC GAAAATCAGC ATTTTTTAAT
    49501 GCTCTTAAAT GCTGAAGAAT ATTCTTCTGA GCAAGAGCTT GAATGGCTGG TTCGTCAGGT
    49561 GCCGTTTGGT GCTTTAGATC CGGAAAATAG ACCGTTAGTA AATTATACGG ATAGAGATAT
    49621 TTCACACGCC GACGATGCAA TCGATGCAGC TTTTGGTGGC AGTCCAGAGC TCAAATACAT
    49681 GTCCGAATTC CTTTCTTTTC GAGTTGACAG TTAATTTCTC GTATCGTAAA ATGTATAATA
    49741 GTAAATTATC TTAGAGGGCC TGATTGATGA CCAACCTTCC AACTCCCGAC TATAATCTTT
    49801 TCAATACCGA CGAAGAGATT ATAGTCGAAA CTGCGGCTTT TCTCATCTAT CAAGGAGAGA
    49861 GGTCCAATTC ATCCGATCTC AAGTGTTTGT ATCGAGGGCC GAACGGTTTC AAGTGCGCCG
    49921 TTGGTTACTG GATTCCCGAT GAAGACTACG TTCCGAGCAT GGAAATGAAC GGCATAGTCA
    49981 ACATGCTCCC TATTCTGGAA ATTAGCGGAA AGTCTAAACC CGAATTTATA AAATTTCTCA
    50041 AAGACCATGT AGAAATTTTG AACTTGTTGC AAAAAGTTCA CGATTCGATG TCTCTCGGAG
    50101 GTTTCTCGTC AGCCGACAGG AAGACGGTGA TTTATCCCGG AGGCCTTGAA AGTCTCTTCA
    50161 AAGCCTTGAA GCCTCGTATC TTGGCTCGGT ACGAAGAGAT GGTGCAGCTC TACAAAAATC
    50221 CAAATCCCAA TCTCGAACCT GGCTATTGGT TTATCGTAGG AGACTGAAAT GCTTCCGACT
    50281 CCCGACTATA CCAAGTTCTC CGACGACAAT TCTATTCTCG TCGAGACTCT TGCCTTTCTC
    50341 GTGCACCAGA GACAAAAATC TATCAGTGAT AATGGAATTT GCTCTTATCG AGGACCGAAT
    50401 GGCCTCAAGT GTGCCGTCGG TTACTGGATT CCCGACGAGC TCTATGCAGA AAAATATGAA
    50461 ACTAAAACTA TCGACGATGT TGTGAGCATT TTTAGTTCGA TGAATCCTTC ATTCGCGAAG
    50521 TTCATCAACG ACAATATAAA GTTGTTCGGG CTTTTGCAGA AATTGCACGA CAGCTCTTAC
    50581 GAAGAGATAA GTCTTCTAGA AGACTTATAC CACGATCAAC GCTATCTTTC TATTCTCATA
    50641 GATTTGCATC AAAATATGCA GAGTTTGCCG CTCCGATCAG AGCTTAAAGC GGCGATTGTA
    50701 GCTCGAGCTA CAGAAATGGA TGCTGCCGAT CCAGAATTGG CTCCCATCTC TGTAGATTCA
    50761 GTTTTATTCA AACTTTGAAC GATAAGGAGA CTGAAATGCT TCCGACTCCA AACTTTCGCG
    50821 AGTTTAAAGA CCGACATTCG ATCGCTGTTG AGACAGCAGC TTTCCTCGTG CACCAAGGAA
    50881 ACCAATCTTA CAATGCACAG AGGGCGAAGT GTCTGTACCG AGGTCCGAGC GGCCTCAAGT
    50941 GTGCTGTCGG CTACTGGATT CCCGACGAAG ACTATTCCGT CGATATGGAA AACGTGTCGG
    51001 TTAAAGCCAT TTCTAAAATG GAAGTTCTCA ACAACCTTGC ACTTGTGAGG TTCTTCAACA
    51061 GGCACATGAC AACTTTTGAA GTCTTGCAGA ACATTCACGA CTCTTTCGAT TCCTCCTATC
    51121 TTGATAAAGG CATTATCGGT GCACTCGTCG AAGCACATGT CTTTATCTCC GACATCCATT
    51181 CCACGAGAAC GGAGATCGAA GCCAGAATCG TCGAGATGTC GGCGATTTCT CCGAAAGCTG
    51241 CCCAAGGAAC GTTCTTCCTC TGAGAGAGAG AGAGAGAGAA AGGCTACACA ATCATGCTTC
    51301 CGACTCCCGA CTACACTAAG TTCGATAACC ACGACTCGAT CGTAGTCGAG ACGTTAGCTT
    51361 TTCTGTACCA TCAGAGATTC CAGTCGATCG ACCACAACAA CGATGCTTGT AAGTATCGAG
    51421 GACCGAACGG CCTCAAGTGT GCCGTCGGCT ACTGGATTCC CGACGAGATC TACGAGAAAT
    51481 CGTTTGAGGG CAGATCGTTA AAACTGCTTA TAGGGGAACA GCACATACCC TCAAATGTCG
    51541 GGCTTTATCA CTTCTTCGAT AAGTGGTTCA ATGTGTTCTA CATGCTACAA AAGTTTCACG
    51601 ACGGTATAAT AGTAAATCAA AAGATCAGCT TGGATGATTT GAACATTCAT GAAATTCTAG
    51661 ACATGACAGA AGATGAGTTT GATTCCATCA AGGAGAAAGT TCGAGCTCGA GTCGAAGAGA
    51721 TGGATGAGAT CGAGCCGTTC GTACTCAAGG CCGACCAGCA TATCGACGAT ACCGTATTCG
    51781 CTTAACACAC ATTCAAGGAT CGAGCACTAT GCTTCCGACT CCCGACTACA CCAAATTCAC
    51841 CGATGATAGA TCTATCATCG TCGAGACCGC AGCTTTTCTC TTGCACCAAC GTTACAGGTC
    51901 TGTAGATAAG ACCAACAGCT ACTGCATGTA TCGAGGACCG AATGGCCTCA AGTGTGCCGT
    51961 CGGCTACTGG ATTCCCGACG AAGACTACAA AGAATCACTC GAGAAGAAAT CGATAGGGCA
    52021 GCTGGCAAGT TATTCCAATT TTGCCGATCC AGAACTCTTC AAGTTCTTCC GCCGCTATGT
    52081 TGATACGTTC AGCATTCTGC AGAAAGTACA CGACTATGTG TCCCTTTGGA TGCCGTCGAT
    52141 CATCACAAAA ATCATAGAAT ATGGTTTCTT TGTGGAAGAC GCTCAAGCTC TGAAGAACGA
    52201 CATCCAAGCT CGAATGAAGG AAATGGACAT CGCAGATCCT ATAGACACAA TAGACGAAAA
    52261 GCGTGCATAC TTCATTCTGT AATCCTACAT AACCTTAAGA ATGGGAAGTG AACTAGAATA
    52321 TCAGTTTGTG CACACTCCGT CGAAGCTAGA ACCGCTCAAC TATTGCTGGT TGACAGAAGT
    52381 ACTCTAGCAC GATAATATTG ACCCATGATG AAGCGAAACA CTCGTTCTAG AAATAACCAA
    52441 CTAGAGAAGG TCATGAAGAT GGATTCGAAC GTTTCACACC ACACGTCCTC CAACATCTTG
    52501 ACGATGCCGC AGCTCGACAT GGATGCGCTG GATAAGGCGA TCGCCGTGCA CCGGGAGAAG
    52561 AAGAAGGATG AGGGAGTCCA GATTCGCACG CGCTCGCAGC TGATGCTGGA AGACGGTATC
    52621 ACCCGCGTCA AGAATCTCGA GAACGAGCGA GCTGCTGTCC GAAAAGACAT CAAGAAGCTC
    52681 TCCGAAAACA TCGCCGAGCT CCAGCTCATT CTCGAGCAGC TGCAGGCCGC CGAGAACGAC
    52741 CTGTCTATCC AGGCGGCTGT GATCCACCAG AGCAACCACT CGCTTCAGCA GGCCGGCATC
    52801 ACGCTCTGAG AGAGAAAGTG TAGAAGATGG AACGCATACA TCAGATAGCC GTTGAGTACT
    52861 TTCACGAGCT CTTGGCCATC GCTTTCGCGG TCTGCATAGT CGGAATTCTC GTCGGAGCTA
    52921 CTATGCTGGT GGTGATCCTC TTCTACCCCA AGAGCAAAGA GGAGAACTCC GAGAAATGAG
    52981 TACTGAAGAC TTCACCGGAG AATTCTTGTA CCGTACGGCG GTGCACCTCG CTCTGCAAGG
    53041 CGAGAGGGCT TACCAATCTA TGGGCTGCGT GCTGAGAACG ACGAACGGGC TGAAGTGCGC
    53101 CGTCGGCTAC TGGATTCCCG ACGAGCTCTA CAATCCGAGC ATGGAAAAAG ACTTCATGCA
    53161 GATTGCGATG GACCTCGTCC CCGAGCTCGG ACGCACCGAT GTCACGGCCA TCGAGCGGAT
    53221 GCGTATCTTC CACGACTGCG CCGGAAACTG GGAATGTACA CCCGACGTCT TCGTGTGCCG
    53281 GCTGTTCGGC GTCATGCGCG AGCACATTTC TCTTCTGGAT GACGGGCTCT TTCTCGACAC
    53341 GGCCAACAAG TACTTCGGGG TACCACGTGG GAAGTACAAC TCGTTCCTGG AACTAGTAGT
    53401 AGACAACTGG AAGGGCATAC GCTAAGAAAG CCCTTTCAAC TGCTCCGGAC AACCGGAGCA
    53461 ACCAATCGCT CCGGACAACC GGAGCAACCA ATCGCTCCGG TAGCTCAACG GTTAGAGCCG
    53521 ACCGCTCATA ACGGCCTGGT TGGGGGTTCG AGTCCCTCCC GGAGCACCAC CATTCTCTCG
    53581 AGAAGAGGAC ACACTGTGAA CATCGAGAAC ATCCAGAAGC TGATCTCTTC CCTGCGCGGA
    53641 GAAATAGAGT CTACGAAAGA CATCCGGTTC ACCATGAACT GGTGGCTCTT GTCGTCGAGT
    53701 CAAGGTGGCG AGAAACCTGC CTTACTCACG GGCTGTATTC TTGGCCACAT CCTCGTGCTC
    53761 CGAGAAGGCA GTGCAACAGC TGCTCTCCAA AAGCTGCAAG ATATGTCGTC GCGTGGTGCA
    53821 TGGGAGCAAT ATTCGAAAGT CCAGTACGGC GCCGAATACC TCGAGCTGGA TGATTTCTAT
    53881 CAGCCCGGAA AGCTCTTTCT TCCGTTTTTC TATTACGATC TAGAAGACGT GGACATCCAG
    53941 AAAGAGGAAG CCATCGCCGT TCTCGAGAAG CTGATCGCAA CCGGAGAAAC GGAATGGAAC
    54001 TATACCCTTC TGGAAACTCC TAGTGAGTGG GAATAATTGC GATGCGTACT CTTGCAGATT
    54061 GCGGTGAGCT TCCCTCGAAG CTGAAACTGG AAAGCACACC ACTATGGCTT CGGGTGTTCT
    54121 TCAAGAGACC GGCACAGAGG TTCTGGCTTC CAGGTTTCTG GACAGAAGGC TGGATCTACG
    54181 TAACGCCTGA GCAGAAAGAG ATCGGAACTC AACACGGTCT GTTCGTCAAC CTCTAGATAG
    54241 GATATTACTA TGAACACCGA GAACATCCAG AAGCTGATCT CCTCTCTCAA AGGAGAAATC
    54301 GAGATCACCA AAGATGTGAG CTTCTCCATG CATTCGTGGA TCAACCAGAG CCAGGCGTGC
    54361 ATCGCCGGTC ACATTTACAT CCTCCAGGCT GGAAGTATCG ACGCGGCCAT CGACGAGTAC
    54421 TATAAGATCC ACCGAAACTT GGAAAGAGGC TTCGAGAAGT ACATCGTTGC AGCCAATGCT
    54481 TTCCTCGAGC TCGACGACAT CGACGAAGCG GCCGCACTCT TCATGCCGCA CTTCTTTTAC
    54541 GACATCTTTA CACCGGAGAT CCAGAAAGAG GAAGCCATCG CCGTCCTCGA GAAGCTGGCC
    54601 TCTACCGGAA AGGTAGAATG GAACGCTCGG ATGTTGGACC TCGCCGAGAG CTGGCGCTAC
    54661 TAGGAGCAAG GAGCACTGTT CCATGAACAC CGAGAACATC CAAAAGCTGA TCTCTTCCCT
    54721 CAAAGGAGAG ATCAAGCTTA CCAGGCACAT GAAGTTCGAC ATGGCCAATT GGAGATCCTG
    54781 CATCGGGGGT AACAGCCTAG TACTGATGCG CGGTGCCACT ACGCCCGGTA TACGGCTGTC
    54841 TCTTCTGGAG ACCACGGAAA AAGATGTAGC TGACTGGCTG GATATCAGCT ACGACAAGGC
    54901 ATGCAATCTC TTCTATCCAG AAGCAGAACA CTATCATGTT GTGCTTTCCA AGATCACCAG
    54961 AAAAGCAGCA ATTAAAGTTC TCAAGAAGCT TCTCGAGACT GGAAGAGTAG AGTGGAAAAA
    55021 GGTCTTGAAG AAGCACTGTC CTGATGCTCT GGAAAAGCTC GTCGAGTTCG ACGATGAAGA
    55081 CTGATTTTTA AAAAGAAAGC GCACGTGCAT GAGCTACACA TACAACGAAT TCTTGAAGCA
    55141 TGCTAAACTC TTTCAGGAAG AGCAAGTGAG GAAGCACCTG TACCTCTTCT TCAAGACTTC
    55201 CGACGAGAAC TTCCGTCAAG CGGTAGGATC TGAACTCAGC CGCGACCTCG TCGACTTGAA
    55261 GGTGATCGAG CTAGCTCTCG AAGACAAGAA GCTCGAAGCT ATCCGAGAGG TCGTCATCTC
    55321 TGTGGAGAGC AGACTGCTCT GAAAGAGAAA AAGAAAGCGC ACGTACACGA AGAGAGACTC
    55381 TAGGTCTCTC TTTCTTTTTC TCTTTCAGAA CTAGCTTCTG CCGCTGCTGA CCGAGCTGCC
    55441 TCTTCTTCTG CTTTCAGTCT CAGAAGACCG AGAAGTAGAA TTCTAGTTCT AATAAACAGA
    55501 AACACCCTTC GATCGTCGAT CATTTCATGG CGATCCAGAA CCATCGCCAT GCCCCGACAA
    55561 ATCGACTCCA GACGATAAGA ACGACTCCCA CGAACGATGA TACACGGGAA AAAAGAGGTC
    55621 GCTCTACGAT CGTCCAGATC GACAGAAGAA GGACTCTATC TAGAGAAGAT GCAGAAGCAG
    55681 AGGCGGTCTT TAAGAAAGAA AGCGCGCACG CGTGCATACA CACTCATCTA TCCAGCCTAT
    55741 CTTATCTGTC CGTCCCGTGG CCGTTCTTTC TTAGAATAAA GGGATTGACT TTTTTATCCA
    55801 AAAGTTTTAT GATATAAAAG TGTGATCGAT TAATCGGGAG TAGAATATCG TGTACAAAGA
    55861 GCAGCTGGAT GTAACCTCCG TAGAAGATGT TGTGGCCACA GTTAAGAGCT ACGGCATCAA
    55921 GGTCACCGTG ATCTCCGAGA ACGGTCCGGC CGGCGGCAAC CCGCTCGTCG AGCTTGAAGG
    55981 GACGAAAGAA GCTGTCGAAT CCTGGAAGGC TGCATACTAC TCTGCATCCT GATCTACTGC
    56041 ATGATGGATT GGATGGACGC AGCCCCTCCG ATCTTTCCAT CAAAAAGACG ATTGACTGTA
    56101 GGTTCTCCCG ATGATATGAT CATTTTATTC AATCGAACGA AAGGACTCGA ATCGATGACC
    56161 GAACGATACA TTATCGACGA ACTGAACCTC GAACACCGTA CCGAAGACGG ACTGCTGACT
    56221 GTCTTCCGTG TTCAGGGCGG TGCGACGATC TGCAAGTTCT CCGAGGAGGA ATACGCCATC
    56281 TTCCACTTCT GGCCAAACTT CTTCGACGAC CAGGAACGTT CGGAAGGTGT GTTCCGTGGG
    56341 AAGGTCGACA ACACCGGCTT CTACGAGACT CGTCTGGAAG CGCTCCAGGC CATCCGCTCC
    56401 GGCAATATCG GTGGACCCGA CGGCGACCTC GATCTCGACG ACACCGATCG CCCGTACGAG
    56461 ACTGTCGGCA TCTACATCTT CAATCCGTGG TTCGACGAGC CGGGAACTCT GCTTCCCGAT
    56521 CCGTACTTCT TCGATGCCGT GAAATGAAGT TGGAGGGGAG GGCACTAATA GTCCTTCCCT
    56581 CTTTTTCTTC TGAATAAAAG CAGAGGCAGC AGCGGAGGCA GTCCTCTACG ATTGTTCAAG
    56641 AAGAAACGGC AGACGCCGTC TGCCTTAATA AAAAAGGGAG GGCTTCCGCC CTCCCCTCTC
    56701 GCTTCAGGCG GCGATCGATT CCTGATCTTC TTCCTTGGGC TCGATCACCT CGCCGAGATC
    56761 GGGTTCGACT TCCGAAGTCT CTTCGACGAA AGAAGCCTCG AGACCGAAAG TCTTCTTCAG
    56821 GTCCTGGAGG TGCCCGACGA GCTCCTTCTT CCCGAGGGAG ACCCCGCCGT TGGCTTCGAC
    56881 GGCGGTCAGC ATCAGCCGAG TGAAGTTAGC CGAGGGGTTG ACCCAGTTGG AATCGTTGGT
    56941 GTTCCAGTTG GTCTTCTGGG CGGGGAAAGT CCGGCCGAGA GACTGACCAG CCTCGGCGAC
    57001 CCGGACTTCG ACGTCCTTCC ACTCGGCAGT CAGACGTTCC TGGCTCTTGG AGCCCCACTT
    57061 GCCGCCGGGT TCGAACTCGG GGCGGACGCA GGAGTCGAAG AGAGCCTTCT TGATGGGAGA
    57121 GTCGACGAAC AGAATCTTAT TCATTTTCAC GGTCCCTTTG TTTTGGTTGA TGATGAAGTT
    57181 CGATTTCGCT TCGCTTCATC ATGAGATTAA TATACACCAC TCATTCGTGT TCGTCAATCA
    57241 AAAAGTGTGA AGACGCATCG GAAAATCTTT CTGTTAAAAG GCGATTGACA GACGGCGAGT
    57301 ACTTCGATAA TATCATATCA TCTAATAAGG AGAATGATTG TGAAAGTCGA CGTAGTTTCT
    57361 TACAAGCTCA AGCGTCCCAG AAAAGTCCGC GGGACAGATG TGGGCGTTTC GGAAGTCGTC
    57421 TACGCAGTCC AGTTCTCCGA CGATCCCAAT CGAAGTGGCA AGTACTATTT CATCTGGTCC
    57481 TACGTCTACC GTGAATCTGC GGAGAAGATC GCGGAGAAGA TGCACGACGG ACCGACGTCC
    57541 GAGACCGACT TCGCAGCAAA CTACCGGAGG ACGTATAGCG AGTTGGTTCC GACTGGAGTT
    57601 AAGCTGTAAC TACCTCCTGG CGGTCGAGAC GTTCGTACTT GGGTTCACCG ACCTTCGCAG
    57661 TCCGGACTGA TCATCTCGGT CAGCTGAGTG AGCAGCGGCG CGAAAGTGCC GCTTTTTCTT
    57721 TCTCTCTTGA CAACATCTGC CGCCTCTGCC TCTGCCGCTT CTGCCCTAGT TCGATATCAA
    57781 CGAACGATCA ATCGATGATC GATCAGAACC ACCCTATTTC CCCGATAAAT CGACTCCAGA
    57841 CGATAAGATC GATTCCCGTG AACGACGATC AATCGTCAAT AAGAGGTCGC TCCACGATCG
    57901 TCCAGATCGA CAGAGGAAGG ACTCGACGGA TCGCAACTGT CCGTAAAAAG GCGATTGACA
    57961 GATAGTCCTC GATGATTTAA TATGATTTAA CAATTGAATA AAGGACTAAA ATACGATGAA
    58021 TGCCGAGCAG AAAGCTTTCC GAGACCGTGC TCTCGTCTCG AACCTTCGTT ACAAGCTCAA
    58081 GGACCGCGTG TCGAACTATT CAGATGCAGT TTTGGTCGAA GCCTACGACA ACTGGTATTT
    58141 CACATATGAA GGCGAAGATC ACAACACTGA CGAAGTCCAG TTTCTCGACC TGATCGAGGT
    58201 GAAGGAGGAT TCGTGAATAA TTCTTACTAT AGGAAGCTAG ATAGCTTCTC ACTGGCTTCT
    58261 ATTGACCTCA CTCAGTGGTC CGTGAATGAG TGGATGATAA ATCGCATCTA TGTGCCGGAA
    58321 AAGTATCGGT GCAGAGGCAT CGGCAACGAG CTTCTTGAGG AAGTAACGGC AGATGCGGAT
    58381 GCAGAGGAAG CAGTTCTTCT GCTCGAAGTC AGTTCTTACG GAGAGATGAA CAACGAGCAG
    58441 CTCACTGAAT GGTACGAGAG GCATGGCTTC GAGCGGTACA TAGATTGTAT GTACCGCTAT
    58501 CCCAAAATAG GTGGTTGACA GCAGTTAGAT AATGATTTAA TATCATTTCA TCATCGAGTG
    58561 ATGGAGAGTC TCAAATGCCT TCTTACTATT TCATGAAGAA GTCAGAGCAC CGTGAATACC
    58621 TTCGGTGCAA GGCTTCCGGC CTTCCTTTCA AGTATCCCGA CTTCGTCGAC CTAGACGAGG
    58681 TCTATCAGCA GTATCGTCTT CTGTCCTCGC CGTTCTGGAG CACCCGCAAT ACTGACAGCT
    58741 TATTCCGCCT GATGTGCATG ACCGGCTGGT TTGCTCTGGC CCAGGAAGGC GGCGGAATCG
    58801 TTGAACACCA CCACTTCACC ACTTACATCG AGCCTATGAT GGCTCAAGAT CCTGAATGGG
    58861 TAGTATTTGA GAGAGTCTAC GCGCTCTATC TCTACCGGAA GTTTCTTCTC GAGGACTACG
    58921 TCTTCGGCGG CAACGGCTAA CAAGGAGTCC CGATCATAGG TGTGAGGTAC ATAGAGCATT
    58981 CCGATATGTG CGGGTGCGAG CGGTGCGCAC TGAAATTTGA AGCAGGGATC AAAACTCTGA
    59041 CCTTCGATGT TGTCGATGAC GACAACTACA AAGATTGCGG CTGCCCGATA GACTCACATT
    59101 GCAGCTGCGA TGACGACTTT CTCGAAGATG ATTGAGGATG ACATGAAGAT AAAAACCAAC
    59161 CCAGTGTTCG ATGCACTGAT CGAACACGCT TCTCGTTCCG GAGAAGACCT CGAGCAAGTC
    59221 GTCGTCGGCG CTCTCGCTTC GATTCGGAAG ATCGTGGCGG AGGAAGACGA CCTCGAGCGA
    59281 ATGGCTCAGA TTTTCATCAC CGGCGAGTAC ATCCCTCACC GCGCCAACGA TCGATCGGAC
    59341 ATTGATAAGT TCGGCCAGAT CATGGCAGAC GGTCTCGTCG AGAGAACCGA CGAACCCAAA
    59401 TCGCCATAAT AAGGCGATTG ACAGAAGAAC ACTTTCGTCG TACCATATAC TCGTGAATGA
    59461 TTGATGAGGA GTTCCTCCAA TGAACGGCAC CTAGCTAAGC TCCTTTTAGC GCTAGAACAG
    59521 AGAAACATAG AACACGGTGT TGGTTTAGCA CGTTCGACTA AGTCTTTCAG TGGCATGAAG
    59581 GACTTCGAAC CCTCGATCTT GAGACTCCAG TAGAGATCGG TGGAATCGAC GGGAGCATGA
    59641 GAGTAGGATT CTCTCCACGG GACCTTCGGG TGTTCTCACC AAGCCCTTTA AATCCGAAGG
    59701 TCCCGATCCA TTCACAGAGT GCCCCTAGAA GTAGGAACCC CCTTCCACTT GTAGCACACT
    59761 AGAACACTCT GTGCAGTGAG AGTCGATTGT AAATATGCAT CTGGTGTTCA TCCCAACAGC
    59821 AACCAATCGA CTCTCACACT CATCTATTCA TTGAAGCCAC TAAGGTACTT TAGTACCAAG
    59881 CCTACGGCTT GTCTTCGGCC CTTCGGGCCT CGATGATTCT AGTTTCTTTT TGAAGAAGTT
    59941 AATTGAATAA TTCTAGAAGT AGATTATTTG ATCGACTGGA GCTCTCTTCT TCTAGGTACT
    60001 ACTAGAATCA TCGAGGCCCG AAGGGCCGAA GACAAGCCGT AGGCTTGGTA CTAACAGCTA
    60061 CTAGATCACT CTAGCTTCTT CTAGGTAAGT TGATCAAACT AGATAAGGAA GAATCTAGAA
    60121 TCTATTATAC CATCTTTCAA AAATGGTGTC AACCGAATAA TGCACGATTT TGGAACATTT
    60181 TTTAAACTAT TTTCAAGCGG CCTTAAAGGC TGAAAGAATA CACAGATCCG CTCCAGACGC
    60241 ATTTAAGAAA GTTCTCCCGT GGTACCCTAC TAGAACACCA TTTTGGCCCT TTTTTGATCG
    60301 TCTTAACCCA TTGAATAGTC ACGGCATTTT TTGTGCATAT TTTACGCGGT ACCCTCGCTT
    60361 TTTGCCATAT TTTCTCATAT AAAAGTAGTT GAAAGCGGGA TCATCATTTG ATAATATGAT
    60421 TATATTGAAT AAACGAAAGG GAAGCTAAAA ATGGACAATC ATGACATCCT GATGTCGACT
    60481 GCATTCAAGT CGATGTCGAA CAGCCCGGCC TTCAAGGAAG CCATCGAGCT CTTCAAGAGT
    60541 CTCAAGGAAG ATCTCAAGAA GAAAGCCGAA AATCCTTCGT ATTTCGAGAC GAAGATGGAT
    60601 GAACTGCTCG ATCAGATGTT CGACATCGAC TGAGAAAGGA AAAGAGAAAA TGGAATTTGT
    60661 CCATCGGCAC TTCAGCACGA TCGTTGTCTG TGCCCTGCTT TCCAGCCTCT TCATCGGACT
    60721 CTCGATCGAA TCTGTCATTC CCAAGTAGAA GCGGCAGAGG CAGCGGAAGT CGCCTCACTG
    60781 CTAAAATAGA CGGAGGAGCT AAAGCCCCTC CGTCACTGAT TAAGCGTGGA GACCACGAGC
    60841 TCTTCGAACT CGTGACGCTG TTCGTCTGTC GCCTCAACGA AGCGGTTGAG CTCGAAGTTG
    60901 TAGAAGAACG TGTCTCCGCT GATATTGCTG TATAGATATG CAGAAAATTT GACTTCCGAC
    60961 ATCGCAGCCA ATTCTCGGAA CCGAGCAACT ACACCGTAGA TGGTTTCGTG AGTCGATTCG
    61021 GAAACCGTGT CGGTAGGGTA TACAGCAACA AGTTTATAGT TCATTTGGTT TACTCCATTT
    61081 ACAAATACAT TGTATCGAAG TACTGGCCGT CTGTCAATTG CCGTTTTACG GTGAGTTTAA
    61141 GCGAAATAAG TCGTTGACAG ACAGCTGCCC GTTTGATAAT ATTAAATCAT CAAATGAACG
    61201 AGGACACCGA AATGATCGAA CCGAAAATGA TGAATCTGTG TGTTTATCGT CTTCCGTCGG
    61261 GCCGCTATCT CCCGACTGTC CGCGGACACA ATGAACACGG ACACTTCGAT CTCATCTGCG
    61321 CCCCACACGA GAGCCTGTAT CACATCGTCT CGACGATGTC TGACATTCGG CAGCAGGAAT
    61381 TCGTTCCCGA TGCGCCGTTC ACCGACGATG AACTCGACCG TCTGTTAGAC GACATCAACT
    61441 TCGATTACCA CGACCTCCTG CTCGTCTATA GTACTGCGAT TTCATATCCT CTCGAGATTA
    61501 AAGACTGATA GGAGAGATCA GATGCACTAC ACCATCAACT ACTCCGAAAA GACCGACCGC
    61561 GAAGCAGTCT TGGACTGGGT GCAGTGGCTC GGGTTCAGGA GGACTCGTAT TCTGATTGCC
    61621 TGCATCCACA ACAGCATGAA CTTCGAGAAC TTTGAGAGCT GGTGCAGCTT CGCCGGAGTG
    61681 CAAGGAAAGC CGGTCGAAGC AGCCTGGAAG TGGTTTCAGA AAAAGGAAGT GTGACGTGCG
    61741 CATCGTTGTC CAACCTATAA AGAAAGAGAA GATTCGGTTT ATCCGTCTCG ATCAAGATGG
    61801 AGCCTGTACC GACATCTTGG AATTCGACTA TTCAGCTTTC AGCACCGTCT GCTCGATAGC
    61861 AAATCGAGCA GTCAGCATGC TGGGAATAGA AGATAAGAGT CGGGACGTCG TCGACATTCC
    61921 GGATGGAATG GCACCGCCGG ACAAACGGTG TAAGTCCGCG AAATCTGTTC TCCGACACAT
    61981 CGTTCAATTC TATATCAACA AGGACTGATA ACATGATCGA CGTGCGCACT ATGATTTCTT
    62041 CTCTGTCCGA CTCTAGGACG ACTTTCCGCT TAGAAGAGTC GGAAGCAGAG GCAGTAGTCA
    62101 AGATTGTGGC GGCAGAAGCG GACACTACCA CTGTTTGGTC TTACAGCCGC GATACGAAGA
    62161 CTTGGGCAAT CAGCGTCGAC GGCTATACAG AAATTGGTCG GGTGGTTAAG GCAGAGACGG
    62221 CAGAAGCATT CGTTCTGAAC TTCATCCGTG CCAACCTGCT CTACGAGCAC ATGATGTCCA
    62281 CCATGACCGC TGCAGTTCCG TAAAACAGAC GTTGACAGCG GCACCGTTCG GTCGTATGAT
    62341 GATTATATTG AATAAACAAA AGGGCCGAAC AAAATGATCG AACCTTCCAA TAACGACAAT
    62401 CCGATCGTCG AATTTATCCG TAGCCACGCC GCCGACGATC TTCCCATCTA CGATCTTCGT
    62461 CGTAATCCAA ACACGCCGCT CGACGATGAA ACTGTTATCC ACCTCATCTG TCGTCTTCCT
    62521 ACCAACAAAT ACATCGCCTT CTGCAACATG TTCGACTGGG AATCTGCTCG TACTGACTCG
    62581 CTTCTTTTTC CGACTTTCGA ATCCATCGTC GAATTTCACC GTCTGATGTC GCTCGATCCG
    62641 AACAGCCAAC CTTCTATCCT TCCCATCGAA ATCGACGACC TCGACCTCGA TTTCGACTAC
    62701 GATTCGACTT CTGTTGCCTA CATCGCCGTA ACTCTCGACA TCTGACGACG CCGCGAGGGC
    62761 TTCCGTTGAC TAATAACGGA AGCCCTCGCA GTCTCGCCGA TCCTCGCTAA GACAGCGAGG
    62821 CAGAGACGGC AGACCCACAC TGTTCACAAT GAACTGTAGG AGACTTCCAG CACTGCAGAA
    62881 AATCTTTTCA CTCATAATCG AATTTGGCGA TTGACAGTCG CCACCTGATG GAGTATAATG
    62941 ATTACATGAT GAAGCGAAGT GATGAACACT TCGATCATCC AACCTCAGGA GTGGACTATG
    63001 AAGAATTCTT CGAAGAATAC CCGTATTGCC CACCAGACCA AGTCCGAGAT CGACGGCGGC
    63061 GTCCAGGAAC ACGCCGAGGT CACCGGCACC GAGGTCGCCA CGATGCCCGA TCTGATCACC
    63121 GAGTCGATCA TCGACGAGGT CGAGCAGTCC GAGGCCGAGC GCAAGATCGA GGAACCGGTC
    63181 GCCGAGACCC AGGAACCCAC CGACGAGCAG ATCGACGAGA GCACCGACGA GCCGATCGTC
    63241 GCCGAGACCC AGGAACCGGT CGTCGCCGAA ACCCAGGAAC CGATCGTCGC CGAGACCCAG
    63301 GAACCCACCG ACATCGTCTC GGTCGACGGC GACAAGGTCG AGTCCGAGGA ACCCGAAACC
    63361 CGGGAACCGG TCGCCGAGGT CAAGAAGAAC ATCCTCTACG TCGACTCGCC GATCAAGAAG
    63421 AACCTCTTCG ACCAGGTGCT CCGCGACGAG TTCACCAAGC CCAACGGCAA GTTCGCCGGC
    63481 CGTTCCCAGG CCAATCTCGC CAAGCCGTGG ATCGACATCG AAGTGGTGGT CACGGACGAT
    63541 CCCAATCTGG TCGGTCGGAA CTTCGAGGCC CAGAAGGGCA ACTGGAACTT CAACGACTCG
    63601 AACTACGTCA ATCCGTCCGA GAACTACCAC CGGCTGGCGG CAGCGGCCCG CCAGGCGAAC
    63661 GGCGGCGTCG AGGTCCACAA GAAGACCCTG GTCGGCCACC TCGCAGATCT CAAGAAGATC
    63721 TGCATGATCA TGATTCCGGC GGAGAAGATT CCGCTCATCG AGCAGAAACT CCTGGCCAAG
    63781 GACGAGGCCG ACGACGACAT CGCCGAGAAG CAGGCGGCCT AATTGCAATC CCGGGGAGGA
    63841 TCATTCCTCC CCGGACTCTC TCCTTCTCAG TTTCTTTGAA CGTGTCAGAA AGAAGAAACT
    63901 GAAAAAGAGA AAGGAAGCCA CATGACGAGA AGCAAAAAGA ACCCGACTCC GCTGTGGGAT
    63961 ACCAATGATC TCAAGAAGAT CAAGAAGTAT GCGCGGATTT CTGCTCTAGC AATAGCCGAT
    64021 CATCTCGGCT TCTATGCCTC GAGCAACCAG CGCAATCCCT ACCCGCCGGG CCGACGGCAC
    64081 AATGCATGGG CCAATGGCAA GCAGCAAGCC GCCCAGGAAC TGGCCCAGAT GCCTTACTAA
    64141 TCGCTGAAGA GAGCGGTCAA CTGGCGAGGA GGGAAACCTT CTCGCTTTTT TTATCTTCTA
    64201 GTATAGAAGA GGAAGAAGAA GAAAAGGATG ATACGGCAGC AGAGTGCTGC TTAGTAGAAG
    64261 AAAAGGAAGA GGCAGACACG GCAGACCTAA CGGTCTGCTA AAATAAGAAA GAAGACACGG
    64321 CAGAGGCGGC AGCGGCGGAC GGTTGACGAG AAATAAAAAG AGAAGAGGAA CAATCCTCTT
    64381 CTCTCGAGCC GTTCAATACT TGAAAGAAAC TATCTTCTCG CCGCGCTCTT GCGGAATAGA
    64441 AAGATCGAAG ACCCAGATAT TGTCGTATGC TCCTCGATCG TAGCGGTCCA TCACTTCCCG
    64501 CATGAACTGG TAGTCAGTAG TGTAATCAGA AACAGGAAGG AACGGTTCAA ACTTTCCCGC
    64561 TACCATGCGA GAGAAGTCGT GAAAGGAGAT CGATCCGTCG GAATTGGAAA CTGCACGGAC
    64621 CACTTGTCCT TCCGCCGTAT AGAGACGAAA AGTATTGAAG GTAACGTCTT TCATTGTCTT
    64681 CCTTTCTTAG AGATTGAAGA ATCGAAGAAG AGAATCGGCA AAGAGACCGA CGGCGACGGC
    64741 AGAGAAGAGA AACAGATAAC GATAGGAATA GAAGATATTC AATTCAAGTT CCTTTCACAG
    64801 AAGAGAAGAA GAGAAAGGGA ATTCCCTTGG CAGAAGGAAC AAAAAGAGTT CATTCAACGA
    64861 AAGGAATTGA AGGGGAGGAA ATTTCCTCCC CTTCGATATC ATCAGGCGGC GGCAGTTTCG
    64921 ATGATTGAAG AATCGTCGAT GATCGGATCA GAAGAAGGAA GTTCGACGAT CGGTCCCAGA
    64981 TCAGGTTCGA TCGAGGTGTC GGTTTCAGGA ATTGAAGTCT CCTTTCCGAA AGTGAATTTC
    65041 AAGTCTTCGA GAATCCCAGT CAGTCGCTTC TTGGGGACCT CGGTTCCGCC ATTCGCCGCA
    65101 CGGGCGGTGG CAGCGAGCAG TTGGTAGTTG GTCGTCGGGT TGACCCAGTT CGAGTCATTC
    65161 ACATTCCAGT TGGTCTTCTG GGCGGCGAAG GTTCGCCCAG GCAGGATGTC GGGGTCATAG
    65221 ACAGCGGTCA CATCAGTCCA TTCGGCGACG AGTGACGGTT GGCGAGACCA CTTGCCCTTC
    65281 GGGTTCTCGA ATTCGGGACG GATGACCGAA TTGAAGAGGG CGGCGGCGAT GGCGGAGTCG
    65341 ACGAAGAGAA TCTTGGTCAT GATATCATTT CATGTTGGTG TTTTCGGTTT TATCAAATCG
    65401 ATCGATTTAA TTTGATCGAT CATTTCGATG ATTTTGATTT GATCGATCAT TTTCAGTTTT
    65461 CATTTCGTTT TCGATTTGAT GATTTAATAT AATCGATTGA TCGAGTTTCG TCAATCGAAA
    65521 AAGTTGAAAT GATTTGCCAA ACTTAATCAA CAGATGAAAC GATTTTCCGC GATCGGTCGA
    65581 TTTTTTGGAA CGATTTTCCG CCATATTGAT TGGAGGCAGA ATCATATTTC AAGGATCCTT
    65641 AAGGGCCTCT TGCAGTTTCT AAGAAAAATT TTTCTAGAAA TTTCTGGACG GTCTTTTGCA
    65701 GTTTCTAAGA AAAATTTTTC TAGAAATTTC TGGACGGCCT CTTAAAAAGT TTGAATAGTG
    65761 TCTCTCTCAC ACACAGAGAA AAAAATCTAG AAAATTTTTT TCGCAATACA AACCTTCGGC
    65821 AGTTTCTATT CTCTCAGAAA TAGTAGTCAA TCGCTTCCTG CTTCGTCAAG AAGAAGTGAA
    65881 TTCCGTCCGA GCATTCTGCC CACATATTGT CGTCGAAGTT TCTTGTTGGC ACGATAGTTT
    65941 TATTCCTCTT GTATTTAAAA GAGCGATCGA ACCAAGAAGA AGTGAATTCC GGTGCATCTA
    66001 CAACAATCGC TTTATCTGCT CGACACTTTC GTTGGCCGCC GTAAGGCATT ATAATTTTAG
    66061 CATCTGCAGG AATAATCAGT TCGATGACAG GGTCGTGGGT TTCCCATGTA GCACTCTGTA
    66121 ACAGACTAAT GCACTTCTTC CAGACTCGCA TCTCTCTACC ATTCTGAATG CGATTGATCC
    66181 CATCGAGATA TCCTCTATTA TTTCTATCTA GGTTTGAATT GATGAATGGA TCTCTATTAT
    66241 CGATAACTTT GAATGATTTA AAGCTACTAT TGACGACGCA CGAATCGTAA ATAGACAATT
    66301 TGAATGTGCT CACATCTTCA AACGTGCAAG ATTCAAAATT GCACTGAAAG AACTGTGTTA
    66361 TAGACATATC CATGCGTTCA AATCTGCAGC GGTCGAATCT GCATCGGACG AATTTGTATC
    66421 CCAACATGCA TCGACCTTCG ATGATGGAGC CTACATCAAG GTCTTTAAAA GTCTTGTTGT
    66481 ATACAATTCT ATAGTCGTCG GATGGATCTA TGCGGTCTTC CCCGTGGTCT GCAAACATGC
    66541 GGCTTTCTTC AGTGTAGTGA GCAGCCATAT TGTATCCTAT CTCTTCATCT TGTTCGGCAC
    66601 TATCGCTTGA CCGTGCATCC AGTGTTTAAC AGTCTGTATG TGATCTCTGC GCACGTACTT
    66661 TGCAACGTTA TGTCTGAAAT CACGGTAAGA AAAGCTTCGA GCGTTGCGCA CGACGTAGCC
    66721 TTCCATTGTA TCCCAGTCGC CTTTGAGATT GCGAATCGCG CTCTCGTCGA AGGTTCCACG
    66781 ATAGAGTTCT TTTACGGGAG CGATGCTCAA CAGCTTGAAC CAGTCGAGGG TGTCGTCCCA
    66841 ACTCAGACAT TCATTCACCT GGTTCCATAC AGAGAAACCG AGAAAGTAAG ATTCTAGATC
    66901 GTTGTACTCA ATCGAGTGCT TAGCGTACAG GTTCTCACCA CACACTCTCC AGTCTGGTGG
    66961 GATATCGTGC GCGATGGTGG AGTGAAAGTT CTTGACCCAG TCTCGGCTTG CGTGGCTGCG
    67021 ACCATCTATA GAGCGAGCGT GAATGTAGTC GCTGTACATG GTGGTGTTCT CACCATCCAT
    67081 CTTTACGGTG ACCACGACTT CTTGATCTAT GAATGGAGCA AGAGATTCGA CCATTCGATC
    67141 GTCTTCATTC ATGTTCTCTG ACCACGGAAG GTGGTAGGTG CGAGGGTACT TGACTCGGTT
    67201 CGTAAACTCG GACAAGTGCG ATGCAATCAC TTTCTGGACG CTAGGGTCCC AAAAGAGCTC
    67261 GCCGCGCAGA CGCTGTCCGT TTGGCAAGAA TGCATTGCCC CACTTATCGT ACACTTGATC
    67321 GTCGTAAAGA TGTTCTGGAA TTGCGAACTT GACGATGCCT GCATGCTCGC GAATCTGCTC
    67381 GACGGTAATA TCTGTGCTTT CGCAGAGGCG ATGATGTGTT TCACACACAG TTGCACCGTT
    67441 AGAAAGGTAG TAGCCACCGT CTGGCCATAG ACGACGTTCC AGTATGTGGT GTGCATCTAG
    67501 ATGAACATCG ACAGCGCCAC ACACGACGCA CTTGTATTCA TCTCGGGCAA AAACACTCTC
    67561 TCGGAACGCA TCGCGTGTAA GCAGCTTCTC GTTCATTTCT CTAGCATCTT ACGTAAAATC
    67621 GTAATCCATA GCTTCTTGCT TCGTCAAGAA GAAGTGGATT CCGTTTGTAC ATACAGTCCA
    67681 AGGATCGGGA TCGAATACAT CCGATATAAT CGTTTCTCCC GTCAAGTACT TGACGTTTCC
    67741 ATTAAACCAA GAATAAGCTC CTTCAGGTGC GTCTACGACA ACTACGTGTG AGGCTCGACA
    67801 CTTATTTTGA CCATATGGCC TGATACGCGC AGCATCTGCC GGAATCTTCA GCTCAATTAC
    67861 AACACTTGCT TCTTTGCTTA TATAGCACTT TTTCCAAGCT CTTAAATCTG TACCAATAGA
    67921 AACGGTATCT TTAATTCCAT CGATAATGCC GACGTTTAAA TAGTCTAAAT AACAATCTTG
    67981 GAATGGATCT TTCTCATCGA GCGCTACAGC TTTATCTAGA TTGCAAATAT TCAATCTGCA
    68041 TTCGATAAAC TTAACGCTTG TAAATATCGA CTTTTTAAAG TTACAGTTAT TGAACGTGCA
    68101 GTCTATAAAT TTTAGGAAAT TTAAACTTAT ATTCTCGAAA TTGCAGTCTG TAAACAGACA
    68161 CCCAATAAAT TTAAAGTGAA AGAGCGAGTT TCTTTTAGAA AAATCTACTG ACTTAAAGTG
    68221 TCTGCCTATC ACAACTTTTT CGTCAAATCG CCAATCTTTG GAAAGCAGCA GTATTTCTTT
    68281 TGCATCTTGA AAATAGTTAT TGCTGTCAGT GTTGTTCAAC ATGGGACTTC TTTCTTTAAA
    68341 GTTTGTAATT TACAGCTTCT TCGCGATTAA AAAAAGTTTT TGATTGGCTG TAAAATAGAC
    68401 TCGTAAAGTT CATTCTTCAT TGCAAGCTTT TTAGCCAGCT TTAGAGTGTC CAGTACATCA
    68461 TCTAAATCTT TGGAAAGGAC GTCGTTGTAC TCGCCGATGT AGTACGCTAC ATTGTATCTT
    68521 TTCTTCAGCG CTCTTTCGAT GTACTTGAAA ATAGTATATT TTGTTGAGAG CAATTGTGAT
    68581 TCTCCCAACA CTTTATAAAC TGCTGTTATA ATGCAGAAAG TATCTACGCC GTTGCCTGGA
    68641 CTACGAACCC AAGCTCCAGG CTTAGACAAA ACATCTGCAA CATGCTGTAT AACTTCAGAA
    68701 TTTTTCATAG TTAATGCTTT CAGCAAGAAC AAGAGAAAAA GCTTCCGCGA TCAAAGAACT
    68761 TAGAAGATTT TCGGGTCATG TCGAAAACTT TAGCATCTTC AATCCAATCC CAAAATTCTT
    68821 TAGGGATGTA TTCTCCGTCA AATCGGTCAC CATCTGACCA ATAATCACCG TGAATGAAAT
    68881 AAGATTCTGC ATTGGATATC AAGTCTTCGT AATCGACACC AAGATTCTTT GCATACTCTC
    68941 GCAAACGCTC TTCACCGTAT GATATCATAG GTTTAATGGT AGATTCGATT ATCTGCTTCG
    69001 GTGCAGCTGA AGAATTTTCT ACAGTTTCAT CTTCAAACGA AGGATGCGTC CAGACGTGAC
    69061 GAAGACCAGT TATAGTACGT GGATACAGAT ACACCCACAC TCTCTGGCCG GGTTCTACAA
    69121 TCTTTTCTAA GAAAGGATCG ACTATACCGA TAAACTCACC GAAAGTAGTG CCATCTTTAT
    69181 CTACATGCAT ACCCGGTATA AGACGAGTCT GTGCTACTAC AGGAAAAACT GCTATGTGAA
    69241 TAGCATCTCT CTTCGAAGAT TCTGGAATAG GGACTGTGCC AAGAGTTTCC ATAGCGGAAC
    69301 CGGCTTCAGA CATAGCTCTA GGATCTATAT TAGACAATTC TGTTTTCTTC TTTCTCAATT
    69361 TAGGAGGTTC GATGTGTGGT TTAGTACCAT CGATGCACAA TCTACACTTT GTACCACAAT
    69421 ATGTCATTAT CAATAGTATC AAATCGATAT TTCTAAGTAA ACCTTTAAGT GCACTTAACA
    69481 GTTCACATTT TGACTAAAAT GAGGTATATT AAGTTAAATG CTATGAGGAG ACATCCAATT
    69541 GAAGCTAGAT AAAGATACTG AGATTGTCGA TGATGCAGAA CAAGTAGACA TCGATCGCTT
    69601 GCTGGAACAT TTCGGTAAGA ATATTAAATC GATAATGAAC AGCGTGCGAG AACAGCGTAG
    69661 ACTGTTTCAA AAAATGAAAG AAGATCACAC AGAAAATTGG CCTGTGATCG AAAGCGCCTA
    69721 TAACAGAGTA TTGACTTACT TTGTAGATAA GCGTTTTCTC CCAGTTGGAT GTCCAGTTCA
    69781 GCTTGTTCGA ACGCATCGGC GCGATGTGGT TAAAGCTATG GGTTTCCAAG GTTTCGGAGT
    69841 TGCAGGATTT GCTAAAACGA GCTTATCTGT TTCTGGCGTC TACACTTATG ACTTGCATGT
    69901 TATAGATGAT TGGGTAAATC TTGATTTTGC TCCTTCTGAA GTAATTGCAC ACGAAATGGT
    69961 ACACATTGAG CAGCTGTCTC GCGGAGATCT TTCGATGCAC GGAATGTCTT TGTCTTGGAA
    70021 AGGAATGCCA CAAAGAGACT GGTTCGGAAC CAATTATATG AAGCTTCCTT GGGAAAAAGA
    70081 AGCTTTTTCA CGCATGACAA AAATTTCTAA AGATTGTGCA GACAAAAATG ATCGTAGAAT
    70141 TATCGAGCGG CGCATTCGTC GCGCTGGCAA CATGCCATCT AATAGAAACA TTTAAATACA
    70201 CGTCAATAAT CGGAAAATTA GAATCTAAAT TTTTGCGCTT CAGTTCTGAT ATCTTTGTTC
    70261 CTAAAACACA GAAAGATATT AAGTATGCTG AACAATGCAA AATTGCCTAT CTTCTAGTTA
    70321 AAGAGTATTT TGTAAAAGTT AGAAAATTGC AGACTACTCC GGAATTAAGG TTTATAAAGG
    70381 GCAGAAAGAA AGAGTTCACT GGACTTGCAG TAACAACTGC ATTTTTAGAA ATCAGAAGTA
    70441 GAGACATATT CTTACTGGTA AATAAGACTA CTAGTGAATA CGATATAATA CAAACTATAG
    70501 CAACTTTGTG CCATGAAATG ATTCACTATG AGCAAATTTT GCAGGGCCGT TTGGTTCCAT
    70561 GCAAAGAATC ACGTGGATTT GTCTGGGCTG ACGACAATAC ACGCAACGAC AAAATATCTT
    70621 ACTGGGATGC TCCATGGGAA AAGGAAGCTA GATCACTTGA ATACGAACTT GCAGAAAAAG
    70681 TATGGGCGTA CAATTTAGAT CTTTTAAATG CTAGAGAAAT AATAAGTTCT GCCAGAATAG
    70741 ATAAGTTAAA AGAACTATTC AAATCTTACA AAGATAGACA TCAATTTATA GAGGTTTAAT
    70801 ATGATAGAAA TTACAGCACC CGAGCCACTG GGATTACAGG TTTATGGACA GAAATCGCTA
    70861 TTTTTGGGAG GAACAATAGA CAATGGTGTT GCAGAAGATT GGCAGTCTAC TGTTGTAAAA
    70921 GATTTAGCTG ATTACGATGG ATATATCTTA AATCCGCGTA GAAAAGAATG GATTTCTAAT
    70981 CTAGAGCACG ATTTGACGCC TGGATCTGAA TTCCATAAGC AGCTAGAATG GGAACATTCA
    71041 GCACAATTAC GCGCTTCGAT CAAACTTTAC AATTTTCTTG GAAATTCTAT ATCCCCAGTT
    71101 ACAATGCTGG AGCTTGGAAG TTTTGGATTT CCAGGAGATA CCGTAGTTGT ATGTGATAAA
    71161 GACTATTTTC GTTATGGAAA CGTAGTTTTT ATGTGTAAAA AGAGAGGAAT CGTCGTATTT
    71221 CCGCAATTAA ATATTGCAAT AGATTATATC AAATACATGT TGTGATGCGA TGCACAAAGT
    71281 AACTTACGGC GAACTTGAAC GCAATTTCGA CGAAATTAAC CGAGTACTGT TCTTTTCACA
    71341 GGTAGTATGG CCAGATATGA CCATACTTAC TTCAGCGCAC GATTTTATCA ACTCGCTGAT
    71401 CTGCAGCGAT GGATCAACGT CGCTGACTAT AAGTCAAAAT TTTGCGAGAG AACAACACTA
    71461 CATGTATGTT CTGGTGCACG AGATGATAGC TCTGTACGAA TATCAAGTAA CAGGAGAGAA
    71521 ATGCAAATAC TCAACATTCT TTTCGATATA TTCGAATCAT GCATGGAAGA AATTTGGAGA
    71581 TAGAATAGAA GATCCTCTAG AAGTAGCATA ACTTTATCTG ATGTAAATAA AGCCCCGACA
    71641 AAATCGGGGC TTTATTTACA TCTAAAAATC GTTGATAGAC CATTCTTCAA CTTCTATCCA
    71701 TCCTTCATTG TCCATTTTAT TCATGTTCTT AAAAAAAGGA TCATCGAATA GAGAAAAATC
    71761 TTGCATATTT TCTATCATAG GCGACACTAC ATTTGCTTTA TTTAAGGCTC CTTTTATAGA
    71821 TTTAGGCTTT TTTAAACCAT TTTTTAGATG TGCTTCCGAC ATCTTCTTTC GAGTTTCAGC
    71881 ACTCTTTGGT TTAGTGTTGC CCTTTCTACT TACAATTCCC TGTTCTTTCC ATCTCTGATA
    71941 AGCTCTTTTG CCATTTTCAA TGATCTTATC GCGGTTTTTT TCTTGTCCAA TTTTGGCTTT
    72001 TTCCGCAATT CCATTGTCTA TGTAAGCTTT TTTAGCAGCA TCTCGAACTT TATCTCTATT
    72061 TTTTTGAGCG TCAGGGTTCT TTTCGCAGTA GTTTTTGTGT GCAGCATATC TAGGTATCTC
    72121 TCCACAAAAA GGACAGGCCG GAAACTTCCT CTCTAGAAGT TTCCGGCGTG TTTCAGTTGG
    72181 ATGTATCTTT GATATTTTTT GAGCCATGAT AGCTCGTATT TATAGATTAA GCGCTTCTAC
    72241 AACATTTGGA AAGTGCTTGC CTATCTCATT CCAACACATA TCTGCAATTA CGCTGTGTTC
    72301 TTTTTGGGTT CCATTGCCCA TTCGTAGTTG ACAGTAGTGT ATCCAGTTTC GCAGATTTCC
    72361 AGTCATATAC AATCTGGATA TTGTCAGGCC TTCTGGAAGA ACTACTCTAG CTTGCTCTTT
    72421 CGCAATGCCA GATTTGATGG CCCATTCGTA AGCATCTTTC GCATGACGGA TAACTTCTTT
    72481 CTGTCTTTCA TCCCAGTTGT CTGCAAGAAT TTGTGCTCGA TCTCCATCGA AATGTTCGAT
    72541 CGGAATAGAA TTCTGTCTAT TCTTTAGATC TTGCATCCTA GCTTCTCTAT ACTCGAAGCC
    72601 GAGTTCTTTT GTTGGATCGG CATAACGCTG AGAAAATTCC TGGAATACGA ACGATCGATG
    72661 TCTAAGCATC TGACGAGCTA TATCTCGAGT AGTCTCTATC TCTAGACTGA TGCTGACCTG
    72721 CTCGAACGGA CTCCAATGAT TGTTCTTTAT CAAGTAAGAT ATCAGTTTAG CACTAGTTGT
    72781 CATAGTAGCT TGATTTGCTG GATTAGACAC TCTAGCAATG AATACTATGA GTTCTTCAGG
    72841 AGTCTGAAGA CCCTCTATCA TCGGTTGACT CATAGATACT AGTTTCACGC TTGGCATTCA
    72901 ATATGTCTCT TTCGATTGCT TCTTTTATTA CTTGCTCTAG ATCGATGTCA GAAGTATTAA
    72961 ACTTGCTGAT GTGATCGATT CCACGATGCA CTTCTGCTAT CAAAGAATCC TCTTCAATCT
    73021 TTTTATCTAA TTCTTCGTCA GTTAAATCTA AAGAAGACTT TAACCATTCT CTTCTATTAA
    73081 TGCTTATCAT ACGATGTCTT TATTAGCCTC TCTAAGTTGC TTCTTGAAAT ATTCATGCTG
    73141 CTCATCTATG TCGTCTAGCT TCTTATCTAA AGACTTAACT AAGTCATTCA GCCACGGCTT
    73201 GTTAAAGAAC CAAATTTTTG CTTGCTCACG CATCTGCATG ATTATTCCTT TAGTCTTTAC
    73261 ACTCTGAGTA TAGTCATCTT CTGAAACAAG AACTTCTAAG ATAGATGGAA CAAACTGTTG
    73321 ATCGCGATAA AGCTCTTGAT CAAAGTCTGA AGCATCATAC TCTGCTACAC TGTTAAGAGC
    73381 GTTTGCTATT TCTTCTCTTA TCTCTGTGTC TCTCATATTC ATGTAAGTGT TATAACTTAC
    73441 ACGTTCTCCA TTCCAAATGT AATTCTTTGC ATTCAGATCT TTAATTTCAG AACCTTTCAT
    73501 GCTTCGCTCC AGCTAACACT CCGAACATTC TATTCATTAC ATCTAGCTTT TGAAGCTTTA
    73561 TTTCGTCTTC AATTTGTACA ATGACATTTT CAGTTTTAGA TTCATCGCGC TCATATATTG
    73621 ACAGATCTAA ATCTTCCCCT TCGTAGATAT GATCTTTATT TTGCATTGCT TTTTCCAGTT
    73681 ACTTGAGCAA TAACATCGTT TGTTACTGGT CCTTTAGATT GCGAGAACAG ATCGCTGGAT
    73741 TTCTGTCCAT TTATGAAGCT TGCATACTTT TCTGCTGTGG ACTGCTTTGC AGTAATAGGC
    73801 TTTTCATCTT TATTATCAGT CATTTATTTC TTTCCTTTAT TCAAAATCGT CCCACGGTGT
    73861 GCTTTCATCC ATGATTCTTC TACCCGTAGA AGAAGAATCA AATGTTGGTT TGTCGTTATC
    73921 TTCAGGCCCT CCCATCAGAT CTTTCTGTGA AGAAGGATCT GCATCATAAA ATCTCATGTA
    73981 TTTTCTATCA ATTCCGATAA CAAAACGTTT CGGTTCACTC ACACTATTAT ATCTATTTTT
    74041 AAGCTGCTTT ACAATAAGTT GGTTCATAGC TTCAAGCTCT TCATCAGAGA TAAGTGCAAA
    74101 CATTAAATCT GCTGTATAAG GAAGACCGAT AGATTCAGAA GTATTAGTTA GATCAAAATC
    74161 TGAAGATTTC ATGCCTTCGC GGTTTACCTG CGTAGCTGAT ACTACAGGAA CTGCAAATTC
    74221 TACAGCTAAT CCTCGAAATT CTTCAGCTAC AGCTTTTACA TAGTTATAAG AATTGACATT
    74281 AGAACCCATC TTGATGCGAG AAGATGCAGC TAAGTTCAAA TAGTCAATGT AGATGATGTC
    74341 GGGTACAAAA TTCTTTTTTA TCTTCAATTC ATCGAGCAGA TGTCTAAAAT CGTTTACAGA
    74401 TGCTGATGTC GGAGGATATT CTTCTACTAC GAGACGACCA ATAGTCTTTG CTCGAATGTC
    74461 CTTAATCTTC TTTAAGTATG CAGCTTTAGA CATCACTTCG ATCTCTTCTG CTGTTACATT
    74521 CATCAAGTTA AAGTCGATAC GTTCGGATAT CCTTTCTCTA GCCATTTCTA GAGTTAGATA
    74581 AAGTACGTTC TTTCCATGTA CTAAGTTCGA TGCAGCAAAG TGGCACATAG CCAAGCTTTT
    74641 GCCGACACCA GTTCCAGCCA TAATGATGGT AAGAGTTTTC TTAGAAATTC CTCCCTTAGT
    74701 AATTTTATTC AGAAGTTCAA TATCAAATGG TATCTTCTCT TCTTTCTTAT GGTAAAATTC
    74761 ATACCGTTCT TCAGCGTCAT CGAAATAATC ATGTCCTACT GATTTATTGA AAGATACTGC
    74821 AAGTGCATCT TGCAATTTTT TGGGTATGCT GCCACGTTCA ACACCATTTT TGCCATCGTA
    74881 AGACATAACT GCCTCCATGA TAGCATTGTA TAGAGCTTTG TCTTGACAGA ATTTTTCAGT
    74941 CTGATCGATG AGCCAATCAG TTTTAGTATC TGGATCAAAT TCTATTTTAG ATACATATTC
    75001 TATAGCATCT CTATAAGAAT TTTCGTTTAA ATGTCCTACA CTTGAAAGCT CTATTTTAAG
    75061 AGCTTCTAAA GAAGGTGTAG AACTATATTC GTCTACATAC TTGCGTATAA CTTCGAATAT
    75121 AGTCTTTTGA GTTTTATCTT GAAAATAAGA ATCATCGAGG AAGGTAATTA CCTTCCTCGT
    75181 GTATTCTCCA TCGTGCACTA AGTGAGAGAT TATAGTATCT TCGATCATAT TTTACTCTTC
    75241 TGCAGCTTCG TCTTCAGAAT CCTCTTCAAC TACACCATCT TCATCTTCTT CTAGCATAGG
    75301 AACTTCGCCG AGCGTATATC GCTGATGTAC CCAACTCTTA AATTCTGTGC TTTCGAAAAG
    75361 AGTATTCCAA ATGAACTCTG ATTCGTTCAT TTCTTTTTCT CGAAACATCT TTCCTTCTAA
    75421 GAGAGGATTC TTCTCATCAT CTATTAAAGT ATACCAACCG TTCTTGGGCT TTATCACGTA
    75481 TCCAGCTTCT ATAGCCATTT CTAATAGACC CGACCATCTT TTGATACCAG AGGTATAGTC
    75541 AACTACGAAT GCGAATTTAG ACTTTTCTTT TACGAAACGA GACTTAAAGA TGTTGATGGT
    75601 AAACTTGTAT CCACTCAATA CGCCATTCTT GTCTTTTTCT TGTGCCTTCG TGATAATGAA
    75661 GATTTGATTT GAGGCATAAG TTACGGCGGT ATTGTGGGTA ACTACACCGT TCTTGAGTAT
    75721 ATAGTGTTGT ACATCAGCGA CACTAAGATC ATGTACACGC ATCTTTGGAA CTCTTTTAAC
    75781 TGAAGCGATT CTCATTATAC TATTTCCTTT TGCTTTGCTA TTCTAGCTTT ATGGCTATTT
    75841 GATAAGTTTT TGCGGTGTTC TTCAGTCTTA GGTCGTTTCG TGTATTCACC TGCAATACGT
    75901 CCTAATACAA ATCCTTCAGG AACGTTATCC TTTTTCCCAC AGAGTATGCT TCTACTCCCA
    75961 TCGTTATACC AACGGAGAGC TCGTTTCTTC TTTGTCTGTT TAATAAGTTC TATTTGATTC
    76021 TGTGTTAGTT TACGCCCCTT TTGTTTTCCC TTTCCTCCCA TAGAGATATT TGCTCTGTGT
    76081 CCAGGAGAAA GAGGCACACC TTTAGTAACG CCTACCCATT CCTTACTCAA TACATATGGA
    76141 TGATTTGTAG GTAGACGAGC AATTTTTCCG GTAATGGTGT TCTTGTATGT TCCATAATTA
    76201 GGAAAAGTAA AACTATTTTG AGCTGCTATA GAATTGTTGA AGAAAGAAGT GCTCGCAACG
    76261 GCATCCATAG AAATTTGGAT CTGTGCTTCT CTTAAGAGAA CTTCTTCGTA ATCTTCATTT
    76321 TTATAAAGCT CAACAAAATG ATGTGTTTCA AAATCTATAA CAGATTTAAT GTCTTCTGAA
    76381 GACGTTAGAT ATTTTACACC ATTGTCTTTA TAGATTATTC CATTCTCTAT ATAGCTATTG
    76441 CTTTTAGAGC CTACATACAT GTAGGGATGA GTGTTGTTAT GCATCCTATC ATCGAAGATT
    76501 AGTAGATAGA CTAGATGCAT TTTACTTCGT CGCCTAGCAT CAGATCTTCT GCACACACCC
    76561 AGTTATTATC AATTAAGAAT TTATGATTTT CTGTGCAGAT AACAGATGTT CCGTCGTCGA
    76621 AAGTTACTTC AACACACTCT GCATTATCTT CTGGATAGAG TTCTTCGTTA TTCCAAGAAC
    76681 CTTCTACGAG CTTTGCCCCA TTTAACGTCT GTACACTATC ACCTTCTACA ATTGTCTTGA
    76741 TAACTTTGTA CGTACCATCG GCCATGAGAA CTTCAACATT CTCATCGATG CACCCACCCG
    76801 GTATGACATC CTTAGGAAAT AATCCTATTT CTTTATAGAC GTGATTTACC ATGATGCACG
    76861 GCAAATCTTT GAACGTCAGG TGTGGAGTGA TGATTCTCAA CAGAGATCGT ATCGCTTTCG
    76921 CACGAGACAT ATCAGCAGCG GTATTTTCAT TCAACGCGTC TTCAACTTCT TTCTTAGAAG
    76981 CAAGAGCTCC AAGAGAATCG ACCAAAATGA ATACATGGTC ACCTCTCTTA ATCTCATCAA
    77041 GTCTCTTTAC GATGTCGAAT TTGAGCTGTT CTACGTGCTC GATAGGAATG TGCAGAATTC
    77101 TGTCTGTGTC AATACCATAA GACTTGAAGT ATGATGGTGT AGTTCCGTAT TCACAATCAT
    77161 AAAATAATGC AATAGCGTCT GGATATTTGT CGAAGTACGC TTTTAAACAA TATAAAGATA
    77221 AGAGAGTTTT GAAGGTCTTA GATTCACCAG AAAAGATAGT AAGTCCTGTC GTGAAGCCGC
    77281 CATCGACTTC TCCGGAAAAA GCTACATTTA TGATTGGAAT TTCTGATGGT ATGACGTCTT
    77341 TCGAATTAAA CATAAAAGAG TCAGTAAGTA CGGCCGCGTG TTTTATCGAG CCGACCTTTG
    77401 AGAGTCGTTC TAGAAGTGAC ATGTATTTCC TTTAATTTGC TGAGTGTTTT ATCTTGGGGA
    77461 GCTACCCCAA CATTGTTATT TATGGAGCAC GTCCATCAAT TCTTTCTTAA ACTTTTCTAT
    77521 TTTTTCTGCC CTATTCGGCC AGTGAATGTC TTTGTCTGGA TTTTCTGCGA GCTTATCCAA
    77581 GAAAGTAAAA ACTCTCTTGA GAACAGCTTC TACTGCTTCT ACTGAATATG CAGTTTTAGT
    77641 ATTATTCGTT ACTGTAGTAA AACCGAAGTC GTCACTATCA TCGATTTCTA CTTTAATTTT
    77701 TTCTGCACCA GTTTGAAATA TTCCACTAGA TGTCATCATA TCTTTTACCA CTTCTTCCCG
    77761 TTTTGAGTTT TTCGAATTTT TCTCTTGTGA TCGCTTCTTG TCTTATTATA GATCAGTTTT
    77821 TCTATAACTG CTCCATTCAG ATCGTATCCG AATGCTCCAG CGTAATCAAA GATTCGTATT
    77881 AAAGCATCGG CGAGTTCTAC TTCTGCCATT TTTCTATTCG GGAGCTTTTC GTCCATTATA
    77941 TCTTTTCTTT CGCCTTCCAT ACACTCAGAA ATTTCTGAGT GTATTAAGCA AAGAAGCTCG
    78001 CCTTTATTCC TGTCAATTTT ACTTCCATCT TTATTGTACC ACCATTTTTT GTTAGCTTTA
    78061 TGGCACTTTT TAGACATTTT ATTCAAGTTA GTCATACGAA AAAAGACTCC AAATTATTCA
    78121 TGTTTTGAAT ATCCCAACCA GCAAGTTTTG CTAGCTGATT TACGGGTTCT ATAAATTCTT
    78181 TGTTAAACTG CATTGTCTTA TCGACATATT CTTCTAGCTT AAATTCTGTA GGTAAGCTAT
    78241 CATAAACTGC AAAAACATTT TGTCCGATAG GATTTGGTAC TTTCATGTAC GCCCACTTAA
    78301 TCTTATCTCC GTTGTTTATC TTTCTATACT TTCTATCGAG TTTATTTTCT TTAATCATCT
    78361 TGTTGTAGAA CAACGCTGCT CTAACATGTG CAGGAGTTTT AAAGCCATAG ACAGTTTTAT
    78421 TGTCTGCATA TTTCTCGATA TCAGAAGGTG TTATCGTCGA GGCCACTTCC ATAAAGCTCA
    78481 TCTTTAAAAA GTCTTTTTCG AAGTCGTTGA CTAGACTGTA CAGTTCATCT TTCTTTTCTT
    78541 TCAAGACATA TTCTACAGAT TTTTTAATCT TGTCGCGACA CACTTTTGGT GTTGAAGATT
    78601 GCACAGATTT TAAGCCTTTA ATCTTTACTT TAGGCTCAGA TAGTAGAACA CCTTCGTCCC
    78661 ACCACATTAA AAGCGCATAC TTCTTTTTCT TTGTCCACAT TCCCGACTCA GATATAGATT
    78721 CCACCTTCAT GGACATCTTA TTTTCGTATG CACCAGTTAT TTCTGTTAGT TCATCAAATA
    78781 TTTCTTTAAT AAGAGGATTA ATCTTCTGCT TGCAGACCTT TTCCAAGAAC TTAACTATCT
    78841 TCGTTTTATC TTGTTCATCT TTTCCAAAGA TCTTATTTAC AAGCTTGTCC ATAACAAGGT
    78901 AAGCAGAATC AGTATCAGAA GCAATTACGT AGTCTATATC GTAAGTTCCG AACATCTGAT
    78961 TTAAGCTCTC GTTGAGTTTC TTAGCAACCC ACTTAATAGC TAACTGACCT GAGAATGTGA
    79021 TAGCTTCCGC AAGATCGAGA TCGTACCAAG AACACCATTC ATTAGAGAGA GCACCATAAG
    79081 CGGAGTTTAG GGCAATCTTC TTTGCAAGCT GAATGTTGTT GTACTTAGTG ATAAGAGCTT
    79141 CAAGTTCTGT AGAATTAGCT AGTTCATATT CTCTACGAGC AACTTCGAGC AAGCCTTTGT
    79201 AGTGTTTTCT GTCGGCGTAG TATTTGTCCA TAAGTTTTGG CAAAAAACCA CGAATGCTGT
    79261 TGTCGAAGAA CATTCCATTC GGTGTATATC CACAATTATG TTTTATCTTA GATTGAACCA
    79321 GCTCATTTTC GGAAAGTCGA CCATCTAAAA TATCTTCGAT ACTCAACTCT TCGATAAGAG
    79381 AACGCATCCG ACCATGCAAC GTCTCTGGCG AGATATTGTA CTGCATGATC AAGTGTGGAT
    79441 ACAGAGAATC TAAGTCAAGA CCGATAACCC ACTTATACAG TTTCGGAATT GGTTCTTTAA
    79501 CAAATGCACC TACAATCGAA CCAATTTTAT GATTCCTCTT TCCAGAAGTC TTAACAGCTA
    79561 TATTACTGTC CATCAAGAAA TTCTTGATGA TGACTTCCCA AAACAAAACT GAACCGAACA
    79621 CATCAGAAAA GTTTACAAGA GCTCCGTAAG CCATTTCCAT TATTTGCTCA AGAAGCCCAG
    79681 TCTTCTTGGC AATTCTGAAA ACTAGATCGT TGTCTTCAAT GTTGTATTCA ACAAACTTTT
    79741 GTGGATTTTC TTTATAGAAT GTTGTCAGGT TTCCATATTC AGTATAATCA ACTTTATGAG
    79801 CATCTAATTC TACAGATGCG ATATAGTCTA GAGAATAGCT TTCTTGATTT TTAAACGAAA
    79861 ACTTTTTGTA AACCACCATC AGATCTAGAG TAGTAATCCC GACCAGCTCA TATGCAAGAT
    79921 CTTCTTTACC GAATTTATCT TTTACTGTGT ATTCGCGTAC AAGTCCCCAG GGCGAAAGAG
    79981 ACTTTGCTTC GGTTTCACCT AGAACATTAG TTATGCGATT GTAAAGATAT GGAATATCAA
    80041 AGAATTCAAT GTTCCAACCC GTGACGATGT CTGGATCAAG TTTCTTCCAA GCATCGATGA
    80101 ACTTGTATAT TAAGTCTTTT TCATCTTTAC ATTTAATGTA AACAATGTTT GGAACGTGTT
    80161 CAACATAATC AACCGTACCA AGAGTGATAC GAAGATCACC CTTTCTTAGG GAAATTACAG
    80221 TTAATTCTTG ATCTGCTACT TCAGGTCGTG GAAAACCACG TTCAGACTTA CATTCAATGT
    80281 CTATGTAAAC AACTGCAATT TTAGAAAGAT CTGTTTTCTG GTTGCGGTAC TTTTCATAGA
    80341 TGAAGTTGTA TTCGTATCTA TTGAAGCCAT AGATGCTGAA ATTGTCTAAT CCATCATACT
    80401 TCTTTATGAA GTCGCGTGCT TCCCACATCG AAGAGAAGTC AATCTTTCGA AGTTTCTTTC
    80461 CATCTAATGA TGTGCAGTCA GCGATGTCGT CGGAGGGTAC ATAGTGTGAG GGTTTATAAG
    80521 CTACTTTTTC TCTAAAAGCT TTTCCTTCGC TAGTTCTACC TCTAACTAGT AGGAATTTTC
    80581 CAGACCTATA AACGTGGGTA TAGTATTCGT TCATGCGTTA TCCTTGAATA TATTAATACT
    80641 ATATACTATT TGGATTAATA AGTCAACTTA ATTTTAAAGT ACTCTTTTAA ACGTTTGAAG
    80701 AGAATCAACT TACGCCGATT CTCTTCAAAC TATTTAGATT TCTTAATGTC TATATCGGAC
    80761 TTTTTTTGAC CGATAGTATA TTTTGGAACT AAATTCCATT TATCTTTATC TTTAAAAGAA
    80821 ATTATCTTTA TTTCTGAAAG AGGTAAATTA GTGCTTGAAA AATTCACATC TTTAATGTTT
    80881 AACAATTCCC ATTTTTCAAG AAGCTTTACA ATAGTGTCTC TTCTAACATA GTCATCGTCA
    80941 TCTATTATTG TTTCTTGAAT TTTTCCATCT AATATAAAAA GCTCTTTAAA ATGCAGTATA
    81001 GCATATTCGC CTCTTTTGTG CAAGATATGA CAACTCTGGT ACAGAGTGCT GTCTTTTGAA
    81061 GACGCTATTC CTATCCTAGT AAGAGTTTCT CTTATTTTTA AAAAGTTTTT CGGATCTTTT
    81121 ATATCTACTT CGACCCCGAC TCCATTGAAA GTGCTTTGCA TCCTGTATCC ATTTCCTTAG
    81181 TGACCGGGAT GTTATCTCTT CTTTACAACT CCACCCGTCA CATCATTTTT CTTTATAAGA
    81241 TCGATGCCTT TAGCACCTAT AATCTTCATT ATTTCTAAAG CGCGGATATT ATTGCATTGA
    81301 AAGTGATTCG TTACAACTTT CAAATCTTCG TCAGAAGTAC TTTTAAACCA AGTATGCTTC
    81361 CTATTCATCG CTCTAACACT ATTTAGGTGA TAGGCATATT GTACATCTTT ATCGAGATAA
    81421 TGATTTACGT TCATATCGTT AGCATACATT ATCGAATCAA CATACATAGA AAGCGCTTTG
    81481 TTTACAATCC ATGGATTGTA TTCTTTAGTT GCAAGCTCGG GAGTATCAGA ACCTCTTATC
    81541 ATGTCTTCTT TAGTCTTTTG AATAGACTTT ACGTAGTCGA ACGGATTTCC ACTCATTTAA
    81601 AATCTTTCAT GAAACGATCG TATTCAGAAG CTATATCATC TTCGTCTAAT TCAGGCTGGA
    81661 CGTTTTCTTG AACTTGTTCT AGTGAATCTA GAATATCTGC ACAACTATTA CAGATATAGC
    81721 CTAGAACCGA CTCGCCGTCA AGGTGTTCAT ACTTAACTTC GTTTATATTT TTTTCTGATA
    81781 GCTTTTTCTG ACAAAAAAGA CAACTAGGTT CTTTCTTTTC TTTGTCTTTC TTTAATTTAA
    81841 ACATTATTTC CAACTCGCAG ATACCATCAC TTCAATTAAA CATGCTGCAA GATTTATTTC
    81901 AGGATCAGCT GCAAATGCAT GTTTGTATTG ATAATCTGCT AAAATAAGAA TAATTGGAGG
    81961 TATAGATGCT GTTGTTAAAT GATCGTAGGC TGTATCGTAC AGATTACGCA TTACCATAAT
    82021 CGGATCGATA TCACTATTGT CTGTAATCCA CTTGCGTGTT TCACTGAAAG ACTTGTTCTT
    82081 CATATGTCCA ACGAGAGCTT TAAAACTCTC CTCAGAGATG TTCTTTAGTA TTCCGCCATC
    82141 GATCTTACCC GATGCGGCAT ACCTCTGAAG TTCGTTCAAG ACTCGTCTAA AGTCTGGAAA
    82201 GTGAGTCATT ATCAATTGTG CGACAATTTT CTTGTCAAAC TCAACTTTTT CAGTATTCAA
    82261 TACAAACTCT ACACGCTTTA GAAATTCCAT AGCGAGTTTC GGCTTATCAG TATTTTTGAT
    82321 CTTAAATTCT ACTATAGACA CACGAGATAG AAGTGCATCG ATCATGCGGT TTTTAAAGTT
    82381 GCATGTGAAT ATGAATCCAC AATTCTTAGA GAACTCTTCG ATAAAACCGC GAAGAGCCGG
    82441 CTGAGTGGAT TGTGGATTCA AATAGTCAGC TTCGTCGATA ATGACGACTT TTCGACCTCC
    82501 GGAAAACGAT ACTGTAGAAG CAAAACTCTG TATTTCATTA CGGAGAGTAT CGATGTTTCC
    82561 GTTAAGAGAT CCGTTAATGA CGATATAGTC AGCACCGATC TCATCTAGCA TGGCTTTTGC
    82621 TACAGTAGTC TTTCCAACGC CAGGCTTTCC AGTTAAAAGG AGGTTGGGAA CATCCTTGTT
    82681 GTCAACAAAC TGCTGAAAAG TCTTCTTTAA GTCTTCTGAC AAGATTGTAT CAGCAATCTG
    82741 GTGTGGGCGA TATTTTTCGG TCCAGAGCAG TTCTTCTAGC ATTCACATAT TCCTCATCAA
    82801 AATCGCCAAT CAGGTACGGT ACTTTTTCTT GTATTCATCA TTGAGCCAAT TCTTGATTAA
    82861 TTCTTCTGGA GAAGAATCAG AATGACCGGG AGCCGCGGCT GCTTTAACAT CTTGTATAGT
    82921 TTCTAAATCT GCTGCTACTT CCATGATAGG AAATAGAGGA TTATAGATTC TTGCGATGTT
    82981 GTTAGATAAG TCTATCTCGT AAACGATGCT AGGATAGTAA CCCATTACGT CAATACTCCT
    83041 ATAACTTGAG CAAATGTAAG TGCTAATAGT TCTTCACCAT CTACAGTCAT AGGCACACCG
    83101 TCAGTATTAC GGAACATGAC GGTGTCGCCT TCTTTAACTT CAAATTCCAT CTTTTGGCCG
    83161 TTGTCGAAGA ATGCTCTTCC TACAGCTACA ACTGTACCAG TTTGAGATTT TAATAGTCCA
    83221 TTATCTGGAA GATATAATCC ACTTGCAGTT TTATTTGTTG GAATATCTCG TCTTACTAAA
    83281 ACGTAAGCAT TTACTAATTT TACAGTCATT AAATTAAGCT CTCTTCTCTT GCTTTTTGCA
    83341 GTTTATCTTG GTGCTTTCGA ATGTATCGCA TCATCAAGAT GCCTTTTTCT TCTGCATTAA
    83401 AGGTGGCAGT CCCGATGTCA GTGATTGGCA CCGGGAATTT GAAGCCGTCG TGTGTAGTGT
    83461 ACCACAATTC TCCATCTCTA TAAAAAGAGA ACGTAGCAGG TCCTGAGACC ATTTCTTTGA
    83521 GAGATGACAT TTAAATTCCG TATTTAGAAT TTGGAGTTGT AGCAGCCCAA TACGTTAAAG
    83581 TATCACTAGC AAATTCAGCG ATGCCCTTCG ATGAAACTGT TACTTTATAA TCTCTTGGCA
    83641 TAAACTTTAA GTTTTCTGCA AGAAAAATCA TGTTGAAAGT TGCCTGCGTG GTTCCAACTG
    83701 CTATAGAATA ACTATCTGAA GTTGGATTGC TATTGTTGTT GGCTTTAATG TAGATAGTTC
    83761 CATCATCTCC TACGATGGAC ATTTCAGGAA CACCTAAAAC TGACAGAGCT TTTAGTGCGG
    83821 TTGAAAGATC TTTTTCAGTA AGTTCGAAAT ATATCTCTTT TGATGGAAGA GCTATCTCTC
    83881 GATCTGGAGC TTGCACAATA AGGTCTTTAT TGGCGTAGAC ATATCTCACA AAATTCTTTG
    83941 CTTCAGAAAT CTTCATGTGA TCATCGAAGA ATTCAAAATC TGGAGACGAG AACAATGAAA
    84001 CTGTACTAAG AAATTTAGAC AGTTCGTAAA TCGCAAACTG CTTGGGAAAC ACTTCATTTA
    84061 CGACAGCTTT AGCAAAGACT GCTTTATTGG GAGACATAGT CTTAATAATG TTTCCCGGAT
    84121 TAACAACTAT TGATGGATTT ACGGAATTAA AGTTCTTCAA TACGTCTAGA GTGGATTTAG
    84181 ATATCTTCAT TATTACTTCT TTGGCTTTTT CTTTTTGAGT TGTTCGACAT CGACTGTTGC
    84241 TGATGCACCT ATTGCTGCTA AATCTGCTAG AGAACCTCCG AATACATAAG ATCCGACATG
    84301 GTTCATCTTC ATCCATGGAC AGAACCAAAC TTGTCCACCC ATTTTCTGAA CATTGTAACA
    84361 GAACATATAA TCTTCAGAAA GATATCTAAA CGATGCAGTA GTTTCTACAT TTCTGATAGC
    84421 TGATACTAGA GCTTCTGCAG ACTTCAGATC TCCAGATTCT ATAAGCTCGA ATAGCTTATA
    84481 GACATCGTTC ATAGACCAAC CACGGTCAAT TACGGTATCA AAGGTAGCCT GTATCTTTCT
    84541 TGTACCGTCA AAATGTTCAG TTCTAACATG GTCAGGCCTA TGATAGAGGT GTGGATATGC
    84601 TTTCTCGTAC TTTTCGAAAG TTTCTCGACG CACCATCATA AAACCAGTGC CAATTTCCAT
    84661 AACTTCTACA GGTCGATTTA AAGGAAACGA AGTAGAATTT TTAGGATTGA AGACATAATC
    84721 GCCGACAAAC TTTTCCAGCA CATTCGGATC TTCATCTGCT ACACCGCGGT CGACGGCCAG
    84781 CTTAATCTTC TCCCATGAGA TGCACTTTTT TGGATATGGA CCACCGATGA CATCGTAAGG
    84841 AGATGTTTCA TCTTGCATCG CAAGCAATGC TAAAACATCT CTTGGATCAA ACCCGATATC
    84901 AGAATCGATA AACATCAGAT GGGTTGCACC TGATCTCATA AATTCATCGA CGCAATAATT
    84961 ACGAGCGCGT GTAATCAGCG ATTCGTTGAA CAAGAAATAT ACTTGCAGTT GAATTCCATA
    85021 CGTAGCACAC ATTGCTGAAA GATCGAGTAT AGATCTCGTA AACATTCCAG CATTCTGCCC
    85081 ACCGTACATA GGTGTTGCAA GAAACAGCTT TTTCTTTTTA AGTTCATTGA TGGGAATGGA
    85141 AAGTTCAAAT TTTCCCGGAT CAGCATTTGA ATTAATCTGT TCTTGAATAG TCTTAACTGC
    85201 TTCCTCGGGA ATAGGATTTA CGACCAATTC ATTAGTTAAA TTTTCTTCTT TATTTTCTAT
    85261 ATCAGTCAAT TATTCAGAAT TCCTTGTGTT CATGATGTTA GCTAAAATAA CTGCATAGTG
    85321 AATTATCTTA TAAACGTCTT TTTTGTTCCA ACCATCTTTT TTTCCTAATC TTGCAGCATA
    85381 CTTGATTATG TTCCCAACTG TAAATCCAAT TCCGTGGCCG CTGTCGATTA TCAATTCAGT
    85441 TGGCTGCGTT TGCCCAGAGT AATGCTGACC ATATGTTGAA TTGATGTGAT CGAGAGCTTC
    85501 TTTGAGAATG TTCTCTTCAT CAAAGATGTA ATCTATCTGC TTTTTTACAA CTGCTGGAGT
    85561 AGGTACAGCA GTCCATACAT CAGAAAATTT GAGTGTAAAG TCAAAGGTCG GTTCACCCTT
    85621 TTCAATTCTC TCCTTTGTTT TTGAGAACAA AGGATAATCT TCCCACATAG GGATGTTTAA
    85681 TTCTTTAGCT TCGACGGGAT CACTTACAAC TTTAGGCTGC GCTTTTTCTA CTAATTCTTC
    85741 ATACAAATTC TTTTTAGTCA TTTATTCCTC ATAATGATGA TTTTTATCAA TGTATCATAA
    85801 GTTAATAGAA TAATCAACTA AAAAAACTGT CAACTGTCGA AGTTGTAGTT TCTGCAACTT
    85861 CGTATTTTTG AGCATGGTTG TATTGAAATA GTAGAGACGC GTTTATACGT GGTCTATTTC
    85921 CAGCTAAAGC TTCTCTAATT TCTACTGCCA TATCTGTTGC GGTCTGTACA GGAACATTCT
    85981 GACAGATGTG ATTGACAGAA GCTCTAGGCT TTAAGAGTTC AAAGTTTTCC GGAAGACCCA
    86041 TGATAGTCAT AGCTTCACGG TAAGAAATAA ATCTCTCTTC GTCAGGATGT GTCAACATCA
    86101 ATGGATAGTG TGATACAAAG GCTCCAATGT AGTCGTTTGG AACCATCACC GATCGACGCA
    86161 TGATGTTCTT TCCGGTCTTA AGCTTCTCAA ACTTATAGAG GCACTTTTTG ACTTCTTTCT
    86221 CGTATCCATT CTTGGCCATC CAATCAGCTA CAACATCGTA AGTGTAGCCT TGTGACTCTA
    86281 TGTAAGACTG CACATCAAGA TTGCCCGATC CTCGAATGAA CATGTGTTCA CGTGCAAACG
    86341 TCTTATGATC TATTCCACCA TGAATTACGT TGAGAATGAA AGAGTAGTAT GGATTGTCCG
    86401 TAGGATTGGC TTTGTTTATA GGTTCTGTCT GAAAGTTGCC CTTCGCTCCT CGAATCACAT
    86461 CTTCGATCCT AACTCGAGGC TTGTTGTAGT AGTTGAGCAG GGGAACGTCG TTACCCTTCC
    86521 AAAAGAAGAA GAATGACCTT TCACGGACTT GAGGAGAACC GTGGAGAAGA GATTTGGTGC
    86581 GATATAGAGA CATCGTGTAG CCATTGTTAC GTCCTATAGC ATACATCTGT GCTCTTATGT
    86641 CTTTACCGAT TTTTCCGGCG AGACCAGGGG CATTTTCCCC CCAGAAAACA GTTGGACGAT
    86701 ATTCTTCTAA CATATAAGAA GTGGCTTTAA TTAGCCACTG ATTATTTGGA TTGTGTGTAC
    86761 CATGCGCAAA AGACAATTGA GAAAGGCCGC TACAGGGACA AACTGATCCA ACTACGTCAG
    86821 CGCGCTCTGT AGGCTTTTCA CCTTTATTTA ACACGTAATA TGGAATGTTA TCTTCTTTAT
    86881 ACCAGTTTCG AAGATGAGAA TCATTGGCTT CGAATGCAGA CCATGATATA AGATGATCTG
    86941 TCTTTTGTCC AAAGGCTACG TCTTGCCCGA TTGATAATCC ACCAATTAGA GGTACGATAG
    87001 TTGCGTGCTT AATCATTAAT GTTTCTTTCT TATATGTATA GCCAAATTTC CTCCATTGTT
    87061 TTCATAATCA CAATGTGGAC ACTTCTTTTT CTTGTGCATT GCAGTTAAAC ATTTAGCTCG
    87121 TTTTTCAGGA TCGGCCATAT GTTCACGTGC ACGTTTCTGT CGTAATTCTA TCGCTTGCTG
    87181 ATCGGCATAA TAAGTTGCTT TAAAAGAATC AGATTGTTTT TTTTTAAGTT CGGCATCTTG
    87241 CATTCTTTTA GTTTGAAATT CTGATCTAAA TTTTTTTAGA TCATCAGTCT TACGTCTGTA
    87301 GTTATAGCCT TTGCCGCCTG ATGCTACATT CCAACCAATA TTTTCTTTCG GACGAAGAAC
    87361 TTTTTCTTTA GCATAACAAT CATCCATTGT TCCGCTGAAT ATGATTTTCA CATCTTCAGC
    87421 TTTTATCTTA TTTTCTCGTA TATGTGGTCT CATATACGAT TTCTTTTTAG AGTGTTCTCT
    87481 AAATCTAGTA AGAACACCTT TTTCTGCATT AGTTACACCG ATATAGCCTT CATTCAAATC
    87541 ATTTTCAAAT CCTGGCTTTG GTATATGATA TACATATCCG TCCATAAATA CTCCGTGTGC
    87601 TGGTTTGGTA TTTATAACCA GCACACGGAG TATAATCTGT TATTCTACTT TATTCTTTTC
    87661 ATACACGAAC AGATGAGATG CAACGTACAC TCTTACTTTA GTAGTATACT CGTAAGTAGT
    87721 TCCCTCATAT TGTTTAATTT CTATCTTAGC GATATCTTTC TTTCGACCGT ATCTGGTGAT
    87781 GCCGTTATAC ACATCAACCA CAGCACCCTT TACGATGGTA CCACCGTACC GGCCGTACAC
    87841 AATCTTGTCA CCGACTTCTA CTTTAGTTCC AAATCTGTCC TTCATTAGAT TTTGTACTTC
    87901 TCAATAACTG CAATGTTGCT AAGGTTTTTA AGATTAGTGC AGTAAGAGTA GCTGCTATAA
    87961 TCAGACTTAA AAGTGGTCAC AGAAAGACTT TCTTTTACAG TCCCATAGCC CTTTCTGTAA
    88021 TGTCTAGTTT CCAAAGTCTT GGTAATGCGA GTCACCTTTG CTTTTACAAG ATTTGTAGAA
    88081 CCACTGTAAT TAGTCCTACC ATAGACGATG GTGTCACCAA CTTCAATCTC GTTTCCGAGC
    88141 ATATCTTTCA TTCTTCAAGT TCCTCATGTT TATCGCCTTT TTCTATGCGA AGTATGTTGT
    88201 TCGTATCTTT TAAAATAGAA ATTCTTCCAC AGTATTCTTC AGGAGTTTCG ACGTGCACAT
    88261 AAACTTTTAC TCCATCTATC TCATGTGAAA TCTTATAGAT GTGTGCAGTT TTTATCATCG
    88321 AATGCCGTGA ATAGAATGCA TATTCTTCAT TAAATTCACG ATCAGATTTA GATGAAAATG
    88381 CTATCGTATC TCCTGGAAGT AAAAGTTCAT CGTTCACATC GAATATCATT CGTCAGATTC
    88441 TTCTATTTTT GCTTTAGAAA TAAGCAGCAC AGTATTTTCT GACCTTATTC TAGAATAGCT
    88501 ATATTCAGCT TTGCAATTTT CAGGAGTCTT TACTTCTACA TGCAAGCAGT AGCTTGTACC
    88561 GTAAATTGTT TCTGTAGTTA CTATATACCT AACAATTCCA GTCTTCATGT ACTTTTTAGT
    88621 ATTTAATGGT TGTCGTCTTT TTCTAGGTTC AACACCAGAA AATGCAACAG TATCTCCCGG
    88681 ACTTATTATA TTTCCATTCA CGTCTTTCAT AATTTCACTT TCTTTTTGTA TTATATAAGT
    88741 TATAGACTAA TAGCGCTGGC CACATAAACA CTATGTATAG GTAAGAATAC CACGGTGCTC
    88801 TAGAAGATGT AAGAGATGAG AATATGTTTG CAAACATATA GGTTGTAAAT GCGCTGAAAA
    88861 AACCTATAGT AATGTATAGA GTGACAATCA CTGTAATAAG TATGGTCATG AGAAAAAGCT
    88921 TTCTATGCTG AATATTTCTG TCTTCTCTTC TTTAGGCCAA TCTTGTCCAA TCTTGTTGAC
    88981 TATGTCAGTT ACAACAAACT GTGTATCGGA GTGAGCTTTC CAGAACTCGA AAGACATCTC
    89041 ACGCCACTCT TCTCTCATAA CACTGTCGTT AGAGAGTTTT AACATTAAGT CTCTGGATGT
    89101 TTCCCAGTCA GTCTTAACAT CGGGTTTACC AGTGTCAATC CATCCGTCCA ACCATACCGT
    89161 TCCTGAATTT TTAGATTCGA AGGCTGGATC GCCGGTAACA CGGTGAATAA TGTGTTTGCC
    89221 GAAGTGCGTG TGGAAAATTG GGACAGTTCC AACTGCAATT GGTTCAGCGT GACAGTTTTC
    89281 GATGTTGTTT CCGTACTTTT CGGGAGCAAG TTTGTAAAGA TCAGCTCCGA AAGCTCCGAG
    89341 ACTGAGTCTT TCCATACACT CTCGGTTATC ATATGGTGGA TATAGGTATG CTCCTTTACC
    89401 AGCAACCTCT TCTCCGTAAT TGAAAATTCT ACCAGCTTTC GGTCCACGGA ATCGCTGGGT
    89461 AACGTCCTTC GGATTTTTCT TGTCGTAACC GTCGTGGTAT AAGATGAGCG GAGATTGAAT
    89521 TGACGCTTCC ATTCCTTCGA GGACAGTAAT ATATCCGTGC TCACGTAACA TCTCCTCATG
    89581 GAATGCAATC ATCAAATTTG GGCCTTTCCA TAAGGCCGTT CTTCCTATCC ACCTAATTCT
    89641 GAAAGGATTC TGTTCTTCGA TAGGTTTCCA GTATTTAGCT CTAGTAGCGT CGTAGTTAAA
    89701 TCCAACGCCC ATAGTTGTCA ACGGTGTTGT TATGCCGTTC TTTTCTTTCC ACTTGCCAAC
    89761 TTCACCGAAA AGAGAATGCG ACATGATGAG ATCAACCGTC TGCATTATTT CTGTAAGATT
    89821 AGCATTATTG TGCATAGCAT GGTTCGAGTG ATCGCAGTGG ATCATAATCC GCTTCGATTT
    89881 CACTTCTTTA AGTATGCGCA GAAAATTATT TTGACACTCT ACAGAGTGCT TATCTTTCGC
    89941 AGGAAGCGAA TAGGTTATAG TGTAATCGGC CTGATTACAC GCTTCTACAA CTGGTTTACA
    90001 TTGTTCCCAG TCAGCTCCAA GAAATTTCTC GAAGCCATAG TTTTCACTGC CTTCACGGAT
    90061 CCATTCATTG TCAGAAGTTG CAAAAACTTT AACGTTGTCA CCATAAAACT TCTTAAATTC
    90121 AAAAACTGAA CGAGTAATTC CACATCCTTC AATGCCTCTA CCCATCAAAA TAACAATCTT
    90181 TTTATTCATA TAGTCTCACT TTAACTCCGC ATTCTCTAAA CATTTTTTCG GAAATATCCC
    90241 AAGACTCTTT CCACTTGTCA CGTGTATTTA TTGCGGGAAC CGGCATTACT ACTCTACTGA
    90301 TGCCTGATTG AATCACTCCT TTAGCACATT CGTGGCACAC AGGTAGACCA TAAACATATA
    90361 TGGCAGATCC TAATAACGAA ACATTAGATA AAGCTGCATT GTGTAGACAG TTCATTTCAG
    90421 CATGAATTGT AAACTTATAT TTAAGATCTC TATCATTAAG ACGTTCTTCA GCGTCGTCTA
    90481 TTCCACGTGG AAATCCGTTG TATCCAGTAG ATAGTATCTG GCCGTGGTGT CCTACCACCA
    90541 CGGCCCCAAT CTTGCTACTA GGATCTTTGC TCCAATATGA TATCATCTTG GCTAAGTCGA
    90601 GATATCGACG ATCCCAATCA GTCATCTTGC GTTAAATCCA ATCTTAAATT TGTTGTTGTA
    90661 CTGTTCACGT GGATTTACAG TAAGAAGCTC TGCAAGCGTG TACTTGCGAT TAGGGTCGAG
    90721 AACAGTATCT CGACCTACAT CAGAGATAAC TTTAGAAGCT TCTTCAAAAT CGAGCTTTCT
    90781 AAAGTCCATA ACATCGTAAC AACGACCAGG ACGAATAAGA GCAGAATCGA TGCGATCGAT
    90841 ATCAGTGATG TTTGTAGAGA AGATAATCTT CTTATCGATG TTCTTCACAA GACCATCAGA
    90901 AACATTCAAG ATCTTCGACA AGATCGTATT CTGAGTCTTT TCTCGATCTT CAATGAGAAC
    90961 GTCCGCATCT TCGATGATCA GCACGTCATT CTGTGCAACG CTTCCATCTC CATCGTCACC
    91021 AGTCAAGAAA TCCAAGAAGA AGTTATCGTT CTTCATGAGA CGTTCATCGT AAGTGATAAC
    91081 TGCATTAAGT TTGTTGCGAA CGAGAAAGTC TCGAATAAAA GTAGTCTTAC CGGTTCCAGG
    91141 AATACCCATC AACAGAAGAA TATTTTCTTC AGAAGCAAGA TAAGCCTTGT AATAGTCATC
    91201 AAGACTCGAT TTCAACCAAG GATAAAAGCT TTCTTTTGGC TTATGATCTA CAGAAGAAAC
    91261 GTCCATAGAC TTGTAGATAA TCGACTCATT TGGGGAAGAA ATAGCCCACA TAACAGAGTT
    91321 AATTTCCATG CCAACGAAAG AATTCTCTAG AGAATGCTTT AGTTTAAGTG CATCTTCGTG
    91381 ATTTACTGCA TTAATGGAAA CAGAAAAATG TCCTGCAGGT TTGTGCTTTG CACCAAACAT
    91441 ATCGTAACGA ACAGTTACAA ATACAGTATT ACAGCTTAGA TAAAAAGTCC AACCAAAGAA
    91501 CTTAAAAGAT GGTGTGTAGC CAGTAATGTC TTTAATTGCT GCATAAATCT TGTCGAAGAC
    91561 AAACGTTTTA TCAGCGTTGA TTTTAAGTTC TACTTTTTCT AAGTAAGTAG AACGACTCGA
    91621 CATAAAGTTA ATCAGTTCAA GGCTTTGAAG ATTGTCGACA TTGTAGAATT CAAAGAGCTC
    91681 TACATAGTTC TTTTGATCAG TCATTATGCA CTCCAAGGTG AGTCTGGATA TAAAGTCTTA
    91741 TAGTCTTCTT TTTTTACAGT TATAGTTTTA TTCTTGATGA AATTATCTAC TAAGAAAAAA
    91801 TGCCTTTCGT AAATGTGCAA TGAAGCAACT TGCCAAGTAA TAGTTCCAAC TTTAACATTT
    91861 AATTCTAAAG CTAATTTTTC TAAAACATAT TGCTGCCATG CATAGTCGTT TTTATAACCA
    91921 AAAATAGCAT CGTTAGATCT CATGTTGACG ATTGAATACA ATTTACCGTT TCGTATCAAA
    91981 TACGTTACGG TGTTAGTGCA CACAAAGTCT GACATTCCTT TGTTGTTAAA ATCTACGTGC
    92041 ATCGTAGGAC GCGTGTAGAT CATAACGGCT CGTCTGGAAT TGGGATCATT TTGAAGAGTT
    92101 TTTAAAACAC GTTCATATTG ACGACCATTT GTTTCTGACC AAATCAGAAA CCCGTAATTA
    92161 GAATTTACGT AGCCATTTTC ATCTGCTACA TTTTTCCATA TAGCAGGAGT TCCGCCTGGA
    92221 ATGTCATCGA CGCTAAGCGA CATACTCTTA TACCAAGCCA ATTCTCTTTC GATATAACCG
    92281 AGGTTTAATT CACCGAAAAT GCTGTCTTCA TCGGCTATAA AAGCTGCACC TAGTATTTCA
    92341 ACAGTCTTAA CTCCGGACTT ATCGATGGTG AAATTTTCAT TCATCAATTC TTCAGCGAAT
    92401 TTAAATCTTA TATCATTTAC GAACAACTAT CAACTCCTTA TTAAATCTAT ATACTTAGAT
    92461 GGCATTATCC AGTTAACTTC TGTAGTAACA ATACTTTTTT CCATATAAAC CAGGCATATG
    92521 CCACCATTCC TCCTAAACCA TTATTTCTAT CTAAAAAATC TTCGTGGCAG TTTACACGCT
    92581 CTGAAAACAC TAGTATTTTA GCAGGAAGAT TATCCGTAAA TAGTCTGTGT CGTCTAGCAG
    92641 ATTCCATAAA AGTTAACCTA GAAAATATAG CAACTACATC GTATCGTCCA TCTTCTAAAA
    92701 CTCTACGTAG AAATAATTCT GGCATGTTAC TTTTAAATGG AGGATTAGTA ACAATAGCTT
    92761 CAACGTCTGG AAGCTTGCAA GTTAAAAAGT TTTTTCCAGA ATCAATGTCT ACAAAAGCAC
    92821 CTTCGTACGA ATAAAGATCT GTAGAATACA CATCGTGTCC ATGCAGCATC AATTCTTTTG
    92881 ATATGTGTCC TTTTCCAGCG CATGGTTCCC AAACACTATT CGGAAGTTCA AAATTTTTTA
    92941 ATAGAGCGAT AGTTGCGATA GGAGGAGTTG GATAATAATC CCTATTTACT CTGTTGTCGT
    93001 TGTTTACAAT GTATGCATGT TTTAAGTTCA CTTAAGTACA GTCATTTCTT CTTTTATTCA
    93061 GCACGAGAAG TAGAAGTCGT GGTTGTATTG TAACTTATAT CTTGTATTGT AACACTATTT
    93121 ACATTTGTCG GTTGGTTAAA AATGTTGTGA TCTTTTGATT GTCCATCAAT TTGATGGCGA
    93181 ATATAGGCCG TAAAAAAAGA ACTATAATTT ATTAAGTCCT TTGCAGTATC TTCGAGGCTT
    93241 TCAAAATTAG GTTGAGTTAC ACCAGCTTTA GAAGCTTCAA GAAGAGAAAG CAAACGCAAC
    93301 ATTTTCGTGT GCATCATGTC GTAGATAGAA TCTACTCCAA GTCTATAATA GTCAGCTTGC
    93361 TTTACAGTAG AAGCAGTATT CTGATAATCC TCGCTCTTTC GCTTTTGAAG CTCAATACAT
    93421 TCACGGAGCA CAGTAATAGA TCCATTTTCA GGCTTACTAT TCATATTAAT CCTCTATAAT
    93481 TTGGTTTAAT CTTTGAAGTC TTAAAACATC GCCGACGATA TCGTGACGTG CATCGTGCTC
    93541 TCGAAACTTT GCATCCCATT CAGTCTTATC GATCGGAATG AACGCATTTC TATCGAGCTT
    93601 GAAATCAGAT ACAGCATCGA TATAAGTTCG AATATCTCGA ACTCTCCAAA ACTTCAATTT
    93661 GTTCTGCAAT TTATCGATTT TGCCGGAATC TTCAAATATT CTCCATAGAA GAATAGGATC
    93721 AAATGTATTA GATCTAGACC ACCAGTGATT TATCTTATAG TTATCAATGT CATTCATAAA
    93781 TCTATCACAG AATATACTGT AAGTCAAATC ATCTTTCGAT GGCTGTATCT GCTTTTGCAC
    93841 TTCTTTCGGC ATTTTACTCC AAAAATCAGT AATAGAAGAT CTTTCGACAA TGTAGCCGTC
    93901 GTCAACTTGC TTCTTTACAT CGAGCTTTAA CAGATTAACT TGGCTAAGAA GTTCGTCGTA
    93961 TGTATACGGC CTAGTTGCAA ATCTATCCCA GTCAAATGGA ACGTATGCAC AATTTATTAC
    94021 AGCTGCTCTT ATAACGCTTT GGCCGAATGT TTCAAAGTCT AATATTAGAT TCCAATTAGG
    94081 CATTGTTCTC TTCTACACTT AGCATATCGA TTACTTCGGA AACAAATCTT TTAGTTTCTT
    94141 CTATATGCCA CTCATATGTG GTTTCCCAAT CACGTCCTTT AAACCACTTT AAAGTTTCTT
    94201 CTTTATTGGA GAACCACTGA ATAGAATTGT AAAGACGTTC TTGTAGCTGT TCTATTTCTT
    94261 CTAAAGTATT ACAGGCTTGC AGTGCATCAC ATACACTGCA AGAGCCCCAA CCAAAATTCA
    94321 AGTATCCATA CTTAAATGCA TCTTTAAATA AGACCCTAGT ATCGCCTTGG TAGTCGTTAT
    94381 CGTCGACTTG ATGTAGAACA TCATATTCAA AAGAATCTAT AATATCATTG TAAGTTATAA
    94441 ACAAGCTATT AGCGTATAGT TCTTTAAGAG ATTTCATTCT GTTTTTCTTC TATTGGAAAG
    94501 GTATAAGGAG GTTTTAAATT CTGTTTTCGA GTTTTTATGT GTTCATCTAT TCGAATTCTA
    94561 CTGTATATTT CTTGTTGTGC ATCTTCTTCC GTTGAATGAA CGTCACGACT ATATTCATTT
    94621 ATCCAACTAT CGTTGCACCA TATACATCCG AATATTAGAG TTTCTACAAG CCATGTACTT
    94681 TTATACAGTT GTCTTATTCG ATAGCGTTCT CTCATCTTTG TAACTCTAGA TCAAAGTTGA
    94741 TGTCTACATA GTTGTTTATT CCTATGCATA TCATGCGCGT GCCTGTATCA GGATCTACAA
    94801 TATCGAGGTC ATAGTGCCAA TGACCGAAAA TATGTATCTT AGGTGCATGT ATAGCATACA
    94861 TAGCTGAAAT AGCATCGCGG GTTCTAGACT TAAACTGTAG CTTAGAACCT ACAAGCGGCA
    94921 TCATCCGAGT TTGAGCCCAT TCTTCACTAC ACTCGTGTGC AACCAAAACA TCGGGCTTTA
    94981 ATTCGGCCCA TTTGTCGACC ATCTTGGTAA GCTCATCTAC TGAAAGCTCT TCATCTCTCC
    95041 ACCAAGAGAC ACCTTCAGTT CTGTACATGT AGTCTATAGA AGCGGCACCT CCCATATAGA
    95101 AAATGCCGTC TTCGTAGGTG CCGTCTTCTA TCCAATGTTT GGACTTTTTA CACTCTTCAG
    95161 GAGAATCGTG ATTTCCGCGA ATAAAACGAT GTCTACCACC AAAAGTTTCT TTAACAATAG
    95221 GATCTATAAT AATAGTGTCT ATAAACTCAG CTTGACCTTT AGTTCCAAAT CCAACACCAA
    95281 AATCTCCTAC TTGTACCGAA TCGAGTGCAA ACTCTGCTAT TGCAATGTAT GGAAGATACT
    95341 GTCCGTGTAT GTCTCCTATG AAACGTATTT TCTTATCCAT TTTTTGCTAT AGTATTTTCA
    95401 ATATGCTTAG TAGTAATAGA AATTAGGATA TTCTTGATTG TATTGTATAT AAAATTACAG
    95461 ACATTATAGA CTAGCTTGTA TGTGCAAGAC CAAAACCAGA CTGCTGGCCA AAAAGCGATC
    95521 CAATGAAGAA TACGAGAATA GTTCTTATTT AAAGAAATAG GATTGTTGTA ATATACCTCA
    95581 AAAGGCTCTT CGCTAGATTT AAAAGATCTT TTCCAAGAAT CGTAAGATTC TTTAGTAGCT
    95641 TCTACAATTG AAGGTTTCTT TATAAAGAAG TTCCACTTTG CAATTGCAGT TACACCGCCA
    95701 ACCAAAAACC AGCCAAAAAA TCCTGCAAAG ATAACTAGCC AATTAGCAAA CACCCAAAGA
    95761 TGAATTGGCG GGAAAGCGAA AAACCACAGC GCAGCACCAA CTAACACTAT AGTTCCAAAT
    95821 ACAGACAAGA ACCAATAATC GGCCTCTACA GAAGCGCCGA TAGCAAAAAG TATCAATAGT
    95881 TCTACTATAA TAAGACTTAA CAGCATTTTA TTCCTCTGAT GCTTTGATTG TTTCAGGATA
    95941 AAGAGTTTCT AAATAACCTA AATTATCTAA GTGCGATGGA GCTTGCCAAC CTGCAGGCTT
    96001 TACGAGGTCT GGAAGACCAA ATTCATTAGG TCGATTAGGA TTAACTCCAG ACTTTTTTGA
    96061 CATATTTGCT GTGTGTACTG CATCCCAAGC TTTATAGGCA TCTACACCAA GTCCATCTAA
    96121 AGTTCCAATT CCAACAACAA TCCAGTCTAT GATTGCATCA ACTACACCTT CGTAGTCGCC
    96181 AACTGCTAGA TCGCGCTGAA GTTCGTTGTA TTCTTCTGTC AAAAAGTTTA CGCGAAATTG
    96241 TAGCCACTTT TTAAGTAGCT CAGGGTTTTC ACGGATTGTT TTAAATGCAT CACTATGGTC
    96301 AAAAGTATCG TGCATGTCCC TGATATCACA GGGCCAGTTT GTAGTCATAA AGATTTCCTA
    96361 TTTTTATTAG AACCAAGTAG GTCTAGGCCT ATCGGTCCAT TTAAGTTCAA ATGAGCTCGT
    96421 TTTCGAGCGA TAATAACGTC TGTATGCTTC TACCACATCG TCGCCTCTAT AGTCTTCAGG
    96481 CATACACTGT GGAGGAACAG TAAATTCAGA TTTTTCTATG TTAACTGGTA GATGCGTGAG
    96541 CATGCATGCC AGCTTAGTTT CAGTTGCATG CTCTCTATTG TATCTAAAAG TATATTCGAT
    96601 GCACAATTCT TCGAAGAGCG AAAGAGCCCA TTCGTAGTTG CCAGACGTTT TCCGAACCCA
    96661 GATAGAACTT GGATGGTTTA CGTGCGTTGA ACGGTACAAT TGATCGCTTA TCGGAACCTC
    96721 ATCGAGCACG CGATGTGCTG TGGAAAGAAG TTGCGCGGTT TCGAGTATCA TCTTTACGAC
    96781 ATGTTTGTCG CAGTGATACC GGGCGCATTG ACGAGGATTG GGATCAAGGT AAAATATATT
    96841 CATCGAACAT CTCAATATAC AACAAAAGTT TATCAATGTA AACTAAAATT ATTCACTTAA
    96901 TGCTCTTTTT AAGAGCCCGA CGTTTCTATA GTTGTAGCCT TCCTTTTCAG CTTCTTTTAG
    96961 AGCTTTTTCC ATGCGCATGC GTCCTATTCC GTCGATGAAG AACTTTCCTT CTAAATGCTC
    97021 CATTTCGTGT TGAGCTATTC TAGCAGTAAG ACCTGTGAAA GTTTTAGTAG TAGCTAAACC
    97081 CGATGGAGTA AAGAAGCGAA GCTTTATGTG TTTCGGTCTA TTAATTTTTG CTACTATGTG
    97141 AGGAAGAGAT AAGCAAGCTT CTTCCATGAT GATAGTTTCT TCTGAAGTCC AAACTATTGA
    97201 CGGATTGATG CACACGAACG GTACTTCAGC TCTCATAGCA AATATAGAAT ATGGCAAGCC
    97261 GACCTGATTA GCTGACAGAC CAACTCCGTT GTGGTACTGT AAAGAAGCAA CCATGTTTAG
    97321 GGCAAGAGCA TGAATGTCTT CAGGAGGATT TTTAAAATCC CACTTTATCG TAGGTTTTGT
    97381 CAATAGTTCT GCATCAGGAG GCGATAGCAT GTATATTAGA GCATTATAAT CTTCTTTTTT
    97441 CGGAAGATTA AGTTCTTTTA TAGACTTAAG TACATCTTCC GGCAGCGTTA GATCATTTGC
    97501 ACTTGCAGTT GTTTCCACAG GAACACTCCT TGTCTTCTTT TAATTGTCCG ATATCTTTAA
    97561 TCTTAATAGG GGTTTCATCC TGTGCAGCTT CTACGACAAA ATTCTTTAAA CCGTAATTTT
    97621 CAGCATAAAG ATTAGCCTGT TCTATACTAT CGAATGTTTT TGGTATAAAG TTGTTTCTAC
    97681 CAGTGTGCTC TGATAGTGCA GATACTAAAG TGCTGTGCAT GATGTTTAAG TTAGCTTCAA
    97741 CTTTAGGTAA TAGTCTAATT GCAAATTTCA TTTTTGCTCC TATGCATTCT CTTTTTCTTC
    97801 TGTTATCATT TTTGAGAAAT TAGATTTTTT CTCGAACTTT AATATTCTAT CGAACTTGTC
    97861 CAACAATCTG TCTGTTCTGT GTGATATAAC CATTACATGA GAATCGTTGC TAAGCTCTAG
    97921 CAGTATCTTA AGAAGTTCTT CTTCAGTGTT CGAATCTAGA GAACCATCAA ACACTTCGTC
    97981 GAGTATCAAG ATGTTGGTAG AAGCTGAATT TCGAAGTCTT GCAATAGTCC TCCAAGTAAA
    98041 CAGCAATGCT AGATCGATCT TAGATTTTTC CCCTTCCGAA AAAGAAGCAT AAGAAAAAGT
    98101 GTCTCTAAAT CTAGACTTGA TAGTTTCATT GAAATTCTCG TCTAGTTCAA ACTGTACAAA
    98161 AAAATCCATA GAAGACAGAT ACTTGTTTAT CAGCTTATTG ATGATTGGTA TGTACTGCTT
    98221 TATTATCTTA GATTTTATTC CACTATCTTT TAATATGTTC GATGCTATCT TGTGTATTTC
    98281 TTTAGTTTCA AAGAGCTTTT TCTTGAGTTC TATTATTCTA TTAAGCTCAT TTTCTAAATT
    98341 CTTCGTAGAA TTATCTTCTA CTATATAAGC TTCGTTTTTC TTACTAATCT TATCAATTTG
    98401 CTTTTTTAAG TCGAGTATTG AAGACTTATG AGCTTTAATC TTGTTATTGC GGATATTGAT
    98461 GTCGACGTTT ATAGAAGAAA TTTTATCGAG CACGCTCTTG AGTGCACTTA TCTTTTTTTC
    98521 TTGCTTATCG TTCTTTTTTT CTATAGTAGA AATAGCTGAA TTGAGAGCAT TGATCGTAGT
    98581 TGTTTTATCT TCGATCATTT TTAATCTGAA AGAATCTTCT ATGATCTGCT TACATATAGG
    98641 ACAATTGTCG TGATCTCTAA AAAAGAGAAG TTCATCGTCG AGTTTCTCTT TTTTAGTATA
    98701 TAACTGAGTG TACAGTTTAT GGTTTTCGCT AAGTTTAGAG CGTGCTTCGT CGTACCCTTC
    98761 AGAAGCTTCT ATTAGAGCAG AAAGCACTTC TCTCTTTTCT AAAACTATCT TTTCTTCAGA
    98821 ATCAATGTCT CTCTGCGTTC TTGCGATATT TTCTTCTATG TCATTTATAA GTTCTTGAGA
    98881 ATTAGAGAGC ATTTTTTCAC GGTGCTCTTC TTGCATTCTT ATTTTTTCGT TTACAAGATC
    98941 TAACTTATAA TCTATTTCTA AAATATCTTT AGAATTCGAA GCTATCTTAT CCTTCAAAAG
    99001 TAAGTTCATA ACCGTAAAAA TCTGAATATC TAATAGATCT TCTAAAATTT CTCTTCGGTG
    99061 ACCAGCTGAA AGCTGCATGA ATGGCACAAA GGATGCAGAT CCTAATATGA CGACTTGACA
    99121 GAATGCTTTC ATGTTCATTT TCAAGATGTA TTTCGTCAAT ATGTCTTGAT AGTCTTTGTT
    99181 TGCAGCTTCT TGGTTAACTA GAACCGCATT TTTCTGCACT TCGAATATAT TGGGTTTCAG
    99241 TCCTCTTCTA ACAACGTAAG AATCGTGTCC TGCATCGAAT TCTATTTCAA CTAGCATATT
    99301 TTTAGAATTG ATTGCATTCA TCAATTGTGG AATATTAATC TTGCGAAACG GTTTACCGTA
    99361 CAAAGCATAG CACAATGCAT CCAACATAGT AGATTTGCCG GATCCATTGT CACCTATAAC
    99421 GAGTGTAGTT TTAACAGATG TAAAATCTAT TTCTGTCCAA TCATTACCAG TGGACAAAAA
    99481 ATTCTTCCAT CTTAGCTTAC GAAATACTAA GCTTATTTCC AATCCCCTTA TTCTATGCTC
    99541 AATGCTTCAT TGTATAATTC TTGAAAGAAA CTTTCAACCA TTTTCTTTGA AACTTGTATA
    99601 TCTAAATTCG AAATGTATTT TTGGATTATT GTTATAGTAT CTTGAGCTTC GTCGATGAGA
    99661 TCTTCATCTT CTATAGAATC TAAATTCAGG TGATCATCTA CAATCTGTAT ATCGTGTGAG
    99721 CCTGACTGTT CAATTTTGTC TACCATAAGA TCAAACAAGT ATGGATTAGT CTTATTGCGA
    99781 ACGACGAGCT TTACATAGCT TCCTTTAAGC GGAGCTTCAT CGATGTCGAG TACTTGGTTT
    99841 TGTTCTTTAT TAAGATCGTC GTATACTACT TTGTGAAAGA TCTCGAATGG ATTTTCTATA
    99901 AACTCTAAAC TTCGAGTTTC TGTGTCAAAG ACGGTAAATC CTCTCTTATC GTCGTAATCG
    99961 GACCAACTAT GTTGAGCAGC TGCACCTATG TAGTTTATGT TTCCATAAGA CGATTTGTGG
   100021 TGAAAGTGTC CAGACATGAC AACATCAAAT CTTTGAAACA GATTTGGATC CATCCTATTT
   100081 TCTGATATGT GTCCCTTGTA TTCTTCAAAG CCGTTTAAAT CTAAATGTCC CATTAGTACC
   100141 GAAGCTTTAG ATTTAGCAAG CATTTCAATA GAGTCATCGA ACGTGTCTTG ACAGATCCAA
   100201 GGCATCATAG CTATGATAGT ATCATGTATC TCGATTTCTG CTGGACGAGA ATATATGTTT
   100261 AGCTTATCGT AATTCGATGA ACCATAAAGT TCATTCATTG AATTTATTTC GTTAGTATCT
   100321 TTATAAGCTA CGTCGTGATT TCCAACCAAA ATATGTACAT TAAGACCACG ATCGAACATA
   100381 GGTTTAAAAA AGTCTGAATG CAGCCTACGC GCAGTAACGT AGTTGATGTA CTTCCTACGA
   100441 TCAACTACGT CTCCTAAGTG GATTACAGTG TCAATTTTAT GCTTGTCAAT GTATGGAAAG
   100501 AAAATTTTCG AATTGAACTT AGCAAAGTAG TCGTAAAACA GCTGATTGTC TCCTCGTATA
   100561 CCGTAGTGAG TGTCTGCTAT CACTGCTATC TTAGCCATAT TACGCTCCTG TTGTTTTCGG
   100621 CTTCTTTTTG CTAGTAGAAG CTGATAAGCC GTAACCGGCG TGCTCCATTC CTATCTGCTT
   100681 GCGTGTCTGA TAATCTAGTT CTTTCTTACG AGCTATTTCC GTTTCATCTA ATTCTGTTTC
   100741 TAATTCTGTT TTTTCTACAG ATTTAGCTTC TTCGAAGAAC GTCTCTACGC CTTCTACTTT
   100801 TTCTTTAGCG TCTTTTGATT TATCTTTCTT CTTTTTCTTT TTTTCTTCAT AATCTACTAC
   100861 AACAGCATCC ATGAACTCAT TGTCTATTTT TAGATCTAAA GACTTAAATT CGTTAGAATC
   100921 TCCGTTAGTT AACGAGCCTT CGATGTACAT ATTGCGCATC ATCTTATACT TTATAACAGT
   100981 CTGCTTTTGT TCTTTTTCTA TTCTGCGAAG AAATGCAAAC CATATTGTCT TTGTAAAATA
   101041 AGCGAATGGA TTAGAAGATT TTTCCGGATC AAAGTTATTT GCAGCCATGA TGCAGTTTTC
   101101 TATCGCATCG TCTCTCATCT CGTCTAAATA AGAATACCTT GAGAAATTGT ACTTCGTTCC
   101161 AATCTTTTCT GCCATCAGAA GAAAACATCT TCCTAGATAG TCTGGTAAGA TTGGATCTAG
   101221 TTCTCCAGCT GCTCTTGCAG CTACAGTTTT CTTTCGATGC TCTATAAAAG CTGCAAGCAT
   101281 CTGTTTATTG TCAATATAAT TCCTAGTCAA TTATTCGTCT TTATCTGTAT TGTCTACAAC
   101341 TACTCGTAGA GTTTCTTTTC TGAGAGTATT AATATCTAAA GGCTTTATTC CGTTAGTTAT
   101401 AGAACTCATG GTCTCATTTT TAGAGTGTAT TTCTACATCA TCTTGCCAAT CAATGTCGCT
   101461 CTCATCTATC TCTTCTTCCA GTTTTTTAAG TTGCTTAACA TATATCTCGT AAAATTCTTT
   101521 AGAACTCTGT TTAACATGAT ACTTAGAAAT GACTGAATTT TTATAGAGCG TTACGCCTAT
   101581 ATCAGGTTCT GCAAAATTGT CGTACTTAGA AAACATCAAT TTAAGTATAG AATCGTCTGA
   101641 ATAATACTTA GTTAAAACTA GAGGATCTAT TATCTGCATC TCAGTTTTGG TTTCACTGAG
   101701 TATTGATCCA AACATTATGA TGCCATCAAC CAAATGAAAG CAATATACTT TTTCAGTCAT
   101761 TAATTCTCCA ATTCTATGTT ATAGATCTTA TAATCAAAAT TTTCTGAATC ATAGATCTTA
   101821 GTTCTTTCTA TAAAGTGACC TATGGTGTAG TTCTTCTTTT TCTTCCAAAT TAAGTTGTCA
   101881 GATATATCAA ACAGTGTAGC ATAATCTTTA GCATGGTGCA TTCTCAACAC ACGTCCAATA
   101941 GACTGCAAAT TCCTAATTTT AGATTTTGTG GGTGAACCGA ATATAATAGA ATGAATGTTC
   102001 TTGATAGAAA TTGCCGTAGA AAACGATCCA TAAGATGCTA CCATTATAGC ATTTTCGCAC
   102061 TGTTCAATCT CAGCACGCAT CTCGTTTCGT ATAGAACCAT CTACACCGCC GTGAATAAAG
   102121 AATATTTTTC TGTCTGGATC AGCTTCTTTA ATAAGATCGT ATAGTACTTT GCCGTGCTTC
   102181 TCTACATACT GAAAAAAGAG TACTGTATTT TTCTTTTGAG ATAGAGCTAA ATTTAGCAAG
   102241 AACTTATTTC TTTTAGATGA TCTAGACAGA AAGTCCATTT CTTCTTGGTA CGAAGAACCT
   102301 GCAATCTTCT TTTTCTCTTC ATCGCTGTAG TGCAGAATTA AACACTTGAT TTTTAATTCT
   102361 GCAATGTATC CACTCTCTTG CAGCTGTTTC GTGGTTACTA TCTGTTTTAC CGGACCGAAT
   102421 AATCCTTCCA ATACAAGCTT AGAAGTTTTT GAATCTGTTA TAGTTCCAGT AAATCCGAAT
   102481 TTGTATTCAG TTTCAACGGT TTTATGCATC AAATTCATGA AAGACTTAGC TTGGAAGTGA
   102541 TGTGCTTCGT CTCCTATTAT TAGGCCAAAT CTACTAAACC ATTCTGCATC TATTCCTTGT
   102601 AGAGATTGCC AAGTTGATAT AGTTATCGGC TTAATTACAG ATTTATCTAC TCCACCAAAA
   102661 ATTTTATGTA TCTTGTCTGA ATCGTATCCA TACTGCTCAA AGTCTTCTGC CATCTGATCG
   102721 ACGGGTGCAG TACCATCAAC TATAAGAAGA GTTGGAAGAT CATACCACCT TGCTAAGAGA
   102781 TAGATCATAA AGGATTTGCC TGAAGATGTT GGTGACAAAA ACAGAGCTCT TTTGTTTCTA
   102841 ACGCAGTGTA GGAACGTTTC GTACTGATAT TCTCTAACTT CAAAATCTTT TATCTTAGAT
   102901 TCTGATACTA TGTCTTTAAC GAATTGCAGC ATTTCTACCT CAGAAACTTC TTCTGAGGCA
   102961 AATTCGCGAT AGTCTATTTG AATGTCGTAC TCACGCTCTT TGCAGAATAT TACAAGGTAC
   103021 TTTAGCAACC CAACATAGAG AGATTGAGTC TTCATGTCGA AGAGACGTAT CTTTCCATCC
   103081 CAACCTTTTT TAAAGGCAGG TGTAAACTTG TAGCCCGGAA CTAAGAAAGT AAATTCTTCT
   103141 GATATTTCTC GGAGGATTCC ACGGTCTGCT TTAACAGTTA AATAGACCTC ATCGTATTTT
   103201 TCTATTGAAA CTATATCTGA CACTTATATC TCAAAAAATT AACTTGTAGC CATAAAACTT
   103261 TGCATCCGGA ATTACGAATA ATCTGTGTTC GACTACATTG TCATCTTCGT CCAAGATAGG
   103321 ACTATAAATT GCAAATCTAT CAAAGACATT GTTTCCTGAA TATAAGAGAT AAGCAGTACC
   103381 TTTGTCTATG TTATCATCTA ATATTATGCT GTATAATTTA CTATCAAATA TTTCAGAATT
   103441 TTCAGAGTTA CATACAATAG TGTTAGCGCG ACCACGCCTC GTATTTTTAG CAACTTTATT
   103501 GCTAAGTTTG ATTAATTCAA ATCTATCTGA CGTATTCTTA GTTTCAAAAA CTGATAGAGC
   103561 TTTCTGTTCT ACTTCATAGA ATGAAGATAC TCGATGCTCT TCATCTATTC GAACGCTCAG
   103621 TATAGATAAA TTTATCCCAA CAGACACATC GTGCTTCACT TGCATGTAAA ACACTAATGC
   103681 TGGATTGTTA GTGGTCGGTT GAACGCTCAA CCAAGGATGG TTGTTCCTTT CAAACCAAGA
   103741 AATTATTTTA GATTTTCGTT CTTGCTGCTT TAATTGATAT TGTTCGTATT CTTTCAATAG
   103801 CTCTTCAGTA AGTGTTTGCT TCTCTTCTTC AGAGAGAGTT CTGTTAAACT GCATTTACAT
   103861 TATTCCTTCT GTTATCTTGC GCCACTCTAT CATTCCACGA ATAACGTTAG ATCTCCATGC
   103921 TAGCTCTTTA AGAACATCGT TCAAAAGATT AGTCTTTTCT TTCTGATCTC CAAGCATTTC
   103981 CGTAAGCTTT ATAACTTCTT TGTCTACTTC GACATACCTA GGAATGTCTC CTCTCAATAT
   104041 AGTTCTCTTG AACGGCTCCC AACCTAATTC TTTTAGTTGA TCAGTGCCGT TCAAGAAACC
   104101 TCCAAAGTAT TCCGTTTTTA AATGAGACAG TTGTTTTAAC CGTGTCTCTA ATCTACGGAG
   104161 TTCTTTGTTC TCTATTGCGA GATATCTTCT GTACTTGTTG ATGTGCTTTG GTATGTCTTG
   104221 AAGAGAGCCA GAAAGATCTA ATGGCTCTAT TTTGCAGTCA GGAGCCCATT CTTCTAGTAT
   104281 CTCGTCAAGA GTCATTCTTT AGCGGGAGTT TTTGTGGTTG ATTTTGGAGT ATTAACTACT
   104341 GCTTCAGTTA ACAGTGTAGG TTCTGAAGAT TTTGTTGGAA TATCTAAGAC AACAAGTTCA
   104401 GTAGGTCTAC TAATAGTAGG TATTATCAGT ACATCGCATT CTTTATCGAA GAATGCTTTG
   104461 ATCTTATCAG TCCACACAGT TACTTGCTGT TGAATTAACG AAGAATTTAA AGCTTGTTTA
   104521 GTTTCCATTA AAATGTTGAG GTAAAAAACT ACTTTAAGTT TAGTCATGTA TTTCCATTTC
   104581 TTCTAGATAT TATGATTTAA TCATATTACC ACATTCTATC GAGAATGTAA ACTGAAAAAA
   104641 GGTCTGTTAT GCTATTATGT CTTCAAACTC AAAATCTCTT ATCGAAAATG AAGCTCTTGC
   104701 TGTTATATAG CTAGGTCTTC CTTCCATCAT AGTAGTAAAA GATAGGTCTG ATAATTGAGT
   104761 AGGAAATGCT TCTCTAAATC TGATAACTTT GTGCACAATC TTAGAAGAAT TTGAAATTAC
   104821 TAGAGAAGCA TCTGATCTAA TTCCCCCAAG ATTGTTTCGA TTTTCTACTA AATCTTTGTA
   104881 CTGTGTATGG CTCTCTGGAA AGCCAAGTCC TTTTATCCAA TTAAAGAGTT CTATGTAATT
   104941 CTTGAAGTTT TCATCTACTT TAAAAGTTAC CTGAAATTCG GAGAATTCGA TGTTAGTGCT
   105001 TGCGAACTTT AGCTTGATGA ATGGGTTGCC TTGTTCTATT GCTGGAATGT ATACAGTTGG
   105061 TAGAGTAGCT TCTTGAATAG TAAAAGCAGT CATCGGCAAT CTTGCGATAG CGAGCTCGTA
   105121 ATTAGCTCCA TCTAGAAAAT TGATCTGAGG AGAAATTTCT TTTGTGGTCA TTTTAGAGCT
   105181 CCATTATTTC AGTGTACAAA TCGAAGATTT CGTGATATTT TTAAAGAGTA TCTCCCGAGG
   105241 CCCAGGAATA CTAGTATTAC ACTGGTGACA ATCAGCCAGA TGATACTCTC TATATTTATA
   105301 GAGCTAATAT GGACAAATAA AAAGGGAGCT CGAAAGCCCC CTAGTATGGT TGGTTATCCC
   105361 AACTCTTTAA TTTAGTGTGA AAAGTATACA GATCACATTA TGTTGTCAAC AAGGATACGA
   105421 CGGTAGTAAG CGTTGCGATC CTTCAACAGC GATCCAGAGT CTACTACAGG AGTGTAGACA
   105481 CCTGCAGACC AAGTCACGCC TGCGAATGGA TTGGCTACCA TACCGTAACG TGTCTTAAAT
   105541 CCAATCTTTG GCTGGAAAGT GTTTGGATCA ACTGCACGAA CCTGCTGTAG AGGTACGTAT
   105601 GGGCAGTAGA ATAGTCCAGC ATCGAAAGCA TTAGCACCCT TATAACCAAG AGTCATGTAG
   105661 TTGCCAGTAG CATACGGATC GATGTATACA CGGATTCTGC CATTCAGAAC ACCTGCGAAA
   105721 GTGACACCAG TGTCATCTAC GTTCAGGTTG TTAGAATTAA GAGCAGGAGT ATAGTCGAGT
   105781 ACGCCGGCCA GCGAGAGAGC AGAAGCTACG TTCGAAGAGC AGATAATGAT GTTGGCCTTG
   105841 CCACGACGAG TAGCCTTTGC AACTTCATTA GACTCGAACT CGATGTGTCC CATCAAGCCC
   105901 TTCCACTTTT CAACAGACCA ACGGCCGTTG GAATCAGTGT CAAGGTCGAA GCGACCAGCA
   105961 GTAGTTGTTC CAGAACGTGC ACCCTGAAGA GCAGTTACGT TGATCGTGCG AACGACTTCA
   106021 CGGTTAATTT CTGCAAGAAG CTCAGAAGAC AGAATGTTCG AAAGCTCAGC CTCAGCGTCA
   106081 AGTCCGTGAA TGGCCTTCAA GTCCTGTGCA AGCTCTAGCG AGTATTCAGC CTTGAGAGCG
   106141 CGACCGAGAG CGGTTACAGT AACCTTCTCG ATGGAGAACG CCATTTCTGG GAATACTAGA
   106201 GTAGAGTTAG ATCCAAGACC TTCCTGAGTG GAAGTCGACA TACCATCGCC GAAGTTATAG
   106261 ATACCAGTTT CAGCAAGGTT AGCGACACCA GTGGTCGTAT TGCCTGGGTA TCCACCGACG
   106321 TGCTTGTCAC CAAGGGTGTT AGCACCAGCG GTAATAGTAC CAAACGAAGA ATCAGCTTCG
   106381 TTGTAGAATG CCTCGGTACC GGCCTGGTTA GCATAGCGCG AACGCATAGC AAAGATAAGA
   106441 CCAGCAGGAC CCGTCATCGG CTGGACACCA CAGATGTCGT AAGCGATGAG GTTAGGCATA
   106501 GCACGACGAA CCAAGCTAAT TAAAACTGGA TCGAAGATGT CTATTGAACC GGTAGAAGCA
   106561 TCAGAAGATG ATGCAGCCAT CGAGTTGGTA GGGATAGCTT CCGTCAGGAA TGAATCCGAA
   106621 ATATTGCCAT ACTGTACAGC TCTTTCTTGG CGAAGAGCAC GTTCAGTGTT CTCCAAGATA
   106681 ACGGCAGTAA CTGCACGGCG GTGATTGTCA GCGATCGATG GTAGCTTGCC TGCATCGAGG
   106741 ACCGGCTTCC ACTTTTCCTG TAGAACGTCA TACGAGTTCA TTTAGGTCTC CTTGTTATTT
   106801 TTTCTATTTA TCAAAGCTTG ATTTTTAACG CATAGTGCGG TCAATTGCTT TGACGTATGC
   106861 CGCCATTGAG CCGGATATGT TTTTGTCGTC GATTTCTTCA CCGATAACTT CAGTTTCTTC
   106921 GAACAGCATC GACGAAGTCT TTCTCTCCGT AGTACCTCCG AAATGTGCTT CCTTGAGAAC
   106981 CTTTACCTTC TTTTTGAAGT CGTCCTCATT GGAAAATTCG ATGCTTTCAG CAAGTTCACG
   107041 AAGCTTTTCA GAGTCGTTCA TTGTAAGACC GACAGCTGCT TCTTCGAGAG CTTCATCCAT
   107101 AGAAGCGAGC TTAGTAGCTT CTTCAATAGT ACGCTGCAGT TCAAGATTTT CTTCGAGAAC
   107161 TTTCGAAGCA ATCTCTTCAA GTTCTTCGAT TCTAGCAGCC TGTTCTTCAA CTACATCAAC
   107221 TTTATCTTCT GGAACATTGA TATAGTGCGT CTCAAACAGA GAATGCAAAT CTTCTAGAAA
   107281 TTGCTCAGTA AGGTCAGAAC GTAGAGTTGA TACAATAGCT ACTTCGTTAT CCTTTAACCA
   107341 AGATTCTGCA ATAGAATCTA CAGCAAGTTC GAGATTTCCG ATCATATCTT TAGCTAGGCT
   107401 TTCAACTTCT TCAGCAAGAA GCTCATCATA CTGCTCTTCA AGTTCTACTA CTTTAGCAGA
   107461 TACTTTCATG TTGATAGCAG ATTCAATGAT TGTAGCTACT TTAGTTTTGA ATTCTTCAGA
   107521 AAGCTCGTCG CCTTCAAATA GAACAGAAAT ATCTTCTTTG ATTACATCGG CCATGACAGT
   107581 TTCTACAGAC TCGAGTCTGG AAACTACCTG TGCAGCTGCG CCAGAAGGCT TTGCATTGAT
   107641 AGTAGCCTTA TTGCTGTCAG CATCACCATT GCCGATCGAA TCTGCCTCAT GACCGATCTG
   107701 ATCGATCATC GCAACGAACT TGTTGATTGT CTCTTGATCC ATGCCTGCTA CAGCATTAAC
   107761 GATCTTTCCG AAAGCCCACG CCTTGTTAGC TGGTCCTACA GGATTAGATC CTGGTGCGAG
   107821 AGAAGCTGCA GCGGCAGTCG TCTCATCAAT GTTTTCTAAT TTAGCCATTA TGACTTCTCC
   107881 AATGCATTAA TTTATTAGTA TTTATAAGAT GAATGTTTTC AATTAAGAGA ACAACGATCT
   107941 GAGATAACTC TCAAAGATTT TATTTTGTCT TTCTATAGAA AGAGAATTGC GGCCGGCGCT
   108001 CTCTTCTATC TGTAGACGTG CAGCTTCTGC TGCTTCTTCA GCTTTTGTAG AAATTATAGT
   108061 TCCATTGTTC CAAAGCCACT CTACGCCTTC CATAATTCCA TTTACGAAAG CACTAGGAGC
   108121 GGAAGGATCG TGTACGATGT CTCCGGCAGT TGATAAGAAG AAATCGTCCT GAACTTCCAT
   108181 AATGCCAGAT GCATTCTCTT TGATCGAACC CATACCTCTA GAAGATACGC CTATCTTAAT
   108241 TCCTTCTTCC AAGAACTCTT GGACGATCTT CCCCATAGGG GTATTCATGA TCTTTGCTTT
   108301 TCCGACGAAG TTGTCGCCAT CTTGCTTAAG TTCAATTATT TTGTGAGACA CTCTATCTTG
   108361 ATTGATAGAA GGACCGTCTG GATGTCCCAG TTCGCCTACT GCACGGTTGT CTTTAACGTA
   108421 ATCTCTATTA TAGCGTTCTA CTTGATTTTC TAGTATTCCA CGTGGGTATA CTCTTCCATT
   108481 GCGGTTCTTT ATATTAGACT GCAACCAGAC TCCCTCGATG AACCAAGACT TTTTACCGTC
   108541 GTCTCGAGCT TCGTGTATTG CAGATACTGA CTCGGTAAGT TCTGTGATGA GCTTCATTAT
   108601 TTAGTGTCTC CATTTTGACT ATTTATCAAG ACCTGAATTT TATGTTGCAT TAATTGCTGA
   108661 TCATCAATAG AGCTTATTTT ACTCGTATAT TCTATCTGGC ACTTCAACAA GAGATAAAGT
   108721 AGATAAAATG CTGTTTAAAT GTATTTGTTG ATCGAGAGCA CCGGGACCAC AGAAAATTTC
   108781 TAGATTTTCA GCAGAAATTG CCGCGAGTGC TGAAGCTTCA TCTATAATAC CATCCTCACC
   108841 CCAAGTACCC CATATAGTTG GTAAAATGCC ATCTTCTAAT GCTAACCATG CAACAGCTGT
   108901 TTCATATTCA ACCCAATCGG CTAGTGCATA GTGTGTTGCA GGTGTTTCCC ACGTTACGCC
   108961 AGGTTCATTC GCACAAAGTT TAATTGTAAA ATTTTCAGTT CCAAGACCCT GTGCATTCCA
   109021 TACACGGCGA CAGTCGATTA CCGCCGCAGC AGTAACAACG CCGATTATTG TTCTAATACT
   109081 CATATACGAC TCCTTAGTTT TTTGATAATT GCAGTTACTT GCCAATCAGC AAGTGCTGTG
   109141 CAGAAAATAA GCCAAACCGA TCCTTCTCCA TCTAGAAATG CTGCTGCAGT TCCATTATCA
   109201 TTGAGTGCCA TAATGCGGAA AGGCACTGTT GTAGTAGGAG AGCCAGACTG AGGCCCTGAA
   109261 TAGACTTTAG TTAAACCTTC CCATAAATCT ACTGTAGTTC CATCGTTGCG CAGTGCATAA
   109321 CAGTCACGGA TGTTTCGGAT GTCATTAATT CCGTGAATGG TTGCTACACC ATCAGATCCT
   109381 ATTCCGGCTG CGAGCCTGCC TGAAGAATCT GTTCCTATAA AGATGTTTCC ATTAGTGGCA
   109441 TCTTTAGCAC CTAATAACAT ATCCGACGCA GCGTTTAATT TGCCCAGATA GAATATTGTG
   109501 TTAGTTGTAG CGGGTTTGCA GCGAGATAGT AGATTGTCGT CTAAGATTGA TCGTAGTACT
   109561 GGTCCGACCT GATACGTTGG TCGTGCTCCA GCAGTAGATT GAAAAGCATG GTTGCCAGGT
   109621 ACAGATTTAA GTACAAAGTT GTCGGCAATA ATAACTGAAC CGTTTGCTGC TGTCTGAATG
   109681 TTAACAGAAC TGGCTCCAGT TGTAGTTGAT GCAAACACGC CCTCGTCTCC GCCAAGCGCT
   109741 CTGCTAATCT GACCCATTGC CCCGATGGCT ACCGTATAGC TGCCCGAGGT GACCGATGCC
   109801 GCCCAGGAGC CATAGTAGAA AGCCCCGACA ACCTGCGTCG GAGAACTCAG TATGATCGCG
   109861 CGATTGCCGT TGGCAATCGC GCCGCCTGAT AGAACTGCTG CGCCACTAGA GGCGTCGACT
   109921 GTGCCTGTGC CAATCGAAGA ATTTTTCCAG TTTGCAAGAT TATTTGCAAA GTCTCCATTA
   109981 ACAATGATAT TTGTTTGAGA CGCTAACACA TCAGTTAACG ATGTGTTTGA TCCATTGTAA
   110041 ATCGACAAGT GTTGGTCTAG TGCAAGACCA ACAGTGTTTC CATTTAAAGC AGGAGTAATC
   110101 GATAATACGT TAAGCGCACC TGGTGCAACG TAAAGTCTCG ATGATGCAGA AGCATCAAGC
   110161 CAAAAGCCAT CAAGTCCACT AGAAAAAGCT TCAATGATCA CGTCTTGTAT AGTACTTGTT
   110221 GGAGAGCTGG TTACTGAATC ACTTCCGTCT GCATTAGTTA TTGTAAACTG TGCTTCTAAA
   110281 GTAGATCCTA TATCTTCAGA AGAAATTAAA TAAGATGCAC TTGTTGCTCC TGAAATTGGA
   110341 GAACCATCTC TAAGCCACTG CCATGTTTCT ACTCCAGAAC GTGTATAACT CGGTGCTGTA
   110401 GCTGTTAACG TCTGTCCTTC TATTGTTGAT CCTGATACAG TTACAACTCC TGTAATTATA
   110461 GGAGCAGCAA CATGCGAACT TTCGTATGTA GTATAATAAA GTTCTCCGAG CAAGCGTGCA
   110521 GATGCTGCAT TAAAGTGCAG ACCGTCACCA CCATCTGTTA ATCCAGAACT AGAAGCTACT
   110581 GCTGTGTGAA GTAATCTATT TGGTGTATCT ATTATTGCTG CATTAACATT AGTTGCATTA
   110641 GGATAGGTGC CAGCGCTTAA AAATGTTCCA AGTTCACCCA GTATTATTGG TACATATGCT
   110701 GCACCTGTAA TAGACGAACG GAAACCAGAT AACACTGCGT TGAGATTAGT CGCATGTGTT
   110761 GCTTGCGACA TAGTAGCTTG AGCAGCTTCG CTTTCTCCCT GATGCCAGAT GATAGAATGT
   110821 AGTTCTGCGG ACACGCCTAA TTCTGTAATC ATGCGATTCA TGCGTGCAAC AAAGTCTGTA
   110881 TAAGGAGCGT TAGATCTACC TCCAGTCGGT GTTGGATGCC ATGTAATATC GTTTGACATT
   110941 GGTGGTTGTG GCATTATGTA CGCTCCGCCA TGCGCGCATG GCACGAGCAA TACTCCTTCA
   111001 TCTGTTGGAA GCGTTGCAAG CAATGCTTTA GCATAAGCCA TTCCTGGACC AACGCTATCT
   111061 TCTGTCGGTG GAGTTGCAGT GTCGCGCCAA CGATTCTGGA GAGGATGTTC AGCAATTGTG
   111121 ATAGCGCCAC TAGAATTTTC TATAACAACA CCAGTAGTAG AATTGTAAGT ACGAGCTAAC
   111181 TGCGCAATTC GTGAATCAGG AATATCTTCG ACACGATTGA TAGGTCCCCA TGCACCACGA
   111241 TTGTTTGATT GTCCAGCGAT TCCGACTATG TGCCATTTAA CTACAGGCGA AACTTTACGC
   111301 CATTTAGTTT TTAAATAGTT TAAAATCCAA GTACGTTGAT CGCTAGTCAG CGTTTTGTGT
   111361 GCAATTATTA TTTCTGCTAT TAATCCATTA TATGGATTAG CACCTACATT AGATGCACCT
   111421 ACTGCCGAAG AAGCTCCCAA TCCGTTTATA GTAGTTGATC CCGTAGTAAA ACCTCGATCA
   111481 TTGCTAGTAA CATACTGCGT TGTTGTTCCT GCATATCCAT TTACATAAGC ATGTAGAATA
   111541 GCTAAACTGC GATGAGTATT TGGACCTTTA AGGCCTGTAG CTGCTATTGT TGCAGTACCA
   111601 AATTGAGCTC TAATAGGCTG AATTACGCGA GCATAGCCAG AGCCGGAACC GGTCCATACT
   111661 CCAAATGTAT TATCCGTAAA ATTGGTGCGA TCTGACCAGC CGACAAAAAA TACTTCGCAT
   111721 GGAGCAGATG CAGGAAATAG ATTTAGATCT GGAATCATAT AGCGATCAGT TCTAAAGTCC
   111781 ATAGCATGTT CGCCGTTAAG CATTTCTCCA GTTAAAGGTG CTGTAGATCC AGCAGTTTGA
   111841 CGTAAAGTAT TGTTAGCAGC TTTCGATCGC CACTGTGTAG ATTGATTAGA ACCATTAGTA
   111901 GTGATAGTTG ATATATCGGC ACTATCATAC CAATATCCTG ATCCATTTAA AATAGATGCT
   111961 ACATCTGTAA AAGAGCTTCC AGAAAAAATG TTAGTGGTTA AAGAAAACCC TAAACCAAAT
   112021 TGAATGCCGC TCATTTAAAT TTATATCCGT GTTTTATTAT TACTGCAACA ATATCTTTAA
   112081 TCACTGTTGT GCACTCCGAC AGAATGGAAC TCATGATGGC ATTAAATTGT TACTCTCTAA
   112141 TTTACAACAG TAACACTGAC CATTGGTTCG ATTGATGCTC GCGCATTCTG TGCAGCCAGT
   112201 TCAGCTTCAT AGGATACTAT ATTATTGAAA ATACCAGCAC GAATAGCACT CCAGCAAGCA
   112261 GCAATAATGT CTGCAGGTAC TCTTGATTGC CCTTCTAAAT CAGTACCATA TGCACTTACC
   112321 AACCACGCCA TGAAACGATC AGAATTAGAT TGATCCAGAG TATCTATAAC TGTAACAGTA
   112381 CCGACAGTTG ATCCTTCGAC TGTAATAGTA ATTGTTGCCA TTGTTTATTC CTTAACATTC
   112441 TTTTGTGCAT TTTCAAGACG TGCAGCTTCA TCAGCTATTT CTTGAAATTT GGCTAGTGCA
   112501 CTTTGCAAAA TTGTGCCACC TTCATTTTGA AAAATTTGTA TACCAGCACT TTTGATTCCA
   112561 GCATCGACTA ATACCATTAT CAGTTGTAAT TCTTTAGTTG AGAGCATTCT TTTTCCTTCT
   112621 TTAGCCTGCA CTGATCTTTA CGGTTCCGCC ATCGTTCCAC AGGGTGCCGA CGACGGCTGG
   112681 GTCTGCTGTT GGAAGCCCGG TCATCACCAC CGAACTGCCC TTAAGGTAGA GATTGCGGAA
   112741 GCCTATCCCC GCCAATCCGA GGTCGAAATT TGTGGCGGCG GTGGACGGGA AAAGGGCGAC
   112801 GTTCGCAACC TTTAGATATA CGCCACCGCC AAACCGGAAT TGCATTTGCG CGGAAGTGCC
   112861 AGCATCGAAC GCCAGCGTCC GGCTAGCGTT GCCAGTGCCA GCGGATGCGG TGCCAATCGA
   112921 GAAGACGTTT CCGCTCCAGC CGACCGAACC CAACTCATAG TTGGCGGCGT CGGTATGGGT
   112981 GTTGTAAAGG CGGAAAGCTT GCGGGTTAAC GCCATTGCGC TGCGCAAGGA TGTTGGCAGC
   113041 GTCACGACGT AAGTAGAGGT CGCCGCTTTC GGTCGCGCCC GGATGGCCAG ACCCCGGAGT
   113101 CGTGGACCAC CCCAAACTAA CCGAAGTGTG CACCTCGAAA CTGTTGTTCT TGTTGCCAAG
   113161 GTAAAACTTG GTGCCAACCA AAAGACCAAG CTGGCCGGAC GAGTTTACCC CATACAGACC
   113221 ATTTGCCTTG CTGGTCCCAA AGCCAAAACT ATCGCCGGCT AATACAGTCT GCGGGGTCGT
   113281 AAAGAAGAAC CCACGGACGC CAACAACATC GCCGGCCTTA CTTACCGAAA ACTTGCTGGT
   113341 GCCACCGACC TGCAAATCCA TCAGTAAAGA TGCTGCGGCC GACGCTGTAT CGGTGACGTT
   113401 CATCTTAATT GCGGTGAACG TGGTGGAGCC TTCGTTCCAC GTGTCGACCA TATCGAAAAT
   113461 ACTGGCCATA TCAGACCCTC GCGTTAATAG GGGACCCGTC ACGGCCCAAG ATGTTATCGC
   113521 CGCCACGCTG CCTGACGACT AGAGTAGGTG GGGCTAGGTA TTCAGCAGCC GTGATCTGAT
   113581 ATCGGACGAT CACTATCCCG GAGCCGCCGT TAGCGTTCTT GCCTCCACCA CCCCCACCGC
   113641 CTGTATTAGC CGCGCCGGGA ACGCCGTTGC CAGTGTATGC AACACCATCG CCGCCACCAC
   113701 CAAGGCCGCC GCTTCCGCCG ATACCGAGGT TGAACACCCC GCCGCCGCCG CCGCCAGCGT
   113761 AATATTTGCT GGTCCCGTCA ATGTCGTTTG GCAGCCCATC CCCGCCGTTG CCGCCTGTGC
   113821 TGCCCGCGCC GTTGCCGCCT GCCATGCCAG CACCGCCGCC ACCACCAGCG GGGAACGGTG
   113881 ATGCAATCGA GTTATTGCCG CCAGCGTTGC CCTGCCCAAC AGTTCCAATG GCGCCATATC
   113941 GGAGGCCGGT ATCACATTGT GCCCCACCCC CACTGCCGCC AGACGTAGGG CTTTCGTTGG
   114001 CGCTGCCGCC GCCTCTGCCG CCACCGCGGC ACACAAGACC GAATGCAGAG CTATCGGCGC
   114061 CGGGATTGCC GGGGCCGCTT GCCACCCCAA TACCGCCACC GCCGACAACG ATGCTGTAAT
   114121 CTGCGGGCGC AAGCTCTATC CGTGGCCCGC CGACGTTCGT CCGATACCCG CCAGCGCCAC
   114181 CGCCGCCTGA TGCGCGAGCG CCGGATGATG CATTTGTCCC GCCGCTACCG CCACCGCCGA
   114241 CAATGAGGTA TTCAACATCA TTGATCTGGC GCTCAACAAA CAGCGTGTCG CCAAAGCGAA
   114301 ATGTATGCAC CCTGTAATAG GTGCCGCTCA CATTAAGGAC GGTCTCGCTT CCGCCAATAG
   114361 CGGCGGGTTC CGGCATAGCC TGCACGCCAC CGCCACTTTT GCCTGTGGTG AGGGATAGAC
   114421 CAAGACCGAT GTCCATAGGC ATCAGTAGAA CCTCCAGATA TCATAGACTG TTCTATCTAT
   114481 ACAGATGTCG CCTATCGAGT TTACAAATAA GTAGAGTATT TTGGTATGTT CTATAATGAT
   114541 GCGTGTTTTT AATCAATACC AAGCTACAAT TGATGCAGTG CTATCGGTAT TGATGTATAT
   114601 TGCTCTAAAT GGAACTATTT GACCAGCTGT AACTGCGTAA GTTACAGCTG TGTTCGACGA
   114661 ATCTACAATC GTGATATTTC CAGCAGTTGC TACATACAGA GCACGCGGCA CTGGCACCAA
   114721 CGGTGCAGTA TTTGATGCAG TAACGGTGTA GTGATTTGTA GCTGGATCAG AACCGTAATT
   114781 TTTTACAGCC ATAGATCAAT CTCCTTGCTT AATAATTGCA ACCTTTGTCA AGTAATTATG
   114841 TCTTAACTTA TCGACAGAAT CTTTCCAAGC GCTGCGATAA GAAGAATTTT TTACTATCGT
   114901 CTCATCTGTA GTTCCATCTG CTTTAACTCG TGCATTTGGA TCATGTGGAA TATAATCTGC
   114961 TTCTTCACGA GCAGAAACCA TCACTGATCC ATCTTGACGT AGCTTTCCTC GAGCTAATTT
   115021 AACTCCAGTA AGTCTGTTAG CTAATTTTTT CAACGATTCG CTAGAAAGGT CTCCATTTTT
   115081 CTTAGCAATA GAGTCTATCT GAGCTTGCGC TTCATCTTCA TAGTGGTGCG TTTTAGCTCT
   115141 CGAAATTTCA TTAAGTGCAT TTTCACCAAC GATGCGGAGC TTGTATCTGC CATTAGCCGG
   115201 TTTTGAAGTC TTGTCAACAC TGGTAATAGG TGACTCTTTA GAACCATCGT TCCAGTAGTT
   115261 TACACCTTTG TGCTGCGTCG CAACCATCTT AAAGAAATTC TTTTTTGCAG ACTTCTTTAC
   115321 TTTCTCTACG CCGTCTTGCT CTTCTTCAAT ATTGTTTTCA GACATCGGTA GCTTATAAAG
   115381 CTTAGCAGAA GCTCTACGAA TTCCAGTAGC GCGATTAACT GTATTATTTT CTGCTCTTTT
   115441 AGCAGCTATA TCTGCTGCTC TTTTTTCTAT AGAAAAAGAT GAATTTTGGG CTTTTTTAAC
   115501 TTTGACATCA GTTATTCCTT GAGTAGATAC ACGATCACCT AGACTCTTTT TAGCTTTATC
   115561 TAAATACTTA AGAATATCTT TTCTAGAGCT AGCTTTCTTA AGTTCAGTTA CAACTTCTAA
   115621 ATCTTCTTTA GCGCTCTTAA CAAAGATCTG AGCTGTTCCG TGGGCATCGT CTTTGTCATC
   115681 TGTAAAATAG TCAGCTTTGT GCTTGTGCTT TCCATCGACG TAGTGACTTA CCTTGTACTC
   115741 ATTCCATTCA GAATCTTTGT GAATCTTTGC ACTCTTGTTT CCATTAGTGT AAGTTTTGAT
   115801 CAGCCTTAAA CTTTCTGATA TAGACGTTTC ATCAATTTCT GCAATATCTT CTTTTATTCG
   115861 TTTTCCGGCA CGCTGAATTC CGATAATCTT GGTATGAGAC TTGTCCCAAT ATTCTCCGGC
   115921 TTTTTTAGTT CCTAACTTGA GAAGTTCTTT TTTCTTATTA TCGGTAGCAT TTGGCCTGGC
   115981 TCGATCTACA GCATCAGCGT AACCATCTCC AAGCTTTTCA TACTCAGAAA ATTTATGTGC
   116041 AGCTTTTCTG ACATAAGATC GTAAAGTCTT TTGTCCTTGT TCGGTATCAC CGATCTCTGA
   116101 TAAAACTTCT TTAGATTCAC CGACAGTTTC TTTTTTGGCT GGTTTAGGAC CTCCGAAAGT
   116161 TCCTTTGTAA GCTAATCTAT TTCCAAGCAC ATGACGGCAT GGATTGTTAG GCTGATTCTT
   116221 AAAATGCTTC TCACGAGCAT CTCTAGCTTC TTCTTTAGAA GAATATGTCA GATACTTCCA
   116281 ACTCTCTTCA TTTAATTCAG TGTTTTCTTG CATTTCTTAA ACTTTCTCAA TAAGATTGTA
   116341 TGTTGGATTT AGAGCTGACT ACGTTCGATG TAGTTGATCC GATATCAGCA GATTTTCTAT
   116401 GTGAATATTG CTTTCCAAAA TGCACGATAG CTCCATCTGG AACGCGTCTC CAACGCATTT
   116461 TGCCTGAAGC TGATCTGATT AGTTTTAAAT GTCTTCCTGC AGAGAAAGTA TGCGAATATC
   116521 TACGTCTGCG AGCTATTGGT CCTATAGAGA CCGAAGGCTC TGGTTGTAAC AGAGCCTTCG
   116581 GTCTCTGATC TATGTCGAAC TGTTTCTTGT CGACCATTTT TAATCCTTGT CAGAAGTATT
   116641 CTCGACGAAA GCTACATCGC CGTTCCATTC TGCATACTTC TTTTCATCGT CTCCGGGATT
   116701 TATAGGCTTT TCAGCTCGCT TAATTTTAGC AGCTTTAAAG ACGTCATCGC CATTTCCGTT
   116761 AGCATCTGGA ATGAGTACAG TGTGATCTCT GTACATCTTC ACGATTTTAC GCTCGTCGTC
   116821 TGTAGAACCA GTGTACTCGT TGTACTTGCG AGATGGCTTA GAGATAATCT GTGAAAGTGG
   116881 TTTTGCACCA AGTGGTTTTG CAGCATTTAC ATCTTTCATA TCTTCAGTTG CATAAACTTT
   116941 TGCGCGCTGA TTATTCTTTT TCATCTTTGC ATTTGCATTG ACAATTCCAT CTTGATGCTT
   117001 GTCAATCTTG CGCTTTTCAG CATCAGTAAA TTCGGCCTCT TTGTTGTTTT TTAGATCGTA
   117061 ATGAGTGTCT ACTGCATATC CGGCTTTTTT CACATAAGAT TTTAAAGTTT TCTTAGAAAT
   117121 TTCATCTAAC TGTGTATTTT CTCGGATTCG CGCAGCAGCA TTTCCAAGAA CACTTAGATT
   117181 CTTTTTAATT GTATTTTTAT AGTTGTTTGA TCTATTTTTT AGTTCTTTTG ACTTATAAGG
   117241 CAGCACATTT TTATAGAGTT CTGCTTCTTT AGAATCATCT CTAGCAATAG AAGCCAGTAA
   117301 ATCGACTTTA CCTAAAGCAC GCTTTTTTAC AGCTTTTAGT TTCTTTTGAC CGAGTTTAGT
   117361 ATCGCCGATT TCGTTGACTA ATTCCATTTC TTCGCCTATG CCCTTCTTCG GCTTTCTCTC
   117421 TGGATTGCCT TGTGGCCAAC GATAGTTAGA TTTTCCCTTA GCAACTTTTT GAATCTTTCC
   117481 ACCTTTTGAC AGAAAGTCTT CTACTTCTTT AGAGTTTTTA ACAGACGTCT GAGCTACAAC
   117541 TTTTTCTTTA TTAGCTTTTT GTACACCTTG TACAGAGTTA GGAGCTGATG CACGCATAGC
   117601 AAGAAGCTTC TGCACTGCAG GACTCATAGG CCTAGAATTT GCTTGCTTAG GTCTTGCTAC
   117661 AACATTGTGT AGCGAAGGTT CTGGCTCCTT TTTTGGAGTT TTATCCAAAG CTCTATCTAT
   117721 AGCTAAATCA GGATGTTCGG TAGGTTTAGC TGTAGTAATA GGTACATTCA TTCCAGGAGA
   117781 TTTCAATCCA GAACGAACGT GTTGCACTGC AAAATCACGT AGTTCTTTAG AACCGCCCCA
   117841 GTGCTTCTTT AAACTATCGT GGTGTTGCTG CGCATCTTCT GGATTAAAAT TCTCGTGAGA
   117901 AGACCAGAAC TTCATTTTGC GCTCAGCAAT CGGAAGCTCT TTCGCAGCTT GAATTTTTTC
   117961 TTGAGTAGTT CCATGCTGAT GAAAGTGCGA AAGAATGTAG TGATTTTGAA GATGCTCTTT
   118021 CCAATACTTA GTAGCAGGAG CCTTGGAACT GATAGGAGAT ACTTGACTAG GCTTGCCGGG
   118081 CAAGCCGCCT TCATCGTAGA TAAGTCCTTC TAAAATATTA TTCATGTGTT GCCCTCTCTT
   118141 CGGGAATGTA AGTTTTGAAG TATTTATGGA ACTCAATTCT TACCAAGTTT TGCTCTTACA
   118201 GCAGCTAAAT CGATTATGTT AGTTTTTGGT ACAGTAGGTT TAGTAAGACT AGAATTTGGC
   118261 TTGTGTACGA TGCCAAGAAG TCTTTTTACA TCGTCTTTGT GATATCGTCC TTTAGAAGCA
   118321 AGAGATACTA CTTCTCCTCT AGGCCTAGTA TCAGGCTGTT CTATTCCACG GTGCGTCAGC
   118381 TTTATCTTGG TAGCACCGTG CTTAGATAGA TGTGCACCTA TCTTATTTAG AGCATGAGCT
   118441 GTCGATTTAG CTTTTGTTTT AAATACATCT TCTTCAGGCC CACCTTCAAA GTGATAAGAT
   118501 GCATGTACGC GGTGCATTTT ATCTTCGCTA TCAGAGGACT CTTTTACAAG TCCTCTGTAC
   118561 TGCAGATCTA TCTTTCGATG GCTTCTGCCT TCTAAATGTG CTTTAATTTT AGCTAGAGCG
   118621 TGTTCTTTAG ATTTAGCTTT GATATAGAAG CGAGCATTCT CTTTTTGCGA ACCGACCGGA
   118681 GCAAACTGGT TAACAAAGCT TGCTCTGATC ATGTGTCTTC TAGCCACTTT AGATTTCTCA
   118741 TCTAAAAATT CACTGGACAT TTTACTGCTC TACAGTGTCG ATAGGTTCTT CTTCAAGCTC
   118801 TTCATATTCA TTTGCATTTT GATCATTCAA GTTAAAGCCT TGCTGTAGCA ATACATCGCG
   118861 AGTAGCATTA ACGTAGTCAG CTGCACGTGA CTTGATAAGC TCTGCCATAA TTTCATTGAA
   118921 GGCGAGATAA TTGTCGTCGA CCATAGCTGC AAAAGCATTA GCTGCAGTTA GTTCATTGTT
   118981 ATCACTATCA TTTTCAATTT CATTCTCGAA TTCAGCGTTA TCTTCTACGC TGTTGATTTC
   119041 TTCTTCGTCC ATTTTATTAT CCATCTCTTA AAATTGTAGG ATCGGGTTTA AGCAACTGAG
   119101 GAGGCAGTAC TTTTCCAGTA TTTGGATCTA TTATAATGCC ATCTTTCTGT GCTTGGTTAT
   119161 GTACTGCTGT TTGTACTTTG AGATCAGTTA ACTGTTGCTG CAGGCTGGCT GAAGCAATTG
   119221 CTTCGCGCTC AGATGCAATC TGAGCATCCA TTTGAGCAAT ATCATCTTCT GTCATCTTGA
   119281 ATACATTGTT TTGTATCCAA TTCTTTGAAA CGAAATTTCC TGCAATAGTC TGATTAGGTC
   119341 CGACGAGAGC TGTAGCAGTT TCTACTCTCA TATTCAAGAT CTCGTTTTCA CGAATCTCAG
   119401 TGTAGTATGC ATTCTTTGCA TAGCGCACTC TGATATTCTG AATATTAGCA TCCCAGTCTT
   119461 CAACAGAAAT TATGTTTTTT AGAATAAGCT GCTTTTCTAG AGCTTGCAAA AATAGATCAG
   119521 AGAAATGCAA ACGTAGCCTA GTTATGAAGT CAGAAAACTT GTCTTCGTCT CTCTGTATTT
   119581 CTGTACCACG TCCCAGTTGG AATACAGCAG TTTGTTCCAG TCTTCCAACG GGAACATTGA
   119641 GAGCTTTATA TAGCTGACGA AGGAAGTAGT TGACATCTTC CATCTCACCA AGATTCTGTC
   119701 CTGCTGGAAG AGTTGAAATT TCTGTTCCTC GTCCACCCTC GCGACGAGGC AGCCAGAAGT
   119761 CTTCGAGCAT AGTCATAAAC TTTCTATCGT CACGTACTTC GCCAGTGTTA GCATCGTACA
   119821 CAACACGGTT CTTAAACTTT GTCATGATCT CCTGCATATA CTGCTCAGCC TTCATCTTAG
   119881 GAAGATTGCC GACGTCGATG TAGAAGATTC TTCTTTCTGG AGCACGTGAA ATTCGGTAGA
   119941 TTACTACAGA ATCTTCTAGA GCTCTTAGAT TGTTGAGAGG CTTTATAGCT TTGTGTAAGT
   120001 GCGATATAAC TGTAGTGTGC GTTCCATCTA ATATGCCTGA TGGAACGTAA AGCACTGCGT
   120061 CTTTAGCAAT TTTTTTACCT TCTGTAGTAG AGTTTACTGC AGAACCTATA TTCCTAGAAA
   120121 ATCCCTTGCT ATTAAAGATG AAATATTCTA TCTCATAATC GATAAGACTT AACTGAGATT
   120181 CGATATCATC TTTAACTCTT CTAGTCTCAC GGATTTTTCT AATCTTACGA GGATCGATAT
   120241 ATCGGAGCTC TTTAATTCCT TGTTCAGGAT GCTTGAGATC GATCACTACG TGGTAGTATA
   120301 GTCTACCGTC GATGTACCAT CTTCTAAAAA TATCGTATGA GTTAATATAA AACTTTAAAA
   120361 GCTTTTGAAT ATATTCAAAT TCTATTCTAA TAGCTTCTTT AACTTTAGGA TTAAAAGTAG
   120421 TATCATCTAA ATTTAAAGTA AGCGTCTTTA CATCTGGATC TTGCACAACA GCTTGATTGA
   120481 TGATGTCATC GATAGCATTA TCCACTTCTG GATGAAGTGC CATTGCACGA TACTTGTTTA
   120541 TTAATTGTGC TTCTGATCTA ACAGTACCAT CAAGATCCAC GTAAGTTCCA TATGCTCCAC
   120601 CAGGAGCAAT AGCTAGAGAA CCATCGTCGA CATCGCGCGG CACGAATGAC GGTGCCGCTT
   120661 GAGGATCTTC ATTTCTTTTG ATCGAGAAGC CAAAAAAACG TTTAGTAACC ATTATATAAA
   120721 GGCCTCTATC TTATTTCGAG GATTAAGAAT TGTCAGAAGG TAGTCTAGGA TTCCAAGATA
   120781 CAGCAGATCC ATCGATTCCA AGATAAGAAT TGCTTCCATC GTTGAGCGAT TCATCTGCTC
   120841 CTGGTACCCA ATAATCGTAT GCAAAAGTTA CGTCGAACGT TTCGATTGAA TTAGTAGCAG
   120901 ACCAATCTAA TCTAATAGCA GAAATATTTA CTGGGAACAA ACCAGAGAAT GTATATGCGC
   120961 GTATAGCAGA TTCTATTTCG TTGGTACCAT CTACTTGCTT CGATAGCTGA TAAACTGTAG
   121021 CATTAGACTT ATAATTGAGC CCACGGAAAG AAGAATCTTT CCTATTGGAA ATATGAGTGT
   121081 TGATGCCGTT CATCCATGCT TCAAACGCAG AACGCAGTTT GAAATCTTCG TCGTTGAGAA
   121141 TAGATATCGT CCAATCAGGA AAAGTTCTGT CTCCGTCCAA TTTGATGCTA CGTCCGAAAT
   121201 ACGATACATC TACAGTTGAT GTAGTAGATG CTGGTAGTTC AGATGATTGT GCTAACAGGC
   121261 GTAGCTTGTT AGCTTCAGCC TGTCCATTTG ATGCAATCGT CGGAAAGTTC ATGTGGACCA
   121321 CAAACTGCGT CGGACGTGCA CCGTCGAACT TCAAGCCTTC AGACCTGAAA CTATTGATGT
   121381 TGAAATTCAT GCAGTGTGCT CCTATTGATG AGTTTTCTTT GTATTTATAA GACTTAAAAA
   121441 AGAGGGCGGG ATCTCTCCCG CCCTCTTAAA AGATCTAAAT TGCTATTTAG TTCGATCTAG
   121501 CGACTTCGCT AAAAGCAACT CCATTAGGAA CACCGTAGAA GTTTAATTCG ATGTAGTTGA
   121561 TAGAGCGCGA TGGCTTAATC TTGATATCAG CTACAAACCT CTGAGTGTTT ATAACTTGAT
   121621 CGGTGTTATT AGTTCCATCG CAGATTACTT CAAAGTCTTG AATTCCACGA CGACCCTGGA
   121681 TGTCACGCAG GAATGGAATT ACTAAATTAC GGAATGCTGC ACGAGTGTAA GCATCATTGA
   121741 ACTCGAATAG AGTATAACGA GCCTGTTTAG CAATGGCTTT TTCAAGGACA ATGAACAGAC
   121801 GACGTACGTT TATGCTTTCA AATACAGAAG AACGACGAGT TCCAGTCTTA TCGCCGTACA
   121861 AAATAGTTCC TTCTCCTGGG AAAGTTACTA CAGGATTTAC AGAATTCTTG TAGAGAGTAT
   121921 CTCTGTAAGA CTTCTTTGGA TTCCAAGCAA GTCGTACAAC ATTCTTTACG TGTCCACGGT
   121981 TAAAACCTGC AAAAGACCAC CAAGCATCGT TAGTTTGTTC TGTTTGCGCA GCAAGTCCTG
   122041 CCATATCTCC ATTAAGTGGA ATATAACGAT AGATGTCATT GTAGCGATCG TATTGATACT
   122101 TATAGTTAGA ATCAATAAAG AGGTACGTCG AAGATCTTAG ATCGTTTGCA AAAGTTACTA
   122161 TGTCTGCAGC CTCATATCCA ACGTTGTTTA CAACGTCAGA CTTCTCTGGA GAAACGAATA
   122221 CTACACAATC CATTCTCTGT TCGGCAATAT TATCTACAAG ATAATTTGCA AGCTGTGCAC
   122281 CGTTAACACC GCCACGGTTT TTTCCTGTGA TGAGCAGCGA TACATCTACT TCTTCTGTTG
   122341 AAGCAAATAA ATCCCACGCA TCAGTAAGAT TTCCGATAGC AATTGTAGAT TCATTAGATC
   122401 CATCAAATCC GTATTGGAAA GAAGATGTAA ATGGACGGCT ATTTGTAGAA TCTACTAAAT
   122461 TTTTTCCTGT ATTAGATGTA GCACCAGATA TGTCGTTGAC AGCCCAAACA TATTGAGAAA
   122521 CATCGTTTAT GATGTTTCTG TAGTAGTTAG AAGTGCCATC TTCAGATAGA GCATCTGTAG
   122581 CACGAGACAC AAAAGAATAC TTTTCTAGTA CAGCTCCAGC ATCTCCGCTA AACTTTCCAT
   122641 CTTCATCAAC TACAACTACA TGCAGTTCAT CTTCTGCAGA TGTATTTCCG CTGGCAATTT
   122701 GCCAGGAAGA CTGCGCAGGA GCAGCATCAA ATATCGATGC ATATTCCCAA GTACGAGTTA
   122761 TTGTCGAAGT TGACCAATCT GAAGACCTCT TATATCTATC TTCAAGATTA AATACTACCG
   122821 CACGAGACGA AGCATTCAAT AGGGCCCAAT TAGAAGTTGC ATTGGTAAAT CCAGCATTGG
   122881 AAGTAAGAAC AGCATTGTTA GAATCTACCA CACTAGATAT TCTCAGTGTT CTCCAATTAG
   122941 ATGTGTTAGA GAACACTACT ATCCAATCAC CGTCGGCAAC ATTAGCAAAT GCATTAGCAG
   123001 TTGTTACTAG ATTTGCAGAA GTCGACTGTG CATTCAGAGT TACCGAAACG TTAGCTGAAA
   123061 GTCCTATGTT GGCAACGCCT GGAACTGCAG TAATTTTAAG ATTTTGAGTT CCGATAGAAT
   123121 CGTTTCCGAC CATCAAATAA TCGCCGACAG TAAAAGAGCC GATAACCGAA GCAAGCGCGC
   123181 TGTTAAAGGT ATTGACGTTG AAAGTATCGT TTCCTGTGTT AGCACCCATA CTAAGAATAG
   123241 CAGTATTAGA ATTAACTACG AAAGCCACAT TTCCTACGAA ACTAGAAGTA GCAGTTAAAT
   123301 CGACGTTTGA AGTGAATGCG TTTGCTGAAT CGCATTGGGA AATTTTCAAT GAATTTCCGA
   123361 GATCGCCAGC CCAACGAGCG ACGTACGAAA CATCTGTATC AAATTCAGAA TCAGTGTACT
   123421 TCTCTATAAA GTGGTCTTCT GTACGAACTA TCTGAGCTTG TAGATTTGAT ACTGATGCGG
   123481 TATTTACTAT AGCATTGAAT GCAGTAGTAT TGGAAACAAA CTGCAAAACA GCTGCTCCAT
   123541 CTGTACCAGT TACAGTATTT CCGGACGCAA AAGAAAAAGC AGTGCTATTG ATGATAGCAG
   123601 AAATTGTAGC TCCGGAATAC ACTGCTAGTG TATTCGAAGA AGCCATAAGT ATCATTCCTG
   123661 CATTCAATGA AGCAGTATTA GACGTCGTTA CAACTGCATT TCCCGTTGTA AGAGATGCTG
   123721 TTAATGTCGG CGATGAACCT GTAGTATTAG CTGCTCTAGA AACTAATAAA TTATCGGTGT
   123781 AATCCAAGAA ATTAGAACCA GAAAACCAAG TTTCTGCGTT TAAATTTGTA GGAGTACCGA
   123841 GTCTTAGAGC CAGAGTATCC TGGGAATCTA CTTGAATTAT TTGTCCAATT GGACCCCAGC
   123901 GAAATACACC AGCTATCGCA CCTATTGCGG TTGCTACACC TGGTATGCTT CCTCCTACTG
   123961 GAAATTCCCT AACTGTTACG CCGGGACTTT GTGCGAATGC CATCTTATCG ATGCTCCTTT
   124021 TGATAGAGTC TTTTTGTTCT ATTTATAAGA TGAATACCTC ACCAGTCAGT AGGACTCCAA
   124081 AGGTCTCCAT CAGATTTATC TGCTTGTTCA TGGCCGGTAT CTATTATTCC AAACGGCACC
   124141 AACCATTCCA TTTCTCCAGT GCTAGAATCG TAAATGGATC TAACAATGTC TGTTCCTGTA
   124201 AGTTCTTTAA AATATGGCTG CGTAGTTAAC CACGAGAAAA GCACAGCGCA CATAACTAAG
   124261 TCATCGTTTC CTACTGATGC TTCGTAAGAT CCTTTTTTAA GAGCAAATCG AGCCATTTCA
   124321 TCGATCAGAT TAAAATCTGC TACTAATAAT TGATTAGATT CTACCATTGA CTTGAAGGTA
   124381 GCACATCCTA ATCTCTTTAC CGATTTTGAT GTTCTTACAC CTATGCTCGA CTTAGTTCCA
   124441 AATCCTCCAG TTGCTTCATG TCCTATCATT TTAGACACAG TTGAGACTAA ATTTTCATAT
   124501 TCCATCTCAT GGTGCAAGAT ATCTACAACT TGTTGACCGA GGTCATTTGT TTCAATCAAG
   124561 ATATGACAGT TGTTGAAGTA TGTTGCAGCT TCCATGATGT ACTTCGGAAA TACGATCGCT
   124621 GACATATTAT TGTCTCGGAA AGTTGCCACA ACTTTGTATG GTGCTGAAGA AGTGTCGAAC
   124681 ACGATGAAAG CTGAATAGTC TAATCCTGTT CCTCTAGCTG TGTCAACTAC CATTACGTAA
   124741 GAGTGTGATC GATCAGCTTC TTCATAGAAC TTGAAACCAT TTCTATCGTA GATTGGTTCT
   124801 TTCCAAGTAA GTCGTTGAAG CACATCTCCG GCGATCAGTG TCATGTCAGA ACCTAAGAAC
   124861 TCACAGTTCT TAACTACTAC TCCATCGATA AAGTATCGAT TCGAAGCTTC GACGTCGATA
   124921 AGATCGTAGA CAATCTCTGA ACCCAACACT TCTTTCGAAA CGATAGCTTC GAATGTTTCT
   124981 CCTCCGAGCC ACACGTGATG GCCGATTTCT AATAGTTCTG CTTTAGTGTA TATTCCATCG
   125041 TCAACAGATA TCGGATGATC AGAAGTGCAC TGTAACAGCC TGCCACTTTC AGTTGTGAGT
   125101 TCTATCAGAG GTTCTGAATC TCGTGTAACT GTGACACCTG CGAAATCTGA CCAACCATCG
   125161 GGAGTTAACA CTTTGATGCC GTGCAAGTTA GGAACAAAGT CTTTTACGCG TTCAAGTGGT
   125221 TCATGCATTT TTCTATGGTT CCTTGTGGAT TGTCTATATA TTCTTTATCG GTTACTCTTA
   125281 ATACAGATAG ACCTCGATGT TTTAAGAAAA GATCTTTAGC ATCATCTTTC TCTTTAGTAT
   125341 TTTGATGCCA GTAGATTCCA TCAAATTCTA TGACATTAGT TCTATAGATA AAATCTAAGT
   125401 AATATCTGTA TTTAAATGTA GTATTAGGAA AAACAGTTCT ATCTTTATCT GTAACATATA
   125461 TAATCTGTTC ACCTACTAAA TTATGATAAC GAACCCACTT ATGTTCTTTT TCAGGAAGTC
   125521 TTGTAAGCAG TTCATCAAAC AACCTCAAAG AGATTCCAGA CACTCCTTTT TTCAAGCAAC
   125581 CTTTGCAACC ACCTTTATGA TAGCCTTCAT GGTAAGTTAA AAAATTAGAT GGTTTTCCAC
   125641 ACAAAGTGCA ACATTCTGGA TATTGCATAT CATTGACTAA TCTATAAACT TTCTCTGTAG
   125701 CTTTATCAGT AGAAAAAATC CAATTTTTAG TATGATGTTC TATCGATTTC CATAAATTTA
   125761 AATCAGAAAG TTTGATTTCT TTAGAAGAGC CTTGTCCATC CATATCGATG TTTGATATTA
   125821 AATTCTTTAT CTTTTCGATG CTATAAAGTT CTTCAGAAAA AACTCTATGC TGTTTAACAA
   125881 ATCCGACATC TACATTTAGT TTTTCAGCAA TCTCTATCGG AGTTAAATTG CTACAATTAT
   125941 CAGATTTAAT TTCACTTACT TTAGAAGTGT TTTTAAACCA AGTATTAGGT ACATCATAAA
   126001 GCTTACGCCA TTCTGCAATA TTAGATCTAT GCACTTTAAA ATATGTGGCA GCTTTTAAAT
   126061 CCGACATGAT AGATGCAACA GAAATAAATT CTTCTTTAGA AGGAGGCTTT GGACCCTGCA
   126121 TCTTTTGGAG CGTCGATTTG TCTCTAGTCT TTATTTCAAA TTTCTTAAAA AGTTTTTGTA
   126181 TAGGCTGTCT ATCAGAATAA CCGAAATATC TTCCGATTTC ATCGAGTGAC ATCTCTTTAT
   126241 CAAAGTACAG TTTACGTAGT TCCTGCTCCG TTATCGTCGA TGCTTTCTTC TTGTTGTTCT
   126301 GCAATTAAAG ACTCCATATT ATTAGAACGA AGGGCTTCGT ATAATCTGCC CAACGTTGTA
   126361 TTTATATGCG AGTTATTGAT TTTTAATCTT AATTTTGAAT AATAGTGAAA ACATCCGAAC
   126421 TCTTGCCTGA ACTGACGCTC ACTTGTGTTC ATGATTGTCT CTTCTCTCCA AACATCGTCT
   126481 CTTCCCGGAA CATCAGACCA ATGAACATCA GTCCTAGCGT AAGTATTCTT TCCATCTTCA
   126541 GAGTCTTTCC AAATCTTGTG GAACCTGTTT AACCCGTTTG GAGTAGAAGT GATAACAATC
   126601 TTAGTAGACT TACCAGACGA AATAGTCGGA TAAACCGAAG TGAAGAATAC TTCTTGAATC
   126661 TGATTAGGAA CGAATGCAAA CTCATCGAGG TACACTAAAT TCACTGAACG TCCTCGAATA
   126721 GAATCTCCTG TAGTAGAAGA TGATAGAATC GTAGAGCCAT TTTCCAACGC TAAATCTGTT
   126781 TTGTTCCAAG ATATCACTCC TTGCTGCATC CAGAAAGGAA GATTCTCGTA AGCCATCTGT
   126841 ATTCTGCTAA TAATTTCTTT AGCCATAGGA TGTTTGTTGG CAAGAATAGC AACTGAGAAA
   126901 TTAGCATTGA ACAAGACACA CCACAAGAGA TAGGCTGCAA CCGAAGTAGT GTTGTGCGAT
   126961 AATATTCCAT TGGTAAATAG AGTGTGATCT TCTGAATCTA TCGTTAAATC ATACATATTC
   127021 TCTGGAGGTA TAGATAATTT TTCTACAGAG ACAACTCTTT TGGGACCATT TACAGTTAGA
   127081 ATCTGATCTC CGATGTTGAG ATCTTTAACA AATTTCTGGC TCTTATTTGA GTCTATAACT
   127141 ATGTGAGTGT CAGCACATTC CAGCGAAAAA TTGTCTTCTA ATATTAAACG CCAGACATCG
   127201 TACTCTACAG TCTTATGTAC AGCTGTTACG TCGTGCCATC CATCATCGGA GAGCACTTCC
   127261 CAGTCGGTCA CGTCCAACGA ATCGACAAAT TTGCGTTCTA CGATCTCAGA AAGTTCATGC
   127321 ATTCTTCTAT AACCTTTTTC TTATCATCGT TGTAGTTGCT TTCTCTAACC ACTAGAACGG
   127381 TATATCCCTT GGACCTAGCA TATTCTTCTT TTTTAGAATC GCGTTCCCAA ATTTCTTGTG
   127441 CAGATTTATT CATCTGTTTA TTAAAATATG TTGATTCATA CTTTTCTGGA TTGGCGTGCC
   127501 AATAGTCGCC ATGGTATTCT ATTATCTTGT CGTTTAATCT AAAATCGTAT ACATAGACAC
   127561 GCTTGTTATC TTCTACAAGA GCAAATTGAG TATGAACTTC TATACCATTA GCACTAAATT
   127621 CTTCAAACAG TTCTTTTTCA GCTTTAGATA TGCTTCCTAT AGCAGTAGCT TTTAGTCTGT
   127681 TTATACGAGC CTTTTCTTCA TCAGATTTAG AATCAAGTGC ATCTATCCAT TTAATCTGAC
   127741 GTTCTTTCCA TCTCTTATGA CCATCAATCT CTCCCAGCTC TTCGATGCAC TTTTCGAGAG
   127801 AAAAAGTAGT TTGACGTTCT TTTAAAAGTT TGGCCGCTTC GGCTTCATCG CCATCGGTTT
   127861 TTTTGAGATA GTATTCGATA GTGGTAGTAT CGTTCCTGCG ATCAGATCGT GTCTTAATAG
   127921 CTTTTTCTAT CAGAGCTTTA CGATCAGTAG TGTCCGCATG AACAAATTTC TCAGAGTAAG
   127981 GAGAAAATTT CCCACCGTGT TGCCAGGCAG GGTTGTTCTC TCCTGACACT CTCTTAGAGA
   128041 CCACTTCGGA TATTTCGTCG CATACGAGCT TATCAACGCG GTGTTTGATC TTGTAGTCAG
   128101 CACCCTTCAT CTTATGAGCA CGTGTAATGT GTGATGTCAA GTCTCGTCCA AGATACCCGC
   128161 ATTCTAGACA AGTTGTAAAC GTCTTAGGAT TATTAGAATC AATCTTTGCA TTTTTGTATA
   128221 TCTTCACTTT ATTCATTTTG TTCCTCGACA GGTTGGTTAA TCTATTAACT TCGAGGTATT
   128281 TATGCGTGCA TAGAAATTTG AAGCGCTTAT TTGTTCGATT TTTCCTGTTG TTTTATTACG
   128341 AACAGTAATA AGTGTGTCAT TTTTAACACA TTTTCCAACC TGACGTGGCA TCTTAGCTAT
   128401 AGAAAATCTG TTGTGGTGGA AAGTTTCAAT CATCCTTTCT TGGAAAGGCC ACATCTCGAA
   128461 TGGTATTACA CCTCTGTCAA CAGACACAAT TTTAATGTAC TTCTTGATGA AGTAAATCGG
   128521 GTCTTTGATA CACTTGGCAA TCTCGATAAC CTGTTCTTTA GTATAGTCTA GTTTTACTCC
   128581 AGACTTACGA AGATTAGTAT AGTTTAAATA GTTGTTGTCG TTCTTCACTT AGTATCATCC
   128641 TTTTTTGGAG TTATATCTCT GACAGATGTT TCGATTCCTG CACCCTTCAG CATTTTTTGC
   128701 AGTTCATCCA TAGATCCTAC GAAAACATTG TTGGTAACAT TGCTAGGTGT GTCGTCGGGA
   128761 ACTTGCATCT CTAGTGCTTT AAGTTCTTTG CTCTTTTTTG ATAAATCTAA AAGTGCGTGA
   128821 TTTGCATCTG TAAGAGTTTT GATTCCATTG AATACAACTT CGTATGCACG TGGGTGCTGC
   128881 ATGACAGAAG CCACGTCGAT CGCTTTGTTG AGTGCATTAG ATGCTTTTTC TATAGTAGAT
   128941 ATTATGTTTT CTCTAGCATA AGAAAAATCA GCATCTACGT GTTCGCGAAA TCTTCTTATC
   129001 TCTTCGTTAG GATCTTCTAA TATAGAAGCT AGAATATCAG TAGATGCAGC TGGCTGTATG
   129061 TTAGATTCCA CACCGAACTT ATCAGATAGA GGATCATATG GTTTATTAGG ATCTTCAGAT
   129121 GACATCTTCA CCGCCTACAT TTTTTACTTC TATAAAGCCG TAATCGTCTT CCCAATTTAT
   129181 CTGCGAATAA TCTATTGTCA ATGCCGGGTC TGACGTTGGA TAGCCGTCTT CTGTTAATCC
   129241 TGGATACACA GAAATTTGAG CATCTGAAAT TCCATCGATA GTACCGAAGT TTCCTTCGAA
   129301 TTTTTTGATA ATTCTGCTCT TTTGAATTGG CCCAAACAAG AAACCTTGAA GTTCAAACCG
   129361 CAGTATATGT CTGATATATC TACGTTCTTC AAAACTTCCA TTCCAGTTAT CTTGCGAATC
   129421 GTGGTCGATG AATCCTAAAG AAATGTCTTT TTCTATTATA GGATCGTCGA TAATTCTAAC
   129481 GCTTGATGTC CAGTTTGGAG CAAAAAATGG AAGAATCTGT TCTATTATTT TTATTCCATC
   129541 TTCTGCATTT TTAACTATTA CGTTGAGTTC AAATAGGAAA TTGAATGGAA CAGGATTGTA
[truncated: 101,000 more chars]
