# Supplementary material for: Clades of huge phages from across Earth’s ecosystems
Source: Nature. 2020 Feb 12;578(7795):425–31. doi: 10.1038/s41586-020-2007-4 (PMC7162821; doi:10.1038/s41586-020-2007-4)
Supplement: Supplementary file 6 — Genbank files for all genome. [file 41586_2020_2007_MOESM6_ESM.zip › genbank_genomes_SD-4/PPR-W_PHAGE_36_0.gbk]

LOCUS       PPR_Contig_984988_prodigal-single     223498 bp    DNA     linear   BCT NOV-13-2019
DEFINITION  PPR_Contig_984988_prodigal-single, contig.
ACCESSION   PPR_Contig_984988_prodigal-single
VERSION     PPR_Contig_984988_prodigal-single.1  GI:
KEYWORDS    .
SOURCE      PPR-W_PHAGE_36_0
  ORGANISM  PPR-W_PHAGE_36_0
            marine sediment metagenome, unknown, unknown, unknown, unknown,
            unknown.
COMMENT     Data sourced from ggkbase. For additional details see
            http://ggkbase.berkeley.edu/organisms/405144
FEATURES             Location/Qualifiers
     source          1..223498
                     /organism="PPR-W_PHAGE_36_0"
                     /mol_type="genomic DNA"
     gene            <2..172
                     /locus_tag="PPR_Contig_984988_prodigal-single_1"
     CDS             <2..172
                     /product="Uncharacterized protein n=1 Tax=Helicobacter
                     bilis ATCC 43879 RepID=C3XI61_9HELI"
                     /codon_start=1
                     /transl_table=11
                     /translation="KNQRHGLCKEYYKNGYLRFEYNYFKNQRHGLCKLYYKNGNLRRE
                     RYYINGVMTNAT*"
                     /db_xref="UniRef100_C3XI61"
                     /db_xref="85688731"
                     /db_xref="C3XI61_9HELI"
     gene            162..371
                     /locus_tag="PPR_Contig_984988_prodigal-single_2"
     CDS             162..371
                     /product="hypothetical protein"
                     /codon_start=1
                     /transl_table=11
                     /translation="MQPKLSDKDASTMVKSSLAVMFLVASLFYFAYTAMQSEDFIRAL
                     TLTITGSIVSIIYYVGMRRIVLKQK*"
     gene            384..620
                     /locus_tag="PPR_Contig_984988_prodigal-single_3"
     CDS             384..620
                     /product="hypothetical protein"
                     /codon_start=1
                     /transl_table=11
                     /translation="MEDMILDAGVLAAVNSIKLNALNNTLANGVPRKLTDQQALNIYV
                     RSYQLARDSFLHPTTINQNDLRRQINYCYEHKRA*"
     gene            622..933
                     /locus_tag="PPR_Contig_984988_prodigal-single_4"
     CDS             622..933
                     /product="hypothetical protein"
                     /codon_start=1
                     /transl_table=11
                     /translation="MKKIFDFLNKLWRNIINFLGFGECHFIISGVKCGGRVRRVAIFS
                     GTITMPMCKKHFNEHKKIMLLHHIGLDVEDVLKMSSEEKERTIGEKSKDLINKPPKIY
                     W*"
     gene            942..1015
                     /locus_tag="PPR_Contig_984988_prodigal-single_trna_1"
     tRNA            942..1015
                     /product="Thr"
     gene            1033..1554
                     /locus_tag="PPR_Contig_984988_prodigal-single_5"
     CDS             1033..1554
                     /product="Uncharacterized protein {ECO:0000313|EMBL
                     :KKL15740.1};  TaxID=412755 species="unclassified
                     sequences; metagenomes; ecological metagenomes.;"
                     source="marine sediment metagenome.;""
                     /codon_start=1
                     /transl_table=11
                     /translation="MQEKISDFVHYALSFPKIIKQRVTHFFRWIIKSIQYSIILSNDS
                     DWDYSSVLMLLHYKLQRMRKEFLSDRAFAACRFESAAQIRHAEKLIEYVRDGHPEANK
                     LSDEYHEKWGNLKLFDDEGKFVAMPEKSKTENLKESKDELIEMTNKVREIEEKNWNLL
                     FDHLKKYLRDWWD*"
                     /db_xref="A0A0F9B293_9ZZZZ"
     gene            1554..1754
                     /locus_tag="PPR_Contig_984988_prodigal-single_6"
     CDS             1554..1754
                     /product="hypothetical protein"
                     /codon_start=1
                     /transl_table=11
                     /translation="MENKKEDEELVNDLVTLINDFYDDLLGKLPSFISKKILIPSKVK
                     NYAERIMNISRKYVTAIVANHK*"
     gene            1762..2259
                     /locus_tag="PPR_Contig_984988_prodigal-single_7"
     CDS             1762..2259
                     /product="hypothetical protein"
                     /codon_start=1
                     /transl_table=11
                     /translation="MAKSKIRYIKQVDRTSCGPVALINVLKWLGCDVSYNNFIYMSKC
                     ICDWKDPRYEEDGGVVNDGMDKALNYFKINFKAIDNPKLSDFDTHLENGGAILISYIP
                     ILNSKKHEQCGHISFCIGKSSKMYVMVNDCFNKTIIKRHARTIERILKSKIDDADFKV
                     WLISR*"
     gene            2265..2600
                     /locus_tag="PPR_Contig_984988_prodigal-single_8"
     CDS             2265..2600
                     /product="hypothetical protein"
                     /codon_start=1
                     /transl_table=11
                     /translation="MRKSKEEAVNNFKEKWGLTGKHFYRFGDNLFILSVKKVTIENPS
                     YENTYVSSSMMTELNSLNSILKMIKKPKTKFIIDSHKMNSGFYKCEVFDTYEKLKTYL
                     LINKLAGLK*"
     gene            2597..3022
                     /locus_tag="PPR_Contig_984988_prodigal-single_9"
     CDS             2597..3022
                     /product="MORN variant repeat protein n=1 Tax=Shewanella
                     putrefaciens (strain 200) RepID=E6XHX4_SHEP2"
                     /codon_start=1
                     /transl_table=11
                     /translation="MTLLRDAMTAYLSGLTTKKTDKEIWWENKRGEKITVELVDADLE
                     KYIVRHYHENGNLMFEDNFIKDLLCGVGKMCDINGNTELEYECYDGKFHGFYRCYWCD
                     GNIRTELLYKNGLLHGLCKYYNEDGILTNTIKYINGERQ*"
                     /db_xref="UniRef100_E6XHX4"
                     /db_xref="shp:Sput200_0533"
                     /db_xref="E6XHX4_SHEP2"
     gene            3019..3339
                     /locus_tag="PPR_Contig_984988_prodigal-single_10"
     CDS             3019..3339
                     /product="Uncharacterized protein {ECO:0000313|EMBL
                     :KKL64330.1}; Flags: Fragment;;  TaxID=412755
                     species="unclassified sequences; metagenomes; ecological
                     metagenomes.;" source="marine sediment metagenome.;""
                     /codon_start=1
                     /transl_table=11
                     /translation="MNDANVKKLFRKFKLFMNKKRTGEINCRDELYDIIFNLCNELQS
                     ATLPDNFFVTHIGEKYGKLQFYTVSGNMSTRFIIEKYVEQSEELIESLTPETVVVCDE
                     TTEQ*"
                     /db_xref="A0A0F9G463_9ZZZZ"
     gene            3336..3536
                     /locus_tag="PPR_Contig_984988_prodigal-single_11"
     CDS             3336..3536
                     /product="hypothetical protein"
                     /codon_start=1
                     /transl_table=11
                     /translation="MKIKKLPENWPFVTNQQQELGLIKMHAHSRISVSIFKSCCKKLV
                     DENFVSIGQAKKVVRRFLKLRN*"
     gene            3538..3969
                     /locus_tag="PPR_Contig_984988_prodigal-single_12"
     CDS             3538..3969
                     /product="Uncharacterized protein n=1 Tax=Helicobacter
                     bilis ATCC 43879 RepID=C3XD67_9HELI"
                     /codon_start=1
                     /transl_table=11
                     /translation="MTLLHDAMTAYLSGLTTTKNEKEIWWQDGFGDKITVELVDADLE
                     TYIVRRYSEHNYTLLYEVNFKKDQRHGPSKSYYGDGNLWIENNYLRDKRHGLCKEYSK
                     NGRVFAEYNYHKDKLHGLCKYYNSRSGKIREEKYCKGKLCQ*"
                     /db_xref="UniRef100_C3XD67"
                     /db_xref="C3XD67_9HELI"
                     /db_xref="fnu:FN2111"
     gene            3960..4628
                     /locus_tag="PPR_Contig_984988_prodigal-single_13"
     CDS             3960..4628
                     /product="Putative uncharacterized protein n=1 Tax
                     =Pseudomonas syringae pv. lachrymans str. M301315
                     RepID=F3E5W0_PSESL"
                     /codon_start=1
                     /transl_table=11
                     /translation="MSIEIEYEKLRSALRYWLYGKGYHKAVKAMEYAAKYHKGLRKDG
                     VTPEFYHQLCIAGYVRTLHLIYSEETMATAFLHDLIEDYDISASELERQFGKEIAFPV
                     SLLSKRRDGYTIENTPYYLNICNDPIASVVKGADRIHNFQTMIGVFDITKQKEYIEDC
                     KVGLLPMLKKARRKFPEQEPAYENIKHALLSQIDLIECLHKYFDTASNPKNDLITAPE
                     KRVP*"
                     /db_xref="UniRef100_F3E5W0"
                     /db_xref="A0A0F9ARL1_9ZZZZ"
                     /db_xref="F3E5W0_PSESL"
     gene            4628..4852
                     /locus_tag="PPR_Contig_984988_prodigal-single_14"
     CDS             4628..4852
                     /product="hypothetical protein"
                     /codon_start=1
                     /transl_table=11
                     /translation="MTVLHDAMTAYLSGLATKKNDKEIWWVDKYGEKITVELVNADLE
                     THIIRYYCEDGSLQRDKFGFVKSYFKLLNS*"
     gene            4886..5227
                     /locus_tag="PPR_Contig_984988_prodigal-single_15"
     CDS             4886..5227
                     /product="Uncharacterized protein {ECO:0000313|EMBL
                     :KKK82900.1};  TaxID=412755 species="unclassified
                     sequences; metagenomes; ecological metagenomes.;"
                     source="marine sediment metagenome.;""
                     /codon_start=1
                     /transl_table=11
                     /translation="MTDGKPMTTDRIDVLMVEGAKENYDTVVDKITQLYNHNMHKAYE
                     KFKVSMVKDAKLGWALIFEGEREENKTETAEREAKEFATRKRLEDAELKEYLKLHKKY
                     GKKCDDGCKCS*"
                     /db_xref="A0A0F8ZAG6_9ZZZZ"
     gene            5205..5522
                     /locus_tag="PPR_Contig_984988_prodigal-single_16"
     CDS             5205..5522
                     /product="Hypothetical exported 24-amino acid repeat
                     protein n=1 Tax=Photobacterium angustum (strain S14 /
                     CCUG 15956) RepID=Q1ZMX2_PHOAS"
                     /codon_start=1
                     /transl_table=11
                     /translation="MTDVNVHDVMAAYLAGLVTKLNEKEIWWQDKNGYKITVELVDAD
                     LETYVVREYHRRGRLWYEENYLNDQLHGLRRIYDRSGKLYLEENYCEGRVIDSKKYLD
                     DGD*"
                     /db_xref="UniRef100_Q1ZMX2"
                     /db_xref="A0A0D8QYT0_PHOAN"
                     /db_xref="Q1ZMX2_PHOAS"
     gene            5588..6622
                     /locus_tag="PPR_Contig_984988_prodigal-single_17"
     CDS             5588..6622
                     /product="Phosphoesterase RecJ domain protein n=1 Tax
                     =Haloterrigena turkmenica (strain ATCC 51198 / DSM 5511 /
                     NCIMB 13204 / VKM B-1734) RepID=D2RZ17_HALTV"
                     /codon_start=1
                     /transl_table=11
                     /translation="MVDKEKLDSIFKNISSELPVGILIHPSPDPDCLGAAAGFTIFLQ
                     HAYGISSKIYHLGEISHPQNKSLKNVLHINLEEGKSFDHTKVSATVLLDTDLTNSGFK
                     NEKFIKSTVRIDHHDTDRDEESELEDVRQTGSTCAIIWEYLKEFDIPMEEYPDVATAL
                     VLGIKTDTVDFTSNATTELDMQAFRLLLPFVAKDKLAKVTQFPLPKIVFEAETRAYKN
                     KETRNATLTAFAGELTQLNRDVIPTIADRFARMDGINTAVILGIIGNNIVASVRSSDQ
                     RVDVADFCVKVFGKAHAGGREGAGGASVPLGLAFEILSGKEVRDVIIKEIISAFSLKI
                     FTTLGEYEAS*"
                     /db_xref="UniRef100_D2RZ17"
                     /db_xref="A0A0F8XTZ7_9ZZZZ"
                     /db_xref="htu:Htur_3120"
                     /db_xref="D2RZ17_HALTV"
     gene            6622..6981
                     /locus_tag="PPR_Contig_984988_prodigal-single_18"
     CDS             6622..6981
                     /product="Uncharacterized protein {ECO:0000313|EMBL
                     :KKM85105.1};  TaxID=412755 species="unclassified
                     sequences; metagenomes; ecological metagenomes.;"
                     source="marine sediment metagenome.;""
                     /codon_start=1
                     /transl_table=11
                     /translation="MAKPKLTDTQKKTLANLEWFIKNEIVWDGNKDLRDAVLDGHIAV
                     FSIRGDERVLYRVAPSRNYFDTLVMTDTKENAKLIMKYNLTTKSIMVDMLRLYTMEEM
                     CRSFVPDLFRYGVRNEI*"
                     /db_xref="A0A0F9N8I3_9ZZZZ"
     gene            6971..7408
                     /locus_tag="PPR_Contig_984988_prodigal-single_19"
     CDS             6971..7408
                     /product="NUDIX hydrolase n=1 Tax=Thiocapsa marina 5811
                     RepID=F9UA88_9GAMM"
                     /codon_start=1
                     /transl_table=11
                     /translation="MKYETSIGIVPVRKDGDEYKFLLLCSYRYWCFPKGRVDSKDQSE
                     LETALRETEEETTITPRDLDFRWGKDCYTTEQFKTKIGRKTDKFFIAETSVEKIFLPI
                     SLELGKPEHDRYAWVSYDDAKKMVNERIGKVLDWANDKIKETK*"
                     /db_xref="UniRef100_F9UA88"
                     /db_xref="tbd:Tbd_2635"
                     /db_xref="90086304"
                     /db_xref="F9UA88_9GAMM"
     gene            7408..7965
                     /locus_tag="PPR_Contig_984988_prodigal-single_20"
     CDS             7408..7965
                     /product="hypothetical protein"
                     /codon_start=1
                     /transl_table=11
                     /translation="MEKLSEVTVLAIYCSYYSKTAKQYAEMFCRLSGINSSQNKEEII
                     KAASIGLEIIGAPEQTECGDIFTPIPDAIKKLDWLIEKYNHRMSNGWTRSAKQLENSI
                     EKLKNRIGNAKVSEVNQNQIGYVGTTGVDEKYINKLNKMSDFKRKLRMKEKEYIGALG
                     NKEERNSLEKQIEDLRNEIYSIKDE*"
     gene            7967..8299
                     /locus_tag="PPR_Contig_984988_prodigal-single_21"
     CDS             7967..8299
                     /product="hypothetical protein"
                     /codon_start=1
                     /transl_table=11
                     /translation="MTNEEIEMIAAIEKTLIRRKECNDSSLECVILCNGKRISIKNKS
                     VWKSRGYAIAAINNMINYDRSWSYAIRHMSSDTQLKEKVVDNFAASLVVMPLRDYMYV
                     EYMRSNKK*"
     gene            8296..8697
                     /locus_tag="PPR_Contig_984988_prodigal-single_22"
     CDS             8296..8697
                     /product="hypothetical protein"
                     /codon_start=1
                     /transl_table=11
                     /translation="MKNSIDIKDLIVNEEELKSKIAVEMEKKFVECDDQDSYVILYHG
                     KRMSIDGESVWPSESAAKRYMTKNTVKCGGKWHLKDFFFRLLIPKIKEDAYYYGVIIS
                     DNLIKIYQDLGKSFKEQFEIVSLKEYIKRNQ*"
     gene            8694..9077
                     /locus_tag="PPR_Contig_984988_prodigal-single_23"
     CDS             8694..9077
                     /product="hypothetical protein"
                     /codon_start=1
                     /transl_table=11
                     /translation="MNTEIIDINNLTVSVDELKAKIAEGMEEKIVECKDDIFYIILHH
                     GKRISLNYTSIWETERGAKATIARIARNKYNLDYIMRKMVPEKYYCSTYKFSNDIIKI
                     QKELQNGFKEQFKIITFEEYIRSKQ*"
     gene            9074..9424
                     /locus_tag="PPR_Contig_984988_prodigal-single_24"
     CDS             9074..9424
                     /product="Uncharacterized protein {ECO:0000313|EMBL
                     :KKK51810.1};  TaxID=412755 species="unclassified
                     sequences; metagenomes; ecological metagenomes.;"
                     source="marine sediment metagenome.;""
                     /codon_start=1
                     /transl_table=11
                     /translation="MTKKEFKEKFIELTKYWWRDISLYEERVTNLANKISFTTDTIKE
                     WFDGISLPVSKKRDEVIRYLYEEIEKEKMRNFVRDILSKELRIKFIHNNVIALYLGDE
                     EISSDLISLWDDND*"
                     /db_xref="A0A0F8WTW0_9ZZZZ"
     gene            9417..9803
                     /locus_tag="PPR_Contig_984988_prodigal-single_25"
     CDS             9417..9803
                     /product="hypothetical protein"
                     /codon_start=1
                     /transl_table=11
                     /translation="MTKRSRYKKIVAKIDETPETLRKNFPSNLISAFVAASKSNWNVK
                     EHKKYATLAEEFLGKTKWSDKIEQGALVVRLTIATFDLIESKNKTLVCDKHKKYDGTK
                     KPKNKCKTCAVIYEKKNEKEIETKES*"
     gene            9911..10090
                     /locus_tag="PPR_Contig_984988_prodigal-single_26"
     CDS             9911..10090
                     /product="hypothetical protein"
                     /codon_start=1
                     /transl_table=11
                     /translation="MYEEILLKYYYILMQSYAGTDKWEEIFSKFVRAKEYSKISDDLW
                     KNAHDFYEKYKTDKT*"
     gene            10087..10404
                     /locus_tag="PPR_Contig_984988_prodigal-single_27"
     CDS             10087..10404
                     /product="hypothetical protein"
                     /codon_start=1
                     /transl_table=11
                     /translation="MTSWKQDISLEDLNNFYSMIVKLSRETFGTDDKNNSPVEIMVVD
                     RTKFMAPPYICHIPNQANTVKELKVCEKSARTNMVAAIKQYELICGLLDEAEKLEQQE
                     NKQ*"
     gene            10401..10856
                     /locus_tag="PPR_Contig_984988_prodigal-single_28"
     CDS             10401..10856
                     /product="hypothetical protein"
                     /codon_start=1
                     /transl_table=11
                     /translation="MSSNEFFKLEYKVIPEYQLEISAWDDENNRSILNHVRCDKNPKA
                     LIDDCAKELTKRNIAIEELDNICMCVDNFSVIICYEKEEYKEDTNLSNPLFISGDTVK
                     KQILKSKFYKVKKDKEIKQKQLKIANGQKKELEKQLSNLNKKIEELKGN*"
     gene            10859..11104
                     /locus_tag="PPR_Contig_984988_prodigal-single_29"
     CDS             10859..11104
                     /product="Translation initiation factor IF-1 n=1 Tax
                     =Clostridium sticklandii (strain ATCC 12662 / DSM 519 /
                     JCM 1433 / NCIB 10654) RepID=E3PTU0_CLOSD"
                     /codon_start=1
                     /transl_table=11
                     /translation="MKSTKKDIVELDGKVLTALPNATFMVKLENGSEIICHISGKIRK
                     HSINILPGDSVTVELSSYDLTKGRITFREKGKTTHVQ*"
                     /db_xref="UniRef100_E3PTU0"
                     /db_xref="A0A0F9DNA3_9ZZZZ"
                     /db_xref="cst:CLOST_2174"
                     /db_xref="E3PTU0_CLOSD"
     gene            11094..11441
                     /locus_tag="PPR_Contig_984988_prodigal-single_30"
     CDS             11094..11441
                     /product="Uncharacterized protein {ECO:0000313|EMBL
                     :KKK81597.1};  TaxID=412755 species="unclassified
                     sequences; metagenomes; ecological metagenomes.;"
                     source="marine sediment metagenome.;""
                     /codon_start=1
                     /transl_table=11
                     /translation="MSNKFKFVLVGKSNSCERVLSKEFIMQRTNKDRLDYVKDLVKFH
                     FGGRALAVVNETTLVKDMYVYPQFFAAGWVIDNETNEEFVLIDHGKSMKDARSSLMDA
                     FNSINWHEYSTKI*"
                     /db_xref="A0A0F8YJM0_9ZZZZ"
     gene            11450..12058
                     /locus_tag="PPR_Contig_984988_prodigal-single_31"
     CDS             11450..12058
                     /product="Uncharacterized protein {ECO:0000313|EMBL
                     :KKM60736.1};  TaxID=412755 species="unclassified
                     sequences; metagenomes; ecological metagenomes.;"
                     source="marine sediment metagenome.;""
                     /codon_start=1
                     /transl_table=11
                     /translation="MNAIVVALIIFGSYNVQDTISGGLNDIENERWQQASDKFNEAIN
                     SGHLSDYGLSEIYWNLYIAEKNLYHKDESATALLGFLTYARISLQDKSLGIKELRSIK
                     DRIDFSEPMLQALWASNNSHSCRSKLFECYMAKEDLLSIFVVSIPFCSEQIIGSIDTV
                     KNDNGVEVKVICFDINSFNLDSNGFGHQGQITKIENYYFVIP*"
                     /db_xref="A0A0F9JEL9_9ZZZZ"
     gene            12055..12402
                     /locus_tag="PPR_Contig_984988_prodigal-single_32"
     CDS             12055..12402
                     /product="Uncharacterized protein {ECO:0000313|EMBL
                     :KKM60737.1};  TaxID=412755 species="unclassified
                     sequences; metagenomes; ecological metagenomes.;"
                     source="marine sediment metagenome.;""
                     /codon_start=1
                     /transl_table=11
                     /translation="MKFSFKDLAKKQCEKSSYKKRLGAVVVNRGKVVGLGHNVVQSTG
                     IKTDGLHAEISALRNTSAKFRYGSTVYVCRILKNQEIALSKPCHACSVVMKKMGVKYV
                     WYSVGPNWVRMKL*"
                     /db_xref="A0A0F9LUG0_9ZZZZ"
     gene            12399..12929
                     /locus_tag="PPR_Contig_984988_prodigal-single_33"
     CDS             12399..12929
                     /product="Uncharacterized protein {ECO:0000313|EMBL
                     :KKM60738.1};  TaxID=412755 species="unclassified
                     sequences; metagenomes; ecological metagenomes.;"
                     source="marine sediment metagenome.;""
                     /codon_start=1
                     /transl_table=11
                     /translation="MKNYYNTVCIEGIGSDINWCGRHRGGKRCLYCRRHAKFEEWSKD
                     WKWNYLLEWNGRWPNGWRERSYYKTDGVYEVTSGTYSKYVNMPVVYSDSPDRYWTIGV
                     SELKLKHLLKQGCKKNRKCKCINLIQRGSWYCPECFKLISNYANISGIEKHDLIIEVR
                     NELKEKILIALLSGII*"
                     /db_xref="A0A0F9ITV4_9ZZZZ"
     gene            13049..13759
                     /locus_tag="PPR_Contig_984988_prodigal-single_34"
     CDS             13049..13759
                     /product="Uncharacterized protein {ECO:0000313|EMBL
                     :KKM03446.1};  TaxID=412755 species="unclassified
                     sequences; metagenomes; ecological metagenomes.;"
                     source="marine sediment metagenome.;""
                     /codon_start=1
                     /transl_table=11
                     /translation="VDKYKIKMAKAIRKAKVPENFKLSAPSKISLKNNSSINFPAGPS
                     FSCPGATEACSDCYAKKHRHLFGPVQKNIADNWKLLSALEKSNQMTKAIDSILSGMQQ
                     DLGIFRINSSGDFSSQWVVDMWAKLIGSKKDTQFWAYTRSFDFNFSKLTRLPNFSLWA
                     STDDFNFAQAKEFVRRFRKSGTKHAYGPWDHDRPFPKNSFCCPVTSGDMKMNGACEKC
                     MLCVTKRRTSKHVVFLKH*"
                     /db_xref="A0A0F9JC90_9ZZZZ"
     gene            13941..14213
                     /locus_tag="PPR_Contig_984988_prodigal-single_35"
     CDS             13941..14213
                     /product="Uncharacterized protein {ECO:0000313|EMBL
                     :KKM03448.1};  TaxID=412755 species="unclassified
                     sequences; metagenomes; ecological metagenomes.;"
                     source="marine sediment metagenome.;""
                     /codon_start=1
                     /transl_table=11
                     /translation="MTNNMFEIIDLNIKSKRWIGGLGRLKKDGSIVKLNGQIFERRTT
                     KSGEVVILMDNLLGNPRKNQKKRWQIVLVDNLVCLNENHWKHTKAA*"
                     /db_xref="A0A0F9JX12_9ZZZZ"
     gene            14216..14881
                     /locus_tag="PPR_Contig_984988_prodigal-single_36"
     CDS             14216..14881
                     /product="Uncharacterized protein n=1 Tax=Guillardia theta
                     CCMP2712 RepID=L1JP29_GUITH"
                     /codon_start=1
                     /transl_table=11
                     /translation="MFRHYEKTFRILVPQISTVGKHYLSDSDTQKLLNGKVTLTEKMD
                     GANTAIIRNKNDFRLQKRGSLVDTSEHYQFNFFKAWSQANYDKLMSIPQDTILYGELM
                     ICQHTIHYDSLPDYFLAFGLFDRKSNQYKHWNDLKKLCDDIGLATVPLLEKDTTVAKT
                     ELFDMVPNPSNYGHEQAEGLVVWNYNKQMRGKVVLRKFQESIDEDGHWSRKTITKNLL
                     KAV*"
                     /db_xref="UniRef100_L1JP29"
                     /db_xref="A0A0F9FRR7_9ZZZZ"
                     /db_xref="ajs:Ajs_0826"
                     /db_xref="L1JP29_GUITH"
     gene            14883..15098
                     /locus_tag="PPR_Contig_984988_prodigal-single_37"
     CDS             14883..15098
                     /product="Uncharacterized protein {ECO:0000313|EMBL
                     :KKL53738.1};  TaxID=412755 species="unclassified
                     sequences; metagenomes; ecological metagenomes.;"
                     source="marine sediment metagenome.;""
                     /codon_start=1
                     /transl_table=11
                     /translation="MSNNFVDKCAICPYCGDFVEYPNEKQIKIFGKPTCCEYEMVVID
                     REKLHKIARALDTLKQNIENELLKGVS*"
                     /db_xref="A0A0F9CWG9_9ZZZZ"
     gene            15108..15644
                     /locus_tag="PPR_Contig_984988_prodigal-single_38"
     CDS             15108..15644
                     /product="Uncharacterized protein {ECO:0000313|EMBL
                     :KKK75077.1};  TaxID=412755 species="unclassified
                     sequences; metagenomes; ecological metagenomes.;"
                     source="marine sediment metagenome.;""
                     /codon_start=1
                     /transl_table=11
                     /translation="MRILLDMDGVVVDFVEPLLKMYNDMTNENVPLSSIKNYNIGKFV
                     KDPMTLRRLKESVGFIRNLPPKGDSLDGVKDLLKAGHEVVFVSNGTNCPTSGHEKRDW
                     LFYYFHREWKYPPLVLTYHKYLVSGDCLVDDNPKNLENLSPNTKPLLWHCSYNSEEDG
                     KYTRIYDWSHLLDWANRN*"
                     /db_xref="A0A0F8Y148_9ZZZZ"
     gene            15646..15999
                     /locus_tag="PPR_Contig_984988_prodigal-single_39"
     CDS             15646..15999
                     /product="Uncharacterized protein n=1 Tax=Fusobacterium sp
                     . oral taxon 370 str. F0437 RepID=G6C3F4_9FUSO"
                     /codon_start=1
                     /transl_table=11
                     /translation="MTLLHDAMAAYLSGLTTKKNEKEIWWWDESGYKITVELVNARWE
                     KYIVRYYYDNGNLSSEYNYFKGQYHGLCKGYCDNGNLRSEYNYFKGRRHGLCKYYYDN
                     GNLRSEYNYNHGSLR*"
                     /db_xref="UniRef100_G6C3F4"
                     /db_xref="X8ID98_9FUSO"
                     /db_xref="ial:IALB_1292"
                     /db_xref="G6C3F4_9FUSO"
     gene            15996..16145
                     /locus_tag="PPR_Contig_984988_prodigal-single_40"
     CDS             15996..16145
                     /product="hypothetical protein"
                     /codon_start=1
                     /transl_table=11
                     /translation="MTHDIENIYIDILKYKATVWFCKYEEDGGGFTIITTSNRHKNPY
                     SSYYL*"
     gene            16180..16605
                     /locus_tag="PPR_Contig_984988_prodigal-single_41"
     CDS             16180..16605
                     /product="MORN repeat protein n=1 Tax=Fusobacterium
                     periodonticum ATCC 33693 RepID=D4CW32_9FUSO"
                     /codon_start=1
                     /transl_table=11
                     /translation="MTLLHDAMTAYLAGLTTNRTEKEIWWENERGDKLTVELVNSRWE
                     KYIVRQYYDNGNLWWEENYLKDKLHGLNKTCYKNGNLVHEINYRKNQRHGLCRWCWEN
                     GNPRWKQNYYKGKLHGLCRAYYENGNLKAEYNYNHGKQI*"
                     /db_xref="UniRef100_D4CW32"
                     /db_xref="A0A099V6W8_9HELI"
                     /db_xref="myr:MYRA21_2880"
                     /db_xref="D4CW32_9FUSO"
     gene            16602..17159
                     /locus_tag="PPR_Contig_984988_prodigal-single_42"
     CDS             16602..17159
                     /product="DNA polymerase III epsilon subunit n=1 Tax
                     =Stigmatella aurantiaca (strain DW4/3-1)
                     RepID=Q08PT9_STIAD"
                     /codon_start=1
                     /transl_table=11
                     /translation="MNNKKLNEYKLAFVDTETTGLDYHQHEIIELATLIYNQQTDEIE
                     SEWETKIAPSHIETASPEALKINGYYNNPDTYTGNINSALIKFNSLVDGCIIVGQNIS
                     FDLGFIYYNMKPLNIKPSFGRRYLEMMGMAWFAIKDSDTTKMSLESFCNNFGIPNVGA
                     HSALVDCRRTFEVYRHLKDFYRENK*"
                     /db_xref="UniRef100_Q08PT9"
                     /db_xref="A0A0F9JK07_9ZZZZ"
                     /db_xref="sur:STAUR_2647"
                     /db_xref="Q08PT9_STIAD"
     gene            17156..17281
                     /locus_tag="PPR_Contig_984988_prodigal-single_43"
     CDS             17156..17281
                     /product="hypothetical protein"
                     /codon_start=1
                     /transl_table=11
                     /translation="MNMSFEKVLELLNDIKNGEITVDDAIRVVSYLKDYNKQSTR*"
     gene            17223..17336
                     /locus_tag="PPR_Contig_984988_prodigal-single_44"
     CDS             17223..17336
                     /product="hypothetical protein"
                     /codon_start=1
                     /transl_table=11
                     /translation="MMQLELLVILKIIINNLQDSYKLKRENINEYNTLSEN*"
     gene            17308..18624
                     /locus_tag="PPR_Contig_984988_prodigal-single_45"
     CDS             17308..18624
                     /product="DNA ligase (EC:6.5.1.1)"
                     /codon_start=1
                     /transl_table=11
                     /translation="MNTILYQRTKLNKIQSWEISLKEKGDSGFPEVWITHGQVGGKQQ
                     TTFDIIKEGVNIGKANETTPLQQAKLEMERKVTKQVDDGYKYSIEEASEIKTIDFTKP
                     MDKSLCFYKPKNKIEDDKLAALIKSKNAVLSLKRDGQMMVARSSSDFGIEIWSRKMDL
                     STDKFPHIVEGLSGLPNKTILLGEMIYLNKSGTDNFKLASSICRSDPEEAVRKQKEIG
                     FATYYIFDLAFYEGKNLLITKTFSERRKILEDMFSKFNSKHILLSTIFNMSVDKCMNH
                     VEENGLEGLVVWDNSKLIKPEDAFSFNGSANRPNCVFKRKNFKEDDFIVRWDPDNKIG
                     NYGNGKLKEWVGNVFIYQLFEGKEVFLGKVGGGLSEELRKFYTDVSLFPRVWSIKYEF
                     AQPGTGKLRFPVFMRDRTTQGDKDISECLMSEEIISAREEVEEEEE*"
                     /db_xref="amh:I633_21896"
                     /db_xref="UniRef100_K4F7W3"
                     /db_xref="A0A0F9GKB4_9ZZZZ"
                     /db_xref="K4F7W3_9CAUD"
                     /db_xref="6.5.1.1"
     gene            18645..19031
                     /locus_tag="PPR_Contig_984988_prodigal-single_46"
     CDS             18645..19031
                     /product="hypothetical protein"
                     /codon_start=1
                     /transl_table=11
                     /translation="MERNELMAEYAVEEFLKQDTPNVGIKYNIRVRYGKSPAGARQSA
                     LVTVKEGDLIFFGISKCHPKKDKFNKAMALEIAFGRAQKAMKEYKKNSETINDYLPIY
                     KLMGAADVTDAVRIVEYFRALNEIMQ*"
     gene            19050..19457
                     /locus_tag="PPR_Contig_984988_prodigal-single_47"
     CDS             19050..19457
                     /product="Uncharacterized protein {ECO:0000313|EMBL
                     :KKM15367.1}; Flags: Fragment;;  TaxID=412755
                     species="unclassified sequences; metagenomes; ecological
                     metagenomes.;" source="marine sediment metagenome.;""
                     /codon_start=1
                     /transl_table=11
                     /translation="MIRSDEEWVSLCRVDDNGAICFTDEYLALTNTVSGCPRKLASHL
                     IAHWTPEFGTLLDYFGPPDEEEDRFSGIDGEPMDVKEDVTDLWEYYDIPFKGLDGEFY
                     RDILRAKLISMKLPKRLINKYVATAKKNLNGDL*"
                     /db_xref="A0A0F9HJM6_9ZZZZ"
     gene            19460..19726
                     /locus_tag="PPR_Contig_984988_prodigal-single_48"
     CDS             19460..19726
                     /product="Uncharacterized protein {ECO:0000313|EMBL
                     :KKK99257.1};  TaxID=412755 species="unclassified
                     sequences; metagenomes; ecological metagenomes.;"
                     source="marine sediment metagenome.;""
                     /codon_start=1
                     /transl_table=11
                     /translation="MAEEKKELRCVWNMGTDCGGTVEELEMFNKSIKIPVCENHKSEH
                     QILVILHKNKYDIEEVLKWTADKRKEEMLILKLSGLLTDEDTEL*"
                     /db_xref="A0A0F8ZZ59_9ZZZZ"
     gene            19707..20495
                     /locus_tag="PPR_Contig_984988_prodigal-single_49"
     CDS             19707..20495
                     /product="UPI0003C7E9FD related cluster n=1 Tax=unknown
                     RepID=UPI0003C7E9FD"
                     /codon_start=1
                     /transl_table=11
                     /translation="MRTLNCDPSMPKQNKQYSYDEIVKWSEEYKKTYSFYNTGKIFGV
                     DYKIVRQLLIENKSSLNLQTKQDLIDAGLRKCSLCSKIKPNCDFGSYKQKSRCKECSK
                     EMSKKYREDNLEKCLTAERKWYNTNKKYKSQYRKKYVELKKDDPVFKLKKRLRNRIRD
                     AIKNNKKPGSSIKCLGCTLQELKEYMEKLFYDNPGNGEKMTWENYSHSGWHIDHKIPL
                     VSFDLTDLKQFEKACHYTNLQPLWSSDHKKKTVLDLKKFRNKKP*"
                     /db_xref="UniRef100_UPI0003C7E9FD"
                     /db_xref="A0A0F9KI31_9ZZZZ"
                     /db_xref="prc:EW14_0716"
                     /db_xref="UPI0003C7E9FD"
     gene            20510..21589
                     /locus_tag="PPR_Contig_984988_prodigal-single_50"
     CDS             20510..21589
                     /product="ATPase associated with various cellular
                     activities AAA_3 n=1 Tax=Nitratifractor salsuginis
                     (strain DSM 16511 / JCM 12458 / E9I37-1)
                     RepID=E6WZF3_NITSE"
                     /codon_start=1
                     /transl_table=11
                     /translation="MKISDAYGIVKNCVKNHTCAMLWGAPGIGKSSLIHQIAAELNCK
                     MLDLRLAQLEPTDLRGVPMPNKTTGRADWFLPGFWPDRATEDCEREVVDSEGKKQMVK
                     VKAGCCPTGPGIVFLDEIEKAPVSVKNASLQLVLDRMIGSYKLPDDWALVCAGNREED
                     GCFSAPLGSALSNRMIHLEVEPDVESWGAWARDNGIVDDIIGFLHFKPELLYKQTEDH
                     AFPSPRSWEMGSRLIETVSTQKDQKELLSASVGRGSASEYVVWANVYKSVDPEAVLSG
                     QFPDFGGKDQSFKYAVTMAVAFHLRKRKLGIKKVEDNLAKFLGSLSPELRVIFLKQQS
                     LNIMESMAKAPAFKGMIKDIMKIAC*"
                     /db_xref="UniRef100_E6WZF3"
                     /db_xref="A0A0F9I6S4_9ZZZZ"
                     /db_xref="nsa:Nitsa_0262"
                     /db_xref="E6WZF3_NITSE"
     gene            21695..22720
                     /locus_tag="PPR_Contig_984988_prodigal-single_51"
     CDS             21695..22720
                     /product="Uncharacterized protein n=1 Tax=Bacillus cereus
                     HuA2-1 RepID=J9BB81_BACCE"
                     /codon_start=1
                     /transl_table=11
                     /translation="MEQNNNVLYCDLHKFEWTFNKLNKSKCRFCKCNEPTIDQITKFI
                     SDKNGTLISFSDKKDGRWYKIKCNVHQTIWDVRWRTLTKRKSWCRKCFFDRIRISYDD
                     INNLVISRNGILLSENCSGSLEKFRIRCSECLYEWETNWTILKMGSWCPKCSKVAPHT
                     IEEIQNLVSEKGGTLLDTHVNGVRDKIQIKCSCENIFTLDLGNFLRGNWCSKCSEKYK
                     TQKELSKIIEDLFPDKKIHTCYRGFDWLRYVDKLEIDIWVPEMKLAIEYDGLQHFRPV
                     KYFGAKTDEDAQKAFDIISARDAKKNELIAAHSNEIKHFVRFNYSETITKEFVEQKLK
                     QELNNER*"
                     /db_xref="UniRef100_J9BB81"
                     /db_xref="A0A0F9GU40_9ZZZZ"
                     /db_xref="ser:SERP1653"
                     /db_xref="J9BB81_BACCE"
     gene            22724..23647
                     /locus_tag="PPR_Contig_984988_prodigal-single_52"
     CDS             22724..23647
                     /product="hypothetical protein"
                     /codon_start=1
                     /transl_table=11
                     /translation="MEANGYIKGLSAGDLQTWQLEKLNHEALIDLITEDIRIEPILCK
                     IVSESTDANFFKMLNTRMINSAFNNYILLKNAYNDKVKSTPEPFIYDARYGYVDYPQE
                     RKEFVVWSRLNDENRKIEICRWLDNQSSIVYAFSLDWPWLEKDEYLSNKVAEKIVQSN
                     NGSIGPFCHNVSSIMLEKYEKQILEYLLSNKSFDVASALLQNSNSIDSLIIAAFRTLS
                     KTSNIRVFPQTILAPIKKSHFSALPSVTRLKLLENLCEYKVRKINLIDIKTDEDLQPL
                     LFGVSLKYNYRAARVVRDFNLKFLNQGVRNE*"
     gene            23640..24821
                     /locus_tag="PPR_Contig_984988_prodigal-single_53"
     CDS             23640..24821
                     /product="hypothetical protein n=1 Tax=Zavarzinella
                     formosa RepID=UPI0002F6AD29"
                     /codon_start=1
                     /transl_table=11
                     /translation="MSKFRDQSLGEEEDISPEIVSKAAMKMGNSRARLLLQQPFYGVL
                     LSMVDFIPEKAIPTMATDGAKIYYNPRYVCEDLTDDEVFGVILHEISHCIYLHCTAKR
                     RLNRAHKRWNFATDYAVNLEIKDLGYALPQNILLDQKYRDMNAEQIYDTLPDDDKVLA
                     ALGGNFDIHIDNSDEASWDDMEDKIITAYEMTKNAKGKGDIPAGIKRWIDKLRKARVK
                     WERVFHRYVGQALAKDDYSFTRVNKRFLGQDMYLPDMRSHIIGSVVVAIDTSGSIGKN
                     CIEQFAAEIAKISYLIEDITCITCDAEIHEVVKVKKFENFTKKLHFKGGGGTSHKPVF
                     EHIKKMKQNVELLVALTDMYSDIQDIKKPAYPVLWVSTSEITTAPFGQVVQIPNDKGD
                     W*"
                     /db_xref="UniRef100_UPI0002F6AD29"
                     /db_xref="A0A0F9JHG3_9ZZZZ"
                     /db_xref="mcs:DR90_1115"
                     /db_xref="UPI0002F6AD29"
     gene            24977..26119
                     /locus_tag="PPR_Contig_984988_prodigal-single_54"
     CDS             24977..26119
                     /product="Uncharacterized protein n=1 Tax=Staphylococcus
                     aureus subsp. aureus MRGR3 RepID=R9DKI3_STAAU"
                     /codon_start=1
                     /transl_table=11
                     /translation="MGHWCPVCAGSGKLSQSFIEQEISKTGNLLLSDYEKNSAKLIVK
                     CLKHNIEFKTSWKRFYRGHRCPKCSTRPRVNLNDVSDFVLLKNGKIIDSPNFKGSKSK
                     IIIKCLVDGHEWKTTWNNLKKNYWCPMCSGIVKDRQNIETIIDNKNGKLLECPDRITG
                     RSILKIQCLIDNYIWNVNCGNLLNGTWCPKCAKRVMKSHNEVKEFVDNKNGILLSPPE
                     DLQSNLSKLKIQCSCGNEFSISYCNLLNNHHWCSNCSINSTQSKLTETLAEILLNEPY
                     VSNFRGFDWLKDKRNLEIDIWFPELKLAVEYDGPQHFKPVCYDGDEQNAVERFEDRKK
                     KDQLKNDLIAQHTTEIKHFIRFNFKEPITKEYITNKLKKFGLIGKE*"
                     /db_xref="UniRef100_R9DKI3"
                     /db_xref="A0A0F9HHE5_9ZZZZ"
                     /db_xref="tig:THII_1606"
                     /db_xref="R9DKI3_STAAU"
     gene            26122..27084
                     /locus_tag="PPR_Contig_984988_prodigal-single_55"
     CDS             26122..27084
                     /product="Uncharacterized protein {ECO:0000313|EMBL
                     :KKM69027.1};  TaxID=412755 species="unclassified
                     sequences; metagenomes; ecological metagenomes.;"
                     source="marine sediment metagenome.;""
                     /codon_start=1
                     /transl_table=11
                     /translation="MTNYQDESLWRLSYHLQSSAPEKNKEVDPFFANKLESIDDLYSI
                     QYYISYKNVADDMPETKEKINKLFAEEFAKNNLANISKIQSFRAWISDDTKKKFRDWW
                     ITQEETSQLYKSMSDFNCMFSEPNTKILEKLLLIYKSFRKKEVVDLIEKAFINLPDES
                     AAEGCELLYRATPAISVLLLKKNVGEKYSLKGLKSLAKLSKQRDINVKINFAQLESLG
                     PRGRLDAIKQLMGMYDEYYKYNKRIEEYNRQNPGYANRTWVTGYERRLKEKAIIPKMP
                     FETVPTKEEIDRFLFPCSLLYNSEVLEISEKFSEFLKAQEQPKV*"
                     /db_xref="A0A0F9MIM3_9ZZZZ"
     gene            27136..27423
                     /locus_tag="PPR_Contig_984988_prodigal-single_56"
     CDS             27136..27423
                     /product="Uncharacterized protein {ECO:0000313|EMBL
                     :KKM69026.1};  TaxID=412755 species="unclassified
                     sequences; metagenomes; ecological metagenomes.;"
                     source="marine sediment metagenome.;""
                     /codon_start=1
                     /transl_table=11
                     /translation="MASLFKKEVVAVQKKSEVDVVRDSLDVDAAGVVRFRSRTGRGSG
                     KAIEIPGDQFDEFVTLMVKVRDNREQLANEERSKVAPVAETVVETDNTPVD*"
                     /db_xref="A0A0F9K2Z8_9ZZZZ"
     gene            27506..27832
                     /locus_tag="PPR_Contig_984988_prodigal-single_57"
     CDS             27506..27832
                     /product="30S ribosomal protein S21 n=1 Tax=Desulfovibrio
                     piezophilus (strain DSM 21447 / JCM 15486 / C1TLV30)
                     RepID=M1WQL5_DESPC"
                     /codon_start=1
                     /transl_table=11
                     /translation="MTTVYAKPGENIDSLIRRFKKAVDKSGVLADLKRHEFYDKPSVQ
                     KKKKQALAKKRNAKLARKNGNQEERKVSNQNFKWNYDHTKKIQMKPPQNRQNYNKKPF
                     NRGSSR*"
                     /db_xref="UniRef100_M1WQL5"
                     /db_xref="A0A0F9LPD4_9ZZZZ"
                     /db_xref="das:Daes_1500"
                     /db_xref="M1WQL5_DESPC"
     gene            27829..28683
                     /locus_tag="PPR_Contig_984988_prodigal-single_58"
     CDS             27829..28683
                     /product="Uncharacterized protein {ECO:0000313|EMBL
                     :KKM66236.1};  TaxID=412755 species="unclassified
                     sequences; metagenomes; ecological metagenomes.;"
                     source="marine sediment metagenome.;""
                     /codon_start=1
                     /transl_table=11
                     /translation="MSIFDQAYDEMSWNEVCYRLPGELAVSALKRRVNNLETVKILLE
                     NVGSSPAVLSVLKKTVNEILDNEKPDDILALNSNEQLLFSWLNESNRKRVKENDPSKL
                     SLKFLFNTTDSKDLSGLESIMDKVLGDPDFKQSHLRAVMGKADNELFGTLLGKIIKDT
                     RPEVRACVLSVAGHNTVSDNQLVIGLKALAKCPNESITSVNVLPFTIFSELKPMERLN
                     ALSKYLDFFPQYRKVEAFSPAPTKEEFETILFAGCIEQNELVNEISEKYKLITEADPP
                     KQEEEEEV*"
                     /db_xref="A0A0F9JUT6_9ZZZZ"
     gene            28680..29105
                     /locus_tag="PPR_Contig_984988_prodigal-single_59"
     CDS             28680..29105
                     /product="hypothetical protein"
                     /codon_start=1
                     /transl_table=11
                     /translation="MIEELYVPNKCKIPDKVCIVGNTDYLKDNTIWVNFSSKIDNPPA
                     ETLLITDNIFAGDFHISTLHCGRSGFFATLFMDNVKQMGIQLRTSLSSWVINDLIFSG
                     LLQENGVVKLGTEFCVAFYSGHNSMVLKDKYAYNQIRGI*"
     gene            29108..29473
                     /locus_tag="PPR_Contig_984988_prodigal-single_60"
     CDS             29108..29473
                     /product="Uncharacterized protein {ECO:0000313|EMBL
                     :KKM66238.1};  TaxID=412755 species="unclassified
                     sequences; metagenomes; ecological metagenomes.;"
                     source="marine sediment metagenome.;""
                     /codon_start=1
                     /transl_table=11
                     /translation="MIEQISGMELCVFLNPSNSIVTVHFFDRGNKAGKPDIMAYLQRD
                     MSWDVRRVVGETSVLEANREIVSINHESLGIELSGNDFDKFVRAGTKQIIESLGKENG
                     IIEISEAADILENNSYGDD*"
                     /db_xref="A0A0F9J9I8_9ZZZZ"
     gene            29473..29796
                     /locus_tag="PPR_Contig_984988_prodigal-single_61"
     CDS             29473..29796
                     /product="Uncharacterized protein n=1 Tax=Helicobacter
                     bilis ATCC 43879 RepID=C3XI61_9HELI"
                     /codon_start=1
                     /transl_table=11
                     /translation="MSLLHDAMTAWLAGLTTKKNEKEIWWQDEDGFKITVELVNLRWE
                     KYIVRHYFKNGNLYREDSYMKDNPHGLCKSYWENGNLMCEYNYLKGKFCGPCKHYLEN
                     GKLIP*"
                     /db_xref="UniRef100_C3XI61"
                     /db_xref="C3XI61_9HELI"
                     /db_xref="fus:HMPREF0409_01581"
     gene            29793..30074
                     /locus_tag="PPR_Contig_984988_prodigal-single_62"
     CDS             29793..30074
                     /product="hypothetical protein"
                     /codon_start=1
                     /transl_table=11
                     /translation="MTLLHDAYTAYLSGLTTKLNEKEIWWQDKYGFKITVELVGVDLE
                     TYVVRYFYEDGNLRFEMNYCKDERHSLCKCFFDNGILGWTKNFNGSDQI*"
     gene            30087..30374
                     /locus_tag="PPR_Contig_984988_prodigal-single_63"
     CDS             30087..30374
                     /product="Uncharacterized protein {ECO:0000313|EMBL
                     :KKL58399.1};  TaxID=412755 species="unclassified
                     sequences; metagenomes; ecological metagenomes.;"
                     source="marine sediment metagenome.;""
                     /codon_start=1
                     /transl_table=11
                     /translation="MADIIGNANGIKLWELMSNTQDKSEAEYFKMLSVAASKYGKVFF
                     VDSVTERNTKENQVTWSMVWDPSKSVWEVSKFHVPRGAVEATDRLLKVCPT*"
                     /db_xref="A0A0F9D9S8_9ZZZZ"
     gene            complement(30388..31239)
                     /locus_tag="PPR_Contig_984988_prodigal-single_64"
     CDS             complement(30388..31239)
                     /product="hypothetical protein"
                     /codon_start=1
                     /transl_table=11
                     /translation="MTDKVFKDIFIYSDKMNKYSAYLLGYIWADGHIVKYKLGNYNIQ
                     IYTKESDSENLINMCNATGKWNIYVRNIRERSKEKSVTLSTSNKDIYNFLLNHGYGSN
                     SKISADSILNVIPKDLHKYWFRGLICGDGCFYVDAVNKRKAFTLAGPFGQNWDFVINL
                     FNELTINKYYINTKEAKKGSYSNISVQSYSNIIKLGDYIYDGFELDKIGLQRKYDKFV
                     LIKNMCKRDSDGNITNNNKLSTDQIIQIKTLYDGVKFPSRKLGKMFSVDKSTILDIIN
                     GKLHKDV*"
     gene            31312..32607
                     /locus_tag="PPR_Contig_984988_prodigal-single_65"
     CDS             31312..32607
                     /product="Uncharacterized protein {ECO:0000313|EMBL
                     :KKM62751.1};  TaxID=412755 species="unclassified
                     sequences; metagenomes; ecological metagenomes.;"
                     source="marine sediment metagenome.;""
                     /codon_start=1
                     /transl_table=11
                     /translation="MQNVSDYTELKKELQKFNNILITGPAGSGKTYGAIQLFKNSKNS
                     VFTATTGIAALNVGGETLHRFLNLGTASRPELSYIVTDKWDKIKRSKKSFDIDRLQTI
                     LSLKTLIIDEASMLRRDTFELVDVVLSHVRENSLPFGGVQMVLVSDFFQLPPVVTSFD
                     ISRYPDLSEPYCFQSPLWYQAGFESFNLTTNYRQGDGEFLDALGQIRIGNVTPEIDKL
                     FSSRVGANLNVPLQPLKLFSHKDDVSVENINCLKQLPGDKMCSTAEFEGKEYDINILK
                     KECPAEVDLYFGKNAQVMMLTNDPKGNWVNGTMGIIKDLSPLAIKFSSGATFEITPFT
                     WERSVPRVKFDKSIYNEVVAKMTQYPFRLSWSSTLHKCQGLTLDYVELDLSRSFACGQ
                     SYVGLSRVKTIEGLTLRSWNKSSIKTDKKVREFYGITNS*"
                     /db_xref="A0A0F9JK58_9ZZZZ"
                     /db_xref="GWE1_ACD58_39_12_905"
                     /db_xref="sun:SUN_0915"
     gene            32588..32794
                     /locus_tag="PPR_Contig_984988_prodigal-single_66"
     CDS             32588..32794
                     /product="hypothetical protein"
                     /codon_start=1
                     /transl_table=11
                     /translation="MASLIVNGMDKFDLSFESISFIYLKVFKYNFPIKMKDNNICIDY
                     PALVKEKYSLWRRIRQEILDFLCM*"
     gene            33035..33187
                     /locus_tag="PPR_Contig_984988_prodigal-single_67"
     CDS             33035..33187
                     /product="hypothetical protein"
                     /codon_start=1
                     /transl_table=11
                     /translation="MNKLGGKEFVLINRRKVDRNINGALDILFRAAGNTSYFNGDVQN
                     CTVNKS*"
     gene            33210..33626
                     /locus_tag="PPR_Contig_984988_prodigal-single_68"
     CDS             33210..33626
                     /product="Uncharacterized protein {ECO:0000313|EMBL
                     :KKL25770.1}; Flags: Fragment;;  TaxID=412755
                     species="unclassified sequences; metagenomes; ecological
                     metagenomes.;" source="marine sediment metagenome.;""
                     /codon_start=1
                     /transl_table=11
                     /translation="MNLGKVIKIYEIIKNRLPKTYPHPKLAFFEDEDCMLSNTNLKKI
                     ENENVYAVFSPTTETICLPLKMTFEYYGKNGKYINTVNLNKFTDVEIAHTLLHECCHM
                     YAGEKYGYFSEKYHDEKYCDTFASRWVKVLVKEKLL*"
                     /db_xref="A0A0F9BV41_9ZZZZ"
     gene            33760..33924
                     /locus_tag="PPR_Contig_984988_prodigal-single_69"
     CDS             33760..33924
                     /product="Uncharacterized protein {ECO:0000313|EMBL
                     :KKL25771.1};  TaxID=412755 species="unclassified
                     sequences; metagenomes; ecological metagenomes.;"
                     source="marine sediment metagenome.;""
                     /codon_start=1
                     /transl_table=11
                     /translation="MSLALVKLSKKRNGRIYYFLDYISLDVARLGVQIQGEEHNKNEW
                     ALAEIVREFK*"
                     /db_xref="A0A0F9E7G0_9ZZZZ"
     gene            34033..35199
                     /locus_tag="PPR_Contig_984988_prodigal-single_70"
     CDS             34033..35199
                     /product="Protein containing Transposase, IS605 OrfB n=2
                     Tax=mine drainage metagenome RepID=T0Z1P3_9ZZZZ"
                     /codon_start=1
                     /transl_table=11
                     /translation="MFKSTKTTLRFANTGKRNHLDSFLDEYRRVLAVFVDLLWSQEKV
                     PVLLPASVTKPIQTTSWLSARILQAAGKQASGIVRGTRKKQQQRKWVYDKLQTEGKFK
                     QARKLKRIIDKVIITKPNINQVEPELDSRFVKQDWTNSTTFDGFVTLSSLGNHLKIVL
                     PVKRNKHFNKLLTAGTLKTGVRISRNALTFCFELPDVKPRSTGTTLGIDLGVKNTIST
                     SQGFSSKPDNHGHTLDSINTRLTRKTKGSKNFKQTQTLRTNYINWSVNQLNLDQVKTV
                     KLENLKHFRKGVKTSRKLTHFTYTEIQSKVVNCCNLLGVQVEYVNPTYTSQRCSCCGW
                     VRSSNRKGKQFKCKACGFAVDADLNAALNIATNLRPIGREERLLHKNRKGFYWK*"
                     /db_xref="UniRef100_T0Z1P3"
                     /db_xref="A0A0F9F6K4_9ZZZZ"
                     /db_xref="hte:Hydth_0471"
                     /db_xref="T0Z1P3_9ZZZZ"
     gene            35271..35417
                     /locus_tag="PPR_Contig_984988_prodigal-single_71"
     CDS             35271..35417
                     /product="hypothetical protein n=1 Tax=Thioalkalivibrio
                     thiocyanodenitrificans RepID=UPI000374D043"
                     /codon_start=1
                     /transl_table=11
                     /translation="MFSVTESNGKVHEFAGIRNLCETEKSALKRAWWRAKWISDGTFY
                     DYYK*"
                     /db_xref="UniRef100_UPI000374D043"
     gene            35431..35790
                     /locus_tag="PPR_Contig_984988_prodigal-single_72"
     CDS             35431..35790
                     /product="hypothetical protein"
                     /codon_start=1
                     /transl_table=11
                     /translation="MIVLHDMMVAYLSGLAEEVDGEIFWENVSIKLLDAETETYIYSE
                     YDSNKIKRREMLRVGETVSGKACWWDSRGRLVAESLYKDGLLNGTSISFNTDGTIRKK
                     SIYKDGKLLDIIYDSFA*"
     gene            35774..36133
                     /locus_tag="PPR_Contig_984988_prodigal-single_73"
     CDS             35774..36133
                     /product="MORN repeat protein n=1 Tax=Fusobacterium
                     periodonticum ATCC 33693 RepID=D4CW81_9FUSO"
                     /codon_start=1
                     /transl_table=11
                     /translation="MTVLHDAMTAYLSGLTAKKNKKEIWWQDKNGYKITVELVDADLE
                     TYIVREYYDNGKLWFEMNYCKDQLHGLLKCYNDNGNLAWEYNYLKSQRHGLCKHYYDN
                     GNLRTQYNYNNGKRTQI*"
                     /db_xref="UniRef100_D4CW81"
                     /db_xref="D4CW81_9FUSO"
                     /db_xref="fne:FSDG_01775"
     gene            36130..36561
                     /locus_tag="PPR_Contig_984988_prodigal-single_74"
     CDS             36130..36561
                     /product="Putative uncharacterized protein n=1 Tax
                     =Helicobacter hepaticus (strain ATCC 51449 / 3B1)
                     RepID=Q7VIW4_HELHP"
                     /codon_start=1
                     /transl_table=11
                     /translation="MILLYDALTAYLAGLTTKLNEKEIWWKNELGKKITIELVSLRWK
                     KYTVRYYYDNGNLCCELNYNKDDQRHGMCKWYYEDGNLHHEFNYYKNQLHGLCKSYYE
                     YGNISEEFNYHKGYRHGLNKWYNLNSNIILEENYKHGIPHD*"
                     /db_xref="UniRef100_Q7VIW4"
                     /db_xref="A0A0F9DDD4_9ZZZZ"
                     /db_xref="hhe:HH0490"
                     /db_xref="Q7VIW4_HELHP"
     gene            36554..37354
                     /locus_tag="PPR_Contig_984988_prodigal-single_75"
     CDS             36554..37354
                     /product="Uncharacterized protein n=1 Tax=Clostridium
                     beijerinckii (strain ATCC 51743 / NCIMB 8052)
                     RepID=A6LX88_CLOB8"
                     /codon_start=1
                     /transl_table=11
                     /translation="MIELLFRNTLAEENELQIAKKYFDIKQYRSEITPGALIIGRYSV
                     LPYYNELEKDILKLGGKLINSYEDHLYIADIKNWYPDYRDITPMTWFDPSEAIRSDFN
                     GSFVLKGNVNSRKQLFNTHMFAANKSNIMKVYCKLLDDTLIQYQGICVREFVNLINYG
                     KDQVTGCPISKEFRLFILDGKVLSKGYYWSNFVEEAENPDPNEIPEDFIQDAIKRCPV
                     RFFAIDLAQKTNGDWMVVELGDAQMAGPSCNDLDSLYKNLKENLCKKV*"
                     /db_xref="UniRef100_A6LX88"
                     /db_xref="cbz:Cbs_2819"
                     /db_xref="A6LX88_CLOB8"
     gene            37339..37518
                     /locus_tag="PPR_Contig_984988_prodigal-single_76"
     CDS             37339..37518
                     /product="hypothetical protein"
                     /codon_start=1
                     /transl_table=11
                     /translation="MQKSMTDVYLSVLKHKWHLSVARMQLLPEEEIRLYLMPTINGYY
                     WRSIVIVSGSQCKYQ*"
     gene            37503..37700
                     /locus_tag="PPR_Contig_984988_prodigal-single_77"
     CDS             37503..37700
                     /product="hypothetical protein"
                     /codon_start=1
                     /transl_table=11
                     /translation="MQVSMTYIYIYALKHKWCLNLCGSVFKNEICLSMRPARSSNCYI
                     FRVKEIYASNNDVCIFKCPKI*"
     gene            37654..37833
                     /locus_tag="PPR_Contig_984988_prodigal-single_78"
     CDS             37654..37833
                     /product="hypothetical protein"
                     /codon_start=1
                     /transl_table=11
                     /translation="MQATMMYVYLSVLKYEWGLRLGQKNPILQNNNICVCLTQPTMSG
                     GYGYREYNYLIKAKQ*"
     gene            37830..38003
                     /locus_tag="PPR_Contig_984988_prodigal-single_79"
     CDS             37830..38003
                     /product="hypothetical protein"
                     /codon_start=1
                     /transl_table=11
                     /translation="MRPIIKYTYLYVFKHNFGLSVDVLTKNELVLLATPLNNNDYCPF
                     RIFIKQVRLCKQI*"
     gene            38142..38309
                     /locus_tag="PPR_Contig_984988_prodigal-single_80"
     CDS             38142..38309
                     /product="hypothetical protein"
                     /codon_start=1
                     /transl_table=11
                     /translation="MQPKMKTVYILNLKHNYCVDSAEIIDSEITIYLRSSINSFKRHT
                     ITIYEDQAACN*"
     gene            38300..38470
                     /locus_tag="PPR_Contig_984988_prodigal-single_81"
     CDS             38300..38470
                     /product="hypothetical protein"
                     /codon_start=1
                     /transl_table=11
                     /translation="MQLDMVDLYVYVLKSKWSLERETIIYENMLWIYMRPKLNSFYRY
                     RITIKGNLCKSL*"
     gene            38455..38610
                     /locus_tag="PPR_Contig_984988_prodigal-single_82"
     CDS             38455..38610
                     /product="hypothetical protein"
                     /codon_start=1
                     /transl_table=11
                     /translation="MQESMKAIYILNLKYNYQIFKDKIVINNNKIRLTVGGIQVEMHL
                     KWRNKDD*"
     gene            38603..39202
                     /locus_tag="PPR_Contig_984988_prodigal-single_83"
     CDS             38603..39202
                     /product="hypothetical protein n=1 Tax=Pseudanabaena sp.
                     PCC 6802 RepID=UPI0003821448"
                     /codon_start=1
                     /transl_table=11
                     /translation="MINKEFANIMNNAKDLTIGQVFKIITHLKFKTVAAVVAFFVAIV
                     SGSFVIGRYSYQEKTALTLDSPFGMRLLISEKQYEFKNLILMEDPINLADNSVILTIR
                     EIQNAFDIVPIGKIVARKEKIELPGVFGLFNFKSIGVAKASEEFNWNGHENDMNFKEV
                     FIDSNTINRYYEDGCILEYKVCEDRKSNKGSFRWIQQNH*"
                     /db_xref="UniRef100_UPI0003821448"
                     /db_xref="A0A0F9FQW4_9ZZZZ"
                     /db_xref="UPI0003821448"
     gene            39181..39348
                     /locus_tag="PPR_Contig_984988_prodigal-single_84"
     CDS             39181..39348
                     /product="hypothetical protein"
                     /codon_start=1
                     /transl_table=11
                     /translation="MDTTKSLMQGSMKNLYRDVFKHNFYAKEVYIIECYTLIRCLNNH
                     HEYEVYHCYFK*"
     gene            39361..39540
                     /locus_tag="PPR_Contig_984988_prodigal-single_85"
     CDS             39361..39540
                     /product="hypothetical protein"
                     /codon_start=1
                     /transl_table=11
                     /translation="MQSEMMNVFKCGNRINAIWIMEGYVDIYFKDSFWYSYFLGALIL
                     NNGVTNAIRYDSFIL*"
     gene            39509..39685
                     /locus_tag="PPR_Contig_984988_prodigal-single_86"
     CDS             39509..39685
                     /product="hypothetical protein"
                     /codon_start=1
                     /transl_table=11
                     /translation="MQSDMIALYCDVFKCNCKISSYKILPKFRASYGTHRNHIRVSCE
                     GSSQHDFYIIWYKK*"
     gene            39682..39855
                     /locus_tag="PPR_Contig_984988_prodigal-single_87"
     CDS             39682..39855
                     /product="hypothetical protein"
                     /codon_start=1
                     /transl_table=11
                     /translation="MMQPEMIRLYKNMFKCHYKIVEHYFIENNSDNKKWVVVRANGGF
                     PYYTAHFIECANE*"
     gene            39848..40021
                     /locus_tag="PPR_Contig_984988_prodigal-single_88"
     CDS             39848..40021
                     /product="hypothetical protein"
                     /codon_start=1
                     /transl_table=11
                     /translation="MNNIQSLMGNNMKMLYADVLNRGLKIVKAPIFRGKFMYIFVEVG
                     PGRNVCSIFRCTI*"
     gene            40033..40197
                     /locus_tag="PPR_Contig_984988_prodigal-single_89"
     CDS             40033..40197
                     /product="hypothetical protein"
                     /codon_start=1
                     /transl_table=11
                     /translation="MQFYMKQLYCDIFMRKYKIISYSDELRYVNSNEKIIEIVCGENG
                     YIYHYSIHHK*"
     gene            40210..40380
                     /locus_tag="PPR_Contig_984988_prodigal-single_90"
     CDS             40210..40380
                     /product="hypothetical protein"
                     /codon_start=1
                     /transl_table=11
                     /translation="MQFYMKVLYRDYFKYGYKINNVYIDDLSNDILNIYCHTCEYQTY
                     TIRIGFNYIYDI*"
     gene            40487..40630
                     /locus_tag="PPR_Contig_984988_prodigal-single_91"
     CDS             40487..40630
                     /product="hypothetical protein"
                     /codon_start=1
                     /transl_table=11
                     /translation="MQYSMRQLYIDIFKYGEKPKSATISHKKIVIFSSYGDSLLRYTI
                     DLV*"
     gene            40672..40890
                     /locus_tag="PPR_Contig_984988_prodigal-single_92"
     CDS             40672..40890
                     /product="Uncharacterized protein {ECO:0000313|EMBL
                     :KKK75224.1};  TaxID=412755 species="unclassified
                     sequences; metagenomes; ecological metagenomes.;"
                     source="marine sediment metagenome.;""
                     /codon_start=1
                     /transl_table=11
                     /translation="MNREILRNKAKKMYKENIKNVAKNQRISFNEFFKRYRESLKNKS
                     SDIVETEGQEDFDLEQVANVNEVTEKKG*"
                     /db_xref="A0A0F9A9K5_9ZZZZ"
     gene            40921..42042
                     /locus_tag="PPR_Contig_984988_prodigal-single_93"
     CDS             40921..42042
                     /product="Uncharacterized protein {ECO:0000313|EMBL
                     :KKM02315.1};  TaxID=412755 species="unclassified
                     sequences; metagenomes; ecological metagenomes.;"
                     source="marine sediment metagenome.;""
                     /codon_start=1
                     /transl_table=11
                     /translation="MPKKLTIEDAHSAAKEHGGKCLSEVYIGSNEKMLWECEKGHQWY
                     DRLNNVRCGRWCSGCKKKDINTIRETLLEHNKVLLEEVYISGHTLMKMQCIKCSNIFK
                     TRYYDAIKYNCPKCATEVIKSKLKLSIDNVRLVIENKNGILLSENYDNARRKLDVKCN
                     VCNNIWHPTYDKIKQGKWCPKCCGNIKLTFGEVKCAIEDLGYTLISDNYFNNQTKLNL
                     LCREGHPWAVTYGNVMGGKGCPKCGKLKTQKIIEKIIKEIFPTHEIKFNYKGIKEFVG
                     KSGRKLELDIYVPTLRLAIEYDGEQHFQPVNFGGISDKEAEKKFKMTQHLDKIKNKLI
                     EEHPEIVKYFIRISYMEKKQINRDYIIEKLIKVGLMEVK*"
                     /db_xref="A0A0F9GU40_9ZZZZ"
                     /db_xref="gwa2_scaffold_41059_5"
                     /db_xref="bph:Bphy_1928"
     gene            42042..43640
                     /locus_tag="PPR_Contig_984988_prodigal-single_94"
     CDS             42042..43640
                     /product="60 kDa chaperonin n=1 Tax=Bacteriovorax sp.
                     BSW11_IV RepID=T0SSV3_9DELT"
                     /codon_start=1
                     /transl_table=11
                     /translation="MASKEFRFGEEARAKILKGVNILNDAVKVTLGPRGRTVVIQGPN
                     NTFHSTKDGISVAKSVYLKCPFENMGAQMIKQAAQKTLETAGDGTSASTILSQNLISE
                     GLRLVAAGHNPTDLKRGIDFAVEKVVAEIARVSKKVTSKQEIEQIGTISANEDAAIGK
                     MIADAMEQVGNEGVISLEEGRGINTELTVVNGYQFDRGYLNPNFATNVKLESVLDEPL
                     ILLCDGAISNVSVAMPVIQKCHEAFPGRPLVVIASDIAGDALPTFLVNHIKASFRSCC
                     IKSPGFGDRQKEMLNDMAILTGATVVSETMGIKLENFNVEWLGTAGRVITTKNSCTII
                     KGRGKPEAIENRVAEIRASIKAAVGDWDKEKQEERLAKLVGGVAVIAVGAATEAEMAE
                     KKDRVEDALSATRAAVQEGIVPGGGIALLRSAKVLDSGIPEEFMHGVKIVRKALESPI
                     NTIVSNAGLDPSEIKMNVLLKKDFGFGFNARTEKYENLFDAGVIDPAKVVRCALQNAA
                     SVAGLVLTTECMIADEEVEKKEKQ*"
                     /db_xref="UniRef100_T0SSV3"
                     /db_xref="A0A0F9DWS8_9ZZZZ"
                     /db_xref="rce:RC1_2595"
                     /db_xref="T0SSV3_9DELT"
     gene            43742..44836
                     /locus_tag="PPR_Contig_984988_prodigal-single_95"
     CDS             43742..44836
                     /product="Uncharacterized protein {ECO:0000313|EMBL
                     :KKM23463.1};  TaxID=412755 species="unclassified
                     sequences; metagenomes; ecological metagenomes.;"
                     source="marine sediment metagenome.;""
                     /codon_start=1
                     /transl_table=11
                     /translation="MARSTTLKVKNTTGTTIPRNSAVCLLGFDSVDQVSLIGLASNES
                     EDTMPAIGVLREDLLNNEIGVVKISGPLAGFDTLSQAVNDYVFVGVDGAVTFENPATL
                     NSTAVSQQIGTVSLVAEYPNGQIYFFPAEIKNRVSHAELVDVTSDQHHTKNHSDQHEA
                     GGNDEISHSQLIGLDEDVHQQYSLVDGTRAFTGTVGGISPTHDADLTTRLYVNLEDNA
                     IKEELDGYALVSIENVRWSELNDQTQNIRDAIDGYHTPGANNLTVLNTGGFIGNYKYI
                     NDAYTTITVDYIIGASHGRSVTVTFGSDCEVAGRVFYVFDNDGSASALNKIIFASQSG
                     KSLVGAYSGGITVAYLSVMCICDGTKWIIN*"
                     /db_xref="A0A0F9KMQ5_9ZZZZ"
     gene            44844..45107
                     /locus_tag="PPR_Contig_984988_prodigal-single_96"
     CDS             44844..45107
                     /product="Uncharacterized protein {ECO:0000313|EMBL
                     :KKM23462.1};  TaxID=412755 species="unclassified
                     sequences; metagenomes; ecological metagenomes.;"
                     source="marine sediment metagenome.;""
                     /codon_start=1
                     /transl_table=11
                     /translation="MENYINEILKKFNEDQNHPELNDTEKTLLKKMLEVNSVVLETIE
                     KINQLNKEIDERKRHGDELVQQVIKLQGQSQGILDSLLLLKSK*"
                     /db_xref="A0A0F9I7E2_9ZZZZ"
     gene            45119..45412
                     /locus_tag="PPR_Contig_984988_prodigal-single_97"
     CDS             45119..45412
                     /product="hypothetical protein"
                     /codon_start=1
                     /transl_table=11
                     /translation="MSNEKIAESQKDKAMRLMFALFCERVRGKWVVSVGRVSWWLSFI
                     PALYIWLLCPGEGVVSDITDHHMTLLITLAAYNLGKHGLEAMFKKKEEKEEVA*"
     gene            45474..45698
                     /locus_tag="PPR_Contig_984988_prodigal-single_98"
     CDS             45474..45698
                     /product="hypothetical protein"
                     /codon_start=1
                     /transl_table=11
                     /translation="MIYNTISIEVFSKQLKESLSERVEKFSKHMEEKFKNNPESSTLK
                     SKQDWMVEYQKWIVAESIKKSCIDYIGETQ*"
     gene            45638..46318
                     /locus_tag="PPR_Contig_984988_prodigal-single_99"
     CDS             45638..46318
                     /product="Metallophosphoesterase n=1 Tax=Marinobacter sp.
                     C1S70 RepID=U7NS75_9ALTE"
                     /codon_start=1
                     /transl_table=11
                     /translation="MDSSREYKEKLHRLHWRDTMRIVCISDTHRNHRNINVPDGDVLV
                     HAGDIGLEKCHPGLVSDFNGWLGNLPHKHKIIIPGNHDYYIERFPKEVREQLTNCNLL
                     IDQSIMVKGIKFYGSPWQPEFFNWSFNLPRGERLKKVWDNIPSSTDILITHGPPAGIL
                     DKTYDGLSVGCKDLLERIDALKLKAHISGHIHFSYGSVKIGDTTFVNASLCDDRNILI
                     NEPIVIDI*"
                     /db_xref="UniRef100_U7NS75"
                     /db_xref="U7NS75_9ALTE"
                     /db_xref="msr:AU15_09645"
     gene            46326..46679
                     /locus_tag="PPR_Contig_984988_prodigal-single_100"
     CDS             46326..46679
                     /product="Phosphatidylinositol-4-phosphate 5-kinase id
                     =2127485 bin=GWD2_RBX1-related_39_127
                     species=Fusobacterium periodonticum genus=Fusobacterium
                     taxon_order=Fusobacteriales taxon_class=Fusobacteriia
                     phylum=Fusobacteria tax=GWD2_RBX1-related_39_127
                     organism_group=RBX1 organism_desc=Same as F2_38_17"
                     /codon_start=1
                     /transl_table=11
                     /translation="MIVLHDVYTAYLSGLTTKLNEKEIWWKTPYGLSVTVELVNVRWE
                     KYIVRRYWSNGNVCWERNYYKDKQHGSDKSYYENGSIWLDANWCKNRLNGWISEYCSD
                     GTLIYKQNYKHGKLL*"
                     /db_xref="gwd2_scaffold_83_100"
                     /db_xref="fsc:FSU_0652"
                     /db_xref="86656139"
     gene            46676..47164
                     /locus_tag="PPR_Contig_984988_prodigal-single_101"
     CDS             46676..47164
                     /product="MORN repeat protein n=1 Tax=Fusobacterium varium
                     ATCC 27725 RepID=C6JM31_FUSVA"
                     /codon_start=1
                     /transl_table=11
                     /translation="MTDLHIMMTNYLALAAKQKTDMTLLHDAYAAYLSGLTTKKNENE
                     IWWKTKDGYKITVELVNLRLEKYIVRDYYDDGSLWSEENYRKGQLHGRRVSYFKNGKL
                     RCEENYYNSQLHGLYKEYYEDGSLMFKISYDKGQLHGPIIEYRDGNIYSTTTDKEYDT
                     FT*"
                     /db_xref="UniRef100_C6JM31"
                     /db_xref="fnu:FN0738"
                     /db_xref="88774540"
                     /db_xref="C6JM31_FUSVA"
     gene            47148..47744
                     /locus_tag="PPR_Contig_984988_prodigal-single_102"
     CDS             47148..47744
                     /product="hypothetical protein"
                     /codon_start=1
                     /transl_table=11
                     /translation="MTLLHDAYTAYLAGLTTEIKAGILWKDEHGINVVIKIIDAKKET
                     YRVRYYHKNGTVVNEKHYKGNFLHGQSIERYTSGKIKKISNFNKGIECKFSIVYDKFG
                     QKIIEETFNNKGAPIDIKRYADGKIYFHMVTISKNTRDVEHYDENENKCRVDRFCDGN
                     LICKTEYHINGKIKSIRRHGEFIAYDTEGNIIERKIYE*"
     gene            47737..48591
                     /locus_tag="PPR_Contig_984988_prodigal-single_103"
     CDS             47737..48591
                     /product="Putative uncharacterized protein n=1 Tax
                     =Streptomyces sviceus ATCC 29083 RepID=B5I7P8_9ACTO"
                     /codon_start=1
                     /transl_table=11
                     /translation="MNDIIVDIFCKLRGHFFDTALNPIPFHLRPKINTQDDPLDEYIT
                     KEILSKLSGGIKCERSGSLTSPDAVIYSQDASQLHPIQLDNNIKKMVGLEIKKVGRRN
                     NGTLARLNTIDFNSTPPCGTILVYSNLDESMPIRCFYLFVCLEKSKKNVFISSLSLVD
                     GDLLNDDFDFYLSIVGEREKTISLGSYGDGINRSRPMLVFPNPLSISVFDRNATLIHY
                     DTNIHGMSKIATINRLNVSGTNKQFTCYCAKGDSKLSEIINLGDPFTVPKNRSIRTNQ
                     RGKFKISF*"
                     /db_xref="UniRef100_B5I7P8"
                     /db_xref="87070540"
                     /db_xref="B5I7P8_9ACTO"
     gene            48599..48916
                     /locus_tag="PPR_Contig_984988_prodigal-single_104"
     CDS             48599..48916
                     /product="hypothetical protein"
                     /codon_start=1
                     /transl_table=11
                     /translation="MKITKRWNNLINISKINYDMVEIDESVYACAPSVLDNKEILNSL
                     STGKLCDFYTVESLKDKRSSHLNLSIMWEAVARWVYRCQCGAEKTKTTHSLWCPKHDS
                     HRK*"
     gene            49055..49351
                     /locus_tag="PPR_Contig_984988_prodigal-single_105"
     CDS             49055..49351
                     /product="hypothetical protein"
                     /codon_start=1
                     /transl_table=11
                     /translation="MSKCYDELVKENQSLKNFIHKVETSQMSLVIADLIASKENIQLL
                     VLKYKELLDKNSNQELELKDYRSHVLMLKNKIQLLEEECVVLHNQVYNYEKWRQ*"
     gene            49351..49584
                     /locus_tag="PPR_Contig_984988_prodigal-single_106"
     CDS             49351..49584
                     /product="hypothetical protein"
                     /codon_start=1
                     /transl_table=11
                     /translation="MSSYNVDESLKIIDDLLGVAGEVYEATMNDLVEVEQGVCPEEIE
                     IAQTKFKEVVEKLRRRVSDLHYHIEYLEEKDCW*"
     gene            49605..49937
                     /locus_tag="PPR_Contig_984988_prodigal-single_107"
     CDS             49605..49937
                     /product="hypothetical protein"
                     /codon_start=1
                     /transl_table=11
                     /translation="VSYTVEEAFKEIENDKKVSEQKKIKELEENYKCMIKTMCESYTG
                     LRSALFDISCDGFNYNANSNMVKVTTTEKWANTLIDQWINNDPDLVFISGNFVTLLSE
                     FVIRNRET*"
     gene            49957..50139
                     /locus_tag="PPR_Contig_984988_prodigal-single_108"
     CDS             49957..50139
                     /product="hypothetical protein"
                     /codon_start=1
                     /transl_table=11
                     /translation="MPIYEYKCKHCGKKIELFQKLDELPPMCECGAGEMSKEISLSTF
                     ILKGTGWYKTDYKNKK*"
                     /db_xref="tig:THII_1439"
                     /db_xref="A0A0F7KG25_9PROT"
     gene            50148..50543
                     /locus_tag="PPR_Contig_984988_prodigal-single_109"
     CDS             50148..50543
                     /product="hypothetical protein"
                     /codon_start=1
                     /transl_table=11
                     /translation="MKTILMFKDYNKYKNILFDVSTKEQEKKIYAYILKKFLNKKKMI
                     KTQKENMARVDFSCKACKNKRFIIADNEKYPCPICRADDSDFMYHAGVIKNIDFLYDK
                     ALNGNRKSFRYLMEYYYDGYIEYLNVKEI*"
     gene            50540..51022
                     /locus_tag="PPR_Contig_984988_prodigal-single_110"
     CDS             50540..51022
                     /product="Uncharacterized protein {ECO:0000313|EMBL
                     :KKL88585.1}; Flags: Fragment;;  TaxID=412755
                     species="unclassified sequences; metagenomes; ecological
                     metagenomes.;" source="marine sediment metagenome.;""
                     /codon_start=1
                     /transl_table=11
                     /translation="MIITNAAQLKIPCKRISIFEAFPVIDLLKIELERHKNGVGLAAN
                     QIGIDACVCVVQSNELIALINPVIVGAYDLVEFKNEGCLSFPNQYITTKRHNEIFVKD
                     DLHPYGLIFYGFEAVQVEHEVGHLNGETMFDYEIKIPQRNEKCWCGSGIKYKNCHGKK
                     *"
                     /db_xref="A0A0F9I429_9ZZZZ"
     gene            51039..51992
                     /locus_tag="PPR_Contig_984988_prodigal-single_111"
     CDS             51039..51992
                     /product="hypothetical protein"
                     /codon_start=1
                     /transl_table=11
                     /translation="MNSEYFYDEILKSAGNEKQFKLLISVVPPKNISDFLCIKRMVEA
                     KSYNPKILKTTINAMFDAHIKKIIKTKNSYYYDGGRDNVVTLYAILKHIQINKKVIKR
                     VIDILPFIPHKIDYAPMLIATILKYKISSDEAYKIFNSQWESLSQKNRQLLLSKIDGG
                     IDNKNFCKSTSKSVALFVSGKTDEEKPLKLMKKYILKDIRLSSFLPRNKKINFTKKDL
                     EEMNPENRFYILDELLPLSYSSTLKMSELLYIKHFSYNWGKTTIDILPVECMEKLLFS
                     VVIDNDTDAGDWLKNYRIFVKLAPRSPIAKYFNFMKEESND*"
     gene            51985..52914
                     /locus_tag="PPR_Contig_984988_prodigal-single_112"
     CDS             51985..52914
                     /product="hypothetical protein"
                     /codon_start=1
                     /transl_table=11
                     /translation="MIDDNTYAEILNKIKDDIYLFDGFCKKVPPSNPEQEKIYSDINC
                     AIQESETDKRINKLLNNKSKFYKFGNDLSKIISSKRMHIGSKTMNHVIKFFINNGHRF
                     YPYASRELIKEISPDITDEDTAIKILTAHSGHLDNKSCELLLNKINLGTDNPNLASVS
                     KLKVFAGIKVARADLSIPEEKIKVLNIIAQRPTLIKYLKSQVNFTFEELKTLPPVRRF
                     NFLEAMFSGMPRHSRFRTGTLKRVNAITSYVNGYWGNFRMDIIPEEQMNELLFSVVIQ
                     KNNRVVDLFENYKEFLGFVQAHKSHFNGILTIK*"
     gene            52980..53297
                     /locus_tag="PPR_Contig_984988_prodigal-single_113"
     CDS             52980..53297
                     /product="hypothetical protein"
                     /codon_start=1
                     /transl_table=11
                     /translation="MEKFNKGDKIMFEGHTLYYMDSFTDNDGQNILTCGGLGGFPIYV
                     PEEMATRIESSFEEKALAILADISLSIKDLNENFEGILGAGQENVCHCGDEDDEDIPE
                     DLN*"
     gene            53313..53831
                     /locus_tag="PPR_Contig_984988_prodigal-single_114"
     CDS             53313..53831
                     /product="hypothetical protein"
                     /codon_start=1
                     /transl_table=11
                     /translation="MVKIQPKFKVGDTVFATKIDEEVSVIAVNVNEENINYTLSRQYV
                     MPEIYLEKSRESASYKNSIDCLIEKNNICFNNIEQAENEIKRQEEILEKCSAKLNNKR
                     ESVKPRNIIDDWRVISYINDLYLEISQAKHYIKRGKARIKSLKNNLKTNNEKIKELKK
                     EMLVLELSGIMK*"
     gene            53869..54072
                     /locus_tag="PPR_Contig_984988_prodigal-single_115"
     CDS             53869..54072
                     /product="hypothetical protein"
                     /codon_start=1
                     /transl_table=11
                     /translation="MMNKSDTDQIYVSVLKFNRSICHEGELIKLLLPNTPVIVKFIKI
                     TGGQTAWLLDRHDRDIYNFYGEQ*"
     gene            54072..54341
                     /locus_tag="PPR_Contig_984988_prodigal-single_116"
     CDS             54072..54341
                     /product="hypothetical protein"
                     /codon_start=1
                     /transl_table=11
                     /translation="MIKHTIAGLKKDICEKFIIEDDDITFHNGDFIITFSLKYLAEAA
                     GKFFERDIWHHKQSKYQKEHWELKIPVERMRLKNYSICDRSLNEI*"
     gene            54331..54651
                     /locus_tag="PPR_Contig_984988_prodigal-single_117"
     CDS             54331..54651
                     /product="hypothetical protein"
                     /codon_start=1
                     /transl_table=11
                     /translation="MKYNYNLVEMTPEIYKEIDYRIRDAEYKEYNYNIESNTITIEIW
                     NESHHNGNIYDDYRYDILVPWWFNDAIFNMLRNTAENNLTQINKNIKNVFYALLDTNK
                     KLGV*"
     gene            54653..54904
                     /locus_tag="PPR_Contig_984988_prodigal-single_118"
     CDS             54653..54904
                     /product="Uncharacterized protein {ECO:0000313|EMBL
                     :KKK63449.1}; Flags: Fragment;;  TaxID=412755
                     species="unclassified sequences; metagenomes; ecological
                     metagenomes.;" source="marine sediment metagenome.;""
                     /codon_start=1
                     /transl_table=11
                     /translation="MKNEEMETMYVECMCEDQSHTLRFSQIGEDVCVSMHLTMFGFCV
                     RLWNALKYIFGHRSKFGDFEETILERKDIKKIVGFLKNV*"
                     /db_xref="A0A0F8ZAH4_9ZZZZ"
     gene            54897..55070
                     /locus_tag="PPR_Contig_984988_prodigal-single_119"
     CDS             54897..55070
                     /product="hypothetical protein"
                     /codon_start=1
                     /transl_table=11
                     /translation="MSEYMQDFYKSVFKYGTKIIKKYELCSNNLSIDLKNKGGYSGIR
                     YYFYCRINKYDID*"
     gene            55409..55567
                     /locus_tag="PPR_Contig_984988_prodigal-single_120"
     CDS             55409..55567
                     /product="hypothetical protein"
                     /codon_start=1
                     /transl_table=11
                     /translation="MRESMKMVYVKFLKHKQIIYKYEIYQYFGKEFVAIEFNGFGVWP
                     YRVSIEVI*"
     gene            55874..56029
                     /locus_tag="PPR_Contig_984988_prodigal-single_121"
     CDS             55874..56029
                     /product="hypothetical protein"
                     /codon_start=1
                     /transl_table=11
                     /translation="MCGLMRIAYICVLKKNCDICISDRIPTTSGYDKIKSKPPSNDIC
                     FYISDKF*"
     gene            56032..56175
                     /locus_tag="PPR_Contig_984988_prodigal-single_122"
     CDS             56032..56175
                     /product="hypothetical protein"
                     /codon_start=1
                     /transl_table=11
                     /translation="MQYEMIDLYIEILKYGSKINKYYMVGNDYLGLDIYIFHFYIKQK
                     EQQ*"
     gene            56330..56488
                     /locus_tag="PPR_Contig_984988_prodigal-single_123"
     CDS             56330..56488
                     /product="hypothetical protein"
                     /codon_start=1
                     /transl_table=11
                     /translation="MDCMMQVFYISILKQKYIPEITEKLITSDGRHRVFIRLKGVDYS
                     EFFFTSEF*"
     gene            56491..56634
                     /locus_tag="PPR_Contig_984988_prodigal-single_124"
     CDS             56491..56634
                     /product="hypothetical protein"
                     /codon_start=1
                     /transl_table=11
                     /translation="MQQSMVNLYIDVLKYNYHIVGAFSAEYYNLYFTLREDYTHYFFI
                     EKT*"
     gene            56771..56947
                     /locus_tag="PPR_Contig_984988_prodigal-single_125"
     CDS             56771..56947
                     /product="hypothetical protein"
                     /codon_start=1
                     /transl_table=11
                     /translation="MSIPNSMQSIYIQILKYKWSITKSYPVVRFCGIDSVAIEINCLP
                     YILVQRAQNDRMWH*"
     gene            56928..57086
                     /locus_tag="PPR_Contig_984988_prodigal-single_126"
     CDS             56928..57086
                     /product="hypothetical protein"
                     /codon_start=1
                     /transl_table=11
                     /translation="MTECGINSLYISLFKNKHTIKDYRIFNLNGFSFIIIYTNENFNN
                     KYYVLSGV*"
     gene            57087..57302
                     /locus_tag="PPR_Contig_984988_prodigal-single_127"
     CDS             57087..57302
                     /product="hypothetical protein"
                     /codon_start=1
                     /transl_table=11
                     /translation="MYNYIAPNGFCKNAIFGIYIQIFKNNWSGRVVGRVNEKLCTSIT
                     IELTDPKNKYNCETIYKELFAGDLRTR*"
     gene            57476..57631
                     /locus_tag="PPR_Contig_984988_prodigal-single_128"
     CDS             57476..57631
                     /product="hypothetical protein"
                     /codon_start=1
                     /transl_table=11
                     /translation="MDWKIANIYRGVFKFGEKIEVIKANKNFLMASTTDCDGYKTLYY
                     LYSLESK*"
     gene            57646..57816
                     /locus_tag="PPR_Contig_984988_prodigal-single_129"
     CDS             57646..57816
                     /product="hypothetical protein"
                     /codon_start=1
                     /transl_table=11
                     /translation="MLPYRTIYRRVLKYNYTMTQRNINNYGIHSEISFWLGQTLASSF
                     IVYGNGVYSWRT*"
     gene            57816..57920
                     /locus_tag="PPR_Contig_984988_prodigal-single_130"
     CDS             57816..57920
                     /product="hypothetical protein"
                     /codon_start=1
                     /transl_table=11
                     /translation="MAIPIACEMTYIKVLKYGYTMEQTKKCSPKPETA*"
     gene            58043..58204
                     /locus_tag="PPR_Contig_984988_prodigal-single_131"
     CDS             58043..58204
                     /product="hypothetical protein"
                     /codon_start=1
                     /transl_table=11
                     /translation="MQVEMKYLYINILKYNNKIYKMKLSNYWLILQANDEAQNYHKVY
                     IIYDKEIND*"
     gene            58197..58349
                     /locus_tag="PPR_Contig_984988_prodigal-single_132"
     CDS             58197..58349
                     /product="hypothetical protein"
                     /codon_start=1
                     /transl_table=11
                     /translation="MTNGMKDLYIYVFKENCKIYKPFYWGDYLVINCKSSFSDPVFDC
                     WIKTCK*"
     gene            58340..58495
                     /locus_tag="PPR_Contig_984988_prodigal-single_133"
     CDS             58340..58495
                     /product="hypothetical protein"
                     /codon_start=1
                     /transl_table=11
                     /translation="MQVDMQNVYIDFFKHNYTIKQTSHYSKWWKLVIRNSKGTYYYNY
                     YYRVKHK*"
     gene            58492..58653
                     /locus_tag="PPR_Contig_984988_prodigal-single_134"
     CDS             58492..58653
                     /product="hypothetical protein"
                     /codon_start=1
                     /transl_table=11
                     /translation="MTEEMQSLYTKIIKYNYKIYEVGYLDAWCILYVKSKSANGFYTQ
                     NCFIEWKHE*"
     gene            58650..58805
                     /locus_tag="PPR_Contig_984988_prodigal-single_135"
     CDS             58650..58805
                     /product="hypothetical protein"
                     /codon_start=1
                     /transl_table=11
                     /translation="MTTGMKDIYRYFYKHNYTIEKIPTHLGNTLELRIKDKNDLSCSY
                     FFFYGGR*"
     gene            58806..58949
                     /locus_tag="PPR_Contig_984988_prodigal-single_136"
     CDS             58806..58949
                     /product="hypothetical protein"
                     /codon_start=1
                     /transl_table=11
                     /translation="MIKDMQNVYINFFKYNHTIKQYGNWWQLVIGNSSGGYYYNYCCR
                     VEK*"
     gene            58950..59090
                     /locus_tag="PPR_Contig_984988_prodigal-single_137"
     CDS             58950..59090
                     /product="hypothetical protein"
                     /codon_start=1
                     /transl_table=11
                     /translation="MTNGMKDIYIYVFKFGFKIYQNHTYRDFCEFYVVGPLETLRLCV
                     ID*"
     gene            59103..59276
                     /locus_tag="PPR_Contig_984988_prodigal-single_138"
     CDS             59103..59276
                     /product="hypothetical protein"
                     /codon_start=1
                     /transl_table=11
                     /translation="MIPSAMKFVYIKSFKGGDKIHAYHNHHELGFLEICFKHWFVGSI
                     IRRFIHYGKRKCK*"
     gene            59267..59419
                     /locus_tag="PPR_Contig_984988_prodigal-single_139"
     CDS             59267..59419
                     /product="hypothetical protein"
                     /codon_start=1
                     /transl_table=11
                     /translation="MQVAMKDIYISVFKYNHKIYDYYPYDDLCVIYIKDKYNIFTGRY
                     NVRHAI*"
     gene            59400..59582
                     /locus_tag="PPR_Contig_984988_prodigal-single_140"
     CDS             59400..59582
                     /product="hypothetical protein"
                     /codon_start=1
                     /transl_table=11
                     /translation="MSDMQYDMKKLYISILKHKAPIRSCTRHTSGFYVIKAYVKTIYV
                     EKLKRYYIFRLPTSKK*"
     gene            59579..59755
                     /locus_tag="PPR_Contig_984988_prodigal-single_141"
     CDS             59579..59755
                     /product="hypothetical protein"
                     /codon_start=1
                     /transl_table=11
                     /translation="MKEHIREIYISLLKRNYTVYACFRSPDDYEYIIDLRVSYYFAFD
                     RHFLRPRELECKEI*"
     gene            59740..59898
                     /locus_tag="PPR_Contig_984988_prodigal-single_142"
     CDS             59740..59898
                     /product="hypothetical protein"
                     /codon_start=1
                     /transl_table=11
                     /translation="MQRDMIKLYVDFFKYNVAIYKMETPEYLEDTVMVFCVSKSNLYY
                     FNYCTIRK*"
     gene            60258..60404
                     /locus_tag="PPR_Contig_984988_prodigal-single_143"
     CDS             60258..60404
                     /product="hypothetical protein"
                     /codon_start=1
                     /transl_table=11
                     /translation="MPDKIRHLYMCMFVWGWTINKIIERNNHYSIEIFSDSMKYKYNY
                     RLEK*"
     gene            60404..60565
                     /locus_tag="PPR_Contig_984988_prodigal-single_144"
     CDS             60404..60565
                     /product="hypothetical protein"
                     /codon_start=1
                     /transl_table=11
                     /translation="MILPYKINNIYVLLFKRNWIVNEVIERDECYDIYISASPRIISA
                     WNLYRLDKQ*"
     gene            60562..60759
                     /locus_tag="PPR_Contig_984988_prodigal-single_145"
     CDS             60562..60759
                     /product="hypothetical protein"
                     /codon_start=1
                     /transl_table=11
                     /translation="MTWAMNRIYFRLLKHKNTVVSVDKQNEINAYVVKLRDQTSQCVY
                     TYVLYDDNSPAIVFNKGSNND*"
     gene            60752..61336
                     /locus_tag="PPR_Contig_984988_prodigal-single_146"
     CDS             60752..61336
                     /product="Gp109 n=1 Tax=Bacillus phage G RepID
                     =G3MBH1_9CAUD"
                     /codon_start=1
                     /transl_table=11
                     /translation="MIDINIYSYGSRVYGTHTENSDFDYIVVSDTQIPHQQIDKENTN
                     YTIYSMEEFYKQIREYEISALECLFLPANQIIKNSQPIQPPSDFDLGKLRSSISAKAS
                     NSFVKAKKKFIVEKDRNIYVGKKSLFHSLRIPIFGCQLATSGKITNYAAANHYWPDIL
                     NNPSENWEDYHKIYKPIHNKEMTEFRKHCPKENT*"
                     /db_xref="UniRef100_G3MBH1"
                     /db_xref="A0A0F9DIA4_9ZZZZ"
                     /db_xref="scl:sce6900"
                     /db_xref="G3MBH1_9CAUD"
     gene            61333..62013
                     /locus_tag="PPR_Contig_984988_prodigal-single_147"
     CDS             61333..62013
                     /product="Uncharacterized protein n=1 Tax=Thauera sp. 
                     (strain MZ1T) RepID=C4ZID0_THASP"
                     /codon_start=1
                     /transl_table=11
                     /translation="MKKELEEKLFKDFPLLYGDRNRPMTETCMCWGCSCGTGWFDLIY
                     ELSSKLEPLIEEIKLASDGGPCERCGCSKDSHHGECQTIVNHPFLLKVPYSCEVPNLS
                     VSLKRNKSFLRGIKDYVRVLWKKHRTSMRKAINRVSYFLFKKSILSYKKKCFCDCYSI
                     SHPRASQVKEKMGEMKMYLTHGTDEMFDLIDKATEKSLTICENCGQPGKPNEYGWISV
                     LCEECRKK*"
                     /db_xref="UniRef100_C4ZID0"
                     /db_xref="A0A0F9TID0_9ZZZZ"
                     /db_xref="tmz:Tmz1t_0021"
                     /db_xref="C4ZID0_THASP"
     gene            62014..62154
                     /locus_tag="PPR_Contig_984988_prodigal-single_148"
     CDS             62014..62154
                     /product="hypothetical protein"
                     /codon_start=1
                     /transl_table=11
                     /translation="MDRNISSLYINIFKNNCKVYEFVNEKNLYIIRVELRGWYKPCFL
                     WK*"
     gene            62317..62457
                     /locus_tag="PPR_Contig_984988_prodigal-single_149"
     CDS             62317..62457
                     /product="hypothetical protein"
                     /codon_start=1
                     /transl_table=11
                     /translation="MRYEVFYMYFWLFKHNLKVIEFIEEENEYIIYLEPGRSLRPYVF
                     KK*"
     gene            62471..62596
                     /locus_tag="PPR_Contig_984988_prodigal-single_150"
     CDS             62471..62596
                     /product="hypothetical protein"
                     /codon_start=1
                     /transl_table=11
                     /translation="MIYGMRYIYKKFFKYNYKIIGFEYKNEKLLIYVNDMFPRAI*"
     gene            62593..62766
                     /locus_tag="PPR_Contig_984988_prodigal-single_151"
     CDS             62593..62766
                     /product="hypothetical protein"
                     /codon_start=1
                     /transl_table=11
                     /translation="MKFFVKAPGMSYYMCSIYIQLLKYKYKIIKFKETNDKLIFYFDD
                     NIIDLSFPYEVKK*"
     gene            62763..63221
                     /locus_tag="PPR_Contig_984988_prodigal-single_152"
     CDS             62763..63221
                     /product="Putative uncharacterized protein n=1 Tax
                     =Acetohalobium arabaticum (strain ATCC 49924 / DSM 5501 /
                     Z-7288) RepID=D9QQE6_ACEAZ"
                     /codon_start=1
                     /transl_table=11
                     /translation="MNIFVLDLEPSKAAKFHADKHVIKLILETAQLLSTAVRLSGIDF
                     GYRITHQNHPCSLWTRKTRANFEWLKELGIALCEEYTYRYGKIHASESIIRGAPNQII
                     TAGPLTPFAQAMPEEYKNNDPVAAYRNYYLAEKKNLLHYTKREKPEWIKI*"
                     /db_xref="UniRef100_D9QQE6"
                     /db_xref="aar:Acear_1218"
                     /db_xref="D9QQE6_ACEAZ"
     gene            63206..63559
                     /locus_tag="PPR_Contig_984988_prodigal-single_153"
     CDS             63206..63559
                     /product="hypothetical protein"
                     /codon_start=1
                     /transl_table=11
                     /translation="MDKNLADAFIQELLNKKRLGKEKLKLVLNELFKRGNLDQEDIKY
                     NESKFPFTNKEFAAAFEHLVDGKKPSNATNDNEVWIFDHRGHIFTAEIIMGQGSSYIL
                     SMGSRYSKLPVIKLK*"
     gene            63556..63714
                     /locus_tag="PPR_Contig_984988_prodigal-single_154"
     CDS             63556..63714
                     /product="hypothetical protein"
                     /codon_start=1
                     /transl_table=11
                     /translation="MSPSIYRLYVDIFKHKIKAKWKTRKGENYFMIYSSQENGINHFY
                     LLVETKNG*"
     gene            63707..63865
                     /locus_tag="PPR_Contig_984988_prodigal-single_155"
     CDS             63707..63865
                     /product="hypothetical protein"
                     /codon_start=1
                     /transl_table=11
                     /translation="MDKSVYRLYIDIFKNNIKADWTVTYMIDYVWVVAEEDNYGFRSY
                     FYILQEIK*"
     gene            63865..64086
                     /locus_tag="PPR_Contig_984988_prodigal-single_156"
     CDS             63865..64086
                     /product="hypothetical protein"
                     /codon_start=1
                     /transl_table=11
                     /translation="MDYSVREMYINILKSRSKIYDYHVYFDNSVRISVIGNNFKRYHV
                     ILVSSNKLKNKHIIWSRYGLYNNPRKHWE*"
     gene            64089..64244
                     /locus_tag="PPR_Contig_984988_prodigal-single_157"
     CDS             64089..64244
                     /product="hypothetical protein"
                     /codon_start=1
                     /transl_table=11
                     /translation="MSSNIYRLYINIFKYGGRILNQFTEHNGDIVINLSNSWFCSVLR
                     SKNDLPG*"
     gene            64228..65391
                     /locus_tag="PPR_Contig_984988_prodigal-single_158"
     CDS             64228..65391
                     /product="Cysteine desulfurase n=1 Tax=Ignavibacterium
                     album (strain DSM 19864 / JCM 16511 / NBRC 101810 /
                     Mat9-16) RepID=I0AK35_IGNAJ"
                     /codon_start=1
                     /transl_table=11
                     /translation="MIYLDNQSSTKIDKRVLKAMEPYLTEHFANPAAAHFAAEEPRQA
                     IEMARNNVSYLIKAKPENLYFTNSATESNNIVLQGRLANHRKNSNNAAIIITSNIEHS
                     SVSKTLQNMWSKDNLFFNQTLKINSNGEIDLDKLNHTIKNYFSNRVILVSIIAASNEI
                     GVINNLSDIGAICKRHNVLFHTDATQAIGKVDIDVNAMNIFALTFNAHKINGPKGVGA
                     LFVRNPNLVEPLIHGGYQNTFSSGTQNVPAIVGFGEACDILRKEGKKENERISYRRDL
                     LWRNLSSSIPDIFINGTMKNRLPNNLNITIKGVKAEILVKGMSDVAVSGGSACNSGNL
                     EPSLVILALGTPYPDCAIRISLGRFTTMADCEYAAKKIKDIVESVRCNNETKI*"
                     /db_xref="UniRef100_I0AK35"
                     /db_xref="A0A0F9D004_9ZZZZ"
                     /db_xref="ial:IALB_1634"
                     /db_xref="I0AK35_IGNAJ"
     gene            65375..65869
                     /locus_tag="PPR_Contig_984988_prodigal-single_159"
     CDS             65375..65869
                     /product="hypothetical protein"
                     /codon_start=1
                     /transl_table=11
                     /translation="MKPKYKVGEIVFDKNGEQVKVIKFNRNEYIVEPINKRSEKESEL
                     FASKLESENYSKVKDLLIDKEKKLDKIKYNKMEINKCKKLIEKFNRKLETAQNKILTL
                     KSFPDRLINSIYNLRDEIYDKKSYIINCKTNSRYLKENIKDIDRDIEELKKEHLIIQL
                     AGIQ*"
     gene            65866..66381
                     /locus_tag="PPR_Contig_984988_prodigal-single_160"
     CDS             65866..66381
                     /product="hypothetical protein"
                     /codon_start=1
                     /transl_table=11
                     /translation="MKPKYNVGDIVLDRHQHALKIIDIQKTNGRIKYFLNFAEPIEAD
                     GESLFKTRDDVIRFNNMEFLLERNYETKRTIKYYKKQKNKNQSMLKKNKEKLRCMKIE
                     LKNRKRQNLAIYGISKNIDKLEQTIQQRIRKISAINRIFKDCDAEQKEINDSIKELEK
                     EYLILYLAGVN*"
     gene            66384..66704
                     /locus_tag="PPR_Contig_984988_prodigal-single_161"
     CDS             66384..66704
                     /product="hypothetical protein"
                     /codon_start=1
                     /transl_table=11
                     /translation="MNRKRKTLEKLAKDVGVATAKSYFEMFYDEKNRGEYFRWEYLPN
                     LAYRMAIAQMGTSCSEREYERLGKHLVIIAGDSAFEEAKGLIEQKFPGTIIVEKEENY
                     EEKY*"
     gene            66794..67669
                     /locus_tag="PPR_Contig_984988_prodigal-single_162"
     CDS             66794..67669
                     /product="hypothetical protein n=1 Tax=Pelagibacter ubique
                     RepID=UPI0003B6979E"
                     /codon_start=1
                     /transl_table=11
                     /translation="MKICTKCKVVKNENEFSKDKRNKDGLHYNCRDCNSERNKQYYEK
                     NKGKVIKHAKNYYENNKEKIAIAKNKYYLNNKEKFIEYQKQYRENNVEKIYTYQKEYR
                     AKNNEKVVKYSKEYCAANKYKIAEYQKEYYVKNKDTVEKYQKEYYVKNKDTILINIRQ
                     YYKNNKEKISGKAKQYRKNNQEKIAIMRKHYRSKNVAKISESYRKRLKTDINYKLSCN
                     LRCRLNRAIKNNQKAGSAVKDLGCSIPELKIWIEQQFKPGMTWENYGEWHIDHIIPLS
                     KFDLTDRKQFLKACH*"
                     /db_xref="UniRef100_UPI0003B6979E"
                     /db_xref="A0A0F9ITY5_9ZZZZ"
                     /db_xref="put:PT7_P051"
                     /db_xref="UPI0003B6979E"
     gene            67741..67989
                     /locus_tag="PPR_Contig_984988_prodigal-single_163"
     CDS             67741..67989
                     /product="Uncharacterized protein {ECO:0000313|EMBL
                     :KKM66892.1};  TaxID=412755 species="unclassified
                     sequences; metagenomes; ecological metagenomes.;"
                     source="marine sediment metagenome.;""
                     /codon_start=1
                     /transl_table=11
                     /translation="MKKNIDIANRVVEYSNVESTCAIEDEVVGYLKRQMKVVFRDALF
                     NNRKFVFIRGPGDQSSNSIMVSSYRRKNPGEKVSISFQ*"
                     /db_xref="A0A0F9MCH3_9ZZZZ"
     gene            67986..68186
                     /locus_tag="PPR_Contig_984988_prodigal-single_164"
     CDS             67986..68186
                     /product="hypothetical protein"
                     /codon_start=1
                     /transl_table=11
                     /translation="MNKEYNNVSINNIKLIYVSVFKHHHKIAGFDWSDLDTDVLYISL
                     TAPDYLDIKFRTVDVPIWITNK*"
     gene            68217..68813
                     /locus_tag="PPR_Contig_984988_prodigal-single_165"
     CDS             68217..68813
                     /product="Uncharacterized protein {ECO:0000313|EMBL
                     :KKM66897.1};  TaxID=412755 species="unclassified
                     sequences; metagenomes; ecological metagenomes.;"
                     source="marine sediment metagenome.;""
                     /codon_start=1
                     /transl_table=11
                     /translation="MISQMNMSELFRRIIISGSIREDTASQFLEQITALECMDVTKPI
                     SVYIDTYGGSLDAAITIYDAMKSCCCPINTIGIGKVMSAGVLLLAAGDKGSRFITDNT
                     RVMIHEVSAGAIGSVSEMEASLEEIRHQQEKYIELLSKNCGAKKDELLEDMQCETFMS
                     AAEAVKYGIADRIVPIRQHTQKTYPKQKKKVSAKKTKK*"
                     /db_xref="A0A0F9MCH6_9ZZZZ"
                     /db_xref="gwc2_scaffold_293_62"
                     /db_xref="emi:Emin_0954"
     gene            68829..69665
                     /locus_tag="PPR_Contig_984988_prodigal-single_166"
     CDS             68829..69665
                     /product="hypothetical protein n=1 Tax=Geitlerinema sp.
                     PCC 7105 RepID=UPI00034B9199"
                     /codon_start=1
                     /transl_table=11
                     /translation="MKVKEFFKQARLYVNVHPFHIVMTVAMITMFVMHISHYMMTGTM
                     YNWVAKNSNDIATSNIKNMLNRNSDRKEFLDVVELKGSECAKNLAAVKEETNSKIDIL
                     NSSIDPENKKRKLIEKVRIAISENTNTKLEIRELNNISIAVVDYSYHYNLSIAKVLAQ
                     IRQESNFVITARSPANAQGLMQVIPETWEYVSLKEFERKNASPDNVYHNIKAGCFYMS
                     EQLFKFNNFDDALRAYNWGPDKVRKLRAGEIDEKHIPQETIEYVVSINKWIKVFERYG
                     LE*"
                     /db_xref="UniRef100_UPI00034B9199"
                     /db_xref="A0A0F9H5K1_9ZZZZ"
                     /db_xref="net:Neut_0643"
                     /db_xref="UPI00034B9199"
     gene            69665..70258
                     /locus_tag="PPR_Contig_984988_prodigal-single_167"
     CDS             69665..70258
                     /product="Uncharacterized protein n=1 Tax=uncultured
                     bacterium RepID=K1ZBB1_9BACT"
                     /codon_start=1
                     /transl_table=11
                     /translation="MNKLEIWENIAKEVQCCEKCDLGCQKELDGHDVHVMGQGNLDAD
                     VMFIAEAAGLQETIHKRPLTPPGTSGKIFEKLLANLGLNREQVYTTNVCLCRPEKNRD
                     PEPWEILKCKPFLKRQLELVGPKIIVTFGRFAAQIFLNDVKITRDHGQLKKSSNFDFN
                     VFPLYHPAYIGAYAPEEKRVEFKNDVITLKKILENTR*"
                     /db_xref="UniRef100_K1ZBB1"
                     /db_xref="A0A0F9LXF2_9ZZZZ"
                     /db_xref="pfu:PF1385"
                     /db_xref="K1ZBB1_9BACT"
     gene            70261..70764
                     /locus_tag="PPR_Contig_984988_prodigal-single_168"
     CDS             70261..70764
                     /product="PREDICTED: deoxycytidylate deaminase n=1 Tax
                     =Sarcophilus harrisii RepID=UPI000273C6DC"
                     /codon_start=1
                     /transl_table=11
                     /translation="MLGPRKDFLCWDDTWMSIAQVMAMRSKDPSTQVAAVVVSQSNRM
                     VGIGYNGFPSGCNSNALPWDKVGDPLNTKYLYVSHAEANALDKSIQDTNGCKLYTTLY
                     PCNQCAIRIIQRGITEVIYLSDKYHDTDEAQAARKMFDLANIKTRKFEPKIDSFVINL
                     KDPVRSG*"
                     /db_xref="UniRef100_UPI000273C6DC"
                     /db_xref="A0A0F9JHJ5_9ZZZZ"
                     /db_xref="dps:DP2271"
                     /db_xref="UPI000273C6DC"
     gene            70764..71075
                     /locus_tag="PPR_Contig_984988_prodigal-single_169"
     CDS             70764..71075
                     /product="Uncharacterized protein {ECO:0000313|EMBL
                     :KKM69062.1};  TaxID=412755 species="unclassified
                     sequences; metagenomes; ecological metagenomes.;"
                     source="marine sediment metagenome.;""
                     /codon_start=1
                     /transl_table=11
                     /translation="MKAIITLGCEGYQDQGFIFCPKVENKLIDLEKIVGSKNYFQVIQ
                     YLDSVAKIFDGPCNNLNIITNVMYKLYTLEYLTEKQYYDLAYFYNMHRKCGLILESKL
                     K*"
                     /db_xref="A0A0F9MIQ0_9ZZZZ"
     gene            71085..71456
                     /locus_tag="PPR_Contig_984988_prodigal-single_170"
     CDS             71085..71456
                     /product="Uncharacterized protein {ECO:0000313|EMBL
                     :KKN11743.1};  TaxID=412755 species="unclassified
                     sequences; metagenomes; ecological metagenomes.;"
                     source="marine sediment metagenome.;""
                     /codon_start=1
                     /transl_table=11
                     /translation="MAKPDNAQIQPPQASFDVQQDYERRKKELERSFKEFHRLVGKKV
                     LDTNKSPEVKKAELAVVNDLVKAAQSLDNVNVGEGILALASIAIREQLIVRDRVNQLE
                     YELCKALKDISDLKAANVKPK*"
                     /db_xref="A0A0F9R2K9_9ZZZZ"
     gene            71440..71658
                     /locus_tag="PPR_Contig_984988_prodigal-single_171"
     CDS             71440..71658
                     /product="Uncharacterized protein {ECO:0000313|EMBL
                     :KKL82228.1};  TaxID=412755 species="unclassified
                     sequences; metagenomes; ecological metagenomes.;"
                     source="marine sediment metagenome.;""
                     /codon_start=1
                     /transl_table=11
                     /translation="MSNRSKELEEIRLYIETLDTEEQNAHSHLLNTLQNTIGRTFEFE
                     NVAKVLREVLNAKLGILEKIRKKIQTYG*"
                     /db_xref="A0A0F9F7F8_9ZZZZ"
     gene            71651..72700
                     /locus_tag="PPR_Contig_984988_prodigal-single_172"
     CDS             71651..72700
                     /product="DNA translocase FtsK n=1 Tax=Clostridium
                     ultunense Esp RepID=M1Z654_9CLOT"
                     /codon_start=1
                     /transl_table=11
                     /translation="MGNQAEEMAEILLQLKINADIISIDNSGTLTKYYLKLNPGAKVS
                     KIENCSTEIALGIKSYSKPIIKVVLEQGLVVLEVLSKPINFVGFSELACDILADNNLP
                     ILLGRTHDGKDLTIDLTKMPHLLVAGTTGSGKSVLLHSMIASILTFSNANLVLIDPKK
                     VEFSHYANIKELLFPIITETEEAGKVLSDLISEMENRFKFMSKHRMNNISMAKGQFKY
                     IVLVIDEFSDLNQTSKKEFQNDLCRLAQKSRACGIHIIMATQRPSVDVVTGLIKANFP
                     TRISCRVPTLVDSRVILGCSGAEKLLGNGDSLINVGSDLIRFQGAFLSQSDIIQLSKA
                     HEMSWHSKIFNMIGI*"
                     /db_xref="UniRef100_M1Z654"
                     /db_xref="A0A0F9MWT4_9ZZZZ"
                     /db_xref="faa:HMPREF0389_00050"
                     /db_xref="M1Z654_9CLOT"
     gene            72701..73303
                     /locus_tag="PPR_Contig_984988_prodigal-single_173"
     CDS             72701..73303
                     /product="DNA primase (EC:2.7.7.-)"
                     /codon_start=1
                     /transl_table=11
                     /translation="MSWIDKDDPVVEYDNFIDIIVEKVPILQVLDKFGIEYSECKSGN
                     FTHRAKCPLPLHSNGCERTASFYISDINNSFCCFGCNSNSNSIGFVELYTGKPYNVAA
                     RWLAEQFGVCGDGNEDITIKRRSPEEIPITHIHKSGVVIRDFLTTMKDTEDYNKWCKW
                     ADKRFDTLDKYIDTLKDDEWETAKKYYDKVVSFLNKGGSK*"
                     /db_xref="ddf:DEFDS_1487"
                     /db_xref="UniRef100_UPI00038043E8"
                     /db_xref="A0A0F9N177_9ZZZZ"
                     /db_xref="UPI00038043E8"
                     /db_xref="2.7.7.-"
     gene            73300..74502
                     /locus_tag="PPR_Contig_984988_prodigal-single_174"
     CDS             73300..74502
                     /product="Exodeoxyribonuclease I subunit D (EC:3.1.11.1)"
                     /codon_start=1
                     /transl_table=11
                     /translation="MKIGIVGDTHVGSGYNFGKTDGATQLNTRLLDLVETFDNTIDEF
                     KKRDVKLVVITGDVFDSKHPSSSQLNAFSKCVQRAIKEKMEIAIVVGNHDQQRAISTT
                     TVDIFEVLEIPEISVYAHAGSKIIKDEDGQEFGLIFLPYRDRRMIGEKTNTDAIAVIK
                     KNLNDICASLPQKRIVVGHFMVDKPVSGENPDSFSINELVLPIDTFDCVDLVVMGHVH
                     RHSIVSNKKPKIINIGSMDRVSFGEKDHTKVSLVIDTKTLETEIIKSKVRNFIEISLD
                     YSPKDKYYKNQINDKIIADIDKFNAQTNLSGSILKFSVKVRPDDLCFVDNEKILSSLA
                     AKNVKYIMPIHVAASNPRQMRNKKITEDIKCQDAMLAYINGLIEPENIKKKLIKIATH
                     IIDEVDSK*"
                     /db_xref="riv:Riv7116_6050"
                     /db_xref="UniRef100_UPI0002F8DCF4"
                     /db_xref="A0A0F9R2K4_9ZZZZ"
                     /db_xref="UPI0002F8DCF4"
                     /db_xref="3.1.11.1"
     gene            74499..76580
                     /locus_tag="PPR_Contig_984988_prodigal-single_175"
     CDS             74499..76580
                     /product="Uncharacterized protein {ECO:0000313|EMBL
                     :KKL27573.1}; Flags: Fragment;;  TaxID=412755
                     species="unclassified sequences; metagenomes; ecological
                     metagenomes.;" source="marine sediment metagenome.;""
                     /codon_start=1
                     /transl_table=11
                     /translation="MTPDYLKIENFLSHDQSEVDFKKFDLALILGSFDGETDQSNGSG
                     KTAIMAAILWALFGKSRHKKKDGVVKWDKRSCRVEFSFWMNNDLYRITRTRDKIVGES
                     DVVFEKWNGSQYDSISCDTNSATDNKIEETININYEVFINSIYFKQNDISMFATSAPG
                     KRKDILKALLKMSKWDQYQKKSKDRAKILSTKIEEKSKLLIPFDGLQLALNTCVSDIE
                     NLEVLLAKNTKEYDENNSKFVGLSSQYHTLYSDSVDDNEVKLSKLQKEYSVAVSRKNK
                     LSADIIENNTSISNSNDSVASIKQRASVLREKVKAKKDINLQFLRSKLIEGKSKDASM
                     SDKILELNKDVELSGECDLCGKQITKSEADAIKESRIQKLSDLKQKQSEIKSKISKLS
                     KLLKEQEKIVEDGNSAELEISKLETKISKLQSDINNKITENERISIELSKIDEKKFER
                     EIDLLKIKADANGRKLLKKEIDDLELLLKSTKLSGSNLSKEYGHKLGKKEEFVASISA
                     QKEIQSQIERLKSEFIIYDKLKSYFGKDGIQSIIIENVIGELENYTNETLEKICNEPT
                     SISIKTQRQNENGSWAETIEISTKVGQRTDDFESLCGGEQFRISLAIRLALSSILSSR
                     MGGKIKFLLLDEVSSSLDNKGLRMFMDTIKGLSNEMKVLVITHDDRLKDMFEHVIMVD
                     KGPSGSRVTMS*"
                     /db_xref="A0A0F9EUS7_9ZZZZ"
                     /db_xref="ACD30_19_11"
                     /db_xref="plp:Ple7327_2580"
                     /db_xref="K03546"
     gene            76604..77245
                     /locus_tag="PPR_Contig_984988_prodigal-single_176"
     CDS             76604..77245
                     /product="hypothetical protein"
                     /codon_start=1
                     /transl_table=11
                     /translation="MGILYPFKRVYGLIGAPRSGKDLIANFLVETRGFTKIAFADQIK
                     LEFGISDADFDAAKSTGSDLELRNKLWDFSAEKKKNDPEYFIRTVINKINALQESVVV
                     TDIRTQDELRAFYGVPLVRQTSAGKLFLVTKNGQYVASSGHIAGSKILESDLQDYFDT
                     GKCQRIVNNDSGLCDFYQHLDEFFFMQDIVNLSNKLQLLNYLRQFNITRKTQQ*"
     gene            77242..77853
                     /locus_tag="PPR_Contig_984988_prodigal-single_177"
     CDS             77242..77853
                     /product="Uncharacterized protein {ECO:0000313|EMBL
                     :KKM82354.1};  TaxID=412755 species="unclassified
                     sequences; metagenomes; ecological metagenomes.;"
                     source="marine sediment metagenome.;""
                     /codon_start=1
                     /transl_table=11
                     /translation="MKNILLDIDGVIADFYVGFAQHLNENHGCSLDLNSDPSSYSISD
                     WGRGVCDIGNIEETILEWIMSDGMRKLPTIGEAKEFFDKLEKLGNVHIVTARVGDWKL
                     KFNDSVVNKIKDNTIGWLNDKGISTKNLNFEHDKISFCKNNKINIMIEDKLSTAIDAA
                     RNGIKSIIVDRKYNKSTVKEDGMYRAFSFDDILRKVGKSNGIW*"
                     /db_xref="A0A0F9KJR6_9ZZZZ"
     gene            77840..78166
                     /locus_tag="PPR_Contig_984988_prodigal-single_178"
     CDS             77840..78166
                     /product="Uncharacterized protein {ECO:0000313|EMBL
                     :KKL63173.1};  TaxID=412755 species="unclassified
                     sequences; metagenomes; ecological metagenomes.;"
                     source="marine sediment metagenome.;""
                     /codon_start=1
                     /transl_table=11
                     /translation="MASGKYILKEDELISLVNEVKNNGPEKTYDKLKEKINLVVDFDD
                     NLDSMLMDMHDSVLQRARICAEDDKNIDTLYSITVILRRLAHQIHRAYIKRGKDKSNN
                     NFLHVA*"
                     /db_xref="A0A0F9DN57_9ZZZZ"
     gene            78176..79060
                     /locus_tag="PPR_Contig_984988_prodigal-single_179"
     CDS             78176..79060
                     /product="Uncharacterized protein {ECO:0000313|EMBL
                     :KKM82352.1};  TaxID=412755 species="unclassified
                     sequences; metagenomes; ecological metagenomes.;"
                     source="marine sediment metagenome.;""
                     /codon_start=1
                     /transl_table=11
                     /translation="MAVVTLTFQGSDDEIVSGIPRYISIESNVTATIYFTIDGSTPTT
                     NSPIYTDTINVPTNQNSITLSAFGVGLDDVSGPILTQVFATDVSRISITRMIGIEGIM
                     LNRADTGADIPNDYDADGLPGRFLDIDPSNLDFSPGDRGFNGIAPGTRIEVGFQDPTS
                     TPSLLDDDMEISSSPEIGEFFNPNARVIYIDNRIPNDILIILRPYGSLHDPYIEFGGK
                     RILESSEDANYVSGGFVKRFYNPVNNTMVSYYFDHNEARYVRNIQNLPSNIPNREQYS
                     PGNPLVFKWVYGGRQSSL*"
                     /db_xref="A0A0F9NM15_9ZZZZ"
     gene            79069..79827
                     /locus_tag="PPR_Contig_984988_prodigal-single_180"
     CDS             79069..79827
                     /product="Uncharacterized protein {ECO:0000313|EMBL
                     :KKM82351.1};  TaxID=412755 species="unclassified
                     sequences; metagenomes; ecological metagenomes.;"
                     source="marine sediment metagenome.;""
                     /codon_start=1
                     /transl_table=11
                     /translation="MEINKEEENPLLIKLSASSKKTYQQCPRKYFFNYIEKAPKKTWL
                     HFDIGNLCHKTLELFHYNYIKNGTHKMSLSEMMGVSFAEARKSYLDMSNDNLEEVKSM
                     LSDYLASVKENGMPNVKGTEIGFSFNIDKDVLMRGFIDRLDIMKDGRFHIVDYKTTKN
                     TQYLDDFQLLVYGIWLKKEYPTIESFRGSYVLLKHKSALKSFDFNLSDVDIVQNELIE
                     YASKIREENSWVPIPSRLCNWCDFYDICPAQQQW*"
                     /db_xref="A0A0F9L4Z8_9ZZZZ"
                     /db_xref="gwa2_scaffold_117_75"
     gene            79843..80637
                     /locus_tag="PPR_Contig_984988_prodigal-single_181"
     CDS             79843..80637
                     /product="Uncharacterized protein {ECO:0000313|EMBL
                     :KKM82350.1};  TaxID=412755 species="unclassified
                     sequences; metagenomes; ecological metagenomes.;"
                     source="marine sediment metagenome.;""
                     /codon_start=1
                     /transl_table=11
                     /translation="MKDFEIFKNDDNCQIGFSGVVAVYDSEIYVDTRSGVGYDEVIKK
                     LNPLIYKFTKKYYMSKKDLVEDIKQDIVLIILDGIKKFNPEKETKLSTFIEMYVNQKL
                     IKKVRDNNRDFRSATSLNISKYKIICRCGFRDTVSLSPQDIKDYCCSVCGKKIEKIPR
                     RISVGDINASDLSSPLSSDQSSNPPLDMDIFQEKKDDSDICFANDLQNWVSDKDEKLA
                     KIISLYCFNDYSITAASKLVGITSQGGNGKLKDLKKNKKLLEILGR*"
                     /db_xref="A0A0F9N0H2_9ZZZZ"
     gene            80640..81398
                     /locus_tag="PPR_Contig_984988_prodigal-single_182"
     CDS             80640..81398
                     /product="Uncharacterized protein {ECO:0000313|EMBL
                     :KKM82349.1};  TaxID=412755 species="unclassified
                     sequences; metagenomes; ecological metagenomes.;"
                     source="marine sediment metagenome.;""
                     /codon_start=1
                     /transl_table=11
                     /translation="MSNLVKILIKQQKTDARKSIAAQNREISKSKTCAQYIMFKVIAD
                     EKKFLEYDFSSAKKIEDVMDIIHSIRHASVNRNSHYFKCELCKKILAQVSTPLPGTNK
                     ELTKVDDDKIKIRYGNLIAILSKNVADEISKMQGKKMPSQNDITRWALKDAVLEFYKD
                     FNEEESAIVVKNVGDDRLDLKFEADFDVIYKKWFDRLDKLQRRNDKYTLQIEEFDRAQ
                     EDLEQGMRGSNFEKQLDRYRKEFMEQLNAINGTN*"
                     /db_xref="A0A0F9KJR2_9ZZZZ"
     gene            81415..82698
                     /locus_tag="PPR_Contig_984988_prodigal-single_183"
     CDS             81415..82698
                     /product="Trigger factor n=1 Tax=Geobacter daltonii 
                     (strain DSM 22248 / JCM 15807 / FRC-32) RepID=TIG_GEODF"
                     /codon_start=1
                     /transl_table=11
                     /translation="MTNCVEVEKLSEIKYKINISVPSQEVDKKFDDFFKIAGKSAQVP
                     GFRKGKAPLSFLKQTFYEKAKPTVAQALVGEYFTKAIQENSINPVGKPEMDSKFNNGK
                     YPGLFGFDNSFSASLIVEVLPKIDPAGYLGMELDLPNIDLNKMVEAKVLESREQFAER
                     KQISDRPAQTGDSVVIDFTGMIDGKPFGGGSASGHVINSLGSGSLVFGLEAGIVGMSL
                     NETKNIPVKFPDDYRMKNLAGQNTTFDVTLKSIVEKKLSEVNVDLALMLGFTSIEEMM
                     EKFKSDAQENKSAMERQALDKTIVNMLIAKNVFDVPSALIDDEFRRIMTISKNKVEDL
                     QSDVIASIKKIAETNVKRAVLFDAIYEKEKSLEVTPEELNKLLEQHSKANNMSKDDLV
                     SNLYNSNQMDNFVGILRTSKVVDFIISQAKRKENV*"
                     /db_xref="UniRef100_B9M0Y0"
                     /db_xref="A0A0F9D8M3_9ZZZZ"
                     /db_xref="geo:Geob_2633"
                     /db_xref="TIG_GEODF"
     gene            82698..82943
                     /locus_tag="PPR_Contig_984988_prodigal-single_184"
     CDS             82698..82943
                     /product="Uncharacterized protein {ECO:0000313|EMBL
                     :KKL57928.1};  TaxID=412755 species="unclassified
                     sequences; metagenomes; ecological metagenomes.;"
                     source="marine sediment metagenome.;""
                     /codon_start=1
                     /transl_table=11
                     /translation="METASKQSVTGFKVINFQSKTSKDTEKVRLVLEAEVDTMGAGTY
                     DVGDILKALLHHQTGQIDVGLSVFVNSALPSSEEDTP*"
                     /db_xref="A0A0F9D897_9ZZZZ"
     gene            83066..83341
                     /locus_tag="PPR_Contig_984988_prodigal-single_185"
     CDS             83066..83341
                     /product="Uncharacterized protein {ECO:0000313|EMBL
                     :KKL57927.1};  TaxID=412755 species="unclassified
                     sequences; metagenomes; ecological metagenomes.;"
                     source="marine sediment metagenome.;""
                     /codon_start=1
                     /transl_table=11
                     /translation="MLYGLPCQIDADIANFLKSFGGPIYPLQSVSLLKIDSTDGFHIE
                     GRLGAKVIKFGMPKKYENSDLAKLKRKIEFELQLKKWLEKKLNIKIG*"
                     /db_xref="A0A0F9G3L9_9ZZZZ"
     gene            83346..86744
                     /locus_tag="PPR_Contig_984988_prodigal-single_186"
     CDS             83346..86744
                     /product="DNA polymerase III subunit alpha n=1 Tax
                     =uncultured Desulfobacterium sp. RepID=E1YJE4_9DELT"
                     /codon_start=1
                     /transl_table=11
                     /translation="MKDLFVNLHSHSAQGSLADSMVTVDQLFNRVKELGQEAIALTDH
                     GTMASVFDARKASKKTGVKYIPGCEIYFVNDVSDKKGKRYHLVLLAKNETGYRNLLKL
                     NYLGFKSAHYVPVINKIFSVVDWNMLEEYHNGIICLTACSSGPIARALLAIKDNNPIN
                     EVENYSNALEITKRLQKIFGEDLYLEIQPHDLKAYSRDRKTGDALLDASGNPIVSVDQ
                     PYINKKIIQISKELNIPLTATCDVHYLNKEDAKAHDMLMAINEKKPLNDKNRHRYEVE
                     EFYLKSSSEILNYFTSRFDENIALEVCNNSIIIANKCEDSKYIDSDKIRFPIFDASKE
                     KDYDKFLSWNKNQSNKTLSEDKAYMRFKCINAFGKMYRHLSEDDRKIYKERLTEEIKV
                     FEEKNFCSYMLITSDFINKAKEHGVRIGPGRGSVGGSLVGNLLGIHELDPIQYGLLFE
                     RFINREKVAFPDIDTDFSPDGREWVEQYVIKKYGELNVAHVSNFSKITPKVVLKDIAR
                     SLEIGGGKSEAFKIANDITDSISIDSKTFDNALQESASLRKICVEYPDIEKYGRKLVG
                     LEKTFATHAAGIVISDIDLSTYIPLRYDKDGILATQYEKERCEKVGLIKMDFLGLEHL
                     KIIDGVIANSKKLGLDCPDTVDLAPFDDKGVWDMISRGKTSCVFQMGSTHMQAMCKRI
                     RPRNIEDLSLVNALGRPSAAKSRDLYIARRDGNKKVSYKYDFLEKAFKETLGICVYEE
                     QLLKLARYAAGWSLNKADGLRKLTKLKGKDPKMAAQLEGDFINDTVANSGLTNEQAKE
                     IWKDIIEPFAGYGFNKAHGIFYSLNGYHTAYYKHHYPAPFMAAVLKSEVEKTSSNAEK
                     MKEYKQEAQRMGIKIIAPDINFSEHSFSVRDQKTIVMGFGTVKGVGDKAIENILEVRS
                     VGPFTSFADFLHRTNSRVVQKKVIQSLAQAGCFDSLGVSRRGAFLYYAEIRTKTAKHI
                     EKLADKNNVLDVLKNLKIENTISDFHDEWNKKEILNGEMLSLGEYLSGGINDIYNEFF
                     TNQGTALSRIKNMADGASVRIEVVVDGISEQKTKTGKSKGQSYGNCSIVDKNGDASTM
                     KIWSNVWNKVRDEIKVGRPIRAVCKINSYNGNNTLVLNSLEKVG*"
                     /db_xref="UniRef100_E1YJE4"
                     /db_xref="A0A0F9Q5T9_9ZZZZ"
                     /db_xref="aar:Acear_1875"
                     /db_xref="E1YJE4_9DELT"
     gene            86747..87280
                     /locus_tag="PPR_Contig_984988_prodigal-single_187"
     CDS             86747..87280
                     /product="Uncharacterized protein {ECO:0000313|EMBL
                     :KKN37893.1};  TaxID=412755 species="unclassified
                     sequences; metagenomes; ecological metagenomes.;"
                     source="marine sediment metagenome.;""
                     /codon_start=1
                     /transl_table=11
                     /translation="MKCENCGVLINPDFGFAIKNNQCPACGKNIMSKEKAIAVSDLKS
                     LLAENIKGIDIDPIVSLVVANFDIKLISKNGLQKPVAQDKIDDAGSPPEKDDPDAEFK
                     QKQKKEAQAILRKLRDEALNGALHDRYGFEEDGAGVSIDIGVNDGESTFEVAERIKKE
                     QKRDAVLSGGGSFKRSE*"
                     /db_xref="A0A0F9T8X9_9ZZZZ"
     gene            87277..87561
                     /locus_tag="PPR_Contig_984988_prodigal-single_188"
     CDS             87277..87561
                     /product="Uncharacterized protein {ECO:0000313|EMBL
                     :KKL92814.1};  TaxID=412755 species="unclassified
                     sequences; metagenomes; ecological metagenomes.;"
                     source="marine sediment metagenome.;""
                     /codon_start=1
                     /transl_table=11
                     /translation="VIKGIGHKKVEITNEEYLYYLELVKRYSNETHSGEDYFVDLFQT
                     DKSNNISVITPTNNVPWVILFFVQNLMINQRLRINDSKIDELERKIDGRK*"
                     /db_xref="A0A0F9G2B6_9ZZZZ"
     gene            87548..88138
                     /locus_tag="PPR_Contig_984988_prodigal-single_189"
     CDS             87548..88138
                     /product="Uncharacterized protein {ECO:0000313|EMBL
                     :KKN37891.1};  TaxID=412755 species="unclassified
                     sequences; metagenomes; ecological metagenomes.;"
                     source="marine sediment metagenome.;""
                     /codon_start=1
                     /transl_table=11
                     /translation="MAGNSLTVKELLNPGEKFDPMNIDTSEIKALSNALPQDGNIDTN
                     NAEVMATKYLRGADICAELTAIALAYVQKTSSNMKMEYSQAALVRSEDYFTTKNGGKK
                     PAKITDKMRTLYAEMDEEYLAACQKHDEAMAFAKWVNGKYDSFNKMHYHCKQALSRGY
                     DHERISGWERDITGNQESGECSLSVNKSTDDDDSGW*"
                     /db_xref="A0A0F9SLX8_9ZZZZ"
     gene            88238..88870
                     /locus_tag="PPR_Contig_984988_prodigal-single_190"
     CDS             88238..88870
                     /product="Gp377 n=1 Tax=Bacillus phage G RepID
                     =G3MAB8_9CAUD"
                     /codon_start=1
                     /transl_table=11
                     /translation="MSTKVVGKLDDWNDADLGGSDFMNLEEGSNQVRIVGKAHQFYIH
                     WTKDETGANRKVHCALDGCPLCQKGERAQPRWFVTVINRKTNKCAILEIGSQIYKSIL
                     NLFKKEKWGDPRQYDLDIERQPKGSQPLYVVSPNPKEALSDDEKGLVKEFNTRVDLVK
                     MAVPATVEEICEKLGLSAPKAKPAVSNSFDEAEPVATEESGSDDDFNFDG*"
                     /db_xref="UniRef100_G3MAB8"
                     /db_xref="A0A0F9E6H8_9ZZZZ"
                     /db_xref="G3MAB8_9CAUD"
     gene            88953..89534
                     /locus_tag="PPR_Contig_984988_prodigal-single_191"
     CDS             88953..89534
                     /product="Uncharacterized protein {ECO:0000313|EMBL
                     :KKN37888.1};  TaxID=412755 species="unclassified
                     sequences; metagenomes; ecological metagenomes.;"
                     source="marine sediment metagenome.;""
                     /codon_start=1
                     /transl_table=11
                     /translation="MLILALDVSSKSTGWSVILDGKLTDGYGLISPNKKFSQGAKLSF
                     FREQIKTLYYKYNPDLVIVENIFCGINKISFRCLAEFRGVAFQTLFEITGRDPYSIMA
                     VEARKIMGVGTKKEDAFSGIVNKYNLIGFDFEKDNDIVDSFCLGLAYQKILDGAQIMP
                     VIRSKKRRTKQSTRRDKSVLGGRKTKKKRKTKK*"
                     /db_xref="A0A0F9T8X4_9ZZZZ"
     gene            89531..90529
                     /locus_tag="PPR_Contig_984988_prodigal-single_192"
     CDS             89531..90529
                     /product="Chaperone protein DnaJ n=1 Tax=Clostridium
                     papyrosolvens C7 RepID=U4R5H4_9CLOT"
                     /codon_start=1
                     /transl_table=11
                     /translation="MNNPYEVLGVEKDASQADIKKAYRTLAKQTHPDVNQNDPVAEEK
                     FKDISAAYDILGDPEKRKNFDTFGSVDGRGPDNGFNPFDFVMNDIFGGRKRSTTGQHI
                     TKKISISFMESALGCEKKISVEYPHQCKSCKGNGSKDGTNTKTCVTCNGFGKIEQSHG
                     FMQIINRCPTCNGSGNMITEKCLDCSGKGIVFNTETLKVKFPAGISTGNSIRLAKKGM
                     PSDVGGTNGDLFLNVFVEPHPKFKHDGANVFSFENISYLQAILGEKIDIQTIHGDIKL
                     TIPSYTQPNSVLRVAGKGIINGNNCGDHIVVINITIPKNISQEEENLLKQLKEIKN*"
                     /db_xref="UniRef100_U4R5H4"
                     /db_xref="A0A0F9QLN3_9ZZZZ"
                     /db_xref="clb:Clo1100_2127"
                     /db_xref="U4R5H4_9CLOT"
     gene            90540..91385
                     /locus_tag="PPR_Contig_984988_prodigal-single_193"
     CDS             90540..91385
                     /product="Protease domain protein n=1 Tax=Carboxydothermus
                     hydrogenoformans (strain Z-2901 / DSM 6008)
                     RepID=Q3A999_CARHZ"
                     /codon_start=1
                     /transl_table=11
                     /translation="MHKKFLALIMLISAFSWSCQDKNKLTVGEQISETIVYVNQSSGV
                     IVYSDEERSLVLTAYHVIADNCDSSGSCNTDEIKVSIVYPIFLDKETKIRAREIMEKN
                     GTSEDIINLILDNEFIQIPEFFSVVQSEVDPSHDLAILEIKTSLNFRFSNLSKKECKV
                     GDDVYLAGNPNRLFRTILKGTVGSIDRFIDNTESIQISGGTIFGSSGGGVFNLDGELI
                     GIIQSVRALVTPYCYGEWNEDGDFVKRTCVELPVEFLGFAAKEKVIIDFLSESRFCLY
                     FKICK*"
                     /db_xref="UniRef100_Q3A999"
                     /db_xref="A0A0F9SLX4_9ZZZZ"
                     /db_xref="chy:CHY_2491"
                     /db_xref="Q3A999_CARHZ"
     gene            91463..92056
                     /locus_tag="PPR_Contig_984988_prodigal-single_194"
     CDS             91463..92056
                     /product="Site-specific integrase-resolvase n=1 Tax
                     =Anabaena sp. 90 RepID=K7W4Z8_9NOST"
                     /codon_start=1
                     /transl_table=11
                     /translation="MFVPLRKAVELTGLHPNTLRKYADQNKIKAVRTPCGNRLFDTDS
                     LPGQQAQRSATVCYCRVSSTKQKSGLARQVVELRTQFPQADIIQDVGSELNFKRKGLR
                     SLLDRLLQGDRITLIVARRDRLCRFGFELLEYLVTKNGGEIMVLDQPETSPQSELVQD
                     LLSIILEFSRRVPGLHRYYDDIKKDTTVTNSTTETAT*"
                     /db_xref="UniRef100_K7W4Z8"
                     /db_xref="anb:ANA_C12092"
                     /db_xref="K7W4Z8_9NOST"
     gene            92001..93122
                     /locus_tag="PPR_Contig_984988_prodigal-single_195"
     CDS             92001..93122
                     /product="Similar to tr|Q2JQ93|Q2JQ93_SYNJB ISSoc2 n=1 Tax
                     =Microcystis aeruginosa PCC 9717 RepID=I4FXZ3_MICAE"
                     /codon_start=1
                     /transl_table=11
                     /translation="MISKKIRLLPTQQQKQQLNSWINGFRFVYNQSLEYAQKQTTTPS
                     WFKTKKQLLDQLPSWTKQIPYQIKSIAIKEAFDNLRQRKKQAKFKHTKFKMHFKSKKE
                     PQQSCYLPKSAVLTKGIYPRLLGKLKYTESLPSNIGDSRLVYVYGKFYLTIPTTKQRS
                     LTENQGRIVALDPGIRKFITFVSHDSAGCLATHDIGRIYRLCFYLDQLVSKTSKAKSK
                     QKHNLRKAANRIREKIKNLIDELHNKVAYFLVNNFDLILLPTFETQQMVSKAHRKIGS
                     KSARAMMTFSHYKFKQKLKHKAFEYGKVVVDVCEAYTSKTNNFTGVVDKKLGGKEYVL
                     VGGKKVDRDINGALGILLMALGDTPYLDNSVHNCTANHY*"
                     /db_xref="UniRef100_I4FXZ3"
                     /db_xref="I4FXZ3_MICAE"
                     /db_xref="mar:MAE_33580"
     gene            93145..94305
                     /locus_tag="PPR_Contig_984988_prodigal-single_196"
     CDS             93145..94305
                     /product="Gp407 n=1 Tax=Bacillus phage G RepID
                     =G3MAE8_9CAUD"
                     /codon_start=1
                     /transl_table=11
                     /translation="MSKSMADIWKTIEKQHGPEGLYVGNTDMTTYSGAIPTGSYGLDD
                     ALGIWGLPKGHMVQFAGFEQSGKTLMALSAIAQWQKQGSSNWAMFIDAEFTYTKEWAE
                     MLGVDTSRLYVYRENKGPEIFARLTGIPGKPNLQGVIKKVKPGILDLEIENGGTGLGI
                     IVLDSVPAVLVPMEEASAPGKQNMALMARFLPPELRKLTPLLTKTGVLFIAINQLRFT
                     PGVMYGDPTMSPGGQALKHACAQIINFGRMKGKDSKIEEGEEQTGHHIMAKIDKNKKA
                     PPFRKATFGIKYTEGVVEQNIEIRDLGAKYGVILRPNNRIWELDGIKYSGKDDIAEAL
                     KEETLQQSVLERVKEAKKNCIHLVNVDDETETEEEMDQEQELLDAESTQELE*"
                     /db_xref="UniRef100_G3MAE8"
                     /db_xref="A0A0F9NI23_9ZZZZ"
                     /db_xref="mfa:Mfla_0570"
                     /db_xref="G3MAE8_9CAUD"
     gene            94324..95175
                     /locus_tag="PPR_Contig_984988_prodigal-single_197"
     CDS             94324..95175
                     /product="Uncharacterized protein n=1 Tax=Psychrobacter
                     aquaticus CMS 56 RepID=U4T237_9GAMM"
                     /codon_start=1
                     /transl_table=11
                     /translation="MWDKMKICGHCKFEKPNCEFNKNKRTKDKLSSWCKSCTKQYQVN
                     NKDKIVARKKLYYKNNRETILEKDKYYRENNKEKTAACRSKYYENNKKEILINKKQYY
                     ENNKESLLEQAAEYYENNKDKVLEKRKQDYKDTKDETLIERKLYYENNKEKILEDVKK
                     YSNTPDGREKIKQRRKKRRSTDIKHKLSRSLIHRLYKALKGNYKSGSAVRDLGCSIGE
                     LKMRLERQFEPGMTWENYGEWHIDHIIPISSFNLTDRMEFLEACNWCNLQPLWAADNI
                     KKSNKLI*"
                     /db_xref="UniRef100_U4T237"
                     /db_xref="A0A0F9ITY5_9ZZZZ"
                     /db_xref="put:PT7_P051"
                     /db_xref="U4T237_9GAMM"
     gene            95188..95535
                     /locus_tag="PPR_Contig_984988_prodigal-single_198"
     CDS             95188..95535
                     /product="Uncharacterized protein {ECO:0000313|EMBL
                     :KKN37884.1};  TaxID=412755 species="unclassified
                     sequences; metagenomes; ecological metagenomes.;"
                     source="marine sediment metagenome.;""
                     /codon_start=1
                     /transl_table=11
                     /translation="MLITCNNRGCLKSSDALLDVKTDKVICGECKREITNVSVMMKKT
                     LKSFGQIIRETKKAFMLACKSCNANREIVLDQKGNTLCKTCHSPIKIHPAFKIAIEES
                     GGLEKIILEDDKK*"
                     /db_xref="A0A0F9Q5T1_9ZZZZ"
     gene            95553..96290
                     /locus_tag="PPR_Contig_984988_prodigal-single_199"
     CDS             95553..96290
                     /product="DNA primase n=1 Tax=Veillonella sp. oral taxon
                     158 str. F0412 RepID=E4LBS4_9FIRM"
                     /codon_start=1
                     /transl_table=11
                     /translation="MSEFYKKLADVCHNILLDDIGLWSYLKKERKMTNKTIKEFGIGA
                     FPSDLRRLFNEFSLDPVELRENGIIWNAEHSQFKLYPIVIPITDIHGSPIAIGCRTLI
                     SESERKDIGLPKYKNSVYKKTSNLFALNKSYQSIRKNNLAIVVEGYFDAISAHQNKIT
                     NVVATCGTMFGKKQLAILSRYTNNICLLFDNDAPGRTSAIKAEKNLKDIDGAKIFLRF
                     TPDGYKDLDEFLRNGGDYNTLFKDSNV*"
                     /db_xref="UniRef100_E4LBS4"
                     /db_xref="A0A0F9NZM9_9ZZZZ"
                     /db_xref="vpr:Vpar_1196"
                     /db_xref="E4LBS4_9FIRM"
     gene            96300..96746
                     /locus_tag="PPR_Contig_984988_prodigal-single_200"
     CDS             96300..96746
                     /product="Uncharacterized protein {ECO:0000313|EMBL
                     :KKN17596.1};  TaxID=412755 species="unclassified
                     sequences; metagenomes; ecological metagenomes.;"
                     source="marine sediment metagenome.;""
                     /codon_start=1
                     /transl_table=11
                     /translation="MPKNFVCSGSGDADVSGNYIEISIDPNVLNNFSNEDGMSAFLSS
                     QSCSEEFKLLKAELLQEVLLIIEMCLTKKQKEVMKMTFVDGMTQNEIASELGKHQTTI
                     HKLLYGNLDYNNKRRRYGGAMKKIRKMCANSKKIQEILTKMKQQVE*"
                     /db_xref="A0A0F9QWR5_9ZZZZ"
     gene            96749..97789
                     /locus_tag="PPR_Contig_984988_prodigal-single_201"
     CDS             96749..97789
                     /product="Uncharacterized protein {ECO:0000313|EMBL
                     :KKM82018.1};  TaxID=412755 species="unclassified
                     sequences; metagenomes; ecological metagenomes.;"
                     source="marine sediment metagenome.;""
                     /codon_start=1
                     /transl_table=11
                     /translation="MGRKKIILDPDKLTNSYKQLLSINKVALELNTTPFIVRERLIEL
                     GVRLVNPGGQHKYSCNDDFFSTDTPESFYWAGYMAADGCVSQSYRNGKVVSVSSIDIE
                     HMEKFKKCVEYDGPVRIDTNLNEINKTKTIKSTKPFSGIGIHSEKMFYNLARFGVIPN
                     KSLIYVFPDWLKQHALVNHFIRGCTDGDGCWSELKPRGGGRTRDILTYHLCGTNSMVE
                     SVREVFSKNCGRKITQKIYKNKNIFCLSYCGNVQAKAIRDFLYAGANQNIWLNRKHNI
                     VYNDWIDVLSEYAMVSVIGTNAKTNEIVEFNGMMEAERHGFNHCGISECCSGKRKLHH
                     GYSWKFNKRSCV*"
                     /db_xref="A0A0F9KJ76_9ZZZZ"
     gene            97789..98259
                     /locus_tag="PPR_Contig_984988_prodigal-single_202"
     CDS             97789..98259
                     /product="Translation initiation factor IF-3 n=1 Tax
                     =Deferribacter desulfuricans (strain DSM 14783 / JCM 11476
                     / NBRC 101012 / SSM1) RepID=D3PEE0_DEFDS"
                     /codon_start=1
                     /transl_table=11
                     /translation="MKVMLINESGERVGEVLIEEAERQAKLAGKQLAMVAQNVYRIVE
                     IGKLKYEKNQKQRQSRVQKRQHKIKEIKLGVAIETHDIEVKANHIREFLEKGLKTKIT
                     VQFKGRQMAFQEIGFQKLNLLIKPFLDNGLATLDKEPKMDGKNLIAFLIPTRRS*"
                     /db_xref="UniRef100_D3PEE0"
                     /db_xref="A0A0F9SLX1_9ZZZZ"
                     /db_xref="ddf:DEFDS_1503"
                     /db_xref="D3PEE0_DEFDS"
     gene            98399..98872
                     /locus_tag="PPR_Contig_984988_prodigal-single_203"
     CDS             98399..98872
                     /product="Uncharacterized protein {ECO:0000313|EMBL
                     :KKL88959.1};  TaxID=412755 species="unclassified
                     sequences; metagenomes; ecological metagenomes.;"
                     source="marine sediment metagenome.;""
                     /codon_start=1
                     /transl_table=11
                     /translation="MDTLDWTQLAGNVNKDANKIEYEPNKGLFRKIAFDVFQLNSAPV
                     ESLWTLESSDDGTQYLVAMYADDDTETLEAKGDWNAIMCKNASSVTLTYKETPLYKFA
                     SSDYGFIESDAHIFQRSLIEKFSSDKAFVSLFLKAQPKNKLSEILNKFPELKDFV*"
                     /db_xref="A0A0F9FR13_9ZZZZ"
     gene            98921..100483
                     /locus_tag="PPR_Contig_984988_prodigal-single_204"
     CDS             98921..100483
                     /product="Uncharacterized protein {ECO:0000313|EMBL
                     :KKN17593.1};  TaxID=412755 species="unclassified
                     sequences; metagenomes; ecological metagenomes.;"
                     source="marine sediment metagenome.;""
                     /codon_start=1
                     /transl_table=11
                     /translation="MTSNINIGELARIAKEALDARTNGQEFMLNDVYNVTRAAYERHP
                     EDHVIRHVAATIERMYERSKVGATINQSEISKIYNHFASLSGNSNFKSVLGHLLLGDV
                     IKKSSPDYDKINKTAQEDLSIDTQDVRDASAAIQTMFVDTTNNVYDKKIASDGVKIVS
                     AELRALGVPFHSVSVVGGDNKLLVYSSQFDTRKGPLQVAIPVEIKNNQVLFPTKFVEN
                     GQLTDLTTNNIRKHIDRFAENNEFYVDRQFPESKPDINTHSDVEMPKSLEHLARDFED
                     SVIEAASSFGLGSIQCGKEMVGRELRSAGFKNAQVKFGSESADSVVYLASIPTPKGAV
                     EIEVPVEMIATAENKFSPLIPTYFAYDGIIEDFTAAKLQRFAINLPTPSTENKIYRSA
                     FAYMTLPELKDEILKAASANDYVSCEAALSEIEEKFSEEDFKNAVADYHYILMHKTHS
                     EHSEMQKCSRMIPAGKGSIYPRCGHYLVAMNKVVVDENGNCHLKSSIEREKLNPAEDG
                     GAAISTSKIFMA*"
                     /db_xref="A0A0F9RK32_9ZZZZ"
     gene            100511..101491
                     /locus_tag="PPR_Contig_984988_prodigal-single_205"
     CDS             100511..101491
                     /product="Uncharacterized protein {ECO:0000313|EMBL
                     :KKN17592.1};  TaxID=412755 species="unclassified
                     sequences; metagenomes; ecological metagenomes.;"
                     source="marine sediment metagenome.;""
                     /codon_start=1
                     /transl_table=11
                     /translation="MALNINELVLLSETLSKSGKIKQAKTIEGMIDKLSAEWDTMDPE
                     KQKSWVERQDWHTNPIEYINRPEKKPEPPTSGVSTKNEDETSIDEDKINEKALEDANK
                     EFSKFLSYLDSSGISPQSFFDTVHGSGGIILRNNPETNKPEVVKDFPEDNEIDSSAAI
                     NKNDVLYKLAEMADRLDSIGATKEANLIDNFISKHASGPVVLKSADDQEKKYDAKYHH
                     SLQVREPKNKDKKETKHSVKNYEGGHGCSTLSTRYCPEHPGVMLGRIGELTYQCSLDG
                     HVYNYEAGWVDADGTNHPGGSVAGQTPDSTGYDTPHRVFDSRENTLNRGK*"
                     /db_xref="A0A0F9NZM4_9ZZZZ"
     gene            101495..102046
                     /locus_tag="PPR_Contig_984988_prodigal-single_206"
     CDS             101495..102046
                     /product="Uncharacterized protein {ECO:0000313|EMBL
                     :KKN39491.1};  TaxID=412755 species="unclassified
                     sequences; metagenomes; ecological metagenomes.;"
                     source="marine sediment metagenome.;""
                     /codon_start=1
                     /transl_table=11
                     /translation="MYSIDELIAIADSLDACGLHSEAETIDGMIEKLAAPTSGAIPSF
                     VTRLKETFVSEIGDSGDRISLEYILEVIDSVAQNSGPFTGYKAGPEEVNRLKVMSQEP
                     ASKALHLLELQRSVKDIKSELDKENDPEKIKLLQRDLKSDQEDLDEILKKVEQWKSGK
                     RDNDIASYDLFTKIYNSRGENIE*"
                     /db_xref="A0A0F9SR99_9ZZZZ"
     gene            102046..102783
                     /locus_tag="PPR_Contig_984988_prodigal-single_207"
     CDS             102046..102783
                     /product="Uncharacterized protein {ECO:0000313|EMBL
                     :KKN39490.1};  TaxID=412755 species="unclassified
                     sequences; metagenomes; ecological metagenomes.;"
                     source="marine sediment metagenome.;""
                     /codon_start=1
                     /transl_table=11
                     /translation="MSASKVLKHPDKDEIIELLATKGESVREIESMLRSKYPSSKHLW
                     ISSVTLQKFRKENLKLEGRVLRDIQEAGRVQKQQSEKQEKIRILESTGAYTKKINEIA
                     DSKLDVQKRILQLDRIIESRMEYWYNAIISGTETASKGDKELRQFMDRQMNLLSQYKK
                     LVEGMADRTIDHNVNITVMNEQIGIIQDVIRECISSFSPEQAMLFMEKLNRRLNATTY
                     RPKELQPALSLVELKKSEEDIIDGEYE*"
                     /db_xref="A0A0F9Q670_9ZZZZ"
     gene            102776..104239
                     /locus_tag="PPR_Contig_984988_prodigal-single_208"
     CDS             102776..104239
                     /product="Uncharacterized protein {ECO:0000313|EMBL
                     :KKN39489.1};  TaxID=412755 species="unclassified
                     sequences; metagenomes; ecological metagenomes.;"
                     source="marine sediment metagenome.;""
                     /codon_start=1
                     /transl_table=11
                     /translation="MNNYHQRIKVAYSGGNVNKYMSKRLSDAAEDGMTDNLYDELERD
                     AIDASDVGVESDRDYNIYFFVSSLVDDILLDTFNKKISPEDKKELCRFILSHKNDKNY
                     KLDNLTDYRILIHKWLCDSLSKKAHPNISGKNIKDPTYLIDKWIDAIKKIYSIIHTNN
                     IGRRDAFDYVTSDWDADERSKFDNWMKYYESGNTEKYNVKTAQFKNVFGAEIPIPSTL
                     LNRREQSNSPIPISTYKANLEPTKKEIDVENAKQFKAQMRSRLYSFRKLLEKYHDILS
                     KQNIDQIYDELFALEKSVGKLNVYASLRDRAILSANRIKIFGFPEGADMLEKFAAEPA
                     VGQGVMSALPQTGSKEPNLPPQSTSMAGIQDVINRLESIGKNLKSRDMIRELASIDIL
                     LNEMGMASYFPELSDSQAKLIEAYGYASNKVEAIIAKLRGSGPSKPKKTKEEATPDTI
                     NPLPIKQSPPTPAQKPMETGEIMDKPVGKVENRLPIK*"
                     /db_xref="A0A0F9QAE0_9ZZZZ"
     gene            104242..105009
                     /locus_tag="PPR_Contig_984988_prodigal-single_209"
     CDS             104242..105009
                     /product="uncharacterized domain HDIG (EC:2.7.7.72 3.1.3.-
                     3.1.4.-)"
                     /codon_start=1
                     /transl_table=11
                     /translation="MNINELLESIDKISKLSGLSKPFMVGGVPRDRFLGKLGKPSEIK
                     DVDITTGNNDSRKLAEILHKKFPKSTYREYDDGHISLDIFGLHIDFSSNFVAPGVSEE
                     LAKAGVTGISPMLLEVYSRDFTINTLLEDLAFSGIYDLTKEGIKDLKTGVVRCPIDPE
                     ITIGVDPRRILRAIKFSIKYGFTIEENLKNAIMNNRKKLQSLPRKFVQDKISEIVTLD
                     SDLGIDELIKYKILPLVPLSKTVSDILIQKRKMVHAL*"
                     /db_xref="ccz:CCALI_02541"
                     /db_xref="UniRef100_H1XX62"
                     /db_xref="A0A0F9IYB1_9ZZZZ"
                     /db_xref="H1XX62_9BACT"
                     /db_xref="2.7.7.72"
                     /db_xref="3.1.3.-"
                     /db_xref="3.1.4.-"
     gene            105009..105269
                     /locus_tag="PPR_Contig_984988_prodigal-single_210"
     CDS             105009..105269
                     /product="hypothetical protein"
                     /codon_start=1
                     /transl_table=11
                     /translation="MEKESQVTALQNFQTLEQTLLKIDSLMKDFQINRDIIKNLMSQL
                     KVQVQQLEKIRNQEPGIGATQSGADDGKHHSFWRKNLDYGVR*"
     gene            105256..105939
                     /locus_tag="PPR_Contig_984988_prodigal-single_211"
     CDS             105256..105939
                     /product="Uncharacterized protein {ECO:0000313|EMBL
                     :KKM62377.1};  TaxID=412755 species="unclassified
                     sequences; metagenomes; ecological metagenomes.;"
                     source="marine sediment metagenome.;""
                     /codon_start=1
                     /transl_table=11
                     /translation="MASDNITKKCMIRGNGASACPFGLPAIEACKCAGNCVDRMAPVD
                     QANEQETERLARANRIVYAYCKEKCNCKYADKIIESKEKVDCDFGDTGAGQRTPSFRG
                     SPLYPQTFHGIGLDGLYGYPLGYYSDNNESRNMFFGLFSLIGTHTIQELVKVGDQYDK
                     SGELEKANIVDDLLVKLKGIRDNNRESFDTIESYLEEFRKKYDRARSDTGLLWDLSQK
                     WYGARQSAK*"
                     /db_xref="A0A0F9LZC8_9ZZZZ"
     gene            105954..106898
                     /locus_tag="PPR_Contig_984988_prodigal-single_212"
     CDS             105954..106898
                     /product="Uncharacterized protein {ECO:0000313|EMBL
                     :KKN39485.1};  TaxID=412755 species="unclassified
                     sequences; metagenomes; ecological metagenomes.;"
                     source="marine sediment metagenome.;""
                     /codon_start=1
                     /transl_table=11
                     /translation="MPEFLGDQVFVDEDDVLLGQQDQDNDIFVDEDFVFDDLMVEEDR
                     PGDDEVVVEDEHRDVIPGSDSVFVDEADDNIVEEKAKDWSHDKDHSQFIAYMKEKLTK
                     IPRHSGETVPGCERAKAYLKSLDSEISSAMRSDLDGAIDETDIDNIRKRIEDDCDRLD
                     KQIKKLRGTKRASIDVKLVSDGHCSVCNSNVPVWHDVSSDKTICMSCNASNKQEDNET
                     LEKTAGTPVLNVYVSAFERAVVGTIINSAVSAGKNIEETYSRMKGKYNFTPREELAII
                     QLIADYGYPVGLLDRASINEDSDPSSGESAEWITNYNA*"
                     /db_xref="A0A0F9Q665_9ZZZZ"
     gene            106891..108000
                     /locus_tag="PPR_Contig_984988_prodigal-single_213"
     CDS             106891..108000
                     /product="Uncharacterized protein {ECO:0000313|EMBL
                     :AAU27353.1};  TaxID=272624 species="Bacteria;
                     Proteobacteria; Gammaproteobacteria; Legionellales;
                     Legionellaceae; Legionella.;" source="Legionella
                     pneumophila subsp. pneumophila (strain Philadelphia 1 /;
                     ATCC 33152 / DSM 7513).;""
                     /codon_start=1
                     /transl_table=11
                     /translation="MPKYNGIDIANSIAHERGGLCLSENYTDYKTKMLWECDKKHRWN
                     ANLAQVKTFKKWCPKCAKISGASSRKLDGIKEANQIALEKNGKCLSSEYINIDSKLDW
                     ECQHGHIWKASLYGIKSQKTWCPVCAGILKLDGLNVARKLATDHGGVCMSADYINNKT
                     NMIWKCGRGHVWEATLNAVKTANHWCRKCYELDTLPTQKKLKNGLEIAQQLAKAHSGE
                     CLSNEYKRSDKKLLWRCKNNHQWCASLSHVRFSNSWCPDCAQINGARVRNNRYTIKHW
                     KTNKELVCQGSWEKLVVEYLNKNNINFRWQPRSFTMPNGKKYYPDLYLFGIKTWIEIK
                     GYFWGESEKKWNWFSSTKTNSELWNKDKLKKLGIL*"
                     /db_xref="Q5ZW18_LEGPH"
                     /db_xref="gwa2_scaffold_41059_5"
                     /db_xref="lpn:lpg1269"
     gene            108012..108626
                     /locus_tag="PPR_Contig_984988_prodigal-single_214"
     CDS             108012..108626
                     /product="hypothetical protein"
                     /codon_start=1
                     /transl_table=11
                     /translation="MSEISRSLIYARPERGPDWFNDFLLSFAEQKDSTQDILNAIHNG
                     HQTVSSVVQGYREQVGLDIIESADDCEDSAIKNANVKHKPLSVREIRLTSSFVPLSIR
                     HAQEESSVSKIKAQPDLVAALESLCRHTGGTIKFPSLINFLRKRMGNDIKFNDDELKE
                     YLTEIKNRYLDAQVSHQSQDYVGLVGVTNEDYDDDVAEYTRNGR*"
     gene            108629..110503
                     /locus_tag="PPR_Contig_984988_prodigal-single_215"
     CDS             108629..110503
                     /product="Uncharacterized protein {ECO:0000313|EMBL
                     :KKN39482.1};  TaxID=412755 species="unclassified
                     sequences; metagenomes; ecological metagenomes.;"
                     source="marine sediment metagenome.;""
                     /codon_start=1
                     /transl_table=11
                     /translation="MSANKLFTTAEQWFEDLKKEVLKIDPVSFAENYLVVDGKPLKLG
                     GGTGWKYLTDIYRYMATKAMEEDGKPVVCVKGRQVGATTAATALELFFCTSGLYGTSP
                     NKPPIRLLHCFPALALVQKFAKDKLSTMMRTSKDNYILNHSLGYDAESKKKRIDVPED
                     TLTEKQFTNENRLWVDSNANDAQRLHGMSLDGIFYDEVQRMNQDDIGNSKRTLTSARY
                     GPRGQGIQMYFGTPLQRGSNFHKMWESSDKRYYHLGCENCGHYFMLYSPGNDDWEKIW
                     LYANVVACPKCHHEQDKVDAIERGKWIPMQPVLPDGKEPQYVGFHFNQLLIPNFHKET
                     VIKEKPGIHPTNSERIWQNEILGEFYSGEDLPMSEEEIYKYCRDIDRSISFGGPGTSI
                     KRVQSNKIYSSSKIPTFLGIDWGGKIDDPNSKIGKSFSCMAIISVDKDAVVRIENAFK
                     LKKNDLQHKKDVVREMFRRFDINCAVADLGHGNDIVPELQGEFGNRLIGSISSGSLTN
                     PTKYDPEELRLIINHHVLLEDLFAHMRKGKVLFPWKSYEQIQWLIEHCCSMEKEIHTV
                     QGRVISRFVKGTGPNDGLMALLYAYLAYKFYLTQGFTIKAHQLNAKSAGPILAYLPSF
                     *"
                     /db_xref="A0A0F9QR89_9ZZZZ"
     gene            110516..111181
                     /locus_tag="PPR_Contig_984988_prodigal-single_216"
     CDS             110516..111181
                     /product="Uncharacterized protein n=1 Tax=Psychrobacter
                     aquaticus CMS 56 RepID=U4T237_9GAMM"
                     /codon_start=1
                     /transl_table=11
                     /translation="MNKVCGHCKEKKQEFEFGKDKSSSDGLKCFCKSCIKQYYINNKS
                     KISVAQKLYREKNKNKIADKKKQWCEKNKDRVLEHAKQYYADNKNEILVQKKHYYEEN
                     KTEIIYKKKNYQSKRLKTDINFKITCGLRSRLHIALKNNYKSGSAVRDLGCTIPELKL
                     HLESNFQSGMTWENYGEWHIDHILPLSKFDLTDKTQLLKACHYTNLQPLWAKDNLKKS
                     NKI*"
                     /db_xref="UniRef100_U4T237"
                     /db_xref="A0A0F9ITY5_9ZZZZ"
                     /db_xref="put:PT7_P051"
                     /db_xref="U4T237_9GAMM"
     gene            111194..115423
                     /locus_tag="PPR_Contig_984988_prodigal-single_217"
     CDS             111194..115423
                     /product="Gp14 n=1 Tax=Bacillus phage G RepID=G3MB84_9CAUD"
                     /codon_start=1
                     /transl_table=11
                     /translation="MEIRRGPWKPATTNKVATVKSSRFGARPATVLSPGVSNSEHHLA
                     NRQADTGAIPEKVSEFRQAEIIRATGSSNNQIKESPAPLLLYSNSFKKSQEIKENFLR
                     KSAASVTSGGYSSAGGGTTIQAPEIYSPLFQIANLQLPRERITMNAWNRNFYDTHPLV
                     HNCINLHATYPINKINIKCKDGKIEQFFKDMAENIDLIGVLQGMALEIFKIGECFPYA
                     ELDERTGAWKSIVIQNPDYIHIKTSVLGGDPVISLSPDAALKRLVQSNNPADIQLRSQ
                     IDDEILYHIRKGNNIPLDNFHISHLALKSAPYDVHGTSPIVTVYKDLMLYDKLRECYS
                     SDTEVLTDSGFMNGLELSLKYKNSNQSDLPSIACFNSETEMVEHHKPIKTHISEYNGN
                     MYRFKGKKVDILVTPEHRMWVNKNKKTGWSGWHFEQAKDVSPSYWYKFRCHAKYNEGE
                     KVEFIDVLGKKIPSELYMKVLGHIISEGCVYQSYKNGRYDNNVSICQNIESKYQQNMR
                     NNFKQFAELLGKNLVENTKVVGSGFSAHSPKNKWEALVSGKDLVNYFKKEIGTNDVCN
                     SGTKRIPRWIFGLHSDLLKCLLESLMEGDGHFSSSLYNTTSKGFRYDTGSKQLADDVY
                     ELVYRLGFVPLLRTVDRTGENTGKNLLEYSVSWSNTHYGREPRVYGKSDSKHHGAHIG
                     QTDYDGLVWCFEVPTGLFITRRNGKITIQGNSKYAQADSLVNPITLIKVGGAGEGEYK
                     ATGDDLEKWRQIMECHDEETEVLTDHGFKKFFDAIDYTRSDDVAVYTASPKTGIKIAC
                     FNNDTKQLEYHIPSRATLYDYSGEMYHFSGGKLDIKVTPNHRMLVTRKLKKGWSNSEI
                     ITAENLSLGTHYRFRSVAKFNGEEKESINVCGKSIKTDDYLEFLGNVISEGYVCKIND
                     KYYNSITLYQENCSPEKNSMETNLEKIANCFGKTIQSKTIDNSHTPFSGTNTSTMWRG
                     ILCSSVLTKHLFEEIGENGKCNSHNKRIPRWIYSLSTRQMKILINSLVAGDGTKYTSK
                     TGKSGFKYSTISENLAKDLHELVFLAGFAPKVYKTKNGQGKDYWLVTWTESGKGSFPH
                     FGGVSNKREQQLTKEQYNGKVWCFTVPTGLFVTRRNGLITIQGNSAEYDKNFKIITHA
                     GVTVERVGANGSILDINPDMQAILDNILYGLMVPKAVVTQEGSSFNSATVGLEVLRQR
                     YEAFRNMMSQWLIKKIFAPISEIQEFYEYKDGDKKLIVPDIEWNRMILFDMDNYISVL
                     NGLVKEKAVSKTTLFRSLGLNIDEENRLRKEELIKEAIIGKETAILNSMTLGALRSLK
                     AEDDIIEPTDQVSLPGTPGSEESGIPGMTPPGAGGLGGGGLGGSPMPPMGGLGGGLGE
                     LPTEGLGGPEAPAGGGETPQSPTPAPTSPTQ*"
                     /db_xref="UniRef100_G3MB84"
                     /db_xref="A0A0F9VLX4_9ZZZZ"
                     /db_xref="dpd:Deipe_1541"
                     /db_xref="G3MB84_9CAUD"
     gene            115433..116188
                     /locus_tag="PPR_Contig_984988_prodigal-single_218"
     CDS             115433..116188
                     /product="Uncharacterized protein n=1 Tax=Mesorhizobium sp
                     . STM 4661 RepID=M5FKM3_9RHIZ"
                     /codon_start=1
                     /transl_table=11
                     /translation="VSKRLTSNKVERSMYQQWYYENNKDEITQYKKAYNKKNKNKIAE
                     EQKLYYENNKEKIKSYKKQYYLDNKDKISEKQKLYYENNKEVIAEKEKQYYDKNKETI
                     LVKNKQYYEENKEIVLEKNSAYRKEHKTEITEKQKERLEVDINFKLSCRLRTRLSGAL
                     KNNRKCGSAVSDLGCSISELKIWLEQQFYNHSYTGEPMTWENYGEWHIDHILPLSKFD
                     LTDKTQLLKACNWFNLQPLWAEDNLKKSDKTKQ*"
                     /db_xref="UniRef100_M5FKM3"
                     /db_xref="A0A0F8ZHA3_9ZZZZ"
                     /db_xref="put:PT7_P051"
                     /db_xref="M5FKM3_9RHIZ"
     gene            116185..116460
                     /locus_tag="PPR_Contig_984988_prodigal-single_219"
     CDS             116185..116460
                     /product="Uncharacterized protein {ECO:0000313|EMBL
                     :KKM79152.1};  TaxID=412755 species="unclassified
                     sequences; metagenomes; ecological metagenomes.;"
                     source="marine sediment metagenome.;""
                     /codon_start=1
                     /transl_table=11
                     /translation="MIDIFTKLDSLINYDDNYSILKAFSTLEKEFNMCVTRKDKRYAY
                     QIVYAANKLAGKLSLLFGNSGVYSSEKLVKISSELVRNFGFRINKIL*"
                     /db_xref="A0A0F9NCN6_9ZZZZ"
     gene            116468..124276
                     /locus_tag="PPR_Contig_984988_prodigal-single_220"
     CDS             116468..124276
                     /product="CCA tRNA nucleotidyltransferase (EC:2.7.7.72)"
                     /codon_start=1
                     /transl_table=11
                     /translation="MLFNNFKILSKRAKVVSDKPAYKDKQESDSGNTIYHYDEKHLSK
                     RWQHKRDKVKNLEKNVKKIREQYEKDLSSDDPRTRAIAAVVGVIDDTAARVGNPDSIK
                     DHDTYGITTLKLKHISFSGGKAKLKFPGKDNVNQDLTVDNKKVIKVLKELTKDKKKDD
                     FLFEVDGKRIWDRAINRYLSPFKISAKDLRGFHANRLMKELLKKKDFDEALEETASIV
                     GHEKATLKNQYLLPELVEKYEGKKKDASIMRLSKRAELTPEDLAWVNSIKGLTADVPS
                     APATQTGGVKINSLILAAWQTLLPFLPKGSVITSGERTADDQKRILEHYWQKATGQKI
                     PDKLKANDSVWFQVSKSLKEDYGYIVGPPKTNDPYSHLNGRALDVSGANLNQIANIAA
                     SVSNNPKLPVKFRKPVIEKQNNCVHLGIENAEYNPAAIKEVLSSGLGVTASISVRANK
                     FLDEMGFGLETEQGDLFEKSPIFRHYDGYQTYKIHDISETEASKLAKSEPDEFFYRGL
                     HKEYANLVPGALRSMIQSNAKFFFVFDYHKDEKYSDLLILAAELLSQQDPRAFFYFGL
                     HKKFPELGRGAVVQLIDTNPDSFFDLGLEKEYSDLEGSAGAARNIKDPNKIEIEKDSN
                     LNKAAEEDDEEKKKLEEYLKLREKYKRLFKDRDYKEFPPEDRKKEFWKHQFNPKEIGS
                     FPSFWEYPKEEDPDREEKEEDLKKRRKQYWQHQLSPTRWLGYGAIPFWKYPKSSVMPV
                     LSKRAEVNDVAGVFAVLPKEIAKQFKSLGDHDNSDPHITVIFCGKVKKKDRKLLEETV
                     RGVIENWKPFKAELDSKVTYFPATKNSDGCKIAKMSVKSKELHRLHKELKEAIESAGI
                     EIDDTFPDYKPHVTLEYLEKGATKYEDEVPEGSWEIDCVEIWGIGKNRKIKFDKHEKK
                     ACLSKRASFTEEEAKELAEKGSDTFFYYHLQETYPHLAEQAARNLAKVSAFDFFYYRL
                     HETYPHLIEYTVQKLVEENPKMFFFRGFHKTYPHLTEQAAKNLVEEDSGYFFSYGLQE
                     TFPHLTEQAAKSLAEKDPDTLFFRKLDKIYPQLGELAAKNLAENKPADFFYFKLHKTY
                     PQIGEQVAKYLAENNISTFFHYNLQEIYPKQGELLSKNLAEKDPDTFFRRELHKIYPQ
                     LGELAAKSTAEEDPKKFFLFGLHKTYTHFAELAAKGIAEIIPGYFFDTELHKIYPQLS
                     EQAAENLAKENIVSFFYRKIHETYPHIAEQAAKNLAENDEGEFFKLNLQKTYPQFAEQ
                     PITNRLKAQKQFDYENPDHRNRPLKAKQLASKMYNQGYKTYIHTNDLDDLDGIGSIPG
                     EICVSSWDLSRKLFSSSPMTYAAIFEGRPSHFFNQDAWSDVGQDGLRFLTSIGRDRDF
                     YEMDENHDEAWFNPLAPGNKLVGFALVGIPKDQETYQDGKKKLQKLAEKNGVAYLEFG
                     ENPWDLKKIREKPLMKEYEKPNPMISKYKNLPEMRDYAKLKLSKRAEEETTIQLTDKE
                     KQIFDVLLETIKHFNLKSTIRVAGGWARDKILGKNSKDIDIAIDNMSGKQFAEKVLLF
                     ARTKNIPVKSVGVIEARPEQSKHLETAVVNLLGESIDFVNLRAEKYDPETRIPTAVPG
                     TALEDSYRRDLTINSLFYNINTGKIEDLTGKGIDDLKNKIIRTPVPPKEIWSQVGITD
                     ESQAITPKKTFMDDPLRVLRAIRFASRYGFSLAPELMEAAKDPEVQESFKNKISRERI
                     EAELRKMITGPNPVWALNLINELGFRSEVLKLPEQTNWKTGDEDIWGNIIQTLDNLQS
                     IIKERNLGEADKFVINFAAFLHDVGLLDPKNQDAKKLEKSIGRSESSVVVAEHVLRNL
                     PGVRVDEIERVKKLIDATKLIENQKHDLSAITRKQLGNFVRAIGDDWENAVDILAARN
                     KANEGFSPEYYSGIKKQVKDFGLEKAHTMKPLLTGEELMKLFERKGGKWMGDLNRELI
                     QWQLENPNATKDDAIVAAKDIYGKFGLDKKSSLGRLSKLASAGFSDKDVIDLYKFMYL
                     RNQLERRGDPESDSYIEYLDETMNDKLKHIFYVLSTVFEKWLKRHRAMFGDLNNLENF
                     ETAVAWYVGNLMDHVHEKDINKAEQYLPQSRDEVLKWKNTFNTIHEIYENLAKGPSRD
                     MNSNFSIISRAIGASHIHGDMLSYIKETVDDPNQQITPELMSQLTSGKHEDFKEWNKE
                     LRRIGCKKLHLSKRASVSEEEAKDLAEKDPDSFFIDKLHKIYPKLGGLAAKNLAEKDP
                     NKFFSRSLHITYPHLEELAAKNLSENDHYSFFYNGLHEIYPQLGEQAAKNLAENDFHE
                     FLAFGLHKIYPQTAVQAAKNLSEKDPENFFYFELQQIYPQFGALAAKKIAEDDAEKFF
                     KLNLQKTYPQFSEQLIKNRLKAQKQFDEENPNRKNRPLKAKQLANEMYNHGYKTYIHT
                     NHLEDLDGIGSIPGEICVSSWDLSRKLFSANPMTYAAIFEGKPSHFFNQDVYSNIGKD
                     GLRVLTDTMRDDTSIYEMDENHDEAWFNPLTPGNKLVGFALVGIPKDEKEYQEAKKQL
                     QKLAEKNGVSFLEFGESPWDLKKIREKPLMKEYEKPNPMISKYKNLPEMRDYAKLKLS
                     KRTNIG*"
                     /db_xref="nal:B005_1988"
                     /db_xref="UniRef100_V4L466"
                     /db_xref="A0A0F8WL02_9ZZZZ"
                     /db_xref="V4L466_THESL"
                     /db_xref="2.7.7.72"
     gene            124321..125001
                     /locus_tag="PPR_Contig_984988_prodigal-single_221"
     CDS             124321..125001
                     /product="hypothetical protein n=1 Tax=Aureimonas
                     ureilytica RepID=UPI000380B602"
                     /codon_start=1
                     /transl_table=11
                     /translation="MKKIASGAEIMSTILSFTEALEEMYEHMHWRASGPNYYGDHLLY
                     QRLYEDIEGEIDGIAEKAVGVFGPDSIGPNKNISETAKITEKLISDTDTAEKFPEIAI
                     SAEEKFVELVSRALKEMDKSNELTNGIDNMLQGVVDSHEGHLYLLKQRANKKESSTVI
                     RLFKLAYYLDRKSLYNEAREIEEVMLQLAKRVGINQEEMVSLADELDQIGDTVVADKI
                     DNMIKSNK*"
                     /db_xref="UniRef100_UPI000380B602"
                     /db_xref="X0SV38_9ZZZZ"
                     /db_xref="UPI000380B602"
     gene            125003..125377
                     /locus_tag="PPR_Contig_984988_prodigal-single_222"
     CDS             125003..125377
                     /product="Uncharacterized protein {ECO:0000313|EMBL
                     :KKM93791.1};  TaxID=412755 species="unclassified
                     sequences; metagenomes; ecological metagenomes.;"
                     source="marine sediment metagenome.;""
                     /codon_start=1
                     /transl_table=11
                     /translation="MRPLSIRHKIATIEASKSGVGVSAGARKYMRTAMPEYKSVGNAE
                     LNELIVFEFSKCAPWSRFKLNKTLDGIAEIRKSSRFVFVARIRDRGTSQSGYDIITIQ
                     PNSKEVSEKIRKLRLQPGWGFE*"
                     /db_xref="A0A0F9M395_9ZZZZ"
     gene            125389..125790
                     /locus_tag="PPR_Contig_984988_prodigal-single_223"
     CDS             125389..125790
                     /product="hypothetical protein"
                     /codon_start=1
                     /transl_table=11
                     /translation="MEILKKLATLANELDKMGLTAEATEIDLIIEKLGQNGIDNVFEQ
                     IKNEITPFIPAGTLKWNPKKPVLSLRPVLDEYYPGLFRKGMTADGLLEAIRNSNKTKT
                     KPTTAPIGQTRDPGPIKVDFQMPSPGPQPKL*"
     gene            125790..126686
                     /locus_tag="PPR_Contig_984988_prodigal-single_224"
     CDS             125790..126686
                     /product="Putative uncharacterized protein n=1 Tax
                     =Solibacter usitatus (strain Ellin6076) RepID=Q024S9_SOLUE"
                     /codon_start=1
                     /transl_table=11
                     /translation="MDKLAIIKKLPNGKYRLYSKKKDKNGKRRNLGTFDSISAAKDRE
                     KDINYFKHNADDGETDSELDKLISDLSTIAAYLEEAGMSGANEISKAMDAIDGSFADD
                     GIPEWEMELANMDISPKARKKEKLYRKHEILTDPEEMDEMTGENPDLYDLMSYNKINK
                     ELDEIYRTESAGGYAKAQRWIEENVDQMKLSDNMKQSLLDRVSSPMWEIFDANDGDYA
                     DDPIMASVPDVQMNYPGSGNYEMTGEVAGGTQALFSIPEATVMAHLVEKLTKLANHLD
                     GIGYFDCASEIDEITKSLRKTK*"
                     /db_xref="UniRef100_Q024S9"
                     /db_xref="A0A0F9DU49_9ZZZZ"
                     /db_xref="sus:Acid_2508"
                     /db_xref="Q024S9_SOLUE"
     gene            126701..127516
                     /locus_tag="PPR_Contig_984988_prodigal-single_225"
     CDS             126701..127516
                     /product="hypothetical protein"
                     /codon_start=1
                     /transl_table=11
                     /translation="MKFLQRLIKLANDLDSRGLFGEADELDAIIRNAADGVFGPGTGG
                     LAGLPTPSMEGAYQRYKSRTSPDNIKTWQSQYNAALQLLQKRLGFLPSGMTPLKVDGI
                     RGKNTIMAMNYVKQILGGKGTLKNFVETVVANEMNNKQLGSPAVATREQITDALKKYV
                     EQNMSITDAPLDAEVQNNITGVANKLFEQVAQGQLTQKQLLSAIVDSARSIGSQFEER
                     MYAQMGENPLKDFEISAPTQPKPSMIREPRGGQIGTYMPIPDSVMPTTNYPIK*"
     gene            127529..128419
                     /locus_tag="PPR_Contig_984988_prodigal-single_226"
     CDS             127529..128419
                     /product="Uncharacterized protein n=1 Tax=Bartonella
                     schoenbuchensis (strain DSM 13525 / NCTC 13165 / R1)
                     RepID=E6YYZ4_BARSR"
                     /codon_start=1
                     /transl_table=11
                     /translation="MITKLVKLANHLDSIGEHDLADQIDAIVKSAALLSARNSLIDAL
                     KNDDTKKANDAIMELVSQIPRGSNAADELGISSKEFKELANAIHTGDLESARKVFNVG
                     KAVSKDPNKINPFTGQPWPSGEVKEEPKQSDTGKKKYEFTGKETSTRGFGGVKVKEIM
                     RLSDGKIGGWIEKEENLSHEGQCFVYDNAMVYNDATVTEDAIVCGNAHVYGTVSVSGR
                     THVAEKAHVHGNAKISGIGYIGGNAEILEDAEISEDASVYDDAIVGGSAKISGTADIR
                     GNAKVFIDFSSGTVSSGTHV*"
                     /db_xref="UniRef100_E6YYZ4"
                     /db_xref="E6YYZ4_BARSR"
                     /db_xref="btr:Btr_1005"
     gene            128412..128738
                     /locus_tag="PPR_Contig_984988_prodigal-single_227"
     CDS             128412..128738
                     /product="Uncharacterized protein {ECO:0000313|EMBL
                     :KKL57266.1};  TaxID=412755 species="unclassified
                     sequences; metagenomes; ecological metagenomes.;"
                     source="marine sediment metagenome.;""
                     /codon_start=1
                     /transl_table=11
                     /translation="MYNSIFNKLVVLANALDSKGFYLEASELDKILSDLCSDEMSDII
                     EKLEDTENSKKSVRVDKPEKEKQKSDVVPNSTGHVGSGLIDNPNSGMGQGFSEAYMYS
                     TFGDLS*"
                     /db_xref="A0A0F9DU49_9ZZZZ"
     gene            128827..129420
                     /locus_tag="PPR_Contig_984988_prodigal-single_228"
     CDS             128827..129420
                     /product="Uncharacterized protein {ECO:0000313|EMBL
                     :KKK87636.1}; Flags: Fragment;;  TaxID=412755
                     species="unclassified sequences; metagenomes; ecological
                     metagenomes.;" source="marine sediment metagenome.;""
                     /codon_start=1
                     /transl_table=11
                     /translation="MKQLNANVGPKMVLEITDTERETAKQVKEEFKAILKKLTSAIRV
                     VTSLRDAIVEEHPSREDLKTKYHGRLLRYRRKILDTFNDLLTDVKTSLEKLSHISDPE
                     MIRLREVIIAEVGELSDGVEAIVDLLKDSNRESFTKTLERITSQIEKRQRSIIDVIDN
                     QLTNHINNDIFGRMKISDLRFRIMRRARLVRLAIREN*"
                     /db_xref="A0A0F9BTD1_9ZZZZ"
     gene            129421..129600
                     /locus_tag="PPR_Contig_984988_prodigal-single_229"
     CDS             129421..129600
                     /product="Uncharacterized protein {ECO:0000313|EMBL
                     :KKM70080.1};  TaxID=412755 species="unclassified
                     sequences; metagenomes; ecological metagenomes.;"
                     source="marine sediment metagenome.;""
                     /codon_start=1
                     /transl_table=11
                     /translation="MALVKYGTEMPVISYYDQNGVKEVCPDCGKLLTVVVLDDNDTIL
                     VCEYCIKKEIKQESR*"
                     /db_xref="A0A0F9M073_9ZZZZ"
     gene            129600..130217
                     /locus_tag="PPR_Contig_984988_prodigal-single_230"
     CDS             129600..130217
                     /product="Uncharacterized protein {ECO:0000313|EMBL
                     :KKM70081.1};  TaxID=412755 species="unclassified
                     sequences; metagenomes; ecological metagenomes.;"
                     source="marine sediment metagenome.;""
                     /codon_start=1
                     /transl_table=11
                     /translation="MNQKENEILSLLVKMADEFDQTGDHDLAANVDKTITSMASRRTP
                     LKELDDETKKNLIIFIHDANQNTSKSVKGLKELFRRLRYFDLVDSIKDLGLDRVVKDM
                     SKTQECLDGAKKKFFELIHGKKPSRQDLEKLFDTLSDAAEKSGGPLDFFESQLKKEIV
                     DSENEDSDDEEENEDTEEDEKETEIDEESLKEFWSDLENYKDKEE*"
                     /db_xref="A0A0F9K5Z5_9ZZZZ"
     gene            130221..131063
                     /locus_tag="PPR_Contig_984988_prodigal-single_231"
     CDS             130221..131063
                     /product="UPI0003C7E9FD related cluster n=1 Tax=unknown
                     RepID=UPI0003C7E9FD"
                     /codon_start=1
                     /transl_table=11
                     /translation="MSYSLEEISNWAKYYSECHSFNKVAKKFRVNIKTVNKHLTKNKE
                     LLSISLSHEESKKLKEAGVKRCNKCNTTLTLDKFEFNKSNNSHRSECIVCRRNENKKY
                     RDSHKTESAEYQKEYREINADKIKEHDYQRHQNNKQVWNANVKEWYYANWSVIRQTRN
                     ERHKERMRDDPKYRIARTLRGRLHTMARKSKLNKKEQHTLDYLGCSIEFFVSYIENKF
                     YQRVETKESMTWDNYGFYGWHIDHIKPLDSFNLFDEEEIKLACHYTNLQPLWSEDNWS
                     KGNR*"
                     /db_xref="UniRef100_UPI0003C7E9FD"
                     /db_xref="A0A0F9KI31_9ZZZZ"
                     /db_xref="prc:EW14_0716"
                     /db_xref="UPI0003C7E9FD"
     gene            131065..131733
                     /locus_tag="PPR_Contig_984988_prodigal-single_232"
     CDS             131065..131733
                     /product="UPI0003C7E9FD related cluster n=1 Tax=unknown
                     RepID=UPI0003C7E9FD"
                     /codon_start=1
                     /transl_table=11
                     /translation="MEKKCKRCNETKTEECFYLNKKTLKRANICIACDKKRLKEYRIK
                     NKDKLSARTKEWQKQNPEKAKKNRDNWARKHKEKVNAKSKRWKDKNKKHSLEYNSAVY
                     ASRKHDPMYMLPRNLRTRLYQAIKHNFKSGSAVASLGCSIKSFKKYMESKFYDNKKTK
                     MKMSWDNYGKNGWHIDHIIPLASFDLSDASQLAIACHYTNLQPLWAEENFKKGNRVEE
                     IKNV*"
                     /db_xref="UniRef100_UPI0003C7E9FD"
                     /db_xref="A0A0F9KI31_9ZZZZ"
                     /db_xref="prc:EW14_0716"
                     /db_xref="UPI0003C7E9FD"
     gene            131726..135400
                     /locus_tag="PPR_Contig_984988_prodigal-single_233"
     CDS             131726..135400
                     /product="Gp19 n=1 Tax=Bacillus phage G RepID=G3MB89_9CAUD"
                     /codon_start=1
                     /transl_table=11
                     /translation="MFKKLGENFDFSSSSLLEPKQALQDTEIAARFVKMAKKLRRIAP
                     KAKDFVYGDAIIMHSAEASLIDLNTGKPILNKNGEPVQGCFEDFINKKGVKSVRWISK
                     DGIKPYKNKNGDIFSEAELLKAYKKWIGKPLCKDHISDSVDGIRGIIIDTYYDSKFKR
                     VRALFALDRKNYGDLARKVESGYATAVSMGTAVGRAVCTECGNVAVTEKEYCNCIRSH
                     ANYGEINLDLSPLELSLVVNGADGLAHVRNVIASMNNYVETKQARICELVNDRCVNPT
                     ELQSIADSLSDMQTKISGLLGLTKKADLGEDVAALREISKMEESLNDPEKSEETKEKL
                     KKRIHDLEIQLDRAGEEQKQEKTWPPVRPGPVPSLPSSMDGDASDLGKPSTTTFNGFA
                     EPNLRYASLEGDKQGALSVELGLLRSKIDKMQDSLNVLNTKVSKEENIMNSARLRARA
                     KARRAYWLGGGGINEPTPGQPKYEKDPMAEKVRDSEDKQMVGEPLETGSEGLHPGDEE
                     KLRDAGRNGLNLSKAELKERALKRRGYFQGGGGINEPTPGQPKYEKDPMAENVRDKED
                     KQLETYDMGGTDGTVPGDMEIKKTLLRAKLRAKFVKVADRTGGINKAASRWEVYAGDK
                     MILTATGKEIFDDQLEGSWDYLSSRDYGKDVIAAIRSDGFDRVAYLLKGAADPMPADP
                     LAGDPLAGLPAAAPAPDAAPPAAEAPAEPKKEEGGVKEKVDSALGEMEEAIESVRSAV
                     TEGGEKLVDIEVKVDEDAKGEGKDSTPVAALTAAERSELMELHALLNESADELALISE
                     ALESNKSDRRVVNAAYQALSDAQIILEAKKKKVKDDEEEDKEDGKGFFGKKDKKDEDK
                     DDKKDKKDEDKDDKKEDKDEKKDKKDAKKDKKDEDKEDEKESKAQKLLNDALRVRSEN
                     RAALLSKMAEPELKDMVKEKVNTEIKKELEGGLPADDAMLDDSGCLGCTDDVVESDES
                     AKLARRKAREELVANAAKSLLGKYELDLGPASNATEPTYFQAHPSGKGTVTELTHTKT
                     PEAKVETISEVHDVMRDVAESGPRNVREAAALLQEAIVKGAFSSADVDGLVAEGKVDA
                     AAAAYWKKYFAMAPDSNNFGAELSKEFATKKKASEDTNYKVKLRRAYDIGLMAQEKGM
                     IGETRASLDTYVDEVMQFDDAAFESTKRIVAGMSGRSKKSSLPRVGADAANEAMNVTA
                     SSDVAPVVSLTDQLGSLGWK*"
                     /db_xref="UniRef100_G3MB89"
                     /db_xref="A0A0F9MLP1_9ZZZZ"
                     /db_xref="sals:SLNWT_4721"
                     /db_xref="G3MB89_9CAUD"
     gene            135476..135646
                     /locus_tag="PPR_Contig_984988_prodigal-single_234"
     CDS             135476..135646
                     /product="Uncharacterized protein {ECO:0000313|EMBL
                     :KKM65174.1};  TaxID=412755 species="unclassified
                     sequences; metagenomes; ecological metagenomes.;"
                     source="marine sediment metagenome.;""
                     /codon_start=1
                     /transl_table=11
                     /translation="MNIDGLIACLEFNLELQNLRKIGLSEEEIEGFFDFNWCSDKDII
                     NSLLELVKDDDN*"
                     /db_xref="A0A0F9J5Z0_9ZZZZ"
     gene            135633..136928
                     /locus_tag="PPR_Contig_984988_prodigal-single_235"
     CDS             135633..136928
                     /product="hypothetical protein"
                     /codon_start=1
                     /transl_table=11
                     /translation="MMITSDEILNKLAGILSVAIEPPPEEEEFIEVEPEQIIGPADEE
                     SNQKTIDITEDEKSIKVPLDDLSWSDPRAGSPDWVASNHPYVYLRGTGAQYLGYLNPA
                     NSKTSDQLVKQVLNKNPELYYEWEIDKAEPKAGQDAASWKKTALDNLIKSNPQYALIL
                     GVFQDRLQDTQLDKEMLGNLFKNAIASESKNYSNIYEMFPGVLHNRMQELVKTIKSSY
                     PDLYASLIAGTEWEYRLAPGTTAPEQKNKLSSREPARGSYEWMAQNYPHTYLRGQNTM
                     KHGFIREKQDPKIIQPLMDTIVKENPDKYFAWHLNLVGGQPRKRDSSAINFKDWLRPA
                     ISSIVDKSPYGALVYDVTRFKNESAPYLEKLWNNLQNIANNRFEQGLDPYPGQIAGSM
                     RKLAGRMAVVRPDLYIQHVIGTRFEDKDFTDRAKQNLKQ*"
     gene            136939..137421
                     /locus_tag="PPR_Contig_984988_prodigal-single_236"
     CDS             136939..137421
                     /product="hypothetical protein"
                     /codon_start=1
                     /transl_table=11
                     /translation="MSQSGEEMIAGLSKLLDSKVVTKTASTKVETQKVPKKKANVISI
                     LKELSKLASTLDESGAWVAAQLVDDSITAISSNMDEDEDPTEIFEEELPVSGNEEGMG
                     SRMERTLQDDGQPPQEMTPEGLGMSDFNEAGGTVHEDKMDALFRDPAFRAKVKEFLGQ
                     *"
     gene            137437..138129
                     /locus_tag="PPR_Contig_984988_prodigal-single_237"
     CDS             137437..138129
                     /product="Uncharacterized protein {ECO:0000313|EMBL
                     :KKM65178.1};  TaxID=412755 species="unclassified
                     sequences; metagenomes; ecological metagenomes.;"
                     source="marine sediment metagenome.;""
                     /codon_start=1
                     /transl_table=11
                     /translation="LLKLIQIGQSLPVSFPVDPTAQFQPGQIAQLKVLGNEVVCGVSD
                     GTAPFGIIDEINTSAFTAPVRDEVVVISTVGMNDGYGRYVSIIESMKNLRFSNIVRSS
                     FSCDVEGLILNDVNGLVIAPAGTPLNYDYDGDGVLDSIRVICTYIYRIANIPGDNTTI
                     GSGRMTIWFQRGIFETDQYDTRAAYVVGAVLFCNAEGYLTTNQLTPQHPGFAMVTGPP
                     TGLNNTLEFLFY*"
                     /db_xref="A0A0F9J6I7_9ZZZZ"
     gene            138140..138871
                     /locus_tag="PPR_Contig_984988_prodigal-single_238"
     CDS             138140..138871
                     /product="Uncharacterized protein n=3 Tax=Chlorovirus
                     RepID=M1I3R1_9PHYC"
                     /codon_start=1
                     /transl_table=11
                     /translation="MIFKICPHCGVQKDENEFGKNKNRRDGLQGYCKICRKQQYEENK
                     EEILECNRKFYEENKEMISARNKDWRAKNPEKVKARKKHYRETNKEKIAVGNRCYRTE
                     NAEKIKTHYKSYYEQNTDMLKTKSSLYKKTHPEKIREQTRKRRAMKRSVNENFTAQDE
                     LLVFEVFGNRCANCGSIENLCIDHFYPLSAGNALTINNACLLCGHCNCSKRNSDPKCF
                     FTADKYNEITQLMSKAIELNWRQNV*"
                     /db_xref="UniRef100_M1I3R1"
                     /db_xref="A0A0F9K6R0_9ZZZZ"
                     /db_xref="lar:lam_657"
                     /db_xref="M1I3R1_9PHYC"
     gene            138864..139298
                     /locus_tag="PPR_Contig_984988_prodigal-single_239"
     CDS             138864..139298
                     /product="hypothetical protein"
                     /codon_start=1
                     /transl_table=11
                     /translation="MFEFDDGLLFKSIASLISDEASRIVSLGLACHADMKNWLDHSIG
                     DLNQHDRDTALGELAETHKTLSAIWLPGDFEKIAIVEEEEKIEEVPEKTSETKTIVDN
                     NMSIIRSGLTGIAYKLGSSGNHKAAYLIERALFDIENIIDRK*"
     gene            139311..141509
                     /locus_tag="PPR_Contig_984988_prodigal-single_240"
     CDS             139311..141509
                     /product="Uncharacterized protein {ECO:0000313|EMBL
                     :KKM23305.1};  TaxID=412755 species="unclassified
                     sequences; metagenomes; ecological metagenomes.;"
                     source="marine sediment metagenome.;""
                     /codon_start=1
                     /transl_table=11
                     /translation="MKHIGFSESTVMGEYARIASEQGLIKVADIQFGEPEIKTDTRWS
                     PSMSVDDYTDYVLKNVFKLDTSVAPTIQSAQLFPQLLVKYEQYLRSVVSAQVGALSGR
                     EDRAAAHKFHSDVRKAIGNKVSEWYKLNKLPVAQSEVSFIVPAQKLYSAIVEGIAPIS
                     QEANDGGANPLTPHMQRLNSTFANLMKQYGNDQAKVRPLYNKKVDEMMKSLEKFKSNP
                     ANIPVLKQFESSARQIGIDVDKKKSSKLDIDLSKRAKGNSGGVYDVSGETGEQLIDSA
                     HPGKMRTELTSKTDENLVETIIEQQVRDIEVANSIPKGTYAALVSLVAKLNKMGYSKQ
                     AEPLKKMIVKLNGFNMVDVELISLAMKLKDGGLKKEAVKVIRLLSKKAQGTQESVNET
                     LPKVSGNLSSLVSSMNALGLGNNQEFAGILDELKRDLTNIQNIQAVAAMDRKTADGAQ
                     NSLKEILANLNKAQSVIVVASRSGEFTGMPGDISSVSKSIGSTISSVVAASVAVRSFA
                     ETLPQEVAQPTEQEKKKIPFIKQLLSEEKFANEWGKRFNAQLEEIREKNDVSEQYLPD
                     EISALRAKTDGSWDELKRSLSNIVKVWRSKGKWNDFIKYIDDVMKNVNMDFKDKDSPS
                     DTVPDVEQETKISGDRSAEDIRRYNQMIHDRALELTKWSYANSAKLIGVDLRNSGITP
                     AQARQWRDKLYEDAFSFIRDVTPYVLDAAASPLQDLRQDFTDFVKEKYKK*"
                     /db_xref="A0A0F9L6P9_9ZZZZ"
     gene            141528..143333
                     /locus_tag="PPR_Contig_984988_prodigal-single_241"
     CDS             141528..143333
                     /product="Uncharacterized protein {ECO:0000313|EMBL
                     :KKM23304.1};  TaxID=412755 species="unclassified
                     sequences; metagenomes; ecological metagenomes.;"
                     source="marine sediment metagenome.;""
                     /codon_start=1
                     /transl_table=11
                     /translation="MQKISWTWRDIVTELGVGAVTDLAIAGGAAALGLGTGPIGWTLL
                     AGAGITAAVWYFTRQMDDNLPDLIDRLEDLDPKPEYELKINNWIDTLKSILPTISAPP
                     TTTDVAQRGQLNAQQYVAMRNLLAYMEQLEKEWRTDVYPNGLTDIVFDAGQVNYTISE
                     TLNAIKTSITKMREAAKQDADTLLNQIKEKSKIDYKQLSTDIVGLYDQLTSLYGKAPE
                     WETNERNLEAAFNFAKNIVGRGEEFKAFTQQDLTAMLPLMNKVKELFSRALQAKQPAQ
                     KTSSHQALSKRALILGDGSRISDTESPIPHGQLRQAPLTSKSPTVAKLQMALNVINEK
                     IGSPTKCIVDGLYGKQTAGAVVELMGKSKAVADMVAPLDAEQISNVSAMNQNPGNIKD
                     LFDAFYSIALQLKESGGKGTEQPAAQCNPEKFNPTPAEMLACLKEELQVEEPNTGKRM
                     YAYDWMRSLGVSDSTMISWVTSLFPPSDYRPKDWSPSVLVSHVKSEFARAQKNKNPTQ
                     LGNISIPKDDNSLIRYMKNYFEVIDPPTNEKMGVYFWLQGKGLDKYISLKMMNDFINK
                     QQGGQRIWNTATTPRQFTSFVESLMGGREGAARII*"
                     /db_xref="A0A0F9ITK5_9ZZZZ"
     gene            143314..143964
                     /locus_tag="PPR_Contig_984988_prodigal-single_242"
     CDS             143314..143964
                     /product="hypothetical protein"
                     /codon_start=1
                     /transl_table=11
                     /translation="VQHVLSKRAFEIEDLWQQISSVWHTNEGFCENLFRISSYLLPFV
                     PGLGWSVFILEKIAAFFGFGLADLGAAIDRFAGWEPSNNLNIGQSEFSSVLVDFITTQ
                     SKSVNASKNLEQITKTAWFGGLIKLIQLLPRAIVPLTNAVKFMLLTFGFSKVGEIYSA
                     VSGTTKAPGALMLENSKPQKTELLSEENISAFKDLISNPLNVVKPLTDLYKVMETK*"
     gene            143961..144542
                     /locus_tag="PPR_Contig_984988_prodigal-single_243"
     CDS             143961..144542
                     /product="Uncharacterized protein {ECO:0000313|EMBL
                     :KKM23303.1};  TaxID=412755 species="unclassified
                     sequences; metagenomes; ecological metagenomes.;"
                     source="marine sediment metagenome.;""
                     /codon_start=1
                     /transl_table=11
                     /translation="MSITKNEIMDEFFRLAKEQGFADEVEPNPYQEDEKVIREKRVKT
                     PEKNIIEEAHPEPIYVAEAFGDGGLVENQVEQQKKLIDMINKMPTGNLTAHYASTAIE
                     LLKIANKCDDLGHTKAADLITTAAENLLEMAEKNDLGFECPGCEKPEDQCTCDKSNDA
                     EYCDKCDRSMENCICDKESGNEKAFPFTKAPIV*"
                     /db_xref="A0A0F9KM90_9ZZZZ"
     gene            144593..146284
                     /locus_tag="PPR_Contig_984988_prodigal-single_244"
     CDS             144593..146284
                     /product="hypothetical protein"
                     /codon_start=1
                     /transl_table=11
                     /translation="LAGARAFLKGVGAKGAQKLGVNTAKTIENAGPGVLKTLTNWWDG
                     GMKQAAKEAQEFAGKSSQEMIQALDPGLLSRVSSETATRLNASLASARQKMAETAVRL
                     SEELTRIPGAPRLLPGVSMSEANAAKQTIKNTANSVAKQLDEVKNKAGALEEQMEHMV
                     GENSKDAVQMATFMRSELNSLASKQVKLENQLVGLEHAKKIVGKLSHVSELDNLLIQK
                     KYDEILKRMYSYDPNISKWTSDLMGHDVAAQVEAARHSLSAASKNLNKPKALLQEYLD
                     MINRGDKVNADAFRTNPHNASVLLDITKRRPDLMAQVTKGEITRVPLRQSLVGLTRGD
                     TVKRLGLGAAGLTATGFGAVKAFDWFGKNDPAQTAKDSTLVRGSISSLRVKEPGASVL
                     RSAQNAVTRIGEIANNTNTQLAQETTSASAAGNFVTGISSELSILVKALEQWDLVEQN
                     AEDPQQAREVGEDLAEFANGIASSLGELNTQVASGSDSNPSVGSENLSKIQGFLNIPV
                     TGKLDEPTATGLKNLEKQFNAKTNDTAFTGALIKNDGSVISYDNLIKAYQKLQNY*"
     gene            146394..147083
                     /locus_tag="PPR_Contig_984988_prodigal-single_245"
     CDS             146394..147083
                     /product="Uncharacterized protein {ECO:0000313|EMBL
                     :KKL75619.1};  TaxID=412755 species="unclassified
                     sequences; metagenomes; ecological metagenomes.;"
                     source="marine sediment metagenome.;""
                     /codon_start=1
                     /transl_table=11
                     /translation="MALFIFQSGLTPLGDFDCLDTDQASILGGEVMCLDEAAAANSAT
                     EKAAYDVFDGYIANAVSENSPTRTRTIARIADESTETYNLFYLSDEGTTSYGVMFGSV
                     IGAPVGQSTTGTNLGPHTQSGSGKVTLWGMAGMYGVSLTALATDVVPTTTGAGSAAVN
                     LYDTPLPGDLLYRSTAGRLTRATGTSDKIALFVELTNNGSLVTTPAKLVGAAETFDRI
                     KIQYLGATHNA*"
                     /db_xref="A0A0F9ENJ1_9ZZZZ"
     gene            147153..147905
                     /locus_tag="PPR_Contig_984988_prodigal-single_246"
     CDS             147153..147905
                     /product="Homing endonuclease n=1 Tax=Hydrogenobacter
                     thermophilus (strain DSM 6534 / IAM 12695 / TK-6)
                     RepID=D3DFV7_HYDTT"
                     /codon_start=1
                     /transl_table=11
                     /translation="MIDRDTLYRLYDVEEKTTYEIADIFSVDRSSVCLWLKKYNIKTR
                     IAKRDEAVLDRKLTEIQKNFLIGSILGDGHITDNRKTPVYTTSHSDKQKEYIYWNWKI
                     FGDLGNEPKLFKTINKTNNKTYSFYNFRTKCIPELKIFREIFYTESRTKIIPENIKDI
                     IVSPFSFAVWLMEDGSFARRGKQTILCTDCFTYREHEILKDAIECNFKLKANIIKYND
                     RHFRLRFGASEAQKIKELLEEHIIESMKYKIF*"
                     /db_xref="UniRef100_D3DFV7"
                     /db_xref="hth:HTH_0242"
                     /db_xref="88663463"
                     /db_xref="D3DFV7_HYDTT"
     gene            147991..149016
                     /locus_tag="PPR_Contig_984988_prodigal-single_247"
     CDS             147991..149016
                     /product="Gp27 n=1 Tax=Bacillus phage G RepID=G3MB97_9CAUD"
                     /codon_start=1
                     /transl_table=11
                     /translation="MSLFNTQGELNALNDRDALSQIVKYASIIQNNQSASQGLAGRPS
                     FTEEQKDELLRKALMSTEGKVALGQAMANPIRRNLDYQGVGRRVLVVDPLPQGALPVY
                     DRDIDVSAVVISSNGSAPESRVFSDRVTIPEFEVVSNPTVRIAEVKRRRFNVIDRAQQ
                     KARQEIQAQEDANIFAALDFAGDLSLGGENTAQDIADAGLLKRDLSEVKVQVDRWDLV
                     TSKFLMNIVEFNDILNWGSGGGQAAGSGGELDMVSQREILQTGLFAHIWGADIIVSKV
                     VPAGTVFGVADPEFVGVMPIRQDIEVLPADEPKQLKLGWVVNEIIGIGIVNPRGVSVG
                     RKSVTAG*"
                     /db_xref="UniRef100_G3MB97"
                     /db_xref="A0A0F9K5P9_9ZZZZ"
                     /db_xref="G3MB97_9CAUD"
     gene            149246..150778
                     /locus_tag="PPR_Contig_984988_prodigal-single_248"
     CDS             149246..150778
                     /product="Uncharacterized protein n=1 Tax=Haloarcula
                     japonica DSM 6131 RepID=M0LCG1_HALJP"
                     /codon_start=1
                     /transl_table=11
                     /translation="MKKFTDTEILNEMKKIFEEHGSIPSIKEWRKLGRISADAILRAF
                     GTWTKAWQAAGLLSSEGPVYQIKEKMIIEIQKAFIEYKKAGEAFGVQELVRASGHSRP
                     TVVKYFGSVSNLLSAAKIDINKQITKDDLINDFLATHKKLSRIPTAKDIENNCEHAKS
                     TFLRVFGSLDAVISAAGLEKPEVKDGLSDDELLEDLKRLHAELSHTPTNEDIMIHGKF
                     SPNAYSRNFGSFSNALAKIGLSAATQTKSNQVCRVCGINTVSMISHVSKDHPEEFKKQ
                     EQSVVELYRSGLSSKKICARDDHIFISSTSVARIIKKYTTAEERELLRKQKIETTLKK
                     DYADGKYNWVNELNSNRNISSEARQKNSDGLKEAYLSGDREPWNKGATKETDPRLALA
                     AINTSISMKTLFKAGEIDKKIGPESSRWIEDRGKVAKRYRLGLSFNYEERSNIKKRAN
                     YCCQHCGISQEQLEESNQTLECDHIIAITDGGLRDWETNGQALCPICHLKKTASDAER
                     SK*"
                     /db_xref="UniRef100_M0LCG1"
                     /db_xref="A0A0F9K5G5_9ZZZZ"
                     /db_xref="hla:Hlac_2975"
                     /db_xref="M0LCG1_HALJP"
     gene            150775..151407
                     /locus_tag="PPR_Contig_984988_prodigal-single_249"
     CDS             150775..151407
                     /product="hypothetical protein"
                     /codon_start=1
                     /transl_table=11
                     /translation="MKCKNCKNEATIDRSLCQSCLDKARLKSEKRRQVLLSVGKCISC
                     GKNNHLEQKELCQVCLDKKTISSKNRKERYKSENKCAKCSRTKSNVVLWSNACCAGCH
                     LKYKFGFSGTKEEAEKIINDLLIKQNFCCALTGRDLKINKFHIDHIVSRSTDPLRISD
                     PTNWQLIVEDANMFKETASQETIIALARDIVVKALHDGVLCIDDIQKGPK*"
     gene            151404..152522
                     /locus_tag="PPR_Contig_984988_prodigal-single_250"
     CDS             151404..152522
                     /product="hypothetical protein"
                     /codon_start=1
                     /transl_table=11
                     /translation="MNTTPYDATNSTNPWLMNKKSTPIIGPENLPLTAENIWSKQGQD
                     RIDLVDWIFNYYRTKGFPYFKLTDQELFDEFQNLKSKDPNIIFDGQIIKNSNTAGLNI
                     AKHFTSELFYASREKTGKSCIDVFNDDELFKKVLQNRMGFCTSKEDGTERPYIFAIDD
                     DMILQGFRSSKIGGASSISHFKPMIAKYIYAKYNTKKTLDFSCGWSARCVAALSLGIE
                     YYGIDPLTAEKINETIKYFGGTGKCIKDCSESADYSVFPQVDLCFSCCPYFNIEIYSN
                     DTTQSSNYGDYQDWLDKYWKATVLNCYQKTNYFGFVAMENVRKFSFLADLMKICSDCG
                     GVLVEDTLISAARSHLSGKKKSGQVNKKTEHLVVYKVR*"
     gene            152526..153248
                     /locus_tag="PPR_Contig_984988_prodigal-single_251"
     CDS             152526..153248
                     /product="hypothetical protein"
                     /codon_start=1
                     /transl_table=11
                     /translation="MFEYNSKYCILGMMSAKTVPSPDWKWFKKNRTTAVCFDANFKPD
                     FPKVSYSYIYNKPPKPIKSYKSTQLTSKLDAGFFDLSGKKYQEIRETRNHFDRIITTR
                     DYNKQDVLDLIDFWDTHTGKPKYKWQLHSGYDRNFFNIWYDQEKDNLFSRFYYIEDRM
                     VGYSILHKGVDCWEYLLRKADNTLRNTCLYIDYKTFESIYQQEQRDFFVCWGSSKGSL
                     LIYKRKFGSYDERPTYFYKIGG*"
     gene            153250..153582
                     /locus_tag="PPR_Contig_984988_prodigal-single_252"
     CDS             153250..153582
                     /product="hypothetical protein"
                     /codon_start=1
                     /transl_table=11
                     /translation="MGFVPITQGRKTKRAKKLDRASRRSCLKGKNKLASAGLGDFYFS
                     PGICCYVATKQTNECIFYIKEERAINTLLKSDCKIYYEDEKTWFYNIEEFRKYLLILK
                     LSCLEKNE*"
     gene            153575..153850
                     /locus_tag="PPR_Contig_984988_prodigal-single_253"
     CDS             153575..153850
                     /product="Uncharacterized protein {ECO:0000313|EMBL
                     :KKM77321.1};  TaxID=412755 species="unclassified
                     sequences; metagenomes; ecological metagenomes.;"
                     source="marine sediment metagenome.;""
                     /codon_start=1
                     /transl_table=11
                     /translation="MNDTIGLKAAFGLENLCFYEKGSKKRGKYHCLYISDPDSKHDTI
                     PTEELEFLLQSLSRQQGVIYFDDYQKTCTGLDELKTLLLTIKLAGLY*"
                     /db_xref="A0A0F9KRB8_9ZZZZ"
     gene            153962..154255
                     /locus_tag="PPR_Contig_984988_prodigal-single_254"
     CDS             153962..154255
                     /product="Uncharacterized protein {ECO:0000313|EMBL
                     :KKL52856.1};  TaxID=412755 species="unclassified
                     sequences; metagenomes; ecological metagenomes.;"
                     source="marine sediment metagenome.;""
                     /codon_start=1
                     /transl_table=11
                     /translation="MTRNRDNNFFEELHVSSTNFVVSVSWNFVSVGIALMIESNDAND
                     IIHYSFDGSTVHGSMHATFPSEAIIFDNRSQCQVWFKRASGSTPVLVRVEAWR*"
                     /db_xref="A0A0F9DGE2_9ZZZZ"
     gene            154255..155010
                     /locus_tag="PPR_Contig_984988_prodigal-single_255"
     CDS             154255..155010
                     /product="Uncharacterized protein n=1 Tax=Clostridium sp.
                     CAG:221 RepID=R6G018_9CLOT"
                     /codon_start=1
                     /transl_table=11
                     /translation="MSHFFGRNIYKPALADLTDVSDTDTPASNDVLIFNGTEWVFAPY
                     NTTFSFSIASFTDSQSSTILIGTGVWKAIGALSYTASYSNGPATGGYVSHNGWTGNLT
                     LTSTFQGPTVSTENTSYPASPGSLSFVLHAAKGAETATSTITRNFYNYRFWGVTTTAG
                     GYTEADIEAFNSSELSNLRTKTFTVVPAAGEYIVYAYPSRLGTATFFVGGFEGGFVGP
                     ETVSVTNSAGYVENYYAYYSTNSGLGSTTVSVT*"
                     /db_xref="UniRef100_R6G018"
                     /db_xref="A0A0F9KHE0_9ZZZZ"
                     /db_xref="R6G018_9CLOT"
     gene            155010..156398
                     /locus_tag="PPR_Contig_984988_prodigal-single_256"
     CDS             155010..156398
                     /product="hypothetical protein"
                     /codon_start=1
                     /transl_table=11
                     /translation="MAINLIDKIVAKNNAFTGLVDAEQIIGDGATNVLPDAVVSVSNV
                     TQHEISIDHENLLNAGIDIRNEGLAIYVDPAGSDDASGDIGHPVQTIWGAIQKIPVQG
                     LTYVYLAAGTYTLPNWTADVNYYKNTIIQSEGRVAVIGTVTTLESFTVLSCVNNIVTA
                     TPDPGWTINEHRGKCLRWGTSSHYWIISNTSDALTVAITTSDIGGSNAKPTGTVNICE
                     LSSIIAPGTSNNYSSYLYATGRTIFWDIHFNGSAGGSAGRIGLNGIGGNELTVKECKF
                     SNWSWYGIVGAYYIAVTKTMFDNCAIGIAPGYGATINGNNFFYNKLTGVAIESRYTNS
                     LVTLNHDCAAWMHDIGTYLRIGNNTMVDDSSFRVWASGTCQTYANLWALAIYKNSGHG
                     LIGMPGALTFTVQVFYFKEEHNKLVLYDSTTSTLQPDASYFKSDTYTLSLTDYIAEGS
                     SVEFDDGNTAIG*"
     gene            156401..157171
                     /locus_tag="PPR_Contig_984988_prodigal-single_257"
     CDS             156401..157171
                     /product="Uncharacterized protein {ECO:0000313|EMBL
                     :KKL05839.1}; Flags: Fragment;;  TaxID=412755
                     species="unclassified sequences; metagenomes; ecological
                     metagenomes.;" source="marine sediment metagenome.;""
                     /codon_start=1
                     /transl_table=11
                     /translation="MKYNIGDRVFANDVEIRGNLTIVGATTGLALDGYALDSALDSNW
                     AELNSQTQALRDACDGYGAPDTTTIDAHWTELNSQTQSLRDVLDDSDGYVLCDGSRPL
                     TGLLKFEGTTADYPALKAVGNGLHARLASDDGYCFVSVGNLEINGQAWSTIPAVLTPT
                     GTTQNIDWSLGAYQILDLESASGNVTLTFSDEKAGASYVLEIRQDSSVALTVTFPDNV
                     WWADGISPVISIGANAVDVCTFVFNGANFFGSCGKNYS*"
                     /db_xref="A0A0F9A8G3_9ZZZZ"
     gene            157560..157826
                     /locus_tag="PPR_Contig_984988_prodigal-single_258"
     CDS             157560..157826
                     /product="hypothetical protein"
                     /codon_start=1
                     /transl_table=11
                     /translation="MLTLILLFTISVVLEVLIVGCTLAITHRKILLAALLSASIEPLK
                     AAAIILVVDGDQRIIMILLLSISCFVGNILAFYGFDRIFKKKEK*"
     gene            157846..158502
                     /locus_tag="PPR_Contig_984988_prodigal-single_259"
     CDS             157846..158502
                     /product="Marine sediment metagenome DNA, contig:
                     S01H4_C03364 {ECO:0000313|EMBL:GAG55764.1}; Flags:
                     Fragment;;  TaxID=412755 species="unclassified sequences;
                     metagenomes; ecological metagenomes.;" source="marine
                     sediment metagenome.;""
                     /codon_start=1
                     /transl_table=11
                     /translation="MRTLVVSDLHSGDPRCENTSFVLKVLRETNYDQLILNGDIVDLW
                     LVSPAQIKTHPVVIELSRIAKNKKVIWVLGNHDWDARGQNIIPGAEEVESYTLKTSNH
                     DVFFIHGHQVYEFQNMPWYSKLLTKINFWFWQKTGINFQRFLNRGPMYVWLIRYRRKE
                     IIKQYKDKSNTIVIGHTHLFGCSSSSKTTVFDIGSLPIRKTYCIINDNGDVLLQKFQY
                     *"
                     /db_xref="X0YI90_9ZZZZ"
     gene            158620..158850
                     /locus_tag="PPR_Contig_984988_prodigal-single_260"
     CDS             158620..158850
                     /product="Cold-shock DNA-binding protein family n=3 Tax
                     =Thermotoga RepID=A5ILC4_THEP1"
                     /codon_start=1
                     /transl_table=11
                     /translation="MAQVFTGKVCWFDPARGIGFISKDDGTGDVFVHWTNIEMEGFKT
                     LKPGQPVSFEMGENNRGPQSIKVKLLGTPAKS*"
                     /db_xref="UniRef100_A5ILC4"
                     /db_xref="A0A0F9L499_9ZZZZ"
                     /db_xref="tmi:THEMA_05825"
                     /db_xref="A5ILC4_THEP1"
     gene            158874..159884
                     /locus_tag="PPR_Contig_984988_prodigal-single_261"
     CDS             158874..159884
                     /product="Uncharacterized protein {ECO:0000313|EMBL
                     :KKM82020.1};  TaxID=412755 species="unclassified
                     sequences; metagenomes; ecological metagenomes.;"
                     source="marine sediment metagenome.;""
                     /codon_start=1
                     /transl_table=11
                     /translation="MKVKNNNVLWLLNTTKHAVSISDLGVKVAPGNTVNIYKHNPYLT
                     KEQVDCSLKSGSLASHLASKTVKIVNKNVSSVADTIGKIKASKEGNSKAIKTKSSVVL
                     DSSSQNEEDGESFDFADYGVSDIGALSKRQNDGSVVMKTEPLAEKPQSTETKLEPQVE
                     SGVSKQSQIVMKVTQEAMVDPTGPIAPASQPTTSQPFTVVKPEEKEGVWCAVADDGKI
                     LTSKDGSVLVEGAQESEEPTSFSQEQQTYKSYVRDTHKDESGAIVVGNAPARSIKKIS
                     QQPESEADGALGDADDSVIVFGDVGEQVREPEKLDDGAIVMKVEPEPEPVKRVRKKKV
                     KE*"
                     /db_xref="A0A0F9MZJ0_9ZZZZ"
     gene            159907..160797
                     /locus_tag="PPR_Contig_984988_prodigal-single_262"
     CDS             159907..160797
                     /product="Uncharacterized protein {ECO:0000313|EMBL
                     :KKM82019.1};  TaxID=412755 species="unclassified
                     sequences; metagenomes; ecological metagenomes.;"
                     source="marine sediment metagenome.;""
                     /codon_start=1
                     /transl_table=11
                     /translation="MACHRVGIRGRTVELYVQFVDSAGNPTNADDTPQVEIRDSAGTI
                     LQASTNLGVGLSNGQAGLYYLIYTIPETAADGYAEDKWTAEIGGVEIENTFEFLISTS
                     GDVDDSCPPDFTPGDLVAWDFSKEESYGINILLRLVKARVKNNGTRKVREGDHYIDIP
                     CNIFTDDELVCFLVNSLSSFNQYPHFTQFTFADPAIYGIFSEIITQGGVLLALAAQSL
                     IEKGKEFTITDNGVAYQPPMVADLLSSQYSAQLADYKEKLKMIKNSIKPAPRGQGTFR
                     SLGMNPSYLRLRHLRSHQIV*"
                     /db_xref="A0A0F9KIQ4_9ZZZZ"
     gene            160815..161852
                     /locus_tag="PPR_Contig_984988_prodigal-single_263"
     CDS             160815..161852
                     /product="Uncharacterized protein n=1 Tax=Bacillus cereus
                     BAG3X2-1 RepID=J7YJV9_BACCE"
                     /codon_start=1
                     /transl_table=11
                     /translation="MTDTYHKRQKQAGEKQGRGTVWSEEELNFLRENYRADKKQELIG
                     KLNRRWPAITHMAGKLGFKFDKSGMTYNVIWTDEEETYLIDNYASGDLKEIAEKLGRT
                     KKAITERAKLLKIQRDYDIVRKQCHHYTINEDFFKVWSDDMAYILGLIWTDGCILDND
                     YCVDITQHVKDKYILEKINTLIGSNRPIRRDRNTSVFAINNKIIYEDLLSLGLIQRKS
                     KTVDVPINLPSNHIPSFIRGVMDGDGSVNTKAKRMRICTASKKFADGICGMLSQLNVE
                     QKTYNMAYVLRDSHKVKKQDQVPGDIKTDFYVIEIIRRDSVKKLYHLMYDNQSLYLDR
                     KKESFDKMCLI*"
                     /db_xref="UniRef100_J7YJV9"
                     /db_xref="A0A0F9F487_9ZZZZ"
                     /db_xref="btt:HD73_3310"
                     /db_xref="J7YJV9_BACCE"
     gene            161871..162104
                     /locus_tag="PPR_Contig_984988_prodigal-single_264"
     CDS             161871..162104
                     /product="Marine sediment metagenome DNA, contig:
                     S01H1_S00979 {ECO:0000313|EMBL:GAF93977.1};  TaxID=412755
                     species="unclassified sequences; metagenomes; ecological
                     metagenomes.;" source="marine sediment metagenome.;""
                     /codon_start=1
                     /transl_table=11
                     /translation="MASNTFAGGTTDETVVFDKPINYLNIFVGTGVTFAVSLDKGENF
                     LSLPVGFHSFFIGHVKEVQVQSSGAWQLIGVQA*"
                     /db_xref="X0U0Q3_9ZZZZ"
     gene            162123..162290
                     /locus_tag="PPR_Contig_984988_prodigal-single_265"
     CDS             162123..162290
                     /product="hypothetical protein"
                     /codon_start=1
                     /transl_table=11
                     /translation="MSYHEIEIMLTAIKDFIDSLNETIANNAIDDVRRTNEQYREAIK
                     LVGEIDGRIKR*"
     gene            162271..162729
                     /locus_tag="PPR_Contig_984988_prodigal-single_266"
     CDS             162271..162729
                     /product="Uncharacterized protein {ECO:0000313|EMBL
                     :KKL45895.1}; Flags: Fragment;;  TaxID=412755
                     species="unclassified sequences; metagenomes; ecological
                     metagenomes.;" source="marine sediment metagenome.;""
                     /codon_start=1
                     /transl_table=11
                     /translation="MAALKDNIAEDLAKSLESATHLMKNLLGDIKDNAASAAAVKSKL
                     ESLSDNVATLLHDSNGRGSVITRLTLVEKEIENLEERFDDFEKDTADSFLDIKSGIKE
                     QKKFEEATLSQEKTFRRDKLITKLKLAAVIAPGTLSLIILALKALTGLVP*"
                     /db_xref="A0A0F9ELX2_9ZZZZ"
     gene            162738..162971
                     /locus_tag="PPR_Contig_984988_prodigal-single_267"
     CDS             162738..162971
                     /product="hypothetical protein"
                     /codon_start=1
                     /transl_table=11
                     /translation="MKDLDKLQINYIGYKEPESVMELEIEIAGLRTAIAFAQQRIAVL
                     EQSLKIRDLIEQNGATKHETTIDQGTGDSKTNK*"
     gene            162922..163437
                     /locus_tag="PPR_Contig_984988_prodigal-single_268"
     CDS             162922..163437
                     /product="Uncharacterized protein {ECO:0000313|EMBL
                     :KKL04699.1};  TaxID=412755 species="unclassified
                     sequences; metagenomes; ecological metagenomes.;"
                     source="marine sediment metagenome.;""
                     /codon_start=1
                     /transl_table=11
                     /translation="MRRLSIREPATLKRISSRELPNTDKIIALMRESVKKDPVIKEKF
                     KEYGVSISEIDDIPVCFCDLDVSAKTKDKKIYLNIGMLFDRNINPTHYLIHELIHFLQ
                     QKTGLNKNESDTEDYLDKESEKEAFQAQVDYKKRDEGEHGAEEYVDGLLDHHGLSGKK
                     RKNKKKELMDE*"
                     /db_xref="A0A0F9A5A2_9ZZZZ"
     gene            163439..164854
                     /locus_tag="PPR_Contig_984988_prodigal-single_269"
     CDS             163439..164854
                     /product="Uncharacterized protein {ECO:0000313|EMBL
                     :KKL28573.1}; Flags: Fragment;;  TaxID=412755
                     species="unclassified sequences; metagenomes; ecological
                     metagenomes.;" source="marine sediment metagenome.;""
                     /codon_start=1
                     /transl_table=11
                     /translation="VRIPICNYNIDAQWRISSDGYLYRENTNIGIGTSTPDERLVVDG
                     VVSLGYESTPDITDLHGKLYVNSAGELHFLSATLGDINLNSISDYELASVSNGRWAEL
                     NSQTQDLRTACDGYGAPDTTIIDAHWAELNNQTQNLRDACDGYASGLTADLNWAELNT
                     QTQALRNACDGYSDLITGIEDLEVEHYQQQNDILVTIIKDLDGYALDTTVDSNWAELN
                     NQTQELRDTCDGYATTIAVEANWAELNDQTQNLRNACDGYGAPDTTTIDAHWAELNNQ
                     TQQLRNAADGYALDSTVDSNWIENISQSQDIRDSLDGYALLDGSKNFDLIKFDQSQIK
                     PAGDGLVLRNSAGDGYMTLLTTGDLEINGGINNPVVTYTPVGTTQEINLNNSNSFILD
                     LGSAAGNVSLNFFGERAGSSFFIVVIQDSAVAVDVVWQNNVLWSDGVTPVISTGAATR
                     DCISFIFDGSYFYGSIGKNFS*"
                     /db_xref="A0A0F9EXK2_9ZZZZ"
     gene            164867..165508
                     /locus_tag="PPR_Contig_984988_prodigal-single_270"
     CDS             164867..165508
                     /product="Putative uncharacterized protein N380R n=1 Tax
                     =Paramecium bursaria Chlorella virus FR483
                     RepID=A7J784_PBCVF"
                     /codon_start=1
                     /transl_table=11
                     /translation="MKGIIYLAADTTNDLQYVGQTVRTLEKRKQGGYNSYFQNAINHH
                     GDKIVWDIIGEFEESELDLIERCYIYSLDTVYPNGYNFDSGGCKHKHMSESSRKKMSE
                     SNKGKIISDETKRKLSEAAKGRKHSEETKRKISESLNGKTHTDDRKLKMSIADGGKLF
                     CVYDLQENFIGLWINQAKCARDLGLLRTSINNCLNNKRKTHHNYTFRYLVENK*"
                     /db_xref="UniRef100_A7J784"
                     /db_xref="A0A0F9D720_9ZZZZ"
                     /db_xref="nop:Nos7524_3219"
                     /db_xref="A7J784_PBCVF"
     gene            165509..167821
                     /locus_tag="PPR_Contig_984988_prodigal-single_271"
     CDS             165509..167821
                     /product="Uncharacterized protein n=5 Tax=Rhodobacter
                     capsulatus RepID=D5AR34_RHOCB"
                     /codon_start=1
                     /transl_table=11
                     /translation="MLYTKNFNIDTPNPTFEVFQKGSTSGVANLSRDLTINGTTVSPT
                     LLYYGGDANSTNWTAQIGETLVLQAGTAPSYNQGSPLLGTNDDSVKFNSGGYYRASTA
                     SIGDITTEDMVVECIVRMSAFQPLVLFGHRTGAVPGWKVATTTATRLFCTIGSGTTQI
                     SAGVTGILTANCWYHVLFFLDRSGSSISYVNGVASAAVDISALVAASLSTDDLFTVGA
                     ASDGGNACDCPIALLAMWKQASWLDTHLQAALALERFNKLLNLMPQVALGTAAPTAQT
                     RASATHLNNAGELYRVGANWLRVESPGYFCEPAATNKILQSQVFQSDGVWTLLDAGDT
                     FGTQLCNDADMEAATTAAWSTTNGATLTKETTTPHGGTNCLRVARGTTNNPNSYQVVL
                     TVGKTYCVTGWARSNGVSNPYVYLGIATGYEWVGTTSTDWQYFTLIRKVTDTRLALAS
                     NATTGNYVEFDDIKLYEVTETAPNKELESSGLVPDSTNGIHGFTQAVILTAVNHTLSV
                     YAKAGAQNWIYLSDDTVANATCYFDLGTGVVGTSGAGISQTHIESLGDGWYRAGITFL
                     GTVAAHTLSIQSAEADNDASFAGNGTSVSTYFWGAQLELGNIATSYITTTTAAASRSA
                     DILTFSGTDNIADSQGTISFDVLTPDYTPEANAICYRLTNGGGVTNYISQYICVPDIL
                     KGISAATAGSAGSMTINSEITDGTVHHVSAHWETDRMYATLDGVRSDVDTDVDIPTTL
                     NQIHVGHGNTATQLNGIISNIKIYKRLVNK*"
                     /db_xref="UniRef100_D5AR34"
                     /db_xref="A0A0F9JAT8_9ZZZZ"
                     /db_xref="rcp:RCAP_rcc01080"
                     /db_xref="D5AR34_RHOCB"
     gene            167865..168740
                     /locus_tag="PPR_Contig_984988_prodigal-single_272"
     CDS             167865..168740
                     /product="Uncharacterized protein {ECO:0000313|EMBL
                     :KKL49309.1};  TaxID=412755 species="unclassified
                     sequences; metagenomes; ecological metagenomes.;"
                     source="marine sediment metagenome.;""
                     /codon_start=1
                     /transl_table=11
                     /translation="MIIPGNTKELASSVLLSADNSPKYYGTVYAFVWLEDADDGYSGI
                     FWNGIAWESGPNTFPTATHIKGSIWSYELPADATTLYSGSTIHWTMADSVSEADITTV
                     CSHYSDFVGDLTTSSIADSVWDELQADHTTATTFGAMEANIRGTDEDDLKLITDKIEL
                     LPGLDEMAFVNWNIGENITVRLFVGDPSTGNGLTGQLSYINLNIHRASDTKYWNGTTW
                     QVGAYDLDMTELDSTNQPGVYTYILSGSTGNTRKDTYIAYATVNNPGVIDNQQNFEVH
                     VSKDNTIRVYESEPS*"
                     /db_xref="A0A0F9CJM8_9ZZZZ"
     gene            168835..171798
                     /locus_tag="PPR_Contig_984988_prodigal-single_273"
     CDS             168835..171798
                     /product="2-oxoglutarate ferredoxin oxidoreductase subunit
                     beta n=1 Tax=uncultured candidate division OP1 bacterium
                     RepID=H5SVM3_9BACT"
                     /codon_start=1
                     /transl_table=11
                     /translation="MTTREGIIGQNIDLGIKFYQNGELYDPYSVSDVLIYDAESGGNL
                     VATIPSVRVSEGYYIATWSIPSSLSPQTLWDVHVWRAEEDMVEKSQTYSFDIVPKSIS
                     VDVPSFVRGDVGCRIRPAWEFHVGLGIAEDVGNGMGLRLTWGRALPNNQNNLVHYNIY
                     YADSRFGVFDSWPQNMTTATQVVINVDPGKLQFLAVRAVEFDTSEFDISQLTQVGSNL
                     YEYPEELELQNDIDAYGATIEVGDTTGFPNKGFLLIDTEVILYSSKTNSAFIVEDIDR
                     GAISTYIAAHEAGATVKLWRGIEDQNSVIVSETATWHYAIGVPRNVDAIGQYAVDEDG
                     YRAIQTDLLTTDLSASDENTEDFPSYDYTGYRRSSPQSLFNGECTFSYVGGEFNGGRG
                     LAFQDQNLSRLDSQLQISGEPLILLRRKWTGRKCRCADLRRDHPHSRCAYCFVPGTLV
                     RTETGYRPIEDIAIGDKVLSSSGLFCKVTETMKRSYDGHLVSLKSHVSSRPILTTPEH
                     PFLAMGGNHSSLIKRECGPECEVYIGNGDGNRFNNDVRKAPSGRWHARFSMNRVRTAL
                     GTFDTKEEADAVVTKYKNEHIPVGHKLQWMDAKDLDDNPWLVAKWPNQTMDIEYIKVP
                     DIFLKPTRPGMKRNGVNTFTVDTEFMWIIGMYLAEGSSSKRTIQFSLHKKEKEFFDRI
                     KTFFEKLGYKTSVSSHSDNGINIFVNSTTLAKWFLVWLGRGCQNKHIPEELMYLPDQK
                     TQSLINGIYDGDGSKSCNEIGQTSEILALQIMELLHRIGEQPLLRLQQSSILTPKGNV
                     RKLCYINSWAESGLKHANRKNRWKFGEEMLVKAHKTFGIIYYNGPVYNLEVEGNHSYV
                     VNGIVVHNCFGTAFEGGFDRYVNPRPISESYSNTQGYILARIYPYTDDLELDASQSLR
                     QTVELQAWTINIPNIRDRDVLIRLNEDGTEEYRYECLNVVRSKLFFGKTGKQEFTMKR
                     LDKTDEIYTYTISVL*"
                     /db_xref="UniRef100_H5SVM3"
                     /db_xref="A0A0F9HAE8_9ZZZZ"
                     /db_xref="mjh:JH146_1548"
                     /db_xref="H5SVM3_9BACT"
     gene            171812..173044
                     /locus_tag="PPR_Contig_984988_prodigal-single_274"
     CDS             171812..173044
                     /product="Uncharacterized protein {ECO:0000313|EMBL
                     :KKL20247.1}; Flags: Fragment;;  TaxID=412755
                     species="unclassified sequences; metagenomes; ecological
                     metagenomes.;" source="marine sediment metagenome.;""
                     /codon_start=1
                     /transl_table=11
                     /translation="MARKLTVNEVKERIKEIHGDLITMDETTYINTSTRCRFIDRDYG
                     EWFATPQKILIGQGNPKRGHEKNAQTMRTRIIGIDTIKERLFSVHKDTVSIDESTYID
                     SQTPCRFIDTEYGEWFAAPNNVIHNKTRHPKRGEIIRIEKRKTPMEKLKQMIFNIHGT
                     TVTIDEYTYKNIHTPARFIDSIYGEWWTCPSAVINQGCGHKTRGVKKNSERRTIPIDT
                     IKNRIFEIHGDTVSIDESSYVNIDTRCRFIDKDLDEWYTVPAIIIYACAGHPGKKKIK
                     CEETCMERYGCRSPMQDHNISLKSARSSNISCVLKHWKTEEEIICIASYEKAVAQYFN
                     TNKIDYLWQPKTFHMTINEKKRTYRPDCYLPGQDLWIEIKGYFRELSKEKWEYFHNNI
                     HTNSELWNKEKLKELGIP*"
                     /db_xref="A0A0F9C200_9ZZZZ"
     gene            173060..175666
                     /locus_tag="PPR_Contig_984988_prodigal-single_275"
     CDS             173060..175666
                     /product="Uncharacterized protein {ECO:0000313|EMBL
                     :KKM14939.1};  TaxID=412755 species="unclassified
                     sequences; metagenomes; ecological metagenomes.;"
                     source="marine sediment metagenome.;""
                     /codon_start=1
                     /transl_table=11
                     /translation="MTDYSIYPDSLDSYGTLPLVRDGIDEILARHHNALRDAIWKIES
                     ELGAQPSGTFGTVRDRLDSVSDASALIDSHLIDSLDAHDASAISILDAGENYVSTDVE
                     GAIAELAAILPRANNTIGENNTSIPNSGIPNFVDGSGSLFLLNQAAGTITKKTQPIAI
                     TGIHVIEVGESNGSGTGAQLQMASAGQIQWKAPGDSFGTAVDLLTLTEGDVVTVSSGT
                     ATKKIRVARNSASLPSAGVLPIVETFDVLRLNAQSGAFSDNTAGIIESNFITRTAISA
                     TGTSLNQFVIGGIVYPADRGTLVLQRKLRGSSAFAPIAVLDLAANFDETYRATEQPVY
                     CPSLVNYDTITLYDRLPSRPDYEELDVDADGSQVYENFDLSAAFTSAQLAKYAIPVSN
                     EGLVGGTLEAATDTTAAEINANVSAYRVVHYRDGVSNFNGEPAEADVLCVYDSLGAVN
                     DGDNNVRMSNVFLDTNATRPNINQVLLNPVVPAAESVTKFVSGVNYYNGIEDKFDLEL
                     RSETDVFSNSYLKDSLLTVSSNAFHVVSGDGYGLGVAVTQMMDDGYAVFSDSNVPVHA
                     DTAYYLINASVNTARRFYPEPDKFDSNARVSVAISDPFGAGTSLDAYGFISSSATPVR
                     VLINSYDEFKATNTIEYFCDESRRISNAETFNFNLERDQYTHAYDAPETLEIWDNQVA
                     LSAGELQVGGGFDINSDVGGLVFPQSDYSSGVAPFQDNTPDYSAAGYTAVDEAIYQRL
                     FNLGVSTNSGKIRIVSGGDYPISFNDIRYGNEDRCVKISVKIPGTAGNSTGWLDLGRL
                     YSTGHISDGDGCLYGAVTESTGDFTVPFTFGRLNSDQNENMIAVRIAYLTSNLTAAKQ
                     KIMTRMELLPSD*"
                     /db_xref="A0A0F9I5K2_9ZZZZ"
     gene            175689..180734
                     /locus_tag="PPR_Contig_984988_prodigal-single_276"
     CDS             175689..180734
                     /product="hypothetical protein n=3 Tax=Bacteria RepID
                     =UPI00036BD28F"
                     /codon_start=1
                     /transl_table=11
                     /translation="MAWDSKKEETFSALEKLLDQKTNTLGTTGGSVEEPFRKQTNVIL
                     GETWRLDPTVGSAEELVAPKFDGYGVVGSVASRYESLRLHSYLPSGETGPNSCQTFIV
                     VSTAPTSHAISDIDSVRMKDLIPPVYSPGKSDAAESDDSIRGFELALYPAACYGGVGS
                     VLVPDLNKKIPTTADPSAVYGAGENGWSVDYLNGIVRLSVPPLNGPTGVFNPNDVFGD
                     LEGNRADDAYGSITLFATFYQYSGSYGWTENQDLVTVGDGVISTGTYTGNSHNTIQSA
                     IDSLPHGGTVFIKEGNYYCSSPIEVKHGIHLNGSNNTNIFSPAGNYLLDISKSQVSVS
                     GINLFAPDGQTNTSLIRIGSDIDGYSLNDVSINNNKLNCKLATNGILLRADEYMSFKN
                     LDISDNTFSIQDENNTVFIIGFGNRLESSQQLTAWTTATGISQTMYGGYFNGTLFCIV
                     GATGAIYTSSDGVSWTARTADNSYGDDFHSVIYNGTLWCAVGETGEIQTSPDGETWTH
                     RVADSSYIGTFYCVGFDSDGMFCVAGETGEIQTSTDGETWTHQTADDSFAEIFYGIVY
                     GSNTWCLVGDSGEIQTSPDGETWTHRVADAGYTVGTFYSVAHNRVNTFMVVGEDDEIQ
                     ISSDAVSWESTHSSVGTNFGSVVFDYGRNKWILSGYENNTIFTTTDGTSLVSLPDSNG
                     TDVFGLMIAQQPTDPTFISVNSDNQSCVFGSLSIANNKFEAEENRECLVEIIGNNSSF
                     EHINISDNIGRAKLKVYIDDAYMSSVVVDGNSFYSADVGRISDSVFSNNTIADDVTIT
                     AAINSDISHNIIGGTLDPTLENTLVFGNNITGDFKAEHVWNSSVSENIVGGALTIADG
                     LTDGGTVLLDSKINSNTITGAFSIALSYTDSLTAPIIDSAVCSGNSAASFAVGSTSFD
                     DARPSCQKFVFSDNIITGNLAVRGKTQESSYSGNQIFGSCTLEPVANFSFSDGYVGTT
                     CAIGASITYGMAIEKTRIANNNFVGNVSLGISLIDGVVLSNANIEDNIMGASLAIASA
                     AVAGSDNVVYKTNITGNTIAGNFTIGATSAGSASDIVLIKNSNISDNMVEGVLIFGSS
                     TRNPPNNWTYYDNNINNNTIGVSFSMYGKCVSSSLHKNVSLHGAFTCGPLAHSVFSDG
                     YSGSTITIGNTLVSGTAVANSDIKNNQAITTITVGPSLTSGSALSKSTFVNNACYSTL
                     GLGTSVTSGDIIIYSSVNDNKATDFSIGVGLTGTTTGTVLKEAVVKGNWIDRHFALGN
                     TSRDIDTETFLDSVISDNIIESNCTFSGLITDCSITNNSIGGTFSRDSISGTVNIIGN
                     IGTLDGYISQNGDLNISAGTNDIILHSRVVQNGPDGSSVISDNGNLLFHDGSSYIDIK
                     TFLLTLGSSTFTHRSPDNSFDGAFQGSSHSNGTDTWCLVGEHGEIQSSSFGYTWVHRT
                     TDNSYSGMFSSICWGADKFCAVGSSGEIQTSPTSETWTHRTSDNSYSGTFQSVSHNGT
                     DLWCVVGETGEIQTSPDGITWTHRVADSSYIGTFYGVSHNGTDLWCAVGADGEIQTSP
                     DGETWTHRVADNSTTNDLSRVIHNGVMWCLIGDSLEMQTSFNGFVWASQSAINEQLLG
                     INTNGFGLFIAVGNTGAIWISVDGIRWRKRHSGLSSPYPSFTTIAHNQDGMFIIAGTD
                     GEILTSLRVLFEI*"
                     /db_xref="UniRef100_UPI00036BD28F"
                     /db_xref="A0A0F9EB43_9ZZZZ"
                     /db_xref="gur:Gura_0797"
                     /db_xref="UPI00036BD28F"
     gene            180739..181494
                     /locus_tag="PPR_Contig_984988_prodigal-single_277"
     CDS             180739..181494
                     /product="Uncharacterized protein {ECO:0000313|EMBL
                     :KKL81241.1}; Flags: Fragment;;  TaxID=412755
                     species="unclassified sequences; metagenomes; ecological
                     metagenomes.;" source="marine sediment metagenome.;""
                     /codon_start=1
                     /transl_table=11
                     /translation="MNNLKLSEKDAFIIGTGPSTAKLLKHKHLLNNFTVIGLNFSIKD
                     FEENLDYHIVMEKEPNVIYNYMKNNPYREDLPRIINKIPLRFFPKDANLIPAVRCDFK
                     HKPSLRSYTNEFGSGLFSGYITHTIRQPASVCLQALHLAGILGCKNVYTIGCDFLFQG
                     DLRYYTGYDNKDHKSNISTSIVRPKNIVEVDFCGEKRLTAECYKNTADWTNRFIKEVC
                     RPEMEVYDFSGGLLTAAIQLNLEEFMGKYENNI*"
                     /db_xref="A0A0F9FSC7_9ZZZZ"
     gene            181478..182494
                     /locus_tag="PPR_Contig_984988_prodigal-single_278"
     CDS             181478..182494
                     /product="Uncharacterized protein {ECO:0000313|EMBL
                     :KKL81242.1};  TaxID=412755 species="unclassified
                     sequences; metagenomes; ecological metagenomes.;"
                     source="marine sediment metagenome.;""
                     /codon_start=1
                     /transl_table=11
                     /translation="MKTIFNIITNKYVLLALIAVFVGLAIQIKVCSVQENERLATYNR
                     QLSGQLTEQEHLLQSANHELGIANSRLVTQKQLADELEKAKLEVDKEFEAFKKEHNLV
                     IASKDLAIARLEQQLQGSSGTTVVPVTQTDQELCLKIEEKCVIGYTWADNFGRFSLID
                     PNIFKSGDEIVTINQYFRVLVETFKQQDGSLMIQRLVLREVYPDGSGGYKEVPNGKAE
                     IVEHEFVYDNAPIEIPEWSAWDLFKLRMVVGIGTEIFPEPGDLRLSVGLQFFGWRGLG
                     VNSHTGLDFDDPKNIAQYLAISYAPEFDDFKLNIGLEVAVGTFLYKPFDEYSVKVGLM
                     FYLW*"
                     /db_xref="A0A0F9I1I9_9ZZZZ"
     gene            182523..183227
                     /locus_tag="PPR_Contig_984988_prodigal-single_279"
     CDS             182523..183227
                     /product="Peptidase S1 and S6, chymotrypsin/Hap n=1 Tax
                     =Syntrophobacter fumaroxidans (strain DSM 10017 / MPOB)
                     RepID=A0LKZ1_SYNFM"
                     /codon_start=1
                     /transl_table=11
                     /translation="MRKLSFVLLSVIFCSCTVNLVVPPIVSDSTTKVDTTRESMNSVV
                     RISANTPDGTTALTGSGWANSKDTILTAGHVCWAIISLQKAGVLEDNIDIHYLNRVDA
                     LSKISGVEIVDVSDKDDICLLYSENHGLPVLQFEESKNIKFNGVAIVLGFPLGVMITY
                     NNGTIIVPDTGNYFDIEVLRNKLIVSSASTSGNSGGPVINEHGKVIGMLIAGPSNGYD
                     HLSVCVTVDSIKSFIK*"
                     /db_xref="UniRef100_A0LKZ1"
                     /db_xref="sfu:Sfum_2412"
                     /db_xref="A0LKZ1_SYNFM"
     gene            183246..186299
                     /locus_tag="PPR_Contig_984988_prodigal-single_280"
     CDS             183246..186299
                     /product="Uncharacterized protein {ECO:0000313|EMBL
                     :KKM61186.1};  TaxID=412755 species="unclassified
                     sequences; metagenomes; ecological metagenomes.;"
                     source="marine sediment metagenome.;""
                     /codon_start=1
                     /transl_table=11
                     /translation="MSVFPDAIDSDLELPRVENNVSEISGDTINSVRDSVLAIENAIG
                     INPQGNTADLTTRIGLVIDADGRVKASALASSGLVTLPISNSQIGVNAAIEESKLDLD
                     YPTATLNASLGTISANLSALITTINSLAYNTASHYAGTGNKHKGTAIDLVSPILGGTN
                     VESALGLVNTALSSHTASTLNSHTASSISLSGPFINIDSDDVEEAIGELDIGQSAAIE
                     EHQDKLHRNGIVIGERSSSQINSEYTTFAGTIYQTDTDEATNIFQIMRPNVARISSKN
                     IDLRALSSTTARNLRIQAGGVGRGTLDVDLVSTIPADSIDEIVEVINTQAREQHYPIS
                     AYNTGALTLAHNIPGAQYTLEVLDTISLDASNALGFSGITNVVCSWPDNVPGCFVSGK
                     KISGIKSIVSCACVQTSLSPTINPAVGNLSLLGLSGNEGRVLCNITNHSTDSTVNGTY
                     YIINYPTTSTITLNDDIAAGTFDLEIAADSINFENSARGELFDIFVEHDPDGYIGHGV
                     LKKYNRVSYGTIPGVVLKCVSNDFVDSGDFEWGVSSSGYLTLYHNGNAGVSKGISTGY
                     VGQIEVFAPNNTTSAVFQVHGNFSAARKEFNVSEFAGSDDKLYLGSIHYGGNFGLQTI
                     KYFMDSRVFGSTQDTESNDVINKIKTDDLASELRNNGVIRGFDIESYLNTSLRVRGGR
                     ALISGKIIDVETKDVTVDVFTEATRMLLLDINGDYLIKDTANVGFSFDELTSGTNFGD
                     EAGVALICEFNTDGSKIDGYVTDRRLFVNKIDKRLNDLDSSLGARIENVLSTVSGGYW
                     GFTIAETANEDGYIAELEMANHDGFNFVPDTNQTEYSAWGFGAGESSITTRRFQFVSP
                     SLNKTSIFKSVGLTHINVFLDATYTGDQDGILGPFGVSGTVYVDIGVAVTVGLANQTT
                     TESYALVKTINAGVFPVISQIERYVASIPATDLNLQDNVMFDVVPRIRIRNTNYVDGG
                     TGPDPEPTILFDNVRVVTSSYSVAGSVGDIDGTSTSVGVAISDIL*"
                     /db_xref="A0A0F9JFU3_9ZZZZ"
     gene            186314..191425
                     /locus_tag="PPR_Contig_984988_prodigal-single_281"
     CDS             186314..191425
                     /product="Uncharacterized protein {ECO:0000313|EMBL
                     :KKN13226.1};  TaxID=412755 species="unclassified
                     sequences; metagenomes; ecological metagenomes.;"
                     source="marine sediment metagenome.;""
                     /codon_start=1
                     /transl_table=11
                     /translation="MSVFPDDLDSDLEIARIENNVSEIGGDVLNSLRDAVFAIQRVLG
                     INAQGNKPSLTSRINVSLDADGNIKPSSLEGIGLATLPITNSHVGDNAAVQESKLDLD
                     FGTQYLKNLISSARTDLDAITASVSSQGSGLNLHILGLGNYHDGYHIKINSGTQIGVA
                     GMASITVGDAINELSTRLFSGSTTTEPHIDLNVPSTTKHAASGISVDSSDFVSIDQSI
                     STVQGAIDALDSGSNLLIEKHVDELHANGIIKNVRSYEFFNSDRRLIGPVSGVTYASG
                     GSVVTLTGETSLSSYKISVGDVLVIHTMSGVLDVGAFQVRAIGPLAESDTLGDLPSLL
                     ANQVAVFHIFSETKASGDGVSASIYKPGQVSSEYAPLACGIRPNETMVDTISVVRPDA
                     ARVVSVGFNGAILAADGYDVKIKVGLGNSTFRELIITDLNYDRIGTNKSNPVNSEHVA
                     ERINAFVSDPNSENHFPITAAGVGNELVIAHDLVGPEYTIEIMEGFNGNYPLGLDAYG
                     ADVAGNVVVGNLNCLYNINGTGIRSIATKFTGTASINSATGTFSVYNSDGQLINPLNY
                     GIGPGSVIHILDHQTTETNGSYTVLTATTTSISVFLAEQIDAPTSPTTFTVEAYESHV
                     SLNSISGTETDNGTVQIFVDEDGRTQVHQRISYGTSFGSAFEIVSISNTFPEGTFSIL
                     IDSVGSLLSFNLLDDSFAGDTVSVDETFTGGFKLYHPNGLDYITIHIEDGSVVVGTET
                     LIVSSAANDDYSLLLCTANFNGDIEITNLVDGRLFGNIGADQVRDDFIEVFSQLPISD
                     LRSDGVVRGFDLVALTYADVVTGMQALPLRGGVAYVDGVRVSVETQKVIVNSFNDDET
                     LINGDRIVAINNFGSIEVLQDSIGEMLTDGYYASSSLGKLLPLYKVSVVNGEISTVID
                     IRRFINDLDSKLDLVVDETNNVVGNFRSLEGALLFAESYPNREHLTVRILNSVHPTRK
                     IVVPNGVSLVGGLPFGGGRHKIINQNNLNAAFIELVGNNFLKNIEISSSTAGLQGPLV
                     KVSGSNVEIDNCLIQFNDIISSNSGDIGIEITAESDIVIRDTKINNVYIGISGTTGTD
                     NLLIKNNSILGVSGVGLSYAVYVGSSSREIDNLNIIGNTIGLDNTDNTDLRGIFIDIG
                     ESIGKATISGNKIVGELNVLSTNNVSNGIRIINTLATGNVLSQAIIHENYIENVKLLD
                     SSVFGIYIEDVSRVSVSNNTLVNVATFGAPYSDTGFIWIDDSVGIVDVHNNLLNIGEA
                     LRGIYVKGTSTITSILGNTLSQIGDANNATNLALPYSAYILGNSARASVVSNTFIGPG
                     DYGIWWKGERSKISGNHFSTPDSATNYAFKIGIKAQASYLDISDNMLVGFTDTDSMGI
                     VNVSTANEGVRISNNTIDGDEMANLIKLSGDYHVISGNRLKNSTQSSVGGTTQFIEFS
                     SDADSISVVGNTFEGKGTSFIYSTYAITNASILNNTMYDAGAAMLTGAPITLSSASVA
                     DCFISGNKLPDISHCGAENTIGASPSQFDYNTNTIGFNKGLLDSISLHASAGVTGYDS
                     TVSGDGKPFWTIVDGGTYWQLNNTDKNNCYLYFPINCLPNGSVIKSAQIQGRFTTQAA
                     AASITARIFKRSVNLIDTSSPVQPVSDPITISINGEFVNTTSTGTIDEISGGEISEVI
                     NYSESAYYVQIYYLCSNTSSASGIQIRGITVNFRH*"
                     /db_xref="A0A0F9QJ92_9ZZZZ"
     gene            191437..191931
                     /locus_tag="PPR_Contig_984988_prodigal-single_282"
     CDS             191437..191931
                     /product="Uncharacterized protein {ECO:0000313|EMBL
                     :KKN13225.1};  TaxID=412755 species="unclassified
                     sequences; metagenomes; ecological metagenomes.;"
                     source="marine sediment metagenome.;""
                     /codon_start=1
                     /transl_table=11
                     /translation="MAERSGIEMLEEILFKISQLESQISGIDKNIKSLLNTSKNGAIK
                     NKPEISVAQPNTGPVSGFKNFSFQPEQTEPIIMVKGKLKLSSGNSTIPISGVSVTIYD
                     SFDKVVKKTKTNRAGQWMSQLKPGKYVALFEGEANGKKLLPQNKNFIVPQTLPAGQTE
                     FEVI*"
                     /db_xref="A0A0F9N121_9ZZZZ"
     gene            191946..192725
                     /locus_tag="PPR_Contig_984988_prodigal-single_283"
     CDS             191946..192725
                     /product="Uncharacterized protein {ECO:0000313|EMBL
                     :KKN13223.1};  TaxID=412755 species="unclassified
                     sequences; metagenomes; ecological metagenomes.;"
                     source="marine sediment metagenome.;""
                     /codon_start=1
                     /transl_table=11
                     /translation="MVQPYSHRVLSDIFGLESVVSDIGVVAGKNILIDHLRDIFSRDR
                     EYRFLSDDFGFPKTPSHLGLSPGAGLDDEETTRIFIGGTFRYDVKFNPSLIIKNTGSR
                     YIPISFNQNLLGIINTKEIITDGYGNSATIYTPAYHTLVGAWDQTFEVKVVAESETDR
                     EEISDIVQVTLMGTRRLDLQNAGLFIKSLSTSGEHEEKYANDYLYSVSINIDARSEWK
                     VHIPISDVVERIGVCLTFSALGGETADALTINQQITMADTL*"
                     /db_xref="A0A0F9R727_9ZZZZ"
     gene            192831..195401
                     /locus_tag="PPR_Contig_984988_prodigal-single_284"
     CDS             192831..195401
                     /product="Uncharacterized protein {ECO:0000313|EMBL
                     :KKM14076.1}; Flags: Fragment;;  TaxID=412755
                     species="unclassified sequences; metagenomes; ecological
                     metagenomes.;" source="marine sediment metagenome.;""
                     /codon_start=1
                     /transl_table=11
                     /translation="MANLPGISGYTRPGTYSRVRTIRRGVSIPGGLRILAIIGLGQAE
                     ESIILSAEGGGADGVNPDFSGSTAPDGRHFELSKTDLISARTDIYKNNIPLTGIEETI
                     DTDPFDNRYDYRLEPSTGRIELQRAHLVDQGGMYAPPSTANVGNGSMSTIELIDANAP
                     AETWTFRATSVIRDAYGDPIPDVTVFTAIGSVSGQPVDAYGAPVVFISDGVVRDNGIL
                     RVAITEGATAFDRGDRFTVKVTSGVLKKGESLDARYIATEDLNDPELFTDANKLYIKH
                     GRPSVTNTLSLGAELAFANGAFAVLALQAKPPLPRRTSEVLLESDNPLTVATEGFPTV
                     GTPVASADIDAFRYTLNGVPDSDTSVNIMVIDRETADETQIFPTKVAFYNSGITSDPY
                     SGFIDNAQYTYSYTIILDGQVEDEGHDGEVTLGGFTFTADSASFAAYNIDVGEYDTLK
                     KLRILPFDRYGNNVSAVAGEYTISAVGDSFGDDTIITVTSASLVGSSGWTATETDLRW
                     ELVDDADTSARLLLTSDLYTGGAIRVRDGLRCSYIDVDDADFFDTNWATALEALEAVN
                     CQMVVPLPDSAFSAIQQATVAHCELMSNTANQRERVCLIGAPMGVTNAALAGRELVAV
                     EDIGVIEGLQGDDAEEVLAGNIEDLQDYDVATNFGTTFRAIYFWPDEIIRTINGTNTT
                     IHGFYQAAAAGGLLASEPNVARPLTRKILTGFSILRSKILRPVLLNELGNNGVAVVQP
                     VTGGGQIVHGKTTTSSASPEEEELSIVFIRDRTATVLRSVLQGFIGQPEDKSLIASIT
                     SQVTKTLNALMSQGLLSAYRNLSVARDDVDPRQFNISVEVQPVYPINWIFIDVSVGLI
                     *"
                     /db_xref="A0A0F9HF67_9ZZZZ"
     gene            195405..196214
                     /locus_tag="PPR_Contig_984988_prodigal-single_285"
     CDS             195405..196214
                     /product="hypothetical protein n=1 Tax=Alkalibacillus
                     haloalkaliphilus RepID=UPI00031EE073"
                     /codon_start=1
                     /transl_table=11
                     /translation="MKTERGQQRPDINNEIVVSLYDNGRLTMKEVGAILGISSDSVLN
                     RLHGVGIRLHTRHKINHDVFNIPSKEGCYWGGFIAADGCINNKKTVVTVELQRSDKKH
                     LEKLCLFVGRDNKTWNRERIRGNKRLKYSTISVVSKKIVSDLEVNFNIVPRKSMVLDK
                     PNIPANCVNHFIRGYIDGDGHIGWHNGAPRINVVSGSKKILYWIRDEIVSGVSGTFCP
                     AILARHNGSTLSIEFGGKNSYNIIEWLYSDSTESTRLERKFERITEYLNKR*"
                     /db_xref="UniRef100_UPI00031EE073"
                     /db_xref="A0A0F9KFM4_9ZZZZ"
                     /db_xref="ava:Ava_C0208"
                     /db_xref="UPI00031EE073"
     gene            196221..196862
                     /locus_tag="PPR_Contig_984988_prodigal-single_286"
     CDS             196221..196862
                     /product="Uncharacterized protein {ECO:0000313|EMBL
                     :KKL98111.1};  TaxID=412755 species="unclassified
                     sequences; metagenomes; ecological metagenomes.;"
                     source="marine sediment metagenome.;""
                     /codon_start=1
                     /transl_table=11
                     /translation="MTDFLSASGFPSTGTNINAGHRTNSGLSTQIIIKVFNSPVGALQ
                     ELTASQNRPLTRIKEIGTDGNIEIVPSSATDFSLSVRRIVFDQLRLPESFSRGFRFIN
                     SQRIPFDIDIIDVSGTEPNVSDDDGNKVIMTYKNCWFTRYDTPYSADNYIITETAEIW
                     CETAYAVQLGRDGSLRPVERQVDSGGVEAEVNSGRRLGSMDAAGLLNSLFSGE*"
                     /db_xref="A0A0F9H557_9ZZZZ"
     gene            196985..197518
                     /locus_tag="PPR_Contig_984988_prodigal-single_287"
     CDS             196985..197518
                     /product="Uncharacterized protein {ECO:0000313|EMBL
                     :KKL98110.1};  TaxID=412755 species="unclassified
                     sequences; metagenomes; ecological metagenomes.;"
                     source="marine sediment metagenome.;""
                     /codon_start=1
                     /transl_table=11
                     /translation="MSKLSHQGTSQSQVAPAPKNYVVENEDINERLSQFEEAEPVVFR
                     MPPPKPVSKDLEKLIFIGRLTQIVEIGDTKFEISSLTNKEYNQILETLYRFKEASDLF
                     KVRIVTLANCLRKIDGVSLDNIEIEGKFEDDFHKRISVIDNLQLLVVEKLYAAYEKLV
                     AAKEEKEAGAEKELKNS*"
                     /db_xref="A0A0F9IWK1_9ZZZZ"
     gene            197557..197931
                     /locus_tag="PPR_Contig_984988_prodigal-single_288"
     CDS             197557..197931
                     /product="Uncharacterized protein {ECO:0000313|EMBL
                     :KKL98109.1};  TaxID=412755 species="unclassified
                     sequences; metagenomes; ecological metagenomes.;"
                     source="marine sediment metagenome.;""
                     /codon_start=1
                     /transl_table=11
                     /translation="MWGVPVDHEMFNDITSSQWLWYYNNVVEDNKESFEHHRDMVEYL
                     ASFMEPEAVRKIKESRENAVLVPEEEFVKGIESIFGRKINLPSEKRGSSVKSTNPESA
                     IKNFKNPIKNINAKYWVDFDLE*"
                     /db_xref="A0A0F9GGZ7_9ZZZZ"
     gene            197935..200475
                     /locus_tag="PPR_Contig_984988_prodigal-single_289"
     CDS             197935..200475
                     /product="hypothetical protein"
                     /codon_start=1
                     /transl_table=11
                     /translation="MSELDELNEQVDDVGQKLENPLELKIKTPEPGFLDGLLEKLEMA
                     KSGLKNMFYGSEEASRGVSSLSGSLSASFEPMEKTLTNVKKEVKLIKEQVLEAKKSIG
                     SDSDGTASGLSSHLKHMMESAKKMVGPGTAIAAQTTMKSGFQKVDDTTGVFSKVQKPV
                     MDIQKAAMQMQLAMGKSFDSAIKNVGAFRNEFTNAMVDTKSTMEDVTKTQAAFRDVFS
                     ADDAVRRLVSLEKATKDVRASTTLTTTALLVGAAKGVDSAKIAEMMSKAHFELGATAE
                     EAAESMGDIALASEKSGLSFSKSAGAIMDNASKLAMWGGTIKTVAPLLQAFTSALGDN
                     RKGLAPKLLEEYVGGLERMGFEMRALTGISTGVGGGKGAIGAGLEMEALLDKGAEGMA
                     EVSQRLIDTIKQFSGGEIITREQAIADPALEQNFLIQRKLLQQMTNSSDSSATRMIGI
                     LKNIDANGLDVGDPSDALSELQETMGQGQRVKDSTTDSLTAQVINLNATQIESGEKIV
                     AELSTLVSLGQEMVSAGLYASERMAKTGTITTQDIRTTGKLAGAEKLTDKLVDAVTKS
                     LGIGEAGGKREEVKTRLEVETGIKAGRENSRDITNVAVRELLVKSEKPNNLSDEQKQR
                     LESTGEIPVKEFAEPILKKAIMELSKSITEVGGGQAREKLSNMKKAEIAVMEERMASL
                     TDLLKQEYILPEQLGIKKQKQPLPKELNTTPVNTEQSRANTLPPKEPKTPEPTNTPSA
                     AAAAQLINSQQPTTARGTVESGGALTAPRTTTADVRAVQASVSGNKSTTSEKITQDIV
                     LNAKINPVGDGIFKFELSPEKLDATLKNSEELKRVVGAEVRREKLKND*"
     gene            200497..201411
                     /locus_tag="PPR_Contig_984988_prodigal-single_290"
     CDS             200497..201411
                     /product="Gp184 n=1 Tax=Bacillus phage G RepID
                     =G3MBQ0_9CAUD"
                     /codon_start=1
                     /transl_table=11
                     /translation="MAIEQDIKDFGENIGHFASDNEDALGQLRQMLDTPPNTRLGHGI
                     TNRNQQVMTWRLPNGSTVQMYINPESFVVAESKQIQATRTKGGFVVQYWGDNLTKLTL
                     SGTTGSSGVRGIQVLRDVYRAENNAFEIIAAGQQNDIINMVTESQELSNADLATVFYG
                     LAQQNREGNFILRPSLAALALSVSLFYQGVQYRGFFNDISVTESIDKLGLFNYSINFT
                     ATETRGSRKNFMAWHKEPLSSDIAGQLISGTINAVGNTLRGLFGLPNQAQNPTQFHPE
                     NAPLSFGGSTSLSASLGITQGSGNIAPR*"
                     /db_xref="UniRef100_G3MBQ0"
                     /db_xref="A0A0F9QR42_9ZZZZ"
                     /db_xref="G3MBQ0_9CAUD"
     gene            201417..202337
                     /locus_tag="PPR_Contig_984988_prodigal-single_291"
     CDS             201417..202337
                     /product="Uncharacterized protein n=1 Tax=Pseudomonas
                     aeruginosa BWHPSA027 RepID=U8NF82_PSEAI"
                     /codon_start=1
                     /transl_table=11
                     /translation="MKVCTKCKEEKDESMFGKNKTNKDGLNCWCKVCTKQHREVNREK
                     IAEYKKQYSENNKEKIAAHKKLYYENNKEKIAERGKQYREENKDTISEKKKKYQKENN
                     EKIKEYSKKYYKNNRDSILECRKQYRKDNKEQIREYKKEYRRNHKKSILLRDRNYRDS
                     HKKEAVIYQKQYRASNKQHAKEYQEKYHKLNGKKIATYCRERRLSDTSFKICCNLRSR
                     LNTALKQNYKSGSAVRDLGCSIGELKLYLSSKFQPGMTWENYGKWHIDHILPLSKFDL
                     TDRNQLLKACHYTNLQPLWAKDNLKKGNRT*"
                     /db_xref="UniRef100_U8NF82"
                     /db_xref="A0A0F8Z1K8_9ZZZZ"
                     /db_xref="put:PT7_P051"
                     /db_xref="U8NF82_PSEAI"
     gene            202359..207065
                     /locus_tag="PPR_Contig_984988_prodigal-single_292"
     CDS             202359..207065
                     /product="Uncharacterized protein {ECO:0000313|EMBL
                     :KKN07706.1};  TaxID=412755 species="unclassified
                     sequences; metagenomes; ecological metagenomes.;"
                     source="marine sediment metagenome.;""
                     /codon_start=1
                     /transl_table=11
                     /translation="MAIIFSSGSGAGNNSGILESAYDGFVKEAKNQMDSIFGFVSNAI
                     SGINPAPPVESVFVDSGFTNVPGTAFNGSNIDNLDDVQTRRITSQEPQLTAYIRKRAF
                     GGLSDENDSRFMDSGEKLYLRATKILFEKKCNQIGSYEALTKASRLVSDDAQLDADRV
                     HQIIELAEAWKKSTLKNLDDRTFAVQQTSLDQEAIEDLVKQYGELRRGIEASVGKIEE
                     LREHLYKKQAKLRTATSTTWVIDPDQKDIFGIGRGAGVIELTLISDVSTDLGIENDDG
                     SFTLSIEDPYNLTKITSDDIEVSLAAAYGEQNSTSIGQNTLLLGPSTILDLAKEKEQR
                     LRSIRANRVASTFGFPLSAVGNSADAEIIFEINVSSRAADKVVAHTTSIGTTSFNRSN
                     FTVALSQLPAEQQLTITEYQLVDVIFSLLDQYVSAVLRLNKEILDTNGKEDVKYARRQ
                     LRTHYLGKNIVQPMDSVNIYIRGNTTKPNQVVGPLSSVLNSSKFVQDYSKDPDASDAI
                     MRDEMVQFGIDKLISLDIYKAIRTGSFMRNAGTHVFGGVVSSATEFYNASNGSYKLNI
                     SGQSNLKWLNLSRVNTKPSLNQPKGVLEDPLTPFKFETDSSTGLIKKGSVFLDETNER
                     IKEKLLLDKFGLYRGQTSTHESLAQDYETFANDTKIIYKHCPGMVYKWKSGVMVATLD
                     ANLGTSLQGTENDMAYLKRFVGVNVVETPFAGQDAADTVSLLITGFPYSAQRFYDNAK
                     NVGTFSEAGSNASPSYFHSFFDITRSTNKTLGNFRPFRAVEMSGQSLVTRAAKLKLQN
                     NIRGGYSLIENLRSQLAQAYDKLNSVYCRPAILGPVQSDDPDERDRQMVVSGFETIIR
                     NLRDQIAKEEASLISAENEAKKSNIKLSASDIILGLDRLSSGDEGEAYAEFNKKIMTQ
                     NRLQRFRPQFNCKFNLDQNLLIISDKYDNDLDIQSFVRRLTQQQNIFESEYKTPIEIC
                     REVAKTIDFELFADSQGHIQFRPPQYNRIPLSLLLKLFVLNRNNNTQLYPDFITEMFK
                     SRLSTTKDDEEVLEWQIQIESLSLGRTYKQDAALVSEVISGLTEEELVSGQYLKTNSS
                     TINKILLSGISQLIVGLRNRIEAKTGRTSNLQDIEYTKNYVYELNNPQNLQVNSMRLK
                     VADRLRALVGKLEQTKALRSKLEAQEPIYTKGIGNFSRETFDEMIAPFQDLIQDDYYD
                     VLGPGSAKRFIIYDDQIISSSFTESDANAFCRVDVYGEIDFIGDNKGNIAPGIPSLWA
                     GATDFDMWRQYGYRALATTSKPFLKNAAEQCAPYALFLLSKARRDIVKGRVTVYGNEY
                     YQIGDVVYLNSRDLLFYVTSVRHQFSYENASFTTELELRYGHALGEYIPTPLDVIGKT
                     LIRNQVEFNDILISRETVDPVSGIHIGMVIFGNAESEDEFRTMLSDPYSKFNISELQR
                     SILLAKNYVNKEGFPKVEVRGWVTSDNDKPIVQKRMDSVIKWLKSPRGSAVVGSTSDY
                     TKLEEQYEQAKMENENIHNEVLKGKTNEITPVNLLSAPLSGDNLKYSRIPSDEVYNAS
                     DRADPTNIIELVLILG*"
                     /db_xref="A0A0F9Q351_9ZZZZ"
     gene            207069..209018
                     /locus_tag="PPR_Contig_984988_prodigal-single_293"
     CDS             207069..209018
                     /product="Uncharacterized protein {ECO:0000313|EMBL
                     :KKM72494.1};  TaxID=412755 species="unclassified
                     sequences; metagenomes; ecological metagenomes.;"
                     source="marine sediment metagenome.;""
                     /codon_start=1
                     /transl_table=11
                     /translation="MAEPRVIRTIRLAVIRDVRKTFVECMYLGDTVEKTFKCPIPHPY
                     AGAGGGILIGPEVNSVVIIATGPSEQKYIIASVPLRKCYFKDGVSSDMPYNATQFPDL
                     QEGQIILKSSGSGSNINLTPDGNIKLSASLGVSGSSVELSPYSKTTFFRSENICSFTE
                     AGRKIDGIVKRDKNKQENTFDTNTANFLNGDDYEALLTKIGRSPQNEVQLRTNKISRD
                     TIRNPPLVEKRSIVYEYADSFNVRYLSGEISSMAKPNQDGGVDNLLSPHGSRQSRRTD
                     VLNLNMLNFNHLIEKVEGTLVDIYGNILDINRNVIKIPDTSTLNTNTNISESLQTLYK
                     TLRRSVKYHLEINSRKELSGSDESSKDSASNHAEHSRWSFDVDGEGLTKINIPASSNT
                     GNIPILSRYLTSIPDVTESDKKGDGSFRDGNGIDIKLMPFGESGPSISTTDSFNLAEG
                     AQLEGAGTAHHNMMETAQLIKDSGWHGTKDRMVSAINNKIGDFDANAGGRSLHANLDG
                     SAEISIGADVADSKSLLLDLKGGIISHYGKDLSGVSVMHQSDGAVIIQIGESSSPGKL
                     EIHVAGMSNTQKIIIDERGMTLDIQGNTVFKSSGDMSIMSDTRLLMNGKMNFHHGSCD
                     TEVGGTRAIQGTESLWIRTGIPNTW*"
                     /db_xref="A0A0F9JRI7_9ZZZZ"
     gene            209055..209858
                     /locus_tag="PPR_Contig_984988_prodigal-single_294"
     CDS             209055..209858
                     /product="Uncharacterized protein n=1 Tax=Psychrobacter
                     aquaticus CMS 56 RepID=U4T237_9GAMM"
                     /codon_start=1
                     /transl_table=11
                     /translation="MKICSKCKAEKEESAFCKDKSKKDGLNSWCKDCAHQNREKNKDE
                     RRPKSKKYYEENKESILERKKIWRINNKEKIAGRDKQYLVEHREKINDKNRRWRKNNP
                     EKLKKSKKLYYENNKEEILANRKHNYKENNEEIKKQRKLWDKRNRKNITAKEKERRKN
                     DINYRISCNLRSRLNSALKNNQKSGSAVRDLGCTIAELKTWLEQQFQPGMTWENYGEW
                     EIDHILPLSKFDLGDRKQLLKVCNWFNLQPLWAEDNIKKGNKVDIIENK*"
                     /db_xref="UniRef100_U4T237"
                     /db_xref="A0A0F8Z1K8_9ZZZZ"
                     /db_xref="put:PT7_P051"
                     /db_xref="U4T237_9GAMM"
     gene            209892..211868
                     /locus_tag="PPR_Contig_984988_prodigal-single_295"
     CDS             209892..211868
                     /product="Uncharacterized protein {ECO:0000313|EMBL
                     :KKN50072.1};  TaxID=412755 species="unclassified
                     sequences; metagenomes; ecological metagenomes.;"
                     source="marine sediment metagenome.;""
                     /codon_start=1
                     /transl_table=11
                     /translation="MVNFHFIKDPQALAVIDEILELVGPNFTAPYDADAQPSDGVKRN
                     DESLTQFDIPGGITIKSVQNTQINPSMGFVISSLLTILSPIISAYGFLLPILGIIKAI
                     IEILCCLMNPYCIIGAVIRLFEKYLPPFISLFPPSAGIVLIKSVIKLILALVYYVMTE
                     IAPTIQLIIDNVKKIVSAFDSNPVNLASAEIGKQKILTIITDLSNRIGLLSVLKPILE
                     LIFLLLQLISGIPCGSGEASSESMPMLGVFAPSVFGGVGSLFNTSLPDTNCCNTSQCP
                     EELAVPPRGTGMVARTSYGDDIPNFSWQLIPLTGQTNVPKLRQYLQNLKSQLDPQLDE
                     PVSIAAPIGSRYDASHLRVRITGRRDQIICLEHAGDTNVNITGESFPITDIQDNGVIV
                     FRGLSGVVLRGMVDYCIEPNFEQLIANSIIGVGCHPRVIAAKDKIRNQFGEIMEQSAL
                     NRFPELVGFDTRYNELYKKLQNYINGIRNIVDKPIEDFDSGDGPAIQSIQDNILSDLL
                     DYSKDLISVLNVIVSRMSDGVMSFLEIDKNIARAGGSDFAIIRITPRDVSGTAIMKNM
                     RDNVVLDVQIFTDFGTIKNKRFDISTGSTIAEISSPLPGTSSITAKVGDKMILAQYGS
                     SDLKTETVRFVADAVLPKRRHRQKSTTDIEPGNR*"
                     /db_xref="A0A0F9RJQ8_9ZZZZ"
     gene            211868..213289
                     /locus_tag="PPR_Contig_984988_prodigal-single_296"
     CDS             211868..213289
                     /product="Uncharacterized protein {ECO:0000313|EMBL
                     :KKN50071.1};  TaxID=412755 species="unclassified
                     sequences; metagenomes; ecological metagenomes.;"
                     source="marine sediment metagenome.;""
                     /codon_start=1
                     /transl_table=11
                     /translation="MSNKNNDFDFEKFAVDAINQIDGIRSYFDLGTSLGSEQQLNSGS
                     PISTKNKQRESRINAFYRLIGLPAVLPAKKESTQERVAIIDRHNNGNVHESLRMDTSI
                     GGFEIEKSLKERQTNFTSKITPKEIDTFLVNNVSKISGSVTTNASDKRLRGHLFPMVV
                     DGRIRVHPARRRIAGAFLDKDSYEKRWEKDIYPPPLIEQILYIRLKGSSVVNSESQSS
                     LGSMPLKDLIVDFKNSLDLALNSIAPSYERAVETANKVKASIGSDVVPVIANVAHENH
                     DLVEPVEPKRSGQLNVEQAQVAARKAIQEAKLWLLGFNDTDFSLETKNVYSSGLLSSL
                     IEIQVPRNAISQAKRIEDRVEEAVAETESLLKQAVRSIELSLGSFSGISGIDILVTIV
                     ALFQINEEHLVALLNKDSKDRLEILKGNLESLQKAANISIYDAVKVLQDKVSELIDSV
                     SNYIKDTSLITKKELQNSQETEE*"
                     /db_xref="A0A0F9TLW9_9ZZZZ"
     gene            213289..213714
                     /locus_tag="PPR_Contig_984988_prodigal-single_297"
     CDS             213289..213714
                     /product="Uncharacterized protein {ECO:0000313|EMBL
                     :KKN50070.1};  TaxID=412755 species="unclassified
                     sequences; metagenomes; ecological metagenomes.;"
                     source="marine sediment metagenome.;""
                     /codon_start=1
                     /transl_table=11
                     /translation="MSFDFALVNNDLKIQTDGTMKTVKDTEKLRQDIVKIIITQLGSN
                     RFHSWYGCSVSDDIIGKELPVNMMEMDIKSSVTQSLDRLRVLQTQQLTGQKVSMAELI
                     HIIGEVVSYRSLDDPREVKIQATVYSKRLTEISEEFTLV*"
                     /db_xref="A0A0F9R0C8_9ZZZZ"
     gene            213727..216954
                     /locus_tag="PPR_Contig_984988_prodigal-single_298"
     CDS             213727..216954
                     /product="Gp188 n=1 Tax=Bacillus phage G RepID
                     =G3MBQ4_9CAUD"
                     /codon_start=1
                     /transl_table=11
                     /translation="MAIFKSFNDLVVSYIEYLRLVQPELDTKPGTVARDVFIDAQAQQ
                     LANLYSQLKSIADLQSLFSASGSDIDKLASNYGASRISGSASTGTVVFTTNNMDVDVL
                     IPRGSVVTARNGVNFETLSDTILRSDSANVYRANAVRMRADLALASITDEFAIETTVQ
                     ALTSGISGNIGRFYVVSHNIDSISNVTNISSFSGGNDSESDDEFVNRILSIFSGSNTG
                     TALGYSTALSVVPGISDSEIVVPGDPLLIRDGTQVTTNSVGELAVSDPGSGGKVDIYT
                     LGSDLVSEIDSFIYNDKSGNDDPINTINDFILGQKGESTTLNAAQRRVSLISADDLPY
                     QPIDSVTGVSGSSSGSNFIEKYTDTDGAIKGNYELIKDTGDFGGSPFGFDKLHWISNT
                     ISLDAEDVSKGIFNGSDGLSFTDISGISEITQDYLVTNENPILSSSSRSSLTLRHTPI
                     RSVSRIVNLTTGERYLVSNQNPDGSSGSLNETGRITITGSTLPVSTDTLQVDYTWVKK
                     FDSNLDFDNISSYNSLRTAQDSVDWGFGNLVKDEPATITNTGGVFTVSVSHPVYSVIS
                     VNILSTSTSIVNNGTINVGQLVSNVIDIRRVSDGAELFNTDSQSGALTGTSSIILPTD
                     SLAEDGDSAVVRFNSVDVYSPDGYSGSFNDATITLPDSGLITGNESVLVNYIADVNTL
                     ISEREISTLPAIGYQNTFLVDGSYTGEQPTSNVFGLSGNYTKNLRRAATNVIVNATSI
                     PAEGSIVVSGTALNKIEDAIVVVTSGSGYQVDLRSAILSDINSTSVPNSIAIARLIKL
                     ERVNVNSSGVIQSVDNVYDTINYKLNDNSFDLDKSLKNSSLNTTSVELPRTTGNSDAI
                     LVTGDIVRVSFYYTRTGVVEQLFYSRNGVKITDNIFSYINRISLGSGFRDATGTLRGN
                     IEVKNYNQPVSNTPYSVDYNYIAPKENERITITFNYNAIVNSATKAIENVRPITADVL
                     VKSAIEKSIDVNIKIVLLSEYISQEQTVIQDAIDVVTNFLNASSLGTTVDASDIVNVL
                     YSVSGIDRVSIISFSTNGTGNVLSITASKNQYLSAGAVTIQAEVR*"
                     /db_xref="UniRef100_G3MBQ4"
                     /db_xref="A0A0F9R5Q3_9ZZZZ"
                     /db_xref="G3MBQ4_9CAUD"
     gene            216955..223497
                     /locus_tag="PPR_Contig_984988_prodigal-single_299"
     CDS             216955..223497
                     /product="Uncharacterized protein {ECO:0000313|EMBL
                     :KKN50068.1};  TaxID=412755 species="unclassified
                     sequences; metagenomes; ecological metagenomes.;"
                     source="marine sediment metagenome.;""
                     /codon_start=1
                     /transl_table=11
                     /translation="MTLSPIRTSELTVSSIKIIFNDDLDTNIGVANISIYSEIDSISN
                     PEVRSVSVENEQLSITFSPLFPKVKYKILFVSTDTQSFQSINGEPIVEDGGRNSLFIV
                     SPGETQNTIRDNVFSDISSIYDIDGQTTVRSLITTLADELQTSSDAISTTKSGNYLSQ
                     QVIDELKIRDDGPVDKLDNGGAFQILRVASTPTGFSKNGTLLFNSTREQTFSSRNGII
                     INSAVSDLPSDPISLQEIDVINEKVTDNIDLPNYFSGLFVKLSYGPIIRVVSVALKRN
                     GTYTEYDIENFGYTLFTNYYDTSSASTNVNIGNNEFELSSSSLTGNTGGFLTPQAGDE
                     LYVSYTYKRLGRNIDGDSIELSRVKNVVREAAPAIVNIFSLDYAPIVNSSGIIFETGG
                     VTFYNTIAYDGHPALTYDHPAFIREIPYNLLHLPEQAGEYSVDYSSGSVIVYGEDETN
                     KGTGLNPPVASYSYKHIFDNTIDYTFDSDNSSLSLNSTREIDGLDATISFNYEDTFAE
                     GTDFRVLSHVEVLNERILNKLTGSFALETQNFPITDVFRIFNETTGEIYSLDRFNDTT
                     VFFNGTQAPRQKDIVRERATFVRVPQEILLISDELSNTIGLTVFKINLENNGIADSHG
                     TFVGANFDTSALFSNADVFVREFFYEDRLFTSVETNIDRLLQVGDYSIDYNNGIIYVA
                     VSASQDSNIGDVTYLHKKIDTSNSNILGVNNIYKSKSALQSNVVNYLIGDISDTEAEV
                     VGLEQIGERFINGTSSRVLVVGAHQNGEDGVTSENIFTSNGAIFTEDDVGRYLTVGSS
                     VQPPVQEVLITGLINIHQVLVSPDFIYSGAGRVWSVVDLSPGSPKTITLDHDIVSVNN
                     IYTVSQLGTLPSSLLDGYFDINRDTVSGNVITLGDDNPLELGAAVVVSYNFGNIFIDY
                     KYLRDNIIISYEYGKNSIDWSISNSLYSGQEYYVTYKYGALRNSLLLNFGSLTQIPQL
                     TNFSPNLNRETYRSVLSGTLQSFIEGPTVRSIERLVESFTGVTPEIEESTFSNWVVGR
                     DKLHLRKPTYLSTQSFDLGRFDKGAIIDSTNFISVPALSHIKINEGTISAWLRPNWSG
                     LANDAQITFDIQMDGYYDESRVFIGFSGFHPDSIPFTLNSSDDDPSVTSVPNVLDSET
                     GYFIWYDEFEKKWNIVWRENSSFNHNFTGTISTDGEFYSVNNYTGLDGYSNNETSDII
                     TSSLDYIKFSGYIDGYDSGYSSDGISFASDLHHYIFDMAASPSANRMSLFKDGSGYLN
                     FQVFDNRGMDIDGFSGFYNVSKDISAWNEDELHHVAVSWRFNSDEENDEMHLFVDGSE
                     VQNLFKYGGNPKASSLYDFGNVSEEVVISSATKPIIGGSDGSTYAGSFVFVSTSSDFS
                     TDGVSIGDSLYLLDDTADGTGSPNYGTPYGITGVGSSSITLDRAPTLTLSSVKFSVNS
                     TTKTVDTHVNIQDFIVVKIDADGNETELAGVDSSDPDYSTVRGTYYNHTLTINNGIAI
                     GDRVVIRPLGLILRRCKDKVYVYGGGYDEIRLNSAPPVSLADVKITSIVLDKTSISED
                     GYFDFASGIVDAQLVTLLTRTISDMCQPSNQSAGKKLDITFSGDNFNYTLSGNTVVIN
                     GTTYSGATTETLSFTESTTTTSSQYWKTIENLTISAIPIDLEKGAGTVEIRESIPITV
                     SENNGDYAEIVDYANGIFRLETYGTGGNPYILNACTYEVDYPSYLRVPFDSIPDKFYI
                     GCDHNESNNLSGTIDEFKILDFMASDTRVGEEVVSGEYSITTDYNSSNESEEDANTLL
                     LMHLNSTVEDSSIFRDRFNAGYEVSSSINSDFGMAIKFGKNNPYIVNDASIFNTDEGS
                     IEFWVSPFQDSIGDPNYRYYVDMTTSVEIEVESVSRVSVISPRSIREVESIRLVSDIY
                     NTGINYFDGGSLSTVDNKTISLSTPLPDYNTPVRIRFVSLDNQGDRVSIFRDPDGRVN
                     FFVKASGVEHLLSVSTVWDRHTWHRIMVMWKTNSSDGQDRLRLFVDGEERGTIRYGTG
                     LIYGTGVIYGQEEIRSGADRFLVDNIDLTDVFSTIYLGSDITSNNGASAKMDNIRFSE
                     IQRLETIKVVSSTTIDVNYYQNTLLAIPVTEDVYTTKIFNFDDDSSNVIYLATVVNKE
                     RGIFRFKVKVIDSFDRVIGNTELENLLVTLINTIKAAHCEAIVEYIRW*"
                     /db_xref="A0A0F9U8U0_9ZZZZ"
ORIGIN      
        1 CAAAAATCAA CGTCACGGTT TGTGTAAAGA ATATTATAAA AATGGTTATT TAAGGTTTGA
       61 ATATAATTAC TTCAAAAATC AACGTCACGG TTTGTGTAAA TTATACTATA AAAATGGTAA
      121 TTTAAGAAGG GAAAGATATT ATATTAATGG AGTTATGACA AATGCAACCT AAACTAAGTG
      181 ACAAAGACGC GAGCACAATG GTAAAGTCAT CTCTTGCCGT AATGTTTTTG GTTGCAAGTT
      241 TATTTTATTT TGCTTACACA GCAATGCAAA GTGAAGATTT TATTAGGGCC CTCACACTAA
      301 CTATAACTGG TTCTATCGTA AGTATCATTT ACTATGTTGG AATGAGGCGT ATTGTTTTAA
      361 AACAAAAATA ACAGGAGATT AAAATGGAAG ATATGATTCT TGATGCAGGG GTTTTGGCGG
      421 CAGTGAATTC TATTAAGTTG AACGCGCTTA ATAATACTTT GGCAAACGGA GTGCCGCGGA
      481 AACTAACTGA CCAGCAAGCG TTGAACATTT ATGTTCGTTC TTACCAGTTG GCCAGAGATA
      541 GTTTTTTGCA CCCGACGACT ATAAATCAGA ATGATTTGCG TCGTCAGATT AATTATTGTT
      601 ACGAGCACAA GCGAGCGTAA TATGAAAAAG ATATTTGATT TTCTCAATAA ATTGTGGAGA
      661 AATATCATTA ATTTTTTGGG TTTTGGCGAG TGTCATTTTA TTATTAGTGG CGTCAAGTGT
      721 GGCGGAAGAG TAAGGCGTGT GGCTATATTC AGTGGCACAA TTACAATGCC AATGTGTAAA
      781 AAACATTTCA ACGAACACAA AAAGATAATG TTATTGCATC ATATAGGATT AGATGTCGAA
      841 GACGTTCTTA AAATGTCTTC CGAAGAAAAA GAGCGCACTA TCGGAGAGAA AAGCAAAGAC
      901 CTTATAAATA AACCACCAAA AATATATTGG TAAGTTTTGC AGCCGCCATA TATCAATGGT
      961 AGATTGCCTG TTTTGTAATC AGGAGATGTA GGTTCGAGTC CTACTGGTGG CTCCAAACAA
     1021 AAGGAAATTA TTATGCAAGA AAAAATATCT GACTTTGTTC ATTATGCTTT GTCGTTCCCC
     1081 AAAATAATTA AACAAAGGGT TACTCATTTT TTTCGGTGGA TTATAAAGTC TATTCAGTAT
     1141 TCCATTATAC TATCCAACGA TTCTGATTGG GATTATTCAA GTGTTTTAAT GCTACTACAT
     1201 TATAAATTAC AGCGCATGAG GAAGGAGTTT TTGTCTGATA GAGCATTTGC CGCATGTAGG
     1261 TTTGAGTCGG CTGCACAAAT TAGACACGCA GAAAAGCTAA TAGAATATGT GCGTGACGGT
     1321 CATCCAGAAG CCAATAAATT ATCTGACGAG TATCACGAAA AGTGGGGAAA TTTAAAACTT
     1381 TTTGATGATG AAGGAAAATT TGTAGCGATG CCAGAAAAAT CAAAAACCGA AAATCTAAAA
     1441 GAAAGTAAGG ATGAACTAAT TGAAATGACC AATAAAGTTC GTGAGATTGA AGAAAAAAAC
     1501 TGGAACCTTT TGTTCGATCA TTTAAAAAAA TACTTACGAG ATTGGTGGGA CTAATGGAAA
     1561 ACAAAAAAGA AGATGAGGAA TTAGTTAATG ATTTGGTTAC TTTAATAAAT GATTTCTATG
     1621 ACGATTTGCT TGGAAAATTG CCATCGTTTA TTAGTAAGAA GATTCTAATT CCGTCCAAGG
     1681 TAAAGAATTA TGCAGAGAGA ATTATGAACA TATCTCGAAA ATATGTTACG GCTATTGTAG
     1741 CCAACCACAA ATAGGAGTTG TATGGCCAAA TCAAAAATAA GATACATTAA GCAAGTCGAT
     1801 AGAACAAGTT GCGGACCAGT TGCCTTAATA AATGTTTTGA AATGGCTTGG GTGCGATGTG
     1861 TCCTATAATA ATTTCATATA TATGTCGAAG TGTATATGTG ATTGGAAAGA CCCTCGCTAT
     1921 GAAGAGGATG GCGGAGTAGT AAATGATGGT ATGGATAAGG CTCTGAATTA CTTTAAAATA
     1981 AATTTCAAGG CAATAGACAA TCCCAAACTG TCTGACTTTG ACACGCATCT TGAAAACGGC
     2041 GGGGCAATCT TAATAAGTTA TATACCTATA TTAAACTCCA AAAAACATGA ACAGTGCGGG
     2101 CATATTTCTT TTTGTATAGG TAAAAGTAGT AAAATGTATG TTATGGTTAA TGACTGTTTT
     2161 AATAAGACAA TTATAAAAAG GCACGCAAGA ACAATCGAAA GAATATTAAA AAGTAAAATA
     2221 GACGATGCTG ATTTCAAGGT TTGGCTTATA TCGAGGTAAT GTGAATGAGA AAATCAAAAG
     2281 AGGAAGCCGT AAATAATTTC AAGGAAAAGT GGGGCCTTAC TGGAAAGCAC TTTTACAGAT
     2341 TCGGTGACAA CTTGTTTATT TTGTCAGTAA AAAAAGTCAC AATTGAAAAC CCAAGTTATG
     2401 AAAACACATA TGTAAGTTCT TCAATGATGA CAGAACTAAA CTCATTGAAC TCGATATTAA
     2461 AAATGATTAA AAAGCCTAAA ACTAAATTTA TAATAGATAG TCACAAAATG AATAGTGGTT
     2521 TCTACAAGTG TGAAGTTTTT GATACATATG AAAAACTAAA AACTTATTTA CTAATAAATA
     2581 AATTAGCGGG ATTAAAATGA CACTTTTACG CGATGCAATG ACTGCTTACT TATCAGGACT
     2641 TACCACCAAA AAGACTGATA AGGAAATATG GTGGGAAAAC AAACGCGGTG AAAAAATTAC
     2701 CGTAGAGTTG GTAGATGCAG ATTTGGAAAA ATATATAGTA AGACACTACC ATGAAAATGG
     2761 TAATTTAATG TTCGAAGATA ATTTTATTAA AGATCTTTTA TGTGGTGTTG GGAAAATGTG
     2821 TGATATAAAT GGCAACACAG AGCTTGAATA CGAATGCTAC GATGGAAAAT TTCACGGTTT
     2881 TTATAGATGC TATTGGTGTG ATGGCAATAT AAGGACAGAA CTTTTATATA AGAATGGTCT
     2941 CTTGCACGGC TTATGCAAAT ATTATAACGA AGACGGAATC TTAACAAACA CAATCAAATA
     3001 CATAAATGGA GAACGACAAT GAATGACGCT AATGTGAAGA AACTATTTAG AAAGTTTAAG
     3061 TTGTTTATGA ACAAGAAACG AACTGGTGAA ATAAACTGCC GAGATGAACT ATATGATATT
     3121 ATTTTTAATT TGTGTAATGA ACTTCAATCG GCCACTCTTC CTGATAATTT CTTTGTAACT
     3181 CATATTGGCG AAAAGTATGG CAAACTACAA TTTTACACCG TGTCTGGAAA TATGAGCACA
     3241 CGATTTATTA TTGAGAAATA TGTTGAGCAA TCGGAAGAAC TTATAGAAAG TCTTACTCCT
     3301 GAAACCGTTG TTGTTTGCGA TGAAACCACC GAACAATGAA AATAAAAAAA CTACCTGAAA
     3361 ATTGGCCGTT CGTAACAAAC CAGCAACAAG AGTTGGGTTT AATTAAAATG CACGCGCATA
     3421 GTAGAATATC AGTATCGATA TTTAAATCTT GTTGCAAAAA ACTTGTGGAT GAAAATTTTG
     3481 TTTCTATTGG CCAAGCCAAG AAAGTTGTAA GACGGTTTCT AAAATTAAGG AACTAATATG
     3541 ACACTATTAC ACGATGCAAT GACTGCTTAC TTATCTGGCT TGACTACCAC AAAGAATGAA
     3601 AAAGAAATTT GGTGGCAGGA TGGATTTGGC GATAAAATTA CCGTAGAGTT GGTGGATGCT
     3661 GATTTAGAAA CATATATTGT GAGAAGATAT TCAGAACACA ACTATACACT ACTTTATGAG
     3721 GTAAATTTTA AGAAAGACCA GCGCCACGGA CCAAGTAAAT CATATTATGG AGATGGCAAT
     3781 CTGTGGATAG AGAATAATTA TCTTCGAGAT AAACGACACG GACTATGCAA AGAATATTCA
     3841 AAAAACGGAA GAGTGTTCGC AGAATATAAT TATCACAAAG ATAAACTGCA CGGTTTATGC
     3901 AAATATTATA ACTCGCGTAG CGGAAAAATT CGCGAAGAAA AATATTGTAA AGGTAAATTA
     3961 TGTCAATAGA AATTGAGTAT GAAAAATTAC GATCCGCTTT GAGATATTGG CTTTACGGCA
     4021 AAGGATATCA TAAAGCGGTT AAAGCAATGG AGTATGCCGC CAAGTATCAT AAGGGATTGC
     4081 GTAAGGATGG CGTTACTCCT GAATTTTATC ATCAACTTTG TATTGCTGGA TATGTTAGAA
     4141 CCCTTCACTT AATTTATTCA GAAGAGACTA TGGCCACTGC TTTTCTTCAC GACCTCATAG
     4201 AAGACTATGA TATATCTGCG TCCGAGTTAG AGCGTCAATT TGGAAAAGAA ATAGCGTTCC
     4261 CCGTATCATT GTTAAGTAAG CGTAGGGATG GTTATACAAT AGAAAACACC CCATACTACC
     4321 TTAATATTTG CAATGATCCT ATTGCATCAG TTGTGAAGGG CGCCGATCGT ATTCATAATT
     4381 TCCAAACCAT GATTGGCGTA TTTGACATCA CAAAACAAAA AGAGTATATA GAGGACTGCA
     4441 AGGTTGGTTT GTTGCCGATG CTAAAAAAGG CCAGACGAAA ATTTCCAGAG CAAGAACCAG
     4501 CTTACGAAAA CATTAAACAC GCATTATTAA GTCAAATAGA TTTAATAGAA TGTTTGCATA
     4561 AATATTTTGA TACAGCAAGT AATCCGAAGA ATGATTTAAT AACCGCGCCG GAGAAAAGAG
     4621 TTCCGTGATG ACTGTTTTGC ACGATGCAAT GACTGCGTAT CTGTCGGGTT TAGCTACCAA
     4681 AAAGAATGAC AAAGAGATTT GGTGGGTAGA TAAGTATGGA GAGAAAATTA CCGTAGAGTT
     4741 GGTCAATGCA GATTTGGAAA CACACATAAT AAGATATTAT TGCGAAGATG GTAGTTTGCA
     4801 GCGTGACAAA TTTGGTTTTG TAAAATCTTA TTTCAAATTA TTGAATTCAT AATATTTCAT
     4861 TAATCTCTAA CAAAAGGAAA AAACAATGAC TGATGGAAAG CCGATGACTA CTGACCGAAT
     4921 TGATGTCCTC ATGGTTGAGG GCGCGAAAGA AAACTATGAC ACTGTGGTTG ATAAAATCAC
     4981 TCAACTGTAT AATCACAACA TGCATAAGGC TTATGAAAAG TTTAAAGTTT CCATGGTAAA
     5041 GGATGCCAAA CTTGGATGGG CTCTTATTTT TGAGGGCGAG CGTGAGGAAA ATAAAACCGA
     5101 GACCGCAGAG AGAGAGGCCA AAGAGTTTGC TACGAGAAAG CGTCTGGAAG ACGCCGAGTT
     5161 GAAGGAATAT TTAAAACTTC ACAAAAAATA TGGGAAAAAG TGCGATGACG GATGTAAATG
     5221 TTCATGATGT AATGGCAGCT TACTTGGCGG GTCTTGTCAC CAAACTCAAC GAAAAAGAAA
     5281 TATGGTGGCA AGACAAGAAT GGATATAAAA TTACCGTAGA ATTAGTAGAT GCTGATTTAG
     5341 AGACATATGT AGTAAGAGAA TATCACAGGC GTGGAAGATT ATGGTATGAA GAAAACTATC
     5401 TTAATGACCA ACTACATGGT TTGCGCAGAA TATATGATAG AAGTGGCAAA TTATATTTAG
     5461 AAGAAAACTA CTGCGAAGGT CGAGTTATTG ATTCAAAGAA ATACCTTGAT GATGGTGATT
     5521 AATTTCTATT ATAATGGTGA AAAGATTTCT CACAAAAATA TAATATACAA AATGGAAAAA
     5581 TAATACAATG GTAGATAAAG AAAAGTTAGA TTCAATTTTT AAAAATATCA GTAGTGAATT
     5641 GCCCGTTGGA ATTCTAATAC ATCCCTCGCC GGACCCAGAT TGTTTGGGCG CCGCGGCCGG
     5701 ATTTACGATA TTTCTACAAC ATGCTTATGG AATTTCCAGC AAAATATATC ACCTTGGAGA
     5761 GATTAGTCAT CCACAAAATA AATCCTTAAA AAATGTTCTT CACATAAACC TCGAAGAAGG
     5821 AAAAAGTTTT GACCACACAA AAGTTTCTGC AACCGTTTTG CTTGACACTG ACCTGACAAA
     5881 TTCTGGATTT AAAAATGAAA AGTTTATTAA ATCAACTGTT AGAATCGATC ATCATGATAC
     5941 TGATAGGGAC GAAGAGTCAG AGTTGGAGGA TGTAAGGCAA ACTGGCTCAA CCTGCGCTAT
     6001 TATTTGGGAA TATCTTAAAG AGTTTGATAT CCCAATGGAA GAGTATCCTG ATGTTGCTAC
     6061 TGCTTTGGTT TTAGGGATTA AGACGGATAC TGTTGATTTT ACCAGTAACG CTACGACAGA
     6121 ATTAGATATG CAAGCGTTTA GATTGCTTTT ACCGTTTGTT GCCAAAGACA AATTAGCAAA
     6181 GGTGACTCAA TTTCCTTTGC CCAAAATTGT ATTTGAGGCA GAGACCAGAG CGTATAAAAA
     6241 CAAAGAAACT CGTAATGCTA CACTCACTGC TTTTGCTGGC GAACTAACCC AGCTTAATAG
     6301 AGATGTCATT CCTACAATTG CAGATAGGTT TGCAAGAATG GATGGTATTA ATACTGCGGT
     6361 AATTCTTGGT ATCATAGGAA ACAATATAGT TGCCAGCGTA AGAAGTAGTG ACCAAAGAGT
     6421 TGATGTTGCT GACTTTTGTG TGAAAGTTTT TGGAAAGGCA CATGCTGGCG GCCGTGAAGG
     6481 TGCCGGCGGA GCATCTGTTC CTTTGGGTTT AGCGTTTGAA ATTCTTTCTG GAAAAGAGGT
     6541 TAGAGATGTA ATAATAAAGG AAATTATTTC TGCTTTCTCT TTGAAAATAT TTACTACACT
     6601 TGGAGAGTAT GAGGCAAGCT AATGGCAAAA CCAAAACTGA CAGATACGCA AAAGAAAACC
     6661 CTTGCAAACC TGGAATGGTT TATTAAGAAT GAAATTGTTT GGGATGGAAA CAAAGATTTA
     6721 AGGGACGCAG TATTGGATGG GCACATAGCC GTATTCTCCA TTAGGGGCGA CGAAAGAGTT
     6781 TTATACAGAG TAGCTCCTTC AAGAAATTAT TTCGATACAC TTGTGATGAC CGACACAAAA
     6841 GAAAACGCAA AATTGATTAT GAAATATAAT CTTACAACCA AATCTATTAT GGTTGATATG
     6901 TTAAGACTAT ATACAATGGA AGAAATGTGT CGTTCTTTTG TTCCTGACTT ATTTCGTTAC
     6961 GGGGTTAGAA ATGAAATATG AAACATCTAT TGGTATAGTC CCCGTTAGAA AAGACGGGGA
     7021 CGAATACAAA TTTTTATTGC TTTGTTCATA TAGGTATTGG TGTTTCCCAA AGGGCCGCGT
     7081 AGATTCAAAA GACCAAAGCG AATTGGAAAC TGCCTTACGA GAAACTGAAG AGGAAACAAC
     7141 TATTACTCCA AGGGATTTAG ATTTTAGGTG GGGAAAAGAT TGCTATACTA CCGAACAATT
     7201 TAAAACAAAA ATTGGCCGTA AGACTGATAA ATTTTTCATA GCAGAGACCA GTGTTGAAAA
     7261 AATTTTTTTG CCAATTAGCC TTGAATTAGG AAAACCAGAG CACGATAGAT ACGCTTGGGT
     7321 TAGTTATGAT GACGCTAAAA AAATGGTAAA TGAAAGAATT GGAAAAGTTT TAGATTGGGC
     7381 TAACGACAAA ATAAAAGAGA CAAAATAATG GAAAAATTAA GCGAAGTAAC GGTTTTGGCA
     7441 ATATACTGTT CCTACTACTC TAAAACTGCA AAGCAATATG CTGAAATGTT TTGTAGATTA
     7501 TCTGGAATAA ACTCCTCACA AAACAAGGAA GAAATTATTA AAGCGGCCTC TATTGGTTTG
     7561 GAAATTATTG GAGCACCGGA GCAAACAGAA TGTGGTGATA TTTTTACGCC AATTCCAGAC
     7621 GCAATAAAAA AACTTGATTG GTTGATAGAA AAATACAACC ATCGTATGTC AAATGGATGG
     7681 ACGCGGTCAG CAAAACAATT AGAGAATTCC ATTGAAAAAT TAAAAAATCG TATAGGTAAT
     7741 GCAAAAGTAT CCGAAGTCAA TCAAAATCAA ATAGGATATG TTGGCACAAC GGGTGTTGAC
     7801 GAAAAATATA TTAACAAGCT AAATAAAATG TCTGACTTCA AAAGAAAGCT GCGAATGAAA
     7861 GAAAAAGAAT ACATAGGGGC ACTTGGTAAT AAAGAGGAAA GAAATAGTTT GGAAAAACAA
     7921 ATAGAAGACT TACGAAACGA AATTTATAGC ATCAAGGATG AATGATATGA CAAACGAAGA
     7981 AATAGAAATG ATTGCGGCGA TAGAGAAAAC TCTAATACGA CGAAAAGAAT GTAATGACTC
     8041 TTCATTGGAA TGTGTTATCC TATGCAATGG AAAAAGAATC TCAATCAAAA ACAAGTCTGT
     8101 GTGGAAATCA AGGGGTTACG CAATAGCAGC AATAAACAAT ATGATAAACT ATGACCGTAG
     8161 TTGGAGCTAT GCAATACGCC ATATGTCCTC TGACACGCAA TTAAAAGAAA AGGTAGTAGA
     8221 TAATTTTGCT GCATCTTTGG TGGTAATGCC TTTGCGAGAT TATATGTATG TCGAGTATAT
     8281 GAGGTCAAAC AAAAAATGAA AAACAGCATT GATATTAAAG ACTTGATAGT AAATGAAGAA
     8341 GAACTAAAAA GTAAAATAGC GGTAGAGATG GAGAAAAAAT TTGTAGAGTG TGATGACCAA
     8401 GATTCATATG TGATACTATA TCATGGCAAA AGAATGTCAA TAGATGGAGA ATCTGTGTGG
     8461 CCATCCGAAA GTGCGGCCAA AAGATATATG ACCAAGAACA CAGTAAAATG CGGTGGAAAG
     8521 TGGCATTTAA AAGATTTTTT CTTTAGGCTT CTTATACCCA AAATAAAAGA AGACGCATAT
     8581 TATTATGGTG TTATTATATC CGATAATTTA ATTAAAATAT ATCAAGATTT AGGTAAATCT
     8641 TTTAAAGAGC AATTCGAAAT CGTTTCACTA AAAGAATATA TAAAGAGAAA CCAATGAACA
     8701 CAGAAATAAT TGACATAAAT AACCTTACAG TTTCGGTTGA TGAATTAAAA GCAAAAATAG
     8761 CCGAAGGCAT GGAAGAAAAA ATTGTAGAGT GTAAAGATGA TATTTTTTAT ATAATATTAC
     8821 ATCACGGAAA AAGAATATCT TTAAATTATA CCTCCATATG GGAAACCGAG CGTGGTGCCA
     8881 AAGCTACAAT TGCTCGTATT GCCAGAAACA AATACAACCT AGACTATATA ATGAGAAAAA
     8941 TGGTGCCAGA AAAATATTAT TGTAGCACGT ATAAATTTTC AAACGACATA ATTAAAATAC
     9001 AAAAAGAGTT GCAAAACGGT TTTAAAGAAC AATTTAAAAT TATTACTTTT GAGGAATATA
     9061 TAAGGTCCAA GCAATGACTA AAAAAGAATT TAAAGAAAAG TTTATAGAAC TAACTAAATA
     9121 TTGGTGGAGA GATATTTCGT TGTATGAAGA AAGAGTAACC AATTTAGCAA ACAAAATTTC
     9181 TTTCACTACT GATACTATCA AAGAATGGTT CGATGGCATC TCTCTTCCAG TCTCCAAAAA
     9241 ACGAGATGAA GTCATAAGAT ATCTTTATGA AGAGATTGAG AAAGAAAAAA TGAGAAATTT
     9301 TGTTAGAGAT ATCTTGTCAA AAGAATTACG CATAAAATTC ATTCACAATA ATGTTATTGC
     9361 ATTATATCTT GGTGACGAAG AAATTTCATC CGACCTTATT AGCCTTTGGG ATGATAATGA
     9421 CTAAACGAAG TAGATATAAA AAGATAGTAG CGAAGATAGA TGAAACTCCC GAGACATTGC
     9481 GTAAAAATTT CCCTTCTAAT TTAATTTCTG CTTTCGTTGC CGCATCCAAA TCAAATTGGA
     9541 ATGTAAAAGA GCATAAAAAA TATGCTACAT TAGCAGAAGA GTTCCTTGGC AAAACAAAAT
     9601 GGTCCGACAA AATAGAACAG GGTGCTTTGG TAGTCCGACT TACAATTGCT ACCTTTGATT
     9661 TAATAGAAAG TAAAAACAAA ACGCTCGTAT GTGATAAACA TAAAAAATAT GATGGAACAA
     9721 AGAAACCAAA AAACAAATGC AAAACTTGCG CGGTGATTTA TGAAAAGAAA AACGAAAAAG
     9781 AAATTGAAAC CAAAGAAAGT TAGAGATTGG ATTGCTGCCT CTGCCTGTTT TCGTCATGCT
     9841 GGTAGCCACA AAGACAAGAA AAAAGAGGAA TCTAAAAAGA AATGCCGAAA GAAAATCAGG
     9901 ATAGAAAATA ATGTATGAAG AAATTTTATT AAAATATTAT TATATTCTTA TGCAATCGTA
     9961 TGCCGGAACC GACAAGTGGG AGGAAATTTT TTCAAAGTTT GTTAGGGCAA AAGAATATAG
    10021 TAAGATTTCT GATGACTTAT GGAAAAATGC TCACGACTTC TATGAAAAAT ATAAAACGGA
    10081 TAAAACATGA CATCGTGGAA ACAAGATATA TCACTTGAAG ATTTGAATAA TTTTTATTCA
    10141 ATGATAGTTA AATTATCAAG AGAAACGTTC GGAACAGACG ACAAAAACAA TAGCCCAGTA
    10201 GAAATTATGG TGGTAGATAG AACAAAGTTT ATGGCACCAC CGTATATTTG TCATATTCCA
    10261 AATCAAGCCA ATACTGTTAA AGAACTAAAA GTGTGTGAAA AGTCTGCGAG AACGAACATG
    10321 GTGGCCGCAA TCAAACAATA CGAATTAATT TGTGGATTGC TTGATGAGGC AGAAAAACTC
    10381 GAACAACAGG AAAACAAACA ATGAGTAGCA ATGAATTTTT TAAATTAGAG TATAAAGTTA
    10441 TACCAGAATA TCAATTAGAA ATATCAGCAT GGGATGACGA AAATAATAGG TCAATTCTCA
    10501 ATCATGTTCG ATGTGACAAA AATCCAAAAG CATTAATAGA TGATTGTGCC AAAGAACTTA
    10561 CAAAAAGAAA CATAGCAATA GAAGAATTGG ACAATATATG TATGTGTGTT GATAATTTTA
    10621 GTGTAATTAT TTGTTATGAA AAAGAAGAAT ATAAGGAAGA TACAAATTTA TCCAATCCAC
    10681 TTTTTATTTC AGGTGACACC GTAAAGAAAC AAATTTTAAA ATCAAAGTTT TATAAAGTTA
    10741 AAAAAGATAA AGAAATAAAA CAAAAACAAT TAAAAATTGC AAATGGGCAA AAGAAAGAAT
    10801 TGGAAAAACA ATTATCCAAT TTAAACAAAA AAATCGAAGA ATTAAAAGGA AACTAACAAT
    10861 GAAATCAACA AAAAAAGATA TAGTGGAATT AGATGGCAAA GTTCTTACGG CATTACCAAA
    10921 CGCAACTTTT ATGGTAAAGT TGGAGAATGG TTCAGAAATT ATTTGTCATA TCTCTGGAAA
    10981 AATTAGAAAG CACTCAATAA ATATTTTGCC AGGTGATTCA GTAACCGTTG AGTTGTCGTC
    11041 ATATGATTTA ACAAAGGGAA GAATAACTTT CCGCGAAAAA GGAAAAACCA CTCATGTCCA
    11101 ATAAATTTAA GTTTGTTTTA GTTGGTAAAA GCAATTCCTG TGAGCGTGTG CTTTCAAAAG
    11161 AATTCATAAT GCAAAGAACC AACAAGGATC GTTTGGATTA TGTCAAAGAC TTGGTAAAAT
    11221 TTCATTTTGG TGGTCGTGCT TTGGCCGTTG TTAATGAGAC TACTTTGGTA AAAGATATGT
    11281 ATGTGTATCC GCAATTTTTT GCTGCCGGGT GGGTTATTGA CAACGAAACC AATGAGGAAT
    11341 TCGTTTTGAT TGACCATGGC AAATCAATGA AGGATGCGCG ATCTTCACTG ATGGATGCAT
    11401 TTAATTCCAT CAATTGGCAC GAGTATTCTA CAAAAATATA GGAACACTTA TGAATGCTAT
    11461 TGTTGTTGCG TTGATTATTT TTGGTAGCTA TAATGTTCAG GATACAATTT CTGGCGGTTT
    11521 GAATGATATT GAAAATGAAA GATGGCAACA AGCCAGCGAC AAATTCAATG AAGCAATAAA
    11581 CTCTGGACAT TTAAGCGACT ATGGTTTGTC AGAAATATAC TGGAATTTAT ACATAGCAGA
    11641 AAAAAATCTA TACCACAAAG ATGAAAGCGC AACAGCATTG CTTGGGTTTT TAACTTACGC
    11701 AAGAATATCC TTACAAGATA AATCATTGGG AATAAAAGAA TTAAGAAGCA TAAAAGATAG
    11761 AATTGATTTT TCTGAACCAA TGTTGCAAGC GTTGTGGGCA TCTAATAATT CGCATTCTTG
    11821 TAGAAGTAAA TTATTTGAAT GCTATATGGC AAAAGAAGAC TTATTGTCAA TATTTGTTGT
    11881 AAGTATTCCA TTTTGTTCAG AGCAAATAAT TGGTAGCATT GATACAGTCA AAAACGATAA
    11941 TGGTGTGGAA GTGAAAGTAA TATGTTTTGA TATAAACAGT TTTAACCTTG ACTCAAATGG
    12001 TTTTGGGCAT CAAGGTCAAA TCACTAAAAT TGAGAATTAT TATTTTGTGA TACCATGAAA
    12061 TTTTCATTTA AAGATTTGGC AAAAAAACAG TGTGAGAAAA GTTCTTACAA AAAACGTCTC
    12121 GGGGCGGTTG TTGTTAATAG GGGTAAAGTT GTAGGCTTGG GCCACAATGT TGTTCAATCT
    12181 ACTGGCATAA AAACTGACGG ACTACATGCG GAGATATCGG CATTAAGAAA TACCTCGGCT
    12241 AAATTTAGAT ATGGTTCCAC CGTTTATGTT TGCAGAATAT TGAAAAATCA AGAAATAGCG
    12301 TTATCCAAAC CTTGCCATGC GTGTAGTGTC GTAATGAAAA AAATGGGAGT TAAATATGTT
    12361 TGGTATTCTG TTGGACCAAA TTGGGTCAGG ATGAAGTTAT GAAAAACTAC TACAACACAG
    12421 TTTGTATAGA AGGAATCGGG TCTGATATTA ATTGGTGCGG TCGTCATAGG GGCGGCAAAA
    12481 GATGTTTATA TTGCAGGAGG CACGCAAAGT TTGAAGAATG GTCCAAAGAT TGGAAATGGA
    12541 ACTATTTGTT AGAGTGGAAT GGTAGATGGC CAAATGGATG GAGAGAGCGC TCATATTATA
    12601 AGACAGATGG CGTTTATGAG GTTACATCTG GAACTTATAG CAAATATGTT AATATGCCAG
    12661 TAGTATATTC TGATAGCCCG GATAGATATT GGACAATTGG AGTAAGTGAA TTAAAATTAA
    12721 AACACTTACT GAAACAAGGA TGTAAGAAAA ATCGTAAGTG CAAGTGTATA AATTTAATTC
    12781 AACGAGGTTC TTGGTATTGT CCAGAATGCT TTAAGTTAAT ATCTAATTAC GCAAACATAA
    12841 GTGGCATAGA AAAACACGAC TTAATAATTG AGGTCCGCAA TGAATTAAAA GAAAAGATTT
    12901 TAATTGCATT ACTGTCCGGC ATAATATAAT CGATTTCAAA AATTTACAAG GAAGGTGGTG
    12961 ATGTTTTAAG AAGGTGGTGA ACTCCTTACA TAGTGTTCAA GGTGCGAGGG CCGAAGAAGG
    13021 ATAGGCCCTC TTTTTTTAGG AGCATTAAGT GGATAAATAC AAAATAAAAA TGGCAAAGGC
    13081 AATTAGAAAA GCAAAGGTTC CAGAAAATTT TAAGTTGTCT GCACCAAGTA AAATAAGTTT
    13141 AAAAAACAAT TCGAGTATTA ATTTTCCTGC TGGTCCAAGT TTTAGTTGTC CGGGAGCAAC
    13201 AGAGGCGTGT AGTGATTGTT ATGCAAAAAA ACACAGACAT TTGTTTGGTC CTGTTCAAAA
    13261 AAATATAGCA GACAATTGGA AATTATTGAG TGCGTTGGAA AAGTCTAATC AAATGACAAA
    13321 AGCCATAGAT TCGATTTTGT CTGGAATGCA GCAAGACTTG GGAATATTTC GCATAAATAG
    13381 TTCTGGTGAT TTTTCTTCGC AGTGGGTTGT AGATATGTGG GCCAAACTAA TTGGTAGCAA
    13441 AAAAGATACG CAGTTTTGGG CCTACACGCG AAGCTTTGAT TTTAATTTTT CTAAACTTAC
    13501 GCGCTTGCCA AATTTTTCTT TGTGGGCATC AACCGATGAT TTTAATTTCG CGCAAGCAAA
    13561 AGAGTTCGTT AGAAGATTTA GGAAAAGTGG AACCAAACAT GCATACGGAC CCTGGGATCA
    13621 TGACCGGCCG TTTCCAAAAA ATAGTTTCTG TTGCCCAGTT ACATCGGGTG ACATGAAAAT
    13681 GAATGGCGCA TGTGAGAAGT GTATGCTGTG TGTGACAAAA AGAAGAACCA GCAAGCATGT
    13741 AGTGTTTCTA AAACATTAGG AGTTAAAGTG GAAAATCAAA TAAAAAAAGT AAGCGATTAC
    13801 CTGTGCAATG GATATAAAAT TACCGATTCT TGGATGCTAA CAAACGGAAT TTATTTAATA
    13861 CTCACTCGCG AAAACTGCTC TATAACAATG CGCATAACCC TCGGTGGTGT AGTATGACAA
    13921 AACCAATGAA AGGAAAAACT ATGACAAACA ATATGTTCGA GATTATTGAT CTTAATATAA
    13981 AAAGCAAAAG GTGGATCGGA GGTTTGGGTC GCTTAAAGAA GGATGGATCA ATCGTAAAAC
    14041 TCAATGGTCA AATTTTTGAA AGGAGAACCA CGAAAAGTGG AGAGGTGGTG ATCCTGATGG
    14101 ATAATCTTCT TGGTAACCCA CGAAAAAATC AAAAGAAGCG CTGGCAAATT GTGTTGGTAG
    14161 ATAATCTCGT TTGTCTGAAC GAAAATCACT GGAAGCATAC AAAGGCTGCG TAATAATGTT
    14221 TAGACACTAC GAAAAAACTT TTAGAATACT TGTTCCACAA ATTTCAACAG TTGGAAAACA
    14281 TTATTTGTCC GACTCTGATA CTCAAAAACT TTTAAATGGC AAGGTAACTT TGACCGAGAA
    14341 AATGGACGGA GCGAACACTG CTATTATAAG AAACAAAAAT GATTTCAGGC TTCAAAAGCG
    14401 TGGGTCCTTG GTGGATACAA GCGAACACTA TCAGTTTAAT TTCTTCAAGG CGTGGAGTCA
    14461 AGCAAACTAT GACAAACTAA TGAGTATTCC ACAAGATACT ATTTTGTATG GAGAACTCAT
    14521 GATTTGCCAA CACACTATTC ATTATGACTC TTTGCCAGAT TACTTTTTGG CCTTCGGATT
    14581 GTTTGACAGG AAAAGTAATC AATACAAACA TTGGAATGAT TTAAAAAAAC TCTGTGATGA
    14641 CATTGGGTTG GCTACTGTTC CGCTGCTAGA AAAAGATACA ACGGTTGCTA AAACTGAATT
    14701 ATTTGATATG GTTCCCAATC CCTCTAATTA TGGACATGAA CAAGCAGAGG GATTGGTTGT
    14761 TTGGAATTAC AACAAACAAA TGCGTGGCAA AGTTGTTTTA AGAAAATTTC AGGAATCGAT
    14821 AGACGAAGAT GGTCATTGGT CCAGAAAAAC AATTACTAAA AACTTATTGA AAGCGGTGTA
    14881 ATATGAGTAA TAATTTTGTT GATAAGTGTG CTATTTGTCC TTACTGTGGT GATTTTGTAG
    14941 AGTATCCTAA TGAAAAACAA ATTAAAATAT TTGGAAAGCC TACTTGTTGT GAATATGAAA
    15001 TGGTCGTAAT CGACCGCGAA AAATTGCACA AGATAGCAAG AGCATTGGAT ACACTTAAAC
    15061 AAAACATAGA GAACGAACTA TTAAAGGGAG TTTCGTAGGA GTTTGTTATG AGAATTCTAT
    15121 TAGATATGGA TGGAGTAGTG GTAGATTTTG TTGAGCCACT GTTAAAAATG TATAATGATA
    15181 TGACCAACGA AAATGTTCCA CTATCGTCTA TTAAAAATTA TAATATTGGA AAGTTCGTAA
    15241 AAGACCCAAT GACTTTGCGT CGGTTGAAAG AATCTGTTGG TTTTATTAGA AACCTACCGC
    15301 CGAAGGGAGA CTCGCTTGAT GGTGTTAAAG ACTTACTAAA AGCAGGACAC GAAGTAGTGT
    15361 TCGTAAGTAA TGGAACTAAT TGCCCAACAA GCGGCCATGA AAAAAGAGAT TGGCTTTTTT
    15421 ATTACTTTCA CAGGGAATGG AAATATCCTC CACTGGTTTT AACTTACCAC AAATATTTAG
    15481 TTTCCGGTGA TTGCTTGGTA GATGATAATC CTAAAAATTT AGAAAATCTT TCGCCAAATA
    15541 CAAAGCCTTT ACTGTGGCAT TGTTCATATA ATTCAGAGGA GGACGGAAAA TATACAAGAA
    15601 TATATGATTG GTCACATTTA TTAGATTGGG CTAATAGGAA CTGATATGAC ACTATTACAT
    15661 GACGCAATGG CAGCATATTT GTCTGGTTTA ACTACCAAAA AGAATGAAAA AGAGATATGG
    15721 TGGTGGGATG AATCTGGATA TAAAATTACA GTAGAATTGG TAAATGCTCG GTGGGAAAAG
    15781 TATATAGTAA GATATTATTA TGACAACGGT AATCTATCGT CTGAATACAA TTACTTCAAA
    15841 GGTCAGTATC ATGGTTTGTG CAAAGGTTAC TGTGACAATG GTAATTTAAG GTCTGAATAC
    15901 AATTACTTCA AAGGCCGGCG CCATGGTTTG TGCAAATATT ACTATGACAA TGGTAATTTA
    15961 AGGTCTGAAT ATAATTACAA CCACGGAAGT TTAAGATGAC ACACGATATT GAAAACATAT
    16021 ACATTGATAT ATTAAAATAT AAAGCAACTG TTTGGTTCTG TAAATACGAA GAAGATGGTG
    16081 GCGGATTTAC TATTATTACA ACATCTAATC GCCACAAAAA TCCATATAGT AGTTATTATT
    16141 TATAAACCCC AAAAACAATT ACAACCACGG AAAATTAGTA TGACACTATT ACACGATGCA
    16201 ATGACAGCCT ATTTGGCTGG GCTTACTACC AACCGCACTG AAAAAGAAAT TTGGTGGGAA
    16261 AACGAACGGG GAGATAAACT TACCGTAGAG TTGGTAAATT CAAGGTGGGA AAAATACATA
    16321 GTAAGGCAAT ACTATGATAA TGGTAATTTG TGGTGGGAAG AAAATTATCT TAAAGACAAA
    16381 CTGCATGGTT TAAACAAAAC ATGCTATAAA AATGGTAATT TGGTGCATGA AATAAATTAC
    16441 CGCAAAAATC AACGACATGG CTTATGTAGG TGGTGTTGGG AAAATGGTAA CCCACGGTGG
    16501 AAACAAAATT ATTACAAAGG AAAACTACAT GGTTTGTGCA GAGCGTATTA TGAAAACGGT
    16561 AATTTAAAAG CAGAGTATAA TTACAACCAC GGAAAACAAA TATGAATAAC AAAAAATTAA
    16621 ACGAATATAA ATTAGCCTTC GTCGACACAG AAACAACCGG CCTCGACTAT CACCAGCACG
    16681 AAATTATAGA ATTAGCTACA CTGATTTACA ACCAGCAAAC AGACGAAATT GAATCAGAAT
    16741 GGGAAACAAA AATCGCACCA TCGCATATAG AAACAGCAAG TCCAGAAGCC TTAAAAATTA
    16801 ATGGCTACTA CAATAACCCA GATACTTACA CTGGAAATAT TAATTCGGCA TTAATTAAGT
    16861 TTAACTCTCT CGTTGATGGA TGTATAATAG TTGGTCAAAA TATAAGTTTT GATTTGGGTT
    16921 TTATATATTA CAATATGAAG CCATTAAATA TTAAGCCATC ATTTGGAAGA AGATATTTGG
    16981 AGATGATGGG AATGGCCTGG TTTGCTATTA AAGATTCCGA TACAACCAAG ATGAGCCTTG
    17041 AAAGTTTCTG CAACAACTTT GGAATCCCTA ATGTTGGAGC CCATAGTGCG TTGGTAGATT
    17101 GCAGAAGAAC ATTCGAAGTA TATAGACACT TAAAGGATTT TTATAGGGAG AATAAATGAA
    17161 TATGAGTTTT GAAAAAGTTT TAGAATTATT GAATGATATT AAAAATGGAG AGATTACAGT
    17221 AGATGATGCA ATTAGAGTTG TTAGTTATCT TAAAGATTAT AATAAACAAT CTACAAGATA
    17281 GTTATAAATT GAAACGAGAA AATATAAATG AATACAATAC TTTATCAGAG AACTAAACTT
    17341 AATAAAATCC AAAGTTGGGA AATCAGTCTT AAAGAAAAAG GTGATTCTGG ATTTCCAGAG
    17401 GTATGGATTA CTCACGGACA AGTTGGCGGA AAACAACAAA CCACTTTCGA TATTATAAAA
    17461 GAAGGCGTGA ATATCGGCAA GGCAAATGAA ACGACTCCGC TTCAACAGGC CAAGCTCGAA
    17521 ATGGAACGCA AAGTCACCAA GCAAGTGGAT GATGGCTATA AGTATTCGAT AGAGGAAGCC
    17581 AGTGAAATTA AGACAATAGA TTTTACAAAG CCGATGGATA AGTCATTGTG TTTCTATAAA
    17641 CCAAAAAACA AAATTGAAGA TGACAAACTT GCTGCCCTAA TTAAAAGCAA GAATGCAGTT
    17701 TTGTCTTTGA AGCGCGACGG ACAAATGATG GTGGCGCGTT CGTCGTCCGA CTTTGGTATA
    17761 GAAATCTGGT CCCGTAAGAT GGATTTAAGC ACAGACAAAT TTCCTCATAT AGTAGAAGGT
    17821 TTGTCTGGAC TTCCAAATAA AACTATCTTG CTCGGTGAAA TGATTTACTT AAACAAAAGT
    17881 GGCACCGATA ATTTTAAATT GGCATCCAGT ATTTGTAGGA GCGACCCAGA GGAAGCGGTA
    17941 AGAAAGCAAA AGGAAATAGG GTTTGCTACA TATTATATAT TCGACCTGGC GTTTTACGAA
    18001 GGCAAAAATC TTCTTATTAC TAAAACCTTT TCGGAGCGCA GGAAAATATT AGAGGATATG
    18061 TTTTCTAAAT TTAACTCCAA ACATATTTTG CTCTCGACAA TATTTAATAT GTCTGTTGAT
    18121 AAGTGTATGA ACCATGTTGA GGAAAATGGT TTAGAGGGTC TTGTCGTTTG GGATAATTCT
    18181 AAACTAATAA AGCCAGAAGA TGCTTTTTCG TTTAACGGTT CTGCGAATAG GCCAAACTGT
    18241 GTGTTCAAGC GGAAAAATTT TAAAGAGGAT GACTTCATAG TGAGATGGGA CCCGGACAAC
    18301 AAAATAGGAA ATTACGGAAA CGGGAAACTA AAAGAATGGG TTGGTAATGT TTTTATATAC
    18361 CAATTGTTTG AAGGCAAGGA AGTATTCCTC GGCAAAGTTG GGGGAGGCTT ATCAGAAGAA
    18421 TTGAGAAAAT TTTACACAGA TGTTTCGTTG TTCCCGCGCG TTTGGTCAAT TAAATATGAG
    18481 TTTGCGCAAC CTGGCACTGG AAAATTAAGG TTCCCGGTGT TCATGAGGGA CAGAACTACG
    18541 CAGGGAGATA AAGATATTTC TGAATGTCTT ATGAGCGAAG AAATAATTAG TGCAAGAGAA
    18601 GAAGTCGAAG AGGAAGAAGA ATAAACTCAC ACAAGGAGAT TAGAATGGAA AGAAACGAAC
    18661 TTATGGCCGA ATATGCGGTG GAAGAATTCC TTAAACAAGA TACACCAAAT GTTGGCATAA
    18721 AATATAATAT TAGAGTTAGG TATGGAAAAT CACCTGCCGG AGCGCGACAA TCTGCGTTGG
    18781 TCACCGTGAA AGAGGGCGAC TTGATTTTTT TCGGAATCTC AAAATGTCAT CCCAAGAAAG
    18841 ACAAGTTCAA TAAGGCAATG GCATTAGAGA TTGCTTTTGG CCGGGCGCAA AAGGCCATGA
    18901 AAGAATATAA GAAAAATTCG GAAACCATAA ATGATTATTT GCCCATCTAC AAACTAATGG
    18961 GAGCAGCAGA TGTTACTGAT GCTGTTAGGA TAGTTGAATA TTTCCGGGCG CTTAATGAGA
    19021 TTATGCAATG AAAGGTATCG GTGATTGCTA TGATAAGATC AGATGAGGAA TGGGTTTCTC
    19081 TTTGTAGGGT TGATGACAAC GGTGCAATTT GTTTTACCGA CGAATATCTG GCTTTGACAA
    19141 ACACCGTAAG TGGATGTCCA AGGAAATTGG CATCACACTT GATAGCACAT TGGACGCCAG
    19201 AGTTTGGAAC ACTTTTAGAT TACTTTGGGC CGCCGGACGA GGAAGAAGAT CGATTTTCTG
    19261 GAATTGACGG TGAGCCCATG GATGTCAAAG AAGATGTGAC TGATTTGTGG GAATACTATG
    19321 ATATCCCATT TAAGGGATTA GATGGAGAAT TTTATAGAGA TATACTTCGG GCTAAATTAA
    19381 TTTCAATGAA GCTTCCGAAG AGGCTAATAA ATAAATACGT GGCGACGGCC AAAAAGAACC
    19441 TAAATGGAGA TTTATAAATA TGGCAGAAGA AAAGAAAGAA CTAAGATGCG TGTGGAATAT
    19501 GGGAACAGAT TGCGGTGGAA CAGTTGAAGA ACTTGAAATG TTCAATAAGT CTATCAAGAT
    19561 ACCTGTGTGC GAGAACCACA AGTCAGAGCA CCAAATCTTG GTAATACTAC ACAAAAACAA
    19621 ATATGATATT GAAGAAGTTT TGAAGTGGAC CGCAGACAAA CGAAAGGAAG AAATGTTAAT
    19681 TTTGAAATTG TCAGGGTTAC TTACAGATGA GGACACTGAA TTGTGATCCA AGTATGCCAA
    19741 AACAAAATAA ACAATATAGT TACGACGAAA TTGTAAAATG GTCGGAGGAA TATAAAAAAA
    19801 CTTATTCGTT TTACAATACT GGAAAAATAT TTGGAGTGGA TTACAAAATT GTAAGACAGT
    19861 TATTGATTGA GAACAAGTCA TCCTTAAACC TTCAAACAAA GCAAGACTTA ATTGATGCCG
    19921 GGTTAAGGAA ATGTAGTTTG TGCAGTAAAA TAAAACCAAA TTGTGATTTT GGTTCTTATA
    19981 AACAAAAGAG CAGGTGCAAA GAATGCTCAA AAGAAATGAG TAAGAAATAT CGAGAGGACA
    20041 ATTTAGAAAA ATGTCTTACG GCAGAAAGAA AATGGTATAA CACTAATAAG AAATATAAAT
    20101 CACAGTATAG AAAAAAATAT GTAGAGTTAA AGAAAGATGA TCCGGTTTTC AAATTAAAGA
    20161 AACGATTAAG AAACAGAATT AGAGATGCTA TAAAAAACAA CAAGAAACCC GGGTCATCTA
    20221 TTAAGTGTCT TGGATGCACT TTGCAAGAAT TAAAAGAGTA TATGGAAAAA TTATTTTATG
    20281 ATAATCCAGG GAACGGAGAA AAAATGACTT GGGAAAATTA TTCTCATTCT GGTTGGCACA
    20341 TAGATCATAA AATACCGTTA GTGTCGTTTG ATTTGACCGA CTTAAAACAA TTTGAGAAAG
    20401 CCTGTCATTA CACTAATTTG CAGCCTTTGT GGTCCAGCGA TCACAAGAAA AAGACAGTGT
    20461 TAGATTTAAA GAAGTTCAGA AACAAAAAAC CTTAAAGTAG GAGTTCAGTA TGAAGATATC
    20521 AGATGCGTAT GGAATCGTTA AGAATTGTGT TAAGAACCAC ACTTGTGCCA TGTTATGGGG
    20581 CGCTCCTGGC ATTGGTAAGA GTTCGCTTAT TCACCAGATT GCGGCAGAGC TAAATTGCAA
    20641 GATGTTGGAT TTGCGTTTGG CACAATTGGA ACCAACCGAT CTTCGTGGTG TTCCTATGCC
    20701 CAACAAGACC ACCGGAAGGG CTGACTGGTT CTTGCCTGGG TTCTGGCCAG ATCGTGCTAC
    20761 CGAGGATTGT GAGCGCGAGG TAGTGGATTC GGAGGGCAAG AAGCAAATGG TGAAGGTTAA
    20821 GGCGGGATGT TGCCCCACTG GTCCTGGTAT TGTGTTCTTG GATGAGATTG AGAAGGCTCC
    20881 CGTATCTGTC AAGAATGCGT CGTTGCAGTT GGTTCTCGAT CGCATGATTG GTTCTTACAA
    20941 GCTTCCTGAT GACTGGGCTC TTGTTTGCGC TGGAAACCGT GAGGAAGATG GGTGTTTCTC
    21001 GGCTCCGCTG GGAAGTGCTT TGTCTAACCG TATGATTCAC TTGGAGGTTG AGCCTGATGT
    21061 TGAGTCTTGG GGAGCATGGG CCAGGGATAA CGGAATTGTG GATGACATCA TTGGGTTCTT
    21121 GCACTTTAAG CCAGAGTTGC TATACAAGCA AACCGAAGAT CACGCATTCC CCAGTCCGCG
    21181 TTCTTGGGAA ATGGGTTCTC GGCTTATCGA AACCGTGAGC ACCCAAAAGG ACCAAAAGGA
    21241 GTTGCTGAGT GCGTCGGTTG GTCGTGGCAG TGCGAGTGAG TATGTTGTGT GGGCCAACGT
    21301 GTATAAGAGC GTTGATCCCG AGGCCGTGTT GTCTGGGCAG TTCCCTGATT TCGGCGGAAA
    21361 GGACCAAAGT TTTAAGTATG CCGTGACAAT GGCTGTTGCT TTCCACTTGC GTAAGCGTAA
    21421 GCTGGGAATC AAGAAGGTAG AGGATAACCT CGCGAAATTC TTGGGAAGTT TGTCCCCAGA
    21481 ATTAAGGGTC ATATTTTTAA AGCAGCAGTC CTTGAATATT ATGGAGTCTA TGGCGAAGGC
    21541 TCCCGCATTT AAGGGTATGA TTAAAGATAT CATGAAAATT GCCTGCTAAC TTATTGAAAT
    21601 CATTGAACAA TTTCGGTAAT TGACATTTTT GCGTAACCCC CTATAAGTAA GTAATGTGAA
    21661 AATAAATTTA CTTATAGGGG GTTGATTAGG ATTTATGGAA CAAAATAACA ATGTTTTATA
    21721 TTGCGACCTT CATAAGTTTG AATGGACTTT CAATAAACTA AATAAGAGTA AGTGTAGGTT
    21781 TTGCAAGTGT AACGAACCAA CAATTGACCA AATTACAAAG TTTATCTCTG ATAAAAATGG
    21841 AACATTGATT TCTTTTTCTG ATAAAAAAGA TGGCCGATGG TATAAGATAA AGTGTAATGT
    21901 TCATCAAACA ATTTGGGATG TGCGGTGGAG GACTTTAACA AAACGCAAGA GTTGGTGTAG
    21961 GAAATGTTTC TTTGATAGAA TTAGAATTTC TTATGACGAT ATTAATAATC TCGTAATATC
    22021 AAGAAATGGA ATACTACTTT CTGAAAATTG TTCAGGAAGT TTAGAAAAAT TTCGGATACG
    22081 ATGTTCCGAG TGTTTATATG AATGGGAAAC AAATTGGACA ATATTAAAAA TGGGAAGTTG
    22141 GTGTCCAAAG TGTTCAAAAG TTGCACCTCA CACGATTGAA GAAATACAAA ATTTAGTTTC
    22201 AGAAAAAGGT GGAACATTAT TAGATACGCA TGTTAATGGT GTCCGTGATA AAATACAAAT
    22261 AAAATGTAGT TGTGAAAATA TCTTTACATT GGATCTTGGT AATTTTTTAA GAGGCAATTG
    22321 GTGCAGTAAG TGTAGTGAGA AATATAAAAC ACAAAAAGAA TTATCAAAAA TTATAGAAGA
    22381 CTTATTTCCG GATAAAAAGA TTCACACATG CTATCGTGGT TTCGATTGGT TGCGTTATGT
    22441 AGATAAGTTA GAAATTGATA TATGGGTTCC AGAAATGAAA TTGGCCATAG AATATGATGG
    22501 CTTACAACAT TTCCGTCCAG TAAAGTATTT TGGAGCAAAG ACAGATGAAG ATGCACAAAA
    22561 AGCATTTGAT ATCATTTCTG CTCGCGACGC AAAGAAAAAC GAGTTGATCG CGGCCCATTC
    22621 AAACGAAATA AAGCATTTTG TCAGATTCAA TTATTCAGAA ACCATAACCA AAGAATTCGT
    22681 AGAACAGAAA CTTAAACAGG AACTAAACAA TGAAAGGTAG AGCATGGAAG CAAATGGATA
    22741 TATAAAAGGG TTGTCTGCCG GGGACTTGCA AACATGGCAG TTGGAAAAAT TAAACCACGA
    22801 AGCACTCATA GACTTAATAA CCGAAGATAT AAGAATAGAA CCTATACTTT GCAAAATAGT
    22861 TTCCGAATCT ACCGACGCTA ATTTTTTTAA AATGCTAAAT ACGAGAATGA TCAATAGCGC
    22921 TTTTAATAAT TATATTCTAT TAAAAAATGC CTATAATGAC AAAGTAAAAT CTACTCCCGA
    22981 GCCCTTTATA TATGATGCTC GCTATGGCTA TGTGGATTAT CCGCAGGAAA GAAAAGAGTT
    23041 TGTTGTGTGG AGTAGATTAA ATGATGAAAA CAGAAAAATA GAAATTTGTA GATGGTTAGA
    23101 CAATCAATCA TCAATTGTGT ATGCGTTTTC ATTAGACTGG CCTTGGCTTG AAAAAGACGA
    23161 GTATTTGTCC AATAAAGTGG CAGAAAAAAT TGTGCAAAGC AACAATGGTT CGATAGGACC
    23221 TTTCTGTCAT AATGTTTCCA GTATTATGTT AGAAAAATAT GAGAAACAAA TATTAGAGTA
    23281 TTTGTTGTCA AATAAATCAT TTGATGTGGC GAGTGCCTTA CTGCAAAATA GTAATTCGAT
    23341 TGATAGTCTT ATTATTGCGG CATTTAGAAC TTTAAGTAAA ACAAGTAATA TTAGAGTATT
    23401 TCCGCAAACT ATACTTGCGC CAATAAAGAA ATCGCATTTT TCTGCGCTTC CATCTGTTAC
    23461 TCGCCTCAAA TTGTTAGAAA ATTTGTGTGA ATACAAAGTT AGGAAAATAA ATTTAATAGA
    23521 CATAAAAACT GACGAAGACC TACAACCACT TTTATTTGGC GTATCTTTGA AATACAATTA
    23581 TAGGGCCGCA AGAGTGGTTA GGGATTTCAA TTTAAAATTT TTAAACCAAG GAGTTAGAAA
    23641 TGAGTAAGTT TCGCGATCAA TCATTGGGTG AAGAGGAAGA CATTAGTCCG GAGATAGTTT
    23701 CCAAGGCAGC CATGAAAATG GGAAACAGTA GAGCACGTTT GCTACTACAA CAACCATTTT
    23761 ACGGTGTGTT GCTGTCTATG GTGGATTTTA TTCCAGAGAA AGCAATTCCA ACTATGGCTA
    23821 CTGATGGAGC AAAAATTTAT TATAATCCAA GGTATGTGTG TGAAGATTTG ACCGACGATG
    23881 AGGTGTTCGG TGTTATTTTG CACGAGATTA GCCACTGCAT TTATTTACAT TGCACCGCTA
    23941 AACGAAGGCT TAATAGGGCC CACAAGCGTT GGAACTTTGC AACAGACTAT GCCGTAAATC
    24001 TTGAAATCAA AGATCTTGGG TATGCGTTGC CACAAAATAT TTTGCTTGAC CAAAAATACA
    24061 GAGACATGAA TGCCGAGCAA ATTTATGATA CGCTGCCCGA TGATGACAAA GTACTTGCAG
    24121 CTTTGGGCGG AAATTTTGAC ATTCACATAG ACAATAGCGA CGAGGCTTCT TGGGATGACA
    24181 TGGAAGACAA AATCATTACT GCCTATGAGA TGACCAAGAA CGCGAAGGGA AAGGGCGATA
    24241 TCCCCGCTGG CATTAAGAGG TGGATTGACA AACTACGTAA GGCACGAGTC AAGTGGGAGA
    24301 GAGTATTCCA TCGCTATGTT GGTCAAGCTT TGGCAAAGGA TGACTACTCA TTTACCAGAG
    24361 TGAATAAGAG ATTTTTGGGC CAGGACATGT ATTTGCCAGA CATGAGAAGC CATATTATTG
    24421 GCAGTGTGGT AGTGGCAATT GATACCAGCG GTTCGATAGG TAAGAATTGT ATCGAACAAT
    24481 TTGCCGCCGA AATTGCAAAG ATAAGTTATT TGATTGAGGA TATCACTTGT ATTACTTGCG
    24541 ATGCTGAAAT TCACGAAGTA GTTAAAGTAA AAAAGTTTGA GAACTTTACC AAGAAACTTC
    24601 ACTTCAAGGG CGGCGGCGGA ACAAGTCATA AGCCAGTGTT TGAGCATATA AAGAAAATGA
    24661 AGCAAAATGT AGAGCTCCTT GTGGCGCTCA CTGACATGTA TTCAGACATC CAAGACATAA
    24721 AGAAACCGGC CTATCCTGTG CTTTGGGTAT CAACGAGTGA AATAACAACT GCTCCCTTTG
    24781 GACAAGTAGT TCAAATTCCA AATGACAAGG GAGACTGGTA ATAGCTAAAC ACTTAACAAT
    24841 TAAAGATTGT CAGGAAAGTG CCTATGAACA CGGAGGAAAA TGTTTAAGCA CAGAGTATAA
    24901 AAATAATAGA ACAAAACTTT TATTTGAATG CTCGAAAGGC CATACATTTT CCTCCAATGT
    24961 GTTTTCAGTT AAAACAATGG GTCATTGGTG CCCAGTGTGT GCTGGTAGTG GAAAGTTGTC
    25021 ACAAAGTTTT ATTGAACAAG AAATAAGTAA AACTGGGAAC CTGTTGCTGT CTGACTATGA
    25081 AAAAAATTCA GCAAAATTAA TTGTTAAGTG TTTAAAACAT AATATTGAAT TTAAGACCTC
    25141 GTGGAAACGA TTTTATAGGG GTCATAGGTG CCCAAAATGT TCTACGCGGC CGAGAGTAAA
    25201 TTTAAATGAT GTGAGCGATT TCGTGTTACT TAAAAATGGG AAAATAATAG ATAGCCCTAA
    25261 TTTTAAGGGC AGCAAAAGCA AAATTATTAT TAAGTGTTTA GTTGATGGAC ATGAATGGAA
    25321 AACAACTTGG AATAATTTAA AAAAGAATTA CTGGTGTCCA ATGTGTTCTG GTATAGTAAA
    25381 AGACCGACAG AACATAGAAA CAATTATTGA TAATAAAAAT GGAAAATTAT TAGAGTGTCC
    25441 AGATAGAATA ACCGGAAGGT CTATACTAAA AATACAATGT TTAATAGATA ATTATATTTG
    25501 GAATGTTAAT TGTGGTAATC TTTTGAATGG AACTTGGTGT CCTAAATGTG CTAAAAGGGT
    25561 TATGAAGTCA CACAACGAAG TTAAAGAATT CGTAGATAAT AAAAATGGTA TTTTGTTGTC
    25621 GCCGCCAGAA GACTTACAAT CTAATTTATC TAAATTAAAA ATTCAATGTA GTTGTGGAAA
    25681 TGAGTTTAGT ATATCCTATT GTAATTTATT AAACAACCAT CATTGGTGTA GTAATTGTAG
    25741 CATTAACTCC ACACAGTCTA AATTAACAGA GACTTTGGCA GAAATATTAC TTAACGAACC
    25801 TTATGTTTCT AATTTCCGTG GTTTCGATTG GCTTAAAGAT AAAAGGAATT TGGAAATAGA
    25861 TATTTGGTTT CCAGAATTAA AGTTGGCAGT GGAATACGAC GGCCCTCAAC ACTTCAAGCC
    25921 GGTTTGTTAT GATGGTGACG AGCAAAACGC GGTCGAGCGA TTTGAAGACA GGAAAAAGAA
    25981 AGACCAATTG AAAAACGATT TAATTGCACA ACATACGACA GAAATTAAAC ACTTCATTAG
    26041 GTTTAATTTT AAAGAACCTA TAACCAAAGA ATATATTACG AACAAATTAA AGAAATTTGG
    26101 ACTAATTGGA AAGGAATAAG TATGACAAAT TATCAAGATG AATCCCTATG GCGTTTGTCT
    26161 TATCACCTAC AATCCAGCGC GCCAGAAAAA AACAAAGAGG TGGATCCATT TTTCGCAAAC
    26221 AAACTCGAAT CAATAGATGA TTTATATTCT ATACAGTATT ATATAAGCTA TAAGAATGTA
    26281 GCAGATGATA TGCCAGAAAC AAAAGAAAAA ATAAATAAAT TGTTTGCAGA AGAATTTGCT
    26341 AAAAATAATT TGGCCAATAT ATCCAAAATA CAATCATTTC GTGCTTGGAT TTCAGATGAC
    26401 ACAAAGAAAA AATTTAGAGA TTGGTGGATT ACACAAGAAG AGACATCTCA ATTATATAAG
    26461 TCAATGTCAG ATTTCAATTG CATGTTTTCT GAACCCAACA CGAAAATTCT GGAAAAACTA
    26521 TTACTGATAT ATAAATCTTT TAGGAAAAAA GAAGTTGTAG ATTTAATAGA AAAAGCATTT
    26581 ATTAATTTAC CAGATGAATC TGCGGCAGAA GGATGCGAGT TACTATACAG GGCAACCCCG
    26641 GCCATTTCGG TATTGCTGTT AAAGAAAAAT GTTGGTGAAA AATATTCCCT TAAAGGATTA
    26701 AAGTCGTTGG CAAAATTATC CAAGCAGCGT GATATAAATG TCAAGATAAA CTTTGCTCAA
    26761 CTGGAAAGTT TGGGACCTCG CGGCCGGCTT GATGCAATTA AACAGTTGAT GGGAATGTAT
    26821 GACGAATACT ATAAATACAA CAAAAGAATA GAAGAATACA ATAGACAAAA CCCAGGTTAT
    26881 GCTAATAGAA CATGGGTGAC TGGTTATGAG AGAAGACTAA AAGAGAAGGC GATCATTCCC
    26941 AAGATGCCTT TTGAAACAGT GCCTACAAAA GAAGAAATAG ATAGATTTTT GTTCCCGTGT
    27001 TCATTGCTTT ATAATAGTGA AGTGCTGGAA ATATCTGAAA AGTTCAGTGA ATTTCTTAAA
    27061 GCACAGGAAC AACCGAAAGT TTAAGTTTGT TGGTAGAGTG TGTGAATAAA AACAATTTAA
    27121 CAAGGAGAGA ATAATATGGC AAGTTTGTTT AAGAAGGAAG TTGTTGCAGT TCAGAAGAAG
    27181 TCAGAGGTTG ATGTAGTTCG TGATTCATTG GATGTTGATG CCGCTGGTGT TGTTCGTTTT
    27241 CGCAGCCGCA CTGGACGTGG AAGCGGAAAG GCTATCGAGA TTCCTGGCGA TCAGTTTGAC
    27301 GAGTTTGTTA CGCTGATGGT TAAGGTTCGC GATAATCGTG AGCAACTTGC CAATGAGGAG
    27361 CGGAGTAAGG TTGCTCCCGT TGCGGAGACC GTTGTTGAAA CAGACAACAC TCCCGTTGAT
    27421 TAACCACTAA CAAGTTTTGG GGGCCGGTTT TTCGGCCCCC AGGATTTCAA CCACACACTT
    27481 AACTATAACA AAAGGATTTT TAACTATGAC AACAGTATAT GCAAAGCCGG GTGAAAATAT
    27541 TGATTCTTTG ATACGTCGCT TTAAGAAGGC AGTTGATAAG TCTGGTGTTC TTGCGGACCT
    27601 GAAACGACAC GAGTTTTATG ATAAGCCCAG CGTTCAGAAG AAAAAGAAGC AAGCGTTGGC
    27661 AAAAAAGCGT AATGCAAAGT TGGCCAGAAA AAATGGCAAC CAAGAGGAGC GCAAGGTATC
    27721 AAATCAAAAT TTCAAGTGGA ATTACGATCA TACTAAAAAG ATACAGATGA AGCCACCGCA
    27781 GAATAGGCAA AATTACAACA AGAAACCTTT TAATCGAGGG AGTAGCCGAT GAGTATTTTT
    27841 GATCAAGCAT ACGATGAAAT GTCCTGGAAC GAAGTTTGTT ATAGGCTTCC AGGAGAGTTA
    27901 GCTGTTAGTG CATTAAAGCG ACGGGTAAAT AATCTTGAAA CCGTTAAGAT ACTATTAGAG
    27961 AATGTTGGCA GTTCTCCGGC AGTGTTATCT GTTCTTAAAA AGACGGTAAA TGAAATTCTT
    28021 GATAATGAAA AGCCAGACGA TATACTTGCT CTAAACTCCA ACGAACAATT ACTTTTTTCC
    28081 TGGCTAAATG AAAGCAATCG CAAAAGAGTT AAGGAAAATG ATCCTTCAAA GTTGAGTTTA
    28141 AAGTTTTTGT TCAATACAAC TGACTCAAAG GATTTGTCTG GCCTTGAATC AATAATGGAT
    28201 AAAGTTTTGG GTGACCCAGA CTTCAAGCAA TCTCATTTGC GTGCTGTTAT GGGTAAGGCA
    28261 GATAATGAAT TGTTTGGAAC ATTGTTGGGA AAAATAATCA AAGACACACG TCCAGAAGTT
    28321 AGGGCCTGTG TTTTGAGTGT CGCTGGCCAT AATACTGTTA GTGATAATCA GTTGGTCATT
    28381 GGTTTAAAAG CATTGGCAAA GTGTCCGAAT GAAAGTATAA CTTCTGTAAA TGTTTTGCCC
    28441 TTTACTATAT TTTCGGAATT AAAGCCAATG GAAAGACTAA ATGCTCTTTC TAAATATTTG
    28501 GACTTTTTTC CGCAGTATAG GAAGGTGGAA GCATTTAGCC CAGCGCCAAC CAAGGAAGAG
    28561 TTTGAGACCA TTTTGTTTGC CGGTTGCATA GAGCAAAACG AATTGGTAAA TGAAATTTCT
    28621 GAAAAGTATA AGTTGATAAC GGAAGCAGAC CCACCTAAAC AAGAAGAGGA AGAAGAAGTA
    28681 TGATTGAAGA ACTATATGTT CCAAACAAAT GTAAAATCCC AGATAAAGTT TGTATAGTGG
    28741 GTAACACAGA TTACTTAAAG GATAATACAA TTTGGGTGAA TTTTAGTTCA AAGATTGATA
    28801 ATCCTCCGGC AGAAACATTA TTAATAACAG ATAATATTTT TGCCGGAGAC TTTCACATAT
    28861 CTACGCTACA CTGCGGTCGG AGTGGGTTTT TTGCAACCTT GTTTATGGAT AATGTCAAGC
    28921 AAATGGGAAT ACAATTAAGG ACAAGTTTAA GTAGTTGGGT AATTAATGAT TTAATATTTT
    28981 CTGGATTGCT TCAAGAAAAT GGAGTGGTAA AGTTGGGAAC AGAATTTTGC GTAGCGTTTT
    29041 ATTCTGGCCA CAACTCGATG GTTTTAAAGG ACAAATATGC CTACAATCAA ATAAGGGGAA
    29101 TTTAATTATG ATAGAGCAAA TATCTGGAAT GGAACTGTGT GTATTTTTAA ATCCATCAAA
    29161 TAGTATAGTT ACTGTGCATT TCTTTGACCG CGGAAACAAA GCAGGTAAGC CAGACATAAT
    29221 GGCTTACCTA CAAAGAGATA TGTCTTGGGA TGTCAGAAGA GTTGTTGGAG AAACATCTGT
    29281 GCTGGAAGCA AACAGAGAAA TTGTGTCAAT AAATCATGAA TCATTGGGAA TAGAATTGAG
    29341 TGGCAATGAC TTTGATAAAT TTGTAAGAGC AGGAACAAAA CAAATTATAG AGTCTCTTGG
    29401 CAAAGAAAAT GGCATCATAG AAATTAGCGA AGCCGCAGAC ATATTGGAAA ACAATTCTTA
    29461 CGGAGATGAT TGATGTCACT TTTGCATGAT GCGATGACAG CCTGGTTAGC AGGACTTACT
    29521 ACTAAAAAGA ATGAAAAAGA AATCTGGTGG CAGGACGAGG ATGGTTTTAA AATTACCGTA
    29581 GAATTGGTAA ATTTAAGGTG GGAAAAGTAT ATAGTAAGAC ACTACTTTAA AAATGGTAAT
    29641 CTGTATCGTG AAGATAGTTA TATGAAAGAC AATCCACACG GTTTGTGTAA AAGTTACTGG
    29701 GAAAATGGTA ATTTAATGTG TGAATACAAT TATCTCAAAG GCAAATTTTG TGGTCCGTGC
    29761 AAACATTATT TAGAGAATGG AAAATTAATT CCATGACACT TTTACACGAC GCCTACACTG
    29821 CTTACTTGTC TGGCCTGACC ACCAAACTCA ACGAAAAAGA AATTTGGTGG CAGGATAAGT
    29881 ATGGTTTTAA AATTACCGTA GAATTAGTTG GTGTAGATTT GGAGACATAT GTGGTAAGGT
    29941 ATTTTTATGA AGATGGAAAT CTGAGGTTTG AAATGAATTA TTGTAAAGAC GAAAGACATA
    30001 GTCTTTGTAA ATGTTTTTTT GACAACGGAA TTTTGGGCTG GACAAAGAAC TTTAACGGGA
    30061 GTGATCAAAT TTAGAAAAGG AGATTTATGG CCGATATAAT TGGAAACGCT AATGGGATTA
    30121 AACTGTGGGA ACTTATGTCG AATACACAGG ACAAAAGTGA GGCAGAGTAT TTTAAAATGC
    30181 TTTCTGTTGC TGCATCTAAA TATGGTAAAG TTTTCTTTGT CGATTCCGTT ACAGAAAGAA
    30241 ACACAAAAGA AAACCAAGTT ACGTGGAGTA TGGTTTGGGA CCCAAGCAAG TCCGTTTGGG
    30301 AAGTTTCAAA GTTCCATGTT CCTCGTGGCG CAGTAGAAGC AACCGATAGA TTACTTAAAG
    30361 TTTGTCCGAC ATAGGTGGGA GAAACTATTA TACATCTTTG TGTAATTTCC CATTTATTAT
    30421 ATCTAAAATA GTAGATTTGT CTACTGAAAA CATTTTTCCC AGCTTTCTCG ATGGGAATTT
    30481 TACACCATCA TACAGTGTTT TAATTTGTAT TATTTGGTCT GTTGATAATT TGTTATTGTT
    30541 TGTAATATTT CCATCACTGT CACGTTTACA CATATTTTTA ATTAAAACAA ATTTGTCATA
    30601 CTTTCTTTGT AAACCAATTT TATCTAATTC AAATCCATCA TAGATATAAT CTCCTAATTT
    30661 TATTATATTG CTATAACTTT GGACACTGAT ATTTGAGTAT GATCCCTTTT TTGCTTCTTT
    30721 TGTGTTTATA TAATATTTGT TTATTGTTAG CTCGTTAAAT AAATTAATAA CAAAATCCCA
    30781 ATTTTGGCCA AATGGACCAG CAAGTGTAAA TGCTTTTCTT TTATTTACGG CGTCAACATA
    30841 GAAGCATCCA TCGCCGCATA TTAATCCTCT AAACCAATAC TTGTGTAAAT CCTTTGGTAT
    30901 AACATTCAAT ATGCTATCAG CAGATATTTT GCTATTTGAG CCGTAACCAT GATTTAATAA
    30961 AAAATTGTAT ATATCTTTAT TGCTTGTTGA TAAAGTTACA CTTTTTTCTT TTGATCTCTC
    31021 CCTTATGTTT CTAACATATA TGTTCCATTT TCCCGTAGCA TTACACATAT TGATTAAGTT
    31081 TTCGGAATCT GATTCCTTGG TGTAAATTTG TATATTATAG TTCCCTAATT TATATTTGAC
    31141 AATATGGCCA TCGGCCCATA TATATCCCAA AAGGTAAGCT GAATACTTAT TCATTTTATC
    31201 GCTATATATA AATATATCTT TAAAAACTTT ATCTGTCATA TTTCTCCTTG GTGGTAGTTA
    31261 TACTAAGGTT CCCACCAATA CATAATTTTA TTAGTAGAAA AAGGAATAGT AATGCAAAAT
    31321 GTATCTGATT ATACTGAATT AAAAAAAGAA CTTCAAAAGT TTAACAACAT CCTAATAACA
    31381 GGGCCTGCTG GCAGCGGGAA AACCTATGGT GCAATCCAAT TGTTTAAAAA TAGCAAAAAC
    31441 TCTGTATTTA CTGCAACCAC AGGTATCGCG GCACTAAATG TAGGGGGAGA AACATTACAT
    31501 AGATTTTTAA ACTTGGGAAC AGCGTCAAGA CCAGAGTTGT CGTATATAGT AACCGATAAA
    31561 TGGGATAAAA TAAAAAGGTC AAAGAAATCT TTTGACATCG ATCGGTTGCA GACCATATTG
    31621 TCGTTAAAAA CACTTATAAT TGATGAAGCC TCAATGTTGA GGAGGGACAC ATTTGAACTT
    31681 GTGGATGTAG TTTTAAGCCA TGTGCGAGAG AATAGCCTGC CATTTGGTGG GGTCCAGATG
    31741 GTGCTCGTAT CTGACTTTTT TCAGCTACCA CCCGTTGTTA CTTCTTTTGA TATCAGTAGG
    31801 TATCCAGATT TATCGGAGCC TTATTGTTTC CAGTCTCCTT TGTGGTATCA AGCAGGATTC
    31861 GAATCTTTTA ATTTGACAAC AAACTATCGA CAGGGTGATG GTGAGTTTCT TGATGCGCTT
    31921 GGTCAAATTA GAATAGGTAA TGTTACGCCA GAGATAGATA AATTATTTTC CAGCAGAGTT
    31981 GGTGCAAACT TAAATGTTCC ACTACAACCG CTTAAATTAT TTTCTCATAA AGATGATGTA
    32041 AGTGTAGAGA ACATAAATTG TTTAAAGCAA TTACCTGGCG ACAAAATGTG TTCAACGGCA
    32101 GAATTTGAGG GAAAAGAATA CGATATTAAT ATTTTAAAGA AAGAATGCCC GGCCGAAGTA
    32161 GATTTATATT TCGGCAAAAA TGCGCAGGTA ATGATGCTAA CCAATGATCC AAAAGGAAAT
    32221 TGGGTAAATG GAACTATGGG AATAATTAAA GATTTGTCCC CACTCGCAAT AAAGTTTTCT
    32281 TCTGGCGCGA CATTTGAAAT TACTCCTTTT ACTTGGGAGA GGTCGGTTCC AAGAGTAAAG
    32341 TTTGATAAAT CAATATACAA CGAAGTAGTA GCAAAGATGA CACAATATCC ATTTAGATTG
    32401 AGTTGGTCAT CTACACTGCA TAAATGTCAA GGTTTAACAT TGGATTATGT AGAACTTGAT
    32461 TTATCAAGAT CGTTTGCATG TGGCCAGTCA TATGTGGGAT TGTCTCGGGT AAAAACAATC
    32521 GAGGGTCTGA CTTTGAGGTC TTGGAATAAA AGTAGTATAA AAACAGATAA AAAGGTTAGG
    32581 GAATTTTATG GCATCACTAA TAGTTAATGG TATGGATAAA TTTGATCTTT CATTTGAAAG
    32641 TATTAGTTTT ATATACTTGA AAGTGTTTAA ATATAATTTT CCAATAAAAA TGAAAGATAA
    32701 TAATATTTGT ATTGATTACC CAGCACTTGT AAAAGAGAAA TATAGTTTAT GGCGTAGGAT
    32761 TCGCCAGGAA ATATTAGATT TTTTATGTAT GTAGCAATAT TTATTAAAAA TGGAAAGTAA
    32821 TAATATTTGT ATTGATAAAC CACGGAAACT ATATAAGAGT AATAATGAGA CTGTATAATA
    32881 CTATTATTAC TACCAATGTT TCCCTTGTCG CATGGTTCAT AGTTTTACTA TACACGATTT
    32941 TTGGGTTTTG TCAAGTTTTT TGGTCGATTT TTTTGAGGCT GTTACTCGGG CCTTTTAGAC
    33001 ATGCAAAGAT TTTTTGCTCA AAGGAGAAGA AAAAATGAAT AAATTAGGCG GCAAAGAATT
    33061 TGTATTAATT AATAGAAGGA AAGTGGATCG AAATATAAAT GGAGCCTTGG ATATTTTGTT
    33121 CAGGGCAGCT GGAAATACAT CCTATTTTAA TGGTGATGTT CAAAATTGCA CTGTTAATAA
    33181 AAGTTAGCAG AAAGGTATCG GCACGCAACA TGAACCTCGG AAAAGTTATA AAAATATATG
    33241 AAATCATTAA AAATAGATTA CCTAAAACTT ATCCTCACCC AAAACTCGCC TTCTTTGAGG
    33301 ATGAGGATTG CATGTTAAGC AACACTAATT TAAAAAAAAT AGAAAACGAA AATGTATATG
    33361 CGGTATTTTC CCCAACCACA GAAACGATAT GCTTGCCACT TAAAATGACC TTTGAGTATT
    33421 ATGGGAAAAA TGGAAAGTAT ATAAACACAG TTAATTTAAA TAAATTCACT GATGTAGAAA
    33481 TTGCTCATAC TTTATTGCAT GAGTGTTGTC ATATGTATGC TGGCGAAAAG TATGGATATT
    33541 TTTCAGAAAA ATATCATGAT GAAAAATATT GTGATACATT TGCGAGTAGG TGGGTAAAGG
    33601 TTTTGGTTAA GGAAAAATTA CTATGACGCT TTTACATCGA TGACAAAATA GTGGAATGGG
    33661 TTGTCGCAAC ACCCAAAAAT GTTGCGTGGA TTGAAACAAC AGGGCAACAA AAAATAGAGT
    33721 GAAGAGTAAC ATTATAATAA ATAAAGAAAG GTGGTTTTTA TGTCTTTGGC ACTTGTAAAA
    33781 TTATCAAAAA AGCGCAATGG ACGAATATAT TATTTTTTGG ATTACATTAG TTTAGATGTA
    33841 GCAAGATTGG GCGTTCAAAT ACAAGGTGAG GAACACAATA AGAATGAGTG GGCCCTGGCT
    33901 GAAATTGTAA GAGAATTTAA GTAATATAAT TTATGGGTTG CATATGCCTG AAAGCATATG
    33961 CAGCCTTTTA GGTATCGAAT ATATTTATGT TTTCCATTGA CAATTGTTGA CAAACGGTAT
    34021 ATTATTATAA TAATGTTCAA ATCCACGAAA ACTACTTTAC GGTTTGCTAA TACTGGTAAA
    34081 CGAAATCACC TTGACAGTTT CCTCGACGAG TATCGTCGTG TGCTTGCGGT TTTCGTGGAT
    34141 TTGCTTTGGT CGCAAGAAAA GGTCCCAGTG TTGTTACCAG CTTCCGTCAC GAAACCAATT
    34201 CAAACTACTT CGTGGCTTTC CGCGAGAATA CTACAAGCCG CAGGAAAACA GGCCAGCGGA
    34261 ATAGTTCGCG GAACTCGTAA AAAGCAACAA CAACGAAAGT GGGTTTACGA CAAACTCCAA
    34321 ACCGAAGGCA AATTTAAACA AGCACGAAAA CTAAAACGAA TTATAGACAA AGTCATTATA
    34381 ACCAAACCAA ATATAAATCA AGTAGAACCA GAATTAGATT CGCGTTTTGT AAAACAGGAC
    34441 TGGACCAACT CAACTACTTT TGATGGGTTC GTGACTTTGT CTTCGTTGGG TAATCATTTA
    34501 AAAATTGTGC TACCAGTAAA GCGTAATAAA CATTTCAATA AATTGCTCAC CGCTGGAACA
    34561 CTTAAAACCG GTGTCAGGAT TTCACGTAAT GCTTTGACTT TTTGTTTTGA ATTACCTGAC
    34621 GTCAAACCGC GTTCCACAGG AACTACACTG GGAATAGACT TGGGAGTAAA AAATACTATC
    34681 TCTACTTCCC AAGGATTTTC CAGTAAGCCC GACAACCACG GACATACACT GGATTCCATC
    34741 AATACACGAT TGACACGGAA AACAAAAGGT TCTAAAAACT TTAAACAGAC ACAAACACTA
    34801 CGAACTAATT ACATAAACTG GTCTGTGAAT CAACTTAATT TAGACCAAGT TAAGACCGTA
    34861 AAACTCGAAA ACTTAAAACA TTTTCGTAAA GGCGTAAAAA CTTCACGCAA ACTAACCCAC
    34921 TTCACCTACA CAGAGATTCA AAGTAAAGTA GTAAATTGTT GTAATTTACT TGGTGTCCAA
    34981 GTAGAATACG TAAATCCTAC TTATACTTCT CAAAGGTGTA GTTGTTGTGG TTGGGTTCGT
    35041 AGTAGCAATA GGAAAGGCAA ACAGTTTAAG TGCAAAGCCT GCGGCTTCGC TGTGGATGCG
    35101 GATTTAAATG CTGCCTTAAA TATTGCCACT AACCTTCGGC CTATTGGCCG TGAGGAACGA
    35161 TTGCTCCACA AAAACCGCAA GGGTTTTTAC TGGAAGTAAG GAAGCAGTTT ATAGTAGCTT
    35221 CTACCCAAAA ACTTAAAAGA TGTCCATACT TTTAGGAACT ATATTCATAT ATGTTTTCTG
    35281 TCACCGAGAG TAATGGAAAA GTTCATGAGT TTGCTGGAAT TAGAAACCTT TGTGAAACCG
    35341 AAAAGTCAGC ATTAAAACGA GCTTGGTGGC GCGCAAAGTG GATATCTGAT GGAACATTTT
    35401 ATGATTATTA TAAATAAAAT TGGTGGTTAA ATGATAGTAT TGCATGACAT GATGGTTGCG
    35461 TATTTGTCTG GTTTGGCGGA AGAAGTTGAT GGAGAAATTT TTTGGGAGAA TGTTTCTATT
    35521 AAACTTTTGG ACGCAGAAAC AGAAACATAT ATTTACAGTG AATATGACAG CAATAAAATC
    35581 AAACGCAGAG AAATGTTAAG GGTTGGTGAA ACCGTAAGTG GTAAGGCTTG TTGGTGGGAC
    35641 AGTAGAGGTC GTTTAGTTGC AGAGTCACTA TACAAAGATG GCCTATTAAA CGGAACATCA
    35701 ATTAGTTTTA ATACCGATGG AACTATTAGA AAAAAATCTA TTTATAAAGA TGGAAAGTTA
    35761 TTGGATATAA TCTATGACAG TTTTGCATGA TGCGATGACA GCCTACTTGT CTGGCTTGAC
    35821 TGCCAAAAAG AATAAAAAAG AAATCTGGTG GCAAGACAAA AATGGATATA AAATTACCGT
    35881 AGAATTAGTA GATGCTGATT TAGAGACATA TATAGTAAGA GAATACTATG ACAATGGAAA
    35941 ACTATGGTTT GAAATGAATT ATTGCAAAGA CCAATTGCAT GGTTTGCTTA AATGCTATAA
    36001 TGATAATGGT AATTTAGCGT GGGAATACAA TTATTTAAAA AGCCAGCGTC ATGGTTTGTG
    36061 CAAACATTAC TATGACAATG GTAATTTGCG GACACAATAT AATTACAATA ACGGAAAACG
    36121 AACACAAATA TGATACTTTT GTATGATGCA CTGACAGCCT ATTTGGCAGG ACTTACTACT
    36181 AAACTCAACG AAAAAGAAAT TTGGTGGAAA AATGAATTGG GTAAAAAGAT TACTATTGAG
    36241 TTGGTAAGTT TGCGTTGGAA AAAATACACA GTGAGATATT ATTATGACAA TGGTAATTTG
    36301 TGCTGTGAGT TAAATTATAA TAAAGACGAC CAACGGCACG GTATGTGTAA ATGGTATTAC
    36361 GAAGATGGTA ATTTGCACCA TGAATTTAAT TACTATAAAA ATCAATTACA TGGTTTGTGT
    36421 AAATCTTATT ATGAATACGG TAATATTTCA GAAGAATTTA ATTACCATAA AGGCTACCGA
    36481 CATGGATTAA ATAAATGGTA TAATTTAAAT AGTAACATAA TTTTAGAGGA AAATTACAAA
    36541 CACGGAATAC CACATGATTG AATTACTTTT TAGAAACACA CTGGCGGAAG AAAACGAATT
    36601 ACAAATAGCA AAAAAATATT TTGATATAAA ACAGTATCGT TCAGAAATTA CTCCGGGAGC
    36661 GTTGATTATA GGCAGATATT CTGTTCTACC TTACTATAAT GAACTGGAAA AAGATATACT
    36721 AAAATTAGGC GGCAAACTAA TTAACTCCTA CGAAGATCAT CTTTATATTG CTGACATAAA
    36781 AAATTGGTAT CCTGATTACC GAGACATAAC GCCTATGACT TGGTTCGACC CATCAGAAGC
    36841 AATACGGTCC GACTTTAACG GTTCCTTTGT TTTAAAAGGC AATGTGAATT CTCGAAAGCA
    36901 ATTGTTTAAC ACACATATGT TTGCTGCGAA TAAATCTAAT ATAATGAAAG TTTATTGCAA
    36961 ATTATTAGAC GACACTCTTA TTCAATATCA GGGAATTTGT GTCAGAGAGT TTGTGAATTT
    37021 AATCAACTAC GGCAAAGACC AAGTAACCGG TTGCCCAATA TCAAAAGAGT TTAGGCTTTT
    37081 TATTTTAGAC GGCAAAGTTC TTTCAAAGGG ATATTACTGG TCAAATTTTG TTGAAGAAGC
    37141 AGAAAATCCG GACCCAAACG AAATACCAGA AGACTTCATA CAAGACGCAA TCAAAAGATG
    37201 CCCAGTAAGA TTTTTTGCTA TTGACTTGGC CCAGAAAACT AACGGTGATT GGATGGTAGT
    37261 TGAATTAGGA GATGCACAGA TGGCTGGTCC ATCTTGTAAT GATTTAGATA GTTTATATAA
    37321 AAACTTAAAG GAAAATCTAT GCAAAAAAGT ATGACAGATG TATATTTGAG TGTTTTAAAA
    37381 CACAAATGGC ATTTAAGTGT GGCAAGAATG CAATTGTTAC CAGAAGAAGA AATTAGATTA
    37441 TATTTAATGC CAACGATTAA TGGCTATTAT TGGCGCTCCA TAGTTATAGT TAGTGGAAGT
    37501 CAATGCAAGT ATCAATGACA TACATTTATA TTTATGCACT CAAACATAAA TGGTGTCTTA
    37561 ATTTATGTGG TTCAGTATTT AAGAACGAAA TTTGTTTAAG TATGAGACCG GCAAGGAGCA
    37621 GTAATTGTTA TATTTTTCGT GTAAAGGAAA TCTATGCAAG CAACAATGAT GTATGTATAT
    37681 TTAAGTGTCC TAAAATATGA GTGGGGATTA AGGTTGGGGC AAAAAAATCC AATATTACAA
    37741 AACAACAACA TTTGTGTATG CTTGACTCAA CCAACAATGT CTGGCGGTTA TGGTTATCGT
    37801 GAGTATAATT ATTTAATTAA GGCAAAACAA TGAGACCGAT TATAAAGTAT ACATATTTAT
    37861 ATGTATTTAA ACACAATTTT GGTTTATCCG TTGATGTTCT TACAAAAAAT GAATTAGTGT
    37921 TACTTGCAAC ACCTCTAAAT AACAATGATT ATTGTCCCTT TCGAATATTT ATTAAGCAGG
    37981 TAAGATTATG CAAGCAAATA TGATGAGTTT GTATTTTTAT ACATTAAAAT ATAATTGGCA
    38041 TTTAGAGAAT ACCCATATAT CGGTGAAAAT AAAATTTACA TCGACATTAG ACCAAGCGTA
    38101 AATGGTTTTC ATTGCTTCCA TATTATAATT GAGGGAAACA CATGCAACCT AAAATGAAAA
    38161 CCGTATATAT TCTTAATTTG AAGCACAACT ATTGTGTGGA CAGCGCAGAA ATAATCGATA
    38221 GCGAAATTAC AATATATTTA AGGTCATCCA TTAATAGTTT TAAACGGCAT ACTATTACGA
    38281 TATACGAGGA TCAAGCAGCA TGCAATTAGA TATGGTAGAT TTATATGTTT ATGTGTTGAA
    38341 ATCTAAATGG AGTTTGGAGC GTGAAACAAT TATATACGAA AATATGCTTT GGATATATAT
    38401 GAGACCAAAA CTTAATAGTT TTTACCGTTA TCGTATTACA ATTAAAGGAA ATTTATGCAA
    38461 GAGTCTATGA AAGCCATATA TATTCTTAAT TTAAAATATA ATTACCAAAT ATTTAAAGAT
    38521 AAGATAGTAA TAAACAATAA TAAAATTAGA TTAACTGTTG GTGGAATTCA AGTTGAGATG
    38581 CATTTAAAAT GGAGGAACAA AGATGATTAA TAAAGAGTTT GCAAATATAA TGAACAATGC
    38641 AAAAGATTTA ACAATTGGGC AAGTATTTAA AATAATTACT CATCTTAAAT TCAAAACAGT
    38701 GGCCGCCGTT GTTGCTTTTT TTGTGGCGAT CGTATCAGGT TCTTTTGTGA TAGGTAGATA
    38761 TTCCTATCAA GAAAAAACGG CACTTACCCT CGATAGTCCA TTTGGTATGA GGTTGCTGAT
    38821 AAGTGAAAAA CAATACGAAT TCAAAAACCT AATCTTAATG GAAGACCCAA TTAATTTGGC
    38881 AGACAATAGT GTAATACTAA CTATACGAGA AATACAAAAT GCCTTTGATA TAGTTCCGAT
    38941 AGGAAAAATA GTTGCACGAA AAGAAAAAAT TGAGTTGCCA GGAGTTTTTG GGTTGTTCAA
    39001 TTTTAAGTCA ATCGGAGTGG CCAAAGCATC AGAAGAGTTT AATTGGAACG GCCACGAGAA
    39061 CGATATGAAT TTTAAGGAAG TATTTATTGA TAGCAACACT ATAAACAGAT ACTACGAAGA
    39121 CGGTTGTATT TTAGAGTATA AAGTTTGCGA GGATAGAAAA TCTAACAAAG GTTCTTTTAG
    39181 ATGGATACAA CAAAATCATT AATGCAGGGT AGTATGAAAA ATTTATACCG CGATGTATTT
    39241 AAACATAATT TTTATGCAAA GGAAGTATAT ATTATTGAAT GTTATACTTT AATTCGGTGT
    39301 TTAAATAACC ATCACGAATA TGAAGTTTAT CACTGTTACT TTAAATAAAG GACATTATTA
    39361 ATGCAATCAG AAATGATGAA TGTATTTAAA TGTGGAAATA GAATAAATGC TATTTGGATT
    39421 ATGGAAGGAT ATGTTGATAT TTATTTTAAA GATTCTTTTT GGTATTCTTA TTTTTTAGGT
    39481 GCGCTTATTT TGAATAACGG AGTCACAAAT GCAATCAGAT ATGATAGCTT TATACTGTGA
    39541 TGTATTTAAA TGTAATTGTA AGATATCAAG TTATAAAATA TTACCAAAAT TTCGCGCAAG
    39601 TTATGGAACA CACAGAAACC ACATTAGAGT AAGTTGCGAG GGATCATCAC AACATGATTT
    39661 TTATATTATT TGGTATAAAA AATGATGCAA CCAGAAATGA TAAGATTATA TAAAAATATG
    39721 TTTAAATGTC ATTACAAAAT AGTAGAGCAT TACTTTATAG AAAACAACAG TGATAATAAA
    39781 AAATGGGTAG TTGTAAGGGC TAATGGTGGG TTTCCATATT ATACTGCTCA CTTTATTGAG
    39841 TGTGCAAATG AATAATATAC AATCATTGAT GGGAAATAAT ATGAAAATGC TGTATGCCGA
    39901 TGTATTGAAT CGTGGCCTTA AAATTGTGAA AGCGCCCATT TTTCGTGGCA AATTTATGTA
    39961 TATTTTCGTC GAGGTTGGTC CGGGAAGAAA TGTATGTAGT ATATTTCGCT GCACAATTTA
    40021 GGTGAGAAGA CAATGCAATT TTATATGAAA CAATTATATT GCGATATTTT TATGAGAAAA
    40081 TATAAAATAA TAAGTTATAG TGATGAATTA AGATATGTTA ATTCTAATGA AAAAATTATT
    40141 GAAATAGTTT GCGGTGAGAA TGGGTATATT TATCATTATT CTATCCATCA CAAATAAGGA
    40201 AATCTACTAA TGCAATTTTA TATGAAAGTG TTATATCGGG ATTATTTTAA ATATGGATAT
    40261 AAAATAAACA ATGTATATAT CGATGATTTA TCTAATGATA TTTTAAATAT TTATTGTCAT
    40321 ACATGTGAGT ATCAAACATA TACCATTAGA ATTGGCTTTA ATTATATATA TGACATATGA
    40381 AAAGTATATA ATTAAAGCCA ATTGATATTT ATAAAAGTTT AAATTTATGT ATGTTTGTTT
    40441 TAAAGATTTA ATGTAGCTTA CTCATATACT ATAAGGTTTA ATAAAAATGC AATATAGTAT
    40501 GAGACAATTA TATATAGATA TATTTAAATA TGGAGAAAAG CCAAAAAGTG CTACTATATC
    40561 ACATAAAAAA ATTGTGATAT TTAGTTCATA TGGTGATTCG CTACTTAGAT ATACGATAGA
    40621 TTTAGTTTGA CACTTGTGTT TTTTTAACTA TACTACATAT CAAGGAGACA AATGAATAGA
    40681 GAAATTTTAA GAAACAAAGC GAAGAAAATG TATAAAGAGA ACATAAAAAA TGTTGCAAAG
    40741 AATCAAAGGA TATCTTTCAA TGAGTTTTTT AAACGATACC GCGAGTCTCT CAAAAATAAG
    40801 AGTTCAGACA TCGTTGAGAC AGAAGGCCAA GAAGACTTTG ACTTGGAACA AGTAGCGAAT
    40861 GTGAATGAAG TAACGGAAAA GAAAGGTTGA TAAAGTAAAT ATAATACTCT TAACAATTAA
    40921 ATGCCAAAAA AATTAACAAT AGAGGACGCC CACAGTGCCG CGAAAGAACA CGGTGGGAAA
    40981 TGCTTGTCCG AAGTTTATAT TGGCAGTAAT GAAAAAATGC TATGGGAGTG CGAAAAAGGA
    41041 CATCAATGGT ATGATCGATT GAATAATGTT CGGTGCGGAA GATGGTGTTC TGGCTGTAAG
    41101 AAAAAAGATA TAAATACTAT AAGGGAAACT TTATTAGAAC ATAATAAAGT TTTATTAGAA
    41161 GAAGTTTATA TCTCCGGTCA TACACTAATG AAGATGCAAT GTATAAAGTG CAGTAATATT
    41221 TTTAAAACAA GATACTATGA TGCAATCAAA TATAATTGCC CAAAATGTGC GACGGAAGTT
    41281 ATTAAGAGTA AATTAAAATT ATCAATCGAT AATGTTAGGT TAGTTATCGA AAACAAAAAT
    41341 GGAATACTTT TGAGTGAAAA TTATGACAAT GCAAGAAGAA AACTTGATGT AAAGTGTAAT
    41401 GTTTGTAATA ATATTTGGCA TCCTACATAT GACAAAATAA AGCAGGGAAA GTGGTGTCCA
    41461 AAGTGTTGCG GGAACATAAA ATTGACTTTT GGAGAGGTCA AGTGTGCAAT CGAAGACTTG
    41521 GGTTATACTT TGATTAGTGA CAATTATTTC AATAATCAAA CAAAGTTAAA TCTACTTTGC
    41581 AGAGAGGGGC ATCCATGGGC TGTTACCTAC GGAAATGTTA TGGGTGGCAA AGGATGTCCA
    41641 AAGTGTGGGA AATTAAAAAC TCAAAAAATT ATAGAGAAAA TAATTAAGGA AATTTTTCCC
    41701 ACCCACGAGA TAAAATTTAA TTATAAAGGT ATTAAAGAAT TTGTTGGAAA GTCCGGAAGA
    41761 AAACTTGAAC TTGACATTTA TGTCCCTACT TTAAGGCTTG CAATAGAATA TGATGGAGAA
    41821 CAACATTTTC AGCCAGTTAA TTTTGGAGGT ATTTCGGATA AAGAGGCAGA GAAAAAGTTT
    41881 AAAATGACGC AACATTTGGA TAAAATAAAA AATAAATTGA TAGAAGAACA TCCCGAAATT
    41941 GTTAAATATT TTATAAGAAT TTCTTATATG GAAAAAAAAC AAATAAATAG AGATTATATC
    42001 ATAGAAAAGT TAATTAAAGT TGGACTAATG GAGGTTAAAT AATGGCATCA AAAGAATTTA
    42061 GGTTTGGAGA AGAAGCGCGA GCAAAAATTT TAAAGGGAGT AAATATCCTA AATGATGCAG
    42121 TTAAGGTTAC GCTTGGACCA CGAGGAAGAA CAGTTGTAAT TCAGGGACCA AATAATACCT
    42181 TCCACTCAAC CAAAGATGGA ATTTCTGTGG CCAAAAGCGT ATATCTTAAA TGCCCGTTTG
    42241 AAAATATGGG CGCGCAAATG ATTAAACAAG CAGCCCAAAA AACTCTTGAA ACCGCAGGAG
    42301 ATGGAACTTC AGCATCAACA ATTCTCTCAC AAAATTTAAT CTCGGAAGGG CTACGGCTCG
    42361 TGGCCGCTGG CCATAATCCA ACAGACCTTA AACGCGGAAT CGATTTTGCG GTTGAGAAGG
    42421 TTGTCGCTGA AATTGCCCGT GTTAGCAAAA AGGTTACATC GAAACAAGAA ATAGAGCAAA
    42481 TAGGAACCAT TTCTGCAAAT GAAGACGCGG CGATAGGTAA AATGATTGCC GACGCCATGG
    42541 AACAAGTTGG TAATGAAGGA GTGATATCGT TAGAAGAGGG AAGAGGAATA AATACAGAAT
    42601 TGACTGTGGT TAATGGTTAT CAATTTGATC GTGGATATCT TAATCCAAAT TTTGCCACAA
    42661 ATGTTAAGTT GGAGTCTGTG TTAGACGAGC CACTTATTTT GCTGTGTGAT GGAGCAATAA
    42721 GTAATGTTTC TGTTGCTATG CCAGTCATAC AAAAGTGCCA CGAAGCTTTC CCGGGTCGTC
    42781 CATTAGTTGT TATTGCATCC GACATAGCCG GAGATGCATT ACCTACGTTT TTAGTGAATC
    42841 ACATTAAGGC ATCGTTTAGG TCTTGTTGTA TTAAGTCTCC TGGCTTTGGT GACAGGCAAA
    42901 AAGAAATGCT AAACGATATG GCTATACTTA CTGGTGCTAC CGTAGTAAGT GAAACTATGG
    42961 GAATAAAGTT AGAGAACTTT AATGTTGAGT GGCTTGGAAC TGCCGGTCGT GTTATTACGA
    43021 CCAAAAACTC CTGCACAATA ATCAAAGGTC GTGGGAAGCC AGAGGCAATT GAGAACAGAG
    43081 TTGCAGAAAT TAGGGCGTCC ATTAAGGCTG CTGTTGGTGA TTGGGATAAA GAAAAGCAAG
    43141 AAGAACGCTT GGCTAAATTG GTCGGTGGAG TCGCGGTTAT AGCGGTTGGA GCAGCCACAG
    43201 AAGCAGAGAT GGCGGAGAAG AAAGACCGCG TAGAGGATGC TTTAAGTGCA ACCAGGGCGG
    43261 CGGTTCAAGA AGGCATAGTT CCCGGTGGTG GTATTGCTTT GTTGAGGTCT GCGAAAGTGT
    43321 TGGATTCAGG AATTCCAGAA GAATTTATGC ACGGCGTGAA GATTGTCCGT AAGGCACTGG
    43381 AATCTCCAAT AAATACAATA GTTTCCAACG CAGGTTTGGA TCCTTCTGAA ATCAAGATGA
    43441 ATGTATTGTT GAAAAAAGAT TTTGGGTTTG GGTTTAATGC GCGAACAGAG AAATATGAGA
    43501 ACTTGTTTGA CGCAGGAGTA ATTGACCCAG CCAAAGTAGT AAGATGTGCT CTGCAAAATG
    43561 CCGCTTCTGT TGCTGGTTTA GTGCTCACAA CAGAGTGTAT GATAGCAGAT GAGGAAGTAG
    43621 AAAAGAAAGA AAAGCAATAA ATTTTGAATA GTGGGTGGCG TTGGCTGCCC ACTATTTACT
    43681 CAATTCTAAT AATATTTTTA TTTAAGAAAG GAAACCAAAA TCCAATAAAA AGTGAGCACC
    43741 AATGGCCAGA AGCACTACAC TGAAAGTAAA AAATACTACC GGAACAACCA TTCCAAGAAA
    43801 TTCGGCGGTT TGTCTTTTGG GGTTTGATTC AGTCGATCAA GTCTCTTTGA TAGGTCTCGC
    43861 AAGCAATGAA AGCGAGGACA CAATGCCGGC CATTGGTGTT TTGAGAGAAG ATTTACTCAA
    43921 TAATGAAATC GGTGTTGTGA AAATTAGTGG GCCGCTTGCT GGTTTTGATA CATTGTCGCA
    43981 GGCCGTGAAT GACTATGTTT TTGTTGGGGT TGATGGTGCT GTGACTTTTG AAAACCCAGC
    44041 AACACTAAAC TCTACCGCCG TGTCCCAACA AATAGGAACA GTGTCACTGG TTGCAGAATA
    44101 TCCCAATGGT CAAATTTACT TTTTTCCTGC GGAGATTAAA AATAGAGTAT CTCACGCTGA
    44161 ATTAGTTGAT GTTACTTCTG ACCAACATCA TACTAAAAAT CATTCAGACC AACACGAAGC
    44221 AGGAGGAAAT GACGAAATAA GCCATAGTCA ATTGATTGGT TTAGATGAAG ATGTGCATCA
    44281 GCAATACTCT TTGGTTGATG GAACTCGTGC TTTCACTGGA ACTGTTGGAG GAATATCGCC
    44341 AACCCACGAT GCCGACCTTA CCACAAGACT CTATGTAAAT TTGGAAGACA ATGCTATAAA
    44401 AGAAGAATTA GATGGCTATG CCTTGGTTTC AATAGAGAAC GTGCGGTGGT CCGAACTAAA
    44461 CGATCAGACA CAAAACATAA GAGATGCAAT AGACGGATAT CATACACCAG GAGCCAACAA
    44521 TCTTACTGTC TTAAATACTG GCGGATTTAT AGGAAATTAC AAATATATCA ATGATGCATA
    44581 TACAACAATT ACGGTAGATT ATATAATAGG AGCCTCACAT GGCCGATCAG TAACCGTAAC
    44641 ATTTGGATCA GATTGCGAGG TAGCAGGCAG AGTATTTTAT GTTTTCGATA ACGATGGTAG
    44701 TGCATCTGCA CTAAATAAAA TAATATTTGC GTCACAGTCT GGTAAAAGTT TGGTTGGCGC
    44761 ATATTCGGGC GGAATAACAG TTGCTTATTT ATCAGTAATG TGCATTTGTG ATGGGACCAA
    44821 ATGGATTATA AATTAAGGAA ATTATGGAAA ATTACATTAA CGAAATACTC AAAAAATTCA
    44881 ACGAAGATCA AAATCATCCA GAATTAAACG ATACAGAAAA AACTCTTTTA AAAAAAATGT
    44941 TGGAAGTAAA TAGTGTTGTT TTAGAAACAA TAGAAAAAAT AAATCAATTA AATAAAGAAA
    45001 TAGATGAAAG AAAACGGCAT GGAGATGAAT TAGTTCAACA GGTGATTAAA CTTCAAGGGC
    45061 AAAGCCAGGG TATTTTAGAT TCATTGTTGT TGCTAAAATC TAAATAACGA GGTTTAAAAT
    45121 GAGCAACGAG AAAATTGCCG AAAGCCAAAA AGACAAAGCA ATGCGGTTGA TGTTTGCATT
    45181 GTTTTGTGAA AGGGTAAGGG GAAAATGGGT TGTATCAGTT GGCCGTGTGT CATGGTGGCT
    45241 ATCATTTATT CCAGCATTAT ATATATGGCT GTTGTGTCCT GGCGAGGGTG TTGTTTCAGA
    45301 TATAACAGAC CACCATATGA CGTTGCTTAT TACTCTGGCG GCATATAATT TAGGAAAGCA
    45361 TGGTCTCGAA GCAATGTTTA AAAAGAAGGA AGAAAAAGAA GAAGTAGCAT AATAAACATT
    45421 TATAGCTATA AAATTGGCCG ACTTTTTGTC GGCCTTTTTA TTTTGGGGCC GACATGATTT
    45481 ATAATACGAT AAGTATAGAA GTATTTTCAA AACAATTAAA AGAATCATTG AGCGAGAGAG
    45541 TGGAAAAATT TTCCAAACAT ATGGAAGAAA AATTTAAAAA TAATCCGGAA TCATCTACCC
    45601 TAAAATCTAA ACAAGATTGG ATGGTAGAGT ATCAAAAATG GATAGTAGCA GAGAGTATAA
    45661 AGAAAAGTTG CATAGACTAC ATTGGAGAGA CACAATGAGA ATAGTTTGTA TTTCTGATAC
    45721 ACATAGAAAT CACAGGAACA TTAATGTTCC AGATGGTGAC GTTCTGGTTC ATGCTGGTGA
    45781 TATAGGATTA GAAAAATGTC ATCCGGGGTT AGTGTCCGAC TTTAATGGTT GGCTTGGTAA
    45841 TTTGCCTCAC AAGCATAAAA TTATTATTCC AGGCAATCAC GATTACTACA TAGAAAGATT
    45901 TCCAAAAGAA GTTAGAGAAC AACTCACTAA TTGTAATCTT TTAATAGACC AATCAATAAT
    45961 GGTAAAGGGT ATTAAATTTT ATGGTTCTCC TTGGCAACCA GAATTTTTTA ATTGGTCTTT
    46021 TAATCTGCCG CGGGGTGAAA GATTAAAAAA AGTGTGGGAT AATATTCCAA GTAGCACTGA
    46081 TATACTAATT ACGCATGGAC CTCCTGCTGG AATTTTAGAT AAAACTTACG ATGGATTATC
    46141 TGTTGGGTGC AAAGATTTGC TTGAAAGAAT TGACGCCTTA AAATTGAAAG CGCATATATC
    46201 AGGACATATT CATTTCTCGT ATGGCTCTGT GAAAATTGGA GATACTACTT TTGTGAATGC
    46261 CAGCCTGTGC GATGATAGAA ATATTTTAAT AAATGAACCA ATAGTAATAG ATATTTAGGT
    46321 AAAAAATGAT AGTTTTACAC GATGTATATA CTGCATATTT GTCTGGTTTG ACTACCAAAC
    46381 TCAACGAAAA AGAAATTTGG TGGAAAACTC CTTACGGATT AAGTGTTACA GTAGAATTGG
    46441 TTAATGTTCG GTGGGAAAAG TATATTGTTA GACGATATTG GAGCAATGGT AATGTATGCT
    46501 GGGAAAGAAA TTATTATAAA GATAAACAGC ACGGTTCAGA CAAAAGTTAC TATGAAAATG
    46561 GCAGTATATG GCTTGATGCC AACTGGTGTA AAAACCGTTT AAACGGTTGG ATAAGTGAAT
    46621 ATTGTAGCGA CGGAACATTA ATATACAAAC AAAATTACAA ACACGGAAAA TTACTATGAC
    46681 AGATTTACAT ATAATGATGA CTAATTATCT TGCCTTAGCA GCTAAACAAA AAACTGATAT
    46741 GACACTTTTG CACGATGCCT ACGCAGCATA TTTGTCTGGC CTTACCACTA AAAAAAATGA
    46801 AAACGAAATT TGGTGGAAAA CCAAGGATGG ATATAAAATT ACCGTAGAAT TGGTAAATTT
    46861 AAGATTGGAA AAATATATTG TAAGGGACTA CTATGATGAC GGTAGTTTGT GGAGCGAAGA
    46921 AAATTATCGC AAAGGCCAAT TACACGGTCG GCGTGTGAGT TATTTTAAAA ATGGCAAGTT
    46981 AAGATGTGAA GAAAATTATT ACAACAGTCA ATTACACGGT TTGTATAAAG AATATTATGA
    47041 AGATGGTAGT TTAATGTTCA AAATAAGTTA TGACAAAGGT CAATTACATG GGCCAATAAT
    47101 AGAATACCGT GATGGCAATA TATATAGTAC AACCACGGAC AAAGAATATG ACACTTTTAC
    47161 ATGACGCCTA CACTGCTTAT TTGGCTGGTT TGACTACCGA AATAAAAGCT GGAATATTAT
    47221 GGAAAGATGA ACACGGAATA AATGTGGTCA TTAAAATAAT TGATGCTAAA AAAGAAACAT
    47281 ATAGGGTTCG TTATTACCAC AAAAATGGAA CAGTCGTTAA TGAAAAACAC TACAAAGGTA
    47341 ATTTTTTACA CGGGCAATCG ATAGAAAGAT ATACATCGGG AAAAATAAAA AAGATAAGTA
    47401 ATTTCAATAA AGGCATTGAA TGCAAATTTT CCATAGTATA TGATAAATTT GGCCAAAAAA
    47461 TAATAGAAGA AACCTTTAAT AATAAGGGTG CGCCTATTGA TATAAAAAGA TACGCAGATG
    47521 GTAAAATATA TTTTCATATG GTAACTATTT CAAAAAATAC TCGTGATGTA GAACATTATG
    47581 ATGAGAATGA AAACAAATGC CGTGTAGATA GATTTTGTGA TGGGAACCTT ATCTGCAAAA
    47641 CAGAATACCA CATTAATGGC AAAATAAAGA GCATAAGACG TCACGGGGAA TTCATTGCAT
    47701 ATGATACAGA GGGTAATATT ATAGAAAGAA AAATTTATGA ATGATATTAT TGTTGATATT
    47761 TTTTGCAAAC TTCGTGGTCA TTTTTTTGAC ACCGCGCTAA ACCCAATACC GTTTCACTTG
    47821 CGGCCTAAAA TAAATACGCA AGATGACCCG CTTGACGAAT ACATAACAAA AGAGATATTA
    47881 TCAAAGTTGA GCGGTGGCAT AAAGTGCGAG CGTAGTGGTT CTCTTACTTC ACCGGATGCA
    47941 GTGATTTATA GCCAAGATGC AAGTCAATTA CATCCGATAC AATTAGATAA TAATATTAAA
    48001 AAAATGGTTG GATTAGAAAT TAAAAAAGTG GGAAGACGCA ACAATGGGAC ACTTGCGAGA
    48061 TTAAATACAA TAGATTTTAA TTCTACCCCG CCGTGTGGAA CAATATTAGT TTATAGTAAT
    48121 TTAGATGAAT CAATGCCCAT CAGATGTTTT TATCTATTTG TTTGTTTAGA GAAATCAAAA
    48181 AAGAATGTTT TTATTTCTTC ATTATCTTTG GTGGATGGTG ACCTACTAAA TGATGACTTT
    48241 GATTTTTATT TAAGCATTGT TGGTGAGAGA GAAAAAACAA TTAGCCTGGG CTCTTATGGT
    48301 GATGGAATTA ATAGGTCAAG GCCAATGCTT GTGTTTCCTA ATCCCTTGTC AATTTCTGTG
    48361 TTCGATCGTA ATGCTACACT AATACATTAC GATACAAACA TTCACGGTAT GTCAAAAATA
    48421 GCGACAATAA ATAGGTTAAA TGTATCTGGC ACAAACAAAC AATTTACTTG TTATTGTGCA
    48481 AAGGGTGATT CGAAATTAAG CGAAATCATA AATCTTGGAG ACCCATTTAC TGTTCCGAAA
    48541 AATAGAAGCA TAAGAACAAA TCAACGAGGA AAGTTTAAAA TATCATTTTA GGGAAAACAT
    48601 GAAAATTACA AAAAGATGGA ATAATTTAAT AAATATTAGC AAAATAAATT ACGATATGGT
    48661 TGAGATAGAT GAATCGGTAT ATGCTTGCGC CCCAAGCGTT TTAGATAATA AAGAAATATT
    48721 AAACAGTTTG AGCACTGGGA AATTATGTGA CTTTTACACA GTAGAAAGTT TAAAAGATAA
    48781 AAGGTCGAGT CATTTAAATT TATCTATTAT GTGGGAGGCC GTAGCAAGGT GGGTGTATAG
    48841 GTGTCAGTGT GGTGCTGAAA AAACTAAAAC AACTCATTCA TTGTGGTGTC CAAAACATGA
    48901 CAGTCACAGA AAATAATGCA TTATATTTTA TAGTTTTTGT GAAGGGTTAT AAATTATCAA
    48961 ACGATGAAAC AAAGATTTAT ATTCTTTCAA AAACGGATGG CCGGCAGTTA TGCTGGTATC
    49021 CAATACATGA TTAATTTAGA TAGGAGATGA TGCTATGTCA AAGTGTTATG ATGAATTGGT
    49081 TAAAGAAAAC CAATCATTGA AAAATTTTAT TCACAAAGTA GAAACATCAC AAATGAGTTT
    49141 GGTTATTGCT GATTTAATAG CATCAAAAGA AAATATCCAA TTATTAGTTT TAAAGTATAA
    49201 AGAACTGTTG GATAAAAATA GCAACCAAGA ATTAGAGTTA AAAGATTATA GAAGTCATGT
    49261 GCTAATGCTA AAAAATAAAA TACAATTACT TGAAGAAGAG TGCGTAGTTT TGCACAACCA
    49321 AGTTTATAAT TACGAAAAAT GGAGACAGTA ATGAGTTCAT ATAATGTCGA TGAGTCCCTA
    49381 AAAATAATTG ATGATCTGTT GGGCGTTGCA GGCGAAGTAT ATGAAGCGAC AATGAATGAC
    49441 CTTGTTGAGG TCGAGCAAGG TGTATGCCCC GAAGAAATAG AAATTGCGCA AACAAAATTT
    49501 AAAGAAGTGG TAGAAAAACT TCGCAGAAGG GTTTCTGATT TACATTACCA CATAGAGTAT
    49561 TTGGAAGAAA AAGATTGTTG GTAATCATAA GATTGGAGGA TAATGTGAGT TATACTGTCG
    49621 AAGAAGCATT CAAAGAAATA GAAAATGACA AGAAAGTTTC AGAACAAAAA AAGATTAAGG
    49681 AATTGGAAGA AAATTATAAA TGTATGATAA AGACTATGTG TGAGTCTTAT ACTGGTCTTC
    49741 GTTCTGCGTT ATTTGATATT AGTTGTGATG GTTTCAATTA CAATGCTAAT AGTAATATGG
    49801 TGAAAGTCAC TACAACGGAA AAATGGGCCA ATACTTTAAT AGACCAGTGG ATAAATAATG
    49861 ATCCCGATTT AGTGTTTATT AGCGGGAATT TCGTTACATT GTTGTCTGAA TTTGTTATCA
    49921 GAAATAGAGA AACTTAATAT TTTTTGCGGA GGCAGTATGC CAATTTACGA ATATAAATGC
    49981 AAACATTGTG GTAAAAAAAT AGAGTTATTT CAAAAATTAG ATGAACTTCC CCCGATGTGT
    50041 GAGTGCGGCG CAGGCGAAAT GTCAAAAGAA ATTAGCCTTT CGACATTCAT ATTAAAGGGA
    50101 ACTGGGTGGT ATAAAACCGA CTACAAAAAT AAAAAATAGG AAGTGTAATG AAAACAATAC
    50161 TTATGTTTAA AGATTATAAC AAATATAAAA ATATACTTTT TGATGTCTCC ACAAAAGAAC
    50221 AAGAGAAAAA AATATACGCT TATATTTTGA AAAAATTCTT AAATAAAAAG AAGATGATTA
    50281 AAACCCAAAA AGAAAATATG GCGAGAGTTG ATTTCAGTTG CAAGGCTTGT AAAAACAAAC
    50341 GCTTTATTAT AGCAGACAAT GAAAAATATC CGTGCCCAAT TTGTAGGGCC GATGATTCGG
    50401 ATTTTATGTA TCATGCGGGA GTGATTAAAA ACATAGATTT TCTTTATGAT AAAGCCCTAA
    50461 ACGGTAATAG AAAATCATTT AGATATTTGA TGGAATACTA TTACGACGGC TACATAGAAT
    50521 ATTTAAATGT GAAAGAAATA TGATTATAAC AAACGCCGCA CAATTAAAAA TTCCGTGCAA
    50581 AAGGATATCA ATTTTTGAGG CATTTCCAGT AATTGATTTA CTTAAAATAG AATTAGAGCG
    50641 CCATAAGAAT GGCGTAGGTC TCGCGGCCAA TCAAATAGGT ATAGATGCTT GTGTTTGTGT
    50701 TGTGCAATCA AATGAACTAA TAGCCTTAAT TAATCCGGTC ATTGTTGGTG CATACGACTT
    50761 GGTTGAATTT AAAAACGAAG GTTGTTTAAG TTTTCCAAAT CAATATATAA CAACCAAACG
    50821 ACATAATGAA ATTTTTGTGA AGGATGATTT ACACCCATAT GGTTTGATAT TTTATGGGTT
    50881 TGAGGCCGTT CAAGTTGAGC ATGAGGTAGG CCACTTAAAC GGAGAAACTA TGTTTGATTA
    50941 TGAAATAAAA ATACCACAAA GAAACGAGAA ATGTTGGTGT GGCAGTGGAA TCAAGTATAA
    51001 AAATTGCCAT GGTAAAAAAT AAATGGAGAG TATAGAATAT GAATAGTGAA TATTTTTACG
    51061 ACGAAATTTT AAAAAGCGCG GGCAATGAAA AACAATTTAA ACTATTGATA AGTGTGGTTC
    51121 CACCAAAAAA TATATCTGAT TTTTTGTGTA TAAAAAGAAT GGTGGAAGCA AAAAGCTATA
    51181 ATCCAAAAAT ATTAAAAACA ACCATAAATG CTATGTTTGA CGCACACATA AAAAAAATAA
    51241 TTAAGACAAA AAATAGCTAC TATTATGATG GCGGAAGAGA CAATGTTGTT ACATTATATG
    51301 CAATATTAAA ACATATTCAA ATTAACAAAA AAGTTATTAA AAGAGTAATA GATATTCTAC
    51361 CATTTATTCC ACACAAAATA GACTATGCTC CAATGTTGAT AGCAACTATT CTAAAATACA
    51421 AAATAAGTTC TGATGAGGCA TATAAAATTT TTAATTCACA ATGGGAATCT TTATCTCAAA
    51481 AAAACAGACA ACTATTACTA TCAAAAATTG ATGGCGGAAT TGACAATAAA AACTTTTGTA
    51541 AATCTACAAG TAAATCAGTT GCTTTATTTG TGTCTGGCAA AACTGACGAA GAAAAACCTT
    51601 TAAAACTTAT GAAGAAATAC ATATTAAAAG ATATAAGGTT GTCAAGTTTC TTACCACGGA
    51661 ATAAAAAGAT TAATTTTACA AAAAAAGATT TAGAGGAAAT GAATCCTGAA AATAGATTTT
    51721 ATATTCTCGA CGAACTTTTG CCACTATCAT ATAGCTCGAC ACTTAAAATG TCTGAATTAC
    51781 TTTATATTAA ACATTTTTCT TATAATTGGG GCAAAACTAC CATCGATATA TTGCCGGTAG
    51841 AGTGTATGGA AAAACTATTG TTTTCCGTCG TAATAGACAA CGACACAGAC GCCGGTGACT
    51901 GGTTGAAAAA TTATAGAATA TTTGTTAAAC TTGCTCCAAG GTCACCAATA GCGAAATATT
    51961 TTAATTTTAT GAAAGAGGAA AGCAATGATT GATGATAATA CTTATGCCGA AATTTTAAAC
    52021 AAAATAAAAG ACGACATATA TTTGTTTGAT GGGTTTTGTA AAAAAGTCCC ACCAAGTAAT
    52081 CCAGAACAAG AAAAAATTTA TTCTGATATA AATTGTGCAA TACAAGAATC TGAAACGGAC
    52141 AAAAGAATTA ACAAACTGCT AAATAATAAA AGCAAATTTT ATAAGTTCGG CAATGATTTG
    52201 AGTAAGATTA TATCTTCCAA AAGAATGCAC ATAGGCAGTA AAACTATGAA TCATGTGATA
    52261 AAGTTTTTTA TTAATAATGG GCATAGGTTT TATCCGTATG CTTCAAGGGA GTTAATAAAA
    52321 GAAATATCAC CAGATATTAC TGACGAAGAC ACAGCAATAA AAATTTTGAC GGCGCACAGC
    52381 GGACATCTGG ATAATAAATC ATGCGAGTTA TTGTTAAATA AAATTAATTT AGGAACAGAT
    52441 AATCCTAATC TCGCAAGTGT ATCTAAACTT AAAGTTTTTG CCGGAATAAA GGTTGCTCGC
    52501 GCAGATTTAA GTATTCCAGA AGAAAAGATA AAGGTATTGA ATATCATAGC ACAAAGGCCA
    52561 ACACTCATAA AATATTTAAA GAGCCAGGTT AATTTTACTT TTGAGGAATT GAAAACTTTG
    52621 CCACCCGTAA GAAGGTTTAA TTTTTTGGAA GCAATGTTTT CAGGAATGCC AAGACACAGT
    52681 CGTTTTAGGA CTGGAACACT TAAAAGAGTA AATGCTATTA CGTCGTATGT AAATGGTTAC
    52741 TGGGGAAATT TTAGAATGGA CATAATACCA GAAGAACAAA TGAATGAGTT ATTGTTTTCA
    52801 GTTGTAATAC AAAAAAATAA TAGGGTTGTA GATTTGTTTG AGAATTATAA GGAATTTTTA
    52861 GGCTTTGTTC AAGCGCATAA ATCACATTTT AATGGAATTT TAACTATAAA GTGAGTCCAA
    52921 GTAAATACTA AAATTTATTT AGTTTATTAG GAAACATTAA CAGAAAAGTG AGGTAAAATA
    52981 TGGAAAAGTT TAATAAGGGT GATAAAATAA TGTTCGAAGG TCATACACTA TACTATATGG
    53041 ATAGTTTCAC AGATAACGAT GGCCAAAATA TACTGACTTG CGGCGGTCTT GGCGGGTTTC
    53101 CAATTTATGT CCCAGAAGAA ATGGCTACAA GAATAGAGTC GAGTTTTGAG GAGAAAGCTT
    53161 TGGCAATTCT CGCTGATATT TCTTTGTCTA TAAAAGATTT GAATGAAAAC TTTGAAGGTA
    53221 TTTTGGGCGC CGGGCAAGAA AATGTATGCC ACTGTGGTGA CGAAGACGAC GAGGATATTC
    53281 CAGAAGACCT AAATTAATTT GCGGAGTAAA GTATGGTAAA AATTCAACCA AAATTTAAAG
    53341 TCGGAGACAC AGTGTTCGCC ACTAAAATTG ATGAAGAAGT TAGTGTTATT GCCGTTAATG
    53401 TTAATGAAGA AAACATAAAT TATACTCTAT CAAGACAATA TGTAATGCCC GAAATTTACT
    53461 TAGAAAAATC AAGAGAGAGC GCTTCATATA AAAACAGCAT CGACTGTCTG ATAGAGAAAA
    53521 ATAATATATG TTTTAATAAT ATAGAACAGG CGGAAAACGA AATTAAACGT CAAGAAGAAA
    53581 TATTAGAAAA ATGTTCAGCA AAGTTAAACA ATAAACGAGA ATCTGTAAAA CCCAGAAATA
    53641 TAATTGATGA TTGGAGGGTA ATCAGTTATA TTAATGATTT ATATCTCGAA ATCTCCCAAG
    53701 CAAAACATTA TATTAAAAGA GGCAAAGCTC GCATTAAAAG TTTAAAAAAT AATTTAAAAA
    53761 CAAACAATGA AAAAATAAAA GAACTAAAAA AAGAAATGTT GGTGTTAGAA TTGTCAGGAA
    53821 TAATGAAATA AAAGAATATC TGATTACGAA ATTGTCTGGG ATTGAAAAAT GATGAATAAA
    53881 AGTGATACTG ACCAAATTTA TGTTTCTGTG TTGAAATTTA ATAGGTCAAT TTGCCACGAA
    53941 GGCGAACTGA TTAAATTATT ACTTCCAAAT ACCCCAGTGA TTGTAAAGTT TATAAAAATA
    54001 ACCGGCGGCC AAACTGCGTG GCTTCTTGAT CGTCACGATA GAGACATATA CAACTTTTAC
    54061 GGAGAACAAT AATGATAAAA CACACAATAG CCGGACTTAA AAAAGATATC TGTGAAAAAT
    54121 TTATTATAGA AGATGATGAC ATTACTTTTC ATAATGGTGA TTTTATAATA ACATTTTCTC
    54181 TTAAATATTT GGCAGAAGCG GCAGGTAAGT TTTTTGAAAG AGACATTTGG CATCACAAAC
    54241 AATCCAAATA TCAAAAAGAA CACTGGGAAC TAAAAATTCC GGTAGAGAGG ATGCGTTTGA
    54301 AAAACTACTC AATTTGTGAT AGGAGCCTGA ATGAAATATA ATTATAATTT GGTTGAAATG
    54361 ACTCCGGAAA TATATAAAGA AATAGACTAC CGAATACGTG ACGCAGAATA TAAAGAGTAT
    54421 AATTATAATA TTGAAAGTAA CACAATTACC ATAGAAATAT GGAATGAATC GCATCATAAT
    54481 GGTAATATAT ATGACGATTA TAGATACGAC ATATTGGTTC CATGGTGGTT TAATGATGCA
    54541 ATTTTTAATA TGCTGCGTAA CACAGCAGAA AATAATTTAA CTCAAATAAA CAAAAACATT
    54601 AAAAATGTGT TCTACGCTTT ATTAGACACA AACAAAAAAC TTGGAGTTTA AAATGAAAAA
    54661 CGAAGAAATG GAAACAATGT ATGTGGAGTG CATGTGTGAA GACCAATCAC ACACTTTAAG
    54721 GTTTTCACAA ATAGGTGAAG ATGTTTGTGT ATCAATGCAC CTAACTATGT TTGGATTTTG
    54781 CGTCCGACTT TGGAATGCTC TGAAATATAT CTTTGGCCAT CGATCGAAGT TTGGTGATTT
    54841 CGAGGAAACC ATTTTGGAAA GAAAAGATAT AAAAAAGATA GTTGGGTTTC TGAAAAATGT
    54901 CTGAATATAT GCAAGATTTT TATAAATCTG TTTTTAAATA CGGGACGAAA ATTATAAAAA
    54961 AATACGAATT ATGTAGTAAT AATTTGTCCA TTGATTTAAA AAACAAGGGT GGGTATTCCG
    55021 GGATTAGATA TTATTTTTAT TGCAGGATAA ATAAATATGA TATTGACTGA CGAAGAAAGA
    55081 ATATTGTATA TTAAAAGAAT ATATATTTAT CTTTTAAAAA AAAAGGAGTG ATAGCAAAAA
    55141 GCCATACACG TGATGCTTTT TATCATAGCG TAGTTACGAT TGGTGTTCCG GGAGACATAT
    55201 TTTGTGCAGA CAATTATTTA TCTGAATGTA GGTGATTTGT GCAATACGGA ATGATGAATG
    55261 TTTATATTAT GTATTTCAAA CGCAAACATA GTATTTATGC CGGCGGTAAA ATTAAAGAAT
    55321 TTAATAATAT ATATTTGCGT GTAGATTTTA TAATTAATGG GTATGTTAGG GGCTACACTA
    55381 TACTGCAAAA ATAATGTTGG AGTAAGTTAT GCGCGAATCT ATGAAAATGG TTTATGTTAA
    55441 ATTTCTAAAA CACAAACAAA TAATATACAA ATATGAAATT TATCAATATT TTGGCAAAGA
    55501 ATTTGTAGCG ATAGAGTTTA ATGGTTTTGG CGTTTGGCCT TACCGAGTTT CAATAGAGGT
    55561 AATATAGGTG GCAGACTATG CAGCAACATA TGAAAATAGT TTATATTAGA TTTATGAAAA
    55621 AACAACAACA AATATGTGCA TATAAAATTA GACTCAATTA TCTGACGGTA GATTTTAATA
    55681 TATTCGAAAG TATTTGGCAT TATTATATCA ATTTTTAAGA AAGTTAAATC ATGCAATACG
    55741 AAATGATGCA AATATATACT AAAATTTTAA AACATGGTCG TAAAATTGAT TCTTATAGTA
    55801 TGTTGTTTGA TTCTACTTGT TTAGAGGTTA ATATTTTTCC TTCCACTTAT TTTATATAAT
    55861 ATCGGAGTAG TTTATGTGTG GTCTTATGAG GATAGCGTAT ATATGTGTTT TAAAAAAGAA
    55921 TTGTGATATT TGTATATCCG ATCGCATTCC AACTACATCT GGGTATGATA AAATTAAATC
    55981 AAAACCACCA TCGAACGACA TCTGCTTTTA TATTTCGGAT AAATTTTAAT CATGCAATAT
    56041 GAAATGATTG ACCTTTATAT TGAAATCCTA AAATATGGTT CCAAAATTAA TAAATATTAT
    56101 ATGGTTGGTA ATGATTATTT GGGTTTAGAT ATTTATATTT TCCATTTTTA TATTAAACAG
    56161 AAAGAACAAC AATGACTGAT GCGATGAAGA AATTTTATAT TTATGCTTTA AAATATGGAT
    56221 ACGGGATTTA CATAAATGAG TGGCGGTCAA TTAGCCTCGG CGGCGATAGA ATTTGTATTG
    56281 AGCTTTATCC TCCCACGAAA AATTCTTAAT TTTGTTTTAA GGTAAAATAA TGGACTGTAT
    56341 GATGCAAGTA TTTTATATTA GTATATTAAA ACAAAAATAT ATACCAGAAA TAACAGAAAA
    56401 GTTAATAACT TCTGATGGCC GTCATAGGGT TTTTATTAGA TTAAAAGGCG TAGATTATTC
    56461 TGAATTCTTT TTTACAAGCG AGTTTTGATT ATGCAACAAT CTATGGTAAA TTTATATATT
    56521 GATGTATTAA AATATAATTA CCACATTGTG GGAGCATTTT CAGCAGAATA TTATAATTTA
    56581 TATTTCACAT TGCGTGAAGA CTACACACAT TATTTTTTTA TAGAGAAAAC GTGAACACTC
    56641 ACTCAATATA CATTGACTTT TTCAAAAACA AATTCCCAAT TGTTTGGTAT CACGTTTTTG
    56701 AGAGCGGCGG AACTTGGTGG GTTGAAATCG AAACAGAATG GAATAAATAT TTTATACGAC
    56761 AAGGCAAACA ATGAGTATTC CAAATAGTAT GCAGTCAATA TATATTCAAA TTTTAAAATA
    56821 TAAATGGTCA ATAACAAAGT CTTATCCAGT AGTGAGATTT TGTGGCATTG ATAGTGTGGC
    56881 CATAGAAATA AATTGCCTGC CTTATATACT GGTGCAAAGG GCGCAAAATG ACAGAATGTG
    56941 GCATTAATTC TCTATATATT AGTTTATTTA AAAACAAACA CACAATAAAA GATTATCGAA
    57001 TATTTAACCT TAATGGTTTT TCATTTATTA TCATCTACAC AAATGAAAAC TTCAACAATA
    57061 AATATTATGT TCTTTCAGGA GTCTAAATGT ATAATTATAT TGCACCAAAT GGTTTTTGCA
    57121 AAAATGCAAT TTTTGGCATA TATATTCAAA TTTTCAAAAA CAACTGGTCC GGCAGAGTGG
    57181 TTGGAAGAGT AAATGAAAAA TTATGCACAA GTATAACAAT AGAATTAACA GACCCAAAAA
    57241 ATAAATATAA TTGTGAAACA ATTTATAAAG AATTATTTGC CGGAGATTTA CGGACACGAT
    57301 AACAAAATGA CAGAAAATAT AAGACAAATT TATAGGCAAG TTTTTAGGAA CAAATGCACC
    57361 TTGTGGCAAA AAACAGACAC TGAAATAATA GTGATGCATA ACACTTTACA ATTATATAGA
    57421 CTTTATGTTT GTGAGGAGCC GGTGCCAGGA ATTTATTTTT TCTAATGAGG TAAAAATGGA
    57481 TTGGAAAATA GCAAACATTT ATCGCGGTGT TTTTAAGTTT GGCGAAAAAA TCGAAGTTAT
    57541 AAAAGCAAAC AAAAACTTTT TAATGGCCAG CACGACAGAT TGTGATGGTT ATAAGACTTT
    57601 ATATTATTTA TATAGTCTTG AAAGCAAATA GGTAGAGGTA TGACAATGCT ACCATATCGA
    57661 ACAATTTATC GCAGAGTTTT AAAATATAAC TATACTATGA CACAAAGAAA TATAAATAAT
    57721 TATGGGATAC ATAGTGAAAT TTCTTTTTGG TTGGGGCAAA CACTAGCAAG CTCATTTATT
    57781 GTTTATGGTA ATGGAGTTTA TTCTTGGAGA ACTTAATGGC AATTCCAATA GCGTGTGAAA
    57841 TGACATATAT AAAAGTTTTA AAATACGGCT ACACGATGGA ACAAACGAAA AAATGCTCAC
    57901 CGAAGCCAGA AACAGCGTAG AAAAAGCAAA GAGAAATTTT TTGATTATGA AATTAGCGGG
    57961 GTTAAGTCGC AACACCTAAA ATGTTGCGTG GATTGAAACA AACAGAATTC TATGGCCCTC
    58021 ACTTTATTTG GACTGGAAAC CGATGCAAGT AGAAATGAAA TATTTATACA TAAACATACT
    58081 TAAATATAAC AACAAAATAT ATAAAATGAA GCTCTCCAAT TACTGGCTAA TATTACAAGC
    58141 AAACGATGAA GCACAAAATT ATCATAAAGT TTATATTATA TACGACAAGG AAATAAATGA
    58201 CTAATGGCAT GAAAGATTTA TATATCTATG TATTTAAAGA AAATTGCAAA ATATATAAAC
    58261 CATTTTATTG GGGTGACTAC CTTGTGATTA ATTGTAAATC ATCATTTAGT GATCCTGTCT
    58321 TTGATTGCTG GATTAAAACA TGCAAGTAGA TATGCAAAAT GTTTATATAG ATTTCTTTAA
    58381 GCATAATTAC ACAATAAAAC AAACATCACA TTATAGTAAG TGGTGGAAAC TTGTTATTAG
    58441 AAATAGTAAG GGAACTTATT ATTATAACTA TTATTATCGA GTGAAACATA AATGACAGAA
    58501 GAAATGCAAA GTTTATATAC AAAGATAATT AAGTATAATT ACAAAATATA TGAGGTAGGA
    58561 TATTTGGACG CTTGGTGTAT ATTATATGTT AAAAGTAAAA GTGCTAATGG GTTTTACACA
    58621 CAAAATTGTT TTATTGAATG GAAACATGAA TGACTACTGG TATGAAAGAC ATTTATAGAT
    58681 ATTTCTATAA GCATAATTAT ACAATAGAAA AAATTCCAAC CCATTTAGGC AATACATTAG
    58741 AGCTTCGCAT AAAAGATAAG AACGATTTAT CTTGCTCTTA TTTTTTCTTT TATGGTGGAA
    58801 GATAAATGAT TAAAGATATG CAAAATGTTT ATATAAATTT CTTTAAGTAT AATCACACAA
    58861 TAAAACAATA TGGTAATTGG TGGCAACTTG TTATTGGAAA TAGTAGTGGA GGCTATTATT
    58921 ACAACTATTG TTGTCGGGTG GAAAAGTAAA TGACTAATGG CATGAAAGAC ATTTATATCT
    58981 ATGTATTTAA GTTTGGTTTC AAAATATATC AAAATCACAC TTACCGCGAT TTTTGCGAGT
    59041 TTTATGTGGT TGGCCCTCTT GAAACTTTGC GTCTTTGTGT AATTGATTAG TGGAGAAATA
    59101 TTATGATACC GAGTGCAATG AAATTTGTAT ATATAAAATC ATTTAAGGGT GGTGATAAAA
    59161 TTCATGCATA TCACAATCAT CACGAACTTG GTTTTCTTGA AATTTGTTTT AAGCATTGGT
    59221 TTGTTGGCAG TATAATAAGG CGTTTTATTC ACTATGGAAA ACGAAAATGC AAGTAGCAAT
    59281 GAAAGACATT TATATAAGTG TATTTAAATA CAATCATAAA ATATATGATT ATTATCCCTA
    59341 TGATGATTTA TGCGTAATCT ATATTAAAGA TAAATACAAC ATTTTTACGG GGAGATATAA
    59401 TGTCAGACAT GCAATATGAT ATGAAAAAAC TTTATATATC TATTCTTAAG CATAAAGCGC
    59461 CCATACGCTC ATGCACTAGA CATACCAGTG GATTTTATGT GATTAAGGCA TATGTTAAAA
    59521 CAATTTATGT AGAAAAATTA AAGAGATACT ATATTTTTAG ATTACCGACG AGCAAAAAAT
    59581 GAAAGAGCAC ATAAGAGAAA TTTATATAAG TTTGCTCAAA CGTAACTACA CAGTATATGC
    59641 ATGTTTTAGG TCACCTGATG ATTACGAATA TATAATCGAT CTTCGAGTAA GCTATTATTT
    59701 TGCTTTCGAT AGACATTTTC TTCGGCCACG GGAGTTGGAA TGCAAAGAGA TATGATAAAA
    59761 TTGTATGTTG ATTTTTTTAA GTATAATGTT GCAATATATA AGATGGAAAC GCCAGAATAT
    59821 TTGGAAGATA CAGTTATGGT GTTTTGTGTG TCAAAATCTA ATCTTTATTA TTTTAATTAT
    59881 TGCACTATTA GAAAGTAATA TATGATGCCA CTTAATATAA AAAGCATTTA TTTGAAATAT
    59941 TTTAAATTTA ACCTTCCGAT ATTATCATTT TCTGAATCTG GATATGATGA GGGTGGATAC
    60001 ATAATTGATA TTAAATCAAC TCTTCCTACA TATTTGGAGA GATATATTCT ACTGCCAACA
    60061 TTATCTCGCC ACACACTTGT TCGATTATAA TATTTGGTGC CAAATGTCTT ATGAAATAGC
    60121 AACAATATAT ACCGAATTAT TTAAGCACAA GGGAAGAATA ATTGGTTTTA ATCACTTAAA
    60181 CACTTACTAT GACATAACAA TAAGTTTGTA TGGTTCCTAT GACGCGCATC ACTTATATAT
    60241 TACTTAAAGG GAAAAATATG CCAGATAAAA TTAGACATCT TTATATGTGT ATGTTTGTTT
    60301 GGGGCTGGAC TATAAATAAA ATAATTGAAA GAAATAACCA TTATAGTATA GAAATTTTTT
    60361 CTGATTCAAT GAAGTATAAA TATAATTATA GATTGGAAAA ATAATGATAT TGCCATATAA
    60421 AATTAATAAT ATTTATGTAT TATTGTTTAA GCGTAATTGG ATTGTGAATG AAGTAATTGA
    60481 GAGAGATGAA TGTTATGATA TTTATATATC TGCTTCACCT CGCATAATCA GCGCATGGAA
    60541 TTTATATAGA TTGGACAAAC AATGACTTGG GCAATGAACA GAATTTATTT TAGGTTGCTA
    60601 AAACATAAAA ATACAGTTGT TTCAGTAGAT AAGCAAAATG AAATAAATGC ATATGTTGTA
    60661 AAATTACGCG ACCAAACATC CCAGTGTGTT TATACTTACG TTCTTTATGA CGATAATTCA
    60721 CCAGCAATAG TATTTAATAA AGGATCAAAT AATGATTGAT ATAAACATTT ACTCTTATGG
    60781 TTCTCGTGTT TATGGAACGC ACACAGAAAA TTCAGATTTT GATTATATAG TTGTTTCAGA
    60841 TACACAAATT CCCCACCAGC AAATAGACAA AGAAAATACA AACTATACGA TTTATAGTAT
    60901 GGAGGAATTT TATAAGCAAA TACGGGAATA TGAAATATCA GCCTTGGAGT GTTTGTTTTT
    60961 GCCAGCCAAT CAAATAATTA AAAACTCTCA ACCAATTCAA CCACCGTCCG ACTTTGACTT
    61021 GGGAAAACTT CGGTCTTCCA TTTCCGCAAA GGCGTCTAAT AGTTTCGTAA AGGCCAAGAA
    61081 AAAGTTTATA GTTGAAAAAG ACCGTAATAT TTATGTTGGT AAAAAGAGTT TGTTTCATTC
    61141 TTTGCGAATT CCTATTTTTG GTTGTCAGTT GGCTACCAGC GGAAAAATCA CAAATTATGC
    61201 AGCAGCTAAT CATTACTGGC CGGATATACT AAATAATCCC AGTGAGAATT GGGAGGATTA
    61261 CCACAAAATT TACAAACCCA TTCACAATAA AGAAATGACA GAATTCCGGA AACACTGCCC
    61321 AAAGGAAAAC ACATGAAAAA AGAATTAGAA GAAAAACTAT TTAAAGACTT TCCGCTACTT
    61381 TATGGCGATC GCAACAGACC AATGACCGAA ACTTGTATGT GCTGGGGGTG TTCGTGCGGC
    61441 ACAGGCTGGT TTGATTTGAT TTATGAGTTG TCGTCTAAAT TGGAACCACT CATTGAGGAA
    61501 ATAAAATTAG CGAGCGATGG TGGTCCTTGT GAGCGCTGTG GGTGCTCAAA GGATAGTCAC
    61561 CACGGAGAAT GTCAAACAAT CGTAAATCAT CCATTCTTAC TGAAAGTTCC ATATTCTTGT
    61621 GAAGTTCCTA ATTTAAGTGT TTCTCTTAAA AGAAATAAAT CTTTTTTGAG GGGAATAAAA
    61681 GATTATGTTC GTGTGTTGTG GAAAAAGCAT AGAACATCAA TGAGGAAAGC AATAAATCGT
    61741 GTGTCGTATT TCCTTTTTAA GAAGTCAATT CTATCTTACA AAAAGAAATG TTTCTGTGAT
    61801 TGTTATAGCA TTTCCCACCC ACGCGCCTCG CAGGTAAAAG AAAAAATGGG TGAAATGAAA
    61861 ATGTATCTCA CACACGGAAC CGACGAAATG TTTGATTTAA TTGACAAAGC AACTGAAAAG
    61921 TCTCTTACTA TTTGTGAGAA CTGCGGCCAA CCAGGAAAGC CAAACGAATA CGGTTGGATA
    61981 TCTGTTCTGT GCGAGGAATG TAGGAAAAAG TAAATGGATC GTAATATTAG TAGCCTATAC
    62041 ATAAATATAT TTAAAAATAA CTGTAAAGTT TATGAGTTTG TAAATGAAAA AAACTTGTAT
    62101 ATTATTAGAG TGGAATTACG CGGTTGGTAT AAGCCATGTT TTTTGTGGAA ATAATATAGA
    62161 AAGCGGTTGA AATGTATTAC CTTATGAGTG TTGTATATAT TAGTGCATTA AAAGATAAAT
    62221 GTAAGATTAA TATTGCAGAA GATGAATTCT CATATATTGT TTGGGTTGTT CCAAAAATTG
    62281 GGTATAGTGT TCCCTATTAT CTAAAAAGGT AATTGAATGA GATACGAAGT GTTTTATATG
    62341 TATTTTTGGT TGTTTAAACA TAATCTTAAA GTTATTGAGT TTATAGAAGA GGAAAATGAA
    62401 TATATAATTT ATCTTGAACC AGGTCGTAGC TTGCGTCCAT ATGTTTTTAA AAAATAGAAA
    62461 GAGAATTATA ATGATTTATG GTATGCGTTA TATTTACAAG AAGTTCTTTA AATATAATTA
    62521 CAAAATTATA GGATTTGAGT ATAAAAATGA AAAATTATTA ATTTATGTTA ATGATATGTT
    62581 TCCACGTGCC ATATGAAATT CTTTGTTAAG GCGCCGGGCA TGAGTTATTA TATGTGTAGT
    62641 ATTTATATAC AGTTGCTTAA ATATAAATAC AAAATTATAA AATTTAAAGA AACAAACGAT
    62701 AAATTAATAT TTTATTTTGA TGATAATATT ATCGACCTAT CTTTTCCCTA CGAGGTTAAA
    62761 AAATGAATAT ATTTGTTTTA GATTTAGAAC CATCCAAAGC CGCTAAATTT CACGCAGACA
    62821 AGCATGTAAT AAAATTAATT CTGGAAACAG CGCAGCTGCT TTCTACGGCC GTTCGGTTAA
    62881 GTGGTATTGA TTTTGGATAT CGCATTACAC ATCAAAATCA TCCGTGTAGC CTTTGGACCA
    62941 GAAAAACAAG AGCAAATTTT GAGTGGCTTA AAGAATTAGG TATCGCATTG TGCGAAGAAT
    63001 ATACTTATAG ATATGGAAAA ATTCACGCAA GCGAAAGTAT TATTCGTGGA GCACCCAATC
    63061 AAATAATTAC CGCCGGCCCA CTTACTCCTT TTGCACAAGC AATGCCAGAA GAATATAAAA
    63121 ATAATGACCC AGTTGCGGCA TACAGAAATT ATTATTTAGC TGAAAAGAAA AACTTATTAC
    63181 ACTACACAAA AAGGGAAAAA CCAGAATGGA TAAAAATTTA GCAGACGCTT TTATACAAGA
    63241 ACTATTAAAT AAAAAACGTC TTGGCAAAGA GAAACTAAAA TTAGTGTTAA ATGAACTTTT
    63301 CAAAAGAGGA AATTTGGACC AAGAGGACAT AAAATACAAT GAGTCAAAAT TTCCCTTCAC
    63361 CAATAAAGAG TTTGCCGCTG CGTTTGAGCA CTTGGTCGAT GGCAAGAAAC CATCGAACGC
    63421 GACGAACGAC AACGAAGTGT GGATTTTTGA CCACAGGGGC CATATTTTTA CGGCAGAAAT
    63481 AATCATGGGC CAAGGGTCAT CATATATTTT ATCAATGGGT TCTCGTTACT CAAAGTTGCC
    63541 AGTGATAAAA TTAAAATGAG TCCATCGATT TATAGATTAT ACGTGGATAT ATTTAAGCAC
    63601 AAAATAAAGG CAAAGTGGAA GACCCGTAAG GGTGAAAATT ATTTTATGAT TTATTCGAGC
    63661 CAGGAAAATG GAATAAACCA CTTTTATTTG TTGGTTGAAA CTAAAAATGG ATAAGTCAGT
    63721 TTATAGATTA TATATAGATA TTTTTAAAAA CAATATTAAG GCCGACTGGA CTGTTACCTA
    63781 TATGATTGAT TATGTGTGGG TTGTTGCGGA AGAAGACAAT TATGGGTTTC GTAGTTACTT
    63841 TTACATATTA CAGGAAATAA AATAATGGAT TATTCTGTTC GTGAAATGTA TATAAATATT
    63901 TTAAAATCAA GATCAAAAAT ATACGATTAT CATGTTTATT TTGATAATTC TGTCCGAATT
    63961 TCTGTTATAG GTAATAATTT TAAAAGATAT CACGTTATAC TTGTTTCTTC TAATAAACTT
    64021 AAAAATAAAC ATATAATTTG GTCGCGTTAT GGACTTTATA ATAATCCACG CAAGCATTGG
    64081 GAATAAATAT GAGTTCAAAC ATTTATAGAC TATACATTAA TATTTTTAAA TACGGCGGTC
    64141 GAATACTAAA TCAATTTACA GAACATAATG GAGATATAGT AATAAACTTA TCAAATAGTT
    64201 GGTTTTGTTC TGTTTTAAGG AGTAAGAATG ATTTACCTGG ATAATCAATC ATCTACTAAA
    64261 ATAGATAAGC GTGTTTTAAA AGCAATGGAA CCCTATCTAA CAGAACATTT TGCAAACCCA
    64321 GCAGCAGCCC ATTTTGCGGC AGAGGAACCA CGGCAAGCAA TCGAAATGGC TCGCAATAAT
    64381 GTATCTTACT TGATTAAGGC AAAACCAGAA AATTTATATT TTACTAATTC AGCAACAGAA
    64441 TCGAATAATA TAGTTTTACA GGGTCGTTTA GCGAATCATA GGAAAAATAG CAATAATGCC
    64501 GCAATCATTA TTACATCAAA CATAGAACAT TCTTCTGTTT CAAAAACGCT TCAAAATATG
    64561 TGGTCGAAAG ATAATCTTTT TTTCAATCAA ACTTTAAAGA TAAATAGCAA CGGTGAAATT
    64621 GATTTAGACA AACTCAATCA TACAATTAAA AATTATTTCA GCAATCGTGT TATTCTGGTT
    64681 TCTATCATAG CGGCGAGCAA CGAAATAGGT GTAATAAATA ATCTGTCCGA CATAGGTGCG
    64741 ATTTGCAAGC GTCACAATGT TTTATTTCAC ACAGACGCAA CACAGGCAAT TGGAAAAGTT
    64801 GATATTGATG TCAATGCCAT GAATATATTT GCTTTGACTT TCAACGCTCA CAAAATTAAT
    64861 GGGCCAAAGG GAGTTGGTGC TTTGTTTGTT AGAAATCCTA ATTTAGTTGA GCCACTAATA
    64921 CACGGAGGAT ATCAGAACAC TTTTTCATCA GGGACACAAA ATGTTCCGGC AATAGTTGGG
    64981 TTTGGAGAAG CATGTGATAT ACTACGAAAA GAAGGGAAAA AAGAAAATGA AAGAATTAGT
    65041 TATAGACGTG ATTTGTTATG GAGAAATTTA TCTTCCAGCA TTCCTGATAT TTTTATCAAC
    65101 GGCACAATGA AAAATCGTTT GCCAAACAAC CTAAACATTA CTATAAAAGG AGTTAAGGCA
    65161 GAAATTTTGG TCAAGGGAAT GAGTGATGTT GCGGTTTCCG GAGGTTCTGC GTGTAATTCT
    65221 GGAAATCTGG AACCCTCGCT GGTAATATTG GCGCTCGGAA CACCCTATCC TGATTGTGCT
    65281 ATAAGAATTA GTCTTGGAAG ATTCACCACA ATGGCCGATT GTGAATATGC GGCAAAAAAG
    65341 ATTAAAGACA TAGTAGAAAG TGTTAGGTGC AACAATGAAA CCAAAATATA AAGTTGGAGA
    65401 AATAGTATTT GACAAAAACG GAGAGCAAGT AAAAGTAATT AAATTTAATC GCAATGAATA
    65461 TATCGTTGAG CCAATCAATA AGCGTTCAGA AAAAGAATCA GAGCTATTTG CTTCAAAATT
    65521 AGAATCAGAA AATTATAGTA AAGTAAAAGA TTTATTAATA GATAAAGAAA AAAAGTTAGA
    65581 TAAAATTAAA TATAATAAGA TGGAAATAAA TAAGTGTAAG AAATTAATAG AAAAATTTAA
    65641 TCGTAAATTA GAAACCGCGC AAAATAAAAT ATTAACATTA AAGTCTTTTC CAGATAGATT
    65701 GATAAACAGT ATTTATAATT TAAGAGATGA AATATACGAC AAAAAATCAT ATATTATAAA
    65761 TTGTAAAACT AATAGTCGCT ACCTAAAAGA AAATATAAAA GACATTGATA GAGATATAGA
    65821 AGAACTTAAA AAAGAGCATT TAATTATTCA GTTGGCAGGT ATTCAATGAA ACCAAAATAT
    65881 AATGTTGGGG ATATAGTGCT TGATAGGCAC CAACACGCAT TAAAAATAAT TGATATACAA
    65941 AAAACTAATG GAAGAATAAA ATATTTTCTA AATTTTGCCG AGCCCATAGA AGCAGATGGT
    66001 GAGAGTTTGT TTAAAACAAG AGATGATGTT ATACGATTTA ATAATATGGA ATTTTTATTG
    66061 GAAAGAAATT ACGAAACAAA ACGAACTATT AAGTATTACA AAAAACAAAA AAATAAGAAC
    66121 CAATCGATGC TGAAAAAGAA TAAGGAAAAA CTTCGTTGCA TGAAAATAGA GTTGAAAAAT
    66181 AGAAAACGGC AGAATCTTGC AATTTATGGG ATATCTAAAA ATATTGATAA GTTAGAGCAA
    66241 ACAATTCAAC AAAGAATACG CAAAATTAGT GCAATTAATA GGATATTTAA AGATTGTGAT
    66301 GCCGAACAAA AAGAAATTAA TGATAGTATT AAAGAACTTG AAAAAGAATA CTTAATACTT
    66361 TATTTAGCCG GAGTAAATTA GAAATGAACA GAAAACGAAA AACATTGGAG AAACTCGCCA
    66421 AGGATGTTGG CGTAGCAACC GCAAAGAGTT ATTTTGAGAT GTTTTATGAC GAAAAAAATC
    66481 GTGGCGAATA TTTTCGTTGG GAATACTTAC CAAATTTAGC ATATAGAATG GCAATTGCAC
    66541 AAATGGGAAC AAGTTGCTCT GAAAGAGAAT ATGAAAGACT TGGAAAACAT TTAGTAATAA
    66601 TTGCTGGTGA CTCTGCATTT GAAGAAGCAA AAGGGTTAAT TGAGCAAAAG TTTCCAGGAA
    66661 CAATAATAGT AGAAAAAGAG GAGAACTATG AAGAAAAATA TTGATACAAA GAATCGTATA
    66721 GTTGATTATT GGGATATTAG CACTCTAACT GTTTTATAAT TTAAGTAATT ATTAAAATTA
    66781 GGTTATAATA TAGATGAAAA TTTGCACCAA ATGTAAAGTT GTGAAAAATG AAAATGAATT
    66841 TAGCAAAGAT AAAAGAAATA AAGATGGACT ACATTATAAT TGCAGAGATT GCAATAGTGA
    66901 AAGAAATAAA CAATACTATG AAAAGAATAA GGGAAAAGTT ATTAAACATG CAAAAAATTA
    66961 TTATGAAAAT AATAAAGAAA AAATTGCCAT AGCAAAAAAT AAATATTACC TGAACAATAA
    67021 GGAAAAATTT ATAGAGTATC AAAAACAGTA TCGGGAAAAT AATGTAGAAA AGATATACAC
    67081 ATATCAAAAA GAATATCGCG CAAAAAATAA TGAGAAGGTA GTAAAATATT CCAAAGAATA
    67141 TTGTGCGGCA AATAAATATA AAATAGCAGA ATATCAAAAA GAATACTATG TAAAAAATAA
    67201 AGATACAGTA GAAAAATATC AAAAAGAATA CTATGTAAAA AATAAAGATA CAATTTTGAT
    67261 TAACATAAGA CAATATTATA AAAACAATAA AGAAAAAATT TCGGGCAAGG CGAAACAATA
    67321 TCGTAAGAAT AATCAAGAAA AGATTGCGAT AATGAGAAAA CACTATCGAT CAAAGAATGT
    67381 TGCGAAAATA TCGGAAAGCT ACAGAAAAAG ATTGAAAACC GATATTAATT ATAAATTGTC
    67441 TTGTAATCTT AGGTGCCGTT TAAATAGGGC AATTAAAAAT AATCAAAAGG CTGGTTCTGC
    67501 CGTTAAAGAT TTGGGCTGTT CAATACCAGA ATTGAAAATT TGGATAGAAC AACAGTTTAA
    67561 ACCCGGAATG ACTTGGGAAA ATTACGGTGA GTGGCACATT GATCATATAA TACCTCTTTC
    67621 AAAATTTGAT TTAACGGATA GAAAGCAATT TTTGAAAGCT TGCCATTAGT TTAATTTACA
    67681 GCCACTTTGG GCCAAAGACA ATTTAAAGAA ATCTAATAAA TATAAAAAAG GAGATAATTT
    67741 ATGAAGAAAA ATATTGATAT TGCAAATAGA GTTGTTGAAT ATAGTAATGT AGAATCTACT
    67801 TGTGCCATTG AAGATGAGGT GGTTGGTTAT TTAAAACGCC AAATGAAGGT TGTATTTAGA
    67861 GATGCGTTAT TCAACAACAG AAAATTCGTG TTTATTAGAG GGCCAGGAGA CCAGAGCAGT
    67921 AATTCGATTA TGGTAAGTTC TTATAGGCGT AAAAATCCTG GTGAAAAGGT ATCTATCTCA
    67981 TTTCAATGAA TAAAGAATAC AATAATGTCA GCATAAATAA TATAAAGCTT ATTTATGTAA
    68041 GTGTTTTTAA GCATCATCAC AAAATTGCTG GGTTTGACTG GTCGGATTTG GATACAGATG
    68101 TTTTATATAT ATCACTTACG GCACCAGATT ATCTTGACAT TAAATTTAGA ACTGTTGATG
    68161 TTCCCATTTG GATAACAAAT AAATAGAGGC ACCTCTCTAA ATACAAAGGA GTAAAAATGA
    68221 TTAGTCAAAT GAATATGAGC GAATTGTTTC GTAGAATAAT AATTTCCGGT TCAATTAGAG
    68281 AAGATACTGC CTCTCAATTT TTGGAGCAAA TTACTGCTCT TGAATGTATG GATGTAACTA
    68341 AACCAATTAG TGTTTATATA GATACTTATG GCGGCAGTTT GGATGCTGCA ATTACAATAT
    68401 ATGATGCTAT GAAGTCGTGT TGTTGCCCCA TTAACACAAT TGGAATAGGC AAAGTAATGT
    68461 CGGCTGGGGT TTTGTTGTTG GCCGCAGGAG ATAAAGGAAG CAGATTTATA ACCGACAATA
    68521 CAAGGGTAAT GATACACGAA GTTTCCGCCG GCGCAATTGG ATCTGTAAGC GAAATGGAAG
    68581 CATCATTGGA AGAAATAAGA CATCAGCAAG AAAAATATAT AGAGTTGCTA TCAAAAAATT
    68641 GTGGTGCAAA GAAAGATGAA TTATTGGAGG ACATGCAGTG TGAAACATTT ATGTCAGCAG
    68701 CAGAAGCAGT CAAATATGGG ATTGCAGACA GAATCGTTCC AATCAGACAA CACACCCAAA
    68761 AAACATACCC AAAACAAAAG AAGAAAGTAT CAGCCAAGAA AACAAAGAAG TAAGATGGAG
    68821 ATATAATTAT GAAAGTCAAG GAATTCTTTA AGCAAGCAAG ATTATACGTA AATGTTCATC
    68881 CATTTCATAT TGTAATGACT GTTGCAATGA TTACAATGTT TGTTATGCAT ATTTCTCACT
    68941 ATATGATGAC TGGCACCATG TATAATTGGG TTGCTAAAAA TAGCAATGAT ATAGCAACAA
    69001 GTAATATCAA AAATATGCTT AATCGCAATT CAGATAGAAA AGAATTCCTT GACGTGGTGG
    69061 AGTTAAAAGG AAGCGAATGT GCTAAAAATT TGGCAGCAGT TAAAGAAGAA ACTAATTCAA
    69121 AGATTGATAT TCTCAATAGC TCCATAGACC CAGAAAACAA AAAGAGAAAG TTAATAGAAA
    69181 AGGTGAGGAT AGCAATATCA GAAAACACTA ATACTAAATT AGAAATAAGA GAGTTAAATA
    69241 ATATATCGAT AGCAGTTGTT GATTATAGCT ATCATTATAA TTTGTCAATA GCAAAAGTTT
    69301 TAGCACAAAT AAGACAAGAA AGCAATTTTG TAATCACAGC ACGTTCCCCG GCTAATGCGC
    69361 AAGGATTAAT GCAAGTTATA CCAGAAACAT GGGAATATGT TTCCTTGAAA GAATTTGAAC
    69421 GGAAAAATGC AAGCCCGGAC AATGTTTATC ATAATATAAA AGCAGGATGT TTTTATATGT
    69481 CGGAACAACT TTTTAAATTC AATAATTTTG ACGATGCCTT GCGGGCATAT AATTGGGGTC
    69541 CTGATAAAGT CAGGAAATTG CGTGCAGGAG AAATTGATGA AAAACATATT CCGCAAGAAA
    69601 CCATTGAGTA TGTTGTTAGC ATAAATAAAT GGATTAAAGT TTTTGAAAGA TATGGTTTGG
    69661 AGTAATGAAC AAATTAGAAA TTTGGGAAAA TATTGCAAAA GAAGTTCAGT GTTGTGAAAA
    69721 ATGCGATTTA GGGTGTCAAA AAGAATTGGA CGGGCACGAT GTTCATGTTA TGGGTCAGGG
    69781 AAATTTAGAC GCTGACGTAA TGTTTATTGC AGAGGCTGCC GGTCTTCAAG AGACCATACA
    69841 TAAACGCCCG CTTACGCCGC CAGGAACATC TGGTAAAATT TTTGAAAAGT TATTGGCTAA
    69901 TTTGGGTCTA AACAGAGAGC AAGTATATAC AACCAATGTT TGTTTGTGCA GGCCAGAAAA
    69961 AAATAGAGAC CCGGAGCCTT GGGAAATTTT AAAATGCAAA CCATTTTTAA AGAGACAATT
    70021 AGAATTAGTT GGCCCAAAAA TCATTGTCAC ATTTGGAAGA TTTGCTGCTC AAATATTTTT
    70081 AAATGATGTA AAAATAACGA GAGACCATGG GCAATTAAAA AAGTCCAGTA ATTTTGATTT
    70141 TAATGTTTTC CCATTATATC ATCCGGCATA CATAGGGGCT TATGCTCCGG AAGAAAAAAG
    70201 AGTAGAATTT AAAAACGATG TAATTACTTT GAAAAAAATA TTAGAGAACA CGAGGTAAGT
    70261 ATGTTAGGTC CGCGTAAAGA TTTTTTGTGC TGGGACGATA CCTGGATGTC CATAGCGCAG
    70321 GTAATGGCCA TGAGAAGCAA AGACCCATCA ACGCAGGTTG CCGCCGTTGT TGTTAGTCAA
    70381 TCAAATAGAA TGGTTGGAAT AGGTTATAAT GGCTTTCCAT CTGGGTGCAA TAGCAATGCT
    70441 CTTCCGTGGG ATAAGGTAGG AGACCCGCTT AATACGAAAT ATCTATATGT TTCTCATGCA
    70501 GAGGCAAATG CTCTTGACAA AAGCATACAA GATACAAATG GTTGTAAATT ATACACAACT
    70561 CTTTATCCGT GTAATCAATG CGCCATAAGG ATAATCCAAC GTGGAATCAC AGAAGTAATT
    70621 TATTTGTCAG ACAAGTATCA TGACACAGAT GAGGCGCAGG CGGCAAGAAA GATGTTTGAT
    70681 TTAGCAAATA TTAAGACAAG AAAATTTGAA CCAAAGATAG ATAGTTTTGT AATCAATTTA
    70741 AAAGACCCAG TAAGGTCCGG CTAATGAAGG CAATTATAAC GCTTGGGTGC GAGGGATATC
    70801 AAGACCAGGG ATTTATTTTT TGCCCAAAAG TAGAGAACAA ACTCATTGAC TTGGAAAAAA
    70861 TTGTTGGGTC TAAAAATTAT TTTCAAGTCA TTCAATATTT GGATTCGGTA GCAAAAATAT
    70921 TTGACGGGCC TTGTAATAAT CTTAATATAA TAACAAACGT AATGTATAAA TTATATACAC
    70981 TTGAATATCT CACAGAAAAA CAATATTATG ATTTAGCATA TTTTTATAAT ATGCACAGAA
    71041 AGTGTGGATT AATATTAGAA TCAAAACTTA AATAAAGGAG CAAAATGGCA AAACCAGACA
    71101 ACGCACAGAT TCAACCACCA CAAGCATCTT TTGATGTTCA GCAAGACTAT GAAAGAAGAA
    71161 AGAAAGAATT AGAAAGATCG TTTAAAGAGT TTCACAGGTT AGTTGGTAAA AAAGTATTAG
    71221 ACACAAATAA GTCACCGGAA GTTAAAAAAG CAGAACTCGC AGTAGTAAAT GATTTAGTTA
    71281 AAGCAGCACA ATCACTTGAT AATGTGAATG TTGGAGAAGG TATTTTGGCT CTGGCATCAA
    71341 TAGCAATTAG AGAACAATTA ATTGTTAGAG ATAGAGTAAA TCAGCTCGAA TACGAATTAT
    71401 GTAAAGCCTT AAAAGATATT TCTGATTTAA AGGCAGCCAA TGTCAAACCG AAGTAAAGAA
    71461 TTAGAAGAAA TAAGATTATA TATAGAGACA CTTGATACGG AGGAGCAAAA TGCTCACTCC
    71521 CATTTATTAA ATACTCTCCA AAACACAATA GGTAGAACTT TTGAATTTGA AAATGTTGCA
    71581 AAAGTTTTGA GAGAAGTATT GAATGCCAAA TTAGGCATAC TTGAAAAAAT ACGAAAGAAA
    71641 ATTCAAACAT ATGGGTAATC AAGCCGAAGA AATGGCAGAG ATTTTGTTGC AATTAAAAAT
    71701 AAATGCAGAC ATAATAAGTA TAGATAACAG TGGAACTCTA ACAAAATATT ATCTTAAATT
    71761 AAATCCAGGG GCCAAAGTAT CTAAAATAGA AAATTGTTCT ACGGAGATAG CGCTTGGTAT
    71821 AAAATCTTAT AGTAAGCCAA TAATAAAAGT GGTATTAGAG CAGGGACTGG TTGTTCTTGA
    71881 AGTATTGTCC AAACCAATAA ATTTTGTTGG CTTTTCAGAG TTGGCATGTG ATATTTTGGC
    71941 AGATAATAAT TTGCCAATCC TATTAGGCAG GACACACGAC GGAAAAGACC TAACAATTGA
    72001 TTTAACAAAA ATGCCACACT TGCTTGTGGC AGGAACAACC GGTTCTGGTA AATCTGTGCT
    72061 GCTTCACTCA ATGATAGCAA GCATTTTAAC ATTTAGTAAT GCTAATTTAG TTTTGATAGA
    72121 CCCCAAGAAA GTAGAGTTTT CACATTACGC AAATATTAAA GAGTTGTTGT TTCCAATTAT
    72181 AACCGAAACC GAAGAAGCAG GAAAAGTTTT GTCCGACTTA ATCAGCGAAA TGGAAAACCG
    72241 CTTTAAGTTT ATGTCCAAGC ATAGGATGAA CAATATATCT ATGGCAAAGG GTCAATTTAA
    72301 GTATATTGTC CTCGTGATAG ATGAATTTTC TGACCTGAAC CAAACATCTA AAAAAGAGTT
    72361 TCAGAATGAC CTTTGTCGTT TAGCGCAAAA ATCAAGAGCG TGCGGAATTC ATATAATCAT
    72421 GGCAACACAA AGGCCATCCG TCGATGTGGT GACTGGTCTA ATAAAAGCCA ACTTTCCAAC
    72481 AAGAATAAGT TGTCGTGTCC CAACTTTGGT GGATAGTAGG GTTATATTGG GTTGCTCTGG
    72541 CGCAGAAAAA TTACTTGGAA ACGGAGACTC ACTAATCAAT GTTGGAAGTG ATTTAATAAG
    72601 ATTTCAGGGT GCGTTCTTGT CTCAATCTGA TATAATACAA TTATCAAAAG CACATGAGAT
    72661 GAGCTGGCAC TCGAAAATTT TTAATATGAT TGGAATTTAA ATGTCGTGGA TAGATAAAGA
    72721 TGATCCAGTT GTTGAATATG ATAATTTTAT AGATATCATT GTAGAAAAAG TTCCAATTTT
    72781 ACAAGTTTTG GATAAATTTG GAATTGAATA TTCGGAGTGC AAGAGTGGAA ATTTTACACA
    72841 TAGGGCGAAA TGTCCTCTAC CACTTCACAG CAATGGTTGC GAAAGAACTG CGTCTTTTTA
    72901 TATTTCTGAT ATAAATAATA GTTTTTGTTG TTTTGGCTGC AATTCAAACT CTAATTCAAT
    72961 AGGGTTCGTG GAATTATATA CTGGAAAACC ATACAATGTT GCTGCAAGAT GGTTGGCAGA
    73021 ACAGTTTGGT GTGTGCGGAG ATGGAAATGA AGATATTACC ATTAAACGAA GGTCACCGGA
    73081 AGAAATTCCA ATCACCCATA TACATAAATC TGGCGTTGTT ATAAGAGATT TTCTTACGAC
    73141 AATGAAAGAC ACAGAAGACT ATAATAAATG GTGTAAGTGG GCTGATAAAA GATTCGATAC
    73201 ACTTGATAAA TACATAGATA CACTAAAAGA TGACGAGTGG GAGACAGCCA AAAAATATTA
    73261 CGATAAGGTT GTTTCATTTT TAAACAAAGG TGGTAGTAAA TGAAAATAGG AATCGTTGGT
    73321 GATACTCACG TCGGAAGTGG CTATAATTTT GGCAAAACAG ATGGAGCAAC CCAGCTAAAT
    73381 ACAAGGTTAT TGGATTTGGT TGAAACTTTT GACAACACAA TAGATGAATT TAAAAAGAGA
    73441 GATGTAAAGT TAGTTGTTAT TACTGGTGAT GTTTTTGATA GCAAACATCC TTCTTCGTCT
    73501 CAACTTAATG CTTTTTCAAA GTGTGTCCAA CGCGCCATAA AAGAAAAAAT GGAAATTGCG
    73561 ATAGTGGTAG GAAATCACGA TCAGCAAAGG GCGATATCAA CGACAACGGT TGATATATTT
    73621 GAGGTTTTGG AAATACCAGA AATATCAGTA TATGCCCATG CCGGTTCAAA AATAATTAAA
    73681 GATGAAGATG GTCAAGAGTT TGGTTTAATT TTTTTGCCAT ATCGTGACAG GAGAATGATT
    73741 GGAGAAAAAA CTAATACAGA TGCAATTGCC GTTATAAAGA AAAACTTAAA TGACATATGC
    73801 GCTTCTCTTC CGCAAAAGAG AATTGTTGTA GGGCATTTCA TGGTTGATAA GCCGGTTTCA
    73861 GGAGAGAATC CAGACTCTTT CAGTATAAAC GAGTTAGTTT TGCCAATAGA TACATTTGAT
    73921 TGTGTTGATT TGGTTGTTAT GGGCCATGTT CATAGACACT CGATAGTATC AAACAAAAAA
    73981 CCAAAGATAA TAAATATCGG CTCAATGGAT AGAGTTTCTT TTGGTGAAAA AGACCATACA
    74041 AAGGTTTCCT TGGTAATAGA CACAAAAACA CTTGAAACAG AAATAATAAA AAGTAAAGTT
    74101 AGAAATTTTA TAGAAATTTC TCTGGATTAT TCTCCAAAAG ATAAATATTA TAAAAACCAA
    74161 ATTAATGATA AAATTATCGC AGACATAGAC AAATTCAATG CGCAAACAAA TTTGTCAGGT
    74221 TCTATATTGA AATTTTCTGT GAAAGTAAGA CCAGATGATT TATGTTTTGT TGATAATGAG
    74281 AAAATATTAA GTAGTCTTGC GGCAAAAAAT GTAAAATATA TAATGCCCAT ACATGTTGCT
    74341 GCATCAAATC CAAGACAAAT GAGGAACAAA AAAATAACAG AGGATATAAA ATGCCAAGAT
    74401 GCTATGTTGG CCTACATAAA TGGGCTAATA GAACCAGAGA ACATAAAAAA GAAATTAATA
    74461 AAAATTGCCA CGCATATTAT TGATGAGGTA GATTCTAAAT GACACCAGAT TATTTAAAAA
    74521 TTGAAAACTT CTTGTCCCAC GATCAATCAG AGGTGGATTT TAAAAAATTC GACCTCGCTC
    74581 TGATACTTGG GTCATTTGAC GGAGAAACAG ACCAATCAAA CGGTTCAGGT AAAACCGCCA
    74641 TCATGGCCGC TATTTTGTGG GCTCTTTTTG GAAAATCCAG GCATAAGAAA AAGGATGGAG
    74701 TTGTAAAGTG GGACAAACGA TCGTGTAGGG TTGAGTTTTC ATTCTGGATG AATAATGATT
    74761 TATACAGAAT TACACGGACA CGAGATAAGA TTGTTGGAGA ATCTGATGTT GTATTTGAAA
    74821 AATGGAATGG TTCTCAATAC GATAGCATAA GCTGTGATAC AAATTCTGCG ACAGATAATA
    74881 AAATAGAAGA AACAATAAAT ATTAATTATG AAGTTTTCAT AAATTCTATT TATTTTAAAC
    74941 AAAATGATAT ATCTATGTTC GCTACTTCTG CTCCCGGAAA AAGAAAAGAT ATATTAAAAG
    75001 CGTTGCTAAA AATGTCCAAG TGGGACCAAT ATCAGAAAAA ATCAAAAGAC CGCGCAAAGA
    75061 TTTTATCTAC CAAAATAGAA GAAAAATCAA AATTATTGAT ACCATTTGAT GGATTGCAAC
    75121 TTGCTTTAAA CACTTGCGTT AGTGATATAG AAAATTTAGA AGTATTGTTG GCAAAGAACA
    75181 CAAAAGAATA TGATGAAAAC AATAGTAAGT TTGTTGGTTT GTCATCACAG TATCACACAT
    75241 TATATTCTGA TTCAGTTGAT GATAATGAGG TAAAATTATC GAAACTTCAA AAAGAGTATA
    75301 GCGTGGCGGT TAGTAGAAAG AATAAATTAT CCGCCGATAT AATTGAAAAT AATACATCTA
    75361 TAAGCAACAG CAATGATAGT GTTGCATCTA TAAAACAAAG GGCCAGTGTT TTAAGAGAGA
    75421 AAGTAAAAGC AAAGAAAGAT ATAAATTTAC AATTTTTGCG TTCAAAGCTA ATAGAAGGAA
    75481 AATCAAAAGA TGCATCTATG TCTGATAAAA TATTGGAATT AAACAAAGAT GTAGAATTAT
    75541 CAGGTGAGTG CGACCTTTGT GGAAAACAAA TAACTAAATC AGAGGCCGAT GCCATAAAGG
    75601 AATCAAGAAT ACAAAAATTA TCAGATTTAA AACAAAAACA ATCTGAAATA AAATCAAAAA
    75661 TTTCAAAGCT ATCAAAACTA TTAAAGGAAC AAGAGAAAAT AGTTGAGGAC GGTAATTCGG
    75721 CTGAATTAGA AATAAGCAAA TTAGAAACAA AGATATCAAA ACTTCAATCT GATATAAATA
    75781 ACAAAATTAC AGAAAATGAA AGAATTTCTA TTGAATTATC AAAAATAGAT GAGAAAAAAT
    75841 TTGAAAGAGA AATTGATTTA CTCAAAATAA AGGCAGACGC AAATGGTAGA AAATTATTAA
    75901 AAAAAGAAAT TGATGATTTG GAATTACTAT TAAAATCAAC AAAATTATCT GGAAGTAATT
    75961 TGAGCAAAGA ATATGGCCAT AAGCTTGGCA AAAAGGAAGA ATTTGTTGCA AGTATATCTG
    76021 CCCAAAAAGA AATACAATCT CAAATAGAAA GACTTAAATC CGAGTTTATT ATATATGACA
    76081 AATTAAAGAG TTATTTTGGC AAAGATGGAA TTCAGTCAAT TATAATAGAG AATGTTATAG
    76141 GTGAGCTTGA AAACTATACA AATGAAACTC TTGAAAAGAT TTGCAATGAA CCCACATCTA
    76201 TTTCAATAAA GACGCAAAGA CAAAATGAAA ATGGGTCTTG GGCGGAAACC ATTGAAATAT
    76261 CTACGAAAGT TGGACAAAGA ACAGATGATT TTGAATCTTT GTGTGGCGGA GAGCAGTTTA
    76321 GGATATCATT GGCAATAAGA TTGGCTTTAA GTAGTATTTT GTCGAGTAGA ATGGGCGGAA
    76381 AGATTAAGTT TTTACTTTTA GATGAAGTAA GTTCAAGCCT TGATAATAAG GGATTGAGAA
    76441 TGTTTATGGA CACAATAAAA GGATTGAGTA ATGAGATGAA GGTTTTAGTA ATAACCCATG
    76501 ATGACCGATT AAAAGATATG TTTGAGCATG TAATAATGGT TGATAAGGGA CCAAGCGGCA
    76561 GCAGAGTAAC TATGTCGTAA ATCTACTAAT AAAGGATGAT AATATGGGCA TTCTATATCC
    76621 ATTTAAAAGA GTGTATGGGT TGATTGGCGC ACCAAGAAGT GGCAAGGATT TGATAGCAAA
    76681 TTTTTTAGTG GAAACAAGAG GTTTCACCAA AATTGCCTTT GCTGACCAGA TAAAGTTGGA
    76741 GTTCGGTATT AGCGATGCCG ACTTTGATGC AGCCAAATCA ACTGGGTCCG ACTTGGAATT
    76801 AAGAAATAAG TTGTGGGATT TTAGTGCAGA AAAGAAAAAG AATGACCCAG AGTATTTTAT
    76861 AAGAACAGTT ATTAATAAAA TAAATGCCTT ACAAGAGTCG GTGGTAGTTA CAGATATAAG
    76921 GACACAGGAT GAATTGCGTG CATTTTACGG TGTCCCATTA GTAAGGCAAA CAAGTGCTGG
    76981 TAAATTATTT TTAGTCACAA AGAATGGGCA ATATGTGGCA AGTTCTGGTC ACATAGCGGG
    77041 GTCAAAGATA TTAGAAAGTG ATTTGCAGGA TTATTTTGAC ACTGGTAAAT GCCAGCGTAT
    77101 AGTAAATAAT GATAGCGGTT TGTGTGATTT TTACCAGCAT CTTGATGAAT TTTTCTTTAT
    77161 GCAGGATATT GTAAATTTAT CAAACAAATT ACAACTATTA AATTATTTGC GACAATTTAA
    77221 TATTACAAGA AAGACACAAC AATGAAAAAC ATACTTTTAG ACATAGATGG TGTCATTGCT
    77281 GATTTTTATG TTGGGTTTGC ACAACACTTA AATGAAAATC ATGGTTGTTC TCTTGATTTA
    77341 AATTCTGACC CATCAAGTTA TTCTATTTCA GACTGGGGAC GTGGTGTTTG TGACATCGGC
    77401 AATATAGAAG AAACAATATT GGAATGGATT ATGTCTGATG GAATGAGAAA ATTACCAACA
    77461 ATTGGAGAAG CAAAAGAGTT CTTTGATAAA CTTGAAAAAT TGGGAAATGT TCATATAGTT
    77521 ACGGCCAGAG TGGGTGATTG GAAGCTTAAA TTCAATGATA GTGTCGTCAA TAAAATAAAA
    77581 GACAACACTA TTGGTTGGTT GAATGACAAG GGGATTTCAA CAAAGAATTT AAATTTTGAA
    77641 CACGATAAAA TTTCCTTTTG CAAAAATAAC AAAATAAACA TTATGATAGA GGATAAACTT
    77701 TCCACGGCAA TCGATGCAGC AAGGAACGGA ATCAAATCTA TTATAGTGGA TAGAAAATAT
    77761 AATAAAAGCA CAGTCAAAGA AGACGGAATG TATAGAGCGT TTTCCTTTGA TGATATTTTA
    77821 AGAAAAGTTG GTAAATCTAA TGGCATCTGG TAAGTATATT TTAAAAGAAG ATGAATTAAT
    77881 TTCGCTTGTA AATGAAGTTA AAAATAATGG CCCAGAAAAA ACCTACGATA AACTAAAAGA
    77941 AAAAATTAAT TTGGTTGTGG ATTTTGATGA TAATCTTGAT AGTATGCTAA TGGATATGCA
    78001 TGATTCAGTA TTGCAAAGGG CAAGAATATG CGCAGAGGAT GATAAAAACA TTGATACTTT
    78061 ATATTCAATT ACGGTAATAT TGAGAAGACT TGCGCACCAG ATACATAGGG CCTACATAAA
    78121 ACGTGGTAAA GACAAAAGTA ATAATAATTT TTTGCATGTA GCATAGGAAA CTAAAATGGC
    78181 AGTAGTCACA CTAACATTTC AAGGGTCTGA TGACGAGATA GTCTCTGGAA TACCAAGATA
    78241 CATTTCCATA GAATCAAATG TCACTGCCAC AATTTATTTT ACAATTGATG GTTCAACGCC
    78301 AACCACTAAT TCACCAATAT ATACAGACAC AATTAATGTT CCAACTAATC AAAACTCAAT
    78361 TACATTAAGT GCATTTGGGG TTGGGCTGGA TGATGTTAGT GGTCCAATAT TGACACAAGT
    78421 ATTTGCAACA GATGTTTCCA GAATTTCAAT TACCAGAATG ATTGGGATTG AAGGAATTAT
    78481 GTTAAATAGA GCAGATACTG GCGCTGACAT ACCAAATGAT TATGATGCCG ATGGATTACC
    78541 TGGAAGATTT TTAGACATAG ACCCCAGCAA TTTAGATTTT TCGCCAGGAG ATCGTGGGTT
    78601 TAATGGAATA GCACCAGGAA CACGAATAGA GGTCGGATTT CAAGATCCCA CATCTACGCC
    78661 GTCATTACTT GATGATGATA TGGAAATTTC ATCATCACCG GAAATAGGTG AATTCTTTAA
    78721 TCCAAATGCC AGAGTTATTT ATATAGATAA TAGAATACCA AATGATATTT TAATCATTCT
    78781 TCGGCCATAT GGATCACTGC ACGACCCATA TATAGAGTTT GGCGGCAAAA GAATATTAGA
    78841 GTCATCAGAA GACGCAAATT ATGTCAGCGG TGGATTTGTA AAAAGATTTT ATAATCCTGT
    78901 TAATAATACT ATGGTATCGT ATTATTTTGA TCATAATGAA GCACGATATG TTAGAAATAT
    78961 ACAGAATTTA CCAAGCAATA TTCCTAATAG AGAACAATAC TCGCCCGGCA ATCCACTGGT
    79021 ATTTAAGTGG GTTTATGGTG GAAGGCAGTC TAGCTTGTAA GGAAAACAAT GGAAATTAAT
    79081 AAAGAAGAAG AAAATCCGTT ACTAATAAAG TTATCAGCAA GTTCAAAGAA AACCTATCAA
    79141 CAATGTCCCC GAAAATATTT TTTCAACTAT ATAGAAAAAG CACCCAAGAA AACTTGGTTA
    79201 CACTTTGACA TTGGGAATCT ATGTCACAAA ACACTTGAAT TATTTCATTA CAATTATATT
    79261 AAAAATGGAA CACACAAAAT GTCCTTATCT GAAATGATGG GCGTGTCGTT CGCAGAGGCA
    79321 AGGAAATCGT ATCTGGATAT GAGTAATGAT AATTTAGAAG AAGTAAAGTC AATGTTATCA
    79381 GATTATCTTG CATCAGTAAA AGAAAATGGA ATGCCAAATG TTAAGGGAAC TGAAATTGGT
    79441 TTCAGCTTTA ATATAGATAA AGATGTTTTA ATGAGAGGGT TCATAGATAG GTTGGACATT
    79501 ATGAAGGATG GCAGGTTTCA TATAGTTGAT TACAAAACAA CAAAAAATAC TCAATATCTT
    79561 GATGATTTTC AGTTGCTGGT TTATGGAATT TGGCTCAAAA AAGAGTATCC GACCATAGAG
    79621 TCATTTAGAG GATCATATGT TTTATTAAAG CACAAATCCG CACTTAAAAG TTTTGATTTT
    79681 AATTTGAGTG ATGTTGATAT AGTTCAAAAT GAATTAATAG AATATGCATC AAAAATAAGA
    79741 GAAGAAAATT CGTGGGTTCC AATTCCAAGC AGACTTTGTA ATTGGTGCGA TTTTTATGAT
    79801 ATTTGCCCGG CTCAACAGCA GTGGTAGCCA GATTGGAAAA GTATGAAAGA TTTTGAAATA
    79861 TTTAAGAACG ATGATAATTG TCAAATTGGG TTTTCTGGTG TTGTTGCGGT TTATGATAGT
    79921 GAAATTTATG TAGATACAAG AAGTGGAGTT GGATACGACG AAGTTATAAA AAAACTAAAT
    79981 CCACTTATAT ATAAATTTAC AAAAAAATAT TATATGAGTA AGAAAGATCT TGTAGAGGAC
    80041 ATAAAACAAG ATATAGTGTT AATTATTCTT GATGGAATAA AGAAATTTAA TCCAGAAAAG
    80101 GAAACAAAGT TATCTACATT TATAGAAATG TATGTTAATC AAAAATTAAT AAAAAAGGTT
    80161 AGGGATAATA ATAGGGATTT TAGAAGTGCA ACATCACTTA ATATTAGTAA ATATAAAATA
    80221 ATATGTAGGT GTGGTTTTAG GGATACTGTT AGTTTATCTC CGCAAGATAT AAAAGATTAT
    80281 TGTTGTAGTG TTTGCGGGAA AAAGATTGAA AAAATTCCAA GGCGGATATC CGTTGGTGAT
    80341 ATCAATGCAT CAGATTTATC AAGCCCACTT TCATCTGATC AATCCTCTAA TCCGCCACTG
    80401 GATATGGATA TATTTCAGGA GAAAAAAGAC GACAGTGATA TTTGTTTTGC AAATGATTTA
    80461 CAAAATTGGG TTAGTGATAA AGATGAAAAG TTAGCAAAAA TTATATCTCT TTATTGTTTT
    80521 AATGATTACT CAATTACTGC TGCGTCTAAA TTAGTTGGAA TAACAAGTCA AGGTGGAAAC
    80581 GGCAAGCTTA AAGATTTAAA GAAAAATAAA AAATTATTAG AAATTCTTGG TAGGTGAAAA
    80641 TGTCTAATTT GGTGAAAATT CTTATTAAGC AACAAAAAAC TGATGCAAGA AAATCTATAG
    80701 CAGCACAAAA TAGAGAGATA TCAAAAAGCA AAACATGTGC CCAATACATA ATGTTTAAAG
    80761 TAATTGCTGA TGAGAAAAAA TTTCTTGAGT ATGATTTCTC CTCGGCAAAA AAAATAGAAG
    80821 ATGTAATGGA TATAATACAT TCCATTAGAC ATGCATCGGT AAATAGAAAT TCTCATTACT
    80881 TTAAGTGTGA ATTATGTAAA AAAATATTGG CGCAGGTATC AACGCCACTG CCCGGAACTA
    80941 ATAAAGAATT AACAAAAGTT GATGACGATA AAATAAAAAT ACGATACGGT AATTTAATTG
    81001 CAATATTAAG CAAAAATGTT GCAGACGAAA TATCAAAGAT GCAAGGCAAA AAAATGCCAA
    81061 GCCAAAATGA TATTACCAGG TGGGCACTAA AAGACGCAGT ATTAGAATTT TACAAAGATT
    81121 TTAATGAAGA AGAAAGTGCG ATTGTCGTAA AAAATGTTGG AGACGATCGT CTTGATTTGA
    81181 AATTCGAAGC CGATTTTGAT GTTATTTATA AAAAATGGTT CGATCGGCTT GACAAGTTGC
    81241 AGCGCCGAAA CGATAAATAC ACATTGCAGA TCGAGGAATT TGATCGGGCC CAAGAAGATT
    81301 TGGAACAAGG AATGCGTGGT TCAAATTTTG AAAAACAATT GGATAGGTAT AGAAAAGAGT
    81361 TTATGGAACA ATTAAATGCA ATAAATGGAA CTAATTAATA AAGGAAAGGA TCGTATGACT
    81421 AATTGTGTTG AGGTTGAAAA ATTAAGTGAA ATAAAGTATA AGATTAATAT TTCTGTTCCA
    81481 TCCCAAGAGG TGGATAAAAA ATTCGATGAT TTTTTTAAGA TAGCTGGAAA GAGTGCGCAA
    81541 GTTCCTGGTT TTAGAAAAGG GAAAGCCCCA TTGTCTTTTT TGAAGCAAAC TTTCTATGAA
    81601 AAGGCAAAAC CAACTGTTGC GCAAGCCTTG GTTGGTGAAT ATTTTACCAA AGCAATACAA
    81661 GAGAATTCCA TTAATCCCGT TGGGAAGCCG GAAATGGATA GTAAATTTAA CAACGGCAAA
    81721 TACCCAGGAT TATTTGGATT TGATAATTCT TTTAGTGCAA GTCTTATTGT GGAAGTTTTA
    81781 CCAAAAATTG ATCCAGCTGG TTATTTAGGA ATGGAATTAG ATTTGCCAAA CATTGATTTA
    81841 AATAAGATGG TAGAAGCAAA GGTATTGGAA AGCAGAGAGC AGTTTGCAGA GAGAAAGCAA
    81901 ATTTCTGATA GACCTGCCCA AACTGGAGAC TCCGTAGTAA TAGATTTTAC CGGAATGATT
    81961 GATGGAAAGC CGTTTGGTGG AGGGTCTGCG TCTGGCCATG TGATTAATTC GCTTGGTTCT
    82021 GGAAGTTTGG TGTTTGGATT GGAGGCAGGA ATAGTGGGAA TGTCTTTAAA TGAAACCAAA
    82081 AATATCCCAG TGAAATTTCC TGATGATTAT AGAATGAAGA ATTTGGCTGG TCAGAATACA
    82141 ACATTTGATG TTACTCTGAA AAGCATAGTG GAAAAAAAGT TGTCAGAAGT AAATGTTGAT
    82201 TTAGCACTAA TGTTGGGATT TACCTCTATT GAAGAAATGA TGGAAAAATT TAAGTCTGAT
    82261 GCGCAGGAAA ACAAAAGCGC TATGGAGCGG CAAGCACTTG ACAAGACAAT TGTAAATATG
    82321 CTCATAGCAA AGAATGTTTT TGATGTTCCT TCGGCTCTTA TAGATGATGA ATTTAGGCGC
    82381 ATAATGACTA TATCAAAAAA TAAAGTTGAA GACTTGCAAA GCGATGTTAT TGCAAGTATC
    82441 AAGAAAATAG CAGAGACAAA TGTTAAGCGT GCGGTGTTGT TTGATGCAAT ATACGAAAAA
    82501 GAAAAGTCAC TTGAGGTGAC TCCAGAAGAA TTAAACAAAC TATTAGAACA ACACTCAAAG
    82561 GCAAACAATA TGTCGAAGGA TGATTTGGTT AGTAATTTAT ACAACTCAAA TCAAATGGAT
    82621 AATTTTGTGG GTATTTTAAG AACATCAAAA GTTGTTGATT TTATTATCTC ACAAGCAAAA
    82681 AGAAAGGAAA ATGTTTAATG GAAACAGCAA GTAAGCAATC GGTAACTGGA TTTAAGGTAA
    82741 TCAATTTTCA AAGCAAAACA AGCAAGGATA CAGAGAAGGT TCGTTTGGTT TTGGAGGCAG
    82801 AAGTAGATAC AATGGGAGCC GGCACATATG ATGTTGGCGA TATACTAAAG GCTTTGCTCC
    82861 ATCATCAAAC CGGACAAATA GATGTTGGCC TATCCGTGTT TGTAAATTCT GCACTTCCAT
    82921 CATCGGAAGA AGACACCCCA TAATATAATA GCATTAGTGT TTCGGCAGAG CAATGCTATT
    82981 TGCCATTGCT CTGCACCCCA CATACATGAC AAAATTTTCA GACATCATTA CACAAAAAAC
    83041 AACAAGCTGC TCAAAGTGTT TCTCGATGTT GTATGGCTTG CCGTGCCAAA TAGACGCAGA
    83101 CATTGCAAAC TTTTTAAAAT CATTTGGTGG TCCAATTTAT CCTTTGCAAT CAGTGTCTTT
    83161 GCTAAAAATA GACTCGACCG ACGGATTTCA TATAGAGGGA AGGCTTGGAG CAAAAGTTAT
    83221 AAAATTTGGA ATGCCAAAAA AATACGAAAA CAGTGATTTG GCAAAGCTTA AAAGAAAAAT
    83281 AGAATTTGAA TTACAATTAA AAAAGTGGTT GGAAAAGAAA TTAAATATAA AGATTGGATA
    83341 GAAAAATGAA AGATTTGTTT GTTAATCTGC ATTCGCATTC GGCGCAGGGA AGTTTGGCGG
    83401 ATAGCATGGT TACCGTTGAT CAACTTTTCA ATAGAGTAAA AGAATTAGGG CAAGAAGCAA
    83461 TTGCTCTGAC AGACCATGGA ACAATGGCAA GCGTTTTTGA TGCACGAAAA GCTTCCAAGA
    83521 AAACTGGAGT AAAATATATA CCAGGATGCG AAATTTACTT TGTTAATGAT GTATCAGATA
    83581 AAAAAGGCAA AAGATATCAC TTGGTTCTTT TAGCTAAAAA TGAAACAGGA TACAGAAATT
    83641 TACTAAAATT AAATTATCTT GGGTTCAAGT CTGCTCATTA TGTTCCTGTT ATAAATAAAA
    83701 TATTTTCCGT TGTTGATTGG AATATGCTTG AAGAATATCA TAATGGAATT ATTTGTCTTA
    83761 CTGCTTGCAG CTCTGGACCA ATTGCTCGTG CGTTGTTGGC AATTAAAGAT AATAATCCAA
    83821 TCAATGAAGT AGAAAATTAC TCTAATGCAT TGGAAATAAC AAAGAGACTC CAAAAAATAT
    83881 TTGGAGAAGA TTTGTATCTT GAAATACAGC CACACGACCT AAAGGCTTAT AGTAGAGACA
    83941 GAAAAACAGG AGATGCATTA CTGGACGCAA GTGGCAACCC AATAGTAAGT GTCGACCAAC
    84001 CATATATTAA TAAAAAAATA ATTCAAATAT CAAAAGAATT AAATATACCA TTAACTGCAA
    84061 CTTGTGATGT TCATTACTTA AACAAAGAAG ATGCCAAGGC ACACGATATG CTCATGGCGA
    84121 TAAATGAAAA GAAGCCACTT AATGATAAAA ATAGACACCG ATATGAGGTC GAAGAGTTTT
    84181 ACCTTAAGAG TAGCAGCGAA ATATTAAATT ACTTTACAAG TCGTTTTGAT GAAAACATTG
    84241 CACTCGAAGT ATGCAACAAT AGCATTATAA TAGCAAATAA GTGCGAGGAC TCTAAATACA
    84301 TAGACTCCGA CAAAATAAGA TTTCCTATTT TTGATGCATC AAAAGAAAAA GATTATGACA
    84361 AGTTTTTGAG TTGGAATAAA AATCAATCTA ATAAAACTTT GTCAGAGGAC AAAGCATATA
    84421 TGAGATTTAA GTGCATAAAT GCTTTTGGGA AAATGTATAG ACACTTGAGC GAAGATGATA
    84481 GGAAAATATA CAAAGAAAGA CTCACAGAAG AAATAAAGGT TTTTGAGGAA AAGAACTTTT
    84541 GTTCTTACAT GCTTATAACG TCCGACTTTA TAAATAAGGC CAAAGAACAC GGTGTCAGAA
    84601 TCGGTCCGGG TAGGGGATCG GTCGGAGGAT CTCTTGTCGG TAATTTACTT GGCATTCATG
    84661 AATTAGATCC AATACAATAT GGTTTATTGT TTGAGAGATT CATTAATAGA GAGAAGGTTG
    84721 CATTTCCTGA CATAGACACT GACTTTAGCC CGGACGGAAG AGAATGGGTA GAGCAATATG
    84781 TTATAAAGAA ATATGGAGAA TTGAATGTCG CTCATGTTTC AAATTTTTCA AAAATTACTC
    84841 CAAAGGTTGT ATTAAAAGAT ATAGCTCGCT CATTGGAAAT AGGCGGCGGC AAGAGTGAAG
    84901 CATTTAAAAT TGCAAATGAT ATCACTGACT CTATTTCAAT TGATTCAAAA ACATTTGATA
    84961 ATGCTTTGCA GGAATCAGCG AGCTTGAGGA AAATTTGCGT TGAATACCCA GACATAGAAA
    85021 AATATGGCAG AAAATTAGTT GGATTGGAAA AAACATTTGC AACTCATGCT GCTGGAATTG
    85081 TCATAAGTGA TATAGATTTA TCAACTTATA TTCCGTTACG ATATGATAAA GATGGGATAT
    85141 TGGCAACGCA ATATGAAAAG GAAAGATGCG AAAAGGTTGG TTTGATAAAA ATGGATTTCC
    85201 TTGGATTAGA GCATCTTAAA ATAATTGATG GCGTTATAGC TAATTCCAAG AAATTAGGTC
    85261 TTGATTGTCC GGACACAGTT GATTTGGCTC CTTTCGACGA TAAGGGCGTT TGGGATATGA
    85321 TTTCAAGAGG AAAGACATCT TGCGTTTTTC AAATGGGTTC AACTCATATG CAGGCAATGT
    85381 GCAAGAGAAT TAGACCAAGG AATATAGAAG ATTTAAGTTT AGTTAATGCC TTGGGTCGTC
    85441 CATCAGCAGC AAAGAGTAGA GACTTATATA TAGCAAGAAG AGATGGAAAT AAAAAAGTAT
    85501 CATATAAATA TGATTTTTTG GAAAAAGCAT TTAAAGAAAC ACTTGGTATT TGCGTGTATG
    85561 AAGAACAGCT GCTTAAATTA GCAAGATACG CTGCTGGTTG GAGCTTAAAT AAGGCCGATG
    85621 GTTTGAGAAA ACTAACAAAG CTAAAAGGCA AAGACCCAAA AATGGCAGCA CAATTAGAGG
    85681 GTGATTTTAT AAATGATACT GTTGCTAATA GTGGATTAAC CAATGAACAA GCCAAAGAAA
    85741 TTTGGAAAGA TATAATAGAA CCATTTGCCG GATATGGGTT TAATAAAGCA CATGGAATAT
    85801 TTTATAGTTT AAATGGATAT CATACGGCGT ATTATAAACA TCATTATCCA GCTCCATTTA
    85861 TGGCTGCTGT TCTAAAATCA GAGGTAGAGA AAACATCTTC AAATGCAGAA AAAATGAAAG
    85921 AGTATAAGCA AGAAGCACAA AGAATGGGTA TAAAGATTAT AGCTCCTGAT ATAAATTTTA
    85981 GCGAACATTC TTTTTCAGTG CGCGACCAAA AAACAATAGT CATGGGTTTT GGAACAGTTA
    86041 AGGGCGTAGG AGATAAAGCA ATTGAGAATA TTTTAGAGGT AAGGTCTGTT GGTCCATTTA
    86101 CATCATTTGC CGATTTCTTG CATAGAACAA ATTCAAGAGT TGTTCAAAAG AAGGTAATAC
    86161 AATCACTTGC GCAGGCCGGA TGTTTTGATT CACTTGGTGT TTCTCGCCGT GGAGCATTTT
    86221 TATATTACGC CGAAATAAGA ACAAAGACAG CAAAACATAT AGAAAAATTG GCAGATAAAA
    86281 ATAATGTTTT GGATGTTCTT AAAAACTTGA AAATTGAAAA CACTATTTCG GATTTTCATG
    86341 ACGAGTGGAA TAAGAAAGAA ATTTTGAATG GAGAAATGTT GTCCTTGGGA GAATATTTAT
    86401 CTGGCGGAAT AAATGACATA TATAATGAAT TTTTTACTAA TCAGGGAACA GCTTTAAGTA
    86461 GAATAAAAAA TATGGCTGAT GGCGCATCTG TAAGGATTGA AGTAGTTGTT GATGGTATAT
    86521 CTGAACAAAA AACAAAAACA GGCAAAAGTA AAGGACAAAG TTATGGTAAT TGTTCAATTG
    86581 TAGATAAAAA TGGAGATGCA TCAACTATGA AAATTTGGTC AAATGTATGG AACAAAGTAA
    86641 GAGATGAAAT TAAAGTAGGA AGACCAATAA GAGCTGTTTG TAAAATAAAC TCTTATAATG
    86701 GAAATAATAC ACTTGTATTA AATTCGTTAG AAAAGGTAGG TTAATCATGA AGTGTGAAAA
    86761 TTGCGGAGTT TTAATTAATC CAGATTTTGG GTTTGCGATA AAAAATAATC AATGTCCTGC
    86821 GTGTGGCAAA AACATTATGA GCAAAGAAAA GGCCATTGCG GTTTCTGACT TAAAGAGCCT
    86881 TCTTGCGGAA AATATAAAAG GAATTGACAT AGACCCCATT GTTTCGCTGG TGGTGGCCAA
    86941 TTTCGACATC AAACTAATTT CAAAAAACGG GTTGCAAAAG CCGGTCGCGC AGGATAAGAT
    87001 TGACGATGCC GGTTCGCCAC CAGAAAAAGA CGACCCGGAT GCCGAATTCA AACAAAAACA
    87061 AAAAAAGGAA GCGCAGGCAA TATTAAGGAA ATTGAGAGAC GAAGCACTCA ACGGCGCTCT
    87121 ACACGACAGA TATGGGTTTG AAGAAGATGG AGCTGGTGTT TCAATTGATA TAGGCGTGAA
    87181 TGACGGAGAA AGCACATTTG AGGTGGCAGA AAGAATTAAG AAAGAACAAA AAAGAGATGC
    87241 AGTTCTTAGT GGCGGCGGTT CATTTAAGAG GTCCGAGTGA TTAAGGGAAT AGGCCATAAA
    87301 AAAGTAGAAA TCACTAACGA AGAGTATTTG TATTACTTGG AATTGGTGAA AAGATACTCT
    87361 AATGAAACAC ATAGTGGTGA GGATTATTTT GTTGATTTGT TTCAAACCGA TAAATCAAAT
    87421 AATATATCTG TTATTACACC AACAAATAAT GTTCCTTGGG TTATTTTATT CTTTGTCCAA
    87481 AATCTTATGA TTAATCAGCG TTTAAGAATA AATGACTCAA AGATTGATGA ACTTGAAAGG
    87541 AAAATTGATG GCAGGAAATA GTTTAACAGT AAAAGAATTA CTTAATCCTG GTGAAAAATT
    87601 CGATCCCATG AATATAGACA CCAGCGAAAT AAAGGCATTA TCTAATGCGT TGCCACAAGA
    87661 TGGAAATATA GATACCAATA ACGCAGAAGT GATGGCAACA AAATACTTAC GCGGCGCCGA
    87721 TATCTGCGCG GAGCTAACAG CAATTGCTCT TGCTTATGTC CAAAAGACCA GCTCAAATAT
    87781 GAAGATGGAA TATAGTCAAG CAGCTTTGGT GAGGTCAGAG GATTATTTTA CTACAAAAAA
    87841 TGGTGGTAAA AAACCAGCAA AAATAACAGA TAAAATGAGA ACACTTTATG CGGAAATGGA
    87901 CGAAGAGTAT CTTGCCGCTT GCCAAAAGCA TGACGAGGCC ATGGCGTTTG CAAAATGGGT
    87961 GAATGGAAAA TATGATAGTT TCAATAAAAT GCACTATCAC TGCAAACAAG CTCTTTCTCG
    88021 CGGGTATGAT CATGAACGAA TATCGGGCTG GGAAAGAGAT ATAACGGGAA ATCAGGAAAG
    88081 CGGAGAGTGT AGTTTATCGG TAAATAAAAG CACAGACGAC GATGATTCTG GTTGGTAATA
    88141 CTTGACTTTT TTGTAAAATC AAGTATAATA ATAAATGTCC GCCGGCAATT TTTAGTTTAG
    88201 ATAAAGCCAA AGGACAATTA ACAAAGGAGT ATTAAAAATG AGTACAAAGG TAGTCGGAAA
    88261 ATTGGATGAT TGGAATGACG CGGATTTAGG TGGCAGCGAC TTTATGAATC TCGAAGAAGG
    88321 TTCAAATCAG GTTCGTATTG TTGGCAAGGC ACATCAGTTT TATATACACT GGACAAAGGA
    88381 TGAGACTGGT GCAAATCGTA AGGTTCACTG CGCCCTTGAT GGTTGCCCTC TCTGCCAGAA
    88441 GGGAGAGCGA GCACAACCAC GATGGTTTGT GACAGTCATT AATCGTAAAA CCAATAAGTG
    88501 TGCTATATTA GAAATTGGTT CTCAAATCTA TAAGAGTATT CTCAATTTGT TTAAAAAGGA
    88561 AAAGTGGGGT GATCCAAGAC AGTATGATTT GGATATTGAG CGCCAACCAA AGGGCTCACA
    88621 ACCATTATAT GTTGTTTCCC CCAATCCAAA GGAAGCACTC TCAGATGATG AGAAGGGGCT
    88681 TGTTAAGGAG TTCAATACAA GAGTTGATTT GGTTAAGATG GCCGTTCCAG CAACTGTAGA
    88741 GGAAATTTGT GAGAAGCTGG GATTATCTGC GCCAAAGGCA AAGCCAGCAG TAAGCAATAG
    88801 TTTTGATGAG GCTGAGCCAG TCGCAACAGA AGAAAGCGGC AGCGATGACG ACTTCAATTT
    88861 TGATGGTTAA TATGTAATTA GCGTGAGTAA TAAAATCCAG GATGACTTAA TTGTTATTCC
    88921 TGGATTTTAT TGTTTTATAG TCATTTCAAA CAATGTTAAT TCTTGCCTTA GATGTTAGTA
    88981 GTAAATCAAC CGGATGGTCC GTCATTCTGG ATGGTAAATT GACAGACGGA TACGGACTTA
    89041 TTTCCCCAAA CAAAAAATTT TCTCAGGGGG CCAAGTTATC GTTTTTTAGA GAACAAATTA
    89101 AAACACTGTA TTATAAATAT AATCCAGATT TGGTAATCGT TGAAAACATA TTTTGCGGAA
    89161 TTAATAAAAT ATCCTTTCGT TGTTTGGCAG AATTTCGCGG AGTTGCATTC CAAACATTAT
    89221 TTGAGATAAC TGGACGTGAC CCATACAGCA TAATGGCAGT CGAGGCAAGA AAAATTATGG
    89281 GAGTTGGGAC AAAAAAAGAA GATGCGTTTA GTGGTATCGT AAATAAATAT AACTTGATTG
    89341 GTTTTGATTT TGAGAAAGAC AATGACATAG TGGATTCATT TTGTCTTGGT CTCGCGTACC
    89401 AAAAAATACT CGACGGCGCT CAAATAATGC CAGTAATAAG GTCTAAAAAG AGAAGAACAA
    89461 AACAATCTAC CCGCAGAGAT AAGAGTGTTT TGGGTGGAAG AAAAACTAAG AAAAAAAGAA
    89521 AGACAAAGAA ATGAATAATC CTTATGAAGT TCTTGGGGTT GAAAAAGACG CGAGCCAAGC
    89581 CGACATAAAA AAGGCTTACA GGACTCTCGC AAAACAAACA CACCCCGACG TAAACCAAAA
    89641 TGATCCGGTA GCGGAAGAAA AATTTAAAGA TATTTCGGCC GCATATGATA TTTTGGGTGA
    89701 TCCAGAAAAA AGAAAAAACT TTGATACCTT TGGCAGCGTT GATGGCCGAG GCCCAGACAA
    89761 TGGATTTAAT CCGTTTGATT TTGTTATGAA TGATATTTTT GGTGGCAGGA AAAGATCAAC
    89821 AACCGGACAG CACATTACAA AGAAAATATC AATTAGTTTT ATGGAATCAG CTCTTGGGTG
    89881 TGAGAAAAAA ATTTCAGTAG AATATCCGCA TCAATGCAAA TCATGTAAAG GAAATGGATC
    89941 AAAGGACGGG ACTAATACTA AAACATGTGT AACTTGCAAT GGATTTGGAA AAATAGAACA
    90001 AAGTCATGGG TTTATGCAAA TAATAAATAG GTGTCCGACT TGCAATGGTT CTGGAAACAT
    90061 GATTACAGAA AAGTGCTTAG ATTGTTCTGG CAAAGGCATA GTATTTAACA CGGAGACACT
    90121 TAAAGTAAAG TTTCCGGCCG GAATCAGTAC TGGAAACTCA ATAAGGTTGG CAAAAAAAGG
    90181 TATGCCAAGT GATGTGGGTG GAACTAACGG AGATTTGTTT TTAAATGTGT TTGTTGAGCC
    90241 TCACCCGAAG TTTAAACATG ACGGAGCTAA TGTTTTTTCT TTTGAGAACA TTAGCTATTT
    90301 GCAGGCAATT TTGGGTGAAA AAATAGATAT TCAAACAATA CACGGTGACA TAAAATTAAC
    90361 AATTCCCTCA TACACTCAGC CAAATAGTGT ATTGAGGGTT GCTGGTAAGG GAATTATAAA
    90421 TGGAAATAAT TGTGGAGATC ATATTGTTGT TATTAATATA ACTATACCAA AAAATATTTC
    90481 ACAGGAAGAG GAAAATCTTT TAAAACAATT AAAAGAAATA AAAAATTAAC GAGGCACACA
    90541 TGCACAAAAA GTTTCTTGCA CTGATTATGC TAATTTCTGC TTTTTCTTGG TCTTGTCAGG
    90601 ATAAAAATAA ATTGACAGTT GGAGAACAGA TTTCAGAAAC CATTGTGTAT GTGAATCAAT
    90661 CATCAGGAGT CATTGTATAT TCCGATGAAG AACGATCATT GGTTTTAACA GCATATCATG
    90721 TAATAGCAGA TAATTGCGAT TCAAGCGGTA GTTGCAATAC AGACGAAATA AAAGTATCCA
    90781 TAGTGTATCC AATTTTTTTG GACAAAGAAA CAAAAATAAG AGCAAGAGAG ATAATGGAGA
    90841 AAAATGGAAC CAGTGAAGAT ATTATTAATT TAATATTGGA TAATGAGTTT ATTCAAATAC
    90901 CAGAGTTTTT TAGTGTTGTT CAATCCGAAG TAGACCCATC CCACGACTTG GCTATATTGG
    90961 AAATAAAAAC TTCGTTAAAT TTTCGTTTCT CTAATCTTTC CAAAAAAGAA TGCAAGGTTG
    91021 GAGACGATGT TTATCTTGCT GGTAATCCAA ATAGATTATT CAGAACAATA TTAAAGGGAA
    91081 CCGTTGGGTC TATTGATAGG TTTATAGATA ATACCGAGTC AATACAAATC AGTGGCGGAA
    91141 CAATATTCGG TAGCAGTGGC GGTGGAGTTT TTAATCTTGA TGGGGAATTA ATTGGAATAA
    91201 TTCAATCCGT AAGGGCATTG GTTACGCCTT ATTGTTATGG CGAGTGGAAT GAAGATGGAG
    91261 ATTTTGTTAA AAGGACGTGC GTTGAGTTGC CAGTTGAGTT TTTGGGTTTT GCTGCAAAAG
    91321 AAAAAGTAAT TATCGACTTT CTATCTGAAA GTCGATTTTG TTTGTATTTT AAAATTTGTA
    91381 AATAAAAAAG AAAGGTTAGC TAACTGCACA TAATCTGCTA ATATCTTCCA ACATAGTATG
    91441 CCACTACATA GGAGGTATTT TCATGTTCGT GCCGCTTAGA AAAGCGGTTG AATTAACGGG
    91501 TCTACACCCA AACACTTTAA GGAAATATGC AGACCAAAAC AAAATCAAAG CAGTCAGAAC
    91561 TCCCTGCGGG AACCGGTTGT TCGACACCGA TTCACTTCCG GGCCAACAGG CTCAGCGATC
    91621 AGCCACAGTC TGCTATTGTA GAGTTAGTTC AACCAAACAA AAATCAGGTC TCGCTAGACA
    91681 AGTTGTTGAA CTTAGAACCC AATTCCCCCA AGCAGACATC ATCCAAGATG TGGGATCCGA
    91741 GCTCAACTTC AAAAGAAAAG GGCTTAGGTC CTTATTGGAC CGATTGCTTC AAGGAGATCG
    91801 TATCACACTT ATCGTGGCTC GCAGAGACCG GCTCTGCCGG TTTGGATTCG AGTTGCTTGA
    91861 GTATTTGGTC ACCAAAAACG GTGGAGAAAT CATGGTTCTC GACCAACCTG AAACAAGTCC
    91921 GCAATCAGAA TTGGTTCAAG ACTTGTTGTC AATCATACTT GAGTTCTCTC GCAGAGTCCC
    91981 AGGACTCCAC AGATACTACG ATGATATCAA AAAAGATACG ACTGTTACCA ACTCAACAAC
    92041 AGAAACAGCA ACTTAATTCG TGGATAAACG GTTTTCGTTT TGTTTATAAT CAGTCTTTGG
    92101 AGTATGCACA GAAGCAAACA ACTACTCCAT CGTGGTTTAA AACTAAAAAG CAGTTGTTAG
    92161 ATCAGTTACC CTCTTGGACT AAACAAATTC CCTATCAAAT TAAATCAATT GCTATAAAGG
    92221 AAGCATTTGA TAACCTAAGA CAACGGAAAA AACAAGCAAA ATTTAAACAC ACTAAATTTA
    92281 AGATGCACTT TAAGTCTAAG AAGGAACCAC AACAATCGTG TTATTTGCCT AAGTCTGCGG
    92341 TTTTGACAAA GGGAATTTAT CCAAGGTTGC TGGGGAAACT TAAATACACA GAATCACTGC
    92401 CATCCAATAT TGGTGACTCT CGTTTAGTTT ACGTTTACGG GAAATTTTAC TTAACTATAC
    92461 CAACAACAAA GCAACGGTCT TTAACCGAGA ACCAAGGCAG AATCGTTGCT CTCGATCCAG
    92521 GTATAAGAAA GTTTATTACT TTCGTAAGTC ATGACAGTGC GGGTTGCTTG GCAACCCATG
    92581 ACATAGGTAG GATTTATAGA TTATGTTTTT ATTTAGACCA ATTAGTTTCC AAGACAAGCA
    92641 AGGCCAAGTC TAAACAAAAA CATAATTTAC GAAAAGCAGC AAACCGTATT CGTGAAAAAA
    92701 TTAAAAACTT AATAGATGAA CTACACAACA AAGTTGCCTA TTTTCTTGTT AATAATTTTG
    92761 ACCTAATTTT ACTACCAACT TTTGAAACAC AACAAATGGT TTCCAAAGCA CATCGTAAAA
    92821 TAGGATCAAA ATCAGCCAGG GCCATGATGA CTTTCAGTCA CTATAAATTT AAGCAGAAAC
    92881 TAAAACACAA AGCCTTTGAA TACGGGAAAG TAGTAGTTGA TGTTTGTGAA GCCTATACTA
    92941 GTAAAACCAA TAATTTTACT GGCGTGGTGG ATAAAAAATT AGGCGGAAAA GAATACGTAT
    93001 TAGTTGGTGG GAAAAAAGTG GATCGAGATA TAAATGGAGC CTTGGGTATT TTACTTATGG
    93061 CATTGGGAGA TACACCCTAT TTGGACAATT CAGTCCACAA TTGCACTGCT AATCATTATT
    93121 AGCAGAAAGG TATCGGAATA ATTAATGAGT AAAAGTATGG CAGATATTTG GAAGACTATA
    93181 GAAAAGCAAC ATGGTCCTGA GGGATTGTAT GTTGGCAATA CGGACATGAC AACATATTCT
    93241 GGGGCCATTC CTACCGGCAG TTATGGTTTG GACGACGCCC TGGGTATTTG GGGTCTTCCA
    93301 AAAGGACACA TGGTTCAGTT TGCGGGGTTT GAGCAATCCG GGAAAACACT GATGGCTCTT
    93361 TCTGCTATCG CACAGTGGCA AAAACAAGGT TCATCTAACT GGGCCATGTT TATCGACGCA
    93421 GAATTTACCT ACACAAAAGA GTGGGCAGAG ATGCTGGGAG TTGATACTTC CAGACTTTAT
    93481 GTTTATAGAG AAAATAAGGG ACCAGAAATT TTTGCTCGTT TGACTGGTAT TCCCGGTAAA
    93541 CCAAATTTGC AAGGCGTGAT TAAAAAGGTT AAGCCCGGCA TTTTGGATCT TGAAATAGAA
    93601 AACGGCGGAA CTGGATTAGG TATTATTGTT CTTGACAGCG TTCCAGCCGT ATTAGTGCCC
    93661 ATGGAAGAAG CCAGTGCGCC TGGAAAACAA AATATGGCTC TAATGGCTCG TTTTCTTCCG
    93721 CCTGAGCTAC GAAAGCTTAC ACCACTATTG ACAAAAACCG GTGTGTTGTT TATTGCAATA
    93781 AACCAATTAC GTTTTACGCC TGGGGTTATG TATGGAGATC CTACTATGTC TCCTGGTGGT
    93841 CAAGCATTAA AACATGCTTG TGCACAGATT ATTAATTTTG GACGTATGAA AGGAAAAGAC
    93901 TCGAAGATTG AAGAGGGAGA GGAACAAACA GGTCATCACA TCATGGCCAA AATCGATAAG
    93961 AACAAAAAAG CTCCGCCGTT TCGTAAAGCA ACTTTTGGTA TTAAATACAC AGAAGGTGTG
    94021 GTAGAGCAAA ACATAGAAAT TCGTGACCTC GGAGCAAAAT ATGGTGTAAT TCTTCGTCCC
    94081 AACAATAGAA TTTGGGAGCT GGATGGCATA AAATATAGTG GTAAAGATGA TATTGCCGAA
    94141 GCCCTGAAAG AGGAAACCTT ACAGCAGTCT GTGTTGGAAC GAGTTAAAGA AGCTAAGAAA
    94201 AACTGTATTC ATCTAGTTAA TGTTGATGAC GAAACCGAAA CCGAAGAAGA GATGGACCAA
    94261 GAACAAGAAT TGTTGGATGC GGAATCTACA CAAGAATTGG AATGATGTTG GGAATATTAT
    94321 TGCATGTGGG ATAAAATGAA AATTTGTGGA CATTGTAAAT TTGAAAAACC AAACTGTGAG
    94381 TTTAATAAAA ACAAACGCAC AAAAGATAAA TTAAGTAGTT GGTGTAAATC TTGCACAAAA
    94441 CAGTATCAAG TAAATAACAA AGATAAGATT GTGGCAAGAA AAAAACTATA CTATAAAAAC
    94501 AATAGAGAAA CGATATTGGA AAAAGATAAA TATTATAGAG AAAACAATAA AGAAAAAACT
    94561 GCAGCATGTC GCAGTAAATA TTATGAAAAC AATAAAAAAG AAATATTAAT TAATAAAAAA
    94621 CAATATTATG AAAATAATAA AGAATCGCTT TTAGAACAAG CTGCGGAATA TTATGAAAAT
    94681 AATAAAGACA AAGTTCTAGA AAAAAGAAAA CAAGATTATA AAGATACCAA AGACGAGACG
    94741 CTTATAGAAA GAAAACTATA TTACGAAAAC AATAAGGAAA AAATATTAGA AGATGTTAAA
    94801 AAATATAGTA ATACGCCAGA TGGCAGAGAA AAAATAAAAC AGCGCCGAAA AAAGCGTCGT
    94861 TCAACAGATA TCAAACATAA ATTGTCTCGT AGTCTAATAC ATCGTTTATA TAAAGCACTC
    94921 AAAGGAAACT ATAAATCTGG CTCCGCTGTT CGCGACTTAG GGTGTTCCAT TGGCGAACTA
    94981 AAAATGCGTT TAGAAAGACA GTTTGAGCCA GGAATGACTT GGGAGAATTA TGGAGAGTGG
    95041 CACATAGATC ATATAATACC GATTTCTAGT TTCAACCTAA CCGATAGAAT GGAGTTTTTG
    95101 GAAGCTTGCA ATTGGTGCAA CCTGCAGCCG CTTTGGGCTG CCGATAATAT AAAGAAATCT
    95161 AATAAATTAA TATAAAGGAT AAATAATATG CTAATTACGT GTAATAATCG TGGATGTTTA
    95221 AAAAGCTCTG ATGCACTTTT GGATGTAAAG ACAGATAAGG TTATTTGTGG GGAATGTAAG
    95281 AGAGAAATAA CCAATGTATC TGTCATGATG AAGAAAACAC TAAAAAGTTT TGGACAAATT
    95341 ATTAGAGAGA CAAAAAAGGC TTTTATGCTT GCGTGTAAGA GCTGCAATGC CAATAGGGAA
    95401 ATAGTTCTTG ATCAGAAGGG AAATACTTTA TGCAAGACTT GTCATAGTCC AATAAAAATT
    95461 CATCCAGCAT TTAAGATCGC AATAGAAGAG TCTGGTGGAC TTGAGAAAAT AATACTAGAG
    95521 GACGATAAAA AATAAGAAAG AAATATCAAA CAATGAGCGA ATTTTATAAG AAATTAGCCG
    95581 ACGTTTGTCA TAATATACTG CTTGATGACA TTGGGTTGTG GTCGTATTTA AAGAAAGAAA
    95641 GAAAAATGAC AAACAAAACA ATAAAAGAAT TTGGAATTGG TGCATTTCCA TCGGACCTAA
    95701 GAAGATTGTT TAATGAGTTT TCCCTTGATC CAGTGGAATT GAGAGAGAAT GGAATAATTT
    95761 GGAATGCAGA ACATAGTCAG TTTAAACTGT ATCCAATAGT GATTCCAATC ACCGATATAC
    95821 ATGGTTCTCC GATAGCGATA GGTTGCAGAA CACTAATTAG TGAAAGTGAA AGAAAAGACA
    95881 TAGGATTGCC AAAGTATAAA AATAGTGTTT ATAAAAAAAC ATCTAATCTT TTTGCGCTAA
    95941 ATAAATCATA TCAAAGTATA AGAAAAAACA ATCTAGCAAT TGTTGTTGAG GGATATTTTG
    96001 ATGCGATTAG TGCCCACCAA AATAAGATTA CCAATGTTGT TGCAACTTGT GGAACAATGT
    96061 TTGGTAAAAA ACAATTAGCA ATACTATCCA GATATACTAA TAATATATGC TTATTATTTG
    96121 ACAATGATGC GCCAGGGAGA ACTAGTGCCA TAAAGGCAGA GAAAAACTTA AAGGATATAG
    96181 ATGGGGCTAA AATCTTTTTA AGATTCACAC CAGATGGTTA TAAAGATTTA GATGAATTCT
    96241 TGCGAAATGG CGGAGATTAT AATACGCTAT TTAAAGACTC TAATGTTTGA GGAAATTTAA
    96301 TGCCGAAAAA TTTTGTATGC AGTGGATCTG GAGACGCAGA TGTTTCTGGA AATTATATAG
    96361 AAATAAGTAT AGATCCAAAT GTTTTAAATA ATTTCTCAAA TGAAGACGGA ATGTCAGCAT
    96421 TTCTTTCATC ACAATCATGT TCTGAGGAAT TTAAATTATT AAAGGCAGAA CTGTTACAGG
    96481 AAGTTTTACT GATAATAGAA ATGTGTCTTA CCAAAAAACA GAAAGAGGTT ATGAAAATGA
    96541 CATTTGTTGA TGGTATGACA CAGAATGAGA TAGCGTCTGA ACTTGGAAAG CATCAAACCA
    96601 CTATACATAA ACTTTTGTAT GGAAATTTGG ACTACAATAA TAAGAGAAGG CGTTATGGTG
    96661 GTGCAATGAA AAAAATTAGA AAAATGTGCG CAAATAGTAA AAAAATACAA GAAATACTTA
    96721 CAAAAATGAA ACAACAGGTT GAATAAATAT GGGAAGAAAG AAAATAATAT TGGATCCGGA
    96781 TAAGCTTACC AATAGTTACA AACAACTTTT ATCAATTAAT AAAGTTGCCT TAGAGTTAAA
    96841 TACTACACCA TTTATTGTGC GAGAGAGATT AATTGAACTT GGGGTTAGAC TGGTAAATCC
    96901 AGGCGGTCAA CATAAATATT CGTGTAACGA TGATTTTTTC TCAACTGATA CTCCGGAATC
    96961 TTTTTATTGG GCTGGGTATA TGGCCGCAGA TGGATGCGTG TCTCAATCAT ACCGTAATGG
    97021 TAAAGTGGTG TCTGTATCAA GTATAGACAT AGAACATATG GAAAAATTTA AAAAATGTGT
    97081 TGAATATGAT GGACCAGTAA GAATAGATAC TAATTTAAAT GAAATAAATA AGACCAAAAC
    97141 TATAAAAAGT ACGAAACCAT TTTCTGGCAT TGGAATTCAT TCTGAAAAAA TGTTTTATAA
    97201 TTTGGCTAGA TTTGGAGTAA TTCCTAATAA ATCATTGATA TATGTTTTCC CAGATTGGCT
    97261 TAAGCAACAT GCACTGGTTA ATCATTTTAT TCGAGGCTGC ACCGACGGAG ATGGTTGCTG
    97321 GTCTGAATTA AAACCGCGCG GCGGTGGAAG AACCAGAGAT ATATTGACAT ATCATTTATG
    97381 TGGAACAAAT AGTATGGTTG AATCAGTTAG GGAAGTTTTT AGTAAAAATT GTGGACGAAA
    97441 AATTACTCAA AAAATATATA AAAATAAAAA TATTTTTTGC TTATCGTATT GTGGTAATGT
    97501 TCAAGCCAAG GCAATAAGGG ATTTCCTTTA CGCCGGCGCA AATCAAAATA TTTGGTTGAA
    97561 CCGCAAGCAC AATATAGTAT ATAATGATTG GATAGATGTT TTGTCAGAGT ATGCAATGGT
    97621 TTCGGTAATA GGAACTAATG CGAAAACAAA TGAGATAGTT GAGTTTAATG GTATGATGGA
    97681 AGCGGAGCGA CACGGATTTA ATCATTGCGG AATATCAGAA TGTTGCTCCG GGAAAAGAAA
    97741 GTTACATCAT GGTTACAGTT GGAAATTTAA CAAAAGGAGT TGTGTTTAAT GAAGGTAATG
    97801 CTCATCAATG AGTCTGGAGA AAGAGTTGGG GAAGTTCTTA TAGAGGAAGC AGAAAGGCAA
    97861 GCAAAACTAG CGGGAAAACA GTTGGCGATG GTTGCCCAAA ATGTATATAG AATAGTTGAA
    97921 ATAGGCAAAC TAAAATACGA AAAAAACCAA AAGCAACGCC AAAGCCGCGT ACAAAAAAGG
    97981 CAGCACAAGA TAAAGGAAAT AAAATTGGGA GTAGCAATAG AAACACACGA CATAGAAGTA
    98041 AAAGCAAATC ATATACGAGA ATTTCTTGAA AAGGGCCTTA AAACAAAGAT TACTGTTCAG
    98101 TTTAAGGGGC GACAAATGGC TTTTCAGGAA ATAGGCTTTC AGAAGTTGAA TCTATTAATT
    98161 AAACCATTTC TTGATAATGG CTTAGCAACA CTTGATAAAG AACCAAAAAT GGATGGTAAA
    98221 AACCTGATAG CTTTTCTCAT TCCAACCCGC CGAAGTTAAT CTCACCACTT ATACAGTAAT
    98281 CGTATAATTT TCTAAAAATC AAAACAAAAA TACCATCTTT CTATCAATAT TTTGAACTTA
    98341 TAATGTTAGG TGTGGTCTAT TCTGACTACA CCACATTATT TATGTGGGGT TATATTAAAT
    98401 GGACACTCTT GATTGGACCC AGTTGGCCGG AAATGTTAAT AAAGATGCAA ATAAAATAGA
    98461 ATATGAACCA AACAAAGGTT TGTTTAGAAA AATAGCATTT GATGTATTTC AACTAAATTC
    98521 TGCGCCCGTT GAGTCTCTTT GGACACTCGA AAGTAGCGAT GACGGAACAC AGTATTTGGT
    98581 CGCAATGTAT GCCGATGATG ACACTGAGAC ACTAGAAGCA AAAGGTGACT GGAACGCAAT
    98641 TATGTGCAAA AATGCTAGCA GTGTCACACT AACCTATAAA GAAACACCAT TATACAAGTT
    98701 TGCTTCATCT GATTATGGTT TTATTGAGTC AGATGCTCAT ATTTTTCAGA GAAGTCTTAT
    98761 AGAAAAATTT AGTTCAGATA AAGCATTTGT GTCATTATTT TTGAAAGCAC AGCCCAAAAA
    98821 TAAACTATCG GAAATATTAA ATAAATTCCC AGAACTCAAA GATTTTGTAT AATAAACTAA
    98881 TGGCCGCCTG GTCGGTCTAA TTTTTGGAGG AGAATGTAAC ATGACTAGCA ATATAAATAT
    98941 TGGCGAGCTT GCTCGAATCG CCAAGGAAGC GCTTGATGCA AGAACCAATG GACAAGAGTT
    99001 CATGCTCAAC GATGTATATA ATGTTACTCG TGCTGCCTAT GAGCGTCACC CAGAAGATCA
    99061 CGTAATAAGG CATGTTGCTG CAACAATAGA GAGAATGTAT GAAAGATCAA AGGTTGGCGC
    99121 AACAATAAAC CAGTCCGAGA TATCCAAAAT ATATAATCAT TTCGCTAGTT TATCTGGTAA
    99181 TTCGAATTTT AAGAGTGTTC TTGGCCACTT GTTGCTTGGA GACGTAATAA AAAAATCCTC
    99241 CCCAGATTAC GATAAAATCA ATAAAACAGC CCAAGAAGAT TTATCTATAG ACACACAAGA
    99301 CGTAAGAGAT GCATCGGCAG CAATACAGAC CATGTTTGTT GACACCACAA ATAATGTATA
    99361 TGATAAGAAA ATTGCATCTG ACGGAGTAAA AATTGTTTCT GCTGAGCTTC GAGCACTCGG
    99421 CGTTCCATTT CACTCTGTTT CAGTTGTTGG TGGGGATAAT AAACTATTGG TTTATTCCTC
    99481 GCAATTTGAT ACGAGGAAAG GTCCATTACA AGTTGCAATA CCAGTGGAGA TTAAAAATAA
    99541 TCAAGTTTTA TTTCCAACAA AGTTCGTAGA GAATGGGCAA TTAACTGATC TCACGACTAA
    99601 CAACATACGA AAACATATAG ATAGGTTTGC AGAAAACAAT GAGTTCTATG TAGATAGACA
    99661 ATTTCCAGAA AGTAAACCAG ATATTAACAC GCACAGTGAC GTTGAAATGC CAAAGTCACT
    99721 GGAACATTTG GCAAGAGACT TTGAAGATAG CGTAATAGAG GCAGCAAGCT CCTTTGGTCT
    99781 TGGGTCAATT CAGTGTGGAA AGGAAATGGT TGGAAGAGAA TTAAGGTCCG CTGGATTTAA
    99841 GAATGCTCAG GTCAAATTTG GAAGCGAGAG CGCGGACTCG GTTGTGTATT TAGCGTCCAT
    99901 ACCAACGCCT AAGGGCGCAG TCGAAATAGA AGTTCCGGTT GAGATGATTG CAACAGCTGA
    99961 AAATAAGTTT TCTCCACTAA TTCCAACGTA TTTTGCTTAT GATGGAATAA TAGAGGATTT
   100021 TACGGCAGCA AAACTTCAGA GATTTGCAAT TAATCTACCA ACACCATCAA CTGAGAACAA
   100081 AATTTATAGA TCAGCGTTCG CATACATGAC ACTCCCAGAA TTAAAAGATG AGATTTTAAA
   100141 GGCGGCTAGC GCAAACGATT ATGTGAGTTG TGAAGCGGCA TTATCAGAGA TCGAAGAAAA
   100201 GTTTTCAGAA GAAGATTTTA AAAATGCAGT CGCAGACTAC CACTATATAT TGATGCATAA
   100261 GACACATTCT GAGCACTCTG AGATGCAAAA ATGCAGCAGA ATGATTCCTG CTGGTAAGGG
   100321 GTCTATATAT CCCAGATGCG GCCATTACCT TGTTGCGATG AACAAAGTTG TGGTTGATGA
   100381 GAACGGAAAT TGTCATCTAA AGTCATCAAT TGAGCGAGAA AAATTAAACC CGGCAGAAGA
   100441 CGGTGGTGCA GCCATAAGCA CATCAAAGAT TTTTATGGCA TAATATATAA TAATAGGAAT
   100501 ATATAAAAAA ATGGCACTTA ATATCAATGA ACTAGTGTTA TTGTCTGAAA CACTATCAAA
   100561 AAGTGGCAAA ATAAAGCAGG CAAAGACTAT AGAAGGCATG ATTGATAAAT TATCAGCCGA
   100621 ATGGGACACA ATGGATCCAG AAAAACAAAA AAGTTGGGTA GAGAGGCAGG ACTGGCACAC
   100681 AAATCCCATC GAATACATAA ATCGTCCCGA GAAAAAACCA GAGCCACCGA CATCTGGTGT
   100741 TTCAACAAAA AACGAAGACG AAACGAGTAT TGATGAGGAT AAAATTAATG AAAAGGCACT
   100801 AGAAGATGCC AATAAAGAGT TTAGTAAATT TTTATCTTAT CTTGATTCTA GCGGCATATC
   100861 TCCTCAATCG TTTTTTGATA CCGTTCATGG GTCTGGTGGA ATTATATTGC GCAACAATCC
   100921 AGAAACAAAC AAACCAGAGG TGGTGAAAGA TTTTCCAGAA GATAATGAAA TAGACTCTTC
   100981 GGCCGCAATT AATAAAAATG ATGTATTATA TAAACTTGCA GAAATGGCAG ACAGATTAGA
   101041 TTCTATTGGG GCAACAAAAG AGGCAAATCT TATAGATAAT TTCATATCAA AACACGCATC
   101101 GGGTCCTGTA GTATTAAAGA GTGCAGACGA CCAAGAAAAA AAGTATGATG CAAAATATCA
   101161 TCATTCGTTG CAGGTTAGAG AACCAAAAAA TAAGGATAAA AAAGAAACAA AACATAGTGT
   101221 CAAAAACTAT GAAGGCGGGC ACGGATGCAG CACACTTAGC ACAAGATACT GCCCAGAACA
   101281 TCCTGGGGTT ATGCTCGGAA GAATAGGCGA GCTTACATAT CAGTGTTCTC TAGATGGCCA
   101341 TGTTTACAAC TACGAAGCAG GCTGGGTTGA TGCCGATGGG ACAAATCACC CAGGAGGATC
   101401 TGTTGCTGGC CAGACACCGG ACTCTACCGG ATATGATACG CCACACAGAG TATTTGATAG
   101461 TAGAGAGAAT ACATTAAATA GGGGAAAATA AACAATGTAT AGTATTGATG AACTTATTGC
   101521 AATAGCAGAC TCTCTTGATG CGTGTGGATT ACATTCAGAA GCAGAAACTA TAGATGGTAT
   101581 GATAGAAAAA TTGGCCGCAC CGACGTCTGG TGCTATTCCA TCATTTGTGA CAAGGCTAAA
   101641 AGAGACTTTT GTTTCTGAAA TTGGTGATTC TGGGGACCGC ATTAGCCTTG AATACATTTT
   101701 AGAGGTAATA GACAGTGTTG CACAAAATAG TGGTCCATTT ACTGGATATA AGGCTGGCCC
   101761 AGAAGAAGTA AATAGACTTA AAGTTATGTC ACAAGAGCCG GCGAGCAAGG CACTACACTT
   101821 ACTTGAGCTT CAGAGATCGG TAAAGGACAT TAAATCTGAG TTAGACAAAG AAAATGACCC
   101881 AGAAAAAATC AAATTGTTGC AGCGTGATTT GAAGAGCGAT CAAGAAGACT TAGACGAAAT
   101941 ACTCAAAAAA GTAGAACAAT GGAAGAGTGG TAAAAGAGAT AATGATATTG CATCATATGA
   102001 TCTATTTACA AAGATATACA ATAGTCGCGG AGAAAATATA GAATAATGTC TGCATCGAAA
   102061 GTACTAAAGC ATCCCGATAA AGATGAAATA ATAGAACTAC TTGCAACCAA AGGAGAGTCT
   102121 GTAAGGGAAA TAGAATCAAT GTTGCGAAGC AAGTATCCGT CTAGTAAACA TTTGTGGATA
   102181 TCATCAGTAA CACTTCAAAA ATTCAGAAAA GAAAACTTAA AGCTTGAGGG AAGAGTTCTT
   102241 AGGGATATAC AAGAAGCCGG AAGAGTTCAA AAGCAGCAAT CAGAAAAACA AGAGAAGATT
   102301 CGTATTTTGG AATCTACCGG CGCTTACACA AAAAAAATTA ATGAAATTGC TGATTCTAAA
   102361 CTAGATGTCC AAAAAAGAAT TTTGCAGTTG GATAGAATAA TAGAATCAAG AATGGAGTAC
   102421 TGGTATAATG CCATTATTAG TGGTACAGAA ACTGCATCAA AAGGTGACAA GGAATTAAGA
   102481 CAATTTATGG ACAGACAAAT GAATCTTTTG TCGCAATACA AGAAATTGGT TGAGGGAATG
   102541 GCAGATAGAA CAATAGATCA TAATGTGAAT ATAACGGTAA TGAATGAACA AATAGGAATA
   102601 ATACAGGACG TAATAAGAGA GTGTATATCA AGTTTTTCGC CCGAACAAGC AATGTTGTTT
   102661 ATGGAAAAGC TAAACAGAAG ATTAAACGCA ACAACTTATC GCCCAAAAGA ACTACAACCG
   102721 GCATTATCAT TAGTTGAACT TAAAAAATCT GAAGAAGATA TTATTGACGG TGAATATGAA
   102781 TAATTACCAC CAAAGAATTA AAGTAGCGTA TTCTGGCGGC AATGTAAACA AATATATGTC
   102841 GAAACGATTG TCTGATGCGG CAGAAGACGG CATGACTGAC AATTTATATG ACGAATTAGA
   102901 GCGAGACGCG ATTGATGCCA GTGATGTGGG TGTCGAAAGT GACAGAGACT ACAACATATA
   102961 CTTTTTTGTA AGCTCCTTAG TGGACGACAT ACTGCTAGAC ACCTTTAATA AAAAGATTTC
   103021 ACCAGAAGAT AAAAAAGAAT TGTGTAGGTT TATCCTATCG CACAAGAATG ATAAAAATTA
   103081 TAAACTTGAC AACTTGACAG ATTACAGGAT ACTAATACAC AAGTGGTTGT GTGATAGTTT
   103141 ATCAAAAAAG GCTCACCCAA ATATATCTGG AAAAAACATA AAAGATCCAA CATATTTGAT
   103201 TGATAAGTGG ATAGATGCAA TAAAAAAAAT ATACTCAATA ATTCATACCA ATAACATCGG
   103261 ACGAAGAGAT GCATTTGATT ATGTAACCTC AGATTGGGAT GCTGACGAAA GAAGTAAGTT
   103321 TGATAATTGG ATGAAATACT ACGAGAGTGG TAATACGGAG AAATATAACG TGAAAACCGC
   103381 ACAATTTAAA AATGTTTTTG GTGCAGAAAT CCCAATACCG AGTACATTAC TAAACAGAAG
   103441 AGAACAATCA AATTCACCTA TTCCAATTTC CACATATAAG GCAAATTTAG AACCAACCAA
   103501 AAAAGAAATT GATGTGGAAA ATGCAAAGCA ATTTAAGGCC CAAATGCGTT CTCGGCTGTA
   103561 CTCGTTTAGA AAATTATTAG AAAAATACCA CGATATATTG TCCAAACAGA ACATAGACCA
   103621 AATATACGAT GAATTATTTG CGCTAGAAAA AAGTGTTGGA AAATTAAATG TTTATGCATC
   103681 ATTGAGAGAT AGGGCCATAC TATCCGCAAA CAGGATAAAA ATATTTGGAT TCCCAGAGGG
   103741 AGCAGATATG CTAGAAAAAT TTGCCGCCGA GCCGGCAGTT GGTCAAGGAG TAATGAGTGC
   103801 TTTGCCGCAG ACTGGATCAA AAGAACCAAA TTTACCGCCA CAAAGTACGT CTATGGCTGG
   103861 AATTCAAGAT GTAATAAATA GACTTGAGTC AATAGGCAAA AACCTTAAAT CTAGAGATAT
   103921 GATAAGAGAA TTAGCTAGCA TTGACATATT ACTGAACGAG ATGGGTATGG CTAGTTACTT
   103981 CCCAGAATTA AGCGACTCTC AGGCAAAGCT AATAGAAGCT TATGGTTATG CATCGAACAA
   104041 GGTTGAGGCA ATAATAGCCA AATTACGCGG AAGTGGGCCA AGCAAACCAA AGAAAACCAA
   104101 AGAAGAAGCC ACACCAGACA CTATTAATCC GTTGCCGATT AAGCAATCTC CACCTACACC
   104161 AGCACAGAAA CCGATGGAAA CTGGAGAGAT AATGGACAAG CCAGTTGGAA AAGTAGAAAA
   104221 CAGATTACCA ATAAAATAAA AATGAATATA AATGAGTTAC TTGAGTCAAT TGACAAAATA
   104281 TCAAAACTAA GTGGTTTGTC TAAGCCATTC ATGGTTGGCG GCGTTCCAAG AGATCGTTTT
   104341 TTGGGAAAGC TAGGAAAGCC CTCGGAAATA AAGGATGTTG ATATTACAAC AGGAAACAAT
   104401 GATTCAAGAA AGCTTGCAGA AATATTGCAT AAGAAATTTC CCAAAAGCAC GTATAGGGAA
   104461 TACGATGACG GCCATATTTC ATTAGATATA TTTGGATTAC ACATAGATTT CTCAAGTAAT
   104521 TTTGTTGCCC CTGGGGTATC CGAAGAATTG GCTAAAGCCG GAGTTACAGG TATATCACCA
   104581 ATGTTGCTTG AGGTTTATAG TCGAGATTTT ACAATTAATA CTCTGCTAGA GGATTTAGCT
   104641 TTCTCAGGAA TCTATGATTT AACAAAAGAG GGCATAAAGG ACTTAAAAAC CGGTGTAGTA
   104701 AGGTGCCCAA TAGATCCAGA AATAACAATA GGTGTTGATC CACGAAGAAT ATTGCGAGCA
   104761 ATTAAATTTT CAATAAAATA TGGGTTTACA ATTGAAGAAA ATCTTAAAAA TGCTATTATG
   104821 AATAATAGAA AAAAACTTCA ATCTCTTCCT AGAAAATTTG TACAGGACAA AATAAGTGAA
   104881 ATTGTTACGC TCGATAGTGA TTTGGGAATC GATGAATTAA TAAAATATAA AATTTTACCA
   104941 CTAGTTCCTT TATCAAAAAC AGTTTCAGAT ATTTTAATAC AAAAAAGAAA AATGGTTCAC
   105001 GCATTATAAT GGAAAAAGAA TCTCAAGTCA CGGCATTGCA GAATTTTCAA ACACTAGAGC
   105061 AAACACTGCT AAAGATCGAC TCCTTGATGA AAGATTTTCA GATAAATAGA GATATTATAA
   105121 AAAACCTAAT GTCACAACTC AAAGTTCAGG TTCAACAATT GGAAAAAATA AGAAACCAAG
   105181 AACCGGGCAT TGGAGCAACA CAAAGTGGCG CTGACGACGG AAAACACCAC TCATTTTGGA
   105241 GAAAAAATTT AGATTATGGC GTCAGATAAT ATTACAAAAA AATGCATGAT ACGTGGAAAC
   105301 GGAGCATCTG CTTGTCCGTT TGGCCTACCC GCTATAGAGG CTTGTAAGTG TGCAGGAAAT
   105361 TGTGTTGATA GAATGGCTCC GGTCGACCAA GCAAATGAGC AGGAGACAGA GAGACTGGCA
   105421 CGTGCAAACA GAATAGTCTA TGCATATTGT AAAGAAAAAT GTAATTGCAA ATATGCAGAC
   105481 AAAATAATTG AATCCAAGGA AAAGGTTGAT TGTGATTTTG GTGATACTGG CGCTGGCCAA
   105541 CGAACACCAT CATTTAGGGG AAGTCCGCTA TACCCGCAAA CATTTCATGG CATAGGTTTG
   105601 GATGGATTAT ATGGTTATCC ACTGGGATAT TACTCAGATA ATAATGAAAG CAGAAATATG
   105661 TTTTTTGGGT TATTTAGTTT AATCGGAACA CACACAATAC AAGAATTGGT TAAAGTTGGA
   105721 GACCAATACG ATAAGTCAGG AGAGCTAGAG AAAGCAAATA TAGTTGATGA TTTGTTAGTA
   105781 AAATTGAAAG GAATAAGAGA TAATAATAGG GAATCGTTTG ATACAATTGA ATCATATTTA
   105841 GAAGAATTTA GAAAAAAATA CGATAGAGCC AGGTCTGACA CCGGATTGTT GTGGGACTTG
   105901 TCGCAAAAAT GGTACGGCGC CCGACAATCT GCAAAATAAT GGAGGATTAG ACAATGCCAG
   105961 AATTTTTAGG AGATCAAGTG TTTGTTGATG AGGACGATGT TTTGCTAGGA CAGCAAGACC
   106021 AAGATAATGA TATTTTCGTT GACGAAGACT TCGTCTTTGA TGATTTAATG GTAGAGGAAG
   106081 ATCGACCTGG CGATGATGAA GTTGTGGTTG AGGACGAGCA CAGGGACGTA ATTCCAGGGT
   106141 CAGACTCTGT TTTTGTTGAT GAAGCTGACG ACAATATTGT CGAAGAAAAG GCAAAAGATT
   106201 GGTCACATGA TAAGGATCAC TCTCAATTTA TAGCGTATAT GAAGGAAAAA CTCACAAAGA
   106261 TACCACGACA CTCAGGAGAG ACGGTGCCCG GTTGTGAGAG AGCTAAGGCT TATTTAAAGT
   106321 CATTGGATTC AGAAATAAGC TCGGCCATGA GAAGCGATCT TGATGGCGCA ATAGACGAAA
   106381 CAGATATAGA TAATATTAGA AAGCGCATTG AGGACGACTG TGATAGGCTT GATAAACAAA
   106441 TAAAGAAATT GCGAGGAACC AAGAGAGCCA GTATTGATGT TAAGTTGGTT TCAGATGGCC
   106501 ATTGCAGTGT GTGCAATTCG AATGTTCCCG TGTGGCACGA TGTATCTAGT GATAAAACTA
   106561 TCTGTATGTC TTGTAATGCC TCCAACAAGC AAGAAGATAA TGAAACTCTG GAAAAAACCG
   106621 CAGGGACTCC CGTTTTGAAT GTATATGTTT CTGCCTTCGA GCGCGCAGTA GTTGGTACCA
   106681 TAATAAATTC TGCCGTTTCT GCCGGGAAAA ATATCGAAGA AACATATTCG CGCATGAAGG
   106741 GAAAATACAA TTTTACTCCG CGTGAAGAAC TGGCTATCAT ACAGCTTATC GCCGACTACG
   106801 GATATCCGGT TGGGTTATTG GATCGTGCAA GTATTAATGA AGATTCAGAC CCATCTTCTG
   106861 GTGAAAGCGC CGAGTGGATT ACAAATTATA ATGCCTAAAT ATAACGGCAT TGATATCGCA
   106921 AATAGTATAG CTCACGAGAG GGGCGGACTA TGTTTGTCTG AAAATTATAC AGACTACAAG
   106981 ACAAAAATGT TGTGGGAGTG TGACAAGAAA CACCGGTGGA ATGCAAATTT AGCACAAGTA
   107041 AAAACATTTA AAAAATGGTG TCCAAAGTGC GCAAAAATAT CTGGAGCATC TTCTAGAAAA
   107101 CTTGATGGTA TAAAAGAAGC AAACCAAATT GCATTAGAAA AAAATGGCAA ATGTTTGTCT
   107161 AGTGAGTATA TTAATATAGA TAGCAAACTT GATTGGGAAT GCCAACATGG TCATATTTGG
   107221 AAGGCATCTT TATATGGCAT TAAATCACAA AAAACATGGT GTCCTGTTTG TGCTGGTATA
   107281 TTAAAATTAG ATGGACTTAA TGTTGCAAGA AAACTAGCAA CCGATCATGG CGGAGTTTGT
   107341 ATGTCAGCAG ACTACATAAA CAACAAAACA AATATGATTT GGAAGTGTGG AAGAGGACAT
   107401 GTTTGGGAGG CTACGCTGAA TGCAGTAAAA ACAGCTAATC ATTGGTGTAG AAAATGTTAT
   107461 GAGTTAGATA CACTCCCAAC ACAGAAAAAG CTAAAAAATG GACTAGAAAT AGCACAACAA
   107521 CTAGCCAAGG CACATAGTGG AGAATGTTTA TCAAACGAAT ATAAGCGTTC AGATAAAAAA
   107581 CTTTTATGGA GATGCAAAAA CAACCACCAA TGGTGTGCAT CTCTTAGCCA TGTAAGATTC
   107641 AGTAATTCAT GGTGCCCGGA TTGTGCACAA ATAAATGGAG CGAGAGTACG AAACAACAGA
   107701 TATACAATAA AACACTGGAA AACAAACAAA GAATTGGTGT GTCAGGGTAG TTGGGAAAAA
   107761 CTTGTTGTTG AATATTTAAA TAAAAATAAT ATAAATTTTA GATGGCAACC GCGTTCATTT
   107821 ACTATGCCTA ATGGGAAAAA ATATTATCCT GATTTATATT TATTTGGAAT AAAAACATGG
   107881 ATCGAAATAA AAGGGTATTT TTGGGGAGAA TCAGAGAAAA AATGGAATTG GTTTTCGAGC
   107941 ACCAAGACTA ATTCAGAACT GTGGAATAAA GATAAACTTA AAAAACTTGG AATTTTATAA
   108001 TAGGAAACAC TATGTCTGAG ATATCTCGTT CTTTAATTTA TGCTCGCCCA GAAAGAGGGC
   108061 CGGATTGGTT TAATGATTTT TTGCTCTCTT TTGCGGAACA AAAAGATTCA ACACAGGACA
   108121 TCCTTAATGC AATTCACAAT GGGCATCAGA CTGTATCAAG CGTAGTACAA GGTTATCGTG
   108181 AGCAAGTAGG GCTAGACATT ATAGAATCTG CTGATGACTG CGAGGACAGT GCAATTAAAA
   108241 ATGCAAATGT CAAACACAAA CCATTATCTG TCAGGGAAAT TAGACTCACA TCATCGTTTG
   108301 TTCCTCTTTC TATTAGACAT GCTCAAGAAG AATCATCTGT AAGTAAAATT AAGGCACAAC
   108361 CAGACTTAGT TGCTGCCCTC GAAAGTTTAT GTCGTCATAC TGGTGGAACT ATAAAATTCC
   108421 CATCCTTGAT TAATTTTTTA AGGAAGAGGA TGGGTAATGA TATAAAATTC AATGATGATG
   108481 AACTTAAAGA ATATTTGACT GAAATAAAGA ATAGATATTT GGACGCACAA GTATCCCACC
   108541 AAAGCCAAGA TTACGTTGGT TTGGTTGGCG TTACAAATGA AGATTATGAT GACGATGTAG
   108601 CGGAATATAC TCGCAATGGC AGATAATTAT GTCAGCAAAC AAGTTATTTA CAACGGCAGA
   108661 ACAATGGTTT GAAGACCTAA AAAAAGAAGT CTTAAAGATA GACCCAGTGT CGTTTGCTGA
   108721 AAACTATCTT GTCGTAGACG GAAAACCACT AAAACTTGGC GGCGGGACCG GCTGGAAATA
   108781 CCTTACTGAT ATTTACAGGT ACATGGCAAC GAAAGCCATG GAAGAAGATG GGAAACCCGT
   108841 AGTATGTGTT AAGGGTCGTC AGGTAGGCGC AACAACTGCC GCCACTGCAC TTGAACTTTT
   108901 TTTTTGCACC AGCGGGCTAT ACGGAACATC TCCAAATAAA CCACCAATAA GACTTCTTCA
   108961 TTGTTTTCCT GCACTAGCTC TTGTGCAAAA ATTCGCAAAA GATAAATTAA GTACAATGAT
   109021 GAGAACATCA AAGGATAATT ATATCCTTAA TCATTCTCTT GGCTACGACG CTGAATCAAA
   109081 GAAAAAGAGA ATTGATGTTC CAGAAGATAC TCTCACAGAA AAACAATTCA CCAATGAAAA
   109141 TAGGCTTTGG GTTGATTCCA ACGCCAATGA TGCTCAAAGA CTTCATGGTA TGTCTTTGGA
   109201 TGGTATTTTC TATGATGAGG TTCAGAGAAT GAACCAAGAT GACATAGGAA ATAGCAAAAG
   109261 AACCCTAACA TCTGCTCGAT ATGGGCCCCG CGGACAAGGA ATCCAGATGT ATTTTGGCAC
   109321 TCCTTTGCAG CGCGGTTCAA ATTTTCACAA AATGTGGGAA TCCTCTGACA AAAGATATTA
   109381 TCATCTTGGG TGTGAAAATT GTGGTCATTA TTTTATGCTA TATTCTCCTG GGAATGATGA
   109441 TTGGGAGAAA ATATGGCTAT ATGCTAATGT TGTGGCTTGT CCAAAGTGTC ACCACGAACA
   109501 GGATAAAGTT GATGCAATAG AGCGCGGTAA ATGGATTCCA ATGCAACCAG TTCTGCCAGA
   109561 CGGAAAGGAA CCACAGTATG TTGGATTTCA TTTTAATCAA TTGCTGATAC CAAATTTTCA
   109621 TAAAGAAACG GTCATTAAAG AAAAACCAGG AATACATCCA ACAAACTCAG AGCGCATTTG
   109681 GCAAAACGAA ATATTAGGAG AGTTTTACAG TGGTGAAGAT TTGCCAATGT CGGAAGAAGA
   109741 AATATATAAG TATTGTAGAG ATATAGACAG AAGCATTTCA TTTGGAGGCC CAGGCACATC
   109801 CATAAAAAGA GTGCAAAGCA ACAAGATTTA TTCTTCGAGT AAAATTCCCA CTTTTTTGGG
   109861 CATCGACTGG GGTGGTAAAA TAGACGATCC AAATTCCAAG ATAGGAAAAT CGTTTTCTTG
   109921 TATGGCAATT ATATCTGTTG ATAAGGATGC GGTAGTGAGA ATAGAGAATG CATTTAAACT
   109981 AAAAAAGAAT GATTTGCAAC ACAAAAAAGA TGTAGTAAGG GAAATGTTCA GAAGATTTGA
   110041 TATCAATTGC GCTGTCGCAG ACTTAGGTCA TGGTAATGAT ATAGTTCCAG AGCTTCAGGG
   110101 GGAATTTGGA AACAGGTTAA TAGGAAGCAT AAGCAGTGGT AGTCTAACTA ATCCAACGAA
   110161 ATATGACCCA GAGGAACTAA GACTGATTAT AAATCATCAC GTATTACTGG AAGATTTATT
   110221 CGCGCATATG AGAAAGGGTA AAGTATTATT TCCATGGAAA AGTTATGAGC AAATTCAGTG
   110281 GCTTATAGAG CACTGCTGTT CAATGGAAAA AGAAATACAC ACAGTTCAGG GTCGAGTCAT
   110341 ATCAAGATTT GTAAAGGGTA CCGGACCCAA CGACGGTCTT ATGGCTCTCC TATATGCCTA
   110401 TTTGGCGTAT AAATTTTATC TAACGCAAGG GTTTACGATA AAGGCCCACC AACTAAATGC
   110461 AAAAAGTGCC GGACCAATAT TGGCTTATTT GCCAAGTTTT TAATAAAGAG GTTTTATGAA
   110521 TAAAGTTTGT GGGCACTGCA AAGAAAAAAA GCAAGAATTT GAATTTGGAA AAGATAAATC
   110581 AAGCAGCGAC GGCTTGAAGT GTTTTTGTAA AAGTTGTATT AAACAATATT ATATTAACAA
   110641 TAAAAGCAAA ATTTCTGTTG CACAAAAACT CTATAGAGAA AAGAATAAAA ACAAAATAGC
   110701 GGATAAGAAA AAGCAATGGT GCGAAAAAAA CAAAGACCGC GTGTTGGAGC ATGCAAAACA
   110761 ATATTACGCA GACAACAAAA ATGAAATTTT AGTGCAGAAA AAACATTATT ATGAAGAAAA
   110821 TAAAACCGAA ATTATTTATA AAAAGAAAAA TTACCAAAGC AAAAGATTAA AAACTGACAT
   110881 TAATTTTAAA ATAACTTGTG GTTTAAGGTC TCGGCTACAT ATAGCACTAA AAAATAATTA
   110941 TAAATCAGGT TCTGCTGTAC GTGACTTAGG ATGCACTATA CCAGAATTAA AACTTCACCT
   111001 CGAATCCAAT TTTCAATCAG GAATGACTTG GGAAAATTAC GGAGAGTGGC ATATAGATCA
   111061 CATTTTGCCT CTTTCTAAAT TTGATTTAAC TGACAAAACA CAATTGCTTA AAGCCTGTCA
   111121 TTATACTAAT CTGCAACCGC TTTGGGCTAA AGATAATTTA AAGAAATCGA ATAAAATATA
   111181 GGAAACAAAA TAAATGGAAA TACGAAGAGG TCCATGGAAA CCTGCTACAA CCAATAAAGT
   111241 AGCAACAGTA AAATCCAGTA GGTTCGGTGC GCGTCCAGCA ACTGTTCTTA GTCCTGGTGT
   111301 ATCAAATTCA GAGCACCATT TGGCTAATCG GCAGGCAGAT ACTGGCGCTA TTCCCGAAAA
   111361 AGTGTCAGAG TTTAGACAGG CAGAAATAAT TAGAGCGACA GGATCCTCAA ACAACCAAAT
   111421 CAAAGAGTCG CCTGCTCCAT TATTATTATA TAGTAATTCG TTCAAAAAAT CTCAAGAAAT
   111481 AAAAGAAAAT TTCCTGAGAA AAAGTGCCGC GTCTGTGACT TCTGGTGGAT ATAGTTCTGC
   111541 TGGCGGCGGA ACAACCATAC AGGCACCAGA AATATATTCT CCACTATTTC AAATTGCAAA
   111601 CCTACAGCTT CCGCGCGAAA GAATAACAAT GAATGCGTGG AATAGAAATT TTTATGATAC
   111661 ACATCCATTG GTTCACAACT GCATTAATTT GCACGCAACT TATCCAATTA ATAAAATAAA
   111721 CATTAAGTGC AAAGATGGCA AAATAGAACA ATTTTTTAAG GATATGGCAG AGAACATAGA
   111781 CTTAATAGGT GTTTTGCAGG GAATGGCACT TGAGATTTTT AAGATTGGTG AGTGTTTCCC
   111841 CTATGCCGAG TTGGATGAAA GAACTGGTGC TTGGAAAAGT ATCGTAATTC AAAACCCAGA
   111901 CTACATCCAC ATAAAAACAT CTGTATTGGG AGGTGATCCA GTAATATCAC TATCACCAGA
   111961 TGCGGCACTA AAACGATTGG TTCAAAGTAA TAATCCAGCA GACATACAAT TAAGAAGCCA
   112021 AATAGACGAT GAAATTCTAT ATCACATTCG TAAGGGAAAC AACATTCCTT TGGATAATTT
   112081 TCACATAAGT CATTTGGCCC TTAAATCAGC TCCCTACGAT GTGCATGGAA CATCTCCAAT
   112141 AGTTACTGTC TACAAAGATC TTATGCTGTA TGACAAACTT AGGGAGTGTT ATTCTTCCGA
   112201 TACAGAAGTT TTGACTGATT CTGGTTTTAT GAATGGTCTT GAATTGTCAT TAAAGTATAA
   112261 GAACAGTAAT CAAAGCGATT TGCCATCTAT TGCTTGTTTT AATTCAGAAA CAGAGATGGT
   112321 TGAGCATCAT AAACCAATAA AAACACATAT ATCAGAATAT AATGGAAATA TGTATAGGTT
   112381 TAAGGGTAAA AAAGTAGATA TTCTCGTTAC ACCAGAGCAT CGTATGTGGG TCAATAAGAA
   112441 CAAAAAGACT GGTTGGTCTG GATGGCATTT TGAACAAGCA AAGGATGTTA GCCCGTCCTA
   112501 CTGGTACAAG TTTAGATGCC ACGCAAAATA CAATGAAGGC GAAAAGGTTG AATTTATTGA
   112561 TGTTCTTGGT AAAAAAATAC CATCGGAACT TTACATGAAG GTTTTGGGAC ACATAATTTC
   112621 GGAAGGATGT GTTTATCAAA GTTATAAAAA CGGAAGATAT GATAATAATG TTTCTATATG
   112681 TCAAAATATA GAATCTAAAT ATCAACAAAA TATGAGAAAT AATTTTAAGC AGTTTGCTGA
   112741 ATTATTGGGG AAAAATCTCG TAGAAAATAC TAAGGTGGTT GGGTCTGGGT TTAGTGCACA
   112801 TTCTCCAAAA AATAAGTGGG AAGCATTAGT GAGTGGTAAG GATTTAGTAA ATTACTTCAA
   112861 AAAAGAAATT GGAACAAATG ATGTTTGTAA TTCCGGAACC AAAAGAATTC CTAGGTGGAT
   112921 ATTTGGACTA CATTCTGATT TGTTAAAGTG TTTGTTGGAA TCATTAATGG AGGGCGACGG
   112981 GCATTTTTCA AGTAGTTTGT ATAATACAAC ATCAAAAGGC TTTCGTTATG ACACTGGCTC
   113041 AAAACAACTA GCAGATGATG TATATGAGTT AGTCTATCGC CTTGGATTTG TTCCGTTATT
   113101 GCGAACAGTA GATAGGACTG GAGAAAATAC TGGGAAAAAT TTATTAGAAT ACTCTGTCTC
   113161 TTGGTCAAAC ACACATTATG GCCGTGAGCC GCGTGTGTAT GGAAAATCAG ATTCAAAGCA
   113221 TCACGGTGCC CATATTGGTC AAACAGATTA TGATGGTTTA GTTTGGTGCT TCGAAGTTCC
   113281 TACTGGATTA TTTATAACAC GCAGAAATGG CAAAATAACT ATTCAGGGAA ACTCTAAATA
   113341 TGCACAGGCT GATAGCCTTG TAAATCCAAT TACACTAATA AAAGTTGGTG GGGCTGGAGA
   113401 AGGAGAATAC AAAGCAACCG GTGATGACTT GGAGAAATGG CGTCAAATAA TGGAGTGTCA
   113461 TGATGAAGAG ACCGAGGTAT TGACTGACCA CGGTTTTAAG AAGTTTTTTG ATGCAATTGA
   113521 TTACACAAGG AGCGATGATG TTGCTGTTTA CACTGCATCA CCAAAGACTG GAATAAAAAT
   113581 AGCTTGTTTT AATAATGATA CAAAACAACT TGAGTATCAT ATTCCATCCA GAGCTACTTT
   113641 ATATGATTAT TCTGGAGAAA TGTATCATTT CAGTGGCGGA AAATTAGATA TCAAAGTTAC
   113701 ACCCAATCAC AGAATGCTTG TTACAAGAAA ACTAAAGAAA GGTTGGTCTA ATAGTGAGAT
   113761 AATTACTGCT GAAAACCTTT CACTGGGGAC ACACTATAGG TTTAGGTCAG TCGCAAAATT
   113821 CAACGGTGAA GAAAAAGAAT CAATTAATGT TTGTGGGAAA AGTATAAAAA CTGATGATTA
   113881 TTTGGAATTT TTGGGAAATG TTATAAGTGA GGGATATGTT TGTAAGATAA ATGACAAGTA
   113941 TTATAATAGC ATAACATTAT ATCAAGAAAA TTGTTCTCCA GAAAAAAATA GTATGGAAAC
   114001 CAATTTAGAA AAAATAGCAA ATTGTTTTGG GAAAACCATA CAATCAAAAA CAATTGATAA
   114061 TAGCCATACT CCATTTTCCG GCACAAATAC AAGCACGATG TGGCGAGGAA TTCTGTGCTC
   114121 ATCTGTTTTA ACCAAACATT TGTTTGAAGA AATAGGTGAA AACGGAAAAT GTAATTCGCA
   114181 CAACAAACGC ATTCCAAGGT GGATTTATTC TCTATCTACA CGACAAATGA AAATACTTAT
   114241 TAATTCTCTT GTCGCAGGAG ATGGAACAAA ATACACAAGT AAAACTGGTA AGAGTGGATT
   114301 TAAATATAGT ACAATATCTG AAAATTTGGC AAAAGACCTA CATGAATTAG TGTTTTTGGC
   114361 CGGGTTTGCT CCAAAAGTAT ATAAAACAAA GAATGGTCAA GGAAAAGACT ATTGGCTTGT
   114421 TACCTGGACT GAGAGTGGCA AGGGATCATT CCCGCATTTC GGTGGAGTAT CAAATAAAAG
   114481 AGAACAACAA CTCACTAAAG AGCAATATAA TGGTAAGGTT TGGTGCTTTA CTGTTCCAAC
   114541 AGGATTATTT GTCACCAGAC GAAACGGTTT AATTACAATT CAGGGTAATA GCGCTGAGTA
   114601 TGATAAAAAC TTTAAGATAA TTACTCATGC AGGCGTTACG GTTGAAAGAG TTGGTGCTAA
   114661 TGGATCAATA TTAGATATAA ACCCAGACAT GCAGGCTATT TTAGATAATA TTTTGTACGG
   114721 TCTTATGGTT CCAAAAGCGG TAGTGACACA GGAAGGTTCG TCTTTCAACA GCGCAACTGT
   114781 TGGTCTAGAA GTTCTTAGGC AGCGCTACGA GGCTTTTAGG AACATGATGT CGCAGTGGCT
   114841 CATTAAAAAG ATATTTGCTC CAATCAGCGA AATACAAGAA TTTTATGAGT ATAAAGATGG
   114901 GGATAAAAAA CTTATTGTCC CAGACATTGA GTGGAATAGA ATGATATTGT TTGATATGGA
   114961 TAACTATATC AGTGTATTAA ACGGATTGGT CAAAGAAAAA GCAGTATCCA AGACTACACT
   115021 TTTTAGAAGC CTTGGTCTAA ACATCGATGA AGAGAATAGA CTTCGTAAGG AAGAACTAAT
   115081 AAAAGAAGCT ATAATAGGAA AAGAAACAGC TATTCTAAAT TCAATGACTC TTGGTGCCTT
   115141 GCGCTCACTA AAGGCAGAGG ACGATATAAT AGAACCAACA GACCAGGTTT CTCTACCTGG
   115201 GACACCTGGT TCAGAGGAAT CAGGAATACC TGGAATGACT CCTCCTGGCG CCGGCGGATT
   115261 AGGCGGTGGG GGTCTTGGTG GCTCTCCAAT GCCTCCAATG GGCGGACTTG GCGGCGGCCT
   115321 AGGTGAGCTT CCAACAGAGG GCCTTGGCGG CCCTGAAGCT CCTGCGGGCG GTGGAGAAAC
   115381 ACCTCAAAGC CCAACGCCAG CACCTACATC ACCAACACAA TAAGGAAGCA CAGTGTCTAA
   115441 AAGACTCACA AGCAATAAAG TAGAAAGATC TATGTATCAA CAGTGGTATT ATGAAAACAA
   115501 TAAAGACGAA ATCACACAAT ATAAAAAGGC ATATAACAAA AAAAATAAAA ACAAAATAGC
   115561 GGAAGAACAA AAACTATATT ATGAAAATAA TAAAGAGAAA ATAAAATCAT ATAAAAAGCA
   115621 ATATTACTTA GATAATAAAG ACAAAATATC AGAGAAACAA AAACTATATT ATGAAAACAA
   115681 TAAAGAGGTT ATCGCAGAAA AAGAAAAACA ATACTATGAT AAAAATAAAG AAACCATATT
   115741 GGTAAAAAAT AAACAATACT ATGAGGAAAA TAAAGAAATA GTTTTAGAGA AAAATTCGGC
   115801 GTATCGAAAA GAGCACAAAA CAGAAATCAC AGAAAAACAA AAAGAACGCT TAGAAGTTGA
   115861 TATTAATTTT AAGTTGTCAT GTAGGTTGCG AACAAGACTT AGTGGTGCTT TAAAAAATAA
   115921 TCGCAAATGC GGTTCTGCAG TTAGTGACTT GGGTTGTTCA ATATCAGAAT TAAAAATTTG
   115981 GTTGGAACAG CAATTTTATA ATCATTCTTA TACTGGCGAA CCTATGACTT GGGAAAACTA
   116041 CGGAGAATGG CATATAGATC ACATTTTGCC TCTTTCTAAA TTTGATTTAA CTGACAAAAC
   116101 ACAATTATTG AAAGCTTGTA ATTGGTTTAA TCTACAACCT CTTTGGGCCG AAGATAATTT
   116161 AAAGAAATCA GACAAAACAA AACAATGATA GATATTTTTA CTAAATTAGA TAGTCTTATA
   116221 AACTATGATG ATAATTATAG TATTCTCAAA GCTTTTTCTA CTTTGGAAAA AGAATTTAAT
   116281 ATGTGTGTTA CCAGGAAAGA CAAAAGATAT GCCTATCAAA TAGTTTATGC TGCAAACAAA
   116341 TTAGCAGGAA AACTATCATT ATTGTTTGGT AATAGTGGGG TTTATTCTTC TGAAAAATTG
   116401 GTAAAAATAT CATCTGAGCT AGTTAGGAAT TTTGGTTTCA GAATAAACAA AATATTGTAG
   116461 GTAAAATATG CTATTCAATA ATTTTAAAAT TTTATCAAAA CGCGCCAAAG TTGTCAGTGA
   116521 TAAACCTGCA TACAAAGACA AACAAGAAAG TGACAGCGGG AACACAATTT ATCACTATGA
   116581 CGAAAAACAT TTATCAAAAC GCTGGCAACA CAAGCGAGAT AAGGTAAAAA ATCTCGAAAA
   116641 AAATGTAAAG AAAATACGAG AACAATATGA GAAGGATTTA AGTTCAGATG ATCCCAGAAC
   116701 ACGCGCTATT GCTGCTGTTG TTGGTGTTAT AGATGATACG GCCGCGCGCG TTGGAAATCC
   116761 TGACTCTATT AAAGATCATG ACACATATGG TATAACTACG CTAAAACTAA AGCACATTTC
   116821 GTTTAGCGGC GGCAAAGCAA AACTAAAATT CCCAGGAAAA GACAATGTTA ATCAAGACCT
   116881 TACTGTTGAT AATAAGAAAG TCATTAAGGT CTTAAAAGAA CTTACCAAAG ACAAGAAAAA
   116941 AGATGATTTC CTTTTTGAGG TTGATGGGAA AAGAATTTGG GACCGTGCTA TCAATAGATA
   117001 TTTGTCTCCC TTTAAGATTA GTGCAAAGGA TTTGCGCGGT TTCCATGCCA ATCGTTTAAT
   117061 GAAAGAGTTA CTGAAGAAAA AAGACTTTGA CGAGGCTTTA GAGGAAACGG CCTCCATTGT
   117121 GGGTCATGAA AAAGCAACGC TCAAAAATCA ATACCTTTTA CCCGAATTAG TCGAAAAATA
   117181 CGAAGGCAAA AAGAAAGATG CTAGCATAAT GCGTTTATCA AAACGCGCTG AACTCACACC
   117241 AGAAGACTTG GCTTGGGTTA ATAGCATTAA GGGTTTGACT GCTGATGTTC CTTCTGCGCC
   117301 AGCAACACAA ACAGGTGGCG TAAAAATAAA CAGTTTAATA CTAGCTGCTT GGCAAACTTT
   117361 ATTACCATTT TTGCCAAAGG GTTCTGTGAT TACTTCCGGA GAAAGAACGG CAGATGATCA
   117421 AAAACGAATC CTGGAACACT ATTGGCAAAA AGCAACTGGC CAAAAAATAC CAGATAAACT
   117481 TAAAGCCAAT GATAGCGTAT GGTTCCAAGT ATCTAAGTCT CTTAAAGAGG ACTATGGTTA
   117541 TATAGTTGGA CCTCCGAAAA CAAATGATCC TTATTCTCAC TTGAACGGAA GAGCACTTGA
   117601 TGTTTCTGGT GCAAACTTAA ATCAAATTGC CAATATAGCG GCTTCTGTAT CAAACAACCC
   117661 AAAATTACCA GTAAAATTTA GAAAACCAGT AATAGAGAAG CAAAACAATT GTGTTCATCT
   117721 GGGAATAGAG AACGCAGAAT ATAATCCTGC GGCAATTAAA GAAGTATTAA GTAGCGGATT
   117781 GGGAGTTACT GCATCTATAT CTGTGCGTGC AAATAAATTT TTGGATGAAA TGGGTTTTGG
   117841 TCTTGAAACA GAACAGGGTG ATTTATTTGA GAAATCACCA ATATTCAGGC ATTATGATGG
   117901 CTACCAAACA TACAAAATTC ATGATATTAG CGAAACAGAA GCTAGCAAAT TAGCAAAGAG
   117961 TGAACCAGAC GAATTCTTTT ATCGCGGACT ACACAAAGAA TACGCTAATC TTGTTCCTGG
   118021 TGCTTTACGT AGCATGATAC AATCGAATGC AAAATTTTTC TTTGTATTTG ATTATCACAA
   118081 AGATGAAAAA TATTCAGACT TGTTAATTTT GGCCGCCGAA CTATTATCTC AACAGGACCC
   118141 TAGGGCATTT TTCTATTTCG GCCTACATAA AAAGTTTCCA GAATTAGGCA GAGGTGCTGT
   118201 TGTTCAGTTG ATTGATACCA ATCCGGACTC ATTTTTCGAT CTTGGTCTGG AAAAAGAATA
   118261 CAGCGATTTA GAGGGAAGTG CTGGTGCTGC CAGAAACATA AAAGACCCAA ATAAAATTGA
   118321 AATAGAAAAA GATTCTAATT TGAATAAAGC AGCAGAGGAA GACGACGAAG AAAAAAAGAA
   118381 ATTAGAGGAA TATTTGAAAC TTCGAGAAAA ATATAAGCGA TTATTTAAAG ACAGAGACTA
   118441 TAAAGAGTTT CCACCAGAGG ACCGCAAAAA GGAATTTTGG AAGCATCAAT TTAATCCAAA
   118501 GGAAATTGGT AGTTTTCCTA GTTTCTGGGA ATATCCAAAA GAAGAAGACC CGGATCGTGA
   118561 GGAAAAAGAA GAAGACCTTA AAAAAAGACG CAAACAGTAC TGGCAGCACC AATTAAGTCC
   118621 CACCCGGTGG CTTGGCTATG GCGCTATTCC TTTTTGGAAA TATCCGAAGA GTTCTGTGAT
   118681 GCCAGTGCTA TCAAAACGCG CAGAAGTCAA TGACGTTGCT GGCGTATTTG CAGTATTGCC
   118741 AAAAGAAATA GCAAAACAAT TTAAGTCTCT TGGTGACCAC GACAACAGTG ATCCACACAT
   118801 AACTGTGATT TTTTGCGGTA AAGTAAAAAA GAAAGATAGA AAGTTGCTGG AAGAAACTGT
   118861 CAGAGGAGTA ATAGAAAACT GGAAGCCCTT TAAAGCAGAA TTAGATAGCA AGGTCACTTA
   118921 TTTTCCTGCA ACCAAAAATT CAGATGGCTG TAAAATAGCT AAAATGAGTG TGAAATCCAA
   118981 AGAACTTCAC AGACTGCACA AAGAATTAAA AGAAGCGATT GAAAGCGCCG GAATAGAAAT
   119041 CGATGATACA TTTCCTGATT ACAAACCACA CGTGACATTG GAATATTTAG AAAAAGGTGC
   119101 AACAAAATAC GAAGACGAAG TTCCGGAAGG CTCTTGGGAA ATAGATTGTG TAGAAATTTG
   119161 GGGAATTGGT AAAAATAGAA AAATTAAATT TGACAAGCAC GAGAAGAAAG CGTGTCTATC
   119221 AAAACGGGCA TCATTCACAG AAGAAGAGGC GAAGGAACTG GCCGAAAAAG GTTCTGATAC
   119281 TTTTTTTTAC TATCACCTAC AGGAAACCTA CCCACATCTC GCAGAACAGG CGGCGCGTAA
   119341 TCTAGCAAAA GTATCAGCAT TTGATTTTTT TTATTACAGA CTACACGAAA CATACCCACA
   119401 TCTTATAGAA TACACAGTAC AAAAGTTGGT AGAAGAGAAT CCCAAAATGT TCTTTTTTCG
   119461 TGGTTTTCAC AAAACATATC CACATCTTAC AGAACAAGCC GCCAAAAACC TAGTAGAAGA
   119521 GGATTCTGGA TATTTCTTTA GTTATGGACT ACAGGAAACA TTTCCACATC TTACAGAACA
   119581 AGCCGCCAAA AGCCTAGCAG AAAAGGATCC TGATACTTTG TTTTTTAGGA AACTAGATAA
   119641 AATTTATCCA CAATTAGGTG AGTTGGCAGC CAAAAACCTA GCAGAAAATA AACCTGCCGA
   119701 TTTCTTTTAC TTCAAGCTGC ATAAAACCTA CCCACAAATA GGAGAACAGG TGGCCAAATA
   119761 CCTGGCAGAA AATAATATTA GTACATTCTT TCATTACAAT TTACAAGAAA TCTACCCAAA
   119821 ACAGGGCGAG CTACTATCAA AAAATCTAGC AGAAAAGGAT CCTGATACTT TCTTTCGCAG
   119881 GGAATTACAC AAAATTTATC CGCAACTAGG TGAATTGGCA GCAAAGAGTA CGGCAGAAGA
   119941 GGATCCAAAA AAGTTCTTTC TTTTTGGATT ACACAAAACC TATACACACT TTGCAGAATT
   120001 GGCAGCAAAA GGCATTGCGG AAATCATTCC TGGTTATTTC TTTGATACTG AATTACATAA
   120061 AATATACCCA CAGTTATCAG AACAGGCTGC CGAAAATTTG GCGAAAGAAA ATATTGTGTC
   120121 CTTCTTTTAT CGCAAAATAC ACGAAACCTA TCCACATATC GCAGAACAAG CTGCCAAAAA
   120181 CCTAGCAGAA AATGATGAGG GAGAATTCTT TAAATTAAAT TTGCAAAAAA CTTATCCACA
   120241 GTTTGCGGAA CAACCAATAA CAAATAGATT AAAAGCACAG AAACAATTTG ATTACGAAAA
   120301 TCCCGATCAC AGAAATAGAC CTCTTAAAGC AAAACAATTA GCCAGTAAAA TGTATAATCA
   120361 GGGATATAAA ACCTACATAC ACACTAATGA TTTAGATGAT TTGGATGGAA TCGGCAGTAT
   120421 TCCTGGGGAA ATTTGTGTAA GTTCTTGGGA CTTATCCAGA AAACTGTTTT CCTCAAGCCC
   120481 AATGACTTAC GCTGCAATTT TTGAGGGAAG ACCTTCACAT TTCTTTAATC AAGATGCTTG
   120541 GTCTGACGTA GGTCAGGATG GCCTACGATT TTTGACAAGT ATTGGGAGAG ATAGGGACTT
   120601 TTACGAAATG GATGAAAACC ATGACGAAGC TTGGTTTAAT CCACTAGCAC CAGGAAACAA
   120661 ATTAGTTGGC TTTGCTTTAG TGGGAATACC GAAAGATCAA GAAACATATC AAGATGGAAA
   120721 GAAAAAACTA CAAAAACTGG CGGAGAAAAA CGGAGTAGCG TATTTGGAGT TTGGAGAAAA
   120781 TCCTTGGGAC TTGAAAAAAA TCAGAGAAAA ACCTTTAATG AAAGAATATG AAAAACCAAA
   120841 CCCAATGATC AGCAAATATA AAAATCTACC AGAAATGAGA GACTACGCTA AACTGAAACT
   120901 ATCAAAACGT GCCGAAGAGG AAACAACAAT ACAACTTACC GACAAAGAAA AACAAATCTT
   120961 TGATGTTTTG CTTGAAACAA TAAAGCATTT TAATTTAAAA TCCACCATTA GAGTTGCCGG
   121021 CGGTTGGGCT AGAGATAAAA TACTTGGGAA AAATAGTAAA GACATAGATA TAGCAATTGA
   121081 TAATATGTCT GGTAAGCAGT TTGCCGAAAA AGTATTGCTA TTTGCTCGCA CGAAAAACAT
   121141 TCCAGTAAAA TCAGTTGGAG TAATAGAGGC CAGACCAGAA CAATCAAAAC ATCTCGAAAC
   121201 AGCTGTGGTT AATTTACTAG GCGAGAGTAT AGACTTTGTA AATTTGCGCG CAGAAAAATA
   121261 TGATCCAGAA ACCAGAATTC CAACGGCAGT TCCTGGAACT GCTCTTGAGG ACTCATATCG
   121321 TAGAGACTTG ACCATTAATA GTTTATTTTA CAATATTAAT ACTGGGAAAA TAGAAGATTT
   121381 GACCGGCAAA GGTATAGATG ATTTAAAAAA TAAAATAATA AGAACGCCAG TTCCGCCGAA
   121441 GGAAATTTGG TCACAGGTTG GAATTACAGA CGAATCACAA GCAATTACTC CAAAGAAAAC
   121501 CTTTATGGAT GACCCACTTC GTGTTCTTCG TGCAATTAGG TTTGCCTCAA GATACGGATT
   121561 TTCTTTGGCA CCAGAATTAA TGGAAGCAGC AAAGGACCCC GAAGTTCAGG AATCATTTAA
   121621 AAACAAAATA TCTAGAGAGC GCATCGAGGC AGAATTAAGA AAAATGATAA CTGGTCCAAA
   121681 TCCTGTTTGG GCTCTAAATT TAATAAACGA GTTGGGTTTT AGGTCTGAAG TATTAAAACT
   121741 CCCAGAACAA ACAAACTGGA AAACCGGTGA TGAAGATATT TGGGGAAACA TAATTCAAAC
   121801 ACTGGATAAT TTACAAAGTA TAATAAAAGA AAGAAATTTG GGTGAAGCAG ACAAGTTCGT
   121861 TATTAATTTT GCGGCATTCT TGCATGATGT TGGCCTACTT GATCCAAAAA ACCAAGACGC
   121921 GAAAAAATTG GAGAAATCCA TTGGACGATC TGAATCCAGC GTCGTAGTCG CAGAACATGT
   121981 ATTACGAAAT TTGCCAGGCG TAAGGGTTGA TGAAATAGAA AGAGTAAAGA AACTAATAGA
   122041 TGCCACCAAA CTAATAGAAA ACCAAAAACA CGATTTGTCT GCTATTACAC GAAAACAATT
   122101 GGGTAATTTT GTTAGAGCAA TAGGAGACGA TTGGGAAAAT GCAGTTGATA TTTTGGCTGC
   122161 ACGAAACAAG GCCAACGAAG GATTTAGTCC AGAGTATTAC AGTGGAATTA AAAAACAGGT
   122221 AAAGGATTTT GGTCTTGAAA AAGCCCACAC AATGAAACCG CTTTTGACTG GCGAAGAATT
   122281 AATGAAATTG TTTGAAAGAA AGGGCGGAAA GTGGATGGGA GACCTAAATA GAGAACTAAT
   122341 TCAATGGCAG TTAGAAAATC CAAACGCAAC GAAGGATGAT GCAATTGTCG CAGCAAAAGA
   122401 CATTTATGGT AAGTTTGGGT TAGATAAAAA ATCATCTCTT GGCCGTTTGT CTAAATTGGC
   122461 TAGTGCTGGT TTTTCAGATA AAGATGTAAT TGATTTATAC AAATTTATGT ATTTGCGAAA
   122521 CCAATTAGAA AGAAGAGGAG ACCCGGAAAG CGATAGTTAT ATTGAGTATT TAGATGAAAC
   122581 TATGAATGAT AAACTAAAGC ATATTTTTTA TGTCCTGTCG ACGGTATTTG AAAAATGGCT
   122641 AAAAAGACAT CGAGCTATGT TTGGTGATTT AAATAATCTA GAGAATTTTG AAACCGCCGT
   122701 TGCATGGTAT GTTGGTAATT TAATGGATCA TGTGCATGAA AAAGACATCA ACAAGGCGGA
   122761 GCAATACTTA CCACAGTCTC GTGATGAGGT TTTAAAGTGG AAAAATACAT TTAATACAAT
   122821 ACACGAAATA TACGAAAATC TTGCAAAAGG TCCATCCAGA GACATGAATA GTAATTTCTC
   122881 TATAATAAGT CGCGCAATTG GGGCATCACA TATCCATGGT GATATGTTGT CGTATATTAA
   122941 AGAAACAGTC GATGATCCAA ACCAACAAAT TACGCCAGAA TTAATGTCTC AATTGACTTC
   123001 TGGAAAACAC GAAGATTTTA AAGAGTGGAA CAAAGAACTG CGAAGAATTG GTTGTAAAAA
   123061 ATTACACTTA TCGAAGAGAG CGTCTGTTTC TGAAGAAGAA GCAAAAGACC TAGCAGAAAA
   123121 AGATCCAGAT AGTTTCTTTA TAGACAAACT ACACAAAATA TACCCCAAAC TTGGTGGGTT
   123181 AGCTGCAAAG AATTTAGCAG AAAAAGATCC TAATAAATTC TTTTCTAGAT CACTACATAT
   123241 AACCTACCCA CATCTTGAGG AATTAGCAGC CAAAAACCTA TCAGAAAATG ATCATTATAG
   123301 TTTTTTTTAT AATGGATTAC ACGAAATTTA TCCGCAACTA GGTGAGCAAG CTGCCAAAAA
   123361 CCTAGCAGAA AATGATTTTC ATGAGTTCCT TGCTTTTGGG TTACACAAAA TCTATCCCCA
   123421 AACCGCAGTT CAAGCAGCAA AAAATCTGTC AGAAAAAGAT CCAGAAAATT TCTTTTATTT
   123481 CGAACTACAG CAAATCTATC CACAATTCGG GGCCCTGGCG GCCAAAAAGA TAGCAGAAGA
   123541 TGATGCAGAG AAATTCTTTA AATTAAATTT GCAAAAAACT TACCCACAGT TTTCAGAACA
   123601 ACTCATAAAA AACAGACTAA AAGCACAGAA ACAATTTGAC GAGGAAAATC CAAATCGCAA
   123661 AAATAGGCCA CTTAAAGCAA AGCAATTGGC TAATGAAATG TATAATCATG GATATAAAAC
   123721 CTACATACAC ACTAATCACC TAGAAGATTT AGACGGAATT GGTAGTATTC CTGGGGAAAT
   123781 TTGTGTAAGT TCTTGGGATT TGTCTCGTAA GCTTTTTTCT GCAAACCCAA TGACTTATGC
   123841 TGCTATTTTT GAGGGGAAGC CTTCACACTT TTTTAATCAA GATGTTTATT CTAATATAGG
   123901 CAAAGATGGC TTGCGGGTTT TGACAGACAC CATGCGTGAT GACACCTCTA TTTACGAAAT
   123961 GGATGAAAAC CATGACGAAG CTTGGTTTAA TCCACTTACT CCGGGAAACA AACTGGTTGG
   124021 TTTTGCTTTA GTGGGAATAC CAAAAGACGA AAAAGAATAC CAAGAAGCCA AGAAACAGCT
   124081 ACAAAAACTA GCGGAGAAAA ATGGAGTATC TTTCCTAGAA TTTGGTGAAA GTCCCTGGGA
   124141 CTTGAAAAAA ATCAGAGAAA AACCTTTGAT GAAAGAATAT GAAAAACCAA ACCCAATGAT
   124201 CAGCAAATAT AAAAATCTAC CAGAAATGAG AGACTACGCT AAACTGAAAC TATCAAAACG
   124261 AACCAACATT GGTTGAAATA TACTAATAAA ATCACATTTA TCAGTAGAAG GAGAGAGTTT
   124321 ATGAAAAAAA TCGCATCTGG CGCCGAGATT ATGAGCACCA TACTATCTTT TACTGAAGCA
   124381 CTCGAAGAAA TGTATGAGCA TATGCATTGG AGGGCTTCTG GACCAAATTA CTACGGTGAT
   124441 CATCTTTTGT ATCAGAGACT GTATGAAGAC ATAGAGGGCG AAATAGATGG AATAGCTGAA
   124501 AAGGCAGTTG GTGTTTTTGG GCCAGATTCG ATAGGCCCAA ACAAAAATAT TTCAGAAACA
   124561 GCCAAAATAA CTGAAAAACT TATTTCTGAT ACTGATACAG CAGAAAAATT TCCAGAGATA
   124621 GCAATATCCG CAGAGGAAAA GTTTGTTGAA TTGGTTTCTC GCGCGCTTAA AGAAATGGAT
   124681 AAAAGCAACG AATTAACCAA TGGCATAGAT AATATGCTAC AGGGTGTGGT AGATAGCCAC
   124741 GAAGGTCACT TGTATTTATT AAAGCAAAGG GCTAATAAAA AGGAATCAAG CACAGTCATA
   124801 AGACTGTTTA AGTTGGCATA CTATTTGGAT AGAAAGTCCT TATACAACGA AGCACGAGAA
   124861 ATAGAAGAAG TTATGCTACA ATTGGCAAAA CGAGTGGGCA TAAATCAAGA AGAAATGGTA
   124921 TCACTGGCTG ATGAATTGGA TCAAATTGGG GATACTGTCG TAGCGGATAA AATAGATAAT
   124981 ATGATTAAAT CAAATAAATA ATATGCGTCC TCTATCAATT CGGCACAAAA TAGCAACAAT
   125041 TGAAGCCTCC AAGTCTGGTG TCGGCGTAAG TGCTGGTGCG AGAAAATATA TGAGAACCGC
   125101 TATGCCCGAA TATAAGAGCG TTGGAAATGC TGAACTAAAC GAGCTAATCG TGTTTGAGTT
   125161 TTCAAAGTGC GCGCCGTGGA GCAGATTCAA ACTAAATAAA ACACTAGATG GAATAGCCGA
   125221 AATAAGAAAA AGTTCGAGGT TTGTATTCGT CGCTAGAATA AGAGATAGAG GGACATCGCA
   125281 GTCTGGGTAT GATATTATAA CGATACAACC AAACTCTAAA GAGGTTTCAG AAAAAATTAG
   125341 AAAACTACGC CTACAGCCCG GTTGGGGCTT TGAATAACGG AGAACAATAT GGAAATCCTT
   125401 AAAAAACTAG CTACTTTGGC AAATGAACTT GATAAGATGG GGCTTACTGC TGAAGCAACT
   125461 GAAATAGACC TTATAATTGA AAAGTTGGGC CAAAACGGAA TTGATAATGT TTTTGAGCAA
   125521 ATAAAAAATG AGATTACTCC GTTTATTCCA GCAGGAACGC TTAAATGGAA TCCCAAAAAG
   125581 CCAGTATTAT CCCTTCGTCC AGTATTAGAT GAGTATTATC CTGGATTATT TAGAAAGGGA
   125641 ATGACTGCGG ACGGATTACT GGAGGCCATA AGAAATTCCA ACAAAACAAA GACAAAACCA
   125701 ACCACAGCTC CAATTGGTCA AACGAGAGAC CCTGGACCAA TTAAAGTCGA TTTTCAAATG
[truncated: 123,806 more chars]
