# Supplementary material for: Clades of huge phages from across Earth’s ecosystems
Source: Nature. 2020 Feb 12;578(7795):425–31. doi: 10.1038/s41586-020-2007-4 (PMC7162821; doi:10.1038/s41586-020-2007-4)
Supplement: Supplementary file 6 — Genbank files for all genome. [file 41586_2020_2007_MOESM6_ESM.zip › genbank_genomes_SD-4/F-26_PHAGE_31_64.gbk]

LOCUS       SRR1747057_scaffold_1_prodigal-single     261914 bp    DNA     linear   BCT NOV-13-2019
DEFINITION  SRR1747057_scaffold_1_prodigal-single, contig.
ACCESSION   SRR1747057_scaffold_1_prodigal-single
VERSION     SRR1747057_scaffold_1_prodigal-single.1  GI:
KEYWORDS    .
SOURCE      F-26_PHAGE_31_64
  ORGANISM  F-26_PHAGE_31_64
            .
COMMENT     Data sourced from ggkbase. For additional details see
            http://ggkbase.berkeley.edu/organisms/405933
FEATURES             Location/Qualifiers
     source          1..261914
                     /organism="F-26_PHAGE_31_64"
                     /mol_type="genomic DNA"
     gene            complement(31..138)
                     /locus_tag="SRR1747057_scaffold_1_prodigal-single_1"
     CDS             complement(31..138)
                     /product="hypothetical protein"
                     /codon_start=1
                     /transl_table=11
                     /translation="MLINIIIGLTACICIGSFFGIALFLISYKLDKNNL*"
     gene            complement(357..746)
                     /locus_tag="SRR1747057_scaffold_1_prodigal-single_2"
     CDS             complement(357..746)
                     /product="hypothetical protein"
                     /codon_start=1
                     /transl_table=11
                     /translation="MRFDDFYEAFNFLRNHRMCECEINLGGDGHKRKCMINYFDKCLD
                     ISVVKVNPETDEIDTKMDNNTKTEVWLEFGRAFVDYSITDNVMFEHDYRLDCGADTFE
                     EAIVKLANLVNEFYFDNGEEKHKITEL*"
     gene            complement(791..1081)
                     /locus_tag="SRR1747057_scaffold_1_prodigal-single_3"
     CDS             complement(791..1081)
                     /product="hypothetical protein"
                     /codon_start=1
                     /transl_table=11
                     /translation="MQEKIEDFMLAMDSLFADNKYKEGEIIDGRFKDDLRHDTIDILC
                     DMFSYEVLNLIDVRVDESYVTSRSITVSFINKGTGRVISDTDELETLLRRIL*"
     gene            complement(1066..1284)
                     /locus_tag="SRR1747057_scaffold_1_prodigal-single_4"
     CDS             complement(1066..1284)
                     /product="hypothetical protein"
                     /codon_start=1
                     /transl_table=11
                     /translation="MYLSEMTNIELITEMKRISKGCVPVDINPCYTCEHNLTSNECKD
                     CRANVIEEIKDELEDRNVDWEGIICKKK*"
     gene            complement(1297..1743)
                     /locus_tag="SRR1747057_scaffold_1_prodigal-single_5"
     CDS             complement(1297..1743)
                     /product="Uncharacterized protein n=1 Tax=Clostridium sp.
                     CAG:269 RepID=R7IWG9_9CLOT"
                     /codon_start=1
                     /transl_table=11
                     /translation="MGDEVIKVLNHLGDQFGVAIDWSSANVVPYLNDLMARMIKYGIC
                     INIYHIIYAIFITAVFIVVTIVLYKIACKMIMKSEDNEEYNNSAKVLSTAFAISLVTT
                     VIVALIEIGNIKDCVADIIELNTVPEKYVVEMIQDKIDDYNESKSD*"
                     /db_xref="UniRef100_R7IWG9"
                     /db_xref="R7IWG9_9CLOT"
     gene            complement(1743..2078)
                     /locus_tag="SRR1747057_scaffold_1_prodigal-single_6"
     CDS             complement(1743..2078)
                     /product="hypothetical protein"
                     /codon_start=1
                     /transl_table=11
                     /translation="MSGEYRPTYKFTLEEYNDGKQKWQSCECSVTEEVTQFYVTGYGA
                     DAKEAKEDMLKDLDNYINELLKFRQLLEDPKDPCVGCIYNPSACCIKNVCGDKQKYNE
                     ELEKRKELR*"
     gene            complement(2094..2399)
                     /locus_tag="SRR1747057_scaffold_1_prodigal-single_7"
     CDS             complement(2094..2399)
                     /product="hypothetical protein"
                     /codon_start=1
                     /transl_table=11
                     /translation="MPVTEKQRACLRILSYLTGELCDVGVKTFEEANEILKEHKKELE
                     EHISVKYLTDRNEERSLIMEVYIDECYVFVIELYCKEKVKNTDTIYTVDVVSFGTYA*"
     gene            complement(2401..2853)
                     /locus_tag="SRR1747057_scaffold_1_prodigal-single_8"
     CDS             complement(2401..2853)
                     /product="hypothetical protein"
                     /codon_start=1
                     /transl_table=11
                     /translation="MSMLDNLAGGMSFEVRNGRKFYVIDDSIFVQAGITAREPKMEFA
                     GQILEFTSEYDEDILHNDSRNRDIMIIYNHAGTAIFKRHEIDNSDKLPGGDNRYKTLY
                     AKWKAFCMSHDKRCEWSRCELCEYDGYNHCELKWLADHYDTDKLIGGK*"
     gene            complement(2856..2990)
                     /locus_tag="SRR1747057_scaffold_1_prodigal-single_9"
     CDS             complement(2856..2990)
                     /product="hypothetical protein"
                     /codon_start=1
                     /transl_table=11
                     /translation="MKILEYLIGDCDTCKHKDSCPYIEEGKGSCFEIGGFEPHYEKEE
                     *"
     gene            complement(2990..3361)
                     /locus_tag="SRR1747057_scaffold_1_prodigal-single_10"
     CDS             complement(2990..3361)
                     /product="hypothetical protein"
                     /codon_start=1
                     /transl_table=11
                     /translation="MNKKACLELIKEEFRFLLQTDEEAEIVCDKLISEYESSNRHEGF
                     EAFVIDSVCMFDCKEDAFEWFVGTNTSYLALLDELDTQNLEITQDMVGKDLCDALIDC
                     YLDNQENYMKINDHIYLAWWM*"
     gene            complement(3373..3660)
                     /locus_tag="SRR1747057_scaffold_1_prodigal-single_11"
     CDS             complement(3373..3660)
                     /product="hypothetical protein"
                     /codon_start=1
                     /transl_table=11
                     /translation="MKQSVIRWEENKEVDRNDIDTTKDLFEQIIEDKREAKSHNVLSS
                     FNDGMIKVQLTDGTGKIVEGDIYLVSGWSLKNEDDRFLLSGVVTNVFGHEK*"
     gene            complement(3665..4078)
                     /locus_tag="SRR1747057_scaffold_1_prodigal-single_12"
     CDS             complement(3665..4078)
                     /product="Uncharacterized protein n=1 Tax=Marivirga
                     tractuosa (strain ATCC 23168 / DSM 4126 / NBRC 15989 /
                     NCIMB 1408 / VKM B-1430 / H-43) RepID=E4TLA0_MARTH"
                     /codon_start=1
                     /transl_table=11
                     /translation="MARKYLEEIGIKPEDTPWGYGYENDEREERWQKEREEIGFDERE
                     TWSLDHTMNLLLYERLRRYKELAEKIINLDFYTFKYNDEELTERQCIERILEGLELEL
                     TLGECDKRRQEDEYIKERIGSIWKLYDLVKYALWW*"
                     /db_xref="UniRef100_E4TLA0"
                     /db_xref="mtt:Ftrac_0227"
                     /db_xref="E4TLA0_MARTH"
     gene            complement(4190..4435)
                     /locus_tag="SRR1747057_scaffold_1_prodigal-single_13"
     CDS             complement(4190..4435)
                     /product="hypothetical protein"
                     /codon_start=1
                     /transl_table=11
                     /translation="MSKFKVGDKVKLNLSSQDFKELLKYNSQIEREMMLCRNARYMII
                     TEAEDWGEPWGMQYSVDVDGGRTIWNDNDLKLYNDGV*"
     gene            complement(4422..4913)
                     /locus_tag="SRR1747057_scaffold_1_prodigal-single_14"
     CDS             complement(4422..4913)
                     /product="hypothetical protein"
                     /codon_start=1
                     /transl_table=11
                     /translation="MIFKKRDKVRPVNEKIKSLHCPSWHPDRKRLENLLTEEQRKRYT
                     SEFIHFKANLNIYEVIGYINQQEVCVEDMATKDICLFNETELTYLDDRVKEYNIPEFV
                     DSEISKIIVAGRYVKVILRDGAEGVALCNDTDNFHEDIGINIAYLRAQANSIGGKGYY
                     EQI*"
     gene            complement(4916..5152)
                     /locus_tag="SRR1747057_scaffold_1_prodigal-single_15"
     CDS             complement(4916..5152)
                     /product="hypothetical protein"
                     /codon_start=1
                     /transl_table=11
                     /translation="MKFRFTKRDLKTTLKNHYKRKDTTYAIIDTALYIILMLISVYAL
                     EFMTSADKFTVYLLSAVIAVISNLYIGYLIKKED*"
     gene            complement(5142..5336)
                     /locus_tag="SRR1747057_scaffold_1_prodigal-single_16"
     CDS             complement(5142..5336)
                     /product="hypothetical protein"
                     /codon_start=1
                     /transl_table=11
                     /translation="MKGNLRERLTETFISYCEEHNGECQKCDGPCYREVPNTDKTIFE
                     ELRSLFEEMDEHYKEVNNEI*"
     gene            complement(5355..5459)
                     /locus_tag="SRR1747057_scaffold_1_prodigal-single_17"
     CDS             complement(5355..5459)
                     /product="hypothetical protein"
                     /codon_start=1
                     /transl_table=11
                     /translation="MNKTEIILELNRLKDEAIANIKKTDCYIENHLIS*"
     gene            complement(5452..5733)
                     /locus_tag="SRR1747057_scaffold_1_prodigal-single_18"
     CDS             complement(5452..5733)
                     /product="hypothetical protein"
                     /codon_start=1
                     /transl_table=11
                     /translation="MSTAMKKNNDNNKKVNKMKEINFIPWHSYIGLAIPFFFFGMCFD
                     RALNHTDILALIIGTAFALQMSIVVYLSLRDLNKTYNKLFRNNNEDKDE*"
     gene            complement(5708..6004)
                     /locus_tag="SRR1747057_scaffold_1_prodigal-single_19"
     CDS             complement(5708..6004)
                     /product="hypothetical protein"
                     /codon_start=1
                     /transl_table=11
                     /translation="MDIKKRTDEVLKSFNAYCEHKDCDRVCPSDKYERCFAEYVVKTY
                     EKDNNDGLEINGIIYERDLKLTAEQIEDLFFDWLESLGLEFGGGIDYVNCNEKE*"
     gene            complement(6018..6377)
                     /locus_tag="SRR1747057_scaffold_1_prodigal-single_20"
     CDS             complement(6018..6377)
                     /product="hypothetical protein"
                     /codon_start=1
                     /transl_table=11
                     /translation="MTREELLHRLDEISNLGDNWNLEGAKPINRGVIINARRIITDFK
                     NPPHFIAPVSYGTIQLEWENNNGYYIEIELEQPIENRYRITIFILNNVDDTQMFKTIE
                     FENYILIDNLVELFINS*"
     gene            complement(6475..6702)
                     /locus_tag="SRR1747057_scaffold_1_prodigal-single_21"
     CDS             complement(6475..6702)
                     /product="hypothetical protein"
                     /codon_start=1
                     /transl_table=11
                     /translation="MNRFYGNKRYRFCKHLLERDLQHEGSAWTDKVDGKEITVVSKTG
                     AFCKDDDGEAYGIAPEWCEEIIYDEKEDSDN*"
     gene            complement(6705..6911)
                     /locus_tag="SRR1747057_scaffold_1_prodigal-single_22"
     CDS             complement(6705..6911)
                     /product="hypothetical protein"
                     /codon_start=1
                     /transl_table=11
                     /translation="MLDRFYGNKKYVFRKSLFIKSMGEQFLTPWAEELDNVEVEVTSR
                     TTGTCTIKNRKYYISPNWCELMEE*"
     gene            complement(6914..7135)
                     /locus_tag="SRR1747057_scaffold_1_prodigal-single_23"
     CDS             complement(6914..7135)
                     /product="hypothetical protein"
                     /codon_start=1
                     /transl_table=11
                     /translation="MILKRFYGNKRYRFRKDIMKIAMGNHYSDANWIERIDGKEVEVI
                     TKTGGICRDGEDKFSVSPRWCEEIYSEEE*"
     gene            complement(7149..7559)
                     /locus_tag="SRR1747057_scaffold_1_prodigal-single_24"
     CDS             complement(7149..7559)
                     /product="hypothetical protein"
                     /codon_start=1
                     /transl_table=11
                     /translation="MKAINLMGMKYTEDMINVLRRYDKHMKDSSMKTIEEDGGISILD
                     IYVAREEYLALLNDEEANIIDGFIEIGTFLSKRHPIVNIIFGIGMVALTCLIDIFAVK
                     MLFSVLVAGILTIEIRTLAGKRAYKKIMNLIHNN*"
     gene            complement(7597..7935)
                     /locus_tag="SRR1747057_scaffold_1_prodigal-single_25"
     CDS             complement(7597..7935)
                     /product="Uncharacterized protein n=1 Tax=Clostridium
                     asparagiforme DSM 15981 RepID=C0D703_9CLOT"
                     /codon_start=1
                     /transl_table=11
                     /translation="MKILNCTPHDINILGDNGSTITSIKPSGTIVRVNQENKRVGYLN
                     INGVAIPESAVTFNDNGLPDECDDTLLIVSKLTADAFPWRQDLLLVNESVRDEDGKVI
                     GCKSLAFANK*"
                     /db_xref="UniRef100_C0D703"
                     /db_xref="C0D703_9FIRM"
                     /db_xref="C0D703_9CLOT"
     gene            complement(9025..9189)
                     /locus_tag="SRR1747057_scaffold_1_prodigal-single_26"
     CDS             complement(9025..9189)
                     /product="hypothetical protein"
                     /codon_start=1
                     /transl_table=11
                     /translation="MKKLESLFVKRMFLENLIKEAYVKGEANSRLERLEEALKDVEYE
                     IDIENIKAFA*"
     gene            complement(9319..9831)
                     /locus_tag="SRR1747057_scaffold_1_prodigal-single_27"
     CDS             complement(9319..9831)
                     /product="hypothetical protein"
                     /codon_start=1
                     /transl_table=11
                     /translation="MAKYSKETIMCMVNRKDIVLVSNTETGKCKKYSNVEDIRGYMTY
                     LLASQLEKVAEEADTDKKYIFILNRSMIGIDKAENRQIWLDTGKTKAGDKVLEPEFLE
                     NIKVIHSICEQLGDRVSVLSSYSVRPREYEGRRYGSERLQKILARTWEAMDKICPVQR
                     ASAPDSFVLE*"
     gene            complement(10023..10817)
                     /locus_tag="SRR1747057_scaffold_1_prodigal-single_28"
     CDS             complement(10023..10817)
                     /product="hypothetical protein"
                     /codon_start=1
                     /transl_table=11
                     /translation="MLRIMIGNINTMQEILDNVFKPVLGEELEGVEVLDNDPNKLIKY
                     DLESLTFNQARIIEALLYNRKADGLLENIYADEAMTQNFEVLDGNSELLLGSFEITVE
                     NEARAKEIVDDVFKSAGVYDVHVSMKPVAPGMFTFCKISLLAVGLTEDQIKLLNRTTS
                     MKSVGLKTKKLVQSATTTGYSSAKIVANDIVTPLAECAGKYAGLTTSTAVKATYKAGA
                     TFADEVFSNITREEFTEYEPAKRAVAGFKRLIHGDKKQTSIMSRSL*"
     gene            complement(10976..11137)
                     /locus_tag="SRR1747057_scaffold_1_prodigal-single_29"
     CDS             complement(10976..11137)
                     /product="hypothetical protein"
                     /codon_start=1
                     /transl_table=11
                     /translation="MYSNYLFSESFESLKGVAIALSRKGIRNIIRKTPAGWSLEVKCS
                     MVEINSILL*"
     gene            complement(11159..11344)
                     /locus_tag="SRR1747057_scaffold_1_prodigal-single_30"
     CDS             complement(11159..11344)
                     /product="hypothetical protein"
                     /codon_start=1
                     /transl_table=11
                     /translation="MSEILDMYNNIIDLESDMILNPDNYSEEFRKKCKSVIKRTEKRL
                     RDLGYIIDEEGELKALN*"
     gene            complement(11380..11640)
                     /locus_tag="SRR1747057_scaffold_1_prodigal-single_31"
     CDS             complement(11380..11640)
                     /product="hypothetical protein"
                     /codon_start=1
                     /transl_table=11
                     /translation="MKQVIVSVDSLGTRAVDVDDKFICFYTVKDNGEPSIIIPDESDK
                     YEFFESMQDPKDFKTEKIFYLSHITNVYDLVKDCMHYYKECI*"
     gene            complement(11760..12071)
                     /locus_tag="SRR1747057_scaffold_1_prodigal-single_32"
     CDS             complement(11760..12071)
                     /product="Uncharacterized protein n=2 Tax
                     =Thermoanaerobacterium RepID=I3WBN8_THESW"
                     /codon_start=1
                     /transl_table=11
                     /translation="MLYLGNAFSLQMLDCTVAHTVSIKPISIDDVKTAGFVSVVGHPD
                     TAAVLSDMLGKDVACNRVSVSLTPHDTLIVAQVVGGRLPAGATKLPDGFKMTFLKVNI
                     L*"
                     /db_xref="UniRef100_I3WBN8"
                     /db_xref="tsh:Tsac_2690"
                     /db_xref="W9EHF3_9FIRM"
                     /db_xref="I3WBN8_THESW"
     gene            complement(12153..12419)
                     /locus_tag="SRR1747057_scaffold_1_prodigal-single_33"
     CDS             complement(12153..12419)
                     /product="hypothetical protein"
                     /codon_start=1
                     /transl_table=11
                     /translation="MNKYFVRAKYLTSHNNGVQFAEFIVSAETTEEARIACQKTYGWN
                     CMVFEVLFCLNLSTCKDECILSDMMRYCYKNREIVSDEEEDQYI*"
     gene            complement(12562..13092)
                     /locus_tag="SRR1747057_scaffold_1_prodigal-single_34"
     CDS             complement(12562..13092)
                     /product="hypothetical protein"
                     /codon_start=1
                     /transl_table=11
                     /translation="MKILLTEKERMSINELLDKMEVLCDSEDVKVLNDIRTSLKEKTE
                     IKEEYIIEACLRSGFILDETKDAAVDLNRAYMTMKGEWNSVLIKVYAKASKVFLLHNT
                     WTKRFFESVQYYVARFKKAYDDMLLKDFTVRPDTKEEPVMSDEIRPSVDGHCIGGSCH
                     QCEDYDNCPTGQMSEY*"
     gene            complement(13196..14017)
                     /locus_tag="SRR1747057_scaffold_1_prodigal-single_35"
     CDS             complement(13196..14017)
                     /product="hypothetical protein"
                     /codon_start=1
                     /transl_table=11
                     /translation="MATYNNNKKSSVTLDSNRKRYALVAGNGIAILMSDEHKFRRFSN
                     HNKNAIMNSLEALDYILEKCPTNDTISELVIDIGIPNCIKGVFGASFRQYIRTQKFVG
                     SGDIIPVYMLDKMKHVVKAYNDRNFNVNIYSLSLASVDEEMVKIKQRALDVLYKVQVE
                     DSQTQSQPASQPVQGFTQEQVNAMIQNAVAQALAGIMGNNPAPVQQQPVAQPEQPIVE
                     PVIEQPVSTLAPKSQPVQSQVIESEVVDFNADDFTDDFDDSGEDPFAGFDDQIPF*"
     gene            complement(14253..14792)
                     /locus_tag="SRR1747057_scaffold_1_prodigal-single_36"
     CDS             complement(14253..14792)
                     /product="hypothetical protein"
                     /codon_start=1
                     /transl_table=11
                     /translation="MIDIRICEECFNYDCPTPCPATDSQKISCIKRDMIYRLKDEFNF
                     DFENPKNYKKLASGKSEQIRAIYKEYTDMLHLDPSKPLYTHDGKLIATSFERLVIGDY
                     GAYIEYDLSQVPQGVRYYLERGQEYRTEPYWRNRVKYIWYTIPDSKPRIKIYWQLRTV
                     TYADYKRKKFYISPFEIMQ*"
     gene            complement(15296..15742)
                     /locus_tag="SRR1747057_scaffold_1_prodigal-single_37"
     CDS             complement(15296..15742)
                     /product="hypothetical protein"
                     /codon_start=1
                     /transl_table=11
                     /translation="MIRVFEEKMFEYQGVLVANPELLDDSDFTKLFDYKTVYIYDRNR
                     DNTDYIIGKVIRDIIINDRFVDIQCSFIKDTRDRRGCTQKQIESLRSILGSNYEYSLN
                     DLQLVFLAKQRRGLIQKLIDTFKNTEFIYWMPGMITVKDDKMYQLV*"
     gene            complement(15854..16234)
                     /locus_tag="SRR1747057_scaffold_1_prodigal-single_38"
     CDS             complement(15854..16234)
                     /product="Uncharacterized protein n=1 Tax=Bacillus
                     thuringiensis Bt407 RepID=C3CV28_BACTU"
                     /codon_start=1
                     /transl_table=11
                     /translation="MSRGTLYLKSYHSGVMKGGDVININVARGYMKGIDYRLIHLAPS
                     KELFYWYRNNMNRPDWFSIYCKRYMNQFRTDPKAIDELNEIKHLLDQGRNVCIYCFCR
                     DVNKCHRGIIGHLFSKKGYTITVL*"
                     /db_xref="UniRef100_C3CV28"
                     /db_xref="btg:BTB_502p00510"
                     /db_xref="A0A0F6J9V4_BACTU"
                     /db_xref="C3CV28_BACTU"
     gene            complement(16246..16884)
                     /locus_tag="SRR1747057_scaffold_1_prodigal-single_39"
     CDS             complement(16246..16884)
                     /product="hypothetical protein"
                     /codon_start=1
                     /transl_table=11
                     /translation="MNEYTMKNKLAVVGGNKGVNAILNMYRVPNSLKYYGVVRFNNYA
                     YSFMASERVFRATVYGFKGTLEELDKISAAIQSHMRPNREPACDSTNPDSPVFRDRYL
                     YDFLSKGIMIYKAPGLTDKNEEKYLGYVTSHAFVAYKKGNDITVLYKNVRFVFSVNKF
                     DRRPSTGTDVNKLNNVVYKLIFNVDKQLNDSMAKINTTNITEEVEDFDGDEF*"
     gene            complement(16967..18667)
                     /locus_tag="SRR1747057_scaffold_1_prodigal-single_40"
     CDS             complement(16967..18667)
                     /product="hypothetical protein"
                     /codon_start=1
                     /transl_table=11
                     /translation="MKETNKVVKIENIMGLSNNAYKEIVARKQVLDIKDVKDPLSLLI
                     STTVLGSDIGITIIRGSNVLMIKKSLIFEDGKMTEIGLALLHKMLVPLQELVDIKNID
                     SIKELRGKKIKTIYDAKNCATMTNRFGMVRQLKRISEAEIQAAVEQIKSFGIDTTEEE
                     FDTFVNDFVNIVRALGESSIDVKKHRDRHYSRDIHGFVGKGSACIGNMKAGRDPKKAL
                     TANLYLNSGAVMRSGEGYQMFLPEELENAFEDAIGDVKLAVKDSLEDCVNGELAKVHG
                     FDYDNYYKRLSNLHDLYPETRRVISYASSLVRGRKFTQPDEEEPDKYTDKFLAVLRNC
                     IFGVAKLEGMKMKDVYSLAIEICFLDNKGFYYKDANLKCVEVNKMLTAVDKIFGDIAV
                     FEYADNKLDVPLTVTDKPSDYADGNVYILEDGASEDFELCVEENFTGEATVVNGQLIA
                     SYDPYAQVDDNYVAIPVDNFFPVAPNERKEGKLVKNKKGAINALKSSDVTRVKVSADG
                     VSKIYVPVVVDGATKAKSVGFNNTTLFNGLKLKTVDLLCFEKEEYVDLAKYLYVARTR
                     *"
     gene            complement(18752..20869)
                     /locus_tag="SRR1747057_scaffold_1_prodigal-single_41"
     CDS             complement(18752..20869)
                     /product="hypothetical protein"
                     /codon_start=1
                     /transl_table=11
                     /translation="MKVLSVGQQTKIQKAIVKPLNEACNIVNGFNFVYEDVKVNGKRT
                     GKKRILVERTFEDIGMLNILNNFEVDNTRRSIRAIKKEDGKIISNRKYITGDCKEADA
                     AFIKGLYIVDFSGIIDLTTKDVMAERIRSLIFIGIKRENGKFRLAKDIKDADLVMMPY
                     AVSPSLIKHSRIYYAVVDKNGDLLKQAQARFNEIDAITGHSVGYKWAELLLKDNVSID
                     DISKIADRIGICTTTPMMKVGHINNVFFMDAELDYGSDYEENNDISAEIGTNFADGAV
                     RYNGDTLYHLFKTLFPRLKPWMMFGLSLQGRCDTLLMKAHGRFFRGRMIARYCNIMMA
                     QNINKCHLVYNGKMISGKALKKLPKAKLNAMLSNVDLVGTKDEFKAVNMAKIKNGCNL
                     YIVAMSNVTSGKLSNQAVAKVAKDYAEEIQHFCRMAAVRAFYNRETKYSLKFDSKSST
                     LKLAGQAYENKLAANPDVAEHDRHVGESLIKADDSFARSMTASANIPVNAMYLRLTPD
                     DSIILTGGTSILNSTWVDYVEPGADEGYGTHMLEVYCPAFEEKHLVRTYDNRLSDSLR
                     TCVGIKYPSQAPDEYAVFKCVSLEELKGRIAVLDVDDELKQDLIEFYETCPNNCIMVP
                     ADNTWKNQCAGSDFDGDDLAIYFEEVEYDDNDELVHYGLFEELNEETGEVNCHVPGFT
                     SLAVRKYAIKNNNVGQAAIITYK*"
     gene            complement(20978..21634)
                     /locus_tag="SRR1747057_scaffold_1_prodigal-single_42"
     CDS             complement(20978..21634)
                     /product="hypothetical protein"
                     /codon_start=1
                     /transl_table=11
                     /translation="MLKMIEIVLLVLAGIMTGLAIFAIAMSDETAKELDEISRLIYKK
                     VSARLQKENIGVMTIKQLIRAEMRKIDDKEIAMEEVAKSIVTTLAKDIIGRNMSTIAY
                     EKDECSLGSYNYVDDYVYVNSFYIDRAIRQKRSISDLNTLLDTICHELRHAWQNDNNV
                     YDNNEYINSFVDYAAYRKQPCEKDARYFAHIKVYTMSNKERERILKEAYMHLCRYNRA
                     *"
     gene            complement(21734..22207)
                     /locus_tag="SRR1747057_scaffold_1_prodigal-single_43"
     CDS             complement(21734..22207)
                     /product="hypothetical protein"
                     /codon_start=1
                     /transl_table=11
                     /translation="MMLNKMKIMLLVVLVIVIDTISMVSIISVAASRNDDILEAKEQI
                     AVIEATDVKDIKHELVKDNLSFMLNGCSEETAKENGLTENEVVRLVKEDDNSYSDIAI
                     VTFEEGKLIYNTVDTLNTSIECSMMNISTITMGCVMVATALIIAVVAVIAELLDK*"
     gene            complement(22415..22828)
                     /locus_tag="SRR1747057_scaffold_1_prodigal-single_44"
     CDS             complement(22415..22828)
                     /product="hypothetical protein"
                     /codon_start=1
                     /transl_table=11
                     /translation="MSSIGVICNVIPAAMGDIMREVLKNKKGITVIGKYRVVDWDGWN
                     DQPTYLLEKVQVYNKKGELLDKIDHLWFLTDEELYALEDSAIIKFVGDSYKYSKTGHI
                     VDYSVRPTSNILIMKWLDAKVKVGKWFKKKSGKCK*"
     gene            23047..23499
                     /locus_tag="SRR1747057_scaffold_1_prodigal-single_45"
     CDS             23047..23499
                     /product="hypothetical protein"
                     /codon_start=1
                     /transl_table=11
                     /translation="MAQVKINKERFVEGRFTVKQRVVDTDEIIIDKDGNEVPKQEIVI
                     HGIFSTHDYIEELDTLESERYLLQGVHVFEETFGTNDYEITYEFTADSLTVKKDYVPD
                     KVKVIVEANLYQDENTEYFHSVNWNIAEGIYDDIINGGKEVLEDGEQE*"
     gene            23483..24262
                     /locus_tag="SRR1747057_scaffold_1_prodigal-single_46"
     CDS             23483..24262
                     /product="Uncharacterized protein n=1 Tax=Bacillus cereus
                     BAG1X2-2 RepID=R8F7K9_BACCE"
                     /codon_start=1
                     /transl_table=11
                     /translation="MANKSNKQISEYEFEVDQEISHELVADEVKRQEVVENRKRLEND
                     LIAADNPWGYSPAGLESKSAAMAMLSTKSGLYARIPITCKGDCCPYSESCMLLKYDMA
                     PEGEKCALETALIEKNLEGYKRDFDLDPSSSFVDFTYVKELINTDIMIERAQALLTQE
                     GVAVEEVYTGSNERTGDDFFRKEVSKALEIYEKHCRRRDKILDNMLATRKAKAQMKQG
                     DEKSIYDMIQENINMDYVIEEVPEEFQEEYSTNNDTNNEEE*"
                     /db_xref="UniRef100_R8F7K9"
                     /db_xref="A0A069DIC5_9BACL"
                     /db_xref="R8F7K9_BACCE"
     gene            24268..24807
                     /locus_tag="SRR1747057_scaffold_1_prodigal-single_47"
     CDS             24268..24807
                     /product="hypothetical protein"
                     /codon_start=1
                     /transl_table=11
                     /translation="MAVGDIGKKAIQFGRNVAYGLKGSTVGWAEGIGIRQIQANMTAD
                     QKKHLLEYGKKAEQAALRNGKTAKQAKDISRDARRELGERILAKQTKGYQVGDFLGYG
                     VRNIYKNKKDGMPFDKAVQKAFTKTVKDDKGNLVKQLNAKAIAGTAVTAGMAARVASG
                     GGLYKDRNGNTNIPVIPFI*"
     gene            24823..25509
                     /locus_tag="SRR1747057_scaffold_1_prodigal-single_48"
     CDS             24823..25509
                     /product="hypothetical protein"
                     /codon_start=1
                     /transl_table=11
                     /translation="MKIPGLGFIGKRIGKVISQSGGPEASALKAIGKVGAFVGKGITK
                     GFKVGANAAAKVIGLTEEAADGRTIFEMGKDIGKAAGKKIGKAGAYVAAEGGAQLNYA
                     NFIAQQLTGKAPITSSLLGTNHPVTKIMKAMAPLKPSDKSLIGYKLSKTGKGLVIGGA
                     IMAGVKDGAVAFNNSRIGTNDGTVYNNLLQSNGQGNTWQSMQHNYLNNAGATGDLGLA
                     LHDLHHSPYY*"
     gene            25531..29148
                     /locus_tag="SRR1747057_scaffold_1_prodigal-single_49"
     CDS             25531..29148
                     /product="hypothetical protein"
                     /codon_start=1
                     /transl_table=11
                     /translation="MPRTPDNEYYRQRIINSMWNNMDPNMTIGDVQQSFASSGIEPVR
                     PGEINPQQAYRDMVNRRQQIQINDAWKNVNNNMSVENFMDQFVGVDGQTQLDINGQKL
                     RMRGIQNRNAGIPEQEIGGDIWDYINRNNINATIGDVQKSFEAAGVQPVNSGDINAQQ
                     AHQEMIGRRQQSQIEDAYKNIDKNTTIEEFMDRFVGIDGQTQQDIDAMKLSNRVKQNR
                     AAGLSEQESIDDMWNYISSNNINASLEDVQKSFEAAGVEAVKPGEIDTQQAVSELRAH
                     RDQSQIDDIYKNLDPNMSIEDFMDQFVGVDGQTQQDIDAMKLSNRVKQNKRAGLSEQE
                     SIDDMWNYINDNNLNASIEDVQKSFESAGVEGVVPGEVIPSQAVSELAGAREQERIDK
                     IWNNLDPNMSVEDFMDQFVGIDGQTQQDIDRQKLINRVKQNRAEGLGEQEAIDDMWKY
                     ISDNNLNASVEDVQKSFEVARGVRPESDLRRVTEEAALTYDGIPESVTKQFDTFKPTV
                     KTLKDGSRIETIDLGNDMFTNVKFDKDNNILSKGYTKGKDAYNVYYNTEGDIVSEAYK
                     HNKVTNNVVEYNKKFEPTDITTTKEFDLETAKGLKSEANKLWEQLQYGGINDQIPYVH
                     YKNYNQPINPNPNPQQPQPKPEPKTKPGPQPEPNTFNPEQPDPTLHFNQPDYKKYKMH
                     DVVADEFTPTPLSSYDRRMKEYSDYIEEYERMQKMAQESALTSEAGARNYEKNKDALE
                     KFFGKDKFSSEDAALKYEEAKLYGPHRDNPNDPLRRNSKAWWDEREELLRKRRAWSKN
                     RQSFVNSEKAARELADTKFLHEVAANRDIYDLLRTQPPNYLGTPEVIKSITDADKWLK
                     DEENIARYNSIPEEFRNQVEGDIKKKRFELNKARRNAKLDADYANFRSNYESLTASQK
                     EQMRRLRRLESRYRKVNDPTRRADILDEINQTKDKIKDLKSQRKSTKKDMKRTNAKTR
                     DRASNIKEEIGNIKNEINDNKIFGSIQEAFEKERAANPSLTMEQYLKDNYKNTRFENF
                     KPKADYEVEQLKDKLQFHKDLLKEKAGIDIAKEEGDIVERGLAKLKKASKLDIAMSTV
                     GAISKYKDSRKQGRGVMSSAARAGVDFAASQLMGPGLYMGLTAFRAAPKALVTGAMYL
                     QNEVRQMNTASRFRVFGDASFQDSDQLATMRQSGMEMAKMANYNLEQTLMGNEARYLH
                     K*"
     gene            29185..30963
                     /locus_tag="SRR1747057_scaffold_1_prodigal-single_50"
     CDS             29185..30963
                     /product="Uncharacterized protein n=1 Tax=Bacillus cereus
                     BAG1X2-2 RepID=R8F8G6_BACCE"
                     /codon_start=1
                     /transl_table=11
                     /translation="MANVLPKAQQLKLQNVMNDPVKWAQTFLISYDKNLKKDTPWTAR
                     WYQVQMLRDKSLKKVYRCGRRTGKSEVMVVEALYNATTNRNYRVLLITPYEAQVRLLF
                     MRLNELKNSSPLLASLITSTTKNPYKMEFKNGSCIMGFTTGASSGSSGASIRGQAADL
                     LILDECDYMADGDFDSIIMIAGERPDIRVIMSSTPTGRRGNFYNCCTNKATGYVEHYH
                     PSTHNPQWCEKMEAEMRAMLSEQGYIHEVLAEFGDQDTGVFNKDRLDEALTFYDYSYR
                     ELDCYQKMRCEESGKWPEMLIYDETNPAPPNIFRTMGVDWDKYGASSSILILEYNMEL
                     QKFMVLLRYEMPKAEYSYDEAVNTIIRLNRIYNPSFIYCDRGAGEYQIERLHIYGDEH
                     PESGLKQKVVGWSFSNKLTVHDPVTGEEDSKPMKPFMVSQLQIAFERNNLALSPYDEV
                     LFKQLIDYEVERMGANGIPTFTSKEEHFIDALGLAYLAMTLRFKQLTGVMQDLEVSSN
                     FVTSNVNLARKDDTRAMGLGRTGKVAPEVQEFYENYQYDEHPDEQQKWVKTNFSSSYY
                     NNNSFYNSSSRSTWGSRSGGLGNFRR*"
                     /db_xref="UniRef100_R8F8G6"
                     /db_xref="A0A069DH80_9BACL"
                     /db_xref="cbv:U729_3279"
                     /db_xref="R8F8G6_BACCE"
     gene            30970..32760
                     /locus_tag="SRR1747057_scaffold_1_prodigal-single_51"
     CDS             30970..32760
                     /product="Ig domain protein group 2 domain protein n=1 Tax
                     =Desulfotomaculum kuznetsovii (strain DSM 6115 / VKM
                     B-1805 / 17) RepID=F6CIJ4_DESK7"
                     /codon_start=1
                     /transl_table=11
                     /translation="MADDKQRLGYTPQIKYTEDYYSDYNPPATTQTSNVSTTSSLAQA
                     ANRIDSLIDGLPSELANAIRDIYNPVIDMIYTPFLKDKVIPDKSIQKELIIKINKDDK
                     TPPDPNPKPPGGDPDNPPDKPPTPGGGDDPDKPPVNPPGPDPGGGDDKPSIINVQSIY
                     LDNRSIFINVGQYRKLNATIVPSNATDKTVYWSSDDESIATVDQDGNVYGVALGKCSV
                     YARTSDRRKYAKCRVRVLKNGGSGTDEPEKPDPTPGGDDDKDIHVLRVEVEPKYHAMN
                     KHKKVQLTATIYPDNASNKEVIWYSSDTNICTVDEYGVVNSHDEVGQCKIYVESVDTH
                     KKATCYINVVSDDENPDDKPDDDSHPGHHPNPDPTPGGNPDDDPSKDNPDGSDPDDDD
                     DDDDGLWDTDDLPELIVKREDIRDVIENEFIRNISDLLDYYFNRLIKQLSGYYYNNLS
                     ALMGLNTSSVKKLVGNIEDLTVKLDSQHLKDLALRQEKISNVKLSFFENNFNVHQTTR
                     HIQSFLVTYELKKRYVNIQFGNSKTNEGSLSNTVLKGARQSYDKQYEDTYIDLFKYLN
                     SSIKISDDIFDEIARGYKMKELMIKKGGTR*"
                     /db_xref="UniRef100_F6CIJ4"
                     /db_xref="F6CIJ4_DESK7"
                     /db_xref="ctet:BN906_00787"
     gene            32760..33080
                     /locus_tag="SRR1747057_scaffold_1_prodigal-single_52"
     CDS             32760..33080
                     /product="10 kDa chaperonin n=1 Tax=Hydrogenivirga sp.
                     128-5-R1-1 RepID=A8URU8_9AQUI"
                     /codon_start=1
                     /transl_table=11
                     /translation="MNIKPARGRVVLRLPREERKEEKTSSGIIIPKNSKSDAEARKDF
                     AEVYAVGEGKILSNGVIMPMEYEPGQIVLFNKYAGMQVIDASEPNYKYLIIRDTDIEG
                     IISE*"
                     /db_xref="UniRef100_A8URU8"
                     /db_xref="A8URU8_9AQUI"
                     /db_xref="hho:HydHO_0856"
     gene            33094..35262
                     /locus_tag="SRR1747057_scaffold_1_prodigal-single_53"
     CDS             33094..35262
                     /product="Uncharacterized protein n=3 Tax=Bacillus
                     thuringiensis RepID=J4ABX3_BACTU"
                     /codon_start=1
                     /transl_table=11
                     /translation="MSIRDRLFPPSKKDKIDPVEKELIETIQEGLVKSSPLEFKEVRV
                     DEGISFTKKVSSLFNPKAISNFAVKSVGFLTSQVYRREVFSRPEYNLEEIRDASESDS
                     YIKISFSKYSYLIFKAGWTFKSDNQEAIDYLNKRFKLMSYCTGKPMDILLQEIADDFT
                     RYSNVILLKSRVDSIPGVKATPFDSDQVVGGYCRVDPASVKIKRDKYGNVIKYEQGHG
                     ANKKQFFPRDVIHMYYDKDANNAFGTPRIIAALDDVKLLRKIEGNIVALIHRFSMPLY
                     QWKIGIPEVGFQGTDAEINRAKREVESSSLDGLIITNEKTEIKAIGAEGHALNAEPYL
                     RYFEDRVFSALGVSASQMGRGGAKQDADSMEAQIHDTVKFIQRTISTWIKETVITELL
                     LEGGFNPFDGSADVDFAFEEISLETKLKKENHEMLKYQSNITTFEEARRKMGMKDEVE
                     DEDRLYQRMIADKSSLDQIDRNGEWQERLAKINAAKTAANNSSSSSSSNSSSKSSVST
                     SKSKTRNTSGQKQPSKAATNNNRPQNQHGTSSVKVKELSDLVLDFILDLQEDSISNET
                     VISLYENTIYDYFIRELNRISLRAINEATIEINSVDESYHLLPNKKIDISSQNKELQK
                     NIRTILEDMNDSSSNNKDDISSLSNYCTYRLKLLLEQHAKTTYDFSYIKAGSLLGMKE
                     VYIKQGNEIENIDINFVESLNDVEVFNNYTITYDKRGDNE*"
                     /db_xref="UniRef100_J4ABX3"
                     /db_xref="btn:BTF1_30787"
                     /db_xref="C3IUW1_BACTU"
                     /db_xref="J4ABX3_BACTU"
     gene            35262..36683
                     /locus_tag="SRR1747057_scaffold_1_prodigal-single_54"
     CDS             35262..36683
                     /product="Protease/scaffold n=2 Tax=Bacillus phage
                     0305phi8-36 RepID=A7KUP6_9CAUD"
                     /codon_start=1
                     /transl_table=11
                     /translation="MAIEIREEVDAQIKFVPNYIPGKDLNESLSVNPISEDSIMVDIE
                     GIHSVITRNLNYYEPHCLETSVPRWTEPYERPLIMHHKEQDGVTIGRIKQCTYVDSCE
                     RTKGPGLVFTCNVGNKDGIEGIKNGTLVTTSIGVMVRDLRCSICGKNLAEEGECEHVK
                     GQRYDGKLCFWIIKDMEPKELSYVIVPSDKYAHNIKIYKPDAKMLGVSESYNNEDEVN
                     ELSIKDLYYDEISKSLAMKEAKALEEDGEKPEDKQVPDQPKPEGDEPKDDKATEDKKP
                     ENDKPKDDKPEGEDPKGKDEPKDDPKKDDPDNGDAAKDEDKDDEAKKENEALKAEVAE
                     LKKEITKLKKEVTDLQGERDKEKETREAVELKYLEVKKQQRIALAEKVNEMRTSLGLE
                     GENIEILSKSTEEALNTKIEVLKEFMCSGPELAKALPKVNSKISIDESADNTIKQNNK
                     DKKDSNNNIEMQMKEKYNNLLRR*"
                     /db_xref="UniRef100_A7KUP6"
                     /db_xref="A0A024QGY7_9BACI"
                     /db_xref="btn:BTF1_30782"
                     /db_xref="A7KUP6_9CAUD"
     gene            36704..38302
                     /locus_tag="SRR1747057_scaffold_1_prodigal-single_55"
     CDS             36704..38302
                     /product="hypothetical protein"
                     /codon_start=1
                     /transl_table=11
                     /translation="MALMPYTNMSQDFMQPGAYGEMFINDGIPGHRRDGQRINRSNNS
                     LNINDHDVLNFKYGLDPRLPDQFRYGWAYGYNAMVIPKGRIVAADPYLMVMDTDTNHY
                     LNAVTIANGGKNVRLAQPADFEAGGSLEKYTGVAEFLIGKIWVELDGEINEDEDFLKA
                     NGGNVGVGGVARRDVRPGNIPVGILERNEYTRFADAFNGITFGPIRTDAIVELPWFIE
                     GEKALKNPWGSVVGNVKPGDEVCSDENGRFVLSPLSKRHPDHAAVMADMELYEEARRQ
                     VIGEVYATDASLLPEGAARFAQWALDDRLRFNDYNPYIYPTSNRAGEDFVENPPTLYQ
                     SDFRYPGYPYDRTPMMNDLHMLASSREGLYSSRFDEAHRLDRGIPGLLDGTNAVVKAY
                     GSSEKSGDIELAGDPLLKVSTIGVLADQADIDDPERREIPIIFPSTKLESLKVQIGKD
                     TADSCIITETLAPGAVLECGKFDIVYADLHKGLIMIKQREVADKADMKCPVYGAYVKR
                     GEAGVPTNLDWDGCKGTVRILMTK*"
     gene            38325..39572
                     /locus_tag="SRR1747057_scaffold_1_prodigal-single_56"
     CDS             38325..39572
                     /product="Major head protein n=1 Tax=Bacillus phage
                     0305phi8-36 RepID=A7KUP9_9CAUD"
                     /codon_start=1
                     /transl_table=11
                     /translation="MSLNSFLNEINELKQDVKEAVSEGVAPVVTKEGFDSMEKMVRNA
                     YGDYSKGAMTIKEAITTTDTIKLIPKVIEGKLREAMEPTYLGTQFFQKVRVDGGSSAV
                     YVIPVVGELIAYEVGEGTKYQESRADVNTLENATLEIRVKKFGVRVSMTEEAINDSSW
                     DILGINLRKMGQAMGRIKEEQIFNNFSQHGKPIFDNNLRQQLPEAGTTGLGKDGNYND
                     TLAVEDLLDLAMALLGQGFNPTDVIMHPLVWVVFARNNMIGNGLTYGALGGNYVHPNG
                     AIQGTPAAFGMANNGDGQKFIMRPDQIQGRIPVMGLTVSFSPWIHFDKMGKKFDMYCL
                     DREEVGIIAQREELSMDDWVDPERDIKLLKCKERYGIGLLNNGRAITVAKNIAVAPSY
                     PAQPVINVRATESGIGYPDRPTN*"
                     /db_xref="UniRef100_A7KUP9"
                     /db_xref="A0A024QIP1_9BACI"
                     /db_xref="btn:BTF1_30772"
                     /db_xref="A7KUP9_9CAUD"
     gene            39595..40092
                     /locus_tag="SRR1747057_scaffold_1_prodigal-single_57"
     CDS             39595..40092
                     /product="Putative uncharacterized protein n=1 Tax
                     =Plasmodium knowlesi (strain H) RepID=B3L857_PLAKH"
                     /codon_start=1
                     /transl_table=11
                     /translation="MKRAIAKIRLAPGNAGWFDPLTNIYLTLSEKECFVYNDQDTSNI
                     RKAIKENKLELKEGRLPSPVSKDKKEVVKKKSVNKLEEPEQVKDEVIEKIEVIEEKKE
                     EVKAERPRKKVKRKPDDSNKLLKQEEEVKEEEAKKEEVPDESPLAKVAELIKEKDKAE
                     ENNNG*"
                     /db_xref="UniRef100_B3L857"
                     /db_xref="B3L857_PLAKH"
                     /db_xref="rsv:Rsl_496"
     gene            40085..41107
                     /locus_tag="SRR1747057_scaffold_1_prodigal-single_58"
     CDS             40085..41107
                     /product="hypothetical protein"
                     /codon_start=1
                     /transl_table=11
                     /translation="MANVQNVFCITGIDTNFSKKTIIIETNFHVDANTVDLDTVRVYS
                     INNEVDIELPQTIKIRGKKIYVYLEDFPTPNESYYLIVRNIKDKLGRVLADAFDKRIY
                     FDFGSMGELKIVSPKDQYLHTIKDEPIRIKLAISNEDTETKYRFEISSDIAFFNKETI
                     LISNSKAIEMPNNSMYELGDVSKENIVYATDEKGNVLVDENGTRVIESSEIVVNLFIK
                     KNEIFYLRARLEKTENYFSDWSEMVQFQTCYTAPLEDESGYLDDNVISNREAFEDFLS
                     YEDMFAEEDEVAPEIVSKSEIGKTNQEFYVEYNKNIKFKKTDESQFTEDGLLYIGKTF
                     MTRRDL*"
     gene            41107..41850
                     /locus_tag="SRR1747057_scaffold_1_prodigal-single_59"
     CDS             41107..41850
                     /product="hypothetical protein"
                     /codon_start=1
                     /transl_table=11
                     /translation="MAQFEFPDDKPRVLAGREKIPVYMFIDPDEPNIVYFQHNDQVEI
                     LDNSEYTLNVPSFEFEDGTTSAKESIKVTTELKPMYVSIQDVKSLAGGLPLEDADIAY
                     HIRQASLIAEYWSCKDSELVPEKLADIFGTTEQIKEDYYPFHMFIKYQAVVDCIREFY
                     IAAVARPSEYHDVLSDLERKEKMDLGAIKDLLDALTGEAEDWLAYVVTITADPQWALR
                     GKYSYAITNKSYKPYHPTLLDRGGWNRGY*"
     gene            41854..42324
                     /locus_tag="SRR1747057_scaffold_1_prodigal-single_60"
     CDS             41854..42324
                     /product="hypothetical protein"
                     /codon_start=1
                     /transl_table=11
                     /translation="MKTDEINEKTVRLLLNRYGYYFYIIKRIPNTRCTCVDPTTKDPD
                     LSCKKCLGLGTRVKIKKVFGAIRESQERETSVAQNISSTPKIVYIDGLEYVNKDDVVI
                     DSENVYNVLHIQYHRGGKGSQQFTRLVCPNRKSNTAKFAKNFKEVLHDHKLRKK*"
     gene            42299..43363
                     /locus_tag="SRR1747057_scaffold_1_prodigal-single_61"
     CDS             42299..43363
                     /product="hypothetical protein"
                     /codon_start=1
                     /transl_table=11
                     /translation="MIINYEKNNINYKSSININYNEMSIVLLGPADTMNEKCNIINPM
                     SLDNAIILYGEDSDLAQAYKQAYAITDTLNIFTVNCQTVSDYINIIDDLIQYDFTFIV
                     PIGIYLSDTFYDPSTQRTRSFVFYYLETLKNVNSLATLIMTDKHAELYEDIDDYLTKM
                     KKVWNTIKRRTGFMSLLTNYGSNLLITLNMLKDIKYSNVILSALLASCDLPNYPKSIN
                     YTPIYDLDVNDLTGLSDFIHFKYNYMTESTSIENLVNCRTTRNIYKNAIIDMIIKKVI
                     KVMDLNEYKGKLYNAYTKLQISNKITNVLKPYINKLFKSYELINIGFVKTGPSFGYIY
                     IELSIIPFGSIEELKVVMEV*"
     gene            43367..44155
                     /locus_tag="SRR1747057_scaffold_1_prodigal-single_62"
     CDS             43367..44155
                     /product="hypothetical protein"
                     /codon_start=1
                     /transl_table=11
                     /translation="MKQDDFKQLEDILTTLDVTLLNRHSYIQNEFDSIPTSDLETKKK
                     RLRAQGNAQVRDFVSMVGLIVESIFEDQHVEYLPYEKTYSVREDMDQTITHPYIAWRI
                     VHREYRDKSALGPYIRDTLIDDEGRTGEVSSECFQTRVRFYIINTEMNLCWDLMDEFE
                     DMLIEYKPHIKKQGIVNYYFDQQLEDDFAQDFRDIVSILTLDYIILTEKNRVIFRENT
                     KSILLRGEAVNEDGSPITASGKVYTDNEEEVLASLKNNTDINRK*"
     gene            44178..47144
                     /locus_tag="SRR1747057_scaffold_1_prodigal-single_63"
     CDS             44178..47144
                     /product="phage tail sheath family protein"
                     /codon_start=1
                     /transl_table=11
                     /translation="MSMTLFDDELTLPGVITQVVPDYSSGYDTSAWGTTESVTIIGTA
                     FNGPVGKPVQIATPEQAKYIFGDSFDTATKREATLVAEVYDAWQRGCRTIYAVRVSGD
                     EMYKDYDLAVESNLKLRISGLFPSNGNKACYMTFACKQGSSTAFGDEEGVIKIYKPGD
                     KTTIDEKIAGVVDSIDELLVTTINLDENGFERGSRLSDLLDTINNNSHNNVLRVDLVD
                     KDGVPRTNSDPEVQQLTVAAMFPGIYTICRDKTAEGVTLTTDVKVVADQTLSGAESEP
                     VWKHLIANTNPDKPYPIFAENISTFDKLLPSGIVVDANFDFLNDTGVIDRILVADNVD
                     YEGVDVTGFELYKKLGSGFARTACLKKLGDKLVSGSVEEGNAVYEPRYKVIAAPDGDK
                     YKVVGINDGIYSVLQMHESDYLVLAAATAETDLSAKLPKKKDFLFVESNDGIAVNDAE
                     QNKIMNISCKIDKEDLNAMPCKYDIKLASYPGDEDVKSKLMDEQILRLPCVTKDAAFD
                     HGVEKGQLAFVLADGIIQKFDGKKFVDAEAGIVELSRVLVEESGELKVYEKGTETTDS
                     GAVKFTAVADPFTSDSGTYEYLVAFCDDEAFVYKKDDDKIVPFMSLKDLADNVISTED
                     FMLVAAEPDIPVLDCDNITFIHIYSDMMDYCTVEEFVKELNECEMLNDRFTFECVEGK
                     DQDELEGLVLTGSGTNLALDEKGNVVTAYDTTLRIPYTTTDNFARHLAQHCLYTSLKS
                     YPTHGVIGCDRLQGISLNNIADRVNEICNLDLDMYAKKSNGRNMYDANNEPHPIGRCL
                     SVTFMQYTVTTGNGYYYISSGAAGYAGMISTLDPDRSSTNQPFNIDSLQYTLSNAQLT
                     KLNTIGIVCCKESPTLGIVVVDGVTQAPATSVYRRLSTTKIINAIGRILKEVIEPFIG
                     KPRTLSNLNAMETAIKSALNKIVGVLINDYSFEIVTDSASARLGVVKIDYAIYPAYEI
                     REVRNTITVTENAINE*"
                     /db_xref="cbv:U729_3077"
                     /db_xref="A0A0A7G2I2_9CLOT"
     gene            47187..47855
                     /locus_tag="SRR1747057_scaffold_1_prodigal-single_64"
     CDS             47187..47855
                     /product="Major structural protein n=1 Tax=Bacillus cereus
                     (strain G9842) RepID=B7IZH3_BACC2"
                     /codon_start=1
                     /transl_table=11
                     /translation="MANMTTEQYTSTYSSFGGCDITCTFNGKVIGELQAISYSINREK
                     VAIYTLGSAEPRSFSRGKRSIAGNLVFVSFDRDALLAELGTEQKISKFKANDAYAFMS
                     NDEPRFMSVEDWDKYMSELASPNGFTGGGETGGTSSDMVNDSATPVYADELLPFDITI
                     TLANEYGQKASIVLYGVELLNEGMGFSVDSLTTEKAYTFICRSVDTMKAIDENNAGKI
                     YSTW*"
                     /db_xref="UniRef100_B7IZH3"
                     /db_xref="bcg:BCG9842_A0100"
                     /db_xref="B7IZH3_BACC2"
     gene            47939..50677
                     /locus_tag="SRR1747057_scaffold_1_prodigal-single_65"
     CDS             47939..50677
                     /product="Uncharacterized protein n=1 Tax=Bacillus
                     weihenstephanensis (strain KBAB4) RepID=A9VUY0_BACWK"
                     /codon_start=1
                     /transl_table=11
                     /translation="MATYFNIDGYNSYSGCDAIVTAQLANIDEDSSISKNCYILGSLQ
                     TLSTSTHQDKVPVRNIGNINAVEYTMGQRTIAGSMVFAVFDRHFADEIFNDLKEYTND
                     TVILADEIPALNLTITLANEYGSRSRMALYGVKFVDEGQVLSINDLYTENTFQFVAVG
                     MDPLTAEKTEWAKSTSKSKKNKTYISKGNTPFPSYDGKSYPGSSGKPSDGEGNPQGPS
                     DINKYQPDDDGNKEPYYRINQPLAPGNKGIISVDLNDHPDVTVTITDINTNKSYNSVG
                     ANLSNNIWYVELSEGNYNIKFFDRKNNKELGSEYFSINSKLGNLESSNNDYPIIVNMT
                     HNSAEIEANDSRHDEAVLIDRTNQIVYDHIPLTKSTVTLNEESIGTNLISGNVYELYT
                     INSKEGYSSKSKSIMFSPLERQDYDVELLEDYVKSNKKLWVNDLNEFDYHALYNNEDD
                     NNLIDKVLNAPTATRMTRNFATYAAAPVNRATPTDKEAIKQEVLLYAIKLQNQLALIY
                     NNAIAENSIYNNNILNLDIQINDAINRINLYKIKGHKAYYMYSVKEQDEMKFYGTPNV
                     RYYLQPIFNQCKGISYNYCCFNNDTKEDLNVYSDINNLYAYDFNNYKTKYAKYSKDFL
                     YALIARDNFYSDKYMIDGPYCYYENNILYADVDYSETLQKGDYYLCIASIYEVLDHTP
                     IRKYKFSTDDKHLELDNYKTSITKDNYYLTWIEDNEFNSICKPTILCTYEDNSDLVDF
                     ESSLIKNYLKSRIDSIKARYSYSGVLESIYLSLISETLSFKNTMYRLQQEFISQFDES
                     SYFLYLDEIFYDLIRQDYESYSLVCSVQQKNKVFNFSSNMDDTHLVLIDYKIGEDLPT
                     KSTLYDTNTVDLTDRNSDYTLIYMIDKTMVYRSGFLLINNVTNKVYNYNMSLEVIK*"
                     /db_xref="UniRef100_A9VUY0"
                     /db_xref="A0A024QHT1_9BACI"
                     /db_xref="bwe:BcerKBAB4_5752"
                     /db_xref="A9VUY0_BACWK"
     gene            50677..51780
                     /locus_tag="SRR1747057_scaffold_1_prodigal-single_66"
     CDS             50677..51780
                     /product="Virion structural protein n=1 Tax=Bacillus
                     cereus (strain G9842) RepID=B7IZH5_BACC2"
                     /codon_start=1
                     /transl_table=11
                     /translation="MATRDYYTYGTNLSDREFFTTTVNTPYGIKRYFSNVDSEIYFGN
                     ILMEDIYKFDFTVEEKKLPIYGYNCFYADIIVPGQRFVSGSFVLNYTNSAHINDVLSK
                     IDDSIMNKTILESEVYNPGDKERDKPLWSKNFDIMLGYGYYKSDLPTYNANCQTICGV
                     QISGMQTVLDTTGQPIMEVYSFVAKDFIEGDGTGMTPSKDDSTKKDDKNDDKGSTSKT
                     DSSTDKVICADANDSDDYSKKYLEYQKSDGSDIGVVHSILYADDENSYYYIKVNIKDF
                     DGNVLNISDFKLIIDDQRIESNIQFTGKQDNNGIIYVSLLDHPTISKYINEILYDKDE
                     TDPKIGCTLKYTLTHNKKKYDVLYEGNMYLAKQ*"
                     /db_xref="UniRef100_B7IZH5"
                     /db_xref="bcg:BCG9842_A0102"
                     /db_xref="B7IZH5_BACC2"
     gene            51801..52193
                     /locus_tag="SRR1747057_scaffold_1_prodigal-single_67"
     CDS             51801..52193
                     /product="hypothetical protein"
                     /codon_start=1
                     /transl_table=11
                     /translation="MKVNEKAKITEEEIKEVEEMDTEEIAVQKIIDKFKKQYKRIYET
                     DVAGERIIWRPIKRSEYREIMAYEDKELSDREIVYVREEMMAKKVILYPKTEDIIEEF
                     AGVAEVIADECMYYSGFMPNGIKPTKQL*"
     gene            52195..53004
                     /locus_tag="SRR1747057_scaffold_1_prodigal-single_68"
     CDS             52195..53004
                     /product="Uncharacterized protein n=1 Tax=Bacillus cereus
                     BAG1X2-2 RepID=R8F882_BACCE"
                     /codon_start=1
                     /transl_table=11
                     /translation="MKTNGKDYNQVAFDAIVEKLSNEYDSIIYTEIMGEIFIYRPITR
                     YEYKNIMMADVEDIEKQDLICDTCVLYPDDYDWDDCIGGIPNELCTEILDKSCVSLED
                     MGILLEMYRDEMHELENQMTCIITKAFPAYKLEEIEKMDTIKFTKLFTRAEWILENLD
                     GLEVNTDVVEVINNALGKSKKAAIDENKETEEVAAEANDEENKTEQPQKSNRPAMSPE
                     QYRQYQEFCKKFPEFDMRTDYAFTGDTGMNASTVNPAQRVGWGISDRYSSR*"
                     /db_xref="UniRef100_R8F882"
                     /db_xref="R8F882_BACCE"
                     /db_xref="bcg:BCG9842_A0104"
     gene            53012..59440
                     /locus_tag="SRR1747057_scaffold_1_prodigal-single_69"
     CDS             53012..59440
                     /product="Uncharacterized protein n=1 Tax=Bacillus cereus
                     BAG1X2-2 RepID=R8F860_BACCE"
                     /codon_start=1
                     /transl_table=11
                     /translation="MARKRRDKKRDPSTLERLSKVSVTALAVGAGAVFLNRNKSVNKF
                     LTDTASPLLKSTKGFKKDLIGRDKKNLMTYYRAYQKNFGKNRSKLRDEIKRRKISPLA
                     LNVKNSKAVRDALEHKQFVSKTGYKALEKNKRIAGKILARQELYKYFLQSEKYKHLTE
                     DNARQIVKNVYDKLDDEAIASKIIDEMIPKTMEGIGIEKIDFNEIFTLINEVKKKSSP
                     KTNSLDPYLRKNKDLFDSLKGHRTREESAFDKVDKFFKKFLDVDINSEKFITSSKAAT
                     IGDLEDNLEKFDFESPLYEKMNVTAKKPSTRSKRKEFDYDTFIQTLKDMYGEEDYRNV
                     VLDPSIRIKDGADGPEFFSVEEMSETMKNIKNGFKDTLPGQILAKGFDDKRGMPDIAI
                     IPADTKSAFARARTFDIDEVGQAFKEDRERNISSTPSLYMDGYLYDMRENADGKVTID
                     FDSGQRVKMVSGYKRRVLNELLGTTDEYKPEAFHSELAKKLGLVQDGKFNPINHLMRS
                     LTKFEDPNWEFNQIESIEGIYLSTASPADTVKDMRSLGTAETEISKYKSRLHRNEETV
                     AALLNKKLTGITDETMEAIIDSGNITEKQRDMLQALMDGDITFYIKAAAFDEAGNYNL
                     KDIKNDKLRNIVNNLITDTKATLDSTETLYKKGAALPILELEFDSSTKLNLEGQLRIE
                     TVKDILLNKQGTDDAMFNWIDELNVNDIPITSKDNAMLKSMGTLAVFEDRTHLGTISN
                     FTSAVNSLYENTDYTLNTELELNPQMKNRFENDLGSIKSDFGLFSIGYNKNLNEEYGT
                     DYTKYGLIHMSSASQILTYNMNEGIKFNAQALKDTVRELNAGRNDPEHITELTINLQY
                     LLSRLSYSVEGEGLGLSANDMGSPLETVKNIALKRLLPAAAIYQGYNVLNYESQKLTG
                     TSIPGAFANSLANIDIASRRLIENTPLYGALNSLAESSVIHEYYFGDRHFNTAEEEQE
                     YYETGYSPVRKGRFWSFGSASEYRGGSITYWEPNYLKRANSDWKDAGIYGSIDNRWAH
                     SWIPTPQHPLAPIRRLLDPYWLEKYHLKENDRPYPLTGKMFTEGTAWGAVLNPTIGQI
                     LKPVKMLPQVKRRLGRDGRDSVAIIENLNNRIKQRAKENDDLMVVNGTDIRNAEYVPY
                     GNPDDDELNVTVSNGHATVQGMNYMDQVKNIREYEPPDGVTYTNDTIDYNSGTVSRKQ
                     QYIVSKAEKFVDELDRSSYNATSITESATNIIKKVNTAIKRKSKHARRIDNSTLMPDK
                     REGTFVYRNLANERLNYDNQYYSDHEIKKMVDRSVYKDYARDVKHSIKDLTGIYGFLG
                     DKAFGTDTYTYRFANAGEMTSFSRGFWDSNIGGLGGEFMEIARRFFPNTDKSRVSYNP
                     LRNNMPDWIPDTYHYGDPYVEIPKGEMRLPGKGYEAMYDLHPDQFGRYGAFDRYKILA
                     DIAPNSTEFKKWKNIAKNTVTDPNLVKEMEDIGVRASKMSGNHEFFDYKYIRNNLEYR
                     KGRVQGISNGQVVLAGGETLTLAGLNVNDQTTEALKEYLKPGQKITYRTYKDKKIDLE
                     NTQRITEAVVYSGSSNINERLLNEGYAEKNKEDNSALGIAGTQSGHQEVMGGLQEVIA
                     HAPLPYVHSKFLKVETPLESYKNELYYGHPFNTWDHPIKGFVTPAFNKNSGKSLAGEA
                     VALGYAYLHFSKIAGKTSSKLLSNVSTFTMATLNPASFLGIALGYATRLSNGKIEGNG
                     GSSLTNAQKGAAITTAISAAKYGWDNADNPLKAATTFAFAGSVISHNLKGVNEFAREA
                     FNKELNFLPGDFKAGAKIGALVGLGVSAIKNSHFDKDKIFSTKFVPKETKERWDIDEY
                     YDRMEYVKYMGLYRKAARKAEFFEHSNIRSTFKELDKNKEKIAKLDRKATKLATKNST
                     NEKIQSKLTEIQQQRQALEEQNNMFFKGGKYTQSAVAYKKKAESTLYGLSPTSTKDEL
                     LAAVPDEYKDHFQAFMDVTDKHEQKQILKYMPDYLKRPLQISWGQKPDKMESNYRYFK
                     RKKMPSMFWKGWKPNVNLKYVKMKTIQNEGMMLSDFGYYESEKAKPMYEAAPSIDDYN
                     NNSGQLYRTNLLTSLHGMGIGPMNISVKTTSAPGLWIYGDVKSTVSDATKVAGYKVAT
                     AAQTLSSLIF*"
                     /db_xref="UniRef100_R8F860"
                     /db_xref="R8F860_BACCE"
                     /db_xref="btn:BTF1_30712"
     gene            59500..68847
                     /locus_tag="SRR1747057_scaffold_1_prodigal-single_70"
     CDS             59500..68847
                     /product="hypothetical protein"
                     /codon_start=1
                     /transl_table=11
                     /translation="MANFNKNITIYDNKYSVVKGRRADGTFRSGSETLADRQKRVSTK
                     FADDITAIQDFVDTFANQSKVIFRDDNTLVLKTSHKPFDRVEESEAAKKALDILNTNK
                     FFNTITNKTSPSNVTLKYHNLANINTTASYDNMSHVFDKYQNIIKSNGTIVGYDLETL
                     GGMSDGIWNPLGITEFGINKQHIVNGKVAKTTSENIMLSGTVNHTAELNKIRAVLMSP
                     NGAKKLAEDPQYRGLLVSAKRYSMYGHKDTKIHFDGKKGYGVIDSFVGEKGEAWGNLE
                     QITAGVNKFINIEKQASQAIDEASGLRKDVKTSIDYIFDIMKTGNDQHGLVVGHNIRG
                     FDNAALNQYVKKLYNSDKAAQKYITSKMGILGINTPGFHLGPIAQADSLNFSRVVNNK
                     NYMGALLDVSDRGRQILAQAGRGINKQENIGAVFFPHLFEGAMAHSAGNDTAVVNAFF
                     THRFTEDYLKKIGIDQDAIGTFKGKTLIEAMNDMMGSFDNAVDIKANRQQIFMANKTM
                     NGSFGGKKVFNFTRDSQGNIITSTGHFINPNGGIEYNPVHGKQIGVVRNQPYTIVNYG
                     SVNTSQYSGQLANLVPEFATDEAYYLNLEQVVGDKYKSRTNPTQTTMLFSTKEEMEGF
                     IDSYLTPFAESTTGGGYKYLGNRKVAESYAKQYMLTDKGLEFNQQQWNSMFEAEQIKG
                     ALNSNFERRYEKKAAENFLFGDKSAKRIGESLDFIEYLNKKNLSAMTADDLGRIYYNK
                     YSGMKVGNVEITKNLADEIRENIKDTFGFHPRDENGKPLEKKILLDATADNAIASFEH
                     VKEQEKYYRNALNTVFKAHNINPSQHGSYGVTIAKSGQVMAAINNDFITLNDALSVPV
                     ANSVGEFMDLSEKGVRNLALNADTQLMPKALVDNMYEFKLSKDFYFNKKASNINGLMS
                     PKEYQNIIQYSLDSSDPGMNFIDKLIKIQTGATRQLTETERIQSGRQVFYQFVNDELS
                     KDKVLSKNQHIIELGSYVQKKDYNLRHALSYLEQGISEVREANPEAGVIRSTAKRGIK
                     TNYLMSKYRNNLTPEAMAETMKGIGKTVDVSSAKGTERKKMVEKLVNSFIIDEGTFSR
                     DLKALHGSNTDAIEDTMLAYRTLKKQYGTFVNDLIDAAGNVDMNLVFNEKSGRLFVQK
                     GEKMVDLDNIARIISDQGALYGKSGSQRLAIHHVLEYDQRAKALKYRTNLDDHFGGMK
                     TLVKRIDKLAEKGEVDLDSFRRAVGKLQVDLNEAPVYKYNYGSLLLANSPVDIRGVDP
                     LYPELFKEDGEFHSIITRMSNNDKFNVDDLQNIMERRIPESLEPGKLDPMQRSLMSPD
                     VVPILQEFNRATTNNSVVDRILKHINDTGKETKETKGIKVVNELYIPQGSGGFDNYGR
                     PVSVSAFNRNWIKANTIEEASKTYENLLIGARVIDTKQVHANIYKNVKEVGNLAGDFA
                     IRQLNMSNQNISQLVKYKRNSVIDSIINKYSNDPDRKYIADDVEQIMSEVEHIVRGSV
                     YEQGKLMDPELFERLIGDNPQDVRKISYNLNAIPAIEAMLEREDPEKLIKTKIPQMRE
                     MFGELKRDENGHYRYVKTPGTIIKRGETIFPYEAFGDIEKRFGSKFPESVLSLKFRNK
                     EGIELSEAEISKIINDTFGKQDIDIKDVINLFSNGDEFTAAYEVAHISQQELPKTFSN
                     SAEKSMTRIPYAKTGSHDPRIRKILTDTENDHWVKNIVLRDETLDAWYHDLEKAYKDG
                     GKTAKDILKQNGFDTIQDLKEAAKRERLLYRDFVFGENSIFGMVSVIANDNVTGHENM
                     GHQMSSALGEAIRLTGKYTAKPGASNTEQWESGINKVAEIIASDPKKFGFIREMDSSK
                     GVNEAKTLDISQNLSLLFSTNTYDKNKKGIEVLDSEKIVNLFREIDKTILKNAPEEDR
                     LVHTNLEGVDELVGAVKTITVDGKRHAIGSVGVTSTAFAEDSEVQSGVSQEYLDAKKA
                     LRQYTHMLDQVKAIKPEDLTEQHINLLKILPERIEEIRNEIDAMSDGAAFMKIDDQLR
                     NILSNSALNSTTERRLSNLIANSSDPYGYTKLIEEASDKLIARNKDGEFEINKKYKTD
                     NVNRPWLEDVKQQITFNPLEEDELTEKMLKEEEYRHLEPIYNEVVRKRGMKLGTDSAE
                     LFYQGNIAYAGAKFNAGGNVDLQPLLDKGVEVVPAEKYVGNLGRASAGQFVSSYADKT
                     ILLDLGENYANMSETGNRYIAVPGLGNVVNSQEIKRDWQKTAGALANTWQEWSNLGFN
                     DTEEGLRLVSRMDDLYDKLNTESQQIVKKGNVFAEKAKVRVNAPAQRLKIQATLGESE
                     LHDPLIDKIRANTPDNYKVDEDWFRDNATILGKSVSEWEKHGPNGPSLYYNYRLSSMS
                     DFQNKGYFDYDFMRQMGFTKKDASGNMVPITDKTELRSEMINYLKTHGTMDISDRYPN
                     IYDTSALTNYTFLDTTLADNATAIAGHTLSNLNGDLDGDSDSTVKIAKNNVNYLLYNK
                     HKEDSMAQMKADLKAQNIDIDSLDKDMVEENLRRNTIQSMKQNNVRGTAEELGEAYDF
                     FRGKELESIRVAVDNAKVVRENVAETLAKDSGRAYKSMALSVDGKNLLAEVEGGRSSL
                     GRLRTFNRRENVGAGELVKSDNELKDYFAEAVNVLDKQPDLFKGEKFKYVEGMREIGD
                     KESAKTVVSFGNNQREALDEMLYILQKSGSQMADQAETAALGRIQQNKYVESLLFKGS
                     KDAIGLVDAQLYAMKQASDNYFAQAEKDTERRLRLSGMSESEIRNSPELKSIALKRGN
                     ITLFSGGSEQDIISAKKLKMYAGDDRFMSFGGTMQSIRSGRATQETREDFLDWFERYG
                     KFSTVASQFDTWADDGTLSESMINKASSYIDKYEKEGVKDAAEKGKAMYLAEHYYDTI
                     DTLNKNNESFRADANLFAVFGRNGGSVERLVNVEGASGESHTALIQSLLSGQDVSYKD
                     HDFEKQGTRVMADRLKNINNFKNITKASSETLEHIVEGGKDSLLSSPASIIGFSAIGL
                     AIGVAAAGYAGGPLKKSKAVQDEQQQRQQTDDRMTVPEFFDNQGGFVTGNSQQGYIIN
                     INANTKKGERHMKRAMKEAVSASVGGAVSINMNFKSNSSGGWSDKDIEKIINNYM*"
     gene            68932..77307
                     /locus_tag="SRR1747057_scaffold_1_prodigal-single_71"
     CDS             68932..77307
                     /product="Baseplate hub protein n=1 Tax=Bacillus phage
                     0305phi8-36 RepID=A7KUS1_9CAUD"
                     /codon_start=1
                     /transl_table=11
                     /translation="MANNLSDIRDKWAEMKVSKVENTDMDIEDFVPNIYEMIKEDCIT
                     EYLGSISDSLNKGKDDYKNVAYYCEAPYSETLGYDDKEKVWVLSVDGIEYSKNMLDMG
                     SIDGDTYGFSFSDIDDGGKSATIGSKTYKGFEDYIKSMNCVSSGGDDRGGIKVRAAGV
                     DCAEIPHYEAVVVYNKDTELEALTWDQIEGLAVSKKAEIQYAPYLINKNKSDDPDKWT
                     LSERDKSHSVLFYKNKQDGITTYLEVVKKDASYLFSSSSDYAGGTPMLVVGAGKSWGK
                     DTVLDGYKAQRRIKELLIDKKSSIQDMILILDAHTTTAVRTAPTYTCYTSLYYFPETV
                     KNIIQSWIDKQDGRPLSRLTYSPFGTDKYGRLLGTLYVKMKMNGESVWINVSKYVQAG
                     TNLTEPDPDFSGSPELEGIYNGLSNDAFKIGSYNNSYRFIDDSNVSGNESFEKMIKLH
                     ESLTGLEWNAEKECTVLLGDSFFLIPPQSIRNVSNIDYTKVPLLRSKGTMVKNQANRE
                     QVLEMDVFFYGENGINGIPYKAETPNGTEVTYYMNGLRALFAQFRICPFLPIHNYYIN
                     NVLGIEAVTMVGISLDTVEGFPKLLKATLTLREFNYRVYMPDLPIQYVNSDTGKIQDF
                     EPIFAKCFEWEVYRYYYQRCIMHGEEISKYTYNTYEYGEYYYSYKNVLQRANLTSQSI
                     EFYVPDDNWLTKALQCKKDKDRYGQMISSVSLNDDESSYVNEIAGDDPLVDNDTFKSK
                     LKTLLKDSKVQLKNKYNTSDSVVGVNTNDIYRTDDYATTWSKSRTHVMDVKPSDLKTI
                     FKNRLNVLFNLGWVNDVTLDEGLNSANTAVVWTFNIKLDTSKVSLDNIREYVRDLSTK
                     TDEGASSANFFKDGCGKYIVTAQYDENSKFVGVSAAYDAGLAAIMAAGSGSNKPSEVS
                     TTSEVFNYANYTDPKAMKFVPYIKDLNGNSVSIDLDLLHVVTQNTFTEMYLKAQDGFA
                     PQFMGGGDVTFEIMFTTQDLLVVSLMNQLPAYALQTTKTYRRVMPCFPVKAKNDYLQM
                     LGINECLVENVNVTTVDGFPGTYQIQMRFTSVDRTLRQREALRKINTDGFTSDIASTN
                     IKDYFSLEEALAQSELYPDLDLPSLAELEKLGWSYLKYANENRAYVDPDFYIIYSYQY
                     SAQMTKEIVKTYLYDKYYVAAEKDKEDGTETKTVGQCSASDSVLHMEDDSGLVLATKL
                     NKIMGLDVCDNSQNSVSKYAQELMSQLNVAGEQETLFRKGSMFASDNFDDLMELGTTL
                     SCLTAYGIENGWQIKEGWFATLSQTYVNDLVERLKVSGINKANSKKEDKEAKWVNEIY
                     TKRRNAILAINEILYSPMELEGGNRYADLSCVADAFCKVFDTDAGIRLLNILDPMGNY
                     SKGGLKKLATTGGESGGASSGHFSEKDGYYYGDSSYTTDNAGEKFDEEVWAEGNLPLY
                     LQGYIYAAGCCRTGQQYNKSNNDWAPQQFINGDTNKPNIRYKDNKVVKAYDENDKDIK
                     KIAKDKNLGMEDAYWYYVATVGDFFGAWGIGKYNIKRIQDMMCPKSQVNYKCKEMYDL
                     SKDPKWCEKGFLDPYYNYQGYRSKKGRDYIKAISTNACDNCVAFIRVVLQKLKEMLID
                     GYFISEVDVIAGNYDQVKKEWDEYIDQWDSSLNYNSGDQDHGGSGKKLQEEALNDAIE
                     KKYGMSKEDMDALIEDDIPTSYSQIFSARMIYPVMLMAIDCNAKIAKLVTKRNYDELN
                     NMTLGTSVGTADCTPMNKFLQALAGIKMLGTTMETDTDAITSNAQKIFNTLMQEIAEN
                     FSNDPRRYVLHSFYDMLTTDKRGRLVRAFPTFYIIFVDEGRRIGTWKLYDNFYNMSAI
                     SNIDIVKSRKVPADTCTFTMSNLYTSYASTYDNTVYQQYVDVYGVKDYFNSIFSPRAY
                     LNTEEMIRGRKQLTDTTVLSAGVRIHVRMGYGSDGSKLPIVFNGKIAEVNCGETIDVV
                     CQGDGHELMNPLNAFGELEAKSLEEAQSWVTICKDIRGAIARGGETPKNLVAKLMTAK
                     YGGVVKTAIRKMFNNRFFSENPFGIYHFGDRRFKDIFADSEIVQNLYEVSDEAILSGV
                     TALVPDKSESNSTPTINCSIQDKSMWEIVNLCAHAGDDYFAAIRDFGMRSTLCMMKGN
                     HYYAYAYKKVNSVIYERRKPFQQYHYFDSYNDIIYNSIEATETNMKTNAVGTWQATDF
                     IWGHEQATVGPVYLDMNIYPEYQKSMTVDTGLIASGNGGIDIPLITGLSERWSTDADD
                     DKVNKQLARKITTNVLRESVKDMYDGQLCVIGDPSVKPYDRFDIVDTYEDMSGQMEVE
                     TVVFSMNSETGFTTTITPDLIVRAVDCTQETSYQNVTGHFLATEGIAVTARLGMAKLI
                     ESSATATLTSSIMSSAKLSSLVESLGGAEAWASLNQLITSTTVGTETAGVAAVLLNPV
                     TLIETVVAGACIFIIAKNIQAALFNWLRNVQALTVYPINKYQRQLIAGMAGHRGSVMG
                     YPYKQSKDSIQAMIMAGYEKITDVPIVGSLTKSFCKGSNVDSVFEHWRESLGIAQMSN
                     DTNLSIENLYQEICGYASKEYSSNGAEIQALKFKDRLLSFDTKGKTDQTFLLYQIGGI
                     DDPDKKEYESLPPDEKKKVTIKELPTNKRVLALTPIEDDDEIKLAKSGGHSVIKNFKI
                     AHATSALEVGMKFEGGDRVIKYITDNEGKVFDLPMIQTDAIYVIKVIMQDEALQGAEL
                     TFNSGTRVNDSRSWKSTGFAFVLDCDNKDSLITAIKNARKQTDCETLGPNSKKIKRHV
                     FSYQDTDNGVAITVYPGKSGE*"
                     /db_xref="UniRef100_A7KUS1"
                     /db_xref="A0A024QIL9_9BACI"
                     /db_xref="cbv:U729_3133"
                     /db_xref="A7KUS1_9CAUD"
     gene            77309..77665
                     /locus_tag="SRR1747057_scaffold_1_prodigal-single_72"
     CDS             77309..77665
                     /product="hypothetical protein"
                     /codon_start=1
                     /transl_table=11
                     /translation="MSSLKNTIRSNVVNRSDKYNISQQKIAKVIEISNSNCYTVSVIN
                     RDGANTVEYNVAIRKDNNDKGLVSWEPAVGDLVNIAEDGRRFVITGRYDSSVNNSTNY
                     DYYSNSINSTLGGFLQ*"
     gene            77682..78224
                     /locus_tag="SRR1747057_scaffold_1_prodigal-single_73"
     CDS             77682..78224
                     /product="hypothetical protein"
                     /codon_start=1
                     /transl_table=11
                     /translation="MSLEDSKDNLFTKAVAQSEKADTNTSKGIINKNSGSSMVYDKEG
                     NVNLSSGNYTQYKHNAKAGSATEISLHSNTITVQKDIVTSDLCVNYHKLNSQLYELTN
                     MKEVMNTSIGNLTMMGTVLVKVWEPTLQKWVLIRRQVRVPVFSNILDPYAVDKNIDLD
                     LDDAYDNIADYKISKDNSRK*"
     gene            78235..78771
                     /locus_tag="SRR1747057_scaffold_1_prodigal-single_74"
     CDS             78235..78771
                     /product="hypothetical protein"
                     /codon_start=1
                     /transl_table=11
                     /translation="MIDFQLNKNGDLLFEESQVLNNSFELNFFVSKSDTLAINFYTEN
                     LSSFSYLENHKEDRILNPGICLNLYIKKTENNKEVVIAKDEDYIEQQIKIRLQTALGT
                     LLNNEDIGSDLDLYKHNIIADNDNFSIIRESAKRAISDILPNAEIDVQKIETIYLDYS
                     NSLMITIKNDDYNYYYYV*"
     gene            78775..79584
                     /locus_tag="SRR1747057_scaffold_1_prodigal-single_75"
     CDS             78775..79584
                     /product="Uncharacterized protein n=1 Tax=Bacillus
                     weihenstephanensis (strain KBAB4) RepID=A9VUZ2_BACWK"
                     /codon_start=1
                     /transl_table=11
                     /translation="VIKIKTLLEIYKELKETFYQKTNIDIGRGTVIDMFFSAIADQFS
                     TIYQTIEDNKKPYLFTEQTGDELDSTGYFVSLPRIDGESDENYKYRLMNWNLRHASCN
                     STAINDKCKELEFSTAANYVQYTKGVGTATIYLTPLSYDEDDIRLAIDEATDKVSTVI
                     NPSSRVEFRVPTPVDVKFVAYLKIKTDGDQYIIKQEVSDKVKDYVNSIAPGDYLELGD
                     INEIGLAVDGVEYFNIVQVYLDDEESTDFEILQTIKARFVYNQIIWWDVES*"
                     /db_xref="UniRef100_A9VUZ2"
                     /db_xref="bwe:BcerKBAB4_5764"
                     /db_xref="A9VUZ2_BACWK"
     gene            79602..84728
                     /locus_tag="SRR1747057_scaffold_1_prodigal-single_76"
     CDS             79602..84728
                     /product="Putative uncharacterized protein n=1 Tax
                     =Bacillus sp. 7_6_55CFAA_CT2 RepID=G9Q414_9BACI"
                     /codon_start=1
                     /transl_table=11
                     /translation="MFDYEKMIKRAINFFPTWSDIRKRHSKSTGGKLLSTVTEQSLDI
                     EKAIQEYIDSYFLDRIEGHNIVAFSYMATIGIMQDTDNVKVVYNNTNYKLTLDVDEFL
                     NATDNYLSYYENGKIYIREEVYNGNNTITIYVDNDCLDYELTRIHVWNIYDEFACFIG
                     MERHEGESNEDLYKRMIYFNENKPNASESGLKNAIMSELLIDCPDLKREDIKIEPVDA
                     VNLRKAYKGYSELLDLLNEMNRDVYRWKRWDLDEWQYDFKSIEYLPYKWDEALTKWQN
                     GIGYGDDLKVILSNNVNKTNADITLYSKDKETLNAYIRNKEIYKNVKLTFQKYNQKLN
                     SVNVKYRLKAAPMKIIDPGAINLSIYSSNEVTETLKLQDVYKFGTDITRTDGSKITDA
                     YRYRLQFVPKNNNYNIEIYRATVAYRHKTTKAILKTESLLKNANGFVLNSSGTLASTS
                     ISKTINNINNMVTSNYLTNVDKGGFTIRNGYTNGSGTININGYGNQTITFTSNCEMSD
                     LAHSDIVTKGCLWRDNDLILRTDYDGYKEITIDIEANKFSFTLNTDTTLDFYMFDYED
                     NKYIPHSISGAGSVFETEETLTPRKIKMFLKLKNMIEVSLGNFKYNNYTIKLSAANGA
                     LVAVENNDRTFILPDYIQNKLFIEMKTESSHAPVINSIAIGSDVLNNYYTTDVITYLN
                     NYDRILDIDCNCDCTLIKYDANDIEIERIDNYVSSSYYKATSNDSYIRLNLDDWDEVY
                     SVISETGSIDLIEESGQYFYNLLLSNGEIATAVTINGIKHVDPVVVSLHDILKSQFEG
                     YDITKNRVYCSKLADGLIISTGNTTSDFEIFKINSDYFKRKNAVKYVFEDIPSDINVI
                     WGTDDILVDGFSNTHDFDYISFYPVNSVISTAINEYNLFLNEMKEIPVVNNFSPLIDT
                     TSLNFYTVEPYVGSDPIDIRFYPFDKQREFDELKNWSVGIKELYIKYDADLFNIEAYE
                     IQETVIINRMKLSNYMEIADMYSLSDNSVLYTQQYVIIPPDNAEIIYKTYDGTDETSD
                     LIIDETVDVDNYFVKLKYANIDRIVQLNEYYNYTDYDPYEDYKVLHDQGIIVWPAYER
                     DKDKKITVHIRYTIKKPIALVYTEDALYEAVSYVVDAYKELSTYTIFNIENGDKYDLR
                     NLEDFKDCDLVYVNCSEPSFESMMVDTYLKFNKFAEENTVLVKTGYYYINGKEYYLFS
                     NDGTLDIDTYTGLNSVNAKLRNGEIETYKATDNYVRNSAMNLRGMNNLYGFNYNKETI
                     YGISNFGKYTACNSFNEWNTFGVRLSLVSNLENYELNDVALEFNFEEDWGYAYIDITD
                     YLYDDISYIGYMAYGLDVYIGVERPYKDVRFSRALNIEIGDPIKSASYIYASELQRED
                     KCRYYLVVKNNVHSTYDHKLLDDIIITDDKDKLYSSTVHMKNLDILGLNIENQKTETT
                     CYRMAIKSNKYCDCKGASLCSDGCIKTTSNIDWGLTILAKYETKEEFTTCELDNLILT
                     NNYVQASHTGYGYLTTQPIYIENPNTIKRLFYKLNNINTEEMSGLKFAIYTSNTKDGV
                     YSPNKYENSNYGCIDNKDIEMYIKVKIAIPAGKILDNLILFAEYRSDKENLLMAPTCE
                     RGNFISYVFDAQENLSYKVKSISLKAISNINDVNLYVRASSDKYSADVWGDWKLLKFN
                     ADGKLINTVKWNSARFFQIKIAINNRNGYIDLDYIDLEVI*"
                     /db_xref="UniRef100_G9Q414"
                     /db_xref="G9Q414_9BACI"
                     /db_xref="btn:BTF1_30662"
     gene            84730..86565
                     /locus_tag="SRR1747057_scaffold_1_prodigal-single_77"
     CDS             84730..86565
                     /product="hypothetical protein"
                     /codon_start=1
                     /transl_table=11
                     /translation="VIKPTARVEIDNGIKFYEQDVLFDDYTYKGDTDITVTVDYANPG
                     FGIALLDSAGTYLAQKRELLMFKLGVKFVDVYYRNLDDLDSINNPIQGSLNAAYAKCY
                     TENLEFKISKRDNQYTIYVGGQKIAIYNSQCDLDSFNVAYYSVKDNVIKDIAIASSVP
                     YDWNVNMTNTHGGYIEFNEDGFELKGCKYNAEVEQLNIELEKGTYYLKYNKSDLCDIK
                     PYVMYSNDERIVDDEKNILNSNRTFTLPMDSKVSLKFVGTNGSINDIAITTAKNNSYI
                     QTTPETGDFVKIERSYLEFDLKELAKIEFDAIVYFVPGDTDFSPTEYAIVNILNRHYG
                     LNDLGLSVGIKYHFVYENGQLISSNEVNANKFTLPIDSLKFIMFDNVNAIITNLILTD
                     KDGSQTNVGVQFTTTKSVPGLIKSPIVVLNKHNDPLDLSASFRIVMQNDSPYYIFTNT
                     EREIFKADSLIKLNSLPINNSGAIIIYGIPKDAMLDMDKLYYIPERGKDNIDLCCNIY
                     DVMYEGDEYQVYIDYTTGYVTIRNPEKYKYFIVDYVKLDSYCINYNYEYNSYLVEIAT
                     DDKEGINVIYDNTEKKNGSYEYINEQKYYDTKLVPSENCYIVIGR*"
     gene            86576..88453
                     /locus_tag="SRR1747057_scaffold_1_prodigal-single_78"
     CDS             86576..88453
                     /product="hypothetical protein"
                     /codon_start=1
                     /transl_table=11
                     /translation="MKIYPSNHKIKTITTSRVDTDLNIPLAYMDIDYSKYNIDKLPSE
                     YFSTDSMTPLIPGQELENGKVKIFNRYKEEANTTNLIQYTNQKWYYMPNNIIQYTPKF
                     FLWKAMVKKSMSYCIDTVYNLNINCYNEYMSNSLSPVFTGASDNGYVPSNIKINDNQL
                     TADTFMNMSLEKADFCFIATANAAYYDDECTQQIDINEYFEKGCNLWIACEDARSFNE
                     NYEMLSSIDNVTYHLDSPIINSNASIMCDTYFNLNRIHEVTGISVHNIFNKDATSPIL
                     ILEYTNGGFVIISHISLFDSNHQSAGFPIIFETLMYVYMNSYKSSDYIKEWITYKVPD
                     YEVVGNTLTVKNNFTSNTNLSTYFGINSNDMSLVNISIIDDPNTRTAVSDTDLDYSTN
                     AIKCIGQNNNRLMFELDPDLKIDGYTEPDRPNGWKSIYYNGQIYYLSVLHYLIETDLT
                     NNIYMIEENDNLKILIYAFKSSSLGINVAKSTTITIPYIIANIDSGETIVQRIREANY
                     SVYYDKTADSISYCFSEDYIEKDEQYLLFTVSVSQTSDAITMYDIRQLGGGLPEGEPD
                     NYNLFDIGHINGRPYRQAGTLIITLPSRYKEYEDRIMNVVKKYMVAEDYPVIFFEDEE
                     V*"
     gene            88457..91081
                     /locus_tag="SRR1747057_scaffold_1_prodigal-single_79"
     CDS             88457..91081
                     /product="hypothetical protein"
                     /codon_start=1
                     /transl_table=11
                     /translation="MAKKLNIIDFDYGVRSEEIQENFEILQDEINRERISIGGPGIAN
                     GLDITVTANENDFYITVSSGTIITKDGEEIFIEEQTIDIERPMLSQQCEYLVADTKNQ
                     ITLNEVPYSFFSRYEPVEFSDSYLPTASGIDINYVNSIATDDGIRVKAIKDKTLTLTG
                     LIKRSLKIKYYSTADRIDTLYIDNNNQLQVKVSSITSTTPSAILPDNYKYLIAYLLIT
                     SDYKENSEDTPHANILIKKDLRDKRNLYTDSNGVLYICGIPFDDLEFINMEEPEDPHE
                     NQLWLNLNNNTLYVYKKVDSYFYKKTIEVTTDFQDGQDEVDYKTNIAYKVEQGELSVY
                     VNGVRLTKDIDYVEMFGGIPSTNQTILKDSESDIFRIYKSLYIGDKITYCINIKESGM
                     MWVPVNKESYVNTKEIKYYGVHDTWPGGNYWQTKLAKDLGENENYPYKYQFFFFDAEQ
                     DRRMLFTPNRHEVDVYVNQFPLHSDQYIELTLDNVFDYAPQCVIDSLFKDENYHWANY
                     KTTALNKDEDTGLGIMLVEPLDARYSEGLEDELRYDELGTPLIEEDLFVEIRVNRSVV
                     DTPSKRKLQRIATYINEDDIVVEDPNIKNIDIKTGYYRYGEKQLEVYLNGVRLTENVD
                     YIEGTDIGTPDADLLNKNLEYLDSYDTSVAMRDKGTPSRRFTIRRLLNTGDNITYRIT
                     STYYSYDHINSLLDSIDVDYEEFKTAIDSFGTKLDELEASFGSSIMNMQTTINQIAGN
                     LSQDQDTYLTVNSVIKESQINAEFSARVPQTLNFINASIKSDGTTKSYTVGSLNNDTY
                     NIREKDYVQLIHRMKEGTEFLKDRFLIRDENYTLEDVVVNNSYSVTQLTISDNYIGNI
                     SDGDELIITGIRFGREGR*"
     gene            91084..91512
                     /locus_tag="SRR1747057_scaffold_1_prodigal-single_80"
     CDS             91084..91512
                     /product="hypothetical protein"
                     /codon_start=1
                     /transl_table=11
                     /translation="MTVNITWFINEDDAFEPINTYTADGAYTPGDYLEKVIRIYNNYN
                     GATDIDSAVNAKLVVAFKSYEDNFLLNLFQVSIDGVNYFPLTINIDRGEYELGTLTGY
                     ANNGGSDSYNCKTIYIKIGPIPDNIKSSLKSVIFYLEYDK*"
     gene            91530..92924
                     /locus_tag="SRR1747057_scaffold_1_prodigal-single_81"
     CDS             91530..92924
                     /product="Hemagluttinin domain-containing protein 
                     (Fragment) n=1 Tax=human gut metagenome RepID=K1SZV3_9ZZZZ"
                     /codon_start=1
                     /transl_table=11
                     /translation="MLTKTQTLAAIQKSLIKYNDLVANQIDSKISAHNTLASATANGH
                     MSSGMVTKLNSIADGAEVNQNAISKIKIGDDTVTAAGKESTATFKGSNGISVSFDKDN
                     AIEISGADAVGAANKVSSDLSSYKTTVANTYMPKSGGTFTGIITLSGAPTSNLHAATK
                     KYVDDKVTGLSIGDYMPKSGGTFTGTVTLSGAPTTDLQAATKKYVDDAAAAAAAKVVD
                     SAPDTLNTLNLLAEALGDDPKFATTIATQIGTKVDKVDGKGLSTNDYTTDEKNKLKGI
                     ASGAEVNQNAFATIAVKVGTTTTNVEADAKQDVLTLTQGDNVTLTPNATNDTITISAK
                     DTTYPEATTSAHGLMSTGDKDKLNKIAAGAEVNQNAFSTVKVGNTSIASGGKTATLTL
                     AAGSNVTLTPDATGKKVTIAATDTTYPEASQSAHGLMSASDKTKLDSIVAEADVSDEE
                     ITSMIANVQTAINA*"
                     /db_xref="UniRef100_K1SZV3"
                     /db_xref="S2KWU6_BILWA"
                     /db_xref="ain:Acin_1902"
                     /db_xref="K1SZV3_9ZZZZ"
     gene            93035..94741
                     /locus_tag="SRR1747057_scaffold_1_prodigal-single_82"
     CDS             93035..94741
                     /product="Uncharacterized protein n=1 Tax=Parabacteroides
                     sp. CAG:2 RepID=R6IMP4_9PORP"
                     /codon_start=1
                     /transl_table=11
                     /translation="MLTKTQTMNAIQKSLIAYKTNVLDNLYTNQNAFSNVKVGNTTIA
                     ADSATDTLTLTAGNNITLTPNATDDSVSIAAKDTTYTTSSPISLSGTTISHATSGASA
                     GSYGDSTNQTPAYGATFKVPYLTINNTGHVTGISEHTVKIPASNNTDTKMNVTLNTTT
                     KAYLVGVSTTPTTTAKALTGIADTGVYLDTTAGSLTATTFNGALSGNATSADKVNNQL
                     NIVLKAIQGGARTSYDGSSVQTVLINPSSIGAAFESHTHSQYVNPNSYGYIFIGDDEN
                     ISATGTDDVIAFKPGDGINISFGTSDVATSSVLIANAGVRSISSGSTNGTISVNTGGT
                     TADVAVKGLGTAAYTASTAYASSSHTHKYAGSSSAGGTATEAAKTTGTLTIQGNGISI
                     NTFNGSANKTVNITPANIGAATSSHTHSGYASSTHAHGLLNSDFTKEVNGSTGGWELI
                     NSTNTGYLLTSLRGGNSVPDWFNSPYGSGIIFGGSDTKGVLSMSYTSPSITFAGGASS
                     PSWNLKITGSNNKTYNLNDYATNDVILTLQGYVSTLQSDVSTLKTQMGDVESILQEIN
                     GE*"
                     /db_xref="UniRef100_R6IMP4"
                     /db_xref="A0A090CG02_PODAN"
                     /db_xref="gka:GK0543"
                     /db_xref="R6IMP4_9PORP"
     gene            94756..95901
                     /locus_tag="SRR1747057_scaffold_1_prodigal-single_83"
     CDS             94756..95901
                     /product="hypothetical protein"
                     /codon_start=1
                     /transl_table=11
                     /translation="MAISDELDLTLQTKEGLKGVIEDNGQTAPTKFSQYPAVLDNIID
                     NMRSQLKIADFIIINDDTTLASLNSFFEFLPSVPAGSTTTTQATAEVTTSNLNVRASG
                     SSSGSYVGLLVKGDVVNVYGTASSGWYKINQWRSSSTGALTNHGSSYAYISNSSSYVT
                     YYPSTTISNKKQIDISSTDGTSVQQKCNYVLAETKGWEVLFDETYKPGTGSSGASTTT
                     ERTTDYSFNNCYTDNYSSSSYGSKVATNTSTVRQGYYSGYYYYKGNFRFTSSRLSEIK
                     SVLNNSTVKSVQIYVQRANTTHGTSGSATLKLYACNSSGSYSDVLVDGSSTLARGGGK
                     WITLSSDVVNGFKTGKYDHFKAYYPSTSLSYYIVFALNAKLRITYTA*"
     gene            95989..96522
                     /locus_tag="SRR1747057_scaffold_1_prodigal-single_84"
     CDS             95989..96522
                     /product="hypothetical protein n=1 Tax=Clostridium
                     tunisiense RepID=UPI0002E008E0"
                     /codon_start=1
                     /transl_table=11
                     /translation="MADINQKDWDKIKDVIVSPYYNDGYGRYDLSLEEVARGLQAMGY
                     DLNGGGGSTNPDESQADTSNYKLELLSTNGTQITDEGFYTTLYVKLYKDNKDVTDITS
                     ESNFKWTRFSGNSETDKLKDAAWNLRYAAGAKEILVTREDVNRRALFQCQYVQYEDEV
                     TWVKNAYSTYVDSITKN*"
                     /db_xref="UniRef100_UPI0002E008E0"
                     /db_xref="sbu:SpiBuddy_1879"
                     /db_xref="UPI0002E008E0"
     gene            96537..98102
                     /locus_tag="SRR1747057_scaffold_1_prodigal-single_85"
     CDS             96537..98102
                     /product="hypothetical protein"
                     /codon_start=1
                     /transl_table=11
                     /translation="MANNNYAAKATAQITIVDTTDASYLSGGLSIVSGSRNQIYVPTA
                     TGDSAYSPNWKFNNLVIRPFLTASNIKKADGTTYYNPDLFSPEEYPSFTTGTFTNIIS
                     DIHWYRRDNAGVETEIVSGTEGYSFNWDYSINNETVTINDKRQLVINENVLSPNTSMD
                     IICKFSYNDPYANMSIGQQFSINISNIAAGTGTSKVHIEAVNGNTIYNDSPEYIQLEA
                     SFYYNGDAIELASEIANAESTTSVLWYIRDIKTNTCWRLLDATQQDYINENSETGNKL
                     YEVCEYEQVTGSDSTITTELSPVKNSKGGTVLKVYPDLIAGSDVIKCVVTYNNVQYSE
                     LQVVYDNSDPIRMYIQSSTGDKLSRGQDNDNTILKPVIIYKGQLLDDTNTEDLQLLNS
                     LFSYFWYKDAIDGSVTWNVWNEYDGGIATLKSQVVTNSNEGLTLMEGTRELYVTADDI
                     DKQNKFTLDLVDKVQVAASNSRTYLMTNQLTEDQVMTASLINENAGINANDMDATLAT
                     AYEIQAYTQEENK*"
     gene            98120..103072
                     /locus_tag="SRR1747057_scaffold_1_prodigal-single_86"
     CDS             98120..103072
                     /product="hypothetical protein"
                     /codon_start=1
                     /transl_table=11
                     /translation="MISYKALTRASITLQLIDDIGLYDSEIFSSNGLLLQPYDRSTTL
                     TGIIYKNNRDITSEIKDIRWTMWSPDASNYATDEEWNENHKGSNVIEVTSDEIDSKCV
                     IQFEAYKKNKMNEDELIACSHITLVDINDLIAVTEKPDNPYDGQLWVDTSTDPATIWV
                     YKNGKWNRVGTVDAIVKNLIRNSAFTTFTNKYYDVVGSTVLSYTPSVFQRGSYNWLKL
                     QSDVAIDAERGVSYTVFDEDIKTNSDYSFQMLAYATSATSAVDNRINVRICSIDESNT
                     ETALYEYKDLEITTDVCKFFTSFKTLPNTKTIKIYITGRNGSVYDFNISHLALYNTAN
                     DYPWQPHPDDASLILDQETVFNALTNNGTVKGLYSIRDPKTGQLQIYFNANYIQSGTI
                     KGDRIDARNLTVIRDDGIKTLEITDKGEVNLIVNSFKLSSTGQTIEDFILDSIDLNDS
                     GQLKYLLKQIQKESSEADAIYTELYNTDELKDATYSKETATDLDLSMYTNEASSGQQR
                     ARRRSIITPGSDTGEEKLPSFVLGQSKLGYAVLGETGSGNLKTILYNVKRSYNGDTDR
                     LIAKIEERIAEIEKGGKAKTQAIAIYSNDEIIEESTLEDLYTVYIDKYSLLKRVFVIC
                     QDAVGIVRLTVVTDRWSKLEVETNQILSEVGEVKKYYAGPEGEEPTLLEAIGSIASEK
                     ITPEAIVNIVQNGVVDVDKDPQKVSEIISQTVINQTASDIDMSAENLKQGLKSSFDLS
                     INGIKLGTKDADGNTTLIDMHGDTVQIAAPQIDLSGYVTFSKFGDEFNKNFTTSFDKS
                     FNDSFGKKFDDSFTINLNKAFKGELPDITTINGGLITTNTILGNALVTNTITTDKLAA
                     DVLTANNIKTGNLQGTNSKSYFDLDNGTFRLANADKTFLTFDGSKLSFGDVAASDLGI
                     LVDDVTGVLPSWVKDWNGRTVEIDNENIVGVRAFLGHKEGTELTGIGLGVDLGTNTGE
                     EEFKGNVDSGIVGMRFGKKTFELKLDGTFKFGNDSRYISFDDEGLKVSAIYGEEIKAY
                     NLDVYKRSKDTEGNYVYDNKNKTFSVDDEGNISIKANSFSLTPTTANQQQLINGLTNS
                     STNSETNGLWINDGKLNINADNITTGKMSAGRVNITDGSFLIGTEDKPVFWIKNNDEV
                     IIKPSQFLLTDINGNTVIEVNENKKVTMNASYINTGSINGKFIEAETIDVSHLVAGTG
                     ATNINNILDQGGIAWSSKFGSETSATAITDCKLGYDVAQNITDKYSVGGIVNADEVNE
                     TAYIEIDLGNTYKISSSTIYFDTSAAPDSGVTYYYKIKYSYNGTDWYYIVGNEYSSYQ
                     SGWATGILPNQIAPLTNNFNAESGVEYINARYIRLCLGNLGTDPINMKVISWHLYSSG
                     RSTIIDSSGITTGAIKAEQIAANSISTEHIDILDDSFTFTDNDGNTVFAITEVNDNTT
                     VEIRPDTFILKDDSGNVGVSLKDGKLDIDASNITTGKLKADYIQGGTLDTSVIKSGSI
                     SGNQIDARELKVIRDGENGQVTTLQITNNGAIYANYEDFMLVSSDGTKNVGDYTDALR
                     DDIEEYIRFSGDTITLGKEIMEDGTANKFKAKLSSTSLDFMENDVAVASISNNRMFIT
                     NAQVKNVLTIGNSASGNNVGGFFDWTLRQNGHLSLKWRAN*"
     gene            103072..105477
                     /locus_tag="SRR1747057_scaffold_1_prodigal-single_87"
     CDS             103072..105477
                     /product="Phage structural protein n=1 Tax=Clostridium sp.
                     D5 RepID=F0YWS0_9CLOT"
                     /codon_start=1
                     /transl_table=11
                     /translation="MSTSCKLTVTETSVDQANNKSTISVKLTATTTGQSHNNYTSGSY
                     FPKGTITVNGTSYSIGRTLPYNSTVTLYNKSHTITHNSDGSKSVTVKYSFNTHIYDGT
                     LTGSKTLKLTDISIDKKSTPTASSSSVYIGSSITIDMNPYMSSYTHSISYKFNGGTTN
                     MTSGLSATSGIKDSCTFTPPSSLLNYMDPDSTSANAVFTVNTYKSSGTLIGSSTFTVA
                     VKTSATSYPPVMGSISASVYNNGSPFSNIYVKNYNGVKLSFSATAQQNAGIVSYKITG
                     GGVNTTVTSNTYTIPKLISSGSITYTVTATDTRGATCSGSVKITVNTYSPPSINNVTT
                     VRCDQNGTPADDGKYIKADVSATYSNIGNNQSGSIIVKIQYASNGGSYNSGNNLTVSK
                     SSGTAMATGIIGGSLSDGSYNVLYTITDAYNKQTTYEDILSTMFYVLDINSGGTSVGI
                     GAAASDANHVLTIGMEQIVFPNTTSLDLGVSGLDFASDTFQITSKDTTLNNTSLALNN
                     TSLTLKNKNTTLNSTVSMTLDATTLNLDSTAMNINSTSVTSSAEFLEYTKSLTITSSG
                     ITINNNGINDIQFNSDYVRIKEGATLAAVGWASSGSTSTNSFNLGRIYCESGIDMPNN
                     IAYRCINSTDAILPCMFINASNYCFLSHNDLTGTVLRGKTVKLSSASGTTVTSDERVK
                     KDFKTLEGYEDFFMSLKPIAYKYLTGTSDRYHVGFKAQDVKSSLENNKLTTQDFGGYV
                     ETDPDTDFYMETLGYDPFDGGKMCALSYEEFVGLAVYMIQKQHDQIEELKDRVAVLER
                     GDN*"
                     /db_xref="UniRef100_F0YWS0"
                     /db_xref="F0YWS0_9CLOT"
     gene            105477..106031
                     /locus_tag="SRR1747057_scaffold_1_prodigal-single_88"
     CDS             105477..106031
                     /product="hypothetical protein"
                     /codon_start=1
                     /transl_table=11
                     /translation="MTEYTLSDFKNLNFVDGNILNAYEMNILKQFVSTAYQATLTQLA
                     VNNIHVGPEPPTQEQYGENYKNMLWIDTNDNADAGIDDSTMGIISDLTDTVQNLSKQL
                     EELQRQLALIIAGGGGTGPISKLNDCLELEDGSLFTLEDGSFLKLEFASKPDDDKDLS
                     FEGCGLALEDGSIMITEDGYILLL*"
     gene            106087..108642
                     /locus_tag="SRR1747057_scaffold_1_prodigal-single_89"
     CDS             106087..108642
                     /product="Gp352 n=1 Tax=Clostridium sp. CAG:221 RepID
                     =R6FN56_9CLOT"
                     /codon_start=1
                     /transl_table=11
                     /translation="MATETKKLSALTEVITVNDNDYLLIVQNGDSKKVQASKLQGAKN
                     LSEKYVDLVSTDNTDKKFRMILRDDGEPIVYPMEVFTAEGWKQGDNLNVPFKTAAGSG
                     MAKVATADIETLFINQMYGGGTGTAGTVETSVSHSFVELYNNSEVDINLKGLYLNYKA
                     KSGTWQSLPLRGIIPAHCSFLVRGGAHYNINSDLVRLKIKDYDQSWDIQFSDEGFSMY
                     LSIGECAEETPVKFTKSSTDNKIISANQQWVDVIGAGGLTSEQTVPLYDGEQFIMGMS
                     RNTAVRRKTFFNNSTSLSNCEIIDYKTCNVDAYRPRCTRDGVWKENVSETQIKSDIPN
                     IVNMSFGKDEFTRTFTWQSTDFDKGFLKYKKEGDKEWTKVEAESDVISQYDKQVQVHH
                     VIIRNLTPGTYYYKVGTTGYYSDEEAFDVKDYSTDGFKFLWTTDQQGWNGFEYDMWDE
                     AFKGIKYYEYTDGVPNFDFHMNTGDMSQNGNRYFEWKYYFDYADDTVKNMPHVCTIGN
                     NDLVEKKYGYVFDYYNTLDDAPRLADVSPYDKFATTGYGSPAEERNEKMVSTCSYTLG
                     GFCHFINLNSNTEYMYEGLNTDQFLTKECAFLEKDLQEVAAKRASGEIKWVIIYMHLS
                     PMTIVRTKRLQRFIPIIEKYKVDLVLCGHNHTYSRSIPVYSGYMGDIAYDGKGKYTTS
                     PYNDYVTKVSTGSSELLLVDETQSDGSDINRKPDKVNGTHYIMLQAAGYKLSGKEKAI
                     IFSESQIDAKHMSRNWEEDPNGATTVLRPWWYSYAGKLPVQPTYAMLNVTPEQIEYTG
                     YYFTDLSVKDPDTGLVIQPKFDSTKNGRAQFDHLVITYAERHPSETESDNTTE*"
                     /db_xref="UniRef100_R6FN56"
                     /db_xref="R6FN56_9CLOT"
                     /db_xref="taz:TREAZ_3049"
     gene            108654..117164
                     /locus_tag="SRR1747057_scaffold_1_prodigal-single_90"
     CDS             108654..117164
                     /product="Uncharacterized protein n=1 Tax=Clostridium sp.
                     CAG:221 RepID=R6FZG4_9CLOT"
                     /codon_start=1
                     /transl_table=11
                     /translation="MSIKYHNDKTGKWEIIASNKASDIAINDNESNFDSNNVEGALKE
                     VGGLAKANNIKLSEIDGRVQYIEEHGTTGGGGSGGGALPTITSEYSATIIDANEEQII
                     KIFFSSPNLGSGTCYIVCNDIELLTVPVDQGYNNITIPALGSGTFKLSLYVKDRAGLL
                     SNTLNWNLTAGGLTATLTMNTSLDYSITDRILMTYNVEYSLDDEITMYLTVDYDDYTV
                     ICSKGYNSYNLTGLGVGIHKVSFYLKAGPYSTKTQTFNVVVVNTEDLYVSSTTDSKLS
                     MEEGDPLSINYRISKKSAEYFDVQITVDDKLVSQRQSIVGNYYYNNNTLPIGTHVIKI
                     SVTSESGESSELVFNVEITAGSYIRKQIVTGGLIANWDATGLSNQDANKTKWVDKVSG
                     IEGELYNFNYSSNGWITDNDTNETYLACNGNTYVKIPYAPFANNVTTGFTIDILFRTR
                     DVGDIDARVLDITDTLAPYKGVYIDTQNAHLISAIHDINSAVGDDEWTRVTYVIDRLN
                     KFGKIYINAILSSAFYLTDDSSGSSIRYEDFMHNEYIYLNSFKGTGHYGSCEIRCLRL
                     YERELNDEEVLQNHIADIVNTAEQKAKYDFNYNNNGIPKMYFWGDTTEMSLTQKKTMR
                     IKYVSPNNEEYGESFDYPYCKVYWQGTSSLTYVRKNYNIELFDEDQRAIKYTPFKTGK
                     AENVLCLKVNYMESSNVNNVGLAEFANNGLYSKKNPAQELDPDVRQTITGFPILVYIN
                     DECMGLYDFNLDRYSTNSFGYDLIDETLAYEVSANTDATAGAFNKWTSASGQGKIDYY
                     ASDFEVIYPPSKMNGNDDYADLITLIEFVSDADDEYFKAKFDEFFDRESVFRYLLFVL
                     VFGMVDSLGKNMKLVTFDRKKWYIQLYDLDTAMGLDNTGALTFDVDIEIEKGTFNTST
                     SQLWTKILRVFEAELKQEYASMRNEQFTLKNIMHYIYDEQMSKIPEVYYNEAAQVRYL
                     DFGGKFLYALHGSREYQIKRWIRERLLYVDTLLGYDASTADYITVRGDMDGFVHLDIQ
                     TYSPMYLTVKWRDQANNSGSQILKIKRGETIRFEKELHATDQEILIYGGQHLKSIGDV
                     SNTSPKHLLLSAAPNLIDLRCTADTLFNVSLSTCKMMQTVDLHDCSRLGVDASNAVLD
                     LSGCENLRTVDIRGTKITSVTTSIKGGNLESIYYPYSIQAIELYNQTNLLTLSLPTSV
                     VFNERPDHELNKLPSKLSTFIINNCPNLKTIRHEESEYEYYKDNMFLPLFYANNIEIT
                     NSFNNLDTFDFSYCMNLKSLKLSNLDGLKTLRLNNLVYNDSSYSKLSEVDFSKLDNLE
                     TLEMKVTDESIGEYTAKPAFAQNTTLDLSKCTNLKNILCNYAIHGLSELRLPTSIDKL
                     VFDNTFDKTYSDINKIYISSTVGATNTIDLFGSKLHEFNIKTINKIKAITNLYLYAYH
                     KEDVDVNKYRDNIEIPNATVQGVYDFTNYADSDFSNLFKDKDLTNIKLVSSEYLPLVV
                     NLESCFERSTVSSDTGLATFFTKLTGVTNIKNLFKNSVGLTNGVSMDTSKVINAYGAY
                     YGCSDLVSVPEYNLESAIDISYMFYKCSSLADIFTFNVPKCISANYTFYDCKSLVELM
                     FSSDNKISSATHMCDNCSSLERVTLFNTATLAYMSYMFYQCKMLSAYPDIDTTALKDV
                     NYTFYNCIAMQGTPDGTGLWNNSNIKNYSLCFAGCINLTNFYTEIPVEWGGGMEEIGV
                     NDLEFSIIPTTNQTDVIGDYLPTFYSTYNHNMVNQCSSAWTEHVAKTSIKLKEPIAVT
                     AGETYNLTQTTYGTIRVVACDASGNIRTDIVRNSYFQNKEFTVPAGVDYINVIYSSYG
                     DKYIARTANLSILKKDAQNVESGYTNIIITKTDGTITESLKTTINEVSKVYIKFNSDT
                     TYISFRNHDFLQSVSSIDLSNCPVCDYMFLNCPNLVSVGSLTTEGVLSMDSMFYGCTK
                     LSEISSIDLSTCINISRMFYGCTKLTDLSSIDLSKILYIEEAFTNCVSLAEINIRNLV
                     NVLSLYKTFYGCTALTSIPELNISNCDSLEYAFYNCKNLTRIASINTDTLKYMSYAFY
                     NCNSLQNIPTFDTSKVTNMDYSFYGCETIASIPAFSTSNVLTMNYTFAKCTSLIEIPI
                     FDYIGLVAVQNTFENCQSLTSITMANTNNLTSIPNMFYNCLALASIDGLDTANVTDMS
                     YAFYNCASLARMELNVKSVTSMAYAFYGCTKLKAIVFTDNSTTTACTTLLHAFDGCQS
                     LESISSLDTSVCEDITYIFNNCLVLNAIGLASWDISKITSLNHSFTNCKALSKQKETE
                     GADPADLNALLSWDVSKIVSFNSTFKGWDCTNLDLSNWTTSAATRMDYMFEDCKNLQT
                     IIGIDAFVMNTVTSITCMFRGCSSMTSLNLNTWNTTLLEDASNAFESCSSLETLEIGN
                     WNASNIQSLYCFLSDCTALKQLDISSWELTSITNLERMCYACESMTDFNINTTYIKDN
                     VISSMSYMLYQCTSLNNIPTDFYIKGAANYVFALCSALTYIKNVYVLNSTSSYQLFRG
                     CSALDTVDKIVFTNCNNISNLFMGCSSLTTINTFTVTNTAGNTNMQNVFNDCAKLTTL
                     NNSSIDSSVYTLYYCFNGCIALTDLDLTNWNITNCENLAYTFNNCQALKTITVGANWN
                     TSKVKNFNSTFSGCLELLVVPALDLSSATDMTGMCNGCKKMTKIDGMETTTYNSSKVI
                     NIQYAFYDCQNLLYLPVLTTTSVSNASYTFFNCISMTGEPLSGSYWNSSISSYSYCFY
                     NCKALDNYAAIPDRWKGIGMTTYGLRMARAVVPQNTDEVVVLQAEILEKQNELNMLIN
                     QMNSLLSE*"
                     /db_xref="UniRef100_R6FZG4"
                     /db_xref="R6FZG4_9CLOT"
                     /db_xref="bprl:CL2_15340"
     gene            117179..123412
                     /locus_tag="SRR1747057_scaffold_1_prodigal-single_91"
     CDS             117179..123412
                     /product="hypothetical protein"
                     /codon_start=1
                     /transl_table=11
                     /translation="MAAITMTETSDSPYLGKSHVFSKSYNSDKSKETFTWKCWPQEVP
                     YSYTYYGKSYSGYYTGGTSSKPGGILRGSELTRYTRRGIFEGIRIHQIKWRKNGGTWK
                     TKGYSEISNESDATVSVSTATNGDKFEIQVTYELCTMGFPHRNFPFFWFCAKGSTYYV
                     GGNGKSIKYTKPNSDPGRSYSKVSNTAWEKVRLDWGDPRDPSVKTADKTLAGWSYKNG
                     KAKTRIYNELGDGADKTAYSPTYTYEYQTHYPQLHGLGWKSEAGNDYQYARKSAYWTY
                     RRTFTYSVTSSDIKEAPDPVEAPNKPEITVVPNHCSTDLRGEEGTVKVKYTHPSNHDG
                     AILLYAYQFNEKTGDFIQKRVGGGFIEVDANEIYQYTVNFKDLGFARSREIRYMAVAK
                     VDDLYYNDTKRKTTASLIDANDTYSERLTKWNVYAKGHYFNEEPVVEEIHLKESLDYT
                     KKATLYWDRPIDPDGDKVHYSLCIARPGSEWENDSLDTFYGGNYGGVNGDVLYSYRID
                     NITSTTYDLDTTSFPYLEDLKVWLVSYDDYINSYYYASRPIEFKKVQSPYVKIECEEI
                     RSGEINPTNHDDMIDGTRGKVKLTYYHEKCVGGTVDLEIYQPTDYEGTNGYRKAVIKN
                     VASFTGSNGLNGETKEYIVDFKQYSALDRSKDINYFVKATDTNGTKSWLTGDDKWENT
                     VRGHYYNDEPAPVYPALDIDHSENRKDYAHLIWDQPIDPDYDSKLWYAIYLATGDSSK
                     DTNSKEFGKQKTKMSYYKVYYTTATEYYIDITDFTSSTGDLSVWIESHDQKWNNYYHY
                     GTPKQFQNTATAPNKPYIVCYNMYDELDGLKCSEQGEVYIYYSHDQGWSGYVKLYAMG
                     KYKDGSFRVANVFEKQLGKEEVLIQDGSPYDFVVDFRKVFGNEWTNRDCEVHYYATAR
                     TANRDLVDAASSEGDIDWVPTVANSSAKFNSWDGAHYYNDEPSDMSSGSPAKLTLGLD
                     DANSDIFTKVRLKWSTATDVAGDIVRYEVYLKPEHKIYTVNDEIRYFNNPDPDADEAI
                     RCDLLGITNNTFLDFDMTGYEVEGETYTAFIRAVDGWHNSYYYDSNKLVFTKKEYSRP
                     KTKINIENAHGEFGKAQLIYTHPDSKLTGEDATDRGSCDGKVWVYAYIDGYESRPINI
                     SSLFGDVVTKEDKDDDVDYIIMTPDQTIDKTIDFREIVRLGKEQNIAISQYRSNYITY
                     YAIAKDVNPGIYSIDTAPDDIGSYEREEYLSQTINGIQYFYTHYFNEEPPQPVPYTGS
                     PLTEADRAVFGFNYTIIQIEPISDPDRDPMHYYIYIDTPNSMGDAEHTTKVYKEVANV
                     NTRDVVIETTDRVYNRCYRIDPIYEKTGDEVNVNNILYYNVYKLTGDDFNSSSSWTYI
                     SKSDTPSLKIDYIADNYPLSKWVDEANGLSQSDGAGLFTYWVESRDDYENSYYRSSDS
                     MIVDRIQHKKPNKPELTVTPAHGERGEISIKYKHPEQLDSLIYLYAYFTDSKGVKHTG
                     LVDVIDVSYTDEEKNDYYLNRVPIVKEVEYTVEFTKEVHDHTKFFERSTAISYYAVAA
                     DKIVGYISELKDNTSASIDDFNPDSIAEADRRDGHYFNEEPEISSPYYLFTEKIAADE
                     GDSIFEKGVLDNLVVEETPFDTMTLLWEMPVTATDNKDIDGDIIDYYFYMYCPSTTLE
                     TKNKDEEKPDHVFYGNYTESDSYGGNDIMQPDNGDAGDLDEFSDNGQEPEYVKGVVEY
                     NYLVTVPHEKIIGQTVSDKNGKTWFYYTFDLSLYQEDGNVTIWIETRDRYENSYYRSG
                     YSLTLKRGHKAKPVQTAYPNNVNNVVYCKRPRILIELAEDDLRQEVIVTWKNVEYSNK
                     DYNQRQFFSSIPKVTKGDPGLNTTGENDCYVIFRPPVAYTEISGSKVQYSIKVNNTCT
                     TSESRYFSYMYYKFGYNLTEDTFIPIKAVHVNEFRKAAQRVIDAYGKSYEDPGEYQLK
                     DRAVVIKQVVDNEDYNEIAKPLMNLNNFLNTCDKCDNDMQDITDDVGNDDEQFVDMAQ
                     DYEVIGPYFEGDNTEFTVPDNVIMDVDYHINELLKIINSQDYYMTSDFIDWKILLYIL
                     QNM*"
     gene            123490..126630
                     /locus_tag="SRR1747057_scaffold_1_prodigal-single_92"
     CDS             123490..126630
                     /product="hypothetical protein"
                     /codon_start=1
                     /transl_table=11
                     /translation="MARKFNAGRQGEYLMNSQLFDVYNALKYINYKNVTPTQDKQAEI
                     PDGALWVDTSQGTNILKRYVAASRDWIPMFEGYFQPLPITENPVNPSDGQIWIDPSGV
                     IRYYDKQTAKWNVAAARSAANANISTAGIPNFYITPELKSSFTDTYSVSNVSIGKLFR
                     YDSPESGRGSYVDGSQYEDINTVAVYYPNSAKYDLAWCNVNPVRLSGSTKRLIKVINT
                     EPGDDQYFVETTTTNTEFYGFKEGDITGTFLRSRELVYGSEDISSEKMASIIASDTIS
                     DYVRVTGGIKLINKGKDYKYIYAITYHFADSAERNDGVVLSNGTTIGEINEIEVGDIN
                     DNNPTLFLDGIYLEQKDYSYDKTTGIMKFNGDGITNRMSMVAVSFTHTLCESIGDDDI
                     IFSNTEIVDNDIVINNSSALTDIDSWTTPIAFVSGVAGFEQISDQVTIDKTTNSITVK
                     DFGPVLENESYSIMLVDIGSETYDHGTATKNAITSDIIVSDTSVKYLLFIDGVCMSPK
                     DLVISNGQITISGDLSNDVEWFLIRISNTDTGIYLMFDEDVSYYTTMITDHNNNTIYN
                     NADMVVAYSKKQGSETYGVLIDDKFITDTPDGLTKYVTGQVLNMGYEDELGDIQYAYH
                     IYNSDGTYTWKKYDDVYGENSYLEVDDMVTQYATEGSLSIMSNKGLVGSNLYYYAYTY
                     ADTIDEPIRMGSRTCKINSSEAPVVGDTQAFYTNKNEVFLHGKGCIAAYVNGIMQEVS
                     DTTTMATCEFIIPTTVADPYKQKWGKQEELYAMFKAFDDTVTLGNLKQFMVDNGVTSL
                     AASEDVYNKIKVLHDAITEYESENSLCYIFEEIEAEESYSANRLTADASMRYDIFPNT
                     YIFENYSIGAGTINVYLNGVFLEKSCYSIFDGNKIMINNIDTVGGSDQWTKDGDHYTD
                     MKYYDESDGTVKWIECDECDYVTLEFRPDNSVKKVTYDVKQISYDTQSFDTEDYEFPS
                     SLKNSKDLIKIYINGILYDGTYVFKDGVLSLDTPVLNMDPIELYFNSHPYEYKIWKNK
                     NGEYIAPKDRVTFEWR*"
     gene            126635..128473
                     /locus_tag="SRR1747057_scaffold_1_prodigal-single_93"
     CDS             126635..128473
                     /product="hypothetical protein"
                     /codon_start=1
                     /transl_table=11
                     /translation="MAKGKISLGQLPMDQIDAYLSIVCGYTRKSEKATDTEQVGGIDA
                     EKIALAAQDDEGNLIEDRNTVQNALKLGGIDANEYITKGNSQTVMKDTYAVSDIVSDE
                     LKSNRDEMYQMQAQLVKAGFVKDTEPYNGFYDAFKSGNEKYINEIITSINSGSGNTVA
                     VADAQELSPNEYIAVDNNVAKIDSITGQNVVLNNAIGTAGDIYKTAGIYHQGEFVFGT
                     EDKNNSQGETTRAVVKDGSNRRVVYTLSESVTGFGTVLREWVSVQGSLDKVQVSLGCL
                     GRPGSIQMKIYRIDNEDDLVNGLYLLGESDYLSSSTMSASLNNVEFSFKDRVIIEPGF
                     DHLILLEAQGISTNNTYIIGGYTEPDANSAFYTDDVYIQSNDGTLAPNYGIKADMFLC
                     LYLKEIKTSAITYNKNGLYSCYKEMMYDDFTRLRVQMKVNREGIYTVASNSVVTAANS
                     ALLLEGEDNGVFAKDDKIVIGQNIYTINTKNAGDTSITLTENAYTPHGADVYRMGYKV
                     VVKARHKTIDLNNVTNPITYSEPKIVEVPLKAIIPGKEPDKEDFSSDRLIFEVDLRDQ
                     LGDLEAFNCFEVQIYWNSNLGANNISDSTCGKILDLTISTDKSYAH*"
     gene            128489..130003
                     /locus_tag="SRR1747057_scaffold_1_prodigal-single_94"
     CDS             128489..130003
                     /product="Uncharacterized protein n=1 Tax=Thermobacillus
                     composti (strain DSM 18247 / JCM 13945 / KWC4)
                     RepID=L0EC99_THECK"
                     /codon_start=1
                     /transl_table=11
                     /translation="MGMKKISENVVALGRSLTLINDQVRDNTNIQKGALKTQTTGSTY
                     TVNIPVEENNSYKDVTVSYTSGLKYKADTNKYVSFDAKGILEPLSIDAEVMLETHSIY
                     ARCLNTGCVITDKLAEQAVTTSKIKDANVTTEKIKDLAVTTPKLAEGAVVNSKIADKT
                     IVAYEKIVPSTVTTELLVDYSVTSRKIADGAVINEKLGTHAVTTEKIADKTITNTNIA
                     DKTILSSNIADGAIETINLKDLSVSTAKLQDGSVTTPKLADGAVTSEKIADNTITANN
                     IKQGAINSECIENETIITEDLHDECVTLEKLAPDVFGKVNDAVIYENSNPDYKINYGT
                     AHNHMVQIKRTVDGEKQDTDLYVSGHIYAAGNIEGARVYNMAYADIAEGYIPGEELEP
                     GDIVELRENGKVYKAGMHNGFAAATVGVITDEYAACYGATEAEILSGEKVAVALVGKV
                     HVKVDGSAYIGSAISVSDVPGAGTLYEGGIVIGRALETSKQRGVHKVLCLVRPC*"
                     /db_xref="UniRef100_L0EC99"
                     /db_xref="K2FEK7_9BACT"
                     /db_xref="tco:Theco_1143"
                     /db_xref="L0EC99_THECK"
     gene            130080..131594
                     /locus_tag="SRR1747057_scaffold_1_prodigal-single_95"
     CDS             130080..131594
                     /product="hypothetical protein"
                     /codon_start=1
                     /transl_table=11
                     /translation="MLKDSIDFDYNLEQINQEIDSEIQLQDEIMDSEKMNNTFSTIES
                     NLNSLYEKTRYLEDAIEYAKTFAELKINEYTTDINSMIKSIEDISNISRNLGYVQYEV
                     PFVEGVIDIPDRNKDYKIKPCKVRESTTSDNKKCDIITLNNYVNQTYKINSVTSKCDQ
                     VPFDSNLADFDGSNKYTTLYLEQKPVEGDLVQTMTVALAEPSEINELEITPVNCYIEN
                     IRYVYVNGIEEYAGDLITGIEPESRIVTHVKFDMRCNKYNTITYELDKEALSMNAWDF
                     VRSAEYPTVVADTKLDTDIILSRTEINSSGNTVTKSYKTAKQVEKVDMYVYNFGLDSL
                     KVNRVELYEDGYFLSDPISIGDFSSNEYVQLAVDDSIVSGCGVEYYIVDGDVDKSIVP
                     VGTKIITDEMIFPDTDLRFTVDDDLHSDGLRQIKKDGLNVNISLEDAKTSYDGRYSAD
                     YQPLSEYYNYTPLNNTIRVKAIIRTYGDQIDAIPYIKSISVNKYGGNTLWTNLY*"
     gene            131576..132928
                     /locus_tag="SRR1747057_scaffold_1_prodigal-single_96"
     CDS             131576..132928
                     /product="hypothetical protein"
                     /codon_start=1
                     /transl_table=11
                     /translation="MDKSILDEKRSLLLSDYTPKYEQLYIHPEEGEDFRINTALQDIK
                     SDIDKIDNLLIDKGNAVSTLLSDTITRLDLVKDKILAEKERIQDIKMLCNKYTDFDKV
                     ITINDKNSTGQYSYTDNSFLSYIKSYKKNTLYINDVVGNGNEGNPYVYLNGTYVQYSI
                     NTADRKSLSDNSINSYWEYQRITASTTEQYLIHDFYTDSEEAKCTITMSSSTKMNELQ
                     IMTPIDSTKVIGLQYSNDGVNYTAATIPDITFDKLDSYENTGYIYGSSLISVPNCYFV
                     KLTLQSNSSNNDTIAYERTMFKDETFNEDEVNDTKTETTFIQSAKRHVIKINDLYSYS
                     NQYINTSYFTTDNLVDGTDDVYAVSVFANVYIPSQLSDDSVEFTLTVNGIDYEVQPIN
                     SELDGVKVIRYSKGKSKTEYTELTDEVINSVILTVKIKSAKNLTPYINNVKVLLGGEV
                     *"
     gene            132928..134154
                     /locus_tag="SRR1747057_scaffold_1_prodigal-single_97"
     CDS             132928..134154
                     /product="hypothetical protein"
                     /codon_start=1
                     /transl_table=11
                     /translation="MAIEVKDADLYKDMMLKLQYYKEEVIKSFIRQGYYPSNDEIVAA
                     LEDIDYRSALFETYMSKEGSLFNTKEINYMFECIYKDLEILYSVLQDILIKDYNDLRL
                     YIETHIADLESTAKELEARCNEEMARTVFGNTIFFRAGNWNISTDDEYTIVDFGELNL
                     IQGSEIALFADVENIEANKVSFKLTATNDEQNKYSFDALPYNYNDNTYTVPGEMGCNK
                     YKMVLSAGTIVNGNISVNLATDPVNDYKILGGVDKMQVTYKDNSTTIIRDFAYDTNQF
                     IAEKACYIQFYYIDGDLLEYNFNQKPNHCNFSIVDGYVSSDVKIRKVFLDVPAGFACY
                     FKKSNDKGEIWAVAEDGIPNTPNTLLYTGNRDIEDFEIREYVKSNLINYNFKMYIKSI
                     KDVAKLINSVCIKQLD*"
     gene            134169..134405
                     /locus_tag="SRR1747057_scaffold_1_prodigal-single_98"
     CDS             134169..134405
                     /product="hypothetical protein"
                     /codon_start=1
                     /transl_table=11
                     /translation="MIFYNFRYRGPYEYDKYVLNVLQYSNMVNDFIHDINNTATWKTL
                     YDLNNEVNDIYNKTIGDGGRSDMIYETLILNRGD*"
     gene            134408..135520
                     /locus_tag="SRR1747057_scaffold_1_prodigal-single_99"
     CDS             134408..135520
                     /product="hypothetical protein"
                     /codon_start=1
                     /transl_table=11
                     /translation="VINKMSSQELNQIFEDVKKKQDEALILIQNMKNDINKKLMIKNY
                     ADEFIDQKLDSINAGVVSNQNIVNFTSNELAGIYNKYGCMVHPKFKNDPVDIFNLKVA
                     SGTISNIMFKQSMTCKVNDIENEEYINLLKSDSLIDKEIVFDELNIDTITISYELDNS
                     LALGTSRFNVIEIDPYIKGAYSLTSLECYALDTTGNLSSTPITTVQGFDNIGKTRIIL
                     DKKVKFSKVVMTFKINFSTEVNNISVYPFGLKHIYFMEADFLADTSFVIVPIIADDFI
                     EYIYNDIVLYTANGKFKTTCDMYDIELYTNYSNNTLTGRVYTSSEASINRISKNTNKL
                     YAKIPLVKKNVANDDKEYLSLNGIEFNFIVNEEIIL*"
     gene            135532..136803
                     /locus_tag="SRR1747057_scaffold_1_prodigal-single_100"
     CDS             135532..136803
                     /product="hypothetical protein"
                     /codon_start=1
                     /transl_table=11
                     /translation="MLTKKQTLDTIKKTLSLYKTNVLDNVYAKTEYVDSKALPIILIN
                     DENKTGSALFPLLPEHNLVFIAGDAQIPDSNGDITTIYGLCYSDLQDDGSKLITEYRT
                     GKAAKINSNGILESFEYIDTNVKSIVSNIKGGETNKLLAKNSDTDFDYKWVDMPSIET
                     LPVNYDKNCATNVAELKAHTIYVAPKDADFLYLGYEKLSGSFSGFFLSINPHGKFIYT
                     GYKDDSRIEVMIEGTCYTAYFKTDTEDAHTEKTVYYLTKNNNIGFTPTLDYEPATKKY
                     VDNAKASITVPTKTSELTNDSNFLTEHQSLDGYAKTTDLHTHDNKEVLDTITAEKVAQ
                     WDSNTGSSGGSTSGINIVTISQSDYDALETKDANTLYLITTTNAGDIDTSSNDITLSD
                     DLPAGTYTLKYEDENNQPLDGFDEITTLEVQ*"
     gene            136803..138242
                     /locus_tag="SRR1747057_scaffold_1_prodigal-single_101"
     CDS             136803..138242
                     /product="hypothetical protein"
                     /codon_start=1
                     /transl_table=11
                     /translation="MATYSDLIKQNVAPYTAKKIGVYDSNGERVGEISLGDFKPDYGE
                     RLYRFGILSDVHNQQDQTSESTEDLQHALDYFNNKQSVSFTVICGDISQNGTATEFAI
                     YQNNVNAKSPDTPVYTTTGNHDCGQGTSGLSLDTWKQYTGNHDRCFEITQGTDHFLFF
                     GMNKWDFGDSGTPYVTTDIDWLESKLQEYQNDRCFIITHLFFPSRAGNLNSIYPSGNW
                     LGGSQLTRIQGLCDTYKNTYWFSGHSHWKWYLQKYQSRANVYRNNCGWCVHIPSCAVP
                     IDSDGTTRVEKPLESEGAIIDVYADYIDIRGINFKTDKYIPIAQYRLYTDINHDSGGS
                     SGGGSGTSSIPDGYVAATADNFTVRTDTGATTTQSAATTTDDGYISVTFTAGSQKFWV
                     QTSNMTSSTSRVEVYVEDVIYDPEPSTSNKMGLGFYQNGGYYGIETGIEPYYDASENT
                     AVQFNSSGSKYSGTYPVTIKMKNLAFKCS*"
     gene            138257..138733
                     /locus_tag="SRR1747057_scaffold_1_prodigal-single_102"
     CDS             138257..138733
                     /product="PREDICTED: mucin-2-like n=1 Tax=Mustela putorius
                     furo RepID=UPI000344037B"
                     /codon_start=1
                     /transl_table=11
                     /translation="MATITKTGTATATPTASSISFSGTTQRSGTISWTTPTLPDNATI
                     LSCTLTGTMTGSSSYGSVTLTVNGTTVTSGTAFSIDLGTKGTTTSVTATAKGSSRWGS
                     GTATFSNLLYTIEYEYTETVKEKNKKRMIINNTNVKKMYFGENIVYKVYLGDIQVF*"
                     /db_xref="UniRef100_UPI000344037B"
                     /db_xref="A0A068NNE9_9BACT"
                     /db_xref="fgi:OP10G_1569"
                     /db_xref="UPI000344037B"
     gene            138753..138995
                     /locus_tag="SRR1747057_scaffold_1_prodigal-single_103"
     CDS             138753..138995
                     /product="hypothetical protein"
                     /codon_start=1
                     /transl_table=11
                     /translation="MLTKTQTLDAIRKALISYKTNVLDTIYAKASDVPSIDGLVSETS
                     LNNRLSNLSVVTMTQSQYNALETKDSNVLYLITNDE*"
     gene            139007..140533
                     /locus_tag="SRR1747057_scaffold_1_prodigal-single_104"
     CDS             139007..140533
                     /product="hypothetical protein"
                     /codon_start=1
                     /transl_table=11
                     /translation="MTVLKVKPSGYDAGGWDSSDYPMENAYDDDLTTVARCTLRRNRT
                     RKCTYNFTLPSLPEGCIVNGIKLHLLLKCANSNSSGACFLTIKHNDSTTLKEIHLEFV
                     NDGVDYDLELTKDQYDNLTSISFEGKYTTIMFTCYAYIFDMYISVDYTDLTQTMLLSD
                     SEVWVCENETHTITAQAYPITSVTWTTDDPNIIDLVPSNNGFTCDIIGKVPGQCYLTA
                     THADNSECTKRILVVVNQLTVICTPTINIGDNALKTLAIGPNEIKRIYLGDKQLFTEK
                     QEVVYTDIKHDNIPKDFSMNLYTRLVPDKYISGILCRVSTYIDTAGHLAGALRTTNNA
                     SGITGGDSSACYSFIPVYSGEDIIIDIPKTDYGIGLVGYDANKDYYQTWFGPDNGWAN
                     YKKYTDADIEKWTHMTCPIPQEGVKYIRWCMDSTDTDKYYFRRYSVQPIDLKVYPLNS
                     TESSKIIYTSSDENVAIVKDNMIVAKSAGTCVITITCGSVYSKINLTIVDNSSEFATY
                     *"
     gene            140654..141247
                     /locus_tag="SRR1747057_scaffold_1_prodigal-single_105"
     CDS             140654..141247
                     /product="hypothetical protein"
                     /codon_start=1
                     /transl_table=11
                     /translation="MPINDLMDTYVSIAYGYEISQDIKKKIYNFVCYMFDNDYNYDFI
                     LNYLLKHGTEITDELYENSLLKPNKFYYHSELRIMPDTSIWNPNIKEISKKFYLEMRT
                     QYSIEDLLSYFYSILSVPNSLRNHKRDKGALESLLKQYHVEGIETIDLILFAIDYNID
                     NKESISSPFDLKIDRDLLARIIRMIESSVYKKVIWRD*"
     gene            141249..142283
                     /locus_tag="SRR1747057_scaffold_1_prodigal-single_106"
     CDS             141249..142283
                     /product="Primase n=1 Tax=Bacillus phage 0305phi8-36 RepID
                     =A7KUV5_9CAUD"
                     /codon_start=1
                     /transl_table=11
                     /translation="LSCNIIEVGGKINDNFSRNYYIDKKELNEAIKRFDGDTYMTIYS
                     YESEDMATTNFVAPFYLDLDIDDIENNYDKLLIDLKIVYKKLCDTFKIDKSDIQLYFS
                     GSKGFHILISDKVFGFEPNRDLNKKFKKVALYIKSYTITKCIDTKIYDNRRLFRVPNT
                     VNTKTGLYKVYLPYNKLFKKQPDGCTKAMTYDELKEYASQPRNKRIALYKYNEQARIK
                     FDELIETIEQQERKKIDTKLAQEYIRKRKLLPCVEYILQNGATNGQRNNTTVALANSL
                     FQIGESLEDVRETITEWNMTKNEEPLPQSEINATVFSAYQNSRNNMFYGCSAFKDLDV
                     CVKGCSINKK*"
                     /db_xref="UniRef100_A7KUV5"
                     /db_xref="cbv:U729_3154"
                     /db_xref="A0A0A7G0K6_9CLOT"
                     /db_xref="A7KUV5_9CAUD"
     gene            142332..143408
                     /locus_tag="SRR1747057_scaffold_1_prodigal-single_107"
     CDS             142332..143408
                     /product="DnaB, putative n=1 Tax=Bacillus cereus (strain
                     G9842) RepID=B7IZM6_BACC2"
                     /codon_start=1
                     /transl_table=11
                     /translation="MREDIKSLLDADKDLSIETVDELDNKILATNFFENMANDIDEFD
                     KVAWENKAGFDTPSFPSFTEGLEGWSPGFYCFAGAANMGKTAIMLNIMEDLCMNADNK
                     LFGVYFSLDDSKNKVIPRIVAMRELLPINVVAKPGRFKQMIIDGHPDSINIATQLDRR
                     EEGLQKLKSESNRFVIFDSQEIRTIDDIYEKARQIYTYVKAIDEEMNIVIGIDSLKDI
                     EIPDLKLTTNERIDMVAKKIKDLSIELNCITFASMHLRKLNGNRRPTMDDLKDSNTLE
                     YELDACFLVYNDVSKNKQGAKIFYRDSEDSVDKQPVIEIDWGKNKISAYKGITFCNFA
                     PDYSKCIECSEDAAMRYNALIYEV*"
                     /db_xref="UniRef100_B7IZM6"
                     /db_xref="bcg:BCG9842_A0033"
                     /db_xref="B7IZM6_BACC2"
     gene            143499..143972
                     /locus_tag="SRR1747057_scaffold_1_prodigal-single_108"
     CDS             143499..143972
                     /product="Uncharacterized protein n=1 Tax=Psychrobacter sp
                     . (strain PRwf-1) RepID=A5WF04_PSYWF"
                     /codon_start=1
                     /transl_table=11
                     /translation="MARQQIAKITLYGNTVSWMDPYNCIYLTTHKAGKLEAVVYDDMD
                     LNSIREGIAKRLIKVIEGEIPEPSTGGDASVDEKTLNELISKKVQDAIASGVDLSNYA
                     TTSELADAITNLIGGADESSDTLKELADLLAKKADKEEIVAIEEATVEETKDLYK*"
                     /db_xref="UniRef100_A5WF04"
                     /db_xref="prw:PsycPRwf_1299"
                     /db_xref="A5WF04_PSYWF"
     gene            143988..145358
                     /locus_tag="SRR1747057_scaffold_1_prodigal-single_109"
     CDS             143988..145358
                     /product="hypothetical protein n=1 Tax=Coriobacteriaceae
                     RepID=UPI0003493755"
                     /codon_start=1
                     /transl_table=11
                     /translation="MAKHITLEGLQAVLQLVKQDVQAVDAKVDGIQVPSVEGLATEDF
                     VNQKIATVLGADDLAEDLDSLKEVIDVLTKDGADIVALQEAINKKVDAEDGKGLISLD
                     EITRLADVKNYDDTDVKNRLTALEGIDHSKYLTEHQDITGLATKEEVQAKADATALDG
                     KVDKAEGKSLIADTEIARLAEVKNYDDTEVKALIEAKADKEHTHDASAVVFADKTTLQ
                     AKLDDGSLKGAQGDPGEKGDAFTYADFTTEQLAALKGEQGAEGVGIDTVTIEYVDNVP
                     HVKVKYDDVDATVQDAGALDLTQIKEYTELKALVNKIQSQVNSTNPWGDCVWVDAEYA
                     QPTIGSFIPSPKLRAENDADEMALADRLEAGAYELYVVATTDMKDYDRRYDCMIPMDG
                     LREGQGGQVVQKRSDDAAWTRLLGQCPAWVKNNVNWAFNDTKNKEVELNCSPDTTCIF
                     VLVRRF*"
                     /db_xref="UniRef100_UPI0003493755"
                     /db_xref="ant:Arnit_1706"
                     /db_xref="L1PR36_9FIRM"
                     /db_xref="UPI0003493755"
     gene            145377..145832
                     /locus_tag="SRR1747057_scaffold_1_prodigal-single_110"
     CDS             145377..145832
                     /product="hypothetical protein"
                     /codon_start=1
                     /transl_table=11
                     /translation="MALTDEQKVLQADILAEKTDSDTNPNMTYSTSAAKNKALNPDTF
                     SGNNSKVVNAINLTYKQAEKAITTVDNFSTKVNEVLLDVGSTNGLAKLEQLRTDMGQQ
                     TLIEGLIDLYENKLPTYTTTDSIEYATSEELVNMYNSIDVKSSTDNTQE*"
     gene            145848..146180
                     /locus_tag="SRR1747057_scaffold_1_prodigal-single_111"
     CDS             145848..146180
                     /product="hypothetical protein"
                     /codon_start=1
                     /transl_table=11
                     /translation="MSNKVVTTDALSEVLSIIKKDINTNSTNISTIQESLNTVQTGLT
                     EIKQIIKDSGVTASSDWNDITNKPDFADTLSLNDNKLKLLGNKTSEMSSVDITTTDDI
                     NNILNSIE*"
     gene            146196..147653
                     /locus_tag="SRR1747057_scaffold_1_prodigal-single_112"
     CDS             146196..147653
                     /product="Uncharacterized protein n=1 Tax=Ruminococcus
                     gnavus CAG:126 RepID=R5TWW7_9FIRM"
                     /codon_start=1
                     /transl_table=11
                     /translation="MADFNKKLVDQAALEALAKGLNDKSKAAVEAEKARAQEAEQAAK
                     DAADAAKSTADSAAADLVNVKKDIADLTSTDSGAVKQAKDYTDAEVKKVSDIVGKAAV
                     PGEGDAEGTPATGLVARVDSADSKIAGLETANEDEEKRIAALETKVGAAKVEGEEAQA
                     ATGLFAEVDRLDKKIDDLSIPSVDGLATTEYVDGKVSDLIGGADEAYNTLKKLEDELK
                     DGDNTVSGLVTQIAEKADKDHNHDDVYAKIDHNHDDVYAAKEHTHSTADVKYTNEQYP
                     EMESVADALDQLLYVTPTVKTFSSTPAFGDYEIGSTVSNPKFTWTYNKAITNQNLKAG
                     GTTIALDDPAVREYAYTGDITANTTFTVSGNDNKLKACSKTGSFNFKHKRYFGVAEVP
                     AEYDSAFVLGLSGKEFCTNRQKGSFSLTAGAGKYMFYCFPASYGTPTFNVGGFDGGFE
                     LAATIDFTNASGNTTSFVIYKSENANLGTQSIIVK*"
                     /db_xref="UniRef100_R5TWW7"
                     /db_xref="A0A0F9KHE0_9ZZZZ"
                     /db_xref="cul:CULC22_01665"
                     /db_xref="R5TWW7_9FIRM"
     gene            147668..148819
                     /locus_tag="SRR1747057_scaffold_1_prodigal-single_113"
     CDS             147668..148819
                     /product="Gp4 n=1 Tax=Mycobacterium phage KSSJEB RepID
                     =G1D6U8_9CAUD"
                     /codon_start=1
                     /transl_table=11
                     /translation="MAITLISNIKQANNGTFWLVDSNDIRGGLYHVDSVAEMNVLPTD
                     NLKEGMLCYVAAEEKFYQYKKDADGQLKFDVWKVGFDKEETFTELSNKTIINSIIANS
                     DTLTNLQKQVDAITGTGEGGDATTIAGLNAQLASLKTTVGKATEGDTAATGLFARIEA
                     LEKQLTAHTHEIADVTGLQTALDDKAVKSDFDALKELVGTLPETATASNVVGYVDEKV
                     AALVDGAPETLDTLKELADALNNQPDAIAALTNSISQKADASALEALQQTVEKNKGVS
                     DTVSTKVDALDAILNGFGGADEPATVKDSLEELKTTLATKVDQNTVNTSIANAVNKFA
                     LSGSEDDSNLTISLDFGDGEGAVQLGKVDIPVITVSEVQTIIDNLDKTV*"
                     /db_xref="UniRef100_G1D6U8"
                     /db_xref="G4KKN8_9CAUD"
                     /db_xref="ckl:CKL_3248"
                     /db_xref="G1D6U8_9CAUD"
     gene            148837..150585
                     /locus_tag="SRR1747057_scaffold_1_prodigal-single_114"
     CDS             148837..150585
                     /product="Uncharacterized protein n=1 Tax=Emiliania
                     huxleyi CCMP1516 RepID=R1DMY0_EMIHU"
                     /codon_start=1
                     /transl_table=11
                     /translation="MAKKRLITYEQLNTLSKGIYAKLHDEINTVASGVNVANSNITAV
                     TERMTTAEGKLDTIQGDGAGSISKALQDAKDYADGQDTTLHTTITGEIGDAKAALQAE
                     IDKKAAQADMTTALAAKADAADLTTEQSRAQDAEGALAGRLDVIEGEDTVEGSIKKAV
                     ADHKKYADDTFATKGALNTVSEKVTTAEGNIEALKTAVGTDEKGNLKSVASQISDVNS
                     AAEALEDRVAANETAIGNIQKDYLKAADKTELAGNITEAKTAADNAQADATVAKDKIE
                     AFMKAADVQEGAIDTLKEIQDYITSDGAAAKQMTSDIAARVKQTDYDTEVQKLEAADS
                     ALADRATALEGLVGKEAGDDTEATGLVKKVADNASGVSSNKAAIASLQKAMGTVTEVA
                     SSTAVKAVEDRVQKTESAIGTKAAGETPATGLYKEIADEVTRATGVEDGLRTDVDALK
                     TTVGTDAKGLVKDVKDLQATVNTLEGSNHSHDNKEELDKFQDGDKAKLDNAVAKVTGD
                     ASVAGTIAEAKKAGDDAKAAVDALTITTADVAAEDGTVTGVTVALGNGKTAQIDYPYE
                     IVADSEIQAIIADLAK*"
                     /db_xref="UniRef100_R1DMY0"
                     /db_xref="tpr:Tpau_0881"
                     /db_xref="R1DMY0_EMIHU"
     gene            150684..150938
                     /locus_tag="SRR1747057_scaffold_1_prodigal-single_115"
     CDS             150684..150938
                     /product="hypothetical protein"
                     /codon_start=1
                     /transl_table=11
                     /translation="LIYKLVESKDGEFLLDGKRYTVQETIDIDLEGTKYNPIDVIGKI
                     KGETGKYYKVNNKVYYCIAPRKNAVKRLDLYTENFYLAIM*"
     gene            150992..151618
                     /locus_tag="SRR1747057_scaffold_1_prodigal-single_116"
     CDS             150992..151618
                     /product="hypothetical protein"
                     /codon_start=1
                     /transl_table=11
                     /translation="MARKKDERSIVREMQNALDEKDLRELQNVKLKKEKEVAEEIADI
                     TTKANKELVDSIRDINDKASVLGVNVNFNRPNCPNYNNMKECGTCANFFDCYQHRQRP
                     TYEPMVEKVVKEPKKEVVDPDVHPVGCHCERCCPNPNPTWFEQHRNGLLAAALCMIMI
                     VLAIGWSPSGATFQAIQENYVNLLVDFFKMALLGGAGFIMFNIFRTKK*"
     gene            151630..152505
                     /locus_tag="SRR1747057_scaffold_1_prodigal-single_117"
     CDS             151630..152505
                     /product="hypothetical protein n=1 Tax=[Clostridium]
                     glycolicum RepID=UPI0003820303"
                     /codon_start=1
                     /transl_table=11
                     /translation="MKKIIALLLVSLMVCVPNISYCAPVDIIFDIINREHSTNSSRAM
                     ELLYSFKKSAKANKDNKEPKDVKIIKNEKELNEANLQKGKIQGTLIGIDVSKWNGNIN
                     WKQVKEAGIQFAVIRAGYGYTKDKKFKRNIEGAIKNDIYIGIYWFSYAYTVDMAIKEA
                     KVCADIIKPYKNEIDLPVYFDYEYDSVDYAHKRGKSITKTLTTNMADAFCSTITSYGY
                     EAGIYTNLDFSNNYFRKSMLEKWQIWIAQWTRTNTYKKTDYSMWQYSAKGYVKGIKGY
                     VDMDYFYGDKYEKKN*"
                     /db_xref="UniRef100_UPI0003820303"
                     /db_xref="E5VYZ9_9FIRM"
                     /db_xref="cbi:CLJ_0012"
                     /db_xref="UPI0003820303"
     gene            152480..153232
                     /locus_tag="SRR1747057_scaffold_1_prodigal-single_118"
     CDS             152480..153232
                     /product="hypothetical protein"
                     /codon_start=1
                     /transl_table=11
                     /translation="VINMRRKTKKLLVLFLAFALIFLTGASVNAYDIATEATTDVSQS
                     RQFLKDRNASDKMLDNLDFIYDYCKKIGIDPTIVVAISSIETGYGKSHLFVSYNNPGG
                     IKARGGWEKFDTVEDGYRYMIRLLATYAGLINKDSWLYGKATTTQQLGNYYWVENGCD
                     HGYHNQLTRQIKTIQSYKVKKTKTKTIKKESLELKNSKETGNKNAIDIIDNIINRKEH
                     SHNNALQEILNRSNNHKKNGSSLDLIYNSLKK*"
     gene            153244..153498
                     /locus_tag="SRR1747057_scaffold_1_prodigal-single_119"
     CDS             153244..153498
                     /product="Holin, phage phi LC3 family n=1 Tax=Clostridium
                     sordellii ATCC 9714 RepID=T0EDI9_CLOSO"
                     /codon_start=1
                     /transl_table=11
                     /translation="MKEFLDKHTKLKSPYFWLSVVALIFSASGVDFNQLTSWQLLGQA
                     LVSILNNPVSIVAVITAFLGIWNDNSTKGLDNVTNKKGGE*"
                     /db_xref="UniRef100_T0EDI9"
                     /db_xref="A0A0C7GXI0_CLOSO"
                     /db_xref="T0EDI9_CLOSO"
     gene            153570..154640
                     /locus_tag="SRR1747057_scaffold_1_prodigal-single_120"
     CDS             153570..154640
                     /product="N-acetylmuramoyl-L-alanine amidase n=1 Tax
                     =Clostridium bartlettii DSM 16795 RepID=B0ACG4_9FIRM"
                     /codon_start=1
                     /transl_table=11
                     /translation="MTVKKPTMVNKTPAKISKYIAGGTRSRTTKIAWHYTGLHDVKGI
                     NTINNWFNSINRGEQGNRYASAHFVMDLDGTIYEYVPMSRIAWTTNSANYYSIGIECA
                     TTGTNDHYSDKEYVSMVKLGAWLAQYYGLDPRTDFIRHTDVVGRAYKICPKYFVDHED
                     KWNQFKLDCYNYLKGKLTEKNIRNCTNGKGNSIVSSGGGATTSQPSVKETACNEVGYV
                     NVPDSTLNVRKGPGTAYDKLGSLKDDTKVEIKAICDNGWCKIVYDGGYGYVKESYLDG
                     IEEVQSVRKMIKNISDSPINIRKVADWDADAIAELQPGQSVTYADGPLVAANGSTKMY
                     KTISDTYITASTKYVKIIEVKL*"
                     /db_xref="UniRef100_B0ACG4"
                     /db_xref="B0ACG4_9FIRM"
                     /db_xref="rho:RHOM_04900"
     gene            154749..155087
                     /locus_tag="SRR1747057_scaffold_1_prodigal-single_121"
     CDS             154749..155087
                     /product="hypothetical protein"
                     /codon_start=1
                     /transl_table=11
                     /translation="MALMDIERRDGIQLGGPMDYCYECAKKEGKNNYGELEYKECFAV
                     TQNGNRKCYCMDCFKKMLGKYMLIDPAAALDEIEVAEPPEEFKEAPKEEEKENKKEEP
                     ATKSTRKTTK*"
     gene            155112..155384
                     /locus_tag="SRR1747057_scaffold_1_prodigal-single_122"
     CDS             155112..155384
                     /product="hypothetical protein"
                     /codon_start=1
                     /transl_table=11
                     /translation="MNVAKQPNMVRGNQISCPNYKQCPMCYGCRNYDERDPECIECFK
                     EGVDGTSRNFNVCDTDKHEAWKLNVMVTKPKVELDNITFTGCKYDN*"
     gene            155407..156120
                     /locus_tag="SRR1747057_scaffold_1_prodigal-single_123"
     CDS             155407..156120
                     /product="hypothetical protein"
                     /codon_start=1
                     /transl_table=11
                     /translation="MSCPIKFLASHNGHDIKRKTFNSCLHDAFNYLISKYTYEGVDNL
                     EYKIKKYWDKVCYENQDIIKNINVIHGWGRLYRAYEYLYNNKPNIMDLNVPYSLDIPG
                     TDYTITGQLNILIDRGSQIEVLIPSFSKTKPDEFKRRSDLKCTIDALVIKQVYNKMAV
                     FTFYNFNQNSNDFAIRNTKDFDRLCLIVENVCKGIESNIVYPHYGYECNSCAIKHLCS
                     SWGASTNLDPYNPFKDGKR*"
     gene            156125..156283
                     /locus_tag="SRR1747057_scaffold_1_prodigal-single_124"
     CDS             156125..156283
                     /product="hypothetical protein"
                     /codon_start=1
                     /transl_table=11
                     /translation="MARKRKNPTGIYLKEEFEFNPDFSSVNKKSTKGDKKDGKEKKKN
                     KTNGKDLS*"
     gene            156234..156722
                     /locus_tag="SRR1747057_scaffold_1_prodigal-single_125"
     CDS             156234..156722
                     /product="Uncharacterized protein n=1 Tax
                     =Sporolactobacillus laevolacticus DSM 442
                     RepID=V6IXF1_9BACL"
                     /codon_start=1
                     /transl_table=11
                     /translation="MAKKKRKTKQMGKIYHNKTVVNGIKFDSQTESEYYTYITTNKNK
                     LNIKSIELQPSFILQPKYILTPEGKKFVYEDDKSFKSLQKQYPNCTKAAIKYIADFKI
                     TYNDGRVEVIDVKGIKTADFKLKEKMFNFMYPEYHGLICVAKYKNEWLHWDEYQQRKK
                     KK*"
                     /db_xref="UniRef100_V6IXF1"
                     /db_xref="V6IXF1_9BACL"
                     /db_xref="lgy:T479_16340"
     gene            156772..157671
                     /locus_tag="SRR1747057_scaffold_1_prodigal-single_126"
     CDS             156772..157671
                     /product="hypothetical protein"
                     /codon_start=1
                     /transl_table=11
                     /translation="MKPYDNYTFLLLSDEERLEEWNEIEDLVIQYQTYFNDPIDSHKS
                     KEAADILLQRFSPLFKSYITLIKYNQIDWNSREQKTFIYQFIEDRSLKRALNRKKTSA
                     EFKAKIYHAFNFVKSTYGELSEEDILADLYVCFLTLMKRYKQKGKNFCAYVANSYHFE
                     VARYIKKQISNPLVVNYKNCQYEDVINGENSNEYDVVIEDNYYESMMGLPDYTWVNGD
                     TCSSLFSDFTPYQRKILIKYYLEDYNDRQISELFGTNIGVINSKRRNAVDRLCDLIGV
                     DKDKLPRKRKSGRKANLPVNNKK*"
                     /db_xref="cbv:U729_3163"
                     /db_xref="A0A0A7G0D8_9CLOT"
     gene            157686..159419
                     /locus_tag="SRR1747057_scaffold_1_prodigal-single_127"
     CDS             157686..159419
                     /product="Exonuclease RecJ n=1 Tax=Clostridium sp. CAG:269
                     RepID=R7IR00_9CLOT"
                     /codon_start=1
                     /transl_table=11
                     /translation="MKIQEPVINKELVKQIKKELHLNEDIVSFLVGRGYDKSTIDLLT
                     SNEYEPIVNDYVLTNTKEACDKIWNYLNDCTDIYIFNDYDSDGINAGYILYDCLSRLV
                     LLQESECEIRMYTPNRCEGYGLNMDFCKDVVSTMGRRILVITVDNGITKKEEVEYLLS
                     NSVDVVITDHHKPQEGLVPDCIVIDAHLNDTDNENALGLCGAAVAYKLCKYILEDKLN
                     DTVFHEIYVPYVAIATITDMMPITEENIIYVKDGLYLLNDKEYKSMFNTDGEETNILN
                     YYNKFKGYSITPKDIAFEFGPQLNSCGRMGDVNKAMELVLETDEDRIVDMYNEVCDIN
                     EERKLLTDTAVAEILATVEDNCVSVIRVVRGLQGVAGNVATHITNIKHVPTILFTDGK
                     DLITASSRSIPGLDLQYIYKAISTQLEMSFGGHELAAGVTIHKKDFNKFVDLFNSIVY
                     DIILSAQASEETEEPVMLVDKILSVKDLGDRIVNKYNNILYFNDLSEPVFCLKDVFIK
                     DVRESKNNKNNIQFFFKDKTGENKKGIWCWKYGNTYEEAGRPTKVNVVFTLNKFNSML
                     CMNIKYMEPVE*"
                     /db_xref="UniRef100_R7IR00"
                     /db_xref="R7L7A7_9CLOT"
                     /db_xref="dap:Dacet_0520"
                     /db_xref="R7IR00_9CLOT"
     gene            159485..162772
                     /locus_tag="SRR1747057_scaffold_1_prodigal-single_128"
     CDS             159485..162772
                     /product="DNA polymerase III subunit alpha (EC:2.7.7.7)"
                     /codon_start=1
                     /transl_table=11
                     /translation="LKDFTHIHVHTVGSLLDGYNRLSNLIDKVKELGMDAIAITDHGT
                     LAETFTFNKMCHKEGIKPLLGCEVYYTHDINTLSLSSDERRELALEKALADSIEIPEK
                     AKKKEITELIKPYMYDTKGYHLILIAKNQQGWDNLVKLTSEANDKCTFNGRGHCDLNL
                     LRKYSEGLICTSACVSSIICDSIRKGDIQRAEQMVKEFVDIFGDDFYLEIQPLNWEVQ
                     YEINLQLMRIANLYDVKLVASNDSHYTNKDDWYEHDVLLCMASGALLTDENRMKYAHE
                     FWIRSYDEMVEAFMGQSDDEGYMQLVREALANTREIVNKVEDNIKLGSDHELLPEIEV
                     PEGFTPETWLSRQCWLNLYKYLNKKNLWDKRLEYEARLKSELDIIITKGFASYILIVQ
                     DAINWGDKNGCSFGPGRGSGAGSLALFLLGIVKGTDPLEYNLLFSRFLTMDRKLCPDI
                     DSDVSMVDRQKLIDYLNNKYGHDNTCQVGTVTTLGVKNGIQDVAKVLGYSFAESTSIT
                     KRIDELIDAPELSFKMLDDLQEENEDLFDKWVTLQSEYSEVIRLARAFEGIPRNYGKH
                     AGGVLITPTAINDTFPTRTMEGRKVTVWDKNVVEEAGGVKYDFLGLTTISVIELCLSY
                     INKNYDINLKLTDLYENVAIRSDENSFGMLKHQDSEAVFQMESNLFKSLMRDIQPDSI
                     NDLIVITSLGRPGPLGAGMHTKYAKRKLGQEPVVMPLPNLDDILADTYGTIVYQEQIM
                     KISQVVAGFDDNQADTYMRKALAKKDKKKMALCKEWLIYGKPQQDEHGAPIDGGIKRG
                     YNEQELLAFWEDLKGYATYLFNKSHATSYSLLSSITAWLKYYYPKEFFAAILSLTKEP
                     SNKKKDKKRPKYIELLEKQFNIKVESPDINLSDELFTPLADQDKILFGLSAVKGVKNK
                     AIDAIINNRPYTSLEDFYDKVTKANVNKTAGTNLIKSGAFDRINPNRNALINEFHSIR
                     KDKDEELCEESYNSITCMAYEDEVLNAYVTYKPWIDSYNVGDIVNFEGQVIATEERYD
                     KNGGLMAFVTVYAEPCTIKLLVFSRQYRLHCDLFDRVNYGRTLKIKGEKKDKNTVAFK
                     IGSLVRE*"
                     /db_xref="cni:Calni_0109"
                     /db_xref="UniRef100_E1KZ26"
                     /db_xref="89693699"
                     /db_xref="E1KZ26_FINMA"
                     /db_xref="2.7.7.7"
     gene            complement(162862..163170)
                     /locus_tag="SRR1747057_scaffold_1_prodigal-single_129"
     CDS             complement(162862..163170)
                     /product="hypothetical protein"
                     /codon_start=1
                     /transl_table=11
                     /translation="MKYKIGDIVYVYLFELKKTILKADLIPNRFGEIINIEEIGKDMY
                     VYTVKNIEGTNITVKNYDKSFDLCNVDELINILYNSNLTKERKDKMMNIVNDMVKKLK
                     *"
     gene            complement(163398..170609)
                     /locus_tag="SRR1747057_scaffold_1_prodigal-single_130"
     CDS             complement(163398..170609)
                     /product="Membrane proteins related to
                     metalloendopeptidases n=1 Tax=Megamonas hypermegale
                     ART12/1 RepID=D4KHW5_9FIRM"
                     /codon_start=1
                     /transl_table=11
                     /translation="MAVKCIKQLATDSRPTQSQKYIVIHNAGGGIAKTVRDYFEQCLG
                     PNPEAGRAGVCAHYSVDQDTIYQILEDNWNGQHTKGNGHYAPWGEGLPKGTCTNANAI
                     GIEIADGSSVDFDKATDNAIELTRYLMKTYNIPIENVVRHGDTQDKPCPQTTMQKNLW
                     GYMKETIKSRNDANTPIAIDTSAFTTAGSMVDTGTSSGSSTGGSASISLVFANDGYTT
                     AQESLPNANTSDNWVDMHKIKGLTLHMYPPYHNCSVDAMKEYFKYYNWDRAFHYKVDY
                     DTEIDYSKKVPTTSGPFTGGNTVGTSVSDVTLVPGEGVYSGTVIGAGGGTSTGTSTPA
                     GTIDGNDVPAKIYNYCSSKGATKAVCCAIIGNCEGESGFDPTQITPPHSAAGLFQWLK
                     GSERFASLEKKAKAAGKEWTDPDVQIQHMWDELAGEETVCASLLKKQVGGFDAYIKME
                     DPYQAAVVFGKCFERGGYYERRGQLGKKWFDKIDSYMTSSSGSSDSSKDDSSKDKDST
                     TSKNSAKKAMKVATYADDVEESDTVYGWPIPGIARVSSAYGYRECEYHDRFEMHGGID
                     IPADQGENVHAYAEGVVVESRKDISFGYVVKLKHADGCYTYYAHMLNLEVSIGQTVAS
                     GDVVGKVGHTGETDKNHLHFELYIDDMRVNPLIYVKPGGGSRKIPKPLQQIAVYTVGA
                     TEDNVTKDNVNRSKICFACADNNQHTYIDRALFNNQNPKYTVSIGAFFETDTHAVEKD
                     KKYDWEDVEKKIIRQCAQALYFEGFTADNLWREFDLNRAPSPFVYLDRDKWKKFLIEV
                     DKQVTWLVKKYGQVHGTYVPYNLLTNTNLNEFIDLSPDLGMNGNVSAGTSTGNTTLAS
                     ADGGFWLGDSITVLMKSNKLLENQTVVANGGWAANSYYKKDGNKVDKTASFPKPSDVK
                     YVFVLLGVNNPIVKYQTDLLEKLLSMYPGLPIYVGEVLPTGKDYHYSSKWGSETAATL
                     NPKIKTFNSEVQAYCNQNNNLNWISTTAGLVKDGLMDPNYVEKDNLHPNAAGLKKLAE
                     NIMAAISGSSNTGTTDNNTNTSTNAITSSDFIVFDSPFDNPIAVYDNDKDKDKKDDKP
                     VSGGDAPEYDKVKADPANINKYAYVGDDATVNVYAKTDETSKVVEVLQLGDEALITDI
                     EKEYYYKVKANNKVGYVPSVSLYIISANKFGYVDTEKKNHEAWIKYDDTDLYKSTKMD
                     TTVVAADSQTRVKILDMDEKSGFYQVSILDEINKGKTGWVKAYRITFNKHDFTVEKAD
                     DNEDKGMMTQEIEIQNPDFEGTATGVMEKYPNVQTTDGSLEGWDKEGDVEFLLVANKD
                     FGEPGRWKYRGNYFARIRSIKSELAGIKQEIDTSSVDSDKSEFALRVSAWMKLVTSDD
                     EPGAIDVNATESYIEDGLTYYIVNKNNKVVASSKFALPSDTTKFARRTALLTGFKKDD
                     KYSLVIGSKKPFDIYIDDISVEKVYNYKDETETGNDFTTGNIGTAGVGATAYDNGGIM
                     IYTQDKAKGTKDPQPTIKTVVTNEEYEEIMSYSNYELIDTYILQFEPYDKGLDEVLNA
                     PVLEDDRLNTLTESLNTLTGNSIHYNVVEAGPGSTDHCVKPADELNVLYQQTEVKCDP
                     IYPDLIIPPNYSTSDYDMESKNSIPLQALQDGKLKNEEILKKQFSFDYDTLEDKEKKS
                     KGKPINYNDPYPYDDRITELEQHFPKIKIDEIESRLYSCNHPGCPLAHPMAKNFAMLD
                     DMQLAQSKKIEQRLVRIENVLATMVRNIGRVGSRINVNCVYYGGQDVFGKYKTIRCLC
                     DDRVNDGASVTIDQCMCCTRYEPIIGQIYDILDETGFNGSAILDDMQMSYMNLDDFKN
                     LNKVENRASSFSYADVSLDPDKKPGTLIDKWKKEDKKAYLKQLKKKLGDDEKAKAELE
                     KSLESDYVFTMNWETTEVDTQAPDVKAYPTEGIASKYLKDESDGEIGEIDTSNLDKKL
                     DADVIAKYKDYNTINRGEWVDTREEADTTQSNNYTSEDFYFENFNANRTGYAYDNGLK
                     GYIGLESSGSMGSVSNGLTGAECRNKIVEYVKKVCQENTDKKATYNNSPRTVDPNDIK
                     YYKGTLHGCTNPALYDCTSLVSTAYKYAGLSSLYNKRASDNSLVSEIVNNDGDMWYAD
                     EEGLNTALPGDVVMVSSSKVNPDSVKARKIIQTHHAMVYLGKDEDGDHIIGHASGPYN
                     PPKAIRVDKWGPGHYAWGYSFFVRSKELKEADKVASSSVANGAGVQEATGTIDGNSYV
                     CILNKCRLTNYGPWCGSSSITADGSKTKDWYGKGVAAHNMPIGTKLYIPELKGKVNSD
                     GIFTVKDTGGYCFDFDVLTKSENTNIVSEKSYKVYVISWGSGKVTSSFTAAKKVNDAN
                     DGTEKYKAAWNGYKTYGGSTMELLRFNQEDANIKNQSWY*"
                     /db_xref="UniRef100_D4KHW5"
                     /db_xref="mhg:MHY_08090"
                     /db_xref="D4KHW5_9FIRM"
     gene            complement(170609..170962)
                     /locus_tag="SRR1747057_scaffold_1_prodigal-single_131"
     CDS             complement(170609..170962)
                     /product="hypothetical protein"
                     /codon_start=1
                     /transl_table=11
                     /translation="MALILKRVTNPYECVRCSITRKCISYGEEYYEDDEDGTIIDFNY
                     YYDMMFQKKVEDAMPQLEASMDRFAYQQMMLEKQRQFLDKTKFDRKMATMDKSSTDNT
                     PFKPSGTPPTKGGGN*"
     gene            complement(171037..174045)
                     /locus_tag="SRR1747057_scaffold_1_prodigal-single_132"
     CDS             complement(171037..174045)
                     /product="Uncharacterized protein n=1 Tax=Firmicutes
                     bacterium CAG:41 RepID=R6MGX9_9FIRM"
                     /codon_start=1
                     /transl_table=11
                     /translation="MYNKLNEYSKINIDHTLHAWTDKTIYDQDSGEFIFISMIGFSTT
                     TKDIIKVLNKSKNRVYISLRSAKWAYSSNEKYKTMSKKTSNSDYVHTILYQDDQITIN
                     QLREDYKLFIYTTKDETIEDKLFEKLKKYSSVPLLDEWKGFIKRRLMLEGAVSELTVY
                     GVKDDMNAYKVVFDRQLLVDIISNGLRTGEINIAGNNNPSVLLPSIHGLNDYLDMFGE
                     FLAKKIQTSFKPKFTPGTDKYDQYVNDIDDFIHDKNKIELFEAQKSMIQAITNNWRIN
                     KSTILSGEMGAGKTLIASAATYTHHENRNKGLNCLIMCPSHLQKNWEKELTRFVPNAK
                     IFTVHNLDELLDIEGRLRNRNRAENIYVIMSKEVAKLSYDERPCAVWSQRKQAYVCPE
                     CGEVLMKEETQTVGRRRIKVTVPLTHTDFASKGIVNDRCYSKKKVFNEKTGKAEEVEC
                     GCKLWVPVTNNANHNWIKLGKHGWIMIDKIEQVTEELAMRDDLNKKETAYLDKLQEYY
                     ELLTTGETVRPTIKKNYKYPVAKYIKKRMPYVFDYFIADELHQLASESHQGQALHYLT
                     QSVKHMIGLTGTILNGYANSIYYILYRLCPSLMKNEGFDYEDEMEFARLYGVYSRETR
                     YQVRNSRDRVSRGTKEKLLPGISTLVFTKFLLNNTAFISLDDMTEGLPSYTEIPLGVT
                     MNSEVREGYRLYEQTIANNAFQQGSLKVMGQMIRGMTNYPDAPHCATEIRNPDTDDLI
                     MVPRVLPKQTREKEEKLMEIIRDRVRSGERVLVYYNAINQTDIGKSLVKLIASEGYYA
                     SELTAKTKAEDREDYINKLVNRGVNVLICNPTLVETGLNLLDFTTIVFYQMGYNLSTM
                     RQASRRSWRLSQKHAITVYFMYYEDSVQEQALSLMANKLAAAQSMEGKFSEEGLRAMS
                     NNQSILTQIANNVCNGMKNTVDSTLFKSSNFVKKAANNKRHHAKTKEDIEYLLDDRGR
                     RVVLKPRAVKPRIIHDINYNALNNPLQLFI*"
                     /db_xref="UniRef100_R6MGX9"
                     /db_xref="R6MGX9_9FIRM"
                     /db_xref="tto:Thethe_02880"
     gene            complement(174059..175408)
                     /locus_tag="SRR1747057_scaffold_1_prodigal-single_133"
     CDS             complement(174059..175408)
                     /product="hypothetical protein"
                     /codon_start=1
                     /transl_table=11
                     /translation="MQVNNYYVKHLLKVKLFSLKSYADSLKKNKYVDFTKCKSRFVND
                     IKLMIKYLKDIEIYTYNSTYNMRTQLEGLLETIKTVEAIEDLLEVLETCNGILSTNVD
                     NELSGNAIRYVLEETYESGENRIGTDLISTICEPIRADDHIKIFDPQCGDGTNVSNFA
                     RCIRNSVSEVYGLDEEQYGIYDAKKKIDKTIIGTLRGSKISNEVFDILFLKPRPQIEL
                     EHNFNQTIKEANEKAMLKQTYRFLKPGGLMVYTVPFYRMYNDMWYFIAKNFVEVMVIA
                     HKDKTEKLITIYAIKRSNPYYADALDRMLNIEFDSLRRYCDGQYTVNANPELEVQLFR
                     GSVIDVYELTDIIENDGLYNDFHKSFNEDKTKKDTSPLLPFNLGQIGLILTSGELDGI
                     VEEIPGVNHVIKGMTVKTVSSEEIRDSQTNTVTCKNTISNMVQLNAFTADGDFVSIN*"
     gene            complement(175440..176837)
                     /locus_tag="SRR1747057_scaffold_1_prodigal-single_134"
     CDS             complement(175440..176837)
                     /product="DNA-directed DNA polymerase {ECO:0000256|SAAS
                     :SAAS00057170}; EC=2.7.7.7
                     {ECO:0000256|SAAS:SAAS00057170};;  TaxID=1379698
                     species="Bacteria.;" source="candidate division
                     Zixibacteria bacterium RBG-1.;""
                     /codon_start=1
                     /transl_table=11
                     /translation="VNTLNIISECEKLTGDIFDIEFDNYDDEEVWKLISSRNTTGLFQ
                     IGSNTYKSRMYKLKPNSIEELANCLALVRGPCISSKLDQKYINVLNGKEDIELIHPMY
                     DSVVKDTCGIMIYQEQLMAVCSNMGLPLHEGYDLMKASAKKKFDKIKTYEEKLHSLVR
                     GSMDDETFNYIFKLILDSGKYSFNKSHAIAYATICYITAYYKVHHIKEFIAATLTCNY
                     NNKSGKTEEKKRKLYELYLDAVSNGVKFLPLDLKKSKWNFTVEGDKIRIGFCALAGFS
                     KAALDEIYDKMPEASDEPLVKQIHDNVEKRICSKKAMIPLILSGAIGDPVENYEYYCE
                     LRKEEPQSDIKISKDLILQPYAPQAEVEEVLYRVAYTENKFNTLPRIDLDDIKINNNY
                     TTEGYIQKVSKKKDSRGNEMAFIDVLTGDGLVSLVVFANVYKTYKSKLKKDNKIKFKA
                     VKQKHTHKFIKATVM*"
                     /db_xref="T0MIB6_9BACT"
                     /db_xref="UniRef100_T0MIB6"
                     /db_xref="aae:aq_1008"
                     /db_xref="2.7.7.7"
     gene            complement(176845..177924)
                     /locus_tag="SRR1747057_scaffold_1_prodigal-single_135"
     CDS             complement(176845..177924)
                     /product="Homing nuclease n=1 Tax=Bacillus phage
                     0305phi8-36 RepID=A7KUW8_9CAUD"
                     /codon_start=1
                     /transl_table=11
                     /translation="VNKPKYSKEEVYTEILRIYKIENNMNKNIFKTYTTFEISDYNNF
                     FTKYGGIKKICKELNIKNKPSKNTKKELLDAGKEVYEKYGYLTCELFEKKTKYSKTGV
                     KGLFGSFTNFLNELNIPLNIASKITPEEVKEDVYNFCIENHTTNSSLYRKYGKYNQCH
                     IDKNFGGWINLLKELELTPQKVKPGIDYMLSEVKKIYMKYDFISSKLINEECDFTYQA
                     FSAYYDSIEDISLAISDGESKYIFNNSWMSVDIQKILNYLYKYIDKDKISIEKTFDWL
                     ITEEGTHMRLDIYIEDKNLCIEYNGKQHYEYIPFFHKDKEAFRRSQKRDQLKKELLKQ
                     HNIKLVQIKYDTKITEELIKEIIKN*"
                     /db_xref="UniRef100_A7KUW8"
                     /db_xref="X1JXN5_9ZZZZ"
                     /db_xref="bpb:bpr_III095"
                     /db_xref="A7KUW8_9CAUD"
     gene            complement(178261..179982)
                     /locus_tag="SRR1747057_scaffold_1_prodigal-single_136"
     CDS             complement(178261..179982)
                     /product="DNA polymerase III subunit alpha (EC:2.7.7.7)"
                     /codon_start=1
                     /transl_table=11
                     /translation="MDYGKNYVITHLHLAYGSVGDSIILLDQLVDKLKELNMQTVCVT
                     NHGSLADMYDFYYACIDNNIKPIIGCEVYLQPEEEEEEKTNTHLILLAKNMTGVKNLL
                     KITSDASINNFYKVPRTTMEYLENHSEGLICTSACVGGIIPRLILREDIEGAKRYINK
                     FKSIFGDNFYLEIQPGEFQEQIDVNIELIYLSEEMNVPLVAANDVHYVNKEDWKTHDF
                     HIRINRKMKAPKNENESVYVDKIYYMMSYDELVGSFDSELYDRDVILKAIENTNVINS
                     KCETVEFKADKLNLPKFKVPDKYNSEKEYLEDLCFKRLDEIKYKITNPSEYVSRIYTE
                     LDVIDKLGFNSYFLIMQDLVNNAQLDGIKTGPGRGSVCGSIVAYLIGITKIDSIKYNL
                     LFDRFLSVYRTGSIPDVDLDCESGEGRDKLFKYTIDTYGIEKCAAVSTFGIRKARSAI
                     RDVGRLYGIDLKEIDTIAKLIPQVYYIEGTEDKKTDLSIKESLEYIPELKEWQKKYPD
                     LFDMAMKLENLPSHMSIHAAGTLIADTDIIDVAPMIRQVDKELNATSLDLHAAESQKL
                     VKYDYLG*"
                     /db_xref="txy:Thexy_0632"
                     /db_xref="F6BI75_THEXL"
                     /db_xref="UniRef100_F6BI75"
                     /db_xref="2.7.7.7"
     gene            complement(179969..180277)
                     /locus_tag="SRR1747057_scaffold_1_prodigal-single_137"
     CDS             complement(179969..180277)
                     /product="hypothetical protein"
                     /codon_start=1
                     /transl_table=11
                     /translation="MTEHKTTVKCDIYMCKYNSACCSQPRDSIKEEGTFCTRESIKIE
                     LDELNNIIDCVHYEEDYKKLRKCFACQIAENGEIDFEDDEINEFEIIEVNDDNDDGLW
                     *"
     gene            complement(180296..180685)
                     /locus_tag="SRR1747057_scaffold_1_prodigal-single_138"
     CDS             complement(180296..180685)
                     /product="hypothetical protein"
                     /codon_start=1
                     /transl_table=11
                     /translation="MLYTTYLSNIKNLPDNEDVVKILITRFRPTTTFNPKKYNLIWRP
                     SLAPSEYIFARYKDGLMNWQEFREEYIEQTSTSSEFEKSFYEIKEYLDEGKDVFLICY
                     EKDDLQCHRSILREIFNCNDIKCREYK*"
     gene            complement(180744..181199)
                     /locus_tag="SRR1747057_scaffold_1_prodigal-single_139"
     CDS             complement(180744..181199)
                     /product="hypothetical protein"
                     /codon_start=1
                     /transl_table=11
                     /translation="MTSYYDENSLLSAEYITDCLNDILRNYSIMQRFRVEDLVNCTIQ
                     VVEEPDRISYHSVVTGDRVETIGRTKSALCITYTLHSNLYPEGKIYLNEDIEFMEVDN
                     QIGLVTFQFSPEVTERVSRALSYYNIDQNIKSRSRKKVIPQININSYML*"
     gene            complement(181183..181599)
                     /locus_tag="SRR1747057_scaffold_1_prodigal-single_140"
     CDS             complement(181183..181599)
                     /product="hypothetical protein"
                     /codon_start=1
                     /transl_table=11
                     /translation="MTVNRNRNDYSEISEFAVGSLFANDEGDIIVGNHEPSLNVDYSR
                     TLAPNDFSSVAMVDPAAHRILTSSGTAGLMNEELEVLQLRKEQADFKEEMMARMANLE
                     NECYRLSQIVYELQMEKTRKQKPRTDDGVNVNDFLL*"
     gene            complement(181603..182085)
                     /locus_tag="SRR1747057_scaffold_1_prodigal-single_141"
     CDS             complement(181603..182085)
                     /product="Uncharacterized protein n=1 Tax=Clostridium
                     colicanis 209318 RepID=N9WHH6_9CLOT"
                     /codon_start=1
                     /transl_table=11
                     /translation="MTMKEPMKLRIKYFEGATKLKQKAIGKWIDVYARKDVFVKEGEM
                     AKVPLGFALELPKDYEGHLAPRSSTFKSWGVIQTNSVGVVDDTYIGDNDEWLMPVYCL
                     KGKDEILEGTGKCKGTMVHQGDKIGQFRIMESMPLLIFDEVETFGNKDRGGFGTTGER
                     *"
                     /db_xref="UniRef100_N9WHH6"
                     /db_xref="N9WHH6_9CLOT"
                     /db_xref="cpe:CPE1471"
     gene            complement(182086..182313)
                     /locus_tag="SRR1747057_scaffold_1_prodigal-single_142"
     CDS             complement(182086..182313)
                     /product="hypothetical protein"
                     /codon_start=1
                     /transl_table=11
                     /translation="MNADGIIQELGEKIKQLTISEAILKGQLVESQQEINRLNNMIDE
                     KDMEIAELQTSKCQCGDGGCSCHSEEDGGVR*"
     gene            complement(182338..184692)
                     /locus_tag="SRR1747057_scaffold_1_prodigal-single_143"
     CDS             complement(182338..184692)
                     /product="Ribonucleoside-diphosphate reductase,
                     adenosylcobalamin-dependent
                     {ECO:0000313|EMBL:EEX21876.1}; EC=1.17.4.1
                     {ECO:0000313|EMBL:EEX21876.1};;  TaxID=537007
                     species="Bacteria; Firmicutes; Clostridia; Clostridiales;
                     Lachnospiraceae; Blautia.;" source="Blautia hansenii DSM
                     20583.;""
                     /codon_start=1
                     /transl_table=11
                     /translation="MNLNDWLPNKLAHSTWRDKYQNNGETFDEWLDRVSNGDPDLKQL
                     IVDKKFIFGGRILANRGLQNQGTKITYSNCYVLKPPDDNIESIYDTCGKLARTFSYGG
                     GVGIDISNLRPNGAPVHNAAKTTTGACSFMDTFAQVTDTIGQKGRRGALMLSMDINHP
                     DIEEFIDKKTNTDKVTSANISVRVTDDFMNAVVTKQKYTCSYLLEDGSLVTKEVDADK
                     LFEKLAENNWDYAEPGILYWDNINNNNLLSEYIKAGDFAYAGVNPCAEEPLPAGGACN
                     LGAINLSKFVVDPYTETATIDYMELADTIYKAVDAINDLLIEGADLHPLEMQRESVKK
                     YRQIGLGIMGFADMLIKLGITYGSEESIKIIDELGSFILYHAIIASNAYMKENGEEPF
                     YGYDAERLKRSKPIRNLLENTEYNADRLCKALEEGLFNSQLLTIAPTGSIAGMLDTSY
                     GAEPFFSLKYTRKTKSLNGGEEVTYLIDNTQAEEYKELHDLSVSDELPGFFITTHQIP
                     VEDRVKVQATWQKYIDASISSTVNLPKSATVEDVKQAYIYAWQQGCKGLTIYRAGCKR
                     DAILTEAFKEEEIEVPVSEMKNESGLQFGDTLLIDNNVRGVYRELTTGCGHLHCNFYF
                     DPDTGDLRQVFLDKGSKGGCLSMLNAVSRLSSLCARKGAPAEEIVDQLLSVVDCPAYQ
                     VSKHVTHATSKGSSCASAVAYALLDAHKEFCEEYGINEYEDEDIPEPKKTVKPKITKE
                     KVKEKADSLDDYYTTCPACGKKTLLAIGGCVSCQNPECSWSKCG*"
                     /db_xref="C9L7Y1_BLAHA"
                     /db_xref="ain:Acin_0064"
                     /db_xref="UniRef100_C9L7Y1"
                     /db_xref="1.17.4.1"
     gene            complement(184705..185304)
                     /locus_tag="SRR1747057_scaffold_1_prodigal-single_144"
     CDS             complement(184705..185304)
                     /product="hypothetical protein"
                     /codon_start=1
                     /transl_table=11
                     /translation="MAKKKKKSIIDYKDVLAIPFSQVNEFDNGFTYANNKNIYTEFND
                     GKFISHDGLDKCIEVTQVMPFLMIRNDKNEFLVMKRSDAPINKPSDLYSIGLYDHIYP
                     EDGYSDHLFSSLVRLLHTNIIKYKPLPFKHVGFVKDVGDSHLGIVFVLDTFAFTMEPC
                     NKKYMYQWFTKEQLIDNYSRFKSWSQHIINYIIDDNNEL*"
     gene            complement(185363..185647)
                     /locus_tag="SRR1747057_scaffold_1_prodigal-single_145"
     CDS             complement(185363..185647)
                     /product="DNA-binding protein HU n=3 Tax=Clostridiales
                     RepID=B0AD12_9FIRM"
                     /codon_start=1
                     /transl_table=11
                     /translation="MNKTELTVTMADKLNKPKKEVEEFLNAFTDTITETLQSGDKIQI
                     TGFGTFEIRERAARKGRNPRNPQQEIEVPATVAPVFKAGKPFKEAVKKNK*"
                     /db_xref="UniRef100_B0AD12"
                     /db_xref="eac:EAL2_c02510"
                     /db_xref="R5XXF7_9CLOT"
                     /db_xref="B0AD12_9FIRM"
     gene            complement(185663..185983)
                     /locus_tag="SRR1747057_scaffold_1_prodigal-single_146"
     CDS             complement(185663..185983)
                     /product="hypothetical protein"
                     /codon_start=1
                     /transl_table=11
                     /translation="MEGFEYIISKSNIEGININTLEKLLQNTTCNQYSIKKVINSSII
                     AFDSNKGKICMINCVKNYYNLPDDNECVSTQKRLFGEFKDCPCDKCHLKAIELWKQQK
                     IEKK*"
     gene            complement(186024..186836)
                     /locus_tag="SRR1747057_scaffold_1_prodigal-single_147"
     CDS             complement(186024..186836)
                     /product="hypothetical protein"
                     /codon_start=1
                     /transl_table=11
                     /translation="MTNKPKKPTIDDLKKHLFKYKDATIIVGNDVISDKEMFLPYSDD
                     KHYSRKSMKKTPKEFWDFYEEKIYKEDADSLNKSQQLIEGLIDLGIVKTLVDDNSDGT
                     FSNCNIRYIPLQGNYKVLKCNKCKKEMIYDSSKIDISGKPLTHNMYEDTECDGTIVPT
                     LPFANSIMNADLTEELEEAIFNLDSDEPMHSHTLIFIGVDFDNNIMHYIADKFSTIKN
                     SPQYKSQYPDDTYYIVIVSDGDELPIVAYNADFGTEDKIEDSLGRLSEVLKS*"
     gene            complement(186826..187308)
                     /locus_tag="SRR1747057_scaffold_1_prodigal-single_148"
     CDS             complement(186826..187308)
                     /product="hypothetical protein"
                     /codon_start=1
                     /transl_table=11
                     /translation="MICSNCIKKDVCKHKEYLDMYSGLELNECEYKKVEGCMPSTLPN
                     ISVSHFEEPKQPRLSREEVNEKILELSKQQNEQPTLREMITCEICGAVDFKDQMHKCS
                     KCGNWVCSSCSLELPTIGVDPNKPMGTEFLCDNCWGQEQQEEPDIEIVEEDDDNSDDE
                     *"
     gene            complement(187312..187821)
                     /locus_tag="SRR1747057_scaffold_1_prodigal-single_149"
     CDS             complement(187312..187821)
                     /product="hypothetical protein"
                     /codon_start=1
                     /transl_table=11
                     /translation="MLIFPGQDKGVYELFPELKNETAEDFLDFFVVDDLRELIVKCLD
                     KFSKKLTEKDRKLCEIVCDMLINKGVLGPDAHNALTDELLMAAMLRDCEVDINKPSTL
                     IRPRDVLFETNKELGSKVPEEELEKVAQCIEAQFGELTPIPLLKGTVGSFQQLFADAC
                     FVIDRYIEV*"
     gene            complement(187823..188956)
                     /locus_tag="SRR1747057_scaffold_1_prodigal-single_150"
     CDS             complement(187823..188956)
                     /product="DNA primase n=1 Tax=Anaerococcus tetradius ATCC
                     35098 RepID=C2CGA0_9FIRM"
                     /codon_start=1
                     /transl_table=11
                     /translation="MIYEREFINTVKDATDMLELANEYTSMKKASPNTWQGQCPHPKH
                     RDSTPSFTVFTDTNTWACFGCNQDNQYGSDCIAFIQWITEGEYSWQDALLCLANRAGI
                     PIPDDKNQAKYDKNLKMSNKYHKDLSSEAMEYLESRGITSKEIEKWHIGYDKETNRIV
                     FPLYSKFNQVVGFNKRLLDTRTKGINNKYINSKNSEIFNKSTFLYGIHYIKQEVNYII
                     ITEGSMDVILATKYGLQNVVCTLGTSLSQQHVEVIKRMNKIPIIIYDGDDKGRYATQK
                     AANLFMENDMYCKVVNLPEGFDLADISLQTKNKLVKYINDNTYTYGYSKINELIKDYS
                     KKLYELQLDYSIEARKILERIPDNERDVLESYLKYSMGMIKED*"
                     /db_xref="UniRef100_C2CGA0"
                     /db_xref="arc:ABLL_2088"
                     /db_xref="89834497"
                     /db_xref="C2CGA0_9FIRM"
     gene            complement(188968..189558)
                     /locus_tag="SRR1747057_scaffold_1_prodigal-single_151"
     CDS             complement(188968..189558)
                     /product="hypothetical protein n=1 Tax=Paenibacillus
                     larvae RepID=UPI00016929B6"
                     /codon_start=1
                     /transl_table=11
                     /translation="MFNTEDFIKDLNESISKMEAEELNINVTGDEESDREIIQNPQQA
                     NYFCKVVNELREEKAKTEELINQELERVKREYEAYKTKELNRIDGQIQYFSGLLESYA
                     TKELQNSKKRSIKLPHGTLSIKKQQDKYDYDEDAILEWLKKNKQDKFINVQTKETVNK
                     KDLKKEGFSHNGKLYLDDIEVEGVVITAQPDKFEVK*"
                     /db_xref="UniRef100_UPI00016929B6"
                     /db_xref="W2E1X8_9BACL"
                     /db_xref="cth:Cthe_2464"
                     /db_xref="UPI00016929B6"
     gene            complement(189573..191069)
                     /locus_tag="SRR1747057_scaffold_1_prodigal-single_152"
     CDS             complement(189573..191069)
                     /product="Helicase Snf2 family n=1 Tax=Prevotella sp. CAG
                     :592 RepID=R6WE68_9BACT"
                     /codon_start=1
                     /transl_table=11
                     /translation="MSKNLIKNKKLKPRKNIWDNMGSTMKLQPFPYQKEAIYHAIHNP
                     NTLMILPVGSGKTPIAIGIFLELRNQGLTDKPGIICVKASLKYQWVEEVKKFSDLRVK
                     AIETPSKARGKKFDEQFEDTDLYVLNYETFKNEKVSSKLLEKGSEVIILDEIHYIGDY
                     KRNKSKALYCFNHLPYKFGLTATPITKNPENIYSIFKMIKPELFPTHGKFANNYLKYR
                     SYGQVSGLKNEEHLFNILKPYIFVKDGEEIYKQLPELIVNKVYCEMSKPMVETNRRIM
                     ERLDEINEQINDYEYRIKDKSKLEFDEKYNKLVTQKLMHQTFAQELVDDPRLLALSDS
                     EAAKEYMCNSSCPKLDILLSLVTDIISSGEKVCIFTKYERMQQLLVEEIQKQMVVKIA
                     LVNGSMNSKERHRQINELFAGDHDILIATNAMTEGISLSWCKYLIEYDLAESYALQTQ
                     RHGRIRRANSISRTSYVYQILVRDSWDEIQEKIIIKKQKYDEQIKNIK*"
                     /db_xref="UniRef100_R6WE68"
                     /db_xref="A0A0D0IWR1_9BACT"
                     /db_xref="lru:HMPREF0538_20523"
                     /db_xref="R6WE68_9BACT"
     gene            complement(191166..193067)
                     /locus_tag="SRR1747057_scaffold_1_prodigal-single_153"
     CDS             complement(191166..193067)
                     /product="DNA helicase {ECO:0000256|SAAS:SAAS00145970}; EC
                     =3.6.4.12 {ECO:0000256|SAAS:SAAS00145970};;  TaxID=626369
                     species="Bacteria; Firmicutes; Bacilli; Lactobacillales;
                     Carnobacteriaceae; Granulicatella.;"
                     source="Granulicatella elegans ATCC 700633.;""
                     /codon_start=1
                     /transl_table=11
                     /translation="MMLNMNKLLEGLNDGQKRAVKHINGPALTTATAGAGKTRVIIAR
                     AQYMIASGIDPSNILLTTFTNKAANEMKERIVSIVGDRGKRITVGTFHSICNRILRQH
                     GHHLNYEKTFTILDEEETDKIMKKIGKKYDIEFAMLKTYISDCKLHCKLTNQAYKEAA
                     NDTERKLADGYSEYQSELKRNQSMDFDDLLLQTVVLLENYPKVKKVINNKWKYISADE
                     NQDSSQLDCRLIYLLSGKNHNVFFVGDDYQSIYGFRGADLDVMLNLRSLYPELKMYNL
                     GVNYRSTETIVNAGKSIIRHNKKQIEKSVECGRGIKGAPIVITKCTNQKDEANKIVAY
                     IKMLHGKKGLKYSDIAILNRMSYLSRSVEEALMRARIKYTLIGGTPFFCRMEVQDILA
                     YARLTVNEHDFLAFKRTIAIPKRGVGDKTIDKIDEFAREYPGGAISIRKALDDPNLPV
                     KGKAKTGIKEYNKFLKKLDSKKTELSSKDFIEYIIKETGYLQYLKESYKDTYQERLLN
                     LQELINVAEEYNSIEELLVESSLYREDIDENEDAVQIMTIHKSKGLEFPAVIMTNMCE
                     GTCPHYKSIDDPKQLEEERRLTFVGITRAEDYLFMTYPQQQKIQGKTQFVRPSRFLNE
                     IDQSLVYRN*"
                     /db_xref="D0BN23_9LACT"
                     /db_xref="UniRef100_UPI0003B72237"
                     /db_xref="lbh:Lbuc_1689"
                     /db_xref="UPI0003B72237"
                     /db_xref="3.6.4.12"
     gene            complement(193115..193333)
                     /locus_tag="SRR1747057_scaffold_1_prodigal-single_154"
     CDS             complement(193115..193333)
                     /product="Uncharacterized protein n=1 Tax=Bacillus
                     subtilis subsp. natto RepID=E9RJ75_BACNA"
                     /codon_start=1
                     /transl_table=11
                     /translation="MNEEKDDNVIVTIKWTYEDLENALRDRGYEPTDDNIDTLLSNGL
                     ASKLEDESIEKGWDIIDYIFCISEDQLE*"
                     /db_xref="UniRef100_E9RJ75"
                     /db_xref="E9RJ75_BACNA"
     gene            complement(193347..193544)
                     /locus_tag="SRR1747057_scaffold_1_prodigal-single_155"
     CDS             complement(193347..193544)
                     /product="hypothetical protein"
                     /codon_start=1
                     /transl_table=11
                     /translation="MKRVRITIDEKGNYDMDLLEGFSGMSCSQKAKELQLLIGGDSVE
                     ETKKPEYFDPEGDNFDEIFIK*"
     gene            complement(193605..194009)
                     /locus_tag="SRR1747057_scaffold_1_prodigal-single_156"
     CDS             complement(193605..194009)
                     /product="hypothetical protein"
                     /codon_start=1
                     /transl_table=11
                     /translation="MSVWKKIESKVMDKNVSRSTLAKALEKMNVTLDDSVKTISNAYG
                     SDTCDAALINKANPSRVSLGVKFNAQGGVELVGDIWGTGLGNDGGQEGLLDRIAHHYQ
                     VENITEQLSMSNWCIESTVDKNGKTIMEVVQY*"
     gene            complement(194030..194437)
                     /locus_tag="SRR1747057_scaffold_1_prodigal-single_157"
     CDS             complement(194030..194437)
                     /product="hypothetical protein"
                     /codon_start=1
                     /transl_table=11
                     /translation="MDKITLDMDFGNDLEQNEDIEIPKAEKTEDEKREYVTDLIKEGL
                     GQCEENAKNLSKLIEDIEPFLGAGITQEIVGVMQYLQGIFESNIPSLLRGNYDELIPE
                     EIVGHELEASLLIDLLKGTRKELLKKIEEKRNK*"
     gene            complement(194469..194963)
                     /locus_tag="SRR1747057_scaffold_1_prodigal-single_158"
     CDS             complement(194469..194963)
                     /product="ATP-dependent zinc metalloprotease FtsH {ECO
                     :0000313|EMBL:CDQ41911.1};  TaxID=1462526
                     species="Bacteria; Firmicutes; Bacilli; Bacillales;
                     Bacillaceae; Virgibacillus.;" source="Virgibacillus sp.
                     Vm-5.;""
                     /codon_start=1
                     /transl_table=11
                     /translation="MLVNNDKGIFTVMTSNNVKDLPPELTRAGRLDAIWYFSLPNEEE
                     RQEILAVHFKKREQKVPEPIVREIAKETQGYTGAELEQIVKSAIKKAYVRKAKNIDNE
                     FEITKKDLIESKKEVIPISKSSKEKITALEQWAKGRALFANEKTSNSKKIELDNIDID
                     NFEF*"
                     /db_xref="A0A024QIY2_9BACI"
                     /db_xref="gwc2_scaffold_9586_5"
                     /db_xref="oac:Oscil6304_3121"
     gene            complement(195337..196179)
                     /locus_tag="SRR1747057_scaffold_1_prodigal-single_159"
     CDS             complement(195337..196179)
                     /product="hypothetical protein"
                     /codon_start=1
                     /transl_table=11
                     /translation="MIVKCNYCNKEFKITITRYNESKNKIFHCCREHAKLAKQEGKVK
                     YSKEISLVCRHCGKNFKLKESYYNKQSKRGQIPKYCSTECRIAEQRKNKEFVKCNNCG
                     KEILVVKNKYNLHFCNEKCRIEYAKKGTQTVICDNCNKEFEKNKYAYNRAKKHFCSKE
                     CYDEYRANKKETYKEISHYLRTHEKYDEWRAKVFKRDEYECSKCGTKENLHAHHINQL
                     YDICDKYDMNIDKILNSKEFNDIDNGITLCQDCHALEHPYISRDEKGRFISRSGPKST
                     EDPE*"
     gene            complement(196240..197259)
                     /locus_tag="SRR1747057_scaffold_1_prodigal-single_160"
     CDS             complement(196240..197259)
                     /product="Ycf46 n=1 Tax=Phaeocystis globosa RepID
                     =R9ZTZ6_9EUKA"
                     /codon_start=1
                     /transl_table=11
                     /translation="MFEQQLTELLNIKKNCIWVKTEQEKEVVPAIFNVLTKNYFNHIY
                     VWSFLTNLQEVKIENNNFTKTDIPNTQGPAFLRYYNSLQTDPDLKLEEHAIVLRDYDL
                     QFENPSYIRLLREMVEVRNEKYVPLIFVSEGYNPPSKLAHLFTVVEYKNPTEEELVQL
                     LTDYEIAREVNIDNKEEVAKKMLGFSRSEIIEALDLSFYKYGEVNLKILNDKKMEMIN
                     KSDVIDYSIPTKTMADIGGNHNFKKWFEEIKICMDPDARQYGVEMPKGYLALGIAGCS
                     KSLMAEVIANELGVPFLKLNMSKILSKFVGESERKIEQAVELINASAPCVLLIDEVEK
                     NLGGK*"
                     /db_xref="UniRef100_R9ZTZ6"
                     /db_xref="A0A024QIY2_9BACI"
                     /db_xref="pmn:PMN2A_0806"
                     /db_xref="R9ZTZ6_9EUKA"
     gene            complement(197277..198218)
                     /locus_tag="SRR1747057_scaffold_1_prodigal-single_161"
     CDS             complement(197277..198218)
                     /product="hypothetical protein"
                     /codon_start=1
                     /transl_table=11
                     /translation="MYSKHTRGNDTVLILDDPLVVNDSEGTTTITEFNLNALNNFEEE
                     IYYTINYVKLMGTAGVNFHSNVRNEVMKIKISYDNEADQIELRITYDLSGNGNATKKC
                     ILDEERFISEVIDEMILANNKYIYSIPIIKEIAERTKEEIFFNYINDNAFVVNEQTIN
                     TTIKCLSREDGSCIATANRFMYVPEDDSIILCETIESTDLIDHEYVDLRIISDNHAVT
                     IERASLASRSKGKVKYVCLVVRNATITIEPTSDEFTRFDNMELRLPTIEDYLENKSIE
                     DLANTLYDYNNQDKINLYYKVNNFIDVILININAYLL*"
     gene            complement(198220..198546)
                     /locus_tag="SRR1747057_scaffold_1_prodigal-single_162"
     CDS             complement(198220..198546)
                     /product="hypothetical protein"
                     /codon_start=1
                     /transl_table=11
                     /translation="MVYTWRDLAKARKGYVTKDISDNNNKYPISTKKIDELLKYIDIV
                     VDGEFDPEQCLYNEEAGDGFLSSIGSGNQKIWNVHDMNFEYMKNLNGLYLDENDTLIF
                     LNKKED*"
     gene            complement(198617..198886)
                     /locus_tag="SRR1747057_scaffold_1_prodigal-single_163"
     CDS             complement(198617..198886)
                     /product="hypothetical protein"
                     /codon_start=1
                     /transl_table=11
                     /translation="MRKLEPNEGLRVFDIKLKATTAGPSPDNNQRVELFLLGCNKAMC
                     GNACKNCFNSITWNAGKAEFSWDPVEVAERINIMAPNKYITIGGG*"
     gene            complement(198918..199676)
                     /locus_tag="SRR1747057_scaffold_1_prodigal-single_164"
     CDS             complement(198918..199676)
                     /product="Uncharacterized protein n=1 Tax=Bacillus phage
                     vB_BceM-Bc431v3 RepID=M4HNJ1_9CAUD"
                     /codon_start=1
                     /transl_table=11
                     /translation="MAKGKWVDHTNEQTFNTFGSKMIITEYKNAKELTVYFPEYDWSC
                     KSRYKEFQKGWIVCPYEPRTVGIGYMGEGPFLSKMNNKKTKAYDTWHQMLRRCYDQKH
                     KENKPTYKDCIVAKEWHNFQNFAMWYEENYYEVPEEIMQLDKDILVKGNKIYGPNTCL
                     IVPNCINSLFKNKKGNSNLPKGVSKIGKKYRGTYTYNTIKINGPTVSTPEEAFEFYKQ
                     GMENKIKELADMYEIYLPGNVYNALIDYEINIED*"
                     /db_xref="UniRef100_M4HNJ1"
                     /db_xref="A0A0C7QE15_CLOSO"
                     /db_xref="dmt:DESME_08995"
                     /db_xref="M4HNJ1_9CAUD"
     gene            complement(199678..199890)
                     /locus_tag="SRR1747057_scaffold_1_prodigal-single_165"
     CDS             complement(199678..199890)
                     /product="hypothetical protein"
                     /codon_start=1
                     /transl_table=11
                     /translation="MSLIFHDDQVECPGCGSHLFKEETTYALIEKKDRFGSKYYDVDD
                     IAYSITCANCKHVISISQKSIINKER*"
     gene            complement(199901..200668)
                     /locus_tag="SRR1747057_scaffold_1_prodigal-single_166"
     CDS             complement(199901..200668)
                     /product="hypothetical protein"
                     /codon_start=1
                     /transl_table=11
                     /translation="MTEFKPLSIDNKTKLKLGKPLDPALIKQKPSGNSTVDYIAGSTC
                     VDMLNEIFGHMWSFEITKEWIQEGFDQIQRENRKYPFKPDDPFVEVDAAGKFKRIPQG
                     PTAWCEVKLTVYVQGPNGDVFPITKMACGSQAITGNQSLQANTGFKGAQTDGMKKAAS
                     LLGIAQELYRDDEEKALFVNKYDEMMPIVWTEDVIKKHETEWNAVLKVTEDYGWNIKD
                     DLGYYVYQVTNGYTSDLYKMPEDCLIDLLNTITSDDE*"
     gene            complement(200680..201666)
                     /locus_tag="SRR1747057_scaffold_1_prodigal-single_167"
     CDS             complement(200680..201666)
                     /product="ISE/inbred ISE genomic scaffold,
                     scaffold_pathogens_Hcontortus_scaffold_378 n=1
                     Tax=Haemonchus contortus RepID=U6PI30_HAECO"
                     /codon_start=1
                     /transl_table=11
                     /translation="MAGNFMSKPIGAKPVIPKKAGGIKKPILKGKPKVHHVEAKPIEE
                     APTLKEVTEELAQNLEAFSEKMEERVVQQTSEPMVGQCPPPGVEESLKQEVKIEAEEV
                     EVPITDPEDDDKFEDKAMKEMEKEVNEEETVEAIEEVEEEKPKTKKRTRKKAKKESSD
                     TTIIIDSEPLSVEEYKDYMAEIIRPSIQEWEDEKEEVKDKMSTLNLDPNMNPKEIREL
                     LAGLTDMHKEMQDRLDEAKVNLDNTVELIKSVEIKAAAEGANAEERKLKALIAKENYV
                     KEGETHSVNLTVFKQLLNERVLFYNSQINTLEYNKFLVMTFQKVCSTENKGF*"
                     /db_xref="UniRef100_U6PI30"
                     /db_xref="A0A061F1K2_THECC"
                     /db_xref="U6PI30_HAECO"
     gene            complement(201681..202316)
                     /locus_tag="SRR1747057_scaffold_1_prodigal-single_168"
     CDS             complement(201681..202316)
                     /product="Phage SPO1 DNA polymerase-related protein n=1
                     Tax=Thermodesulfobacterium geofontis (strain OPB45)
                     RepID=F8C2B6_THEGP"
                     /codon_start=1
                     /transl_table=11
                     /translation="MNNLYNILRSSDNPLETARQLVAPICKDKLNNHIINCNECDFMH
                     SGKNICYGNPNANILIIAGNATDVKEEQDYLESIIDNSSINKSDIFVVHSVNCICKRK
                     SGDDLVSRDPALAELNNCLPFVKYVIQFVRPRIIISMGATALNQFYPQYKFLDYIGET
                     VNYDGIKAIITYSVNDLFILSERIDSEKVEELVYQTIDSFSEAQNYINIIK*"
                     /db_xref="UniRef100_F8C2B6"
                     /db_xref="top:TOPB45_1295"
                     /db_xref="F8C2B6_THEGP"
     gene            complement(202434..202715)
                     /locus_tag="SRR1747057_scaffold_1_prodigal-single_169"
     CDS             complement(202434..202715)
                     /product="hypothetical protein"
                     /codon_start=1
                     /transl_table=11
                     /translation="MLLIANKETRDELKAYIKDIEDKDEVVHILKWKDGTRMSDFIKQ
                     HNVNNEQLRCITDEEAKIELYGENMLIESATANALLYLTLTEFKDSLLI*"
     gene            complement(202797..203363)
                     /locus_tag="SRR1747057_scaffold_1_prodigal-single_170"
     CDS             complement(202797..203363)
                     /product="hypothetical protein"
                     /codon_start=1
                     /transl_table=11
                     /translation="MKQLTILLDCDDTISTFMETCINKYNEIYGTNHSINEINDWYVD
                     GIFEHGLWSIFDKTDVLQHMPIKDGALDTIKKWHDMGHKIVIVTGVTSAKAYEDKMRW
                     VKLIGLEPYIYDVIPTRHKELINGDIFIDDNPVYLQEWQEIRGNANKLCLLMTAQHNK
                     DKTYDNFIRVDNWKEIDNILNILMLVVI*"
     gene            complement(203417..204109)
                     /locus_tag="SRR1747057_scaffold_1_prodigal-single_171"
     CDS             complement(203417..204109)
                     /product="Uncharacterized protein n=1 Tax=Marvinbryantia
                     formatexigens DSM 14469 RepID=C6LIR6_9FIRM"
                     /codon_start=1
                     /transl_table=11
                     /translation="MSMKEWAEREIELLKEANKPDEGECFDYVGGCCDSALKAFEVLL
                     DDEHSGLSIQITKMILDKLIDGKALTPIEDVPESWNYIGCFDEEEEAAGIKRYQCKRM
                     SSLFKKEYPDGTATYSDSDRECGVNLNNPSWVFGSGAVSRIINEMFPITMPYTPPAKP
                     YKVYTEDFLSNKDNGDFDTEGFFYVETPDGERIEINKFYHYPARGEKVEITREKYEAM
                     KANRVDKPIEED*"
                     /db_xref="UniRef100_C6LIR6"
                     /db_xref="C6LIR6_9FIRM"
                     /db_xref="bprl:CL2_14870"
     gene            complement(204125..204886)
                     /locus_tag="SRR1747057_scaffold_1_prodigal-single_172"
     CDS             complement(204125..204886)
                     /product="Uncharacterized protein n=1 Tax=Clostridium
                     difficile P50 RepID=T4R9A9_CLODI"
                     /codon_start=1
                     /transl_table=11
                     /translation="MFGLFKKDKEVEEKLTEESVEKKNKAVKTVETPERFELEEEWIE
                     VEGYKGMDKDMKGHYNFQYEIGKTYVIEDPSSVKACEFGYHFSLNLNDVFDYYRLGNN
                     NRFFKVKALVRKSDYKDYGKVEPGYIFATTINKLAAKQITILRELSDEEIYEEIKNIY
                     QNTIMIDRLEITDMPEVYDKGTIQVLVDKCSHELQDKMNFGESFMYLLTKNLDSRESL
                     NLLGSAILLSDEMKDRDLLILAITEQKERIIMLRK*"
                     /db_xref="UniRef100_T4R9A9"
                     /db_xref="T2YZK5_PEPDI"
                     /db_xref="T4R9A9_CLODI"
     gene            complement(204898..205116)
                     /locus_tag="SRR1747057_scaffold_1_prodigal-single_173"
     CDS             complement(204898..205116)
                     /product="hypothetical protein"
                     /codon_start=1
                     /transl_table=11
                     /translation="MRKGVREVFAGSKYRLTHKRGTFCLVNLITEKMYFLQFSFKEPW
                     LLPKSDIVCDNIKLYGWLFFYVGHKVIV*"
     gene            complement(205126..205287)
                     /locus_tag="SRR1747057_scaffold_1_prodigal-single_174"
     CDS             complement(205126..205287)
                     /product="Uncharacterized protein n=7 Tax=Clostridium
                     difficile RepID=T2XVA8_CLODI"
                     /codon_start=1
                     /transl_table=11
                     /translation="MFKSCEFEGRCENEDIDCEYCQYNDDAVLQDFFSWNGEDEEPTQ
                     EELDEAMRH*"
                     /db_xref="UniRef100_T2XVA8"
                     /db_xref="T2YZM9_PEPDI"
                     /db_xref="T2XVA8_CLODI"
     gene            complement(205298..206656)
                     /locus_tag="SRR1747057_scaffold_1_prodigal-single_175"
     CDS             complement(205298..206656)
                     /product="DNA ligase, ATP-dependent n=1 Tax=Clostridium
                     difficile RepID=UPI00016C6962"
                     /codon_start=1
                     /transl_table=11
                     /translation="MENIKDLCSKFLNLKSKSKVQDKLDTLDEYASDSDFCYLIEYLL
                     NDDKITGIKKSKIKKQIKDTSKLLNVQYDSLKALIEYLLKHNTGKDQNIFIVQNFLNK
                     IEDENDRQIIAEIITKDFKCGVTDLTAYGHIPGLKRNWRERKGHSLIDNKTGELKVKK
                     ILDKKITVTLKLDGYRFKAIKQGSEINLYTASGKIDNNIPEIISEMKSLPNGVYDGEM
                     IAHGEFEDSTARYNATSKILGKDGEKRGLDFIVFDYLMEVDKFFNYEEIIGARWKRLH
                     ILEDMLQSHSEAYKDKNHIRLVPIYIMHELCTENTVDKIITTYEQVVEQGEEGLVIDI
                     ADASYIRSKGTSMYKLKPEVTGDFKVVNLAQGKENSKFKDALGAFIVEYKNNTVNVGS
                     GIPDALREEVWNNKEFYLNKLIEVVYFGETQDEKTGLPSMRLPRFKRLRHDKNPNDVS
                     YD*"
                     /db_xref="UniRef100_UPI00016C6962"
                     /db_xref="U5JA36_9CAUD"
                     /db_xref="esm:O3M_26019"
                     /db_xref="UPI00016C6962"
     gene            complement(206656..206826)
                     /locus_tag="SRR1747057_scaffold_1_prodigal-single_176"
     CDS             complement(206656..206826)
                     /product="hypothetical protein"
                     /codon_start=1
                     /transl_table=11
                     /translation="MKVRIELIGCDDTTQFDMEMTLEQYDFLNEVSKRSIMRSEYQCM
                     PTMEIRILEDED*"
     gene            complement(206828..207307)
                     /locus_tag="SRR1747057_scaffold_1_prodigal-single_177"
     CDS             complement(206828..207307)
                     /product="hypothetical protein"
                     /codon_start=1
                     /transl_table=11
                     /translation="MPLIMRYKLSFKATGEDEFEYFDLGGYAFKIKGMEIPFDFSAYG
                     YDMDYDEDNGRICIDYESGKGIMFDEFEIDECYDEEYKNLQLDKNAITAEFLSKVDEI
                     LEMYMDYNYMFEINKLEDVRFEDITFEDVTTGKIYAVDSNVIKQFNKKIQAELAKED*"
     gene            complement(207307..207687)
                     /locus_tag="SRR1747057_scaffold_1_prodigal-single_178"
     CDS             complement(207307..207687)
                     /product="hypothetical protein"
                     /codon_start=1
                     /transl_table=11
                     /translation="MIVELKKQFRIDNAIAEQIIKLNEKKFETDFCCSGHAKGNVIGY
                     VAFNVPSSLDLEEYDIVPPRGWHYEKTEYDSRIGLYMDGINGSPEITEEYINERLQTL
                     NDWVDELPMNTLSFTDKIELKEVK*"
     gene            complement(207699..207929)
                     /locus_tag="SRR1747057_scaffold_1_prodigal-single_179"
     CDS             complement(207699..207929)
                     /product="hypothetical protein"
                     /codon_start=1
                     /transl_table=11
                     /translation="MTEAIVTRIYRIIIDDDNSYTLQKKYIGPMSKIPSADKDVENIL
                     NEPFIKISNNLFIPTNKIKKILWINPETNNMY*"
     gene            complement(207932..208552)
                     /locus_tag="SRR1747057_scaffold_1_prodigal-single_180"
     CDS             complement(207932..208552)
                     /product="hypothetical protein"
                     /codon_start=1
                     /transl_table=11
                     /translation="MPNYCSYSMQVTGRPEDVNLFLNEMRSDYCYNEYGCEGITKDMR
                     HFCRVFEAAPSGEFTFLKQVNDNYEVFLKRLEISGDCAWSVASCMTSGAYTYYSQFKE
                     KYENRSQATTLQLESRRLNLIIEVYSEETGCAFSEHMLYVNGEEIINDCVDYNEIWYD
                     ENDNELDEPIREGGFDSWDFTNEYDLRIARAIFKKHGGLTTVVKVK*"
     gene            complement(208587..209210)
                     /locus_tag="SRR1747057_scaffold_1_prodigal-single_181"
     CDS             complement(208587..209210)
                     /product="Uncharacterized protein {ECO:0000313|EMBL
                     :GAK41950.1};  TaxID=1499968 species="Bacteria;
                     Firmicutes; Bacilli; Bacillales; Paenibacillaceae;
                     Paenibacillus.;" source="Paenibacillus sp. TCA20.;""
                     /codon_start=1
                     /transl_table=11
                     /translation="MPECANCANKDSNYCILCVDGSKFKMAKTFTPNYIKKNTNKKSN
                     RMGSQAEIINHQNNIDTVSANMTPNSGAGRVKGDEQIRGLVNIMQEVKTQEITRARGH
                     SQFTIKREWLDKLEREAPAENMDFWYLNFSFKDNDTQMYTVIDSKQMQDIVATMVEDR
                     KIAKQAQNKIDTANKKRILIEAENTKLLAEIDYLKAKIKELENNNEL*"
                     /db_xref="A0A069DHN5_9BACL"
     gene            complement(209227..209415)
                     /locus_tag="SRR1747057_scaffold_1_prodigal-single_182"
     CDS             complement(209227..209415)
                     /product="Uncharacterized protein n=1 Tax=Clostridium
                     botulinum CFSAN001627 RepID=M2A028_CLOBO"
                     /codon_start=1
                     /transl_table=11
                     /translation="MAWHFRKSIKLGPIRINASKSGIGYSIGNKIARHTKTSTGQTYN
                     TFKIPGTGISYTTKKKKK*"
                     /db_xref="UniRef100_M2A028"
                     /db_xref="M2A028_CLOBO"
                     /db_xref="cai:Caci_8546"
     gene            209583..210389
                     /locus_tag="SRR1747057_scaffold_1_prodigal-single_183"
     CDS             209583..210389
                     /product="hypothetical protein n=1 Tax=[Clostridium]
                     glycolicum RepID=UPI0003660A7A"
                     /codon_start=1
                     /transl_table=11
                     /translation="MKIVSFFNVKGGVGKTTLTILTSMALSKEGRRVLIIDADTQANL
                     TQFVYKVTHNDKTMFHGLADNLLAEEMVIESPMEKYKNIDIIPSDLSLSVLSEYLTTK
                     VNREKSVWRWFKNNVGFLRKYDYIFIDLSPSYDLVARNFMIVSDSIITPIAYQDIASI
                     RGCELFYQKYSKDLEEMEIQTSANRAVIINSYTNRNLSTGKVFDMKLNEFEDIKNDLL
                     DSKLSDTTVVKNAILSRLDIEDYCKKIRKNHKIKYEFRNVLDELIEKEIL*"
                     /db_xref="UniRef100_UPI0003660A7A"
                     /db_xref="A0A0B3W728_9FIRM"
                     /db_xref="lcz:LCAZH_p042"
                     /db_xref="UPI0003660A7A"
     gene            210391..210747
                     /locus_tag="SRR1747057_scaffold_1_prodigal-single_184"
     CDS             210391..210747
                     /product="hypothetical protein n=1 Tax=[Clostridium]
                     glycolicum RepID=UPI000369D080"
                     /codon_start=1
                     /transl_table=11
                     /translation="MGLDKFFNDLDKDDIRIPDNSYKYKVDKFVNRFDSSNFDLFKFE
                     KSTIEKKVPMSMYFDKQDLALLKAIAYTKDTTVNKILMSVLKESLEITINSLPNDFNV
                     ETLAKKYDAKCRKRKD*"
                     /db_xref="UniRef100_UPI000369D080"
                     /db_xref="A0A0C7SYS2_CLOSO"
                     /db_xref="UPI000369D080"
     gene            complement(210764..211948)
                     /locus_tag="SRR1747057_scaffold_1_prodigal-single_185"
     CDS             complement(210764..211948)
                     /product="Protein RecA n=1 Tax=Dehalogenimonas
                     lykanthroporepellens (strain ATCC BAA-1523 / JCM 15061 /
                     BL-DC-9) RepID=D8K207_DEHLB"
                     /codon_start=1
                     /transl_table=11
                     /translation="MAVKKRPVAEKLKELKQVTSAFNKAAGETRIDTVSNPDIYERIR
                     IEYIPTASLRLNSAIGGGWPRGKFSLISGNPDSGKTYRLLEDIAYNMKLDPDFMALWV
                     ESESSISEEVFDMFGIDRERLFYYEVGTDSGESALDLVIRYAHTGVDMIVINSLKCLT
                     PEKEFKDSMADANVAIQARMNAKFMRVIIPTIAESGSALCIVQHQSTDIGSYMGGQTI
                     TGGKSIRYNNVLTVEFRKASIPAGHPLHSVKDDYMLIKAKITKNHCKTTTNPYVTIEY
                     TVRLGQGTDITGEVVDEAFNQGILERAGAWIREYEEGKPQEKGNERILSDGTKAAWNG
                     MAKFTEYINNNPEYFDYLKSKVENNVSVEQLDEEEVERLKEQDEEETEFIKDVEEQLD
                     IQ*"
                     /db_xref="UniRef100_D8K207"
                     /db_xref="ial:IALB_1331"
                     /db_xref="D8K207_DEHLB"
     gene            complement(211973..212302)
                     /locus_tag="SRR1747057_scaffold_1_prodigal-single_186"
     CDS             complement(211973..212302)
                     /product="hypothetical protein"
                     /codon_start=1
                     /transl_table=11
                     /translation="MSKYTQEQEAIRQAIANFLGALLMNSMFTESEAKENVIAIFCEE
                     LTKYVSDGGLDIQAAKPLLKSTLWVLEKRKEELNTSYKELGLSDKPANSDLDQLIELL
                     NNYINKL*"
     gene            complement(212311..212604)
                     /locus_tag="SRR1747057_scaffold_1_prodigal-single_187"
     CDS             complement(212311..212604)
                     /product="hypothetical protein"
                     /codon_start=1
                     /transl_table=11
                     /translation="MAKYREEDLNLLTYFNNEERELLKCPHCGEILTHLEVTRDVRRY
                     EKYALNGECIDYEDLEDAEDLEGSDIIVECGNCHHELTDNHVNQLIDCDLLII*"
     gene            complement(212614..212919)
                     /locus_tag="SRR1747057_scaffold_1_prodigal-single_188"
     CDS             complement(212614..212919)
                     /product="hypothetical protein"
                     /codon_start=1
                     /transl_table=11
                     /translation="MQAPKRELTKEELEIRNAFENEDLELLRCPHCGEMLEEIIVRRL
                     EYAIESYCLTKYGIEYSETLDNEFYEDSPYNFFCKNCDAELSQEFINKLEDRDLISI*"
     gene            complement(212966..215413)
                     /locus_tag="SRR1747057_scaffold_1_prodigal-single_189"
     CDS             complement(212966..215413)
                     /product="DNA gyrase subunit A {ECO:0000256|HAMAP-Rule
                     :MF_01897}; EC=5.99.1.3
                     {ECO:0000256|HAMAP-Rule:MF_01897};;  TaxID=1262775
                     species="Bacteria; Firmicutes; Clostridia; Clostridiales;
                     Clostridiaceae; Clostridium; environmental samples.;"
                     source="Clostridium sp. CAG:138.;""
                     /codon_start=1
                     /transl_table=11
                     /translation="MSEEINNNEAILPTELRDVMTNNYIAYAQETLKERAIPDVRDGL
                     KPVHLRILYSMEELGLDHKAKYKKSARVVGDVLGKYHPHGEGSVYQALINKGQTWTMR
                     YPIIDIRGNSGSVDGDPAAAMRYTEARLSEYGEALLKDINKNTVDFTTNFDDTLKEPT
                     VLPSLIPNFLANGTDGIACGFATDVPPHNLTELYNACIFMIDRTLKDQSYEAKELMKY
                     IKGPDFPTGGIITNTKELKKAFETGRGKVTVKARYEVETDSKQRSKMTITELPYRVNK
                     LKLIEKIESLVESGELEGIKEIIDSSKGDDIRIIINFKKGVDPTLVINNLLNKTDLKK
                     NISYNIIALENKAILNDANILDCLNSFLFHCVNVIRRRSQFDLDKMQYRMMMLEAIFA
                     ALSNLDEFINVVRTSEQPVQAIMELLDLTEEQAKYLYDMRISVLSNQNETKLRNEYAK
                     LEEEVPVLQAIITNDQACLTRLKVEMAELRDKFGDERKTEIALEEEITDEDLIKNEDL
                     IVTITSEGNIKSVLESEYNTQKRNGKGNKGADTKDDEIITDLFTVQSKDDLLFITNKG
                     KVHHIKAYMLPKTSRIAKGKNIANYLTLEKDEYPVKTVATKLAENTESSLMLLTDHGQ
                     IKKLSLSLLSKKKKYTTVIGLKDDHKLVDANLVTEDDEILLGTANGQALRFNSSLVKN
                     TGRTAMGVIGIKLAEVDSAVSLVKITKDCDILSITELGLAKRTQESKYPVKGRATRGV
                     QSHKISDKTGKVVAYIPVVNENILIGTNNGKIIRLYADTLPQSNRNTTGNKAIKLDKD
                     DTVATATLAPNTDLEDN*"
                     /db_xref="R6AWV9_9CLOT"
                     /db_xref="psn:Pedsa_1061"
                     /db_xref="UniRef100_R6AWV9"
                     /db_xref="5.99.1.3"
     gene            complement(215406..215627)
                     /locus_tag="SRR1747057_scaffold_1_prodigal-single_190"
     CDS             complement(215406..215627)
                     /product="hypothetical protein"
                     /codon_start=1
                     /transl_table=11
                     /translation="MKRTYKDIDDCPIRIGDIVAVSTNMGLTKARIIGEHETYEDVLY
                     LMTIPGNRKVQRKSNCCSFIKEEGSDINE*"
     gene            complement(215637..217529)
                     /locus_tag="SRR1747057_scaffold_1_prodigal-single_191"
     CDS             complement(215637..217529)
                     /product="DNA gyrase subunit B {ECO:0000256|HAMAP-Rule
                     :MF_01898, ECO:0000256|RuleBase:RU003363}; EC=5.99.1.3
                     {ECO:0000256|HAMAP-Rule:MF_01898,
                     ECO:0000256|RuleBase:RU003363};;  TaxID=1505
                     species="Bacteria; Firmicutes; Clostridia; Clostridiales;
                     Peptostreptococcaceae; Peptoclostridium.;"
                     source="Clostridium sordellii.;""
                     /codon_start=1
                     /transl_table=11
                     /translation="MEKPNNRVKVLTDRDHVRLRPGMYLPNINYFVYELADNSVDVYM
                     DGYGDLIIVSIDEQGKVSVRDYGPGLPVIPSEQFPDILEGELCMGNLKAGTKFTKDNK
                     RKSAGLNGVGASCVNCLSKTFDVEVYKDGKLYTMSFEEGLVKKHLSCDGDTKEATGTY
                     IECVPDRAIWEKLDDFDINQINSRMKQLAYLNPGLTIELNIDYEGHEVHEKYYFPEGV
                     KTYVEELAKNKDELTDIWYDIKTVDVEPNRPMDIYMALMYTDTYSDTIYAYTNNVLNT
                     NQSSSHITGFKSGLSSAIKSYYDDVSTNKNKKNIVAEDTRLGIIAIVSIKVADPHYIG
                     QGKDQLDEKAIRSAIYRETEEFVLDQLDKNPNEAKIILNKVLESCGAREAATRAKENA
                     RNKKALSGGKVNGLTKCISKDPEDTFIWLVEGDSAGGSAKKARNEQIDAILPVFGKIP
                     NTYNMSLDKVYSSEKMVSVIKALGCGIGPDCDIDKLNYKHIVILTDGDVDGWHIQCLW
                     ITFFYKYMRPVIDNGYLYIALPPLFTIVKNPGTKKEEHIYAYTIEEKDEVAAKLDCKY
                     EVMRNKGLGEMDWPELQHSTMDINTRKLIQVKIDEDEDSALCLDVCMNSKSIQARKEF
                     ILLNNE*"
                     /db_xref="A0A0C7PNU9_CLOSO"
                     /db_xref="UniRef100_UPI00036C64C3"
                     /db_xref="cdc:CD196_0005"
                     /db_xref="UPI00036C64C3"
                     /db_xref="5.99.1.3"
     gene            complement(217533..217973)
                     /locus_tag="SRR1747057_scaffold_1_prodigal-single_192"
     CDS             complement(217533..217973)
                     /product="hypothetical protein"
                     /codon_start=1
                     /transl_table=11
                     /translation="MDDFNKIIEDGLNAIDDEVQQEEDIRQQAEYLTKQIIEKGHVRI
                     NYENKQYENEEDRYEEYELGVRHNKNYIILVASSITKAEFVKKYNETALVPKVYTPAT
                     FIAEYDSDYTYDQIVNTLVASFLAKLVGKFIVEELKDDDLEGDE*"
     gene            complement(218745..219212)
                     /locus_tag="SRR1747057_scaffold_1_prodigal-single_193"
     CDS             complement(218745..219212)
                     /product="hypothetical protein"
                     /codon_start=1
                     /transl_table=11
                     /translation="MRRAVISGRIAHFGQKYIPAEGEKSAFATAFVNVSMDRKDEETG
                     YTETKPMKIIGNGWLAERMNNFAAGDQIYLEGRLEMERDYTNSEGELIKGGWIIRTDF
                     IDNWGSQSTATATKPSAPHKGGATAPKKGAMPDKKVAPGKGIKMPQRAKKAEM*"
     gene            complement(219323..220009)
                     /locus_tag="SRR1747057_scaffold_1_prodigal-single_194"
     CDS             complement(219323..220009)
                     /product="hypothetical protein"
                     /codon_start=1
                     /transl_table=11
                     /translation="MKDQHREMINKQINILISEVEEISNVAERAKVRASLIEIMFNIA
                     TYDNITLDTGKESIKEDTAKEVVEEEIDFTPEDVEEQPEDVQEALNELAEESESDPFN
                     DAEEIPFDLEQAEPEKVTVEDDEGNVFDITEEYNYLGDDLEDEDKREICLQIKEYNSF
                     EDYKLLNMLPNGYSRSIIALTMTALGTDVVDQAVEAFNDGHYENLFKFLNANNCDEFA
                     QYLVDNYFEQ*"
     gene            complement(220070..221374)
                     /locus_tag="SRR1747057_scaffold_1_prodigal-single_195"
     CDS             complement(220070..221374)
                     /product="ATP-dependent Clp protease ATP-binding subunit
                     ClpX (EC:3.4.21.92)"
                     /codon_start=1
                     /transl_table=11
                     /translation="MATSNFLKQQNKKKCSYCGNEYTKEDMIKKGILVFKGSTLDENG
                     EPVRICSNCIKACNEIYQANINKITSKNGVLDVSSMTPSKIKHHLDEWVLDQERAKTD
                     ISTEIYNQFKRLKRIAENPDANKNLRIEKSNMILIGPTGVGKTELVRSLSALLDLPYT
                     IQDATSFTSAGYIGRDVDEILKDLYNAAGKNIEKAQKGIVFLDEFDKLRKSNTRTGQK
                     DVGGESVQQALLKIIEGGEFDVKKDKMGSSTFKFDTSNVLFILGGAFVGIDEIVNKRL
                     KKNKNAPANIGFGGSPEAKKPVDYNSIAEDICQEDLKEFGIIPEVLGRCPVITTFKEL
                     SEETLVRILTEPKHAIVKQYQALFSMDNVDLEFTEEALKEIAKRAKKRKIGARALRSE
                     LQEILKTAMFEVPDMDNVRKVLVTVDDDKIVCKYENAISEEM*"
                     /db_xref="toc:Toce_1766"
                     /db_xref="UniRef100_R6G6B9"
                     /db_xref="R6G6B9_9CLOT"
                     /db_xref="3.4.21.92"
     gene            complement(221390..221971)
                     /locus_tag="SRR1747057_scaffold_1_prodigal-single_196"
     CDS             complement(221390..221971)
                     /product="ATP-dependent Clp protease proteolytic subunit 
                     {ECO:0000256|HAMAP-Rule:MF_00444,
                     ECO:0000256|RuleBase:RU003567}; EC=3.4.21.92
                     {ECO:0000256|HAMAP-Rule:MF_00444,
                     ECO:0000256|RuleBase:RU000549};; Endopeptidase Clp
                     {ECO:0000256|HAMAP-Rule:MF_00444};  TaxID=1403940
                     species="Bacteria; Firmicutes; Clostridia; Clostridiales;
                     Peptostreptococcaceae; Intestinibacter.;"
                     source="Intestinibacter bartlettii DORA_8_9.;""
                     /codon_start=1
                     /transl_table=11
                     /translation="MALIPSVVSKTSEGERVYDIYSRLLKDRIIFLGDEVNDTTASLV
                     VAQLLFLEAEDPDKDIYLYINSPGGVVTAGMAIYDTIQYIKPDVCTVCIGMAASMGAF
                     LLAAGAKGKRYALPNSEIMIHQPLGGTRGQATDIEIHTKNILDTKKRLNTILSERTGK
                     DYETICKDTERDNFMTAEEAKEYGLIDEVKNNR*"
                     /db_xref="W1USN4_9FIRM"
                     /db_xref="UniRef100_B0A764"
                     /db_xref="cno:NT01CX_0371"
                     /db_xref="B0A764_9FIRM"
                     /db_xref="3.4.21.92"
     gene            complement(222000..222722)
                     /locus_tag="SRR1747057_scaffold_1_prodigal-single_197"
     CDS             complement(222000..222722)
                     /product="hypothetical protein"
                     /codon_start=1
                     /transl_table=11
                     /translation="MRTVFDETENLFESSKTVQLSNEELVSLIQEGDGDTDKYWYMLY
                     NQTKDSIYRVYHNVVHTYYKSNYKDDILSILKVGWAKAVNTFNNKKCKWFVSWAMLLM
                     EREYINFAKRRTKIREGKSVKAECLGCLNNSFLNSQTSDKALNETIDNILIDRPSEEV
                     YHKFEVEMLVQQKLKLLKKYHPVSYEMIVDSFYNEKTQTQIAQDFDIKQASVSRYIKI
                     GKNFLRDIISKQEKEACLYTTK*"
     gene            complement(222788..223606)
                     /locus_tag="SRR1747057_scaffold_1_prodigal-single_198"
     CDS             complement(222788..223606)
                     /product="hypothetical protein"
                     /codon_start=1
                     /transl_table=11
                     /translation="MSENIRLTYIPYSSMDEGFYQSIVEIAECSDCMANPFILYNNEL
                     DINVENLDSIINKYTEYIDADELYDKIDEIAKNESEGTIILYGFDISLDDIREDIIPL
                     INENMYLSINVIVEDDNYACSSSISLPMSIADESDEEWNKHKEEIDDELKRIGVLYQK
                     LNSLFKGLSNDGKSKKKTKQKELEAPKEVKLLECDIPSNKEKLTPADKEQENIEDSEL
                     DENFVCYTYEDVTNIVSVVRSGDVFSIEDDDNRVEFDKKALDFIIEALMKFYDE*"
     gene            complement(223636..224904)
                     /locus_tag="SRR1747057_scaffold_1_prodigal-single_199"
     CDS             complement(223636..224904)
                     /product="PhoH family protein n=1 Tax=Clostridium
                     botulinum D str. 1873 RepID=C5VUC5_CLOBO"
                     /codon_start=1
                     /transl_table=11
                     /translation="VNIYLDTSVLMHSTTRLEKLMEEGNKLVVCTLVLEELDNHKDGK
                     DGEKAFKARTAIKFLKKYEDQIEFITSDGCQAEAIKRYELDPNKPDNKILEAAIIYEI
                     ETGKKLEIYTNDISMSIKARRLGLECLTPEYEEDKSYKGYIEIKGTEEENDYTLKELM
                     VSDTLHPNQYIIVTDTDYEENGEIFERSYAVKWTGDDYAETIIPRSKELQPKNMPQAC
                     AIDLMFSKDIPIKIICGGYGSGKTYIAVKSAEELINRYFCYSKLLLVRNPIPADNIDI
                     GALPGTKHDKVGSYFQSMTQYLSDVSSNMYEDSFDPDNLEAAKRRGYQLEMEIPSFMK
                     GRSVDDTLMIVDECEDLNLKLIKLLGTRIGNNSAIVLTGDWHQAEQQYKYDSGISKLI
                     EQTIDDPLVGIVVLDEDVRSSVSKTFANLK*"
                     /db_xref="UniRef100_C5VUC5"
                     /db_xref="A0A017RU17_9CLOT"
                     /db_xref="phm:PSMK_07780"
                     /db_xref="C5VUC5_CLOBO"
     gene            complement(224929..225222)
                     /locus_tag="SRR1747057_scaffold_1_prodigal-single_200"
     CDS             complement(224929..225222)
                     /product="hypothetical protein"
                     /codon_start=1
                     /transl_table=11
                     /translation="MEGYKCPHCGADLSTGMLAIAPTNLYGEDYRYVMCRECYNFLLF
                     KFKNFRFYKLPNRKAEYDAIKEFDKIIKTDLAEDELNLIDLLKDAAKTQNKLH*"
     gene            complement(225241..225726)
                     /locus_tag="SRR1747057_scaffold_1_prodigal-single_201"
     CDS             complement(225241..225726)
                     /product="hypothetical protein"
                     /codon_start=1
                     /transl_table=11
                     /translation="METYGYIPNISPEQAKELDKLNTMYKFICIDLTTDEVEKVLLEY
                     LKDNLDLNLRLLDCTLNFNLVESDNIISYWEILNVSINQNNESYEEMKYVEKTINDYF
                     GKNAMYEISDGEYQLSSKKIFRMIFENAYPKPTSTGYALTVSYDNVKDFINSPACRYI
                     L*"
     gene            complement(225854..226408)
                     /locus_tag="SRR1747057_scaffold_1_prodigal-single_202"
     CDS             complement(225854..226408)
                     /product="hypothetical protein"
                     /codon_start=1
                     /transl_table=11
                     /translation="MNEFRNIIISSKKNIAIGVNYPDQAVSNKKIKIRCLKYSGEALP
                     FTDHNQASKLNSLYLLNKYLTKIKQIKEKDNSISCRIIINNTLYKTIIKGTYKEWVKT
                     GCYHSNKKPLNENEIALWREFGELYSELFFDITFADLNFYKLNNIKYNYVNVIYAKKV
                     IDKMENIMKEYENSELDKLFNEIL*"
     gene            complement(226425..226526)
                     /locus_tag="SRR1747057_scaffold_1_prodigal-single_203"
     CDS             complement(226425..226526)
                     /product="hypothetical protein"
                     /codon_start=1
                     /transl_table=11
                     /translation="MKVSVIGKKKPEIQVRVQGQVKKEQKGIYNIKL*"
     gene            complement(226584..226832)
                     /locus_tag="SRR1747057_scaffold_1_prodigal-single_204"
     CDS             complement(226584..226832)
                     /product="hypothetical protein"
                     /codon_start=1
                     /transl_table=11
                     /translation="MDEKFKYNQRLRVTYKDLKGFMESKGYYMYRQKNSTHTIFKNKT
                     GKSIPIPYKHGTICQGTVSKILKQMGEDRSELARYLYE*"
     gene            complement(226857..227189)
                     /locus_tag="SRR1747057_scaffold_1_prodigal-single_205"
     CDS             complement(226857..227189)
                     /product="hypothetical protein"
                     /codon_start=1
                     /transl_table=11
                     /translation="MKLIGLLSDFSDETIIYYNKEDDKYYYDKCEDTICDKFMTEFVH
                     YLNNPWEETGCINLNIKHEDEETLTILAVICYDAVTAFLYGHGETANDAVKDLEATYK
                     ELKQRFDK*"
     gene            complement(227268..228746)
                     /locus_tag="SRR1747057_scaffold_1_prodigal-single_206"
     CDS             complement(227268..228746)
                     /product="Uncharacterized protein containing a von
                     Willebrand factor type A (VWA) domain n=1 Tax=Marinitoga
                     piezophila (strain DSM 14283 / JCM 11233 / KA3)
                     RepID=H2J4R0_MARPK"
                     /codon_start=1
                     /transl_table=11
                     /translation="MGKYDVNKENMTLTTNGANTHVTTHNECLDFFALGGAMREKTEQ
                     DILNLFNAAYASDKLLAMKLLFYIRDIRGGQGERRTFRIILNDLAKFDPATMSKNLEL
                     IPEYGRWDDLYALVDTPLEKEMFSFIKKQFNLDRISNTPSLLAKWLKSENASSAETKR
                     LATKTRKALKLSPKQYRKELSRLRQRIGVIERLISENKWDEIEYDKIPSNAGFKYSNA
                     FARHDYERYSEFLEKAKNVNLRSVNAEALYPYEIVKRAYKYIDRWSSYDDITQTERDA
                     LEVYWKNLKDYFAGQSEDYSAICVVDTSGSMEGTPLEVALSLGLYTAERCKGPFKDTF
                     ITFSRNPQLQQVVGEDVYAKLENMSRADWNMNTDIKKVFDLLLNKAVKGGLSQETLPQ
                     NIFIISDMQFDYCARYEESNANTLLENIAKDWKAAGYEMPHLIFWNVNASSRNIPALG
                     KGRISYVSGFSPSIFEIVLSNKTGYELMLEVLNSERYSKITV*"
                     /db_xref="UniRef100_H2J4R0"
                     /db_xref="A0A094IFW5_9MOLU"
                     /db_xref="mpz:Marpi_0401"
                     /db_xref="H2J4R0_MARPK"
     gene            complement(229175..229291)
                     /locus_tag="SRR1747057_scaffold_1_prodigal-single_trna_13"
     tRNA            complement(229175..229291)
                     /product="Pseudo"
     gene            complement(229791..229865)
                     /locus_tag="SRR1747057_scaffold_1_prodigal-single_trna_12"
     tRNA            complement(229791..229865)
                     /product="Trp"
     gene            complement(229951..230026)
                     /locus_tag="SRR1747057_scaffold_1_prodigal-single_trna_11"
     tRNA            complement(229951..230026)
                     /product="Met"
     gene            complement(230153..230228)
                     /locus_tag="SRR1747057_scaffold_1_prodigal-single_trna_10"
     tRNA            complement(230153..230228)
                     /product="Asn"
     gene            complement(230235..230324)
                     /locus_tag="SRR1747057_scaffold_1_prodigal-single_trna_9"
     tRNA            complement(230235..230324)
                     /product="Ser"
     gene            complement(230326..230401)
                     /locus_tag="SRR1747057_scaffold_1_prodigal-single_trna_8"
     tRNA            complement(230326..230401)
                     /product="Phe"
     gene            complement(230408..230482)
                     /locus_tag="SRR1747057_scaffold_1_prodigal-single_trna_7"
     tRNA            complement(230408..230482)
                     /product="Gln"
     gene            complement(230497..230572)
                     /locus_tag="SRR1747057_scaffold_1_prodigal-single_trna_6"
     tRNA            complement(230497..230572)
                     /product="Pro"
     gene            complement(230577..230651)
                     /locus_tag="SRR1747057_scaffold_1_prodigal-single_trna_5"
     tRNA            complement(230577..230651)
                     /product="Glu"
     gene            complement(230655..230741)
                     /locus_tag="SRR1747057_scaffold_1_prodigal-single_trna_4"
     tRNA            complement(230655..230741)
                     /product="Tyr"
     gene            complement(230743..230817)
                     /locus_tag="SRR1747057_scaffold_1_prodigal-single_trna_3"
     tRNA            complement(230743..230817)
                     /product="Pseudo"
     gene            complement(230824..230900)
                     /locus_tag="SRR1747057_scaffold_1_prodigal-single_trna_2"
     tRNA            complement(230824..230900)
                     /product="Asp"
     gene            complement(230920..231006)
                     /locus_tag="SRR1747057_scaffold_1_prodigal-single_trna_1"
     tRNA            complement(230920..231006)
                     /product="Ser"
     gene            complement(231474..232199)
                     /locus_tag="SRR1747057_scaffold_1_prodigal-single_207"
     CDS             complement(231474..232199)
                     /product="hypothetical protein"
                     /codon_start=1
                     /transl_table=11
                     /translation="MKHKTRETNMLNRRLNKVMEGRYLYVIFTYDPKLKRLVYTDTCS
                     TLELAKKKLNKYAIERIPAVKAIRSLGSKYNAVYLLEHNGDVTPVYTLYRATEKINEI
                     YKAEYKTKVRKGDKEVDSGYIGFAYNSKTDSYICTRLYDDSLNVKKHISKRYGVDRKS
                     IEILDVIKIRRGFKFIDKKYADFTKLKEVKKALLDNQKLSTKELLQNELDSGDSKEVV
                     EKILSNLTEEEMVNLLSKIKEEK*"
     gene            complement(232231..232722)
                     /locus_tag="SRR1747057_scaffold_1_prodigal-single_208"
     CDS             complement(232231..232722)
                     /product="hypothetical protein"
                     /codon_start=1
                     /transl_table=11
                     /translation="MKKDFINQQIEIYGEPDIGKTEYALSLLDKDDVIIYIDSDRKLR
                     REQVPDLPGFYIMYPRNVLDIFEIVTKVSKFVDVIVIDSLPTINNKGEAMINNKAFEK
                     DVISYVQDIISICKKNKCTIIIVNQIRFNGKKNVTYGIKRLGLYYSIRIEVLQDTINI
                     HYR*"
     gene            complement(232722..232904)
                     /locus_tag="SRR1747057_scaffold_1_prodigal-single_209"
     CDS             complement(232722..232904)
                     /product="hypothetical protein"
                     /codon_start=1
                     /transl_table=11
                     /translation="MAKKKKKKATTKSKMKRANKKTANVMCYAPFQLQPGCSHNIKPC
                     GKPSGGGNSPTISGGF*"
     gene            complement(232922..233200)
                     /locus_tag="SRR1747057_scaffold_1_prodigal-single_210"
     CDS             complement(232922..233200)
                     /product="hypothetical protein"
                     /codon_start=1
                     /transl_table=11
                     /translation="MSKRIEHIFEDGIEKKRCSRCKQYLPLDHYLYKADRWDKLSNEC
                     IRCISIRNKRRANPEFNIPEDIESPEEIKEYLDSVRGKKTKPDPIYKR*"
     gene            233308..234051
                     /locus_tag="SRR1747057_scaffold_1_prodigal-single_211"
     CDS             233308..234051
                     /product="hypothetical protein"
                     /codon_start=1
                     /transl_table=11
                     /translation="MNIVKKNHALYGDVRFGYYNNGFKPFLSDVAKVLNIKDINKCVA
                     KWNDDYLIEDFKAIKYKLLTIDGVRKLISTNSIDVSPLFLEWLDDTCKQLKSEDTVPY
                     YNNKSEIQLMMEAMRNIALENAIHIEYPTFSVNYMYEPNPYYNCATSGNKMRCTKSYN
                     TWKKNFPYQLLEPLKDKLDFHSPLALFIYIKCPKEFDTDNLQKPINDAIARYFNCSDH
                     QIRVNTIECIGYVENNKDSEFYIHLENII*"
     gene            complement(234062..234628)
                     /locus_tag="SRR1747057_scaffold_1_prodigal-single_212"
     CDS             complement(234062..234628)
                     /product="Uncharacterized protein n=1 Tax=Coprococcus sp.
                     HPP0074 RepID=S2Y4V1_9FIRM"
                     /codon_start=1
                     /transl_table=11
                     /translation="MIVVLVGRMASGKDTVLNAIHNRTKIPVLVSHTTRPMRPGETDG
                     KEYHFIDNDTFKRMYDQHEFIEYRVYRPANGELWLYGLSEEEAKCKNLSMVIMDPTGY
                     EALAKRFGNENIIGILLEADKETIYNRAILRHGDSIEEINRRIKDDDRRFSKFEQEHG
                     ECHKVYNNNDRCINDVVDEIMDIIEKSL*"
                     /db_xref="UniRef100_S2Y4V1"
                     /db_xref="S2Y4V1_9FIRM"
                     /db_xref="bacy:QF06_20630"
     gene            complement(234638..234838)
                     /locus_tag="SRR1747057_scaffold_1_prodigal-single_213"
     CDS             complement(234638..234838)
                     /product="hypothetical protein"
                     /codon_start=1
                     /transl_table=11
                     /translation="MAIRLKFKDKEIAEKLHEALVGSPAYVDSEIALVYDSTYNETNL
                     VVGNDNKGDINIRVDSYNIVDE*"
     gene            complement(234905..235216)
                     /locus_tag="SRR1747057_scaffold_1_prodigal-single_214"
     CDS             complement(234905..235216)
                     /product="hypothetical protein"
                     /codon_start=1
                     /transl_table=11
                     /translation="MEKHDQEQIIEKAVDIASEAISSAMADERFEHLSDTERALAVVQ
                     SVAMGGMIALNTLADLFGEDFVEQVMSLLEKIGEAAEAADELHGHDMFSDIDTDMNDE
                     R*"
     gene            complement(235244..235633)
                     /locus_tag="SRR1747057_scaffold_1_prodigal-single_215"
     CDS             complement(235244..235633)
                     /product="hypothetical protein"
                     /codon_start=1
                     /transl_table=11
                     /translation="MMSNETSLKPHTIVKIREDLKQGLHNEHYVTRKMLEFKGMLATI
                     TEVVPLDNDEDFLYSLSVDNGRYWWKQENFEEGTYSPVMFLANELGLTYNEIVSDYRN
                     NTGKNEGDVIIDEELEEYIKTRYGKFL*"
     gene            complement(235645..236040)
                     /locus_tag="SRR1747057_scaffold_1_prodigal-single_216"
     CDS             complement(235645..236040)
                     /product="hypothetical protein"
                     /codon_start=1
                     /transl_table=11
                     /translation="MTRKLNIGDKIKIRPNIHVGKYGVNSVVENMVQYAGQTATIENA
                     YDVTRVIKGEKINSREYIINLDDNYYSWTIEMFNTNFEDNEIIEQVENILGINKEELK
                     QDYITNCSNDNPTEQDLIDYAKDKFKDFL*"
     gene            complement(236058..236216)
                     /locus_tag="SRR1747057_scaffold_1_prodigal-single_217"
     CDS             complement(236058..236216)
                     /product="hypothetical protein"
                     /codon_start=1
                     /transl_table=11
                     /translation="MKNKKDMMAKCENEIQKCNSKIKDLRNTESEELVEVVKHKEKVK
                     DDLQNLYK*"
     gene            complement(236230..236427)
                     /locus_tag="SRR1747057_scaffold_1_prodigal-single_218"
     CDS             complement(236230..236427)
                     /product="hypothetical protein"
                     /codon_start=1
                     /transl_table=11
                     /translation="MIVVNCTTEEYHNLIEAFEGSICCPFKNNPKIKCTLDYTQKPVE
                     GEAEATCVPCLKKNIVWIIED*"
     gene            complement(236402..236584)
                     /locus_tag="SRR1747057_scaffold_1_prodigal-single_219"
     CDS             complement(236402..236584)
                     /product="hypothetical protein"
                     /codon_start=1
                     /transl_table=11
                     /translation="VYRLQKMFKSFLKLLTTPRVGNLIKLCILNKMYYKGEINLATKF
                     DKLKEGEVYDCRKLHD*"
     gene            complement(236589..236738)
                     /locus_tag="SRR1747057_scaffold_1_prodigal-single_220"
     CDS             complement(236589..236738)
                     /product="hypothetical protein"
                     /codon_start=1
                     /transl_table=11
                     /translation="LLIVKLFLLQMADTAIDCATEAILFGIPKDENDITQESVQRLTQ
                     YIKEM*"
     gene            complement(236763..237878)
                     /locus_tag="SRR1747057_scaffold_1_prodigal-single_221"
     CDS             complement(236763..237878)
                     /product="ATP-dependent metalloprotease FtsH (EC:3.6.1.3)"
                     /codon_start=1
                     /transl_table=11
                     /translation="MYLHTYITKDYDMYELKVSKVSKNRIRYDNEHRISLDDIVYKDE
                     KFSIAKRVNMKFNAILPEERDEAIEYVLEMVKRITDGIDESEEMKQFDDITEAINYVK
                     ELKANSGIDEEYVSLKDIIINDSVMNKIEQTLKFLNKDEKYSAIGAKTPKNLLLYGPA
                     GTGKTLIAKALGCESGRKVYTASAAEFAEKYVGVGPRKIRDLFDAARDNRPSIVFIDE
                     IDCIAMKRTGDRNGEDIKMLNQLLTELDGIADNKDMTVICATNRLDILDPAFIRAGRF
                     DRKIKIEKPNYENRIRMFELYLGKVKHDNNIDLNVLADITSGCNGADIQTIVNESAIL
                     AVDKELSKVGMDELTEKAEEIMQSNRDSNLEVNAIGF*"
                     /db_xref="tmt:Tmath_1771"
                     /db_xref="D7AQZ8_THEM3"
                     /db_xref="UniRef100_D7AQZ8"
                     /db_xref="3.6.1.3"
                     /db_xref="3.4.24.-"
     gene            complement(237894..238316)
                     /locus_tag="SRR1747057_scaffold_1_prodigal-single_222"
     CDS             complement(237894..238316)
                     /product="hypothetical protein"
                     /codon_start=1
                     /transl_table=11
                     /translation="MEARSTYILAKRIINIIYVYEKSVRRNISNLSFEELTRGLADVF
                     YIYDINDKLLNGTSFDIDAQKQVVDKVVSETASLCIINTECDICCLQQIREAVTSINL
                     THEKHIRGTDILKTCNTVYFLVTHKFRPKINTDDWENI*"
     gene            complement(238346..238879)
                     /locus_tag="SRR1747057_scaffold_1_prodigal-single_223"
     CDS             complement(238346..238879)
                     /product="Uncharacterized protein n=1 Tax=Nitrolancetus
                     hollandicus Lb RepID=I4EMH4_9CHLR"
                     /codon_start=1
                     /transl_table=11
                     /translation="MAIVINFFGGPGAGKSTTMARLFADLKSKGINCEMVSEFAKDLV
                     YENRMDTMKDELYIFAKQNHRLFRVKDKVDVIITDRPLLLTCVYDSLYGEDDKTLHDL
                     VRKTFKSYNNVNIFLDNRNIPYKENEGRLQSEEEANSIGYFIREELESSDESFIEVET
                     NDYDYIYKYVSLVLKLT*"
                     /db_xref="UniRef100_I4EMH4"
                     /db_xref="A0A0F9I0S5_9ZZZZ"
                     /db_xref="rus:RBI_I01848"
                     /db_xref="I4EMH4_9CHLR"
     gene            complement(238863..239045)
                     /locus_tag="SRR1747057_scaffold_1_prodigal-single_224"
     CDS             complement(238863..239045)
                     /product="hypothetical protein"
                     /codon_start=1
                     /transl_table=11
                     /translation="MKKEIKDSTANIITVGGVGLMLLIAGLPLIPSLTILGGTVAGCA
                     YLTHNKSRRNTNGNRD*"
     gene            complement(239103..239231)
                     /locus_tag="SRR1747057_scaffold_1_prodigal-single_225"
     CDS             complement(239103..239231)
                     /product="hypothetical protein"
                     /codon_start=1
                     /transl_table=11
                     /translation="MINYQIKNADTAIMSFRGENLFLSNFYEGKVLMQLRDDLRKM*"
     gene            complement(239331..239510)
                     /locus_tag="SRR1747057_scaffold_1_prodigal-single_226"
     CDS             complement(239331..239510)
                     /product="hypothetical protein"
                     /codon_start=1
                     /transl_table=11
                     /translation="MGIIYTKHKLDELYKERERIDKEIQECIDKINWYNEKYKDDVYY
                     QKNGVPFEEVHDYSP*"
     gene            complement(239521..240360)
                     /locus_tag="SRR1747057_scaffold_1_prodigal-single_227"
     CDS             complement(239521..240360)
                     /product="Thymidylate synthase ThyX {ECO:0000256
                     |HAMAP-Rule:MF_01408}; Short=TS
                     {ECO:0000256|HAMAP-Rule:MF_01408};; Short=TSase
                     {ECO:0000256|HAMAP-Rule:MF_01408};; EC=2.1.1.148
                     {ECO:0000256|HAMAP-Rule:MF_01408};;  TaxID=86416
                     species="Bacteria; Firmicutes; Clostridia; Clostridiales;
                     Clostridiaceae; Clostridium.;" source="Clostridium
                     pasteurianum BC1.;""
                     /codon_start=1
                     /transl_table=11
                     /translation="MKVQLIAHTPNPEEVVAQAAKLCYSPVGVDGIMEKLTPEKIDKF
                     VDHLATIGHESPLEHVNFTFAIEGISRVTTHQLVRHRLASYSQQSQRYVKLEQFEYII
                     PPAIEKAPRAKEAFIKAMEQDQEAYNEIVDSLMNNKLYMKYPSEFSTCMREVMAERII
                     IDVKNVETKHILAKFKEKFPKAYSMVEKECIEDARYVFPNACETKIVVTMNARSLLHF
                     FNVRCCNRAQWEIRAMADEMLKECKKVAPTLFKKAGPDCTFGKCGEGSMSCGHPRKPE
                     EFE*"
                     /db_xref="R4K7S7_CLOPA"
                     /db_xref="UniRef100_R4K7S7"
                     /db_xref="cpas:Clopa_4535"
                     /db_xref="2.1.1.148"
                     /db_xref="2.1.1.14"
     gene            complement(240357..240566)
                     /locus_tag="SRR1747057_scaffold_1_prodigal-single_228"
     CDS             complement(240357..240566)
                     /product="hypothetical protein"
                     /codon_start=1
                     /transl_table=11
                     /translation="MIQRPNNIILEELAINRKKLEGSMNTRLAKSAWHALSLIDLGIE
                     LNLFEREVLNYFRFERHDNIEEECK*"
     gene            complement(240547..240735)
                     /locus_tag="SRR1747057_scaffold_1_prodigal-single_229"
     CDS             complement(240547..240735)
                     /product="hypothetical protein"
                     /codon_start=1
                     /transl_table=11
                     /translation="MSRKKNIIKNTLKSPESLDEETLNELLRKLDDLFETGNIFNPYQ
                     RDSLIYWTGEISDDTETE*"
     gene            complement(240746..241156)
                     /locus_tag="SRR1747057_scaffold_1_prodigal-single_230"
     CDS             complement(240746..241156)
                     /product="hypothetical protein"
                     /codon_start=1
                     /transl_table=11
                     /translation="MYFDYTRAVQELYKKYNLEYFSDREKIIENSKYLYENNCYIDLY
                     GFEWVTNSTNKSMRYNRTPVRGRFSVGIYGKPIFYEYHPTRLNETRRPVDGMNRHYAL
                     TEYEAIQGYNHLIDKHLDYVQKELIDWANSYRIY*"
     gene            complement(241166..241390)
                     /locus_tag="SRR1747057_scaffold_1_prodigal-single_231"
     CDS             complement(241166..241390)
                     /product="hypothetical protein"
                     /codon_start=1
                     /transl_table=11
                     /translation="MLNSLQRPDNDILEYIHNHSKLYTGEEFASVVYKDPITQKEFIV
                     PENIPSEMCEKISNCIIFRINSLSDYVLKM*"
     gene            complement(241430..241567)
                     /locus_tag="SRR1747057_scaffold_1_prodigal-single_232"
     CDS             complement(241430..241567)
                     /product="hypothetical protein"
                     /codon_start=1
                     /transl_table=11
                     /translation="MKKMIINKIMTEYNKRTIGGRKLGSYRFEELVGFYTQLKNGKQI
                     K*"
     gene            complement(241545..241868)
                     /locus_tag="SRR1747057_scaffold_1_prodigal-single_233"
     CDS             complement(241545..241868)
                     /product="hypothetical protein"
                     /codon_start=1
                     /transl_table=11
                     /translation="MSILLNIYTVIVLIAVIAMAFFAYKLKVLLPQISVDKLLRASSN
                     NHLEAAINILLYLFCPLLHVLFIGIVMYFLYLNNDESVKLIDESLDHVIERKEQEEYE
                     KNDNQ*"
     gene            complement(241882..242079)
                     /locus_tag="SRR1747057_scaffold_1_prodigal-single_234"
     CDS             complement(241882..242079)
                     /product="hypothetical protein"
                     /codon_start=1
                     /transl_table=11
                     /translation="MKAFALIVAVILFVGINIISFLITAGIVYLICFCFSLAFSWKIA
                     LGIWVILLLINLFISSHKKSK*"
     gene            complement(242079..242276)
                     /locus_tag="SRR1747057_scaffold_1_prodigal-single_235"
     CDS             complement(242079..242276)
                     /product="hypothetical protein"
                     /codon_start=1
                     /transl_table=11
                     /translation="MKNYQSYNIRELRTLDNLILTKDEFYNLISNKNVKYYKYLNENR
                     VYIKLIGFDDDYLIIYIEGGI*"
     gene            complement(242276..242536)
                     /locus_tag="SRR1747057_scaffold_1_prodigal-single_236"
     CDS             complement(242276..242536)
                     /product="hypothetical protein"
                     /codon_start=1
                     /transl_table=11
                     /translation="MENYTKELKKRIFDLNEIAPGDVIQYYRYTETLATSTENALVTK
                     VSEDKIVAIRYENNQESNFKCIIFRPNETGIEIRNVIKRGTI*"
     gene            complement(242552..243085)
                     /locus_tag="SRR1747057_scaffold_1_prodigal-single_237"
     CDS             complement(242552..243085)
                     /product="spore protease n=1 Tax=[Clostridium] glycolicum
                     RepID=UPI0003603506"
                     /codon_start=1
                     /transl_table=11
                     /translation="MVIESILEQMLNTISSDVDITYLCIGTDRATGDALGPIVGTMLA
                     YRGLKVCGTIENPVHSLNLAQYEVRFKQNKPQHIVAIDACIGSYEDIGVIKFKTQGLR
                     PGAGAGKNFPRMGDTSIIGIVESNNRAVHECRLYEILEMAQDIVDTILKFEKIRVRNK
                     RKISHIFKRIVGIQNSN*"
                     /db_xref="UniRef100_UPI0003603506"
                     /db_xref="A0A0D1AEV4_CLOBO"
                     /db_xref="tsh:Tsac_0007"
                     /db_xref="UPI0003603506"
     gene            complement(243103..243540)
                     /locus_tag="SRR1747057_scaffold_1_prodigal-single_238"
     CDS             complement(243103..243540)
                     /product="Putative uncharacterized protein id=3012028 bin
                     =GWC1_Spirochaetes_27_15 species=Fusobacterium mortiferum
                     genus=Fusobacterium taxon_order=Fusobacteriales
                     taxon_class=Fusobacteriia phylum=Fusobacteria
                     tax=GWC1_Spirochaetes_27_15 organism_group=Spirochaetes"
                     /codon_start=1
                     /transl_table=11
                     /translation="MIFKETNGDLFKSSSDYTLMHCISHDCAMGAGIAKTFDALMPDM
                     KKQLKRTIRENDLTGYYAMLYKGKRDVINLVTKERYWHKPTYSSLKASLINAKQIILR
                     NNIKHIAMPVIGCGLDRLQWSKVSKMVKEIFADTDVEIVVYHK*"
                     /db_xref="gwc1_scaffold_2797_30"
                     /db_xref="ral:Rumal_3571"
                     /db_xref="E6UK16_RUMA7"
     gene            complement(243555..243773)
                     /locus_tag="SRR1747057_scaffold_1_prodigal-single_239"
     CDS             complement(243555..243773)
                     /product="hypothetical protein"
                     /codon_start=1
                     /transl_table=11
                     /translation="MIKKRITKTAKQARLERQKMTDESTCPSCGYRACIGLKGEEEIR
                     TGWFSKKTIKFKEYSCIKCGCEWRINID*"
     gene            complement(243824..244411)
                     /locus_tag="SRR1747057_scaffold_1_prodigal-single_240"
     CDS             complement(243824..244411)
                     /product="hypothetical protein n=1 Tax=[Clostridium]
                     glycolicum RepID=UPI00036C2A57"
                     /codon_start=1
                     /transl_table=11
                     /translation="MLLVQPIIFMRKNFKRIIFTLTVLVTLGFGSINDVYASSYMRTT
                     CNLNVRTGASTKYKKLGTLKKGARVVPIKTRNGWCKIKYGNGYGWCKKSYLSKTGNTN
                     NKNIKRTLKVKAYAYTGHSMTSTGRVPKAGRTIAVDPRIIPYGSKIYIPALGRTYIAE
                     DCGGGIKGNKVDIYMSSNRECYNFGVRYLTIHILN*"
                     /db_xref="UniRef100_UPI00036C2A57"
                     /db_xref="A0A0B3WND5_9FIRM"
                     /db_xref="cdl:CDR20291_2373"
                     /db_xref="UPI00036C2A57"
     gene            complement(244579..244851)
                     /locus_tag="SRR1747057_scaffold_1_prodigal-single_241"
     CDS             complement(244579..244851)
                     /product="hypothetical protein"
                     /codon_start=1
                     /transl_table=11
                     /translation="MDTKTKITIGDDNMFVDKPLCNLKHCRFFSDYNCMADKIKHERC
                     PYKIMCDDVDALGYINVTGHLEKKEDFLKEEMQRTCKHKNPDGTDA*"
     gene            complement(244824..245180)
                     /locus_tag="SRR1747057_scaffold_1_prodigal-single_242"
     CDS             complement(244824..245180)
                     /product="Peptidyl-tRNA hydrolase PTH2 family protein n=1
                     Tax=Clostridium difficile DA00210 RepID=T3TX17_CLODI"
                     /codon_start=1
                     /transl_table=11
                     /translation="MRKVMYIVINEDLNMSPGKIGAHTAHASFDYLLEMRDKLDDEYG
                     TFCDFIDDYKEHGDTIIVLKAHEKDLLKWESEGYIVVRDRGLTEVEPNSITAVCLGIY
                     DKDEGMPKWIQRLRLL*"
                     /db_xref="UniRef100_T3TX17"
                     /db_xref="T2YXW8_PEPDI"
                     /db_xref="T3TX17_CLODI"
     gene            complement(245191..245481)
                     /locus_tag="SRR1747057_scaffold_1_prodigal-single_243"
     CDS             complement(245191..245481)
                     /product="Uncharacterized protein n=1 Tax=Clostridium
                     saccharoperbutylacetonicum N1-4(HMT) RepID=M1MNY6_9CLOT"
                     /codon_start=1
                     /transl_table=11
                     /translation="MKTYRKTLFKKDFDFVTAYGSYDDERSKMKGYIEFKMYFDFKEG
                     LRFSVAVPNYACCSKNPFKALFDVLETQVVDNSKYQRLKADCRNKGYWQHLE*"
                     /db_xref="UniRef100_M1MNY6"
                     /db_xref="csr:Cspa_c26760"
                     /db_xref="M1MNY6_9CLOT"
     gene            complement(245493..245882)
                     /locus_tag="SRR1747057_scaffold_1_prodigal-single_244"
     CDS             complement(245493..245882)
                     /product="hypothetical protein"
                     /codon_start=1
                     /transl_table=11
                     /translation="MIIYYAHHMSVYNTLQEARELKVIHRMFKDSVVINPNGWVNNEG
                     VNGSAIMEQCYIFVQKSDVVVFSALEDGVIGRGVYCELEKAFKHKKRVYFLIRNALVE
                     YYESDYKETKLINNGENWKTYAKVKIK*"
     gene            complement(245904..246113)
                     /locus_tag="SRR1747057_scaffold_1_prodigal-single_245"
     CDS             complement(245904..246113)
                     /product="hypothetical protein"
                     /codon_start=1
                     /transl_table=11
                     /translation="MKWLIILFAIGWLWCSACEKTYDAARDKIEDSAKKTINRNKDTI
                     KKGTRKAVSIMDYIGHMTGWNHRFK*"
     gene            complement(246130..246621)
                     /locus_tag="SRR1747057_scaffold_1_prodigal-single_246"
     CDS             complement(246130..246621)
                     /product="hypothetical protein"
                     /codon_start=1
                     /transl_table=11
                     /translation="MHSRIFQLSNDEVTEPLTESSIIAFNEWFVNQIADYVNDNTDRE
                     SDIDWLLQTFNEEVCKYITIVKMDDIYVSITFKPGFKEEYYREKFTRLKELVRDLTLE
                     DFSNSSSLTVYSIKDKVESKFGFYVYNNETEFIIPFDTFVRELNGTAEETYYFGSTVD
                     YHW*"
     gene            complement(246614..246922)
                     /locus_tag="SRR1747057_scaffold_1_prodigal-single_247"
     CDS             complement(246614..246922)
                     /product="hypothetical protein"
                     /codon_start=1
                     /transl_table=11
                     /translation="MRVAKIGKGIITGYFNNDYYVDRMFNPAINSNEVKDHLKKALPV
                     GRIVDVKELDSRQCSGDALEQCPHKGICYLIGYYEDGHYSDYTACMLNFKQTGEMEDA
                     *"
     gene            complement(247036..247182)
                     /locus_tag="SRR1747057_scaffold_1_prodigal-single_248"
     CDS             complement(247036..247182)
                     /product="hypothetical protein"
                     /codon_start=1
                     /transl_table=11
                     /translation="MKDSILGNAVNTFMKNFKENYDKNKISNKDKIECKKTIRESINK
                     FNNS*"
     gene            complement(247195..247374)
                     /locus_tag="SRR1747057_scaffold_1_prodigal-single_249"
     CDS             complement(247195..247374)
                     /product="hypothetical protein"
                     /codon_start=1
                     /transl_table=11
                     /translation="MKIILKDNYMDPRIEEKLICSNVEPALAYKLASILNDRLKVNGK
                     FYQAVSDEYELKIPE*"
     gene            complement(247352..247492)
                     /locus_tag="SRR1747057_scaffold_1_prodigal-single_250"
     CDS             complement(247352..247492)
                     /product="hypothetical protein"
                     /codon_start=1
                     /transl_table=11
                     /translation="MMLTKECKKRKLCNIHMDGYCNGLNFNCEYPSEHNKEAYNENNI
                     ER*"
     gene            complement(247489..247935)
                     /locus_tag="SRR1747057_scaffold_1_prodigal-single_251"
     CDS             complement(247489..247935)
                     /product="DNA repair protein RadC family protein n=1 Tax
                     =Sporomusa ovata DSM 2662 RepID=T0INK3_9FIRM"
                     /codon_start=1
                     /transl_table=11
                     /translation="MRMTKYKLQLVKDSGTNYGGKDFQISNPDDLYNLLCDVCDLDKQ
                     AEEVLILICLDSKNKVIGIHEVSRGIVNMSFACGREIFKRAILNNAAKIMLAHNHPSG
                     NSTPSEEDKKTAKLVKEAGELLDINLIENMVVGDNEYCSFKRIGEL*"
                     /db_xref="UniRef100_T0INK3"
                     /db_xref="cbv:U729_3221"
                     /db_xref="A0A0A7G2W7_9CLOT"
                     /db_xref="T0INK3_9FIRM"
     gene            complement(247940..248239)
                     /locus_tag="SRR1747057_scaffold_1_prodigal-single_252"
     CDS             complement(247940..248239)
                     /product="hypothetical protein"
                     /codon_start=1
                     /transl_table=11
                     /translation="MDTSKGVKFAIGSTIVTITLATVIICTAVLNSGCTSDKEPEYIG
                     FRTTQNTKKIANMTVYEIVDENTGVHYYLGKSETYKAFMSPVYNSDGTIKVDKED*"
     gene            complement(248242..248829)
                     /locus_tag="SRR1747057_scaffold_1_prodigal-single_253"
     CDS             complement(248242..248829)
                     /product="hypothetical protein n=1 Tax=Clostridium
                     difficile RepID=UPI00016C6960"
                     /codon_start=1
                     /transl_table=11
                     /translation="MINATKHARERYAERIKGIERDAIKSNVAMYGNDYEKDLNKMYD
                     NSRLIYTGRFQTHKECQYRLADDIILVMDKVDQNLITLYRVDFNFTKSINKVILQDLV
                     EELDVKEKAWSLEKEKTEEANSELNNEKALLEMDIEAKAKELESLKDRLDALNKYMKT
                     TNADEITAKEAMDEIARKIVYSIDYKKAMQEIVED*"
                     /db_xref="UniRef100_UPI00016C6960"
                     /db_xref="U3XEF7_PEPDI"
                     /db_xref="UPI00016C6960"
     gene            complement(248832..249269)
                     /locus_tag="SRR1747057_scaffold_1_prodigal-single_254"
     CDS             complement(248832..249269)
                     /product="hypothetical protein"
                     /codon_start=1
                     /transl_table=11
                     /translation="MKKSDLKNGMSFETRRGEEYFIIQEDLYRKTIELSLEPNGSFNS
                     YIRDYEDDLTHKNKHNEDIVKIYDVDRNKIWKRIDWDKIPIDTKVFVKNFEDSNWKKR
                     HFAGYDKKIEGSPFRTFDYGQTSWTSEGTDISNWRFCKLNEEE*"
     gene            complement(249298..249507)
                     /locus_tag="SRR1747057_scaffold_1_prodigal-single_255"
     CDS             complement(249298..249507)
                     /product="hypothetical protein"
                     /codon_start=1
                     /transl_table=11
                     /translation="MRMTTVDILNTDNEQIVNGLFGHSFTIPKIGEKICYLDKEYKVV
                     DVKHELICVGSIIQTNKVTLIVKEI*"
     gene            complement(249525..250418)
                     /locus_tag="SRR1747057_scaffold_1_prodigal-single_256"
     CDS             complement(249525..250418)
                     /product="ErfK/YbiS/YcfS/YnhG n=1 Tax=Clostridium sp. CAG
                     :492 RepID=R5YVE6_9CLOT"
                     /codon_start=1
                     /transl_table=11
                     /translation="MKKSNILTATAIAAATVGTVGIVQHIDALSAQYTTTSVLCMRKG
                     PGTNYPVIRKLPKGQTVTVVSIDRYGWAKLNNSYYVSSLYLKRSSGTTSNKDKNSTTV
                     QGVFKYTKTNLNMRKGPSTNYYKILTIKSGQKVKVLGTSGNWSKVIYNNAIGYVSSQF
                     LTNTKPSTQTAINRITISLSSKKMKCYSNGKLVRTMDCAVGKSSTPTPQGQFPVVNKI
                     KNRPYYKENIPGGAPNNPLGKYWVGLKVGKYNGNVYAIHGTNDESSVGKAVSHGCIRL
                     HDYDILWLYNNVLIGCVVVIH*"
                     /db_xref="UniRef100_R5YVE6"
                     /db_xref="R5YVE6_9CLOT"
                     /db_xref="hhd:HBHAL_2605"
     gene            complement(250481..250852)
                     /locus_tag="SRR1747057_scaffold_1_prodigal-single_257"
     CDS             complement(250481..250852)
                     /product="hypothetical protein"
                     /codon_start=1
                     /transl_table=11
                     /translation="MEKVYIRTKQFMFEDGEKIECGVVIDSDTWQIGGMPDTLPEELE
                     DALAECGISMEGSEAIEWNPDNVNIDEARRILKEKGFELVYNEPDFVKEFKRRFNGDL
                     EDLYDYGTLIEFSQKIKDLTE*"
     gene            complement(250853..251230)
                     /locus_tag="SRR1747057_scaffold_1_prodigal-single_258"
     CDS             complement(250853..251230)
                     /product="hypothetical protein"
                     /codon_start=1
                     /transl_table=11
                     /translation="MKYKLWSKNEKKFVENGWVIFPDGRPFWMTYGEIDAGVYMEDYA
                     LIKSTGIKNIDNIEIYEGDILKCKLYNGKYENYVIVWDEEEAGFDALNEDKSNFMSPS
                     IWTVSEIVGNIYENPELFYKGEN*"
     gene            complement(251242..251640)
                     /locus_tag="SRR1747057_scaffold_1_prodigal-single_259"
     CDS             complement(251242..251640)
                     /product="Putative uncharacterized protein n=1 Tax
                     =Ruminococcus bromii L2-63 RepID=D4L507_9FIRM"
                     /codon_start=1
                     /transl_table=11
                     /translation="LKINKKLIPVLAIVAVLGLGAVGCRESNRVSHNISKEADNFNVT
                     RRLVVINARTDKPLFELVGNFALSNNSDNELEVVCQTGKNEFKKHFIYLNEYTIYTVE
                     DISGADVNKYKYEVNFLPETIQPITITTKD*"
                     /db_xref="UniRef100_D4L507"
                     /db_xref="rbr:RBR_02740"
                     /db_xref="D4L507_9FIRM"
     gene            complement(251647..251928)
                     /locus_tag="SRR1747057_scaffold_1_prodigal-single_260"
     CDS             complement(251647..251928)
                     /product="hypothetical protein"
                     /codon_start=1
                     /transl_table=11
                     /translation="MSKKVIVKDIVIGDPICHPWYMFCNEYEEWDLIKDDVIFTKERY
                     LPKLMVECGIVDSISEVRRNRPELVTNLDKPAFMEIKWGKSRLYIQIGE*"
     gene            complement(252018..252254)
                     /locus_tag="SRR1747057_scaffold_1_prodigal-single_261"
     CDS             complement(252018..252254)
                     /product="hypothetical protein"
                     /codon_start=1
                     /transl_table=11
                     /translation="MRKNVIAIIIKIISSLILSVIFLFVCFNSELFGTYASCGFLIIL
                     GIAITILLYDAMNEIAIYNEIKRIRKKEEEKAKW*"
     gene            complement(252272..252571)
                     /locus_tag="SRR1747057_scaffold_1_prodigal-single_262"
     CDS             complement(252272..252571)
                     /product="hypothetical protein"
                     /codon_start=1
                     /transl_table=11
                     /translation="MVIILILLFSMLVAAICTAFNGLMTVAFNEEEEDMARSYFIWKM
                     TLDDDTELKFVANSISQILYNGINIDWDEIIKIEQVELYYSNAENDYPDIIDLRN*"
     gene            complement(252622..253422)
                     /locus_tag="SRR1747057_scaffold_1_prodigal-single_263"
     CDS             complement(252622..253422)
                     /product="von Willebrand factor type A n=1 Tax=Clostridium
                     difficile E15 RepID=U3Y0U3_CLODI"
                     /codon_start=1
                     /transl_table=11
                     /translation="MGFFKKIFQKGGVTEAEITPQMPEAPKTEVLKEEKIVAKETKSD
                     AITTINLRKEKLNKICLEKKELQDLTSKVVVVLDYSGSMDQLYRDGVVQETLNRLLPL
                     ALRFDDDGEMELFIFSNNYKQLPSLNINNFDNYIENEKVLKKYSMGGTNYSPVIRNIT
                     KDQKGDIPTFVIFITDGDCFSSDKTPTEEAIRKASDKPIFWQFVGIGNSSFDFLESLD
                     DMQGRYIDNADFLKISNVCNLSDEELYKALLGEFPDWLNAAKLNNIIK*"
                     /db_xref="UniRef100_U3Y0U3"
                     /db_xref="cdg:CDBI1_19778"
                     /db_xref="U3Y0U3_PEPDI"
                     /db_xref="U3Y0U3_CLODI"
     gene            complement(253434..254501)
                     /locus_tag="SRR1747057_scaffold_1_prodigal-single_264"
     CDS             complement(253434..254501)
                     /product="Uncharacterized protein n=1 Tax=Ruminococcus sp.
                     CAG:9 RepID=R7CRM9_9FIRM"
                     /codon_start=1
                     /transl_table=11
                     /translation="MLPAGYYEVYFHKQKGFWLEEHPQIQIKEEKVYGNHIEKVDKVL
                     KAFKMFDRNLGIMLSGDKGMGKSLFARMLSTEAVKAGLPVIVVNFYAPGIMNFVNSIQ
                     QEALILFDEFDKTFEERDDYNPQYEVLNILDGLSIGKKLFAFICNDLDEINDCMLNRP
                     GRIHYHFRFSYPNEEEMRAYLKDKLNPIYYDQIDDVVKFSCMTNINYDCLRAIAFELN
                     CGYGFKESINNLNILCTDGAESYCTLELEYTNNKKFVRNVAFDLFDKDHYIKVWTNDQ
                     DARAIGEVYVGFSVSDIDMVKGKEFFATISNIELSSLDIYKNCTEEERQELEKYYLDP
                     ENVVMVTLRRSSDKNKNKRYF*"
                     /db_xref="UniRef100_R7CRM9"
                     /db_xref="R7CRM9_9FIRM"
                     /db_xref="btn:BTF1_31282"
     gene            complement(254537..254701)
                     /locus_tag="SRR1747057_scaffold_1_prodigal-single_265"
     CDS             complement(254537..254701)
                     /product="hypothetical protein"
                     /codon_start=1
                     /transl_table=11
                     /translation="MDNSTLEGILIGVVVFILVVAFTCVGIKTCEYAMSSDTHSEIKY
                     CPNCGYKLGD*"
     gene            complement(254694..255281)
                     /locus_tag="SRR1747057_scaffold_1_prodigal-single_266"
     CDS             complement(254694..255281)
                     /product="Uncharacterized protein n=1 Tax=Eubacterium
                     plexicaudatum ASF492 RepID=N2A4U3_9FIRM"
                     /codon_start=1
                     /transl_table=11
                     /translation="MKMNSLKRLRKADPLVIGAAVSNLFYSLAYPIVHTITMQGIDSK
                     WLSFASLANCFLASIITKLWLKKSKELYYFYGAMLGVEVIVYGILTVAFLGGVASPSM
                     YYMGDAILNAIITRNIICGGARLKALRYEGEEREEYDNKNNYYSYITSIIGFAISSFI
                     TFSTPVGFILMFVGIAVDNIFYYCAFKEEGVESNG*"
                     /db_xref="UniRef100_N2A4U3"
                     /db_xref="N2A4U3_9FIRM"
     gene            complement(255268..255639)
                     /locus_tag="SRR1747057_scaffold_1_prodigal-single_267"
     CDS             complement(255268..255639)
                     /product="Uncharacterized protein n=4 Tax=Clostridium
                     RepID=A8S0H9_9CLOT"
                     /codon_start=1
                     /transl_table=11
                     /translation="MSKNYKPTVAIDFDGVIHSYTSGWQGVGECSDPMVPGIDTAIAD
                     LRTDHKVIVVSSRAATPEGRIAIRDYLKKYNIEVDGIQSEKPPCIVSIDDRAICFTGY
                     SGILAKQVRNFKPWTDKDENE*"
                     /db_xref="UniRef100_A8S0H9"
                     /db_xref="A0A0E2H834_9FIRM"
                     /db_xref="puf:UFO1_3918"
                     /db_xref="A8S0H9_9CLOT"
     gene            complement(255712..257886)
                     /locus_tag="SRR1747057_scaffold_1_prodigal-single_268"
     CDS             complement(255712..257886)
                     /product="Calcineurin-like phosphoesterase./RNA ligase. 
                     (EC:3.1.4.37)"
                     /codon_start=1
                     /transl_table=11
                     /translation="MRTLLLFRGAPGCGKSTFIKDHDLEQYSLSADNIRLMCQAPVQK
                     PDGTYGISQSNDNYVWKLLFDMLEQRMKRGEFVIVDATNSLTSDMSRYKHLVELYRYR
                     ALIVDMTDIPKDVCKQRNAHRLPEYKRVPEFVIDRMYDRFQTENIPKWIKVIRPEEVD
                     DAIKLKPLDFNKWKKIHHIGDIHGSLDCLKEYLGEIKDDEYYIFCGDYCDRGTQNAET
                     LLYMMELAKRDNVQLLTGNHEGHLWRYAKDERPTSTEFATVTSKEFDEAGVSKKDIRV
                     FYRKLGQIVYYTYGDKTVLVTHGGIAHMPDNLMLMATEQFIKGVGDYDEVDMAEKAFA
                     ESVKNTNIYQIHGHRNMHGASISNNIRSFNLEGEVEFGGHLRCVTLDKDGFKEYQTKN
                     DNFKTIKYEPDHFDNLSIADAIITLRANRFIREKKLDNNVSSFNFTPQAFKKKEWNEE
                     TIRARGLFINTNISQIVARSYNKFFNIGEMPLTKMGNLEKNFKYPVVAYEKYNGYLGL
                     LGYNPETDELMYCSKSTDEGDFAQWFKEYMQTHYTVEELATVKDYIKRMNVTLVFEVI
                     LVDKDPHMIKYEEDAVVLLDIIYNTLDFRHISYEMLQFTGVRLGFKVKRKAKTLNNWN
                     EFVSWYVTEVNTPENDVLEGFVLEDAEGFMTKIKTDYYQFWKRMRYVANEIAKNGFIK
                     KQSLVSEPLAHAFYAWLLTQPKEVQALDIISLRDRFYGSCIP*"
                     /db_xref="coo:CCU_21900"
                     /db_xref="UniRef100_R5VQC6"
                     /db_xref="R5VQC6_9FIRM"
                     /db_xref="3.1.4.37"
     gene            complement(257899..258168)
                     /locus_tag="SRR1747057_scaffold_1_prodigal-single_269"
     CDS             complement(257899..258168)
                     /product="hypothetical protein"
                     /codon_start=1
                     /transl_table=11
                     /translation="MTLNEFVKELRKEKAIQYAVVYKPVKEDKVLYLVLKNESYETSI
                     HAIDAINKIKEKVNEPFTYYLTELQEIGIIINNVIGYKSKFEILY*"
     gene            complement(258170..258466)
                     /locus_tag="SRR1747057_scaffold_1_prodigal-single_270"
     CDS             complement(258170..258466)
                     /product="hypothetical protein"
                     /codon_start=1
                     /transl_table=11
                     /translation="MVIKLSSRSFINLSDKTMDILYPGRGTIAVAKGKITNKISIEYK
                     HIRYALMRSGDLCLVMKNNSTVLGIKPADTFTIQGDREKLEELLQRLKPLIKEA*"
     gene            complement(258478..258789)
                     /locus_tag="SRR1747057_scaffold_1_prodigal-single_271"
     CDS             complement(258478..258789)
                     /product="Uncharacterized protein n=1 Tax=Clostridium
                     perfringens E str. JGS1987 RepID=B1BR52_CLOPF"
                     /codon_start=1
                     /transl_table=11
                     /translation="MSHASGKVIFKDGTERFAEYNGSGDYMYNLTYETTNERNDRWRQ
                     PGREPDCKHEHVEDVILQSDYGCGMTWKGKCCKDCGWITEGTDPYADDTFDEFRYGEE
                     Y*"
                     /db_xref="UniRef100_B1BR52"
                     /db_xref="B1BR52_CLOPF"
     gene            complement(258924..259304)
                     /locus_tag="SRR1747057_scaffold_1_prodigal-single_272"
     CDS             complement(258924..259304)
                     /product="Uncharacterized protein n=2 Tax=Clostridium
                     difficile RepID=U3Y5H3_CLODI"
                     /codon_start=1
                     /transl_table=11
                     /translation="MRIFNNNKISNSSIISGNNKAIVNGVEIDIPEGASISIKNNKVY
                     INGKEYRDKELENKEPVNIIVNGNAGSIDCGNSVEVKGNVTGDIDCGNSVKIGGDMLG
                     DIDCGNSVNISGNHTGAIDAGGIS*"
                     /db_xref="UniRef100_U3Y5H3"
                     /db_xref="U3Y5H3_PEPDI"
                     /db_xref="cdg:CDBI1_19478"
                     /db_xref="U3Y5H3_CLODI"
     gene            complement(259282..259524)
                     /locus_tag="SRR1747057_scaffold_1_prodigal-single_273"
     CDS             complement(259282..259524)
                     /product="hypothetical protein"
                     /codon_start=1
                     /transl_table=11
                     /translation="MLIELKDSSRSIVNLSDMSVINFTARTFGDVYAILVVPKGSTEG
                     ISFTYSDLNTLQGDRARIRSMLGLSKEENDENIQQQ*"
     gene            complement(259537..260028)
                     /locus_tag="SRR1747057_scaffold_1_prodigal-single_274"
     CDS             complement(259537..260028)
                     /product="hypothetical protein"
                     /codon_start=1
                     /transl_table=11
                     /translation="MNIIRNLKLRVLIRKNIKNLKEIKKYTAKSIEELERQKMETNYN
                     VIYEFEEAVEREIDFYRRSIKKKIYKDNFNISELKTRLEDFEKIRSKVFKEYCFTMIL
                     NIFEDASYTPIEWIDAYNMLIILKEYNIVEHKPEEKKITIDMEYAICIFLCIFIIFVA
                     FYS*"
     gene            complement(260039..260314)
                     /locus_tag="SRR1747057_scaffold_1_prodigal-single_275"
     CDS             complement(260039..260314)
                     /product="hypothetical protein"
                     /codon_start=1
                     /transl_table=11
                     /translation="MFLVTDSLSDCTNIYEVSLRGKKYTIGEFIQEVFTERPNEWGNI
                     EVNDIDAINYKDGKIIGQNFDNELLNKPIRHVIAQGGWSRMDYVIYV*"
     gene            complement(260314..260721)
                     /locus_tag="SRR1747057_scaffold_1_prodigal-single_276"
     CDS             complement(260314..260721)
                     /product="hypothetical protein"
                     /codon_start=1
                     /transl_table=11
                     /translation="MVKTFREVLRDIKPGETWICTENCIIRDIRCYKDGMIETTYTTF
                     SQSGMFCVDGKRLFKLKKNEVEFEDAVKALKEGKIIESCETERMYKVGERGNEKAIFT
                     NTQDSSTWLDLNNIFKQKEVLGRWYIYDKGEIQ*"
     gene            complement(260733..261044)
                     /locus_tag="SRR1747057_scaffold_1_prodigal-single_277"
     CDS             complement(260733..261044)
                     /product="Putative uncharacterized protein n=1 Tax
                     =Bacillus phage SP10 RepID=F8WPN6_9CAUD"
                     /codon_start=1
                     /transl_table=11
                     /translation="MSEFQKQRIEKNIKKGTKRNFNMDVQYYKGIPLRLICRDTYKSN
                     KAKRFTINETNQNVWIPNKHLEEDGTIKQGENLDYIFIKAAKMKKLKYAGVNSWSWQR
                     R*"
                     /db_xref="UniRef100_F8WPN6"
                     /db_xref="F8WPN6_9CAUD"
                     /db_xref="sri:SELR_17960"
     gene            complement(261061..261648)
                     /locus_tag="SRR1747057_scaffold_1_prodigal-single_278"
     CDS             complement(261061..261648)
                     /product="hypothetical protein"
                     /codon_start=1
                     /transl_table=11
                     /translation="MRQNIAIVLNAKTKKEAHREMYETIDLFREDMHMDTEYESIYFT
                     KEYIEEQYENFKQKYRDLDKDDIESRLEYSGAKDIEEYIQDVLDMYGWSTLEDYAKER
                     YNIIRFEGNKCIGVYNPRGYIDYVDSILCMKKYKNISTNDIKRYRIAEIVLKDKTSIE
                     WDMDKTYRDNKLILKQTLRKDIEPNNYLAIVRVHY*"
     gene            complement(261664..261870)
                     /locus_tag="SRR1747057_scaffold_1_prodigal-single_279"
     CDS             complement(261664..261870)
                     /product="hypothetical protein"
                     /codon_start=1
                     /transl_table=11
                     /translation="MTYVELNDEHNTIIDTRGIRQIHNQTVSDDCHYLKIHYSNRETY
                     YTYGYKDIETLYRDRDKIKEKLGF*"
ORIGIN      
        1 CTATTAGATT ATATCATACA AATTATTCCA TTATAGGTTA TTCTTGTCTA ATTTATATGA
       61 TATTAAAAAT AAAGCTATAC CGAAAAATGA ACCTATACAT ATACAAGCTG TTAAGCCTAT
      121 AATTATATTT ATTAACATAA CTATACCTCC TGTATAATAA AAGAGACGCA TTGCTGCGTC
      181 CCTTATAAAT CTATGTTTCT GTCTTTTATT TCTCGTGCCA GAGCTTTAAA ATAAATACGA
      241 TTTCTATCGC CTTTATAGTT ATAGAACATA TCAAGTAATT CCTTATCTAG ATATGCTTTG
      301 AATTTAGATT GTTCTAGCTT AATGTCCTTT CCTGAGTATT GCGTATTACC ATCTCCTTAG
      361 AGTTCTGTTA TCTTGTGCTT TTCTTCTCCA TTGTCGAAGT AGAACTCATT TACTAGATTA
      421 GCAAGCTTTA CTATGGCTTC TTCAAATGTA TCAGCGCCAC AGTCTAGTCT GTAGTCATGT
      481 TCAAACATAA CGTTATCAGT TATACTGTAA TCTACAAAAG CACGTCCAAA CTCTAGCCAT
      541 ACTTCAGTTT TAGTATTGTT ATCCATTTTA GTGTCTATCT CATCTGTCTC TGGATTAACT
      601 TTAACTACAC TTATGTCTAA ACATTTGTCA AAGTAATTGA TCATGCATTT ACGTTTGTGT
      661 CCATCGCCAC CAAGATTTAT TTCGCATTCA CACATTCTAT GATTTCTTAA AAAGTTGAAT
      721 GCCTCGTAAA AATCATCAAA TCTCATAGTT TAGCCTCCTT TATATTAATA TATACTCTAT
      781 TTTGGATAAA TTATAAAATA CGGCGTAGTA ATGTTTCGAG TTCATCAGTG TCTGATATTA
      841 CTCTTCCTGT TCCTTTATTT ATAAAAGATA CAGTTATACT TCTACTTGTT ACATAGCTTT
      901 CATCTACTCT CACATCTATT AAGTTTAATA CTTCATAGCT AAACATATCA CATAATATAT
      961 CGATGGTATC ATGTCTTAAA TCATCTTTAA AACGTCCATC TATTATTTCA CCTTCTTTGT
     1021 ATTTGTTATC AGCAAATAGT GAATCCATAG CTAGCATAAA ATCTTCTATT TTTTCTTGCA
     1081 TATGATTCCC TCCCAATCTA CGTTTCTATC TTCGAGCTCG TCTTTTATTT CTTCAATAAC
     1141 GTTTGCTCTA CAATCTTTAC ATTCATTAGA AGTAAGATTG TGCTCACATG TATAACATGG
     1201 ATTAATATCT ACGGGAACGC AACCTTTACT TATACGTTTC ATTTCTGTTA TAAGCTCTAT
     1261 GTTTGTCATT TCACTTAGAT ACATATAGCA TACCTCCTAA TCAGACTTAC TCTCGTTATA
     1321 ATCATCTATC TTATCTTGTA TCATTTCTAC TACATATTTT TCTGGTACGG TATTTAATTC
     1381 TATTATATCT GCTACACAAT CTTTTATATT GCCTATTTCT ATTAAAGCTA CGATTACAGT
     1441 TGTTACAAGA CTTATTGCAA ATGCTGTAGA TAATACTTTA GCTGAATTAT TATATTCTTC
     1501 ATTATCTTCT GATTTCATTA TCATTTTACA TGCTATTTTG TACAGTACTA TAGTTACTAC
     1561 GATAAATACT GCTGTTATAA ATATGGCATA TATAATATGA TAAATATTTA TACATATACC
     1621 GTATTTGATC ATACGAGCCA TCAAATCGTT TAAATATGGT ACTACATTAG CTGATGACCA
     1681 ATCGATTGCT ACACCGAATT GATCGCCTAA ATGATTAAGA ACTTTAATTA CTTCATCTCC
     1741 CATTATCTAA GCTCCTTTCT TTTTTCTAAC TCTTCGTTAT ACTTCTGTTT GTCACCACAT
     1801 ACATTTTTTA TACAGCATGC GCTAGGATTA TATATACATC CAACGCACGG ATCTTTAGGA
     1861 TCTTCCAATA ACTGTCTAAA CTTTAATAAT TCATTTATAT AATTGTCCAG ATCTTTAAGC
     1921 ATATCTTCCT TTGCTTCTTT AGCATCTGCT CCATATCCTG TTACATAAAA TTGTGTTACT
     1981 TCTTCTGTTA CTGAACATTC ACAACTTTGC CATTTTTGCT TACCGTCGTT ATACTCCTCT
     2041 AATGTAAATT TATATGTTGG TCTGTATTCT CCACTCATAT ATTCTCCTCC TTTTTATGCA
     2101 TATGTACCAA ATGATACCAC ATCTACAGTA TATATGGTAT CTGTATTTTT AACTTTTTCT
     2161 TTACAATAAA GTTCTATTAC GAATACATAG CATTCGTCTA TATATACTTC CATTATTAAT
     2221 GAACGTTCTT CATTTCTATC TGTTAAGTAT TTTACCGATA TATGTTCTTC TAGTTCTTTC
     2281 TTATGCTCTT TCAATATCTC ATTTGCTTCT TCAAATGTCT TAACGCCTAC ATCACAAAGC
     2341 TCGCCTGTAA GATATGATAA TATCCTTAGA CATGCTCGCT GCTTCTCTGT TACTGGCATA
     2401 TTATTTACCT CCTATTAATT TATCTGTATC ATAATGGTCT GCGAGCCATT TAAGTTCACA
     2461 ATGGTTATAA CCATCATATT CACATAGTTC GCATCTGCTC CATTCGCATC GTTTATCATG
     2521 ACTCATGCAA AATGCTTTCC ATTTAGCATA CAATGTTTTA TATCTGTTAT CACCACCTGG
     2581 TAATTTATCA CTATTATCTA TTTCATGACG TTTAAATATT GCAGTTCCTG CATGATTATA
     2641 TATAATCATT ATATCTCTGT TTCTGCTATC GTTGTGGAGT ATATCTTCGT CGTATTCTGA
     2701 TGTGAATTCA AGTATTTGTC CTGCGAATTC CATTTTAGGC TCGCGGGCTG TTATACCCGC
     2761 TTGCACAAAT ATACTATCAT CTATTACATA GAATTTTCTG CCATTACGTA CTTCGAAGCT
     2821 CATACCACCA GCAAGATTAT CTAACATGCT CATATTTACT CCTCCTTCTC ATAATGAGGC
     2881 TCGAAGCCTC CTATTTCAAA GCAGCTTCCT TTACCTTCTT CAATATAAGG ACAACTGTCT
     2941 TTATGTTTGC AAGTATCACA GTCTCCTATT AAATATTCGA GTATTTTCAT TACATCCACC
     3001 ACGCTAAGTA TATATGATCG TTAATCTTCA TATAATTTTC TTGATTATCT AAATAACAAT
     3061 CTATCAATGC ATCGCAAAGA TCTTTGCCTA CCATATCTTG TGTTATTTCT AAGTTTTGTG
     3121 TGTCTAATTC ATCGAGTAAT GCAAGATAGC TTGTGTTAGT GCCAACAAAC CATTCGAATG
     3181 CATCCTCTTT ACAATCAAAC ATACAAACCG AATCTATAAC GAATGCTTCA AAGCCTTCGT
     3241 GTCTATTACT GCTTTCGTAT TCACTAATAA GTTTATCGCA TACTATTTCT GCTTCTTCAT
     3301 CAGTTTGAAG TAAGAATCTG AATTCTTCTT TAATTAATTC TAAACAAGCT TTCTTATTCA
     3361 TAATATACCT CCTTATTTTT CGTGACCGAA TACATTAGTC ACTACACCTG ATAATAAAAA
     3421 TCTATCATCT TCATTTTTCA ATGACCAGCC TGATACTAAA TAGATATCAC CTTCGACTAT
     3481 TTTGCCAGTT CCATCTGTTA ATTGTACTTT AATCATACCG TCATTAAATG ACGATAATAC
     3541 ATTATGGCTC TTAGCTTCAC GCTTATCTTC TATTATTTGC TCGAACAAAT CTTTAGTTGT
     3601 GTCTATATCA TTTCTATCGA CTTCTTTGTT CTCTTCCCAT CTTATAACTG ATTGTTTCAT
     3661 ATAATCACCA CCACAATGCG TATTTTACTA GATCGTATAG TTTCCATATA CTGCCTATTC
     3721 TCTCTTTAAT ATATTCATCC TCTTGTCTTC TTTTATCACA TTCACCTAGA GTTAGTTCTA
     3781 GTTCTAAACC TTCAAGTATT CTTTCAATAC ATTGTCTTTC TGTTAGTTCT TCATCATTAT
     3841 ACTTAAATGT ATAAAAATCT AGATTGATGA TCTTTTCTGC TAATTCTTTA TATCTACGTA
     3901 ATCTTTCATA TAATAATAGA TTCATAGTAT GATCTAATGA CCAGGTTTCT CTTTCATCGA
     3961 AACCTATTTC TTCTCTTTCT TTTTGCCATC TCTCTTCTCT TTCGTCATTT TCATAACCAT
     4021 ATCCCCAAGG GGTATCTTCT GGTTTGATTC CTATTTCTTC AAGATATTTT CTCGCCATAA
     4081 TTATTCTCCT CTCAATACAG TTACTACTAC AACTAATACT AATATAATAA TAACGGCTAC
     4141 TACTAATGGA CTTATCATAA TACTTCCTCC TTATAATTGC TATGGCGCAT TACACGCCAT
     4201 CGTTATATAA TTTTAAATCA TTATCGTTCC ATATTGTTCT GCCTCCATCT ACATCAACTG
     4261 AATATTGCAT GCCCCAAGGT TCACCCCAAT CTTCAGCTTC TGTTATTATC ATGTATCTGG
     4321 CATTACGGCA TAACATCATT TCACGTTCTA TTTGACTGTT ATATTTTAAT AGTTCTTTAA
     4381 AGTCTTGACT TGACAGGTTA AGCTTAACCT TATCTCCTAC TTTAAATTTG CTCATAATAA
     4441 CCTTTACCTC CTATACTATT AGCTTGAGCT CTTAGATACG CTATGTTTAT TCCTATGTCT
     4501 TCATGGAAAT TATCTGTATC ATTACATAAT GCTACGCCTT CGGCTCCATC TCTTAATATG
     4561 ACTTTTACAT ATCGTCCAGC TACTATTATT TTACTTATTT CACTGTCTAC GAACTCTGGA
     4621 ATATTGTATT CTTTTACTCT ATCGTCTAGA TATGTTAATT CTGTCTCATT AAATAAACAT
     4681 ATATCTTTTG TAGCCATGTC TTCAACACAT ACTTCCTGTT GATTTATATA TCCAATTACT
     4741 TCATATATAT TAAGATTAGC TTTGAAATGT ATAAACTCTG AAGTATATCT TTTTCTTTGT
     4801 TCTTCTGTTA AAAGATTTTC TAATCTCTTT CTATCTGGGT GCCAACTTGG ACAATGTAAG
     4861 CTTTTTATCT TTTCATTTAC TGGTCTTACT TTATCTCTTT TTTTAAATAT CATAATTAAT
     4921 CCTCCTTTTT AATTAAATAA CCTATGTATA AATTAGATAT GACTGCGATA ACTGCACTTA
     4981 ATAAATATAC AGTAAACTTA TCTGCGCTAG TCATAAATTC TAGTGCATAT ACACTTATAA
     5041 GCATTAATAT TATATAAAGT GCAGTATCGA TTATGGCATA TGTAGTATCT TTTCTTTTGT
     5101 AATGGTTCTT AAGCGTTGTT TTTAAATCTC TCTTTGTGAA TCTAAATTTC ATTGTTTACC
     5161 TCTTTATAAT GTTCATCCAT TTCTTCAAAT AAGCTTCTTA ATTCTTCGAA TATAGTTTTA
     5221 TCTGTATTTG GTACTTCTCT GTAACATGGA CCATCACATT TTTGACATTC ACCGTTGTGT
     5281 TCTTCACAAT AACTAATAAA TGTTTCAGTT AATCTTTCTC TTAAATTACC TTTCATGCTA
     5341 TTTACCTCCT TTATTTAACT AATTAAATGG TTCTCTATGT AACAATCTGT TTTCTTTATA
     5401 TTGGCTATAG CTTCGTCTTT TAATCTATTA AGTTCTAATA TTATCTCTGT CTTATTCATC
     5461 TTTGTCCTCG TTATTATTTC TAAATAGTTT ATTATATGTC TTATTAAGAT CTCGTAATGA
     5521 TAGATACACT ACTATACTCA TTTGTAAAGC AAATGCTGTA CCTATTATTA ATGCTAGAAT
     5581 ATCTGTATGA TTCAATGCTC GGTCAAAGCA CATACCAAAG AAAAAGAATG GTATGGCTAG
     5641 ACCTATATAT GAGTGCCATG GTATAAAGTT AATCTCTTTC ATTTTGTTAA CCTTTTTGTT
     5701 ATTATCATTA TTCTTTTTCA TTGCAGTTGA CATAGTCTAT ACCTCCTCCA AATTCTAAAC
     5761 CTAATGATTC GAGCCAGTCG AAAAATAAAT CTTCTATTTG CTCTGCTGTT AATTTTAAAT
     5821 CTCTCTCATA TATAATGCCG TTTATTTCAA GACCGTCGTT GTTATCTTTT TCATATGTTT
     5881 TAACTACATA TTCTGCGAAG CATCTTTCGT ATTTGTCACT AGGACATACT CTGTCACAAT
     5941 CCTTATGTTC ACAGTAAGCG TTAAAGCTTT TTAATACTTC GTCGGTTCTT TTTTTGATAT
     6001 CCATATAATA ATCCCTCCTA GCTATTAATA AATAATTCTA CTAGATTATC GATAAGTATA
     6061 TAATTTTCAA ACTCTATTGT TTTAAACATC TGAGTGTCAT CTACATTGTT CAGTATAAAT
     6121 ATAGTGATTC TGTATCTATT TTCAATAGGT TGCTCTAATT CTATTTCGAT ATAGTACCCA
     6181 TTGTTATTTT CCCATTCTAA TTGAATGGTA CCATATGACA CAGGTGCTAT AAAGTGAGGA
     6241 GGATTCTTAA AGTCAGTAAT TATTCTGCGA GCATTTATAA TCACTCCTCT GTTAATAGGT
     6301 TTAGCGCCTT CGAGATTCCA GTTATCACCT AGATTGCTTA TTTCATCGAG TCTATGAAGT
     6361 AATTCTTCCC TGGTCATATT ATCATTCCTC TTTATAATAT AAAAGAGCAG TTTTAAGACA
     6421 TGCTCAGGTC TAAGCTCATA ATATTATTTT TCGGGGTACT TATATAATTA GACATTAATT
     6481 GTCTGAATCC TCTTTTTCGT CATAAATTAT TTCTTCGCAC CATTCTGGTG CTATACCATA
     6541 TGCTTCGCCA TCATCATCTT TACAGAAAGC ACCTGTCTTA CTTACTACCG TAATCTCTTT
     6601 GCCGTCTACT TTATCAGTCC ATGCGCTTCC TTCATGCTGT AAGTCTCTTT CTAATAGATG
     6661 TTTACAAAAT CTGTATCTCT TATTGCCATA AAATCTATTC ATAATTATTC CTCCATCAAT
     6721 TCGCACCAAT TAGGAGATAT ATAGTACTTT CTATTTTTGA TTGTACATGT ACCTGTAGTA
     6781 CGAGATGTTA CTTCAACTTC TACATTGTCG AGCTCTTCTG CCCATGGGGT TAAAAATTGT
     6841 TCTCCCATAC TCTTTATAAA TAATGATTTG CGAAACACAT ATTTTTTATT GCCATAGAAT
     6901 CTGTCTAGCA TATTTATTCC TCCTCGCTAT ATATTTCTTC ACACCATCGA GGAGAGACAG
     6961 AGAATTTATC TTCTCCATCT CTGCATATAC CACCAGTTTT AGTTATTACT TCTACTTCTT
     7021 TACCATCAAT TCTTTCTATC CAGTTAGCGT CTGAATAGTG ATTGCCCATT GCTATTTTCA
     7081 TTATATCTTT ACGAAATCTA TATCTTTTGT TACCATAGAA TCTTTTTAAT ATCATAACAA
     7141 CCATCTCCTT AGTTATTATG TATTAGATTC ATTATCTTTT TATACGCACG CTTACCTGCT
     7201 AATGTTCTTA TTTCTATTGT TAATATGCCA GCTACTAATA CACTAAATAA CATTTTTACT
     7261 GCGAATATAT CTATTAAGCA TGTTAATGCT ACCATGCCAA TACCAAATAT TATATTGACT
     7321 ATAGGGTGAC GCTTAGATAG AAAAGTACCA ATTTCTATAA AGCCGTCAAT TATATTTGCT
     7381 TCTTCATCAT TTAGTAATGC TAAATATTCT TCTCTTGCTA CGTATATATC TAGTATGCTT
     7441 ATGCCACCAT CTTCTTCAAT AGTTTTCATA GAGCTATCTT TCATATGTTT ATCATATCTT
     7501 CTAAGTACAT TAATCATATC TTCTGTGTAT TTCATACCCA TTAAATTTAT AGCTTTCATA
     7561 TTAAAACCTC CCTTTCGCTT TGCTTGCGAA TTACAATTAT TTATTAGCGA ATGCTAATGA
     7621 TTTACAGCCA ATTACTTTTC CGTCCTCGTC TCTTACACTT TCATTTACTA GTAACAGATC
     7681 TTGTCGCCAC GGGAACGCAT CAGCTGTTAG TTTGCTTACT ATTAATAATG TGTCATCACA
     7741 TTCATCTGGT AGTCCATTAT CATTAAATGT GACAGCTGAT TCTGGTATTG CTACTCCATT
     7801 TATATTTAAA TATCCAACTC TCTTGTTCTC CTGATTTACT CGTACTATCG TTCCGCTAGG
     7861 CTTAATGCTA GTAATAGTAC TACCGTTATC GCCCAATATA TTTATATCAT GTGGTGTACA
     7921 GTTTAGTATC TTCATTTTAT TCGTCTCCTT TCTTTTGTGG CGATGAGCGT AAATTATTCA
     7981 TAATTTCGCG AATGCCACGT CCCCATCCCG AAGGGATTAC CTTAATTATT TTTACTAAAA
     8041 ACGTAATATA AAGCAAATAT ACTAGGTAAC ATATTTATTA ACTCAATATT TAAATAAAAG
     8101 AAGCAATAAA TCACAAAATC GTATACTTAT ATAGTAGTTA TATCTCACTT ACATAATACT
     8161 ATAGTACAGA TAATATATAA AGATAATATT ATACCATATA TATACAGAAA TGGTATTACT
     8221 TGACATATAA GTACAGTATA CTTATACACA TATACACAGT AGTCTTGTGC ATAACATAGA
     8281 CACAAATATG TGTACATAAT ATAGTGTTCA TATAATGTAG ATATCATTGA AATACAAATA
     8341 GAATTCAGTA ACGACAGTAC GTCCCCGAAG GGGTGTTATT AAGCGTATAT GTACAGGCTT
     8401 ACGTATAGTT TACTTGGCAT ATTTTATCGC TTACTTGACA TGCTACTTAC ACGTAAATAC
     8461 TCGTTACAGT TCGTAGAAAG CACATGATAC AGGTCAGTAG AATCCGTAGT TCAGTTCATT
     8521 AAAATTACTG CTTTAGTTTC ATTAAAATAC GTACTTCAGA TCATTAAAAT CTGTACGGAG
     8581 ACTACCTCCT GCCGTTTATC GTTATCATTT TTACTTGGAT TTGCCAAAAC GACACTGTAA
     8641 TATGCGTTTA ACCCCGCCTT TTTTACTTAT TTGCGCCGAT TTTTGCATAA ACCTGAGTTT
     8701 TCTACTCAGA ATTCTACTGT TTCCAATGAT TGCAGATCAA ATGAGTACTG TTGATACTTC
     8761 ATTATGATCT TCCGTGCCGA CAGGCGACCG ATTAACTCCT CGCTAGCGCT CGTCGTTAAT
     8821 AATGCTCGCT CGCTTCGCTC GCTCGCGCGT TATTCAGATG TATATACTAT TCAGATAATT
     8881 CCCTTTACAG TTTGTTGTAT GTACTATATA TGTGAGAGCA TTAACTGTAA AGCTAAGCGC
     8941 TATTCAGAGC GCGCACATGT AAATTCGTAA GCGACAGCTT TTTATAAGCA CGAGAGACAT
     9001 AAAGCCTCCC GTACTGTTAT GTAATTATGC AAATGCTTTG ATGTTTTCTA TGTCAATTTC
     9061 ATATTCTACG TCCTTTAATG CTTCTTCAAG TCTTTCTAGT CTACTATTAG CTTCACCTTT
     9121 AACGTATGCT TCTTTTATTA AGTTTTCTAA GAACATTCTC TTTACAAATA ATGATTCTAA
     9181 TTTTTTCATA TCAAATCCCC CTGGTAAAAA TAATATTATT CACAAAAATG TAAAGTATTG
     9241 ATGCGCGACA GCGCACACAT TCCATAGCGA CAGCTTTTTA AAAAAAGAGA GTAGGCCTAA
     9301 GCCCACTCCC TTGTCTGACT ATTCTAATAC AAAGCTATCA GGTGCAGAAG CTCTTTGTAC
     9361 TGGACATATC TTGTCCATAG CTTCCCATGT TCTAGCAAGT ATCTTTTGTA GTCTTTCAGA
     9421 ACCATATCTT CTACCTTCAT ATTCTCTAGG TCTTACAGAA TAACTAGATA GTACAGATAC
     9481 TCTATCACCA AGTTGTTCAC ATATGCTATG TATAACTTTG ATGTTTTCTA AGAATTCAGG
     9541 TTCTAATACT TTATCACCTG CTTTAGTTTT GCCAGTATCT AACCATATTT GTCTATTTTC
     9601 TGCTTTGTCG ATACCTATCA TACTTCTGTT TAATATGAAG ATATATTTTT TATCTGTGTC
     9661 AGCTTCTTCA GCAACTTTTT CTAATTGTGA TGCTAATAGA TATGTCATGT AACCTCTTAT
     9721 GTCTTCTACA TTAGAGTATT TTTTACATTT ACCTGTTTCA GTATTAGATA CAAGTACTAT
     9781 GTCTTTTCTG TTAACCATAC ACATTATAGT TTCTTTTGAA TATTTAGCCA TTTTTATACC
     9841 TCTTTCTGTG CATTATGCAC ATTGCATGCT CGACGACATG CTACCAATTA ATTATTATAT
     9901 GGAGGGGTTA ACCTCTCACA AAAATGTAAA GTCTTCGTGC GCGACAGCGC ATATACAAAT
     9961 TAACAAGGAC CAGAGTGTAC ATGTACAATG CTCCAGTCCT TATTACTATT TATATGTTAC
    10021 TTCTATAAGC TTCTAGACAT GATAGAAGTT TGTTTCTTGT CACCATGGAT TAGTCTTTTA
    10081 AAACCTGCAA CTGCTCTTTT AGCTGGTTCG TATTCTGTAA ACTCTTCACG AGTTATATTA
    10141 CTAAATACTT CGTCAGCAAA AGTAGCACCA GCTTTATATG TAGCTTTAAC TGCAGTAGAA
    10201 GTAGTTAAAC CAGCATATTT ACCAGCACAT TCAGCTAGAG GAGTTACGAT ATCATTAGCT
    10261 ACTATCTTAG CACTAGAATA ACCAGTAGTA GTAGCAGATT GAACTAGCTT TTTAGTTTTA
    10321 AGACCAACTG ATTTCATAGA AGTAGTTCTA TTTAAAAGTT TTATTTGGTC TTCTGTTAAA
    10381 CCAACTGCTA ATAATGATAT CTTGCAGAAA GTGAACATAC CAGGAGCTAC TGGTTTCATA
    10441 GATACATGAA CATCATATAC ACCAGCTGAT TTAAAAACGT CGTCTACGAT TTCTTTAGCT
    10501 CTTGCTTCAT TTTCTACAGT GATTTCGAAG CTACCAAGTA ATAACTCACT ATTACCATCA
    10561 AGTACTTCGA AGTTTTGAGT CATTGCTTCA TCAGCATAAA TGTTTTCAAG TAAACCATCA
    10621 GCTTTTCTGT TATAAAGTAA AGCTTCGATG ATTCTAGCTT GGTTAAAAGT TAAAGATTCT
    10681 AAGTCATATT TAATTAATTT ATTTGGGTCA TTATCTAAAA CTTCTACACC TTCAAGTTCT
    10741 TCACCTAATA CAGGTTTGAA AACATTATCT AGTATTTCTT GCATTGTGTT GATATTACCA
    10801 ATCATAATTC TTAACATAAA AAATTACCTC CTAAAATATA TAAAAATTTT ATTACACAAA
    10861 ACTGTTGAGT CTTCGTGTAC GACAGTACAC AGTATTCAGC CCCGACAGGG GCTACTTGAG
    10921 AGCAACTATT CAGAAGTAGT CCTCTAATGA ATTCGAGCCC GACAGGGCGG GGGTTCTATA
    10981 GTAGAATAGA ATTGATTTCT ACCATAGAAC ATTTCACTTC AAGAGACCAA CCTGCTGGTG
    11041 TCTTTCTGAT AATATTTCTT ATGCCTTTTC TACTAAGGGC GATAGCTACG CCCTTTAAAG
    11101 ATTCAAAACT TTCAGAAAAT AAATAGTTAC TGTACATAAT ACTTCCCCCT TTATAGTATT
    11161 AGTTTAAAGC TTTCAATTCG CCTTCTTCAT CTATTATGTA ACCAAGATCA CGAAGACGTT
    11221 TTTCAGTTCT TTTGATTACT GATTTGCATT TCTTTCTGAA TTCTTCACTA TAGTTGTCAG
    11281 GATTAAGAAT CATATCTGAT TCCAAATCTA TTATATTATT GTACATATCA AGTATTTCAC
    11341 TCATTATAAT AGCCTCCTTT CAAATAAAAA AAGGAGTGCT TAAATGCACT CCTTGTAATA
    11401 ATGCATACAA TCTTTTACAA GATCATATAC ATTAGTTATA TGGCTTAAGT AAAATATCTT
    11461 TTCTGTCTTG AAATCTTTAG GGTCTTGCAT AGACTCAAAG AATTCATATT TATCTGATTC
    11521 ATCTGGAATA ATGATAGACG GTTCACCATT GTCTTTAACA GTGTAAAAAC AGATGAATTT
    11581 ATCATCTACA TCTACTGCTC TAGTTCCAAG GGAATCAACA CTAACAATAA CTTGTTTCAT
    11641 AACAATACCT CCAGTAAATA ATATTTATTT CACAAAACTG TATTGTATTC GCGTGCGACA
    11701 GCACATAATA ATAATGGAAG AGAGCTTTTA AGGGATAAAC TCTCTAGAAC CCATGTTGTC
    11761 TATAAAATGT TAACTTTTAA AAATGTCATC TTAAATCCGT CAGGTAGTTT AGTAGCACCC
    11821 GCAGGTAATC TACCTCCTAC TACTTGTGCA ACAATCAAAG TGTCATGTGG TGTTAAACTG
    11881 ACAGAAACAC GGTTGCAAGC AACGTCTTTA CCAAGCATAT CTGATAGTAC AGCAGCTGTA
    11941 TCAGGATGTC CTACTACAGA TACAAAACCT GCAGTTTTAA CGTCGTCTAT AGATATTGGT
    12001 TTGATAGAAA CAGTGTGTGC AACAGTACAG TCTAACATTT GAAGTGAAAA AGCATTACCT
    12061 AAATATAACA TATAAATACC TCCTTGCCAT TTAAGGCTAA TATAACATTA AAATAACGAA
    12121 GCAGTTTAAC GACATGCTTA GGTCACAATG ATTTATATAT ATTGATCTTC TTCTTCGTCA
    12181 CTTACGATTT CTCTATTTTT ATAGCAGTAT CTCATCATAT CAGATAAAAT ACATTCGTCT
    12241 TTACAAGTTG ATAAGTTTAA GCAGAATAAA ACTTCAAATA CCATACAGTT CCAACCATAT
    12301 GTTTTTTGAC ATGCTATTCT AGCTTCTTCA GTTGTTTCTG CAGATACAAT AAATTCTGCA
    12361 AATTGTACAC CATTATTGTG ACTAGTTAAG TATTTAGCTC TAACAAAATA TTTATTCATA
    12421 ATAAAACCTC CTAATAAATA ATAATATACA CAATATTGTT AAGTATTCGA GCCCGACAGG
    12481 GCTTATTGAA TGGTAGGAGC TTTAAGGGTA AACTCCTGAA CCCACACATT ATTACCATCA
    12541 TGTGTGAGGA TGGTCTTGTT TCTAGTATTC AGACATTTGT CCAGTTGGAC AATTATCATA
    12601 ATCTTCACAT TGATGACAGC TGCCACCTAT ACAGTGACCG TCTACAGAAG GTCTAATTTC
    12661 ATCAGACATG ACTGGTTCTT CTTTAGTGTC TGGTCTAACT GTAAAGTCTT TTAAAAGCAT
    12721 ATCGTCATAA GCTTTTTTGA ATCTAGCTAC ATAATATTGA ACAGATTCAA AGAATCTTTT
    12781 AGTCCATGTA TTATGTAATA AGAACACTTT AGAAGCTTTA GCGTATACTT TAATTAATAC
    12841 AGAATTCCAT TCACCTTTCA TAGTCATGTA AGCTCTGTTT AAATCAACTG CGGCGTCTTT
    12901 TGTTTCGTCA AGAATGAATC CAGATCTTAG ACAAGCTTCA ATTATGTATT CTTCTTTTAT
    12961 TTCTGTTTTT TCTTTTAAAC TAGTTCTAAT GTCATTTAAT ACTTTAACGT CTTCAGAATC
    13021 ACATAATACT TCCATTTTAT CTAATAATTC ATTGATACTC ATTCTTTCTT TTTCAGTTAA
    13081 TAATATTTTC ATAATAATAC CTCCGATTTA ATAATAATAT AGGAGAGAAG ACTACTAACT
    13141 AGCAATCTCC TCACAAAATT GTTTAGTATT CGTGTCTGAC AAGACACACT GCTTTCTAGA
    13201 ATGGAATTTG ATCGTCAAAA CCAGCAAATG GATCTTCACC AGAATCATCA AAGTCATCTG
    13261 TGAAATCATC TGCATTAAAG TCTACCACTT CAGATTCTAT TACTTGTGAT TGTACAGGTT
    13321 GAGATTTAGG AGCTAAAGTA GATACAGGTT GTTCTATAAC TGGTTCAACA ATTGGTTGTT
    13381 CAGGTTGTGC TACTGGTTGT TGTTGAACTG GTGCTGGATT ATTACCCATA ATACCTGCTA
    13441 ATGCTTGTGC TACTGCATTT TGTATCATAG CATTAACTTG TTCTTGAGTA AACCCTTGTA
    13501 CAGGTTGAGA TGCAGGTTGA GATTGAGTTT GACTATCTTC AACTTGTACT TTATATAACA
    13561 CATCTAAAGC TCTTTGTTTA ATCTTGACCA TTTCTTCATC GACACTAGCT AAAGATAAAC
    13621 TATATATATT CACATTGAAG TTTCTGTCAT TATATGCTTT AACTACATGT TTCATTTTAT
    13681 CTAGCATATA TACAGGTATA ATATCACCAG AACCAACGAA TTTTTGTGTT CTGATATATT
    13741 GTCTGAATGA TGCACCGAAT ACACCTTTAA TACAGTTAGG TATACCGATA TCGATAACAA
    13801 GTTCAGATAT TGTGTCATTA GTAGGACATT TTTCTAATAT GTAATCTAAC GCTTCAAGTG
    13861 AATTCATAAT AGCATTTTTA TTGTGATTAG AAAATCTTCT GAATTTATGC TCATCAGACA
    13921 TTAGTATTGC TATACCATTA CCTGCTACAA GAGCATATCT CTTTCTGTTA CTATCTAAAG
    13981 TAACACTTGA TTTTTTATTG TTGTTGTAAG TAGCCATAAT AAGTACCTCC TAAAAAATAA
    14041 AAATAACAGG TTACAAAAAA CCTTCACAAA ACTGTAAAGT ATTCATGTGC GACAGCACAT
    14101 GCCCCTAGTG AGAGCCAATA TTCAGTAACG GCCCCGCAGG GGAGTAATCA CAAAAATGTA
    14161 CTACTGATAT TATGATTACA TATAATACTT CACAATACAG TTAAGTATTC CTCATACGAC
    14221 AGTACATATA GAATAGAGCC CGAAGGCTCA TTCTATTGCA TGATTTCAAA AGGAGAAATG
    14281 TAGAATTTCT TTCTCTTGTA ATCTGCGTAT GTAACTGTGC GCAACTGCCA GTATATCTTG
    14341 ATACGTGGCT TTGAATCTGG TATTGTATAC CAGATGTATT TAACTCTGTT GCGCCAGTAA
    14401 GGTTCAGTTC GATATTCTTG TCCTCTTTCA AGGTAATATC GAACTCCTTG AGGAACTTGC
    14461 GATAAATCGT ATTCAATGTA AGCGCCGTAA TCTCCGATTA CTAGTCGCTC AAATGAAGTA
    14521 GCGATTAACT TGCCATCATG TGTGTATAAT GGCTTACTAG GATCTAGATG TAGCATATCA
    14581 GTGTATTCTT TGTAAATAGC TCTGATTTGC TCACTTTTCC CAGAAGCTAG CTTTTTGTAA
    14641 TTTTTCGGAT TCTCAAAGTC AAAGTTAAAT TCATCTTTGA GTCTGTAAAT CATATCTCGC
    14701 TTAATGCAAG ATATTTTTTG AGAGTCCGTA GCAGGGCAAG GAGTAGGGCA ATCATAGTTG
    14761 AAGCATTCCT CGCAAATTCT TATATCGATC ATAAAAGACA CCTCCGAATA AAAGAATAAA
    14821 TTTCACATAA CTGTATAGTA TTCCCACGCG ACAGCGTGAG AAATTAATAC AGCTATAATA
    14881 ATAAATGCAG GCTAAATGCC TACATTTATT ATTTTCTTAT GATGGCTTTC TGCATATTTA
    14941 ATACAGTTAT AAGTACCGCC TTTTTTTACT ACCATCATAA GCAGTAACTA CGAACTTGGA
    15001 ATTATCGACC ATATAATGGT TTCTAATATC CAATTTCTTA GCGATACTAT AATTGCCAGC
    15061 ATAACCATCA ACAGTATCGA CATATATAAT TTTGTCTGCT AATTTCAGCA TACGGTTATA
    15121 TCTATCGACA CTTTCAGCGT TCCAACGGCC TTCTTGACCT TTAAAAGGAA CAGCTAAGAT
    15181 ATTCTTTACA GGATAGCCTT TAGATTTGAC ATATTCAACT GCAAAGAAAG CAACAGTATC
    15241 AAGTCCTAAT GCACCACCAG TAATAAAATT ATCTACACTA TATTTAGTAT GTAGATTAAA
    15301 CTAATTGATA CATTTTATCA TCTTTAACAG TTATCATACC AGGCATCCAG TAGATAAACT
    15361 CTGTATTTTT AAATGTATCA ATTAGTTTTT GAATAAGGCC TCTACGTTGT TTTGCTAGAA
    15421 ACACAAGTTG TAAATCGTTG AGACTGTATT CATAGTTACT ACCAAGGATA CTACGTAGAG
    15481 ACTCAATTTG TTTTTGAGTA CAGCCTCTAC GATCACGAGT ATCTTTGATA AATGAACATT
    15541 GTATATCGAC AAATCTGTCA TTAATGATGA TATCACGAAT GACTTTACCA ATAATATAGT
    15601 CTGTATTATC ACGATTTCTA TCATAGATAT ATACAGTTTT ATAATCGAAT AATTTAGTAA
    15661 AGTCACTATC ATCTAATAAT TCTGGATTTG CGACTAACAC ACCTTGATAT TCAAACATTT
    15721 TTTCTTCAAA TACTCTAATC ATAACGTACC TCCTATAAAT ATAAAAATTC ACAAAAACGT
    15781 GTAATATTCG TGGCGACAGC CACAGCGACA GCTTACAGAT AGAACAAATA ACAAGCGGCC
    15841 CCGCAGGGGG CTATTAAAGA ACAGTAATAG TATAGCCCTT CTTGGAAAAT AGGTGGCCGA
    15901 TAATACCTCT ATGGCATTTG TTCACGTCGC GACAAAAACA ATAGATACAT ACATTACGTC
    15961 CTTGGTCCAG TAGATGCTTA ATTTCATTTA ACTCGTCAAT TGCTTTAGGG TCAGTTCTAA
    16021 ATTGGTTCAT GTATCTCTTG CAATAAATAC TAAACCAATC AGGTCTATTC ATATTGTTAC
    16081 GATACCAATA GAATAGTTCT TTGCTAGGAG CCAAGTGTAT TAATCTATAA TCAATACCTT
    16141 TCATATAGCC CCTAGCTACA TTGATGTTAA TTACGTCACC TCCTTTCATA ACACCACTAT
    16201 GATAACTTTT CAAATACAGA GTACCTCTAC TCATGCTATC ACCCCCTAGA ATTCATCACC
    16261 GTCAAAGTCT TCAACTTCTT CAGTTATATT TGTCGTATTT ATTTTAGCCA TGCTGTCATT
    16321 TAATTGTTTG TCAACATTGA AGATTAATTT GTATACTACA TTATTAAGTT TATTTACGTC
    16381 TGTGCCTGTT GATGGTCTTC TATCAAACTT ATTAACTGAA AATACAAATC TTACATTTTT
    16441 GTATAGCACT GTTATGTCGT TACCTTTTTT ATATGCAACA AATGCGTGAC TTGTAACATA
    16501 ACCAAGGTAT TTTTCTTCAT TCTTGTCTGT TAAACCAGGT GCTTTATAAA TCATGATGCC
    16561 TTTACTTAAA AAGTCATATA AATATCTGTC TCTAAACACT GGGCTGTCAG GATTTGTGCT
    16621 GTCACAAGCA GGTTCTCTGT TTGGTCTCAT ATGAGACTGA ATAGCAGCAC TTATTTTGTC
    16681 AAGTTCTTCA AGAGTACCTT TAAAACCATA CACAGTTGCT CTAAATACTC TTTCTGATGC
    16741 CATGAAACTA TATGCATAGT TGTTAAATCT AACTACGCCA TAGTATTTAA GCGAATTAGG
    16801 CACTCTATAC ATATTAAGTA TAGCGTTTAC GCCTTTGTTT CCACCAACAA CAGCTAATTT
    16861 GTTTTTCATT GTATATTCGT TCATATCATT TACCTCCAGT AATTTAAAAT AATAAAAAAG
    16921 GAAGACCATT ACTGATCTTC CCAAAAACAA CTAAACTTAC ATATAACTAT CTAGTTCTAG
    16981 CTACATATAA GTATTTAGCT AAATCTACAT ATTCTTCTTT TTCAAAGCAT AGTAGATCTA
    17041 CAGTTTTTAA TTTTAAGCCA TTAAATAAAG TTGTATTGTT GAAGCCTACT GATTTAGCCT
    17101 TAGTAGCTCC ATCTACAACT ACAGGTACAT ATATTTTGCT GACACCATCT GCTGATACTT
    17161 TAACTCTAGT CACGTCGCTG CTTTTTAAAG CATTTATAGC ACCTTTTTTG TTCTTCACTA
    17221 GTTTGCCTTC TTTTCTTTCA TTTGGAGCAA CTGGGAAGAA GTTATCTACT GGTATAGCTA
    17281 CATAGTTGTC ATCTACTTGA GCGTATGGGT CATAGCTAGC TATTAATTGA CCATTTACTA
    17341 CAGTAGCTTC ACCTGTGAAG TTTTCTTCAA CACAAAGTTC GAAGTCTTCA CTAGCGCCAT
    17401 CTTCTAGTAT ATAGACATTA CCATCAGCAT AGTCGCTTGG TTTGTCTGTA ACTGTAAGTG
    17461 GCACATCTAG TTTGTTATCT GCATATTCAA ACACTGCTAT GTCACCGAAT ATTTTGTCAA
    17521 CTGCAGTTAA CATTTTATTA ACTTCTACAC ATTTAAGATT TGCATCTTTG TAATAGAAGC
    17581 CTTTGTTATC TAGGAAGCAT ATTTCAATTG CTAATGAATA TACGTCTTTC ATCTTCATGC
    17641 CTTCTAGTTT TGCAACACCA AATATACAGT TTCTCAATAC TGCTAAGAAT TTATCTGTAT
    17701 ATTTATCTGG TTCTTCTTCA TCTGGTTGTG TGAACTTTCT ACCTCTTACT AATGAAGAAG
    17761 CATAACTTAT TACTCTACGT GTTTCAGGGT ATAAGTCATG TAAGTTTGAC AATCTCTTAT
    17821 AATAATTGTC GTAGTCAAAA CCATGTACTT TGGCTAGTTC ACCATTAACA CAGTCTTCTA
    17881 AACTGTCTTT TACAGCTAGT TTCACATCGC CTATAGCGTC TTCAAATGCG TTTTCTAGCT
    17941 CTTCTGGTAA AAACATTTGA TAGCCTTCAC CAGATCTCAT AACAGCGCCT GAGTTCAAAT
    18001 ATAAATTTGC AGTAAGCGCT TTCTTAGGGT CTCTACCTGC TTTCATGTTA CCTATGCAGG
    18061 CTGACCCTTT GCCAACGAAC CCATGGATGT CTCTGCTGTA ATGTCTGTCT CTATGTTTCT
    18121 TTACATCTAT AGAGCTTTCG CCTAGGGCTC TGACGATATT AACAAAGTCA TTTACGAATG
    18181 TATCAAATTC TTCTTCTGTT GTATCTATAC CAAATGACTT GATTTGTTCT ACTGCAGCTT
    18241 GTATTTCTGC TTCTGATATT CTCTTAAGTT GTCTAACCAT GCCGAATCTA TTAGTCATTG
    18301 TTGCACAGTT TTTAGCGTCA TAGATTGTTT TGATCTTTTT GCCACGAAGT TCTTTTATAC
    18361 TGTCTATATT CTTTATGTCT ACTAATTCTT GTAAAGGAAC TAGCATTTTA TGTAATAAAG
    18421 CTAAGCCTAT TTCTGTCATT TTGCCATCTT CAAATATTAA GCTTTTCTTT ATCATTAATA
    18481 CGTTGCTACC TCTGATGATA GTGATACCTA TATCGCTGCC TAAAACTGTA GTTGATATTA
    18541 ATAATGATAA TGGGTCTTTT ACATCTTTAA TGTCTAATAC TTGTTTTCTT GCTACAATTT
    18601 CTTTATATGC ATTGTTGCTA AGACCCATGA TGTTTTCTAT TTTTACGACT TTGTTTGTTT
    18661 CTTTCATACT ACTTACCTCC AGTAATTTTT ATTTTTTTTA AACATAAAGA AAGAGAGACC
    18721 ATTTCTGATC TCTCTTGAAG CATGATGATG ATTATTTATA AGTGATTATA GCTGCTTGAC
    18781 CTACGTTGTT ATTCTTGATT GCATATTTTC TAACAGCTAA ACTAGTAAAG CCTGGTACGT
    18841 GGCAATTAAC TTCACCAGTT TCTTCATTTA ATTCTTCGAA TAAGCCATAG TGTACTAATT
    18901 CATCGTTGTC ATCATATTCG ACTTCTTCAA AGTATATAGC TAAGTCGTCA CCATCAAAAT
    18961 CTGAACCTGC ACATTGGTTC TTCCAAGTAT TGTCTGCTGG AACCATTATG CAGTTGTTTG
    19021 GACAAGTTTC GTAGAATTCT ATTAAGTCTT GTTTCAATTC GTCATCTACG TCTAATACTG
    19081 CAATTCTACC TTTAAGTTCT TCTAAGCTGA CACATTTGAA TACAGCATAC TCGTCTGGAG
    19141 CTTGAGATGG GTATTTAATA CCTACACAAG TTCTTAAGCT ATCGCTAAGT CTATTATCAT
    19201 ATGTTCTTAC TAGATGTTTT TCTTCAAATG CTGGACAATA AACTTCTAGC ATGTGAGTAC
    19261 CGTAACCTTC GTCAGCACCT GGTTCAACAT AATCAACCCA AGTACTATTA AGGATTGAAG
    19321 TACCACCAGT TAATATAATG CTGTCATCAG GAGTTAGTCT TAAGTACATA GCATTAACTG
    19381 GTATATTTGC TGACGCTGTC ATACTTCTTG CGAAGCTATC GTCAGCTTTA ATTAGGCTTT
    19441 CACCTACATG TCTGTCATGT TCTGCTACGT CAGGATTAGC TGCTAACTTA TTTTCATAAG
    19501 CTTGACCTGC TAATTTTAAT GTAGATGATT TGCTGTCAAA TTTTAAACTG TATTTAGTTT
    19561 CTCTGTTATA GAAAGCTCTA ACTGCAGCCA TTCTACAGAA GTGTTGAATT TCTTCTGCAT
    19621 AGTCTTTAGC AACTTTAGCA ACAGCTTGAT TGCTTAATTT ACCTGAAGTC ACGTTGCTCA
    19681 TAGCTACTAT ATATAAATTG CAGCCATTTT TGATTTTAGC CATGTTGACT GCCTTGAATT
    19741 CGTCTTTAGT GCCAACCAAA TCTACATTGC TTAACATGGC ATTTAATTTT GCTTTAGGTA
    19801 ATTTCTTAAG TGCTTTACCA CTTATCATCT TACCGTTATA CACTAGATGA CATTTGTTGA
    19861 TATTTTGAGC CATCATGATA TTGCAATATC TTGCTATCAT TCTGCCTCTG AAAAAGCGGC
    19921 CATGAGCTTT CATAAGTAAA GTATCGCATC TACCTTGTAA ACTTAGGCCA AACATCATCC
    19981 AAGGTTTTAA TCTTGGGAAT AATGTTTTAA ATAGATGGTA TAGTGTATCG CCATTATATC
    20041 TAACAGCACC ATCTGCGAAG TTAGTACCTA TTTCAGCACT GATGTCGTTG TTTTCTTCAT
    20101 AGTCACTGCC ATAATCAAGT TCTGCATCCA TAAAGAATAC ATTATTGATA TGACCTACCT
    20161 TCATCATAGG TGTAGTTGTA CATATACCTA TTCTGTCGGC TATTTTACTT ATGTCGTCTA
    20221 TACTAACGTT GTCTTTTAAT AACAGCTCAG CCCATTTATA GCCAACTGAA TGGCCAGTGA
    20281 TAGCATCTAT TTCATTGAAT CTGGCTTGAG CTTGTTTTAA CAAGTCACCA TTCTTATCAA
    20341 CTACTGCATA GTATATTCTA CTGTGCTTAA TAAGAGATGG TGACACAGCA TAAGGCATCA
    20401 TTACAAGGTC AGCGTCTTTA ATGTCTTTAG CAAGTCTAAA CTTACCATTT TCTCTTTTGA
    20461 TGCCTATAAA TATTAATGAT CTTATTCTTT CTGCCATAAC ATCCTTAGTT GTCAAATCGA
    20521 TGATACCACT GAAGTCTACT ATATATAGAC CTTTGATGAA AGCTGCGTCT GCTTCTTTGC
    20581 AGTCGCCTGT GATGTATTTT CTATTGCTAA TAATTTTGCC ATCTTCTTTT TTGATAGCTC
    20641 TGATGCTTCT TCTAGTGTTG TCAACTTCAA AGTTATTTAA TATGTTTAAC ATACCAATAT
    20701 CTTCAAAAGT TCTTTCTACT AGAATTCTTT TCTTGCCTGT TCTTTTGCCA TTAACTTTAA
    20761 CGTCTTCATA AACAAAGTTG AAGCCATTAA CTATATTACA AGCTTCGTTT AATGGTTTAA
    20821 CTATTGCCTT TTGGATTTTT GTTTGTTGCC CTACAGATAA AACTTTCATG TTATTACCTC
    20881 CTACTAGGAA AAATATATTC AAGCCTTTTT AGGGCATGCT CAGGCCCATG AACTACTCAG
    20941 CCAATCTGGT TTATGCAAAT AAAAAAGAAA CTTATGTTTA TGCTCTGTTA TAACGGCATA
    21001 AATGCATATA AGCTTCTTTT AAGATTCTTT CTCTTTCTTT GTTGCTCATA GTGTAGACTT
    21061 TTATATGAGC AAAATATCTA GCATCCTTTT CACAAGGTTG CTTTCTATAG GCAGCATAAT
    21121 CTACAAATGA GTTTATATAT TCGTTATTGT CATATACATT ATTGTCATTT TGCCATGCGT
    21181 GTCTAAGTTC ATGGCATATT GTATCTAGCA ATGTATTTAA ATCTGATATA GATCTTTTTT
    21241 GTCTTATAGC TCTGTCTATA TAAAAGCTAT TTACGTATAC ATAATCGTCT ACGTAATTAT
    21301 AGCTTCCTAA ACTACATTCG TCTTTTTCAT AGGCGATTGT AGACATATTT CTACCTATTA
    21361 TGTCTTTTGC CAAAGTTGTC ACAATTGACT TAGCTACTTC TTCCATAGCT ATTTCTTTGT
    21421 CGTCAATCTT TCTCATTTCA GCTCTTATAA GCTGTTTTAT TGTCATAACT CCAATGTTTT
    21481 CTTTTTGAAG TCTTGCAGAT ACTTTTTTGT ATATTAATCT GCTTATTTCG TCTAATTCCT
    21541 TAGCTGTTTC GTCGCTCATA GCGATTGCAA ATATTGCTAA ACCTGTCATA ATACCAGCTA
    21601 ATACTAATAA TACTATTTCT ATCATTTTCA ACATAACCAA TTCCCCCTAT ATGTACCTAT
    21661 ATAATTGGAT TTATATAAAG AAAGCGTATA TAGGTAAAAT CCATAAAACC CTATATACGC
    21721 TTATATATGT ATATTATTTA TCTAAAAGTT CTGCTATTAC AGCAACAACA GCTATTATTA
    21781 AAGCTGTAGC TACCATTACG CAGCCCATAG TTATTGTTGA TATATTCATC ATACTGCATT
    21841 CTATACTAGT ATTTAATGTA TCAACAGTAT TGTATATTAG TTTACCTTCT TCGAATGTTA
    21901 CTATTGCTAT ATCACTATAG CTATTATCGT CTTCTTTAAC TAGTCTTACT ACTTCATTTT
    21961 CAGTTAAGCC ATTTTCTTTA GCTGTTTCTT CGCTGCATCC ATTTAACATG AATGATAAGT
    22021 TATCTTTAAC TAATTCATGT TTAATGTCTT TTACATCTGT TGCTTCTATT ACTGCTATTT
    22081 GTTCTTTTGC TTCTAATATA TCGTCATTTC TACTTGCTGC TACACTTATT ATAGATACCA
    22141 TTGATATTGT ATCTATTACT ATTACTAATA CTACTAATAA CATTATTTTC ATTTTGTTTA
    22201 ACATCATACA AGGGCCTCCT ACCCATATTT CATTATATAC ATACATATAT AATGCTACAC
    22261 TGTTTGTACC ATGAGATTGT AGCTTCTCAT ATCTTTAATT TACTAATAAC TATGAATAAG
    22321 CACTCCCCAC ACAATCATGT TTACATATGT ATGGAGTGCA TATAGCTTAC ATATGTAAAC
    22381 AATACAAATA GAATACTATG TACTGGTTCA ATTATTATTT GCATTTACCT GATTTCTTTT
    22441 TGAACCATTT CCCTACTTTG ACTTTTGCAT CTAGCCATTT CATTATTAGT ATGTTAGAAG
    22501 TAGGTCTAAC ACTATAATCT ACTATATGGC CTGTTTTGCT GTATTTGTAG CTGTCACCTA
    22561 CAAATTTAAT GATTGCACTA TCTTCTAGTG CATATAGTTC TTCATCTGTT AAGAACCATA
    22621 GGTGATCTAT TTTATCTAAT AGTTCACCTT TCTTGTTGTA TACTTGTACT TTTTCTAAAA
    22681 GGTAAGTAGG TTGATCATTC CAACCATCCC AATCAACAAC TCTGTACTTA CCAATAACTG
    22741 TTATACCTTT CTTATTTTTT AGTACTTCTC TCATAATGTC CCCCATTGCA GCTGGTATGA
    22801 CGTTGCATAT TACTCCAATA CTGCTCATAT ACACTACTCA CCCAGGTCTA AGTACCCTGG
    22861 GGCAACAATT CTATTGTTTG AGGAGTATAT ATATAAAGGT AGTACTGCTC GCAATTTTTG
    22921 AAAAAATTTT TTCCCCTTAT ACTGACATCA TATATATTTC AAGGACGCTT ATAGTTCTAT
    22981 TGACATCAGA TGCGCGTAAT ATATTTATAA CTATAGGTAA TAAGAATAGA GATAGGAGAT
    23041 GGTTATATGG CTCAAGTAAA AATTAATAAA GAGAGATTTG TTGAAGGTAG ATTTACAGTT
    23101 AAACAAAGAG TTGTCGATAC CGATGAAATA ATAATAGATA AAGATGGTAA TGAAGTACCT
    23161 AAACAAGAAA TAGTCATTCA CGGTATATTT TCAACTCATG ACTATATCGA AGAACTCGAT
    23221 ACTTTAGAAT CAGAACGTTA TTTATTACAA GGCGTACATG TATTTGAAGA AACATTCGGT
    23281 ACTAACGATT ATGAAATAAC ATATGAATTT ACTGCTGATT CTCTTACTGT TAAAAAGGAT
    23341 TATGTTCCAG ATAAAGTCAA AGTAATTGTC GAAGCTAATC TGTATCAAGA TGAAAATACA
    23401 GAATACTTCC ATAGTGTTAA CTGGAATATA GCTGAAGGAA TCTACGACGA TATTATTAAC
    23461 GGAGGAAAGG AGGTATTAGA AGATGGCGAA CAAGAGTAAT AAACAAATAA GCGAATATGA
    23521 ATTCGAAGTA GATCAAGAAA TAAGTCATGA ACTTGTCGCT GACGAAGTTA AGCGTCAAGA
    23581 AGTAGTAGAA AACAGAAAAC GTTTAGAAAA CGATTTAATT GCCGCTGATA ATCCATGGGG
    23641 ATATTCTCCT GCAGGATTAG AGTCTAAAAG TGCAGCTATG GCTATGTTGT CTACTAAGTC
    23701 TGGGCTTTAT GCAAGAATTC CGATTACATG TAAAGGCGAT TGTTGCCCAT ACAGTGAATC
    23761 TTGCATGTTA TTAAAATATG ATATGGCTCC AGAAGGTGAA AAATGCGCTC TTGAGACTGC
    23821 TTTAATAGAA AAGAATCTAG AGGGCTATAA ACGTGATTTT GACCTAGATC CTAGTTCTTC
    23881 ATTTGTAGAC TTCACATATG TTAAAGAACT GATAAATACA GATATAATGA TAGAACGCGC
    23941 CCAAGCTCTA TTAACACAAG AGGGCGTAGC TGTAGAAGAA GTATATACTG GTTCTAATGA
    24001 AAGAACAGGA GATGACTTCT TCAGAAAAGA AGTATCGAAA GCTCTCGAAA TATATGAAAA
    24061 ACATTGCAGA CGTAGAGATA AGATACTTGA TAATATGTTA GCTACACGTA AAGCTAAAGC
    24121 ACAAATGAAA CAAGGTGACG AAAAATCTAT TTACGATATG ATTCAAGAAA ATATAAATAT
    24181 GGATTATGTA ATAGAAGAAG TCCCTGAAGA ATTCCAAGAA GAATATAGCA CCAACAACGA
    24241 TACTAATAAT GAAGAGGAGT GATATATATG GCTGTTGGAG ATATAGGAAA AAAAGCAATA
    24301 CAATTTGGTA GAAACGTAGC ATATGGTTTA AAAGGTTCAA CTGTAGGATG GGCCGAAGGT
    24361 ATAGGCATAC GTCAAATACA AGCTAATATG ACTGCAGACC AAAAGAAACA TTTACTTGAA
    24421 TATGGTAAGA AAGCTGAACA AGCAGCTTTA AGGAATGGTA AAACTGCTAA ACAAGCTAAA
    24481 GACATATCAC GTGACGCTAG AAGAGAGTTA GGAGAACGTA TACTTGCTAA ACAAACTAAG
    24541 GGTTATCAAG TAGGAGATTT CCTTGGCTAT GGCGTACGTA ATATATATAA AAATAAAAAA
    24601 GATGGAATGC CATTTGATAA AGCAGTACAA AAAGCATTCA CTAAGACTGT TAAAGACGAT
    24661 AAAGGTAATC TTGTTAAACA ACTTAATGCT AAAGCTATAG CTGGTACAGC AGTAACAGCT
    24721 GGTATGGCTG CAAGGGTAGC ATCAGGTGGA GGTCTATACA AAGACCGTAA CGGTAATACA
    24781 AACATACCTG TTATTCCGTT TATTTAGGAG TGTGATTTAT AAATGAAGAT TCCAGGACTA
    24841 GGTTTTATAG GGAAACGAAT AGGTAAAGTT ATAAGTCAAT CTGGAGGACC TGAAGCTAGT
    24901 GCGCTTAAAG CTATTGGAAA AGTTGGAGCC TTTGTAGGTA AAGGTATAAC AAAAGGATTT
    24961 AAAGTAGGTG CAAATGCTGC TGCTAAAGTT ATTGGATTAA CAGAAGAGGC TGCAGATGGA
    25021 AGAACTATCT TTGAGATGGG TAAAGACATC GGCAAGGCTG CTGGTAAAAA AATAGGTAAG
    25081 GCAGGAGCAT ATGTAGCTGC AGAAGGAGGG GCTCAGTTAA ATTACGCTAA TTTTATTGCA
    25141 CAACAATTAA CTGGTAAAGC ACCAATAACT AGTTCCCTAC TAGGAACTAA TCATCCAGTA
    25201 ACAAAGATTA TGAAAGCTAT GGCTCCATTA AAACCTTCTG ATAAAAGCTT AATAGGATAC
    25261 AAATTAAGCA AAACAGGTAA AGGTTTAGTA ATTGGTGGAG CTATAATGGC TGGAGTAAAA
    25321 GACGGAGCTG TTGCTTTTAA TAATTCTAGA ATTGGTACTA ACGACGGTAC TGTTTATAAC
    25381 AACTTATTGC AATCTAATGG TCAAGGTAAT ACTTGGCAAA GTATGCAACA CAATTATTTA
    25441 AATAATGCAG GAGCTACAGG AGATCTTGGT CTTGCATTAC ATGACTTGCA TCATTCTCCA
    25501 TATTATTAAA ATTAAAGGAG GTGAGAATAG ATGCCAAGAA CACCAGATAA TGAATATTAC
    25561 AGACAACGTA TAATAAATAG TATGTGGAAT AATATGGATC CAAATATGAC TATCGGTGAC
    25621 GTACAACAAT CGTTTGCTTC ATCTGGTATT GAACCTGTTA GACCAGGCGA AATAAATCCA
    25681 CAGCAAGCTT ATCGAGATAT GGTTAATAGG AGACAGCAAA TACAGATAAA TGATGCATGG
    25741 AAAAATGTAA ATAATAATAT GAGCGTAGAA AATTTCATGG ATCAATTTGT CGGCGTTGAT
    25801 GGACAAACGC AATTAGATAT AAATGGACAA AAACTTCGTA TGCGCGGTAT TCAAAACAGA
    25861 AATGCTGGCA TACCTGAACA AGAAATCGGA GGAGATATAT GGGATTATAT TAATAGAAAT
    25921 AACATAAATG CTACTATAGG AGACGTTCAA AAATCATTTG AAGCTGCAGG TGTGCAACCT
    25981 GTCAACTCAG GAGACATCAA TGCTCAACAA GCACATCAAG AAATGATAGG TCGTAGACAG
    26041 CAATCACAAA TAGAAGACGC ATATAAAAAT ATAGATAAGA ATACAACTAT TGAAGAATTC
    26101 ATGGACCGTT TTGTAGGTAT AGATGGGCAA ACACAACAAG ACATAGACGC TATGAAGCTT
    26161 TCTAATAGAG TAAAACAAAA CAGAGCTGCT GGATTGTCAG AACAAGAATC TATAGACGAT
    26221 ATGTGGAACT ATATAAGTAG CAACAATATA AATGCTTCTC TAGAAGATGT ACAAAAGTCA
    26281 TTTGAGGCTG CAGGTGTAGA AGCAGTTAAG CCTGGAGAAA TCGATACTCA ACAAGCTGTT
    26341 TCAGAATTAC GAGCTCATAG AGATCAATCT CAAATCGATG ATATATATAA AAACCTTGAT
    26401 CCTAACATGT CAATAGAAGA CTTTATGGAT CAATTCGTAG GTGTCGATGG ACAGACTCAA
    26461 CAAGATATCG ATGCTATGAA ATTATCTAAT AGAGTTAAAC AGAACAAACG TGCTGGGCTA
    26521 TCTGAACAAG AATCAATAGA TGACATGTGG AATTACATTA ACGACAATAA CTTAAATGCA
    26581 TCTATCGAGG ATGTTCAGAA ATCATTTGAA TCAGCTGGAG TTGAAGGAGT AGTGCCAGGT
    26641 GAAGTAATTC CGAGCCAAGC TGTTTCTGAA TTAGCTGGCG CGAGAGAACA AGAACGTATA
    26701 GACAAGATAT GGAACAATCT AGACCCTAAT ATGTCTGTTG AAGATTTTAT GGACCAATTC
    26761 GTTGGAATAG ACGGTCAAAC TCAACAAGAT ATCGACAGAC AAAAACTTAT AAACAGAGTT
    26821 AAACAAAACA GAGCAGAAGG ATTAGGCGAA CAAGAAGCTA TCGATGATAT GTGGAAATAT
    26881 ATCAGTGATA ATAATTTAAA TGCATCAGTA GAAGATGTTC AAAAATCGTT CGAAGTAGCA
    26941 AGAGGCGTAA GACCTGAATC TGACCTTCGT AGAGTTACTG AAGAAGCCGC TTTGACTTAC
    27001 GACGGTATTC CTGAAAGCGT AACAAAGCAA TTCGATACAT TTAAACCTAC TGTTAAAACA
    27061 TTAAAAGATG GTTCAAGAAT CGAAACCATA GATTTAGGTA ATGACATGTT TACGAATGTC
    27121 AAATTCGATA AAGATAACAA TATTTTAAGT AAAGGTTACA CAAAAGGCAA AGATGCTTAT
    27181 AATGTTTATT ATAATACAGA AGGAGATATT GTATCTGAAG CATATAAACA CAATAAGGTA
    27241 ACTAATAATG TTGTTGAATA TAATAAAAAG TTTGAACCCA CAGACATAAC GACAACAAAA
    27301 GAATTTGATT TAGAAACTGC TAAAGGACTT AAATCAGAAG CTAATAAATT ATGGGAACAA
    27361 TTGCAATATG GTGGAATTAA TGATCAAATA CCTTATGTTC ATTATAAAAA TTATAATCAA
    27421 CCAATTAATC CGAACCCAAA TCCACAACAA CCACAACCAA AACCTGAGCC AAAAACTAAG
    27481 CCAGGTCCAC AACCTGAACC AAATACTTTC AATCCAGAAC AACCAGATCC TACATTACAT
    27541 TTTAATCAAC CAGATTATAA AAAATATAAA ATGCATGATG TTGTAGCTGA TGAATTTACA
    27601 CCTACTCCAT TAAGCAGTTA TGATAGACGA ATGAAGGAGT ACAGTGATTA CATAGAAGAA
    27661 TATGAAAGAA TGCAAAAGAT GGCTCAAGAG TCTGCTCTTA CTTCTGAAGC AGGAGCTCGT
    27721 AATTATGAAA AGAATAAAGA TGCACTTGAA AAATTCTTTG GTAAAGATAA ATTCAGTTCT
    27781 GAAGATGCTG CATTAAAATA TGAAGAAGCT AAACTTTATG GACCTCATAG AGACAATCCT
    27841 AACGATCCAT TACGAAGAAA TAGTAAAGCT TGGTGGGACG AACGTGAAGA ACTTCTTCGC
    27901 AAACGTAGAG CATGGAGCAA GAACAGACAA AGCTTTGTTA ATAGTGAAAA AGCTGCACGA
    27961 GAACTTGCTG ATACTAAATT CTTACATGAA GTAGCTGCTA ACAGAGATAT CTATGATTTG
    28021 CTTAGAACTC AACCTCCTAA TTATCTTGGC ACACCAGAAG TTATTAAATC AATAACTGAT
    28081 GCTGATAAAT GGTTAAAAGA TGAAGAGAAT ATAGCTCGTT ACAATAGCAT ACCAGAAGAA
    28141 TTTAGGAATC AGGTCGAAGG AGACATCAAA AAGAAAAGAT TCGAACTTAA TAAAGCTAGA
    28201 CGTAACGCTA AGCTTGATGC TGATTACGCT AACTTCAGAT CTAATTATGA GTCTTTAACA
    28261 GCATCACAAA AAGAACAAAT GAGACGTTTA CGTAGATTAG AATCTAGATA TAGAAAGGTT
    28321 AATGACCCTA CTAGACGTGC AGATATCTTA GACGAAATAA ATCAAACTAA AGATAAAATT
    28381 AAAGATTTAA AGAGTCAAAG AAAAAGTACT AAAAAAGATA TGAAGCGTAC AAACGCTAAA
    28441 ACGCGTGATA GAGCTAGTAA TATCAAAGAA GAAATAGGAA ATATAAAAAA TGAAATAAAT
    28501 GATAATAAAA TCTTCGGTTC AATTCAAGAA GCATTCGAAA AAGAAAGAGC TGCTAATCCT
    28561 TCATTAACTA TGGAACAGTA TTTAAAAGAT AATTATAAAA ATACTCGATT CGAAAACTTT
    28621 AAGCCTAAAG CCGATTACGA AGTAGAGCAA CTTAAAGATA AATTACAATT CCATAAAGAT
    28681 TTATTAAAAG AAAAGGCTGG TATAGATATA GCTAAAGAAG AAGGAGATAT AGTAGAGAGA
    28741 GGTCTAGCTA AACTTAAGAA AGCTAGTAAG CTTGATATAG CAATGTCAAC TGTCGGTGCT
    28801 ATCAGTAAAT ATAAAGATTC ACGTAAACAA GGACGTGGAG TTATGTCTTC TGCAGCACGT
    28861 GCTGGTGTTG ACTTCGCCGC ATCTCAATTA ATGGGTCCAG GATTATATAT GGGTCTTACT
    28921 GCATTTAGAG CAGCTCCTAA AGCGCTCGTT ACTGGTGCAA TGTATTTACA AAACGAGGTA
    28981 CGACAAATGA ATACAGCTTC TAGATTCAGA GTATTTGGGG ACGCTAGTTT CCAAGATTCA
    29041 GATCAATTAG CTACAATGAG ACAATCTGGC ATGGAAATGG CTAAGATGGC TAATTACAAT
    29101 CTAGAACAAA CATTAATGGG TAACGAGGCT CGTTATTTAC ATAAGTAAAT AATATATTAA
    29161 TTAATAGGAA GGAGGAAATA GTGTATGGCG AATGTTTTGC CAAAAGCTCA ACAACTAAAA
    29221 CTACAAAACG TAATGAATGA TCCTGTTAAA TGGGCTCAAA CGTTTTTAAT AAGTTATGAT
    29281 AAGAATTTGA AAAAAGATAC GCCATGGACT GCACGTTGGT ATCAAGTACA GATGCTCCGC
    29341 GATAAATCTC TTAAAAAGGT TTATCGTTGT GGGCGTCGTA CTGGCAAATC CGAGGTTATG
    29401 GTTGTAGAAG CACTATATAA TGCAACCACT AACAGAAACT ACAGGGTTTT ATTAATAACA
    29461 CCGTATGAAG CGCAAGTACG TTTATTATTC ATGAGACTTA ACGAATTGAA AAACTCTAGT
    29521 CCGTTGCTTG CCAGTCTTAT TACATCTACT ACTAAGAATC CATATAAGAT GGAATTTAAA
    29581 AATGGTAGCT GTATAATGGG ATTTACAACA GGAGCATCCT CTGGTTCTTC AGGGGCTTCT
    29641 ATTCGTGGTC AAGCCGCAGA CTTACTAATA CTAGATGAAT GTGACTATAT GGCCGATGGT
    29701 GATTTCGATT CAATAATCAT GATAGCAGGT GAAAGACCTG ACATACGTGT TATAATGAGT
    29761 TCTACTCCAA CTGGTAGACG TGGTAATTTC TATAACTGTT GTACTAATAA AGCAACAGGT
    29821 TATGTTGAAC ATTATCATCC ATCTACTCAC AACCCTCAAT GGTGCGAAAA GATGGAAGCA
    29881 GAAATGAGAG CTATGCTTTC TGAACAAGGT TATATTCACG AAGTTTTAGC TGAATTTGGA
    29941 GATCAAGACA CAGGTGTATT CAATAAAGAT AGACTTGATG AAGCATTAAC ATTCTATGAC
    30001 TATTCATACA GAGAACTTGA TTGCTATCAA AAAATGAGAT GTGAAGAAAG TGGTAAATGG
    30061 CCAGAAATGT TAATATATGA CGAAACTAAT CCAGCTCCAC CTAATATATT CCGTACAATG
    30121 GGTGTTGACT GGGATAAATA CGGAGCGTCA TCATCTATAC TAATATTAGA ATACAATATG
    30181 GAATTACAGA AATTTATGGT TCTATTACGA TATGAAATGC CGAAAGCAGA ATACTCATAT
    30241 GATGAAGCAG TTAACACTAT CATAAGACTT AATAGAATAT ATAATCCATC ATTTATCTAT
    30301 TGTGATAGAG GTGCAGGCGA ATATCAAATA GAAAGATTAC ATATTTATGG AGACGAACAT
    30361 CCTGAAAGTG GTTTAAAACA AAAAGTAGTT GGTTGGTCAT TCAGTAATAA ATTAACAGTA
    30421 CATGACCCTG TTACTGGTGA AGAAGATAGT AAACCAATGA AACCATTTAT GGTATCACAA
    30481 TTACAAATAG CTTTCGAAAG AAACAATTTA GCTTTATCTC CATATGATGA AGTATTATTC
    30541 AAACAATTAA TAGACTATGA AGTAGAAAGA ATGGGAGCTA ATGGAATCCC TACTTTCACT
    30601 AGTAAAGAAG AACACTTTAT AGACGCACTT GGACTTGCTT ATTTAGCAAT GACTTTACGT
    30661 TTTAAACAAT TAACAGGAGT AATGCAAGAC CTAGAAGTAT CTTCTAATTT CGTTACATCT
    30721 AATGTTAATT TAGCTCGTAA AGATGATACT CGTGCAATGG GTCTTGGAAG AACTGGTAAG
    30781 GTAGCACCAG AAGTACAAGA ATTCTATGAA AACTATCAAT ATGATGAACA TCCAGACGAG
    30841 CAACAAAAAT GGGTTAAAAC TAATTTTAGT AGCAGTTATT ATAATAATAA CTCTTTCTAC
    30901 AATAGCTCAA GTAGGTCTAC ATGGGGCTCA AGATCTGGAG GACTAGGGAA TTTTAGAAGG
    30961 TGATAAATAA TGGCTGACGA TAAACAACGC TTAGGCTATA CGCCACAGAT AAAGTATACA
    31021 GAAGATTATT ATTCAGACTA TAATCCGCCT GCTACTACTC AGACATCAAA TGTATCTACA
    31081 ACATCATCTC TTGCACAGGC TGCTAATAGA ATAGACAGTT TAATAGATGG TTTACCATCA
    31141 GAGTTAGCTA ATGCAATACG AGATATCTAC AATCCTGTAA TAGATATGAT TTACACTCCT
    31201 TTCTTGAAGG ATAAAGTTAT ACCCGATAAA TCAATTCAAA AAGAATTAAT AATTAAAATA
    31261 AATAAGGATG ATAAGACACC ACCAGATCCT AATCCTAAAC CACCAGGTGG AGACCCAGAT
    31321 AATCCTCCAG ATAAACCGCC TACTCCTGGC GGAGGTGACG ATCCTGATAA ACCACCTGTT
    31381 AATCCACCAG GCCCTGATCC TGGTGGTGGA GATGATAAAC CGAGTATAAT TAATGTGCAA
    31441 TCTATCTATT TAGATAATAG AAGTATTTTT ATTAATGTAG GTCAATACAG AAAATTAAAC
    31501 GCTACAATCG TACCATCAAA TGCTACAGAT AAAACTGTTT ATTGGTCAAG TGATGATGAA
    31561 TCTATTGCTA CAGTAGACCA AGATGGTAAT GTATATGGAG TAGCACTTGG TAAATGTAGT
    31621 GTTTATGCAA GAACGTCAGA TAGACGTAAA TATGCAAAGT GTAGAGTCAG AGTATTAAAA
    31681 AATGGTGGTT CAGGTACTGA TGAACCTGAA AAGCCAGATC CTACTCCTGG CGGAGACGAT
    31741 GATAAAGATA TACATGTATT AAGAGTAGAG GTTGAACCTA AATATCATGC TATGAACAAA
    31801 CATAAAAAAG TACAACTTAC AGCAACAATA TATCCAGATA ACGCCAGTAA TAAAGAAGTC
    31861 ATATGGTATT CTTCTGATAC GAATATATGT ACTGTAGATG AGTACGGCGT TGTTAATAGC
    31921 CATGATGAAG TAGGACAATG TAAGATTTAC GTAGAATCAG TTGATACGCA TAAGAAAGCT
    31981 ACATGCTATA TAAATGTAGT ATCAGATGAT GAAAATCCAG ACGATAAACC AGATGACGAT
    32041 TCACATCCTG GTCATCATCC TAATCCTGAT CCAACACCTG GTGGTAATCC TGATGATGAT
    32101 CCATCAAAAG ATAATCCTGA TGGTTCTGAT CCAGATGATG ATGATGATGA TGATGATGGA
    32161 TTATGGGATA CAGACGATTT ACCAGAGCTT ATAGTCAAGA GAGAAGATAT ACGTGACGTA
    32221 ATAGAAAATG AATTTATTAG AAATATATCC GATTTGCTAG ATTACTATTT TAATAGATTA
    32281 ATCAAACAAT TAAGTGGTTA TTACTATAAT AATTTAAGCG CACTTATGGG GCTTAATACT
    32341 TCTAGTGTTA AGAAGCTTGT AGGCAATATA GAAGATTTGA CAGTAAAACT TGATTCTCAA
    32401 CATTTAAAAG ATTTAGCTTT ACGTCAAGAA AAAATATCAA ACGTTAAATT AAGCTTCTTT
    32461 GAAAATAATT TTAACGTACA TCAAACTACA CGTCATATTC AATCATTCTT AGTTACTTAC
    32521 GAATTAAAAA AACGTTATGT AAATATACAA TTCGGTAATA GCAAAACTAA TGAAGGTTCG
    32581 TTATCTAATA CAGTTCTTAA AGGAGCTCGT CAATCTTACG ATAAACAATA TGAAGATACA
    32641 TATATAGATT TATTTAAATA TTTGAATTCA TCTATTAAGA TTTCAGATGA TATTTTTGAT
    32701 GAAATAGCAA GAGGTTATAA AATGAAAGAA TTAATGATTA AGAAAGGTGG AACACGATAA
    32761 TGAATATTAA ACCAGCTAGA GGAAGAGTAG TACTTAGATT ACCTAGAGAA GAAAGAAAAG
    32821 AAGAAAAAAC TTCTTCAGGT ATAATCATAC CTAAAAATAG TAAAAGTGAT GCCGAAGCTA
    32881 GAAAAGACTT TGCTGAAGTA TATGCAGTAG GGGAAGGTAA AATATTAAGC AATGGTGTCA
    32941 TAATGCCTAT GGAATATGAA CCTGGGCAAA TAGTATTATT TAATAAATAT GCAGGTATGC
    33001 AAGTAATAGA TGCTAGCGAA CCTAACTATA AGTATTTAAT AATAAGAGAT ACAGATATAG
    33061 AAGGTATTAT ATCAGAATAG GAAGTGGTTA CACATGAGTA TAAGAGACCG CCTATTTCCG
    33121 CCAAGCAAAA AAGACAAAAT TGATCCTGTA GAAAAGGAAT TAATAGAAAC TATTCAAGAG
    33181 GGATTGGTTA AATCCTCTCC CCTTGAGTTT AAAGAGGTGA GAGTAGACGA AGGCATATCT
    33241 TTTACTAAAA AGGTAAGCAG CTTATTTAAT CCTAAAGCGA TAAGCAATTT TGCTGTTAAA
    33301 TCTGTAGGAT TCTTAACTTC TCAAGTATAT CGTAGAGAAG TATTTAGTAG ACCAGAGTAC
    33361 AATCTAGAAG AAATAAGAGA CGCTAGTGAA TCTGATTCAT ACATTAAGAT TTCATTCTCT
    33421 AAATATTCAT ACTTAATATT TAAAGCAGGA TGGACATTTA AAAGTGATAA TCAGGAAGCT
    33481 ATAGATTATC TTAATAAAAG ATTTAAACTT ATGTCTTATT GTACAGGCAA ACCTATGGAT
    33541 ATACTTTTAC AGGAGATAGC CGACGACTTT ACTAGATATT CAAACGTTAT TCTATTAAAG
    33601 TCTAGAGTTG ATTCTATACC TGGAGTAAAA GCTACTCCGT TTGACAGTGA TCAAGTCGTA
    33661 GGTGGATATT GTAGGGTAGA TCCAGCTTCA GTAAAAATCA AAAGAGATAA ATATGGTAAT
    33721 GTAATTAAAT ATGAACAAGG ACATGGGGCT AATAAAAAAC AATTCTTTCC ACGTGATGTT
    33781 ATTCATATGT ATTACGACAA AGATGCTAAT AATGCTTTTG GTACACCAAG AATAATAGCA
    33841 GCATTAGATG ATGTTAAATT ATTAAGAAAA ATAGAAGGTA ATATAGTAGC ATTGATACAT
    33901 AGATTTTCTA TGCCACTATA TCAATGGAAG ATAGGTATAC CAGAAGTAGG ATTTCAAGGT
    33961 ACTGATGCTG AAATAAATCG TGCTAAACGT GAAGTAGAAT CAAGTTCACT TGATGGACTT
    34021 ATTATTACAA ATGAAAAAAC AGAAATAAAA GCTATAGGAG CTGAAGGTCA TGCTCTTAAT
    34081 GCAGAACCTT ACTTAAGATA TTTTGAAGAC AGAGTTTTCT CTGCTCTTGG TGTTTCTGCT
    34141 TCTCAAATGG GTAGAGGCGG AGCTAAACAA GATGCAGACT CTATGGAAGC TCAAATACAT
    34201 GATACAGTTA AGTTTATACA AAGAACTATA TCTACATGGA TAAAAGAAAC TGTAATAACT
    34261 GAGTTATTAT TAGAAGGTGG ATTTAATCCA TTCGATGGTT CAGCAGATGT AGATTTTGCA
    34321 TTTGAAGAAA TCTCACTTGA AACTAAACTT AAAAAAGAAA ATCATGAAAT GCTTAAATAT
    34381 CAATCTAACA TTACTACATT TGAAGAAGCA AGAAGAAAAA TGGGTATGAA AGATGAAGTA
    34441 GAAGATGAAG ATAGATTATA TCAACGTATG ATAGCAGATA AATCTAGTCT TGATCAAATA
    34501 GATAGAAATG GAGAATGGCA AGAAAGATTA GCTAAAATAA ATGCAGCTAA GACTGCAGCT
    34561 AATAATAGTT CAAGTTCTTC ATCATCAAAT TCTTCTAGTA AATCATCTGT TAGTACTAGC
    34621 AAATCTAAAA CAAGAAACAC TAGTGGTCAA AAGCAACCAA GTAAGGCTGC TACTAATAAT
    34681 AACAGACCAC AAAATCAACA TGGTACTTCT AGCGTAAAAG TTAAAGAGCT ATCAGATTTA
    34741 GTATTAGATT TTATATTAGA CTTACAGGAA GATAGCATTT CTAATGAAAC TGTAATAAGT
    34801 CTGTATGAAA ATACAATATA TGACTACTTT ATAAGAGAGC TAAACAGAAT AAGCCTTAGA
    34861 GCCATTAATG AAGCGACAAT CGAAATCAAT TCAGTTGACG AATCTTATCA CTTACTTCCT
    34921 AATAAGAAAA TTGATATTTC TAGTCAAAAT AAAGAATTAC AAAAAAATAT TCGTACAATC
    34981 CTTGAAGATA TGAATGATTC TAGTAGTAAT AATAAAGATG ATATCAGTAG TTTATCTAAT
    35041 TACTGTACAT ATCGTTTAAA ACTACTATTA GAACAGCATG CGAAAACTAC ATATGATTTT
    35101 TCTTATATTA AAGCAGGTTC TTTATTAGGA ATGAAGGAAG TCTATATTAA ACAAGGAAAT
    35161 GAAATTGAAA ATATAGATAT TAATTTTGTA GAAAGTTTAA ATGATGTAGA AGTTTTTAAT
    35221 AACTATACAA TCACTTACGA TAAGAGAGGT GATAATGAAT AATGGCTATA GAAATTAGAG
    35281 AAGAGGTTGA TGCTCAAATA AAGTTTGTTC CTAACTATAT ACCAGGTAAA GATCTTAATG
    35341 AATCTTTAAG TGTGAATCCA ATAAGTGAGG ATTCAATAAT GGTAGATATA GAAGGTATAC
    35401 ATTCTGTTAT TACAAGAAAT CTAAATTATT ACGAGCCACA CTGTTTAGAA ACAAGTGTTC
    35461 CTAGATGGAC AGAACCTTAT GAACGACCTT TAATTATGCA TCATAAAGAA CAAGATGGCG
    35521 TAACTATAGG GAGAATTAAA CAGTGTACAT ATGTTGATTC ATGCGAAAGA ACAAAAGGCC
    35581 CAGGATTAGT ATTCACATGT AATGTAGGTA ATAAAGATGG TATAGAAGGT ATTAAAAATG
    35641 GTACTTTAGT TACTACTAGC ATAGGTGTTA TGGTTCGAGA CTTACGTTGT TCTATATGTG
    35701 GTAAGAATCT AGCTGAAGAA GGCGAATGTG AACATGTTAA AGGACAAAGA TATGATGGCA
    35761 AATTATGTTT CTGGATTATA AAAGATATGG AACCTAAAGA ATTGTCATAC GTAATTGTTC
    35821 CTAGTGACAA ATATGCTCAT AATATAAAAA TTTATAAGCC TGATGCAAAG ATGCTAGGAG
    35881 TATCAGAATC TTATAATAAT GAAGATGAGG TGAATGAATT GTCAATTAAA GATTTGTATT
    35941 ACGACGAAAT CTCTAAGAGC TTAGCGATGA AAGAAGCTAA AGCATTAGAA GAAGATGGCG
    36001 AAAAACCAGA GGATAAACAA GTCCCTGATC AGCCTAAACC TGAAGGTGAT GAACCTAAAG
    36061 ACGACAAAGC TACAGAAGAC AAAAAGCCTG AAAATGACAA ACCAAAAGAT GATAAACCTG
    36121 AAGGCGAAGA TCCAAAAGGT AAAGATGAGC CAAAGGATGA TCCTAAAAAA GATGATCCAG
    36181 ATAATGGTGA TGCTGCTAAA GATGAAGACA AAGACGATGA AGCTAAAAAA GAAAACGAAG
    36241 CGTTAAAAGC TGAAGTAGCA GAACTTAAAA AAGAAATAAC TAAATTGAAA AAAGAAGTTA
    36301 CTGACCTTCA AGGTGAACGC GACAAAGAAA AAGAAACTAG AGAAGCAGTT GAATTAAAAT
    36361 ATCTTGAAGT AAAGAAACAA CAAAGAATTG CATTAGCTGA AAAGGTTAAT GAAATGAGAA
    36421 CATCTCTTGG CCTTGAAGGT GAAAATATTG AGATATTATC TAAATCTACT GAAGAAGCAC
    36481 TTAATACAAA AATAGAAGTA TTAAAAGAAT TCATGTGCAG TGGTCCTGAA TTAGCTAAGG
    36541 CATTACCAAA AGTTAATTCT AAAATATCTA TAGATGAAAG TGCTGATAAC ACAATTAAGC
    36601 AAAATAATAA GGACAAAAAA GATAGTAATA ATAACATTGA AATGCAAATG AAAGAAAAAT
    36661 ACAACAATCT ATTAAGAAGA TAAAAAGAGG AAGGTGAAGC GGTATGGCAC TAATGCCTTA
    36721 TACAAATATG TCTCAAGATT TTATGCAACC TGGTGCATAT GGAGAGATGT TTATAAATGA
    36781 TGGAATACCA GGACATAGAC GTGATGGGCA AAGAATAAAC AGAAGTAATA ATTCTTTAAA
    36841 CATAAACGAC CATGACGTTC TAAATTTTAA ATATGGTTTA GACCCTAGAC TACCTGATCA
    36901 ATTTAGATAT GGTTGGGCTT ATGGTTACAA TGCAATGGTT ATACCTAAAG GTAGAATAGT
    36961 TGCAGCTGAC CCTTATTTAA TGGTAATGGA TACAGACACT AACCACTATT TAAATGCTGT
    37021 TACTATAGCT AATGGTGGTA AAAATGTAAG ATTAGCACAA CCTGCTGACT TTGAAGCTGG
    37081 TGGAAGTTTA GAAAAATACA CTGGTGTTGC TGAATTCCTA ATAGGAAAAA TATGGGTTGA
    37141 ACTTGATGGC GAAATAAACG AAGATGAAGA TTTCTTAAAA GCTAACGGCG GTAACGTAGG
    37201 TGTTGGCGGT GTAGCTAGAA GAGACGTAAG ACCTGGTAAT ATACCAGTTG GTATATTAGA
    37261 AAGAAATGAA TATACTAGAT TCGCTGATGC TTTCAATGGT ATAACTTTTG GTCCTATCAG
    37321 AACTGATGCA ATAGTAGAAT TACCTTGGTT CATAGAAGGA GAAAAAGCTC TTAAAAATCC
    37381 ATGGGGTTCA GTTGTAGGTA ATGTAAAACC TGGTGATGAA GTATGCTCTG ATGAAAATGG
    37441 TAGATTTGTA TTATCACCAT TATCTAAGAG ACATCCTGAT CATGCAGCAG TTATGGCTGA
    37501 CATGGAATTA TACGAAGAAG CAAGAAGACA AGTTATAGGT GAAGTATATG CTACAGATGC
    37561 ATCACTATTA CCAGAAGGTG CTGCTAGATT TGCTCAATGG GCTTTAGACG ACAGATTAAG
    37621 ATTCAATGAT TACAATCCTT ACATATATCC AACTTCTAAT AGAGCTGGTG AAGATTTTGT
    37681 AGAAAATCCT CCAACTTTAT ATCAATCAGA TTTTAGATAT CCTGGATATC CTTACGATAG
    37741 AACTCCAATG ATGAATGATT TACATATGTT AGCTTCTTCA AGAGAAGGAT TATATAGCAG
    37801 CAGATTTGAT GAAGCTCATA GATTAGATAG AGGTATTCCT GGTCTATTAG ATGGTACTAA
    37861 CGCAGTAGTA AAAGCTTATG GTTCATCTGA AAAATCAGGA GATATAGAAT TAGCAGGAGA
    37921 TCCTTTATTA AAAGTATCTA CTATAGGTGT ATTAGCTGAT CAAGCTGATA TAGATGATCC
    37981 AGAAAGAAGA GAAATACCTA TTATATTCCC AAGTACTAAA TTAGAATCTT TAAAAGTACA
    38041 AATAGGTAAA GATACTGCAG ATAGTTGTAT CATAACTGAA ACTTTAGCAC CTGGTGCTGT
    38101 ATTAGAATGT GGTAAATTCG ATATAGTTTA CGCTGACTTA CATAAAGGTT TAATAATGAT
    38161 AAAACAAAGA GAAGTAGCTG ACAAAGCTGA CATGAAATGT CCAGTTTACG GTGCATATGT
    38221 TAAACGTGGC GAAGCAGGGG TTCCAACTAA TCTAGACTGG GACGGATGCA AAGGTACAGT
    38281 AAGAATATTA ATGACTAAAT AGAAACAGAT AGGAGGATTT TGATATGAGT TTAAACAGTT
    38341 TTTTAAATGA AATAAACGAG CTTAAACAAG ACGTAAAAGA AGCTGTTTCT GAAGGTGTAG
    38401 CACCCGTAGT TACTAAAGAA GGTTTCGACT CTATGGAAAA AATGGTTAGA AACGCTTATG
    38461 GAGATTATTC TAAAGGTGCT ATGACTATAA AAGAAGCAAT AACTACTACA GATACAATAA
    38521 AATTAATACC TAAAGTAATA GAAGGAAAAT TAAGAGAAGC TATGGAACCT ACTTATTTAG
    38581 GTACACAGTT TTTCCAAAAA GTAAGAGTAG ATGGTGGTTC ATCAGCTGTA TATGTAATTC
    38641 CAGTAGTTGG GGAATTAATA GCTTATGAAG TTGGTGAAGG TACTAAGTAC CAAGAATCAA
    38701 GAGCAGACGT TAACACTTTA GAAAACGCAA CTCTTGAAAT CAGAGTTAAA AAATTCGGTG
    38761 TAAGAGTTTC AATGACTGAA GAAGCTATAA ACGATTCTTC TTGGGATATA CTTGGTATAA
    38821 ACTTAAGAAA AATGGGTCAA GCAATGGGAA GAATAAAAGA AGAACAAATA TTCAATAACT
    38881 TCTCTCAACA TGGTAAACCT ATTTTTGATA ATAATTTAAG ACAACAATTA CCTGAAGCTG
    38941 GTACTACTGG TTTAGGTAAA GATGGTAACT ATAATGACAC ATTAGCTGTT GAAGATTTAT
    39001 TAGATTTAGC AATGGCTTTA TTAGGCCAAG GATTTAATCC TACAGATGTT ATAATGCATC
    39061 CACTTGTTTG GGTTGTATTT GCTAGAAATA ACATGATAGG CAATGGTTTA ACTTATGGTG
    39121 CATTAGGTGG TAACTATGTT CATCCTAATG GTGCTATACA AGGTACACCT GCTGCATTTG
    39181 GTATGGCTAA TAATGGCGAC GGTCAAAAAT TCATAATGAG ACCTGACCAA ATACAAGGTA
    39241 GAATACCTGT AATGGGATTA ACAGTAAGCT TCTCTCCATG GATTCATTTT GATAAAATGG
    39301 GCAAAAAATT TGATATGTAT TGCTTAGATA GAGAAGAAGT TGGTATAATC GCACAACGTG
    39361 AAGAATTAAG TATGGACGAC TGGGTAGATC CAGAAAGAGA TATCAAATTA CTTAAATGTA
    39421 AAGAAAGATA TGGTATAGGA TTATTAAATA ATGGTAGAGC TATAACAGTA GCTAAGAATA
    39481 TAGCAGTAGC TCCATCTTAT CCAGCTCAAC CTGTTATAAA TGTAAGAGCT ACAGAATCAG
    39541 GTATAGGATA TCCAGATAGA CCTACTAATT AATTATAGAA ATTGAGGTGA TACAATGAAA
    39601 CGAGCTATAG CTAAAATCAG ATTAGCACCT GGCAACGCTG GTTGGTTTGA TCCTCTAACT
    39661 AATATATATT TAACTTTATC TGAAAAAGAA TGTTTCGTAT ATAATGATCA AGATACTTCA
    39721 AATATACGTA AAGCAATTAA AGAAAATAAA CTGGAATTGA AGGAAGGACG ACTTCCTTCT
    39781 CCAGTTTCTA AAGACAAAAA AGAAGTGGTT AAAAAAAAGT CTGTAAATAA ACTAGAAGAA
    39841 CCAGAACAAG TTAAAGATGA AGTTATAGAA AAGATAGAGG TTATAGAAGA AAAGAAGGAA
    39901 GAAGTAAAGG CCGAAAGACC TAGAAAAAAA GTTAAAAGAA AACCAGATGA TTCTAATAAG
    39961 CTACTAAAAC AAGAAGAGGA AGTAAAGGAA GAAGAAGCGA AAAAAGAAGA AGTTCCTGAT
    40021 GAAAGTCCAC TTGCTAAAGT AGCAGAGCTT ATTAAAGAAA AAGATAAGGC TGAAGAAAAT
    40081 AACAATGGCT AATGTTCAAA ATGTATTTTG TATTACTGGA ATAGATACTA ATTTTTCTAA
    40141 AAAAACAATA ATTATCGAAA CTAATTTTCA TGTTGATGCA AATACTGTAG ATTTAGATAC
    40201 AGTTAGAGTT TATAGTATAA ACAACGAAGT TGATATTGAA TTACCACAGA CAATTAAAAT
    40261 AAGAGGTAAA AAGATATATG TATACTTAGA AGATTTTCCT ACTCCTAATG AATCTTATTA
    40321 TTTAATAGTA AGAAACATAA AGGATAAACT AGGAAGAGTA TTAGCAGACG CTTTTGATAA
    40381 ACGTATTTAT TTCGATTTTG GATCTATGGG TGAACTTAAA ATAGTATCAC CTAAAGACCA
    40441 ATATTTGCAC ACAATTAAAG ACGAGCCTAT AAGGATTAAA TTAGCTATAT CTAACGAAGA
    40501 TACTGAAACT AAATATAGAT TCGAGATTTC GTCTGATATA GCTTTTTTTA ATAAAGAAAC
    40561 AATTCTAATT AGTAATAGTA AAGCTATAGA AATGCCTAAT AATTCTATGT ACGAATTAGG
    40621 AGATGTATCA AAAGAAAATA TAGTATATGC GACAGACGAA AAAGGAAATG TTCTCGTTGA
    40681 TGAAAATGGT ACACGTGTTA TTGAATCTAG TGAGATTGTA GTTAACTTAT TCATTAAGAA
    40741 AAATGAGATA TTCTACTTAA GAGCTAGATT AGAAAAGACT GAAAATTACT TCAGTGATTG
    40801 GAGTGAAATG GTACAATTCC AGACTTGTTA TACAGCTCCA TTAGAAGATG AATCTGGTTA
    40861 TTTAGATGAT AATGTTATAT CTAACAGAGA AGCTTTTGAA GACTTTTTAT CTTATGAAGA
    40921 TATGTTTGCT GAAGAAGATG AGGTAGCTCC TGAGATAGTA AGTAAATCTG AAATAGGTAA
    40981 AACAAATCAA GAGTTCTATG TTGAATACAA TAAAAATATT AAATTTAAGA AAACTGATGA
    41041 ATCGCAGTTT ACTGAGGATG GTTTATTATA TATAGGAAAA ACATTTATGA CAAGGAGGGA
    41101 TTTATAATGG CTCAATTCGA ATTTCCAGAT GACAAACCTA GGGTACTAGC TGGACGTGAA
    41161 AAGATACCTG TGTATATGTT TATTGATCCA GATGAGCCTA ACATTGTATA TTTCCAACAT
    41221 AATGATCAAG TAGAGATACT TGATAATAGT GAGTATACAT TAAACGTCCC TTCTTTTGAA
    41281 TTTGAAGATG GTACTACTAG TGCTAAAGAA AGTATAAAGG TAACAACTGA ATTAAAACCA
    41341 ATGTATGTAT CAATACAAGA TGTGAAGAGT TTAGCTGGAG GGCTTCCATT AGAAGATGCA
    41401 GATATTGCTT ATCATATAAG ACAAGCTAGC TTAATAGCTG AATACTGGTC ATGCAAAGAT
    41461 TCTGAACTTG TACCAGAAAA GTTAGCTGAT ATATTTGGTA CTACAGAACA AATAAAAGAG
    41521 GATTATTATC CTTTTCATAT GTTCATTAAA TATCAAGCTG TAGTTGATTG CATACGTGAG
    41581 TTTTATATAG CAGCTGTAGC AAGACCTTCT GAATATCATG ATGTATTATC AGATTTAGAG
    41641 AGAAAAGAAA AGATGGATCT TGGCGCTATT AAAGATTTAT TAGATGCTTT AACTGGAGAA
    41701 GCTGAAGATT GGTTGGCATA TGTAGTAACA ATTACTGCAG ATCCTCAATG GGCATTACGT
    41761 GGTAAATACT CATACGCTAT TACTAATAAA TCTTATAAAC CTTATCACCC TACTCTACTT
    41821 GATAGAGGCG GATGGAACAG GGGGTATTAG AATATGAAAA CAGACGAAAT TAATGAAAAA
    41881 ACTGTCCGAT TGTTACTTAA TAGATATGGA TATTATTTCT ATATTATAAA AAGGATACCT
    41941 AATACTAGAT GTACATGTGT AGACCCTACA ACCAAAGATC CCGATTTATC ATGTAAAAAA
    42001 TGTCTAGGAT TAGGTACAAG GGTTAAAATA AAAAAAGTAT TTGGTGCCAT TCGTGAATCA
    42061 CAAGAACGTG AAACTAGTGT TGCACAAAAT ATATCTTCTA CTCCTAAAAT AGTATATATA
    42121 GACGGATTAG AATATGTAAA TAAAGATGAT GTCGTCATAG ATTCTGAAAA TGTATATAAT
    42181 GTATTGCATA TACAATATCA TAGAGGAGGT AAAGGTAGTC AACAATTTAC CAGACTAGTA
    42241 TGTCCTAATA GAAAAAGTAA TACTGCTAAA TTTGCTAAAA ATTTTAAAGA GGTTTTACAT
    42301 GATCATAAAT TACGAAAAAA ATAATATTAA TTATAAGTCT AGTATTAACA TAAATTACAA
    42361 TGAAATGAGC ATTGTTCTAT TAGGTCCAGC AGATACCATG AATGAAAAAT GTAATATTAT
    42421 AAATCCTATG AGTCTAGATA ATGCGATAAT ATTATATGGC GAAGATTCTG ATTTAGCACA
    42481 AGCTTATAAA CAGGCTTACG CTATAACAGA TACTCTTAAC ATATTTACAG TTAATTGTCA
    42541 AACTGTATCT GATTATATAA ATATTATAGA TGACTTAATA CAGTATGATT TTACATTTAT
    42601 AGTTCCTATT GGTATATATC TTAGTGATAC ATTCTATGAC CCATCAACAC AAAGAACGCG
    42661 AAGTTTTGTA TTTTATTATC TTGAAACTTT AAAAAATGTT AATAGTTTAG CTACTTTAAT
    42721 CATGACAGAT AAACATGCTG AACTATATGA AGATATCGAT GATTATCTAA CAAAGATGAA
    42781 GAAAGTATGG AATACTATAA AGCGTAGAAC AGGCTTTATG TCTTTATTAA CAAACTATGG
    42841 TTCTAACTTA TTAATAACTC TTAATATGCT AAAAGATATT AAATACAGCA ATGTTATATT
    42901 AAGCGCACTT CTAGCATCTT GTGACTTACC TAATTATCCT AAATCTATAA ATTATACGCC
    42961 AATCTATGAT TTAGATGTTA ACGATCTAAC AGGACTTAGC GATTTCATTC ATTTTAAATA
    43021 TAATTACATG ACTGAAAGCA CAAGTATAGA AAATCTAGTT AACTGTAGAA CAACTAGAAA
    43081 TATCTATAAA AATGCAATAA TAGACATGAT AATTAAAAAG GTTATTAAAG TAATGGACTT
    43141 AAATGAATAT AAAGGTAAGT TATATAATGC CTATACTAAG CTGCAAATCT CAAATAAAAT
    43201 TACTAATGTT TTAAAGCCAT ATATCAATAA ACTTTTCAAA TCATATGAAT TAATAAATAT
    43261 CGGATTTGTT AAAACAGGTC CTAGCTTTGG TTATATATAT ATAGAACTAT CTATTATTCC
    43321 GTTTGGATCA ATTGAAGAAT TAAAAGTTGT AATGGAGGTT TAGGATATGA AACAAGATGA
    43381 TTTTAAACAA CTTGAAGACA TATTAACCAC ATTAGATGTT ACTCTATTAA ATCGACACTC
    43441 ATACATACAA AACGAATTTG ATAGCATACC AACAAGTGAT TTAGAAACAA AGAAGAAAAG
    43501 ATTAAGAGCT CAAGGTAATG CTCAGGTCAG AGATTTTGTA TCAATGGTAG GGTTAATAGT
    43561 GGAGTCAATA TTTGAAGATC AACATGTCGA ATACTTACCA TATGAAAAAA CATACAGCGT
    43621 ACGTGAAGAT ATGGATCAAA CTATAACACA TCCTTATATA GCATGGAGAA TAGTTCACAG
    43681 AGAATATAGA GATAAATCAG CTTTGGGTCC TTATATCAGA GACACATTAA TAGATGATGA
    43741 AGGGCGTACA GGAGAGGTAA GTTCAGAGTG TTTTCAAACT AGAGTTAGAT TTTACATAAT
    43801 TAATACAGAA ATGAATTTAT GTTGGGATCT AATGGATGAG TTTGAAGATA TGTTAATTGA
    43861 ATATAAACCA CATATTAAGA AACAGGGTAT AGTTAATTAT TATTTCGATC AACAACTAGA
    43921 AGATGATTTT GCACAAGACT TCAGAGATAT CGTCTCTATC TTAACCCTTG ACTACATAAT
    43981 ATTAACAGAA AAAAATAGGG TAATATTTAG AGAGAATACA AAAAGTATTT TGCTTCGTGG
    44041 AGAAGCTGTT AACGAAGATG GTTCACCAAT AACAGCTAGC GGTAAAGTAT ATACCGATAA
    44101 TGAAGAAGAG GTATTAGCTT CATTAAAAAA TAATACTGAT ATTAATAGAA AATAAATACA
    44161 TAAGGAGGAT AAAACCTATG AGTATGACTT TATTTGATGA TGAATTGACA CTTCCTGGTG
    44221 TCATAACTCA GGTAGTTCCA GATTATTCTA GTGGATATGA TACAAGTGCT TGGGGTACTA
    44281 CTGAATCTGT AACAATAATA GGTACAGCAT TCAATGGTCC TGTAGGTAAG CCAGTACAAA
    44341 TTGCTACTCC TGAACAAGCT AAATATATAT TTGGTGACAG TTTTGATACT GCAACTAAAA
    44401 GAGAAGCTAC ATTAGTAGCT GAAGTATACG ATGCTTGGCA AAGAGGATGT AGAACTATAT
    44461 ATGCAGTCAG AGTATCTGGA GACGAAATGT ATAAAGACTA CGACTTAGCA GTTGAGTCTA
    44521 ATTTAAAATT AAGAATTAGT GGATTATTCC CTTCTAATGG TAATAAAGCT TGCTACATGA
    44581 CTTTTGCTTG TAAACAAGGT TCAAGTACAG CTTTTGGTGA TGAAGAAGGT GTAATCAAAA
    44641 TCTATAAACC TGGCGATAAA ACAACTATAG ATGAAAAAAT AGCTGGTGTT GTAGATTCAA
    44701 TTGACGAATT ATTAGTTACT ACTATAAACT TAGATGAAAA TGGATTTGAA CGTGGATCAA
    44761 GATTAAGCGA CTTATTAGAT ACTATAAATA ATAATAGCCA TAATAATGTT TTACGTGTAG
    44821 ATTTAGTTGA TAAAGATGGT GTACCAAGAA CTAATTCAGA CCCTGAAGTT CAACAATTAA
    44881 CTGTAGCAGC TATGTTCCCA GGCATATATA CTATATGTAG AGATAAAACA GCTGAAGGTG
    44941 TGACATTAAC TACTGACGTT AAAGTTGTTG CTGATCAAAC TTTATCTGGG GCTGAATCAG
    45001 AACCAGTATG GAAACACTTA ATAGCTAATA CAAATCCTGA CAAACCATAT CCTATATTTG
    45061 CAGAAAATAT TTCTACATTT GATAAATTAC TTCCAAGCGG AATAGTAGTT GATGCAAACT
    45121 TCGATTTCTT AAACGATACA GGTGTAATAG ATAGAATATT AGTAGCTGAT AACGTAGATT
    45181 ACGAAGGTGT AGATGTTACT GGATTTGAAC TATACAAAAA ATTAGGTTCT GGATTTGCTA
    45241 GAACAGCTTG CTTAAAGAAA CTAGGAGACA AATTAGTAAG TGGTTCAGTA GAAGAAGGAA
    45301 ATGCAGTATA CGAACCTAGA TATAAAGTTA TAGCTGCTCC TGATGGTGAC AAATACAAAG
    45361 TAGTAGGAAT AAATGATGGT ATTTATTCTG TATTACAAAT GCATGAATCA GATTATCTTG
    45421 TATTAGCAGC TGCTACTGCA GAAACTGATT TGAGTGCTAA ATTACCTAAG AAAAAAGATT
    45481 TCTTATTCGT AGAATCTAAC GATGGTATAG CTGTAAATGA CGCAGAACAA AATAAAATAA
    45541 TGAACATAAG CTGTAAGATA GACAAAGAAG ATTTAAATGC TATGCCATGT AAATACGATA
    45601 TAAAATTAGC TTCGTATCCT GGTGATGAAG ATGTTAAATC TAAATTAATG GACGAACAAA
    45661 TCTTAAGATT ACCTTGCGTA ACTAAAGACG CTGCATTCGA CCATGGTGTT GAAAAAGGAC
    45721 AATTAGCATT TGTTTTAGCT GACGGTATAA TTCAAAAATT TGATGGTAAA AAATTCGTTG
    45781 ATGCTGAAGC AGGTATAGTT GAATTATCTA GAGTACTTGT AGAAGAAAGC GGCGAATTAA
    45841 AAGTATACGA AAAAGGAACA GAAACAACTG ATAGTGGAGC TGTTAAGTTT ACTGCTGTAG
    45901 CTGATCCATT TACTAGTGAT TCTGGTACTT ACGAATATTT AGTTGCTTTC TGTGATGATG
    45961 AAGCATTCGT TTATAAAAAA GATGATGATA AGATAGTACC ATTTATGTCA TTAAAAGACT
    46021 TAGCAGATAA CGTAATATCT ACTGAAGACT TTATGTTGGT AGCTGCTGAA CCAGATATCC
    46081 CAGTATTAGA TTGTGATAAT ATAACATTTA TACATATCTA TTCTGATATG ATGGATTACT
    46141 GTACAGTAGA AGAATTTGTT AAAGAACTTA ATGAATGTGA AATGTTAAAT GACAGATTTA
    46201 CTTTTGAATG TGTTGAAGGT AAAGATCAAG ATGAATTAGA AGGATTAGTA TTAACTGGTT
    46261 CTGGAACTAA TTTAGCATTA GATGAAAAAG GTAACGTAGT TACTGCATAC GATACTACTT
    46321 TACGTATACC ATATACTACT ACAGATAACT TTGCAAGACA CCTTGCTCAA CATTGTTTAT
    46381 ATACTTCATT AAAATCTTAT CCAACTCATG GTGTTATAGG TTGCGATAGA TTACAAGGTA
    46441 TATCATTAAA CAATATAGCT GATAGAGTAA ATGAAATATG CAACTTAGAT TTAGATATGT
    46501 ATGCTAAGAA ATCTAATGGA CGTAATATGT ATGACGCCAA TAATGAACCA CATCCAATAG
    46561 GACGTTGTTT ATCAGTTACA TTTATGCAAT ACACAGTTAC TACTGGTAAT GGTTATTATT
    46621 ATATTTCTTC TGGTGCAGCT GGATATGCTG GTATGATATC TACATTAGAT CCAGATAGAT
    46681 CTTCAACTAA TCAACCTTTC AATATAGACT CATTACAATA CACATTATCA AATGCTCAAT
    46741 TAACTAAGTT AAATACAATT GGTATAGTAT GTTGTAAAGA ATCTCCTACT CTAGGAATAG
    46801 TTGTAGTAGA TGGTGTAACT CAAGCTCCTG CAACTTCAGT ATACAGAAGA TTATCTACTA
    46861 CTAAGATAAT AAATGCAATA GGTAGAATAT TAAAAGAAGT TATCGAACCA TTCATCGGTA
    46921 AACCAAGAAC ATTATCTAAC TTAAATGCTA TGGAAACAGC TATAAAATCT GCTTTAAATA
    46981 AAATAGTAGG CGTATTAATC AATGACTATT CATTTGAAAT AGTTACAGAT AGTGCTTCTG
    47041 CTAGATTAGG TGTCGTTAAG ATAGATTATG CTATATATCC AGCTTACGAA ATCAGAGAAG
    47101 TAAGAAATAC TATAACTGTT ACTGAAAATG CTATAAACGA ATAATTCCCT ACTAGGAATT
    47161 TAAATTAATA AAGGAGGAAT TTAACTATGG CTAATATGAC AACTGAGCAA TATACTAGTA
    47221 CATATTCAAG TTTTGGTGGT TGTGATATAA CTTGTACATT TAATGGTAAA GTTATCGGAG
    47281 AATTACAAGC TATAAGTTAT TCTATAAATA GAGAAAAAGT TGCAATCTAT ACTTTAGGTT
    47341 CAGCAGAACC AAGATCTTTT TCAAGAGGTA AAAGAAGTAT AGCTGGTAAC TTAGTATTCG
    47401 TATCTTTCGA TAGAGATGCA CTATTAGCTG AATTAGGTAC AGAACAAAAA ATCTCTAAAT
    47461 TCAAAGCAAA TGATGCTTAT GCTTTTATGA GTAATGATGA ACCTAGATTC ATGAGCGTAG
    47521 AAGATTGGGA CAAATACATG TCAGAATTAG CTTCACCTAA TGGATTCACA GGTGGAGGAG
    47581 AAACTGGCGG TACTTCTTCT GATATGGTTA ACGACAGTGC TACTCCAGTT TATGCAGACG
    47641 AATTACTTCC ATTCGATATC ACAATAACAT TAGCTAATGA ATATGGACAA AAAGCTAGCA
    47701 TAGTATTATA CGGAGTTGAA CTATTAAATG AAGGTATGGG ATTCTCTGTA GACTCATTAA
    47761 CTACTGAAAA AGCTTATACA TTTATATGCA GATCAGTAGA TACTATGAAA GCTATAGATG
    47821 AAAATAATGC AGGTAAAATT TATAGTACTT GGTAGAATAT ATACATTGAT AAGTAATATA
    47881 TTATAGAGAA GAGGGATAGT ATTATCCCTC TTTTTTAATA CGCGAAGGTG GTGAAAAAAT
    47941 GGCTACGTAT TTTAATATAG ACGGGTATAA TAGCTATTCT GGTTGTGATG CTATAGTTAC
    48001 TGCTCAATTG GCTAATATAG ACGAAGATAG CTCTATCAGT AAAAACTGTT ATATTCTAGG
    48061 CTCTTTACAA ACTCTGAGTA CATCTACACA TCAAGATAAA GTTCCTGTAC GTAATATAGG
    48121 AAATATTAAT GCTGTAGAAT ATACAATGGG GCAAAGAACA ATAGCAGGGT CTATGGTATT
    48181 TGCTGTATTT GACAGACATT TTGCCGATGA AATATTTAAT GATTTAAAAG AATATACTAA
    48241 CGATACTGTT ATATTAGCAG ACGAAATACC AGCTCTTAAC CTTACAATTA CTTTGGCTAA
    48301 TGAGTATGGC TCTAGAAGTA GAATGGCTTT ATACGGAGTA AAATTTGTAG ATGAAGGACA
    48361 AGTATTAAGT ATAAACGATT TATATACAGA AAATACATTT CAGTTTGTTG CTGTAGGAAT
    48421 GGATCCATTA ACAGCTGAAA AAACAGAATG GGCTAAAAGC ACATCTAAGT CGAAAAAAAA
    48481 TAAAACATAT ATCTCTAAAG GTAATACACC TTTCCCTTCA TATGATGGTA AGAGCTATCC
    48541 TGGAAGTAGT GGTAAACCAT CAGACGGTGA AGGTAATCCA CAAGGTCCTA GCGATATTAA
    48601 TAAATATCAA CCTGATGACG ATGGGAATAA AGAGCCGTAT TATAGAATAA ATCAACCTTT
    48661 AGCTCCTGGC AATAAAGGAA TAATATCTGT CGATTTAAAT GATCATCCTG ACGTAACAGT
    48721 TACGATAACA GATATAAACA CAAATAAATC TTATAATTCA GTTGGAGCCA ATTTAAGTAA
    48781 TAATATATGG TATGTAGAAT TAAGCGAAGG TAATTACAAT ATTAAATTCT TTGATAGAAA
    48841 GAATAATAAA GAATTAGGCT CTGAATATTT TAGCATAAAC TCGAAATTAG GTAATTTAGA
    48901 ATCATCAAAC AATGATTATC CGATTATAGT AAATATGACT CATAACAGTG CTGAAATAGA
    48961 AGCAAATGAT TCTAGACATG ATGAAGCTGT ATTAATCGAC AGAACTAATC AAATAGTTTA
    49021 TGATCATATA CCTTTAACTA AAAGCACCGT AACATTGAAT GAAGAAAGTA TTGGAACCAA
    49081 TTTAATTAGC GGTAACGTAT ATGAATTATA TACAATCAAT TCAAAAGAAG GTTATTCTAG
    49141 TAAGAGCAAA TCTATTATGT TCTCTCCATT AGAAAGACAA GACTATGATG TTGAATTGTT
    49201 AGAAGACTAC GTTAAATCTA ATAAAAAGCT ATGGGTCAAT GATCTTAATG AATTCGATTA
    49261 TCATGCTTTA TACAATAATG AAGATGATAA CAATCTTATA GATAAAGTAT TAAACGCGCC
    49321 TACCGCTACT AGAATGACAA GAAATTTTGC AACTTATGCA GCTGCTCCTG TTAATAGAGC
    49381 TACTCCTACT GATAAAGAAG CGATTAAACA AGAAGTACTT CTATACGCAA TTAAGCTACA
    49441 GAATCAATTA GCATTAATAT ACAATAATGC AATAGCAGAA AACTCTATTT ATAATAACAA
    49501 TATTCTTAAT CTTGACATAC AGATAAATGA TGCTATAAAC AGAATCAATC TATATAAGAT
    49561 TAAAGGACAC AAAGCTTATT ATATGTACTC TGTTAAAGAA CAAGACGAAA TGAAGTTCTA
    49621 CGGGACTCCT AATGTAAGAT ATTATCTGCA ACCTATATTC AATCAATGCA AAGGTATATC
    49681 TTATAATTAC TGTTGCTTCA ATAATGATAC TAAAGAGGAT CTAAATGTTT ATAGCGATAT
    49741 AAATAATTTA TACGCATATG ATTTTAATAA TTATAAAACT AAATATGCTA AATACTCTAA
    49801 AGACTTTTTA TATGCATTAA TTGCTCGTGA TAATTTTTAT TCTGATAAAT ATATGATAGA
    49861 CGGTCCATAT TGTTATTATG AAAACAATAT ATTATACGCT GATGTTGATT ATTCTGAAAC
    49921 ATTACAAAAA GGTGACTACT ATTTATGTAT AGCTTCTATA TACGAAGTAT TAGACCACAC
    49981 TCCTATCAGA AAATATAAGT TTAGTACAGA TGATAAACAT CTTGAATTAG ATAATTACAA
    50041 GACTTCAATT ACAAAAGATA ATTATTATTT GACATGGATA GAGGATAATG AATTTAATAG
    50101 TATATGCAAA CCTACTATTC TTTGTACTTA TGAAGACAAT TCAGATTTAG TAGATTTCGA
    50161 ATCTTCACTT ATAAAGAATT ACTTAAAGAG CAGAATCGAT TCTATTAAAG CACGCTATTC
    50221 TTATTCTGGA GTACTAGAAT CTATTTACTT GTCTCTTATA TCAGAAACAT TATCATTTAA
    50281 AAATACTATG TACAGATTAC AACAAGAATT TATTAGTCAA TTTGATGAAT CATCTTATTT
    50341 TTTATATCTT GATGAAATAT TCTATGATTT AATCAGACAA GATTATGAAT CATATAGCTT
    50401 AGTATGTAGT GTACAGCAAA AAAATAAAGT ATTTAATTTT AGTAGTAATA TGGATGATAC
    50461 TCACCTAGTT TTAATAGATT ACAAGATAGG AGAAGATTTG CCAACTAAGT CTACGCTTTA
    50521 TGATACAAAC ACTGTCGACT TAACAGATAG AAATAGTGAT TATACATTAA TCTATATGAT
    50581 AGATAAAACT ATGGTCTACA GATCAGGCTT CTTACTAATA AATAACGTAA CTAATAAAGT
    50641 TTATAATTAC AACATGTCTT TGGAGGTGAT TAAGTAATGG CTACTAGAGA TTATTATACA
    50701 TACGGTACCA ATCTTAGTGA TAGAGAGTTT TTCACAACTA CCGTTAACAC TCCTTATGGC
    50761 ATTAAAAGAT ATTTTTCAAA TGTTGATTCT GAAATATATT TTGGCAATAT ATTAATGGAA
    50821 GATATCTATA AGTTTGATTT CACTGTAGAA GAAAAGAAGC TGCCTATATA TGGCTATAAT
    50881 TGTTTCTATG CAGATATTAT AGTTCCTGGT CAAAGATTCG TAAGTGGCTC TTTCGTTCTT
    50941 AATTATACTA ATAGTGCGCA CATAAATGAT GTGCTATCTA AGATTGATGA TTCTATTATG
    51001 AACAAAACAA TATTAGAGTC AGAAGTTTAT AATCCTGGCG ACAAAGAACG TGATAAGCCA
    51061 TTATGGTCTA AGAACTTTGA TATTATGTTA GGATATGGTT ATTACAAATC AGATTTACCA
    51121 ACTTATAATG CAAATTGTCA AACCATTTGT GGAGTACAAA TATCTGGTAT GCAAACAGTG
    51181 CTTGATACTA CAGGCCAGCC TATAATGGAA GTATACAGCT TCGTTGCTAA AGACTTTATA
    51241 GAAGGTGACG GAACAGGAAT GACTCCATCT AAAGACGATA GCACTAAGAA AGATGATAAA
    51301 AATGACGATA AAGGTTCTAC AAGTAAAACT GATTCATCTA CTGATAAAGT AATATGTGCA
    51361 GATGCAAATG ATAGTGATGA TTACAGTAAA AAATATCTTG AATATCAAAA ATCTGATGGA
    51421 AGTGATATAG GTGTAGTTCA TAGTATATTG TATGCTGATG ATGAAAATAG TTATTACTAC
    51481 ATTAAAGTCA ATATAAAAGA TTTCGATGGT AATGTATTAA ATATAAGCGA CTTCAAACTT
    51541 ATTATCGATG ACCAGAGAAT AGAATCTAAT ATACAGTTTA CTGGTAAACA AGACAATAAT
    51601 GGAATCATAT ATGTATCTTT ATTAGATCAT CCTACAATAA GTAAATACAT AAATGAGATA
    51661 CTATATGATA AAGACGAAAC TGATCCTAAA ATTGGTTGTA CGCTTAAGTA TACACTTACT
    51721 CACAATAAAA AGAAATACGA CGTCCTTTAT GAAGGAAATA TGTATTTAGC AAAACAATAA
    51781 AAAATATGGA GGTTATATAA ATGAAAGTTA ATGAAAAAGC TAAAATTACA GAAGAGGAAA
    51841 TAAAAGAAGT AGAAGAAATG GATACAGAAG AAATAGCTGT ACAAAAAATA ATCGATAAAT
    51901 TCAAAAAGCA ATATAAAAGA ATTTACGAAA CAGACGTTGC AGGAGAAAGA ATAATATGGA
    51961 GACCTATAAA ACGTTCTGAA TATAGAGAGA TAATGGCCTA TGAAGATAAA GAATTATCTG
    52021 ACAGAGAAAT AGTTTATGTC AGAGAAGAAA TGATGGCTAA GAAAGTTATA TTGTATCCTA
    52081 AAACTGAAGA TATAATAGAA GAATTCGCAG GAGTAGCAGA AGTTATAGCT GATGAATGTA
    52141 TGTACTATTC AGGATTCATG CCAAATGGAA TAAAACCTAC AAAACAACTA TAAGATGAAA
    52201 ACTAACGGCA AAGACTATAA TCAAGTTGCA TTTGATGCTA TCGTAGAGAA GTTATCAAAC
    52261 GAATATGATA GCATCATCTA CACTGAGATT ATGGGTGAAA TATTTATTTA CCGCCCTATT
    52321 ACTAGATATG AATACAAAAA TATAATGATG GCTGACGTAG AAGATATTGA GAAGCAAGAT
    52381 TTAATATGTG ATACCTGTGT ATTGTATCCC GACGATTATG ATTGGGATGA TTGCATTGGA
    52441 GGTATACCGA ATGAATTGTG TACTGAGATA TTAGATAAAT CTTGTGTGTC ATTAGAAGAT
    52501 ATGGGTATTC TATTAGAAAT GTATAGGGAT GAAATGCATG AACTAGAAAA CCAAATGACA
    52561 TGTATCATAA CTAAAGCTTT CCCTGCTTAT AAATTAGAAG AAATAGAAAA GATGGATACT
    52621 ATTAAGTTTA CTAAACTATT TACAAGGGCT GAATGGATTT TAGAAAATCT TGATGGTCTA
    52681 GAAGTCAATA CAGATGTAGT TGAAGTTATT AATAATGCTT TAGGCAAATC TAAAAAAGCA
    52741 GCAATTGATG AAAATAAAGA AACTGAAGAA GTTGCTGCTG AAGCTAATGA CGAAGAAAAT
    52801 AAAACTGAGC AACCACAGAA ATCTAATAGA CCAGCTATGT CTCCTGAACA ATACAGACAA
    52861 TATCAGGAAT TTTGTAAGAA ATTCCCTGAA TTTGATATGC GTACTGATTA TGCTTTTACT
    52921 GGTGATACAG GTATGAATGC TAGTACTGTT AACCCAGCAC AAAGAGTAGG TTGGGGTATA
    52981 TCTGATAGAT ATTCAAGTAG GTGATAATTA AATGGCAAGA AAAAGAAGAG ATAAAAAACG
    53041 TGATCCTTCA ACTCTGGAAA GATTAAGTAA AGTAAGTGTA ACTGCTCTGG CTGTTGGTGC
    53101 TGGAGCAGTT TTTTTAAATC GTAATAAATC TGTTAATAAG TTTTTGACGG ATACAGCCTC
    53161 TCCTTTACTT AAAAGTACAA AAGGATTCAA AAAAGATTTA ATAGGTCGTG ATAAGAAAAA
    53221 TCTTATGACT TATTACAGAG CTTATCAAAA GAACTTTGGT AAGAACAGAT CCAAACTTAG
    53281 AGATGAAATT AAAAGAAGAA AGATTAGTCC TTTAGCTCTT AACGTAAAGA ATTCAAAAGC
    53341 TGTACGTGAT GCTTTAGAGC ATAAACAATT TGTTTCTAAG ACTGGATACA AAGCGTTAGA
    53401 AAAGAACAAG AGAATTGCTG GTAAGATATT AGCACGACAA GAGCTTTATA AATATTTCTT
    53461 ACAAAGCGAA AAATACAAAC ATCTTACTGA AGATAATGCA AGACAAATAG TAAAAAACGT
    53521 ATATGATAAA TTAGACGACG AAGCTATTGC GAGCAAGATA ATAGATGAAA TGATACCGAA
    53581 GACCATGGAA GGTATAGGTA TAGAGAAAAT AGACTTTAAT GAAATATTCA CTCTTATCAA
    53641 TGAAGTTAAA AAGAAAAGTA GTCCAAAGAC TAATTCATTA GATCCTTATT TACGAAAGAA
    53701 TAAAGATTTA TTCGATAGCT TAAAAGGGCA TAGAACTCGT GAAGAAAGTG CATTTGATAA
    53761 AGTCGATAAG TTTTTTAAGA AATTCTTAGA TGTAGATATA AACTCCGAAA AGTTTATAAC
    53821 AAGTTCTAAG GCTGCAACCA TCGGAGATTT AGAAGATAAT TTAGAGAAGT TTGATTTTGA
    53881 ATCTCCTCTG TATGAAAAGA TGAATGTTAC GGCCAAGAAG CCTTCGACTA GATCTAAACG
    53941 TAAAGAGTTT GACTACGATA CATTTATCCA AACATTGAAA GATATGTATG GTGAAGAAGA
    54001 CTACAGAAAT GTAGTATTGG ATCCTTCTAT AAGAATAAAA GATGGAGCCG ACGGTCCTGA
    54061 ATTCTTCTCT GTAGAAGAAA TGTCAGAGAC TATGAAGAAT ATCAAAAATG GATTTAAAGA
    54121 TACTTTACCT GGTCAAATAT TAGCAAAAGG TTTCGACGAT AAACGTGGAA TGCCTGACAT
    54181 AGCTATTATA CCAGCAGATA CTAAATCAGC ATTTGCTAGA GCCAGAACAT TTGATATAGA
    54241 TGAAGTAGGT CAAGCATTTA AAGAAGATAG AGAAAGAAAT ATATCATCAA CTCCGTCTTT
    54301 ATATATGGAT GGCTATCTAT ATGATATGAG AGAAAATGCT GACGGCAAGG TAACTATAGA
    54361 TTTTGATAGC GGTCAAAGAG TTAAAATGGT CAGCGGTTAT AAGCGCAGAG TATTAAATGA
    54421 ATTACTAGGT ACTACTGATG AATATAAACC AGAGGCTTTC CATAGTGAGC TTGCTAAGAA
    54481 ACTTGGATTA GTACAAGATG GTAAGTTCAA TCCTATAAAT CATCTTATGA GATCACTAAC
    54541 AAAATTTGAA GATCCTAACT GGGAATTTAA TCAAATTGAA TCTATAGAAG GTATTTATTT
    54601 ATCTACTGCA TCTCCTGCTG ATACTGTAAA AGACATGAGA TCTCTTGGTA CAGCTGAGAC
    54661 AGAGATTAGT AAATATAAAT CTAGATTGCA TAGAAATGAA GAAACAGTGG CTGCATTACT
    54721 TAATAAGAAG CTTACTGGTA TAACAGATGA AACTATGGAA GCTATCATTG ATAGTGGAAA
    54781 TATAACAGAA AAACAAAGAG ATATGTTACA AGCTTTGATG GATGGGGACA TAACATTTTA
    54841 TATTAAAGCC GCTGCTTTTG ACGAAGCTGG TAACTATAAT CTTAAAGATA TTAAGAATGA
    54901 TAAGCTTAGA AATATAGTTA ATAACTTAAT AACTGATACT AAAGCTACAT TAGATTCTAC
    54961 AGAAACATTA TATAAAAAGG GTGCAGCGTT ACCTATATTA GAACTAGAGT TTGATTCTTC
    55021 TACTAAACTT AATCTTGAAG GTCAATTAAG AATAGAAACA GTTAAAGATA TCTTACTTAA
    55081 TAAACAAGGC ACAGATGATG CTATGTTTAA CTGGATAGAC GAATTGAATG TTAATGATAT
    55141 TCCTATTACT AGTAAAGACA ATGCTATGTT AAAGAGTATG GGTACATTAG CTGTATTCGA
    55201 AGATAGAACT CATTTAGGTA CTATATCTAA TTTTACTAGC GCAGTTAACT CTTTATATGA
    55261 AAATACTGAT TATACCTTAA ACACTGAATT AGAGCTTAAT CCTCAAATGA AAAATAGATT
    55321 TGAAAATGAT TTAGGCTCCA TTAAAAGTGA TTTCGGTTTA TTCTCTATAG GATATAATAA
    55381 AAATCTAAAC GAAGAATATG GTACAGACTA TACTAAGTAT GGATTAATCC ATATGTCTAG
    55441 TGCATCTCAA ATATTAACAT ATAATATGAA TGAGGGCATT AAGTTTAATG CACAAGCATT
    55501 AAAAGATACT GTACGTGAAC TTAATGCTGG ACGTAATGAT CCTGAACATA TAACTGAGCT
    55561 TACAATAAAT CTACAATACT TATTGTCTAG ATTAAGCTAC AGTGTTGAAG GCGAAGGTCT
    55621 TGGTTTAAGT GCAAATGATA TGGGTAGTCC CCTTGAAACT GTAAAGAATA TAGCACTTAA
    55681 AAGATTATTG CCTGCAGCCG CTATATATCA AGGTTATAAC GTATTAAATT ATGAATCACA
    55741 GAAATTGACT GGAACTTCTA TACCTGGTGC TTTTGCTAAC TCTTTAGCTA ACATAGATAT
    55801 AGCAAGTAGA AGATTAATAG AGAATACGCC TTTATACGGT GCATTAAATT CATTAGCTGA
    55861 ATCTTCTGTA ATCCATGAAT ATTATTTTGG TGATCGTCAT TTTAATACAG CTGAAGAAGA
    55921 GCAAGAATAT TATGAAACAG GTTATTCTCC AGTACGTAAA GGTAGATTCT GGAGTTTTGG
    55981 TTCTGCTTCT GAATACAGAG GTGGAAGTAT TACTTATTGG GAACCTAACT ATTTAAAGAG
    56041 AGCTAACAGT GATTGGAAAG ATGCTGGTAT TTATGGAAGT ATAGATAATA GATGGGCTCA
    56101 TAGCTGGATA CCAACTCCAC AACATCCATT AGCTCCTATT AGAAGATTAC TAGACCCATA
    56161 CTGGCTAGAA AAATATCATT TAAAAGAAAA TGACAGACCT TATCCTTTAA CTGGTAAAAT
    56221 GTTTACTGAA GGTACAGCCT GGGGTGCAGT ACTTAATCCT ACTATTGGAC AAATATTAAA
    56281 ACCAGTTAAA ATGCTACCTC AAGTTAAACG TCGTTTAGGT AGAGACGGTA GAGATTCTGT
    56341 AGCTATAATA GAAAACTTAA ATAACAGAAT CAAACAACGT GCTAAAGAAA ATGATGACTT
    56401 AATGGTAGTT AATGGTACAG ATATAAGAAA TGCTGAGTAC GTTCCATACG GTAATCCAGA
    56461 TGATGATGAA CTTAATGTAA CTGTTTCAAA TGGACATGCA ACTGTACAAG GCATGAATTA
    56521 TATGGACCAA GTTAAGAACA TAAGAGAGTA TGAGCCTCCA GATGGAGTGA CTTATACAAA
    56581 TGATACTATA GATTATAATA GTGGTACAGT TAGCAGAAAA CAACAATACA TAGTAAGCAA
    56641 AGCTGAAAAA TTTGTAGATG AATTGGATAG AAGCAGTTAC AATGCTACTA GTATAACTGA
    56701 AAGTGCTACT AATATAATTA AAAAAGTAAA TACAGCAATT AAACGTAAGA GTAAACATGC
    56761 TAGACGAATA GATAATTCTA CTTTAATGCC AGATAAACGT GAAGGTACTT TTGTATATCG
    56821 TAACTTAGCA AATGAAAGGC TTAATTACGA TAATCAATAT TACTCAGACC ATGAAATTAA
    56881 AAAGATGGTT GATCGTAGCG TTTATAAAGA TTATGCCAGA GATGTTAAGC ACAGTATAAA
    56941 AGACCTTACT GGTATATATG GATTCCTTGG TGATAAAGCA TTTGGTACAG ATACATATAC
    57001 TTATCGTTTT GCTAATGCTG GTGAAATGAC AAGTTTCAGC CGTGGATTCT GGGATTCTAA
    57061 CATTGGTGGT TTAGGTGGAG AATTTATGGA AATCGCTAGA CGTTTCTTCC CTAATACTGA
    57121 TAAGTCTAGA GTAAGTTATA ATCCATTAAG AAATAATATG CCAGATTGGA TACCAGATAC
    57181 ATATCATTAT GGAGACCCTT ATGTAGAAAT ACCTAAAGGC GAAATGAGAC TTCCTGGTAA
    57241 GGGTTATGAA GCTATGTATG ATTTGCATCC TGACCAATTC GGTAGATATG GTGCATTTGA
    57301 TAGATATAAA ATCTTAGCAG ATATTGCTCC TAACAGTACT GAATTTAAGA AATGGAAGAA
    57361 CATAGCTAAG AATACAGTAA CGGATCCTAA TTTAGTTAAA GAGATGGAAG ACATTGGCGT
    57421 ACGTGCATCC AAGATGAGTG GTAATCACGA ATTCTTTGAT TATAAATACA TACGCAACAA
    57481 TCTTGAATAC AGAAAAGGTA GAGTTCAAGG AATAAGCAAT GGCCAAGTCG TATTAGCTGG
    57541 CGGTGAAACA TTAACATTAG CTGGACTTAA CGTAAATGAC CAAACTACTG AAGCATTAAA
    57601 AGAATACTTA AAACCTGGAC AAAAGATTAC ATATCGTACA TATAAAGACA AGAAGATAGA
    57661 TTTAGAAAAT ACTCAAAGAA TAACAGAAGC TGTAGTATAT AGTGGCTCAT CAAATATAAA
    57721 TGAGAGATTA TTAAACGAAG GATATGCTGA AAAGAACAAA GAAGATAATT CGGCTCTTGG
    57781 TATAGCTGGT ACACAATCTG GTCATCAAGA AGTTATGGGC GGTCTTCAAG AAGTTATAGC
    57841 ACATGCTCCT TTACCATACG TACACAGTAA ATTCTTAAAA GTAGAAACTC CTCTTGAATC
    57901 TTATAAGAAT GAATTGTATT ATGGACATCC ATTTAATACA TGGGACCATC CTATTAAAGG
    57961 ATTCGTAACT CCTGCATTTA ATAAAAATAG CGGTAAGAGT CTTGCAGGTG AAGCAGTAGC
    58021 ATTAGGATAT GCTTATCTAC ACTTTAGTAA AATAGCAGGT AAAACTAGTA GTAAGTTATT
    58081 AAGTAACGTT AGCACATTTA CTATGGCTAC ATTAAATCCT GCATCATTCC TTGGTATAGC
    58141 TTTAGGTTAT GCTACTAGAT TAAGTAATGG TAAGATAGAA GGTAATGGCG GAAGCTCTTT
    58201 AACTAATGCA CAAAAAGGAG CAGCTATTAC TACTGCTATT AGTGCTGCTA AATATGGTTG
    58261 GGATAATGCA GATAATCCTC TTAAAGCAGC TACTACATTT GCATTTGCTG GTAGTGTAAT
    58321 ATCTCATAAC CTAAAAGGCG TAAATGAATT TGCAAGAGAA GCATTTAATA AAGAACTTAA
    58381 TTTCTTGCCT GGTGATTTTA AAGCTGGTGC TAAGATAGGA GCTCTCGTAG GTTTAGGAGT
    58441 GTCAGCTATA AAGAACTCTC ATTTTGACAA AGACAAAATA TTCTCAACTA AATTTGTTCC
    58501 TAAAGAAACA AAGGAAAGAT GGGACATAGA TGAATATTAT GACAGAATGG AATATGTTAA
    58561 ATATATGGGA TTATACAGAA AAGCAGCTAG AAAAGCTGAA TTTTTTGAAC ATTCTAATAT
    58621 AAGAAGCACA TTTAAAGAGT TAGACAAGAA TAAAGAAAAG ATAGCTAAGC TTGATAGAAA
    58681 AGCTACTAAA CTTGCAACTA AGAATTCTAC TAATGAAAAG ATACAAAGCA AATTAACTGA
    58741 AATACAACAA CAAAGACAAG CTCTTGAAGA ACAAAACAAC ATGTTCTTTA AAGGTGGCAA
    58801 ATATACACAA TCTGCTGTAG CTTATAAGAA GAAAGCAGAA TCTACATTAT ATGGATTAAG
    58861 CCCTACATCT ACTAAAGATG AGTTACTAGC TGCAGTTCCA GATGAATATA AAGATCACTT
    58921 CCAAGCATTT ATGGACGTTA CAGATAAACA TGAACAAAAA CAAATATTAA AATATATGCC
    58981 AGATTATTTA AAACGTCCAT TGCAAATATC ATGGGGACAA AAACCTGATA AGATGGAATC
    59041 TAATTACAGA TATTTCAAAA GAAAGAAAAT GCCTTCTATG TTCTGGAAAG GTTGGAAACC
    59101 TAATGTGAAT CTTAAATACG TTAAGATGAA AACTATTCAA AACGAAGGTA TGATGTTATC
    59161 TGATTTTGGT TACTATGAAT CTGAAAAAGC TAAGCCTATG TATGAGGCAG CTCCTAGTAT
    59221 AGATGATTAT AATAATAATT CAGGACAATT ATATAGAACT AATCTATTAA CATCTTTACA
    59281 TGGTATGGGA ATAGGACCAA TGAATATATC TGTTAAAACT ACATCAGCCC CTGGTCTATG
    59341 GATATACGGT GATGTAAAGA GTACAGTAAG CGATGCTACA AAAGTAGCAG GCTATAAAGT
    59401 AGCTACTGCA GCTCAAACAT TGTCTAGTTT AATATTTTAA AGCCATGTTA AACCATGGCT
    59461 TTCTTCGTAA TATACATAAG AAGGTAGGTG TGTGCGTATA TGGCGAATTT TAATAAAAAT
    59521 ATTACGATAT ATGATAATAA ATATAGTGTC GTTAAAGGTA GAAGAGCTGA TGGTACTTTT
    59581 AGAAGTGGCA GTGAGACATT AGCAGACAGA CAGAAGAGAG TAAGTACTAA GTTTGCTGAT
    59641 GACATAACAG CTATTCAAGA CTTTGTTGAT ACTTTTGCCA ATCAATCTAA AGTCATCTTT
    59701 AGAGATGATA ATACATTGGT TCTTAAAACT TCTCATAAGC CATTTGATAG AGTAGAAGAA
    59761 AGCGAAGCTG CTAAGAAAGC TTTAGATATA TTAAATACTA ATAAATTTTT CAATACTATC
    59821 ACAAACAAAA CAAGTCCTAG TAACGTAACT CTTAAATATC ATAATTTAGC TAATATAAAT
    59881 ACTACTGCTT CTTATGATAA TATGAGTCAT GTATTTGATA AATATCAAAA CATAATAAAG
    59941 AGTAATGGTA CTATAGTCGG TTACGACCTT GAAACACTTG GTGGTATGTC TGATGGTATA
    60001 TGGAATCCAT TAGGTATAAC TGAATTCGGT ATTAATAAAC AACACATAGT TAATGGTAAA
    60061 GTAGCTAAAA CAACTAGTGA GAATATCATG CTATCTGGTA CTGTAAATCA TACAGCTGAG
    60121 TTAAATAAAA TCAGAGCCGT ACTTATGAGT CCTAATGGTG CTAAGAAATT AGCAGAAGAT
    60181 CCTCAATATA GAGGTCTACT TGTTTCTGCA AAACGTTATA GTATGTACGG TCATAAAGAT
    60241 ACTAAGATAC ATTTTGATGG AAAGAAAGGC TACGGAGTAA TCGACTCATT CGTCGGTGAA
    60301 AAAGGAGAAG CTTGGGGTAA TTTAGAACAG ATTACTGCAG GTGTTAATAA ATTTATAAAT
    60361 ATAGAAAAAC AAGCTTCACA AGCCATAGAT GAAGCTTCAG GATTAAGAAA AGATGTTAAA
    60421 ACATCTATTG ATTATATATT CGATATAATG AAGACAGGAA ACGATCAACA CGGTTTAGTA
    60481 GTAGGTCATA ATATACGTGG ATTCGATAAT GCTGCACTTA ATCAATATGT AAAGAAACTT
    60541 TATAACAGTG ATAAAGCTGC ACAGAAATAT ATAACTAGTA AAATGGGTAT CCTAGGAATA
    60601 AATACTCCAG GATTCCATTT AGGACCTATT GCACAAGCCG ATTCATTAAA CTTTTCTAGG
    60661 GTAGTAAATA ACAAGAATTA TATGGGTGCA TTACTTGATG TATCTGATAG AGGACGTCAA
    60721 ATACTTGCTC AAGCTGGACG TGGAATTAAT AAGCAAGAAA ATATAGGAGC AGTATTCTTC
    60781 CCTCACTTAT TCGAAGGTGC TATGGCGCAT AGTGCAGGTA ACGATACAGC CGTAGTTAAT
    60841 GCGTTCTTTA CTCATAGATT TACAGAAGAT TATTTAAAGA AGATAGGTAT CGATCAAGAT
    60901 GCTATCGGTA CTTTTAAAGG CAAAACTCTT ATAGAAGCTA TGAATGATAT GATGGGCTCT
    60961 TTCGATAATG CTGTCGATAT TAAAGCTAAT CGTCAACAAA TATTTATGGC TAATAAAACT
    61021 ATGAATGGTA GCTTTGGCGG TAAGAAAGTA TTTAACTTTA CACGAGATAG CCAAGGAAAT
    61081 ATAATAACTT CTACTGGTCA TTTTATTAAT CCAAATGGAG GTATAGAATA TAATCCTGTA
    61141 CATGGTAAAC AAATAGGTGT AGTTAGAAAT CAACCATATA CTATAGTTAA TTATGGTTCC
    61201 GTAAACACAT CTCAATATTC AGGGCAATTA GCTAACTTAG TACCTGAGTT TGCAACGGAT
    61261 GAAGCGTATT ATTTAAATCT AGAACAAGTA GTTGGTGATA AATATAAATC AAGAACAAAT
    61321 CCTACACAGA CTACTATGTT GTTCTCTACT AAAGAAGAAA TGGAAGGCTT TATAGATTCA
    61381 TACTTGACTC CATTTGCTGA ATCTACTACA GGTGGAGGAT ATAAATATCT TGGTAACAGA
    61441 AAAGTAGCTG AATCATACGC TAAACAATAT ATGCTTACTG ATAAAGGTTT AGAATTTAAT
    61501 CAACAACAAT GGAATAGTAT GTTTGAAGCT GAACAAATCA AAGGTGCTTT AAATTCTAAT
    61561 TTCGAAAGAA GATACGAAAA GAAAGCTGCT GAAAACTTCT TATTTGGAGA TAAGTCTGCT
    61621 AAAAGAATTG GTGAGTCATT AGACTTTATA GAATACTTGA ACAAAAAGAA TTTATCTGCA
    61681 ATGACTGCTG ATGATTTAGG ACGTATCTAT TACAATAAAT ACAGCGGAAT GAAAGTAGGA
    61741 AATGTAGAAA TTACTAAGAA CCTAGCCGAT GAAATTAGAG AGAACATCAA AGATACATTC
    61801 GGATTCCATC CTAGAGACGA AAACGGTAAG CCTCTTGAAA AGAAAATATT ATTAGATGCT
    61861 ACTGCAGATA ATGCTATAGC TTCATTCGAA CATGTTAAAG AACAAGAGAA ATATTATAGA
    61921 AATGCGTTAA ACACAGTTTT TAAAGCTCAC AATATAAATC CTAGTCAACA TGGTAGTTAT
    61981 GGAGTAACTA TAGCTAAAAG TGGTCAAGTC ATGGCTGCAA TTAATAATGA CTTTATTACT
    62041 CTTAATGATG CATTAAGTGT TCCAGTAGCT AATTCTGTAG GAGAATTTAT GGATTTATCT
    62101 GAAAAAGGCG TACGTAACTT AGCATTAAAT GCTGATACTC AACTTATGCC TAAAGCTTTA
    62161 GTAGATAATA TGTATGAATT CAAATTAAGT AAAGATTTTT ATTTCAATAA GAAAGCTAGT
    62221 AATATTAATG GCCTTATGTC ACCTAAAGAG TATCAAAACA TAATTCAATA TAGTCTTGAT
    62281 AGTTCTGACC CTGGCATGAA CTTTATAGAT AAGCTTATTA AAATACAAAC AGGTGCTACA
    62341 CGTCAATTAA CAGAGACAGA AAGAATACAA TCTGGTAGAC AAGTATTTTA TCAATTTGTA
    62401 AATGACGAGT TATCTAAAGA TAAAGTACTT AGCAAAAATC AACATATAAT AGAACTAGGT
    62461 AGTTATGTAC AAAAGAAAGA CTATAACCTA CGTCATGCTT TATCATATTT AGAACAAGGT
    62521 ATTTCCGAAG TTCGTGAAGC AAATCCAGAA GCTGGAGTTA TTAGATCAAC TGCAAAACGT
    62581 GGAATAAAAA CTAATTATTT AATGAGTAAA TACAGAAATA ATCTAACTCC TGAAGCGATG
    62641 GCAGAAACCA TGAAAGGTAT AGGTAAAACC GTAGATGTAT CTTCAGCAAA GGGTACAGAG
    62701 AGAAAGAAAA TGGTTGAAAA ACTAGTCAAC AGCTTTATCA TAGATGAAGG CACTTTCTCT
    62761 AGAGATTTAA AAGCATTGCA TGGTTCAAAC ACTGACGCCA TAGAAGATAC TATGTTAGCA
    62821 TATCGTACAT TAAAGAAACA ATATGGAACA TTTGTTAATG ACTTAATAGA TGCTGCAGGT
    62881 AACGTAGATA TGAATTTAGT ATTTAATGAA AAGTCTGGCA GACTATTTGT TCAAAAAGGA
    62941 GAAAAGATGG TCGACTTAGA TAATATAGCT AGAATTATAA GCGACCAAGG TGCTTTATAT
    63001 GGTAAGAGTG GAAGTCAAAG ACTTGCTATA CACCATGTAC TAGAATATGA TCAAAGAGCG
    63061 AAGGCTTTAA AATATAGAAC TAATTTAGAT GACCATTTCG GCGGAATGAA GACTTTAGTT
    63121 AAAAGAATTG ATAAGTTAGC TGAAAAGGGC GAAGTAGACC TTGACTCATT CAGAAGAGCT
    63181 GTTGGTAAAT TACAAGTTGA TCTTAATGAA GCTCCTGTTT ATAAATATAA TTATGGTTCT
    63241 TTATTATTAG CTAATAGCCC AGTTGATATA AGAGGAGTAG ATCCATTATA TCCTGAACTA
    63301 TTTAAAGAAG ATGGAGAATT CCATAGCATT ATAACTCGTA TGAGTAATAA CGATAAATTC
    63361 AATGTTGATG ATTTACAAAA CATAATGGAA AGAAGAATAC CAGAGTCTTT AGAGCCTGGT
    63421 AAACTTGATC CTATGCAAAG ATCATTAATG TCTCCAGACG TAGTCCCTAT ACTACAAGAG
    63481 TTCAATAGAG CTACTACTAA TAACTCTGTT GTCGATAGAA TATTAAAACA TATAAATGAT
    63541 ACTGGTAAAG AAACTAAAGA GACTAAAGGT ATAAAAGTAG TCAATGAATT GTATATTCCA
    63601 CAAGGCTCTG GAGGATTTGA TAACTATGGT CGTCCAGTAT CAGTATCTGC TTTTAATAGA
    63661 AACTGGATAA AAGCGAACAC TATAGAAGAA GCTAGTAAGA CATATGAAAA TCTATTAATA
    63721 GGTGCTAGAG TTATAGATAC TAAACAAGTA CATGCAAACA TATATAAAAA TGTTAAAGAA
    63781 GTCGGTAATC TAGCAGGTGA CTTTGCAATA AGACAATTAA ATATGTCAAA CCAAAACATA
    63841 TCTCAATTAG TTAAATACAA GAGAAATTCA GTAATTGATT CTATTATAAA TAAATATTCA
    63901 AACGATCCAG ATAGAAAATA TATAGCAGAT GATGTTGAAC AAATAATGTC TGAAGTGGAA
    63961 CATATAGTAA GAGGTTCTGT ATATGAACAA GGTAAACTTA TGGACCCTGA ATTATTTGAA
    64021 AGACTTATCG GAGATAATCC TCAAGACGTT AGAAAGATAA GTTATAACTT AAATGCTATT
    64081 CCTGCTATAG AAGCTATGCT TGAAAGGGAA GATCCTGAGA AATTAATCAA GACTAAAATC
    64141 CCTCAAATGA GGGAGATGTT TGGTGAATTA AAGAGAGACG AAAATGGACA TTACAGATAT
    64201 GTTAAGACTC CTGGTACTAT TATTAAACGT GGAGAAACTA TATTCCCTTA TGAAGCATTC
    64261 GGCGATATAG AAAAGAGATT CGGTTCTAAA TTCCCAGAGA GTGTATTAAG TCTGAAGTTT
    64321 AGAAACAAAG AAGGTATTGA ATTATCTGAA GCCGAAATAT CAAAAATTAT AAATGATACT
    64381 TTTGGTAAAC AGGATATTGA TATAAAAGAT GTAATCAATC TATTTTCAAA TGGCGATGAG
    64441 TTTACTGCAG CATATGAAGT AGCGCATATT TCTCAACAAG AATTACCTAA GACTTTCTCT
    64501 AACAGTGCTG AAAAATCTAT GACTCGTATA CCATATGCAA AAACTGGTTC GCACGATCCG
    64561 AGAATAAGAA AGATATTAAC TGATACTGAA AATGATCATT GGGTTAAAAA TATTGTATTG
    64621 AGAGATGAGA CTCTTGATGC TTGGTATCAT GATTTAGAAA AAGCTTATAA AGATGGTGGC
    64681 AAGACAGCAA AAGATATTCT TAAACAAAAT GGTTTTGATA CTATACAAGA TTTAAAAGAA
    64741 GCTGCTAAAC GCGAAAGATT ACTTTATCGT GATTTTGTAT TTGGTGAAAA TAGTATATTT
    64801 GGCATGGTAT CTGTAATAGC TAATGATAAT GTTACAGGCC ATGAAAATAT GGGTCATCAA
    64861 ATGTCTAGTG CATTAGGTGA AGCTATAAGA CTTACTGGTA AATACACAGC TAAACCTGGT
    64921 GCTAGCAATA CTGAACAATG GGAATCAGGT ATAAATAAAG TAGCTGAAAT AATAGCTTCC
    64981 GATCCTAAGA AATTTGGCTT TATAAGAGAA ATGGATAGTA GCAAAGGTGT AAATGAAGCT
    65041 AAGACACTTG ATATTTCTCA AAACCTATCA TTGCTATTTA GTACAAATAC ATATGATAAA
    65101 AATAAAAAAG GCATTGAAGT ATTAGACTCT GAAAAGATAG TTAATTTATT CAGAGAGATA
    65161 GATAAAACTA TACTTAAGAA TGCTCCAGAA GAAGATAGAC TAGTTCATAC TAATCTTGAA
    65221 GGTGTAGATG AATTAGTTGG AGCTGTTAAG ACAATAACTG TAGACGGCAA GAGACATGCT
    65281 ATTGGTTCTG TAGGTGTTAC TTCTACTGCA TTTGCTGAAG ATTCAGAAGT GCAATCTGGT
    65341 GTCAGTCAAG AATATCTTGA TGCTAAAAAA GCTTTAAGAC AATACACTCA TATGTTGGAT
    65401 CAAGTAAAGG CTATTAAGCC TGAAGATCTT ACAGAACAAC ATATTAACTT GCTTAAGATT
    65461 CTACCAGAGA GAATAGAAGA AATACGTAAC GAAATAGATG CTATGTCTGA CGGTGCTGCA
    65521 TTTATGAAAA TAGATGATCA GCTTAGAAAC ATACTTAGTA ACTCAGCTTT AAACAGTACT
    65581 ACTGAAAGAC GTTTAAGTAA TTTAATTGCA AACAGTAGTG ATCCTTATGG GTATACTAAA
    65641 TTGATAGAAG AAGCTTCTGA TAAGTTAATA GCTCGTAATA AAGATGGAGA ATTTGAAATA
    65701 AATAAAAAGT ATAAAACAGA TAATGTCAAT AGACCATGGC TAGAAGATGT TAAACAACAA
    65761 ATTACTTTCA ATCCATTAGA AGAAGACGAG TTAACTGAAA AGATGTTAAA GGAAGAAGAA
    65821 TACAGACATC TTGAGCCTAT ATACAATGAA GTAGTCAGAA AACGTGGTAT GAAACTAGGA
    65881 ACTGATAGCG CCGAATTATT CTATCAAGGT AATATCGCTT ATGCTGGTGC TAAATTTAAT
    65941 GCTGGCGGAA ATGTTGATTT ACAGCCTTTA TTAGACAAAG GAGTTGAAGT TGTACCTGCA
    66001 GAAAAATATG TAGGTAATCT TGGCAGAGCT TCAGCTGGTC AATTTGTAAG CTCATATGCT
    66061 GACAAAACTA TATTATTAGA CTTAGGTGAA AACTATGCTA ATATGTCTGA AACAGGAAAC
    66121 AGATACATAG CAGTACCTGG ATTAGGTAAT GTAGTGAACA GTCAAGAAAT TAAAAGAGAT
    66181 TGGCAAAAGA CTGCAGGCGC TTTAGCTAAT ACATGGCAAG AATGGTCTAA CCTAGGATTT
    66241 AATGATACTG AAGAAGGTCT TAGATTAGTT AGCAGAATGG ATGACTTATA CGATAAATTA
    66301 AATACTGAAA GTCAACAAAT AGTTAAGAAA GGTAACGTAT TTGCAGAGAA AGCGAAAGTA
    66361 AGAGTTAATG CTCCTGCACA ACGTCTTAAA ATACAAGCTA CTCTTGGCGA ATCAGAACTT
    66421 CACGATCCAT TAATAGATAA GATAAGAGCA AATACTCCTG ATAATTATAA GGTTGATGAA
    66481 GACTGGTTCA GAGACAATGC GACAATATTA GGTAAATCAG TATCTGAATG GGAAAAACAT
    66541 GGTCCTAATG GTCCTAGCTT ATATTATAAC TACAGATTAT CATCAATGTC AGACTTCCAA
    66601 AATAAAGGTT ATTTTGATTA TGATTTCATG AGACAAATGG GATTCACTAA GAAAGATGCT
    66661 AGTGGAAACA TGGTACCTAT TACTGATAAA ACTGAGTTAC GAAGTGAAAT GATAAACTAT
    66721 TTAAAAACTC ATGGTACTAT GGATATCTCA GACCGTTATC CTAATATATA TGATACATCT
    66781 GCACTTACTA ACTATACATT CTTAGACACA ACATTAGCTG ATAATGCTAC AGCTATAGCA
    66841 GGACATACTT TATCTAATCT TAATGGTGAC CTTGACGGTG ATTCAGATTC AACAGTTAAA
    66901 ATAGCAAAGA ATAACGTAAA CTATCTTTTA TATAATAAGC ATAAAGAAGA TTCTATGGCA
    66961 CAAATGAAAG CTGATTTAAA AGCTCAAAAC ATAGATATAG ATTCTTTAGA CAAAGATATG
    67021 GTTGAAGAAA ACTTACGTAG AAATACTATT CAATCAATGA AGCAAAATAA TGTCAGAGGT
    67081 ACTGCTGAAG AACTTGGCGA AGCTTATGAT TTCTTTAGAG GAAAAGAATT AGAATCTATT
    67141 AGAGTCGCTG TAGATAATGC TAAAGTTGTA AGAGAAAACG TAGCAGAGAC ACTTGCTAAA
    67201 GATAGTGGTA GAGCTTATAA ATCTATGGCT TTATCAGTAG ATGGTAAAAA CTTGTTAGCA
    67261 GAAGTAGAAG GTGGACGTTC ATCTCTTGGT AGATTAAGAA CGTTTAATAG AAGAGAAAAC
    67321 GTTGGAGCTG GAGAATTAGT TAAAAGCGAT AACGAATTAA AAGATTATTT CGCAGAAGCT
    67381 GTAAATGTAT TAGATAAACA ACCTGATTTA TTTAAAGGCG AAAAGTTTAA ATACGTTGAA
    67441 GGCATGAGAG AAATAGGAGA TAAAGAATCT GCTAAGACTG TTGTTTCATT TGGTAATAAC
    67501 CAAAGAGAAG CTTTAGATGA AATGCTTTAC ATATTACAAA AGAGTGGTAG TCAGATGGCT
    67561 GACCAAGCAG AAACTGCAGC ACTTGGAAGA ATCCAACAAA ATAAATATGT CGAATCACTA
    67621 TTATTCAAAG GTTCTAAAGA TGCCATAGGT TTAGTTGATG CTCAATTATA TGCTATGAAG
    67681 CAAGCATCTG ATAATTACTT TGCTCAAGCA GAAAAAGATA CTGAACGTAG ATTAAGATTA
    67741 TCTGGTATGA GCGAAAGTGA AATCAGAAAT AGTCCTGAAC TAAAATCTAT TGCATTAAAA
    67801 AGAGGAAATA TAACTTTATT CTCTGGCGGT TCAGAACAAG ATATTATATC AGCTAAAAAG
    67861 CTTAAAATGT ACGCTGGTGA TGATCGTTTC ATGTCATTTG GTGGAACAAT GCAATCAATA
    67921 AGAAGTGGTA GAGCTACACA AGAAACTCGT GAAGACTTCT TAGATTGGTT CGAACGTTAC
    67981 GGTAAATTCT CTACTGTAGC TAGTCAATTT GATACATGGG CAGATGATGG TACATTAAGT
    68041 GAATCTATGA TTAATAAAGC TTCTTCTTAT ATTGATAAAT ATGAAAAAGA AGGCGTTAAA
    68101 GATGCTGCTG AAAAAGGTAA AGCTATGTAT CTTGCTGAAC ACTATTATGA TACTATAGAT
    68161 ACATTAAATA AGAATAATGA AAGCTTTAGA GCAGATGCTA ACTTATTTGC TGTATTCGGT
    68221 AGAAATGGTG GTAGCGTAGA AAGATTAGTT AATGTAGAAG GAGCTTCTGG TGAGAGTCAC
    68281 ACAGCTTTAA TACAAAGTTT ATTAAGTGGC CAAGATGTAT CTTATAAAGA CCATGACTTT
    68341 GAAAAACAAG GCACTAGAGT TATGGCAGAT AGATTAAAGA ATATAAATAA CTTTAAGAAC
    68401 ATTACTAAAG CTAGTAGCGA AACATTAGAA CATATAGTTG AAGGTGGCAA AGATAGTTTA
    68461 TTAAGTAGCC CCGCTTCTAT AATAGGATTT AGTGCTATCG GTTTAGCTAT AGGTGTAGCT
    68521 GCTGCAGGAT ATGCAGGTGG ACCACTTAAG AAGAGTAAAG CTGTTCAAGA CGAACAACAA
    68581 CAAAGACAAC AAACAGACGA TAGAATGACT GTCCCTGAAT TTTTTGACAA TCAAGGAGGC
    68641 TTTGTTACAG GAAATTCACA ACAGGGCTAT ATTATCAATA TCAATGCTAA TACTAAGAAA
    68701 GGTGAACGTC ATATGAAGAG AGCTATGAAA GAAGCTGTAT CAGCTTCTGT TGGTGGCGCA
    68761 GTAAGTATAA ATATGAATTT CAAAAGTAAT AGTAGTGGTG GATGGTCAGA TAAAGATATC
    68821 GAAAAAATAA TTAATAATTA TATGTAAAAC TATATTATTA AGTAGGATAT ATTATGATAG
    68881 GCTTAGATTG TCCTAGGCCT ATCGTTTATT ATATGTAAAG GAAGTGAAAA AATGGCTAAT
    68941 AATCTTTCAG ATATAAGAGA TAAATGGGCA GAGATGAAAG TCTCTAAAGT AGAAAATACT
    69001 GATATGGATA TAGAAGATTT TGTCCCTAAT ATCTACGAAA TGATAAAAGA AGATTGTATT
    69061 ACTGAATATC TAGGGTCTAT ATCTGATTCT TTAAATAAAG GCAAAGATGA TTATAAGAAC
    69121 GTAGCTTATT ATTGCGAAGC TCCTTACAGT GAAACTCTAG GCTATGATGA TAAAGAAAAG
    69181 GTCTGGGTAT TAAGTGTAGA CGGAATAGAA TATAGTAAAA ATATGCTTGA TATGGGTTCT
    69241 ATAGATGGTG ATACATATGG TTTTAGTTTT TCTGATATAG ATGATGGTGG CAAAAGCGCA
    69301 ACTATAGGTT CTAAAACATA TAAAGGATTT GAAGATTATA TTAAATCTAT GAACTGCGTT
    69361 AGTAGTGGTG GCGACGACAG AGGCGGTATT AAAGTCAGAG CCGCAGGTGT AGACTGTGCC
    69421 GAAATCCCTC ACTACGAAGC TGTGGTTGTT TACAATAAAG ATACAGAACT AGAAGCATTG
    69481 ACATGGGACC AAATAGAAGG TTTAGCTGTA TCTAAAAAAG CTGAGATACA ATATGCTCCT
    69541 TATCTTATAA ATAAGAATAA GAGTGATGAT CCTGATAAAT GGACTCTTTC AGAAAGAGAT
    69601 AAATCACACT CTGTTTTATT CTACAAAAAC AAACAAGACG GAATTACTAC TTATCTAGAA
    69661 GTAGTTAAAA AAGATGCTTC TTATTTATTT AGCTCATCTA GTGATTATGC TGGCGGTACT
    69721 CCTATGTTAG TTGTAGGAGC TGGTAAATCT TGGGGCAAGG ATACAGTATT AGATGGTTAT
    69781 AAAGCTCAAA GAAGAATCAA AGAGCTTTTA ATAGATAAAA AGAGCAGCAT ACAAGATATG
    69841 ATACTAATAC TTGATGCTCA CACTACTACT GCAGTTAGAA CAGCTCCTAC ATATACATGT
    69901 TATACCTCTT TATATTATTT CCCTGAAACA GTAAAAAATA TAATACAAAG TTGGATTGAT
    69961 AAACAAGATG GTAGACCATT AAGCAGATTA ACTTATTCTC CATTCGGTAC AGATAAATAT
    70021 GGACGTTTAC TAGGAACACT ATACGTTAAG ATGAAAATGA ACGGAGAATC TGTATGGATT
    70081 AATGTATCTA AATATGTTCA AGCAGGAACA AACCTTACTG AACCAGATCC TGATTTTAGT
    70141 GGTTCTCCAG AATTAGAAGG TATTTACAAC GGACTAAGTA ACGATGCATT TAAAATAGGA
    70201 AGTTATAATA ACTCTTATAG ATTTATAGAT GATAGTAATG TTAGCGGAAA TGAATCATTT
    70261 GAAAAAATGA TCAAACTTCA TGAATCTCTT ACTGGTTTAG AATGGAACGC AGAAAAAGAA
    70321 TGTACTGTAT TGCTTGGTGA TAGCTTCTTC TTAATTCCTC CACAAAGTAT TCGTAATGTA
    70381 AGTAACATAG ATTATACAAA AGTACCACTA TTAAGAAGTA AAGGTACCAT GGTTAAGAAT
    70441 CAAGCTAACC GTGAACAAGT ACTCGAAATG GACGTATTCT TCTATGGTGA AAATGGTATC
    70501 AACGGTATTC CGTATAAAGC AGAAACGCCT AATGGTACAG AAGTTACTTA CTATATGAAT
    70561 GGTCTAAGAG CATTATTTGC TCAGTTCAGA ATATGCCCTT TCTTACCTAT TCATAATTAT
    70621 TATATCAATA ATGTATTAGG AATAGAAGCT GTAACAATGG TAGGCATCTC ACTTGATACG
    70681 GTTGAAGGAT TTCCTAAATT GCTTAAAGCT ACTCTTACTC TTCGTGAGTT TAACTACAGA
    70741 GTTTATATGC CAGATTTACC TATACAATAT GTAAATAGTG ATACTGGTAA AATACAAGAC
    70801 TTTGAACCTA TATTTGCCAA ATGTTTCGAA TGGGAAGTTT ACAGATATTA TTATCAAAGA
    70861 TGTATTATGC ACGGAGAAGA AATAAGTAAG TATACTTACA ATACATATGA ATACGGTGAA
    70921 TACTATTATT CTTATAAGAA TGTCTTACAA CGTGCAAATT TAACTTCTCA AAGTATAGAG
    70981 TTTTATGTGC CAGATGATAA TTGGTTAACT AAAGCTTTAC AATGCAAAAA AGATAAGGAT
    71041 AGATATGGTC AAATGATATC TTCAGTATCA TTAAATGATG ATGAATCAAG TTATGTAAAT
    71101 GAAATAGCTG GCGATGATCC ATTAGTAGAT AACGATACTT TTAAAAGCAA ACTTAAAACA
    71161 TTGCTTAAGG ATAGTAAGGT TCAACTTAAA AATAAATATA ATACTTCAGA TAGTGTAGTT
    71221 GGTGTCAACA CCAATGATAT ATACCGTACT GATGATTATG CTACAACATG GTCTAAATCA
    71281 AGAACTCATG TTATGGATGT TAAACCTAGC GATCTTAAAA CTATATTCAA GAACAGACTA
    71341 AATGTATTAT TTAACTTAGG ATGGGTTAAT GATGTTACAT TAGATGAAGG ATTAAATAGT
    71401 GCTAATACAG CAGTCGTATG GACTTTTAAT ATCAAGCTTG ATACTAGTAA AGTTAGTTTA
    71461 GATAATATCA GAGAATATGT CAGAGACTTA TCAACTAAGA CAGATGAAGG TGCTTCATCA
    71521 GCTAACTTCT TTAAAGATGG ATGCGGTAAA TATATCGTAA CAGCTCAATA TGATGAAAAC
    71581 AGTAAGTTTG TCGGCGTATC AGCTGCTTAT GATGCAGGAC TTGCCGCTAT AATGGCCGCA
    71641 GGTTCAGGAA GTAATAAGCC ATCTGAAGTT AGCACAACTT CTGAAGTATT CAATTATGCA
    71701 AACTATACAG ATCCTAAAGC TATGAAGTTT GTTCCTTACA TAAAAGATTT AAATGGTAAC
    71761 AGTGTAAGCA TAGATCTAGA TTTATTACAT GTAGTAACAC AAAACACTTT TACAGAAATG
    71821 TATTTAAAAG CTCAAGATGG TTTTGCTCCT CAATTTATGG GTGGAGGAGA TGTAACATTT
    71881 GAAATAATGT TTACTACACA AGATTTATTA GTAGTATCAT TAATGAATCA ATTACCTGCT
    71941 TATGCATTAC AAACAACTAA AACATATCGT AGAGTAATGC CTTGTTTCCC AGTTAAAGCT
    72001 AAAAATGATT ATTTACAAAT GCTAGGAATT AATGAGTGCT TGGTCGAAAA TGTTAACGTA
    72061 ACAACAGTAG ACGGCTTCCC TGGAACTTAT CAAATACAAA TGAGATTCAC ATCTGTAGAT
    72121 AGAACATTAA GACAAAGAGA AGCTTTACGT AAAATAAATA CTGATGGATT TACTAGTGAT
    72181 ATAGCATCTA CTAATATAAA AGATTATTTT TCATTAGAAG AAGCTCTAGC ACAATCTGAA
    72241 TTATATCCTG ACTTAGATTT ACCTAGTCTT GCTGAATTAG AGAAACTAGG TTGGAGCTAT
    72301 TTAAAATATG CTAATGAGAA TAGAGCATAT GTCGATCCTG ATTTCTATAT TATATATTCT
    72361 TATCAATACA GCGCTCAGAT GACTAAAGAG ATAGTTAAAA CATATTTGTA TGACAAATAT
    72421 TATGTAGCAG CTGAAAAGGA TAAGGAAGAT GGTACAGAAA CAAAAACAGT TGGACAATGT
    72481 TCTGCCAGTG ATTCTGTATT ACATATGGAA GACGATAGTG GTCTTGTTTT AGCAACTAAG
    72541 CTTAATAAGA TAATGGGACT TGATGTATGC GATAATAGTC AAAACTCTGT ATCTAAATAT
    72601 GCGCAAGAAT TAATGAGTCA GCTCAATGTA GCAGGTGAAC AAGAAACTTT ATTTAGAAAA
    72661 GGTAGTATGT TTGCATCTGA TAATTTCGAT GACTTAATGG AATTAGGCAC AACTTTATCT
    72721 TGCTTAACAG CTTATGGTAT AGAAAATGGA TGGCAAATAA AAGAAGGTTG GTTTGCTACA
    72781 TTGTCTCAAA CTTATGTTAA TGATTTAGTT GAAAGATTAA AAGTATCAGG CATCAACAAA
    72841 GCTAACAGTA AAAAAGAAGA TAAAGAAGCA AAATGGGTAA ACGAAATATA CACAAAGAGA
    72901 AGAAATGCTA TCCTTGCTAT AAATGAAATA CTATATTCTC CAATGGAATT AGAAGGCGGA
    72961 AATAGATATG CTGATTTATC ATGTGTTGCT GATGCTTTCT GTAAAGTATT CGATACTGAT
    73021 GCTGGTATAA GACTATTAAA TATTTTAGAC CCTATGGGCA ATTATTCAAA AGGCGGATTA
    73081 AAGAAACTTG CTACTACTGG TGGTGAAAGT GGTGGAGCAT CTAGCGGTCA CTTTAGTGAA
    73141 AAAGATGGCT ACTATTATGG AGACTCTTCT TATACTACTG ACAATGCTGG TGAAAAATTT
    73201 GATGAAGAAG TATGGGCTGA AGGTAACTTG CCATTATACT TACAAGGATA TATTTACGCA
    73261 GCAGGTTGTT GTCGTACTGG TCAACAATAT AATAAGAGCA ATAACGACTG GGCTCCACAA
    73321 CAATTTATTA ATGGCGATAC TAATAAACCT AATATAAGAT ATAAAGATAA CAAAGTAGTT
    73381 AAAGCATACG ACGAAAATGA TAAAGACATA AAGAAGATAG CTAAAGATAA GAACTTAGGC
    73441 ATGGAAGATG CTTATTGGTA TTATGTAGCT ACTGTTGGAG ATTTCTTTGG TGCTTGGGGA
    73501 ATAGGTAAAT ATAATATCAA AAGAATACAA GATATGATGT GTCCTAAAAG CCAAGTTAAT
    73561 TATAAATGTA AAGAAATGTA CGATTTAAGT AAAGATCCTA AATGGTGCGA AAAAGGATTC
    73621 CTTGATCCAT ATTATAACTA CCAAGGTTAC AGAAGTAAAA AAGGTCGTGA CTATATAAAA
    73681 GCTATATCTA CTAATGCATG CGATAACTGT GTAGCTTTCA TACGTGTAGT ATTACAAAAG
    73741 CTAAAAGAAA TGCTAATAGA TGGTTATTTT ATAAGTGAAG TAGATGTTAT AGCTGGAAAC
    73801 TATGATCAAG TAAAAAAAGA ATGGGACGAA TATATTGATC AATGGGATAG TTCCTTAAAC
    73861 TATAATAGTG GTGATCAAGA CCACGGCGGA AGTGGCAAAA AGCTACAAGA AGAGGCACTT
    73921 AATGATGCAA TAGAAAAGAA ATACGGTATG TCTAAAGAAG ATATGGATGC ATTAATAGAA
    73981 GACGATATAC CAACTAGTTA TTCTCAAATA TTTAGTGCTA GAATGATTTA TCCTGTAATG
    74041 TTAATGGCAA TAGACTGTAA TGCTAAAATA GCTAAGTTAG TAACAAAGAG AAATTATGAT
    74101 GAATTAAATA ATATGACTCT TGGTACTTCT GTAGGTACTG CTGACTGTAC TCCTATGAAT
    74161 AAATTCTTAC AAGCATTAGC TGGAATTAAG ATGTTAGGAA CAACTATGGA AACAGATACA
    74221 GATGCCATAA CATCAAATGC ACAAAAGATA TTTAATACTT TAATGCAAGA AATAGCTGAA
    74281 AACTTCTCTA ACGATCCTAG AAGATATGTA CTTCATAGTT TCTATGATAT GCTTACTACT
    74341 GATAAGAGAG GTAGATTAGT AAGGGCTTTC CCTACATTTT ATATTATATT TGTAGATGAA
    74401 GGTAGACGTA TAGGTACATG GAAATTATAC GATAACTTCT ACAACATGTC AGCTATAAGC
    74461 AATATAGATA TTGTTAAATC TAGAAAAGTA CCAGCAGATA CATGCACATT TACTATGAGT
    74521 AACTTATATA CTTCATATGC TTCTACATAC GATAATACAG TGTATCAACA ATACGTAGAT
    74581 GTATATGGTG TTAAAGATTA CTTTAATAGC ATATTCTCTC CTCGTGCTTA TTTAAATACA
    74641 GAAGAGATGA TACGTGGACG TAAACAATTA ACAGATACTA CAGTATTAAG TGCAGGTGTT
    74701 AGAATACATG TAAGAATGGG TTATGGTTCT GATGGTTCTA AATTGCCTAT AGTATTTAAT
    74761 GGTAAAATAG CCGAAGTTAA CTGCGGTGAA ACTATCGATG TAGTATGTCA AGGTGATGGT
    74821 CATGAATTAA TGAATCCATT AAATGCATTT GGTGAACTTG AAGCTAAGTC TCTCGAAGAA
    74881 GCACAAAGCT GGGTTACAAT ATGTAAAGAT ATCCGTGGAG CAATAGCTCG TGGTGGCGAA
    74941 ACTCCTAAGA ACTTAGTTGC AAAACTAATG ACTGCTAAAT ACGGTGGCGT AGTTAAAACA
    75001 GCTATCAGAA AAATGTTTAA TAACAGATTC TTCTCTGAAA ACCCATTTGG TATATATCAT
    75061 TTCGGAGATA GAAGATTTAA AGATATATTT GCAGATAGTG AAATAGTTCA AAACTTATAT
    75121 GAAGTATCAG ATGAAGCTAT ATTATCAGGC GTAACAGCTT TGGTCCCTGA TAAGTCAGAA
    75181 AGTAATTCGA CTCCTACAAT CAACTGTTCA ATACAAGATA AATCAATGTG GGAAATAGTT
    75241 AATCTATGCG CTCATGCAGG TGATGATTAT TTTGCAGCAA TCAGAGACTT TGGTATGAGA
    75301 AGTACATTAT GTATGATGAA AGGTAATCAT TATTATGCAT ATGCTTATAA GAAAGTAAAC
    75361 AGTGTGATTT ATGAAAGACG CAAGCCTTTC CAACAATATC ATTATTTCGA TTCTTATAAC
    75421 GATATAATCT ATAATAGCAT CGAAGCTACA GAAACTAATA TGAAAACTAA TGCTGTAGGT
    75481 ACATGGCAAG CAACAGACTT TATCTGGGGA CATGAACAAG CTACAGTAGG TCCTGTATAT
    75541 CTAGACATGA ATATATATCC TGAATATCAA AAATCTATGA CAGTAGATAC TGGTCTTATA
    75601 GCTAGTGGTA ACGGCGGTAT CGATATACCA CTTATAACTG GTTTATCAGA AAGATGGTCA
    75661 ACTGATGCTG ATGATGATAA AGTTAACAAG CAATTAGCGA GAAAGATAAC TACTAACGTA
    75721 CTTAGAGAAT CTGTAAAGGA TATGTATGAT GGACAATTAT GTGTAATAGG AGATCCTTCA
    75781 GTTAAACCAT ATGATAGATT TGATATCGTA GATACATATG AAGATATGTC TGGACAAATG
    75841 GAAGTAGAAA CAGTTGTATT TAGTATGAAC AGTGAAACAG GTTTTACTAC TACAATAACT
    75901 CCTGATTTAA TAGTTCGTGC AGTAGACTGT ACTCAAGAAA CAAGTTATCA AAATGTAACT
    75961 GGACATTTCT TAGCTACTGA AGGTATAGCT GTTACAGCTA GATTAGGTAT GGCTAAATTA
    76021 ATTGAATCTA GTGCTACAGC AACTTTAACT TCTTCAATAA TGTCATCTGC TAAATTAAGC
    76081 TCTTTAGTAG AAAGCTTAGG TGGAGCGGAA GCTTGGGCAA GTCTTAATCA ATTAATAACT
    76141 TCTACTACGG TTGGAACTGA AACTGCGGGT GTAGCTGCTG TATTATTAAA TCCTGTAACA
    76201 TTAATCGAAA CAGTTGTTGC TGGTGCTTGT ATATTTATAA TTGCAAAGAA TATTCAAGCT
    76261 GCTTTATTTA ACTGGTTAAG AAACGTTCAG GCCTTAACTG TTTATCCTAT AAATAAATAT
    76321 CAAAGACAAT TAATAGCTGG TATGGCAGGT CATCGTGGTT CTGTAATGGG TTACCCTTAT
    76381 AAACAATCAA AAGATTCTAT ACAAGCTATG ATAATGGCAG GTTATGAAAA GATAACTGAT
    76441 GTGCCTATAG TTGGTTCATT AACTAAATCT TTCTGTAAAG GCTCAAATGT AGATAGCGTA
    76501 TTTGAACATT GGAGAGAATC TTTAGGTATA GCTCAAATGT CTAACGATAC TAATTTATCT
    76561 ATAGAAAATC TATATCAAGA AATATGTGGT TATGCTTCAA AAGAGTATTC ATCTAATGGA
    76621 GCTGAAATAC AAGCCCTTAA ATTCAAAGAT AGATTGTTGA GTTTTGATAC TAAAGGCAAA
    76681 ACAGATCAAA CATTCTTACT TTATCAAATA GGTGGTATCG ATGATCCAGA TAAAAAAGAA
    76741 TACGAAAGTT TACCTCCTGA TGAAAAGAAA AAAGTAACAA TAAAAGAATT GCCTACAAAT
    76801 AAGAGAGTTT TAGCATTAAC TCCTATAGAA GATGATGATG AAATTAAGCT TGCTAAAAGT
    76861 GGTGGACATT CTGTTATCAA AAACTTTAAG ATAGCTCATG CAACTAGTGC CTTAGAAGTA
    76921 GGTATGAAAT TTGAAGGTGG AGATAGAGTT ATTAAATATA TCACAGATAA TGAAGGTAAA
    76981 GTTTTCGACT TACCTATGAT ACAAACAGAT GCTATATATG TAATAAAAGT AATAATGCAA
    77041 GATGAAGCTC TACAAGGAGC AGAACTTACT TTTAATAGTG GTACTAGAGT TAATGATTCA
    77101 CGTTCATGGA AAAGTACAGG ATTTGCATTC GTACTTGACT GCGATAACAA GGATTCATTA
    77161 ATAACAGCAA TTAAGAACGC TAGAAAACAA ACAGATTGCG AAACATTAGG ACCAAATAGT
    77221 AAAAAAATAA AACGTCATGT ATTTTCTTAT CAAGACACTG ATAATGGTGT TGCAATAACA
    77281 GTATATCCAG GAAAGTCAGG TGAATAATAT GTCAAGTTTA AAAAACACAA TACGTTCTAA
    77341 CGTAGTTAAT AGAAGCGATA AATATAATAT ATCTCAACAA AAGATAGCTA AAGTAATTGA
    77401 GATATCAAAT TCAAATTGTT ACACCGTCTC TGTTATAAAC AGGGACGGTG CTAACACAGT
    77461 AGAATATAAT GTTGCCATAA GAAAAGATAA TAATGATAAA GGATTAGTTA GTTGGGAACC
    77521 AGCTGTTGGT GATCTAGTTA ATATAGCTGA AGACGGTAGA CGTTTTGTTA TAACTGGAAG
    77581 ATATGATAGC TCAGTTAATA ATAGCACTAA TTATGATTAT TACAGCAACA GTATAAATAG
    77641 TACATTAGGT GGATTTCTAC AATAGATAAG GAGTGATGTA TATGAGTTTA GAAGATAGCA
    77701 AAGATAATTT ATTTACTAAG GCCGTTGCAC AATCAGAGAA AGCTGATACT AATACATCTA
    77761 AAGGTATTAT AAATAAGAAT TCTGGTTCAT CCATGGTTTA TGATAAAGAA GGTAATGTTA
    77821 ACTTATCATC TGGTAATTAT ACGCAATATA AACATAATGC TAAAGCAGGT TCTGCTACAG
    77881 AAATAAGTTT ACACTCTAAT ACAATAACTG TACAAAAAGA TATTGTAACT AGTGACTTGT
    77941 GCGTAAACTA TCATAAGCTT AATTCTCAAT TATATGAGTT AACTAATATG AAAGAAGTTA
    78001 TGAATACTTC AATAGGGAAC TTAACTATGA TGGGTACAGT ACTTGTTAAA GTTTGGGAGC
    78061 CAACATTACA GAAGTGGGTT CTTATAAGAC GTCAAGTTCG TGTACCAGTA TTTAGTAATA
    78121 TACTAGATCC TTATGCTGTA GATAAAAATA TAGATTTAGA TCTAGATGAT GCTTATGACA
    78181 ATATAGCTGA TTATAAAATA TCTAAAGATA ATTCAAGAAA ATAGGTGATA CAGTATGATA
    78241 GATTTTCAAT TAAATAAAAA TGGAGATTTG TTGTTTGAAG AATCACAGGT CTTAAATAAT
    78301 AGTTTTGAAT TAAACTTCTT TGTATCTAAA AGTGATACAT TAGCTATAAA TTTTTATACT
    78361 GAAAATCTAT CTTCGTTCTC ATATTTAGAG AATCATAAAG AAGATAGAAT ATTGAATCCT
    78421 GGTATATGTT TAAATTTATA TATCAAGAAA ACAGAAAATA ATAAAGAAGT TGTAATAGCT
    78481 AAAGATGAAG ATTATATTGA ACAACAGATA AAAATAAGAC TTCAAACTGC ATTAGGCACG
    78541 CTGTTAAACA ATGAAGACAT AGGATCTGAT TTAGATTTAT ATAAACATAA TATAATTGCG
    78601 GATAATGATA ATTTTAGTAT TATTAGAGAA AGTGCTAAAA GAGCTATAAG CGATATTTTA
    78661 CCAAATGCAG AAATTGATGT TCAAAAAATA GAAACTATCT ACTTAGATTA TAGTAATAGT
    78721 TTAATGATAA CAATCAAAAA CGATGATTAT AATTACTATT ATTATGTATA GGTGGTGATT
    78781 AAAATTAAAA CATTATTAGA AATATATAAA GAATTGAAAG AAACTTTCTA CCAAAAAACC
    78841 AATATAGATA TTGGAAGAGG AACTGTAATT GATATGTTCT TTTCTGCAAT AGCAGATCAA
    78901 TTTTCTACAA TATATCAAAC CATAGAAGAT AATAAAAAGC CATATTTATT TACAGAACAA
    78961 ACTGGTGATG AATTAGACAG TACTGGTTAT TTTGTTTCTT TGCCTAGGAT AGATGGCGAG
    79021 AGTGACGAGA ATTATAAATA TAGATTAATG AACTGGAATT TAAGACATGC GTCATGTAAC
    79081 TCTACAGCTA TAAATGATAA ATGCAAAGAA TTAGAATTCT CTACAGCTGC TAATTATGTT
    79141 CAATATACTA AAGGAGTAGG TACAGCTACT ATTTATTTGA CTCCTTTATC TTACGATGAA
    79201 GATGATATTA GATTAGCTAT AGACGAAGCT ACTGATAAAG TATCTACTGT TATTAATCCA
    79261 TCATCAAGAG TCGAATTTAG AGTTCCTACT CCTGTTGATG TAAAATTTGT TGCTTATTTA
    79321 AAAATTAAAA CTGATGGAGA TCAATATATT ATTAAACAAG AAGTAAGTGA CAAAGTAAAA
    79381 GATTATGTAA ATAGCATTGC TCCAGGCGAT TATCTAGAAC TTGGAGACAT TAACGAAATA
    79441 GGATTAGCAG TAGATGGTGT TGAATATTTC AATATAGTTC AAGTATATTT AGATGACGAA
    79501 GAATCTACTG ATTTTGAAAT CTTACAAACA ATTAAAGCAA GATTTGTATA TAATCAAATA
    79561 ATATGGTGGG ATGTTGAATC TTAGAAGGGT AAGGTGATAG AATGTTTGAT TACGAAAAAA
    79621 TGATTAAACG TGCAATTAAC TTTTTCCCTA CATGGTCAGA TATAAGAAAA AGACATTCTA
    79681 AATCTACAGG TGGTAAATTA CTAAGTACAG TAACAGAACA ATCTTTAGAT ATAGAAAAAG
    79741 CTATCCAAGA ATATATTGAT TCTTATTTTT TAGATAGAAT AGAAGGTCAC AACATTGTGG
    79801 CCTTTTCTTA TATGGCTACT ATAGGGATTA TGCAAGATAC TGATAATGTA AAAGTTGTAT
    79861 ATAATAATAC AAATTATAAG TTAACATTAG ATGTTGATGA GTTTCTAAAT GCTACTGATA
    79921 ACTATTTATC TTATTATGAA AATGGTAAGA TATATATCAG AGAAGAAGTG TATAACGGAA
    79981 ATAATACTAT AACAATATAT GTTGATAATG ATTGTCTTGA TTATGAATTA ACTAGAATTC
    80041 ATGTTTGGAA TATATATGAT GAGTTCGCAT GCTTTATAGG AATGGAAAGA CATGAAGGTG
    80101 AATCTAACGA AGATTTATAT AAACGTATGA TTTACTTTAA TGAGAATAAA CCTAATGCAT
    80161 CTGAATCAGG ATTAAAGAAT GCTATAATGT CTGAACTATT AATAGATTGT CCAGATCTTA
    80221 AAAGAGAAGA CATAAAAATA GAACCTGTCG ATGCTGTAAA CTTACGAAAA GCATATAAAG
    80281 GTTACAGCGA ATTACTTGAT TTATTAAATG AAATGAACAG AGATGTTTAT AGATGGAAAA
    80341 GATGGGATCT TGATGAATGG CAATATGATT TTAAAAGCAT AGAGTATTTA CCTTATAAAT
    80401 GGGACGAAGC ATTAACTAAG TGGCAAAATG GCATAGGCTA TGGAGATGAC TTAAAAGTTA
    80461 TTTTATCTAA TAATGTCAAT AAAACCAATG CCGACATAAC TCTTTATTCT AAAGATAAAG
    80521 AAACGTTAAA TGCTTATATA AGAAACAAAG AGATATATAA GAACGTTAAA TTAACATTCC
    80581 AGAAATATAA TCAAAAGTTA AATAGCGTAA ATGTTAAGTA TCGCTTAAAA GCAGCTCCTA
    80641 TGAAAATAAT AGATCCAGGT GCTATAAATC TTAGTATATA TAGTTCTAAT GAAGTAACAG
    80701 AGACTTTAAA ATTACAAGAT GTATATAAAT TCGGTACAGA TATAACAAGA ACGGATGGTT
    80761 CTAAAATAAC TGATGCTTAC AGATACAGAT TACAATTTGT TCCTAAGAAT AATAATTATA
    80821 ACATAGAAAT ATACAGAGCT ACTGTAGCAT ACAGACACAA AACAACTAAA GCTATATTAA
    80881 AGACAGAATC ATTATTAAAG AATGCCAACG GATTTGTATT AAATTCTTCT GGTACATTAG
    80941 CATCTACATC TATAAGCAAA ACAATAAATA ATATAAATAA TATGGTTACT TCTAACTATT
    81001 TGACTAATGT AGACAAAGGC GGATTTACTA TAAGAAATGG TTACACAAAT GGTTCTGGAA
    81061 CTATTAATAT AAATGGTTAT GGAAATCAAA CAATAACTTT TACATCTAAT TGTGAAATGA
    81121 GCGACTTAGC TCATTCTGAT ATAGTAACTA AAGGTTGCTT ATGGAGAGAT AATGATTTAA
    81181 TACTTAGAAC TGACTATGAT GGCTATAAAG AAATAACAAT AGATATAGAA GCTAACAAGT
    81241 TCTCGTTTAC TTTAAATACA GACACTACTT TAGATTTTTA TATGTTTGAT TATGAAGATA
    81301 ATAAATATAT ACCACACAGT ATATCTGGAG CAGGCAGTGT ATTTGAAACA GAAGAAACAT
    81361 TGACTCCTCG AAAAATTAAG ATGTTCTTAA AATTAAAGAA TATGATAGAA GTATCTCTTG
    81421 GCAACTTTAA ATATAATAAT TATACAATTA AGTTGTCTGC AGCAAATGGA GCTCTTGTGG
    81481 CTGTTGAAAA TAATGACAGA ACTTTCATAT TACCTGATTA TATACAAAAT AAATTGTTTA
    81541 TAGAAATGAA AACTGAAAGC TCACATGCTC CTGTAATCAA TTCCATAGCT ATAGGAAGCG
    81601 ACGTACTTAA TAATTACTAT ACTACAGATG TAATAACATA TTTAAATAAC TACGATAGAA
    81661 TATTAGATAT AGATTGCAAC TGTGATTGTA CGCTTATTAA ATATGATGCT AATGATATAG
    81721 AAATAGAACG AATAGATAAT TATGTTTCTT CTTCTTATTA TAAAGCTACA AGCAACGATT
    81781 CTTATATTAG ATTAAATCTA GATGATTGGG ATGAAGTATA TTCAGTAATA AGCGAAACTG
    81841 GTTCAATTGA TTTAATAGAA GAAAGCGGAC AATACTTCTA CAACTTATTA TTATCTAACG
    81901 GAGAAATAGC TACTGCAGTT ACTATAAATG GTATTAAGCA TGTTGACCCT GTAGTCGTTT
    81961 CTTTACACGA TATATTAAAG AGCCAATTCG AAGGATATGA CATAACTAAG AATAGAGTAT
    82021 ATTGTAGTAA ATTAGCTGAT GGGTTAATAA TAAGTACTGG TAATACAACA TCAGACTTTG
    82081 AGATATTTAA AATAAACAGC GATTACTTTA AAAGAAAGAA TGCAGTTAAA TATGTATTTG
    82141 AAGATATACC ATCAGACATA AATGTAATAT GGGGTACAGA TGATATACTA GTTGACGGCT
    82201 TCTCTAATAC TCATGACTTT GATTATATAT CTTTCTATCC TGTAAACTCT GTCATATCTA
    82261 CAGCTATAAA CGAATATAAT TTATTCTTAA ATGAGATGAA AGAAATACCT GTTGTTAATA
    82321 ATTTCTCTCC TCTAATCGAT ACTACTTCAT TAAACTTCTA TACTGTAGAG CCTTATGTAG
    82381 GTTCTGACCC TATAGATATT AGATTTTATC CATTTGATAA ACAGAGAGAA TTTGATGAAC
    82441 TTAAGAACTG GTCTGTAGGT ATTAAAGAGT TATATATCAA ATATGACGCT GATTTATTTA
    82501 ATATAGAAGC ATATGAAATA CAAGAAACAG TTATTATAAA TAGAATGAAG TTAAGCAATT
    82561 ATATGGAAAT AGCTGACATG TATAGTTTAA GTGATAACTC TGTTTTATAT ACTCAACAAT
    82621 ATGTTATAAT TCCTCCAGAT AATGCAGAGA TAATATATAA GACATATGAT GGAACAGATG
    82681 AGACTTCAGA TTTAATTATA GACGAAACTG TTGACGTAGA TAATTATTTT GTAAAGCTTA
    82741 AATATGCAAA TATAGATAGA ATAGTACAGT TAAATGAATA TTACAATTAT ACTGATTATG
    82801 ACCCATATGA AGATTATAAA GTTCTACACG ATCAAGGAAT TATAGTATGG CCTGCTTACG
    82861 AAAGAGATAA AGATAAGAAG ATAACTGTTC ATATAAGATA TACAATTAAG AAACCTATTG
    82921 CTTTAGTATA TACAGAAGAT GCTTTATATG AAGCTGTATC TTACGTTGTA GATGCTTATA
    82981 AAGAATTGTC AACTTATACT ATATTCAATA TAGAAAATGG AGATAAATAC GATTTACGTA
    83041 ACTTAGAAGA TTTTAAAGAT TGTGATTTGG TATACGTTAA CTGCAGCGAA CCATCATTTG
    83101 AATCTATGAT GGTAGATACA TATCTTAAAT TTAATAAGTT TGCTGAAGAG AATACAGTCC
    83161 TAGTTAAGAC GGGATACTAT TACATAAATG GAAAAGAATA TTACTTATTT AGCAATGACG
    83221 GTACTCTTGA TATAGATACT TATACAGGAC TTAACTCTGT TAATGCTAAA TTAAGAAATG
    83281 GCGAAATAGA AACTTATAAA GCTACTGATA ATTATGTACG TAATTCTGCC ATGAATCTAC
    83341 GAGGCATGAA TAATTTATAT GGATTTAACT ACAATAAAGA AACTATATAT GGAATATCTA
    83401 ACTTTGGCAA ATATACTGCA TGTAATAGCT TTAATGAATG GAATACATTC GGTGTAAGAT
    83461 TAAGCTTAGT ATCTAATTTA GAAAACTATG AATTAAATGA TGTGGCTTTA GAATTTAACT
    83521 TTGAAGAAGA TTGGGGCTAT GCATATATAG ATATAACAGA TTATTTATAT GATGATATAT
    83581 CTTACATAGG ATACATGGCT TATGGTTTAG ATGTATATAT CGGAGTAGAA AGACCATATA
    83641 AAGACGTTAG ATTTAGTCGT GCATTAAATA TAGAAATCGG CGATCCTATT AAGAGTGCTA
    83701 GTTATATATA CGCTAGTGAA CTACAAAGAG AAGATAAATG CAGATATTAT TTAGTTGTCA
    83761 AAAACAATGT ACATAGTACA TATGATCACA AACTTCTAGA CGATATCATA ATAACTGATG
    83821 ATAAAGATAA ACTTTATTCT TCTACTGTAC ATATGAAGAA CTTAGACATA TTAGGATTAA
    83881 ATATTGAAAA CCAAAAGACA GAAACTACAT GCTACAGAAT GGCTATCAAG TCTAATAAAT
    83941 ACTGTGATTG TAAAGGTGCT AGTTTATGTT CAGATGGTTG CATAAAAACT ACTTCTAATA
    84001 TAGATTGGGG ATTAACAATA TTAGCTAAAT ACGAAACAAA AGAAGAGTTC ACTACTTGTG
    84061 AATTAGACAA CTTAATATTA ACTAATAACT ATGTACAAGC TTCTCATACT GGTTACGGAT
    84121 ATTTAACTAC ACAACCTATC TATATAGAAA ATCCTAATAC TATAAAACGT CTATTCTATA
    84181 AACTTAATAA TATCAATACT GAAGAAATGT CAGGACTAAA ATTTGCTATA TATACTTCTA
    84241 ACACAAAAGA TGGAGTATAC AGTCCTAATA AATATGAAAA TTCTAATTAC GGATGTATTG
    84301 ATAATAAGGA TATAGAAATG TATATAAAAG TTAAAATTGC AATACCTGCA GGTAAGATAT
    84361 TAGACAATTT AATATTATTT GCAGAGTATC GTTCTGATAA AGAAAACTTA TTAATGGCTC
    84421 CTACTTGTGA AAGAGGTAAT TTTATATCAT ACGTTTTTGA TGCTCAAGAG AATCTAAGTT
    84481 ATAAAGTTAA ATCTATAAGT TTAAAAGCTA TAAGTAATAT AAATGATGTA AATCTTTATG
    84541 TAAGAGCGTC TTCTGATAAA TATAGTGCTG ATGTTTGGGG TGATTGGAAA CTGCTTAAAT
    84601 TTAATGCTGA TGGCAAACTA ATTAATACAG TTAAATGGAA TTCAGCTAGA TTCTTCCAAA
    84661 TTAAAATAGC AATTAATAAC AGAAACGGAT ATATAGATTT AGATTATATA GATTTAGAGG
    84721 TGATATAAAG TGATAAAACC TACGGCTAGA GTAGAAATAG ATAATGGTAT CAAGTTTTAT
    84781 GAACAGGATG TCTTATTTGA TGACTATACA TATAAAGGAG ATACAGATAT AACAGTTACT
    84841 GTCGACTATG CTAATCCAGG CTTTGGTATA GCACTGCTCG ACAGTGCTGG TACTTATTTA
    84901 GCACAAAAAA GAGAATTGCT AATGTTCAAG CTTGGAGTAA AGTTTGTAGA CGTATACTAT
    84961 CGTAATCTTG ATGATCTTGA CAGTATAAAT AATCCTATAC AAGGAAGTTT GAATGCTGCA
    85021 TATGCTAAAT GTTATACAGA GAATTTAGAG TTTAAAATCT CTAAGCGTGA TAACCAATAC
    85081 ACTATTTATG TTGGCGGGCA AAAAATAGCT ATATATAATT CTCAATGCGA TTTAGATAGT
    85141 TTTAATGTAG CATATTATTC TGTTAAAGAT AATGTTATTA AAGACATAGC TATTGCTTCT
    85201 TCTGTTCCTT ATGACTGGAA TGTTAATATG ACTAATACTC ATGGCGGATA CATAGAATTT
    85261 AATGAAGATG GATTCGAACT TAAGGGATGT AAATACAATG CCGAAGTAGA ACAATTAAAT
    85321 ATAGAATTAG AAAAAGGTAC ATATTATTTG AAATATAATA AGTCTGATTT ATGTGATATT
    85381 AAGCCTTATG TTATGTATTC AAATGACGAA AGAATTGTCG ACGATGAAAA GAATATATTG
    85441 AACTCCAATA GGACATTTAC ATTACCAATG GATTCTAAAG TGTCATTGAA ATTTGTTGGA
    85501 ACCAATGGTT CTATAAATGA TATAGCAATT ACAACTGCAA AGAATAATAG TTACATTCAA
    85561 ACAACTCCCG AGACAGGTGA TTTTGTAAAG ATAGAACGTA GCTATTTAGA ATTTGATTTA
    85621 AAAGAATTAG CTAAGATTGA ATTTGACGCT ATCGTTTATT TCGTTCCAGG AGATACGGAT
    85681 TTTAGCCCAA CTGAATATGC AATAGTCAAT ATATTAAACA GACATTATGG ATTAAATGAT
    85741 TTAGGATTAT CCGTCGGTAT TAAATATCAT TTTGTTTATG AAAATGGACA ATTAATAAGT
    85801 AGTAATGAAG TTAACGCTAA TAAGTTTACT CTTCCTATTG ATAGTCTTAA ATTTATTATG
    85861 TTTGATAATG TAAATGCAAT AATAACTAAT TTAATACTTA CTGATAAAGA TGGAAGTCAA
    85921 ACTAATGTAG GCGTTCAATT TACAACTACT AAATCAGTTC CAGGACTTAT CAAATCTCCT
    85981 ATTGTAGTAC TTAATAAGCA TAATGATCCT TTAGACTTAA GTGCATCTTT TAGAATTGTA
    86041 ATGCAAAATG ATTCTCCTTA TTATATCTTT ACTAATACAG AAAGAGAAAT ATTTAAAGCA
    86101 GATAGCTTAA TAAAGCTAAA CTCTTTGCCT ATAAATAATT CAGGAGCAAT CATTATATAT
    86161 GGCATTCCTA AAGATGCTAT GCTTGATATG GATAAGTTAT ATTATATACC AGAACGCGGT
    86221 AAAGACAATA TAGATTTATG TTGCAATATA TATGATGTAA TGTACGAAGG TGATGAATAT
    86281 CAAGTATATA TTGATTATAC AACAGGATAC GTTACTATAC GTAATCCAGA AAAGTATAAA
    86341 TATTTTATTG TAGATTATGT GAAGCTAGAT AGTTATTGCA TTAATTACAA TTATGAATAT
    86401 AACAGCTATC TTGTAGAAAT AGCTACAGAT GATAAAGAAG GTATTAACGT AATTTACGAT
    86461 AACACAGAAA AGAAAAATGG TTCTTATGAA TATATCAATG AACAAAAATA TTATGATACT
    86521 AAATTAGTTC CATCAGAGAA CTGTTACATA GTAATAGGAA GATAGGAGGT GCAATATGAA
    86581 AATTTATCCG TCTAATCATA AAATAAAAAC TATAACAACA TCTCGTGTAG ATACTGATTT
    86641 AAATATACCA TTAGCATATA TGGATATTGA TTACAGTAAA TACAATATAG ATAAATTGCC
    86701 TAGTGAGTAT TTCAGTACAG ATTCTATGAC TCCATTAATA CCTGGACAAG AATTAGAGAA
    86761 TGGTAAAGTT AAGATATTTA ATAGATACAA AGAAGAAGCT AATACTACAA ATTTGATACA
    86821 GTATACAAAT CAAAAATGGT ACTATATGCC AAATAATATT ATTCAATATA CTCCTAAGTT
    86881 CTTCCTATGG AAAGCCATGG TAAAAAAGAG TATGAGCTAT TGTATAGATA CAGTTTATAA
    86941 TTTAAATATT AATTGCTATA ACGAATATAT GTCTAATAGC TTATCTCCTG TATTTACTGG
    87001 TGCTTCTGAT AATGGATATG TTCCTAGTAA TATTAAGATA AACGATAACC AATTAACAGC
    87061 AGATACATTC ATGAATATGT CTTTAGAAAA AGCAGACTTC TGTTTTATAG CAACAGCCAA
    87121 TGCTGCATAT TATGATGATG AATGCACTCA ACAAATAGAT ATAAATGAAT ATTTCGAAAA
    87181 GGGATGTAAT TTATGGATAG CATGTGAAGA TGCTCGTTCT TTTAATGAGA ACTATGAGAT
    87241 GTTATCATCT ATAGACAACG TAACTTATCA TTTAGATTCT CCTATTATTA ATTCTAATGC
    87301 TTCTATAATG TGCGACACAT ATTTTAATCT TAATCGTATA CATGAAGTAA CTGGAATTAG
    87361 TGTACATAAT ATATTTAATA AGGACGCTAC ATCTCCAATA TTAATTCTAG AATATACAAA
    87421 CGGAGGCTTC GTAATTATAT CTCACATAAG CTTATTTGAT TCTAATCATC AATCAGCAGG
    87481 ATTCCCTATA ATATTTGAAA CATTAATGTA CGTATATATG AATAGCTATA AATCAAGTGA
    87541 TTATATAAAA GAATGGATTA CATATAAAGT CCCTGATTAT GAAGTAGTTG GCAATACATT
    87601 GACTGTAAAG AATAACTTTA CTTCTAATAC AAATCTATCA ACTTACTTTG GAATTAATTC
    87661 TAATGATATG TCTCTTGTCA ATATAAGTAT CATAGATGAT CCTAATACTA GAACTGCGGT
    87721 ATCAGATACA GATTTGGATT ATTCAACTAA CGCTATTAAA TGTATAGGTC AGAATAATAA
    87781 TAGACTTATG TTTGAATTAG ATCCTGACTT AAAAATAGAT GGCTATACTG AACCTGATCG
    87841 TCCTAATGGC TGGAAATCTA TATACTACAA TGGACAGATA TATTATTTGA GCGTACTTCA
    87901 TTATTTAATA GAAACTGATC TTACAAATAA TATCTACATG ATTGAAGAAA ATGATAACTT
    87961 GAAGATATTA ATCTATGCAT TTAAGAGTAG TTCTCTTGGT ATAAATGTTG CTAAAAGTAC
    88021 AACTATTACA ATACCTTATA TAATAGCGAA TATTGATTCT GGAGAGACAA TAGTACAAAG
    88081 AATAAGAGAA GCTAATTATT CTGTATATTA TGATAAAACT GCTGACAGTA TTTCTTATTG
    88141 TTTCTCTGAA GATTATATAG AAAAAGATGA ACAATACTTG CTATTTACAG TTTCTGTTAG
    88201 TCAAACTTCG GATGCTATAA CTATGTATGA TATAAGACAG CTAGGCGGAG GATTGCCAGA
    88261 AGGTGAGCCT GATAATTACA ATCTATTCGA CATAGGTCAT ATTAATGGAC GACCATATAG
    88321 ACAAGCAGGA ACACTTATAA TTACATTGCC TAGCAGATAC AAAGAATATG AAGATAGAAT
    88381 CATGAATGTA GTTAAGAAAT ACATGGTAGC AGAAGACTAT CCTGTTATAT TTTTTGAAGA
    88441 TGAGGAGGTA TAATAAATGG CCAAGAAATT AAATATTATA GATTTTGACT ATGGAGTACG
    88501 TAGCGAAGAA ATACAGGAAA ATTTTGAGAT ACTACAAGAT GAAATAAACA GGGAAAGAAT
    88561 AAGTATAGGA GGTCCTGGTA TAGCTAATGG TTTAGACATA ACTGTTACTG CTAACGAAAA
    88621 TGATTTCTAT ATTACAGTAT CTTCTGGGAC TATAATCACT AAAGACGGTG AGGAAATATT
    88681 TATAGAAGAA CAAACTATAG ATATAGAAAG ACCTATGCTT TCACAACAAT GCGAATATCT
    88741 TGTAGCAGAT ACAAAGAATC AAATAACATT AAATGAGGTT CCATATTCAT TCTTCAGTAG
    88801 ATACGAACCT GTTGAGTTTA GTGATTCTTA TTTGCCAACA GCTTCTGGTA TAGATATAAA
    88861 CTACGTAAAT AGCATAGCTA CAGATGACGG TATAAGAGTT AAAGCTATTA AAGATAAGAC
    88921 ATTGACTCTT ACTGGTCTAA TAAAAAGAAG TTTAAAAATA AAATACTACA GCACAGCTGA
    88981 TAGAATAGAT ACATTATATA TAGACAATAA CAATCAACTA CAAGTCAAAG TTTCATCAAT
    89041 TACATCTACA ACACCTTCAG CTATCTTACC TGATAATTAC AAATACTTAA TAGCATATTT
    89101 ACTTATTACA AGTGATTATA AAGAAAATAG TGAAGATACT CCACATGCTA ATATATTAAT
    89161 CAAAAAGGAT TTACGAGATA AAAGAAATCT TTATACTGAC AGTAATGGTG TCTTATATAT
    89221 CTGTGGTATT CCATTTGACG ATTTAGAATT TATAAATATG GAAGAACCAG AAGATCCACA
    89281 TGAAAATCAA TTATGGTTAA ATCTTAATAA CAATACTTTA TATGTATATA AGAAAGTAGA
    89341 TAGCTATTTC TATAAAAAGA CTATAGAAGT AACAACAGAT TTTCAAGATG GACAAGACGA
    89401 AGTGGATTAT AAAACTAATA TCGCATATAA AGTAGAACAA GGAGAATTAT CTGTATATGT
    89461 AAATGGCGTG CGTCTTACTA AAGATATTGA TTATGTAGAA ATGTTTGGTG GCATTCCGTC
    89521 TACTAATCAG ACAATATTAA AAGATTCTGA ATCAGATATA TTCAGAATCT ATAAATCATT
    89581 ATACATAGGA GATAAAATAA CATACTGCAT AAATATTAAA GAAAGCGGTA TGATGTGGGT
    89641 TCCTGTAAAT AAAGAGTCAT ATGTTAATAC AAAAGAAATA AAATATTATG GTGTACATGA
    89701 TACATGGCCT GGAGGCAATT ATTGGCAAAC AAAACTTGCT AAAGATCTTG GAGAAAATGA
    89761 GAACTATCCA TATAAATATC AATTCTTCTT CTTCGATGCA GAACAAGATA GACGTATGCT
    89821 ATTTACTCCT AATAGACATG AAGTAGATGT ATATGTAAAT CAATTCCCAT TACACAGCGA
    89881 TCAATATATA GAATTAACTC TTGATAATGT ATTTGATTAT GCTCCACAAT GCGTAATTGA
    89941 TTCATTATTT AAAGATGAGA ATTATCATTG GGCTAACTAT AAGACTACCG CTCTTAATAA
    90001 AGATGAAGAT ACTGGTCTTG GAATCATGTT AGTTGAGCCT CTTGATGCAA GATACAGCGA
    90061 AGGCTTAGAA GATGAATTAA GATATGATGA ACTAGGTACT CCATTAATAG AAGAAGACTT
    90121 ATTCGTAGAA ATAAGAGTTA ATCGTTCAGT AGTAGACACT CCTAGTAAAC GTAAGTTACA
    90181 ACGTATAGCA ACTTATATCA ATGAAGATGA TATTGTAGTT GAAGATCCTA ATATAAAGAA
    90241 TATAGATATT AAAACAGGTT ATTATAGATA TGGCGAAAAG CAATTGGAAG TATATCTTAA
    90301 CGGCGTGCGT TTAACAGAAA ACGTTGATTA TATTGAAGGT ACAGATATAG GAACACCTGA
    90361 TGCAGATTTA TTAAATAAGA ATCTTGAATA TCTAGATAGC TACGATACAT CAGTAGCAAT
    90421 GAGAGATAAA GGTACTCCAA GCCGTAGATT TACAATACGT AGACTATTAA ATACAGGCGA
    90481 TAACATAACT TATAGAATAA CTAGTACTTA CTACAGTTAT GATCATATAA ATAGTTTACT
    90541 TGATTCTATA GATGTAGACT ATGAAGAATT CAAAACTGCA ATAGATAGTT TTGGTACAAA
    90601 ACTTGATGAG CTTGAAGCTA GCTTTGGTAG TTCAATAATG AATATGCAAA CTACTATAAA
    90661 TCAAATAGCT GGTAATCTAT CACAAGATCA AGATACATAC CTAACAGTAA ACAGTGTAAT
    90721 AAAAGAATCA CAAATCAATG CTGAATTCTC AGCTAGAGTC CCACAAACAC TTAATTTTAT
    90781 TAATGCTTCA ATAAAGAGTG ATGGAACAAC TAAGTCTTAT ACAGTAGGTA GCTTAAATAA
    90841 TGATACTTAC AATATAAGAG AAAAGGACTA TGTACAACTT ATACATAGAA TGAAAGAGGG
    90901 TACAGAGTTC TTAAAAGATA GATTCTTAAT TCGTGATGAA AACTATACTC TAGAAGATGT
    90961 CGTTGTAAAT AATAGCTATT CTGTTACACA GCTTACGATA TCAGATAATT ACATTGGTAA
    91021 TATAAGTGAC GGAGATGAAC TTATAATAAC AGGAATAAGA TTCGGAAGGG AAGGTAGATA
    91081 GTTATGACAG TTAATATAAC TTGGTTCATC AATGAAGATG ATGCTTTTGA ACCAATTAAT
    91141 ACATATACTG CAGACGGAGC ATATACTCCA GGTGATTACT TAGAAAAGGT TATTAGAATT
    91201 TATAACAATT ACAACGGTGC TACTGATATA GATTCTGCAG TTAACGCTAA ATTAGTTGTA
    91261 GCATTCAAAT CATATGAAGA CAATTTTTTA TTAAATTTAT TCCAAGTATC TATCGATGGT
    91321 GTGAATTATT TTCCTCTTAC AATCAATATA GATAGAGGCG AATATGAATT AGGTACTTTA
    91381 ACTGGCTACG CTAATAATGG AGGCAGTGAT TCTTATAACT GCAAGACTAT TTATATTAAG
    91441 ATCGGCCCTA TTCCTGACAA TATAAAAAGT AGTCTCAAAT CGGTAATATT TTATTTAGAA
    91501 TATGACAAAT AAGAAAGGAG ACATATTACA TGCTAACAAA AACTCAAACC CTTGCCGCTA
    91561 TTCAAAAATC ATTAATCAAA TACAATGACT TAGTGGCTAA TCAAATTGAT TCCAAAATAA
    91621 GCGCTCATAA TACTTTAGCT TCTGCTACTG CAAACGGACA TATGTCATCA GGTATGGTGA
    91681 CTAAGTTAAA CAGTATAGCA GACGGAGCTG AAGTAAACCA AAACGCTATA TCAAAAATTA
    91741 AAATAGGCGA TGATACTGTA ACTGCTGCTG GTAAAGAATC TACTGCTACT TTTAAAGGTA
    91801 GTAACGGTAT ATCTGTATCA TTTGATAAAG ATAATGCTAT AGAAATATCT GGAGCAGATG
    91861 CTGTTGGTGC TGCTAATAAA GTTTCGTCAG ATTTATCGTC TTACAAAACT ACTGTTGCAA
    91921 ACACTTACAT GCCTAAGTCA GGTGGCACTT TTACTGGTAT TATCACATTA TCTGGCGCTC
    91981 CTACATCTAA CTTACATGCT GCTACTAAAA AGTATGTAGA CGATAAAGTT ACTGGATTAA
    92041 GTATAGGAGA TTACATGCCT AAATCAGGTG GAACATTCAC AGGAACTGTT ACACTATCTG
    92101 GAGCTCCTAC TACAGATTTA CAAGCAGCAA CTAAGAAATA TGTAGACGAT GCTGCTGCTG
    92161 CAGCTGCTGC TAAAGTTGTT GATTCGGCTC CTGATACATT AAATACTTTA AACCTATTAG
    92221 CTGAAGCTTT AGGCGATGAC CCTAAATTTG CTACTACAAT AGCTACTCAA ATAGGTACTA
    92281 AAGTAGATAA AGTAGACGGT AAAGGATTAT CAACTAATGA CTATACTACA GATGAAAAGA
    92341 ATAAATTAAA AGGTATAGCA TCTGGTGCAG AAGTCAATCA AAATGCATTT GCTACTATAG
    92401 CTGTTAAAGT AGGAACAACT ACTACTAATG TAGAAGCTGA CGCTAAACAA GATGTATTAA
    92461 CATTAACACA AGGAGATAAC GTAACATTAA CTCCTAATGC TACTAATGAT ACAATAACTA
    92521 TATCTGCAAA AGATACTACA TATCCTGAAG CAACTACAAG CGCACACGGT TTAATGAGTA
    92581 CTGGTGATAA AGACAAATTA AATAAAATAG CTGCAGGTGC AGAAGTTAAC CAAAACGCAT
    92641 TTTCAACTGT TAAGGTAGGA AATACTAGCA TAGCTTCTGG TGGTAAAACA GCTACATTAA
    92701 CATTGGCAGC TGGTTCTAAT GTTACTTTGA CTCCAGATGC AACTGGTAAA AAAGTAACAA
    92761 TAGCTGCTAC AGACACTACT TATCCTGAAG CCTCACAATC AGCTCATGGT CTAATGAGTG
    92821 CAAGTGATAA AACTAAATTA GACAGTATAG TAGCTGAAGC AGATGTTTCT GATGAAGAAA
    92881 TAACTTCTAT GATAGCTAAT GTTCAAACTG CTATAAATGC ATAATAGAAA ATAGAATAAA
    92941 TAGAATATAG GCACAAAAAT TTTTATATTC TTGTGCCTAT ATTTTTAATA AAAATAATAT
    93001 ATTAATTATT ATAATGAAAG GAGATAACGA TTGAATGCTT ACTAAAACTC AAACAATGAA
    93061 TGCTATTCAA AAATCGTTAA TAGCATATAA AACGAATGTG TTAGATAATT TATATACTAA
    93121 TCAAAATGCA TTCTCTAATG TAAAGGTTGG CAATACTACT ATTGCTGCTG ATTCAGCTAC
    93181 TGATACATTA ACATTAACTG CTGGAAATAA TATAACTTTG ACTCCTAATG CAACTGATGA
    93241 TAGTGTTTCT ATAGCTGCTA AGGATACTAC TTATACAACT AGTTCTCCTA TATCACTATC
    93301 TGGAACTACT ATCTCTCACG CTACATCTGG AGCATCAGCT GGTAGTTATG GAGATAGTAC
    93361 TAATCAAACT CCTGCTTATG GAGCAACATT TAAAGTGCCA TATTTAACAA TAAATAATAC
    93421 TGGACATGTA ACAGGTATAT CTGAACATAC AGTAAAAATA CCTGCTTCAA ATAATACAGA
    93481 TACTAAAATG AATGTAACTC TTAACACTAC TACTAAGGCT TATCTTGTAG GTGTTTCTAC
    93541 AACTCCTACT ACAACAGCTA AAGCTTTAAC TGGTATAGCA GATACAGGCG TTTATCTTGA
    93601 TACTACTGCT GGTAGTTTAA CAGCAACTAC TTTCAATGGA GCTCTTAGCG GTAATGCTAC
    93661 TAGTGCAGAT AAAGTTAATA ATCAATTAAA TATTGTATTA AAAGCAATAC AAGGAGGAGC
    93721 AAGAACATCA TATGATGGAT CTTCTGTTCA AACAGTTCTT ATAAATCCAT CAAGTATAGG
    93781 CGCAGCATTT GAAAGTCATA CACATAGCCA ATATGTAAAC CCAAATTCAT ATGGCTATAT
    93841 ATTTATAGGT GATGATGAAA ACATTAGTGC TACTGGCACA GATGATGTAA TAGCTTTTAA
    93901 ACCTGGAGAT GGTATAAATA TCAGTTTTGG GACTTCAGAT GTTGCAACAT CTTCAGTATT
    93961 AATTGCTAAT GCTGGTGTTA GAAGTATATC TTCAGGTAGT ACTAATGGTA CTATATCAGT
    94021 TAATACAGGC GGTACAACAG CAGATGTAGC AGTAAAAGGA TTAGGAACTG CAGCATATAC
    94081 AGCATCAACA GCTTATGCAT CTTCAAGCCA TACACATAAA TATGCAGGTT CATCATCAGC
    94141 AGGTGGTACT GCAACAGAAG CTGCTAAGAC AACTGGTACA CTTACTATAC AAGGTAATGG
    94201 TATAAGTATT AATACATTTA ATGGTTCTGC AAATAAAACA GTAAATATTA CACCAGCTAA
    94261 TATAGGTGCT GCTACTAGCA GTCATACCCA TAGTGGATAT GCATCTTCTA CTCATGCTCA
    94321 TGGACTACTT AACAGTGATT TTACGAAAGA AGTAAATGGT TCTACTGGAG GATGGGAATT
    94381 AATAAATAGC ACTAATACTG GTTATTTATT AACATCACTA AGAGGTGGTA ATTCTGTTCC
    94441 AGATTGGTTT AACTCACCAT ATGGTTCAGG TATCATATTT GGTGGTTCTG ATACAAAGGG
    94501 TGTATTGTCA ATGTCTTATA CTTCACCTTC AATAACATTT GCAGGCGGTG CATCATCTCC
    94561 TTCTTGGAAT TTAAAAATAA CTGGTTCAAA CAATAAAACA TATAATCTTA ATGATTATGC
    94621 AACAAACGAT GTAATCTTAA CTCTACAAGG TTATGTAAGC ACTTTACAAA GCGATGTAAG
    94681 TACTTTAAAA ACTCAAATGG GAGATGTAGA AAGTATATTA CAAGAAATTA ACGGAGAATA
    94741 GGAAAGGGTG ATAAAATGGC AATATCAGAT GAATTAGATT TAACGTTACA AACAAAAGAA
    94801 GGTCTTAAAG GAGTTATAGA AGATAACGGT CAGACTGCTC CTACCAAGTT CTCGCAATAT
    94861 CCTGCAGTAC TTGATAATAT AATAGATAAT ATGAGAAGCC AATTAAAAAT AGCGGATTTT
    94921 ATAATTATCA ATGATGATAC AACTCTAGCA TCATTAAATA GTTTCTTTGA ATTTTTACCT
    94981 TCTGTTCCAG CAGGTTCTAC AACTACTACA CAAGCTACGG CTGAAGTAAC AACATCAAAC
    95041 TTAAACGTAA GAGCTTCTGG TTCTTCTAGT GGTAGTTATG TAGGACTATT GGTTAAAGGA
    95101 GATGTTGTTA ATGTATATGG CACAGCATCT TCAGGATGGT ATAAAATAAA TCAATGGCGT
    95161 AGTAGCTCTA CTGGTGCATT AACAAATCAT GGAAGTAGTT ATGCTTATAT ATCTAACAGT
    95221 TCATCTTATG TAACATATTA TCCTTCTACT ACAATATCTA ATAAGAAACA AATAGATATA
    95281 AGTAGTACAG ATGGTACTTC TGTACAACAA AAATGTAATT ACGTATTAGC TGAAACTAAA
    95341 GGCTGGGAAG TATTATTTGA CGAAACTTAT AAACCAGGAA CAGGTTCTTC TGGAGCTTCA
    95401 ACTACAACAG AAAGAACTAC TGATTATTCA TTTAATAACT GCTATACAGA TAACTATTCT
    95461 TCAAGCAGTT ATGGTAGTAA AGTTGCTACA AATACTTCAA CAGTAAGACA AGGTTATTAT
    95521 TCTGGATACT ATTATTATAA AGGTAATTTC AGATTTACAA GTTCTAGACT TTCTGAAATT
    95581 AAGAGTGTCT TAAATAATTC AACTGTAAAA TCTGTTCAAA TATATGTACA AAGAGCAAAT
    95641 ACTACACATG GTACGTCTGG CTCAGCTACA TTAAAACTAT ATGCATGTAA CAGTTCAGGT
    95701 TCATATTCTG ATGTTTTAGT AGATGGCTCA AGTACATTAG CTAGAGGCGG AGGCAAATGG
    95761 ATAACATTAA GTAGTGATGT AGTTAATGGA TTCAAGACTG GTAAATATGA TCACTTCAAA
    95821 GCATATTATC CTTCTACTAG TTTATCATAT TATATAGTAT TTGCATTAAA TGCTAAATTG
    95881 AGAATAACTT ATACAGCATA ATTTTATAAG TATCATATAA AAGGGTCGAT CAACAATCGG
    95941 CCTTTTTTAT TGGTAATAAT ATTATAGTTA ATGAAAGGGT GTGTTATTAT GGCCGATATT
    96001 AATCAAAAAG ATTGGGATAA AATAAAGGAC GTTATAGTAT CACCTTATTA TAATGACGGA
    96061 TATGGTCGTT ATGATTTAAG CCTTGAAGAA GTAGCTCGTG GCCTACAAGC TATGGGTTAT
    96121 GATCTAAATG GAGGCGGTGG TAGTACTAAT CCAGATGAAT CTCAAGCAGA TACATCTAAT
    96181 TATAAATTAG AATTATTAAG CACTAATGGA ACACAGATTA CAGACGAAGG CTTTTACACT
    96241 ACATTATATG TTAAGTTATA TAAAGACAAT AAAGATGTTA CAGATATAAC GAGTGAATCT
    96301 AATTTTAAAT GGACCAGATT TTCTGGTAAT TCTGAAACTG ATAAATTAAA AGATGCTGCA
    96361 TGGAATTTAC GTTATGCAGC AGGTGCAAAA GAAATATTAG TTACCAGAGA AGACGTAAAC
    96421 AGAAGAGCAT TATTCCAATG TCAATATGTT CAATACGAAG ATGAAGTAAC ATGGGTAAAA
    96481 AATGCATACT CTACTTACGT TGATTCAATA ACAAAAAATT AAAAGAGGTG ATATAAATGG
    96541 CAAACAACAA TTATGCAGCT AAAGCTACTG CACAGATTAC TATCGTCGAT ACTACAGATG
    96601 CGTCTTATCT ATCAGGTGGG TTATCAATAG TTAGCGGTAG TAGAAATCAA ATATATGTTC
    96661 CTACAGCTAC AGGAGATAGT GCATATTCTC CTAACTGGAA ATTTAATAAT CTTGTTATTA
    96721 GACCATTTTT AACTGCTTCT AACATAAAGA AAGCTGATGG AACAACATAT TATAATCCTG
    96781 ATTTATTTTC GCCTGAAGAA TATCCTTCAT TTACTACTGG TACTTTTACG AATATTATAA
    96841 GTGATATACA TTGGTATCGT AGAGATAATG CAGGAGTAGA AACTGAAATA GTTTCTGGAA
    96901 CAGAAGGTTA TAGCTTTAAT TGGGATTACA GTATAAATAA CGAAACTGTT ACTATAAATG
    96961 ACAAGAGACA ATTAGTTATT AATGAAAATG TATTGTCTCC TAATACTAGT ATGGACATTA
    97021 TATGTAAATT CTCTTATAAC GATCCATATG CTAATATGTC AATTGGACAA CAATTTAGTA
    97081 TTAATATTTC AAACATAGCA GCAGGGACTG GTACTTCTAA AGTTCATATA GAAGCTGTTA
    97141 ATGGAAATAC GATATATAAC GATAGCCCTG AGTATATACA ATTAGAGGCT AGCTTCTATT
    97201 ATAATGGAGA TGCTATAGAG TTAGCATCAG AAATAGCAAA TGCAGAAAGT ACTACATCTG
    97261 TTTTATGGTA TATAAGAGAT ATAAAGACAA ATACATGTTG GAGATTACTT GATGCAACTC
    97321 AACAAGATTA TATTAACGAA AATTCTGAAA CAGGAAATAA ATTATACGAA GTTTGCGAAT
    97381 ATGAACAAGT AACAGGTTCA GATAGCACTA TCACTACTGA ATTATCTCCT GTTAAGAATT
    97441 CTAAAGGCGG AACAGTACTT AAAGTGTATC CAGATTTAAT AGCTGGTTCT GATGTTATTA
    97501 AATGCGTAGT TACTTATAAC AACGTACAAT ATAGTGAATT ACAAGTTGTA TATGACAATT
    97561 CAGATCCTAT AAGAATGTAT ATTCAATCAA GTACTGGAGA TAAATTAAGT CGTGGTCAAG
    97621 ATAATGATAA TACAATACTT AAACCTGTAA TTATATATAA AGGTCAATTA TTAGATGATA
    97681 CTAATACAGA AGACCTACAA TTACTTAATA GCTTGTTTTC ATATTTCTGG TATAAAGATG
    97741 CTATCGATGG TTCTGTTACA TGGAATGTAT GGAATGAATA TGACGGAGGT ATAGCTACAT
    97801 TAAAAAGTCA AGTAGTGACT AACTCAAATG AAGGATTGAC ACTTATGGAA GGAACTAGAG
    97861 AATTATATGT TACTGCAGAT GATATAGATA AGCAAAATAA ATTCACGCTA GACTTGGTTG
    97921 ATAAAGTACA AGTAGCTGCT TCAAATAGTA GAACTTATCT TATGACGAAT CAATTAACTG
    97981 AAGATCAAGT AATGACAGCT AGTTTAATAA ATGAAAATGC AGGAATAAAC GCTAACGATA
    98041 TGGATGCTAC ATTAGCAACT GCATATGAAA TACAAGCTTA TACTCAAGAA GAAAACAAAT
    98101 AATATAGCGA GGTGATAATA TGATATCTTA TAAAGCACTT ACACGTGCCA GCATCACCTT
    98161 ACAACTTATC GATGATATAG GACTATATGA TTCAGAGATA TTCTCTAGTA ATGGTTTATT
    98221 ATTACAACCT TATGATCGAA GTACAACTTT AACTGGAATT ATATATAAGA ATAATAGAGA
    98281 TATCACTTCT GAGATAAAAG ATATTAGATG GACTATGTGG TCTCCCGACG CATCTAATTA
    98341 TGCTACAGAT GAAGAATGGA ACGAAAACCA TAAAGGCTCA AATGTAATAG AAGTAACTTC
    98401 TGATGAAATT GATAGTAAAT GCGTTATTCA ATTCGAAGCT TATAAAAAGA ATAAGATGAA
    98461 TGAAGATGAA CTTATTGCAT GTAGCCATAT AACATTAGTA GATATTAATG ACTTAATAGC
    98521 CGTAACCGAA AAACCTGATA ATCCTTATGA TGGACAATTA TGGGTTGATA CTTCAACAGA
    98581 TCCTGCTACT ATATGGGTTT ATAAAAATGG TAAATGGAAT AGAGTTGGAA CAGTAGACGC
    98641 AATAGTTAAG AACTTAATTA GAAACTCTGC TTTTACTACA TTTACTAATA AATATTATGA
    98701 TGTAGTCGGT AGCACTGTTT TATCTTATAC TCCTTCTGTA TTTCAACGAG GAAGTTATAA
    98761 CTGGTTAAAG TTACAATCAG ATGTAGCTAT TGATGCAGAG CGTGGTGTAT CATATACAGT
    98821 ATTTGATGAA GATATCAAAA CTAATTCTGA TTATAGTTTT CAGATGTTAG CATATGCTAC
    98881 GTCAGCAACA TCTGCTGTAG ACAATAGAAT AAATGTAAGA ATATGTTCTA TCGATGAAAG
    98941 TAATACAGAG ACTGCTTTAT ATGAATATAA AGATTTAGAA ATAACAACTG ATGTATGTAA
    99001 GTTCTTTACA TCTTTTAAAA CTCTACCAAA TACAAAGACT ATTAAGATAT ATATAACTGG
    99061 TCGTAATGGT TCAGTGTACG ATTTTAATAT TTCACATTTA GCTTTATATA ATACTGCTAA
    99121 TGATTATCCA TGGCAACCAC ATCCAGATGA TGCTTCACTT ATATTGGATC AAGAAACTGT
    99181 ATTTAATGCA TTAACTAATA ACGGCACAGT TAAAGGCTTA TATTCTATTC GTGACCCTAA
    99241 AACTGGACAA TTACAAATAT ACTTTAATGC TAATTATATA CAATCAGGTA CAATAAAAGG
    99301 TGATCGTATA GATGCTCGTA ACTTAACTGT TATTCGCGAT GACGGCATTA AGACTCTTGA
    99361 AATAACAGAC AAGGGAGAAG TTAATCTTAT CGTTAATTCA TTTAAGCTTT CTTCTACTGG
    99421 ACAAACAATA GAAGATTTTA TACTTGATTC TATTGATTTA AATGATAGTG GACAACTTAA
    99481 ATATCTGTTA AAGCAAATAC AAAAAGAGAG CTCTGAAGCT GATGCTATAT ATACTGAGTT
    99541 ATATAATACA GATGAATTAA AAGATGCTAC ATATAGCAAA GAGACTGCTA CAGATTTAGA
    99601 TTTATCTATG TATACTAATG AAGCTAGTAG CGGACAACAA AGAGCTCGTA GACGTTCTAT
    99661 TATTACTCCA GGTTCAGATA CAGGTGAAGA AAAGCTGCCT TCATTTGTAT TAGGACAGTC
    99721 TAAACTTGGA TATGCAGTTC TTGGAGAAAC AGGTTCTGGC AATTTAAAAA CTATATTATA
    99781 TAATGTTAAA CGTTCATATA ATGGCGATAC AGATAGATTA ATTGCTAAGA TAGAAGAGAG
    99841 AATAGCAGAG ATTGAAAAAG GTGGTAAAGC TAAAACTCAG GCTATTGCTA TTTATTCTAA
    99901 CGATGAAATA ATAGAAGAAT CTACACTAGA AGATTTATAC ACAGTCTATA TTGATAAATA
    99961 TTCATTATTA AAAAGAGTAT TTGTAATATG TCAAGACGCT GTAGGCATAG TTAGATTAAC
   100021 AGTGGTAACT GATAGATGGT CTAAACTTGA AGTTGAAACT AACCAAATAT TATCTGAAGT
   100081 TGGAGAAGTT AAAAAGTATT ATGCTGGACC AGAGGGCGAA GAACCTACTT TATTAGAAGC
   100141 GATAGGCTCA ATAGCATCTG AAAAGATAAC TCCTGAAGCT ATAGTAAATA TAGTACAAAA
   100201 CGGAGTAGTT GATGTTGATA AGGATCCACA GAAAGTATCT GAAATAATAT CTCAAACTGT
   100261 AATTAATCAA ACTGCTAGTG ATATAGACAT GTCTGCAGAG AATCTAAAGC AAGGATTAAA
   100321 ATCTTCATTT GACTTAAGTA TTAACGGTAT TAAATTAGGC ACTAAGGATG CTGATGGAAA
   100381 TACTACGTTA ATAGATATGC ATGGTGATAC TGTACAAATA GCAGCACCTC AAATAGATTT
   100441 AAGCGGTTAT GTAACATTTA GTAAATTCGG TGATGAGTTT AATAAGAATT TTACTACTAG
   100501 TTTTGATAAA AGTTTCAATG ATAGTTTTGG TAAGAAATTT GATGATAGCT TTACAATTAA
   100561 TTTAAATAAA GCATTCAAAG GAGAGTTACC AGATATAACT ACTATAAACG GTGGTTTAAT
   100621 TACTACTAAT ACTATTTTAG GTAACGCATT AGTTACTAAT ACAATAACTA CTGATAAATT
   100681 AGCAGCTGAT GTATTGACTG CTAATAATAT TAAAACAGGT AATCTACAAG GAACTAATAG
   100741 TAAAAGCTAT TTCGATCTTG ATAATGGTAC GTTTAGATTG GCTAATGCTG ATAAAACATT
   100801 CCTTACTTTT GATGGAAGTA AATTAAGCTT TGGAGATGTT GCAGCTAGTG ACTTAGGTAT
   100861 ATTAGTAGAT GATGTTACAG GAGTTTTACC TTCTTGGGTT AAAGACTGGA ATGGTAGAAC
   100921 TGTTGAAATA GATAATGAAA ATATAGTAGG GGTTCGTGCT TTTCTTGGAC ATAAAGAAGG
   100981 AACTGAACTA ACTGGTATAG GACTAGGTGT TGATTTAGGA ACTAATACTG GCGAAGAAGA
   101041 ATTTAAGGGC AATGTTGATT CTGGTATCGT AGGTATGAGA TTTGGTAAAA AAACATTCGA
   101101 ACTTAAACTT GACGGTACTT TTAAATTTGG TAATGATTCC AGATACATAT CTTTTGATGA
   101161 CGAAGGATTA AAAGTATCTG CTATCTATGG TGAAGAAATT AAAGCATATA ATCTTGATGT
   101221 ATATAAACGT AGTAAAGATA CTGAAGGCAA TTATGTATAT GATAACAAGA ATAAGACTTT
   101281 TAGTGTAGAT GATGAAGGTA ACATATCTAT AAAGGCTAAT AGCTTTAGTT TAACTCCAAC
   101341 GACTGCAAAT CAACAACAAT TAATCAATGG TTTAACAAAT AGTTCTACAA ATAGCGAAAC
   101401 CAATGGTTTA TGGATTAATG ATGGCAAATT GAATATCAAT GCTGATAATA TAACTACTGG
   101461 TAAAATGAGT GCTGGACGAG TAAATATAAC TGACGGTTCA TTCTTGATAG GAACAGAAGA
   101521 TAAACCTGTA TTTTGGATTA AGAATAATGA TGAAGTAATA ATCAAACCTA GTCAATTCTT
   101581 ATTAACAGAT ATAAATGGCA ATACAGTTAT AGAAGTAAAT GAAAATAAGA AAGTAACTAT
   101641 GAATGCTAGC TATATAAATA CTGGTTCTAT AAATGGTAAA TTTATAGAAG CTGAAACTAT
   101701 CGATGTTTCA CATCTTGTAG CTGGTACAGG TGCAACTAAT ATTAACAATA TATTGGATCA
   101761 AGGCGGTATA GCATGGTCTA GTAAATTTGG TAGTGAAACT TCAGCTACTG CAATAACAGA
   101821 TTGTAAATTA GGATACGATG TAGCTCAAAA CATAACAGAT AAATATTCTG TAGGAGGTAT
   101881 TGTTAATGCC GATGAGGTAA ACGAAACAGC TTATATAGAA ATAGATTTAG GAAATACATA
   101941 TAAAATATCT TCTTCAACTA TTTATTTTGA TACTAGTGCT GCTCCTGATA GTGGTGTTAC
   102001 ATATTACTAT AAAATTAAAT ATTCATATAA CGGAACTGAT TGGTATTACA TTGTTGGTAA
   102061 TGAATATAGT TCATATCAAT CTGGATGGGC TACAGGCATT TTACCTAATC AGATAGCTCC
   102121 ATTGACTAAT AATTTTAATG CAGAATCTGG TGTTGAATAT ATAAATGCTC GTTATATTAG
   102181 ATTATGCCTT GGCAATCTTG GAACTGATCC TATTAACATG AAAGTAATAT CATGGCATTT
   102241 ATATAGTTCT GGTAGATCTA CGATAATAGA CAGCTCTGGT ATTACTACAG GTGCAATCAA
   102301 AGCCGAACAA ATTGCAGCAA ATAGTATTAG TACGGAACAT ATCGATATAC TTGATGATTC
   102361 ATTTACTTTT ACAGATAATG ATGGAAACAC TGTATTCGCT ATAACAGAAG TTAATGATAA
   102421 TACTACTGTT GAAATAAGAC CAGATACGTT TATATTAAAA GACGATAGCG GTAATGTTGG
   102481 TGTAAGTCTT AAAGATGGTA AACTAGATAT TGATGCTAGC AATATTACAA CTGGTAAGTT
   102541 AAAAGCTGAT TATATACAAG GCGGTACTTT AGACACTTCG GTTATAAAAT CAGGCTCTAT
   102601 ATCTGGAAAT CAGATAGATG CTAGAGAATT AAAAGTAATC AGAGATGGCG AAAATGGACA
   102661 AGTAACTACT TTACAAATAA CTAATAATGG TGCTATTTAT GCCAATTATG AAGACTTTAT
   102721 GTTAGTATCC AGTGATGGAA CTAAAAACGT AGGAGACTAT ACAGATGCTC TACGCGATGA
   102781 CATAGAAGAA TATATTCGAT TTAGTGGAGA CACTATCACT CTTGGTAAAG AAATTATGGA
   102841 AGATGGTACA GCTAATAAGT TTAAAGCTAA ATTAAGTTCT ACATCACTTG ATTTCATGGA
   102901 AAATGATGTA GCTGTAGCAT CTATATCAAA CAACAGAATG TTTATTACTA ATGCACAAGT
   102961 TAAGAATGTT TTAACTATTG GTAATTCAGC ATCTGGAAAT AATGTCGGTG GGTTCTTCGA
   103021 TTGGACTCTA AGACAAAATG GACATTTATC ATTGAAATGG AGGGCTAATT AATGAGTACA
   103081 TCATGCAAAT TGACGGTAAC AGAAACTAGC GTCGACCAAG CGAATAATAA GAGTACTATA
   103141 TCAGTAAAGC TTACTGCAAC AACTACTGGA CAATCGCACA ATAATTATAC ATCAGGATCC
   103201 TATTTCCCTA AAGGCACTAT CACTGTAAAT GGTACTTCGT ATAGCATAGG ACGTACATTG
   103261 CCATATAACT CTACTGTTAC TTTATATAAT AAATCTCACA CTATAACACA TAACTCTGAC
   103321 GGGAGTAAGA GCGTAACTGT TAAATATAGT TTCAATACAC ATATATATGA TGGAACATTA
   103381 ACAGGCAGTA AGACTTTAAA ACTAACAGAT ATATCGATAG ATAAAAAATC GACACCAACT
   103441 GCTAGCTCAA GTAGTGTTTA TATTGGCAGT TCTATAACTA TAGATATGAA TCCATATATG
   103501 AGTTCATACA CTCATTCAAT AAGCTATAAA TTTAATGGTG GCACTACAAA TATGACTAGT
   103561 GGACTTAGTG CAACAAGTGG AATTAAGGAC TCATGTACAT TCACACCTCC ATCAAGTTTA
   103621 TTGAATTATA TGGACCCGGA TTCTACATCA GCTAATGCAG TGTTTACTGT AAATACTTAT
   103681 AAATCTAGTG GAACATTAAT TGGTTCAAGT ACATTTACGG TTGCAGTTAA AACATCTGCT
   103741 ACTTCTTATC CTCCTGTTAT GGGAAGCATT TCTGCTTCTG TATATAATAA TGGTTCACCG
   103801 TTTAGTAATA TATATGTTAA AAATTATAAT GGCGTTAAAT TATCTTTTAG CGCCACTGCT
   103861 CAGCAAAATG CTGGTATTGT TTCTTATAAA ATAACAGGTG GTGGAGTCAA TACCACAGTT
   103921 ACTAGCAATA CATATACAAT ACCTAAATTA ATATCATCAG GTAGCATAAC TTATACTGTT
   103981 ACTGCTACTG ATACTAGAGG TGCTACTTGT TCTGGTAGCG TTAAAATAAC AGTTAATACA
   104041 TATTCTCCTC CTTCTATAAA TAACGTAACT ACTGTACGTT GCGACCAAAA TGGCACTCCG
   104101 GCGGATGACG GAAAATATAT TAAAGCAGAT GTATCTGCTA CGTACAGCAA TATAGGAAAC
   104161 AATCAAAGTG GTTCTATAAT AGTCAAAATA CAATATGCAT CAAACGGTGG AAGCTATAAT
   104221 TCAGGAAATA ATTTAACTGT TAGTAAAAGT TCTGGTACTG CTATGGCTAC AGGAATAATT
   104281 GGCGGAAGTC TTAGCGATGG ATCTTATAAT GTTTTATACA CTATAACTGA TGCATATAAT
   104341 AAACAAACAA CTTATGAAGA TATACTAAGT ACTATGTTCT ATGTTCTAGA TATAAATTCT
   104401 GGCGGAACAA GTGTTGGTAT AGGTGCAGCA GCTAGTGATG CTAATCACGT ATTAACTATA
   104461 GGGATGGAGC AGATAGTTTT CCCTAATACT ACTTCTTTAG ATTTAGGTGT TAGTGGACTC
   104521 GATTTTGCTT CTGATACATT CCAAATAACA AGTAAAGACA CTACATTAAA TAACACTTCT
   104581 TTAGCATTAA ACAATACTTC TTTAACGTTA AAGAATAAAA ACACAACTTT AAATAGCACT
   104641 GTCAGCATGA CATTAGATGC AACTACTTTG AATTTAGATT CTACTGCTAT GAATATAAAT
   104701 TCAACTAGTG TAACTTCAAG TGCTGAATTT TTAGAATATA CGAAATCTTT GACTATAACT
   104761 TCAAGCGGTA TAACTATAAA TAATAATGGC ATTAATGATA TACAGTTTAA TTCTGATTAT
   104821 GTACGTATAA AAGAAGGCGC AACGTTAGCT GCAGTTGGTT GGGCAAGTAG CGGATCTACT
   104881 TCAACTAATA GTTTTAATTT AGGACGTATA TATTGCGAAA GCGGAATTGA TATGCCAAAT
   104941 AATATAGCTT ACAGATGTAT CAATAGTACA GATGCAATAC TGCCTTGTAT GTTTATAAAC
   105001 GCTTCTAATT ATTGTTTCTT AAGTCATAAC GATTTAACTG GTACAGTTTT GCGTGGCAAG
   105061 ACTGTTAAGT TATCAAGTGC TTCAGGTACT ACCGTAACTT CAGACGAAAG GGTTAAGAAG
   105121 GATTTCAAAA CACTTGAAGG ATATGAAGAT TTCTTTATGA GTTTAAAGCC TATAGCATAT
   105181 AAATATCTGA CAGGAACTAG TGACAGATAT CATGTAGGAT TTAAAGCACA AGACGTTAAA
   105241 AGTTCATTAG AAAATAATAA GCTTACTACT CAAGACTTTG GAGGTTATGT TGAGACAGAT
   105301 CCTGATACAG ATTTTTATAT GGAAACTTTA GGATATGATC CATTTGATGG AGGTAAAATG
   105361 TGCGCATTAT CTTATGAAGA GTTTGTAGGT TTGGCTGTAT ATATGATTCA AAAACAACAT
   105421 GACCAAATTG AAGAATTAAA AGATCGTGTT GCAGTATTAG AAAGAGGTGA TAACTAATGA
   105481 CTGAGTATAC TCTATCAGAT TTTAAAAATC TTAATTTCGT CGACGGCAAC ATATTAAATG
   105541 CTTATGAGAT GAATATTTTA AAACAATTCG TTTCTACTGC ATATCAAGCA ACTCTTACTC
   105601 AATTAGCTGT CAATAACATT CATGTTGGAC CAGAACCACC TACTCAAGAA CAGTACGGTG
   105661 AAAACTATAA AAACATGTTA TGGATTGATA CTAATGATAA TGCTGATGCT GGTATTGACG
   105721 ATTCTACAAT GGGAATTATA TCTGATTTAA CAGATACAGT ACAAAACCTA AGTAAACAAC
   105781 TAGAAGAGTT ACAAAGACAA CTTGCATTGA TAATTGCAGG TGGTGGAGGC ACAGGACCTA
   105841 TCAGCAAGCT CAATGATTGT CTTGAATTGG AAGACGGAAG TTTATTCACG CTTGAAGATG
   105901 GTAGCTTCTT GAAACTTGAA TTTGCCTCTA AACCTGATGA CGATAAAGAT TTATCTTTTG
   105961 AAGGTTGCGG TTTAGCTTTA GAAGATGGAT CAATAATGAT TACAGAAGAT GGTTATATTT
   106021 TATTGCTTTA ATCATTATTT TAAATGCTAA AGGACAAGTA ATATTTTTAA GAATGGAGGC
   106081 GATATAATGG CAACTGAAAC TAAAAAATTA AGTGCGTTAA CAGAAGTAAT TACTGTTAAT
   106141 GATAATGACT ATTTGCTTAT CGTACAAAAC GGTGATAGCA AAAAAGTACA AGCTAGTAAG
   106201 CTACAAGGTG CCAAGAATTT AAGCGAAAAA TATGTTGATT TAGTATCAAC TGATAATACT
   106261 GATAAGAAAT TTAGAATGAT ATTAAGAGAC GATGGTGAAC CTATCGTTTA TCCAATGGAA
   106321 GTATTTACTG CTGAAGGTTG GAAACAAGGT GACAATTTAA ACGTGCCTTT TAAAACTGCA
   106381 GCTGGCTCAG GTATGGCAAA AGTAGCAACT GCTGATATAG AAACTTTATT TATAAATCAA
   106441 ATGTATGGTG GAGGTACAGG TACTGCAGGT ACTGTAGAAA CTTCTGTTAG CCATAGCTTT
   106501 GTTGAATTAT ACAATAATAG TGAAGTAGAC ATAAATCTTA AAGGATTATA TTTAAACTAT
   106561 AAAGCTAAAT CAGGTACATG GCAATCATTA CCTTTAAGAG GTATAATACC AGCTCACTGT
   106621 TCTTTCTTAG TAAGAGGCGG AGCTCATTAT AATATAAATA GCGACTTAGT AAGACTTAAA
   106681 ATAAAAGATT ATGATCAAAG CTGGGATATA CAATTTTCTG ATGAAGGTTT TTCTATGTAT
   106741 CTATCAATAG GAGAATGCGC TGAAGAAACT CCTGTTAAAT TCACTAAAAG TAGTACAGAT
   106801 AATAAAATAA TATCAGCTAA TCAACAATGG GTTGATGTAA TAGGAGCTGG CGGGTTAACT
   106861 AGTGAACAAA CAGTCCCTCT ATATGATGGA GAACAGTTTA TTATGGGTAT GAGTAGAAAT
   106921 ACTGCTGTAC GTAGAAAAAC ATTTTTTAAT AATAGTACTA GTTTATCTAA TTGCGAAATA
   106981 ATTGATTACA AAACATGTAA CGTTGATGCG TACAGACCTA GATGTACAAG AGATGGAGTC
   107041 TGGAAAGAAA ATGTAAGTGA AACACAAATA AAAAGCGATA TACCTAATAT AGTAAATATG
   107101 AGTTTTGGTA AAGATGAATT TACTAGAACA TTTACTTGGC AATCAACAGA TTTCGATAAA
   107161 GGCTTTTTAA AATATAAAAA AGAAGGAGAC AAAGAATGGA CTAAAGTAGA AGCTGAATCT
   107221 GATGTTATAA GCCAATATGA CAAACAAGTG CAAGTTCATC ATGTTATAAT AAGAAACTTA
   107281 ACTCCTGGTA CTTATTATTA CAAAGTAGGT ACTACAGGAT ACTACAGTGA TGAAGAAGCA
   107341 TTCGACGTTA AAGATTATTC TACAGATGGT TTTAAATTTT TATGGACTAC AGACCAACAA
   107401 GGATGGAATG GATTCGAATA TGATATGTGG GACGAAGCAT TTAAAGGTAT TAAATACTAT
   107461 GAATATACTG ATGGTGTTCC TAACTTTGAT TTTCATATGA ATACAGGAGA TATGTCACAA
   107521 AATGGTAACA GATATTTTGA ATGGAAATAC TATTTTGATT ATGCTGACGA TACTGTTAAG
   107581 AATATGCCTC ATGTATGTAC TATAGGAAAC AATGACCTTG TTGAAAAGAA ATACGGTTAT
   107641 GTATTTGATT ACTATAATAC ATTAGATGAT GCTCCAAGAT TAGCAGATGT GAGTCCATAC
   107701 GATAAATTTG CTACAACTGG ATATGGTTCT CCAGCTGAAG AAAGAAATGA AAAGATGGTA
   107761 TCAACTTGCA GCTATACTCT TGGTGGATTC TGTCACTTCA TAAATCTTAA TTCTAATACT
   107821 GAATATATGT ATGAAGGATT AAATACAGAT CAATTCTTAA CTAAAGAATG CGCATTCCTA
   107881 GAAAAAGACT TACAAGAAGT AGCAGCTAAG CGTGCTAGTG GAGAAATAAA ATGGGTTATA
   107941 ATCTATATGC ATCTTTCTCC TATGACAATA GTTAGAACAA AGAGATTACA AAGATTCATA
   108001 CCTATAATTG AAAAGTATAA AGTAGATCTT GTTTTATGCG GACATAACCA TACTTATTCT
   108061 AGAAGTATAC CTGTATATAG CGGATATATG GGAGACATAG CATATGATGG TAAAGGTAAA
   108121 TACACTACAT CTCCTTATAA CGATTATGTA ACTAAAGTAT CAACAGGTTC AAGTGAGTTA
   108181 TTATTAGTAG ACGAAACTCA AAGCGATGGT TCTGATATTA ATAGAAAACC TGATAAAGTT
   108241 AATGGTACAC ATTATATTAT GCTTCAAGCT GCTGGATATA AACTTAGCGG TAAAGAAAAA
   108301 GCAATAATAT TCTCTGAAAG TCAAATAGAT GCTAAACACA TGTCACGTAA TTGGGAAGAA
   108361 GATCCTAACG GTGCTACTAC AGTACTTAGA CCATGGTGGT ATAGCTATGC AGGTAAATTA
   108421 CCTGTTCAAC CTACATATGC AATGCTTAAT GTTACTCCAG AACAAATAGA ATATACTGGT
   108481 TATTATTTTA CAGACTTATC TGTTAAGGAT CCAGACACAG GACTTGTTAT ACAACCTAAG
   108541 TTTGATTCTA CTAAAAACGG TAGAGCTCAA TTCGATCATC TTGTTATCAC ATATGCAGAA
   108601 AGACATCCTA GCGAAACTGA ATCTGATAAC ACTACAGAAT AGGAGTGATG TAAATGTCTA
   108661 TTAAATACCA TAACGACAAG ACTGGCAAAT GGGAAATCAT CGCTTCTAAC AAAGCTTCTG
   108721 ATATAGCGAT TAATGATAAT GAAAGTAATT TTGATTCTAA TAATGTAGAA GGAGCTTTAA
   108781 AGGAAGTTGG TGGATTAGCA AAAGCCAATA ATATAAAATT AAGTGAAATA GACGGAAGAG
   108841 TACAATACAT AGAAGAACAT GGAACTACAG GGGGCGGCGG TAGCGGAGGC GGCGCCCTTC
   108901 CTACTATAAC TTCAGAATAT AGTGCTACTA TAATAGATGC CAATGAAGAA CAAATAATAA
   108961 AAATATTCTT TTCTTCTCCT AATCTAGGAA GCGGTACTTG TTATATAGTA TGTAATGATA
   109021 TAGAATTATT AACCGTTCCA GTTGACCAAG GATATAATAA TATAACTATA CCAGCTCTTG
   109081 GTAGCGGTAC ATTTAAATTA TCTTTATATG TAAAAGACAG AGCTGGATTA TTATCTAATA
   109141 CTTTAAACTG GAATTTAACA GCAGGTGGAT TAACTGCTAC TTTAACTATG AATACTAGTC
   109201 TAGACTATTC AATTACTGAT AGAATTCTTA TGACTTATAA TGTTGAATAT TCATTAGATG
   109261 ATGAGATAAC AATGTATTTA ACAGTTGATT ATGATGATTA TACAGTCATT TGTTCTAAAG
   109321 GATATAACAG TTATAATTTG ACAGGCCTAG GAGTTGGGAT ACATAAAGTA TCATTCTATC
   109381 TTAAAGCTGG ACCATATTCT ACAAAAACTC AAACATTTAA TGTTGTAGTA GTTAATACAG
   109441 AAGACTTATA TGTATCTTCT ACTACTGATT CAAAATTAAG TATGGAAGAG GGAGATCCAT
   109501 TATCTATTAA CTATCGTATA TCTAAAAAGA GTGCTGAATA TTTTGATGTA CAGATTACTG
   109561 TAGACGATAA ATTAGTATCA CAAAGACAAA GTATAGTTGG TAACTATTAT TATAACAATA
   109621 ATACATTGCC AATAGGTACC CATGTAATTA AGATATCTGT CACTTCAGAA AGTGGCGAAT
   109681 CTTCAGAACT TGTATTTAAT GTTGAAATAA CTGCAGGTTC TTATATTAGA AAACAAATAG
   109741 TTACTGGTGG GCTAATTGCT AACTGGGATG CTACAGGTTT ATCTAATCAA GATGCTAATA
   109801 AAACTAAATG GGTAGATAAA GTAAGTGGTA TAGAAGGTGA ATTATACAAC TTTAACTATT
   109861 CATCTAATGG ATGGATAACT GATAATGATA CTAACGAAAC ATATCTAGCA TGCAATGGTA
   109921 ACACGTACGT TAAAATACCA TATGCTCCTT TTGCAAATAA TGTTACAACA GGATTTACTA
   109981 TAGATATATT ATTTAGAACT AGAGACGTCG GAGATATAGA TGCTCGTGTT CTTGATATAA
   110041 CAGACACACT TGCTCCTTAC AAAGGAGTTT ATATAGATAC ACAAAATGCT CATTTAATAT
   110101 CTGCTATTCA TGATATTAAT TCAGCTGTTG GTGATGACGA ATGGACACGT GTAACGTATG
   110161 TAATAGATAG ACTTAATAAG TTTGGTAAAA TATATATCAA TGCAATATTA AGTTCAGCAT
   110221 TTTATTTAAC AGATGATTCT AGTGGTAGTT CTATTAGATA TGAAGATTTT ATGCATAATG
   110281 AGTATATCTA TTTAAATAGT TTTAAAGGTA CAGGACACTA TGGTTCTTGT GAGATAAGAT
   110341 GTTTAAGACT ATACGAAAGA GAACTTAATG ATGAAGAAGT ACTACAAAAT CATATAGCCG
   110401 ATATAGTAAA TACAGCTGAA CAAAAAGCAA AATATGATTT CAACTATAAT AACAATGGCA
   110461 TTCCTAAGAT GTATTTCTGG GGAGATACTA CTGAAATGTC ATTAACACAA AAGAAAACTA
   110521 TGCGTATAAA ATACGTATCT CCTAATAATG AAGAATACGG CGAAAGCTTT GATTATCCTT
   110581 ATTGCAAAGT ATACTGGCAA GGTACATCTT CACTTACTTA TGTAAGAAAG AATTATAATA
   110641 TAGAATTGTT TGATGAAGAC CAGAGAGCAA TAAAATATAC TCCTTTTAAA ACTGGTAAAG
   110701 CAGAAAATGT TCTATGTTTA AAAGTTAACT ACATGGAAAG TTCAAACGTA AATAACGTAG
   110761 GACTTGCTGA GTTTGCTAAT AACGGATTAT ATTCTAAGAA GAATCCTGCA CAAGAATTGG
   110821 ATCCAGATGT GAGACAAACT ATAACAGGTT TCCCTATCTT AGTATATATC AATGATGAAT
   110881 GTATGGGACT ATATGATTTC AACTTAGATA GATATAGTAC TAACTCATTC GGATATGACC
   110941 TAATCGATGA AACATTAGCA TATGAAGTTT CAGCTAATAC AGATGCTACA GCTGGTGCAT
   111001 TTAATAAATG GACTTCTGCT AGTGGACAAG GTAAAATAGA TTATTATGCT TCAGACTTTG
   111061 AAGTAATTTA TCCACCTTCT AAGATGAATG GTAATGATGA TTATGCAGAT TTAATAACTT
   111121 TAATAGAATT TGTTAGTGAT GCAGATGATG AGTATTTTAA AGCTAAGTTT GATGAATTCT
   111181 TTGACAGGGA ATCTGTATTT AGATATTTAT TATTTGTATT AGTATTTGGT ATGGTCGATT
   111241 CACTTGGTAA GAACATGAAG CTCGTTACTT TCGATAGAAA GAAATGGTAC ATACAATTAT
   111301 ACGACTTAGA TACAGCTATG GGTCTTGACA ATACTGGTGC TTTAACATTT GATGTTGATA
   111361 TAGAAATAGA AAAAGGTACA TTCAATACTT CTACATCTCA ATTATGGACT AAAATATTAA
   111421 GAGTATTTGA AGCAGAATTA AAACAAGAAT ATGCTAGTAT GAGAAACGAA CAGTTCACTC
   111481 TTAAAAACAT AATGCATTAT ATATATGATG AACAAATGTC TAAGATACCT GAAGTTTATT
   111541 ATAATGAAGC TGCACAAGTT AGATATTTAG ACTTTGGCGG TAAATTCTTA TATGCATTAC
   111601 ACGGTAGTAG AGAATATCAA ATCAAAAGAT GGATTAGAGA AAGATTATTA TATGTAGATA
   111661 CATTATTAGG TTACGATGCT TCTACAGCTG ACTATATTAC TGTCAGAGGA GATATGGATG
   111721 GTTTTGTACA TCTTGATATA CAAACTTATT CTCCTATGTA TTTAACAGTT AAATGGAGAG
   111781 ATCAAGCCAA TAATTCAGGT AGCCAAATAC TTAAGATTAA ACGTGGAGAG ACTATAAGAT
   111841 TTGAAAAAGA ACTTCATGCA ACAGACCAAG AAATTCTTAT ATATGGTGGT CAACACTTAA
   111901 AGAGTATTGG TGACGTATCC AATACAAGCC CTAAACATTT ATTATTATCA GCGGCACCTA
   111961 ATCTTATAGA TTTACGATGT ACTGCAGATA CCTTATTCAA CGTTTCACTT AGTACTTGTA
   112021 AAATGATGCA AACAGTAGAT TTGCATGATT GTAGTAGACT TGGTGTAGAC GCAAGTAATG
   112081 CTGTTCTTGA TTTATCTGGT TGTGAAAACT TAAGAACTGT AGATATACGT GGTACTAAAA
   112141 TCACATCAGT AACTACTTCA ATTAAAGGTG GTAACTTAGA GTCTATTTAT TATCCTTATT
   112201 CTATACAAGC TATAGAATTG TATAATCAAA CTAATCTATT AACTCTTTCA TTGCCTACAA
   112261 GCGTAGTTTT TAATGAAAGA CCTGATCATG AATTAAATAA ACTACCTTCT AAACTGTCTA
   112321 CATTTATAAT TAATAATTGT CCTAACTTAA AGACAATACG ACATGAAGAA AGCGAATATG
   112381 AATACTATAA AGACAATATG TTCTTGCCTT TATTCTATGC CAATAATATA GAAATAACAA
   112441 ATTCATTTAA TAATCTTGAT ACATTTGATT TCTCATATTG TATGAATCTA AAGAGCTTAA
   112501 AATTAAGCAA TCTGGATGGA TTAAAGACAT TAAGATTAAA TAATTTAGTT TATAATGATA
   112561 GTTCATATAG TAAACTATCT GAAGTTGATT TCTCTAAACT AGATAATCTA GAAACATTAG
   112621 AAATGAAAGT AACAGATGAA TCTATAGGAG AATATACAGC TAAGCCTGCA TTTGCTCAAA
   112681 ACACAACTTT AGATTTAAGT AAATGTACTA ATTTAAAAAA TATATTATGT AATTATGCTA
   112741 TACATGGTTT ATCAGAATTA AGACTTCCTA CTAGCATAGA CAAGCTAGTA TTTGATAATA
   112801 CTTTTGATAA AACATATTCA GATATCAATA AGATTTACAT ATCTAGTACA GTAGGAGCTA
   112861 CGAATACTAT TGATTTATTT GGTTCTAAAT TACATGAGTT TAATATAAAA ACTATAAATA
   112921 AAATAAAAGC AATAACTAAT CTTTATCTAT ATGCTTATCA TAAAGAAGAT GTAGACGTAA
   112981 ATAAATACAG AGACAATATA GAAATACCAA ATGCAACAGT ACAAGGTGTA TATGATTTTA
   113041 CGAATTATGC AGATTCTGAT TTCTCTAATT TATTTAAAGA TAAGGATTTG ACTAATATAA
   113101 AATTAGTTAG TTCAGAATAT TTACCATTAG TAGTTAATCT TGAAAGCTGT TTTGAAAGAT
   113161 CTACTGTAAG TTCAGATACA GGACTTGCTA CTTTTTTTAC TAAGCTTACT GGCGTTACAA
   113221 ATATTAAGAA CTTATTTAAG AATTCTGTAG GATTAACTAA TGGTGTATCA ATGGATACTA
   113281 GTAAAGTAAT TAATGCATAT GGAGCATATT ACGGATGTAG CGACTTAGTA TCTGTTCCAG
   113341 AATATAATCT AGAAAGTGCT ATCGACATAT CATACATGTT CTATAAATGC TCATCTTTAG
   113401 CCGATATATT CACATTCAAT GTTCCTAAAT GTATATCTGC TAATTATACA TTCTATGATT
   113461 GTAAGAGTTT AGTCGAATTA ATGTTTAGCT CAGATAATAA AATATCTTCT GCTACACATA
   113521 TGTGTGATAA TTGTTCTAGT CTTGAAAGAG TTACATTGTT TAATACAGCT ACATTAGCTT
   113581 ATATGTCTTA TATGTTCTAT CAATGTAAAA TGCTTAGTGC TTATCCTGAT ATAGATACTA
   113641 CTGCATTAAA AGATGTTAAC TATACATTCT ATAACTGTAT CGCTATGCAA GGTACACCTG
   113701 ATGGTACAGG TTTATGGAAT AACAGTAATA TCAAAAACTA TTCATTATGT TTTGCAGGAT
   113761 GTATAAACTT AACTAACTTC TATACAGAAA TACCTGTTGA ATGGGGTGGA GGTATGGAAG
   113821 AAATAGGTGT TAACGACCTT GAATTCTCTA TTATACCTAC TACAAATCAA ACAGATGTTA
   113881 TAGGAGATTA CTTACCAACA TTCTACTCTA CATATAATCA TAATATGGTT AATCAATGTT
   113941 CTAGTGCATG GACAGAACAT GTTGCTAAAA CATCTATTAA ATTAAAAGAA CCTATAGCAG
   114001 TAACTGCTGG TGAAACATAT AATTTAACTC AAACAACTTA CGGAACTATA AGAGTAGTTG
   114061 CTTGTGACGC TAGCGGAAAT ATAAGAACAG ATATTGTTAG AAACTCATAT TTCCAAAATA
   114121 AAGAGTTTAC GGTACCAGCT GGAGTAGATT ATATAAACGT AATTTACAGC TCATATGGCG
   114181 ATAAGTATAT AGCAAGAACT GCTAACTTAA GTATACTTAA AAAGGATGCA CAAAATGTAG
   114241 AAAGCGGATA TACGAATATA ATAATAACTA AGACAGACGG TACAATAACA GAAAGTCTAA
   114301 AGACTACAAT TAATGAAGTA TCTAAAGTGT ATATTAAGTT TAATTCAGAT ACTACTTATA
   114361 TAAGCTTTAG AAACCACGAC TTCTTACAAT CTGTATCTTC TATAGATTTA AGTAATTGTC
   114421 CAGTATGTGA CTATATGTTC TTAAACTGTC CTAATTTAGT TAGCGTAGGT AGCTTAACTA
   114481 CTGAAGGCGT ATTAAGCATG GATAGTATGT TCTATGGTTG TACAAAACTA TCTGAAATAT
   114541 CTTCAATAGA TTTATCAACT TGTATTAACA TATCTAGAAT GTTCTACGGC TGTACTAAAT
   114601 TAACAGATTT ATCTTCTATA GATTTAAGTA AGATATTATA CATAGAAGAA GCATTCACTA
   114661 ATTGTGTTTC TTTGGCCGAA ATAAATATTA GAAATCTAGT TAATGTTCTC AGCCTTTATA
   114721 AAACATTCTA TGGATGTACA GCTTTAACAA GCATACCAGA ATTAAATATA TCTAATTGTG
   114781 ATTCATTAGA ATATGCATTC TATAATTGTA AGAACCTTAC AAGAATAGCA AGTATAAATA
   114841 CTGATACGTT AAAATATATG AGCTATGCTT TTTATAACTG TAATTCCTTA CAAAATATTC
   114901 CTACATTTGA TACTTCTAAA GTAACTAATA TGGATTATAG CTTCTACGGT TGTGAAACTA
   114961 TAGCTTCAAT ACCAGCATTT AGTACATCTA ATGTTTTAAC AATGAACTAT ACATTTGCTA
   115021 AATGTACTTC ATTAATAGAA ATACCTATAT TTGATTATAT TGGATTGGTA GCAGTACAAA
   115081 ATACATTTGA AAATTGTCAA TCATTAACTT CAATAACAAT GGCTAATACT AATAATCTAA
   115141 CATCTATACC TAATATGTTT TACAACTGTT TAGCATTAGC TTCTATAGAT GGTTTGGATA
   115201 CAGCAAATGT AACAGATATG TCTTATGCAT TTTATAATTG TGCATCTTTA GCAAGAATGG
   115261 AATTAAACGT AAAATCCGTA ACTTCTATGG CTTATGCGTT CTATGGATGT ACTAAGTTAA
   115321 AAGCTATAGT ATTTACTGAT AATTCTACAA CTACAGCATG TACAACATTA CTTCATGCTT
   115381 TTGATGGTTG TCAATCACTT GAAAGCATAA GTTCATTAGA TACTTCAGTT TGTGAAGATA
   115441 TAACATACAT ATTTAATAAC TGTCTAGTAT TAAATGCAAT AGGTTTAGCT TCTTGGGATA
   115501 TTTCTAAGAT AACAAGCTTA AATCATTCAT TTACTAATTG CAAAGCTTTA TCTAAACAAA
   115561 AAGAAACTGA AGGAGCAGAC CCAGCTGATT TAAATGCATT ATTATCTTGG GATGTAAGTA
   115621 AGATAGTATC ATTTAATAGT ACATTTAAAG GTTGGGATTG TACTAACTTA GATCTTAGTA
   115681 ATTGGACTAC TAGTGCAGCT ACTAGAATGG ATTATATGTT CGAAGACTGT AAGAATCTTC
   115741 AAACTATAAT TGGAATAGAT GCATTCGTAA TGAATACTGT AACATCTATA ACTTGTATGT
   115801 TTAGAGGATG TAGTAGTATG ACTTCTCTAA ATCTTAATAC TTGGAATACA ACATTATTAG
   115861 AAGATGCTTC AAATGCATTT GAAAGTTGTT CATCTCTTGA AACACTTGAA ATAGGAAATT
   115921 GGAACGCTTC TAATATACAA AGCTTATATT GTTTCTTATC TGATTGTACA GCTTTAAAAC
   115981 AATTAGATAT AAGTAGTTGG GAGTTAACAT CTATAACTAA TCTGGAAAGA ATGTGTTATG
   116041 CTTGTGAATC TATGACTGAT TTTAATATAA ATACTACTTA TATAAAAGAT AATGTAATAA
   116101 GTTCTATGTC ATATATGTTG TATCAATGTA CTAGTTTAAA TAATATACCA ACAGACTTTT
   116161 ATATAAAAGG AGCTGCTAAT TATGTATTTG CTTTATGTTC TGCTTTAACA TATATAAAAA
   116221 ATGTATATGT ATTAAATTCA ACATCATCAT ATCAATTGTT CAGAGGATGC TCTGCATTAG
   116281 ACACAGTCGA TAAAATAGTA TTTACTAATT GTAATAATAT ATCTAATTTA TTTATGGGAT
   116341 GTTCATCTTT AACTACCATC AATACATTCA CTGTAACTAA TACTGCAGGT AATACAAATA
   116401 TGCAGAATGT TTTTAATGAT TGTGCTAAAT TGACTACTTT AAATAATAGT AGCATAGATT
   116461 CTAGTGTTTA CACTTTATAC TATTGCTTCA ATGGATGTAT TGCATTAACA GATTTAGATC
   116521 TTACTAATTG GAATATAACA AATTGTGAAA ACTTAGCATA TACATTTAAT AACTGTCAAG
   116581 CACTTAAAAC AATAACAGTT GGAGCTAACT GGAATACATC TAAGGTTAAA AACTTTAACT
   116641 CAACATTCTC TGGATGTTTA GAACTTTTAG TTGTACCAGC TCTTGATTTA AGCTCAGCTA
   116701 CTGATATGAC AGGAATGTGT AATGGATGTA AGAAGATGAC AAAAATAGAT GGTATGGAAA
   116761 CTACAACATA CAATTCTAGT AAAGTAATAA ATATACAATA CGCATTTTAT GATTGTCAAA
   116821 ATCTATTATA CTTACCAGTA TTAACTACAA CTTCTGTATC TAATGCAAGT TATACATTCT
   116881 TTAACTGTAT TAGTATGACA GGCGAACCAC TAAGTGGATC ATACTGGAAC AGTTCTATTT
   116941 CATCTTATTC ATATTGTTTC TATAATTGTA AAGCATTAGA CAATTATGCT GCTATACCTG
   117001 ATAGATGGAA AGGAATAGGT ATGACAACTT ATGGATTAAG AATGGCTCGT GCAGTTGTTC
   117061 CTCAAAATAC TGATGAAGTA GTTGTATTAC AAGCAGAAAT ATTAGAAAAG CAAAACGAAT
   117121 TAAACATGCT TATTAATCAA ATGAATTCAC TATTAAGTGA ATAGAAAGGA GTGATATCAT
   117181 GGCAGCTATA ACAATGACAG AAACTTCTGA TAGTCCTTAC TTAGGTAAGA GTCATGTGTT
   117241 CAGCAAATCA TATAATAGTG ACAAGTCAAA AGAGACTTTT ACATGGAAAT GTTGGCCTCA
   117301 AGAAGTTCCT TATAGTTATA CTTATTATGG TAAAAGTTAC TCTGGATATT ACACAGGCGG
   117361 AACTAGTTCT AAGCCTGGTG GTATATTAAG AGGAAGCGAG CTTACCAGAT ATACTCGTAG
   117421 AGGTATATTC GAAGGAATAA GAATACATCA AATAAAATGG AGAAAAAATG GTGGTACTTG
   117481 GAAAACTAAA GGCTACAGTG AAATTTCAAA TGAAAGCGAT GCAACAGTTT CAGTATCAAC
   117541 TGCTACAAAT GGAGATAAAT TTGAGATACA AGTTACTTAC GAACTATGTA CAATGGGATT
   117601 CCCTCACAGG AATTTCCCAT TCTTCTGGTT CTGTGCTAAA GGTAGTACAT ATTACGTAGG
   117661 AGGTAATGGT AAATCAATTA AATATACTAA ACCTAATAGT GATCCTGGAC GTTCATATTC
   117721 TAAAGTTTCG AATACAGCAT GGGAAAAAGT AAGACTTGAT TGGGGAGATC CTCGTGATCC
   117781 CTCAGTTAAG ACTGCTGATA AAACTTTAGC TGGATGGAGT TATAAGAATG GTAAAGCTAA
   117841 GACTCGTATA TACAATGAGT TAGGTGATGG TGCAGATAAG ACTGCATACA GTCCAACTTA
   117901 CACTTACGAA TATCAAACTC ATTATCCTCA ACTACATGGT TTAGGATGGA AATCTGAAGC
   117961 AGGTAACGAT TATCAATATG CTAGAAAGTC TGCTTACTGG ACTTATCGTA GAACATTTAC
   118021 TTACTCTGTT ACTAGTAGCG ATATAAAAGA AGCTCCAGAC CCTGTTGAAG CACCTAATAA
   118081 ACCTGAAATA ACTGTAGTAC CTAACCACTG TAGTACAGAT TTAAGAGGTG AAGAAGGTAC
   118141 AGTTAAAGTT AAATATACTC ATCCTTCTAA TCATGATGGT GCAATACTTT TATATGCATA
   118201 TCAGTTTAAC GAAAAAACTG GAGACTTTAT ACAAAAAAGA GTAGGCGGCG GCTTTATTGA
   118261 AGTGGACGCT AATGAAATAT ATCAATATAC TGTTAACTTT AAAGATTTAG GATTCGCTAG
   118321 AAGTAGAGAA ATACGTTATA TGGCAGTAGC TAAAGTAGAC GATCTTTATT ACAATGATAC
   118381 AAAACGAAAA ACTACAGCAT CGTTAATAGA TGCTAACGAT ACTTATTCAG AAAGATTAAC
   118441 TAAATGGAAC GTATATGCTA AAGGTCATTA TTTCAACGAA GAACCTGTAG TAGAAGAAAT
   118501 ACATTTGAAA GAAAGTTTAG ATTATACTAA GAAAGCTACT TTATATTGGG ATAGACCTAT
   118561 AGATCCTGAT GGAGATAAAG TTCATTATAG TTTATGCATA GCTAGACCTG GTTCTGAATG
   118621 GGAAAATGAT TCACTTGATA CATTCTACGG AGGAAATTAC GGTGGAGTAA ATGGAGATGT
   118681 ATTATACAGT TATAGAATAG ATAATATAAC AAGTACAACT TATGATTTAG ATACTACATC
   118741 TTTTCCTTAC TTAGAAGACT TAAAAGTTTG GCTAGTTTCT TATGATGATT ATATCAATAG
   118801 TTACTACTAT GCTTCTAGAC CTATTGAATT TAAAAAGGTC CAATCACCAT ATGTCAAAAT
   118861 AGAATGCGAA GAAATTCGTT CAGGAGAAAT AAATCCTACT AATCACGATG ATATGATAGA
   118921 TGGCACTAGA GGTAAGGTCA AATTAACATA TTACCATGAA AAATGTGTTG GCGGTACTGT
   118981 AGATTTAGAA ATTTATCAAC CAACAGATTA TGAAGGTACT AATGGATATA GAAAAGCTGT
   119041 AATAAAAAAC GTAGCATCAT TTACTGGTAG CAATGGACTT AACGGAGAAA CAAAAGAATA
   119101 TATAGTTGAC TTTAAACAAT ATTCTGCTTT AGATAGAAGT AAAGATATTA ATTATTTCGT
   119161 AAAAGCTACT GATACAAACG GAACTAAGTC ATGGCTAACT GGTGATGATA AATGGGAAAA
   119221 TACAGTACGT GGTCATTACT ATAATGATGA ACCAGCTCCT GTATATCCAG CTTTAGATAT
   119281 AGACCATTCA GAAAACAGAA AAGACTACGC TCATTTAATT TGGGATCAAC CTATTGACCC
   119341 TGATTATGAT TCTAAATTAT GGTATGCTAT ATATCTTGCT ACAGGAGATT CTAGTAAAGA
   119401 TACTAATTCA AAAGAGTTTG GTAAGCAAAA GACTAAAATG TCATATTATA AAGTTTACTA
   119461 CACAACTGCT ACTGAATACT ATATTGACAT AACAGACTTT ACATCTTCAA CAGGAGATTT
   119521 ATCTGTATGG ATAGAATCTC ATGACCAAAA ATGGAATAAC TATTATCATT ATGGTACTCC
   119581 TAAACAATTC CAAAATACAG CTACAGCACC TAATAAACCA TATATAGTTT GCTATAATAT
   119641 GTACGACGAA CTTGATGGGT TAAAATGTTC TGAACAAGGT GAAGTATATA TTTATTATAG
   119701 TCATGATCAA GGTTGGAGCG GATATGTTAA ATTATATGCT ATGGGTAAAT ATAAAGACGG
   119761 TTCTTTTAGA GTTGCTAATG TATTTGAAAA ACAACTTGGC AAAGAAGAAG TTCTTATACA
   119821 AGACGGATCA CCATACGATT TCGTAGTTGA TTTTAGAAAG GTATTTGGTA ACGAATGGAC
   119881 TAACAGAGAT TGCGAAGTTC ATTATTATGC AACAGCACGT ACTGCTAATA GAGATTTGGT
   119941 AGACGCAGCT TCTTCTGAAG GTGATATAGA TTGGGTACCA ACAGTTGCAA ATAGTTCAGC
   120001 TAAATTCAAT AGTTGGGACG GAGCTCATTA CTATAACGAT GAACCTTCTG ATATGTCAAG
   120061 TGGTTCTCCA GCTAAACTAA CATTAGGATT AGATGATGCT AACTCTGATA TATTCACTAA
   120121 GGTACGTTTA AAATGGTCAA CTGCTACAGA TGTTGCAGGA GATATAGTAA GATATGAAGT
   120181 TTACCTTAAA CCAGAACATA AAATATATAC AGTAAATGAT GAGATAAGAT ACTTTAATAA
   120241 TCCTGACCCA GATGCTGATG AAGCTATACG TTGTGATCTA TTAGGAATAA CTAATAATAC
   120301 TTTCTTAGAT TTTGACATGA CAGGATATGA AGTTGAAGGC GAAACATATA CAGCTTTCAT
   120361 AAGAGCTGTT GATGGATGGC ACAACAGTTA CTACTATGAT AGTAATAAAC TTGTATTTAC
   120421 TAAGAAAGAA TACAGCAGAC CTAAGACTAA AATAAATATA GAAAATGCTC ATGGTGAATT
   120481 TGGTAAAGCT CAACTTATTT ATACTCATCC AGATTCTAAG TTAACTGGTG AAGATGCAAC
   120541 TGACAGAGGT TCATGTGATG GTAAGGTTTG GGTATATGCT TACATTGATG GTTATGAATC
   120601 TAGACCAATT AATATATCTA GTTTATTTGG AGATGTCGTA ACTAAAGAAG ATAAAGACGA
   120661 CGACGTTGAT TACATAATCA TGACTCCAGA CCAAACTATA GATAAGACAA TAGATTTCCG
   120721 TGAAATAGTA AGACTTGGTA AAGAACAAAA CATAGCTATA TCACAATACA GAAGCAATTA
   120781 CATAACATAC TATGCAATAG CTAAAGATGT TAATCCTGGT ATTTATTCTA TAGATACAGC
   120841 TCCTGATGAT ATAGGTTCTT ATGAACGTGA AGAATACTTG TCTCAAACAA TAAATGGTAT
   120901 TCAATACTTC TATACTCATT ACTTTAATGA AGAACCTCCA CAACCTGTAC CTTATACTGG
   120961 TTCTCCATTA ACTGAGGCAG ATAGAGCAGT ATTTGGATTT AACTATACTA TAATACAAAT
   121021 AGAACCTATT AGTGACCCTG ACAGAGATCC TATGCATTAC TACATCTATA TAGATACTCC
   121081 TAATAGTATG GGTGATGCAG AGCATACAAC TAAAGTATAT AAAGAAGTGG CTAATGTTAA
   121141 TACAAGAGAT GTAGTCATAG AAACTACAGA TCGTGTTTAT AATAGATGTT ACAGAATAGA
   121201 TCCTATCTAT GAAAAAACTG GTGATGAAGT AAATGTAAAC AATATATTAT ATTATAACGT
   121261 TTATAAACTT ACTGGAGATG ATTTTAATAG CAGTAGTTCT TGGACATATA TAAGTAAGTC
   121321 TGATACTCCT TCATTAAAGA TAGACTATAT AGCTGACAAT TATCCTTTAT CTAAATGGGT
   121381 AGACGAAGCT AATGGTTTAA GTCAAAGTGA TGGAGCTGGA TTATTTACTT ACTGGGTAGA
   121441 ATCTAGAGAT GATTATGAAA ATAGTTATTA CAGATCATCT GATTCTATGA TTGTAGATAG
   121501 AATACAACAT AAGAAACCTA ATAAACCTGA GCTTACAGTT ACACCAGCGC ATGGAGAACG
   121561 AGGAGAAATA AGTATTAAAT ATAAACATCC AGAACAATTA GATTCGTTAA TCTATCTATA
   121621 CGCTTACTTT ACAGATAGTA AAGGTGTTAA GCATACTGGT TTAGTAGATG TTATAGATGT
   121681 GAGCTATACA GATGAAGAAA AGAATGACTA TTATCTTAAT AGAGTTCCTA TAGTAAAAGA
   121741 AGTTGAATAT ACTGTAGAAT TTACTAAAGA AGTGCATGAT CATACTAAGT TCTTTGAACG
   121801 TTCTACTGCT ATAAGTTATT ATGCAGTGGC TGCAGATAAG ATAGTAGGAT ACATATCTGA
   121861 GTTAAAAGAT AATACTAGTG CTTCAATTGA TGATTTTAAT CCAGATAGTA TAGCAGAAGC
   121921 TGATAGACGT GATGGACATT ACTTCAATGA AGAACCTGAA ATATCTAGTC CATACTATTT
   121981 ATTTACAGAA AAGATAGCAG CAGATGAAGG TGATTCTATA TTTGAAAAAG GTGTATTAGA
   122041 TAATTTAGTA GTAGAAGAAA CTCCATTCGA TACTATGACT TTATTATGGG AAATGCCAGT
   122101 AACAGCTACA GATAATAAAG ATATAGACGG AGATATTATA GATTATTACT TCTACATGTA
   122161 TTGTCCTTCT ACAACTCTAG AAACTAAAAA TAAAGATGAA GAAAAACCTG ACCATGTATT
   122221 CTATGGTAAT TATACTGAAT CAGATTCATA CGGCGGTAAC GATATTATGC AACCTGATAA
   122281 TGGAGATGCA GGTGACTTAG ATGAATTTAG TGATAATGGA CAAGAACCTG AATATGTAAA
   122341 AGGCGTAGTT GAATATAACT ATTTAGTAAC TGTTCCTCAT GAAAAAATAA TAGGTCAAAC
   122401 AGTATCAGAT AAGAACGGTA AGACTTGGTT CTATTATACT TTCGACTTAT CACTATATCA
   122461 AGAAGACGGA AATGTTACTA TATGGATAGA AACAAGAGAT AGATATGAAA ACAGCTATTA
   122521 CAGAAGCGGT TATTCATTAA CATTAAAGAG AGGTCATAAA GCTAAACCTG TACAAACAGC
   122581 ATATCCTAAT AACGTTAACA ACGTAGTATA TTGTAAGCGT CCTAGAATCT TAATAGAATT
   122641 AGCAGAAGAT GATTTAAGAC AAGAAGTAAT TGTTACTTGG AAGAATGTTG AATATTCTAA
   122701 TAAGGATTAT AATCAACGTC AATTCTTCTC TAGTATTCCT AAAGTAACAA AAGGAGATCC
   122761 AGGTTTAAAT ACAACAGGTG AAAATGATTG CTACGTTATA TTTAGACCAC CTGTAGCTTA
   122821 TACAGAAATA AGTGGCAGCA AAGTTCAATA TAGTATTAAA GTTAATAATA CTTGTACAAC
   122881 TTCTGAGTCT CGTTACTTCT CATACATGTA TTATAAATTT GGCTATAATT TAACCGAAGA
   122941 TACATTCATT CCTATTAAAG CTGTTCATGT TAATGAATTC AGAAAAGCTG CTCAACGTGT
   123001 TATAGATGCT TATGGTAAGA GTTATGAGGA CCCTGGCGAA TATCAATTAA AAGACAGAGC
   123061 AGTAGTTATT AAACAAGTAG TAGATAATGA AGACTATAAT GAAATAGCTA AACCATTAAT
   123121 GAATCTTAAC AACTTCTTAA ACACATGTGA CAAATGCGAT AACGATATGC AAGATATAAC
   123181 TGATGATGTT GGAAACGATG ATGAACAATT TGTAGATATG GCACAAGATT ATGAAGTAAT
   123241 CGGTCCTTAT TTCGAAGGAG ATAACACTGA GTTCACAGTT CCAGATAATG TAATAATGGA
   123301 TGTAGATTAT CATATCAATG AATTACTTAA GATAATCAAT AGTCAAGATT ATTACATGAC
   123361 ATCTGATTTT ATAGATTGGA AAATCTTATT ATATATTCTT CAAAACATGT AATAAATTGA
   123421 GCCAGGGGAT ATTTCCCTGG CTTTTTATAG TAATATTTAT ATGATAAAAA AATGAGGCAG
   123481 GTGAAAAGAA TGGCTAGAAA ATTTAATGCA GGTAGACAAG GCGAGTATCT AATGAACTCT
   123541 CAATTGTTTG ATGTATATAA TGCTCTTAAA TATATCAATT ATAAAAATGT CACACCTACT
   123601 CAAGATAAGC AAGCTGAAAT ACCAGATGGT GCTTTATGGG TAGACACTAG TCAAGGAACT
   123661 AACATTTTAA AAAGATATGT AGCAGCATCA CGTGATTGGA TACCTATGTT TGAAGGATAC
   123721 TTTCAACCTT TGCCTATAAC AGAAAATCCT GTTAATCCTA GCGACGGACA AATCTGGATA
   123781 GATCCTTCTG GAGTAATCAG ATATTACGAT AAACAAACTG CTAAGTGGAA TGTAGCAGCA
   123841 GCTAGATCAG CAGCTAATGC AAATATATCT ACAGCAGGTA TACCTAATTT CTATATAACT
   123901 CCAGAATTAA AATCATCATT TACAGATACT TATTCAGTTT CAAATGTTAG TATAGGTAAA
   123961 TTATTTAGAT ATGATTCTCC AGAATCTGGT CGAGGATCTT ATGTAGACGG TAGCCAATAT
   124021 GAAGATATAA ATACTGTAGC AGTATATTAT CCTAATAGTG CTAAATATGA TTTAGCTTGG
   124081 TGTAATGTTA ACCCAGTAAG ACTTAGTGGA AGTACTAAAA GACTTATAAA AGTAATAAAT
   124141 ACAGAACCTG GAGATGATCA GTACTTTGTA GAAACTACTA CAACTAATAC TGAGTTTTAT
   124201 GGTTTTAAAG AAGGAGACAT TACTGGTACA TTCTTAAGAA GTAGAGAATT AGTTTATGGC
   124261 TCTGAAGATA TAAGTAGCGA AAAGATGGCT AGTATAATAG CTTCAGATAC TATCAGTGAT
   124321 TATGTAAGAG TCACAGGTGG AATTAAATTA ATTAATAAAG GTAAGGATTA CAAATATATA
   124381 TATGCTATCA CTTATCATTT CGCAGATTCG GCTGAAAGAA ATGACGGAGT TGTCTTATCA
   124441 AATGGTACAA CAATTGGTGA GATAAATGAA ATAGAAGTTG GTGATATAAA TGATAATAAC
   124501 CCTACATTAT TCTTAGATGG TATATATCTT GAACAAAAAG ATTATTCATA CGATAAAACA
   124561 ACTGGTATAA TGAAATTTAA TGGCGATGGA ATTACTAATA GAATGTCTAT GGTAGCAGTA
   124621 TCATTTACTC ACACTCTATG TGAATCTATA GGTGATGACG ATATTATATT TAGCAATACT
   124681 GAAATAGTAG ATAACGATAT AGTTATTAAT AATTCTAGTG CATTAACAGA TATAGATAGC
   124741 TGGACTACTC CAATAGCATT CGTATCTGGG GTTGCAGGTT TTGAACAAAT AAGCGACCAA
   124801 GTTACAATAG ATAAAACGAC TAATAGTATT ACTGTTAAGG ATTTCGGACC AGTTCTAGAA
   124861 AATGAAAGCT ATAGCATAAT GTTAGTAGAC ATAGGTTCTG AGACTTATGA TCATGGTACA
   124921 GCAACTAAGA ATGCTATTAC AAGTGATATT ATAGTTTCAG ATACAAGCGT GAAATATCTA
   124981 TTATTCATAG ATGGTGTTTG TATGTCTCCT AAAGATCTTG TTATAAGTAA TGGTCAAATA
   125041 ACTATCTCTG GTGATTTATC TAATGATGTT GAATGGTTCT TAATAAGAAT ATCAAATACT
   125101 GATACAGGTA TTTATTTAAT GTTCGATGAA GATGTATCAT ATTATACTAC AATGATAACT
   125161 GACCATAATA ATAATACTAT ATATAATAAT GCAGATATGG TTGTTGCATA TTCTAAGAAA
   125221 CAAGGCTCTG AAACTTACGG TGTATTAATA GATGATAAGT TTATTACAGA TACTCCTGAT
   125281 GGCCTTACTA AATATGTAAC AGGTCAAGTA TTAAATATGG GTTATGAAGA TGAATTAGGC
   125341 GATATTCAAT ATGCTTATCA TATTTATAAT AGCGACGGTA CATATACATG GAAGAAATAT
   125401 GATGATGTAT ATGGAGAGAA TAGTTACTTG GAAGTAGATG ATATGGTTAC TCAATATGCT
   125461 ACTGAAGGTT CATTATCTAT AATGAGTAAC AAGGGACTTG TAGGCTCTAA TTTATACTAT
   125521 TATGCTTACA CTTATGCAGA TACAATAGAC GAACCTATTA GAATGGGTAG TAGAACATGT
   125581 AAAATCAATT CATCAGAAGC TCCTGTCGTT GGTGATACTC AAGCTTTCTA TACAAATAAG
   125641 AATGAAGTAT TTTTACATGG TAAAGGTTGT ATAGCAGCAT ACGTTAATGG TATTATGCAA
   125701 GAAGTCAGCG ATACAACTAC TATGGCTACA TGTGAATTTA TCATACCTAC AACTGTAGCT
   125761 GATCCATATA AACAAAAATG GGGCAAACAA GAAGAGTTAT ATGCTATGTT TAAAGCATTT
   125821 GATGATACAG TAACTCTTGG TAATCTTAAA CAATTCATGG TCGACAATGG CGTTACATCT
   125881 CTAGCAGCTT CAGAAGACGT TTACAATAAA ATAAAAGTCT TACATGATGC AATAACAGAG
   125941 TATGAATCTG AAAATTCATT ATGTTATATA TTCGAAGAAA TAGAAGCTGA AGAAAGTTAT
   126001 TCTGCTAATA GATTAACTGC AGATGCATCA ATGAGATACG ATATATTCCC TAACACATAT
   126061 ATATTTGAAA ACTATTCTAT AGGTGCGGGT ACTATAAACG TATATCTTAA CGGAGTATTC
   126121 TTAGAAAAAT CATGCTATTC AATATTTGAT GGAAACAAAA TTATGATAAA TAATATCGAT
   126181 ACTGTAGGTG GTTCTGATCA ATGGACTAAA GACGGAGACC ATTATACAGA TATGAAATAC
   126241 TACGATGAAT CTGATGGTAC AGTTAAATGG ATAGAATGTG ACGAATGTGA TTATGTAACT
   126301 CTTGAGTTTA GACCTGATAA TTCAGTTAAG AAAGTCACAT ATGATGTAAA ACAAATATCA
   126361 TATGATACGC AAAGTTTTGA TACAGAAGAT TATGAATTTC CAAGTTCTCT TAAGAACTCT
   126421 AAGGACCTTA TAAAAATATA TATAAACGGT ATATTATATG ACGGTACTTA TGTTTTTAAA
   126481 GACGGTGTAT TATCATTAGA TACTCCTGTA TTAAATATGG ATCCTATTGA ATTATATTTC
   126541 AACAGTCATC CTTACGAATA TAAGATTTGG AAAAATAAAA ATGGAGAATA TATCGCTCCT
   126601 AAAGATAGAG TAACTTTTGA ATGGAGGTAA GAATATGGCA AAAGGAAAAA TTAGCTTAGG
   126661 ACAATTGCCA ATGGATCAAA TAGATGCTTA CTTAAGTATA GTTTGTGGTT ATACCAGAAA
   126721 ATCTGAAAAA GCTACTGATA CAGAACAAGT AGGTGGCATA GATGCTGAAA AAATAGCATT
   126781 AGCAGCTCAA GATGATGAAG GCAATCTTAT TGAAGACAGA AATACAGTTC AAAACGCTTT
   126841 AAAACTTGGC GGAATAGATG CCAACGAATA TATAACTAAA GGCAATTCTC AAACAGTAAT
   126901 GAAAGATACT TACGCTGTAT CTGATATAGT AAGTGATGAA TTAAAATCTA ATCGTGATGA
   126961 AATGTATCAG ATGCAAGCTC AACTTGTAAA AGCAGGATTT GTAAAAGATA CAGAACCTTA
   127021 TAATGGCTTT TATGATGCAT TTAAATCAGG AAATGAAAAA TATATAAATG AAATAATAAC
   127081 TTCTATAAAT AGTGGTTCTG GTAATACAGT AGCTGTTGCA GATGCACAAG AATTGTCTCC
   127141 TAATGAATAT ATAGCAGTAG ATAATAACGT AGCTAAAATA GATAGTATAA CTGGACAAAA
   127201 TGTTGTACTT AACAATGCTA TAGGTACTGC AGGAGATATA TATAAGACAG CTGGTATTTA
   127261 TCATCAAGGC GAATTTGTAT TCGGTACAGA AGATAAAAAT AACTCTCAAG GAGAAACTAC
   127321 AAGAGCTGTA GTTAAAGATG GTAGCAATCG TAGAGTTGTT TATACTTTAT CTGAATCTGT
   127381 AACTGGATTT GGTACAGTAT TACGTGAATG GGTATCTGTA CAAGGTTCAT TAGATAAAGT
   127441 GCAAGTAAGC CTTGGATGTC TTGGTAGACC AGGTAGCATA CAAATGAAAA TATACAGAAT
   127501 AGATAATGAA GATGATTTAG TAAATGGATT ATATCTATTA GGCGAAAGTG ACTATTTAAG
   127561 CAGTAGTACA ATGTCTGCAT CATTAAATAA TGTAGAGTTT TCATTTAAAG ATAGAGTTAT
   127621 TATAGAACCT GGATTCGATC ATTTAATATT ATTAGAAGCA CAAGGAATAA GTACTAACAA
   127681 TACTTATATC ATAGGTGGAT ATACTGAACC AGATGCTAAC AGTGCATTCT ATACAGATGA
   127741 TGTATATATT CAATCTAATG ACGGAACTCT TGCTCCTAAT TATGGTATAA AGGCAGATAT
   127801 GTTCCTATGC TTATATTTAA AAGAAATAAA GACAAGCGCA ATAACTTATA ATAAGAATGG
   127861 TTTATATTCT TGCTATAAAG AAATGATGTA TGATGATTTT ACTAGATTAC GTGTTCAAAT
   127921 GAAAGTAAAT CGTGAAGGTA TATACACTGT AGCAAGTAAT AGTGTTGTTA CTGCAGCTAA
   127981 TAGTGCTTTA CTATTAGAAG GTGAAGATAA TGGCGTATTT GCTAAAGATG ATAAAATCGT
   128041 TATAGGACAA AATATTTATA CTATAAATAC TAAGAACGCT GGAGATACTA GCATAACATT
   128101 AACAGAAAAT GCTTATACTC CTCATGGTGC TGATGTTTAT AGAATGGGTT ATAAGGTCGT
   128161 AGTAAAAGCT AGACATAAAA CTATAGATTT AAATAACGTA ACTAATCCTA TTACATATAG
   128221 TGAACCTAAG ATAGTAGAAG TCCCATTAAA AGCTATCATA CCTGGCAAAG AACCAGATAA
   128281 AGAAGACTTT TCAAGTGATA GATTAATATT CGAAGTTGAC TTAAGAGACC AATTAGGAGA
   128341 TCTTGAAGCA TTCAACTGCT TTGAAGTTCA AATCTATTGG AATAGCAATT TAGGTGCAAA
   128401 TAATATATCA GATAGCACTT GCGGTAAGAT ATTAGATTTA ACAATATCAA CTGATAAGAG
   128461 TTATGCTCAT TAATAGGAGG TGATATGTAT GGGAATGAAA AAGATAAGCG AAAACGTTGT
   128521 AGCTTTAGGA AGATCACTTA CACTTATTAA TGATCAAGTC AGAGATAATA CGAATATACA
   128581 AAAAGGTGCA TTAAAGACTC AAACTACAGG TTCTACTTAT ACAGTCAATA TACCTGTAGA
   128641 AGAAAATAAT TCATATAAAG ATGTAACTGT AAGTTATACT AGCGGATTAA AATATAAAGC
   128701 TGATACTAAC AAATACGTAT CATTTGATGC TAAAGGTATA CTAGAACCAT TAAGTATTGA
   128761 TGCTGAAGTA ATGTTAGAAA CTCATTCTAT ATATGCACGT TGTTTAAATA CAGGATGCGT
   128821 TATAACTGAT AAGCTTGCTG AACAAGCAGT AACAACATCT AAAATAAAAG ACGCTAACGT
   128881 TACTACTGAA AAGATAAAAG ACTTAGCAGT GACTACTCCT AAATTAGCTG AAGGCGCAGT
   128941 AGTTAACAGT AAGATAGCTG ATAAGACTAT AGTAGCATAT GAAAAAATAG TTCCTAGCAC
   129001 TGTTACTACA GAATTATTAG TTGACTATTC AGTAACTAGT AGAAAAATCG CAGACGGTGC
   129061 TGTTATTAAC GAGAAACTTG GAACTCATGC TGTTACTACT GAGAAGATAG CTGATAAAAC
   129121 AATAACTAAT ACTAATATAG CAGATAAGAC TATACTTAGC TCTAATATAG CTGACGGAGC
   129181 AATAGAAACA ATAAACCTTA AAGACCTATC TGTTAGCACA GCTAAATTAC AAGATGGTTC
   129241 AGTTACAACT CCTAAACTTG CAGATGGAGC AGTTACTTCA GAAAAGATAG CAGACAATAC
   129301 TATTACAGCA AACAATATAA AACAAGGTGC AATCAATAGT GAATGTATAG AAAATGAAAC
   129361 TATAATTACA GAAGATCTTC ATGACGAATG CGTCACTCTA GAAAAACTTG CACCAGATGT
   129421 ATTTGGTAAA GTTAATGACG CAGTTATATA TGAAAACAGT AATCCTGATT ATAAAATAAA
   129481 TTATGGCACA GCTCATAATC ATATGGTACA AATAAAAAGA ACTGTAGATG GCGAAAAACA
   129541 AGATACAGAT TTATATGTAT CAGGTCATAT ATATGCAGCT GGTAATATAG AAGGTGCTAG
   129601 AGTTTATAAT ATGGCATATG CAGATATAGC CGAAGGTTAT ATACCAGGTG AAGAATTAGA
   129661 ACCAGGCGAT ATAGTAGAAC TAAGAGAAAA TGGTAAGGTT TATAAAGCTG GTATGCATAA
   129721 TGGATTTGCA GCAGCAACTG TCGGAGTAAT AACTGACGAA TATGCAGCAT GTTATGGGGC
   129781 AACAGAAGCT GAAATACTAA GCGGTGAAAA AGTTGCTGTA GCTTTAGTCG GTAAAGTACA
   129841 TGTTAAAGTA GATGGTTCTG CTTATATAGG TTCTGCAATT AGCGTATCAG ATGTACCAGG
   129901 AGCAGGTACT TTATATGAAG GAGGAATTGT TATAGGTAGA GCATTAGAAA CTTCAAAGCA
   129961 ACGTGGAGTT CATAAAGTAT TATGTCTAGT TCGACCTTGT TAATATAGAT ACAGAATTAT
   130021 AAGACGAGGA TTTATCCTCG TCTTTTTGGT AATAAGAAAA TAGATAAGGA GGTATGCATA
   130081 TGTTAAAAGA TTCTATTGAT TTTGACTATA ACTTAGAACA AATAAATCAA GAAATTGATT
   130141 CTGAAATCCA GCTACAAGAT GAAATCATGG ACAGTGAAAA AATGAATAAT ACATTTTCTA
   130201 CTATAGAATC TAATCTTAAT TCACTATACG AGAAAACACG TTATTTAGAA GACGCTATAG
   130261 AATATGCTAA AACTTTTGCA GAGCTTAAGA TAAATGAATA TACTACAGAT ATAAATAGTA
   130321 TGATAAAGTC TATTGAAGAT ATAAGCAACA TAAGTCGTAA TCTAGGATAT GTGCAATACG
   130381 AAGTTCCATT CGTAGAAGGT GTAATAGATA TTCCTGATAG AAACAAGGAT TATAAAATCA
   130441 AACCTTGTAA AGTACGTGAA AGCACAACTT CTGATAATAA GAAATGCGAT ATTATAACTC
   130501 TTAACAATTA CGTTAATCAA ACATATAAAA TAAATTCTGT AACTTCAAAA TGCGATCAAG
   130561 TTCCATTTGA CAGTAATTTA GCTGATTTCG ATGGCAGCAA TAAATATACA ACATTGTATC
   130621 TGGAACAAAA ACCTGTTGAA GGTGATTTAG TGCAAACAAT GACAGTAGCG CTTGCTGAAC
   130681 CGAGTGAGAT TAATGAACTT GAAATAACTC CTGTAAATTG TTATATAGAA AACATAAGAT
   130741 ACGTTTACGT AAATGGCATA GAGGAATATG CAGGAGATTT AATAACAGGA ATAGAACCAG
   130801 AGTCTCGTAT AGTTACACAT GTTAAATTTG ATATGAGATG TAATAAATAC AATACAATTA
   130861 CATACGAATT AGATAAAGAA GCTTTGTCTA TGAATGCCTG GGACTTTGTT AGAAGCGCGG
   130921 AATATCCTAC TGTTGTTGCA GATACTAAAC TAGATACTGA TATAATATTG TCTCGTACAG
   130981 AAATTAATTC TAGTGGTAAC ACAGTTACTA AATCTTATAA AACAGCTAAA CAAGTAGAGA
   131041 AAGTAGATAT GTATGTATAT AATTTTGGGC TAGATTCATT AAAAGTTAAC AGAGTAGAGC
   131101 TATATGAAGA TGGCTATTTC TTGTCAGATC CTATTAGCAT AGGTGACTTT TCATCTAATG
   131161 AATATGTACA ACTAGCTGTA GATGACAGTA TAGTATCAGG ATGCGGAGTA GAATATTATA
   131221 TTGTAGATGG GGATGTAGAT AAAAGTATTG TACCTGTAGG CACTAAGATA ATTACAGATG
   131281 AAATGATATT CCCTGATACA GATTTGCGTT TCACAGTAGA TGATGATTTA CATAGTGATG
   131341 GTTTACGACA AATCAAGAAA GACGGATTAA ATGTAAATAT ATCATTAGAA GATGCTAAGA
[truncated: 165,330 more chars]
