# Supplementary material for: Clades of huge phages from across Earth’s ecosystems
Source: Nature. 2020 Feb 12;578(7795):425–31. doi: 10.1038/s41586-020-2007-4 (PMC7162821; doi:10.1038/s41586-020-2007-4)
Supplement: Supplementary file 6 — Genbank files for all genome. [file 41586_2020_2007_MOESM6_ESM.zip › genbank_genomes_SD-4/F-24_PHAGE_27_21.gbk]

LOCUS       SRR1747055_scaffold_2_prodigal-single     279625 bp    DNA     linear   BCT NOV-13-2019
DEFINITION  SRR1747055_scaffold_2_prodigal-single, contig.
ACCESSION   SRR1747055_scaffold_2_prodigal-single
VERSION     SRR1747055_scaffold_2_prodigal-single.1  GI:
KEYWORDS    .
SOURCE      F-24_PHAGE_27_21
  ORGANISM  F-24_PHAGE_27_21
            .
COMMENT     Data sourced from ggkbase. For additional details see
            http://ggkbase.berkeley.edu/organisms/405943
FEATURES             Location/Qualifiers
     source          1..279625
                     /organism="F-24_PHAGE_27_21"
                     /mol_type="genomic DNA"
     gene            <2..100
                     /locus_tag="SRR1747055_scaffold_2_prodigal-single_1"
     CDS             <2..100
                     /product="hypothetical protein"
                     /codon_start=1
                     /transl_table=11
                     /translation="ELINPKCGHSKLYQCYSDSDKCLLCDLINLGV*"
     gene            185..1189
                     /locus_tag="SRR1747055_scaffold_2_prodigal-single_2"
     CDS             185..1189
                     /product="hypothetical protein"
                     /codon_start=1
                     /transl_table=11
                     /translation="MKKFILSALLLVSMSSVVNAQSYNDYKKLMEKNDTFDSLTGVSV
                     SVGYDVFSGGIDLQASYPLYNKFSVKLGLDTKSFDNKTTSFYSTKKLGEDLWGAKDVE
                     GNGIYRVPRNYPYIHKAKFEHDDSISSNSYKFGVGYQINDYIELTGGYSFGGKYTENY
                     HIHDPRSFFESYTPNNTGYSYFLGYSEKDDLYYRVIGSDRGSVVKSAKFMVEREMKGP
                     YLGVNFNIPFNNRFSFYTNLDVTFIDKPKVSYDMEFFDVNVNYKLFKNDKDFPGTYIQ
                     VSRDSNGNTVSEQGISIYDERSQKTIKMAMQPVLEDFKEKIDMDTEVISLKMGIKYNF
                     *"
     gene            complement(1243..2469)
                     /locus_tag="SRR1747055_scaffold_2_prodigal-single_3"
     CDS             complement(1243..2469)
                     /product="hypothetical protein"
                     /codon_start=1
                     /transl_table=11
                     /translation="MYAGYRKIKDLNFLQFPKGARINGISDSSNLNLANGDKVLTEPA
                     IYGYVMNNIVIDLPQMVNYSGVMQCETENISTLPQMLSPSEDPLSVDVILGGSTILDA
                     NGIPTPISGTGIKATVTVAPMSNNTVTISDMNCDGSEDSKYLTEITITDIKNNVLALN
                     QQLVAFLSPNNEIIMGYLDADNGILKYMTRGGFISAPNTPNRLGTLSNNTQLTLLSLN
                     KIYINPSNSSQTEADIHPQYWSNYEISGLSNGDKLFKPALKGWYNFDGAFYAYDYVFL
                     GYAVCDSTHCIGCKTVDTPLNIMGLNNITLDYNETTLFTTSKRILLSCCDKIVDLDVG
                     VIKWDESVLYDASSISPSTTYYAYINTYGTPYISPIRPIYWDLVNYYRHPYHYWRCLG
                     EATTSSNGSFISVKNY*"
     gene            complement(2471..4285)
                     /locus_tag="SRR1747055_scaffold_2_prodigal-single_4"
     CDS             complement(2471..4285)
                     /product="hypothetical protein"
                     /codon_start=1
                     /transl_table=11
                     /translation="MLSDKIKNSLMPVEYDDPNYIGITNNEDINRLSLSPLFLSKNDK
                     YSQKSGITISADMNIHEISEIITDEESNDESIPTDLAIKNYISNKITNLAAIKNYGYT
                     TDWLGINDGSASEVTEDFNNGLYYTYLKKGPTNNSIKIETTRPIKFTTFNGKNHEIND
                     LNKPQNITISLAPTGAKATTDTTMSWFPSGNNTAKDVSSYVDHIYLSNIDTKSMRGYA
                     INIGKEVSSIIYNSNISSNRVNFVDPISYLSPRGGWMWCENNTIQENGIISPSTDYPL
                     LKIYSIFVDSTNNDTTDDKDIIWEMVSNDGSPIYTPNISLVPKISNQYYYNTNDGYWY
                     RWDGSSFIKRENAWLIGAVACDSTKILATKTISPKQIVNNINNIQLEVISNQLIRSKN
                     FNSQVSVFGEIFESRNQYLEWDLSSAPHETQIFLYIDRTGRTIVSNEPPIKGSNGDYI
                     SHYNYWRCIGWCTRPTDSGIRVWDFNGSEPYTPELYDKNLLNSTTNNINRIWVKPLIP
                     NDGYKIRVTCSGSSKVGFNYHLEGDISSSTICTRGPSSDVSSNIDFEGYEEFSHNGVI
                     GTAIREYNIDSLPSIVPIYFEDPTDETAICKIEYIKGN*"
     gene            4383..12131
                     /locus_tag="SRR1747055_scaffold_2_prodigal-single_5"
     CDS             4383..12131
                     /product="hypothetical protein"
                     /codon_start=1
                     /transl_table=11
                     /translation="MPYFGKNHLNKKRYLQFNGEGPIAYFIGVTGLYDIGAHTVGVPV
                     KSGEYDYNIFNGENINKYFLPTTLNTKNFIDGQIASKSDAILSGIFTKQNLTLSIINK
                     NSGGIVTTNVPPTKPTYPTYDYLTPTPNSTTVEFGSTSLDINGLETNLDGKSIGLPPY
                     QVLSSKELIINNDFNYPFNWIVSNYSKDFTDSMSVNYGDGLLKLSLDDKTKFLAYKSE
                     MPAETPLSASIEVESLVAPESIEFGSGNDMVELPKSTGVLDNLKFNLDSDSVISFQKA
                     TPSSSTPVTYNIKNIAIKPDNYFDSINDLWGENYIKELEYTPCEFTNIGSEECANCTL
                     VNIPELKRNGVVFNGYQYIDSRTRIGFNDEGEESYTIFAKISNGSEGNIFRAGNMVLS
                     IFGSKFSLTNLGNIKVFDNEDFSDVIISSDILIELNYVEATHIYSLTVNGRTITSDGS
                     TNSNGLAVVHFGEGFKGSLYLENVVIIKNGNSSSPAWVWNGKFNPPSTNINNISIESP
                     ELGYGIVRAKQHSNIFINKVFDTKDNEIEFCLEMVVNHSNNNNTTKVELFDSLLVPTK
                     MNGASSSSMTPITINFENNAHYLHFNDKRFYLYSSTSDTNIDENIVNKFLKIRLVYDK
                     LSWKLFLTKQNGIEQELGTYKSSTPLVFDNLCIINSTGLSYDLNLCNTYVKVSGNIWW
                     SYDSLKESKLIGLCEGFSQISNTYIKNTANPIYQPNSDEVLDSSVVYDVIEPHNFVYN
                     CKINYSIPRPSSSDAVSPINVIQINSDSSVNLNIDKITLNPETIIDNQSITLNYGITS
                     TNANTGYTSLNTSDSYVLYNSTKALIAAGLKALSQTSGVMGISDTDNGFDIIETTNPN
                     NMVFQITNRTKENNGDFYLYKQESENNYQGVTNGYIITDITLTVGKKYLVYYDDGTND
                     DADVVTAISDGGNIKITTNIAGIVLVDDGNNITVTFDSGISSIDLTICELGSKIAEFD
                     GVVIPANTITDNNQVPCTSQILANTQYFLNDSSSDVYTSTSGAILYIPNSSNPWMTIK
                     NTSDPQKLEVIIKNEDLRTPKINSGKVDIVRFDLKKVAITNSYLSLTTSGFNITSAES
                     SIPLDFGNKVCSIELSNTELNVVVDGVSKGILTYSNKDVSTISLKNSNQDIYKDSVKF
                     PLYDSYIVNGSDVNLKTYTGWNGIPPSYIKLYSGDKFMSPNGLSSGGYDFNDITLTST
                     INKEVSEELFNQTVTLSGGATTVVNVDFNILNGHYYSVSIDGSEKYYIAANSQISDLD
                     KGFVIESVSNSSTTITLNNSKFSSSPKIIINTLIFDDIYVVVNDNESISFYRNILVSD
                     TTPSNTKVLWRDTVANRYKIHNGSAWIEVNSAVIYKLTINNNIYNKLIDNNNYDSIPN
                     VLASINYKLLQPNRTYRLKINGNIINGSVDIKWGNTIISNVTSFNNDFILEADCYQNE
                     PIYILGNIESDYSVILESAELYESNLVPNGVFDKLEWVYVGNFVCNRTEPLSNNDGNG
                     VVVENIGSGSISNYIPLVMNEYYIASINYDGNRILTPKYNDISKDYQLSTTEFKEYSF
                     ISDTNDGVLSISNPLFTGNIYNISVTKSFLKNGSWDGKVNWEMGDKWYVNNNKLLIDS
                     DDPNDPYESSVTQDIPYMLPGQKWVISTYMKIKNHGNISLKLNEEEISSLEGNGEVKI
                     NGRVIDITENENTLSITASTDNENILSAEVYNIVMRPLNLCRNTNLLDSTYWTVGGST
                     VISNGFMNINSISTTSTTQALKLINNDKYDIEFTITDYVMGEIRVGLDNNYSEDIIGN
                     GVHKVTLECDSGAFDENVFSISSQLGFEGKISNIKITPHNLIEDNEFKVLPSWSDGEM
                     GNNGLVLKNQNINTLDTVIYPNQEYKLTFSLDNIVLLEDPELIFRVGNDEKSEEIVVE
                     DLTDGDKEIIFISPNIGEKCKLYIISRRIRGNLRDLSITTENIILNSNFEIKKNWQFY
                     YGADVDLPATYPTKWTIIDGQLIGNNITNDDKDGVIVYNSDFQTDALYVGSINIDDIS
                     GTLLLTDGRDFNMEVSAPGVYNISSFKMGPNRSLMIKGKTGSINVSINEIKLSMIGNH
                     ATVIDDIPSSSSILTKNMNTINVSDVGSEFVNGSLVAFSVGDKGYLSGEYNNNTISFI
                     NREPILFDSNDNTLQPTIEKDDILTLHNIEYIYAKVGGDLLTSNKAPIMSEEQPILDN
                     NEVWYNLKLHTYMFCQDAVLYPVQLVARGLVGITDDGSVCPVCSSMKGSEKYEQINKI
                     KVLVSDNKKLLYIAPSSVSPIDDNTTNYTDNFSICNTNLGSYTDNNITQSGFPYFTGN
                     AYTTFNVPSSAGHYYIYLNGVKYSDSTSLVFEKDIYIQNDDYIPVWDESKQIFVDPLS
                     TTSMYICEIYVNGSGEVTQIYSIDNQYDVITSNMNYKRTVFRDIKKELDVYCVSGGGA
                     VYAGASYDLTNGDGGTSSIVGNGINISCTGGKCGQTPPEYGGEGGTVTDKKDTDRDGR
                     GGTAKGRRSSDGRFADYGCPATPTPYVEGFNDNGNTYGFGGGCGMSGNVSGGGSGAIA
                     HRKITPLKLYNTTMTVGRGGYITLNGTVFTKASGKQGVIVIKLY*"
     gene            12222..13793
                     /locus_tag="SRR1747055_scaffold_2_prodigal-single_6"
     CDS             12222..13793
                     /product="Uncharacterized protein {ECO:0000313|EMBL
                     :KKN24898.1};  TaxID=412755 species="unclassified
                     sequences; metagenomes; ecological metagenomes.;"
                     source="marine sediment metagenome.;""
                     /codon_start=1
                     /transl_table=11
                     /translation="MTYYIRKTDGSILTTLTEKELDEQYSMYLVGYPDSVMGGSQGDI
                     KYHDAEIINSNFIKLLENSADNIAPDNPIEGQLWYDKTLKSLKFWNGSSWTEIPASDT
                     GYVNQSLDNLNDDGEARFDNKANISLDNLNDNGKNISNWSSNVSNCITEIPQDIKLEL
                     NNGTLTGKAGSKVYIANGDYEALIIPADKTITYNQNGKAVIWYDGNLNILRTFPQSIC
                     FSGDTVPTFAGNYAYWFDTTNKKCKYTGDAGSTWIENQSLPLAIVTISDGVISNIDQI
                     FNGLGYIGANGFILPGLTASCTNLRSSDGTPNSNKYTVSEVIVSSAVSGTFQNAQFIL
                     GDDGGSGIYFFSYNEKENVIVDIDGNNYGACILADVSAENSKITSFTPKTVFHAVDYS
                     DFNEHRLVKHQYPNASNNYTFYMEYSDGYVEEGIHSSTYNAFTSEVTIQPHEGINMTN
                     KWSLPIPLSYIMHANVEINGDSGIVGGDVLLEDDGTKLSCYIHNTYDVAKTIKTSGST
                     GQLIHTMFFVAGMKK*"
                     /db_xref="A0A0F9S6G2_9ZZZZ"
     gene            complement(13891..15012)
                     /locus_tag="SRR1747055_scaffold_2_prodigal-single_7"
     CDS             complement(13891..15012)
                     /product="hypothetical protein"
                     /codon_start=1
                     /transl_table=11
                     /translation="MIYLIICLGILNVIFGYLFAKYSEKVTNKEFIFSSIVIWVLMFI
                     SYGIWYGVKTHDNYFINNEIVAVKYTPYYKYHSTCSYSCHCRPKKGCRICWRPCVKSG
                     GDYYSYALKNEDYSSWFFSASDFYRMGHLFNKPYKIRGNRPSGTFDSDMNDYVYKPKD
                     DAIVPYSSSRGYINKPAVSENLIVGKTIYDDDILKYPDTGYNFNVNKVVGDLRINNDD
                     IGAINARLERANIIVYGIKNGNTQQCEAVKSNWKNGKLNDLVFCITSTDNKTIEYVKV
                     FGWTKNEVLKKELESMVVNKKFTIFKDLRKQITDKINKDYEELDMEQYSYLDVYISST
                     TRNWFIAVFLLIIGIAWSVCYFNDWDDDEEEWEKNYRWY*"
     gene            complement(15054..15611)
                     /locus_tag="SRR1747055_scaffold_2_prodigal-single_8"
     CDS             complement(15054..15611)
                     /product="Uncharacterized protein n=1 Tax=Klebsiella phage
                     0507-KN2-1 RepID=S6C8Q8_9CAUD"
                     /codon_start=1
                     /transl_table=11
                     /translation="MIGNKHDNGSTNIIVLGVLFVISIFVFGMWVSAINGEKTRYNMI
                     EQMSENRENIFDSMWKQIKQVSQVSEKEKDGMKELIQSFMAGRGTIHGEKSFMSMLHE
                     NYPTIPELSYSKITNIITGKREEFQRYQTELKDRCRDYKDFTQTIPNSLFVNARDITG
                     LCKIISSSVAQDVMSTHQENDINVF*"
                     /db_xref="UniRef100_S6C8Q8"
                     /db_xref="S6C8Q8_9CAUD"
     gene            complement(15740..16315)
                     /locus_tag="SRR1747055_scaffold_2_prodigal-single_9"
     CDS             complement(15740..16315)
                     /product="Uncharacterized protein n=1 Tax=Acetobacter sp.
                     CAG:977 RepID=R5QHF4_9PROT"
                     /codon_start=1
                     /transl_table=11
                     /translation="MKTFNKILLVSAVLMMTGCASSKYGETVIQEKGACGSWIDSGKP
                     SFRKGDDWYFIGQTRLTSMRSNRAQGFRIAENSAKTLIANKINQVLSSEFQNVEEGTD
                     LDSNQVKYISTEASKMIASNIDSDERCSQRIMDRATGVIYEDIYVKVKINDVDLKDAI
                     SRTMEKKGITKELKEQALKDWDSVRNMVIPE*"
                     /db_xref="UniRef100_R5QHF4"
                     /db_xref="R5QHF4_9PROT"
     gene            16476..16994
                     /locus_tag="SRR1747055_scaffold_2_prodigal-single_10"
     CDS             16476..16994
                     /product="hypothetical protein"
                     /codon_start=1
                     /transl_table=11
                     /translation="MYNIRVEGLEQSVQKLSNFIKADNVMMAATDTLFWVKDLNLKHL
                     KINQAACDLLYPGSKPDDLTGLTDWEYSEKIGCSKEIIEHIKHGCSVSDNYVLNSNGV
                     SQKFYEKVKSCNGKEYWMLITKEKVPPVEDKEKILGIYGTATYFPFAGEIIKNNYQNV
                     EKLTESIYLIKE*"
     gene            17019..17312
                     /locus_tag="SRR1747055_scaffold_2_prodigal-single_11"
     CDS             17019..17312
                     /product="hypothetical protein"
                     /codon_start=1
                     /transl_table=11
                     /translation="MLIQEILNRLNEVVSDLKELKKENSLQNEDRINIKRDLQDAIRK
                     IKELETMVNTNKQKLDNIDNTKTEIKGFVKYIKILWGVGLVIAGYLLKHISFK*"
     gene            complement(17354..17620)
                     /locus_tag="SRR1747055_scaffold_2_prodigal-single_12"
     CDS             complement(17354..17620)
                     /product="hypothetical protein"
                     /codon_start=1
                     /transl_table=11
                     /translation="MNYIDKNFEEKFTTPRNAFIKGKHPDICPDCKEEPIMQDINMPF
                     VDDELWVVQCKCYKPHTKAVTGDSIPEAVSNWDLMIREYKKRSH*"
     gene            complement(17623..17952)
                     /locus_tag="SRR1747055_scaffold_2_prodigal-single_13"
     CDS             complement(17623..17952)
                     /product="hypothetical protein"
                     /codon_start=1
                     /transl_table=11
                     /translation="MPMTIRAKSVIFKRDGEYTVFSKVYNVEKTEEPSHIDLVSKAIK
                     RGFSDNDFLALSTSTWNPFTTEIYPELDEKIKKKISKLIKEDIMRIIENNKTRKILQK
                     IDKNKEK*"
     gene            complement(17936..18253)
                     /locus_tag="SRR1747055_scaffold_2_prodigal-single_14"
     CDS             complement(17936..18253)
                     /product="hypothetical protein"
                     /codon_start=1
                     /transl_table=11
                     /translation="MTVKIGKNLVFDIWAQLVALSTSKNIKLPEGRAVWVEPSLDHKK
                     AWCIKMVSEKGRNEKLLDYKKKLNDMLMNWVDQKNYNDIKTLHYIDESLKIIEELLNA
                     NDN*"
     gene            complement(18266..18556)
                     /locus_tag="SRR1747055_scaffold_2_prodigal-single_15"
     CDS             complement(18266..18556)
                     /product="hypothetical protein"
                     /codon_start=1
                     /transl_table=11
                     /translation="MYSVTNIDFDYWCRITFCNKNGKEVKVECSNDFGEKFYEKYALL
                     PNKKYPKESYTVDVSFIDSRTTMYFKKRFSLLRLYWLKFRGFLSFAIEEMFI*"
     gene            complement(18567..18989)
                     /locus_tag="SRR1747055_scaffold_2_prodigal-single_16"
     CDS             complement(18567..18989)
                     /product="hypothetical protein"
                     /codon_start=1
                     /transl_table=11
                     /translation="MKEYLEELKTYPIDEPGAATVNEFIYEHCTKHLLKSLISSIVNH
                     DKDTALDYLFLYLCDIDMLNFGVSDGTFDDRLTKKTKDILDEIKKGNIFFNVKHPNND
                     RNFVCLEVVKIVNEKEEYLYTKLLKSQDYSDINDVIGL*"
     gene            complement(18993..19193)
                     /locus_tag="SRR1747055_scaffold_2_prodigal-single_17"
     CDS             complement(18993..19193)
                     /product="hypothetical protein"
                     /codon_start=1
                     /transl_table=11
                     /translation="MNIHDYHQLTEEEKIARLPKGMQFLHRCPHFFNGDCSSYNWGDN
                     SPCWDCYKKKKYIIREYSERRR*"
     gene            complement(19194..19658)
                     /locus_tag="SRR1747055_scaffold_2_prodigal-single_18"
     CDS             complement(19194..19658)
                     /product="hypothetical protein"
                     /codon_start=1
                     /transl_table=11
                     /translation="MSSVFYIIMRNDLDSLNPGKAMAQACHAGTQFVSYLHQKFPKKI
                     DEYLGYDGIMTTIVLEGNSEQITALQNLYLENIKQDPYYYGDILDKTYPFSFSAELLP
                     YMDTKNFSEMTIKDNIIYTTREELTCSWYFIKEENVEKFRSLTKKLKLELAK*"
     gene            complement(19668..19877)
                     /locus_tag="SRR1747055_scaffold_2_prodigal-single_19"
     CDS             complement(19668..19877)
                     /product="hypothetical protein"
                     /codon_start=1
                     /transl_table=11
                     /translation="MFYRKTIKELKEQIRLLKLKNHNLIKDNEILKEQNNLYHEISWL
                     NRNMDELKKRFERLEENIIGRIINK*"
     gene            complement(19906..20247)
                     /locus_tag="SRR1747055_scaffold_2_prodigal-single_20"
     CDS             complement(19906..20247)
                     /product="hypothetical protein"
                     /codon_start=1
                     /transl_table=11
                     /translation="MKKIFLILFLLLSTPAYPFMPTPHSSHFPSTSFEEEIRERDEQR
                     YVRVKNLGFNLKEPVIKTNYIKFIYYFLAIIILCVFIGGALHSSFYDMLISLIFVIFA
                     FFILIILMSII*"
     gene            complement(20268..20474)
                     /locus_tag="SRR1747055_scaffold_2_prodigal-single_21"
     CDS             complement(20268..20474)
                     /product="hypothetical protein"
                     /codon_start=1
                     /transl_table=11
                     /translation="MKLSVKLRYWWYRLKQILGMKIYICWVGTESEYASLPLSFQRKN
                     ISFYIVHDGVTETYEELQKFNVNK*"
     gene            complement(20709..21287)
                     /locus_tag="SRR1747055_scaffold_2_prodigal-single_22"
     CDS             complement(20709..21287)
                     /product="hypothetical protein"
                     /codon_start=1
                     /transl_table=11
                     /translation="MLRPNAITAPVITQKLSSFEILKSYDKLLTRDKEIVNDEINNTK
                     LKKLFYGKTWYMEDTIFIRIVDNPVVSEPNFVDIKLSKEEYNSDNFRDIIKKKLNSFD
                     IKFLANGFQISKPGLYKTRNGKKAFISFVWQKGDCEYTEDGYMKDFVNQCIGVIEGTT
                     HITKWNIEDGKVLGHLMVNGNAEYDIIGELTK*"
     gene            complement(21290..21478)
                     /locus_tag="SRR1747055_scaffold_2_prodigal-single_23"
     CDS             complement(21290..21478)
                     /product="hypothetical protein"
                     /codon_start=1
                     /transl_table=11
                     /translation="MSTCLLPDETIGNLENTTEVSIYPAYIKTQSKILSDSVHDCSEL
                     IKEVYNKRLEELKSKDKV*"
     gene            complement(21500..21784)
                     /locus_tag="SRR1747055_scaffold_2_prodigal-single_24"
     CDS             complement(21500..21784)
                     /product="hypothetical protein"
                     /codon_start=1
                     /transl_table=11
                     /translation="MPKENKKKHITFEEAWEIVTERYSINGTMRVCYNKTNCTHPLDE
                     RYIEFDYGCTISGGGFAHDCGEFWESEIKLLTKDDFIKYADSYLSCFIKE*"
     gene            complement(21787..21945)
                     /locus_tag="SRR1747055_scaffold_2_prodigal-single_25"
     CDS             complement(21787..21945)
                     /product="hypothetical protein"
                     /codon_start=1
                     /transl_table=11
                     /translation="MPVFINMLLATLSFNVKLYCLPEYQTRVVVFLVLIMVCYMIDIC
                     IRTPKDRR*"
     gene            complement(21948..22142)
                     /locus_tag="SRR1747055_scaffold_2_prodigal-single_26"
     CDS             complement(21948..22142)
                     /product="hypothetical protein"
                     /codon_start=1
                     /transl_table=11
                     /translation="MTWEELKDAIKAEFAKMRDREILEKLIRMVSESERRKETKEEKF
                     KRISFEVNKSTEYWKTLNRR*"
     gene            complement(22153..22779)
                     /locus_tag="SRR1747055_scaffold_2_prodigal-single_27"
     CDS             complement(22153..22779)
                     /product="hypothetical protein"
                     /codon_start=1
                     /transl_table=11
                     /translation="MVKQYINNTRLLDRFLFFQKDTYYKFTIIIRKKDGKNTLSSNYD
                     RREIIVKNYLISSKEELDMYLPDMIKLTDFVGGRLYVTTDRKDIRKTLVNITKKCNDY
                     LAQLVLGNQDNLSTRLIGKLTSSATSEAESSCKDDKKWLFDIDTKDVDINNKIFELCG
                     ENWLATLETVNGYHIIAKKKFRTDNLILPKDVTVKDNALTLVYTCCGE*"
     gene            complement(22773..23387)
                     /locus_tag="SRR1747055_scaffold_2_prodigal-single_28"
     CDS             complement(22773..23387)
                     /product="hypothetical protein"
                     /codon_start=1
                     /transl_table=11
                     /translation="MMKENKEQEYYRFEFEGYASFCGEIEYDWVDFCDVPGDMTIKEL
                     YDIVGDSCLHKIKLGFSNTKEIMESSQYIKPKRIATKKDERDVRDWTVVLPNGDKITK
                     EYDNNNCKVIGDDRRELIPFFVTTKRNGEILKPIMKKIKKQNTLSEIPEHKSIVNLLD
                     YSSEIVDQCLGVQSLDAPIGQIFNLSPKIKKDNIFKRIWNKIKW*"
     gene            complement(23371..23598)
                     /locus_tag="SRR1747055_scaffold_2_prodigal-single_29"
     CDS             complement(23371..23598)
                     /product="hypothetical protein"
                     /codon_start=1
                     /transl_table=11
                     /translation="MIFTTWILIIVLSSYFKPNVTNQLITLMNDPKNCMIVIMVYGFL
                     SVICLLLDVYTMLVKINNNLSKGKEKNDERK*"
     gene            complement(23595..24821)
                     /locus_tag="SRR1747055_scaffold_2_prodigal-single_30"
     CDS             complement(23595..24821)
                     /product="cca; multifunctional tRNA nucleotidyl
                     transferase/2'3'-cyclic
                     phosphodiesterase/2'nucleotidase/phosphatase (EC:2.7.7.72)"
                     /codon_start=1
                     /transl_table=11
                     /translation="MKKYLVGGAVRDMILGKEPHDKDYVVVGSTPEEMISLGYKQVGK
                     DFPVFLDEAGNECALARTERKSGLKHTDFEFDFNPEITLEQDLFRRDFTVNSIAYDEE
                     TKEFIDSYNGIEDIKNKILRVTNPKAFKDDPLRVLRLFRFKAQLDFSIEESTLQLSKE
                     MITEGCLKNLTPERIFNEIEKAANTIRFADFIHILHETGALEYILPEIEKLYSVPENP
                     KYHIEKNSGEHTERVIQKINTDNIKLNLAALFHDVGKSVTPKEDYPHHKGHDILGINL
                     VKNISKRLKIPNEYRDFCIYTCKNHDRFRYINDMKLSKLYDFVRELTHKFKDLEDFDN
                     LSNIVEADNSAKEIDSFIKNCAAVRDELLVEYIFFLMKDVHVEDFPELKYFSGEQLGK
                     RYRELCIEKIRKAMEK*"
                     /db_xref="msu:MS2312"
                     /db_xref="UniRef100_R5XVH5"
                     /db_xref="R5XVH5_9PROT"
                     /db_xref="2.7.7.72"
     gene            complement(24826..25002)
                     /locus_tag="SRR1747055_scaffold_2_prodigal-single_31"
     CDS             complement(24826..25002)
                     /product="hypothetical protein"
                     /codon_start=1
                     /transl_table=11
                     /translation="MTIKELKEQIQKLPDDFNVEIEVIDANENYSSFLLEGISAEVER
                     FKERIVFSGTLDRG*"
     gene            complement(25025..25237)
                     /locus_tag="SRR1747055_scaffold_2_prodigal-single_32"
     CDS             complement(25025..25237)
                     /product="hypothetical protein"
                     /codon_start=1
                     /transl_table=11
                     /translation="MTKIMYAVKEQTTCDIVGIYNDVELAVEKIKELNKIHDADDSVR
                     DHFGDSYSGYYDTMPRYYVSEIEVQI*"
     gene            complement(25343..26815)
                     /locus_tag="SRR1747055_scaffold_2_prodigal-single_33"
     CDS             complement(25343..26815)
                     /product="Rnl2 family RNA ligase n=1 Tax=Bacteroides sp.
                     CAG:770 RepID=R6TDL9_9BACE"
                     /codon_start=1
                     /transl_table=11
                     /translation="MTNILIRKIKKVTPHPQADRLNVNYLDVDGVETVCVSNKNENEE
                     QRYHENDLVVFVPEGYILPEKLLKKLEMWNETDNKGVLAGPGGNVVKPVKLRGVLSQG
                     VLFPVDEEMFGEFGLMSDFDEGMDVQEMFNIQTPIVDKNSIETNKAEKGSFEKFDSIE
                     NSYNLSVMNMFEQAVGRKPIKWVVMEKIHGANFQVYYDANGIHYGKRTGFLSDDENFY
                     CYQRCIKPEMVVKLKEIYETEKQPIRIFGELFGGKYEADHQYKDQVRILNPKCVQREV
                     QYSPFNEILFYDVKIGDKFLSWKEVEQFIEKYNLNRDCGIQFEKPIKIVEETLANALK
                     ENNKFESVISQVDLSYMDLPKLKHNICEGIVIKPYEQEYRNISGQRIIIKSKNEKFAE
                     KRHEKRPMDNAIFGVINDIFEVMKDYVTENRANAVLSKDSWSKKDFGRFMSAFINDIY
                     DSAKKDGVILPTDGKALGMIKQKLSKECLKYKDSFFRVAE*"
                     /db_xref="UniRef100_R6TDL9"
                     /db_xref="R6TDL9_9BACE"
                     /db_xref="mic:Mic7113_1214"
     gene            complement(27045..28517)
                     /locus_tag="SRR1747055_scaffold_2_prodigal-single_34"
     CDS             complement(27045..28517)
                     /product="Uncharacterized protein n=1 Tax=Firmicutes
                     bacterium CAG:41 RepID=R6M3X6_9FIRM"
                     /codon_start=1
                     /transl_table=11
                     /translation="MENTFIKAVSNKTYTENGALTNKSTQSALLDFYFHGAALRRDGG
                     ARTIELFENAFKEDKTKALKILFYIRDVRGGQGERETFRKILKWLGENESDWVKNNLG
                     LIPEYGRWDDLGVLLKVDSVKDYVIQFLAGVYLLDLKHIENNEIEKVSLLGKWLWSEN
                     ATKKETKELAKILINSKLFGSAKQYRKNLTLLRKTIGIVETKLCNKEYENIDYSKLPS
                     LSLLKYRKAFERNDNIKYSKYLESVNKGEAKINTKTLYPYDIVRAYDAHRDWYGHWDV
                     SKDETLEAQWKNLPDYVPAFNGLVVSDTSGSMSGDPMNVSISLAIYIAERNKSEVWKN
                     YCIPFSSDAYFIEVKGETLLDKIKSVFTGDCSNTNLQAVFDLILGRAVNCKVKPEDMP
                     ETLLIISDMEFDYCGAWNLNLEVVRKKYSEAGYKVPRLVWWNVDSRNTQTPATTDDKG
                     NVLISGCSPVALKIALNPELGAIEVMEETINQKRYDLVKY*"
                     /db_xref="UniRef100_R6M3X6"
                     /db_xref="R6M3X6_9FIRM"
                     /db_xref="mpz:Marpi_0401"
     gene            28669..28932
                     /locus_tag="SRR1747055_scaffold_2_prodigal-single_35"
     CDS             28669..28932
                     /product="hypothetical protein"
                     /codon_start=1
                     /transl_table=11
                     /translation="MLTLKKFKNTEYYKDNNDFIIDYEPQYKQYVVYCFKDNSKSKAF
                     KKLTLAVDYYFQVTDLNKQIEDVREVCSKQNKNLLQEVRKLFA*"
     gene            28992..29213
                     /locus_tag="SRR1747055_scaffold_2_prodigal-single_36"
     CDS             28992..29213
                     /product="hypothetical protein"
                     /codon_start=1
                     /transl_table=11
                     /translation="MIYYRVKGYFKGLAKDELYTRKEIEKGLFPNKAYSDLIKQNLSE
                     IFDVVEISRKNTVILFGGRYQREIKINER*"
     gene            29216..30292
                     /locus_tag="SRR1747055_scaffold_2_prodigal-single_37"
     CDS             29216..30292
                     /product="hypothetical protein"
                     /codon_start=1
                     /transl_table=11
                     /translation="MKKLLFILFLLFPDIVFACQTWDKKPDSPDYKYFVGRGYSEKES
                     ESILAAHNDIDKQISRMFGVKFQSNSDYYSDLGNIASTTRSTEGLMNDIQIKDFEEVS
                     TCTEKDNNEYKTYILVKYSKAEIEKEKSRLKNVKKEPKKEIIDNQKDNCVSVPVIIKT
                     DVKGAHIFVNGIRVYNGYGELNTTMCKGEYTLSIDAIGYKSIKEQLIVSEKKELEYKL
                     PLNKKLTFIHVDTDEQIDVIINGKYYPNDSFYEFQMNKPYKIIIKGLNINIKEVTEKF
                     DGFIPESLKYNVTTKPMVLDFRNLREPVDVLVNGEKITDLRININFDSDILFSRKGYY
                     NKHKRIIYKPGQTEYIGNPNLIEI*"
     gene            30363..30653
                     /locus_tag="SRR1747055_scaffold_2_prodigal-single_38"
     CDS             30363..30653
                     /product="hypothetical protein"
                     /codon_start=1
                     /transl_table=11
                     /translation="MVKKLLIGAVILCLLFIGLYLHERDVRVETELKLEQVSSELQKQ
                     INYTKDIEKEKDSINEKFNDIMNSLENVQNECGKEKVPAYLLNSEKKILGVK*"
     gene            30656..30871
                     /locus_tag="SRR1747055_scaffold_2_prodigal-single_39"
     CDS             30656..30871
                     /product="hypothetical protein"
                     /codon_start=1
                     /transl_table=11
                     /translation="MKKLLFLTILLLAGCSSTKVDVNTFYQNNYGQECINRPYTEHRD
                     GNTLCLTQALAKEWSQNKLTNSYIDKK*"
     gene            30881..31732
                     /locus_tag="SRR1747055_scaffold_2_prodigal-single_40"
     CDS             30881..31732
                     /product="Baseplate hub subunit n=1 Tax=Enterobacteria
                     phage vB_KleM-RaK2 RepID=H6X3P4_9CAUD"
                     /codon_start=1
                     /transl_table=11
                     /translation="MGALSKYYRTKKLSIKLPSRCRWYPEDFIDNSDKIVDVMGMTSI
                     DEMEMENPDTLMSGEASLSVIRSCCPSIKDPSLLKTIDYKAIMLAIKTATYGMKEKMQ
                     FKCPQCEKDTEVEIDNSQILENVDYCDEEYTVTLDDGLKFYLRPSSIKVSDKLSKEEF
                     QYERLIRVLQEFNDKPVEEREKVEEKIKKEIDTLVKNLSIDLLELISDSIDYVVTPDN
                     EKISDEKEIKDFIFQLSQKNIDIFREEVTKLNSKGIPSSIKVACPECQKVIELTGFDF
                     DPVNFFD*"
                     /db_xref="UniRef100_H6X3P4"
                     /db_xref="H6X3P4_9CAUD"
     gene            31993..32685
                     /locus_tag="SRR1747055_scaffold_2_prodigal-single_41"
     CDS             31993..32685
                     /product="Uncharacterized protein n=1 Tax=Escherichia
                     phage PBECO 4 RepID=L7TIC8_9VIRU"
                     /codon_start=1
                     /transl_table=11
                     /translation="MALMQGDLDDMILNKITIDMFKPKLEQDNIVVSFEVTDPDVGVD
                     LRYFIDRGDYHVLDTEISLYPNLNGYYYLLIEYNRDQNFPNYLCKLLKYIKKLSNMEN
                     WVFEPYIYNVTKVVNIPNLRKYVRLKKLDSNIIEQERNLIRFFKNYVVKIDGNIITIK
                     TDKGDKKFKFIGETSDELIERLVYEDEIDLLSLEKINPLFISDDYHIINLGKYIAIKN
                     TILDKTFLFEIV*"
                     /db_xref="UniRef100_L7TIC8"
                     /db_xref="A0A097EX16_9CAUD"
                     /db_xref="L7TIC8_9VIRU"
     gene            complement(32817..33665)
                     /locus_tag="SRR1747055_scaffold_2_prodigal-single_42"
     CDS             complement(32817..33665)
                     /product="Hypothetical phage protein n=1 Tax=Campylobacter
                     phage CPt10 RepID=D5GVP1_9CAUD"
                     /codon_start=1
                     /transl_table=11
                     /translation="MQISHEVPLCLLETSKNFNDYDYCLVHLLDKYPEYKEYYVNSLK
                     EGRKVLLDNSLYELGEAFNSEDYAKHILELKPTEYIIPDSTESAEKDMQLYKEFTEKY
                     NDLPGIKIGVVQGENLDKLIECYKFMSEHADKIAIPFRGKWYESEYKKHYNISDETFN
                     SNPNYRLESWSFGRRLFVKTLIDNDIWNKDKPHHLLGCSFPSEFDYVYYRFTKNIESV
                     DTSNPIMAAIDDIEYTRNGINTKSTTKMCDIMETKIFDKNSPEYDSFKMNLVYHNTTL
                     FKTLFI*"
                     /db_xref="UniRef100_D5GVP1"
                     /db_xref="D5GVP1_9CAUD"
     gene            33796..34116
                     /locus_tag="SRR1747055_scaffold_2_prodigal-single_43"
     CDS             33796..34116
                     /product="hypothetical protein"
                     /codon_start=1
                     /transl_table=11
                     /translation="MKTIVENGKKQIVLDFIGYKHQGTALIQMWGGDYGVIEMKSIYS
                     QKEKLSVKDLNDAGFGCQKIIGAYVNTYENYEGYFEYKGSSLVGDLTEKQVDMLTNYD
                     YLNF*"
     gene            34193..34342
                     /locus_tag="SRR1747055_scaffold_2_prodigal-single_44"
     CDS             34193..34342
                     /product="hypothetical protein"
                     /codon_start=1
                     /transl_table=11
                     /translation="MWLFLLGFVIGCIATILSGEYEPKKKEYDHLSDYYSTPKEDFND
                     DEFGV*"
     gene            34348..34692
                     /locus_tag="SRR1747055_scaffold_2_prodigal-single_45"
     CDS             34348..34692
                     /product="hypothetical protein"
                     /codon_start=1
                     /transl_table=11
                     /translation="LITREEFVKTIDIIKEYYDKEEKLTEYLHEFFMDGHSIVNFGNE
                     LIHKITELLAKSISEEHWETIVNNIEHFICEVILGGNPFIVRIDKDTIIKDYYLDSSS
                     TLYDYVMDYLED*"
     gene            34694..34885
                     /locus_tag="SRR1747055_scaffold_2_prodigal-single_46"
     CDS             34694..34885
                     /product="hypothetical protein"
                     /codon_start=1
                     /transl_table=11
                     /translation="LRISPNTPTHEIDKDTLIENYQKEISELKERIHKDEIYEEKLCN
                     EIEQLKGTIKLLQETVGGN*"
     gene            34953..35525
                     /locus_tag="SRR1747055_scaffold_2_prodigal-single_47"
     CDS             34953..35525
                     /product="hypothetical protein"
                     /codon_start=1
                     /transl_table=11
                     /translation="MNKNIEERLTNKTLLVNKKTGEFIFNKKAKIGEGIAVQVYKRKL
                     EDFLTLDLGDHYDLTEIFDFINDNIPVNEELSEIYNIQRKIQKDKDDELDILKTIIQD
                     NIQLVSSQNKFYEFMFGDNTQMTESIFDKGFGELYGNDCIIKSAKYNNRIVVTVEGEY
                     DDDMVVADSKLYLWKSDELPTDRVIVIEER*"
     gene            35587..35859
                     /locus_tag="SRR1747055_scaffold_2_prodigal-single_48"
     CDS             35587..35859
                     /product="hypothetical protein n=1 Tax=Pseudomonas luteola
                     RepID=UPI0002F88905"
                     /codon_start=1
                     /transl_table=11
                     /translation="MTEKEFQEMRFEIIKTHLNNMNESEMRESLIEAMNLITDCGQID
                     GNHHKLYILDQIARKVMGNDYDEWVKRMKNGEDGPETYWYDEGIAP*"
                     /db_xref="UniRef100_UPI0002F88905"
                     /db_xref="enc:ECL_B096"
                     /db_xref="UPI0002F88905"
     gene            35886..36143
                     /locus_tag="SRR1747055_scaffold_2_prodigal-single_49"
     CDS             35886..36143
                     /product="hypothetical protein"
                     /codon_start=1
                     /transl_table=11
                     /translation="MKKALFVVSLMLLAACGREWEDVKNDWKYTNPCMKGGKYTIIQN
                     NYKIENAKCVYWATKDDDAIFEKNNQKIYVNGSSIIIEERD*"
     gene            36146..36574
                     /locus_tag="SRR1747055_scaffold_2_prodigal-single_50"
     CDS             36146..36574
                     /product="Uncharacterized protein n=1 Tax=Calditerrivibrio
                     nitroreducens (strain DSM 19672 / NBRC 101217 / Yu37-1)
                     RepID=E4TIZ0_CALNY"
                     /codon_start=1
                     /transl_table=11
                     /translation="MTRKEIFDLQKEFMKEHNPLLSVLRLLIADIKNKEIDKHSELTD
                     DEVMKVIQKSVKEKKDSIESFKAGGRDVSEMENELSWLQSLLPEEMSEDEIKATLEFH
                     KDKITALQKFPEKIQFAKNLFKDSTKIVNFGIVSKILKGI*"
                     /db_xref="UniRef100_E4TIZ0"
                     /db_xref="A0A0C7P1E2_9BACT"
                     /db_xref="cni:Calni_1214"
                     /db_xref="E4TIZ0_CALNY"
     gene            36578..37000
                     /locus_tag="SRR1747055_scaffold_2_prodigal-single_51"
     CDS             36578..37000
                     /product="hypothetical protein"
                     /codon_start=1
                     /transl_table=11
                     /translation="MKLFSKLFSNEDVEKIFNRVYEEEIKHLRANINLPIYPLDDIGF
                     YKGSPMTIYIRYDFKGSRELETRISRFDSEYFCGYYTTGDFLKLFVLIDEVRPAFIQL
                     VMEINEKNKKPIKSFISKLKKMGIKIQIKLVDKLMMFN*"
     gene            37009..37374
                     /locus_tag="SRR1747055_scaffold_2_prodigal-single_52"
     CDS             37009..37374
                     /product="hypothetical protein"
                     /codon_start=1
                     /transl_table=11
                     /translation="MNTKMINKGCNKLFKWWSNYWDKLIKLNPLVKHLEENYGCIGTV
                     FDNDGNPDYDALDFIYDYITYRVYYNEDEDSFDLQYILDSDNPNMNLKLIIAEDRTFE
                     QITAIIKSLMNKNKNMEGM*"
     gene            37378..37638
                     /locus_tag="SRR1747055_scaffold_2_prodigal-single_53"
     CDS             37378..37638
                     /product="hypothetical protein"
                     /codon_start=1
                     /transl_table=11
                     /translation="MKIKSKYVIYSICKKWGAFEINVCNELPLSLSKEDNIYQDAIIK
                     IKNGICYIQGKRIMKLGMADKRPTKRSLIVSNFIIHQLMEDK*"
     gene            37657..38058
                     /locus_tag="SRR1747055_scaffold_2_prodigal-single_54"
     CDS             37657..38058
                     /product="hypothetical protein"
                     /codon_start=1
                     /transl_table=11
                     /translation="MFRNKPLECIGHCLSIPLPFEDERSGDLSSFQEEFPLRGIRLCN
                     GGKLPEFDKVNELEDSSQVAYITGFMFARHWVIYTMFIPKEKWHIKAFEDFQQYCRNQ
                     NKLLKDYKSQLPSKLTRRGKLLLNRSIGIDY*"
     gene            38086..38397
                     /locus_tag="SRR1747055_scaffold_2_prodigal-single_55"
     CDS             38086..38397
                     /product="hypothetical protein"
                     /codon_start=1
                     /transl_table=11
                     /translation="MKLFSKLFSNNKNEFDPLYTVDMKEYSGLTIIGTEKELNQLPLK
                     VQALAHNIFERKSDGSLILKKMRNFPCKTITIYWGKEGYGRVPQKDGKHRKNDKYAVW
                     G*"
     gene            38400..38786
                     /locus_tag="SRR1747055_scaffold_2_prodigal-single_56"
     CDS             38400..38786
                     /product="hypothetical protein"
                     /codon_start=1
                     /transl_table=11
                     /translation="MNILQKLKNKLYPKKNSNGCCTFIEINENNCDKKNFGLGIILIN
                     IDGYEAEDAEYKHNILTNTWVDKKCKDNFVQIIHNVEDNWEDTDYILEIFRKCELCRI
                     EIIKDFCPKKLSKHINEIIEQLKKEV*"
     gene            38789..38992
                     /locus_tag="SRR1747055_scaffold_2_prodigal-single_57"
     CDS             38789..38992
                     /product="hypothetical protein"
                     /codon_start=1
                     /transl_table=11
                     /translation="MDDKKYILTKNELENLLRCKKELNALNGAGVDNWEGYEYIFENE
                     DWDDDECEWDVSKELKNYQTYEG*"
     gene            39077..40255
                     /locus_tag="SRR1747055_scaffold_2_prodigal-single_58"
     CDS             39077..40255
                     /product="Putative uncharacterized protein n=1 Tax
                     =Fibrobacter succinogenes (strain ATCC 19169 / S85)
                     RepID=C9RIZ7_FIBSS"
                     /codon_start=1
                     /transl_table=11
                     /translation="MKLYIKPTNDNMVNTIANIVLYSIIVILFTSMFSSNNYDQYKVR
                     QGFLSGKMSVINEAGIYFSGLDKVTNYEVSDDISFEDHAVEVRFSDGAVVGVKGTVKY
                     KMPTNPEKQLLIHKDFASNKSVVTDLIVKNVKEALSQTATLMAAEESYSSRRGEFASV
                     AEQQFREGIFETSTKEVEDIDSTGTKFKKKVTSVVYKEGKPVIRKETLLKKYGIEVLQ
                     FVVNDFEYDEQIKKLINQKKIAEQEKVIAATNAEKAKQDAITEVETGKARIAKAEADA
                     EVEKKTAVVEAQKKAEVAKLQSQQAEFEAKAIKIKGESEAYANKLKVQAGLTPLEKAN
                     IEKETAIGVAHELSNVKLPETMIISGGSEGKGTNPWDAIGLNSFYDLSKKVAGNKIQK
                     *"
                     /db_xref="UniRef100_C9RIZ7"
                     /db_xref="A0A0F9GLQ5_9ZZZZ"
                     /db_xref="fsc:FSU_0419"
                     /db_xref="C9RIZ7_FIBSS"
     gene            40376..40552
                     /locus_tag="SRR1747055_scaffold_2_prodigal-single_59"
     CDS             40376..40552
                     /product="hypothetical protein"
                     /codon_start=1
                     /transl_table=11
                     /translation="MIKKSSLTEVLYAMSTLQPVFYKEEDNWIQLNYSNIPSDWCGVA
                     SFLRNKTFGLERAK*"
     gene            40552..40854
                     /locus_tag="SRR1747055_scaffold_2_prodigal-single_60"
     CDS             40552..40854
                     /product="hypothetical protein"
                     /codon_start=1
                     /transl_table=11
                     /translation="MIDLENKVGVLDLDFSNDELFKIEAYTGLKPGTQQITAIRSNAV
                     KITYIPTEQFIVVDSKESQFKNAQIAKDCMTYMLTKLFYEKPRYNELIKKGLKKND*"
     gene            40847..41689
                     /locus_tag="SRR1747055_scaffold_2_prodigal-single_61"
     CDS             40847..41689
                     /product="hypothetical protein"
                     /codon_start=1
                     /transl_table=11
                     /translation="MTKTSSSKDILKKIKDIKKKIIDNDPNLEVMSDIGYNYSNHKTE
                     LLLKKLRALQWKYLIAKINETNDKALEKLKDNLSIVKDGYGFLCKTSQNCPNYDPNKS
                     VETILYSYSYERLDFYNARFTYLGEVFGLPEKIIKVSYALVGNGSHFYYIINDKDTLC
                     TNIYFNEDRGTNMQAVLKTVIENLDILIEDLPKDEFLKMQKFVFLDRNLKPITINWYK
                     EKWGIAKPIYVIFEMGPYDENYYVHDYNFFDNYDDACNTLSILKGIHKGSKYEIREFT
                     KFGG*"
     gene            41693..41851
                     /locus_tag="SRR1747055_scaffold_2_prodigal-single_62"
     CDS             41693..41851
                     /product="hypothetical protein"
                     /codon_start=1
                     /transl_table=11
                     /translation="MEEYDKSVFKQRKNENQQYYIKGYNKGYNDGWWAGMGGFFIALC
                     IIKFIMML*"
     gene            41872..41967
                     /locus_tag="SRR1747055_scaffold_2_prodigal-single_63"
     CDS             41872..41967
                     /product="hypothetical protein"
                     /codon_start=1
                     /transl_table=11
                     /translation="MDYWYLWYFGMTEEDFNDFDKRWLHFRKFGD*"
     gene            41970..42536
                     /locus_tag="SRR1747055_scaffold_2_prodigal-single_64"
     CDS             41970..42536
                     /product="Metallophosphoesterase n=1 Tax=Streptococcus
                     suis T15 RepID=U5UKP8_STRSU"
                     /codon_start=1
                     /transl_table=11
                     /translation="MSKTYFTSDLHFGHERLLTLGDGRPFKTIEEHDKTIIDNWNKKV
                     EPNSIVYILGDIFFKKYKVEDMERIFNSLHGEKRIILGNHDKKTDFMKLLDKGIVKLV
                     CDYCEKEINTKYGKFFVVMSHYPILEFNGAYHKNSIMLYGHTHGTDKGKYKKIYEELG
                     FNTYHVGVDENNFTPITLEEIIEKKVKE*"
                     /db_xref="UniRef100_U5UKP8"
                     /db_xref="ssui:T15_1967"
                     /db_xref="U5UKP8_STRSU"
     gene            42540..43082
                     /locus_tag="SRR1747055_scaffold_2_prodigal-single_65"
     CDS             42540..43082
                     /product="Cytosine/adenosine deaminases (EC:3.5.4.3)"
                     /codon_start=1
                     /transl_table=11
                     /translation="MSEFYPLVKNLKGSYLTEEEMVEEFIKETDPVKQIVESCIQYNW
                     GGPFGALIIKDGELVGMGCNQVLKNNDPTAHAEIVAIREACKNLGTHDLTGCILYATG
                     YPCPMCMSAIMWANIKTVYYTMNYKEAEDIGFRDDFIHKFIKNGCKDKDTLNLKYIEV
                     PGMPELYHLYGSRKKKEQEY*"
                     /db_xref="mhg:MHY_10690"
                     /db_xref="UniRef100_R6IBV9"
                     /db_xref="R6IBV9_9FIRM"
                     /db_xref="3.5.4.3"
     gene            43098..43274
                     /locus_tag="SRR1747055_scaffold_2_prodigal-single_66"
     CDS             43098..43274
                     /product="hypothetical protein"
                     /codon_start=1
                     /transl_table=11
                     /translation="MWVDLTFCIFFSILTIWDYHMLVNNENTKFDKYELILLTILNLS
                     FAVIDGIKFLGKVL*"
     gene            43275..43397
                     /locus_tag="SRR1747055_scaffold_2_prodigal-single_67"
     CDS             43275..43397
                     /product="hypothetical protein"
                     /codon_start=1
                     /transl_table=11
                     /translation="MKKKSSLKSARKRGSSQLIRRGKRVYNIDKKNPRNNCRQG*"
     gene            43420..43959
                     /locus_tag="SRR1747055_scaffold_2_prodigal-single_68"
     CDS             43420..43959
                     /product="hypothetical protein"
                     /codon_start=1
                     /transl_table=11
                     /translation="MFLNFIIFLVLFFAIYFSIVYIVVTNELKSKLEPEEYKALKSFS
                     SKCKEYDDRTWNGIFDGSAIAFVLMISAFIYFVLFFVTFEEKQVKLLRRNDISAEFVK
                     TYERFGIERQNKFVENKYTEDAYGEVYYNKDYFKYLYRAGENVSDYVNVSLDGDTIIF
                     KVPQKISDNTNNQNDTDEE*"
     gene            43959..44441
                     /locus_tag="SRR1747055_scaffold_2_prodigal-single_69"
     CDS             43959..44441
                     /product="hypothetical protein"
                     /codon_start=1
                     /transl_table=11
                     /translation="MICVTEMIKEDRSLIFDTERLKLKFIRDQLKFCENEQEVKLTKK
                     EWADRRVRLTYIYTLEDFQKICHNCDSPIEGYIGIDQWNYCPYCGEEITHYNYRANSY
                     DELLEKIYKDREFWEYEFVEDEILSKIKCNIYAETYDIDDMLRDSCEFFFPSLFMDSY
                     *"
     gene            44443..44934
                     /locus_tag="SRR1747055_scaffold_2_prodigal-single_70"
     CDS             44443..44934
                     /product="Uncharacterized protein {ECO:0000313|EMBL
                     :KKN89773.1};  TaxID=412755 species="unclassified
                     sequences; metagenomes; ecological metagenomes.;"
                     source="marine sediment metagenome.;""
                     /codon_start=1
                     /transl_table=11
                     /translation="MKMYILKKICCYISDFYWWNRSTWLRYIIEDRHRRLRLSPNWFR
                     AVWFRIRNGWDSSDTWSLQFTISKFILPRLKRFKEVNNGIPNKIYEKYRNPNRKVSEN
                     MKLSSEEWNEKLDKMVLAFQRIIDEDEDFHDWKDKKYWNKQEKIKKDGLKLFAEYFQD
                     LWW*"
                     /db_xref="A0A0F9XDD7_9ZZZZ"
     gene            44941..45216
                     /locus_tag="SRR1747055_scaffold_2_prodigal-single_71"
     CDS             44941..45216
                     /product="Tryptophanyl-tRNA synthetase n=1 Tax
                     =Winogradskyella psychrotolerans RS-3 RepID=S7VYR3_9FLAO"
                     /codon_start=1
                     /transl_table=11
                     /translation="MGNKKVLTGVKPTGDPHIGNLYGAILPAITMANNSSAESYIFIA
                     NIHALNGVKDVDFLRDKTYEVAATFLAFGLDTKKTVFYRQSDIPEAT*"
                     /db_xref="UniRef100_S7VYR3"
                     /db_xref="A0A0D7W4U9_9FLAO"
                     /db_xref="cat:CA2559_03505"
                     /db_xref="S7VYR3_9FLAO"
     gene            complement(45189..45665)
                     /locus_tag="SRR1747055_scaffold_2_prodigal-single_72"
     CDS             complement(45189..45665)
                     /product="hypothetical protein"
                     /codon_start=1
                     /transl_table=11
                     /translation="MALVYSKKFNGNTRIIASFKSQPIEKNIVSVSFSKYIYFKKGKG
                     LNPVRLFLKLSRNKSSNDSYNLKFYFNNVKTFDYNISTGENKNLFDIWQNPRINNFVN
                     DFIESFKNNYFYKPINLPKTFFNKNKITKKDISNYAINYNKNNIHECNYVASGISD*"
     gene            complement(45665..46951)
                     /locus_tag="SRR1747055_scaffold_2_prodigal-single_73"
                     /gene="proS"
     CDS             complement(45665..46951)
                     /gene="proS"
                     /product="proS; Proline--tRNA ligase (EC:6.1.1.15)"
                     /codon_start=1
                     /transl_table=11
                     /translation="MQIENLFIKRTKELPADATTSGHKLALKGGYIHQTGAGLYTYSP
                     LGFKVLQNIEKIIREELDAVGCQEMNMPVVSPLSLWKETGRENIDVLLKFKTRAGIDA
                     VVNPTHEEIVTDYVRSILQSYKQLPSSPNSLCLYQIQTKYRDELRARAGLIRCREFMM
                     KDAYSFHKSWDDLNDFYNILLNVYHKIYNRLGLKNVIDILAPTGDMGGKISHEFQMVS
                     EIGEDTIYTCSGCDYRANKEVLTDKDAEDILVCPKCGKQLNKLRGVEVGNIFQLGDKY
                     TKSMNVAYTDENGKKQTPIMGCYGIGVSRVFGCLLEQSENDAKAVFNMEVAPYKVHII
                     SIGEGEAQELAKKLYNDLTSAGVETIIDATDDRAGSKFANADLIGAPIRAIISPKNIE
                     KGVFEMKYSGLLREYPETIEINNIFEGVKDIIIKEK*"
                     /db_xref="mbj:KQ51_00006"
                     /db_xref="OP11_3_1_622"
                     /db_xref="85691881"
                     /db_xref="F7PY27_9BACT"
                     /db_xref="6.1.1.15"
     gene            complement(47105..47227)
                     /locus_tag="SRR1747055_scaffold_2_prodigal-single_74"
     CDS             complement(47105..47227)
                     /product="hypothetical protein"
                     /codon_start=1
                     /transl_table=11
                     /translation="MLESYKKIMEISFLKEAYSNRYKKRDYPCSENDPASLRFF*"
     gene            complement(47227..47478)
                     /locus_tag="SRR1747055_scaffold_2_prodigal-single_75"
     CDS             complement(47227..47478)
                     /product="translation initiation factor IF-1 n=1 Tax
                     =Kiloniella laminariae RepID=UPI00037695AD"
                     /codon_start=1
                     /transl_table=11
                     /translation="MSDKEELLEFKGTVIDKLPNAMFKVELENGHQVIAHTAGKMRKF
                     RIWVMVGDVVNIEMTPYDLTKGRITFRYKDKQGTIKEEL*"
                     /db_xref="UniRef100_UPI00037695AD"
                     /db_xref="R5Q011_9PROT"
                     /db_xref="mmn:midi_00972"
                     /db_xref="UPI00037695AD"
     gene            47562..47870
                     /locus_tag="SRR1747055_scaffold_2_prodigal-single_76"
     CDS             47562..47870
                     /product="hypothetical protein"
                     /codon_start=1
                     /transl_table=11
                     /translation="MNYLEFFHFDNHPFTNDGKMNYFYPKKSFLSIVDELIKLCRFES
                     GIFTIVGNNGVGKTVILNKVLDALNNNDFTISVNAGAKRAREVSSKTLYDVKNILGLI
                     *"
     gene            48014..48589
                     /locus_tag="SRR1747055_scaffold_2_prodigal-single_77"
     CDS             48014..48589
                     /product="hypothetical protein"
                     /codon_start=1
                     /transl_table=11
                     /translation="MIVCICLLLIIIGYILLNPSISKPHKKYNGEKSPEKLPSNFSLI
                     RKYIKKIYNNEFEVHQQDWPSSNGYWEFYKIPIKDGEYVQIQLEYIYSLSTVSGSNKL
                     VSEYLLERMGVYLVDKDNTVQELFSTEFLTENSIGSIIHHTRKSYKFIQHMEKRRREV
                     VKEMELEIEKKAEKQRIERENKIRKVLSGIE*"
     gene            48667..48969
                     /locus_tag="SRR1747055_scaffold_2_prodigal-single_78"
     CDS             48667..48969
                     /product="hypothetical protein"
                     /codon_start=1
                     /transl_table=11
                     /translation="MNWKEKFFVMLTKLNKPYQLVKMDTSCRSIEIEGWFEKEYGILF
                     ENEETPHWLGCEITYDEDEENNWCNGEVLYESDLNCLDERLYECFCDSLSEFIILK*"
     gene            48995..50110
                     /locus_tag="SRR1747055_scaffold_2_prodigal-single_79"
     CDS             48995..50110
                     /product="RNA ligase, T4 RnlA n=1 Tax=Oscillatoria
                     nigro-viridis PCC 7112 RepID=K9VIV2_9CYAN"
                     /codon_start=1
                     /transl_table=11
                     /translation="MYLKIIDFINQNKNWRDILSEAPYYLSIKDDGEYTILKYNQISS
                     DFSNNYVKESRGLIIRKDGDNYIPVCIPFLKFFNANEPNAADIDWSSAKTYEKIDGSL
                     VKLWYDRDEWHISTNGTIDAYKAEVQAGFIKQSYGELIKKVLDRDYKDFPFDKNKVYL
                     FEFTSPENRVIIRYTEDRLWLLSIRDKNTWDEEEITFDWKWRPKQYNLNNISDCIKNA
                     EELGSSGEGYVVVDRYWNRIKVKSPAYVSLSHLVGEGFSAKRILEIIFEGEVDEVLSY
                     FPEYKVHFDEAQKAYENYIGMLEQSIQSAKIADSEFAEKRDKAKYILSQAEQYHQCSD
                     IGFKWLGNKDLTVEDYVQNIKERYGIGKLIDNILELK*"
                     /db_xref="UniRef100_K9VIV2"
                     /db_xref="A0A0E9EDV9_CHLTH"
                     /db_xref="oni:Osc7112_2735"
                     /db_xref="K9VIV2_9CYAN"
     gene            50107..50706
                     /locus_tag="SRR1747055_scaffold_2_prodigal-single_80"
     CDS             50107..50706
                     /product="hypothetical protein"
                     /codon_start=1
                     /transl_table=11
                     /translation="MNFLNFLLLVFISIGVFQGIKIYIWDPITMRNLHKEAKKEFLSN
                     YRYDWDKLLPYLKAHGYNVIETCNCGNSYNGHDEKQVIMKAGDDSINIVYFEDYDKDL
                     DAVKRYLGATDDVLKEYFGFLIKYVKLLENQNYELRKSYDFYRKAYIEKPQMVCEYKP
                     LSPEEYNYEIEKRENEKKKEELKNLIKREKKLHKKVKKG*"
     gene            50711..51250
                     /locus_tag="SRR1747055_scaffold_2_prodigal-single_81"
     CDS             50711..51250
                     /product="Uncharacterized protein n=1 Tax=Prevotella sp.
                     CAG:386 RepID=R6Q3Y2_9BACT"
                     /codon_start=1
                     /transl_table=11
                     /translation="MFTFQGQEIKLDGLTVIVGLNDSGKTAIIDDVLHTSVDDDYNYP
                     IELAGYDMDTDLEVEYYKNRVILLDGVDRTCDPKNTIKLAEKICRSVTTGIKFVVTTF
                     NPDFLEALNYYSKKYDLENIVNYYQTEVVDDEIVISDKTKHLNELYKLLTSDISEIFF
                     KSVQLELQKMEDEGKCEPS*"
                     /db_xref="UniRef100_R6Q3Y2"
                     /db_xref="R6Q3Y2_9BACT"
                     /db_xref="lba:Lebu_0363"
     gene            51325..51795
                     /locus_tag="SRR1747055_scaffold_2_prodigal-single_82"
     CDS             51325..51795
                     /product="hypothetical protein"
                     /codon_start=1
                     /transl_table=11
                     /translation="VSRVLNLRYKGNNITDTEITVTCTDDRAYTGGNVTCDVYFPPYW
                     IIDIHSDVISTTFGVMVKELTYMSALENFEEDSIDDFINDIHEIISLRRWLWEEKLVG
                     TRTPAQGFESNHFRTYDEAIDYEHKEIYSYVRKLLEKFVEKWSKYFDKLSINED*"
     gene            51802..52056
                     /locus_tag="SRR1747055_scaffold_2_prodigal-single_83"
     CDS             51802..52056
                     /product="hypothetical protein"
                     /codon_start=1
                     /transl_table=11
                     /translation="MTWEELEKYAMDNGASKITEYGKSGIEIGLVHFFKNGVVEIIAP
                     GPDENYSTYLGDYEYPMSYEDMKTILEILIKQEKKRNVNN*"
     gene            52091..52339
                     /locus_tag="SRR1747055_scaffold_2_prodigal-single_84"
     CDS             52091..52339
                     /product="hypothetical protein"
                     /codon_start=1
                     /transl_table=11
                     /translation="MEWNEFVKEVEKYGYEERTHIYGEQGVWKRIIKEKYANGENIYA
                     FSPAFTKDGKIFFTSVSYKENISYEKMLRIIEVIESED*"
     gene            52343..52714
                     /locus_tag="SRR1747055_scaffold_2_prodigal-single_85"
     CDS             52343..52714
                     /product="hypothetical protein"
                     /codon_start=1
                     /transl_table=11
                     /translation="MRTLDIIYLCFFIVGLIIVGTVVIHENFENREHIDNYNELVNWA
                     IHKYPKNIEYVNGILFLTYHYRSGYYNGLAFQEDGNIISFEKEDNYNPRGEQYGENRT
                     YKQMQKIIDNLLKDYEEGIDD*"
     gene            52707..52841
                     /locus_tag="SRR1747055_scaffold_2_prodigal-single_86"
     CDS             52707..52841
                     /product="hypothetical protein"
                     /codon_start=1
                     /transl_table=11
                     /translation="MISTWGIFWIVIGTVLVFETFERIIEFYFEYRYQCKQLKSKEEK
                     *"
     gene            52843..53280
                     /locus_tag="SRR1747055_scaffold_2_prodigal-single_87"
     CDS             52843..53280
                     /product="hypothetical protein"
                     /codon_start=1
                     /transl_table=11
                     /translation="MPFFIIIVMCFSFLISLGIIYLMNDKKLDDNTWGASFFVGILLG
                     IMNCTWISSVSYEDINAKLLSQNKISAQFEVDFSRLWGLIHNTKIENIEKFTTDAKND
                     KLKYNDRYFIIMKLAGKDVSKYADVVNDTVIYRMTPLQEMEGK*"
     gene            53280..53570
                     /locus_tag="SRR1747055_scaffold_2_prodigal-single_88"
     CDS             53280..53570
                     /product="hypothetical protein"
                     /codon_start=1
                     /transl_table=11
                     /translation="MKFQHHIISFYNGSYCQLKKPVFDISINGESVTKIPCLQILVAN
                     DFMDKIPESILSNLNKNINEVSEETFEEILFILANVDKDFQDKILEVIELGV*"
     gene            53573..54115
                     /locus_tag="SRR1747055_scaffold_2_prodigal-single_89"
     CDS             53573..54115
                     /product="hypothetical protein"
                     /codon_start=1
                     /transl_table=11
                     /translation="MSKYFDGRIIIFNESETKYETLCKIDGFWFKDIVDDNLMDEFKN
                     NDKKWDKIISELYDIKLNSENEDEKRINKNLINNAYILDMNALKSLIEIYEEKTQKKN
                     EEIDLLKETIVNQQSINSYNDMLCELKSLDEDLSEIKDKLFQIENIKGLFTVLSFCYE
                     NDQLKKAFEYINPYLIIVVE*"
     gene            54128..54481
                     /locus_tag="SRR1747055_scaffold_2_prodigal-single_90"
     CDS             54128..54481
                     /product="hypothetical protein"
                     /codon_start=1
                     /transl_table=11
                     /translation="MSVTIYLSQSEVKQRLTECSDFEDEFSMEISIDDINHDDLEAED
                     WYEDKWDERVDEDDVNQAREEGYDDGYEAAKEELESDFINNNLLILRDMIATGSSDKD
                     IVEKLKEILKNKGLN*"
     gene            54484..54915
                     /locus_tag="SRR1747055_scaffold_2_prodigal-single_91"
     CDS             54484..54915
                     /product="hypothetical protein"
                     /codon_start=1
                     /transl_table=11
                     /translation="MTTLKFIKDSFGIIFYLYLISYIRNTIALFFDHFNEEWFKYESD
                     KDEYSSTWQFPKRLEKFEKDRIKIWQTPKSWKKLKMCLIQPIKEFYGDIDDVWVYLIK
                     IFSKKNICIVLKCTFLDIIPSILYSILIFVWIIGVIIWLKS*"
     gene            54924..55364
                     /locus_tag="SRR1747055_scaffold_2_prodigal-single_92"
     CDS             54924..55364
                     /product="hypothetical protein"
                     /codon_start=1
                     /transl_table=11
                     /translation="MYLRNFWKVLPLVFTKDFWFVNGELKTYRNLQAIKCWAKQKGYR
                     WDNTFYMDGEKYFWKGNVKVCMVQPYNWEKFTRYYTHQPEWVDLSGKGPFGDETFLLN
                     HHKTAKYIFYLLNKESHLETMVNLGEFRESVLETFRKNIKKGQL*"
     gene            55361..55546
                     /locus_tag="SRR1747055_scaffold_2_prodigal-single_93"
     CDS             55361..55546
                     /product="hypothetical protein"
                     /codon_start=1
                     /transl_table=11
                     /translation="MKTINVFEKDDKFILKNQYNQEETFNDVRSLVNELMHYRGSSYT
                     KDRAIQLLRYYGAKIKE*"
     gene            55551..56141
                     /locus_tag="SRR1747055_scaffold_2_prodigal-single_94"
     CDS             55551..56141
                     /product="hypothetical protein"
                     /codon_start=1
                     /transl_table=11
                     /translation="MSTTYKAVIVGKNSQHDIYKVLGAAEINCMKTLFDKALIGEIKQ
                     YEVITTDSELSKIKEVYPDIDYNDITGEHDKVLSINKIYKEDIENLIKAVNEDISKLH
                     RELIINQEDFIIRIKYSIEDKSIPTEELKERTAEVLSIFEDNKSDINDELEDYKYLLE
                     DLNRIKSLMEFYDNEYYGFTSEDSYDEIKLLVIKTY*"
     gene            56153..57556
                     /locus_tag="SRR1747055_scaffold_2_prodigal-single_95"
     CDS             56153..57556
                     /product="Serine hydroxymethyltransferase {ECO:0000256
                     |HAMAP-Rule:MF_00051}; Short=SHMT
                     {ECO:0000256|HAMAP-Rule:MF_00051};; Short=Serine methylase
                     {ECO:0000256|HAMAP-Rule:MF_00051};; EC=2.1.2.1
                     {ECO:0000256|HAMAP-Rule:MF_00051};;  TaxID=883113
                     species="Bacteria; Firmicutes; Bacilli; Lactobacillales;
                     Aerococcaceae; Facklamia.;" source="Facklamia languida
                     CCUG 37842.;""
                     /codon_start=1
                     /transl_table=11
                     /translation="MDTKEIFELIEQENQRQENEICLIASENYTSKDVMKAQGSCLTQ
                     KYAEGYPGHRYYAGCEIVDKIEQAAIDNVCKLFDCKFANVQPHSGTSANLAVLKAFCD
                     PSLNNKYNSNIILGMSLDEGGHLTHGAKPTISGKWFTSIQYGLDENGYINYDEIIEKL
                     YSNHPRLLIIGASAYPREINFKKIRDIVDEYNKKFWEHHGPLMPDFYGKDEKEIYENT
                     KCIMMVDMAHIAGLVAAGLHQSPLPYADVVTSTTHKTLRGPRGGIILWNNEEYTKKIN
                     SAVFPGCQGGPLEHVIAGKTICFSEALQPEFKEYASQILKNIKAMEKVFHNRGVKMIS
                     GGSDNHLILLDLSDKKFSGKDLENKLSEIGIITNKNAIHNDPKPKTETSGIRIGTAAI
                     TTRGANENDCHWVANKICDIIEILDGTFDYDGLDILRVKKDQYDLDVKLEDLVIDYLK
                     DSVKQWCKEHPIYKGEN*"
                     /db_xref="H3NH36_9LACT"
                     /db_xref="prh:LT40_19665"
                     /db_xref="UniRef100_UPI0003B53A4C"
                     /db_xref="2.1.2.1"
     gene            57556..58164
                     /locus_tag="SRR1747055_scaffold_2_prodigal-single_96"
     CDS             57556..58164
                     /product="Thymidylate synthase flavin-dependent n=1 Tax
                     =Clostridium sp. CAG:138 RepID=R6AQW8_9CLOT"
                     /codon_start=1
                     /transl_table=11
                     /translation="MAKIIEPSFEILTPINGEQILKHIELCGRVCYKSENLITEDSAK
                     RFVEKIAQRDHQSVLEHFDITVKFITDRGISHEIVRHRLASFSQESTRYCAYNKDKFG
                     NEITVIKPSNLNDEQYKLWKAGIEDAEMVYFQLLNNGSTPEIARSVLPTCLKTELVVT
                     ANLREWKHIFEMRCAEAAHPDIRKIMIPLREEFRKLIPVIFD*"
                     /db_xref="UniRef100_R6AQW8"
                     /db_xref="R6AQW8_9CLOT"
                     /db_xref="ccl:Clocl_3035"
     gene            58175..58579
                     /locus_tag="SRR1747055_scaffold_2_prodigal-single_97"
     CDS             58175..58579
                     /product="hypothetical protein"
                     /codon_start=1
                     /transl_table=11
                     /translation="MVFKSIREEKNFFCQEFDKRKIHIGLKYDYDENGNYKIFDIDDK
                     TILFEGNNTNTLNTIKNKIKCYHDKLFEDDFIMTVRDLLSRFNLSGNDFWDKIIELYE
                     KYFKNKILSYKEKYALKIAYIVADIRRQSINL*"
     gene            complement(58626..61979)
                     /locus_tag="SRR1747055_scaffold_2_prodigal-single_98"
     CDS             complement(58626..61979)
                     /product="hypothetical protein"
                     /codon_start=1
                     /transl_table=11
                     /translation="MNTKKLKLISLLEETNKSVKDNGSSILVEGLTPSEAEKIRQSFY
                     KDGLDITPQEDGSFEFSFNTTESGSDDDIYNMFRDNDYDLEADYDEENAILNANDECN
                     GEICSSEDSDDISGILSVCTDYQVEPECIDLYSDDADKLVDYSINYDVCPEEVCGAEN
                     SVKNTEELEQPVAVEQDYYFDNDFSGVDAGVIGFEENPEADMGIISLVDDHSAEDYDE
                     EAIDPALIDNIEKENNRDIKDYLTVESVEEDEKLSDENIEPALKKLLVHNKEVLFGAD
                     SKKLSDYKAKIEKLDIEKLKDFADEDMPTWRKHIEKYIGSEELNESFDKITYKIETDG
                     KYLKKTFTDHDKAYDYACDYLSRHEKDNIDHVAVEKFVNGEYEDDIVVMFKEPELNEN
                     KKISEHKEYDEDVLDIIRKLVEKRFGKYVSFVQEVGNKVIFEQNDKTKYFDIDKIYDY
                     LSDRKELKYYLVFVDENEEDEWKIDITVEDDADQIEYDREQELYENKKISEATKPSNN
                     EAWGYHGVLLNMAANGEIEGIDRIWDETFSALEKEGYDEDFVQEFLDSRMGRHFGDAF
                     YNEIKEGKIAETIHQKIKEIKEKFISWFLRTEVNTMNESVKLNEAAWEDFDIFSDRLE
                     KYLPPTGEGETKASQYATALSKLVYRWFNDGDVYDNNYGMEGFGNDLSPYANWLYEHI
                     DGAEVLKRIEKIGNDESRYENILLDLCSLTCTEDRLEKLAQEPKEGSIYKCDGPFSFG
                     EHYHCPQCGAEVDSWNTLCDDCWEEQNEEDEDLDESTPFPVRSPKQSELEFIKDYIID
                     HFGDNMEFDTIETNKIFFNHVSYNTNQFSIEKMEKMLMDNFKGYVFEIEKDGEIDDQG
                     EVLHVVVDIFDPKGGKDDTNSDEEYLDEAYNGNYETAHEDFINTQNREEAISNLLDSG
                     EADTDEEANEIVDAWEREIEDSGYYEDLDESRDENTIDDTYVVRWYGDKGSFESHESY
                     ANFDDAKIAADEGTDATGYAQVYNSDDKELKDCLYDTYEDMLSKQDDSEENDETGDLL
                     KYLKNEEDYEEKIDDDKELLTEFEEKARNKIIRDLDTGNYLIDYYEDLWTPSRYKASR
                     FDSVEARDTFGALVEDGYDNIKIINKHLE*"
     gene            complement(62034..62816)
                     /locus_tag="SRR1747055_scaffold_2_prodigal-single_99"
     CDS             complement(62034..62816)
                     /product="Radical SAM domain protein n=1 Tax=Ignicoccus
                     hospitalis (strain KIN4/I / DSM 18386 / JCM 14125)
                     RepID=A8AC77_IGNH4"
                     /codon_start=1
                     /transl_table=11
                     /translation="MVDITNKESFEYKIIHDQCKHKLDWLMANYYNGVNKKKGEKYKD
                     PEQYNLRLQEDIRKAPNILNDEDEVIHRKDWDIEGICGVSKEHLHHKHFDYMSQYFLD
                     NYKPKSKTLVLFKCTTSRPYSHYIKKYMEICKDKADICVLSAPGIIPIEYDNHYPYRY
                     YDWDTSLETPEILEEYKNVLYNKLKTFLDKFKYEKIICCIRPSKFFDVCKKLESEGYP
                     IQFIYNDKLVQSYKDRGMWDGLIQMRFMNLIGTKEALKEAIS*"
                     /db_xref="UniRef100_A8AC77"
                     /db_xref="iho:Igni_1353"
                     /db_xref="A8AC77_IGNH4"
     gene            63202..63275
                     /locus_tag="SRR1747055_scaffold_2_prodigal-single_trna_1"
     tRNA            63202..63275
                     /product="Trp"
     gene            63640..63714
                     /locus_tag="SRR1747055_scaffold_2_prodigal-single_trna_2"
     tRNA            63640..63714
                     /product="Phe"
     gene            63882..63957
                     /locus_tag="SRR1747055_scaffold_2_prodigal-single_trna_3"
     tRNA            63882..63957
                     /product="Glu"
     gene            64091..65395
                     /locus_tag="SRR1747055_scaffold_2_prodigal-single_100"
     CDS             64091..65395
                     /product="ISCaje4 transposase TnpB n=1 Tax=Campylobacter
                     phage CP220 RepID=D5GVD8_9CAUD"
                     /codon_start=1
                     /transl_table=11
                     /translation="MKTIKLPYTSNIPEDILYNLMRVQSNITHIAYNRYREGMNEKDI
                     SSYLKNMNSIKIDSYLELSGIKRAKQSYDRDTILNCVSCFGGKELFKKLSQKKISKEE
                     YKKRRLLPIYSVGNSYKKGNQKFKLNFDDRKITFNYLRKEVYTININWNYKKDYLYEL
                     QTISDLAKQKKIALTFQLDFQYVYITFDETKIYTPKNYIGKENRVLGIDMNPNYIGYN
                     ISKFCGDEQKIMDIGIYNIKELTKLFYRKSKIHQQSNKRKYELTIIAKDIVKKAYQNN
                     CSRIIIEELNIQSHNIKKGKYINRLCNGEWNRNTFVQSLKKQCYLHNIELVEVNPVYS
                     SFIGNLVYSKYPDMVAASCEIARRGYFKYIKGKFYPDLITNENISNRWKDAKYWMYDN
                     WIELYDIVKKSGVKYRIPLTYLESYSLYSIKSKVKILKNFIE*"
                     /db_xref="UniRef100_D5GVD8"
                     /db_xref="D5GVD8_9CAUD"
     gene            65429..65519
                     /locus_tag="SRR1747055_scaffold_2_prodigal-single_trna_4"
     tRNA            65429..65519
                     /product="Ser"
     gene            65538..65614
                     /locus_tag="SRR1747055_scaffold_2_prodigal-single_trna_5"
     tRNA            65538..65614
                     /product="Ile"
     gene            65648..65721
                     /locus_tag="SRR1747055_scaffold_2_prodigal-single_trna_6"
     tRNA            65648..65721
                     /product="Gln"
     gene            65750..65826
                     /locus_tag="SRR1747055_scaffold_2_prodigal-single_trna_7"
     tRNA            65750..65826
                     /product="Val"
     gene            65831..65906
                     /locus_tag="SRR1747055_scaffold_2_prodigal-single_trna_8"
     tRNA            65831..65906
                     /product="Lys"
     gene            65921..66012
                     /locus_tag="SRR1747055_scaffold_2_prodigal-single_trna_9"
     tRNA            65921..66012
                     /product="Ser"
     gene            66044..66120
                     /locus_tag="SRR1747055_scaffold_2_prodigal-single_trna_10"
     tRNA            66044..66120
                     /product="Arg"
     gene            66651..66726
                     /locus_tag="SRR1747055_scaffold_2_prodigal-single_trna_11"
     tRNA            66651..66726
                     /product="Thr"
     gene            66747..66836
                     /locus_tag="SRR1747055_scaffold_2_prodigal-single_trna_12"
     tRNA            66747..66836
                     /product="Leu"
     gene            66968..67043
                     /locus_tag="SRR1747055_scaffold_2_prodigal-single_trna_13"
     tRNA            66968..67043
                     /product="Asn"
     gene            67587..67663
                     /locus_tag="SRR1747055_scaffold_2_prodigal-single_trna_14"
     tRNA            67587..67663
                     /product="Met"
     gene            68584..69459
                     /locus_tag="SRR1747055_scaffold_2_prodigal-single_101"
     CDS             68584..69459
                     /product="Uncharacterized protein n=1 Tax=Bacteroides
                     fragilis HMW 610 RepID=K1G306_BACFG"
                     /codon_start=1
                     /transl_table=11
                     /translation="MVKFRVTLTDGSKKILKSNDKQKIADYVKDNLLNIKEVVQLKDT
                     IKSDDSINSLSEEEQIKLIQNRPINIKFIENPSEKLQLIAVKNSTDHDTILKYIKNPS
                     EKIKLAAVKKNGNNLKYIKNPSEKLQLAAIDQHPGIFNYIDNPSEKIKLAAVKRYGEM
                     IKYIDNPSEEMKLEAVKDDGGAIEYIDNPSEELQLIAVKGNGFNIQYIKNPTEKVKWA
                     AIKENFYAIEYIDNPSEEMQLAVVEQYGGVIDVIKNPSEAVQLAAVRQNPDFIEDIKN
                     PTEKVKQLYRKLANR*"
                     /db_xref="UniRef100_K1G306"
                     /db_xref="A0A015ZCY5_BACFG"
                     /db_xref="bdo:EL88_02605"
                     /db_xref="K1G306_BACFG"
     gene            69468..70028
                     /locus_tag="SRR1747055_scaffold_2_prodigal-single_102"
     CDS             69468..70028
                     /product="hypothetical protein"
                     /codon_start=1
                     /transl_table=11
                     /translation="MKYEIIFKSGKIKNVVSKDANKIKNYITESFDNIKSYKRLDERV
                     GDAITVGDLKNYISSREFNKICYWRYDIYEGEPYIEAGVPYINDGKVYVMQDIQISPD
                     FKGFSADDRFASPRGFYGCWKDDLLTLQDILQLYENSPNNKKIMIYDARTGKPHSIKW
                     NDKGDVVGKNVLYVCFTDDWNDGDGY*"
     gene            complement(70103..71131)
                     /locus_tag="SRR1747055_scaffold_2_prodigal-single_103"
     CDS             complement(70103..71131)
                     /product="hypothetical protein"
                     /codon_start=1
                     /transl_table=11
                     /translation="MNNKLLIKYLSFPESYINDSNYNLLKQLLVNYKDNSEGKEKELL
                     ERLFDKLSSIDDKEEFIKLLWDFDEVVYQDGTILNENGTQNKKIIAYHLSKKDFDNFS
                     LDYIHSGLGSSLNGYGIYFTKDISMIEEYLKKLNNNEYFIYTVTLDGNIIKGDDNGWE
                     LYSELVDKNGDEKSASLDMVKKYNIDGISYYNPEDGNSFVVFNPNIIKIIKKEKVIDS
                     KLLNESTLDLDPEELSKNREEDRELESLPFQRPNKPMSKELRELLYGKKYEPKKVEKK
                     TIKPRKSNFEKYKSQILRYQDYLKDAEGNGEQEQLRHELFLIGKKMDKDKTLSSEEYG
                     KLLDILYK*"
     gene            complement(71141..73333)
                     /locus_tag="SRR1747055_scaffold_2_prodigal-single_104"
     CDS             complement(71141..73333)
                     /product="Uncharacterized protein n=1 Tax=Prevotella sp.
                     CAG:1092 RepID=R5PA49_9BACT"
                     /codon_start=1
                     /transl_table=11
                     /translation="MIKVNYVNDSGSIGGGPVNVEAARDYPNTVIVTMSPDEFLTLTP
                     PMLDFKTEFMKQAIQEGKPIAMPFLGVDIFDKDKKELVVDDHEGRHRVLAMKELGINS
                     IKVILVGRCLERNPEIKQNIKSYTLYPQNYGNEWQHSDKKFQINEEAMWIGHKLALQQ
                     LRQQCRKWYGSITIAIDKLEENNDIGQYGHFCKDYVDYVPCYWNLGGRKLQPTKADCE
                     KLICDYFDIISLDMLSDHDKYGLLHLASDLHVNLEPAKRKLNEDVNNFISQGGDKTVM
                     TFNKNQIHKVSDIMDDEMINESIEKKPTQTELIDFSNMTDAEYEGFNDAWSRSYSSYY
                     EGEEREEYDRGYDLCVSKGWEHVGSEFEYAHHKEIYGKMYYYDSNLENNRGIYDVYFC
                     VDIGNVDDPSLANPDYIEKYAETEVQIEKNGELIFHTDLNINEFDKLINDELTDDNDD
                     PIIFADDIIYESRGGETKLVNFAKEIVKEYKQRLSNKKVNESVEIDLDGEPLEEKEME
                     FHDELNPKLWNPDNTLKPEVKEKLMDTAIIWADSIDMPWVVKDVRIDGSSANYNYRDD
                     SDIDLHLVFDYDEIGMDKEFLKFYLFSKMSNFNKAHNISIYGVPVECGFESLNDESKS
                     SGVYSLLQNKWLKEPTIITQSVEDVSDTEDYEELKSFVEMNISKPNNSKKVAKILNDL
                     RELRKKSLELDGEFGKGNLLYKQLRSDGLLDAIKDYLVDDIDRRLSLK*"
                     /db_xref="UniRef100_R5PA49"
                     /db_xref="A0A0F9JXP6_9ZZZZ"
                     /db_xref="R5PA49_9BACT"
     gene            complement(73340..74137)
                     /locus_tag="SRR1747055_scaffold_2_prodigal-single_105"
     CDS             complement(73340..74137)
                     /product="Neck protein n=1 Tax=Cronobacter phage
                     vB_CsaM_GAP32 RepID=K4F9J9_9CAUD"
                     /codon_start=1
                     /transl_table=11
                     /translation="MEEKNSTLSVKENLENILQSRLGGNMVGVELSHEDYRTAIDRAL
                     RIYRQRAANSTEEAMCFMTLKKGEQVYILPKEITLVQKVYRQGLVKGWGLSGVPSSQA
                     SMVDPLALSFSNVYLLRGFGNQNGGIAGNLLTMELYSDFLKVSGRMSGTEMPFIWDER
                     SHKITFSEMFRADEDIVLHVWKEVDDDALIESKYSGPWIEDYSLATCKELLGIARRRY
                     SNYNGAGGSFSLDGENLINEAKEEKEKLIQDIGNYTEGSMPPMIVIG*"
                     /db_xref="UniRef100_K4F9J9"
                     /db_xref="K4F9J9_9CAUD"
     gene            complement(74140..75084)
                     /locus_tag="SRR1747055_scaffold_2_prodigal-single_106"
     CDS             complement(74140..75084)
                     /product="hypothetical protein"
                     /codon_start=1
                     /transl_table=11
                     /translation="MTNYRLFKYIDRIKLVINNNCELENFMLYNRYITVTKDVDNVFY
                     FQTVNHNRKAVTLPGKDIIVTFINYEQDIKLIEKKLISEDFENGKYKLVLSKEEVFNL
                     PIGDYRVIFTIKDTDEDTDILLYSGEDFNPVLEAKVTDKVFETFRPSIKLNPKEFKWE
                     SNINRYISSILDSSKVLQRLSCLYSTSWEFKDFIGTIMIQACYLENASERNEDWETIV
                     EEFIGEVPDDDKHKFPVELTPWSRVPQEDPSDPYHQLSTPIYQPELPEDIPGYVRFTG
                     TKVFSFNSQGRYFRLCYTPYKLFDFEINGSIEKVLFRS*"
     gene            complement(75150..75620)
                     /locus_tag="SRR1747055_scaffold_2_prodigal-single_107"
     CDS             complement(75150..75620)
                     /product="hypothetical protein"
                     /codon_start=1
                     /transl_table=11
                     /translation="MDNKDYEFIQSLFQAKNTDILIQILKKNGKIPQNGGYFDALKFF
                     IDMKYDHFNISYNDQKTLYNIIPHYQNALLKSCIAEKENIQNEFDVYKEKHKEVSAKE
                     QLKLEIIKSMLASGIKPTEINTEEVNVLADELLYDEDTPKLNITFDDFEIDEDQ*"
     gene            complement(75629..76438)
                     /locus_tag="SRR1747055_scaffold_2_prodigal-single_108"
     CDS             complement(75629..76438)
                     /product="hypothetical protein"
                     /codon_start=1
                     /transl_table=11
                     /translation="MIYLQIILGAFVVYCIGMCLLKPTELELLEQEQRQQSYVKAQEE
                     RKNKEIQEKQDILDILKSMIKDGRYKGYIRTSWSRSLYGGEIEFCEGCSIEFPKILDS
                     YGRERLHIRNYGTFNSKDDWDFLYDVKQLIYSKPCLYDLDMDGYHDSDFSQKSNKYEE
                     IKKSLPVFSKTKQEPKEYLYTVEELKQNGGGFFIYQDKILRIYVTDCCLEDFVNRNVY
                     LCQDCFGKYYEIDLRTIQNKDIVSLGVCLGVRIDEYHRRLQEAYNKKLKKC*"
     gene            complement(76447..76920)
                     /locus_tag="SRR1747055_scaffold_2_prodigal-single_109"
     CDS             complement(76447..76920)
                     /product="hypothetical protein"
                     /codon_start=1
                     /transl_table=11
                     /translation="MIFKACTTYTKYDENGNEIDVNVVFKSNRVAYISPDFDEIVMDI
                     FDYEDVLKDYGFTQQEIYKFEEEEDYDEDYTGSNIIVKVSDVFLGTGQVDKNGKYIYE
                     GDTLKSIYSDVMWYKVIWKNSAFKLEVHSVDFGDEVLDELYLKDCGDQYELITKD*"
     gene            complement(76923..77315)
                     /locus_tag="SRR1747055_scaffold_2_prodigal-single_110"
     CDS             complement(76923..77315)
                     /product="hypothetical protein"
                     /codon_start=1
                     /transl_table=11
                     /translation="MIDRFKFRVWNIKDEHYIYDAIYAYDGNNYEGKDNDGWIHCFGE
                     YIKRNTEYIIEQCTGLKDKNGKLIYEGDYIKNGEKTLKVFWWAERCSFAFKDIFGKIY
                     EDSIDLCDFKVIGNRHEVAELAAALAEE*"
     gene            complement(77327..77596)
                     /locus_tag="SRR1747055_scaffold_2_prodigal-single_111"
     CDS             complement(77327..77596)
                     /product="hypothetical protein"
                     /codon_start=1
                     /transl_table=11
                     /translation="MIKKATKQEIACMLRNLKGKAWEESAGDINNKVWEELYDKVFSK
                     EISRQIFNDFPDFNYSDPDTTYQEDVCAFITAFCEYAGVEDTVSN*"
     gene            complement(77593..77814)
                     /locus_tag="SRR1747055_scaffold_2_prodigal-single_112"
     CDS             complement(77593..77814)
                     /product="hypothetical protein"
                     /codon_start=1
                     /transl_table=11
                     /translation="MTRKEEEEKLVKIFKALDKKIKKQYERKELYSMDCKDAKVMFHW
                     AIDAGKWLGMCELKNYLDSMLKEEFIGKK*"
     gene            complement(77807..78016)
                     /locus_tag="SRR1747055_scaffold_2_prodigal-single_113"
     CDS             complement(77807..78016)
                     /product="hypothetical protein"
                     /codon_start=1
                     /transl_table=11
                     /translation="MTKQEIEKLQQQNEKMKDFLFVIKNWIGNEMSVNYFRGERQDFV
                     LSKMVTFQKFQTETEKIISEIYNND*"
     gene            complement(78009..78275)
                     /locus_tag="SRR1747055_scaffold_2_prodigal-single_114"
     CDS             complement(78009..78275)
                     /product="hypothetical protein"
                     /codon_start=1
                     /transl_table=11
                     /translation="MTDKEWKEICDWVKSLNSKLCFIDNSDEEVILVGVGDDSPHIFG
                     GGYLEITKNGEVIEYDCEILIVKNRSQKQIKAIIKNLIEEANND*"
     gene            complement(78278..78859)
                     /locus_tag="SRR1747055_scaffold_2_prodigal-single_115"
     CDS             complement(78278..78859)
                     /product="hypothetical protein"
                     /codon_start=1
                     /transl_table=11
                     /translation="MGYRNYIAVVDKESLDKIRNLPYDELVEKYGEDGYISHYTFKDK
                     GIEIKRILEIGDIVWHEENHTQVKECLSPIFSDDKVNRCLNEDSEFMLGNKKLLENII
                     EIYRKSVIEYYTYIQNIDNVRKMMQDPNINHLDYLIAKCKGKVSEFSENWFVSDTDNV
                     LHYTWHYEYDIFNLIYILKTFDWNKNYLLWIGG*"
     gene            complement(78863..79012)
                     /locus_tag="SRR1747055_scaffold_2_prodigal-single_116"
     CDS             complement(78863..79012)
                     /product="hypothetical protein"
                     /codon_start=1
                     /transl_table=11
                     /translation="MIKVKLITYYEDDENFEEIISLKDFQDRFNCGVKHSELDMVDKI
                     EFIVE*"
     gene            complement(79023..79304)
                     /locus_tag="SRR1747055_scaffold_2_prodigal-single_117"
     CDS             complement(79023..79304)
                     /product="hypothetical protein"
                     /codon_start=1
                     /transl_table=11
                     /translation="MTVEELWDWLNKRFNQYRAEKPYSQDFYLVGEGDYNFDIYLGGY
                     DDNGALVFNYINNMYNIHYRFNHKTVCTMFVLKEGMSCEKAQQFIESLL*"
     gene            complement(79301..79510)
                     /locus_tag="SRR1747055_scaffold_2_prodigal-single_118"
     CDS             complement(79301..79510)
                     /product="hypothetical protein"
                     /codon_start=1
                     /transl_table=11
                     /translation="MVCLRDSHLTEDQILFHYKTIYYVEGNEIIELKDKELEYEIKHN
                     YLLSEDDRCFTTKKDAEKYIERCNL*"
     gene            complement(79512..80123)
                     /locus_tag="SRR1747055_scaffold_2_prodigal-single_119"
     CDS             complement(79512..80123)
                     /product="hypothetical protein"
                     /codon_start=1
                     /transl_table=11
                     /translation="MTFIPPPVGLILANNGVSPWKEHYYGSSSSSSSSSSWSSYSHDD
                     NIDESYLSDKELIDAVKNYYPYIKDVEIKKYDEYRRVKCYFDNDFLEKVYFTVYDTAI
                     NHPDSEISMGDLFDDNRWCSEIYESRRDFLEKVDFALHTHSEVMYYVTNKKGEIVTPY
                     YANKKLAEEWISKQPTTEKWLWFELKNDNFEIKRKTIYVKDEK*"
     gene            complement(80135..80335)
                     /locus_tag="SRR1747055_scaffold_2_prodigal-single_120"
     CDS             complement(80135..80335)
                     /product="hypothetical protein"
                     /codon_start=1
                     /transl_table=11
                     /translation="MIKKFLLVVFCLISTKTFAGEYSFSCEKVGDTVQRCENSEVVCY
                     VYDTKHSLMKGGRGAGLSCFKK*"
     gene            complement(80328..81164)
                     /locus_tag="SRR1747055_scaffold_2_prodigal-single_121"
     CDS             complement(80328..81164)
                     /product="hypothetical protein"
                     /codon_start=1
                     /transl_table=11
                     /translation="MKILDYIIDKYYNIEGYWNYHIWWNIKEFSSKIWKMMKRFYQII
                     TPWYGHRRWLLHQCDCNWGKLLDGGLSWSYQRTRGNKTVYYKLTTSFGRVKFYKHEYI
                     DTKTKENVNTFLSVFIPALCGDENADEGIVEQKTLLYKGWAWTRKQTIQSLKTIKELA
                     KDLSWEFDIVGGEMNAYEVARQCYDCLCGERVWWLCCDNITETKKDKLLCSYIHRIRK
                     ELNYDKESWGICGELIYKTEDLSLEDQTKERDEELKKNLKIIMKELANIECKHCWEKY
                     YD*"
     gene            complement(81301..81489)
                     /locus_tag="SRR1747055_scaffold_2_prodigal-single_122"
     CDS             complement(81301..81489)
                     /product="hypothetical protein"
                     /codon_start=1
                     /transl_table=11
                     /translation="MTKFIKIETNEEEYVMSIDSINHLYTDNKSVFTLWCKNGFNITL
                     SKEKYNRIAMMLLEDNNN*"
     gene            complement(81513..81686)
                     /locus_tag="SRR1747055_scaffold_2_prodigal-single_123"
     CDS             complement(81513..81686)
                     /product="hypothetical protein"
                     /codon_start=1
                     /transl_table=11
                     /translation="MIKKISLIETLYALENGLPLYIKYGDNWCPYNFGEGDTIADLIR
                     ELNHETFGLERTK*"
     gene            complement(81708..82067)
                     /locus_tag="SRR1747055_scaffold_2_prodigal-single_124"
     CDS             complement(81708..82067)
                     /product="hypothetical protein"
                     /codon_start=1
                     /transl_table=11
                     /translation="MEAKYYLNTLRDYISDRISDMGSNNLWLEDGDNYDFCLNLSRET
                     FPDHVSFEYDKENNWIRMFIGIIGDDNIYELRDEKIVVDLNENDSLKDMITSIYEILK
                     QHDSFRDELSEVLEVFE*"
     gene            complement(82070..82705)
                     /locus_tag="SRR1747055_scaffold_2_prodigal-single_125"
     CDS             complement(82070..82705)
                     /product="hypothetical protein"
                     /codon_start=1
                     /transl_table=11
                     /translation="MKKLVLISESKNYLYFIGQDKHPCYPWYRIKKDEWNSKKDGVKL
                     IYTSHQGVINVFEVDETLLNYQDSFVVHFLTAPYDKTVDPEAKTLTDLVNEGYDIYED
                     ELINMYSEIHPTIAFLTHKDFGCVGIVNKMLSGSAIIPEDVFEEMKIQLSQQLSEDDK
                     VWMFEISQNGKRLSSGTNPDKEKCLFEAMCEMNSYSEEQFGNLVLTVKKGA*"
     gene            complement(82707..82877)
                     /locus_tag="SRR1747055_scaffold_2_prodigal-single_126"
     CDS             complement(82707..82877)
                     /product="hypothetical protein"
                     /codon_start=1
                     /transl_table=11
                     /translation="MASKELVKVDDNNTKNNGKDLEDVEYFYEKVKEIHDKMPIPNAW
                     KKPYSWEDKKGE*"
     gene            complement(82894..83406)
                     /locus_tag="SRR1747055_scaffold_2_prodigal-single_127"
     CDS             complement(82894..83406)
                     /product="hypothetical protein"
                     /codon_start=1
                     /transl_table=11
                     /translation="MVDKKLTIEQARDILNKLYRVPENDYFGLSGEWYIKYNRNKNNN
                     ESDFHALEERFLWYSGGMPELIGNDGRFTVGDGNRLFWENDIQNMTTEEFIKLCNTEF
                     TTIIDGSERNKLYKEYTKKCIEEKKKKDQETREQFDINQRKEKIANNIFNAILFIIAV
                     ILLWTLITVW*"
     gene            complement(83423..85633)
                     /locus_tag="SRR1747055_scaffold_2_prodigal-single_128"
     CDS             complement(83423..85633)
                     /product="Chromatin associated protein KTI12.
                     /Calcineurin-like phosphoesterase./RNA ligase.
                     (EC:3.1.4.37)"
                     /codon_start=1
                     /transl_table=11
                     /translation="MRNLIVLRGIPASGKSTWIKNNDLEQFTVSSDALRLLYAGVEYD
                     LEGHQRISQKADKKVWNELYNIVENRMKDGQLTVVDATHISEKSISEYKKLSKKYNYR
                     ITIIQFDISLEEALKRNSEREEYKRVPEKVIRDMYERSKQKWNGNYEIIDVEDSDNIK
                     NRLFTSGEDLTKYEKVIVFGDIHASFSPLKEYFDNNPYSKDNFYIFLGDYIDRNYQCS
                     EVVSFLYDLMQNDNVILLQGNHESHIKKILRGEPIEDTTDEFMKTWSLLSEENKEKLK
                     AIGRKVRQIFVFKQETIPFPPTIYICTHGGISKPEFNIEIPTKQLVKGVGNYSDMQVC
                     DENFTKLALENEYAEIYSIHGHRNIENVDIQNTKRTFNLCDDVEHGGYLRILEITKDG
                     FNPIKIKNDDYIKKSDKLYTDEIVKKLHESGYVKEKELNDGIVSFNFTREAFYKDHWD
                     DISVLARGLFVDSETGKIVARSYSKFFNAWFEENDSNTEHEYGDCSIYTLKDKIKFPV
                     SLYKKENGYLGIVSWDYKNNDFFIASKSTNLGDYALHFKEMFMEWYNQNLDSAKENIK
                     KVVQDNQSMIFEVIDEEFDPHIIHNACTKQFVLLDIVKNNFSETYWDYDSLRDFAVKN
                     ALLCKAKIIDICNFEHLEYFLMMYKDFSLDEEPNGCFEGFVIQDADGFRFKFKTAYYC
                     FWKSLRNKLEAYKKGNRVVFSIEEKEVLNKLGPIGLCCESNVLQLQKAYYGKKD*"
                     /db_xref="fpa:FPR_23120"
                     /db_xref="D4KCC6_9FIRM"
                     /db_xref="UniRef100_D4KCC6"
                     /db_xref="3.1.4.37"
     gene            85777..86181
                     /locus_tag="SRR1747055_scaffold_2_prodigal-single_129"
     CDS             85777..86181
                     /product="hypothetical protein"
                     /codon_start=1
                     /transl_table=11
                     /translation="MGRPLYPYYTKDITVHCYEEDNGSLVSSKLEKQVGYNKYKNSND
                     VVIILGDRDEVLANKAAGTGYVVVTDKELNTHSLRKLTDNLITCFDGSIFKFEVEKVI
                     ENGVAVSVKMKDDAEAFVEGIAKSGSSSGSGS*"
     gene            complement(86271..86657)
                     /locus_tag="SRR1747055_scaffold_2_prodigal-single_130"
     CDS             complement(86271..86657)
                     /product="hypothetical protein"
                     /codon_start=1
                     /transl_table=11
                     /translation="MKHSNGRRHKVSDKQYPWLFQEKNYVAPTDPKIIERFNKISKNI
                     EEYVSQNYPECTIMFKNTKKDIMQVALKKKVNKTNRTNKIYFNIDEEGNVKEIEGTEE
                     LDIMFKPKEDDKPKVKVISMMPSFKR*"
     gene            complement(86735..87172)
                     /locus_tag="SRR1747055_scaffold_2_prodigal-single_131"
     CDS             complement(86735..87172)
                     /product="hypothetical protein"
                     /codon_start=1
                     /transl_table=11
                     /translation="MDMQLSPHFVKTFSILKNMIENNKIPVSHNTYGMVTLGAPKLKI
                     SSKDFFTDKPTFFVENFLKEMGVDLTNIPEKERMIKDVQSNGKFKTTNYSRCLKWIAR
                     AKLMGSSNEGAINFGYLRTVTDWVYRGLSSDEEYSKLWKISIK*"
     gene            complement(87200..87553)
                     /locus_tag="SRR1747055_scaffold_2_prodigal-single_132"
     CDS             complement(87200..87553)
                     /product="hypothetical protein"
                     /codon_start=1
                     /transl_table=11
                     /translation="MYILLFLVVLISSFLYHLINEWYIEPYEELKLNHQKEIKELNLQ
                     IDDNKKWYEQVVNYKDKVISNLEEQLSKTSKKPAKKSTKKVEKKEVKDKIVVKGKKEK
                     KPTKKILEKFEIKNS*"
     gene            complement(87570..87815)
                     /locus_tag="SRR1747055_scaffold_2_prodigal-single_133"
     CDS             complement(87570..87815)
                     /product="hypothetical protein"
                     /codon_start=1
                     /transl_table=11
                     /translation="MSKYRAYTYDKTDGMVYNYCDDAVKRANQLEEIYGGCWMVEEIK
                     EPKTQNTNDNTSSSGGSFIETIFTWVIIILALLIIKK*"
     gene            complement(87920..88882)
                     /locus_tag="SRR1747055_scaffold_2_prodigal-single_134"
     CDS             complement(87920..88882)
                     /product="Calcineurin-like phosphoesterase n=1 Tax
                     =Treponema sp. JC4 RepID=I0X5V5_9SPIO"
                     /codon_start=1
                     /transl_table=11
                     /translation="MSKVLIISDMHGSHNWEQAESIIKYYKIDYVVGLGDWVDSWGND
                     WPDQGENLQKALDWFRQDNKHRFFCIGNHDFSYITKTVDGPKVSGHQYEWAGVIEGIF
                     NNNKDIIHYCIEIDNWVFSHAGVSKTWVDNYIKPILHIIYDTNDKIWDEKEFNIKLLD
                     DTLREYGINYSKLNELIDWHGVWSGSGNEPEQGLLWIRPEALVKDMYYPQQVVGHTEW
                     AVGDPVRLKSKKGKLLLTDSRNHDLMYILDTEKESDNKFFTVLEYAKRLKKIDNTIDK
                     ILSMKIIDEKTIKDMFYEKGLSRKEVEAYYEQVSKKHKKIYERS*"
                     /db_xref="UniRef100_I0X5V5"
                     /db_xref="I0X5V5_9SPIO"
     gene            complement(88886..89341)
                     /locus_tag="SRR1747055_scaffold_2_prodigal-single_135"
     CDS             complement(88886..89341)
                     /product="hypothetical protein"
                     /codon_start=1
                     /transl_table=11
                     /translation="MTYIVTYKLPKHSFKLLKLPQENLVQNIKLYGFKMGVKCWLQTK
                     LFGYSVLDLQDLDQFLAKSIFNLLIEFRRRGMFGALTQKETQIMINSFSDIILEATDM
                     GKWEKRWGIKEFKDSKLFAKQWGLAHKHAKVLRQKGLKLFAEKFNDLWF*"
     gene            complement(89604..90257)
                     /locus_tag="SRR1747055_scaffold_2_prodigal-single_136"
     CDS             complement(89604..90257)
                     /product="hypothetical protein"
                     /codon_start=1
                     /transl_table=11
                     /translation="MKKLKFMVESTNGSIKKGQGSLPNIKNYLTKEFDNIKSFKIMDE
                     SIYSPRLLDDAWRELKRRARDGKFISTEALENVSRDFAEDPETRVVSRSLSDRLYDEL
                     IEKMDAEGYELMPEDEYNDKFDSPKWQPDTLKYYYAKKKAVNESEKLNEGYNDLTVGD
                     LRNLLKGALSDLEVYEDNDIVKVEYNTYDCSPTFISVGSKGFVDLDDIISIKSDDEE*"
     gene            complement(90282..90743)
                     /locus_tag="SRR1747055_scaffold_2_prodigal-single_137"
     CDS             complement(90282..90743)
                     /product="hypothetical protein"
                     /codon_start=1
                     /transl_table=11
                     /translation="MNLKEKIELRKERFIKLTESETGKSEVSSAIRKIGSEMQQMAKK
                     LSGYKTEELQQIINKTKLEFGSSEADNLKQSATSAIDELINLLLETSQNFYDSSYLMN
                     GDASSNKDVVADIEDDLKDEEENEEENKETEEDEEAEEIDLDASVDSRQTK*"
     gene            complement(90844..91818)
                     /locus_tag="SRR1747055_scaffold_2_prodigal-single_138"
     CDS             complement(90844..91818)
                     /product="hypothetical protein"
                     /codon_start=1
                     /transl_table=11
                     /translation="MSQKRILKIVYFLVDLFMKTCNNDDILKRKGFKMKKLLIVLLLV
                     SNTCFGKSIYDYQNDLINTRNQEEREIDNLAKNPKYKKFFDNEYINLGNTEDRRKILV
                     IKDVLNGYENFDKKSTDNKMFSDNFYNDPMMSSITDYKCYMDEIYKTTTKMDYMVLEV
                     EDRMSPSLKEANRNIFIAKVSSNAFEKCTDMDSYVKYNSDENIQNRIENEFRKKYQDW
                     DDELIKKRTKNIVDTYNMCLSTREEIGDTSEIRDEKILNCRKFYESNVEINVKEQLDR
                     IKKANGGWLRYEKKDRFEKKIRGEERYKYWQLCTRYYERREDCKKFIR*"
     gene            91890..92012
                     /locus_tag="SRR1747055_scaffold_2_prodigal-single_139"
     CDS             91890..92012
                     /product="hypothetical protein"
                     /codon_start=1
                     /transl_table=11
                     /translation="MIFNNIHEEDLELPWEEFEKKFSNINKEDYELAQKKFQEI*"
     gene            92078..92740
                     /locus_tag="SRR1747055_scaffold_2_prodigal-single_140"
     CDS             92078..92740
                     /product="hypothetical protein"
                     /codon_start=1
                     /transl_table=11
                     /translation="MNKIEFDTLKKERTELFQEITDYMEKKLPEDNFGKEGNIPQVLQ
                     WGNLAKVIFVYLLNEQIHTKEMDKKVEDLKNKSFQIEKIKGFPNLERKLHNNLEFIEY
                     QKVIELICKSAEDKQIYVSTSDIINTLIDIRTNERLSRIRNKKLRQGIDMEELLKDVL
                     QYTDVVEENPLIRKHNMDLIEKRLNSNRSIEEQKKLYIELLKKEKNKDIVKFIKQNSK
                     IK*"
     gene            92928..93059
                     /locus_tag="SRR1747055_scaffold_2_prodigal-single_141"
     CDS             92928..93059
                     /product="hypothetical protein"
                     /codon_start=1
                     /transl_table=11
                     /translation="MKTIILILLGVYGAFLYQCHKSDINNIIDTEKERIEKVIEKVR*"
     gene            93059..93190
                     /locus_tag="SRR1747055_scaffold_2_prodigal-single_142"
     CDS             93059..93190
                     /product="hypothetical protein"
                     /codon_start=1
                     /transl_table=11
                     /translation="MKKIIILIIALFVISVTNKPEEKTCTNNIKYCPCIDDNWCPED*"
     gene            93222..93530
                     /locus_tag="SRR1747055_scaffold_2_prodigal-single_143"
     CDS             93222..93530
                     /product="hypothetical protein"
                     /codon_start=1
                     /transl_table=11
                     /translation="MKNGCGTIINHEFRFNKNYKNFKSLGKGTYQFDLKDSQIEGLQG
                     QIWEDNNEVYFSVTSSITPSQKDIENLKQSRDRLEKLDIIMSFEDMSKDIMDGAVLEG
                     *"
     gene            93533..93703
                     /locus_tag="SRR1747055_scaffold_2_prodigal-single_144"
     CDS             93533..93703
                     /product="hypothetical protein"
                     /codon_start=1
                     /transl_table=11
                     /translation="MSTEFVGLMEKIMDDFSSLPEEARKEITENDPKSKKKIQWLIKE
                     LSELNKLAKKES*"
     gene            complement(93743..94876)
                     /locus_tag="SRR1747055_scaffold_2_prodigal-single_145"
     CDS             complement(93743..94876)
                     /product="Uncharacterized protein n=1 Tax=Enterobacteria
                     phage vB_KleM-RaK2 RepID=H6X3Q0_9CAUD"
                     /codon_start=1
                     /transl_table=11
                     /translation="MDNKENKQDLTQVLDNLAQPVKDAIKADYDKKVEEAKIKAEADV
                     TKAVAEKYKDDEKALISGVEDMVKDAIEEALSELKDAAEKNKLAADNYEKSIEDNAKL
                     IDDTLNAELEDLKGTAEKMDESLVEFKKMIAESIADYVNETNEEKKKYIKSRADLLSE
                     GRQLIENQKKIFLKEAAKQAGDFISDVLNEEIEEMKDSIKEAQENHFAKRMFEAFAPE
                     FKTFFLNENKEIQDIKEEVKKLNESLEAKEKELAEKDRVIEEKNTIINESKEALKSER
                     DALKREQIINEACEGLSANKKKVVVEMVKDVKLEKLAESIKNYIPYVIKNSSAPKKIV
                     NESAVKPVMKAVSGNNEKVASKVEAAPRDEDEEFLTTMLNAKF*"
                     /db_xref="UniRef100_H6X3Q0"
                     /db_xref="A0A0F9QPC4_9ZZZZ"
                     /db_xref="H6X3Q0_9CAUD"
     gene            95109..96074
                     /locus_tag="SRR1747055_scaffold_2_prodigal-single_146"
     CDS             95109..96074
                     /product="Uncharacterized protein n=1 Tax=Sphaerulina
                     musiva (strain SO2202) RepID=N1QD67_SPHMS"
                     /codon_start=1
                     /transl_table=11
                     /translation="MIQKLQEAFQCRNNGDNEKAKSLIKEYIKEAAVAIMAKKLNEAK
                     GANQFSGSVGEVLTRHQNELNSIKDNRSLVAFLESLKDEVKGEEPSAYLTKLIAEVKR
                     TPSFNRNFQHVYNIILAGDGLSSINEEVEEEIEEEDLDEAVIPTEDKVETLVDEIKAD
                     KEDDVEEEDLDAEEIDLDDETAEELDDEELVDLDDEEEVPAEETTEVIPTEDAIETVE
                     DAAEESEVVDTDEEMKELTSKFEELAAEKAVEVPAEDVEAPVEEEVPAEEEVAEETSE
                     EVPAEETSEEEEAVEEPAEESEEEVSEEPAEEVDQDEVDIMKFIK*"
                     /db_xref="UniRef100_N1QD67"
                     /db_xref="A0A077TFX1_PLACH"
                     /db_xref="mru:mru_0404"
                     /db_xref="N1QD67_SPHMS"
     gene            complement(96127..96312)
                     /locus_tag="SRR1747055_scaffold_2_prodigal-single_147"
     CDS             complement(96127..96312)
                     /product="hypothetical protein"
                     /codon_start=1
                     /transl_table=11
                     /translation="MKKVWVIYDRETNNLYDYVFYETEEDAERIVKVLKAYGYYLYVV
                     ELNKYHERDDEFIEMSD*"
     gene            96437..97042
                     /locus_tag="SRR1747055_scaffold_2_prodigal-single_148"
     CDS             96437..97042
                     /product="Metallophosphoesterase n=1 Tax=Sebaldella
                     termitidis (strain ATCC 33386 / NCTC 11300)
                     RepID=D1AIU2_SEBTE"
                     /codon_start=1
                     /transl_table=11
                     /translation="LIYFTSDLHFHHNNILNFGSRPYNNISDNDNSLIKNWNNTISKN
                     DKVYILGDFKFSNLVSAEDILIKLNGEKHFILGNHDNSSELIKLIGKGIIKTLDIYRE
                     ELMYIDNTEIRVIMSHYPILEYNYAWQENTLHLYGHVHENGKHYDLLFEKLGFKAYNV
                     GVDCNNFFPISLNDIWNKMKNRIPNRLFQTQPEKLFEGEEK*"
                     /db_xref="UniRef100_D1AIU2"
                     /db_xref="str:Sterm_0016"
                     /db_xref="A0A085HC02_9ENTR"
                     /db_xref="D1AIU2_SEBTE"
     gene            97039..97404
                     /locus_tag="SRR1747055_scaffold_2_prodigal-single_149"
     CDS             97039..97404
                     /product="hypothetical protein"
                     /codon_start=1
                     /transl_table=11
                     /translation="MINYDMIYPKLIKIISGHYTSNNISVWVEAEDDGYCELPISNNF
                     KVILKYSKFINRNGLEMFTKSHYNIVATLKYYDTINEIILPLNPIDAINVLDDYIKGI
                     CNGMHIELTGAWRYYFENR*"
     gene            97391..97888
                     /locus_tag="SRR1747055_scaffold_2_prodigal-single_150"
     CDS             97391..97888
                     /product="hypothetical protein"
                     /codon_start=1
                     /transl_table=11
                     /translation="LKIDNRIIKDNGDVIYNTQSLIEMLYNDIDINNTSVNIDNDIEL
                     YNKKHLDLLEEPLSFKNKDYDPNNWHFPEKYKNLNLKEYFLNNYPSANKDRILLEIEE
                     FNNHGANNILRWAIYFSDLLKEHDEWVIGVGRGSSCACYLLYLLDINLVNPLDYDLNI
                     KEFLK*"
     gene            complement(97890..98096)
                     /locus_tag="SRR1747055_scaffold_2_prodigal-single_151"
     CDS             complement(97890..98096)
                     /product="hypothetical protein"
                     /codon_start=1
                     /transl_table=11
                     /translation="MDKFKIIYINAARREERNFSCDLGTAIRFYEMFKICCKMDRYPE
                     QMLDNNEIITESPSKMSRLELRRR*"
     gene            98183..98515
                     /locus_tag="SRR1747055_scaffold_2_prodigal-single_152"
     CDS             98183..98515
                     /product="hypothetical protein"
                     /codon_start=1
                     /transl_table=11
                     /translation="MKIKFLLDSGKHKNIQPIIILFNDDKIDFIETFPKENDIMMESN
                     TSNYSKKGTWCIFEIPDSLEIFFENLKNNFRYIWIEFLYENYGKLNFSNLKENKDREY
                     IIKFIEEK*"
     gene            98517..100673
                     /locus_tag="SRR1747055_scaffold_2_prodigal-single_153"
     CDS             98517..100673
                     /product="Uncharacterized protein n=1 Tax=Clostridium sp.
                     CAG:768 RepID=R7I4X3_9CLOT"
                     /codon_start=1
                     /transl_table=11
                     /translation="MVVEGLREESAESNVCGGFYPTPKNLFSEEDKKWFIERNRKLVC
                     DIVKMRPYYFIISSGEYMNNHISLLDGVDKKEIKKFSKKIENIYNDEYLIDELNGKID
                     FNEYINKSLNGKRYINDILKLIKHPSTKKYQKPKLYERYEKVIKTIYPDATKNDMEMF
                     FRLFFTLIVMPVFPNTHGSYGSDWLLNIILNNYLMLPCMATKTFYNKYLEPKNSKHDL
                     IFINQNKNIACIGIDTWAFHRLIESKTVNDFLFTTLSDGSLTVKDFSYIKELDYVKSI
                     LKNAIDTHQKGINIMFYGKPGVGKTELVKTLSKEVGATLYNADTRYNESKKGAANSKL
                     REIDCINEIIHEKNRPMIILDEAEDVFLNSDSGDDISKGTINHILENTKYPIIWTTNS
                     MWIDPSFLRRFTYCICFDDIPRFKQKEIIENIAKKEDIKISDDIITNMIDNKLNFGNV
                     KNILHTAKLNNATEENIINHIEQTARSVGNTYKDFKHKDGNYFDPRLTNTDIDLIRLS
                     EKIKSTGKTNFTICSYGAPGTGKSAYAEYLAELLNMPLIKKKTSDLLSMWVGGTEQNI
                     AKAFREAKDSKAILVFDEADSLLQDRRNAHNSWEVTQVNEMLVQMENHPYPFICTTNL
                     FDKLDQASLRRFTFKIGYKYMTDTQIKLAFKHFFNIDAPVDNFHLSTCTAGDFMNIKK
                     QVEFLGTNSYNDIIEMLKKEQENKNDDKPNNKMGFC*"
                     /db_xref="UniRef100_R7I4X3"
                     /db_xref="R7I4X3_9CLOT"
                     /db_xref="sku:Sulku_1724"
     gene            100676..101146
                     /locus_tag="SRR1747055_scaffold_2_prodigal-single_154"
     CDS             100676..101146
                     /product="hypothetical protein"
                     /codon_start=1
                     /transl_table=11
                     /translation="MKIKLKNTNHDSLVNYGTLIVNVTHKIEVTDNFLIERYLYNFYP
                     LVIKIIIDPYWGKREEVIKDIQRIVDDYNEDVWLIPLKNTLSKDFIGKGRIFFAANTN
                     YREEFSFCPGFNTETGDTFDTVYQKHICKIIIQDNFMGKIKKFLSKFNIFNLFR*"
     gene            101230..101478
                     /locus_tag="SRR1747055_scaffold_2_prodigal-single_155"
     CDS             101230..101478
                     /product="hypothetical protein"
                     /codon_start=1
                     /transl_table=11
                     /translation="MNTRKTKIVTNKGKYTVYANADVIKNIKDSGYTICVGNSGKSVG
                     VYAGNTYMGTLASFVCGDSRVSYKDGDSLNVSRSNIKC*"
     gene            101569..102333
                     /locus_tag="SRR1747055_scaffold_2_prodigal-single_156"
     CDS             101569..102333
                     /product="hypothetical protein"
                     /codon_start=1
                     /transl_table=11
                     /translation="MKYEIIFKSGKVKNVISKDANKIKNYITESFNKIQSVKRLNEGK
                     GSQKIKDLLNDLCHELDQRLQFKQYDIEYSNDGNYYIAYVTNTDTPIENCIKIFNKVM
                     NDWRGNLGKLPRTINCKVYFASRDYNYGRPERVWDIEKCMKDSDMYNIAFQISNDDDT
                     NYITYYNSQIPERKAEGMYSIVSIDELGGKNYIIKSAGGYSTTDDIFDDWDKIYKTID
                     KKRAKEEVEKIIKFIKNYEDEDFEPDIRIVKTPAKK*"
     gene            complement(102410..103390)
                     /locus_tag="SRR1747055_scaffold_2_prodigal-single_157"
     CDS             complement(102410..103390)
                     /product="GTP cyclohydrolase I (EC:3.5.4.16)"
                     /codon_start=1
                     /transl_table=11
                     /translation="MSGIITSDKLPDMQKSTTGFYKKGIEKVGVRNIISKLPIQMKDG
                     SVQTVTASISSYCSLDANTKGINMSRISRTINKVLSEESSNNGFRDLERFVTELVEAH
                     GSPDVYIKAKATMVIDWKAPMTQEYSQQPFDIVIESQFRDGEYKTFLTVKSCEMSLCP
                     CSKTMSLLVNNVTDEEMAVIESLPESLKEKVKMAGFGAHNQRSEIAVKVELSKDKSNI
                     LWIEDIKHMVIEKSSSCPTFSVLKRPDEKMVTECSYVGGYFDDEKKFNKVEGTGPKFV
                     EDIARDVASVLDKELDKTINDYCIVVNNQESIHSQDILATSVLTAGRKLK*"
                     /db_xref="ccb:Clocel_2797"
                     /db_xref="A0A0F5YN26_9BACI"
                     /db_xref="UniRef100_U5UME8"
                     /db_xref="3.5.4.16"
     gene            complement(103412..103630)
                     /locus_tag="SRR1747055_scaffold_2_prodigal-single_158"
     CDS             complement(103412..103630)
                     /product="Translation initiation factor IF-1 n=1 Tax
                     =Midichloria mitochondrii (strain IricVA)
                     RepID=F7XTP4_MIDMI"
                     /codon_start=1
                     /transl_table=11
                     /translation="LSDKEELMEFNGKVKEKLPNAMFKVELENGIEILAQASGKMRKF
                     KIWVAPGDSVVVEMTPYDLTKGRITKRL*"
                     /db_xref="UniRef100_F7XTP4"
                     /db_xref="mmn:midi_00972"
                     /db_xref="R5YPG1_9PROT"
                     /db_xref="F7XTP4_MIDMI"
     gene            complement(103743..104330)
                     /locus_tag="SRR1747055_scaffold_2_prodigal-single_159"
     CDS             complement(103743..104330)
                     /product="hypothetical protein"
                     /codon_start=1
                     /transl_table=11
                     /translation="MLELYVFDESFSEKETVMFDVFNLKYYLVAKDVFNKCLVAPETD
                     EIHCKHRYYVPETDAIEIPCKQLPIMMKEDNSFYCQIIGQQFEIVFGWAYHAGGKVYI
                     LKNFKPFGYKKDLEDIFYVPQYIIENLNPIHVIEDVKKPLQEVKLIHCNENDFEGALQ
                     KYLDNGYELYGNLSTCYKSAGWGVQVYQLVIKKNK*"
     gene            complement(104332..104661)
                     /locus_tag="SRR1747055_scaffold_2_prodigal-single_160"
     CDS             complement(104332..104661)
                     /product="Uncharacterized protein n=1 Tax=Azospirillum sp.
                     CAG:239 RepID=R6IUR7_9PROT"
                     /codon_start=1
                     /transl_table=11
                     /translation="MKRVDRDNAYKIAIETTNPTFQAGIAIEEMSELTKELLKNTLRG
                     KDNIQQITEEIADVTLMLEDLQVMYNIKQSDIDKIVEQKIYHMLKIMEQKRQGKPLSL
                     SSHQKER*"
                     /db_xref="UniRef100_R6IUR7"
                     /db_xref="R6IUR7_9PROT"
     gene            complement(104667..104840)
                     /locus_tag="SRR1747055_scaffold_2_prodigal-single_161"
     CDS             complement(104667..104840)
                     /product="hypothetical protein"
                     /codon_start=1
                     /transl_table=11
                     /translation="MSEYKKYKTEDGKFEIYNAFSQKVAETPREEMADELLEIFKKQD
                     KVINKFINKEKER*"
     gene            complement(104859..105938)
                     /locus_tag="SRR1747055_scaffold_2_prodigal-single_162"
     CDS             complement(104859..105938)
                     /product="hypothetical protein n=1 Tax=Alistipes sp. AP11
                     RepID=UPI00037010A4"
                     /codon_start=1
                     /transl_table=11
                     /translation="MKVSEYVSLGHPDKTADYISEYILDRLIEQDPKTRYGLEVQVKD
                     NYVTLGGEITTNAKKLKYKKWVKEAIEKIGYTHEYAKKWGKNNCLDASKVKVATHISK
                     QSHDIAIGVDEDKNQGWGDQGQFWGYASNDKSTGFMGAEYYYAKILCTELYNWLLDSC
                     NRELTNMFGLDIKTQITTNICHNVEKVVVAIPTKNMLWCDIIELKVKRILNTIGATLS
                     NDCEIIINGTGSYIQHSSFGDCGTTGRKLAVDMYGGDCVIGGGSMATKDGTKADLTLN
                     MYAREVALKYSKKLNTDIRVCIGCCIGRNDINIAVYDSKNKLIADYIEKCNVKELIEK
                     YKLNKPIFADLCEHGYFSIIDKEFI*"
                     /db_xref="UniRef100_UPI00037010A4"
                     /db_xref="R5XTH2_9PROT"
                     /db_xref="abt:ABED_0420"
                     /db_xref="UPI00037010A4"
     gene            complement(105938..106108)
                     /locus_tag="SRR1747055_scaffold_2_prodigal-single_163"
     CDS             complement(105938..106108)
                     /product="hypothetical protein"
                     /codon_start=1
                     /transl_table=11
                     /translation="MFRKLFYKIKKILHLRSIKVKVPNGIDEYCRPVYYNATISERKV
                     RKIMKEIIKENE*"
     gene            complement(106135..107475)
                     /locus_tag="SRR1747055_scaffold_2_prodigal-single_164"
     CDS             complement(106135..107475)
                     /product="hypothetical protein"
                     /codon_start=1
                     /transl_table=11
                     /translation="MIKQLVSIEELFNDFNRVLEQFRNINSNPDKFPPRSFYLTHSPY
                     TANDYLKHFEGYTAFVNAFRKENKYVLPSDTDSDLNPYMVGENDEEFMDPEEVQSILT
                     AKKQLARQQLELKTLRKLLKEDISIDNQQDKFNSIIERLENIKFTPIKLEKKQQSKKS
                     EYNKSTLLLHLSDAHLGEVVKFDNQVVYNTEIGTQRIKDTFSRVIQKVKEGNYNKVHV
                     LVNGDMISGDIHDELQRTNDMLTTESIIDCAQLLTGCLIELYNNIPGKEKLTVDIMIG
                     NHPRTRPGKPYNKEKVHDNFEWLLGKIIQGYMKGYKDIGVNVPDSSWYIRNIQGVKFL
                     ETHGDIFRGGSSGINTLPFSTFCSTAPKLSALLDDLYSLGFNENVCGSFDNILIGHYH
                     KVAIVPLQNRGFIYVNGAIKGEDEYARYNIVSAASVEQMLLEIGDNKVKSITYV*"
     gene            complement(107546..109252)
                     /locus_tag="SRR1747055_scaffold_2_prodigal-single_165"
     CDS             complement(107546..109252)
                     /product="hypothetical protein"
                     /codon_start=1
                     /transl_table=11
                     /translation="MIPGNKEIALIQHRMGPSSQLPDYLESAEIAFTTDTGEVFIGAP
                     TIHTIDGRERSKSNIYPYHNIQLLTELTDNAKLIKTEYTIDGVKVYFPIIYTAINSPS
                     SLSLSDTISINGISVNVGVGVTGNVNGIVSQINNSNIEGVTAYNVDNKIQLVVTDGLS
                     LILQDISSNALFRVGLVEEGVTFKTIVPSSSYSRSLSDSISDRITLNTFGVSSTSDSD
                     SSVLINSALKTVYVNDKTDAHKIIYANAGIYKLKNEPLYIPSNATIKGEGVEQTIFET
                     DNSDFGYILAAMDDKGRPYGSPSFGLNSEQPKNIIIEDCCFRSNVDIDLIKLYGFKDI
                     TFRHCKFMGSGSLDNKLIDISRINGYSDISNIRFENCIFENGGFGIYCQDACKGLLLR
                     DCSFSNMTNEMISLVPTRANLLSNILIENCTFNEKYESYYFNINANVSNCKIINPTVN
                     QTTNTHNISSKCNIYSTSTELDYWNENSIVRQQNNVITPIVPGDTMIIEYILLHTNYS
                     RKGTLVKSSNVVAGSDLVDTFPGLSDDELKWNLNGGNLIFNNTTDNNCRLQWKLKLLP
                     KS*"
     gene            complement(109908..110531)
                     /locus_tag="SRR1747055_scaffold_2_prodigal-single_166"
     CDS             complement(109908..110531)
                     /product="Prohead core scaffold and protease n=1 Tax
                     =Cronobacter phage vB_CsaM_GAP32 RepID=K4F6V2_9CAUD"
                     /codon_start=1
                     /transl_table=11
                     /translation="MILNEYVTPLNIKNNAEVSKEDGSKHWYMKGIFLQGEERNRNGR
                     VYPKAIIEEAVQSLQERMKNGETITGELDHPEDLSINSKEISHMIEEIHMEGNYGVGT
                     IKVLHTPIGLIVGNLLEEGVRLGVSSRGQGDLGYGDVVTSYDISTIDIVNQPSGQKCL
                     PTTLYESIFNTQEGKNLYEVENGVYHGDFNAIKYVQDSLRDFINKLN*"
                     /db_xref="UniRef100_K4F6V2"
                     /db_xref="A0A0F9TS85_9ZZZZ"
                     /db_xref="K4F6V2_9CAUD"
     gene            110647..111768
                     /locus_tag="SRR1747055_scaffold_2_prodigal-single_167"
     CDS             110647..111768
                     /product="Uncharacterized protein n=1 Tax=Bacteroides
                     fragilis HMW 610 RepID=K1G306_BACFG"
                     /codon_start=1
                     /transl_table=11
                     /translation="MKYEIIFKSGKIKNVVSKDVNKIKNYITESFDNIKSVKKLNEAN
                     NKINPLSEEEQIKLIREDVWNIKHIKNPSERVQLEAVKENGWTIKYIKNPSEAVQLAA
                     VRCIDDVIQDIKNPSERVQLEAVKKSGPNIIWIKNPSEEVQLAAVKQNGLALDCIKAK
                     DISEAVQLAAVKQNGAAIEYIKNPSEKIQLIAVKQWGNNIYYIKNPSKRVQLEAIKEN
                     GLVIKCVENPSEEMQLLAIEHSWGGAIEYIKNPSEAVQLAAVKKYSDNIYYIKNPTEK
                     VKQLYKKLTGKTYTPKSNNHKSHNVEKNVCECGKKTKYTLEDRLERDPSLSSSMIEEI
                     LDMSEEDPSFYICKDCYKDIINDYKDECIDDSWDSEEFD*"
                     /db_xref="UniRef100_K1G306"
                     /db_xref="cdg:CDBI1_20148"
                     /db_xref="89542744"
                     /db_xref="K1G306_BACFG"
     gene            111794..112198
                     /locus_tag="SRR1747055_scaffold_2_prodigal-single_168"
     CDS             111794..112198
                     /product="hypothetical protein"
                     /codon_start=1
                     /transl_table=11
                     /translation="MFDKILLESGLSETENTKILTDSLLDKIRKYVDDMELDYDEYTE
                     LPSTYYDRNPYGVDDELVGSSGGYFNDNDDEVFEAKLNHFIEYIEDDGILNYIEIDDN
                     DLKGDYKVDDLDDMGSDAEELLIKEIKEAFGV*"
     gene            complement(112283..112933)
                     /locus_tag="SRR1747055_scaffold_2_prodigal-single_169"
     CDS             complement(112283..112933)
                     /product="Putative uncharacterized protein (Fragment) n=1
                     Tax=Actinobacillus minor 202 RepID=C8KXR7_9PAST"
                     /codon_start=1
                     /transl_table=11
                     /translation="MFKFKIIFTDGTKKILKSNDIEKISNYVKENLLSISEVTQMKEK
                     ADDSINSLSEKDQISMVQHKPSNIKYIKDPSEAVQLAAIEYSRGDAMRYIKNPTEKAQ
                     LAAVKIYGRYIAYIKNPSEAVKLAAVKNTGDAIEYIENPSEAVQLAAVKQHGEAIRYI
                     ENPTEEMQLIALEGTREVLYQNNKDAKYFISEMYGYIKNPTEKAKQLYKTLIKERS*"
                     /db_xref="UniRef100_C8KXR7"
                     /db_xref="bvu:BVU_3713"
                     /db_xref="89542744"
                     /db_xref="C8KXR7_9PAST"
     gene            113060..115027
                     /locus_tag="SRR1747055_scaffold_2_prodigal-single_170"
     CDS             113060..115027
                     /product="hypothetical protein n=1 Tax=Marine Group II
                     euryarchaeote SCGC AB-629-J06 RepID=UPI0003786C93"
                     /codon_start=1
                     /transl_table=11
                     /translation="MTIFDILNKCSNAYYNSVELYKLNSEDVKIIKETLNEEYQINQE
                     VTDEIYDNLYFHTQQKFPLNDFFNQVGIKDDGFGREIKFEIPMGSMVELKEGDLQEWK
                     SSATAYVISEKLDGLSALLYYRDGKLVQASSRGDGYVGKDIFRHIKRLQNVVKIIPEN
                     EPQCFKDIEVRGEIIIPRDEIPVMLKELKEETGKENKNGRNSITGFLGSKVGPAAIAR
                     HAHFVAYDLRGVPLTQEIHKFEVLEQLGFETPKFKLMKAEDVTEENMISEVKNVKANS
                     KYECDGIIITQNIALKGYEGYETSSINPKRSRKFKIGAIENIGETTIKNIHWQVSKDG
                     YFKPVLDIEPIVLVGATISNVTGNNYKYVIDNHLGIGAKIKISRSGDVIPKHLATLEP
                     SDNIPLPGHYTLNETNVDLVYIEGSGDEKIEEEIQIQKNLYFIMTIGVDYAGEGNLKI
                     FNDYYKEKYGYIPTPKELLTTPENDFIDSIGENGRKIYESLNEKIPTIKETTFMDSVG
                     AFGRGISGKRLEKIYSQYQTLDVDVKELESVEGFAEKTITQYIKYKDNYKEWLNFCNE
                     HGIKFGKVEKFTLSDKFKGLNVCWTGVRSKFQEDELENNGGKICSSVTKDCNLVIVAD
                     INQNTGKAQKAREKGIKIISFEEAIEMFGGK*"
                     /db_xref="UniRef100_UPI0003786C93"
                     /db_xref="A0A0F9N856_9ZZZZ"
                     /db_xref="fnt:HMPREF0405_00084"
                     /db_xref="UPI0003786C93"
     gene            115030..116016
                     /locus_tag="SRR1747055_scaffold_2_prodigal-single_171"
     CDS             115030..116016
                     /product="Putative RNA methylase family UPF0020 n=1 Tax
                     =Methanocella conradii (strain DSM 24694 / JCM 17849 /
                     CGMCC 1.5162 / HZ254) RepID=H8I4L6_METCZ"
                     /codon_start=1
                     /transl_table=11
                     /translation="MKFSEKMKNTIKYELTFEPKSLWNFTKNKFLENICNTGYGKDTS
                     KDYIFSGKGTFLSGWNKEFHKRLIEFYTIEGDTILDPFAGHSSSFIPYLMNRNFIGFE
                     ITKERYNIQNEHLNKLKDIFPRNCNINLINDSSENIKNYLKENTINCIITDPPFWDLE
                     KYERPVNGEQLSDIKEYNTFLDKLSKILIESSSYLKDNGFLLLKIGDFRRKTQFINLS
                     GDIINKILSNTNLTFIDKIVLELNPNKRPPLYPLAITKKQMLKVQEFVLVFRKINKDT
                     IDEDNDRINWNRKLVNDVYDGIDELFYAQSKGKRDYITEELEKEYNKKIGSK*"
                     /db_xref="UniRef100_H8I4L6"
                     /db_xref="mez:Mtc_1443"
                     /db_xref="82402662"
                     /db_xref="H8I4L6_METCZ"
     gene            complement(116057..117235)
                     /locus_tag="SRR1747055_scaffold_2_prodigal-single_172"
     CDS             complement(116057..117235)
                     /product="Major capsid protein n=1 Tax=Escherichia phage
                     PBECO 4 RepID=L7TM23_9VIRU"
                     /codon_start=1
                     /transl_table=11
                     /translation="MSILTESKKWANVKTKICEGLSAKKARMVNTLLENTRGVLLSEA
                     YNSATTAGNIASVNKVILPLIRRVMPSVIANEIMGVQPMQGPVAQISTLRVQYGETIP
                     ADGTGVVAGTEALSPDLVAKYYSGNQDINDPDAANTADLELTMGPKVKVQVLKETVTA
                     KSHRLSAEWTVEAQQDAQSQYGLDIEAELFTAVAQEMVIEIDQIMLGKLRKLAGPAKV
                     TYDQAATSGVATSVVDEHASLAVLIQQQSNQIARKTRRGPANWAVVSNDALTVLQSAR
                     SSAFAQTTKGTFDAPTNTKLVGTLNNSVKVYADNFATVNTPVMIGYKGNNETDAAAFY
                     CPYIPLQSIGSVIDPNTGALVTTFLTRYGYAELSNSATSLGNAADYLAAINTRNLRFF
                     *"
                     /db_xref="UniRef100_L7TM23"
                     /db_xref="L7TM23_9CAUD"
                     /db_xref="L7TM23_9VIRU"
     gene            117465..117716
                     /locus_tag="SRR1747055_scaffold_2_prodigal-single_173"
     CDS             117465..117716
                     /product="hypothetical protein"
                     /codon_start=1
                     /transl_table=11
                     /translation="MEIKKEFLETVLKPIQEALSLIENGIIKNNEMYDYIKEHGNIEY
                     TPDCIHNCFYMFDFLKKDGTFWSIEELGKIDEDNDYFQV*"
     gene            complement(117782..120895)
                     /locus_tag="SRR1747055_scaffold_2_prodigal-single_174"
     CDS             complement(117782..120895)
                     /product="Tail sheath monomer n=1 Tax=Cronobacter phage
                     vB_CsaM_GAP32 RepID=K4F6R7_9CAUD"
                     /codon_start=1
                     /transl_table=11
                     /translation="MTAARSYITITDDSISASVGTSSLPLIVLATAANKKIDENGTAV
                     YSGTAESNVLRLIAGQQDLISRYGSPIFPTEDGTVLQGDERSEWGLWSAYSFLGASNL
                     AYVIRADIDLNQLTMTEIEPSSPVKNGTIWFDTAATSFGVFRSNGNLSKNKAWDVVAV
                     KVVPSYNLTDENEPSPLYGQNGDIAVVTVDSDGKVLNTNCLYEKISGSWYHIGTEEWY
                     KALPTTISGTPDFSILTTGIFSINGTQIELTTDIYSDINSIVDAINSARIENIVASVS
                     GPSIVIQNTIGGYIELQDVTENMLSMLGFVAGRTEGVDVFYRSHTNIPSGVAGSIWVK
                     TTSPNNGSDYVIKQYSTATQQWTQLPVALYPDEIYAEAGLGAQLSVGSIFVDYPEDKI
                     TSAIIKKYAVSGGTTLKGTIETKLDDVLPIDVLRIRTLKSGSVYTYTINSNGVLTVAN
                     FLNEVQALGIEDFEISLTSDNFLEITRDNGGAYELSSDNNTWALTFGISETIHSKWEN
                     LSYIPSTTTPRDEAEDGTYWINSDYKVDIMITNGTKWVGFHNYNTNLDPKGPQVTSLE
                     PTTQSDGSELVSGDIWIDPSQSERYPAVYKWDADEKEWNVVDLTDQTTPDGIVFADAR
                     ENAGPAFDFSESAADLAISDFVDPDAPDPRAYPAGMMLFNTRYSTRNVKVYQSKYFEE
                     EIKSGTTYTVGESDEFPMPGTETNPKISRWTTISGNELDGKPYMGRKAQRIMVVRALA
                     STIVSNQDIRAEDIEFNLLACPGYVECYDEMVTLATDRRETCYIVADCPARLAPDATA
                     ISEWAKNSNNAASNGDDGLTTRYTYSCMCYPWGLGTNLDGYEVAIPSSAMKLRQLAVS
                     DSMTNAVWKPAAGVRRGIVSNAASVGYINSENEYQPVKLQPGLRDVLFDNGINPIYNI
                     PGYGLTIWGDKTLSSVNSALDAEGVARMVVMMRSDLDKMVKPFFFELNTKSTRDSVKN
                     MVEGYLQGIMAREGLDDFVVVCDDSNNTPARISNHELWIDIAILPTYSIRWIYIPIRI
                     VNDSSKL*"
                     /db_xref="UniRef100_K4F6R7"
                     /db_xref="K4F6R7_9CAUD"
                     /db_xref="das:Daes_1622"
     gene            121012..121401
                     /locus_tag="SRR1747055_scaffold_2_prodigal-single_175"
     CDS             121012..121401
                     /product="hypothetical protein"
                     /codon_start=1
                     /transl_table=11
                     /translation="MIRKVLLLILFLTILPGLNKIGGEYCRKVDPIDMVKVQQYDTLE
                     KFSEFFNFDENCWTSEQIIDETYFQMDIPIRDNDIKMHVEFRYGRIQKLDCFMKDIKI
                     PCDTIDNPKIKLNNNLQVLLKYAQRSR*"
     gene            complement(121402..122853)
                     /locus_tag="SRR1747055_scaffold_2_prodigal-single_176"
     CDS             complement(121402..122853)
                     /product="DNA primase-helicase subunit n=1 Tax
                     =Enterobacteria phage vB_KleM-RaK2 RepID=H6X3T5_9CAUD"
                     /codon_start=1
                     /transl_table=11
                     /translation="MSVYNTQYEKFLISCFLYNPSVFSRCKTILSEKFFKNKESLVMK
                     YILEYNIQHEILPTPQEVEAIYEAKYDEVLLGGDTQKENAILTEIEKFCRQKACENVI
                     YDSPDLIAKGREEEIIPLMQKAVMTSLPNSFGIDPFSNISEGLVELHKQQGEVQTKWK
                     EVDEILQGGLGYGEVEVFTGVSGGGKSLSLQNISINLVGEGLNVLYFTLELSENNIRK
                     RLAAMVSGFNIRNMKQNEDQVELAVNENLDKLYGDKRGQIRVIYERPGITTMELESIV
                     KEYELRENITVNAIVIDYADLVDPVRRVSSENIHLHDKYVYEELRSIAMDRTNKGKKT
                     VVITASQLTKEAADVTEYSYGKIAGGVTKAYTADNMFSVLIKRNPDDEVNCPIKFTFL
                     KTRNSSGVGRSVTLGYNMNTLRMTDYEVEMPTKTELNELMGKKEEPVEEKDILDEEII
                     GNNKILENLSKKQEQQPVQSSSIDNVLDQIISG*"
                     /db_xref="UniRef100_H6X3T5"
                     /db_xref="H6X3T5_9CAUD"
     gene            complement(122927..123037)
                     /locus_tag="SRR1747055_scaffold_2_prodigal-single_177"
     CDS             complement(122927..123037)
                     /product="hypothetical protein"
                     /codon_start=1
                     /transl_table=11
                     /translation="MEKIICPDCGKEMIWNEENDCFVCPDCNTIAIKEED*"
     gene            complement(123044..124033)
                     /locus_tag="SRR1747055_scaffold_2_prodigal-single_178"
     CDS             complement(123044..124033)
                     /product="DNA primase subunit n=1 Tax=Enterobacteria phage
                     vB_KleM-RaK2 RepID=H6X3T4_9CAUD"
                     /codon_start=1
                     /transl_table=11
                     /translation="MNFFQELIIEHLPYNKRLNNRGWYTFNCPCCIYNGEKRDDTKHR
                     GNFMLTPDGGWVYSCYNCKFKTAWKPGSPITKKTKEFLEEIGIDPNTIKELSFKIHEL
                     DSNDVKIKHDKKTFTTQKKIQLPKDAKKINDLIREKFDNKDFLLVASYIFQRDKNLFN
                     YYDFYWSEEYPHGFIIPCWYKNECWGYIVRNINITPKYIKKIPEGFLFGIDNIFKDRK
                     NIIVTEGTLDAICIQGIGVGSNELSKEQLYWLNIFKDKKVIVLPDRDEPGKKLIEQAI
                     ENGWSVSFPEWGEGVKDAADAVKKYGRILTLKKIFDSTIDDEFKIKLTSKLWS*"
                     /db_xref="UniRef100_H6X3T4"
                     /db_xref="A0A0A8J979_9CAUD"
                     /db_xref="H6X3T4_9CAUD"
     gene            complement(124093..124851)
                     /locus_tag="SRR1747055_scaffold_2_prodigal-single_179"
     CDS             complement(124093..124851)
                     /product="hypothetical protein"
                     /codon_start=1
                     /transl_table=11
                     /translation="MATELKVKLSKTPPIPPPAVDPFPIDQKAFEAALGSYKSKKSQS
                     TTTPGMVLDYIYIIDGENINVALPQAATSSAAKYQSGADNASFGNNTNSLIKGVLTTY
                     IDGLMNGLTDSIIQDIKTQNQSVIQAISLQNSMASMLLDASGSFMAGSQAQTSISQAI
                     TISIEQLSNGLQNSNLQQAISIIQQAQTGGSQCIALSGPVIIMAFMKPDLMKMGNGII
                     TICTAFNSILQAQSQSGLTNSILKQAKSTLDSVQ*"
     gene            complement(124974..125207)
                     /locus_tag="SRR1747055_scaffold_2_prodigal-single_180"
     CDS             complement(124974..125207)
                     /product="hypothetical protein"
                     /codon_start=1
                     /transl_table=11
                     /translation="MLSDVLKICQEKNLNILESSDELIDIKLDGNHFMRVTSQGELII
                     YNYIQSEQQEKFYMNSTFDYISNFIKLEKYNLV*"
     gene            complement(125208..125582)
                     /locus_tag="SRR1747055_scaffold_2_prodigal-single_181"
     CDS             complement(125208..125582)
                     /product="hypothetical protein"
                     /codon_start=1
                     /transl_table=11
                     /translation="MKVKRYTEQEIEAAQYVLGNYRATFPTLEDIEDEVIVNDILRCK
                     QILSYTNMLTEEITPENKNNTPWFLKGPKSQNFKKQLEECLQQGAYEEIRELREEISR
                     IKNKYAHERYIKIFNYIIYKGR*"
     gene            complement(125572..125769)
                     /locus_tag="SRR1747055_scaffold_2_prodigal-single_182"
     CDS             complement(125572..125769)
                     /product="hypothetical protein"
                     /codon_start=1
                     /transl_table=11
                     /translation="MGYITVLELKEKLQDVINELGNYGDNETIHTASNSYFVDSNFYV
                     SIPGKGFIDLDALEPVIEYEG*"
     gene            complement(125784..125933)
                     /locus_tag="SRR1747055_scaffold_2_prodigal-single_183"
     CDS             complement(125784..125933)
                     /product="hypothetical protein"
                     /codon_start=1
                     /transl_table=11
                     /translation="MKEILKYYGDALTELLACILGIVIILVTFPFIWSFNVRQKIGNF
                     FLNKF*"
     gene            complement(125935..126093)
                     /locus_tag="SRR1747055_scaffold_2_prodigal-single_184"
     CDS             complement(125935..126093)
                     /product="hypothetical protein"
                     /codon_start=1
                     /transl_table=11
                     /translation="MFNYILSCIVFGTKVGIPTEKKEFTKPKNIKVNSQKAKHNFAII
                     KQYQKERN*"
     gene            complement(126095..126271)
                     /locus_tag="SRR1747055_scaffold_2_prodigal-single_185"
     CDS             complement(126095..126271)
                     /product="hypothetical protein"
                     /codon_start=1
                     /transl_table=11
                     /translation="MEAIFISLLITVSELLIEVVQYVSTGKHNWLAISYAIMFGIFAI
                     ISAIFYITTKNERR*"
     gene            complement(126275..126571)
                     /locus_tag="SRR1747055_scaffold_2_prodigal-single_186"
     CDS             complement(126275..126571)
                     /product="hypothetical protein"
                     /codon_start=1
                     /transl_table=11
                     /translation="MIVIKFLIVLLVAICILYLFSEDVLCGRVVLGDCDGSKRSFIKA
                     LEKWDSMKVELEEKYDGRNIITKRVFLTELAQWCVEYEVGAKIKYEDMNFIERD*"
     gene            complement(126584..127312)
                     /locus_tag="SRR1747055_scaffold_2_prodigal-single_187"
     CDS             complement(126584..127312)
                     /product="hypothetical protein"
                     /codon_start=1
                     /transl_table=11
                     /translation="MLPNNLKESINDLPPETIEKIQNRILMVCMAVLIILWGLSEIIL
                     GINYKKNMDEIELRKQAFEIQNKKTEKKLADLQKKYKKEIEMEERVKQINIFTLNYGD
                     IEALAVNNYYESRGVGRKNWKKKRKDMENITSVVLNRYDSGKYGNTIKQVIQKAKRKS
                     DGQWACQFSWVCDKNRPAINKNSKEWKLAYEVAYEIYTGIMPRTVKPKAMHYYNPIVS
                     KPIWAKKGKEVTYVYGGHRIIIID*"
     gene            complement(127615..128601)
                     /locus_tag="SRR1747055_scaffold_2_prodigal-single_188"
     CDS             complement(127615..128601)
                     /product="hypothetical protein"
                     /codon_start=1
                     /transl_table=11
                     /translation="MKSLQDYIFPYKKEYKFVVKLATTKPSKELLDSFKNIMESKYRL
                     IDMSEVKALPFQINPVDFVNVKDIGTDVCEFELTFELPVIDTYIREDVSRIFSIEEAR
                     ISVRNANSPVQKELEAAVENKDKDYVKKLSLSPETEDAPKINQKDYVGNEYVEDMLKT
                     LNSKESKEELKIYKSLDESVQLNEMKISVDNFNSYSAMLNKLSDEYNKDKTQDLKEFI
                     ISKLSNIKFVEKMDGKQRQFITDFINKVKDENYTPDINVVLGNDKSEEKAEKPTKEKS
                     SEKFYSYGKTIAPMTDIKKAQREKAELLKMKAAALRNQKMRESIEEINLDEE*"
     gene            complement(128654..129082)
                     /locus_tag="SRR1747055_scaffold_2_prodigal-single_189"
     CDS             complement(128654..129082)
                     /product="hypothetical protein"
                     /codon_start=1
                     /transl_table=11
                     /translation="MEQEIQNFQEALDLIDEIKEIFDTPDEGEVNIKVDPISEESVRV
                     TKELITKIYQDCQMIPGQISPEADNGFFVNYFIDKPEPAKPYKQILVQIHENKAKIYY
                     HLRINSAKAKTYKTTTIYFNSKDYMKEVYSVFNMAITPAS*"
     gene            129151..129648
                     /locus_tag="SRR1747055_scaffold_2_prodigal-single_190"
     CDS             129151..129648
                     /product="Uncharacterized protein n=1 Tax=Cronobacter
                     phage vB_CsaM_GAP32 RepID=K4FB60_9CAUD"
                     /codon_start=1
                     /transl_table=11
                     /translation="MTKINLLKFHQLRVIDDLYNYKSLLDILINIEALLNSYNIYAYD
                     PNWLKGEVVEGPKVKKYWVYLTLKFDYKDMPDPETIRMLDKVNIKVKYKEDEEEVLKF
                     LYDYDYISRGSYYSGRDKKEIKKIWYVKLQIPRKLLYNDKALESYYDKVDFDNFDSEL
                     EEGIM*"
                     /db_xref="UniRef100_K4FB60"
                     /db_xref="K4FB60_9CAUD"
     gene            complement(129709..130095)
                     /locus_tag="SRR1747055_scaffold_2_prodigal-single_191"
     CDS             complement(129709..130095)
                     /product="PaaD-like protein (DUF59) involved in Fe-S
                     cluster assembly n=1 Tax=Spirochaeta sp. L21-RPul-D2
                     RepID=V5WF66_9SPIO"
                     /codon_start=1
                     /transl_table=11
                     /translation="MVKGIVNRIDVANSLKQVRDPEISMDIVEIGLIYGIDIKDNSID
                     IVMSLTSPTCPYADFLLSDVKEVIKKDFNKDCHIQVIFKPMWNLSMCSEETIFNLELT
                     DEQIKDSIRASEEYEQEGVADYNFIY*"
                     /db_xref="UniRef100_V5WF66"
                     /db_xref="slr:L21SP2_0860"
                     /db_xref="V5WF66_9SPIO"
     gene            complement(130076..130249)
                     /locus_tag="SRR1747055_scaffold_2_prodigal-single_192"
     CDS             complement(130076..130249)
                     /product="hypothetical protein"
                     /codon_start=1
                     /transl_table=11
                     /translation="MKICNKDKQENNKNNIIKHSLDDFLDDIRLKELQKEADILNKIP
                     EDRIAREYGKRYR*"
     gene            complement(130260..130502)
                     /locus_tag="SRR1747055_scaffold_2_prodigal-single_193"
     CDS             complement(130260..130502)
                     /product="hypothetical protein"
                     /codon_start=1
                     /transl_table=11
                     /translation="MNLQVVSKIVEPILEDIENKKDHLFKLCDMLKLTYPDNILYQDI
                     DNFKYNVWMQCLTSDITYKNVCDGISGALQEGLKLV*"
     gene            complement(130515..130868)
                     /locus_tag="SRR1747055_scaffold_2_prodigal-single_194"
     CDS             complement(130515..130868)
                     /product="Uncharacterized protein n=1 Tax=Prevotella sp.
                     MSX73 RepID=J4TTM4_9BACT"
                     /codon_start=1
                     /transl_table=11
                     /translation="MNQNILKALQHSQSFYDNWQYETGYTPITTFWSDFEIAERFGVK
                     AIKDTYKRAFNEWKDNVQYITELTMVLNLKIWLYNEFDMSYAELYNDLWEKIDQYCMK
                     HLKDDDLKYFLRTTN*"
                     /db_xref="UniRef100_J4TTM4"
                     /db_xref="E6K6M9_9BACT"
                     /db_xref="bsa:Bacsa_0370"
                     /db_xref="J4TTM4_9BACT"
     gene            130974..131228
                     /locus_tag="SRR1747055_scaffold_2_prodigal-single_195"
     CDS             130974..131228
                     /product="hypothetical protein"
                     /codon_start=1
                     /transl_table=11
                     /translation="LNIITQEDLNDEIKILENDFSKAMKHLKSLHRREKDIKIRNITR
                     DWVECFLDLYQIRGNKVDYNNDPDFLRLTAIRDKMFKLYQ*"
     gene            131259..131525
                     /locus_tag="SRR1747055_scaffold_2_prodigal-single_196"
     CDS             131259..131525
                     /product="hypothetical protein"
                     /codon_start=1
                     /transl_table=11
                     /translation="MMRIQKMKITLDNINLQLDLLEATADQFHRCQRNGLPLPCTYAR
                     LQEKVMTVGYNLSDVDNGKHVTMKDPIFQRLMVIAKNVDNLKHR*"
     gene            complement(131583..132110)
                     /locus_tag="SRR1747055_scaffold_2_prodigal-single_197"
     CDS             complement(131583..132110)
                     /product="hypothetical protein"
                     /codon_start=1
                     /transl_table=11
                     /translation="MTASLFYAICAGIGIVFLSILYPIWTKNIANGGKWPTSYSNTYG
                     IWERYCNAGYRFTSWVTGNVIFMLPGLLNCANTKIQFVLPFIALFALFIVGANPSGID
                     KDTTRIHCRAAQICAILSTINVGLHGYWTIALIVLGVLYIWSKLWQQKYETLIMEFGA
                     FLIAYLTIIFNYFGF*"
     gene            complement(132222..133466)
                     /locus_tag="SRR1747055_scaffold_2_prodigal-single_198"
     CDS             complement(132222..133466)
                     /product="FAD dependent oxidoreductase n=1 Tax=Clostridium
                     sp. CAG:1000 RepID=R5A4F6_9CLOT"
                     /codon_start=1
                     /transl_table=11
                     /translation="VEKYDLIYVGCGPSTIWSLLHLAKNDYKGKVLIIEQGKDIENRP
                     KTDIQRGYAGAGCFSDFKISFDPTVGGSLAKKISESDFNYYGNLVLKYLNDFLDEKRE
                     WVKGKEYPCKNSDITFVTSNVCHLGTDNGFKWGMVTENYLKEKFEIHFEEQVIDINPI
                     ENANLGDNCYYEVVTDKTTYRTTKLILATGPNDKLTKPLTEKMNLVSLPDHIQMGIRV
                     ESSNEDGRWTDILAHNYDFKFRKTYEHGSVRTFCCNSYAAFIAQETNNGAFISYNGHA
                     YKDKEKFNNKVNFGIMCEADLGLDKDEQIKICKEINSTLPDSPYKILDIVKLRTTSMP
                     KIVVDYIIDFVKELNKIVKIDDAVYYVPEIKLVNKRIVADKTGKIAENLYLIGDVITS
                     RGILQSAATGLILADSILGKKI*"
                     /db_xref="UniRef100_R5A4F6"
                     /db_xref="R5A4F6_9CLOT"
                     /db_xref="tae:TepiRe1_2817"
     gene            complement(133484..134089)
                     /locus_tag="SRR1747055_scaffold_2_prodigal-single_199"
     CDS             complement(133484..134089)
                     /product="hypothetical protein"
                     /codon_start=1
                     /transl_table=11
                     /translation="LSKIEETLGIPDTEAMNEAMSILNVGETDQIDLKDIKKAIDIID
                     ESAKNSGINLLPENTTSEDLEDIEPEENDNSIVESHDNLPSINPAFESEMDDIAEKAM
                     YAHEELLNFSMQASSGKSMGDIASAAAKFLDTALEARREKQKQKLATLRLQIEERKIS
                     LAEKKNFKDLDEEDSNGFQEPSDDKRMKFSSKDRENLLNNN*"
     gene            complement(134090..134698)
                     /locus_tag="SRR1747055_scaffold_2_prodigal-single_200"
     CDS             complement(134090..134698)
                     /product="Queuosine biosynthesis QueD, PTPS-I n=1 Tax
                     =Helicobacter heilmannii ASB1.4 RepID=K4RIZ6_HELHE"
                     /codon_start=1
                     /transl_table=11
                     /translation="MNITKTFNNINFLHIVRNCTSERCSHSIHAHNYKVAVTLEGIPG
                     VNDGMVMDFGLFKGSIKKFLDIFKGAYVMWDKDKEVESFVNKNFDKIIYTNFNPTAEN
                     LSVCFYNYINEIIKHTKFNNGEDLEDLSLKCISVNETRTGQAVYNGFDTRYQSNHGVE
                     VEEFGIELIKGFSDDEVEFMENFEYNENRYWFENPIIEQQVK*"
                     /db_xref="UniRef100_K4RIZ6"
                     /db_xref="hhm:BN341_p0370"
                     /db_xref="K4RIZ6_HELHE"
     gene            complement(134713..135096)
                     /locus_tag="SRR1747055_scaffold_2_prodigal-single_201"
     CDS             complement(134713..135096)
                     /product="hypothetical protein"
                     /codon_start=1
                     /transl_table=11
                     /translation="MLNNFVDICNSYVMDTVEVGHTKFVGGTVDIKISYNAPRNTELD
                     KILFDIIDKLDHSLISTDPDAREVCQRYHYIPVSVDLCSDIYLVINNILNQEKVNKNN
                     IHAKVSELTIDISNGKIGSVFNIKV*"
     gene            complement(135098..135412)
                     /locus_tag="SRR1747055_scaffold_2_prodigal-single_202"
     CDS             complement(135098..135412)
                     /product="hypothetical protein"
                     /codon_start=1
                     /transl_table=11
                     /translation="MQFLKHTQLKDLNIENVHELYDKIISSKQKIEYSENIDEELGII
                     SRKLTCGDFSVIEESQLRVNMVLHIWDSILYKNDYLVDVEDELDKGWLYDTMYQKYLK
                     GI*"
     gene            complement(135434..135799)
                     /locus_tag="SRR1747055_scaffold_2_prodigal-single_203"
     CDS             complement(135434..135799)
                     /product="hypothetical protein"
                     /codon_start=1
                     /transl_table=11
                     /translation="MKENIDLKLIRKAATDNDGVIHAIINGDIKLEDLFEDDELDEAR
                     EHLEFFSNLESQLMNNIDGEDRDDEDDELDEDRMMNGDDEDDDYGFIDPYKYNPYSNS
                     VCADLEDVYSDADLGSGFD*"
     gene            complement(135832..136125)
                     /locus_tag="SRR1747055_scaffold_2_prodigal-single_204"
     CDS             complement(135832..136125)
                     /product="10 kDa chaperonin id=2360164 bin
                     =GWA2_Ignavibacteria-rel_35_8 species=uncultured
                     Bacteroidetes bacterium genus=unknown taxon_order=unknown
                     taxon_class=unknown phylum=Bacteroidetes
                     tax=GWA2_Ignavibacteria-rel_35_8
                     organism_group=Ignavibacteria"
                     /codon_start=1
                     /transl_table=11
                     /translation="MDFKPVLDNIVLKVKKEKEVKQGSVIIPGKSESKTSRGEVVAVG
                     GGIITEEGKIPVEVQVGDIVLYDKTFETEVEVVGDDRFVVVKEKEILTRIIEK*"
                     /db_xref="gwa2_scaffold_1622_15"
                     /db_xref="rbe:RBE_0591"
                     /db_xref="87131563"
     gene            complement(136172..136834)
                     /locus_tag="SRR1747055_scaffold_2_prodigal-single_205"
     CDS             complement(136172..136834)
                     /product="hypothetical protein"
                     /codon_start=1
                     /transl_table=11
                     /translation="MKLLVLKDFNDYQDCDLIIHFANNIDEKLLYKLSEFGKQVIIIP
                     QLLLYCKDSEYNSLKTFYEELCDEYPLIHFLDNDSFAFGGYNFIGSLLWTNFSLFGDN
                     LKIRKEFNKLHYIPKITQPGNNQITNMTPTNWKVLFNESFKFINDSLKGNKNNIILTG
                     FGVIKGDGHSPLFSNDMGLWISENKNNIKCCISVNSNTRITNSIQDIEIHNVLHSEII
                     DV*"
     gene            complement(136899..137777)
                     /locus_tag="SRR1747055_scaffold_2_prodigal-single_206"
     CDS             complement(136899..137777)
                     /product="7-cyano-7-deazaguanine synthase {ECO:0000256
                     |HAMAP-Rule:MF_01633, ECO:0000256|SAAS:SAAS00195886};
                     EC=6.3.4.20 {ECO:0000256|HAMAP-Rule:MF_01633,
                     ECO:0000256|SAAS:SAAS00029421};; 7-cyano-7-carbaguanine
                     synthase {ECO:0000256|HAMAP-Rule:MF_01633}; PreQ(0)
                     synthase {ECO:0000256|HAMAP-Rule:MF_01633}; Queuosine
                     biosynthesis protein QueC
                     {ECO:0000256|HAMAP-Rule:MF_01633};  TaxID=1262892
                     species="Bacteria; Firmicutes; Clostridia; Clostridiales;
                     Eubacteriaceae; Eubacterium; environmental samples.;"
                     source="Eubacterium sp. CAG:76.;""
                     /codon_start=1
                     /transl_table=11
                     /translation="MENKIENIVKFDTRTDTSIIPDTERVKKAVVAVSGGMDSATCLF
                     HAIKLYGAENVVGVSMYYGQRHDVELSKAKSECERLGVKHFELDLTPIFSINKNISAL
                     FKGSEKEIVQDKDYATIMHEKIENGEAPISDEYIPNRNSLFLNILCAIGLQKFENHPF
                     AIFAGIHQDDILKQEGSNVGAYPDCSLEFAVATNKALQLSTSGICYVYTPLVNKTKAQ
                     VALFGVENGMTKEDFNETWSCYKGVEEGRNKQCGHCPTCIDRLHALVDSGVFKSVKDI
                     TDNYDLTEEEAEKYFK*"
                     /db_xref="R7NE73_9FIRM"
                     /db_xref="UniRef100_R7NE73"
                     /db_xref="bfi:CIY_23310"
                     /db_xref="6.3.4.20"
     gene            complement(137918..138430)
                     /locus_tag="SRR1747055_scaffold_2_prodigal-single_207"
     CDS             complement(137918..138430)
                     /product="hypothetical protein"
                     /codon_start=1
                     /transl_table=11
                     /translation="MIVLIDGPDGSGKSTLSKYLIDEKKFSYIHSSIHEDMDRYFNQL
                     SDMLEIARQAHLNVVLDRSILSNVVYVEISGVPLVKQSTTRRLYELIDKIVICLPTKE
                     KYIEQYEKLKSERFEMFDSMTDVYDKYYKLYISKDCNGTTLSDDKVYIYNMFDYNNKQ
                     KEYIEEILKI*"
     gene            complement(138441..138713)
                     /locus_tag="SRR1747055_scaffold_2_prodigal-single_208"
     CDS             complement(138441..138713)
                     /product="hypothetical protein"
                     /codon_start=1
                     /transl_table=11
                     /translation="MAPYIFCIMIPLIYNNPNGTYYYYNDYYECFKTEEKCSKKLSEE
                     KYFLKRFQNGSRIKEEPFCKKELLKKGNQENNISESKEKESCWFFC*"
     gene            complement(138717..139118)
                     /locus_tag="SRR1747055_scaffold_2_prodigal-single_209"
     CDS             complement(138717..139118)
                     /product="Pyrimidine dimer-specific glycosylase n=1 Tax
                     =Chlorella virus RepID=Q9WH46_9PHYC"
                     /codon_start=1
                     /transl_table=11
                     /translation="MTRINLVSVKILPDQHLIAEYRELPRVIKQNMNLKDAPEKYCLG
                     KGHMKWGRKHSLFCLKRFKDICEEMTYRGLTVNYPYNELEGYYNKNCPDNIKNDYIPT
                     DDDLKLSKERITQKILLKPNWYRYTKRERMI*"
                     /db_xref="UniRef100_Q9WH46"
                     /db_xref="Q9WH44_9PHYC"
                     /db_xref="Q9WH46_9PHYC"
     gene            139324..140508
                     /locus_tag="SRR1747055_scaffold_2_prodigal-single_210"
     CDS             139324..140508
                     /product="Transposase n=1 Tax=Prevotella sp. CAG:1092
                     RepID=R5PTP0_9BACT"
                     /codon_start=1
                     /transl_table=11
                     /translation="MLLTYNIQLKTSPENLSFWRDILTQQHDCVNYTIKYILDNNIML
                     ALKIVHHGLYYKLREMYPNLVSGVILTSMREAIQLIKITKSQAKTLGQDEPKEIIKKK
                     YSMRLTTDHYSYLTQNSIKLIGATKFHRDTYEFILYPKVKELFEKYTVKDPLIFLRND
                     KLYLAVSFDVPEPIIKNDKILGIDLGCKRLVTTSNGQIIDNKKAKARKRQIRYLKRIF
                     KSKKRYQHLKKLQHKERNFNKNYTHWITNQILKLPEATYVLEDLTAIKKTTSKKDGHK
                     RTSHNNRLSQVPFYLLKQILTYKAQACGKQVVTVSPAYTSQIDSQTNKRDGQRVGCRY
                     YSKSGLIYDADWNAAINIKNRFEHPISKEMDVKPLHYLIGRVSSITQMFTEKSLEQTM
                     NQ*"
                     /db_xref="UniRef100_R5PTP0"
                     /db_xref="R5PTP0_9BACT"
                     /db_xref="tvi:Thivi_3672"
     gene            complement(140524..140982)
                     /locus_tag="SRR1747055_scaffold_2_prodigal-single_211"
     CDS             complement(140524..140982)
                     /product="Uncharacterized protein n=1 Tax=Cronobacter
                     phage vB_CsaM_GAP32 RepID=K4F6W6_9CAUD"
                     /codon_start=1
                     /transl_table=11
                     /translation="MANWYSLIKQDLKNIIPAMEFFEKEITEAEEDVKIKGRLLDTAA
                     QLSGIFEYRFSQLQQIEAILKYLEILLDEEESKLYKKYNEGYQRMLSESAKHEYIKGE
                     PTYSALKKYIIDISYVRNQYIAISKALDVKNFMISNITKLKTAGVDDFEV*"
                     /db_xref="UniRef100_K4F6W6"
                     /db_xref="K4F6W6_9CAUD"
     gene            complement(141086..142969)
                     /locus_tag="SRR1747055_scaffold_2_prodigal-single_212"
     CDS             complement(141086..142969)
                     /product="Chaperone protein DnaK n=1 Tax=Candidatus
                     Pelagibacter sp. HTCC7211 RepID=B6BRK3_9PROT"
                     /codon_start=1
                     /transl_table=11
                     /translation="MSKILAIDLGTGNSCMSIWEGSNYKVIENSEGERTTPSFVGITD
                     SGELVGKSAKNQSIVNPEKTIYEVKRLMGANWDDPKTQADIKRVPYKCVKGPNNTVRV
                     EINGKQYSPEEISAKILGKLKADAEAYLGEKITEAIITVPAYFNDSQRQATKDAGKIA
                     GLEVKRIINEPTASALAYGLDKNKNGNVLVYDNGSGTLDVTILDIADGVFEVKSTSGD
                     THCGGSDVDNIIIKYVNEEFMKDNPSIDLTKDKMALQRVKDAAEKAKIELSNALETTV
                     NLPFITADSTGPKHLTVKLTRAKFESLIESWVDKTLESVKTALKDAGLDKSKIDHIVM
                     VGGSTRIPLVQKKVREFFGKELDKSVNPDEVVSAGAAVQAGILQGDGKSDILLLDVTP
                     LSLGIETVGGIFTKMVDKNTTIPTKKTQVFSTAEDNQPAVTVRIAQGEREFFNDNKLL
                     GQFTLEGIAPAPRGIPQIEISYDLDANGILTVTAKDKGTGKEMNIRITDSGKMSDEEI
                     DKAIKEAEANKEADKKRKEKVELKNQAESMVYNFEKQIEDNKDKLADSQDVIDEIKKK
                     SEEVKSEISKEDFDVELVKKLLGELSTSAMKIGEKLYKQPEAQPEQTSEQTTENVQDA
                     ETV*"
                     /db_xref="UniRef100_B6BRK3"
                     /db_xref="B6BRK3_9PROT"
                     /db_xref="apm:HIMB5_00013490"
     gene            complement(143073..143540)
                     /locus_tag="SRR1747055_scaffold_2_prodigal-single_213"
     CDS             complement(143073..143540)
                     /product="acyl-CoA hydrolase n=1 Tax=Leucothrix mucor
                     RepID=UPI0003B33FC0"
                     /codon_start=1
                     /transl_table=11
                     /translation="MLEKLEDKRYKLERDWAIGSSLTNNYWISNKDMNPQGDLFGGTL
                     LSYVDETIAMLCIKTTCRKCVTVAVKDVHFIKPVKVGDLLIITTTISKVGNTSLEVQF
                     TSDRMNIHSVPEKVAEGTFVMVAIDEDNRPTSEWSENCRLQISKENSEEPLQP*"
                     /db_xref="UniRef100_UPI0003B33FC0"
                     /db_xref="A0A0D0K075_RHIRD"
                     /db_xref="azc:AZC_1620"
                     /db_xref="UPI0003B33FC0"
     gene            complement(143518..143961)
                     /locus_tag="SRR1747055_scaffold_2_prodigal-single_214"
     CDS             complement(143518..143961)
                     /product="hypothetical protein"
                     /codon_start=1
                     /transl_table=11
                     /translation="MVRSVSRKWKTKKFEKDVVRSLIGEKTFKENFAKDKKLHTKWQI
                     EDMMTSLAEAYFDYYDGRICWGAIVQALKSGNPPKYVLKDLEMNDVKHREDTTTLRGN
                     RRVIIKTADIEKYRQYTVDDIESVRKSIRLRNKNEQKENVREVRR*"
     gene            144073..144480
                     /locus_tag="SRR1747055_scaffold_2_prodigal-single_215"
     CDS             144073..144480
                     /product="hypothetical protein"
                     /codon_start=1
                     /transl_table=11
                     /translation="MQFLELMEAVRSTVTIEAKLISKRIDGIINKDYYLIYLPTGEKK
                     RNKLEISVTKEQYYSVDIGDIDYIEFHNKMFSDKLVMNKNWIGGGVMDECVTSSSIAS
                     IALPSGIGTRFRADKNTWKKTAKEINKDIKRGF*"
     gene            144481..144990
                     /locus_tag="SRR1747055_scaffold_2_prodigal-single_216"
     CDS             144481..144990
                     /product="hypothetical protein"
                     /codon_start=1
                     /transl_table=11
                     /translation="MSGYTQEDINECKKILEAYESCFTNDDWSEAPKIPQRPQFNQAQ
                     PQPKLYDPMSIFDGYESTINQSGPEYVVVTVGEGANQRHNVKNPRTNQLMGSYVLVEA
                     ANKISKYLNEGKTAYDPSIIEVVMKDQKFTNIIKEMQQVKNTSLNESVMKSKFEELKK
                     KALEIKKSI*"
     gene            complement(145154..145408)
                     /locus_tag="SRR1747055_scaffold_2_prodigal-single_217"
     CDS             complement(145154..145408)
                     /product="hypothetical protein"
                     /codon_start=1
                     /transl_table=11
                     /translation="MIVVINENNTNQIKLLLDGNYAELYGNKFQLKIRNYLFVVPRDF
                     KKVRGKIVENYAENLKAQVSYVMTAYRAEEVIRQQMLKQR*"
     gene            complement(145405..145629)
                     /locus_tag="SRR1747055_scaffold_2_prodigal-single_218"
     CDS             complement(145405..145629)
                     /product="hypothetical protein"
                     /codon_start=1
                     /transl_table=11
                     /translation="MRNIDKKITELEQIIKDINNKSDFATRHPYVTKDTLKSDALIIC
                     NTLSRLPANDTAQYRGRMMMLLAQIERMSR*"
     gene            complement(145713..147692)
                     /locus_tag="SRR1747055_scaffold_2_prodigal-single_219"
     CDS             complement(145713..147692)
                     /product="Probable acetyl xylan esterase AxeA n=1 Tax
                     =Parabacteroides sp. CAG:409 RepID=R7JC54_9PORP"
                     /codon_start=1
                     /transl_table=11
                     /translation="MTISVGNLIVAGGATVDTSEVLSALNKQGLKVWVGTTSQRDALP
                     ENVKNDDKITFLTYDSEEDIYLIVDTIISYSKTWSSVKISTELAKKINSSDVYTKTEV
                     MSLINAKVASALKYKGAVATTAALPSSGQENGDSYYVQADGYMYAWSDDYSDWQALGS
                     ATDMTDYYTKSEVDAIAADLAVKFQYPTMPTADSTTVGKIIQYTGADTNDYKNGYWYK
                     GTDNGDSTYSWTVYTDDKYALSIYSNDLQLTYEGSTYPTTSALITQLTSDIIARKHSS
                     GTVGGNIAITWTGKSCITGSYSIHSSGAGFVVLDFENAQDGNKHCVYYISNGSATGIT
                     WSNLATASDVTNYLKDKMSCYTWGTDKTLRAVFYEVTDRGIMPDTTDAVGKRIIARYG
                     NALINRITQVSGTKSFYWDNTLVLSCPFNDDTTKLTNVLEIFVGTTGWQQFATVSSPQ
                     NGWITITSVSGSTANATATYNKIGIGDLVNVKIDSGVLFIPSWWGTVTGLSSLGITHI
                     QNVQGISGECHILARVCENVDGSIYLDFLRDSGVATKSDLGYAKFPSITANSSQAVKI
                     TRNSISSGSGRYVDVFGNVFMIGVGDQLDRFSVVKISAPNLPYDVLTFARDATAMYIY
                     SNTYQIHFLELLGDLSYEVIAKSAIPAGAETVTIQ*"
                     /db_xref="UniRef100_R7JC54"
                     /db_xref="R7JC54_9PORP"
     gene            complement(147712..148188)
                     /locus_tag="SRR1747055_scaffold_2_prodigal-single_220"
     CDS             complement(147712..148188)
                     /product="hypothetical protein"
                     /codon_start=1
                     /transl_table=11
                     /translation="MTAIFRNGKKYGGTSNASIQIDNALSTTSTNPVQNKVVTEAIES
                     LKLPTFDARYAVNGTLNKTIDFKTLFDISSTYGYRDYAFRVTACANVYGQPTNSVVEY
                     IFAAGYDPSASDKFNKTIVVEQNTAIGQSLTLDNDCVLSWTANSSVSVCSIRVDLI*"
     gene            complement(148203..149963)
                     /locus_tag="SRR1747055_scaffold_2_prodigal-single_221"
     CDS             complement(148203..149963)
                     /product="hypothetical protein"
                     /codon_start=1
                     /transl_table=11
                     /translation="MSGQIFQGNHLIAETNDAPLGFEQGGIEVTQAQYDQLVEDGNVA
                     EDTNYYITNDDSEPSNENIVDWFNASTMNQNMFLGENGSENENGAWMVSDYIPVKNGD
                     CVYSNSSNRRNSLAMCHVYNANKDWIGAVQDNSPTNGYSGKCVINFPTAAYIRVNVCK
                     AWFGTDDKYNFIVVEYNRESRKGFEIVVDQSVRDSKNFVYDTFCKGMYLAYAMGDCTL
                     RVKGGTYNMLTDWPTIFPSYFTALEYKGHWLGNNIKVIGENHPLLKWLNESADPWITD
                     IMSIFHSAGSYRLENIDMEVENIRYCVHEDTPAFEANLSLAPAVYPTEYYAEYINCNM
                     KHNGSSSQTYSAPCCIGAGTSPHGHTLISGGTYNSPGNEIPISYHNHGMQDSSGTPAS
                     SQTEYITVENIILPDNQCIQGYGFSETGSTIRFTITGCGFTIPPKVVGNAAKVNFGTM
                     SDCQSLAGGYNQYENFTGHYYGGKPVYRRFVRELKTTEWTAVTGGYEASNLNLQDFSI
                     SNLGIVFRFEWNMYTNSDYAWSQMQSSPDSSIWLDARVLKDTSTGVGYVQVSGKSPYQ
                     YGGANGVTFQVYIEYTKSTD*"
     gene            complement(149985..152027)
                     /locus_tag="SRR1747055_scaffold_2_prodigal-single_222"
     CDS             complement(149985..152027)
                     /product="hypothetical protein"
                     /codon_start=1
                     /transl_table=11
                     /translation="MTNGISINAGFEFGSAQPVDSRLVLTTTEMLNADVNRFPDPYFA
                     INADDRFLYIYSSNNTYSETTGYFKKYTSDGGKAQWYGTEEEYQELPIATQTDTSIVF
                     YRYGSDSEKNYVVSDHSIKQENYMTEANYQALETKDTNTVYLTPGHVRVGETNIVTNY
                     NDCLARAKSTGWWHYGESTNLPPGLLRSGYIPQKIVFLGNSFTAHRPVEEGAPEGYVW
                     TVYDWRAMAASTPTSDWTQIVRNKLKEINPELKAYKASVINWEGGTTGQRSYNLIKDD
                     ESCAEIRDDGGHYLAGTTIDDILTEDVDVIIWQAYENATAPTESTAEGFTNDYKNIFD
                     ALRTKCPKATIYDYCGWWSDYMKDQCITCACAIKDVQMINQWETKLPAWADSVKPTLE
                     AQVGDEIYDAEGNVICTVDNMVAGHANDLGHKYIAFYVLNRLFNGASSTIPSLALGAS
                     QDDVDAAGFFDANDYDCAIYYNATTMASYNPSTLTDFDHIYFEDSLSVLYTFDNVRHC
                     VFGSKLLEKRAKYGAAPTIQTIKAYGSTYYGAITLQRTWLPDIVANAQWRDWIIETNS
                     YFTNELNSTTNTNEFTSFSGFNNLIVKTGSVHSKTTGPINFKEEFPNACIFASVQDKS
                     GGYGGTAPNLYRANYVIACRVDNKGSLYVHTMEIKGDGTITVDATVPEIAWIAVGY*"
     gene            complement(152205..155006)
                     /locus_tag="SRR1747055_scaffold_2_prodigal-single_223"
     CDS             complement(152205..155006)
                     /product="Uncharacterized protein n=1 Tax=Marvinbryantia
                     formatexigens DSM 14469 RepID=C6LG73_9FIRM"
                     /codon_start=1
                     /transl_table=11
                     /translation="MAGIKINAPFELGAAVPVDTRLTLSKAEMLTVNDNVWPSKYLTV
                     CSDDGAIYLYDKTNEMDVETGKFRILSTDLSNCLEKVSTMPVAQEGKAYCYTGADTAD
                     YKNGQIYAAGLTTVAGASGNGFHTFDKGDNGLVLATAEGVDTIAVGTKVLVQYDTENH
                     YYVFDTIVEDATDNKLYPSSKVGEAEYECQTSSVNTSYADSYNVLAWVPGIKDAYDKI
                     EERLEKVSVMPNASLEDYENHKVVVFNGTDTTEYKTGKTYKADKIQSLSGTFYETYNG
                     YYSIYTTSSTLVDGMSAYCTVDTDFGTGLVKVVLHETATTGQFVPNDFDPAHYTFNSN
                     DTSSSPTSSLANVIDWVNANDISDDLLVKLDKRNTTWISEHQYPTEEDLNYMFLAEQE
                     YSYGGLGIQKGYVYQVGAKEVAGTYYDWYNGYNHVYTTANALADGIDVIYATGWKTTL
                     VEDSDNPGEFYVSGHEGNFLYKYTSDNYWGTSDSVEMHVWSSVTYDELASRVEKIAVF
                     GTALNRDLGRVGLYTGETTTSAPIYVHGHFYECKLVSNVPEWVELDTEVDDYDHIENR
                     PLELTRGVELYNDTVTLDAGDTTSVTLTDKVLVADKKYVISVDGTEHEYTATLDSSDD
                     SINIDASDIGIVISTADAATDSTMTLTNSQFSADPAIIVKEANIVNVNPDYEEFFDNL
                     GKESALSTDVTANTTVGGFEEDDVAPEGMTFTQFATKLLHVYKEPTLAFTSTATTYLL
                     NKDGGVVEQPFTLTATATKQDLDIVETWIEDAEGTKLATGTTTASYIVETNVYDDVSY
                     KAFTKDAKKTIAPKTIAYEFIYGFFKGTSATVPEASADVKALTLDLTKKAKKEYAFTA
                     SNQYLTVAYPASYGNLTKITDQNGFANLDAWNKTVVAVSMNVWDDTEGDYVATDVNYN
                     VYTTNDKITCSNFKYTFEF*"
                     /db_xref="UniRef100_C6LG73"
                     /db_xref="C6LG73_9FIRM"
     gene            complement(155025..156782)
                     /locus_tag="SRR1747055_scaffold_2_prodigal-single_224"
     CDS             complement(155025..156782)
                     /product="Uncharacterized protein n=1 Tax=Marvinbryantia
                     formatexigens DSM 14469 RepID=C6LG73_9FIRM"
                     /codon_start=1
                     /transl_table=11
                     /translation="VAKIPGKGIQIGSNFSGRFRKPLDDRFTFDTLAEMASFPESALY
                     DSIETYNVATKKYYRYFSSNDIDPTTGKWREITGYSSDEIDELLSKKQDIIAVDTLPA
                     ITGSSDKTYAYLYKGETTSVAPIYIHGHLYVIGTDNKYHDAYDVYTKSEVDTLLDEKE
                     NIFMYDTMPEPSVDILNRVVQYIGETTSVAPIYKEGHFYKCKFEDPDYVWLDLNDFYT
                     KSEADAKFQDIIQYEVLPVASEDLEGKVYQYIGVEAANRKVGSFYQCVETSTDVYDWV
                     ELQPEVESIQKETLPEPSLSLVNKIYQYIGPNVLGGVQKGYFYICVEDSENPGEYIWK
                     QKNVQPSAEGGSTLERDITANVNVGGVTSGKTFLEGTSITDVLESILVKPVYQTVTLT
                     LSEDLVQKIGTTISSVDMTAVIVKGDSPITNAKYYVGASLVDTKDSTTDPGIVNGGTY
                     IYEYTTPFSIDTTFKVDVLAGDHTETATKKIQFVNPYYTGSSTTSTIADFTGLTEEIV
                     VKNAKKEVTYGVTDNKYLVFAYDKSYGSLTSIKDENNFENIGSWNKSELTVDGQDYFV
                     YITQLPVTIETTFKYTFII*"
                     /db_xref="UniRef100_C6LG73"
                     /db_xref="C6LG73_9FIRM"
     gene            complement(156865..157563)
                     /locus_tag="SRR1747055_scaffold_2_prodigal-single_225"
     CDS             complement(156865..157563)
                     /product="Uncharacterized protein n=1 Tax=Marvinbryantia
                     formatexigens DSM 14469 RepID=C6LG73_9FIRM"
                     /codon_start=1
                     /transl_table=11
                     /translation="MPVLDVCYLKQYAGAALPGTGSSGGGSGQQATIAVSMSASKNGG
                     TFEKGDSSLTNIKFTITVTEVNPSRYPITSLKLYNNGTVINTFTPVSGQRTYEYTVPS
                     ITTNSSIKVEAKTSVDTATKTIVYNFVDAMYYGVQLNFPTEVELKSMTKKISGKGPTS
                     LTYTTDDSCCIFAYPASYGNLTSITDALNFEYINAFENTELDITTPAGETVTYKVYKS
                     DQATISDFKYNFKW*"
                     /db_xref="UniRef100_C6LG73"
                     /db_xref="C6LG73_9FIRM"
     gene            complement(157580..157855)
                     /locus_tag="SRR1747055_scaffold_2_prodigal-single_226"
     CDS             complement(157580..157855)
                     /product="hypothetical protein"
                     /codon_start=1
                     /transl_table=11
                     /translation="MDIKNLELKNTEWKALSELLGEDLSSGTTYYINNNRSVPFWYIE
                     TSDTPDEEVEGSLNKARQLIYKVASSTLYVRMSPDHVTTIDVDQVEE*"
     gene            157939..159975
                     /locus_tag="SRR1747055_scaffold_2_prodigal-single_227"
     CDS             157939..159975
                     /product="hypothetical protein"
                     /codon_start=1
                     /transl_table=11
                     /translation="MIDKLFESVYNLFEEDEEKVNYERSDVEISPVIYSVELYVNDKL
                     QEDYYEKFENKDEAIEYGKKLLNMIGKDEKFTVSVLSYNTESGKIKVEWRETNQKWGE
                     GFFEADENDEMKSILESTGYYDELSDIHNTGLAGNYDKTLEKVSKEDYKELKDEKAVQ
                     VEGLNESISKEAQEKLWRSGFLFDFDQYSWGPEDEREYVKSYTDKEHNISWEPDKGYD
                     SKKDMFRMQGDPSKKLYSLDEIIDIKKGIKKLESITESDDEESVSYQIDIMSSDEDGR
                     TKEILDEKRFEDKDTAIGYAKEQLKQLKSEYYDVFADLYRVSPILNYDTKEYEESFET
                     IAQIMSNGYVELLESDENNKMTIMDFCDKMELTKDHGSLIMDKLDCDDWDSTKFTTQE
                     LYKAMDDCKDTDRDNWDKLFESMDYNYIKMDYLDDHDRETAIKKLIEIGEATDREDAE
                     IEIDDWDEEDELWSNDEEDLNEGTEDLHKFETKNWSKDDEKRLYNLSRKNPQEMSDDE
                     WKEFQKLEKRSSKENKKWVKSLSEDTLRDIVHPVQAVSIDAIDRIIKKYGYDITDVID
                     ISEQDGNHEYNCMLEIFPDFEHYGEKNLDKDANILEKTLKNKLETNNIKVKHPHDSNG
                     LNVYFYYSESLDEDTVKQNNKWVNKGKEGTHGTFKTKKEADAQRKAMFANGYKC*"
     gene            complement(160032..161726)
                     /locus_tag="SRR1747055_scaffold_2_prodigal-single_228"
     CDS             complement(160032..161726)
                     /product="Large terminase protein n=1 Tax=Escherichia
                     phage PBECO 4 RepID=L7TQC5_9VIRU"
                     /codon_start=1
                     /transl_table=11
                     /translation="MDEELDFEKDNQQEIELPEDIEGKEIPGKDFIIDSSIKKPYEED
                     RLYAWQIEEIKKCKDVLYFVENYCWVKGGQGVEKYKPLPFQVDLFKCFSPEAKEKGIK
                     DLILIWSRQNGKTISVALLILHQALFCGSNKDYLVLANTLSQAKEIIERIKLAYEYLP
                     KWLKCGVLIYNQQSVKFDNGSRIVARATSASASRGLSPVLVYSDEFAFVEPATLQEEF
                     YTAMIPTLSRTNGRLIISSTPNTDYDMFAQIRRGAENYIDDNGQDLPEDGPGYNGFKA
                     LHANWDAVPGRDEEWKQKKIRQLGSENQFLREFECQIVGFDNTLIDGKKIKVLAESVR
                     YQSPIEVTENVKWYRPFEKDKKYIVALDPSTGVGGDFAAIEILSYPGLEQVGEWMSNK
                     LPMEEQTYLLKRILSYINDSMKNLGVDEPEIYWTYENNIGDTIKTIISDIGLDVFSGE
                     LVSEPKHPIGKYGLLTNHKNKMDASLKLKNYIERDKLKLHSKELVKQLSYFVRNESGF
                     AAKSSEHDDAVLALLLCVRIIERLKQWDDDILDDVLDDEDDYAMPLLPSCSYNPLR*"
                     /db_xref="UniRef100_L7TQC5"
                     /db_xref="A0A097EWW4_9CAUD"
                     /db_xref="L7TQC5_9VIRU"
     gene            complement(161789..163192)
                     /locus_tag="SRR1747055_scaffold_2_prodigal-single_229"
     CDS             complement(161789..163192)
                     /product="Uncharacterized protein n=1 Tax=Escherichia
                     phage PBECO 4 RepID=L7TLA0_9VIRU"
                     /codon_start=1
                     /transl_table=11
                     /translation="MVAHVDYWFSGTIRNYMLAVCRVFCNFYVDTQNKDEKGKAILRR
                     VPCRYATSDRTVASILTGNSSNFMLAAPFMILTLSDVNMARERTQNPSAINNEQSVMR
                     RYDPETSTYTYDRGNGYHVQRLNPVPITLTFDLNIFTTKQINKQELIEQIRLIFNPSV
                     DLQLSTNSLDWNWTNILELTNIKYSNLTYPISGSDFDVATLTFKVEGFLCPPAKVDIQ
                     KNIQHIITNIHENIEDPTVYAFENCARSESTPGNHLFKIEGDRVQLLDSDKAPSKKTW
                     KQLLDLYGFYEPNVSKFKLRVLYDDRNKDGLEVVGTMLIDDDSNMMTWNIDKDTLPEE
                     TMLPVNGIINGHKQFPKKDLAPAIEGQRYIMIEEPVGSGSQAWGQFKDSDGRDIQQVN
                     VGDIIEFTRGVWVRTFNSLINDKIEYIYNISDKKMYEWNASEGWISLLDGIWPGSRVK
                     LILNPISEEYSIESNED*"
                     /db_xref="UniRef100_L7TLA0"
                     /db_xref="A0A0F9QMH4_9ZZZZ"
                     /db_xref="L7TLA0_9VIRU"
     gene            complement(163198..164670)
                     /locus_tag="SRR1747055_scaffold_2_prodigal-single_230"
     CDS             complement(163198..164670)
                     /product="hypothetical protein"
                     /codon_start=1
                     /transl_table=11
                     /translation="MGLLSNIPGFDNFANSDVTNSVTKYTDIVPNVNSTETRGRFDID
                     TNDWNIPKMTHQFYVVFKINEDAFSEKSYAGKNIDQVKKLQLSSTTIADNLSLAISEK
                     ASLEKLLKINKEGLSANLWANPEQIKKQIKSQEKKLAELNSTIKDCQNKTAYNNSTQG
                     GYSTPTTLSDYTDSNEGLSDKFKNGSQNIIFWDNVRDNAQRYSDISSMMVKGCDKPSW
                     KNDTKTYNQYNRKRLVSGKVQYSPVKVTFHDDVKSIVDKLLAYQLALYDNTYLMKGDD
                     VYSQFSQLDRFMNFWDDKGWGADIYSNTNIFKRVHIIEWFKNKCTFWTLHNPKIIDVS
                     YKGLSLENSGTGEITVTFDYEGLDNTAAKDLGQTSANIASTDFSLEPMLGGQITPEIA
                     EAIRAQYENNAQSILNGVMGMVDAYKNGGKVKDILSNAASTLGLGEELDAVKQITSIP
                     KNIKDKGLGNVAWDQVANPASVTGKLSNFTNSISKIIFKG*"
     gene            complement(164761..165108)
                     /locus_tag="SRR1747055_scaffold_2_prodigal-single_231"
     CDS             complement(164761..165108)
                     /product="hypothetical protein"
                     /codon_start=1
                     /transl_table=11
                     /translation="MRVITKIKRKLSFEARTIKFINDYKAYMDAFSNKMKNQTIQKAE
                     FLRAIIRIKSSLVAFKNNKINYKKTKNKAYKKLIRASIRSIIKDKKLIRSIIEQNHNY
                     YTYVFMNGLQKVK*"
     gene            complement(165110..165772)
                     /locus_tag="SRR1747055_scaffold_2_prodigal-single_232"
     CDS             complement(165110..165772)
                     /product="hypothetical protein"
                     /codon_start=1
                     /transl_table=11
                     /translation="MKNTHSDNSSKSSYISMMFLSVLAFILGFGVILDGMLVYDLPFF
                     TSISESATTGAMTGMILPFVLGGMSIYFAGYRGYDLIDRICAKVMGLGAFGVAMQLCL
                     SEYIENYEKVGLFGLSPSNSNIVHSVSALLLFGTMIYWVGCRFTKGVGDDDRTNMKKW
                     RNRVYKTCALLSLSGVLFFIIGPVLGVKASVWIAEELILLPMAVAIFTKAGGWLKDAE
                     EK*"
     gene            complement(165840..166715)
                     /locus_tag="SRR1747055_scaffold_2_prodigal-single_233"
     CDS             complement(165840..166715)
                     /product="Putative uncharacterized protein n=1 Tax=Vibrio
                     phage KVP40 (isolate Vibrio
                     parahaemolyticus/Japan/Matsuzaki /1991) RepID=Q6WHL9_BPKVM"
                     /codon_start=1
                     /transl_table=11
                     /translation="MKHVLSELFYSVQGEGKYTGCTSIFIRYFGCTLRCPGFSRPRTE
                     GTKENAEVKNIIDNLQQYEGKDIKDFPLVKTGCDSYISTYTCFRKWCKEYTTEELIEK
                     LKSIKPVTNVWENVHLVMTGGEPLINQLQIIELIGKLIEAEHIKKLHVTFETNGTVEL
                     KPEVKEKMNQLSDKVEWLFSVSPKLSISGEPREKTLFADRVANYNRDLKNSALYLKYV
                     ARNSEDLKDVIEFTEAYNKAGVNYEDIYLMPEGGKVSDEVNFTNKEIADICMKYGYRF
                     CLRAHLVLFGNAWAT*"
                     /db_xref="UniRef100_Q6WHL9"
                     /db_xref="A0A0D4DBF2_9CAUD"
                     /db_xref="cpel:CPEL_1528"
                     /db_xref="Q6WHL9_BPKVM"
     gene            complement(166749..167051)
                     /locus_tag="SRR1747055_scaffold_2_prodigal-single_234"
     CDS             complement(166749..167051)
                     /product="Uncharacterized protein n=1 Tax=Azospirillum sp.
                     CAG:239 RepID=R6JT07_9PROT"
                     /codon_start=1
                     /transl_table=11
                     /translation="MEDNQITPEQEVQQLMLDFAKENGYICSEYLPNIAKAKVRFFCK
                     DGEFNWKRCPCNKDNPNQYCGSELCKKEIEENGVCHCNCYKKLISKKDSDIEKKED*"
                     /db_xref="UniRef100_R6JT07"
                     /db_xref="R6JT07_9PROT"
     gene            complement(167041..167682)
                     /locus_tag="SRR1747055_scaffold_2_prodigal-single_235"
     CDS             complement(167041..167682)
                     /product="Uncharacterized protein {ECO:0000313|EMBL
                     :KJR43599.1};  TaxID=1609970 species="Bacteria;
                     Nitrospirae; Nitrospirales; Nitrospiraceae; Candidatus
                     Magnetoovum.;" source="Candidatus Magnetoovum
                     chiemensis.;""
                     /codon_start=1
                     /transl_table=11
                     /translation="MQFKTHTEKELFKKIKETYLLGDKNIKPYEHAKLSFKRFKADDV
                     VPTQYYFFHDSVYNLLKLQKKFRENQLDILNLYGYVNFYNDELKKEITMIPPIIENID
                     GQNLLIDGTHRIILSKVLNEDINCIYIENSDPKYYPYAVANPNGWKDVQEFDNETPDG
                     FVTRGHRYEGNYRWYCRMFNFEGEVQIPRTATLKTDNYYREMLTKIKEEENGR*"
                     /db_xref="A0A0F2J5W5_9BACT"
     gene            complement(167684..168208)
                     /locus_tag="SRR1747055_scaffold_2_prodigal-single_236"
     CDS             complement(167684..168208)
                     /product="hypothetical protein"
                     /codon_start=1
                     /transl_table=11
                     /translation="MILWFDMDGVLDNFNDYADKLSPNRGKNKDYSELTEEEKRVRAV
                     FWDDTVKKDPYFWKKLEEIPNINKLINYSIRKFGVENLNILSSIPKHVSEDYKNIIKQ
                     CKLDWLDEHFPYIFENIVLCEGKKEEYMIGKPKENILIDDRPYNIQKWIEKGGIGILF
                     KSSEQALEELKKVI*"
     gene            complement(168205..169749)
                     /locus_tag="SRR1747055_scaffold_2_prodigal-single_237"
     CDS             complement(168205..169749)
                     /product="Helicase n=1 Tax=Enterobacteria phage
                     vB_KleM-RaK2 RepID=H6X3S5_9CAUD"
                     /codon_start=1
                     /transl_table=11
                     /translation="MDIILQDEVNCRLNPLPPEIYRELDKKLRIFLPYARYSPQYKLG
                     LWNGYKSFINPGGYTYINLLDEILPVLQQHNIPINLVNNRKNTIKFKFDHIDENFLSE
                     YKWPKGHRLEGQPIHLEEHQVRAINSLLDNPQSVLEAATSAGKTIIFSAICKVVEQYG
                     KILLLVPSSDLVIQTYEEAKIIGLDVGRLMGAKYREIDHQIIIATWQTIMHTESQAKG
                     IAKGNYDISSDMEKLRKEELEELLDGLVCVIADECHDLTGNEIFKQFTNIFKDIPIRW
                     GMTGTVPKKNFEQINLRLSIGPVVEHIKSKELQDKNFLAKSNITIIKLQDDFNPNKGL
                     TLLEKKNHKGWTIERDYLKSNPKRIEFISNLIKTISQNGNTLVLVTSIDMGKSINDYL
                     ISSNIDSVFLSGSDSNVKRKEEYDTIKVEDNKVIVATQQIASTGISLPRLFNLVFVDF
                     GLAYTKTMQSIGRGLRLAKDKTSVEIYDISSDIGSSKKHLKQRIDYYKENEHPYKIID
                     VKDWKK*"
                     /db_xref="UniRef100_H6X3S5"
                     /db_xref="H6X3S5_9CAUD"
     gene            complement(169839..171983)
                     /locus_tag="SRR1747055_scaffold_2_prodigal-single_238"
     CDS             complement(169839..171983)
                     /product="Oxygen-sensitive ribonucleoside-triphosphate
                     reductase-like protein n=1 Tax=Desulfotomaculum
                     acetoxidans (strain ATCC 49208 / DSM 771 / VKM B-1644)
                     RepID=C8VXR8_DESAS"
                     /codon_start=1
                     /transl_table=11
                     /translation="MDSTIKPIKVNYSKVEYEVEDDEKLFQNELDKITEQSFADASTT
                     RTIKNIKETLSKHIKKKYNIKDKNELVSKVNKILAIHGMSDEYFDPMQRFSKFTTDKL
                     NDTSVDANANKNELSARGSLKEAETPFDKLIGYDYLYRVMKEIYGQDEAKRLSGEMYD
                     LSLALSDSSCILIPYCYAMDATKLVTIGREFGVLPSKPTHSVDSYIGCLLETIHQLSN
                     HLAGACAIGSFFLDITHLLIYRHRVSLDRIKNDKEIRKFLENKFQHFTHSVNSLSRNG
                     GVESPFTNVSIFDKEKLNTLIADYDWYFPKKVQVLVDNNLGGEDYKLSEEEYKKFVID
                     YIFEVQKVFVDFFDKGDPSSNGLQYRFPVVTVNLTKRQNENGEYYIDENNELLDFISH
                     KDIARYNIFSSLGTKVASCCRMINDIEMMDLGSTVNSFGGSGGVSLGSHRVVTLNFAR
                     MAYEAESYDNYLEVLNERVKSAAKILKAHKVLLFKMADMGQEPFIKNGWINMKRMFST
                     FGVLGLYEAVKILKERFDHKEFNYSKDILEHFSKFCKDAAKEEDIMFNIEQIPAESMA
                     PRLATCDRILFDNPYNLDKIYANQFVPLWEDVTIYEKMDREGEMDHYLTGGSIAHIQI
                     GSDVTSNQAKKIIQYATKAGCEHFALNAVYTKCEDCGNVIKSKEHKCPKCGSENVTQY
                     TRVVGFFTPVSSWNKDRREWEFPRRKFIDITK*"
                     /db_xref="UniRef100_C8VXR8"
                     /db_xref="A0A0F9Y6F9_9BACT"
                     /db_xref="dae:Dtox_1878"
                     /db_xref="C8VXR8_DESAS"
     gene            complement(172004..172546)
                     /locus_tag="SRR1747055_scaffold_2_prodigal-single_239"
     CDS             complement(172004..172546)
                     /product="hypothetical protein"
                     /codon_start=1
                     /transl_table=11
                     /translation="MKSCKILYPIQTSFLDYPDNQSLALVICFIGCEHNCPGCQNKKL
                     QSLDYSNGVLEFESFDEMKSFINQNILNLLKRNHTNKIVFSGGDPLMLNNREFLDIIL
                     QTLPDDIDVCIYTGYVIDRVKEMNLHFDKIKYFKCGPFVKSLSRESYKNDIEMCLASS
                     NQGIYDNKFNELSNNGILKF*"
     gene            complement(172580..172744)
                     /locus_tag="SRR1747055_scaffold_2_prodigal-single_240"
     CDS             complement(172580..172744)
                     /product="hypothetical protein"
                     /codon_start=1
                     /transl_table=11
                     /translation="MLTFVMKDGKKLVYYGARESLEKLIEDLKDKYISYEWSYGGFQL
                     FGKSDKKGTL*"
     gene            complement(172744..173322)
                     /locus_tag="SRR1747055_scaffold_2_prodigal-single_241"
     CDS             complement(172744..173322)
                     /product="ATP-dependent Clp protease proteolytic subunit 
                     (EC:3.4.21.92)"
                     /codon_start=1
                     /transl_table=11
                     /translation="MIIPTVAEPTPNGEKYWDIISRVLKDRIIFVNGEIDKDMSQIVI
                     SQLLYLESENKDKDITMYINSPGGAVTDTFAILDVMNTIKPDVSTVCIGEACSGGSVL
                     LAGGAKGKRFILPNAEVMIHQPLGGAQGQATDIEIRANHINRTKKKLVELYSKWTGKS
                     TKIIAQTIERDTWFTAEEAVKFGLVDKIVEKK*"
                     /db_xref="pel:SAR11G3_01244"
                     /db_xref="UniRef100_F2I1K5"
                     /db_xref="88264461"
                     /db_xref="F2I1K5_PELSM"
                     /db_xref="3.4.21.92"
     gene            complement(173325..173882)
                     /locus_tag="SRR1747055_scaffold_2_prodigal-single_242"
     CDS             complement(173325..173882)
                     /product="hypothetical protein"
                     /codon_start=1
                     /transl_table=11
                     /translation="MIDRDAIDFQDKNIVLENKHMDLIMKNNQLPLEADIIIKSYPKI
                     EWTLEKCYKEKDDWYFELRGFFDRGIRRVKVKCGEICRIMGLSVYKFILSCDITEEGS
                     MNHIIVKEHTNIDKDIIGKRNYNYDGIEFFNGMQVEFHDDENPMWRKQILTVMGVDTD
                     EGISFKQYRGRRRKNGSEEELNEEE*"
     gene            complement(173883..175958)
                     /locus_tag="SRR1747055_scaffold_2_prodigal-single_243"
     CDS             complement(173883..175958)
                     /product="ATP-dependent Clp protease ATP-binding protein n
                     =1 Tax=alpha proteobacterium SCGC AAA280-B11
                     RepID=UPI000366DA76"
                     /codon_start=1
                     /transl_table=11
                     /translation="MDKIKQYVMKLKQYLKENKIKYCTIDYFIKANLDELINGNYLLK
                     DYFDENFFKELKKKYSKKTFNTYNSKEEYSAFLLYILAQTKLLKGDPISSIILGVFYY
                     DNLLKDLLLKLGYTKESIGKFLTDKVVYGDGEEEHMDYCSIMNETVEKFDEVIVGREK
                     ELQLLEQSLLRKNKPNVILVGDGGVGKTAIIEKFVKKINSSNKTYPFYGYKVYSLNVS
                     EIISGSYARGMLESKITALLDELKSNNKNILFIDEIHTIMKNQNISADSDGISDILKP
                     ALARGEIKVIGATTYDEYVNTFEKDKALQRRFLKINVNEPTRDEAIKILYGAISSYEK
                     FHDVKFTFESIIGAVDLSIKYILNKKLPDKAFDLIDSAGAYYHEKKKIITIEDIKKEI
                     SKLYDIPLDNFEEDTEKLFNNLKKDVIGQDNVIETLKNNYLIAKSGLKSGEKPLFSAM
                     INGISGSGKTYLCEKLANNLHLPLIRLDMSEYNEKHTISKLIGTPPGYIGYSDANNGG
                     VLISKIEKNPYSVLLLDNIDKANPVVLDIFLQIMDSGKLTGSNGKEVSFKNVIILATA
                     TSTMSNNNGIGFNNLDKFKIDNFKFTNEFISRFDSNINMNMLNEKELETIIKNQLSQL
                     QDKVKIFKLVFDKNFAKNVVKKVIEEKYNLRVIQRIIDSYLPIVSQHILSGKKENVKL
                     VYNYGKEGN*"
                     /db_xref="UniRef100_UPI000366DA76"
                     /db_xref="A6DEF7_9PROT"
                     /db_xref="nam:NAMH_0608"
                     /db_xref="UPI000366DA76"
     gene            complement(175951..176778)
                     /locus_tag="SRR1747055_scaffold_2_prodigal-single_244"
     CDS             complement(175951..176778)
                     /product="Chaperone protein DnaJ n=1 Tax=Borrelia
                     turicatae (strain 91E135) RepID=A1R080_BORT9"
                     /codon_start=1
                     /transl_table=11
                     /translation="MVKDYYSTLGVNKNASDDEIKKAYRKLAMKYHPDRNPGDKSAEE
                     KFKEVNEAYETLKDPQKRKQYDNPNPFSGNNGFSGFGGFNGFNFHGNAFDDIFSDFFG
                     GRTRYRVKNEDINVTLRVPLEKIFVDSVQDVKTFDGVVQVKIPKGTSDNTIFRVKGKG
                     KYDHKEVPPGDLYIKINYIYPKNVFLQNGKLCYSYTVDILESLIGKDVYIDTFVDGEP
                     LKFRIENNGKLNFDLAVYGRGLPKGEGYREPLYIILDYKIKLLSSEDKNKLREVING*"
                     /db_xref="UniRef100_A1R080"
                     /db_xref="btu:BT0655"
                     /db_xref="A1R080_BORT9"
     gene            complement(176771..176986)
                     /locus_tag="SRR1747055_scaffold_2_prodigal-single_245"
     CDS             complement(176771..176986)
                     /product="hypothetical protein"
                     /codon_start=1
                     /transl_table=11
                     /translation="MEVKFKRITKSMEIQDKNLEKLLSNYHLYPVDGYNLLTNDNKSV
                     EVDGNNLPERMILSGEFILKLKEQNNG*"
     gene            177087..177584
                     /locus_tag="SRR1747055_scaffold_2_prodigal-single_246"
     CDS             177087..177584
                     /product="hypothetical protein"
                     /codon_start=1
                     /transl_table=11
                     /translation="MDIMKFTEEETKLGYEYFSDYYKIMGWKPTLEKFNKNRLRISFI
                     KLARFYENGTLIPRIEYIKYIFENNVTLRNWNSNETFNKFVDIYTKNEDKLEAISRTK
                     ICLKKYNTDNLDNISVPIIIHNIELGNISPYYIFYCYKNIVPELIEQLPHKNLLNPVY
                     WIQKL*"
     gene            177639..178277
                     /locus_tag="SRR1747055_scaffold_2_prodigal-single_247"
     CDS             177639..178277
                     /product="hypothetical protein"
                     /codon_start=1
                     /transl_table=11
                     /translation="MLNVPCRDKIRYLILFLTIVSLIVILSINCTQKNISKELPHIEE
                     YTKEDKDCLLNVLFGEVYGEDYEEKVALLTYFTKEAKKNNKTFCQEWNTVAAGGAMKY
                     SSNNKKDIDRIKSNHKSDVKNHKQFINDFLNGKIKPNEKVKDMTNFLTINLFKSKKCP
                     IWARKTTDYIVIDKTMYIKSDYTIVNYNQNYRNILLRLKESKIKKSYSLKLS*"
     gene            complement(178269..178514)
                     /locus_tag="SRR1747055_scaffold_2_prodigal-single_248"
     CDS             complement(178269..178514)
                     /product="hypothetical protein"
                     /codon_start=1
                     /transl_table=11
                     /translation="MRITKYKIELDLQLLESAIKQHKDEVMHGKPTIDSKLGLLDKSI
                     FILGDIQLLSPDFEINRKDPLFKKLAKLQYEIRQLSR*"
     gene            complement(178601..179206)
                     /locus_tag="SRR1747055_scaffold_2_prodigal-single_249"
     CDS             complement(178601..179206)
                     /product="hypothetical protein"
                     /codon_start=1
                     /transl_table=11
                     /translation="MNTELVKVKVEGHILVESFVNHEDLKNNKPEEVLLDIHNDIHPE
                     NMSSLIALAISRKGDYLSKMYFGNGGAVTDSLGNVTYFPTNKITQQASLYNTTYTKII
                     DAENTANSDPTNNFIDVNHVSGSTFTDLTVNCLLDYGEPSDQSSTDTNSGDDTNTNYN
                     FNEIGLVDNLGYLVTHMVFAPIEKSLNRLIRIKYRLRITVL*"
     gene            179310..179738
                     /locus_tag="SRR1747055_scaffold_2_prodigal-single_250"
     CDS             179310..179738
                     /product="Outer membrane fibronectin-binding protein n=2
                     Tax=Campylobacter RepID=B9D514_WOLRE id=982295
                     bin=RAAC1_SR1 species=unknown genus=Campylobacter
                     taxon_order=Campylobacterales
                     taxon_class=Epsilonproteobacteria phylum=Proteobacteria
                     tax=RAAC1_SR1 organism_group=SR1"
                     /codon_start=1
                     /transl_table=11
                     /translation="MLELSYNDIVEECKKLAKEIKKLKLKNPQIVGVSRGGLIPTTII
                     AEILGYKDIRIIKLSSYEGKEKSEIKDLSTDTIIGFDDPIIIDDLIDSGDSVKYIQKL
                     YPCAKICTLYHKRDDIKVWYNGKKIDEKEWVKFPWEFDQC*"
                     /db_xref="RAAC1_SR1_1_149"
                     /db_xref="srb:P148_SR1C001G0157"
                     /db_xref="32940701"
                     /db_xref="B9D514_WOLRE"
     gene            179732..180616
                     /locus_tag="SRR1747055_scaffold_2_prodigal-single_251"
     CDS             179732..180616
                     /product="hypothetical protein"
                     /codon_start=1
                     /transl_table=11
                     /translation="MLNYKKIKEYIVWNNCNNSCSFCFLKTKLQSSYEQKFESLELCK
                     KDLMDTFNSHLLIMGGEIFAETDIKIQDGLRELFILAANKMEKGDIERLYINTNILYK
                     LDFLESVLDIFETKNLTNRINFTTSYDVNGRFKSKAVEDLFKKNIKILHFKYPNLMII
                     ANTILTNTFCDMVLNEEYNIVNFEKEFGITVNPIPYIHVCDDGLAPTKKQVVETLFAL
                     DKQQPNFLKIYCEKMKFDQPRHLLQFNVDKDGNGFLEDVTAENNTCGHCINFTRCFSD
                     SEDCFVCLVKEISKIIDF*"
     gene            complement(180603..181307)
                     /locus_tag="SRR1747055_scaffold_2_prodigal-single_252"
     CDS             complement(180603..181307)
                     /product="Phage-related protein n=1 Tax=human gut
                     metagenome RepID=K1T0S7_9ZZZZ"
                     /codon_start=1
                     /transl_table=11
                     /translation="MDLIQKIINFIFDLFGDKKQPMEIKSKKLCEEDFIKAANLLDCE
                     VAAIKAVITVETGNRGGFLLNKDINPLLQNPDEYSKYPVILFEGHIFYKQLKNKGIDP
                     EKFMNTDTTDILYKSWTKSYYGSKWEEYDRLDRACQIDNEAALLSCSYGLGQIMGFNY
                     KACGYNSIFDFTEDMSESEGKQLLAFCNFIKSNKKLLDAIRIKDWKIFAYNYNGPEYS
                     KNSYDKKLEQAYIKNL*"
                     /db_xref="UniRef100_K1T0S7"
                     /db_xref="K1T0S7_9ZZZZ"
                     /db_xref="bfs:BF9343_2740"
     gene            complement(181282..181536)
                     /locus_tag="SRR1747055_scaffold_2_prodigal-single_253"
     CDS             complement(181282..181536)
                     /product="hypothetical protein"
                     /codon_start=1
                     /transl_table=11
                     /translation="MWNKIKDYIKRLVADNSGIPSTRLHLAWGCFFLLGYYVGYNTYI
                     QKDMQSEVLWALISGMAAMSGLSVMDKGASIKNGFDSKNN*"
     gene            181621..183051
                     /locus_tag="SRR1747055_scaffold_2_prodigal-single_254"
     CDS             181621..183051
                     /product="hypothetical protein"
                     /codon_start=1
                     /transl_table=11
                     /translation="MTDFSTAINTAEYVINDKIIFNEVKSIENAIIDAANKDEYRTEV
                     YDTEMTDTNVGSSIPAEFTVSMKPNYLTCSSLGKNYKEDDILIIKREGITPSVKNYIT
                     NDYILINGGYNYKENDLLTVKSDLFEKLPLIKVLSVSTFGSILDIEVIEKGIISENIT
                     NRNFNLVNVESEYGNSAVISLSSEINEYNDTKLKVTKVDENGAIRDFEILEYGDYISI
                     SENEFDVDIEGGEPVELEKIHNNLVLEFENHYLYIDKDIVNTLKDKELTKLCNIEYTD
                     EYYYIIDNKELFIGIKNNQSGVYIGNTLYYPIDKEFINDYLIIDFSINNFEGQYEFTE
                     VNEEYTPKYQLNLSGINAKFTVNWGVNKITILNAGKGYNSPVPVFSDGDAEVELEADD
                     EGAIIKAEVTYPGDNYISVPTLSIQNTSLSQLYYQVWRGVVNNPVLENRMNKVIKFFE
                     GLGYTISRVKNPITDSTTFKWIIKWL*"
     gene            183053..183367
                     /locus_tag="SRR1747055_scaffold_2_prodigal-single_255"
     CDS             183053..183367
                     /product="hypothetical protein"
                     /codon_start=1
                     /transl_table=11
                     /translation="MRIEELFNLLNEAETPRSKVKSSWIDSLWFEPYEDEVETETRYD
                     EDGEPYEVEIPVKNDDPMGTIFMKTKSGKTYEWEDSPRSLYRKWRKSRSKGKYFHSKM
                     KI*"
     gene            183418..183954
                     /locus_tag="SRR1747055_scaffold_2_prodigal-single_256"
     CDS             183418..183954
                     /product="hypothetical protein"
                     /codon_start=1
                     /transl_table=11
                     /translation="MFKITVTTKDGNRVYNNSFENKESYEKAKKALLELAKLNEKETF
                     HFKFEEDEKVNELDESIEWSDYKVEFESLSEEDCKKLLKFAKDNISSESKIKLFKDEK
                     EIDENVHPVEFFTFNTTAGETAANKPYWAYNKKDSVVIEEAIEANKLFNLCESFKKNG
                     KLEEADLIDLNINPKYFK*"
     gene            183956..184336
                     /locus_tag="SRR1747055_scaffold_2_prodigal-single_257"
     CDS             183956..184336
                     /product="hypothetical protein"
                     /codon_start=1
                     /transl_table=11
                     /translation="MIDIKQYKESIINIINTPEYGCNSKSYDSDLLQTLSINDMEWIY
                     VKPYEIIVHFPNNINDNLIELEVYIHGDLFASKVIKHIIKRFKEVSNLFGILLTIKNY
                     QENGPKQFSSIISKYISNKEDVSE*"
     gene            184454..184831
                     /locus_tag="SRR1747055_scaffold_2_prodigal-single_258"
     CDS             184454..184831
                     /product="hypothetical protein"
                     /codon_start=1
                     /transl_table=11
                     /translation="MQVQQNFQSLTGGLDFYTLTFVGSEMAEGKYDINAMLTDGSAEA
                     IAAEKAANLAIVLNTISLKAQPVIQSLDNAGLIVKVAVEHKNAWKDATDLQNAFSTVK
                     LFDAAGNGDKIAASVTVVKSEIL*"
     gene            185113..185919
                     /locus_tag="SRR1747055_scaffold_2_prodigal-single_259"
     CDS             185113..185919
                     /product="Uncharacterized protein {ECO:0000313|EMBL
                     :KKM76117.1};  TaxID=412755 species="unclassified
                     sequences; metagenomes; ecological metagenomes.;"
                     source="marine sediment metagenome.;""
                     /codon_start=1
                     /transl_table=11
                     /translation="MAYTIRNTAGQVVATVNDKEVNTQYSVNLVGRQLVSYGELIQNN
                     FIRLLECGANSTEPTAPLKGQLWYDTINSSLKINTGDPTNHAFKSLQAINYGVPATVN
                     GETYWNTSKKEYIIYTDEGNIVLGPTTNKNYRCWGQSTNANNPTFPIGDANYFSLNTN
                     VFFKIYANAWVPSSPTITATWEIKGSACMYTSAGNPVVSITDPFSIETISMGDDDISQ
                     GLGVSVYKPSSDNNKINLSFSGYNNYDFITTIRVEMMINDGTSGNNYGGK*"
                     /db_xref="A0A0F9N3L4_9ZZZZ"
     gene            185923..186183
                     /locus_tag="SRR1747055_scaffold_2_prodigal-single_260"
     CDS             185923..186183
                     /product="hypothetical protein"
                     /codon_start=1
                     /transl_table=11
                     /translation="MAKSTSINLDHDSATIYTNSDGILSLTKNGAILIGDGANVTPEV
                     AGAIRYNRTLGQMEMSDGTEWKLLGTTISAGESIIYAIIFGG*"
     gene            186290..186910
                     /locus_tag="SRR1747055_scaffold_2_prodigal-single_261"
     CDS             186290..186910
                     /product="Uncharacterized protein n=1 Tax=Cronobacter
                     phage vB_CsaM_GAP32 RepID=K4FB34_9CAUD"
                     /codon_start=1
                     /transl_table=11
                     /translation="MAVETLNNFGVWTSAGSVQRQMKQPVQQFRFAVELIGFGGTTGG
                     QNLTLEAKTCSLPKESFDKVTINGGNSEVHIAGKRHWSDFSITCKDPIDGSVSKEIKA
                     QTSAQSSAITTAVATAATNYKFQTNVIVNDGSGKALFSYQSVGCWIVDVDYGSFDYSS
                     SETKDISLTIQPDNCVFYDSEGKVIDSELASSLLNNVMSTGGLTLP*"
                     /db_xref="UniRef100_K4FB34"
                     /db_xref="K4FB34_9CAUD"
     gene            complement(186971..187792)
                     /locus_tag="SRR1747055_scaffold_2_prodigal-single_262"
     CDS             complement(186971..187792)
                     /product="Sigma factor for late transcription n=1 Tax
                     =Cronobacter phage vB_CsaM_GAP32 RepID=K4F6U7_9CAUD"
                     /codon_start=1
                     /transl_table=11
                     /translation="MAQKNYLNNSAILREIQKSKMSYCAYADFEYTKNVLIVEPKDFK
                     KLKKKDLQEAADNYNKKLDLQVNSNRISKEEADKLRVTDKLIVRVMTDEHLPDELKGK
                     KTSKVKFPPFKHYMWVGGLKKWKEVLRSQWEFGEDKNLEHGHFNQDQGALTGELIKMM
                     MTLAERYCKRPNLKGYSFVDEMIQESTLHLCQFAILKFNEYKSENPFAYGSQSILNIC
                     RQILSRETKYRQIKDDYSEEMGNLVSWEKTDAMSHSTESSSYYGNKRARSEKSYL*"
                     /db_xref="UniRef100_K4F6U7"
                     /db_xref="K4F6U7_9CAUD"
     gene            188646..189527
                     /locus_tag="SRR1747055_scaffold_2_prodigal-single_263"
     CDS             188646..189527
                     /product="hypothetical protein"
                     /codon_start=1
                     /transl_table=11
                     /translation="LENSQKFVKELYNCYLSHKPNKFGEIDTQVMILSKNPLNYKINC
                     LNLFYSELISIYSKLLKSIYDGDFSLEVKISEKVHYVISNTSVIKYYNKKKMGELSID
                     DYSQFLEVLKEITEKYTEWFIEYKEKEFFGGEIKETTTETTTHFTDNKVINVPFETTH
                     QILNEEVEKEEFIHKCKGDRAGQYAISKGNGKADIGLMYPDKEAFGKLLYCLSHNGLT
                     PENSMVYMDPKCKKNSRIWVTYKNPSFDSDGKLKNFESAILYKNYDGAKKATTISFNR
                     DEFIELLKQIKNLKEGA*"
     gene            189529..189816
                     /locus_tag="SRR1747055_scaffold_2_prodigal-single_264"
     CDS             189529..189816
                     /product="hypothetical protein"
                     /codon_start=1
                     /transl_table=11
                     /translation="MNIFDIRTFNPDEINRIKNIVEEGVNTKGKIKDLQESLNDTVKM
                     ICQDLNDGIKNKEQKVKPSMIKKMINIKFKDSLEEEKDKLKEVETILDLVK*"
     gene            189841..192546
                     /locus_tag="SRR1747055_scaffold_2_prodigal-single_265"
     CDS             189841..192546
                     /product="DNA polymerase {ECO:0000256|RuleBase:RU000442};
                     EC=2.7.7.7 {ECO:0000256|RuleBase:RU000442};; 
                     TaxID=682651 species="Viruses; dsDNA viruses, no RNA
                     stage; Caudovirales; Myoviridae.;" source="Cyanophage
                     S-SSM6b.;""
                     /codon_start=1
                     /transl_table=11
                     /translation="LFYVSCELDKNSIFYTGYNDDGVKEKKELKNLPWNSFNILVSDW
                     KKIKFQVSSAIAAEKINIPYKVILSEFKTIYGDDTYEIKFPFQFTRKIREIIENYKVP
                     IYGDIDYNYKLINLLSLSENYKVDTRKIKVGYFDIEVESENGFSPPSEANERINAISL
                     KVDKGTLYSWGLGDYVIDDPNIDYRCFHDEKDMLLDFLDTWKKLDLDIISGWNTSGYD
                     IPYIINRYKNLFGGRLNYGVLEDCIATQFSPFGKIKEVKVKNKFGAVNISYEIAGVIH
                     VDYMNLYMKYSYDTKASYSLNNIANEELGEGKLDYSEYQNLHQLYKKNFQKFMEYNIR
                     DSQLVEKINNKTKMMELGETVMYMCFINFNDIYSPIKSWDSLIYNYLYKEKKTINPRK
                     DTSQGQEAYPGAYVVPPNAGISRWVCSFDFNSLYPNIMRQLNLSPETIVDETYEGFKA
                     AAVDDLEEDPYRISGLFKMKADLSILKEKGYSMSSNGNFFRKDIQGFIPKLVAMIYGD
                     RKATKKIMLAKKSEQEKLEKELESDPNNKDLITKIDDLEFEISSLNSKQMGLKIVINA
                     LYGSFASIYNRWSDIRFSRSITLTAQTMNRHIKYAMNNFLKGVTGIERDYIRTGDTDS
                     LYIDLSDVYDFFKFKDIDDLDKYIKEVIEPFIEDELVKMFEYMNHYELQMVMKREVIA
                     SKGIFTKKKKRYSLLVADNEGVRYAEPHLKIIGLNIIKGTTPRLIQDKLKPILYPIMD
                     NNLDGLIDYVYKTKDEFFKMKPEEIAIPMKVSDFGKYEDSEYQAQYLEEKGRKLATPM
                     NARATLVYNNYIKNNGLDKEYNYIQENSKIYYILLDKDNPTGSDVIAFPEVLPTDLVK
                     YVDYEKMFEKVFLDSVKCITDDLDWNIDLRQKDIEVLFEGNVEEF*"
                     /db_xref="M1T2X6_9CAUD"
                     /db_xref="hti:HTIA_0550"
                     /db_xref="UniRef100_M1T2X6"
                     /db_xref="2.7.7.7"
     gene            192587..193036
                     /locus_tag="SRR1747055_scaffold_2_prodigal-single_266"
     CDS             192587..193036
                     /product="Deoxyuridine 5'-triphosphate nucleotidohydrolase
                     n=1 Tax=Campylobacter phage vB_CcoM-IBB_35
                     RepID=H6SUF5_9CAUD"
                     /codon_start=1
                     /transl_table=11
                     /translation="MVKIKYFKDDERAVIPTIAYGNTSACHDLICIETTTIPARGSAF
                     VPNGLKAMVPQGYYLKFADRSGNGIKKGLQIHQGIIDAGYSGPLAVKMFNMTDEDQVI
                     EAGKGICQVEVHKIPEYELDEATQEEWDEYCNQSLRGENGFGSSDKK*"
                     /db_xref="UniRef100_H6SUF5"
                     /db_xref="G0LWL6_9CAUD"
                     /db_xref="H6SUF5_9CAUD"
     gene            193147..193581
                     /locus_tag="SRR1747055_scaffold_2_prodigal-single_267"
     CDS             193147..193581
                     /product="Putative MutT/NUDIX hydrolase family protein n=1
                     Tax=Enterobacteria phage vB_KleM-RaK2 RepID=H6X3M3_9CAUD"
                     /codon_start=1
                     /transl_table=11
                     /translation="MKTRKSTGAIILSQSTGRFLFGLRSELETYPLTWGIFGGKLINK
                     ESNLEGLERELKEEIGELPNIIRIIPCDSYINKEKFFEYFSFLVIVKDEFIPKLNKEH
                     VGYCWVELNKWKTIKLHPSVKKTLNNNLLMKSFKKIIKDFKK*"
                     /db_xref="UniRef100_H6X3M3"
                     /db_xref="H6X3M3_9CAUD"
                     /db_xref="eel:EUBELI_20363"
     gene            193665..195587
                     /locus_tag="SRR1747055_scaffold_2_prodigal-single_268"
     CDS             193665..195587
                     /product="DNA gyrase subunit B n=1 Tax=Cronobacter phage
                     vB_CsaM_GAP32 RepID=K4FB58_9CAUD"
                     /codon_start=1
                     /transl_table=11
                     /translation="MTKIKQDDDKIIALSDYSHISIRTEMYLGSRSNITQNVLVYEND
                     GLVIKELTWTPAVLTAFREALDNACDIVIVKKTGDRIDISYDENTHIVNVHDYGKGIS
                     LAYDEENKMYGPTLALTRLRSGTNFDDKNRTGAGMNGLGISCVVNTSEFFNVTVKREH
                     KRFIQHYKRGKDALIMDEPKIIDITSDETGTEIEYKLSDEVFPNQNLPLDLIKTIIYE
                     IACNNPKIKFYFNGEKIKTDIPEKLFFKNFKTAKISIKEDDFRSEFYLVPKFHKEKDD
                     FNFSLTNNIPLFNSGSHIDTFKSGMFSGLMNELKNLWKKEKLEPKKADLQEGLLIYNI
                     TQLKAPFFDSQSKTRLINEDILPIIKKYINNYDWKKFIKQNSEWIEEIKNRVLERTEV
                     QNLKDLQKQQKKNLKRSIPKLRDANSRKRNECSLFLCEGDSAMAGGLNVRNPQIHAFM
                     TLGGKVPNVYDLSPLKIHESEKLSNIMAAIGLCIGEKADREKLRYGHVYIATDMDSDG
                     SAIASELINFFHKFWPELFDKEDPFLRIFMSPFIIAEKGKDIKYWYLDNIDEFKDFDC
                     SGWHITRAKGLGTLNKKDWDNCINNIRYIPVIDNGNFAELNKLIFKGDLADKRKMWMT
                     ESGEDMNEVIKNGWEF*"
                     /db_xref="UniRef100_K4FB58"
                     /db_xref="A0A0F9P0A0_9ZZZZ"
                     /db_xref="bmx:BMS_1254"
                     /db_xref="K4FB58_9CAUD"
     gene            195590..196156
                     /locus_tag="SRR1747055_scaffold_2_prodigal-single_269"
     CDS             195590..196156
                     /product="Transcriptional activator, adenine-specific DNA
                     methyltransferase (EC:2.1.1.72)"
                     /codon_start=1
                     /transl_table=11
                     /translation="MIFDDFNKIDKKYDLIYADPPWSYFLWNKNTQKSVTQHYQTMSK
                     DDIINLPIQNICKDNCILCLWVTFPCLKQGLETMEKWGFEYKTCLLNWVKLNKNNDNL
                     FLGMGSYSRANSEICLLGVKGKPLPRLRHDIRQVIISHIEEHSKKPSEARIRIEQLFG
                     EVEKIELFSREEVEGWDSFGNQVKPKEF*"
                     /db_xref="fpr:FP2_12820"
                     /db_xref="UniRef100_A5Z7G9"
                     /db_xref="A0A0D8IVM3_9FIRM"
                     /db_xref="A5Z7G9_9FIRM"
                     /db_xref="2.1.1.72"
     gene            196246..197601
                     /locus_tag="SRR1747055_scaffold_2_prodigal-single_270"
     CDS             196246..197601
                     /product="Topoisomerase II medium subunit n=1 Tax
                     =Escherichia phage PBECO 4 RepID=L7TID8_9VIRU"
                     /codon_start=1
                     /transl_table=11
                     /translation="MAEKKLNINSEEYIFKEVRDYSIELATERSIPSVIDSFKDSQRK
                     AVFIMQNKRDYIKTVSVAGEMISANIYLHGDVSAANSISLMAAPYLNNKCIFEGKGTF
                     GTRVAPDAFASPRYTYVKPSKFMSDFILIDKNIIPMKENYDGSVLEPQYYLPLIPLVL
                     LNGVNGIAVGWSTNILPHSLKDIIKECINELDGKKVHNLEPHYDYLNDINFKQEENRY
                     EFYSSVEKLSDTVFKIKELAPGLKLEKVIETLDKLEDDGVISDYEDNTRDVIDISIFC
                     KRGTNYSVEEIIEKCKLTSKEAERLVVVDFDGKSIKQYPDHISLIKNFVKFRIKYFYT
                     RYNKFIDDNNKELAFLNLYKSCYENGLPKEFSKVKSKKELLEKISSYNPKNNNIDNKD
                     IEKISELPSYKWIEESYNDILNKIKELEDENKKYKEIISSEDNIKKQYKLELEELLKL
                     K*"
                     /db_xref="UniRef100_L7TID8"
                     /db_xref="A0A0F9RJR0_9ZZZZ"
                     /db_xref="lic:LIC13347"
                     /db_xref="L7TID8_9VIRU"
     gene            197654..198082
                     /locus_tag="SRR1747055_scaffold_2_prodigal-single_271"
     CDS             197654..198082
                     /product="hypothetical protein"
                     /codon_start=1
                     /transl_table=11
                     /translation="MAEIKGKKVKVNVNKPLKDGASKTKTIKTKKFKNDNLEFKKEVS
                     ENKKLLEIFDNVLDRGVVELNLTPEEKEKSKELFLKIQKELDSIENNSIKYNLIEIKD
                     DIKDIFKNVLSILSNIWFGISFPFRAIWKKIIKWFSKDCY*"
     gene            complement(198135..198704)
                     /locus_tag="SRR1747055_scaffold_2_prodigal-single_272"
     CDS             complement(198135..198704)
                     /product="hypothetical protein"
                     /codon_start=1
                     /transl_table=11
                     /translation="MKYEIIFKSGKIKNVVSKDASKIKNYITESFNKIQSVKVLNEGS
                     DFPRLSEEAYSKILSIISPAEESFGGIIRFNNITVEQLEEISKVEGVNLYDKQNGAPT
                     LKQFLEFGENVTRFSLLNLDGELYYEGYLVDADRFDSRITIDGIVIKNVSVKEDPEDL
                     DELKSDFKRFARKADELDIEDNYMRAWWD*"
     gene            198820..200478
                     /locus_tag="SRR1747055_scaffold_2_prodigal-single_273"
     CDS             198820..200478
                     /product="60 kDa chaperonin n=1 Tax=alpha proteobacterium
                     HIMB114 RepID=D0RRI0_9PROT"
                     /codon_start=1
                     /transl_table=11
                     /translation="MVKEILSGLEARKSLLEGFEIVADAVGSTLGPKGRNVVIQTGPI
                     NKTTKDGVTVAKSIDLDGFVGEGVKMIKQSSITAANSAGDGTTTTTVLTYAIASEGMK
                     AIEAGANPIDLKRGIDLAVEKVTDYIKATSKEVESIDEIKQVAFISANSDPEIGGIVA
                     DAYEQAGENGVITVEDSKKPETYIEKIEGLQFDKGYVSAYFVTNTEKLTTEYENPGIL
                     VMDSTFTNIQKAVELLNSFIQANRPLVIIADDFDSNLLNMLVVNRLQAGLKVLPIKAP
                     GYGDDKKNRLQDIAILTGATLISEETGMDIDSYDASMLGTCGRIVATKDKTTITGYNI
                     TDEESVDNRIAMLKSSIEQSTSEYEKEKLRKRLAAFSEGIFVIKVGGMDQINVKEKKD
                     RVDDAICATAAAKEEGIVPGAGLCLLKASNMLETLEVENRDQKTGIDIIKRALQAPMR
                     KIIENAGGNADYVIGKLLEGSLPESFDSEHIIEAIQNKNNGYDAQNSEYVNLMEKGII
                     DPAKVERIAIQSAASISTQMLMTNTIIIDKVEKDNKPNVNPYMA*"
                     /db_xref="UniRef100_D0RRI0"
                     /db_xref="D0RRI0_9PROT"
                     /db_xref="pel:SAR11G3_00643"
     gene            complement(200533..203883)
                     /locus_tag="SRR1747055_scaffold_2_prodigal-single_274"
     CDS             complement(200533..203883)
                     /product="Baseplate wedge n=1 Tax=Cronobacter phage
                     vB_CsaM_GAP32 RepID=K4F628_9CAUD"
                     /codon_start=1
                     /transl_table=11
                     /translation="MAGITVSSQSYAGAWKNTYINEADIDFTATDFASFKSAFINYIK
                     ITSPENFNDYTDNSELIILINLLAYLGENLSYKNDLNTRDNFITTTERKTSLLNFAKM
                     VNYNVSRNICSSGILKLTQVMTNEDVRDSLNNSLKNIPVSWNDISNNSWFEHFITILN
                     SAFTYNNPYGRPTKTGTINGVKVTKYEFNTAVEQNLVSYPFSANINSQNMSFEIINED
                     FEDNGKIYEQTPNPNAPFHIIYQNDGAGNSSNNTGFFLKFKQGQLQFQDFNFDTAIES
                     RTITIDMENINNDDVWVEQIDEEGSVISEWVKVDTIYNTIYNDEAPTVRNIYQVVTEN
                     DDKITIKFSDGRFGAIPKGIFRVWYRTSINQTYTIKPQDMKNLSITIPYKKNTNTTDD
                     IYNLTLTFSLLEDVSNAVVSEEIESIRERAPAINKTQNRMVSGEDYNEYPKKLGNIVK
                     KFSTINRTYPGHSRYIDINDPTGMSQNTDIFGDDGIIYGEDFTKVNEENLPSPYTTDV
                     IVSSKLLPLLNSSELTNFLYNHYKPFSWVISHKSPEWVTYSDASRSSIGYFIVNGVIA
                     PFGVEATDNGKYILQGSLIKFTNENNFDKWVKVTNIGYRTIDNINTQTVIISEELDPN
                     YTWEIKEIFPPFNLSLTDDNLNEIISEMDNKALNGNAVQSSKDFGLCYNYENQSWEII
                     DGNKLKVKDNNGEIAEFDYDTLDDGHDISAWLIHVEWSTTKWTFTCRYTQYVFESINT
                     VRFSQINYDSTANTSDEWGGDYINFLKINTNPSGGTYNEDIKFAIYDNITYKDGYIEP
                     RRVKISLTDSDSDGIPDNPDLFIDLVPTISEETPENNNFIFYHLETDSNGYQYYQYTS
                     DIVVVSTSDDVTKINTVYYIIDSKEFAYYDPNRDDSNKVVTYPKGVYKSQHGRSNLIF
                     QWKHFADKNCRIDPSPSSIMDMYILTTQYANEVLDWKNTLNKTTDIPDPPTPGELKTT
                     MESIIPYKSATDSIVFHSTKFKILFGNEADEKLRAVFKVNKTTNSIISDNEIKQKTIQ
                     YIDEFFDLDNWNFGDTFNFQQLANYIMTKFNGAISSCVIVPSYPGYKFGELFQIRFES
                     DELPLSTANISNVQIIDVITQNNIKIGY*"
                     /db_xref="UniRef100_K4F628"
                     /db_xref="A0A0F9UA99_9ZZZZ"
                     /db_xref="K4F628_9CAUD"
     gene            complement(203944..204306)
                     /locus_tag="SRR1747055_scaffold_2_prodigal-single_275"
     CDS             complement(203944..204306)
                     /product="Uncharacterized protein {ECO:0000313|EMBL
                     :KKN58212.1};  TaxID=412755 species="unclassified
                     sequences; metagenomes; ecological metagenomes.;"
                     source="marine sediment metagenome.;""
                     /codon_start=1
                     /transl_table=11
                     /translation="MKNTKPFTFIGFTSLSNKKILTDKELVIRDLNNHFETIFGECDW
                     DPTFGARFKEFIFNQQTSNMQNVLQNEIARIINSDPRLKINKIDIQESANTYLITCAV
                     TYLDNDEFALELALDRNS*"
                     /db_xref="A0A0F9S7G6_9ZZZZ"
     gene            204373..205392
                     /locus_tag="SRR1747055_scaffold_2_prodigal-single_276"
     CDS             204373..205392
                     /product="Uncharacterized protein n=1 Tax=Escherichia
                     phage PBECO 4 RepID=L7TL89_9VIRU"
                     /codon_start=1
                     /transl_table=11
                     /translation="MGFSVSSLVSSVKSYASNKINQSNIRLTDFNSIKGAATDALEQA
                     KKNIYGTKDNSGHQLLTLARKSMITNATKSQIDDSRKLKYRDYRARLGIDSIYSDFYA
                     ENNYRMLGASDARVATKDDFGFLRVLTETGGLVFPYTPTIQISQNVNYEKQQTLQSNY
                     NMNNWRGTPTPDINVSGKFTAANQAEAYYMLAVINFLRAMVKGDTGLKSINNYQIDKS
                     SGRVKTNMVRGVPGAPPPILYFSAYGECMFSELPVLIQSYSYTLKDDVDYIEIMINPK
                     TWVLEKYESERSQDTLCCRVPMELELSLSLIIQPNPAKMRKEFNLTDFKNGQLFKVGK
                     SGWTF*"
                     /db_xref="UniRef100_L7TL89"
                     /db_xref="L7TL89_9CAUD"
                     /db_xref="L7TL89_9VIRU"
     gene            205404..205712
                     /locus_tag="SRR1747055_scaffold_2_prodigal-single_277"
     CDS             205404..205712
                     /product="Uncharacterized protein n=1 Tax=Cronobacter
                     phage vB_CsaM_GAP32 RepID=K4F633_9CAUD"
                     /codon_start=1
                     /transl_table=11
                     /translation="MPTVNYGKHSLYANTTSDGILRGYYEPIDIPHDEDTDIEYTVDL
                     KHSHKPGLLAFDLYGDERLNWIFLYYNRDILKDGIWDLNEGVTILVPEKNRLLDYLGG
                     *"
                     /db_xref="UniRef100_K4F633"
                     /db_xref="K4F633_9CAUD"
     gene            205718..207601
                     /locus_tag="SRR1747055_scaffold_2_prodigal-single_278"
     CDS             205718..207601
                     /product="hypothetical protein"
                     /codon_start=1
                     /transl_table=11
                     /translation="MADILGKIKTLSSKVNNTYKPQMTTLSEVREIATKSFNNVTGAE
                     LNNYSEYEDNILDNYNNVTYYFHFYMIKEDDYLIWSKTSGDKSDLNKYNKFTLYRTGD
                     TDHLSLDKVSISSIIGSNGNTHNVNFTEMKVEIKEPMGFGFIDDIYQNSYRLGYPTHV
                     NVPIFIDFHMVGYDNQSGAPQIINGTEKLIVAIITDFTPKLDINGSSYDIKLVPLSQI
                     GIDKDVFNISEKVSLDKEIINVESFFNQLQEKLNKNYQDNTPKFIEIICPNPYEFDVD
                     PSLKKETINKNILKSSGDNNGSSTWDFEAKTSIQTICDKLLSALESYKLDISASGDSK
                     SRPEDKWSIKVIPEVKYMGKCNINNQMVYKYIYHIVKYQNQSVIVNPTTNKSTADFSY
                     LKKAGLLKKRYDFIYTGMNDHILDVNLNINHLWYAKSHNKASEKSKNDTTSQQYIDGN
                     TLWSFDKMINDYVPSTINPNNYPSNINKSNGDSYKTVSGLKATIKEDASYVANTGNTG
                     DKINGQDSKNDAIYDQLYNATGLQELSMTIKGDPYWYNMDVESNKSICNKGQLAFIFQ
                     AKTPKRSVRVDQLDTFKDSITLSGVYIVNQVENIFESGNFTQKISAVQDLNIKFSYTY
                     EVD*"
     gene            207654..208664
                     /locus_tag="SRR1747055_scaffold_2_prodigal-single_279"
     CDS             207654..208664
                     /product="Endonuclease subunit n=1 Tax=Escherichia phage
                     PBECO 4 RepID=L7TJQ6_9VIRU"
                     /codon_start=1
                     /transl_table=11
                     /translation="MINFLFTDIHFGKHSNSKVYNEDCIRFLNYMKDYIIKNNYENFQ
                     IIFLGDWYNERNSVNVSTLNYGTRGLQILDSIGVPVKMLLGNHDLFLKTSRDINSLNY
                     VYKFDNIKLISDPVMEKDMLFCPWLVGDENLSVLIKKYNPKYVFGHFEIPSFDLVGSS
                     KMYGVYNPEEYKGPKMIFSGHFHTQQFKDNITYVGSCLCQDFSDVGQENIKGFMILDD
                     VTGKTDFVKFEGQPIYRKIRLSELNEDSLNLKNLYLQCIVDQDVENDKLNQLREELMK
                     KHDIRSMIYINELPKDIENTTELDITKFDSIEDMVVGYINELDIDESYNKEKLVKMFL
                     EN*"
                     /db_xref="UniRef100_L7TJQ6"
                     /db_xref="A0A0F9LC23_9ZZZZ"
                     /db_xref="L7TJQ6_9VIRU"
     gene            complement(208843..209241)
                     /locus_tag="SRR1747055_scaffold_2_prodigal-single_280"
     CDS             complement(208843..209241)
                     /product="hypothetical protein"
                     /codon_start=1
                     /transl_table=11
                     /translation="MKYEIIFKSGKIKNVISKDVNKIKNYITESFDSIKSVKRLDEKK
                     IVGNKGYTAVLLEKEPASDFDFPHEIETFNDIESAKEFAKEKLLGEYHSRKFYVFIYD
                     SIINREKLFYDNPIMVAEPKRGKVEFIDWK*"
     gene            complement(209281..209706)
                     /locus_tag="SRR1747055_scaffold_2_prodigal-single_281"
     CDS             complement(209281..209706)
                     /product="Head completion protein n=1 Tax=Cronobacter
                     phage vB_CsaM_GAP32 RepID=K4F7E9_9CAUD"
                     /codon_start=1
                     /transl_table=11
                     /translation="MSKHWIQGTYIPQHPEKWINNKPIRGMSSWETRVFQVLDMNPAV
                     TKIGSEVLQIPYYHPLKKKTCLYVPDILVEIINSKGKRVTYLYEIKPAKEAMVSKARS
                     RYDKLSLLVNMFKWKAAYKFCQERGIIFKVLTEEQLFKI*"
                     /db_xref="UniRef100_K4F7E9"
                     /db_xref="K4F7E9_9CAUD"
     gene            209861..210946
                     /locus_tag="SRR1747055_scaffold_2_prodigal-single_282"
     CDS             209861..210946
                     /product="hypothetical protein"
                     /codon_start=1
                     /transl_table=11
                     /translation="MSDIMQKMREQLLQSETQQESKVEYTPSKRKTQEVDLRNLASGN
                     EVRIRFIQDGDATNPYFWRAVTFHTLTFRGIKGDDSKSSTVTKVRVPAYNHTIDKNGR
                     IVQTGLLPVPEDMRYTNKEDPIQLYISENNLYNTAPDIYNDLNRKTVYAFQGFIVDGP
                     DDLEPYNEPPRLLRHFNFGKDLLDIIKSHIMDKECENDDPINMGDGVDFYFRAEDNGN
                     FKSHKSSKFSRSHTSLTKEMAIDLKDNGIDQIRDRIYKVPNKEERDVIKSMLDSYLGQ
                     LPWDPEWEQYYKPVVQYDSSRSSKSSSKPKDEPVTISTPEALASFINGTPEVKQEEVK
                     VEAPKTETSTTSSVDDLLNLIKNKSNS*"
     gene            210994..212145
                     /locus_tag="SRR1747055_scaffold_2_prodigal-single_283"
     CDS             210994..212145
                     /product="RecA-like protein n=1 Tax=Cronobacter phage
                     vB_CsaM_GAP32 RepID=K4F7I1_9CAUD"
                     /codon_start=1
                     /transl_table=11
                     /translation="MVKSFDISKLRKSVSKSIPGLTVGFKDPTTWLNTGCYVLNYLIS
                     GDFKKGVPLSKVTMFAGESGSGKSVMAAYCMKDALKQGVSVHYIDTEDATTTDWIERV
                     GVDANDPNFVRIQTNNMKNIIKYVNEVVASYDEAMEGVPEEEQPGLLFVLDSLGGMFS
                     EEEEEKMGSGDFQMTDGMRKAAANAKFINAMLNLMASKKIGMLMTNHVSTSMDQYSDD
                     TISGGKKVIFLSSIIVQITKNKLKEDEFGNKIKDEVGITSSVKVQKTRFTKPFERVYV
                     LIPYNTGINPYSGLFDLFEKKGYLVKEGIKYHYKSLVTGEEKFFLKAKEYGPEQYEFM
                     MDDFSKAEAMGKLEKALGDKLEDPEEESMQNGSADTLADMINDEDVVVE*"
                     /db_xref="UniRef100_K4F7I1"
                     /db_xref="K4F7I1_9CAUD"
                     /db_xref="msk:Msui07670"
     gene            212213..212404
                     /locus_tag="SRR1747055_scaffold_2_prodigal-single_284"
     CDS             212213..212404
                     /product="hypothetical protein"
                     /codon_start=1
                     /transl_table=11
                     /translation="MMNLNLMDNKERINYLEHELKIMEKLNAKKEVIDLYQQELRYEK
                     MSSKEYEQKEILGMKKFSR*"
     gene            212468..213019
                     /locus_tag="SRR1747055_scaffold_2_prodigal-single_285"
     CDS             212468..213019
                     /product="Staphylococcal nuclease-like protein putative n
                     =1 Tax=Rhodospirillum photometricum DSM 122
                     RepID=H6SN07_RHOPH"
                     /codon_start=1
                     /transl_table=11
                     /translation="MVKKLIIFLFLFLVSFSASSKPTSLINKDWDRETYSGKAFIIDG
                     DTLKINGTKIRLAGVDAPEISQKCKTHGHIENCGEIVKLRLVQVTSNEDTTCYSHGKD
                     YFGRVLAECYINDININKWLLREGLAVYYYYNKDFKSYKILETLAKQEKIGIWDSEFQ
                     NPKEYRKQKKRKNNEKSSINRFR*"
                     /db_xref="UniRef100_H6SN07"
                     /db_xref="rpm:RSPPHO_00257"
                     /db_xref="88509507"
                     /db_xref="H6SN07_RHOPH"
     gene            212988..213551
                     /locus_tag="SRR1747055_scaffold_2_prodigal-single_286"
     CDS             212988..213551
                     /product="hypothetical protein"
                     /codon_start=1
                     /transl_table=11
                     /translation="MKKVVSIDLDNVLFDNKELIIPIFKKYGYEYFPPKDWEMSEYPE
                     EVKKDIFNLFREPKFAEQPLIEKDIRYKLHEINKIYDVKFVSNRFGMLFLSTFKQLLI
                     QFPDFFSIEKLIFVASKKSNVLKKYDLEMHFDDSPYVVEDLKRNNLNITMVSNDDTLY
                     NHYLRESVNYVSRLSEGLDQLLLKNSR*"
     gene            213586..214014
                     /locus_tag="SRR1747055_scaffold_2_prodigal-single_287"
     CDS             213586..214014
                     /product="hypothetical protein"
                     /codon_start=1
                     /transl_table=11
                     /translation="MIKEELTTTYVTEDGHRFHKKEEAEKYEMEHSSKEDLYNKIKEL
                     EKKVEKLENDLIEEKSKKIDPNIFPSKPISPWVQPSPCEPNPNGYPKPWDCYPVIYHN
                     TTYVGVKDGMYQILNENEYNKLSEEDKKKYIGVPESQVTL*"
     gene            214053..214346
                     /locus_tag="SRR1747055_scaffold_2_prodigal-single_288"
     CDS             214053..214346
                     /product="hypothetical protein"
                     /codon_start=1
                     /transl_table=11
                     /translation="MYKEALYKYFSLHSQLFQAAEIYKKSQHDKLENIELLDGGLVKI
                     SLLSDCSNQEYSYSIRVEDFGDIDRLSDYTPEVQLSMFIDAEVKKTKITPIIE*"
     gene            214351..214497
                     /locus_tag="SRR1747055_scaffold_2_prodigal-single_289"
     CDS             214351..214497
                     /product="hypothetical protein"
                     /codon_start=1
                     /transl_table=11
                     /translation="MQIIKNDNPTVEELIEQEEIESIYKFLEEEKKKKMIKILSSEKE
                     KKIG*"
     gene            complement(214511..215632)
                     /locus_tag="SRR1747055_scaffold_2_prodigal-single_290"
     CDS             complement(214511..215632)
                     /product="Uncharacterized protein n=1 Tax=Enterobacteria
                     phage vB_KleM-RaK2 RepID=H6X3M5_9CAUD"
                     /codon_start=1
                     /transl_table=11
                     /translation="MQTTNRIHLFNTNRDKDYQFIDNNIKWQLEVGAPIFNVYKLLGT
                     KDKDGNFQELNIIQDPVLMENVNRVYSDETFDIYGQCQIGQAEFTMALLGLSPLSPEI
                     VQITFHYNTMIERLGRKFIPGDILEATFLRDTDLIDQNYDNLTRFFVVESSQRSKEGW
                     DPRWGFHLWTVNLVALSDSPEYQDIIKKITKNNENGDDDDINKPSGNPSVYDKEISIM
                     DAILEEAESVVKYTERDEHNLWVDLDNNGNLVAVDGTFKALSGHDGVPPNYNPEEVRF
                     GKFFPADSKEGDYFLRTDYDPPRLFRCKKSGVWQVIEYQNRELWKGIPKYLEQFINND
                     KDFINDEGEKEKSRQILRETIKAKVSYKLPQEVGIKVKK*"
                     /db_xref="UniRef100_H6X3M5"
                     /db_xref="A0A0A8JBL6_9CAUD"
                     /db_xref="H6X3M5_9CAUD"
     gene            complement(215632..219162)
                     /locus_tag="SRR1747055_scaffold_2_prodigal-single_291"
     CDS             complement(215632..219162)
                     /product="Lysozyme {ECO:0000256|RuleBase:RU003788}; EC=3.2
                     .1.17 {ECO:0000256|RuleBase:RU003788};;  TaxID=1439894
                     species="Viruses; dsDNA viruses, no RNA stage;
                     Caudovirales; Myoviridae.;" source="Klebsiella phage
                     K64-1.;""
                     /codon_start=1
                     /transl_table=11
                     /translation="MAGNTFTSDEIKNAQRQFDKGRIQLAKVKDNRSVTKNGAIKVWF
                     LTSSDPEDDATRWTTVYRASFFAGKTKTLATSSSFADAELSYGENFVAPDIDNIVCVF
                     FPVGTSETIGYYFAYIPQMNINHMIPGIPYEEINGINEPMTEYNPTDKDKKKYVFKPL
                     SEGFKKQGLDKDLLRGPSSASVKREAPSRSYGILTPRGTQFVLDDGFDINEAGDNWEK
                     TKKPNSKPSNNPANSMKKRESEMIRLRTRSGAQLLISETTGHVYAINRDGTAWLELNN
                     NGYIDAWAENGINLRTNGTMNFRADKDINIEAGGNVNIKSVNGNSSFESGNNTNIISS
                     NNLQAQAGGKFAFDIKSQLDLKVPTINTDATMNIKAANIATLTIPAQVDPPTIDPYAP
                     IKTSMQKDSGLDLTTIITRLPHKEPCLIHDETVQKIYTPTNDESAIIPKNSGKETCVQ
                     DEVRKNTFWGDAWSTIANMKNNITSGLSSLMNSLSEMMEGASSWATNMYSKITGLIGD
                     VTSFLKDNMGLISSIVSTSLLAKSLLSKNKEKYSEASETPVDTSQTATGVSYNGWKMI
                     SNYERHLPYTYKEGTVYKIGIGHLIKSNEDYKEKYPEREDDYAFLTEYKSHVEDGSIT
                     EWEKNVNPKILPLSSQKDIFNNDINIFEKLILSKIKNVVLSQTEFDAVLSFIFSLRDS
                     TYIDALLDLSALLPTDKELFKDYILNYGAPSTTTYRRREDEVNLFFNGIYPDNKRSDD
                     ILNSKPIPDNSTTKDGTENNIDNIYNNGYNEYVTNRDNDPTYTAYSEYPEKNSMEESL
                     QGLNTKNITTPDGKIISTEEILVGLNGKMGYPLLVKEKGGINGTGVNPDNTICYGWFG
                     SPRDNGNKVHMGCDLLANLHTPILAPYSGKIVDITTATEKSNILKRIIIQPNDNNNIY
                     FSIYYADDLQVSINDNVEKGQLLAYVGDCSVLDENLTYNYIHIQIDTFTKTGSYNGIK
                     INPMGLVYDAKLQPTPSNIQELLDNPILETTSGSGNTNITQNGLYEITLVGCGGKGIN
                     QTSITGEYSASGASGAALIVRKYLTKGSYSYNIGSTGTPINATFGVDENYLKAGCGEN
                     CKTNQSSIDTNPAGGTYEIDNSYQIIFSRNGIDGITVDMEAVEDGSTFNGGDSIYNGY
                     GKGGDLGKNHSISNNTSGYIKIKYMGWENN*"
                     /db_xref="A0A0A8J8N9_9CAUD"
                     /db_xref="UniRef100_H6X3N5"
                     /db_xref="3.2.1.17"
     gene            complement(219226..219299)
                     /locus_tag="SRR1747055_scaffold_2_prodigal-single_trna_19"
     tRNA            complement(219226..219299)
                     /product="Ala"
     gene            complement(219304..219379)
                     /locus_tag="SRR1747055_scaffold_2_prodigal-single_trna_18"
     tRNA            complement(219304..219379)
                     /product="Cys"
     gene            complement(219388..219461)
                     /locus_tag="SRR1747055_scaffold_2_prodigal-single_trna_17"
     tRNA            complement(219388..219461)
                     /product="His"
     gene            complement(219504..219578)
                     /locus_tag="SRR1747055_scaffold_2_prodigal-single_trna_16"
     tRNA            complement(219504..219578)
                     /product="Pro"
     gene            complement(219588..219663)
                     /locus_tag="SRR1747055_scaffold_2_prodigal-single_trna_15"
     tRNA            complement(219588..219663)
                     /product="Phe"
     gene            complement(219924..220199)
                     /locus_tag="SRR1747055_scaffold_2_prodigal-single_292"
     CDS             complement(219924..220199)
                     /product="hypothetical protein"
                     /codon_start=1
                     /transl_table=11
                     /translation="LFCYLCGQLILKESEISVEHVKPRSMGGQDTQENMQPAHSLCNN
                     IRDTMPIETFRFILNKVYDGNIKKWWEDIHQAHLIRIYHHSIHKKEK*"
     gene            complement(220246..220605)
                     /locus_tag="SRR1747055_scaffold_2_prodigal-single_293"
     CDS             complement(220246..220605)
                     /product="hypothetical protein"
                     /codon_start=1
                     /transl_table=11
                     /translation="MVKMDLFKLFQLITEEESCINILLGKEFNNKTTALKIGKFAMEL
                     TDVYLKQIKPKHDEFLAISKDETRKEEASKGFYDFLKSNEVEFDFIPLNINDFEDDTL
                     SPNVIYSMSILGLYVEK*"
     gene            220679..221143
                     /locus_tag="SRR1747055_scaffold_2_prodigal-single_294"
     CDS             220679..221143
                     /product="Uncharacterized protein {ECO:0000313|EMBL
                     :KKN24900.1};  TaxID=412755 species="unclassified
                     sequences; metagenomes; ecological metagenomes.;"
                     source="marine sediment metagenome.;""
                     /codon_start=1
                     /transl_table=11
                     /translation="MTEYRLDIFKLLRNIDKGNYQYFDNLSEDEVKEIFPLILMRWMS
                     STNELEPLLYYLISMESFNKNLWKIVDNKKLCYNLLCSVGTGNVYNHKWMKGPTKKSN
                     KLYEVISQHYPSLNKDEIKLIISKQGILGVSGLLKTFGYQSDDIKKLVKEAF*"
                     /db_xref="A0A0F9NZI5_9ZZZZ"
     gene            221262..221651
                     /locus_tag="SRR1747055_scaffold_2_prodigal-single_295"
     CDS             221262..221651
                     /product="Heat shock protein, Hsp20 family n=1 Tax
                     =Silicibacter lacuscaerulensis ITI-1157 RepID=D0CR96_9RHOB"
                     /codon_start=1
                     /transl_table=11
                     /translation="MGFDIFDILESFTDSFMIIDNYSDNSYPKYNIIRVDNETQVLEL
                     ALAGWNRDEVKVELNDGVLIISGKKSDDKEPEYIHKGIANRNFIFKKALNRYWYVQKV
                     SMEDGMLRIEFHLEVPEEAKPKVFQIN*"
                     /db_xref="UniRef100_D0CR96"
                     /db_xref="D0CR96_9RHOB"
                     /db_xref="sde:Sde_2837"
     gene            221728..222342
                     /locus_tag="SRR1747055_scaffold_2_prodigal-single_296"
     CDS             221728..222342
                     /product="Uncharacterized protein {ECO:0000313|EMBL
                     :KKL74125.1};  TaxID=412755 species="unclassified
                     sequences; metagenomes; ecological metagenomes.;"
                     source="marine sediment metagenome.;""
                     /codon_start=1
                     /transl_table=11
                     /translation="MFLLTQDNDIFDINLATKYIKDDIYYGVLELYESEPKNKWEYDK
                     KERKLIKVNETELEADYFFKKLFLFQKYEYPLVELNVGNYKVSLPLNWKILVCYPEHK
                     EAELVPIEELVNFEHQAFMFNPFKDNMYSSVPVKVESICDNNITWFVPKLVNKNILIL
                     PLGNKTQWKSKTIGDKVIEKYPECIFVADDTEKFNEIFSLNILE*"
                     /db_xref="A0A0F9GXQ1_9ZZZZ"
     gene            222369..224387
                     /locus_tag="SRR1747055_scaffold_2_prodigal-single_297"
     CDS             222369..224387
                     /product="Putative JHP540-like protein n=1 Tax
                     =Acinetobacter sp. CAG:196 RepID=R5T1Y5_9GAMM"
                     /codon_start=1
                     /transl_table=11
                     /translation="MLDNFQKFFNGKTVAIVGNSPKILDNIFGGEIDNHDIIIRFNDG
                     FIKNKDAQGSKTTILILSQELSPSDISKYKPLYVINRSSNYNNGTIYAFPKQLREEVS
                     KKTKGVCSSGILTLEWILQYNFKSIDLYGFDLNYKTFHNLSEERNIIFEYEKSGLVKN
                     NKEKKKVTTKETPKYILQNNPIIKINKTEEFKAQNKNFLFSEKYYEKFDLISFDVFDT
                     LLYRPFRYPNELFEYIGGPQFRKERRWAERISRLQCKETTFDKIYNMIQPEYGDYKDI
                     EMVTEISLCKPYKENVELFNFIKSLGKKIIITSDMYLPESVIEMMLWQCGINGYDKIY
                     VSSEYGAKKSDGELFDIIIKDYNVKPEKILHIGDNKTSDGSVPYDKGISVYNVEKKID
                     LLYKDKPFLKLLKDNYLNNLYVSSLIDYQEDNYWKRLGYMYGSVLVYPFMYWLRDEVV
                     RNKIDTLVFVGRDGYILKKVFEKLNTNIKCIYAYANRRMAKSGKDYSYYFENIGCEGK
                     TALVDSTTRDYSAQSTSKIKIGYYFWVRDPYKDTIVPEGCYSYSFVDRDAYSRILSWE
                     LVETLVASPEPPIQDIDEETLQPIYAEITPEEEFRIKIITDICEGILEYGEKNIEIPL
                     QPENIFEIVNNFLTHLTLEDKEYLGQVNFASDPSHSSYHKLVVHPKKR*"
                     /db_xref="UniRef100_R5T1Y5"
                     /db_xref="R5T1Y5_9GAMM"
                     /db_xref="hes:HPSA_02755"
     gene            224392..224904
                     /locus_tag="SRR1747055_scaffold_2_prodigal-single_298"
     CDS             224392..224904
                     /product="Glycosyltransferase n=1 Tax=Hyphomicrobium
                     denitrificans 1NES1 RepID=N0B0E7_9RHIZ"
                     /codon_start=1
                     /transl_table=11
                     /translation="MEEIEKFLSNKSVAIVGNARSIFDKNFGGNIDNHDVIIRFNRGF
                     PENIKSQGSKTDILILACELTKKEIEIYNSKYVINRLSCYSNPTKLHFEKSYLNGISK
                     GLNANASSGLLSIEWCLKNNVKSIDLYGFDFEKTPTYYNPEGYKTKHNYSSEEERILK
                     YQEEGKLKIF*"
                     /db_xref="UniRef100_N0B0E7"
                     /db_xref="hdt:HYPDE_23433"
                     /db_xref="N0B0E7_9RHIZ"
     gene            224914..225651
                     /locus_tag="SRR1747055_scaffold_2_prodigal-single_299"
     CDS             224914..225651
                     /product="Uncharacterized protein n=3 Tax=Yersinia
                     enterocolitica subsp. palearctica RepID=E7B3V8_YERE1"
                     /codon_start=1
                     /transl_table=11
                     /translation="MDDKQFFQLEKFINRIIEKKLSTMNLHQKIFPQFKGIYSGKEVV
                     VIAAAPSAKYYKPIENAIHIGVNRAIDLPVNLDYLFIQDVSGAWDYLPRITEYKPDTC
                     KKFYGLTTEWVENPNRVIPEDEAIKANAYRYRTDWEDIPGFECKFAYDLSSQSLGCFG
                     SITFPALQFALWTNPSKIYLVGCDTSNAGYFDNSNTKNFLLTDKIVEAHKKFKTFAKT
                     YYPKTEIISVNPVGLKGIYKDIYTIGG*"
                     /db_xref="UniRef100_E7B3V8"
                     /db_xref="A0A080LKS9_9GAMM"
                     /db_xref="yey:Y11_16691"
                     /db_xref="E7B3V8_YERE1"
     gene            225657..226385
                     /locus_tag="SRR1747055_scaffold_2_prodigal-single_300"
     CDS             225657..226385
                     /product="hypothetical protein id=1993442 bin
                     =GWB2_Bacteroidetes_32_14 species=unknown genus=unknown
                     taxon_order=unknown taxon_class=unknown phylum=unknown
                     tax=GWB2_Bacteroidetes_32_14 organism_group=Bacteroidetes
                     organism_desc=a47"
                     /codon_start=1
                     /transl_table=11
                     /translation="LDILYIVGEGSKWDNNELKYSLRSLEKYGQNYGRVFLTGFKPNF
                     LNEKIYFLDIPDVNGWAVNHWNKVRQTFLKTDISPDVLYMMDDVFFFKEIDLSDYPYY
                     YKGELPEIRNDNEYNNTLVNTREHLKYCNSFKNFTVHCPIKYNYGKFMNLGDHFYNFY
                     KHDPEFVSVRSFYTNYYYSHNTSGYDIRLHKDNKVRKLENISIEDKIKEYDELACWSM
                     SDGIIPQVEDYLEKNFPFKSKWEV*"
                     /db_xref="gwb2_scaffold_24_107"
                     /db_xref="86649492"
     gene            complement(226406..227005)
                     /locus_tag="SRR1747055_scaffold_2_prodigal-single_301"
     CDS             complement(226406..227005)
                     /product="hypothetical protein"
                     /codon_start=1
                     /transl_table=11
                     /translation="MAEYQIIFKSGKIKNVVSKDVNKIKNYISESFNKINFIKRLDEE
                     AVISNNGSTEKIQKLLNLLIIARETAKVNHWNSTSNGEHLGYDHIVEVLDENIDKLAE
                     TYFMARKIEIISPFGQYDALLNEDIGTVSLERILEVLNTLVEEIASDETNDEATKSLV
                     SSIGENVQQSVALLRLTQNDSEEVAKIASEEPKEEVSEE*"
     gene            227252..228532
                     /locus_tag="SRR1747055_scaffold_2_prodigal-single_302"
     CDS             227252..228532
                     /product="Transposase IS605 OrfB n=1 Tax
                     =Sulfurihydrogenibium sp. (strain YO3AOP1)
                     RepID=B2V781_SULSY"
                     /codon_start=1
                     /transl_table=11
                     /translation="MPNLEKNKQIKEKGAQTKLRHKSMRCRVYEIKVKDNKLNSSQKE
                     TLERYFLCSKWIYNYIISNIPNKFEFNYHDYPIITHKDKLGNDVGIKVSDYLPAQFYQ
                     RIPTQIQSSIKTLSSLKKKGFKVGKLKCKSSCNCISINQYKTGYQLYPSCNSIHIAGI
                     KKDIKVSGLKQIPIDAELCNAKLFRNASGYFLKVTTFEPIISKPSTGKSVGIDMNISN
                     TLTTSDGKVIDKIFVEENERMKRLQRHNLKCKKKGSNNRYKLNKQIKKYYEKISNIKN
                     DISNKIVHGLLEQYDEIYIQDEMLANWHKQKLCSKTIQHSCLGRIKSKLRQSSKVFMI
                     DKKYATTKLCSCCGHKQDISINEREYICPNCGLDIKRDINSALNILQMGQKLKYIGTE
                     HTEFKPVEILTSSGVESNISKAKYESMNQEAITF*"
                     /db_xref="UniRef100_B2V781"
                     /db_xref="sul:SYO3AOP1_0218"
                     /db_xref="33579452"
                     /db_xref="B2V781_SULSY"
     gene            228585..230234
                     /locus_tag="SRR1747055_scaffold_2_prodigal-single_303"
     CDS             228585..230234
                     /product="Gp73 n=1 Tax=Bacillus phage G RepID=G3MBE3_9CAUD"
                     /codon_start=1
                     /transl_table=11
                     /translation="MYNDLIIEHFKRLHLSPRDNQVEVINDILTSFLDDKCKNVILSA
                     PTGCGKSIINIIISSILYEKFSPTDSQCWVMMNSNSLVEQYKEDFCVFNGISYIKGAN
                     NFTCEDYTLEYGNTIDASYCNYNPKSALCGRCLFNKLKLKKKSSKTIITNYNYFLSSL
                     LSGNLEDNIINVYDEAHTLLDTYIETYKLTIDDNLLSQIYNFIKKYKKDFEDIDLNKI
                     KEYKNNLKNISLDNYREYTNNFYEDIIKEIYDILEPMLPIIKQKRSEKYIPYLKLSQL
                     IGVIKEKLFILNINSDSNFHVFESMDDGFIIKPTIIQNTDFMKKSVFNLFTSATISEE
                     FMRNIMKDFPGKTKFIKLPPIFPKENKKIIFYKPLNLNFKTIQLPDTISKIKNSCVDI
                     IKLFPQDKGLILTPSFDITEKIKDILKNNKTHKLFVQERGKKLYNVLEEFKKYDKPSI
                     LISPSSWEGISLDDDLSKFQIIVKMPYPNLKEKRMEWILNNKPQLYQIQSLLKLIQGM
                     GRSSRNKDDKSVIFCLDTNIQRIFNSSINIWKDEFLVTSFY*"
                     /db_xref="UniRef100_G3MBE3"
                     /db_xref="G3MBE3_9CAUD"
                     /db_xref="mst:Msp_0036"
     gene            complement(230218..230436)
                     /locus_tag="SRR1747055_scaffold_2_prodigal-single_304"
     CDS             complement(230218..230436)
                     /product="hypothetical protein"
                     /codon_start=1
                     /transl_table=11
                     /translation="MITNEKELNDKISQLDKLRCDLISLGKDPDDPNIIRIDNELEYY
                     TSLYEMFDNNEPDGVIWSSDTGCTNKKK*"
     gene            complement(230439..232574)
                     /locus_tag="SRR1747055_scaffold_2_prodigal-single_305"
     CDS             complement(230439..232574)
                     /product="hypothetical protein"
                     /codon_start=1
                     /transl_table=11
                     /translation="MANSGWYNKPGLFLNGVVYENNIIDNDYPNNGNKLRYWSNQGTA
                     IAYIISGELPPGLTFSKSRTENNCYEIKGTVGKEGSKSRYDFTVRLKTSEGEISDLGL
                     YIEVADITPTWTEDADPSDLSKTSPKGYYNTYQVLNYTFNASNPGGTIHYEKISGEFP
                     EGVKLITSGDSQLSTNDRIYGFLPLLEDDKTFTFTIRANFEETAPIKYIDRTFTLFVQ
                     RAIQMTSPEFVYTGYLGDVEFGETVSGLSVQAYIIPSDDIEYELADGSALPLGLFLDS
                     NGKIYGTPSTTQYKIGYKFFVKATAHSRGTYTIGQFSMNTNARDSAEISVDTNYNLGE
                     YKVGDNVYVYKSFISEYMPITIWLKDGYELPKGLDYKVENIYNTRGEITESRLWIFGK
                     VLVQPQGNYSFTFQYQNRNIIYEITYDIDILKGTITNNNSTFYISLPKSEQDNWKNQL
                     QVIEDITDGLITKENGELEYYPTQPNFSKNDIFYHSYDPSFGYRENPKLYLLYNADYI
                     SPSSINVSLKYNYPLKIKIGGIESIGIPDNEGNIIYYVVYRKVYDLTDSRDYQKAINE
                     STSGKETIIDGVEKTIIVPIETSFEKEGINYTTATINDLKYTLKNMTQTVDDCLPQWM
                     DTPLLPGDDSTKIGWFPCLELAFVTPEHYPSFITLIKEQDKHNPNSITGKTFVIDYLS
                     SAPFFCEYGKKEQAYTVRFASYNSWYQED*"
     gene            232682..233053
                     /locus_tag="SRR1747055_scaffold_2_prodigal-single_306"
     CDS             232682..233053
                     /product="hypothetical protein"
                     /codon_start=1
                     /transl_table=11
                     /translation="MNYLDIKDNEQIEPLKDTLWITNLQHGLSKKGYVFIPDDNMKKT
                     GIKPRYAQIYAVADNLKDIFKVGEWVLIDHGNWTRAMYIKGKDNKDIEVHLVPKASVY
                     RGIKIITDKEPEDKSTFAYKY*"
     gene            233068..234000
                     /locus_tag="SRR1747055_scaffold_2_prodigal-single_307"
     CDS             233068..234000
                     /product="Sliding clamp loader subunit n=1 Tax=Cronobacter
                     phage vB_CsaM_GAP32 RepID=K4F7L2_9CAUD"
                     /codon_start=1
                     /transl_table=11
                     /translation="MLPENFLWVEKYRPSNINEYIFCDENIKSKVNEWLNKKDIPHLL
                     LYGPAGTGKTSLVKILLKSLELEDDFVYINASNENGVDIIREKVIEYAPQIPANGKFK
                     VVVLDESDYLTVQSQNSLKDTIERYNDICRFIFITNNKNKIIPPIVSRCQELHINKID
                     EKQVATKVMDIINKENVTFEPTTLLKYITTYYPDFRKIINSIQQNVVDGKLQELTLSN
                     DNNNQKYKDILNLFKSMKLNEARKLLIESLSLDEYTQYYVWLGNNIDLITDNDSKKFE
                     VLSIIKDGIADIPLSADPEIALSGTIAKIILSLR*"
                     /db_xref="UniRef100_K4F7L2"
                     /db_xref="K4F7L2_9CAUD"
                     /db_xref="mfe:Mefer_1399"
     gene            234054..236105
                     /locus_tag="SRR1747055_scaffold_2_prodigal-single_308"
     CDS             234054..236105
                     /product="Hypothetical-Protein | belonging to T4-LIKE GC:
                     726 n=1 Tax=Synechococcus phage S-PM2 RepID=Q5GQD0_BPSYP"
                     /codon_start=1
                     /transl_table=11
                     /translation="MADIDSKTLEQVIMGALDGYSNTSAGGQQQSAVNKAVIKWLKNN
                     PNFQSAIDKASKNSQKDSKVLKDATDKITLAVKDEAKVTRKELEKIGQDSDNNWSKFT
                     NFMENKYVKMVLKGITAAGVAISQGVRNGLQVVNKQQSIYNNTGMSVGYDNLLDSIHN
                     TYISMDDLSNLITKNSDAFRGLTKNLGSASKTTIDLAQTHKKYIENMSKNGFYRSTQE
                     ATEDLADFLEHERKFGTIQNIKNQQDLQDKAQKFNKTLLMAQEAFGINKKKISDGSLI
                     DAIKFKAMRSGQDTTRLDALFTKLAEAGMSAADQEAIISGKFDTTNSRFMMQSNPDLV
                     RQIQELGQNPNNLNSMSEEGWVKYSNDLQAGLSESINKNLDQFKVQQIAAVDYLKSGA
                     SLAISQQQVANKATNPQSDKERKDNMSSIKAVVDLENEANRAKNELFRTVTPSMKTFN
                     TELNALTEVTKKAADAMGWLADKKKGLDGWGDILSMGAQAAVAYGGMKLGGAALKGLG
                     KFGGKTLEKIGLKTATKTGAKAATKAAVKAGTKAAVKTGAKAATKGAGKSLLKKIPGV
                     GLLAGLGFGAMRAFNGDWKGALGEVASGAASTIPGVGTAASMAIDAGLVIRDAKNAVE
                     AEKQKLEESNTSTEETNTSKKPSENMEVIDYSNILNSINNNIVTLNNTLKNLPKNSVT
                     Y*"
                     /db_xref="UniRef100_Q5GQD0"
                     /db_xref="Q5GQD0_BPSYP"
     gene            236199..236465
                     /locus_tag="SRR1747055_scaffold_2_prodigal-single_309"
     CDS             236199..236465
                     /product="hypothetical protein"
                     /codon_start=1
                     /transl_table=11
                     /translation="MTEENKNNGYKFVMSEVAKQTKDQYVYKDREWNYMPYWAHYTIK
                     YNKKHKATCSNAYIMGYSNGKNFVYFTEDGRKTSIIDTPPNSKY*"
     gene            236530..236724
                     /locus_tag="SRR1747055_scaffold_2_prodigal-single_310"
     CDS             236530..236724
                     /product="Trigger factor {ECO:0000256|HAMAP-Rule:MF_00303,
                     ECO:0000256|RuleBase:RU003914}; Short=TF
                     {ECO:0000256|HAMAP-Rule:MF_00303};; EC=5.2.1.8
                     {ECO:0000256|HAMAP-Rule:MF_00303};; PPIase
                     {ECO:0000256|HAMAP-Rule:MF_00303};  TaxID=237727
                     species="Bacteria; Proteobacteria; Alphaproteobacteria;
                     Sphingomonadales; Erythrobacteraceae; Erythrobacter.;"
                     source="Erythrobacter sp. NAP1.;""
                     /codon_start=1
                     /transl_table=11
                     /translation="MFNLLKKLFGKKETKVAAPVVTTKVEVKKAPAKKVTVKKPVAKK
                     APAKKPAAKKVVKKSAKKSK*"
                     /db_xref="A3WAK8_9SPHN"
                     /db_xref="UniRef100_UPI000375D1AE"
                     /db_xref="rpi:Rpic_3038"
                     /db_xref="UPI000375D1AE"
                     /db_xref="5.2.1.8"
     gene            236826..237185
                     /locus_tag="SRR1747055_scaffold_2_prodigal-single_311"
     CDS             236826..237185
                     /product="hypothetical protein"
                     /codon_start=1
                     /transl_table=11
                     /translation="MVRSIKGRELDFEAIMKQHSKDIALGNASMNARGDIVKNGKVVK
                     TVEERRKEYYQLNPLDKQTEILINQDLTRREEAAKALEEAVKERSSKSKKSVEVKTDE
                     DFTPKIKKSEKEIDFEE*"
     gene            237292..238722
                     /locus_tag="SRR1747055_scaffold_2_prodigal-single_312"
     CDS             237292..238722
                     /product="Uncharacterized protein n=1 Tax
                     =Strongylocentrotus purpuratus RepID=H3I989_STRPU"
                     /codon_start=1
                     /transl_table=11
                     /translation="LIENPKKTRRNSHLAIFASLMLSVTSAYCTVSGVHSLFIGGGLM
                     VALIASCIEASRVSTVFLIHHYWNKLRWFIKSVGCLFIFIACLFSAWGVYGYLSSAYG
                     TQLDNVAPLTLQIQAKQDEIQIQQDIIDGNNQQIEGIKSSSTTQNKLFEKQLSGDTSN
                     LSQEELTKIQKQQNRAIGNSEYYQTQINRLYNKNRTASDNIVKLKKEIAQLKADSIKA
                     APELQRMKGLASLFGITDDNILITLVIILIMCIFDPLSMYLMILGDNIGKMADDIEVD
                     AIEKNDDIKKSLLEKIILKNPFKRFKKEVKEVKVEKQPVVGVKEEPKSPIGLSKKTKS
                     KTKKLTKKSVKKVEKKVKEEKPKKKKINKKDNKPNSKENTKNEVVNKKTRSVISKEKK
                     VEDKKEDSENGNEKISIKNNSVTPLNKFNKFIELVKKDKSILNDKKIKDILDANPSLK
                     IEVEKYLENGKKDDKKIKDTRSWLDN*"
                     /db_xref="UniRef100_H3I989"
                     /db_xref="A0A0F9PZS2_9ZZZZ"
                     /db_xref="bnc:BCN_0529"
                     /db_xref="H3I989_STRPU"
     gene            238765..239028
                     /locus_tag="SRR1747055_scaffold_2_prodigal-single_313"
     CDS             238765..239028
                     /product="hypothetical protein"
                     /codon_start=1
                     /transl_table=11
                     /translation="MAKIKTILDELSEYMKSGKEQNVYNNIYTRGEHLAESCMNFIED
                     IQENLPEDEADLIVEKFISSIKNKKPTKFKNFYENFRKDKGIN*"
     gene            239030..239734
                     /locus_tag="SRR1747055_scaffold_2_prodigal-single_314"
     CDS             239030..239734
                     /product="hypothetical protein"
                     /codon_start=1
                     /transl_table=11
                     /translation="MLNKDQLDKLSIITGIEEDIISDTEINLDDEVVLISLLNGDIED
                     IDYKKVIKVISKYPLLKDKIKEFDTKIEEIKESIMKDNYTFFDKLNESILYRFRNTKL
                     GIIMKESKSQKELAHNIINEVSPVNSKTFKVINESFVTNSQRELKEEIQPIQPIKPIG
                     VSSSTSSDSPTISISDGDDSEGNSNNTEEDKGQDFKDLENKFKNSSDDQLKHDLKNMN
                     DEDLDKEIAFIKKLLG*"
     gene            239741..240520
                     /locus_tag="SRR1747055_scaffold_2_prodigal-single_315"
     CDS             239741..240520
                     /product="hypothetical protein"
                     /codon_start=1
                     /transl_table=11
                     /translation="MALFNIIFKDKSNKITSADEAQKLMEEDILKDNINKIVILEDKD
                     ITYYDDGTHLITDKDLEQKAVEKSKNKGITRDQVRKQLQAQKDWDNKFLRKPGEKKSF
                     DINEAEEKNEKMDASDIELAYAYIRQLLTNKNIKSKMRYDNEVIQIYVDKNVSPKDIL
                     KLIKSTKSLSDIKIEENDKDIGLVAKHKNIKIAIFNDESSKFAKDFSKRKEMKDSELS
                     KIWGILKKQMNTKTASAEGVVDTAAEIGGAVINKLQNLGKK*"
     gene            240552..242318
                     /locus_tag="SRR1747055_scaffold_2_prodigal-single_316"
     CDS             240552..242318
                     /product="Portal vertex protein of head n=1 Tax
                     =Cronobacter phage vB_CsaM_GAP32 RepID=K4F9K9_9CAUD"
                     /codon_start=1
                     /transl_table=11
                     /translation="MSKFSGRLSIINKNKRYKEYYNKLNGKNKTTPLVDYVATPPTTY
                     VGEKNRFEKYNFYDLMQTDSTIETSLNVLSDFVCQGENDNGLPFNIKYNEEASETEIS
                     IISEALKDWCKINKFKTRIFDIVKDTLKYGDYFFIRDPENLELLSVDPYNIENIVVDE
                     AKGKEPQLYRIKNVSVNLINKGINSIESRLATPYANQISPVIYNNGANYNPSTQPSSN
                     TSSLDVDAKHVIHICLNPNSTGYWPFGPSILEKAFKAYKQKELLEDAAVIYRIQRAPE
                     RRVFKIDVSNMPTNKAQAYIERFKNEIHQKRMPSRNSSNKNNGVFDLTDSSYNPLSML
                     DDYYLPVSEGGKGTSIEVLPGGANLNDIPELLYFDTKIQRAMDIPSNYFSTTNEESSK
                     VYNAGKLGEMLVVELRFANKIKRLQNLIISPLDEEFKHFILERGDLIDTDIFTLEFND
                     MMKFKEWIELELQSSKISQFKDMVGMSFISKELAMKDYLGWSEEKIKENKRKWAVENP
                     SKLKEKNIDLDSIDDNPYTAPGLSVVGVPGVTTNEIEDLMNGEDEGSEGGSGDEFESS
                     FGGEEGGDMDFSTDEGPEEGEL*"
                     /db_xref="UniRef100_K4F9K9"
                     /db_xref="K4F9K9_9CAUD"
     gene            242318..242521
                     /locus_tag="SRR1747055_scaffold_2_prodigal-single_317"
     CDS             242318..242521
                     /product="hypothetical protein"
                     /codon_start=1
                     /transl_table=11
                     /translation="MDNTLYDAEKDKTGYKKHYNRREKLTLGKIAKLRRIREARKLQL
                     MIDQSLSAAMFENPTSNEENNPF*"
     gene            242603..243349
                     /locus_tag="SRR1747055_scaffold_2_prodigal-single_318"
     CDS             242603..243349
                     /product="hypothetical protein"
                     /codon_start=1
                     /transl_table=11
                     /translation="MLKDFLKSIITLASDFKVEQIKIKPSQDSIVNFAMKSPSGTIIY
                     GQSKTPYPELKYGLGITNISLLNKIFSNDMITENITLKEDTNPVTNNIEYTELCFSQK
                     SSKLNYRLSSLEVLDKIILVKNDGYDIEIDNIDDENLMNILKKLDLASAIDEDITFIT
                     NNNELIAASGAKSKNNSEISICDNISRINNNLSLKDISWKVADIKVAMAFGRSKFQNV
                     NLKISNKGAFYVIKENDEIIVNVKNIGNRK*"
     gene            243349..243966
                     /locus_tag="SRR1747055_scaffold_2_prodigal-single_319"
     CDS             243349..243966
                     /product="hypothetical protein"
                     /codon_start=1
                     /transl_table=11
                     /translation="MFKKLFENEFLERKKLSKKYSTSSKDYKIESLKLDMKYKGLSEE
                     DYLRAVCELNYHKDSQDYKLTMLDIDKKFNKIDNYNFEIEKNNILVTAKQKHALNELD
                     IKLKYNKISKDDYEKEVATIKKEPYIKWKKWSIKNGELEFELDWNDYMIKYLNNNGYN
                     QPDENEVIMQWVKDTFNEIYENDEAIEEAIAETTEPVEPVEGKKE*"
     gene            243973..244992
                     /locus_tag="SRR1747055_scaffold_2_prodigal-single_320"
     CDS             243973..244992
                     /product="RNaseH ribonuclease n=1 Tax=Cronobacter phage
                     vB_CsaM_GAP32 RepID=K4F653_9CAUD"
                     /codon_start=1
                     /transl_table=11
                     /translation="MKKNLLIDFQNLAFRVFFAIPEKDLLKLEDNLYSAISLAISKFY
                     YQFNPDKVVFCFDSTSWRKDYLPVYKANRIGMFKKTEGQEKEEQELIFGVIDKFKEFF
                     EKTNVYVLKHDKAESDDLIALWCESHKEDKNIIVSNDSDFYQLLSDSTIIFNPSNEMI
                     ISNKGVYDLQYSPQQFTLDNNGKVKIGKEDGIQISDLDNWVDFTLFVKLIRGDTSDNI
                     FPSYPGVRMKSSSKKVGIMEAFKGRKEKNFDYLNFMESEWDDHEGNKRIVKEEFEKNN
                     TLINLRAQPEDIKKDFNDYIKLYEDSKVPNTMVGAKVMRFVNEHNIETVEGSIEGFAE
                     IFNKI*"
                     /db_xref="UniRef100_K4F653"
                     /db_xref="K4F653_9CAUD"
     gene            244992..245243
                     /locus_tag="SRR1747055_scaffold_2_prodigal-single_321"
     CDS             244992..245243
                     /product="hypothetical protein"
                     /codon_start=1
                     /transl_table=11
                     /translation="MNNYPNISQFTQKVKDAISRNSTEMRISTREANMVIYEINELLL
                     KKVLNKDEVLEVLDTILSKIYDNTSHSINGGVFPSGKRV*"
     gene            245282..245683
                     /locus_tag="SRR1747055_scaffold_2_prodigal-single_322"
     CDS             245282..245683
                     /product="hypothetical protein"
                     /codon_start=1
                     /transl_table=11
                     /translation="MATTMLDYVCHSIYGTTSTNDNILIPKAGGKSSQSYYGNINPTR
                     PMAQIVILFSMMFANVASDHEEHYVTVAVVDDSAGINVKVAEKVPVPYGASLSMPCKV
                     TLGENQMLNVWSDANNAIDVNISACSMDKES*"
     gene            245786..246448
                     /locus_tag="SRR1747055_scaffold_2_prodigal-single_323"
     CDS             245786..246448
                     /product="Putative deoxynucleoside monophosphate kinase n
                     =1 Tax=Cafeteria roenbergensis virus BV-PW1
                     RepID=E3T4K0_9VIRU"
                     /codon_start=1
                     /transl_table=11
                     /translation="MIIGLCGLAGSGKDTAAKFIMEYNNSYQKLSFADAVKDIVSLAF
                     GWDRKLLQGDTQESREWREQEDLFWGMSPRKAMQLLATDCFRNIIRDDFWVKAVEKKI
                     KDNPNQNYVITDVRFPNEVKMIHQNGGEIWQIKRSEDNPVWWDLAKKANGYDCLDENE
                     HQTCIELMKDIYRDIHISEWALAGNKDIQIENIVINNFGGLKDLKSIIFEEMKMLEGL
                     NG*"
                     /db_xref="UniRef100_E3T4K0"
                     /db_xref="E3T4K0_CROVB"
                     /db_xref="E3T4K0_9VIRU"
     gene            246441..246614
                     /locus_tag="SRR1747055_scaffold_2_prodigal-single_324"
     CDS             246441..246614
                     /product="hypothetical protein"
                     /codon_start=1
                     /transl_table=11
                     /translation="MGNLSLKDFKNLQKLLKTAIDREAFSENELKKIEELELITKLDN
                     LIQRLENLPQGEK*"
     gene            246614..247147
                     /locus_tag="SRR1747055_scaffold_2_prodigal-single_325"
     CDS             246614..247147
                     /product="hypothetical protein"
                     /codon_start=1
                     /transl_table=11
                     /translation="MDMKSLKEKLINAINNIFNEFDDKKDTEDICDDKDTIIIIANDL
                     EKISKKWSINFQNIIHGVEASIIFNKNTSNQSFFKWELESIAMEIDEKSSKVLKYKSV
                     LNLPVFNFSSNGGKLTLELEYWKHRPENVYAGNNEGMVRYNILLDGNSKICGNTDLED
                     FGQIIDSIEKVLYNSHN*"
     gene            247170..247793
                     /locus_tag="SRR1747055_scaffold_2_prodigal-single_326"
     CDS             247170..247793
                     /product="hypothetical protein"
                     /codon_start=1
                     /transl_table=11
                     /translation="MKNYFHMGVTKSGEAVIIIYGYVTPNTLLKETKVDYEHCYVYPR
                     GTLPEFQDLSIETAVKSAECQKMRHAGDYLNKVSFDPKTKISMLKFIAQSGKLTKLPV
                     SEVNIDLNLTNLTEPVTLKMVIDNWKKMDGVKDDTLKQVEEPVAIPVEEEIEQVPEET
                     TDSIVDGMVADLKYANDELSAVKNKIKSLKKDIEELAPGKLKELGIK*"
     gene            247822..248121
                     /locus_tag="SRR1747055_scaffold_2_prodigal-single_327"
     CDS             247822..248121
                     /product="hypothetical protein"
                     /codon_start=1
                     /transl_table=11
                     /translation="MAYKIKKINNKKEKELGSFHGLLNNLYVPFIPENYPYIEKVNVL
                     SKTKKNTVYKLSCKELEYVRDTADPVLDDMQLDYINLILTKEFVNNLIIEYKKLL*"
     gene            complement(248118..248546)
                     /locus_tag="SRR1747055_scaffold_2_prodigal-single_328"
     CDS             complement(248118..248546)
                     /product="hypothetical protein"
                     /codon_start=1
                     /transl_table=11
                     /translation="MIHTENLLPNTSRYINLTGNKVLAGGYSSSISNGLHTLIIATGM
                     KGAVGKIFLQGTLEKDPQENDWFNIPFNNGEESVEFPIYKDPEDKNSEILSNGKVYSY
                     RFDCLPVWVRVKIDRTYIENWDKIDPSEFGDFRYINISYS*"
     gene            248645..257278
                     /locus_tag="SRR1747055_scaffold_2_prodigal-single_329"
     CDS             248645..257278
                     /product="Uncharacterized protein n=1 Tax=Cronobacter
                     phage vB_CsaM_GAP32 RepID=K4F9K6_9CAUD"
                     /codon_start=1
                     /transl_table=11
                     /translation="MVNSKYKSKPKSEVEVALKERRDIKSLMPNFLASNDKIGNFTTN
                     VINHLFEDNNEEIVTGFIGKKSSKLSSSDYFIPESTKDREHYQLDVGAISTDNTGEIK
                     YCSSYIDILNELKSQGSIIDNQNRLWASQIWSWAPPINVNKIINYYTYMWCNEGTPII
                     DSSNDDNKTYPTDPRYALKTNAVLDIIGKPNAKIPTWTSDLNPAEGLEVKIDDSKIPV
                     SYYIHNDITGEDITDKDGNRIEFDTWNEARDYAAQEWVDLRSGMRIRLWNDENTDYND
                     IVFLVQGVGSSIELVDDRIKGGNYYTYKSFNGFPEEGANDYTQRYLDSSTGYIYKWVS
                     PYEKISEDELGEDGLGKVEIIPGHYEQTTDTGCEHYDPDYTTIERGAMDGNFWSYNNR
                     WFPTKLFSDSIQVGYNTITARKPIIEFNKGVKLYNSGERLRIYVDLLVKDELFSTING
                     KTNGDTIQGVPVRDGLNILFLNEEDSLHNGKIYQISGLSLDSSMTSFTIVNTTNSSDV
                     NGAPTTGDIVGVLSGNYKNSIYYYDGIKWIESQKYDNKSAPLFDLYDVNGTSLSNQDV
                     YYNSDFSGNKIFSFALNENGKQKFGKYGEYMFNNSLNTEKITYVFDDQQVEYDGLRYY
                     KEYIDGNYELKTDWLKTNWKSRQMITQEFDINNRTNNVLELEVEPAPEIAGEPTNLLV
                     YRNSSLITKNIDYSIDGNKLTITPTLLQDGDVIAVSLYNPNNTKELINAYYNVPCELS
                     SNPQNNNIDTDDLSYNSIFKHFSSIIENQNNFTGSPHSDNNYEDTAKLLNKGTYIIQH
                     SAPILKTSLLNRMDYTKIRGVIEQIKDDYITVKSKFNQIADNLIGDGTIVDNSSFVAS
                     VQTILNKMNIGKTSVDAYYNSGVINNNSYIPSTPSFLGIYPLYKPEIVYIDSFVEPKS
                     MLKGHDGALSDIYGDWRDNVMLNYELAIYNSTLDKFKRSIPELQPLQYIPGKFRTTDY
                     SRDEYLELSQPFFEAWTSKNDLDYNTNNSYSPDDPFTWNYSNCYDKDGNLVPGHWRGI
                     YQYYFDTEEPNKTPWEMLGFGEKPSWWEKYYGPAPYTKYNTALWNDLSDGIIREGAFK
                     GEYNYLKRPGLIDIIPVDNNGNLLPPTQCGLIKQKPTPYFASRNWKYGDGAPIEYLWK
                     KSSEYPFDLMSIIYLMKPAIWAETSWDTKDYDVILRGEFGEQIIDDLTQNKFSIKSTR
                     VHNSHDEDGNLIQVIGTSQWFSDILSKDNIDIDNEFKLYINNSEPRLMYRAGAYIKPE
                     TLTVSQESFGVIPSNNYQEKLYQSSSIYIKSFSAMEIIYTGGKYKIKGLDDQEPYFRV
                     FSPVTTSEHNKVTGSSLSAIYYNTWKDKGEKILYNSSFETIQQVYNVIIGYGKYLEND
                     GWEFSNYDVGSNSTIDWKMMGRNFLIWAAQTDLSEGDIILLNPVGLVDDNGSIYSHIK
                     YNGEIGIIDNVNKKINGKWSALDVNGFPMETDNYDVYREGASIYIDTKNGYQVGSLRL
                     RTVTLEHALIFNNNEILGLYIYLPLYNEQQSRLRLSCTRTKIWDGSLYAPGYIVSDNL
                     CIDNYEKEAHNPIDYYDIDSVLATTSYSDYAKKIMGYENTSYMQDLLLDKRSMYSFYQ
                     GMLREKGTIAAFNRLSRSQYIMDSPDDFEVYEQWAFKMGEYGDIDNRLTQEFNIIENN
                     LNTNPQLYSYTTMLSYNVDLTTDLVDIDIDSNASGFLGDRTVYSKLPFKTNGKRWNIS
                     FKFKTGNEIKPLEYILSNYNNSNYIPNIYIEDNKLLASIPDNPNPTILGKTIINDVNI
                     PYQLNDKQNWTLRIKTSDLLDILRDSSDIININGTCTTILSSSSLDLDDYSKDNRIII
                     YKYRILEGENSGKIICRLRFNGLLDPSYPTFNPVQNIPNGIDIELNEDLEYIEISLEK
                     ISNLFPIMVYKLPSIEIVSYKDKVDSIILSENTGYKVSLSFDGVSYKLLVIDDNKNEF
                     VFTKNAIGVIGDDNSAIMNFGGRGFNVENIDYFGGSINLNSIMVYIDGNKFINGGIPD
                     GSPAFLDTFTSNQLDQVIMYNDTRWNSKNLSKNYNRFFKVEDNNTFIQYLPYIPLVRV
                     DDADYTIENKDKLQDLYENKNLKSTDKIWITFEDNVNGFDVKQLKPILTINSIEYDEE
                     VDIATFGNSRFITSTPHNLKVGDKIIINSNQDKKQSYDGEQEVTYIVNEYTFKINQNI
                     QITDLFTDTPKPTIHNFISRIYNNVPDIKSYDEEGDIVFVNRLKLDASLLENFDIDPN
                     KKTYSIWKFHNGAWVLDRVQERKIDTAGVHSILLYNKDSGNIEATLQPFDPYKMVMNE
                     DALDEIEYLTEYDPAIYKIDQTIDQQATINIWYSKNVGKLWWDLSTFKLLDYELGDIE
                     YKRKYWGKQVLGSTVDIYEWVKSPVHPSEYNNYVTSQQDNNDYTLSGTVKTTEIDGVT
                     YYKYSTKVEFDKKSNEYVTYYYFWVKEPIYTPKNSFRKLSANTVKQKLFDVFTDEVSY
                     IEFIDVKKVDNQHYSSTFLIGNIENIINDNSSILQINYKRRSDEDVPHHKQWVLTKEN
                     SDENIPFMIWDRFKDSICGLNEEGEVVPDPLLSENSKYGIQIRPRQSMFNDLYMARRD
                     FVYNTNNIFSGICMSSTETGWENIFKASQMPILTLDMNNSGDKEIYENPSENFIYFVF
                     KMIGDDGEDVYRKIVNTDGTNYSWEDAVESEYMGYNSVDIKNKGSIHICENKAERNEK
                     VVGGDFLIGDYIYTKHDTLFNNKWSIYRLDDVNTLTYITSQFYDVEDYWSFVDWYNEE
                     ICNSNSVAQHEYETTTERDMDLKNIKEGDLVLVKDDGAGYWFMSQLQYSDTGLESWPT
                     VAYEKGTIKLNDKFYNFDISDYNSDEYKKSAYVLRIILKFFESKKLGEE*"
                     /db_xref="UniRef100_K4F9K6"
                     /db_xref="A0A0F9RNS7_9ZZZZ"
                     /db_xref="K4F9K6_9CAUD"
     gene            complement(257296..259599)
                     /locus_tag="SRR1747055_scaffold_2_prodigal-single_330"
     CDS             complement(257296..259599)
                     /product="Recombination endonuclease subunit n=1 Tax
                     =Escherichia phage PBECO 4 RepID=L7TM31_9VIRU"
                     /codon_start=1
                     /transl_table=11
                     /translation="MIVFKNLSVRNFLSFGNNIQNIDLTKNTMTLIQGMNIDKGDEDG
                     NKSGAGKTTILQALHFVLFGKSINNAIKKTNLVNKINKKHLEVSINFEKDGIEYRIER
                     GRSPEYLRFFVDNKETNNDEAQGENSKTQEEINKVLGFDEDIFCQTIILTSSVTSFFN
                     KSLADQRTTIEQLLGISLLSDKADTLKSKLKEVKQVISNEEIRINTIKSANEQIIESH
                     NKQENILKEKITEYDTNKTNKISELKNAIEKLNEVDIEKELLAFKNNELRENIIKSND
                     EKSSKISELKNDLMKLNLELEQLDNFQKEDIDLGYEISKHNEKKEQELFKSENSKKLL
                     ELTNQLNSKTNEFNTLCNEKNSKKNILQNENKLSVSSLQISETQLNNELKDIEKEIDE
                     IKTFLSKIEEGICPTCGQKLHDFNKKEEYNKKLEELKNRFYTTNDNIIKNQKAVKDID
                     IKEKIELEKIENEYGEKIKNISEELEKIKWEHGELKVTLETLPVIETIFESLDKVYEY
                     KNQLEQLDIKKENISNNINSINKQLEELKLENVPEKIETFYNSIEEVEKHKQSLLVLQ
                     NTLDMTEKEENPFIKQLNEHQKSLKLMEIDDSLLKLSKDDEKHLDLLIKLLVNKDSFI
                     RRKIIEQNLNYLNARLKQYLKDINILHTITFNSDMSIDISKQGENFDFANLSQGEKTA
                     VILALNFSFRDLYELINSPTNLLMIDELIDLGLDSIMAKNVLKIIGNNTKNKNIFVIS
                     HRPDIQNYFDNTIVATMERGFTNIEYV*"
                     /db_xref="UniRef100_L7TM31"
                     /db_xref="A0A097EYH4_9CAUD"
                     /db_xref="L7TM31_9VIRU"
     gene            259708..266061
                     /locus_tag="SRR1747055_scaffold_2_prodigal-single_331"
     CDS             259708..266061
                     /product="hypothetical protein"
                     /codon_start=1
                     /transl_table=11
                     /translation="MASRQNKLFFGMLHTAFSTNSNIDWAFKSNLVHFVGLTDTLQQS
                     RSVKNSPIADIMKYLYDVKPYHTYFTSIIEQWITKNEDMFVTITDELSTEIELKYENV
                     LYEPELSGFDCLPFDAEAPGLGNKGLLNTLYNENYWHDNSTGNKSINVLDANGNYDEE
                     KYESDPDYYVSKEDFDKAPGKYGYFGNLIYDIPEESLQYGCFDKPLTSSDIKVISNAI
                     GDSTYNTILKYFEDPYYYDNLANKLYFLHPTYEFDKISRMLGNEYKLTILTPYVNNYD
                     YSVIFNGKDSYIAAKDYNTEQIEHDKNGFDGYSFNYDLYDFLTYENQYFIANDLSDDS
                     YFKEFTSEYINAKKVYGTYIGTFNTEQLQKLAGVNGNIAYNINTNTEWKCNGVIDNPK
                     YLGEVYYVNEITITPELGSIVDVYKTHTEWEYQLISYYLGTYTTTSKVESLTKLEGYF
                     CDNLETGTEWKCETTDNPKYLGVFGTYVGEYQADYEIYDINTNNLTVGDFCDNLETGT
                     EWEYSIIAGINSTSPVFDWVDTRRVIGTTPKSKFYYNPSAKEGDIIVDKHYMETPYRN
                     SEGNVFVNRWYPYYIYKGIGWIDTNELVSGFTPEENIWTSCDVLYTKDLDKIVAPALN
                     NWVNNYETGTEWRFENEAKVNEAYIGEFDNEYALMDLVKIRPSESGKIVDIPLGSIAD
                     NLETGTEWKYQKKNTNYVGIYYNTNMLPNSQDKNSPVYLIEGPVYACVENDVLDDGII
                     DNNVFYKWNGLNWERSNPVIHLEDVEVRRDVIVKFRRVDPDLDPVPMNYNGFIFGTVT
                     KWFDTRKLIGATPRYFSGWVDTENPIGTTPDEDELHKKEKNGIWVSNVNGLNNLPNPQ
                     FGYYVKNYETHTWWIYYYKWENTYMGATDETVYKSLEWVDTENPIGTTPYSSEGWADT
                     GNNIGTTPHSIISWVDTENPIGTTDVKDNKEFPAPTSTFESEKLVVYVTDLISNICTL
                     QSSANYEIHNNTVIFNEPIPYNNIVKICALDYSYLYDMIYSSNGDSTSPDIIINGTGM
                     DRPYVGKKGSEQIDLRVIDGLSMQVLTNSMMVDNPIQGFDTSPFDMLAWDIGSEDNDN
                     YGGGINIEEQTFTNTNYQELPQQPLDNNSILSFIDGLYNEQFDIIWNTSLHGSVLSDH
                     KLNPQVRVDDGAETEKTLISYGVDYLNLVKQYKVFNTQERTFVIESEFPESNILVTVN
                     GNRVGFEIVGTTIGLLEPLSEPSDVIIYTFSNTNYERLDKFKYSGASEYDLEEVSSLG
                     FPQCYSDLFVFDNNGKKLNPVFMKWILIDDANTKTYDLPVLDSFSGEILVYLDGSSTQ
                     YKTLNLVSDTAYTINDGKITFNYVSKNTSYLIVCNDNSNDYSITNNKARIILNQNTDI
                     TTYQITNSINIGIRLDVIQVTKDNLEIPVYDIPYDYNDIFVWVDGNLLSGHNYNYSYK
                     KLTLSENVIVDDDMHIVQIMYNSNSIALPPVCVQQVVTNKDEIKYFRLSDKYSTVLMN
                     DFRIHDNYIEVDAANVLTQPTVNLDSPRLSIPGRILVNGEIIEFWDVDYNTTPHRLLN
                     ITRGVYGTGYSGNSNVLFNKMHLKGSIIYDLGDKQAIYTNKKDLSSRTINHKVVENWE
                     TNFDLTNNKNIKPYYNIPGVIENNDTVKVWCNPIIETLSDLDQESDKIILTNTGAINE
                     PSPTTLESTIGEYILDRCPSRDYVWWRATTEMTTQQWAAGVDYSKGEVVIYDGIRYKA
                     LRNVPKQKEFTISSNSGMYTLTKGTSLIVTIDNGLNPNYIKETINVTTNDLEEFINNT
                     NEYFNEKYPSLGITFKYIVMTYPEYGTVFRVTINRGYTVTLKNGIGYPLQEIFGGAYY
                     SAIPAENIKKGNGIIINGQNIIFADPTIKGTVARINSFSMQTNVGAVVSEDGLSFEIV
                     SLDGKNINLDNLTEYDDLGNLGLPNVIYGSSEIYINKDNQSVVNSVRKSFISIKINNQ
                     IINYQVLIEQGSEVTLWGLKNTKYWEYIKDYNSVTDFKYRFWYAGNKYSAGTYIIYDN
                     KVYKALVDIPVLQEFEEYGNDVYETIPSHTKFSSPRFVEVDKSEYVIDDGKLTFNNQP
                     ELESIIRIQNTPNKDIVIIGNNIQKGYNDISKFLLKAPFYESL*"
     gene            266071..266685
                     /locus_tag="SRR1747055_scaffold_2_prodigal-single_332"
     CDS             266071..266685
                     /product="hypothetical protein"
                     /codon_start=1
                     /transl_table=11
                     /translation="MSRREDIVYKESNTKVIAFLTEKDSEIATKLVKKYQEFEDLNEQ
                     AKALAAEARLQSQSARELKDDYKQKLRETINNYFDVAMDSAKTRVIQTQSFILKLGRE
                     ETEPRKSESIDYEEAFNDIVKLMNIPINVVKEVLDKHTEIELSIPDTKLYKPEILTKE
                     NRLNEGFSDVLSKILSPIKSFYNTLISKFKVFDKALEEVEEKYL*"
     gene            266743..267039
                     /locus_tag="SRR1747055_scaffold_2_prodigal-single_333"
     CDS             266743..267039
                     /product="Thioredoxin n=2 Tax=Fusobacterium periodonticum
                     RepID=C3WMA5_9FUSO"
                     /codon_start=1
                     /transl_table=11
                     /translation="MLIEVKDKFTEDLLPEQGFAIVKFGAIWCAPCKMLEKSLKEWEK
                     DLPNIYSVNVDNDDESVSKYNISSVPVLLIFKDREKVNEHAGLISKEDLVELVS*"
                     /db_xref="UniRef100_C3WMA5"
                     /db_xref="K1GNU9_9FUSO"
                     /db_xref="sri:SELR_18890"
                     /db_xref="C3WMA5_9FUSO"
     gene            267170..267547
                     /locus_tag="SRR1747055_scaffold_2_prodigal-single_334"
     CDS             267170..267547
                     /product="Uncharacterized protein n=1 Tax=Enterobacteria
                     phage vB_KleM-RaK2 RepID=H6X3T2_9CAUD"
                     /codon_start=1
                     /transl_table=11
                     /translation="MDLENALKNFPFLSVIEVSEDNQIRKYIGIILNQTKKYTGVYIL
                     DPSMDKEEREEFLELGKVWWEESNRKLPISLFIKHDFDKYRKYMVNFENRYVENIQGP
                     ITSLSNITKKRIKRITIKINNII*"
                     /db_xref="UniRef100_H6X3T2"
                     /db_xref="H6X3T2_9CAUD"
     gene            267640..268140
                     /locus_tag="SRR1747055_scaffold_2_prodigal-single_335"
     CDS             267640..268140
                     /product="hypothetical protein"
                     /codon_start=1
                     /transl_table=11
                     /translation="MQYTIKFTDGTTKKINSEDINKIKRYINDNIGSIISFNRTTSRK
                     DWDNIDNLSDEDQIFMLMKKPYEFWRIENPSEKVQLKAVELIAKRALQFLPDEILQSE
                     ADLSPKTIEAIIDAFNNEKGYRLISEKDFLKGDLRYLYKLYSNVISSEYKKIFTNNLL
                     PYIEED*"
     gene            268236..269330
                     /locus_tag="SRR1747055_scaffold_2_prodigal-single_336"
     CDS             268236..269330
                     /product="Putative uncharacterized protein (Fragment) n=1
                     Tax=Actinobacillus minor 202 RepID=C8KXR7_9PAST"
                     /codon_start=1
                     /transl_table=11
                     /translation="MKYEIIFKSGKIKNVVSKDVNKIKNYITESFDNIKSVKRLDEAN
                     SKINSLSEEEQIKLVREDGDNIKYINNPSEVVQLEAVRENGWSIHYIKNPSEKVQLAA
                     VGKWGYAIQYIKDPSEAVQLAAIEHVSSAIEYIKNPSERAQLAAVNQYGDRIKFIKNP
                     SERVQLAAVKRDSDAIKYIKNPSEAVQLAAVKKNGDAIKFIKKPSEEMKKIYNIWLGK
                     QKEWEKKQEEKWKREEERENKKFLSRFSNKDIITLSDLHNGYLISTFENYLIDDLDYD
                     EKTAKYVAFKKPVSKFTPEERKTLKDSLGLSFEMFEEDIRNGEKGPKSIFNFIEDYKN
                     ASIVAGEKISIDTLYNDYRELLGDYYEYRA*"
                     /db_xref="UniRef100_C8KXR7"
                     /db_xref="med:MELS_0376"
                     /db_xref="107324821"
                     /db_xref="C8KXR7_9PAST"
     gene            269422..270597
                     /locus_tag="SRR1747055_scaffold_2_prodigal-single_337"
     CDS             269422..270597
                     /product="Putative uncharacterized protein (Fragment) n=1
                     Tax=Actinobacillus minor 202 RepID=C8KXR7_9PAST"
                     /codon_start=1
                     /transl_table=11
                     /translation="MKYEIIFKSGKIKNVVSKDVNKIKNYITESFNDIKSVKRLNESV
                     DKKPSNSYIFGFDHDSYEYITVGEKLTPKQIEEFKKSHDIYDIITPKYNLIWLSHDDE
                     DITIEEIPCNSFKEFKLWLATTKYKEYKKECEEYGEYYDKLSGSNYDSGLSPELFAKK
                     VLEGIKECEVDGDSSSDSNIIDLKNGKVLVGYVDLYWYDSKSFQEMIDDEEYPADYES
                     EADREIRLKATINDMSEEEQIKEVSRWGHEIQYIKNPSEKVQLAAIKRDSASIESIKN
                     PTEKAQWAAINDNAYWISFIKNPSEKMQSAAVKAKPTAIKYIKNPSEELQLMAVEKDP
                     IAIIGIENPSEKVQLAAVKKMIEKETPAWWVKDYILTERNKHISPKIKDILRKAYGL*"
                     /db_xref="UniRef100_C8KXR7"
                     /db_xref="C8KXR7_9PAST"
                     /db_xref="aoe:Clos_0985"
     gene            complement(270635..270835)
                     /locus_tag="SRR1747055_scaffold_2_prodigal-single_338"
     CDS             complement(270635..270835)
                     /product="30S ribosomal protein S21 n=1 Tax=Bradyrhizobium
                     sp. (strain ORS278) RepID=A4YKY7_BRASO"
                     /codon_start=1
                     /transl_table=11
                     /translation="MVQVLVKDNDINKALRILKKKIQKEGLQLEIKNRRYHETGTAKK
                     KREKNEAIKREKKRLSREKDMW*"
                     /db_xref="UniRef100_A4YKY7"
                     /db_xref="bbt:BBta_7554"
                     /db_xref="A4YKY7_BRASO"
     gene            complement(270837..271433)
                     /locus_tag="SRR1747055_scaffold_2_prodigal-single_339"
     CDS             complement(270837..271433)
                     /product="Putative membrane protein n=1 Tax=Cronobacter
                     phage vB_CsaM_GAP32 RepID=K4F7I6_9CAUD"
                     /codon_start=1
                     /transl_table=11
                     /translation="MCNKLPDIDLDCSGVTQKSICNTLKNTPASIIKDGEITQHIVGH
                     YFHEVPIDKISGLCSIDYERAQEYGLLKIDVLHNSIYDDIEKRSYIKKLLQYEPDWNL
                     LSNKSVVEQLPHIHNYYQLLQKWKPHNVEQLAMFIAVVRPAKKYLSEIYDFDKIKDII
                     WIKEDEEYMFKKSHSIGYAMAIKLRLIIETVKRGLIKK*"
                     /db_xref="UniRef100_K4F7I6"
                     /db_xref="A0A0F9JQY5_9ZZZZ"
                     /db_xref="K4F7I6_9CAUD"
     gene            complement(271438..271638)
                     /locus_tag="SRR1747055_scaffold_2_prodigal-single_340"
     CDS             complement(271438..271638)
                     /product="hypothetical protein"
                     /codon_start=1
                     /transl_table=11
                     /translation="MLVNSKNEIQNKNTLYIGKILDMSYGDNSVSPYFLIETSEGKTE
                     VVYVNDSNKDLKVGDEVTCYED*"
     gene            complement(271711..272124)
                     /locus_tag="SRR1747055_scaffold_2_prodigal-single_341"
     CDS             complement(271711..272124)
                     /product="hypothetical protein"
                     /codon_start=1
                     /transl_table=11
                     /translation="MKFGSLYNSLLMEELEKKDEIINILKVFFISLTSNDTYEISTDS
                     VLDFVNNKFNLSLDFKTLSMILDKIKIIDSFDESSINLYNPNNEEEPIEGEDLKQEES
                     SEELKDDIDLDTDEEIQDLDIEDIDLDDIKGSTEV*"
     gene            complement(272136..273122)
                     /locus_tag="SRR1747055_scaffold_2_prodigal-single_342"
     CDS             complement(272136..273122)
                     /product="Putative uncharacterized protein n=1 Tax
                     =Commensalibacter intestini A911 RepID=G6F3I4_9PROT"
                     /codon_start=1
                     /transl_table=11
                     /translation="MTTPYYGMDIKDKLVGNILLTDQAATITEPWVFSKPIIMSDTLS
                     VSGTTTLTGSLSAKGATFANAVIFSNNTTTTGTTTLNGTLTANSTSTFNDNVSIATDK
                     TLTVGGATTINNTLKVTNATTLTNTLTVQSTSSFQNNVTISDNKTLTAGGDTTIKGVL
                     YANNGIEVASGKNIKLVSGSLYVGNTQAIDTSGVAYRAKYADYAELYISDKEYAPGTI
                     VSIGGEKEITLATDKDKVFGVISTTPAFVCNNYESNSEIITLPVCCMGRIPCLVNGIV
                     KKGDKITFDQNGIARAFNDNDIINHNVVIGIALEDKSTEETGLVEIVSRINF*"
                     /db_xref="UniRef100_G6F3I4"
                     /db_xref="G6F3I4_9PROT"
                     /db_xref="fpv:IA03_10865"
     gene            273217..273738
                     /locus_tag="SRR1747055_scaffold_2_prodigal-single_343"
     CDS             273217..273738
                     /product="hypothetical protein"
                     /codon_start=1
                     /transl_table=11
                     /translation="MTSPSKAKGNGWERECAKILSDIFGYHFERNKNGSGAFVGGSHA
                     SRKSYLSNTQLLSFMADILPPDEMTKICVECKFYKEFPFHHLLIDKEIPLLDGWIDQQ
                     LDIVDETNFWFVTFKINHAGSFIAIKKSLCDFIDGKLKNHSIYHHKSGEYIVTDFENF
                     LKLYKDQIFEKCK*"
     gene            273872..274762
                     /locus_tag="SRR1747055_scaffold_2_prodigal-single_344"
     CDS             273872..274762
                     /product="hypothetical protein"
                     /codon_start=1
                     /transl_table=11
                     /translation="VERKFVQFELWQDCFQNCKFCYNKKTIHAYNSQQQLDNIKFVNG
                     FLDTPEILDYNTFGLIGGEFFGGEIKSEEVLKQFLELIDRICSFENIKQILITSNLMY
                     KDCSLLLNVCDKIQSKNKDLLICTSYDTIYRFNDTTLKYWEDNMRILSEKNIKTHVET
                     ILTADFIDKVLKKEFNIKDFEEKYNTRIDYCAPNTGFGFPDKYEMNKVLPNFFPTRSK
                     FIKFLQYCLEQQLINMKSLFDMKANNSHTLYQGINGKFIKITDRYKRNSILPADKREC
                     SGFIDSDVPMYVVKDIIGGL*"
     gene            274763..276352
                     /locus_tag="SRR1747055_scaffold_2_prodigal-single_345"
     CDS             274763..276352
                     /product="Uncharacterized protein n=1 Tax=Bacillus cereus
                     VD169 RepID=J8M610_BACCE"
                     /codon_start=1
                     /transl_table=11
                     /translation="MYYLGVNCNFNGPTHENSVCLFKDGNYIDFIEEERLSKNKHSLC
                     ELPTRAINELLRRNNLSIKDIDYSNVSPQDFEKYFCIGEKYPTLIKIGNHHYHHALDS
                     FYKSGYENGAVIIIDSSDNNEYCITLAEISKNGYNEIKRFSSLYSLGDLYTEATLYAD
                     LGGNAEGKFMGLSSYGNDLGVRFIKFSPKDCRLFFNFKLKNNPIMASKYEIFKDEFGK
                     IFPYSSRKNNNIDIIQYKDFAATIQANYEEVLLGLVNYLYEKTIYKENLILGGGCIQN
                     INGNDLICRKSKFKNIYCSSTPHDSGAAFGICCDMVIKNGGCINNISYDEKIFSKKTY
                     TQEDYKRASYFLNFNKVDINVIINLIKDNKILAWFQGGSEFGPRALGHRSIVCLPNEK
                     IMGTIVNNIKHRENWRPLAPIIPEELFENVIETNGNLSLYEHMLRKSYIKDGYKQLLK
                     AVCHIDGSTRPQILKKEYNPKLYNVIMELYKQTGIPALINTSFNNAGMPIVETPNDAM
                     MYFTHSNIDVMVWDGEYITRK*"
                     /db_xref="UniRef100_J8M610"
                     /db_xref="J8M610_BACCE"
                     /db_xref="bmyc:DJ92_781"
     gene            276425..276946
                     /locus_tag="SRR1747055_scaffold_2_prodigal-single_346"
     CDS             276425..276946
                     /product="hypothetical protein"
                     /codon_start=1
                     /transl_table=11
                     /translation="MLPNNIKQKTTEEKIQLLKEYLSNENTDDKILALNIFLLIKHNN
                     SFDDSFFTHEDVIFNDIMEFIDIIDELKNDLKRYTEKLLGIYISCIKNCNLSTFNVNN
                     ICNIPLIYLHVLYMMDYMTLSSLCNNFDCNDDDSIYSESYEVVVNLSNKISCFSMLLD
                     SNLETLGLPKTAL*"
     gene            276963..277598
                     /locus_tag="SRR1747055_scaffold_2_prodigal-single_347"
     CDS             276963..277598
                     /product="hypothetical protein"
                     /codon_start=1
                     /transl_table=11
                     /translation="MTIATDQQITFQEIRDAAWSYIYNRCQNLDKYNIPAAAKSGWNT
                     TYKNDGTGTPGDQGTGQAAGGGATVSIDNSTIIPQYSGTDAYNNFISFLQSRNVYNKD
                     KAVITSNGIITFWNAVACFCASNVVILVGEWFTTGSNCIVYKPNNNYAPSPTTQDTPN
                     MNNNNINDLLGNLETILSKNTKVHRINYNVSTFSSCSSCSSSSHFIGYIKI*"
     gene            277607..278254
                     /locus_tag="SRR1747055_scaffold_2_prodigal-single_348"
     CDS             277607..278254
                     /product="hypothetical protein"
                     /codon_start=1
                     /transl_table=11
                     /translation="MQSTITYQDLYNSLFNWIKNNCNNIDNYSSNVPAAAKSGWSTTI
                     KNAGGGTPSTGAAAGGGISLAVDSSVIPVISSTTVNNELTNYLNSIGIMGKAAEVVTT
                     NGIISFWNAAANFCSGKLVFISGQYVYTPLLMYKSSGSIPSSSITLVNNEKITASSIN
                     NMLTVFNNAVMGGVRAHKINYTVTAVSSCSCSSSCSSSSSSCSSSSSVFIGYIKI*"
     gene            278254..278880
                     /locus_tag="SRR1747055_scaffold_2_prodigal-single_349"
     CDS             278254..278880
                     /product="hypothetical protein"
                     /codon_start=1
                     /transl_table=11
                     /translation="MLFSFYMNKKFLSSLPYRDDYYSISGDHIIKTIEYKDGIVLKKT
                     SYTNMLTFDILLYFSKQYNKMMGTNKFIVEKICNFRNNMCAVKFQHPLLCVSLKQFIT
                     PKSKLYKKTNELLENYKHDCSTLLYNFLKNNPIIHHIVLTIGEDKFNRDNYFTYQGNF
                     YLLDIENFYFRMFDANNNILSKEDIKNGYIGNYYGNEEKFPIEKCYVL*"
     gene            278954..>279625
                     /locus_tag="SRR1747055_scaffold_2_prodigal-single_350"
     CDS             278954..>279625
                     /product="hypothetical protein"
                     /codon_start=1
                     /transl_table=11
                     /translation="MQKPIFNGMVQYSVWPNCCNNCQFCLRLNRDIWSTKQMVDRIKS
                     IRENINYIDWEGKFSDGISILGGEVYFIVDKEVQNEFLLLIDDIIEKILKVSKNPNVK
                     YSTVTNGLYDPEFLFKVLDKIQNSVGIQKADINFSYDIKYRYTSEERRKLCIDNINKV
                     HDRYNYRVGVQTITTQYFIEKVLSGEFDIKGFEEEVIPGNELHLLYPHPINPKLPPLP
                     DFQFKR"
ORIGIN      
        1 AGAATTAATT AATCCAAAAT GTGGACATAG TAAATTATAT CAATGTTATT CTGATAGTGA
       61 TAAATGTTTA TTATGTGATT TAATAAATTT AGGGGTGTAG AGATTATTTT TTATTACTTT
      121 TTCTGTTGAT TGGTTTAATT TTTTAGTTAC AATATATGGT ATATTAAAAC GAAAGGATTA
      181 AAAAATGAAA AAATTTATTT TATCAGCATT ATTATTAGTA AGTATGTCTT CAGTAGTAAA
      241 TGCCCAATCT TATAATGATT ATAAAAAACT TATGGAAAAG AATGATACAT TTGATTCATT
      301 AACAGGAGTT TCTGTTAGTG TTGGTTATGA TGTATTTTCA GGTGGTATAG ATTTACAAGC
      361 ATCATATCCT TTATATAATA AATTTAGTGT CAAATTAGGT TTAGATACAA AATCATTTGA
      421 TAATAAAACA ACATCATTTT ATAGTACAAA GAAATTGGGT GAGGATCTTT GGGGTGCAAA
      481 AGATGTAGAA GGGAATGGTA TATATAGAGT GCCACGTAAT TATCCATATA TACATAAAGC
      541 CAAATTTGAA CACGATGATT CAATATCTTC TAATTCATAT AAATTTGGAG TAGGATATCA
      601 AATTAATGAT TATATTGAAT TAACAGGTGG ATATTCATTT GGTGGAAAAT ATACAGAAAA
      661 TTATCATATA CATGATCCAA GATCATTTTT TGAATCATAT ACCCCAAATA ATACAGGTTA
      721 TTCATATTTC TTAGGGTATT CAGAAAAAGA TGATTTATAT TATAGAGTAA TTGGTTCTGA
      781 TAGAGGATCT GTTGTTAAAT CAGCAAAATT TATGGTTGAA AGAGAAATGA AAGGTCCATA
      841 TTTGGGTGTA AATTTCAATA TACCATTTAA TAATAGATTT TCATTTTATA CTAATTTAGA
      901 TGTGACTTTT ATTGATAAAC CAAAAGTATC ATATGATATG GAATTTTTCG ATGTAAATGT
      961 AAATTATAAA TTGTTCAAAA ATGATAAAGA TTTTCCAGGT ACATATATAC AAGTATCTCG
     1021 TGATAGTAAT GGTAATACAG TATCTGAACA AGGAATTAGT ATATATGATG AAAGATCTCA
     1081 AAAAACAATA AAAATGGCTA TGCAACCTGT TTTGGAAGAT TTTAAAGAAA AAATAGATAT
     1141 GGATACTGAA GTTATTTCTT TGAAGATGGG TATTAAATAT AATTTTTAAA GATAATAAAA
     1201 CTATAATACA AAAATAGGTT CGATTTATTT CGAACCTATT TTTTAATAAT TTTTAACACT
     1261 TATAAAACTA CCATTACTGC TTGTTGTAGC TTCTCCCAAG CATCTCCAAT AATGATATGG
     1321 ATGCCTATAA TAATTTACAA GATCCCAATA TATTGGTCTT ATAGGTGATA TATATGGTGT
     1381 ACCATAAGTG TTTATATAAG CATAATATGT AGTAGATGGT GATATAGATG AAGCATCATA
     1441 TAACACACTT TCATCCCATT TTATAACACC AACATCCAAA TCAACAATTT TATCACAACA
     1501 AGATAATAAA ATTCTTTTAC TTGTGGTGAA TAAAGTAGTT TCATTGTAAT CTAATGTTAT
     1561 ATTGTTTAAT CCCATTATGT TCAATGGTGT ATCAACTGTT TTACAACCTA TACAATGAGT
     1621 ACTATCACAA ACTGCATACC CTAAAAATAC ATAATCATAA GCATAGAATG CACCATCAAA
     1681 ATTATACCAT CCTTTTAGGG CTGGTTTAAA TAACTTATCG CCATTGCTTA AACCGCTAAT
     1741 TTCATAATTG CTCCAATATT GTGGATGGAT ATCTGCTTCA GTTTGAGATG AATTTGATGG
     1801 ATTAATATAT ATTTTATTTA ATGATAATAA AGTTAATTGT GTATTATTTG AAAGTGTACC
     1861 CAACCTATTA GGGGTATTTG GGGCTGATAT AAAACCACCT CTAGTCATAT ATTTTAATAT
     1921 TCCATTATCA GCATCAAGAT AACCCATTAT TATTTCATTA TTTGGAGATA AAAATGCAAC
     1981 CAATTGTTGG TTTAAAGCTA ATACATTGTT TTTTATATCA GTTATAGTGA TTTCTGTTAA
     2041 ATATTTTGAA TCTTCAGAAC CATCACAATT CATATCAGAT ATAGTAACTG TATTATTTGA
     2101 CATTGGTGCT ACAGTTACTG TTGCTTTAAT ACCAGTACCA CTAATTGGGG TTGGGATGCC
     2161 ATTTGCATCT AATATAGTAC TACCACCCAA TATAACATCA ACTGATAATG GATCTTCACT
     2221 TGGTGATAAC ATTTGTGGTA AAGTAGATAT ATTTTCAGTT TCACATTGCA TTACTCCAGA
     2281 ATAATTAACC ATTTGTGGTA AATCTATAAC AATGTTATTC ATAACATAAC CATATATGGC
     2341 TGGTTCTGTT AATACCTTAT CACCATTAGC TAAATTTAGA TTGGAAGAAT CAGATATCCC
     2401 ATTAATTCTT GCTCCCTTTG GGAATTGTAA AAAATTTAAA TCTTTTATTT TTCTATAACC
     2461 AGCATACATT TTAATTACCC TTAATATATT CTATTTTGCA TATAGCTGTT TCATCAGTAG
     2521 GATCTTCAAA ATAAATTGGT ACTATAGATG GCAATGAATC AATATTATAT TCTCTTATAG
     2581 CTGTTCCTAT AACACCATTA TGTGAAAATT CTTCATAACC TTCAAAATCT ATGTTAGAAG
     2641 AAACATCAGA ACTAGGTCCC CTAGTACAAA TTGTACTACT GGATATATCA CCCTCTAAAT
     2701 GGTAGTTAAA TCCAACTTTT GATGATCCTG AACAAGTAAC TCTTATTTTA TAACCATCAT
     2761 TTGGTATTAA AGGTTTAACC CAAATTCTAT TGATGTTATT AGTAGTAGAA TTCAATAAAT
     2821 TTTTATCATA TAGTTCTGGG GTATATGGTT CAGAACCATT AAAATCCCAG ACTCTAATTC
     2881 CTGAATCAGT AGGTCTAGTA CACCACCCTA TACACCTCCA ATAATTATAA TGGCTTATAT
     2941 AATCACCATT ACTTCCTTTA ATTGGTGGTT CATTAGAAAC AATGGTTCTG CCAGTTCTAT
     3001 CTATATATAA GAATATTTGT GTTTCATGTG GGGCTGATGA TAAATCCCAC TCTAGGTATT
     3061 GATTTCTTGA TTCAAATATT TCTCCAAAAA CACTTACTTG TGAGTTGAAA TTTTTAGATC
     3121 GTATTAATTG GTTAGATATA ACTTCTAATT GTATATTATT TATATTATTG ACTATTTGTT
     3181 TTGGAGATAT AGTTTTTGTA GCTAATATTT TTGTTGAATC ACAAGCTACT GCACCAATCA
     3241 ACCATGCATT CTCTCTTTTT ATAAAACTAC TACCATCCCA TCTGTACCAA TACCCATCAT
     3301 TTGTATTATA GTAATATTGA TTTGAAATTT TTGGAACTAA AGATATATTT GGGGTATATA
     3361 TAGGGCTACC ATCATTAGAT ACCATCTCCC AAATTATATC TTTATCATCT GTTGTATCAT
     3421 TATTAGTAGA ATCTACAAAT ATAGAATATA TTTTCAATAA TGGGTAATCA GTAGATGGAG
     3481 AAATAATACC ATTTTCTTGA ATAGTGTTAT TTTCACACCA CATCCATCCC CCTCTAGGGC
     3541 TTAAATAACT TATTGGATCT ACAAAATTAA CCCTATTAGA GCTGATATTT GAGTTATATA
     3601 TTATTGATGA TACTTCTTTA CCAATATTAA TAGCATACCC ACGCATACTT TTTGTATCAA
     3661 TATTAGAAAG ATATATATGA TCTACATAAG ATGAAACATC TTTTGCTGTA TTATTTCCCG
     3721 ATGGGAACCA ACTCATAGTT GTATCAGTTG TAGCTTTAGC ACCAGTTGGA GCTAATGAGA
     3781 TTGTTATATT TTGTGGTTTA TTTAAATCAT TTATTTCATG ATTTTTCCCA TTAAATGTAG
     3841 TGAATTTAAT AGGTCTAGTT GTTTCTATTT TTATGGAATT ATTAGTAGGG CCTTTTTTAA
     3901 GGTAAGTATA ATATAAACCA TTATTAAAAT CTTCAGTGAC TTCTGAAGCT GATCCATCAT
     3961 TAATACCTAA CCAATCAGTT GTATATCCAT AATTTTTAAT AGCAGCTAAA TTTGTAATTT
     4021 TATTAGAAAT ATAATTTTTA ATAGCTAAAT CAGTTGGAAT ACTTTCATCA TTACTTTCTT
     4081 CATCAGTGAT GATTTCAGAA ATTTCATGGA TATTCATATC TGCAGATATA GTTATACCAC
     4141 TTTTTTGTGA ATATTTGTCA TTTTTAGAAA GGAATAATGG TGATAAAGAT AATCTATTTA
     4201 TATCTTCATT ATTGGTGATT CCTATATAAT TAGGATCATC ATATTCAACT GGCATTAAAC
     4261 TATTTTTAAT TTTATCTGAT AGCATTTTTA ACTGATACCT TTTTTATTAT GGAAATATTT
     4321 ATAATGAAAA TTAACAATAA ATATTTTCAT AGTTAATATA ATTTTATTTT TGGGTGTTAA
     4381 TTATGCCATA TTTTGGGAAA AATCATTTAA ACAAAAAACG TTATTTACAA TTCAATGGTG
     4441 AGGGTCCAAT AGCATATTTT ATAGGTGTTA CTGGATTATA TGATATAGGT GCACATACAG
     4501 TAGGTGTACC AGTTAAAAGT GGTGAATATG ATTATAATAT ATTCAATGGT GAAAATATAA
     4561 ATAAGTATTT TTTGCCAACA ACTTTAAATA CTAAAAATTT CATTGATGGA CAAATAGCAA
     4621 GTAAATCTGA TGCTATTTTA TCTGGTATTT TTACTAAACA AAATTTAACA TTATCTATTA
     4681 TAAATAAAAA TTCAGGTGGT ATTGTTACAA CTAATGTACC TCCAACAAAA CCTACATACC
     4741 CAACTTATGA TTATTTAACA CCAACCCCAA ATAGTACAAC AGTAGAATTT GGTAGTACTT
     4801 CATTAGATAT TAATGGTTTG GAAACAAATT TAGATGGTAA AAGTATAGGG TTACCACCAT
     4861 ATCAAGTATT ATCATCAAAA GAATTAATTA TTAATAATGA TTTCAATTAC CCATTTAATT
     4921 GGATAGTTTC AAATTATAGT AAAGACTTTA CTGATAGTAT GAGTGTTAAT TATGGTGATG
     4981 GTTTATTGAA ACTTTCATTA GATGATAAAA CTAAATTTTT GGCTTATAAA TCTGAAATGC
     5041 CAGCTGAAAC TCCATTATCA GCATCTATTG AAGTTGAAAG TTTAGTAGCA CCAGAATCCA
     5101 TAGAATTTGG ATCTGGTAAT GATATGGTAG AGTTACCAAA ATCTACTGGG GTATTAGATA
     5161 ATTTAAAATT TAATTTAGAT AGTGATAGTG TAATATCATT CCAAAAAGCT ACTCCAAGTA
     5221 GTAGTACCCC AGTAACATAT AATATTAAAA ATATAGCTAT TAAACCAGAT AATTATTTTG
     5281 ATTCAATAAA TGATCTTTGG GGTGAAAATT ATATAAAAGA ATTAGAATAT ACTCCATGTG
     5341 AATTTACTAA TATTGGTTCT GAAGAATGTG CTAACTGTAC TCTTGTTAAC ATTCCTGAAT
     5401 TAAAGAGAAA TGGTGTAGTA TTTAATGGAT ATCAATATAT AGATTCAAGA ACTAGAATAG
     5461 GTTTCAATGA TGAGGGAGAA GAATCATATA CCATATTTGC AAAAATTTCT AATGGTAGTG
     5521 AAGGTAATAT TTTTAGAGCG GGTAATATGG TATTATCTAT ATTTGGTTCA AAATTCTCTT
     5581 TAACTAATTT AGGTAATATT AAAGTATTTG ATAATGAAGA TTTTTCTGAT GTTATTATTA
     5641 GTTCTGATAT CCTTATTGAA TTAAATTATG TAGAAGCAAC ACATATATAT TCATTAACAG
     5701 TTAATGGTAG AACAATTACT TCTGATGGTT CAACTAATAG TAATGGTTTA GCTGTAGTTC
     5761 ATTTTGGTGA AGGATTTAAA GGTTCTTTGT ATTTAGAAAA TGTTGTAATT ATAAAAAATG
     5821 GTAATTCTTC TTCTCCAGCA TGGGTATGGA ATGGTAAATT TAACCCACCA TCAACTAATA
     5881 TAAATAATAT TTCTATTGAA TCACCAGAAT TAGGGTATGG TATAGTTAGA GCAAAACAAC
     5941 ATTCTAATAT TTTTATTAAT AAAGTTTTTG ATACTAAAGA TAATGAAATA GAATTTTGTT
     6001 TAGAGATGGT AGTAAATCAT TCAAACAATA ATAATACAAC AAAAGTTGAA TTATTTGATT
     6061 CATTATTAGT ACCTACAAAA ATGAATGGGG CTTCATCTTC ATCTATGACT CCAATAACTA
     6121 TAAATTTTGA AAATAATGCA CATTATTTAC ATTTCAATGA CAAAAGATTT TATTTATATA
     6181 GTTCAACATC AGACACAAAT ATAGATGAGA ATATAGTAAA TAAATTTTTG AAAATAAGAT
     6241 TAGTATATGA TAAACTATCA TGGAAATTAT TTTTAACTAA ACAAAATGGT ATTGAACAAG
     6301 AATTAGGTAC TTATAAATCT TCAACACCAT TAGTATTTGA TAATTTATGT ATAATTAATT
     6361 CAACTGGGTT ATCATATGAT TTAAATTTAT GTAATACTTA TGTAAAAGTT AGTGGAAATA
     6421 TTTGGTGGAG TTATGATTCA TTAAAAGAAA GTAAATTGAT AGGGTTATGT GAAGGTTTTT
     6481 CACAAATATC TAACACTTAC ATTAAAAACA CTGCTAATCC AATATACCAA CCAAATAGTG
     6541 ATGAAGTATT GGATAGTTCT GTTGTATATG ATGTGATAGA ACCACATAAT TTTGTATATA
     6601 ATTGTAAAAT AAATTACAGT ATTCCTAGAC CATCATCCAG TGATGCTGTA TCACCTATAA
     6661 ATGTTATTCA GATTAATAGT GATTCTAGTG TAAATTTAAA TATAGATAAA ATTACACTTA
     6721 ACCCAGAGAC AATTATTGAT AACCAAAGCA TTACACTAAA TTATGGTATA ACATCAACTA
     6781 ATGCTAATAC TGGATATACA TCATTGAATA CATCTGATAG TTATGTTTTA TATAATTCAA
     6841 CTAAAGCATT AATTGCAGCT GGTTTAAAAG CTCTATCTCA AACTTCTGGG GTGATGGGTA
     6901 TATCAGATAC TGATAATGGA TTTGATATAA TAGAGACTAC AAACCCGAAC AATATGGTAT
     6961 TCCAAATAAC CAATCGTACC AAAGAAAATA ATGGTGATTT CTATTTGTAT AAACAAGAGT
     7021 CAGAAAATAA TTATCAAGGT GTTACTAATG GGTATATCAT AACTGATATT ACTTTGACTG
     7081 TTGGTAAAAA ATATTTAGTT TATTATGATG ATGGTACTAA TGATGATGCA GATGTTGTTA
     7141 CAGCTATTTC AGATGGTGGA AATATAAAAA TTACTACTAA TATAGCGGGG ATTGTATTAG
     7201 TAGATGATGG TAACAATATC ACTGTAACAT TTGATAGTGG TATCTCATCA ATAGATTTGA
     7261 CTATATGTGA ATTGGGTAGT AAAATAGCAG AATTTGATGG GGTAGTAATC CCAGCTAATA
     7321 CTATAACTGA TAATAATCAG GTTCCTTGTA CATCACAAAT ATTAGCAAAT ACACAATACT
     7381 TCCTAAATGA TTCTTCTTCA GATGTATATA CTTCTACATC GGGAGCAATA TTATATATCC
     7441 CTAATTCTTC TAATCCTTGG ATGACAATAA AAAATACTTC AGACCCTCAA AAATTAGAAG
     7501 TAATAATTAA GAATGAAGAT TTAAGAACAC CAAAAATCAA TAGTGGTAAA GTTGATATAG
     7561 TTAGATTTGA TTTGAAAAAA GTAGCAATAA CAAATTCTTA TCTATCATTA ACTACAAGTG
     7621 GATTTAATAT AACTTCAGCC GAATCTTCTA TTCCATTAGA TTTTGGTAAT AAAGTTTGCA
     7681 GTATAGAATT ATCTAATACT GAATTGAATG TAGTAGTTGA TGGTGTTTCA AAGGGAATAT
     7741 TAACATATAG TAATAAAGAT GTAAGTACTA TTTCATTGAA AAATAGTAAC CAAGATATAT
     7801 ATAAAGATTC AGTAAAGTTT CCATTATATG ATTCTTATAT AGTAAATGGT TCTGATGTTA
     7861 ATTTAAAGAC ATATACAGGA TGGAATGGAA TACCACCATC TTATATAAAA TTATATAGTG
     7921 GTGACAAATT TATGTCTCCA AATGGTTTAT CTTCAGGTGG TTATGATTTC AATGATATTA
     7981 CATTAACATC TACTATAAAT AAAGAAGTAT CAGAAGAATT ATTTAACCAA ACTGTTACAT
     8041 TAAGTGGTGG AGCTACGACA GTTGTAAATG TTGATTTCAA TATTTTGAAT GGACATTATT
     8101 ATAGTGTATC AATAGATGGT TCTGAAAAAT ATTACATAGC AGCAAATTCT CAAATCAGTG
     8161 ATTTGGATAA AGGTTTTGTA ATAGAATCTG TATCTAACTC TTCAACTACT ATAACATTAA
     8221 ATAATAGTAA ATTTTCTTCT TCACCAAAAA TTATAATTAA TACTTTAATA TTTGATGATA
     8281 TATATGTAGT TGTAAATGAT AATGAAAGTA TTTCATTCTA CAGAAATATA TTAGTATCTG
     8341 ATACAACTCC ATCTAATACA AAAGTATTAT GGAGAGATAC AGTTGCAAAT AGGTATAAAA
     8401 TCCATAATGG TAGTGCATGG ATTGAAGTAA ATTCAGCTGT AATATATAAA CTTACTATCA
     8461 ATAATAATAT ATATAATAAA TTAATTGATA ATAATAATTA TGATTCGATA CCAAATGTTT
     8521 TGGCTTCAAT AAATTATAAA TTATTACAAC CAAATAGAAC ATATAGATTA AAAATAAATG
     8581 GAAATATTAT TAATGGTTCA GTTGATATTA AATGGGGAAA TACTATTATA TCAAATGTAA
     8641 CTTCATTCAA TAATGATTTT ATACTTGAAG CTGATTGTTA CCAAAATGAA CCAATATATA
     8701 TTTTAGGTAA TATAGAATCT GATTATTCAG TGATATTAGA ATCAGCTGAA TTATATGAAT
     8761 CTAATTTAGT TCCAAATGGT GTATTTGATA AATTAGAATG GGTTTATGTT GGTAATTTTG
     8821 TATGTAATAG AACTGAACCA TTATCTAACA ATGATGGTAA TGGTGTTGTA GTTGAAAATA
     8881 TTGGTAGTGG TTCTATTTCT AATTATATTC CATTAGTAAT GAATGAATAC TATATTGCAT
     8941 CTATAAACTA TGATGGAAAT AGGATATTAA CTCCAAAATA CAATGATATA AGTAAAGATT
     9001 ACCAATTATC AACTACTGAA TTTAAAGAAT ATTCATTTAT TTCAGATACA AATGATGGAG
     9061 TATTATCTAT ATCAAATCCA TTATTCACTG GAAATATATA TAACATTTCT GTTACTAAAT
     9121 CATTCTTGAA GAATGGTAGT TGGGATGGAA AAGTTAATTG GGAAATGGGT GATAAATGGT
     9181 ATGTTAATAA TAATAAATTA TTAATAGATT CTGATGACCC TAATGATCCT TATGAATCAT
     9241 CAGTTACACA GGATATCCCT TATATGTTGC CTGGCCAAAA ATGGGTTATT TCAACATACA
     9301 TGAAAATAAA AAATCATGGA AACATATCTT TGAAATTAAA TGAAGAAGAA ATTTCTTCAT
     9361 TAGAAGGTAA TGGTGAAGTT AAAATAAATG GTAGAGTAAT TGATATAACT GAAAATGAAA
     9421 ATACATTGAG TATAACAGCA TCAACAGATA ATGAAAATAT ATTATCTGCT GAAGTTTATA
     9481 ATATAGTTAT GAGGCCATTG AATTTATGTA GAAATACAAA CTTATTAGAT AGTACATATT
     9541 GGACTGTAGG TGGTAGTACA GTTATATCAA ATGGGTTTAT GAATATTAAT TCTATATCAA
     9601 CAACTTCTAC TACACAAGCT CTTAAATTAA TTAATAATGA TAAGTATGAT ATTGAATTTA
     9661 CTATTACAGA TTATGTAATG GGTGAAATAA GAGTTGGGTT GGATAATAAT TATTCAGAAG
     9721 ATATAATTGG GAATGGAGTT CATAAAGTTA CACTAGAATG TGATAGTGGT GCATTTGACG
     9781 AAAATGTATT TTCTATATCT TCACAATTAG GTTTTGAAGG AAAAATCTCT AATATTAAAA
     9841 TTACTCCTCA TAATTTAATT GAAGATAATG AATTTAAAGT ATTACCATCT TGGAGTGATG
     9901 GTGAAATGGG TAACAATGGA TTGGTATTAA AGAACCAAAA CATTAATACT TTAGATACTG
     9961 TTATATATCC AAATCAAGAA TACAAATTAA CTTTCTCTTT AGATAATATA GTATTATTAG
    10021 AAGACCCTGA GTTAATATTT AGAGTTGGTA ATGATGAAAA ATCAGAAGAA ATAGTTGTAG
    10081 AAGATTTAAC AGATGGTGAT AAAGAAATAA TATTCATTTC TCCTAATATA GGTGAAAAAT
    10141 GTAAATTATA TATTATTTCT AGAAGAATTA GGGGTAATTT AAGAGACCTT TCAATAACTA
    10201 CAGAAAACAT AATATTAAAT AGTAATTTTG AAATAAAGAA GAATTGGCAG TTCTATTATG
    10261 GTGCTGATGT TGATTTACCA GCTACTTACC CAACTAAATG GACAATAATA GATGGACAAC
    10321 TAATAGGTAA TAATATTACT AATGATGATA AAGATGGAGT CATAGTATAT AACAGTGATT
    10381 TCCAAACTGA TGCATTATAT GTAGGTTCTA TTAATATAGA TGATATATCG GGAACATTGT
    10441 TACTTACAGA TGGAAGAGAT TTCAATATGG AAGTTTCTGC ACCTGGAGTG TATAATATTT
    10501 CATCATTTAA AATGGGACCT AATAGATCAT TAATGATTAA GGGTAAAACT GGATCTATTA
    10561 ATGTTTCTAT AAATGAAATA AAATTATCTA TGATTGGAAA TCATGCAACA GTTATAGATG
    10621 ATATTCCATC TTCTAGTTCA ATATTAACTA AAAACATGAA CACAATTAAT GTATCAGATG
    10681 TTGGTAGTGA ATTTGTAAAT GGATCATTAG TTGCATTTTC TGTAGGAGAC AAAGGGTACT
    10741 TATCTGGAGA ATATAACAAC AATACTATTT CATTTATAAA TAGGGAACCA ATATTATTTG
    10801 ATAGTAATGA TAATACTCTT CAACCTACAA TAGAAAAAGA TGATATATTA ACTCTTCATA
    10861 ATATAGAATA TATATATGCT AAAGTAGGGG GTGATTTATT AACATCTAAT AAAGCTCCTA
    10921 TAATGAGTGA AGAACAACCT ATATTAGATA ATAATGAAGT TTGGTATAAT TTAAAATTAC
    10981 ATACTTATAT GTTCTGTCAA GATGCTGTTT TGTATCCTGT ACAGTTAGTT GCAAGAGGAT
    11041 TAGTTGGTAT CACTGATGAT GGTTCAGTAT GTCCTGTATG TTCAAGTATG AAGGGATCAG
    11101 AAAAATATGA ACAGATAAAC AAAATTAAAG TATTAGTATC TGATAATAAA AAATTATTAT
    11161 ATATAGCTCC TTCATCAGTA TCTCCTATAG ATGATAATAC TACAAATTAT ACAGATAATT
    11221 TTAGTATCTG TAATACAAAT TTAGGTAGTT ATACAGATAA TAATATAACA CAATCTGGAT
    11281 TCCCATATTT TACAGGAAAT GCATATACCA CATTTAATGT ACCATCAAGT GCTGGACATT
    11341 ATTATATATA TTTGAATGGT GTAAAATATT CAGATTCTAC ATCTTTAGTA TTTGAAAAAG
    11401 ATATATACAT CCAAAATGAT GACTATATAC CAGTTTGGGA TGAATCTAAA CAAATATTTG
    11461 TAGATCCATT ATCAACAACA TCAATGTATA TCTGTGAAAT ATATGTTAAT GGTAGTGGAG
    11521 AAGTTACACA AATATATTCT ATAGATAACC AATATGATGT TATAACTTCT AATATGAATT
    11581 ATAAGAGAAC AGTATTTAGG GATATTAAGA AAGAATTAGA TGTATATTGT GTATCTGGTG
    11641 GTGGTGCTGT TTATGCTGGT GCTAGTTATG ATTTGACTAA TGGAGATGGT GGTACATCAT
    11701 CTATTGTTGG TAATGGTATT AATATATCTT GCACTGGTGG TAAATGTGGT CAAACCCCTC
    11761 CAGAATATGG TGGTGAGGGT GGTACAGTTA CTGATAAAAA AGATACTGAT AGAGATGGTA
    11821 GAGGTGGTAC AGCTAAAGGA AGAAGATCAT CAGATGGAAG ATTTGCTGAT TATGGTTGCC
    11881 CAGCAACTCC TACACCATAT GTAGAGGGAT TTAATGATAA TGGTAATACA TATGGATTTG
    11941 GAGGTGGTTG TGGTATGAGT GGTAACGTAT CTGGTGGTGG TTCAGGAGCC ATAGCACATA
    12001 GAAAGATAAC ACCACTAAAA TTATATAACA CTACTATGAC TGTTGGTAGA GGTGGGTATA
    12061 TTACATTAAA TGGTACAGTA TTCACAAAAG CATCGGGTAA ACAAGGTGTT ATAGTAATTA
    12121 AATTATATTA ACTGAAAAAG GGTTTGATTT ATCAAACCCT TTATTTTCAT GCAATTTTTA
    12181 TAAATATTAT TATAAGTAAA ATATTTATAT GATTTAATGC TATGACATAT TATATCCGTA
    12241 AGACAGATGG TAGTATTTTA ACTACTTTGA CAGAAAAAGA ATTAGATGAA CAATATTCTA
    12301 TGTATTTGGT TGGATACCCT GACTCAGTTA TGGGTGGTAG TCAAGGTGAT ATAAAATACC
    12361 ACGATGCCGA AATTATCAAC TCAAATTTTA TCAAACTCCT AGAAAATTCT GCAGACAATA
    12421 TAGCACCAGA TAATCCTATA GAAGGACAAT TATGGTATGA TAAAACTTTA AAATCATTGA
    12481 AGTTTTGGAA TGGTTCATCT TGGACAGAAA TCCCAGCTAG TGATACTGGT TATGTCAATC
    12541 AATCATTAGA TAATTTGAAT GATGATGGTG AAGCTAGGTT TGATAATAAA GCAAATATTA
    12601 GTTTAGATAA TCTAAATGAT AATGGAAAGA ATATCTCAAA CTGGTCTTCC AATGTATCTA
    12661 ATTGTATAAC AGAAATTCCA CAGGATATTA AACTTGAACT AAATAATGGA ACATTGACAG
    12721 GTAAAGCTGG AAGTAAAGTG TATATAGCAA ACGGAGATTA TGAAGCTTTA ATAATACCTG
    12781 CTGATAAAAC AATAACTTAT AATCAAAATG GGAAAGCAGT TATTTGGTAT GATGGTAATC
    12841 TAAATATTTT AAGAACATTT CCACAATCAA TATGTTTCTC TGGTGACACA GTTCCTACAT
    12901 TTGCTGGTAA TTATGCTTAT TGGTTCGATA CAACTAATAA AAAATGTAAA TATACGGGTG
    12961 ATGCGGGTTC AACTTGGATA GAAAATCAAT CTTTACCACT TGCTATTGTA ACTATATCAG
    13021 ATGGTGTAAT ATCAAATATC GACCAAATCT TTAATGGATT GGGTTATATT GGGGCAAATG
    13081 GATTTATATT ACCGGGCTTG ACTGCATCAT GCACAAATCT AAGAAGCTCA GATGGAACAC
    13141 CTAATTCAAA TAAATATACT GTTTCTGAAG TGATAGTATC ATCTGCAGTA AGTGGAACTT
    13201 TTCAAAATGC TCAATTTATA TTAGGAGATG ATGGTGGTTC GGGTATTTAT TTCTTTTCTT
    13261 ATAATGAAAA AGAAAATGTT ATTGTTGATA TAGATGGTAA TAACTATGGA GCTTGTATAT
    13321 TAGCAGACGT ATCAGCAGAA AATAGTAAAA TAACCTCATT TACCCCTAAA ACTGTATTTC
    13381 ACGCAGTAGA TTATAGTGAT TTCAATGAAC ATAGGCTTGT AAAGCATCAG TATCCAAATG
    13441 CTTCAAATAA TTATACTTTC TATATGGAGT ATTCAGATGG TTATGTAGAA GAAGGTATTC
    13501 ATTCTAGTAC TTATAATGCT TTTACGTCTG AAGTCACCAT ACAACCACAT GAAGGTATAA
    13561 ACATGACAAA TAAATGGTCT TTACCTATAC CATTATCTTA TATAATGCAT GCTAATGTTG
    13621 AAATAAATGG TGATAGCGGT ATAGTAGGTG GAGATGTTTT ACTGGAAGAT GATGGTACAA
    13681 AGCTTTCTTG CTATATACAT AATACATATG ATGTAGCAAA AACTATTAAA ACATCTGGTT
    13741 CAACTGGACA ACTAATACAC ACTATGTTTT TTGTTGCTGG TATGAAGAAA TAAAATATGT
    13801 TAAATAAGCT TATATTTAGG GGCTTATTTA GAAGGTATTT TAAAGGGTTT GGTAAACCAA
    13861 ACCCTTTTTT AATTAATAAT TGTATTTTTT TTAATACCAT CTATAATTCT TTTCCCATTC
    13921 TTCTTCATCA TCATCCCAAT CGTTGAAATA ACATACACTC CATGCTATTC CTATAATTAG
    13981 TAAGAAAACA GCAATGAACC AATTTCTAGT AGTACTTGAA ATATATACAT CTAAATACGA
    14041 ATACTGTTCC ATATCTAATT CTTCATAATC TTTGTTTATT TTATCTGTTA TTTGTTTCCT
    14101 TAAGTCTTTG AATATAGTAA ATTTTTTGTT AACAACCATA CTTTCCAACT CTTTCTTTAA
    14161 TACTTCATTT TTTGTCCAAC CAAATACTTT AACATACTCA ATCGTTTTAT TATCGGTGGA
    14221 TGTTATACAG AATACTAAAT CATTGAGTTT TCCATTCTTC CAATTTGATT TTACTGCTTC
    14281 GCATTGTTGA GTATTACCAT TTTTAATTCC ATACACAATA ATATTTGCTC TTTCTAATCT
    14341 TGCGTTTATA GCACCAATAT CATCATTATT AATTCTTAAA TCACCAACAA CTTTATTTAC
    14401 ATTGAAATTA TAACCCGTAT CTGGGTATTT TAATATATCA TCATCATAGA TAGTTTTACC
    14461 TACAATTAAA TTTTCAGATA CAGCTGGTTT GTTGATATAT CCTCTTGAAC TAGAATATGG
    14521 AACAATAGCA TCATCTTTAG GTTTATAGAC ATAGTCATTC ATATCGCTAT CAAATGTCCC
    14581 AGAAGGTCTA TTACCACGAA TTTTATATGG TTTATTAAAT AGATGTCCCA TTCTATAGAA
    14641 ATCTGAAGCA CTAAAGAACC AACTTGAATA ATCTTCATTC TTCAAAGCAT AACTATAATA
    14701 ATCACCACCA CTCTTTACAC ATGGTCTCCA ACAAATACGA CAACCTTTTT TAGGACGACA
    14761 ATGGCAACTG TATGAACAAG TAGAATGATA TTTGTAATAA GGTGTGTATT TCACAGCTAC
    14821 TATTTCATTG TTTATAAAAT AATTATCATG AGTTTTAACA CCATACCAAA TACCATAACT
    14881 GATAAACATC AATACCCAAA TAACAATAGA GGAAAATATA AATTCTTTGT TCGTTACTTT
    14941 TTCAGAATAC TTAGCAAACA AATATCCAAA AATAACATTT AATATCCCTA AACATATAAT
    15001 TAAATAAATC ATATTTTCCT CCTTTTTTAT TTAGTATTTT CCACAAGTTT TAATTAAAAT
    15061 ACATTTATAT CATTTTCTTG ATGTGTACTC ATGACATCTT GTGCAACAGA TGAACTAATA
    15121 ATTTTACATA AACCGGTTAT ATCTCTAGCA TTTACAAACA ATGAATTTGG AATAGTTTGT
    15181 GTGAAATCCT TATAATCTCT ACATCTATCT TTTAATTCTG TTTGGTATCT TTGAAATTCT
    15241 TCTCTTTTAC CGGTTATGAT ATTTGTTATT TTACTATAAG ATAGTTCTGG GATTGTTGGG
    15301 TAGTTTTCAT GTAACATACT CATAAATGAT TTTTCACCAT GAATAGTACC TCTACCCGCC
    15361 ATAAATGATT GAATAAGTTC TTTCATACCA TCTTTTTCTT TTTCTGATAC TTGAGATACT
    15421 TGTTTTATTT GTTTCCACAT ACTGTCAAAA ATATTTTCTC TATTTTCTGA CATTTGCTCA
    15481 ATCATATTAT ATCTAGTTTT TTCACCATTG ATTGCACTTA CCCACATCCC AAAAACAAAT
    15541 ATTGAGATAA CAAAAAGTAC ACCCAAAACT ATTATATTAG TTGAACCATT ATCATGTTTA
    15601 TTACCAATCA TGTTTAACTC CTTTTTATTT TTTAATCTGA CGTTTCGATA AAATTATAAT
    15661 TAGGATTGTG ATATCTACTT AAAATTATCA TCTCGAAATT ATACTTTTTA TCAAATTCTT
    15721 TTAATTAATA TGTTACTTTT TATTCTGGGA TAACCATATT TCTTACACTA TCCCAATCTT
    15781 TCAATGCTTG TTCTTTCAAT TCTTTAGTAA TACCCTTCTT TTCCATTGTT CTTGAAATAG
    15841 CATCTTTCAA ATCAACATCA TTAATTTTTA CTTTAACATA GATATCTTCA TAAATTACAC
    15901 CAGTTGCTCT ATCCATAATT CTTTGTGAAC AACGTTCATC TGAATCAATA TTTGAAGCTA
    15961 TCATTTTACT TGCTTCTGTT GAAATATATT TTACTTGATT TGAATCTAAA TCTGTACCTT
    16021 CTTCAACATT TTGGAATTCA GAAGATAGAA CTTGGTTGAT CTTATTTGCA ATCAATGTTT
    16081 TTGCTGAATT TTCTGCAATA CGAAAACCTT GAGCTCTATT TGAACGCATG GAAGTAAGTC
    16141 TTGTTTGACC TATGAAATAC CAATCATCAC CCTTTCTGAA ACTTGGTTTC CCTGAATCAA
    16201 TCCAAGATCC ACATGCACCT TTTTCTTGAA TAACTGTTTC ACCATATTTT GAAGATGCAC
    16261 AACCTGTCAT CATCAAAACA GCACTAACTA ATAAAATTTT ATTAAATGTT TTCATTTTTT
    16321 TATCCTTTCG TTTTAATTAA TATAACTGTA TTATATAACA AAATTTTAAA CCAATCAACG
    16381 GAAAAATTAC CCCTACCAAA ATCGAATGAA ATCAACGCTC TGAACGAAGT TTTTAATAAA
    16441 TATTCTCATA CGAAATGTGA AAGAGATAAA AAAGTATGTA TAATATAAGA GTAGAAGGTT
    16501 TGGAGCAATC AGTTCAAAAA CTGTCTAATT TTATAAAAGC AGATAATGTA ATGATGGCTG
    16561 CTACAGATAC ATTATTTTGG GTAAAAGATT TAAATCTAAA GCATTTAAAA ATAAACCAAG
    16621 CAGCATGTGA TTTGTTATAC CCGGGTTCCA AACCAGATGA TTTGACTGGA TTAACAGATT
    16681 GGGAATATTC TGAAAAAATA GGATGTTCCA AAGAGATAAT AGAACATATT AAACATGGTT
    16741 GTTCAGTTTC TGATAATTAT GTTTTAAATT CTAATGGTGT GAGTCAAAAA TTTTATGAAA
    16801 AAGTTAAATC CTGTAATGGT AAAGAATATT GGATGTTAAT TACTAAAGAA AAAGTTCCAC
    16861 CAGTAGAAGA TAAAGAAAAA ATATTAGGGA TATATGGTAC TGCAACATAT TTCCCTTTTG
    16921 CTGGTGAAAT TATTAAAAAT AATTACCAAA ATGTAGAGAA ATTAACAGAA TCAATTTATT
    16981 TGATAAAGGA ATAATAATTA AAAATGGATC AAGGGCAAAT GTTGATACAA GAAATCCTCA
    17041 ATAGATTGAA TGAGGTAGTA TCAGACTTAA AAGAATTAAA GAAAGAAAAT TCTCTACAAA
    17101 ATGAGGATAG AATTAACATT AAAAGAGATC TTCAAGATGC TATCCGAAAA ATAAAAGAAT
    17161 TAGAAACTAT GGTTAATACC AATAAACAGA AATTAGATAA TATTGATAAT ACAAAAACTG
    17221 AGATAAAAGG TTTTGTTAAG TATATTAAAA TATTATGGGG TGTAGGGTTG GTAATAGCTG
    17281 GTTACCTCTT AAAACATATA TCATTCAAAT AATAGGTTCG AAAAATAAAT CGAACCTATT
    17341 ACTTTTATAA TCATTAATGA GATCTTTTTT TATATTCTCT AATCATTAGA TCCCAATTAG
    17401 AAACTGCTTC TGGGATAGAA TCACCAGTAA CTGCTTTAGT ATGTGGTTTA TAACATTTGC
    17461 ATTGTACTAC CCACAATTCA TCATCTACAA AAGGCATATT GATATCTTGC ATGATAGGCT
    17521 CTTCTTTGCA ATCAGGACAA ATATCTGGGT GTTTACCCTT TATAAAAGCA TTTCTTGGGG
    17581 TTGTGAATTT TTCTTCAAAG TTTTTATCAA TATAATTCAT TTTCATTTCT CTTTATTTTT
    17641 ATCTATTTTT TGCAATATTT TTCTAGTTTT ATTATTTTCA ATAATTCTCA TTATATCTTC
    17701 TTTTATCAAC TTAGAAATTT TCTTTTTAAT TTTTTCATCT AATTCTGGAT AAATTTCTGT
    17761 TGTAAAAGGA TTCCAAGTAG ATGTACTCAA TGCTAGAAAA TCATTATCTG AAAACCCTCT
    17821 TTTAATTGCT TTTGATACTA AATCTATGTG AGAAGGCTCT TCAGTTTTTT CTACATTATA
    17881 CACTTTTGAA AATACTGTAT ATTCACCATC TCTTTTAAAA ATTACTGATT TTGCTCTAAT
    17941 TGTCATTGGC ATTTAACAAT TCCTCTATTA TCTTTAACGA TTCATCAATG TAATGTAAAG
    18001 TCTTTATATC ATTGTAATTT TTTTGATCTA CCCAATTCAT TAGCATATCA TTAAGTTTTT
    18061 TCTTGTAATC AAGTAATTTT TCATTTCTCC CTTTTTCAGA AACCATTTTA ATGCACCATG
    18121 CTTTCTTATG ATCTAGACTA GGTTCAACCC AAACAGCACG TCCTTCTGGT AGCTTTATAT
    18181 TTTTAGAAGT TGATAAAGCA ACTAATTGAG CCCAAATATC AAATACTAGA TTTTTTCCAA
    18241 TTTTGACAGT CATCTTATAT CCTTTCTAAA TAAACATTTC TTCAATAGCG AATGATAAAA
    18301 ACCCTCTAAA TTTTAACCAA TACAATCTTA ATAAAGAGAA TCTTTTCTTA AAATACATTG
    18361 TAGTACGACT ATCAATAAAA GAAACATCTA CAGTATAAGA TTCTTTTGGA TATTTTTTAT
    18421 TAGGTAATAA AGCATACTTT TCATAAAATT TCTCACCAAA ATCATTTGAA CATTCTACTT
    18481 TAACTTCTTT ACCATTTTTA TTACAAAATG TAATTCTACA CCAATAATCA AAATCAATAT
    18541 TTGTTACACT ATACATATAA ATTCTCCTAT AATCCTATCA CATCGTTTAT ATCTGAGTAA
    18601 TCTTGTGATT TTAACAGTTT AGTATATAGA TATTCTTCTT TTTCATTAAC AATTTTGACA
    18661 ACCTCTAGAC ATACAAAATT TCTATCATTA TTGGGATGTT TTACATTAAA GAAAATATTA
    18721 CCTTTTTTAA TCTCATCTAA AATATCTTTT GTCTTTTTGG TAAGCCTGTC ATCAAATGTT
    18781 CCATCGGATA CCCCAAAATT AAGCATATCA ATATCGCATA AATAAAGAAA TAAATAATCT
    18841 AATGCAGTAT CTTTATCATG ATTTACAATA GAAGATATAA GTGATTTAAG TAGGTGTTTT
    18901 GTGCAGTGTT CATATATAAA TTCATTAACA GTGGCAGCAC CTGGTTCATC AATTGGGTAC
    18961 GTTTTTAATT CTTCTAAATA TTCTTTCATT TTTTACCTTC TCCTTTCAGA ATATTCTCTG
    19021 ATTATATATT TCTTCTTTTT ATAACAATCC CAACATGGGC TATTATCCCC CCAATTATAT
    19081 GAAGAACAAT CTCCATTAAA AAAATGAGGG CATCTATGTA AGAATTGCAT ACCTTTTGGT
    19141 AATCTTGCGA TTTTTTCTTC TTCAGTTAGT TGATGATAAT CGTGAATATT CATTTATTTT
    19201 GCTAGCTCCA ATTTTAATTT TTTAGTTAAA CTTCTAAATT TTTCAACATT TTCTTCTTTA
    19261 ATAAAATACC AAGAACATGT CAATTCTTCT CTTGTTGTAT ATATTATATT ATCTTTTATA
    19321 GTCATTTCAC TAAAATTTTT TGTATCCATA TATGGTAATA ATTCAGCAGA AAAACTAAAT
    19381 GGATAAGTTT TATCTAAAAT ATCACCATAA TAGTATGGAT CTTGTTTAAT ATTCTCTAAA
    19441 TATAAATTCT GTAATGCTGT AATTTGTTCT GAATTACCCT CTAAAACAAT TGTAGTCATA
    19501 ATACCATCAT ATCCAAGATA TTCATCAATT TTCTTAGGAA ATTTTTGATG TAAGTATGAA
    19561 ACAAATTGTG TCCCAGCATG ACAAGCCTGT GCCATGGCTT TTCCTGGGTT TAACGAATCT
    19621 AAATCATTTC TCATAATTAT ATAAAATACT GATGACATCT TTACACCTTA TTTGTTTATT
    19681 ATTCTTCCAA TAATGTTTTC TTCTAAACGT TCAAATCTTT TTTTGAGCTC ATCCATATTA
    19741 CGATTGAGCC ATGATATTTC ATGATACAAA TTATTTTGTT CTTTCAAAAT TTCATTGTCT
    19801 TTTATTAGGT TATGATTTTT TAATTTTAAT AATCTAATCT GTTCTTTTAA TTCTTTAATA
    19861 GTTTTTCTAT AAAACATAAC ATACTCCCTA TCAATTAACT TTTAATTAAA TTATACTCAT
    19921 TAAAATAATA AGTATGAAAA ATGCAAAAAT TACAAATATT AAAGATATAA GCATATCATA
    19981 GAAGGAAGAG TGTAAAGCTC CACCAATAAA AACACACAAT ATAATTATTG CTAAAAAATA
    20041 ATATATAAAT TTTATGTAAT TAGTTTTAAT CACGGGTTCT TTTAGATTAA AACCTAAGTT
    20101 TTTAACTCTT ACGTATCTTT GTTCATCTCT TTCCCTTATT TCTTCTTCAA AGCTTGTTGA
    20161 AGGGAAATGA GAAGAATGTG GTGTTGGCAT AAATGGGTAT GCTGGTGTGG ATAACAACAA
    20221 AAATAATATT AAAAAAATCT TTTTCATATT TAATTAAACC TTACACCTTA TTTGTTCACA
    20281 TTAAATTTCT GGAGTTCTTC ATATGTTTCT GTAACACCAT CGTGAACTAT ATAGAATGAA
    20341 ATATTTTTAC GCTGAAAACT GAGAGGTAAG CTCGCGTACT CAGATTCTGT CCCAACCCAA
    20401 CAAATATATA TTTTCATACC TAATATTTGT TTTAATCTGT ACCACCAATA TCTTAGTTTT
    20461 ACTGATAATT TCATATGTTC CTCCTAAAGT ATCTTTTTAT TGTTGTTTGG GTAAATAAAG
    20521 CAATGGTTCT TATTCATATA ATATATTAGA CCACGAAGAT TTTCTATAAT ATCTTCTTGT
    20581 TTTTTTATAG TAACTTCTTG CTCTTTTATC TTATACTGAA GTTTCATATG ACTTAAACAA
    20641 TACCATAAAA AGCAACTAAT TAAAACTATC CACATCTTTA TCTTTCTTTT CTATTTTTTG
    20701 TTACAAATTT ACTTAGTTAA TTCTCCTATA ATATCATACT CAGCGTTACC ATTTACCATT
    20761 AAATGCCCCA ATACTTTACC ATCTTCAATA TTCCACTTTG TTATATGAGT AGTACCTTCT
    20821 ATTACTCCAA TACATTGATT AACAAAATCT TTCATATATC CATCTTCAGT GTATTCACAG
    20881 TCACCTTTTT GCCATACAAA AGAAATAAAG GCTTTTTTAC CATTTCTAGT TTTATATAAT
    20941 CCAGGTTTAG ATATTTGAAA ACCATTTGCT AAGAATTTAA TATCAAAAGA GTTTAATTTC
    21001 TTTTTTATAA TATCCCTAAA ATTATCACTA TTATATTCTT CTTTAGATAA TTTTATATCT
    21061 ACAAAATTTG GTTCAGATAC AACAGGATTA TCTACAATTC TTATAAAAAT AGTATCTTCC
    21121 ATATACCATG TCTTACCATA AAATAATTTT TTTAATTTAG TATTATTAAT TTCATCATTA
    21181 ACAATTTCTT TATCTCTTGT CAATAATTTG TCATAAGATT TTAATATTTC AAATGATGAT
    21241 AATTTTTGTG TTATTACGGG AGCTGTTATG GCATTAGGTC TTAGCATTTC TACACCTTAT
    21301 CTTTACTTTT TAATTCTTCT AATCTTTTGT TATATACTTC TTTTATCAGT TCTGAACAAT
    21361 CGTGAACTGA ATCACTAAGG ATTTTTGATT GTGTTTTAAT ATAAGCTGGG TAAATGCTTA
    21421 CCTCAGTAGT GTTTTCTAAA TTACCAATTG TCTCATCTGG CAATAAACAT GTACTCATAA
    21481 TTTACCTCCT ATTAAAGTTT TATTCTTTTA TAAAACATGA AAGATAACTA TCTGCATATT
    21541 TTATGAAATC ATCTTTAGTT AAAAGTTTTA TTTCACTTTC CCAAAATTCA CCACAATCAT
    21601 GAGCAAAGCC ACCACCAGAG ATAGTACAAC CATAATCAAA TTCAATATAC CTTTCATCTA
    21661 AAGGATGGGT ACAGTTCGTT TTATTATAAC ATACTCTCAT TGTTCCATTT ATACTATATC
    21721 TTTCAGTAAC TATTTCCCAT GCTTCTTCAA ATGTTATATG TTTCTTTTTA TTTTCTTTTG
    21781 GCATCTTTAC CTCCTATCTT TTGGCGTTCT TATACAAATA TCAATCATAT AGCAAACCAT
    21841 AATCAAAACT AAAAACACCA CAACTCTAGT TTGATATTCT GGTAAGCAAT AAAGTTTTAC
    21901 ATTAAAAGAT AATGTAGCTA AAAGCATATT TATAAAAACG GGCATCTTTA CCTCCTATTC
    21961 AAAGTTTTCC AATATTCTGT ACTTTTGTTT ACTTCAAAAC TAATTCTCTT AAATTTTTCT
    22021 TCTTTAGTTT CTTTTCTTCT TTCAGATTCA CTCACCATTC TAATTAACTT TTCTAATATT
    22081 TCCCTGTCAC GCATTTTAGC AAATTCAGCT TTAATGGCAT CTTTTAATTC TTCCCAAGTC
    22141 ATTATTACCC TCTTATTCCC CACAACATGT ATAAACTAAA GTCAAAGCAT TATCTTTTAC
    22201 AGTAACATCT TTAGGTAAGA TCAAATTATC TGTTCTGAAT TTCTTTTTAG CTATTATATG
    22261 ATAACCATTT ACTGTTTCAA GTGTTGCTAA CCAATTTTCA CCACATAATT CAAAAATTTT
    22321 ATTATTTATA TCAACATCTT TGGTATCAAT ATCAAATAAC CATTTTTTAT CATCTTTACA
    22381 AGAAGATTCT GCTTCAGAAG TTGCTGATGA TGTTAACTTT CCAATCAATC TTGTAGAAAG
    22441 ATTATCTTGG TTACCTAAAA CTAATTGAGC AAGGTAATCA TTACACTTTT TAGTTATATT
    22501 AACTAAAGTT TTTCTAATAT CTTTTCTATC AGTTGTTACA TATAATCTTC CACCAACAAA
    22561 ATCTGTCAAT TTAATCATAT CTGGAAGATA CATATCCAAC TCTTCTTTAG ATGATATTAA
    22621 ATAATTTTTA ACAATAATTT CTCGTCTATC ATAATTAGAA GATAAAGTAT TTTTACCATC
    22681 TTTCTTTCTA ATGATAATAG TAAATTTGTA ATATGTATCT TTTTGAAAGA AAAGAAATCT
    22741 ATCTAGTAAA CGAGTATTGT TAATATATTG TTTTACCATT TAATTTTATT CCATATTCTT
    22801 TTGAAAATAT TATCCTTTTT AATTTTAGGG GATAAATTAA ATATTTGACC AATAGGTGCA
    22861 TCTAATGATT GTACTCCCAA ACATTGATCA ACAATCTCAG ATGAATAATC TAATAAATTA
    22921 ACAATACTTT TATGCTCTGG AATTTCAGAT AAAGTATTTT GTTTCTTTAT TTTCTTCATA
    22981 ATAGGCTTTA ATATTTCTCC ATTACGTTTT GTTGTTACGA AGAATGGTAT AAGTTCACGC
    23041 CTATCATCTC CAATAACCTT ACAGTTATTA TTATCATACT CTTTAGTAAT TTTGTCACCA
    23101 TTAGGTAACA CTACAGTCCA ATCTCTAACA TCACGCTCAT CTTTTTTGGT AGCAATTCGT
    23161 TTAGGTTTAA TATATTGACT AGATTCCATA ATCTCTTTAG TATTACTAAA ACCCAATTTA
    23221 ATTTTATGCA AACAAGAATC CCCAACAATA TCATATAATT CTTTTATAGT CATATCTCCA
    23281 GGAACATCAC AAAAATCTAC CCAATCGTAT TCTATTTCAC CGCAAAAACT AGCATACCCT
    23341 TCAAATTCAA ATCTATAATA TTCTTGTTCT TTATTTTCTT TCATCATTTT TTTCCTTTCC
    23401 TTTTGATAGA TTATTATTGA TTTTAACTAA CATAGTATAA ACATCTAATA AAAGACAAAT
    23461 TACACTAAGA AATCCATATA CCATAATAAC TATCATACAA TTCTTAGGAT CATTCATTAA
    23521 TGTTATTAAT TGGTTTGTTA CATTAGGTTT AAAGTAAGAA GATAACACTA TAATTAGTAT
    23581 CCATGTAGTG AATATCATTT TTCCATTGCC TTTCTTATTT TTTCAATACA CAATTCTCTA
    23641 TATCTTTTTC CTAACTGTTC ACCAGAAAAA TATTTCAATT CAGGAAAATC TTCTACATGA
    23701 ACATCTTTCA TTAAGAAAAA TATATATTCA ACTAATAATT CATCTCTTAC AGCAGCACAA
    23761 TTTTTTATAA AACTATCAAT TTCTTTAGCA CTATTGTCTG CTTCTACTAT GTTAGATAAA
    23821 TTATCAAAAT CTTCTAAATC CTTGAATTTA TGAGTCAATT CTCTTACAAA GTCATATAAT
    23881 TTAGATAATT TCATGTCGTT TATATATCTA AATCTATCGT GATTTTTGCA AGTATAAATA
    23941 CAAAAATCTC TATATTCATT AGGTATTTTT AACCTTTTAG AAATATTTTT TACTAAATTT
    24001 ATACCTAAAA TATCATGACC TTTATGATGA GGATAATCTT CTTTTGGTGT TACAGATTTA
    24061 CCTACATCAT GAAAAAGAGC AGCTAGATTT AATTTTATGT TATCAGTATT AATCTTTTGA
    24121 ATTACTCTTT CTGTATGTTC ACCACTATTC TTTTCAATAT GATATTTTGG GTTTTCAGGA
    24181 ACAGAATATA ATTTTTCAAT TTCTGGTAAA ATATATTCTA ACGCTCCTGT TTCGTGTAAT
    24241 ATATGAATAA AATCTGCAAA TCTAATAGTA TTAGCGGCTT TTTCTATTTC ATTAAAAATT
    24301 CTTTCTGGAG TAAGATTTTT CAAACAACCT TCAGTAATCA TTTCTTTAGA TAATTGCAAT
    24361 GTAGATTCTT CAATAGAAAA ATCTAATTGA GCTTTGAACC TAAATAATCT TAATACACGT
    24421 AATGGGTCAT CTTTAAAAGC TTTTGGGTTT GTTACTCTAA GAATTTTATT TTTAATGTCT
    24481 TCTATACCAT TATATGAGTC TATAAATTCT TTTGTTTCTT CATCGTAAGC AATTGAATTT
    24541 ACAGTAAAAT CTCTTCTGAA TAAATCTTGT TCAAGTGTTA TTTCAGGATT AAAATCAAAT
    24601 TCAAAATCAG TATGTTTTAA CCCAGATTTT CTTTCAGTTC TTGCCAAAGC ACATTCATTT
    24661 CCAGCTTCAT CTAAGAATAC AGGGAAATCT TTACCTACTT GTTTATATCC AAGAGAAATC
    24721 ATTTCTTCTG GAGTAGAACC TACAACAACA TAATCTTTAT CATGTGGTTC TTTTCCAAGA
    24781 ATCATATCCC TTACAGCACC ACCAACAAGA TATTTTTTCA TATTTTTATC CCCTATCAAG
    24841 TGTACCAGAA AAAACAATTC TTTCTTTGAA GCGTTCTACT TCTGCAGAAA TACCTTCTAA
    24901 TAGAAATGAA GAATAATTTT CGTTAGCATC TATTACTTCG ATTTCTACAT TAAAATCATC
    24961 TGGTAATTTT TGTATTTGTT CTTTTAATTC TTTTATAGTC ATTTTTCCTT CCTTTCATTA
    25021 TTTTTTATAT TTGAACTTCT ATTTCAGAAA CATAATATCT TGGCATAGTA TCATAGTATC
    25081 CCGAATAAGA ATCCCCGAAA TGATCTCTTA CAGAATCATC AGCATCATGA ATTTTATTTA
    25141 ATTCTTTTAT TTTTTCTACT GCTAATTCAA CATCATTATA AATTCCAACT ATATCACAAG
    25201 TTGTTTGTTC TTTAACTGCA TACATAATTT TTGTCATTTT TCCTTCCTTT CTGTTTAATT
    25261 ATATAAAAAC GATAAATTAT TCTGTTGGAG TATACGTTAT TTTAATAGCG TTATCACGAA
    25321 ATCTAACATA TACCCCCCTA TTTTATTCAG CTACTCTAAA AAATGAATCT TTATATTTCA
    25381 AACATTCTTT AGATAGTTTT TGTTTTATCA TACCTAAAGC TTTCCCATCT GTAGGTAATA
    25441 TAACACCATC TTTTTTAGCA CTATCGTATA TATCATTTAT AAATGCAGAC ATAAATCTAC
    25501 CAAAATCTTT TTTACTCCAA GAATCTTTAG ATAACACTGC ATTTGCTCTA TTTTCAGTTA
    25561 CATAATCTTT CATAACTTCA AAAATATCAT TAATAACACC AAAAATTGCA TTATCCATAG
    25621 GTCTCTTTTC ATGTCTTTTT TCAGCAAATT TTTCATTTTT ACTTTTTATA ATAATTCTTT
    25681 GCCCAGAAAT ATTCCTATAT TCTTGTTCAT AAGGTTTAAT AACAATACCT TCACAAATGT
    25741 TATGTTTTAG CTTAGGTAAA TCCATATAAC TCAAATCTAC TTGTGAAATT ACAGATTCAA
    25801 ATTTATTGTT TTCCTTTAAT GCATTAGCTA AAGTTTCTTC TACAATTTTT ATAGGTTTTT
    25861 CAAACTGTAT TCCGCAATCC CTATTCAAAT TATATTTTTC AATGAATTGT TCTACTTCTT
    25921 TCCAACTTAG AAATTTATCA CCAATTTTAA CATCATAAAA AAGTATTTCA TTAAATGGTG
    25981 AATATTGAAC TTCTCTTTGA ACACATTTTG GATTTAATAT TCTAACTTGG TCTTTATATT
    26041 GATGATCTGC TTCATATTTT CCACCAAACA ATTCACCAAA AATTCTAATA GGTTGTTTTT
    26101 CAGTTTCATA AATTTCTTTT AATTTTACTA CCATTTCAGG TTTAATACAC CTTTGATAAC
    26161 AATAGAAATT TTCATCATCA CTTAAAAATC CAGTTCTTTT TCCATAATGA ATACCATTAG
    26221 CATCATAATA TACTTGAAAA TTAGCACCAT GAATTTTTTC CATAACAACC CATTTTATTG
    26281 GTTTTCTACC AACAGCTTGT TCAAACATAT TCATAACACT TAAGTTATAA GAATTTTCAA
    26341 TAGAATCAAA CTTTTCAAAA CTACCTTTTT CTGCTTTATT AGTTTCTATT GAGTTTTTAT
    26401 CAACAATAGG AGTTTGTATA TTAAACATTT CTTGGACATC CATTCCTTCA TCAAAATCAC
    26461 TCATCAACCC AAACTCACCA AACATTTCTT CATCAACAGG AAATAAAACA CCTTGAGATA
    26521 AAACACCACG AAGTTTTACT GGTTTAACAA CATTTCCACC AGGCCCAGCA AGAACTCCTT
    26581 TGTTATCTGT CTCATTCCAC ATTTCCAATT TTTTAAGTAA TTTTTCAGGT AAAATATAAC
    26641 CTTCTGGGAC AAAAACAACT AAATCATTTT CATGGTATCT TTGTTCTTCA TTTTCGTTTT
    26701 TATTAGATAC ACATACAGTT TCAACCCCAT CTACATCAAG ATAATTAACA TTCAATCTAT
    26761 CCGCTTGTGG GTGTGGAGTA ACTTTTTTAA TTTTTCTTAT TAAAATATTA GTCATTTATC
    26821 TTTCCTTTCA TTTTTAACAA AAATTATAAT AATATATTCC TCTAAAATAA TCAATGAAAA
    26881 AATAAGGATT TAAATATTTT TATCTAAATC CTTAAATTTG AATATTATAG ATTATTATTT
    26941 TTGGAAGTGA TGCAGAGCGA ATCATACATC ACTTATATCA CCCAAAAAGA GTAGAAATTA
    27001 AGTTTCCTTA ACCAATTGAA GGGACTCTAC TCTACCCCTA TTTTTTAATA TTTCACCAAA
    27061 TCATATCTCT TTTGGTTAAT AGTTTCTTCC ATAACTTCAA TAGCACCAAG TTCTGGATTT
    27121 AATGCTATTT TCAAAGCTAC TGGAGAACAA CCAGATATCA AAACATTACC TTTATCATCT
    27181 GTTGTAGCTG GTGTTTGAGT ATTTCTTGAA TCAACATTCC ACCAAACTAA TCTTGGAACT
    27241 TTATACCCTG CTTCAGAATA TTTCTTTCTA ACAACCTCAA GATTCAAATT CCATGCTCCA
    27301 CAATAATCAA ATTCCATATC AGAAATTATA AGTAAAGTTT CTGGCATATC TTCTGGTTTA
    27361 ACTTTACAGT TAACAGCTCT GCCTAAAATT AAATCAAATA CTGCTTGAAG GTTTGTGTTT
    27421 GAACAATCTC CAGTAAAGAC AGATTTAATT TTATCTAACA ATGTTTCACC CTTAACTTCT
    27481 ATGAAATAAG CATCTGATGA AAATGGAATA CAATAATTCT TCCAAACTTC AGATTTATTT
    27541 CTTTCAGCAA TATAAATTGC TAATGATATA GAAACATTCA TTGGATCACC ACTCATAGAA
    27601 CCCGATGTAT CACTAACAAC TAATCCATTA AATGCTGGAA CATAATCTGG TAAATTTTTC
    27661 CATTGTGCTT CTAATGTTTC ATCTTTAGAT ACATCCCAAT GACCGTACCA ATCTCTATGT
    27721 GCATCATATG CTCTAACGAT ATCATAAGGG TAAAGTGTTT TTGTATTGAT TTTAGCTTCA
    27781 CCTTTATTGA CAGATTCTAG GTATTTTGAA TACTTAATAT TATCATTTCT TTCAAATGCT
    27841 TTCCTGTATT TCAAAAGTGA AAGTGATGGT AATTTAGAAT AATCAATATT TTCATATTCT
    27901 TTGTTGCATA ATTTAGTTTC AACAATACCA ATAGTCTTTC TTAACAATGT AAGATTTTTA
    27961 CGATATTGTT TAGCAGAACC AAATAATTTT GAATTTATAA GTATTTTTGC TAATTCTTTT
    28021 GTTTCTTTCT TTGTAGCATT TTCTGACCAT AACCATTTAC CCAATAATGA TACCTTTTCA
    28081 ATTTCATTAT TTTCAATATG TTTAAGGTCT AATAAGTAAA CACCAGCTAA GAATTGTATT
    28141 ACATAATCTT TAACTGAATC TACTTTTAAT AATACACCTA AATCATCCCA ACGACCATAT
    28201 TCTGGAATCA AACCAAGATT GTTTTTAACC CAATCTGATT CATTTTCACC AAGCCATTTT
    28261 AATATTTTTC TGAATGTTTC TCTTTCACCT TGTCCACCAC GAACATCTCT AATATAAAAT
    28321 AATATTTTCA ATGCTTTAGT TTTATCTTCT TTAAACGCAT TTTCAAAAAG TTCAATGGTT
    28381 CTTGCACCAC CATCTCTTCT CAATGCTGCT CCGTGAAAAT AAAAATCTAA CAATGCTGAT
    28441 TGTGTAGATT TATTTGTTAA TGCACCGTTT TCAGTATATG TTTTATTTGA TACTGCTTTA
    28501 ATAAATGTAT TTTCCATTTC TAGTTTCCTT TCAAGTTCAC AAAATTGCTG TTCAAAACTG
    28561 TTTGAAAATA TAATATATAA GAATAGAAAA ATCAACCAAA ATTTTTCCGT TGATTTGTTT
    28621 ACAAAAATAC GTATCATATA TGGTATATTA AAACGAAAGG GAAATAAAAT GTTAACATTA
    28681 AAGAAATTTA AAAACACAGA ATATTATAAA GATAATAACG ATTTTATAAT TGATTATGAA
    28741 CCTCAATATA AACAATATGT TGTTTATTGT TTCAAAGATA ATTCAAAATC TAAAGCATTC
    28801 AAAAAATTAA CATTAGCAGT TGATTATTAT TTTCAAGTAA CTGATTTGAA TAAACAAATA
    28861 GAAGATGTAA GAGAAGTTTG TTCAAAACAA AATAAAAATC TTTTACAAGA AGTTAGAAAA
    28921 TTATTTGCTT AGTTGATTTG TTTACAAAAA TATATTATAA TGATGCTATA TTAAAACGAA
    28981 AGGAAAAATA AATGATATAT TATAGAGTTA AAGGTTATTT TAAAGGACTT GCAAAAGATG
    29041 AATTATATAC AAGAAAAGAA ATAGAAAAAG GTCTTTTCCC TAATAAAGCA TATTCTGATC
    29101 TTATAAAACA AAATCTATCA GAAATTTTTG ATGTTGTAGA AATATCAAGA AAAAACACAG
    29161 TCATATTATT TGGTGGTAGA TATCAAAGAG AAATAAAAAT AAACGAAAGA TAAAAATGAA
    29221 AAAATTATTG TTTATACTAT TTTTATTATT CCCTGATATA GTGTTTGCTT GTCAAACTTG
    29281 GGATAAGAAA CCAGATTCTC CCGACTACAA ATATTTTGTA GGTCGTGGTT ATTCAGAAAA
    29341 AGAATCTGAA TCTATATTAG CGGCCCATAA TGATATAGAT AAACAAATTT CAAGAATGTT
    29401 TGGTGTTAAA TTCCAATCTA ATTCTGATTA TTATTCAGAT TTAGGTAATA TTGCATCTAC
    29461 TACTCGTTCT ACAGAAGGTT TGATGAATGA TATTCAAATC AAAGATTTTG AAGAAGTATC
    29521 AACTTGTACT GAAAAAGATA ATAATGAATA CAAAACATAT ATTCTTGTAA AATATTCTAA
    29581 AGCTGAAATT GAAAAAGAAA AATCTAGATT AAAAAATGTT AAAAAAGAAC CTAAAAAAGA
    29641 AATTATAGAT AATCAAAAAG ATAATTGTGT TAGTGTTCCA GTTATAATCA AAACCGATGT
    29701 TAAGGGTGCT CATATCTTTG TAAATGGTAT TAGAGTATAT AATGGATATG GTGAACTTAA
    29761 TACCACAATG TGTAAGGGTG AATATACTTT GTCTATAGAT GCAATTGGCT ATAAAAGTAT
    29821 CAAAGAACAA TTAATTGTAT CTGAAAAGAA AGAACTTGAA TATAAATTAC CATTAAATAA
    29881 AAAATTAACA TTTATACATG TAGATACTGA TGAACAAATA GATGTTATAA TTAATGGAAA
    29941 ATATTACCCA AATGATAGTT TTTATGAATT CCAAATGAAT AAGCCATATA AAATTATTAT
    30001 TAAGGGTTTA AATATTAATA TAAAAGAAGT TACAGAAAAA TTTGATGGAT TTATCCCAGA
    30061 ATCATTGAAA TATAATGTAA CAACAAAACC TATGGTTTTA GATTTTAGGA ATTTAAGAGA
    30121 ACCAGTTGAT GTATTAGTTA ATGGTGAAAA AATTACAGAT TTAAGAATTA ATATAAATTT
    30181 TGATTCTGAT ATATTATTTT CAAGAAAAGG TTATTATAAT AAACATAAAA GGATTATATA
    30241 TAAACCAGGA CAAACTGAAT ATATTGGTAA TCCAAATCTT ATTGAAATCT AAAAACGTTA
    30301 AATATTGATA AATTGGTAGG TTATGTATAT AATCTACCAA AAAATTACAA AAGGATAATA
    30361 TTATGGTTAA AAAATTATTA ATTGGTGCTG TAATTTTATG TTTACTTTTT ATAGGTTTAT
    30421 ATCTTCATGA AAGAGATGTT CGTGTAGAAA CTGAATTAAA ATTAGAGCAA GTATCATCAG
    30481 AACTCCAAAA ACAAATTAAC TACACAAAAG ATATCGAAAA AGAAAAAGAC TCTATAAATG
    30541 AAAAATTTAA CGATATCATG AACTCATTAG AAAATGTTCA AAATGAATGT GGTAAAGAAA
    30601 AAGTACCAGC ATATCTTTTG AATAGTGAAA AGAAGATTTT GGGAGTAAAA TAAAAATGAA
    30661 AAAATTATTA TTTTTAACAA TTTTATTATT AGCGGGTTGT TCATCTACTA AAGTTGATGT
    30721 CAATACATTT TACCAAAACA ATTATGGTCA AGAATGTATA AACAGACCAT ATACAGAACA
    30781 TAGAGATGGT AATACTTTAT GTTTAACACA AGCTTTAGCT AAAGAATGGT CTCAAAATAA
    30841 ATTAACAAAT TCATATATTG ATAAAAAATA GGAATTTAAA ATGGGCGCAT TATCAAAATA
    30901 TTACAGAACT AAAAAATTAA GCATCAAATT ACCATCAAGA TGTAGATGGT ATCCTGAAGA
    30961 TTTCATAGAT AATTCAGATA AAATAGTTGA TGTTATGGGT ATGACATCTA TTGATGAAAT
    31021 GGAAATGGAA AACCCAGATA CTTTGATGTC GGGTGAAGCA TCATTATCTG TAATTAGATC
    31081 TTGTTGCCCA TCTATTAAAG ATCCATCATT ACTTAAAACA ATTGATTATA AAGCTATAAT
    31141 GTTAGCTATT AAAACCGCTA CTTATGGTAT GAAAGAAAAA ATGCAATTTA AATGTCCACA
    31201 ATGTGAAAAA GATACAGAAG TGGAAATTGA TAATTCACAA ATCCTAGAAA ATGTAGATTA
    31261 TTGTGATGAA GAATATACTG TAACATTAGA CGATGGATTA AAATTTTACC TAAGACCAAG
    31321 TTCAATAAAG GTTTCTGATA AATTATCTAA AGAAGAATTT CAATATGAAA GATTGATTAG
    31381 AGTTCTTCAA GAATTTAATG ATAAACCAGT TGAAGAACGT GAAAAAGTTG AAGAAAAAAT
    31441 TAAAAAAGAA ATTGATACTT TGGTTAAGAA TTTATCAATA GATTTATTAG AATTAATTTC
    31501 AGATAGTATT GATTATGTGG TAACACCAGA CAATGAAAAA ATATCTGATG AAAAAGAAAT
    31561 TAAAGATTTT ATCTTCCAAT TATCACAAAA GAATATTGAT ATTTTTAGAG AAGAAGTAAC
    31621 AAAACTTAAT TCAAAAGGTA TCCCATCATC TATTAAAGTA GCATGCCCAG AATGCCAAAA
    31681 AGTTATTGAA TTAACGGGTT TTGATTTTGA TCCAGTAAAT TTTTTCGATT AACCCTTTTA
    31741 CAAAAGAAAA CTGAGGACAT AGATGAATAT GTCAATAGTA AAAGGGAAAA TATCAGGAAA
    31801 ATAAAGAAAA CATTAGTTAC GATAGCTGCC TTTTCACATG GTGCTTTATC ATATGATGAT
    31861 GTTCTTCATA TGACTGGTGA AGATAGAGTA TTGTTTTTCA AAGAAGTAGA AAAATATAGA
    31921 AAAGATGGAT ATTTTAATAT TATATAACTT TTAATAAATA TTATTATACG ATAAAGATAT
    31981 AGGGATTTCG TTATGGCTTT AATGCAAGGT GATTTAGACG ATATGATCTT AAATAAAATA
    32041 ACAATTGATA TGTTCAAGCC AAAACTTGAA CAAGATAATA TTGTTGTTAG TTTTGAAGTA
    32101 ACTGATCCCG ATGTAGGTGT AGATTTAAGG TATTTCATAG ATAGAGGTGA TTATCACGTT
    32161 TTAGATACTG AAATATCATT ATACCCTAAT TTAAATGGAT ATTATTATCT ATTAATAGAA
    32221 TATAATAGAG ATCAAAATTT CCCTAATTAT CTTTGTAAAT TATTAAAATA TATTAAAAAG
    32281 TTATCTAATA TGGAAAATTG GGTATTTGAA CCTTATATAT ATAATGTTAC TAAGGTTGTT
    32341 AATATCCCTA ATCTCAGAAA ATATGTTCGT CTTAAAAAAC TTGATAGTAA TATAATTGAA
    32401 CAAGAACGTA ATTTAATTAG ATTCTTTAAA AATTATGTTG TTAAAATTGA TGGTAATATA
    32461 ATCACTATTA AAACTGATAA AGGTGATAAA AAATTCAAAT TTATAGGTGA AACATCTGAT
    32521 GAATTAATTG AAAGATTAGT TTATGAAGAT GAAATTGATT TGTTAAGTTT AGAAAAAATT
    32581 AATCCTTTAT TCATTTCTGA TGATTATCAT ATAATAAATC TTGGTAAGTA TATTGCTATA
    32641 AAAAATACAA TTTTAGATAA GACTTTCTTA TTTGAAATAG TTTAATTTTT TCCGTGATTT
    32701 GTTTAAAAAA ATAATTACAA TACGAAGTAT GTTGCAAGTA AGTGATTTAC TGAAACATTT
    32761 TCTCCTTTGT TTGTTTGTTA AAAATAGGTT CGATTTAAAT CGAACCTATT TTTTAATTAT
    32821 ATAAATAATG TTTTGAATAA TGTAGTGTTA TGATAAACCA GATTCATTTT AAATGAATCA
    32881 TATTCTGGAG AATTTTTATC AAATATTTTT GTTTCCATTA TATCACACAT TTTAGTAGTA
    32941 GATTTTGTAT TAATACCATT TCTAGTATAT TCAATATCAT CTATAGCAGC CATTATAGGA
    33001 TTACTTGTAT CTACTGATTC AATATTTTTG GTAAATCTAT AATAAACATA ATCAAATTCA
    33061 GATGGGAATG AACAACCAAG TAAATGATGT GGTTTATCTT TATTCCATAT ATCATTATCA
    33121 ATTAATGTTT TAACAAATAA TCTTCTACCA AAACTCCAAG ATTCTAATCT GTAATTTGGG
    33181 TTTGAATTAA ATGTTTCATC AGATATATTG TAATGTTTTT TATATTCACT TTCATACCAC
    33241 TTACCTCTAA ATGGTATAGC TATTTTATCA GCATGTTCAG ACATAAATTT ATAGCATTCA
    33301 ATTAATTTAT CTAAATTTTC ACCTTGAACA ACACCAATTT TTATACCTGG AAGATCATTA
    33361 TATTTTTCTG TAAATTCTTT ATATAATTGC ATATCTTTTT CAGCAGATTC AGTACTATCT
    33421 GGAATAATAT ATTCTGTTGG TTTTAATTCG AGAATATGTT TGGCGTAATC TTCAGAATTA
    33481 AATGCTTCAC CTAATTCATA TAAAGAATTA TCTAATAATA CTTTTCTACC TTCTTTTAAA
    33541 GAATTAACAT AGTATTCTTT ATATTCGGGA TATTTGTCAA GTAAATGTAC TAAACAATAA
    33601 TCATAATCAT TAAAATTTTT TGATGTTTCT AATAAACATA ATGGTACTTC ATGAGAAATT
    33661 TGCATATAAT GTCTCCCTTT TTAAAATTAT TTTTATTATA TAATTAATTT TTGTTTTTTC
    33721 AATAATATTC TTCAGTTGAT TTTTTTACAA AAATATGTGA TAATTATAAT ATATTAAAAC
    33781 GAAAGGGAAA ATAATATGAA AACAATAGTT GAAAATGGTA AAAAACAAAT TGTATTAGAT
    33841 TTTATTGGTT ACAAACATCA AGGAACAGCT CTTATCCAAA TGTGGGGTGG TGATTATGGT
    33901 GTTATAGAAA TGAAAAGTAT ATACAGCCAA AAAGAAAAAT TATCTGTTAA AGATTTAAAT
    33961 GATGCTGGGT TTGGATGCCA AAAAATAATT GGTGCTTATG TTAATACCTA TGAGAATTAT
    34021 GAAGGTTATT TTGAATATAA AGGATCTTCA TTAGTTGGTG ATTTAACTGA AAAACAAGTG
    34081 GATATGTTAA CCAATTATGA TTATTTGAAT TTTTAAAAGA AAATTCTTGA TATTTTTTGA
    34141 GGGATAAAAT ATATTTTAAG AAATTTATAT TTAACAAAAG AGGAGAAAGA GCATGTGGTT
    34201 GTTTTTGCTA GGGTTTGTTA TAGGGTGTAT AGCAACAATT TTATCGGGGG AATATGAACC
    34261 AAAGAAAAAA GAATATGATC ATTTAAGTGA TTATTATTCT ACACCAAAAG AAGATTTTAA
    34321 TGATGATGAA TTTGGAGTTT AAACAGATTG ATTACTAGAG AAGAATTTGT TAAAACAATT
    34381 GATATAATAA AAGAATATTA TGATAAAGAA GAGAAATTAA CAGAATATCT TCATGAATTT
    34441 TTTATGGATG GTCATAGTAT TGTAAATTTT GGTAATGAAT TAATCCATAA AATCACAGAA
    34501 TTACTTGCTA AAAGTATATC AGAAGAACAT TGGGAAACAA TTGTTAATAA TATTGAGCAT
    34561 TTTATATGTG AGGTAATTTT GGGGGGTAAC CCATTTATAG TAAGAATTGA TAAAGATACA
    34621 ATTATAAAAG ATTATTACCT AGATTCTTCT TCAACATTAT ATGATTATGT AATGGATTAT
    34681 TTGGAGGATT AAATTGAGAA TATCACCTAA TACCCCAACA CACGAAATTG ATAAAGATAC
    34741 TCTTATTGAA AATTATCAAA AAGAAATTTC AGAGTTAAAA GAGAGAATCC ATAAGGATGA
    34801 AATCTATGAA GAAAAATTAT GCAATGAAAT TGAACAATTA AAAGGTACAA TTAAGTTACT
    34861 ACAAGAAACA GTTGGTGGAA ATTAATGCAG AAAAGAAATT GCAATCTTCT TGGGATGTAT
    34921 TATTATCAAG GATATAACAA AAGGATATTA AGATGAATAA GAATATTGAA GAAAGATTAA
    34981 CAAATAAAAC ACTTCTTGTA AATAAGAAAA CTGGTGAATT TATCTTTAAC AAAAAAGCAA
    35041 AGATTGGTGA AGGTATAGCT GTTCAAGTTT ATAAAAGAAA ATTGGAAGAT TTCTTAACAT
    35101 TGGATCTTGG TGACCATTAT GATCTAACTG AAATATTTGA TTTCATTAAT GATAATATCC
    35161 CAGTTAATGA AGAACTTTCT GAAATATATA ATATCCAAAG AAAGATTCAA AAAGATAAAG
    35221 ATGATGAACT TGATATATTA AAAACAATAA TTCAAGATAA TATCCAATTA GTATCTTCAC
    35281 AAAATAAATT TTATGAATTT ATGTTTGGGG ATAATACACA AATGACTGAA AGTATATTTG
    35341 ATAAGGGGTT TGGAGAATTA TATGGTAATG ATTGTATAAT TAAGTCTGCT AAGTATAACA
    35401 ACAGAATAGT TGTTACAGTT GAGGGTGAAT ATGATGATGA TATGGTTGTA GCAGATAGTA
    35461 AATTATACTT ATGGAAATCA GATGAATTAC CAACAGATAG AGTAATTGTT ATTGAGGAAA
    35521 GATAACATTT TAGTTGATTT ATTTATAAAG CTATAATAAT ATAAACAAAA AGAAAGGAAG
    35581 GTTAAAATGA CAGAAAAAGA ATTTCAAGAA ATGCGTTTTG AAATCATTAA GACTCATCTT
    35641 AATAATATGA ATGAAAGTGA AATGAGAGAA AGTCTTATTG AAGCTATGAA TTTGATTACT
    35701 GATTGTGGTC AAATTGATGG TAATCATCAT AAACTTTATA TTTTGGATCA AATTGCTAGA
    35761 AAAGTTATGG GTAATGATTA TGATGAATGG GTAAAACGTA TGAAAAATGG TGAAGATGGC
    35821 CCAGAAACAT ATTGGTATGA TGAAGGTATT GCACCATAAT CAATAATATT GATAGGAGTA
    35881 ATAATATGAA AAAAGCATTA TTTGTTGTTA GTTTGATGTT GTTGGCAGCT TGTGGTCGTG
    35941 AATGGGAAGA TGTTAAGAAT GATTGGAAAT ATACAAACCC TTGTATGAAA GGTGGGAAAT
    36001 ATACAATTAT CCAAAATAAT TATAAAATAG AAAATGCAAA ATGTGTATAT TGGGCTACTA
    36061 AAGATGATGA TGCGATATTT GAAAAAAATA ATCAGAAAAT CTATGTAAAT GGTTCATCAA
    36121 TCATTATTGA AGAAAGGGAT TAAAGATGAC AAGAAAAGAA ATATTTGATT TACAAAAAGA
    36181 ATTTATGAAA GAACATAACC CATTACTTTC TGTATTGAGG TTACTTATTG CAGATATTAA
    36241 AAATAAAGAA ATTGATAAAC ATTCTGAACT TACAGATGAT GAAGTAATGA AAGTTATCCA
    36301 GAAATCAGTT AAAGAAAAGA AAGATTCTAT TGAATCATTC AAAGCTGGTG GTAGAGATGT
    36361 TTCAGAAATG GAAAATGAAC TTTCTTGGTT ACAATCATTG CTTCCAGAAG AAATGTCTGA
    36421 AGATGAAATT AAAGCTACAC TTGAATTTCA TAAAGATAAA ATTACTGCTT TACAAAAATT
    36481 TCCAGAGAAG ATACAATTTG CAAAGAATTT ATTTAAGGAT TCTACAAAAA TTGTCAATTT
    36541 TGGAATCGTA AGTAAAATTT TGAAAGGAAT ATAAAGAATG AAGTTATTTA GTAAATTATT
    36601 TTCTAATGAA GATGTTGAAA AAATATTTAA TAGAGTATAT GAAGAAGAAA TCAAACATTT
    36661 AAGAGCTAAT ATAAATTTGC CTATATACCC ATTAGATGAT ATAGGGTTTT ATAAAGGTTC
    36721 TCCTATGACG ATTTATATAC GATATGATTT TAAGGGGAGT AGAGAATTAG AAACAAGAAT
    36781 ATCTAGATTT GACTCAGAAT ATTTTTGTGG CTATTATACT ACTGGGGATT TTCTAAAATT
    36841 ATTTGTCTTA ATAGATGAAG TAAGACCAGC ATTTATTCAA TTGGTTATGG AAATAAATGA
    36901 AAAAAACAAA AAACCAATTA AATCATTTAT ATCTAAATTA AAAAAGATGG GTATTAAAAT
    36961 CCAAATTAAA CTTGTAGATA AATTGATGAT GTTTAATTAA ATTTTGAAAT GAATACAAAA
    37021 ATGATTAACA AAGGATGTAA TAAACTATTT AAGTGGTGGA GTAACTATTG GGATAAATTA
    37081 ATCAAATTAA ACCCATTAGT AAAACATCTT GAAGAAAATT ACGGTTGTAT TGGTACAGTG
    37141 TTTGATAATG ACGGTAACCC CGATTATGAT GCATTAGATT TTATATATGA TTATATTACT
    37201 TACAGAGTTT ATTATAATGA AGATGAAGAT AGTTTTGATT TACAATATAT TCTGGATAGT
    37261 GATAATCCAA ATATGAACTT AAAATTAATT ATAGCAGAAG ATAGAACATT TGAACAAATA
    37321 ACAGCAATTA TAAAAAGCCT TATGAATAAA AACAAAAACA TGGAAGGGAT GTAAAAGATG
    37381 AAAATTAAAT CAAAATACGT AATATATTCT ATTTGTAAAA AATGGGGAGC ATTTGAAATA
    37441 AATGTATGTA ATGAATTACC ATTGAGTTTG AGTAAAGAAG ATAATATATA CCAAGACGCT
    37501 ATAATTAAAA TTAAAAATGG TATTTGTTAC ATACAAGGTA AAAGAATAAT GAAACTAGGT
    37561 ATGGCTGATA AAAGACCAAC GAAAAGAAGT CTTATTGTAT CTAATTTTAT TATTCACCAG
    37621 TTGATGGAAG ATAAATAAAA TTTTGAAAGG AATATAATGT TTAGGAATAA ACCATTAGAA
    37681 TGTATAGGGC ATTGTTTATC AATTCCTCTT CCATTTGAAG ATGAGCGTTC AGGAGATTTA
    37741 TCATCTTTTC AAGAAGAATT TCCATTAAGA GGGATAAGAT TGTGTAATGG TGGTAAATTA
    37801 CCTGAGTTTG ATAAAGTTAA CGAATTAGAA GATAGCTCTC AAGTTGCATA CATAACAGGT
    37861 TTTATGTTTG CTAGGCATTG GGTTATATAC ACTATGTTCA TTCCTAAAGA AAAATGGCAT
    37921 ATAAAAGCAT TTGAAGATTT CCAGCAGTAT TGTAGGAATC AAAATAAACT TTTAAAAGAT
    37981 TATAAATCAC AGTTACCGTC AAAACTAACT AGAAGAGGTA AATTATTACT CAATAGAAGT
    38041 ATAGGTATTG ATTATTAAAA ACAAAAACAT GAAAGGAATG TAAAAATGAA ATTATTTAGT
    38101 AAACTATTTT CTAATAACAA AAATGAATTC GATCCACTTT ATACAGTTGA TATGAAAGAA
    38161 TATTCCGGTT TGACTATTAT CGGTACAGAA AAAGAATTAA ACCAATTACC ATTAAAAGTA
    38221 CAAGCACTTG CTCATAATAT CTTTGAACGA AAATCAGATG GTTCTCTAAT ACTCAAAAAG
    38281 ATGAGGAATT TTCCTTGTAA AACTATTACA ATTTATTGGG GCAAGGAAGG CTACGGTAGA
    38341 GTACCACAAA AAGATGGTAA ACATAGAAAA AATGATAAGT ATGCCGTTTG GGGGTAAAAA
    38401 TGAATATTTT ACAAAAACTT AAAAATAAAT TATATCCGAA GAAAAATTCT AATGGTTGTT
    38461 GTACATTCAT TGAAATTAAT GAAAATAATT GTGATAAAAA GAATTTTGGA TTAGGAATAA
    38521 TACTAATTAA CATTGATGGT TATGAAGCAG AAGATGCTGA ATATAAACAT AATATTTTAA
    38581 CCAATACTTG GGTTGATAAA AAATGTAAAG ATAATTTTGT ACAAATTATC CACAATGTTG
    38641 AAGATAATTG GGAGGATACA GATTATATTT TAGAAATTTT TAGGAAATGT GAGCTTTGTC
    38701 GTATTGAAAT CATTAAAGAT TTTTGCCCTA AAAAATTATC TAAACATATT AACGAAATCA
    38761 TTGAACAACT AAAGAAAGAG GTATAAGAAT GGATGATAAA AAATACATTT TAACTAAAAA
    38821 TGAATTAGAA AATCTACTAA GATGTAAAAA AGAATTAAAT GCATTGAATG GTGCTGGTGT
    38881 TGATAATTGG GAAGGTTATG AATATATTTT TGAAAATGAA GATTGGGATG ATGATGAATG
    38941 TGAATGGGAT GTTTCAAAAG AATTAAAAAA TTATCAAACA TATGAAGGTT AACCCTTATT
    39001 GACCTTTTTA CTTGATTCAA TATATTTAAG AAATTAGGAT ATAAATTATT AAACAACTAA
    39061 AAGAAAGGAA AGTAATATGA AATTATATAT TAAACCAACA AATGATAATA TGGTTAATAC
    39121 TATTGCCAAT ATTGTACTAT ATAGTATTAT TGTAATACTA TTTACATCGA TGTTTAGCAG
    39181 TAATAATTAT GATCAATACA AAGTTCGTCA AGGTTTCTTG TCAGGGAAAA TGTCTGTGAT
    39241 AAATGAAGCG GGTATTTACT TCTCAGGGCT TGATAAAGTG ACAAATTATG AAGTTTCAGA
    39301 TGATATTTCA TTTGAAGATC ATGCTGTAGA AGTTAGATTT AGTGATGGTG CAGTTGTTGG
    39361 TGTTAAAGGT ACTGTAAAAT ATAAAATGCC TACAAACCCA GAAAAACAAC TTCTCATCCA
    39421 TAAAGATTTT GCATCTAACA AATCTGTCGT TACTGATTTG ATTGTAAAGA ATGTAAAAGA
    39481 AGCACTTTCA CAAACAGCTA CTTTAATGGC AGCTGAAGAA TCTTATTCTT CAAGAAGAGG
    39541 TGAATTTGCA TCTGTTGCTG AACAACAATT CAGAGAAGGT ATCTTTGAAA CATCTACTAA
    39601 AGAAGTAGAA GATATCGATT CAACTGGTAC TAAGTTTAAA AAGAAAGTTA CCTCAGTAGT
    39661 TTATAAAGAA GGTAAACCAG TAATTAGAAA AGAAACTTTA TTGAAAAAAT ATGGTATTGA
    39721 AGTACTTCAA TTTGTGGTAA ATGATTTTGA ATATGATGAG CAAATTAAAA AACTTATCAA
    39781 TCAAAAGAAA ATTGCAGAAC AAGAAAAAGT AATTGCAGCT ACAAATGCAG AAAAAGCTAA
    39841 ACAAGATGCC ATTACAGAAG TTGAAACTGG TAAAGCACGT ATTGCAAAAG CTGAAGCAGA
    39901 CGCAGAAGTA GAAAAGAAAA CCGCTGTTGT TGAAGCACAA AAGAAAGCAG AAGTTGCTAA
    39961 ACTTCAATCA CAACAAGCAG AATTTGAAGC AAAAGCAATT AAGATTAAAG GTGAATCTGA
    40021 AGCTTATGCT AATAAATTGA AAGTACAAGC TGGTCTTACA CCACTTGAAA AAGCAAACAT
    40081 CGAAAAAGAA ACTGCAATTG GTGTTGCTCA CGAACTTTCA AATGTAAAAC TTCCTGAAAC
    40141 AATGATTATC TCAGGTGGTT CAGAGGGTAA AGGAACAAAT CCTTGGGATG CGATTGGCTT
    40201 AAATAGTTTC TACGATCTTT CAAAGAAAGT TGCGGGAAAT AAAATCCAAA AATAATTATA
    40261 AAATATATAC AACATATTAA AAGGCTTAGG AGATTTTCTA AGCCTTAATT TTTTCGTTGA
    40321 TTATTTTAGG GGGATATGTT ATTATAATTT TTGTTAAAAA TGAAAGGAAC CAACTATGAT
    40381 TAAAAAATCA TCTCTTACTG AAGTTTTATA TGCTATGAGT ACTTTACAAC CAGTCTTCTA
    40441 TAAAGAAGAA GATAATTGGA TTCAATTAAA TTATAGTAAT ATACCAAGTG ATTGGTGTGG
    40501 AGTTGCTAGT TTTCTAAGAA ATAAGACTTT TGGATTAGAA AGGGCAAAAT AATGATTGAT
    40561 TTAGAAAATA AAGTTGGTGT TTTAGATTTA GATTTTAGTA ATGATGAGTT ATTCAAAATT
    40621 GAAGCATATA CTGGTTTAAA ACCCGGTACC CAACAAATTA CTGCTATTCG TAGTAATGCT
    40681 GTTAAAATAA CATATATCCC AACAGAACAA TTTATCGTCG TTGATAGTAA AGAATCACAA
    40741 TTCAAAAATG CACAAATAGC CAAAGATTGT ATGACATATA TGTTAACGAA ACTATTTTAT
    40801 GAAAAACCAA GATATAATGA ACTAATTAAG AAAGGGTTAA AGAAAAATGA CTAAAACAAG
    40861 TTCTTCAAAA GATATATTAA AAAAGATTAA AGATATTAAG AAAAAAATTA TTGATAATGA
    40921 TCCAAATTTA GAGGTTATGT CTGATATAGG TTATAATTAT AGTAATCATA AAACAGAGTT
    40981 ACTTCTTAAA AAATTACGTG CATTGCAATG GAAATATTTG ATTGCAAAAA TTAATGAAAC
    41041 AAATGATAAA GCTTTGGAAA AATTAAAAGA TAATTTATCT ATTGTTAAAG ACGGTTATGG
    41101 ATTTTTATGT AAAACTAGTC AAAATTGTCC AAACTACGAT CCAAACAAAA GTGTTGAAAC
    41161 AATCTTATAT AGCTATAGTT ATGAACGGTT AGATTTTTAT AATGCTAGAT TTACTTATCT
    41221 TGGTGAAGTA TTCGGATTAC CTGAAAAAAT TATAAAAGTG TCTTATGCAT TAGTAGGCAA
    41281 TGGCAGTCAT TTCTATTATA TAATAAATGA TAAAGATACA TTGTGTACTA ATATATACTT
    41341 TAATGAAGAT CGTGGAACAA ATATGCAAGC AGTTTTAAAA ACTGTAATTG AAAATCTTGA
    41401 TATCCTTATT GAAGATTTAC CAAAAGATGA ATTTCTAAAA ATGCAAAAAT TTGTATTTTT
    41461 AGATCGTAAT TTAAAACCTA TAACCATAAA TTGGTATAAA GAGAAGTGGG GAATAGCTAA
    41521 ACCAATATAT GTCATTTTTG AGATGGGACC TTATGATGAA AATTATTATG TACATGATTA
    41581 TAATTTTTTT GATAATTATG ATGATGCTTG TAATACACTT AGTATATTAA AAGGAATACA
    41641 CAAGGGAAGT AAGTACGAAA TAAGGGAATT TACTAAATTT GGAGGGTAAA AAATGGAAGA
    41701 ATATGATAAA TCTGTTTTTA AACAAAGAAA AAATGAAAAC CAACAATATT ACATCAAAGG
    41761 ATATAATAAA GGTTATAATG ATGGTTGGTG GGCTGGTATG GGTGGTTTTT TCATAGCACT
    41821 TTGTATTATA AAATTTATTA TGATGTTATA AAAGATATTT AGAGGTATAT GATGGATTAT
    41881 TGGTATCTAT GGTATTTTGG GATGACAGAA GAAGATTTTA ATGATTTTGA TAAAAGATGG
    41941 TTACATTTTA GAAAGTTTGG AGATTAATGA TGTCTAAAAC TTATTTTACA TCTGATTTAC
    42001 ATTTTGGTCA TGAACGTTTA TTAACTCTTG GTGATGGTCG TCCTTTTAAG ACTATTGAAG
    42061 AGCACGATAA AACTATAATA GATAACTGGA ACAAAAAAGT TGAACCAAAT TCTATTGTAT
    42121 ATATTCTTGG AGATATATTC TTTAAGAAAT ATAAAGTAGA AGATATGGAA AGAATATTTA
    42181 ATTCATTACA TGGTGAAAAA AGAATTATTT TGGGTAATCA TGATAAAAAA ACTGATTTTA
    42241 TGAAACTATT AGATAAGGGT ATAGTAAAAT TAGTATGTGA TTATTGTGAA AAAGAAATAA
    42301 ACACAAAATA TGGTAAATTT TTTGTAGTAA TGTCTCATTA CCCTATTCTT GAATTTAATG
    42361 GTGCTTACCA TAAAAATTCT ATTATGTTAT ATGGCCACAC ACATGGTACA GATAAAGGTA
    42421 AGTATAAAAA AATTTATGAA GAATTAGGTT TTAACACTTA TCATGTAGGT GTTGATGAAA
    42481 ATAATTTTAC ACCAATAACT TTAGAAGAAA TAATTGAAAA GAAAGTAAAG GAATAAACTA
    42541 TGTCTGAATT TTACCCATTA GTTAAAAACC TTAAAGGTTC TTATTTGACC GAAGAAGAAA
    42601 TGGTTGAAGA GTTTATTAAA GAAACTGATC CAGTAAAACA AATTGTTGAA AGTTGTATCC
    42661 AATATAATTG GGGTGGTCCT TTTGGAGCTT TAATTATTAA AGATGGTGAA TTAGTTGGTA
    42721 TGGGTTGTAA TCAAGTTTTA AAAAATAATG ACCCAACAGC CCACGCAGAA ATTGTGGCAA
    42781 TCAGAGAAGC TTGTAAAAAT CTTGGTACTC ATGATTTAAC GGGATGTATT TTATATGCAA
    42841 CAGGATACCC TTGCCCAATG TGTATGTCTG CAATTATGTG GGCAAACATT AAAACAGTTT
    42901 ATTATACTAT GAATTATAAG GAAGCTGAAG ATATTGGGTT CAGAGATGAT TTCATCCATA
    42961 AATTTATAAA AAATGGTTGT AAAGATAAAG ATACATTAAA TCTTAAGTAT ATTGAAGTTC
    43021 CTGGTATGCC AGAACTTTAT CATTTATATG GTAGTAGGAA GAAGAAAGAA CAAGAATATT
    43081 AAAAAAGGAG AATTATCATG TGGGTTGATT TAACATTTTG TATTTTCTTT TCAATATTAA
    43141 CTATTTGGGA TTATCATATG TTAGTTAATA ATGAAAACAC AAAATTTGAC AAATATGAAC
    43201 TTATACTATT AACTATTCTG AATCTTAGTT TTGCAGTTAT TGATGGTATT AAATTTTTAG
    43261 GAAAGGTATT ATAGATGAAA AAGAAAAGTT CATTGAAATC AGCTAGGAAA AGAGGATCTT
    43321 CTCAGTTGAT TCGTAGAGGA AAACGAGTAT ATAATATTGA TAAAAAGAAC CCTCGTAATA
    43381 ATTGTAGACA GGGATAATTA AAAAGAAAGG AGTAATGTTA TGTTTTTAAA TTTTATTATA
    43441 TTTTTAGTGC TATTCTTTGC AATATATTTT AGTATTGTTT ACATTGTAGT AACTAATGAA
    43501 CTAAAAAGTA AACTTGAACC GGAAGAATAT AAGGCATTAA AATCTTTTAG CTCTAAATGC
    43561 AAAGAGTATG ACGATAGAAC GTGGAACGGT ATTTTTGATG GAAGCGCTAT CGCGTTCGTT
    43621 TTAATGATTT CTGCTTTTAT TTATTTTGTT TTATTTTTTG TTACTTTTGA AGAAAAGCAA
    43681 GTTAAACTTT TAAGAAGAAA TGATATTTCT GCTGAATTCG TAAAAACTTA CGAGAGATTT
    43741 GGAATAGAAA GACAAAACAA ATTTGTCGAA AATAAGTATA CAGAAGACGC CTACGGCGAA
    43801 GTATATTATA ACAAAGACTA TTTTAAATAT CTTTATAGAG CAGGCGAAAA TGTATCTGAT
    43861 TATGTAAATG TTTCATTAGA TGGTGATACG ATTATATTTA AGGTACCACA AAAAATATCA
    43921 GATAATACAA ATAATCAAAA TGATACAGAT GAGGAATAAT GATTTGTGTG ACTGAAATGA
    43981 TTAAGGAAGA TCGTTCCCTA ATTTTTGATA CAGAAAGATT AAAACTAAAA TTTATAAGAG
    44041 ATCAACTTAA GTTTTGTGAA AACGAACAAG AAGTTAAACT CACAAAGAAA GAATGGGCAG
    44101 ATAGAAGAGT TAGACTTACT TATATCTATA CTCTAGAAGA TTTCCAAAAA ATATGTCATA
    44161 ACTGTGATTC CCCAATTGAA GGGTATATTG GCATAGACCA GTGGAATTAT TGCCCATATT
    44221 GTGGAGAAGA AATTACTCAT TATAACTACA GAGCAAATAG TTATGATGAA TTGTTAGAAA
    44281 AAATTTACAA AGATAGAGAA TTTTGGGAAT ATGAATTTGT TGAAGATGAA ATTTTAAGTA
    44341 AAATTAAATG TAATATATAT GCTGAAACTT ATGATATAGA TGATATGTTA CGTGATTCTT
    44401 GTGAATTTTT CTTCCCATCA CTATTTATGG ACAGTTATTA AAATGAAAAT GTATATATTA
    44461 AAGAAAATTT GTTGTTATAT AAGTGATTTT TATTGGTGGA ATCGTTCTAC TTGGTTAAGA
    44521 TATATTATAG AAGATAGACA CCGTCGTCTA AGATTATCAC CAAATTGGTT TAGAGCAGTA
    44581 TGGTTTAGAA TTAGAAATGG ATGGGATAGT TCAGATACTT GGTCTTTGCA ATTTACTATT
    44641 TCTAAATTCA TTCTTCCTAG ACTAAAACGT TTCAAAGAAG TTAATAATGG TATTCCTAAT
    44701 AAAATTTATG AAAAATATCG AAATCCAAAC AGAAAAGTAA GTGAAAATAT GAAACTTTCC
    44761 TCTGAAGAAT GGAATGAAAA ACTGGACAAA ATGGTATTAG CTTTTCAAAG AATTATAGAT
    44821 GAAGATGAAG ATTTTCACGA TTGGAAAGAT AAAAAATATT GGAATAAACA AGAAAAAATC
    44881 AAAAAAGATG GATTAAAATT ATTTGCAGAA TATTTCCAAG ATTTATGGTG GTAATTAGAG
    44941 ATGGGAAATA AAAAAGTGTT AACTGGGGTA AAGCCAACCG GCGATCCTCA TATCGGTAAT
    45001 CTTTACGGTG CGATTTTGCC TGCAATTACT ATGGCAAATA ATTCGTCTGC TGAATCTTAT
    45061 ATTTTTATAG CAAATATTCA TGCATTAAAT GGGGTAAAGG ATGTTGATTT CTTAAGGGAT
    45121 AAAACATACG AGGTTGCTGC AACATTTTTG GCATTTGGTT TGGATACAAA AAAAACTGTT
    45181 TTCTATCGTC AATCTGATAT ACCAGAAGCA ACATAATTAC ATTCGTGGAT ATTATTCTTA
    45241 TTATAGTTAA TAGCATAATT TGAAATATCT TTTTTTGTAA TTTTATTCTT ATTAAAAAAA
    45301 GTTTTTGGAA GATTTATTGG TTTATAAAAA TAATTATTTT TAAAAGATTC AATAAAATCA
    45361 TTTACAAAAT TATTTATTCG AGGATTTTGC CAAATATCAA ATAAATTTTT GTTTTCTCCT
    45421 GTTGAAATAT TATAATCAAA AGTTTTTACA TTATTAAAAT AAAATTTTAA ATTATAAGAA
    45481 TCATTTGAAC TTTTATTACG GCTTAATTTC AAAAATAATC TTACAGGGTT AAGACCCTTA
    45541 CCCTTTTTAA AATAAATGTA TTTTGAAAAA CTTACTGAAA CAATATTTTT TTCAATAGGT
    45601 TGACTTTTAA AGGAGGCAAT AATTCTTGTA TTACCATTAA ACTTTTTCGA ATAAACAAGA
    45661 GCCATTACTT TTCCTTTATT ATAATATCTT TTACCCCTTC AAAAATATTA TTAATTTCTA
    45721 TTGTTTCTGG ATATTCCCTC AAAAGTCCAG AATATTTCAT TTCAAATACA CCCTTTTCAA
    45781 TATTTTTTGG GCTTATGATT GCACGAATCG GAGCGCCAAT CAAATCAGCA TTTGCAAATT
    45841 TAGAACCCGC TCTATCATCA GTTGCATCAA TGATTGTTTC TACACCAGCG GAAGTTAAAT
    45901 CATTGTAAAG TTTTTTTGCC AACTCTTGAG CTTCACCTTC GCCAATTGAA ATAATATGAA
    45961 CCTTGTATGG TGCAACTTCC ATATTAAATA CAGCCTTTGC ATCATTTTCA CTTTGTTCAA
    46021 GAAGACAACC AAATACACGA CTTACACCTA TACCATAACA ACCCATAATA GGAGTTTGTT
    46081 TTTTACCATT TTCATCAGTA TATGCAACAT TCATTGATTT TGTGTATTTA TCTCCTAATT
    46141 GGAAAATATT ACCAACTTCA ACACCACGAA GTTTGTTAAG TTGTTTTCCA CATTTTGGAC
    46201 ATACCAAAAT ATCCTCAGCA TCCTTATCTG TTAAAACTTC TTTATTTGCA CGATAATCAC
    46261 AACCAGAACA AGTATAAATT GTATCTTCAC CAATTTCACT TACCATTTGG AATTCATGTG
    46321 AAATTTTTCC ACCCATATCA CCAGTAGGAG CAAGAATATC AATTACATTT TTTAAACCTA
    46381 AACGATTATA AATTTTATGA TAAACATTCA AAAGAATATT ATAAAAATCA TTTAAATCAT
    46441 CCCATGATTT ATGGAAAGAA TAAGCATCCT TCATCATAAA TTCACGGCAA CGAATTAAAC
    46501 CTGCCCTTGC CCTTAATTCA TCACGATACT TTGTTTGAAT TTGATAAAGA CAAAGTGAAT
    46561 TTGGTGATGA TGGTAATTGT TTATAACTTT GCAAAATAGA ACGAACATAA TCTGTTACGA
    46621 TTTCTTCGTG AGTTGGATTT ACAACGGCAT CAATCCCTGC ACGAGTTTTA AATTTTAAAA
    46681 GAACATCAAT ATTCTCACGA CCTGTTTCTT TCCATAATGA CAAAGGCGAA ACAACAGGCA
    46741 TATTCATTTC CTGACAACCA ACAGCATCAA GTTCTTCACG AATTATTTTT TCAATATTTT
    46801 GTAAAACCTT AAATCCAAGT GGAGAGTAAG TATAAAGTCC AGCACCAGTT TGATGAATAT
    46861 AACCACCCTT TAATGCAAGT TTATGGCCAG ATGTTGTTGC ATCAGCAGGT AATTCTTTTG
    46921 TTCTTTTAAT GAATAAGTTT TCTATCTGCA TTTTTCACCT TTCATATTTA AAAGCAAAGA
    46981 TTCAACATCT TTTTGCTCTG CATTTTTTGG ATTATATTTT TGTTCTTTAA AACATTTCCA
    47041 ACATGGACTT TTTAAACCCC AATTATCAGA TTGACAACTT TCTGTTAAAA AATTAGGACA
    47101 TTTTCTAAAA AAAACGAAGA CTTGCAGGAT CGTTTTCTGA ACATGGATAA TCTCTTTTCT
    47161 TATATCTATT TGAATAAGCC TCTTTCAAAA AGCTTATTTC CATTATCTTT TTATAAGATT
    47221 CCAACATTAT AATTCTTCCT TAATTGTTCC CTGTTTATCT TTGTAACGGA AAGTAATACG
    47281 CCCCTTTGTT AAATCGTATG GTGTCATTTC AATATTTACA ACATCACCAA CCATAACCCA
    47341 AATTCTGAAC TTTCTCATCT TACCGGCTGT ATGAGCAATA ACTTGGTGCC CATTTTCAAG
    47401 TTCAACCTTA AACATTGCAT TTGGAAGTTT ATCAATAACT GTACCTTTAA ATTCCAATAA
    47461 TTCTTCTTTA TCTGACATAA TTTAACCTTT TTTTTTGTTT TTATTGTTAT AATTCCGTAT
    47521 AATTATAAAA CAATTTAATT GTTTTGCAAG AAGAATTTAT TATGAATTAT TTAGAGTTTT
    47581 TTCATTTTGA TAATCATCCA TTCACTAATG ATGGAAAAAT GAATTATTTT TATCCTAAAA
    47641 AATCTTTTTT AAGTATAGTT GATGAATTAA TAAAACTTTG TCGTTTTGAA AGTGGTATTT
    47701 TTACAATAGT TGGAAATAAT GGCGTTGGAA AAACTGTTAT CTTAAATAAA GTTTTAGATG
    47761 CATTAAATAA TAATGATTTC ACAATATCTG TAAATGCTGG TGCAAAACGT GCCAGAGAAG
    47821 TTTCTTCAAA AACTTTGTAC GATGTAAAGA ACATATTGGG GTTGATATAA AATATTTTTG
    47881 TAAATTTTTT AGTTGATTTT TTTAACAAGA TATTATATTA TTATAGCATA TTGTGAGGTT
    47941 GGTGAAATCA CATAATTAAC CAAAGTTTAG CCAAAGGTTC CAACCTCATA ATTTAACTTA
    48001 GAGGAGGTAT ATAATGATTG TTTGTATTTG TTTACTGTTG ATTATAATAG GTTATATATT
    48061 ATTAAACCCT TCAATATCAA AACCACATAA AAAATATAAT GGTGAAAAAT CCCCAGAAAA
    48121 ATTACCATCT AATTTTTCTT TAATCAGAAA ATATATAAAG AAAATTTATA ATAATGAATT
    48181 TGAAGTACAC CAGCAAGATT GGCCGAGTTC AAATGGTTAT TGGGAATTTT ACAAAATTCC
    48241 AATTAAAGAT GGTGAATATG TTCAAATTCA ATTAGAGTAT ATTTATTCTT TATCTACAGT
    48301 ATCGGGTAGC AATAAATTAG TAAGTGAATA CCTACTTGAA AGAATGGGTG TTTATTTAGT
    48361 TGATAAAGAT AATACTGTTC AAGAATTATT TTCTACAGAA TTTTTAACCG AAAATAGTAT
    48421 TGGATCTATA ATACATCATA CAAGAAAATC TTATAAATTC ATACAACATA TGGAGAAACG
    48481 TCGTAGGGAA GTTGTGAAAG AAATGGAATT GGAAATTGAA AAGAAAGCTG AAAAACAAAG
    48541 AATAGAAAGA GAAAATAAAA TTAGAAAGGT ATTATCGGGG ATTGAATAAT TTTTTGTTTG
    48601 ATATTTTGAA TTAAAAGCAC TATATTTTAT ATATAAGTTA AACAAAAATG AAAGGAAAGA
    48661 AAACTGATGA ATTGGAAAGA AAAATTTTTC GTTATGTTGA CTAAACTAAA TAAACCATAT
    48721 CAATTAGTGA AGATGGATAC AAGTTGCCGT TCAATAGAGA TTGAAGGGTG GTTTGAAAAA
    48781 GAATATGGTA TATTATTTGA AAATGAAGAA ACTCCTCATT GGTTGGGTTG TGAAATTACT
    48841 TATGATGAAG ACGAAGAAAA TAATTGGTGT AATGGCGAAG TTTTATATGA AAGTGATTTG
    48901 AATTGTTTAG ATGAAAGATT ATATGAATGT TTTTGTGATA GTTTAAGTGA ATTTATAATC
    48961 TTAAAATAAA AGAAAATATA AAGAGGAAAT TATCATGTAC CTAAAAATTA TTGATTTTAT
    49021 AAATCAAAAC AAAAATTGGC GAGATATATT ATCAGAAGCC CCATATTATC TTTCTATTAA
    49081 AGATGATGGT GAATATACTA TTTTGAAATA TAATCAAATA TCATCTGATT TTTCAAATAA
    49141 TTATGTTAAA GAATCTCGTG GTTTAATTAT TAGAAAAGAT GGTGATAATT ATATTCCGGT
    49201 TTGTATTCCA TTTTTGAAAT TTTTTAATGC AAATGAACCG AACGCTGCTG ATATAGATTG
    49261 GTCTTCAGCT AAAACTTATG AAAAAATAGA TGGTTCATTA GTTAAACTTT GGTATGATAG
    49321 AGATGAATGG CATATATCTA CCAATGGGAC TATTGATGCC TATAAAGCTG AAGTACAAGC
    49381 AGGATTTATA AAACAATCTT ATGGTGAACT TATCAAAAAA GTTCTCGATA GAGATTATAA
    49441 AGATTTTCCA TTTGATAAAA ATAAAGTATA TCTTTTTGAA TTTACTTCTC CAGAAAATAG
    49501 AGTTATTATA AGATATACTG AAGATAGATT ATGGTTACTA AGTATTAGAG ATAAAAATAC
    49561 TTGGGATGAA GAAGAAATAA CTTTTGATTG GAAATGGCGC CCAAAACAAT ATAATCTAAA
    49621 TAATATTTCA GATTGTATTA AAAATGCTGA AGAATTGGGT AGTTCTGGTG AAGGATATGT
    49681 TGTTGTAGAT AGATATTGGA ATCGTATTAA AGTAAAATCA CCAGCATATG TTTCTTTATC
    49741 ACATTTAGTT GGAGAAGGAT TTTCAGCAAA AAGAATTTTG GAAATAATTT TTGAAGGTGA
    49801 AGTTGATGAA GTACTATCAT ATTTCCCTGA ATATAAAGTT CATTTTGATG AAGCACAGAA
    49861 AGCATATGAG AATTATATTG GCATGTTAGA ACAATCTATT CAAAGTGCTA AAATTGCTGA
    49921 TTCAGAATTT GCTGAAAAAA GAGATAAAGC AAAATATATT CTAAGCCAAG CAGAACAATA
    49981 TCATCAATGT TCTGATATTG GGTTCAAATG GTTGGGTAAT AAAGACTTGA CTGTTGAAGA
    50041 TTATGTTCAG AATATCAAAG AAAGATATGG TATTGGGAAA CTAATTGATA ATATTTTGGA
    50101 GTTGAAATGA ATTTTTTAAA CTTTTTATTA TTAGTGTTTA TTAGTATAGG TGTATTTCAA
    50161 GGTATTAAAA TATATATCTG GGACCCTATA ACTATGAGAA ATCTACATAA AGAAGCAAAA
    50221 AAGGAATTTC TAAGTAATTA TCGTTATGAT TGGGATAAAT TATTACCATA CCTAAAAGCA
    50281 CATGGTTATA ATGTAATAGA AACTTGTAAT TGTGGTAATT CTTATAATGG ACATGATGAA
    50341 AAACAAGTTA TTATGAAAGC TGGGGATGAT AGTATCAATA TAGTGTATTT TGAAGATTAT
    50401 GATAAGGATT TAGATGCTGT TAAAAGATAT TTGGGTGCTA CAGATGATGT TCTCAAAGAA
    50461 TATTTTGGTT TTCTTATAAA ATATGTTAAA CTACTTGAAA ATCAAAACTA TGAATTGAGA
    50521 AAAAGTTATG ATTTTTATAG AAAAGCATAT ATTGAAAAAC CACAAATGGT TTGTGAATAT
    50581 AAACCATTAT CACCAGAAGA ATATAATTAT GAAATTGAAA AAAGAGAAAA TGAGAAGAAG
    50641 AAAGAAGAAT TAAAAAATTT AATAAAACGA GAAAAGAAAT TACATAAGAA GGTTAAAAAG
    50701 GGTTAAAATC ATGTTTACAT TTCAAGGTCA AGAAATTAAA TTAGATGGTT TAACAGTAAT
    50761 TGTTGGGTTG AATGATTCTG GTAAAACTGC AATTATAGAT GATGTATTGC ATACTAGTGT
    50821 TGATGACGAT TATAATTACC CAATAGAATT AGCTGGCTAT GACATGGATA CTGATTTAGA
    50881 AGTAGAATAT TATAAAAATC GAGTAATCCT TCTTGATGGT GTTGATAGAA CATGTGATCC
    50941 AAAAAATACT ATTAAATTAG CAGAAAAGAT TTGTAGGAGT GTAACAACTG GCATAAAATT
    51001 TGTTGTAACA ACTTTTAATC CAGATTTTTT GGAAGCATTA AATTATTATT CAAAAAAATA
    51061 TGATTTAGAA AATATAGTAA ATTATTATCA AACAGAAGTT GTTGATGATG AGATAGTTAT
    51121 CTCTGATAAA ACAAAACATT TGAATGAATT ATATAAATTA CTTACATCTG ATATTTCTGA
    51181 AATATTTTTT AAGAGTGTTC AACTAGAATT ACAGAAAATG GAAGATGAGG GAAAGTGTGA
    51241 ACCGTCCTAA TTTTAATTAT GGCAAATTCG CCATAATTAA GAAAAGGTAG GATTAAACAA
    51301 TTATAAAATA AGTGGGGAGT AATCGTGAGT AGAGTTTTGA ATTTAAGATA TAAAGGTAAT
    51361 AACATTACTG ATACTGAAAT TACAGTTACA TGTACTGATG ATAGAGCATA TACAGGTGGT
    51421 AATGTAACAT GTGATGTATA TTTTCCACCA TATTGGATTA TAGATATTCA TTCAGATGTT
    51481 ATTAGTACAA CATTTGGGGT AATGGTTAAA GAATTGACTT ATATGAGTGC TCTTGAAAAT
    51541 TTTGAAGAAG ATAGTATCGA TGATTTTATA AATGATATTC ACGAAATTAT TTCATTAAGA
    51601 AGATGGTTGT GGGAAGAAAA GTTGGTGGGT ACTAGAACTC CAGCACAAGG TTTCGAATCA
    51661 AATCATTTTA GGACATATGA TGAAGCAATA GATTATGAGC ATAAAGAGAT TTATTCTTAT
    51721 GTAAGAAAAC TTCTAGAAAA ATTTGTTGAA AAATGGTCAA AGTATTTTGA TAAATTAAGT
    51781 ATCAATGAGG ATTAGAGTAA AATGACTTGG GAAGAATTAG AAAAATATGC AATGGATAAT
    51841 GGTGCAAGTA AAATAACAGA ATATGGAAAA TCTGGTATTG AGATTGGTCT AGTCCATTTT
    51901 TTCAAAAATG GGGTAGTTGA AATTATTGCA CCCGGCCCTG ATGAGAATTA TTCAACTTAT
    51961 CTTGGGGATT ATGAATACCC AATGAGTTAC GAAGATATGA AGACAATACT AGAAATTTTG
    52021 ATAAAGCAAG AAAAGAAGCG TAATGTCAAT AACTAAGTGA AAAAATATAA ATGAGGATTA
    52081 AAATATTAAG ATGGAATGGA ACGAATTTGT AAAAGAAGTA GAAAAATATG GTTATGAAGA
    52141 GCGTACCCAT ATATATGGAG AACAAGGAGT TTGGAAAAGG ATAATAAAAG AGAAATATGC
    52201 TAATGGTGAA AATATCTATG CTTTTAGCCC AGCATTTACA AAAGATGGTA AAATATTTTT
    52261 TACAAGTGTA TCTTACAAAG AAAATATATC TTATGAAAAA ATGCTAAGAA TTATAGAAGT
    52321 AATTGAAAGT GAGGATTAAA ACATGCGAAC ACTAGATATA ATATATCTTT GCTTTTTTAT
    52381 TGTAGGGTTG ATAATTGTGG GTACAGTTGT AATACACGAA AACTTTGAAA ACAGAGAACA
    52441 TATTGATAAC TATAATGAGT TAGTTAATTG GGCTATACAC AAATATCCTA AAAACATAGA
    52501 ATATGTAAAT GGTATTTTGT TTTTAACATA TCACTATAGA AGTGGTTATT ATAACGGATT
    52561 AGCATTCCAA GAAGATGGAA ATATTATATC TTTTGAAAAA GAAGATAATT ATAATCCTCG
    52621 TGGTGAACAA TATGGTGAAA ACAGGACATA TAAACAAATG CAAAAAATAA TAGATAATTT
    52681 ATTAAAAGAT TATGAGGAGG GTATTGATGA TTAGTACTTG GGGTATTTTT TGGATAGTAA
    52741 TTGGTACAGT TTTAGTTTTT GAAACTTTTG AAAGAATTAT AGAGTTTTAT TTTGAATATA
    52801 GATATCAATG TAAACAATTA AAATCTAAAG AGGAGAAATA ATATGCCTTT CTTTATTATT
    52861 ATAGTTATGT GTTTTAGTTT TCTAATATCA TTAGGTATAA TATATCTCAT GAATGACAAA
    52921 AAACTTGATG ATAATACTTG GGGTGCTAGT TTCTTTGTTG GTATATTGCT TGGTATAATG
    52981 AATTGTACTT GGATATCAAG TGTGAGTTAT GAAGATATTA ACGCTAAATT ATTATCCCAA
    53041 AACAAAATTT CAGCACAATT TGAAGTAGAT TTTTCTAGAC TTTGGGGTTT AATACATAAC
    53101 ACAAAAATTG AAAATATAGA AAAATTTACG ACTGATGCAA AGAATGATAA GCTAAAATAT
    53161 AACGATAGGT ATTTTATAAT AATGAAGTTA GCTGGAAAAG ATGTATCAAA ATATGCAGAT
    53221 GTTGTTAATG ATACAGTAAT ATATAGAATG ACACCACTAC AAGAGATGGA GGGAAAATAA
    53281 TGAAATTTCA ACATCATATA ATATCATTTT ATAATGGAAG TTATTGTCAA TTAAAGAAAC
    53341 CTGTTTTTGA CATAAGTATT AATGGAGAAT CTGTTACTAA AATACCTTGC CTACAAATTC
    53401 TAGTTGCAAA TGATTTTATG GATAAAATCC CAGAAAGTAT TCTATCAAAT TTGAATAAAA
    53461 ATATAAATGA AGTTAGTGAA GAAACTTTTG AAGAAATTTT ATTCATATTA GCAAATGTTG
    53521 ATAAAGATTT CCAAGACAAA ATACTAGAAG TGATAGAATT AGGAGTATAA TTATGAGCAA
    53581 ATATTTTGAT GGTAGAATTA TAATTTTTAA TGAATCAGAA ACTAAATATG AAACATTGTG
    53641 TAAAATCGAT GGTTTTTGGT TCAAAGATAT TGTTGATGAT AATCTTATGG ATGAATTTAA
    53701 AAATAATGAT AAAAAATGGG ATAAAATTAT TTCTGAATTA TATGATATCA AGTTAAATTC
    53761 AGAAAATGAA GACGAAAAAA GGATAAACAA AAATCTTATC AACAATGCTT ATATTTTAGA
    53821 TATGAATGCT TTGAAAAGTT TGATTGAAAT TTATGAAGAA AAAACTCAAA AGAAAAATGA
    53881 AGAAATAGAT TTGTTGAAAG AAACTATAGT TAATCAACAA TCTATCAATT CATATAATGA
    53941 CATGCTTTGT GAGTTAAAAA GCTTAGATGA AGATTTAAGT GAAATAAAGG ATAAATTATT
    54001 TCAAATAGAA AACATTAAAG GATTATTTAC GGTTTTAAGT TTTTGTTATG AAAATGATCA
    54061 ACTTAAAAAA GCTTTTGAAT ACATAAATCC ATATTTAATA ATTGTTGTAG AATAGAGGAG
    54121 AAATAATATG TCAGTAACAA TTTATTTAAG TCAGAGTGAA GTTAAACAGA GATTAACTGA
    54181 GTGTAGTGAT TTTGAAGACG AATTTTCTAT GGAAATATCT ATAGATGATA TCAATCATGA
    54241 TGATTTGGAA GCCGAAGATT GGTATGAAGA TAAATGGGAT GAGCGTGTTG ATGAAGATGA
    54301 TGTAAATCAA GCTCGTGAAG AAGGTTATGA TGATGGATAT GAAGCGGCCA AAGAAGAACT
    54361 TGAAAGTGAT TTCATCAACA ATAATTTACT TATTTTAAGA GATATGATCG CCACGGGTTC
    54421 TTCTGATAAG GATATAGTTG AAAAATTAAA AGAAATTCTA AAAAATAAAG GATTAAATTA
    54481 AAAATGACTA CTTTGAAATT TATTAAAGAT TCTTTTGGAA TTATTTTTTA CTTATATCTC
    54541 ATATCATATA TAAGAAATAC CATTGCATTA TTTTTTGATC ATTTTAATGA AGAATGGTTT
    54601 AAATATGAAT CTGATAAGGA TGAATATAGT TCTACTTGGC AATTCCCAAA AAGACTAGAA
    54661 AAGTTTGAAA AAGATAGAAT TAAGATTTGG CAAACACCTA AAAGTTGGAA GAAATTAAAA
    54721 ATGTGTTTGA TTCAACCAAT AAAAGAATTT TATGGTGATA TTGATGATGT ATGGGTTTAT
    54781 TTAATAAAAA TATTCTCTAA AAAGAATATA TGTATAGTGT TAAAATGTAC CTTCTTAGAT
    54841 ATCATACCTA GTATATTATA TTCTATCTTA ATATTTGTTT GGATTATTGG AGTAATTATT
    54901 TGGTTAAAAA GTTAGAGGTT TAAATGTATT TAAGAAATTT TTGGAAAGTT TTACCTTTAG
    54961 TTTTTACAAA AGATTTTTGG TTTGTAAATG GTGAGTTAAA AACATATAGA AATTTACAAG
    55021 CTATAAAATG TTGGGCTAAA CAAAAAGGTT ATAGATGGGA TAATACTTTC TATATGGATG
    55081 GTGAAAAATA TTTTTGGAAA GGTAACGTTA AAGTTTGTAT GGTACAACCA TATAATTGGG
    55141 AAAAATTCAC TAGATACTAT ACTCATCAAC CCGAATGGGT AGATTTATCT GGAAAAGGGC
    55201 CTTTTGGTGA TGAAACATTT TTATTAAATC ACCACAAAAC AGCTAAGTAT ATTTTTTATC
    55261 TATTAAATAA AGAATCTCAT TTAGAAACGA TGGTTAATTT AGGTGAATTT AGAGAATCAG
    55321 TTTTGGAAAC ATTTAGAAAA AATATTAAAA AGGGGCAATT ATGAAAACGA TTAATGTATT
    55381 TGAAAAAGAT GATAAATTTA TTTTGAAAAA TCAATATAAC CAAGAAGAAA CTTTTAATGA
    55441 TGTAAGAAGT TTAGTAAATG AATTAATGCA TTATCGTGGA AGTAGCTATA CAAAAGATAG
    55501 AGCAATCCAA TTATTAAGAT ATTATGGAGC TAAAATTAAG GAGTAACAAG ATGAGTACTA
    55561 CTTACAAAGC AGTTATTGTT GGTAAAAATT CCCAACATGA TATATATAAA GTATTAGGTG
    55621 CTGCTGAAAT CAATTGTATG AAAACACTTT TTGATAAAGC ATTGATTGGG GAAATAAAAC
    55681 AATATGAAGT TATAACTACT GATTCTGAAT TATCAAAAAT TAAAGAAGTA TATCCAGATA
    55741 TAGATTATAA TGATATAACT GGTGAACATG ATAAAGTTTT ATCGATAAAT AAAATTTATA
    55801 AAGAAGATAT AGAAAATCTT ATAAAAGCTG TTAATGAAGA TATTTCAAAA CTTCATAGAG
    55861 AATTAATTAT AAACCAAGAA GATTTTATTA TTAGAATAAA ATATTCTATT GAAGATAAAT
    55921 CTATACCAAC AGAAGAATTA AAAGAAAGAA CAGCTGAAGT ATTATCTATA TTTGAAGATA
    55981 ATAAATCAGA TATTAATGAT GAATTAGAAG ATTATAAGTA TCTTTTAGAA GATTTAAATA
    56041 GAATTAAAAG TCTTATGGAA TTTTATGATA ATGAATATTA TGGTTTTACA TCTGAAGATT
    56101 CTTATGATGA AATTAAACTA TTAGTAATTA AAACATATTA GGGAGAAACT TAATGGATAC
    56161 AAAAGAAATT TTTGAGTTAA TTGAACAAGA AAATCAAAGA CAAGAAAATG AAATATGTTT
    56221 AATTGCCTCT GAAAATTATA CATCAAAAGA TGTTATGAAA GCACAAGGTA GTTGTTTAAC
    56281 ACAAAAGTAT GCTGAAGGTT ATCCCGGTCA TAGATATTAT GCTGGTTGTG AAATAGTAGA
    56341 TAAAATTGAA CAAGCCGCTA TAGATAATGT TTGTAAATTA TTTGATTGTA AATTCGCTAA
    56401 TGTTCAACCA CATTCTGGTA CATCTGCAAA TCTAGCAGTA TTGAAAGCAT TTTGTGATCC
    56461 ATCCTTAAAT AACAAATATA ACTCTAATAT AATATTAGGG ATGAGTTTAG ATGAAGGTGG
    56521 ACACTTGACA CACGGTGCAA AACCAACTAT CTCTGGGAAA TGGTTTACTT CTATCCAATA
    56581 TGGTTTAGAT GAAAATGGTT ATATTAATTA TGATGAAATA ATAGAAAAAT TATATTCAAA
    56641 TCATCCAAGA TTATTAATAA TTGGAGCTTC AGCTTATCCA AGAGAAATCA ATTTTAAAAA
    56701 AATACGAGAT ATAGTTGATG AATATAATAA AAAATTTTGG GAACACCATG GCCCATTAAT
    56761 GCCTGATTTT TATGGAAAAG ATGAAAAAGA AATTTATGAG AATACTAAAT GTATTATGAT
    56821 GGTAGATATG GCCCATATTG CTGGGTTGGT AGCAGCTGGG TTACATCAAT CACCATTACC
    56881 TTATGCTGAT GTTGTAACAT CAACTACCCA TAAGACTTTA CGTGGTCCAA GAGGTGGTAT
    56941 TATTCTTTGG AATAATGAAG AATATACAAA GAAAATTAAT TCAGCAGTAT TTCCTGGTTG
    57001 TCAAGGTGGT CCACTAGAAC ATGTTATTGC TGGTAAGACG ATATGTTTTT CAGAAGCATT
    57061 ACAACCTGAA TTTAAAGAAT ATGCTTCTCA GATACTTAAA AATATAAAAG CTATGGAAAA
    57121 AGTTTTTCAT AATAGAGGTG TAAAAATGAT TTCTGGTGGT TCAGATAACC ATTTAATCCT
    57181 TCTAGATTTA TCTGATAAAA AATTCAGTGG TAAAGATCTT GAAAATAAAC TTAGTGAAAT
    57241 AGGTATTATT ACTAATAAAA ATGCTATCCA TAATGATCCT AAACCAAAAA CAGAAACATC
    57301 TGGTATAAGA ATTGGAACAG CAGCTATTAC TACTCGTGGT GCTAATGAAA ATGATTGCCA
    57361 TTGGGTTGCA AATAAGATAT GCGATATAAT TGAAATATTA GATGGTACTT TTGATTATGA
    57421 TGGATTAGAT ATTTTAAGAG TAAAGAAAGA CCAATATGAT TTAGATGTAA AATTAGAAGA
    57481 TTTAGTAATA GATTATTTGA AAGATAGTGT TAAACAATGG TGTAAAGAAC ACCCAATTTA
    57541 TAAGGGAGAA AATTAATGGC TAAAATTATT GAACCAAGTT TTGAAATTTT AACACCAATT
    57601 AATGGTGAAC AAATACTTAA ACATATTGAA CTATGTGGTA GAGTTTGTTA TAAATCTGAA
    57661 AATTTGATTA CAGAAGATTC TGCAAAAAGA TTTGTAGAAA AAATAGCACA AAGAGACCAT
    57721 CAATCAGTAT TAGAACATTT TGATATTACG GTAAAATTCA TTACTGATAG AGGGATTTCT
    57781 CATGAAATAG TTCGTCATAG ATTAGCATCA TTTTCTCAAG AATCTACCAG ATATTGTGCA
    57841 TACAACAAAG ATAAATTTGG TAATGAAATA ACTGTAATCA AACCATCTAA CCTAAATGAT
    57901 GAACAATATA AATTATGGAA AGCTGGTATT GAAGATGCTG AAATGGTTTA TTTCCAATTA
    57961 TTAAATAATG GAAGTACTCC TGAAATAGCA AGATCAGTTT TACCTACTTG CCTTAAAACT
    58021 GAATTAGTAG TTACAGCAAA TTTAAGAGAA TGGAAACATA TTTTTGAAAT GAGATGTGCA
    58081 GAAGCGGCCC ATCCAGATAT TAGAAAAATT ATGATTCCAT TAAGAGAAGA ATTTAGAAAA
    58141 TTGATACCAG TAATTTTTGA TTAAGAGGGA TAAAATGGTA TTTAAAAGTA TAAGAGAAGA
    58201 GAAGAATTTT TTCTGTCAAG AATTTGATAA AAGAAAAATT CATATTGGGT TAAAATATGA
    58261 TTATGATGAA AATGGAAATT ATAAAATTTT TGACATAGAT GATAAAACTA TTTTATTTGA
    58321 AGGGAATAAT ACTAATACTT TAAATACCAT TAAAAACAAA ATCAAATGTT ATCATGATAA
    58381 ATTATTTGAA GATGATTTTA TAATGACTGT AAGAGATTTG TTAAGTAGAT TTAATTTGTC
    58441 TGGAAATGAT TTTTGGGATA AAATAATAGA GTTATATGAA AAATATTTTA AAAATAAAAT
    58501 ATTGAGTTAT AAAGAAAAAT ATGCTTTAAA GATAGCATAT ATTGTTGCTG ATATAAGAAG
    58561 GCAATCAATA AATCTTTAAA AAATAGGTTC GAAAAAAATC GAACCTATTT TCAATAAATA
    58621 AATTTTTATT CTAGATGTTT GTTAATAATT TTGATATTGT CATATCCGTC TTCTACTAGA
    58681 GCTCCGAAGG TATCTCGAGC TTCAACAGAG TCGAACCTTG AAGCTTTATA TCGTGATGGT
    58741 GTCCAAAGAT CTTCATAATA GTCTATAAGA TAGTTACCAG TATCTAAGTC CCTGATAATC
    58801 TTATTTCTTG CTTTTTCTTC AAATTCAGTT AATAACTCTT TATCATCATC TATTTTTTCT
    58861 TCATAATCTT CTTCATTCTT TAAGTATTTA AGTAAATCAC CAGTTTCATC ATTTTCTTCA
    58921 GAATCATCTT GTTTACTTAA CATATCTTCA TAAGTATCAT ATAAACAATC TTTTAATTCT
    58981 TTATCATCTG AATTATATAC TTGTGCATAA CCAGTAGCAT CAGTTCCTTC ATCTGCTGCT
    59041 ATTTTTGCAT CATCGAAATT AGCATATGAT TCATGTGATT CAAAAGACCC CTTATCACCA
    59101 TACCATCTTA CAACATATGT ATCATCTATA GTATTTTCAT CTCTAGATTC ATCTAAATCT
    59161 TCATAATACC CAGAATCTTC AATTTCTCTT TCCCATGCGT CAACTATTTC ATTAGCTTCT
    59221 TCATCAGTAT CAGCTTCACC ACTATCTAAT AAATTAGATA TTGCTTCTTC TCTGTTTTGG
    59281 GTGTTTATAA AATCTTCATG AGCTGTTTCA TAATTTCCAT TATATGCTTC ATCTAAATAT
    59341 TCTTCATCTG AATTGGTATC ATCCTTTCCC CCTTTAGGGT CAAAAATATC TACTACAACA
    59401 TGAAGAACTT CACCTTGATC ATCTATTTCA CCATCTTTTT CAATTTCAAA AACATATCCT
    59461 TTGAAATTAT CCATTAACAT TTTTTCCATT TTTTCTATAG AAAATTGATT TGTGTTATAA
    59521 GATACATGGT TGAAGAAAAT TTTGTTAGTT TCAATTGTAT CAAATTCCAT ATTATCACCA
    59581 AAATGGTCAA TAATATAATC TTTAATAAAT TCTAATTCTG ATTGTTTAGG AGATCTTACT
    59641 GGGAATGGAG TAGATTCATC TAAATCTTCA TCTTCTTCAT TTTGTTCTTC CCAACAATCA
    59701 TCACATAATG TATTCCAACT ATCAACTTCT GCACCGCATT GTGGGCAATG ATAATGTTCC
    59761 CCAAATGAGA ATGGGCCATC ACATTTATAT ATTGAACCCT CTTTTGGTTC TTGAGCCAAT
    59821 TTTTCTAATC TATCTTCAGT GCATGTTAAT GAGCAAAGAT CAAGAAGTAT ATTTTCATAT
    59881 CTTGATTCAT CATTGCCTAT TTTTTCAATT CTTTTTAATA CTTCAGCACC ATCGATATGT
    59941 TCATATAACC AATTAGCATA TGGAGAAAGA TCATTACCAA ACCCTTCCAT ACCATAATTG
    60001 TTATCATAAA CATCACCATC ATTGAACCAT CTATAAACTA ATTTAGAAAG TGCTGTGGCA
    60061 TATTGTGATG CTTTAGTTTC ACCTTCACCA GTTGGTGGAA GATATTTTTC TAATCTATCT
    60121 GAAAATATAT CAAAATCTTC CCAAGCTGCT TCATTTAATT TTACAGATTC ATTCATTGTG
    60181 TTTACTTCTG TTCTTAAAAA CCATGAAATA AATTTTTCTT TAATTTCTTT AATTTTTTGG
    60241 TGAATAGTTT CTGCTATTTT ACCTTCTTTT ATTTCATTAT AGAAAGCATC ACCAAAATGA
    60301 CGACCCATTC TGCTATCTAA AAATTCTTGA ACAAAATCTT CATCATAACC TTCTTTTTCA
    60361 AGAGCTGAAA ATGTTTCATC CCAAATTCTA TCAATACCTT CTATTTCACC ATTTGCAGCC
    60421 ATATTCAAAA GAACACCGTG ATAACCCCAA GCTTCATTAT TAGATGGTTT TGTAGCTTCA
    60481 CTTATTTTTT TATTTTCATA AAGTTCTTGT TCTCTATCGT ATTCAATTTG GTCAGCATCA
    60541 TCTTCAACTG TGATATCTAT TTTCCATTCA TCTTCTTCAT TTTCATCAAC AAAAACTAGA
    60601 TAATATTTAA GTTCTTTTCT ATCACTTAGA TAATCATATA TTTTGTCTAT ATCAAAATAT
    60661 TTTGTTTTAT CATTCTGTTC AAATATTACT TTATTACCTA CTTCTTGAAC AAATGATACA
    60721 TACTTACCAA ATCTTTTTTC TACAAGTTTT CTGATGATAT CTAAAACATC TTCATCATAT
    60781 TCCTTATGTT CACTTATTTT TTTATTTTCA TTTAATTCTG GTTCTTTAAA CATTACAACA
    60841 ATATCATCTT CATATTCACC ATTAACAAAT TTTTCAACTG CTACATGGTC TATATTATCT
    60901 TTTTCATGTC TACTTAAATA GTCACATGCA TAGTCATAAG CTTTATCATG ATCAGTAAAA
    60961 GTTTTCTTTA AATATTTTCC ATCAGTTTCA ATTTTATAAG TAATTTTATC AAATGATTCA
    61021 TTTAATTCTT CTGAACCTAT ATATTTTTCG ATATGTTTTC TCCAAGTTGG CATATCTTCA
    61081 TCAGCAAAAT CTTTTAATTT TTCAATATCT AATTTTTCAA TTTTTGCTTT ATAATCAGAT
    61141 AATTTTTTAG AATCAGCTCC AAATAATACT TCTTTATTAT GTACTAATAA TTTTTTTAAT
    61201 GCTGGTTCAA TATTTTCATC AGATAATTTT TCATCTTCTT CTACAGATTC TACTGTTAAA
    61261 TAATCTTTAA TATCACGATT ATTTTCTTTT TCAATATTAT CTATTAATGC TGGATCAATA
    61321 GCTTCTTCAT CATAATCTTC AGCACTATGA TCATCAACTA AACTTATAAT ACCCATATCT
    61381 GCTTCTGGAT TTTCTTCAAA CCCAATAACA CCAGCATCTA CACCACTAAA ATCATTATCA
    61441 AAATAATAAT CTTGTTCAAC TGCTACTGGT TGTTCTAATT CTTCAGTATT TTTTACAGAA
    61501 TTTTCTGCAC CACATACTTC TTCAGGGCAT ACATCATAAT TGATACTATA ATCTACTAAT
    61561 TTATCAGCAT CATCAGAATA TAAATCTATG CATTCTGGTT CAACTTGATA ATCTGTACAT
    61621 ACACTTAAGA TGCCTGAAAT ATCATCAGAA TCTTCTGAAG AACAAATTTC ACCATTACAT
    61681 TCATCATTTG CATTTAATAT AGCATTTTCT TCATCATAAT CTGCTTCTAA ATCATAATCA
    61741 TTATCTCTGA ACATATTATA TATGTCATCA TCAGAACCAG ATTCAGTTGT ATTGAAAGAA
    61801 AATTCAAAAC TACCATCTTC TTGTGGTGTT ATATCCAAAC CATCTTTATA AAATGATTGG
    61861 CGAATCTTTT CAGCTTCTGA AGGTGTAAGT CCTTCAACTA AGATAGAAGA ACCGTTATCT
    61921 TTAACAGATT TATTAGTTTC TTCTAATAAA GATATTAATT TTAATTTTTT AGTATTCATA
    61981 TGGAGCTCCA TAAAATTTTA AATTTATCAT GATATAAATA TTTACTATTT TAATTAAGAT
    62041 ATCGCTTCTT TTAATGCTTC TTTAGTACCG ATAAGATTCA TAAATCTCAT TTGGATTAAC
    62101 CCATCCCACA TACCTCTATC TTTATATGAT TGTACTAATT TATCATTATA TATAAATTGG
    62161 ATAGGATAAC CTTCGCTTTC TAATTTTTTA CAAACATCAA AAAACTTACT TGGTCTGATA
    62221 CAACAAATAA TTTTTTCATA TTTAAATTTA TCTAAAAATG TTTTTAATTT ATTATATAAT
    62281 ACATTTTTAT ATTCTTCTAA AATTTCAGGA GTTTCTAAAC TAGTATCCCA ATCATAGTAT
    62341 CTATATGGAT AATGATTATC ATATTCTATA GGGATAATTC CAGGAGCTGA TAATACACAA
    62401 ATATCAGCTT TATCTTTACA AATTTCCATA TATTTTTTAA TATAATGGGA ATATGGTCTT
    62461 GAAGTTGTAC ATTTGAATAA TACTAAAGTT TTTGATTTTG GTTTATAATT ATCTAGGAAA
    62521 TACTGACTCA TATAATCAAA ATGTTTGTGA TGTAAATGTT CTTTAGAAAC ACCACAAATT
    62581 CCTTCAATAT CCCAATCTTT TCTATGGATA ACTTCATCTT CATCATTTAA GATATTTGGT
    62641 GCTTTACGAA TATCTTCTTG TAATCGAAGA TTATATTGTT CGGGATCTTT ATATTTTTCA
    62701 CCTTTTTTCT TATTAACACC ATTATAATAA TTTGCCATCA ACCAATCTAA TTTATGTTTA
    62761 CATTGATCAT GAATAATTTT ATATTCAAAA CTTTCTTTAT TAGTAATATC TACCATTTAA
    62821 AAAACTCCTT TTTAGAACTT ATGAATTATA ATATATCCCA TTGTGAAAGG CAACAGGAAA
    62881 AGAAAAATGA TAAATATATT TGTTAAAAAA GGAAAAATTA AATGATTAAA TCTTTAAGAA
    62941 ATTACAAATC TAGTTACTCA TATTGGGTAG AACAATATGA TAGGTAATTT CTGAGGAATT
    63001 TTCATTTAAA AATATAACAA TAAAATCAAA AATCCCTCAG AAAAATAAAA TCTGAGGGAT
    63061 TTTTTTATTG ATTATTTTAA AAATATGTTT TATTGTTATA TAAAATTGTA AATAAGAAAA
    63121 TTTTGTAAAG CGCTCCGAAG GGTAAGTAAT GGAGAGGAAA TCTGTTATAA GTAATTGGTA
    63181 AAATTACCCC TTCGGGTTAT TAGGGTTTTA GTATAATGGT AGTACAAGGG TCTCCAAAAC
    63241 CTTTAGTGTG AGTTCGATTC TTACAAACCC TGCCAAATTA TTTTTTAAAG AAAATTAAAA
    63301 AGGATTATTT TTTTACTTGA TTTTCTTTAG AAAGTAATTT ATGTTTAGAT ACATAAATTT
    63361 TGTGATGTTT AAAATCGTGA ATAAGAAAAT AAATGGGGAC GTAGACCACT AAAGAGCTGG
    63421 CCGGGACTGT AAATCCCGTG TCTTCGGACC CGCCAGGAGC GTTACCTGGA GTCCCCACCA
    63481 TAAAAATCAT TTTGATATAT TATTTTAAAA AAATATTCAT TATTATTGAA GGTATATATT
    63541 TTAATGTATT GAGGGTATCC AACATAGAAT AAGTTCAGAT ATCGGTTAAT CTTATTCTCC
    63601 TTAGGGAAGA TCTAAGTAAG ATAATAATAC TACTAGGGGT GGTGAGTAAC TCAGATGGTA
    63661 GAGTACCCAT CAAACGTTGG GGAGTCGTGG GTTCAATTCC TACCTCACCT CCCTAGTAGA
    63721 AATATATTGA TGAAAATTAT AATTAAATAT AGATGATATA TAGAAAATTA TTGAGGCATG
    63781 GGGTTGCTTG GGGTGGCCAC CACACTGTCA CTGTGGAAAT CAGATGGGTT CAAAACCCAT
    63841 ATGCCTCGCC AATTTTATTT TTTATAATTA CAATTTTTTA TGACTCTATC TTCTAACCGG
    63901 TTAGGAAAGA AGACTTTCAA TCTTCCAATA GGGGTTCGAG TCCCCTTAGA GTCACCAAAA
    63961 AATTATCTGA TAAATATATC CATATTAATG ACAAAATTTT AATTGGATGA CGCCCAAGAT
    64021 TGTCATATAA TAAGATTGAT ACAATTGTAT CTTTATATCC ATCTTGGCGT CATCAAGATG
    64081 GATATTTTTT ATGAAAACTA TAAAATTACC ATATACAAGC AATATACCAG AAGACATATT
    64141 ATATAATCTT ATGAGGGTAC AATCCAATAT TACTCATATT GCTTATAATA GGTATAGAGA
    64201 AGGTATGAAT GAAAAAGATA TATCTTCTTA TTTAAAAAAT ATGAATAGTA TAAAAATAGA
    64261 TTCATATTTA GAATTATCTG GTATAAAAAG AGCTAAACAA TCTTATGATA GAGATACAAT
    64321 CCTCAATTGT GTTTCTTGTT TTGGTGGTAA AGAATTATTT AAAAAATTAT CTCAAAAGAA
    64381 AATATCTAAA GAAGAATATA AAAAGAGAAG GTTATTACCT ATATATAGTG TTGGTAATTC
    64441 TTATAAAAAG GGTAATCAAA AGTTTAAATT AAATTTTGAT GATAGAAAAA TTACTTTTAA
    64501 TTATCTTCGT AAAGAAGTTT ATACCATTAA TATAAATTGG AATTATAAAA AAGATTATCT
    64561 ATATGAATTA CAAACTATAT CAGATCTTGC AAAACAGAAA AAGATAGCTT TAACATTTCA
    64621 ACTAGATTTT CAATATGTAT ATATTACTTT TGATGAAACA AAAATATATA CACCAAAAAA
    64681 TTATATAGGC AAAGAAAATC GAGTTTTAGG GATAGATATG AATCCTAATT ATATTGGTTA
    64741 TAACATATCT AAATTTTGTG GTGATGAACA AAAAATTATG GATATTGGGA TCTATAATAT
    64801 CAAAGAATTA ACTAAATTAT TTTATAGAAA ATCAAAAATA CACCAACAAT CTAATAAAAG
    64861 AAAATATGAA TTAACCATTA TTGCAAAAGA TATAGTTAAA AAAGCTTATC AAAATAATTG
    64921 TTCTAGAATT ATTATAGAAG AATTAAACAT CCAATCACAT AATATTAAAA AAGGAAAATA
    64981 TATTAATAGA TTATGTAATG GAGAGTGGAA TAGAAATACT TTTGTTCAAT CGCTTAAAAA
    65041 ACAATGTTAT CTCCATAATA TTGAATTAGT TGAAGTAAAC CCAGTATATT CTTCATTTAT
    65101 AGGTAATTTG GTATATTCAA AATATCCAGA TATGGTAGCT GCTTCTTGTG AAATAGCTAG
    65161 ACGTGGATAT TTTAAATATA TCAAAGGGAA ATTTTATCCT GATTTAATTA CAAATGAAAA
    65221 TATTTCAAAC AGATGGAAAG ATGCGAAATA TTGGATGTAT GATAATTGGA TAGAATTATA
    65281 TGATATAGTA AAGAAATCGG GAGTGAAATA CCGTATTCCT CTAACTTATT TAGAGTCTTA
    65341 TAGTCTATAT TCTATAAAAT CAAAAGTAAA AATATTAAAA AATTTTATAG AATAGGATAT
    65401 TTTGGAACTT ATGATGGTTA AAAAATATGG AAAGGTGGCA GAGTTGGTCT ATTGCACCGG
    65461 TCTTGAAAAC CGGCAGGCCC GCAAGGGTCT CGTGAGTTCG AACCTCACCC TTTCCGCCAT
    65521 AAAAAATTTA TATCTGTAGT CCCATAGCTC AATCGGTTAG AGCGCAGGTC TTATAAACCT
    65581 GAGGTTCTTG GTTCAAGTCC AAGTAGGACT ACCAAAATAA AATTTTAATA AATAATTTTG
    65641 TCAAAATTGG AGAATCGTCT AATGGTAGGA CAAGAGACTT TGGATCTCTT TATATTGGTT
    65701 CGAATCCAGT TTCTCCAGCC AAAAATTTCT CTATTTAATT ATATTTTTAG GATGTTTAGC
    65761 TCAGTTGGCT AGAGCATCTC GTTTACACCG AGGGGGTCGG GAGTTCAAGT CTCTCAACAT
    65821 CCACCATTAG GGGTGTTTAG CTCAGATGGT AGAGCAAGTG ACTTTTAATC ACTGGGTCAC
    65881 AGGTTCAAGT CCTGTAACAC CCACCAAAAA ATTATATTTT GGAAGCTTGG CAGAGCCTGG
    65941 TTTATTGCAG CGGTTTACTA AACCGTCACT CTTGAAAAAG GGTCGGGAGT TCAAATCTCT
    66001 CAGCTTCCGC CAAAATAAAA TTATTACTAA AACAAAATTT TATGGCCTCG TAGCTCAGCT
    66061 GGATAGAGCA ATAGCCTTCT AAGCTGTGGG TCAGACGTTC GAATCGTCTC GGGGTCACCA
    66121 ATTTTTTCGT TGATTTTTTT AAAATAATAT ATTACAATAT AAATATATTT TGTGATATTA
    66181 AAAATCGTTA ATAAGAGAAA ATAAGTTTTA AGGTACGAAC AGCAATTTTT TGTTAAAAAT
    66241 AACTTTCGGA AATAGTTAAT AATAAGTACC TTGTTAGATT TGAGTTTCAA ACAGCAAATT
    66301 TATGGTCTAG TTTAGTAACC TAGTAATCAG AAACTCGTTA AAAAAATATT TTTTCTTACT
    66361 TGATTTTTTT AAAAAAGAAT ATATCATATA TAATATATTT TGTGATATTT AAAATCGTGA
    66421 ATAAGAAAAT AAAAATTAGA ATATAATAAT ATGAGATGGA ACGAACCGTG TTAGACAAGT
    66481 TCGATTCTTG TATTATCTTT TTAGATAATG GTTGTTCTGG TGACATATCG GGGATACTCA
    66541 TGTTATTATA TTTTTATTAA AAAATACACT CCACCCTATA CGGGTGATGA GGGATAACGC
    66601 TAACTAGGTA GCTGATAAAG TATATATATT ATATATACAC CTAGCATTAA GCTGGTGTAG
    66661 CTCAATTGGC AGAGCAGTTG ATTTGTAATC ATCAGGTTGG GAGTTCAAGT CTCTCCTCCA
    66721 GCACCATTAA TTTTAAAAAG ATTTAAGCCA AAGTGATGAA ATTGGTAGAC ATAAGGGACT
    66781 TAAAATCCCT CGGGAACAAA ACTCCCGTGC CGGTTCAAGT CCGGCCTTTG GCACCAAAAA
    66841 TTATAATATA ACAATTGAAT TGGATGCGAC CTAAAATTGT TATTTAAATT AGATATAATT
    66901 GTATCTTTAA ATCCATCTTG GTCGCATCAA GATGGATTTT TTTTAATATA AATAATAAAG
    66961 AATTTATTCC TGCTTAGCTC AGTTGGTAGA GCATCTGACT GTTAATCAGA GTGTCATTGG
    67021 TTCGAGCCCA GTAGCAGGAG CCAAAAAATT ACTATGATAT CAGTACGATA GTGAAATTCG
    67081 GGATGATATC ATAGTAAAAA TATCCTTACA ATACTGATAT CTTTTTGTAA GGGTTTTAGG
    67141 AGCGTGTTGT AGATTTGGCT CCACCCCCAT GAAATCTATA ATTCATATTA TTAGCATCGA
    67201 ACTATGCTAG GGGAGAAGGT CGCTCCTTCA TGTTCTAAGC TTGTGGATCA AGTCGTCCTG
    67261 GATGGGACCA GGTAGAGAGG GTACGAAATA ATTTTTTTCA AAATTTTGAT TAAAAAACCT
    67321 CTCATTTATT TTAATGCGGG GAATTAGCCC AGTGGTAAGG CGGTTGCATT TTTTGAATAA
    67381 TCTTGAAAAA GATTTAAACA GCAACTATAT TTTCAATTAG TAGGGGGCAA CAGACATAGG
    67441 TTCGATTCCT ATATTCCCGC ACAAAGTTCA GATAGTAAGA AATTATTATC TTAAATATAC
    67501 AAACATAACC TCCTTATTTT TTGTTTGTGT TATAGAAGAG TGATGTATAT TTTTATATCA
    67561 CTCTTCTTTT TGAAAAAGTT TTTTATCGCG GAATAGAGCA ACCTGGTAGC TCGTTAGGCT
    67621 CATAACCTAA AGGTTGTTGG TTCAAATCCA ACTTCCGCAA CCAAAAAGTT TTATGGGTAT
    67681 GTGAACAAGT TAGTAGAGTT GGATGGAAGC TTCCTCGTCA ATGCAATTCT GACCATACCC
    67741 TCTTAAAGTT TGAAGTGGTA GGATAATTGC TATGGCATCT TAGTAATGTT ATCAACCCTA
    67801 CCCAACGTTT TGTAGTATAA GATACGAGGT ATCTGAAATC TACATTAAGG CTATCAACTA
    67861 GAAAAGCCTT TCGAAACCCT AGTATATTGG AAATCCAAGA TTAGTACAAT ATATTTGAAT
    67921 AGGGATAAGA ACAAATATTA TATACTGGAA ACATTTACAG CTTGGTGGTG AGAATGTTAT
    67981 GATTATATAA TATCTAGATT TTGCTGTTTT TGAATATCTA CCATGTTGTA GAATATTTTT
    68041 CGGTTGCGTA TTCTAATACG TTATCCGCTA ATAAAAATGT CCATGTACCA TGTTGTACAA
    68101 GGGATTCCTG AAGTTGTTTT CGTAAGCAAC TTCGGCTAAA AGATGTCTTG CTTGGGATAG
    68161 CACAGCATAG CAAGAGTGAT TGGTCGGGGC TAAACGGCAC GAATCATAGG TTGGCAACCT
    68221 GCTAGGAACG GTCAAATGAA AAGTAAAAGA CACAAATAGC CATAAAGAAT TTCCTAAATA
    68281 AAGAGTATAG CACTATTATA GTGTAATCTT ATGTTATTTA GGCGTGGGTC TACACCTAAC
    68341 ATAGGCTTTC CGGAGAGTAA GTGTAGGGGG TTATGGTCGT AAAACTCGAG AGGGTAGTTG
    68401 GAACATACTA TCGCAAGACT AGGCTTTTGA AGTTTTTCCT CGAAAAGAAA CTTCGATATT
    68461 TTTATTTTCT TATTCACAAT TTTTTTTCTT TCGTTTAATG TGTAAGGGTT AGATTTTTCT
    68521 AACCCTTTTC CGTTGCTTTA TTTATCAAGA TAAATATCAT TATGTATATG AAAGGGTTAA
    68581 AAAATGGTTA AATTTAGAGT AACACTTACA GATGGTTCAA AAAAGATCCT TAAATCTAAT
    68641 GATAAACAAA AAATAGCTGA TTATGTAAAA GATAATCTAT TGAATATAAA AGAAGTAGTT
    68701 CAATTAAAAG ATACAATCAA ATCTGATGAT AGTATTAATT CTTTAAGTGA AGAAGAACAA
    68761 ATAAAGTTAA TCCAAAATAG ACCCATTAAT ATTAAATTCA TTGAAAATCC ATCAGAAAAA
    68821 TTACAATTAA TAGCTGTTAA AAATAGTACA GATCATGATA CTATATTAAA ATATATTAAA
    68881 AATCCATCAG AAAAAATTAA ATTGGCTGCT GTTAAGAAAA ATGGTAATAA TTTAAAATAT
    68941 ATTAAAAATC CATCAGAAAA ATTACAATTA GCAGCAATTG ATCAACATCC TGGAATTTTT
    69001 AATTATATTG ATAACCCATC AGAAAAAATT AAATTGGCTG CTGTTAAAAG ATATGGTGAA
    69061 ATGATAAAAT ATATTGATAA TCCATCAGAA GAAATGAAAT TAGAAGCTGT TAAAGATGAT
    69121 GGTGGTGCTA TAGAATATAT TGATAACCCA TCAGAAGAAT TACAATTAAT AGCTGTTAAG
    69181 GGAAATGGCT TCAATATACA ATATATTAAA AATCCAACTG AAAAAGTTAA ATGGGCTGCT
    69241 ATAAAGGAAA ACTTCTATGC TATAGAATAC ATTGATAACC CATCAGAAGA AATGCAACTA
    69301 GCAGTTGTTG AACAATATGG TGGTGTTATA GATGTCATCA AAAATCCATC AGAAGCAGTT
    69361 CAATTAGCAG CTGTTAGACA AAACCCTGAC TTCATAGAAG ATATCAAAAA TCCAACTGAA
    69421 AAAGTTAAAC AATTATATAG AAAATTAGCT AATAGGTAAA AAATAAAATG AAATACGAAA
    69481 TAATATTCAA ATCTGGTAAA ATAAAGAACG TTGTATCTAA AGATGCAAAT AAGATAAAAA
    69541 ATTATATTAC AGAATCTTTT GATAATATTA AATCATATAA AAGATTGGAT GAGCGGGTGG
    69601 GAGATGCCAT TACAGTTGGA GATTTAAAAA ATTATATATC CAGCAGAGAA TTTAATAAAA
    69661 TATGTTATTG GAGATATGAC ATTTATGAAG GTGAACCATA TATAGAGGCT GGAGTTCCTT
    69721 ATATTAATGA TGGTAAAGTG TATGTTATGC AGGATATTCA AATATCTCCT GACTTTAAGG
    69781 GATTTTCTGC GGATGATAGA TTTGCCTCTC CTAGAGGGTT CTATGGATGC TGGAAGGATG
    69841 ATCTCCTAAC ATTACAAGAT ATCCTACAAT TATATGAAAA TTCTCCAAAT AATAAAAAAA
    69901 TTATGATTTA TGATGCACGT ACTGGTAAAC CTCATTCAAT TAAATGGAAT GATAAAGGTG
    69961 ATGTTGTAGG GAAAAATGTT TTGTATGTTT GCTTTACAGA TGATTGGAAT GATGGAGATG
    70021 GTTATTAATA CCTCATACCT CTAAAATATA TTAAAATAGG TTCGATTTTT TCGAACCTAT
    70081 TTTTTACCTA CTTCAAAAAA AATTATTTAT ACAAAATATC TAATAATTTT CCATATTCTT
    70141 CTGAAGATAA TGTTTTATCT TTATCCATTT TTTTACCTAT TAAGAACAAT TCGTGTCTTA
    70201 ATTGTTCTTG TTCGCCATTC CCTTCAGCAT CTTTTAGATA ATCTTGGTAC CTTAAAATTT
    70261 GTGATTTATA TTTTTCAAAA TTACTTTTTC TAGGTTTTAT AGTTTTCTTT TCAACTTTCT
    70321 TAGGTTCATA TTTTTTACCA TATAATAATT CCCTAAGTTC TTTAGACATA GGTTTGTTTG
    70381 GTCTTTGGAA TGGTAAACTT TCTAATTCTC TATCTTCTTC TCTATTTTTA GATAGTTCTT
    70441 CTGGGTCTAG ATCTAAAGTA GATTCATTTA ATAATTTAGA ATCAATAACT TTCTCTTTTT
    70501 TAATGATTTT TATAATATTC GGATTAAATA CAACAAATGA GTTACCATCT TCTGGGTTAT
    70561 AATATGATAT CCCATCTATA TTATATTTTT TCACCATATC TAAACTAGCT GATTTTTCAT
    70621 CACCATTTTT ATCTACTAAT TCAGAATATA GCTCCCACCC ATTATCATCA CCTTTAATTA
    70681 TATTGCCATC TAAAGTAACA GTATAAATAA AATATTCATT ATTGTTAAGT TTTTTAAGAT
    70741 ATTCTTCTAT CATAGATATA TCTTTGGTAA AATATATACC ATACCCATTT AATGATGATC
    70801 CTAAACCAGA ATGTATGTAA TCTAATGAAA AATTATCAAA ATCTTTTTTA CTTAAATGAT
    70861 ATGCGATGAT TTTTTTATTT TGTGTACCAT TCTCATTCAA AATAGTTCCA TCTTGATAAA
    70921 CTACTTCATC AAAATCCCAT AAAAGTTTTA TAAATTCTTC TTTATCATCA ATACTAGATA
    70981 ATTTATCAAA TAATCTTTCT AGTAATTCTT TTTCTTTTCC TTCAGAATTA TCCTTATAAT
    71041 TTACTAACAA TTGTTTTAAT AGATTATAAT TAGAATCATT AATATAAGAT TCTGGAAATG
    71101 AAAGATATTT TATCAATAAT TTATTATTCA TTTTATGACT CTATTTCAAT GATAATCTTC
    71161 TATCGATATC ATCAACTAAA TAATCTTTTA TAGCATCTAA TAAACCATCA GAACGTAATT
    71221 GTTTATATAA TAAATTACCT TTACCAAATT CACCATCTAA TTCTAATGAT TTCTTTCTTA
    71281 ATTCTCTTAA ATCATTTAAT ATTTTAGCAA CTTTTTTAGA ATTATTTGGT TTAGAAATGT
    71341 TCATTTCAAC GAATGATTTT AATTCTTCAT AATCTTCTGT ATCAGAAACA TCTTCTACTG
    71401 ATTGTGTTAT TATTGTAGGT TCTTTTAACC ATTTATTTTG TAATAATGAA TAAACACCAG
    71461 AAGATTTTGA TTCATCATTT AAACTTTCAA AACCACATTC TACTGGAACA CCATATATTG
    71521 AAATATTATG TGCTTTATTG AAATTAGACA TTTTTGAGAA TAAATAGAAT TTTAAAAATT
    71581 CTTTATCCAT TCCAATTTCA TCATAATCAA ACACCAAGTG TAAATCTATA TCAGAATCAT
    71641 CACGATAATT ATAATTTGCT GAACTACCAT CGATTCTAAC ATCTTTTACT ACCCAAGGCA
    71701 TATCTATGGA ATCAGCCCAA ATTATAGCTG TATCCATTAA TTTTTCTTTA ACTTCTGGTT
    71761 TAAGTGTATT ATCTGGGTTC CATAATTTTG GATTAAGTTC ATCATGAAAT TCCATTTCTT
    71821 TTTCTTCTAA TGGTTCTCCA TCTAAATCTA TTTCTACAGA TTCATTAACT TTTTTATTAG
    71881 ATAATCTTTG TTTATATTCT TTAACTATTT CTTTTGCAAA ATTTACTAAT TTTGTTTCTC
    71941 CACCACGAGA TTCATATATA ATATCATCTG CAAAGATTAT TGGATCATCA TTATCATCAG
    72001 TAAGTTCATC ATTTATAAGT TTATCAAATT CATTAATATT CAAATCTGTA TGGAAAATTA
    72061 ATTCACCATT TTTTTCAATT TGAACTTCTG TTTCAGCGTA TTTTTCAATA TAATCTGGAT
    72121 TAGCAAGTGA TGGGTCATCA ACATTTCCAA TATCTACACA GAAATATACA TCATAGATTC
    72181 CACGATTATT TTCTAAATTG GAATCATAGT AATACATTTT ACCATATATT TCTTTGTGGT
    72241 GAGCATATTC AAATTCAGAT CCTACATGTT CCCAACCTTT TGAAACACAT AAATCATATC
    72301 CTCTATCATA TTCTTCTCTT TCTTCACCTT CATAATATGA TGAATAACTT CTACTCCAAG
    72361 CATCATTGAA ACCTTCATAT TCAGCATCAG TCATATTAGA AAAATCTATT AATTCTGTTT
    72421 GTGTTGGTTT CTTTTCTATT GATTCATTTA TCATTTCATC ATCCATAATA TCACTAACTT
    72481 TGTGTATCTG ATTTTTATTG AAAGTCATAA CTGTTTTATC CCCACCTTGA GAAATGAAAT
    72541 TGTTTACATC TTCATTTAAT TTGCGTTTAG CTGGTTCTAA ATTTACATGT AAATCAGATG
    72601 CAAGATGTAA TAATCCATAC TTATCATGAT CACTTAACAT ATCTAATGAT ATAATATCAA
    72661 AATAATCACA TATAAGTTTT TCACAATCTG CTTTTGTTGG TTGTAATTTT CTACCACCTA
    72721 AATTCCAATA ACATGGTACA TAATCAACAT AATCTTTACA AAAATGCCCA TATTGCCCAA
    72781 TATCATTATT TTCTTCTAAT TTATCAATAG CAATTGTTAT GCTTCCATAC CATTTTCTGC
    72841 ATTGTTGTCT TAATTGTTGA AGTGCTAATT TATGGCCTAT CCACATTGCT TCTTCATTTA
    72901 TTTGGAATTT TTTATCTGAA TGTTGCCATT CATTACCATA ATTTTGTGGG TATAAAGTGT
    72961 ATGATTTAAT ATTTTGTTTT ATTTCTGGAT TTCTTTCTAA ACATCTACCA ACTAAAATTA
    73021 CTTTAATAGA GTTTATACCA AGTTCTTTCA TAGCTAAAAC TCTATGGCGA CCCTCATGAT
    73081 CATCTACAAC TAATTCTTTT TTATCTTTAT CAAATATATC TACACCTAAA AATGGCATAG
    73141 CAATAGGTTT ACCTTCTTGA ATAGCTTGTT TCATAAATTC TGTTTTAAAA TCAAGCATTG
    73201 GAGGAGTTAA TGTAAGAAAT TCATCTGGAG ACATTGTTAC AATAACTGTA TTTGGGTAAT
    73261 CTCTTGCTGC CTCTACATTT ACAGGACCAC CACCTATTGA ACCACTATCA TTAACATAAT
    73321 TTACTTTTAT CATTTTACGT TATCCTATCA CTATCATTGG AGGCATAGAA CCTTCTGTAT
    73381 AATTACCAAT ATCTTGGATT AATTTCTCTT TCTCTTCTTT AGCTTCATTT ATTAAATTTT
    73441 CACCATCTAA TGAGAATGAA CCACCAGCAC CATTATAATT TGAATATCTT CTACGAGCTA
    73501 TACCCAATAA TTCTTTACAT GTAGCTAATG AATAATCTTC AATCCAAGGA CCCGAATATT
    73561 TACTTTCAAT TAAAGCATCA TCATCTACTT CTTTCCAAAC ATGTAAAACT ATATCTTCAT
    73621 CAGCTCTAAA CATTTCTGAA AATGTTATTT TATGAGAACG TTCATCCCAA ATAAATGGCA
    73681 TTTCAGTACC CGACATTCTA CCAGATACTT TTAAGAAATC AGAATATAAT TCCATAGTTA
    73741 ATAAATTACC AGCTATACCA CCATTCTGAT TACCAAAACC TCTTAACAAA TAAACATTAC
    73801 TAAAACTCAA TGCTAATGGA TCTACCATTG ATGCTTGACT GGATGGTACT CCTGATAATC
    73861 CCCATCCCTT AACTAATCCT TGTCTATATA CTTTTTGAAC TAAGGTTATT TCTTTTGGTA
    73921 ATATATAAAC TTGTTCACCT TTCTTTAAGG TCATAAAACA CATAGCTTCT TCTGTAGAAT
    73981 TAGCTGCTCT TTGCCTATAA ATTCTTAATG CTCTATCAAT AGCAGTTCTG TAATCTTCAT
    74041 GGGATAATTC AACCCCAACC ATATTACCAC CTAATCTAGA TTGTAATATA TTTTCTAAAT
    74101 TTTCTTTTAC TGATAGTGTT GAGTTTTTTT CTTCCATTAT TAACTCCTAA ACAAAACTTT
    74161 TTCTATACTA CCATTTATTT CAAAATCAAA TAATTTATAA GGTGTATAAC ATAATCTAAA
    74221 ATATCTACCT TGTGAATTAA ATGAAAAAAC TTTAGTCCCT GTAAATCTTA CATAACCAGG
    74281 AATATCTTCT GGTAATTCTG GTTGATATAT AGGTGTACTT AATTGATGGT ATGGATCACT
    74341 TGGGTCTTCT TGAGGAACTC TACTCCAAGG TGTTAATTCA ACTGGGAATT TATGTTTATC
    74401 ATCATCTGGA ACTTCACCTA TAAACTCTTC TACTATAGTT TCCCAATCTT CATTTCTTTC
    74461 AGAAGCATTT TCTAAGTAAC ATGCTTGTAT CATTATAGTA CCAATAAAAT CTTTAAATTC
    74521 CCATGATGTG GAATATAAAC ATGATAATCT TTGTAAAACT TTAGATGAGT CTAATATACT
    74581 TGAAATATAA CGATTTATGT TACTTTCCCA TTTAAATTCT TTTGGGTTTA ATTTTATAGA
    74641 TGGTCTGAAT GTTTCAAAAA CTTTATCTGT AACTTTTGCT TCAAGAACTG GGTTAAAATC
    74701 TTCACCAGAA TATAATAATA TATCTGTGTC TTCATCAGTA TCTTTTATGG TAAAGATAAC
    74761 TCTATAATCA CCTATTGGAA GATTGAATAC TTCTTCTTTA GATAATACTA ATTTATATTT
    74821 CCCATTTTCA AAATCTTCAG ATATTAATTT TTTCTCAATT AATTTAATAT CTTGTTCATA
    74881 ATTTATGAAT GTAACTATTA TATCTTTTCC AGGAAGAGTT ACAGCTTTTC TATTATGATT
    74941 TACTGTTTGG AAATAAAAAA CATTATCAAC ATCTTTAGTA ACAGTGATGT AGCGATTATA
    75001 TAACATAAAA TTCTCCAATT CGCAATTATT ATTAATTACT AATTTAATGC GATCAATATA
    75061 TTTGAAAAGC CTATAATTAG TCATAATGTA AACCTATACT TATACTAATA TTTATAAAAA
    75121 TATGTGCTTT TCAAAATCTG ATGGGAGAAT TATTGGTCTT CATCTATTTC AAAATCATCG
    75181 AATGTAATGT TAAGTTTTGG TGTATCTTCA TCATATAACA ATTCATCAGC TAAAACATTA
    75241 ACTTCTTCTG TATTGATTTC TGTAGGTTTT ATCCCACTTG CTAACATACT TTTAATAATT
    75301 TCAAGTTTTA ATTGTTCTTT TGCTGATACT TCTTTATGTT TTTCTTTATA TACATCAAAT
    75361 TCATTCTGAA TATTTTCTTT TTCTGCTATA CACGATTTCA ATAAAGCATT CTGATAATGT
    75421 GGAATTATAT TATATAATGT TTTTTGGTCA TTATAAGATA TATTAAAATG ATCATATTTC
    75481 ATATCAATAA AAAATTTCAA AGCATCAAAA TAACCCCCAT TTTGAGGAAT TTTGCCATTC
    75541 TTTTTAAGAA TTTGTATAAG AATATCAGTA TTTTTAGCTT GGAATAAACT TTGTATGAAC
    75601 TCATAATCTT TATTATCCAT ATTTCCTCCT AACATTTCTT TAATTTTTTG TTGTATGCTT
    75661 CTTGAAGTCT TCTATGATAT TCATCAATCC TTACTCCTAA GCAAACCCCT AATGAAACTA
    75721 TATCTTTATT TTGAATAGTC CTTAAATCAA TTTCATAATA TTTTCCAAAA CAATCTTGGC
    75781 AGAGATAAAC ATTTCTGTTT ACAAAATCTT CAAGACAACA ATCCGTAACA TATATTCTCA
    75841 ATATTTTATC TTGATATATA AAAAATCCAC CACCATTTTG CTTTAATTCT TCAACAGTAT
    75901 ATAGATATTC CTTAGGTTCT TGTTTAGTTT TTGAAAATAC GGGTAATGAT TTTTTAATTT
    75961 CTTCATACTT ATTACTTTTC TGACTGAAAT CAGAATCGTG ATACCCATCC ATATCTAAAT
    76021 CATATAAGCA AGGTTTTGAA TATATTAATT GTTTAACATC ATATAGAAAA TCCCAATCAT
    76081 CTTTAGAATT GAATGTCCCA TAATTTCTAA TATGTAATCT TTCACGACCA TAGGAATCTA
    76141 AAATTTTTGG AAACTCTATA CTGCAACCTT CACAAAATTC AATTTCACCA CCATATAAAC
    76201 TTCTCGACCA AGACGTTCTG ATATAACCTT TATATCTACC ATCTTTAATC ATAGATTTTA
    76261 AGATATCTAA TATATCTTGT TTTTCTTGAA TTTCTTTATT CTTTCTTTCT TCTTGTGCTT
    76321 TTACATAAGA TTGTTGTCTT TGTTCTTGCT CTAAAAGTTC TAACTCTGTA GGCTTTAATA
    76381 GGCACATCCC TATACAATAT ACTACAAAAG CACCAAGTAT TATTTGTAAG TAAATCATAC
    76441 TCCCCTCTAA TCTTTAGTTA TTAATTCATA TTGATCACCA CAATCTTTTA GGTAAAGTTC
    76501 GTCTAAAACT TCATCCCCAA AATCTACACT ATGTACTTCT AACTTAAAAG CAGAATTTTT
    76561 CCAAATAACT TTATACCACA TCACATCACT ATAAATAGAT TTTAAGGTAT CACCTTCGTA
    76621 GATATACTTT CCATTTTTAT CTACTTGGCC TGTCCCTAAA AATACATCAC TAACTTTAAC
    76681 AATAATATTT GATCCAGTAT AATCTTCGTC GTAATCTTCT TCTTCCTCGA ACTTATATAT
    76741 TTCTTGTTGT GTAAACCCAT AATCTTTAAG AACGTCTTCA TAATCAAAGA TATCCATAAC
    76801 TATTTCATCA AAATCTGGAC TAATATAAGC AACACGATTG CTTTTGAAAA CAACATTTAC
    76861 ATCAATTTCA TTGCCATTTT CATCATATTT TGTATATGTA GTACATGCCT TAAAAATCAT
    76921 TTTTATTCCT CCGCTAGTGC GGCCGCTAGT TCGGCTACTT CGTGTCTATT ACCAATTACT
    76981 TTAAAATCGC AAAGGTCAAT GCTGTCTTCA TATATTTTAC CGAATATATC TTTAAAAGCA
    77041 AAAGAACAAC GTTCAGCCCA CCAAAAAACT TTAAGTGTTT TCTCGCCATT TTTAATATAA
    77101 TCTCCTTCAT ATATTAACTT ACCATTCTTA TCCTTTAACC CAGTGCATTG TTCTATAATA
    77161 TATTCAGTAT TCCTCTTTAT ATATTCACCA AAACAATGAA TCCAACCATC ATTATCTTTA
    77221 CCTTCATAAT TATTACCATC ATAAGCATAT ATTGCATCAT ATATATAATG CTCATCCTTA
    77281 ATATTCCAAA CTCTAAATTT AAATCTATCT ATCATTTTTT ACCTCCTTAA TTACTTACAG
    77341 TATCTTCTAC TCCCGCATAT TCGCAAAAAG CTGTTATAAA TGCACAAACA TCTTCCTGAT
    77401 ATGTTGTGTC AGGGTCCGAA TAATTAAAGT CTGGAAAATC GTTAAAAATC TGCCTTGAGA
    77461 TTTCTTTTGA AAAAACTTTA TCATAAAGCT CTTCCCAAAC TTTATTATTT ATGTCACCAG
    77521 CACTTTCTTC CCAAGCTTTA CCTTTGAGAT TCCTTAACAT ACATGCGATT TCTTGTTTTG
    77581 TTGCTTTCTT TATCATTTTT TACCTATAAA TTCTTCTTTT AACATACTAT CGAGATAGTT
    77641 TTTTAATTCA CACATCCCTA GCCATTTCCC AGCATCTATT GCCCAATGAA ACATCACTTT
    77701 AGCATCTTTG CAATCCATTG AATAAAGTTC TTTGCGTTCA TATTGTTTTT TAATTTTCTT
    77761 ATCAAGGGCT TTGAATATCT TAACTAATTT TTCCTCTTCT TCTTTTCTAG TCATTATTGT
    77821 AAATCTCTGA TATTATTTTT TCTGTTTCCG TTTGAAATTT CTGAAATGTT ACCATTTTAG
    77881 AAAGAACAAA ATCTTGTCTT TCCCCTCTAA AATAATTTAC ACTCATTTCA TTACCTATCC
    77941 AATTTTTTAT AACAAAAAGA AAATCTTTCA TCTTTTCATT TTGTTGTTGT AACTTTTCTA
    78001 TCTCTTGTTT AGTCATTGTT AGCTTCCTCT ATTAAATTCT TTATTATTGC TTTTATTTGT
    78061 TTTTGTGAGC GATTCTTTAC TATAAGAATT TCACAATCAT ATTCTATAAC TTCACCATTT
    78121 TTTGTTATCT CTAAATAACC TCCACCAAAT ATATGTGGAG AATCGTCGCC TACACCAACA
    78181 AGAATTACTT CTTCATCAGA GTTATCAATA AAACAGAGCT TAGAATTTAA TGATTTAACC
    78241 CAATCACAAA TTTCTTTCCA TTCTTTGTCA GTCATTGTTA CCCTCCTATC CAAAGTAAAT
    78301 AGTTTTTATT CCAATCAAAA GTTTTTAAGA TATAAATTAA ATTGAATATA TCATATTCGT
    78361 AATGCCAAGT GTAATGTAAT ACATTGTCAG TATCTGATAC AAACCAATTT TCTGAAAATT
    78421 CACTAACTTT ACCTTTACAT TTTGCAATGA GATAATCTAA ATGATTTATG TTTGGATCTT
    78481 GCATCATTTT TCTAACATTA TCAATATTTT GAATATATGT ATAATATTCT ATTACTGATT
    78541 TTCTATAAAT CTCAATTATA TTTTCTAATA ATTTTTTATT ACCTAACATA AATTCACTGT
    78601 CTTCGTTTAA GCAACGATTC ACTTTATCAT CGGAAAATAT AGGACTTAAA CATTCTTTTA
    78661 CTTGAGTATG ATTTTCTTCA TGCCAAACTA TATCACCAAT TTCTAAAATT CTTTTTATTT
    78721 CAATGCCTTT ATCTTTAAAA GTATAATGGC TAATATATCC GTCCTCACCA TATTTTTCTA
    78781 CGAGTTCATC GTATGGTAAA TTACGAATTT TATCTAGACT TTCTTTATCA ACAACTGCAA
    78841 TATAATTTCT ATACCCCATA TTTCACTCCA CAATAAATTC TATTTTATCA ACCATATCTA
    78901 ACTCACTATG TTTAACACCA CAATTAAATC TATCTTGAAA ATCTTTTAAA GAAATTATTT
    78961 CTTCAAAATT TTCATCATCT TCATAGTATG TTATTAACTT AACTTTTATC ATATTATACC
    79021 TTCTATAACA AACTTTCTAT AAATTGTTGT GCTTTTTCAC AACTCATTCC TTCTTTGAGA
    79081 ACAAACATTG TGCATACTGT TTTGTGATTA AACCTATAAT GGATATTATA CATATTGTTT
    79141 ATATAATTGA ATACTAATGC TCCATTATCA TCATACCCAC CCAAATAGAT ATCAAAATTA
    79201 TAATCTCCTT CCCCAACGAG ATAAAAATCT TGTGAATAAG GTTTTTCAGC CCTATATTGA
    79261 TTAAATCTTT TATTTAACCA ATCCCAAAGT TCTTCAACTG TCATAAATTA CACCTTTCTA
    79321 TATATTTTTC TGCATCTTTT TTGGTAGTAA AACACCTATC ATCTTCACTC AACAAATAAT
    79381 TATGTTTTAT TTCATATTCC AATTCTTTAT CTTTTAATTC TATTATTTCA TTACCTTCAA
    79441 CATAATAAAT TGTTTTGTAA TGAAATAATA TTTGATCTTC TGTAAGGTGA GAATCTCTTA
    79501 AACATACCAT ATTATTTTTC ATCCTTTACA TATATGGTTT TTCTTTTTAT TTCGAAATTA
    79561 TCATTTTTTA ATTCAAACCA TAACCATTTT TCAGTTGTAG GTTGTTTACT TATCCATTCT
    79621 TCTGCTAGTT TTTTATTCGC ATAATATGGA GTAACTATTT CACCTTTTTT ATTTGTTACA
    79681 TAATACATAA CTTCGGAGTG TGTATGTAAA GCAAAATCTA CTTTCTCTAA AAAGTCTCTT
    79741 CTAGATTCAT AAATTTCAGA ACACCAACGA TTATCATCGA ATAAATCACC CATACTAATT
    79801 TCACTATCAG GATGATTGAT AGCTGTATCA TATACTGTGA AATATACTTT TTCCAAAAAA
    79861 TCATTATCAA AATAACATTT TACTCTTCTA TACTCATCAT ACTTTTTGAT TTCTACATCT
    79921 TTGATATATG GATAATAATT TTTCACAGCA TCGATAAGCT CTTTATCACT TAAATAACTT
    79981 TCATCTATAT TATCATCATG TGAATATGAA GACCATGAAG AAGAACTTGA TGAAGAACTT
    80041 GATGAACCAT AGTAATGTTC TTTCCAAGGT GATACTCCAT TATTTGCTAA AATCAAACCT
    80101 ACTGGGGGTG GAATAAATGT CATATTTTAA CTCCTTACTT TTTGAAACAA GATAATCCAG
    80161 CTCCACGTCC GCCTTTCATC AGTGAGTGTT TTGTATCATA TACATAACAA ACTACTTCTG
    80221 AATTTTCACA ACGTTGAACT GTATCTCCAA CTTTTTCACA ACTGAATGAA TATTCTCCAG
    80281 CAAATGTTTT AGTTGAAATC AAACAAAATA CTACTAACAA AAATTTTTTA ATCATAATAT
    80341 TTCTCCCAAC AATGTTTACA TTCAATATTT GCAAGTTCTT TCATTATTAT TTTCAAATTT
    80401 TTCTTTAATT CTTCATCACG TTCTTTTGTT TGATCTTCAA GTGATAAATC TTCAGTTTTA
    80461 TAAATCAATT CACCACATAT ACCCCAACTT TCCTTATCAT AGTTCAATTC TTTACGAATC
    80521 CTATGAATAT ATGAACATAA AAGTTTATCT TTCTTTGTTT CAGTTATATT GTCACAACAT
    80581 AACCACCAAA CACGTTCTCC ACATAAACAA TCATAACATT GTCTAGCCAC TTCATATGCA
    80641 TTCATTTCAC CACCAACTAT ATCAAATTCC CAACTTAAAT CTTTGGCTAA TTCTTTAATA
    80701 GTTTTTAGTG ATTGAATTGT TTGTTTACGT GTCCAAGCCC AACCTTTATA TAATAAGGTT
    80761 TTTTGTTCAA CTATTCCCTC ATCAGCATTT TCATCACCAC ATAATGCTGG AATAAAAACA
    80821 CTAAGAAAGG TATTCACATT TTCTTTAGTT TTAGTATCAA TATATTCGTG TTTATAAAAT
    80881 TTAACCCTAC CAAAACTTGT TGTTAATTTA TAATATACTG TTTTATTACC TCTAGTTCGT
    80941 TGATACGACC AAGATAAACC ACCATCTAAA AGTTTCCCCC AATTACAATC ACATTGATGT
    81001 AATAACCATC TTCTATGACC ATACCAAGGA GTGATGATTT GGTAAAATCT CTTCATCATT
    81061 TTCCAAATTT TACTAGAAAA TTCTTTTATA TTCCACCAAA TATGATAATT CCAGTAACCT
    81121 TCAATATTAT AATACTTATC AATGATATAA TCTAAAATTT TCATAATTAT CTCCTCTTTA
    81181 ATCTTTTTTA TTTATTTAAT TATAGGTGAT TCGATTAAAA ATGTTAAGTG TTAGCATATT
    81241 ATTATAAACA TTTATATGGA AAAAAGCCTT TTATATTCAC TAATCTCTTG TCTATATTTT
    81301 TTAGTTATTG TTATCCTCCA ATAACATCAT TGCTATTCTG TTATATTTTT CTTTTGATAA
    81361 TGTAATATTG AATCCATTTT TACACCATAA AGTAAATACA GATTTATTAT CAGTATATAA
    81421 ATGATTTATA CTATCAATAG ACATAACATA TTCTTCTTCA TTTGTTTCTA TTTTTATAAA
    81481 TTTTGTCATT TTATTTTTCC TTTCACTATT TTTTATTTTG TCCTTTCTAA TCCAAAAGTT
    81541 TCATGGTTTA GCTCACGTAT TAAATCTGCA ATGGTATCAC CTTCACCAAA ATTATATGGA
    81601 CACCAATTAT CACCATACTT AATATATAAT GGCAATCCAT TTTCTAATGC ATATAAAGTT
    81661 TCGATGAGTG ATATTTTTTT AATCATATTA ATTTTCCTTT TACTATTTTA TTCAAAAACT
    81721 TCTAAAACTT CTGATAATTC ATCCCTAAAA CTATCATGTT GTTTTAATAT TTCATATATA
    81781 CTTGTTATCA TATCCTTAAG AGAATCATTT TCGTTTAAAT CTACAACTAT TTTTTCATCT
    81841 CTAAGTTCGT ATATATTATC ATCACCAATA ATGCCAATAA ACATTCTTAT CCAATTATTT
    81901 TCTTTATCAT ATTCAAAACT AACATGATCT GGAAAAGTTT CACGAGAAAG ATTCAAACAA
    81961 AAATCATAAT TATCACCATC TTCAAGCCAT AGATTATTAC TACCCATATC AGAAATCCTA
    82021 TCAGAAATGT AATCTCTTAA AGTGTTTAGG TAATATTTTG CTTCCATTTT TATGCTCCTT
    82081 TCTTTACAGT TAAAACTAAA TTTCCAAATT GCTCTTCTGA ATAACTGTTC ATCTCACACA
    82141 TGGCTTCAAA TAAACATTTT TCTTTATCTG GATTTGTTCC ACTTGATAAT CTTTTTCCAT
    82201 TTTGAGAAAT TTCAAACATC CATACTTTAT CATCTTCTGA AAGTTGTTGT GATAATTGAA
    82261 TTTTCATTTC TTCAAATACA TCCTCTGGTA TGATAGCACT TCCAGATAGC ATTTTATTAA
    82321 CTATACCTAC ACACCCAAAA TCCTTATGAG TTAAAAAAGC TATTGTAGGG TGTATTTCAC
    82381 TATACATGTT TATTAATTCA TCTTCATATA TATCATATCC CTCATTAACC AAATCAGTTA
    82441 ATGTTTTTGC TTCGGGATCA ACTGTTTTGT CATATGGTGC AGTAAGAAAA TGAACTACAA
    82501 AACTATCTTG ATAATTAAGT AATGTTTCAT CTACTTCAAA TACATTAATA ACTCCTTGAT
    82561 GAGAAGTGTA AATTAATTTA ACTCCATCTT TTTTAGAATT CCATTCATCT TTTTTAATTC
    82621 TATACCAAGG ATAACAAGGG TGTTTATCTT GACCTATAAA ATATAAGTAA TTTTTTGATT
    82681 CAGATATTAA CACTAATTTT TTCATATTAT TCTCCCTTCT TATCCTCCCA ACTATAAGGT
    82741 TTTTTCCAAG CATTGGGTAT AGGCATTTTA TCATGAATTT CTTTTACTTT CTCATAAAAA
    82801 TACTCAACAT CTTCGAGATC TTTGCCATTG TTTTTGGTAT TATTATCATC AACTTTAACT
    82861 AATTCTTTAG ATGCCATTTT GTTCCTTCTT AAATTACCAT ACAGTTATCA ATGTCCATAA
    82921 AAGTATAACT GCTATAATAA ATAAAATTGC ATTGAATATA TTATTGGCTA TTTTTTCTTT
    82981 TCTTTGATTG ATATCAAACT GTTCTCGTGT TTCTTGGTCC TTTTTCTTCT TTTCTTCTAT
    83041 ACACTTTTTT GTGTATTCCT TGTATAATTT ATTTCTTTCA GATCCATCAA TTATTGTTGT
    83101 AAATTCTGTG TTACATAATT TAATAAATTC TTCAGTAGTC ATATTTTGAA TATCATTTTC
    83161 CCAAAATAAT CTGTTACCAT CACCAACAGT AAAACGCCCA TCATTCCCAA TTAATTCTGG
    83221 CATACCCCCT GAATACCATA AAAACCTTTC TTCTAATGCA TGAAAATCTG ATTCATTATT
    83281 ATTCTTATTG CGATTGTATT TTATATACCA TTCTCCAGAT AAACCAAAGT AATCATTTTC
    83341 AGGTACTCGA TAAAGTTTAT TCAATATATC TCGTGCCTGT TCTATTGTAA GTTTTTTATC
    83401 TACCATATGT TACCTCCTAT CTTTAATCTT TTTTACCATA ATATGCTTTT TGTAATTGTA
    83461 AAACATTACT TTCACAGCAT AAACCTATTG GACCAAGTTT ATTCAACACT TCTTTTTCTT
    83521 CAATAGAAAA TACAACTCTA TTACCTTTCT TATATGCTTC TAATTTGTTT CTCAAAGATT
    83581 TCCAGAAGCA ATAATAAGCA GTTTTGAACT TAAATCTAAA TCCATCAGCA TCTTGAATAA
    83641 CAAATCCTTC AAAACATCCG TTTGGTTCTT CATCTAAAGA AAAATCCTTA TACATCATTA
    83701 AAAAATATTC TAGATGTTCA AAGTTACATA TATCAATTAT TTTCGCCTTA CACAATAAAG
    83761 CGTTTTTAAC GGCAAAATCT CTTAAACTAT CATAATCCCA ATAAGTTTCA GAAAAATTAT
    83821 TTTTCACAAT ATCTAGTAAT ACAAATTGTT TAGTACAAGC ATTATGAATA ATGTGTGGAT
    83881 CAAATTCCTC ATCGATAACT TCAAAAATCA TTGATTGATT ATCTTGTACT ACTTTCTTAA
    83941 TATTTTCTTT AGCACTATCT AAATTTTGAT TATACCATTC CATAAACATT TCTTTGAAAT
    84001 GTAAAGCATA ATCACCCAAA TTTGTAGATT TAGATGCTAT GAAGAAATCA TTGTTTTTAT
    84061 AATCCCAAGA AACAATTCCA AGGTAACCAT TTTCTTTTTT ATAAAGAGAT ACTGGAAATT
    84121 TAATCTTATC TTTAAGAGTA TAGATTGAGC AATCTCCATA TTCATGTTCT GTATTCGAAT
    84181 CATTTTCTTC AAACCAAGCA TTAAAGAATT TTGAATAAGA TCTTGCTACA ATTTTTCCAG
    84241 TTTCAGAATC AACAAATAAT CCTCTTGCTA ACACAGAAAT ATCATCCCAA TGATCCTTAT
    84301 AAAATGCTTC TCTTGTAAAA TTAAATGAAA CTATACCATC ATTTAATTCT TTTTCTTTAA
    84361 CATACCCAGA TTCATGTAAT TTCTTAACAA TTTCATCTGT ATATAACTTG TCTGATTTTT
    84421 TAATATAATC GTCATTCTTG ATTTTAATTG GGTTAAAACC ATCTTTAGTT ATTTCTAATA
    84481 TTCTCAAATA ACCACCGTGT TCAACGTCAT CACAAAGATT GAATGTTCTT TTTGTGTTTT
    84541 GGATATCTAC GTTTTCGATA TTCCTATGAC CGTGAATAGA ATAAATTTCA GCGTATTCAT
    84601 TCTCTAATGC CAATTTAGTA AAATTTTCAT CACAAACTTG CATATCAGAA TAATTACCAA
    84661 CACCTTTAAC CAATTGTTTT GTAGGAATTT CTATATTAAA TTCTGGTTTA GAAATTCCAC
    84721 CGTGTGTACA AATATAAATT GTAGGTGGGA ATGGTATTGT CTCTTGTTTG AATACAAATA
    84781 TTTGACGAAC TTTTCTACCA ATAGCTTTTA ATTTTTCTTT ATTTTCTTCT GACAATAAAG
    84841 ACCAAGTTTT CATAAATTCA TCAGTAGTAT CTTCAATAGG TTCACCACGA AGAATCTTCT
    84901 TTATGTGAGA TTCATGATTA CCTTGTAATA AAATTACATT ATCGTTTTGC ATTAAATCAT
    84961 ATAAGAAAGA AACTACTTCA CTACATTGAT AATTTCTATC TATATAATCT CCCAAGAAGA
    85021 TATAAAAGTT ATCTTTAGAA TATGGATTAT TATCAAAATA TTCTTTTAAT GGAGAAAATG
    85081 AAGCATGTAT ATCACCAAAT ACAATTACTT TTTCATATTT TGTTAAATCT TCACCAGAAG
    85141 TGAATAAACG ATTTTTTATA TTATCACTAT CTTCAACATC GATGATTTCG TAATTTCCGT
    85201 TCCATTTTTG CTTTGAACGT TCATACATAT CTCTAATAAC TTTTTCTGGA ACTCGTTTAT
    85261 ATTCTTCTCT TTCAGAATTT CTTTTTAATG CTTCTTCTAA TGAAATATCA AATTGAATGA
    85321 TTGTAATTCT GTAATTATAC TTCTTAGATA ATTTCTTATA TTCTGAAATA GATTTTTCTG
    85381 AAATATGTGT TGCATCAACT ACTGTAAGTT GACCATCTTT CATACGATTT TCTACAATAT
    85441 TATAAAGTTC ATTCCAAACT TTTTTATCAG CTTTTTGAGA AATTCTTTGA TGACCTTCTA
    85501 AATCATATTC TACTCCAGCA TATAACAATC GAAGAGCATC AGATGATACT GTGAATTGTT
    85561 CTAAATCATT ATTTTTAATC CAAGTTGATT TCCCAGATGC TGGGATTCCA CGAAGTACAA
    85621 TTAAATTTCT CATTTATTTT TTATCCTTTC TAACAAAACA CATCATAACA TATATTTGTA
    85681 AATCAATCAA CTGAAAATTT ATAAGTAAAT ATATATGATT ATAATTTTTT AATTAAATTG
    85741 TAATCCGTAT AATTAATTAA AAAAGGAGTA TTTAAAATGG GACGTCCATT ATATCCATAT
    85801 TACACAAAGG ATATTACTGT TCATTGTTAT GAAGAAGACA ATGGTTCATT AGTATCTTCA
    85861 AAATTAGAAA AACAAGTTGG TTACAACAAA TATAAAAATT CTAACGATGT AGTTATTATA
    85921 TTAGGTGATC GTGATGAAGT TTTAGCAAAT AAAGCTGCTG GAACAGGTTA TGTAGTAGTT
    85981 ACAGATAAAG AATTAAACAC TCACTCATTA AGAAAATTAA CAGATAACCT TATCACATGT
    86041 TTTGATGGTT CAATATTCAA ATTTGAAGTT GAAAAAGTAA TCGAAAATGG TGTTGCTGTT
    86101 AGTGTTAAAA TGAAAGATGA TGCTGAAGCT TTTGTTGAAG GTATCGCAAA GAGTGGTTCA
    86161 TCTTCAGGTT CTGGTTCATA ATACCCAAAA CTATAACATA TTATCGAAAA GGTCTTGTTT
    86221 TTACAAGACC TTTTCTTTTT TTAGACAAAA CAAAGGAGAA ATAAAATGTC TTATCTTTTA
    86281 AAACTTGGCA TCATTGAAAT GACTTTTACT TTTGGTTTAT CATCTTCTTT TGGTTTAAAC
    86341 ATGATATCCA ATTCTTCAGT CCCTTCAATT TCTTTAACAT TACCTTCTTC ATCAATATTA
    86401 AAATAAATTT TATTTGTTCT ATTAGTTTTA TTTACTTTTT TCTTAAGTGC CACTTGCATG
    86461 ATATCTTTCT TAGTATTTTT AAACATAATT GTGCACTCTG GATAATTTTG AGATACATAC
    86521 TCTTCAATAT TTTTTGAAAT TTTGTTAAAT CTCTCAATAA TTTTTGGGTC TGTTGGTGCT
    86581 ACATAATTCT TTTCTTGGAA CAACCAAGGA TATTGTTTAT CTGATACTTT ATGGCGACGA
    86641 CCATTACTAT GTTTCATTTT TTTAATCCTT TCAATCTTTC GTTTTAATAT AATATTATTA
    86701 TCATATATTT TTTTAAACTA ATCAACGGGA AAATTTATTT AATTGAAATT TTCCATAATT
    86761 TTGAATATTC CTCATCAGAT GATAATCCAC GATACACCCA ATCTGTAACA GTTCTTAGAT
    86821 AACCAAAATT AATAGCACCT TCATTAGAAC TACCCATCAA TTTTGCTCTG GCAATCCATT
    86881 TTAAACATCT AGAATAATTT GTGGTTTTGA ATTTACCATT ACTCTGAACA TCTTTTATCA
    86941 TTCTTTCTTT TTCAGGGATA TTAGTTAAAT CAACACCCAT TTCTTTAAGA AAATTTTCTA
    87001 CAAAAAATGT TGGTTTATCT GTAAAAAAAT CTTTACTAGA TATTTTTAGT TTAGGTGCCC
    87061 CTAAAGTAAC CATCCCATAA GTATTATGAG AAACTGGTAT TTTATTATTT TCAATCATAT
    87121 TTTTTAATAT TGAAAATGTT TTAACAAAAT GTGGTGATAA CTGCATATCC ATATTTTTCC
    87181 TTCCTTTCGT AAAAACTCTT TAAGAATTTT TAATCTCAAA TTTTTCTAAG ATTTTTTTAG
    87241 TTGGTTTCTT TTCTTTTTTA CCTTTAACAA CAATTTTATC TTTTACTTCT TTCTTTTCAA
    87301 CTTTTTTAGT TGATTTCTTA GCTGGTTTTT TAGAAGTTTT TGACAATTGT TCTTCAAGGT
    87361 TACTTATAAC TTTATCTTTA TAATTTACTA CTTGTTCATA CCATTTTTTA TTATCATCAA
    87421 TTTGAAGATT TAATTCTTTA ATCTCTTTCT GATGATTTAA TTTTAATTCT TCATATGGTT
    87481 CAATATACCA TTCATTAATT AAATGATATA AAAAACTACT AATTAAAACT ACTAAAAATA
    87541 ATAAAATATA CATTATAATT TACTCCTTTT TATTTTTTAA TTATTAATAA AGCTAGAATA
    87601 ATGATTACCC ATGTGAAAAT TGTTTCAATA AAACTACCAC CAGAAGAAGA AGTATTATCA
    87661 TTGGTATTTT GTGTTTTTGG TTCTTTTATT TCCTCTACCA TCCAACATCC ACCATATATC
    87721 TCTTCTAACT GATTAGCTCT TTTCACTGCA TCATCACAAT AATTATATAC CATCCCATCT
    87781 GTTTTATCGT ATGTATATGC TCTATATTTT GACATTATAT ATTCCCTTTC TATCTTTTTG
    87841 TTGATATACC TCTAAATGTA TAGAATGTTA AGGTACAAAA TATCATAAAT GTTCCAATTA
    87901 TATAAAACCA AATCATATTT TAACTCCTTT CATATATTTT CTTATGTTTT TTAGAAACTT
    87961 GTTCATAATA TGCTTCAACT TCTTTCCTTG AAAGACCTTT TTCATAAAAC ATATCTTTTA
    88021 TTGTTTTCTC ATCGATTATT TTCATAGAAA GAATTTTGTC AATAGTATTA TCTATTTTTT
    88081 TTAATCTTTT TGCATATTCT AATACAGTAA AGAATTTATT ATCTGATTCT TTTTCTGTAT
    88141 CAAGAATATA CATCAAATCA TGGTTTCTTG AATCAGTTAA TAAAAGTTTA CCTTTTTTAG
    88201 ATTTTAATCT TACGGGATCA CCAACAGCCC ATTCTGTATG CCCTACAACT TGTTGTGGGT
    88261 AATACATATC TTTCACTAAA GCTTCTGGGC GAATCCATAA CAAACCTTGT TCTGGTTCGT
    88321 TACCACTTCC CGACCAAACT CCATGCCAAT CTATCAATTC ATTTAACTTA GAATAATTTA
    88381 TACCATATTC TCTGAGAGTA TCATCAAGAA GTTTTATATT AAATTCTTTT TCATCCCAAA
    88441 TTTTATCATT AGTATCATAT ATAATATGTA GTATTGGTTT TATATAGTTA TCTACCCAAG
    88501 TTTTAGATAC ACCAGCATGA CTGAATACCC AATTATCAAT TTCTATACAA TAATGAATTA
    88561 TATCTTTATT ATTATTAAAT ATACCTTCAA TTACTCCAGC CCATTCATAT TGATGCCCAC
    88621 TTACTTTTGG ACCATCAACT GTTTTAGTAA TATAACTAAA ATCATGATTA CCAATACAGA
    88681 AAAATCTATG TTTATTATCT TGTCTGAACC AATCTAATGC TTTTTGAAGA TTCTCACCTT
    88741 GATCAGGCCA ATCATTACCC CAAGAATCTA CCCAATCACC AAGTCCAACA ACATAATCTA
    88801 TTTTATAATA TTTTATAATA GATTCTGCTT GTTCCCAGTT ATGACTGCCA TGCATATCAC
    88861 TTATAATTAA AACTTTACTC ATATATTAAA ACCATAGATC ATTAAATTTT TCAGCAAATA
    88921 ATTTTAATCC CTTTTGTCTC AAAACTTTTG CATGTTTATG TGCTAATCCC CATTGCTTAG
    88981 CAAATAACTT TGAATCTTTA AATTCTTTAA TACCCCAACG TTTTTCCCAT TTGCCCATAT
    89041 CTGTTGCTTC TAGTATAATA TCTGAAAATG AATTTATCAT TATTTGAGTT TCTTTTTGTG
    89101 TTAATGCCCC AAACATTCCT CTTCTTCTAA ATTCAATTAA AAGATTAAAA ATAGATTTTG
    89161 CTAGGAATTG GTCCAAATCT TGAAGATCTA ATACACTATA CCCAAATAAT TTTGTTTGTA
    89221 ACCAACATTT AACCCCCATT TTGAAGCCAT ATAATTTAAT ATTTTGTACT AAATTCTCTT
    89281 GTGGGAGCTT CAGTAATTTA AATGAATGTT TTGGTAATTT ATAAGTAACA ATATATGTCA
    89341 TATTTTTAAC CTTTCACAAC TTGGAATTAA AATTATGTTG AAATTATAAT GTAAATATCT
    89401 TAAAATTCAA CAAAGAAAGT TTGAAAGATT TAAAAAATGA AAAAGAGAAA ATTAAAAAGA
    89461 AGAGATCCTA TGGCTTGTAT TTTACTAGCC ACAGATTATT TTAAACCTAA AATTATACAA
    89521 AATAAGAAAA AATATAATCG CAAAAAAGAT AAAAAGGTCC GAATTTCGGA CCTTTTTAAT
    89581 TTGTTGTTTA GAAAAGATGT TAATTATTCT TCATCATCAG ATTTAATACT AATAATATCA
    89641 TCTAAATCCA CAAAACCTTT ACTACCTACA GATATAAATG TTGGACTACA ATCATAAGTA
    89701 TTATATTCTA CTTTAACTAT ATCATTATCT TCATAAACCT CTAGGTCGCT AAGAGCCCCT
    89761 TTAAGTAGAT TCCTTAAATC ACCTACTGTT AAATCATTGT AACCTTCATT TAATTTTTCA
    89821 GATTCATTAA CAGCTTTCTT TTTAGCGTAG TAATATTTTA ATGTATCTGG TTGCCATTTT
    89881 GGTGAATCAA ATTTATCATT ATATTCATCT TCAGGCATCA ATTCATATCC TTCAGCATCC
    89941 ATTTTTTCAA TCAATTCATC ATATAATCTA TCAGATAATG AACGACTTAC TACTCTTGTT
    90001 TCAGGATCTT CAGCAAAATC TCTAGAAACA TTTTCTAATG CTTCTGTAGA TATGAATTTA
    90061 CCATCTCTAG CACGTCTTTT TAATTCTCTC CAAGCATCAT CTAATAATCT TGGTGAATAT
    90121 ATTGATTCAT CCATAATTTT AAATGATTTG ATATTATCAA ATTCTTTAGT AAGATAATTT
    90181 TTGATGTTTG GTAAACTACC TTGACCTTTT TTGATTGAAC CATTTGTTGA TTCTACCATA
    90241 AATTTTAATT TTTTCATAAT CTTATTTCTC CTTTAATAAA ATTATTTTGT TTGGCGTGAA
    90301 TCAACAGATG CATCTAGATC AATTTCTTCT GCTTCTTCGT CTTCTTCAGT TTCTTTATTT
    90361 TCTTCTTCGT TTTCTTCTTC ATCTTTTAAA TCATCTTCAA TATCAGCTAC TACATCTTTA
    90421 TTTGAAGAAG CATCACCATT CATTAAATAA GAAGAATCAT AGAAATTTTG TGAAGTTTCT
    90481 AATAATAAAT TAATTAATTC ATCAATAGCA GAAGTTGCTG ATTGTTTTAA ATTATCTGCT
    90541 TCTGAACTAC CAAATTCTAA TTTAGTTTTA TTAATAATTT GTTGTAATTC TTCAGTTTTA
    90601 TAGCCACTTA ATTTTTTAGC CATTTGTTGC ATTTCAGAAC CAATTTTTCT GATAGCACTT
    90661 GAAACTTCAG ATTTACCAGT TTCAGATTCT GTTAATTTGA TAAATCTTTC TTTTCTTAAT
    90721 TCGATTTTTT CTTTTAAATT CATTTTTAAT TTCCTTTTAA ATGCGCATAA GGTTATTAGA
    90781 AAAAATAATA TCCTCACAGA TACTATCTAT GAGGATATTT ATTATTTTTT GGGATTTTAA
    90841 TGATTATCTA ATAAATTTTT TACAATCTTC TCTTCTTTCA TAATATCTTG TGCATAATTG
    90901 CCAATACTTA TATCTTTCTT CACCCCTAAT CTTCTTTTCA AATCTATCTT TCTTTTCATA
    90961 CCTTAACCAA CCACCATTAG CTTTTTTAAT TCTATCAAGT TGTTCTTTAA CATTGATTTC
    91021 AACATTTGAT TCATAAAATT TTCTACAATT CAAAATCTTT TCATCTCTAA TTTCAGATGT
    91081 ATCACCAATT TCTTCTCTAG TTGATAAACA CATATTATAA GTATCTACAA TATTTTTTGT
    91141 TCTCTTTTTA ATTAATTCAT CATCCCAATC TTGATATTTT TTTCTAAATT CATTTTCAAT
    91201 TCTATTCTGA ATATTTTCAT CACTATTATA TTTCACATAA GAATCCATAT CTGTACATTT
    91261 TTCAAAAGCA TTACTTGAAA CTTTTGCTAT GAATATATTT CTATTAGCCT CTTTAAGTGA
    91321 TGGTGACATT CTATCTTCAA CTTCTAAAAC CATATAATCC ATTTTAGTTG TTGTTTTATA
    91381 AATTTCATCC ATATAACATT TATAATCTGT AATAGATGAC ATCATTGGAT CATTATAGAA
    91441 ATTATCTGAA AACATCTTAT TATCAGTTGA TTTTTTATCA AAATTTTCAT ATCCATTTAA
    91501 AACATCTTTA ATAACTAATA TTTTTCTTCT ATCTTCAGTA TTACCAAGAT TTATATATTC
    91561 ATTATCAAAA AATTTCTTAT ATTTTGGATT TTTTGCTAAA TTATCTATTT CACGTTCTTC
    91621 TTGGTTTCTT GTATTAATTA AATCGTTTTG ATAATCATAT ATAGATTTAC CAAAACATGT
    91681 ATTTGATACT AATAATAATA CAATCAATAA TTTTTTCATT TTAAATCCCT TTCGTTTTAA
    91741 TATATCATCA TTATTACATG TTTTCATAAA CAAATCAACC AAAAAGTACA CAATTTTTAA
    91801 TATTCTTTTT TGTGACATTT TTCCGTTGCT CGGTTTAATT TTTTAACTAT AATATATGGT
    91861 GTATTAAAAT GAAAACGAAA GGAAAATAAA TGATATTCAA TAATATACAC GAAGAAGATT
    91921 TAGAATTACC ATGGGAAGAA TTTGAAAAGA AATTTTCAAA TATCAATAAA GAAGATTATG
    91981 AATTAGCGCA GAAGAAATTT CAAGAAATTT AGTTGATTGG TTTACAAAAA CAAATATAAT
    92041 AATTAATGAA TAAGAAAAAA ACGAAAGGAG TATCATCATG AATAAAATTG AATTTGATAC
    92101 ATTAAAAAAA GAAAGAACAG AACTTTTCCA AGAAATTACT GATTACATGG AAAAGAAACT
    92161 TCCAGAAGAT AATTTTGGTA AAGAAGGTAA TATCCCACAA GTATTACAAT GGGGTAACTT
    92221 AGCAAAAGTT ATTTTTGTAT ACCTTTTGAA TGAACAAATC CATACAAAAG AAATGGATAA
    92281 AAAAGTGGAA GATTTGAAAA ATAAATCTTT TCAAATTGAA AAGATTAAGG GTTTTCCAAA
    92341 CCTTGAAAGA AAATTACATA ATAATCTTGA GTTTATTGAA TACCAAAAAG TTATAGAATT
    92401 AATATGTAAA TCAGCTGAAG ATAAACAGAT TTATGTTTCA ACATCTGACA TTATTAATAC
    92461 TCTTATAGAT ATCCGTACTA ATGAAAGATT GAGTAGGATT CGTAATAAAA AGCTTCGCCA
    92521 AGGTATTGAT ATGGAAGAAC TTCTTAAAGA TGTTTTACAA TACACAGATG TAGTAGAAGA
    92581 AAATCCTTTG ATTAGGAAAC ATAATATGGA TTTAATTGAA AAACGTCTTA ATTCAAATAG
    92641 AAGTATTGAA GAACAAAAGA AACTTTATAT TGAATTGTTA AAAAAAGAAA AGAATAAAGA
    92701 TATAGTAAAA TTTATAAAAC AAAATTCAAA AATAAAATAA AGATAAGGGG TTATGATAGG
    92761 GGAGGCGTTT TAAAATACTA GTTAGCTAAA CCGAAAGAGA TTCCACTGGT GCGACTCCAG
    92821 ATAACCCTAC CCTAAAATGG TCCAATTTCT GGGCCATTTT AGTTGATTTG TTTACAAAAA
    92881 TACGTATCAT ATATGGTATA TTAAAATGAA AACGAAAGGG ATTTAAAATG AAAACAATTA
    92941 TTTTAATATT ATTAGGTGTT TATGGAGCAT TTTTATATCA ATGTCATAAA TCAGATATTA
    93001 ATAATATTAT TGATACTGAA AAAGAAAGAA TTGAAAAAGT TATTGAAAAG GTACGATAAT
    93061 GAAGAAAATA ATTATTTTAA TAATAGCTTT GTTTGTAATA TCTGTTACCA ATAAACCAGA
    93121 AGAGAAAACA TGTACAAATA ACATAAAATA TTGTCCATGT ATTGATGACA ATTGGTGCCC
    93181 AGAAGATTAA TTAAAAAACA TAAAAACGAA AGGATAAAAT CATGAAAAAT GGATGCGGAA
    93241 CAATTATAAA TCACGAATTT AGATTCAATA AAAATTACAA AAATTTTAAA TCTTTAGGAA
    93301 AAGGTACTTA CCAATTTGAT TTAAAAGATT CTCAGATTGA AGGTTTACAA GGTCAAATTT
    93361 GGGAAGATAA TAATGAAGTA TATTTTTCAG TTACATCATC AATTACACCA TCTCAGAAAG
    93421 ATATTGAAAA TTTAAAACAA TCTAGGGATA GACTTGAAAA ACTTGATATT ATCATGTCTT
    93481 TTGAAGATAT GTCAAAAGAT ATAATGGATG GTGCAGTTTT GGAGGGTTAA TTATGAGTAC
    93541 AGAATTTGTA GGGTTAATGG AAAAAATAAT GGATGATTTT TCAAGTTTAC CAGAAGAAGC
    93601 TAGAAAAGAA ATTACAGAAA ATGATCCTAA ATCAAAAAAG AAAATTCAAT GGTTAATCAA
    93661 AGAATTATCA GAATTAAATA AATTAGCAAA AAAAGAGTCG TAATTTTACG ACTCTTTTTA
    93721 AATTTATAAA ATGAAAATCT AATTAGAATT TTGCATTTAA CATAGTTGTT AAAAATTCTT
    93781 CATCTTCATC TCTTGGAGCT GCTTCAACTT TTGAAGCAAC TTTTTCATTA TTTCCAGAAA
    93841 CAGCTTTCAT TACGGGTTTA ACTGCACTTT CATTAACTAT TTTCTTTGGA GCTGATGAAT
    93901 TTTTGATTAC GTATGGGATG TAATTTTTTA TAGATTCTGC TAATTTTTCT AATTTTACAT
    93961 CTTTAACCAT TTCAACAACT ACTTTTTTCT TATTAGCTGA TAAACCTTCA CATGCTTCAT
    94021 TGATGATTTG TTCACGTTTT AAAGCATCTC TTTCAGATTT TAAAGCTTCT TTAGATTCAT
    94081 TGATGATTGT ATTTTTTTCT TCAATAACTC TATCTTTTTC AGCTAATTCT TTTTCTTTTG
    94141 CTTCTAATGA TTCATTTAAT TTTTTAACTT CTTCTTTAAT ATCTTGAATT TCTTTATTTT
    94201 CATTTAAGAA GAATGTTTTG AATTCTGGAG CGAAAGCTTC AAACATTCTT TTTGCGAAAT
    94261 GATTTTCTTG TGCTTCTTTA ATGCTATCTT TCATTTCTTC GATTTCTTCA TTAAGAACAT
    94321 CACTTATGAA ATCACCAGCT TGTTTTGCAG CTTCTTTTAA GAATATTTTC TTTTGGTTTT
    94381 CAATTAATTG ACGACCTTCA GATAATAAAT CTGCTCTAGA TTTAATATAT TTTTTCTTTT
    94441 CTTCATTAGT TTCATTTACA TAATCTGCTA TAGATTCTGC AATCATCTTT TTAAATTCAA
    94501 CTAATGATTC ATCCATTTTT TCTGCTGTAC CTTTTAAATC TTCAAGTTCT GCATTTAATG
    94561 TATCATCTAT TAATTTTGCA TTATCTTCGA TAGATTTTTC ATAATTATCA GCAGCTAATT
    94621 TATTTTTTTC AGCAGCATCT TTTAATTCTG ATAAAGCTTC TTCAATGGCA TCTTTAACCA
    94681 TATCTTCAAC ACCACTGATA AGTGCTTTTT CATCATCTTT ATATTTTTCT GCTACTGCTT
    94741 TAGTAACATC AGCTTCAGCT TTAATCTTTG CTTCTTCAAC CTTTTTATCA TAATCAGCTT
    94801 TAATGGCATC TTTAACTGGT TGAGCAAGAT TATCTAAAAC TTGTGTTAAA TCTTGTTTAT
    94861 TTTCTTTATT GTCCATTTTA AATTCCTTGC AATGAATTTT TTTAATATTA GTTAACTAAT
    94921 TGGTATAGTA AAAACTATAC TTCTAATAAT ATTTATCCTC TCCAAAATAT TTGGCTCTAA
    94981 AATCGCAAAA AAATGCGGAT AATTATCATC ATAAACCTAA AACCAATAAA TATTATTAGA
    95041 ATATAATTAG TATCGCAAGA TACCTATTAT TTTGTGCACA ATATAATTAA TTATAAAGGA
    95101 ATTTATAAAT GATACAAAAA TTACAAGAAG CTTTTCAATG CCGTAATAAT GGTGATAATG
    95161 AAAAAGCAAA ATCTTTAATA AAAGAATATA TTAAAGAAGC AGCCGTAGCT ATCATGGCAA
    95221 AAAAATTAAA TGAAGCTAAA GGTGCAAATC AATTCTCAGG TTCAGTTGGT GAAGTTCTTA
    95281 CAAGACATCA AAATGAATTA AATTCTATCA AAGACAACAG ATCATTAGTT GCTTTCTTAG
    95341 AAAGTTTAAA AGATGAAGTT AAAGGTGAAG AACCATCAGC TTATTTAACA AAATTAATAG
    95401 CTGAAGTAAA AAGAACACCT TCATTCAATA GAAATTTCCA ACATGTTTAC AACATCATTT
    95461 TAGCTGGTGA TGGACTTAGC TCAATCAACG AAGAAGTTGA AGAAGAAATC GAAGAAGAAG
    95521 ATTTAGATGA AGCAGTTATC CCAACAGAAG ATAAAGTTGA AACTTTAGTT GATGAAATCA
    95581 AAGCTGATAA AGAAGATGAT GTTGAAGAAG AAGATTTAGA TGCTGAAGAA ATTGATTTAG
    95641 ATGATGAAAC AGCTGAAGAA TTAGATGATG AAGAATTAGT TGATTTAGAT GATGAAGAAG
    95701 AAGTTCCAGC TGAAGAAACA ACAGAAGTTA TCCCAACAGA AGATGCTATT GAAACAGTAG
    95761 AAGATGCTGC TGAAGAATCA GAAGTTGTTG ATACAGATGA AGAAATGAAA GAATTAACAT
    95821 CAAAATTCGA AGAATTAGCT GCAGAAAAAG CTGTTGAAGT TCCAGCTGAA GATGTTGAAG
    95881 CTCCAGTTGA AGAAGAAGTT CCAGCTGAAG AAGAAGTTGC TGAAGAAACT TCAGAAGAAG
    95941 TTCCAGCTGA AGAAACTTCA GAAGAAGAAG AAGCTGTTGA AGAACCAGCT GAAGAATCTG
    96001 AAGAAGAAGT TTCAGAAGAA CCTGCTGAAG AAGTAGATCA AGATGAAGTA GATATTATGA
    96061 AATTCATAAA ATAATTTTAT AATACTATAA TAAATTAAAA TAGGCTCAAA AATTTGAGCC
    96121 TATTTTTTAA TCTGACATTT CTATAAATTC ATCATCTCTT TCGTGATACT TATTAAGTTC
    96181 TACTACATAA AGATAATAAC CATATGCTTT TAATACTTTT ACAATACGTT CTGCATCTTC
    96241 TTCTGTTTCA TAAAAAACAT AGTCATATAA ATTGTTTGTT TCACGATCGT ATATAACCCA
    96301 AACTTTTTTC ATATTATTAT CTCCCTTTAT TTTTTTATAA TATAAATTTT AATCAATATT
    96361 CCCAAGAAAA TCAACCAAAG ATTATTGATT TTTAAATAAA TTAAAATATT ATATTTCCCA
    96421 TGAAAGGATT ATTATTTTGA TATACTTTAC ATCAGATTTA CATTTTCATC ATAACAATAT
    96481 ATTAAATTTT GGTTCTAGAC CATATAATAA TATATCAGAT AATGATAATT CCCTTATTAA
    96541 AAATTGGAAT AATACTATAT CTAAAAATGA TAAAGTATAT ATACTTGGTG ATTTTAAATT
    96601 TAGTAATTTA GTTTCTGCAG AAGATATATT AATAAAATTA AATGGTGAAA AACATTTCAT
    96661 TTTGGGTAAT CATGATAATT CTTCTGAATT AATAAAATTG ATAGGAAAAG GTATCATAAA
    96721 AACATTAGAT ATATACAGAG AAGAATTAAT GTATATAGAT AATACAGAAA TTAGAGTTAT
    96781 TATGTCTCAT TACCCTATTC TAGAGTACAA TTATGCTTGG CAAGAAAATA CTTTACACTT
    96841 ATATGGGCAT GTTCACGAAA ATGGGAAACA TTATGATTTA TTATTTGAAA AGTTAGGTTT
    96901 TAAAGCATAT AATGTAGGTG TAGATTGTAA CAATTTCTTC CCTATATCTT TAAATGATAT
    96961 ATGGAATAAA ATGAAAAACA GAATACCAAA TAGGTTATTC CAAACACAAC CAGAAAAATT
    97021 ATTTGAGGGA GAGGAAAAAT GATTAACTAT GATATGATTT ACCCAAAATT AATAAAAATA
    97081 ATTTCAGGGC ACTATACATC CAATAATATA AGTGTTTGGG TTGAAGCAGA AGATGATGGT
    97141 TATTGTGAAC TACCAATTTC TAATAATTTT AAAGTGATAT TGAAATACTC TAAATTTATT
    97201 AATAGAAATG GATTAGAAAT GTTTACTAAA TCACATTATA ACATAGTAGC CACATTAAAA
    97261 TACTATGATA CCATAAATGA AATAATTTTA CCATTAAACC CTATTGATGC AATTAATGTA
    97321 TTAGATGATT ATATTAAAGG TATATGTAAT GGTATGCATA TAGAATTAAC TGGTGCTTGG
    97381 AGATATTATT TTGAAAATAG ATAACAGAAT TATAAAAGAT AATGGAGATG TTATATATAA
    97441 CACTCAATCT TTGATTGAGA TGTTATACAA TGATATTGAC ATTAATAATA CTTCTGTTAA
    97501 TATAGATAAT GATATCGAAT TATATAATAA AAAACATCTT GATTTATTAG AAGAGCCATT
    97561 ATCTTTTAAA AATAAAGATT ATGATCCAAA TAATTGGCAT TTCCCAGAAA AATATAAAAA
    97621 TCTTAATTTA AAAGAATATT TTTTAAATAA TTACCCATCT GCTAATAAAG ATAGAATACT
    97681 ATTAGAAATT GAAGAATTTA ATAATCATGG TGCTAATAAT ATTTTACGTT GGGCAATATA
    97741 TTTTAGTGAT TTATTAAAAG AACATGATGA ATGGGTGATT GGAGTAGGAA GAGGATCATC
    97801 ATGTGCATGT TATTTGTTAT ATCTTTTAGA TATAAATTTA GTTAACCCAT TAGATTATGA
    97861 TTTAAATATA AAAGAATTTT TAAAATAATT TATCTTCTTC TTAATTCCAA CCTAGACATC
    97921 TTGCTAGGAG ATTCAGTTAT AATTTCATTA TTATCTAACA TTTGTTCAGG GTATCTATCC
    97981 ATTTTACAAC AAATTTTAAA CATTTCATAA AATCTTATAG CTGTACCTAA ATCACAAGAA
    98041 AAATTACGTT CTTCTCTTCT AGCTGCATTT ATATAAATTA TTTTAAATTT ATCCATTTTT
    98101 ATTTTCCCTA TATAGATATT TATTTTTTAC TTGAAATGTT TAATTTTTTA TGTAAAATAA
    98161 TCTCCAAAAG AAGAGGTTTA CTATGAAAAT TAAATTTTTA TTAGATTCTG GAAAACACAA
    98221 AAATATACAA CCAATAATAA TTTTATTCAA TGATGATAAA ATTGATTTTA TTGAAACTTT
    98281 TCCAAAAGAA AATGATATAA TGATGGAAAG TAACACATCA AATTATTCTA AAAAAGGTAC
    98341 TTGGTGTATA TTTGAAATCC CAGATTCATT AGAGATATTC TTTGAAAACC TAAAAAATAA
    98401 TTTCAGATAT ATTTGGATTG AATTTTTATA TGAAAATTAT GGTAAACTAA ATTTTTCAAA
    98461 CCTAAAAGAA AATAAAGATA GAGAATATAT AATTAAATTT ATAGAGGAGA AATAATATGG
    98521 TAGTAGAAGG ATTAAGAGAA GAATCAGCTG AATCAAATGT ATGTGGTGGT TTCTACCCAA
    98581 CACCAAAGAA TTTATTTTCT GAAGAAGATA AAAAATGGTT TATAGAACGA AACCGTAAAT
    98641 TGGTTTGTGA TATAGTAAAA ATGCGCCCCT ATTATTTTAT TATATCTTCT GGAGAATATA
    98701 TGAACAATCA TATTTCACTT CTTGATGGTG TTGATAAAAA AGAAATAAAG AAATTTTCTA
    98761 AAAAGATTGA AAATATATAT AATGATGAAT ATCTTATTGA TGAATTAAAT GGTAAAATAG
    98821 ATTTTAATGA ATACATTAAT AAATCTTTAA ATGGTAAAAG ATATATCAAT GATATACTAA
    98881 AATTAATAAA ACACCCATCT ACTAAAAAAT ATCAAAAACC TAAACTATAT GAAAGATATG
    98941 AAAAAGTAAT TAAAACTATA TATCCAGATG CAACTAAAAA TGATATGGAA ATGTTTTTTA
    99001 GATTATTTTT TACATTGATT GTCATGCCAG TATTCCCTAA TACACATGGT AGCTATGGTA
    99061 GTGATTGGTT ACTTAATATT ATATTGAATA ACTATTTAAT GCTCCCATGT ATGGCTACTA
    99121 AAACATTTTA TAACAAATAT CTAGAACCAA AAAACTCTAA ACATGATTTA ATATTCATCA
    99181 ATCAAAATAA GAATATAGCT TGTATAGGTA TAGATACTTG GGCTTTCCAT AGATTAATTG
    99241 AAAGTAAAAC AGTTAATGAT TTCTTATTCA CCACACTTTC AGATGGTAGT TTAACTGTTA
    99301 AAGATTTTTC ATATATTAAA GAATTAGATT ATGTTAAAAG TATTTTAAAA AATGCTATTG
    99361 ATACCCACCA AAAAGGTATC AATATAATGT TTTATGGTAA ACCGGGGGTT GGTAAGACAG
    99421 AATTAGTTAA AACATTATCT AAAGAAGTTG GTGCTACTCT ATATAACGCA GATACCCGTT
    99481 ATAATGAAAG TAAAAAAGGA GCAGCCAATT CTAAATTAAG AGAAATTGAT TGTATTAATG
    99541 AAATAATACA TGAAAAAAAT CGCCCAATGA TAATATTAGA TGAAGCAGAA GATGTTTTCC
    99601 TTAATTCTGA TAGTGGTGAT GATATTTCAA AAGGTACTAT TAATCATATA TTAGAAAACA
    99661 CAAAATATCC TATTATATGG ACAACTAATA GTATGTGGAT TGATCCATCA TTTTTAAGAA
    99721 GATTTACATA TTGTATCTGT TTTGATGATA TCCCAAGATT TAAACAAAAA GAAATTATAG
    99781 AAAACATTGC TAAGAAAGAA GATATAAAAA TATCTGATGA TATTATCACA AATATGATAG
    99841 ACAATAAATT AAATTTTGGT AATGTAAAAA ATATTTTACA TACAGCAAAA TTAAATAATG
    99901 CTACTGAAGA AAATATTATC AATCATATAG AACAAACAGC TCGTAGTGTT GGAAATACAT
    99961 ATAAAGATTT CAAACATAAA GATGGTAATT ATTTTGACCC AAGATTAACT AATACTGATA
   100021 TTGACTTAAT TAGATTATCA GAAAAAATTA AATCTACGGG TAAAACTAAT TTTACTATTT
   100081 GTTCTTATGG TGCTCCGGGA ACTGGTAAAT CTGCATATGC AGAATACTTG GCAGAATTGT
   100141 TAAATATGCC ACTCATTAAA AAGAAAACAT CTGATTTACT TTCAATGTGG GTTGGTGGCA
   100201 CAGAACAAAA TATTGCTAAA GCTTTTAGAG AAGCAAAAGA TTCGAAAGCG ATATTGGTGT
   100261 TTGATGAAGC AGATTCTTTA TTACAAGATA GAAGAAATGC ACATAATAGT TGGGAAGTAA
   100321 CCCAAGTAAA TGAAATGTTA GTCCAAATGG AAAATCATCC ATATCCATTT ATTTGTACTA
   100381 CTAATCTATT TGATAAATTA GATCAAGCAT CACTTAGAAG ATTTACATTT AAGATTGGTT
   100441 ATAAGTACAT GACAGATACT CAAATAAAAT TAGCATTCAA ACATTTCTTC AATATTGATG
   100501 CTCCCGTAGA TAATTTCCAT TTAAGTACTT GTACTGCTGG TGATTTTATG AATATTAAAA
   100561 AACAAGTAGA ATTTTTAGGC ACTAACAGTT ATAACGATAT TATTGAAATG TTGAAAAAAG
   100621 AACAAGAAAA TAAAAATGAT GATAAACCAA ATAATAAAAT GGGTTTTTGT TAAAAATGAA
   100681 GATAAAACTT AAAAATACTA ATCATGATTC TTTAGTAAAT TACGGAACTT TGATAGTTAA
   100741 TGTAACCCAT AAAATTGAAG TTACAGATAA CTTCCTTATA GAAAGATATC TATACAATTT
   100801 TTATCCTTTA GTTATAAAAA TTATTATTGA TCCTTACTGG GGGAAAAGAG AAGAAGTTAT
   100861 CAAAGATATT CAAAGAATAG TAGATGATTA TAATGAAGAT GTATGGTTAA TTCCACTAAA
   100921 AAACACTCTT TCTAAAGATT TTATTGGAAA AGGTCGTATA TTTTTTGCAG CTAATACAAA
   100981 TTATCGTGAA GAATTTTCAT TTTGCCCTGG TTTCAATACA GAAACGGGAG ATACTTTTGA
   101041 CACTGTTTAC CAAAAACATA TATGCAAAAT AATTATTCAA GATAATTTTA TGGGAAAAAT
   101101 TAAAAAATTT TTATCAAAAT TTAATATATT TAACCTTTTC CGTTGATTTG TTTAAAAAAA
   101161 TACATTATAA TGTGTATATG TTTTAAGAAA TTAGAACATA ATATTAACTA AAAAATGAAA
   101221 GGTATATTCA TGAATACAAG AAAAACTAAA ATCGTAACAA ACAAAGGTAA ATACACAGTT
   101281 TATGCAAATG CTGATGTTAT TAAGAATATC AAAGATTCAG GTTATACAAT CTGTGTTGGT
   101341 AATTCTGGTA AGTCAGTAGG TGTATATGCA GGTAATACTT ATATGGGAAC ACTTGCATCA
   101401 TTTGTTTGTG GTGATTCTAG AGTATCATAT AAAGATGGTG ATTCTTTGAA TGTTTCACGT
   101461 TCAAATATTA AGTGCTAATC TTTAATATAC GAAAATAGTT AAAAATAGGT TCGATTTAAA
   101521 TCGAACCTAT TTTTTATAAA TATTCCATAT AATAAAGGAT CCTATAAAAT GAAATACGAA
   101581 ATTATTTTTA AATCTGGTAA GGTTAAAAAC GTTATATCAA AAGATGCAAA CAAAATTAAA
   101641 AATTATATTA CTGAATCATT TAATAAAATT CAATCTGTAA AAAGGTTGAA TGAAGGTAAG
   101701 GGTTCACAAA AAATAAAAGA TTTGTTAAAT GATCTTTGCC ATGAATTGGA TCAAAGATTA
   101761 CAATTTAAAC AATATGATAT AGAATACAGT AATGATGGAA ATTATTATAT AGCTTATGTC
   101821 ACAAACACTG ATACACCTAT TGAAAATTGT ATTAAAATTT TCAATAAAGT TATGAATGAT
   101881 TGGAGAGGTA ATTTGGGAAA ATTACCTAGA ACTATAAATT GTAAAGTATA TTTTGCTTCA
   101941 AGAGATTATA ACTATGGGAG ACCAGAAAGA GTATGGGATA TAGAAAAATG TATGAAAGAT
   102001 TCTGATATGT ATAACATAGC ATTTCAAATT AGTAACGATG ATGATACTAA TTATATAACA
   102061 TATTATAATT CACAGATCCC TGAAAGAAAA GCAGAAGGTA TGTATTCTAT AGTATCTATA
   102121 GATGAATTAG GTGGTAAAAA TTATATAATC AAATCAGCTG GTGGTTATTC AACTACTGAT
   102181 GATATATTTG ATGATTGGGA TAAAATATAT AAAACAATTG ATAAAAAGAG AGCCAAAGAA
   102241 GAAGTTGAAA AAATTATTAA ATTTATCAAA AATTATGAAG ATGAAGATTT TGAACCAGAT
   102301 ATTCGTATAG TAAAAACACC CGCTAAAAAA TAATTTTTAA TCCATAATAA ATTAGAAATA
   102361 GGTTCGAAAT AAATCGAACC TATTTTTTTT ATAACCAAAA AGTGTTATAT TATTTTAGCT
   102421 TTCTACCAGC TGTTAATACT GATGTAGCTA AAATATCTTG TGAGTGAATA CTTTCTTGAT
   102481 TATTAACAAC TATACAATAA TCATTAATTG TTTTATCAAG TTCTTTATCA AGTACAGATG
   102541 CAACATCTCT TGCTATATCT TCAACAAATT TTGGTCCTGT ACCTTCAACT TTATTGAATT
   102601 TCTTTTCATC ATCGAAATAA CCACCTACAT AAGAACATTC AGTAACCATC TTTTCATCTG
   102661 GTCTTTTTAA TACTGAGAAT GTTGGACATG ATGATGATTT TTCAATAACC ATATGTTTAA
   102721 TATCTTCAAT CCATAAAATA TTTGATTTAT CTTTTGATAA TTCAACTTTT ACAGCGATTT
   102781 CTGATCTTTG GTTATGAGCA CCAAAACCAG CCATTTTAAC TTTTTCTTTC AATGATTCTG
   102841 GTAATGATTC AATAACAGCC ATTTCTTCAT CAGTTACATT GTTAACCAAT AATGACATAG
   102901 TTTTTGAACA TGGACATAAA CTCATTTCAC AAGATTTTAC AGTTAAAAAT GTCTTATATT
   102961 CACCATCTCG GAATTGTGAT TCAATTACGA TATCAAATGG TTGTTGTGAA TATTCTTGTG
   103021 TCATTGGGGC TTTCCAATCA ATAACCATTG TTGCCTTTGC TTTAATATAA ACATCTGGAG
   103081 AACCATGTGC TTCTACTAAT TCAGTAACAA ATCTTTCCAA ATCCCTAAAT CCATTATTTG
   103141 ATGATTCTTC ACTCAATACT TTATTAATAG TTCTAGAAAT TCTGGACATA TTAATACCTT
   103201 TTGTGTTAGC ATCTAATGAA CAATAACTTG AAATAGATGC TGTTACAGTT TGTACTGAAC
   103261 CATCTTTCAT TTGGATTGGT AGTTTAGAAA TAATATTTCT TACACCAACT TTTTCGATAC
   103321 CTTTTTTGTA AAATCCTGTT GTGGATTTTT GCATATCAGG TAATTTATCA CTAGTAATTA
   103381 TTCCACTCAT AATTAAGCCT TTCTCTTTAA GTTATAATCT TTTTGTTATT CTACCTTTAG
   103441 TTAAATCATA CGGTGTCATT TCAACTACTA CACTATCTCC TGGTGCAACC CATATCTTGA
   103501 ATTTTCTCAT TTTACCAGAA GCCTGTGCTA ATATTTCAAT ACCGTTTTCA AGTTCAACTT
   103561 TAAACATAGC ATTAGGGAGT TTTTCTTTAA CTTTCCCATT GAATTCCATT AATTCTTCTT
   103621 TATCACTCAA CTATTCTTCT CCATTTTCTT TATGACCAAT AAAATCTTCA ATACTTAAAG
   103681 ATCCTTGATC TAATAATATA ATTTGTTCAG GTGTTAATTC TAACATTTTG CCTTCTTTCT
   103741 TCTTACTTAT TCTTTTTAAT AACTAATTGA TAAACTTGAA CACCCCAACC AGCACTTTTA
   103801 TAGCAAGTGG ATAGATTACC ATACAGCTCG TAACCATTAT CTAAATACTT TTGTAATGCT
   103861 CCTTCAAAAT CATTTTCGTT ACAGTGAATA AGTTTTACTT CTTGTAATGG TTTTTTAACA
   103921 TCTTCTATTA CATGAATCGG GTTTAAATTC TCTATTATAT ATTGTGGAAC ATAAAATATG
   103981 TCTTCTAAAT CTTTTTTGTA CCCAAATGGT TTGAAATTTT TTAATATATA AACTTTTCCA
   104041 CCTGCATGAT AAGCCCAACC AAATACTATC TCAAATTGTT GTCCAATAAT TTGGCAATAA
   104101 AAACTATTAT CCTCTTTCAT CATAATAGGT AATTGTTTAC AAGGAATCTC AATAGCATCA
   104161 GTTTCTGGGA CATAATATCT ATGCTTACAG TGAATTTCAT CTGTTTCAGG AGCTACTAGG
   104221 CACTTATTAA AAACATCTTT TGCTACTAAG TAATATTTCA GATTGAAAAC ATCAAACATA
   104281 ACAGTTTCTT TTTCAGAGAA ACTTTCATCA AAGACATATA ATTCTAACAT TTTATCTTTC
   104341 CTTTTGATGA GAACTCAAAG ACAAAGGTTT ACCTTGCCTT TTTTGTTCCA TAATTTTTAA
   104401 CATATGGTAA ATTTTTTGTT CAACGATTTT ATCAATATCA CTTTGTTTTA TGTTATACAT
   104461 AACTTGAAGA TCTTCTAACA TTAATGTTAC ATCAGCAATT TCTTCAGTTA TTTGTTGAAT
   104521 ATTATCTTTA CCTCTAAGAG TATTCTTAAG AAGTTCTTTT GTTAATTCAG ACATTTCTTC
   104581 AATAGCTATT CCTGCTTGAA AAGTAGGGTT TGTGGTTTCA ATAGCTATTT TGTATGCATT
   104641 ATCTCTATCA ACTCTTTTCA TATAAATTAT CTTTCTTTTT CTTTATTAAT GAATTTATTA
   104701 ATTACTTTAT CTTGTTTTTT GAAAATTTCC AATAATTCAT CAGCCATTTC TTCTCTTGGT
   104761 GTTTCAGCTA CTTTTTGACT AAAAGCATTA TATATTTCAA ATTTTCCATC TTCTGTTTTA
   104821 TATTTTTTAT ATTCTGACAT TACTTACACC TCTTTTTATT ATATAAATTC CTTATCAATA
   104881 ATTGAAAAAT ACCCATGTTC ACATAAATCA GCAAATATTG GTTTGTTTAA TTTATATTTT
   104941 TCAATCAATT CTTTAACATT GCATTTTTCT ATATAATCAG CAATAAGTTT ATTTTTTGAA
   105001 TCATATACTG CAATATTAAT ATCATTCCGA CCAATACAAC AACCTATACA TACACGAATA
   105061 TCTGTATTTA ATTTTTTAGA ATATTTTAAT GCTACTTCTC GAGCATACAT ATTTAAGGTT
   105121 AAATCAGCTT TTGTTCCATC TTTTGTAGCC ATTGAACCAC CACCTATAAC ACAATCACCA
   105181 CCATACATAT CGACTGCTAA TTTTCTTCCT GTTGTTCCAC AATCTCCAAA TGAAGAATGT
   105241 TGAATATAAG AACCCGTACC ATTAATGATA ATTTCACAAT CATTAGATAA AGTTGCACCA
   105301 ATTGTATTAA GAATACGTTT AACTTTTAAT TCTATAATAT CACACCATAA CATATTTTTT
   105361 GTCGGAATAG CAACAACAAC TTTTTCAACA TTATGGCATA TATTTGTTGT GATTTGTGTT
   105421 TTAATATCTA AGCCAAACAT GTTTGTTAAT TCACGATTAC ACGAATCTAA TAACCAATTA
   105481 TATAGTTCTG TGCATAATAT TTTTGCATAG TAATATTCTG CACCCATAAA ACCAGTGGAT
   105541 TTATCATTTG AAGCATATCC CCAGAATTGG CCTTGGTCAC CCCAACCTTG GTTTTTATCT
   105601 TCATCAACAC CAATAGCAAT ATCATGGCTT TGTTTAGAAA TATGTGTTGC AACTTTTACT
   105661 TTGGAAGCAT CAAGACAATT GTTTTTACCC CACTTTTTTG CATACTCATG AGTATAACCA
   105721 ATTTTTTCTA TAGCTTCTTT AACCCACTTT TTGTATTTCA ACTTTTTAGC ATTAGTAGTT
   105781 ATTTCACCAC CTAATGTCAC ATAGTTGTCT TTTACCTGAA CTTCTAAGCC ATATCTTGTT
   105841 TTAGGATCTT GTTCTATAAG TCTATCTAAA ATATATTCAC TAATATAATC AGCTGTTTTA
   105901 TCTGGATGCC CCAATGATAC ATATTCACTA ACTTTCATTA CTCATTCTCC TTTATAATTT
   105961 CTTTCATAAT CTTTCTTACT TTTCTCTCAC TAATAGTTGC ATTATAATAC ACTGGTCGGC
   106021 AATATTCATC AATACCATTT GGTACTTTTA CTTTAATACT TCTTAGATGT AATATTTTCT
   106081 TTATCTTATA AAACAACTTT CGAAACATAT TATACCCCTT TATAATAAAC TTCTCTAAAC
   106141 ATAAGTTATT GATTTTACTT TATTATCACC AATTTCTAAT AACATTTGTT CTACAGATGC
   106201 AGCTGAAACG ATATTATACC TTGCATATTC ATCTTCACCT TTAATAGCAC CATTTACATA
   106261 TATAAAACCA CGATTTTGTA ATGGTACTAT AGCTACTTTA TGATAATGCC CTATCAAAAT
   106321 ATTATCAAAA CTACCACATA CATTTTCATT AAACCCTAGA CTATAAAGAT CATCTAATAA
   106381 TGCTGATAAT TTAGGGGCTG TTGAACAGAA TGTGCTAAAT GGTAATGTAT TAATACCCGA
   106441 TGAACCACCT CTAAATATAT CCCCATGAGT TTCTAGGAAT TTTACTCCTT GAATATTTCT
   106501 GATATACCAA GATGAATCTG GAACATTAAC CCCAATATCT TTGTATCCTT TCATATACCC
   106561 TTGAATAATT TTACCTAATA ACCATTCAAA ATTATCATGT ACTTTTTCTT TATTATATGG
   106621 TTTACCGGGT CTTGTTCTTG GATGATTACC AATCATAATA TCAACTGTTA ATTTTTCTTT
   106681 ACCAGGAATA TTATTATAAA GTTCTATTAA ACAACCAGTT AATAACTGAG CACAATCAAT
   106741 AATACTTTCA GTTGTTAACA TATCATTTGT TCTTTGGAGT TCATCGTGGA TATCACCAGA
   106801 AATCATATCT CCATTAACCA AAACATGAAC TTTATTATAA TTACCCTCTT TAACTTTCTG
   106861 GATAACTCTA CTAAAAGTAT CTTTAATCCT TTGAGTACCA ATTTCAGTAT TATAAACAAC
   106921 TTGATTATCA AATTTAACAA CTTCACCCAA ATGGGCATCA CTTAAATGTA GTAATAAAGT
   106981 TGATTTATTA TATTCTGATT TTTTAGATTG TTGTTTCTTT TCTAATTTGA TAGGAGTAAA
[truncated: 218,618 more chars]
