# Supplementary material for: Clades of huge phages from across Earth’s ecosystems
Source: Nature. 2020 Feb 12;578(7795):425–31. doi: 10.1038/s41586-020-2007-4 (PMC7162821; doi:10.1038/s41586-020-2007-4)
Supplement: Supplementary file 6 — Genbank files for all genome. [file 41586_2020_2007_MOESM6_ESM.zip › genbank_genomes_SD-4/SP_PHAGE_46_14.gbk]

LOCUS       Salt_Pond_R2_restored_H2O_MG_scaffold_2_prodigal-single     284351 bp    DNA     linear   BCT NOV-13-2019
DEFINITION  Salt_Pond_R2_restored_H2O_MG_scaffold_2_prodigal-single, contig.
ACCESSION   Salt_Pond_R2_restored_H2O_MG_scaffold_2_prodigal-single
VERSION     Salt_Pond_R2_restored_H2O_MG_scaffold_2_prodigal-single.1  GI:
KEYWORDS    .
SOURCE      SP_PHAGE_46_14
  ORGANISM  SP_PHAGE_46_14
            .
COMMENT     Data sourced from ggkbase. For additional details see
            http://ggkbase.berkeley.edu/organisms/404982
FEATURES             Location/Qualifiers
     source          1..284351
                     /organism="SP_PHAGE_46_14"
                     /mol_type="genomic DNA"
     gene            <3..119
                     /locus_tag="Salt_Pond_R2_restored_H2O_MG_scaffold_2_prodig
                     al-single_1"
     CDS             <3..119
                     /product="hypothetical protein"
                     /codon_start=1
                     /transl_table=11
                     /translation="YLIVYFRTDEHATLFKMAFGGEYYKDPYRWWRIPQRSI*"
     gene            137..340
                     /locus_tag="Salt_Pond_R2_restored_H2O_MG_scaffold_2_prodig
                     al-single_2"
     CDS             137..340
                     /product="hypothetical protein"
                     /codon_start=1
                     /transl_table=11
                     /translation="MGDFEYRLRIKTSAYGGQKALDAWCARHDTSLMRDLWEPEILFT
                     SIEDLTMFKLEFGGEHVDTLREG*"
     gene            318..749
                     /locus_tag="Salt_Pond_R2_restored_H2O_MG_scaffold_2_prodig
                     al-single_3"
     CDS             318..749
                     /product="Uncharacterized protein n=1 Tax=Clostridium
                     asparagiforme DSM 15981 RepID=C0D1M9_9CLOT"
                     /codon_start=1
                     /transl_table=11
                     /translation="LIHYVKGDVTDAQEQVIAHGVNCTGHFGSGVAGAIKRKHPYVRE
                     QYLSLNQHVLGTCQFVEYDGRIWVNAHTQQDKGYDGRQYADLNAVAYCLVEIDQYMNE
                     NNLHTIAMPKIGCGLGGLEWEHVKILVDGLLEDYEVYVYEL*"
                     /db_xref="UniRef100_C0D1M9"
                     /db_xref="A0A0F9G7N4_9ZZZZ"
                     /db_xref="scn:Solca_2491"
                     /db_xref="C0D1M9_9CLOT"
     gene            751..1350
                     /locus_tag="Salt_Pond_R2_restored_H2O_MG_scaffold_2_prodig
                     al-single_4"
     CDS             751..1350
                     /product="alternative oxidase 1 n=1 Tax=Thioalkalivibrio
                     sp. HL-Eb18 RepID=UPI000374649C"
                     /codon_start=1
                     /transl_table=11
                     /translation="MEHSKPENFGDRLALFLTMILRWFADTFFARRYGHRAVVLETVA
                     GVPGMVAGMLQHFKSLRRMRDDDGWIKTLLDEAENERMHLMIFIKVAQPNWFERGLII
                     IAQGMFFWFYGLLYLVWPRVAHRMVGYFEEQAVISYTNYLEMIDAGEVENIPAPDIAI
                     EYYDLSPDATLRDVVIQVREDEAGHRDVNHDFADKLGGK*"
                     /db_xref="UniRef100_UPI000374649C"
                     /db_xref="tkm:TK90_1660"
                     /db_xref="D3SAV0_THISK"
                     /db_xref="UPI000374649C"
     gene            1350..1607
                     /locus_tag="Salt_Pond_R2_restored_H2O_MG_scaffold_2_prodig
                     al-single_5"
     CDS             1350..1607
                     /product="Glutaredoxin, GrxC n=1 Tax=Novosphingobium
                     aromaticivorans (strain DSM 12444) RepID=Q2G6S1_NOVAD"
                     /codon_start=1
                     /transl_table=11
                     /translation="MRAIVWSKNGCPYCDRAKELLDGSEIKYEERNLSAGEWTKAQLL
                     EDVPDARTVPQIFLDGKYIGGYRELCQYYEDHDMFRGNPAV*"
                     /db_xref="UniRef100_Q2G6S1"
                     /db_xref="nar:Saro_2013"
                     /db_xref="A0A0B8ZQI3_9SPHN"
                     /db_xref="Q2G6S1_NOVAD"
     gene            1616..1948
                     /locus_tag="Salt_Pond_R2_restored_H2O_MG_scaffold_2_prodig
                     al-single_6"
     CDS             1616..1948
                     /product="hypothetical protein"
                     /codon_start=1
                     /transl_table=11
                     /translation="MLQNTRKKNDIVTVKLVSGEEVIGYYDSENANSITIRKPLVPVP
                     ASESSMVLAPFIMSGEQSVGGNLTVELNKQTVVTVLTTNEQFTKEYQRLVSGLDFNTQ
                     APPGLITT*"
     gene            1969..3078
                     /locus_tag="Salt_Pond_R2_restored_H2O_MG_scaffold_2_prodig
                     al-single_7"
     CDS             1969..3078
                     /product="Uncharacterized protein n=1 Tax=Truepera
                     radiovictrix (strain DSM 17093 / CIP 108686 / LMG 22925 /
                     RQ-24) RepID=D7CU25_TRURR"
                     /codon_start=1
                     /transl_table=11
                     /translation="MPAVHRDTDRRNCDATTTVVGNGTVFVNNLLCAVKDDTNTHIKG
                     ELLADVNPGTIFVEGKLMVLVGSNAKPDLLHINPKAEQGSGDVFAGGGGGAGGSSGAG
                     AGFRGSGPAADEDDPRDPTDDEEDTGDEEDTDDEDSGGEDGDGEGEDGEGEDGEDGEE
                     PTPEPDPEPEPTPEPTPPGEVPPEVEPRIDRVARTESERAQIERAVAEANAETGLEWV
                     PVRDNQTGEVFLTTNDFVRDSNGEYIRASGNIARQIAADNGSQLPTRASQINSIHAAA
                     NIRNPMVPAGVPGDVPYATLVERSNRTLNGFNINPGPGDLASGHFKVVGQRGEIYHGI
                     RPGSPNSTWQRSFSRQHGQDYRDYSQGVRLIRPVN*"
                     /db_xref="UniRef100_D7CU25"
                     /db_xref="A0A068RLT8_9FUNG"
                     /db_xref="tra:Trad_0789"
                     /db_xref="D7CU25_TRURR"
     gene            3089..5188
                     /locus_tag="Salt_Pond_R2_restored_H2O_MG_scaffold_2_prodig
                     al-single_8"
     CDS             3089..5188
                     /product="hypothetical protein"
                     /codon_start=1
                     /transl_table=11
                     /translation="MNLRVDRGTRAVNSPSNGLNISMDFNAAPGGGARGTEVIIPDNA
                     SPAVRAAAADYNARVVAFAAANGISNYPNRGVKTRSQNGRGVRNTVHTEPFFNDDLRM
                     SEAIRNNPGQFAAIYEESFGGIDATLIPPHGVGRDRGASSSVFGDETSFGELMVDQIN
                     GGSTADGSGLGDIPSDPAAEGDDFTDFDGESLDQESYLDTQNAADPDLEGSPADIQRF
                     VIPAAIENTLKEIICGLAGGGGLKLPNKQICINHAINALLGQITGIASQALQGAIGAL
                     AGAFQNFMSHLNLDAVLGRINGVLGQISNLANMINFCSAPVDPIQIPNVLQNAMGSFL
                     GKGMEIMNKIGNIPAPNIGGCTDGGFNPGLFDGGVLKTIGDNLDDLSLVEDIVIADIE
                     EIITDIDDLIIDETNVPTEYNSGGSDFLDGDRPVWDGVSVMFNAREEGIAGATRNGSA
                     LWSAYQQLGSYQVKDLDGNVYNNIFELFVDNDLLRLLRRTPNPVTDIVEKEPILNYCG
                     DIIGYRDIVTQRAPQRSQGTRPPTESNQPGFNAGGLSTNPLTASINELADAAAEAVAE
                     ASGSTDSSAGIGAGSGVDGTVTTTDNDLVEVLFNDGRLTPPTDKAWFFTITAMASRTN
                     APATVAIRQEGIADNNGGNITISGLASGKTRFGGSDVTSNYDLIVENFDNQVRVRVQG
                     EVGHDVSWRIRYQFIEA*"
     gene            5268..5588
                     /locus_tag="Salt_Pond_R2_restored_H2O_MG_scaffold_2_prodig
                     al-single_9"
     CDS             5268..5588
                     /product="hypothetical protein"
                     /codon_start=1
                     /transl_table=11
                     /translation="MRSKICDDGKARILAKVVVPMGVHEITTFALANPQFAGQDGQAA
                     HSEAMNQFENLNKRQLFNVAKDSVALRGDSLDIALEVIDGMWSPKQIARARDHVERLF
                     PEVD*"
     gene            5588..5833
                     /locus_tag="Salt_Pond_R2_restored_H2O_MG_scaffold_2_prodig
                     al-single_10"
     CDS             5588..5833
                     /product="hypothetical protein"
                     /codon_start=1
                     /transl_table=11
                     /translation="MPRYHVNNFPPGTYVEHVNREWVGTVKRITVNPSGEPILVVDIA
                     YLVEGEYVVEDTVRIHPMHVQRLDETTTVRTDQDEDD*"
     gene            5820..6032
                     /locus_tag="Salt_Pond_R2_restored_H2O_MG_scaffold_2_prodig
                     al-single_11"
     CDS             5820..6032
                     /product="hypothetical protein"
                     /codon_start=1
                     /transl_table=11
                     /translation="MKTTEDMVNEPSMSDILVPLGCFLAWATEEGAFYGGYSGEEALT
                     ALQQLLGWDDEKMAHFVSIFVQDEEL*"
     gene            6029..6361
                     /locus_tag="Salt_Pond_R2_restored_H2O_MG_scaffold_2_prodig
                     al-single_12"
     CDS             6029..6361
                     /product="Uncharacterized protein n=1 Tax=Enterobacteria
                     phage vB_KleM-RaK2 RepID=H6X4W1_9CAUD"
                     /codon_start=1
                     /transl_table=11
                     /translation="MSRYSLFIDDERFPPRNDGRDWKIARDWEDVMMCLRIHGMPGYI
                     SFDHDLGDHTHTGYDIAKFLVDLDLNNDGDFDLPADFAFYVHSQNPVGAENIQRYLDN
                     YLRIRNAE*"
                     /db_xref="UniRef100_H6X4W1"
                     /db_xref="H6X4W1_9CAUD"
                     /db_xref="sku:Sulku_1723"
     gene            6351..6833
                     /locus_tag="Salt_Pond_R2_restored_H2O_MG_scaffold_2_prodig
                     al-single_13"
     CDS             6351..6833
                     /product="hypothetical protein"
                     /codon_start=1
                     /transl_table=11
                     /translation="MLSEYAAILSDWYVGVLLAIGAGSQIPLLPLLLVPTVLFVFLLT
                     MSMMLPQWVGNFMGYDHPHQVLAMWIIMPVSLVLAIGSLISAGIMGIIGIVKYEDNFR
                     ECVQTSHMAIVTELDETYDIYSLFCRDRAHVDDEWGEFTVVNTQLSPFIGEQEVSELP
                     *"
     gene            6895..7437
                     /locus_tag="Salt_Pond_R2_restored_H2O_MG_scaffold_2_prodig
                     al-single_14"
     CDS             6895..7437
                     /product="Uncharacterized protein n=1 Tax=Maritimibacter
                     alkaliphilus HTCC2654 RepID=A3VAB5_9RHOB"
                     /codon_start=1
                     /transl_table=11
                     /translation="MKYIAGMAAQIALITGVALAGKAEPLRVTITPAIIEFPELDVAE
                     HHCMTEAIYWEARNQEISGKIAVGNVILNRVASDRFPDTICGVVHQGPMDGSPISLHR
                     CQFSYYCDGRSDAPPTENILEIQAWDFANIIAEALMYGEVDDITLGSTYYHADYVSPW
                     WVEHYDEVIQVDSHIFYVHN*"
                     /db_xref="UniRef100_A3VAB5"
                     /db_xref="A0A0D1ENF2_9RHOB"
                     /db_xref="magq:MGMAQ_2394"
                     /db_xref="A3VAB5_9RHOB"
     gene            7529..7831
                     /locus_tag="Salt_Pond_R2_restored_H2O_MG_scaffold_2_prodig
                     al-single_15"
     CDS             7529..7831
                     /product="hypothetical protein"
                     /codon_start=1
                     /transl_table=11
                     /translation="MYEYTCRMIRIINGNTVEADIDLGFGISIKMNIKLYGVSASEEA
                     KADLIRILPRSFICRTMYTKRGKTGRVLGYAYVEDETGDLININDVMIAQGHALTE*"
     gene            7828..9336
                     /locus_tag="Salt_Pond_R2_restored_H2O_MG_scaffold_2_prodig
                     al-single_16"
     CDS             7828..9336
                     /product="Uncharacterized protein n=1 Tax=Bradyrhizobium
                     sp. STM 3843 RepID=H0U061_9BRAD"
                     /codon_start=1
                     /transl_table=11
                     /translation="MRFAFGIWTMIVALTVSAVAAYYSIVGLTAIFAAAVIPVIIMGA
                     TLEVAKVTAAIWLHSFWDEGAFLTKVYLTSAVVILMFITSMGIFGFLSKAHIEQGAGV
                     AELGAQIERIDEQIARQEQNIDRALANIDSFDERVDDADVEIQARIDAQERIIADIRT
                     ALERDIAVQNQVIDQELGTGSPFEAELAAIEERRAQLNTLLQGGDVSALQAFVGAPVD
                     GVRGPNTNAAIAAFEANLNEQRTALLATIQAQRSADNPAVDRARERISELQAAANAEI
                     ARAQSAIEAFRQQLVSVTTADNSGAIAEQEAAITVANSEIDTLVEQKFELEGQLRVIE
                     VEVGPVRYIAELVYGDTSEDLLEQAVRWVIIIIVLVFDPLAIVLVLAGISLLHRKDTL
                     DKPAPDVHNENTESEEPPDGARQEGEVTPTKRTQWRTPAPQNEPVLEEPAADDLSESG
                     GPTTDQTTDDQAPVETEPKPDREQAREDDSKRTKSIMRLTRPSPPNGSPNDK*"
                     /db_xref="UniRef100_H0U061"
                     /db_xref="H0U061_9BRAD"
                     /db_xref="aol:S58_69200"
     gene            9326..9760
                     /locus_tag="Salt_Pond_R2_restored_H2O_MG_scaffold_2_prodig
                     al-single_17"
     CDS             9326..9760
                     /product="hypothetical protein"
                     /codon_start=1
                     /transl_table=11
                     /translation="MTNKNTVTVVTPPDLHINVLGPIVLLLGVDLAGSKSYTEIYERL
                     FTEVEINFFVSEQGFDYGQTAWYRAAAGMASSVFINVEDATREEIYLATQIDKQGEAM
                     VFWISETMKSSTMISMLNSYQTRIFQSLDEVEKFLVDGYKES*"
     gene            9804..10337
                     /locus_tag="Salt_Pond_R2_restored_H2O_MG_scaffold_2_prodig
                     al-single_18"
     CDS             9804..10337
                     /product="Translation initiation factor IF-3 n=1 Tax
                     =Mesorhizobium sp. (strain BNC1) RepID=Q11KK4_MESSB"
                     /codon_start=1
                     /transl_table=11
                     /translation="MKKQQTRILANRDIRHKSVRVVTDEGSTILHTEAAIRQAESDGL
                     DLVLINDKADPPVCKILELNKYRYEQQRKEKDAARAQRESRMTIKEVQFKPNIDVHDF
                     ETKCKKIFKFISKGNRVKLLVQFRGRERQHADLGYDIIDRVLESVDGVELDGKPQFSG
                     NRITVLLKGTQDGSKES*"
                     /db_xref="UniRef100_Q11KK4"
                     /db_xref="mes:Meso_0671"
                     /db_xref="Q11KK4_CHESB"
                     /db_xref="Q11KK4_MESSB"
     gene            10318..10557
                     /locus_tag="Salt_Pond_R2_restored_H2O_MG_scaffold_2_prodig
                     al-single_19"
     CDS             10318..10557
                     /product="30S ribosomal protein S21 n=1 Tax=Oceanibaculum
                     indicum P24 RepID=K2J5H8_9PROT"
                     /codon_start=1
                     /transl_table=11
                     /translation="MVRKNPNQKSEGPRGTYTEVRDNNVNQAMRRLKKIMQNEGVFKE
                     LRDRRYYEKPSMKRKKAKAAARKRHLKELARRDEW*"
                     /db_xref="UniRef100_K2J5H8"
                     /db_xref="K2J5H8_9PROT"
                     /db_xref="rec:RHECIAT_CH0003876"
     gene            10624..11073
                     /locus_tag="Salt_Pond_R2_restored_H2O_MG_scaffold_2_prodig
                     al-single_20"
     CDS             10624..11073
                     /product="heat-shock protein n=1 Tax=Fodinicurvata
                     sediminis RepID=UPI0003B413D1"
                     /codon_start=1
                     /transl_table=11
                     /translation="MNKTINTLTLPTFLNERGVGFDGMFDLFEDAVGYTANGGYPPYN
                     LVKHGDDNYAIEVAVAGFILDDLEITQNGKKLTISANKLEKVGDSSDDPVYLHRGISS
                     RSWNRDFVLAEHVVVTGASLENGILTVTLHRELPEEMKPRTIAIESK*"
                     /db_xref="UniRef100_UPI0003B413D1"
                     /db_xref="X6DPA1_9RHIZ"
                     /db_xref="mop:Mesop_6490"
                     /db_xref="UPI0003B413D1"
     gene            11136..11435
                     /locus_tag="Salt_Pond_R2_restored_H2O_MG_scaffold_2_prodig
                     al-single_21"
     CDS             11136..11435
                     /product="Uncharacterized protein n=1 Tax=Clostridium sp.
                     7_2_43FAA RepID=V9HEU9_9CLOT"
                     /codon_start=1
                     /transl_table=11
                     /translation="MSTDVETIEREEVKLKRPKKWAVILHNDDITPMDFVIELLHYVF
                     KMDLSEAAQLMIKVHTEGQGVAGVYPYEIAEQKFTEANAMVRLSNMPLKITLEEE*"
                     /db_xref="UniRef100_V9HEU9"
                     /db_xref="V9HEU9_9CLOT"
                     /db_xref="csr:Cspa_c16390"
     gene            11457..12704
                     /locus_tag="Salt_Pond_R2_restored_H2O_MG_scaffold_2_prodig
                     al-single_22"
     CDS             11457..12704
                     /product="hypothetical protein"
                     /codon_start=1
                     /transl_table=11
                     /translation="MRARELFIESRQEKNELADLVRKSENTGLLAKLLNFLYKKAQAE
                     TPDEEPTVNEDMSGNVKAQVLDMLDKLDDNSPEWAKIIDVLRKDEITALCVQLIQNKM
                     GSVNGHFDKKLRDMVMRAKYPFEEKEEFLEKVISDGYFDGSDLFSNTQGNIYNAIDDG
                     IARDLAMQMSRQFRGEMGYGPDQGPGEIMMVLLGKNIGLASKGDLKVGNQTVEVKATS
                     RGKKGFSGGRLYSTTGYGTSSTIKRDLYQALLSVGIPEQELLKYGMPSKEAAREAGIQ
                     VVRGGLNLNISGLTNLGELFKDNNISQEQARGVIKVIINGLYTKLPAGMEKPLLAIVK
                     SDGTIDAAEFLIEMTKLAHTYYKGLAGHDALMIFNTDSGNYAMMQSGDDVGKMLKSGV
                     ISLTSHIDLDDDRGKGSSQVIIK*"
     gene            12829..12963
                     /locus_tag="Salt_Pond_R2_restored_H2O_MG_scaffold_2_prodig
                     al-single_23"
     CDS             12829..12963
                     /product="hypothetical protein"
                     /codon_start=1
                     /transl_table=11
                     /translation="MAFFRSLFNPNRARREDIARYVDIEYRGADRDAAYERMLKEAGL
                     *"
     gene            13133..13678
                     /locus_tag="Salt_Pond_R2_restored_H2O_MG_scaffold_2_prodig
                     al-single_24"
     CDS             13133..13678
                     /product="UPF0301 protein Dshi_3083 n=1 Tax
                     =Dinoroseobacter shibae (strain DFL 12) RepID=A8LL67_DINSH"
                     /codon_start=1
                     /transl_table=11
                     /translation="MPNSFDQKILIASPKTSGMFRHTVVYIHANDETGSAGAILNVRM
                     DQTMAQNWAEEMNWQYPENIHVGGPVERQLGYVIHTNDYAHYTSIPLNEYFSFTGGRA
                     IISDINRGTGPHQFTLNVGYCGWQPGQLEDEVSRGDWIVADFDPDIFFQDFAREAYWE
                     FAIHIAAQQRTEKLLDTFDTV*"
                     /db_xref="UniRef100_A8LL67"
                     /db_xref="dsh:Dshi_3083"
                     /db_xref="A8LL67_DINSH"
     gene            13675..14097
                     /locus_tag="Salt_Pond_R2_restored_H2O_MG_scaffold_2_prodig
                     al-single_25"
     CDS             13675..14097
                     /product="hypothetical protein"
                     /codon_start=1
                     /transl_table=11
                     /translation="MTHIQAEPLSQEELEFFHNSEFFSYKWTHLFVFKSVIWERILDT
                     QSRFDQQLRKPNHIMHTICDDRVLVWFKLGNQDKGVKNIPLHSMAGADLIVEFADGIF
                     GPAKFIKYRSNPFHEVDLDTIQVRERLRQELLAITRLR*"
     gene            14136..14360
                     /locus_tag="Salt_Pond_R2_restored_H2O_MG_scaffold_2_prodig
                     al-single_26"
     CDS             14136..14360
                     /product="hypothetical protein"
                     /codon_start=1
                     /transl_table=11
                     /translation="MNFFDTVWAWLMARWAERSTWDGTVIIAFGVVVLIFQGLLPYAA
                     WAAIAYGAWTLLQAEGSLLPGDDTPPEDDA*"
     gene            14416..15204
                     /locus_tag="Salt_Pond_R2_restored_H2O_MG_scaffold_2_prodig
                     al-single_27"
     CDS             14416..15204
                     /product="hypothetical protein"
                     /codon_start=1
                     /transl_table=11
                     /translation="MGANGISRLETKQLRQEAKMDLAAESLEQTYNLDYLPTKYDGND
                     VVVNENTDGLLTGRPWVERMEAANPEIDIEAGGGSFDGDFDPTYVPTGYSISGNTITN
                     NSAGDMVWVFGVTKDDLPTTGKWYWEVELSGNADNCYIGIVDVDNLADATDTTSSTGL
                     FNNGMGWWENGGVNINGSANGVSGGVDFSESGGERLQFAWDADAEELQVGLDGTFSPS
                     VFSRSFPSGARIAINCRKQTCSAQVVTAEVDQSYSPPTDYLALA*"
     gene            15826..16599
                     /locus_tag="Salt_Pond_R2_restored_H2O_MG_scaffold_2_prodig
                     al-single_28"
     CDS             15826..16599
                     /product="Metallophosphoesterase n=1 Tax=Hirschia baltica 
                     (strain ATCC 49814 / DSM 5838 / IFAM 1418)
                     RepID=C6XJL3_HIRBI"
                     /codon_start=1
                     /transl_table=11
                     /translation="MHYRSIFISDVHLGTRGCQAEALIDFLKNNTCDTLYLVGDIIDG
                     WRLTRRWYFPQAHADVIRHILRTSKKGTKVYYVLGNHDEVFRKFLSFDIAVGNIKMVD
                     RVDHRTIDGKNLLVIHGDFFDQLMLDKKWLMHIGDTLYDFMIWFNTQFNVVRGWFGME
                     YWSLSKWLKDNTKQALNYIHKYEDHVAEYCQKNGYDGVICGHIHHAEIKTIDGIEYMN
                     DGDWVESGSALLEHTDGTFELYFHDQKNTHHNGQSSGSN*"
                     /db_xref="UniRef100_C6XJL3"
                     /db_xref="A0A059E6Q7_9RHOB"
                     /db_xref="hba:Hbal_1620"
                     /db_xref="C6XJL3_HIRBI"
     gene            16550..17557
                     /locus_tag="Salt_Pond_R2_restored_H2O_MG_scaffold_2_prodig
                     al-single_29"
     CDS             16550..17557
                     /product="Uncharacterized protein n=1 Tax=Saprolegnia
                     diclina VS20 RepID=T0Q4X0_9STRA"
                     /codon_start=1
                     /transl_table=11
                     /translation="MTKKILIITDNLPDQINGVVTTYQNIEPYAIADGYTVDYIHPGR
                     FRYIDCPKYNEIKLALPLGLGKKIQEIRPDHIHLATEGPLGLFARRHLAVGGYRYNSA
                     YHTKLPEGLKAIAGIPENWTWPAVRWFHRDSNRVLTTTPSMVQQLQDHGFGDNIVPWT
                     RGVDRSLFKPDHPGVRDDTKPIMVCVSRVSAEKNLEAFFELDRPGLKIMVGDGPKLAE
                     YRERYPDVLFTGAKRGHNLARYFQKADVFVFPSRWDTFGLVMIEAMACGTPVAAFPVQ
                     GPIDVIQEGVTGCMAEDLGVAVDKALQLDRDGVLQGSQVWSWQRAWEIFRDNLIDREC
                     T*"
                     /db_xref="UniRef100_T0Q4X0"
                     /db_xref="A0A067C727_SAPPC"
                     /db_xref="pox:MB84_19510"
                     /db_xref="T0Q4X0_9STRA"
     gene            17559..18905
                     /locus_tag="Salt_Pond_R2_restored_H2O_MG_scaffold_2_prodig
                     al-single_30"
     CDS             17559..18905
                     /product="Amidophosphoribosyltransferase {ECO:0000256
                     |HAMAP-Rule:MF_01931, ECO:0000256|PIRNR:PIRNR000485};
                     Short=ATase {ECO:0000256|HAMAP-Rule:MF_01931,
                     ECO:0000256|PIRNR:PIRNR000485};; EC=2.4.2.14
                     {ECO:0000256|HAMAP-Rule:MF_01931,
                     ECO:0000256|PIRNR:PIRNR000485};; Glutamine
                     phosphoribosylpyrophosphate amidotransferase
                     {ECO:0000256|HAMAP-Rule:MF_01931,
                     ECO:0000256|PIRNR:PIRNR000485};  TaxID=1287336
                     species="Bacteria; Proteobacteria; Alphaproteobacteria;
                     Rhizobiales; Phyllobacteriaceae; Mesorhizobium.;"
                     source="Mesorhizobium sp. LSJC280B00.;""
                     /codon_start=1
                     /transl_table=11
                     /translation="MCGVFGVFNNVDAAALVTLGLHSLQHRGQEAAGIISYDGQFHIE
                     KIPGLVGDHFNKESIIKKLSGTGAIGHTRYSTSGEAGSINNIQPMFAEFDRGGFAIAH
                     NGNLTNQKRLRRELIDSGALFYSSSDTEIFIHLMARSKKATVVERFRDALMQTEGAFS
                     IVAITTKKMIGARDPNGFRPLNLGYKNGTYFLSSETCAFDITGAEFVREVEPGEIVVI
                     TEDGVESIKYSTQPRHFCIFEFVYFSRPDSVIEDQNVHAVRKQIGRELASEMTVAADL
                     VVPVPDSGIPAAMGYSEASGIPYDLGITRNHYVGRTFIEPEDSIRHLGVKMKHNANAS
                     VLRDKRIALIDDSIVRGTTSRKLVDMVRNAGAREIHLLIASPPTVNSCYYGVDTPTKG
                     ELAASRMSVEEMREYIGADTLTFLSLDGLHHAVGLNNICDACFSNKYPVEVSDGEK*"
                     /db_xref="X5Q9C9_9RHIZ"
                     /db_xref="mop:Mesop_5258"
                     /db_xref="UniRef100_UPI0003CF4615"
                     /db_xref="2.4.2.14"
     gene            18892..19293
                     /locus_tag="Salt_Pond_R2_restored_H2O_MG_scaffold_2_prodig
                     al-single_31"
     CDS             18892..19293
                     /product="Uncharacterized protein n=1 Tax=Pseudomonas
                     aeruginosa BWHPSA026 RepID=U8N5I5_PSEAI"
                     /codon_start=1
                     /transl_table=11
                     /translation="MVKSKPTCILITGGRDYGDIGAVFDCLTYLDSETERMVVVHGDA
                     PGADSLAFEVCKEVGIEQVRVPAAWEKFKRGAGPIRNSLMLELIDIDMVLAFPGGVGT
                     KNMKEQARSAGIPVIESDVLITGIRGGGSQK*"
                     /db_xref="UniRef100_U8N5I5"
                     /db_xref="A0A0F9EWC4_9ZZZZ"
                     /db_xref="rhl:LPU83_2004"
                     /db_xref="U8N5I5_PSEAI"
     gene            19397..22129
                     /locus_tag="Salt_Pond_R2_restored_H2O_MG_scaffold_2_prodig
                     al-single_32"
     CDS             19397..22129
                     /product="UPI0003CE9BBC related cluster n=1 Tax=unknown
                     RepID=UPI0003CE9BBC"
                     /codon_start=1
                     /transl_table=11
                     /translation="MTVELSTLGSVVEGALDSELGHANWKINVTADGYITASGTPTAN
                     QLAVFTDATTVEGSAGLSWDGTDFGVTGNITVSGTVDGVDIASLAGDVAALASGMVYA
                     GNWDASSGSFPGGGTASTGAFYTVSVSGTVDGEAFEAGDRLIAITDDASETTFAANWT
                     RVDATDAVQSVAGLVGTITDSALRTALNVADGADVSPVTSVAGETGVISAGDLRTALN
                     VEDGATADQTGAEIVTAIDTELGGSTWQSGGGSIPAQDDGVQIVAAPTALNFTGAGIT
                     VTDVGGVATIDVPGGGSSTVDVVSNVATNTILGRTTAGSGDSEELTAAQVRTLLNVAD
                     GADVSPVTSVAGETGVISAGDLRTALNVEDGATADQTGAEIEALLDTELGSTDWKTGG
                     GIVPIQDDSVEVLSEPSAINFTGEGVTVTDVGGVATVNISGDGGSTASFDGTFDADYV
                     PAGYTIDGNQVTNDSAGDMVWVFGVIKDPLPATGQWYWEVVLGGDADNCYIGMVDGDS
                     RSSATDTTASTGLFNNGMAWWENTGMSIDGSSSSVSGLDFAATGGEVLQFLWDADTNT
                     LQVGLDNTISASTFVRTFTGGAYIAINVRKPTCTAQVFTATADLTYAPPSGYTALGEA
                     EGSLSSGIGSLDDLTDVDTTTAAPTDGQALVWNNADSTWEPGDISTSSSPFRGFRAVT
                     SADQNVTGSVLTTVTFDTEDFDTENAFASNVFTVPASLDGEYMVFSGGVGFAANESGN
                     VYITRDTGGGPEFVSDQAIESTDSGVLTTGVIQVSTGDTFELQVVTSDASTVDSADVR
                     VFFTGHVVNGSGYNINITEQTADYDVTNADLSGNQYLEVNLSTGITITVPSGLTGTEP
                     LTIEQTGSGTVTIAAGAGVTINSRDSLLDIGGQYGAVTLVPKGSDVYTLIGDLA*"
                     /db_xref="UniRef100_UPI0003CE9BBC"
                     /db_xref="A0A097EW10_9CAUD"
                     /db_xref="bpso:X996_5967"
                     /db_xref="UPI0003CE9BBC"
     gene            22126..22887
                     /locus_tag="Salt_Pond_R2_restored_H2O_MG_scaffold_2_prodig
                     al-single_33"
     CDS             22126..22887
                     /product="hypothetical protein"
                     /codon_start=1
                     /transl_table=11
                     /translation="MIILPGVTASKFPDPAPADPFASDTVFLMFIDSAAASGSRYSDA
                     ANSLTRFGGEPSIETADPIDGSSVSMSAGTALRFEGDNAKGVNFSFTDTADISVNLDF
                     TVELWMRTLAGYGTGDGLISSSNSGDRRWLFFLRSATQLDVFGDTNDLILRNDSSTTG
                     VNITDGLDHHIAWTRSGTTNTLWVDGTSVDTHNDGGHNYSNGSSSEQNLYIGADAESL
                     LVRTWANGLLDGVRITHAARYTSAFTPPTLPLPTP*"
     gene            22914..24560
                     /locus_tag="Salt_Pond_R2_restored_H2O_MG_scaffold_2_prodig
                     al-single_34"
     CDS             22914..24560
                     /product="Uncharacterized protein {ECO:0000313|EMBL
                     :KKN28913.1}; Flags: Fragment;;  TaxID=412755
                     species="unclassified sequences; metagenomes; ecological
                     metagenomes.;" source="marine sediment metagenome.;""
                     /codon_start=1
                     /transl_table=11
                     /translation="MAREIINVGAEEDDGTGEPLRNAWIKVNNMTSEIYTTFGDGSTL
                     SSAGGVVPVEDDGSEIVAAPSALNFTGAGVTVTDVSGVATIDIPGGGSGTVDVVSNVA
                     TNTILGRTTAGSGDSEELTAAQVRTLLNVEDGADVSPVTSVAGETGVISAGDLRTALN
                     VEDGAAADQTGAEIVSALDTELGGSTWQSGGGSVPVEDDGSEIVAAPTAINFTGAGVT
                     VTDVSGVATVDIPSSGGSSAIDDLTDVEIDSGVLSDGDIGRAIGLVSRGPDTYGLLPP
                     LTSVPVSGGVDILASNDFSSNNGTDLVASNTHLYDEVYIVGYDLSSGDVDLFFRPDGV
                     NPSVWDIERIRLSTSGSTTVDEDWGTDRFWMGTGGSNHSFRAVIKGTKAGIPLMIERL
                     FGTRSSGDFNYSTGIAKTLEECRAIAVTFQATITAGVVYIVGVKNSAQPLVVPVDYTG
                     SPGGAGTLARFVLPLNAQVRSGASGNFRVDSNPSSEAVLNIDHEGTDIGTITIATNGD
                     CTVSISSDTDLDAGDLLIIESTQAEDFTDLFGSLLLEGRE*"
                     /db_xref="A0A0F9SHU3_9ZZZZ"
     gene            24557..25873
                     /locus_tag="Salt_Pond_R2_restored_H2O_MG_scaffold_2_prodig
                     al-single_35"
     CDS             24557..25873
                     /product="hypothetical protein n=1 Tax=Sporichthya
                     polymorpha RepID=UPI00037CB906"
                     /codon_start=1
                     /transl_table=11
                     /translation="MSTYHIRLDNTDNREDIISSLNLLGTVTEFSAIPKLLEWEGPDS
                     AAESFSEIPGIRSFEKDGPDKMHLASQTHDVALGMEQGSAQLPIVWHGQRPNNRYYNS
                     IWDLLRPDQKAVFDYDPTVTVGDGTGVNIYLVDSGIEETHAEFTGRFGGRLYNPFGSD
                     PPGNHGMAVSTCALGLTMGVAPGATSYDCRAFPVTGGTTTSRVISAINAALTEHNDGT
                     APGVVSCSFGTTSGSDPYNTIVEACVDAGLPLVAAAGNFGDDLSGSANYWPAENPDAI
                     AVGGCDRHFRIHPRSNRYGPVELYASYHAWTIAQQGGGFRGQHSWRGTSFSCPLVAGM
                     IARMLTGTTKMTTRSQVETLTTDLMDNYTVADVIDVDGTPLPSALRLYIPGVTFSGFD
                     NETPPTRGIPESSPINVDAAGMRVLVASPPNNVAVIRAKTYVIIEE*"
                     /db_xref="UniRef100_UPI00037CB906"
                     /db_xref="107211644"
                     /db_xref="UPI00037CB906"
     gene            25877..26884
                     /locus_tag="Salt_Pond_R2_restored_H2O_MG_scaffold_2_prodig
                     al-single_36"
     CDS             25877..26884
                     /product="hypothetical protein n=1 Tax=Wenxinia marina
                     RepID=UPI0003672FAE"
                     /codon_start=1
                     /transl_table=11
                     /translation="MTILFVGSTAADLGGATLKKTVRDDGGYPADIFDSDFSSEAAGV
                     MTTNQNSGNHFSIRTAAHIGDYWLRFRVVNRRVLEASGQNGRWIVFLDENNDEVAEID
                     VLAADFRARALGDTTVAGSSFFVSSYSVNFFDIKITVGSDIVIEIYQNGVLASSATAA
                     NTGGKGAIRRAQFEHADMLQFQSSDQGWMYYSEVIVTDGEDTTGMRVASLEPDTQGNS
                     NDMTGDPSALLDTNNGETIFSDTAGDKESWNLTSYDGPVSPTSIRAVATQTRSTKGLT
                     GPQHIRHFLRIGSTDYDNGSDLTPSPLGETHIWENNPATASAWSTSDFASLQQGVEVK
                     A*"
                     /db_xref="UniRef100_UPI0003672FAE"
                     /db_xref="A0A0A7CHP2_9CAUD"
                     /db_xref="UPI0003672FAE"
     gene            26904..27590
                     /locus_tag="Salt_Pond_R2_restored_H2O_MG_scaffold_2_prodig
                     al-single_37"
     CDS             26904..27590
                     /product="hypothetical protein"
                     /codon_start=1
                     /transl_table=11
                     /translation="MAILHPWTWFRREPISVEVEEPQIHEDHAPLPSIVLIHGAHQSN
                     VTFEYLRHALPGFQYINIEWSPTGGFYNNLKEMVYAVKTQGPVYIVGHSMGGIYGAHL
                     SQEVECIGGATIATPWGGSKHADWISLLMPGYPLYKEVGTKSTPILDAQVYDLPGRWT
                     NYVSTQGNVPGMKEDNDCVLTMSSMTARKDIATKYIRATHYEIVMSTDLIHSVGKNFI
                     RASEKYSLQS*"
     gene            27643..28062
                     /locus_tag="Salt_Pond_R2_restored_H2O_MG_scaffold_2_prodig
                     al-single_38"
     CDS             27643..28062
                     /product="hypothetical protein"
                     /codon_start=1
                     /transl_table=11
                     /translation="MTTFTYSEELFSDFHKDAYGFRPRGHEFYDAETTPERKQEIWDA
                     VGEAFVRAQQEQEMAETVAQAEFEAQVSMTMALGTGTRETAIRWILSAETNHIHDLMY
                     GASYFEWKFGLKFGSYTEEFTPIIRELEAQYEEMEAA*"
     gene            28059..28355
                     /locus_tag="Salt_Pond_R2_restored_H2O_MG_scaffold_2_prodig
                     al-single_39"
     CDS             28059..28355
                     /product="hypothetical protein"
                     /codon_start=1
                     /transl_table=11
                     /translation="MTQRVPFQKWRIFWFALSHAYKAGQAKQSGDMLLYEAHAILAQL
                     GRVALRAANNGTEETFLKALDDAEAFFEDVDKDLEAMLDGTHEDVPEWLRKDRK*"
     gene            28352..28573
                     /locus_tag="Salt_Pond_R2_restored_H2O_MG_scaffold_2_prodig
                     al-single_40"
     CDS             28352..28573
                     /product="hypothetical protein"
                     /codon_start=1
                     /transl_table=11
                     /translation="MTNQRPAKTHRAAMPGEGQITPARLREFADEANRLLTEAGEEDA
                     AFYFEQLAEFIRRHPEKGLNESVGRILGL*"
     gene            28623..28931
                     /locus_tag="Salt_Pond_R2_restored_H2O_MG_scaffold_2_prodig
                     al-single_41"
     CDS             28623..28931
                     /product="hypothetical protein"
                     /codon_start=1
                     /transl_table=11
                     /translation="MKDFYAISWLDGYHEMSWLDEYKAKRLAERNESVTIGMARLAVR
                     NGCKYFIKVEKENVDAARAQLEEFYGNGLAPKGLCFYQDGKIFVDEVEVYTMMKLLYS
                     *"
     gene            28928..29149
                     /locus_tag="Salt_Pond_R2_restored_H2O_MG_scaffold_2_prodig
                     al-single_42"
     CDS             28928..29149
                     /product="hypothetical protein"
                     /codon_start=1
                     /transl_table=11
                     /translation="MINSIQCAQCGTFDIREKAIYHGKNGVMLGEWPLYYSGAKPSEP
                     EKAEVYFCGVYCANQYHKEKRDAQKGTDE*"
     gene            29124..29420
                     /locus_tag="Salt_Pond_R2_restored_H2O_MG_scaffold_2_prodig
                     al-single_43"
     CDS             29124..29420
                     /product="hypothetical protein"
                     /codon_start=1
                     /transl_table=11
                     /translation="MPKKGQMSDQDAADEVVRQNATHYNVVLHVPQRNSRVRHSTDSL
                     SDAIEYAESVFDDPLQPGVRAAMIYAVDEHDRFALMGTTNRFNRKYKPNKAKIY*"
     gene            29417..29683
                     /locus_tag="Salt_Pond_R2_restored_H2O_MG_scaffold_2_prodig
                     al-single_44"
     CDS             29417..29683
                     /product="hypothetical protein"
                     /codon_start=1
                     /transl_table=11
                     /translation="LTAPHPDDINYFRQRYGGSYSEIKKLLRHGYYYPVYIPDISESL
                     QMLQEHQDDFDGYAVILTSRHWWKKTVIWFNDPQKATMAKMIAG*"
     gene            29804..30319
                     /locus_tag="Salt_Pond_R2_restored_H2O_MG_scaffold_2_prodig
                     al-single_45"
     CDS             29804..30319
                     /product="Uncharacterized protein n=1 Tax=Vibrio phage
                     nt-1 RepID=R9TJS6_9CAUD"
                     /codon_start=1
                     /transl_table=11
                     /translation="MFNQDYTVANFSPEQVEEIVDLLSTLDTNTKIYFGCDSVRTRKN
                     GRWYANYAAVFIVHMNGKNGCRLFSHLSTEPDFDVKIARPKMRMMKEVQKVCELYTQL
                     IPFIDEFDIEVHLDINTDPKHGSNCAASEAAGYVLGVTGLPEDQIKLKPDSFAASFGA
                     DAAAHGRFERN*"
                     /db_xref="UniRef100_R9TJS6"
                     /db_xref="A0A0D6EWJ7_9PROT"
                     /db_xref="tal:Thal_0971"
                     /db_xref="R9TJS6_9CAUD"
     gene            30421..30978
                     /locus_tag="Salt_Pond_R2_restored_H2O_MG_scaffold_2_prodig
                     al-single_46"
     CDS             30421..30978
                     /product="hypothetical protein"
                     /codon_start=1
                     /transl_table=11
                     /translation="MPYEFTIPARRIETIFGTGYPSARLNAKQRKNFLYLLLKHKFNM
                     ADLHRAVQVVDNPSVIVDIKKAGPDHLRESVTIEVSGSGKASYSKARSIEKYLWSIPR
                     LGYMSPPRWWNRIIHRRPTDMFLIDDDMISEVVDWLRENCHHRDYQFISKFKTDVTLG
                     FRSEEAAILFKLTFGDKDFISKDAH*"
     gene            30985..31620
                     /locus_tag="Salt_Pond_R2_restored_H2O_MG_scaffold_2_prodig
                     al-single_47"
     CDS             30985..31620
                     /product="Uncharacterized protein n=1 Tax=Magnetospirillum
                     sp. SO-1 RepID=M2Y4I8_9PROT"
                     /codon_start=1
                     /transl_table=11
                     /translation="MSKYYVYIFKHKDMPFYVGKGTSNRMYRHRQDAIKKKINSPLHN
                     KIRKIIEANEDIEYEKRFLTDNPEEAYAIEKQLIKEIGRKDLGLGPLCNLTDGGEGVV
                     NSVWTDERKKRHSKNLTKAFKNRKKPVGFRGPHPEVSDETRKKLSESGKAYNNSPAGI
                     EKRKRLSKERKGKPRILSEEARQKMRDAAYRTNKMHKEKRKTESWLLCEHI*"
                     /db_xref="UniRef100_M2Y4I8"
                     /db_xref="A0A0F9KG98_9ZZZZ"
                     /db_xref="M2Y4I8_9PROT"
     gene            31636..31968
                     /locus_tag="Salt_Pond_R2_restored_H2O_MG_scaffold_2_prodig
                     al-single_48"
     CDS             31636..31968
                     /product="hypothetical protein"
                     /codon_start=1
                     /transl_table=11
                     /translation="MRYSLSAFLVAIVFTSSSAIADELQHIKFVCNSPHTVPTVVLMA
                     NCEYEDLIHGISTLPNGCQWVTGEGTIHETVFVMDVPGDPWRYARISLVTINGLEGYS
                     AGLTDLMM*"
     gene            31997..32125
                     /locus_tag="Salt_Pond_R2_restored_H2O_MG_scaffold_2_prodig
                     al-single_49"
     CDS             31997..32125
                     /product="hypothetical protein"
                     /codon_start=1
                     /transl_table=11
                     /translation="MLRDIWTRLLETVGIIREGYGGVCPCGPSCTCENCQCADCGC*"
     gene            32276..32608
                     /locus_tag="Salt_Pond_R2_restored_H2O_MG_scaffold_2_prodig
                     al-single_50"
     CDS             32276..32608
                     /product="hypothetical protein"
                     /codon_start=1
                     /transl_table=11
                     /translation="MMSNSLKNFKIFRKCPEIRREVILVELSKASSILTMVIFSPFIL
                     VGLIAVGLVHVFDYVGQAALWPAHYITDWLHNLQRETIRTAHSKLTIEEIQKRTEKTS
                     DEDLDIQA*"
     gene            32648..32809
                     /locus_tag="Salt_Pond_R2_restored_H2O_MG_scaffold_2_prodig
                     al-single_51"
     CDS             32648..32809
                     /product="hypothetical protein"
                     /codon_start=1
                     /transl_table=11
                     /translation="MPITINKSERPDLLRKDIAAFQSLLDADPNDESAARMLAKRQAQ
                     LDALMKGNQ*"
     gene            32809..32964
                     /locus_tag="Salt_Pond_R2_restored_H2O_MG_scaffold_2_prodig
                     al-single_52"
     CDS             32809..32964
                     /product="hypothetical protein"
                     /codon_start=1
                     /transl_table=11
                     /translation="MFGFGRKSKSSSGWFSQPRQKSGRYGKPGTWRKNRGSDSTSRNK
                     NGTFKKK*"
     gene            33148..33303
                     /locus_tag="Salt_Pond_R2_restored_H2O_MG_scaffold_2_prodig
                     al-single_53"
     CDS             33148..33303
                     /product="hypothetical protein"
                     /codon_start=1
                     /transl_table=11
                     /translation="MQTLIQHITKLARVATAVTSQSTWQALNYGQIKSDLGGMDRFEP
                     TREGYRD*"
     gene            33431..33507
                     /locus_tag="Salt_Pond_R2_restored_H2O_MG_scaffold_2_prodig
                     al-single_trna_1"
     tRNA            33431..33507
                     /product="Glu"
     gene            34384..34467
                     /locus_tag="Salt_Pond_R2_restored_H2O_MG_scaffold_2_prodig
                     al-single_trna_2"
     tRNA            34384..34467
                     /product="Asn"
     gene            34477..34551
                     /locus_tag="Salt_Pond_R2_restored_H2O_MG_scaffold_2_prodig
                     al-single_trna_3"
     tRNA            34477..34551
                     /product="Asp"
     gene            34654..34727
                     /locus_tag="Salt_Pond_R2_restored_H2O_MG_scaffold_2_prodig
                     al-single_trna_4"
     tRNA            34654..34727
                     /product="Met"
     gene            35125..35201
                     /locus_tag="Salt_Pond_R2_restored_H2O_MG_scaffold_2_prodig
                     al-single_trna_5"
     tRNA            35125..35201
                     /product="Asn"
     gene            36483..36559
                     /locus_tag="Salt_Pond_R2_restored_H2O_MG_scaffold_2_prodig
                     al-single_trna_6"
     tRNA            36483..36559
                     /product="Leu"
     gene            36659..36734
                     /locus_tag="Salt_Pond_R2_restored_H2O_MG_scaffold_2_prodig
                     al-single_trna_7"
     tRNA            36659..36734
                     /product="Phe"
     gene            36963..37703
                     /locus_tag="Salt_Pond_R2_restored_H2O_MG_scaffold_2_prodig
                     al-single_54"
     CDS             36963..37703
                     /product="Putative site-specific intron-like DNA
                     endonuclease n=1 Tax=Enterobacteria phage RB32
                     RepID=Q06EI0_BPR32"
                     /codon_start=1
                     /transl_table=11
                     /translation="MNYQRIYNQLICSAQDRKLSGYYERHHIIPRCIGGNDEPSNLVN
                     LTPEEHFVAHQLLIKIHPESDALVYAARMMAVKGNGQERNNKEYGWIRRRYHKICQKR
                     IGRKNPSYGRRWYHNPITKEVGKFLVDDVPDGWIIGRSQTELRVCVNCNNTFRIALSL
                     KDKYCSKKCRRDARAKYRAEANSKKKIVLTEDQISSLYQRYLNGESIKDIHREYGIGQ
                     RKAYYIINEIKNKGSHVPRVGDEPLQGL*"
                     /db_xref="UniRef100_Q06EI0"
                     /db_xref="A0A097J6J1_BPR32"
                     /db_xref="Q06EI0_BPR32"
     gene            37655..37732
                     /locus_tag="Salt_Pond_R2_restored_H2O_MG_scaffold_2_prodig
                     al-single_trna_8"
     tRNA            37655..37732
                     /product="Ala"
     gene            38117..38186
                     /locus_tag="Salt_Pond_R2_restored_H2O_MG_scaffold_2_prodig
                     al-single_trna_9"
     tRNA            38117..38186
                     /product="Pseudo"
     gene            38292..38367
                     /locus_tag="Salt_Pond_R2_restored_H2O_MG_scaffold_2_prodig
                     al-single_trna_10"
     tRNA            38292..38367
                     /product="Gln"
     gene            38376..38449
                     /locus_tag="Salt_Pond_R2_restored_H2O_MG_scaffold_2_prodig
                     al-single_trna_11"
     tRNA            38376..38449
                     /product="Gln"
     gene            38459..38537
                     /locus_tag="Salt_Pond_R2_restored_H2O_MG_scaffold_2_prodig
                     al-single_trna_12"
     tRNA            38459..38537
                     /product="Glu"
     gene            38695..38773
                     /locus_tag="Salt_Pond_R2_restored_H2O_MG_scaffold_2_prodig
                     al-single_trna_13"
     tRNA            38695..38773
                     /product="Glu"
     gene            38889..38962
                     /locus_tag="Salt_Pond_R2_restored_H2O_MG_scaffold_2_prodig
                     al-single_trna_14"
     tRNA            38889..38962
                     /product="Pro"
     gene            39094..39168
                     /locus_tag="Salt_Pond_R2_restored_H2O_MG_scaffold_2_prodig
                     al-single_trna_15"
     tRNA            39094..39168
                     /product="Val"
     gene            39327..39402
                     /locus_tag="Salt_Pond_R2_restored_H2O_MG_scaffold_2_prodig
                     al-single_trna_16"
     tRNA            39327..39402
                     /product="Pro"
     gene            39442..39852
                     /locus_tag="Salt_Pond_R2_restored_H2O_MG_scaffold_2_prodig
                     al-single_55"
     CDS             39442..39852
                     /product="hypothetical protein"
                     /codon_start=1
                     /transl_table=11
                     /translation="MSNSQEMRKYINVLVESAKKDVDIDYAKRLLMKLSPTAKEEMTE
                     MDESFAGALGGTIALVAVTVGGVEVTTIGPFDVSGAEQMARTIEQDIVRSYENYHPRG
                     WTDGSGTIYMLDDWGFEVKTMHSSEFMQQQDQDR*"
     gene            39856..40092
                     /locus_tag="Salt_Pond_R2_restored_H2O_MG_scaffold_2_prodig
                     al-single_56"
     CDS             39856..40092
                     /product="hypothetical protein"
                     /codon_start=1
                     /transl_table=11
                     /translation="MDMTIAFVAIIIGGVESTRVGPFDVTSAYEMRRIIENDVQRSYN
                     EWHPLGWTDGSGTIYRMSDWEFEIVTMHSSELSE*"
     gene            40229..40879
                     /locus_tag="Salt_Pond_R2_restored_H2O_MG_scaffold_2_prodig
                     al-single_57"
     CDS             40229..40879
                     /product="Putative endonuclease segB n=2 Tax
                     =Enterobacteria phage T4 RepID=SEGB_BPT4"
                     /codon_start=1
                     /transl_table=11
                     /translation="MQKLHYTIYKITNLVNNKIYIGKHQTTDLNDGYLGSGKLLRKAI
                     DKYGVENFSKEILHVFDNEEDMNAKERELVTEEFVLQESNYNLCVGGRGGWSYLNNSN
                     KSKNTFENAAIQTKASSLGNQTKENLYITNPDWKKWYISKIRKSHSDGLIKYDNFKGK
                     SHSDKSKLKMSQSSKGKGSGKDNSQYGTRWITNGFENRKIKKTDSIPDGWYAGRKL*"
                     /db_xref="UniRef100_P13325"
                     /db_xref="A0A097J7A1_BPT4"
                     /db_xref="SEGB_BPT4"
     gene            40884..40967
                     /locus_tag="Salt_Pond_R2_restored_H2O_MG_scaffold_2_prodig
                     al-single_trna_17"
     tRNA            40884..40967
                     /product="Pseudo"
     gene            40975..41053
                     /locus_tag="Salt_Pond_R2_restored_H2O_MG_scaffold_2_prodig
                     al-single_trna_18"
     tRNA            40975..41053
                     /product="Lys"
     gene            41061..41139
                     /locus_tag="Salt_Pond_R2_restored_H2O_MG_scaffold_2_prodig
                     al-single_trna_19"
     tRNA            41061..41139
                     /product="Pseudo"
     gene            41152..41706
                     /locus_tag="Salt_Pond_R2_restored_H2O_MG_scaffold_2_prodig
                     al-single_58"
     CDS             41152..41706
                     /product="hypothetical protein"
                     /codon_start=1
                     /transl_table=11
                     /translation="MRVQDILESTDIQQHIKAVREKFPHVKQVRWTSNVQIGWWRDRK
                     SLMMFHGTHYTNLEGILSSGLNPPSSGTTAGRLSMAFEPNTAFGYAVMGGGETNFRDA
                     GHKARSVPPAERVVLVAKLPMPWVEEHMDPNLKGNLPQQRKRLTDRDVYEQWSGGDAE
                     YYQLAELQFPMTLPAEFIVGFMRK*"
     gene            41718..41792
                     /locus_tag="Salt_Pond_R2_restored_H2O_MG_scaffold_2_prodig
                     al-single_trna_20"
     tRNA            41718..41792
                     /product="Gln"
     gene            41806..41905
                     /locus_tag="Salt_Pond_R2_restored_H2O_MG_scaffold_2_prodig
                     al-single_trna_21"
     tRNA            41806..41905
                     /product="Pseudo"
     gene            41919..42179
                     /locus_tag="Salt_Pond_R2_restored_H2O_MG_scaffold_2_prodig
                     al-single_59"
     CDS             41919..42179
                     /product="hypothetical protein"
                     /codon_start=1
                     /transl_table=11
                     /translation="MTNTVSDVTIYLERRGDEYRARYEIRTSVSTETAQRIRQRLLKS
                     FSLGRNFPDARTVGNIRQKGRLMQMLLQSNFGFQSDIVEVFN*"
     gene            42185..42269
                     /locus_tag="Salt_Pond_R2_restored_H2O_MG_scaffold_2_prodig
                     al-single_trna_22"
     tRNA            42185..42269
                     /product="Gly"
     gene            42276..42349
                     /locus_tag="Salt_Pond_R2_restored_H2O_MG_scaffold_2_prodig
                     al-single_trna_23"
     tRNA            42276..42349
                     /product="Gly"
     gene            42357..42431
                     /locus_tag="Salt_Pond_R2_restored_H2O_MG_scaffold_2_prodig
                     al-single_trna_24"
     tRNA            42357..42431
                     /product="Thr"
     gene            42664..42736
                     /locus_tag="Salt_Pond_R2_restored_H2O_MG_scaffold_2_prodig
                     al-single_trna_25"
     tRNA            42664..42736
                     /product="Arg"
     gene            42827..42902
                     /locus_tag="Salt_Pond_R2_restored_H2O_MG_scaffold_2_prodig
                     al-single_trna_26"
     tRNA            42827..42902
                     /product="Pseudo"
     gene            42996..43070
                     /locus_tag="Salt_Pond_R2_restored_H2O_MG_scaffold_2_prodig
                     al-single_trna_27"
     tRNA            42996..43070
                     /product="Undet"
     gene            43084..43158
                     /locus_tag="Salt_Pond_R2_restored_H2O_MG_scaffold_2_prodig
                     al-single_trna_28"
     tRNA            43084..43158
                     /product="Ala"
     gene            43457..43532
                     /locus_tag="Salt_Pond_R2_restored_H2O_MG_scaffold_2_prodig
                     al-single_trna_29"
     tRNA            43457..43532
                     /product="Met"
     gene            44346..44612
                     /locus_tag="Salt_Pond_R2_restored_H2O_MG_scaffold_2_prodig
                     al-single_60"
     CDS             44346..44612
                     /product="hypothetical protein n=1 Tax=Rhizobium meliloti
                     RepID=UPI00036B0338"
                     /codon_start=1
                     /transl_table=11
                     /translation="MDEREEFYNRVSEILDIPHEYHVPYRRRTRWNARVLGNGRFPGF
                     GLVQDFGGSVRIMQHGKATVWCNTRQEALDHLRSRSFAGEAGAS*"
                     /db_xref="UniRef100_UPI00036B0338"
     gene            44575..44650
                     /locus_tag="Salt_Pond_R2_restored_H2O_MG_scaffold_2_prodig
                     al-single_trna_30"
     tRNA            44575..44650
                     /product="Thr"
     gene            44816..44890
                     /locus_tag="Salt_Pond_R2_restored_H2O_MG_scaffold_2_prodig
                     al-single_trna_31"
     tRNA            44816..44890
                     /product="Thr"
     gene            44908..45345
                     /locus_tag="Salt_Pond_R2_restored_H2O_MG_scaffold_2_prodig
                     al-single_61"
     CDS             44908..45345
                     /product="Uncharacterized protein n=1 Tax=Afipia felis
                     ATCC 53690 RepID=K8NSX2_AFIFE"
                     /codon_start=1
                     /transl_table=11
                     /translation="VEHQIAVLIGKTLKEITVSDSDEQIDFITDDDERYRMLHHQDCC
                     EDVLVDDIIGDLDDLIGAPVLEAREASNSGDDVEGFWREMYDDEEFVLQKMAGFPDLP
                     EMNRDESETWTFYIISTIKGSVTIRWYGTSNGYYSERVDFEKV*"
                     /db_xref="UniRef100_K8NSX2"
                     /db_xref="A0A0F9T4M7_9ZZZZ"
                     /db_xref="gau:GAU_1797"
                     /db_xref="K8NSX2_AFIFE"
     gene            45356..45440
                     /locus_tag="Salt_Pond_R2_restored_H2O_MG_scaffold_2_prodig
                     al-single_trna_32"
     tRNA            45356..45440
                     /product="Leu"
     gene            45629..46039
                     /locus_tag="Salt_Pond_R2_restored_H2O_MG_scaffold_2_prodig
                     al-single_62"
     CDS             45629..46039
                     /product="hypothetical protein"
                     /codon_start=1
                     /transl_table=11
                     /translation="MNLSTEMRKLMNLLETENKVVTIDTDDWGDEQWSRFESMFDIDV
                     GEISELVDMGIVPEDIFDNPDDEDDTPFEGEEKILNWIEQTGTVIASIEDSYGWDEIY
                     VMPNGKAIFPDRNSGAVSVASDAKTVIRGLKEFY*"
     gene            46040..46116
                     /locus_tag="Salt_Pond_R2_restored_H2O_MG_scaffold_2_prodig
                     al-single_trna_33"
     tRNA            46040..46116
                     /product="Val"
     gene            46123..46197
                     /locus_tag="Salt_Pond_R2_restored_H2O_MG_scaffold_2_prodig
                     al-single_trna_34"
     tRNA            46123..46197
                     /product="Val"
     gene            46294..46491
                     /locus_tag="Salt_Pond_R2_restored_H2O_MG_scaffold_2_prodig
                     al-single_63"
     CDS             46294..46491
                     /product="hypothetical protein"
                     /codon_start=1
                     /transl_table=11
                     /translation="VLIFSGFTGQWEDAVYLDYEYEFNSLTGCYLAGGWEIRQMVATG
                     LLDEMPPGVGLNFECTEQRID*"
     gene            46565..46651
                     /locus_tag="Salt_Pond_R2_restored_H2O_MG_scaffold_2_prodig
                     al-single_trna_35"
     tRNA            46565..46651
                     /product="Leu"
     gene            46668..46895
                     /locus_tag="Salt_Pond_R2_restored_H2O_MG_scaffold_2_prodig
                     al-single_64"
     CDS             46668..46895
                     /product="hypothetical protein"
                     /codon_start=1
                     /transl_table=11
                     /translation="MSNEDYDKEFMRRMTEMLNDDDYMKQIGDVARRLSESISRGTHH
                     FDRDHSKEVIENCICDKNINPNCTVHNRFIR*"
     gene            46953..47390
                     /locus_tag="Salt_Pond_R2_restored_H2O_MG_scaffold_2_prodig
                     al-single_65"
     CDS             46953..47390
                     /product="hypothetical protein"
                     /codon_start=1
                     /transl_table=11
                     /translation="MGRRCHKLGSPHHYNLAPVGQTGGVRTEQWRKIVRGPGTWRGRM
                     RRVTTQPARPIRQGLASPPVSPEKANAAIRTMLLGKQQNKYCILGGHLVCEAGNEALN
                     NALGRDVGMVSYSSIGRDPLNREVWVRVPLRVTHCQPNINNQL*"
     gene            47287..47354
                     /locus_tag="Salt_Pond_R2_restored_H2O_MG_scaffold_2_prodig
                     al-single_trna_36"
     tRNA            47287..47354
                     /product="Undet"
     gene            47387..48058
                     /locus_tag="Salt_Pond_R2_restored_H2O_MG_scaffold_2_prodig
                     al-single_66"
     CDS             47387..48058
                     /product="hypothetical protein"
                     /codon_start=1
                     /transl_table=11
                     /translation="MKILLAILLTFVMALAAQARGTIVLVVDISNSLSPAELEIQYSS
                     YAEVLRSIPYLDGVNIEVVLFEENVHHVSSGSAQAAAAVFDELPRSSTDERGITCLNQ
                     ALQYVDLMLPTLPQPVIVDISGDGGANCDGYHPSGHHGPLHATLDDLADQGVVVNTLF
                     MIDETFDYEEAIGVEEYTEFMQLPTQFYESLRRNNGFSITAEGIMKFEEALFRKLSLE
                     LAQLP*"
     gene            48259..48585
                     /locus_tag="Salt_Pond_R2_restored_H2O_MG_scaffold_2_prodig
                     al-single_67"
     CDS             48259..48585
                     /product="hypothetical protein"
                     /codon_start=1
                     /transl_table=11
                     /translation="MSEPHPFNPRVGIIGGAAIELSKFGGNIHLSDITSLEPERGHSS
                     AAMRLLTKLADKHNVVIELIAKAYRDDRMSTEELVQWYQRLGFKLMQDPDDLDLDYGV
                     EMRYIP*"
     gene            48594..49367
                     /locus_tag="Salt_Pond_R2_restored_H2O_MG_scaffold_2_prodig
                     al-single_68"
     CDS             48594..49367
                     /product="hypothetical protein n=1 Tax=Dehalobacter sp.
                     FTH1 RepID=UPI000363ACBC"
                     /codon_start=1
                     /transl_table=11
                     /translation="MFYLYIKTHNVTGRKYLGYTSKDPLKYNGSGTLWKLHLRKHGND
                     VTTEILAECKNKNDIRRLGEYYSDLYNVVEDDNWSNLKPETGDGGSPPGTNLGRKHTD
                     NTRKLISERMKGKPNPANSRPRTEAEKEHLRKVNLGKKLSAETVEKMRQRMIGFKHTE
                     ETKEKLRKPKSNTENMIAAQQHRRLTEDKSSWITNGVSNILLCENEDIPEGWKRGRAI
                     DTIPPSQKGKFWINNGSESRMATSIPEGWKKGRIYKRKV*"
                     /db_xref="UniRef100_UPI000363ACBC"
                     /db_xref="M1I2G5_9PHYC"
                     /db_xref="UPI000363ACBC"
     gene            49458..49949
                     /locus_tag="Salt_Pond_R2_restored_H2O_MG_scaffold_2_prodig
                     al-single_69"
     CDS             49458..49949
                     /product="hypothetical protein"
                     /codon_start=1
                     /transl_table=11
                     /translation="MWKLAFKGESYYVEHVTCELPWSTKETPSNSHTKGSIKVKNCHL
                     VIDQDNHAHLKELTQEVAARLNKPSWSVRVITKWGRELERALRHVEHSGLKTVGGGCS
                     TTFYITEFTDEEQYTMFKLALENAPDLRELKPNEPYYKMYDGTADEDGYIDEDDWYEL
                     YED*"
     gene            50107..50286
                     /locus_tag="Salt_Pond_R2_restored_H2O_MG_scaffold_2_prodig
                     al-single_70"
     CDS             50107..50286
                     /product="hypothetical protein"
                     /codon_start=1
                     /transl_table=11
                     /translation="MVARQDLKKKHHGRRKKGSRKRHKAWLQRNKMRYKNPRNQSARR
                     RIQIRRKRWLRRRFS*"
     gene            50341..50490
                     /locus_tag="Salt_Pond_R2_restored_H2O_MG_scaffold_2_prodig
                     al-single_71"
     CDS             50341..50490
                     /product="hypothetical protein"
                     /codon_start=1
                     /transl_table=11
                     /translation="MPAEHLRYKEDGTVGLYQGYYCMNCGVGGVNMVGSGHGLGKCKP
                     NQELV*"
     gene            50511..50585
                     /locus_tag="Salt_Pond_R2_restored_H2O_MG_scaffold_2_prodig
                     al-single_trna_37"
     tRNA            50511..50585
                     /product="Ile"
     gene            50601..50981
                     /locus_tag="Salt_Pond_R2_restored_H2O_MG_scaffold_2_prodig
                     al-single_72"
     CDS             50601..50981
                     /product="hypothetical protein"
                     /codon_start=1
                     /transl_table=11
                     /translation="MWTKLFAVVCVVGTVSLLTVVYIVVGETQDLDHGEVDRWAATEY
                     TIACIEAWNAGRGIQTHSTYSPAPRCELPDEDGVYYPLDYTINYVCDGNYNLTFTFKG
                     GSWGMEFPGCRGSTRTAISLEVSD*"
     gene            50999..51139
                     /locus_tag="Salt_Pond_R2_restored_H2O_MG_scaffold_2_prodig
                     al-single_73"
     CDS             50999..51139
                     /product="hypothetical protein"
                     /codon_start=1
                     /transl_table=11
                     /translation="MKTLRLKNKTIARVADDHAFKMVQNGDAQYIPKNVWKREVRDAK
                     EE*"
     gene            51139..51324
                     /locus_tag="Salt_Pond_R2_restored_H2O_MG_scaffold_2_prodig
                     al-single_74"
     CDS             51139..51324
                     /product="hypothetical protein"
                     /codon_start=1
                     /transl_table=11
                     /translation="MLDQIKNLVALFWPCEHEWHVDRQGYLERGGDGLTSGAHIGEWT
                     KWYCARCNCQRTHKKIW*"
     gene            51330..51713
                     /locus_tag="Salt_Pond_R2_restored_H2O_MG_scaffold_2_prodig
                     al-single_75"
     CDS             51330..51713
                     /product="hypothetical protein"
                     /codon_start=1
                     /transl_table=11
                     /translation="MTQKFKVKILRSESIVDSYDDYYTRSVFYPVSGDWDEVTAEERE
                     KIREAIRYANSKRNRDGHYFMVEYSEDFHDEVFAGARDFLDKQRKAQEREEKRKKEEA
                     RKKAERAQERKRKQLERLKQELGEN*"
     gene            51926..52019
                     /locus_tag="Salt_Pond_R2_restored_H2O_MG_scaffold_2_prodig
                     al-single_trna_38"
     tRNA            51926..52019
                     /product="Ser"
     gene            52137..52283
                     /locus_tag="Salt_Pond_R2_restored_H2O_MG_scaffold_2_prodig
                     al-single_76"
     CDS             52137..52283
                     /product="hypothetical protein"
                     /codon_start=1
                     /transl_table=11
                     /translation="MTQITNMPPQIPKLRIFKTKNGGIEINTQDGQKIILTSDEVNEL
                     KGRL*"
     gene            52296..52493
                     /locus_tag="Salt_Pond_R2_restored_H2O_MG_scaffold_2_prodig
                     al-single_77"
     CDS             52296..52493
                     /product="hypothetical protein"
                     /codon_start=1
                     /transl_table=11
                     /translation="MSVNLNEVAADLTLREGLEDSQNITSIKEFLAVLGQRWREIGPE
                     AAQAEFEAIVERAGTSSAHND*"
     gene            52884..52977
                     /locus_tag="Salt_Pond_R2_restored_H2O_MG_scaffold_2_prodig
                     al-single_trna_39"
     tRNA            52884..52977
                     /product="Ile"
     gene            52990..53748
                     /locus_tag="Salt_Pond_R2_restored_H2O_MG_scaffold_2_prodig
                     al-single_78"
     CDS             52990..53748
                     /product="Putative homing endonuclease n=1 Tax=Klebsiella
                     phage 0507-KN2-1 RepID=S6CFA7_9CAUD"
                     /codon_start=1
                     /transl_table=11
                     /translation="MNYQKIHDAIINRAKNRSLKCYTESHHIIPRCMGGLDNEDNLVK
                     LTPEEHYVVHQLLVKIYPDNYKLIKAANRMCQGRANNKLYGWLRRRLAIAMAESQTGS
                     GNSQFGKIWIHNDSLKQSKKIDKSDTIPIGWKKGRKINFEIEYAQCKECNESYVKNSK
                     SLFCSKECRNNFQSKNSQKTGKKIKHDSIVRVCVKVLNKEGYHFDELKEKIIQHLSEG
                     LNPRQIRDLYEIDYTDFGMFIKKSLNITLNGDVA*"
                     /db_xref="UniRef100_S6CFA7"
                     /db_xref="A0A0A0PU90_9CAUD"
                     /db_xref="S6CFA7_9CAUD"
     gene            53869..54024
                     /locus_tag="Salt_Pond_R2_restored_H2O_MG_scaffold_2_prodig
                     al-single_79"
     CDS             53869..54024
                     /product="hypothetical protein"
                     /codon_start=1
                     /transl_table=11
                     /translation="MTRLEQVEYRLDYLLSRYEETRDPTLRLPISILAAERRKLLAQE
                     QKPAEVD*"
     gene            54239..54382
                     /locus_tag="Salt_Pond_R2_restored_H2O_MG_scaffold_2_prodig
                     al-single_80"
     CDS             54239..54382
                     /product="hypothetical protein"
                     /codon_start=1
                     /transl_table=11
                     /translation="MEKVTNPSVQDLLDLVDRLEPVELERRYAEIVAALQARMQQEQE
                     PFV*"
     gene            54379..54945
                     /locus_tag="Salt_Pond_R2_restored_H2O_MG_scaffold_2_prodig
                     al-single_81"
     CDS             54379..54945
                     /product="hypothetical protein"
                     /codon_start=1
                     /transl_table=11
                     /translation="MSDDNTEMPIEEAVANIVAAIENFENLEPETQARLRGFLVQMGD
                     EIAQAESRQRELERAKAASKRDSARERKGLRDELIPKWCEENLKPGMIVKVKANSATK
                     FREIETIKPGEVMKNGYKFDGYLTGRHVRYVRRRDLETLEFAHELTRDGYITDHVLRN
                     VQGVVLRLDAKGKPVVTPIMELIEGVNE*"
     gene            55000..55110
                     /locus_tag="Salt_Pond_R2_restored_H2O_MG_scaffold_2_prodig
                     al-single_82"
     CDS             55000..55110
                     /product="hypothetical protein"
                     /codon_start=1
                     /transl_table=11
                     /translation="MDEEAVRAFEESLQDLLDVHGGWGSTFTLKRVIVDL*"
     gene            55107..55706
                     /locus_tag="Salt_Pond_R2_restored_H2O_MG_scaffold_2_prodig
                     al-single_83"
     CDS             55107..55706
                     /product="Uncharacterized protein {ECO:0000313|EMBL
                     :KKK59207.1};  TaxID=412755 species="unclassified
                     sequences; metagenomes; ecological metagenomes.;"
                     source="marine sediment metagenome.;""
                     /codon_start=1
                     /transl_table=11
                     /translation="VNDLDLYRNNDGTYTSPRNGKTYKSLKAFRSHWFYPGHVSPDTF
                     KKRIPDVECQHCGKIYSKANIRRHEASCPHNPINIRKCPVCDSKILNNYAVTCSYACS
                     NTYFRHGNEGGLQYKTDEQLREDNRYRDICARYHEMSCVICGENNLVEVHHLNEDSKD
                     HRPENLVPLCPTHHQYWHSRYRHLVEDVVYKYMEQKFGR*"
                     /db_xref="A0A0F8WQJ1_9ZZZZ"
                     /db_xref="arg:QT11_C0001G0304"
                     /db_xref="GW2011_AR20_complete_1_292"
     gene            55697..55774
                     /locus_tag="Salt_Pond_R2_restored_H2O_MG_scaffold_2_prodig
                     al-single_trna_40"
     tRNA            55697..55774
                     /product="Pro"
     gene            56083..56346
                     /locus_tag="Salt_Pond_R2_restored_H2O_MG_scaffold_2_prodig
                     al-single_84"
     CDS             56083..56346
                     /product="Uncharacterized protein n=1 Tax=Salipiger
                     mucosus DSM 16094 RepID=S9SB50_9RHOB"
                     /codon_start=1
                     /transl_table=11
                     /translation="MTKPHIIHVNRTHIGMNAKDGGNRPVYTTKHNSGRTIYAREVVI
                     HGPSRLVYNGNQLSCGARAWIETHADLEFIDEMTFQEARAAVE*"
                     /db_xref="UniRef100_S9SB50"
                     /db_xref="S9SB50_9RHOB"
     gene            56343..56603
                     /locus_tag="Salt_Pond_R2_restored_H2O_MG_scaffold_2_prodig
                     al-single_85"
     CDS             56343..56603
                     /product="hypothetical protein n=1 Tax=Xanthobacteraceae
                     RepID=UPI0003614280"
                     /codon_start=1
                     /transl_table=11
                     /translation="MKLPEYVCVCGVCEGTGEYKQMYTAGCGGGYYHSMGPCDTCQQE
                     GKSNYHNGVGYVYKGDRRFRHKGVPDSVLNQIKRMNQGLVEE*"
                     /db_xref="UniRef100_UPI0003614280"
     gene            56600..56953
                     /locus_tag="Salt_Pond_R2_restored_H2O_MG_scaffold_2_prodig
                     al-single_86"
     CDS             56600..56953
                     /product="Uncharacterized protein n=1 Tax=Acinetobacter
                     guillouiae NIPH 991 RepID=N8WVG1_ACIGI"
                     /codon_start=1
                     /transl_table=11
                     /translation="MKKMYIAVLDEVPDFMVPTLVAHSVINAHLYFADIDKISEPWFD
                     DYQDWLENSYKKVTVRVNRKEFEKIKESGIPIWLGHENTTLDGEKSCAVVLPLEDDDR
                     PNVLKFAKTWAPNVD*"
                     /db_xref="UniRef100_N8WVG1"
                     /db_xref="W8EHE3_9CAUD"
                     /db_xref="N8WVG1_ACIGI"
     gene            56943..57248
                     /locus_tag="Salt_Pond_R2_restored_H2O_MG_scaffold_2_prodig
                     al-single_87"
     CDS             56943..57248
                     /product="hypothetical protein"
                     /codon_start=1
                     /transl_table=11
                     /translation="MLTDPCAPRNLVRKRIIYRNCNPVALKASQAMGMLPMIFLIPIG
                     FAVIVGVLPIWALITAMVMMMSGMAIYVTLWFKMLNKMKESPQDRKFVNKMIQEEYW*"
     gene            57248..57508
                     /locus_tag="Salt_Pond_R2_restored_H2O_MG_scaffold_2_prodig
                     al-single_88"
     CDS             57248..57508
                     /product="hypothetical protein"
                     /codon_start=1
                     /transl_table=11
                     /translation="MTSQVKECACPNCGIPLDAASGVSEADAQPQPMDITVCFYCSTV
                     LEYTEDMDLSAVDIMTLQPEVRDLVTMTLLQIQMMRETRTLH*"
     gene            57508..58161
                     /locus_tag="Salt_Pond_R2_restored_H2O_MG_scaffold_2_prodig
                     al-single_89"
     CDS             57508..58161
                     /product="hypothetical protein"
                     /codon_start=1
                     /transl_table=11
                     /translation="MKHSDLDMKYNTSWSQLYHTDMGRHVARIMETPRRHYHNIIHVQ
                     RLYRHAARLKVPYDINLDCAILWHDAIYDSEPEKEYRSAEAMKEMDKAQPEWFAGVDI
                     SEAAALIVNTIEHVYTPQVNPWMIRLDTVELSDPDMRYDNFWSLMAEAGDLYGIDNPT
                     AAQGTIDFMESFRQTLALNAERDLDFALEWSQAAEGCADVITMARVTTDIYKGVNNV*"
     gene            58154..58393
                     /locus_tag="Salt_Pond_R2_restored_H2O_MG_scaffold_2_prodig
                     al-single_90"
     CDS             58154..58393
                     /product="hypothetical protein"
                     /codon_start=1
                     /transl_table=11
                     /translation="MSEGTIGKKYCIVRSIFETDFVRMIDEMIDNGWVPIGGPWTNGK
                     YIQQAMINVSHDHIEKVIKEAFADDLSALDPNSRA*"
     gene            58356..58661
                     /locus_tag="Salt_Pond_R2_restored_H2O_MG_scaffold_2_prodig
                     al-single_91"
     CDS             58356..58661
                     /product="hypothetical protein"
                     /codon_start=1
                     /transl_table=11
                     /translation="MIYLPSTLTPVPRYPGYFWDVKSHKMFSLKMGGELREMKERRVH
                     PILLQRGYWRGRLKVGDRYYQLSRNGRRRIMLVRDLKKLELVDYDIPVVMRKVEELA*"
     gene            58658..59134
                     /locus_tag="Salt_Pond_R2_restored_H2O_MG_scaffold_2_prodig
                     al-single_92"
     CDS             58658..59134
                     /product="hypothetical protein"
                     /codon_start=1
                     /transl_table=11
                     /translation="MKISPDSWHYKLYVFMSQWNAAWRHKLDPWEYPRGKNMIGLCPY
                     MRMILIWGPLSILSNLLPIGAVYAAFVMFPAAVNGTAGIAWLVGSVIALAVSFFLIGW
                     IAHLIGVVREQRRDSRIQREFEDLDVEPKETFFGLIKQYIVAIKTRICPVLELEDD*"
     gene            59127..59528
                     /locus_tag="Salt_Pond_R2_restored_H2O_MG_scaffold_2_prodig
                     al-single_93"
     CDS             59127..59528
                     /product="hypothetical protein"
                     /codon_start=1
                     /transl_table=11
                     /translation="MINQHQPRWYHNLMLPFGIQILIVMAAGIITLAQFGVYRGIQEN
                     IVVFAGVCEGVLGPVTGQTEDGDDIIRQGAQARCGETIVNLGALENKYLYLLLTAETE
                     PVIVCTKTQSEYLREINWRCEINPEEETEAT*"
     gene            59525..60652
                     /locus_tag="Salt_Pond_R2_restored_H2O_MG_scaffold_2_prodig
                     al-single_94"
     CDS             59525..60652
                     /product="Uncharacterized protein n=1 Tax=Phaeospirillum
                     molischianum DSM 120 RepID=H8FYD6_PHAMO"
                     /codon_start=1
                     /transl_table=11
                     /translation="MTKVFLKSGGTIRVRDSGAVQAYDNLPAETYTVKFDERAGEFFL
                     EQIENFTLPTKIYGKNVNHSVRILKTFDDRPGSTGVLLSGIKGAGKTLLGKQVAVAAR
                     ERGYPTIVINKDWHGDEFNAFIQSITTPAVILFDEFEKIYDYHTQRKVLTLFDGVFPS
                     RKLFIVTTNTEREISEFMQNRPGRIYYNFEFNTLGQDFIQEFLEDRLEDQSQIPAILK
                     YTQVFSFFNFDMLNAAVEEMNRYGETLAEVLEVLNIKPENRSTDTYKLEVDVNGERYV
                     IDRGYGGFQPNNFEYTLWTDCDMPKPLESVPATKNVLEEVAKATSDGDQYIVFDPTKI
                     ESFDQVTNTFTYTVEAGNRTVKLFVTRNDPLDKWKYHPDAY*"
                     /db_xref="UniRef100_H8FYD6"
                     /db_xref="H8FYD6_PHAMO"
     gene            60663..61214
                     /locus_tag="Salt_Pond_R2_restored_H2O_MG_scaffold_2_prodig
                     al-single_95"
     CDS             60663..61214
                     /product="hypothetical protein"
                     /codon_start=1
                     /transl_table=11
                     /translation="MGILEFGLLALAGLGVFVAAGIIAAEMDSALMSVATFVIGLITL
                     SWGFGVPIWATFTANPLMIVGAIIIYIAVGAAYTAVWKWPDFIRKNREIILREYNDWA
                     HKNQNGDNSFEAYLESSNYEYNAYQHKERLGTWVGMWPFSFVWDVSRRPAIWLWNVTY
                     TSLGEAFQNIGKRTARKIHERGE*"
     gene            61301..61876
                     /locus_tag="Salt_Pond_R2_restored_H2O_MG_scaffold_2_prodig
                     al-single_96"
     CDS             61301..61876
                     /product="Phosphoesterase n=1 Tax=Synechococcus phage
                     S-CBS4 RepID=H2BCP5_9CAUD"
                     /codon_start=1
                     /transl_table=11
                     /translation="MSKAWLVSDTHFGHHGCYTKFTDMRTGEPIRPWASSADEGDEII
                     RETWNSRVRPNDRVYHLGDVAIPRKGLKCMEGLHGKKILLRGNHDIFKLKDYAEYFED
                     LRGTHKVADLILTHYPIHPESIPYHWCRGIVHGHTHSNLVRLENDEPDPRFENVCIEH
                     TDCGPIELEEVRARFPELGTFGEMFADEPVL*"
                     /db_xref="UniRef100_H2BCP5"
                     /db_xref="H2BCP5_9CAUD"
                     /db_xref="smul:SMUL_1794"
     gene            61860..62039
                     /locus_tag="Salt_Pond_R2_restored_H2O_MG_scaffold_2_prodig
                     al-single_97"
     CDS             61860..62039
                     /product="hypothetical protein"
                     /codon_start=1
                     /transl_table=11
                     /translation="MNLFSKIWQLYVDSAEYIVIVAFVFMFIPEALISGMWLWYPAVF
                     LFAMPAVFIMIQRNR*"
     gene            62337..62819
                     /locus_tag="Salt_Pond_R2_restored_H2O_MG_scaffold_2_prodig
                     al-single_98"
     CDS             62337..62819
                     /product="hypothetical protein"
                     /codon_start=1
                     /transl_table=11
                     /translation="MKLLTTAAVAATLAFAAPALATCNLCGDMAVGQVSGAVTSHSTS
                     GGLAATGGLAFGGMDGYSRVENFSGAMNSSGVSGGLTFNELDGHIWEGNRNGGVLTSV
                     DGIEVDVTLDTFSLSEQVSENRVIDNGLGTVGVGGGLGLSGGSAFGQGGFVALGSARW
                     *"
     gene            62891..63505
                     /locus_tag="Salt_Pond_R2_restored_H2O_MG_scaffold_2_prodig
                     al-single_99"
     CDS             62891..63505
                     /product="hypothetical protein"
                     /codon_start=1
                     /transl_table=11
                     /translation="MKYALSILAVVVMTDAASANGIGANADSQSQSGAQAIINIEGST
                     VPQTVFEGSDVPNNTPSVGAPSTMHTAPCVIGRSTGFSVPGFGFSNSNGRVENNCNSR
                     EEVGFIAQLMNMPHGSARQAAIFHACATDASLRATLVAMGACTTATPAVDSSDTTPRR
                     SDVTDSRPALEVTCERRDGNIVPIVTRRVANAYSTAEIQAVCRQ*"
     gene            63617..63919
                     /locus_tag="Salt_Pond_R2_restored_H2O_MG_scaffold_2_prodig
                     al-single_100"
     CDS             63617..63919
                     /product="hypothetical protein"
                     /codon_start=1
                     /transl_table=11
                     /translation="MFATVTKVIFTKEEPRVGETVVRLIAFEYDPDTGALSVHDILET
                     DADNAAAIRWLAIKAVYDYTNAEIVFPQDRTVDDFDTGRTRKMQSKIIRAIQQLEA*"
     gene            63927..64091
                     /locus_tag="Salt_Pond_R2_restored_H2O_MG_scaffold_2_prodig
                     al-single_101"
     CDS             63927..64091
                     /product="hypothetical protein"
                     /codon_start=1
                     /transl_table=11
                     /translation="MLLPERHYKARSRAGFIHLAIVAVVLILVAVAVFDATMGYVDDF
                     VEKMETEINV*"
     gene            64084..64317
                     /locus_tag="Salt_Pond_R2_restored_H2O_MG_scaffold_2_prodig
                     al-single_102"
     CDS             64084..64317
                     /product="hypothetical protein"
                     /codon_start=1
                     /transl_table=11
                     /translation="MSKYGPRFHKPALGVRYDKHFNFGGEWHFAGGKKSDPKTYTVTM
                     TAKGFTCDCPGFKFRGKCKHVQMIGETVDLIAS*"
     gene            64314..64541
                     /locus_tag="Salt_Pond_R2_restored_H2O_MG_scaffold_2_prodig
                     al-single_103"
     CDS             64314..64541
                     /product="hypothetical protein"
                     /codon_start=1
                     /transl_table=11
                     /translation="MKLIDAMPEEFARYHTAERAHRYADVEVVAEYRYGWPGPQKNVH
                     YWVELKNGYGVGWNENPSRGWSFPVVRVKVK*"
     gene            64602..64919
                     /locus_tag="Salt_Pond_R2_restored_H2O_MG_scaffold_2_prodig
                     al-single_104"
     CDS             64602..64919
                     /product="hypothetical protein"
                     /codon_start=1
                     /transl_table=11
                     /translation="MTDSKDDKPNYTIEIAPGAFDNFEGTQEELDEMLADITRMAEDG
                     TLMEQSEPLDLEALFEEDPETALRLANDLGLFEDLVDEHGNEVSFDEIREAMREERKR
                     KLN*"
     gene            complement(64954..65583)
                     /locus_tag="Salt_Pond_R2_restored_H2O_MG_scaffold_2_prodig
                     al-single_105"
     CDS             complement(64954..65583)
                     /product="GIY-YIG homing endonuclease n=2 Tax=unclassified
                     Myoviridae RepID=U5PYD0_9CAUD"
                     /codon_start=1
                     /transl_table=11
                     /translation="MNIYHQPYTYLIGWSNRDRWYYGVRYGQNCHPNDLWKTYFTSSK
                     LVEQERLMFGEPDIIEVRRVFDSPQKAMLWEDKVLKLLQVDQSKRWINERAGSWPLAI
                     MSEQVKSKISTARKGTRHSEDTKKKMSVAHTGKVLSKETKERMSEVRRGMKRGPMSEE
                     QKRAISATKKGNPGPTKSEETKKKIAESLRGRKHSEEAKAKMRGPRKCR*"
                     /db_xref="UniRef100_U5PYD0"
                     /db_xref="A0A0F6YQX7_9CAUD"
                     /db_xref="cak:Caul_3487"
                     /db_xref="U5PYD0_9CAUD"
     gene            66877..66947
                     /locus_tag="Salt_Pond_R2_restored_H2O_MG_scaffold_2_prodig
                     al-single_trna_41"
     tRNA            66877..66947
                     /product="SeC"
     gene            67310..67846
                     /locus_tag="Salt_Pond_R2_restored_H2O_MG_scaffold_2_prodig
                     al-single_106"
     CDS             67310..67846
                     /product="Uncharacterized protein n=1 Tax=Cronobacter
                     phage vB_CsaM_GAP32 RepID=K4F9P3_9CAUD"
                     /codon_start=1
                     /transl_table=11
                     /translation="MQETIKKIKKQRLKLKSLPPAPSNSVRKKQTLVERKQWKKVEQQ
                     RRALKDSVRDLNTYLSYQILVAAEKQELSLTPLFEGTITQYRYLAGFEFTNNDLRKVR
                     GYNLLCSRGFYNRETNILGVVKDHRISIKYGFENNIDPKVIGHPANCEFLYFKQNAAK
                     SADCSITLEQLKEEIKNW*"
                     /db_xref="UniRef100_K4F9P3"
                     /db_xref="A0A0A7HEN8_9CAUD"
                     /db_xref="K4F9P3_9CAUD"
     gene            67956..68129
                     /locus_tag="Salt_Pond_R2_restored_H2O_MG_scaffold_2_prodig
                     al-single_107"
     CDS             67956..68129
                     /product="hypothetical protein"
                     /codon_start=1
                     /transl_table=11
                     /translation="MSDEEIPNLADLLKDPDFLAKLKNSIDELIDELPEDVSKEDVEG
                     LEEVENLIKKNTN*"
     gene            68437..68757
                     /locus_tag="Salt_Pond_R2_restored_H2O_MG_scaffold_2_prodig
                     al-single_108"
     CDS             68437..68757
                     /product="hypothetical protein"
                     /codon_start=1
                     /transl_table=11
                     /translation="MSLEDLQTYKLNRLSTRICRHCDHFRTAQCSQAPVAGTKAFRRF
                     NWSSLSVCDDWTPNPRTDEAMQILTWRKLEGHDVEDFRGREDIEPTVMDDEQNVFQRC
                     IYRT*"
     gene            68726..68956
                     /locus_tag="Salt_Pond_R2_restored_H2O_MG_scaffold_2_prodig
                     al-single_109"
     CDS             68726..68956
                     /product="hypothetical protein"
                     /codon_start=1
                     /transl_table=11
                     /translation="MFSNDAFTEHDSCGVCRWQFTSMCPKSYDYVGRFMGDPDKIRQR
                     NLCHKFVPSASENERREEIIYQKLHENLEIED*"
     gene            69260..70033
                     /locus_tag="Salt_Pond_R2_restored_H2O_MG_scaffold_2_prodig
                     al-single_110"
     CDS             69260..70033
                     /product="Uncharacterized protein n=1 Tax=uncultured
                     bacterium RepID=K2AFK5_9BACT"
                     /codon_start=1
                     /transl_table=11
                     /translation="MSMPIGPIWSVLHLAIKFPAAAVIIAGGSFFAINYEPPRPMVAI
                     TFDDGYQSVLDIAVPEMTARGMVGTHYIPINLPMSLDRVVEFTNAGWEIGSHSMTQTD
                     MTLLSESELQYELSESKNILEELTHTEVTSFASPMGRYNDATLAMIANYYETHVDAWQ
                     PYPNEWMNTVDDFDPMLIHRIDFSNTSVEEICEIVTNMNDDEFYVIIFHNLSTEEERP
                     RDVWMYDTTPEQFTNVLDCVDNADVDVVTVSEGAQRMMQ*"
                     /db_xref="UniRef100_K2AFK5"
                     /db_xref="K2AFK5_9BACT"
                     /db_xref="dti:Desti_1849"
     gene            70030..71148
                     /locus_tag="Salt_Pond_R2_restored_H2O_MG_scaffold_2_prodig
                     al-single_111"
     CDS             70030..71148
                     /product="Conserved hypothetical membrane protein,
                     glycosyl transferase family 2 n=1 Tax=uncultured archaeon
                     RepID=D1JE47_9ARCH"
                     /codon_start=1
                     /transl_table=11
                     /translation="VNWFRKTIFSPRFWLGLPKFSHTPSELSVTVVIPAWNEAETIAD
                     TIESLHRQIYKHKLIVVNDRSTDATSDIAHYLSNKYAGLYDIQVIDVEENTGSKSQAL
                     NKATPYIETDIFVCVDADTELDPDSLGRLMRAFNNPNVQVASGFVVSKHDDNFWQKAR
                     RGEYIVGQAITKSAQENLNAVLVASGCFFAIRSDFLREHGFDHSTMAEDMDLTWTAVE
                     DGGDVAFVQDAFCYVTDPHNWQLYNKQLYRWYAGLFQCIKKRQYDLFSRNPKLGFAVY
                     FYTLSAFMGIPFWVFFIVYGIMTSPGAAIILTIAMYLMLFFSAYLHGVWNGYNVQKYP
                     TYVAAMMLVAFVNYTIFIRAAINELVLNNTLNVWFKGH*"
                     /db_xref="UniRef100_D1JE47"
                     /db_xref="rrd:RradSPS_2325"
                     /db_xref="88091572"
                     /db_xref="D1JE47_9ARCH"
     gene            71150..71881
                     /locus_tag="Salt_Pond_R2_restored_H2O_MG_scaffold_2_prodig
                     al-single_112"
     CDS             71150..71881
                     /product="Glycoside hydrolase family 16 n=1 Tax
                     =Deinococcus maricopensis (strain DSM 21211 / LMG 22137 /
                     NRRL B-23946 / LB-34) RepID=E8U374_DEIML"
                     /codon_start=1
                     /transl_table=11
                     /translation="MRLLSIIFAFITSIAHADEFRDDFNFLDESVWMVSDWQAPGGNQ
                     DHHGVSVYSNAEVVDGYLRLQLFQFETIDGDVRSFGGEIATREPFGYGTYEFRMRAST
                     TSSTPYGEGESLSGAVSGAFLYARDADTEIDVEFESNERNHITHLISWKDGRRNDWSP
                     VDLAGAPPHEGFYVYRFEWTPTEIRYYRDNILIDTHYGDIPSIHGHMMFNHWGSHNSY
                     WGGEATFGTVRYLYVDYFQFTPLEG*"
                     /db_xref="UniRef100_E8U374"
                     /db_xref="dmr:Deima_0358"
                     /db_xref="88828297"
                     /db_xref="E8U374_DEIML"
     gene            71912..72568
                     /locus_tag="Salt_Pond_R2_restored_H2O_MG_scaffold_2_prodig
                     al-single_113"
     CDS             71912..72568
                     /product="hypothetical protein"
                     /codon_start=1
                     /transl_table=11
                     /translation="MSGKDMRMLMEKIDRAVLHEGYEQRVQNVVDYLNKTYPDGMTKK
                     QFNQVMDTQDEELASKLDAFELKRKKAAAVGSRGKTGDSRKEFIQDVAKQMDFRRDTS
                     KADAKREKVKKALNDLYWIAQDAIGMSFPDGDPIDHIIPKARRLGIPMDSVGEWLDRA
                     FKKNEGVSYDQFLSNLWDDQYGDAKSDMDHVNPSDKYYQTAKSRYDMLGGDDARNPWR
                     *"
     gene            complement(72569..73789)
                     /locus_tag="Salt_Pond_R2_restored_H2O_MG_scaffold_2_prodig
                     al-single_114"
     CDS             complement(72569..73789)
                     /product="Putative secreted serine protease n=1 Tax
                     =Streptomyces coelicolor (strain ATCC BAA-471 / A3(2) /
                     M145) RepID=Q9K3X9_STRCO"
                     /codon_start=1
                     /transl_table=11
                     /translation="MTKFIVEVKSKSIRTKLAKIGKVGKPQTLETIIILETDRTMEEV
                     LAVPGVISVEEESFDTPFDVEIQRRPESWFLPSASNSFPDYRYDRTGKDVAIYFMDSG
                     VRFDHEEFFGRDTLTVFTHDGLEHGGTVAGPEHGTMVASCGAGNQHGIAKGASIYSLR
                     YNWTTTEGIKALDTLIAHHRTHDMPSVLSMSFGSYSNIYNAAFRAVADEGIVMVGAAG
                     NFDNDRPFYPAARDDVISVAACDRNLRPSIWGGSTPGTSYGSTVDIWAGGTAGVAASR
                     ASATAKQSASGTSAACPLVAGALALQMEGRPRPTSFNDTMIEKQELLRRSFKGVIEYT
                     DAKYNTTPNRYIYSLVETDVPPRDDSTPPGDDITPEPDPRPRNDPPEGRNTNGPLILG
                     AVLVVAFVLASMFL*"
                     /db_xref="UniRef100_Q9K3X9"
                     /db_xref="sco:SCO1355"
                     /db_xref="Q9K3X9_STRCO"
     gene            73859..73966
                     /locus_tag="Salt_Pond_R2_restored_H2O_MG_scaffold_2_prodig
                     al-single_115"
     CDS             73859..73966
                     /product="hypothetical protein"
                     /codon_start=1
                     /transl_table=11
                     /translation="MSYQIEIRAGEGGDDAKLFVSDLLTAYTKWFDREG*"
     gene            74639..75277
                     /locus_tag="Salt_Pond_R2_restored_H2O_MG_scaffold_2_prodig
                     al-single_116"
     CDS             74639..75277
                     /product="hypothetical protein"
                     /codon_start=1
                     /transl_table=11
                     /translation="MKTIVLAAAAALGLATSAVAGGSVEPQPRPVIVDALAPATPAFA
                     VIATGTMPFDHSADLSDNWSLRGEATVLEYDLGEGVSTLTVFGEIGVAGAQDFGAIGA
                     EYAWAYTVDRTTITLAGEAEYFMLNDFNDGNWLMTPSANVAYAVTDEFSVFAEAGYTW
                     NATQDWTATGGYAEVGGEYGFTDNLFLRGSVVQPFDTPADDPYAQIELRLEF*"
     gene            75568..76227
                     /locus_tag="Salt_Pond_R2_restored_H2O_MG_scaffold_2_prodig
                     al-single_117"
     CDS             75568..76227
                     /product="2''''-5'''' RNA ligase n=1 Tax=Deinococcus sp.
                     2009 RepID=UPI0003B5E85C"
                     /codon_start=1
                     /transl_table=11
                     /translation="VDELLIDRFKYPRTPHLPWSRGRSADDKQIPTFAGFEEREVVIT
                     EKLDGENTTLYPDTYTHARSIDSRYHESRTWIKTDWASKAHRLAPNLRIVGENMFARH
                     SIPYDDLESYFYGYGVYDGNTCLGWDETVDLIHDFDYPTPHEYYRGVWNQSVAHQWSE
                     YLHEVRAKDVEGYVVRITDEFDIADFGSVVAKSVRQEHVNTDAHWMHTRIIPNGLKEN
                     S*"
                     /db_xref="UniRef100_UPI0003B5E85C"
                     /db_xref="A0A024YPS5_9ACTN"
                     /db_xref="sesp:BN6_40000"
                     /db_xref="UPI0003B5E85C"
     gene            76279..76521
                     /locus_tag="Salt_Pond_R2_restored_H2O_MG_scaffold_2_prodig
                     al-single_118"
     CDS             76279..76521
                     /product="hypothetical protein"
                     /codon_start=1
                     /transl_table=11
                     /translation="MANAKTQEMMENMLLVAREGRDIIPAFFQPLRGRSNTVSAAIRE
                     LKKQGLIEQNGVDGTGKPKYALVMPAATHAGVETVQ*"
     gene            76518..76793
                     /locus_tag="Salt_Pond_R2_restored_H2O_MG_scaffold_2_prodig
                     al-single_119"
     CDS             76518..76793
                     /product="hypothetical protein"
                     /codon_start=1
                     /transl_table=11
                     /translation="MTTINPATRPSDELNDFTIKVKQLFYPENEYGRSTWWVRLRDGT
                     LIQPEYKEAEDEFCESAFFAEGYRYCWNLDGTSVTRSDYDMMEIVTR*"
     gene            76790..77017
                     /locus_tag="Salt_Pond_R2_restored_H2O_MG_scaffold_2_prodig
                     al-single_120"
     CDS             76790..77017
                     /product="hypothetical protein"
                     /codon_start=1
                     /transl_table=11
                     /translation="MTPGDAGLLNEVTGADWTDTGEMMIAAGPNGGIIDRNPQLNEWF
                     IIFNDDRPQCDEWFAIRADAIAAFVEATPDA*"
     gene            77010..77165
                     /locus_tag="Salt_Pond_R2_restored_H2O_MG_scaffold_2_prodig
                     al-single_121"
     CDS             77010..77165
                     /product="hypothetical protein"
                     /codon_start=1
                     /transl_table=11
                     /translation="MRKSNEYLALEDAIARGVRAIRHAQGFRKTEIACELATLRKMQA
                     ALGEDRD*"
     gene            77158..77325
                     /locus_tag="Salt_Pond_R2_restored_H2O_MG_scaffold_2_prodig
                     al-single_122"
     CDS             77158..77325
                     /product="hypothetical protein"
                     /codon_start=1
                     /transl_table=11
                     /translation="VTDPLIEARETIEEAIREIRATQANTDSQLHSEELENLLDRLYG
                     LRFDLDEVLEP*"
     gene            77322..77531
                     /locus_tag="Salt_Pond_R2_restored_H2O_MG_scaffold_2_prodig
                     al-single_123"
     CDS             77322..77531
                     /product="hypothetical protein"
                     /codon_start=1
                     /transl_table=11
                     /translation="MTLFRYKKNGLLYTIYHVTPRQIMGWWYEAHPYHHTVNIGMRRP
                     GPAQPKDVCFYPNMTLNDFEEVAYA*"
     gene            77524..77658
                     /locus_tag="Salt_Pond_R2_restored_H2O_MG_scaffold_2_prodig
                     al-single_124"
     CDS             77524..77658
                     /product="hypothetical protein"
                     /codon_start=1
                     /transl_table=11
                     /translation="MPRTDTTKLKKSLIKLKEEILREAEEKRQEQEQRITVLAEAYRS
                     *"
     gene            77655..77945
                     /locus_tag="Salt_Pond_R2_restored_H2O_MG_scaffold_2_prodig
                     al-single_125"
     CDS             77655..77945
                     /product="hypothetical protein"
                     /codon_start=1
                     /transl_table=11
                     /translation="MSEYEIYAELDKARSKPKRRTKPKNYESVCVAGQNKIGDVVYLP
                     SHPDVRMTVTEVPHCNRAAGHKQMVEVQWFDVNLHTVSAKMKAETLLYVKDP*"
     gene            77945..78169
                     /locus_tag="Salt_Pond_R2_restored_H2O_MG_scaffold_2_prodig
                     al-single_126"
     CDS             77945..78169
                     /product="hypothetical protein"
                     /codon_start=1
                     /transl_table=11
                     /translation="MRLPRLTNIYIVDIYLKSGAVQRKEFLEFGWKYNGDDGITSLKW
                     KTADGNSWFVCLGEISSINVVAQYTRIRLR*"
     gene            78210..78488
                     /locus_tag="Salt_Pond_R2_restored_H2O_MG_scaffold_2_prodig
                     al-single_127"
     CDS             78210..78488
                     /product="hypothetical protein"
                     /codon_start=1
                     /transl_table=11
                     /translation="MFVKRYKIEHIAESDQDQAGCWRIELELEPSWFDRTFMGIIFNR
                     THTLKGNYSVWRWEDNQEANIFWSLWADCAVKKHKTDHGTSYLYRDND*"
     gene            78638..79192
                     /locus_tag="Salt_Pond_R2_restored_H2O_MG_scaffold_2_prodig
                     al-single_128"
     CDS             78638..79192
                     /product="HD domain protein n=1 Tax=Rothia mucilaginosa
                     ATCC 25296 RepID=C6R5P3_9MICC"
                     /codon_start=1
                     /transl_table=11
                     /translation="MRTKIAYIISMMLETNNPLTVTATVAFIEEAHSGQKYGNMPYFF
                     HPVEVAQEAVRLVEYAASNDGSGSYLQDFAAPARLVALLHDVVEDTKYTESDLRERYE
                     SAIVDAVMLLTLKESNDYRENIQRIVDSGNTLAMMVKLADNHVNRRGDKSSFSAEKAK
                     KLNDRYDMSIEMLTKALAEWGIRV*"
                     /db_xref="UniRef100_C6R5P3"
                     /db_xref="C6R5P3_9MICC"
                     /db_xref="rmu:RMDY18_10850"
     gene            79189..79410
                     /locus_tag="Salt_Pond_R2_restored_H2O_MG_scaffold_2_prodig
                     al-single_129"
     CDS             79189..79410
                     /product="hypothetical protein"
                     /codon_start=1
                     /transl_table=11
                     /translation="MKEPGRFKQWTFIVTSIMGLTLLIFSSAAIFYVLLTGIEIWWAV
                     NIGWFGIACWLVSMYLRPEIVAWVENKDE*"
     gene            79403..79801
                     /locus_tag="Salt_Pond_R2_restored_H2O_MG_scaffold_2_prodig
                     al-single_130"
     CDS             79403..79801
                     /product="hypothetical protein"
                     /codon_start=1
                     /transl_table=11
                     /translation="MNEEKLRKGYNGYLLTDQGRAHLLAHIDPVHPDVVAHHVTHEFG
                     VYEQLPPDADHVRVIAVASNDVVQAAVVKVNGTTARESGGVYHITVSVDRAAGGTPKM
                     SNDLLTDSRNWQAVDPFSLPVMPRFFPFGG*"
     gene            79803..80195
                     /locus_tag="Salt_Pond_R2_restored_H2O_MG_scaffold_2_prodig
                     al-single_131"
     CDS             79803..80195
                     /product="hypothetical protein"
                     /codon_start=1
                     /transl_table=11
                     /translation="MSKLKYAMVKGTSGFIRDWDPMTNKFTFTDDIDRALLYTVSGIE
                     EHLPFFERHDIEIVPVEVIRVVSGVRQQSSDLLDKVLAKFEDELKILNKKSGNDVDNL
                     SEKDFRRWKRLKRMIEDRIVDKSAIEQG*"
     gene            80197..80445
                     /locus_tag="Salt_Pond_R2_restored_H2O_MG_scaffold_2_prodig
                     al-single_132"
     CDS             80197..80445
                     /product="hypothetical protein"
                     /codon_start=1
                     /transl_table=11
                     /translation="MTYYIEVTPSEPFNDVRPVWTDDMVQMTIEQLHAVAKLQAMLKS
                     AGSTVEKMECLRLIKNTDLHMMTIMADELQEGLDKASK*"
     gene            80501..81685
                     /locus_tag="Salt_Pond_R2_restored_H2O_MG_scaffold_2_prodig
                     al-single_133"
     CDS             80501..81685
                     /product="Predicted protein n=1 Tax=Nematostella vectensis
                     RepID=A7RRV1_NEMVE"
                     /codon_start=1
                     /transl_table=11
                     /translation="MRLHQIITEATMRLERERFEHLLTPAVRALDDAAREAGYEVRIV
                     GGAVRDLVMGKDPKDIDMATDAVPEAMMQVLDAAGIRHEPTGLQHGTITAILDGEPIE
                     ITTLRIDTEADGRHAEVEFTNDWRKDAERRDLTFNAMSMELDGTLHDYFDGVEDLQNG
                     VARFVGNADARMQEDYLRILRFFRFQGRLDNPLWDPETMAAVARNAGGLESISGERIW
                     MEMEKILARPSRTAVLQRMDDTDVLEAIDMPVNRISFVDRVDGDDPVAALAAAVNNVG
                     GLETLRNKWKFSNEVFNKAHFILEHRDADLEENDLKAMLADPKVRNEHVIALLNSVGR
                     GEMVDRLRAWQPPEFPLSGSDLIAAGMKPGPEMGRQLAELRREWEQSGFRLNKSQLLK
                     RI*"
                     /db_xref="UniRef100_A7RRV1"
                     /db_xref="A0A0F9KKJ6_9ZZZZ"
                     /db_xref="acr:Acry_2010"
                     /db_xref="A7RRV1_NEMVE"
     gene            81688..81930
                     /locus_tag="Salt_Pond_R2_restored_H2O_MG_scaffold_2_prodig
                     al-single_134"
     CDS             81688..81930
                     /product="hypothetical protein"
                     /codon_start=1
                     /transl_table=11
                     /translation="MSVQKFDLFDRIAIFSTQDKDTRDGFVATVFDLAMTEGPNRVLE
                     VYNALRTNNDLKINMARVNNWPEIYKIISASLRVKK*"
     gene            81927..82184
                     /locus_tag="Salt_Pond_R2_restored_H2O_MG_scaffold_2_prodig
                     al-single_135"
     CDS             81927..82184
                     /product="hypothetical protein"
                     /codon_start=1
                     /transl_table=11
                     /translation="MNTLKLYKRAEWYLEWLKTNHSNAYETEKDKIYTCLGEFSHAPG
                     HYLMCVFGTWELSGMHELDNFEEIDHHPDDFVAYIALDDIE*"
     gene            82181..82471
                     /locus_tag="Salt_Pond_R2_restored_H2O_MG_scaffold_2_prodig
                     al-single_136"
     CDS             82181..82471
                     /product="hypothetical protein"
                     /codon_start=1
                     /transl_table=11
                     /translation="MNIPRDKKFYEHGEWAEMLAEKDITEYPEEVFKRFCREAVEDHH
                     RREYYWALEFYDHEGPDWEDLTEEQRQNIRETNDAHAREMHEFRRMITQGKT*"
     gene            82468..82716
                     /locus_tag="Salt_Pond_R2_restored_H2O_MG_scaffold_2_prodig
                     al-single_137"
     CDS             82468..82716
                     /product="hypothetical protein"
                     /codon_start=1
                     /transl_table=11
                     /translation="MSLFPLAFGVCFIWFANLVWMVREFIKHTPNWTDPDVTSEEIIQ
                     NFMANTPLEQLEFIRKVAEFNPIVGMSGLSLLLLAFIF*"
     gene            82726..83091
                     /locus_tag="Salt_Pond_R2_restored_H2O_MG_scaffold_2_prodig
                     al-single_138"
     CDS             82726..83091
                     /product="hypothetical protein"
                     /codon_start=1
                     /transl_table=11
                     /translation="MKPEKPALGISRSNEWEDAMVYHVECECSDPDHAVVTWIEIGND
                     PEIHNEVEVTFYVQTNFSMFSLRHIWSRIKIAVGVLFGRGYQQHHSLILKKQAALNFG
                     AAIEQTIQDLEDADTQSDS*"
     gene            83066..83305
                     /locus_tag="Salt_Pond_R2_restored_H2O_MG_scaffold_2_prodig
                     al-single_139"
     CDS             83066..83305
                     /product="hypothetical protein"
                     /codon_start=1
                     /transl_table=11
                     /translation="MQIHNLTREQFEMLEHLWTLETLEDIENFKRELPRFRRQQVDTL
                     IELVRLQTVDDILDADSMPEFDSVDALLENIRNSC*"
     gene            83357..83560
                     /locus_tag="Salt_Pond_R2_restored_H2O_MG_scaffold_2_prodig
                     al-single_140"
     CDS             83357..83560
                     /product="hypothetical protein"
                     /codon_start=1
                     /transl_table=11
                     /translation="MGFTIRAAEGHIVAIEADYGNAEELKAFLNDVADLEDAGHYTLA
                     EATQADYDELEVQKSLYSGVDND*"
     gene            83553..83777
                     /locus_tag="Salt_Pond_R2_restored_H2O_MG_scaffold_2_prodig
                     al-single_141"
     CDS             83553..83777
                     /product="hypothetical protein"
                     /codon_start=1
                     /transl_table=11
                     /translation="MTKQTYTITTISVEQLDEMIVSNRADLIDESACGKTYTGFTLIE
                     EGSWAGSYRGVADGEEVIFYADEVQNATPE*"
     gene            83761..83958
                     /locus_tag="Salt_Pond_R2_restored_H2O_MG_scaffold_2_prodig
                     al-single_142"
     CDS             83761..83958
                     /product="hypothetical protein"
                     /codon_start=1
                     /transl_table=11
                     /translation="MRPRNDQLVQVIREGKEEAQRVSIVNKLSEYDEPRDFANRMNMR
                     LHWAIERIEELEAQEAANASS*"
     gene            83945..84316
                     /locus_tag="Salt_Pond_R2_restored_H2O_MG_scaffold_2_prodig
                     al-single_143"
     CDS             83945..84316
                     /product="hypothetical protein"
                     /codon_start=1
                     /transl_table=11
                     /translation="MHHHRFEYSPGISYDYTRLITKLEELKGEADHRCLGGFQTQDKA
                     FAGEMAELIRDMIEFMDGVDEMLLGMEQEHESKVSDLTSDNDDKSDTIDRLRDELDEL
                     KDDIADSQKLKKLLRDILLDD*"
     gene            84365..84481
                     /locus_tag="Salt_Pond_R2_restored_H2O_MG_scaffold_2_prodig
                     al-single_144"
     CDS             84365..84481
                     /product="hypothetical protein"
                     /codon_start=1
                     /transl_table=11
                     /translation="MRNKDFDMIEARSKPPMIGLVLLGTALMYLGVAVLLVI*"
     gene            84481..84726
                     /locus_tag="Salt_Pond_R2_restored_H2O_MG_scaffold_2_prodig
                     al-single_145"
     CDS             84481..84726
                     /product="hypothetical protein"
                     /codon_start=1
                     /transl_table=11
                     /translation="MEPGMFATLWYAGAVVFSMGVTGPDACEYLADNIEADIVAAYQD
                     PAKMEELATSRFPDPAEFRVTCDDEQLPTDPQYMEKQ*"
     gene            84723..84992
                     /locus_tag="Salt_Pond_R2_restored_H2O_MG_scaffold_2_prodig
                     al-single_146"
     CDS             84723..84992
                     /product="hypothetical protein"
                     /codon_start=1
                     /transl_table=11
                     /translation="MSYWNHRVMRHVEKDDAGGEVLESIWYAIHEVYYDAKGNVDGWT
                     AEPSYPVFYPEEDDGQITLKDDVARFMRACDKPILDFETGKEIEK*"
     gene            84989..85207
                     /locus_tag="Salt_Pond_R2_restored_H2O_MG_scaffold_2_prodig
                     al-single_147"
     CDS             84989..85207
                     /product="hypothetical protein"
                     /codon_start=1
                     /transl_table=11
                     /translation="MNANTMSLLLMLCAVMVGLYILVSVADDHATVEDTDFNVVCLEG
                     VEYWFRKAGYGQILAVKMTPEGDVVACE*"
     gene            85204..85401
                     /locus_tag="Salt_Pond_R2_restored_H2O_MG_scaffold_2_prodig
                     al-single_148"
     CDS             85204..85401
                     /product="hypothetical protein"
                     /codon_start=1
                     /transl_table=11
                     /translation="MRQCSVYCVDTEKDVTADVLEESDRRLKVALVGTDITIVLTRTD
                     TRFPYIGHAHNMEFETFGELE*"
     gene            85398..85823
                     /locus_tag="Salt_Pond_R2_restored_H2O_MG_scaffold_2_prodig
                     al-single_149"
     CDS             85398..85823
                     /product="Uncharacterized protein n=2 Tax=Podoviridae
                     RepID=K4Q559_9CAUD"
                     /codon_start=1
                     /transl_table=11
                     /translation="MKRFMLAAGALASVMVLAGCQDDAQIASQNISRAADNFEVMRRV
                     VFMNGITDEYMLEIVGACSINDRTTSVQITCKDEDGEVVRHQLGLSDNVTYFAEQVEP
                     IGVSFNHYRVTFRPQQIIPDIDFRGSMEDLTTNSSEINQ*"
                     /db_xref="UniRef100_K4Q559"
                     /db_xref="E3PZ80_9CAUD"
                     /db_xref="pde:Pden_0968"
                     /db_xref="K4Q559_9CAUD"
     gene            86350..86640
                     /locus_tag="Salt_Pond_R2_restored_H2O_MG_scaffold_2_prodig
                     al-single_150"
     CDS             86350..86640
                     /product="Uncharacterized protein {ECO:0000313|EMBL
                     :AHC30595.1};  TaxID=1414737 species="Viruses; dsDNA
                     viruses, no RNA stage; Caudovirales; Siphoviridae.;"
                     source="Rhizobium phage vB_RleS_L338C.;""
                     /codon_start=1
                     /transl_table=11
                     /translation="MLDKYAQKIIDDNANMMVPWYLIAAYAYYVQDDPVVSDHFYDQL
                     AEDLLLNHRFVEHVHKHHITEEMLKAGTYLGDYPGIIEGAVQHLREHMEEYT*"
                     /db_xref="V9QL40_9CAUD"
     gene            86637..86900
                     /locus_tag="Salt_Pond_R2_restored_H2O_MG_scaffold_2_prodig
                     al-single_151"
     CDS             86637..86900
                     /product="hypothetical protein"
                     /codon_start=1
                     /transl_table=11
                     /translation="MRIKPEDIKKGMIFYESAYGENIRFESLDEPSSVDVVIREGELP
                     QTQWHWQAKNCETEEIVDFTITSGMEHYGPKLYSEPAYCHPGD*"
     gene            86963..87508
                     /locus_tag="Salt_Pond_R2_restored_H2O_MG_scaffold_2_prodig
                     al-single_152"
     CDS             86963..87508
                     /product="Uncharacterized protein n=1 Tax=Jannaschia sp. 
                     (strain CCS1) RepID=Q28NG2_JANSC"
                     /codon_start=1
                     /transl_table=11
                     /translation="MSRCPAGLVSVPFEDLTICVTPDYYMEDGVRVPVDLQRAHEIAR
                     ERGMILPTTSMVDAIWRHADVQLPPRPLNPSNTSDPNFYNNIADPKWVIVHNMIVNEQ
                     LREVGAISGQLIAGHKKDIVAHDANSSRIAIYGWHQSNGHPIQPRSTVHGWNYKDYSQ
                     GLRLVSEIAFDKDGNQVKIGF*"
                     /db_xref="UniRef100_Q28NG2"
                     /db_xref="jan:Jann_2833"
                     /db_xref="Q28NG2_JANSC"
     gene            87508..87798
                     /locus_tag="Salt_Pond_R2_restored_H2O_MG_scaffold_2_prodig
                     al-single_153"
     CDS             87508..87798
                     /product="hypothetical protein"
                     /codon_start=1
                     /transl_table=11
                     /translation="MEQINILNLKPGDIRWLEEHLVFESYQHKFFQKLYRMLIHDIED
                     ISMLDTIYCTGAQLRKVYGLLQPHHQTEIEAINNMASRSFLDGVQGFEFSPE*"
     gene            87828..87904
                     /locus_tag="Salt_Pond_R2_restored_H2O_MG_scaffold_2_prodig
                     al-single_trna_42"
     tRNA            87828..87904
                     /product="Leu"
     gene            87986..88282
                     /locus_tag="Salt_Pond_R2_restored_H2O_MG_scaffold_2_prodig
                     al-single_154"
     CDS             87986..88282
                     /product="hypothetical protein"
                     /codon_start=1
                     /transl_table=11
                     /translation="MGFFTAITFCVGASVADADTLNDCGWAVFPNRMHETEAQCEEHI
                     YALFTNTVFMNGVRLTVESHPEFEGEWSIDAECVPEEDWPEYYEYISRSEDTAI*"
     gene            88295..88912
                     /locus_tag="Salt_Pond_R2_restored_H2O_MG_scaffold_2_prodig
                     al-single_155"
     CDS             88295..88912
                     /product="hypothetical protein"
                     /codon_start=1
                     /transl_table=11
                     /translation="MLVEQIITERYVNAVGFGPEAQQVKQRYLDQVWDILQKSYAPIG
                     GIKGKGFETKESMLDLPMWKMGIRDGRVRAVIMYKDKNGRKSVAMGTDGSDEGNWFIN
                     DIFKNELSRSYGEKSKAALGKMMKTYPFDVLEPFLVSPDRVAEMNPQDRVIPIKQVPK
                     QDWPADAVMTLNKYPQLIDYGYLRDITPETTLFKVMVGTPGKTIR*"
     gene            88970..89530
                     /locus_tag="Salt_Pond_R2_restored_H2O_MG_scaffold_2_prodig
                     al-single_156"
     CDS             88970..89530
                     /product="Putative uncharacterized protein n=1 Tax
                     =Marinobacter manganoxydans MnI7-9 RepID=G6YPJ5_9ALTE"
                     /codon_start=1
                     /transl_table=11
                     /translation="MKILYVHGFGSHYDPNHEKIQMLETLGTVIGVDVEYCKGFTAVF
                     EKVLSTVLSEGVDLIVGTSMGGYMAAHVGAETGTPFVALNPATEPSETLKKWVGTFTD
                     YSDNEHHLTEGTVANYPDIVKEGCGLVLVESADEVISAYNTSELLDEVFEVHMIKGGS
                     HRFTHMEQAVELIKDFLTRAETGYGV*"
                     /db_xref="UniRef100_G6YPJ5"
                     /db_xref="G6YPJ5_9ALTE"
                     /db_xref="oar:OA238_c39430"
     gene            89520..89714
                     /locus_tag="Salt_Pond_R2_restored_H2O_MG_scaffold_2_prodig
                     al-single_157"
     CDS             89520..89714
                     /product="hypothetical protein"
                     /codon_start=1
                     /transl_table=11
                     /translation="MVYNRTLSSPKTLLKFAEMDLSEDLLIRYTLHMARIQGRGEYNL
                     DGIYNIKNTAREMSRHLIWC*"
     gene            89834..90004
                     /locus_tag="Salt_Pond_R2_restored_H2O_MG_scaffold_2_prodig
                     al-single_158"
     CDS             89834..90004
                     /product="hypothetical protein"
                     /codon_start=1
                     /transl_table=11
                     /translation="MKDVFNRVKSFWFTLMTPLRNLAEREGVAPNDRKLAYWVAAMIG
                     AKNLNHQPIEYE*"
     gene            90004..90126
                     /locus_tag="Salt_Pond_R2_restored_H2O_MG_scaffold_2_prodig
                     al-single_159"
     CDS             90004..90126
                     /product="hypothetical protein"
                     /codon_start=1
                     /transl_table=11
                     /translation="MLAIGWCMMAAMLPVLIWFISDCYNDRKKYRGGVRRVIVK*"
     gene            90135..90875
                     /locus_tag="Salt_Pond_R2_restored_H2O_MG_scaffold_2_prodig
                     al-single_160"
     CDS             90135..90875
                     /product="hypothetical protein"
                     /codon_start=1
                     /transl_table=11
                     /translation="MKISFEYVPTTSMPSKELMAKIDAISVPHLRGQPFQLTVDTVNQ
                     INDAKGFALAFPHIAARNLTSEKELLEGLKSMGDLRQVLILGGSETQGKVYHYADDVL
                     HVLEEIGHTANRHCAVDPNLESYETVLKNQYTRYEWGFNQLCINPKRMASFKKHTVYC
                     IPSQTKPTGLAKFMKLCGIRKSLRGAWRNRKAFSYITGGRFDVNRFWRDIGRLDNDVH
                     FYAFGNMSITIEDFRREFIEESTKRIIA*"
     gene            90844..91674
                     /locus_tag="Salt_Pond_R2_restored_H2O_MG_scaffold_2_prodig
                     al-single_161"
     CDS             90844..91674
                     /product="Uncharacterized protein n=1 Tax=Caulobacter
                     phage CcrColossus RepID=K4K671_9CAUD"
                     /codon_start=1
                     /transl_table=11
                     /translation="LKKAPKELLLDIDHLRSFEVEPAYFGLGFIQLKIKRNGRVHFYH
                     DDLPVLAEEPHNHRYGFISYIMQGYFDQTIYQFTENAAGTYYMDFEDCNPELGDVAPP
                     QELIGSVTELFQAEYQAGDYYRIEADTLHTVSARENAITYLVRDEPFKDFAGVVRSIG
                     EDKVCPFSKPIPAKECWEMIEDMLPVQTSKKKKKLGYHVRDIPKGKVGEPDKIVEEAY
                     EILDAHEQGIRIMAELEMSDLYGALDRYREMYYPELKMKDIERMYRVTRRAFDNGKRK
                     *"
                     /db_xref="UniRef100_K4K671"
                     /db_xref="K4K671_9CAUD"
     gene            91671..91901
                     /locus_tag="Salt_Pond_R2_restored_H2O_MG_scaffold_2_prodig
                     al-single_162"
     CDS             91671..91901
                     /product="hypothetical protein"
                     /codon_start=1
                     /transl_table=11
                     /translation="MSTTTRDFESFTWFTLRRLKIMIGFRWSSDWFSTKPWSVNGEPV
                     PFVALQLIDQNENTCVHGLFLGPMAVIYGKRN*"
     gene            91885..92058
                     /locus_tag="Salt_Pond_R2_restored_H2O_MG_scaffold_2_prodig
                     al-single_163"
     CDS             91885..92058
                     /product="hypothetical protein"
                     /codon_start=1
                     /transl_table=11
                     /translation="MENEIKFVIQTREKSVSETLEMYEWMDENYISYIYVGHGCYLVE
                     GHGDATLVKLFWG*"
     gene            92060..92614
                     /locus_tag="Salt_Pond_R2_restored_H2O_MG_scaffold_2_prodig
                     al-single_164"
     CDS             92060..92614
                     /product="hypothetical protein"
                     /codon_start=1
                     /transl_table=11
                     /translation="MIDPVNWRRIADAIDYYKSLGFYYTEVPWKVSEAAAAITCPDAG
                     YMEWSDGLVLPASGEQGFLDLELDSLMPTTKSPNFVTCTPCFRANDAGRSPVHHPYFM
                     KVELYVRCDDQRQAEFVSYELLLKAKRFMSADTPVTTPEGWDLELNNIEVGSYGARHH
                     EKIGWWAYGTGLAEPRYTQALENA*"
     gene            92607..92846
                     /locus_tag="Salt_Pond_R2_restored_H2O_MG_scaffold_2_prodig
                     al-single_165"
     CDS             92607..92846
                     /product="hypothetical protein"
                     /codon_start=1
                     /transl_table=11
                     /translation="MREKILDLLKLLLSGLLFFSVLAAGYFAVGFWITVAIYLVIGIG
                     IIVWTNGWRDEPFNVILLWGIIVSILVIAKIFGDI*"
     gene            92874..93209
                     /locus_tag="Salt_Pond_R2_restored_H2O_MG_scaffold_2_prodig
                     al-single_166"
     CDS             92874..93209
                     /product="hypothetical protein"
                     /codon_start=1
                     /transl_table=11
                     /translation="MTYTPPLPAQRRPISDEGSLKAFEYYADMIRHRGYQARNHTEIE
                     DGDATHPEHLLWMCEFCIPRVRDDGLGFSTDKYSRWLGFVQGCLICQGWTTVETERNR
                     TRPWFNKEE*"
     gene            93214..93414
                     /locus_tag="Salt_Pond_R2_restored_H2O_MG_scaffold_2_prodig
                     al-single_167"
     CDS             93214..93414
                     /product="hypothetical protein"
                     /codon_start=1
                     /transl_table=11
                     /translation="MNDTQIKHFLAGFDLAGKRLPNGKLQAYLGESLLDDWPKEVTLG
                     GNTYTLEEVDCGSEGYETALYA*"
     gene            93430..93909
                     /locus_tag="Salt_Pond_R2_restored_H2O_MG_scaffold_2_prodig
                     al-single_168"
     CDS             93430..93909
                     /product="Uncharacterized protein {ECO:0000313|EMBL
                     :KKM82481.1};  TaxID=412755 species="unclassified
                     sequences; metagenomes; ecological metagenomes.;"
                     source="marine sediment metagenome.;""
                     /codon_start=1
                     /transl_table=11
                     /translation="MRVHDIITEDQDDSYQPPRIRKGDEVKVGKFKNRKAEVTGFEVD
                     NNGQPVLKTTKGDQKLFKPRISKLEPKVNERTEDEVADDEISLVIASMQNLISKYKRS
                     FRPAADLYHDVQMKGQLIPWMEENFVPIWEKHGYPPIGQPAWGDVEREVIDRFLVGK*"
                     /db_xref="A0A0F9L5C8_9ZZZZ"
     gene            93961..94176
                     /locus_tag="Salt_Pond_R2_restored_H2O_MG_scaffold_2_prodig
                     al-single_169"
     CDS             93961..94176
                     /product="hypothetical protein"
                     /codon_start=1
                     /transl_table=11
                     /translation="MSEFPGSTITERPIMGDFLLVLVMILIIIGLISGVIKCFQRQPI
                     VAVLLLLFFLPGLLIWALFEIFTDDVK*"
     gene            94351..94539
                     /locus_tag="Salt_Pond_R2_restored_H2O_MG_scaffold_2_prodig
                     al-single_170"
     CDS             94351..94539
                     /product="hypothetical protein"
                     /codon_start=1
                     /transl_table=11
                     /translation="MAKARYRDKSLEGYADLELELDQEVIDYLEDRAIVEDKTVDEIV
                     EDLLTEAIRDWEVDDTPE*"
     gene            94541..94617
                     /locus_tag="Salt_Pond_R2_restored_H2O_MG_scaffold_2_prodig
                     al-single_trna_43"
     tRNA            94541..94617
                     /product="Undet"
     gene            94706..95458
                     /locus_tag="Salt_Pond_R2_restored_H2O_MG_scaffold_2_prodig
                     al-single_171"
     CDS             94706..95458
                     /product="hypothetical protein"
                     /codon_start=1
                     /transl_table=11
                     /translation="MTQNYLFIDIDGPLLPGRSHLFPGNREFLHAFNDGVKPPELFER
                     TPPKFDEWGVRAHNLLAKYGNAKVVIVTNWRRWCSIERLQDLFAEQGLEFEYADQPNC
                     AVRGMSSERYHDIACHMEDYIEEDARCLIIDDYDLQALNLFYRLEGEEGDRSDSDDWG
                     TAWRGPKHDDTQVGIVQNREGSVEHDIRFKWLNVDFNNGLTVEQFKMGAEFFGIDWDQ
                     LNYHEFGIPIKTAEEKRKEREDFDRLYHALIV*"
     gene            95479..95554
                     /locus_tag="Salt_Pond_R2_restored_H2O_MG_scaffold_2_prodig
                     al-single_trna_44"
     tRNA            95479..95554
                     /product="Thr"
     gene            95883..96158
                     /locus_tag="Salt_Pond_R2_restored_H2O_MG_scaffold_2_prodig
                     al-single_172"
     CDS             95883..96158
                     /product="hypothetical protein"
                     /codon_start=1
                     /transl_table=11
                     /translation="MRARDLLKESQYDHLEPDQQSQHIENERVLSLEMTPYELTKLMR
                     EFRSGTNSYNEVNDNAMVGFYSDEEMDEFVSYLNSKGVSYKKVGARK*"
     gene            complement(96131..96526)
                     /locus_tag="Salt_Pond_R2_restored_H2O_MG_scaffold_2_prodig
                     al-single_173"
     CDS             complement(96131..96526)
                     /product="hypothetical protein"
                     /codon_start=1
                     /transl_table=11
                     /translation="MKTVYYDKFSEVIEETWQEQGFYLPPMIRQYVAAMLADHVERTD
                     FFSQPFGVRYMEIKTVHSAKDLGDNCLIMAGFFPEYRSMGEAYYISVGRSAYSTAASA
                     TQSVVFGTLADNFDTVSQGLAHLRAPTFL*"
     gene            96574..97137
                     /locus_tag="Salt_Pond_R2_restored_H2O_MG_scaffold_2_prodig
                     al-single_174"
     CDS             96574..97137
                     /product="Uncharacterized protein n=1 Tax=Sinorhizobium
                     phage phiM12 RepID=S5MQH0_9CAUD"
                     /codon_start=1
                     /transl_table=11
                     /translation="MNKPDDTRPAVVVLVGLPASGKSTARAAAAATGASGRSYQYSTD
                     DKIETMAEEAGITYSEIFQDVIKDVTAQANDEADEAIRNDQGVVWDQTNMTVKKRRKI
                     LNRFPNTYRKECVCILPPMNREQEMELKRRLDSRPGKEIPDYVMRAMRESFQLPSMNE
                     GFNRVLYFDIYGNMVDRNEAAELFGSA*"
                     /db_xref="UniRef100_S5MQH0"
                     /db_xref="A0A0F6SJ64_9CAUD"
                     /db_xref="S5MQH0_9CAUD"
     gene            97262..97588
                     /locus_tag="Salt_Pond_R2_restored_H2O_MG_scaffold_2_prodig
                     al-single_175"
     CDS             97262..97588
                     /product="hypothetical protein"
                     /codon_start=1
                     /transl_table=11
                     /translation="MTAFTKDNLVKSGMYIHYVADGERRFVARFKYARDGQATFMTFL
                     RKNFTVEEYFAELDAGTPPLKILEAKGYLLPHIKRWLKEKGYEVSRAGFEQMLDDQIT
                     ARKRAA*"
     gene            97604..97954
                     /locus_tag="Salt_Pond_R2_restored_H2O_MG_scaffold_2_prodig
                     al-single_176"
     CDS             97604..97954
                     /product="hypothetical protein"
                     /codon_start=1
                     /transl_table=11
                     /translation="MSYHAIGKEAWQELPNIFSDSELAATLKGGERFWAYTYTFPHRF
                     LATVRIPIEPEEVKGEVRDSVELTVDTRYCSEEFLNRLDAEIIYHTCTMEAGISYSAL
                     TGLFTKYVHNAGNK*"
     gene            97955..98167
                     /locus_tag="Salt_Pond_R2_restored_H2O_MG_scaffold_2_prodig
                     al-single_177"
     CDS             97955..98167
                     /product="hypothetical protein"
                     /codon_start=1
                     /transl_table=11
                     /translation="MSVLVVSGYRDKEFEEYKDLFYENFNPDDWDYLIIGEDQNEVQN
                     LAWRLEVCDSELKQVGSVWVAVTYHS*"
     gene            98175..98507
                     /locus_tag="Salt_Pond_R2_restored_H2O_MG_scaffold_2_prodig
                     al-single_178"
     CDS             98175..98507
                     /product="hypothetical protein"
                     /codon_start=1
                     /transl_table=11
                     /translation="MSGNVFVFSFSQEGWEAIVNLTEIDEQSVMAKMCDEEPKQTPDS
                     ILTMMELRARFNEHRRMEIWLVKLDDSFNEEMLLKWAEEDPQSVADLARMGTAVYPKT
                     KSKTNVIN*"
     gene            98515..98769
                     /locus_tag="Salt_Pond_R2_restored_H2O_MG_scaffold_2_prodig
                     al-single_179"
     CDS             98515..98769
                     /product="hypothetical protein"
                     /codon_start=1
                     /transl_table=11
                     /translation="MSDQTIKVRLWFRESRTAHAAMDKLEEADIVERVPGDLRTRKPG
                     QVVYLKTWQEMGPRGWGFYDEEQGTLAKIAVGDMTIEDRS*"
     gene            98753..99055
                     /locus_tag="Salt_Pond_R2_restored_H2O_MG_scaffold_2_prodig
                     al-single_180"
     CDS             98753..99055
                     /product="hypothetical protein"
                     /codon_start=1
                     /transl_table=11
                     /translation="LKIALDYDDTYTRDPLLWNWFVTEAIELGHTVYCVTSRKETMLD
                     EVEFTLGRLIPHENIIACGYEPKRAFTQDLDIMIDVWIDDNPEMIGTTTLLRGLDG*"
                     /db_xref="rpi:Rpic_2298"
                     /db_xref="87246003"
     gene            99048..99257
                     /locus_tag="Salt_Pond_R2_restored_H2O_MG_scaffold_2_prodig
                     al-single_181"
     CDS             99048..99257
                     /product="hypothetical protein"
                     /codon_start=1
                     /transl_table=11
                     /translation="MAEYKVKNVRNCSEIVATRKRLKAQGQRHGEHYFVETLHDNKGY
                     PCGYRLYYNLNDEVLVWMKLHGIIS*"
     gene            99319..99912
                     /locus_tag="Salt_Pond_R2_restored_H2O_MG_scaffold_2_prodig
                     al-single_182"
     CDS             99319..99912
                     /product="hypothetical protein"
                     /codon_start=1
                     /transl_table=11
                     /translation="MNATELATRYSELTRQPVDRRWKESTLAAKVAEAEAQKARAEAR
                     AKEEERQQQVAEQMRQSRIAARGDFAEYANLRRREGEKGNLARAVNWAQGVLEKHEEV
                     TADMTARFAKDPAYAMSWGMEYFQHAADYAAAKDLKSMFEHGVNVQSMLNDFNRALRH
                     KASYPSRSTSPTSNLVDQETLRALTKVVGYLDGSEYF*"
     gene            99912..100160
                     /locus_tag="Salt_Pond_R2_restored_H2O_MG_scaffold_2_prodig
                     al-single_183"
     CDS             99912..100160
                     /product="hypothetical protein"
                     /codon_start=1
                     /transl_table=11
                     /translation="MANFYIRENYSQSKLETLRKELNLKVRELGELYDNTVNYEDLTP
                     YQESALEWNRAGYDIDEQINDTYAKIGAIMEAEKQLTA*"
     gene            100286..100606
                     /locus_tag="Salt_Pond_R2_restored_H2O_MG_scaffold_2_prodig
                     al-single_184"
     CDS             100286..100606
                     /product="hypothetical protein"
                     /codon_start=1
                     /transl_table=11
                     /translation="MRIHVAYRPNPEFYDEDTMGFFTADYVYDLSALRLFVVAPDPLH
                     GNHYSDDEALHIIRAVETNHTYPLEEHDKYTFYDTDWEREQVLSDDQNTDTADFELTV
                     YLNS*"
     gene            100611..101168
                     /locus_tag="Salt_Pond_R2_restored_H2O_MG_scaffold_2_prodig
                     al-single_185"
     CDS             100611..101168
                     /product="Uncharacterized protein n=1 Tax=Vibrio phage
                     eugene 12A10 RepID=R9U9L1_9VIRU"
                     /codon_start=1
                     /transl_table=11
                     /translation="MTTMLEHLRQRHVDTSLHTVWVDDAERVATFPLWNLSGEFSGYQ
                     TYRPEASKVQKNDEKGRYYTFRGEKLIPRHCKTVTVWGLESWYLTTTLFVTEGIFDAA
                     RLTELGASAVAVLSNDPNTSTLNWLRMVRQTRPVVAVCDPGKAGRKLAKTGHVAHTVV
                     VPGQPDADLGDAPESYVRTLVTQYV*"
                     /db_xref="UniRef100_R9U9L1"
                     /db_xref="A0A066ZWJ7_HYDMR"
                     /db_xref="R9U9L1_9VIRU"
     gene            101216..101434
                     /locus_tag="Salt_Pond_R2_restored_H2O_MG_scaffold_2_prodig
                     al-single_186"
     CDS             101216..101434
                     /product="hypothetical protein"
                     /codon_start=1
                     /transl_table=11
                     /translation="LQPYTRYFWKELTESGCFINAEWANPEGYEHSDEAICHFHYRFS
                     VDPEADQYADGPKYHLMKMYGLRKSEGK*"
     gene            101436..101576
                     /locus_tag="Salt_Pond_R2_restored_H2O_MG_scaffold_2_prodig
                     al-single_187"
     CDS             101436..101576
                     /product="hypothetical protein"
                     /codon_start=1
                     /transl_table=11
                     /translation="MSAIYMISLVMCFFGGWFATGGVIENNTPKFLLGVALLAGGFLV
                     PV*"
     gene            101639..101788
                     /locus_tag="Salt_Pond_R2_restored_H2O_MG_scaffold_2_prodig
                     al-single_188"
     CDS             101639..101788
                     /product="hypothetical protein"
                     /codon_start=1
                     /transl_table=11
                     /translation="MEIFTIFLLLIMVWVFFLSDNRIFWNLLGNVALLVFVVYIVNLI
                     GRVVG*"
     gene            101814..102275
                     /locus_tag="Salt_Pond_R2_restored_H2O_MG_scaffold_2_prodig
                     al-single_189"
     CDS             101814..102275
                     /product="hypothetical protein"
                     /codon_start=1
                     /transl_table=11
                     /translation="MLTYAQLYPRTVAAYLYMHTSETMPGPVTDRDGVIQVEADNELI
                     ERWSEGRDDVNIDVDQVVAFINETVELLRQLEDLDLDPNEDAAPQYMSLFYEAAKRTF
                     NYDKSQIRTYFRWLYLVVFQKPDGPRWGEFVEIYGVDEFINKVEDRFGNLM*"
     gene            102282..102614
                     /locus_tag="Salt_Pond_R2_restored_H2O_MG_scaffold_2_prodig
                     al-single_190"
     CDS             102282..102614
                     /product="hypothetical protein"
                     /codon_start=1
                     /transl_table=11
                     /translation="MARKRKELERREGWYRVQEGAGEGRRYIEWDVTIDLQYGGMEFD
                     RLREELNQIEQEHGDEFEKFRLEVEMEAYPYEDGKSPQCYVRGWRKENDAEYQARLDE
                     DALRKARL*"
     gene            102727..103080
                     /locus_tag="Salt_Pond_R2_restored_H2O_MG_scaffold_2_prodig
                     al-single_191"
     CDS             102727..103080
                     /product="hypothetical protein"
                     /codon_start=1
                     /transl_table=11
                     /translation="MATLLQEAHEKATLAAAEAAQAYLDRHYGGRDDGACGFSWVTYC
                     PLSKGNTRDGKEERKLMESIGFRKDYTGKGWQLWNPSQIGAQNVDAKMAGARAYADVL
                     MEEVGIKVYPGDRLD*"
     gene            103095..103253
                     /locus_tag="Salt_Pond_R2_restored_H2O_MG_scaffold_2_prodig
                     al-single_192"
     CDS             103095..103253
                     /product="hypothetical protein"
                     /codon_start=1
                     /transl_table=11
                     /translation="MNTRELNESAIAGLMALGRTREEAIREMQEAEERRMDAAEREFW
                     DLDPWSDS*"
     gene            103253..103687
                     /locus_tag="Salt_Pond_R2_restored_H2O_MG_scaffold_2_prodig
                     al-single_193"
     CDS             103253..103687
                     /product="hypothetical protein"
                     /codon_start=1
                     /transl_table=11
                     /translation="MRGIFGATFLVVAIIFAMLAPFVAFTWYDHTQWVQSMVQEDIEE
                     FREVDVDWASFDINRPASEMHGDVSDVVIHISSIFSAGIRDERYAYQNALYDLIMVIV
                     NEPDNHELLNERLVDATVAQTELYVAAEVFINNTLYAMRFTF*"
     gene            103726..103821
                     /locus_tag="Salt_Pond_R2_restored_H2O_MG_scaffold_2_prodig
                     al-single_194"
     CDS             103726..103821
                     /product="hypothetical protein"
                     /codon_start=1
                     /transl_table=11
                     /translation="MNYEGPVTESPHYAELAQLLVSECIIGKISD*"
     gene            103830..104522
                     /locus_tag="Salt_Pond_R2_restored_H2O_MG_scaffold_2_prodig
                     al-single_195"
     CDS             103830..104522
                     /product="hypothetical protein"
                     /codon_start=1
                     /transl_table=11
                     /translation="MKVRDITEARVTPDQEFMAELEAGVDEALDEYAEYLQDNDDVDN
                     IDELASLLEASVDEDLRMQFVVNDDVPKSDMWMYAEALTGEDEDGKRVTDIVIYLNEK
                     NLVGVYGPKTFKKILMRLVSHELVHKSQHSRINDIDRMASGYQKAAGAKNSREWKRKY
                     LRDPHEIQAYGETLAQEIADTENPQATIRNPESYMDSLPTYASFRDIFPRNSKQIRAL
                     LKYTADYLSDYA*"
     gene            104573..104749
                     /locus_tag="Salt_Pond_R2_restored_H2O_MG_scaffold_2_prodig
                     al-single_196"
     CDS             104573..104749
                     /product="hypothetical protein"
                     /codon_start=1
                     /transl_table=11
                     /translation="METVTVKYNGQNFDVQGTRVTLWWIQGNRWGQDIYRFREICKTD
                     KRYDAVMNLAKEMM*"
     gene            104749..104952
                     /locus_tag="Salt_Pond_R2_restored_H2O_MG_scaffold_2_prodig
                     al-single_197"
     CDS             104749..104952
                     /product="hypothetical protein"
                     /codon_start=1
                     /transl_table=11
                     /translation="MGIPVQVETFACMAEARAHYYNQGYTTLSNTENGDHYVLVKDVP
                     GQRLSPMVRLIKTGFLRVEVEHV*"
     gene            104949..105491
                     /locus_tag="Salt_Pond_R2_restored_H2O_MG_scaffold_2_prodig
                     al-single_198"
     CDS             104949..105491
                     /product="HNH endonuclease id=7716540 bin=BACIGN_2 species
                     =Chloroherpeton thalassium genus=Chloroherpeton
                     taxon_order=Chlorobiales taxon_class=Chlorobia
                     phylum=Chlorobi tax=BACIGN_2 organism_group=Unknown_CP"
                     /codon_start=1
                     /transl_table=11
                     /translation="MMTDIMLPAVINDRPNKRMVRSFGEIKMLGIAVKIARNIHMRCT
                     LAEAQNWKCCWCGTHCVPEPGHSNSATIEHVTPRSMGGSDEWDNLAMACAHCNHRRGV
                     LSIEDFMNGVTPPVKKKDKEAKAERVLAKKVRKYERHIARFNQHGWQRNGRDYCPHTW
                     LDTLRLPEKYLNQLKELIGA*"
                     /db_xref="BACIGN_2_1_71"
                     /db_xref="pmo:Pmob_0798"
                     /db_xref="5902247"
     gene            105493..105768
                     /locus_tag="Salt_Pond_R2_restored_H2O_MG_scaffold_2_prodig
                     al-single_199"
     CDS             105493..105768
                     /product="hypothetical protein"
                     /codon_start=1
                     /transl_table=11
                     /translation="MDFPWNSFCDPRTGLAVHSMNTDCGFYEIRVKNDDQKRRYCELF
                     FHPEGIIPALFTEDGGFEFIKRGEFEDLKAYADMHYVMDKLSMHIVA*"
     gene            105818..107014
                     /locus_tag="Salt_Pond_R2_restored_H2O_MG_scaffold_2_prodig
                     al-single_200"
     CDS             105818..107014
                     /product="Putative RNA ligase n=1 Tax=Sinorhizobium phage
                     phiM12 RepID=S5MVP5_9CAUD"
                     /codon_start=1
                     /transl_table=11
                     /translation="MHYEFPIIERLEDVLPAVEGRDEFIVAEREGFTVVNYNVGYEDT
                     FTIDENDLMENHGTMIPKGIMRRELRGIIFDAEGRLMSRPFHKFFNVGEREETQLHAL
                     DMSRKHVIMEKMDGSMIRPIRVNGEVRLATKMGITDTSIAAERLMTAELRDSLDIALL
                     AGLTPLFEFIAPDNRIVIEYDREELVLLAIRDNKTGRYLSNDELVGFAKTFSVNAVPL
                     YGSVDGSFEDYIERQRGREGREGDIIRFADGHMLKIKNDWYVRIHKVKDKIRTDRHIL
                     SLVLENEIDDVMPHLDERDFARVRKYEADFHAAFRAKVREIEFAARDAWLAANFNKKT
                     LATETLPKSEIDKGDWQFVFKYADGKDDFYAMVMDRVRSKLGNTAKYNELAEWLGLDT
                     DQGEAE*"
                     /db_xref="UniRef100_S5MVP5"
                     /db_xref="A0A067XR92_9CAUD"
                     /db_xref="met:M446_2212"
                     /db_xref="S5MVP5_9CAUD"
     gene            107011..107241
                     /locus_tag="Salt_Pond_R2_restored_H2O_MG_scaffold_2_prodig
                     al-single_201"
     CDS             107011..107241
                     /product="hypothetical protein"
                     /codon_start=1
                     /transl_table=11
                     /translation="MTEEKQFKEADNFDDWFELNEDLIHEMHRNDAYELLWETWFAGY
                     SNGLDRMAHVASPLWPKSLANDTQVDKTDDSV*"
     gene            107299..107952
                     /locus_tag="Salt_Pond_R2_restored_H2O_MG_scaffold_2_prodig
                     al-single_202"
     CDS             107299..107952
                     /product="Nicotinamide mononucleotide transporter PnuC n=2
                     Tax=Glaciecola RepID=F4ANJ8_GLAS4"
                     /codon_start=1
                     /transl_table=11
                     /translation="MIETILAYFAGPLGKVELFGTIFSAICVYLAVKHNMWTWFFGAI
                     GVILFGYLFFQFGLYSDAGLQILFYLPMQLVGFIMWRRAAQKAENDSVVKSLTYVQFG
                     LIALGILGAAGVNGYLIATYTTGASFPYLDALTTWMSIAAQLLMIAKYRESWVLWVVM
                     DILAIGIYFAKGLIVTSGLYVLFLVLATMGGIAWYRDYAEQNPKNTNDPGPGVPYNV*"
                     /db_xref="UniRef100_F4ANJ8"
                     /db_xref="gag:Glaag_0756"
                     /db_xref="87735213"
                     /db_xref="F4ANJ8_GLAS4"
     gene            107945..109081
                     /locus_tag="Salt_Pond_R2_restored_H2O_MG_scaffold_2_prodig
                     al-single_203"
     CDS             107945..109081
                     /product="Nicotinamide-nucleotide adenylyltransferase,
                     NadR family / Ribosylnicotinamide kinase n=1
                     Tax=Lactococcus raffinolactis 4877 RepID=I7L774_9LACT"
                     /codon_start=1
                     /transl_table=11
                     /translation="MSEWTPKIGVTVGKFKPFHRGHELMISMAAAELKELTVIVADSE
                     DGEYDGDLYIPLSYRYNMVKQALKHLDNVRVVKHIDTYGDAKKYDEHGTAVDEDFWAY
                     WTNVFTMLAPDANYFVSSDRYGHEAARRLTMVNGPRHGVEWFPVDPDRELFDISATRI
                     RQDPFGNWKYIHPMFRQLFGKRILVIGPESSGKSTLVRELGKALSSPAVPEYGRILSE
                     MHQNELTEEHFEQIVKRHHEMELFAIRNSETGLAISDTDVFTTYLFSEVYLPDSGMES
                     IRRKCNINWYDLVIILPPELEWYDDGTRVMEDQADREKFFHLLCAEYQRHPNTWVLNH
                     TPDLKDRVDIVCSKVAEMIKPDAKIRDTGYESLTKHLEPVTMIE*"
                     /db_xref="UniRef100_I7L774"
                     /db_xref="A0A0G1JZB8_9BACT"
                     /db_xref="lcn:C270_05475"
                     /db_xref="I7L774_9LACT"
     gene            109099..109566
                     /locus_tag="Salt_Pond_R2_restored_H2O_MG_scaffold_2_prodig
                     al-single_204"
     CDS             109099..109566
                     /product="hypothetical protein"
                     /codon_start=1
                     /transl_table=11
                     /translation="MLVVFDLDGTLADVRHRMHHIRPDPAVDPATGKKVKRRFDLFHH
                     ACVDDGVIEPVAHFYRSFVADPAVTVVVLSGRDHATYDKTVQWFADVGLPLPDELLLK
                     QGDQHTPDVEQKRLHADRLESKYGKPISMVFEDRDRVVAMWKERGTFVFNVDQ*"
     gene            109567..109746
                     /locus_tag="Salt_Pond_R2_restored_H2O_MG_scaffold_2_prodig
                     al-single_205"
     CDS             109567..109746
                     /product="hypothetical protein"
                     /codon_start=1
                     /transl_table=11
                     /translation="MNGIYVLIVIMVFSHGHSSSTISQEFGSYPSCERAWMRIAENIH
                     PNNIQYIDCVPKGGE*"
     gene            109746..110099
                     /locus_tag="Salt_Pond_R2_restored_H2O_MG_scaffold_2_prodig
                     al-single_206"
     CDS             109746..110099
                     /product="hypothetical protein"
                     /codon_start=1
                     /transl_table=11
                     /translation="MDPLYIFMGLMVGMFAVARYNSHQSKLQYIDSILADIETDYNRV
                     DLEIGYNAQQEQDDPIVTFVVHRPPNRSVSWIMRPENNEYLSCLLTVHGSFLTKSQGS
                     TQGYWNLGLRILENG*"
     gene            110103..110516
                     /locus_tag="Salt_Pond_R2_restored_H2O_MG_scaffold_2_prodig
                     al-single_207"
     CDS             110103..110516
                     /product="hypothetical protein"
                     /codon_start=1
                     /transl_table=11
                     /translation="MSLTVIITVILLALVSLYLVIIAALVIGYAVEYRQSLNAFLKAW
                     DENDFYVVARTPWDGDNYVEIRFKDGLAERKLIVDYEGTPTSRIHWSHNDRSTMPKAG
                     RRARRDLTKYTAQIVTMARLEGKLDLGFDDAGDIP*"
     gene            110569..111042
                     /locus_tag="Salt_Pond_R2_restored_H2O_MG_scaffold_2_prodig
                     al-single_208"
     CDS             110569..111042
                     /product="hypothetical protein"
                     /codon_start=1
                     /transl_table=11
                     /translation="MFFKKYFDQRAIRKMCMNKIEQEFNDVRVVPLRIPLTLNDRYNA
                     SRNYVARMGLFTEDMMDINIPYITWYCRRDGQIWSEWFYMLPDRGEEYDRYGYLLDSN
                     RTRMVHVPMKYQDSSRVREIAAERWTMAKLDGSLDEIDQVRYTATYAGGGINTVI*"
     gene            111043..111507
                     /locus_tag="Salt_Pond_R2_restored_H2O_MG_scaffold_2_prodig
                     al-single_209"
     CDS             111043..111507
                     /product="hypothetical protein"
                     /codon_start=1
                     /transl_table=11
                     /translation="MGKKKASKAKKLRPILESAIDRGEVYCSLVVNPRIFDINGNPIE
                     TDEKESYHVMFGADALPYDAYWKNGGMHNAGDYVHVYVSVYSDGSIKFSFNGNRQHVL
                     DRKHSSWFVEQLEQIITMHKMGAYESQHGEKSQGDYDYSITPCVGYYKSKRS*"
     gene            111607..112662
                     /locus_tag="Salt_Pond_R2_restored_H2O_MG_scaffold_2_prodig
                     al-single_210"
     CDS             111607..112662
                     /product="Cytidyltransferase-related domain protein n=1
                     Tax=Methylosinus trichosporium OB3b RepID=D5QWV7_METTR"
                     /codon_start=1
                     /transl_table=11
                     /translation="MTKVDVAFLIGRFQPFHNGHKHLIDYGLEHAKKVVVLVGGSNKA
                     RSFKNPFTFEERREMIKAVFRDRKMNGGDCLIPRVSVDPLPDVPGNDDAWLGNVYGAV
                     NKYMPENGTMGIIGYKKDQSSYYLDLFPNAEQIMLEEGFATLSATEIRDHYFQRAPVF
                     PERLCPEPVVDFLEQFYNSESFRYVLDEKRWMDEYKASWAGAPFTPTFVTCDAVCTQM
                     GHILLVTRGGHPGKGLLALPGGFVEPNKGDSFENVLYELWEEAGIQDERGRIPRGKLK
                     GFYTGDERRFDDPGRSIRGYTLTTAFRFKFPDGKKLFQVKGGDDAVDAQWYPINYIRE
                     NPELLFEDHYSIIMEML*"
                     /db_xref="UniRef100_D5QWV7"
                     /db_xref="A0A0B8Z727_9SPHN"
                     /db_xref="pcr:Pcryo_2204"
                     /db_xref="D5QWV7_METTR"
     gene            112762..114156
                     /locus_tag="Salt_Pond_R2_restored_H2O_MG_scaffold_2_prodig
                     al-single_211"
     CDS             112762..114156
                     /product="nicotinate phosphoribosyltransferase n=1 Tax
                     =Moraxella boevrei RepID=UPI0003615CC8"
                     /codon_start=1
                     /transl_table=11
                     /translation="MTNYNNILLDTDSYKVSMWKQYPPGTEYVSSYIEARKNPWTQVT
                     FFGLQHLLEELATPITAEDVDFADKVWTAQGLPFNREGWMGIVEKHGGRLPLKIQAAP
                     EGARMQHGNVLVQVVNTDPEFFWLTTWVETKLMRVWYPTTVASLSATIRDMIRERLEQ
                     TADDPDFELPFKLHDFGARGVSSAESATIGGAAHLVNFMGTDTGSALMHAMRYYSAPM
                     AGTGASIPASEHSTITSWGREGEVEAFRNMLNQFGDGVLLACVSDSYDIWNAADNLWG
                     EQLREQVEEQNALLVVRPDSGDPRTVPVELVRRLDAKFGSTINNKGYRVLNNVRVIQG
                     DGINLDTIRDVMDALIDEGYSISNIAFGMGGALLQASDRDTMGFAMKASAIRINGKWT
                     DVYKDPITDSGKRSKRGRLALVVNDGEYQTVREDELQGNMRYPGVNRLETVFLNGDVL
                     AAPSWTEVTARARA*"
                     /db_xref="UniRef100_UPI0003615CC8"
                     /db_xref="L2F982_9GAMM"
                     /db_xref="hch:HCH_06992"
                     /db_xref="UPI0003615CC8"
     gene            114254..114553
                     /locus_tag="Salt_Pond_R2_restored_H2O_MG_scaffold_2_prodig
                     al-single_212"
     CDS             114254..114553
                     /product="hypothetical protein"
                     /codon_start=1
                     /transl_table=11
                     /translation="MNFFRKDTWREYAEKGNDTVAKMRSKWIHAGTIIPPGPNIEDKV
                     TYIDPAYAPYGSMQKYIDMMKRDPAVQDMLNEKMIDDAFGQLEVAIKLIQDNGKL*"
     gene            114550..114756
                     /locus_tag="Salt_Pond_R2_restored_H2O_MG_scaffold_2_prodig
                     al-single_213"
     CDS             114550..114756
                     /product="hypothetical protein"
                     /codon_start=1
                     /transl_table=11
                     /translation="MMKSNLPIVLFFISLISTLIIVVLLSIQHVEEFQDWCAEAGGMF
                     IDSRSSSDVCINLEAVILPPEVGE*"
     gene            114758..115249
                     /locus_tag="Salt_Pond_R2_restored_H2O_MG_scaffold_2_prodig
                     al-single_214"
     CDS             114758..115249
                     /product="hypothetical protein"
                     /codon_start=1
                     /transl_table=11
                     /translation="MWLFGKRDPIRKQNWSVIAFDDGFKSETGHGSQFHHHIEFRMCR
                     ITGERDIRINPNHSKTARDIGDRHSGIIKAKYSWIENSVLRLSDRAQLYSDDWKCMIK
                     PTDKTPGRWDHKPLSTVEQHLRNMERCEEFRKLIEEHQMVADAYGEFETAVKLHSGID
                     KSK*"
     gene            115286..115747
                     /locus_tag="Salt_Pond_R2_restored_H2O_MG_scaffold_2_prodig
                     al-single_215"
     CDS             115286..115747
                     /product="Uncharacterized protein {ECO:0000313|EMBL
                     :KKL14085.1};  TaxID=412755 species="unclassified
                     sequences; metagenomes; ecological metagenomes.;"
                     source="marine sediment metagenome.;""
                     /codon_start=1
                     /transl_table=11
                     /translation="MTLFVKDRQFDPERPLFFTGARLYILMRTDIPQMNPGKLGAQAA
                     HAGTQFVFDVLASDNKELEDEMTAWAEQGGGGFGTKITLAATEEQIRDAVSGMEQLGY
                     QVGLVVDPTYPMTNYFGKFFTRSELTCGYVFMPHTVSAAVLDELKEFDLHP*"
                     /db_xref="A0A0F9AX88_9ZZZZ"
     gene            115756..116274
                     /locus_tag="Salt_Pond_R2_restored_H2O_MG_scaffold_2_prodig
                     al-single_216"
     CDS             115756..116274
                     /product="Uncharacterized protein {ECO:0000313|EMBL
                     :AKF13101.1};  TaxID=1647404 species="Viruses; dsDNA
                     viruses, no RNA stage; Caudovirales; Myoviridae;
                     Tevenvirinae; T4likevirus.;" source="Sinorhizobium phage
                     phiM19.;""
                     /codon_start=1
                     /transl_table=11
                     /translation="MTEEDLNPYPLEKKYIEVMYDGPTKARLAAYCVEHGFDCTQTFS
                     GRKVAPEDFGFHTTVWFTTTEHRIPNQDRDIRPFTVKPIGFELFGEDQNILVLLVEGG
                     SYVDRKMPDDYDALLNIRDSFGRTHRMDDQWPDYRPHITLSYVHDGDIPDVPLPDFPL
                     VVNHLNVKPQKK*"
                     /db_xref="A0A0F6WC90_9CAUD"
     gene            116274..116531
                     /locus_tag="Salt_Pond_R2_restored_H2O_MG_scaffold_2_prodig
                     al-single_217"
     CDS             116274..116531
                     /product="hypothetical protein"
                     /codon_start=1
                     /transl_table=11
                     /translation="MWFLFCVFILYYSWGLHMFRALDRGDYDTDPDDERFRGVEPKRR
                     KGFVSEAWKSDDVDRAEILWMVPLMSFIWPILYVWMAEGGV*"
     gene            116532..116816
                     /locus_tag="Salt_Pond_R2_restored_H2O_MG_scaffold_2_prodig
                     al-single_218"
     CDS             116532..116816
                     /product="hypothetical protein"
                     /codon_start=1
                     /transl_table=11
                     /translation="MWLIFCIILLYWSIGAAILYNLDRGDYEVFDRYERKILNHEPDR
                     GSITRDFKENRREAINMLPLIIALWPLMIYFYHQEIKTAREKLVKETAHR*"
     gene            116791..117426
                     /locus_tag="Salt_Pond_R2_restored_H2O_MG_scaffold_2_prodig
                     al-single_219"
     CDS             116791..117426
                     /product="Putative metallophosphatase n=1 Tax
                     =Sinorhizobium phage phiM12 RepID=S5MBC9_9CAUD"
                     /codon_start=1
                     /transl_table=11
                     /translation="LSKRLLIGDVHGKWREYARILEVYQPDSSVQVGDFGVGFRGINQ
                     AAVEQVQYAMDNFGGGNNRYIRGNHDNPEVCRADPRCITDATFEEETGIFYLGGAWSI
                     DQAWRTEGVDWWADEELSMNELYAAIDVYERSKPDVVISHECPEDIIGYMMPWYRREF
                     PSRTRDALGSMWSLHKPKLWVFGHWHSSVTASFDGCQFTCLNELETMNIEV*"
                     /db_xref="UniRef100_S5MBC9"
                     /db_xref="A0A0F6SIN6_9CAUD"
                     /db_xref="fae:FAES_4042"
                     /db_xref="S5MBC9_9CAUD"
     gene            117423..117749
                     /locus_tag="Salt_Pond_R2_restored_H2O_MG_scaffold_2_prodig
                     al-single_220"
     CDS             117423..117749
                     /product="hypothetical protein"
                     /codon_start=1
                     /transl_table=11
                     /translation="MSKHIFSSNSQPYIGNCYPPATAEPGAVRYDSDTQSLNVFDGSS
                     WHQLPIPEVSMTWEAEEAIDKIINLTKGPALDDLAAKYPLVAEALGQLEVALKLCQNN
                     EPDESK*"
     gene            117736..118008
                     /locus_tag="Salt_Pond_R2_restored_H2O_MG_scaffold_2_prodig
                     al-single_221"
     CDS             117736..118008
                     /product="hypothetical protein"
                     /codon_start=1
                     /transl_table=11
                     /translation="MSQNNNLPIGRALLNGILISGALVPIAFLIFVTTGIVDLTYLTG
                     GVILPDYELVCFDPDQCFLRLDDVWYIVTDVATPGAVPTELQSLDP*"
     gene            118100..118441
                     /locus_tag="Salt_Pond_R2_restored_H2O_MG_scaffold_2_prodig
                     al-single_222"
     CDS             118100..118441
                     /product="Ferredoxin n=1 Tax=uncultured marine bacterium
                     314 RepID=Q6SHK4_9BACT"
                     /codon_start=1
                     /transl_table=11
                     /translation="MTYVVTDACIRCKHMDCVSVCPVDCFYEGENMLVIKSDECIDCG
                     VCEPECPADAIFPDTEPGMDTWVEFNDKWAEQWPNITEVRPEDVSEDAEQWHGVEGKM
                     EYFSEKPGKGD*"
                     /db_xref="UniRef100_Q6SHK4"
                     /db_xref="Q6SHK4_9BACT"
                     /db_xref="pla:Plav_1695"
     gene            118454..118999
                     /locus_tag="Salt_Pond_R2_restored_H2O_MG_scaffold_2_prodig
                     al-single_223"
     CDS             118454..118999
                     /product="Putative peroxiredoxin {ECO:0000313|EMBL
                     :ESS13550.1}; EC=1.11.1.15 {ECO:0000313|EMBL:ESS13550.1};;
                     TaxID=1408164 species="Bacteria; Proteobacteria;
                     Betaproteobacteria.;" source="Betaproteobacteria bacterium
                     MOLA814.;""
                     /codon_start=1
                     /transl_table=11
                     /translation="MTMKKEGDRVPMAAWPVRVRDDSIDGPNPYRWDEMSNEDVFSGQ
                     RVVVFSLPGAFTPTCSTFQVPGFESNYNAIRDLGIDEIYCVSVNDSFVMNKWAKDQCV
                     ERIKMIPDGNGDFTAGMGMLCEKFNLGFGKRSWRYAMVVNDGVIEKMFVEPGFEDNCT
                     TDPYGETSPEAVIDYLKSVDN*"
                     /db_xref="V5ACV2_9PROT"
                     /db_xref="UniRef100_V5ACV2"
                     /db_xref="mcg:GL4_0758"
                     /db_xref="1.11.1.15"
     gene            119042..120895
                     /locus_tag="Salt_Pond_R2_restored_H2O_MG_scaffold_2_prodig
                     al-single_224"
     CDS             119042..120895
                     /product="Topoisomerase II large subunit n=1 Tax=Vibrio
                     phage nt-1 RepID=R9TF65_9CAUD"
                     /codon_start=1
                     /transl_table=11
                     /translation="MSKEDFKILSARDHVRMRTGMYLGSTALEQQGRFVLGVWREVSF
                     VPALLKMVDEILDNSIDEAIRTKFKHANEISVNVQRTNVTISDNGRGIPHDEITDTET
                     GEKMPRPVAAWTRVRAGTSFDDDRVTIGANGVGSACVNFMSKRFIGETWQAKRLVKIE
                     SANGAETTDIENGKYARSGSGTSVQFYPDFKLLGVDNMEEGDHIDLIHDRLNSLQIAF
                     PEIKFKINGKLVKATNMRQYAALFAGEGSAITQQRENVALVIASSGDGFRQTGYVNGV
                     NTRLGGSYNDYVINGITDEMQKMIKRKYKVEVNRSTIKSGLVFVLFARNFTDPQYDAQ
                     TKERLTSSQSQVRAHWEASGVLGFEALAKKVMACDDIIEPIVEAQVAKKAAADKRAAT
                     LAQKKLRRVKVQKHVAASGRDATLFLCEGDSAMGFLLKVRDPKTVGGFPLRGVVMNTF
                     DKKPADVLKNKELSELIAVLNLDINDPNSVDNMDYARVATLADADHDGNHISGLLLAF
                     FYKYWPRLFTEGRIVITRTPIMISTKGGKTEWFYSYAEAREFKSKNTGWYHRYIKGLA
                     SLTEAEYDVIINQPRFDQIEIDNAKWFDVMFGKDSEPRKQWLKSETPELVK*"
                     /db_xref="UniRef100_R9TF65"
                     /db_xref="A0A0D4DAT2_9CAUD"
                     /db_xref="stai:STAIW_v1c04760"
                     /db_xref="R9TF65_9CAUD"
     gene            121108..121716
                     /locus_tag="Salt_Pond_R2_restored_H2O_MG_scaffold_2_prodig
                     al-single_225"
     CDS             121108..121716
                     /product="Uncharacterized protein n=1 Tax=Dunaliella
                     viridis virus SI2 RepID=M4Q4P6_9VIRU"
                     /codon_start=1
                     /transl_table=11
                     /translation="MKTFATSVLALAFATSAAMADGPICEREITLYQDGQLVDTSQLT
                     FYPHGCDRFQYQPMTERQVLNLGEHCSVESYASGGTEEEEVTEEVVTETQVPEPTLSH
                     SEILHGAAQVFHNTYHSLNPRGWRDRIRATVIAGHAAAEFKHTELARSRNPEIITRQN
                     VEEITRTVTIEREGNNDWSWFQQPGPRTDRCGFPGEAIAPLN*"
                     /db_xref="UniRef100_M4Q4P6"
                     /db_xref="M4Q4P6_9VIRU"
     gene            121747..121962
                     /locus_tag="Salt_Pond_R2_restored_H2O_MG_scaffold_2_prodig
                     al-single_226"
     CDS             121747..121962
                     /product="Uncharacterized protein n=1 Tax=Jannaschia sp. 
                     (strain CCS1) RepID=Q28RX2_JANSC"
                     /codon_start=1
                     /transl_table=11
                     /translation="MFTQFLLNEDGLVTVDWVVILAALTAIGLYMTDQLGDTLSEHSQ
                     TMRGELQDPHFDTSWFDHVAVSPPSMN*"
                     /db_xref="UniRef100_Q28RX2"
                     /db_xref="jan:Jann_1623"
                     /db_xref="Q28RX2_JANSC"
     gene            122078..122626
                     /locus_tag="Salt_Pond_R2_restored_H2O_MG_scaffold_2_prodig
                     al-single_227"
     CDS             122078..122626
                     /product="hypothetical protein"
                     /codon_start=1
                     /transl_table=11
                     /translation="MKTFIASIAAAMISTSAYAVEVWEFATHGHWQVDLVQFDDGRMA
                     CAAANANPDAGLALTLWDFNDGTYEIQVTDNTFNFRGTWGELSVAIDQGTIWDGPAFF
                     NGQAIFINELTDVDMLMEIMEGNTFYVLDRDDYITHEFSLHGSRAAIMDMIECAEQID
                     NGPAENQGFNYNEGHNYQEESL*"
     gene            122628..122969
                     /locus_tag="Salt_Pond_R2_restored_H2O_MG_scaffold_2_prodig
                     al-single_228"
     CDS             122628..122969
                     /product="hypothetical protein"
                     /codon_start=1
                     /transl_table=11
                     /translation="MLRFLFVIILVILLFVWPKSPTRADILNENCYALGQLAEVIMRD
                     RQQDMSLTEVLQTHVLSQDPRIQVTARDIVIQAFQRQGFSNPRSQETLNHEFRNQIEL
                     ECYLAESEETS*"
     gene            123021..123311
                     /locus_tag="Salt_Pond_R2_restored_H2O_MG_scaffold_2_prodig
                     al-single_229"
     CDS             123021..123311
                     /product="hypothetical protein"
                     /codon_start=1
                     /transl_table=11
                     /translation="MAQFDHITVEDLQRLTVKEVDGIRILDSYCQTALAIYGADLVDD
                     QYSPKAIERFQAFCAEKGITYYGAPKEEFFMSAAVAFALYQGNTYLIAEDLS*"
     gene            123308..123502
                     /locus_tag="Salt_Pond_R2_restored_H2O_MG_scaffold_2_prodig
                     al-single_230"
     CDS             123308..123502
                     /product="hypothetical protein"
                     /codon_start=1
                     /transl_table=11
                     /translation="VKQKTQIPFNPDTMTVSDLKKCAHTVRSLMEKYEQLHQAGLSDT
                     TFVEELYCHVLQITDAYEVV*"
     gene            123502..123768
                     /locus_tag="Salt_Pond_R2_restored_H2O_MG_scaffold_2_prodig
                     al-single_231"
     CDS             123502..123768
                     /product="hypothetical protein"
                     /codon_start=1
                     /transl_table=11
                     /translation="MRQIQILEIGGEYDVSIISSDNQQHLRIERHMPDGTYIVDSASG
                     NYPNARVLSEALRDAIGYGPARDLLEKYGVDKDDPLMYLGMHNN*"
     gene            123780..125099
                     /locus_tag="Salt_Pond_R2_restored_H2O_MG_scaffold_2_prodig
                     al-single_232"
     CDS             123780..125099
                     /product="Gp52 topoisomerase II, medium subunit n=1 Tax
                     =Enterobacteria phage RB69 RepID=Q7Y4P7_BPR69"
                     /codon_start=1
                     /transl_table=11
                     /translation="MTTKTYTLSEVAQNEMLDFAQYTVASRAIPNMIDGMKPVQRFYL
                     FSSLKNSRRDFKKVSAISGVVSDYGYNHGEVSAAGAGQLMAATWRNNICLVEGRGSFG
                     TRQVQEAGAARYVYTKVSPNFDKYIKDLELSPVHEDPEHEPPAFYLPVLPLVILNGAS
                     GIATGFATNILPRSEKDVIKFIRSLLEGRKARSEIGVEFPDFRGTTEYDSVADRYVCK
                     GVWRKSGKTTLLIEEIPYGFDREGYIKVLDDLEDEGLIVSYDDQTDSRGFRFEVKLKQ
                     QTSAKWSDKEIVKRFKLAKAHAENLTVIGPAGDLREYTDPRDLIRDFVDFRLGILQKR
                     IDLEIEQHDELLRWLRVKIQFIEGVLDEEIVFKGKTRKQVGERVLEVTDAIDDDIGRL
                     LALNILSLTKEQVEALRKEIREAEAALKYWKSTTPGDQYVSDLDALG*"
                     /db_xref="UniRef100_Q7Y4P7"
                     /db_xref="A0A088FRC6_9CAUD"
                     /db_xref="pdi:BDI_3197"
                     /db_xref="Q7Y4P7_BPR69"
     gene            125071..125415
                     /locus_tag="Salt_Pond_R2_restored_H2O_MG_scaffold_2_prodig
                     al-single_233"
     CDS             125071..125415
                     /product="hypothetical protein"
                     /codon_start=1
                     /transl_table=11
                     /translation="MSVILMPLVNAMDMTPVEGEYFEFTSAEFFFLGDKNHLDLHRWP
                     TMVFVNLPDNGMETYRQSFRLWLEQEYEMKYDEDYHFSVIGKGSLLEDHLSLCIWFRN
                     MEHYVMVKMQYG*"
     gene            125415..125690
                     /locus_tag="Salt_Pond_R2_restored_H2O_MG_scaffold_2_prodig
                     al-single_234"
     CDS             125415..125690
                     /product="hypothetical protein"
                     /codon_start=1
                     /transl_table=11
                     /translation="MHRVESNNITLYVRTDTGDNDTLLVEYMWLLTAEDVKKAIEDWL
                     ENEYGFKYFIDYTINITSGIRNVKSGTSMIMLHFRDPESFVMLKLTL*"
     gene            125687..126004
                     /locus_tag="Salt_Pond_R2_restored_H2O_MG_scaffold_2_prodig
                     al-single_235"
     CDS             125687..126004
                     /product="hypothetical protein"
                     /codon_start=1
                     /transl_table=11
                     /translation="MNSFPFRKLLDDYFGTMDIEFVERPNDFPLPSCGLMVFGFNNVF
                     TTSEDLDKQQILVKLWLATEEVWPEDYHMSGTKWKTRRSRDSIGAYFVNPEAYTMMKL
                     KYG*"
     gene            126008..126340
                     /locus_tag="Salt_Pond_R2_restored_H2O_MG_scaffold_2_prodig
                     al-single_236"
     CDS             126008..126340
                     /product="hypothetical protein"
                     /codon_start=1
                     /transl_table=11
                     /translation="MAKKNQEYSTRRVGPKFSTVRQRQRIEPFEPRIWIDGDKMYATC
                     ERIRLIPGRSIPLKIKMTFENRLWRALKEDWNILAQTLTLTYLHGCVQINFGDDEEFI
                     MAKISHGI*"
     gene            126375..126713
                     /locus_tag="Salt_Pond_R2_restored_H2O_MG_scaffold_2_prodig
                     al-single_237"
     CDS             126375..126713
                     /product="hypothetical protein"
                     /codon_start=1
                     /transl_table=11
                     /translation="VAYEDSAGNIRGVEFVSKWPNGREFRHGAMRIDFIFHPESRISA
                     EADVEALMESRGLERGADYHIPAWNFRGGGPGGGVRKPFHITFNSDEDFVMAKMMWDV
                     QGGDNDSEIS*"
     gene            126694..126945
                     /locus_tag="Salt_Pond_R2_restored_H2O_MG_scaffold_2_prodig
                     al-single_238"
     CDS             126694..126945
                     /product="hypothetical protein"
                     /codon_start=1
                     /transl_table=11
                     /translation="MILRFLEAKRTPMKSNGGWAVPPNFTKGQDLRVRVLVEKMAAIG
                     LERNNDYRVLAHGRYGDELVKRVVFDTDEAFLIAKMCYG*"
     gene            126938..127288
                     /locus_tag="Salt_Pond_R2_restored_H2O_MG_scaffold_2_prodig
                     al-single_239"
     CDS             126938..127288
                     /product="hypothetical protein"
                     /codon_start=1
                     /transl_table=11
                     /translation="MADLSQRVNGFTDEKIQRSIRVKTDYDPDKPELVFFEWSPDHPH
                     PSNHKGWQCFDFITSWLKENDIWFSVSAFQHNQCHIFVHSREARAMLKMMFENADKQV
                     STVGVYQDYWFGFK*"
     gene            127329..127607
                     /locus_tag="Salt_Pond_R2_restored_H2O_MG_scaffold_2_prodig
                     al-single_240"
     CDS             127329..127607
                     /product="hypothetical protein"
                     /codon_start=1
                     /transl_table=11
                     /translation="MTGRFEFYENTLQVWTGEPTLGLNQDMSLLLADFETLYLAWDNL
                     EYEITEFSQGHLVVRFYNPENLVMLRLELDGEDPRSAIKQKTRNVLDE*"
     gene            127600..127773
                     /locus_tag="Salt_Pond_R2_restored_H2O_MG_scaffold_2_prodig
                     al-single_241"
     CDS             127600..127773
                     /product="hypothetical protein"
                     /codon_start=1
                     /transl_table=11
                     /translation="MSNIDFSDMAPKKRKPTRKERALYKRWRKYLCNSKLTIDEQHRR
                     AAAFTSQRKEPNL*"
     gene            127770..128306
                     /locus_tag="Salt_Pond_R2_restored_H2O_MG_scaffold_2_prodig
                     al-single_242"
     CDS             127770..128306
                     /product="hypothetical protein"
                     /codon_start=1
                     /transl_table=11
                     /translation="MTTWAMIDLETLDTTPDAQILTIGGVKFNPFTWDEPHTPFSYRF
                     DIDEQEQLGRTVSEDTLNNFWAKQSDDVIEAAFSPHNRTSCRDVMRALKKWYVGCDRV
                     WSQGEFDTVMIENMCRQLGEPIPWAFWTVENCRTILNRMPTDPRKELNFAAHDAVEDC
                     KAQVYALRKAFEHFGMKR*"
     gene            128303..128605
                     /locus_tag="Salt_Pond_R2_restored_H2O_MG_scaffold_2_prodig
                     al-single_243"
     CDS             128303..128605
                     /product="hypothetical protein"
                     /codon_start=1
                     /transl_table=11
                     /translation="LKVIGVNTNGIDYVSIYFKQPVRYVKDPLRARSYCNEIHAWLDE
                     RFGIAVTDYTIRDVYSAQVNQSYSYAVLEMYNPEYLTMLKLAFPSYNPRSFVTNVL*"
     gene            128595..128696
                     /locus_tag="Salt_Pond_R2_restored_H2O_MG_scaffold_2_prodig
                     al-single_244"
     CDS             128595..128696
                     /product="hypothetical protein"
                     /codon_start=1
                     /transl_table=11
                     /translation="MFSEWWAQVKEFYSGFRPIDFLVIFVDNEDYDS*"
     gene            128917..129513
                     /locus_tag="Salt_Pond_R2_restored_H2O_MG_scaffold_2_prodig
                     al-single_245"
     CDS             128917..129513
                     /product="hypothetical protein"
                     /codon_start=1
                     /transl_table=11
                     /translation="LAKTKHNDCYVYAWYDEDEVRYIGKGRGGRAYRHPFLNVQIVAS
                     NLTSDEACNFEKLLIAAIGRADLGQGPLVNTTNGGDGGDTLSGRKMYHDPLRPNIAGK
                     FFIPGNEPEGWLLGRHPKAYARYKRTPEVSERSARTQRGVPRPQTTVSARNAWKTRRK
                     EDTHKKVGCLRCRRLVSVQNFEKHYGGNKCLNQEHISM*"
     gene            129483..129980
                     /locus_tag="Salt_Pond_R2_restored_H2O_MG_scaffold_2_prodig
                     al-single_246"
     CDS             129483..129980
                     /product="Uncharacterized protein n=1 Tax=Lentisphaera
                     araneosa HTCC2155 RepID=A6DNS1_9BACT"
                     /codon_start=1
                     /transl_table=11
                     /translation="MFEPRTYKYVSTKEYTDEFPCAYRQWKADSHCNLIHGYSFSMKF
                     YFGADDLDVRNWCADYGGLKELKSVLKDQFDHTLLVAEDDPEFETFELLQEKRLAKLT
                     VLPKLGCEGLADMLYSYVNGVYIPDYWGPAEADRLWCFRVEVRETQSNMAYREGHREW
                     NETLL*"
                     /db_xref="UniRef100_A6DNS1"
                     /db_xref="A0A0F9KG83_9ZZZZ"
                     /db_xref="bmx:BMS_2613"
                     /db_xref="A6DNS1_9BACT"
     gene            129959..130333
                     /locus_tag="Salt_Pond_R2_restored_H2O_MG_scaffold_2_prodig
                     al-single_247"
     CDS             129959..130333
                     /product="hypothetical protein"
                     /codon_start=1
                     /transl_table=11
                     /translation="VERNITLTDGNDDLELWIDSTWVEGECDFGRVIVMGYMCSDMYQ
                     SDADSLERTVGPNLRRRIGEKLSTDLGIEHERDYIFGVYDNPVMRDGKWITAPQQGES
                     RAIIRVKEDEHFTMLKLHYHVN*"
     gene            130290..130619
                     /locus_tag="Salt_Pond_R2_restored_H2O_MG_scaffold_2_prodig
                     al-single_248"
     CDS             130290..130619
                     /product="Putative uncharacterized protein n=1 Tax
                     =Dysgonomonas mossii DSM 22836 RepID=F8X193_9PORP"
                     /codon_start=1
                     /transl_table=11
                     /translation="MSILLCSSCIIMLTETDLINSYKTVYDPEVSVNIYDLGLIYEIN
                     IDDGAVTVLMTLTSPFCPAGDEIISDVISASYRAGADEVEVNITFQPEWGPDKISDEG
                     KLELGLF*"
                     /db_xref="UniRef100_F8X193"
                     /db_xref="F8X193_9PORP"
                     /db_xref="pgt:PGTDC60_1359"
     gene            130565..130939
                     /locus_tag="Salt_Pond_R2_restored_H2O_MG_scaffold_2_prodig
                     al-single_249"
     CDS             130565..130939
                     /product="hypothetical protein"
                     /codon_start=1
                     /transl_table=11
                     /translation="MGPRQNIRRRKIRIGLVLKRVGPLVLDQLEKAFKVIGDKVLTAG
                     SGKNKLDDFDIIQGNVTAQLVVKPRKESESEVSESRKSLNNMTKRQICDLAVERYGVD
                     LNMRTEKKVLITEYLELQAQES*"
     gene            130951..131310
                     /locus_tag="Salt_Pond_R2_restored_H2O_MG_scaffold_2_prodig
                     al-single_250"
     CDS             130951..131310
                     /product="Blr4759 protein n=1 Tax=Bradyrhizobium
                     diazoefficiens (strain JCM 10833 / IAM 13628 / NBRC 14792
                     / USDA 110) RepID=Q89KY9_BRADU"
                     /codon_start=1
                     /transl_table=11
                     /translation="MTDFVMPKGNAVTMSPEAVAHFKNIAAGKVVKFGVEGGGCAGFQ
                     YSWNVLDSRDELYDDDEVVEYDDFVFAVDGASLMMLIGSQVDYLTDITGSHIEVHNPL
                     AKAGCGCGISINFQESL*"
                     /db_xref="UniRef100_Q89KY9"
                     /db_xref="W1JY46_9BRAD"
                     /db_xref="bja:blr4759"
                     /db_xref="Q89KY9_BRADU"
     gene            131307..131510
                     /locus_tag="Salt_Pond_R2_restored_H2O_MG_scaffold_2_prodig
                     al-single_251"
     CDS             131307..131510
                     /product="hypothetical protein"
                     /codon_start=1
                     /transl_table=11
                     /translation="MTEDRRQTIIVNYGTPQDKNTFMAENADVINQFKIIWVNDRHVE
                     GVRVDYMPSDMWYPQTLSGDSYE*"
     gene            131507..131911
                     /locus_tag="Salt_Pond_R2_restored_H2O_MG_scaffold_2_prodig
                     al-single_252"
     CDS             131507..131911
                     /product="MazG n=1 Tax=Synechococcus phage S-CBM2 RepID
                     =I3ULF4_9CAUD"
                     /codon_start=1
                     /transl_table=11
                     /translation="MTADLSLYDQFVDGVTSDVSKNLDLFVKRLHELENEGINPALLL
                     TGSTGLAGESGEFAELVKKLNWHGKPLTDELRAHMLKELGDIVFYWMMCCQAMKIDPN
                     DVIVENVRKLEARYPEGKFSVERSENRAEGDV*"
                     /db_xref="UniRef100_I3ULF4"
                     /db_xref="I3ULF4_9CAUD"
                     /db_xref="chl:Chy400_2088"
     gene            complement(131908..132054)
                     /locus_tag="Salt_Pond_R2_restored_H2O_MG_scaffold_2_prodig
                     al-single_253"
     CDS             complement(131908..132054)
                     /product="hypothetical protein"
                     /codon_start=1
                     /transl_table=11
                     /translation="MTKKIKSLEQKIIERRRKLLKACVEGNEKKMIKHQQKLLRLNLA
                     LNQD*"
     gene            132100..132327
                     /locus_tag="Salt_Pond_R2_restored_H2O_MG_scaffold_2_prodig
                     al-single_254"
     CDS             132100..132327
                     /product="hypothetical protein"
                     /codon_start=1
                     /transl_table=11
                     /translation="MVKKAQKKTPTQELNDRLQTLLQKRLQAYNAGASGPIISQIERM
                     IEETQLDLYTEIEIERHRNKKDNEDGEQWIV*"
     gene            132324..132851
                     /locus_tag="Salt_Pond_R2_restored_H2O_MG_scaffold_2_prodig
                     al-single_255"
     CDS             132324..132851
                     /product="DNA polymerase III alpha subunit n=1 Tax
                     =Cronobacter phage vB_CsaM_GAP32 RepID=K4F6Z2_9CAUD"
                     /codon_start=1
                     /transl_table=11
                     /translation="MKTNHLHQTIIDESDIVEAIYRSRDPVNLPVKRVIVEDDAWIKR
                     FKKSCQEYGLPFDIEWTEPDDVDLDTFIRENLADWRLPVEYLEFDLENYLLSKCNNDV
                     QRRRVQLELEEFKKRDMFIVLKWLKYFVDTMRANNQIWGVGRGSSVSSYVLYLLEVHR
                     VDSIKYDLDIKEFLK*"
                     /db_xref="UniRef100_K4F6Z2"
                     /db_xref="A0A0F9S651_9ZZZZ"
                     /db_xref="K4F6Z2_9CAUD"
     gene            132848..133015
                     /locus_tag="Salt_Pond_R2_restored_H2O_MG_scaffold_2_prodig
                     al-single_256"
     CDS             132848..133015
                     /product="hypothetical protein"
                     /codon_start=1
                     /transl_table=11
                     /translation="MKNFTDFPQPVQDLAREMAIAVNGGQWPEDYPSEAQKTGWALKV
                     QWAMKRFGVEE*"
     gene            133012..133404
                     /locus_tag="Salt_Pond_R2_restored_H2O_MG_scaffold_2_prodig
                     al-single_257"
     CDS             133012..133404
                     /product="hypothetical protein"
                     /codon_start=1
                     /transl_table=11
                     /translation="MKTVKTARGRTIDMAALAKANEEMRAVSPGNVNMNARGDHLDSS
                     GNVTKTVQAKSRAVRNTTNAPEKRKLSEVPGAPDKPKKEPAPQASAKATGDDQRIISQ
                     TEKKREDGSRYLEIEFEDGSIQTAELDD*"
     gene            133475..133804
                     /locus_tag="Salt_Pond_R2_restored_H2O_MG_scaffold_2_prodig
                     al-single_258"
     CDS             133475..133804
                     /product="Uncharacterized protein n=1 Tax=Escherichia
                     phage PBECO 4 RepID=L7TID3_9VIRU"
                     /codon_start=1
                     /transl_table=11
                     /translation="MINIKPLRDNVLGRMVDGLGKERKSTGGVILTDDQLNEDFVRPR
                     WFEVTHIGPDQHDVDVGQYVLVTYGRWSRGVNVEGSLREDDKIFLIDNNDVLGISEEN
                     PYEHSQA*"
                     /db_xref="UniRef100_L7TID3"
                     /db_xref="A0A0F9N772_9ZZZZ"
                     /db_xref="L7TID3_9VIRU"
     gene            133785..134267
                     /locus_tag="Salt_Pond_R2_restored_H2O_MG_scaffold_2_prodig
                     al-single_259"
     CDS             133785..134267
                     /product="hypothetical protein"
                     /codon_start=1
                     /transl_table=11
                     /translation="MSIPKRKPVDYNTWFEGVLEQVAKRNQIDGVGESEYVVRTPATI
                     KEIVGQFKGIVDQLVFEDEAGETFEVRTRVVRDLAELDDYDFSNNYLHSVFHQLSIGY
                     DADHDELLKTIVEAADQGRPMDLSKLDMTTNELYTIRIALRPGEETTDLKVKHDELST
                     *"
     gene            134251..134475
                     /locus_tag="Salt_Pond_R2_restored_H2O_MG_scaffold_2_prodig
                     al-single_260"
     CDS             134251..134475
                     /product="hypothetical protein"
                     /codon_start=1
                     /transl_table=11
                     /translation="MNYQLKRPPETREEIITSMCYTWDHGFGLVKDPTIEGIQFTGGY
                     TDADRDALWDRMAQLYDHHVAPYRNNESED*"
     gene            134476..134733
                     /locus_tag="Salt_Pond_R2_restored_H2O_MG_scaffold_2_prodig
                     al-single_261"
     CDS             134476..134733
                     /product="hypothetical protein"
                     /codon_start=1
                     /transl_table=11
                     /translation="MPYILMNKPTGRFYVSSKSTAVDPFDPNYAKVFPTMRSARAAFQ
                     WFDQNFLDTSDPDPGKWVMEPWDPAIFEADVSIALGKEVEE*"
     gene            134735..135658
                     /locus_tag="Salt_Pond_R2_restored_H2O_MG_scaffold_2_prodig
                     al-single_262"
     CDS             134735..135658
                     /product="Sliding clamp loader subunit n=1 Tax=Cronobacter
                     phage vB_CsaM_GAP32 RepID=K4F7L2_9CAUD"
                     /codon_start=1
                     /transl_table=11
                     /translation="MPASNLWVEKFRPKTLSEYVFKDPKQRKTVEGWVKDGSIPHLLL
                     YGSAGTGKTTLAKVLINDLGVEDADVLYINASRDNGVDLIRDRITRFASTMPWGEFKI
                     VLLDEGDGLTPAGQGALRGVMEEYHSVVRFIITCNHVNRIVPPIKSRCQEFHITNQDQ
                     TDFTTRVAEILIEEGVEFELDDLDSYVRATYPDLRKTINSVQQNVNDGKLTSPQDDDA
                     MASDWRLQMVGLFREGKLADARKLICSSATPEDYDDIYTFLYRNLDFFGKDDAEQDAA
                     VVIIRNGMVKHTQIADPEINLAATMIELENI*"
                     /db_xref="UniRef100_K4F7L2"
                     /db_xref="A0A0F9P4B6_9ZZZZ"
                     /db_xref="mfe:Mefer_1399"
                     /db_xref="K4F7L2_9CAUD"
     gene            135658..136116
                     /locus_tag="Salt_Pond_R2_restored_H2O_MG_scaffold_2_prodig
                     al-single_263"
     CDS             135658..136116
                     /product="hypothetical protein"
                     /codon_start=1
                     /transl_table=11
                     /translation="MKAESQQHYHDIVQREIANTRQVLNDYGFKVNDVHIRREPLENS
                     WSVMYESDLIPEPDYNERIRYSVTYDVTMSQRLASDTLTMSEYTNTLEDRLKESEKVA
                     SYFKEEFLTYNMKRTALKSVFAQNPQLQEQWDELMTMLKMAGFDDNLLKD*"
     gene            136169..136477
                     /locus_tag="Salt_Pond_R2_restored_H2O_MG_scaffold_2_prodig
                     al-single_264"
     CDS             136169..136477
                     /product="hypothetical protein"
                     /codon_start=1
                     /transl_table=11
                     /translation="MSEIIYVLTLLSYTAVGAHEITGSTEMAYLLSNTDCVMEINNQR
                     RLGRREGHNQAYYCMRVSDPVMRRTILAEARHTGVIYNGRAVSSGDIIVHGDVIIHNY
                     *"
     gene            136477..137070
                     /locus_tag="Salt_Pond_R2_restored_H2O_MG_scaffold_2_prodig
                     al-single_265"
     CDS             136477..137070
                     /product="hypothetical protein"
                     /codon_start=1
                     /transl_table=11
                     /translation="MPRSRNPADQVHYDRAWESLYTSVWGGTRHYSTFPTIYTDDRIN
                     RPVATLFTISSIIKRDDIDELISMEFGPYKDRKTQSKNYVAPDLMLNRLKDAVKEYTW
                     RTRENPISARVKHMWPDSPFSEWLEKQHQCHWATAKWSEIKGDDGFMTAVWYYEFNVT
                     LHAPIMSTPEEYNDAWGEAIVMTKMMDGLEYQGDDNG*"
     gene            137063..137320
                     /locus_tag="Salt_Pond_R2_restored_H2O_MG_scaffold_2_prodig
                     al-single_266"
     CDS             137063..137320
                     /product="hypothetical protein"
                     /codon_start=1
                     /transl_table=11
                     /translation="MDKEFLLSEMQAGPVKIKFRKADGELREMTCTLNEGYLPPPDPD
                     RPVVSPKTPNPEVQVVWDLEKEAWRSFRWNRLVVENDHGLG*"
     gene            137317..137520
                     /locus_tag="Salt_Pond_R2_restored_H2O_MG_scaffold_2_prodig
                     al-single_267"
     CDS             137317..137520
                     /product="hypothetical protein"
                     /codon_start=1
                     /transl_table=11
                     /translation="MMASSHSVDNETKWIFLGFAAIVFAIMLPIALSTMFGDKESDRI
                     AACMTQSNMEYIDGDCRRVQPAE*"
     gene            137486..137653
                     /locus_tag="Salt_Pond_R2_restored_H2O_MG_scaffold_2_prodig
                     al-single_268"
     CDS             137486..137653
                     /product="hypothetical protein"
                     /codon_start=1
                     /transl_table=11
                     /translation="METVVEYNQLSDLTPEDREFVEACAGQSIEDLSIEEVNDFLNGY
                     TQFCRGLDVTS*"
     gene            complement(137643..138350)
                     /locus_tag="Salt_Pond_R2_restored_H2O_MG_scaffold_2_prodig
                     al-single_269"
     CDS             complement(137643..138350)
                     /product="Putative Mob-like HNH homing endonuclease n=1
                     Tax=Enterobacteria phage RB16 RepID=D9ICQ3_9CAUD"
                     /codon_start=1
                     /transl_table=11
                     /translation="MFKSNKYTQIYYNIVERSKSRTLEGYVERHHIIPRSLGGSDSQD
                     NIAILTAREHYVCHLLLTKMTSGRNKQKMFYALHRLTNHSKHIVPSRIYQYIRENHSR
                     QVSKQFKGKTYLESRGKKYAHEISEYQRQRIRESNAARVWSEESKRRVSESQKRRYKE
                     RPESFKGHKWTAESRHKMSVTKKKSAKRYVFMHKDGSVFEGSRSELAEHINSKACEIW
                     KLTRGRYKSYKGWSLKT*"
                     /db_xref="UniRef100_D9ICQ3"
                     /db_xref="A0A0F6WCJ7_9CAUD"
                     /db_xref="D9ICQ3_9CAUD"
     gene            138381..138989
                     /locus_tag="Salt_Pond_R2_restored_H2O_MG_scaffold_2_prodig
                     al-single_270"
     CDS             138381..138989
                     /product="Uncharacterized protein n=1 Tax=Sinorhizobium
                     phage phiM12 RepID=S5M751_9CAUD"
                     /codon_start=1
                     /transl_table=11
                     /translation="LGNDRLILTDCDGVLLDWETHFHDYMKSQGHERAYGVERASSYW
                     KEREYPGLSQEEARKAVYHYNTSAWMLGLPPYKDARSGVATLVEAGYRFVAITAMGLD
                     PYAKQAREINLERVFGYDVFEDVITTDMYDPDSKRKWLEHLGEPELPWIEDKPSNAEL
                     GAELGLRSFLMLHPHNEDYQPINKIESVNSWVELCDILLDTN*"
                     /db_xref="UniRef100_S5M751"
                     /db_xref="A0A0F6YR24_9CAUD"
                     /db_xref="S5M751_9CAUD"
     gene            complement(138986..139720)
                     /locus_tag="Salt_Pond_R2_restored_H2O_MG_scaffold_2_prodig
                     al-single_271"
     CDS             complement(138986..139720)
                     /product="Putative uncharacterized protein n=1 Tax
                     =Micromonas sp. RCC1109 virus MpV1 RepID=E5EQR8_9PHYC"
                     /codon_start=1
                     /transl_table=11
                     /translation="VSKKARRARKAQFNEQQEHQVIDFARFKKRENKVTILPKNLAQE
                     DYLALLDNPQKDIVFATGPAGTGKTMIAVLTAIRALKSGQVDKIVVTRPAVSVDEQHG
                     FLPGTLVEKMAPWTRPIFDVFEEYYSPREIEAMIAENIVEIAPLAYMRGRTFKNAWII
                     ADEMQNATPSQMKMLLTRIGQGSRLVVTGDLAQHDRGYDNNGLKDFIHRINDVSQHIG
                     SVEFDQCDVERHPAVKEVLALYGEES*"
                     /db_xref="UniRef100_E5EQR8"
                     /db_xref="A0A0F9P585_9ZZZZ"
                     /db_xref="lrm:LRC_11520"
                     /db_xref="E5EQR8_9PHYC"
     gene            139856..140413
                     /locus_tag="Salt_Pond_R2_restored_H2O_MG_scaffold_2_prodig
                     al-single_272"
     CDS             139856..140413
                     /product="Uncharacterized protein n=1 Tax=Cronobacter
                     phage vB_CsaM_GAP32 RepID=K4FB60_9CAUD"
                     /codon_start=1
                     /transl_table=11
                     /translation="MIDINEIAATISGVKKNKNTLSILLEFEGVLDDLHIYAYENWIK
                     GEVIKGPIISKYWIEVYLMYPAKQMPNPIAAERLIKHGCYVFFQKDTLTSNVRIKQSD
                     DLVMDPDRQRHVPDTKKMDVYVVKIVMPRHLLNDYDIKKMNAMDGEIDLDEIVDAFDQ
                     GLDVDRNARSNEEQDNTPDDPEENF*"
                     /db_xref="UniRef100_K4FB60"
                     /db_xref="A0A0F9RXD9_9ZZZZ"
                     /db_xref="K4FB60_9CAUD"
     gene            140367..140918
                     /locus_tag="Salt_Pond_R2_restored_H2O_MG_scaffold_2_prodig
                     al-single_273"
     CDS             140367..140918
                     /product="Uncharacterized protein n=1 Tax=Cronobacter
                     phage vB_CsaM_GAP32 RepID=K4F9M6_9CAUD"
                     /codon_start=1
                     /transl_table=11
                     /translation="MKNKTTHPMTRKRISEGLKFEDLKGLVDSMIVIDLYKPKIGDVE
                     DTVVVAFNVTYEDPAKDLADFIETSTVEHLDVEVAGAPDANGVWKVFVEFQRDHNLFE
                     KIQEMLNNVDQITSRDEGQWMYRAFRVKKEVEFNEQNFRRDIVDSRYEYRKKFLRNEE
                     PEQPDELEESWLRRLRELQKLNA*"
                     /db_xref="UniRef100_K4F9M6"
                     /db_xref="A0A0F9NVI8_9ZZZZ"
                     /db_xref="K4F9M6_9CAUD"
     gene            140911..141132
                     /locus_tag="Salt_Pond_R2_restored_H2O_MG_scaffold_2_prodig
                     al-single_274"
     CDS             140911..141132
                     /product="Translation initiation factor IF-1 n=1 Tax
                     =Acetobacter sp. CAG:977 RepID=R5Q011_9PROT"
                     /codon_start=1
                     /transl_table=11
                     /translation="MPKEDTLTMQGEIIECLPNATFRVKLENDHEILGVISGKIRKFN
                     INILLGDRVDVEITPYDLSKGRITYRHKK*"
                     /db_xref="UniRef100_R5Q011"
                     /db_xref="R5Q011_9PROT"
                     /db_xref="sphk:SKP52_15080"
     gene            141129..141671
                     /locus_tag="Salt_Pond_R2_restored_H2O_MG_scaffold_2_prodig
                     al-single_275"
     CDS             141129..141671
                     /product="hypothetical protein n=1 Tax=gamma
                     proteobacterium SCGC AAA168-P09 RepID=UPI00035F730E"
                     /codon_start=1
                     /transl_table=11
                     /translation="MIGWLLGLIGLGGKGLNWTRLITAGVLALAVGGTIYAGYRTIGN
                     IIAERDAMIAENAVLTANQAALESAVELQDATIEALQQDIARGNEIRESVERDFSAAR
                     DQVQALRDRLSEHELGYLAENRPGLVENIINDASAEVARCFEIATGAPLTEEEINATR
                     PSEINSECPGLANPNYRAEE*"
                     /db_xref="UniRef100_UPI00035F730E"
                     /db_xref="A0A0F9KR84_9ZZZZ"
                     /db_xref="UPI00035F730E"
     gene            141668..141955
                     /locus_tag="Salt_Pond_R2_restored_H2O_MG_scaffold_2_prodig
                     al-single_276"
     CDS             141668..141955
                     /product="hypothetical protein"
                     /codon_start=1
                     /transl_table=11
                     /translation="MKNVILLVAILSLSGCGLLRDWRDSFTDQLDLGTWAQEDPVLTN
                     YVVNDNSDDLLRCLEIATGAELTEEEQEAELPEEFNSECPELANPKYQETE*"
     gene            141952..142365
                     /locus_tag="Salt_Pond_R2_restored_H2O_MG_scaffold_2_prodig
                     al-single_277"
     CDS             141952..142365
                     /product="hypothetical protein n=1 Tax=gamma
                     proteobacterium SCGC AAA168-P09 RepID=UPI00035E5DFB"
                     /codon_start=1
                     /transl_table=11
                     /translation="MKYLILVASTMLLAACQTPPFEQIPRPVVVQAAPIERPPLDLPT
                     IDPLNARDVQWIVVTPENVDEVFRRMSAQGQAPALFAVDEQGYENISINTQESLRVIL
                     QQQSVIEGYREYYLVVNQRIAAHNQSVRDNSLAGR*"
                     /db_xref="UniRef100_UPI00035E5DFB"
     gene            142362..142976
                     /locus_tag="Salt_Pond_R2_restored_H2O_MG_scaffold_2_prodig
                     al-single_278"
     CDS             142362..142976
                     /product="Heat shock protein DnaJ domain-containing
                     protein n=1 Tax=Natronolimnobius innermongolicus JCM
                     12255 RepID=L9XFZ8_9EURY"
                     /codon_start=1
                     /transl_table=11
                     /translation="MNPYDILNITPTNDKMAIRRAYVREAKTHHPDQGGDRNHFENIQ
                     LAYELLVKGNFDKDVIETEVRLPLVDFLYGCVATAVLYIGEISHIISFKVPEKTIPGT
                     KIEFLDHSTKRRVHVTLYEDQSKDFTRLDSSIIVRRTINSYEAKEGLDIQIQNFDGLD
                     YTVNISPETTADRLIFHVDGAGFIDKETRERGNLSIIIEVNKGN*"
                     /db_xref="UniRef100_L9XFZ8"
                     /db_xref="L9XFZ8_9EURY"
                     /db_xref="htu:Htur_1195"
     gene            142977..145235
                     /locus_tag="Salt_Pond_R2_restored_H2O_MG_scaffold_2_prodig
                     al-single_279"
     CDS             142977..145235
                     /product="ATP-dependent Clp protease, ATP-binding subunit
                     ClpA n=1 Tax=Phenylobacterium zucineum (strain HLK1)
                     RepID=B4R946_PHEZH"
                     /codon_start=1
                     /transl_table=11
                     /translation="MSEERLQKIVQNAFVQAQSRQHEYVTLEHLLVSLLDDDDIVQLL
                     EEMSVPLQNLSNDVTAYLDNEIESSEDDIDTAKKTITLERVFQRAVAQSYFVGRATPT
                     PVDVLISILSENNSHAAHFCMEHGITKEALSELLVESIREQEVTPDGVAAAGGKRGQR
                     QSALDQFAVNLNNQAKDGKIDDLIGRQWEVESLVQTLARRKKNNVVLVGDPGVGKTAI
                     AEGLAKRIVDENVPETIEGKTIYSLDVGLLLAGSKYRGDFEERMKDVLNELEDKPDSI
                     LFIDEIHMIMGAGSGGQNAMDVANLIKPALQRGSLRCIGSTTVDEYQEKFEKDAALKR
                     RFERVNVNEPTVAEAKEILRSSMSAYEEFHGMRITEEAVETAVDLSVQFMHDKRLPDK
                     AFDLVDSAFARARTFPERVAMNDGEEVEVNAEFIDKAEIEYECARIARVPLEVIARVD
                     KGAKDVVDVEAGLKITVFGQDDAITTVSDAVYMAQAGLKDKDRPMGSYLFTGPTGVGK
                     TETAKALSNLLGMPLVRFDMSEFMEKHTVSRLIGSPPGYVGYGDGKAGNGLLVTAIEN
                     NPNAVLLLDEVEKAHPDVMNICLQLMDEGTVTSSSGKKVNARNILLIMTSNVGAADAA
                     KNKIGFGDTDNSSAADDALNRFFTPEFRNRLDAIVRFQKLGQDQVKQIAEKFLAELRE
                     NAAEREVELSWDEDVLEWLSKKGFDPTMGARPMKRAIADHIKKPLARKMLFEDVGSAI
                     ALKVADDKIEFS*"
                     /db_xref="UniRef100_B4R946"
                     /db_xref="pzu:PHZ_c1302"
                     /db_xref="B4R946_PHEZH"
     gene            145213..146076
                     /locus_tag="Salt_Pond_R2_restored_H2O_MG_scaffold_2_prodig
                     al-single_280"
     CDS             145213..146076
                     /product="hypothetical protein"
                     /codon_start=1
                     /transl_table=11
                     /translation="MTKLSSANLCERVKAAGIRYLSADQVFYKIYPYKVELSPRFKGM
                     GGVSGKRGCQIDISDPIRARQKLAEFNAMMDKVISNVEYRFSIREFVDRLPEVEYKSR
                     MGGENNLFYLRDPEIVMILIDRYGDVINSVTGPVSEDHQEIMDDRNIVMREKLYYDQY
                     RYVLEFPFCEDFVPAATMILDYLNDFGRDRWRASRLDLCVKHFQHHAANGNASPISIT
                     PRTFAGRHVRRKPVVIGGTGYQTTQWRPPPQQRKIHLYLSDPNDYIYIKMMAAEHVLS
                     NHEVVLFDELT*"
     gene            146115..146282
                     /locus_tag="Salt_Pond_R2_restored_H2O_MG_scaffold_2_prodig
                     al-single_281"
     CDS             146115..146282
                     /product="hypothetical protein"
                     /codon_start=1
                     /transl_table=11
                     /translation="MAQMAESMAVIKISKLVKDGEAVTEMLDDETVAQLEAVLEELVG
                     DPKAMVEVIKE*"
     gene            146352..146771
                     /locus_tag="Salt_Pond_R2_restored_H2O_MG_scaffold_2_prodig
                     al-single_282"
     CDS             146352..146771
                     /product="hypothetical protein"
                     /codon_start=1
                     /transl_table=11
                     /translation="MVTKVNPVVDYSIGRSFNGKSLEFLEVDFIADASAENGPEEAIE
                     FALQQIATVATIVGYSPLYDSDTRMVVMVEGEFPADTYDGTNSETLVAHAEDLVQAGG
                     SAFGPNSFDLSSATVAAPAAGAQAAFANHWQADQTNA*"
     gene            146792..147415
                     /locus_tag="Salt_Pond_R2_restored_H2O_MG_scaffold_2_prodig
                     al-single_283"
     CDS             146792..147415
                     /product="hypothetical protein"
                     /codon_start=1
                     /transl_table=11
                     /translation="LGGPQGSPFSILVNICMYWNQLGIYTVDIPKTACVTRWHVAKEL
                     YGRRGIPGHMTVSFAVDRLEKKLEIDYRDVEFWTVIRHPEKRLLSSVNYHYKQTRNFL
                     PAHTNIDNYLDMVRNSRYWEGTVYRSQSSWLDRDDIDVRLWPLEHYDDMLRQLGWDQP
                     LPQENKSPKTWTMDDLRLSKHYDVFMAKYDDDWRLYQKALDKFPESP*"
     gene            147451..147840
                     /locus_tag="Salt_Pond_R2_restored_H2O_MG_scaffold_2_prodig
                     al-single_284"
     CDS             147451..147840
                     /product="Uncharacterized protein n=1 Tax=Vibrio phage
                     nt-1 RepID=R9TFA7_9CAUD"
                     /codon_start=1
                     /transl_table=11
                     /translation="MSEEKTSGVNFKGWIWLAPQYFNQWRIFPRAFIIFYFWLCMETA
                     MWFMGLPAPGAAQAAFASAIISAGAAWFGLYVNSGPRPVHVPEAATQQNQYVPPENYN
                     PEPRVRNEPSLQRRPETPPRYEEPPRG*"
                     /db_xref="UniRef100_R9TFA7"
                     /db_xref="R9TFA7_9CAUD"
     gene            147844..148425
                     /locus_tag="Salt_Pond_R2_restored_H2O_MG_scaffold_2_prodig
                     al-single_285"
     CDS             147844..148425
                     /product="hypothetical protein"
                     /codon_start=1
                     /transl_table=11
                     /translation="MTDHYMRLLTDVELNPKQKHVWYRVVEKFLGAEYSPQEENFLDQ
                     LTSDRAEFEGDEDYPHVYVVYLSDDIDTDIAEQIVMLWSEVYPRDFQIESSAEFDSSF
                     GCGDDDESCEVEIDDAMHEEIQRRASKFLHNRWVEEQVRQGWRYGMTENASKQVSPRL
                     RDWDSLREEYRRELEMDRDQAVKFLTTYPHLFV*"
     gene            148475..148891
                     /locus_tag="Salt_Pond_R2_restored_H2O_MG_scaffold_2_prodig
                     al-single_286"
     CDS             148475..148891
                     /product="hypothetical protein"
                     /codon_start=1
                     /transl_table=11
                     /translation="MTQERICMEPGCNELGQHMGRYYQSGNRKGMPYRRARCTKHHQI
                     FYARKKGLSDDRASHVFHPYLFHRKNYCENQDGRLGFKCTTTIYWPGMLDVDHIDGNP
                     FNEDVSNYQTLCKCCHAYKSWKEKDYLTPGRKTAKV*"
     gene            148894..149481
                     /locus_tag="Salt_Pond_R2_restored_H2O_MG_scaffold_2_prodig
                     al-single_287"
     CDS             148894..149481
                     /product="hypothetical protein n=1 Tax=Pseudomonas luteola
                     RepID=UPI00030A618A"
                     /codon_start=1
                     /transl_table=11
                     /translation="MFDQSIQRIGFACKYMHPDQSLPAKRLKEIQGRLTESVTTNAWM
                     ERQTHRVAYDKLWSLIQHNTQAVYNLIQYVSGLPHGQRMVRLGSDQLPFYTLDPWREF
                     YTRSDVRDFLARQYRIAGDLARQHDVRLSMHPGQFCCIVSDNPDVVNRSLEELEYHTD
                     IARWMGYGAECVTSRSTYTSVVDKAVMAFRQHMTA*"
                     /db_xref="UniRef100_UPI00030A618A"
                     /db_xref="N2JAV5_9PSED"
                     /db_xref="pfv:Psefu_1573"
                     /db_xref="UPI00030A618A"
     gene            149478..149927
                     /locus_tag="Salt_Pond_R2_restored_H2O_MG_scaffold_2_prodig
                     al-single_288"
     CDS             149478..149927
                     /product="UV damage repair endonuclease n=1 Tax
                     =Azospirillum lipoferum (strain 4B) RepID=G7ZDX2_AZOL4"
                     /codon_start=1
                     /transl_table=11
                     /translation="MSPELRNMLTIENDEFGAGLDEVLKVAHLTPIVFDTHHHHINTH
                     GEYLQPSDPRWQQVIDSWVGVRPTMHYSVSREEYFEDADWRATLPDYAAITGRGIPRT
                     KLRAHSNMYHHRGLNDYVAQFWPDSDIMAEAKHKNLASTQLYTHLTE*"
                     /db_xref="UniRef100_G7ZDX2"
                     /db_xref="ali:AZOLI_p20693"
                     /db_xref="G7ZDX2_AZOL4"
     gene            149931..150149
                     /locus_tag="Salt_Pond_R2_restored_H2O_MG_scaffold_2_prodig
                     al-single_289"
     CDS             149931..150149
                     /product="hypothetical protein"
                     /codon_start=1
                     /transl_table=11
                     /translation="MPNVMFIAVDEGYPDTMIVNLTDAQVTELKNRHWELSVEDEDWE
                     DWSDVIFGGDELIDLPATVDYTCVVFVY*"
     gene            150149..150352
                     /locus_tag="Salt_Pond_R2_restored_H2O_MG_scaffold_2_prodig
                     al-single_290"
     CDS             150149..150352
                     /product="hypothetical protein"
                     /codon_start=1
                     /transl_table=11
                     /translation="MQNIWVVHIFKKNTASLCYKFIGCYSSMERAEASAAEVLELYPS
                     GDWLHTVHIVPLDGVIDFPEKTC*"
     gene            150403..150579
                     /locus_tag="Salt_Pond_R2_restored_H2O_MG_scaffold_2_prodig
                     al-single_291"
     CDS             150403..150579
                     /product="hypothetical protein"
                     /codon_start=1
                     /transl_table=11
                     /translation="MSNAIDCSAMFGAVDPSEVRIDNVGGKYLVMHGTKLVWETDNQE
                     NAIAQKLSYCENGV*"
     gene            150581..151024
                     /locus_tag="Salt_Pond_R2_restored_H2O_MG_scaffold_2_prodig
                     al-single_292"
     CDS             150581..151024
                     /product="hypothetical protein"
                     /codon_start=1
                     /transl_table=11
                     /translation="MTQTFTIEPLIPMALLNVESTLDNEYWRFCADNVMDETGRFLED
                     EELTYEEFDLGPDAILPAGTKVVMAHLWGWYDQTEGNTNLGVLTPATDYEVVLPKAAT
                     VRHVVHVILSQYYTQMQANDAGGRFYFIEAVHEVEPGVVEIIWGT*"
     gene            151166..151411
                     /locus_tag="Salt_Pond_R2_restored_H2O_MG_scaffold_2_prodig
                     al-single_293"
     CDS             151166..151411
                     /product="hypothetical protein"
                     /codon_start=1
                     /transl_table=11
                     /translation="MLLHWITFCGITIDGAIMPREERRQCPDGGRCWHRCAPENCMRV
                     GHAGPLSGVFSNDEWPDDLSFDFDIHSQYEVMRKLES*"
     gene            151523..152152
                     /locus_tag="Salt_Pond_R2_restored_H2O_MG_scaffold_2_prodig
                     al-single_294"
     CDS             151523..152152
                     /product="hypothetical protein"
                     /codon_start=1
                     /transl_table=11
                     /translation="MGRPINKRFLGDAADSIKVTHYRRATGSEVTGEEDTFIVRQRST
                     NKFLVSDTSGGWSEILTLVDKDAGSLANGEFRIAGTDPDGNAVNITRLRNRTVRAGTT
                     PDAERFAWSVSAPADLTITDVTAAAPAVVTVASTATLATGDSVGIDGIVGTLGTDGTA
                     GLNGNTYTVTVIDATTFSLDGTDTSGLTYTSGGTVSGVGDVGSIDLQSS*"
     gene            152155..152757
                     /locus_tag="Salt_Pond_R2_restored_H2O_MG_scaffold_2_prodig
                     al-single_295"
     CDS             152155..152757
                     /product="hypothetical protein"
                     /codon_start=1
                     /transl_table=11
                     /translation="MGRPLKKLYFGTGVNRLTVSDYSINQSVIVNINDGVTIVKQKST
                     NQFIVDGDAFTRIMTLVSKPMAQLNVNEFRIDAWDADGNVYSVERIYNRTLRIVDSEG
                     NRHKLPWSNIAPSPRTFSISFPSGAPVIVTDNNHGMVTGDTITVNDTFPATINGTQTI
                     TVTGTNTFTLDGTDGDDHDDGFVQTGTYTGAGDIATLETQ*"
                     /db_xref="bpk:BBK_4328"
     gene            152779..153432
                     /locus_tag="Salt_Pond_R2_restored_H2O_MG_scaffold_2_prodig
                     al-single_296"
     CDS             152779..153432
                     /product="Uncharacterized protein n=2 Tax=Caulobacter
                     crescentus (strain ATCC 19089 / CB15) RepID=B8GY69_CAUCN"
                     /codon_start=1
                     /transl_table=11
                     /translation="MGRPLNKKNFGQGGGALAVRAYRRRGETEVDGSQTEPFYVTDVW
                     IKRQASTRDFVLTNGTWEERLTLCNFDPDNLGEFGTLEEGTFALEMYTNTFRQAGEIA
                     KLTQNKFTWVDRGENIGTVWSNNENLIEVTDITAADPGVVTAPGHGLEDGDYIQFLGD
                     FGMSEIYELPLEVTVIDADSFSIGDTSGNTAFDGVAYGAKIDYSEVYDAPAFIWVRS*"
                     /db_xref="UniRef100_B8GY69"
                     /db_xref="ccs:CCNA_00199"
                     /db_xref="B8GY69_CAUCN"
     gene            153482..156100
                     /locus_tag="Salt_Pond_R2_restored_H2O_MG_scaffold_2_prodig
                     al-single_297"
     CDS             153482..156100
                     /product="Uncharacterized protein n=1 Tax=Sinorhizobium
                     phage phiM12 RepID=S5MQF5_9CAUD"
                     /codon_start=1
                     /transl_table=11
                     /translation="MSRPITKAQLDALENVVDRVFANIGIDVEFTRHFLDRVNDERNR
                     KQITIRELGELFAKEYKRWGREIAKMPVDTQAVMKDLSSELNIPFVLNPDGKEKDLVA
                     KTVMRKKNFRTPNKELPVESVKEAGRHRDHVPRKGSNSEITINGITIPLKKESWGDWT
                     VPYGKFKNIGNFKSKRELVAALKQKAEVNEGKHGKASNITHNGVVYKGSKTRGYFDPN
                     TKKRYRHPEDVKDPKLRRALFPSHPKRLGGAYVDEKDNSFVNPARVKLTPAEVTEEKH
                     GAKRGTQVKGKSSTPSKRKPTKGGETPHPMRGKLVGEGFGDNLISRKTFAEIMALKTD
                     AELAKNYQEYVIDGGKGKGLHPRKLKQVQDAINYEIARRQMHDASNEESINEVSGGKV
                     VATVNGYPIHDMGASYPHKEKRFLVRDPNMDIWQTSAPTLKAAGAKANELKPVAKQPP
                     KTQAQIDHDDWRDEQRAKIATGEIRRAVRSRRGLGEANDDSFVKQFIRDKRREGWSVY
                     ASRINHGVEGAHRLEFEKDDMEFEVVGKGNHWELFHGPNLSGRGEKFDGLDAAFQTAS
                     QMNEAWPVFIPGQNKRRDEWRNHPQYDKILAARKEMKNPMRRGDVHDVMTRVGLAPDF
                     PTKAILDYVNETMDEPPLDAPTMSVEEIADHHGVPVEQIEQQLEIGIEVEMEHTKDPE
                     AAKEIALDHLMEMPNYYDELATIEPHHYTDESVRAAWQSYQMDEKVRDPREAMLDMAL
                     KFLDRKVHDDRDRQSLGGLAMDVAREVRLNQIGVNHKDLARLYRDWKGDSVVTEGWIE
                     ENLYYLDEVIKTDENFADGKVKGKSRPGRAKRAGVDAGKSVSALRKQAKNSSGEEQKM
                     AHWAANMKAGRQRKKK*"
                     /db_xref="UniRef100_S5MQF5"
                     /db_xref="S5MQF5_9CAUD"
     gene            156100..160479
                     /locus_tag="Salt_Pond_R2_restored_H2O_MG_scaffold_2_prodig
                     al-single_298"
     CDS             156100..160479
                     /product="hypothetical protein"
                     /codon_start=1
                     /transl_table=11
                     /translation="MRIKNIVGEEAAGVGKITKQNTTVDVKPGETRRQAAKFGNKVDK
                     DGRPPELHKKARKNSNAHVLTNLGMAESKNTISGKRMLKMFQGMHHEAEGNKEMDQFI
                     LDHDWQAGYLSPDMIPDYEELFDYDDPFGRIIDVDLEHHVNTDEPVIVGPQYSDGKYS
                     IIDGNHRVFIAAERGKGVPAFFPVKAVTESKKLNEVFNKKYPWRWFDQTENRWAATFK
                     SPDGGLFEVFFLPKSRQSPNWIVNFDRDGSHRRSNKGYELPVFATVLDIIKEFFSQEF
                     VDSIEFSAYKEYTDDDDSAKKPDSRAGLYTRMVNRFATAAGLEFEYATHEGETQFLIR
                     KPENTVKEVAIDNVKGRGAVPNNQEIDYFGMRTKMRPSMFLKLAAPLAGGPNDEMVDY
                     IRQGGAIGAPFLIVDVPEDLNKDIPHVAGHEGRNRMKAVMKAEGDDPIEVHLFFRGAV
                     NRARHLTKEIVNLLKAGAYQERTGRHVPGPLWEGKYPVAPHDEWYGDRQYREQGAQMK
                     MMSPDQYLSRVRPLRLDDESEENIEDLMNHIRSGRTLDPLKIYPDGKEDGRHRAYAAK
                     RLGIKRVPVIIWPQKTDESIKRIRRDKKTKFGVKINEYEPEGKKIAMMGPFEIWMTDT
                     HSDYNKPAAQIWDPINNKMAGFIALGGKEGDEYAKYETGVLADKTYVTGTAVVHDHYA
                     GMGLVIRGYITLLQNGYVLVSDQLQTAGGEKIWRKLATTPGINVYAAHISQKDNEVTY
                     SAVDPDDIEDSNYKVYRDEETAEIHGEIGKIQVKRDLLAHRVKKMKEKIDAGRKVDMA
                     KYEDAADQVAVMDRELEMLMREYERSKKDDISSHKVRLMAVADNIKTNESITEAEQQI
                     PVNQKYNQDRGNLGGIVIQIEKTIEELGDDLDVLVKTVNWDQLTAAQDHLSPHGGGDP
                     VFPDIPEDYWEYPVIARVGREFIVIDGHHRLNRDLADGDPAAEGLIFDIKINESEIRK
                     PHPNQTLGVKRRDMPQVHRDHYPELIDYLKDHGNRFINKEVHAHELRATQGEFSDKGV
                     RKMMRTGGRPSDSRGKDKKPLIVSADNYIIDGHHRWLAAWNQDDVVPVMKSSLPIRQL
                     FQLIKDFRHTTYKDIHDSYTPLEVAIMEGGHSLEDLAESRIMGVPTDRNYMPDEFDDV
                     EISRKKLIGKINDKFNLWFGKSKYPQNDGEYLLIVEDENKNRIGMAMLYLAKNDIPEY
                     DMKNLYSVALVYVDSSYANQNIGLEMYTTAIKSGISLLSDHQQTLGGQKLWKRLSQYP
                     GVEVYATAIYTDYDKDESRVVISDIDYDEFGDIDSSFFVYDDDYTDEEVKLRNQLSQA
                     RKMLKSLKSMSGKKSADRQDQIVTLKREIQAITDELNTFNDEDESYSDIRLMATRSNS
                     IKENMSITGTERQRSERDKKLTPGSEAWFRHWFSRPFLKREQVEQLKQEAVNHIKGAR
                     HEKATNRRRPNRNIRTNERRSSR*"
     gene            160648..160830
                     /locus_tag="Salt_Pond_R2_restored_H2O_MG_scaffold_2_prodig
                     al-single_299"
     CDS             160648..160830
                     /product="hypothetical protein"
                     /codon_start=1
                     /transl_table=11
                     /translation="MRIRDIISETTAGAVAGVATGLGGGDPAASIYHKGGQRKKQKKS
                     KMIRRPAMEKKDDKSE*"
     gene            160814..161968
                     /locus_tag="Salt_Pond_R2_restored_H2O_MG_scaffold_2_prodig
                     al-single_300"
     CDS             160814..161968
                     /product="hypothetical protein"
                     /codon_start=1
                     /transl_table=11
                     /translation="MTKASELKPFKVTYKTTSGKESTCTIKARDEKEAKAKCRSKPNY
                     AGNAVATLKEAEYNKDAVDKEIKKAGVGKKGAKNIHKLLKGHSGKKDEVKEDYSDESN
                     DKVMRWFQKTFGNTSMTMIRSDDYHEFDHYDNTIEVGNPGGVWYYAVKIDPRDPNHKK
                     FVKQIRNKIESGLFESKLTEGVLDDVDDDGFMAKRQLYDLAKYSVELHRMIQDTDNLE
                     PWVQAKITKAADYIDTVKHYLEYSGVRDAEATADVMGPPEMADIDAVGGELDSMLSME
                     TEVMEYGDEDEGSEVHAEDVLHWAELRGIIGPGGHSEDMFLAAQDVADSIGRVWEIGS
                     SDVSIWMREFVNTAKGYGVILDGEKAHLYESQLKAKMIYRNMLRELREKK*"
     gene            161968..165306
                     /locus_tag="Salt_Pond_R2_restored_H2O_MG_scaffold_2_prodig
                     al-single_301"
     CDS             161968..165306
                     /product="Putative uncharacterized protein n=1 Tax
                     =Microcystis aeruginosa phage Ma-LMM01 RepID=A0A7S8_9CAUD"
                     /codon_start=1
                     /transl_table=11
                     /translation="MKIRDVRNQKNEGLPPHLAKFVGDDGDWTPDAKKRLGKDGAERL
                     ATTKRKTKDVTPKGYGPVEEDVNSFVKVDKRAFYDLEKKGAHFNPHTGGLYMDDKLIG
                     VRDDVTDQVGDGDRYYYDYLVSPEFAPEREVAEGWHDDKGRYTSTGTTTYLLKDPEGT
                     DWTLFHYKDTPGSNPQHLKRMIDQYTKRLGWSRGEVVAQWQGDIDEVLANAEEKLSSG
                     KEYIHSYKMELQQTVRDLSKAKKVMSAGKEVHPPTTEGRDPRDVINNFLKKKEQRSER
                     GQKLYTDREFQQDMAAVKAGEADPSAMADKWGERGGAFLNFVREAGLGTGMKAFKRID
                     GENTDPRIIKIKLMLTSPEFIERVAKDPDYKPNLGDKIISKMMKALGFPEIGELQRRI
                     AKKLVASGEYKKAVSPKYNTIAYTNDELRDLYQRYIINGEDPRNDFSLDDVYPQIKRK
                     FASKQISSIGWTDDRNVAVKDIDGNEWVYDPITQKVSKMSTNEAEVGDKVKYRNIKTK
                     RRKTGTVRKVDTKNGQKRYELDGGKMVYDGDLEEDGRETASAAVKRDNAARQRNINKA
                     KRMMKRGFSAEKAAKEHGVHVQDLQENDVEIAENYLPGLPDAPRRKPTRGHRPAIWEV
                     MLGTVYAMNDAGEIKSFGRNYEEAIAFSGAAEEGRDPRLHKLKNKIRPTQGDETIPAG
                     KLVYWIRKEPMMGESEPTDSDYAIGMAQAKKSTGDKPPLKKSTIKKAHKIARSVAKES
                     TASGKRMPTHEIMDRIERAMPDLKPYGVKEKVLGIVSDILYKADQGLLEDDDPCWKGY
                     RQLGMKKKNGKEVPNCVPESEGVEEGRRFKTAYGWAGGSKEPTKREIEAQRKRAEKRR
                     AEREARSKEQRKVDEAMPSFGKVITVSKGGRAVKQIKMQDGAKMHHLARELRSANLGL
                     RDLDLTNAARELARGKSYSAGDVELTVGEHKPRQFEGASYERGLDPDQTIVVKGVKGM
                     NSKPFRKRFRNEQAFNRWADSEAAGDYEVHQVTNEAAAAEKEGKRCGKCGKNTIVNTK
                     NGWYCSNCDKKPVNEKEGGMSDAERKAYNRKHGSNLKRAQPGGGKRRTSYCARSKGQM
                     DQHNIDCRKDPDKPICKSRRDWNC*"
                     /db_xref="UniRef100_A0A7S8"
                     /db_xref="A0A7S8_9CAUD"
     gene            165307..165633
                     /locus_tag="Salt_Pond_R2_restored_H2O_MG_scaffold_2_prodig
                     al-single_302"
     CDS             165307..165633
                     /product="hypothetical protein"
                     /codon_start=1
                     /transl_table=11
                     /translation="MRLIELKEKVRNTRIPRRIFHELWAVDVDTVDEDSPEGKKMLAD
                     EMQRAAEAGNVYRVPLSKESKEYLMHNALPNLINIAKDNMDGRLGNQLKKFQARLHAK
                     LTGADK*"
     gene            165633..166250
                     /locus_tag="Salt_Pond_R2_restored_H2O_MG_scaffold_2_prodig
                     al-single_303"
     CDS             165633..166250
                     /product="hypothetical protein"
                     /codon_start=1
                     /transl_table=11
                     /translation="MLVEDIIREDARLKKLVLMSGRYQPPHIGHMQMWQWLTNKFGEA
                     YVATSDKVDPPRSPFNFQEKKRLFMFAGVASDKIVQVKNPYRADEIVSKYDANSTALL
                     FAVSEKDMAEDPRFSFKPKKDGSPSYLQPYKKNQADLKPLSQHGYVVTVPTFSFKVLG
                     SPMRSATEFRADFANADESTQARMIKGLYGDYDEGIHQLMREKIV*"
     gene            166243..166890
                     /locus_tag="Salt_Pond_R2_restored_H2O_MG_scaffold_2_prodig
                     al-single_304"
     CDS             166243..166890
                     /product="Uncharacterized protein {ECO:0000313|EMBL
                     :AIX31741.1};  TaxID=1493511 species="Viruses; dsDNA
                     viruses, no RNA stage; Caudovirales; Myoviridae;
                     Tevenvirinae; T4likevirus.;" source="Synechococcus phage
                     ACG-2014f.;""
                     /codon_start=1
                     /transl_table=11
                     /translation="LSNITYDSDAWIAYPEHRWVFNKLALALRLNYIAGPAGIAIPYE
                     GDYIVRPTYNLSGMGVGARRMRLESGDNYSVRPGEFWCEFFQGSHITVDYAWQGNMLV
                     PVFAAQGEVDDVELFRFTKWQRIVPPQLHIPGWIQEFENVPRINIEFIDGHIIEIHLR
                     PGIDFPGDATEIVPIWSDSTKDEHQQMFELGYHLQHDPDDADGHLPIKRTGFFYK*"
                     /db_xref="A0A0E3HMG5_9CAUD"
     gene            166829..167440
                     /locus_tag="Salt_Pond_R2_restored_H2O_MG_scaffold_2_prodig
                     al-single_305"
     CDS             166829..167440
                     /product="hypothetical protein"
                     /codon_start=1
                     /transl_table=11
                     /translation="MILTMLMDICPLSELDFFINNHMLWPSQNIFTIDIPKTGCQSRW
                     SIGREKWRGQALLGHMSLKKAQYHLKDKQPDGADSVEYWTVIRHPFDRFVSGLNFVAQ
                     GRLKNRSLDEFLTSNQYYQHFIFRPSFQFLDDPNVEVKLWPMEHLDEMMRELGIRGEI
                     PHANKSRGAFDRNEIAQRKDIDNIMERYVDDFALYERAQANFR*"
     gene            167397..168266
                     /locus_tag="Salt_Pond_R2_restored_H2O_MG_scaffold_2_prodig
                     al-single_306"
     CDS             167397..168266
                     /product="hypothetical protein n=1 Tax=Martelella
                     mediterranea RepID=UPI000365180A"
                     /codon_start=1
                     /transl_table=11
                     /translation="MISRYTRERKPISDKYLRIYLKGTMMTIRNHRLEGADFIQSPNV
                     GGQITPRFIVQHYTAGYTAESAVNILTRRGSRVSAHVVVDLDGTITQLVPFNVRAWHA
                     GPSSYMGFSGLNNHSIGIEIVNIGWLRRIGTDLYQDAYGNRRTSRDFPHGMVEMPHPT
                     VGSGTFFWPNYTPEQLDAVANLTHELIDTYPIIDVVSHEEIDTRGWKTDPGPAFPMKR
                     MKQYLGSDRGDDTEHFEVTASRLNVRGGPGTRFEVIGTLNRGDKVEVEARSGSWARIG
                     TDGWVHASYLRRV*"
                     /db_xref="UniRef100_UPI000365180A"
                     /db_xref="mey:TM49_19680"
                     /db_xref="A0A0D5LTU4_9RHIZ"
                     /db_xref="UPI000365180A"
     gene            168297..168668
                     /locus_tag="Salt_Pond_R2_restored_H2O_MG_scaffold_2_prodig
                     al-single_307"
     CDS             168297..168668
                     /product="hypothetical protein"
                     /codon_start=1
                     /transl_table=11
                     /translation="MPLAPSLSDLEVIVTNEDGNHVVETHYNGLRQSVDDQPAMIINH
                     GEELRWYHQDQLHRPEHLGPAVINKDKGIENYFLGGQMHRVRGPALITPTSEKWIKYN
                     HMHRADGPASTVVIDDHTQYQ*"
     gene            168818..169081
                     /locus_tag="Salt_Pond_R2_restored_H2O_MG_scaffold_2_prodig
                     al-single_308"
     CDS             168818..169081
                     /product="hypothetical protein"
                     /codon_start=1
                     /transl_table=11
                     /translation="MQKFEAVAEVGDIIRCYDFEPFPGREERYVVGRVTEKGFLAEYG
                     FAGYVVEVLKDTVFPAGERTEIVAPFQTLFMEFDGRITKVEAV*"
     gene            169081..169236
                     /locus_tag="Salt_Pond_R2_restored_H2O_MG_scaffold_2_prodig
                     al-single_309"
     CDS             169081..169236
                     /product="hypothetical protein"
                     /codon_start=1
                     /transl_table=11
                     /translation="MDIPRWFFALGFLFLVAGIGSMVFTVQRCGTAGLFLGASGPVAA
                     ITVCDGD*"
     gene            169238..169519
                     /locus_tag="Salt_Pond_R2_restored_H2O_MG_scaffold_2_prodig
                     al-single_310"
     CDS             169238..169519
                     /product="hypothetical protein"
                     /codon_start=1
                     /transl_table=11
                     /translation="MKPVRPWPATSECPLPGYQEFANELGIASYHNAAERPSEAREAR
                     SATRAAAEIAIEHEWPVWAMQRMFKEIAPLVMWEEFLQSYINILFEMKK*"
     gene            169516..169860
                     /locus_tag="Salt_Pond_R2_restored_H2O_MG_scaffold_2_prodig
                     al-single_311"
     CDS             169516..169860
                     /product="hypothetical protein"
                     /codon_start=1
                     /transl_table=11
                     /translation="MITVRHHAFMAEIYDVTVQEYFAVVNPNATLAERVVFYSEVLRP
                     AVDGVGASFHSMADRSAAGSDYNATHMAGLAVLATLFQWMETEMPVLTGYCETSHRQE
                     IIGKVKKVLVSG*"
     gene            169920..170360
                     /locus_tag="Salt_Pond_R2_restored_H2O_MG_scaffold_2_prodig
                     al-single_312"
     CDS             169920..170360
                     /product="hypothetical protein"
                     /codon_start=1
                     /transl_table=11
                     /translation="MRFEDEARASHAVTELAHDVWQKRHNLVSDMPIFLSYRLSVSDY
                     TLDVNVNFYVHVVIDRERWFYLINDSGPWDITADDIIRYEQDYRDTEDFDWNIRGESY
                     RHYMFSDCLQPAILQKIRSVQADLESPETPYLWDTFPIDELRRS*"
     gene            170445..170846
                     /locus_tag="Salt_Pond_R2_restored_H2O_MG_scaffold_2_prodig
                     al-single_313"
     CDS             170445..170846
                     /product="hypothetical protein"
                     /codon_start=1
                     /transl_table=11
                     /translation="MGIYYRGISKRVKTVDGANVLFSNFWGKAPGFFAENTGRWDAFL
                     TRSENTAADLRECGYIYVTNAKDNAQLARYGEADVAIWSGQATMTDAFWDNNVVGKVK
                     KVGGRWKLVIDQRLVDAREARIAERNARFAA*"
     gene            170947..171204
                     /locus_tag="Salt_Pond_R2_restored_H2O_MG_scaffold_2_prodig
                     al-single_314"
     CDS             170947..171204
                     /product="Uncharacterized protein {ECO:0000313|EMBL
                     :KKM23873.1};  TaxID=412755 species="unclassified
                     sequences; metagenomes; ecological metagenomes.;"
                     source="marine sediment metagenome.;""
                     /codon_start=1
                     /transl_table=11
                     /translation="VSRTFSEAEIRKLKEIVTEGIQVHNEVDTLKDGLKDTVKAIAEE
                     MDLKPAVLNKAIRTAYKADLENKREAMEELEDILVAVGRDY*"
                     /db_xref="A0A0F9KP30_9ZZZZ"
     gene            171436..171693
                     /locus_tag="Salt_Pond_R2_restored_H2O_MG_scaffold_2_prodig
                     al-single_315"
     CDS             171436..171693
                     /product="hypothetical protein"
                     /codon_start=1
                     /transl_table=11
                     /translation="MTKEEQVVFDKIGQEIRLGSIVAAPNSKTSLIVCRVTKLMPKKL
                     RLEQVGAENRSYRPNWDKYHHEVICIDEMEHTVMYLMTQNL*"
     gene            171949..174375
                     /locus_tag="Salt_Pond_R2_restored_H2O_MG_scaffold_2_prodig
                     al-single_316"
     CDS             171949..174375
                     /product="DNA polymerase {ECO:0000256|RuleBase:RU000442};
                     EC=2.7.7.7 {ECO:0000256|RuleBase:RU000442};; 
                     TaxID=1147094 species="Viruses; dsDNA viruses, no RNA
                     stage; Caudovirales; Myoviridae.;" source="Enterobacteria
                     phage vB_KleM-RaK2.;""
                     /codon_start=1
                     /transl_table=11
                     /translation="MNVVFRCLADHYLDAQVPELHIGFFDIEVDFNKALGFAPPEDPF
                     NAVTAIGVHLNWLNKTVCLVIKPKGMSEAEAQEICDSFDTDVFLMDSEEELLKTFIEL
                     VDDVDVLSGWNSEGFDIPYLVNRINRVLGKDYARKLCLWGQQPKKRTYENYGKEAETY
                     DLVGRVHLDYMQLYMKYTYHVMHSYSLDAITEHELGEKKIDYEGTLDQLYNNDFRKFI
                     EYNIQDTDLLRKLDDKLQYIDQANLLAHSNTVLLQTTMGAVAQTEQAIVNEAHRLGLI
                     VPDKTRGQEHTQAAGAYVANPIKGMHDWVGSMDLNSLYPSILRACNMSTETIIGQVRH
                     SLTDPEIEEYVKRYKENPIAKYWEGKFACREYELVMNQDREIDLWIDFEDGAQFSASG
                     AEIYDLIFNRGKPWCITSNGTIFTFEKQGVVPSLLERWYAERKEMQAKAREFKGDSEK
                     KAEFAFWDKRQLVKKINLNSLYGALLNPHCRFFDQRLGQSTTLTGRTIARHMAAATNE
                     ALTGEYDHVGKSIIYGDTDSVYFSAYPVFADQIASGEFKWDKDTIIELYDAIGEQVNE
                     TYPSYMWRAHNCPERYGRIIASSRETVGQKGLFISKKRYGILVVDDEGTRMDVGDKTG
                     KLKVMGLEIKRSDTPEYMQDFLKEILLTTLEGASEESVIDRIKEFRQQFRDMPPWEKG
                     TPKRVNNLTKYTAQWRKTGKCGVGHVMAAINYNRLRDMYNDNYSMEIVDGMKTIVCTL
                     KKNPMNMTSIAIPTDEKRIPQWYKDLPFAHEEMEDKIVTKKLNNLLGTLDWDLTRAEA
                     KTTFDDLFDF*"
                     /db_xref="H6X3Q7_9CAUD"
                     /db_xref="UniRef100_H6X3Q7"
                     /db_xref="hlr:HALLA_09795"
                     /db_xref="2.7.7.7"
     gene            174356..174598
                     /locus_tag="Salt_Pond_R2_restored_H2O_MG_scaffold_2_prodig
                     al-single_317"
     CDS             174356..174598
                     /product="hypothetical protein"
                     /codon_start=1
                     /transl_table=11
                     /translation="MTYLTSDWKLHNAVQNASSYYHKNISSNRQHFIVWMSSEYNIDV
                     VLVPSWVFDGDALVYAWKVERINDEEKAILFKIEWS*"
     gene            174653..174853
                     /locus_tag="Salt_Pond_R2_restored_H2O_MG_scaffold_2_prodig
                     al-single_318"
     CDS             174653..174853
                     /product="hypothetical protein"
                     /codon_start=1
                     /transl_table=11
                     /translation="MTKISNELKQDALELYNIDVDAVLEANNATSMRILRKDSLATAD
                     YVADRVNVIVNDSRQILKIYNG*"
     gene            174871..175614
                     /locus_tag="Salt_Pond_R2_restored_H2O_MG_scaffold_2_prodig
                     al-single_319"
     CDS             174871..175614
                     /product="hypothetical protein"
                     /codon_start=1
                     /transl_table=11
                     /translation="MEIKDVLLDVVKHTSGLGIIENIKVSGDDSETTLAAMDADRTVI
                     LQAKMHDPVTEFMGDFGMGNLGLLSSLTRVSNYQNGDADIKVERKERNGEEMPTTLIF
                     KDGDGNRDQYRFMSKEVLDQVMKVATFRGANWDITIEPATKRIAQLSEVASIYSGIEP
                     SFAVSTEDGKLIIEVGSAEGGILGRRVFAENIDGELGSKWSWPLQAFLGILKLDGTKV
                     IRFSDQGVCQIDVDSGIGVYSYIMPAISK*"
     gene            175683..176069
                     /locus_tag="Salt_Pond_R2_restored_H2O_MG_scaffold_2_prodig
                     al-single_320"
     CDS             175683..176069
                     /product="glycerol-3-phosphate cytidylyltransferase n=1
                     Tax=Flavobacterium sp. ACAM 123 RepID=UPI00030951C0"
                     /codon_start=1
                     /transl_table=11
                     /translation="MLREAAGVCDKLIVALQVDPSIDRPEKNAPVQTLVERYTQLKAI
                     KYVDEIIPYQTEEDLKDILSMLKIDVRILGDEYRNKDFTGKDICRKRGIQLYFNKRDH
                     RFSSSELRARVAKREGVKDGQEDQSS*"
                     /db_xref="UniRef100_UPI00030951C0"
                     /db_xref="U2H7N1_9SPHI"
                     /db_xref="psn:Pedsa_3250"
                     /db_xref="UPI00030951C0"
     gene            176044..176310
                     /locus_tag="Salt_Pond_R2_restored_H2O_MG_scaffold_2_prodig
                     al-single_321"
     CDS             176044..176310
                     /product="hypothetical protein"
                     /codon_start=1
                     /transl_table=11
                     /translation="MVKKIRVVEEDRTEEELNNEEFQAKMLEYMHTMDWKLWEMLKLM
                     KAHLDTETEQPDTNEDSDEDAEEVIIETKTKKKGPRPIIVDEDD*"
     gene            176310..176708
                     /locus_tag="Salt_Pond_R2_restored_H2O_MG_scaffold_2_prodig
                     al-single_322"
     CDS             176310..176708
                     /product="Uncharacterized protein n=1 Tax=Methylobacterium
                     extorquens (strain PA1) RepID=A9VWK9_METEP"
                     /codon_start=1
                     /transl_table=11
                     /translation="MSHRLLQASSQIWVTFKKEGIHKYPAALDDPNLATGDEYDVSFL
                     GYPHRHIFHFRVAIQVFHDDRDIEFIQFKRWLEKLYAEGTLELDYKSCEMIAQDLAET
                     IHSRYPGRDIEITVSEDDENGATLTFQSLT*"
                     /db_xref="UniRef100_A9VWK9"
                     /db_xref="mex:Mext_0158"
                     /db_xref="A9VWK9_METEP"
     gene            176725..177012
                     /locus_tag="Salt_Pond_R2_restored_H2O_MG_scaffold_2_prodig
                     al-single_323"
     CDS             176725..177012
                     /product="hypothetical protein"
                     /codon_start=1
                     /transl_table=11
                     /translation="MAISLNDIKYDLLKIIEPWDGVLEPGKPRPVRSLFIAYLNDLQR
                     EKMIYDFSVDVTDRDNAFTFDINIRMAPNRSPKKLKIHVGTFTQPWCGAAA*"
     gene            177094..178659
                     /locus_tag="Salt_Pond_R2_restored_H2O_MG_scaffold_2_prodig
                     al-single_324"
     CDS             177094..178659
                     /product="Uncharacterized protein n=1 Tax=Azospirillum sp.
                     (strain B510) RepID=D3P6D0_AZOS1"
                     /codon_start=1
                     /transl_table=11
                     /translation="MNRSPIDLTASNRDYAVFLPSISGFYVGTIQHPETRVPAGFERG
                     IEGLNFLDPDNSYYHYKWGLYSAGHAQLDITKSDVEEKMIQQRDRKNSFILGDSGGFQ
                     IITGILKCDWPKFKTDDTLRHKILDYLEHTADYSMTLDVPTLAASEPYSSRNGITSFD
                     QCLEYSKFNNDWFVKHRKGNTKLLNSMQGRTVNEARHWFDEVKDYPFEGFGFGGSTSK
                     NLVVMLKLLIWMRDHGLMQEGQQDWLHFLGVSRVEYASYYTTIKRMLQQTVNPSLDVS
                     YDAASAFIMATKGYQYDNILLNNEKFVASANAVVDDKRYAGSDLPLPNYSPIYERLTA
                     GDLCVYEHGVPDMEALMSAWAAKKAQENHHLVDAIEDFDLEEVLKDKELLNDPSLWKQ
                     QGSKNKIDKVGKTSWDTSSYLYVMAHNVYKAIETIQQVNQTVDLSRTTWTDMDLQEYR
                     LLKSSTRKRTLTLDHWTKADVLMTNQVIEKVFTSETPMDVIDSAADYLDKQSIVKGYA
                     DTHSTVQTLFDFN*"
                     /db_xref="UniRef100_D3P6D0"
                     /db_xref="A0A0F9FG06_9ZZZZ"
                     /db_xref="azl:AZL_d03830"
                     /db_xref="D3P6D0_AZOS1"
     gene            178669..179481
                     /locus_tag="Salt_Pond_R2_restored_H2O_MG_scaffold_2_prodig
                     al-single_325"
     CDS             178669..179481
                     /product="hypothetical protein n=1 Tax=gamma
                     proteobacterium SCGC AAA168-P09 RepID=UPI00036571F2"
                     /codon_start=1
                     /transl_table=11
                     /translation="MRIVIVSGGWDPLHSGHIKLFEEAARLGDKLYVGVNSDEWLVRK
                     KGRPFMPFVERVNIVGNLKMVDEAFSFNDDDGSATDAIRYVAEQWPYAEIVFANGGDR
                     NSGNIPEMDAFADNNRVEFVFGVGGENKANSSSWILSEWKSPRTERPWGYYRNLHQDG
                     PGTKVKELTVNPGAKLSMQKHRYRSEYWMVTEGQATVLFASHDDQLITPDVWILNKHD
                     TLEIPVGTWHQLMNDSDDVVRITEIQYGENCIEEDIERVGVNADYGASLYAK*"
                     /db_xref="UniRef100_UPI00036571F2"
                     /db_xref="J5KRS3_9GAMM"
                     /db_xref="apc:HIMB59_00009800"
                     /db_xref="UPI00036571F2"
     gene            179471..180538
                     /locus_tag="Salt_Pond_R2_restored_H2O_MG_scaffold_2_prodig
                     al-single_326"
     CDS             179471..180538
                     /product="Uncharacterized protein n=1 Tax=Methylobacterium
                     extorquens (strain PA1) RepID=A9VWK8_METEP"
                     /codon_start=1
                     /transl_table=11
                     /translation="MPSDIWIFPLEPLDGRYTKQWYDEIPELLEKQLDETNYKVYNAI
                     GRQRSSETTGGAFLDFADTNYWKSTQLADFVTHLRKGDVADDAHILFTDFWNPCILQV
                     AYMRDLLGKNWTIHGIAHAGAYDPTDILGIKMVKPWPHDAERSFFHAADYTYFGTHFH
                     REMFLNNLGIDPQYHSKAVVSGQPHGAIIKAMADVSITGERQFDVVWPHRYNEDKQPE
                     IAEDLSNDFSVLITKKQDLTKSAYYNALASSKVIFSCSLHENLGISIMEGVLLDVIPL
                     VPDRCSYSEMYLDEFKYPSEWTENWENFTVYRPQLVDRLNSILEDPTVYADAMAKQRE
                     ILQHNYLSADTMVSLLTGSSN*"
                     /db_xref="UniRef100_A9VWK8"
                     /db_xref="mex:Mext_0157"
                     /db_xref="A9VWK8_METEP"
     gene            180552..181238
                     /locus_tag="Salt_Pond_R2_restored_H2O_MG_scaffold_2_prodig
                     al-single_327"
     CDS             180552..181238
                     /product="GTP cyclohydrolase n=1 Tax=Pandoraea pnomenusa
                     3kgm RepID=V5PQ63_9BURK"
                     /codon_start=1
                     /transl_table=11
                     /translation="MKKSQEIKQRLEDAGIRYWAGDNISAVLQEGDKEALIEEATVAF
                     ENVLDALLIDRHRDPNSMGTPKRLAKMYVQETMCGRYDPGPHPTAFPNEGEEAYTGML
                     VVRSELKSMCSHHHQPVAGVAYIGVIPNGKVIGLSKYTRIAQWCARRGTLQEELANDI
                     AREIGKATNAKDLGVYISARHGCCENRGIMAHSSVTQTTVLKGRFLEDGSTKKEFFDN
                     IKLQQQLARD*"
                     /db_xref="UniRef100_V5PQ63"
                     /db_xref="ppk:U875_08175"
                     /db_xref="V5PQ63_9BURK"
     gene            complement(181235..181840)
                     /locus_tag="Salt_Pond_R2_restored_H2O_MG_scaffold_2_prodig
                     al-single_328"
     CDS             complement(181235..181840)
                     /product="Phage-associated homing endonuclease n=1 Tax
                     =Vibriophage phi-pp2 RepID=I6X2B0_BPKV4"
                     /codon_start=1
                     /transl_table=11
                     /translation="MYSFLDNKYTSIYYNLIESAKSKNRVKQRNDGLQYHHIIPRCFG
                     GADDITNTVLLTYREHRICHRLLINMTEGEYKYKMMYAYLLFDPSYDTSGMPSPQIYC
                     TKESYRKMAKTRKKNGSYRLGKDNNFSSPEIINQVRQRMITNNPMKSADQRKRMKENN
                     NNPYCKPVEVNGLAFPSLGAAACYFNTTPYLLKKNYSVKRD*"
                     /db_xref="UniRef100_I6X2B0"
                     /db_xref="89896846"
                     /db_xref="I6X2B0_BPKV4"
     gene            181841..182002
                     /locus_tag="Salt_Pond_R2_restored_H2O_MG_scaffold_2_prodig
                     al-single_329"
     CDS             181841..182002
                     /product="hypothetical protein"
                     /codon_start=1
                     /transl_table=11
                     /translation="MIIYQSGCCENRGIMAHSSLTQTTVLKGRFNDDYGTKKEFFDNI
                     KLQQEFAPR*"
     gene            181999..182394
                     /locus_tag="Salt_Pond_R2_restored_H2O_MG_scaffold_2_prodig
                     al-single_330"
     CDS             181999..182394
                     /product="hypothetical protein"
                     /codon_start=1
                     /transl_table=11
                     /translation="MNTISSVTTPIWSNSLTFAKSNFELIDDHLAVFKVEGTGLVFDA
                     EKIQLSKDSENLEDRIQRLEQMLGVTGRNSELEDKYPDLKAIGEQMDREVTRVWRESA
                     SKISMIANEYQDFIEQCQLMDKLKENNDP*"
     gene            182384..182554
                     /locus_tag="Salt_Pond_R2_restored_H2O_MG_scaffold_2_prodig
                     al-single_331"
     CDS             182384..182554
                     /product="hypothetical protein"
                     /codon_start=1
                     /transl_table=11
                     /translation="MTPNNQDDKEQKLEELFDLLEHMADKMTTIEKNTHDLEKDMRDE
                     IKRLREEINRDR*"
     gene            182544..183095
                     /locus_tag="Salt_Pond_R2_restored_H2O_MG_scaffold_2_prodig
                     al-single_332"
     CDS             182544..183095
                     /product="Thymidine kinase {ECO:0000256|HAMAP-Rule
                     :MF_00124}; EC=2.7.1.21
                     {ECO:0000256|HAMAP-Rule:MF_00124};;  TaxID=523849
                     species="Archaea; Euryarchaeota; Thermococci;
                     Thermococcales; Thermococcaceae; Thermococcus.;"
                     source="Thermococcus litoralis (strain ATCC 51850 / DSM
                     5473 / JCM 8560 /; NS-C).;""
                     /codon_start=1
                     /transl_table=11
                     /translation="VTGKLRTIAGPMYAGKTSELLRTILWEQHCGNKVLVLKPNIDNR
                     YSTDHIETHNRLSFPCFAMDDWDQALDKYNFKPYNYHTVFLDEVQFMNTKQTVEVVTN
                     MLVDGVNVVAAGLDQDSRGVPFETTAMLLALSDEVTKIQAICTVTGKPATKTQRLVED
                     GDRVAVGSVGMYEPRCLEHWIPR*"
                     /db_xref="H3ZQB4_THELN"
                     /db_xref="UniRef100_UPI00037A03B8"
                     /db_xref="tlt:OCC_03462"
                     /db_xref="UPI00037A03B8"
                     /db_xref="2.7.1.21"
     gene            183092..183634
                     /locus_tag="Salt_Pond_R2_restored_H2O_MG_scaffold_2_prodig
                     al-single_333"
     CDS             183092..183634
                     /product="peptide deformylase (EC:3.5.1.88)"
                     /codon_start=1
                     /transl_table=11
                     /translation="MSEEIDLSAHQLVYVPHNALETPVPPFPEGNSAYRMAISRHMKQ
                     LTEQYRGIGLAANQINLNAAVHVQMIQQDMITMFNPQVMEISEDQVLMSEGCLSDPGL
                     YLKVKRPDMVKVRWEDEAGELDEAVLFGMDARVFLHEYDHLQGILFTDRVGNVKLKAA
                     RKKQAKLMNRAADRIIASMS*"
                     /db_xref="str:Sterm_1174"
                     /db_xref="D1AH08_SEBTE"
                     /db_xref="UniRef100_D1AH08"
                     /db_xref="3.5.1.88"
     gene            183631..183918
                     /locus_tag="Salt_Pond_R2_restored_H2O_MG_scaffold_2_prodig
                     al-single_334"
     CDS             183631..183918
                     /product="hypothetical protein"
                     /codon_start=1
                     /transl_table=11
                     /translation="MIDDNYVIDGIRFQDDENPEVLYCGPNSPVDALDKGITYDDIVR
                     ATIRFLIDEEGFSPESFLIKRDNSDEKKNMLVKVEFINDGITMAKIKGLIE*"
     gene            183921..184805
                     /locus_tag="Salt_Pond_R2_restored_H2O_MG_scaffold_2_prodig
                     al-single_335"
     CDS             183921..184805
                     /product="Putative uncharacterized protein n=1 Tax=Vibrio
                     phage KVP40 (isolate Vibrio
                     parahaemolyticus/Japan/Matsuzaki /1991) RepID=Q6WHL9_BPKVM"
                     /codon_start=1
                     /transl_table=11
                     /translation="MVSEIRYTEIFYSLQGEGRFVGVPSIFFRTFGCNFRCKSFGLPR
                     GLEVGRYNPEVEKLIQAGVHESTEKFEDLPLVHTGCDTYASIYPEFKHLNQTAEIADL
                     PERLLEKVPNQRWTQPNGQDIHLIFTGGEPLLAWQNLYPDLLEQSRMRDLQNITFETN
                     TTQMLKEPLYNYLDNYHRHFHVTFSCSPKLSVSGESWEQAIQPEIARQYISLPNVQLY
                     LKFVVADRQDVEEVRQAVDEYKQVLKRDVPVYLMPLGGRSEEYQLSVQDVADLAMEQG
                     WRFTPRLHIDLFGNAWGT*"
                     /db_xref="UniRef100_Q6WHL9"
                     /db_xref="Q6WHL9_BPKVM"
                     /db_xref="nsa:Nitsa_1859"
     gene            184802..184999
                     /locus_tag="Salt_Pond_R2_restored_H2O_MG_scaffold_2_prodig
                     al-single_336"
     CDS             184802..184999
                     /product="hypothetical protein"
                     /codon_start=1
                     /transl_table=11
                     /translation="MSEDVEIGSNPLPLDVQEKLGEFLDWLDKYYEADQGSTALYWQL
                     SHTLAPRIKPRAQEDTDRSPL*"
     gene            185089..185274
                     /locus_tag="Salt_Pond_R2_restored_H2O_MG_scaffold_2_prodig
                     al-single_337"
     CDS             185089..185274
                     /product="hypothetical protein"
                     /codon_start=1
                     /transl_table=11
                     /translation="MKNSIAQNDERAERKNVRWRVLTRVTKAEYDMAAASDWLQKFLQ
                     EEIDNEVVTYITTKGTK*"
     gene            185271..186374
                     /locus_tag="Salt_Pond_R2_restored_H2O_MG_scaffold_2_prodig
                     al-single_338"
     CDS             185271..186374
                     /product="S-adenosylmethionine synthetase (MetK) {ECO
                     :0000313|EMBL:AIE93511.1}; EC=2.5.1.6
                     {ECO:0000313|EMBL:AIE93511.1};;  TaxID=1455911
                     species="Archaea; Thaumarchaeota; environmental samples.;"
                     source="uncultured marine thaumarchaeote AD1000_38_A02.;""
                     /codon_start=1
                     /transl_table=11
                     /translation="MTYTFTSESVSRGHPDKVADQISDALLDAALEAGDETTRCAIET
                     LVTTNMVTLAGEVKNFNLSKMEVEQIVRDTARSIGYRDGGGFDWATLRIYNELHSQSS
                     DIGLGTDDFGAGDQGLMFGYASNENSEFMPTPIYLAHQLLKELDGRRLSGDDFLLPDA
                     KSQVTVEYEGNKPKRIASVVCSHQHTSGNIDAVRTAIRETAFETFRDLLDGDTQWHIN
                     PTGNFVIGGPDGDAGLTGRKIIVDTYGGWAPHGGGAFSGKDPTKVDRSAAYAARWLAK
                     NVVADDMADWCQIQLSYAIGVKEPVSIYVDSNGHNRSIERFIRNEIDLTPKGIIDRFD
                     LFNFHKYADNCVYGHFGDKDVPWEKIGWENNNV*"
                     /db_xref="A0A075FVN2_9ARCH"
                     /db_xref="mag:amb4469"
                     /db_xref="UniRef100_UPI0003A567D1"
                     /db_xref="2.5.1.6"
     gene            186367..186648
                     /locus_tag="Salt_Pond_R2_restored_H2O_MG_scaffold_2_prodig
                     al-single_339"
     CDS             186367..186648
                     /product="Uncharacterized protein {ECO:0000313|EMBL
                     :KKM62988.1};  TaxID=412755 species="unclassified
                     sequences; metagenomes; ecological metagenomes.;"
                     source="marine sediment metagenome.;""
                     /codon_start=1
                     /transl_table=11
                     /translation="MFKWWKRWRAGKIEDEILREKTLANIDNEPWVKVVSVQFEDPER
                     PTTGFFELDWNKKFVEKLSDAGYSGRTDEDIVDMWFNDICRGAAGIEPE*"
                     /db_xref="A0A0F9J066_9ZZZZ"
     gene            186645..186863
                     /locus_tag="Salt_Pond_R2_restored_H2O_MG_scaffold_2_prodig
                     al-single_340"
     CDS             186645..186863
                     /product="hypothetical protein"
                     /codon_start=1
                     /transl_table=11
                     /translation="MSDHRHWRIVHTFTQRYHGWDGTDYDRFDARIGTFDILEHLDTL
                     ERQVYRDREYTMANEMLEAIHDRQGNHR*"
     gene            186838..186993
                     /locus_tag="Salt_Pond_R2_restored_H2O_MG_scaffold_2_prodig
                     al-single_341"
     CDS             186838..186993
                     /product="hypothetical protein"
                     /codon_start=1
                     /transl_table=11
                     /translation="MTDKEIIADLQADLLIARKTVLKALARDNAQEYFDAREKVQEIE
                     TMIKLAR*"
     gene            186990..187232
                     /locus_tag="Salt_Pond_R2_restored_H2O_MG_scaffold_2_prodig
                     al-single_342"
     CDS             186990..187232
                     /product="hypothetical protein"
                     /codon_start=1
                     /transl_table=11
                     /translation="MKYKTGYYVPDYKHRVRYNFMSETKRGLIDRPNAVKRRNAAMKW
                     CDEQGIDFIWDAGEVLWRFRFRTEEDALLFKLAWGV*"
     gene            187229..187525
                     /locus_tag="Salt_Pond_R2_restored_H2O_MG_scaffold_2_prodig
                     al-single_343"
     CDS             187229..187525
                     /product="hypothetical protein"
                     /codon_start=1
                     /transl_table=11
                     /translation="MMSGFEPYPPKPIPSGMQDWGDETLIKHTRDQGYNYFVVYNNPR
                     IGYNRVSEIERRNIAVEWLKENEIEFTWVGGRSAFEFAFQSEEDAVLFKMAWGC*"
     gene            187571..187975
                     /locus_tag="Salt_Pond_R2_restored_H2O_MG_scaffold_2_prodig
                     al-single_344"
     CDS             187571..187975
                     /product="hypothetical protein"
                     /codon_start=1
                     /transl_table=11
                     /translation="MKKFLKYFGLTLLALIVFSIAVPKDDAPIVDIQPESETLSDSET
                     DTLLSEATNLCERLVVNAAISAGARASLMTLEMGNAERVNRDNIFVPFSLQIENVGFI
                     EPMSGSCEFHEASTGELLIADLNLTLEEIIFE*"
     gene            complement(188092..188844)
                     /locus_tag="Salt_Pond_R2_restored_H2O_MG_scaffold_2_prodig
                     al-single_345"
     CDS             complement(188092..188844)
                     /product="hypothetical protein n=1 Tax=Dehalobacter sp.
                     FTH1 RepID=UPI000363ACBC"
                     /codon_start=1
                     /transl_table=11
                     /translation="MLYLYVKTHRTTGLKYLGYTSQDPHTYHGSGVYWRAHLEKHGYD
                     YDTEILCECQDKTEVREQGLYYTELWDIVESDGWANLKEECGDGGRQSAEVRQRIGEA
                     GKGRVPWNKGKQIWTEEQRREIGRRNIERGPQSADTIAKRVAKNTGKRRSAESKAKTS
                     AALKGRTFSSKTRQKMSEAALQRGFNGYGFEKGCMPHNAKQITILDVNTGRTFEVTGL
                     RTWCRENNISYGGIWKAFKEGRDFKGYRKVDA*"
                     /db_xref="UniRef100_UPI000363ACBC"
     gene            188890..189888
                     /locus_tag="Salt_Pond_R2_restored_H2O_MG_scaffold_2_prodig
                     al-single_346"
     CDS             188890..189888
                     /product="RNaseH ribonuclease n=1 Tax=Cronobacter phage
                     vB_CsaM_GAP32 RepID=K4F653_9CAUD"
                     /codon_start=1
                     /transl_table=11
                     /translation="MTYILVDAQNLFHRARHVVRGDDIETKIGMAMHIIFSSVSKCWR
                     DFDGGHVVFCFDSKSWRRDYYAPYKAQRREQRAAATPAQQEEDTQFFAAFDAFKDFLH
                     EKTNVTVLQAQGCEADDFIARWIQTHPDDEHVIVSSDSDFYQLISPKVSQYNGITNQH
                     ITMEGIFNDRGKPVVDKKSGEPKRIGDPEWLLFEKCIRGDTSDNIFSAFPGARKKGTK
                     NKVGMTEAFEDRHKKGYNWNNFLLQTWTDHEGVEHRVLDDYNRNKTLIDLTAQPDEIK
                     TILDEAIVEAVQAEHKKQVGIHFMRFCGAHDLVRVGQQADSHSRYLGASYAQRASG*"
                     /db_xref="UniRef100_K4F653"
                     /db_xref="K4F653_9CAUD"
     gene            189866..190342
                     /locus_tag="Salt_Pond_R2_restored_H2O_MG_scaffold_2_prodig
                     al-single_347"
     CDS             189866..190342
                     /product="hypothetical protein"
                     /codon_start=1
                     /transl_table=11
                     /translation="MPKERAVEVIADKLWITYDSDGNKTGTMRPSNDGDWFVQYFTDG
                     SKLAHDSDDADQFFDFEGKPEPSSWHQEHVYGYPVPKIETFKIQERENLPCFTKTPTS
                     KVYFAAGYYGINFENGGWMDALCPKLATLRKYEYIGPFKTPTDAQIAIKRKQRNYE*"
     gene            190335..190586
                     /locus_tag="Salt_Pond_R2_restored_H2O_MG_scaffold_2_prodig
                     al-single_348"
     CDS             190335..190586
                     /product="hypothetical protein"
                     /codon_start=1
                     /transl_table=11
                     /translation="MSKDKSKVKTTAFASVFQQKLDKLIDRIKTEYKKPKAERDKASL
                     KRMAKEAKELRDLLKECNVTMKEVECPKCGHEFKVVHDC*"
     gene            190576..190824
                     /locus_tag="Salt_Pond_R2_restored_H2O_MG_scaffold_2_prodig
                     al-single_349"
     CDS             190576..190824
                     /product="hypothetical protein"
                     /codon_start=1
                     /transl_table=11
                     /translation="MTADDKTPQFLQPVRWVSAKGRDIDEMRENLLNDLDGQALFQMG
                     DVKLVWVNESDIIMQDMNIWVYNQNIALGTLDDPEDGI*"
     gene            190876..191187
                     /locus_tag="Salt_Pond_R2_restored_H2O_MG_scaffold_2_prodig
                     al-single_350"
     CDS             190876..191187
                     /product="Uncharacterized protein n=1 Tax=Azospirillum
                     brasilense Sp245 RepID=G8AVQ4_AZOBR"
                     /codon_start=1
                     /transl_table=11
                     /translation="MARPKPRVLLEQTDKNFRSEQVLEADAIYAVFFQGSPVNLKSFN
                     SLTDSPGAKYKKTSFSNAAHCFNLADRLNKKFKTNEFSVVKFSAEGAQKIERPDKNNW
                     F*"
                     /db_xref="UniRef100_G8AVQ4"
                     /db_xref="A0A0F8XRL8_9ZZZZ"
                     /db_xref="abs:AZOBR_p270209"
                     /db_xref="G8AVQ4_AZOBR"
     gene            complement(191184..191939)
                     /locus_tag="Salt_Pond_R2_restored_H2O_MG_scaffold_2_prodig
                     al-single_351"
     CDS             complement(191184..191939)
                     /product="Putative homing endonuclease n=1 Tax
                     =Enterobacteria phage RB2 RepID=Q30CC8_9CAUD"
                     /codon_start=1
                     /transl_table=11
                     /translation="MFLKNKYTKWYYQIVNKRLSSSVLENEYGEKHHIIPRSLGGDDS
                     KNNIIKLTAREHFICHLLLVKMVSNKNHKYKMVKAAFGMAIMNKNKINSKMYESLKHQ
                     YSEIMKNDNPSKRPEIREKISKTLKSLPKRKTNYKHSDETKKKISDAVIGRVPWNKGR
                     KYEGGGMTGLTHSEETKALISSKMRGRKLSEQHKKAVSESLVGITRSENTRKLMSDAK
                     KGIVHPRKVCENCGGEYSVAMYTRWHGIKCKKG*"
                     /db_xref="UniRef100_Q30CC8"
                     /db_xref="A0A0F6WD21_9CAUD"
                     /db_xref="Q30CC8_9CAUD"
     gene            192069..192422
                     /locus_tag="Salt_Pond_R2_restored_H2O_MG_scaffold_2_prodig
                     al-single_352"
     CDS             192069..192422
                     /product="hypothetical protein"
                     /codon_start=1
                     /transl_table=11
                     /translation="LTEEITQWLRKEIEDCEDATIKTIFGGRDYQVGDYFHQPDSLRL
                     RAAGYQLLKIFFDHEEFKHERGFYAGEIIALSKHMNAPFYINRETIVLFSNEHIVMCK
                     LAGSVESWLKNFPDS*"
     gene            192524..192700
                     /locus_tag="Salt_Pond_R2_restored_H2O_MG_scaffold_2_prodig
                     al-single_353"
     CDS             192524..192700
                     /product="hypothetical protein"
                     /codon_start=1
                     /transl_table=11
                     /translation="MSTPDKAFEDFARGLVPSQNSVDPETLRKAREWYNSFAGAHAVP
                     MTDRDMVEIYLELN*"
     gene            192810..193172
                     /locus_tag="Salt_Pond_R2_restored_H2O_MG_scaffold_2_prodig
                     al-single_354"
     CDS             192810..193172
                     /product="hypothetical protein"
                     /codon_start=1
                     /transl_table=11
                     /translation="MSTETLSILAEYPAVLVLEIPATMDIQLTNDKGYARTAPFAIYL
                     KSFPRDRYEFIRSFTIGCDGDNPENVWAYGNGSMLTAEERRQETAFGVELGQVIRVEG
                     REFRVEPDHNHNIKLTEV*"
     gene            193175..193426
                     /locus_tag="Salt_Pond_R2_restored_H2O_MG_scaffold_2_prodig
                     al-single_355"
     CDS             193175..193426
                     /product="hypothetical protein"
                     /codon_start=1
                     /transl_table=11
                     /translation="MNTFFNNLYQNGEGCTVTGFYREQPFHGKISNVRSTYGGGLNVY
                     VELDHEFTIERHERDSLVLDGEELFNGSGSCTKNLHVYF*"
     gene            193486..193761
                     /locus_tag="Salt_Pond_R2_restored_H2O_MG_scaffold_2_prodig
                     al-single_356"
     CDS             193486..193761
                     /product="hypothetical protein"
                     /codon_start=1
                     /transl_table=11
                     /translation="MAFQIHAENISGAFQEKDTGNWFEFSENPEMLLAPPAHGGRNIV
                     FPHVIWTGDGYRYAKVGKTVVHIITDETEFGWVVEKWYIKNLREYAK*"
     gene            193773..194159
                     /locus_tag="Salt_Pond_R2_restored_H2O_MG_scaffold_2_prodig
                     al-single_357"
     CDS             193773..194159
                     /product="hypothetical protein"
                     /codon_start=1
                     /transl_table=11
                     /translation="MHSIRDILYTQRTGFFSGRGTTLGDAVMLLAFGPPVDPVALDLY
                     YDVFGTTKWTKYLRYFVRHYRWLYADKIKNRDSIMMIQHTVLNETFELPLEAYTAIRI
                     DTLLAYRGLINCPWVSMNGGHNRIPS*"
     gene            194231..194449
                     /locus_tag="Salt_Pond_R2_restored_H2O_MG_scaffold_2_prodig
                     al-single_358"
     CDS             194231..194449
                     /product="hypothetical protein"
                     /codon_start=1
                     /transl_table=11
                     /translation="MASNLEMLAALNPNCKTDALPGGEWKVTYASMFTHLTGDERKEL
                     ARGTYGEMIKKMALLPKGKYADVKLEPA*"
     gene            194449..194661
                     /locus_tag="Salt_Pond_R2_restored_H2O_MG_scaffold_2_prodig
                     al-single_359"
     CDS             194449..194661
                     /product="hypothetical protein"
                     /codon_start=1
                     /transl_table=11
                     /translation="MAIKSTRHAPGSYVVTDGVNEVDVYKIELADGEWWIASCFVNHS
                     DPVSTYREARENAVYILENWKELAAI*"
     gene            194658..194981
                     /locus_tag="Salt_Pond_R2_restored_H2O_MG_scaffold_2_prodig
                     al-single_360"
     CDS             194658..194981
                     /product="hypothetical protein"
                     /codon_start=1
                     /transl_table=11
                     /translation="MTRNEYIALILRDDAVGTRAVGKALVHLFRRQTEDEQASNDTRH
                     HNMRGFTGADARRGSITAKYFLKHGDLLDWQLEYWRAPNRRGVPRLGKYYGQIAEEAQ
                     RKETA*"
     gene            194978..195433
                     /locus_tag="Salt_Pond_R2_restored_H2O_MG_scaffold_2_prodig
                     al-single_361"
     CDS             194978..195433
                     /product="hypothetical protein"
                     /codon_start=1
                     /transl_table=11
                     /translation="MNFNLDYRDYGRRDEERGDGEWDYSWSEDHDYHYNGAHIVEEGY
                     SDVGLFPGEHEPRLGDRIFVVYVSYDSGDSFGNERGRRVHLWAFTDAERAARLCDLVT
                     LDAETTPDYDYDHKPLMFEGVPISVNEWKGYFEHFNHADYESLEIKRKR*"
     gene            195439..195846
                     /locus_tag="Salt_Pond_R2_restored_H2O_MG_scaffold_2_prodig
                     al-single_362"
     CDS             195439..195846
                     /product="hypothetical protein"
                     /codon_start=1
                     /transl_table=11
                     /translation="MEKIVKSVPAYVQRRLDAEAEEQAQRNAALENRKRIRQTEMIVD
                     RVGYQPPETDNWKTRVERALLKYKMGGDGGWDILRYTKQGRVEIDPVIFGTLMQDWYP
                     KNPDYIILEMAKMGKLSYKMTDEEKLAQLEKTG*"
     gene            195910..197022
                     /locus_tag="Salt_Pond_R2_restored_H2O_MG_scaffold_2_prodig
                     al-single_363"
     CDS             195910..197022
                     /product="ATPase associated with various cellular
                     activities AAA_3 n=1 Tax=Sulfurimonas autotrophica
                     (strain ATCC BAA-671 / DSM 16294 / JCM 11897 / OK10)
                     RepID=E0UUW0_SULAO"
                     /codon_start=1
                     /transl_table=11
                     /translation="MADIVDQHQVRLSEAKRYIKHASVKRKRPVFIWGPPGVGKSDVV
                     ESIVKDAEAEGKDAKLYDMRLSMCEPTDIMGIPYYDATAGTMKWAPPALLPKPEDAER
                     DLVVLFLDEMNGAAPAVQSAAYQLVLNRRVGEYVLPDNVAVVAAGNRESDKGVTYRMP
                     KPLSNRFIHFEVKVHFDDWAEWATDNGVSADVVGYLTAKKNDLWKFDPRSPEHAFPTP
                     RSWAFVSDILGDSDDFTEGEITDMIIGTIGQGTALSFAAHRKTSALLPDPTLILKGQV
                     KELKTKEISAMYSLATSLAYELKAQNEEIGRSIDNEKFQEYIDNTIGFWMDHFEPEMV
                     VMSFRMVIKYGIKIDMKRIKNWKVFYDRYGNLVRAA*"
                     /db_xref="UniRef100_E0UUW0"
                     /db_xref="A0A0F9JSQ9_9ZZZZ"
                     /db_xref="sua:Saut_0423"
                     /db_xref="E0UUW0_SULAO"
     gene            197073..197501
                     /locus_tag="Salt_Pond_R2_restored_H2O_MG_scaffold_2_prodig
                     al-single_364"
     CDS             197073..197501
                     /product="hypothetical protein"
                     /codon_start=1
                     /transl_table=11
                     /translation="MIESFEYLNYALENSALSDVRLRQWEKLYPGCTERFGEIFNTQL
                     PTTADVARWKMSWYETTTNYMVLEDAQPSELVVNPGIKEEIYQTCHRLGIHPYFWEYW
                     THRETLWLPDLDRVETAIEPRVSFFEEQDLVMFKLAWRNE*"
     gene            197498..197797
                     /locus_tag="Salt_Pond_R2_restored_H2O_MG_scaffold_2_prodig
                     al-single_365"
     CDS             197498..197797
                     /product="hypothetical protein"
                     /codon_start=1
                     /transl_table=11
                     /translation="MSRDGKYSKEALIEVFGTPNPSPDTVTRWRWSWKHHRGRVRINN
                     FNSAIRIMREAGVDPLFYQMGADIEGQVDDAAEVYYIIFYKEEHEVFFKLHSGIS*"
     gene            197849..199207
                     /locus_tag="Salt_Pond_R2_restored_H2O_MG_scaffold_2_prodig
                     al-single_366"
     CDS             197849..199207
                     /product="Gp25-like protein n=1 Tax=Enterobacteria phage
                     vB_KleM-RaK2 RepID=H6X3L1_9CAUD"
                     /codon_start=1
                     /transl_table=11
                     /translation="MTQKANEDLKRHEGKEYMTMEITDAVMNQARETLIKARMGLLFK
                     HPFFGQLALRLTLTPADRKWCPTAATDGKKFYYNPAFIANLDDKENVFLVGHELGHCI
                     YEHMIRRGGRDPKLYNIAGDYIINNMLDTEMVQGKDYARVITYVKPFLDHKYDGWSSE
                     EVYDDLLEQQQNGGKPEEDGDLIDVHIDMTAGGGDGDGDGDGVEVEGAGAGQGDEDGD
                     GKGLAGKPGPMSEEEQKQLSNEMKDALIQAAQSSGAGNVPGDIKRMIKDLLEPEMDWR
                     EIIRAQIESSLKSNFTFMRPNRKGWHMGAVLPGMDRDMMIDIALCIDTSGSISQQMLT
                     EFVSEVAGIMEQYEDYRIRIWQFDTRVYGYDEFTHDDGREITEYEIKGGGGTDFMANW
                     TYMKEKEIEPDQFIVFTDGMPCGSWGDPDYCDTVFLINPVYGKPEAPFGQTVYYERGK
                     TA*"
                     /db_xref="UniRef100_H6X3L1"
                     /db_xref="A0A0F9MNR7_9ZZZZ"
                     /db_xref="dpi:BN4_20101"
                     /db_xref="H6X3L1_9CAUD"
     gene            199185..199490
                     /locus_tag="Salt_Pond_R2_restored_H2O_MG_scaffold_2_prodig
                     al-single_367"
     CDS             199185..199490
                     /product="hypothetical protein"
                     /codon_start=1
                     /transl_table=11
                     /translation="MSVERLPKVKWVRHKVINDDDFKLLRGSPSMEKLQKNRLVFTLD
                     PNDTHPSTKELGLYETKGLVYIRNLSGRKDTVEVMFEKEEDLEMLEQYLTQYKMIME*"
     gene            199590..199853
                     /locus_tag="Salt_Pond_R2_restored_H2O_MG_scaffold_2_prodig
                     al-single_368"
     CDS             199590..199853
                     /product="hypothetical protein"
                     /codon_start=1
                     /transl_table=11
                     /translation="MAEDTATEVQNKEASAPEAEAPQIPNLELRDLAVVLNLLNAAIK
                     RGAYEPDELTSVGATYGKLEAFLKFQAQRQAVSAEAETQEGEA*"
     gene            199853..200530
                     /locus_tag="Salt_Pond_R2_restored_H2O_MG_scaffold_2_prodig
                     al-single_369"
     CDS             199853..200530
                     /product="hypothetical protein"
                     /codon_start=1
                     /transl_table=11
                     /translation="MAQLKHVGRIKNTGRRCVVVFREIYDDNGNVIDDDNCLILETES
                     LPDAEHQDIMRIIESEPAQSSPEIYDVFARSRLGSGVLALNWMVSSNRLRKFPTSNIE
                     LTPDSQTVLGLDTLNKIVKMQKTGATEADINRVLQDDTDMPPRQANMMAESIEPTPES
                     GSSTQSGDDGVMDDAAIAQSYVSQAEMFEKQAKELREQAFELDPSLKPKRTRKTPPKK
                     EPANKKA*"
     gene            200537..200836
                     /locus_tag="Salt_Pond_R2_restored_H2O_MG_scaffold_2_prodig
                     al-single_370"
     CDS             200537..200836
                     /product="hypothetical protein"
                     /codon_start=1
                     /transl_table=11
                     /translation="MAIYQRDRDFHRIFSEINIDVVPLRFIKNITCLLEDGRQVVLDE
                     VSLREADHGQSDDLENLIKALDFYEDLNDLQIRIDYDLVERDVDDRVKDILNKAS*"
     gene            200833..201327
                     /locus_tag="Salt_Pond_R2_restored_H2O_MG_scaffold_2_prodig
                     al-single_371"
     CDS             200833..201327
                     /product="dihydrofolate reductase n=1 Tax=Marinimicrobia
                     RepID=UPI0003A43E22"
                     /codon_start=1
                     /transl_table=11
                     /translation="MIQAILACDGQGGIARNGVMPWPRNELDLRHFRDLTRGAVVVMG
                     RGTWEATDMPSPLPGRTNIVVTRDPEYAAPGATILTDNLEEHLTNLAHKHTLFIIGGA
                     DLFARLIDSIDVFHLTRIAGDYDCDTFLPLEQIAQRFEVVETVTLDKNTEVEKHVARD
                     NRPI*"
                     /db_xref="UniRef100_UPI0003A43E22"
                     /db_xref="Q0FG98_9RHOB"
                     /db_xref="bag:Bcoa_3286"
                     /db_xref="UPI0003A43E22"
     gene            201299..201514
                     /locus_tag="Salt_Pond_R2_restored_H2O_MG_scaffold_2_prodig
                     al-single_372"
     CDS             201299..201514
                     /product="hypothetical protein"
                     /codon_start=1
                     /transl_table=11
                     /translation="MSLETIDLSDEALEDLHLAAVSASISACNCGTKSPELKFHDRSC
                     KYRVLIMQDSIIWALRTQIVLMKEGTS*"
     gene            201511..202146
                     /locus_tag="Salt_Pond_R2_restored_H2O_MG_scaffold_2_prodig
                     al-single_373"
     CDS             201511..202146
                     /product="hypothetical protein"
                     /codon_start=1
                     /transl_table=11
                     /translation="MTFIPVNTLDENGEFKVIKKRRKILKEGEVQEDGSIKGKAEIKL
                     EYGTLTREDLNTEVGNLYAAEVLALEEFEIFWGMGTPPLNHVDPDSHLAHRISMAAAN
                     IGDATKRGRGNTVICHPTLRDKVDNCWDKIKTVKQYDESVDDMVDAQRPYFQEPLEVI
                     EHDAAPDDSVLVLYRGEDDTDQPLIYIEGEGLLMNSAITDVENYGKFVRVT*"
     gene            202143..202991
                     /locus_tag="Salt_Pond_R2_restored_H2O_MG_scaffold_2_prodig
                     al-single_374"
     CDS             202143..202991
                     /product="Thymidylate synthase {ECO:0000256|HAMAP-Rule
                     :MF_00008, ECO:0000256|SAAS:SAAS00215270}; Short=TS
                     {ECO:0000256|HAMAP-Rule:MF_00008};; Short=TSase
                     {ECO:0000256|HAMAP-Rule:MF_00008};; EC=2.1.1.45
                     {ECO:0000256|HAMAP-Rule:MF_00008,
                     ECO:0000256|SAAS:SAAS00215290};;  TaxID=1208365
                     species="Bacteria; Proteobacteria; Gammaproteobacteria;
                     SAR86 cluster.;" source="SAR86 cluster bacterium SAR86E.;""
                     /codon_start=1
                     /transl_table=11
                     /translation="MKAYHDALEHILEHGETRTDRTGVGTRGVFGYQMRFNLSEGFPA
                     VTTKKLAWRPVVAELLWFLEGSTDERRLAEIQYGVRDPAKKTIWTANADEQGVALGHM
                     NTDDVKELGPVYGKQWRDFGGIDQIKGLVNSIKADPYSRRHIMSAWNVGELRFMALPP
                     CHVMAQFYVSNNNRLSCQLYQRSADMFLGVPFNIASYSLLTHIMAQLTDLEVGDFVHT
                     IGDAHIYLNHVEQVREQLSREERTTPQLIMPAFSKLEDVLKSKVEDYQLAGYNPHPPI
                     TAPMAV*"
                     /db_xref="K6FC49_9GAMM"
                     /db_xref="ant:Arnit_2698"
                     /db_xref="UniRef100_UPI0003A2EADC"
                     /db_xref="2.1.1.45"
     gene            202988..203650
                     /locus_tag="Salt_Pond_R2_restored_H2O_MG_scaffold_2_prodig
                     al-single_375"
     CDS             202988..203650
                     /product="hypothetical protein"
                     /codon_start=1
                     /transl_table=11
                     /translation="MKLEIPQEYQSIGLMFSGGMDSTLLLYHLGRQYADRDIYAVTAG
                     SCGYVSYPVHIEFAQQAFNRVSQNLGYGAVKYHVVHYLDDRESHHCNEVMKAWDHIDC
                     WVVGQNSSPPPGSVVVDPYNKHHDLYETCPMPHRKNTEGDVWTEQHGRPVYRPMMHMN
                     KRDIVQDYRDNQIYHLIQHTRSCPKVWSPAEAADFVPHCGYCWWCLERKWGLQDENEI
                     RT*"
     gene            203634..204239
                     /locus_tag="Salt_Pond_R2_restored_H2O_MG_scaffold_2_prodig
                     al-single_376"
     CDS             203634..204239
                     /product="hypothetical protein"
                     /codon_start=1
                     /transl_table=11
                     /translation="MKSGLRHVEAIYNDLSETYEEKYVAGRLQNPYMADEFHAGTWWQ
                     WSRLKGRIVSLGVGSGQDIEILGYPDPADFTGYDISEGMLANARQKFPAYADRLLHFD
                     CEQRLPGGIQADVLVSMFGAPNYLGAERLLRHYDDLGCKGAFFVFYNEMYDDGLDVGT
                     IYYSKRDLFDIFTPFFPTMNVIDLFPGSNYYVVMWNENQNL*"
     gene            204220..204756
                     /locus_tag="Salt_Pond_R2_restored_H2O_MG_scaffold_2_prodig
                     al-single_377"
     CDS             204220..204756
                     /product="hypothetical protein"
                     /codon_start=1
                     /transl_table=11
                     /translation="MKIKIYNPIQDAGALERFFAESDVENSTSLDTLGYNKRPNSLMV
                     LTMDGDVIASLCYVHDFSEYYTNTYRAFTRTTTLSRYRGRGVPAQRNCASAAGISAHT
                     APFQVDYALLNGADHVLFTTNATGGMSSSQRLDRYLRLIEPHDPRFSYWDEGEIYGVR
                     QTVWRLNFRDIVNMRYPI*"
     gene            complement(204734..205393)
                     /locus_tag="Salt_Pond_R2_restored_H2O_MG_scaffold_2_prodig
                     al-single_378"
     CDS             complement(204734..205393)
                     /product="hypothetical protein"
                     /codon_start=1
                     /transl_table=11
                     /translation="MSILYLPIDVEFDLPDQDEIVDWFEQNRIEDLGEWNFRDGEHEW
                     ALVASGQPVTDWRSVAAYASWQAQGYQYNPNNMTRYAPGFTARFPGLFEVIERLPFRE
                     IGVAGMMRQLGEIAEHRDTYDPNEPQEPRRYLIYLTDPQHNTFWVRDGDQRRVVDIPD
                     QTRVFAFNNSKTTHGALSPTGEKILLSVVGIIDDARHQALLERSDARYGEYAVRSDNA
                     Y*"
     gene            complement(205368..206084)
                     /locus_tag="Salt_Pond_R2_restored_H2O_MG_scaffold_2_prodig
                     al-single_379"
     CDS             complement(205368..206084)
                     /product="hypothetical protein"
                     /codon_start=1
                     /transl_table=11
                     /translation="MKIHLVGHPRSGSTVLHKWLTDQLFDKYGEGEVLSYNEPFGPEI
                     YNRHFHTRGTFEKITKDIQLSKHCVMMSHITHLMNIDNDMLEVIKNNTIFVRLMRRNI
                     VDTVISWAYAYQSSTWCYENYIENPGSISLDEKRVYQLYFEHINNIDKLMNNKLKIKY
                     DLNIFYEDDPKEKMSDYFLFDKNIDYTYYRSPDKKQVICNYNDLFDSLIEKIDRHFLE
                     NPNITVEQGIIKDVNLISAH*"
     gene            complement(206081..207340)
                     /locus_tag="Salt_Pond_R2_restored_H2O_MG_scaffold_2_prodig
                     al-single_380"
     CDS             complement(206081..207340)
                     /product="hypothetical protein n=1 Tax=Methylocystis rosea
                     RepID=UPI00037DD853"
                     /codon_start=1
                     /transl_table=11
                     /translation="MTSDIEKKTWCVDPFIQMAHTADGFYRVCCIGEVHRDSKFKTTE
                     MTPIEFFNTPEMQQVRSDMLTGDPEKFSEFTKHACSQCISNHHSGITSRRVQEFKHYG
                     DNELVETNIEKHLSGETFEYSDLLYVNFKVLGNICNLKCIMCGSSASSKIAAEEKRYF
                     SNNPNKKVEINPFTDDNKDEYFDEIDKIISNVQKFNLVGGENLIHPNFIELFERFIEN
                     PNAANLNLTIITNGTRVPEIVLDNAHRFRHLSMVCSIDGVYERGSYVRSGLNWETFDR
                     HMRIYKDHPHITNSFVVATQMLNIGYLDDIYDYLYHDLGIAPKFISWNNLVTNPRKWR
                     AINLPSDIKQQYLEKLGEHVIVREDLNNIERMIKILESPQDSEADFWEGMKTLKKYDQ
                     VRNTNLVEHFPEFSEYYDATPDPWIKK*"
                     /db_xref="UniRef100_UPI00037DD853"
     gene            complement(207337..208227)
                     /locus_tag="Salt_Pond_R2_restored_H2O_MG_scaffold_2_prodig
                     al-single_381"
     CDS             complement(207337..208227)
                     /product="hypothetical protein n=1 Tax=Teredinibacter
                     turnerae RepID=UPI00037509C6"
                     /codon_start=1
                     /transl_table=11
                     /translation="MKFRVIFKNNLDSTYHLDYETYNNDISNRWAQLLSYQCMFEPEI
                     YEKDRFYNFPDNVWTEEHIVSEINLCIARLNKANAGILESAEIGMSQERLNVLHHYFE
                     TLRGGVLNPGSFWTMANSEVRAALERYNVLIHRAENFYNTSGRENYFPRVVCRFKNRE
                     RVPLLGTDYQHFTLHRQFGEVYINYCEVGKPLYDVFKDGDDVVGEDNIRPLRYYSPDF
                     ALYFHNTQPYKVDNFLTAMDSWWDQNDNYLGALGFTKGDPKNAIGYIPVAALTEIHDI
                     DDVINELVNHQTIDKVEIIQ*"
                     /db_xref="UniRef100_UPI00037509C6"
                     /db_xref="ttu:TERTU_2276"
                     /db_xref="C5BK32_TERTT"
                     /db_xref="UPI00037509C6"
     gene            complement(208224..209324)
                     /locus_tag="Salt_Pond_R2_restored_H2O_MG_scaffold_2_prodig
                     al-single_382"
     CDS             complement(208224..209324)
                     /product="Radical SAM domain protein n=1 Tax=Turneriella
                     parva (strain ATCC BAA-1111 / DSM 21527 / NCTC 11395 / H)
                     RepID=I4BAE3_TURPD"
                     /codon_start=1
                     /transl_table=11
                     /translation="MKFHEQPITKVHIEPTSRCNARCPQCLRTMGASLETLPELQEYD
                     ADSEKFEEILRQDFFEHVTMFHVNGNLGDIVMHPDPYAFVNSMRSVTPNAWIKINTNG
                     GGLKKEFWEWFGKMPNTEVEFGIDGLSDTHHLYRRNTRWDKVIENAQTYINAGGTATW
                     SMLIFKHNEHQVQECKNLADSMNFFRFEAKPSVRWHKKDLVVVDKHYKESYRISPSSS
                     VTERTFHLESDNSTPSKYIEYLNRGEDKTFKSKRHLSCIICKAKSDRSIYISADLKMW
                     PCCWVKNSVDQKKWYGHSCSFTDHFYEDLGYDENFNRLDLHDIENILETGLLDDISSS
                     WQGDAFQECIRTCGTDNQIDYRVEKTKIWDKK*"
                     /db_xref="UniRef100_I4BAE3"
                     /db_xref="tpx:Turpa_3616"
                     /db_xref="I4BAE3_TURPD"
     gene            complement(209311..210612)
                     /locus_tag="Salt_Pond_R2_restored_H2O_MG_scaffold_2_prodig
                     al-single_383"
     CDS             complement(209311..210612)
                     /product="Radical SAM domain protein n=1 Tax=Bacteriovorax
                     sp. Seq25_V RepID=T0SRC6_9DELT"
                     /codon_start=1
                     /transl_table=11
                     /translation="MTTNKTSKFDPYFKNSTQCLAKWHRTNLRLYNGRTYSCHHCVAH
                     QIDRDEIKKDPSALTNTKYIQERRAEMLDGEKPDECSYCWEKEAIGEISDRKLKSDQL
                     IDSMGVRPNESFSKLTAFPKILDVAFENTCNFACAYCGPQNSSKWADDIRRNGEYETS
                     YRKTPLDQLEKITIPNRDQNPYVDAFWEWWDQGLAENLERLTITGGEPLLSKNTFQVL
                     DRVIQNDYNLRININTNLCVPDKNWKRFIEMVEKLEGKKKIEVSVSLESTGNRAEYGR
                     HGMEYDRFICNLDQISQFQHVFVNVVTANNALSFTDFDRFLDLIIDFKHRRLPFKFKM
                     FSNEVRHPTYLDIRILPRKIRKNVVERTKQLAFGSEEFSERELLQINRTLEFAMSEID
                     NVEHHREDFAKFITQYDQRRQLNFDSVYPELKEFKDQYEIS*"
                     /db_xref="UniRef100_T0SRC6"
                     /db_xref="A0A0F9MF14_9ZZZZ"
                     /db_xref="bex:A11Q_2349"
                     /db_xref="T0SRC6_9DELT"
     gene            complement(210590..211615)
                     /locus_tag="Salt_Pond_R2_restored_H2O_MG_scaffold_2_prodig
                     al-single_384"
     CDS             complement(210590..211615)
                     /product="Cyclic pyranopterin phosphate synthase {ECO
                     :0000256|SAAS:SAAS00064088}; EC=4.1.99.18
                     {ECO:0000256|SAAS:SAAS00064088};;  TaxID=313606
                     species="Bacteria; Bacteroidetes; Cytophagia;
                     Cytophagales; Cytophagaceae; Microscilla.;"
                     source="Microscilla marina ATCC 23134.;""
                     /codon_start=1
                     /transl_table=11
                     /translation="MNQKGEIKGCLASDLKYRNDDLTGWFCPIHRHVYIARHDGSLKS
                     GICGEVSIATADSPWWDIESMSISWQDDFHCAFKRKTCACGTDLMVPKAVNKEHYDKF
                     LTKCNSIDLNQVEHGISDDDIILAFGRAKHVTDNRFELHLDWGKKCNFDCSYCPPTVH
                     DNYSPFISLDKVRYLFDLLGLREHVGERSLTITGGEPTISKDLKELVNISKNDYHMNE
                     IRVNTNGTGSRATYLWLIDHGVRSDITIHPEFTTRKILDKLLGIKDAAIKANTGEMIK
                     FKCMGKPDSEFSLEVKQIVENYFQNPEVCPIEYVPIYLRGTNRIVNSLSQIKDEVVYI
                     DDYKQDK*"
                     /db_xref="A1ZKS6_9BACT"
                     /db_xref="UniRef100_H7WF85"
                     /db_xref="nam:NAMH_0386"
                     /db_xref="H7WF85_CAMCO"
                     /db_xref="4.1.99.18"
     gene            complement(211615..212307)
                     /locus_tag="Salt_Pond_R2_restored_H2O_MG_scaffold_2_prodig
                     al-single_385"
     CDS             complement(211615..212307)
                     /product="hypothetical protein"
                     /codon_start=1
                     /transl_table=11
                     /translation="MNKRLVAFGCSHTFGVGLPDSEYCKKRDTSFKPSQLSWAGHVAK
                     TMNRELVNKGWPGGSNKRIWHSIVNFDYHDDDLVIIQWSHFQRFVFFFPELEEKIHPN
                     YRRINLHMVGKSIFKDKCLPHDNIFYEHFYCPYDLQVDMLLRIQAAQDFFDKRNIRYY
                     QIPFLYSSNWKWAKEHKWWYPKNNIDLYFDEYRNEYPTALDNRHLGEQGQRQFGIDIV
                     NEINARENTNCT*"
     gene            complement(212300..212404)
                     /locus_tag="Salt_Pond_R2_restored_H2O_MG_scaffold_2_prodig
                     al-single_386"
     CDS             complement(212300..212404)
                     /product="hypothetical protein"
                     /codon_start=1
                     /transl_table=11
                     /translation="MFRKIKEWWIIAKFKRRRKKELKEYKKQDPFNYE*"
     gene            complement(212404..213447)
                     /locus_tag="Salt_Pond_R2_restored_H2O_MG_scaffold_2_prodig
                     al-single_387"
     CDS             complement(212404..213447)
                     /product="hypothetical protein n=1 Tax=Sinorhizobium
                     medicae RepID=UPI000361A173"
                     /codon_start=1
                     /transl_table=11
                     /translation="MLIKSALLNRMEILFPDQPLFSDLRRAYIDRDLSSVFRIQDYLW
                     DANFDDERRAILEQNLYSVFRILADHPDINDDLRKATLENNLWSLFRLFDPDASSIVS
                     DMTFPHDDIDPMDFKKVIMNDNVWSLYRVLLNIQDTQIVRAIKSLHASGTRFDKDALS
                     QGQLRSKMWLINELKDIDADLGTVFLCAGWYGILSVLMFENGLKINRVRSFDIDPVVK
                     PIAEKFNLSWVKNEWKFKPSEIDIHDLKYNDFSYIVTRSDGSSIQLTDTADTVINTSC
                     EHIENFDEWYSKIPQGRLVVLQSNDYDDIDEHVNTSANLYEFAVQTPMSEVYYSGEME
                     FDKYMRFMRIGIK*"
                     /db_xref="UniRef100_UPI000361A173"
                     /db_xref="A0A072CG12_9RHIZ"
                     /db_xref="sfh:SFHH103_05829"
                     /db_xref="UPI000361A173"
     gene            complement(213437..214144)
                     /locus_tag="Salt_Pond_R2_restored_H2O_MG_scaffold_2_prodig
                     al-single_388"
     CDS             complement(213437..214144)
                     /product="Uncharacterized protein n=1 Tax=Photorhabdus
                     asymbiotica subsp. asymbiotica (strain ATCC 43949 /
                     3105-77) RepID=C7BRI0_PHOAA"
                     /codon_start=1
                     /transl_table=11
                     /translation="MLDVFFLSYDEAFADENFEILQMFAPNAKRVHGIKGIFEAHQEC
                     ARQSKTSHFYVIDADAVIEEEFTFKFTPQPDRFVYETVPETECVFVWRSRNPVNDLLY
                     GYGGAKLFPKQKLLEAEHWNVDMTTTIGAPFVPKFQISNVTAFNTDPFNTWKSAFREC
                     TKLASSIIPNGDNTDNEYRLRVWCERGIKRPFGSYAVLGAQQGRDFGERYREKPKTLG
                     RINDFAWLREVFDTHVD*"
                     /db_xref="UniRef100_C7BRI0"
                     /db_xref="A0A0F9J861_9ZZZZ"
                     /db_xref="pay:PAU_01289"
                     /db_xref="C7BRI0_PHOAA"
     gene            complement(214187..214276)
                     /locus_tag="Salt_Pond_R2_restored_H2O_MG_scaffold_2_prodig
                     al-single_389"
     CDS             complement(214187..214276)
                     /product="hypothetical protein"
                     /codon_start=1
                     /transl_table=11
                     /translation="MNWIKSKWRKWQRKRRLKRLAKQDPYIYD*"
     gene            complement(214273..215772)
                     /locus_tag="Salt_Pond_R2_restored_H2O_MG_scaffold_2_prodig
                     al-single_390"
     CDS             complement(214273..215772)
                     /product="nodulation protein (EC:2.1.3.-)"
                     /codon_start=1
                     /transl_table=11
                     /translation="MTIWGVSAMSHDAALAVYDYKESGIVYASHGERYSRVKNDRDLH
                     PDQIAEALAFGEPSHVFFYENTRRKKQRQWSAGQYKLLLKQSPSQYLKRLGINTGVTM
                     IDHHHSHAAYGYHSDPLGRRNQDILVIDSIGEFETVSVWHGRDGVLNKIWSQDYPHSI
                     GLWYSAMTQRLGLKPQEHEYILMGMAALGDPARFYSTIRDDFFEQIPGIDGPGTYFKH
                     NLHRGCRWWRPELTSIQDYVDIAAAVQKIYEEILVGLLTWMSHRSDCNTVTLVGGCAL
                     NCVANTLAFNFYDRVWVPPNPGDAGSSVGAIAAGLNTSTPMHEAFYGTRIEGDFYPID
                     DILIDLEMQGISAVAAGQAEFGPRALGHRSIFADPRILDVKDQVNAIKQREEFRPFAP
                     IVLLEHVHEYFQVPRRNFEAPFMQFAIPCLQPQKFPGIVHVDGTSRVQTVDEYDGDIY
                     QLLRRWYERTGCPMLLNTSLNIKDEPLVNTLEDAQRWSDLHGLKVRISK*"
                     /db_xref="cfu:CFU_3309"
                     /db_xref="G0AAB9_COLFT"
                     /db_xref="UniRef100_G0AAB9"
                     /db_xref="2.1.3.-"
     gene            complement(215769..216542)
                     /locus_tag="Salt_Pond_R2_restored_H2O_MG_scaffold_2_prodig
                     al-single_391"
     CDS             complement(215769..216542)
                     /product="hypothetical protein"
                     /codon_start=1
                     /transl_table=11
                     /translation="MIKKNVTLISGARQGSSYLYAVLRAYINPHHHSGPIDGYEEFAN
                     RDFFFNKGYTPNEFSHQIAVKLEYLEKSPMSIVSKHHHDQFFQLKEENQGLLFRLLNV
                     KSYNILLLRKDFFETALSHALSVQTGDWTEYLNTGMVEIDDEVFATSLKYCYSTLVNQ
                     ITNPFRIKYDEIKFYDDLTFIPKKDFYSMGFNIIHEENIKDFDVTPFVQKSPNKRERV
                     MNYEQLQAQTREFIYKQGRQERFDFHDTRLVNVEVKNFQ*"
     gene            complement(216539..217864)
                     /locus_tag="Salt_Pond_R2_restored_H2O_MG_scaffold_2_prodig
                     al-single_392"
     CDS             complement(216539..217864)
                     /product="Uncharacterized protein n=1 Tax=planctomycete
                     KSU-1 RepID=I3IRK9_9PLAN"
                     /codon_start=1
                     /transl_table=11
                     /translation="LSDDKINPELRKLIESNASDRELFDKTQSYCTMPWAHLHVSTNG
                     NVLPCCIADWRQPLGNINTETFDELWNNQEFRDFRRRMMRDEKDSRCGACYEKEKAGE
                     WSQRLDSFRKFQDTVKPWVLNTQEDGTSTDSRPVYWDIRFSNICNMRCRMCGHFSSSR
                     WFNDAKRMIADHGDRQYIQGGHEEQAIIHGVEDSMGLLDRLEEYLPYVEELYFAGGEP
                     LIMDEHYRILEFLYKHELWDTRIRYSTNLSKLKYKSSDVVELWKNFKWVECVASVDSA
                     GARAEIIRKDTVWDDIVSNAERIKSEAPNVWFRIAPTVQILSVYTLPSLHLDWIQRGL
                     INPNDCFFNILSTPKHHNIQALPPHMKDEVEQIYLDYWKHLEEEYPEMRKHDVKMTMD
                     QTLQFMRDDQLDESHLKTFVNKTQQLDKLRGEDTPGTFPELQYIWENYS*"
                     /db_xref="UniRef100_I3IRK9"
                     /db_xref="I3IRK9_9PLAN"
                     /db_xref="ttu:TERTU_2294"
     gene            complement(217851..219068)
                     /locus_tag="Salt_Pond_R2_restored_H2O_MG_scaffold_2_prodig
                     al-single_393"
     CDS             complement(217851..219068)
                     /product="hypothetical protein n=1 Tax=Sphingomonas
                     wittichii RepID=UPI000303C338"
                     /codon_start=1
                     /transl_table=11
                     /translation="MARKNKPHNKVRPYGPNADGHQEDQDFGRVWIKDSEGTLAQQKD
                     LRGRYCDKPFVWLEVDMFGRMWMCCPSWLPYSIGNILYEDIDQVWNNEKSQKLREQVF
                     NGKWNYCSHVQCPRIQGDTLPTLDQIEQESVFAYPQEIEAVKNRSTIVNDLPKHINFS
                     NDESCNLECPSCRIGKILFTEGDDYDRRKRINDRLVANFLTEPTDRQFQINVTGSGDP
                     FASKIYRDMLTNIDGSDFPNLQINLQTNGVMFTPKMWNKIERIHDNLGIVQISFDAGY
                     KNTYENTTRIGGKWDMLLSNCDFLNERSKEHKRMKISYDFVVQADNYHEMPRFVNLIR
                     SRYDNADAVRFNLVVDWGTWDKETYTQKCIWKTSHPEHEKFIDVLRDPVLDHPLVALG
                     NVKPYRIKAIERR*"
                     /db_xref="UniRef100_UPI000303C338"
                     /db_xref="swi:Swit_3862"
                     /db_xref="89274488"
                     /db_xref="UPI000303C338"
     gene            complement(219068..219670)
                     /locus_tag="Salt_Pond_R2_restored_H2O_MG_scaffold_2_prodig
                     al-single_394"
     CDS             complement(219068..219670)
                     /product="hypothetical protein"
                     /codon_start=1
                     /transl_table=11
                     /translation="MMNKCAWEIKQRYPNIRSGWYEIQGEQIWCDMETDGGGWMLVAT
                     VARDSVYATRDAVGSNPDYHVEESRKFSDEFINKLRTDSIYAGSTPWRAHASRFDVFP
                     SAPEIMPADRLLTQTQFINAAMTEFNAEARAIDVTGSTWMHIGYEHPVCMKLKTDEKT
                     IGFGDHYYSGDTYFAWHCTDSPDGFHAHWRHSSPGTFWVK*"
     gene            complement(219660..220259)
                     /locus_tag="Salt_Pond_R2_restored_H2O_MG_scaffold_2_prodig
                     al-single_395"
     CDS             complement(219660..220259)
                     /product="hypothetical protein"
                     /codon_start=1
                     /transl_table=11
                     /translation="MNENNLTEYQQYLFDHMYSRLKNATVETDPFEYIIVKDFLPDEE
                     YQRSLDHKSYDRTDLSRAVAPLRHFFFDTFSNAKDPKVESFNLQLTEWNQGYSYRPHL
                     DGGPRVFSMIIFQPEHDLHPWLGTALYRKVDNDFRLVSHGPYLPNVAMAFPCGFDHWH
                     GNELQMEEHRRKAMLCFFYNQKLTEQHGWDMEGYVEYDE*"
     gene            complement(220237..220884)
                     /locus_tag="Salt_Pond_R2_restored_H2O_MG_scaffold_2_prodig
                     al-single_396"
     CDS             complement(220237..220884)
                     /product="hypothetical protein"
                     /codon_start=1
                     /transl_table=11
                     /translation="MNYIERINELFDLHFGDQTMKRFFPAEESDAFSHLESMESRHQT
                     YWDLNFKVKIYSNEYGQQHIENLLKFKNSGAPYLNKYWLASHCDDDAYYFLFSMVPGK
                     DMLFELIDDFSIDRACHFIRVALESIETNMLASDEYGYLMAHDYKLFNTIHYQDQAIC
                     FDYDVISRIDTVEPLYREFWHKLEVDDLAAPTLGIAPEVQKQILDEFQNEREQFN*"
     gene            complement(220881..222170)
                     /locus_tag="Salt_Pond_R2_restored_H2O_MG_scaffold_2_prodig
                     al-single_397"
     CDS             complement(220881..222170)
                     /product="hypothetical protein"
                     /codon_start=1
                     /transl_table=11
                     /translation="MSEKHPQDRFDSLDTPEANEMFVLQARIMREHGVKSVLDVGCRS
                     ARPLEWLDDSITYHGFDIVPEVPSRLAAKYPESDYPNTDWRVGDWHDPPFQDSYDCLV
                     FGGMFYYNKDEVVPIMERYIEKYQPRLVLICDIDYKSPAHWWAADFSELKEKYHHREY
                     SVQLPPSFHGMNRRVVFEIDLQANSKASTQCLLRKDLAPLDPSYQGYQAPSYPIEEMM
                     EWIYVTNTEPLDNIGRDMHKTFELDYWIGVAAGFKPYYTLAKFGIKDNTRVIYADVSA
                     REIDWRMYFDQNYRVDMSDQDLTQLYLDYKDMNPTCEFIRGNFHEAGEIIRREREFLD
                     ISDSEWKQVWEKYRDLEKIYLTTNIIDNIDSILEIIKPGTNDRTTNAYVWTSNAWDWH
                     QFRYEEKDFNAWTEKVRKHLGGEFWYDGKLPPFSSMR*"
     gene            complement(222172..223740)
                     /locus_tag="Salt_Pond_R2_restored_H2O_MG_scaffold_2_prodig
                     al-single_398"
     CDS             complement(222172..223740)
                     /product="Uncharacterized protein n=1 Tax=Bdellovibrio
                     exovorus JSS RepID=M4VB09_9DELT"
                     /codon_start=1
                     /transl_table=11
                     /translation="MSKSFNDMEWERYTNGLIQHNSQNLEQMKQLLGNTGCGFCLAKF
                     RQVTLHLGTGMTHSCHHPTPHKIPLDELEKNPAALFNTKHLKRARSEMLNGDRPSECD
                     YCWRVEDEGGLSDRIFKSLEPWASDYHDEITELTGDENIFPSYLEVSFGNACNMKCTY
                     CGPEFSSQWVEELKAHGPVRMLEGTDVETSFHDNVDLEKLNYTKREHNPYIEAFWKWF
                     PKALPHLKHYRITGGEPLMSKDTFKSIEWLIENPNRDLEFSINTNMSVPDKLWDKFID
                     AIQRLEKSKSVKRITIYSSVEGWGERAEYARTGLDFELLRKRVEQIAQMDNIRVNIMA
                     AFNIFSVTSFDKLLEWVYELKQKYNPNSNLVRFYKKTGFQANLNKDFVAYSDKNPSHE
                     IIVGLDIPYLRHPEYLDVHFCTHDLLENYLFPTLAYMSERVVNSEWNTPSGFEGIEFD
                     KLKRIVMHRAHYNKKNHNDRETHTDITRGRGQFYDFVNEMDRRRGTNFVDTFPEMAEF
                     YEICREANETIKGK*"
                     /db_xref="UniRef100_M4VB09"
                     /db_xref="bex:A11Q_2351"
                     /db_xref="M4VB09_9DELT"
     gene            complement(223737..224732)
                     /locus_tag="Salt_Pond_R2_restored_H2O_MG_scaffold_2_prodig
                     al-single_399"
     CDS             complement(223737..224732)
                     /product="Uncharacterized protein n=1 Tax=Rhodobacter
                     sphaeroides (strain ATCC 17029 / ATH 2.4.9)
                     RepID=A3PPH2_RHOS1"
                     /codon_start=1
                     /transl_table=11
                     /translation="MTITPVNEFDIVFISYDEPNADEHWYDLQEKCPWAVRSHGVWGS
                     DAAHKAAARLCETDRIITVDADNVVDPEFFNLELDMSQVDPDDVISWAAKNEINGLVY
                     GNGGIKCWPRHVIETMRTHEAAPQNDRRAQVDFCWNINYVQMNNVYSHVYNNGSPRQA
                     WRAGFREGVKMTLEGGDTVERNRIKKIHRKNYQRLLVWQSVGLDVTNGLWAVYGSRLG
                     CVMTNLRRDEWDWRNVRDFEWLNKFWDEEVAPKFEANDLTSDIEMCERTGYSWDERLL
                     LAQTLALGEELRHDLGLEIADLDTVGSEFFKEVYINPARVAPMARETQVINEVNK*"
                     /db_xref="UniRef100_A3PPH2"
                     /db_xref="A0A0F9PA76_9ZZZZ"
                     /db_xref="rsh:Rsph17029_3138"
                     /db_xref="A3PPH2_RHOS1"
     gene            complement(224729..225685)
                     /locus_tag="Salt_Pond_R2_restored_H2O_MG_scaffold_2_prodig
                     al-single_400"
     CDS             complement(224729..225685)
                     /product="hypothetical protein"
                     /codon_start=1
                     /transl_table=11
                     /translation="MTITVKRRTRQKSDCYIYYNDWTGEIISVGNSLRNDCPAPYIIS
                     KNENAYRIINGDISDQKFLIGIDDIGSERLIKKTEYLRLKQKENALYLLAKKRKTDWD
                     LRVRLFLKNHKLVFEINKRRIKRLVAQSIKRQIKLNSQVDLEFYLTRKNYPDYLLDTI
                     QIDADELIKKGQMVFEADSGIVFDDISILTQRQFKNYYFEVLDDEFIDDHPLDNANAH
                     IWRFAGGFRKPHIQITQKNDIVTIKSLVDSVKLDQVGIHELNMNFYVVGESPDHYIDH
                     FGVDMSRLRVGQSEKFQVDFDIEEVDLMYLHPSLRINKRKEL*"
     gene            complement(225645..226508)
                     /locus_tag="Salt_Pond_R2_restored_H2O_MG_scaffold_2_prodig
                     al-single_401"
     CDS             complement(225645..226508)
                     /product="hypothetical protein"
                     /codon_start=1
                     /transl_table=11
                     /translation="VSQGYIFFGIDQYRETKNLECAYALSVSLKMSDPDRETCVVVHK
                     FADVPKKYEGMFDYIIELPYGRTEPNHHDFRIDWWQIYYASPFDESIYLDTYSLALDN
                     VSSLWDAISSEEILFGCARDYRGDIARNNWLFQTQDNNKILGFDTRMVYFRKSKTASE
                     FFKIADPIFKNWREVYTDLLTKVRVSDFDMTLLVNMTAKQTSDDIITNELFDFTDASL
                     DIFWDSEENEQPDSWRKIFNIWFADDGTLKINNHRQSGIFYYDEPEFVNKTMITRLND
                     NYRKKKNPAKI*"
     gene            complement(226505..227404)
                     /locus_tag="Salt_Pond_R2_restored_H2O_MG_scaffold_2_prodig
                     al-single_402"
     CDS             complement(226505..227404)
                     /product="hypothetical protein"
                     /codon_start=1
                     /transl_table=11
                     /translation="VTKGIVFFAYNTEQINYINLAVIAARYVRRHMPDLPVCLITSHG
                     DWEWFKKNFKGTDKQLAGAFDEVILSEPGHQKNQRSHYDSPWYQFVSEFRNGNKHRVF
                     DLSPYDQTLLLDIDYIVQNDQLEYVFDSDSSVTLFHRAENLIREQPAPAQQYLNDYGI
                     PMLWSTVIYFNKEHELSKLFFDLWAHIASNYEFYRFLYNFPGKMFRTDFCVSIAAHII
                     NGMREGELIEDFPHPMIYMSQKDDIVKINSADDWIYMVNDREQAWENSLTRISGENVH
                     VMNKRAIERHYDELMKALDGDQT*"
     gene            complement(227401..227748)
                     /locus_tag="Salt_Pond_R2_restored_H2O_MG_scaffold_2_prodig
                     al-single_403"
     CDS             complement(227401..227748)
                     /product="hypothetical protein"
                     /codon_start=1
                     /transl_table=11
                     /translation="MDERLEKALAFSKYRYTIENRRKALQRRFDSMLTVHHKNGMFIA
                     NQETIAFVDALINQGMKDSILIDIKKVPVEVDDLKAFQQELVNAYFMATNEYSSEMKK
                     LAKARDVKKAMDW*"
     gene            complement(227813..229678)
                     /locus_tag="Salt_Pond_R2_restored_H2O_MG_scaffold_2_prodig
                     al-single_404"
     CDS             complement(227813..229678)
                     /product="Type I secretion target repeat protein n=1 Tax
                     =Oceanicola granulosus HTCC2516 RepID=Q2CII0_9RHOB"
                     /codon_start=1
                     /transl_table=11
                     /translation="VNLVSGGLIEIEDYNDIALEVNRLFSDNTLGLKFSTSDIVLEYT
                     VTGSELTAGTKIPFNSAVLDIKFGDLLAVQVKSAGTGWFTLFQGGGYNIDLVPNPKEI
                     SFTRNYDIGTQIRVYWRQAHKFGWGQQASVYPVSVGDPVLADEEVLQAYLEANVNNLI
                     DKVNIMEERTGGPSELTRVAQGALIYASDKTTITSTIEADITTGDNYWQNEVATLQSN
                     VFNFSRDAAWTSRLSAEVRYTWPSYNEFRYFFNSGCDLRTTLIASGDSNSQGFLNWSS
                     VINEMGSLITNYDTMSQTGQDGTSRLIGAYRLTENYQTVFISDSPNNPVSSDPNEYSE
                     HDEYSEFNDLKIYWAARVVDDQPNTGEISLDIRVVLDDTEFPQVFDGTIEIQAGYLSA
                     DEVIDNSAVFTMEDYLPTITKLQDFVVDGFTPTASTEIAEMSSAGLADGDSIGSGLLI
                     DGGDIVVNIDPEELVATGEIAYDATTTIYVDGSESFSDTGTLRVSGTESGNTAKIVIT
                     FEPEPGINVSSSVQNVSFRISDIDGTSPEETVTVEAFDSVGDPTAATLTGGANLTVAG
                     NDVTATSSGTPALAAHSLLVAISGPVARLEITVASDAAAAHEVYLSDIEYTTIPL*"
                     /db_xref="UniRef100_Q2CII0"
                     /db_xref="A0A058ZND6_9RHOB"
                     /db_xref="jan:Jann_3681"
                     /db_xref="Q2CII0_9RHOB"
     gene            complement(229679..230743)
                     /locus_tag="Salt_Pond_R2_restored_H2O_MG_scaffold_2_prodig
                     al-single_405"
     CDS             complement(229679..230743)
                     /product="Putative uncharacterized protein n=1 Tax
                     =Commensalibacter intestini A911 RepID=G6F3I4_9PROT"
                     /codon_start=1
                     /transl_table=11
                     /translation="MAYTVDYTDGTKTAITVVNNGVDTTTNIGLVGRGYTNYGEIVAE
                     SLLHMLEHFASGSAPSKPVEGQIWYDSANNQLMYFDDTVANSGNWKPIASMIVQNDAP
                     TTVGERDGHFWLDNDSGILYIYYNGEWVPINDVSGDTRVVARTRYDTDDVSHRTIEVI
                     VDNQIVSISASDTPVWQPQNTGVNTEYLEDGVTLLNTQFPNIGQGIVLNNGSEYFFYG
                     TATRALYADLAERYHADAVYEYGTVVKIGGEKEITATDKEYCGEVFGVISDNPGYGMN
                     SGAGSSETHPYVALSGRIPVRVIGKVSKGERLVTSNVKGYAMSAGPEAGIAWQYVIGR
                     ALEDKINDDPGIVEVVVGTK*"
                     /db_xref="UniRef100_G6F3I4"
                     /db_xref="A0A0F9N3L4_9ZZZZ"
                     /db_xref="G6F3I4_9PROT"
     gene            complement(230747..231322)
                     /locus_tag="Salt_Pond_R2_restored_H2O_MG_scaffold_2_prodig
                     al-single_406"
     CDS             complement(230747..231322)
                     /product="Uncharacterized protein {ECO:0000313|EMBL
                     :KKM20406.1};  TaxID=412755 species="unclassified
                     sequences; metagenomes; ecological metagenomes.;"
                     source="marine sediment metagenome.;""
                     /codon_start=1
                     /transl_table=11
                     /translation="VDHLKLHVEGHVLIRDPDTGQVILNRRNAIHRENMSFALASAFT
                     NTNDTNGRGGFINRMAFGNGGVVVDGSGDITYNTVNVTNVSDELYNQTYSKGVDFSAL
                     NNVETNTTVAHTGGTTFSDVVITCTLDYAEPVGQDPYDDSATQEGDFIFDEIGLLSQQ
                     GRLLTHLIFHPVQKSANRKIQVVYTVRISVG*"
                     /db_xref="A0A0F9HY94_9ZZZZ"
     gene            complement(231370..232665)
                     /locus_tag="Salt_Pond_R2_restored_H2O_MG_scaffold_2_prodig
                     al-single_407"
     CDS             complement(231370..232665)
                     /product="Uncharacterized protein n=1 Tax=Rhodobacter
                     sphaeroides (strain KD131 / KCTC 12085)
                     RepID=B9KV80_RHOSK"
                     /codon_start=1
                     /transl_table=11
                     /translation="MTQVDRTTFKGNTTTLFADNATGNIGAGDLRTQMNDIADSTVFK
                     STGYTAAPTVNDDDADTAGNGVFGVGDVWIDESNDKAYICVDNGTGAAVWVELNAPVT
                     ISATPAPNEIAFWTGTEAIRGSSDLIWIPSTQELDITGDVTVSGTVNGRDLIADGTKL
                     DGIAASAIDALNVIDININTGNTVYDVTTLSVLSGSGLLVIDRPGNEVRLELDNNRIT
                     VDTSDRALTDSDNNSYITNIGSSSTVRWTLPQTSGLTSAPRLVAIFFKTTDQKMELVG
                     ANNVRINGVLETGSEETLREICDKPYLSFTYVIFSGADDVYYVVESESSLHEFNEQVS
                     VNYTLFLNDRGRIITRDNVAANTVTIPAESSVDFPVGSEIRIIQTGSGTTSITGDTGV
                     TVNGVSAGSGDISGQWEEVRLYKAGPDEWYAVGNIGVVS*"
                     /db_xref="UniRef100_B9KV80"
                     /db_xref="A0A0F9J3L4_9ZZZZ"
                     /db_xref="rsk:RSKD131_4098"
                     /db_xref="B9KV80_RHOSK"
     gene            complement(232846..235419)
                     /locus_tag="Salt_Pond_R2_restored_H2O_MG_scaffold_2_prodig
                     al-single_408"
     CDS             complement(232846..235419)
                     /product="Protein-tyrosine-phosphatase {ECO:0000256|SAAS
                     :SAAS00140653}; EC=3.1.3.48
                     {ECO:0000256|SAAS:SAAS00140653};;  TaxID=946362
                     species="Eukaryota; Choanoflagellida; Salpingoecidae;
                     Salpingoeca.;" source="Salpingoeca rosetta (strain ATCC
                     50818 / BSB-021).;""
                     /codon_start=1
                     /transl_table=11
                     /translation="MSLKITSSIAGPASNPTDVPDAFTSGQWSVADAQSGGDAVVTVT
                     ELPTINAAWIDVLQYDLDGAGSWTPIPGSSGSNATGDFTLSGVFTDGVATDIRIRVVN
                     SDGPSLASDTKSVTTTAGGAYVSPTLTNATSSANGARSFNASVTTNKSGTLYVYVSQN
                     ASETEGTITSSGDAQTVSEAGSVPFSGIGILSPSTTYYVHLAFTDGTNTVTASTSSFT
                     TTAEGTDTGTVTATIARDTAPVCAPYGLMLDVAVSGGTVAQSAANAWDPAFSHYTVIT
                     DWDDPGAPSDKVVNVPTQWNNLNTSYGFQPSHVYTTPGSYTATVRVYEPDGTLVGEDT
                     VAITVANPNTTFSGNRTILIDPDGTGDNATYPSSQVFTNFPAAFNAARALNSTCRMLF
                     KRGTTTQLTSAVIPKADVDNFYLGAWGSGNRPVIQLPQSNSITAGSSSNAPGSLFKWE
                     DSGGYTIVFDQIDFQGPWNATTETGGQYNLIRSTKRNASRRVIFNDCLVSGFSTAIRD
                     IPYGSLTTGYWVNNCDITNWGDYGLIFFGAGEEILVSITGTAIHQKRDALMGGGGKDF
                     DINQHGPIRIQAGGRTNIEVVDLFSRNGWTVNTAQPTSQPCTRFFFSTQASPSFYPRC
                     NVSRYAAEGGYACVQIKHQNNGGSGGAINMLMDKVLVVATPCTWHPFEVQWTGWTVRN
                     CMVVVPDVPVRNETWRGLFFAFDLGVSRADNPVEIHNTTIINLKSTSSLDGRPAAIDT
                     TINGTKLATDYTFENNAIYQVGGSPSEAIDVDLSTALPTVGGVWTSRWDGERWKAGSG
                     YAAKLTMDTTNVPSGGYVTTAIPNSGSPLVNDGATGLVAHDDLYGTIRSTADRGAAER
                     S*"
                     /db_xref="F2UJ71_SALR5"
                     /db_xref="UniRef100_F2UJ71"
                     /db_xref="adn:Alide_3538"
                     /db_xref="3.1.3.48"
     gene            complement(235416..237566)
                     /locus_tag="Salt_Pond_R2_restored_H2O_MG_scaffold_2_prodig
                     al-single_409"
     CDS             complement(235416..237566)
                     /product="Tax=GWF2_Bacteroidetes_35_48_curated"
                     /codon_start=1
                     /transl_table=11
                     /translation="MFLPSVISSSRRRSSNLYSVSIGSGPFTTGTELTATVNGLEGGE
                     TVTYQWTDDGVNISGATASTYTAAIGTDSVADASQIRCVAIVDGGDPITSAAREIRYA
                     AGSVTESALADWTIDDAALNIDFTSDFTTTNLTGSYVITGLPDGVVDDGDGTISGTVD
                     GSTETPGTQSVTVTFTDHYGRTIVGSYAPDTVYRTAATGGADLDLSFEEDSAITATDL
                     LQNWTLNGNTPASFTITPSLPEDLEANISGSEILLSGTALTPVADDTYTLEVTFDYGR
                     TESDTFTLEITEVAAASNPDVVSAGYTAPSAGAAAAISIGGSYTGADTLTVYGVTGTE
                     PITVTEAQLIAGSGGTNTSEFFSVSSFDFADGSFDLTGLSDETADAVVFVVVEDTNGG
                     SSGLITSVTGITGLDFTAPTFSSAEVGDVDADTVRVTMDSALYGSTVAGDWSLTGNTI
                     SAVSFTDGNSYVDLTLGTTAGTGDDYTGDLSFSGSNLTDVAENALASFSGEDVTNNVP
                     SATMPAFEASYTPTQASNVYTQSSLALGAGEFVVGIAYQSGGSGQTVTSMVIDGQTVS
                     AEVAANDLNASGVALYRVTTTNASWDIVLTMSGALANGVQFYVWGAGSNTAVVATNSS
                     SGIDDLDPPINQNINTETGGKVIGVVSVLSNATYDNLTGVALVEPATDVDNFDNVAAF
                     EADVVTGETPRTVSIGGTGGIRHAIAVLSLGAAP*"
                     /db_xref="86519800"
     gene            complement(237572..237817)
                     /locus_tag="Salt_Pond_R2_restored_H2O_MG_scaffold_2_prodig
                     al-single_410"
     CDS             complement(237572..237817)
                     /product="hypothetical protein"
                     /codon_start=1
                     /transl_table=11
                     /translation="MSRTDIETADVDNTTKVLITELRSEIDALKNEIQNLKDLIPILN
                     VDYPALEAQQAQINYVLSGNNYEERWNRITDAVNNLK*"
     gene            complement(237857..239326)
                     /locus_tag="Salt_Pond_R2_restored_H2O_MG_scaffold_2_prodig
                     al-single_411"
     CDS             complement(237857..239326)
                     /product="Putative uncharacterized protein n=1 Tax
                     =uncultured phage MedDCM-OCT-S05-C139 RepID=D6PHU8_9VIRU"
                     /codon_start=1
                     /transl_table=11
                     /translation="MPIVSRTQFQTNTDTLYPDNTTGEISPADLRAQMDNIADSAVFR
                     GIGFAAAPTANDDSSGNNGNGEFNIGDIWVDETNDNAYVCLDDTDLAAVWALIGGGLV
                     ITSQIGNATAGQLATWGSATEIRGDDELTWNGNTRLAIATDAPVFELRDNDAAADNQR
                     WLTWVDSSNLKVQAFTDAGVGGDDYIQLTRTGNVVDSLDFLTGGSVGTSLSANGLDFT
                     GAASTIQTTDSETLSFGTNGVDRLTFGANTYVSQFSGLAANLVGVQVGDSSLTTGNAE
                     LHLGVGRTGDGVSRIELVGDTTYSTYGLRLQRAAGENAVSVLNHRGTGNLLLQTVDAG
                     SLVLGTANTPAVTIDGATQVVTIAETLDVSNNITVGGTVDGRDLATDGTKLDTLNKYL
                     PIESDASAAYVPSATDAGKWKRMTSGSAITVTINDAVFSAEDEIVFEQAGAGVITFSA
                     GVGFDIRSRDGALATAGQYAVASLKFISSSEAVLIGDIV*"
                     /db_xref="UniRef100_D6PHU8"
                     /db_xref="D6PHU8_9VIRU"
     gene            complement(239350..239802)
                     /locus_tag="Salt_Pond_R2_restored_H2O_MG_scaffold_2_prodig
                     al-single_412"
     CDS             complement(239350..239802)
                     /product="hypothetical protein"
                     /codon_start=1
                     /transl_table=11
                     /translation="MTAFLVSTASVTSKIRYKKAPGSSYLITELLVPKAPGCQDIYEP
                     AIGKQCPFGAAFYITETPESPYLIGTGATREDTLIDTEILTITDSNGDVIARASFQGM
                     LIEGIRIDWIQPPPENYYMRIVFITGADAEFNTETALDDYRGLVFQES*"
     gene            complement(239802..242240)
                     /locus_tag="Salt_Pond_R2_restored_H2O_MG_scaffold_2_prodig
                     al-single_413"
     CDS             complement(239802..242240)
                     /product="hypothetical protein"
                     /codon_start=1
                     /transl_table=11
                     /translation="MGNLSDFTNDLTGAEIASSLNEEIRTTSWQTNGVKARYWRWTFN
                     ENNNWTGGVTIAEIEAYVVSASGTSILTGGTASAERSSYGGSTAGAFDGNNSTYWGSD
                     LNLQTAGNETWVQYDLGVGNDAWVTEYAMRARGSLDGDQMASGWFMSYSHDGVNWIRV
                     HDVAGETVFGNGQRRTYTNSTESTTPVDDRTYGWDPDNLRTPDYYIFDNMGVGRESGS
                     PNSEHFAVSKTVLPSTGIHYYEILLSAGPVTDMNVGLIDPDSLGDADSIAGGSALFDN
                     GIAWRADGDVFLNGSDTTTDWNTMAVDDVLRFAWDADNDRLYWGQSGSATKDIIIPGT
                     VNTDYIEFTGLSGPPHIAINLRNDNQRAELRTKTSEISGAIPAPAQILEAAEGTPTNN
                     EIVAAINSEIGNDDWQLGGTAEKIRSALTELNLDIDDTYLPTEYTIDESNPRIVTNTG
                     GSTYANLFAVATDPIPSTGKWYWEINTIASLNNARFGITGSGQRSDATDNTSGTEFAE
                     THGIGVSESNQLIVDGTVNIGDGAGAFSAAGGDIICFAYDADSGELWGDVNAAPNTAG
                     SALATKTNWPGDIHIAMNLREDGCSAEILANASELNYTVPAGFTALGEAKPIVESLAD
                     IGDVDNSISPTDGQALTWDNSAGLWVATTVGGGGTVDVVSNVATNTILGRTTAGSGDS
                     EELTPAQARDLLNVDETGIVPITTLGVLDTVDLALTDAGRIFEVDEASSSYTIIRVPD
                     DATLNLPIGFTFTVVKLTDSTVSYNPEVAALNASVSINGSAGGSANVFGAAYSAITVY
                     KSAANSWIAFGSIA*"
     gene            complement(242242..244572)
                     /locus_tag="Salt_Pond_R2_restored_H2O_MG_scaffold_2_prodig
                     al-single_414"
     CDS             complement(242242..244572)
                     /product="UPI0003CE9BBC related cluster n=1 Tax=unknown
                     RepID=UPI0003CE9BBC"
                     /codon_start=1
                     /transl_table=11
                     /translation="MSREIIDIGSVANDGNGDPLRECWIKVNSMTSEIYTTLGDGTTL
                     SGANLVSAIDTEIGNSTWQSGGSIPVEDDGTEIVATPTALNFTGAGVTVTDASGVATI
                     DIPSGGTVDVVSNVATDTILGRTTAGSGDSEELTAADVRTLLNVADGADVSPVTSVAG
                     ETGVISAGDLRTALNVEDGSTADQTGAEIVSALDTELGGSTWQSGGGIVPVEDDGSQI
                     VAAPTALNFTGAGVTVTDVSGVATIDITGGGTVDVVSNVATDTILGRTTAGSGDSEEL
                     TAAQVRTLLNVSDGADVSPVTSVAGETGVISAGDLRTALNVEDGATADQTGAEIVSAL
                     DTELGSSTWQSGGSAIPVEDDGSQIVAAPTALNFTGAGVTVTDVSGVATIAISGGGTV
                     DVVSNVATDTILGRTTAGSGDSEELTAADVRTLLNVEDGATADQTGAEIKSAYEAEAD
                     TNALTDVRRDKIDNITVTSSVDLDQLSTDVSALANGMVFQGSWDASSGSFPGSGSAQT
                     GAFYVVSVAGTVDSVAFDVDDKLIATTDNASTTTFAANWTRTDATDAVQSVAGEVGTI
                     SAADLRTALNVEDGADVSPVTSVAGETGVISAGDLRTALNVEDGSTADQTGAEIVSAL
                     DTELGGSTWQSGGSVPVEDDGTEIVAAPTAINFTGNGVTVTDNTGVATVDIPGGGLPA
                     WSVQTANVTVSAGDRVLANTSGGAFTATLPSSPTTGDEVWFADIGSNWATNNLTVDGD
                     GANVDGAATFTADTNEGSFITIFDGTNWIVRFVGVV*"
                     /db_xref="UniRef100_UPI0003CE9BBC"
                     /db_xref="X6AII0_9RHIZ"
                     /db_xref="apb:SAR116_0370"
                     /db_xref="UPI0003CE9BBC"
     gene            complement(244631..244774)
                     /locus_tag="Salt_Pond_R2_restored_H2O_MG_scaffold_2_prodig
                     al-single_415"
     CDS             complement(244631..244774)
                     /product="hypothetical protein"
                     /codon_start=1
                     /transl_table=11
                     /translation="MISGEYLHRKGILEQSSSIGAVGAGGVTYTIGAGDPTNTMANIT
                     DSN*"
     gene            complement(244774..246933)
                     /locus_tag="Salt_Pond_R2_restored_H2O_MG_scaffold_2_prodig
                     al-single_416"
     CDS             complement(244774..246933)
                     /product="Putative membrane-anchored cell surface protein
                     n=1 Tax=Nitrobacter sp. Nb-311A RepID=A3WZU6_9BRAD"
                     /codon_start=1
                     /transl_table=11
                     /translation="MSRTATINTINELNELLNLVDQDATVLARISNDSELATGSGPGP
                     GLVTTRLGATVKNVRKIIADIEAGVVEGVRPIMQIDGTVINSNPGVINFINGGITVTD
                     TGLGGVTIEVTDIDISSQVTGDLPVTNLDSGTNADNTTFWRGDGSWALIDLTHSTGTL
                     DVARFDDGTNANSSTFWRGDGTWSVPAGSGDVSKVGTPVDDQIGVWTGDGTIEGQAGL
                     TWDGSALNIDGNVIVTGSIAGNFDSTDIVSAIDSELGNSTWQSGSGSVPVEDDGTEIV
                     ATPTALNFTGAGVTVTDVSGVATIAISGGGGGNDVPVEDDGTEIVAAPSALNFAGTGV
                     TVTDVGGVATITIPAGGITGDTIITEINNTIGSDWQGGNSLIAGSTIYDWNFQEVAYI
                     PAEYEIDGPTFSNTATTSFREFAFSRTPLPEGQWYFEVVQFGQVIDGVGIGAVPQNNR
                     IEAADDTAGTGFDEYGWSWWRTGRRSITGTDTNSALPTYSTSDRLRIAYDTSTGDVWV
                     GVNGTAPDPSGPADISSGLTSTGAPGTAPMIAVNNVPQGSGATLYINSGSCAYDPPVG
                     FEYLVLGNPASVFPLEDLTDVDASDETEGHVLRRQSDGTFAMESLNPAIVAVSSSRSL
                     ALTDAGDIVEVDTSGGAVTITIPTNASVEFPVGTVINLTLLNTDNTATITADTGVTLN
                     GVSTGSGDFTAEAYAGVSLYKRGTDAWVVQGAIGSVS*"
                     /db_xref="UniRef100_A3WZU6"
                     /db_xref="87724760"
                     /db_xref="A3WZU6_9BRAD"
     gene            complement(246958..258438)
                     /locus_tag="Salt_Pond_R2_restored_H2O_MG_scaffold_2_prodig
                     al-single_417"
     CDS             complement(246958..258438)
                     /product="Uncharacterized protein n=1 Tax=Escherichia
                     phage PBECO 4 RepID=L7TM41_9VIRU"
                     /codon_start=1
                     /transl_table=11
                     /translation="MANRYRADPKPVKNNTQTAEVSLTQDFQDYSEFLPNINRTESIQ
                     RFFGSTVNQLLSSGSTQSIDTFWGRLAGRNYNPENILFEPEDDATRLNYQFQPGIVRK
                     EQGDTAETVSYINWLDRLESLGADLANHDRRFSEPGYTLDVPVNADMMINYYNYYWLE
                     GNIPLVVIEPTVSDPIDIDDIVQLTQYTTPELGNYRTVEFVNGLRVQFIGPYASSTSG
                     DYNTDAIYYVENVGGAGGIELVEIVDENGNDVFPIVTPYYIETPEGWDTVDWDTTPWD
                     GPGTFEEYQTETTFTRDDLTLNKSYIVMERWARDKNPWARSNRWFSADAIRIAAEYNE
                     LDPRAYLNRVTRAERPILEYHANMELYNTCKNFVEVIDYIITLDQVSELLSGTANYLV
                     DPLHALQDGDTVLVVEGNLGSSDTGPYSAAFSRAFNLGSDSSIFNASFEVGGVGTNIT
                     LTPFSTYNADEYVIIDKGDSRGDIWCFNGSTWSIAQTKSDRGQHPLFKLYDDEKADLE
                     TYTDTDFEGEKIFGYEFNSAGAFDRVLGFSPAFTNQGSFSNYRFEWTLNNNRYNQKIT
                     VEGKEEIPGYYFWRDWVRDDYYNGWSNIRGAQRVPIIQTTVADGETPVEFELGTTGYG
                     YPTEYTVSLVDGTYRWYSHSYMDLVSIGYENPEFIWKYDTEYTINDLISESANKLEFV
                     DPYGNTDANINVTVVSDVLTTVSIDSAYEYNVVRYRDQADPTNQGEIHLSDENQNRIL
                     VQRNGQILDEGNDYDVVGSTVTVTADLENNDVIELMYVADSDLENVVYDIAPVHFYNS
                     ENRPFTGAGYDDFINHFRRQLHALPGFSGDVQGVNNYHRTLRQHTHDGLIRQQIYRTS
                     HIQYLLDQESINPIRALKTNARDYSEFKRFFRNKVKQLWENEKWDSIRELVDRAMNDI
                     NLGKGEDFKYAHSDMAYSKQFNSLIYSVTTAGEDTFALPKVISKYGDTQNHVQVWLSE
                     YDAGTNAYQERPLQKGVDYTIDGLNIVLDSPAAVKPADVVASGVPVVYNNEQVVTSSV
                     IEGSALVTIRWYDYNHLSHVPYSAVKLGFFKPTQVEVVDGELIGHDGSRYTLATSNIT
                     DMNGPDFDVVAAALWDFELRVFNNLVDKHFVGSKLPADMRDFYPNPVSEFAYDVSDMT
                     VRLDDWYNRYALREGIQEIDVIDFNGLDEFTWNYSSIIPGVGSWRSLYVYTFGTDRPH
                     THPWEMLGHGVKPTWWDATYSWSAGPLRTALLNALKYGITGNATTPDHVDIRYARSSY
                     DWDNETLVSDDGNATLNPPVTAGVVALPANVDAARDFVFGDWSETENVWRKSSEYLFA
                     LAEVYLQLKPYRVFETFWSLNRWNVNTGVTQEQWVNPDTCMRKDNNEIHNQLITNGVI
                     GNIRVILPGTGYTSLDIDFEQDVSCQENASATAYFNGGAVTAVAVDNPGRGFLKEPEV
                     TLTANVGANDDVELEYVVDRQYVVTHLGFNTLSAEEYRVDERYTNDLATRLDNLAYEY
                     CIHVGGFTDKRILSLELAGEHQDGGQIRIPESSYDIVIDRNAPNTIVFYSGVRIQKIE
                     GRGYMVDGYNLDSRFFNYLRPSTGGNQTSVQIGDVEVIKHLNWRNEVSRVPYRTVFRK
                     RQELYQFLLGLGKYYESIGFDAFTEWEIDARAAIVWSLSDETEDLFVNGMSDNLIYNQ
                     GNRGVVQTIDVNYDGVLNVLDETYQAIRRNELFVLRNEETTEIAPKSSDRRIYGLGVR
                     VVEFEHIITLDNITTFNDPIYQPELGIGQNRIRLFGERTRNWNGRVEAPGYIVRNTGL
                     VTNFETSVRELERDWISAESKALERLTRQTIGYNVGYSKPTYMTNTFISDVSAYRFEK
                     GERKYQGTPEAIAAMARNKNIFGSEFAQEYYEEWMVRLGDYGDISEREPLQFQVDRNK
                     IKGDPQHFRFNDNFVSDREDDLIIDISDGGAEAINGDYSSPFDTLPVLRLDENKITNL
                     DQYQTFTRDAGLPLTTEVDNFVLSIDNIGEIYDPTADYASIPNWSKLAAYVQGDVVRY
                     LGYVWELNIGSTGLNRVSSDLSFRGTQVFPTVPNGDTFIANDEVVTFVKRNEVITNNL
                     INVDGAQPLPEVPSGSTLVLDGTNIDFIKTASEVQYLDINITGNISNPSIQNSASRQF
                     SVFYADNSNDPLTEVVVNFNQLLPTNTMTQIWTDALNEAGASLVTSKVSARISALQDL
                     QTDYVAANGVSAWESFIDQYYLVSPTPNLVLNPEFLGSEVSANIGASWEDAARDLIQL
                     DLDLIEDIGGTHVETVATMVSGSLNNTVQFETARDAANNLLDLFVTPIDANRNLNNFI
                     QYVESNGGVTIADNATIIVDEPNRYVVDTLATIKNKIDSALAAASAPSDISTSTVGNV
                     LTVNRTNNVQGSRLGVSIDADLGFTAADTDVVSQGTNVVGGVDLDLSGIVTQINNAGV
                     IGVSAVARNNVLRITSSNPTLTIGSGSANGPLGISAGVYQASQTIENRETDLNINDVV
                     QQINEAEITDLTATQVEGVLVINFTGDRLEIGEGTANNDLGITPNVFDSRNETVSNVF
                     DPADWNVVEDPLDLNVWVIDNLGSEPGASGLSSNRYNVYQALDFDLGILQICPGNENG
                     DDALIKLDRLNGQGFEVHNLEVGEFVFIINSTCVPSVDGIHRVTRVDDQQNFYIDRYI
                     EEEGFAGKVFPLRSMRFANTAEALTAMENPKYFRAAGDDIAVINDGLSLESTLADPEP
                     FPRLTGGVRNGDYVYVDDYQEVVDNVADEGLGFGAVYQVFVNNNKVTLNFVRAENGKT
                     DNSQIHNGVLHDNASGDTIVNFEVYDPLKGIIPGIADREIDIKSEFDAAYYNNTTDPD
                     GEVNFANSWGQEQVGTVWWDLTTAIYLNYDQSTPEYRQKHWGQLFPGALIDVYEWTKS
                     PVTPDQYSDVVSQDTTVDGQLLTGVPYAQTDQFGEPQYYWSEENEINPITGQVETYFY
                     FWVRGKTTLPNVNRQFSVLQLEEIILDPARQQIDWLAATSENTLLVSSLDTTTGYKDL
                     VMTVNYDANPSDYHQEYLLLAENDPSTIINEWLHISLRDSLAGYTQATGVYPWSDWEP
                     IDTYLPGQIVRSGNGVFFRCHTESTGNNPDSDVDNDFWTQLEDVQLNPEGEIESLDYV
                     EVEEPQNIPDLKLHPFVRQGLQVRPHQTWFEDINGGRRAVIEKINSQLIEINLLSSDI
                     PWRTSFDREVSLGNGLVYDLRDYWDFADWSVDDYEYNRSVGNFFVEERSELAELSPTE
                     GNIAHVEVNTDYDGRNRREVYRYTADEWQLVFKEKATIQFNDLLWDNELLQGGWDIAD
                     WDTTEWDRASSGLMVEIFDEFYNNIWIEERRPLYTDLWFAAVKYVLREQGEPDWIFKT
                     SYFKVTVEDELEKIYNKFFTENVEDLIEYIETVKPFRSKLRDAIVRKIADDAADVDID
                     DAIEIRVQTNPLLNANYNFTGGFDIGYAGGEEAQALGQEIVDPFTRAFRLNVGKNGNN
                     YSSKIINDRKVLLGLDIGPFDTVIPVLTIGDGDLPDPAVTGQTEAAWINGERFTYTGL
                     GQLNTDGIGSGFSSGFDQGFSGVTLLTGVTRGTQGTFARGHSFADIIEGVGNDAELIE
                     NTTLSDWGNDLYPAWQPLGSGLLDTTNQTPNGLHMRGTDKWLEIINITQSNPAVVTVT
                     DTSMLEDVMVVGIQNVDGMTQINDRAYTITVIDSTRFSLDGVDSTGFSEFTSTGCDPI
                     TADDTSITTDSTEVETDDTCVSTCDTVTADDDTITADSDTPTADTGCETNGIVDYGAC
                     FGTIEPWGNILWAQIIALGETADAIFQWQDELEELIEEYWAQNYPWPSGDSDEYTADS
                     VWITADGDNALY*"
                     /db_xref="UniRef100_L7TM41"
                     /db_xref="A0A0F9RNS7_9ZZZZ"
                     /db_xref="lch:Lcho_2257"
                     /db_xref="L7TM41_9VIRU"
     gene            complement(258431..261880)
                     /locus_tag="Salt_Pond_R2_restored_H2O_MG_scaffold_2_prodig
                     al-single_418"
     CDS             complement(258431..261880)
                     /product="Baseplate wedge n=1 Tax=Cronobacter phage
                     vB_CsaM_GAP32 RepID=K4F628_9CAUD"
                     /codon_start=1
                     /transl_table=11
                     /translation="MAQSLRQRNLFAAEDYRLVYDSFKQANFQAYDYDTIRGALTDYI
                     RQQYPENFNDWIQSSEFVALIETLAFLAHSLAFRIDQAGRENFLSTAERRASVLRIAD
                     FIGYTPTRHRPARGEIKVISVKTTQDVFSIDGTNLKNNTIDFETSYQNYLLIMNELFN
                     VNNKFGRPTDSTRIGNVKHDIYSTNITEERDVVFSFNGQVNGARQQFEVHGLEIDDAS
                     NSLRESEPNPFGKFDIVYKNDGQGLSSNNTGFFVGFKQGNLQFNDVNADRAVSNLILD
                     LNAQNVNNDDVWVQEIDQNGEPLDTWQRVDSSFGANMIFNSVRQDVRKLYTVKTVDND
                     NVNIQFGDGVFSEIPRGTLRVWYRTGVNQTYTLAPEDLSLVSFSFRYLASDGNTYNAT
                     FNCELQEPVNNAAAQESVTSIKNNAGRVFAAQDRMVTADDYSAYPLTVSENVQKIKAI
                     NRTYTGHSRYIKPRDPTATYQNADMIADDGYIYRQGITYRSKLDLPSDQTPEQIYNRF
                     LDDLPSNPEIINLFYDKYDVTRIPFQDETGEENFEWQQITTGYRGSSGYFTRGDGAIE
                     KVGTATLSDLNIVREGSIVEFVETPYIQGALGFLGEELRITNPGTGYTSAPDVEIRGT
                     GTGATAVANIQNGQVVQVVLTNPGQGYLNPVTVAFVGGGGEGAEVAVNAVSPAKTWAR
                     VVDVVSDGQGVLDDNGIPTGLTSRGKGAIVLNKSIPNTARVSRVFPAFRTTFDVELQQ
                     DIITEIQNLSSFGLRYDANLNRWFLIRPGDLGPASQNQPDNFSLQFAGDRTNNNLDNS
                     WLIRADYSADSWTFTSRRTRIVFGSDEKIRFHNQNGRRRFNVETNKPDRDRIIVSKIN
                     TQPNGNFYPLGVDMPFFVHRYYTESDGYTDDRKVIVTLADIDNDNYPDNPLAFKELVG
                     TDNIEIGPVIEDGFEYTVRVDQGDEANGRGNLSFIWRRISTSEYRIDPSLSNIIDIYV
                     LNQNYDTKYRQWLADDRIEANRPEAPTEIELEKQFTRLDSKKMVSDSIVYRAAEYKTL
                     FGELADIELQGKFKIVKVSGTTLTNNEIKSRVLTAIREFFNIENWDFGETFYFTELSA
                     YIHQELPGVISSIVLVPTATESDFGDLFQITPESNELFIPDVTLQDIDIVETLNSIGR
                     RNG*"
                     /db_xref="UniRef100_K4F628"
                     /db_xref="A0A0F9UA99_9ZZZZ"
                     /db_xref="psem:TO66_04025"
                     /db_xref="K4F628_9CAUD"
     gene            complement(261884..262249)
                     /locus_tag="Salt_Pond_R2_restored_H2O_MG_scaffold_2_prodig
                     al-single_419"
     CDS             complement(261884..262249)
                     /product="Uncharacterized protein n=1 Tax=Escherichia
                     phage PBECO 4 RepID=L7TL95_9VIRU"
                     /codon_start=1
                     /transl_table=11
                     /translation="MAKFIGFSSIGRRTGTQVLEDKELAKVDLLNNFYTRRGERLGEP
                     EFGSILPLLVFEPFDQRVIDLADEDVRRIVNLDPRWKLIDYRLTTAEQAILIAVQLEY
                     LPDTSEEELFLKYTQTEEI*"
                     /db_xref="UniRef100_L7TL95"
                     /db_xref="A0A0F9JK68_9ZZZZ"
                     /db_xref="L7TL95_9VIRU"
     gene            complement(262282..263001)
                     /locus_tag="Salt_Pond_R2_restored_H2O_MG_scaffold_2_prodig
                     al-single_420"
     CDS             complement(262282..263001)
                     /product="hypothetical protein"
                     /codon_start=1
                     /transl_table=11
                     /translation="MALLKLVPPQFRTQWEVFTVSNDFYTKFLLPVNVITITQEMVDV
                     IIGFKTFSPVRYETEDGEFEIGYGIGDPDDEQGYTEEQAYAEWLGYVRNQQRIVKAQI
                     PIDKIPNSVFDALMSLYLDTGTWRTLQAAEGTYDVADAVRNGNWLLVADILMRGNVNP
                     LLRKREAAALRLGSYSVRKTRRQQRIQGIQTLRTRYISGLRTEFERRQAEFAYYRQLN
                     GTFLPGMSQLRQRRVVRFART*"
     gene            complement(263001..264962)
                     /locus_tag="Salt_Pond_R2_restored_H2O_MG_scaffold_2_prodig
                     al-single_421"
     CDS             complement(263001..264962)
                     /product="Putative uncharacterized protein n=1 Tax
                     =Paenibacillus sp. Aloe-11 RepID=H6CE21_9BACL"
                     /codon_start=1
                     /transl_table=11
                     /translation="MSLRVDTGTRDVNSPEDNLNIAVGFNPAVGEGGVRGTEVIIPDD
                     ASSEVRAAATKFNQGVVAFMASKGISGYPSLGVKTLTESGGRGVENTIHPEPFFNDDE
                     EATRVIRNNLSSFAAIYLETFGNLDALLIPSHGVEDRGSTSSIFVNETTYGLLIVNLI
                     IDALEPPAQPPVTPPPGNSNQPGRSPWRGGNTNRRPSGGGGGGGLGGLFGGLSSLFGG
                     GGTSGGLGGLFGGGGGFGGLGGGGGSQSRPSGGGAGGPVQDSNSYYYGAPSDIRTIDE
                     QTGERAERQALASGGDYLTILPGVDMRVDQRLVDITNEAARQVGIPLTIIDGFRETAG
                     RGARGSQHLQGKAFDISGQGLTNTERIDLSEAASTLGIRGMGFYSSGSLHWDIRDGPR
                     TVWGDNWKRDSVPEWAEAFASQHEAGAFFDSGALESSLGGDELGSAVGDVSDADPELG
                     ALSSQYESRGDPTIVGEDRTGGPSYGEYQIATRTGTFGNYMDFLRTENPALYNELQAA
                     GGESAARARTPQFEAAWQRTMSNPSNAATQHAFIASTHYEPAARRIAANTGFNVSSRP
                     RVVQDVVWSTAVQHGAGGAATIVGRVLARTGPNPSNEAFIRGVYAERAAGNGTKYFGS
                     STSSVRSAVVNRFGNERNDALARLRAGGN*"
                     /db_xref="UniRef100_H6CE21"
                     /db_xref="H6CE21_9BACL"
                     /db_xref="dba:Dbac_1772"
     gene            complement(264972..266747)
                     /locus_tag="Salt_Pond_R2_restored_H2O_MG_scaffold_2_prodig
                     al-single_422"
     CDS             complement(264972..266747)
                     /product="Prophage MuMc02, tail tape measure protein,
                     TP901 family n=1 Tax=Fulvimarina pelagi HTCC2506
                     RepID=Q0FZ15_9RHIZ"
                     /codon_start=1
                     /transl_table=11
                     /translation="MDKKRYKTSDSFSRSPRTQYNQNEMSKGLKIPAGIYRGIVVDVE
                     DPSLEGRIKVQIMKFYGTFPIGESSDPQTLDPEKYLGSMWCRTMLPMGSGTSSNPGAE
                     TSYGFSGIPPDINNEVVVAFGGDTHNGICLGVILDPGRNEGLAGAGARGPTADGDVTA
                     RYEQPSSGQPNDLPNEHPQAEAYRRQGLENDIIRGPSNSSPRRDASPRVAGVTTPAGH
                     ALTLDDGNGEDGSELGIRLRSAGGAQILMDDTNGMTYINNRDGSVWMEMNRNGDVDIF
                     AAGSINMHTPGSFNLHAGADFNLHAIGNINMRGTNIGMESLGGFDALSVGNMNLTSES
                     NGNLNMSGNLRVTAGRIDLNGPEAETAEVATPGALAGNSGVTESIAERVPEGEPWAGH
                     LDVAQQIPDGGGTGGGGGGGGAGGGGGGGGGRSREPATGERPPSTSPAPRPELSPPTS
                     DAGGSPGSGRAEVTYNNQGATRNQPIQPLLMDRLQTSISDVYGPGYRAEIYSGGQPPI
                     GTSNRRTGTIRHDNGYAADIYIYDPSGNRLRSRSQLAPLRDHWRSNNYGSFGMVMRGG
                     GVHADLWGGNGGPSLRGGMGYEWSY*"
                     /db_xref="UniRef100_Q0FZ15"
                     /db_xref="Q0FZ15_9RHIZ"
                     /db_xref="fal:FRAAL6462"
     gene            complement(266747..268798)
                     /locus_tag="Salt_Pond_R2_restored_H2O_MG_scaffold_2_prodig
                     al-single_423"
     CDS             complement(266747..268798)
                     /product="hypothetical protein"
                     /codon_start=1
                     /transl_table=11
                     /translation="MSYSPNPLNEYDTYTYNIALYMVHPNNLSQLDGAISSGIPIANN
                     VVDARYNLTSVEQVFTVGHGQVREAFGSLFQMTVNEPNGVTLLSKIQQAASQLGIQNH
                     TNAGYIIAIEFNGRMPDGSARKHPQVFYFPVMFTRFEFNVTEMGTVYNIEAVESSTLG
                     YNYITAVIRDQIVVEARTVGEFIDEFQRKLQESLLNAWVANPNMGALQDQYSFEFGNG
                     AESWRDWGFEILEDPFDADGANFIGLPGANPKLQVSINNGSNFTAIIGQVLQLTKEYK
                     KIIAHDGGTFRNQTYEATQKQLDSFPVFHKVLANVEFGQFDPLRNEYQKIVKYVIQPY
                     MVPDELIDNLAYQSSITNPGVQSRRVQNLFGLGLLRKRYDYLFTGQNTEVLEFDMQFN
                     NAYYYATPYGDGYFGEPNTQNPEFATDVPEQIARLEALSQARQQYASAAQNFNAVQGQ
                     DVGGGIFNQLRGVLGQAGIDFNNALGDYQSFLSDQFEFSPGKVNHPVRFVHDVVDDGD
                     ILTSDNDRRSGVLKFGAVKMNLESAADLLDIEIGIRGDPYWFGAPNSLYNSGGGGGGE
                     LANYELGSNSFFLNVHFPTADEDAAGQRVPSPDYQLTALYTVTSVINKFQNGQFTQYL
                     TAHLDNATNTNTAIDTLKGGSGPGGGVTGAGFGNSGRNLAQEQEDASRALGIFSQGGP
                     F*"
     gene            complement(268798..269091)
                     /locus_tag="Salt_Pond_R2_restored_H2O_MG_scaffold_2_prodig
                     al-single_424"
     CDS             complement(268798..269091)
                     /product="Uncharacterized protein n=1 Tax=Cronobacter
                     phage vB_CsaM_GAP32 RepID=K4F633_9CAUD"
                     /codon_start=1
                     /transl_table=11
                     /translation="MANSYKRTSHLRQTSIRNGYAALYEPPLVPDFTQTEEFTITQKY
                     VNRPDMLAYELYGESDFWWVFPLYNKNLIVDPINDFTLNKVILVPTRSFVAGI*"
                     /db_xref="UniRef100_K4F633"
                     /db_xref="A0A0F9RNT5_9ZZZZ"
                     /db_xref="K4F633_9CAUD"
     gene            complement(269091..270011)
                     /locus_tag="Salt_Pond_R2_restored_H2O_MG_scaffold_2_prodig
                     al-single_425"
     CDS             complement(269091..270011)
                     /product="Uncharacterized protein n=1 Tax=Escherichia
                     phage PBECO 4 RepID=L7TL89_9VIRU"
                     /codon_start=1
                     /transl_table=11
                     /translation="MVFRGDVFSGLTGGLSGLGNIAQNVTSSLPTNIPSSFGNLAGNF
                     QRRNLGDLGSVAQVFSQVSGVGDALRGFEGIAGQFGAVGGGNRGFTGSAANVFGGGAD
                     VFSGSGGGTASDSRARLSAKSAYTTPFSGPGAILQPTNGILFPFTPNISVAHQVEYSS
                     YELVHTNYQPNAYGKSRTPAIQITGVFPSQTPEEAEYTVGVMHFLRVASKMNFGQSSN
                     PGTPPPVLELSAYGKYNFNRVPVLIGGFNFIYEDGVDYVNVGGADSTLQIPVIMTVAI
                     DLLPQYSPGIQSSFSIEEFASGSLYSAGFI*"
                     /db_xref="UniRef100_L7TL89"
                     /db_xref="A0A0F9UAA2_9ZZZZ"
                     /db_xref="L7TL89_9VIRU"
     gene            270146..271039
                     /locus_tag="Salt_Pond_R2_restored_H2O_MG_scaffold_2_prodig
                     al-single_426"
     CDS             270146..271039
                     /product="RNA polymerase sigma factor n=1 Tax
                     =Enterobacteria phage vB_KleM-RaK2 RepID=H6X3N9_9CAUD"
                     /codon_start=1
                     /transl_table=11
                     /translation="MTKRKSTKYLNNKDMLREIHKSKMSYCYTIDDRYTQFDIILDDV
                     DEINEENIQNAREAHAARLSAQGYEQGIDYWHDTSGNRNDKPKQADFRVDPADIAQDD
                     LVFRVMTYDHIPETPTRKKNPKTEADLHTKINFPPFKHYAFINGELREVLRSHWKDGL
                     ENGAFCQTHGGLTNELAKMMMKLVERYAMRGNWRGYTYNAEMQGAALLQLSEVGLKFN
                     EARSSNPFAYYTATITNSFTRVLNLEKRNQNIRDDMLQDGGYMPSFNRQLDDEAAQKA
                     AREADEEKQQEELRNAGYNTI*"
                     /db_xref="UniRef100_H6X3N9"
                     /db_xref="H6X3N9_9CAUD"
     gene            271017..271295
                     /locus_tag="Salt_Pond_R2_restored_H2O_MG_scaffold_2_prodig
                     al-single_427"
     CDS             271017..271295
                     /product="hypothetical protein"
                     /codon_start=1
                     /transl_table=11
                     /translation="MPDTTQSEEFMRTTVNGTDFVVMKHLKEENDKYKEYRFITDFQG
                     EEHTMKVQLQTEVMSDLEENFGINAEEELLQVMKAEIHAELNQLTAEA*"
     gene            271332..272351
                     /locus_tag="Salt_Pond_R2_restored_H2O_MG_scaffold_2_prodig
                     al-single_428"
     CDS             271332..272351
                     /product="Endonuclease subunit n=1 Tax=Escherichia phage
                     PBECO 4 RepID=L7TJQ6_9VIRU"
                     /codon_start=1
                     /transl_table=11
                     /translation="LSNFFSKVAVFTDIHFGNKNNSRQHNMDCEDFVKWFIREAKKRG
                     CETCIFCGDWHHHRASVNVSTLNYSVSNFRMLSEAFEKVYLIVGNHDLFYREKREINS
                     FAFAKVHDNIHIINDDILEEGDVALVPWLVGDEWKKMKKLKSRYVFGHFELPHFMMNA
                     IVEMPDHGELQVDDFKKADYVFSGHFHKRQQRGKVHYLGSPFAHNYADVWDDQRGAMF
                     LEWGGEPVYVNYDGPRYIRLNLSDLIDAPEDYLNDKTYCRAMLDVQISYEEANFIKET
                     FVSQFNPRELSLMPIKKEDMNIDPAMDGDFIMESVDQIVYNQLQKVESEMINQKLLMD
                     IYKDL*"
                     /db_xref="UniRef100_L7TJQ6"
                     /db_xref="A0A0F9RTZ0_9ZZZZ"
                     /db_xref="L7TJQ6_9VIRU"
     gene            272348..274123
                     /locus_tag="Salt_Pond_R2_restored_H2O_MG_scaffold_2_prodig
                     al-single_429"
     CDS             272348..274123
                     /product="Recombination endonuclease subunit n=1 Tax
                     =Cronobacter phage vB_CsaM_GAP32 RepID=K4F9K8_9CAUD"
                     /codon_start=1
                     /transl_table=11
                     /translation="MIRLKNITIKNFLSVGNVTQAVNFEDSGLTLVLGNNLDLGGDGS
                     RNGVGKTTMVNALSYALYGNAISNIRKSNLINKTNNKGMLVTVEFDINGNQYRIERGR
                     SPNVLKFLVNEIDAVEETDEGQGEMRLTQQAIENMIGMNHVMFKHLIALNTYNEPFLA
                     LRANDQRDIIENLLGITMLSEKAVVLKELLKTTRDQIKEEEYRIKGVENANEQIKKSI
                     SDLQRRQRIWREKNDGEVKDLQRAVEELEALDIEFELEQHVALEEYNRSAAQLSEFRR
                     TVASLEAGIQREQRNRDQAKAALNDAQEHRCYACGHTLKDESKTAAIIESKSAEVNDA
                     DQQITESVEEINKINSEIEKIQLPDKVPVTKYATAQEAYGQANELANLKSKLESLLEA
                     EDPYSDQIRGLEETGIQPIDWEVMNNLHNLREHQEFLLKLLTNKDSFIRKQIIEQNLQ
                     YLNGRLNYYLSKLGLPHEVVFQSDLSVEITELGRELDFDNLSRGERNRLILGLSWAFR
                     DVHESTNQPIDFMAIDELIDSGMDSNGVENALGVLKKMHRDRNKNIFLISHREELIGR
                     VNNILYVVKENGFTSFSTDQEFDIE*"
                     /db_xref="UniRef100_K4F9K8"
                     /db_xref="A0A0F9FQ34_9ZZZZ"
                     /db_xref="K4F9K8_9CAUD"
     gene            274116..274442
                     /locus_tag="Salt_Pond_R2_restored_H2O_MG_scaffold_2_prodig
                     al-single_430"
     CDS             274116..274442
                     /product="hypothetical protein"
                     /codon_start=1
                     /transl_table=11
                     /translation="LNNSSYLTHDLINTNKASICPIGTSNGTISTSIDPSWLEDTWIA
                     DPSILYPNTYSTTPWPNSYTTTTITLEDLKELGRNVEGTHENSRPRMRPSKDVSPILA
                     DILNDL*"
     gene            274432..274962
                     /locus_tag="Salt_Pond_R2_restored_H2O_MG_scaffold_2_prodig
                     al-single_431"
     CDS             274432..274962
                     /product="Uncharacterized protein n=1 Tax=Thiovulum sp. ES
                     RepID=J0LB15_9HELI"
                     /codon_start=1
                     /transl_table=11
                     /translation="MTSKSKAKGSGWERDVAAYLTELYGDHFMRVPNSGAYTGGSNAG
                     RKIVMTEGQVRHMKGDIVPPDHWRFLNCECKNYASFPFHRLLMPIEIPQLEDWLQQIM
                     DAADPGDVNILFFKITRVGKFVAFDVSQPFQTDRSVNYTDRLGRTWQITEFESFFDFN
                     RDAFEQANIGTPETNS*"
                     /db_xref="UniRef100_J0LB15"
                     /db_xref="J0LB15_9HELI"
     gene            complement(275349..275501)
                     /locus_tag="Salt_Pond_R2_restored_H2O_MG_scaffold_2_prodig
                     al-single_432"
     CDS             complement(275349..275501)
                     /product="hypothetical protein"
                     /codon_start=1
                     /transl_table=11
                     /translation="MIDASHQSLIRDLHLHSLRSFRFSSLSAFFTIEIDFEPYHHRQE
                     DEIILF*"
     gene            complement(275551..275766)
                     /locus_tag="Salt_Pond_R2_restored_H2O_MG_scaffold_2_prodig
                     al-single_433"
     CDS             complement(275551..275766)
                     /product="hypothetical protein"
                     /codon_start=1
                     /transl_table=11
                     /translation="MNAQELNDYIEKLNVDAEDLEGYLFEVSIYSEGAIAYSELREMP
                     LKRIKVFEERLMDYMKKKSGKKGQEYL*"
     gene            complement(275763..276641)
                     /locus_tag="Salt_Pond_R2_restored_H2O_MG_scaffold_2_prodig
                     al-single_434"
     CDS             complement(275763..276641)
                     /product="Uncharacterized protein n=1 Tax=Cronobacter
                     phage vB_CsaM_GAP32 RepID=K4F6V0_9CAUD"
                     /codon_start=1
                     /transl_table=11
                     /translation="MVFSEKEMTQNPLEKLYRHKTFYTSLPSQGRFYPSGVKLSADGE
                     LGIMPMSAADEIKLKTPDTLFNGEALYDLFRSTIPDIAQPEEIPVCDVDKLLLGIRVA
                     SQGKQLDVKGSCPKCEERKTYAVDLTLIMNTAATIDSNPVIKIDETLEVELRPFTLQS
                     QIKGQIESFFQQRMQNMLSSDNNMSDEEKIKQFNQALVGAIAMQTTQIAECIVRVIMR
                     GEPEDTIVTNPDHIFSWVENMDSATYEKIRAGIEKLSDPKIDDQVKVKCPSCEHEYRM
                     TVNLDPVNFFSPRQQT*"
                     /db_xref="UniRef100_K4F6V0"
                     /db_xref="K4F6V0_9CAUD"
     gene            276690..279032
                     /locus_tag="Salt_Pond_R2_restored_H2O_MG_scaffold_2_prodig
                     al-single_435"
     CDS             276690..279032
                     /product="hypothetical protein"
                     /codon_start=1
                     /transl_table=11
                     /translation="MAESYEIPIGDGGTPVRVPAWATEATAREMAKYNEATAKALTDL
                     LRQTSRDKKVVMENQKIFRGMKKATEQRVEDDVKSTKKRIKEETKYTKTLKETNNVLA
                     EAGKDIMDVFSKDSLAAITKSLIGLGVLGAGIGFAIGQVEAYATQIANLTNVGVGLGI
                     SMAELRQQAAATGLAIEDYGNLVMTSGDTLRAIGENAQDGARNFSILSRQVFEASRQF
                     NNFGLTNQEANEILMQEIELRRRSGMEQQELTEGLSDSFTRLMAETTAMAVMTGQDRR
                     EMLRRRQEMANNASIEAARMAAIAEGGEDFLDAVGAISDASGAGGEIGNRIGEAIMIA
                     VSSGIDFRQVDPLLARMSTLDTELGASLSGIQEFMRDSYRNLDSDELRVQLASRFAGL
                     TEAFDSADFRRLGLLAARGVEGAAEVISLAAELQGLSSSVTENREAYELAVEQLEETN
                     LLALASEMQTAMNNLRTSALNTAFAMLGLNDNLENFDEALVEAIRGISDNFGRDQTLF
                     DGLTDTFDDLTESMNFAGQAALTLAGALTLLAVTPGLRTLLGAGMRRGGGGLLRRAGS
                     GIRSLFGRGAAATAGSATANVVRGGSQAATQAARQAATAATQYQTSRILGSVLARVAG
                     GAAVGAVIPDRMGDGTASGAYDAENPFPEDGTQVEQLQWQLDREAALNGTETRQVTQA
                     EIDQADAEQRRRNTPLFRDLDPFEQREMRLNTPGSRGAYDNLREAGGMDAETHAVLTG
                     RPIPGRGRTEERLVEAVEELVRETRETRQEFRRTRRAIEE*"
     gene            279062..280795
                     /locus_tag="Salt_Pond_R2_restored_H2O_MG_scaffold_2_prodig
                     al-single_436"
     CDS             279062..280795
                     /product="Portal vertex protein of head n=1 Tax
                     =Cronobacter phage vB_CsaM_GAP32 RepID=K4F9K9_9CAUD"
                     /codon_start=1
                     /transl_table=11
                     /translation="MAGWKKHFQTYNVSGQNSPLGSGGKSRGANRTDASRFQSWLPEV
                     YVGQPNRLERYLQYDQMDMDSEINTALDTIAEFSTQKSEETETPFEVKWHDSPTENES
                     EVLQTVLKQWVRVNDWNRRIFNTFRNTIKYGDQPFIRDPETWKLFYVSPADVLRVIVD
                     ESRGKEPAQYVIKNLDPNFQMLTATTPQGGSGPNNYASSALTGVNSGQTSNPRNMTQT
                     QAGGIGTEIEALVDANHVIHMALTDGMDLAWPFGTSILDAVFKTYKQKELLEDSIIIY
                     RVQRAPERRIFYIDVGDMPSHQAMAHVERVKNEIHQRRIPTRTGGGSNMMDAQYNPLS
                     IMEDYFFAQTAEGRGSKVDTLPGGENLGDIDDLKFFNNKLARGLRVPSSYLPTGPEDG
                     TASYNDGRVGTAFIQEYRFTQYCKRLQNIIQPVFDKEFKMFLKHRGYEIDSSQFELDF
                     VEPQSFSDYREIEINGARAGVFGQIEGIDYMSKRFALKKYLQLSDDEILENEKLWKQE
                     NPIKGQEGDGVDGDEFSDLGNVGVQGGGDGSLDDFEADEDFGDEDFDDDLGGDEDSPI
                     GGAEGGEEEET*"
                     /db_xref="UniRef100_K4F9K9"
                     /db_xref="A0A0F9QJG2_9ZZZZ"
                     /db_xref="K4F9K9_9CAUD"
     gene            280792..280998
                     /locus_tag="Salt_Pond_R2_restored_H2O_MG_scaffold_2_prodig
                     al-single_437"
     CDS             280792..280998
                     /product="hypothetical protein"
                     /codon_start=1
                     /transl_table=11
                     /translation="MRGREFLKEYYEQDRDDYNVVNIDHRRRPRITLQHLQKLRKTRS
                     IEELEQKQRIDDVAYIYGQPESEE*"
     gene            281144..282016
                     /locus_tag="Salt_Pond_R2_restored_H2O_MG_scaffold_2_prodig
                     al-single_438"
     CDS             281144..282016
                     /product="Midasin, putative n=1 Tax=Entamoeba histolytica
                     RepID=B1N4D6_ENTHI"
                     /codon_start=1
                     /transl_table=11
                     /translation="MPKSKLEKVLEYMVNGEKELASEMLHEHLIETARDIYAELAEED
                     DMVEEELDLDDEDEELGEGLHDDDETGDFSDDLESMEDELETEEYFGEEEEDDEDEAM
                     DDLEGEMDMDDDMDDMEDDDMDMEFDTETDDDLEVEPNDAEEAMVNVEDAMDELRAAF
                     ADLVGDEMDDEEGDEVADEFDDMDLEDGDDEDDFDLEDDEVGESATLSKHNVTMSGDE
                     DGKASPVNQKQSDMSDGHAKAVDFAGGDEKGGKGDSAKKMNVTGPQEQKGKMDKKVPA
                     PKNSAEKAKSNLGS*"
                     /db_xref="UniRef100_B1N4D6"
                     /db_xref="B1N4D6_ENTHI"
                     /db_xref="scu:SCE1572_12385"
     gene            282032..282667
                     /locus_tag="Salt_Pond_R2_restored_H2O_MG_scaffold_2_prodig
                     al-single_439"
     CDS             282032..282667
                     /product="Prohead core scaffolding protein and protease n
                     =1 Tax=Escherichia phage PBECO 4 RepID=L7TQE4_9VIRU"
                     /codon_start=1
                     /transl_table=11
                     /translation="MFTPLREVIAPSAAHITTESRDNGQGGKDLFMQGIFIQGDKRNQ
                     NQRVYPVNEITSAVKTLKEKIAGGYTVLGEADHPDDLNINLDRVSHMIVDMDMNGADG
                     VGKLKMLPTPMGNICKTLLESGVKLGVSSRGSGNVDGSGNVSEFEIVTVDIVANPSAP
                     DAYPDPIYEHLMNHRRANSIWDVATNVKHDSKAQKYLKEEMIHFIQDLGRK*"
                     /db_xref="UniRef100_L7TQE4"
                     /db_xref="A0A0F9TS85_9ZZZZ"
                     /db_xref="L7TQE4_9VIRU"
     gene            282670..283788
                     /locus_tag="Salt_Pond_R2_restored_H2O_MG_scaffold_2_prodig
                     al-single_440"
     CDS             282670..283788
                     /product="Uncharacterized protein n=1 Tax=Cronobacter
                     phage vB_CsaM_GAP32 RepID=K4FB44_9CAUD"
                     /codon_start=1
                     /transl_table=11
                     /translation="MPKSITEILGTDALTEDVKTELAEAFEQRIAEQREEVTAELREE
                     FAARYENDKQEIVGAMDAMLKEALKKELDEFASDKAKVAEDRVRYKRAVKEHAKMLES
                     FIQEVLSKEVRELREDRNTQKANFGKLEEFVLKQLTKELNEFHDDKRALAEQKVKLVR
                     EGQKVIEESKRNFIKKSAAKLETMVEGVMRKELTALREDIQQAKENEFGRKIFESFAS
                     EFMTSTLSESTQTAKLAKQIIGLKRTIAESNNAIKAKDQMLKEATRKARIAEDTSTRK
                     QIMSEMLGPLNKGQKELMATLLESVKTSQLQTAYKKYLPSVLSEDTKVKTQAKKTKLT
                     ENRAEKREVNGNKVNKSAQQDVGGSADIIELKKLAGLS*"
                     /db_xref="UniRef100_K4FB44"
                     /db_xref="A0A0F9QPC4_9ZZZZ"
                     /db_xref="K4FB44_9CAUD"
     gene            283802..>284350
                     /locus_tag="Salt_Pond_R2_restored_H2O_MG_scaffold_2_prodig
                     al-single_441"
     CDS             283802..>284350
                     /product="Precursor of major head subunit n=1 Tax
                     =Cronobacter phage vB_CsaM_GAP32 RepID=K4F9L0_9CAUD"
                     /codon_start=1
                     /transl_table=11
                     /translation="MADVLFENWSATKDALVDGLTGNKKTVMETVLENTKKNLTEAAT
                     VGSTSSGNIATLNKVILPVIRRVMPTVIANELVGVQPMTGPVGQIHTLRVRYAETFDS
                     AVAGDEALSPFQIANGYSGNATTDRAEATSVLEGQAGRRLNIQVLKQTVEAKTRKLSA
                     RWTFEAAQDAQAMHGLDVEAEIM"
                     /db_xref="UniRef100_K4F9L0"
                     /db_xref="A0A0F9QJK5_9ZZZZ"
                     /db_xref="K4F9L0_9CAUD"
ORIGIN      
        1 TTTATTTGAT TGTGTATTTT CGCACAGATG AGCATGCTAC ACTATTCAAG ATGGCATTTG
       61 GTGGAGAATA CTATAAAGAT CCATATAGAT GGTGGAGAAT ACCACAGAGA TCCATATAGA
      121 GGATATTTGA GAGAAAATGG GCGACTTTGA ATACAGATTG AGGATTAAAA CGTCTGCATA
      181 TGGCGGGCAA AAAGCACTTG ATGCCTGGTG TGCTCGTCAT GACACTTCTC TGATGAGAGA
      241 TTTATGGGAG CCTGAAATAT TGTTTACTAG CATAGAAGAC TTGACTATGT TCAAACTGGA
      301 ATTTGGAGGA GAACACGTTG ATACACTACG TGAAGGGTGA TGTCACGGAT GCACAGGAAC
      361 AAGTAATTGC GCACGGTGTA AACTGCACTG GCCACTTCGG AAGTGGAGTA GCCGGAGCAA
      421 TCAAACGTAA ACACCCCTAT GTGCGCGAGC AGTACCTCAG TCTTAACCAG CATGTGTTGG
      481 GAACTTGCCA GTTCGTCGAA TATGACGGAC GCATCTGGGT CAATGCACAT ACTCAACAAG
      541 ACAAGGGGTA CGATGGTCGA CAGTATGCAG ACCTCAATGC GGTTGCATAT TGTTTGGTTG
      601 AAATCGACCA GTATATGAAC GAAAACAACC TACATACCAT CGCAATGCCC AAGATTGGGT
      661 GTGGTCTTGG AGGACTTGAG TGGGAACATG TCAAGATCCT TGTTGACGGC CTATTGGAAG
      721 ACTACGAAGT CTATGTATAT GAGTTATGAT ATGGAACATA GTAAACCTGA GAACTTTGGA
      781 GACAGACTAG CGCTTTTCCT CACAATGATC TTGCGCTGGT TTGCTGACAC ATTTTTTGCA
      841 AGACGCTACG GCCACCGTGC TGTGGTGCTT GAAACCGTAG CTGGTGTGCC TGGCATGGTT
      901 GCCGGTATGC TACAGCACTT CAAGAGCCTC CGACGCATGA GAGATGACGA CGGCTGGATC
      961 AAAACTTTGC TTGACGAGGC AGAAAACGAA CGTATGCATT TGATGATCTT TATCAAGGTA
     1021 GCACAGCCAA ATTGGTTTGA GCGAGGACTA ATCATCATTG CACAGGGTAT GTTTTTCTGG
     1081 TTTTATGGCT TGCTGTATCT TGTGTGGCCT AGAGTCGCAC ATCGTATGGT AGGCTACTTT
     1141 GAAGAGCAAG CTGTTATTAG CTACACCAAC TATCTAGAAA TGATCGATGC TGGTGAGGTA
     1201 GAAAATATTC CTGCGCCTGA CATCGCGATT GAATACTACG ATCTTTCACC TGATGCAACA
     1261 CTGAGAGATG TTGTGATTCA GGTACGGGAA GATGAAGCTG GTCACAGAGA TGTGAACCAT
     1321 GATTTTGCAG ACAAACTTGG AGGTAAATAA TGCGAGCAAT TGTATGGAGC AAGAACGGAT
     1381 GCCCTTATTG TGATAGGGCA AAAGAGCTAC TTGACGGTAG TGAAATCAAA TATGAAGAAC
     1441 GCAACTTGAG CGCTGGTGAA TGGACTAAAG CACAGTTGCT AGAAGATGTT CCAGACGCTC
     1501 GTACAGTGCC TCAAATCTTC CTAGATGGAA AATACATAGG TGGATATCGT GAGCTATGTC
     1561 AGTATTACGA AGACCATGAC ATGTTTAGAG GCAATCCAGC AGTATAAGGA AAACCATGCT
     1621 ACAGAATACA AGAAAAAAGA ATGACATCGT AACTGTCAAG CTCGTATCAG GCGAGGAAGT
     1681 TATCGGTTAC TACGATAGTG AAAACGCAAA CTCAATCACC ATACGTAAGC CATTGGTACC
     1741 AGTACCAGCT AGCGAGAGCT CAATGGTACT TGCACCATTC ATCATGTCAG GCGAACAATC
     1801 AGTTGGTGGT AACTTGACAG TTGAACTCAA CAAACAGACA GTAGTCACAG TTCTTACAAC
     1861 GAACGAGCAG TTCACTAAAG AATATCAACG GCTGGTAAGT GGTCTGGATT TCAACACTCA
     1921 GGCGCCTCCA GGGCTGATCA CGACATAAAT ACTCCGTAAG GAGAGATTAT GCCCGCAGTA
     1981 CATCGAGACA CTGACCGAAG AAATTGTGAT GCGACGACCA CTGTGGTTGG AAATGGCACA
     2041 GTGTTCGTAA ACAATCTTCT TTGTGCCGTT AAAGACGACA CCAACACACA CATTAAGGGT
     2101 GAACTTCTTG CGGATGTAAA TCCCGGGACA ATTTTTGTTG AGGGTAAGCT CATGGTGTTG
     2161 GTAGGTAGCA ACGCCAAACC TGACCTTCTT CATATAAATC CCAAAGCAGA ACAAGGCAGC
     2221 GGTGACGTAT TTGCTGGAGG TGGTGGTGGC GCTGGCGGCA GCTCTGGTGC TGGCGCGGGC
     2281 TTCCGTGGTT CTGGTCCAGC AGCTGATGAA GATGATCCTC GTGATCCAAC CGATGATGAA
     2341 GAAGATACTG GTGATGAAGA AGACACTGAC GACGAGGACA GCGGCGGTGA AGATGGAGAT
     2401 GGAGAAGGTG AAGATGGAGA AGGTGAAGAT GGAGAAGATG GAGAAGAGCC AACCCCAGAA
     2461 CCAGACCCAG AACCAGAACC AACTCCAGAG CCTACGCCTC CCGGTGAAGT GCCGCCTGAA
     2521 GTAGAACCAA GAATTGACCG AGTCGCTCGA ACTGAATCAG AACGCGCACA GATTGAACGA
     2581 GCGGTTGCTG AAGCAAATGC AGAAACTGGT CTCGAGTGGG TTCCTGTGCG TGACAACCAG
     2641 ACTGGTGAAG TTTTCCTTAC AACCAATGAC TTTGTGCGCG ACTCGAACGG CGAGTATATT
     2701 CGTGCAAGTG GTAACATTGC ACGACAGATT GCCGCAGACA ATGGTTCACA GTTGCCTACA
     2761 CGAGCCAGTC AGATTAACTC CATTCACGCC GCAGCAAACA TTCGCAACCC AATGGTTCCG
     2821 GCTGGCGTTC CTGGTGATGT ACCATATGCT ACTCTAGTTG AAAGATCTAA TAGAACACTC
     2881 AATGGGTTCA ATATCAATCC AGGTCCTGGT GATTTGGCTA GTGGTCATTT CAAAGTAGTT
     2941 GGTCAAAGAG GTGAGATTTA TCACGGAATT CGCCCAGGGT CACCAAACAG TACCTGGCAG
     3001 AGAAGCTTTA GCCGGCAGCA TGGTCAAGAC TATAGAGATT ACTCGCAGGG TGTTCGTCTG
     3061 ATTAGACCGG TAAACTAAGG AAACAACAAT GAATTTAAGA GTAGACCGTG GCACAAGAGC
     3121 TGTAAATAGT CCAAGTAATG GCTTGAATAT TTCCATGGAC TTCAACGCAG CCCCTGGCGG
     3181 TGGTGCGCGC GGCACAGAGG TTATCATCCC GGATAATGCA AGCCCCGCCG TCCGTGCAGC
     3241 AGCAGCAGAT TATAACGCGC GTGTGGTAGC GTTTGCTGCG GCAAATGGTA TTTCCAACTA
     3301 CCCTAACCGT GGCGTCAAGA CTCGCAGTCA AAACGGTCGT GGGGTGCGCA ACACCGTACA
     3361 CACCGAGCCA TTTTTCAATG ATGATTTGCG TATGTCAGAA GCTATCAGAA ATAATCCTGG
     3421 TCAGTTTGCT GCAATCTATG AAGAATCATT TGGTGGTATT GACGCTACTC TAATTCCACC
     3481 ACACGGTGTT GGTCGTGACC GAGGTGCTTC ATCAAGTGTA TTTGGTGACG AGACCAGTTT
     3541 TGGCGAACTC ATGGTCGATC AAATCAATGG TGGCAGCACC GCTGATGGTT CAGGACTTGG
     3601 TGACATACCG TCTGATCCTG CCGCTGAAGG TGATGATTTT ACTGATTTCG ATGGCGAAAG
     3661 TTTAGATCAA GAATCATACT TGGATACACA AAATGCGGCT GATCCAGATC TTGAAGGTAG
     3721 TCCAGCAGAT ATTCAACGTT TTGTTATTCC TGCGGCTATT GAAAATACAC TTAAAGAAAT
     3781 TATATGTGGC TTGGCAGGCG GTGGTGGACT CAAACTTCCC AACAAACAGA TCTGTATTAA
     3841 CCACGCTATC AATGCTTTGT TAGGGCAAAT AACAGGTATT GCTAGCCAAG CATTGCAAGG
     3901 TGCAATTGGT GCGCTTGCCG GCGCCTTCCA GAACTTCATG AGCCACTTGA ATCTTGATGC
     3961 AGTTTTAGGA CGTATTAACG GTGTTCTTGG GCAGATCTCT AACCTGGCGA ACATGATTAA
     4021 CTTCTGCTCA GCACCAGTCG ATCCTATCCA GATCCCCAAC GTGTTGCAGA ATGCAATGGG
     4081 TAGTTTCCTC GGCAAGGGTA TGGAAATCAT GAACAAGATT GGAAATATTC CAGCACCAAA
     4141 CATTGGCGGA TGTACTGATG GTGGATTTAA TCCTGGACTC TTTGATGGTG GTGTATTGAA
     4201 AACGATCGGT GATAACCTAG ATGATCTTAG TCTGGTTGAA GACATCGTCA TTGCTGATAT
     4261 TGAAGAAATC ATTACTGACA TTGACGACCT GATAATCGAC GAAACCAACG TGCCAACTGA
     4321 ATATAATAGT GGTGGTAGCG ATTTTCTTGA CGGTGATCGT CCAGTCTGGG ATGGCGTCAG
     4381 TGTCATGTTC AATGCACGTG AAGAAGGTAT TGCAGGTGCT ACACGCAATG GTAGTGCACT
     4441 GTGGTCAGCG TACCAGCAAT TGGGCAGCTA TCAAGTCAAA GACCTTGACG GTAATGTGTA
     4501 TAACAATATC TTTGAGTTGT TTGTTGATAA TGACCTTTTG CGTCTCTTGC GACGAACTCC
     4561 GAATCCTGTT ACTGACATTG TAGAAAAAGA ACCAATCCTT AACTATTGTG GAGACATTAT
     4621 CGGTTATCGT GATATTGTCA CACAACGAGC ACCACAGAGA AGTCAAGGAA CACGGCCGCC
     4681 GACTGAGAGT AATCAACCCG GTTTCAATGC TGGCGGGCTT TCAACCAACC CACTTACCGC
     4741 CAGTATCAAT GAGCTTGCTG ATGCCGCGGC AGAAGCTGTA GCGGAGGCTA GCGGCAGTAC
     4801 AGATAGTTCT GCCGGTATAG GCGCTGGCAG TGGTGTTGAT GGAACAGTTA CCACCACTGA
     4861 TAATGATCTA GTTGAAGTAT TGTTCAATGA TGGTCGTTTA ACACCTCCAA CAGACAAAGC
     4921 ATGGTTTTTC ACAATTACAG CCATGGCCAG CCGAACCAAC GCACCAGCAA CTGTTGCTAT
     4981 ACGTCAAGAA GGTATTGCAG ACAACAATGG TGGAAATATT ACAATTTCAG GCCTTGCCAG
     5041 CGGTAAGACC AGGTTTGGCG GTAGTGATGT TACTAGCAAC TATGACCTCA TCGTAGAAAA
     5101 CTTTGATAAT CAAGTTCGTG TTCGTGTTCA AGGCGAGGTT GGGCATGACG TCAGTTGGCG
     5161 CATACGCTAT CAATTTATTG AGGCATGACC GAACTTTTTT GGTTGACAAG TAAGATATAT
     5221 TGCCATATAT TGGTGGCATA TGTAGTAACC TGACAAAGGA CAAGTCAATG CGTTCGAAAA
     5281 TCTGTGATGA CGGAAAGGCG CGTATTCTCG CGAAAGTGGT TGTGCCGATG GGCGTCCACG
     5341 AGATTACCAC CTTTGCTCTG GCAAATCCCC AATTCGCCGG ACAAGATGGG CAAGCTGCTC
     5401 ATTCTGAAGC CATGAATCAA TTCGAAAATC TCAACAAGCG CCAGCTATTC AACGTTGCAA
     5461 AAGACAGCGT TGCACTTCGT GGTGACAGCC TGGATATTGC CCTCGAGGTG ATCGACGGCA
     5521 TGTGGTCGCC CAAGCAAATC GCCCGCGCTC GGGATCATGT GGAGCGTCTC TTTCCTGAGG
     5581 TGGATTGATG CCACGCTACC ATGTAAACAA CTTCCCGCCC GGCACCTACG TTGAACATGT
     5641 CAATCGTGAA TGGGTTGGCA CGGTGAAGCG TATTACCGTC AATCCTTCTG GTGAGCCGAT
     5701 TTTGGTCGTC GACATTGCCT ACCTTGTAGA AGGTGAATAT GTCGTTGAGG ACACCGTTCG
     5761 AATTCATCCC ATGCATGTGC AGCGTCTCGA TGAAACTACC ACAGTAAGGA CAGACCAAGA
     5821 TGAAGACGAC TGAAGACATG GTGAACGAGC CAAGCATGAG TGACATCTTG GTTCCACTGG
     5881 GGTGTTTTCT TGCCTGGGCC ACTGAAGAAG GTGCGTTCTA TGGCGGATAT TCCGGTGAAG
     5941 AAGCACTCAC AGCCCTGCAA CAGCTCTTGG GCTGGGATGA TGAGAAGATG GCACATTTTG
     6001 TGTCGATTTT TGTACAAGAT GAAGAACTAT GAGCCGCTAC AGCCTGTTTA TTGATGACGA
     6061 GCGCTTTCCG CCCCGTAACG ACGGTCGTGA CTGGAAGATT GCTCGCGACT GGGAAGATGT
     6121 CATGATGTGT CTGCGCATTC ATGGCATGCC TGGTTATATC AGCTTCGACC ATGACCTTGG
     6181 CGACCATACG CACACTGGCT ATGACATTGC CAAGTTCTTG GTCGATCTTG ACCTGAACAA
     6241 TGATGGCGAC TTCGACCTGC CCGCAGACTT CGCTTTTTAT GTGCACAGCC AAAACCCAGT
     6301 CGGTGCTGAA AACATTCAGC GTTATCTGGA CAATTATTTG AGGATTCGAA ATGCTGAGTG
     6361 AATATGCTGC AATTTTGTCT GACTGGTATG TGGGCGTGTT ACTTGCTATT GGTGCAGGTT
     6421 CACAAATACC ACTGTTGCCA CTCCTTCTTG TGCCAACTGT GTTGTTTGTG TTTTTGCTCA
     6481 CTATGTCAAT GATGTTGCCA CAGTGGGTTG GCAACTTTAT GGGATACGAT CACCCCCACC
     6541 AGGTGTTGGC AATGTGGATT ATAATGCCTG TGTCACTTGT ATTGGCTATT GGCAGCCTGA
     6601 TTTCGGCAGG CATCATGGGA ATCATTGGAA TTGTTAAATA TGAAGACAAT TTCCGTGAAT
     6661 GTGTACAAAC GTCACACATG GCTATTGTTA CTGAACTAGA TGAAACCTAT GACATCTATA
     6721 GTCTGTTCTG TCGCGACCGC GCCCATGTTG ACGATGAATG GGGCGAGTTC ACTGTTGTAA
     6781 ATACGCAACT ATCCCCATTC ATTGGTGAGC AAGAGGTTTC TGAACTGCCT TGACCAAGAC
     6841 GTTTCGCTCT GCTATAAACA CAGTATAGAG AGTAAAAAAA CTATCGAGGC AGACATGAAA
     6901 TACATCGCTG GCATGGCGGC CCAAATCGCC TTAATCACTG GAGTGGCTCT CGCTGGAAAG
     6961 GCAGAGCCAC TTCGCGTCAC TATCACACCT GCTATAATCG AATTTCCTGA ACTTGATGTA
     7021 GCTGAACATC ATTGTATGAC TGAAGCTATC TATTGGGAAG CACGTAATCA GGAAATCTCC
     7081 GGTAAGATTG CAGTTGGCAA CGTGATCCTT AATCGTGTAG CAAGCGATCG GTTCCCTGAC
     7141 ACCATCTGCG GTGTTGTGCA TCAAGGACCC ATGGATGGCT CACCAATCAG CTTACACCGC
     7201 TGCCAGTTCA GCTATTACTG TGACGGGCGG AGTGATGCGC CACCCACAGA AAATATCCTC
     7261 GAGATCCAAG CCTGGGACTT CGCCAATATT ATTGCAGAAG CACTGATGTA TGGCGAGGTC
     7321 GATGATATCA CATTGGGCAG CACCTATTAC CACGCGGATT ACGTTTCTCC GTGGTGGGTT
     7381 GAACATTATG ATGAAGTGAT ACAGGTTGAT TCACATATTT TTTATGTGCA TAACTGATAT
     7441 GTTATGAAGT AATAAATTTT GGTGCAATGA AAACAGACAA ATATGGTAAA TATGATGACA
     7501 TAATAATAAC AAAAGAGGCC ACCTAACTAT GTATGAATAT ACGTGTCGTA TGATACGAAT
     7561 AATTAACGGT AACACCGTTG AAGCTGACAT TGATCTTGGA TTTGGTATAT CTATCAAGAT
     7621 GAATATCAAA CTTTACGGTG TTTCTGCATC TGAAGAGGCA AAGGCTGACT TAATACGTAT
     7681 TTTGCCTAGA AGCTTTATTT GCAGAACAAT GTATACTAAG CGCGGTAAAA CAGGCCGCGT
     7741 TTTGGGCTAT GCTTACGTTG AAGATGAAAC TGGTGACTTA ATAAATATCA ACGACGTAAT
     7801 GATAGCACAA GGACATGCAC TAACAGAATG AGATTTGCAT TTGGTATTTG GACGATGATC
     7861 GTCGCTTTGA CGGTCAGCGC GGTTGCTGCA TATTACAGTA TCGTGGGTCT TACCGCTATC
     7921 TTCGCCGCCG CAGTGATTCC AGTTATCATT ATGGGCGCCA CCCTAGAAGT AGCCAAGGTG
     7981 ACGGCCGCTA TCTGGCTGCA CAGTTTTTGG GATGAAGGCG CCTTCTTGAC CAAAGTGTAT
     8041 TTGACCAGCG CCGTAGTCAT ACTGATGTTC ATCACCAGCA TGGGCATCTT TGGCTTCCTC
     8101 AGCAAAGCAC ATATTGAGCA AGGTGCTGGC GTTGCTGAAC TGGGTGCACA GATTGAACGT
     8161 ATCGATGAGC AGATTGCACG ACAAGAACAA AACATTGACC GAGCTCTGGC CAACATTGAT
     8221 TCATTTGATG AACGAGTAGA TGATGCTGAT GTAGAGATAC AAGCACGTAT TGATGCACAG
     8281 GAACGCATTA TTGCTGATAT TCGCACAGCA CTTGAACGCG ATATTGCAGT ACAAAATCAA
     8341 GTGATTGATC AAGAATTAGG CACGGGCTCA CCATTTGAAG CTGAGCTAGC AGCCATTGAA
     8401 GAACGCCGCG CACAGCTAAA CACACTTTTG CAGGGCGGCG ACGTCAGCGC TCTACAAGCG
     8461 TTTGTTGGTG CGCCGGTTGA TGGTGTCCGT GGTCCTAACA CCAATGCGGC TATTGCGGCC
     8521 TTCGAAGCCA ACCTCAATGA ACAGCGCACA GCCCTGCTAG CAACTATACA AGCACAGCGC
     8581 AGCGCAGACA ACCCAGCCGT TGACCGCGCG CGTGAGCGCA TCTCAGAGCT ACAGGCCGCA
     8641 GCTAATGCTG AGATTGCCCG TGCACAATCA GCTATCGAAG CCTTCCGTCA GCAGTTGGTA
     8701 TCTGTTACCA CAGCAGATAA CTCAGGGGCC ATTGCTGAAC AAGAAGCTGC AATCACAGTT
     8761 GCTAACAGTG AGATCGATAC ACTTGTCGAG CAAAAGTTTG AGCTCGAAGG TCAGTTACGT
     8821 GTGATCGAAG TCGAAGTAGG TCCTGTACGA TATATTGCAG AATTGGTATA TGGTGATACA
     8881 AGCGAAGACC TACTCGAACA AGCAGTGCGT TGGGTAATCA TCATCATCGT GTTGGTGTTT
     8941 GATCCACTTG CTATCGTATT GGTATTGGCA GGTATTAGCC TACTGCACCG CAAAGATACA
     9001 CTTGACAAAC CTGCACCAGA CGTGCATAAT GAAAACACCG AATCAGAAGA GCCGCCAGAT
     9061 GGCGCCCGAC AAGAAGGTGA GGTTACACCT ACAAAAAGAA CTCAATGGCG AACACCGGCT
     9121 CCCCAAAATG AACCAGTTTT AGAAGAACCG GCGGCCGACG ATCTATCAGA AAGTGGCGGA
     9181 CCGACCACTG ATCAAACTAC CGACGATCAG GCCCCAGTTG AAACTGAACC CAAGCCTGAC
     9241 AGAGAGCAGG CACGTGAAGA TGATTCTAAA CGCACCAAAA GCATAATGCG TTTGACTAGA
     9301 CCATCACCAC CCAACGGATC ACCAAATGAC AAATAAAAAC ACTGTGACAG TCGTCACACC
     9361 GCCGGATCTT CACATCAATG TTCTTGGGCC AATTGTCCTC TTGCTTGGTG TTGATCTAGC
     9421 TGGCAGCAAG TCTTATACAG AAATCTATGA GCGTTTGTTT ACAGAAGTCG AAATCAATTT
     9481 CTTTGTAAGC GAGCAAGGAT TTGACTATGG CCAGACTGCA TGGTACAGAG CCGCTGCTGG
     9541 CATGGCTAGC AGCGTGTTCA TCAATGTTGA AGATGCTACA CGAGAAGAAA TCTACTTGGC
     9601 GACCCAGATT GACAAACAAG GAGAAGCCAT GGTGTTTTGG ATTTCAGAGA CTATGAAATC
     9661 ATCAACCATG ATATCCATGC TTAACAGTTA TCAAACACGT ATTTTTCAGT CTCTCGACGA
     9721 AGTTGAAAAA TTTCTAGTTG ACGGTTACAA AGAATCATAA TATACTGGCA AATATGAATC
     9781 AAAAAGGACT AGCAAACTAA CATATGAAGA AACAGCAGAC ACGGATTCTT GCCAATCGTG
     9841 ATATTCGCCA CAAGAGTGTG CGAGTAGTCA CAGATGAAGG CAGTACCATA CTTCATACTG
     9901 AAGCCGCAAT TCGCCAAGCA GAGTCAGACG GGCTTGATTT GGTGCTGATC AACGACAAGG
     9961 CAGACCCGCC TGTTTGTAAG ATTCTTGAAT TGAACAAATA TCGCTATGAG CAGCAGCGTA
    10021 AAGAAAAAGA TGCTGCTCGA GCTCAACGCG AATCAAGAAT GACGATCAAA GAGGTTCAGT
    10081 TCAAGCCCAA TATTGATGTG CATGATTTTG AAACCAAGTG TAAAAAAATC TTTAAGTTCA
    10141 TCAGTAAAGG CAATCGTGTC AAGCTGCTAG TTCAATTTCG CGGTCGTGAA AGACAGCACG
    10201 CCGATCTCGG GTACGATATC ATTGATCGTG TACTTGAGAG CGTTGATGGG GTCGAGCTCG
    10261 ACGGAAAGCC ACAGTTCAGT GGTAACCGTA TTACCGTATT ACTCAAGGGA ACACAGGATG
    10321 GTTCGAAAGA ATCCTAATCA AAAATCAGAA GGACCACGTG GTACATACAC TGAGGTCCGT
    10381 GACAACAATG TCAACCAAGC AATGCGACGC CTCAAAAAGA TCATGCAGAA CGAAGGCGTC
    10441 TTCAAAGAGT TACGTGATCG CCGCTATTAC GAAAAGCCAA GCATGAAACG CAAGAAGGCA
    10501 AAAGCTGCGG CACGTAAGCG TCACCTGAAA GAGCTCGCTC GTCGAGACGA ATGGTGATAA
    10561 ATAGGAACGG GATGCCGATG ACGGGTCCCA TTACATCGAT CTTGCTTAAT GAAGGAGATT
    10621 AACATGAACA AGACAATCAA CACACTAACT CTACCTACTT TCCTCAACGA ACGTGGCGTC
    10681 GGATTCGACG GTATGTTCGA TTTATTTGAA GATGCGGTTG GATATACCGC AAATGGTGGA
    10741 TACCCTCCAT ACAATCTAGT CAAGCACGGT GATGACAACT ATGCAATCGA AGTTGCAGTT
    10801 GCTGGCTTCA TACTTGACGA CCTAGAAATC ACACAGAACG GCAAGAAGCT GACAATCTCA
    10861 GCTAACAAGC TTGAAAAAGT TGGTGATTCC TCTGATGATC CAGTTTACCT ACACCGTGGC
    10921 ATCAGCTCAC GTAGCTGGAA TCGTGACTTT GTTCTCGCAG AACACGTTGT AGTAACAGGT
    10981 GCAAGCCTAG AGAACGGTAT CCTCACTGTG ACTCTACACC GCGAGCTTCC AGAAGAGATG
    11041 AAGCCTCGCA CAATCGCAAT CGAGAGCAAG TAACTTCCAT ATGGCTCTCC TTGTGGGTAG
    11101 GGCGCAGCGC CCTACCCACA ACCCAAGAGG TTAACATGTC CACAGACGTT GAAACAATTG
    11161 AACGCGAAGA AGTAAAACTC AAGCGACCGA AGAAATGGGC CGTCATATTG CATAATGATG
    11221 ATATCACGCC CATGGACTTT GTCATTGAGT TGCTCCACTA TGTCTTCAAG ATGGATTTGT
    11281 CAGAAGCAGC ACAGCTGATG ATCAAAGTGC ATACTGAAGG ACAAGGTGTG GCTGGCGTTT
    11341 ATCCTTACGA AATTGCAGAG CAAAAATTCA CAGAGGCCAA TGCTATGGTT CGCCTTTCAA
    11401 ATATGCCACT CAAAATCACA CTTGAAGAAG AATAACGCTC GAGCATAAAT AGTTTTATGA
    11461 GAGCGCGCGA ACTATTCATA GAATCCCGAC AGGAAAAGAA CGAGCTAGCC GATTTGGTAC
    11521 GCAAGTCTGA AAACACTGGT CTCTTGGCCA AGCTATTGAA TTTTCTCTAT AAGAAGGCCC
    11581 AAGCTGAAAC TCCTGACGAG GAACCCACAG TTAATGAAGA CATGTCAGGC AATGTCAAAG
    11641 CGCAGGTTCT TGACATGCTT GACAAGCTAG ACGACAACAG TCCTGAATGG GCAAAAATTA
    11701 TTGATGTACT GCGCAAAGAT GAAATCACCG CACTCTGTGT TCAGCTGATA CAAAACAAGA
    11761 TGGGATCAGT CAATGGTCAC TTTGACAAAA AGCTGCGCGA CATGGTGATG CGAGCCAAGT
    11821 ATCCATTCGA AGAAAAAGAA GAGTTCCTGG AAAAAGTCAT AAGCGATGGC TATTTCGATG
    11881 GTTCGGATCT TTTCTCTAAT ACCCAAGGAA ATATCTATAA CGCTATTGAT GATGGGATTG
    11941 CAAGAGATCT AGCTATGCAG ATGTCACGTC AATTCCGTGG TGAGATGGGC TATGGTCCTG
    12001 ACCAAGGCCC TGGTGAGATC ATGATGGTCT TACTAGGGAA GAACATTGGT TTGGCAAGCA
    12061 AGGGTGACCT TAAAGTTGGT AATCAAACTG TTGAAGTCAA AGCAACTAGC CGAGGTAAAA
    12121 AAGGATTCAG CGGCGGCCGA CTCTACAGCA CAACAGGATA TGGCACTAGC AGCACCATCA
    12181 AGCGAGATCT TTACCAAGCA CTTCTCAGCG TAGGAATACC AGAGCAAGAA CTACTCAAAT
    12241 ACGGTATGCC TTCCAAAGAA GCTGCCCGTG AAGCTGGCAT ACAAGTGGTA AGAGGCGGCC
    12301 TTAACCTCAA CATTAGTGGC CTCACCAACC TTGGCGAACT GTTCAAAGAT AACAACATTT
    12361 CACAAGAGCA AGCGCGTGGT GTCATCAAAG TCATCATTAA CGGTTTATAT ACCAAACTGC
    12421 CTGCAGGCAT GGAGAAGCCA TTGCTTGCGA TTGTAAAGTC TGACGGCACT ATTGATGCGG
    12481 CAGAATTTTT GATTGAAATG ACCAAACTAG CTCACACATA CTACAAGGGC TTGGCTGGTC
    12541 ATGACGCTCT GATGATTTTC AACACAGACA GTGGAAATTA TGCCATGATG CAGAGCGGTG
    12601 ATGATGTTGG CAAGATGCTT AAATCCGGCG TCATCTCACT TACTTCCCAT ATTGACCTTG
    12661 ATGATGACCG AGGCAAAGGA AGCAGCCAAG TCATCATCAA GTAACTTGCA TTCAGTGCAT
    12721 AACGACCTTA ACCAGATTGC AGTTGTAAAC CCCCCAAAAT CATTGTAAAT ATGTATTGTG
    12781 CAGGTGCAGC ATTGCCCTGC GCATTGTCAT GAAGAAAAGG AGTTTACAAT GGCATTTTTT
    12841 CGATCACTTT TTAACCCAAA CCGTGCACGA CGAGAAGATA TCGCCCGTTA CGTGGATATT
    12901 GAATATCGCG GCGCTGACCG TGATGCAGCA TATGAGCGTA TGCTCAAGGA GGCCGGCCTG
    12961 TGAGCATCAT CACTCTTTTT GAACGCATTG GTCGTCAAAG AGCAGTGGCT GAACTAAGAC
    13021 GTCTCGGCTA TACACAAATC GCCGAGAACC TAAGAAAACA AGAAGCAGAT TAACCCCTGC
    13081 TTCTTGACAG ACCCTCGAAA GATAAGTAAA CTTGAAGCAC GAGGGATATA ATATGCCAAA
    13141 CTCATTTGAT CAAAAAATCT TGATCGCGTC ACCGAAAACT AGCGGTATGT TTCGTCATAC
    13201 TGTCGTATAC ATTCACGCAA ATGATGAAAC AGGATCAGCC GGTGCAATCT TAAATGTACG
    13261 AATGGATCAA ACCATGGCCC AGAATTGGGC TGAAGAAATG AACTGGCAGT ATCCAGAAAA
    13321 TATACATGTT GGCGGCCCAG TGGAACGCCA ACTTGGGTAT GTGATCCATA CCAACGATTA
    13381 TGCACACTAT ACAAGCATTC CACTCAATGA ATATTTTTCC TTCACAGGTG GCCGTGCAAT
    13441 TATCTCTGAC ATCAATCGTG GTACAGGACC ACATCAGTTC ACACTCAATG TAGGATATTG
    13501 TGGGTGGCAA CCAGGACAGC TAGAAGATGA AGTTTCTCGT GGTGACTGGA TTGTTGCTGA
    13561 CTTTGACCCT GACATTTTCT TCCAAGACTT CGCTCGGGAA GCATATTGGG AATTCGCAAT
    13621 CCACATCGCT GCACAGCAAC GCACAGAAAA ACTTCTAGAC ACCTTCGACA CAGTATGACC
    13681 CATATACAAG CTGAACCACT TTCACAAGAA GAGCTGGAAT TTTTTCACAA CAGCGAATTC
    13741 TTCTCATACA AGTGGACTCA CTTATTCGTA TTCAAATCTG TGATTTGGGA ACGAATATTG
    13801 GATACTCAAT CTCGCTTTGA TCAACAATTA AGAAAACCCA ATCATATAAT GCACACGATT
    13861 TGTGATGATC GCGTTCTGGT TTGGTTCAAA TTAGGCAACC AAGATAAAGG GGTCAAAAAT
    13921 ATTCCCTTAC ACAGTATGGC GGGGGCGGAC CTTATTGTTG AATTTGCAGA TGGCATTTTT
    13981 GGACCAGCCA AGTTTATCAA GTATAGATCA AATCCCTTTC ATGAAGTTGA TTTGGATACT
    14041 ATCCAAGTTC GTGAGCGTTT GAGGCAGGAA CTCTTGGCTA TAACAAGGCT GCGATAAATA
    14101 CTGTTGCTCC CCGACGGGGG TAAAGGAGAT TTATCATGAA CTTTTTCGAT ACAGTTTGGG
    14161 CTTGGCTTAT GGCCCGTTGG GCAGAGCGCT CAACTTGGGA CGGCACAGTA ATCATTGCAT
    14221 TTGGTGTTGT TGTTCTTATA TTCCAAGGCC TACTACCGTA TGCAGCATGG GCAGCTATTG
    14281 CCTACGGCGC ATGGACCCTT TTGCAAGCAG AAGGTAGTCT TCTACCAGGT GACGACACAC
    14341 CACCAGAAGA TGATGCATAA GCAGACGATA ATCAGCTGGG ACCGAAATCC CAGCTGATTT
    14401 CTCATAAATA TTGACATGGG CGCAAACGGT ATATCACGAC TAGAAACCAA GCAACTTCGG
    14461 CAAGAAGCCA AGATGGATCT TGCAGCTGAA TCTCTTGAGC AAACATATAA TCTCGATTAT
    14521 CTTCCTACCA AATATGATGG TAATGATGTT GTCGTAAACG AAAATACAGA CGGGTTGTTG
    14581 ACCGGAAGGC CTTGGGTTGA ACGTATGGAA GCTGCTAACC CTGAGATTGA TATTGAAGCT
    14641 GGCGGAGGAA GCTTCGATGG AGACTTCGAT CCGACCTACG TCCCGACCGG ATACAGCATT
    14701 TCCGGTAATA CGATCACAAA CAACTCCGCA GGAGATATGG TCTGGGTGTT CGGGGTAACA
    14761 AAAGATGACC TCCCGACAAC CGGAAAGTGG TATTGGGAGG TCGAGCTGAG CGGGAACGCC
    14821 GACAACTGCT ATATTGGTAT CGTGGACGTC GACAACCTTG CTGATGCAAC CGACACGACT
    14881 TCAAGCACGG GCCTGTTCAA TAACGGGATG GGCTGGTGGG AGAACGGCGG GGTCAACATT
    14941 AATGGCTCGG CGAACGGCGT CAGCGGAGGT GTCGATTTTT CTGAATCGGG AGGAGAGAGG
    15001 TTGCAGTTTG CTTGGGACGC CGACGCAGAA GAATTGCAGG TCGGCTTGGA CGGGACCTTC
    15061 TCGCCGAGCG TGTTCTCCCG TTCCTTTCCA TCCGGCGCGC GAATCGCGAT CAACTGCCGC
    15121 AAGCAGACCT GTTCTGCACA GGTGGTTACA GCAGAAGTTG ATCAAAGCTA TTCGCCACCA
    15181 ACTGATTATT TAGCCTTGGC TTGAAAAATG ATAATTGGTT TTGTTGATCA CATAACTTAA
    15241 TTTATGTATA GTAAAAGATA GTAAACATTA TGATTATTTG TCACTGTCGC AACATCAGCG
    15301 ACCAAGATTT CGATACAACC GAAGAGCTCT TCGAACGGTT ACGTGAGCGT GACCGTGATT
    15361 GCTGCTCGTG CATTGCCTAC ATGGCTCGTC AACATCGTGA ATTCAAGTTG CCTACAGATT
    15421 GTTGCTTGAC AAAAGAGTTC AGGTAATGTA TAAATATAAC TGCACTTGAT GAAGCGCATT
    15481 GAATTCGGAG TAGACTGGGG TTCAAATCCC CACACCTCCA CCATAACCAC ATCCGTCCTG
    15541 GCGTGCCAGG GTTGTATCGT AGGTACATAT ATCCGAAAGG TCATGCCGGC TTATCGCTTA
    15601 GTAGGAAACA TGATGTGGTT TTGATGGGGG TGAATTGGGA TCGATGCACG TTGTAGATGT
    15661 TGTGGAGAGT GTCGGGTGAA GCGCGTAATA GCTTCCGTAA ACTAAATGCA AACGTTAATG
    15721 CAGCGCCAGA AATGGCAATG GCAGCCTAAA TAAAGGCCGC AGGGGTGGGC AACCGACCTG
    15781 GCAACAGAAC TGGTTGCTTT TTTACGAGTA CTGGTAAATA CAAGTATGCA TTATCGGTCA
    15841 ATCTTCATAA GTGACGTGCA CTTAGGCACA CGAGGATGTC AAGCCGAGGC TCTCATCGAT
    15901 TTTCTTAAAA ACAACACATG TGACACACTG TATTTGGTTG GTGATATCAT TGATGGTTGG
    15961 CGGTTGACAC GACGCTGGTA TTTTCCACAA GCACATGCAG ACGTAATTCG CCACATACTC
    16021 AGAACCAGCA AAAAAGGAAC AAAAGTCTAC TACGTTCTTG GCAATCATGA CGAGGTCTTC
    16081 CGTAAGTTCT TGTCATTTGA TATCGCAGTT GGTAATATCA AGATGGTCGA TCGTGTGGAC
    16141 CACCGAACTA TTGACGGAAA AAATCTTCTC GTGATTCATG GCGATTTTTT TGATCAGCTC
    16201 ATGCTCGACA AGAAGTGGTT GATGCATATT GGCGACACGC TCTATGATTT TATGATCTGG
    16261 TTCAACACAC AATTTAATGT GGTGCGTGGT TGGTTTGGCA TGGAATACTG GAGCCTTAGC
    16321 AAGTGGCTCA AAGATAACAC TAAACAAGCA CTCAACTATA TTCATAAGTA TGAAGATCAT
    16381 GTTGCAGAGT ATTGTCAAAA AAATGGATAT GACGGAGTTA TTTGCGGGCA CATTCACCAT
    16441 GCTGAGATTA AGACCATTGA TGGTATAGAA TACATGAACG ATGGTGACTG GGTCGAGAGT
    16501 GGCTCAGCAC TGCTAGAACA CACAGACGGA ACATTCGAAC TTTATTTTCA TGACCAAAAA
    16561 AATACTCATC ATAACGGACA ATCTTCCGGA TCAAATTAAT GGTGTGGTTA CGACTTACCA
    16621 AAATATTGAA CCGTATGCGA TTGCTGATGG TTATACTGTT GATTATATTC ACCCCGGGCG
    16681 GTTCCGCTAC ATTGATTGCC CTAAGTATAA CGAAATCAAG CTTGCCCTTC CCTTGGGGCT
    16741 GGGGAAAAAG ATTCAGGAGA TACGTCCGGA TCATATCCAC CTCGCCACCG AAGGTCCTCT
    16801 TGGTTTGTTT GCTAGAAGGC ATCTTGCAGT GGGTGGGTAT CGGTACAATA GCGCTTATCA
    16861 TACTAAACTT CCTGAAGGTT TGAAAGCTAT CGCCGGTATA CCAGAGAACT GGACATGGCC
    16921 AGCAGTTCGT TGGTTCCACA GAGATTCAAA TCGTGTGCTT ACCACCACGC CCAGCATGGT
    16981 GCAGCAACTC CAAGATCATG GATTTGGTGA CAACATAGTG CCTTGGACAC GCGGCGTAGA
    17041 CCGTTCACTG TTCAAGCCTG ATCACCCAGG TGTGCGTGAC GACACAAAGC CCATCATGGT
    17101 CTGTGTGAGC CGCGTCAGTG CAGAAAAGAA CCTTGAAGCA TTCTTTGAAC TAGACCGCCC
    17161 TGGACTCAAG ATCATGGTGG GTGATGGACC CAAGCTAGCT GAATATCGCG AGCGTTACCC
    17221 TGATGTGCTT TTTACAGGTG CCAAACGAGG TCATAACCTA GCCAGATACT TTCAAAAAGC
    17281 TGATGTATTT GTGTTCCCCA GCCGTTGGGA TACATTTGGT TTGGTGATGA TTGAAGCTAT
    17341 GGCCTGCGGC ACACCAGTAG CAGCCTTCCC TGTTCAAGGG CCTATAGACG TGATACAAGA
    17401 AGGTGTCACG GGCTGCATGG CAGAGGACTT AGGTGTGGCA GTTGACAAAG CATTACAGCT
    17461 AGACCGTGAT GGTGTACTAC AAGGAAGTCA AGTATGGAGT TGGCAGCGAG CATGGGAAAT
    17521 TTTCCGTGAC AATCTGATTG ATAGGGAATG TACCTGATAT GTGTGGTGTA TTTGGTGTTT
    17581 TCAATAATGT AGACGCGGCG GCGCTTGTCA CTCTTGGACT ACACTCATTG CAGCATCGTG
    17641 GACAAGAGGC AGCAGGAATT ATAAGTTACG ACGGACAATT CCACATCGAA AAAATACCAG
    17701 GTCTGGTGGG TGATCACTTC AACAAAGAAT CCATAATCAA AAAACTTTCC GGAACAGGTG
    17761 CCATTGGCCA CACCCGCTAC TCAACATCAG GAGAAGCAGG ATCGATCAAC AACATTCAAC
    17821 CTATGTTTGC TGAGTTTGAC CGTGGTGGAT TTGCCATTGC ACACAACGGA AATCTAACTA
    17881 ACCAAAAGCG TCTGCGTCGC GAGCTCATTG ACTCTGGCGC TCTTTTTTAC AGTTCAAGTG
    17941 ACACTGAGAT CTTCATCCAT CTTATGGCAC GGTCAAAAAA GGCTACTGTT GTTGAACGGT
    18001 TTCGTGATGC ACTTATGCAA ACAGAAGGTG CGTTCTCAAT CGTTGCTATT ACCACCAAGA
    18061 AAATGATTGG TGCTCGAGAT CCAAATGGAT TTCGCCCGCT CAATCTTGGC TACAAAAATG
    18121 GAACGTATTT CTTGTCGAGC GAAACCTGTG CATTTGATAT TACTGGTGCT GAGTTTGTTC
    18181 GTGAGGTAGA ACCCGGCGAA ATTGTGGTGA TAACTGAGGA TGGTGTTGAG AGCATCAAAT
    18241 ATTCTACTCA GCCTCGACAC TTCTGTATTT TTGAATTTGT ATATTTCAGT CGACCTGACA
    18301 GTGTGATTGA AGACCAAAAT GTTCATGCTG TACGCAAGCA GATTGGAAGA GAACTGGCAA
    18361 GCGAAATGAC TGTTGCCGCA GATTTGGTTG TACCAGTACC AGACTCTGGA ATCCCAGCAG
    18421 CAATGGGATA TTCAGAAGCA TCAGGCATCC CATATGATCT AGGCATCACC CGCAACCATT
    18481 ACGTTGGTAG AACATTCATT GAACCTGAAG ATAGCATTCG TCATCTGGGC GTGAAAATGA
    18541 AACACAACGC AAATGCCAGT GTATTGCGAG ATAAGCGTAT CGCTCTAATA GATGATAGCA
    18601 TCGTTCGTGG CACAACCAGT CGTAAACTGG TAGATATGGT TCGTAATGCT GGTGCTCGTG
    18661 AAATACATCT GCTTATCGCA AGTCCGCCCA CTGTGAATAG CTGTTATTAT GGTGTTGACA
    18721 CACCAACCAA AGGCGAGCTT GCTGCCAGCC GTATGAGTGT TGAAGAAATG CGAGAATACA
    18781 TTGGAGCAGA TACGCTCACA TTTTTATCTC TTGATGGTTT GCATCATGCT GTCGGTCTGA
    18841 ATAATATATG CGATGCTTGT TTTTCAAACA AATATCCTGT AGAGGTTTCA GATGGTGAAA
    18901 AGTAAACCAA CATGTATATT GATAACAGGA GGGCGTGACT ATGGTGACAT TGGGGCAGTG
    18961 TTTGACTGTC TCACATATTT GGACAGCGAG ACTGAACGCA TGGTGGTTGT TCATGGCGAT
    19021 GCACCTGGAG CAGATAGCTT GGCGTTTGAA GTATGTAAAG AGGTTGGCAT CGAACAGGTG
    19081 CGTGTCCCAG CCGCGTGGGA AAAATTCAAG AGAGGTGCTG GACCTATACG AAACAGTCTC
    19141 ATGTTAGAAT TGATCGACAT TGATATGGTT CTGGCGTTTC CAGGTGGCGT CGGAACCAAA
    19201 AATATGAAAG AACAAGCAAG AAGTGCAGGA ATACCCGTAA TTGAATCAGA TGTTTTAATT
    19261 ACGGGAATCA GAGGGGGTGG GAGCCAGAAA TAACCCCGCG TAAGTCAACG GTGAGTTTAC
    19321 AGTAAATGGG AGCCCAGCGC TCCCATTTTC TCTGTGAGCA TAAATAACAG AACGCAAGCT
    19381 TGAGGAATGA TTTAATATGA CTGTTGAACT TAGCACACTG GGGTCGGTTG TCGAAGGAGC
    19441 TCTTGATTCA GAGCTCGGAC ATGCAAATTG GAAAATTAAT GTTACTGCTG ATGGTTACAT
    19501 TACCGCATCA GGAACACCAA CAGCAAACCA GCTGGCTGTT TTCACAGATG CTACCACTGT
    19561 GGAAGGATCT GCCGGATTAA GTTGGGATGG CACTGATTTT GGTGTTACAG GAAATATTAC
    19621 AGTTAGTGGC ACCGTTGATG GTGTTGATAT TGCTTCACTT GCCGGCGATG TCGCCGCACT
    19681 TGCAAGTGGC ATGGTTTATG CAGGAAATTG GGATGCATCC AGCGGTAGCT TCCCAGGCGG
    19741 GGGGACAGCA TCAACTGGTG CATTTTATAC AGTATCAGTT TCAGGAACAG TAGACGGCGA
    19801 AGCTTTTGAA GCCGGCGATC GTTTGATTGC AATCACAGAC GACGCATCAG AAACAACCTT
    19861 TGCAGCCAAC TGGACAAGAG TTGATGCAAC AGATGCTGTT CAGAGTGTTG CTGGTCTAGT
    19921 AGGCACAATC ACAGATAGCG CCTTGCGCAC TGCTCTTAAT GTTGCTGACG GCGCAGACGT
    19981 CAGCCCAGTG ACAAGTGTCG CAGGAGAGAC TGGTGTTATA TCAGCAGGTG ATCTTCGCAC
    20041 AGCACTAAAT GTAGAAGATG GAGCGACTGC GGATCAGACC GGAGCAGAGA TTGTCACTGC
    20101 AATTGACACT GAACTTGGTG GTTCTACCTG GCAGAGTGGT GGTGGATCTA TTCCAGCACA
    20161 GGACGACGGA GTGCAAATCG TAGCTGCACC TACGGCACTC AACTTTACAG GTGCAGGCAT
    20221 AACTGTTACT GATGTAGGTG GAGTAGCAAC AATCGACGTC CCAGGTGGTG GAAGCAGCAC
    20281 AGTCGACGTC GTCAGCAATG TCGCAACCAA CACAATTCTA GGACGTACCA CAGCAGGATC
    20341 AGGTGACAGC GAAGAACTAA CAGCAGCTCA GGTTAGAACA CTACTGAATG TTGCTGACGG
    20401 CGCAGACGTC AGCCCAGTCA CTAGCGTAGC AGGAGAGACT GGTGTTATAT CAGCAGGTGA
    20461 TCTTCGCACA GCTCTCAATG TAGAAGATGG AGCGACTGCG GATCAGACCG GAGCAGAAAT
    20521 CGAAGCATTG CTTGATACTG AGCTAGGCAG CACTGATTGG AAAACAGGCG GCGGTATTGT
    20581 CCCTATTCAA GATGACAGCG TAGAGGTTCT CTCTGAACCA TCAGCTATTA ACTTTACAGG
    20641 GGAGGGCGTA ACTGTCACTG ATGTCGGTGG AGTAGCAACT GTTAATATTT CAGGTGATGG
    20701 AGGAAGTACG GCCAGTTTCG ACGGGACCTT CGACGCGGAC TACGTGCCTG CGGGGTACAC
    20761 GATCGACGGG AACCAAGTCA CCAATGATTC TGCAGGTGAT ATGGTGTGGG TGTTCGGGGT
    20821 CATCAAAGAT CCTCTCCCAG CCACCGGGCA GTGGTATTGG GAAGTCGTTC TTGGTGGAGA
    20881 CGCTGACAAC TGCTACATCG GCATGGTCGA TGGAGACAGC CGCTCCAGCG CCACTGACAC
    20941 GACCGCCAGC ACCGGGCTGT TCAACAACGG TATGGCCTGG TGGGAAAACA CCGGGATGAG
    21001 CATTGACGGT TCGTCCAGTA GTGTCTCCGG CCTCGACTTC GCTGCCACGG GAGGAGAAGT
    21061 TCTCCAGTTC CTTTGGGACG CTGACACCAA CACTTTGCAA GTCGGCCTCG ACAACACGAT
    21121 CTCGGCCAGC ACATTCGTCC GAACGTTCAC TGGCGGTGCT TACATTGCTA TTAATGTCAG
    21181 AAAACCGACC TGCACAGCGC AGGTCTTTAC GGCTACTGCC GACCTGACGT ATGCGCCGCC
    21241 GAGCGGGTAC ACAGCCTTGG GCGAAGCCGA AGGCTCCTTG TCGTCTGGTA TCGGCTCGCT
    21301 CGACGACCTC ACGGACGTGG ACACGACCAC GGCTGCGCCG ACGGACGGGC AGGCCCTTGT
    21361 CTGGAATAAT GCAGACAGCA CTTGGGAACC TGGAGATATA TCAACTAGCT CGTCTCCTTT
    21421 CAGAGGTTTT CGTGCAGTAA CAAGTGCTGA CCAAAATGTT ACAGGCAGTG TTCTTACAAC
    21481 AGTTACTTTT GATACCGAGG ATTTTGATAC AGAAAATGCT TTTGCATCAA ATGTGTTTAC
    21541 GGTGCCTGCG TCACTAGATG GCGAATACAT GGTATTTTCT GGCGGTGTTG GATTTGCTGC
    21601 AAATGAATCT GGTAATGTCT ACATTACTCG TGATACTGGT GGTGGACCTG AGTTTGTTTC
    21661 TGATCAAGCT ATTGAATCTA CTGATTCTGG TGTTCTTACT ACGGGGGTTA TTCAAGTTTC
    21721 AACAGGTGAT ACTTTTGAAT TACAGGTTGT TACATCTGAT GCATCAACAG TTGACTCAGC
    21781 AGATGTTCGT GTATTCTTTA CAGGGCACGT GGTCAATGGA TCAGGATACA ACATTAACAT
    21841 CACCGAACAG ACCGCTGACT ATGACGTTAC TAATGCAGAT TTGTCAGGTA ATCAATATCT
    21901 TGAAGTCAAT CTTTCAACTG GTATTACTAT TACGGTCCCG TCCGGTTTAA CCGGTACTGA
    21961 GCCATTGACT ATTGAGCAAA CCGGTTCAGG GACAGTCACC ATTGCAGCTG GTGCTGGAGT
    22021 AACTATCAAC AGTCGTGATA GCCTGCTTGA CATTGGCGGA CAATACGGCG CTGTTACTTT
    22081 GGTTCCGAAA GGTAGTGATG TATATACATT GATTGGAGAT CTAGCATGAT AATACTTCCT
    22141 GGCGTAACAG CAAGTAAATT TCCTGACCCG GCTCCTGCTG ATCCGTTTGC ATCCGACACA
    22201 GTGTTTCTTA TGTTTATCGA TTCAGCCGCC GCGTCTGGCT CTAGATATTC AGATGCAGCT
    22261 AATTCTTTAA CAAGATTTGG TGGTGAACCA TCAATTGAAA CAGCAGATCC TATCGATGGG
    22321 TCTTCTGTCT CAATGAGTGC TGGAACTGCA TTAAGATTTG AGGGAGATAA TGCTAAAGGA
    22381 GTGAATTTCA GTTTCACTGA TACCGCTGAC ATTTCAGTTA ATTTGGATTT CACTGTTGAA
    22441 CTTTGGATGA GAACTCTTGC AGGCTATGGT ACGGGGGATG GCCTAATTTC TTCTAGCAAT
    22501 TCAGGAGACA GGAGGTGGTT ATTTTTCCTT CGAAGTGCCA CACAGTTAGA TGTTTTTGGT
    22561 GATACTAACG ATCTTATACT AAGAAATGAT TCCAGCACAA CAGGTGTAAA CATTACAGAT
    22621 GGTCTAGACC ACCATATTGC CTGGACACGC AGCGGGACAA CAAACACCCT TTGGGTAGAC
    22681 GGAACATCTG TTGATACCCA TAATGACGGT GGTCACAACT ATTCAAATGG TTCATCTTCA
    22741 GAACAGAATC TTTATATTGG AGCAGATGCA GAAAGTCTTC TTGTTCGCAC CTGGGCTAAT
    22801 GGGCTTCTAG ATGGAGTCCG CATCACACAT GCAGCAAGAT ATACATCGGC ATTCACGCCA
    22861 CCTACCTTAC CACTGCCCAC ACCATAACTA AATAAGAGAA ATGGAAAGAC ACTATGGCTA
    22921 GAGAAATTAT CAACGTTGGA GCAGAAGAAG ACGACGGCAC AGGTGAACCG CTACGCAACG
    22981 CCTGGATCAA AGTCAACAAC ATGACCAGCG AAATTTACAC CACGTTTGGT GATGGCTCCA
    23041 CGCTGAGCTC TGCAGGAGGT GTAGTACCTG TCGAAGATGA TGGTTCAGAG ATTGTAGCAG
    23101 CGCCAAGCGC CTTGAATTTT ACTGGTGCTG GCGTGACTGT TACTGATGTC TCAGGTGTTG
    23161 CGACTATCGA TATTCCAGGT GGAGGCAGCG GAACCGTTGA CGTTGTCAGC AATGTCGCAA
    23221 CCAACACAAT TCTAGGACGT ACCACAGCAG GATCAGGTGA CAGCGAAGAA CTAACAGCAG
    23281 CTCAGGTTAG AACACTACTG AATGTAGAGG ATGGCGCAGA TGTCAGCCCA GTCACTAGCG
    23341 TAGCAGGAGA GACTGGTGTT ATATCAGCAG GTGATCTTCG TACGGCTCTC AATGTAGAAG
    23401 ATGGCGCGGC GGCTGATCAA ACTGGTGCTG AAATCGTCAG TGCTCTTGAC ACAGAACTAG
    23461 GTGGTAGCAC TTGGCAATCA GGTGGCGGCA GTGTCCCTGT AGAAGATGAC GGATCAGAAA
    23521 TTGTAGCAGC ACCTACAGCA ATTAATTTTA CAGGGGCAGG AGTAACAGTC ACTGATGTCT
    23581 CAGGTGTTGC TACTGTTGAT ATCCCGTCAA GCGGTGGCAG TTCAGCTATT GATGATCTCA
    23641 CAGACGTCGA AATTGATTCA GGTGTATTGT CTGATGGTGA TATTGGTCGA GCAATTGGTC
    23701 TTGTATCTCG TGGCCCAGAT ACGTATGGCT TGCTACCCCC ATTGACATCG GTTCCAGTGA
    23761 GTGGTGGCGT AGATATCCTT GCCAGCAATG ATTTTTCATC CAACAATGGT ACTGATCTTG
    23821 TTGCTTCTAA TACACATCTT TATGACGAAG TTTACATTGT TGGTTATGAT CTAAGTTCTG
    23881 GAGATGTAGA CTTATTCTTC CGTCCAGATG GTGTAAACCC ATCAGTATGG GATATTGAAC
    23941 GTATTCGACT TTCTACCAGT GGTAGCACAA CTGTTGATGA AGACTGGGGT ACAGACCGTT
    24001 TTTGGATGGG TACTGGTGGC AGCAATCATA GTTTTAGGGC AGTTATCAAA GGAACCAAAG
    24061 CAGGTATTCC TCTGATGATT GAGCGTCTTT TTGGTACAAG AAGCAGTGGT GATTTCAATT
    24121 ATTCGACTGG TATTGCTAAA ACACTTGAAG AATGTCGTGC TATAGCAGTA ACCTTCCAAG
    24181 CAACAATTAC AGCAGGTGTG GTGTATATTG TTGGAGTAAA GAATTCTGCT CAGCCCCTTG
    24241 TTGTGCCTGT CGATTATACA GGGTCACCTG GCGGAGCAGG AACTCTTGCA AGATTTGTTC
    24301 TTCCACTTAA TGCCCAAGTT CGCAGTGGTG CTTCTGGTAA CTTTCGTGTA GATTCTAATC
    24361 CATCTTCTGA AGCAGTTCTC AATATTGATC ATGAAGGAAC AGACATTGGC ACAATCACTA
    24421 TTGCGACAAA TGGTGATTGT ACGGTGAGTA TCAGTTCAGA CACTGATTTG GATGCAGGCG
    24481 ATTTGTTGAT TATTGAATCC ACCCAGGCAG AAGATTTTAC TGATCTCTTT GGCTCGCTTC
    24541 TGTTGGAGGG TCGAGAATGA GCACTTATCA TATTCGTCTT GATAATACTG ATAACCGTGA
    24601 AGACATCATT TCCTCACTCA ACTTACTGGG CACTGTTACG GAGTTTTCTG CAATTCCCAA
    24661 ATTACTTGAG TGGGAAGGCC CTGATTCAGC GGCTGAAAGT TTTAGTGAAA TACCAGGCAT
    24721 ACGTTCATTT GAAAAAGACG GGCCAGATAA GATGCATTTA GCATCGCAAA CACACGACGT
    24781 TGCATTGGGT ATGGAACAAG GATCCGCACA ACTTCCAATT GTTTGGCATG GACAACGACC
    24841 AAATAATCGT TATTATAATT CAATTTGGGA TCTACTGAGA CCCGATCAAA AAGCGGTATT
    24901 CGACTATGAT CCAACTGTTA CAGTTGGAGA CGGAACAGGA GTAAACATCT ACCTGGTAGA
    24961 CAGTGGTATT GAAGAAACTC ATGCTGAATT CACTGGTCGA TTTGGTGGAA GATTGTACAA
    25021 TCCCTTTGGC AGTGATCCAC CTGGTAATCA TGGCATGGCA GTTTCCACCT GCGCTCTTGG
    25081 TCTCACTATG GGTGTCGCCC CAGGTGCAAC TTCATATGAT TGTCGTGCTT TTCCAGTAAC
    25141 TGGAGGCACT ACGACAAGTC GTGTTATATC TGCTATAAAT GCTGCACTCA CTGAACATAA
    25201 TGATGGTACT GCGCCAGGTG TTGTATCATG TTCATTTGGA ACGACGTCGG GTTCTGATCC
    25261 TTATAATACT ATCGTTGAAG CATGTGTTGA TGCTGGACTT CCGTTGGTTG CAGCAGCAGG
    25321 AAACTTCGGA GATGATCTGA GTGGTTCGGC TAATTATTGG CCAGCTGAAA ATCCTGATGC
    25381 TATAGCTGTG GGAGGATGTG ATCGACATTT CCGTATTCAT CCTCGTTCAA ATCGATATGG
    25441 TCCAGTTGAG TTATATGCTA GCTACCATGC ATGGACCATT GCACAGCAAG GTGGCGGATT
    25501 TCGAGGTCAG CATTCTTGGA GAGGAACATC ATTCTCTTGT CCATTGGTTG CTGGTATGAT
    25561 TGCAAGAATG CTGACCGGTA CTACCAAAAT GACTACACGA TCCCAAGTAG AAACATTAAC
    25621 AACCGATTTG ATGGATAACT ATACTGTTGC AGATGTAATA GATGTAGATG GTACACCTCT
    25681 TCCATCCGCC CTTCGTCTCT ATATTCCTGG GGTTACCTTT TCTGGTTTTG ATAATGAGAC
    25741 TCCTCCGACT CGTGGTATTC CGGAATCATC ACCAATCAAT GTAGATGCAG CCGGTATGAG
    25801 AGTTTTGGTA GCTTCGCCAC CAAATAATGT AGCTGTTATA AGAGCTAAAA CATATGTAAT
    25861 TATAGAGGAA TAAACAATGA CAATTCTTTT TGTAGGAAGC ACGGCTGCCG ACCTTGGTGG
    25921 TGCTACTTTA AAGAAAACAG TACGAGATGA TGGCGGCTAC CCGGCTGACA TTTTTGACTC
    25981 TGATTTTTCA AGCGAGGCAG CGGGAGTCAT GACAACTAAC CAAAACTCCG GTAATCATTT
    26041 TAGTATCCGT ACAGCAGCAC ATATTGGAGA TTACTGGCTG CGATTTAGAG TTGTAAACCG
    26101 TCGTGTTCTT GAAGCATCTG GTCAAAATGG ACGTTGGATA GTTTTTCTAG ATGAAAATAA
    26161 TGATGAAGTA GCAGAGATAG ATGTTTTGGC TGCTGATTTC CGGGCCCGCG CTCTTGGAGA
    26221 CACCACTGTT GCGGGATCGA GTTTTTTTGT TAGCAGTTAT AGCGTTAATT TTTTTGATAT
    26281 CAAGATTACT GTTGGATCAG ATATTGTCAT TGAAATCTAT CAAAATGGCG TTCTTGCCTC
    26341 GTCCGCTACC GCAGCCAATA CAGGCGGAAA AGGTGCTATT AGGCGTGCTC AGTTTGAACA
    26401 TGCAGACATG CTTCAGTTTC AATCAAGTGA CCAGGGTTGG ATGTATTATT CCGAAGTGAT
    26461 CGTCACGGAT GGAGAAGACA CAACAGGCAT GAGAGTTGCC AGTCTTGAAC CTGATACACA
    26521 AGGCAACAGC AATGATATGA CTGGAGATCC ATCTGCATTG TTAGATACTA ACAATGGTGA
    26581 AACAATTTTT TCCGATACAG CAGGAGATAA AGAATCTTGG AATCTTACTT CCTATGATGG
    26641 TCCAGTATCT CCCACCAGTA TCCGCGCAGT TGCTACACAG ACTAGATCAA CCAAAGGATT
    26701 GACCGGCCCA CAACATATTC GACATTTTTT GCGTATTGGA TCAACTGATT ATGACAATGG
    26761 AAGTGATTTG ACACCTTCAC CCCTCGGTGA AACTCATATT TGGGAAAATA ATCCTGCTAC
    26821 AGCCTCTGCC TGGAGTACAA GTGATTTTGC AAGTCTACAG CAAGGCGTAG AGGTGAAAGC
    26881 ATAATTTCTA AATAAATAGA GATATGGCTA TACTGCATCC TTGGACTTGG TTCCGTCGAG
    26941 AACCTATCAG CGTAGAAGTC GAAGAACCTC AGATTCATGA AGACCACGCC CCATTGCCAA
    27001 GTATTGTTCT AATACACGGT GCACACCAAA GCAATGTAAC TTTTGAGTAT TTGCGCCACG
    27061 CATTGCCGGG ATTTCAATAT ATCAATATCG AGTGGAGTCC AACAGGCGGG TTCTACAACA
    27121 ACCTCAAAGA AATGGTATAT GCGGTCAAGA CACAAGGTCC TGTGTATATC GTTGGGCATA
    27181 GCATGGGCGG CATCTACGGC GCGCATCTTT CACAAGAGGT CGAGTGCATA GGTGGCGCTA
    27241 CCATTGCGAC CCCTTGGGGC GGCAGCAAAC ACGCTGATTG GATTAGCTTG TTGATGCCTG
    27301 GATATCCACT ATACAAAGAA GTAGGAACAA AAAGCACACC TATCCTGGAT GCACAGGTGT
    27361 ATGATCTTCC CGGACGATGG ACCAACTATG TTAGCACACA AGGCAACGTT CCAGGCATGA
    27421 AGGAAGACAA TGATTGTGTT CTTACCATGT CGAGTATGAC TGCCAGGAAA GATATTGCAA
    27481 CAAAATATAT TCGTGCTACT CACTACGAGA TTGTGATGAG CACTGATCTC ATCCACAGCG
    27541 TAGGGAAAAA CTTTATCAGA GCCAGTGAAA AATATTCACT TCAGAGTTGA CAAACCAAGA
    27601 TATATCGCTT ATATTGATAG AGTAAGCAAC GGAGACTTGG ACATGACGAC TTTTACCTAC
    27661 AGCGAAGAAC TTTTTTCTGA CTTCCACAAG GACGCATATG GCTTCCGCCC GCGTGGACAC
    27721 GAGTTCTACG ACGCTGAGAC CACGCCTGAG CGCAAACAGG AAATCTGGGA CGCCGTGGGC
    27781 GAAGCCTTTG TCCGTGCTCA GCAAGAGCAA GAAATGGCTG AAACTGTCGC GCAGGCTGAG
    27841 TTTGAAGCAC AGGTGTCCAT GACCATGGCC CTGGGCACCG GCACCCGCGA GACGGCGATC
    27901 CGCTGGATCC TCTCCGCTGA GACCAACCAC ATCCACGACC TGATGTATGG TGCCAGCTAC
    27961 TTTGAGTGGA AGTTTGGCCT CAAATTTGGG TCCTACACTG AGGAGTTCAC GCCCATCATC
    28021 CGTGAACTCG AAGCCCAATA CGAGGAGATG GAAGCAGCAT GACACAACGA GTACCTTTTC
    28081 AGAAATGGCG GATCTTTTGG TTCGCCCTTT CTCACGCATA TAAAGCCGGC CAGGCAAAAC
    28141 AGTCTGGCGA TATGCTTCTG TATGAGGCAC ACGCTATCCT TGCACAGTTA GGTCGCGTTG
    28201 CTCTTCGTGC CGCAAACAAT GGCACTGAAG AAACTTTCCT CAAGGCTTTG GATGATGCTG
    28261 AAGCTTTCTT TGAAGATGTT GACAAGGACC TTGAAGCCAT GCTAGATGGG ACGCATGAAG
    28321 ATGTCCCTGA ATGGCTTCGT AAGGATCGTA AATGACCAAT CAACGCCCTG CAAAAACTCA
    28381 CCGCGCAGCA ATGCCTGGTG AAGGACAAAT CACACCAGCA CGACTGAGAG AGTTTGCTGA
    28441 CGAGGCAAAT CGCCTTCTCA CTGAAGCTGG TGAAGAAGAT GCCGCCTTCT ACTTCGAACA
    28501 ACTTGCTGAA TTCATTCGCC GCCATCCTGA GAAGGGCCTG AACGAAAGTG TGGGCAGAAT
    28561 CCTCGGGCTA TGACAAAAAC ATATAACCTT GAGCGGATCA AAAGAATCTA TTGATTGAAT
    28621 ATATGAAAGA CTTTTACGCA ATATCATGGT TAGATGGATA CCACGAAATG TCATGGTTGG
    28681 ATGAATATAA AGCTAAGAGA CTAGCAGAAC GCAATGAATC TGTTACCATC GGTATGGCAA
    28741 GACTTGCTGT ACGTAATGGG TGCAAATATT TCATCAAGGT CGAAAAAGAA AACGTTGATG
    28801 CAGCCCGTGC TCAATTAGAA GAATTCTATG GGAACGGTCT AGCACCAAAA GGACTTTGTT
    28861 TTTACCAAGA CGGCAAGATT TTTGTTGATG AAGTTGAAGT TTACACTATG ATGAAGTTGC
    28921 TGTATTCATG ATCAACTCAA TACAATGCGC ACAGTGCGGA ACGTTTGACA TCCGTGAAAA
    28981 GGCCATATAC CATGGCAAAA ACGGCGTCAT GCTGGGCGAG TGGCCTCTCT ACTACTCCGG
    29041 AGCCAAGCCC AGCGAGCCAG AGAAGGCTGA AGTGTATTTT TGTGGCGTAT ATTGCGCCAA
    29101 CCAATATCAC AAGGAGAAGC GTGATGCCCA AAAAGGGACA GATGAGTGAT CAAGACGCAG
    29161 CCGACGAGGT TGTGCGTCAG AACGCTACCC ACTACAATGT AGTCCTGCAT GTGCCACAGC
    29221 GCAACAGTCG AGTTCGTCAT AGCACTGATA GCCTCTCTGA TGCTATCGAG TACGCCGAGT
    29281 CAGTGTTCGA TGACCCGCTG CAACCTGGTG TCCGTGCTGC AATGATCTAT GCAGTAGACG
    29341 AGCATGATCG CTTTGCGCTC ATGGGAACCA CCAACCGCTT CAACCGAAAG TATAAGCCCA
    29401 ACAAGGCCAA GATCTATTGA CAGCACCACA CCCAGACGAC ATAAATTATT TCAGACAACG
    29461 CTATGGTGGA AGCTATAGTG AAATCAAAAA GTTGTTGAGG CATGGGTATT ATTATCCTGT
    29521 GTATATACCT GACATCTCTG AATCTCTACA AATGTTACAA GAACATCAAG ATGATTTTGA
    29581 TGGATATGCA GTGATATTGA CATCAAGACA TTGGTGGAAG AAAACTGTCA TATGGTTCAA
    29641 TGATCCTCAA AAAGCCACAA TGGCTAAAAT GATAGCTGGT TAGTCCACAA TCCAAATCTA
    29701 CTCACTAAAT AAAAATGTGT TGACACGTTC ATGATGAGCG TGTTAGCCTG GATGTGTATA
    29761 GTCCGAGTAT ACGTCTCAAA AAGGAAATGA AATGAGATAG AAAATGTTTA ACCAAGATTA
    29821 CACAGTAGCC AACTTCAGCC CAGAGCAGGT TGAAGAGATC GTGGACTTAC TATCCACCCT
    29881 CGACACAAAC ACAAAGATTT ACTTCGGTTG TGACAGTGTC CGAACACGAA AGAATGGTCG
    29941 CTGGTATGCG AACTACGCTG CCGTCTTCAT CGTTCACATG AACGGTAAGA ATGGTTGTCG
    30001 TCTGTTCAGC CACCTCAGCA CTGAACCAGA TTTCGATGTC AAGATCGCCC GTCCTAAGAT
    30061 GCGTATGATG AAGGAAGTTC AAAAGGTGTG TGAACTCTAC ACACAGTTGA TTCCATTCAT
    30121 CGATGAGTTT GATATTGAGG TTCACCTCGA CATCAACACT GATCCCAAGC ACGGTTCAAA
    30181 CTGTGCTGCA TCTGAAGCCG CAGGCTACGT TCTTGGTGTA ACAGGTCTTC CGGAAGACCA
    30241 GATCAAGCTC AAGCCAGATA GCTTTGCAGC CAGCTTTGGT GCTGACGCCG CCGCGCACGG
    30301 TCGTTTCGAA AGGAACTAAT CATAGATCGT GAGCGTATAA GACAGATGCG GGCAAGATCA
    30361 GATCTTGCCC GTCTCAAAAG AATATTCGAC AGTAACCGTG TGCAAAACCA GGATTCTATA
    30421 ATGCCATATG AATTCACTAT CCCAGCCCGC CGCATTGAAA CCATTTTTGG AACAGGTTAT
    30481 CCCAGCGCCC GTCTCAATGC AAAACAAAGA AAAAATTTCC TTTATCTGCT TCTCAAGCAC
    30541 AAGTTCAACA TGGCCGATCT GCACCGCGCC GTGCAGGTGG TCGACAATCC CAGTGTCATT
    30601 GTTGATATAA AAAAGGCCGG GCCTGACCAT TTGCGTGAGA GTGTAACGAT TGAGGTCTCT
    30661 GGCAGCGGTA AAGCATCATA CAGTAAAGCA CGGTCTATCG AAAAATATCT CTGGAGCATC
    30721 CCGCGCCTTG GCTACATGAG TCCGCCACGC TGGTGGAACC GTATCATCCA CCGCCGCCCC
    30781 ACTGACATGT TCCTCATTGA TGATGATATG ATCTCTGAGG TGGTTGATTG GTTGAGGGAG
    30841 AACTGCCACC ACCGCGACTA CCAGTTCATC AGCAAGTTCA AGACTGACGT CACTCTGGGC
    30901 TTCCGCAGTG AAGAAGCTGC AATTCTTTTC AAGTTGACAT TTGGTGATAA GGATTTTATA
    30961 AGTAAAGACG CTCACTGAGG CTGCATGTCA AAATATTATG TTTACATATT CAAACACAAA
    31021 GATATGCCTT TCTATGTAGG GAAAGGCACA TCTAATCGTA TGTATAGACA CAGACAAGAC
    31081 GCTATAAAGA AGAAAATCAA CAGCCCACTT CATAACAAGA TACGAAAAAT AATAGAAGCA
    31141 AATGAAGACA TTGAATATGA AAAAAGATTT CTGACAGACA ACCCAGAAGA AGCGTATGCT
    31201 ATTGAAAAAC AGCTAATCAA AGAAATAGGA AGAAAAGACC TTGGGTTAGG ACCTCTCTGC
    31261 AATCTAACCG ATGGCGGTGA AGGAGTGGTA AACTCAGTAT GGACTGATGA ACGCAAAAAA
    31321 CGACATAGTA AAAATCTTAC AAAAGCGTTC AAAAATCGAA AAAAGCCGGT AGGCTTCAGA
    31381 GGTCCACATC CTGAAGTATC TGATGAAACT CGAAAAAAGT TGTCAGAAAG CGGAAAGGCA
    31441 TATAATAACT CTCCTGCTGG TATCGAAAAA AGAAAACGTT TATCAAAAGA GCGTAAAGGA
    31501 AAGCCTAGAA TTTTGAGCGA AGAAGCTCGC CAAAAGATGA GAGATGCAGC ATATAGAACT
    31561 AATAAGATGC ACAAGGAAAA AAGAAAAACA GAATCCTGGC TATTATGTGA GCACATATAA
    31621 CTAAATAATA ATAAGATGAG ATATTCATTA TCCGCATTTC TGGTTGCAAT AGTTTTTACA
    31681 TCCTCGTCTG CTATAGCAGA CGAGCTACAG CACATCAAGT TTGTCTGTAA CTCACCACAT
    31741 ACTGTTCCCA CAGTGGTACT CATGGCTAAC TGTGAGTATG AAGACCTGAT TCATGGTATT
    31801 TCAACCTTAC CCAACGGTTG CCAGTGGGTG ACTGGAGAAG GCACGATTCA TGAGACTGTC
    31861 TTTGTCATGG ACGTTCCTGG AGATCCGTGG CGTTATGCTC GTATCAGCCT TGTTACAATC
    31921 AATGGCCTCG AGGGCTACAG CGCAGGACTG ACCGACCTGA TGATGTAATA AATAATCAGG
    31981 AAACAGGAGA ACACATATGC TAAGAGATAT TTGGACCAGA CTACTTGAAA CAGTTGGAAT
    32041 CATCCGTGAA GGTTACGGTG GCGTTTGTCC ATGTGGTCCT TCATGCACCT GCGAAAACTG
    32101 CCAGTGTGCA GACTGTGGTT GCTAAAAACC GCTTGACAAC AAATTTTCCA TAATATATAG
    32161 TCATTAGTAA TAAAGTTCGT GGGCCCGGAT GGTAAGGGGC GGGATTGCAA ATCCCAGGCA
    32221 CCGAAAGGTA GCGTGTTCGA TTCACGCCGC GAACTCCAAC CACACACACG GGCAAATGAT
    32281 GTCAAACTCT TTAAAAAACT TCAAGATTTT TCGCAAATGC CCTGAAATAC GACGCGAGGT
    32341 CATACTGGTT GAACTCAGCA AGGCCTCAAG TATTTTGACC ATGGTGATTT TTTCGCCCTT
    32401 TATACTGGTC GGATTGATTG CTGTTGGTTT GGTTCATGTG TTTGACTATG TTGGCCAAGC
    32461 AGCGCTTTGG CCAGCGCATT ATATCACAGA CTGGTTGCAT AATCTGCAAC GTGAAACCAT
    32521 CCGCACCGCA CACAGCAAAC TGACAATCGA AGAAATTCAG AAGCGGACCG AAAAAACTTC
    32581 CGACGAAGAC CTTGACATTC AGGCTTGAAG TCACTATATA TATAAGAAGT AACGGCAAGG
    32641 AACTAGTATG CCAATCACAA TCAACAAATC CGAAAGACCA GATCTCCTGC GTAAAGATAT
    32701 CGCAGCGTTC CAGAGTTTAC TGGATGCAGA TCCGAATGAT GAAAGCGCAG CGCGTATGCT
    32761 CGCGAAGCGT CAAGCACAAC TCGACGCTCT TATGAAAGGA AACCAGTAAT GTTTGGATTC
    32821 GGACGAAAGT CAAAATCATC TTCAGGTTGG TTCAGCCAGC CGCGACAGAA GAGTGGACGG
    32881 TATGGCAAGC CAGGAACCTG GCGCAAGAAC CGCGGAAGCG ACAGCACGTC AAGGAACAAA
    32941 AACGGGACGT TCAAGAAAAA GTGAAAAAAG TTCTTGACAC TGTTCACAAG ACATACTATA
    33001 TATAAGACAA CACGCGACAC TGCGCTGCAA AAAAAGTTGA AAAAAGTTGT TGACTAGAGG
    33061 CTTTTTTGCG TGTAGTGTGA AAATTGAGAG ATAAATAATC GTAACAAAAA GCAATGACGC
    33121 TTTGAGTTAC ACAACTTGAG AGAAATGATG CAAACACTGA TTCAACATAT CACAAAGCTG
    33181 GCGCGAGTCG CGACAGCCGT GACCAGCCAG AGCACCTGGC AGGCGTTGAA TTATGGCCAG
    33241 ATTAAATCAG ACCTCGGAGG TATGGATCGC TTTGAACCTA CCAGGGAGGG CTACCGAGAC
    33301 TAAAAGTGTA ACACGAATAG CACTTGCTCG ATGCCCTCCA AGCCCGAAAA GCTTAGGAGG
    33361 GTTTTTTAGT CTAAAGGAGA ATGAAAATGG AACCAGAACA CAAAGAAACA GAAGAATGTG
    33421 ACGAAGCAAT GGCCCCATGG TCTAGCGGTT AGGACGCCCG ACTTTCAATC GGGAGGACGC
    33481 AGGGTTCGAA TCCCGCTGGG GCTACCAAAA CAACTTTTTC CATAAGACTT ACAGCAGAAA
    33541 GTTTTTTGAA AAAAGTAGTT GACATCGAAA CCAAGATGCT TTACTTTAAA GACAACGCTG
    33601 ACGCAGATCA AACAACGGTT TAGAAGACGC AGAAGCAAAA AAAAGAAAAA GTAGTTGACA
    33661 TCGAAACCAA GATGCATTAC TTTAAAGACA TAGACGGTGC AGAGACAAAC TTGTAAGCCT
    33721 CCGTTGCGAA GAATGAAGAT CACTTGTCGT AATTGGCTCT GTGGAGATTT ACCGGCTTGT
    33781 GGGCGCATCA GAAGTAGTTT GTGTTAAATA CGCAGCGAAA CAGAGCGGCT TGTGACTTCA
    33841 AAAAGTGGGA AATGCGGAAC GCGACTGCTA GCCACCCACT TTAAATAAGG CTTTATGGGC
    33901 GTGTTTGGTG ATGGATCCGA AAGGTGAAAA ACCCAGACTA GGTGCCGACA ACCTGAGTGT
    33961 GTCGGTCGCG GGCTACCCAA ATGACCCTGG GCAAATAGGA CCGCGGAGGT GACCAAGAAA
    34021 TTGGTTGCTG ATAAACATGG GGCACGAAGT TGAGTTACTC ATCTTTCAAG AAAGAAGAGT
    34081 GATGCAGATT GTATTTTCGC CAGCGTCCGA CAACGTAGTC GACGACGTTA AAATAACTGA
    34141 GCTGGTGTAT AGGTCATGAT CACGCCGACT GTGGTAGATC CAGGTTCGAT TCCTGGTAGG
    34201 GGACAAGCGC CCCTATAGCA TAATTGGAAT AATGCGGCTG CACAAGGTGG TGATACTTGA
    34261 TACAGCACAC CGGCGTCGAG TAAGGATTTA TTGATTAGCC TAACAGCGAA CTCATCGAAC
    34321 CTGAAAAACG CAGGAGGAGC AGAGGTTGGG CTCTGGCGCA AATACAATCA TAGTGTTCTT
    34381 TGCTCTGTCG TGGCAGATCC GGTAATGCAA CGCACTGTTA ATGCGTGACG AAAGTCAATG
    34441 AAGGTTCGAG TCCTTCCGGC AGAGCTAAGA ACATTTGGAC GTATACCCTA TCAGGGAAGG
    34501 GGCCCGGTTG TCTGCCGGAG AAGGCGAGTT CGAGTCTCGT TACGTCCGCC AAATTTCCAG
    34561 TCTTGGTCGA CACGATCTCT CAGTTAAAAG CTGTCGTGTT GTAAAGTTCA AGTGAGAAAG
    34621 TCCTACTCCC AAGGTAGCTG GAAAGCCAAT TGACGCGCGG TAGTGAAGAG GAATCACGCT
    34681 AGGCTCATAA CCTGGAGACA TCGGTTCGAA TCCGGTCTGC GCAACCAAAT TTGCTGGGTA
    34741 TCGCATAGGT GCGTCTGAAG GGAGTCATGA CCTGGAGGAG AATGGTGAAA ATGCGTATTA
    34801 GACGGTCATG ACCCGTTTGT GACATACGCA GGGTGCAATA ACCCCCGCCT GGCGCCAAAT
    34861 AACATATCGG TGAGCGTATG GGTTGCGCCG CAGGTCTCCA AAACCTCGCT GCTAGGGTTC
    34921 GACTCCCTAC ACCGGTGCCA AAATTCCACA CTGCGCAGCT GGTTAGCTAC CAGAGAGCAT
    34981 ATGGGCCTGA TCAGCCTTAG TAGGTGCGAG TCCTACCCGT TGTGTGGTCT AAGCTTGCGG
    35041 CATTGCTACG GCGTCCGCCA GAAGGTAATG ATGCGTCCTT GGTAACTAAC CAATACGGTC
    35101 CAAAATCAGC ATCACGAAAT TCATTCCCCA GGGGCCCTAT CGGTAGGGGC ACTTGACTGT
    35161 TAATCAAGGC GTTGTTGGTT CGAATCCAAC TTGGGGAGCC AAATTGCTTG GCTAGTGAAG
    35221 GAAAGAACAC TTAATCGGGG CTGCGAGCCT TTACTCCTCC CGAAGAGTGG TATCGTAAAG
    35281 ATATATGGAC CACCTTTGTG TTGTGCAAGA AATATAGCAG TAACGTGATG CGGTTGGTGC
    35341 ACACTGAGTC ACGCGGAATG CTCGTCTTAT GGGGTAGACC TCTAAAGGGT CGGCTGCGGC
    35401 TTGAGACGTT AAGGAGAGCC CCACGGATTT AACACCCAGT TGACGGTCGG GGATTAGAGT
    35461 ACAGTGGTTC TCCAGCACTG AAATAGGTGT GCAAATTGAC CAACCGTCTA AGAATTTATG
    35521 CCCACGTAAC CCCCGGCGCT ACGAACGTCG AGTAAGGTAA TGGATGAAAA TGTAGGTTCG
    35581 AGTCCTACCG TGGGTGCCAG AATAGTGATT GACGGACGGG AAGGGCCAAC TGTAACAGGG
    35641 AAACCCCGAG TAGCCACAGA GCGTAAAAAC GGCAGTCACT ACAAATAACG GGAAGTGCAA
    35701 GTAAGGCTAG GGGGTCCTAG CGGGTGGCTG TAACCCATCT CCTGAAGAGG CAAGAGGTTC
    35761 GACTCCGTCC ACTTCCCACC AAATTTGACT ATGGTCCGCT ATATAAATTA GGAACAATCC
    35821 TCTGGAAGCG GTGCTAATTG GTTCGACTCC AGCCCGAAAG GTTTAAAAGC CTCGTTGGTG
    35881 CAGAGGTAGC CATAGTCATA CAAATCGTAT CGCTCAAACA TGTCGTCACG CCGACCTGCT
    35941 GGCGAAGGAG GCCGGAGGGT TCATGGCCCA CGGAATTCAG GATTGACGCC CTGACGATAC
    36001 AACCAAATAT ATGGGGAGTA TCAGCTGCTG GTGCAGTAAG CGGTCTGTAA CACCGTTCTT
    36061 TAGTCGGGCG TGGTTCGATT CCACTGCTCC CCACCAATAT CTCAGAGTAA AGCGGAATGG
    36121 ACCTAGGTTT CCGCTATAGA AGAGTCACCC GAGACTCGCA GAGAATGTAG GTGCAACTCC
    36181 TACCTCTGGG GCCAAATTGA TCTGAGTTCA GTGGTTCTCG AGATAAACTG TTCCAGATCG
    36241 ACTCGCTGGG TTTGGCGGCG TGCCATACAT CGAGTATAAA GACAGTCAGG GAAGGGAAGA
    36301 TACCGCCCAG TTAACGCCGC CGCCAAATTC ATGGTACTGA TCTAGACCTA GGATCAGTTA
    36361 AATCGCAGGG TGACGGACCT GTAGAGCCAA CCGCATATGC TGGGTTCCTC TGGTGAGGCC
    36421 TCACGGTTGT GAGCCGTGTT GGTGAGCAGT TCGATTCTTC CGCTCAGTAC CAAATAGAAT
    36481 ATGCCCGGGT AGCCCAACTG GCAGAGGCAG TAGGCTTAGA CCCTATACAG TGTGAGTTCG
    36541 AATCTCACCC CGGGTACCAA CATACACCGC AATGCGTCAC GATTATGGAG CAGCAGATTA
    36601 ACGCTTAGAA CATGCGACTG TGATCTGTAC AAGTGCAGTT GCGGTGTTAC GATACAATGC
    36661 CTAAGTAGCT GATGTGGTCT TAGCGCCTGG TTGAAGCCCA GGAGATGTGC GTTCGATTCG
    36721 TACCTTAGGC ACCAATTCAA GTCCTATGTC TGGTTTGCGC ACCATTATTA GAAATAGCAA
    36781 GTCAGCTTAG GCACCAGAAT ACTGTCTGAT TATATTGAGG TTCAACTCCC TCCTGTTGGC
    36841 GTTAGCGAGC GGGCATAGTG GTTAGGATAG TCAGACAGTA AAACATAACG GGCTGATAGT
    36901 GATAATGGGA GCACGACGCC TTTGCACGGC GTAGGTTGGG GTTCATGTGA TAAATATTCG
    36961 TTATGAACTA TCAACGTATA TATAATCAAC TTATTTGCAG TGCACAGGAT CGAAAATTAT
    37021 CTGGATATTA CGAACGTCAT CATATTATAC CACGATGTAT AGGAGGTAAT GATGAACCTA
    37081 GTAATCTTGT AAATTTGACA CCCGAAGAGC ATTTTGTAGC ACATCAGCTT TTGATAAAAA
    37141 TACATCCTGA ATCTGATGCT TTAGTATATG CTGCTCGTAT GATGGCAGTA AAAGGAAATG
    37201 GCCAAGAAAG AAACAATAAA GAGTATGGAT GGATTAGAAG AAGATATCAT AAAATATGCC
    37261 AAAAAAGAAT TGGTAGAAAA AATCCCAGTT ATGGGCGTCG ATGGTATCAT AATCCGATTA
    37321 CTAAGGAAGT AGGAAAGTTT TTGGTTGATG ATGTGCCAGA TGGATGGATT ATAGGAAGAA
    37381 GCCAAACTGA ACTAAGAGTA TGTGTAAATT GCAATAATAC ATTCAGAATT GCCTTATCAT
    37441 TGAAAGACAA ATATTGTTCG AAAAAATGCC GGCGTGATGC AAGAGCAAAA TATCGAGCTG
    37501 AAGCAAATTC AAAGAAAAAG ATTGTTTTAA CGGAAGATCA AATTTCTAGC CTATACCAAA
    37561 GATATTTAAA TGGCGAATCG ATCAAAGACA TCCATAGAGA GTATGGAATA GGACAACGAA
    37621 AAGCCTATTA CATAATTAAT GAAATTAAAA ATAAGGGGTC GCATGTTCCA AGGGTAGGCG
    37681 ACGAACCTTT GCAAGGTTTG TGAGGTGAGT TCGATTCTCA CCGGCTCCAC CAAATTTCGG
    37741 GACGACGAGC TGATGGTAGG TTGGGATTTA CCAGATCCCT TCTGAAAGGT GGCGTCAAGC
    37801 ATGTGACAAA GGTGCTGGTA ACACTGGAGT TGCTAGCGGG TTCGATTCCC GCGTCCTGAC
    37861 CAATTTTATG CGTCACACCA GACAAGGTGT CGATGGAGTC TGTAAAACTC TTGGGGAAAC
    37921 CCGTGCTTGG TTCGATTCCA AGGTGGCGCA CCAACATGCT AAAGTAGATA ACGCCGAGTG
    37981 GACAGGCACC TGCCTATGTG GCAGGCTAGG ATCGCAACCT AGGGTTCGAC ACCCCGCTTT
    38041 AGCTCAAGTT AGGCTTTGCC GAGCCTTAAT CAACTGTCCT AGTTCGGAGC CAGCGGCAAC
    38101 TGGTGACGTA ATTGGCGCTG CTATCGTCTA GACGGAAGGA CACCGCCGAG GTAGGCGGAG
    38161 ACACGGGTTC GAGTCCCGTT GGCACATTAC AGTTGATTAG AATATTGCTA GTGGTGTAAA
    38221 GATTAGACAC CCCGAACACG CCTGGTTTGG ATCCAGGAGA TGCAGAAAAA ACTGTCTAGC
    38281 ATACCTTTTA TTGGGAGGAG GGAAATTGGT GACCGGCCGG CCTTTGACTC CGTGCTACTG
    38341 TGGGTTCGAG TCCCACCCTC CCAGCCAACC TTTATTGCCC CGTCGTCTAG TGGCAGGACG
    38401 CTTGATTTTG GCTCAAGAAA CGCGGGTTCG AATCCAGCCG GGGCATCCAA ACTTTCACGC
    38461 ACCCATGGTC TAGTTGGTCA AGGACGCCGG ATTTTCACTC CGGAGGACGG CGGGTTCAAA
    38521 TCCCCCTGGG TGTACCAAAA TAATTTGCTG TATCTCTGCT TTATGGTTGT GTTAGAAGAA
    38581 CGAGACATTT TGCACAAGAA ACAGTTTTGG GGCATTGGTG TACGCTGGTG TTAGCATACG
    38641 ATACTTTCAA TATCGTGAAG GGGTTTTGAT TCCCCCCATG CCCTACCAAA ACATGGAGCC
    38701 ATGGTCTAGA TGGTCTAGGA CGCCGCCCTC TCAAGGCGGA GGACGCTGGG TTCAAATCCC
    38761 GCTGGCTCTA CCAAAATATG TGTGGCGAAG CTGATGGGAA CAGCGGCCGT CGGTTGGCGG
    38821 TGAAAAAACA GAGATGCATC CATAATGGGG TTCGACTCCC CCGCCATACA CCAAATTCCA
    38881 CAAACATCCA GGGTGTGTTG TAGTGGTAAC TTGCCTCGCT CGGACCGAGG CGTCGGGTGT
    38941 TCGATTCACC CCACCCTGAC CATTTTCAGT TACAATGCTT GGTGCGAGGG TAAGGACATT
    39001 TGAGTGGTTG CAAACGCTCT CTTGCCCGTG GTAACACGCC CGCTCTAGTG CGGGAGACAG
    39061 TTGGTTCGAA TCCAGCAGCA TTGACCAATT CACGGTCCTT TCGCCAAATG GGAAGGCATC
    39121 GGTTTTACAC ACCGACATGA CCTGGTTCGA TTCCAGGAAG GACTACCAAA TAGACAGGAC
    39181 GGTTGCAAAT ACCGCTCGGA ATCACGCTAC GGCGGGGCTC TCCTAGGTGG GACTATATTA
    39241 TGCGACTCTC GAATATCTGG TGACTGTTCG CCTGGTTGAA GCCCAGGAGG TCAAGGTTCA
    39301 ATTCCTTGGG GTCGCACCAA ATTCAACAGG ATGTAGCTCA GGTGGGAGAG TGCTGGTCTG
    39361 GGAGGCCAGA GGTCGCTGGT TCGAGCCCAG TCATCCTGAC CAACAAGACA TAGCTAAATA
    39421 CTCTTATACA GGGAGTACGC TATGAGTAAT AGTCAAGAAA TGCGCAAATA TATAAATGTT
    39481 CTTGTTGAGA GTGCAAAAAA AGATGTCGAT ATAGATTACG CAAAAAGATT GTTGATGAAG
    39541 CTTTCACCAA CAGCAAAAGA AGAAATGACA GAAATGGACG AGAGCTTTGC TGGTGCCCTT
    39601 GGTGGCACAA TTGCTCTAGT TGCAGTTACA GTTGGTGGTG TTGAAGTTAC AACAATTGGT
    39661 CCTTTTGATG TATCTGGTGC TGAACAGATG GCACGAACAA TCGAACAGGA TATTGTAAGA
    39721 TCATACGAAA ATTATCACCC GCGTGGTTGG ACAGACGGAA GCGGAACGAT TTATATGCTT
    39781 GACGACTGGG GTTTTGAAGT CAAGACCATG CACTCATCCG AATTTATGCA GCAACAAGAT
    39841 CAGGACAGAT AAAACATGGA TATGACAATC GCATTCGTTG CCATCATCAT CGGCGGCGTT
    39901 GAGAGTACAC GAGTTGGACC ATTTGACGTT ACATCTGCGT ACGAAATGAG ACGAATCATT
    39961 GAAAATGATG TTCAGCGATC ATATAATGAA TGGCATCCAC TCGGATGGAC AGACGGAAGC
    40021 GGAACAATTT ACAGGATGAG TGACTGGGAA TTTGAAATTG TTACCATGCA CTCGTCAGAA
    40081 CTTTCAGAAT AACAAAGTAA CACTAATAGA CAGGGTCCGT AATGGTTTAG ACCTGTGGTT
    40141 TGGAGCCACG GAGGCGGAGT TCGATTCTCC GGTCCCTGAC ACAGCGTAGT TTCTGCATAA
    40201 ATAAGCATAA TAGAATAAGA CTTACATTAT GCAGAAACTA CATTACACAA TCTACAAGAT
    40261 AACCAACTTG GTAAACAATA AGATCTATAT TGGTAAACAC CAGACTACAG ACTTAAATGA
    40321 TGGATATCTT GGATCAGGAA AACTGCTACG CAAGGCAATC GACAAATATG GTGTTGAGAA
    40381 TTTCAGTAAA GAAATACTCC ACGTATTTGA CAATGAAGAA GATATGAATG CAAAAGAGCG
    40441 TGAGCTTGTA ACAGAAGAAT TTGTTTTGCA AGAAAGCAAT TACAACCTTT GTGTTGGTGG
    40501 CAGAGGTGGC TGGTCTTATT TGAATAATAG TAATAAATCT AAAAATACAT TTGAAAATGC
    40561 TGCAATACAA ACGAAAGCGT CAAGTCTTGG AAATCAAACA AAAGAAAATC TATACATCAC
    40621 TAATCCAGAC TGGAAGAAAT GGTATATTTC AAAAATTAGA AAGTCTCACA GTGATGGATT
    40681 AATTAAGTAT GATAATTTCA AAGGAAAGTC TCATTCTGAT AAATCAAAAT TAAAAATGAG
    40741 CCAAAGCTCG AAAGGCAAAG GATCAGGAAA AGACAACAGC CAATACGGAA CACGTTGGAT
    40801 AACTAACGGT TTTGAAAATC GAAAGATCAA GAAAACAGAC AGCATACCAG ATGGATGGTA
    40861 TGCAGGACGA AAACTATAAA ATTGGACGGG TAGACGAAAG GCTATGTGGA TGGCCAGGAG
    40921 GCTTTTAATC TCCGGTGTAA GGGGTTCGAC TCCCCACCCG TCCTCCACTG ACACGGACCA
    40981 TTAGCTGAGT TGGTTTTAGC GGGAGACTCT TAATCTCTGT CATACCTCGG TTCGAATCCG
    41041 AGATGGTCCT CCAAATAAAT GCTAGTGACT GTCTAATGGA AAGACAAGCG GCCGATAACC
    41101 GTTCATAAGG ATTGGGTTCG ATTCCCCCCA CTAGCACCAA TAAATACTCG CATGAGAGTA
    41161 CAAGACATCC TAGAGAGCAC TGACATCCAG CAGCACATCA AAGCTGTGAG AGAAAAGTTT
    41221 CCTCACGTCA AGCAGGTGCG CTGGACCAGC AATGTGCAGA TTGGTTGGTG GCGTGACCGC
    41281 AAGAGCCTCA TGATGTTCCA TGGCACACAC TACACCAACC TTGAAGGTAT CTTGAGCAGC
    41341 GGGTTGAATC CTCCCTCAAG CGGTACCACA GCGGGTCGTT TGAGCATGGC TTTTGAGCCC
    41401 AACACAGCAT TTGGCTATGC AGTCATGGGT GGTGGTGAAA CCAACTTCCG TGATGCTGGG
    41461 CACAAGGCCC GCAGCGTCCC GCCTGCTGAG CGCGTGGTGC TGGTAGCTAA ACTGCCGATG
    41521 CCCTGGGTCG AAGAACACAT GGACCCCAAC CTCAAAGGCA ACTTGCCACA ACAGCGCAAA
    41581 CGCCTAACAG ATCGTGATGT CTACGAACAA TGGTCTGGTG GTGACGCCGA ATACTACCAA
    41641 CTCGCTGAGC TACAGTTTCC AATGACTTTG CCAGCCGAGT TCATCGTAGG CTTTATGCGT
    41701 AAGTAATTCC TTTTTGATCA ACCCTCGTCT ATCCGGTAGG ACGCCTGACT CTGAATCAGG
    41761 AAAGCCAGGT TCGAATCCTG GGGGTTGATC CAAACGGAAA TAGCAGAGCG CATGGCGGAG
    41821 AGGAAGACGC AGCTGGTTAC CAACCGGCGA AAGAGTCGTA AGAATGTGGA CCTTTCACCC
    41881 ACAGGTTCGA ATCCTGTTGT GCTCTGCTAA ATAATCACAT GACAAACACA GTTTCAGATG
    41941 TTACAATATA CCTAGAACGT CGCGGCGATG AGTACCGCGC GCGATATGAG ATTAGGACGT
    42001 CTGTTTCAAC TGAAACAGCA CAACGTATAA GACAGCGCTT GCTTAAAAGC TTTTCGCTTG
    42061 GTAGAAACTT TCCTGACGCA AGAACAGTGG GAAATATCAG GCAGAAAGGC AGACTGATGC
    42121 AGATGTTGTT ACAGAGTAAT TTTGGATTCC AATCAGACAT TGTCGAGGTA TTCAACTAAT
    42181 ATTTGCGGCC GTAGCTCAGG GGTAGAGCGC CTGCCTTCCA AGCAGGAGGC GAATAGTTTA
    42241 CGAGGGTTCG AATCCCTCCG GCCGCTCCAA AATTTGCGGG TGTAGCATAA AGGTAATGCA
    42301 CCTGGTTGCC AACCAGGAGA AGAGGGATCG TTACCCTTCT CCCGCTCCAA AATAACGCTC
    42361 CTATAGTGAT AATGGTAGCA CAAATCCTTG GTACGGATTA AGAAGAGGTT CGATTCCTCT
    42421 TAGGAGCACC AGAATACCCC CCCCCTGCCG CTGGGACGGA CAAGGCCTTC GAAGCCGACG
    42481 ACGGAGAGTT CGATTCTTTC CAGGGGGTCC AAAACGTGAG CAGACAGCGA TCAGAAGGCG
    42541 AAGGCCGCCG TAACGTTGCC GCTAAATGTC TGCCGTAGTA AATTCGCCCG AGGGACACAA
    42601 CCTCAGTCAA AAGTATCAGG AGCCGACGAC ACCATTGGGC AGCGGTGTGT TGCTACGAGA
    42661 ATTACCCCAG CCGACTGGAT CGGACCCAGG CCTCCTAAGC CAGGATTGGG CGGTTCGAGT
    42721 CCGCCCTGGG GTTCCAAGAA TACGCTCTGG TGGACCGAAA TGTATAGGCA ACGGATTGCA
    42781 ACCCCGTTTT ATGTAGGTTA GAATCCTACC CAGAGCTCCA AAAAGACCTG ACGAGGTGAA
    42841 AAAGGTTGTC ACGCTTGGCT GTGGACCAGG AGGATGTAGT TCGATTCTAC ACGTCAGGAC
    42901 CAACATATAC GGCCCTATGG TATATGGTTT ATTACGCCGG TCTGTCTAAC CGGAGAACGG
    42961 AGTTAGAGTC TCCGTAGGGT CGCCAAAAAC ATCACGGCGG GGTGGTGAGG AAAACACGAT
    43021 GGTTAAAAGC ATCAGATGAA TAAGGGGTTC GAATCCCTTC TCCGCCGCCA TAAATATTAT
    43081 TAAGGGGTCG TAGTGCTAAC GGGAACACAT TGCGATGGCA TTGCAAAATT GAGGGTTCGA
    43141 TTCCCTCCGA CTCCACCAAA ATTTGGGGCC TGTCTATGGG TAGCGGAGAG CTCTTGCACA
    43201 GCACTCGTCA CGCGGGTTCG ATTCCCCGAG GCTCCACCAA AATATTGCTT GACATTTTGT
    43261 ATCAAGCAAA GTATGTTGAA TATACCCGCA GTAAGCACTA GGTGAATGTC ATGCGCGCGG
    43321 CGTACACCGA AAGCGGAAAC CTGTAGTAAT GCAGGGGGAA CGACGTTGTG CTGAAGGTTA
    43381 GATTGGGAGT ACCCTAGGTG ATGATTCACC TAGGGGCTGG TTCTACCCCA GCCTCTCGAT
    43441 ATGGTAAAGT TTTTTTGGTG CTATAGCTCA GTTGGTAGAG GAGCCGCCTC ATAAGCGGTC
    43501 GGTCGACAGT TCGATCCTGT CTAGCACCTC CAATATAAGG GCGGTTGTGT GCGGCTTAGG
    43561 GTAGGCCGTT AGCGATCCAG AAATCCTACA CACCAGGTAG GCTCTACTGG AAATCGTGGT
    43621 CACTTAGAAT GGGTTCGAGT CCCCAACTCC CCACCAAATT ATGTCGGTTG CAGCATCGAT
    43681 GAACTTCGGG TAGCAAGGTG AGGTGAAATT CCTTGCGCCG GCACCAAAAT ACACCCTGCT
    43741 GGTGAAAAAT CCAGCACTTT AGGTCTACAT TTGCTTACAT GTGCGGTGTA GAAACGGTCA
    43801 CGGTTCGCCG GTAGGTTGGA TGCATACAAC TTCGGTAGTA GAGTGGGGTT TATAAATTAT
    43861 CTCTCGGTGG CAAGCGCCGA AGTTGCCTGA GGCTAGGGCA ATGACCAGTT AGACTTGGGC
    43921 CGAGAGACCA AGATACACCA GGCAAGGTGC GTAGCAGATC GTAACTGACA GTACCCCACG
    43981 CTCACAACGT CAAGGCGCTG GTGTAACCAT ATCGCAAGCC ACCGCGTCAA GGGGCAACAG
    44041 AAGATCCTGA CTGAAAGACA CCACGGAAGC TGGGTGGAAG CGGAACGGAA CCATTGTGTA
    44101 ACACGTTGCA AAGCTATAAA AACCGTGAGC TGGGGAAGGG CCAGACAGGC ACAATGCGGA
    44161 AGTGAAGTGA AAGCCAAGTG AAAGTGATGA CACTACAGAA TGGTGACGCT GGAAGAACTT
    44221 GACGTAGGAG CGGACCGAGC AGTAGATACG TAGGTATAAT AGGAAAACCG CCGGCATAGC
    44281 ATTGCAGCGT TTTGGAGCCG GAAACGCGGG TTCGAGTCCC GTCGTAAATA CTGTTAGGAA
    44341 AAGAGATGGA CGAGAGAGAA GAATTTTACA ACAGGGTCAG CGAGATCCTA GATATACCAC
    44401 ATGAATATCA TGTGCCGTAT AGACGGCGCA CGAGATGGAA CGCAAGAGTA CTAGGTAACG
    44461 GTCGTTTTCC AGGATTCGGA CTAGTGCAGG ATTTTGGCGG CTCTGTGCGC ATCATGCAGC
    44521 ATGGGAAAGC AACAGTATGG TGCAATACAC GCCAAGAGGC TCTTGATCAT TTACGCTCTA
    44581 GAAGCTTTGC TGGCGAAGCA GGCGCCTCGT AAGCGCAAGA CAATCGGTTC GATTCCGATC
    44641 TAGAGCTCCA ATATGAAACT CAAGAAACCA AACAGACTAC GCTCAAGACA GCCAACTAAA
    44701 GCCAAATACT GGTGTGGTTG TGATAGGCGA CTGGTTGGAC ACAGTGGACG CTGCCCCCGA
    44761 TGTGGTAGCA CGGAAAAAGG GCGCAAGCTA AAAAAGCCTG GGCCAATAGA ATAATGCTGT
    44821 TGAAACTTTG CTGGTGAAGC CCCGCCTTGT AAGCGGCGAG AAGAGGGTTC GAGTCCTTCC
    44881 AACAGCACCA TTATATATGA GGTAAGGGTG GAACATCAAA TTGCAGTGTT GATTGGTAAG
    44941 ACGCTGAAAG AAATTACCGT AAGTGATTCT GACGAGCAGA TTGATTTTAT TACAGATGAT
    45001 GATGAGAGAT ATCGTATGCT GCATCATCAA GATTGCTGTG AAGATGTGTT AGTAGATGAC
    45061 ATTATCGGCG ATCTAGACGA TTTGATTGGT GCGCCAGTTC TTGAAGCTCG TGAAGCATCA
    45121 AACAGTGGTG ATGATGTAGA AGGCTTCTGG CGCGAGATGT ATGATGACGA AGAATTTGTT
    45181 CTTCAGAAGA TGGCCGGGTT CCCAGACCTA CCAGAAATGA ATCGAGATGA AAGCGAAACT
    45241 TGGACCTTTT ACATTATCTC AACAATCAAA GGAAGTGTTA CAATTCGTTG GTATGGAACC
    45301 AGCAACGGTT ATTATAGCGA ACGTGTAGAC TTCGAAAAAG TGTAAATATG AATATGGGCA
    45361 CGTGGCGAAA TTGGTGATAC GCGGGGGTCT TAAAAACCCC TTCCTAGTGA GTGTGGGTTC
    45421 GAGTCCCACC GTGCCTACCA TATCTAGTCA TTGATGAACA ATTTGATTTT TTTGATATTC
    45481 TGATAAATAT GTTTTGGATG CTGATTCCTA ACTGGTGTGG GAGGCCGCCT GGAAAGCGGC
    45541 GCGCAGACAA TGTCTGTGGG GTTCAATTCC TCCGGTATCC GCCATTGTCA ACGGCTTGTG
    45601 ACCAAGCTAT ACTATAAAGG AAATAACGAT GAATTTATCA ACAGAGATGA GAAAGCTCAT
    45661 GAACTTACTC GAAACCGAAA ATAAAGTTGT CACCATCGAC ACAGATGATT GGGGTGATGA
    45721 GCAATGGTCG CGGTTTGAGT CAATGTTTGA CATTGATGTC GGTGAAATCT CAGAACTGGT
    45781 TGATATGGGC ATTGTGCCTG AAGATATTTT TGACAATCCG GATGATGAGG ACGATACACC
    45841 GTTTGAAGGT GAAGAAAAGA TTCTTAATTG GATTGAGCAG ACTGGTACCG TGATTGCTTC
    45901 AATTGAAGAT AGTTATGGTT GGGATGAGAT CTACGTTATG CCAAATGGCA AAGCGATCTT
    45961 TCCAGATCGT AACAGCGGAG CGGTTAGTGT TGCATCCGAT GCCAAGACCG TGATTCGTGG
    46021 ACTGAAAGAA TTTTATTAAG GGACCTTAGC TCAGCTGGTA GAGCGCTTGG TCGACATCCA
    46081 AGAGGTTCAC AGGTTCGAAC CCTGTAGGTC CCACCAAAAT ATGGGCGAGT GGCGCAGCGG
    46141 TAGCGCAGCA CCTTTACACG GTGACGGTCG TAGGTTCGAT CCCTACCTCG CCTACCATAA
    46201 ATTAGCGGTC GGGAGTTCGA ATCTCTCATC GCGCACCATA AATACTCCTA GCGGGGGCTA
    46261 TGGTAGGTAG ATATTTTCAA ACTAACTGTT ATCGTGTTAA TCTTTTCAGG CTTTACAGGC
    46321 CAGTGGGAAG ATGCAGTATA CCTTGATTAT GAATACGAGT TCAACTCACT CACTGGCTGT
    46381 TACCTCGCCG GCGGTTGGGA AATACGACAG ATGGTGGCAA CAGGACTATT GGATGAAATG
    46441 CCTCCTGGTG TTGGCCTCAA TTTTGAATGT ACAGAACAAC GCATTGACTG AAACCTTAGA
    46501 TTAGACTTTC GCTGCAATAC AGTGGCTCTG GACTCTGAAT CCAGGAGGGA AGGTCAATGC
    46561 ACATGCCCTG GTGGCGGAAC AGGGAGACGC GCCGGCTTGA GGGGCCGGTT CTCGAAAGGG
    46621 AGTGAAGGTT CAAATCCTTT CCTGGGCACC AAATTTTAGG AATCGATATG TCCAATGAAG
    46681 ACTATGACAA AGAATTTATG CGTCGAATGA CAGAAATGCT GAACGATGAC GACTATATGA
    46741 AACAGATAGG TGATGTTGCT CGTAGATTAA GTGAAAGCAT TTCTAGAGGA ACACATCATT
    46801 TTGATCGTGA TCATTCAAAA GAAGTTATTG AAAACTGTAT TTGTGATAAA AATATTAATC
    46861 CTAACTGTAC GGTTCATAAT CGATTCATTA GATAAACAAT CTAAACAAAT TCGGGGTGAG
    46921 CGTCTAAATA TCAGAATCAG GATACCGGCT AGATGGGCCG GAGATGCCAC AAGCTTGGCT
    46981 CGCCCCACCA TTACAACCTG GCCCCAGTAG GACAAACTGG TGGCGTCAGA ACAGAGCAGT
    47041 GGCGCAAAAT TGTGCGCGGC CCCGGGACAT GGAGGGGTAG GATGCGGAGG GTAACGACTC
    47101 AGCCTGCTCG ACCAATTCGT CAGGGTTTGG CGTCCCCGCC GGTATCTCCG GAGAAAGCAA
    47161 ATGCAGCCAT CAGAACGATG TTGTTGGGAA AACAACAGAA CAAGTATTGC ATACTGGGCG
    47221 GCCACCTGGT ATGCGAGGCT GGCAATGAGG CCCTGAACAA CGCTCTTGGC CGAGACGTTG
    47281 GAATGGTGTC GTATAGCTCA ATCGGCAGAG ACCCGTTAAA CCGGGAGGTA TGGGTTCGAG
    47341 TCCCATTGCG TGTAACTCAC TGCCAGCCAA ATATAAATAA CCAGTTATGA AAATCCTTTT
    47401 AGCAATCCTT CTCACATTTG TTATGGCGCT CGCAGCGCAG GCACGAGGAA CGATCGTACT
    47461 CGTTGTTGAC ATTAGTAATT CATTGAGTCC TGCAGAGCTT GAGATACAAT ATAGCAGTTA
    47521 TGCAGAGGTA CTGCGCAGCA TTCCGTATTT GGATGGTGTC AACATTGAAG TGGTCTTGTT
    47581 TGAAGAAAAC GTACACCACG TATCAAGCGG TAGTGCACAA GCCGCCGCCG CTGTATTTGA
    47641 CGAACTGCCA AGAAGCAGCA CCGACGAGCG CGGAATAACT TGCCTCAATC AAGCACTGCA
    47701 ATACGTTGAC CTTATGCTGC CCACCCTGCC TCAGCCAGTG ATTGTTGACA TATCAGGAGA
    47761 TGGCGGCGCC AATTGTGACG GTTATCATCC GTCTGGTCAT CATGGACCAC TACATGCAAC
    47821 GCTTGATGAT TTAGCCGACC AAGGAGTGGT AGTAAACACA TTGTTCATGA TAGACGAGAC
    47881 GTTTGACTAT GAAGAAGCGA TCGGCGTTGA GGAATATACG GAATTCATGC AACTGCCAAC
    47941 ACAATTTTAC GAATCATTGA GACGTAACAA TGGTTTTAGT ATAACTGCTG AAGGCATTAT
    48001 GAAATTTGAA GAAGCACTGT TTAGAAAGCT ATCACTTGAA CTAGCACAGT TACCATAAGC
    48061 ATGTTAGGAG ATAGGGTTTC GCACTACCCG TTCTATAATG AGTGGAGGGC CGCCAGAGTG
    48121 CCACTGTAGT TAGACAAAGT CCTCCTTTGC ATACGACACT ATCATGTACT AAATACTGAC
    48181 ATGAGAGTAG ATGAAGTTGT CAGATTAGGC AAGCCAAATA CTGGCCCAGC CGATGCGTTC
    48241 ATACAGGATT TCCTGGACAT GAGCGAACCA CACCCGTTTA ATCCGCGTGT GGGTATCATT
    48301 GGAGGTGCTG CGATCGAGCT CAGCAAATTT GGCGGCAACA TACATCTCTC AGACATCACT
    48361 AGCTTAGAGC CAGAGAGAGG GCACAGCAGC GCAGCCATGC GTCTGTTGAC CAAGCTAGCA
    48421 GACAAACACA ATGTGGTCAT TGAGCTCATC GCCAAGGCCT ATAGAGACGA CAGAATGAGC
    48481 ACAGAAGAAC TGGTGCAATG GTACCAGCGC TTGGGCTTCA AACTAATGCA AGATCCAGAT
    48541 GATTTAGATC TTGACTACGG CGTAGAAATG CGCTATATTC CATAAGACAA TCAATGTTTT
    48601 ATCTCTATAT CAAAACACAT AATGTAACTG GGCGTAAATA TCTTGGTTAC ACGTCTAAAG
    48661 ATCCTTTGAA ATACAATGGA TCAGGGACCT TGTGGAAGCT ACATCTTAGA AAGCATGGCA
    48721 ATGATGTAAC AACAGAAATA TTAGCTGAAT GTAAAAACAA AAACGATATA AGACGTCTTG
    48781 GTGAATATTA CAGCGATCTC TATAACGTTG TTGAAGATGA TAACTGGTCA AACCTAAAGC
    48841 CAGAAACAGG TGATGGTGGG TCTCCGCCAG GCACTAATCT AGGCCGCAAA CATACTGACA
    48901 ACACAAGAAA ACTTATTTCT GAAAGAATGA AGGGAAAGCC AAACCCGGCA AACTCACGCC
    48961 CTAGAACAGA GGCTGAAAAA GAACATTTAC GTAAAGTCAA TCTCGGTAAA AAACTTTCTG
    49021 CTGAGACTGT TGAAAAAATG CGACAAAGAA TGATAGGGTT CAAGCATACT GAAGAAACAA
    49081 AAGAAAAACT TCGTAAGCCT AAATCCAATA CAGAAAATAT GATAGCAGCA CAACAGCATC
    49141 GTCGCCTTAC AGAAGATAAG AGTTCTTGGA TAACCAATGG CGTAAGCAAT ATACTGCTAT
    49201 GTGAAAATGA AGATATTCCT GAAGGATGGA AAAGGGGTAG AGCGATAGAT ACTATTCCTC
    49261 CATCTCAAAA AGGAAAGTTT TGGATCAATA ATGGATCCGA AAGCCGTATG GCAACTTCCA
    49321 TACCAGAAGG ATGGAAGAAA GGACGTATAT ACAAAAGAAA GGTATGATTC ATGTCTTAGA
    49381 ATAATAATGT AGAGTTTGCT CTAAAAGAAG TTGTTTTTTC TTTCAATAAA AAGCACCTAG
    49441 AAGATCCTAC TATTCCCATG TGGAAGCTTG CTTTCAAGGG AGAAAGCTAT TACGTTGAGC
    49501 ACGTCACTTG TGAGTTGCCC TGGAGCACCA AGGAGACGCC CTCGAACAGC CACACCAAAG
    49561 GCAGTATTAA AGTCAAGAAC TGTCATTTGG TAATCGACCA AGACAATCAC GCACATCTGA
    49621 AAGAACTTAC ACAAGAGGTG GCGGCAAGGC TAAACAAGCC CAGCTGGAGT GTTCGTGTGA
    49681 TTACCAAATG GGGTCGTGAA CTCGAAAGAG CACTGCGACA TGTTGAACAC AGTGGTCTTA
    49741 AAACAGTTGG TGGTGGATGT AGCACAACGT TCTACATCAC CGAGTTCACC GACGAAGAAC
    49801 AGTATACCAT GTTTAAGCTG GCTTTGGAAA ACGCGCCAGA TCTACGTGAG CTCAAACCTA
    49861 ACGAACCCTA TTACAAGATG TACGATGGAA CGGCCGATGA AGATGGCTAC ATCGACGAAG
    49921 ACGATTGGTA CGAATTATAC GAAGACTAAC ACCAACATTG CGGCAAAAGA TGCTCAGTTG
    49981 GTTCACACAA GGAGAAAGAG ATGTATACGG TTAACATTGT TGCCCCTGTG AGGTTTAGCA
    50041 CCTAGCAGGA GCATTGACGA CAAGCGTTCC TGCTAGGATT GGAAACAATC TAACAGGAGC
    50101 AAGAAAATGG TTGCTAGACA AGATCTGAAA AAGAAGCACC ATGGTCGTCG TAAAAAGGGT
    50161 TCACGCAAGC GCCATAAAGC ATGGTTGCAG CGTAACAAGA TGCGTTACAA GAACCCGCGC
    50221 AATCAGAGCG CACGACGCCG TATACAGATT CGTCGCAAGC GTTGGCTAAG ACGACGTTTC
    50281 AGTTGACAAT TAGCCCCCAG CATGTTATGT TGGGGGCAAC ATTACATAAA GGAGGCCATC
    50341 ATGCCTGCAG AACATCTTCG TTACAAAGAA GACGGCACCG TTGGTCTATA CCAAGGATAT
    50401 TACTGCATGA ACTGCGGGGT CGGTGGTGTC AACATGGTTG GATCCGGCCA TGGACTAGGA
    50461 AAATGCAAAC CAAATCAAGA GCTTGTTTAA GAGCTTGAAA AACTGAATAG TGCCGCATAG
    50521 CTCAGGGGTA GAGCACAGTC CTGATAAGAC TGGGGTCCTT GGTTCAAATC CAAGTGTGGC
    50581 AACCAACCAA AGGTATTAAT ATGTGGACAA AGCTTTTTGC TGTAGTATGC GTCGTAGGCA
    50641 CCGTCTCGTT GCTCACGGTC GTTTATATTG TTGTTGGTGA AACCCAAGAC CTGGATCACG
    50701 GCGAGGTTGA CAGATGGGCC GCGACAGAAT ATACTATTGC CTGCATTGAA GCATGGAATG
    50761 CTGGGCGTGG TATTCAAACT CATTCAACAT ACAGCCCTGC ACCACGTTGT GAACTTCCTG
    50821 ACGAAGACGG TGTGTATTAT CCGCTCGATT ACACAATCAA CTATGTGTGC GACGGCAACT
    50881 ACAACCTTAC ATTTACATTC AAGGGTGGAA GCTGGGGCAT GGAATTTCCC GGATGCCGTG
    50941 GAAGTACACG TACAGCTATT AGCTTAGAAG TTTCAGACTG ATTAAAGGAG TCAATATCAT
    51001 GAAAACCCTT CGCCTCAAAA ACAAAACCAT CGCTCGTGTT GCTGATGACC ATGCGTTCAA
    51061 GATGGTCCAA AATGGTGACG CGCAATACAT TCCCAAGAAC GTGTGGAAGC GCGAAGTTCG
    51121 CGACGCCAAA GAAGAGTAAT GCTTGATCAG ATCAAAAATC TCGTCGCTCT CTTCTGGCCT
    51181 TGTGAGCATG AATGGCATGT AGATAGACAA GGATATCTGG AGCGTGGTGG TGATGGGCTG
    51241 ACAAGCGGAG CACATATTGG TGAATGGACC AAGTGGTATT GCGCCAGATG CAACTGCCAA
    51301 CGCACACATA AGAAAATTTG GTGAGAGAAA TGACACAGAA GTTCAAGGTA AAGATTTTAC
    51361 GATCAGAATC CATCGTTGAT TCATATGATG ATTATTATAC ACGTAGCGTA TTCTATCCGG
    51421 TCTCAGGTGA TTGGGATGAA GTAACTGCTG AGGAGCGTGA AAAGATTCGT GAAGCCATTC
    51481 GTTATGCTAA CTCAAAGCGT AACCGTGATG GACACTATTT CATGGTGGAA TACAGCGAAG
    51541 ATTTTCATGA CGAAGTATTT GCTGGCGCTC GTGACTTCCT TGACAAGCAG CGCAAGGCAC
    51601 AGGAGCGTGA AGAAAAGCGC AAGAAAGAAG AAGCACGAAA AAAGGCGGAA CGTGCTCAAG
    51661 AGCGCAAGCG TAAGCAACTA GAAAGACTCA AGCAAGAACT GGGTGAAAAC TGATGGGATT
    51721 TCTTGAGATT GCCATTATTG TTTGTGTCGC AGCTCTCGTA TTCGTTTTGG CTGATCAGGA
    51781 TAACGGCGGC CCTAGGTAAC GGAAAGTGCC GGCAAGGTGT CAAACTGGAT TCGAAATCCA
    51841 GGGTAACCGA AAGGTTAGGG GTTCGATTCC TCCACTTTCT GCCATTGACA AACACTCAAA
    51901 TCGAGTGTAT AAATAGAGAT AACATGGAGA GGTGGCAGAG TCCGGCTTAT TGCAGCGGTC
    51961 TTGAAAACCG CCGTGGGCAG CGATGTCCAC CCTGGGTTCA AATCCCAGTC TCTCCGCCAA
    52021 AATATACGGA GGTGACAACC TGGTTGGTGC CAGGGCTGCC CTGCTAAGGC AAGTGTGGGA
    52081 GTAACCCTTC CATTGAGTTC GATTCTCAGC GCCTCCGCCA AAACAAAGGT ATAAGAATGA
    52141 CGCAGATAAC CAACATGCCT CCTCAAATAC CAAAATTGCG TATTTTCAAG ACCAAGAACG
    52201 GAGGAATTGA AATCAATACG CAAGACGGCC AAAAAATTAT TCTAACTTCA GACGAAGTTA
    52261 ATGAATTGAA AGGTCGGCTA TAAAAAGGAC TTATAATGAG TGTTAACCTA AATGAAGTTG
    52321 CTGCTGACCT CACCCTACGT GAAGGTCTTG AAGACAGCCA AAACATTACC AGCATCAAGG
    52381 AATTTCTTGC AGTGTTGGGA CAGCGTTGGC GGGAGATTGG TCCTGAAGCA GCGCAAGCAG
    52441 AGTTTGAAGC CATTGTTGAG CGCGCTGGAA CCAGCAGCGC ACACAATGAC TGACCAGTAT
    52501 TGCCCCGTCA GGCGGCCGGC TAGGGTCTTC TAAGCCTAAA GTGAGAGGTT CGACTCCTCT
    52561 ACGGGGTACC AATCAGTTGT GGTCTACGCA TCACTACATG TACGGCCACA AAAAGGGGAA
    52621 GAGACCATCT CGTAGTGGAG AGAAAAAGCG CCTGGCTCTT AACCAGGAGA TTCGGAAGTG
    52681 GTTATCCGGC CTTGGCGTGA GCCAGGGTAG CTTAAATTCC CCGAACATAT TAGCGTAGGC
    52741 ACGGGACCCC ACTGATTGTG TCGTCAACGC CCAGGTTGAC TTAGAAGGCC TTTCAAGCGC
    52801 CGTGGATCCG GTCTGCTAGG TTGGGATCTA GCAGGCTACC TAGGATCGCC AGTTATCTAA
    52861 TAGGTGCTGG CAACATAAAT TCTGGTCCCT TAGTTTAGCG GTAAAACACC CGGCTTATAT
    52921 CCGGCATAGT CTCCAGATTA GAGAGCGTCG TAGGTTCGAA TCCTACAGGG ACCACCAATA
    52981 AATATCGACA TGAATTATCA AAAGATACAT GATGCAATTA TCAACCGGGC TAAGAACAGA
    53041 AGTCTAAAAT GTTATACTGA ATCCCACCAC ATTATTCCTC GATGTATGGG TGGCTTAGAT
    53101 AACGAAGATA ATTTAGTAAA GCTAACACCA GAAGAACATT ATGTCGTGCA TCAACTATTG
    53161 GTAAAGATCT ATCCAGATAA TTACAAACTA ATCAAAGCTG CCAACAGAAT GTGCCAAGGG
    53221 AGAGCCAACA ACAAACTATA TGGCTGGTTA AGACGCAGAT TAGCAATTGC GATGGCTGAA
    53281 AGCCAGACTG GTTCAGGGAA TAGCCAATTT GGCAAAATAT GGATACATAA TGATAGCCTA
    53341 AAACAATCAA AAAAGATTGA TAAGAGCGAT ACTATACCTA TTGGGTGGAA AAAAGGTAGA
    53401 AAAATAAACT TTGAAATAGA ATATGCGCAG TGCAAAGAAT GCAATGAATC ATATGTAAAA
    53461 AATTCAAAAT CACTTTTTTG TTCAAAAGAA TGTCGAAATA ACTTTCAATC AAAAAACTCA
    53521 CAAAAAACTG GCAAAAAAAT TAAACATGAT TCTATTGTTA GAGTATGTGT TAAAGTCTTA
    53581 AATAAAGAAG GTTATCATTT TGATGAGTTA AAAGAAAAGA TAATTCAACA TTTATCTGAA
    53641 GGATTAAATC CAAGACAGAT TAGAGATTTA TATGAGATAG ATTATACAGA TTTTGGAATG
    53701 TTCATTAAGA AATCACTGAA CATTACATTA AATGGGGATG TGGCTTAATT AGGAATTGGT
    53761 ATACTATGCG AGTTCAAACC TCGTAGCTTT AAGAGTTCGA ATCTCTTCAT CCCTACCAAA
    53821 TTTCTGGAGA AAAAGACCTC ATGTAGGCAT ACAACAAGGA GACAGCATAT GACACGGCTT
    53881 GAACAAGTTG AGTATCGTTT GGATTATCTG TTGTCTCGGT ATGAGGAAAC ACGCGACCCC
    53941 ACCCTGAGGT TGCCAATATC TATTCTTGCT GCCGAGCGAC GTAAGCTATT GGCGCAAGAA
    54001 CAAAAACCTG CAGAGGTCGA TTGAAAACAA AGCGGCGTAT CGTTCATTCG GTACGCCGCT
    54061 TTTTTTGTGA GCATAAGTAA GATGATGGAA TCACCTTGTC GAAAAATTTG CAGAATTGAA
    54121 AACGATGTCT GCGTAGGATG TAACCGTTCT TTATTTGAGA TTGCTGCCTG GAGTCGCTTG
    54181 ACAGATGCTG AAAGGTCGCA TATCATGGCC ACAATAGATG ACCCATGGAG ACATCGTGAT
    54241 GGAAAAAGTT ACCAACCCAA GCGTACAAGA TCTGCTCGAT CTCGTCGATC GTCTGGAACC
    54301 AGTTGAACTG GAACGTCGTT ATGCAGAGAT CGTTGCTGCT CTGCAGGCAC GTATGCAACA
    54361 AGAGCAAGAG CCTTTCGTAT GAGTGACGAC AACACAGAAA TGCCTATTGA AGAAGCGGTT
    54421 GCTAATATCG TTGCAGCAAT CGAAAATTTC GAGAACCTGG AACCAGAAAC CCAGGCCCGC
    54481 CTGCGCGGGT TCTTGGTACA GATGGGCGAC GAGATTGCTC AAGCAGAATC TCGACAGCGT
    54541 GAACTAGAAC GAGCCAAGGC TGCTAGCAAG CGAGATTCTG CTCGCGAACG AAAGGGGTTG
    54601 CGCGATGAAC TGATTCCCAA ATGGTGTGAA GAAAACCTCA AGCCTGGTAT GATTGTAAAA
    54661 GTCAAAGCCA ACAGCGCAAC TAAGTTTCGT GAAATCGAGA CGATCAAGCC TGGCGAGGTG
    54721 ATGAAGAATG GTTACAAATT CGACGGCTAT CTGACAGGGC GGCATGTGCG CTATGTTCGC
    54781 AGGCGCGACT TGGAGACGCT CGAATTCGCT CACGAGCTTA CGAGAGACGG ATACATTACA
    54841 GATCACGTGC TCAGGAACGT GCAGGGCGTT GTCTTGCGCC TTGACGCAAA GGGAAAGCCC
    54901 GTTGTGACAC CCATTATGGA GCTCATCGAA GGGGTCAACG AATGACGCAA AAATACGTGT
    54961 TTGAACAGTA ATGACGAGTT CAGTGAAGGC TTCAATCCAA TGGACGAAGA AGCGGTTCGC
    55021 GCATTTGAAG AAAGTCTACA AGATTTGCTA GATGTACATG GTGGTTGGGG CTCGACCTTT
    55081 ACTTTGAAAC GTGTTATAGT AGATTTGTGA ATGACTTAGA TTTATATCGC AACAATGACG
    55141 GGACCTATAC AAGCCCAAGA AATGGTAAGA CATATAAGTC TTTAAAAGCA TTCCGATCGC
    55201 ACTGGTTCTA TCCAGGACAT GTGTCACCAG ACACGTTCAA GAAAAGAATA CCTGATGTCG
    55261 AATGTCAACA TTGTGGTAAG ATATACAGCA AAGCTAACAT AAGAAGACAT GAGGCGTCCT
    55321 GCCCTCACAA CCCAATCAAT ATCAGAAAAT GTCCTGTCTG TGATTCAAAA ATACTGAATA
    55381 ACTATGCAGT GACGTGTTCT TATGCTTGCA GTAATACATA CTTCAGACAT GGTAATGAAG
    55441 GCGGTTTGCA ATACAAAACA GATGAGCAAC TAAGAGAAGA TAATCGCTAT CGAGATATTT
    55501 GTGCCCGGTA TCATGAAATG TCTTGTGTAA TATGCGGTGA AAATAACTTA GTTGAAGTTC
    55561 ATCACTTGAA TGAAGATAGC AAAGATCATC GACCTGAAAA CTTGGTACCG TTGTGCCCAA
    55621 CACACCACCA ATACTGGCAT TCTAGGTATC GACATTTAGT AGAAGACGTA GTATATAAAT
    55681 ATATGGAACA AAAGTTCGGG CGTTAGGAAA GTCTGGTTAA TCCGTCTGCT TTGGGAGCAG
    55741 AAGAGCGAAG GTTCGAATCC TTCACGCCCG ACCAATACTT CTTGGTACCA CCGAGACCAA
    55801 ATATCGTAAG TACCCACTTT AGAATCGGGT AAGAAAGCAG GCGCCAGCCC TAACGACGAG
    55861 TGCTGTCTCT AATAGAGATA GTAACGTGAT CCGAGGACGA CATAACCAGG GGATCCTAAG
    55921 TGCAGATCTT GTCAGCTTAC GATTTACTTT GTCGCTGTAG GACCGTGGCG GCGATAGCTC
    55981 AATAAGAACC AGGGGCCCAT AAGTCCTTCG GGGGGTCATA CAGCGAGAGT CCAAATCCGC
    56041 TAGGCTAACG GTCTGCCATT ATCAACAATC AATGTCAGAA CAATGACAAA ACCTCACATC
    56101 ATTCACGTCA ATCGCACACA CATCGGCATG AACGCAAAGG ATGGTGGCAA TCGTCCTGTA
    56161 TACACTACCA AGCACAACAG CGGTCGCACG ATCTATGCTA GAGAAGTGGT CATACATGGT
    56221 CCGAGTCGTT TGGTATACAA TGGTAACCAG TTGAGCTGTG GTGCACGAGC ATGGATTGAA
    56281 ACACATGCTG ATCTTGAGTT CATCGACGAA ATGACTTTCC AAGAAGCAAG GGCGGCTGTA
    56341 GAATGAAACT TCCTGAATAT GTTTGCGTAT GCGGTGTCTG TGAAGGCACG GGCGAGTACA
    56401 AACAGATGTA CACTGCTGGA TGCGGTGGCG GTTATTACCA CAGTATGGGA CCATGCGACA
    56461 CTTGTCAGCA GGAAGGCAAG AGCAACTACC ATAATGGTGT AGGATATGTC TACAAAGGAG
    56521 ATCGTCGATT TCGTCATAAA GGTGTTCCTG ACAGTGTGCT CAATCAGATC AAACGCATGA
    56581 ACCAAGGACT AGTTGAAGAA TGAAAAAGAT GTATATCGCA GTCCTAGATG AGGTGCCTGA
    56641 TTTCATGGTG CCCACTCTTG TGGCTCACAG TGTGATCAAT GCGCATCTGT ATTTTGCAGA
    56701 CATCGACAAG ATTTCTGAGC CCTGGTTTGA TGATTATCAA GACTGGCTTG AGAACAGCTA
    56761 CAAGAAAGTC ACTGTGCGAG TCAATCGTAA GGAGTTTGAG AAGATCAAAG AGAGCGGTAT
    56821 TCCGATCTGG CTAGGACACG AGAACACCAC GCTCGATGGC GAAAAGAGTT GTGCAGTGGT
    56881 CTTGCCGCTC GAAGACGATG ATCGTCCCAA TGTATTGAAG TTTGCTAAAA CCTGGGCTCC
    56941 CAATGTTGAC TGATCCATGT GCACCGCGCA ATCTTGTGCG CAAGAGAATT ATCTATCGTA
    57001 ACTGTAACCC AGTTGCTCTC AAAGCTTCGC AGGCTATGGG TATGCTCCCT ATGATCTTCT
    57061 TAATTCCAAT CGGATTCGCT GTAATAGTTG GGGTGTTACC AATTTGGGCC TTGATCACGG
    57121 CCATGGTTAT GATGATGTCA GGTATGGCGA TTTATGTGAC TCTTTGGTTC AAGATGTTGA
    57181 ACAAGATGAA AGAAAGTCCC CAAGATCGCA AGTTTGTCAA CAAGATGATA CAAGAGGAAT
    57241 ACTGGTAATG ACCAGCCAAG TGAAAGAGTG TGCCTGTCCA AACTGCGGTA TTCCTCTTGA
    57301 TGCTGCCAGC GGAGTATCTG AAGCTGACGC ACAGCCTCAG CCCATGGATA TTACCGTTTG
    57361 CTTTTATTGC AGCACTGTGT TAGAGTATAC GGAAGATATG GATCTGTCCG CTGTTGATAT
    57421 CATGACGCTT CAACCTGAAG TGCGTGATTT GGTCACAATG ACCTTGTTAC AAATTCAAAT
    57481 GATGAGAGAA ACAAGGACCC TACACTGATG AAACACAGTG ATCTTGATAT GAAATACAAC
    57541 ACTAGCTGGA GTCAGCTTTA CCATACCGAC ATGGGACGAC ACGTTGCCCG CATCATGGAG
    57601 ACCCCACGGC GTCACTACCA CAATATCATT CATGTGCAGC GCCTCTATCG TCACGCTGCG
    57661 CGACTGAAGG TTCCATATGA CATTAACCTT GACTGTGCCA TTCTCTGGCA TGATGCCATT
    57721 TACGACAGCG AGCCTGAAAA GGAATATCGT TCTGCCGAGG CCATGAAGGA AATGGACAAA
    57781 GCACAACCTG AGTGGTTTGC GGGTGTTGAC ATCAGCGAAG CCGCTGCCTT GATTGTCAAC
    57841 ACAATTGAGC ACGTCTACAC CCCACAGGTC AATCCCTGGA TGATTCGACT TGACACTGTT
    57901 GAACTGTCTG ATCCTGACAT GCGTTACGAC AACTTCTGGT CGCTCATGGC AGAGGCCGGT
    57961 GACCTATACG GCATCGACAA TCCTACTGCC GCCCAGGGCA CTATCGATTT TATGGAAAGC
    58021 TTTCGTCAAA CTCTTGCTTT GAATGCAGAA CGAGACCTTG ATTTTGCACT TGAATGGAGC
    58081 CAGGCAGCTG AAGGCTGTGC TGACGTTATC ACCATGGCAC GAGTTACCAC TGATATTTAC
    58141 AAGGGAGTAA ACAATGTCTG AAGGTACGAT TGGAAAAAAA TACTGTATTG TAAGGTCAAT
    58201 TTTTGAAACA GACTTTGTAA GAATGATTGA TGAAATGATT GATAACGGTT GGGTACCAAT
    58261 TGGTGGGCCA TGGACGAATG GCAAATATAT TCAACAAGCA ATGATAAATG TAAGCCACGA
    58321 CCATATAGAA AAAGTAATCA AGGAGGCATT CGCTGATGAT CTATCTGCCC TCGACCCTAA
    58381 CTCCCGTGCC TAGATATCCT GGTTACTTCT GGGACGTCAA AAGCCACAAA ATGTTCAGCC
    58441 TCAAGATGGG CGGCGAACTA CGTGAGATGA AAGAGCGTCG TGTTCATCCC ATCTTACTAC
    58501 AACGTGGTTA CTGGCGCGGC CGTCTCAAGG TCGGCGACCG CTATTACCAA CTCAGCAGAA
    58561 ACGGCCGCCG CCGCATAATG TTGGTGCGTG ACCTCAAGAA ACTCGAACTT GTCGACTATG
    58621 ACATTCCTGT TGTAATGAGA AAGGTGGAAG AACTAGCATG AAGATCAGTC CTGATAGCTG
    58681 GCATTATAAG CTGTATGTAT TCATGAGCCA GTGGAACGCT GCATGGCGTC ATAAACTTGA
    58741 TCCCTGGGAA TATCCACGTG GCAAGAACAT GATTGGCCTA TGTCCATATA TGCGTATGAT
    58801 CCTTATCTGG GGGCCGCTGA GCATATTGAG CAACCTACTA CCAATCGGTG CAGTATATGC
    58861 AGCCTTTGTG ATGTTCCCCG CAGCCGTCAA TGGCACGGCT GGCATTGCTT GGTTGGTGGG
    58921 CTCCGTCATT GCTCTTGCAG TATCCTTCTT TTTGATCGGC TGGATAGCCC ACCTCATTGG
    58981 CGTAGTTCGA GAGCAGCGCC GTGATTCTCG TATCCAGCGC GAGTTTGAAG ATCTTGATGT
    59041 CGAGCCCAAA GAAACATTCT TTGGACTCAT TAAACAATAC ATTGTAGCAA TAAAAACACG
    59101 TATTTGCCCT GTTTTGGAGT TAGAAGATGA TTAATCAACA TCAACCACGT TGGTATCATA
    59161 ATCTGATGTT ACCCTTTGGT ATACAAATAC TGATTGTCAT GGCGGCTGGG ATAATTACCC
    59221 TTGCTCAATT TGGCGTCTAT AGAGGCATAC AAGAAAACAT TGTCGTGTTT GCCGGCGTCT
    59281 GTGAAGGCGT TTTGGGTCCT GTAACAGGAC AGACTGAGGA CGGTGACGAT ATTATTCGCC
    59341 AAGGCGCACA AGCACGGTGT GGCGAGACGA TAGTCAACCT AGGTGCTTTG GAAAACAAAT
    59401 ATCTTTACCT CTTGTTGACA GCTGAAACTG AGCCTGTTAT TGTTTGTACA AAGACACAAA
    59461 GCGAATATTT GCGCGAAATC AATTGGCGAT GTGAAATCAA TCCTGAAGAA GAGACAGAAG
    59521 CAACATGACA AAAGTTTTCC TCAAGAGCGG CGGCACGATT CGAGTTCGTG ATAGCGGTGC
    59581 AGTCCAAGCC TATGACAATC TTCCGGCGGA GACCTACACT GTCAAGTTTG ACGAACGTGC
    59641 TGGTGAGTTC TTCCTTGAGC AGATTGAAAA CTTCACACTC CCCACGAAGA TTTACGGCAA
    59701 GAACGTAAAT CACAGTGTGA GAATTCTCAA AACGTTTGAT GATCGTCCTG GTAGCACTGG
    59761 TGTTCTTCTC AGCGGCATCA AGGGTGCCGG CAAAACCTTG CTCGGCAAAC AGGTTGCAGT
    59821 GGCCGCACGT GAACGCGGAT ACCCAACCAT CGTGATCAAC AAAGATTGGC ATGGTGATGA
    59881 GTTCAATGCC TTCATTCAGA GTATTACCAC ACCCGCTGTG ATCTTGTTCG ACGAGTTTGA
    59941 GAAGATCTAT GATTACCATA CTCAGCGCAA GGTGCTTACC TTGTTTGATG GTGTGTTCCC
    60001 CAGTCGCAAG CTGTTCATCG TGACCACTAA CACTGAGCGT GAAATTAGTG AGTTCATGCA
    60061 GAACCGTCCT GGTCGTATCT ACTACAACTT TGAGTTCAAC ACGCTGGGGC AAGACTTCAT
    60121 TCAAGAATTT CTTGAGGATC GTCTCGAGGA CCAGAGCCAG ATTCCGGCCA TCCTCAAGTA
    60181 CACTCAGGTG TTCAGCTTCT TCAACTTTGA CATGCTCAAT GCAGCGGTTG AAGAAATGAA
    60241 CCGTTACGGC GAAACGCTTG CTGAAGTTCT TGAAGTGCTC AACATCAAGC CTGAGAATCG
    60301 CAGCACTGAT ACCTACAAGC TTGAGGTTGA CGTTAACGGC GAGCGCTACG TCATTGATCG
    60361 CGGCTATGGT GGCTTTCAGC CCAACAACTT CGAGTACACG CTTTGGACTG ACTGCGACAT
    60421 GCCCAAGCCT CTCGAAAGTG TGCCTGCTAC CAAGAATGTT CTTGAAGAAG TGGCCAAGGC
    60481 CACTAGCGAT GGTGATCAAT ACATCGTTTT CGATCCCACC AAGATCGAAA GCTTTGACCA
    60541 GGTGACCAAC ACGTTCACCT ACACTGTGGA GGCTGGCAAT CGCACTGTCA AACTCTTTGT
    60601 AACACGTAAC GATCCGCTGG ATAAGTGGAA GTACCACCCA GATGCATATT AAGGAGTAAA
    60661 CAATGGGTAT TCTAGAATTT GGACTATTGG CATTGGCTGG TTTGGGCGTG TTCGTCGCCG
    60721 CCGGCATCAT TGCCGCAGAA ATGGATAGCG CGCTGATGTC AGTGGCAACC TTTGTCATTG
    60781 GACTCATTAC ACTGAGTTGG GGATTTGGCG TTCCAATCTG GGCCACATTC ACAGCCAATC
    60841 CGCTGATGAT TGTTGGGGCC ATTATCATCT ACATTGCAGT AGGTGCAGCA TACACCGCGG
[truncated: 283,051 more chars]
