# Supplementary material for: Clades of huge phages from across Earth’s ecosystems
Source: Nature. 2020 Feb 12;578(7795):425–31. doi: 10.1038/s41586-020-2007-4 (PMC7162821; doi:10.1038/s41586-020-2007-4)
Supplement: Supplementary file 6 — Genbank files for all genome. [file 41586_2020_2007_MOESM6_ESM.zip › genbank_genomes_SD-4/GD_PHAGE_48_49.gbk]

LOCUS       P0_An_GD2017L_S7_coassembly_k141_1013362_prodigal-single     288072 bp    DNA     linear   BCT NOV-13-2019
DEFINITION  P0_An_GD2017L_S7_coassembly_k141_1013362_prodigal-single, contig.
ACCESSION   P0_An_GD2017L_S7_coassembly_k141_1013362_prodigal-single
VERSION     P0_An_GD2017L_S7_coassembly_k141_1013362_prodigal-single.1  GI:
KEYWORDS    .
SOURCE      GD_PHAGE_48_49
  ORGANISM  GD_PHAGE_48_49
            .
COMMENT     Data sourced from ggkbase. For additional details see
            http://ggkbase.berkeley.edu/organisms/405036
FEATURES             Location/Qualifiers
     source          1..288072
                     /organism="GD_PHAGE_48_49"
                     /mol_type="genomic DNA"
     gene            complement(78..2990)
                     /locus_tag="P0_An_GD2017L_S7_coassembly_k141_1013362_prodi
                     gal-single_1"
     CDS             complement(78..2990)
                     /product="Uncharacterized protein n=1 Tax=Lautropia
                     mirabilis ATCC 51599 RepID=E7S0D5_9BURK"
                     /codon_start=1
                     /transl_table=11
                     /translation="MDHEYLQNVMGSPYVSEGAFSRLKARGAQAQQAGSAMLGRGIQD
                     PTVTKVKSLWDGMMKSFRPIINDWRTQVSPMLQNQKLSGQADRIKRLLDDLAITLGPI
                     LGQLIQPPRRYDDPTNIGGSPSFPQRTTGKLTEMVEEGWWDAAKRDIGLNKKLGSNDP
                     GQILDGYKNKLLSIYQAFLKDVKKMTGLSKDQIYPTLAKVVPQVKKVAGTMAELQTAP
                     DSSAKPPVQKPQAEPPPIPQQQPYSGPQPPVIPQQQPPPIPQQKPAEQPPKQQTTPSA
                     PADKGAASIPSGGGQEEQFGKADLLRITKRVCEIVINAVKEDASHIGRFFAGRDEDAE
                     GDGKYSQPLPTSYGEPSLVSEADNVPNPDPSEKEGEDVPERPGEFVYNFHSKKRKYPS
                     GKFVMPIVPVDKKLSEPIQLDVGPRVVTAWWVNQGPSNKIGYLVQGQGKSTEGILMEF
                     FDHEVSSRSGATTPGHQNQFSISKVLQKANPYGENPMTPDKTPNSDINKLIAQVNKKQ
                     EDLIRALGAVTIRKSMEFKPKPKDAESYLVNTKDGSLIPLKRDANGKTYQDTANAKSQ
                     KELSALLASGNDAEREKWRAILDHYDYFKLYPEMLEAAKRPEEREEFQKAVFQLEASG
                     TAKDIAIDLVRNAWDTIRKATKLSTTDIKAEQLGAVAKPDQFSAFNDGVQALTSMGWK
                     PKDNPAEHAKKIWAQMVMQKNPSDISTEEFVAAVTKGKAPSASAAPPTAPPAPTTPAP
                     AAPSTPSEPPKEPKKGEETEYKPKPEDIEGWDSNGTVSINTNGKQMLIAKFNVPNLPE
                     NWRQVLAQKGYFDQFQDVVGKPASAPAAQPKVSGPASAPAPQAKVTTTPSQTTPKPVE
                     PKPTDQPQQPEQPKAPAAVGGQQFGSLKIKGNNIEWISPKTGEIHLVGGDELEKFAKK
                     QPKFVQALKAQPDLYAKFKEKYEKAAAAQAAKPKKKNLDELNEEMVNPFQSENMLL*"
                     /db_xref="UniRef100_E7S0D5"
                     /db_xref="E7S0D5_9BURK"
                     /db_xref="ebf:D782_1239"
     gene            complement(3093..6470)
                     /locus_tag="P0_An_GD2017L_S7_coassembly_k141_1013362_prodi
                     gal-single_2"
     CDS             complement(3093..6470)
                     /product="Tail sheath protein n=1 Tax=Desulfarculus
                     baarsii (strain ATCC 33931 / DSM 2075 / VKM B-1802 /
                     2st14) RepID=E1QHX3_DESB2"
                     /codon_start=1
                     /transl_table=11
                     /translation="MPIQEGGRFSPEDRIVSPGVFTREIDQSGVAQGVAEIGGVVVAP
                     FPKGPGFSPTLCSTVSELQDKFGVPDGTLYGPYTATQYLQEKGFVTVCRVGALTGYHQ
                     KYPWFIWAEEGEWTRAIDRGWTDPTASYISTVGLYFSGSNNVATSETTDIYNVSPTLT
                     QSFYTASSGNPLGTLLSSSIWYGAVSASQQVVSASLWYATDFIGYVVFPFVPISVTLM
                     PGAVGAVESFAPNISASTSIPRSGSILYSTQTITGTVSASFYFSGTLDLNSAINTVDS
                     ASIVTALLNEKQVVGDLNVMSPGGFVTATAPFDQAYFSELATTQVSQSVDFCDRLTLN
                     FLGLLEGPIGHYNGEFVAGSNVTYDQCTRQWVGSGSAYKVLGVLADTEWAEINSQLEA
                     PGFYGSTQSYSPSISGSDYVQHEFDLYLSQSADGGYGTYHFSLDANDPQYITNVFGKD
                     AQVGNQENYAQGTKIEASYLYKLFEDDIASIIADPTHWKVNGTVMPSGSWIDEPLQFT
                     DQWSLDLLNGDSQFGLTNAFTPWVVSQKISPWNGGTPHRFPLFRFATLSDGTDTNTTF
                     KVEINTIKLAGTVAGSDWGTFTVVVRKYSDTDKKPVVLEQFPNCNLDPTSPDFVARRI
                     GDRYNYIRYDGKIIEFGTYTNNSRNIRVEVATNPWPVTAVPYGFQAYAVPVNGQMGNW
                     CNPMAYTKASLYGLYPGKYPSGVDFQGPPIGADAELTSLYPTASAGVEHWRDNLQYFA
                     PTPAQATVGQNTIFALDEAITVNGVGTGSLIDPSLDGEIPSIYDAANETTYVKMRKFV
                     FGFQGGFDGQSPAIHLNVGADITAGNTQGLNCANSTTAGSIAYKQCIGALGNSDEWDI
                     NLIVTPGIIYSLHSYVTNLVVEMCEARGDCFYILDLYQDDGNPTSGQIDEVVSLASEF
                     DTSYAATYYPWIKIKDTNINQIVTVPPSVVMPAVFAANDRVAAEWWAAAGLNRGGIPQ
                     AVQVTDRTTHIERDSLYEGRVNPIAAFPGQGIVAWGQKTLQVKSSALDRINVRRLLIE
                     IKKFFASTARFLVFEQNTAQTRNKFLAIVNPYLESVQQRSGLYAFQVVMDESNNTPDL
                     IDRNILYGQIYLKPTKAAEFIILDFNILPTGASFPTA*"
                     /db_xref="UniRef100_E1QHX3"
                     /db_xref="A0A0F9MLP2_9ZZZZ"
                     /db_xref="dbr:Deba_1801"
                     /db_xref="E1QHX3_DESB2"
     gene            complement(6546..6929)
                     /locus_tag="P0_An_GD2017L_S7_coassembly_k141_1013362_prodi
                     gal-single_3"
     CDS             complement(6546..6929)
                     /product="PfWMP3_35 n=1 Tax=Phormidium phage Pf-WMP3 RepID
                     =A5HL29_9CAUD"
                     /codon_start=1
                     /transl_table=11
                     /translation="MDMIKRAKHRNEFYQKNRKRLLATQKEYARSHRKEIRQYQRKYY
                     RLRCYGIDQSTFDQMMQSQNNKCGICNVTFDFGVKWLSPHVDHNHSTGKVRSLLCQKC
                     NLGLGNFRETPELLIKAANYLKYQA*"
                     /db_xref="UniRef100_A5HL29"
                     /db_xref="A0A0F9J1D7_9ZZZZ"
                     /db_xref="bsd:BLASA_2675"
                     /db_xref="A5HL29_9CAUD"
     gene            complement(7134..7688)
                     /locus_tag="P0_An_GD2017L_S7_coassembly_k141_1013362_prodi
                     gal-single_4"
     CDS             complement(7134..7688)
                     /product="hypothetical protein"
                     /codon_start=1
                     /transl_table=11
                     /translation="MSPDDFIFEYLKADQDTGAGSYEKMMLAIKDLDWSLVKPHILKL
                     RYFYFLRTSYWQIISTEVKRRANWRCSCGGRESLQVHHGDEGNKNHGEEHLILDKLQC
                     LCGKCHDALHGNSVKDAEKKRQRDDRKERILTQLPFYPGRMTEGEISGSSFTLTRKLL
                     EELEHERKVIIERDVYEGWKAHRL*"
     gene            complement(7701..7988)
                     /locus_tag="P0_An_GD2017L_S7_coassembly_k141_1013362_prodi
                     gal-single_5"
     CDS             complement(7701..7988)
                     /product="hypothetical protein"
                     /codon_start=1
                     /transl_table=11
                     /translation="MSQPIKITEAEFSEIRTLQSKFQDIVLKMGYLGLEKLDLDRLVN
                     EFVEKEKRIKDELTAFQKAENDLLEKLIKTYGEGNLNMADGTFTPTSPPKQ*"
     gene            complement(8006..8734)
                     /locus_tag="P0_An_GD2017L_S7_coassembly_k141_1013362_prodi
                     gal-single_6"
     CDS             complement(8006..8734)
                     /product="hypothetical protein"
                     /codon_start=1
                     /transl_table=11
                     /translation="MSTIHTLSRPYRRYRLGEVTSTSATANPAWYSLLAWWRASDLAL
                     ADGASVSTWNSIVGSSVASAGSAPTYKTTAGPGGVPSVLWSGGSTYLNITPSLSLNLS
                     TWTVGAVVISNGDGQLLGSSGVNYQMRKFRSGANNISVYNNSVDVQSNTFTTVYNNAV
                     VCWWVYSGAGISFYENQTARGGPTGWSTYSSPIDQMGRTSYGGNWSGYTSEICVWDVT
                     LPPAAISTLYLNYFVPRYNNVFVE*"
     gene            complement(8755..9318)
                     /locus_tag="P0_An_GD2017L_S7_coassembly_k141_1013362_prodi
                     gal-single_7"
     CDS             complement(8755..9318)
                     /product="hypothetical protein"
                     /codon_start=1
                     /transl_table=11
                     /translation="MYIYYPSNATVYTRQVGGPNMVTEQWIGYGPDAVIIISGSYPPT
                     ASMYFITASYAVDYATSQSLATSASYSDTASYSLNAGLSPTSSYAMTASFLNPFVSIT
                     SSLSASFHPSTSLSQGSLILWINALSSSYFDSAGTTPATQQGQVIRHFKDLSGLGRNI
                     ATPGAHASVVSYKKCIPSFHLLPLMDS*"
     gene            complement(9321..9494)
                     /locus_tag="P0_An_GD2017L_S7_coassembly_k141_1013362_prodi
                     gal-single_8"
     CDS             complement(9321..9494)
                     /product="hypothetical protein"
                     /codon_start=1
                     /transl_table=11
                     /translation="MPQGQANELLVWDQMTPVVNVATDNEFDVWDQMTPDEDRDEGQQ
                     ASSPTARRRVVDF*"
     gene            complement(9498..10037)
                     /locus_tag="P0_An_GD2017L_S7_coassembly_k141_1013362_prodi
                     gal-single_9"
     CDS             complement(9498..10037)
                     /product="hypothetical protein"
                     /codon_start=1
                     /transl_table=11
                     /translation="MPTSVTNESGSIVRGNWASRAMAIAGLHSRAGEQSTVGAVQAIS
                     LGGPTSYLSDSPNGRHLQVGVTQSLDEGFPTAPCLSLQIPGFWRFRWSIKTGQRAIYV
                     WANQNSTGSYRPSVVIRSNALVGMTADLSASAADGPGWQQIGPINFTATGNGVVWVEL
                     HNNNTANVSASLFDHIITT*"
     gene            complement(10043..11047)
                     /locus_tag="P0_An_GD2017L_S7_coassembly_k141_1013362_prodi
                     gal-single_10"
     CDS             complement(10043..11047)
                     /product="hypothetical protein"
                     /codon_start=1
                     /transl_table=11
                     /translation="MAFSIYRGGVSGAPTLYGVAGSLVSVLDYCLITGSGWLKPIPNT
                     GSFTTQPATMSLACYQQPAGAGMTLHINDGGPHNQALFREAWATGWESLSGFAANISN
                     SVGYGANPFPTSSLPSTMAPPQAHVNIRKSTTFDATNARPYVLAADSSSFYLLIKTGD
                     QNSYYGFGFGDIYSFVSGSPDLYRCMIMGRSIENSNAIAKESFDLLSTMAVGTDGLYI
                     DRNFSGVTLSITGSKHGDATKGSATQFNGSIPYPNSPDNALYVSPIWLVRSGAPQIFE
                     IRGLFRGMYQPLHPSTSFVDGQEFSGSADYLGKNFLIVMPTPNNGAIFLETSDTLLTN
                     *"
     gene            complement(11051..12160)
                     /locus_tag="P0_An_GD2017L_S7_coassembly_k141_1013362_prodi
                     gal-single_11"
     CDS             complement(11051..12160)
                     /product="Uncharacterized protein n=1 Tax=Thiocystis
                     violascens (strain ATCC 17096 / DSM 198 / 6111)
                     RepID=I3Y8P1_THIV6"
                     /codon_start=1
                     /transl_table=11
                     /translation="MKTSQFTLYSANDPGGPGPLYGFSGSLISILDACLVNGYPGKPA
                     AGWSQPLGPASASVYAAYRPASGSRMTLFVNDNNPNATAAGREAWATGWESGSSLCPA
                     VAVTSNVGGGWGQFPTPAQLLLGNVVWRKSYTADASTQRFWMIYADASTMYLIIQPGD
                     VNYMLGNYFTYMFGDIYSLKSSPDLYRCLIVGRNTLNREGMYIGGSSGMHDFWDLQYI
                     QSTITPNAATGIAPMQIMAGGNYMARSWGGGGSSVQIGKTGDTSKVYVQYISNGSGPM
                     SWFTYGAGSACPAPNAPDNAYYLSPIVVFEPNGNIRGRLRGIYQVCHPVRSFSDGQTF
                     AGSGDYAGKTFQIVKQTSAGGYYAVEISPTVETND*"
                     /db_xref="UniRef100_I3Y8P1"
                     /db_xref="tvi:Thivi_1346"
                     /db_xref="I3Y8P1_THIV6"
     gene            complement(12179..13711)
                     /locus_tag="P0_An_GD2017L_S7_coassembly_k141_1013362_prodi
                     gal-single_12"
     CDS             complement(12179..13711)
                     /product="Tax
                     =RIFCSPHIGHO2_12_FULL_OD1_Uhrbacteria_60_25_curated"
                     /codon_start=1
                     /transl_table=11
                     /translation="MANKVRPIIDDSNGNVGISTRGVPTSKLQVGGNVVPDLNVTYSL
                     GLANAQWSASYVYQHVGSIVTASIAIRAPFASITTISGSAITTSIVDFTSGSNPPYAE
                     STVFYDWAEHTLAVYNDNNQITHNLGQENLVRVYNPSVGALPAGMPVYISASNSVGVP
                     QVMPAFAPGGFVAGSGSMANVAGVTSGYISGSAYGYITTVGVVHNLTQSWAAGTPLWL
                     SYLNSGSYVTIQPPGLYEKYLVGVIIQSGSTTGTDLLVLPSPHTFGATSASVAFSASR
                     AEFAGQASQSLDLYPWARYAVSYFSSSAGSYSGSFQGYLSGSATSASYIATCSVAILA
                     YAAHTADFALDSMFAYSSSYAKTCSVFETNYITSSVASSSFASQSFSASYVPLGRSIV
                     LCAAYTPILAGPDLAEYLIPYSPVGDGTIPISWSVKRLTLRAQTLETSESVINIEKSS
                     GPGIFTAEVIGSVTLPTSAYEAYSGSLPSASLNSGDKIRFNVVNVGLAQNWTIITEIS
                     NA*"
                     /db_xref="88098382"
     gene            complement(13713..14507)
                     /locus_tag="P0_An_GD2017L_S7_coassembly_k141_1013362_prodi
                     gal-single_13"
     CDS             complement(13713..14507)
                     /product="hypothetical protein"
                     /codon_start=1
                     /transl_table=11
                     /translation="MATVGTTIFLEDGPQNFIELNNREQYFRTFYVPPSGWRVLNIGI
                     LVSLHTNVAPNTGSGLWIGLTTSAQPGVGFKQATYNNFSAIRRMLGWGSGAIGYMGTY
                     SAVAWTHKSSSADISGSFVGAGAGYGYALSGSNASAIAAGGNVTPIYIPTTQDVPRKM
                     VMVGSFIKSGATYSVTRVWCTNYTGSDGSNHNHTFETLVSTINQGMGFNGSYVLDGVG
                     MYSPGSQGFTTQATDDANFPLDTVNIYWTGSCPLRIYGIAVAIPTI*"
     gene            complement(14512..15309)
                     /locus_tag="P0_An_GD2017L_S7_coassembly_k141_1013362_prodi
                     gal-single_14"
     CDS             complement(14512..15309)
                     /product="hypothetical protein"
                     /codon_start=1
                     /transl_table=11
                     /translation="MAIIIQRTFSDGPNKGLSFGFFSASVDNDCTRMMAVGSNWSVIR
                     MGLLCGIAPSYVTTSYTRNLGIALGFCSGSWSSGNPYGNRTWCGAMLGSYILTDTGWT
                     SQYVFTPTADATSGSYYTMVQTWLGGHSAGVEDANSSINLSTGTGVTNILPNQMDPKQ
                     RRFPLIVEISASSTTNMQVKMFALPQQTLINGDYTATQLISALVNSVQVTGITCSFTQ
                     AGTASFVQKTLTNVTHDKVAYPMDTAFIDVSGAPAFEVYDWYIYKVR*"
     gene            complement(15316..18306)
                     /locus_tag="P0_An_GD2017L_S7_coassembly_k141_1013362_prodi
                     gal-single_15"
     CDS             complement(15316..18306)
                     /product="Streptococcal hemagglutinin n=2 Tax
                     =Streptococcus sanguinis RepID=F9E196_STRSA"
                     /codon_start=1
                     /transl_table=11
                     /translation="MAFDNTPNRLDAAFIQRDRFNQYYEQINISGSNLIIYLDETGSL
                     TADRVSVWAAKYSIGSGGSSLSSSWASSSISSSYALTASFALNGGGGGGSSDSASWAS
                     SSVQAYYATQSLYATNSIYALTASYAYSSSYEMEIEISSSWASQSISSSHAEFSDEAF
                     TADTVNVTAVSGKYDVGLLGSNTGVVNVYADNNGNLQWDVASQTLYADVVHGTSSWAT
                     QSISASYISASNIVGAILSASYAGTASFAYFAFASQSISASYALLSGTASILYNPTSY
                     VDGEGNAGFTSVLTLGGSGGTGKFTLVHPGFSTITMQSGSITASYYNGTLLGLALFAR
                     SASWASASISASYATTASYAFTSISSSIAATASYITASAIIGYVATASVSLTASFSKT
                     ASYVATTLSSSWASSSISASYALSASHAKQADDSLRAISASYAPVTGIITNAETASVA
                     LSINFIPSASLSASWASSSVSASYAASASWAYAINFVPPAATSASWVSASAFITTAQT
                     ASFVTASNVRGVVSSASYAYLAVSASSLTFVPNSANFTTQSLFATQSTFATNSLYASQ
                     SAFATQSTYATESLNATQSIYATQSLFATQSISASLATTASFVTSGSWSAFAVSSSHA
                     VMADTASIAVTVLTASYVSASGVDGNVSASNYAITSSTAWHAYDSDRAISASYAPVSG
                     EVDRAVSASHADTASLVVTASYSLATQNALTADFALLAGEAISADFAVVAGNTLYTSS
                     YALTASIALMTPTASYAGTASYAINAAGGASASWASSSLSASLLYNTGYVPSIVTQNY
                     RVGNKQYILTNTASSALTVTLSTGSNVYVKFTYHGYDSSRGSCFFMGEYFLQKENDAP
                     IFNKQPGEILSQYNSNHTINVQSVIPDIAYDTGSAAIAIQLMGTASFTGSLVYEIRGV
                     FTDIDQPYVPAVSGSAFGDTFETYPFGLINALTQDSPAFGAPGAIASTAYGLIAFDNF
                     DAYPSGSSPTLDAGSGWVSAGYIN*"
                     /db_xref="UniRef100_F9E196"
                     /db_xref="F9E196_STRSA"
                     /db_xref="sni:INV104_15160"
     gene            complement(18308..18508)
                     /locus_tag="P0_An_GD2017L_S7_coassembly_k141_1013362_prodi
                     gal-single_16"
     CDS             complement(18308..18508)
                     /product="hypothetical protein"
                     /codon_start=1
                     /transl_table=11
                     /translation="MVTVYSAGAPGADAGEPLEIGRSWYNGGAGSRWFQGYISSVQVY
                     NRELTAAERNQNWNAMKGRFGI*"
     gene            complement(18651..19052)
                     /locus_tag="P0_An_GD2017L_S7_coassembly_k141_1013362_prodi
                     gal-single_17"
     CDS             complement(18651..19052)
                     /product="Uncharacterized protein n=1 Tax=Synechococcus
                     phage S-SKS1 RepID=M4QRQ0_9CAUD"
                     /codon_start=1
                     /transl_table=11
                     /translation="MVHKYSWVPLLCSTNMNILTLNDTGYVGQLTQTGIVREGMLLHL
                     DPGNRDSYRGIGATVLDLTGRGYNGTLSGGTTWSPLYGGVFSFNGSSTWIDTALNIDA
                     EPVSICAWFYCLNSTSANGTVVAGTDNGGVG*"
                     /db_xref="UniRef100_M4QRQ0"
                     /db_xref="M4QRQ0_9CAUD"
     gene            complement(19009..19689)
                     /locus_tag="P0_An_GD2017L_S7_coassembly_k141_1013362_prodi
                     gal-single_18"
     CDS             complement(19009..19689)
                     /product="Uncharacterized protein n=1 Tax=Toxoplasma
                     gondii GT1 RepID=S7UPL9_TOXGO"
                     /codon_start=1
                     /transl_table=11
                     /translation="MAVVYYPKDQVLYSKDTSQGNYEAVVLSSTPNVVLYFGTASVPS
                     SASALDLPITASWARSASISLTYVTTTSASVSDTASFAYTSSFALNANASPSASWASS
                     SISASYSTYADTASVMPSQIPFTTVTTNSVFWITASFAIPDHFISLPTAGLYYFTCSN
                     PPSEGNVSSTTMFISHSAAATSSLVFPSNWNFMGTVPTYISSSKTAILSLKAYGPQVF
                     VGAFAVQY*"
                     /db_xref="UniRef100_S7UPL9"
                     /db_xref="S7UPL9_TOXGO"
     gene            complement(20086..20544)
                     /locus_tag="P0_An_GD2017L_S7_coassembly_k141_1013362_prodi
                     gal-single_19"
     CDS             complement(20086..20544)
                     /product="hypothetical protein"
                     /codon_start=1
                     /transl_table=11
                     /translation="MQVNPAIIGILIAAGARTASFDPLLDITYASASWYAANKETSYV
                     NNSTASRWTDFGLNGRTLGSAGAVQGPYYRTNAINSLPAFEFSASMYVTASTSFTDLF
                     FRANEQTVFLVFMETSPSANWWEKSLMACDVGGGNNMKWIWGVTNTGQVV*"
     gene            complement(20548..21186)
                     /locus_tag="P0_An_GD2017L_S7_coassembly_k141_1013362_prodi
                     gal-single_20"
     CDS             complement(20548..21186)
                     /product="hypothetical protein"
                     /codon_start=1
                     /transl_table=11
                     /translation="MAVIYYPKNQLMYIRDTVTSASNFESVFLNVQPNTIIYFDTSSM
                     MQGVNASLIPITASWAMTASVSNTLISIATASWASQSFSSSYTTTASFANTASYIATT
                     NYAAYSTLITSSTYWITCSFLTASQVVSFTTGSVTYAFTSSNHPTSGQYADVILYITN
                     SLTGNSASLSFPATWTNVAGSWPTSIAAGKSAIVWLRAYDTNTVIGTYNKQA*"
     gene            complement(21224..22633)
                     /locus_tag="P0_An_GD2017L_S7_coassembly_k141_1013362_prodi
                     gal-single_21"
     CDS             complement(21224..22633)
                     /product="hypothetical protein n=1 Tax=Methylomonas sp.
                     MK1 RepID=UPI00036C9369"
                     /codon_start=1
                     /transl_table=11
                     /translation="MIKLRELLAEVNFRTETRGAHHGQTDLTLYAEDEMGNYLGHIDY
                     SDYNGDPSIQMVKVKPEARRQGIATALFKQLQIEYPDTEIQHGMTVGHGGDLVASLPT
                     TYHENAEYTRLTKRLKQLQGAEQKLQAWFDTRQGPVSPKAAEMFNKISDEMWGIEQKL
                     RHLKPGKTLINVKEARKYDMEKVEDAAEYLIRVVWPTMPNDREDRFNDYQFFLWLDND
                     QKLSNLFWELSKKFFPNDEHPEDKFKDVVEKKLEELEHKHQERLAKKINPLDPLFILK
                     KIVRGKTWEGAKQSLVKNTLGAWGYRGGRITDEEAETAFNRMYKNAMGETVYQEKYFT
                     DRGYGKLSDLRKVELPGRAEDHIRQYSVNIFIDYFTGHTADRFPDQVKVYRGTNSPTA
                     KVRPGDYVTFEKGYARTYMRGKFGSIIHDILPSKDLYVYEVDLDRPELVYWPEGHQIQ
                     RYEGNIPTFKEFWKEVNSW*"
                     /db_xref="UniRef100_UPI00036C9369"
                     /db_xref="A0A0F2S6L7_9FIRM"
                     /db_xref="UPI00036C9369"
     gene            complement(22630..23370)
                     /locus_tag="P0_An_GD2017L_S7_coassembly_k141_1013362_prodi
                     gal-single_22"
     CDS             complement(22630..23370)
                     /product="hypothetical protein"
                     /codon_start=1
                     /transl_table=11
                     /translation="MTRKRNIAENLEPADADQWEDWVEYLDYFEYDLDIEELKKLIVK
                     FGLDVEHYFEKRVAKLSDGKQSAYLFNDKGDLTYIKDIEQWVWDFNDWNADKLGIDPE
                     DIYNGWVESSLKDLKQNPGTVFHWTTEEKWELIQKAGGMHQSWGTGINNRSAHGIFTS
                     VNPEEYALGSYGDTCLEIDLEAFKKSMGFRELNLEFEPEAMEYLLRDYIRSVLGMESR
                     DDMGNDGGISPYTVIVNHNMPLQFIKVR*"
     gene            complement(23354..24040)
                     /locus_tag="P0_An_GD2017L_S7_coassembly_k141_1013362_prodi
                     gal-single_23"
     CDS             complement(23354..24040)
                     /product="hypothetical protein"
                     /codon_start=1
                     /transl_table=11
                     /translation="MLKLKTLVKEIHSEQRPDASLDKYLLENFVVPVSDYLYHGTPYV
                     GLLSMLTEGIWGTEHSEVAEYDAFSTSLSSGMMHHFSEGDGETGLGFKVTNARVIVLD
                     DKMTFLMTQLPGSGMSAEVDDEAEFEEFVKRFQIPVGSWRHGPFLPYNYLSSLGVDAW
                     MYDYVYKTLKRGYGPHHNDESEICFIGKGITKLNNLIHSIWIDGNEYDPEDKAVAIRV
                     LKEKIDDEEA*"
     gene            complement(24040..25236)
                     /locus_tag="P0_An_GD2017L_S7_coassembly_k141_1013362_prodi
                     gal-single_24"
     CDS             complement(24040..25236)
                     /product="hypothetical protein"
                     /codon_start=1
                     /transl_table=11
                     /translation="MVKLRQLIAESRLDQLNKELKDHVRYYKIAKDANNEWAMEDEKK
                     KIKLLLGAIKQEKAKGPEDLDRDRFLRHHYTGHIGSSAYSQYEKEGGLGWLGNPSKYP
                     VVLEREKLGKHTVEFRQTGDDVQYTKTDDKGNIVRDERGDAMYMTKDEIRAAGLHEKD
                     TTIVAFVDGKPVGLASNEFGAVGIWVEGAYQKSGIGTRLLELHLEQRPRVKTGKGKIG
                     QATNAGIALMKAYHRKMAKQHGPEWFKQLSGIDEAKGVLFEELLSEGRLNSIAQVTDE
                     VKRKLAAIAQKVYDDWQQDEEGVDDELGTGGICHIIADEMLDILYDHKIYNLTTQCTD
                     QPHVYLVGKFKEGIFTIDIPYYVYESGAAFTWKKKPDVKFDESHVEVYQLDSSYRNWK
                     KYVGDY*"
     gene            complement(25236..26234)
                     /locus_tag="P0_An_GD2017L_S7_coassembly_k141_1013362_prodi
                     gal-single_25"
     CDS             complement(25236..26234)
                     /product="hypothetical protein"
                     /codon_start=1
                     /transl_table=11
                     /translation="MAIKLLSLILENYQLAMKLYGNRLDQDDIAFLDRLTGRDYTYKT
                     MAELLIQNKEWGDRSGWSDKAWADAYTQLKNYDRRVFPIEGFDFDSRRSVVNKQLMDH
                     RAKIIRIVAKWPSIAKRNLRKDIATPRDSRDFVVLKNSVEYADAHLSYLENRTPEQKD
                     AILRKIFSSDHPTFDDVLDFMEEKENLLKGGKVAADKKDLYKLVEKYNYDLNVVYDKG
                     NIVVIDVTGQPGIKALGCNSLWCFTYGSEYGKAGEQWDHYSHNGHVYAIVDFSVPQDD
                     PSFIHILIKPLQFDSEQETVLYDMANNALSDGNATAIITHIVKDPEVFNVFKWEDF*"
     gene            complement(26225..26935)
                     /locus_tag="P0_An_GD2017L_S7_coassembly_k141_1013362_prodi
                     gal-single_26"
     CDS             complement(26225..26935)
                     /product="hypothetical protein"
                     /codon_start=1
                     /transl_table=11
                     /translation="MILLQEMIEEIPPISIDDVIGLASSRWCPRDCVSLLRTVEAFYY
                     GDEEKKGWAEDYINLLNKVLEFIIELAKNLNVPHVNVRLIKNYLLEQQEFKFKMDDFF
                     PFPIYIAATKNTDGDWAEIGVMIDQNGKVLEIHEGNDEASVETIQLANKLVNPQGKPV
                     RIYGLHGTELCRKIEEKGYLPPNLYVSPDRGHSSRHWDNTDRSMFTGIVNINDLSQES
                     ELDWKTTGNTKIDKFRWL*"
     gene            complement(26932..28860)
                     /locus_tag="P0_An_GD2017L_S7_coassembly_k141_1013362_prodi
                     gal-single_27"
     CDS             complement(26932..28860)
                     /product="uncharacterized domain HDIG (EC:2.7.7.72 3.1.3.-
                     3.1.4.-)"
                     /codon_start=1
                     /transl_table=11
                     /translation="MIKLRALLSETTLKTVRGSAIRRFRGNVGKQVGSQIYVHRDYVT
                     DVIPHNLWNRALDILDHSNPGFKFATVVFDAKAGTVRFDEAPDFDTAREPHVGNYIKV
                     YLDGTLPPAQGHSDSIWHHKWMWVKDDYKGFDVDKAKEWSKLWLSKLEGPAKGTDATW
                     QMQLRNIGLTESLVMEARATPKQLVEFLRAQIKGTEWDGKVFAVGGFVRDLLLGKEPK
                     DLDIVIGVNQGGLLFTKWLGQKLGIYKEGSNPVIYPTFGTANLRLDGVVWNGIDFSGE
                     NIDAVMFRKEQYHDPNTRKPTVQFTPHIEVDAQRRDITFNALYLDIASGNILDPTGMG
                     KEDLKNGIVRTAIDPTVIYTDDALRMFRAVRFAAQLGFKLSPEIVEGIKKNLHRLHNT
                     SKERVRDELNKILLSKNPDYGMRLLRDVGLLPHLSPDLQQMVGMTQNIHHKDDVFDHT
                     LAVIMGTQPELVRRLIALFHDIGKIATRSETPTGVHFYGHEEAGPDIVERVMMDLKYP
                     RALIDAVKLGVRHHMKLKQGGPDAVKLSDKTLRKFRVALGDHLEHILDVIHADNVSHA
                     DASAMPAQIEAVRKRLATLDVPATKPKLPISGNDLIALGVKPGPIFSRILDAVLDKWY
                     ENPNITREEAIAIAKSLI*"
                     /db_xref="ccz:CCALI_02541"
                     /db_xref="UniRef100_R5PB48"
                     /db_xref="A0A0F9KW46_9ZZZZ"
                     /db_xref="R5PB48_9BACT"
                     /db_xref="2.7.7.72"
                     /db_xref="3.1.3.-"
                     /db_xref="3.1.4.-"
     gene            complement(28853..29341)
                     /locus_tag="P0_An_GD2017L_S7_coassembly_k141_1013362_prodi
                     gal-single_28"
     CDS             complement(28853..29341)
                     /product="hypothetical protein"
                     /codon_start=1
                     /transl_table=11
                     /translation="MIKMRDILFEEMHRYYYHATLPENLPGIVAKGLIPSEEPHWGGD
                     LGKESYGKIFVTDKFRTANYYGNILWRDHPNRYRPILRFVRSKMKLTPDKYAAHDFFT
                     EQPINERFEIFVYDENTKVEQMHNGDVWFNERTGHWRPLTHEIASAIATGEWDGEEID
                     HD*"
     gene            complement(29334..30671)
                     /locus_tag="P0_An_GD2017L_S7_coassembly_k141_1013362_prodi
                     gal-single_29"
     CDS             complement(29334..30671)
                     /product="hypothetical protein n=1 Tax=Pseudomonas
                     mendocina RepID=UPI000380AA50"
                     /codon_start=1
                     /transl_table=11
                     /translation="MKPLTYKLYFDETDDYDIGSREYWDSGLGAAGCIFISKDTGRIL
                     LAKRSGRVDFEPHTWGTWGGKVDEGEEPKDTVQREVEEETGYDGEYKVNFLWTFVDEE
                     AGFQYHNYLVLVPFEFTPKLNWENSNSAWIEWGDWPEPLHFGMVELLKHAGHKLKRIV
                     DLIKKKKADILEAMDAPPPAIVQHVQATAPANYNVTNAYIVAATLWGEARGEGEKGMQ
                     AVLNVIMNRAKGDFRKARDVVLATKQFSVWNNVSDPEASALNLARNSDNQWLVAVRLV
                     DKAAQGKLPDITHGALFYFNPKKANPSWAKKMVRTARIGNHDFYKPQVKKKKVKKESL
                     MEAHVITKQGLVDDGVWAYEMRSPQAFIRYRYQPTEKTFYLDNISTPNVDDRNKGYAK
                     ALLESFFQLIKQYGGALDAGSYTTSGMAYIKHVVERFSKQYGVRLVKGTAGYD*"
                     /db_xref="UniRef100_UPI000380AA50"
                     /db_xref="dar:Daro_1369"
                     /db_xref="Q47GB3_DECAR"
                     /db_xref="UPI000380AA50"
     gene            30775..31284
                     /locus_tag="P0_An_GD2017L_S7_coassembly_k141_1013362_prodi
                     gal-single_30"
     CDS             30775..31284
                     /product="hypothetical protein n=1 Tax=Lactobacillus
                     versmoldensis RepID=UPI0002492631"
                     /codon_start=1
                     /transl_table=11
                     /translation="MKPIDLTGKRFGKWTVIEKSVRPPTTSPSKPLYWKCRCECGTER
                     VIPAHNLRCKRTLSCGCENALPDYKHLYNKFLLQNKDRIHCSLTFHEFLRFTEEAVCH
                     YCHSPIKWKKHGNGNAYNLDRKDNHKGYTPENCVVCCARCNFGKSSRFSYAEWYEMTQ
                     CFRNGHFKV*"
                     /db_xref="UniRef100_UPI0002492631"
                     /db_xref="A6BES1_9FIRM"
                     /db_xref="cgb:cg2004"
                     /db_xref="UPI0002492631"
     gene            31350..32516
                     /locus_tag="P0_An_GD2017L_S7_coassembly_k141_1013362_prodi
                     gal-single_31"
     CDS             31350..32516
                     /product="Uncharacterized protein {ECO:0000313|EMBL
                     :KKM14274.1}; Flags: Fragment;;  TaxID=412755
                     species="unclassified sequences; metagenomes; ecological
                     metagenomes.;" source="marine sediment metagenome.;""
                     /codon_start=1
                     /transl_table=11
                     /translation="MAISNQDLIRFPGSGSAVSGSTAFGFYDSDAFFQRDCYNAMIWA
                     ARRLGYPSVAIEMIDIQFYAAFEEACNVYNAKVNEYNMINNMFSLQGQSRTQVVTGRN
                     IQGTGLPQMINLAKDYGSEAGSGGKIDWKKVSIDVKPMVQDYDLNALVGDKYENCQPI
                     ELKRVFHYRPPAFARIYDPFSMTGMSYSNVLQELGFGAYSPAVQFLMTPIFEDLLRGQ
                     AIQFNDLVRKSAYSFEVHNNRLRLMPIPTTGFKLWLEYINVLDRQSAGALSPAGADVS
                     SDFADVPYVNHPYSTINDPGKQWIRDYFLANCKEILGAIRQKHQVIPIPGGEVTLDGA
                     ELRAEAQQTKERLLDTLKEQLEAAGKFNQMEKQAAMAEQLQTTLKGVPLVIYIG*"
                     /db_xref="A0A0F9I3Q0_9ZZZZ"
     gene            32518..32817
                     /locus_tag="P0_An_GD2017L_S7_coassembly_k141_1013362_prodi
                     gal-single_32"
     CDS             32518..32817
                     /product="hypothetical protein"
                     /codon_start=1
                     /transl_table=11
                     /translation="MNVKAFIAECVKEALAAEASKKDFPHLFMQMNPADRKFIRRWNV
                     TDEGATTTIELYCTLIGQGLMEFLTAFVDRYQGSFRIYPESGLVCIQMKIRTPTA*"
     gene            32822..33295
                     /locus_tag="P0_An_GD2017L_S7_coassembly_k141_1013362_prodi
                     gal-single_33"
     CDS             32822..33295
                     /product="Uncharacterized protein {ECO:0000313|EMBL
                     :KKM18224.1};  TaxID=412755 species="unclassified
                     sequences; metagenomes; ecological metagenomes.;"
                     source="marine sediment metagenome.;""
                     /codon_start=1
                     /transl_table=11
                     /translation="MGLPGRYFSERDISFINGINDELLGDVIQTEVTLFKMAADVTKT
                     NIYGESSPQTGKQYFPGIQLVCLVDRADMTTDADDFGPDRKQNVAFKFMEKDLQKLDF
                     FPQTGDLVLFNEMYHEIDDVVQQQFLGGQPIKSFSIIVNTHYTSLSKVDLVERQS*"
                     /db_xref="A0A0F9IES9_9ZZZZ"
     gene            33299..34828
                     /locus_tag="P0_An_GD2017L_S7_coassembly_k141_1013362_prodi
                     gal-single_34"
     CDS             33299..34828
                     /product="Uncharacterized protein {ECO:0000313|EMBL
                     :KKM18223.1};  TaxID=412755 species="unclassified
                     sequences; metagenomes; ecological metagenomes.;"
                     source="marine sediment metagenome.;""
                     /codon_start=1
                     /transl_table=11
                     /translation="MANASWKGNPRNPVPNTVQEPIAPAESRSEKHISDTDPTAFVSN
                     NRAEQLRRDTDTQKDITITLYDIDEAILTHLEHLQLQIVDQGKVVKVPVFFGPPERWV
                     SAQRDGYIRDKQGKVILPAMILKRANSGNDDSLKFFNRYLDTPVMKLYSDKNKYTKFS
                     ALVGQNVPVNEVYNVLVPKHMVLTYHFIVWTAYVEQMNKLIETLAYNTQDYWGSKKGF
                     RFRTQVDGGYNHTIEIQAGDERIVRSEFDLITHGYILPDTATYLERQKMTTRKALTPK
                     KMIMGMEVVRTDFELNQMTPYAEKWRSWKYPNLRSDTDIPSPPIVLDTTIKDSSFLST
                     GMWAGIKVDNSPLFLRVVPPPYGQAAGGQDGDISYDAQYFYVRTNHQWRWVAISEFVP
                     ACSDSAPLYGTEGSVEYNKRFFYIYSKGQWRKVAISEVNLGSSGQQGDVMYDSKYFYL
                     YVDGQWRRVALASIEAQGGSCQDQPSPGGYPPEGQPTLDTDTEEVFPPLGTPTLATNL
                     T*"
                     /db_xref="A0A0F9K7Z9_9ZZZZ"
     gene            34830..36800
                     /locus_tag="P0_An_GD2017L_S7_coassembly_k141_1013362_prodi
                     gal-single_35"
     CDS             34830..36800
                     /product="Serine-rich adhesin, platelet-type (Fragment) n
                     =1 Tax=Streptococcus mitis bv. 2 str. F0392
                     RepID=F9P402_STRMT"
                     /codon_start=1
                     /transl_table=11
                     /translation="MNYNPKDIFLQRATSNNTFEEAKLIVQPNSLVVTDQYGNLTMGT
                     TASFIPEMAYSSSTAISASYAGHAATANNAETASYAVSASYEIIFETSASHAEEADDA
                     ISASYVPNLYPQEYLPSASWASASISASYVPNLYPQEYLPSASWASASISASYVPNLY
                     PQEYLPSASWASASISASYVPNLYPQEYLPSASWASASISASYVPNLYPQEYLPSASW
                     ASASISASYVPNLYPQEYLPSASWASASISASYSETASYALQALSASWAPMPVVPESV
                     ASASWASSSISASHANDSDRAISASYAPLTGVATNAETASFVTASGVHGTVASATSAS
                     YALTSSYAGNVPDTASYALQALSASWAPQPAVPEFVASASWASASISASYATSASHAV
                     IAELAYSANTAGLAYSINFVPNDAWTASYIAGANVQGTVASASVAVSASYVPNLYPQE
                     YLPSASWASSSISASYAPTPDTASYALQSLSASWAPQPIVPESVASASWASSSISASY
                     VPNLYPQEYLASASWASASISASYVSNLYPQEYLPSASWASASVTVIGKLTTLELAPT
                     MSIDFNASLFHSSSITASMYLTTSNLEVGKMASLKLIASASQNWNVYYPSQWVWLGVA
                     PTVVSASKVAVVSLTSFGTTDNDIVAAFAMQS*"
                     /db_xref="UniRef100_F9P402"
                     /db_xref="A0A0D2X2G0_CAPO3"
                     /db_xref="sne:SPN23F_17820"
                     /db_xref="F9P402_STRMT"
     gene            36804..37655
                     /locus_tag="P0_An_GD2017L_S7_coassembly_k141_1013362_prodi
                     gal-single_36"
     CDS             36804..37655
                     /product="Uncharacterized protein n=1 Tax=Oceanibaculum
                     indicum P24 RepID=K2K045_9PROT"
                     /codon_start=1
                     /transl_table=11
                     /translation="MVGLTLFDLSFVTNISAEVFFNPLIDVAYTSASWYAADKETNYS
                     NADTTLTWTDWGVNGRTLYKAGGEANAPRYKTNALNGHSTFEFSASSHMSASQDQTDV
                     FFRQNYQTVFIVFKESNPSANWWEKSLMSCDEGGGNIDKWIFSMENTGKMVWECHYSP
                     SNTDSELKSTATPYFTASTWGMGEFTKSGSFVNGYINGHNVIVNRSVTYPVSITAPFR
                     VGFGEATATNTFTGEIAEILFYNGLLSLNDRQKIEGYLMWKYGLQSLLSGSHPYYNSP
                     PTSSRFA*"
                     /db_xref="UniRef100_K2K045"
                     /db_xref="K2K045_9PROT"
     gene            37695..38213
                     /locus_tag="P0_An_GD2017L_S7_coassembly_k141_1013362_prodi
                     gal-single_37"
     CDS             37695..38213
                     /product="hypothetical protein"
                     /codon_start=1
                     /transl_table=11
                     /translation="MIPFCNFWSSEGVQYKNSDWTWAECEMIREICEVWSTTQFPWFL
                     ANWRWSECSSSTPGGPCAVWGTTSVLWKNANWRWSECSGTLPPVPVVEIRPGVDAEAL
                     IQPWMLEEPWNPYQSASLDKQKRLIKLICKVKGQEYKEEKAVKDFPVTVGDIRMVVKA
                     VTNIDLDLRLED*"
     gene            38214..38873
                     /locus_tag="P0_An_GD2017L_S7_coassembly_k141_1013362_prodi
                     gal-single_38"
     CDS             38214..38873
                     /product="hypothetical protein"
                     /codon_start=1
                     /transl_table=11
                     /translation="MSYKLYTDKNESFECEVAVKNASLKGSMARLVVESADGPNLIFH
                     GKIENGKSAVDGAVATAVTAYTANTASYITASNVDGAVTIAVTAYTANTASYALTTPT
                     SIFSRGGTLFNASNIPNSTQWVPVWRAPFNCTASAFNTVANVGNVSGVASASVNARRN
                     STLTLLSSSYPITASSTYVALGSAFLQNQLFSTGDDLEIGFIGTTGSVQSINVQIDFN
                     R*"
     gene            38848..39015
                     /locus_tag="P0_An_GD2017L_S7_coassembly_k141_1013362_prodi
                     gal-single_39"
     CDS             38848..39015
                     /product="hypothetical protein"
                     /codon_start=1
                     /transl_table=11
                     /translation="MSKLISIGKIWLETQKSITMKSHGFIQQMKELYGGELDIVVNVA
                     NVVSNAPLWNG*"
     gene            39154..39819
                     /locus_tag="P0_An_GD2017L_S7_coassembly_k141_1013362_prodi
                     gal-single_40"
     CDS             39154..39819
                     /product="hypothetical protein"
                     /codon_start=1
                     /transl_table=11
                     /translation="MYYVSKSIYLSSSAYPGSTYLRGIDAHGSFVPYDLRPANSNTSW
                     TVAKNASGSYSWMSASSAATVFTTTVKPNGPLATTRGPGWVFGPYTGVFSRNTMSFQI
                     NYAATTTNAQQGLVSYRLWRGSNPSGTGASLITPTYQKSSIIIVNATGNRVTASYLMT
                     SSLSMQNEYIFLETAWGITTAGGANGCNVIFRPGSGSFFRTGPYEDNTFVMLSDDNIS
                     GYI*"
     gene            complement(39816..40619)
                     /locus_tag="P0_An_GD2017L_S7_coassembly_k141_1013362_prodi
                     gal-single_41"
     CDS             complement(39816..40619)
                     /product="hypothetical protein"
                     /codon_start=1
                     /transl_table=11
                     /translation="MKTIKLRSLFENLEEAHKSGEWWIDDAGELQTYKKPGYYADDDL
                     MEHEKWKKMSADKDKITVTTWILKAEDLRIIIQGIEAIMEHDPQAAPTDDPDATVQKD
                     GYSGPRVDLILKGRGKDFKNVPLALLKKCLPSRIQNYERGKDINQLNEGIHHRHKEYR
                     LFEANNHIVAIFEDNSRLVFEVHYHDKHGEDREKWRRRAFSRWKSCANEIHKESETLN
                     EAGNPMTKSWKQCFEEALKHPKLQEFIRDPEKHRRVYPVMDPVNFTPRT*"
     gene            complement(40606..41349)
                     /locus_tag="P0_An_GD2017L_S7_coassembly_k141_1013362_prodi
                     gal-single_42"
     CDS             complement(40606..41349)
                     /product="hypothetical protein"
                     /codon_start=1
                     /transl_table=11
                     /translation="MISFRKLLRQVLLERTSFKRLLAGSESGRKQRGRTDVNVKPMRV
                     TTMDENEAWTFSYKSSPSTTGNRWHGYVQFFKEDVSHKDSAEDLECMVDCDCPDYRYR
                     YAYNNAQDGVGRIGKHPEWPHGNQNNGQKWKPRSQGGVGDYGVGLCKHLCALSEYLKT
                     KMEPDAPEPDEPEDMKAQPKPKPTPPPVKPSPVTKPQTTTAPDPDDDTYTDSRTGSDT
                     LQEGRSPIYERLNQFVIENREFEVPYEDD*"
     gene            complement(41399..41722)
                     /locus_tag="P0_An_GD2017L_S7_coassembly_k141_1013362_prodi
                     gal-single_43"
     CDS             complement(41399..41722)
                     /product="Endo VII protein n=1 Tax=Mycobacterium phage
                     Adzzy RepID=S5Y8J1_9CAUD"
                     /codon_start=1
                     /transl_table=11
                     /translation="MTSWEKHRQRCRAWHKANPGANQHYLYGITFKQMREMYISQFGE
                     CGICGNKFKSKRDIHIDHDHKRDKVRQLLCHRCNLMIGWIEDRRILSKAIEYLNKWDG
                     IGDEL*"
                     /db_xref="UniRef100_S5Y8J1"
                     /db_xref="A0A0F9SPA1_9ZZZZ"
                     /db_xref="S5Y8J1_9CAUD"
     gene            complement(41723..42574)
                     /locus_tag="P0_An_GD2017L_S7_coassembly_k141_1013362_prodi
                     gal-single_44"
     CDS             complement(41723..42574)
                     /product="hypothetical protein n=1 Tax=Zavarzinella
                     formosa RepID=UPI00031CEDAA"
                     /codon_start=1
                     /transl_table=11
                     /translation="MVFLQVMKTRWIVENFTHESSYMDLVKAIKAAGCDLKEIKGDFK
                     KADLDGYDGAAPVLFLGSIGMTVMVQEQLRDRCFPIAYCTQDRYLCTRYMSHFGKFLF
                     NDRYAILSLKELQRNKWLYYGIFGKEAIIFIRPDSGQKPFQAQLLDLLDFDRFVESQR
                     GIEHDLVVVSSPKTIRGEWRFVVSSRQDIISQSTYRYQGQICKIPSAPQGATDLVKEI
                     LKVGYYPDAVFCIDICEDNDGNYWLLEINSFSSAGLYECNKADVVQKVGAIAQEDWVK
                     WQQNKPC*"
                     /db_xref="UniRef100_UPI00031CEDAA"
                     /db_xref="A0A0F9SBD5_9ZZZZ"
                     /db_xref="UPI00031CEDAA"
     gene            complement(42640..43443)
                     /locus_tag="P0_An_GD2017L_S7_coassembly_k141_1013362_prodi
                     gal-single_45"
     CDS             complement(42640..43443)
                     /product="Xylellain n=1 Tax=Niabella soli DSM 19437 RepID
                     =H1NQV5_9SPHI"
                     /codon_start=1
                     /transl_table=11
                     /translation="MSDRKYGWKKQQPDTRDFPLLKLGEKRPLAKALPPVVNLRKWCS
                     EVENQKDLGSCTANAWAGMLEYNRCRAGLGGPQYKDYSRLFIYYNERVLEGTVTQDSG
                     AYLRDGAKAIAKWGVCYEDEWPYITDRFTIKPTDACYASAIKRHIHSYYSLDDKKPAK
                     TLENLQTCLASGQCFVFGFMVFESFESDAVTKKGIMQIPNPQTEELLGGHAVMAVGYN
                     DEEKRFLVKNSWGRGWGLKGINAGYFTMPYDFISNPQFASDFWTLVREY*"
                     /db_xref="UniRef100_H1NQV5"
                     /db_xref="gpi:GPICK_04335"
                     /db_xref="A0A0C1S0W8_9DELT"
                     /db_xref="H1NQV5_9SPHI"
     gene            complement(43473..43871)
                     /locus_tag="P0_An_GD2017L_S7_coassembly_k141_1013362_prodi
                     gal-single_46"
     CDS             complement(43473..43871)
                     /product="Gp13.5 n=1 Tax=Enterobacteria phage EcoDS1 RepID
                     =B3VCW6_9CAUD"
                     /codon_start=1
                     /transl_table=11
                     /translation="MTLEEKREKTRVRNLKWRRDSKEKYLQSAAKYRHKNPDKLAEYK
                     LQIRYGITPEQYTELFVSQGGCCAICGQPESATHNHSNNVQKLAVDHCHTTGKVRGLL
                     CQDCNRGLGRFHDDVHRMQKAIEYLAHCLP*"
                     /db_xref="UniRef100_B3VCW6"
                     /db_xref="A0A0F9FKK3_9ZZZZ"
                     /db_xref="arm:ART_3349"
                     /db_xref="B3VCW6_9CAUD"
     gene            complement(43937..45670)
                     /locus_tag="P0_An_GD2017L_S7_coassembly_k141_1013362_prodi
                     gal-single_47"
     CDS             complement(43937..45670)
                     /product="similar to major head protein n=1 Tax
                     =Rhodothermus phage RM378 RepID=UPI000018F68D"
                     /codon_start=1
                     /transl_table=11
                     /translation="MENVKELLTNALNPQARLMAETRGLVSKWEKTGLLEGLRNDIEK
                     SNMSVLLENQAKQLIEESSVTGTQSNSEQWAGVALPLVRRVFAEIAAKEFVSVQPMNL
                     PSGLVFYLDFKYGTNQNVFQATPSAQDSLFGGVSGSGDVYNSWKLGSTNAPVGGLYGP
                     GRYAYTINDQTLNGLNIAVSTASLVDINFDTGNSNDPVGATISQSFVNKELWVITTSG
                     LTTSASWSGSYPDLNAVRSFMPVNGGLGYNFVTWLPGFTRFSGPEAVFVVSASAATAA
                     NLAVAATASLNYSFQPKDTSRGDFEDRLGRSTDATDTGLNKDIGIPEVNLELKSEPIV
                     AKTRKLKAVWTPELAQDLNAYHSVDAEAELTALLSEYVSMEIDLEILDMLINNAPAIN
                     KERWSARLNREIIKTGVNSFAVVDQVTAGAGGYYTKATWYQTLGNKIQKVSNKIHQLT
                     LRGGANFMVVGPDVATILESIPGFVVNTDGDSAKFAMGVSRVGSFASRFQVYKNPYMQ
                     ENLILMGFRGNNFLETGAVYSPYIPLIQTPLVYDPVNFTPRRGVMTRYAKKIVRPEFY
                     GLIYVADTNQV*"
                     /db_xref="UniRef100_UPI000018F68D"
                     /db_xref="A0A0F9QC12_9ZZZZ"
                     /db_xref="UPI000018F68D"
     gene            complement(45704..47224)
                     /locus_tag="P0_An_GD2017L_S7_coassembly_k141_1013362_prodi
                     gal-single_48"
     CDS             complement(45704..47224)
                     /product="Putative uncharacterized protein n=1 Tax
                     =Colletotrichum graminicola (strain M1.001 / M2 / FGSC
                     10212) RepID=E3QRU3_COLGM"
                     /codon_start=1
                     /transl_table=11
                     /translation="MPEKQPTSELFKEAIADAKAVRQTALANAKVALEEAFTERYKAM
                     FAEKLKEEAEQEEATAPAAEETRGASEEAVSEQEIDELIHELEAEVGEEPAAEPEGAA
                     APPPPAAGAVPPAPPVPGAVPPPVPGAVPPGCPPPVPGAAPLGAPPLGAPVGIPPVGG
                     EMPPVGAPPVGAPPVGGEMPPTDAGATPPPTDDPAAAGGAAEEDEEFDLNELLESLKE
                     EIESEEEGKEEEEEEEGKLDENTKLKSSGIGGNKAGGSPNKQPQAAAKSSSKIESAAQ
                     DKVGQPKLDQPKTVAKEATQASRPNKATHATKDNLSTPGMGKGNGSGGQTEDGMPSLD
                     QPKTTAKEPTAASRPNQAKNATKDNLSTPGGMLEENQALRKQLNEAEEVIRYVKGQLN
                     EVNLLNAKLLYTNKLFKEYSLTNEQKMRIVEMFDLAKNVREVKLTYANTAEALNFGAG
                     DIRKKAKASANAQAITEGLASQPVGSTKPNTKQIITEASNMASRFQKLAGIKKPSK*"
                     /db_xref="UniRef100_E3QRU3"
                     /db_xref="A0A0F9MTW6_9ZZZZ"
                     /db_xref="ccx:COCOR_03318"
                     /db_xref="E3QRU3_COLGM"
     gene            47423..48109
                     /locus_tag="P0_An_GD2017L_S7_coassembly_k141_1013362_prodi
                     gal-single_49"
     CDS             47423..48109
                     /product="hypothetical protein"
                     /codon_start=1
                     /transl_table=11
                     /translation="MQIQKIRELKNQMSDDQKRRLLVGLRKFRESVLGGEPVEDPSGN
                     MLTTEDEFTGTGVSTSTEPKTIAKTFDTEADFDSYIQQRRGIEMTPKELTAIQNFREA
                     RPTMMDKFMVKYEATDEFGQNDTTVIKKLREPESGQFCWTAFSTHETAEDEGKPEEPE
                     ETGDKGGGEDELPDLPDLKEQGDSHMPSEPDSDEVTVGDKIRISKSITFADETQGADI
                     LANFLQALDI*"
     gene            48114..48440
                     /locus_tag="P0_An_GD2017L_S7_coassembly_k141_1013362_prodi
                     gal-single_50"
     CDS             48114..48440
                     /product="hypothetical protein"
                     /codon_start=1
                     /transl_table=11
                     /translation="MKRLKLTELLHGIDQEKKEGFVNIDDWRWPDVDHLVTMGFKFKD
                     DHHLQTEKPPKITIYKKKEKDKDGKEKAFFFVEEPKKPLKRFKTFNDVIDFFDSYSQP
                     DLDKNM*"
     gene            48472..49008
                     /locus_tag="P0_An_GD2017L_S7_coassembly_k141_1013362_prodi
                     gal-single_51"
     CDS             48472..49008
                     /product="hypothetical protein"
                     /codon_start=1
                     /transl_table=11
                     /translation="MSIPRTSKVTLKRIVENLDKIPKDGFGTEPPKLSSEQKRKLMEL
                     GSMYENFGECLKNEEALMNAARGVTELCELAETYALNECGEWFQQEIVKKDMKELKRR
                     VQEFQNVMKEAYARMQQAGVAYQDIGHTLGRYFDLNPNTGASQNFKQTSGPRPLEQEC
                     GVPEVKAMPPLAEVLKKK*"
     gene            48948..49583
                     /locus_tag="P0_An_GD2017L_S7_coassembly_k141_1013362_prodi
                     gal-single_52"
     CDS             48948..49583
                     /product="hypothetical protein"
                     /codon_start=1
                     /transl_table=11
                     /translation="MWSSRSQGNAPTCRSTKKKVTEVEQPFGDLRPQSPKLSPEEIKQ
                     TIAQFKSLPPEQKKKLALHSRTSCSWCEKELGVANTSPNHGICQRHMAKQYADMGVPY
                     KSKEVKFDPDLSKLSKDELNLLVRLTAIQKAKRNYGKVKEGRCEDWPCCGHGDDCPDR
                     DPETGEEVWGCAHCGAPLPRGARSSLCNRCIQDMHRRMDDPTGQDLDNWQQ*"
     gene            49585..50346
                     /locus_tag="P0_An_GD2017L_S7_coassembly_k141_1013362_prodi
                     gal-single_53"
     CDS             49585..50346
                     /product="hypothetical protein"
                     /codon_start=1
                     /transl_table=11
                     /translation="MLSLKKLLKEGFTVTVSGARAEYPKLDGILDIIFAVDYKMFRPL
                     EQMTPEEQEHFQANRPAEILSPDGNDFDKPTGTINFYIGGIPKRFLKPMLEALRDQCD
                     TFGIRLGPMKADKSGIMVYRGTQNPMDVIRIPVVSNPNAEAEQIPELNISNHSARILF
                     DQLLGIHETQPQYYSVSVEELEQRLAKWMNMSDEEMMQTLKLYTEPTQIEKGGGHATM
                     IMGGYDEERLYSMLSRLIELVKWAKAKGYKNIQAT*"
     gene            complement(50343..50882)
                     /locus_tag="P0_An_GD2017L_S7_coassembly_k141_1013362_prodi
                     gal-single_54"
     CDS             complement(50343..50882)
                     /product="hypothetical protein"
                     /codon_start=1
                     /transl_table=11
                     /translation="MSYRPITDMWFLARAKLKGGKKYYGAYLGGFPERARALLGCNIK
                     APVLHVCGGMAKDYPYKRGFGPNDMTLDLDPACVPDFCQDARDPFPLRGGEVWGGILI
                     DPPYSEADATHYLPGADKYPKPNQLIANALEVLPSGGRVGLIHYILPSPKDAIFVACV
                     GVVCGFNNRIRVYSVFEKP*"
     gene            complement(50879..51034)
                     /locus_tag="P0_An_GD2017L_S7_coassembly_k141_1013362_prodi
                     gal-single_55"
     CDS             complement(50879..51034)
                     /product="hypothetical protein"
                     /codon_start=1
                     /transl_table=11
                     /translation="MTDRETIQKFGKALEEIAHYDEEPIWMDSRDDAANNMLSIARKA
                     LGLEEEE*"
     gene            complement(51031..51453)
                     /locus_tag="P0_An_GD2017L_S7_coassembly_k141_1013362_prodi
                     gal-single_56"
     CDS             complement(51031..51453)
                     /product="hypothetical protein n=1 Tax=Streptomyces
                     somaliensis RepID=UPI000299EC4C"
                     /codon_start=1
                     /transl_table=11
                     /translation="MQTFLPLPTYYESMKCLDKSRLGNQVWREGLTLIRGGWKWHPAN
                     KMWRGFEHQLGLYLLEGCKVLEERGKAYPSVIAKIQAEMAKHPQTGPPPWLGDNRLHA
                     SHRAALLAKDFQWYSQFGWSEPPDPKTPDDKFSYWWPV*"
                     /db_xref="UniRef100_UPI000299EC4C"
                     /db_xref="sci:B446_03365"
                     /db_xref="107280419"
                     /db_xref="UPI000299EC4C"
     gene            complement(51467..51982)
                     /locus_tag="P0_An_GD2017L_S7_coassembly_k141_1013362_prodi
                     gal-single_57"
     CDS             complement(51467..51982)
                     /product="hypothetical protein n=1 Tax=Calothrix sp. PCC
                     7103 RepID=UPI000315B615"
                     /codon_start=1
                     /transl_table=11
                     /translation="MSQHVNIQNDEVTVPYYAVHEDGKICGFFGVFRFLSNFYMLDNG
                     IFMDEIYFPSVEHAYQAAKWPRKDWGQFTGLSAGQAKKLGKKAPSLDTKRWNKFKVQL
                     MRGLCRQKFENNLHLRQMLLMTEDAHLEERNSWGDTFWGTDVNGVGENQLGKILMEIR
                     SDLQLDKSAFF*"
                     /db_xref="UniRef100_UPI000315B615"
                     /db_xref="A0A0G1RDR2_9BACT"
                     /db_xref="coo:CCU_25310"
                     /db_xref="UPI000315B615"
     gene            complement(51967..52767)
                     /locus_tag="P0_An_GD2017L_S7_coassembly_k141_1013362_prodi
                     gal-single_58"
     CDS             complement(51967..52767)
                     /product="ADP-ribosylation/Crystallin J1 n=3 Tax
                     =Desulfitobacterium hafniense RepID=B8FST6_DESHD"
                     /codon_start=1
                     /transl_table=11
                     /translation="MIGAIIGDIVGAPWEMKFKYEPNFALFPEKNRGFTDDTVLTCAT
                     ADALLHHPFVPFPLRFARAYKQWGLRYPDRGYGSRFKAWVKEKKYPVVNSYSDGCMMR
                     CAPIAMFYDDREIALKRALQSIAYTHNSPESARGVQSVVDAIWMARHNATKDEIKARV
                     QEHYGHMLNLTLAELKTKSSKDIRCNLVAPQALICFLEASNFEIAIRNAVYIGGDTDT
                     NAAIAGSLAEAFWGFDKIPSWMTEKALSYLTPEMKEIVNKFYSRCPNT*"
                     /db_xref="UniRef100_B8FST6"
                     /db_xref="dhd:Dhaf_2266"
                     /db_xref="B8FST6_DESHD"
     gene            complement(52764..53189)
                     /locus_tag="P0_An_GD2017L_S7_coassembly_k141_1013362_prodi
                     gal-single_59"
     CDS             complement(52764..53189)
                     /product="Uncharacterized protein {ECO:0000313|EMBL
                     :KKN25187.1};  TaxID=412755 species="unclassified
                     sequences; metagenomes; ecological metagenomes.;"
                     source="marine sediment metagenome.;""
                     /codon_start=1
                     /transl_table=11
                     /translation="MQRLRRAIGSRQLQRLMKYDSKMDPQCVELCDALNCIPGIETVE
                     SCCGHGKFRFSVWFKVTDPSSLFIIGRITSRNYMPAPQWSCKVEVIDSDRKNPVRFHL
                     SSGKTKGIKAYKQSSELAKEIYKYLTTNKWVCKEYGVKI*"
                     /db_xref="A0A0F9PKX9_9ZZZZ"
     gene            complement(53141..53353)
                     /locus_tag="P0_An_GD2017L_S7_coassembly_k141_1013362_prodi
                     gal-single_60"
     CDS             complement(53141..53353)
                     /product="hypothetical protein"
                     /codon_start=1
                     /transl_table=11
                     /translation="MKQLCYKWKFDQHWRPLKTQKALMDAISRMDLTDEITIRKYCEH
                     KNRWSDQGIITCKDCGEQLEVASYRD*"
     gene            complement(53350..54537)
                     /locus_tag="P0_An_GD2017L_S7_coassembly_k141_1013362_prodi
                     gal-single_61"
     CDS             complement(53350..54537)
                     /product="Nucleotidyltransferase n=1 Tax=Crinalium
                     epipsammum PCC 9333 RepID=K9VYF2_9CYAN"
                     /codon_start=1
                     /transl_table=11
                     /translation="MNLEWLDRHTIYVTLHGSQAYGLANEFSDVDVKGICVPPPEIEY
                     HLYHRFEQAENPASIEARLSHLKNPKNPKFESTIYSLRKFFLLAAEVNPNIIELLFSD
                     PKDHFVCHPLMKRLLENRYLFLSNKARYTFAGYACAQAKKIERHRKWIVMGEVKPPVR
                     EEFGLPPVPPKGLDEVFGYIKSKVEQWNLNQFPIDEMQRAELKDVIWDLLTNVTEREV
                     SVANWPDVYAEGVIHKMMKEFSLSEDVVRLIYAERAFAKAKQVYDSWVSWKKERNPAR
                     RELEEKSGYDTKHASHLVRLMRMGYEIITEGKVIVRRPDAEELLAVKNGAWSFERVME
                     FKDEMEGKLEAEYKRQKALIAKNEPTPIPREVNKEQLNKLYHELYNQYWDKDRQLDEM
                     LKV*"
                     /db_xref="UniRef100_K9VYF2"
                     /db_xref="A0A0F9V2D0_9ZZZZ"
                     /db_xref="cep:Cri9333_1290"
                     /db_xref="K9VYF2_9CYAN"
     gene            complement(54534..54881)
                     /locus_tag="P0_An_GD2017L_S7_coassembly_k141_1013362_prodi
                     gal-single_62"
     CDS             complement(54534..54881)
                     /product="hypothetical protein"
                     /codon_start=1
                     /transl_table=11
                     /translation="MPSATDIRTLIRQKSDARFDETVGRLLEILRNRHTHQCWRKECS
                     CEYCRFINGPYVAEKLALHQLKKRIRYYERLFYLTDSEMHGMMGVESRAAAQKWRIKA
                     MREHKKSLKDNIL*"
     gene            complement(54829..55221)
                     /locus_tag="P0_An_GD2017L_S7_coassembly_k141_1013362_prodi
                     gal-single_63"
     CDS             complement(54829..55221)
                     /product="hypothetical protein"
                     /codon_start=1
                     /transl_table=11
                     /translation="MTPQQIAKKVQEAADARFPEVIERLLFILDAKRDLSHFVKKWIR
                     TGLLSDVAEEDMGEAAFALETTALALIDECTKKGDATWETNEDYICQRFRETVAPYKA
                     TPIGPSQRFSHNALCDRYSYTNPPEIGR*"
     gene            complement(55199..55630)
                     /locus_tag="P0_An_GD2017L_S7_coassembly_k141_1013362_prodi
                     gal-single_64"
     CDS             complement(55199..55630)
                     /product="hypothetical protein"
                     /codon_start=1
                     /transl_table=11
                     /translation="MPNSISKRNKHMTPKSINIAVAEQVEKLGSQKVVDSVVDKLVTA
                     EVNKRAEALAAAIKLSEDTVREQRKAAKPDQVAISADGQKVETFSPKAFEAKKKLDEK
                     LAKIDKIVVGATESGDWGKLYDLVKSGGNTEAKADDAAANS*"
     gene            complement(55594..56133)
                     /locus_tag="P0_An_GD2017L_S7_coassembly_k141_1013362_prodi
                     gal-single_65"
     CDS             complement(55594..56133)
                     /product="Uncharacterized protein n=1 Tax=Microscilla
                     marina ATCC 23134 RepID=A1ZCL1_9BACT"
                     /codon_start=1
                     /transl_table=11
                     /translation="MRAVKISDRVKRQAELVLAKIEFIARHIRNVEDNCLILGKKLIE
                     RGEIELGHKLIANGYVHDVSKFHGIEFEYLSITTANGEEDKKLKLKLAVHHHNTTNPH
                     HPEYWAGGIKEMPDVYVAEMVADWKARSEEFGTSLRDWIDEQATKRFGFSKEDKVYKE
                     IMEYVNLLCQTPFPNVTNT*"
                     /db_xref="UniRef100_A1ZCL1"
                     /db_xref="A0A0F9EBZ9_9ZZZZ"
                     /db_xref="A1ZCL1_9BACT"
     gene            complement(56163..56741)
                     /locus_tag="P0_An_GD2017L_S7_coassembly_k141_1013362_prodi
                     gal-single_66"
     CDS             complement(56163..56741)
                     /product="ATP-dependent Clp protease proteolytic subunit n
                     =2 Tax=Paenibacillus RepID=F5LIW1_9BACL"
                     /codon_start=1
                     /transl_table=11
                     /translation="MKQFDITLPKVEAAERNLYLCKGITQESIEEITKGIVKINEEDE
                     QYQRIYDFHGFPYKRQPIKIYLDTYGGFVYQTFGLVSVMEKSKTPVHTIVTGCAMSAG
                     FIILICGHKRFAHELSTPLYHQASSGIWGTVKEIQDKYMEAKRIQKMMEDIVVRRTKI
                     TREKLQEIYDTQKDWYMTAKEAKRLGVVDQII*"
                     /db_xref="UniRef100_F5LIW1"
                     /db_xref="vir:X953_18895"
                     /db_xref="A0A075K081_9BACI"
                     /db_xref="F5LIW1_9BACL"
     gene            complement(56738..57691)
                     /locus_tag="P0_An_GD2017L_S7_coassembly_k141_1013362_prodi
                     gal-single_67"
     CDS             complement(56738..57691)
                     /product="guanosine 5'-monophosphate oxidoreductase (EC:1
                     .7.1.7)"
                     /codon_start=1
                     /transl_table=11
                     /translation="MREYLFSYDDICLKPRYSALESRADGDTSTTFLGHRFNLPVVPA
                     NMLDVISVENARTLAKDGFFYIMHRFGDATMQAVNSDLDKTLLSISVGVHDRDKKLLD
                     DLLLTPAFITVDVAHAHHQNVQSMLGHLHKTFSGCGGYDERPKFIVGNVATADGYKYL
                     CDLGADAVKVGIGGGSICTTRFKTGFHIPTAYSVWECRQDARYEVPIIADGGAKHFGD
                     VAKALVLGADLVMSGRWFAECIDSPARIEHGKKIYRGSTSYEVKGHNNHVEGQTLEID
                     RACTFQERLTEIKQALQSSISYAGGKDLSAFNCVDWFLCHV*"
                     /db_xref="ppe:PEPE_0595"
                     /db_xref="GUAC_PEDPA"
                     /db_xref="UniRef100_UPI0002F07F94"
                     /db_xref="1.7.1.7"
     gene            complement(57739..58596)
                     /locus_tag="P0_An_GD2017L_S7_coassembly_k141_1013362_prodi
                     gal-single_68"
     CDS             complement(57739..58596)
                     /product="hypothetical protein"
                     /codon_start=1
                     /transl_table=11
                     /translation="MPLKASNLIKECVMEVLKEDLMEGFDPLSQGPNMAAENPYPEWN
                     EKMRRLEEGGDVIYKDRQGGQWVYWIDSDGARHIVHPNNIPKYLRQGYRIIPLEPWND
                     PKTMKNMPDKGLGEEHPHGRYAQQAGATPLETPQDYQEVKGHRLQSTEVPWMCPHCQK
                     ETQIHVDIESPSDYIASNECEHCGQEINDPNLDSKVMQSIADYYAGRADYYKDLLREG
                     FGGARMLNAKITNISAAGAPAQGTMGAVGKYTEYNVTAEVNLTVYSDSTDKALIAKDV
                     YTRLRSALH*"
     gene            complement(58586..59002)
                     /locus_tag="P0_An_GD2017L_S7_coassembly_k141_1013362_prodi
                     gal-single_69"
     CDS             complement(58586..59002)
                     /product="hypothetical protein"
                     /codon_start=1
                     /transl_table=11
                     /translation="MNIRSFVKQCIVEVIVEGEPRPDRLLPKEQRAIGAAFAKVGLDG
                     NGRFEKKEHGLQAVTNALWELGFQLDMVSADMIMGDKGMRNFIFRRKNPEGADPFTEL
                     PEISNSRIVFNWEALDRPSHQYPNAPSVFEILAYAS*"
     gene            complement(59006..59629)
                     /locus_tag="P0_An_GD2017L_S7_coassembly_k141_1013362_prodi
                     gal-single_70"
     CDS             complement(59006..59629)
                     /product="Predicted protein n=1 Tax=Micromonas pusilla 
                     (strain CCMP1545) RepID=C1MR87_MICPC"
                     /codon_start=1
                     /transl_table=11
                     /translation="MNSEKKLLMECITFEADPRLLRESNEHPNQPFRVQGVLQRKGKK
                     NQNGRIYPDEVLIREADKYARTFIADHRAMGELDHPESSVVNLKNVSHTVVEMRWNGD
                     DLVGTVEVLTTPNGNILRELFRNGIKLGISSRGLGTLKKVSENVAMVGDDFELIAFDF
                     VSNPSTQGAFMSPVGQVPLAEGIVKDPLTGRWSKTDDIVRNILSELG*"
                     /db_xref="UniRef100_C1MR87"
                     /db_xref="A0A0G0MB45_9BACT"
                     /db_xref="C1MR87_MICPC"
     gene            complement(59626..60486)
                     /locus_tag="P0_An_GD2017L_S7_coassembly_k141_1013362_prodi
                     gal-single_71"
     CDS             complement(59626..60486)
                     /product="hypothetical protein"
                     /codon_start=1
                     /transl_table=11
                     /translation="MIKLGRIVESYGAEGQFYDIGKDFANFRRMIDGADEQIKSQYEK
                     AIASKLVGKRVRARASRGYKQFVKDYEFDVTKVTLDDYYDNFVVVAYDSSTPKPKEYF
                     LKPGFKVQILGPATGQASPQKGGDPRFEKPDKPSPMPVQPAQNPTAAQSQPMGLAPAT
                     AAKSERPMDEAQTQEGLYDAYGMDEIINDIKGWLPSILIKPETAPRDFIKGLGWKKDL
                     DGNTSVALFDLKIPGNMVKPNTAQEKVTKMVSEKSDETSRFEVVKLVPDESKGEWTIR
                     IKKTTTGKKV*"
     gene            complement(60486..60806)
                     /locus_tag="P0_An_GD2017L_S7_coassembly_k141_1013362_prodi
                     gal-single_72"
     CDS             complement(60486..60806)
                     /product="hypothetical protein"
                     /codon_start=1
                     /transl_table=11
                     /translation="MKKFQRIDENIFKLVEVGELPHEEVAAAWQDDQHGEYISVEPDE
                     NRAYYIAHGTRMEEIPSQYGNIWAGIRAWMNAKGYFPNIWSANDHGNLTLWSRSGKPL
                     GGLV*"
     gene            complement(60809..62983)
                     /locus_tag="P0_An_GD2017L_S7_coassembly_k141_1013362_prodi
                     gal-single_73"
     CDS             complement(60809..62983)
                     /product="hypothetical protein"
                     /codon_start=1
                     /transl_table=11
                     /translation="MIIDLNILKRMGKRFGVWPLSKLDPKVQHLLTNPEHFIKAPAGF
                     EPLITGGGYEWDDELNGYRLGAGQKMFLLPNGIAIWVFKDAVARALPPDSIQKWVSAD
                     EEYPNGKANAFFQIYGHLTSQDLGQNETAGDNVGDGEQDADAGGGVATADDESGPEFS
                     KADVQKMLAGDYSAAGVAGPKASMASAIPTSKGDEPEPQDPEASFAPPKGEVPPSRAK
                     AGEPKPIDKSAAIISTILKTHGINPKAKPSKQQPLRLKSDEIIDIWKRAKEELPPEDG
                     EKLMAWLKKGMSDGSIQQLNEEKMAKAMLETLVRGVVRGIVQEVKEAKKKAKAKKAKK
                     ETPAPEPEEPTHSQMDWEPSAERPQQPEKQDHGKWLVAIANKLWKDPMEIGHGQYSWR
                     VRKTVEHPEGPVYLLQKSKQVTDTRVFANRHGKWFWFNPDERPIENRKWHELDMVHPS
                     DEPSIEQEQSTTAAAAPVTGPNAFRKKGPMEEGDEADAAREAELDALWNRALDRLAKG
                     PPKAKKEKKPAKDRSGKIFVKGKETKLDEMTTTSGGGGSSQGTTGYSIPGAWVGEKGP
                     GGSDAGVKGSEKLGYTLTAIGKQEMKKHGDKMLQEGIETETHGKCYKCKKPFVSAGAF
                     KCRNCGAIQPQTVEKPTPPSKPLDIPLEASGLGADFDRAQRAYDNQMPPEPDGLQCPE
                     CGEEGGYYTEKYKKGRFYMWNAECPDCGATWGDDNLDDVDQQ*"
     gene            complement(62967..63854)
                     /locus_tag="P0_An_GD2017L_S7_coassembly_k141_1013362_prodi
                     gal-single_74"
     CDS             complement(62967..63854)
                     /product="Uncharacterized protein {ECO:0000313|EMBL
                     :KKL77559.1};  TaxID=412755 species="unclassified
                     sequences; metagenomes; ecological metagenomes.;"
                     source="marine sediment metagenome.;""
                     /codon_start=1
                     /transl_table=11
                     /translation="MRHSKFRNTGILFELLTKQVTADIISGQASSAAKDLLHKYFRET
                     TELGREWQLYNAVLTEKIKDEAHAERFLTVILEARKKLNSRKLSLLKYDLIKEIKDSY
                     PIEEMLKAPVRNYRVLASIFKVFEDVTSSDCKFDVKEVYQAKNCIVEHIVDKPKVTNS
                     EDELINYYQTQTEDIRLLTYKLLCEKFNEKYASVLDDEQKVVLREYICNVANTNSFDV
                     FVRQKVAEIKKSLTEAIDRIKDSDVMKIKIREVVNQLDKINPGKIVKDNHVMVLMLSY
                     ELLKEVKKQLEGKSNDHRP*"
                     /db_xref="A0A0F9EU58_9ZZZZ"
     gene            complement(63948..66038)
                     /locus_tag="P0_An_GD2017L_S7_coassembly_k141_1013362_prodi
                     gal-single_75"
     CDS             complement(63948..66038)
                     /product="Portal vertex protein n=1 Tax=Prevotella sp. CAG
                     :1092 RepID=R5PBR0_9BACT"
                     /codon_start=1
                     /transl_table=11
                     /translation="MPTPMNQQTLKPFEDEVLDVKKQSLYARLKRLFSTDVIVRNVGG
                     KQLKIKDTDSIMYATDRNSLRDRFNRIRSTAYNAYTRDFALSYQAARMDLFRDYDTMD
                     MDPILSSALDIYADECLTYNEVGRMITVHSNNNNVKRILENLFDEILNVRFNLWSWVR
                     NMCKYGDFYLKLYITPEYGIYMVEPISAYNVERIENSDPSNKRYVKFQLRPTDTAQAE
                     VLENYEVAHFRLISDSNFLPYGKSMIEGARRVWKQLSLMEDAMLISRIMRAPERRIFY
                     TDIGNIPPNEVDAYMQKMMDKMKKVPYIDEQTGEYNLRFNLQNMIEDYYIPVRGGDSG
                     TKIDTLAGMEWTGIDDLEYIKTKMMAALKIPKAFLGFEEGISGKATLASEDVRFARTI
                     QRLQRIIASELSKIAIVHLYAQGYRDESLVDFEIELTNPSTIFEKEKIEIWQDKISVS
                     IDMVENKFFSYAWIYKNIFNMSEDDIKEVKEQVVEDAKQRYRLTSIEEDGDDPAKPFK
                     KIGGKGGGDGDDEGGLGDLDIGGGGGGGGGGGKLPDLDDLGDEEGEEGEEGEEGGEEG
                     GEDELPDMKKLKEEKVVDDRDRSDRDQSDRDQTGEKKAPNMTEDPIGSLSVDEDPKKK
                     SEGKKKSAIAHNFEGGTPLRLRERQTPVVDKGMIGSLSNFLKKTHKDTERELIRENQA
                     TGSRSMMDEKNILE*"
                     /db_xref="UniRef100_R5PBR0"
                     /db_xref="A0A0F9MTF5_9ZZZZ"
                     /db_xref="R5PBR0_9BACT"
     gene            complement(66121..67767)
                     /locus_tag="P0_An_GD2017L_S7_coassembly_k141_1013362_prodi
                     gal-single_76"
     CDS             complement(66121..67767)
                     /product="Uncharacterized protein (Fragment) n=1 Tax
                     =uncultured bacterium RepID=K2A359_9BACT"
                     /codon_start=1
                     /transl_table=11
                     /translation="MPAQSQISYQDLIRDEYKKCMDSPVYFMKHYVKIKHPIRGTILF
                     DLYPFQEQTLQAFHDYQFNIILKSRQMGISTLVAAYSLWTMLFFKDKNILLISLKQDD
                     AKDVLTKVRDAFKELPTWLKVKMLEDNRLSMRFANGSRIQAASTTKKSGVGQALSLLI
                     IDEAALIDDAEDLWTSAQPTLSTGGNSIVLSTPRGVGNWFHKMWVGAETDNPDNKTGK
                     NGFHPISLPWHLHPERDEEWRRIEGEKQGNPKKAAQEYDCNFLASGDNVIDLNLIEFY
                     KKNKARDPIETQGRDKGLWIWEYPDRTHAYVVAADVARGDGMDFSACHVLDISKEKPV
                     QVAEYKGQIGTKDYGDFLVSLSTKYNDALLIVERENVGWGTIQEILDRQYKNTFYSSA
                     DLKYVDVQRQLSNRWDSEAKKMVPGFSTNINTRQLIIDNLEHYMHQMAIELYSKRTLA
                     ELETFIWKNGKAIAMEGYNDDLVMALCIGLWVRDTALRLRQEGIELTKIAVGGMTKDK
                     MDQTPFYKVKTAQISRDAWTMKTGRQGFGKENREDLKWLL*"
                     /db_xref="UniRef100_K2A359"
                     /db_xref="A0A0F9M795_9ZZZZ"
                     /db_xref="hau:Haur_1384"
                     /db_xref="K2A359_9BACT"
     gene            complement(67731..68402)
                     /locus_tag="P0_An_GD2017L_S7_coassembly_k141_1013362_prodi
                     gal-single_77"
     CDS             complement(67731..68402)
                     /product="hypothetical protein"
                     /codon_start=1
                     /transl_table=11
                     /translation="MKSNIEIVKDYLAGVRPIIQVGYTGEANKHRNEGETWTDSKGIE
                     WQRKDGKNVRLTKTQGDIIREAIGDITCRQCGLQYKWGSRKDGKFLFRTGLCMDCLID
                     YETKLRVLGIFSDYEMYKLASNELGAMKDMEAKIEETLAYFRSGDTDVKMLCNSAGFT
                     ERWKTTNVEEIITNAENDLKMAQERIEALTKIRDEYKEKYEASASKFGLEILCQPNPK
                     SPTKT*"
     gene            complement(68447..71083)
                     /locus_tag="P0_An_GD2017L_S7_coassembly_k141_1013362_prodi
                     gal-single_78"
     CDS             complement(68447..71083)
                     /product="hypothetical protein"
                     /codon_start=1
                     /transl_table=11
                     /translation="MAKQLLSSFGIRGATSYTTTGIAQGLDQVKVDIEDTAYLSKYFK
                     VVEFNPVFTAGKNSISFNGSDLLKDGSEIMVEVLDKDGNSLYLTAPPRKTNYVDIANF
                     TVAIHVYKETVAGAGKVILVGTTAKNEIVRWMGNITLNTTYQNVSRVRFFNAPYMEAQ
                     PLLYPVIENLTGSQLTTEVTVSGSFWLEVQNANGYFTPGNVNYGGTLPASAQIILWAY
                     QGTDPNNRVDAFNSQMNGATITLHYDVANTQVPTVPPVWQYRHYDETSTILNVRSTTE
                     VQIDTIPLGPIAQLSSSGGRFTCSYNRVEYIRQATTIPCTAVHIGTAPGDYNEVAVNS
                     DAFTASMVGENVTMKYSSIFLQGSPYPAFNPAIKTTHNHWPVTASQFTILSVTGSRFI
                     HTAPFVYTMRDSTGFGYQAVNYTASRVTGSITFLSSSNPYQGYVNSAGSSSMMKKSYV
                     NIIYRNLDTFSGYVARHKLYARSNIYPGNYELIDDTVLGPSELLVDPITANKNFSTIG
                     NFTNQDMVNQYWFASSASINLLYSDKPVLNSMTIRPTPDYSAADGNSYVIVKAGSYGV
                     TNDENYHPYDAAEYVQFSGTGYTSNFIFLASGVLYMLSANMIVNKNVDQTAKIMFFFT
                     SSIESIQKEQTYTPPFGYKLGEIVVADKVKSRVFGDVQKLFFTPLDDYYGTMLIVPVN
                     CEVILSNVSLKNYGDHGFSPKTCIVQIPFPINIANEKWSLKSELFDSNYNLIYSVPAI
                     EKAFDPQGASLFGSNTLGTSGGSSGVPTYLTTLTVGGQLYLPGITPAVNPKRLLSYQI
                     PQHSPPISGEGAVTYTQVSELSLKPTNDSVSTKDYINVETVEAGTPYFGRSIAVRYSG
                     STPSVYGRRVYVDQLGNKTTYL*"
     gene            complement(71124..71588)
                     /locus_tag="P0_An_GD2017L_S7_coassembly_k141_1013362_prodi
                     gal-single_79"
     CDS             complement(71124..71588)
                     /product="Uncharacterized protein {ECO:0000313|EMBL
                     :KKM13890.1};  TaxID=412755 species="unclassified
                     sequences; metagenomes; ecological metagenomes.;"
                     source="marine sediment metagenome.;""
                     /codon_start=1
                     /transl_table=11
                     /translation="MKKVCSQCKEEKDVRLFGRRRRANRIEIRSQCKDCIRGYNLRTK
                     SRRRKHWRKFNETLRGKYTHFKQTSKKRKLTWRLSFSEFSQIPQICYYTGIPLTLKRN
                     HLNTLSLDRVNNKRGYTRKNVVFCCSAVNYMKSNLTLGDFISLCRKVSDHFS*"
                     /db_xref="A0A0F9KF04_9ZZZZ"
     gene            complement(71585..74797)
                     /locus_tag="P0_An_GD2017L_S7_coassembly_k141_1013362_prodi
                     gal-single_80"
     CDS             complement(71585..74797)
                     /product="Putative hydrolase n=1 Tax=Megavirus chiliensis
                     RepID=G5CQW0_9VIRU"
                     /codon_start=1
                     /transl_table=11
                     /translation="MITKLNNYKKVTKFTHILHVADIHIRLNKRHDEYKEVFANLYEE
                     IKKSPEGTVVALLGDVVHSKSDLSPECVQMASDLFKGIADLRPLILVAGNHDATLSNK
                     SRLDSLTPIVEALNHPFIYYLKTTGLYGFANLLFNNMGVFDAPERYIQGKDIPDVYRN
                     EYEHVIALFHGAVDRAALDTGYAVSNPAIMPPLFDWHDIALLGDIHKRQDMQAYDPDN
                     HKPCIHYVGSMIQQNHGENLTGHGYSLWDLKTRGYTFTELKNDYGYFTVDVQKGQLTT
                     DLTKIPKKVRLRVKCYESIASEVKQVIADIKMKTAVVEIAYVRMDQERDKKDIIPLCK
                     DIVLTDLTNVDYQNKLLTEFLTKKLELTDPLKLDAILAINRNTNLLIKKDEFSRNLKW
                     KPIRFEFDNMFTYGEGNVIDFTQMNGVYGIFGPNKSGKSSILSALIFCLFDKFDRGFK
                     GLHVLNVQKSSFRCKFEFEIAGVRYFIERRGNTTRSGNVKVDVKFWKVVNGVEEELHG
                     TIRRDTNDIIRDYIGTYEDFILTAASFQSAKNLSSFIDMGNSERKDLLVQFIGLNIFD
                     RLHESAGERNKELVTILKTHRDKNYQLEIQQNQNALAHAESLFADVNAQVESLKKQIA
                     DVNEEIVRETANLIKLDTSVPTDLTSLESRRATAESTLTAKRKVITDTREAQANHEKK
                     LAEIESEIAKIEKSNFVEAHKTLKELTEKINALKQQIDLKKVEIKGKLEKVARLDKHE
                     YDPNCKFCCNNAFVKDATKAKKELTHDKKDTDKMLADLEELQTEATKYKWVEESYETY
                     TKLLTERGTIKDKCAKASKDIIVATNELERLDAAFKAVVQQIEIYHRNEVAVEANNKV
                     QAKISSYRNTLTKLDVDFQKQHRSLMDIAGKRELFKSEIEKLTDTIDEVAGMEAEAEN
                     YQHYLAAVGRDGIPYQVICNTVPEIEQEVNSILSQVVDYTIQFETDGKNVVPYVVYDY
                     GRWPIELTSGYERFVASVAIRVALTNISNLPKTTFLAIDEGFGTLDPDNLASMFTLFS
                     FLKNNFDFVLVISHLDALKDAVDKQIELKREGNFSHVNYE*"
                     /db_xref="UniRef100_G5CQW0"
                     /db_xref="A0A0F9QVC1_9ZZZZ"
                     /db_xref="ttm:Tthe_1385"
                     /db_xref="G5CQW0_9VIRU"
     gene            complement(74794..75744)
                     /locus_tag="P0_An_GD2017L_S7_coassembly_k141_1013362_prodi
                     gal-single_81"
     CDS             complement(74794..75744)
                     /product="Uncharacterized protein {ECO:0000313|EMBL
                     :KKN17105.1};  TaxID=412755 species="unclassified
                     sequences; metagenomes; ecological metagenomes.;"
                     source="marine sediment metagenome.;""
                     /codon_start=1
                     /transl_table=11
                     /translation="MMVQSELVAIFNELLGQKARLRKNGSQATYHCPFCTDRNLVTQK
                     LELAIAGPRMGSYHCWRCDTKGQSFGSLLKKLDAPPSARQAVFKLTGDIRLARHQNVA
                     LDASVVRLPLEFKPLAVPKTTPEYKNALAYVKRRGLTREDILRYNVGYCEDGPYEHHI
                     IIPSYDAKGVLNFFIGRRYYDSTTAIPHKKPEVPMDLVGFESFVNYKEPINLCEGVFD
                     AFAIRNNAVPLFGKYPSRKLRESMLTNGTRRVNMVLDNDALEDAIKNCKMLMRLGIEV
                     YLVNLPGKDPAVLGFEKTHECIRNAHPFTEDDLLKHALGI*"
                     /db_xref="A0A0F9NC82_9ZZZZ"
     gene            complement(75786..76688)
                     /locus_tag="P0_An_GD2017L_S7_coassembly_k141_1013362_prodi
                     gal-single_82"
     CDS             complement(75786..76688)
                     /product="Uncharacterized protein n=1 Tax=Streptococcus sp
                     . F0441 RepID=K8MSC1_9STRE"
                     /codon_start=1
                     /transl_table=11
                     /translation="MSAVRDLKGYETDTLRVIKRIGSLNNKSLWLVLCKKCNGKFKSV
                     AGNITSGNTTQCRNCSNKQVGEKARDNLVGQRFTRLLVIEPAGSKNYKALWKCLCDCG
                     EITFLTTNELNTENTKSCGCLNAEKVQERAEERRLKLEGHTYNNLQVNSYAYSRGNRS
                     YFNCTCLICGKDCVKVGKYIVDEETTSCSRECTQTHDWTGYENSFLRVVKKSDRRGNS
                     GEVMWDCHCLLCNNPFTTYAHSLAMKMGCKCRQKLKAALLGRANNDWFQMKSQMYWAD
                     ERNRQDQAEKLRQNWKNQFSQGES*"
                     /db_xref="UniRef100_K8MSC1"
                     /db_xref="A0A0F9NM85_9ZZZZ"
                     /db_xref="sik:K710_0929"
                     /db_xref="K8MSC1_9STRE"
     gene            complement(76690..77607)
                     /locus_tag="P0_An_GD2017L_S7_coassembly_k141_1013362_prodi
                     gal-single_83"
     CDS             complement(76690..77607)
                     /product="hypothetical protein"
                     /codon_start=1
                     /transl_table=11
                     /translation="MSKIKKLQTWLVIPDTHFQAPKNDGQYSRPEFCHSSEAISIMLQ
                     YIEDFKLDGIIHLGDLMEMDCISHWTKAVGREGQIKDTDGNWYVASWKAQKEMAYAFW
                     KYLAKKYPKAIKVQLEGNHDQWSRTFFSNPIFDMFKDDPDYSPANLAFHNWSLWEDLN
                     IKYVPYWGGETDPNYIIRAAGFDRGMIVMHGFNNASVKRMYKDFDNVIYGHQHKIITE
                     AYGGNYWEHRQASCIGCLTKLNAKYCGNGGAQNAWEHGFALVNLYSNNVCDVKIIRIQ
                     RDLVVGNERGDEFSAVKLASIDPLLSVLD*"
     gene            complement(78029..78289)
                     /locus_tag="P0_An_GD2017L_S7_coassembly_k141_1013362_prodi
                     gal-single_84"
     CDS             complement(78029..78289)
                     /product="hypothetical protein"
                     /codon_start=1
                     /transl_table=11
                     /translation="MIACSYECFSRKSVTKSKDRVIVHGVFLSEFGCRNIGSVFWSMF
                     LSQVGLAKTLMSLGMLGIVSEKGGANFCSGFRRNFPTTRYKR*"
     gene            complement(78332..78652)
                     /locus_tag="P0_An_GD2017L_S7_coassembly_k141_1013362_prodi
                     gal-single_85"
     CDS             complement(78332..78652)
                     /product="Uncharacterized protein n=1 Tax=Pectobacterium
                     phage My1 RepID=J9QM64_9CAUD"
                     /codon_start=1
                     /transl_table=11
                     /translation="VKGGYLYIVTNDAFPEWVKVGITTNLKERLHLYQTCDPHRGYKL
                     VYSLHHPKYKEAEKRIREVMKHFALDTKGEWYQVDLEMAKSRLEEQLEDYSPLLDGFQ
                     TPPH*"
                     /db_xref="UniRef100_J9QM64"
                     /db_xref="A0A037XW63_RHIRD"
                     /db_xref="J9QM64_9CAUD"
     gene            complement(78649..78912)
                     /locus_tag="P0_An_GD2017L_S7_coassembly_k141_1013362_prodi
                     gal-single_86"
     CDS             complement(78649..78912)
                     /product="hypothetical protein"
                     /codon_start=1
                     /transl_table=11
                     /translation="MAEKENNTRGGWHDIYGCMKNIRITCDRCGKVVEGTIDLCAKTG
                     AVITGGYYIVSEGNWSEYRRDDEEYICDECMHSDPKYKKLYCE*"
     gene            complement(78872..79573)
                     /locus_tag="P0_An_GD2017L_S7_coassembly_k141_1013362_prodi
                     gal-single_87"
     CDS             complement(78872..79573)
                     /product="Uncharacterized protein n=1 Tax=Coprobacillus sp
                     . CAG:698 RepID=R5G3B1_9FIRM"
                     /codon_start=1
                     /transl_table=11
                     /translation="MNAFYVYHLVDPRSGLPFYVGKGKGSRLFQHLRDVSKHRVPNGN
                     TYLSNKIKKILSEGLTIKCIKIAENLSEKEALDTEVAEIKRYGMRGVGVLCNLTEGGD
                     GVSGYKKTPEQIKRQADSLRQRFNDPIFLEEHRQRMKVAHSSPTARRKNSLRTRRFYR
                     SHPEQRGKLSCIQRKLWAAGKYDNSKEWVFTSPTGEKTTIVNLQLFCREHGLQQSNMI
                     AVHGGKRKQHKGWMA*"
                     /db_xref="UniRef100_R5G3B1"
                     /db_xref="R5G3B1_9FIRM"
                     /db_xref="suw:SATW20_00270"
     gene            complement(79573..80076)
                     /locus_tag="P0_An_GD2017L_S7_coassembly_k141_1013362_prodi
                     gal-single_88"
     CDS             complement(79573..80076)
                     /product="hypothetical protein"
                     /codon_start=1
                     /transl_table=11
                     /translation="MVLGFDASTTCCGWAFWNGTEIVDAGFLDLSRLETNKEKAFHVI
                     AALDANPNTLVTTKINLEAALSGFFRGRTSQQTIIKLARFNAVFEYIISEHWKIPVNL
                     VSVTTARKTVFGKCRVKGMTGKEYVRQQLPLLRPEIIKFEKKNKKNEWDVRNADMYDA
                     VVTVLAK*"
     gene            complement(80090..80689)
                     /locus_tag="P0_An_GD2017L_S7_coassembly_k141_1013362_prodi
                     gal-single_89"
     CDS             complement(80090..80689)
                     /product="Uncharacterized protein {ECO:0000313|EMBL
                     :KKK59533.1};  TaxID=412755 species="unclassified
                     sequences; metagenomes; ecological metagenomes.;"
                     source="marine sediment metagenome.;""
                     /codon_start=1
                     /transl_table=11
                     /translation="MSLHQVKVAREEVLKIVRENKEKHDGILQTAIEGYWLDAEAYLK
                     KYEKEEIEKANKNHKAQLKNLRKQRKDFIKSVKKRVAEDLARVEKRDREKGFNCWNKP
                     YPEDHGDDYLGTIRRLELCVEPKVELDTNEFDAYIRNKWSWKDQFLANNRGYVTSYAL
                     TSSYCIANNSWPSYAVSASWSSGSALYLGTGSLNALASF*"
                     /db_xref="A0A0F8WS93_9ZZZZ"
     gene            complement(80814..81113)
                     /locus_tag="P0_An_GD2017L_S7_coassembly_k141_1013362_prodi
                     gal-single_90"
     CDS             complement(80814..81113)
                     /product="hypothetical protein"
                     /codon_start=1
                     /transl_table=11
                     /translation="MPTPNVRPSLTTTLDQRYARQHAGGAFEVKTVLGPPGSTPATGE
                     VIDAASQAGAEHQNPNGFLVKVPLQVSQLKAVQSGGAGNNYSLYIQGLDTTKYRR*"
     gene            complement(81143..83566)
                     /locus_tag="P0_An_GD2017L_S7_coassembly_k141_1013362_prodi
                     gal-single_91"
     CDS             complement(81143..83566)
                     /product="hypothetical protein"
                     /codon_start=1
                     /transl_table=11
                     /translation="MTASYYHAVVQNENYGYAVATFGDYVAVGNPALTRYNRISASVY
                     HTGSVDLFRYNKARDEHDYVATLHKSWLDMIVLLETEENNVISGTLSTEDASWYASLY
                     LDIDKDQYTASVEDGYGTALDMYEKYLIVGSPYATQLTATSATFITESTSTVEIYDLA
                     RIEFTAISASSSVFMIMNPDDESYLGMTSSFGSAVSINREWVAIGSPYVSGGAGMVYM
                     YKNMSSGNNYSWSLYQRIQPVNAPAQAEFGIDLKLNKSDTPNSNSLVVGCGNLLAGRA
                     YYFEFVNNQWSQSFEFLPDYTPQPMPFASGTYMPYQLNMSPLNGFGRAVSTYGDAVIV
                     GEPYDRTFYEFSGSTLYEQGSVYIFEKCPTAYTKFIQVLKTYGNDTILYNNRAGWSVD
                     MYGYNAVAGVPKINVDTMTSCYIAGTLEQLHYCNADLQNLLQGQAMFIQKNTGSGEWE
                     ILNIYQKKKKYLVPYRQYGYDVSIADEAMVIGAPMIMHDPNRIINFTVTESADTVLDD
                     LTGKAYIYLLHNLRDEFHVGNAFYRNGKIIIMTSGSVFDALFYNPINSYTYEYDLQFK
                     AQHTIHEKQIICSVAPGEFNVSTNPTAVIRDSSSFDINQNGVFDYQDADVILRYMQYK
                     NTSILGLPVSTDWSSSIVTAADEISFLNYTKTYWDERETATLTSESIIRWETEDTWMQ
                     VVLDLNQDNRIDWRDMSIMWKYFSNRLTQENYATYITPACNRKIFSQVIDYLNSMSKR
                     YSKPLIEPTFLDYERNVMFDKTGSFLAPYATTIGLYSGLDLVAVAKLGTPIKITPELP
                     VNFVVKMDF*"
     gene            complement(83585..88108)
                     /locus_tag="P0_An_GD2017L_S7_coassembly_k141_1013362_prodi
                     gal-single_92"
     CDS             complement(83585..88108)
                     /product="hypothetical protein"
                     /codon_start=1
                     /transl_table=11
                     /translation="MSYMTPYFFSGSANMSMSIWMRSNAYAPKVGIAPSGSVSKIAEG
                     SVNAWQAESTYSCAAVKVVLPSDQVYIIENTSVNASEQGAFGMYLTQGPTASVDAGFT
                     GSLYSITANSVVSSPIAKRMFIPSTTQAASTNLYAYTASLQVFNSVTYVKEQDYTGPG
                     FALSDGAGNLIGRSGSRYIVDVAYNSVDDQVYVLTGEQDQLDSGGAVGLRRGYLDIWN
                     SSGSVLVESHSLGDFFWGIAQFFGGYLVYNRDRNHMLINPTNNGLGVSALSYSIFDCA
                     TKTVVHSALPAGRYSNGCYASASGYYYLPATVWPNAAIKINVNNFTESATNITNSWIL
                     SYFPDLGDVIVGNGGAYQDNFVPVTIFDGATESASVTIPGIFDSETQCTYDPCQKCLV
                     FSDDAAGDIGYGAGGQSWVYSGSWEPKNFFVNGGAWYATFDAATSTVWCTNYSTFQVD
                     VIRTGVPTASIQLPPYSPPPQAPPVPQNLRVQSGSAILTWEKSGSGVVDYYSIFKSTT
                     SEAGPYTQITTSLITRSVDTDVAAVNSYWYKVNATVGAATSSFTNIAELDVIPCNSAS
                     FQPIIHQGYINYATGSTYKNVYGKIIKLSVPTYLSASMWLRSPDFDACLTIADASQTV
                     ISSSIYDGWTPTGDVNYNAALTYNFPSGTYDIEVSSVDNAIGRYNLIISPGSTLECTW
                     SNAYETATTDFIPTGNTVAIGEQGANIVFFLEDTKEVKVHTYATAQGARYSPIQDRTF
                     GWVYEGNGTVGWTASIVEFDNTGSQVAATRYPRPKTVNSNGSTLSQTGNTIFLHPAGD
                     ITDFTTQAESGSRIWFNNQSTQGYITSIANATTASVNISQEIPYDPDFFDFGTEFQIT
                     RPQITPNVDYSGYLCYDGKNDRILFYEYNAGGVQFANVFDCATRTITASLNLTPVNPG
                     FGSAWESCYSWIDDTYYIGLTGTNKMIKVHASNYTLATSSVVGKIVVSYLSASNLVMH
                     RNTAGKVQFYSPISDSVVHAMTDLPTMGYFECGGVSDKCSNTYLAAIDPRSGEGDVTN
                     HPCLAIIDRNTYLPVNYIMLTNDSPGGFSPDGWYQYSMAVSDETSKVYSSCVDYDTYT
                     GRLYSTIPTTAYYVEQSPYQATAADTASCIRFKQQYKITGSLSGSGTTGFVCSTKKTG
                     SATLAISNFEIDLGIGGFPWHNYGTWFMTADGSQTLATYTGSYIHTLNGKNAVHCYGK
                     YYMLDDGTQYQVSWYPTSASNVLVFDNSGSYLTTIALPAPARDFDTDGENVYVMCHDN
                     YLTMSVIDPTTDTISQTQGLIVDYSWTPATLSPTASASQPSGLKQYPMFGRYITPDGT
                     YFYMNCIGNIGNPGHAADTFAYLAGGWGGYTGQYLDMMANNFTGFQGGVAKCPLTNTM
                     FWGAQHTSSYCIIETTMNLGIVRTFDISYPISTIVYNPRNRTMELFSDIEAGPGTNNG
                     AIYVYDPIARTNVCGFWATNNVGGPSGGNGTDGNGGYNIDVNIRNGDIYFPQRIDSGS
                     ASPATGSIKVYQI*"
     gene            complement(88418..91195)
                     /locus_tag="P0_An_GD2017L_S7_coassembly_k141_1013362_prodi
                     gal-single_93"
     CDS             complement(88418..91195)
                     /product="VCBS repeat-containing protein n=2 Tax
                     =Singulisphaera acidiphila RepID=L0DI63_SINAD"
                     /codon_start=1
                     /transl_table=11
                     /translation="MAIAARITWNYALSDHTGFLLQRSVDTGSSWAVNFPQPITTSYV
                     DATVVPNGTYWYRIAATNQYGTGAFSNTGSVFVPPPTSSAPYNLQVNSGSAILTWVDG
                     GSYGDYYAVQRAVGGGGFTDLSVTLIETYTDSAATSSYSGESYSYRVADVNMTGTSSF
                     SNTASITFQWSPNPPQNLQITSGSAILTWESGSSGVDAYVVQRSLNGVAYSGIASTGS
                     LGYTDDNITASYDGVRYYYRVYASNAAGTSSNSNVVNYLFGWPPPPPIDFLAESGSVV
                     LTWTFVSASNQTASIERSVDGTNFYPLTAVPGAQETYTDTTATASYVSTSYWYRVLGA
                     TQFGYSGWSTTASIALAWVPPAPQNLIVNSGSAQLSWSYGSLGTPVTYSIERSTDGVS
                     YNPYSAAITTSYLDTGVTAETGSGNIYYYRVVAISGIATSSYSNTASITFTYNPPPSG
                     PIELNVASGSVLVSWTSSIANADRWDIYRSFDPAPFGYLTSSFPATKSFRDNGVIATF
                     SGSNYIYEVVAVNAYGSSSFSNTASIMLARTPTAPSGLVVNSGSALLDWTASQGHDTY
                     AIQRSIDGVVYADYDYAVTNSYTDFGATGSYSPVTYWYQVGAVNQWGTSSFSNTASIT
                     FLWAPPEPYDLVVHSGSAHLGWTASILPVPVTFSIERSVNASAFAWQANVGSATYTDG
                     DVLAASGSGNNYSYRVTTQTAYSSSLPSVTASINFTYDPPTGSITLNATSGSSNVSWT
                     SSIANATTWNIFQSVNGSPLTPIASVAASTYSYTDVSVSASYEGNTYSYAVNAENIYR
                     TSSLSNTASLLFGLEPLPPVLDPITSGSAILTWVSQSNGVDHYLLWRSFYGTPGTYEY
                     LATTTASTYTDTDVTCSMGGQTYWYAVDASSSFGTSSLSNTQSITFTCTGNPPEAPLS
                     LTVTSGSAIVD*"
                     /db_xref="UniRef100_L0DI63"
                     /db_xref="saci:Sinac_4765"
                     /db_xref="L0DI63_SINAD"
     gene            complement(91211..92989)
                     /locus_tag="P0_An_GD2017L_S7_coassembly_k141_1013362_prodi
                     gal-single_94"
     CDS             complement(91211..92989)
                     /product="hypothetical protein"
                     /codon_start=1
                     /transl_table=11
                     /translation="MQKAAFVQWSYSGSDAKQFVLERSLDSASTWPIRMLFTTESFFV
                     DTGVRWYGTYWYRVAAGNPRGIGQFSPPAEVYIMPPAFDLASITASQTDYETQSFVNW
                     NYTGSFPGGTDYYLFERSTNGITWTSQNVPPSISSSYENNVTYSNTYWYRVTPHCDMG
                     LYAPISNTTRSFIQAPIAQLWAWQTGDDAEAVAFWNYLGHETTSLYRSADGGATWPFT
                     ASITPTSGSTYYYIDKTVARGQTYTYKIQEQATPGQPYSPTASVTINPTSSIVTFGFM
                     GDQGQWGNEWESHTASVQLANYVIRSQFSASRILTGGDNGYVSPSAKGGYQFQSFQLI
                     GPTESLWACVGNHDLSDMGGINAFVNYFGLHSTSSISVYYTWRNKFVQGFVLHCTSET
                     ATNLTPAAPQYQWFSRSMVASMQDPTISWRIVQVHAPVLSSNFGHTGNAFSAQLPWQK
                     WGVDVVLSGHNHALERLESGSVVFITDGAMAETKQGSYLRGSPNTNSRWILADQNDGL
                     GYYCSGDVYTLLQATNTYMSISFYSGSTKMPDTGSTSIPYASMEGNSLILRRVGPQGT
                     PSLSSSLLVELPPQAIPSLTSSTLLV*"
     gene            complement(92996..94327)
                     /locus_tag="P0_An_GD2017L_S7_coassembly_k141_1013362_prodi
                     gal-single_95"
     CDS             complement(92996..94327)
                     /product="hypothetical protein"
                     /codon_start=1
                     /transl_table=11
                     /translation="MKSETIIKPPGFSMGLIGRYRLQVVDAATQEVVADHGWHKNLIT
                     NVGMNAIASTAIASLTAVAVGGSGSRPNCITGSTMTITQSGYFIGVSSFGDRASFTQS
                     ISQSIGGQYYYTSSISRGDIIMDEDFSQSMVIGVSGSIMAVNVSSSFDTPKSFSIWKT
                     SQAKIQNEFSRSSTYYVSDIGWNTGTDTSQVLSGTWVHRRTYDFGIESGATRSYTEVG
                     VRWSSTPNSDIFSRVLLPSSVDVSPGQLLRMTYDLIVNVSPTGSVYRTASISGWPKPP
                     ATDTLCTESIQNLGYTYVNSNGGNSVYASYYSSLDPQFGSYGGNHGFYCFLSADSRSL
                     NNYGTASDRGSIATQFVTVTAGSMDSYIPESFTVTRTVTFPITAYTSSFNHIGTIGFG
                     CYYYGGFSGIFAQPYWAGHQGYCLRLNQSQSKLNTETLTLKWRWRWERVLQ*"
     gene            complement(94329..95573)
                     /locus_tag="P0_An_GD2017L_S7_coassembly_k141_1013362_prodi
                     gal-single_96"
     CDS             complement(94329..95573)
                     /product="hypothetical protein"
                     /codon_start=1
                     /transl_table=11
                     /translation="MNEVAAINQTLAGHYKVGVVDPHGNVEWQAEGKNLILNQGMDQL
                     YTNTLVDCMTYGICGTGTRQNSIGGGASKVSQAGTQLTLTDAGGDISSFTANAYSYNP
                     LVSAGDYLVYANGSQSRVTSVTNATTMSVTPSYTFSDETFVLWKTSQVGLQTEVSRSS
                     TYVAGVGNCESTISESTITHRRTYDFPINNWITMQFNELGVGWASSGPTTVFSRIQID
                     PITVLTGFRLRLIYDLRSSWSPTGSLYGSASIGGWPNGGSTNTDGTQSIQNFNTSTVN
                     NDGSSNNNYASLDPAFTSTGGYRTVIWVSNNSSSLADFGSSNSRTAAVGTASVVGTVA
                     MSKAPYTNGSYICDKTGTVTNLSSNGIRSFGFGPYNTSPSIDPRGTTYQSYCFRMNQS
                     QSLLNTEQLSLTFRHTWDRTLA*"
     gene            complement(95589..97541)
                     /locus_tag="P0_An_GD2017L_S7_coassembly_k141_1013362_prodi
                     gal-single_97"
     CDS             complement(95589..97541)
                     /product="Immunoglobulin I-set domain protein n=1 Tax
                     =Pedosphaera parvula Ellin514 RepID=B9XGW5_9BACT"
                     /codon_start=1
                     /transl_table=11
                     /translation="MIKHINHQNFLTTPFVTVKSWELLGFQNEQVVLTEPLSGSSSIP
                     PYSIALDYIDENFGDPILDRECNIALEQQEPDIVLYDEGISGSSDTNADGSDKGLLHR
                     QIKNAFYNEYRNPLEIFGVEHIDFPLSRTVRNLAEQFRMFSIPRMIFGEKLVPNSIYF
                     ADTALDDNVIVHDDGYQNIMAGYNLFSKVQEVRIFPSGTNPQIILPGTESCGCVTYGT
                     LYLTNPLDQYVDLGNTATFTVSSSGAPRPIMYQWWSGSTTGSGWALSDGGNISGSNGP
                     SLYVNNTTLDLQSGSYYVKAWNSGGGGATSSIAHLYIYLLPPNITDPADDFEEIGSNF
                     DFCAGLISGASPLYWQWYSGSTLLVDDAHYSGSNTSCLRVNNITPADSGSYRVMVGNI
                     FGNVTSSWANGNVNLYPALIVNDPQDQIVYRSFSASFAVTASGTMPLMYQWYSGSVPL
                     TDNARITGSQWTGSTTSSLFINDVDFPDSGLYHVVVNNFFSNATSADALLTVLDNVVP
                     VSASDTSSFGVQLRFGSLTAAPPYVEPTVPSFGASLLTGSVFLLVIPAYGGNDTASLN
                     TAFDSGYLFDIVIPLYGGNETASLFTTFESGYITDAVVPLYGGNETASVFMTFENGYT
                     QSVVIPTSSIEPMTYFGVGFLSGSIA*"
                     /db_xref="UniRef100_B9XGW5"
                     /db_xref="hmo:HM1_0137"
                     /db_xref="88737139"
                     /db_xref="B9XGW5_9BACT"
     gene            complement(97560..98711)
                     /locus_tag="P0_An_GD2017L_S7_coassembly_k141_1013362_prodi
                     gal-single_98"
     CDS             complement(97560..98711)
                     /product="Uncharacterized protein {ECO:0000313|EMBL
                     :KKM92343.1};  TaxID=412755 species="unclassified
                     sequences; metagenomes; ecological metagenomes.;"
                     source="marine sediment metagenome.;""
                     /codon_start=1
                     /transl_table=11
                     /translation="MIFNQFDPNKDIVAGRVTRVASGLWPDGAASWNQGNFMDDFNRL
                     TGSSGNQSYGTSYYDVRYTMYYLNVFPDNSSYVNYDPYFSIAYGNFYGEYGSGSFTVE
                     SSSIGASPTKAIYTQYKNILLANSDVNATTNGMFSMVSASTTTTAEDIWAINFSAYKM
                     KDRIDEGLLQLSFGGPSGSFTFIDDSIYTKQNQYVYQIVTGSISNPFNEPTYEGIGLF
                     YPQAGVVVLNATLLAAKLGITSGSGANPGTNGPCPDGSWPYISGSLGQIGYTYNHKTL
                     FESLASCSSSLMNVRRSEYVPARHYFVRVMNRDFNYSNNPTYVYDGNDGIHPKGQIYN
                     EDFISDPKTYITTVGLYNDSNELVAVAKLSRPAMKSFDQELLIKVRLDF*"
                     /db_xref="A0A0F9LFR8_9ZZZZ"
     gene            complement(98716..99363)
                     /locus_tag="P0_An_GD2017L_S7_coassembly_k141_1013362_prodi
                     gal-single_99"
     CDS             complement(98716..99363)
                     /product="Uncharacterized protein {ECO:0000313|EMBL
                     :KKM92344.1};  TaxID=412755 species="unclassified
                     sequences; metagenomes; ecological metagenomes.;"
                     source="marine sediment metagenome.;""
                     /codon_start=1
                     /transl_table=11
                     /translation="MAYIDNQTITVDAVLTQKGRQLLAQNGNLNITSFALADDEIDYT
                     LYNPNHPNGSAFYDIALRNTPIFEPLTDETQVMKYKLVTLNQGVTSIPVITISQDKIL
                     VTKDYTGDIIINPSTNPAYNLQAGYTAILGNKNVGILIVQQTNAVNSVSNTIPTFAGN
                     INIASAQVVVGNSFRFVPNSGLGKTTTTNLTIIGNESGGSTSIEVTVTVPPPTSS*"
                     /db_xref="A0A0F9LBU5_9ZZZZ"
     gene            complement(99415..100230)
                     /locus_tag="P0_An_GD2017L_S7_coassembly_k141_1013362_prodi
                     gal-single_100"
     CDS             complement(99415..100230)
                     /product="hypothetical protein"
                     /codon_start=1
                     /transl_table=11
                     /translation="MDGEIYFNMFREPHPIYGKSEFMIRRWTRHTIYFKSGSYARSDN
                     PNQISILSSSLRQRKDGVTWYPVPDSPKANVYVTGSIFLYDYVVVSDTWFMQNVYATP
                     TIDATPAPTWSYAGGGISSSVFTHYSNTWKNSPNARTNDYLLRPNPEASNWAGYDVYG
                     PISPSVYVSPTPGYDDLMKIPIFRATDGTYFEIVRGYPRNHYTHKRGYLCLDRYMSYG
                     RIGRQITSASYARGRQTVATTVGSTGLGDGTLPVQSTQVSNIDIVKSDNVIYQ*"
     gene            complement(100242..105458)
                     /locus_tag="P0_An_GD2017L_S7_coassembly_k141_1013362_prodi
                     gal-single_101"
     CDS             complement(100242..105458)
                     /product="PKD domain containing protein n=1 Tax
                     =Methanobacterium sp. (strain AL-21) RepID=F0T754_METSL"
                     /codon_start=1
                     /transl_table=11
                     /translation="MSDFVSYQSISNVSSSLNTGSYLDPTEYFMFVNSYANDLWFAFS
                     AKDAIEVGLWDRGENQIAWETLHQSKSYTTVTVATYNARNIPITYSYQELNPDFILHN
                     TEQVLVNPPQEVTQSFNVPSGSYFITYNCTREMAGSPIEPLVIQDISPSRKELKLLPF
                     GKADNSYVAFCQKKLLMQDVSALYLRSVADCPYGKIYTTVSPHYTNEINTIKSVFFIT
                     SDGGMLTFFQNLYEDLLLYTSTPSAMGVGGVSRNLIRIQGIQTYFNDYLLQNTDAIVS
                     FDDIDAHFRGFVSASIERKFAPVGPHPIQPYVDAKAFVYDFFTKYFYDPITATLTSTY
                     NDKYYSYFKNALNVGGNRLFPILNTGMVDERQNPTDPLTLLVKLKDELPNDFTTQTKC
                     WVSNISLSPYIIRAIIKSPTEDKVYKIGAPNFSIPIPNASLTNTNIAYTANDLKNDDE
                     TSRELTVSKNITELSVDYTNFSNFVVFSSAEMRLKIFKNKVISLTGLSASLSTLETRG
                     QDFLLKSGSVYPYYSKEYSSIQGQMTDIINSFDGYESYLYRGGSYAYANGRFISASYV
                     AEQDTSASTYDVSNRDSLLNNTPQHILADQDNDDYIIFLSMVGHFFDNLYIYIAGLPS
                     EKTAVADQTTEFTRRVVDYMLETFGWTLDDSLEQSNILNNYLTSEQIQGLNQMSAEDR
                     LKAIRNRVLANLSGIYKAKGAEEAVQLIMACYGIPLVLLSIREYGGVAYDNQAAAYTL
                     YERVYMRQWDTSSVHDSYYLQNPSGSHTYLFKIRMEDAAPYAYGKEQILFGRVETNNP
                     SSESGSGEWAVGFERVAKHNTGKIVFRIGYKHQPLFKLYSQEFPLFDGNIYSVMLRRN
                     LPDPSFEFDPNQDAVPAKYDLYVKRNEFGNQIVNLTASAICYDISASLYFSQGGQINI
                     GGWFYETNGQGFIGAFDKFQVWRDALPDANLEDYTNNFSAYSYRGTTIPYQSLMFRMH
                     TDYPFNQLDSGIWRNGNPYLAVSSSAKLNQLYSEPHCNVDYMISYMPWSGSTKIVDGL
                     CGPESQSTYPYQFIAMDYPSTWGISKYGPNKFRNQKVRHASQSVEARFDDLARSTYVQ
                     PGTVAPDSTQVGFFVDPQDFKNRDIVRYFGNFDFMDAIGDPMYQYSQSYDSLRAFRHE
                     YSANRIEYSGSRTLFNELCILYKLYFNRSVFESIKNVIPARTNAIIGVVIEPTILERP
                     KYQFKPIETSASYALETTMGHYAPQTCSALVGISASIVESGSMDLDLTYLADPTADYP
                     ANYGGNVINDTAGMYEFSHFAAGVPPRIIDFVATPLEGWAELAVQFTNLSFGASTYYW
                     DFGDGQTAIAEGMESTDANPIHIYATPGLYTVTLWGYYGAYGLQKKRVNYIKVNQYPI
                     TADFDANPKFGNAPLEVSFSNLSYNATAFSWSFGSGSEATNSLAPTFSYNDPGIYSVG
                     LTAYAFPPGTNPKTAQHVSLSYISVSMASLPIGACVGPYMTAFEGGWDGVKSYLDTTN
                     YSLGVQQGPVTFSYNVPNNYSASRFIVQIGPTTYLDTKWLTKNVDAATVEAINMGMLA
                     YAPPPIGISASLADLVPIDSSGTGSIYWNKTTAQNVVTVKFYNPFEMTSSFTMSCVTT
                     PPPPPSSPCGGQISPSGHQAAYPYYTDFPISLGTGNGTVVLNFQAFTVPDRFQVIYDG
                     NVVIDTYFRGSTASTYRTQLNNKGFAAIPIISPGSGVASFYKNSYTSYAILRVYSPLA
                     GTAWNCTLACPV*"
                     /db_xref="UniRef100_F0T754"
                     /db_xref="mel:Metbo_2475"
                     /db_xref="F0T754_METLA"
                     /db_xref="F0T754_METSL"
     gene            complement(105460..105927)
                     /locus_tag="P0_An_GD2017L_S7_coassembly_k141_1013362_prodi
                     gal-single_102"
     CDS             complement(105460..105927)
                     /product="hypothetical protein"
                     /codon_start=1
                     /transl_table=11
                     /translation="MADFDQDISNFQRYGTYKYEFDPVGNQIFNSSSADFSQVYLSLP
                     LKNVVYNNARIEQFYDPDFTEFLPSTASAETSSSMEALQQQMSMIQQENDALKSQLDA
                     VVEQSAADASGPNQTAIKQVILELRKSLGQGRVDSDFSDAFPYTPIIKPQTST*"
     gene            complement(105931..108399)
                     /locus_tag="P0_An_GD2017L_S7_coassembly_k141_1013362_prodi
                     gal-single_103"
     CDS             complement(105931..108399)
                     /product="hypothetical protein"
                     /codon_start=1
                     /transl_table=11
                     /translation="MHHFIFPSQDTYITNRPHFTASNFGVDEILQVGTENRRVSYISP
                     TKDYVYVDQIFNHIGVEFFNGQFTGSILGTDFTSSYAQLTGSVNGLFTSSFFVPDFTG
                     SIVSGSFICLFGTGSGVDTRNENTRLYRNEAWVDRALLQFDITAISNSISMSQIVNPE
                     FTLRVKICNEYEIPINYSIYAYPILESWDQGTGYMSDGGSDDGASWAYRDYSGGTPWA
                     QLGSSYTVPACSQSFHYRSADLNMDITPIVNAWLAGLPNNGVLLISSDETQPTGSGFV
                     LKYFSRDTNTIYSPVLDVGWDDSEFVTGSFATSSVVISHMSGSNTIVYNGSSLTGAGG
                     VHGNFYAACFIDIHAHYITASNTAFTGSFAQQFTGSFSGSFYGIATAQGYFTGSGGFS
                     ASFTGSVDGIDTEVTSSDIAGTNVEGYIVGDVSMPSYLGTFSGSLQGSALALQGTASG
                     QWLDEAYSYYVAFISGSGFSGNISQSAIIGIAEGLIANNKVTVVLPYSCSGRAPSSPY
                     ESPYYPGLPNPTNSPYAFIDMDYVWMGDQVGWSSTIPPYPSSSNLPCSCQPSHSVQIM
                     SGSFLSGPFSGSTFIGYYENYKIIFAGLTGSWNASALAGANVYIPLPQAMYPYVTAYI
                     NGFYVYGTAMGYYLTSSNVSESLTSASFNGQFTSGPFLGAYVSFQLTGSATTVPYDYT
                     SSVAFTSSVLTALDVERPFSINLQNLQPTYKSGDIIKLNVFGRKKHPLKDFGILTQQV
                     QYLVPEYLPPTTYYALKDNQTDEIVVNFDSYTRVSCEYPGGNYFLIDTTGLPQERYFR
                     VLIRVEDGTLIDTIDTGKIFKITR*"
     gene            complement(108401..110380)
                     /locus_tag="P0_An_GD2017L_S7_coassembly_k141_1013362_prodi
                     gal-single_104"
     CDS             complement(108401..110380)
                     /product="Conserved domain protein n=1 Tax=Prevotella sp.
                     CAG:1092 RepID=R5P9Q0_9BACT"
                     /codon_start=1
                     /transl_table=11
                     /translation="MATTVQKSFTPGSKDIRYLNRDFPQLREALINFAKVYYPNTYKD
                     FSPSSPGMMFIEQAAYVGDVLSYYTDYVFKEGTMESATERKNIIGLARYLGYKIKPST
                     AATGIVNLMQLCPSADDGMGNYYPDPQYMLTVNANTQFASSTNAYYILTSAVNFELSS
                     SSSPRIDQVYSRNDDGTPQYFLLTKQGSVSSGQIITKTVTVLTPSPYFQIPLEETNVL
                     QILDIYDSDNNRWYEVDYLAQGFVPIGVPNDAIYEGSLAQYKDSVPYILTYLKTSRKF
                     ITQVDENNLTTIYFGAGVNGVDDELVTFDSDLIGVGLTNINEVNVPLDPSSFLQNENY
                     GIAPQNTTLTIRYLIGGGLNSNCQADEIRNVVAATFDNPTEGLLPEQIDLLNTVQNSL
                     AVANPAPCTGGKDAETDDEIKLNAVANFAAQNRTVTQNDYLVRIYSLPAQYGTIAKAQ
                     VIPDTNLQAGVNKILVGVVDQTNVATVVDNSNNNYFRSLAYDNTNPFAINVYVLSYDA
                     NKNLIRPNPALVTNLITYLKQYRMLTDGVNIIDGYIINIGVNFTITVYKGYNKKDVLS
                     DCISAVQNFFDIDRWNFSQPINLSQLQLEIAKVDGVQSVVNLEIYNKTALDGNYSQVE
                     YDIATATKNGVIYPSVDPSIFEVKYPDSDIKGSVL*"
                     /db_xref="UniRef100_R5P9Q0"
                     /db_xref="A0A0F9PZT3_9ZZZZ"
                     /db_xref="mxa:MXAN_1840"
                     /db_xref="R5P9Q0_9BACT"
     gene            complement(110383..110802)
                     /locus_tag="P0_An_GD2017L_S7_coassembly_k141_1013362_prodi
                     gal-single_105"
     CDS             complement(110383..110802)
                     /product="GPW/gp25 family protein n=1 Tax=Acidimicrobium
                     ferrooxidans (strain DSM 10331 / JCM 15462 / NBRC 103882
                     / ICP) RepID=C7M034_ACIFD"
                     /codon_start=1
                     /transl_table=11
                     /translation="MPLVKNTPIGIMLPIRAGNVGYFDQSTDTFTAYRMNIINLLRTR
                     PGERRMNPTFGCRLWNITFEPNDDFIAEKVQTTIKEDIAAWIPGITVSSIEVKYFEGD
                     QSTDLRDIYKLYIVVSFVIDSINASDSVELTLDINKV*"
                     /db_xref="UniRef100_C7M034"
                     /db_xref="A0A0F9T6N1_9ZZZZ"
                     /db_xref="afo:Afer_1418"
                     /db_xref="C7M034_ACIFD"
     gene            complement(110803..111498)
                     /locus_tag="P0_An_GD2017L_S7_coassembly_k141_1013362_prodi
                     gal-single_106"
     CDS             complement(110803..111498)
                     /product="hypothetical protein"
                     /codon_start=1
                     /transl_table=11
                     /translation="MKKSEFTQLTQIIELLVAKEVRKQLPQVISEVFQNMMGGKSVVA
                     ESKQPITEAQEPVVEEEDPLEMKASLRELFSGGAPVTKRHLETGVNPTPRQPKNYVKD
                     PVLNQILNETRPLRETERLAGMAAYQGGYNPAIPPVPVMNMTGVGEMMPESELPSFAR
                     NMPEMKMAPQSSPATVPIREGQAPMAALPEGVSALDVARAGMLPQGAAVTEALTNYDR
                     MKKILDASKGKRH*"
     gene            complement(111520..113490)
                     /locus_tag="P0_An_GD2017L_S7_coassembly_k141_1013362_prodi
                     gal-single_107"
     CDS             complement(111520..113490)
                     /product="hypothetical protein"
                     /codon_start=1
                     /transl_table=11
                     /translation="MSYWKDAPKNTRKLDSFGVATSHTAAQGGNREFYEVEMGVVLDI
                     VLDLKHPVFTGTHLYRHTIDTKRWPVDLTDAPPAEGDPDLSWVGRALVRPLVSGKLTE
                     KDQLKWAHPLDNNFSEYPLINETVALIEQGGTLYYTRKLNYHNWPNNNLDFTVEESVT
                     GKGNTILFGKGPYTGKMESKTNWKGDKGYHGFAGQYFYANPKVRAVRRWEGDMVVECR
                     HGSSIIMKAFDKNRGNDAGDPKLPDYKNSGNPMLILRNRQRKLLKEGEPLSLQHSPNP
                     CTVVGTKEEKNVGGNLEENINHDGSSVYMTCGLTESEWKTTCFKRMFHDEKDEEVAKF
                     KGPSSFVYPNPMKGDQIVVNTDRLVLSSRYEEILAYSKKRFGICTDNEFTVDAHQQMV
                     LTTHTKIVLNSPAIYLGEYDKTDEPVLLGQTTVNLLWDFLEMFKQHVHKHEHSHVDAG
                     DPSPRMTQEPTNPFIQQATALQVRLKSLLSRRVYVTGGGFSPGQNGASIPEGTPPVKI
                     DVGSGAGAPGGFKGQSHRIGAAEAAATYGGAVSSTFGPGGPASDSPPPGSPPNTPPPN
                     EEQKVEALKALPAAEKAAVAKGGGCGGRAARKEGIFAPKDGSTPVTSSAEVAKWDERN
                     ALLAKAGIVETDTNPPPDVNVDDWKTVVAGFK*"
     gene            complement(113492..113893)
                     /locus_tag="P0_An_GD2017L_S7_coassembly_k141_1013362_prodi
                     gal-single_108"
     CDS             complement(113492..113893)
                     /product="Uncharacterized protein {ECO:0000313|EMBL
                     :KKN37160.1};  TaxID=412755 species="unclassified
                     sequences; metagenomes; ecological metagenomes.;"
                     source="marine sediment metagenome.;""
                     /codon_start=1
                     /transl_table=11
                     /translation="MSANLDFEVFDGKSFKDLCKEVVERSQSKKDQLDTLVSDLRTLI
                     KGPNDVGQFMPRIKELLEVGIKNDEQIVKLCAVVQRIQAAQIEATGGENTGLTEEEKE
                     QLMKAKMKELESLKEIQKEVEKPFLTPVPAK*"
                     /db_xref="A0A0F9PZS8_9ZZZZ"
     gene            complement(113954..114862)
                     /locus_tag="P0_An_GD2017L_S7_coassembly_k141_1013362_prodi
                     gal-single_109"
     CDS             complement(113954..114862)
                     /product="Uncharacterized protein {ECO:0000313|EMBL
                     :KKN37159.1};  TaxID=412755 species="unclassified
                     sequences; metagenomes; ecological metagenomes.;"
                     source="marine sediment metagenome.;""
                     /codon_start=1
                     /transl_table=11
                     /translation="MRKHKTVTRRTRAQHRRKNRKVRKIQKKIVARKRHYRKKIAPIP
                     VVTISETPKLPRRRRSSNGSRMYFTQETEDAIILYNKTEDSALREQIFREKILQPFQK
                     LVENVFNTFKFSYFETGPQDVQKECLTHLVANMHKYDPTRCSKKDPKKKTKAFAYFSI
                     IAKHYLILLNNTNYKKFNQNVEISEDRDEHTVQLQADDKYYAHQEMTDFIRLIIEFWE
                     KNVEKIFTKQRDLNIANAVVELFRNTDRIDAFNKKALYLYIRDIASCKTQQITKVINR
                     MKQYHENIHRSYVDHGYINTDRYATA*"
                     /db_xref="A0A0F9Q3W2_9ZZZZ"
     gene            complement(114859..115149)
                     /locus_tag="P0_An_GD2017L_S7_coassembly_k141_1013362_prodi
                     gal-single_110"
     CDS             complement(114859..115149)
                     /product="hypothetical protein"
                     /codon_start=1
                     /transl_table=11
                     /translation="MLTAFLIIGLVILLTAFVASCIIIHRLLKKIDLYEEWILDFKTD
                     LISTLEKMREIDKSVVFSDRVNEKGAFESDDQVGGVFKELLDLIEKLNQRTQ*"
     gene            complement(115155..115331)
                     /locus_tag="P0_An_GD2017L_S7_coassembly_k141_1013362_prodi
                     gal-single_111"
     CDS             complement(115155..115331)
                     /product="hypothetical protein"
                     /codon_start=1
                     /transl_table=11
                     /translation="MRRLVIKKSPQDTMDQSDIKYVLDFLNDAISDKDWDKVEEAREA
                     LKEFLDSDETSLEE*"
     gene            complement(115423..116400)
                     /locus_tag="P0_An_GD2017L_S7_coassembly_k141_1013362_prodi
                     gal-single_112"
     CDS             complement(115423..116400)
                     /product="hypothetical protein n=1 Tax=Verrucomicrobia
                     bacterium SCGC AAA300-N18 RepID=UPI000367ECE6"
                     /codon_start=1
                     /transl_table=11
                     /translation="MKDRILDRFVRFDVLLGLTALTIALVAAFFSVYGIATLFAGAFV
                     LTAIMASSLEIGKLVAVTYLYRYWNRTKGFLKAYLGIATVVLMLVTSLGIFGYLSAAY
                     QKSSIEFKAAQEKITMVEGQKVYMTDKISQAKSRIQTLNDMRKLQEARMNEVLTNAFL
                     TRNPIQLKQLQDQTAEIIKNADADIKAQQDTIQKTTDEIAAVDKQVNEMRFASAGKKD
                     IRTFQFVADQFGTTLDKVAKWFIFAIIFVFDPLAIALILAYNVVTFRKSEDTPEELTK
                     VELPKESPQVNPEPAPAAAPPSVTNEPTTTSDGKPIDGGLLKPRPKWLH*"
                     /db_xref="UniRef100_UPI000367ECE6"
                     /db_xref="A0A0F9PZS2_9ZZZZ"
                     /db_xref="aol:S58_69200"
                     /db_xref="UPI000367ECE6"
     gene            complement(116468..118546)
                     /locus_tag="P0_An_GD2017L_S7_coassembly_k141_1013362_prodi
                     gal-single_113"
     CDS             complement(116468..118546)
                     /product="hypothetical protein"
                     /codon_start=1
                     /transl_table=11
                     /translation="MNLSHSIKISELDPIYSASILTEDFFPLVHSQSMTTYRATLEAI
                     GQLMTHSIYADTASYSAGAISASHADWADNSISASYAKTASWALNIPSVLSASWASRS
                     MIAGTADQALYASRSHDAWYATRSLDVDTSGRIYNFPYWNTVDGTPGTNGALQKYSPL
                     SAIPSWFSASWTWTAAGPLIIDSGSTLVIAPNSASYVPYYWFDQDPKFTLTRYNGQAN
                     MINANWGPGGLQSYWPITSQTFIGNDQRFWYFYTASNPSWPWTTNEYFSGSAGGPLSG
                     SWNTIPAMAGGISSSFNKKWVRIISADSWWTASFPQYGGASQHPAAGAMTMTYGNLGG
                     LIKLQANTPVGTDPIGGDKSNAQSTIWAHIFTGMWGSPPQITILSSNNYSRQLITALR
                     MGCGYGHDPVFYLDMLIDNTTAGDEYIRFEAQSFNGGIRFLSIPNWGPWLPIDTASND
                     VHYDWRHLTVPNAPGHYSGIDARYHRMSHYFQGQTVVINPTINEITQSGLAYAPNAST
                     LSLHVSGGINASERFYCNNNPGLTTKVTYGTTNLYFSGGILIDKYPPDTYVPPTSIPC
                     GTSLKYKGGQAMPSEQFFTLGSATGPVIVRYDMYINPDRLQVWFDGVVKYDTGYRGLN
                     TVKSIRDAGLVAHGSGSETSSPIYEPGQGQFTWYKDSATNYCMIQVFAPGAGTAWNYT
                     MSCPNGPLPT*"
     gene            complement(118550..120460)
                     /locus_tag="P0_An_GD2017L_S7_coassembly_k141_1013362_prodi
                     gal-single_114"
     CDS             complement(118550..120460)
                     /product="hypothetical protein"
                     /codon_start=1
                     /transl_table=11
                     /translation="MANKRVSELSPILANELAYDDLLLLSDITAHESKKLMLQDLSSF
                     LLLDGRLTGSLHGTASYAMFAASASYVPMGSASYAPTSSWALNVATASYALAALSASY
                     SLSGSYVLTASYALTSSVQLVYSSAFADYARSASYLIYTPGFDNGTASFAITASYVLG
                     LAQVSCSYAQTSSWAWNAITASQALWSNNALTASTVQTASFLAFNGTPNGTASYALFT
                     QALAGGHRDFGVFAAITQSVSASNLDELAITPALGGFKSSSIEAYGTVRAPFTTSVDG
                     DIELFIVNRQTGESQSLDASAVSMAVGGTAPMSGTLRYPFTLRGDATLYGLYNVYVTA
                     SNGVFIEGSRTIRFKISSESDGVAVSSAEPMLFNTYPSNSILLFTSSFDGMDHQGSAS
                     QVIFSGSDDATALTIPPSSGVNNLYYTWTLSGLQYLNANNNLGITDLAGVPTGLVTMS
                     VASCSLFSLPALTNHTALGYVDCSNNGIQGQLYLPPSMSFLNCSYNPYLTLPIGLPQG
                     LQVFLAEGLSIGYTPFFMPDTITTMSFTNCPYLNSWLSPTFPTSLGRFTCDSSSLLIL
                     PGTIPAPLVYVNVGQSNVSPSTLGGMASGLVANGLNNGYFNFLNAPGSASAPGIIASI
                     TTLRSRGWTIVS*"
     gene            complement(120491..121276)
                     /locus_tag="P0_An_GD2017L_S7_coassembly_k141_1013362_prodi
                     gal-single_115"
     CDS             complement(120491..121276)
                     /product="PhoH family protein n=1 Tax=Treponema
                     succinifaciens (strain ATCC 33096 / DSM 2489 / 6091)
                     RepID=F2NSC7_TRES6"
                     /codon_start=1
                     /transl_table=11
                     /translation="MKKRTQTAVPDLLQPPNDPKQDRSPIIPQRTKLKSVLKISQREL
                     TEKQQQFLALAADKSTKVIFVSGPAGTSKTFLAVLHALKMINEKRVSDLVYIRSVVEC
                     SDAKLGFLPGEADEKMAPYIQPLLDKLSEMLPKGDIDILLKEERVTGVPVGFLRGLNW
                     NAKVIIADEAQNMTFKELFTLITRTGEFSKVFILGDPEQSDINGKSGFIKMLGHFDDE
                     ESRQNGIHVFRFTEDDIVRSGLVQFIISKVRKEATTANPPNTK*"
                     /db_xref="UniRef100_F2NSC7"
                     /db_xref="tsu:Tresu_1666"
                     /db_xref="F2NSC7_TRES6"
     gene            complement(121227..121601)
                     /locus_tag="P0_An_GD2017L_S7_coassembly_k141_1013362_prodi
                     gal-single_116"
     CDS             complement(121227..121601)
                     /product="hypothetical protein"
                     /codon_start=1
                     /transl_table=11
                     /translation="MVKKNKGTAQMKENELYILPSPNDEMRKFVAKFKVDMMEHVVSS
                     IEFAIENKLPIVEVFQFKNSPFVVTINAGEFEPNLFHIRKYFMDHEMYELCTKVDALC
                     EVLKRKNEKENPDSSTGPTPTS*"
     gene            complement(121697..121954)
                     /locus_tag="P0_An_GD2017L_S7_coassembly_k141_1013362_prodi
                     gal-single_117"
     CDS             complement(121697..121954)
                     /product="hypothetical protein"
                     /codon_start=1
                     /transl_table=11
                     /translation="MGKKPRNHKAATPTPQTATSGQAEAKPAKYVVVRDGHRVSDREY
                     DSPTDPACLAEIQSWTKIAKEHSYGEKVVAVPYDSKKHRVW*"
     gene            complement(121929..122231)
                     /locus_tag="P0_An_GD2017L_S7_coassembly_k141_1013362_prodi
                     gal-single_118"
     CDS             complement(121929..122231)
                     /product="hypothetical protein"
                     /codon_start=1
                     /transl_table=11
                     /translation="MKNALSDLPSIMLKCACHGEAIELSYWDEDDGEFWFAIWKHGFD
                     NRLCWREKIRWCWNIIRTGKPWGDNIILTPEQAQQVALFINQHLTPPKNGQETKKP*"
     gene            complement(122228..122524)
                     /locus_tag="P0_An_GD2017L_S7_coassembly_k141_1013362_prodi
                     gal-single_119"
     CDS             complement(122228..122524)
                     /product="hypothetical protein"
                     /codon_start=1
                     /transl_table=11
                     /translation="MPTHEIGIFFLLISLFLPRFTLFFWWLTGNLPYNTTPFAADAIC
                     AIFLPRVLVLVYIYQNYGFSPWFWIHLVALLIAWTWNFLKFNENMEKLKKLADR*"
                     /db_xref="gma:AciX8_3689"
     gene            complement(122545..122745)
                     /locus_tag="P0_An_GD2017L_S7_coassembly_k141_1013362_prodi
                     gal-single_120"
     CDS             complement(122545..122745)
                     /product="hypothetical protein"
                     /codon_start=1
                     /transl_table=11
                     /translation="MTHEAERHHIYHRLESILGLEKAKELVWLMDRHSETMVLETLRQ
                     YSKRDPSKRDLTSSPTCDKLCA*"
     gene            complement(122750..122840)
                     /locus_tag="P0_An_GD2017L_S7_coassembly_k141_1013362_prodi
                     gal-single_trna_48"
     tRNA            complement(122750..122840)
                     /product="Ser"
     gene            complement(122845..122933)
                     /locus_tag="P0_An_GD2017L_S7_coassembly_k141_1013362_prodi
                     gal-single_trna_47"
     tRNA            complement(122845..122933)
                     /product="Ser"
     gene            complement(123118..123191)
                     /locus_tag="P0_An_GD2017L_S7_coassembly_k141_1013362_prodi
                     gal-single_trna_46"
     tRNA            complement(123118..123191)
                     /product="Gln"
     gene            complement(123222..123965)
                     /locus_tag="P0_An_GD2017L_S7_coassembly_k141_1013362_prodi
                     gal-single_121"
     CDS             complement(123222..123965)
                     /product="Adenylylsulfate kinase-like kinase n=1 Tax
                     =Microvirga sp. WSM3557 RepID=I4Z327_9RHIZ"
                     /codon_start=1
                     /transl_table=11
                     /translation="MKKVLIMGLPRSGKTTLARELAPLLGAVLFDADEVRKNVNVDLG
                     FKEHDRVEQARRMGWLCDRVVEAGHYAIASFICPTIATRRAFGPCFLVWMNTIEKCQY
                     QDTNQIFEKPVFPDYELQSLQYTPFEVAKVLRDRLLGTTPRSLFIGRWQPFHEGHKQL
                     IETALNEGKKVVVGIRDTPISKDNPFTVKDREIMIKRALDNRVETCIIPDIDEICVGR
                     KVGYGIREIVLPENVQKISGTEERKNMTV*"
                     /db_xref="UniRef100_I4Z327"
                     /db_xref="I4Z327_9RHIZ"
                     /db_xref="hlr:HALLA_00275"
     gene            complement(124031..124579)
                     /locus_tag="P0_An_GD2017L_S7_coassembly_k141_1013362_prodi
                     gal-single_122"
     CDS             complement(124031..124579)
                     /product="hypothetical protein"
                     /codon_start=1
                     /transl_table=11
                     /translation="MTKQNIRMKKFAKLFGVVGLALSLFVAGCTTLTVDKVKTIAVVV
                     QQTSQQAASYAIQQDARNATYFRLASTSIDHFVVGNDLSPTAFQNALSQVQGMSNQWV
                     SLGVSAVVVTYDVAYSQYVIGQVNSQTNAVILLNAVNNGFKVALGQTNVVPLLAKQAP
                     DFLKGNKVDKELLRARVTAARK*"
     gene            complement(124605..124678)
                     /locus_tag="P0_An_GD2017L_S7_coassembly_k141_1013362_prodi
                     gal-single_trna_45"
     tRNA            complement(124605..124678)
                     /product="Ala"
     gene            complement(125306..125380)
                     /locus_tag="P0_An_GD2017L_S7_coassembly_k141_1013362_prodi
                     gal-single_trna_44"
     tRNA            complement(125306..125380)
                     /product="Ala"
     gene            125389..125571
                     /locus_tag="P0_An_GD2017L_S7_coassembly_k141_1013362_prodi
                     gal-single_123"
     CDS             125389..125571
                     /product="hypothetical protein"
                     /codon_start=1
                     /transl_table=11
                     /translation="MPSFTLHYKQHGLLRLSFNVRQVRHGEDESSNFLGCSVHLKLVA
                     EGRVSIYFYAFSVPSL*"
     gene            complement(125674..126117)
                     /locus_tag="P0_An_GD2017L_S7_coassembly_k141_1013362_prodi
                     gal-single_124"
     CDS             complement(125674..126117)
                     /product="Cytidyltransferase-related domain protein n=1
                     Tax=Microscilla marina ATCC 23134 RepID=A1ZXZ8_9BACT"
                     /codon_start=1
                     /transl_table=11
                     /translation="MKRIGLYPGSFDPFHIGHLDIVRQAQKVFDEIIVIRAVNPDKKA
                     PESKLPEDFLRDMKVKVTVQSGLVTDYVKAWEKDGHDVTLIRGLRSGADLAYEQNLVA
                     FMRSMHPEIKVVFFLCDPKYQHISSSALRGIRQFSEDEYRKYALG*"
                     /db_xref="UniRef100_A1ZXZ8"
                     /db_xref="A1ZXZ8_9BACT"
                     /db_xref="hhl:Halha_1209"
     gene            complement(126114..126629)
                     /locus_tag="P0_An_GD2017L_S7_coassembly_k141_1013362_prodi
                     gal-single_125"
     CDS             complement(126114..126629)
                     /product="hypothetical protein"
                     /codon_start=1
                     /transl_table=11
                     /translation="MSLLDKFYEWTNYKFRPFSHYWWRDLWYQQISSRLWPRQKWITK
                     KIPRTWVDKDTLLEIVVLESLKHYCAEDGEDCFNVLSCDSPEWQAEFMRQVRHHNELA
                     TQKLVALQKELDAEWDSVPHRSLEDIQKGTSKDDYDKMYGKIDRLEKEIYDLQTEIMV
                     WVVKNRNGLWT*"
     gene            complement(126631..127089)
                     /locus_tag="P0_An_GD2017L_S7_coassembly_k141_1013362_prodi
                     gal-single_126"
     CDS             complement(126631..127089)
                     /product="hypothetical protein"
                     /codon_start=1
                     /transl_table=11
                     /translation="MIYWLIGQPGCGKTTLAKRLAEKLISIQRPTIHLDGDALRSIFA
                     VPYNKETLGKEWRIEQTRILQRFVAYIADQGINVVVSTVNPYKAVREEFKKSRKDVRE
                     IHVWSEDLLTRKDKWVKDFEEPLAEAHIGIKTGGKFNEDHSFAVMWSLLN*"
     gene            complement(127131..127784)
                     /locus_tag="P0_An_GD2017L_S7_coassembly_k141_1013362_prodi
                     gal-single_127"
     CDS             complement(127131..127784)
                     /product="hypothetical protein"
                     /codon_start=1
                     /transl_table=11
                     /translation="MKLLTSLILGLVLGYSSIAQSLTVATTNVYSIRFLDNSQYTNVM
                     VICDFGEVINVDDNFQGVDIGAYQTPRHFMENRTVMTFDLRGIPSKMSNNPISKVTLT
                     VPLQNQDNGLTNGVIDIYAFYGVTQATTNNWTAGTYYKSFPDSPDLQNVDVTSLVRSA
                     VNAGYTNLNLRMSTTKTNSSYVFVSPSWHTNKTALSVSYSPIVLPQSPTNVRVLAMF*"
     gene            complement(127796..127869)
                     /locus_tag="P0_An_GD2017L_S7_coassembly_k141_1013362_prodi
                     gal-single_trna_43"
     tRNA            complement(127796..127869)
                     /product="Ala"
     gene            complement(127940..128350)
                     /locus_tag="P0_An_GD2017L_S7_coassembly_k141_1013362_prodi
                     gal-single_128"
     CDS             complement(127940..128350)
                     /product="hypothetical protein"
                     /codon_start=1
                     /transl_table=11
                     /translation="MKKLLIAIAIIGLAFLMEAAETNTTFLKVLFPNTPTNVATCKVY
                     YGSVAGQLTNTVAATNQPIYGSILAFGDCGTRVLTQPQWTAVRIDGLLVGSPFFYGCT
                     VIDTNGVECPMYGITTCEFIVPKRPLVPLKLGAH*"
     gene            complement(128645..129124)
                     /locus_tag="P0_An_GD2017L_S7_coassembly_k141_1013362_prodi
                     gal-single_129"
     CDS             complement(128645..129124)
                     /product="hypothetical protein"
                     /codon_start=1
                     /transl_table=11
                     /translation="MKTKILELRRKGKTYREISELLNVGMQKVEYYCNPDRKEMLRQA
                     ARKYRKGNPLFKKVSSFHGITKHKVPSFTYREFLKHIGETPVCYITKVPINLGCPKSY
                     SVDHIIPNSKGGTNSIDNAGLIRWEINQMKRDKTPDEFFALCKEVLEANGYRVEKTV*"
     gene            complement(129287..129613)
                     /locus_tag="P0_An_GD2017L_S7_coassembly_k141_1013362_prodi
                     gal-single_130"
     CDS             complement(129287..129613)
                     /product="hypothetical protein"
                     /codon_start=1
                     /transl_table=11
                     /translation="MKMPKFDTLIVSAKLFCVFAGTSLLTLQTGLGQWSNAESDPSLV
                     QWVMIIGGSLGTGLTATGAFLSNAFGNYLQGQNGNGNGNGNGGQPLPENKPLTTPKKP
                     DTLAPE*"
     gene            complement(129619..129703)
                     /locus_tag="P0_An_GD2017L_S7_coassembly_k141_1013362_prodi
                     gal-single_trna_42"
     tRNA            complement(129619..129703)
                     /product="Leu"
     gene            complement(129706..129936)
                     /locus_tag="P0_An_GD2017L_S7_coassembly_k141_1013362_prodi
                     gal-single_131"
     CDS             complement(129706..129936)
                     /product="hypothetical protein"
                     /codon_start=1
                     /transl_table=11
                     /translation="MWIKICPTCNGTGQQDGGVCPTCNGAGIVQSADPADQYNVGFVD
                     ANGVKHVLSMPNDGTVQPWMTDPPHDDWKRIT*"
     gene            complement(129978..130346)
                     /locus_tag="P0_An_GD2017L_S7_coassembly_k141_1013362_prodi
                     gal-single_132"
     CDS             complement(129978..130346)
                     /product="hypothetical protein"
                     /codon_start=1
                     /transl_table=11
                     /translation="MTRQEKLTAILERLQKKGADIDGAHISAMVITGYLCDLAKMGLI
                     ESAWEMTPVGRTITAVCEEFDWKPDDDEIKAFVMEMIDRREQPPFMFMLKKYRDDREG
                     LAEDFKKAKAQMGDEPPTFS*"
     gene            complement(130343..130639)
                     /locus_tag="P0_An_GD2017L_S7_coassembly_k141_1013362_prodi
                     gal-single_133"
     CDS             complement(130343..130639)
                     /product="hypothetical protein"
                     /codon_start=1
                     /transl_table=11
                     /translation="MSSIYPQEGKGYYVEFERGDKKGEFTLFLRQFMYTDEQLAEWEK
                     KSPKDIAMLRMCNEVHPWNIFTATYGPDGCMPDRRWVEWMVDALNEKLQKDQSV*"
     gene            complement(130645..130722)
                     /locus_tag="P0_An_GD2017L_S7_coassembly_k141_1013362_prodi
                     gal-single_trna_41"
     tRNA            complement(130645..130722)
                     /product="Pro"
     gene            complement(130812..131162)
                     /locus_tag="P0_An_GD2017L_S7_coassembly_k141_1013362_prodi
                     gal-single_134"
     CDS             complement(130812..131162)
                     /product="hypothetical protein"
                     /codon_start=1
                     /transl_table=11
                     /translation="MSSLRSFRRKLDPYRVAMAKEVEQKRIELARQVVLERAKKDAEF
                     AADVLKAVGENLPKEIKEACEETIKNQPIVGGDETYKLTKEVQLDGGGTILVDPNEEI
                     MDGPDSAIDIPPKA*"
     gene            complement(131166..131591)
                     /locus_tag="P0_An_GD2017L_S7_coassembly_k141_1013362_prodi
                     gal-single_135"
     CDS             complement(131166..131591)
                     /product="hypothetical protein n=1 Tax=Methylovulum
                     miyakonense RepID=UPI000366953C"
                     /codon_start=1
                     /transl_table=11
                     /translation="MKTLFALLLGLSLLMTGCSTPNRCVYVGSGTILGFDVSASPATQ
                     TPQATLAYKRVEIAIVPVTTNGVVPDVLMDFSFKSDLFSSAGGIYSRIAVGPNATTHA
                     PAALMMAKSRSGQMPSLGVETNKTGAVQLLLPLNVSPNK*"
                     /db_xref="UniRef100_UPI000366953C"
                     /db_xref="G3IY18_9GAMM"
                     /db_xref="UPI000366953C"
     gene            complement(131588..131887)
                     /locus_tag="P0_An_GD2017L_S7_coassembly_k141_1013362_prodi
                     gal-single_136"
     CDS             complement(131588..131887)
                     /product="hypothetical protein"
                     /codon_start=1
                     /transl_table=11
                     /translation="MKLKLIAAALGLLLMTGCIPLRTNGTTHYVVIGFGVVSVNNTNQ
                     AVAQVTKATVLGGYASEHGGGIGFSTQNRIMVNTNQDLTIEVNSVPFKSMKVNVQ*"
     gene            complement(131892..131965)
                     /locus_tag="P0_An_GD2017L_S7_coassembly_k141_1013362_prodi
                     gal-single_trna_40"
     tRNA            complement(131892..131965)
                     /product="Pseudo"
     gene            complement(132040..132312)
                     /locus_tag="P0_An_GD2017L_S7_coassembly_k141_1013362_prodi
                     gal-single_137"
     CDS             complement(132040..132312)
                     /product="hypothetical protein"
                     /codon_start=1
                     /transl_table=11
                     /translation="MCPTREWNLVKRAQEGKESVNLQIKLWSEGVWDRQLGCPLFYPE
                     EIFEYCRGYPKWVFKSVMEQTKKRVMTDLGWIPTWLKRGDTLGDLT*"
     gene            complement(132435..132662)
                     /locus_tag="P0_An_GD2017L_S7_coassembly_k141_1013362_prodi
                     gal-single_138"
     CDS             complement(132435..132662)
                     /product="hypothetical protein"
                     /codon_start=1
                     /transl_table=11
                     /translation="MTDPGLRCEYHDYVNGRCTHCGKVRIRHGIAIIGDKQETVEAIG
                     TAIVRLSKRRKEDAMTMLNALSIGRQKGRSS*"
     gene            complement(132659..132865)
                     /locus_tag="P0_An_GD2017L_S7_coassembly_k141_1013362_prodi
                     gal-single_139"
     CDS             complement(132659..132865)
                     /product="hypothetical protein"
                     /codon_start=1
                     /transl_table=11
                     /translation="MRYNEKADKFLESFYDLVGAKTWEQKLAVLEMKLGKSNFSHDPT
                     PEQKVGCYEYELLEQQGLIELTLV*"
     gene            complement(132870..132943)
                     /locus_tag="P0_An_GD2017L_S7_coassembly_k141_1013362_prodi
                     gal-single_trna_39"
     tRNA            complement(132870..132943)
                     /product="Val"
     gene            complement(132934..133143)
                     /locus_tag="P0_An_GD2017L_S7_coassembly_k141_1013362_prodi
                     gal-single_140"
     CDS             complement(132934..133143)
                     /product="hypothetical protein"
                     /codon_start=1
                     /transl_table=11
                     /translation="MRWLRNLLNPRYAWYVVVSDDCMKDIQHRIFLDEKTLNRWVHMM
                     TKEEGAKHEVVLIKQCKLLANNAGD*"
     gene            complement(133146..133490)
                     /locus_tag="P0_An_GD2017L_S7_coassembly_k141_1013362_prodi
                     gal-single_141"
     CDS             complement(133146..133490)
                     /product="hypothetical protein"
                     /codon_start=1
                     /transl_table=11
                     /translation="MAKKKLRKVKFPPAVVQQWITFMDYFATGEGRTLEINFCYADTK
                     EEAIEKHLDRFYGQDTGARNYFGVGVEACALQSARAKEVISAIFNKPEVVLDTLKDAG
                     GQFFWRFHFNYS*"
     gene            complement(133495..133586)
                     /locus_tag="P0_An_GD2017L_S7_coassembly_k141_1013362_prodi
                     gal-single_trna_38"
     tRNA            complement(133495..133586)
                     /product="Ser"
     gene            complement(133530..133955)
                     /locus_tag="P0_An_GD2017L_S7_coassembly_k141_1013362_prodi
                     gal-single_142"
     CDS             complement(133530..133955)
                     /product="Putative uncharacterized protein n=1 Tax
                     =Bacillus phage BCP78 RepID=G9J228_9CAUD"
                     /codon_start=1
                     /transl_table=11
                     /translation="MNSRKQGDVGTGYAVAYFLSQGYTVAIPMSDSQTYDLVIERKGR
                     FNRVQCKTSFKKNKNGSYQVELRTISNTRGKKLEIRKPSKDNFDVLFVTDGDGNMYTF
                     PSSEIDGHGSISLAIRQQNVVGKLAESGLMRHGANVVCP*"
                     /db_xref="UniRef100_G9J228"
                     /db_xref="nou:Natoc_0196"
                     /db_xref="87846038"
                     /db_xref="G9J228_9CAUD"
     gene            complement(133933..134151)
                     /locus_tag="P0_An_GD2017L_S7_coassembly_k141_1013362_prodi
                     gal-single_143"
     CDS             complement(133933..134151)
                     /product="hypothetical protein"
                     /codon_start=1
                     /transl_table=11
                     /translation="MKILDRFMNEVTPAPDWLVERMDKLSKMPPPTLEEVETQFSASA
                     AQRRILDEIPVVSQEEFVKVLYEQPKTR*"
     gene            complement(134241..134318)
                     /locus_tag="P0_An_GD2017L_S7_coassembly_k141_1013362_prodi
                     gal-single_trna_37"
     tRNA            complement(134241..134318)
                     /product="Val"
     gene            complement(134503..134877)
                     /locus_tag="P0_An_GD2017L_S7_coassembly_k141_1013362_prodi
                     gal-single_144"
     CDS             complement(134503..134877)
                     /product="Tax=RIFCSPHIGHO2_02_FULL_RIF_OD1_06_34_9_curated"
                     /codon_start=1
                     /transl_table=11
                     /translation="MRNTQRKGDIAKSKAIEKFTHFGYDVGILITESASYDILVDVNG
                     SVKRVQVKYNNDKEKCVQLRRIHSNSKGYVVKKYEDNSYDWIYVLYGDGSEYLIKQCL
                     AGRSTVTLNDSMLFEKQLEMVG*"
                     /db_xref="87728067"
     gene            complement(135012..135488)
                     /locus_tag="P0_An_GD2017L_S7_coassembly_k141_1013362_prodi
                     gal-single_145"
     CDS             complement(135012..135488)
                     /product="Heat shock protein Hsp20 n=7 Tax=Clostridium
                     thermocellum RepID=A3DK41_CLOTH"
                     /codon_start=1
                     /transl_table=11
                     /translation="MLPTKLVTPWSPATVFNKDEFLIPFSTLFDDFFNDSFDVLGKDF
                     FNKGTYPKVDVRDEEKQLVIEAEVPGLKKEQVKVELEGGILRIKGEKKEVDESKTKSY
                     VHRELKHSAFCRSFAIGKNIDADKITSKFENGVLEIVLPKREPDPKPVAVKQIAIQ*"
                     /db_xref="UniRef100_A3DK41"
                     /db_xref="ctx:Clo1313_0678"
                     /db_xref="A3DK41_CLOTH"
     gene            complement(135597..135995)
                     /locus_tag="P0_An_GD2017L_S7_coassembly_k141_1013362_prodi
                     gal-single_146"
     CDS             complement(135597..135995)
                     /product="hypothetical protein"
                     /codon_start=1
                     /transl_table=11
                     /translation="MHYSHGIIQYDEKGHWVKVLVDQDLVDYYYSLIPKYHRVILPRW
                     MAHVSVVRPEDGVTDLSNWGKHHGEIARFVYDPTILYEKGFWWFNLWSVEMENIRREL
                     GLSCKSRITIPPPGYVKCFHCTIGKDVEIA*"
     gene            complement(135974..136624)
                     /locus_tag="P0_An_GD2017L_S7_coassembly_k141_1013362_prodi
                     gal-single_147"
     CDS             complement(135974..136624)
                     /product="Uncharacterized protein n=1 Tax=Rubrivivax
                     gelatinosus S1 RepID=L8BA36_RUBGE"
                     /codon_start=1
                     /transl_table=11
                     /translation="MRYFAQLDQDAWVESIFPKGYKGFFVDIGAATGTWISNSYHLEK
                     DLGWSGICVEPMPEAFEKLKKDRQCQTFNLAVDDKNGMAKFTIKGEMSQIVFENDADN
                     RDIWGGGPSGQIVEIETVTPAELLKRAGAPVDIDYLSLDTEGNERHILAVFPFHQYRV
                     KAITVEHNAHRQGPDRKNSIKCTLLAHGFVIAREDVEGFEDWYIHPENMKCITPTA*"
                     /db_xref="UniRef100_L8BA36"
                     /db_xref="L8BA36_RUBGE"
                     /db_xref="saga:M5M_02640"
     gene            complement(136638..136711)
                     /locus_tag="P0_An_GD2017L_S7_coassembly_k141_1013362_prodi
                     gal-single_trna_36"
     tRNA            complement(136638..136711)
                     /product="Gln"
     gene            complement(136718..136793)
                     /locus_tag="P0_An_GD2017L_S7_coassembly_k141_1013362_prodi
                     gal-single_trna_35"
     tRNA            complement(136718..136793)
                     /product="Arg"
     gene            complement(136771..137244)
                     /locus_tag="P0_An_GD2017L_S7_coassembly_k141_1013362_prodi
                     gal-single_148"
     CDS             complement(136771..137244)
                     /product="Bacteriophage protein n=1 Tax=Gloeobacter
                     kilaueensis JS1 RepID=U5QIB4_9CYAN"
                     /codon_start=1
                     /transl_table=11
                     /translation="MKTCCRCKNEKDIEAFGINNSNPDGRQKYCRECKRGIARKWYNS
                     SCKDAHIANVRKNNRRYRKIAQDLVWEYLKQHPCVDCGQTDPIVLEFDHKNGKTKEDE
                     ISRLVSQCGGLGKLQREMKKCQVLCSYCHKRKTAKQFRHWKYLKSLEECSRSSNG*"
                     /db_xref="UniRef100_U5QIB4"
                     /db_xref="A0A0G1FCN1_9BACT"
                     /db_xref="glj:GKIL_2486"
                     /db_xref="U5QIB4_9CYAN"
     gene            complement(137301..137570)
                     /locus_tag="P0_An_GD2017L_S7_coassembly_k141_1013362_prodi
                     gal-single_149"
     CDS             complement(137301..137570)
                     /product="hypothetical protein"
                     /codon_start=1
                     /transl_table=11
                     /translation="MLTDSQMEQLKAEISPTQHKALITGWIAFWPWDLFWTLTGDFFN
                     MIYDALSGVFQNISNRALAKFSVKPPEKREVITNDEPSVRRSRSY*"
     gene            complement(137688..137864)
                     /locus_tag="P0_An_GD2017L_S7_coassembly_k141_1013362_prodi
                     gal-single_150"
     CDS             complement(137688..137864)
                     /product="hypothetical protein"
                     /codon_start=1
                     /transl_table=11
                     /translation="MIESLLAALAFGTFWFWLIFAIASIIIIACVENEHYPTPSIVAI
                     LLAVIYWKAIVALP*"
     gene            137934..138266
                     /locus_tag="P0_An_GD2017L_S7_coassembly_k141_1013362_prodi
                     gal-single_151"
     CDS             137934..138266
                     /product="hypothetical protein"
                     /codon_start=1
                     /transl_table=11
                     /translation="MWPRSTMTLWASRTFGWRKWCFAIWTPWSTKFLTATELFATTEL
                     FALLNFMHGRTFWTLGCFLFFLSKCSRGNCQHCCEYDCLQHMIIPFTLYMRKSPTESA
                     KISQRTYT*"
     gene            complement(138348..138424)
                     /locus_tag="P0_An_GD2017L_S7_coassembly_k141_1013362_prodi
                     gal-single_trna_34"
     tRNA            complement(138348..138424)
                     /product="Arg"
     gene            complement(138396..138785)
                     /locus_tag="P0_An_GD2017L_S7_coassembly_k141_1013362_prodi
                     gal-single_152"
     CDS             complement(138396..138785)
                     /product="hypothetical protein"
                     /codon_start=1
                     /transl_table=11
                     /translation="MRTWIEQKPNTKNCGVIAVAVLAEISIKDAASAIGKNGATTTKQ
                     LAKALRLLGFDCPDRCQRKPRPPLGIGHLTDLKRKGGWHWVVIDGDKIYDGANGKPDG
                     TVEWKKGWKLTSYLPVTKRADGETGLS*"
     gene            complement(138782..139273)
                     /locus_tag="P0_An_GD2017L_S7_coassembly_k141_1013362_prodi
                     gal-single_153"
     CDS             complement(138782..139273)
                     /product="UPI0003D69D78 related cluster n=1 Tax=unknown
                     RepID=UPI0003D69D78"
                     /codon_start=1
                     /transl_table=11
                     /translation="MRNRTSPIWKLTKTEFNSVCRQHTSLAQIIRSFGLEAEAGNYNT
                     LKRRIREDAVDISHIQMGLNSNRGRRFVRKYTQENIVDAINNGVIKDNSTLRKMVRKW
                     DLIPSGVCAICNKKPYWNGKPLTFVLDHINGKHSDHRLNNLRFLCPNCNSQTPTFSGR
                     NRK*"
                     /db_xref="UniRef100_UPI0003D69D78"
                     /db_xref="A0A081C8I7_9BACT"
                     /db_xref="rpy:Y013_00215"
                     /db_xref="UPI0003D69D78"
     gene            complement(139331..139409)
                     /locus_tag="P0_An_GD2017L_S7_coassembly_k141_1013362_prodi
                     gal-single_trna_33"
     tRNA            complement(139331..139409)
                     /product="Glu"
     gene            complement(139476..139640)
                     /locus_tag="P0_An_GD2017L_S7_coassembly_k141_1013362_prodi
                     gal-single_154"
     CDS             complement(139476..139640)
                     /product="hypothetical protein"
                     /codon_start=1
                     /transl_table=11
                     /translation="MSNQKRIKHEQEYIEFLERRLKSAHFKANVSPEEFAKTETKLKK
                     ARLVLRVLQK*"
     gene            complement(139612..140325)
                     /locus_tag="P0_An_GD2017L_S7_coassembly_k141_1013362_prodi
                     gal-single_155"
     CDS             complement(139612..140325)
                     /product="hypothetical protein"
                     /codon_start=1
                     /transl_table=11
                     /translation="MILCPHQGLCNRLENVFSHIGETRARGETLTLIWQDNAECTGNF
                     YDFFLPIEGLEIVDIPVPENHKQVWTPMTPSFYELMGRELKPTEMVQSKTKEWTDLMG
                     EFIAAHVRHTDFIYWADYAFKIDIKSNRHFFAFIDEHLPDTKIFLASDNAADQGGFRR
                     RYGERVFFNPITPSQNRRKTTLQEAVIDLFVCVAAKDFLGTRCSSFSKTILTLRNEID
                     KIFTPYYNPPHVKSEKNQT*"
     gene            complement(140417..140647)
                     /locus_tag="P0_An_GD2017L_S7_coassembly_k141_1013362_prodi
                     gal-single_156"
     CDS             complement(140417..140647)
                     /product="hypothetical protein"
                     /codon_start=1
                     /transl_table=11
                     /translation="MADTLRSERRAERHVGSTPSNSTNFYMKGKYTQRRIKAQKGSSC
                     AMCKPWKHGWSDKKTINDVRKAVDAEEQVKEI*"
     gene            complement(140578..140661)
                     /locus_tag="P0_An_GD2017L_S7_coassembly_k141_1013362_prodi
                     gal-single_trna_32"
     tRNA            complement(140578..140661)
                     /product="Leu"
     gene            complement(140663..140740)
                     /locus_tag="P0_An_GD2017L_S7_coassembly_k141_1013362_prodi
                     gal-single_trna_31"
     tRNA            complement(140663..140740)
                     /product="Pro"
     gene            complement(141009..141476)
                     /locus_tag="P0_An_GD2017L_S7_coassembly_k141_1013362_prodi
                     gal-single_157"
     CDS             complement(141009..141476)
                     /product="Putative HNH endonuclease 2 n=1 Tax=Bacillus
                     phage BCU4 RepID=J9PQQ3_9CAUD"
                     /codon_start=1
                     /transl_table=11
                     /translation="MRCDKCKSFFPTKIKVDGVVKNLQNRRYCLDCSPFKQHNTRPIL
                     DGPLPIKHCRICGKPLPDNRRNVCGSCCVIKAQRKRKIKAVQFYGGKCIGCGYNKCPG
                     VLTFDHRDPSIKEVSPSYAIMKWSWERAKKELDKCDLLCSNCHGERHWMQYVE*"
                     /db_xref="UniRef100_J9PQQ3"
                     /db_xref="J9PQQ3_9CAUD"
                     /db_xref="oac:Oscil6304_2169"
     gene            complement(141523..141600)
                     /locus_tag="P0_An_GD2017L_S7_coassembly_k141_1013362_prodi
                     gal-single_trna_30"
     tRNA            complement(141523..141600)
                     /product="Lys"
     gene            complement(141602..141862)
                     /locus_tag="P0_An_GD2017L_S7_coassembly_k141_1013362_prodi
                     gal-single_158"
     CDS             complement(141602..141862)
                     /product="hypothetical protein"
                     /codon_start=1
                     /transl_table=11
                     /translation="MGTPHREGCGYSKAMTLNLKFEEKDFETLRTFDKAVKRQLGPNV
                     YVGTDNLCFFFDYPKELAARLRPMYHGNQLEFELESSLPDAK*"
     gene            complement(141817..141978)
                     /locus_tag="P0_An_GD2017L_S7_coassembly_k141_1013362_prodi
                     gal-single_159"
     CDS             complement(141817..141978)
                     /product="hypothetical protein"
                     /codon_start=1
                     /transl_table=11
                     /translation="MKIKMHYLGKQKNKAACGRKKVHLTDNYREITCGRCLATWAHRT
                     VKAAVTAKP*"
     gene            complement(142109..142354)
                     /locus_tag="P0_An_GD2017L_S7_coassembly_k141_1013362_prodi
                     gal-single_160"
     CDS             complement(142109..142354)
                     /product="hypothetical protein"
                     /codon_start=1
                     /transl_table=11
                     /translation="MVYNVGMIKTYTLEDKKPDFKYGDAVKVDMAHLGSKGVLPGRVV
                     GRGSIHVIDMWLIEFEKDFGPMYPYRVFSVPHVAILK*"
     gene            complement(142395..142479)
                     /locus_tag="P0_An_GD2017L_S7_coassembly_k141_1013362_prodi
                     gal-single_trna_29"
     tRNA            complement(142395..142479)
                     /product="Undet"
     gene            complement(142466..142975)
                     /locus_tag="P0_An_GD2017L_S7_coassembly_k141_1013362_prodi
                     gal-single_161"
     CDS             complement(142466..142975)
                     /product="hypothetical protein n=1 Tax=Pseudonocardia sp.
                     P1 RepID=UPI0001FFECB7"
                     /codon_start=1
                     /transl_table=11
                     /translation="MRTNKIESDIDAFREIVRGAFSFNDVRIKLGYKPSGGIQKYLRI
                     ACVKHGISTAHFTGQLWSKGKTSVEDPRIDKAASRNRLPFNKIFCKNSIYKGNNQGML
                     KRLIAEGIKEYKCEECGLSEWRGKPLTLQVDHINGDKIDNRIVNLKVLCPNCHSQTST
                     FGNKKRACG*"
                     /db_xref="UniRef100_UPI0001FFECB7"
                     /db_xref="A0A0F8WUS7_9ZZZZ"
                     /db_xref="hym:N008_10620"
                     /db_xref="UPI0001FFECB7"
     gene            complement(143268..143588)
                     /locus_tag="P0_An_GD2017L_S7_coassembly_k141_1013362_prodi
                     gal-single_162"
     CDS             complement(143268..143588)
                     /product="Kelch repeat-containing protein n=1 Tax
                     =Chthoniobacter flavus Ellin428 RepID=B4D858_9BACT"
                     /codon_start=1
                     /transl_table=11
                     /translation="MIIYKLFNSGSSPMDWHLSSSAAWITAAPSSGIIYPSSTGSVNV
                     YTNAAANTLPVGTYSASLQFVNDTNPAVITRVITLTVTPFTILEVVPITPESFTGHVG
                     GPFG*"
                     /db_xref="UniRef100_B4D858"
                     /db_xref="X0TQW2_9ZZZZ"
                     /db_xref="B4D858_9BACT"
     gene            complement(144257..144347)
                     /locus_tag="P0_An_GD2017L_S7_coassembly_k141_1013362_prodi
                     gal-single_trna_28"
     tRNA            complement(144257..144347)
                     /product="Lys"
     gene            complement(144349..144422)
                     /locus_tag="P0_An_GD2017L_S7_coassembly_k141_1013362_prodi
                     gal-single_trna_27"
     tRNA            complement(144349..144422)
                     /product="Pseudo"
     gene            144654..144986
                     /locus_tag="P0_An_GD2017L_S7_coassembly_k141_1013362_prodi
                     gal-single_163"
     CDS             144654..144986
                     /product="hypothetical protein"
                     /codon_start=1
                     /transl_table=11
                     /translation="MRFFAPFREDRRLIQTRLPPDMVGSEGFEPTYSGSKHVVSLYAS
                     KVAPPIGIEPTSLDFQSEAELPARRRDKSKIVIETTVSKLNNMVIQLLILSSCFLNSI
                     TLFFRDWR*"
     gene            complement(144846..145523)
                     /locus_tag="P0_An_GD2017L_S7_coassembly_k141_1013362_prodi
                     gal-single_164"
     CDS             complement(144846..145523)
                     /product="hypothetical protein"
                     /codon_start=1
                     /transl_table=11
                     /translation="MDNPAYIFLHIHKTAGTTLRTIVVQRFEEPNVYETYDKQLTEPD
                     DKALSAKVFYGHNCWYGIHEIIKRDCQYITFLRDPYERLVSLWYHHWLMYLRAKNVEL
                     KFDDFFGFLESTSMINTITQHPTTRTNTLENAKWILSQYSFIGLMETFDKDVKQLFPN
                     AKIVTINVNSEKAKHFDLTLPPITEEQSDRIQKATRQDQELYDHVVQLRNSGFNDNFR
                     LIPSASR*"
     gene            complement(145547..145621)
                     /locus_tag="P0_An_GD2017L_S7_coassembly_k141_1013362_prodi
                     gal-single_trna_26"
     tRNA            complement(145547..145621)
                     /product="Phe"
     gene            complement(145732..145806)
                     /locus_tag="P0_An_GD2017L_S7_coassembly_k141_1013362_prodi
                     gal-single_trna_25"
     tRNA            complement(145732..145806)
                     /product="Arg"
     gene            complement(145813..145888)
                     /locus_tag="P0_An_GD2017L_S7_coassembly_k141_1013362_prodi
                     gal-single_trna_24"
     tRNA            complement(145813..145888)
                     /product="His"
     gene            145914..146831
                     /locus_tag="P0_An_GD2017L_S7_coassembly_k141_1013362_prodi
                     gal-single_165"
     CDS             145914..146831
                     /product="hypothetical protein"
                     /codon_start=1
                     /transl_table=11
                     /translation="MVLPFHTAYNPWTLLCESTFPEDQELAALKSVMDGEKASKKYLK
                     AGMEKINARTLYDIIVWGLRTGIIHDKPIKGVHPEMFRKEGFYEGYPMWYFILNQIVT
                     GNKPDLPKSQIEHYQKWIDQKFNLNGTDAQRIRFALAALSPIEPPKKTQADWRPWTKS
                     TTSLMRIPQTHTGADIDPEGSITKETPVLPALKLLGIKKDEIPKARSRSESGSFWNRS
                     HETLYHMLELAKQRRDGLIKKLHPFANRIPQNPDQEKQSKMAEKQLAVINAAWDRIRM
                     LFARNGYTLPGDEELLRTHAKRLYIPGRR*"
     gene            complement(147060..147212)
                     /locus_tag="P0_An_GD2017L_S7_coassembly_k141_1013362_prodi
                     gal-single_166"
     CDS             complement(147060..147212)
                     /product="hypothetical protein"
                     /codon_start=1
                     /transl_table=11
                     /translation="MIFCLAYSGSTILNKANDKVGRLGFVYDISREYILVSAPKDTIK
                     TSYIVR*"
     gene            complement(147784..147987)
                     /locus_tag="P0_An_GD2017L_S7_coassembly_k141_1013362_prodi
                     gal-single_167"
     CDS             complement(147784..147987)
                     /product="hypothetical protein"
                     /codon_start=1
                     /transl_table=11
                     /translation="MKYQYSLKVVDTPEVLNEISTRMMWFDGKGQIIQVADGIVLNFD
                     GDKDGMVRFLQNKHPNAIITDFQ*"
     gene            complement(147992..148067)
                     /locus_tag="P0_An_GD2017L_S7_coassembly_k141_1013362_prodi
                     gal-single_trna_23"
     tRNA            complement(147992..148067)
                     /product="Asn"
     gene            complement(148058..148417)
                     /locus_tag="P0_An_GD2017L_S7_coassembly_k141_1013362_prodi
                     gal-single_168"
     CDS             complement(148058..148417)
                     /product="Putative HNH endonuclease 2 n=1 Tax=Cronobacter
                     phage CR3 RepID=I1TRV4_9CAUD"
                     /codon_start=1
                     /transl_table=11
                     /translation="MKKTTQKECPKHGLTDYTLEGRGYYRCKKCRVDSVTRRRRKVKQ
                     QLADAFGGCCKVCKYNRCIDNLTFHHRDPTKKEFGIAECGVTRSYEKALKEALKCTLL
                     CKNCHGEVHAGLISIPV*"
                     /db_xref="UniRef100_I1TRV4"
                     /db_xref="I1TRV4_9CAUD"
                     /db_xref="wwe:P147_WWE3C01G0775"
     gene            complement(148460..148550)
                     /locus_tag="P0_An_GD2017L_S7_coassembly_k141_1013362_prodi
                     gal-single_trna_22"
     tRNA            complement(148460..148550)
                     /product="Asn"
     gene            complement(148816..148959)
                     /locus_tag="P0_An_GD2017L_S7_coassembly_k141_1013362_prodi
                     gal-single_169"
     CDS             complement(148816..148959)
                     /product="hypothetical protein"
                     /codon_start=1
                     /transl_table=11
                     /translation="MPALNSETYNPGYTPNPPTPPPAIPPQVVNGVPQTDLPHPPTDY
                     IWH*"
     gene            complement(149200..149346)
                     /locus_tag="P0_An_GD2017L_S7_coassembly_k141_1013362_prodi
                     gal-single_170"
     CDS             complement(149200..149346)
                     /product="hypothetical protein"
                     /codon_start=1
                     /transl_table=11
                     /translation="MKKRTFKQPLAEEFRELFEEFLKKGFTTDQSFQLLLALVKKKKF
                     PARG*"
     gene            complement(149513..149788)
                     /locus_tag="P0_An_GD2017L_S7_coassembly_k141_1013362_prodi
                     gal-single_171"
     CDS             complement(149513..149788)
                     /product="hypothetical protein"
                     /codon_start=1
                     /transl_table=11
                     /translation="MPWSREPQNLKPSCCEPSNLLGCHINGSMSGCYPDREGSTPSAP
                     ANLIKRRHQGCTWSEDAEILTDKASGKYLQLTDGKLRLLGVRTNGGR*"
     gene            complement(149653..149727)
                     /locus_tag="P0_An_GD2017L_S7_coassembly_k141_1013362_prodi
                     gal-single_trna_21"
     tRNA            complement(149653..149727)
                     /product="Asn"
     gene            complement(149733..149882)
                     /locus_tag="P0_An_GD2017L_S7_coassembly_k141_1013362_prodi
                     gal-single_172"
     CDS             complement(149733..149882)
                     /product="hypothetical protein"
                     /codon_start=1
                     /transl_table=11
                     /translation="MNAAHVIGRKRNRLSRCRKRLACKELTSMQRHAVEQRAAELEAE
                     LLRAK*"
     gene            complement(149906..149992)
                     /locus_tag="P0_An_GD2017L_S7_coassembly_k141_1013362_prodi
                     gal-single_trna_20"
     tRNA            complement(149906..149992)
                     /product="Tyr"
     gene            complement(150386..150458)
                     /locus_tag="P0_An_GD2017L_S7_coassembly_k141_1013362_prodi
                     gal-single_trna_19"
     tRNA            complement(150386..150458)
                     /product="Pseudo"
     gene            complement(151063..151137)
                     /locus_tag="P0_An_GD2017L_S7_coassembly_k141_1013362_prodi
                     gal-single_trna_18"
     tRNA            complement(151063..151137)
                     /product="Arg"
     gene            151181..151597
                     /locus_tag="P0_An_GD2017L_S7_coassembly_k141_1013362_prodi
                     gal-single_173"
     CDS             151181..151597
                     /product="hypothetical protein"
                     /codon_start=1
                     /transl_table=11
                     /translation="MTSATDNYTFVQLTFNLFTKGCQFCFANPKIFLRWIKMMKVQSP
                     IIPIVFTQFAFSAHVFNTLAFELRLTLYCFGNVANFAIRRKITPISALVKLAFILFLQ
                     TSGASFFSDFYWTHYVKLTSVSLTPRRTNQTILSSS*"
     gene            complement(151785..151870)
                     /locus_tag="P0_An_GD2017L_S7_coassembly_k141_1013362_prodi
                     gal-single_trna_17"
     tRNA            complement(151785..151870)
                     /product="Arg"
     gene            complement(151955..152028)
                     /locus_tag="P0_An_GD2017L_S7_coassembly_k141_1013362_prodi
                     gal-single_trna_16"
     tRNA            complement(151955..152028)
                     /product="Pseudo"
     gene            complement(152199..152477)
                     /locus_tag="P0_An_GD2017L_S7_coassembly_k141_1013362_prodi
                     gal-single_174"
     CDS             complement(152199..152477)
                     /product="hypothetical protein"
                     /codon_start=1
                     /transl_table=11
                     /translation="MIKLKVILEGSDWARGAFNYPEYAQLPPDEKLNMAVAFFQTPNA
                     KELTAAEVYHIILSVPRSSVRDLYNFALQRLSPEQLAGTKTQVDAFYK*"
     gene            complement(152499..152576)
                     /locus_tag="P0_An_GD2017L_S7_coassembly_k141_1013362_prodi
                     gal-single_trna_15"
     tRNA            complement(152499..152576)
                     /product="Pro"
     gene            complement(152562..153041)
                     /locus_tag="P0_An_GD2017L_S7_coassembly_k141_1013362_prodi
                     gal-single_175"
     CDS             complement(152562..153041)
                     /product="Uncharacterized protein n=1 Tax=Pseudomonas
                     phage PAK_P4 RepID=V5JX98_9CAUD"
                     /codon_start=1
                     /transl_table=11
                     /translation="MNKEILEPFVNRGLSSVKIAKEIGCSQTTAYRWLSYYGFLTTKV
                     HRCRKCEEINPEKFSPGRFTECRKCRVSLQVGRYKKYKKELVEYKGGKCEICGYNKCY
                     AALDFHHRNPDEKDPNWRRMRSWTPSRVKKEVDKCQLVCRNCHSEIHYGEDDLQGVV*"
                     /db_xref="UniRef100_V5JX98"
                     /db_xref="V5JX98_9CAUD"
                     /db_xref="wwe:P147_WWE3C01G0775"
     gene            complement(153215..153303)
                     /locus_tag="P0_An_GD2017L_S7_coassembly_k141_1013362_prodi
                     gal-single_trna_14"
     tRNA            complement(153215..153303)
                     /product="Pro"
     gene            complement(153322..153395)
                     /locus_tag="P0_An_GD2017L_S7_coassembly_k141_1013362_prodi
                     gal-single_trna_13"
     tRNA            complement(153322..153395)
                     /product="Pseudo"
     gene            complement(153564..153637)
                     /locus_tag="P0_An_GD2017L_S7_coassembly_k141_1013362_prodi
                     gal-single_trna_12"
     tRNA            complement(153564..153637)
                     /product="His"
     gene            complement(153640..154035)
                     /locus_tag="P0_An_GD2017L_S7_coassembly_k141_1013362_prodi
                     gal-single_176"
     CDS             complement(153640..154035)
                     /product="hypothetical protein"
                     /codon_start=1
                     /transl_table=11
                     /translation="MWERYPPFLPLLSGHVPRRRQRLQPAVGGFDSFTGCQIFIGMKQ
                     IAIILGLMFALSAFGQTNVINISKSHVTINNYYVIQTNVVAVPSTNSIEKPKMVVLPP
                     EVVERLKWEAMLEERRVVMFRRQLYSRFP*"
     gene            complement(154079..154420)
                     /locus_tag="P0_An_GD2017L_S7_coassembly_k141_1013362_prodi
                     gal-single_177"
     CDS             complement(154079..154420)
                     /product="hypothetical protein"
                     /codon_start=1
                     /transl_table=11
                     /translation="MTRDPLKKKEHQRKWYLTHKNHQKERVKRQREEMVRWFNELKST
                     LKCDGESCPYPNHPAVLTFHHKDPSIKDDTVCNGVHRLRWGKDRVLKEIGKCRVLCFN
                     CHAILHWTERQ*"
     gene            complement(154474..154547)
                     /locus_tag="P0_An_GD2017L_S7_coassembly_k141_1013362_prodi
                     gal-single_trna_11"
     tRNA            complement(154474..154547)
                     /product="Lys"
     gene            complement(154684..154797)
                     /locus_tag="P0_An_GD2017L_S7_coassembly_k141_1013362_prodi
                     gal-single_178"
     CDS             complement(154684..154797)
                     /product="hypothetical protein"
                     /codon_start=1
                     /transl_table=11
                     /translation="MIAQKDSAHEVGLYIDPSRADQKRSAFLLQIFDLDRF*"
     gene            complement(154769..154897)
                     /locus_tag="P0_An_GD2017L_S7_coassembly_k141_1013362_prodi
                     gal-single_179"
     CDS             complement(154769..154897)
                     /product="hypothetical protein"
                     /codon_start=1
                     /transl_table=11
                     /translation="MTNRSHKQWFSNPISRATNPSAPISLVAKSVYLNDRPEGFGS*"
     gene            complement(154956..155177)
                     /locus_tag="P0_An_GD2017L_S7_coassembly_k141_1013362_prodi
                     gal-single_180"
     CDS             complement(154956..155177)
                     /product="hypothetical protein"
                     /codon_start=1
                     /transl_table=11
                     /translation="MTILTLVYGGSIGTAKIKRARRGMERDWNRYGDPQKRFWRGNWS
                     KDMWLRHRQKKFEKDVDNLKRVWHNASVT*"
     gene            complement(155382..155456)
                     /locus_tag="P0_An_GD2017L_S7_coassembly_k141_1013362_prodi
                     gal-single_trna_10"
     tRNA            complement(155382..155456)
                     /product="Cys"
     gene            complement(155459..155529)
                     /locus_tag="P0_An_GD2017L_S7_coassembly_k141_1013362_prodi
                     gal-single_trna_9"
     tRNA            complement(155459..155529)
                     /product="Ile"
     gene            155697..155945
                     /locus_tag="P0_An_GD2017L_S7_coassembly_k141_1013362_prodi
                     gal-single_181"
     CDS             155697..155945
                     /product="hypothetical protein"
                     /codon_start=1
                     /transl_table=11
                     /translation="MSVLPRRIKFTKLAGYCYINPALTKNEIGSRTWNRTKLEMLMKH
                     LSSPELYPAINWCYWTDSNGQRIFALEANGCASFPNPQ*"
     gene            complement(155780..155855)
                     /locus_tag="P0_An_GD2017L_S7_coassembly_k141_1013362_prodi
                     gal-single_trna_8"
     tRNA            complement(155780..155855)
                     /product="Pseudo"
     gene            complement(155862..155946)
                     /locus_tag="P0_An_GD2017L_S7_coassembly_k141_1013362_prodi
                     gal-single_trna_7"
     tRNA            complement(155862..155946)
                     /product="Pseudo"
     gene            complement(156012..156096)
                     /locus_tag="P0_An_GD2017L_S7_coassembly_k141_1013362_prodi
                     gal-single_trna_6"
     tRNA            complement(156012..156096)
                     /product="Leu"
     gene            complement(156139..156363)
                     /locus_tag="P0_An_GD2017L_S7_coassembly_k141_1013362_prodi
                     gal-single_182"
     CDS             complement(156139..156363)
                     /product="Tax=BJP_IG2069_Desfulfarculales_53_13"
                     /codon_start=1
                     /transl_table=11
                     /translation="MKTQLEVIGRHLDEHKYLRQIADKNEALDSFIRDYGWLIREMYC
                     TKICERREGCQIAAHLSSSGDLLKDHLSKQ*"
                     /db_xref="107262655"
     gene            complement(156690..156763)
                     /locus_tag="P0_An_GD2017L_S7_coassembly_k141_1013362_prodi
                     gal-single_trna_5"
     tRNA            complement(156690..156763)
                     /product="Gly"
     gene            complement(156766..156839)
                     /locus_tag="P0_An_GD2017L_S7_coassembly_k141_1013362_prodi
                     gal-single_trna_4"
     tRNA            complement(156766..156839)
                     /product="Gly"
     gene            complement(156841..156914)
                     /locus_tag="P0_An_GD2017L_S7_coassembly_k141_1013362_prodi
                     gal-single_trna_3"
     tRNA            complement(156841..156914)
                     /product="Gly"
     gene            complement(156919..157275)
                     /locus_tag="P0_An_GD2017L_S7_coassembly_k141_1013362_prodi
                     gal-single_183"
     CDS             complement(156919..157275)
                     /product="hypothetical protein"
                     /codon_start=1
                     /transl_table=11
                     /translation="MVMRITIAQKIYNYFVEIATDKRPTSVVRIETPQGLGDICGCST
                     MAVQDVANVHTRVRFPSPAPLFDRCEVPKRAIRINPPYDVRFRVCQTDFLVVRLFPPS
                     KWAKSGNRQGRSLFAL*"
     gene            complement(157084..157157)
                     /locus_tag="P0_An_GD2017L_S7_coassembly_k141_1013362_prodi
                     gal-single_trna_2"
     tRNA            complement(157084..157157)
                     /product="Gly"
     gene            complement(157611..157684)
                     /locus_tag="P0_An_GD2017L_S7_coassembly_k141_1013362_prodi
                     gal-single_trna_1"
     tRNA            complement(157611..157684)
                     /product="Met"
     gene            complement(157824..158300)
                     /locus_tag="P0_An_GD2017L_S7_coassembly_k141_1013362_prodi
                     gal-single_184"
     CDS             complement(157824..158300)
                     /product="hypothetical protein"
                     /codon_start=1
                     /transl_table=11
                     /translation="MDKSVLLLMALLKGLEKFEWRADPDAAVSAKADKTVRAYKSVPI
                     RVKFEKEWQDEVETMMDVALDTDDEITFFPKVVLFANLKIGAIPPEEIQYEVVTDAAV
                     STLDLEGEAVENIAKAARQINTIICSYVNKAYYMYCEKNKKEILFYQQQIKEFRTP*"
     gene            complement(158312..158626)
                     /locus_tag="P0_An_GD2017L_S7_coassembly_k141_1013362_prodi
                     gal-single_185"
     CDS             complement(158312..158626)
                     /product="hypothetical protein"
                     /codon_start=1
                     /transl_table=11
                     /translation="MTEELDDKGQYPLPEDWAGKRAEQFNTLWRDHLSFHPTVATISW
                     ERREKAKEFAWAIYKEALMQTKEVQELLTKAYKDGEENGANNLRDKVRDKLGELMDTL
                     GD*"
     gene            complement(158623..158973)
                     /locus_tag="P0_An_GD2017L_S7_coassembly_k141_1013362_prodi
                     gal-single_186"
     CDS             complement(158623..158973)
                     /product="hypothetical protein"
                     /codon_start=1
                     /transl_table=11
                     /translation="MLNLTDDQWTELFNRVDETVTKAQDDLPEPVRAKALEIPVIVDK
                     YQFPLDRWKNMKVLGCYMAWTSGPIAIFAGQIYEDCHQDMDGAMASVRQVYYHELAHA
                     IGDLGELEVKERGL*"
     gene            complement(158966..159145)
                     /locus_tag="P0_An_GD2017L_S7_coassembly_k141_1013362_prodi
                     gal-single_187"
     CDS             complement(158966..159145)
                     /product="hypothetical protein"
                     /codon_start=1
                     /transl_table=11
                     /translation="MNASEQEQQIVEELAAVMRKHRKHGTLFLVDYIRMAYEKEIGYA
                     PKPTSKPAKSKKKYA*"
     gene            complement(159142..159486)
                     /locus_tag="P0_An_GD2017L_S7_coassembly_k141_1013362_prodi
                     gal-single_188"
     CDS             complement(159142..159486)
                     /product="hypothetical protein"
                     /codon_start=1
                     /transl_table=11
                     /translation="MKNLNEMTEAELKALSKSVEDELDERCKQEFQRTARTKEELLKV
                     YSGYGYIVPEDAKFFRIRTGEHDGCYGFQVGFYEHSCHVDSTDFIVLFVYTNKHEFEV
                     ESYSENWLEKVS*"
     gene            complement(159606..159839)
                     /locus_tag="P0_An_GD2017L_S7_coassembly_k141_1013362_prodi
                     gal-single_189"
     CDS             complement(159606..159839)
                     /product="hypothetical protein"
                     /codon_start=1
                     /transl_table=11
                     /translation="MKKQSAVKRIKDLDLTKSLGGVKFKHPQTGETCIWQSQWGYPEG
                     KAGVWYKTDPNSTRIFPLCLDKLEQALEFEVVP*"
     gene            complement(159995..160393)
                     /locus_tag="P0_An_GD2017L_S7_coassembly_k141_1013362_prodi
                     gal-single_190"
     CDS             complement(159995..160393)
                     /product="hypothetical protein n=1 Tax=Pontibacter roseus
                     RepID=UPI000373D67D"
                     /codon_start=1
                     /transl_table=11
                     /translation="MKPRCDKCKVDLEVVAACPTGWSDEHYQCPQCDGTYNLFEFCEL
                     CGMHTHTRGHHLTPRCKGGKETADICETCESYIHKTWTHNELRDTFNTVEAILSNEGF
                     QKFLKWRLKQPPTALFKSNPGKFRDRHPYH*"
                     /db_xref="UniRef100_UPI000373D67D"
                     /db_xref="D8J4W7_HALJB"
                     /db_xref="dra:DR_2483"
                     /db_xref="UPI000373D67D"
     gene            complement(160390..160974)
                     /locus_tag="P0_An_GD2017L_S7_coassembly_k141_1013362_prodi
                     gal-single_191"
     CDS             complement(160390..160974)
                     /product="Elongation factor Ts id=2746252 bin
                     =GWF2_Verrucomicrobia_51_19 species=Carboxydothermus
                     hydrogenoformans genus=Carboxydothermus
                     taxon_order=Thermoanaerobacterales taxon_class=Clostridia
                     phylum=Firmicutes tax=GWF2_Verrucomicrobia_51_19
                     organism_group=Verrucomicrobia  organism_desc=Good +"
                     /codon_start=1
                     /transl_table=11
                     /translation="MSNVEKVKLIREKTFSPINRINAALAKTNGDVDEAIKILVAEKQ
                     ADANDMANRSAEAAIVHSYVHNHRVGAMLVLACQTDFSAKNDMFLNLAKDLCMHIVST
                     PVVPIYSDEANVPEDTRKAFEQGFATEAASKPPQVVAKIVAGKMKKWYAENCLYNQPF
                     VKDDTKTVGQLIGEVAATIGEKIEVKRFVKIVAQ*"
                     /db_xref="gwf2_scaffold_1098_4"
                     /db_xref="saf:SULAZ_0197"
                     /db_xref="86675966"
     gene            complement(160976..161239)
                     /locus_tag="P0_An_GD2017L_S7_coassembly_k141_1013362_prodi
                     gal-single_192"
     CDS             complement(160976..161239)
                     /product="hypothetical protein"
                     /codon_start=1
                     /transl_table=11
                     /translation="MLKRLKKHSLYEVWSEDAAESVYVDHKPTEDEIDELWEENWPNT
                     PSRPKVFKEKHFYTSADKVTWGKNPKTGKVQLLKGGKVIAEQG*"
     gene            complement(161351..162031)
                     /locus_tag="P0_An_GD2017L_S7_coassembly_k141_1013362_prodi
                     gal-single_193"
     CDS             complement(161351..162031)
                     /product="hypothetical protein"
                     /codon_start=1
                     /transl_table=11
                     /translation="MIVLFVTGLKQPKEITMKKFSKIIVGVFCALLLATSAFAADTAV
                     KATTNAPVAVTTTPATGLSYLWEQPKVEDPSWVFAIGGSGATGLKGNSETAFGLNLQL
                     GRTAQLLLPFEYGVRQSFSYASSTPQSACTVGGDDDSSTLFTTKLYADWTLLTYKKLD
                     LFAGGNVGLTYGNTSPLWTAAPETGLRFWLKKDVAIEGRVEFPFDLNDGAKFQDAMTY
                     TVGLKLKF*"
     gene            complement(162082..162504)
                     /locus_tag="P0_An_GD2017L_S7_coassembly_k141_1013362_prodi
                     gal-single_194"
     CDS             complement(162082..162504)
                     /product="HD domain protein n=1 Tax=Marvinbryantia
                     formatexigens DSM 14469 RepID=C6LJS5_9FIRM"
                     /codon_start=1
                     /transl_table=11
                     /translation="MKLSDQTTEYWTGRAKEIATFAHEGQKRTDGSPYINHPSRIADA
                     VEARLKPIAWLHDVVEDTQVSLEDLKSQGFPSYVIEAIDLLTHRKGDSNIVYWTKIKA
                     NPDAKAVKLADINDNLSDKPSDYAKQKYAKALAFFNAP*"
                     /db_xref="UniRef100_C6LJS5"
                     /db_xref="C6LJS5_9FIRM"
                     /db_xref="euc:EC1_07330"
     gene            complement(162491..163429)
                     /locus_tag="P0_An_GD2017L_S7_coassembly_k141_1013362_prodi
                     gal-single_195"
     CDS             complement(162491..163429)
                     /product="GDP-L-fucose synthase {ECO:0000256|HAMAP-Rule
                     :MF_00956}; EC=1.1.1.271
                     {ECO:0000256|HAMAP-Rule:MF_00956};;
                     GDP-4-keto-6-deoxy-D-mannose-3,5-epimerase-4-reductase
                     {ECO:0000256|HAMAP-Rule:MF_00956};  TaxID=555079
                     species="Bacteria; Firmicutes; Clostridia;
                     Thermoanaerobacterales; Thermoanaerobacterales Family III.
                     Incertae Sedis; Thermosediminibacter.;"
                     source="Thermosediminibacter oceani (strain ATCC BAA-1034
                     / DSM 16646 /; JW/IW-1228P).;""
                     /codon_start=1
                     /transl_table=11
                     /translation="MEKDSKILVLGANGLVGSALTRVLKIEGYENVQTPDHRRLDLTN
                     QLSVNLHFQYGGYSHVFLAAARVGGIHANSTFPADFIYNNLAIQTNVINACKETGVKK
                     LMFLGSVCIYPKFAEVPVKEESLLTGELEPTNQWYAVAKIAGIKMCQAYRKQYGCDFV
                     SVMPCNLYGIKDNFHPVNSHVIPALIRRFVDATEKELPQVIVWGTGQARREFMDVDDM
                     ADACVFLMNTYSDDRIINIGCGVDYTIKELVETLAEVVGYKGQIAWDTSKPDGTPKRM
                     LDSSRLFNMGWRPKVGLKEGLTKAVNWYKLHKHEIK*"
                     /db_xref="D9S1L0_THEOJ"
                     /db_xref="UniRef100_D9S1L0"
                     /db_xref="toc:Toce_0511"
                     /db_xref="1.1.1.271"
                     /db_xref="1.1.1.27"
     gene            complement(163416..163574)
                     /locus_tag="P0_An_GD2017L_S7_coassembly_k141_1013362_prodi
                     gal-single_196"
     CDS             complement(163416..163574)
                     /product="hypothetical protein"
                     /codon_start=1
                     /transl_table=11
                     /translation="MYLDATGVCPLEEALGKIMPLRKVDIYRKDLYATATIALPIIKQ
                     VIEEYGKR*"
     gene            complement(163628..163744)
                     /locus_tag="P0_An_GD2017L_S7_coassembly_k141_1013362_prodi
                     gal-single_197"
     CDS             complement(163628..163744)
                     /product="hypothetical protein"
                     /codon_start=1
                     /transl_table=11
                     /translation="MKDYAKMSLEGLWVGDCVGNLGQLYFAHDILKALSEAI*"
     gene            complement(163698..164090)
                     /locus_tag="P0_An_GD2017L_S7_coassembly_k141_1013362_prodi
                     gal-single_198"
     CDS             complement(163698..164090)
                     /product="hypothetical protein"
                     /codon_start=1
                     /transl_table=11
                     /translation="MEEKEFGEFPFERGPLIGSLSRVANHAKVKAMLASIEKQLTDLS
                     ERLRVANTSAGDAKNPRQVMLYNADLILHRKLEAQRKRFEDKLAELEEYIKMDIEYSN
                     KLQHINTDTERSQNERLRKDVPGGTLGG*"
     gene            complement(164094..164972)
                     /locus_tag="P0_An_GD2017L_S7_coassembly_k141_1013362_prodi
                     gal-single_199"
     CDS             complement(164094..164972)
                     /product="hypothetical protein"
                     /codon_start=1
                     /transl_table=11
                     /translation="MNSTPEERGCQPPKGITVDNSKAVIDKGLTPSELTNIVQEVAGH
                     QIETPVSKVIEACNQPAESPAKKKAIEESRKLIESFAQNLKNYPKHLSYEGSVVLCVM
                     VSINETESISINGLPSVDRELILSQLPEGALKKLQEFNAHLKVEFDEARDFILTYSHI
                     YVLSTKPEETKKEEVVLRFFNTVIHPQHVDKAVVVEKDGEKISLGGKFQFDKKSIQRK
                     IGLTDKHDTDDDTDDSLPPRRQPIAGRNAYEIRADVLQMAVDWAARNNQAIKTPDDVV
                     SLAKKFYSFVEDRNRR*"
     gene            165115..165600
                     /locus_tag="P0_An_GD2017L_S7_coassembly_k141_1013362_prodi
                     gal-single_200"
     CDS             165115..165600
                     /product="Uncharacterized protein {ECO:0000313|EMBL
                     :AJF40677.1};  TaxID=1589297 species="Viruses; dsDNA
                     viruses, no RNA stage; Caudovirales; Podoviridae.;"
                     source="Vibrio phage phi 1.;""
                     /codon_start=1
                     /transl_table=11
                     /translation="MKPKFVGTEKKCIDCHETFPLSEFYRAKKTGAYSSRCKKCDILS
                     CQQRSSASYKSRSRVLCNAARSASKKKNLPFTITPQDIVRQYESQNGKCYYSGQPMSF
                     ISNDKNIMSIDRINPSCGYTPDNIVLCRWSVNNMKSNLSVEDFLSTCKAVYHFSENRT
                     F*"
                     /db_xref="A0A0B5H2K0_9CAUD"
     gene            165618..167264
                     /locus_tag="P0_An_GD2017L_S7_coassembly_k141_1013362_prodi
                     gal-single_201"
     CDS             165618..167264
                     /product="hypothetical protein"
                     /codon_start=1
                     /transl_table=11
                     /translation="MIKLLPLVNPRLVLLETEEKGLPEEFKVKERGLNFLKQRVAELN
                     KKAAKYKVPPIEIVIIKEDMVKALAPWIKQMQANNPVQMPLDPGLLQDPNSWVLVKEY
                     TVTLKGEPPQVEGYEFIARLEHTPEGNFVFTNPHSSVPNLPAEFKSMNQHCDYCHTNR
                     DRHDTFIIKMENDDPKRFPNNKAGDLLVVGRNCLAGFLPGLSIAGLIAWTNMIENIEF
                     DVKEAREMDDFEGMGGGGGKYYEPADHLLAWLCATYLHTGKYMSKSQANANAEAGMTG
                     MMTVSTVARALGEMRPNLMGLQGKDPRDVYPIYYRMQEDEEFRKKVEELAKEFQEWYP
                     TKDWAKLAQEKPEKADFINNMALVGKQEYLKSQYFGFFSALFQFFLREKKAKEDKAEA
                     EKKAAMLPPSPINFSDPALIGKRLRDIAKEGEIKRLQSGGMDEKAIKKAIKGKEWGWE
                     VSVKKITEYEKTQTFGYGDSGLGWRVLFTDDYGNDFMWFASADLGFQEGGKYLIDGTL
                     TGYEQPNHYHPNKPQARINRVKVLKDHQHPDQPPPPVTAM*"
     gene            167264..167668
                     /locus_tag="P0_An_GD2017L_S7_coassembly_k141_1013362_prodi
                     gal-single_202"
     CDS             167264..167668
                     /product="hypothetical protein"
                     /codon_start=1
                     /transl_table=11
                     /translation="MIKLTEVLSEPQTATPFKGIVYRGDDKKFDKFDYSFIGRSTGAH
                     TVGFWFTDSPEAAEFFGQHVRAFEITMDNPKVVTGQEFAKGYPHGPPKFAADAMQEGH
                     DGVIITDIKDGDRWSTVFCVFDRDQIKPAAAS*"
     gene            complement(167646..177959)
                     /locus_tag="P0_An_GD2017L_S7_coassembly_k141_1013362_prodi
                     gal-single_203"
     CDS             complement(167646..177959)
                     /product="hypothetical protein n=1 Tax=Nesterenkonia alba
                     RepID=UPI0003B42CD9"
                     /codon_start=1
                     /transl_table=11
                     /translation="MQFSLSQLIDEAWVTPTYGPGGEPAGTYWEKGTPRLLYTPPKID
                     VTKKGPEDSETRGKATRLFYDFYAMNLLHMWLGSTFPRDLPPEKKKERQVGAMWGQMQ
                     KHPELMSPALFAGYQDVEQPPAGVGIVPQQLRDRIEQIYDEVTLALGRRLLAHLRLTL
                     IQEFRYLVTHSSEWVSFRNKLIALYKKNGTITKDDLNKAVATNLPGMKGHEDSVKRLL
                     LFAKYYRIDTPTDDPANALKSDEPGAKPPEEPEVEPTPEPEDEPEPEKPSEPEEPEEP
                     YEEPPAGADWQSKKEAEYQAKIDALKAYMSAKKKLSESVYKDPYYAAGRLTPSVIRAM
                     QNAVRKSGLTWEDVMLGYKNIRWGGAMGGARWGAGVEAFIDLVSKAKEERVEDMAALI
                     DHIYDLEHNTGELLNKGGMYVDSHDLDRRAKVTHIARFLPNVSPMIKRLILLTLKYVS
                     KHPDIEADIHKITNSPTKPFTPEEATALGQAKFAKSSAGDSYQTQAPYTNKKGKAVQR
                     NFIAKAHTNGMYSLVDSMDADVKVFDTFEELKNYVMANSEEFMMPQAGISHYQPTVKQ
                     TAKQKYLSAHVRIKLDAEKETALLEQCKMAFRPSETYYKAYLPGDDRFQFFAFSDGTF
                     MGLKKSSPDEVQISNNWDDAFKHCKMMTANALPNSEYEEGKAWIGKPLGSAPPTVHPS
                     SSPNISPTVGGTVGDQFQFSLAPAEIQLLNMLVQQKLVGQDYEFDVNTASHDGMSTLT
                     IGGKVKFAVGKQAISPTGKKYRIKHYANSGEEEWAFANWNSIYYFVNSNFQGLIGDDP
                     IKDTATVSAQVIPTAPQGQLPPNSPSEASYKVHVGIQKPPTHTIRLTAEDEKELGTIG
                     FHPSMVGTDVWYVHSTAKDTVKFYPNYTAKIIFTSQKTQFPTVTKKIPDAIAWLKQHY
                     TAAQSKSPLSQPTQPKSDKGTKIAAIFDKIITDAGFHWDDQSGVYHDPEAHATIKIDP
                     YPKSTVVFQYGNIPPQTFATLPKLAAYLQGLYLAQKKTLAAAGVTPKPGEEFPKVAQV
                     TPLLANKGYTFTGYDNGYVYDNPNGSQIVIQSDGKSSVSTPQGDFHYPSIDVLISYLS
                     DGGAFVSKKDLTDDEISKISEVTLKFYPHITKTVVPSGEDNQITAGFHSTDFDTRHVQ
                     VYKNGVYFCGVGKGDDPAYPYEIRNVDPVKKYHNIYSLLSGLDMLLSSGGGEGGEPPA
                     TPPTAPTPTTEHEGINPVEFQKIYDTFKDNKAGYVFGYDEGEKGVQTPFVKFFYKNDV
                     TDQLEHIYSLGAIGTNYVFYNEFTKKPFLHVGSWDQVIDALNSLLAAPPIQKSKNELS
                     PEQKKMLEDLAGHYGFVAKEDKGTDPEGGAYPVMYILSNWGSRVWGAAYHDGMYKLFK
                     VIGNTWDQLSASPSFVTIHDMLKNLMEKASKEPQSVPPLTPSPTPSEDTEKLSGGQVA
                     ALDAFLKKLNKGGKWGWSIGYTEPIDEAVKHIQPEATHVVISNPDLKVWFRIRRKHGM
                     YIVEERENNKWVIGKEFDTFAPCYKYVADLLIKLESQHPSSGTIPPSSQITQQIDDAE
                     IVQVKDLVAKYYPNKELKVVKKYLKSKNQKVPFIGIIDSASKKNIWAIGKGKDGSYRL
                     FKIEFGDEWETQAITSTWEQMYDSFSKALAQDVIKPVEGLSDEQLEWVETLISTQKPN
                     LITQRWPNGQIGVYDPSHKPVGYATEIGNPLFVVRKATNDPFVLQIHTEDGGAGIEEH
                     PFQTFEELANYLKEHLDLAVQLSVPQTPEGKLPITLEKHGFKYTGTKAYKVGVKAGKA
                     AHIYENPEYEIAIFDNGTSQVKMKTGSGGVDDFDNIADLMKFMEDHFGETPSVDQAYK
                     DIYNYLEYTGFTSEDKDATPSVWIKGNEKITIGNDGSSVVQPAGHPSHDPAAPAGKLE
                     YQTLDGLKHYVSEKYYKVKQHDEELEKVLGHFGFEHQEGSHKGTTDVYLHPASGIMVY
                     TMPNGGGVLKTDLHKVPEAFVSFASTYDLAAFTTQFFEKYKIEPTDADDDDAMDYETG
                     QTGDSELDELIKKSGLIFQGITTDTTDGSHAMIYLAQDGRKLTIHDDKSSSFKHSAQV
                     QSIGWNDYEGLKDFLVNTISGTYPAADTFAKNAGYAGLLKTLANYGFKHKKEIKHQPD
                     EQPYKVFKRPDGAGVTIWDTGVCSYKAASDKAEWEYAKSFAELDDKLKSIYGEVPSAD
                     TGALSIMTYEEAKPIIAMLQKQFNVWPKAKKIATPLVEWQYVSTQPVTGGGGEIQVRD
                     HKGQLTFSIGRRADPQITTAWYVRQRVMTTVKNVSHVFTSVGSMINWIGEHIDKLVGF
                     QPIYGYEQTGFKGPGTEFGSTYHADLDLETQFHAAGFHQEMNSLGNLWEHESGFTTQL
                     FQKGITWHWKGGAIEFAIDQKDQKAFLSNVLAKISPAIVTDDLVADIFKVEADKSPTY
                     TYEPSGETYKAHDDAQNAESITLNEHDTALLHLLGFKVNKPQSDPHYENVYGDIFQFT
                     DVGTANYWEVEKGVSTPAPVKQSLAFETVEGALTFAVAKYSKNPFSNADYNENPTDDQ
                     MGYIQVNEADTKLLLELGFEYDPHAKYYIKPLGSQTPVDEAGKKKKKKIDPKQGEFQF
                     TDPSHSVPNEPEEYPEDEFEVFIAWNTGNAMWVRTKEPMDIGYNDESDERKEGSIKDI
                     LIFIWNRWRHIIWQDMGENVPIDAAQPLKEPEKPNYNTMAQDKVQKMTTLMPEDAKRL
                     EAIGFKFTMDFGYPLYIRGDEAHAENFGIVNDGTAHYTNATTQEDIMFDTVEKGIQHL
                     EAKHKATIPAGGSIFNIKAPENIHKKLIDKGFNYDEVNKTYEKNMDTDYWEKMHFMGK
                     AYVYTYPVEITKGNVTHKKFADADPYKVLNKYNQVHVTEFKDPIQTWQDAVKFGDANY
                     MNAPAEWKQYAPYAPKKSPSSIKASPAFEKVLHEMGFKYTATGIYMYQHPNVPTDWEA
                     IKIEPSYIVYFYPSTESSHGIKYFASLAVWPNVVAKIKEVREILGIPMKPKKPTHEIV
                     AQIDKARKQLPKLGYMPEGPKPHHESAEYFSQKFMDAVSELLRKESVVLFPNGSMTFY
                     LYDVGKHAGSGGEQWLGAKEFATINEGLIELAKGSNKLIIKVAMEYEQRLAENGFGWS
                     DEEEGYVFTPPGSQDWFIVLRFFGNGTALAFSMELDGGTFEASADKKFDNFYNGINWS
                     AFKQFQGSAQQGPVIKGKLGGKQSATTPSVMPFSGFDYYHWADGKGHNPHATIKLMSQ
                     DASTMKIMGYEVEQLPDKSYVYKNSQGDTARFFVNGVGEWFKKGQDKFQSSIKKTMQA
                     IWDDMAGTQPPEAKKKAAPKKKKTGDVPYTGYDYSEVHTTEEVPPTDSIELLDDDAET
                     MKQMGFLFVEDENEVDEYKFYYYNQKDDDKMTFHADGTAEYRWVESDGNEYHKSFETV
                     QEAMQYLWDKYNPHIEESTYRGFMKRLLA*"
                     /db_xref="UniRef100_UPI0003B42CD9"
     gene            complement(178444..179217)
                     /locus_tag="P0_An_GD2017L_S7_coassembly_k141_1013362_prodi
                     gal-single_204"
     CDS             complement(178444..179217)
                     /product="hypothetical protein n=1 Tax=Atribacteria
                     bacterium SCGC AAA252-M02 RepID=UPI000376C22D"
                     /codon_start=1
                     /transl_table=11
                     /translation="MGQRTSLSDEEWYRNTCQDAATRDEAFEVFRQNADYRKIVETVN
                     RDEGQIYLDTITKRLELLDLNKCKENDEQGGPILKEYPEPIGHISPTTLRYAKILTDL
                     VTHFGKLDGWVIAEVGGGYGGQCKLIKDHFDIKEYHIYDLPEPIALMQKYLTKYGHTG
                     VTYHNVRESMFPLDTVDLFISNYAFSELARETQDFYIKRFIERAANVYMICNWPSAGD
                     LQPYSMDELRKKFPQAHVETDIPPWTNVLFWGKQLTSSE*"
                     /db_xref="UniRef100_UPI000376C22D"
                     /db_xref="puv:PUV_13780"
                     /db_xref="F8KZI8_PARAV"
                     /db_xref="UPI000376C22D"
     gene            complement(179234..179998)
                     /locus_tag="P0_An_GD2017L_S7_coassembly_k141_1013362_prodi
                     gal-single_205"
     CDS             complement(179234..179998)
                     /product="Tax=RIFOXYD2_FULL_PER_ii_58_15_curated"
                     /codon_start=1
                     /transl_table=11
                     /translation="MVTTNFKGGMGNQMFQYAFGRIIAEHKGHKLAISNPDNRKELFT
                     NFPNAGAVEGKETGHNLLQLTPDLQYLNLEQALNHDGAIYLHGYWQKHYYYTPYEDRI
                     RQWFAYDDSQHEKPDPSDLVVHMRLGDQLKPEPIGLPPTVDVYVDLIKQIAPQRCILI
                     SDEPDEPFIAPIRALPNVVVRRGSQMEDFSMLKHAKRAIISQSTFAWWATFLGNLDTI
                     YVPLTSSGRRCLWKKCPAVQDIDLIPLTNRYIPFSI*"
                     /db_xref="90081000"
     gene            complement(180000..180398)
                     /locus_tag="P0_An_GD2017L_S7_coassembly_k141_1013362_prodi
                     gal-single_206"
     CDS             complement(180000..180398)
                     /product="hypothetical protein"
                     /codon_start=1
                     /transl_table=11
                     /translation="MRFNSKSVLLNRGVNYRVPIETPPSFKHYTFSREVMPEAIAEFN
                     KRLDKRPHVTMHFDGIKVDVLRIVPQGDTLALWLAVREKDIDTLHEMCFTIQGEVVFA
                     ENSETHVDKVIIHDLMYDEDKGVFASKKKH*"
     gene            complement(180414..180689)
                     /locus_tag="P0_An_GD2017L_S7_coassembly_k141_1013362_prodi
                     gal-single_207"
     CDS             complement(180414..180689)
                     /product="hypothetical protein"
                     /codon_start=1
                     /transl_table=11
                     /translation="MIKLKPIVEHSVPRRMLEGESEDHSFKRGYVMGKKDYATEYERD
                     LDPNHLPPEFIKGYKKGWAEERRKRWWDNLNAKMTDLLGRMGSSRLR*"
     gene            180730..181059
                     /locus_tag="P0_An_GD2017L_S7_coassembly_k141_1013362_prodi
                     gal-single_208"
     CDS             180730..181059
                     /product="hypothetical protein"
                     /codon_start=1
                     /transl_table=11
                     /translation="MFNDVLVISDALVEPPSEVLPFRTITMMCHDELLMDILLHTTQD
                     MKDIFYHWMKPRGMMDYVVYILNELEFEEGVRLDTIGIYPHTILTHCIRLENQLNLLG
                     QIRAFKD*"
     gene            181099..181629
                     /locus_tag="P0_An_GD2017L_S7_coassembly_k141_1013362_prodi
                     gal-single_209"
     CDS             181099..181629
                     /product="id=3925021 bin=GWB1_Spirochaetes_59_5 species
                     =unknown genus=unknown taxon_order=unknown
                     taxon_class=unknown phylum=unknown
                     tax=GWB1_Spirochaetes_59_5 organism_group=Spirochaetes"
                     /codon_start=1
                     /transl_table=11
                     /translation="MKFIDLTKKPPFGLLTVISHSHRGKDYKHYWNCRCRCGKEKVIR
                     GNYLTDGRVVSCGCQKKRKGKEHPGWKGWEDLSGRHLNSIKSNANHRHIKYSVSAEYL
                     WNLFINQSRRCALTGEIITMDDSQTASLDRIDSSKGYEEGNVQWVHKTINLMKMDLSE
                     SEFLKWCRTVASHTRK*"
                     /db_xref="GWB1_scaffold_6850_9"
                     /db_xref="A0A094IKN2_9MOLU"
                     /db_xref="cdg:CDBI1_07535"
     gene            complement(181589..181723)
                     /locus_tag="P0_An_GD2017L_S7_coassembly_k141_1013362_prodi
                     gal-single_210"
     CDS             complement(181589..181723)
                     /product="hypothetical protein"
                     /codon_start=1
                     /transl_table=11
                     /translation="MKYFVNKWRQLSLPMLVQINNWCVFYPHYVAFIFWYAMQQFGTI
                     *"
     gene            complement(181662..181928)
                     /locus_tag="P0_An_GD2017L_S7_coassembly_k141_1013362_prodi
                     gal-single_211"
     CDS             complement(181662..181928)
                     /product="hypothetical protein"
                     /codon_start=1
                     /transl_table=11
                     /translation="MRPFQKSKIELLKELRELIKEARQQHAERSLISERRFNRKMVLL
                     RREIDRWVKELVNEEKLREQERQHNEVLRKQMEAAIAAHAGSDQ*"
     gene            181964..182266
                     /locus_tag="P0_An_GD2017L_S7_coassembly_k141_1013362_prodi
                     gal-single_212"
     CDS             181964..182266
                     /product="hypothetical protein"
                     /codon_start=1
                     /transl_table=11
                     /translation="MELTTFFCCGIVDIMSEITFAENEPTTTPKPMKARAKFDLICAS
                     KVKKYALSVAQSNPAPQRAKMFTRVSEDFLMLAEGVLRNWIVNRVRSQPSKGKTLT*"
     gene            182299..182481
                     /locus_tag="P0_An_GD2017L_S7_coassembly_k141_1013362_prodi
                     gal-single_213"
     CDS             182299..182481
                     /product="hypothetical protein"
                     /codon_start=1
                     /transl_table=11
                     /translation="MMDHDDMDNEEVTPQCEMISACCGAPPLGLLEDDAFGKTNGVCS
                     ECKQTAIFEKDLTNDL*"
     gene            182478..182879
                     /locus_tag="P0_An_GD2017L_S7_coassembly_k141_1013362_prodi
                     gal-single_214"
     CDS             182478..182879
                     /product="hypothetical protein"
                     /codon_start=1
                     /transl_table=11
                     /translation="MKLVAKYVGRLIEYHSHPDPSYALLKDTKTGEVKRVNADSEKLA
                     EQGITESGAEFEIVIMENDEKRVSATMSRLETPHFSAAEIEAVKELDSKLGNVPEEFR
                     PPASPSPEEQERIRQLEARIKELEAMLGKKS*"
     gene            183289..183531
                     /locus_tag="P0_An_GD2017L_S7_coassembly_k141_1013362_prodi
                     gal-single_215"
     CDS             183289..183531
                     /product="hypothetical protein"
                     /codon_start=1
                     /transl_table=11
                     /translation="MSQFKTPEEAIAACDAECERAWQEYLTTNKLDPAKAPEAAAAAY
                     HVFRQGYMAGARFVSGIIMTKMMTHGKTHIIEPSKP*"
     gene            183528..184484
                     /locus_tag="P0_An_GD2017L_S7_coassembly_k141_1013362_prodi
                     gal-single_216"
     CDS             183528..184484
                     /product="hypothetical protein"
                     /codon_start=1
                     /transl_table=11
                     /translation="MNFALSPMDRLYKPTEAKQVKSQDIKEFLRAGPAILALQDEIER
                     LNMALDDQIEIAKLAVDMRDRCELRCAEMESRLSQEREWRSKQEDKSYRLNESERRII
                     KLEADLKTEIQNRDHFRNLVAQQDACIKIAKEKVKEFLDAADREKKNAEHLARKTLEL
                     KAENDKLKEAAKDTGSQAEMASQVPTLLEENRKYREQTTRLVEEKRVLEDKMGDLECM
                     GCRTGEMGAYCGGCLGCKVRQLEHILEQESKNLDSRNAERDTLKAELKRVLESHAHNE
                     RLIQSLSQQLNLCRKGLMDVVEAGVFARKQVAKGVLAEANKL*"
     gene            184486..184620
                     /locus_tag="P0_An_GD2017L_S7_coassembly_k141_1013362_prodi
                     gal-single_217"
     CDS             184486..184620
                     /product="hypothetical protein"
                     /codon_start=1
                     /transl_table=11
                     /translation="MWRLWAYPLIFFLVWLLCKYPHKFFGAIDKLDAKLKEIAWKILR
                     *"
     gene            184617..184886
                     /locus_tag="P0_An_GD2017L_S7_coassembly_k141_1013362_prodi
                     gal-single_218"
     CDS             184617..184886
                     /product="hypothetical protein"
                     /codon_start=1
                     /transl_table=11
                     /translation="MKVVILTEKEWRALSYFLGELGDMQSNAGCNDLPRALCDMFTDE
                     EGKFIAEEYARFNNPKKPEGPNWPIPDFCLVALLQSKIRKQAEIP*"
     gene            184883..185152
                     /locus_tag="P0_An_GD2017L_S7_coassembly_k141_1013362_prodi
                     gal-single_219"
     CDS             184883..185152
                     /product="hypothetical protein"
                     /codon_start=1
                     /transl_table=11
                     /translation="MNWKRHNTKFGTKLGRCGVTGKAIFRTEGAAKKRIKEIINDENN
                     RCNGYLRAFQCHRCGFWHLTSKANTHYEDRNETQHRGQDLVHQCA*"
     gene            185094..185606
                     /locus_tag="P0_An_GD2017L_S7_coassembly_k141_1013362_prodi
                     gal-single_220"
     CDS             185094..185606
                     /product="hypothetical protein"
                     /codon_start=1
                     /transl_table=11
                     /translation="MKIETKLSIGDKIWYISVRDGCGKQVSVIEVKVQQTKGGTTITY
                     TMDDATEQYEHTEGKYWWRNRAAFVRHLLTALKPIGNGKKSLPVFEPKRDTLSEEFEK
                     FFCDEPSKVSNPCRVMPVKLPPDLVPGTGRVATALINRLGLKTEQQRVKEVRRNELSQ
                     LIDEILEAED*"
     gene            185606..185701
                     /locus_tag="P0_An_GD2017L_S7_coassembly_k141_1013362_prodi
                     gal-single_221"
     CDS             185606..185701
                     /product="hypothetical protein"
                     /codon_start=1
                     /transl_table=11
                     /translation="MNRDDYFLFVGTVIAIVFVGGVILFFTGVIQ*"
     gene            185698..185910
                     /locus_tag="P0_An_GD2017L_S7_coassembly_k141_1013362_prodi
                     gal-single_222"
     CDS             185698..185910
                     /product="Uncharacterized protein {ECO:0000313|EMBL
                     :KKK98382.1};  TaxID=412755 species="unclassified
                     sequences; metagenomes; ecological metagenomes.;"
                     source="marine sediment metagenome.;""
                     /codon_start=1
                     /transl_table=11
                     /translation="MKWDFPNSPWWIYVDALEKLDAEYKAKRDALKQTLREAQAKCDH
                     PKTTYHPDPSGNNDSYTECDVCGKEI*"
                     /db_xref="A0A0F8ZWW3_9ZZZZ"
     gene            185907..186305
                     /locus_tag="P0_An_GD2017L_S7_coassembly_k141_1013362_prodi
                     gal-single_223"
     CDS             185907..186305
                     /product="hypothetical protein"
                     /codon_start=1
                     /transl_table=11
                     /translation="MKVPILTLDTPNKNNRVYPRAVMEAAFAKYKKEFIDERRAMVVK
                     RQPEQAITNLLDVVGVIKEISFEGDTVMADIEFLPTVPEGLSCETGVKLGKLHLRTGG
                     MGSMKVNENGQNVVQDDYELTHCFLTDDPA*"
     gene            186302..186532
                     /locus_tag="P0_An_GD2017L_S7_coassembly_k141_1013362_prodi
                     gal-single_224"
     CDS             186302..186532
                     /product="hypothetical protein"
                     /codon_start=1
                     /transl_table=11
                     /translation="MTNFTKKREEQILQLSNDISEDMDLDHWTRKDLVDAITFWNDRA
                     CEEAQKKALLLSTIQIGLAKLTLDIMEQTTPK*"
     gene            186719..187180
                     /locus_tag="P0_An_GD2017L_S7_coassembly_k141_1013362_prodi
                     gal-single_225"
     CDS             186719..187180
                     /product="hypothetical protein"
                     /codon_start=1
                     /transl_table=11
                     /translation="MLYCNNYKLTPVVRWCLEEFYKLDSYFINVNCCVFIDGKGGYFE
                     PPEQIYLSQDYQGVQQLVALFHELRHYVQFKTGMWNFDPTPFIRPPNPEWTPIKAKFE
                     RFLDYLEYPWEIDAREKSMETLRAFWKHPVSSSFSSLASESASAFPSLTRR*"
     gene            complement(187089..187562)
                     /locus_tag="P0_An_GD2017L_S7_coassembly_k141_1013362_prodi
                     gal-single_226"
     CDS             complement(187089..187562)
                     /product="hypothetical protein"
                     /codon_start=1
                     /transl_table=11
                     /translation="MKTYSTKTKDTCWKDSIACILEIPPKGVPDFVRLYGDSYMDETR
                     KWLRDNYGLGMVYVPANEFMETGKLRQNGPIGPEGFSIAYMTMKGEDEREDGLAHAVV
                     CFNGGVFWDNGDDRHGEYDHIDGYYVIYELKMGKPKRIRKLKKRRKKRRGVSKKP*"
     gene            complement(187651..188073)
                     /locus_tag="P0_An_GD2017L_S7_coassembly_k141_1013362_prodi
                     gal-single_227"
     CDS             complement(187651..188073)
                     /product="hypothetical protein"
                     /codon_start=1
                     /transl_table=11
                     /translation="MTKVFELGLYEGVYCLEGQREREGKLIPTWQKLLCWEFVKLVSG
                     YEAQWLSVRVTVSTDPISAKEGVARLQVRQEGFYRWSWRWHEADPRHAYFTFFNSSFG
                     MYFAVEDVLRDFFPSEVCRDDGLDNYKDLWIRISDPAE*"
     gene            complement(188073..189131)
                     /locus_tag="P0_An_GD2017L_S7_coassembly_k141_1013362_prodi
                     gal-single_228"
     CDS             complement(188073..189131)
                     /product="Conserved hypothetical phage protein n=1 Tax
                     =Salmonella phage Vi II-E1 RepID=B1GS49_9CAUD"
                     /codon_start=1
                     /transl_table=11
                     /translation="MVVRRKTTEQFIEEARKVHGDRYDYSKSEYVNVVTKICITCREH
                     GDFWQTHKAHVKQRAGCPSCGYLSSFKIRGGHRRTTEDFIVLAQKVHGDKYDYSKVVY
                     TTGRALVTIICREHGEFNQKASSHLRGAGCAKCAQIKVSGALNNMPLNGQVNKVITTE
                     EFIARAMEVHGRRYDYTKAVYRGGKHKIEIICPKHGSFWKDANNHIRHEQGCPKCKLT
                     KGELAIAVYLEKAAIAFEMQKTFDGLKGKKGGALKFDFYVPSRNMLIEYDGEQHFGCK
                     RFKNGLLSQEQIDNLMRNDMAKEQYAYEHSIALVRIPFTQKNNLGEVLREKVVEAPVV
                     RSDPSLLGIITIQDGEIF*"
                     /db_xref="UniRef100_B1GS49"
                     /db_xref="fpy:FPG101_09215"
                     /db_xref="107343652"
                     /db_xref="B1GS49_9CAUD"
     gene            189202..189312
                     /locus_tag="P0_An_GD2017L_S7_coassembly_k141_1013362_prodi
                     gal-single_229"
     CDS             189202..189312
                     /product="hypothetical protein"
                     /codon_start=1
                     /transl_table=11
                     /translation="MKELKNLFLKNLAAYFFDIEADPDTKTQSKKTRKHS*"
     gene            189422..189649
                     /locus_tag="P0_An_GD2017L_S7_coassembly_k141_1013362_prodi
                     gal-single_230"
     CDS             189422..189649
                     /product="hypothetical protein"
                     /codon_start=1
                     /transl_table=11
                     /translation="MFPNGNMRSMVTCACSVTAPMLNLQVNVKVASQLYTLNAINAVY
                     ALYDIFQVEVLGRYVDTYEVPIKSEPRMLNR*"
     gene            complement(189792..190181)
                     /locus_tag="P0_An_GD2017L_S7_coassembly_k141_1013362_prodi
                     gal-single_231"
     CDS             complement(189792..190181)
                     /product="hypothetical protein"
                     /codon_start=1
                     /transl_table=11
                     /translation="MNTKTMTREQFGKLIADIYAMRSMDRDNGNEIELTAEIADNQTA
                     SPDDLELTAEIESPAPMTRKAWRKYAGKLRMLARIKAECLPAINAARKAKHEIGAGER
                     KGQFIPEEPCDYVALWIDTARQPMPSE*"
     gene            complement(190264..190794)
                     /locus_tag="P0_An_GD2017L_S7_coassembly_k141_1013362_prodi
                     gal-single_232"
     CDS             complement(190264..190794)
                     /product="hypothetical protein"
                     /codon_start=1
                     /transl_table=11
                     /translation="MLTHNNMKNETTENNAVALAIAMTPETIQASRDINGTLTETAKV
                     RPVFMTHYANAEQDIYGIADLIESVLRERAAVFPRGIETSELRPVAVAAAMTRQDIQA
                     AIEARFTEATPRYPEQTLKNYLSQFCKGRFAKIQLTSAEDCNRNSAEQRAWRKAHGKA
                     EICRAPRAKWYVIDKD*"
     gene            complement(191149..191565)
                     /locus_tag="P0_An_GD2017L_S7_coassembly_k141_1013362_prodi
                     gal-single_233"
     CDS             complement(191149..191565)
                     /product="hypothetical protein"
                     /codon_start=1
                     /transl_table=11
                     /translation="MKSSKYLGSTLAVARGLGAMYSNLGASSYQQVRNPFPMRELVKS
                     VLPSMSTPPLDIQPWEEGFTHGNTINALKRWKSKARTVEQIMADLRARGFIVNKPGVI
                     MALCNTNGIVARRDRAYRLTKRGARFVAIARYAKAK*"
     gene            complement(191962..192303)
                     /locus_tag="P0_An_GD2017L_S7_coassembly_k141_1013362_prodi
                     gal-single_234"
     CDS             complement(191962..192303)
                     /product="hypothetical protein"
                     /codon_start=1
                     /transl_table=11
                     /translation="MKTNIQTSKAAIAAVVLASMTRDDLRAVAKAISIPTGKDRKDTE
                     KNLTKAIEDGKLHCKLQTALTFKPADNSKDRETFYVSTLRTYVSGPGKGNEKLFCVPL
                     PSKAGTPADQG*"
     gene            192347..192466
                     /locus_tag="P0_An_GD2017L_S7_coassembly_k141_1013362_prodi
                     gal-single_235"
     CDS             192347..192466
                     /product="hypothetical protein"
                     /codon_start=1
                     /transl_table=11
                     /translation="MSQQRLFIEGLAQQLIAALLIARYEVHNHEVIFGIVKDL*"
     gene            192593..193090
                     /locus_tag="P0_An_GD2017L_S7_coassembly_k141_1013362_prodi
                     gal-single_236"
     CDS             192593..193090
                     /product="Prophage LambdaSa2, HNH endonuclease family
                     protein n=1 Tax=Bacillus thuringiensis HD-771
                     RepID=J3ZQT1_BACTU"
                     /codon_start=1
                     /transl_table=11
                     /translation="MLAWDLLWRAIFEAGRDGLLTQGVQCGTLKSPVLSPASCYLLDM
                     NEIWKNIDGYEGLYQVSNQGRIKSFYHWGYKPEGRIMKTSPGGRGYSIVRLRRDNKDK
                     THFVHRLVATAFLGMPLETNAQCHHKNCIKTDNRVENLVWVSGKYNMQHRKIAELKNC
                     YVLPI*"
                     /db_xref="UniRef100_J3ZQT1"
                     /db_xref="bti:BTG_05660"
                     /db_xref="J3ZQT1_BACTU"
     gene            complement(193148..193753)
                     /locus_tag="P0_An_GD2017L_S7_coassembly_k141_1013362_prodi
                     gal-single_237"
     CDS             complement(193148..193753)
                     /product="hypothetical protein"
                     /codon_start=1
                     /transl_table=11
                     /translation="MKLNRSEVVSMVSELEMLGFIKTNGTQCRFVAIVTKTPVVKIKT
                     GNPWGAGNKSKSGLYKVSRKIGIINANYNTSVRNRIAEKLGVKLSEVEYEAGEVWYEH
                     LTTKDGKALPVVQHKDETKRDGQFYLQYFPQHSSNAYVNEAGEVEADETVKPWLYKES
                     ERPDYKPAVIAVNLRNVKQLKASGVVIEMPELDEAEAVLAD*"
     gene            193797..194156
                     /locus_tag="P0_An_GD2017L_S7_coassembly_k141_1013362_prodi
                     gal-single_238"
     CDS             193797..194156
                     /product="hypothetical protein"
                     /codon_start=1
                     /transl_table=11
                     /translation="MPLYQNHTRSQHFCILFCRFFLMLIGKVGTPLARPIAEHHDHGR
                     PAEVQTIQGVQDCTPSVPGGSEAARWALRHSVNVPDSVIRAGKSAFPHELLLNEGRRG
                     EAAAERLTDTCPCDRPS*"
     gene            complement(194122..194343)
                     /locus_tag="P0_An_GD2017L_S7_coassembly_k141_1013362_prodi
                     gal-single_239"
     CDS             complement(194122..194343)
                     /product="hypothetical protein"
                     /codon_start=1
                     /transl_table=11
                     /translation="MTPAVLNPRAVVLVDVDGKVTATATNIDPELVVEVVTQRADFTK
                     KAEGMTFNTMHPLPPSQPLNSAYRKGKYP*"
     gene            complement(194401..194721)
                     /locus_tag="P0_An_GD2017L_S7_coassembly_k141_1013362_prodi
                     gal-single_240"
     CDS             complement(194401..194721)
                     /product="hypothetical protein"
                     /codon_start=1
                     /transl_table=11
                     /translation="MIVRKDHCGNLVMKASSNDIYVIINRFQPLQAEESEQRFIKARL
                     GVVHLSATEPLHLRSIKPEECGALTSAPCITDGKDVWGFMDYQVKSFLQELAEGREII
                     WVKG*"
     gene            complement(195033..195230)
                     /locus_tag="P0_An_GD2017L_S7_coassembly_k141_1013362_prodi
                     gal-single_241"
     CDS             complement(195033..195230)
                     /product="hypothetical protein"
                     /codon_start=1
                     /transl_table=11
                     /translation="MKTLTLPNTQMCRVVFTRGGVNYGKIIKTPPELDDVRLAMLTVT
                     PPVPHKDIVRIEPVVSYAKAF*"
     gene            complement(195339..195512)
                     /locus_tag="P0_An_GD2017L_S7_coassembly_k141_1013362_prodi
                     gal-single_242"
     CDS             complement(195339..195512)
                     /product="Marine sediment metagenome DNA, contig:
                     S12H4_C02728 {ECO:0000313|EMBL:GAI59647.1};  TaxID=412755
                     species="unclassified sequences; metagenomes; ecological
                     metagenomes.;" source="marine sediment metagenome.;""
                     /codon_start=1
                     /transl_table=11
                     /translation="MSRKVTVEVKYRLNLVVNEGVEVKEVMDELESTFVDQTDKADVV
                     GDEMIDYEVTDSR*"
                     /db_xref="X1PTU2_9ZZZZ"
     gene            complement(195547..195819)
                     /locus_tag="P0_An_GD2017L_S7_coassembly_k141_1013362_prodi
                     gal-single_243"
     CDS             complement(195547..195819)
                     /product="hypothetical protein"
                     /codon_start=1
                     /transl_table=11
                     /translation="MSMSRRCDFFKAVDQKWYVRLGNFEYAHDIEDCTVFGPFETEQA
                     ANGELKYHSNPGGSSTDSSGTAPVPKNVTRPSRSPLRSFNPYLFRL*"
     gene            complement(195816..195986)
                     /locus_tag="P0_An_GD2017L_S7_coassembly_k141_1013362_prodi
                     gal-single_244"
     CDS             complement(195816..195986)
                     /product="hypothetical protein"
                     /codon_start=1
                     /transl_table=11
                     /translation="MKFAVKRYWEVCDEVEVEAEHPDQAIEKAHDLPLSTNPEYVPDS
                     INTDPQTDVQRL*"
     gene            196223..196609
                     /locus_tag="P0_An_GD2017L_S7_coassembly_k141_1013362_prodi
                     gal-single_245"
     CDS             196223..196609
                     /product="hypothetical protein"
                     /codon_start=1
                     /transl_table=11
                     /translation="MKFTKTTTFTGRNGCFKATGLELSVYLKPNNDSVIVLEPITSRD
                     IIGRCQIEIPREDIPALIAELQALNPVCKKCGSALVKGLCEDSTCPYSDHPQDKELEE
                     IYEEKAEEHRRDEKRGLYGPDKGNAI*"
     gene            196606..196815
                     /locus_tag="P0_An_GD2017L_S7_coassembly_k141_1013362_prodi
                     gal-single_246"
     CDS             196606..196815
                     /product="hypothetical protein"
                     /codon_start=1
                     /transl_table=11
                     /translation="MTRAKCKSGLEGWQGRLQENYVHFAEFKMFAELYDLHHKLGFHT
                     PKAAWEANPVVQGSVNPSDFRKVRA*"
     gene            196812..197126
                     /locus_tag="P0_An_GD2017L_S7_coassembly_k141_1013362_prodi
                     gal-single_247"
     CDS             196812..197126
                     /product="hypothetical protein"
                     /codon_start=1
                     /transl_table=11
                     /translation="MKTMKFKLVLVVEFDPQGCTAEDLKHNMHQVVTRSVNDGTLTGE
                     LPATVERYSYSVKRIGGPRKKIRRYPKAKLAAYCKNRPPEPPSVSEPHQVLTAPWFPA
                     TL*"
     gene            197136..197414
                     /locus_tag="P0_An_GD2017L_S7_coassembly_k141_1013362_prodi
                     gal-single_248"
     CDS             197136..197414
                     /product="hypothetical protein"
                     /codon_start=1
                     /transl_table=11
                     /translation="MKWLLKDKKLGTVSEFTSFPYAFRTMFNVIKKGVETGRREADMR
                     QELTIISPQKDTHGDPRVYSVSDAWSMATSSGLLTPDGTINSREFRRS*"
     gene            complement(197733..197852)
                     /locus_tag="P0_An_GD2017L_S7_coassembly_k141_1013362_prodi
                     gal-single_249"
     CDS             complement(197733..197852)
                     /product="hypothetical protein"
                     /codon_start=1
                     /transl_table=11
                     /translation="MSTHFENLEVLVQDQPGDVRVVKLILFEDFTRIESRGFH*"
     gene            197881..198129
                     /locus_tag="P0_An_GD2017L_S7_coassembly_k141_1013362_prodi
                     gal-single_250"
     CDS             197881..198129
                     /product="hypothetical protein"
                     /codon_start=1
                     /transl_table=11
                     /translation="MTLVMGTLGTEVLAVNHQTRSIHLVVNMNCRPDELKLPEKLAEA
                     EHKVQFTCRYLVEEGFLPRDHGKQHGWLTHIGVVAKQK*"
     gene            198126..198581
                     /locus_tag="P0_An_GD2017L_S7_coassembly_k141_1013362_prodi
                     gal-single_251"
     CDS             198126..198581
                     /product="HIT family protein {ECO:0000313|EMBL:KEY19236.1}
                     ;  TaxID=266748 species="Bacteria; Bacteroidetes;
                     Flavobacteriia; Flavobacteriales; Flavobacteriaceae;
                     Chryseobacterium.;" source="Chryseobacterium
                     antarcticum.;""
                     /codon_start=1
                     /transl_table=11
                     /translation="MKHNSHLTAIARKTLPVPTRWLMAQGLLVGKVMDYGCGKCASVN
                     PPDWFNYDPHYQPNANFGTDRFDTIVCNYVLCTLPSVERMDVLKHLQVLLRLNGVAYV
                     SVRNDRPKHGWGYSSRGTYQGRVRKLPLECIRKTSQYRLYRLTRSTILK*"
                     /db_xref="A0A083WSF7_9FLAO"
     gene            198619..199290
                     /locus_tag="P0_An_GD2017L_S7_coassembly_k141_1013362_prodi
                     gal-single_252"
     CDS             198619..199290
                     /product="GIY-YIG catalytic domain-containing endonuclease
                     n=1 Tax=Paramecium bursaria Chlorella virus NW665.2
                     RepID=M1I692_9PHYC"
                     /codon_start=1
                     /transl_table=11
                     /translation="MTSAIYLLTNKVNGKIYVGKAIDFDRRIRVHSYAKSKGYIGNAI
                     RKYGWENFSVSILENGNGLTNSDLLRKEKEWIDKLNSSDRKVGYNLFTRGDPTGYKHT
                     LQSRQNMSLAHIGNKHSWETRQKISQSLTGKKLSAQHRLKLCQARKTRDFSFRKRKVV
                     QIDTDGNIVKVWDSATVAAKELNGNPRNGTQIAASCSGRYKGKTFGFRWEYLDKTQEN
                     SIVAL*"
                     /db_xref="UniRef100_M1I692"
                     /db_xref="A0A0E9DN86_CHLTH"
                     /db_xref="M1I692_9PHYC"
     gene            199287..199529
                     /locus_tag="P0_An_GD2017L_S7_coassembly_k141_1013362_prodi
                     gal-single_253"
     CDS             199287..199529
                     /product="hypothetical protein"
                     /codon_start=1
                     /transl_table=11
                     /translation="MTDRKFYKTEIKFTVLSEEPIPDGMELASIANECINGDWSMGNA
                     SHKETEINGKQAARALINQGSDPGFFRLTDKGEDDE*"
     gene            199526..199660
                     /locus_tag="P0_An_GD2017L_S7_coassembly_k141_1013362_prodi
                     gal-single_254"
     CDS             199526..199660
                     /product="hypothetical protein"
                     /codon_start=1
                     /transl_table=11
                     /translation="MKTLIIIGLIVAGFVWVTWEIAHAPEGYEDEKGFHYGKEPEDKE
                     *"
     gene            199657..199803
                     /locus_tag="P0_An_GD2017L_S7_coassembly_k141_1013362_prodi
                     gal-single_255"
     CDS             199657..199803
                     /product="hypothetical protein"
                     /codon_start=1
                     /transl_table=11
                     /translation="MIACICGGFEFLLIIPALAWVLHKIRRKCCKKTCNCNCHENKQH
                     QETP*"
     gene            199772..199951
                     /locus_tag="P0_An_GD2017L_S7_coassembly_k141_1013362_prodi
                     gal-single_256"
     CDS             199772..199951
                     /product="hypothetical protein"
                     /codon_start=1
                     /transl_table=11
                     /translation="MRISNIKKLHRGDQVFWTDPDGGRCSRHYTILEIEYVGGIVKLT
                     DVSGDYLECYARELS*"
     gene            complement(199948..200178)
                     /locus_tag="P0_An_GD2017L_S7_coassembly_k141_1013362_prodi
                     gal-single_257"
     CDS             complement(199948..200178)
                     /product="hypothetical protein"
                     /codon_start=1
                     /transl_table=11
                     /translation="MMYSAVLIGMRVRMLKNVLVEMKKVRMDEVWDRHLTKWQELNVE
                     TISTQGDWAYLTTYDGDIFLDVPCDAFQVISP*"
     gene            complement(200268..200456)
                     /locus_tag="P0_An_GD2017L_S7_coassembly_k141_1013362_prodi
                     gal-single_258"
     CDS             complement(200268..200456)
                     /product="hypothetical protein"
                     /codon_start=1
                     /transl_table=11
                     /translation="MKRRVYYEVRTEQGDGEFDWFVVPPDDPEDGYNPRSKKSAIKAA
                     RNHGAAVFRVVETEVPYK*"
     gene            complement(200453..200842)
                     /locus_tag="P0_An_GD2017L_S7_coassembly_k141_1013362_prodi
                     gal-single_259"
     CDS             complement(200453..200842)
                     /product="hypothetical protein"
                     /codon_start=1
                     /transl_table=11
                     /translation="MNNKNTEILHSLLRSIARTDDEFQRELRACVGVTKRAFDRFLDK
                     AEFVPVDEGRVNTVNVIEMNNGEFQMIRSFPETPEGNKAAEDFFCRKLHEHNRHNELS
                     AADMEECVEEGTYEDCGGYQLFLTHSV*"
     gene            200951..201616
                     /locus_tag="P0_An_GD2017L_S7_coassembly_k141_1013362_prodi
                     gal-single_260"
     CDS             200951..201616
                     /product="hypothetical protein"
                     /codon_start=1
                     /transl_table=11
                     /translation="MKLTPQQIEALKNDILTVCQAFNQLRQSTVQYLTLQGLDPKDKQ
                     LDPFNIYEGGADLTKRFNKDWTLAARICRAKGLLSVMTYAANDHSGFNLNLDGNRIEE
                     VSRAFQWIPGQPLPNKWTGNKFSQSKPQTTLLLSFGCNFDGSIRQVWASVSDLVSHPD
                     GKSGDWRFSADCDRAGFSSLTLTEDIFARPSYQQIIGDVEEEYGISGDAKKGLKLVMT
                     KLA*"
     gene            201650..201781
                     /locus_tag="P0_An_GD2017L_S7_coassembly_k141_1013362_prodi
                     gal-single_261"
     CDS             201650..201781
                     /product="hypothetical protein"
                     /codon_start=1
                     /transl_table=11
                     /translation="MKGQLAIYKSIRKPLPPQTRVERPVKGRGYRRPQNRRELNDNE*"
     gene            201768..202181
                     /locus_tag="P0_An_GD2017L_S7_coassembly_k141_1013362_prodi
                     gal-single_262"
     CDS             201768..202181
                     /product="hypothetical protein"
                     /codon_start=1
                     /transl_table=11
                     /translation="MTTSNFDDYEKKLKKVKLDPSRKHLKPDPAHWTFEEQLARAVIE
                     GAQLLEAEEKAKKAAAPPAPSPVLEDALGKMSANPYIRARTQLLLKMTPTARSVIEKM
                     EKGLLDKDSRYDTFVSQIARLGDKLDDEQNNKKKE*"
     gene            202187..202402
                     /locus_tag="P0_An_GD2017L_S7_coassembly_k141_1013362_prodi
                     gal-single_263"
     CDS             202187..202402
                     /product="hypothetical protein"
                     /codon_start=1
                     /transl_table=11
                     /translation="MLFIAEKAIVGKTFTAQDPKIEYTCVGYAQNDTCLVVGAYFDSV
                     NNRTEHKTIKMTDVKFKGDTAADVRVP*"
     gene            202438..202770
                     /locus_tag="P0_An_GD2017L_S7_coassembly_k141_1013362_prodi
                     gal-single_264"
     CDS             202438..202770
                     /product="hypothetical protein"
                     /codon_start=1
                     /transl_table=11
                     /translation="MDTWGRLHEIRGPVEEGASWCPKPSKTLVWSIGGWHFDKHTGCS
                     TYGTHQLVQLPPEEEKKFWIKRLAQITAVNSLDKLALIKEELDRIKKRLIALAKGQCP
                     PILDAFDE*"
     gene            complement(202776..203177)
                     /locus_tag="P0_An_GD2017L_S7_coassembly_k141_1013362_prodi
                     gal-single_265"
     CDS             complement(202776..203177)
                     /product="HNH endonuclease domain protein n=4 Tax
                     =Escherichia coli RepID=E9TC98_ECOLX"
                     /codon_start=1
                     /transl_table=11
                     /translation="MTLFIGMRTETWKLICGYEPYEISSTGRVRNKKGRILSPFRHHK
                     YLAIHLRRDKQVTKKLFLHRLVAEAFIPNDNSGVQVNHKNHVRNDNRVENLEWVSADE
                     NMTKMFMQKNTIGLLIKHLKGLGYKISKPKV*"
                     /db_xref="UniRef100_E9TC98"
                     /db_xref="V1KFJ0_SALET"
                     /db_xref="llw:kw2_1813"
                     /db_xref="E9TC98_ECOLX"
     gene            203335..203517
                     /locus_tag="P0_An_GD2017L_S7_coassembly_k141_1013362_prodi
                     gal-single_266"
     CDS             203335..203517
                     /product="hypothetical protein"
                     /codon_start=1
                     /transl_table=11
                     /translation="MKRDKHLRFIKSEIGIDASPLPDDAVEKLAQYAINVIALEAPQA
                     AKFVAQENDLTITLGK*"
     gene            203596..204225
                     /locus_tag="P0_An_GD2017L_S7_coassembly_k141_1013362_prodi
                     gal-single_267"
     CDS             203596..204225
                     /product="Putative uncharacterized protein n=1 Tax
                     =Caenorhabditis remanei RepID=E3LRD5_CAERE"
                     /codon_start=1
                     /transl_table=11
                     /translation="MSKSKKNSKTSKSRKANTAKYDHPGRPMYDPSFPRTKEFTFTDF
                     EVANGVNPKTGKGKECTTLTLRKWLKRDKARMGKSILVLLKGVTADPNSRKGLGRRAH
                     LFSLRSKVNTTRTPRVTQDAPSDVSPETKSYEATKAALLADTSVPVTAPATPEPQPEV
                     TPTPAPAPVEAVPAAVVEAAPIANETPAPAPQAEVTPAPSAEVAPAPQS*"
                     /db_xref="UniRef100_E3LRD5"
                     /db_xref="E3LRD5_CAERE"
                     /db_xref="buj:BurJV3_1593"
     gene            204500..205396
                     /locus_tag="P0_An_GD2017L_S7_coassembly_k141_1013362_prodi
                     gal-single_268"
     CDS             204500..205396
                     /product="Putative uncharacterized protein n=1 Tax
                     =uncultured phage MedDCM-OCT-S04-C348 RepID=D6PHA9_9VIRU"
                     /codon_start=1
                     /transl_table=11
                     /translation="MTETLNFGIGNAKLDKGTVILSLPAGHSCPFAKDCRSSADRLTG
                     KITDGQHCQFRCYAANSEALFRNVREGRWRNFELIKACNGNTLQMAALIDASIPRRNG
                     KTSLVRFHQSGDFFSQAYFDAWLLVAKYNPGLVFYGYTKALPFWVKRLGDIPANFKVV
                     ASRGGTHDALIEQHGLRSAKVVFSEYQARKLKLPIDHDDTHVWKYDGDFAILIHGTQP
                     AGSEAGKAWYKIFKHGKGGYKSGYFDHYKKQGKVREKTVDGKKIHVKPSVIVKGVQIK
                     PEALAEFSAKLKGIVYGKKQAA*"
                     /db_xref="UniRef100_D6PHA9"
                     /db_xref="D6PHA9_9VIRU"
     gene            205374..205601
                     /locus_tag="P0_An_GD2017L_S7_coassembly_k141_1013362_prodi
                     gal-single_269"
     CDS             205374..205601
                     /product="hypothetical protein"
                     /codon_start=1
                     /transl_table=11
                     /translation="MAKSKLPETFVIRGPEDHNLLDTYWVMDFGWGALETATRFDKRI
                     LTSPLPIESKGVFDLATQTFYERGVTWGRGS*"
     gene            205598..205798
                     /locus_tag="P0_An_GD2017L_S7_coassembly_k141_1013362_prodi
                     gal-single_270"
     CDS             205598..205798
                     /product="hypothetical protein"
                     /codon_start=1
                     /transl_table=11
                     /translation="MRTLIKDSAGATRGWYISCGDRITIYNAKGYNLGYFSLSQNKTF
                     DSSGAYIGSGNQLTFLLSPLDK*"
     gene            complement(206607..207392)
                     /locus_tag="P0_An_GD2017L_S7_coassembly_k141_1013362_prodi
                     gal-single_271"
     CDS             complement(206607..207392)
                     /product="Uncharacterized protein n=1 Tax=Opitutaceae
                     bacterium TAV1 RepID=I6AMY1_9BACT"
                     /codon_start=1
                     /transl_table=11
                     /translation="MNIDFKPYVGGRGVVVDRTQLAQVATPDPSGRWHPVPHITLVQE
                     LEKALAPRNMKIVNETFKLDKSGARMFGMLQVGNCQEAGEDFAFSVGLRNAHDKAIRA
                     GLAVGMAVGVCSNLSFRGEIVIGRKHTTEILMDLPGLMEGAIVKLSERWNKQAEIVSA
                     YKSVDISPIQGRDLLIQCAKSEVFPRTQLMDVIEEWEAPRHPEFQARNAWSLFNCVTE
                     NLKPRENSTGSTLWLLPSRTERLHTILDPVAGIPVLAPEEQAV*"
                     /db_xref="UniRef100_I6AMY1"
                     /db_xref="I6AMY1_9BACT"
                     /db_xref="obt:OPIT5_29915"
     gene            complement(207438..207617)
                     /locus_tag="P0_An_GD2017L_S7_coassembly_k141_1013362_prodi
                     gal-single_272"
     CDS             complement(207438..207617)
                     /product="hypothetical protein"
                     /codon_start=1
                     /transl_table=11
                     /translation="MNNPCPICGQPMQVIPDASGVTVKCMASAETCPCPENPYGHGKN
                     EKEAHEIACQKYRKS*"
     gene            complement(207610..207798)
                     /locus_tag="P0_An_GD2017L_S7_coassembly_k141_1013362_prodi
                     gal-single_273"
     CDS             complement(207610..207798)
                     /product="hypothetical protein"
                     /codon_start=1
                     /transl_table=11
                     /translation="VEDVENVLRQLGMDEVDASEILDSLDVEDVARAALKSGVEMEEQ
                     TEGAYAEIKRQIEERVNE*"
     gene            complement(207828..208148)
                     /locus_tag="P0_An_GD2017L_S7_coassembly_k141_1013362_prodi
                     gal-single_274"
     CDS             complement(207828..208148)
                     /product="hypothetical protein"
                     /codon_start=1
                     /transl_table=11
                     /translation="MKKNMITVFVFGTRPVSVNRKVAARKSVKYPVDNNPVVSFNYPR
                     SNPWDFSSDERTVKLIGADARYYVGLEVTQTDTGKVRHQFKKFLRNKARNFRLVSFAP
                     ESIS*"
     gene            complement(208183..208659)
                     /locus_tag="P0_An_GD2017L_S7_coassembly_k141_1013362_prodi
                     gal-single_275"
     CDS             complement(208183..208659)
                     /product="Putative phage N-6-adenine-methyltransferase n=2
                     Tax=Staphylococcus epidermidis RepID=J0F0X2_STAEP"
                     /codon_start=1
                     /transl_table=11
                     /translation="MDVHFSSATNEWATPPALYGWLDSRFHFTLDPCCTHETAKCVKH
                     YTIKENGLSKSWRDETVFMNPPYGREIGKWVEKAWRESKDGATVVCLIPARTDTKWWY
                     KYCTKAAEIIFLVGRVKFYQNGVKLKASAPFPSAIVVFKDTQFIGAPKCVWTKLSS*"
                     /db_xref="UniRef100_J0F0X2"
                     /db_xref="mms:mma_2215"
                     /db_xref="A6T058_JANMA"
                     /db_xref="J0F0X2_STAEP"
     gene            complement(208752..209150)
                     /locus_tag="P0_An_GD2017L_S7_coassembly_k141_1013362_prodi
                     gal-single_276"
     CDS             complement(208752..209150)
                     /product="Putative uncharacterized protein n=1 Tax=Vibrio
                     phage ICP2_2006_A RepID=F1D107_9CAUD"
                     /codon_start=1
                     /transl_table=11
                     /translation="MITTNDKRREYLKRYYERNKEKRKAYNYKWMSNNYEKWQETQRK
                     SRLKRKFGISVEEYNTVLQKQQGQCGICGVKRTDIKTTFSVDHDHSTGRVRGLLCHEC
                     NMGLGKFKDSTKVLLAAIDYLNGDFLDYHI*"
                     /db_xref="UniRef100_F1D107"
                     /db_xref="A0A0F9JUK3_9ZZZZ"
                     /db_xref="bsd:BLASA_2675"
                     /db_xref="F1D107_9CAUD"
     gene            209418..209612
                     /locus_tag="P0_An_GD2017L_S7_coassembly_k141_1013362_prodi
                     gal-single_277"
     CDS             209418..209612
                     /product="hypothetical protein"
                     /codon_start=1
                     /transl_table=11
                     /translation="MPHHSSLFTITPSAFGLGRYMNLLLHPYPCRHIKMRIRQMAHIT
                     PLSVKEYAYPIAIMLYVSTY*"
     gene            209634..209762
                     /locus_tag="P0_An_GD2017L_S7_coassembly_k141_1013362_prodi
                     gal-single_278"
     CDS             209634..209762
                     /product="hypothetical protein"
                     /codon_start=1
                     /transl_table=11
                     /translation="MCLSGLRSKIEWVKVDYSGAMWVDFLYDMYVCYKKSGNKWIM*"
     gene            209815..209952
                     /locus_tag="P0_An_GD2017L_S7_coassembly_k141_1013362_prodi
                     gal-single_279"
     CDS             209815..209952
                     /product="hypothetical protein"
                     /codon_start=1
                     /transl_table=11
                     /translation="MVNDIGGGPPTAPWRGAAWVTTTTTAMGMVVTMDMRIGIEHRGQ
                     T*"
     gene            complement(210254..211030)
                     /locus_tag="P0_An_GD2017L_S7_coassembly_k141_1013362_prodi
                     gal-single_280"
     CDS             complement(210254..211030)
                     /product="PREDICTED: exonuclease 3''''-5''''
                     domain-containing protein 2 n=1 Tax=Condylura cristata
                     RepID=UPI00033430ED"
                     /codon_start=1
                     /transl_table=11
                     /translation="MSDDTRVKNWLPDNFYGNALIIGKDGRHLCTLNRKRIEWYLKRG
                     LAEEVTPPEGYPRAIKLNFKAKLDIRDPKDYELAIIRTECVLCGAKDKLTLHHVIPQC
                     IRKLFPLHEKARSRQWCVLLCVECHKKVEDVTQAVYQKDYPKGGVPLDARDRILLRRL
                     KGMGILHKLDPDKYDKCMANAGYASEDDIPGPPTREEERELPRLSSKIHRQLITQWGH
                     NFIEEHGGIQGTKDYFRELFLSFKPQYLPKGYLDLPSSGK*"
                     /db_xref="UniRef100_UPI00033430ED"
                     /db_xref="D8T4Q2_SELML"
                     /db_xref="UPI00033430ED"
     gene            complement(211009..211368)
                     /locus_tag="P0_An_GD2017L_S7_coassembly_k141_1013362_prodi
                     gal-single_281"
     CDS             complement(211009..211368)
                     /product="hypothetical protein"
                     /codon_start=1
                     /transl_table=11
                     /translation="MLNIRLDIGYPQGGWGNTAVVIQDYKDFLSHNSYSYWAYLPKQS
                     IELRIAKDTEEGKAITNAINVGSPNLVIEGILLTAALKRLTVTQFKDIMDDQYDRGFK
                     FGKNAIRETFACLMTPE*"
     gene            complement(211362..211565)
                     /locus_tag="P0_An_GD2017L_S7_coassembly_k141_1013362_prodi
                     gal-single_282"
     CDS             complement(211362..211565)
                     /product="hypothetical protein"
                     /codon_start=1
                     /transl_table=11
                     /translation="MSVADAIKILQTMPQEAQLMISHENCGCCYGPMSAVSIHTEDRP
                     SQHRDVHLTVVVIEDDVPHQSLC*"
     gene            complement(211562..211699)
                     /locus_tag="P0_An_GD2017L_S7_coassembly_k141_1013362_prodi
                     gal-single_283"
     CDS             complement(211562..211699)
                     /product="hypothetical protein"
                     /codon_start=1
                     /transl_table=11
                     /translation="MKTFAIRCFIDGKRKKTHQLTKAQARTFRKTALHLSRYLKKAYK
                     L*"
     gene            complement(211702..212106)
                     /locus_tag="P0_An_GD2017L_S7_coassembly_k141_1013362_prodi
                     gal-single_284"
     CDS             complement(211702..212106)
                     /product="hypothetical protein"
                     /codon_start=1
                     /transl_table=11
                     /translation="MNLTIGYFGIPGRTGGQTHIFDEEANKPLCGTPMHKDARYEWCF
                     PTWKAGLPECERCRKKQTKMMTEEAARTRLPKPRTVYPKPRPHPGIRLLERIQNYLEV
                     GGLFNPEMMEHDKVRDLIIDCRDYISKSMLTD*"
     gene            complement(212103..212348)
                     /locus_tag="P0_An_GD2017L_S7_coassembly_k141_1013362_prodi
                     gal-single_285"
     CDS             complement(212103..212348)
                     /product="hypothetical protein"
                     /codon_start=1
                     /transl_table=11
                     /translation="MNDFSSPYYKALLKALDVAADSVVAHAWGRDYTLAQLEAMSDRE
                     RRLTNWKIRSYNWVLRFDLFRAKCQVWLWRTIDELIP*"
     gene            complement(212345..212545)
                     /locus_tag="P0_An_GD2017L_S7_coassembly_k141_1013362_prodi
                     gal-single_286"
     CDS             complement(212345..212545)
                     /product="hypothetical protein"
                     /codon_start=1
                     /transl_table=11
                     /translation="MKLKRWRVTFTAWRETWSGHDQNDGPRECFVRAKTRRGAISKAD
                     EEYFGGNWSHSIWGTDWKAEEA*"
     gene            212626..213057
                     /locus_tag="P0_An_GD2017L_S7_coassembly_k141_1013362_prodi
                     gal-single_287"
     CDS             212626..213057
                     /product="hypothetical protein"
                     /codon_start=1
                     /transl_table=11
                     /translation="MSADNTSYSVSFKDKPTKPDPEGAKMVRECITILARSLALRKIA
                     DAQFQRIMEFHKKYEDKNPDDTPWQEKERIVAEAEALMAEVVMGIKELKKLDDDYEAL
                     RQRVNRHYGKEVMQEHHYATGIDKVYEEILEEESGDWWKQG*"
     gene            complement(213054..213392)
                     /locus_tag="P0_An_GD2017L_S7_coassembly_k141_1013362_prodi
                     gal-single_288"
     CDS             complement(213054..213392)
                     /product="hypothetical protein"
                     /codon_start=1
                     /transl_table=11
                     /translation="MIKLKDIFDPYHSHPIMWTAETANSIADAIGAKIVGSVREKGFS
                     KHDLDLYLEAFGPDTIQKLKSMGFEHNGSMVVSPKEARKSGKTYAKGWQRAELFIDNK
                     DHRIDVWHPA*"
     gene            213406..213678
                     /locus_tag="P0_An_GD2017L_S7_coassembly_k141_1013362_prodi
                     gal-single_289"
     CDS             213406..213678
                     /product="hypothetical protein"
                     /codon_start=1
                     /transl_table=11
                     /translation="MKLIRQLIQKLDKIIELLSEKKEEREARKQEERDRLLVEYAREK
                     NKRVPTGGIHTSREMEEKPVRTDGDLVPYGLSERDKAILDEFYNGR*"
     gene            complement(213675..214232)
                     /locus_tag="P0_An_GD2017L_S7_coassembly_k141_1013362_prodi
                     gal-single_290"
     CDS             complement(213675..214232)
                     /product="hypothetical protein"
                     /codon_start=1
                     /transl_table=11
                     /translation="MQQRTIISKGRRFLVNTATADDGVGAGFATGQLVMKSATDGMWY
                     VVTATGASPTAAVTVSQSALPYASGWEIKQNEVTASLVPAPSYYEQNFPYQIVASNNG
                     LAYAVYLTGTAPAVTVVVSQSAWGPCYVTNSLNAVIDIAKPYLLLQSVTDGNYYCAGL
                     QTSLGTTTLVVNQNMVSQSWVHPIY*"
     gene            complement(214290..215012)
                     /locus_tag="P0_An_GD2017L_S7_coassembly_k141_1013362_prodi
                     gal-single_291"
     CDS             complement(214290..215012)
                     /product="hypothetical protein"
                     /codon_start=1
                     /transl_table=11
                     /translation="MSQGDTLIHIDVQADPLIAIEIRELVRETFAYMPPWKMVGNASF
                     APSDARFFAFNLSSYDFIWLRENDSYDDTMDEENNYVIRNTADISWLLEFIALNNALL
                     RTPTGLNLSKIKKKLEELDKQYKKKEEYKSSCPNISKDLMDALMAIQLMDMPAGKVFY
                     MDFVNSETEEPEKKSPIFFPEPKLNLPKIEQKIADKLKKELGSLIMEKAKQMYAMSKV
                     NPKFYGKISIPVSEDCCPPLDF*"
     gene            complement(215012..215260)
                     /locus_tag="P0_An_GD2017L_S7_coassembly_k141_1013362_prodi
                     gal-single_292"
     CDS             complement(215012..215260)
                     /product="Uncharacterized protein {ECO:0000313|EMBL
                     :KKL86029.1};  TaxID=412755 species="unclassified
                     sequences; metagenomes; ecological metagenomes.;"
                     source="marine sediment metagenome.;""
                     /codon_start=1
                     /transl_table=11
                     /translation="MKKSNKKTTRKPRFKKDVHTEHCCVVHGCKYANPKCTVTTRKKP
                     QSFCCEDCGCDGITSLKVIKAILAGLQPRCKYCGHCLP*"
                     /db_xref="A0A0F9FHZ9_9ZZZZ"
     gene            complement(215257..215598)
                     /locus_tag="P0_An_GD2017L_S7_coassembly_k141_1013362_prodi
                     gal-single_293"
     CDS             complement(215257..215598)
                     /product="hypothetical protein"
                     /codon_start=1
                     /transl_table=11
                     /translation="MTNILILSLQLLFQTPTNDFTGYYGGITNTPSWYATSNMCWTAV
                     IEFNGPPGTYETWWDSDFVPAVPFPDGNGWIGANPIHINGWITKTNDAPMIVVMPIIP
                     EPMGSFRLKKV*"
     gene            complement(215595..215930)
                     /locus_tag="P0_An_GD2017L_S7_coassembly_k141_1013362_prodi
                     gal-single_294"
     CDS             complement(215595..215930)
                     /product="hypothetical protein"
                     /codon_start=1
                     /transl_table=11
                     /translation="MQTVDAMTSRVLNAFIRTMPSADGQVLPVPKVWQLVNMGAVPVY
                     VGDREYVVAFVDKQPASMADMESNQAATEEVVIRYLQQEGFIDEEYVYVGMQQFDLGK
                     IPPDFMEEA*"
     gene            complement(215918..216097)
                     /locus_tag="P0_An_GD2017L_S7_coassembly_k141_1013362_prodi
                     gal-single_295"
     CDS             complement(215918..216097)
                     /product="hypothetical protein"
                     /codon_start=1
                     /transl_table=11
                     /translation="MNKLAQILKLIADTPPLMYFLGTLLALVCVFIAAGFKFACLCLA
                     IWLVFVMICYTLCKL*"
     gene            complement(216060..216275)
                     /locus_tag="P0_An_GD2017L_S7_coassembly_k141_1013362_prodi
                     gal-single_296"
     CDS             complement(216060..216275)
                     /product="hypothetical protein"
                     /codon_start=1
                     /transl_table=11
                     /translation="MANKNKNLREQLYRDHLGERWRFIKDATKPWGASWLMMRVKDGY
                     RSYWPPSDLTPIPLDNEQTSSNPQTHS*"
     gene            complement(216268..216660)
                     /locus_tag="P0_An_GD2017L_S7_coassembly_k141_1013362_prodi
                     gal-single_297"
     CDS             complement(216268..216660)
                     /product="hypothetical protein"
                     /codon_start=1
                     /transl_table=11
                     /translation="MKTTDIVATIPVPVQVTVERVQDLLCNAIEGGSNYWVDYMDRYG
                     EDCRSVEFRQEVPFVKGCWLEVKDIGDGINHDGGVFKIDLEAIKKGLAVMAEKYPKAF
                     ADFINENDDAETGDIFLQCICFGEAIYG*"
     gene            complement(216657..216887)
                     /locus_tag="P0_An_GD2017L_S7_coassembly_k141_1013362_prodi
                     gal-single_298"
     CDS             complement(216657..216887)
                     /product="hypothetical protein"
                     /codon_start=1
                     /transl_table=11
                     /translation="MNFLKAVKNFLNPPRKVLPPSDLEGITFLRRGTDGRLWRYSLDK
                     ENAKLWDECLRRDLRSSKGFAELDWRRDEVKA*"
     gene            complement(216884..217252)
                     /locus_tag="P0_An_GD2017L_S7_coassembly_k141_1013362_prodi
                     gal-single_299"
     CDS             complement(216884..217252)
                     /product="hypothetical protein"
                     /codon_start=1
                     /transl_table=11
                     /translation="MRTNPHCLDDSCDLDHCPKCGRHVGGYLESFQQCDSCDLEEQHQ
                     NSTNFYCEIHPKENTVRIYRGPKTLVGFVTESKESGEPYLSAMGDQTNGIVHLTLNEI
                     EIIMDNWNQMQEMRREGVEA*"
     gene            complement(217254..217664)
                     /locus_tag="P0_An_GD2017L_S7_coassembly_k141_1013362_prodi
                     gal-single_300"
     CDS             complement(217254..217664)
                     /product="hypothetical protein"
                     /codon_start=1
                     /transl_table=11
                     /translation="MKNATAVKIVNDRKPRKSKVKSPIAMTPTCRGFLRGEFTDANGQ
                     SCSIQRSSAFGGADGELIWLGVNNVKGNFSVLGHDDLARLRNGGWGWQEKCLSTMFPD
                     SDINVPDRMHLTQKQVKMLLPALQHFAKTGELPA*"
     gene            complement(217681..217965)
                     /locus_tag="P0_An_GD2017L_S7_coassembly_k141_1013362_prodi
                     gal-single_301"
     CDS             complement(217681..217965)
                     /product="hypothetical protein"
                     /codon_start=1
                     /transl_table=11
                     /translation="MKVQKDIHITITEGELELRIGKGLSTFAFKGKDAFVFRTAELKI
                     LCGMAEAGLAELKAYYDANPTAKRYDGDGIRNAIIDAIKETEKGVDKPPQ*"
     gene            complement(218173..218778)
                     /locus_tag="P0_An_GD2017L_S7_coassembly_k141_1013362_prodi
                     gal-single_302"
     CDS             complement(218173..218778)
                     /product="Uncharacterized protein {ECO:0000313|EMBL
                     :KKR04455.1};  TaxID=1618995 species="Bacteria;
                     Parcubacteria.;" source="Parcubacteria (Uhrbacteria)
                     bacterium GW2011_GWF2_39_13.;""
                     /codon_start=1
                     /transl_table=11
                     /translation="MKYLLTFALTLVLSLAAFAQQPDTIQVDVTKLTADQLRVYQQMK
                     AMQNQNQLAASIENLTPEKIDRYAQIGKAFGTAFKECWTTVSTDAERFAQSDAGKLTM
                     VLVAWKIVGQDGINLVEKAVQYFVGIPMLFIGTLLFAWIIRRNCFEYPALVSSTKVGW
                     LTVKREYKGTEKPIWGGEEAFVAVICYGIFIGICCLILFVG*"
                     /db_xref="A0A0G0Q1Z0_9BACT"
     gene            complement(218783..218980)
                     /locus_tag="P0_An_GD2017L_S7_coassembly_k141_1013362_prodi
                     gal-single_303"
     CDS             complement(218783..218980)
                     /product="hypothetical protein"
                     /codon_start=1
                     /transl_table=11
                     /translation="MKTISLYIFAFIVIIGMAYGGWQLKRWWNYKFSYQSQVQAEMQP
                     LAKRIADLERRVSVLETNKSR*"
     gene            complement(218980..219393)
                     /locus_tag="P0_An_GD2017L_S7_coassembly_k141_1013362_prodi
                     gal-single_304"
     CDS             complement(218980..219393)
                     /product="Uncharacterized protein {ECO:0000313|EMBL
                     :KKM67498.1};  TaxID=412755 species="unclassified
                     sequences; metagenomes; ecological metagenomes.;"
                     source="marine sediment metagenome.;""
                     /codon_start=1
                     /transl_table=11
                     /translation="MNRDLARVISQDVIAALDAVAKKHNVIFADKGGRFSATSLTMKI
                     EAAVIGASGTAETRERTAFKQQAKFFNLKPEWLDMSFTFGGDDFTIVGLNTKAYKAPI
                     LAIQASNGKTYKFKAEHVEDMMRAQHPTVPATPVV*"
                     /db_xref="A0A0F9JD46_9ZZZZ"
     gene            complement(219448..219663)
                     /locus_tag="P0_An_GD2017L_S7_coassembly_k141_1013362_prodi
                     gal-single_305"
     CDS             complement(219448..219663)
                     /product="hypothetical protein"
                     /codon_start=1
                     /transl_table=11
                     /translation="MSPSDDIDTFIDSAMVAYPRANLTAVQNFCWTAPDDPVANRWNI
                     GQDARLYGWNNDTVDAITFVLRSVKKL*"
     gene            complement(219685..219942)
                     /locus_tag="P0_An_GD2017L_S7_coassembly_k141_1013362_prodi
                     gal-single_306"
     CDS             complement(219685..219942)
                     /product="Tax
                     =RIFCSPHIGHO2_02_FULL_OD1_Yanofskybacteria_41_11_curated"
                     /codon_start=1
                     /transl_table=11
                     /translation="MKAYKNCTDCPAHNILPDPDPDDWFCDDDCAVICTIKKSRAERH
                     ERFGGLRPATVACRPYQTAKETAPPPDWCPLRTQKVEVAKA*"
                     /db_xref="87745114"
     gene            complement(219946..221106)
                     /locus_tag="P0_An_GD2017L_S7_coassembly_k141_1013362_prodi
                     gal-single_307"
     CDS             complement(219946..221106)
                     /product="hypothetical protein"
                     /codon_start=1
                     /transl_table=11
                     /translation="MKPLFSCIALLIGCFVLPLTSRAYSDYASCIGNNNCSIAAGGVV
                     AVITVYTNQATGQSTVLPVRVKMFDEVMGNWQWWAITNGVFGTNVTVLPFQDVTVPQG
                     YMLYWPEHHSTPGYPIYYSTAYPIFIESSDGGPWTNEFYFVLQGKFTKSEYYGPAPCT
                     RCDEWGMIDATLYDGYNPESGTNYLMTRLGLGGSNVGIGDDSGTCETVCTNNFRRSSV
                     AFVYFNLRPKPESRPGLTCPWSDILQEPFLEGWSGFSTNIVWDGSLRSGFILIGAPNT
                     DYTANWRYPNSPCDSNPLKQFRIRFDGDACCAEAPCASGLKLLISRISTNRLNLTFPM
                     ESGYAYQILVKKTPTDLMWVPWSPIVEGTGTITFRDYPTLPSRMYRLGRTTN*"
     gene            complement(221124..221375)
                     /locus_tag="P0_An_GD2017L_S7_coassembly_k141_1013362_prodi
                     gal-single_308"
     CDS             complement(221124..221375)
                     /product="hypothetical protein"
                     /codon_start=1
                     /transl_table=11
                     /translation="MNFTKADRMCFAKRRYPNMIKAHCALGKMLGEHPENAVKTWRVY
                     ECPVCRGFHITKEQQDNPEYQKRRWMAGMDVRDLTTVGK*"
     gene            complement(221637..222749)
                     /locus_tag="P0_An_GD2017L_S7_coassembly_k141_1013362_prodi
                     gal-single_309"
     CDS             complement(221637..222749)
                     /product="hypothetical protein"
                     /codon_start=1
                     /transl_table=11
                     /translation="MYMKFECFCGQPIEVNENAAGQSFACPSCGTTLVVPTRTPSFAA
                     PPIITPPKRSTTRRTAKIAGGILLSLVIIGGCNSLVNDTPSSPTPVTSRQVTPPTTPQ
                     FTSSDVKVKEWSFQVTSDWEGFHLTDGPALVLKYVISNPTPYKVSNAKWTAIFYDFND
                     NLIKRVSFKTLTEKTYSKPQPTISDDLLLGFKDLQFNPARIHSMKLILDDVAVSPYER
                     LNLGESSRVPETPTPEEANLLTFFPHLKWSRQQFVDDGWLGPFQTGTHFFTKKTYPLF
                     RTSGEIQFSFEDEKWGGRMYGASFWVNNDMQWRTLYQIMVEITKRQGTEKRTESGQNY
                     IWAIYGTSTVYTITLYHEKDIPEDPSIGIDVKLSPR*"
     gene            complement(222749..223048)
                     /locus_tag="P0_An_GD2017L_S7_coassembly_k141_1013362_prodi
                     gal-single_310"
     CDS             complement(222749..223048)
                     /product="hypothetical protein"
                     /codon_start=1
                     /transl_table=11
                     /translation="MNIVILFLSAVVGVPLFFLPTIIAKENNHPQFGPIFLSVVGTAF
                     LAILLQGVSMFVFPPITENGITTPDMVGQLLTWTAILVAVFGWAGCTIWSLIKKA*"
     gene            complement(223069..223902)
                     /locus_tag="P0_An_GD2017L_S7_coassembly_k141_1013362_prodi
                     gal-single_311"
     CDS             complement(223069..223902)
                     /product="endodeoxyribonuclease n=1 Tax=Acetivibrio
                     cellulolyticus RepID=UPI0001E2C29F"
                     /codon_start=1
                     /transl_table=11
                     /translation="MSIFMSMIIYKTTNLVNGKIYVGKDASDRLAYLGSGMILRRAIT
                     KHGKENFRKEILERCYSLTELAQKEVEWIARLHANDPAIGYNLTEGGNGGDTYSSLDA
                     ERKERRRRELTEAARRYVRSEDGRKFLSENSKRVWRQKSHRDLIVKLMTGREIKWADK
                     ISASIKEWHKTSCISEQGKQNIAEASRRRRGIELKPLSDELKRYIIQMYQTIGPKLIA
                     ERLQQEGHDVSIYLVTNVLKRAGIYQKWKKGIGPKEQRHASIIRCKRVAEHQKIPLDI
                     L*"
                     /db_xref="UniRef100_UPI0001E2C29F"
                     /db_xref="A0A0F9NCS8_9ZZZZ"
                     /db_xref="UPI0001E2C29F"
     gene            complement(223928..225019)
                     /locus_tag="P0_An_GD2017L_S7_coassembly_k141_1013362_prodi
                     gal-single_312"
     CDS             complement(223928..225019)
                     /product="Uncharacterized protein {ECO:0000313|EMBL
                     :KKL98398.1};  TaxID=412755 species="unclassified
                     sequences; metagenomes; ecological metagenomes.;"
                     source="marine sediment metagenome.;""
                     /codon_start=1
                     /transl_table=11
                     /translation="MKINLQEIDQEQFMVHPHVVDGQTLFLVQPQHIGAKFTQANKHF
                     RSSVWDSDGNLVSAGFPKFVNWGENPENFPVPKSLKDTQVVEKIDGSLLIVSKWRGNY
                     ILRTRGTVDAHALDNGHELAIFERDILPKLPFDSGSTWEVSVLFEWVSPNQRIILNYG
                     DQPEWYLVGVVGHTSYQLVEQETLDYYAKTFNFKRPPSYTFPTVEDLMKGVEQWKGKE
                     GVVVYAPDGQNMWKIKALEYLTKHRFKSEATLENTLELYFSVGTPSYQEFERRLIEAF
                     DYECFEMVRGFASSICDAHKDVQKIVAGMQKFVDEKLKPLPTRRDQAQLVLSSYAASN
                     RSAMVFSLLDGKTLTNDQLKKLFWQVLKK*"
                     /db_xref="A0A0F9GI09_9ZZZZ"
     gene            complement(224994..225317)
                     /locus_tag="P0_An_GD2017L_S7_coassembly_k141_1013362_prodi
                     gal-single_313"
     CDS             complement(224994..225317)
                     /product="hypothetical protein"
                     /codon_start=1
                     /transl_table=11
                     /translation="MTPDREGIWEWFEEDGTKRLMAVYDVAKKLREVNGNEPPYLRAY
                     WWGGYYNVAAIGEGPFEECEWPERWGNFVGEHGSVPDEQLYLMPTTEQREKILKQYED
                     QSARN*"
     gene            complement(225351..225671)
                     /locus_tag="P0_An_GD2017L_S7_coassembly_k141_1013362_prodi
                     gal-single_314"
     CDS             complement(225351..225671)
                     /product="hypothetical protein"
                     /codon_start=1
                     /transl_table=11
                     /translation="MRPKLLNVILQVFIVVLCAWDAACTQFLIKINMTGEANPLMAPV
                     IEMSGWTVVWAVKLGLGVVFACALPALVKSMWGRLLVATVYVAYSFIAIIHLGLLTFL
                     HFPP*"
     gene            complement(225652..225846)
                     /locus_tag="P0_An_GD2017L_S7_coassembly_k141_1013362_prodi
                     gal-single_315"
     CDS             complement(225652..225846)
                     /product="hypothetical protein"
                     /codon_start=1
                     /transl_table=11
                     /translation="MKSNCGCTTDSLCPVAKKLWKYRGYKGRKAYSDHRRAAFGETEL
                     DGVQGVSYRANNVKHEAEAA*"
     gene            complement(225843..226388)
                     /locus_tag="P0_An_GD2017L_S7_coassembly_k141_1013362_prodi
                     gal-single_316"
     CDS             complement(225843..226388)
                     /product="Putative phage N-6-adenine-methyltransferase n=2
                     Tax=Staphylococcus epidermidis RepID=J0F0X2_STAEP"
                     /codon_start=1
                     /transl_table=11
                     /translation="MTKDQMKVHGMSVNQTWATPTPIFRLLDDEFRFTLDPCCERETA
                     KVPSKFYTKEDDGLSKDWSEDTVFMNPPYGRELPIWIRKAHRESTKGATVVCLIPARF
                     DPKYWHDYCLPYGVIAVTEGRIRFEIDGKPCHDSSPPFGPAFVVFCPPEKRETAILKL
                     TRFGKAYYRLMKKRVHVFQEP*"
                     /db_xref="UniRef100_J0F0X2"
                     /db_xref="C5QRZ8_9STAP"
                     /db_xref="saur:SABB_05280"
                     /db_xref="J0F0X2_STAEP"
     gene            complement(226385..226537)
                     /locus_tag="P0_An_GD2017L_S7_coassembly_k141_1013362_prodi
                     gal-single_317"
     CDS             complement(226385..226537)
                     /product="hypothetical protein"
                     /codon_start=1
                     /transl_table=11
                     /translation="MKKIHKTCPTWGVTQCWKDLWPVKGEPPQVTERWRNVTCKECLK
                     RRNERP*"
     gene            complement(226534..226932)
                     /locus_tag="P0_An_GD2017L_S7_coassembly_k141_1013362_prodi
                     gal-single_318"
     CDS             complement(226534..226932)
                     /product="hypothetical protein"
                     /codon_start=1
                     /transl_table=11
                     /translation="MTLIVDHPDKSPTPEQLAKLPKWAQEHIADLTRRQANAERALNE
                     FKDNQTPCEFYTEEYLCVGAKSNEYVKRYIQAHKVCVERDGVKLTILLRQDEKGLDLQ
                     WQSTDRLMNEVAMVPTSFNKVKIVSKECMR*"
     gene            complement(226937..227332)
                     /locus_tag="P0_An_GD2017L_S7_coassembly_k141_1013362_prodi
                     gal-single_319"
     CDS             complement(226937..227332)
                     /product="hypothetical protein"
                     /codon_start=1
                     /transl_table=11
                     /translation="MKNAISEISKLLSQKFWFGGKLVYPWLHPLNKVKDCICLTLDGC
                     VCYKFKLCKNGKLRVYTIRSKHFLDLRLKPLQTITFQDLWCRIALKDNKYAGAFLQLT
                     SPVPIPVDVQAMRDIEMARQQAERLIGAR*"
     gene            complement(227364..227768)
                     /locus_tag="P0_An_GD2017L_S7_coassembly_k141_1013362_prodi
                     gal-single_320"
     CDS             complement(227364..227768)
                     /product="hypothetical protein"
                     /codon_start=1
                     /transl_table=11
                     /translation="MTRSKGRQARAWAVQVVHIADPDITSAAALALLAKKYVSLDKSI
                     YTEFRMHRIRNKWMKRLMLAPDEQGGLTCAICGKKGLHPNSPNPKDQATLDHIIQIGM
                     GGSWNNPENFQVACGPCNNLKNAEIQKLAVPA*"
     gene            complement(227803..228669)
                     /locus_tag="P0_An_GD2017L_S7_coassembly_k141_1013362_prodi
                     gal-single_321"
     CDS             complement(227803..228669)
                     /product="ATPase, AAA family n=1 Tax=Prevotella veroralis
                     F0319 RepID=C9MSY5_9BACT"
                     /codon_start=1
                     /transl_table=11
                     /translation="MKPEEGQSPFTGYPFPDEVGEAIKELQCWLANEKWFRSKSIPWR
                     RGWLLYGPPGTGKSTLVRALGMFFDLPVYIFDLSSMTNNDFVRSWDQMMSNTPCIALV
                     EDMDAVFNGREYVGSMTQGVAHLTYDCILNCISGVKAADGVFLVVTTNHVDKMDVALG
                     IPNREGKSTRPGRIDKAIHLGNMAEPQRRLLARHILSDYPELVEETVKLGDGETAAQF
                     QARCAQLALSKFWTDEKFRNKTIEVVHIGNRKSGEEEFAAYFETPPPPTNIAYPSHQG
                     TIDYRYEGSSGA*"
                     /db_xref="UniRef100_C9MSY5"
                     /db_xref="C9MSY5_9BACT"
                     /db_xref="cmp:Cha6605_4543"
     gene            complement(228688..229359)
                     /locus_tag="P0_An_GD2017L_S7_coassembly_k141_1013362_prodi
                     gal-single_322"
     CDS             complement(228688..229359)
                     /product="hypothetical protein"
                     /codon_start=1
                     /transl_table=11
                     /translation="MTDIKTMLISGGGLAAVAAGIMAAWGYIRIAFRYIVGIVIGTSV
                     LKDEAGNAAMAYAFSRAIKSPLGMRVFGGYESYVHPKRWNECVGYEGLSSDPILIKYG
                     RQFALVSLRGSSSNTGDVGEYNKGGSVITIRYLRWFFNIEQFTVDALDYYNSEKRQRN
                     GEAQPKKKRRTRFKIVRYSGKGTTHNEDAKQDYNQSDAPTPAVTRGDGFVEQMIMTGA
                     FKLLK*"
     gene            complement(229356..229589)
                     /locus_tag="P0_An_GD2017L_S7_coassembly_k141_1013362_prodi
                     gal-single_323"
     CDS             complement(229356..229589)
                     /product="hypothetical protein"
                     /codon_start=1
                     /transl_table=11
                     /translation="MHPSNVNKVLADEETLDIGKTAEALQEKQRLDAKRRKATGGPWA
                     SVNAWMRKKAREQAEEGLRQRIAKAWNKHNKKS*"
     gene            complement(229555..229929)
                     /locus_tag="P0_An_GD2017L_S7_coassembly_k141_1013362_prodi
                     gal-single_324"
     CDS             complement(229555..229929)
                     /product="hypothetical protein"
                     /codon_start=1
                     /transl_table=11
                     /translation="MKKKQKLENWELAKAVGKTNFFKIEWHSLKETPLRGQQLFVIVK
                     LKAGYYAFTADYLEWTSEERKDDKGKVVMPSATFKYFKFDDFRMPEVYIGSPEAKKIV
                     AWGRLKLDEEPDAPFKRKQGAR*"
     gene            complement(229926..230876)
                     /locus_tag="P0_An_GD2017L_S7_coassembly_k141_1013362_prodi
                     gal-single_325"
     CDS             complement(229926..230876)
                     /product="Ribose-phosphate pyrophosphokinase n=1 Tax
                     =Coraliomargarita akajimensis (strain DSM 45221 / IAM
                     15411 / JCM 23193 / KCTC 12865) RepID=D5EJK0_CORAD"
                     /codon_start=1
                     /transl_table=11
                     /translation="MKDRRCVLFAGNASQQLTREIARPEMDLHFGEIFHHKFPSGEWY
                     CQIKENIRGADVFLVNAICDPANDNLMQLLVMADACRRSSADRITAVIPYMGYSRQDR
                     KDKPRVPISAKLVMDLLAAAGIQRIITMDLHAQQIQGFTNLPVDHLYFQPTLARALKD
                     LDIQVVVAPDIGAVKKASEYAEREKLDLAFIVKKRKNDTDVEVSQFVGDVKGRNVLVL
                     DDLTESAGTIISAANCCKNNEAAHVYAAVTHACISRIGAVRLTQALQNGVITRFFCSN
                     TVTESTVDTASPGTIISVADVFSKAIHGTHYNNSITSLFK*"
                     /db_xref="UniRef100_D5EJK0"
                     /db_xref="caa:Caka_1580"
                     /db_xref="86770991"
                     /db_xref="D5EJK0_CORAD"
     gene            complement(230886..231086)
                     /locus_tag="P0_An_GD2017L_S7_coassembly_k141_1013362_prodi
                     gal-single_326"
     CDS             complement(230886..231086)
                     /product="hypothetical protein"
                     /codon_start=1
                     /transl_table=11
                     /translation="MKSNGPLIIGKNSPAVGKCPAVLLCVYDPLRKEYFCSECVALIG
                     HEPPFNAQEYDRLPLTNNKAVV*"
     gene            complement(231083..232636)
                     /locus_tag="P0_An_GD2017L_S7_coassembly_k141_1013362_prodi
                     gal-single_327"
     CDS             complement(231083..232636)
                     /product="hypothetical protein"
                     /codon_start=1
                     /transl_table=11
                     /translation="MKKMLSVLLALGVLLAGCTTQSTRPMPPMPPMPKASVQKKAVVM
                     AAVVPKLAPPGAIFYDPFDSGANTPWTFYQGTRSFTGGILRLTVNQNAGMYAYVRTNW
                     TNVSVSADVKLAAGSWGAGVGLRYNPTNGANYQAWIYSSGRLTIERYSNWYNTWTEVA
                     GTTITAPGTTTNNVRLAITNNVLTAYLNGTQRLTYTDPTPLNSGGVCLSVWGGNAACT
                     ADFDNVTVYDLGGGAIITEPPKFVTGLTNMIGLQGSNVLLSVEATGTALTYIWQTPNG
                     TVASTNNTYNITNIQRAGSIGVTISNVISKVNSSAYLSRGTTNILSACLPTMPKTKAT
                     LVWCPSPDTNVTGYYVYYGSRTNLIPGWTPDIYDTNQLPCPGVIVQHGTNWCRCYTNR
                     VDAGTNLTAVVSNLVPSLTYYFAATAHNDVGLESDFSGEVSLTVPPIIPPKPPTNVVL
                     TIVAIGGGQMKLQAKVCPSTLTTLLYQNAMLQPWNILATNVLADTYGNLIYIDRPTNS
                     MRFYRALLQ*"
     gene            complement(232642..232839)
                     /locus_tag="P0_An_GD2017L_S7_coassembly_k141_1013362_prodi
                     gal-single_328"
     CDS             complement(232642..232839)
                     /product="hypothetical protein"
                     /codon_start=1
                     /transl_table=11
                     /translation="MTISVRPIGKYCDVEVTLDNTKVALGLMDEDERKKLADTLNDAV
                     KQLLDSDDYKELLEKELSEYP*"
     gene            complement(232842..233180)
                     /locus_tag="P0_An_GD2017L_S7_coassembly_k141_1013362_prodi
                     gal-single_329"
     CDS             complement(232842..233180)
                     /product="hypothetical protein"
                     /codon_start=1
                     /transl_table=11
                     /translation="MKMRKNDPTQIWFLTSVWAEVLAVHPITGEVKSKRDTRTFGYYR
                     GWDAAYKAVKENRCNMHECLYQWLVMERIGEGVHALTEDAQWFEWRKRHWKPCKRPDF
                     ARGFTNWAIG*"
     gene            complement(233161..233346)
                     /locus_tag="P0_An_GD2017L_S7_coassembly_k141_1013362_prodi
                     gal-single_330"
     CDS             complement(233161..233346)
                     /product="hypothetical protein"
                     /codon_start=1
                     /transl_table=11
                     /translation="MRWKIECVECGKKASFADAKDVTQSKWTILAWIVPSGEPRCICD
                     ECEYGKPRKKRHEDAKE*"
     gene            complement(233346..233540)
                     /locus_tag="P0_An_GD2017L_S7_coassembly_k141_1013362_prodi
                     gal-single_331"
     CDS             complement(233346..233540)
                     /product="hypothetical protein"
                     /codon_start=1
                     /transl_table=11
                     /translation="MSFFHNHNDIIISGASTNMMKSHSPIQHNSFFILRIIHLFLSVV
                     KAEKLKVELDFTYTYVILPP*"
     gene            233543..233839
                     /locus_tag="P0_An_GD2017L_S7_coassembly_k141_1013362_prodi
                     gal-single_332"
     CDS             233543..233839
                     /product="hypothetical protein"
                     /codon_start=1
                     /transl_table=11
                     /translation="MNPSIDLNKIRSPKALEAMRKTLVDFITFDPAAIKAVYEEEYGW
                     GEEDYEADIEESKELLERVERRMKSLGRHLSRVKAVQTGAAGSETDSTAATTAA*"
     gene            complement(233772..234506)
                     /locus_tag="P0_An_GD2017L_S7_coassembly_k141_1013362_prodi
                     gal-single_333"
     CDS             complement(233772..234506)
                     /product="Putative uncharacterized protein n=1 Tax
                     =Dictyostelium purpureum RepID=F0Z9X1_DICPU"
                     /codon_start=1
                     /transl_table=11
                     /translation="MEITLAIVGTAGRKDDAKKLSKKHFEAMCCIAEGLLEQLAESNY
                     PISHLVSGGAAWADHVAVRLFLDKKAPHLRLFLPATWEGNAYADTGERDPFKNPGGTA
                     NYYHKLFQSATLIHSLYEIQVAKQQGAELIPVAKGFYARNALVAKSDFLLACTFGNEH
                     EVKDGGTADTVRKYLERVRKEGGFDKSFHYDLHSGKIYEGCTAPPKSEEEENPFVKAG
                     LGHKIRPQSWQQLNQFQSQRPPFGPP*"
                     /db_xref="UniRef100_F0Z9X1"
                     /db_xref="F0Z9X1_DICPU"
                     /db_xref="mea:Mex_2p1360"
     gene            complement(234506..234736)
                     /locus_tag="P0_An_GD2017L_S7_coassembly_k141_1013362_prodi
                     gal-single_334"
     CDS             complement(234506..234736)
                     /product="hypothetical protein"
                     /codon_start=1
                     /transl_table=11
                     /translation="MSDSTPNPNERTPVVEFEYPDSQTGEMKLRWLRVTEADENYVKG
                     YELTSALGKVDGQFKTFSRRRLARNGVALVRF*"
     gene            complement(234772..235218)
                     /locus_tag="P0_An_GD2017L_S7_coassembly_k141_1013362_prodi
                     gal-single_335"
     CDS             complement(234772..235218)
                     /product="Uncharacterized protein n=1 Tax=Solitalea
                     canadensis (strain ATCC 29591 / DSM 3403 / NBRC 15130 /
                     NCIMB 12057 / USAM 9D) RepID=H8KN30_SOLCM"
                     /codon_start=1
                     /transl_table=11
                     /translation="MNLFNIAKTFAMKKLRGWPEVYFCIDLHGTIIPSGHGPTDGSDR
                     LEFYPDAKEVLQWMCRRKDIMSILWTSTPSNRLGPVVDWLEANGIRFTYINANPHAKD
                     TPRSTFDKKFYFSVLLDDRAGFEPETDWTLIKQELIRIGEWDVKES*"
                     /db_xref="UniRef100_H8KN30"
                     /db_xref="scn:Solca_4119"
                     /db_xref="H8KN30_SOLCM"
     gene            complement(235215..235583)
                     /locus_tag="P0_An_GD2017L_S7_coassembly_k141_1013362_prodi
                     gal-single_336"
     CDS             complement(235215..235583)
                     /product="hypothetical protein"
                     /codon_start=1
                     /transl_table=11
                     /translation="MSRRKKTTILVATVVEAKPLPYMKYNTFVVLRDWLKRQQQLAHQ
                     AYCDAANLTYATKYDGLVAPEFDRKAKHLPNSVRDFMWENYRKQMRHFEDMLTQLRYA
                     AQESNRTHPNPEMRAFWNLE*"
     gene            complement(235580..236140)
                     /locus_tag="P0_An_GD2017L_S7_coassembly_k141_1013362_prodi
                     gal-single_337"
     CDS             complement(235580..236140)
                     /product="NH(3)-dependent NAD(+) synthetase {ECO:0000256
                     |RuleBase:RU003812}; EC=6.3.1.5
                     {ECO:0000256|RuleBase:RU003812};;  TaxID=1456483
                     species="Archaea; Euryarchaeota; environmental samples.;"
                     source="uncultured marine group II/III euryarchaeote
                     KM3_67_D09.;""
                     /codon_start=1
                     /transl_table=11
                     /translation="VEWLQSQFTNVVHCEIDLTKTFEAFYDETKYDFADLLGYANTKS
                     RLRMVALYQIATPAQGLVVGTGNKVEDFGIGFFTKYGDGGVDISPIADLLKSEVRQMC
                     RDLGVLPELSEAVPTDGLWNDTRTDETQVGATYDELEWAMKFSEERFDPNAVLTVRQQ
                     EVLNIYMKRHMSSRHKMDPIPTFKRA*"
                     /db_xref="A0A075HJA0_9EURY"
                     /db_xref="UniRef100_A8ZU66"
                     /db_xref="dol:Dole_0568"
                     /db_xref="A8ZU66_DESOH"
                     /db_xref="6.3.1.5"
     gene            complement(236224..237390)
                     /locus_tag="P0_An_GD2017L_S7_coassembly_k141_1013362_prodi
                     gal-single_338"
     CDS             complement(236224..237390)
                     /product="hypothetical protein n=1 Tax=Segetibacter
                     koreensis RepID=UPI0003648EE8"
                     /codon_start=1
                     /transl_table=11
                     /translation="MIDIDAPIIRSMLDCDLYKINMGSVVFHDFPNAVVTYKFILRSK
                     VPFPDRFCIELSKQIRMLAKLEMTDEEADWMRKSIPYQRPTYIEWLRHYRMDPNEVEV
                     RQTNGTLSIEITGYWFRTIYWEVKLMAIISELYFFMTGQPPKGEWKTKMYIKAKKLSD
                     AGCHWIDFGTRRRHSLEVQDKLVEIMRDYKGFLGTSNPHLAMKYGVNPHGTYAHECIM
                     AMSALYGVRMADKMWRKHWADHYQGSVGVALTDTFTSKVFWRDFDTYDARLFDGCRQD
                     SGDEYEWGIRMVDHYKKLGIAVSNKRMVFSNALDTDKYIAIDQYFRQFAQPCGGIGTH
                     FTNDVGSVPLNMVIKLTSADFGHGPIDVVKLSDDEGKHTGNPDVVRRVKEELGI*"
                     /db_xref="UniRef100_UPI0003648EE8"
                     /db_xref="A0A0F9HTT7_9ZZZZ"
                     /db_xref="scn:Solca_2936"
                     /db_xref="UPI0003648EE8"
     gene            complement(237421..238170)
                     /locus_tag="P0_An_GD2017L_S7_coassembly_k141_1013362_prodi
                     gal-single_339"
     CDS             complement(237421..238170)
                     /product="hypothetical protein"
                     /codon_start=1
                     /transl_table=11
                     /translation="MFYRLSSYLYGMNDNQIMHCIYILVDENGVPFYVGKTVNPKRRL
                     ARHIEEVRKGNHLAVYNKLRQVLVRNGWRRDDILRVIESGVPDSLVDTRETFYISEYK
                     GRGIKLKNLTEGGEGGKGFTREIIERGAAKRRGRPRSEICRRRISEAKKGTPLSDEHK
                     TALKKAWETRSPLPPEHYKRISELNRGVINTRQYQIMAPDGVVYKTDRGLTDFCRQHG
                     IDARNLINTKPNGTRKHHRGWRILSELPMFA*"
     gene            complement(238179..238349)
                     /locus_tag="P0_An_GD2017L_S7_coassembly_k141_1013362_prodi
                     gal-single_340"
     CDS             complement(238179..238349)
                     /product="hypothetical protein"
                     /codon_start=1
                     /transl_table=11
                     /translation="MKNKQFLVYCQYDYYCQGIESTWGYFLVTAKTFAEACAKVQENE
                     ENARDFENKTIE*"
     gene            complement(238380..238694)
                     /locus_tag="P0_An_GD2017L_S7_coassembly_k141_1013362_prodi
                     gal-single_341"
     CDS             complement(238380..238694)
                     /product="hypothetical protein"
                     /codon_start=1
                     /transl_table=11
                     /translation="MRTAFNIEEFNMLTVVSDLLMKGEVETRIAKHMHEKKWSQQRVA
                     RFLDKCMLTPYWYKRIWDAYNGYTKLPFGRDKTQFLGESLKDTAFHAPRTSPPMPPED
                     RI*"
     gene            complement(238691..239038)
                     /locus_tag="P0_An_GD2017L_S7_coassembly_k141_1013362_prodi
                     gal-single_342"
     CDS             complement(238691..239038)
                     /product="Uncharacterized protein n=1 Tax=Sinorhizobium
                     phage phiM12 RepID=S5MBR5_9CAUD"
                     /codon_start=1
                     /transl_table=11
                     /translation="MSNYLGEFPVDVSKHPVYSKWTPSDWAMLFVEKYGQIDGGHHKT
                     WVLDQVARILKGTPVVVVQARWTDHKPEDRFTVASPPSEEYQNWVCDMKGPWVKTEHY
                     EGFEYGYDEGIAP*"
                     /db_xref="UniRef100_S5MBR5"
                     /db_xref="S5MBR5_9CAUD"
     gene            complement(239035..239310)
                     /locus_tag="P0_An_GD2017L_S7_coassembly_k141_1013362_prodi
                     gal-single_343"
     CDS             complement(239035..239310)
                     /product="hypothetical protein"
                     /codon_start=1
                     /transl_table=11
                     /translation="MTFSKHPIPSSWCWKLASIIPISKKYRWHIGRQYHSDFGAYNHP
                     FWVHLQRRWCFLWWDIEELYEGFYPEDGDTYDSFIQRVANQLKDVKI*"
     gene            complement(239307..240170)
                     /locus_tag="P0_An_GD2017L_S7_coassembly_k141_1013362_prodi
                     gal-single_344"
     CDS             complement(239307..240170)
                     /product="id=1911885 bin=GWE2_Clostridiales_32_10 species
                     =unknown genus=unknown taxon_order=unknown
                     taxon_class=unknown phylum=unknown
                     tax=GWE2_Clostridiales_32_10 organism_group=Clostridiales"
                     /codon_start=1
                     /transl_table=11
                     /translation="MKFQTFSIVVGTRACNAHCPFCISKQTGLFGTPPEVNWRNFHIA
                     CRLAQKAETTTVLLTGKGEPTLYPKHVTDTLVNLKSYDFPLIEMQTNGLAIAEGKIND
                     YTLRAWYDLGLTTIAISVVHWLPQYNSTIYTPNGSHYDLSRLIEKLHGIGFSIRLCVM
                     MLKGYVDSPSMVEGLINFAKQNKVEQLTIRNIKPSEVTDDPAVTQWTREHALSEDEFL
                     KSVWAIRFQGTLLQHLMHGMDVYDFNGQNVCLGNCLTRDANGKDEFRQLIFFPDGSLY
                     YDWTYRGARIL*"
                     /db_xref="gwe2_scaffold_2473_2"
                     /db_xref="87819635"
     gene            complement(240217..240531)
                     /locus_tag="P0_An_GD2017L_S7_coassembly_k141_1013362_prodi
                     gal-single_345"
     CDS             complement(240217..240531)
                     /product="hypothetical protein"
                     /codon_start=1
                     /transl_table=11
                     /translation="MKHGIVHQKVMRWVHRQLKCTDCGCKPWKMGEDFYVTDGLWLTT
                     MPIGKRDDLICVGCFEKRLGRKLTRKDFKPWFRNNRWYGANKPLNDPLSERLADRLKI
                     PI*"
     gene            complement(240536..242272)
                     /locus_tag="P0_An_GD2017L_S7_coassembly_k141_1013362_prodi
                     gal-single_346"
     CDS             complement(240536..242272)
                     /product="hypothetical protein n=1 Tax=Verrucomicrobia
                     bacterium SCGC AAA164-E04 RepID=UPI0003647726"
                     /codon_start=1
                     /transl_table=11
                     /translation="MKKHILSLILLVASCYVGQCDLSAHIILQYSRMDNTLWECKAST
                     PQISTQVGVGLPVGTVTNVWKGHSYWVDVNNNTLIKDGTTVGPLLWGTNIWDVQRFYG
                     FVISQDGVGWLASQDTDDNIVSFLLSVDLTNACVTVVGPLGDPPFNPNIANGLQIAYQ
                     LPTHWVTSNGMVSVVADYLTDPVMAVTNLPSLYLNTLTDDDWFGQTNGIYANTMEETW
                     AKQCDIKYINPDGSINFARQCEVEIAGCSSRDPVRIKKHSLNVKFKSATGGVLTYPIF
                     GPDAAPTFKSLRLAAGNNITWACNFDSQAYRAQYVRDQYANDLQLLMGYASVHGKFVH
                     LYINDIYWGIYGIREKPDEDWCKSYYGGNKNNYDVIKNTCVGTEIVAGTNTSYNLMLS
                     FKNDYEQMKQHLDIDAFIDYMILNFYIGNTDWALHNWYAYRDRTITNFLWRYVNWDSE
                     YTLLNLNDNVTGKNDGDPTTIHSFLRNSAEYRNRFARRAAYQFNQGVLLNPLQPYMNR
                     INEIDQSIVLESARWGDSTGVLYTRNNWLTELSHLTNTYFPNRSAVVISQLRTGLLYP
                     TLPPHPSALRIP*"
                     /db_xref="UniRef100_UPI0003647726"
                     /db_xref="fbc:FB2170_10111"
                     /db_xref="87174560"
                     /db_xref="UPI0003647726"
     gene            complement(242324..242539)
                     /locus_tag="P0_An_GD2017L_S7_coassembly_k141_1013362_prodi
                     gal-single_347"
     CDS             complement(242324..242539)
                     /product="hypothetical protein"
                     /codon_start=1
                     /transl_table=11
                     /translation="MKTISMQVKKVGREIIARVITDTKEATREEIETFCKGISRYLIE
                     EWADDDEHGITVFPRTPKNREIRILNS*"
     gene            complement(242536..244260)
                     /locus_tag="P0_An_GD2017L_S7_coassembly_k141_1013362_prodi
                     gal-single_348"
     CDS             complement(242536..244260)
                     /product="Uncharacterized protein n=1 Tax=Beggiatoa alba
                     B18LD RepID=I3CBU6_9GAMM"
                     /codon_start=1
                     /transl_table=11
                     /translation="MTKKVKIGSGGVVTLTDKQYLAAGGEGEIYVSGGMVYKLYHDPT
                     SKMLPPKKMQELSLIADSHVVVPQDIIYDTQKGTPLGYTTKFVDNVEPLLKLFTRTFK
                     TDNNISYQMINHLVKEMQKVTTSVHAAQCLIVDYNELNVLVKVTSSDLLPFYIDTDSY
                     ATPSFKATAVMDSIRDRKASVIDKNGVLHYNPTIESDWFSWSILAFWLYSNIHAFRGT
                     HPNYRPKDKQKQMDDGISVFHPGVRVPPSVNDFKVIPGRHLDYFKRVFLNNERGIPPQ
                     PDSSVPLLVPTQIVTIKGTDKLLVEEVAAYSSPILAVTTIMGVYYVATKTHIYANKKE
                     IGTHNAKKILLCSASDGTILTAQQDNSNKIIFRDLTKADPVGTAQSNEMFVRNNAFYT
                     ISRGKLMENCFTAFGNKMVHRTKEVENLSVISSKMYDGCIIQDLLGKMYLTLPYKLGS
                     CFSKHIPQLDGYRIVGAKAEKNIVVVLGEKKGQFDRFVIIYNKTFTTCDVRKTDDVTY
                     GTINFTVMDNGLCILLSADDELELFATATQCETLTNPPFDATMKLFSTSDGIFFINGN
                     SFHQLKRK*"
                     /db_xref="UniRef100_I3CBU6"
                     /db_xref="I3CBU6_9GAMM"
     gene            complement(244303..244668)
                     /locus_tag="P0_An_GD2017L_S7_coassembly_k141_1013362_prodi
                     gal-single_349"
     CDS             complement(244303..244668)
                     /product="hypothetical protein"
                     /codon_start=1
                     /transl_table=11
                     /translation="MTIRANKYTLFGFFSCFMDSCLSNVVIFLRWVSMMKLQCASMPA
                     ITTNFTFTTVLRNKSVLNMLAFNSRRFGYFGSVFLIVMPLVFHSTSFTTITSTILGRT
                     ISVKINERLDNFAVSAFAD*"
     gene            complement(244700..245008)
                     /locus_tag="P0_An_GD2017L_S7_coassembly_k141_1013362_prodi
                     gal-single_350"
     CDS             complement(244700..245008)
                     /product="hypothetical protein"
                     /codon_start=1
                     /transl_table=11
                     /translation="VQQELLAEVSGNVHRQKESMKKKPHPQSVIDKKRQVTLQFMTVA
                     ERNLFERWYRKWGCRHFAGHMMTYGPKWYKTPIGLHWRKVSEDRLKHWPKNNEVFVTM
                     *"
     gene            complement(244948..245682)
                     /locus_tag="P0_An_GD2017L_S7_coassembly_k141_1013362_prodi
                     gal-single_351"
     CDS             complement(244948..245682)
                     /product="hypothetical protein"
                     /codon_start=1
                     /transl_table=11
                     /translation="MTRAEIDYGLGFIQWLAQRNSSPAVIGLTGGEPSLHPDFWTYLL
                     PRLTAVRQQYQQCGIEVHTNASRPISPEKIKAFHKFFANCYVGHDMFHREFRPLNKLF
                     LEHWAEVSHGGVTLRSNNWLLRSNGGPMPDQYAASVRIKGRAEGLLKHDKYYEIPGVT
                     GYPRHECSWGKGDYTIVNFTPGGLINHCGEKSHPLADGSDASDWSHYTDTYDQVLNKA
                     WDYQLRLCNKNCSQKCLVTCIAKKKV*"
     gene            complement(245772..246317)
                     /locus_tag="P0_An_GD2017L_S7_coassembly_k141_1013362_prodi
                     gal-single_352"
     CDS             complement(245772..246317)
                     /product="Putative uncharacterized protein id=3144627 bin
                     =GWB1_Spirochaetes_59_5 species=Desulfosporosinus youngiae
                     genus=Desulfosporosinus taxon_order=Clostridiales
                     taxon_class=Clostridia phylum=Firmicutes
                     tax=GWB1_Spirochaetes_59_5 organism_group=Spirochaetes"
                     /codon_start=1
                     /transl_table=11
                     /translation="MKLQNLTKRRFGNLRVVARAPNRGKATYWTCECVCGKRKDVAAC
                     HLIGGDIHSCGTPHPELGEHTNGWKGHGEIGARYFNHIRREAEKRSIRFSISIRAMWN
                     LFLKQNRQCALSGMPLTFDRKDGRMVGTASIDRIDSGKGYVYGNVQWVHKDINFMKRN
                     LPEGRFIEYCFSVCKHHFRHL*"
                     /db_xref="GWB1_scaffold_1776_26"
                     /db_xref="ddh:Desde_1078"
                     /db_xref="86109223"
     gene            complement(246321..247118)
                     /locus_tag="P0_An_GD2017L_S7_coassembly_k141_1013362_prodi
                     gal-single_353"
     CDS             complement(246321..247118)
                     /product="Uncharacterized protein {ECO:0000313|EMBL
                     :KKN66623.1};  TaxID=412755 species="unclassified
                     sequences; metagenomes; ecological metagenomes.;"
                     source="marine sediment metagenome.;""
                     /codon_start=1
                     /transl_table=11
                     /translation="MNANSTFQIGKDHIVCEDYALAYSGPTIAYAIVSDGCSASPDVD
                     FGSRCLAMSAKRELRLNEDVLAFCGKQAVGNAQKVIDTFPYLSPQFLDATLLVAALNP
                     FAKNQLAVYMYGDGVMVHRKKEGVVAVHIQLSSGAPDYLSYHLDPVRKQAYEKIEDNK
                     KLVTIRTLEGKLDTSRTGDYDPFDPFIYDTNVAEGDVIAVISDGINSFRKMNNDPIPW
                     NELIDEFTAYKTFEGEFVLRRIAAFKRKCLKEGITHSDDISVASIVI*"
                     /db_xref="A0A0F9VLE7_9ZZZZ"
     gene            complement(247208..247807)
                     /locus_tag="P0_An_GD2017L_S7_coassembly_k141_1013362_prodi
                     gal-single_354"
     CDS             complement(247208..247807)
                     /product="Putative uncharacterized protein n=1 Tax
                     =uncultured archaeon RepID=D1JGZ3_9ARCH"
                     /codon_start=1
                     /transl_table=11
                     /translation="MSILIHLPPVTSLSKMTLEEAIDKRHSKRQFKPDALTMEEMSRL
                     LWAAQGMNAAGTRTVPSAGALYPLEIYLVTKDGMYRYGPKGHELQQIKGDDVRNYLAA
                     ACVGQMWMANAPMTIVITAEPDKTLVKYGDRGHRYVCMEAGNVSQNISLQATALGLGT
                     TIIGAFNDSDVHKLLGLMTGVYPLLLMPVGRYDSEKQTS*"
                     /db_xref="UniRef100_D1JGZ3"
                     /db_xref="X1KRQ7_9ZZZZ"
                     /db_xref="pmx:PERMA_1006"
                     /db_xref="D1JGZ3_9ARCH"
     gene            complement(247804..248025)
                     /locus_tag="P0_An_GD2017L_S7_coassembly_k141_1013362_prodi
                     gal-single_355"
     CDS             complement(247804..248025)
                     /product="hypothetical protein"
                     /codon_start=1
                     /transl_table=11
                     /translation="MSDNLPKTKTVWLLFDVDNGHEPSKHYCWWFNTRKHARQHKAWQ
                     KKNQGAELVGPQKAVLVEGNGWVSFGRSL*"
     gene            complement(248022..248495)
                     /locus_tag="P0_An_GD2017L_S7_coassembly_k141_1013362_prodi
                     gal-single_356"
     CDS             complement(248022..248495)
                     /product="Uncharacterized protein n=1 Tax=uncultured
                     bacterium RepID=K2F980_9BACT"
                     /codon_start=1
                     /transl_table=11
                     /translation="MLIDIRSNRDHELIKLREKDHPHPIVGLTSGCFDLFHTLHLAYL
                     QKCRRMCDVLIVGVDGDDAVRKAKGPHRPIVPEHQRAMLVNALECVDITFIMGSLEDW
                     DRAIHALFPDKLFRNTDFKPEEVFNPLNSEVVIVPDVVTADSTSAIIQEILKRKP*"
                     /db_xref="UniRef100_K2F980"
                     /db_xref="gsb:GSUB_10340"
                     /db_xref="88287041"
                     /db_xref="K2F980_9BACT"
     gene            complement(248557..249330)
                     /locus_tag="P0_An_GD2017L_S7_coassembly_k141_1013362_prodi
                     gal-single_357"
     CDS             complement(248557..249330)
                     /product="von Willebrand factor type A-like protein n=1
                     Tax=Beggiatoa alba B18LD RepID=I3CIN6_9GAMM"
                     /codon_start=1
                     /transl_table=11
                     /translation="MSLLSKNLENLNAGSGYKFSATKIKDLGAAEYTLVTIVMDASSS
                     VEGFAVQLEQALKTIYKACDKSPRKDNLLVRVVQFASRVTELHGFKLLSSIAEKDYDN
                     ILQLGGSTALFEAMDESIQATGTYGKQLTSQDFLVNAIVVVVTDGEGNCGAINSGDLA
                     ADAGVVKKGLLNVRRAENLESCLTILVGVTNDDNNLNHYLQTVKDEAGFDQYVSIGKA
                     TPGRIAKLAEFVSQSISSTSSALGTGKASAPLNPGQFKF*"
                     /db_xref="UniRef100_I3CIN6"
                     /db_xref="89293676"
                     /db_xref="I3CIN6_9GAMM"
     gene            complement(249366..250175)
                     /locus_tag="P0_An_GD2017L_S7_coassembly_k141_1013362_prodi
                     gal-single_358"
     CDS             complement(249366..250175)
                     /product="Uncharacterized protein n=1 Tax=Beggiatoa alba
                     B18LD RepID=I3CIN5_9GAMM"
                     /codon_start=1
                     /transl_table=11
                     /translation="MTRKVHLITIDPQNDFCIPAGPGGEKGALVVAGADQDMKRLGAF
                     VSKNKGRLEQIHCTLDSHQYVHIAHPAFWVNSKGERPNPFTLIQEDDVKNGVWRAFNP
                     KWQGKAQAYVETLKKNGRYVLCIWPPHCLIGTWGHAIVPEVAKALYEWEADFNRVNFV
                     AKGSNLFTEHYSGVQADVPDDDDPSTKLNTGLIDVLQEADEILITGEALSHCVANTIR
                     DVAAQFGADQIQKFTLLEDTSSNVGGFEKLGQDFVKEMVKKGMKITTTKDW*"
                     /db_xref="UniRef100_I3CIN5"
                     /db_xref="A0A0F9QP68_9ZZZZ"
                     /db_xref="tig:THII_0059"
                     /db_xref="I3CIN5_9GAMM"
     gene            complement(250232..251155)
                     /locus_tag="P0_An_GD2017L_S7_coassembly_k141_1013362_prodi
                     gal-single_359"
     CDS             complement(250232..251155)
                     /product="NUDIX hydrolase n=1 Tax=Cytophagales str. B6
                     RepID=UPI0003B6D699"
                     /codon_start=1
                     /transl_table=11
                     /translation="MKLVEQNADVGVIVGRFQSPVLHDGYLEVITTVANAHPRVIIYL
                     GLSPLKFTKKNPLDYGCRRAMIEERFPGVEVYYIDDVGNNEKWSRKLDEQIRKAVGPD
                     LKVVLYGSRDSFINSYTGKYPTVELVPSKIVSATEYRKAAGIKALKSADFRMGIVHAV
                     ENQDVKVVPAVDLAIIDYDKKQLLLARKPNEDFLRFVGGKIDAEKDKSAEGACVREGK
                     EETGLDLTVEGYVGSALVDDWKYRSERDKIMAWLYVMRYTGGNPEAMDDIEYVTWKKF
                     GEISEADLMPVHRPLLLMLNDYFKNEILRLA*"
                     /db_xref="UniRef100_UPI0003B6D699"
                     /db_xref="A0A0F9UYI4_9ZZZZ"
                     /db_xref="cpi:Cpin_0606"
                     /db_xref="UPI0003B6D699"
     gene            complement(251270..251371)
                     /locus_tag="P0_An_GD2017L_S7_coassembly_k141_1013362_prodi
                     gal-single_360"
     CDS             complement(251270..251371)
                     /product="hypothetical protein"
                     /codon_start=1
                     /transl_table=11
                     /translation="MVMIIFICEAPTIIIPRVYRGLVRVEKEGLDTS*"
     gene            complement(251776..253200)
                     /locus_tag="P0_An_GD2017L_S7_coassembly_k141_1013362_prodi
                     gal-single_361"
     CDS             complement(251776..253200)
                     /product="Host ATPase affecting protein n=1 Tax=Aeromonas
                     phage phiAS4 RepID=E1A160_9CAUD"
                     /codon_start=1
                     /transl_table=11
                     /translation="MIASSLTNGTLTLVTDDAQIITARNDHPKWAEIVEAFKSGNEVL
                     LRSLLSLQAVVENYTVGMLSVNATGVTYANRPLHTVDAERVMAFLRDGLPYKPIANYI
                     ARKMKNPSSRAIQEMYNFLEHKGMPLTTNGTFIAYKGVDPDFWSIAGNKETVVLQGEV
                     NSEGKIRNVIGATIEVERSSVDDDFRVGCSHGLHAGSLSYAKGWGRRVILVEIDPADV
                     VSVPEDCNCQKLRCCKYKVIAEYTGPMPDTYTPEFDDPDELDICPVCGAEEGTCDCDE
                     EQDGSDAAEAHAAGCDGNCGDLDCPEKQRTNEAWLYQQTHGQPAQKETTQALLGLTES
                     DTYKKVVAIIAEQVGLSESDIKPDMPLNDGFLGLDSLDGVELAMALEEEFGFEIPDEV
                     AEKHTASTVGQIVKDIEAHLEASRPKTVTPPTVNPNYAKGKTDGTDDQRLGYQSKYLP
                     SDADAADSTAHADYIRGYIAGYFE*"
                     /db_xref="UniRef100_E1A160"
                     /db_xref="E1A160_9CAUD"
                     /db_xref="tbd:Tbd_1548"
     gene            complement(253223..253639)
                     /locus_tag="P0_An_GD2017L_S7_coassembly_k141_1013362_prodi
                     gal-single_362"
     CDS             complement(253223..253639)
                     /product="hypothetical protein"
                     /codon_start=1
                     /transl_table=11
                     /translation="MNKTYIKSKLYRLRKRMQRHIERHDLPFPSDDMGGACGLCSYMV
                     FRMLRKMGYRPIFRMNNEHCFVTLGKYYIDLTLAQFFPNTGNLYFEDHPYQQENYKVS
                     VHTIKRSGRTLKEVRKLFRGWPPEQNPFRQRLPLTT*"
     gene            complement(253641..256001)
                     /locus_tag="P0_An_GD2017L_S7_coassembly_k141_1013362_prodi
                     gal-single_363"
     CDS             complement(253641..256001)
                     /product="RIIA protein n=1 Tax=Salmonella phage FSL SP-107
                     RepID=S4TVQ8_9CAUD"
                     /codon_start=1
                     /transl_table=11
                     /translation="MIPNETLQTVETIGATQTVGNFHITDATQARILVSLSDKMYTRK
                     ELAVLREYSTNAADAHIVVDKSIGQVLVSLPTMTDLNFRIRDFGTGLTEAEIRDVYCV
                     FGESTKRNSNKLNGVLGYGCKAGFAHADSFTVTSWINGEKSVYQCIKGDSTKLHSAIR
                     LSREASTEPSGIEVCVPVKQSSMWTFHREAINFYKYWEVMPTINNLTEEEATSLNKFR
                     EVSATLKGEGWEVRPKSDGSAQGVAFMGYVPYAIDWNTLYHKMSLDAKSRTLFELLQS
                     NDVVLYFDMGEVQFIDSREQLEYTDKTFDALVSRIKEIFSKIKASIQEKFDPLTSIWE
                     AKIMYNAIFGTGVLELEKGETDTGDVAERIKILDGNLMQLERTFENAFKWNGITLDGA
                     AFKRINRFDNNTPGKLMDKDHDPISPVMVTYRKKKSRVKANRCKAESNNGITASNKVV
                     VIVNDTGRKTGQAMVARYMLFGAPTKYQTVYVLTFADAKTQKEFNDFYNFETVPTQNL
                     SDLIEEAKKWNNANKVTRNYGGGSNGTRSLMFVNVETEKLEESEVPIRELEEGGYYVE
                     VDSVSRRRRWRSPSYHVKTGQYYTIEIGSVLDDIKKVVEELNLDVERIYIINKQTQES
                     KWFAQAKESGEWTNFWSLVDENLPNLTVNVTALVDAENYEQTTVVCKEAAELLVPQIL
                     DQNSPLLKLIATVGNKNYESFVAIVNAFKGLRLWDKVKGQTQGTVDYTIAEKAAKEAY
                     PFLNWSDIENDYAVNKDKMEAIARYINAMDLYVDLTRDTTAKPVAA*"
                     /db_xref="UniRef100_S4TVQ8"
                     /db_xref="A0A0G1YCV5_9BACT"
                     /db_xref="S4TVQ8_9CAUD"
     gene            complement(256049..256276)
                     /locus_tag="P0_An_GD2017L_S7_coassembly_k141_1013362_prodi
                     gal-single_364"
     CDS             complement(256049..256276)
                     /product="hypothetical protein"
                     /codon_start=1
                     /transl_table=11
                     /translation="MNWQFWLNPTPEQRKAWAWMCAGFALFFLIFTTLSLFRHQWGIA
                     TWQGIFFLWNTFFCHINYCIYEEWKKNQKGD*"
     gene            complement(256273..256401)
                     /locus_tag="P0_An_GD2017L_S7_coassembly_k141_1013362_prodi
                     gal-single_365"
     CDS             complement(256273..256401)
                     /product="hypothetical protein"
                     /codon_start=1
                     /transl_table=11
                     /translation="MPKKFWNDCQEKAHRTHWGWLIIAAIAIGIVLGWLIGHGGVE*"
     gene            complement(256401..256580)
                     /locus_tag="P0_An_GD2017L_S7_coassembly_k141_1013362_prodi
                     gal-single_366"
     CDS             complement(256401..256580)
                     /product="hypothetical protein"
                     /codon_start=1
                     /transl_table=11
                     /translation="MNQDLFDNGDFERQFNRTQKLVTRGFKAAFLLWVLWALFCLCAL
                     AGIVYVAIHFIAKYW*"
     gene            256607..256876
                     /locus_tag="P0_An_GD2017L_S7_coassembly_k141_1013362_prodi
                     gal-single_367"
     CDS             256607..256876
                     /product="hypothetical protein"
                     /codon_start=1
                     /transl_table=11
                     /translation="MSCQGTFFNARAQIALALASGQVLRMVVGQTLGKALALLQEGEG
                     LYASVVQPREAGENVGDDMAGEPQRLAASSNKDTKDMAHSTQRQC*"
     gene            complement(256955..257557)
                     /locus_tag="P0_An_GD2017L_S7_coassembly_k141_1013362_prodi
                     gal-single_368"
     CDS             complement(256955..257557)
                     /product="HD family phosphohydrolase n=1 Tax=Hippea
                     alviniae RepID=UPI0003B796FC"
                     /codon_start=1
                     /transl_table=11
                     /translation="MTNPTHNELVLSLSEKLNVAHIYQELLETHPHFPSWSGSHGPAL
                     HHYGRGGLIKHTWEVIDLGMHIIPQLNLCEKVDPIEYFLAALFHDTGKMYDYVQVKGE
                     EDKWEPTSHRRLIHHLPQSCLVWHDCIKIDDELNKRYHDSVLHAILAHHGRREAGSPV
                     APKTRVAWLVHLCDGISARMNDADTLDVVSHATHGLRAGT*"
                     /db_xref="UniRef100_UPI0003B796FC"
                     /db_xref="min:Minf_1400"
                     /db_xref="B3DVV1_METI4"
                     /db_xref="UPI0003B796FC"
     gene            complement(257538..257801)
                     /locus_tag="P0_An_GD2017L_S7_coassembly_k141_1013362_prodi
                     gal-single_369"
     CDS             complement(257538..257801)
                     /product="hypothetical protein"
                     /codon_start=1
                     /transl_table=11
                     /translation="MMTDIHGKQHYTVGDYTIHPEWEEYGKQFKVWLKSMTCDDWRML
                     GIRETIEKHTPKGQMILPLIGDFNRPVPPTVPMSILKYDKSYP*"
     gene            complement(257798..258247)
                     /locus_tag="P0_An_GD2017L_S7_coassembly_k141_1013362_prodi
                     gal-single_370"
     CDS             complement(257798..258247)
                     /product="Gp236 n=1 Tax=Mycobacterium phage Myrna RepID
                     =B5LJK6_9CAUD"
                     /codon_start=1
                     /transl_table=11
                     /translation="MEQLLCHLLGDYVLQSDWCALNKSKRTIPCLVHVLIYTACFLLL
                     TTSWKALLVIGVTHFILDRWHTPMKRFIWLRGHLNPYLDYPEYGKCDTTGYYDDSPYN
                     SVKATSGDGSTERWHKPRIFPISIWLYIIHDNFVHLVINFFALKYLT*"
                     /db_xref="UniRef100_B5LJK6"
                     /db_xref="kra:Krad_1737"
                     /db_xref="87750453"
                     /db_xref="B5LJK6_9CAUD"
     gene            complement(258281..259024)
                     /locus_tag="P0_An_GD2017L_S7_coassembly_k141_1013362_prodi
                     gal-single_371"
     CDS             complement(258281..259024)
                     /product="Group I intron endonuclease n=1 Tax=Nostoc sp. 
                     (strain ATCC 29411 / PCC 7524) RepID=K9QVA5_NOSS7"
                     /codon_start=1
                     /transl_table=11
                     /translation="MCMGHIYQIRNIITDAVYLGSVLKRNPQDRWVRHRKDLRGNHHH
                     SQHLQRAWNKYGEGNFVFEVIESNVKDVLSREQWHLDNRRNNFPLHLTYNVCWKAGSC
                     EGRKWSKVMLKKLSDAHKGIKPTAEAVAKQIATWESKCKHPYSFTSPNGVVYDDVRNL
                     RRFAREHNLDARSLALVYNGTLRYFKGWTRTGISMPSYQLVSPDGVITQGTFLKGLCR
                     NASINYKMVHKYCLGQSKPYRGWMAKQLT*"
                     /db_xref="UniRef100_K9QVA5"
                     /db_xref="A0A0F8XXG8_9ZZZZ"
                     /db_xref="nop:Nos7524_3219"
                     /db_xref="K9QVA5_NOSS7"
     gene            complement(259053..259619)
                     /locus_tag="P0_An_GD2017L_S7_coassembly_k141_1013362_prodi
                     gal-single_372"
     CDS             complement(259053..259619)
                     /product="hypothetical protein"
                     /codon_start=1
                     /transl_table=11
                     /translation="VLLKKFILKDPRTGKLEEVFDYPECLASPTLRSRDCQLVTREPL
                     RIPILVVPHDYLVEMDGQGETAESIYASFELRDYRDEVADQAARKQKYDSKVSKVQDI
                     FSIGTMHKRSCKTTFFTGPKPVYKQTFEDNWVWKDEGILVLTNRGHYRTIESLKLSGV
                     NDVFITGTFECGEEVRDNTQCKISISVK*"
     gene            complement(259570..259872)
                     /locus_tag="P0_An_GD2017L_S7_coassembly_k141_1013362_prodi
                     gal-single_373"
     CDS             complement(259570..259872)
                     /product="hypothetical protein"
                     /codon_start=1
                     /transl_table=11
                     /translation="MVYLYLCKACEKGDHGNCELGYPAPKGHYGGSKCRCQCGGNPRW
                     NTPEYIEEELKKLIQSIMDHQKASEEAMRKSPLQVNCPPKSVTQKVHLKRPEDGKA*"
     gene            complement(259874..260089)
                     /locus_tag="P0_An_GD2017L_S7_coassembly_k141_1013362_prodi
                     gal-single_374"
     CDS             complement(259874..260089)
                     /product="hypothetical protein"
                     /codon_start=1
                     /transl_table=11
                     /translation="MQVTSLLHSATDDTASDPPCECRQPNWEHHLHWRNTAEYNMEYC
                     PRCEDIKTFHWKSLWRRIKAVFRNETL*"
     gene            complement(260114..260443)
                     /locus_tag="P0_An_GD2017L_S7_coassembly_k141_1013362_prodi
                     gal-single_375"
     CDS             complement(260114..260443)
                     /product="hypothetical protein"
                     /codon_start=1
                     /transl_table=11
                     /translation="MKTKCTKPLTFECFHATNVARSKADVKRSLNWSPMEWGCALSGE
                     VGELCNFLKKMSRGDKIPKKQLAHEIADIMTYLSLTADALDVDLEKAIRQKFNIVSKR
                     WGSKYRL*"
     gene            complement(260440..260952)
                     /locus_tag="P0_An_GD2017L_S7_coassembly_k141_1013362_prodi
                     gal-single_376"
     CDS             complement(260440..260952)
                     /product="AP2 domain protein n=1 Tax=Dorea longicatena DSM
                     13814 RepID=A6BES1_9FIRM"
                     /codon_start=1
                     /transl_table=11
                     /translation="MSVLVDRTGQVFGKLRVIRRVSDDSTHEATWLCKCRCGKMSKVR
                     GSNLRSGNTNSCGCGRRKRPFQWLYTRLKRGARKRKIACGLTYNQFLRFTSSDVCYYC
                     GAYIKWEPFPVRSLPYSQAYNIDRTDNSRGYSVSNCVVCCGRCNTIKNTFSSDQFIQH
                     CRKITEWQSQ*"
                     /db_xref="UniRef100_A6BES1"
                     /db_xref="A0A0F9NM85_9ZZZZ"
                     /db_xref="sagn:W903_0643"
                     /db_xref="A6BES1_9FIRM"
     gene            complement(260949..261386)
                     /locus_tag="P0_An_GD2017L_S7_coassembly_k141_1013362_prodi
                     gal-single_377"
     CDS             complement(260949..261386)
                     /product="hypothetical protein"
                     /codon_start=1
                     /transl_table=11
                     /translation="MFGERKPFSRSLHKGNDPQSRRVVKEFFKKQGIPLDDNPNEFGV
                     DLISPDGTLQVEVEHRLPWTEEEFPFAEINVPERKAKFLREGKCQYIILSRDFSRMGI
                     VRGPDVQPFITDDNLEHSPNKFVRNGEYFYKVPRTAFRWVSVI*"
     gene            complement(261386..262150)
                     /locus_tag="P0_An_GD2017L_S7_coassembly_k141_1013362_prodi
                     gal-single_378"
     CDS             complement(261386..262150)
                     /product="Uncharacterized protein n=1 Tax=Nitrolancetus
                     hollandicus Lb RepID=I4EMH4_9CHLR"
                     /codon_start=1
                     /transl_table=11
                     /translation="MPAGDPMWTCPHCGKTYYAANQLYCSCRGPGATWAPQPLQEKFT
                     SWGTPPGAVMNINTDAKIILHDVPSMEVAHDPKETLVVNLFAGPGAGKSTTAAGIFFE
                     LKSRGINCEIASEYAKDLAWEERHQTFNDQIYIFGKQYHRIFRLLGQVQAVITDSPLL
                     LSPVYDAEKRPTFEKLVVEEHNKMWTYNVFIKRQKAFNPKGRVHGEEEAKQLDYAIAD
                     MLLKHDVAFEGFEGTVAGRDAIVQKILMLLKWKKEQ*"
                     /db_xref="UniRef100_I4EMH4"
                     /db_xref="A0A0F9HFP0_9ZZZZ"
                     /db_xref="acr:Acry_3438"
                     /db_xref="I4EMH4_9CHLR"
     gene            complement(262137..262709)
                     /locus_tag="P0_An_GD2017L_S7_coassembly_k141_1013362_prodi
                     gal-single_379"
     CDS             complement(262137..262709)
                     /product="Uncharacterized protein n=1 Tax=Pseudomonas sp.
                     GM60 RepID=J3GSS5_9PSED"
                     /codon_start=1
                     /transl_table=11
                     /translation="MFPDAMSPSLDKYLCKTFPKIFVERKLSPRESCMGRGFECGDGW
                     FPLLVILCRNIQRHIDWNNEIVMADDTNKLGLAKKKRKKTDRKLIPQFVALQVKEKFG
                     ALRIYHQGGDEYCQGLVDMAASVSWWTCEVCGIGGPQHVGHTKGWIQSTCPKCANAFR
                     DYDKKVIMDKEYAKLLKRAEKERIKRYARR*"
                     /db_xref="UniRef100_J3GSS5"
                     /db_xref="A0A0F9IE70_9ZZZZ"
                     /db_xref="ppg:PputGB1_1620"
                     /db_xref="J3GSS5_9PSED"
     gene            complement(262691..263038)
                     /locus_tag="P0_An_GD2017L_S7_coassembly_k141_1013362_prodi
                     gal-single_380"
     CDS             complement(262691..263038)
                     /product="hypothetical protein"
                     /codon_start=1
                     /transl_table=11
                     /translation="METAEQTPTIPEAIPGAIEYTPKMPKQKEAPKPEYVLVEDMTGQ
                     PPPKRGPQVMKAYTEEKDEETGKKKQVVLEFKVPFPPKPNCKKCYGRGYTGIVTVGKQ
                     KGICICKKCFPML*"
     gene            complement(263127..264407)
                     /locus_tag="P0_An_GD2017L_S7_coassembly_k141_1013362_prodi
                     gal-single_381"
     CDS             complement(263127..264407)
                     /product="Membrane protease subunit, stomatin/prohibitin n
                     =1 Tax=Beggiatoa alba B18LD RepID=I3CFQ5_9GAMM"
                     /codon_start=1
                     /transl_table=11
                     /translation="MPSPRRTRSRYSDDSYTNEDFGQQTNSQQTNTEKSMNKSPVKLI
                     VSGIVLVIALVITLLTFKVVTIEGNQLGVKETWSSGVEDVVMQPKTYFLFPGWSQTVF
                     KYDAASQVFVMNDKSDRKGEKGIGRDADAYLVQSQEGQDMKISLNLRWRIDPVKLIMI
                     HKTVRHDIEDKIIRPVVMRVVKDKATKMKAIDAYSGEGLVKLQQEIQDALSGKDHKET
                     DELAERGVTVENFVIEHIELDPKYIEEIKQKQIATQRQLKAVEEQKAAEAEALVAKAK
                     AQADLNTQVVGAERDAKIKVVAAEAAAEQVTIAAKAQAEQVRVAAEAQKEQMALQGEG
                     MKLQQIAEAEGILAIGKAKANAQQLLLDSWKAAGPDAYARVEVAKSLAEGTKGIQGYL
                     PNNFNPTVISGNFMDAIQQILSVTRSATPAPAAK*"
                     /db_xref="UniRef100_I3CFQ5"
                     /db_xref="tig:THII_2510"
                     /db_xref="A0A090ALW0_9GAMM"
                     /db_xref="I3CFQ5_9GAMM"
     gene            complement(264373..264633)
                     /locus_tag="P0_An_GD2017L_S7_coassembly_k141_1013362_prodi
                     gal-single_382"
     CDS             complement(264373..264633)
                     /product="hypothetical protein"
                     /codon_start=1
                     /transl_table=11
                     /translation="MKDKKFLVLCGLGVIWLLTLIATLCGAKINPRLEILIWVICVSW
                     FAYWTISTVRDYFRKDAPPTAPTQPTETTQSNAKSKKNPKSV*"
     gene            complement(264647..265306)
                     /locus_tag="P0_An_GD2017L_S7_coassembly_k141_1013362_prodi
                     gal-single_383"
     CDS             complement(264647..265306)
                     /product="Phi92_gp097 n=1 Tax=Enterobacteria phage phi92
                     RepID=I7HTB3_9CAUD"
                     /codon_start=1
                     /transl_table=11
                     /translation="MINIRETETQKIYITSDFHLGHQRDFVWQARGYESWEAHDAGVI
                     NTVNSIVRPTDILFMLGDFCLNTTMERFNGYLSRIQCQNLWCLWGNHNNPQEKNVYRK
                     TMPQQYIGPFPVETYPFQYRNMLFLGKRINAVLNGQYAVLDHFPIYVWEEMQHGAWML
                     CGHSHYGCELSKAESGHGKILDVGWDGHGKPLSLAEIKAIMDKKQIAAVDHHHPAMKT
                     Q*"
                     /db_xref="UniRef100_I7HTB3"
                     /db_xref="I7HTB3_9CAUD"
                     /db_xref="mrd:Mrad2831_5395"
     gene            complement(265311..265892)
                     /locus_tag="P0_An_GD2017L_S7_coassembly_k141_1013362_prodi
                     gal-single_384"
     CDS             complement(265311..265892)
                     /product="hypothetical protein"
                     /codon_start=1
                     /transl_table=11
                     /translation="MRYLFLDCEMGGRELKYSLLTAYFLVTDNKFRKLGDLYLAVKPD
                     DGVYVVSGQGMQVNKIDLAQHDKVATTYKDTKPVLYKFLKEQAGLGRLTPVGHGVKGD
                     IAHLINALISEGSWEQHCTYHYIDTSVVLQYLRAIGKMPEDSDGSVFALADYFGVKVN
                     GEDHDCRVDTLKTCGVFQKFVAMGKGDIVILPD*"
     gene            complement(265889..266149)
                     /locus_tag="P0_An_GD2017L_S7_coassembly_k141_1013362_prodi
                     gal-single_385"
     CDS             complement(265889..266149)
                     /product="hypothetical protein"
                     /codon_start=1
                     /transl_table=11
                     /translation="MDKGIRRLKRLSTLLHNIANSYAGDKTGVVAARLHGVSGGISDC
                     IRMLEEGITDVDRMSLMQDWLKDKPMSPAVKEELALRLYRTL*"
     gene            complement(266151..266384)
                     /locus_tag="P0_An_GD2017L_S7_coassembly_k141_1013362_prodi
                     gal-single_386"
     CDS             complement(266151..266384)
                     /product="hypothetical protein"
                     /codon_start=1
                     /transl_table=11
                     /translation="MPDIISGNMRKTIKVKLMVRDGGVPSGVRYQVVSLTGALTVPDN
                     KTNANPGDWISQAAAQRLVDSPRYDVTVIPETN*"
     gene            complement(266395..266886)
                     /locus_tag="P0_An_GD2017L_S7_coassembly_k141_1013362_prodi
                     gal-single_387"
     CDS             complement(266395..266886)
                     /product="hypothetical protein"
                     /codon_start=1
                     /transl_table=11
                     /translation="MVRRSKEVNRSTLFKYRRYWYHLSTTLNNKRHYLTPWDNDNEKA
                     INRGGYEPNVKRTCVAPSVEHCLAAIPYSRGEKFTIYRTAHRIIPTPATEVFDRNVTQ
                     EGWVQIPMLFVRVGTLSLPYVAKMEGREVIGEAASSSNPRQSGKVLKWWKTRKLHRYI
                     KPS*"
     gene            complement(266896..267375)
                     /locus_tag="P0_An_GD2017L_S7_coassembly_k141_1013362_prodi
                     gal-single_388"
     CDS             complement(266896..267375)
                     /product="hypothetical protein"
                     /codon_start=1
                     /transl_table=11
                     /translation="MAKKMKKPKIKYKLYILMRNDLPSLNAGKAMAQAAHAANNLDGQ
                     WGLNRGVIEWKKEATNFGTTIVLSATKDEIIHTLKRAQMREGTVPFGPVWDDTYPYNT
                     TTEIAALIPKKVHTAPPIVKEDNRVMLFRRELTCAYILVADGSSDQAELVGEYPLHP*"
     gene            complement(267344..267511)
                     /locus_tag="P0_An_GD2017L_S7_coassembly_k141_1013362_prodi
                     gal-single_389"
     CDS             complement(267344..267511)
                     /product="hypothetical protein"
                     /codon_start=1
                     /transl_table=11
                     /translation="MMLAEIESAWPAVVGTGILVISVCSVLMGKWPWEGFIDRSTHNY
                     YNGEEDEETED*"
     gene            complement(267513..268715)
                     /locus_tag="P0_An_GD2017L_S7_coassembly_k141_1013362_prodi
                     gal-single_390"
     CDS             complement(267513..268715)
                     /product="DNA ligase n=1 Tax=Sinorhizobium phage phiM12
                     RepID=S5MQD0_9CAUD"
                     /codon_start=1
                     /transl_table=11
                     /translation="MTFKLELPELYARNKDGSIQEWRVEVEGNKYRMIAGRHGGQMVA
                     SAWTICEAKNVGKKGETTPEQQAEAEATSKWKKKLKSGGYFEDKKDIDKPLSFIEPML
                     AYPLISKKTKKDKTTGQSRTEIEDRTCHIKLPVMVDRKYNGMRQVTSATGPFSRKGEE
                     IKTAPHIWEALQSLFEKIPTLVLDGELYNHDLRHKLNELIHIVRTNADHKITPELLAD
                     SERLVRYYVYDGYGFDNITEATPCRERRDALAKLLKGIPYIVVVPYEMASTMDEAKKM
                     YGGYIEDGYEGAILRNADAPYQHFRTNDLIKLKPFEDMEVVILDVIDPGSGNWGGTGK
                     TASVKMANGKEFNATFKGSRETLVKILKEKDKWIGQKVTMTYNGWTGKGTPNYGQIDP
                     YNCMVGDR*"
                     /db_xref="UniRef100_S5MQD0"
                     /db_xref="A0A0F6YPI5_9CAUD"
                     /db_xref="mah:MEALZ_3867"
                     /db_xref="S5MQD0_9CAUD"
     gene            complement(268712..269275)
                     /locus_tag="P0_An_GD2017L_S7_coassembly_k141_1013362_prodi
                     gal-single_391"
     CDS             complement(268712..269275)
                     /product="Uncharacterized protein {ECO:0000313|EMBL
                     :KFZ26324.1};  TaxID=1541960 species="Bacteria;
                     Tenericutes; Mollicutes.;" source="Mollicutes bacterium
                     HR2.;""
                     /codon_start=1
                     /transl_table=11
                     /translation="MRPRGLKHRRCLDLRGHKFGLLSPLKIDGAKTSRVFWKCKCECG
                     IIKSVASKHLTSGVVTSCGCNQHRKGRHSPSWRGYEEISKKCWEIYRRNAHHRNLDFS
                     ITPEYAWEVFLRQNRQCALTGLPLQFKTQATETDGTASLDRIDSTKGYIRGNVWWVDK
                     KINTIKWDLSIDNFFRMCKMVVKHNNL*"
                     /db_xref="A0A094IKN2_9MOLU"
                     /db_xref="GWB1_scaffold_1776_26"
                     /db_xref="clb:Clo1100_2169"
     gene            complement(269300..269839)
                     /locus_tag="P0_An_GD2017L_S7_coassembly_k141_1013362_prodi
                     gal-single_392"
     CDS             complement(269300..269839)
                     /product="hypothetical protein"
                     /codon_start=1
                     /transl_table=11
                     /translation="MNFDHLNKVYDFWRGDILPNLTHTYSIDSFNEYLKRFSFLPSGK
                     WLQRMETVKLNRIGFAVDAKKFAKKFKNYCVAYNAPMKPEDGLQRIIYQLSPTLHVEA
                     ALWIWIEHDELQQYASLFACYGDEAEFLAFVDDLYKKMRKEGNTEEKSIAPGFGDFAS
                     RLQAESGFGGLTSPKGTVE*"
     gene            complement(269842..270030)
                     /locus_tag="P0_An_GD2017L_S7_coassembly_k141_1013362_prodi
                     gal-single_393"
     CDS             complement(269842..270030)
                     /product="hypothetical protein"
                     /codon_start=1
                     /transl_table=11
                     /translation="MKNKALVFDPQPNPTNEEIMQILKLLMFQSYPPEVRTPDNLMLL
                     FNKMPQSAKRHFQVKDTE*"
     gene            complement(270072..271226)
                     /locus_tag="P0_An_GD2017L_S7_coassembly_k141_1013362_prodi
                     gal-single_394"
     CDS             complement(270072..271226)
                     /product="thymidylate synthase (EC:2.1.1.45)"
                     /codon_start=1
                     /transl_table=11
                     /translation="MTEELCPKCKCPIHPCLPCEEIIQFHNHVDSEYFDLLKLILEEG
                     VWAHNRTGVDTLAVFGAQAKFDVDLDAFPILTTKKIHFKSIAHELLWFIRGDTNIKYL
                     VDNGVSIWNEWAYQRYLKACGAEDCPDMASFIARLKELPPTDPWVQTWGDLGEGTYGG
                     MWRAFPYFYEREVPDPNGTDRKYYHPMEGTVDQLKKVMDNLKNKPTDRRMIVSAWHPF
                     WVDHCALPPCHCMFHFNTQELTKDERIAIQRRDRGDITRVLRDSDVTEQWLDDIGIPR
                     RRLNLLLYQRSCDTFLGVPFNITSYCLLLAMAAHVSGMECGTFTHTYGDLHIYRNHMA
                     QVDLQLGRIPKLLPKLRLNPDVKSLFDFKYEDIQLLDYDPHPAIKAEVAV*"
                     /db_xref="smia:P344_02575"
                     /db_xref="W0GP69_9MOLU"
                     /db_xref="UniRef100_UPI00016B2266"
                     /db_xref="2.1.1.45"
     gene            complement(271198..271764)
                     /locus_tag="P0_An_GD2017L_S7_coassembly_k141_1013362_prodi
                     gal-single_395"
     CDS             complement(271198..271764)
                     /product="dihydrofolate reductase (EC:1.5.1.3)"
                     /codon_start=1
                     /transl_table=11
                     /translation="MKAIVAMDPNRVIGCKGEIPWHISEDFKWFKRVTMGIPYQRAVN
                     ISEKVNVPVPERGQHKTMVVVGRKTYDKVGILPGRYHFVLTHNSEKLALPATDVCRYA
                     TYEDILAANSPYMWVIGGANVYELLMPYVDEIFVTHVIDEYDGDAFMPSFEDRFPEQE
                     LLRETKDYSIVRYSKPYCLYDRRTLPQV*"
                     /db_xref="mpc:Mar181_0627"
                     /db_xref="UniRef100_F8UVT7"
                     /db_xref="A0A059X474_9BACT"
                     /db_xref="F8UVT7_9BACT"
                     /db_xref="1.5.1.3"
     gene            complement(271718..272323)
                     /locus_tag="P0_An_GD2017L_S7_coassembly_k141_1013362_prodi
                     gal-single_396"
     CDS             complement(271718..272323)
                     /product="tRNA (Guanosine(18)-2'-O)-methyltransferase {ECO
                     :0000313|EMBL:KDO02418.1}; EC=2.1.1.34
                     {ECO:0000313|EMBL:KDO02418.1};;  TaxID=1462938
                     species="Bacteria; Proteobacteria; Alphaproteobacteria;
                     Rickettsiales; Rickettsiaceae; Rickettsieae; Rickettsia;
                     spotted fever group.;" source="Rickettsia buchneri.;""
                     /codon_start=1
                     /transl_table=11
                     /translation="MGSHIRERANKAKKERCTSLIAVLENPKTIENVGSVIRNVDALG
                     VGKLYVVDGYNLLPDKWNEMRDKKRLNGISASAIKWTYVRVFQTTKDCLDYLARHSVV
                     SAVTSPHQKGKKNVILEEGKYTQKHLAVWFGNESRGVSQEAVDNSAFCINIPMCGIIE
                     SLNLGTSSGIVLYEVAKQRRRYTKRKYESNRSNGPQPSNRL*"
                     /db_xref="A0A067A9L0_9RICK"
                     /db_xref="UniRef100_UPI000255B690"
                     /db_xref="clh:IX49_07275"
                     /db_xref="UPI000255B690"
                     /db_xref="2.1.1.34"
     gene            complement(272325..272669)
                     /locus_tag="P0_An_GD2017L_S7_coassembly_k141_1013362_prodi
                     gal-single_397"
     CDS             complement(272325..272669)
                     /product="hypothetical protein"
                     /codon_start=1
                     /transl_table=11
                     /translation="MEVKSSKRYGNGRFWCFIEEGWSGKEVAIWKGPEGSEEIIARAK
                     DKYEARTIVDALLKYANTEDTTGLSKKELAFLEFVTVHCVEPYATMASNAILWNDKAA
                     FEELKTKFPSIY*"
     gene            complement(272660..273112)
                     /locus_tag="P0_An_GD2017L_S7_coassembly_k141_1013362_prodi
                     gal-single_398"
     CDS             complement(272660..273112)
                     /product="PfWMP3_35 n=1 Tax=Phormidium phage Pf-WMP3 RepID
                     =A5HL29_9CAUD"
                     /codon_start=1
                     /transl_table=11
                     /translation="MSRKSAYSQLSEETKNRYRRSALAYYHRNRANISVKRKHERDTN
                     PQYKIKRQKREDSPKYRAMRRNYHLQKHYGISLDLWNSMYASQRGKCAICLVHFDTLN
                     EKDVHIDHNHSSGQIRQLLCTKCNHAIGNLNENPVLFHRAIRYLKKWK*"
                     /db_xref="UniRef100_A5HL29"
                     /db_xref="A0A0F9AM82_9ZZZZ"
                     /db_xref="arm:ART_3348"
                     /db_xref="A5HL29_9CAUD"
     gene            complement(273109..273786)
                     /locus_tag="P0_An_GD2017L_S7_coassembly_k141_1013362_prodi
                     gal-single_399"
     CDS             complement(273109..273786)
                     /product="Uncharacterized protein n=1 Tax=Cesiribacter
                     andamanensis AMV16 RepID=M7N5S6_9BACT"
                     /codon_start=1
                     /transl_table=11
                     /translation="MIYLSLDIETTGLNPLTCNVLEVGAYFEDTLALKPREQLPCFHK
                     YLWQETYQGEPFALQMNQAIFQKILELKKTQGVGSYHDQDHLLIEPDALWTQFGWWVY
                     SNRKLWAGTKFDDDTTYHVSEMPKMVVAGKNVAGFDLPFLSQLPGIKPPFFHRAFLYQ
                     LPGIKPPFFHRVIDPGMMYFDAIQDKVPPDLKECKKRAHLPEAVSHEALDDAWDVIQL
                     VRYKHHV*"
                     /db_xref="UniRef100_M7N5S6"
                     /db_xref="A0A0F9I3Q4_9ZZZZ"
                     /db_xref="hym:N008_06850"
                     /db_xref="M7N5S6_9BACT"
     gene            complement(273783..274028)
                     /locus_tag="P0_An_GD2017L_S7_coassembly_k141_1013362_prodi
                     gal-single_400"
     CDS             complement(273783..274028)
                     /product="hypothetical protein"
                     /codon_start=1
                     /transl_table=11
                     /translation="MQPTNQFTAEVSVSFPNGPDGEAVMRWFNLQNCGKETIPLTKRA
                     SKKHRDRAYRLHACRRYHFVFQVTAEGDWLFVGRKEL*"
     gene            complement(274015..274827)
                     /locus_tag="P0_An_GD2017L_S7_coassembly_k141_1013362_prodi
                     gal-single_401"
     CDS             complement(274015..274827)
                     /product="hypothetical protein n=1 Tax=Streptomyces
                     prunicolor RepID=UPI000366E272"
                     /codon_start=1
                     /transl_table=11
                     /translation="MKDDLGDRIKSQYEDRTRYMLPRRTYTLLRLDGKSFHTYTRGLN
                     KPFDHDLFADIDEAIKAMLPDIQGSVFAYTQSDEISVLLTDFAQPTTSAWFDGNLQKI
                     ASVAASIITAEFNRFRLVRACGIESGDKYRHVKLAHFDARVFTIPDRIEVMNYFIWRN
                     QDCARNSVSMLAQSLFSHKQLQGVSTSEMVKMIAAHEGGAFAWDSLNQDLRFGRLIVK
                     ETFQDTVSVPDVKNFKVVPQLVERTRWVSTPAWKFTENKDKLLDMIPKYAAD*"
                     /db_xref="UniRef100_UPI000366E272"
                     /db_xref="jeo:JMA_37590"
                     /db_xref="A0A0F9JGH5_9ZZZZ"
                     /db_xref="UPI000366E272"
     gene            complement(274817..275608)
                     /locus_tag="P0_An_GD2017L_S7_coassembly_k141_1013362_prodi
                     gal-single_402"
     CDS             complement(274817..275608)
                     /product="Uncharacterized protein n=1 Tax=Eubacterium
                     plexicaudatum ASF492 RepID=N1ZZ31_9FIRM"
                     /codon_start=1
                     /transl_table=11
                     /translation="MYMAGKSNTQIILSQEEAEFIDGALLGDGHITKPRGNSCQFSYI
                     TSKRGHAEYIYQKLKRMAVGECRNGPVRSNVYDKRTKKIYISYRFRTVSNRVFLGLRQ
                     RWYPSGIKIIPQDVKVTPVSVLIWYLGDGSLIEANRSRYIKLCTNGFDRTNVEQVMSP
                     QLAKYEPSFIRASETQWWVYIPRRHIDKFLSFIGDCPVPEYSYKWKRIGYKRKAYRNG
                     TTINFSKIQTQVLTDYLNGDSMWALSKKYGVDYNLIKYHIKRYER*"
                     /db_xref="UniRef100_N1ZZ31"
                     /db_xref="N1ZZ31_9FIRM"
                     /db_xref="anb:ANA_P10053"
     gene            complement(275648..275806)
                     /locus_tag="P0_An_GD2017L_S7_coassembly_k141_1013362_prodi
                     gal-single_403"
     CDS             complement(275648..275806)
                     /product="hypothetical protein"
                     /codon_start=1
                     /transl_table=11
                     /translation="MRPYVLKERLPEHPDTRYMTPQQRRGAAKKRRKEVRDRRKADRK
                     ALRDEWGF*"
     gene            complement(275763..276101)
                     /locus_tag="P0_An_GD2017L_S7_coassembly_k141_1013362_prodi
                     gal-single_404"
     CDS             complement(275763..276101)
                     /product="hypothetical protein"
                     /codon_start=1
                     /transl_table=11
                     /translation="VDCQTQTVPQYLHHQNVSIKDIIQQVKADLEAEDTTLTCDRFKY
                     QVEVQHQDGSWFLLKNALPKRKRYGNFEILLVWTEHCGSFYFFMDDLEGWKKDTYETL
                     RVKRKTSRAS*"
     gene            complement(276050..276592)
                     /locus_tag="P0_An_GD2017L_S7_coassembly_k141_1013362_prodi
                     gal-single_405"
     CDS             complement(276050..276592)
                     /product="hypothetical protein"
                     /codon_start=1
                     /transl_table=11
                     /translation="MKVQPEWIKDWKIASKTQPIKAKPLITLLVDRAVSSKFLVDTLE
                     GKEPLGDGVVICVGAAGDAWQQMPKKLLQKYDVTAIDTDGWMVCTPKPDNAVNCLEIT
                     KEFLATPGQLCVAKPPTDEIYKVCDFYVVGQWGQSVPELGTNIQFGSAGDFVCQNRTD
                     PSDVWIVKRKLFLNTYIIKT*"
     gene            complement(276589..276780)
                     /locus_tag="P0_An_GD2017L_S7_coassembly_k141_1013362_prodi
                     gal-single_406"
     CDS             complement(276589..276780)
                     /product="hypothetical protein"
                     /codon_start=1
                     /transl_table=11
                     /translation="MTEEERKEFWDAGWTAFWDGKGQDACTNDPDQEKRDEWMMGWLT
                     AQDAAQYEVPYVPPTEETI*"
     gene            complement(276825..277028)
                     /locus_tag="P0_An_GD2017L_S7_coassembly_k141_1013362_prodi
                     gal-single_407"
     CDS             complement(276825..277028)
                     /product="hypothetical protein"
                     /codon_start=1
                     /transl_table=11
                     /translation="MTDAEQSHFNRFMAVLQDFLYDQGWYTQSMYVEKRRTYAEVEQY
                     LIDHCYGPTEAREIVARIKLRTM*"
     gene            complement(277015..277251)
                     /locus_tag="P0_An_GD2017L_S7_coassembly_k141_1013362_prodi
                     gal-single_408"
     CDS             complement(277015..277251)
                     /product="hypothetical protein"
                     /codon_start=1
                     /transl_table=11
                     /translation="MTVHEAIKFMNETGRPVVTVKRSFDDPDFKGYYQLFRNDVVLRL
                     MPCSSCAADVRAHYTMEKFIELGSYHTFEPYDGR*"
     gene            complement(277238..277516)
                     /locus_tag="P0_An_GD2017L_S7_coassembly_k141_1013362_prodi
                     gal-single_409"
     CDS             complement(277238..277516)
                     /product="hypothetical protein"
                     /codon_start=1
                     /transl_table=11
                     /translation="MRVGDLKKALAKLPPDMNDMEIMVCVARHGKKQYEPLCASGYLP
                     MPGNEMIILVTLTGVQRMVMDGELEAPDGYIYPEDSNEKLFGDDDDCP*"
     gene            complement(277534..278316)
                     /locus_tag="P0_An_GD2017L_S7_coassembly_k141_1013362_prodi
                     gal-single_410"
     CDS             complement(277534..278316)
                     /product="hypothetical protein"
                     /codon_start=1
                     /transl_table=11
                     /translation="MTLREALRKVDRQKVFDIIHARDSGNAAACDRPSWLQVTSSYTK
                     VIEELIGKPKARKYSMSIVVKYNTDPFDKHRYVDVALLNPRYTPPPKGAKPWGGKGPK
                     GTYNCNLNKYNKYFSLMGVRWSKIIDTPVVFEAKITLEKAIAAFLWELTFDGWTEEKA
                     AAKSEEIMAKCKEAVKEIKEGKCVELPPKKKGGFKIVIPDVVSKQIVDIVNKSAKAEA
                     KCKTCYGYGMWGIGDACPMGPMDASDGLPTKPCPECGANANP*"
     gene            complement(278321..278527)
                     /locus_tag="P0_An_GD2017L_S7_coassembly_k141_1013362_prodi
                     gal-single_411"
     CDS             complement(278321..278527)
                     /product="hypothetical protein"
                     /codon_start=1
                     /transl_table=11
                     /translation="MLFFIKAKILRHYAGISAPYQETKAHLVNADNPGQAQQKFEAWC
                     KKEKEHTLPSSTQFEYLEFADEIK*"
     gene            complement(278536..278877)
                     /locus_tag="P0_An_GD2017L_S7_coassembly_k141_1013362_prodi
                     gal-single_412"
     CDS             complement(278536..278877)
                     /product="hypothetical protein"
                     /codon_start=1
                     /transl_table=11
                     /translation="MKNTFGRYPAAQKLETLLEDNPSARRKVSRLLSSFTREMFLVTA
                     AKDPVTVRKCLSLLRKDALERINLVQGLSHDVRTYTANVVTGRFRTFLDCFNSLVPYI
                     QKDLTSNGSQV*"
     gene            complement(278878..279222)
                     /locus_tag="P0_An_GD2017L_S7_coassembly_k141_1013362_prodi
                     gal-single_413"
     CDS             complement(278878..279222)
                     /product="hypothetical protein"
                     /codon_start=1
                     /transl_table=11
                     /translation="MKLNPDVVPINLDECLKILNEGLTPEDTAEIKRPNFVPSQVHMT
                     VGVMLRNEWSLWDKDSILMRWFKKNYGIDHPDDVSGLILDTFCRDIRGEPRRDKELAK
                     RYIAHWKNTQSN*"
     gene            complement(279206..279952)
                     /locus_tag="P0_An_GD2017L_S7_coassembly_k141_1013362_prodi
                     gal-single_414"
     CDS             complement(279206..279952)
                     /product="Uncharacterized protein n=1 Tax=Bacteroides
                     salyersiae CL02T12C01 RepID=I9SXM3_9BACE"
                     /codon_start=1
                     /transl_table=11
                     /translation="MKPDRIFVVRHGQSVGNANKSVYKDTPDYALTLTDKGHQQAEAA
                     GLAIKTYIEPDQSIQFYVSPFWRTRQTYAGIRKSFPIPDHNLYRYYEDPRLREQEWGQ
                     NMESREQGFIDKIEEYRDSYGHFYYRFRDGGESCADVFDRVSDFMNTMFRDFQKKDFP
                     RNVVIVTHGMTMRLFLMRWFHSSVEEFESWGNPLNGAFYLLERGDAEKYQLVTPLRTH
                     KLRHPFQFEVPEGQEDFFPIQHELPYEAKP*"
                     /db_xref="UniRef100_I9SXM3"
                     /db_xref="I9SXM3_9BACE"
                     /db_xref="salb:XNR_1055"
     gene            complement(280054..280359)
                     /locus_tag="P0_An_GD2017L_S7_coassembly_k141_1013362_prodi
                     gal-single_415"
     CDS             complement(280054..280359)
                     /product="hypothetical protein"
                     /codon_start=1
                     /transl_table=11
                     /translation="MTQIVNLRHHKCDVACDRTSLFGNPFDHNRLGITRDEACEKFRE
                     YFYKKLRDPEFHAKVIALKGKRLGCWCRCLPSCDNPKCKTHRCHVETIVEYLDGRTD*"
     gene            complement(280328..281017)
                     /locus_tag="P0_An_GD2017L_S7_coassembly_k141_1013362_prodi
                     gal-single_416"
     CDS             complement(280328..281017)
                     /product="Uncharacterized protein {ECO:0000313|EMBL
                     :AJP61403.1};  TaxID=1597976 species="Viruses; dsDNA
                     viruses, no RNA stage; Caudovirales; Myoviridae.;"
                     source="Enterococcus phage EFDG1.;""
                     /codon_start=1
                     /transl_table=11
                     /translation="MNRNGIIYLATNKKNGKRYIGKTVGSLSRRRSYHGCRGYAFFNA
                     LKKYGKQAFTWRVLCRCSIRDLDENERKFIRHYNTCVSNGGHGYNIQEGGNGAPYGNA
                     NPSKRPEVREKLRLAATGERNPAKRPEVRARISKSLTGRTLTRKHRNAISSGAKGHYT
                     PTGKHNWFSKRFLITFPDGHKEVICGLLDYCRQNGLSYERLRYAQKKRGFSTDGFRVE
                     LYDTNSKSSTS*"
                     /db_xref="A0A0C5K8V0_9CAUD"
     gene            complement(281123..281308)
                     /locus_tag="P0_An_GD2017L_S7_coassembly_k141_1013362_prodi
                     gal-single_417"
     CDS             complement(281123..281308)
                     /product="hypothetical protein"
                     /codon_start=1
                     /transl_table=11
                     /translation="MAKRNQRRFGIFYRSNGRWTSTPYAGVTFTAYTLGRNPVKQDIS
                     WLKNYVLKSRVRVLPVG*"
     gene            complement(281448..282194)
                     /locus_tag="P0_An_GD2017L_S7_coassembly_k141_1013362_prodi
                     gal-single_418"
     CDS             complement(281448..282194)
                     /product="Uncharacterized protein n=3 Tax=Campylobacter
                     phage CP81 RepID=S5VYS2_9CAUD"
                     /codon_start=1
                     /transl_table=11
                     /translation="MNASAVFPYEIFRSLVKSPYGGATPSPLEIQQADAQWKSMPNWM
                     GDNEHKGIVIADCSGSMFSGVPNIFVAVSLAIYFAERNVGPFKDLWMNFSESPTFQRL
                     VGNNLWEKYQNMDKNNWGGTTNLQSAFDMILRTAVQNKVAQKDMPQVLYIISDMEFDA
                     ASSRNNKTNFQVMKDKYEAAGYQLPRVVWWNVAARNENYPIRADDTGTALVSGCSPSI
                     LKSLLSAVTFDPLSIVYETINTPRYERVQV*"
                     /db_xref="UniRef100_S5VYS2"
                     /db_xref="A0A0F9F9P9_9ZZZZ"
                     /db_xref="mpz:Marpi_0401"
                     /db_xref="S5VYS2_9CAUD"
     gene            complement(282638..282883)
                     /locus_tag="P0_An_GD2017L_S7_coassembly_k141_1013362_prodi
                     gal-single_419"
     CDS             complement(282638..282883)
                     /product="hypothetical protein"
                     /codon_start=1
                     /transl_table=11
                     /translation="MLEKEARLIIAAQLHQADVHLRAAMVAAGDMIRQTGRAGYRLVT
                     DNIKESQWYLDEALAHVANEVPKKKLRKGLTSSKKGV*"
     gene            283031..283867
                     /locus_tag="P0_An_GD2017L_S7_coassembly_k141_1013362_prodi
                     gal-single_420"
     CDS             283031..283867
                     /product="Modification methylase {ECO:0000256|RuleBase
                     :RU362026}; EC=2.1.1.113 {ECO:0000256|RuleBase:RU362026};;
                     TaxID=880724 species="Archaea; Euryarchaeota;
                     Methanococci; Methanococcales; Methanocaldococcaceae;
                     Methanotorris.;" source="Methanotorris igneus (strain DSM
                     5666 / JCM 11834 / Kol 5).;""
                     /codon_start=1
                     /transl_table=11
                     /translation="MMPRMIRLINDDVLKADFSGLPPINLVVTSPPYNVGIEYDKHQD
                     TMTYEEYLKWSEKWIKKLYDQMAEDGRICINIPFSATPVHLNKKKGAEDINYPVAADF
                     TTICQRVGFKYYRSIIWQKLGSNKTCWGSWRSARAPFVIDPNECILVCYKGTWKRKEK
                     GESTISGRDFMLYIKNLWTMQPETKSEHPAAFPPELPKRCIQLFSYKNDVICDPFMGS
                     GTTGDVAARLERNFIGVEMSSEYFGWAKERIEGAETQTSVGKQLMTTQVLDHKEDAAQ
                     IW*"
                     /db_xref="F6BCA9_METIK"
                     /db_xref="UniRef100_UPI0003B7833A"
                     /db_xref="mig:Metig_1783"
                     /db_xref="UPI0003B7833A"
                     /db_xref="2.1.1.113"
                     /db_xref="2.1.1.11"
     gene            283932..284441
                     /locus_tag="P0_An_GD2017L_S7_coassembly_k141_1013362_prodi
                     gal-single_421"
     CDS             283932..284441
                     /product="Uncharacterized protein {ECO:0000313|EMBL
                     :KKM93116.1};  TaxID=412755 species="unclassified
                     sequences; metagenomes; ecological metagenomes.;"
                     source="marine sediment metagenome.;""
                     /codon_start=1
                     /transl_table=11
                     /translation="MNQKTREYQIKWRQNNRTWVKEYRIRNREKIKTQSRERYLRNKE
                     HNDAIRKKWYLKNRSRIIAKLRVKKETLEGKIYQWKMGAKRRNIEWKLTIEQVKSLPM
                     VCHYTGLPLVLEVGHVNTLSLDRVDSNKPYESSNVVPCCSMINDMKYDYTTEQFIQMC
                     KHVASYQSK*"
                     /db_xref="A0A0F9M185_9ZZZZ"
     gene            complement(284610..285650)
                     /locus_tag="P0_An_GD2017L_S7_coassembly_k141_1013362_prodi
                     gal-single_422"
     CDS             complement(284610..285650)
                     /product="hypothetical protein n=3 Tax=Acetobacter aceti
                     RepID=UPI00037AF225"
                     /codon_start=1
                     /transl_table=11
                     /translation="MKHKRILFICKKRPACYGVSYGLLNSCRFLANALKDMGFEAKVV
                     EVRDNNDIDREVTLYKPTHAFVEALWVVPSKFNELIPLHPKVNWYVRLHSNVPFIANE
                     GVAMSWIIQYLALGVRFKQFKVCANDDRMVNDLEKTFKEKIVYAPNIYRPGDYVDLPQ
                     LLPDLPTLLGKKPEVIDIGCFGAIRILKDQLIQAMAAIVFANEMKVHLNFHMNDTRIE
                     NQGEGIYRNLQALFVGTGHTLVSHSWLEHPEFMKLVRQMDLGMQVSFSETFDIVAADF
                     AIANVPVVGSTEIKWLSPLYKARPTDMNDIVSHLWTAWQGKKVGLQLVNRKGLCEWND
                     DTEKVWEKLIKH*"
                     /db_xref="UniRef100_UPI00037AF225"
                     /db_xref="goy:GLS_c23090"
                     /db_xref="A0A067Z822_GLUOY"
                     /db_xref="UPI00037AF225"
     gene            285775..286221
                     /locus_tag="P0_An_GD2017L_S7_coassembly_k141_1013362_prodi
                     gal-single_423"
     CDS             285775..286221
                     /product="Uncharacterized protein n=1 Tax=Muricauda
                     ruestringensis (strain DSM 13258 / LMG 19739 / B1)
                     RepID=G2PP87_MURRD"
                     /codon_start=1
                     /transl_table=11
                     /translation="MNLAQALKQKNRLAGELVRQQQILQRENARRSDSVSTVDREAVY
                     ERILEISEELGELKGKITQANVNIYPALERMAELKSRIAFVQGLQKREGEEVVFVGRD
                     QEQVKYTWDSFINQQKADETVAELQEQINDLQDEVDAYNATTEIVD*"
                     /db_xref="UniRef100_G2PP87"
                     /db_xref="mrs:Murru_1296"
                     /db_xref="G2PP87_MURRD"
     gene            286465..286719
                     /locus_tag="P0_An_GD2017L_S7_coassembly_k141_1013362_prodi
                     gal-single_424"
     CDS             286465..286719
                     /product="hypothetical protein"
                     /codon_start=1
                     /transl_table=11
                     /translation="MPIRARALMRPCRRHGHANGMLDGCHYCWRKYHTDIQSVLRPED
                     RLLRQIFGEGRFYTVNTKTPRRVKANRSHNLRLTSRRISV*"
     gene            286727..286864
                     /locus_tag="P0_An_GD2017L_S7_coassembly_k141_1013362_prodi
                     gal-single_425"
     CDS             286727..286864
                     /product="hypothetical protein"
                     /codon_start=1
                     /transl_table=11
                     /translation="MNDKQTVRVNLSGQRLKTACVLFKCALQMLFMGKTFIRLNTQLP
                     S*"
     gene            complement(286910..>288070)
                     /locus_tag="P0_An_GD2017L_S7_coassembly_k141_1013362_prodi
                     gal-single_426"
     CDS             complement(286910..>288070)
                     /product="Transposase n=1 Tax=Prevotella sp. CAG:1092
                     RepID=R5PTP0_9BACT"
                     /codon_start=3
                     /transl_table=11
                     /translation="ILIGDTMITYNTILEGDCQALKELLELHRIAFNHASKEQFSETK
                     NSLVVLHSKVYKNVRKQYPEIPSQVVIKAEQECLSAYRSAKSNKHKKKLIEKKNLSMR
                     LDKRLYSIPDKFSIRITTLGKRQTYKFVVYPRLKELLDKYSYQDPLIYEDNGKVYISL
                     PFENKQPQVKQRLAMGVDVGIRRSAATSDGRIIIDKKFNGEKRKLRHLKDTLKSAGTK
                     SANRHLRKLKHKERNKNKNQTHLLANEVLNTEADTICLENLKSIKRKKNPYQNKHSIS
                     QVPLYELRRVITYKAENAGKTVTLVCPSWTSQRDSITGKIDGERRGCRYYSKTGLILD
                     ADINAAINIGKMSKLPVSQTTNLTYGQARVNVPNVCKSREQSCVLQAPIPLG*"
                     /db_xref="UniRef100_R5PTP0"
                     /db_xref="R5PTP0_9BACT"
                     /db_xref="mpy:Mpsy_1244"
ORIGIN      
        1 ACAATGTACA GTACCAGGAA TAATAAAAAG TACATAAAAG AAAGAAGAAA GAGAAAAGAA
       61 GAAAGTACTA AGTACTATTA AAGGAGCATG TTTTCGCTCT GAAATGGATT GACCATTTCC
      121 TCATTCAATT CGTCGAGATT CTTCTTCTTT GGTTTAGCTG CCTGAGCCGC AGCCGCCTTC
      181 TCATACTTTT CCTTGAACTT GGCATAGAGG TCGGGTTGAG CCTTCAATGC CTGCACAAAT
      241 TTTGGTTGCT TCTTCGCAAA CTTTTCAAGC TCGTCCCCAC CAACGAGATG GATTTCACCC
      301 GTCTTCGGAC TTATCCATTC AATGTTGTTT CCCTTTATCT TGAGAGAGCC AAACTGCTGT
      361 CCACCCACCG CTGCTGGTGC TTTTGGTTGC TCGGGTTGCT GCGGCTGGTC CGTAGGCTTA
      421 GGTTCAACTG GCTTCGGAGT CGTTTGAGAC GGAGTGGTTG TCACCTTCGC TTGTGGAGCA
      481 GGAGCCGATG CCGGACCTGA AACCTTTGGC TGTGCTGCGG GAGCCGATGC GGGTTTTCCC
      541 ACTACGTCTT GGAATTGGTC AAAGTAGCCC TTTTGTGCAA GCACTTGCCT CCAGTTTTCA
      601 GGAAGATTTG GGACGTTGAA TTTTGCAATC AACATTTGCT TTCCATTTGT ATTGATGGAA
      661 ACTGTGCCAT TTGAATCCCA CCCTTCAATG TCTTCGGGCT TCGGTTTGTA TTCCGTCTCT
      721 TCACCTTTTT TTGGCTCCTT TGGTGGTTCT GATGGTGTAG ATGGAGCAGC GGGTGCAGGT
      781 GTGGTAGGTG CAGGAGGCGC AGTTGGTGGG GCGGCGGATG CTGATGGGGC TTTACCCTTC
      841 GTTACTGCCG CAACAAACTC TTCGGTAGAA ATGTCCGAAG GGTTTTTCTG CATGACCATT
      901 TGTGCCCATA TCTTCTTAGC ATGTTCGGCT GGATTATCTT TCGGTTTCCA CCCCATGCTT
      961 GTCAGAGCTT GCACACCATC GTTGAATGCA GAAAACTGAT CTGGCTTGGC TACTGCGCCA
     1021 AGCTGCTCGG CTTTAATGTC AGTCGTACTG AGTTTAGTTG CTTTGCGAAT GGTATCCCAT
     1081 GCGTTTCTAA CAAGGTCTAT CGCAATATCC TTTGCTGTAC CACTAGCTTC AAGTTGAAAA
     1141 ACAGCCTTTT GAAATTCTTC TCGCTCTTCT GGCCTTTTAG CCGCTTCAAG CATTTCGGGG
     1201 TACAGTTTGA AATAGTCGTA GTGGTCCAAG ATAGCTCGCC ACTTTTCACG TTCGGCATCG
     1261 TTACCACTAG CGAGTAGGGC GGATAACTCC TTTTGAGACT TCGCATTTGC TGTGTCTTGG
     1321 TAAGTTTTGC CGTTGGCGTC TCGTTTTAGC GGAATGAGAC TACCATCCTT GGTGTTGACG
     1381 AGATATGATT CTGCATCCTT CGGCTTCGGC TTGAATTCCA TTGACTTTCG GATAGTGACC
     1441 GCACCAAGAG CACGAATCAA GTCTTCTTGT TTTTTGTTGA CTTGGGCAAT AAGCTTATTG
     1501 ATGTCAGAGT TTGGAGTCTT ATCTGGCGTC ATTGGGTTTT CCCCATAAGG ATTCGCCTTC
     1561 TGCAACACTT TTGAAATACT GAATTGATTC TGATGGCCCG GAGTAGTAGC GCCTGACCTT
     1621 GAGCTAACCT CATGGTCAAA AAATTCCATC AAGATGCCTT CGGTAGATTT TCCTTGTCCT
     1681 TGGACAAGAT ACCCGATTTT ATTGGATGGT CCTTGGTTTA CCCACCATGC TGTGACAACA
     1741 CGAGGCCCAA CGTCCAGTTG AATTGGCTCC GAAAGCTTCT TGTCAACGGG GACGATAGGC
     1801 ATGACAAATT TCCCCGAAGG ATACTTACGC TTTTTGCTGT GGAAATTGTA AACGAATTCT
     1861 CCTGGGCGTT CTGGTACATC TTCTCCCTCT TTTTCGGAGG GGTCGGGATT CGGGACATTA
     1921 TCAGCTTCCG ATACGAGGGA AGGTTCTCCA TACGACGTTG GAAGAGGTTG GGAGTACTTT
     1981 CCATCACCCT CGGCATCTTC GTCTCTTCCC GCAAAAAATC GTCCGATGTG AGATGCGTCT
     2041 TCTTTGACAG CATTGATTAC AATTTCGCAC ACCCTCTTTG TGATACGAAG CAAATCTGCT
     2101 TTTCCAAATT GCTCTTCCTG ACCACCACCA GAAGGAATGG ATGCCGCACC TTTATCCGCA
     2161 GGTGCCGATG GCGTTGTCTG TTGTTTCGGA GGCTGCTCCG CAGGCTTTTG CTGTGGAATT
     2221 GGCGGAGGTT GTTGCTGTGG AATAACAGGT GGTTGGGGAC CGCTGTACGG TTGTTGCTGT
     2281 GGAATTGGCG GAGGCTCTGC TTGTGGCTTT TGAACAGGAG GCTTTGCCGA AGAATCGGGG
     2341 GCCGTCTGCA ATTCTGCCAT CGTGCCAGCG ACTTTCTTGA CTTGTGGCAC TACCTTCGCC
     2401 AATGTTGGGT AAATCTGGTC TTTGGATAGA CCCGTCATTT TCTTCACATC CTTCAAGAAG
     2461 GCTTGATAGA TTGAGAGAAG CTTGTTTTTG TAGCCATCGA GAATTTGGCC GGGGTCATTC
     2521 GAGCCTAGTT TCTTATTCAG CCCGATGTCT CTTTTGGCAG CGTCCCACCA CCCCTCTTCA
     2581 ACCATTTCAG TAAGCTTACC CGTTGTTCTT TGTGGGAAAC TTGGAGACCC GCCGATATTG
     2641 GTTGGGTCGT CATAGCGGCG AGGCGGTTGA ATAAGCTGTC CGAGAATAGG ACCAAGGGTA
     2701 ATCGCTAAGT CATCCAAAAG GCGCTTGATT CTGTCGGCTT GTCCACTCAA CTTTTGGTTT
     2761 TGAAGCATTG GAGATACTTG TGTCCTCCAA TCATTGATGA TAGGACGAAA TGACTTCATC
     2821 ATCCCATCCC ACAGGGACTT AACCTTTGTA ACTGTTGGGT CTTGAATCCC ACGTCCAAGC
     2881 ATTGCGCTTC CAGCTTGTTG AGCCTGTGCG CCTCTTGCCT TTAGGCGGGA AAATGCTCCT
     2941 TCTGAGACGT AAGGAGACCC CATGACATTT TGAAGATATT CGTGGTCCAT ATGACAATCG
     3001 TACAGGTATA AATATAGCAG AATACCCGCT CCAATCAAGT TTCTATAAAC GAAAAAGGGG
     3061 CACCCGAAGG TGCCCCTTGT GATTGTCTAT CCTTATGCCG TTGGGAAGGA TGCCCCTGTC
     3121 GGCAGAATGT TGAAGTCAAG GATGATGAAT TCAGCAGCCT TGGTTGGCTT CAAGTAGATT
     3181 TGACCGTATA GGATGTTGCG GTCAATCAGG TCTGGCGTGT TGTTCGACTC ATCCATTACG
     3241 ACCTGGAAGG CATACAAGCC ACTGCGTTGC TGCACACTCT CCAAGTATGG ATTGACGATA
     3301 GCCAAGAACT TGTTGCGGGT CTGGGCCGTA TTCTGCTCGA AGACCAAGAA GCGTGCCGTT
     3361 GAAGCGAAGA ACTTCTTGAT TTCGATGAGC AACCTGCGGA CATTGATGCG GTCCAGAGCC
     3421 GAAGACTTGA CTTGCAGAGT CTTTTGGCCC CAAGCCACGA TACCTTGTCC TGGGAAGGCT
     3481 GCGATTGGGT TGACACGCCC TTCATAGAGG CTGTCACGCT CAATGTGAGT CGTGCGGTCA
     3541 GTGACTTGCA CGGCTTGTGG GATACCACCA CGGTTGAGAC CAGCAGCCGC CCACCACTCG
     3601 GCAGCAACTC GGTCGTTGGC TGCGAAGACG GCTGGCATGA CTACAGATGG CGGGACAGTC
     3661 ACAATCTGAT TGATATTCGT GTCCTTAATC TTGATCCACG GGTAATACGT GGCTGCGTAT
     3721 GAAGTATCAA ACTCGCTGGC GAGGCTGACC ACTTCATCAA TTTGACCTGA CGTTGGGTTT
     3781 CCATCGTCTT GGTAGAGGTC AAGGATGTAG AAGCAATCTC CACGAGCCTC ACACATTTCA
     3841 ACCACGAGGT TGGTTACGTA TGAGTGCAAC GAGTAGATGA TACCCGGCGT TACAATGAGG
     3901 TTGATGTCCC ACTCATCGGA GTTTCCGAGT GCTCCAATGC ATTGCTTGTA AGCAATCGAG
     3961 CCAGCAGTCG TGCTGTTAGC GCAGTTCAAA CCTTGGGTGT TACCCGCAGT AATGTCCGCA
     4021 CCGACATTCA GATGAATGGC TGGTGATTGC CCGTCGAATC CACCTTGGAA TCCGAAGACG
     4081 AACTTACGCA TCTTGACATA GGTGGTTTCG TTGGCTGCGT CGTAGATGGA TGGGATTTCC
     4141 CCGTCGAGGG ATGGGTCAAT CAACGAACCA GTTCCCACTC CATTAACCGT GATAGCTTCG
     4201 TCAAGTGCGA AGATTGTATT CTGACCCACA GTAGCCTGTG CTGGCGTTGG GGCGAAGTAC
     4261 TGGAGATTGT CTCTCCAATG TTCGACACCC GCCGAGGCCG TTGGATACAG CGAGGTCAAC
     4321 TCAGCGTCCG CACCGATTGG TGGGCCTTGG AAGTCAACTC CCGATGGATA CTTGCCTGGA
     4381 TACAGTCCGT AGAGTGAGGC TTTGGTGTAA GCCATTGGAT TGCACCAGTT ACCCATTTGA
     4441 CCATTTACGG GCACCGCATA GGCTTGGAAG CCGTATGGTA CTGCCGTTAC TGGCCACGGG
     4501 TTGGTTGCCA CTTCGACACG GATGTTTCTG CTATTGTTGG TGTAGGTGCC GAATTCGATG
     4561 ATTTTACCAT CGTAGCGGAT GTAGTTGTAG CGATCACCGA TGCGGCGTGC TACGAAGTCT
     4621 GGCGACGTTG GGTCGAGATT GCAGTTCGGG AACTGTTCGA GGACGACGGG CTTCTTGTCC
     4681 GTATCGCTGT ACTTACGCAC AACAACCGTG AAAGTACCCC AATCGCTACC TGCGACTGTG
     4741 CCTGCCAACT TGATAGTATT GATTTCAACC TTGAAGGTCG TGTTGGTGTC CGTACCATCA
     4801 CTCAACGTTG CGAAACGGAA GAGTGGGAAG CGGTGCGGAG TTCCACCATT CCAAGGAGAA
     4861 ATCTTTTGGG AGACTACCCA AGGAGTGAAG GCGTTGGTCA AACCGAACTG TGAGTCACCA
     4921 TTCAGAAGGT CGAGCGACCA CTGGTCTGTG AATTGCAGTG GCTCATCAAT CCACGAACCC
     4981 GAAGGCATTA CTGTGCCGTT GACCTTCCAG TGAGTTGGGT CAGCGATGAT GGAGGCGATG
     5041 TCATCTTCAA ACAGTTTGTA GAGATATGAA GCCTCAATCT TGGTGCCTTG AGCATAGTTT
     5101 TCTTGATTTC CGACTTGTGC ATCCTTACCG AATACGTTGG TGATGTACTG CGGGTCATTT
     5161 GCGTCAAGTG AGAAGTGGTA AGTGCCATAT CCACCATCAG CCGACTGGCT CAGATAGAGG
     5221 TCGAACTCGT GTTGGACATA ATCGCTACCC GAGATGCTTG GGCTGTAGCT TTGGGTCGAA
     5281 CCATAGAAGC CAGGAGCTTC GAGTTGGCTA TTGATTTCTG CCCATTCCGT GTCAGCAAGG
     5341 ACGCCGAGCA CTTTGTATGC AGAACCACTT CCAACCCACT GGCGAGTGCA TTGGTCGTAG
     5401 GTCACGTTGC TGCCTGCGAC GAATTCGCCA TTGTAATGGC CGATTGGTCC TTCAAGCAGA
     5461 CCGAGGAAGT TCAGTGTCAG ACGGTCACAG AAGTCAACCG ATTGACTGAC TTGGGTTGTG
     5521 GCCAATTCGC TGAAATAAGC TTGATCAAAT GGAGCCGTTG CGGTAACGAA TCCACCTGGA
     5581 GACATGACAT TCAAATCACC AACAACCTGC TTCTCATTAA GAAGGGCCGT GACGATAGAC
     5641 GCCGAATCAA CAGTGTTAAT CGCCGAGTTG AGGTCCAACG TGCCCGAAAA GTAGAACGAT
     5701 GCGCTGACCG TTCCTGTGAT TGTTTGCGTG CTGTAGAGAA TAGAGCCGCT ACGTGGAATT
     5761 GACGTTGAAG CTGAGATGTT TGGAGCAAAC GATTCCACGG CACCTACGGC ACCCGGCATG
     5821 AGGGTGACAG AGATGGGGAC GAATGGGAAT ACGACATATC CGATGAAGTC GGTTGCGTAC
     5881 CACAAACTTG CGGAAACTAC CTGTTGGCTG GCGCTGACTG CACCATACCA GATAGAAGAT
     5941 GATAGCAATG TTCCCAACGG ATTTCCGCTG GAAGCAGTGT AAAACGACTG CGTAAGAGTA
     6001 GGGCTGACAT TGTAGATGTC AGTAGTCTCA GACGTAGCGA CGTTATTTGA ACCAGAGAAG
     6061 TACAACCCTA CCGTGGAAAT ATAGGACGCC GTTGGGTCAG TCCAACCACG ATCAATGGCT
     6121 CGGGTCCACT CACCCTCTTC TGCCCAAATG AACCACGGAT ACTTCTGATG GTATCCCGTA
     6181 AGCGCACCAA CACGGCAAAC CGTCACAAAC CCCTTTTCTT GGAGGTATTG GGTTGCGGTA
     6241 TATGGGCCGT AGAGCGTGCC ATCGGGGACG CCGAATTTGT CTTGGAGTTC GGAGACCGTG
     6301 GAGCAGAGCG TCGGCGAGAA GCCTGGGCCT TTTGGAAATG GAGCTACAAC GACACCGCCA
     6361 ATTTCGGCAA CGCCTTGTGC TACACCAGAC TGGTCAATTT CCCGGGTAAA CACACCCGGA
     6421 CTAACAATTC GATCCTCGGG GGAGAATCTT CCACCTTCTT GAATGGGCAT ATGGTTATCC
     6481 TTTGCGCTGG TTCATTGGTT GACTTAACTA TAAATATGGT GGATTTTTTG GAAAGATAAA
     6541 AAATCTCAAG CTTGATATTT AAGGTAATTT GCCGCTTTGA TCAAGAGTTC GGGGGTTTCT
     6601 CGAAAATTCC CGAGACCCAG ATTGCACTTC TGGCAGAGAA GAGACCTTAC CTTTCCGGTA
     6661 GAATGATTGT GGTCAACATG TGGGGAAAGC CACTTTACCC CGAAATCAAA TGTCACGTTA
     6721 CATATCCCAC ATTTGTTGTT TTGGGATTGC ATCATTTGAT CGAAGGTTGA TTGATCTATT
     6781 CCATAACATC GCAATCTATA GTACTTGCGT TGGTATTGTC GGATTTCCTT TCTATGACTC
     6841 CGAGCATATT CTTTTTGAGT TGCTAGAAGC CGCTTCCTGT TTTTTTGGTA AAACTCATTA
     6901 CGATGTTTTG CTCTCTTTAT CATGTCCATG ATGATAAATA GGAAACGGAT TCTATTTAGT
     6961 CATAAAAAAA CTCATCATTT TCTTATGACG CCAAGATATT TATACTTGGG TAGGAGACTA
     7021 CCCAAACTGG TCACATAGTA GAGACGAGTG GTCGGAATAT CACGTTCATT GTGTTTGACT
     7081 GCCACCACTT TACTCTTCAA CTGAAACGCT CCCTCGGGGG AGCGTTTCTT TTTCTACAGG
     7141 CGGTGTGCTT TCCATCCTTC GTAAACATCC CGCTCAATAA TCACCTTCCG CTCATGCTCT
     7201 AGCTCTTCGA GCAGCTTTCT AGTAAGAGTA AACGAAGACC CACTGATTTC TCCCTCGGTC
     7261 ATTCGGCCAG GATAAAAAGG GAGTTGGGTA AGTATCCTCT CTTTCCTGTC ATCTCGCTGA
     7321 CGTTTCTTTT CTGCATCTTT CACCGAGTTG CCATGTAGAG CATCGTGGCA TTTCCCACAA
     7381 AGACATTGCA GTTTATCGAG AATCAGATGC TCTTCACCAT GATTCTTATT TCCTTCGTCG
     7441 CCGTGATGCA CTTGCAGACT TTCTCTCCCG CCGCACGAGC ATCTCCAATT TGCACGTCGC
     7501 TTGACTTCGG TTGAGATTAT CTGCCAATAG GAAGTCCTGA GAAAGTAAAA GTATCTCAGC
     7561 TTGAGAATGT GTGGTTTGAC AAGAGACCAA TCGAGGTCTT TGATGGCAAG CATCATCTTT
     7621 TCGTATGACC CCGCCCCAGT ATCTTGGTCT GCTTTAAGAT ACTCGAAGAT GAAATCATCG
     7681 GGGGACATAA CCGTTTTCGG TTATTGCTTG GGGGGAGAAG TGGGAGTGAA TGTCCCATCG
     7741 GCCATATTGA GGTTGCCTTC GCCGTAGGTC TTGATCAGTT TTTCAAGAAG GTCGTTTTCT
     7801 GCTTTTTGGA AGGCAGTCAA CTCATCCTTG ATTCTCTTTT CTTTCTCGAC GAATTCATTA
     7861 ACAAGGCGGT CCAAGTCCAG TTTTTCAAGG CCGAGATAGC CCATTTTGAG AACGATGTCT
     7921 TGGAACTTGC TCTGGAGGGT TCGGATTTCC GAAAACTCCG CTTCTGTAAT CTTTATTGGC
     7981 TGTGACATAT GATTATAAAT AGGGGTTATT CCACGAAAAC ATTGTTGTAT CGTGGTACAA
     8041 AGTAGTTGAG GTAAAGAGTT GATATTGCAG CGGGTGGAAG TGTAACATCC CATACGCAAA
     8101 TTTCGGATGT GTAGCCGCTC CAATTACCAC CATAACTCGT CCTTCCCATT TGGTCTATCG
     8161 GGGAAGAATA CGTTGACCAT CCCGTGGGAC CGCCTCTTGC TGTTTGATTC TCATAGAAAG
     8221 AGATGCCAGC ACCGCTGTAA ACCCACCAAC AAACGACTGC ATTGTTGTAA ACCGTCGTAA
     8281 ATGTATTTGA CTGAACGTCA ACCGAATTGT TATACACGCT GATGTTGTTT GCACCGGACC
     8341 TGAATTTTCT CATCTGGTAG TTGACTCCAC TACTACCCAA AAGTTGGCCG TCACCATTTG
     8401 ATATGACAAC CGCACCAACG GTCCACGTTG ACAAATTCAA ACTGAGTGAT GGAGTTATGT
     8461 TAAGGTATGT GCTGCCGCCA CTCCACAAAA CAGATGGAAC TCCGCCAGGG CCAGCCGTGG
     8521 TTTTATAGGT CGGAGCCGAT CCAGCCGATG CCACGGACGA TCCGACGATA CTATTCCATG
     8581 TTGAAACCGA CGCCCCATCC GCCAATGCCA AATCCGATGC CCTCCACCAA GCAAGCAAAG
     8641 AATACCAAGC AGGATTTGCT GTAGCCGACG TTGAAGTAAC TTCTCCCAAT CGGTATCTTC
     8701 GATAGGGTCG TGAAAGAGTA TGAATGGTGG ACATAACTTA TTGGGTGATG CGGTTTATGA
     8761 ATCCATCAAT GGTAATAGAT GGAAACTGGG AATACATTTC TTGTACGAAA CGACAGAGGC
     8821 ATGAGCACCA GGAGTTGCGA TGTTTCTTCC AAGCCCCGAC AAATCCTTGA AATGTCGAAT
     8881 GACTTGACCT TGCTGTGTTG CAGGGGTCGT CCCCGCACTG TCAAAGTAAC TGCTCGACAG
     8941 GGCGTTAATC CACAGAATCA ATGAACCTTG AGAAAGGCTG GTTGACGGAT GAAAAGATGC
     9001 CGACAATGAA CTCGTAATTG ACACAAATGG ATTCAAAAAC GAAGCTGTCA TTGCATAAGA
     9061 CGACGTTGGC GACAACCCTG CGTTCAGAGA GTAACTTGCC GTATCTGAGT AAGATGCGGA
     9121 CGTTGCCAAA CTTTGAGACG TAGCATAATC CACAGCATAG CTTGCAGTGA TAAAGTACAT
     9181 CGAGGCAGTC GGAGGATATG ACCCCGAAAT GATGATAACG GCATCTGGGC CATAACCAAT
     9241 CCATTGCTCA GTGACCATGT TCGGCCCGCC GACTTGTCGG GTATAGACCG TTGCATTACT
     9301 TGGATAGTAG ATGTACATAC TTAAAAGTCA ACCACACGTC TTCGTGCTGT CGGCGACGAT
     9361 GCCTGTTGGC CCTCGTCCCT ATCTTCATCG GGAGTCATTT GGTCCCAAAC ATCGAATTCG
     9421 TTGTCCGTGG CAACATTAAC CACAGGGGTC ATTTGATCCC ATACGAGAAG TTCATTTGCT
     9481 TGTCCTTGTG GCATATCTTA TGTCGTTATG ATGTGGTCAA ACAAAGACGC ACTAACATTG
     9541 GCAGTATTGT TGTTATGAAG CTCAACCCAC ACAACTCCGT TTCCTGTTGC TGTGAAATTG
     9601 ATTGGTCCAA TCTGCTGCCA TCCTGGTCCA TCAGCAGCAC TTGCTGATAA ATCAGCAGTC
     9661 ATTCCTACCA ACGCATTGCT TCGGATGACA ACGCTTGGTC GGTACGACCC CGTTGAATTC
     9721 TGATTCGCCC ACACATATAT TGCCCGCTGT CCAGTTTTGA TGGACCATCG GAATCTCCAA
     9781 AATCCTGGTA TCTGCAAACT CAAGCAAGGA GCCGTTGGAA ATCCTTCGTC CAAACTCTGA
     9841 GTCACTCCAA CTTGAAGATG TCTTCCATTT GGACTATCAC TCAGATAACT TGTCGGACCT
     9901 CCCAAAGAAA TAGCTTGTAC TGCACCCACA GTAGATTGTT CTCCTGCTCG TGAATGAAGC
     9961 CCTGCAATTG CCATTGCCCG TGATGCCCAA TTTCCTCTCA CGATTGACCC ACTCTCATTT
    10021 GTGACACTTG TTGGCATTCG ACTTAATTAG TTAAGAGAGT ATCACTGGTC TCAAGGAAAA
    10081 TGGCCCCGTT ATTTGGTGTC GGCATAACGA TAAGGAAATT CTTCCCAAGG TAATCTGCTG
    10141 ACCCTGAGAA CTCTTGACCG TCCACAAAAC TTGTACTCGG ATGCAATGGC TGATACATTC
    10201 CTCGAAACAG ACCCCGAATT TCAAAAATCT GTGGAGCGCC CGAGCGCACG AGCCATATCG
    10261 GACTTACATA CAAAGCATTG TCAGGAGAGT TTGGATAGGG AATGCTCCCA TTAAACTGTG
    10321 TCGCACTTCC TTTGGTCGCA TCTCCGTGTT TGCTTCCAGT TATGCTCAAT GTTACACCAG
    10381 AAAAATTTCT GTCTATGTAC AAACCATCCG TTCCAACGGC CATCGTTGAC AAAAGGTCAA
    10441 ATGACTCCTT AGCAATGGCA TTAGAGTTTT CAATACTCCT TCCCATAATC ATACAGCGGT
    10501 ACAAATCTGG ACTGCCCGAA ACGAAAGAGT AAATGTCTCC GAATCCAAAT CCATAGTAGC
    10561 TATTCTGGTC TCCCGTTTTG ATTAACAGAT AGAATGAACT TGAATCGGCT GCAAGCACGT
    10621 ATGGCCGTGC ATTTGTGGCA TCAAATGTAG TGCTCTTGCG AATGTTTACG TGAGCCTGTG
    10681 GTGGTGCCAT TGTAGATGGA AGCGAAGACG TTGGAAATGG ATTCGCACCA TATCCAACAC
    10741 TGTTAGAAAT GTTGGCGGCA AACCCGCTTA GACTTTCCCA TCCCGTTGCC CACGCCTCTC
    10801 GAAAAAGAGC TTGGTTATGT GGTCCTCCAT CATTGATGTG AAGTGTCATT CCTGCTCCCG
    10861 CTGGTTGTTG GTAACAAGCC AATGACATTG TTGCTGGTTG AGTTGTAAAA CTTCCCGTGT
    10921 TGGGAATAGG TTTCAACCAT CCCGACCCTG TAATCAAACA GTAATCGAGA ACGGACACAA
    10981 GACTCCCAGC AACTCCATAA AGAGTTGGAG CACCTGAAAC GCCGCCTCTG TAGATTGAGA
    11041 ATGCCATAAC TTAGTCGTTT GTTTCTACCG TTGGAGAAAT CTCTACTGCA TAATATCCAC
    11101 CTGCGGAAGT TTGTTTCACT ATCTGAAACG TTTTCCCTGC GTAATCGCCT GATCCAGCAA
    11161 AGGTTTGACC ATCCGAAAAA CTTCTTACTG GATGGCATAC TTGGTAAATC CCACGCAATC
    11221 TTCCTCGGAT GTTTCCATTT GGTTCGAAAA CTACAATGGG GCTTAGGTAA TAAGCGTTAT
    11281 CAGGTGCATT TGGTGCAGGG CAAGCTGAAC CCGCCCCATA CGTAAACCAT GACATTGGAC
    11341 CAGAACCATT GGAAATATAT TGAACATAAA CTTTGCTTGT GTCACCAGTC TTTCCAATTT
    11401 GGACAGAACT CCCCCCTCCA CCCCACGATC TTGCCATGTA ATTTCCACCA GCCATGATTT
    11461 GCATAGGAGC AATACCAGTC GCAGCATTTG GAGTAATGGT GCTCTGAATA TACTGTAAAT
    11521 CCCAGAAATC ATGCATACCG GATGAACCTC CAATGTACAT CCCTTCCCTG TTCAATGTAT
    11581 TCCTTCCCAC TATTAAACAT CGGTAAAGGT CAGGAGATGA CTTCAAGGAA TAAATGTCTC
    11641 CAAACATGTA TGTGAAGTAA TTTCCAAGCA TGTAATTCAC GTCTCCAGGT TGGATGATTA
    11701 AATACATCGT CGAAGCATCA GCATAAATCA TCCAAAATCT TTGCGTCGAA GCATCTGCCG
    11761 TATAACTTTT TCTCCAAACT ACGTTCCCCA ACAGCAATTG AGCGGGTGTC GGAAACTGAC
    11821 CCCATCCTCC ACCTACATTT GATGTAACAG CTACAGCAGG GCAAAGAGAT GACCCACTCT
    11881 CCCATCCAGT AGCCCATGCC TCTCTCCCAG CAGCAGTAGC GTTTGGGTTG TTGTCATTGA
    11941 CAAACAAAGT CATTCTGGAC CCCGATGCGG GTCTGTAAGC TGCATAAACA CTTGCCGATG
    12001 CGGGTCCAAG AGGTTGAGAC CATCCTGCCG CAGGTTTCCC GGGGTATCCA TTGACTAAAC
    12061 AAGCATCCAA AATGCTTATG AGAGAGCCAC TGAATCCATA AAGTGGCCCC GGTCCTCCTG
    12121 GATCATTTGC AGAGTAAAGT GTGAATTGTG AGGTTTTCAT AGCTGTTTAT AAATAGGTTT
    12181 AGGCGTTGGA AATCTCCGTT ATTATCGTCC AGTTCTGAGC CAACCCAACA TTGACAACAT
    12241 TGAAGCGAAT CTTATCGCCA CTATTCAATG ATGCAGAAGG CAGAGAACCA CTGTAAGCTT
    12301 CGTAAGCCGA AGTAGGTAAA GTTACTGACC CAATGACCTC GGCTGTGAAG ATTCCTGGTC
    12361 CAGAAGATTT TTCTATATTT ATGACCGACT CGGAAGTTTC AAGTGTCTGT GCTCGGAGCG
    12421 TTAGTCGTTT GACACTCCAC GAGATTGGAA TTGTGCCATC CCCAACTGGA CTGTACGGAA
    12481 TGAGATACTC GGCCAAGTCT GGACCAGCGA GAATTGGAGT ATAAGCAGCA CATAGTACGA
    12541 TAGACCTTCC CAATGGGACA TAGCTTGCCG AGAATGACTG TGAAGCAAAC GACGACGACG
    12601 CAACCGATGA GGTTATGTAA TTGGTTTCAA AGACACTGCA CGTCTTGGCA TAACTCGACG
    12661 AGTACGCAAA CATTGAATCG AGAGCGAAAT CTGCTGTATG AGCAGCATAT GCGAGAATGG
    12721 CTACTGAGCA TGTAGCAATG TACGATGCCG ATGTAGCCGA CCCACTCAAA TATCCTTGAA
    12781 ACGACCCTGA GTATGAACCT GCCGAAGATG AAAAGTAGCT GACTGCATAT CGTGCCCACG
    12841 GGTATAAATC CAGTGATTGG GATGCTTGCC CTGCGAATTC GGCCCGACTT GCCGAAAACG
    12901 CAACACTTGC CGAGGTTGCT CCGAACGTAT GCGGAGATGG TAGAACCAGA AGGTCAGTTC
    12961 CAGTAGTTGA ACCAGATTGA ATGATAACAC CCACGAGGTA TTTTTCATAC AATCCAGGTG
    13021 GCTGGATTGT CACATAAGAA CCAGAGTTAA GATAGCTTAA CCATAGGGGA GTTCCTGCGG
    13081 CCCAACTTTG CGTCAAATTG TGTACGACGC CAACCGTCGT AATATAACCA TAGGCCGACC
    13141 CCGAAATGTA TCCAGAAGTC ACACCCGCTA CATTGGCCAT AGAACCAGAC CCAGCGACAA
    13201 ATCCACCAGG AGCGAATGCA GGCATCACCT GTGGAACTCC AACCGAATTG GATGCTGAAA
    13261 TGTAAACAGG CATACCCGCT GGAAGTGCTC CAACGGAAGG GTTATAAACT CGAACTAGAT
    13321 TTTCTTGTCC GAGGTTATGA GTAATCTGGT TGTTGTCATT GTAAACGGCC AACGTATGCT
    13381 CCGCCCAGTC GTAAAACACC GTGCTTTCCG CATAAGGTGG ATTCGAGCCA CTCGTGAAAT
    13441 CCACAATAGA CGTGGTAATG GCCGAGCCAG AAATCGTAGT AATAGACGCA AACGGAGCAC
    13501 GGATAGCAAT GGATGCTGTA ACAATGCTAC CAACATGTTG ATAAACATAC GATGCCGACC
    13561 ACTGAGCATT GGCAAGACCC AAACTATAGG TAACGTTCAA GTCAGGAACT ACGTTGCCGC
    13621 CAACTTGCAG CTTAGACGTT GGCACCCCAC GGGTGCTGAT TCCAACATTA CCGTTGGAGT
    13681 CGTCTATGAT TGGTCTGACT TTGTTTGCCA TATTAGATTG TCGGTATTGC GACAGCTATT
    13741 CCATAAATTC TCAATGGGCA TGAACCTGTC CAGTAAATGT TTACAGTATC CAATGGGAAG
    13801 TTCGCATCAT CCGTCGCCTG TGTTGTGAAC CCTTGGCTAC CTGGAGAATA CATGCCAACT
    13861 CCATCGAGGA CATACGAACC ATTGAACCCC ATTCCCTGAT TGATAGTTGA AACCAACGTT
    13921 TCAAATGTAT GGTTATGATT AGACCCATCA CTTCCAGTAT AGTTGGTACA CCATACACGA
    13981 GTAACCGAGT AAGTTGCTCC GCTTTTTATA AAAGAACCAA CCATTACCAT TTTTCTCGGT
    14041 ACATCTTGAG TTGTTGGAAT GTAAATTGGA GTAACATTAC CACCAGCAGC AATGGCACTT
    14101 GCATTAGACC CCGATAATGC ATAGCCATAA CCAGCACCCG CACCAACAAA CGACCCCGAA
    14161 ATATCAGCCG AAGATGATTT ATGAGTCCAA GCTACTGCAC TATAGGTTCC CATGTACCCT
    14221 ATTGCACCAC TCCCCCACCC CAGCATTCGT CGGATTGCTG AAAAATTGTT GTAAGTTGCT
    14281 TGCTTAAATC CAACTCCCGG TTGGGCAGAA GTCGTCAATC CTATCCACAA TCCACTACCA
    14341 GTGTTTGGCG CAACGTTTGT ATGAAGAGAA ACAAGTATCC CAATGTTTAG TACTCTCCAC
    14401 CCCGATGGCG GCACATAAAA GGTACGAAAA TACTGCTCCC TATTATTCAA CTCAATGAAG
    14461 TTTTGGGGAC CATCTTCGAG AAATATAGTT GTTCCGACTG TTGCCATATG TTTACCTCAC
    14521 TTTATAAATA TACCAATCGT AAACCTCAAA TGCAGGAGCA CCAGATACAT CTATGAATGC
    14581 AGTGTCCATT GGATACGCCA CCTTATCATG TGTAACATTG GTCAGAGTTT TCTGAACAAA
    14641 TGATGCAGTT CCAGCCTGAG TAAAACTACA CGTTATTCCA GTGACTTGAA CTGAATTTAC
    14701 CAGCGCAGAA ATCAACTGTG TGGCCGTGTA ATCGCCATTT ATTAGCGTTT GTTGAGGTAA
    14761 TGCAAACATT TTCACTTGCA TGTTGGTAGT TGATGATGCT GAAATTTCCA CGATGAGAGG
    14821 AAACCGACGC TGTTTTGGGT CCATTTGATT CGGGAGTATG TTCGTAACGC CAGTTCCTGT
    14881 ACTCAAATTG ATCGAACTAT TTGCATCCTC TACCCCCGCA CTATGACCCC CTAGCCAAGT
    14941 TTGAACCATA GTGTAATACG ACCCGCTCGT GGCATCCGCC GTAGGAGTAA ATACGTACTG
    15001 TGAAGTCCAT CCTGTATCAG TTAAGATGTA TGACCCCAAC ATTGCTCCGC ACCAAGTTCT
    15061 ATTCCCATAT GGATTTCCAG AAGACCAACT CCCGCTGCAA AACCCAAGAG CAATTCCAAG
    15121 ATTCCTTGTG TAAGATGTCG TCACATATGA TGGAGCAATT CCACATAGTA AGCCCATACG
    15181 AATCACACTC CAATTGGAAC CAACAGCCAT CATTCTGGTG CAATCGTTAT CTACACTTGC
    15241 AGAAAAAAAT CCAAAAGAAA GACCTTTGTT TGGTCCGTCA CTAAATGTTC TTTGTATGAT
    15301 TATCGCCATA GTATCTTAAT TGATGTAGCC TGCCGAAACC CAACCAGAAC CAGCATCCAA
    15361 CGTTGGGGAA CTACCACTCG GGTAAGCGTC AAAATTGTCA AATGCGATTA GACCGTAAGC
    15421 CGTGCTCGCA ATTGCTCCAG GCGCACCGAA GGCTGGCGAA TCTTGTGTAA GTGCGTTAAT
    15481 CAATCCAAAT GGATACGTTT CAAACGTATC GCCGAATGCG GAGCCACTTA CTGCTGGAAC
    15541 ATATGGTTGG TCAATGTCCG TGAATACTCC ACGAATTTCA TATACCAATG AACCCGTAAA
    15601 AGATGCCGTT CCCATCAATT GAATAGCTAT TGCGGCACTT CCAGTATCAT AAGCGATGTC
    15661 TGGGATAACC GATTGAACAT TGATGGTATG GTTTGAGTTA TATTGTGATA GAATTTCTCC
    15721 TGGCTGTTTA TTGAAAATCG GTGCGTCATT TTCTTTCTGC AAGAAGTATT CTCCCATGAA
    15781 GAAACATGAC CCACGAGACG AATCATATCC GTGATAAGTA AACTTTACAT ACACATTTGA
    15841 CCCCGTGGAA AGAGTCACGG TCAATGCACT TGACGCTGTG TTAGTCAAAA TATACTGTTT
    15901 GTTTCCAACC CTGTAATTTT GAGTGACGAT GCTTGGGACA TAGCCTGTGT TGTACAGTAG
    15961 TGATGCCGAT AAGCTTGATG ATGCCCATGA CGCCGACGCC CCACCCGCCG CATTGATGGC
    16021 GTATGATGCT GTTCCCGCAT AGGATGCCGT AGGAGTCATC AAAGCTATAC TTGCTGTCAA
    16081 AGCGTATGAC GAAGTGTATA GGGTGTTCCC TGCAACTACA GCGAAGTCAG CCGAGATAGC
    16141 TTCTCCCGCT AGAAGAGCAA AATCTGCCGT CAACGCATTT TGAGTTGCCA ATGAATAGCT
    16201 TGCGGTAACT ACTAAGCTTG CGGTGTCGGC ATGACTTGCG GAAACTGCAC GGTCAACTTC
    16261 ACCAGACACA GGGGCGTATG ATGCTGAAAT GGCACGATCC GAATCATAGG CGTGCCATGC
    16321 CGTAGAAGAT GTGATGGCGT AGTTAGATGC CGATACATTT CCATCAACAC CAGATGCCGA
    16381 TACGTAAGAT GCTGTCAGGA CAGTGACCGC TATAGAAGCT GTATCTGCCA TTACAGCGTG
    16441 AGATGAAGAA ACTGCAAATG CTGACCACGA CCCCGAAGTT ACGAACGAAG CAGTAGTGGC
    16501 AAGTGAGGCC GAAATACTCT GCGTTGCAAA TAGAGATTGC GTGGCGTAAA TTGATTGTGT
    16561 AGCATTTAAC GACTCCGTTG CATACGTTGA CTGAGTTGCA AACGCTGACT GCGAAGCGTA
    16621 AAGAGAATTT GTTGCAAACG TGCTCTGCGT TGCAAACAGA GATTGTGTCG TGAAATTGGC
    16681 CGAGTTCGGA ACAAACGTAA GAGACGATGC GGACACCGCC AGATAAGCAT ACGATGCACT
    16741 GGACACGACA CCCCGAACAT TGGAAGCCGT AACGAAGGAA GCTGTCTGAG CCGTGGTGAT
    16801 GAAGGCCGAG GCCGATACCC ACGATGCACT CGTAGCTGCG GGTGGAACAA AGTTAATTGC
    16861 ATAGGCCCAC GATGCACTGG CTGCATAAGA TGCCGATACG GAACTCGAAG CCCACGATGC
    16921 TGACAATGAG GCAGATGGGA TGAAGTTAAT TGAGAGAGCA ACACTCGCCG TTTCTGCGTT
    16981 TGTAATGATG CCTGTTACAG GCGCATACGA TGCCGAAATC GCACGAAGGG AATCATCGGC
    17041 TTGTTTTGCA TGAGAAGCTG AAAGTGCATA ACTTGCTGAT ATGGAACTTG ACGCCCACGA
    17101 GGATGAAAGA GTAGTGGCAA CGTAAGAGGC AGTCTTTGAG AACGATGCCG TCAAAGATAC
    17161 AGAAGCAGTA GCAACGTACC CAATGATAGC GGATGCTGTG ATATACGATG CCGTGGCCGC
    17221 AATCGAAGAC GATATGCTTG TAAAGGCATA GGATGCCGTA GTTGCGTAAG ATGCGGATAT
    17281 GCTTGCCGAA GCCCATGACG CCGAGCGAGC AAACAAAGCT AATCCCAACA GAGTTCCATT
    17341 GTAGTAAGAT GCAGTGATAG ACCCGCTTTG CATCGTGATA GTAGAAAACC CAGGATGAAC
    17401 CAGTGTAAAC TTTCCTGTTC CTCCGCTACC ACCAAGAGTC AAAACACTTG TAAATCCTGC
    17461 ATTTCCTTCT CCATCCACAT AGGATGTGGG GTTGTAAAGA ATACTCGCCG TCCCTGAAAG
    17521 AAGGGCATAT GACGCAGAAA TGGATTGTGA TGCAAATGCA AAATAGGCGA ACGAAGCGGT
    17581 GCCAGCGTAA GAGGCTGAAA GAATTGCACC TACGATGTTA CTTGCCGAGA TGTAGGATGC
    17641 TGAGATGGAT TGTGTAGCCC ACGACGAGGT TCCATGCACA ACATCGGCAT ATAGAGTTTG
    17701 ACTAGCTACA TCCCATTGGA GATTGCCATT GTTGTCGGCA TAAACATTAA CAACTCCCGT
    17761 GTTGGAACCA AGGAGTCCGA CATCATATTT TCCACTGACA GCCGTGACAT TTACCGTGTC
    17821 CGCAGTGAAA GCCTCATCAG AAAACTCAGC GTGGGATGAC GAGATGGACT GTGAAGCCCA
    17881 CGAACTTGAA ATCTCAATCT CCATTTCGTA TGACGAACTG TACGCATACG AAGCTGTCAA
    17941 GGCATAAATG GAATTGGTAG CGTAAAGAGA TTGTGTAGCA TAATAGGCTT GAACTGAGGA
    18001 AGACGCCCAA GAAGCACTAT CCGAAGAACC ACCCCCACCC CCGCCATTAA GAGCAAACGA
    18061 CGCTGTAAGG GCGTAAGACG AACTGATGGA TGAACTTGCC CACGAAGAAC TCAGAGAACT
    18121 TCCACCAGAA CCAATGCTGT ATTTTGCTGC CCAAACGCTA ACTCTATCAG CCGTCAAGGA
    18181 GCCAGTCTCA TCAAGATAGA TGATGAGGTT CGAGCCAGAG ATATTGATTT GCTCGTAGTA
    18241 CTGATTGAAT CTGTCCCTCT GTATGAAGGC CGCATCCAAT CGGTTTGGTG TATTGTCGAA
    18301 AGCCATATTA GATTCCGAAC CTGCCTTTCA TGGCATTCCA GTTCTGATTT CTTTCCGCCG
    18361 CAGTCAATTC ACGATTATAA ACTTGTACGC TTGAAATGTA TCCTTGAAAC CATCTGCTTC
    18421 CTGCACCGCC ATTGTACCAT GACCTACCTA TTTCCAACGG TTCTCCCGCA TCTGCACCGG
    18481 GAGCACCCGC TGAATAGACA GTAACCATAT TTATGTACAA GGCTTGTGAT GTAGCAGTGT
    18541 ATGTCTGACA ACCAAAATAC CACTTATTAT TCACGGGAGC ATAGGTTGCT GATGTTGCCT
    18601 GATTATTCCC CGTATGTATT TCCCATGTGC TCGATATTGT TCCAAATCCT TTATCCCACC
    18661 CCCCCGTTAT CAGTTCCCGC AACAACAGTA CCATTTGCAC TGGTAGAATT AAGACAATAG
    18721 AACCAAGCAC AAATAGACAC GGGTTCAGCA TCTATATTCA GCGCAGTATC AATCCATGTA
    18781 CTTGACCCAT TGAATGAAAA TACCCCGCCA TACAAAGGAC TCCACGTTGT TCCCCCACTG
    18841 AGAGTGCCAT TATATCCTCT CCCCGTTAAG TCGAGAACAG TGGCTCCAAT TCCACGGTAG
    18901 CTATCTCTAT TACCGGGGTC CAAATGCAAT AACATTCCTT CACGGACAAT TCCTGTCTGT
    18961 GTTAGTTGCC CGACGTATCC AGTATCGTTG AGGGTAAGAA TGTTCATATT AGTACTGCAC
    19021 AGCAAAGGCA CCCACGAATA CTTGTGGACC ATACGCTTTC AAACTTAAAA TGGCGGTCTT
    19081 ACTTGATGAG ATGTAAGTTG GGACTGTTCC CATGAAATTC CAATTGGACG GGAAAACCAA
    19141 TGAACTTGTG GCGGCTGCGG AATGGCTGAT AAACATCGTT GTAGATGATA CGTTTCCTTC
    19201 CGATGGTGGA TTGCTGCAAG TGAAATAATA TAATCCCGCA GTGGGCAATG AAATGAAATG
    19261 GTCGGGTATG GCAAAACTTG CCGTAATCCA AAATACACTG TTTGTTGTTA CCGTCGTAAA
    19321 TGGAATTTGC GATGGCATCA CAGAAGCAGT ATCGGCATAT GTCGAATAGG AAGCAGAAAT
    19381 ACTGGATGAT GCCCATGATG CAGATGGAGA TGCATTTGCA TTTAGAGCAA AAGAGGATGT
    19441 GTAAGCAAAA GAAGCCGTAT CCGAAACACT CGCACTTGTA GTAGTGACAT AGGTTAATGA
    19501 AATGGATGCC GACCTCGCCC ACGATGCTGT AATGGGGAGG TCCAATGCCG AAGCCGATGA
    19561 TGGCACCGAA GCAGTTCCAA AATATAAGAC AACATTCGGA GTGGACGACA AAACCACTGC
    19621 CTCATAGTTT CCTTGTGAGG TATCTTTGCT ATAAAGCACT TGATCTTTTG GATAGTAAAC
    19681 TACTGCCATA TATTATGCTG TTCTTGATGA CGTTGGCGGA GAAGAACGGT ATGGATGGCT
    19741 AACGGGTAAG TTCGTTTGCA TCCCATATTT CCAAGCCAAA TATCCTTCTA CTTTTTGTAC
    19801 ATCTGATGAC GAAAGATTGC TGTTGTAAAA CAACAGTTCT GCAATTTGCC CCGTGAATGT
    19861 ATTTGAGGTC GTTCCTTCTC CCCATCCAAC CGCAAAGGGA GCATTTATGA TGTTGGGATA
    19921 GCACGTTGCA GTCTGACTCA AAATTGCAAC TGTCCCATTG ATATATGAAT TCACTACTTG
    19981 CCCACTGGTT TTTGTGAAAT CGGCCAATGT CCACGTAGTA GCCGATACTG CACTGGCCGA
    20041 AGAGTTAAAC TGGTTATCAC AATTCGTTGG CTGATAGTGA CATTCTCATA CTACTTGCCC
    20101 CGTGTTGGTC ACGCCCCAAA TCCATTTCAT ATTGTTTCCC CCACCCACAT CACACGCCAT
    20161 CAACGATTTT TCCCACCAGT TAGCAGACGG GCTTGTTTCC ATAAATACCA AAAATACAGT
    20221 TTGCTCGTTT GCTCGGAAGA ACAAATCTGT AAACGACGTT GATGCTGTCA CATACATTGA
    20281 CGCAGAAAAT TCAAATGCAG GTAAAGAGTT GATGGCATTC GTCCGATAAT ATGGACCTTG
    20341 AACGGCTCCC GCACTTCCAA GGGTTCTTCC ATTAAGTCCA AAGTCAGTCC ATCGGGAAGC
    20401 GGTGCTGTTG TTGACATAAG ACGTTTCCTT GTTGGCTGCA TACCATGAAG CACTAGCATA
    20461 AGTAATATCC AGCAATGGGT CAAACGATGC CGTTCTAGCA CCCGCAGCAA TCAATATACC
    20521 TATTATGGCA GGATTCACTT GCATACTTTA TGCTTGCTTG TTGTACGTTC CAATGACCGT
    20581 ATTCGTGTCA TACGCCCGTA GCCATACTAT GGCGCTTTTC CCAGCAGCAA TAGATGTTGG
    20641 CCAACTTCCC GCAACGTTTG TCCAAGTCGC AGGAAATGAT AACGATGCCG AATTTCCAGT
    20701 CAATGAATTC GTGATGTACA AAATGACATC GGCATATTGT CCACTCGTAG GATGATTACT
    20761 TGATGTAAAG GCATAAGTCA CAGAACCAGT CGTAAACGAT ACGACTTGGC TGGCGGTAAG
    20821 AAAGCTACAC GTAATCCAGT ATGTAGATGA CGTGATAAGT GTAGAATATG CCGCATAATT
    20881 TGTCGTCGCT ATGTAAGAAG CTGTATTAGC AAATGATGCA GTGGTGGTAT AAGAAGAAGA
    20941 AAAGCTTTGT GATGCCCAAC TGGCAGTCGC TATAGAAATG AGAGTGTTGG AAACGGAAGC
    21001 AGTCATCGCC CATGATGCTG TAATTGGAAT GAGGGACGCA TTTACCCCTT GCATCATTGA
    21061 GGACGTGTCA AAATAGATAA TAGTGTTCGG CTGAACGTTT AAGAAAACGC TCTCGAAGTT
    21121 TGAGGCACTC GTGACCGTAT CACGAATATA CATCAACTGG TTCTTGGGGT AGTAGATGAC
    21181 TGCCATGCTT ATAAATAGGC AGTCGGAAGG ATTTTAGCCC CATTTACCAG CTATTGACTT
    21241 CTTTCCAGAA TTCCTTGAAG GTTGGGATGT TTCCCTCGTA TCTTTGTATC TGATGACCCT
    21301 CGGGCCAATA CACTAATTCG GGTCGGTCAA GGTCCACTTC GTACACATAC AAATCTTTGG
    21361 AAGGGAGAAT GTCGTGGATA ATTGAACCAA ACTTTCCACG CATATAGGTG CGAGCATAGC
    21421 CCTTCTCGAA AGTAACGTAA TCGCCAGGAC GTACTTTGGC CGTTGGGCTG TTCGTACCAC
    21481 GATAAACCTT TACTTGATCG GGAAATCGGT CTGCCGTATG CCCCGTGAAG TAATCAATGA
    21541 AAATGTTGAC GCTGTACTGC CGAATATGGT CCTCCGCACG ACCTGGAAGT TCAACTTTCC
    21601 TCAAGTCAGA AAGCTTTCCA TACCCTCTGT CAGTGAAATA CTTCTCTTGG TAAACTGTTT
    21661 CACCCATCGC ATTTTTATAC ATGCGGTTGA ACGCAGTCTC GGCTTCTTCA TCTGTAATTC
    21721 TTCCGCCACG GTATCCCCAC GCCCCGAGAG TATTTTTAAC GAGGGATTGC TTGGCACCTT
    21781 CCCAAGTTTT GCCTCGGACT ATCTTTTTGA GAATGAAAAG CGGGTCAAGC GGGTTGATTT
    21841 TTTTGGCTAA TCGCTCTTGA TGCTTGTGCT CTAATTCCTC AAGCTTTTTT TCCACTACAT
    21901 CTTTGAATTT GTCCTCGGGA TGCTCGTCAT TGGGGAAAAA CTTCTTGGAA AGTTCCCAAA
    21961 ACAGATTGGA AAGCTTTTGG TCGTTGTCCA GCCATAGGAA GAATTGATAG TCATTGAAAC
    22021 GGTCTTCTCG GTCATTTGGC ATTGTGGGCC ACACTACACG AATCAGATAC TCAGCCGCAT
    22081 CCTCTACTTT TTCCATGTCG TACTTGCGGG CTTCTTTTAC GTTGATAAGG GTCTTCCCAG
    22141 GTTTCAAATG ACGAAGTTTT TGCTCGATGC CCCACATTTC GTCAGAGATT TTGTTAAACA
    22201 TCTCCGCCGC TTTGGGGCTT ACCGGACCTT GACGGGTATC AAACCACGCC TGTAGCTTCT
    22261 GCTCCGCCCC TTGAAGCTGC TTTAGACGCT TGGTAAGGCG GGTGTACTCG GCGTTTTCGT
    22321 GATAGGTGGT AGGAAGAGAC GCCACGAGGT CTCCACCATG TCCTACGGTC ATCCCGTGCT
    22381 GTATTTCGGT ATCTGGGTAC TCTATTTGAA GCTGCTTGAA AAGAGCCGTC GCAATACCTT
    22441 GTCGGCGAGC CTCGGGCTTT ACCTTGACCA TCTGAATTGA AGGGTCGCCG TTGTAATCGG
    22501 AGTAGTCAAT GTGCCCAAGG TAATTCCCCA TCTCGTCCTC AGCGTACAGA GTCAGGTCCG
    22561 TCTGCCCGTG ATGTGCCCCA CGGGTTTCCG TGCGGAAGTT TACTTCCGCT AGTAGCTCTC
    22621 TTAGCTTAAT CATCGGACTT TGATAAACTG TAATGGCATG TTGTGATTGA CGATAACCGT
    22681 GTATGGAGAA ATGCCTCCAT CATTCCCCAT GTCATCCCGG GATTCCATCC CCAAAACACT
    22741 TCGGATGTAG TCCCTCAGAA GGTATTCCAT CGCTTCTGGC TCAAACTCAA GGTTAAGCTC
    22801 ACGGAATCCC ATGCTTTTCT TGAAAGCTTC GAGGTCTATT TCCAAACAAG TGTCGCCGTA
    22861 TGACCCAAGA GCATATTCTT CGGGGTTGAC GCTGGTGAAA ATGCCGTGGG CACTTCGATT
    22921 GTTAATGCCC GTACCCCAAC TCTGATGCAT CCCACCCGCC TTCTGTATCA ATTCCCACTT
    22981 CTCTTCGGTT GTCCAGTGAA AAACTGTGCC AGGATTTTGC TTGAGGTCTT TCAATGAAGA
    23041 CTCAACCCAT CCATTATAAA TATCCTCTGG GTCAATTCCA AGCTTGTCGG CATTCCAATC
    23101 GTTGAAGTCC CAAACCCACT GCTCTATGTC TTTGATGTAA GTGAGGTCTC CCTTGTCGTT
    23161 AAAAAGATAT GCCGACTGTT TTCCGTCCGA GAGTTTTGCA ACTCGCTTCT CGAAGTAGTG
    23221 CTCAACATCC AGTCCGAATT TGACAATGAG TTTCTTGAGT TCCTCAATGT CGAGGTCGTA
    23281 TTCAAAATAG TCGAGATATT CGACCCAATC CTCCCACTGG TCGGCGTCGG CAGGCTCCAA
    23341 ATTCTCTGCG ATGTTACGCT TCCTCGTCAT CTATTTTCTC CTTCAACACT CGAATAGCTA
    23401 CTGCCTTGTC CTCGGGGTCA TACTCATTGC CGTCAATCCA TATAGAATGA ATGAGGTTAT
    23461 TCAACTTGGT AATCCCTTTA CCAATGAAAC AAATCTCACT CTCATCGTTG TGGTGAGGGC
    23521 CGTAGCCACG CTTCAAGGTC TTGTAAACAT AGTCATACAT CCAAGCATCC ACCCCAAGAG
    23581 AACTCAAGTA ATTGTACGGC AAAAATGGAC CATGCCGCCA GCTTCCTACA GGGATTTGGA
    23641 ATCGCTTGAC AAACTCTTCA AACTCCGCTT CGTCGTCCAC TTCGGCAGAC ATCCCCGACC
    23701 CGGGAAGCTG CGTCATGAGA AAAGTCATCT TGTCGTCAAG AACAATGACA CGAGCATTTG
    23761 TGACCTTGAA ACCCAGTCCC GTTTCTCCAT CTCCTTCCGA AAAGTGATGC ATCATCCCAG
    23821 AACTCAAGGA CGTGCTAAAA GCGTCATACT CAGCTACTTC GCTGTGCTCA GTGCCCCAAA
    23881 TGCCTTCGGT AAGCATACTC AATAGACCAA CATACGGAGT CCCGTGGTAG AGATAGTCGG
    23941 AGACGGGCAC CACGAAATTT TCAAGCAGGT ATTTGTCTAA CGACGCATCG GGTCGTTGCT
    24001 CAGAGTGAAT TTCCTTCACC AATGTTTTTA GCTTGAGCAT TAGTAATCTC CCACGTACTT
    24061 CTTCCAGTTG CGATAGCTTG AATCCAACTG ATAAACCTCC ACATGACTTT CATCGAATTT
    24121 CACGTCGGGC TTTTTCTTCC ATGTGAAAGC TGCGCCACTT TCATATACAT AGTAGGGAAT
    24181 ATCAATCGTG AAGATGCCTT CCTTGAATTT GCCTACCAAG TAAACGTGTG GTTGGTCAGT
    24241 GCATTGAGTC GTCAAATTGT AAATCTTGTG GTCGTAAAGA ATGTCCAACA TCTCGTCAGC
    24301 AATGATATGA CAGATGCCTC CGGTGCCTAA TTCGTCATCT ACGCCCTCTT CGTCTTGCTG
    24361 CCAATCGTCA TAAACCTTCT GGGCAATAGC CGCCAATTTT CGCTTGACTT CATCCGTGAC
    24421 TTGTGCAATG CTATTCAGCC TACCCTCGGA AAGTAGCTCT TCAAAAAGGA CACCTTTGGC
    24481 TTCATCTATT CCACTCAATT GCTTGAACCA TTCGGGACCG TGTTGCTTCG CCATTTTGCG
    24541 ATGATAAGCT TTCATCAAGG CAATACCCGC ATTCGTGGCT TGACCAATCT TTCCTTTACC
    24601 TGTTTTGACC CTCGGACGTT GCTCCAAATG CAACTCCAAC AATCGTGTGC CAATTCCTGA
    24661 TTTTTGATAC GCCCCTTCGA CCCATATTCC GACTGCCCCG AATTCATTGC TGGCCAATCC
    24721 AACGGGTTTA CCGTCAACGA AAGCAACAAT CGTGGTGTCC TTTTCATGAA GGCCCGCAGC
    24781 CCGAATTTCG TCCTTTGTCA TGTACATGGC ATCGCCACGC TCATCTCGGA CAATGTTACC
    24841 TTTGTCGTCT GTTTTTGTGT ACTGAACATC ATCGCCCGTT TGACGAAATT CAACAGTGTG
    24901 CTTTCCGAGT TTTTCTCGCT CCAGAACAAC GGGATACTTG GATGGATTCC CCAACCAACC
    24961 CAGTCCACCC TCTTTCTCAT ATTGACTGTA AGCACTCGAA CCTATATGCC CTGTGTAGTG
    25021 ATGGCGTAGG AAGCGGTCTC GGTCCAAATC CTCTGGGCCT TTGGCTTTCT CTTGCTTTAT
    25081 GGCTCCGAGA AGAAGCTTGA TCTTCTTTTT CTCATCTTCC ATTGCCCATT CGTTGTTGGC
    25141 ATCCTTGGCA ATCTTGTAGT AGCGAACGTG GTCTTTCAAC TCCTTGTTCA ATTGGTCAAG
    25201 GCGGGACTCA GCAATCAGTT GACGAAGTTT AACCATTAGA AATCCTCCCA CTTGAATACA
    25261 TTAAATACCT CGGGGTCTTT CACGATATGG GTGATGATTG CTGTCGCATT TCCATCGGAC
    25321 AAGGCATTGT TAGCCATGTC ATATAGCACC GTCTCCTGCT CCGAATCAAA CTGCAACGGC
    25381 TTAATCAGAA TGTGAATGAA ACTCGGGTCG TCCTGTGGCA CAGAAAAGTC CACGATGGCA
    25441 TATACGTGCC CGTTGTGACT GTAATGGTCC CATTGCTCGC CAGCTTTTCC ATACTCGCTG
    25501 CCATAGGTGA AACACCACAG AGAATTGCAT CCAAGCGCCT TAATTCCCGG CTGTCCTGTC
    25561 ACGTCAATAA CAACAATGTT GCCTTTGTCA TAGACAACGT TGAGGTCATA GTTATACTTT
    25621 TCGACAAGCT TGTAAAGGTC TTTCTTGTCT GCCGCCACTT TCCCTCCCTT GAGAAGATTC
    25681 TCCTTCTCTT CCATGAAATC AAGCACATCA TCAAAAGTCG GGTGGTCGCT ACTGAATATC
    25741 TTGCGAAGAA TGGCGTCCTT TTGTTCTGGC GTCCGATTTT CAAGGTACGA CAAATGAGCA
    25801 TCGGCATATT CCACGCTGTT TTTCAGCACC ACAAAATCTC TGGAGTCTCG TGGTGTGGCA
    25861 ATGTCCTTTC GGAGATTTCT CTTGGCAATG CTCGGCCATT TTGCAACAAT TCGGATGATT
    25921 TTGGCCCTAT GGTCCATCAA TTGCTTATTA ACTACGGAGC GACGGGAATC GAAGTCAAAT
    25981 CCTTCTATTG GAAAAACACG CCTGTCATAG TTTTTCAGTT GGGTATAGGC ATCTGCCCAC
    26041 GCCTTATCTG ACCATCCACT TCTATCGCCC CACTCCTTAT TTTGTATCAG AAGCTCCGCC
    26101 ATCGTCTTGT AAGTGTAATC ACGGCCAGTC AGACGGTCAA GGAAGGCTAT ATCGTCTTGG
    26161 TCAAGACGAT TCCCATACAG CTTCATTGCA AGCTGATAAT TCTCAAGAAT GAGGGATAGA
    26221 AGCTTTATAG CCATCTGAAC TTGTCTATCT TCGTGTTGCC GGTGGTTTTC CAATCCAACT
    26281 CGCTCTCTTG GGACAGGTCA TTGATATTCA CGATTCCCGT GAACATTGAC CTATCTGTGT
    26341 TATCCCAATG ACGACTTGAA TGGCCTCTGT CGGGCGACAC GTACAAGTTC GGCGGAAGAT
    26401 AGCCTTTTTC TTCTATCTTG CGGCACAATT CTGTACCATG TAGCCCGTAA ATTCTCACTG
    26461 GTTTTCCTTG TGGGTTGACC AGTTTATTTG CCAACTGAAT GGTTTCCACC GAGGCTTCGT
    26521 CGTTGCCTTC GTGGATTTCC AATACCTTCC CGTTTTGGTC AATCATGACC CCGATTTCGG
    26581 CCCAATCTCC ATCGGTGTTT TTGGTCGCTG CGATGTAGAT TGGAAATGGG AAAAAGTCAT
    26641 CCATCTTGAA CTTAAACTCC TGCTGCTCAA GTAAATAGTT TTTGATGAGC CGCACATTTA
    26701 CGTGAGGCAC ATTCAAGTTT TTGGCCAACT CGATGATGAA TTCCAACACC TTGTTCAAGA
    26761 GATTGATATA GTCTTCTGCC CATCCCTTCT TCTCTTCGTC TCCATAATAG AATGCCTCCA
    26821 CGGTCCTCAA AAGACTGACG CAATCACGAG GACACCAGCG ACTAGAAGCA AGACCAATCA
    26881 CATCATCAAT GCTGATGGGT GGAATCTCTT CTATCATTTC TTGAAGCAGG ATCATATCAG
    26941 TGACTTCGCT ATCGCAATAG CTTCCTCCCG TGTAATGTTA GGATTCTCGT ACCATTTGTC
    27001 GAGTACGGCA TCCAAAATTC TGCTAAAGAT TGGACCGGGC TTGACGCCCA ACGCAATCAA
    27061 GTCGTTACCG CTAATTGGCA GTTTTGGCTT TGTTGCAGGG ACATCCAAGG TCGCAAGGCG
    27121 CTTCCTTACG GCCTCGATTT GAGCAGGCAT TGCCGAAGCG TCTGCGTGAG ACACGTTATC
    27181 GGCATGAATT ACATCCAAAA TGTGCTCCAA GTGGTCTCCC AATGCCACCC TGAACTTGCG
    27241 GAGTGTTTTG TCAGACAACT TGACGGCATC CGGCCCGCCC TGCTTGAGCT TCATGTGATG
    27301 ACGTACTCCC AACTTGACGG CATCAATCAA TGCCCGTGGG TATTTGAGGT CCATCATCAC
    27361 TCGCTCAACA ATGTCTGGGC CAGCCTCTTC GTGGCCGTAG AAATGCACGC CCGTTGGCGT
    27421 TTCACTTCTC GTTGCAATCT TGCCGATGTC GTGGAAAAGG GCAATGAGAC GACGAACCAA
    27481 TTCAGGCTGC GTCCCCATGA TAACGGCAAG CGTGTGGTCA AATACATCGT CTTTGTGATG
    27541 GATATTCTGC GTCATCCCGA CCATCTGTTG TAGGTCCGGC GAAAGGTGTG GAAGTAGGCC
    27601 CACGTCTCGT AGAAGACGCA TACCATAATC AGGATTCTTG GAAAGTAGAA TCTTATTCAA
    27661 CTCATCACGC ACACGCTCTT TGGACGTGTT ATGGAGTCGG TGCAAATTCT TCTTGATGCC
    27721 TTCCACAATC TCGGGAGACA ATTTGAAACC AAGCTGTGCG GCAAAACGGA CAGCACGAAA
    27781 CATACGCAAA GCGTCATCCG TGTAAATAAC TGTCGGGTCA ATGGCCGTGC GGACAATACC
    27841 ATTCTTCAAG TCCTCTTTAC CCATTCCCGT TGGGTCAAGA ATGTTTCCCG AAGCGATGTC
    27901 AAGGTACAAT GCGTTGAATG TGATGTCACG GCGTTGGGCA TCAACTTCAA TATGAGGCGT
    27961 AAACTGGACT GTTGGCTTAC GGGTATTGGG GTCGTGGTAC TGTTCCTTAC GAAACATCAC
    28021 GGCATCAATG TTCTCTCCTG AGAAGTCAAT ACCATTCCAA ACTACTCCAT CGAGGCGAAG
    28081 ATTGGCTGTA CCAAACGTCG GGTAAATGAC GGGGTTGCTA CCTTCCTTGT AGATGCCAAG
    28141 CTTCTGTCCG AGCCACTTGG TAAACAAAAG TCCACCTTGA TTGACTCCAA TCACGATGTC
    28201 AAGGTCTTTT GGTTCTTTTC CGAGCAGGAG GTCACGCACG AACCCGCCAA CGGCAAACAC
    28261 TTTGCCGTCC CATTCCGTGC CTTTAATCTG TGCCCGTAGA AATTCTACAA GCTGTTTTGG
    28321 TGTCGCTCTT GCTTCCATAA CCAAGCTTTC CGTCAATCCG ATGTTACGCA ACTGCATCTG
    28381 CCAAGTGGCA TCCGTTCCCT TTGCCGGACC TTCCAATTTG GAAAGCCATA GTTTACTCCA
    28441 TTCCTTGGCT TTGTCAACGT CAAACCCCTT GTAATCATCC TTGACCCACA TCCACTTATG
    28501 ATGCCAAATG GAGTCAGAAT GACCCTGTGC GGGCGGGAGC GTCCCGTCGA GGTACACCTT
    28561 GATGTAGTTC CCAACGTGAG GTTCCCGTGC CGTGTCGAAG TCGGGTGCTT CATCGAAGCG
    28621 AACCGTCCCC GCTTTGGCGT CGAAGACTAC CGTGGCGAAT TTGAAGCCAG GATTAGAATG
    28681 GTCGAGGATG TCCAGTGCCC TGTTCCATAG GTTATGTGGA ATCACATCCG TCACGTAGTC
    28741 TCTATGTACG TAAATCTGAC TGCCGACTTG CTTGCCGACA TTGCCACGGA AACGACGAAT
    28801 GGCAGACCCT CTAACGGTCT TCAACGTCGT TTCTGATAGT AATGCCCGTA GCTTAATCAT
    28861 GGTCTATCTC TTCTCCGTCC CACTCACCTG TTGCGATTGC CGAGGCAATC TCATGAGTTA
    28921 ACGGCCTCCA ATGGCCCGTG CGCTCATTGA ACCACACGTC TCCATTGTGC ATTTGCTCTA
    28981 CTTTCGTGTT TTCATCGTAC ACAAATATCT CAAATCGCTC ATTGATTGGT TGCTCCGTAA
    29041 AGAAATCGTG AGCCGCATAC TTATCGGGTG TCAGCTTCAT CTTGCTACGC ACAAAGCGCA
    29101 AGATTGGGCG GTATCGGTTT GGATGGTCTC TCCATAGGAT ATTCCCATAG TAGTTTGCAG
    29161 TCCTGAACTT GTCAGTCACG AATATCTTAC CATAACTTTC CTTGCCCAAA TCACCACCCC
    29221 AATGTGGCTC TTCGGACGGA ATTAACCCCT TGGCTACGAT GCCAGGAAGG TTTTCGGGCA
    29281 GCGTGGCATG GTAGTAATAC CGATGCATCT CTTCAAAAAG AATGTCACGC ATCTTAATCA
    29341 TACCCCGCCG TTCCCTTGAC GAGTCGTACC CCGTATTGCT TTGAAAATCT CTCGACAACA
    29401 TGCTTGATGT AGGCCATGCC CGAAGTAGTA TAGCTTCCGG CGTCCAGTGC CCCGCCATAC
    29461 TGCTTGATAA GCTGGAAGAA AGATTCCAGA AGTGCTTTGG CATAGCCTTT GTTGCGGTCA
    29521 TCAACGTTGG GAGTGCTGAT GTTGTCGAGA TAAAACGTCT TTTCCGTAGG TTGATAACGA
    29581 TAGCGAATGA ATGCTTGTGG TGAGCGCATC TCGTATGCCC ACACCCCATC ATCTACGAGT
    29641 CCCTGCTTTG TAATGACATG CGCTTCCATG AGAGACTCCT TCTTCACCTT CTTTTTCTTG
    29701 ACCTGCGGTT TGTAGAAATC ATGATTACCA ATCCGTGCAG TCCTGACCAT TTTCTTTGCC
    29761 CATGAGGGGT TGGCTTTCTT GGGATTGAAA TAGAAAAGTG CCCCGTGCGT GATGTCGGGC
    29821 AACTTTCCTT GAGCCGCCTT GTCAACTAAT CTGACGGCTA CAAGCCACTG GTTGTCAGAA
    29881 TTGCGTGCCA GATTTAACGC CGAAGCTTCG GGGTCAGAAA CGTTATTCCA CACCGAAAAT
    29941 TGCTTTGTGG CGAGTACAAC ATCACGAGCC TTTCGGAAAT CGCCTTTGGC TCGATTCATG
    30001 ATGACATTGA GGACGGCTTG CATCCCTTTC TCACCTTCCC CACGGGCTTC TCCCCACAGG
    30061 GTAGCAGCTA CGATGTAAGC GTTTGTAACG TTGTAGTTTG CGGGGGCGGT GGCTTGGACA
    30121 TGTTGTACGA TTGCTGGCGG TGGAGCATCC ATAGCTTCGA GAATATCAGC TTTCTTCTTT
    30181 TTGATCAAGT CCACAATGCG CTTCAATTTG TGACCAGCGT GTTTGAGAAG TTCCACCATT
    30241 CCAAAATGAA GAGGTTCGGG CCAATCGCCC CATTCAATCC ATGCGGAATT GCTATTTTCC
    30301 CAATTTAGCT TCGGAGTGAA CTCAAACGGA ACCAATACGA GGTAGTTATG ATACTGAAAC
    30361 CCGGCCTCTT CATCAACAAA AGTCCATAAA AAGTTGACTT TGTACTCGCC GTCATAGCCA
    30421 GTTTCTTCCT CAACCTCACG TTGAACGGTG TCTTTTGGCT CTTCGCCTTC ATCCACCTTT
    30481 CCTCCCCAAG TTCCCCAAGT GTGAGGTTCA AAATCAACAC GTCCACTACG CTTGGCAAGT
    30541 AGGATTCTTC CGGTATCTTT GGATATGAAA ATGCATCCTG CGGCACCCAA CCCGCTGTCC
    30601 CAGTACTCAC GACTGCCGAT GTCATAATCG TCAGTTTCAT CGAAGTAGAG TTTGTAGGTC
    30661 AAGGGCTTCA TCGTACATGA GTACAGCCCT GCTATGGCAG GGCACTGGAC ATAAATAAAT
    30721 ATCGAAAAGA GGCAATAAAT ATCACGTTTT CATTCACTAT TTGTATTTAT TAGTATGAAG
    30781 CCAATAGACC TCACAGGAAA ACGATTTGGA AAGTGGACAG TCATTGAAAA ATCGGTACGT
    30841 CCCCCGACGA CATCCCCAAG CAAACCTCTT TACTGGAAAT GTCGTTGTGA ATGTGGAACA
    30901 GAACGAGTAA TCCCCGCTCA TAACTTGAGA TGCAAACGAA CGTTAAGTTG TGGGTGCGAA
    30961 AACGCTCTTC CCGACTACAA ACATCTCTAC AACAAATTTC TTCTCCAAAA CAAAGACCGA
    31021 ATTCATTGTA GCTTAACCTT TCACGAGTTT CTTAGGTTTA CCGAGGAAGC CGTTTGTCAC
    31081 TATTGCCATT CTCCAATCAA ATGGAAAAAA CACGGGAATG GAAATGCTTA CAATCTTGAC
    31141 CGAAAAGACA ATCATAAGGG TTACACGCCC GAAAACTGTG TCGTTTGTTG TGCCCGATGC
    31201 AATTTTGGCA AATCATCACG GTTTAGTTAT GCGGAATGGT ACGAAATGAC TCAATGCTTC
    31261 CGCAACGGCC ACTTCAAAGT TTAACCGAAG AATGGTCCAA AGTTTCTATA TTTATAGGGG
    31321 AGAGAACATC GTAACCGCAC ACTTTTTATA TGGCAATCAG TAACCAAGAC CTTATCCGCT
    31381 TTCCTGGGAG CGGCTCCGCC GTTTCGGGTA GCACGGCGTT CGGATTCTAT GATTCCGATG
    31441 CATTTTTCCA ACGGGACTGC TACAACGCCA TGATTTGGGC TGCTCGTCGC CTTGGGTATC
    31501 CGTCCGTAGC TATTGAAATG ATTGACATTC AATTCTACGC CGCCTTCGAG GAAGCGTGCA
    31561 ACGTCTATAA CGCCAAGGTC AACGAGTACA ACATGATTAA CAACATGTTC TCGCTCCAAG
    31621 GACAAAGCCG AACTCAAGTA GTTACAGGCA GAAACATTCA AGGGACTGGA CTTCCTCAGA
    31681 TGATCAACCT CGCCAAAGAC TATGGGTCTG AGGCAGGTTC GGGCGGAAAA ATTGACTGGA
    31741 AGAAGGTTTC CATTGACGTG AAGCCGATGG TTCAAGACTA CGACCTCAAC GCTCTTGTCG
    31801 GGGATAAGTA TGAGAATTGT CAGCCCATTG AACTCAAGCG AGTATTCCAC TATCGCCCGC
    31861 CAGCTTTCGC TCGTATCTAT GACCCATTTT CAATGACGGG TATGAGCTAT TCCAACGTCT
    31921 TGCAAGAGCT TGGATTTGGT GCTTACTCTC CCGCTGTCCA GTTCTTGATG ACCCCGATTT
    31981 TTGAAGACCT ACTCCGTGGT CAAGCCATTC AGTTTAACGA CCTCGTTCGT AAGTCGGCAT
    32041 ATTCTTTCGA GGTTCACAAC AACCGATTGC GTCTGATGCC AATTCCAACG ACGGGCTTCA
    32101 AGCTATGGTT GGAGTACATC AACGTCTTGG ACCGACAAAG TGCGGGTGCT CTCTCTCCTG
    32161 CGGGTGCAGA CGTATCGTCT GACTTCGCCG ATGTTCCATA TGTTAATCAC CCATACTCGA
    32221 CCATCAACGA CCCGGGCAAG CAATGGATTC GTGATTACTT CCTTGCCAAC TGTAAAGAAA
    32281 TTCTCGGAGC AATTCGTCAG AAGCACCAAG TCATCCCGAT TCCGGGTGGT GAAGTGACAC
    32341 TGGACGGGGC CGAACTACGT GCAGAAGCTC AACAGACCAA GGAGCGACTT CTCGACACGC
    32401 TCAAGGAGCA ACTCGAAGCG GCAGGCAAGT TTAATCAGAT GGAAAAGCAG GCGGCGATGG
    32461 CCGAGCAACT ACAAACAACT CTCAAGGGAG TACCGCTGGT GATTTACATT GGATAAGATG
    32521 AATGTCAAGG CTTTCATTGC TGAATGTGTG AAGGAAGCAC TCGCTGCCGA AGCGAGCAAG
    32581 AAGGATTTCC CTCACCTTTT CATGCAAATG AATCCTGCGG ACAGGAAATT CATTCGCCGA
    32641 TGGAACGTCA CCGACGAAGG AGCCACGACG ACGATTGAAC TCTATTGCAC CCTCATTGGT
    32701 CAGGGGTTGA TGGAATTTCT TACAGCTTTT GTTGACCGCT ATCAGGGAAG TTTTCGTATC
    32761 TACCCCGAGA GCGGTCTAGT GTGCATACAA ATGAAAATAC GAACGCCAAC GGCATAACCA
    32821 TATGGGACTC CCAGGACGAT ATTTCAGCGA GCGAGACATC TCATTCATCA ATGGGATCAA
    32881 CGACGAGCTA TTGGGCGATG TCATTCAAAC GGAAGTCACT CTATTCAAGA TGGCGGCTGA
    32941 CGTGACCAAG ACCAATATCT ATGGCGAAAG CAGCCCGCAG ACGGGTAAGC AGTACTTCCC
    33001 AGGTATTCAG CTTGTTTGTT TGGTGGACCG TGCCGATATG ACCACCGATG CTGATGATTT
    33061 CGGACCAGAC CGCAAGCAAA ATGTGGCATT CAAGTTCATG GAAAAGGACT TGCAGAAACT
    33121 CGATTTTTTC CCACAAACGG GAGATTTGGT GCTATTCAAC GAAATGTATC ACGAAATAGA
    33181 CGACGTGGTG CAGCAGCAAT TCCTTGGTGG TCAGCCCATC AAATCGTTTA GCATCATCGT
    33241 CAATACGCAC TACACCAGCC TCAGCAAAGT GGATTTGGTG GAAAGGCAAT CGTAATTTAT
    33301 GGCTAATGCA AGTTGGAAAG GCAATCCTCG TAACCCCGTG CCCAACACGG TGCAGGAACC
    33361 TATTGCCCCT GCGGAGAGTC GGTCAGAGAA ACACATTTCT GATACCGACC CTACTGCCTT
    33421 TGTATCCAAC AACCGTGCGG AGCAACTTCG CCGTGACACG GATACACAAA AAGACATTAC
    33481 CATTACTCTC TACGACATTG ACGAAGCCAT TCTCACCCAC CTTGAGCATC TGCAACTCCA
    33541 AATTGTGGAC CAAGGCAAAG TCGTCAAAGT CCCCGTCTTC TTCGGACCAC CAGAACGTTG
    33601 GGTTTCTGCC CAGCGTGACG GCTACATTCG TGACAAGCAA GGTAAGGTTA TCCTTCCCGC
    33661 AATGATTCTA AAGCGTGCGA ACTCTGGCAA CGATGACTCT CTCAAGTTCT TCAATCGCTA
    33721 TCTCGACACG CCGGTTATGA AGTTGTACTC GGACAAGAAC AAGTACACCA AATTCTCCGC
    33781 CCTCGTCGGA CAAAACGTCC CGGTTAACGA AGTTTACAAT GTCCTTGTCC CGAAGCACAT
    33841 GGTTTTAACC TACCATTTCA TTGTGTGGAC AGCTTACGTT GAGCAGATGA ATAAGCTCAT
    33901 CGAAACGCTG GCCTACAATA CCCAAGACTA CTGGGGTAGC AAGAAGGGAT TTCGTTTCCG
    33961 CACCCAAGTT GACGGCGGGT ATAACCATAC CATTGAAATT CAAGCGGGAG ACGAGCGTAT
    34021 TGTCCGCAGT GAGTTTGATT TGATTACTCA CGGCTACATC TTGCCCGATA CGGCAACCTA
    34081 CCTCGAACGT CAGAAGATGA CAACTCGAAA GGCGCTGACC CCGAAGAAGA TGATCATGGG
    34141 TATGGAAGTT GTCCGCACGG ATTTCGAGTT GAATCAGATG ACTCCATACG CCGAGAAATG
    34201 GAGAAGCTGG AAGTATCCAA ATCTTCGCTC TGACACTGAC ATTCCTTCTC CGCCGATAGT
    34261 ATTGGACACA ACCATCAAGG ATAGCAGTTT CCTTTCGACA GGAATGTGGG CGGGAATCAA
    34321 AGTGGACAAT TCGCCCCTCT TCCTGAGAGT TGTGCCGCCT CCCTATGGGC AAGCAGCGGG
    34381 CGGGCAGGAC GGTGACATAT CGTATGATGC TCAGTACTTC TATGTCAGAA CTAACCATCA
    34441 ATGGAGATGG GTCGCTATTT CCGAATTTGT ACCTGCTTGC TCCGATAGTG CTCCCCTATA
    34501 CGGAACCGAG GGGTCTGTCG AGTACAACAA ACGTTTCTTC TATATTTATT CTAAAGGTCA
    34561 GTGGAGGAAA GTTGCTATCT CCGAGGTAAA CCTTGGGTCA AGTGGACAAC AAGGTGATGT
    34621 AATGTACGAC AGCAAGTACT TCTACCTCTA CGTTGATGGA CAGTGGCGAC GGGTAGCCCT
    34681 CGCTTCGATT GAGGCACAAG GCGGTAGTTG CCAAGATCAA CCATCACCAG GAGGTTATCC
    34741 ACCCGAAGGA CAACCAACTC TTGATACAGA CACAGAAGAA GTATTTCCTC CGTTGGGGAC
    34801 TCCAACGCTT GCTACGAATC TGACATAATA TGAACTACAA TCCGAAAGAC ATCTTTTTGC
    34861 AGAGAGCTAC GTCGAATAAC ACATTCGAGG AAGCCAAGCT TATTGTCCAA CCCAATAGTC
    34921 TAGTCGTCAC CGACCAATAC GGAAACTTGA CGATGGGCAC TACGGCGTCG TTCATACCTG
    34981 AGATGGCGTA CTCGTCGTCC ACCGCCATCA GTGCTTCGTA TGCTGGCCAT GCAGCTACCG
    35041 CAAACAATGC CGAGACCGCT TCATATGCGG TTTCAGCATC ATACGAAATC ATTTTTGAAA
    35101 CTTCTGCTTC TCATGCCGAA GAAGCAGACG ATGCTATTTC GGCGTCCTAC GTCCCGAACC
    35161 TTTATCCCCA AGAATATCTC CCAAGTGCAT CGTGGGCATC GGCAAGTATC AGTGCGTCCT
    35221 ATGTCCCAAA TCTGTATCCA CAAGAGTACT TGCCGTCAGC TTCATGGGCC TCAGCTTCAA
    35281 TAAGCGCAAG CTACGTACCG AACCTGTATC CACAGGAGTA TCTTCCAAGT GCATCGTGGG
    35341 CTTCTGCATC TATCAGTGCG TCATACGTGC CTAACCTTTA CCCACAAGAG TACCTTCCAT
    35401 CGGCAAGTTG GGCATCCGCC TCTATTAGTG CAAGCTATGT CCCAAATCTG TATCCACAGG
    35461 AATATCTTCC ATCAGCAAGT TGGGCCTCAG CGAGTATCAG TGCCAGCTAT GTCCCCAACC
    35521 TATACCCACA GGAGTATCTC CCGAGTGCAT CGTGGGCATC AGCATCAATT TCAGCATCGT
    35581 ATAGTGAAAC AGCATCCTAT GCACTTCAAG CATTGAGCGC ATCTTGGGCA CCAATGCCAG
    35641 TTGTCCCAGA AAGTGTCGCA TCTGCTTCGT GGGCATCTTC ATCTATCAGT GCTTCTCACG
    35701 CCAACGACTC GGATAGAGCC ATTTCTGCGT CATATGCACC ACTTACAGGA GTGGCAACAA
    35761 ATGCTGAAAC GGCGTCATTC GTAACGGCAT CGGGAGTTCA TGGAACTGTC GCTTCGGCTA
    35821 CGAGTGCGTC TTACGCATTG ACTTCATCCT ATGCTGGCAA CGTGCCTGAT ACAGCATCCT
    35881 ATGCTCTCCA AGCATTAAGT GCATCTTGGG CACCACAACC AGCCGTTCCT GAGTTTGTAG
    35941 CATCTGCGTC GTGGGCATCA GCTTCGATAA GTGCATCATA TGCGACCAGT GCATCCCATG
    36001 CCGTAATAGC CGAACTTGCC TACTCTGCTA ACACAGCGGG ATTGGCGTAT TCCATTAACT
    36061 TTGTCCCCAA CGATGCTTGG ACAGCATCCT ACATCGCAGG GGCAAATGTT CAAGGAACTG
    36121 TAGCTTCTGC CTCAGTTGCA GTCTCGGCAT CCTATGTGCC TAACCTTTAC CCACAAGAGT
    36181 ACTTACCAAG TGCTTCGTGG GCATCTTCGA GCATCAGTGC TTCTTACGCT CCTACGCCCG
    36241 ATACAGCATC ATACGCCCTT CAATCATTGA GTGCTTCATG GGCACCGCAA CCAATCGTAC
    36301 CCGAATCAGT GGCGTCGGCA TCATGGGCAT CATCGTCCAT CAGTGCGAGC TATGTTCCAA
    36361 ACCTGTACCC ACAGGAATAC CTCGCATCAG CGTCTTGGGC ATCGGCATCA ATTAGTGCGA
    36421 GCTATGTGTC GAATTTGTAT CCACAAGAGT ACCTTCCCAG TGCTTCATGG GCGTCGGCTT
    36481 CCGTAACCGT TATAGGAAAA TTGACGACCC TCGAATTGGC ACCGACAATG AGCATTGATT
    36541 TCAATGCCTC ATTGTTCCAT AGCTCAAGTA TCACGGCAAG CATGTATCTT ACTACAAGTA
    36601 ATCTTGAAGT AGGAAAAATG GCATCTTTGA AGCTTATTGC ATCAGCAAGT CAAAACTGGA
    36661 ACGTGTACTA TCCATCTCAA TGGGTATGGC TCGGAGTTGC ACCAACGGTT GTCAGCGCAA
    36721 GCAAAGTTGC AGTTGTATCT CTGACCTCAT TTGGTACAAC TGACAATGAC ATTGTAGCGG
    36781 CGTTTGCCAT GCAATCCTAA TTTATGGTCG GACTAACTCT ATTTGATTTG TCCTTTGTCA
    36841 CCAATATATC AGCGGAGGTA TTCTTTAATC CGTTGATAGA TGTGGCCTAT ACTAGCGCAT
    36901 CGTGGTATGC GGCGGATAAA GAGACAAACT ATAGTAATGC CGACACGACT TTGACATGGA
    36961 CGGATTGGGG AGTTAACGGG CGAACGTTGT ACAAGGCGGG AGGCGAAGCC AACGCCCCAA
    37021 GATACAAAAC GAACGCCTTG AACGGGCATT CTACGTTTGA ATTCTCGGCA TCTTCTCATA
    37081 TGAGCGCATC CCAAGACCAA ACGGATGTTT TCTTTCGACA AAATTACCAG ACGGTCTTCA
    37141 TTGTGTTTAA AGAATCAAAT CCTAGTGCAA ACTGGTGGGA AAAATCATTG ATGTCTTGTG
    37201 ATGAAGGTGG AGGAAATATC GACAAGTGGA TATTTTCTAT GGAAAATACG GGAAAAATGG
    37261 TATGGGAATG TCACTACTCC CCCTCAAATA CGGATAGTGA ACTAAAATCT ACTGCAACTC
    37321 CATACTTTAC GGCGAGTACG TGGGGGATGG GCGAATTTAC GAAGAGTGGG TCGTTTGTAA
    37381 ATGGCTACAT TAACGGTCAT AACGTTATCG TGAATCGGTC AGTGACTTAT CCTGTTTCGA
    37441 TTACGGCTCC ATTTAGAGTT GGGTTTGGGG AAGCAACTGC CACAAACACT TTCACTGGGG
    37501 AGATTGCCGA GATACTATTT TACAACGGTC TTCTCTCTCT TAACGACAGA CAGAAAATCG
    37561 AGGGGTATTT GATGTGGAAA TATGGCTTGC AATCCTTGTT AAGCGGCTCG CATCCATATT
    37621 ACAATTCACC ACCAACATCT TCAAGATTCG CATAAGTATG TCGTTAATGC GGGCGTTAAA
    37681 TTGCTATTTA TAACATGATA CCATTTTGCA ACTTTTGGAG TTCCGAAGGA GTTCAGTATA
    37741 AAAATAGTGA CTGGACATGG GCAGAGTGTG AAATGATTCG GGAAATCTGC GAAGTATGGA
    37801 GTACGACGCA GTTTCCGTGG TTTCTCGCCA ACTGGCGATG GTCGGAGTGC TCAAGTTCAA
    37861 CTCCAGGTGG ACCATGTGCA GTTTGGGGGA CAACTAGCGT ACTTTGGAAG AATGCGAATT
    37921 GGAGATGGTC GGAATGCTCT GGCACCCTAC CCCCAGTTCC AGTGGTTGAA ATACGTCCCG
    37981 GCGTGGACGC CGAGGCGTTA ATTCAACCGT GGATGCTTGA AGAGCCGTGG AATCCGTATC
    38041 AATCGGCTTC CCTCGACAAG CAAAAGAGGC TGATTAAGTT GATTTGCAAG GTAAAAGGAC
    38101 AGGAATACAA GGAAGAGAAA GCCGTAAAGG ATTTCCCTGT GACTGTTGGT GACATTAGAA
    38161 TGGTGGTTAA AGCCGTAACA AATATAGACC TAGATTTGAG ACTGGAGGAC TAAATGTCAT
    38221 ACAAACTCTA CACAGACAAG AATGAGAGCT TCGAGTGCGA AGTTGCCGTA AAAAACGCTT
    38281 CGCTAAAAGG CTCTATGGCC CGACTCGTTG TTGAGTCGGC GGATGGCCCC AACCTCATTT
    38341 TCCACGGCAA GATTGAAAAC GGCAAATCTG CCGTGGATGG AGCAGTAGCC ACAGCGGTCA
    38401 CAGCTTACAC AGCCAACACT GCCTCCTACA TCACTGCATC CAATGTGGAT GGGGCAGTAA
    38461 CCATAGCAGT CACAGCTTAC ACGGCCAACA CTGCCTCTTA CGCATTGACG ACCCCCACGA
    38521 GCATTTTCTC TCGTGGCGGC ACGCTTTTCA ATGCATCCAA CATTCCAAAT TCAACACAAT
    38581 GGGTGCCCGT GTGGAGAGCA CCATTTAATT GTACTGCCAG TGCATTCAAT ACAGTTGCTA
    38641 ATGTGGGTAA CGTTTCTGGT GTAGCATCTG CATCTGTCAA TGCACGTCGC AATAGCACAT
    38701 TGACCTTGCT TTCTTCGAGT TATCCAATTA CAGCATCAAG TACCTATGTA GCCCTTGGGT
    38761 CAGCATTCTT GCAAAATCAA CTATTCTCTA CGGGAGATGA CCTTGAAATT GGATTCATAG
    38821 GAACCACTGG TTCAGTCCAA TCAATCAATG TCCAAATTGA TTTCAATAGG TAAGATATGG
    38881 TTGGAGACCC AGAAATCAAT TACAATGAAG AGCCACGGCT TCATACAACA AATGAAGGAG
    38941 TTGTATGGCG GCGAACTGGA TATTGTTGTC AATGTGGCGA ATGTTGTCAG CAATGCCCCG
    39001 CTTTGGAATG GATAGGACCA AAAAGAGGCA TATGTTCTGA AAGGGTGGCT GGAATAAAAC
    39061 AACATTGTGG AAACGATGAT ACGTGGCCAC CTTCACCGAT ACAAATAGCT AACTATCCAA
    39121 GTTGCACCTA CAAATTTGAA ATGGTGAGTT AACATGTATT ACGTTTCAAA AAGCATATAC
    39181 CTTTCGAGTT CCGCCTATCC TGGCAGCACT TACCTGCGGG GGATTGATGC CCACGGTTCT
    39241 TTTGTTCCAT ACGACCTGAG ACCCGCCAAT TCCAATACCT CTTGGACAGT GGCAAAAAAT
    39301 GCCTCGGGAA GTTACTCGTG GATGTCGGCT TCATCAGCCG CCACAGTATT TACGACCACA
    39361 GTAAAGCCAA ACGGCCCATT GGCAACTACT CGTGGGCCAG GGTGGGTATT CGGACCATAT
    39421 ACCGGCGTCT TTTCCCGTAA TACAATGTCA TTTCAGATTA ACTACGCCGC AACGACTACC
    39481 AATGCACAGC AAGGACTTGT ATCCTATCGT CTTTGGAGAG GTTCCAATCC AAGTGGAACG
    39541 GGAGCGAGCT TAATAACGCC AACCTACCAG AAGAGCAGTA TCATTATTGT AAACGCTACG
    39601 GGAAATAGGG TTACTGCCTC ATACCTAATG ACCAGTTCTT TAAGTATGCA AAACGAGTAC
    39661 ATATTCCTTG AAACTGCTTG GGGTATTACG ACGGCGGGTG GAGCAAACGG ATGTAACGTC
    39721 ATCTTTCGCC CAGGCTCTGG CTCTTTCTTC CGAACAGGCC CATACGAAGA CAACACGTTT
    39781 GTCATGTTGT CGGATGATAA TATCTCGGGC TACATTTAAG TCCGTGGAGT GAAGTTCACA
    39841 GGGTCCATCA CTGGATATAC CCGTCTGTGC TTCTCGGGGT CACGAATGAA CTCTTGAAGT
    39901 TTGGGGTGTT TGAGGGCTTC TTCAAAACAT TGCTTCCACG ATTTCGTCAT AGGATTCCCC
    39961 GCCTCATTGA GAGTCTCGGA CTCTTTGTGG ATTTCATTGG CACAACTCTT CCATCGTGAG
    40021 AAAGCACGAC GACGCCACTT CTCTCGGTCT TCCCCATGCT TATCGTGGTA ATGCACTTCA
    40081 AACACCAAAC GGCTATTGTC CTCGAAGATG GCTACGATAT GGTTGTTGGC CTCAAAAAGG
    40141 CGATACTCTT TGTGACGATG GTGAATACCT TCGTTTAGCT GATTGATGTC CTTACCCCTT
    40201 TCATAGTTTT GAATGCGGGA AGGAAGACAT TTCTTGAGAA GCGCCAGCGG GACATTCTTG
    40261 AAATCTTTTC CTCGGCCTTT GAGGATAAGG TCCACCCGTG GCCCCGAGTA ACCATCTTTT
    40321 TGCACTGTAG CATCGGGGTC ATCCGTAGGA GCGGCTTGAG GGTCATGTTC CATAATAGCC
    40381 TCAATGCCTT GAATAATGAT ACGAAGGTCT TCGGCTTTTA GAATCCAAGT GGTAACAGTT
    40441 ATCTTGTCCT TATCAGCAGA CATCTTCTTC CACTTCTCAT GCTCCATCAA ATCGTCGTCG
    40501 GCATAGTATC CTGGCTTCTT GTAGGTTTGA AGTTCACCGG CATCATCAAT CCACCATTCA
    40561 CCCGACTTGT GGGCTTCTTC CAGATTTTCA AATAGGGAGC GGAGTTTAAT CGTCTTCATA
    40621 GGGGACTTCA AATTCACGAT TTTCGATTAC AAACTGATTG AGTCGCTCGT AAATTGGAGA
    40681 GCGTCCTTCT TGCAACGTAT CCGACCCTGT GCGGCTATCC GTATAGGTGT CATCGTCTGG
    40741 GTCAGGAGCC GTGGTTGTTT GAGGCTTGGT TACGGGAGAT GGCTTCACGG GCGGAGGCGT
    40801 GGGTTTGGGC TTCGGCTGTG CCTTCATGTC CTCTGGCTCG TCAGGCTCGG GAGCATCTGG
    40861 CTCCATCTTG GTCTTGAGAT ATTCGCTCAA GGCGCAAAGA TGCTTGCAGA GTCCAACGCC
    40921 ATAATCACCT ACTCCGCCTT GACTGCGTGG CTTCCATTTC TGACCATTGT TTTGGTTTCC
    40981 ATGTGGCCAT TCTGGATGCT TTCCAATGCG ACCCACACCA TCCTGTGCGT TGTTGTAAGC
    41041 ATAGCGATAG CGGTAATCGG GGCAGTCACA ATCCACCATA CATTCAAGGT CTTCGGCGCT
    41101 ATCCTTGTGG GAGACATCCT CTTTGAAGAA CTGTACGTAT CCGTGCCAAC GATTTCCCGT
    41161 GGTAGAAGGG CTGGATTTGT AGCTGAATGT CCATGCCTCG TTCTCGTCCA TCGTGGTTAC
    41221 ACGCATGGGC TTGACGTTGA CATCGGTGCG TCCACGTTGC TTGCGCCCAC TCTCACTTCC
    41281 TGCGAGAAGT CGCTTAAAAG AAGTGCGTTC GAGAAGGACT TGGCGTAATA GTTTACGGAA
    41341 TGAAATCATA GTTCATAGTA TAAATATCGC CTTCTGCCCA AGAAACCAAC GATTTATCCT
    41401 ATAGCTCGTC TCCAATGCCG TCCCATTTGT TGAGATATTC TATGGCTTTT GAAAGTATGC
    41461 GGCGGTCTTC AATCCACCCA ATCATTAAGT TGCACCTATG GCACAAGAGT TGTCTCACTT
    41521 TATCTCTTTT GTGATCGTGG TCTATGTGAA TATCCCTCTT ACTCTTGAAT TTATTTCCAC
    41581 ATATCCCGCA TTCTCCAAAC TGAGAGATGT ACATTTCCCT CATTTGTTTG AAAGTTATTC
    41641 CGTACAGGTA ATGCTGATTC GCACCAGGAT TGGCTTTATG CCACGCTCTG CATCTCTGTC
    41701 TATGTTTTTC CCACGAAGTC ATTTAACATG GTTTGTTTTG CTGCCATTTT ACCCAGTCTT
    41761 CCTGGGCAAT AGCACCAACT TTCTGAACCA CGTCGGCTTT GTTGCACTCG TACAATCCCG
    41821 CAGACGAGAA GGAGTTGATT TCCAACAGCC AGTAGTTCCC GTCATTGTCC TCGCAAATGT
    41881 CAATGCAAAA GACAGCATCT GGGTAATATC CTACCTTGAG GATTTCTTTC ACTAAGTCAG
    41941 TCGCCCCTTG GGGAGCACTT GGAATCTTGC AGATTTGCCC TTGGTAGCGG TACGTGGACT
    42001 GACTTATTAT ATCTTGCCTG GATGACACCA CAAAGCGCCA CTCCCCTCGG ATGGTCTTGG
    42061 GACTACTGAC AACCACCAAA TCGTGCTCTA TGCCCCTCTG GGACTCAACA AAGCGGTCAA
    42121 AATCGAGTAG GTCCAAGAGT TGGGCTTGGA AGGGTTTCTG CCCGCTGTCG GGGCGGATAA
    42181 AAATAATGGC TTCCTTCCCG AAAATGCCGT AGTAGAGCCA TTTGTTTCGT TGAAGCTCTT
    42241 TGAGAGACAG AATGGCATAC CTGTCGTTGA ACAGGAATTT CCCGAAGTGA GACATGTAGC
    42301 GGGTGCAGAG GTATCTGTCT TGGGTGCAAT AAGCAATCGG AAAACACCTG TCCCGAAGTT
    42361 GCTCTTGAAC CATAACAGTC ATCCCAATGG ACCCTAAAAA GAGGACAGGA GCCGCCCCGT
    42421 CATAACCATC AAGATCGGCT TTCTTGAAGT CGCCTTTGAT TTCCTTGAGG TCACAGCCTG
    42481 CGGCCTTAAT AGCCTTCACC AAGTCCATGT AGCTGGACTC ATGGGTAAAG TTTTCGACAA
    42541 TCCATCGAGT TTTCATAACT TGCAAGAATA CCATGCCTTG AGCACGGAGT CAAGTACATA
    42601 AAAAGCCCCG CCGAAGCGGG GCCGTGACGT TGCATTGACT TAGTATTCTC TCACGAGAGT
    42661 CCAGAAGTCG GAGGCAAATT GTGGATTGCT GATGAAGTCG TAAGGCATCG TGAAATACCC
    42721 TGCGTTAATT CCCTTTAGAC CCCAACCACG ACCCCACGAA TTCTTGACGA GGAATCGCTT
    42781 TTCTTCATCA TTATAGCCAA CTGCCATTAC AGCATGACCA CCGAGAAGTT CCTCGGTTTG
    42841 AGGGTTGGGA ATTTGCATGA TTCCCTTCTT GGTCACAGCA TCAGACTCAA ATGACTCAAA
    42901 GACCATGAAT CCAAATACGA AACACTGTCC ACTCGCCAAA CAGGTCTGGA GATTCTCCAA
    42961 CGTTTTGGCT GGCTTCTTGT CGTCGAGCGA ATAGTAACTA TGAATGTGGC GCTTGATAGC
    43021 ACTTGCATAG CACGCATCGG TTGGTTTGAT GGTGAATCGG TCAGTGATGT ATGGCCATTC
    43081 GTCCTCATAG CAAACGCCCC ACTTGGCGAT TGCCTTGGCT CCATCACGGA GATAAGCACC
    43141 GGAATCTTGG GTCACAGTGC CTTCGAGCAC TCGTTCGTTG TAGTAAATGA AGAGGCGGCT
    43201 GTAGTCCTTG TATTGTGGTC CACCGAGGCC CGCTCTGCAA CGATTGTACT CAAGCATTCC
    43261 TGCCCAAGCA TTGGCTGTGC AACTGCCCAA ATCCTTTTGA TTTTCGACTT CGGAGCACCA
    43321 CTTTCGTAGG TTTACTACGG GTGGCAAAGC CTTGGCTAGA GGGCGCTTTT CGCCCAGTTT
    43381 GAGAAGCGGG AAGTCCCGAG TATCGGGCTG CTGCTTCTTC CATCCATATT TTCGATCAGA
    43441 CATAGGTAAA TCTCCTTCGC ATATAAATAT CATTAAGGAA GACAATGAGC CAGGTATTCG
    43501 ATGGCTTTTT GCATCCGATG CACGTCATCG TGAAACCGTC CCAAACCACG GTTGCAATCT
    43561 TGACAAAGTA GCCCACGAAC CTTTCCCGTG GTGTGGCAAT GGTCAACCGC TAACTTCTGA
    43621 ACGTTATTTG AATGGTTGTG AGTAGCACTT TCTGGTTGCC CGCAGATAGC ACAACAACCC
    43681 CCTTGACTAA CAAACAATTC AGTGTACTGC TCGGGTGTTA TTCCATAGCG GATTTGCAGT
    43741 TTGTATTCTG CCAATTTGTC GGGGTTCTTA TGGCGATACT TTGCAGCAGA TTGAAGATAC
    43801 TTTTCTTTAC TGTCTCTCCG CCACTTCAAG TTTCTTACAC GGGTTTTCTC CCGCTTTTCT
    43861 TCTAGTGTCA TCATGTCTAT AAGTACAAAA AGAAACCCCG CCGAAGCGGG GTTTCGTGAT
    43921 TGTTTTGACG ATTCGCTTAT ACCTGATTGG TGTCAGCGAC GTAGATCAGT CCGTAGAACT
    43981 CGGGACGCAC GATTTTCTTT GCGTAGCGAG TCATTACCCC ACGCCTTGGG GTAAAATTGA
    44041 CTGGATCGTA CACCAGTGGC GTCTGGATGA GTGGGATGTA CGGTGAGTAC ACAGCACCCG
    44101 TCTCAAGGAA GTTGTTCCCA CGGAAGCCCA TGAGAATCAG GTTTTCCTGC ATGTATGGGT
    44161 TCTTGTAAAC CTGGAAGCGG GAAGCAAAGC TTCCAACTCG GCTTACGCCC ATTGCGAACT
    44221 TGGCGGAGTC ACCATCGGTG TTGACCACGA AGCCTGGGAT TGATTCCAGA ATCGTTGCCA
    44281 CATCGGGGCC GACCACCATG AAGTTTGCAC CACCACGGAG GGTCAGTTGG TGAATCTTGT
    44341 TGGACACCTT CTGAATCTTG TTGCCAAGAG TCTGATACCA AGTTGCCTTG GTGTAGTATC
    44401 CACCTGCGCC TGCCGTTACT TGGTCAACCA CGGCGAATGA GTTAACACCC GTCTTGATGA
    44461 TTTCACGGTT GAGACGTGCG CTCCAGCGTT CCTTGTTGAT TGCTGGTGCA TTGTTGATGA
    44521 GCATGTCGAG GATTTCGAGG TCAATTTCCA TCGAGACGTA CTCCGAGAGC AGAGCGGTAA
    44581 GCTCGGCTTC GGCGTCAACG CTGTGATAAG CGTTCAAGTC TTGGGCGAGT TCTGGAGTCC
    44641 AGACTGCCTT CAACTTGCGG GTCTTTGCCA CGATTGGTTC GCTCTTCAAC TCAAGGTTGA
    44701 CTTCTGGAAT ACCGATGTCC TTGTTCAGGC CAGTATCCGT TGCGTCAGTT GAGCGTCCGA
    44761 GGCGATCCTC GAAGTCACCA CGAGAAGTAT CCTTCGGCTG GAAGGAGTAA TTCAACGAGG
    44821 CCGTTGCCGC CACAGCGAGG TTGGCTGCGG TAGCTGCTGA TGCGCTGACT ACGAACACAG
    44881 CTTCGGGGCC GGAGAAGCGG GTGAAGCCCG GCAACCACGT CACGAAGTTG TATCCAAGAC
    44941 CACCATTAAC TGGCATGAAC GAGCGGACAG CGTTCAGGTC TGGGTATGAA CCCGACCATG
    45001 AGGCTGAGGT CGTCAGACCA GAAGTCGTAA TGACCCACAG TTCCTTATTC ACAAAGGACT
    45061 GGGAGATGGT TGCGCCCACT GGATCATTGC TGTTACCAGT GTCGAAGTTG ATGTCCACGA
    45121 GCGATGCCGT AGAGACAGCG ATGTTCAGGC CGTTAAGGGT CTGATCATTG ATGGTATAGG
    45181 CGTAGCGACC TGGGCCGTAG AGACCACCCA CAGGAGCGTT GGTCGAGCCA AGCTTCCATG
    45241 AGTTGTACAC GTCACCCGAG CCACTGACTC CACCGAACAG AGAATCCTGT GCGGATGGGG
    45301 TAGCCTGGAA CACGTTTTGA TTCGTCCCGT ACTTGAAGTC CAGGTAGAAT ACGAGTCCCG
    45361 ATGGGAGGTT CATTGGCTGC ACGGAGACGA ACTCCTTGGC AGCGATTTCG GCGAACACAC
    45421 GGCGAACCAA CGGAAGTGCC ACACCAGCCC ATTGCTCAGA GTTGCTCTGA GTTCCGGTCA
    45481 CGGACGACTC TTCAATCAGT TGCTTTGCTT GGTTTTCAAG CAGCACCGAC ATGTTCGACT
    45541 TCTCAATGTC GTTACGAAGT CCTTCGAGCA ATCCGGTCTT TTCCCACTTG GAGACAAGGC
    45601 CACGGGTCTC AGCCATGAGA CGTGCTTGAG GATTCAACGC ATTGGTCAAC AGTTCTTTTA
    45661 CGTTTTCCAT ATGATTGTTT GTTTTCTGTT CTCGCAATTG CGGTTACTTA GATGGCTTTT
    45721 TGATTCCTGC GAGTTTCTGG AATCGTGATG CCATGTTCGA AGCCTCAGTG ATAATTTGCT
    45781 TAGTATTGGG CTTCGTGCTT CCGACTGGCT GTGATGCGAG ACCTTCGGTG ATCGCTTGAG
    45841 CATTCGCCGA GGCTTTCGCC TTCTTGCGGA TGTCACCTGC ACCGAAATTA AGTGCCTCTG
    45901 CTGTGTTAGC GTAAGTCAGC TTAACTTCAC GAACGTTTTT GGCGAGGTCA AACATCTCAA
    45961 CAATTCGCAT CTTCTGCTCG TTGGTGAGAG AGTACTCTTT GAAGAGCTTG TTCGTGTAAA
    46021 GCAGCTTCGC ATTGAGTAGG TTAACCTCAT TAAGTTGTCC CTTAACGTAG CGGATAACTT
    46081 CTTCCGCTTC ATTAAGTTGT TTGCGGAGAG CCTGATTCTC TTCGAGCATT CCGCCCGGAG
    46141 TTGACAGGTT GTCCTTCGTC GCATTCTTCG CCTGATTTGG ACGAGAAGCG GCTGTTGGCT
    46201 CTTTGGCCGT AGTCTTCGGC TGATCAAGGC TTGGCATTCC GTCTTCGGTC TGACCACCAG
    46261 AACCATTACC CTTACCCATT CCTGGGGTCG AGAGATTGTC CTTGGTTGCG TGCGTTGCCT
    46321 TGTTAGGACG AGAGGCTTGG GTTGCTTCCT TGGCAACAGT CTTTGGTTGG TCAAGCTTTG
    46381 GCTGTCCTAC CTTGTCCTGT GCGGCGGATT CAATCTTCGA GGATGACTTG GCTGCGGCCT
    46441 GTGGCTGCTT GTTTGGCGAT CCACCCGCCT TGTTGCCGCC GATACCGGAC GACTTCAACT
    46501 TGGTGTTTTC GTCAAGTTTG CCTTCTTCCT CTTCCTCTTC CTCTTTTCCT TCCTCTTCGG
    46561 ATTCGATCTC TTCCTTGAGG CTCTCCAAAA GTTCATTCAA GTCGAACTCT TCGTCTTCTT
    46621 CTGCGGCTCC GCCTGCGGCG GCGGGGTCAT CAGTTGGAGG CGGAGTTGCG CCTGCGTCAG
    46681 TTGGTGGCAT TTCTCCACCG ACTGGTGGTG CGCCAACGGG CGGTGCTCCT ACTGGAGGCA
    46741 TTTCTCCACC TACGGGTGGG ATACCTACTG GTGCGCCGAG TGGCGGTGCT CCAAGTGGTG
    46801 CTGCTCCCGG TACTGGCGGT GGGCATCCCG GTGGGACTGC TCCCGGTACT GGTGGAGGCA
    46861 CTGCGCCTGG AACTGGGGGT GCTGGTGGGA CGGCTCCTGC GGCAGGCGGT GGGGGTGCGG
    46921 CTGCACCTTC TGGCTCTGCG GCGGGTTCCT CACCGACTTC GGCTTCGAGT TCGTGAATCA
    46981 ATTCATCAAT CTCTTGTTCC GAAACGGCTT CCTCGGATGC GCCTCTCGTT TCTTCGGCGG
    47041 CTGGAGCGGT TGCTTCTTCC TGCTCTGCCT CTTCCTTGAG TTTCTCGGCG AACATGGCCT
    47101 TGTATCTCTC GGTAAAGGCT TCTTCAAGGG CTACCTTGGC ATTGGCGAGT GCGGTTTGAC
    47161 GGACTGCCTT TGCGTCTGCA ATAGCTTCCT TAAAAAGCTC AGATGTTGGT TGCTTTTCTG
    47221 GCATAATCGT TGTTTCCTTG TCGGATTTTC TAAAGCTATT AGAGCTTCAA TGAAGGTTTT
    47281 AGAACGAGAC CCTTATCGGG TCAATTGGCG GCATAGAAGA TGCGGCATTT CTAAGATATA
    47341 AATATCGTCC AAATTCCGAA ACGTTAAAAA ATCTCACCGA TATTTATTAC CAGAGGCCCG
    47401 AATTGTCTCC ATTGAGATAG CTATGCAAAT CCAAAAAATC CGTGAGTTGA AGAACCAAAT
    47461 GTCCGACGAC CAGAAGCGTA GGCTTCTTGT TGGATTGCGA AAATTTAGAG AATCGGTCCT
    47521 TGGTGGAGAA CCCGTTGAAG ACCCAAGTGG TAACATGCTC ACCACCGAAG ATGAGTTTAC
    47581 GGGAACAGGT GTCAGTACTT CTACCGAACC CAAGACCATT GCTAAAACTT TCGATACCGA
    47641 AGCAGATTTT GATAGTTACA TCCAGCAACG ACGTGGCATC GAAATGACCC CCAAAGAACT
    47701 CACGGCCATT CAAAACTTCC GTGAAGCTCG CCCCACAATG ATGGATAAGT TCATGGTCAA
    47761 GTACGAAGCG ACAGATGAAT TTGGCCAGAA TGACACCACA GTTATCAAAA AACTTCGTGA
    47821 ACCCGAAAGC GGGCAGTTTT GTTGGACTGC ATTTTCTACA CATGAAACTG CCGAAGACGA
    47881 AGGAAAACCA GAAGAGCCAG AAGAAACTGG TGACAAAGGC GGAGGCGAAG ACGAACTTCC
    47941 CGACCTTCCC GACTTGAAAG AGCAAGGCGA TAGCCACATG CCTTCCGAGC CTGACAGCGA
    48001 CGAAGTTACA GTTGGGGACA AGATTCGTAT ATCGAAGTCA ATCACCTTTG CCGATGAGAC
    48061 TCAAGGTGCG GACATTCTTG CTAACTTCCT CCAAGCCCTA GATATTTAAG TATATGAAGC
    48121 GGCTCAAGCT AACTGAACTT CTACACGGGA TTGATCAAGA GAAGAAAGAA GGATTCGTCA
    48181 ACATTGACGA TTGGCGTTGG CCTGACGTGG ACCACCTTGT AACGATGGGC TTCAAGTTCA
    48241 AGGACGACCA CCACCTTCAA ACAGAGAAGC CTCCCAAAAT CACGATTTAC AAGAAGAAGG
    48301 AAAAGGACAA GGATGGCAAG GAAAAAGCCT TTTTCTTTGT TGAAGAGCCG AAGAAACCAC
    48361 TCAAGAGGTT CAAGACCTTC AACGATGTCA TTGACTTCTT CGACAGCTAC TCCCAACCAG
    48421 ACCTCGACAA AAACATGTAA TAATGGTCGA GACCACGATA TTTATAAACG TATGAGCATT
    48481 CCACGCACCA GCAAAGTCAC TTTGAAGAGA ATCGTCGAGA ATCTGGACAA GATTCCCAAG
    48541 GACGGTTTCG GCACCGAACC ACCCAAACTC AGCAGCGAAC AAAAGCGCAA GCTCATGGAG
    48601 CTAGGCTCTA TGTACGAGAA CTTTGGGGAG TGCCTGAAAA ACGAAGAAGC CCTCATGAAT
    48661 GCCGCTCGTG GCGTCACTGA GCTATGCGAA CTTGCCGAGA CCTACGCTCT CAATGAATGC
    48721 GGAGAATGGT TTCAACAGGA AATCGTCAAG AAGGACATGA AGGAACTCAA GCGCCGAGTG
    48781 CAAGAATTCC AAAACGTCAT GAAGGAAGCC TATGCTCGTA TGCAACAAGC TGGTGTTGCT
    48841 TATCAAGACA TTGGCCATAC CCTCGGGCGC TACTTCGACC TGAACCCAAA TACGGGTGCC
    48901 TCTCAAAACT TCAAACAGAC ATCTGGACCT CGCCCACTCG AACAGGAATG TGGAGTTCCC
    48961 GAAGTCAAGG CAATGCCCCC ACTTGCCGAA GTACTAAAAA AAAAGTAACG GAAGTTGAAC
    49021 AGCCGTTCGG CGATCTACGT CCTCAATCTC CTAAACTCAG TCCAGAAGAG ATAAAGCAAA
    49081 CCATTGCTCA GTTCAAATCT CTTCCTCCCG AGCAAAAGAA AAAGCTTGCT CTACATTCAC
    49141 GTACATCTTG TTCGTGGTGT GAAAAGGAAC TGGGTGTAGC AAATACTTCC CCCAACCACG
    49201 GAATCTGTCA ACGCCACATG GCTAAACAGT ATGCAGATAT GGGGGTTCCG TACAAATCAA
    49261 AAGAGGTCAA GTTTGATCCC GACCTCTCTA AACTTTCCAA AGATGAATTG AATCTTCTTG
    49321 TTCGCCTTAC AGCTATCCAA AAAGCAAAGA GAAACTATGG TAAGGTGAAG GAAGGCCGTT
    49381 GTGAAGATTG GCCATGCTGC GGGCATGGAG ACGATTGCCC AGACCGTGAC CCCGAAACGG
    49441 GGGAAGAAGT TTGGGGCTGC GCTCATTGTG GCGCACCGCT TCCACGGGGA GCCAGAAGTT
    49501 CACTGTGTAA CCGATGCATT CAGGACATGC ACCGCCGAAT GGATGACCCA ACGGGACAAG
    49561 ACCTAGACAA CTGGCAGCAG TAATATGCTC TCCCTCAAGA AACTCTTGAA AGAAGGGTTT
    49621 ACCGTCACAG TCAGTGGCGC TCGTGCGGAA TATCCTAAAC TTGATGGTAT TCTCGACATC
    49681 ATCTTCGCCG TTGACTACAA GATGTTTCGT CCACTAGAGC AAATGACTCC AGAAGAACAG
    49741 GAGCATTTCC AAGCCAATCG CCCCGCCGAG ATTCTATCCC CCGATGGAAA CGACTTCGAT
    49801 AAACCAACAG GCACAATCAA CTTCTACATT GGCGGCATTC CGAAAAGGTT TCTGAAACCA
    49861 ATGCTTGAAG CTCTGCGAGA CCAATGTGAT ACTTTTGGTA TTCGGCTTGG CCCAATGAAA
    49921 GCAGACAAAA GTGGTATAAT GGTCTATCGT GGGACACAAA ATCCAATGGA CGTTATCCGT
    49981 ATCCCCGTAG TTTCAAACCC GAATGCCGAG GCTGAACAAA TTCCTGAATT GAACATCAGT
    50041 AATCATTCGG CTCGAATCCT CTTTGATCAA CTGCTTGGTA TTCACGAGAC GCAGCCGCAG
    50101 TACTACTCGG TATCTGTGGA AGAACTTGAG CAACGTCTTG CCAAGTGGAT GAATATGAGT
    50161 GACGAGGAAA TGATGCAGAC GTTGAAGCTA TACACCGAGC CGACCCAAAT TGAAAAGGGC
    50221 GGAGGACACG CCACGATGAT AATGGGTGGG TACGACGAAG AGCGTCTGTA CAGTATGCTT
    50281 TCTCGCCTTA TCGAACTGGT GAAGTGGGCT AAGGCAAAAG GTTACAAAAA CATCCAAGCC
    50341 ACTTAGGGCT TCTCGAAGAC CGAGTACACT CGGATACGGT TATTGAATCC GCATACCACT
    50401 CCTACGCACG CCACGAAAAT GGCGTCTTTC GGACTCGGCA AGATGTAGTG AATGAGTCCA
    50461 ACTCTTCCAC CCGAAGGCAG CACTTCCAGA GCATTCGCAA TCAACTGATT GGGCTTGGGA
    50521 TACTTGTCTG CTCCAGGTAG ATAGTGCGTT GCGTCGGCTT CGGAATAGGG CGGGTCTATG
    50581 AGAATGCCTC CCCACACTTC ACCACCCCTT AGAGGGAAGG GGTCTCGGGC ATCTTGACAG
    50641 AAATCGGGCA CACAGGCAGG GTCCAAGTCC AGTGTCATGT CGTTAGGACC AAACCCACGT
    50701 TTGTAAGGAT AATCCTTTGC CATACCGCCG CAAACGTGCA GTACGGGGGC TTTGATATTG
    50761 CAGCCAAGCA ATGCACGAGC ACGCTCGGGG AATCCGCCCA AGTAAGCGCC GTAGTATTTC
    50821 TTGCCGCCTT TAAGCTTGGC TCTCGCCAAG AACCACATGT CTGTAATCGG TCTGTAACTC
    50881 ATTCTTCTTC CTCCAATCCA AGAGCCTTAC GAGCTATTGA AAGCATGTTG TTTGCTGCGT
    50941 CATCACGACT ATCCATCCAT ATAGGCTCTT CGTCGTAATG GGCAATTTCT TCGAGAGCCT
    51001 TCCCAAACTT CTGTATTGTT TCTCTGTCGG TCATACTGGC CACCAATAGC TGAACTTGTC
    51061 GTCGGGGGTT TTAGGGTCGG GAGGTTCCGA CCATCCGAAC TGACTATACC ATTGAAAATC
    51121 TTTGGCAAGC AATGCCGCCC GATGGGATGC GTGCAATCGG TTGTCGCCCA ACCACGGAGG
    51181 CGGGCCAGTC TGCGGATGCT TTGCCATTTC CGCTTGGATT TTCGCAATGA CAGAAGGATA
    51241 CGCTTTGCCC CGCTCTTCCA ATACCTTGCA ACCTTCCAAA AGGTAAAGGC CAAGCTGATG
    51301 CTCAAACCCA CGCCACATCT TGTTGGCTGG ATGCCACTTC CACCCGCCCC GAATGAGAGT
    51361 CAATCCCTCA CGCCACACTT GGTTGCCAAG GCGTGACTTG TCGAGACACT TCATGGACTC
    51421 GTAATAGGTA GGCAAAGGCA GGAATGTTTG CATTGATGAA ACGGTATCAG AAGAAGGCCG
    51481 ATTTGTCAAG CTGCAAATCG CTGCGTATCT CCATCAGAAT CTTCCCAAGT TGATTTTCCC
    51541 CAACACCATT GACATCAGTG CCCCAAAAGG TATCGCCCCA CGAGTTGCGC TCTTCAAGGT
    51601 GAGCATCTTC GGTCATCAGA AGCATCTGGC GCAAGTGAAG ATTGTTCTCG AACTTCTGTC
    51661 GGCATAATCC TCGCATTAGT TGTACCTTGA ACTTGTTCCA CCGCTTAGTA TCGAGACTGG
    51721 GTGCCTTCTT TCCAAGCTTC TTAGCTTGTC CTGCGGACAG ACCCGTGAAC TGCCCCCAAT
    51781 CTTTGCGGGG CCATTTGGCG GCTTGATACG CATGTTCAAC GGACGGGAAG TAAATCTCGT
    51841 CCATGAATAT CCCGTTATCC AGCATATAGA AGTTGCTGAG AAACCGAAAA ACGCCGAAGA
    51901 AGCCGCATAT CTTACCATCC TCATGGACAG CGTAATATGG GACGGTTACT TCGTCATTCT
    51961 GTATGTTTAC GTGTTGGGAC ATCGGCTGTA GAATTTGTTG ACAATTTCCT TCATCTCAGG
    52021 AGTGAGATAT GAAAGCGCCT TCTCCGTCAT CCAACTAGGA ATTTTATCAA ACCCCCAGAA
    52081 GGCTTCGGCA AGTGATCCTG CAATGGCAGC ATTAGTATCA GTATCTCCGC CAATGTAAAC
    52141 GGCATTGCGA ATTGCTATCT CGAAGTTGGA TGCTTCCAAA AAACATATCA ATGCTTGTGG
    52201 GGCCACAAGG TTACACCGAA TGTCTTTGGA TGACTTGGTT TTCAATTCGG CCAAAGTCAA
    52261 ATTGAGCATA TGCCCGTAAT GCTCTTGCAC TCGGGCCTTG ATTTCATCTT TGGTTGCGTT
    52321 GTGACGAGCC ATCCAAATGG CATCCACGAC GGACTGAACT CCACGGGCCG ACTCTGGCGA
    52381 ATTGTGGGTG TAAGCAATGC TCTGCAAAGC CCGCTTTAAG GCAATCTCTC GGTCATCGTA
    52441 GAACATAGCA ATGGGAGCAC ACCGCATCAT ACAGCCATCG GAATAGCTAT TGACAACGGG
    52501 GTATTTCTTC TCCTTCACCC ATGCCTTGAA TCTGCTGCCA TATCCACGGT CTGGATAACG
    52561 CAGTCCCCAC TGCTTGTAGG CTCGTGCAAA ACGGAGAGGG AAGGGGACAA ACGGATGATG
    52621 CAATAACGCA TCGGCAGTAG CACAAGTCAA CACCGTATCA TCCGTGAATC CACGATTCTT
    52681 TTCAGGAAAG AGAGCGAAGT TCGGCTCATA CTTGAACTTC ATTTCCCACG GAGCACCGAC
    52741 AATATCACCT ATGATTGCGC CTATCATATC TTTACTCCGT ATTCTTTGCA GACCCACTTA
    52801 TTAGTAGTGA GATACTTGTA GATTTCCTTT GCCAGTTCGG ATGATTGCTT GTAGGCTTTG
    52861 ATGCCCTTGG TCTTTCCGCT GCTAAGGTGA AAGCGGACAG GATTCTTCCT ATCCGAATCA
    52921 ATCACTTCTA CCTTGCACGA CCACTGCGGG GCGGGCATGT AGTTACGACT CGTGATTCTT
    52981 CCAATGATGA AAAGGGAGGA TGGGTCTGTG ACCTTGAACC ACACGCTGAA ACGAAACTTC
    53041 CCGTGACCAC AGCAACTCTC CACGGTTTCG ATGCCAGGAA TACAGTTGAG AGCATCGCAT
    53101 AGCTCTACAC ACTGAGGGTC CATTTTGCTA TCGTATTTCA TTAGTCTCTG TAACTGGCGA
    53161 CTTCCAATTG CTCTCCGCAA TCTTTGCATG TGATTATTCC TTGGTCCGAC CACCGATTCT
    53221 TGTGCTCACA GTATTTCCGA ATCGTGATTT CATCGGTCAA ATCCATACGG GAAATGGCGT
    53281 CCATCAAAGC CTTTTGGGTC TTCAATGGAC GCCAGTGCTG GTCAAACTTC CACTTGTAAC
    53341 AGAGTTGTTT CATACCTTGA GCATTTCGTC AAGTTGTCTG TCCTTATCCC AGTACTGGTT
    53401 GTACAACTCG TGATACAGTT TATTCAACTG TTCCTTGTTG ACTTCCCGAG GAATGGGCGT
    53461 CGGCTCATTC TTGGCAATCA ATGCTTTCTG CCGCTTGTAC TCGGCTTCAA GCTTGCCTTC
    53521 CATTTCGTCC TTGAACTCCA TGACCCTCTC AAATGACCAA GCGCCATTCT TGACGGCCAG
    53581 TAGCTCTTCG GCGTCGGGAC GACGGACGAT AACCTTACCC TCCGTGATGA TTTCGTACCC
    53641 CATTCGCATG AGGCGAACAA GGTGAGAAGC GTGCTTCGTG TCGTAGCCAC TCTTCTCTTC
    53701 CAACTCACGG CGAGCGGGGT TGCGCTCCTT CTTCCAAGAA ACCCAAGAGT CATAGACCTG
    53761 CTTGGCCTTG GCAAAGGCAC GCTCGGCATA GATCAGCCGA ACCACGTCCT CGCTGAGGCT
    53821 GAATTCCTTC ATCATCTTGT GAATGACTCC CTCAGCGTAA ACGTCGGGCC AGTTCGCAAC
    53881 CGAGACTTCA CGCTCCGTTA CATTCGTGAG CAAGTCCCAG ATTACGTCCT TGAGTTCGGC
    53941 TCTCTGCATT TCGTCAATGG GAAACTGGTT AAGATTCCAC TGCTCTACTT TGCTCTTGAT
    54001 GTAGCCGAAG ACTTCATCCA AGCCCTTTGG AGGCACAGGA GGAAGCCCAA ACTCTTCCCT
    54061 CACGGGAGGC TTGACTTCGC CCATGACAAT CCACTTGCGA TGACGCTCAA TCTTCTTGGC
    54121 CTGAGCGCAA GCGTAACCCG CAAACGTATA GCGGGCCTTG TTGGAGAGAA AGAGATACCG
    54181 ATTCTCCAGC AGCCGCTTCA TTAGCGGATG GCAAACGAAG TGGTCCTTCG GGTCCGAGAA
    54241 AAGCAACTCG ATGATGTTCG GGTTGACTTC TGCGGCCAGG AGGAAGAACT TGCGAAGCGA
    54301 GTAAATCGTG CTCTCAAACT TCGGGTTCTT GGGGTTCTTG AGATGACTCA GACGAGCCTC
    54361 GATGGAGGCA GGGTTCTCGG CCTGCTCGAA ACGATGGTAC AGGTGGTACT CGATTTCGGG
    54421 CGGCGGCACG CAAATGCCCT TCACGTCCAC GTCAGAAAAC TCGTTGGCGA GTCCGTAAGC
    54481 CTGTGAGCCG TGAAGCGTCA CGTAAATCGT ATGTCTGTCA AGCCACTCTA GGTTCATAAA
    54541 ATGTTGTCTT TCAATGACTT CTTGTGCTCC CGCATGGCTT TAATTCGCCA TTTTTGAGCG
    54601 GCAGCACGAC TTTCAACGCC CATCATACCA TGCATCTCGC TGTCAGTCAA GTAGAATAGG
    54661 CGCTCGTAAT AGCGGATTCT CTTCTTGAGT TGGTGAAGGG CCAATTTTTC AGCAACGTAG
    54721 GGGCCATTGA TAAAACGGCA GTATTCGCAG GAGCATTCCT TGCGCCAGCA TTGGTGTGTA
    54781 TGACGATTGC GGAGAATTTC TAGTAGTCTC CCCACCGTTT CGTCAAACCT AGCGTCCGAT
    54841 TTCTGGCGGA TTAGTGTACG AATATCTGTC GCAGAGGGCA TTGTGTGAAA ATCGTTGAGA
    54901 CGGGCCAATA GGTGTAGCTT TGTAGGGAGC TACGGTCTCC CGAAAACGTT GGCAAATGTA
    54961 ATCCTCATTG GTTTCCCATG TAGCATCGCC TTTCTTGGTG CATTCGTCTA TCAGAGCGAG
    55021 GGCAGTAGTT TCCAAGGCAA AGGCGGCTTC GCCCATGTCT TCTTCGGCGA CATCAGACAA
    55081 CAGACCCGTC CGTATCCATT TCTTTACGAA ATGGGAAAGG TCACGCTTGG CGTCCAAAAT
    55141 GAAAAGCAGA CGCTCGATCA CTTCTGGGAA CCGAGCGTCT GCTGCTTCCT GAACCTTCTT
    55201 AGCTATTTGC TGCGGCGTCA TCGGCCTTGG CTTCGGTATT CCCACCGCTC TTCACGAGGT
    55261 CATACAGCTT GCCCCAGTCG CCACTCTCAG TAGCGCCAAC CACGATTTTG TCAATCTTGG
    55321 CGAGCTTCTC GTCGAGCTTC TTCTTGGCCT CGAAAGCCTT CGGGGAGAAG GTTTCAACTT
    55381 TCTGACCATC GGCGCTGATT GCCACTTGGT CGGGCTTGGC AGCTTTGCGC TGCTCACGGA
    55441 CGGTATCCTC GGACAGCTTG ATAGCTGCTG CGAGGGCTTC TGCACGTTTG TTCACTTCGG
    55501 CGGTCACGAG CTTGTCCACC ACCGAATCCA CTACTTTTTG AGAGCCAAGC TTTTCGACTT
    55561 GCTCTGCTAC TGCGATGTTG ATTGATTTGG GTGTCATGTG TTTGTTACGT TTGGAAATGG
    55621 AGTTTGGCAT AGCAAGTTAA CGTACTCCAT TATCTCTTTG TACACTTTGT CCTCTTTCGA
    55681 GAAACCAAAG CGTTTGGTTG CTTGCTCGTC TATCCAGTCA CGGAGAGACG TGCCAAATTC
    55741 TTCGGAGCGG GCCTTCCAAT CTGCTACCAT TTCTGCCACG TAAACATCGG GCATTTCCTT
    55801 AATCCCACCC GCCCAGTACT CTGGGTGGTG CGGATTGGTA GTGTTATGAT GATGGACCGC
    55861 TAATTTGAGT TTCAGTTTTT TGTCTTCTTC ACCGTTTGCT GTGGTGATAG AAAGATACTC
    55921 AAACTCAATC CCATGAAATT TGCTGACATC GTGGACGTAT CCGTTGGCAA TCAACTTGTG
    55981 CCCAAGTTCG ATTTCTCCAC GCTCAATGAG TTTTTTGCCT AGTATAAGGC AGTTGTCCTC
    56041 GACATTACGG ATATGTCGAG CAATGAACTC AATCTTGGCA AGCACCAACT CAGCTTGCCG
    56101 CTTCACACGA TCACTGATTT TCACGGCCCT CATTGTAGCA CAAACAGGCC CGAAGTCAAG
    56161 CCTCAAATGA TTTGGTCCAC AACCCCAAGG CGTTTAGCCT CTTTTGCCGT CATGTACCAA
    56221 TCCTTTTGTG TATCGTAAAT CTCTTGAAGT TTTTCTCGGG TAATCTTGGT GCGCCTTACC
    56281 ACGATGTCCT CCATCATCTT CTGAATGCGC TTGGCTTCCA TGTACTTGTC TTGGATTTCC
    56341 TTGACTGTAC CCCAGATTCC ACTGCTTGCT TGGTGATACA AGGGAGTGGA CAATTCATGA
    56401 GCGAAACGTT TGTGACCGCA AATCAGAATG ATGAACCCCG CACTCATGGC GCAACCCGTG
    56461 ACAATGGTAT GGACCGGAGT TTTGCTCTTT TCCATGACCG ATACCAACCC GAAGGTTTGA
    56521 TATACAAACC CACCGTAGGT ATCGAGGTAA ATCTTGATGG GTTGTCGCTT GTAAGGAAAC
    56581 CCATGAAAGT CGTAAATCCG CTGGTATTGC TCGTCTTCCT CGTTAATCTT GACAATACCT
    56641 TTGGTGATTT CTTCAATGGA CTCTTGGGTA ATACCCTTGC AGAGGTACAA GTTACGCTCT
    56701 GCGGCTTCTA CTTTCGGGAG TGTGATGTCG AATTGCTTCA TACGTGACAA AGGAACCAAT
    56761 CTACACAGTT GAATGCCGAA AGGTCTTTCC CGCCAGCATA GGAGATACTA CTCTGGAGGG
    56821 CTTGCTTGAT TTCTGTAAGC CTTTCCTGAA ACGTACAGGC TCGGTCAATC TCAAGCGTCT
    56881 GACCTTCGAC ATGGTTGTTA TGGCCCTTGA CTTCATAGGA AGTTGAGCCT CGGTAAATCT
    56941 TTTTGCCGTG CTCGATTCTT GCGGGAGAAT CAATGCACTC AGCAAACCAT CGGCCCGACA
    57001 TAACCAAATC GGCCCCGAGA ACTAGGGCTT TGGCTACGTC ACCGAAATGT TTGGCACCGC
    57061 CATCGGCGAT GATAGGAACT TCATAGCGAG CATCCTGACG GCATTCCCAT ACAGAATAGG
    57121 CCGTAGGAAT GTGGAAACCC GTCTTGAAGC GAGTTGTACA GATAGACCCG CCTCCGATAC
    57181 CCACCTTGAC CGCATCAGCC CCCAAATCGC AAAGGTACTT GTAGCCATCG GCTGTAGCCA
    57241 CATTGCCCAC AATGAATTTG GGTCGCTCGT CATATCCACC ACATCCACTG AAAGTTTTGT
    57301 GCAAATGCCC GAGCATAGAC TGGACGTTTT GATGGTGGGC GTGAGCAACG TCAACGGTAA
    57361 TGAAAGCGGG AGTCAGAAGA AGGTCATCCA GAAGCTTTTT GTCTCGGTCA TGGACACCGA
    57421 CGCTAATGCT CAGTAACGTC TTATCAAGAT CACTGTTTAC AGCTTGCATC GTTGCATCGC
    57481 CAAACCGATG CATGATATAG AAAAATCCGT CCTTGGCGAG CGTCCGTGCA TTCTCTACGG
    57541 ATATGACATC AAGCATGTTG GCAGGGACAA CGGGGAGGTT GAATCTATGC CCAAGGAAGG
    57601 TAGTAGAAGT ATCGCCATCC GCCCGAGATT CAAGGGCAGA ATAGCGTGGT TTCAGGCAGA
    57661 TGTCGTCGTA GGAAAAGAGA TACTCTCGCA TACTTGAGCG AGAATATAAC ACGAAGAAGG
    57721 ACCAATTGGC AACTTATTTT AATGAAGTGC CGAGCGGAGA CGGGTGTAAA CGTCTTTGGC
    57781 GATAAGAGCT TTATCGGTTG AATCCGAGTA CACGGTCAGA TTAACCTCGG CGGTGACGTT
    57841 ATACTCGGTG TACTTTCCAA CAGCACCCAT AGTCCCTTGA GCAGGTGCGC CTGCGGCAGA
[truncated: 291,564 more chars]
