# Supplementary material for: Clades of huge phages from across Earth’s ecosystems
Source: Nature. 2020 Feb 12;578(7795):425–31. doi: 10.1038/s41586-020-2007-4 (PMC7162821; doi:10.1038/s41586-020-2007-4)
Supplement: Supplementary file 6 — Genbank files for all genome. [file 41586_2020_2007_MOESM6_ESM.zip › genbank_genomes_SD-4/ALT_PHAGE_CIR_40_13.gbk]

LOCUS       ALT_07252016_14_scaffold_1_prodigal-single     223190 bp    DNA     linear   BCT NOV-13-2019
DEFINITION  ALT_07252016_14_scaffold_1_prodigal-single, contig.
ACCESSION   ALT_07252016_14_scaffold_1_prodigal-single
VERSION     ALT_07252016_14_scaffold_1_prodigal-single.1  GI:
KEYWORDS    .
SOURCE      ALT_PHAGE_CIR_40_13
  ORGANISM  ALT_PHAGE_CIR_40_13
            .
COMMENT     Data sourced from ggkbase. For additional details see
            http://ggkbase.berkeley.edu/organisms/404843
FEATURES             Location/Qualifiers
     source          1..223190
                     /organism="ALT_PHAGE_CIR_40_13"
                     /mol_type="genomic DNA"
     gene            <2..5701
                     /locus_tag="ALT_07252016_14_scaffold_1_prodigal-single_1"
     CDS             <2..5701
                     /product="Virion structural protein (Fragment) n=1 Tax
                     =uncultured bacterium RepID=K2CVP1_9BACT"
                     /codon_start=2
                     /transl_table=11
                     /translation="LSDAESAREQMAGMGGLDPYGTAGSIVGGAATGAFGKWAAGKLK
                     KPLTTAFPKLKETGAYLENFNEGFVGAAEKFRKSSKWEGKTGPSAFLMRGIQSLLPEI
                     SIDKTFDRITNKDLNTSRPFTIRTDRSINEVIPGYLSRILQEMQMIRTGSSNVDLIEY
                     DQDKGRFISATRLMKEMSESIFPKSGVRRTNQILDPIIAQIDPDNKLSEAERTKLKEV
                     LYKNKAEYKDLATGLEGTSAELTKGYLGKIGANKSDEMVFNRRMTSLFQGASDPRALV
                     EQYISQGKQKELINLGIIKRTKDGYELNSDMLFKASVGTDPYSKMMGSRRSKGKGLMG
                     GFKSVPSSFSGFEKESQGGYEQHLLEIISRLDTSIDHYKTIEDLLKTGMAFDVKRDSD
                     NPSFDNEFDKALNKGTFSYDRFKMYLKRRKKKLKQQYEDSSNSGIVRAIREAGGASGE
                     ALGSMASTGRRNIKDFDIVGKINKLKQDIKDAWSEAYVSGEMEPRLQQAKMRAGHYID
                     LVSGKVIESLKDIQNGVKDITVDKVVLKADEINDLYIKDAKGKLFSFFEFTRSKINPF
                     IDKLKNSSTVSKIMKDASDLFSGMKDTYSMVKSTVFGSAKDVWVKGEKTPRLTAVKMQ
                     QGKYFDAITGKTIYTPDDIAGEVRDDKGQTKITTDDLPNLVVWDIEQRRFGPIRKLLR
                     GIGKVYGAIEWYYRKIGIPWTKFNIKMIAKAARLGVNLAKLAVGTGPLSVKDVYVGKE
                     PMPRLYAVKIRNGEYFNKVDDKPIYHHTQIKGEIVDKDGNTVIFDEDIPNLKIYDSVL
                     KLFNPLKLVGLVVKGTAKAAGWMIKKGAAASKSAFKIIGKLTAATIGKTIRYLSKPED
                     VYVKGETTPRLKAVLMKAGRYISEKTGKVIELVTDIDGPVWDQELQTKVIDNDDLSQG
                     LVRANGQPIKTSLLRGAANVIKKINKLFSRRVSLGVKTSMGGKQRSLNKEEQTANTGL
                     KTVALLQDIKDIFNNQFNKKPVFGDKDGDGTREGSWQDILAKRAQQKKGGKQATGATG
                     KDKGKDKKDGILGILGNALEAITGFLGGFKNLLKGGKVLGGLSKLLGIGGAASGLMAG
                     AGAALGAIGTGIAAVVSSPVTLGIVGAAVVGYGAYRGYKALRKWMSKPTALEAVRYVQ
                     YGFKKDDTSNFSKIIELEEYLKTFVKVGSDKAEIDDKKLDIKEMMSMFGFSSEAGDHK
                     VQFGTWYMKRFKPVYLTHVSALNIVNGSIDLTKVNDLKKEDKLKYLEAVKFPSGPYTV
                     ATLPILGKKFTASTSTDVVAAIEIAMKEISTKPGGGKESTAISKDGKQAEAAPVTPGK
                     VDYGKAAGASKIPGSNVAGASGISGAPGDRKLSAFDIVRFKTYGLKELDSSKVVALTM
                     LESHISKKITYQDTKATFDGNPNALLEKLTTYFGIPDIFGAQAVKWVKWFRDRFLPVY
                     LNYATMHMQAVNKPPKADGVSVLTANQEYDIALGVSATSNSWRVSDSPWPDYELNTNP
                     DTIKQNLLYLKDAVKNKTMADKESKGPATPANKEKASAYATKSSEQGYGSNSVGPSIT
                     DKNKSFSDELTKRTTYVMPPSAQNSMGSTMGSSPVAGGDGTTKSLLQYIGNKESRGNY
                     NILVGGKTEPNLTNMTISEVLEYQKGMISRGHESTAVGKYQIIRGTLLELIKQGYATT
                     SDRFSPEVQDKLAIGLLKRRGLDKYLRGDMSKDQFADNLSKEWASLPFNTGRSFYAGV
                     GSNKSSGSRDDFVSVVGGIGGSPGGVVSPGGDRTMTAMADNKGPVAKSIYNPVARPAM
                     MQGQAVAASREASAPLNDAYGFKPVSLNTSESNINASRNTLTGGSMANTENILNQSLD
                     VQKQTLGVMKMIYDKINENADKGSNTAPLVGNEAGMANGYSYEYPKVPVPMRKSMQA*"
                     /db_xref="UniRef100_K2CVP1"
                     /db_xref="A0A0A8J8P3_9CAUD"
                     /db_xref="smx:SM11_chr1314"
                     /db_xref="K2CVP1_9BACT"
     gene            5797..7911
                     /locus_tag="ALT_07252016_14_scaffold_1_prodigal-single_2"
     CDS             5797..7911
                     /product="PHIKZ182 n=1 Tax=Pseudomonas phage phiKZ RepID
                     =Q8SCY0_BPDPK"
                     /codon_start=1
                     /transl_table=11
                     /translation="MANEYGLNITNESRLDKMASSILLSRPPANELPLITVTDAKWAR
                     QAFIISSGATSDKIDSFLDEIDIRNRYFSTAYLKWTDSSLGGNVCINPLPQFTRYADI
                     REPGLRANAVNTTLQMQQGELGMGNYYSEAIDDNMQLVHMRFGVPSYNSLFQFFTGFY
                     NSSASTLARTGRFDDTIVNSILKAGTAVISLAILPLAIVPIAIGLIGHAARFFMKWPA
                     SKFYYLKPSMPAYWMAVSNMMNQIAVNKGVSYTAPQYQQETVIGATKKFNDRETSVLR
                     KLFPDGFRKDGTIDVYAIANRSKRLQMRQDYALRQELTKPGNDGWYGRVKSVMNNQNG
                     GIGTSGNAKETTPFSLESYITRFLDVGILAGISEMYNGSTEKDIKQKLNADGADLAGT
                     PFAPDANADGISQHFVANLADGSDWVSFRVNHTGVATDTFGSSTAKSSLADKINTMSS
                     TARDMRINFAQGNLDPLGVSTTILSGVGAVMSGVASALQIDGLAAAAGNAFVDIPDHW
                     SESTASLSKTSYSFTLISPYGNMISQTLYIYLPLCCLLAGALPLATGKQSHTAPFLCE
                     MYDRGRRTTRLGIIDSVSINRGTSNLSFNNDDHPLAVEVTFTVADLSSVVAMPILPGF
                     SLNIAAGLFDPDNSYTDYMLTLSSVNLRDMTDRLPILEYQWARAKANFGTYLSASKIG
                     QDLANLPGVSMLQAFMRGTERS*"
                     /db_xref="UniRef100_Q8SCY0"
                     /db_xref="A0A0A8J970_9CAUD"
                     /db_xref="Q8SCY0_BPDPK"
     gene            complement(7973..9031)
                     /locus_tag="ALT_07252016_14_scaffold_1_prodigal-single_3"
     CDS             complement(7973..9031)
                     /product="hypothetical protein"
                     /codon_start=1
                     /transl_table=11
                     /translation="MSNLLSIPTFVSGPDDKLATVDLYKASGNLINEIRDISEIFKAE
                     SLDILKGGNNLLPDIKSSIIKGFDEFKTGISLDTDSLIKGLISVNPGMVSALRSLPSD
                     LQNSLTNVSGFSNIAGTFNGIASQISKANLSTVNGLGSLINGISGAKLPFNFTDKNGL
                     AQFAASLIVQATRVGIKGVFKPFIDNITDKDVIRGIVANVASQAISNSMTDLLKDMSS
                     SIASRVLAKTVGGIALRYLRDYASPHRSSMAQQYEKYYNTKIALGAIIDGWLDYKRGG
                     GQSYEGGYMLSGSDDFISAVLLAAKWEMNYIIPTNPGYVNSAANTSAEAYIALITRNL
                     NTTARMSLSNSFPLVNFR*"
     gene            complement(9137..10324)
                     /locus_tag="ALT_07252016_14_scaffold_1_prodigal-single_4"
     CDS             complement(9137..10324)
                     /product="hypothetical protein"
                     /codon_start=1
                     /transl_table=11
                     /translation="MENAESTTVQQNSIIGLSINDDADNAFTTALGNAFDAALAKHTR
                     SPEENVTIEAPDALQEPVTTLSVDCDPVNVTGASDVCLQDTASEVIDQTVITASDAVT
                     AASDTPTVQDDYPDPEKVLQEVEERVKTPNKHKKSIKPPAFAINKSNNAFDSKKPAKN
                     RAALFELSQDRPASQLLKQVFDPSTLGGVDGIDHINIHNDAKTPLGRFLDMNAHAPFV
                     HPDAGAFRSVGGLWHYIQTRPLVEEYRVMTGSYLRTKVSRLREEARVNPDAPRHTIVK
                     GFRTIVADAMWYKVTQNPKAVEWMDDSTLPFEHYFTQGDLNIRQYPSEGYWIVAAYEE
                     IRRMIKLRLRNDDYSEQPDFSKIETMTDPRAGFQKPRVPVRRDSPYGQRQENPRSYFN
                     QQR*"
     gene            complement(10394..10942)
                     /locus_tag="ALT_07252016_14_scaffold_1_prodigal-single_5"
     CDS             complement(10394..10942)
                     /product="hypothetical protein"
                     /codon_start=1
                     /transl_table=11
                     /translation="MRTTNQKSNDAVLSDKEYATTIAYFGKIIPICTQTRPPEVKQKI
                     TDHLVYIASQSVSALAYPSYLYERINKLKADGELLIFYKQLDFFVFSSNTHGYKDCYT
                     RFCNNLASGMRDQYEDQFNIDSMGPIYEIAKNLYVNDFIDLFIKPSTEKMFRYFLLNH
                     RHFVLQLALMQYYATLLNKSDE*"
     gene            complement(10917..11693)
                     /locus_tag="ALT_07252016_14_scaffold_1_prodigal-single_6"
     CDS             complement(10917..11693)
                     /product="Uncharacterized protein n=1 Tax=uncultured
                     bacterium RepID=K1WY19_9BACT"
                     /codon_start=1
                     /transl_table=11
                     /translation="MKYPYLGSSSFNSRDAVKTRHVYRGVGGSLAELFRTIQYDLGIG
                     GPRMEVLISEFIIAEKRKIPDNRVARFLVRGNIRRELDRPSMTFKVFIKMLKIIGVKR
                     MDFGVSLDFGPNIAEQDHSVFLDLKNHSNKSIQLSDDSQSVSAALSHLWNKIKDHQNY
                     SEGKFDEYLGEFIRVERKKIEDKRIARLFTKGNVKRELEKPSMTFKVFIKGLRVMGIK
                     RVKVFVNIQRTISGNDKQHYYTHVNFNSDTDFDENDESKE*"
                     /db_xref="UniRef100_K1WY19"
                     /db_xref="K1WY19_9BACT"
     gene            complement(11665..12177)
                     /locus_tag="ALT_07252016_14_scaffold_1_prodigal-single_7"
     CDS             complement(11665..12177)
                     /product="hypothetical protein"
                     /codon_start=1
                     /transl_table=11
                     /translation="MKLLVKFRELKLDFLIKQITPENQDRINFEILNLLRTDYFKKTD
                     ILMTSTWRFNVLFNTLTEYNQKLMRVTTLLKNNQIISADWYTYEFRKVSYDQFFTNEN
                     FHIDKEKELREFIRLIKTLRTEIDNIKDAQTGTQGHNLRQTSRFCTHLNDLIVQIIRC
                     SYEISLPRFF*"
     gene            12282..12698
                     /locus_tag="ALT_07252016_14_scaffold_1_prodigal-single_8"
     CDS             12282..12698
                     /product="Uncharacterized protein n=1 Tax=uncultured
                     bacterium RepID=K1XC03_9BACT"
                     /codon_start=1
                     /transl_table=11
                     /translation="MQDYEKQAEDPVDQDLEYVRIKRKGIIDHLTKTGVPDDDERISL
                     LLGALNDMDRTSLGKKRIKVDSDASTNNKQAADLIANIFNMPDSKKLGLAKINGIMGT
                     IPNPDSQLPTVEVLPGEMAINPPQLDYNAFMSSDQK*"
                     /db_xref="UniRef100_K1XC03"
                     /db_xref="K1XC03_9BACT"
     gene            complement(12744..13490)
                     /locus_tag="ALT_07252016_14_scaffold_1_prodigal-single_9"
     CDS             complement(12744..13490)
                     /product="hypothetical protein"
                     /codon_start=1
                     /transl_table=11
                     /translation="MKPAEKYILITIDSILDVRQGTLLMISPEVAHEITSKEDYHARE
                     SDEFESKEYGKLSVENFNAIKDAFKQQIIFNSIKTKMYFFLQELITGYVKLSLSTPHV
                     STVTLEINLFPYEFTETQVEYLMKAMLAHLGNASAISIVNFDINSLSLKDIASKYDSI
                     ITYDPVKWLNAHHNELKTGVLRDLNLYLPKMNNVRALTDKERKEIGKNVPDVYKFTQM
                     VFTGFIRLNYIPVECYCADVPFVKREENTA*"
     gene            complement(13487..13912)
                     /locus_tag="ALT_07252016_14_scaffold_1_prodigal-single_10"
     CDS             complement(13487..13912)
                     /product="hypothetical protein n=1 Tax=Bacillus
                     licheniformis RepID=UPI000360C208"
                     /codon_start=1
                     /transl_table=11
                     /translation="MEYEKPKPQELQSLNPKDYKNRIIVAGTRYWNDKKLFHETLLEY
                     LKRFDEPVLFISGAAPTGADRFIINWCKKYKYPCLEVPADWDSAGKGAGFLRNIEMSQ
                     IGTHLLCYWDLKSNGTKQMREVAGQKNIKITTIAIKIEL*"
                     /db_xref="UniRef100_UPI000360C208"
                     /db_xref="R8CIC3_BACCE"
                     /db_xref="geo:Geob_0714"
                     /db_xref="UPI000360C208"
     gene            complement(14045..14419)
                     /locus_tag="ALT_07252016_14_scaffold_1_prodigal-single_11"
     CDS             complement(14045..14419)
                     /product="hypothetical protein"
                     /codon_start=1
                     /transl_table=11
                     /translation="MNKTNSGRATHTDIRRLYLALKEHEPLLTTIDKSTDLLVFSADY
                     ETTEEGLVATLRAYTYIAVDYKETLSTTHIKAGSDWMSKQRLWFRKTKNGYEAFIDYI
                     DEYRDHFMVDIEKPCISFRVKI*"
     gene            complement(14412..14966)
                     /locus_tag="ALT_07252016_14_scaffold_1_prodigal-single_12"
     CDS             complement(14412..14966)
                     /product="hypothetical protein"
                     /codon_start=1
                     /transl_table=11
                     /translation="MNKRNLIKDFTQHIKTICSLLQVPVLEMQNDSKKKRSVVYLVTI
                     QNFSVRFIAYALYTKEEFPDNKDAMAEGYTLVNAEEHFVEHNELWVGDIKKVFTDYTV
                     TLESKYGPLVWCGTPYRSNLEDFYVDMKQPLMATEYYTKTLDSIGVPKPIITESITTD
                     EQARLISRDLQMIAPSSNLVSFNE*"
     gene            complement(15118..15462)
                     /locus_tag="ALT_07252016_14_scaffold_1_prodigal-single_13"
     CDS             complement(15118..15462)
                     /product="hypothetical protein"
                     /codon_start=1
                     /transl_table=11
                     /translation="LSTVKKVTQILVSVGDCIESVDHANILSIRIRGIQPGSNVTLYI
                     PEIKEIERYRGKNPEVQLDVWLAGMGVLYCFQDLSHPESHLMKLSQPTILGSKLGKIV
                     IVDEMYSIEYLI*"
     gene            complement(15591..16403)
                     /locus_tag="ALT_07252016_14_scaffold_1_prodigal-single_14"
     CDS             complement(15591..16403)
                     /product="hypothetical protein n=1 Tax=Pseudomonas sp.
                     PAMC 25886 RepID=UPI0002890B18"
                     /codon_start=1
                     /transl_table=11
                     /translation="MTTYGLHDKHDSILKLQRCMNEVLGLDMKPDGVLGKMTQSALKD
                     YQEKYGIEESDENGACYGPLTQKVSSEFINLKYIKESDFVEASKKTGLEINVIKTVTN
                     VEALQFGFYNNGKPVMLFERHVFYKELLKTRGQAFVNKITAMNPDICNPQTGGYVGGK
                     NELKRLSKALAIDELAALSSASYGLFQIMGFNYKQAGHDSVSKYFDYISIGEKQQLDC
                     FVNYILLDKDKSLLNSLMKKDFTSFAREYNGPGYSKNQYDTKMRNEYARLSK*"
                     /db_xref="UniRef100_UPI0002890B18"
                     /db_xref="S4TUZ1_9CAUD"
                     /db_xref="psem:TO66_10270"
                     /db_xref="UPI0002890B18"
     gene            complement(16477..17139)
                     /locus_tag="ALT_07252016_14_scaffold_1_prodigal-single_15"
     CDS             complement(16477..17139)
                     /product="Virion structural protein n=1 Tax=uncultured
                     bacterium RepID=K1XQ80_9BACT"
                     /codon_start=1
                     /transl_table=11
                     /translation="MSNRQKTEQFITEYIGKLAGSQNVELYKNKFSKMSDDEFESFML
                     DLRDRKQRLCITAPNFGKESLTVKTNIQVARELGKSLFQRVWVSAEQGKPAYLTPNEY
                     IITMMPLRRQAQLLSKKVSIPEDNNSVDDFTGQPTGKSKGSKVSYPETQVLASFGLNK
                     TITELLKYRGGDEKGFAAMNTMIDRTGSVNLKTIEPYAGGVKSTQTLKGMLTAMHFNV
                     TI*"
                     /db_xref="UniRef100_K1XQ80"
                     /db_xref="K1XQ80_9BACT"
     gene            complement(17157..17708)
                     /locus_tag="ALT_07252016_14_scaffold_1_prodigal-single_16"
     CDS             complement(17157..17708)
                     /product="hypothetical protein"
                     /codon_start=1
                     /transl_table=11
                     /translation="MTTVATFNAAILLDRLIFLQETNYNEYLALTNYLLNNSIRDYRV
                     SPDDNVNKGVCFNGLDLKLQYNLFECINFHQLFETTDEELLQSYKIRIYNSLAALYNN
                     YGGETDDERPIIYKSSEYSDKLITFFPKLIQRCINIHMSSGGYNTKEEGVDMFWRKVD
                     NSIFIIKSTMHINSLKNRIGNAD*"
     gene            complement(17736..18050)
                     /locus_tag="ALT_07252016_14_scaffold_1_prodigal-single_17"
     CDS             complement(17736..18050)
                     /product="hypothetical protein"
                     /codon_start=1
                     /transl_table=11
                     /translation="MNNPFPDRQPGDIDLVSEISTLLQNANHPNPRGWEAGLAMTSLH
                     LQGPKLQRFLINRYWRVAMGLCDSNSTMERFCLIESGEDKDYLEIFKVNILPFIIKNN
                     LG*"
     gene            complement(18085..19539)
                     /locus_tag="ALT_07252016_14_scaffold_1_prodigal-single_18"
     CDS             complement(18085..19539)
                     /product="Putative uvsX n=1 Tax=uncultured bacterium RepID
                     =K1XC76_9BACT"
                     /codon_start=1
                     /transl_table=11
                     /translation="MNDFNFDFGANFEEAPSIKPYINIGALLDIPTGVYVKGKYGEHI
                     LNGGLGFITGVVGIGNNFKSTVMHYMMLSAMDRFPKSRANTYDTEINIQQSRLQALSY
                     GFDSFKEKKIIDDGTWKITDKTIYYGNEWYEEWKKFVNNKIDNVKKITVDFPFADTKK
                     NDGSLIRLPYPTFSQVDSFSEFETQDVANIQNNNELGDSGGNTIHMRQGLAKIRFLSD
                     IPKLIAKSNNPMLMTAHIGKDIPMDPRAAPVKKLQFLKNGDKIKGVTDKFMFLTSACW
                     QCSSAVPFTNDTTRAPEYPRSPDDDMKGDTDLNIVTLTLLRNKNGITGLNVQLLVSQR
                     EGVLASLSEFHYIKTNGRFGIDGTLQHYYLDLVPDVKISRTTVRSKINESAELRRGLN
                     ITAELCQMDLNHEYETGFVCTPKELYNDLVAKGYDWNILLNTRGWYTSDNDKHKVPFL
                     STYDLLAMRSPKINYHPYWLESDKRTIKKQFLVT*"
                     /db_xref="UniRef100_K1XC76"
                     /db_xref="K1XC76_9BACT"
     gene            19721..20569
                     /locus_tag="ALT_07252016_14_scaffold_1_prodigal-single_19"
     CDS             19721..20569
                     /product="Uncharacterized protein {ECO:0000313|EMBL
                     :BAQ02579.1};  TaxID=1585840 species="Viruses; dsDNA
                     viruses, no RNA stage; Caudovirales; Myoviridae.;"
                     source="Ralstonia phage RSL2.;""
                     /codon_start=1
                     /transl_table=11
                     /translation="MHSSGEIDFSTLSIVSRQLSMEGMSQESFVGDFADFVGTIFNAF
                     RNTSSLLDVRGFSKHPEQNPLSKESKEFLSLVSSVPYSDLMPLAASVPEGLNCTYLEV
                     LTPLLKSTEYFKGLQAHIVQPFSLYLARFLSDENTSMSSESKKYEYEKLEQERDLRVA
                     EFNKLYTSDSYKTKTTVKKVIDRNSDWLAVITLQKNIISNLESIDRKAIKRETDTCVD
                     YLALIADNIKRTSRQTRPEAAQRLALGAYQVAKELEYFSNTYFRALGLSSSIDSTIGN
                     IRKVYN*"
                     /db_xref="A0A0A8J9B9_9CAUD"
     gene            complement(20651..21079)
                     /locus_tag="ALT_07252016_14_scaffold_1_prodigal-single_20"
     CDS             complement(20651..21079)
                     /product="hypothetical protein"
                     /codon_start=1
                     /transl_table=11
                     /translation="VNNQLNATTDNPLIQFIIKRLPSHLKRMIFLASLTAAINNSSEP
                     DAVFISKLNKIMNLSNSGDNALKLPIYVNGLIWKHKEYIQRDLDVLRSPFTDNVMKQQ
                     CLGRIGTFIPVWIKYADSQTIMDDLNKLFQPSNQFFSMHR*"
     gene            complement(21196..22662)
                     /locus_tag="ALT_07252016_14_scaffold_1_prodigal-single_21"
     CDS             complement(21196..22662)
                     /product="ribonuclease H (EC:3.1.26.4)"
                     /codon_start=1
                     /transl_table=11
                     /translation="MATKEKEPPIVDTPTGAVIYTDGGCRPSKGFGGWGLHGYIYSDQ
                     SPKKGSGNPRQFLTPEGYLPKTSVTDKVTEVKPMYYLDGYGSFSQEVTNNIAEITAAS
                     MATEYLCKYDLKNVSILTDSEQVVKASSNWINIWKSNNWIKSDGAPVANRDHWEILDK
                     NIKTLQEKGTVVEFKWVKGHVGHDGNERADQYATMGVLNSRDGEIKNEIDQKQADGYW
                     SFTHERNHFITHKCVYFVSRKETIVPGEYYMGNHGRDDELLAKRAADGCYAYVRVKEP
                     DPVIEMARLKQIKVCKGNENIFILKLNKLFNRDVYNDMVTYGDVCLYKKNTNPNQRGY
                     LNLYYIDKEVVTEQLSPPLIAIRAIESVNILKGLLLAWEQGDDKNICSTDVTDYFYEL
                     DDKKKIRLKKDFVAGFNGIKISVANFTGQDEIVEICLGIDAPARNVLKHIEKDDAKIT
                     VITWKESSEMYRYATIVKTKDDIGIWAGMYSNFRMTKI*"
                     /db_xref="cep:Cri9333_1369"
                     /db_xref="UniRef100_K1YBM4"
                     /db_xref="K1YBM4_9BACT"
                     /db_xref="3.1.26.4"
     gene            complement(22731..23084)
                     /locus_tag="ALT_07252016_14_scaffold_1_prodigal-single_22"
     CDS             complement(22731..23084)
                     /product="hypothetical protein"
                     /codon_start=1
                     /transl_table=11
                     /translation="MKTLNVLLLAPFLLVGCYNISSYTTLQYINSNNEETINNEQTEV
                     VVHDCPLYVPLPPIVLPDVPVDKIRKAALKNDQEVINLMTKHIRELRERVATRKKEEL
                     EHYQNYLIKCNTEVK*"
     gene            complement(23110..23565)
                     /locus_tag="ALT_07252016_14_scaffold_1_prodigal-single_23"
     CDS             complement(23110..23565)
                     /product="hypothetical protein"
                     /codon_start=1
                     /transl_table=11
                     /translation="MGSIITIVKIIMFLFPFIKEVFAQKERDKIFVNHREVAIKAFFK
                     NVIIAAGCLSVVMNFYIVGKVYNLGRENIALKKQIKDNIPKPIIYPKKDVQPTENEVA
                     LPEPAIEETLEGPIPIKNEDIKKIPKRLPKPSVDKEKFLKELEQINKIV*"
     gene            23694..25010
                     /locus_tag="ALT_07252016_14_scaffold_1_prodigal-single_24"
     CDS             23694..25010
                     /product="Virion structural protein n=1 Tax=Pseudomonas
                     phage PhiPA3 RepID=F8SK52_9CAUD"
                     /codon_start=1
                     /transl_table=11
                     /translation="MYQLKGFSSIDTLVSNVTGVVAPIGELSTFSSTFSKEKKIYPSS
                     LNSYITVYTFSSISSLSGDIAPPVVINTLGHIILDWIYTRQMNSVVVETKQQFLNALS
                     NNFAAQCDSISCGELVNAVNGKQFPEWISWSTRSYTTEDNTTTIWLSDQSFRQKYDNY
                     EIQVVPPIENLDVFFTSAQNVLGAVNSVTHVNRFNAIQGARGDNPETVLAGVSFNWVD
                     PLNNANLVNTNWSILVYGPNGNDSDVIRTAVAEYILDNSTRTEAEWRVIFPDIFRRTE
                     FLFFPRWHNYAIENMVLQAGIYSPVVKNIKEVEYLKNILMDFSDAFIETHTCVMPHPY
                     KCIALDVIGGFENREGLFDITQIYPDILNVSTTSVDYNRMTASTQGMLSRLSEMVLIA
                     ESLTNFTDIPVNYRKTVRYGITFISTRYMNIEFMVSSKLTTPQYIN*"
                     /db_xref="UniRef100_F8SK52"
                     /db_xref="A0A0A8J860_9CAUD"
                     /db_xref="F8SK52_9CAUD"
     gene            25025..25648
                     /locus_tag="ALT_07252016_14_scaffold_1_prodigal-single_25"
     CDS             25025..25648
                     /product="Putative uncharacterized protein n=1 Tax
                     =Pseudomonas phage 201phi2-1 RepID=B3FJA7_9CAUD"
                     /codon_start=1
                     /transl_table=11
                     /translation="MSGQPINVTVGMKGVIITTAPFDVVINPWLIHQCIGVETINGLL
                     AKGEEPYTDIYEPNGISEDQFNIDADANVRIITFQSATGQIISIPEVYVESIPDANGV
                     PYRCVMLGISLSAIPDDMDIGDLKTEISDMIFDYLGVRSEIKEVVYGEPSILSQEEHT
                     AVEQARVTNVTNNVSSRLRVTKLQTTVNDLTQKVQLLEEYIKNTIPP*"
                     /db_xref="UniRef100_B3FJA7"
                     /db_xref="B3FJA7_9CAUD"
     gene            complement(25707..28190)
                     /locus_tag="ALT_07252016_14_scaffold_1_prodigal-single_26"
     CDS             complement(25707..28190)
                     /product="Putative SbcC n=1 Tax=uncultured bacterium RepID
                     =K1YB93_9BACT"
                     /codon_start=1
                     /transl_table=11
                     /translation="MKYLYIELNHYKRMPLTGSEHFCMVIENPIQMILGTNGSGKSSL
                     VKELTPFPPNQNDFFKQGSKIVKIEHKGEIYTLKTIFSPSVKHSFVINDGENINEGGT
                     LTVQKDLVREYFGFSQDINELLHDEELFSDMSPSRRKEWFISLCETDYSYAIRSYNKL
                     KEKHRDCLGALKIAKKRLTTETEKVLKTQDEEKLYKEVTELHTLLSHLLEYRKPIESD
                     TTVLDIEMSRIEERIYKCAQQLESIISKDTLYSDYTLDKLQQISTKIQQSLSVLNTYL
                     DDYTGQYNNNQDKIKILQEAEQNTIDSLISDNQVLYNEKQDCLNKTMVSHVPNAQTSL
                     ESFQNIKSILTEICTTIPENTDRRYSTDALKASKQNLSDTQIKKQQILEYISNKQAKL
                     RHLLEHKESSLITCTKCHHKFSLVYNEEVCSQLQSAISTAQEKLETVNKEIKTIQDYI
                     DECLEYSILYRQYTQVISSHPGLSPYWDYLRENNVITNNPKQAIHLFNQFDQDLKLHV
                     NVQNIQDKIQKNENLLQSLKNVGTDSLQSVLEANKALYANVGTITDKISSKSLKYNLI
                     NTVIQKKKNISALVDNIQSLQDNRDTLTKDYIETMRRSTLNALIKQLQSELGAKEHIL
                     HLASNQKSIIKNIEDQISDLDVDKDALSTLINQLSPTDGLIAQGLLGFIRTYIDQMNE
                     FIEKVWSYPMTIMSCDIQDTESLDLDYKFPVKKFSVDDITPDISKCSRGMKEIINLAF
                     KITAMKYLNLLDTPLYLDEFGSAMDNGHRNEVISLIKAFNEQKTFSQMFIVSHDVTQY
                     SSLPNAQVCVLCDTNIITPKAFNQHVTIR*"
                     /db_xref="UniRef100_K1YB93"
                     /db_xref="K1YB93_9BACT"
     gene            28274..29110
                     /locus_tag="ALT_07252016_14_scaffold_1_prodigal-single_27"
     CDS             28274..29110
                     /product="Uncharacterized protein n=1 Tax=uncultured
                     bacterium RepID=K1XPZ4_9BACT"
                     /codon_start=1
                     /transl_table=11
                     /translation="MENDFNPNEVQISKIKFYSLGIVGENKKISSKEVEVTPIEEMPM
                     LDGELAPVAVDYKSKAVDKLGSSYETTVETTTTIKAQWLPMGAANRITAPDVRRGEMV
                     ILYKFGDTDKYFWNTLNEDIKLRKLETVIYAFSATTNEASEINDKNYYFIEISTHKRL
                     ITLHTSKDNGEPFGYDIQLDTGNGKLVITDDAGNYILLDSSLTQIMLRNVDESTFDMK
                     GPNLSISIPKTIDIKCNDFNLSTINNTVVQSGTIAMNGESGTTMTDGSSITITSGNTS
                     IS*"
                     /db_xref="UniRef100_K1XPZ4"
                     /db_xref="K1XPZ4_9BACT"
     gene            29130..29390
                     /locus_tag="ALT_07252016_14_scaffold_1_prodigal-single_28"
     CDS             29130..29390
                     /product="PaaR repeat-containing protein (Fragment) n=1
                     Tax=uncultured bacterium RepID=K1XBR4_9BACT"
                     /codon_start=1
                     /transl_table=11
                     /translation="MGNVVRLGDGSSHGGSMISAGSTVTVNGIKMCVDGDSHSCPIRG
                     HGVTSVTGTSSVTSGGKKIIKTGDVAGCGASVISGSPNVTVG*"
                     /db_xref="UniRef100_K1XBR4"
                     /db_xref="K1XBR4_9BACT"
                     /db_xref="oan:Oant_2301"
     gene            complement(29439..29993)
                     /locus_tag="ALT_07252016_14_scaffold_1_prodigal-single_29"
     CDS             complement(29439..29993)
                     /product="hypothetical protein"
                     /codon_start=1
                     /transl_table=11
                     /translation="MDTTEIQTPKPPINTSVLWTETRDLHHACEAHAVGAAMASGGPP
                     KQWYTSWLEMLHQYHCVIDQHLPESVHRAERVLEDIKAMDTVIIKSDVAQQYASTLVD
                     EKSLAGASYVLTGAHLMGGELMRRRLAGYPVKHLEWDDRKSALAVLQTLRVRTDISQE
                     ARACFAALLAGMDEIVARYPVSTL*"
     gene            complement(30041..30496)
                     /locus_tag="ALT_07252016_14_scaffold_1_prodigal-single_30"
     CDS             complement(30041..30496)
                     /product="hypothetical protein n=1 Tax=Verrucomicrobia
                     bacterium SCGC AAA164-I21 RepID=UPI00037B44C4"
                     /codon_start=1
                     /transl_table=11
                     /translation="MLSILLKKAISLPADQGVWVSGGNLATGRRLLGGCGSQSTGLSF
                     GGYATLYVATTEEYDGMTWVATVNLATARRGVAGCGTQTAGLAFGGTPNGSTALSTTE
                     EYDGTNWVTGGNMTVARSQLAGAGLQSGGLAFGGLTTTYVNTTEEYNNV*"
                     /db_xref="UniRef100_UPI00037B44C4"
                     /db_xref="A0A0F9GU72_9ZZZZ"
                     /db_xref="UPI00037B44C4"
     gene            complement(30575..31633)
                     /locus_tag="ALT_07252016_14_scaffold_1_prodigal-single_31"
     CDS             complement(30575..31633)
                     /product="Glycosyl transferase family 2 n=1 Tax=Mycoplasma
                     sp. CAG:877 RepID=R5M348_9MOLU"
                     /codon_start=1
                     /transl_table=11
                     /translation="MKIAVYAISKNEEAFVNTFCQSAKDADYILIADTGSTDNTVSLA
                     KQNNAIVRDICVTPWRFDRARDAALALLPKDIDVCISLDLDEVLEPGWRQELERVWTA
                     DATRLRYLYDWGSNVVFYTDKVHTRHGYRWHHPCHETLKPDARITERFVQTDKLFISH
                     YPDPTKSRGQYLGLLAMSVQEDPLCPRNAFYYARELTYYRQWENAIDALQNYLKNPNA
                     TWATERSAAMRLLGDCYSGLNDTTQAIRWYRLSCAESPTEVEPWVGLAGEFFKYKDWL
                     GCYTACLTAMNITSHEKTYLCDPAARGFKVFDLAALSAYNLGRVDEAIEYGYRAIELA
                     PDDTRLLNNMKWYSQGKK*"
                     /db_xref="UniRef100_R5M348"
                     /db_xref="A0A099HVX9_9CLOT"
                     /db_xref="csh:Closa_3580"
                     /db_xref="R5M348_9MOLU"
     gene            complement(31718..33064)
                     /locus_tag="ALT_07252016_14_scaffold_1_prodigal-single_32"
     CDS             complement(31718..33064)
                     /product="hypothetical protein n=1 Tax=Verrucomicrobia
                     bacterium SCGC AAA164-I21 RepID=UPI00037B44C4"
                     /codon_start=1
                     /transl_table=11
                     /translation="VRGVGARDCGRQTIRPVPDHRACIGRCWLRAHRRAPHGWGDHAP
                     ASSGLAYRAPDLGRPCTGAGTQTAGLSIGGFAIAAARSTEEYDGTSWIAGGILVSARS
                     QLAGAGTQLSALAIGGGTTAAFIITEEYDGTSWIAGGSQAIIKRSLAGCGTQTAGLAF
                     GGYTFNFTSSTTEEYVQSSLLTHVWTSGGSLITARYSSGACGTQTTGLVFGGSIPSPT
                     EQYDGTSWTVGGNLTQSRTWLAGAGNQSSGLAFGGYTGAAVGTTEEYNGTAWIVDDNM
                     ATVRQQHAGCGTQTAALAIGGTTTIAIASTEEYAGTSWSAGGNLSIAKSFLAAAGVTT
                     AAICFGGIATAAVATTEEYDGTTWTMASDMLFERYALAGCGTQLSALAIGGAIPGGAP
                     TSTTDEYTGTSWVTGGSISVARRWSAAAGIQSSGLAIGGYDAAGQSLSITEEYNNV*"
                     /db_xref="UniRef100_UPI00037B44C4"
                     /db_xref="A0A0F9J7V3_9ZZZZ"
                     /db_xref="UPI00037B44C4"
     gene            complement(33282..33740)
                     /locus_tag="ALT_07252016_14_scaffold_1_prodigal-single_33"
     CDS             complement(33282..33740)
                     /product="Tail fiber protein n=1 Tax=Synechococcus phage
                     S-CBS4 RepID=H2BCU0_9CAUD"
                     /codon_start=1
                     /transl_table=11
                     /translation="MIVVVTHVDNKTGISVGQSAPVNGPRLPDLPGLELMWARSSQYP
                     TNVPEFICRVTPGDYGDVSGVLATLTEAEAAEQFEVELQARADKEFKNAAAPIIEQRN
                     ALLDQSDKYVLEDFPLTPEKKAEWRAYRQALRDITLQETFPHSVDWPTSP*"
                     /db_xref="UniRef100_H2BCU0"
                     /db_xref="H2BCU0_9CAUD"
                     /db_xref="ssm:Spirs_1999"
     gene            complement(33737..35758)
                     /locus_tag="ALT_07252016_14_scaffold_1_prodigal-single_34"
     CDS             complement(33737..35758)
                     /product="Uncharacterized protein n=1 Tax=Bacillus cereus
                     HuB1-1 RepID=J8YGI1_BACCE"
                     /codon_start=1
                     /transl_table=11
                     /translation="MSNNLGGSVLQLALRGDTAERWLQYNPVLAARELVLETDTDQFK
                     VGDGITAYVDLPYGGLQGPAGDSGDSGVAGEQGEQGIEGPQGTQGETGPPGPQGLQGE
                     QGIQGATGLTGPQGERGEQGLPGADSTVPGPQGEQGPQGEVGPIGPQGIQGETGPQGP
                     QGEQGIQGVQGIQGIQGEVGPQGPIGETGPIGPQGIQGIQGEQGIQGEAGPVGATGAT
                     GPQGEQGPAAFAIIVASPPTFYTPDKATDGQTVVVKVKSISFLPGVFMDSYEITTPGG
                     VFVVPADASGFGQVDMVATGALGDVLTVSATATDSLGNKSVATNYSITISTDFVNKAV
                     ITSPVNEASLITNGLTVTTAAFAVTGGPDTLNRTEFEIRDAGSALLYSGQTVGGLSIT
                     VPDNTIAAGATVFIRARHVGNSLGSGQWSDSVQVTTAPVLTPSKFGEPYQGGFYAGDF
                     VLGNSLYALVVSPKSQEATLAGVGSTASTLSTQAKSITDGLANTSEVMAVFTGTQYPA
                     AAYCSNLVYAGYSDWYLPSLLEMELIYRTLKPNSSQNATNQAPAADVSLTAVGSFAGS
                     ITLENATLLPGMITNPARPSNYTGDNPAETSSTRFTLTGSEFFTANIYQTSSSPSGLT
                     SQRLGVGNFSMSIGSWESFAGNSVTTGVPFVNTPRLVRPVRRVFLRSLS*"
                     /db_xref="UniRef100_J8YGI1"
                     /db_xref="W8Y5L4_BACTU"
                     /db_xref="bcb:BCB4264_A3360"
                     /db_xref="J8YGI1_BACCE"
     gene            complement(36108..36596)
                     /locus_tag="ALT_07252016_14_scaffold_1_prodigal-single_35"
     CDS             complement(36108..36596)
                     /product="Uncharacterized protein n=1 Tax=Pelagibaca
                     bermudensis (strain JCM 13377 / KCTC 12554 / HTCC2601)
                     RepID=Q0FH97_PELBH"
                     /codon_start=1
                     /transl_table=11
                     /translation="MYYINTLTMRYPMRTKDIRAENPDTSFPQIFVPPDHYKLVYPSD
                     KPVFDEWTQDARELTPIEIDGVWTQQWEVVARFTEYSDEDGTVHTVEEQQAAYLQNRT
                     EAAAAEIRSRRNTLLAESDWTQTVDSPVDQEAWAAYRQALRDITSQPDFPWSVTWPTA
                     PV*"
                     /db_xref="UniRef100_Q0FH97"
                     /db_xref="Q0FH97_PELBH"
                     /db_xref="dzc:W909_19360"
     gene            complement(36605..37300)
                     /locus_tag="ALT_07252016_14_scaffold_1_prodigal-single_36"
     CDS             complement(36605..37300)
                     /product="hypothetical protein n=1 Tax=Verrucomicrobia
                     bacterium SCGC AAA164-I21 RepID=UPI00036B1F35"
                     /codon_start=1
                     /transl_table=11
                     /translation="MFELDIINSTSILKQEDFDFLATVSEELKDTLAKRQVFRTETEM
                     SVSVLNDIKHPNNASKYWQSVREQAVMFENLLTTGFDYRRNEVQIKRLTAKMATLTDE
                     FELEEAKIDLDECIFKRANMAASAKDRIREIRLWSQIKTQLDDGSFDTTDVNTHQLVS
                     YAQRFILQASNAPRDMPVAEANNLKGQLVTSIKELEQRGILQEVLATLPPTVLDKVLI
                     QTGILQISPPNQT*"
                     /db_xref="UniRef100_UPI00036B1F35"
                     /db_xref="X0YV06_9ZZZZ"
                     /db_xref="UPI00036B1F35"
     gene            complement(37626..38036)
                     /locus_tag="ALT_07252016_14_scaffold_1_prodigal-single_37"
     CDS             complement(37626..38036)
                     /product="hypothetical protein"
                     /codon_start=1
                     /transl_table=11
                     /translation="MKLYIQIIDNQPVNHPILEDNLLMFYTAEDLANNPQYAPFVRVA
                     QPAPKPYERPATCVYEKVDGVYADVWTAEPMTAEEILEKQTQVKLEWQEAGGYASWKF
                     NETTCSFDPPIPYPVDNKIYTWSEEELAWIEVVN*"
     gene            complement(38036..38845)
                     /locus_tag="ALT_07252016_14_scaffold_1_prodigal-single_38"
     CDS             complement(38036..38845)
                     /product="Uncharacterized protein n=2 Tax=Prochlorococcus
                     phage P-SSM2 RepID=R9S6Q5_BPPRM"
                     /codon_start=1
                     /transl_table=11
                     /translation="MAGFHHAVNIITLSPIREIAYTTPGTYTFVVPTGIYTVSAVYVG
                     GGSSGEGTVPSTKSSGAGGGLGWKNNIQVTPGKTYTIVVGAGGYRAAGVATSFSGGTS
                     SCFGYQAFGGTLDGVGGGYTGDGGGNGGNCGGNAVGYPGGGGAGGYAGNGGNGGNNSN
                     GGDGVGGAAGGGASGSGPGAGAGVGIYGQGANGAGGVKSASGWPVSGAGGGSGGTNAS
                     ASITPGQYGGGAGGLTSTNHARGGEGAVRVLWGRTANGDARSFPSTNVGVI*"
                     /db_xref="UniRef100_R9S6Q5"
                     /db_xref="R9S6Q5_BPPRM"
                     /db_xref="gsn:YC6258_02222"
     gene            complement(38845..40218)
                     /locus_tag="ALT_07252016_14_scaffold_1_prodigal-single_39"
     CDS             complement(38845..40218)
                     /product="BclA protein n=2 Tax=Bacillus cereus group RepID
                     =Q83WB0_BACAN"
                     /codon_start=1
                     /transl_table=11
                     /translation="MSNNLGGSVLQLSLRGDTAAKWLQYNPILAARELVLETDTKQFK
                     VGDGVTNYIDLPYGGLEGPTGPIGPAPAIIGTVPTVGFDPQLTLNAAFPNALRSDGVL
                     DQSNRNFWAYNGAIWINTGQLSGPTGPTGADGATGPIGETGSTGATGPAGPGSAVPGP
                     AGPTGPTGATSTVPGPQGVVGPTGPTGATGPQGIVGPTGSGSAVPGPTGPTGSASTVP
                     GPTGPTGPVSTTPGPTGPTGAVGPTGSGSAVPGPTGPVGSVGPTGPTSTVPGPTGPTG
                     PTGPAGADSTVPGPMGPAGVDGSGSTEPGPVGPTGPTGAASTIPGPTGPTGADSVVPG
                     PTGPTGPAGADSTVPGPPGVDAPRNMPPNNQSAAYTLVLSDVGKYINTTAGNITVPAN
                     VFSSGDIVSIYNNSTSSRSIASAAGVTSYLIGTALTGSRTLAQRGVATVLCVGTNTFV
                     ISGGGLT*"
                     /db_xref="UniRef100_Q83WB0"
                     /db_xref="gst:HW35_02320"
                     /db_xref="A0A077J686_9BACI"
                     /db_xref="Q83WB0_BACAN"
     gene            complement(40269..41951)
                     /locus_tag="ALT_07252016_14_scaffold_1_prodigal-single_40"
     CDS             complement(40269..41951)
                     /product="hypothetical protein n=1 Tax=Verrucomicrobia
                     bacterium SCGC AAA164-I21 RepID=UPI00037B44C4"
                     /codon_start=1
                     /transl_table=11
                     /translation="MLLSKFRMTTNEFTGVWVAGGNLLTARQSLGGAGFQTASIVFGG
                     YIDSANFSSATEKYNGTTWSTANSLAAPRYGLAGAGSQISALAIGGAITASTFSSATE
                     EYDGASWTAGGNLSIENTYLTAVGSSQFSGLVFGGITGQRKTEEYNGTSWTTGGDLNT
                     GGSSIGGAGAPTAALAFGGYNAFGQNSITEEYDGTVWTYGGNLTSIRQAVGGCGSQNT
                     ALCFGGYNAIIIFLNNTEEYDGVAWAIASSMAVPRFNLAGTGTRSAGLAIGGSEGSPL
                     YVTEEYVRIGLLTRVWTAGGGMIGTGRRNLAGAGSQTAGLTFGGLNTSGAAIANTDEY
                     DGTIWSASGNLTQTKWSLAGCGTQNAGLCFGGYNASAERSDATEEYNGLSWTSGGNLA
                     VARGFLAGCGRQLASLAFGGLTTVRVSTTEEYNGTSWSLGGNLSAARNSLAGAGTQTA
                     ALSFGGIADIGNYNITEEYDGINWSTGANMAVAKYDLAGTGTQNTCLAYGGFTTVNVA
                     TTEEYNGSAWTVNGNLLQAKSRLAGAGIQSSALAFGGFTTINQVTTEEYNSI*"
                     /db_xref="UniRef100_UPI00037B44C4"
                     /db_xref="A0A0F9J7V3_9ZZZZ"
                     /db_xref="UPI00037B44C4"
     gene            complement(41971..43647)
                     /locus_tag="ALT_07252016_14_scaffold_1_prodigal-single_41"
     CDS             complement(41971..43647)
                     /product="hypothetical protein n=1 Tax=Verrucomicrobia
                     bacterium SCGC AAA164-I21 RepID=UPI00037B44C4"
                     /codon_start=1
                     /transl_table=11
                     /translation="MLPAMFRMSSSVVKGVWVSGGNLNTARSYLGGCGTQAASLSFGG
                     SNPTKVTTTEEYDGSIWTAGGNMAVARDALAGAGTQNAGLSVGGQNTANTASISTEEY
                     DGTSWVSGGNLNAARAAVACSGTQNAGLVIGGYDAGSSTLSSTEEYNGISWVSGGNLN
                     DPRRYTTSAGTQNAALSFGGVSSSNTTEEYNGTSWVVVGKLVSGRQQLAGAGTVTGAL
                     AIGGFRLTRDIDTTEEYNGTVWTRGGNLNVARGDSAGCGTRNSALVTGGEDTGSRIAG
                     SEEYILPKFLTHVWSTGGNLITSRSAAGGAGAQLAGLCFGGSTVNSSTYTVSTEEYNG
                     ASWSSATDIITARGYLAGCGTQISALAFGGTISTGVPVNNTEEYDGTTWVAAGGLITA
                     KTTNAGAGTQNAALSFGGLNGPAADSEEYNGTSWTAGGNLITARFHLAGCGAQTAALA
                     FGGRSSVDLATTEEYDGTAWSSGSVLSLARRLLAGCGTQNAGLAFGGYINPTTFSPLT
                     EEYNGSAWAVEGSLSIAKFQLSGAGSQTSGLAFGGFTTASLATTEEYNNV*"
                     /db_xref="UniRef100_UPI00037B44C4"
                     /db_xref="A0A0F9J7V3_9ZZZZ"
                     /db_xref="UPI00037B44C4"
     gene            complement(43647..45134)
                     /locus_tag="ALT_07252016_14_scaffold_1_prodigal-single_42"
     CDS             complement(43647..45134)
                     /product="Collagen triple helix repeat protein n=1 Tax
                     =Clostridium saccharolyticum (strain ATCC 35040 / DSM 2544
                     / NRCC 2533 / WM1) RepID=D9QZ55_CLOSW"
                     /codon_start=1
                     /transl_table=11
                     /translation="MSFGNTIIQFALRGDTLARWTQFNPILSDRELVLETDTDQFKIG
                     DGVNPYLDLPYGGLEGPTGPVGPGLVIIGTVATVGANAQTTLNTAFPAAILGNGVFDQ
                     ATRNLWIYNETSWINVGQVTGPTGPTGPVSTQPGPTGPTGATGAGSAVPGPTGPTGPT
                     GPVSTTPGPFGPTGPTGATGPTGSVGPTGSGSAVPGPTGPTGAASVVPGPTGPTGPTG
                     AASSTPGSTGPTGPTGPAGAGSAVPGPAGATGPTGPTGAIGPTGSGSAVPGPAGPTGP
                     AGADSIVPGPTGPTGPLGPASTVPGPTGPTGAGSAVPGPTGPTGPAGAASTVPGPAGT
                     TGPTGPAGPSGTPGSGIAAGGTTGQGLVKSSNTDYDTTWADVVTPTGTVELANKTLAP
                     TTTINGYTEKVFAVTGTTPALDPANGPIQTWTLTGTSTPTNALDNGQSMTLLIDDGAG
                     FSITWPSVLWKTDGGSAPTLNTATRTVVQLWRVDNLLYGARVGDV*"
                     /db_xref="UniRef100_D9QZ55"
                     /db_xref="D9QZ55_CLOSW"
                     /db_xref="csh:Closa_1710"
     gene            complement(45131..45391)
                     /locus_tag="ALT_07252016_14_scaffold_1_prodigal-single_43"
     CDS             complement(45131..45391)
                     /product="hypothetical protein"
                     /codon_start=1
                     /transl_table=11
                     /translation="VSILSNQKLLSGKSGVIGQGREVASTDLDPSSHEGAVVRGTDKL
                     LHYSDGEKWIGIAPVQSTLLDAGNAATEYTGGASIDLGSAQS*"
     gene            complement(45388..45858)
                     /locus_tag="ALT_07252016_14_scaffold_1_prodigal-single_44"
     CDS             complement(45388..45858)
                     /product="hypothetical protein"
                     /codon_start=1
                     /transl_table=11
                     /translation="MSRIKCKTPSTGRPVNFVSNSVGTEWTVFAQAPDFSVPDNSNLF
                     PYRDPTDSSRGIRAGEIFFLTPIYARNKTELDCWIEVRFLTESGTIIECPGRMIVPAG
                     DTALVPVQGRSLVKRNPAGTTGDRMQVRIQSAYAIDLWATAEEKPSAEHVGVIS*"
     gene            complement(45858..47888)
                     /locus_tag="ALT_07252016_14_scaffold_1_prodigal-single_45"
     CDS             complement(45858..47888)
                     /product="Uncharacterized protein n=1 Tax=Halocynthia
                     phage JM-2012 RepID=I1VX96_9CAUD"
                     /codon_start=1
                     /transl_table=11
                     /translation="MSNIIRTRNGLPFDFADGLIIRGISAEDVYGAAALAAQLAAELA
                     RDEAIAAKEAAQLAEQGSVAARDVSVFARDKSEDYAQYSVTHASIATTAADAANESAV
                     LAEDSAEIAVTAKDAAIAARDAATLNGGVYATTAEGIAATTVGDYFSVPSELNTEYLV
                     LYLHSAGGVATRIQAYPSVAGLEYSVSNIIHVKENGNDAYTGTSWRTAVATIGRALEL
                     AWEIANEALADSREWVTLIEWAPNAVVYLEGHLDLPDNTVIKAAHRTVYVRPLPGFEE
                     RNVFRVGSGCFVEGVMFEGWRLNDLVNPSEGFAISFRPGALIRRVPYAHKIAVRSLPT
                     WGLIAPPLDRINGNPLVPRGGGVILADGLVCSQYSIFPNIMAWGATPVTPNGVGYCAK
                     NGGLINAVNAVSMWAHKHFLAIDGGQIILSACSTQFGDYTLHSKGYRNIVIPDESGIS
                     LVVDIAASNAIAAAEQAIIEDMWTSLVVNDFTIGWDAEDERYTRSDGALFLRCLRWTL
                     ESANEQPMIDFAKGLFNTIGQLAFDPLKLNAFLHSFNTMRIAINALPAVNGATELMIT
                     ALVNALNNTITNPPLRKEPSRITAIGHTWTAVMSGVALTKIPPARNNATITDSILEEN
                     EGVVIASGQDDQGNALFVGGLEINADTGELGGPPFDQAVRRVATRAAISRSF*"
                     /db_xref="UniRef100_I1VX96"
                     /db_xref="I1VX96_9CAUD"
                     /db_xref="rsq:Rsph17025_1767"
     gene            complement(48029..49483)
                     /locus_tag="ALT_07252016_14_scaffold_1_prodigal-single_46"
     CDS             complement(48029..49483)
                     /product="Uncharacterized protein n=1 Tax=uncultured
                     bacterium RepID=K1XPY7_9BACT"
                     /codon_start=1
                     /transl_table=11
                     /translation="MIAYLIPQIHNIKGKVDMTYAFDPTGKSLQNQIIGETKPISLSQ
                     GRTRLYLIPLKGPYYSDSLTIKYTPVAGPERILVESIDYNPSFQFVDATRKVNAPVYA
                     GISFIDLTLNGTVTYNYQAVGTAYQTTSAAIQAIETTGTNDPLFTVWDTVVTLPEVPV
                     VTHPWSVVNVDDVARSVEELAKIGLVAHLRPRFLPAPGEEVFIPTPEEIGLGNLPNYP
                     AATQQVAIEGIDTESLMTPATTKAAVEAELTRQLSEIGYLVALPYAGSLFITNPRATI
                     EYQGETYAIKDESVPYTTTGVWAQDSAYFELIKYAEREKWVRTNIEITGDEPIIDGLG
                     SVLEVVVEHDSRISPQLIINDVLYLIHTVDFKLSDDKLYINYPLNIGDRILLLTKRSL
                     MSVNRDKQVNKVFVLTNNNNTFDVSDVVVDVDNLRITLNDFIILTTEQNDYSITDGMM
                     TVNYRLAAGDILEVENIDSSSIFGKSFLRSLLLG*"
                     /db_xref="UniRef100_K1XPY7"
                     /db_xref="K1XPY7_9BACT"
     gene            complement(49547..50395)
                     /locus_tag="ALT_07252016_14_scaffold_1_prodigal-single_47"
     CDS             complement(49547..50395)
                     /product="Phage-related tail fiber protein n=1 Tax
                     =Pseudomonas sp. GM78 RepID=J2XKN7_9PSED"
                     /codon_start=1
                     /transl_table=11
                     /translation="MSSNFRTRDRLPFNFIDGIAIEGIDISHLKDLANPTGSTMIGHN
                     AGTVKDALDQALSNTDTLREELLQSTGSELIGHLTGTVQSALESLSNVKADKDSPELT
                     GAPTTPTPTAGTNDTQIANAEFVATAIASAITATKQALFPIGSVYTNADVDTNPAILL
                     GFGTWTAFGVGRVLVGQDGNTAAFDTMGETGGNKDAIVVSHTHTASTAAAGSHSHSPV
                     AGAFSVTGNVQYSYGGFGGSLGTAAATGAAGEHTHGVTIASSGASGLNANLQPYVVVK
                     MWKRTA*"
                     /db_xref="UniRef100_J2XKN7"
                     /db_xref="A0A0F9SSD4_9ZZZZ"
                     /db_xref="obt:OPIT5_03800"
                     /db_xref="J2XKN7_9PSED"
     gene            complement(50547..51782)
                     /locus_tag="ALT_07252016_14_scaffold_1_prodigal-single_48"
     CDS             complement(50547..51782)
                     /product="Uncharacterized protein n=1 Tax=uncultured
                     bacterium RepID=K1XBU1_9BACT"
                     /codon_start=1
                     /transl_table=11
                     /translation="MYIVTQAVGVKKGINQRWQAIVLDTITVANLYNQYRKIYLTLQT
                     GTPAVTIYLDMDSVRPQYTTYNNTVHQLLIDIDNTALPTIETLPNINTRTARYMDAFR
                     AGYNVLPYSALYGENIDMIDRVDVLLSRESPVINYELFYNTTLVSVNGFYHRTDLKND
                     EGIVVYKGTQSVRKSNQNQIGLLTFHGMCDMKTYTITEPMIQRLDENSPLSSAAYIHT
                     GLDLTNKSIMFVIGGYLNLLSNMITRVSDNVFKIDFSNYPLLDRFYEMRSHLDISGFN
                     LSESTVNDTQISVDELQSDENIKALLTMSQSFMVVLDCPEIYTEVNYVRKTGYPGCYI
                     SYTDPKYPLVVGLGRHNEYWYREEDGQYALTVYDNAVSNRIYNTVNPYLENSISDSEQ
                     PTDPVYLSGAYLLMIARDI*"
                     /db_xref="UniRef100_K1XBU1"
                     /db_xref="K1XBU1_9BACT"
     gene            51929..53434
                     /locus_tag="ALT_07252016_14_scaffold_1_prodigal-single_49"
     CDS             51929..53434
                     /product="Uncharacterized protein n=1 Tax=uncultured
                     bacterium RepID=K1XPY7_9BACT"
                     /codon_start=1
                     /transl_table=11
                     /translation="MTTPYQFDPTGTLPANRIVGEQHIITAVSNRNYHFIVPTFAPFF
                     ADSCTISYRDIDNNIRYLVEGIDFYFGFQFIAASRACAKPIYGGISFLNLQISGLVTL
                     VYQTVGGQWTIDPVKINEILSDTQRNPKVISWEQVAAVPTLFPVIDHEWNLQDLVGMS
                     DVVQAIDNVMDVIADKPLPEPLDFTGLIATKGSIGLGNVQNYRIATDAHAIAGDSITR
                     YMTPRSTRVAIDQRLATLAAGQLQGPTGPAGPTGPVGPASTTPGPTGPTGRVGPTGAV
                     SITPGPVGPTGPAGIGIPAGGTTAQALVKNSNSNYDASWANVVTQQSVSEAIQAMYPI
                     GSTYINASVNTNPLVLFGFGVWQALAEGRVLVGINPNDPTFQTAGLTGGNKNATLVSH
                     SHSGTSGGQSTSHTHTGATAASGVHTHGLNAGTGVQGQVGGGFGYGASNDNTAVQVTS
                     TDSAGSHVHSLTTDNASNDHTHAITVNASGDSAVNANLPPYLTVYIWVRVG*"
                     /db_xref="UniRef100_K1XPY7"
                     /db_xref="A0A0A8J8R2_9CAUD"
                     /db_xref="btg:BTB_c39070"
                     /db_xref="K1XPY7_9BACT"
     gene            53527..55191
                     /locus_tag="ALT_07252016_14_scaffold_1_prodigal-single_50"
     CDS             53527..55191
                     /product="hypothetical protein n=1 Tax=Verrucomicrobia
                     bacterium SCGC AAA164-I21 RepID=UPI00037B44C4"
                     /codon_start=1
                     /transl_table=11
                     /translation="MLLSNFRMSFGFFTGVWVSGGNLVTARQALAGAGTQNAGLGIGG
                     YSTVHISTTDEYNGVSWGAGGNLGIARGFLAGCGTQTSGLAFGGENSSLAIVGTTQEY
                     DGTTWTVGGSLALARYGLAGAGTQNAGLAFGGFGSTTSASTEEYNGTTWAAGGGLSTA
                     KEFLAGCGLQTAALAFGGAAGVTMYSTTEEYDGTTWSAGGNLVITRRTLGGCGTQTAG
                     LAFGGRNTFSVAVSTTEEYDGTSWLVANPMANSLSGLAGGGTQTAGLAFGGNTDNTNV
                     VITEEYIYSSLLSHSWVVGSSMATARQLLAGSGTQTAALSFGGVSTPIHTNTEEYNGT
                     SWTAGGSLTTARYSTGGCGTQNATLASGGYTTGELVGSTEEYNGSTWAAGGNLLFARG
                     FNGACGSQNAGLSFGGFGGLESTEEYNGTSWTTGGNLSVPRYGMAAAGSQTAGLSFGG
                     RRDDVLFSYAEEYNGTSWTISGDLISAAYILAGCGTQKAGLAYGGFRAINLGTTQEYN
                     GTSWTTGGNLVLPRQALAGSGIQSSGLAFGGYTSTFTAITEEYSNI*"
                     /db_xref="UniRef100_UPI00037B44C4"
                     /db_xref="A0A0F9GU72_9ZZZZ"
                     /db_xref="UPI00037B44C4"
     gene            55436..57484
                     /locus_tag="ALT_07252016_14_scaffold_1_prodigal-single_51"
     CDS             55436..57484
                     /product="Virion structural protein n=1 Tax=Pseudomonas
                     phage 201phi2-1 RepID=B3FJ82_9CAUD"
                     /codon_start=1
                     /transl_table=11
                     /translation="MPNSSIFYLQLDKTGLSLDNAITNELHTTGSTANRLILPKFGAF
                     YSDSLRVYSIDPDTQIQTLLQENVGYVATEMLHKVTALVGQSVCTVILITESSINTSF
                     SISYQALGGHDQVNRENLFQLISDATNLTDSVRWEDILNKPKAFPPAPHLQDSLDIYG
                     LEYIVEAINRLDNAIITGDRQAHQTLIDKLVYYKDEVLVNNDYIVQDRVDLVMTLVKS
                     ATDTLTIVSEFIRNTTEILDEIVQNTESLNTLIADYKQYNQNDKLANVANILCKTGYV
                     SGSSLLDVPLLYSGLELYLDSQNYNQATRTWSDKRLAFGAYSADVNSAPDYGSSTSMA
                     GIGSVKFTNGKFLTRSEGIPIKLEKGKTIITVLSPLGQNSSMNIQIFNDNSKKLQVDT
                     ENEIAYQYSNINNTNIDYLAKTSKPPVAKTYINATCIGERSEDCLALNSSPFTRDNAP
                     NGVMQDSLSLDDISSFGTRIGSASGNQSAEVFMILVYNRVLSRVELHSIMTYIRMKYG
                     ANTQQLINGDFTNWDDGFGSDMQNFIDFAKRDCVTVTDRNIGVWDRQDTYSQSGAATR
                     FDVKIDNNPYLLVLSSSSSKAFWRQTLDLDPYCRYEFSLSVVYGQISKPEIRIKINDV
                     FLPGTVTLLDDTSVVRDFVFSFTPNTKVNKIELVNMNEDFVNNIFGVGAMRLVRKIIS
                     *"
                     /db_xref="UniRef100_B3FJ82"
                     /db_xref="B3FJ82_9CAUD"
     gene            57545..58348
                     /locus_tag="ALT_07252016_14_scaffold_1_prodigal-single_52"
     CDS             57545..58348
                     /product="Virion structural protein n=1 Tax=uncultured
                     bacterium RepID=K2CUQ9_9BACT"
                     /codon_start=1
                     /transl_table=11
                     /translation="MANPTRFNLDLTGNDIDNRVVDEPHALALKRYRSIAPTYGAYFT
                     ESLEVVDASNGNVLVRDSHYKCLDVVGIPTAQSGKEICTIVVITSETVSSNVRLTYQA
                     LGGGYERTYEAIRLLIDNLLADTRPVYWPSILNRPAVFEPSNHLHRIGDVIGFEYLTM
                     ELERLKSAILVGDETAHNELLSYIDSNIQALNGIINDTQNLITLMGVGSATDANSSAS
                     IALQSVTALLSQVQLARTNLNNALSDIEQLIELQSSSEAAAIALIQQYG*"
                     /db_xref="UniRef100_K2CUQ9"
                     /db_xref="A0A0A8J987_9CAUD"
                     /db_xref="K2CUQ9_9BACT"
     gene            58366..58719
                     /locus_tag="ALT_07252016_14_scaffold_1_prodigal-single_53"
     CDS             58366..58719
                     /product="Uncharacterized protein n=1 Tax=Cupriavidus sp.
                     HPC(L) RepID=V2K4V4_9BURK"
                     /codon_start=1
                     /transl_table=11
                     /translation="MLSFVFYTNRFISKLFVGDKFAGRTYGFIIVIKDKYRHDKGLLA
                     HEKVHVRQFWENPILHGPKYLLSSSYRLNCEVQAYREQLKYSHAGSINIFADYIVKKY
                     NLEITHDQALNLLRS*"
                     /db_xref="UniRef100_V2K4V4"
                     /db_xref="V2K4V4_9BURK"
                     /db_xref="reu:Reut_A2492"
     gene            complement(58779..59057)
                     /locus_tag="ALT_07252016_14_scaffold_1_prodigal-single_54"
     CDS             complement(58779..59057)
                     /product="hypothetical protein"
                     /codon_start=1
                     /transl_table=11
                     /translation="MLKCKHKNVILNALAILILLVSIRIFNAVPLDLIFKSVNVITVS
                     GILVYIGCYVHSSIKYCNIQKHLCTIKITNNLLVLMCMVIISAILVYS*"
     gene            complement(59089..59733)
                     /locus_tag="ALT_07252016_14_scaffold_1_prodigal-single_55"
     CDS             complement(59089..59733)
                     /product="Uncharacterized protein {ECO:0000313|EMBL
                     :BAQ02613.1};  TaxID=1585840 species="Viruses; dsDNA
                     viruses, no RNA stage; Caudovirales; Myoviridae.;"
                     source="Ralstonia phage RSL2.;""
                     /codon_start=1
                     /transl_table=11
                     /translation="MKKNIAQLILAIEEDCTGVLNVETEYVFYAKLSDASILDTATKV
                     EGQEQWSIKVDKSSSNKSQGSVRIRKTTEDNKTSYVLTIKTPVEALQDVLKQSDTQVT
                     SVSQNMREVAIEATEDAFNLFKLLSSSGMVKTRYCLPIKDTGLVFEVDRFLLPNGEYS
                     NWVKIDLEVNTKLTDIPKLPDEFIEVIYNQKDKQTDEEKELIDSLYENIFLTKK*"
                     /db_xref="A0A0A8J9A2_9CAUD"
     gene            complement(59730..60011)
                     /locus_tag="ALT_07252016_14_scaffold_1_prodigal-single_56"
     CDS             complement(59730..60011)
                     /product="hypothetical protein"
                     /codon_start=1
                     /transl_table=11
                     /translation="MSIEDTKKPNEDNKDSPVCEVTENQVDKYKDVERFKLGIWIAKL
                     FSIFAVTMLSSFIISYAYVSIKTQQLADLGAAGSLLGGFFEIIKVIIVP*"
     gene            complement(60008..60349)
                     /locus_tag="ALT_07252016_14_scaffold_1_prodigal-single_57"
     CDS             complement(60008..60349)
                     /product="hypothetical protein"
                     /codon_start=1
                     /transl_table=11
                     /translation="MNSFLYILFFTMFLLGCAGPNKEPVTVIRTVTKNVFIEVPGEFM
                     ISCSATAPPNAEDYELLEDIDKEYSLVMYSNKLLGDIAQCNTKINKLNKWNNEQKIIF
                     NNSTKIIEDQK*"
     gene            complement(60346..60831)
                     /locus_tag="ALT_07252016_14_scaffold_1_prodigal-single_58"
     CDS             complement(60346..60831)
                     /product="hypothetical protein"
                     /codon_start=1
                     /transl_table=11
                     /translation="MFSSFFLSVLLKNNLPTIIKYMKYLIVLSVLVFVGVFSYNTYKS
                     IQQNAKEISDNKVLIDSQSAQLRQQETQIKDMVAQVQQLQESQKKTLSILKELSDEQK
                     RIDQSVNTRKQDIDKAIKNIDKKNITQAQKNKLKSKVLINGLNSTYCELFAVNCKVVK
                     K*"
     gene            complement(60855..61442)
                     /locus_tag="ALT_07252016_14_scaffold_1_prodigal-single_59"
     CDS             complement(60855..61442)
                     /product="Uncharacterized protein (Fragment) n=1 Tax
                     =uncultured bacterium RepID=K1XQE1_9BACT"
                     /codon_start=1
                     /transl_table=11
                     /translation="MLPYPIDKNTEACIVGIDPGSETLGVCLLFFDVVTLQVIRVESQ
                     TYIGSKLPTEPMLAILYSDRVSRIKAHENNLLNIFIHHNPIAIASEAPFYNPRRPNAY
                     GALVEVICAIRGAVIQYSDTVKLYQVDPASVKRAIGAKGNADKDMVKYHLGNIPELVN
                     NLTVPLAVMDEHTVDAIAVSYHQLLSYRNSTLSFI*"
                     /db_xref="UniRef100_K1XQE1"
                     /db_xref="A0A0A8J8T0_9CAUD"
                     /db_xref="K1XQE1_9BACT"
     gene            complement(61631..62473)
                     /locus_tag="ALT_07252016_14_scaffold_1_prodigal-single_60"
     CDS             complement(61631..62473)
                     /product="PHIKZ139 n=2 Tax=Viruses RepID=Q8SD23_BPDPK"
                     /codon_start=1
                     /transl_table=11
                     /translation="MEHVTRTVYGSYLQTCLKLRITHVIPPYTTLNEKLGIQSGVTPS
                     PGVYPAVSYFCIGNKGHQSQVGADGIGLNVVAQHRATDAALFNQIPFVLRDVNNDLTT
                     VERAKYALRREETHDGQAYVAYYLRRIDKTSVIAEMQYRSNINGEVLVTPFVPTADNL
                     NPTPVEIPSSGSATLAGDYVTVTAEVDVSLTEWEVAELLNVADIIYSDSSYAIISEIG
                     LCSGADKVITVTPSVGTPFNFNEAIGVQISSHIAVMNMVKYSNGGVARILGLGTNDPL
                     FNIF*"
                     /db_xref="UniRef100_Q8SD23"
                     /db_xref="Q8SD23_BPDPK"
     gene            complement(62638..64818)
                     /locus_tag="ALT_07252016_14_scaffold_1_prodigal-single_61"
     CDS             complement(62638..64818)
                     /product="Virion structural protein n=1 Tax=Pseudomonas
                     phage PhiPA3 RepID=F8SK20_9CAUD"
                     /codon_start=1
                     /transl_table=11
                     /translation="MTNNYYQLYIDSVFNLAYSISVKFDQAAQAINNKVMMDHGYAAV
                     DLDDPFSWKYYQNISGSYHFTNSDIKVTSLDTLQIIDFSKETLLLHPATQKAYQFGTR
                     YYKELISTYPEDELLIRGIMYPCDIASAVSSKDGTILSYPSDLVDSNELGFIYKLQDW
                     IYDYLTRWVNKQYEIAHDLYVPMYMSQFYMHLIPAIINIRLEACKTPEAHSFHVRQYL
                     ASHGMLDVYLSTLTKEQALFFYRNINYIEANSGKQEVFNWLVENVMTKRGLPFYEYNI
                     KHDVSRMIAVEDNDYAEAERPTIIFRRLPINYPTVDPRRNIYTTPEMLLRINDQAPGN
                     RAYHQDNGETIDNQLIDSKSNTIITKLLESSITDYSQSVPYPLADTLLNEWLSMATSD
                     RYNAFVTIEFLNTKEVTTLPAKEAFILFVYCFLRASGVTQVELPKVIASRVYKQTLPS
                     LAWMKDYFAGSNLSTEQLESVFDNAPPTNEVTSIDSFYDRATQVYNLNLLHYYAESNV
                     EHFVTTGELKIANSQLFEDRIIQLESIDVNYAEWLNSYSYDFANYTDEDFLNLSVVIY
                     EQATGAAANKKLSIKDIQRSMVSLFAKLSSYSIQIISNANASTVFLVSNPGVKVGDLR
                     DITAHTDLVEVAMFTVIDNAGIEHSSYSIDMNAIYPFGEINSSESDKKYIDYTSEGLI
                     TTIVDEFSFTKIETPIIQITGADFEIDYNSLSAEQKQELFEISL*"
                     /db_xref="UniRef100_F8SK20"
                     /db_xref="A0A0A8J9E9_9CAUD"
                     /db_xref="F8SK20_9CAUD"
     gene            64886..67567
                     /locus_tag="ALT_07252016_14_scaffold_1_prodigal-single_62"
     CDS             64886..67567
                     /product="Virion structural protein n=1 Tax=uncultured
                     bacterium RepID=K2D7Y6_9BACT"
                     /codon_start=1
                     /transl_table=11
                     /translation="MNDEDKKPIINLVTNDPEQAAALSKLVTNHIRGPARDTDGSRKI
                     TVPNSYLFKNRLGKRAKKKVDAEAVLKLLPDVELGIRILTSCILSPSDMTNAELNWLG
                     PEDLLSSDINSTMLKRVRQHFEQVYKIKPLLPKILRKCLAEEGSYPVCVIPENVIDDI
                     INSGKRISMESLKTFVDEESKMIKPIGILGSYVDTESAGLNLSFESIGIQDLPIENGY
                     SHIKLDDKYEKNPYVFITDNPLVLRIADINKVTRSQKTKTAYRSIAQESINASKITEF
                     KIEKSLYGRKNTRGEQVVAMKRPDDLERKTIGHPLIKRFPAESVIPVFVPGEPEKQIG
                     YFVCLDEEGIPIQAPSNDQYYSSLSSGFGGGTNSSMTSGIIQRVKSNLGENVSFDNTS
                     SKHIEMGVQIYSELVEKDLLSRVKSGIRSSNVSISNNQQIYEIMLARTFSRKLTQMLY
                     VPADYMTYIAFKHGDDGIGRSLLDDTATINALRIVLLFSDVIGSIKNSIGRTMTTLKL
                     DERDPDPMKTIEIAQNEIVRGRQLSVPLSVSNVTDITDFIQRAGFEWKFEGHPSVPDV
                     SFDFQDVQSNKVKPDSELQDTLRKASIMGTYVSPEMVDNGFNSEFAASVVANNILFSK
                     RIMELQDVFNPQLTEHLRKCVRFSQPLMDDLKDILIQNKEKLKLEDIEVKDYAGNLIT
                     DDRKEKILISDILNQFVNMFEVELPKPASITLEQQMNDLDTYSSAIDKALELGYMNEQ
                     IFNDNTMGEFSGNLETLKAMYKSHFMRKYLNEKGIMTELADITSLNEDGESAIDMPSR
                     TEEHFISLIRSMVPTIAVLNTIKKKMQEASQELGFTEAEDVPVAEPVPQAGTEQVPIE
                     EAQIPVEGQVQQQEPVVQQAVVQAQEQEPGADEIGTL*"
                     /db_xref="UniRef100_K2D7Y6"
                     /db_xref="K2D7Y6_9BACT"
     gene            complement(67855..70014)
                     /locus_tag="ALT_07252016_14_scaffold_1_prodigal-single_63"
     CDS             complement(67855..70014)
                     /product="hypothetical protein"
                     /codon_start=1
                     /transl_table=11
                     /translation="MYQNTPMQQFPANNQFQQTNQQHYQPQSAQLPFNPTAPQWNSQQ
                     YTVNNCPVNLSILQDKINPRLFQYLTGIAIACIDSLQSRAGQNTLRMFLYNQLAVNQY
                     NNQHFLMLVKVVCDITEYYAANGMAIEQAIVSAVDLSIQFAAFNNLRNHPGLQQYLDP
                     SMMGNLAGLEQKQNQISQQVMQYQQQKAMNQQQVYNGYQQNTGGYLNQPVNNNNSLLQ
                     QNGMPSTWNTPSTGMFSSPNQNVQQASDSGSTMVEGWAASNHNSNNGQQDWRNNVAVA
                     EQPQNTRMETRTDYSPAFSFQPPAAQNPAPDLKVSGVDISKYEKVYHHEGKMMVRQGD
                     PGVVWKPTERFYINPSKSKTCDIYYILHEDGSMEPIIKKITKEEQMERDKHYGPLGCR
                     PEAAKAWDSTLIHNVEEREEYVKRLMETGKVVRAGSFKNIKTAVKDEEIVKDDSYLMI
                     TAAEDAWTQADIGMTLTDTEEAPCTAYVKPAFNLTPIVSKTDAQALVSDLKDSATLEQ
                     CASKLKAENYTIKSLSDNIQKRNRQVVYGKINRMLTRSVNHYLKYKLGLPGVTIDSFE
                     EDGESITGYLDKNFPSQYSQALRKDQKYIISNVLSSTVDGLIGSEFDQCVREQQLADM
                     DIKDNQPVFLYSKEQYMTVNMFSTEINSDLKNDEIVSVLKDVDPLVYSLCETVIGSAD
                     VEEDVDVYGYYIKTLDDVIYEVSRSALNNSIFILGLK*"
     gene            complement(70028..71668)
                     /locus_tag="ALT_07252016_14_scaffold_1_prodigal-single_64"
     CDS             complement(70028..71668)
                     /product="Putative uncharacterized protein n=1 Tax
                     =Pseudomonas phage 201phi2-1 RepID=B3FJ65_9CAUD"
                     /codon_start=1
                     /transl_table=11
                     /translation="MFPRSIRDKINQHTPKLNPSLAHGVAIEHINGTINGYTRNVEHY
                     IDQIMKSAFDGFLPGFEYIGFRRTTPVEEYREVTKKRNSSKSTIDVARHDAYMVEYKF
                     RYNGSPISRFIFLPFVGDAGTIYISGSRFVISPILSDRVISVGLNNAFVRLLKAKLTF
                     NRLSHFYIANEVRENVQIAWSEIYNDKATTGIRVKKTVNASCTLAHYLFCKYGVEEAF
                     QRFGKCTPVIGNSETIDEQRYPRAQWVICYSSTVKPKGYGRTLYEPSDIRVAIRKEEC
                     TPMVKNLLGGLFYCVDHFPTRIRPEYINSTRLWMILLGHLIWSGNIGEGKLYNDVADH
                     IASLDEYIDNLLTSNLKDIGYDCPDFYTLLAIIIENFNDWLLTSDDRVNTMYNKELSV
                     LYYVCYDITSAIFKLYFKLKAAQKKQLNEKKIIKIMTTILKPGLIFRLSKDHGEVSTT
                     TASGDNKALKLTTILVPQSSSSRNRSRKDKKAISDPTNRLHASVAEVGGYANLPKSDP
                     TGHSRLNLCLNIEPNGVVKRDPRFVELIDSVQLAFKRN*"
                     /db_xref="UniRef100_B3FJ65"
                     /db_xref="A0A0A8J9C3_9CAUD"
                     /db_xref="B3FJ65_9CAUD"
     gene            complement(71701..73089)
                     /locus_tag="ALT_07252016_14_scaffold_1_prodigal-single_65"
     CDS             complement(71701..73089)
                     /product="hypothetical protein"
                     /codon_start=1
                     /transl_table=11
                     /translation="MIDKEVVAQIYRNKNMSVRLHTDNPHTYFGVPHNTSSSLELISQ
                     INECDYKEEIYYLNYSARPVTIINRNGLAVTVKEKVSISTRDIIIRKVISFNNYSLKS
                     AIAAIQMNTEIDDVELVEMRKAFTSLDNPSIRTASVLIDYRITSDDLQQRGNTIYHYQ
                     TDLLLTYNGNTTHADHPYCARFINIGSFGITNDYPNQKEFNFKIRYINHERNAQPLYL
                     NILGKIHLIKPQRDAPVRNIKIKDATGKYVDKAFHNYIQLFYNSQSDPDIINPTGLTH
                     VKYTLEEAKLKFGLYDTYAEASNSKSSDIIRKEELVKLSHQLEMSKHQNTLDKIEAET
                     RLENIKNENNLRKQELDREALVIKSKQSTLDAELLALDNQKRILDISKRQLDDVLEKD
                     SRRLEETIKRMRADHDEALRQETQRVKDIYDNRHQARRDAIEFIKFIPATVIGIGAIA
                     ALVLKLRDSKTQ*"
     gene            complement(73216..73617)
                     /locus_tag="ALT_07252016_14_scaffold_1_prodigal-single_66"
     CDS             complement(73216..73617)
                     /product="hypothetical protein"
                     /codon_start=1
                     /transl_table=11
                     /translation="MTMYSTKLLPIPSSRIQSSLLHTWQAVILFLRSRLVPYDCEAVD
                     EDTMMYTVPDTKLLYTVMLVGPKRMILRVENHTTDLFYELEFSKLGVDVRFVFTGDEK
                     YFMSDTMNYLFCGMTWNRQVIRENVEIVDYE*"
     gene            complement(73794..75986)
                     /locus_tag="ALT_07252016_14_scaffold_1_prodigal-single_67"
     CDS             complement(73794..75986)
                     /product="Major capsid protein n=1 Tax=Pseudomonas phage
                     201phi2-1 RepID=B3FJ62_9CAUD"
                     /codon_start=1
                     /transl_table=11
                     /translation="MNYRDMLSSKTQEQSPLGKIVALLRNDLSNVPGRQIVSDQVANS
                     MISMESMSHTAQHEASASFDQLRTIQKGIVQAVGMGELTPAQEQASSLAAIYAASPRA
                     YAGSKQRLSTEALRSFSGEFTTVSISGDSIPSISMEAYDNKANDNVAAFSYAYNMQAA
                     RQDEAGELFFPTIVQTPDMAGLSIATRLFNVQDDAKRNINGSLNTFNRVNILKAVVDA
                     TVLRNDQTEVVPVVRGGGGASDTTAYFVPSADVAPYARLVDNVSVNTAPLAVGKSFSL
                     LGISQRDALIANGALDITDSIDTARLAAVYVKIAAGADPVAAPAVVVRVDVTDLATSD
                     FEYSIQGNTRKLNLNFSTKAVKFTSATTNVAGVAVPQFTAIGTSVARIGLSLFGSIVQ
                     DLGDAELTAGGVNVAKVTNAAGQLLDLTAGAGATIAAIFAGATVVGYDLKAYFSNTNK
                     RQRGQLLDTQEIRQLYNIPLLPPISVLRPVGESEANDATMLNGLVTTTRIRCSNSAIT
                     TLLQARQSLKNYVSAADSYTQAPDAFGIGRHVVNAAYEEDAMDVATLIDSLKTSDRIE
                     DLRALLVNKIRDMSAKLYVRSSYKAASDAIHDGADVKPTVIIVTDTYIATYLNLIGDT
                     RLLGDLFDVKLAITLDSRMSGKLVFSFGQEAAMNSGVPNPLHFGMMGYRPELTVMMPV
                     TRGGSTSMELTVQPSFRHVMNCPIMGYLEISNIEEVVASKVAINTNQV*"
                     /db_xref="UniRef100_B3FJ62"
                     /db_xref="A0A0A8J8A7_9CAUD"
                     /db_xref="B3FJ62_9CAUD"
     gene            complement(76051..76611)
                     /locus_tag="ALT_07252016_14_scaffold_1_prodigal-single_68"
     CDS             complement(76051..76611)
                     /product="hypothetical protein"
                     /codon_start=1
                     /transl_table=11
                     /translation="MSRLNNNFVLFVPDWVTRILDREKISYNKLFNLAELRKHLSVED
                     LAIIYWMNTENRIFKNSEYMMELNMWTSPQEREYIDNNLVPLKPIAKDAIESRLYQQN
                     NIEQLQANTVDHDNEYVPFKIINIADKTSVFVVIQYPGGNSIHQSMLITELLKLLYAH
                     AGYDDMANNQLFKGYIERLALANNIL*"
     gene            76977..78506
                     /locus_tag="ALT_07252016_14_scaffold_1_prodigal-single_69"
     CDS             76977..78506
                     /product="Uncharacterized protein n=1 Tax=uncultured
                     bacterium RepID=K2DSJ5_9BACT"
                     /codon_start=1
                     /transl_table=11
                     /translation="MDDRLILVKCITLLYRESMIAEKTENSSDLVRTILDSIKLPEYN
                     LSINHDRDVLSALRDTALYMCSNDIAQTYEKEEILQRLKVNCGTDSKIYEALEQGISK
                     DMDEGSLKRTILSIRKFINDVFRENEIVKIVKEASVSINFNRDKIKSIRSFVSDLVSK
                     LEPYQIEANRRDPAIIGTVDLGDEKSLAEAYEGVQDLANNTSVLKTGWQAINTMLQGG
                     FQRGGFTVIGALQHKFKTGFSLTVFKQVALYNTPVMTTPGKKPCLVRISFEDSLLLNL
                     QFLYQNLYENEHKRKADIKNVTPAFMASYVKEKLGATGYSIKLLRVDPSEWSFKDIQN
                     YLLELEANGYEVHMLMLDYLAMIPTTGCITGPAGTDIRDLFRRMRNFCATRGIALVTP
                     HQLSSEAKQLIRDGHQDFVKQISEKGYWDGSKRLDQEVDREIYIHIEKLNNESYLTVQ
                     RGKDRLPTIISDSDKYAVYKFGELGPIPDDVNGPTTHRKKVGGGVVGTGEETPFFAFD
                     Q*"
                     /db_xref="UniRef100_K2DSJ5"
                     /db_xref="K2DSJ5_9BACT"
     gene            complement(78553..80262)
                     /locus_tag="ALT_07252016_14_scaffold_1_prodigal-single_70"
     CDS             complement(78553..80262)
                     /product="Putative intron encoded HNH endonuclease n=1 Tax
                     =Megavirus courdo11 RepID=K7Z7Q9_9VIRU"
                     /codon_start=1
                     /transl_table=11
                     /translation="MLNRINEPSDLEIVTPVECATHAGYYIIPGHKNYVINRNGDVIR
                     LSDGFSPKIYTEVTGYKTVRLKVGSSKTQVRTHRLLGIVFIGKPSRHLNKEFDELEIN
                     HIDGNKTNNSLDNLEWCNDYENTLHAYQNGKTDFNRKPIIAKDIRTGIETVYDGLVIC
                     EKAFDIKPGQLATHLASKYAGTRTKNWHVFKRPETTVWPTIHESDQVENTWDLVKVWY
                     AHNPDSNKTVITENYLDIITITGVSHGQLAKFINAKDYSKSLNGWYVEPKIEHITSES
                     ISVIHQRVKLTGHHIQRTEISTGDVLMFKNLKEAADVINCHGSKLSRCIYLKQELDGY
                     IFVAIKGDQKWFYPKKPWQQYNKGYEYFNEKEGVWKVVLTNYKGETLTVPKSLYVYCT
                     TIGSHIRHTQFIRHISDDKTNDSFDNLKLMHKNDLVNKLVPHPPTIEVQCTHCNKMFN
                     QPYLDVVWRRKANKGGNFYCSYKCSIEARSITNTLPESEQLRIKELRKSGKTIEEVTT
                     ITGYGANTILKYQEKGVNSRYHTVNTRKDEMIKDFKEGMSLNKMSKKYKLGKQTIRPI
                     VKG*"
                     /db_xref="UniRef100_K7Z7Q9"
                     /db_xref="K7Z7Q9_9VIRU"
                     /db_xref="bcoa:BF29_2548"
     gene            complement(80528..81118)
                     /locus_tag="ALT_07252016_14_scaffold_1_prodigal-single_71"
     CDS             complement(80528..81118)
                     /product="hypothetical protein"
                     /codon_start=1
                     /transl_table=11
                     /translation="MTMSNFENTSPMHNDTMLSARIIPDNTMKTMKKKSPKYLNELST
                     EQLMAIAEVMPKWVFENRPYFMLYYKPEWVSKYEPSWMADNDTKYMIDNHMQWMIYNR
                     PSTVVKLNLSIVIEKNPNWCVKNIPELLAYKAPELLKEYDQAVLKEFCPEEHIVITSF
                     WKRVKNFFGRYWHYGTNKAQILHDPILPREVLDAMK*"
     gene            complement(81187..81522)
                     /locus_tag="ALT_07252016_14_scaffold_1_prodigal-single_72"
     CDS             complement(81187..81522)
                     /product="Uncharacterized protein n=1 Tax=Pseudomonas
                     phage PaBG RepID=S5VZF2_9CAUD"
                     /codon_start=1
                     /transl_table=11
                     /translation="MNNNYPIRNNVYTLEQITKLYLRDSPALLVEHNSAVQESHLTEQ
                     QLLSVPGIKDSKWKYIRETHEWIPIFNYCSDEPWQTYFDSEPYVGGFGSQANALWVTP
                     KGFPRAQDS*"
                     /db_xref="UniRef100_S5VZF2"
                     /db_xref="S5VZF2_9CAUD"
     gene            complement(81519..81773)
                     /locus_tag="ALT_07252016_14_scaffold_1_prodigal-single_73"
     CDS             complement(81519..81773)
                     /product="hypothetical protein"
                     /codon_start=1
                     /transl_table=11
                     /translation="MMPFNLRGSDIEYTHKESKEKTHSICSVIQIARMLLKDRYKLDS
                     VCIDNVNRRPLDEIVTMQELNVLVATMIDDTLYYAGQLQL*"
     gene            complement(81868..82428)
                     /locus_tag="ALT_07252016_14_scaffold_1_prodigal-single_74"
     CDS             complement(81868..82428)
                     /product="hypothetical protein"
                     /codon_start=1
                     /transl_table=11
                     /translation="MKKSKRPIIFLDMDGVMNNDQSLKKSRQGIFPIGNAPAMTVSTL
                     CVHLLQKLVKQTNSQIVISSSWRSHTTDDMDFNLSICKKKYFSGNKTVINALVYAGFI
                     DCREFIIGNTPDSLYRLKRGAEIQLWLDSHPDAYTTNVTPFVIIDDDEDMTEDQLKNH
                     FVKTNPKKGFTITDFDKAFAILTKTS*"
                     /db_xref="ash:AL1_07570"
     gene            82511..83812
                     /locus_tag="ALT_07252016_14_scaffold_1_prodigal-single_75"
     CDS             82511..83812
                     /product="Uncharacterized protein {ECO:0000313|EMBL
                     :AHI60319.1};  TaxID=1429768 species="Viruses; dsDNA
                     viruses, no RNA stage; Caudovirales; Myoviridae.;"
                     source="Erwinia phage Ea35-70.;""
                     /codon_start=1
                     /transl_table=11
                     /translation="MKTNNTNITNIISALKHGNEDYVRNSGLGYCADSSIELIKQLEK
                     IGVVGKLIYGKYLSQNKSGLTAKAHFKKLIENFPTGKSFHGRVKTQFIKNGNKLSDKG
                     GHVGVLVDDTVYDVTSAQFGLPISYPLDIFLGMWDNVHVVDITLKPNKTSWNQKIQYT
                     YKNDKKKEISMENINSSLGVDMSLEDKDTQDFLDWFSIQSKQVKYNSKIVSAEELGMG
                     HMLHIDKTTPGKFIPMLPRSAGPSEDNTTPRITVAPSLIGCMIGYARAETDFIEGTSK
                     TAIERTGFKGGYEICELPFKHCLAPNKELVYDAERSHEHWLVSYNKETLEYIPIKVGK
                     MFISKVSYEAVNDNLPKVVFEIYIEINKEEGIDFSPTLKLSKGYHKACIYFDRKDNKG
                     SADDENNFTVLQITGADYNNAKQLSAALLSYKEPKPKFINW*"
                     /db_xref="W6B1L9_9CAUD"
     gene            complement(83877..84170)
                     /locus_tag="ALT_07252016_14_scaffold_1_prodigal-single_76"
     CDS             complement(83877..84170)
                     /product="hypothetical protein"
                     /codon_start=1
                     /transl_table=11
                     /translation="MNVDKIIFSDRDIEYTETEQFKQVYTFETAIDTAEAIRRDRGFG
                     SLVHKNVYLVRYKKLIENNGNRKITMPEFNHAIKEILQYERLAKPGSTFPLLS*"
     gene            complement(84160..84405)
                     /locus_tag="ALT_07252016_14_scaffold_1_prodigal-single_77"
     CDS             complement(84160..84405)
                     /product="hypothetical protein"
                     /codon_start=1
                     /transl_table=11
                     /translation="MDLDLNKIVILKNAYYRRLINLNQEIRTSRKNKVSIKELNEKRK
                     VTNRRYNLLVELEKSNLADDQTKKLYNELLREYKNEC*"
     gene            complement(84447..84644)
                     /locus_tag="ALT_07252016_14_scaffold_1_prodigal-single_78"
     CDS             complement(84447..84644)
                     /product="hypothetical protein"
                     /codon_start=1
                     /transl_table=11
                     /translation="MLDILKFIIFIGLFIVLSPFIWSITGVAIMGLFGAIMLFGRLLM
                     TVFLCLLAVMFIVAIITSLFD*"
     gene            complement(84819..85409)
                     /locus_tag="ALT_07252016_14_scaffold_1_prodigal-single_79"
     CDS             complement(84819..85409)
                     /product="dCTP deaminase {ECO:0000256|SAAS:SAAS00054754};
                     EC=3.5.4.13 {ECO:0000256|SAAS:SAAS00054754};;  TaxID=676
                     species="Bacteria; Proteobacteria; Gammaproteobacteria;
                     Vibrionales; Vibrionaceae; Vibrio.;" source="Vibrio
                     fluvialis.;""
                     /codon_start=1
                     /transl_table=11
                     /translation="MSILSDWEIKERCHDHNPMIAPFHSKSVKENENNVKLLSYGSSS
                     YGYDVTLASQAYIFTNINGAIIDPRNFTDDVYVNAKILKDDEGLEYFILPPNSYALGV
                     TNEYFNMPRDVTAICLSKSTYARASMMVSATVIEAGWSGNVVLELANMCALPIKVYTN
                     QGIAQFLFFKGEMCNVSYADRGGKYQFQTGITLPKV*"
                     /db_xref="C9E5Q2_VIBFL"
                     /db_xref="bph:Bphy_2187"
                     /db_xref="UniRef100_C9E5Q2"
                     /db_xref="3.5.4.13"
     gene            complement(85427..85999)
                     /locus_tag="ALT_07252016_14_scaffold_1_prodigal-single_80"
     CDS             complement(85427..85999)
                     /product="hypothetical protein"
                     /codon_start=1
                     /transl_table=11
                     /translation="MKDKKSIKKDLYQKVLTSLTVLSDKYKDCLLDKDGKKLVLISPI
                     KYKGEPVTFTATFALPFEDTVVARLLISSEPENVMVLQCLAPAIDTGAINTMLNDIDN
                     FFLKNKGIDASLMIEPAPVLQQTVAVKRITFSQTIRKYEMSDMVIRCDDGEPLNITVP
                     GEVSDKFNVGCSVIDRDGSLAPYSKTEKLH*"
     gene            complement(85996..88017)
                     /locus_tag="ALT_07252016_14_scaffold_1_prodigal-single_81"
     CDS             complement(85996..88017)
                     /product="DNA ligase n=1 Tax=Acidovorax sp. KKS102 RepID
                     =K0HT96_9BURK"
                     /codon_start=1
                     /transl_table=11
                     /translation="MNINPNIKSEADKLKKLIKYHNKKYYIESDSVISDEEYDKLFRR
                     LQTLEKQYPELITIKSPTQTVGSKVAKSFKTAMHTVPMLSLKTETDYTEMGAQNFVSR
                     LNMELGMNSMAFVGYVAEPKYDGLGLDLTYVDGKLILALTRGDGVEGEVVTENAKVIQ
                     DIPQFLKSHDRQPIKRLQLRGEVIMSKSAFNQINASLTEKGLKTYVNPRNAASGALRQ
                     LDPQVTKSRNLSFYAYTLISVEPSRDFSLHSEQLSFLELLGFRLSEEIRKASSVDELK
                     YYHKHLDEIRKNIPYEIDGVVYKVDGLDYQKRLGYVSREPKWAVAHKFMAPQEKTKLL
                     GIDIQVGRTGKLTPVARLAPVFVSGTTITNVTLHNIFDLRSRGVRVGDTVLVRRAGDV
                     IPEITGYVKDERTSYRFNFTMPSTCPVCNGLVEREKGSREYRCTNKLLCSAQLSSSIS
                     HYCSKKAMDIEGLGDKTIELLVSEKIITNILDIYTLDASKLSRLEGFGQKTISNILQA
                     VEDSKVCRMNKFIYALGIPNVGENTSKILSKNFVNLDELQMTTFDKLKNIKDIGPISA
                     KSICDFISSEQFNIAKTLYMNHLNVSNETSIQNKLQGKRFVVTGSFEQHTREELKKLI
                     EENAGLISNSVSSNVDYILAGESAGSKLELAKSKNIPVIDHAVFMEMIK*"
                     /db_xref="UniRef100_K0HT96"
                     /db_xref="ack:C380_12335"
                     /db_xref="87948145"
                     /db_xref="K0HT96_9BURK"
     gene            complement(88184..88993)
                     /locus_tag="ALT_07252016_14_scaffold_1_prodigal-single_82"
     CDS             complement(88184..88993)
                     /product="hypothetical protein"
                     /codon_start=1
                     /transl_table=11
                     /translation="VIKQTVKAKDQEVQKCIDDMTLARNTHFLSDIFNRYKIGEYLDH
                     FGQWNDNLYVDRYANVQSYHNKNHCISVALNCYEGVMSAAYFKTEDRIALLLAGLFHD
                     VQHGQGSSISSDGKDDRVNVNQALFSFDDAHKDVEHKVNTEIYKKVNYLIKSTEYPYI
                     VQNSKLVSDTAKIIRDADFMNVYEFDEIAVKQLMGLYNENCVNRSLKYNRELTPEEFI
                     ENNSLFLQKMKWNTQWARLKAFKLNYPSRVKLICDLFIKQAKKEEYTKFLF*"
     gene            complement(89000..89176)
                     /locus_tag="ALT_07252016_14_scaffold_1_prodigal-single_83"
     CDS             complement(89000..89176)
                     /product="hypothetical protein"
                     /codon_start=1
                     /transl_table=11
                     /translation="MNELSTFQLIVLAFTVVSVIYVLYFIINAIYTQLYDGLNGLYCN
                     DNAKAKANKQSKYK*"
     gene            complement(89173..89574)
                     /locus_tag="ALT_07252016_14_scaffold_1_prodigal-single_84"
     CDS             complement(89173..89574)
                     /product="Putative uncharacterized protein 084 n=1 Tax
                     =Pseudomonas phage PhiPA3 RepID=F8SJW3_9CAUD"
                     /codon_start=1
                     /transl_table=11
                     /translation="MFTWARRSTTGYEVSSKGDARFSAFNAILPNGISIENYYQGKIK
                     GYDSTCQNWRLGKGKPPLDPSVDLWASYLGLWRLWSTENIVLMRELYSHAKQNDYLLK
                     DCFASTPVNQAHALTHLLNELCGYSNTQIKS*"
                     /db_xref="UniRef100_F8SJW3"
                     /db_xref="A0A097PAI7_9CAUD"
                     /db_xref="F8SJW3_9CAUD"
     gene            complement(89578..90042)
                     /locus_tag="ALT_07252016_14_scaffold_1_prodigal-single_85"
     CDS             complement(89578..90042)
                     /product="hypothetical protein"
                     /codon_start=1
                     /transl_table=11
                     /translation="MTKNKPVRRKLLSNTPINIRISKEQQDAIKKPPRISFSRFQTSI
                     ADATDWYNIAFRLRVGLSISRQEYTQETTVEINAVFKLWETIMVKAKQITGPMWHVDR
                     NVLDEIEAGLDAVDTMQDETTRRVQLHAHLEAQKVLNKYVNEFDEYLKTIVK*"
     gene            complement(90051..90353)
                     /locus_tag="ALT_07252016_14_scaffold_1_prodigal-single_86"
     CDS             complement(90051..90353)
                     /product="Gp12 n=1 Tax=Enterobacteria phage N4 RepID
                     =A0MZA4_BPN4"
                     /codon_start=1
                     /transl_table=11
                     /translation="MSLFKITVTTVYEKDTISVARPTALGNPFVMKTEADRNEVCDKY
                     QKWFDNKIAEKDPNVLYQLRDLWTIGKKQGYLKLGCHCAPKRCHADTIAEFLKKYI*"
                     /db_xref="UniRef100_A0MZA4"
                     /db_xref="afr:AFE_1197"
                     /db_xref="A0A088T5T7_9MOLU"
                     /db_xref="A0MZA4_BPN4"
     gene            complement(90473..90658)
                     /locus_tag="ALT_07252016_14_scaffold_1_prodigal-single_87"
     CDS             complement(90473..90658)
                     /product="hypothetical protein"
                     /codon_start=1
                     /transl_table=11
                     /translation="MIKQLTTSILASFILLGCVYMTITGPDEVQSSQEMADWTTELQS
                     MAKQDEEYMRKNGAFSK*"
     gene            complement(90781..91068)
                     /locus_tag="ALT_07252016_14_scaffold_1_prodigal-single_88"
     CDS             complement(90781..91068)
                     /product="hypothetical protein"
                     /codon_start=1
                     /transl_table=11
                     /translation="MSLDYELYRRKYEYEYRASSLNQYHKGYHSSVNRYFSVFIGFIS
                     ILFFVIEQGTDAALSVIFMICVGITIAFIIFVLYCLLKDIWYYFSDWVNGR*"
     gene            complement(91171..91560)
                     /locus_tag="ALT_07252016_14_scaffold_1_prodigal-single_89"
     CDS             complement(91171..91560)
                     /product="hypothetical protein"
                     /codon_start=1
                     /transl_table=11
                     /translation="MYEIKDLVQTLRNPDRNKGIITKKEAQDRVDKGRGIMSLTISGD
                     NSKGFCIAKAAMFIDDYMFGYKGLSTKWVPSSTHLPMNVVARPELPSGVISTVEDYIT
                     IFHDDETVLLETIEDLVTYLNVHEKTV*"
     gene            complement(91635..92003)
                     /locus_tag="ALT_07252016_14_scaffold_1_prodigal-single_90"
     CDS             complement(91635..92003)
                     /product="hypothetical protein"
                     /codon_start=1
                     /transl_table=11
                     /translation="MSKNTINLAEFKIQINSDDIQKTIDKQIESKTREVIETQMRSLF
                     KQTTRYTPTGVVVENGAASIIIEELIMQRFTDESLKSYINKYITENFEKHMQEALSKA
                     CQHVANKTVFQSQQIKQRTV*"
     gene            complement(92017..92502)
                     /locus_tag="ALT_07252016_14_scaffold_1_prodigal-single_91"
     CDS             complement(92017..92502)
                     /product="hypothetical protein"
                     /codon_start=1
                     /transl_table=11
                     /translation="MPNKHNIPDYEDTTMLAMIVTDDDLCYLSLNISYNTDSVYLYRE
                     SAAKDSTMCAVMEFTSNSTVLDVRNLDEVRSIGYLRTPPGAEFGTALMFESSTLEKGR
                     PVFTIHYNKPHVEMFLRFEEAICKMLCKENIESLYAFLDQDWEKIKGYNLQHKDLIIR
                     S*"
     gene            complement(92566..93000)
                     /locus_tag="ALT_07252016_14_scaffold_1_prodigal-single_92"
     CDS             complement(92566..93000)
                     /product="hypothetical protein"
                     /codon_start=1
                     /transl_table=11
                     /translation="MFCFSKIHAWQNDQAVMQLNVYSSLEMKQQFESQYLIKTNNHDP
                     EFVSTASDTNMGIIYKLRAVLNSDGLYIPIIRCGFTGQLLWESRGPAYKNHVEALVDC
                     LKQLQLFNYISDTDDHLKQLQLFNHNADTDDHLVKLKKQSKK*"
     gene            complement(93060..93476)
                     /locus_tag="ALT_07252016_14_scaffold_1_prodigal-single_93"
     CDS             complement(93060..93476)
                     /product="hypothetical protein n=1 Tax=Pseudomonas
                     aeruginosa RepID=UPI00037BE582"
                     /codon_start=1
                     /transl_table=11
                     /translation="MIPKSNTEEAGLLIEEVMKERSYPCNPAAAARAGYEAAYREINK
                     HITQATQPSFGDKRKQALALYAPPFIHYQGYIYDANKEMVADDDMVQEHIATRVRGWG
                     RISSMSNPAELQDEVGKIVAEALTKFWLSNKKTSVD*"
                     /db_xref="UniRef100_UPI00037BE582"
                     /db_xref="paeu:BN889_02135"
                     /db_xref="A0A0F6RT04_PSEAI"
                     /db_xref="UPI00037BE582"
     gene            complement(93466..94104)
                     /locus_tag="ALT_07252016_14_scaffold_1_prodigal-single_94"
     CDS             complement(93466..94104)
                     /product="hypothetical protein"
                     /codon_start=1
                     /transl_table=11
                     /translation="MSNNLCNNDSIRFGGRCDKHASIKPCQVCFEEKQNMTKSSNPDT
                     ALVAGMKWILKNSTEQHVKREAFKAIKSTLQNLEQQDVCSMDIGCTTNLCLAAEAGQG
                     DNCPVKHKTKVEPIKLKKLNYELRGRIKAGTLVSQDRAFGRWPFTHRDDNNKIDLVFD
                     ILDKTTYYECIADGYGRRNWLGEEGQYGNGSIYVRDKNGIDFIEDQKDGNDS*"
     gene            complement(94142..94390)
                     /locus_tag="ALT_07252016_14_scaffold_1_prodigal-single_95"
     CDS             complement(94142..94390)
                     /product="hypothetical protein"
                     /codon_start=1
                     /transl_table=11
                     /translation="MSNHLSKIKSLTSLVLAQAMLSQANTMSSELALWKPKPRVGAWS
                     MGLKNNFIGKGWSVAHDRRLARKKHNVKLHKKVCRKRK*"
     gene            complement(94405..94890)
                     /locus_tag="ALT_07252016_14_scaffold_1_prodigal-single_96"
     CDS             complement(94405..94890)
                     /product="Uncharacterized protein n=1 Tax=Xylella
                     fastidiosa 32 RepID=V8L4D7_XYLFS"
                     /codon_start=1
                     /transl_table=11
                     /translation="MINQKSSAVAKYILHRHKKHNSDIDRHKLNTLVYVCHGFMLGTF
                     CTALLTEKIQAWSIGPVVSSVHALVIKHKDDNVVEIEADTVILSESELSLMNKVIDNY
                     ARYDTQRLVQATRNSRTPWDITWNFYKNRRCEPVDLIISNDLIQHFYSELMTKRVHLS
                     L*"
                     /db_xref="UniRef100_V8L4D7"
                     /db_xref="V8L4D7_XYLFS"
                     /db_xref="txi:TH3_04950"
     gene            complement(94887..95111)
                     /locus_tag="ALT_07252016_14_scaffold_1_prodigal-single_97"
     CDS             complement(94887..95111)
                     /product="hypothetical protein"
                     /codon_start=1
                     /transl_table=11
                     /translation="MPIFKFLFSEQFIKIAIGVIILSVMAILSLIFVVSVSMVAATVL
                     LGLVCVGSMGLAWLSVKRLLRRFFQYINKL*"
     gene            complement(95117..95419)
                     /locus_tag="ALT_07252016_14_scaffold_1_prodigal-single_98"
     CDS             complement(95117..95419)
                     /product="hypothetical protein"
                     /codon_start=1
                     /transl_table=11
                     /translation="MNHDIQSGDTCKIIAGFTRKKSPNIGLIVKVGATIPGKHGEPHS
                     QFGRIVRITGDVVYQLSDGGDFFNAGWADIPVIWLEKIKPDAPPPNAQIIEKEITA*"
     gene            complement(95453..95644)
                     /locus_tag="ALT_07252016_14_scaffold_1_prodigal-single_99"
     CDS             complement(95453..95644)
                     /product="hypothetical protein"
                     /codon_start=1
                     /transl_table=11
                     /translation="MSEKQTIDASEIEFVIDGAINELQVLQKRVNVNFPEFKHPLITK
                     LNYLKSKLVEGVLIVDNRI*"
     gene            95873..96460
                     /locus_tag="ALT_07252016_14_scaffold_1_prodigal-single_100"
     CDS             95873..96460
                     /product="Uncharacterized protein n=1 Tax=Cyanophage
                     SS120-1 RepID=M1UGS4_9CAUD"
                     /codon_start=1
                     /transl_table=11
                     /translation="MIAKEVNLNGQWINLYEELGVTNDKTVFIQNKSSGPIFIWPNDT
                     VPQDNTTGLHLRIGETIVLSAEGESLNVNGSGVIYVSVVTITGVTEGVGGSSGRQLVE
                     PLGTATVARRIPASASSDIVTLTSTCKRISIRALGCNMRYITGTGALTANAQTSHYIA
                     QDERLDLAVPAGASIAAIRESLATVNGVLEITELE*"
                     /db_xref="UniRef100_M1UGS4"
                     /db_xref="M1UGS4_9CAUD"
     gene            96464..98824
                     /locus_tag="ALT_07252016_14_scaffold_1_prodigal-single_101"
     CDS             96464..98824
                     /product="Uncharacterized protein n=1 Tax=Rhodobacter
                     capsulatus YW1 RepID=V8HCM5_RHOCA"
                     /codon_start=1
                     /transl_table=11
                     /translation="MRLRSTRLTAIAAAVQQLITSYAPDSLFANAETGVWFDPSDIVL
                     GWRYNLYTYTEQFDNAAWGKTRTIIQTNQITAPDGTQTADKLIANTDNSSHYLVRTYA
                     STGTNVFSIYAKAGEYSRIMLRDDINPATQTVVFDLLTGTIISGPNGTIESVGDGWYR
                     CTRTAITNINNNPGVFILVAPATATVYADAFYAGNGTNGVYIWGAQVVDQSFADKPYQ
                     RIIDGIADYYNYKEQPIMFQDAGGTIPVTAVEQPVGLILDKRRGLILGTELTSGSWSN
                     STTIPFDSFNAINNGFTATKSVSGSQQQAAIGSFSITAGSFYYFELQISANTFANTQL
                     SVNLATGTTLRSTANVVIPTGTSIVRGYLVASSSQAAASLRISSLSTNIGSITVTRVS
                     VRELPGAHGSQTNGPSRPVFSARLNLIIKTQEFADSAWAITNVSVVSNVSATNDPIGG
                     KTADLIYPLSTGNNRHIFQGTGQPGNQKFVRSVFAKAAGKSILYIDIEGGGTKQAFFD
                     IAAGTLGTVASGYNSEIKSIGDGWFKCTVTTASEINTNFYGGIYGVADTINSTEVTAN
                     GLDGIYIWGASMVSINYSQLPYQRVNTATDYDTDLKFPRYIKFDGVDDFLSTAIIVPN
                     TNKAQVFAGVRNNNTSVGVLIENSTTSSNGTSGSLAIYSRSAANGDYAFAANLGATYG
                     YRQTANSWGFPSNNLLSVIYDGSTAGITNAIKPQINGADIPLIVVGTTAVGGFTANPL
                     FIGRRTGSSLPFNGYVYQLIVRFGPNLTPDEITSTQNWVNERAKIY*"
                     /db_xref="UniRef100_V8HCM5"
                     /db_xref="rcp:RCAP_rcc01080"
                     /db_xref="D5AR34_RHOCB"
                     /db_xref="V8HCM5_RHOCA"
     gene            98824..99102
                     /locus_tag="ALT_07252016_14_scaffold_1_prodigal-single_102"
     CDS             98824..99102
                     /product="hypothetical protein n=1 Tax=Acinetobacter
                     baumannii RepID=UPI0002B9D7EE"
                     /codon_start=1
                     /transl_table=11
                     /translation="MRILLNTLFICTFLLTGCASSEPNVTLNRNNVYLVVKTENFTNT
                     MLQGTPRYYPDLNLCVITLKKYPYCLAHEVRHCLEGAWHKDLPSTQDC*"
                     /db_xref="UniRef100_UPI0002B9D7EE"
                     /db_xref="R8YHU6_ACIPI"
                     /db_xref="UPI0002B9D7EE"
     gene            99066..99371
                     /locus_tag="ALT_07252016_14_scaffold_1_prodigal-single_103"
     CDS             99066..99371
                     /product="hypothetical protein"
                     /codon_start=1
                     /transl_table=11
                     /translation="MAQGFTFNPRLLKPMNSTFSTVIIPAEVLNEAKTDFPELFTTAL
                     SPTSTLPATHYVSSGYFLTEDLERIVNTTSWSRQVLFGDVHQTLSALNLQIINLISE*"
     gene            complement(99426..99680)
                     /locus_tag="ALT_07252016_14_scaffold_1_prodigal-single_104"
     CDS             complement(99426..99680)
                     /product="hypothetical protein"
                     /codon_start=1
                     /transl_table=11
                     /translation="MITFKRIYEKIRIQILTGFDIIVEFMDRKYENLNHEEVKSDTTL
                     LYIEEIMKNWREDRIAPTYNELIKVREQQVRLLNNIKNNT*"
     gene            complement(99698..99985)
                     /locus_tag="ALT_07252016_14_scaffold_1_prodigal-single_105"
     CDS             complement(99698..99985)
                     /product="hypothetical protein"
                     /codon_start=1
                     /transl_table=11
                     /translation="MSFKIENVELVWSKNSSPSKDCSYDHCTADTPFGRFRITWKSWK
                     SFGDPVIDETPWNGFMSGYSSVEEAKEAALVEYINKLNEAINSNSAPAIQI*"
     gene            complement(101750..102013)
                     /locus_tag="ALT_07252016_14_scaffold_1_prodigal-single_106"
     CDS             complement(101750..102013)
                     /product="hypothetical protein"
                     /codon_start=1
                     /transl_table=11
                     /translation="MDEQNSKAQTDKNAVVYSEAIPHPVFPVFKSDAEFSETRFTLDS
                     LFKRVDTLIAERNELALENQKLQKDLVESRNLLSALTAAQDSK*"
     gene            complement(102032..102532)
                     /locus_tag="ALT_07252016_14_scaffold_1_prodigal-single_107"
     CDS             complement(102032..102532)
                     /product="Uncharacterized protein {ECO:0000313|EMBL
                     :KKN33990.1};  TaxID=412755 species="unclassified
                     sequences; metagenomes; ecological metagenomes.;"
                     source="marine sediment metagenome.;""
                     /codon_start=1
                     /transl_table=11
                     /translation="MSNEIYTPLSVIHANKSRIDRDFCTCTKIMFHGYEISISSDQSL
                     CSNADLTRTDIRVYLGKADITYEFIEEYNRNNKCVSNIFTDTDDLLFIMNTILSKQQS
                     SVNKVAEVIEDVPKGYKLLKDTTHEERSWSEDTSLENGHYHCSCIECGRQFTGHKRRV
                     VCKSCT*"
                     /db_xref="A0A0F9PQD3_9ZZZZ"
     gene            complement(102658..102742)
                     /locus_tag="ALT_07252016_14_scaffold_1_prodigal-single_trn
                     a_1"
     tRNA            complement(102658..102742)
                     /product="Leu"
     gene            complement(102751..103302)
                     /locus_tag="ALT_07252016_14_scaffold_1_prodigal-single_108"
     CDS             complement(102751..103302)
                     /product="Uncharacterized protein n=1 Tax=uncultured
                     bacterium RepID=K1XQ73_9BACT"
                     /codon_start=1
                     /transl_table=11
                     /translation="MKIELEQNFNISDDAALDKKTLLGLYPEYTSVLGPYFRPDGRQH
                     VILNNAKAPKGTKDKTKTISYPKALKEIELKEKLKPDETVDHHDRDFTNNKLSNLKVK
                     PLSTHVSEDALRISVKPVTCPICLTLFTPSVNQRNKQHATKEQAGPFCSKICAGKYGA
                     KVQNGGVVLDRTPIEKTYYRIDK*"
                     /db_xref="UniRef100_K1XQ73"
                     /db_xref="K1XQ73_9BACT"
     gene            complement(103317..103532)
                     /locus_tag="ALT_07252016_14_scaffold_1_prodigal-single_109"
     CDS             complement(103317..103532)
                     /product="hypothetical protein"
                     /codon_start=1
                     /transl_table=11
                     /translation="MLNFKTASMVKLVEVVRINDLNDFEKITPKEHETIKSTYSTTMP
                     KLVKGAYSISSLFYFISITYYSNDNRK*"
     gene            complement(104549..105184)
                     /locus_tag="ALT_07252016_14_scaffold_1_prodigal-single_110"
     CDS             complement(104549..105184)
                     /product="tRNA(Ile)-lysidine synthase n=1 Tax=Leuconostoc
                     carnosum (strain JB16) RepID=K0DCM2_LEUCJ"
                     /codon_start=1
                     /transl_table=11
                     /translation="MSKIHFLSKPDKDVYLAFSGGVDSAVLLHALMRRKYNVTLLTID
                     HGNEFAKQEVEFCRKTAKELGLEYKIFTIPDFDKSTSLEAFWSNHRNDIFQNMDKMVT
                     VGHHLNDALEWYLMSTFQGTPKLLEHINRNVHRPMITNTKQVIIEYANKYNLTYLTDP
                     TNADITYNLRNKVRSELIGSVKNCFPGIATTVKRLIVKKHLNKIKTAENIT*"
                     /db_xref="UniRef100_K0DCM2"
                     /db_xref="A0A0F9MXM6_9ZZZZ"
                     /db_xref="lcn:C270_01590"
                     /db_xref="K0DCM2_LEUCJ"
     gene            complement(105188..105511)
                     /locus_tag="ALT_07252016_14_scaffold_1_prodigal-single_111"
     CDS             complement(105188..105511)
                     /product="hypothetical protein"
                     /codon_start=1
                     /transl_table=11
                     /translation="MSNANFQANKLPRYYIKTDELKYYWTIKDKSPLLTRFTRNDIVC
                     NKPVVYLDILQDDDVLPAGAIVWKKIKLYLDDGTTVIGYVPCTFNTYIHISNMDSLFD
                     GRFNS*"
     gene            complement(105512..105793)
                     /locus_tag="ALT_07252016_14_scaffold_1_prodigal-single_112"
     CDS             complement(105512..105793)
                     /product="hypothetical protein"
                     /codon_start=1
                     /transl_table=11
                     /translation="MSNVQSNVMPFIFAKLTEESQRQHEINGMIVIDKWVVMIAHCDF
                     STYNCKWMDDPVLGNVCMYPTVDICTDELHIFDNFYQARDFVKVWWSTN*"
     gene            complement(105804..106019)
                     /locus_tag="ALT_07252016_14_scaffold_1_prodigal-single_113"
     CDS             complement(105804..106019)
                     /product="hypothetical protein"
                     /codon_start=1
                     /transl_table=11
                     /translation="MVKINRVNFREFVKLYNNNHFKDDSIGKAFIDYFKLEDTNKLSE
                     KDGQEAVNAIYATVQIVPFTFEYFKLK*"
     gene            complement(106043..106393)
                     /locus_tag="ALT_07252016_14_scaffold_1_prodigal-single_114"
     CDS             complement(106043..106393)
                     /product="hypothetical protein"
                     /codon_start=1
                     /transl_table=11
                     /translation="MNKLFELSLADIVNCIEDKQNKSIELSYIEQQILCFVKKLKEDN
                     VSSIVYPDATDSDDRYSANARKPPANLVKAEEQNICYSVAKLAPNTGMVPISSSAYIE
                     LYEYAHKLKSFKDS*"
     gene            complement(106412..106735)
                     /locus_tag="ALT_07252016_14_scaffold_1_prodigal-single_115"
     CDS             complement(106412..106735)
                     /product="Uncharacterized protein n=1 Tax=Escherichia
                     phage Lw1 RepID=M9V1I5_9CAUD"
                     /codon_start=1
                     /transl_table=11
                     /translation="MKTSHCREEHIVFYHGSCTLAGISHVLIPPIATGVISETGRLKN
                     LDRVFFTKDIGLAKIYAGRAARSIGGKPVVYKVISPVDTVCMNDTQGASVYFAKWAFC
                     ENVLH*"
                     /db_xref="UniRef100_M9V1I5"
                     /db_xref="M9V1I5_9CAUD"
     gene            complement(106890..107471)
                     /locus_tag="ALT_07252016_14_scaffold_1_prodigal-single_116"
     CDS             complement(106890..107471)
                     /product="Uncharacterized protein n=1 Tax=Vibrio phage
                     11895-B1 RepID=M4QR14_9CAUD"
                     /codon_start=1
                     /transl_table=11
                     /translation="MYKDRKRIISNGYVMIQTVESCESPNEPMFDELVYEHREVAEEM
                     IDRPLKEGEVVHHLDSRRSNNSPENLLVLSGPMHAKLHSWLDKNTIKPNPEYEERTKL
                     GCIRCLVCEKPINSDFKFCSKEHSILYQTEADKRYKHPSKEELEKLVWEKPTVQVAKD
                     FNVSDKAIENLCKKLEVVKPPRGYWAKKKAEKV*"
                     /db_xref="UniRef100_M4QR14"
                     /db_xref="M4QR14_9CAUD"
                     /db_xref="csg:Cylst_5310"
     gene            complement(108311..109342)
                     /locus_tag="ALT_07252016_14_scaffold_1_prodigal-single_117"
     CDS             complement(108311..109342)
                     /product="hypothetical protein"
                     /codon_start=1
                     /transl_table=11
                     /translation="MHLCDTVKSFNIIKMSIKETFLSIEDAQLAILNNQPVIQVFYRY
                     APAVFFVSSFIKEEENEHGFPSDYIYRSTVDNPLLNSMKANEEFSLVEYLNKTQPGIR
                     IIQTLQDLDSQPLEFVDEFSYSKETRKFNAGHFTPGTLFVSPPSHFFEKTSDLLYPDV
                     FEVKRIVMVNLNELLIETTTPDLSTIDEFTTFITFEISRVEKILNRANNELVIEELVD
                     YGFMEMVENMITDASECYSQHGRKNHWLISYPEYLITYLALSMNNCVYSLVDSQKLTQ
                     LASQQGFFKRVVKNETLGVYLINKKRLKSFINKNINRCLFSAKKAQKELYSQQFKVAA
                     DVYEKRSNI*"
     gene            complement(109392..109892)
                     /locus_tag="ALT_07252016_14_scaffold_1_prodigal-single_118"
     CDS             complement(109392..109892)
                     /product="Lytic murein transglycosylase n=1 Tax=gamma
                     proteobacterium BDW918 RepID=I2JLP7_9GAMM"
                     /codon_start=1
                     /transl_table=11
                     /translation="MFAKLSVILLLVFMSSFSNAFSVDWIVNHTKGKVSQEKAEKIVR
                     AVYKHSFNHEVDPNIIFKIMQTESTYNPSAKAKTSNATGLMQVIPYWHKDKIKGRNIR
                     NIDVNVEVGVRIYKEYLEDSNGNVRKALWRYNASSTKKKYAEKVLRTYEKPVQVASTK
                     QKPSDG*"
                     /db_xref="UniRef100_I2JLP7"
                     /db_xref="R7ID55_9BURK"
                     /db_xref="buo:BRPE64_BCDS01100"
                     /db_xref="I2JLP7_9GAMM"
     gene            complement(110157..112184)
                     /locus_tag="ALT_07252016_14_scaffold_1_prodigal-single_119"
     CDS             complement(110157..112184)
                     /product="PHIKZ203 n=2 Tax=Viruses RepID=Q8SCV9_BPDPK"
                     /codon_start=1
                     /transl_table=11
                     /translation="MFGSVRAMVGSVNVKVKGDDITVSGVSAYSMQRDIKRLWGTDRV
                     SKYMFTDISGYSFTFKSFFLPDVVFTITKMLNNKSTFTSVRSLKKIKDALYEHTWLSQ
                     TLLDQPSSFNREHLKEFYLTPLDFQEELFTIYDQNKKKYNLNGFLFAGSVGSGKTFTA
                     LALAYCLQKSKIIIICPKNTIYRVWEANLKEKIKETPSYWISAEKTPMTGDERFLIYH
                     YEDIDKALEYVKLSKPKDTMVILDESHNLNETTSTRSNTFNDLCKASKSTDILWLSGT
                     PIKALSKESIPLLRSIDPLFTPEVEEMFKKIFRGDAGRATEILNHRLGIVMFTVEKER
                     LKLPEPIARKISVISPIGNNFTLESIKLQMQQFIEQRYVYYKHRKADDETFYDYCISK
                     YEGSLKDAKTKQGLKQYKDFINVIIESKAIGVPDEMAYCNQFEKDKIIPILSKEDKNK
                     FIEVKSIIKYLHLKIKGECLGTIVGGARIACAVEIAKNINYNQVCESVEKKTLVFTSY
                     VDALRQASITCNNQGLQPIEVYAKTNKDLPDIIKRLTSNEAINPLIATFDSLSTGVPM
                     TMCNSILMLNLPFRDYELQQAIGRISRLDSDTDTYVYTAYLDTADKPNISTRTKDILE
                     WSQKQVEAIVGISTPYDLSKSTEITDFNASMESFKLFYEGVPVDKPNYTNW*"
                     /db_xref="UniRef100_Q8SCV9"
                     /db_xref="Q8SCV9_BPDPK"
     gene            complement(112305..112754)
                     /locus_tag="ALT_07252016_14_scaffold_1_prodigal-single_120"
     CDS             complement(112305..112754)
                     /product="Uncharacterized protein n=1 Tax=Escherichia
                     phage PBECO 4 RepID=L7TKY4_9VIRU"
                     /codon_start=1
                     /transl_table=11
                     /translation="MQEIYADILKEKTGIIVHGVNCKGKMGKGIALQIKNTYPKSYED
                     YVQFCHKNKYSSSMLGDVVFTRINKDLIIASAFTQEFYGMHGYRYASYDAIDAAFCKI
                     NGMALQENLIVKFPMIAVGLGGANWSIVSAIIEANRSEGVRHILFKQ*"
                     /db_xref="UniRef100_L7TKY4"
                     /db_xref="H6X3J2_9CAUD"
                     /db_xref="eclc:ECR091_12315"
                     /db_xref="L7TKY4_9VIRU"
     gene            complement(112779..112895)
                     /locus_tag="ALT_07252016_14_scaffold_1_prodigal-single_121"
     CDS             complement(112779..112895)
                     /product="hypothetical protein"
                     /codon_start=1
                     /transl_table=11
                     /translation="MNKVIVVICDALIVIGKVLTMPGIILVMFAEGLKTRRR*"
     gene            complement(112892..113035)
                     /locus_tag="ALT_07252016_14_scaffold_1_prodigal-single_122"
     CDS             complement(112892..113035)
                     /product="hypothetical protein"
                     /codon_start=1
                     /transl_table=11
                     /translation="MPFKSAKQKRLMEIVAHNKEFADKVNIKQSVAKKLIAEDEKAKK
                     KKK*"
     gene            complement(113081..114229)
                     /locus_tag="ALT_07252016_14_scaffold_1_prodigal-single_123"
     CDS             complement(113081..114229)
                     /product="Uncharacterized protein n=1 Tax=Vibrio
                     vulnificus (strain YJ016) RepID=Q7ME02_VIBVY"
                     /codon_start=1
                     /transl_table=11
                     /translation="MKTTILYHKNCTDGYISALNFYAYYKELNILDEVVFIPVQYNQS
                     LPDQAYIRDKIVYVLDFSFSKEDTVKLIEMASSLNMLDHHKAAVDNLFTGERFIDSSV
                     VEKDDHAGVYFLHTKTASLMIDKKESGATLAYNEVGKLIKNDHVRKRLDYLSIHAKDR
                     DLWKFTLKDSLAVYEYCNKFNFDLEEGYKELVCSENNEFTENITKSQIRVDMRNELAN
                     KYAKKHSIIKFMGYTVPVVNVSSDFSSIVGDILNKDHPFAVMYNVGYDKIYVSLRSDK
                     ETGVDVNEIAKKLSGGGHVNAAGFSIPIHGLIDLMRGQINKTYFSDTEPLKQPEKIKF
                     NWFNKILHITRYSIFVIILCLIAMAISNKMQYFFKHSLQSKDNIILQK*"
                     /db_xref="UniRef100_Q7ME02"
                     /db_xref="A0A087ILN9_VIBVL"
                     /db_xref="vvy:VVA0883"
                     /db_xref="Q7ME02_VIBVY"
     gene            complement(114358..114624)
                     /locus_tag="ALT_07252016_14_scaffold_1_prodigal-single_124"
     CDS             complement(114358..114624)
                     /product="hypothetical protein"
                     /codon_start=1
                     /transl_table=11
                     /translation="MSNAGSNEYTSVYQELLMRMLKVQKELRVTRMKRVLTALAAMKN
                     KSRYVRTLEEKLSAEIQTHNRQDKVDTLLEMLECDNDVSNCLHK*"
     gene            complement(114881..115168)
                     /locus_tag="ALT_07252016_14_scaffold_1_prodigal-single_125"
     CDS             complement(114881..115168)
                     /product="hypothetical protein"
                     /codon_start=1
                     /transl_table=11
                     /translation="MSNTIDHMCINILYKNLNDPGFKDYYTLEEINDELNDYEDSKIA
                     TVFEADEKVKRVYFHMNYRDYVSTLRSYKFSCLADASVARTRDFVKMAMVV*"
     gene            complement(115203..116303)
                     /locus_tag="ALT_07252016_14_scaffold_1_prodigal-single_126"
     CDS             complement(115203..116303)
                     /product="Ribonucleotide-diphosphate reductase subunit
                     beta {ECO:0000313|EMBL:EIM02049.1}; EC=1.17.4.1
                     {ECO:0000313|EMBL:EIM02049.1};;  TaxID=1163409
                     species="Bacteria; Proteobacteria; Gammaproteobacteria;
                     Xanthomonadales; Xanthomonadaceae; Rhodanobacter.;"
                     source="Rhodanobacter thiooxydans LCS2.;""
                     /codon_start=1
                     /transl_table=11
                     /translation="MTIDSKIFNTEKTDYAQPSLFMGQQLGLLDTINKNYPEIFKLYK
                     KMKSLDWDENEFDFTSCNTEFKTCSKNTYEIMIRTLAWQWEADSVASRSIVPIIAPFV
                     TSTELWVAWQRVADNESVHSLTYSEMVRNSFDDPDSVLKDILAVSESLQRMDVVADTF
                     SKVYNTSLKLASGQIEKDQKAYEDIFMFVVAMFCLERIQFVASFAVTFAVANSGQFVQ
                     FGKAVQKICQDEFEVHQLLDRAVLDYERQTSHGQIALINNKDRIQKLVTSVINTELTW
                     VDYLLSEGRELVGMTPSLLKGWVLYNAKDVLDYFNIEHEYDIPTKNPIPFIEDWIDIN
                     RIQASPQEEKNGQYMLGMVVDDLADDVIDVDL*"
                     /db_xref="I4WRF7_9GAMM"
                     /db_xref="cdn:BN940_03761"
                     /db_xref="UniRef100_I4WRF7"
                     /db_xref="1.17.4.1"
     gene            complement(116323..118614)
                     /locus_tag="ALT_07252016_14_scaffold_1_prodigal-single_127"
     CDS             complement(116323..118614)
                     /product="Ribonucleoside-diphosphate reductase {ECO
                     :0000256|RuleBase:RU003410}; EC=1.17.4.1
                     {ECO:0000256|RuleBase:RU003410};;  TaxID=998086
                     species="Viruses; dsDNA viruses, no RNA stage;
                     Caudovirales; Myoviridae; Phikzlikevirus; unclassified
                     phiKZ-like viruses.;" source="Pseudomonas phage PhiPA3.;""
                     /codon_start=1
                     /transl_table=11
                     /translation="MLKTIIKRNGSREDFQPYKLNKWSQWASEGLRDRVDWSGIVLET
                     VKAFGNEASSQALQAQLILNCTMRREWPYNLMAGRLFAATYRKEIYDEYIPTVKALHN
                     KLYKAGLMARLNYTDEEYMQIESMIDHQRDFNMAHFQIKQIRNKYAIKNSVTKKEYET
                     PQFVYMRMAMQLAESEASNQRLTDVLEYYNHFSFNRINPPSPNYINLGTNHRGFASCN
                     LYTSADTAKSLAVGDHIAYIMTCMSAGIGSNLNIRSIGDPVRSGMITHQGKMPYYKAL
                     AGAVNANMQAGRGGACTTYYSGYDPEGEVITMAQNPRTPTDKQNRDLHFAMMSNRFMG
                     KKVKANEEFFTFNTHTAPDLMKAFYSGDQDEFERIYNKYEADPTFKKNYVNAREYIGK
                     VLVQGFEVGTNYLAFIDEINRHTPYKEPIYSSNLCLEITQPTSPYFDMQDLYSATDHG
                     RGEVSLCSLAGIVECNIHSDEQYQSATYYCLKMIDYCIHSSEYPLPHVGFTAKMRLNA
                     GIGLLGVATTMARENLKYDTTAGLKKLHDIAERHAYFCISASLRLGQEKGNAPWMHKT
                     KWAEGWLPIDTYKRTVDELVPPSYRYDWESLRKDIISNKGIRNSSVIAHMPTESSSKA
                     SGIPNSFYPIRDLYLKKSDGSNVVDWCAVDGDILGNQYQSAWSINTLDMIKCYAVFQK
                     FTDQAISADLWKDRSIDINLSKKVLINEYLTMIKYGMKTRYYQNSLTGSQSGVTVTEY
                     EAAAKPLELFAKERGCSGGVCDI*"
                     /db_xref="F8SJL0_9CAUD"
                     /db_xref="cdn:BN940_03766"
                     /db_xref="UniRef100_F8SJL0"
                     /db_xref="1.17.4.1"
     gene            complement(118801..119784)
                     /locus_tag="ALT_07252016_14_scaffold_1_prodigal-single_128"
     CDS             complement(118801..119784)
                     /product="Thymidylate synthase {ECO:0000256|HAMAP-Rule
                     :MF_00008, ECO:0000256|SAAS:SAAS00215270}; Short=TS
                     {ECO:0000256|HAMAP-Rule:MF_00008};; Short=TSase
                     {ECO:0000256|HAMAP-Rule:MF_00008};; EC=2.1.1.45
                     {ECO:0000256|HAMAP-Rule:MF_00008,
                     ECO:0000256|SAAS:SAAS00215290};;  TaxID=1034808
                     species="Bacteria; Tenericutes; Mollicutes;
                     Mycoplasmataceae; Mycoplasma.;" source="Mycoplasma anatis
                     1340.;""
                     /codon_start=1
                     /transl_table=11
                     /translation="MQTYLNELQNILVTGHDHEDRTGVGRRSIYGKQFRFNLKDGFPL
                     VTTKKVSIKNIIIETLWFLSGSSRALDLEEQGVNIWKQWTPTIEDARVFYEELLNNDK
                     KVQDVYGRSDIDDDTIHKLKKGIFSRIGTIGPLYGPVWRGKYETGGYPAPDQITSLIT
                     NLKERPFHSRHCVTAWIPSLLPNPKFTPKQNVLLGLGALAPCHFFFQCFVKEPEKVGG
                     KLRLSMNLNMRSMDFPIGTPYNVAQYALLLMMLAQVTDMQADELIITGGDAHIYFDQL
                     ELVPVQLAREPKKLPSMIINPDIKNIDGFKLEDFVLSGYEHHDFIKYPVAT*"
                     /db_xref="F9QE41_9MOLU"
                     /db_xref="UniRef100_F9QE41"
                     /db_xref="mgw:HFMG01WIA_0347"
                     /db_xref="2.1.1.45"
     gene            complement(119796..120113)
                     /locus_tag="ALT_07252016_14_scaffold_1_prodigal-single_129"
     CDS             complement(119796..120113)
                     /product="hypothetical protein"
                     /codon_start=1
                     /transl_table=11
                     /translation="MGIKTLMDILFNGPELHSSQEDYPYLKFVHKDPVPMNTNIVGDI
                     LKNGGYYSGYSNIWNALGSHGYNVKSLKRERKQRRLSMRQYLGMFPRPVLESVLKIIN
                     SSK*"
     gene            120682..121554
                     /locus_tag="ALT_07252016_14_scaffold_1_prodigal-single_130"
     CDS             120682..121554
                     /product="hypothetical protein"
                     /codon_start=1
                     /transl_table=11
                     /translation="MNTNITSSFIALALIIVILIMIVFLLYKNNLKTSNVENTEVKPS
                     NRLAYYEAGGMVRVDQESLLRSDFFKELLQKVDPDKNQQSLQQIRKHIYPYNTKEMFK
                     IIEILRNSDFDNKEIIDLNYRICVTASSIIFGFTLPAKLYTTNPVVFIYCALYIQENT
                     STVFDDSMCYYIEMQSDKETAEEVIEHHKEIDNIIKDLDYANIFLVMTVENDHYLSID
                     YLYTRWLEQPGVKHSNLHFYKESIENFKKLVTIYFGIYGIDVPESYLHFNIAIIDYIK
                     QTKRYSKHKLTSVV*"
     gene            complement(121720..122433)
                     /locus_tag="ALT_07252016_14_scaffold_1_prodigal-single_131"
     CDS             complement(121720..122433)
                     /product="tmk; dTMP kinase (EC:2.7.4.9)"
                     /codon_start=1
                     /transl_table=11
                     /translation="MFITLEGADFSGKTTMSLVIKEYFEKLGRSVILTQEPGGTALGS
                     KLRKILTEEDVVADPIDVTTQILLFYAARIHHVNNVIIPALIHGNVVISDRFIDSSMV
                     YQGLLYKHTDVIEQLVSIDKLKYLKVRPDYTFFYDIDFDTMLTRMKTRQGHNSLDLKY
                     AALKEEPINCFKQHFYELNKQDYSSIKIIDACQDIEVVKEATIALASRCNTLHLSHVR
                     NTTKDKQNTYIKKVLKALE*"
                     /db_xref="mmyi:mycmycITA_00046"
                     /db_xref="KTHY_MYCMS"
                     /db_xref="UniRef100_Q6MUI5"
                     /db_xref="2.7.4.9"
     gene            complement(122541..123797)
                     /locus_tag="ALT_07252016_14_scaffold_1_prodigal-single_132"
     CDS             complement(122541..123797)
                     /product="hypothetical protein"
                     /codon_start=1
                     /transl_table=11
                     /translation="MEQNQAVQDINEFEQACEDAVRVYCEGSELNTIVSQSPEQDLNN
                     TTMQVINQAIESMKARSGLPYNTLSMESAKTKQELKTVSMEGIKDFIRRVWEAIKKAF
                     IVLVKKIKDFFIGNEAVADKIKENLDKANDDFEGIQKDVLKTDKEAVSLIAVIDSPSP
                     YLLHKSLYKGSGNEREIDLHDLVTNLASYPMKSREHHLLEYIRDFKEDVLKLVDGIDT
                     KVGSPDISNQVYCILNNFISEDKLNPEQVANLRKYKDVETKDEFDSEYGSKRYIVNFC
                     ICKEDGGSEAEALKTEQIIAKSHVSKQVDKLTITGVEVQDVKHLVNALSDNYTELTNY
                     VKISRELMDVSMAVQGMIIDIENNAIGDIDLNHVIALTVINKAINAVTRLFSVMQGDV
                     TKVLQNHTDLYNTFNQMFKDQLLATQ*"
     gene            complement(123801..125153)
                     /locus_tag="ALT_07252016_14_scaffold_1_prodigal-single_133"
     CDS             complement(123801..125153)
                     /product="Uncharacterized protein (Fragment) n=1 Tax
                     =uncultured bacterium RepID=K1YBN6_9BACT"
                     /codon_start=1
                     /transl_table=11
                     /translation="MEITSTPLYTEAINIINKGDTGASIGWKAVIHLVDKNTIYTPLQ
                     VLAVNIRSDFIAGYTDELTCTLMIPLGKYARRIYPNRGNLEISLTKIPLKESSGEISF
                     NNNLESERYSAYLIDGDKSPTVGQGRETIDEDTLDLMDILQVSFQLANKAVEKIRMIS
                     VGGVFRNTTVKDTLLGILTKESQNVKVDNKRSIEGVDFVKPKNLNKRDHILIPQGIKL
                     FDVCDFVQKNIGVYNAGIGSYIRGRTWHVFPLYDTTLFNESKLTLTVLVLPKTKFPQI
                     ERTYKKVGNSLTVLSTSDTGFKDDSGAQYLNYGNGARFADANKFMSGFNITENNATLV
                     ARAKNVNEFILENRPNKVNNINITENKITANPYHEYSKIIGRKGGVFKLQWENSDPTL
                     LIPGMLTRIVYFDNSDIKEIYGVLLAAEHVSIKIGDYGSTKHIVNSLLQLFVNLKPES
                     *"
                     /db_xref="UniRef100_K1YBN6"
                     /db_xref="K1YBN6_9BACT"
     gene            complement(125153..125725)
                     /locus_tag="ALT_07252016_14_scaffold_1_prodigal-single_134"
     CDS             complement(125153..125725)
                     /product="Uncharacterized protein {ECO:0000313|EMBL
                     :BAQ02692.1};  TaxID=1585840 species="Viruses; dsDNA
                     viruses, no RNA stage; Caudovirales; Myoviridae.;"
                     source="Ralstonia phage RSL2.;""
                     /codon_start=1
                     /transl_table=11
                     /translation="MYTDLQEQEYRKILDVIFERKYEVKIKKIDNMSVEEIELYGMYS
                     TGMGDYDSELNNELIVRWLSINEMVEYFKRGKPFRIVNVKDTEEIYDFIHKYLLSWKE
                     RLQNSVNIGNAPVDDLIALDSMATAIHGYACEHMKVQLTQSSLINYFNSVGLGRRQQV
                     TPVSNTTDGVKRHESLAEIFSEAVMGYRSR*"
                     /db_xref="A0A0A8J8Y2_9CAUD"
     gene            complement(125731..127119)
                     /locus_tag="ALT_07252016_14_scaffold_1_prodigal-single_135"
     CDS             complement(125731..127119)
                     /product="Virion structural protein n=1 Tax=Pseudomonas
                     phage 201phi2-1 RepID=B3FJ25_9CAUD"
                     /codon_start=1
                     /transl_table=11
                     /translation="MPLVTNDKFHSNGLTTASPVPIVPPPIETVKVSTDDYKTATVDA
                     KWIPRTSLLTHIEGSSWVVDYYSQVLDTDSNLSGQQYTKNPVYQSYKKISNLEIKVQT
                     PLNTDQDDANKEMKVTGSGVLYPSVIPNEGDMFIADIGEGRTAVFRITSSRKNSIFKE
                     ACYDISYTLDTDNLDKRQDLEQKTVVVYYFHKDFLMNGSNPLVIKNEMDTLINLKKVY
                     DIMLYQYFKRFFSNEYKTMVLPSQIKPTYDHYLTKYILGMFDTHEAIELTHMRLLNLD
                     EDRVSRCDSLWDALKHKDISLLNTSFKRVGLVSALSYERRPTYNGIRYSGMGGVVYPK
                     DPYLTVDHNYVNNVKIVEVEGLVASTDAATASNLLVRAINLRQLDTELDDNLYPVTHD
                     DYYVLSANFYNNTTTQSTLETAVTAYINNSQIDTDQLYNTAKNFHKWGSLEQFYYLPI
                     IMTLVRSVLKGI*"
                     /db_xref="UniRef100_B3FJ25"
                     /db_xref="A0A0A8J9G3_9CAUD"
                     /db_xref="B3FJ25_9CAUD"
     gene            complement(127123..128751)
                     /locus_tag="ALT_07252016_14_scaffold_1_prodigal-single_136"
     CDS             complement(127123..128751)
                     /product="Uncharacterized protein n=1 Tax=Halocynthia
                     phage JM-2012 RepID=I1VXH6_9CAUD"
                     /codon_start=1
                     /transl_table=11
                     /translation="MPNISLPLEDLQDSVERPVVFSVVREILEITQLSDKTPISFYDD
                     EGKAAQLGTLITQDPSKANKWPFDERVRIEVEEDFDPNSLYTIHTKQPEHMPVFKDDK
                     IGTAIKPIYIPTKVVINFNYRARDRNQAMKWRNDIRTRTSMFRDINLHELSYHTHLQE
                     EFIIILKEIHRLRENVAGYSEDFDTYFARHLSDKASIKTNMGGKSVLWGVDETQIRVQ
                     GLFDFDGVPEKGEKEGDNDAWSIRFSYNFEYQKPVMFNMTYPIVIHNQVLSKNYRPVE
                     SVYKLEDQKRSFSMSNRAYNAFESDTRVLTYRGNDGISIPDFDEFSPSMILPTTVNVM
                     TCLVVIDTGGGNPRKLLNLAELGEVGLNPIVLNHMRELEYPFMGKDYHSIFSLSLYRH
                     SGLVESGSLMVDENLDVYSTFDLDLRKTYRVRLGLVTNLTYLKKQAIDRVRLRAGLGD
                     IIIDCIDSCIGKYGNHPDIGKTEMSEVDRKLLQASKYPLYDPKANANLPGYIPTLKLP
                     GRTTPANAIPSDYGRNLPMSNVQLMFVRAQRKEV*"
                     /db_xref="UniRef100_I1VXH6"
                     /db_xref="A0A0A8J9L3_9CAUD"
                     /db_xref="I1VXH6_9CAUD"
     gene            complement(129022..130092)
                     /locus_tag="ALT_07252016_14_scaffold_1_prodigal-single_137"
     CDS             complement(129022..130092)
                     /product="Uncharacterized protein n=1 Tax=Flavobacterium
                     psychrophilum (strain JIP02/86 / ATCC 49511)
                     RepID=A6GWW8_FLAPJ"
                     /codon_start=1
                     /transl_table=11
                     /translation="MLKETFLNKLKENFPTHFEKYDYSLVPDEFVTTYNSKIKIFCHE
                     HGEFTQGIQTHLSGKGCPACGKQRAINKVKSTNEQFISKAELKHGNKYTYDLIDYVNN
                     IKKIIITCPAHGNFLQIPVDHLSGRGCPQCAKNSFAAKMRYTNKDFIEKANRVHNFKY
                     SYDKVNYTTDKNKVAIICPVRNHGVFNQVANQHLVGAGCPKCRESFGERTISEILDKY
                     KINYERQYKINGYRYRYDFYLPDCNIYIEYNGRQHYEEIKYFGGAKGLKYIKRNDKIK
                     TEVIKRSSGLLIVIKHTFDTFEKIEEELLRLISVIHPPFLSDLSTLGFSVTNSKIYLI
                     NNGIAYFRKNKLKTFTVGMGQS*"
                     /db_xref="UniRef100_A6GWW8"
                     /db_xref="fps:FP0485"
                     /db_xref="A6GWW8_FLAPJ"
     gene            complement(130198..130779)
                     /locus_tag="ALT_07252016_14_scaffold_1_prodigal-single_138"
     CDS             complement(130198..130779)
                     /product="Putative uncharacterized protein id=4390003 bin
                     =GWF2_Planctomycetes_42_9 species=GWE2_OD1_ACD81_47_12
                     genus=GWE2_OD1_ACD81_47_12
                     taxon_order=GWE2_OD1_ACD81_47_12
                     taxon_class=GWE2_OD1_ACD81_47_12 phylum=OD1
                     tax=GWF2_Planctomycetes_42_9 organism_group=Planctomycetes"
                     /codon_start=1
                     /transl_table=11
                     /translation="MATKKTWDRSFGPSYTPEEMLRKGVFEGKYINAIKGIPASWKKL
                     PKVLGPDDEPDEKLNYFGVKSRQPLSVWKQNKWIKTDKWGWYHWYIEYYLGRRLGEED
                     TWQINRWRSFVARHQGQINADPKSKNKDRRLVQKQALLNWGWSWEQLFTDEQIHSNAK
                     RVAKSAGVLLSEVLDKKSISQETLVVVPKYSQW*"
                     /db_xref="gwf2_scaffold_632_36"
                     /db_xref="sse:Ssed_2663"
                     /db_xref="107275787"
     gene            complement(130897..132027)
                     /locus_tag="ALT_07252016_14_scaffold_1_prodigal-single_139"
     CDS             complement(130897..132027)
                     /product="hypothetical protein"
                     /codon_start=1
                     /transl_table=11
                     /translation="MKRLNIAMLGDQEPMVTNLDENNESLSSDQDALEIKVIDMSINE
                     IETVVDETKDTAGSIVLLAEKIDQMQTVSDEAMQVAQEAVAYFVKRTGVKMTGVGQAF
                     ESYSSTDQNKKKELVKQLTAASEGLNKQIFIAQEGMLDRIKLKLSLMFTSSKKLRKEL
                     EQVSAEFDKRGPKKEVIVDPAFARILNAQGKDKILPADVLKLTSDIFKISNENLTIKT
                     MRELTDMLGKINLSLNRSTFIAKAEEVEKLRDFENKMQDIHTGIVDKLEFDIDKEKAD
                     AQPLSVSDKNKLKESVIDLLEISDFEKADKQLAEAIIKYEEIYDSNLLTRFAGDYADD
                     MKAAKSIMELTIAIYGHIHKIMGLRYEIAHACVKYIKASSGK*"
     gene            complement(132121..133479)
                     /locus_tag="ALT_07252016_14_scaffold_1_prodigal-single_140"
     CDS             complement(132121..133479)
                     /product="hypothetical protein"
                     /codon_start=1
                     /transl_table=11
                     /translation="MKRLNIAMLAEQEVQVEEQVEQAQAQTELEVVGEQAEDAMAEAA
                     QVQAEIEVTQQAADEAEEVVQEVEEERQVLEQTQEQGGAEPVAMESLQRAIKRFEKRT
                     GVPCAINSMGLESFSSKSTRLQSTKIAMEGAVEYIKKLVKMLMDAMAAVWEKVKAFFE
                     KLMVGADRLAKRAKQLEAAAKAAQGKTAAADAVVTTGSVVAFARMDGKAVEGKDFADQ
                     YIKQTSESHESSKKLAETLDAFIKGDKVVKLIEQSKTKDSEAALLEMIVADAPTTGVE
                     KAEEGMVEYKAGESLLGDYALHLGAAFDKTATWEQVTKGYYKIKASVARADDFSADAV
                     KEVKPLTTEDAKRVAYQVAGHMSSYQGLAEEQKKFGDEIKKIVTEAKALEKEKDASVD
                     QIRVATGYVRAMSNRTMSLLVSMRAYDVNLAKAALDYVAASLKAANGKAAEATGTEVA
                     VA*"
     gene            complement(133621..134925)
                     /locus_tag="ALT_07252016_14_scaffold_1_prodigal-single_141"
     CDS             complement(133621..134925)
                     /product="hypothetical protein"
                     /codon_start=1
                     /transl_table=11
                     /translation="MKKLNISMLSIEEQQFAQSPEQVVLDDNFSQLGNQVEDNFSDLR
                     IAMSDLENIEQAITQAVDVAADLMDEADVVQQAQAQGDGASQMAIESIQRNVNNLLKL
                     VGEAGRVTFAVESYSNPRHNTMVLESALDNIKAFIARIWTAIKIAFDTTMAMVKELYN
                     KYFEISVKVKKRASDLNEKAKELVGKTAAAHAMVGSYKLSKFMRYDNKPLTPAAIVNG
                     FDKWTAYSHNFIEDIAGNDAIMAYEQYTEQAGKLMLQALDLQEGDKLQGKVDALGKGM
                     LNRVHEAFSNNKDNIYYTKPMLGDVQYQFNDDEMRFSIERVKGYQDLPQENTHELLSP
                     EQVIVLTDKIQKHMDLYKDMQKYFKNLDDLKKNIDKIATDATKSNSELDYIQSKAITN
                     MASFTIKIFIDAIRKVGLGARQHDMGIDTATTEWCALSLKYL*"
     gene            complement(135006..136460)
                     /locus_tag="ALT_07252016_14_scaffold_1_prodigal-single_142"
     CDS             complement(135006..136460)
                     /product="hypothetical protein"
                     /codon_start=1
                     /transl_table=11
                     /translation="MVLDDAFINPELELQMHQSNIEDGHSYDMMQLQQSVNRTDALLD
                     QLKENTESVAALEAMGEFIKNRPMTKTSAILFNIAAEGYGNLSSIDNTKVAFGLESMV
                     EEEEKLPAQDINVAMENIAENAVFAMQKLARSLSDSMASLGDVIHGFDKNILSLKKRI
                     ADYELLIENIDSKDDLAYNYVKPEKQYIHLMYTDDGFQHGLKPALQDVRWLYKEHADM
                     VSDSVGKYKRWFNEHKDDYLNSDLFTSLQFTPADFVISGSTVFNKSVGNKIPSKSSVF
                     YKSKELPGGLSFYTNVRDSNLRGIEAVNALMDVNYFLDYHEPNSFKVVEKRIYTVAGM
                     TLLAWASVMMLNPLPMSFAGLLASAVSENTKTSDVKRVRISKETLFPVLTKDELKDTL
                     VEMKRSVAQLEKWNGAVYHSLWKDQSLRDATQKLTDYIKKEGIDNATIRYLRNYSVAL
                     LSLMSKSYTKLHLYGFDVLNASLSYAEKSAKQYR*"
     gene            complement(136466..137077)
                     /locus_tag="ALT_07252016_14_scaffold_1_prodigal-single_143"
     CDS             complement(136466..137077)
                     /product="Uncharacterized protein (Fragment) n=1 Tax
                     =uncultured bacterium RepID=K1YBQ7_9BACT"
                     /codon_start=1
                     /transl_table=11
                     /translation="MDSNKLILKIYPSGFLGSALVTQTEPINMIVNVNNLLNRNKVSK
                     TTPYTANQDIVLMWDQAMVNDKEFKSFEYKEKILILAMKSFGTRTIKQWIDAQVDNPM
                     CGDSHYRWIDETLHYVMTGTRRSFQFNTWLTILSASRPDVEAKGYSKTMNNYFGGRVS
                     SLLTSNSTNPRTMSIVDFISAWVARPNGIEDLTSSLNVLFGKR*"
                     /db_xref="UniRef100_K1YBQ7"
                     /db_xref="K1YBQ7_9BACT"
     gene            complement(137067..137963)
                     /locus_tag="ALT_07252016_14_scaffold_1_prodigal-single_144"
     CDS             complement(137067..137963)
                     /product="Virion structural protein n=1 Tax=uncultured
                     bacterium RepID=K1WY75_9BACT"
                     /codon_start=1
                     /transl_table=11
                     /translation="VNFYNFVVSLFPTFKRDEIIDAAIGTRKSIMEHSLQAYQSADQV
                     WGSTPFTSKEAKALEKQYKLEVSLPGRQSMITSISLALQNSLKVLDLVVQKGKNIYQE
                     TEASAGLSFEKATIMRIIAVADFTNKYSLDLLNYIYAYEAKSTEGGEGVDGVSKAEEN
                     LIMSQFSDFCTAINVLKVDMGSLEKALNDLPDAVVSELTERTFVSTIGTSKLDPLNLR
                     AFSVRKNPFYIFGMVRAENQEKKYKAKKEMLELLQLRLLQLQKLQDKKQDASLDKEIA
                     YYQSRVTGLNHEIEKMNKEYGL*"
                     /db_xref="UniRef100_K1WY75"
                     /db_xref="K1WY75_9BACT"
     gene            complement(137987..139081)
                     /locus_tag="ALT_07252016_14_scaffold_1_prodigal-single_145"
     CDS             complement(137987..139081)
                     /product="Uncharacterized protein n=1 Tax=uncultured
                     bacterium RepID=K1XC83_9BACT"
                     /codon_start=1
                     /transl_table=11
                     /translation="MVSSSNQIIGTVKDTVSAIVQFKNIVDGMSADNSLVSATAVARV
                     EPLCIVDADVINVEYLPDTLNVLQNIFSGYYLQALQLLTNLGSINVSKTLGRLSPSRT
                     GGLESYSNIEAPNLGMEAYKYKLPSYDVNHAMEANDKTNQFSDITKNAFTDTSIITGK
                     MYNVTIKDGENEATVPVAIKLLVNSIPSNVMTNLMSLQNRVDYDFIERYHAWKAGRIQ
                     FVRDLILCKDLIDKHRNTLIKDPTGVYSEIVNRQNKNLKSGLINQSPSLATSSNLAII
                     SSDTAEAIEQKLDGSLDNFKTRHAIFQTTNLMILVVIDKSWEQITFYHRGINAFTKVS
                     VKDLKSASKKDGGDVNSILKAFIEGKAPTI*"
                     /db_xref="UniRef100_K1XC83"
                     /db_xref="K1XC83_9BACT"
     gene            139118..140176
                     /locus_tag="ALT_07252016_14_scaffold_1_prodigal-single_146"
     CDS             139118..140176
                     /product="Virion structural protein n=1 Tax=uncultured
                     bacterium RepID=K1XCD3_9BACT"
                     /codon_start=1
                     /transl_table=11
                     /translation="MAQRINTTIEDALRYSPMGPMSTAIGSVFRGINHRQTPAPVPIN
                     KDNYGLVFFTRPQLNLTTDNIRAERFLGPLLSKEANSIQRIIRMYLDPRLGATDSNFY
                     CPFVDNKNAFMPLLTNHCVSCTGWQDVLLDTYTSQPGAYREVYSQVDGVFKNYTAYDI
                     SATFRNMTGDPLTLLMMVWQFYQAAVFEGKLVPYPDFLVQNEIDYNTRIYRLVLDQSK
                     KYVQKIACTGASFPINVPIGNSFNFEIDKPLNEGNKEITIQFKSVGARYMDDIVVHDF
                     NKVVGIFNPSMRDANMANSTTMVKVPIAELQYFNSMGYPRIHPDTKELEWYVPIAEYN
                     NVVTAYGRHMDALIKATA*"
                     /db_xref="UniRef100_K1XCD3"
                     /db_xref="K1XCD3_9BACT"
     gene            140211..143141
                     /locus_tag="ALT_07252016_14_scaffold_1_prodigal-single_147"
     CDS             140211..143141
                     /product="Virion structural protein n=1 Tax=Pseudomonas
                     phage PhiPA3 RepID=F8SJW9_9CAUD"
                     /codon_start=1
                     /transl_table=11
                     /translation="MADVKVSDVIATLEKYKFNPVAVQKVALDVLQQVRNNDINIVDA
                     TNPYVHCLETTAFNCAAFMVQNEATTRRLYPAAAITMEDLYLHMSDKDYVNQHATPSK
                     ATFKVLLNKSELLNKMILDINTGVKKIRIPRNSVFYASNIPFSLQYPIDIKQPAHGGI
                     QISYVVDKVSPLKTLSTNAIDWIELRNPDGISFIQFEVEVDQFFVEQRTNDVSTASGF
                     TTDIPLTDAFYHVRCYVQNSDNTYKEILVTHTAQVYDPFVVTAVIKVFETSIQVTIPS
                     IYTTTGMITGKLRLDVYQTKGVLNVALGSYRAEDFTADWINLDENDDNEYTTPISNFR
                     SLVIYSTSDVNGGSLASTFLELKNKVIRNTTSSTNLPITNVQLEDSLLDYGYEIIKNI
                     DTITNRIYLASKALPKPIDNTNFTSASAAISKVQLTLKEASGIYGAYDNGKRITLSSK
                     TLYQNRNGITRPLTSLEFNVLNNLPILQKCVDVTNGNYFYSPFTYVLDATQEAFETRA
                     YFIDNPSIKTKSFINENATAGFQVSVDSSYSVSKNDNGYVIDIVTKSSDNFKALDDSN
                     IQVILAFYPYNQSDRVYVPGVLKGKTSANERLYSFDLNTNYDIDLNNQLVITNVSGAS
                     SAVDVRGPLDINYDIFFCTTAPKINTWVYSSLDDEIILFDLPEGSYAITNERINVVLG
                     YRLDGLWTQSRSGATAAPYQVYSTNIPAYYKKDVYLVDPDTGSAFTVNAQGNLVYNIL
                     HRRGDPVLNSNSEQVYEHLAGEIIYNEYGEPLLVPGYERDLLRFIDILTVEAAYYFAI
                     PQDYNSTTNYRTIISKSLNSWIIEDIPAFNEKLLDKTEIYFYPKVAIGDIEILTNTNE
                     VTTISASQSFKVILLVQPAVYDDSTLLQALRNTTIRTIDSSLQNMTVSISSMEKDLLQ
                     AYADDVISVELTGLGGTDTHNTFTVINNSNRCSIRKRLSTLPNNSLVVEDDVTIEFVK
                     HGLG*"
                     /db_xref="UniRef100_F8SJW9"
                     /db_xref="F8SJW9_9CAUD"
     gene            complement(143201..144001)
                     /locus_tag="ALT_07252016_14_scaffold_1_prodigal-single_148"
     CDS             complement(143201..144001)
                     /product="hypothetical protein"
                     /codon_start=1
                     /transl_table=11
                     /translation="MTMLDKHNRVFIHIESLLIVARDVMPNRQKVIIMAKNSSKKNDS
                     KKESKVVQPKNPKPDYTPAVKVPKKKEVEKPSIYYRTESTFSVKEEGAGCTWNEGSRQ
                     LCLDAAQDFLEEYTATARLPIFIFAKRAALAETWKQLNDEEYNFFGGLITRGSHMKRQ
                     RFWKFVTYIGNAKIPPDLQIRSGVREGFNGKARSDVIEYLCTQIKGWATSQIDSGSAP
                     SQLIRISCTVSYWKPVAEYFINYETAPHNYDPMTMKGYKTIKEWSTHP*"
     gene            complement(144079..144525)
                     /locus_tag="ALT_07252016_14_scaffold_1_prodigal-single_149"
     CDS             complement(144079..144525)
                     /product="hypothetical protein"
                     /codon_start=1
                     /transl_table=11
                     /translation="MNTLLLPISEYVQKCAVDIRTTSIAVGLAVSRHLTLPSSEVESI
                     NMHFVSQVEATMNQYLSIINEDMVLDFDLATKTARNAYIIRYMAAYPKADGSAILPSC
                     GTFFERAFNVGTYFDDTTRAHCESNADAIISLTNRILAILPALIKS*"
     gene            complement(144556..145851)
                     /locus_tag="ALT_07252016_14_scaffold_1_prodigal-single_150"
     CDS             complement(144556..145851)
                     /product="Putative virion structural protein 1 n=1 Tax
                     =Cronobacter phage CR5 RepID=R4IGM8_9CAUD"
                     /codon_start=1
                     /transl_table=11
                     /translation="MKKQNTALESIQFQKTELFDSIVNCIKNIKKLDKNIIDVKYYAT
                     AEINQLTEVIKKYTGITFEFVNGNGPAVYIPRLAQTIFDSSEDLQRMSSIRSVFDINY
                     DLKKILKSLDGQVIQGTVDLKNSKVTGLFSQIKCKMFLPKTYINGFGFSDEEIAAVIL
                     HELGHVFTSFEYLSRSVQTNQSLSIMLRMMDDTVSFEDRKIVFNKAKSKLKLDSDAYK
                     LIEDENSKERVTMVVINESIQKSKSELGESVYDVVSCEYLADQFAARHGAGKYLVTAL
                     DKILRTGRGSDSFSYFAALMGVVILLGITPLPASIGLITIISVAFTTITSSYIDVNNV
                     YDNDYMRLSRVKHQMIQRLKSPDILKDEKETIISYLEEVDPIINKYINDNNVKLRNRI
                     AFFFSSKHKRDFEYMNLQKDLELIGNNDLYVMSEKLKMI*"
                     /db_xref="UniRef100_R4IGM8"
                     /db_xref="W8CZH4_9CAUD"
                     /db_xref="R4IGM8_9CAUD"
     gene            145940..147397
                     /locus_tag="ALT_07252016_14_scaffold_1_prodigal-single_151"
     CDS             145940..147397
                     /product="Uncharacterized protein (Fragment) n=1 Tax
                     =uncultured bacterium RepID=K2D7P7_9BACT"
                     /codon_start=1
                     /transl_table=11
                     /translation="MQDIDAIECRFATYSRSTEEADYSDYHFIKEIIHHKDGSVKTNL
                     RSVVNYKRNFYITKKGLQNHKDKKEWEHIDNVIEYKSTQADLPRSVAKALGTPWFKGD
                     MRKLSSSPFIYGTGISSTAMIKQSYADKWDKRTKYSVAVFDTETDVLHGTDEIMMATV
                     SYKTKLITVIQKRFLEGQSNPVQRIHSLANTILEKYIKERGIAIEVVVVDKEIDVVKL
                     TMSKAHEWMPDFLAVWNIEFDMDKIIAACDRAEVNISDILNDPKVPKKYRSFKFKKGP
                     AKKVTASGDVIPIKPAARWHAVTSPASFTWIDAMCSYRHIRNGEPEEPSYSLDNILKK
                     VAKITKLKFDQAKDYTGLKWHQFMQQNYPLEYAVYNMFDCISMEILDEITNDLSISLP
                     MFTGCSDFADFKSQPKRTSDKLHYFCLRNKRVVGSVSEEMSTDMDDLTVGLGDWIVML
                     QSYLVDDNGICLIKENPHMRTNIRIGAVDLDVAGS*"
                     /db_xref="UniRef100_K2D7P7"
                     /db_xref="K2D7P7_9BACT"
     gene            147462..147614
                     /locus_tag="ALT_07252016_14_scaffold_1_prodigal-single_152"
     CDS             147462..147614
                     /product="hypothetical protein"
                     /codon_start=1
                     /transl_table=11
                     /translation="MDNQQRSPVEIPGTFNDYRKPDCQIITASRVESSDSKQGISYQV
                     ALKIVI*"
     gene            147635..147901
                     /locus_tag="ALT_07252016_14_scaffold_1_prodigal-single_153"
     CDS             147635..147901
                     /product="Uncharacterized protein n=1 Tax=Cronobacter
                     phage CR5 RepID=R4IFP3_9CAUD"
                     /codon_start=1
                     /transl_table=11
                     /translation="VVAIKDCRSKLTNSIEYHDPNGGVVFNISKETTKKEIVSVEGVD
                     ETTKRMCTINLSAGHVNAVEICTNLLGMPSLDQMLESFKQDISI*"
                     /db_xref="UniRef100_R4IFP3"
                     /db_xref="A0A0A8J8Z2_9CAUD"
                     /db_xref="R4IFP3_9CAUD"
     gene            complement(147952..148284)
                     /locus_tag="ALT_07252016_14_scaffold_1_prodigal-single_154"
     CDS             complement(147952..148284)
                     /product="hypothetical protein"
                     /codon_start=1
                     /transl_table=11
                     /translation="MKMSELSLAPASVAVTGIESGDYFAVDVLGFAMIHCCRAYVHGV
                     IFDESQEPSPFRPKESFVVLSDNNNMIKLQHQCLVDKNKSMGLKPPEMLNDKAKANEL
                     VAKYAKRK*"
     gene            complement(148402..149184)
                     /locus_tag="ALT_07252016_14_scaffold_1_prodigal-single_155"
     CDS             complement(148402..149184)
                     /product="hypothetical protein"
                     /codon_start=1
                     /transl_table=11
                     /translation="MSKKRYTPILPKADDMNKDEQAKDSNVEKATEQGTADGVVEQVA
                     EQETVQTEVKNTEAQTSKEEAVAIIPAEVAIAVQETPKAQEAVSIAPVAVEPVADVVA
                     DSAYSENLSRLLDLCKQSGNVAVNNYINELLEYAVKMAPSQTMTRELGAMNQAGLYNT
                     VVNIIDHTGKDFRIAFSTMLCIFNEYKKAAFNGAYVLRFMEEISLSKNKRDAFIKLVN
                     LFSMTADAKTRKDALKHIDLKRELVGGISEEGKMRIIAFYAS*"
     gene            complement(149258..150553)
                     /locus_tag="ALT_07252016_14_scaffold_1_prodigal-single_156"
     CDS             complement(149258..150553)
                     /product="PHIKZ080 n=1 Tax=Pseudomonas phage phiKZ RepID
                     =Q8SD82_BPDPK"
                     /codon_start=1
                     /transl_table=11
                     /translation="MNKKELFIKAMKDGLYKKLEWVVSAFSISKETDSEFAYKIKTNT
                     TGHYYLDPNNLKEYIKIEDGIENVPLFNAKETLDITPDDIINLSEPITTTYGNLLANY
                     ILLVYPFGKKIPYINKKINLSKIEDVILPKFKSNPAPGVEREEDSIYVDEYLALGNAV
                     IYSCSFAQLFTWGLTEKIIIPPEWVKEEKAKLIEKYKDRLNEAAVVAIIDAELIKKYK
                     EYIKGDPGANFLISSKSTDTVAKKKYLMVGGELGLSEDTVNVTLVQNSLAEGWDINAF
                     PEMINTLRAGSYNRGAQTVLGGVAVKGLLRASANLNVTEDDCGSRLGMVADIDSNNLS
                     RFVGLSIILKDDTKILQTEEDVGQYLGKRIMVRSPMYCKLDKTDYCKICLGQRLANNP
                     EGLSIAVSEYGSTFLSIFMKGAHSKSLQLAKMNWKSAIK*"
                     /db_xref="UniRef100_Q8SD82"
                     /db_xref="W6ATL4_9CAUD"
                     /db_xref="Q8SD82_BPDPK"
     gene            complement(150546..151448)
                     /locus_tag="ALT_07252016_14_scaffold_1_prodigal-single_157"
     CDS             complement(150546..151448)
                     /product="hypothetical protein"
                     /codon_start=1
                     /transl_table=11
                     /translation="MIYDELKNLISLTRVDNTVDTFNEAVSLFDLMGQDDYMQIFEAT
                     ISSSPGLSDGELVDELLVDLHVIVDNIFSMQGIKLVEDTQINDKVKMAKGLLTVFEYS
                     DKAGIIRVLETDMNPEEKVAELISMMTDMSTEDIFSLLENVNEAVPVRMLQVINEEAE
                     QFMETSYNELMKSIVDLYMQFKEKLLEKKPFYTDKFIIEVNTIGLGYNTYLEDLLKDQ
                     QFTDLLSEMEKLGKINESDVYHDVSLYLIAIAILSPEGQANIIGAIREHMHLLTTNIN
                     ALSRLESYISKNLIKLTSTGVINE*"
     gene            151624..152166
                     /locus_tag="ALT_07252016_14_scaffold_1_prodigal-single_158"
     CDS             151624..152166
                     /product="hypothetical protein"
                     /codon_start=1
                     /transl_table=11
                     /translation="MGKHKPASFSKGHQRVLDTIKMKQNLKSNTFWDDCNKHYDIATQ
                     AIHQVEGQLAEQLSIIVNTPELVGKIEDQQKLTDNLTLLHKDIGEHVERLNSIRENHK
                     DKTGSISNPEEGLEVIQINGKYQEVLEIYNANIVPTICHIFEQIAPAQKAMMDIMDKQ
                     KEQIDLIDPTVVSDAVIKGE*"
     gene            152171..153640
                     /locus_tag="ALT_07252016_14_scaffold_1_prodigal-single_159"
     CDS             152171..153640
                     /product="Uncharacterized protein n=1 Tax=uncultured
                     bacterium RepID=K2CV52_9BACT"
                     /codon_start=1
                     /transl_table=11
                     /translation="MSVVNDYAQPDPNEELNKPPVPETTTVNVLPPNFEVDGKYSTPI
                     EGEMDVEKENIILPSDHNENIRERFTKVSSKTTDFNAKWLTTFQSSLESVAYNDAFVS
                     TVNRADAEFKQKIESSVGPLFMGMAKAKVNPNQKLTGESLRLMIRQDLNLGGTYNVPL
                     WHSGFWVRFKAPGESSILDLYRALTEEKVSLGRATYGLVFSNNTSYSSAAMLNFCEEH
                     ILSTSLILPEGDNIKKYISVLDIPTLFWGMVCSIWSTGFQYQRACTSEPDKCNHVISE
                     LLDPSKLLFVDKSRLTTRQITHMTKREKGSVAPDSLTLYKDEFLNGQPKAIKFNDNLT
                     FIISIDNAQEHIDSGYRWISSIEETYPNVMIREEKERDEYLIKQAKTTVMRQYAHFVK
                     SITYMENDYADRETIESIISDVSSSDDLRKKFQDEIKQFIDDSTVALIAIPTYKCPSC
                     GKEQREPKESVHMQGLIPIEVMSNFFTLAVQKIRRIEQR*"
                     /db_xref="UniRef100_K2CV52"
                     /db_xref="K2CV52_9BACT"
     gene            153697..154092
                     /locus_tag="ALT_07252016_14_scaffold_1_prodigal-single_160"
     CDS             153697..154092
                     /product="hypothetical protein"
                     /codon_start=1
                     /transl_table=11
                     /translation="VQILQTAKKDNYLAVKQLLQQSYEQSSGIFDYLNQALMDQNSVD
                     PDSKKPLSSVAMNAAEDTFVYSKMFDTIKAYADTNVKEFYGINLQEFLQYPHVICEFL
                     LKDSYRRLSAKMSTESSVVKEIQNLQNKK*"
     gene            complement(154162..154644)
                     /locus_tag="ALT_07252016_14_scaffold_1_prodigal-single_161"
     CDS             complement(154162..154644)
                     /product="hypothetical protein"
                     /codon_start=1
                     /transl_table=11
                     /translation="MLFKLFSKIFSQEIKRLEEHNRIVGYREKQKENDITKDVIRDCQ
                     LEDAIGKKAIFIPNEWTDPGFYIVTGIVTICKDDKPVHEVFDVINNVKGFCLPGTIYL
                     ADEKMVKAILKLNPFERWNLSAGKSYMSNMWEKSYPNDDSMVTPSDILENKLKGVGFI
                     *"
     gene            complement(154718..157201)
                     /locus_tag="ALT_07252016_14_scaffold_1_prodigal-single_162"
     CDS             complement(154718..157201)
                     /product="Uncharacterized protein n=1 Tax=uncultured
                     bacterium RepID=K2DSJ7_9BACT"
                     /codon_start=1
                     /transl_table=11
                     /translation="MSNVHFVMTIYSHHFCLSRLSPVGRMLAGNFAMRYVQYGLVPSG
                     GTVRRKAIKVYAAANNDRTEYRFHINQLPEFYKLLVQYGYDKPSLYTTVNVPLKETPN
                     VSFTVDEKYIPKDYQVPIIDYVSKTLPKCKLVGLQTGGGKAQKLSELIKIPGGWKKMG
                     DIKVGDIVTAKDGSPTKVTSVHPQGIVPLYKVQFSDGRSTECCGDHLWRVYYINTLQE
                     EQRIVVNTLDMHRLIAVPNFCVYVDLIDPEDCEDVNLPVDPYEYGVFVASDDDVRLAG
                     TNETLSQKYLRIFNNILTRFNIKDKVRYKKTVPEKYLHSSKSQRLSLLQGILDTKGTV
                     NMAYNAGSVSFSSTNYELAKSVQYLARSLGGIAYISKRHSDKKKASRKKTGKVHYSVD
                     INYNKPGELFRSFKKKIKVNSVNQEFSSLKLKVKSVTPSCIEEAQCISIDHPDRLYVT
                     TDFIVTHNTFVALSGIAILQKIPCIIVKPAYIEKWTDDLIKTYNLSLDDIMVVQGSKH
                     LMALLNLVKEGKLEYKAVIVSNKTFQIWLSMYERLKDETLELGYPIHPHEFFGHIGTG
                     VRLIDEVHQDFHFNFKLDLYTNVEHAISLSATLITQDPFLRSMHDLAYPIKDRYVSPP
                     LDKYINSFAVHYRFRKPDKIRTSEYGSKNYSHGAFEKSVIKHTPTLYGYLGLIDYVLS
                     IGYIKAIKRDKKCIIFAYSVDMCTKIVAFLESKYPDHIVNRYVADDPYENLMQSDIVV
                     STLGSAGTAVDIPNLTNVILTTAIDSIQSNVQSLGRLRKLDNGATDTEFHYFVCGDVP
                     KHLEYHNRKKEMLSQRAKTFIDVYSGYVL*"
                     /db_xref="UniRef100_K2DSJ7"
                     /db_xref="K2DSJ7_9BACT"
                     /db_xref="bprc:D521_1398"
     gene            complement(157387..157761)
                     /locus_tag="ALT_07252016_14_scaffold_1_prodigal-single_163"
     CDS             complement(157387..157761)
                     /product="Uncharacterized protein n=1 Tax=uncultured
                     bacterium RepID=K2CUG3_9BACT"
                     /codon_start=1
                     /transl_table=11
                     /translation="MLEATVKDMKTRDTVIDPAAMLTEFHDLVNKRITINLSILSIII
                     YSSMVVSATDGSYSLPKPWTNSGLGVMRLILENRSLSAAMAYERQTTTILSPNSYLMT
                     NRPDHLFDNLVCPSEMQQLGLL*"
                     /db_xref="UniRef100_K2CUG3"
                     /db_xref="K2CUG3_9BACT"
     gene            complement(158034..159467)
                     /locus_tag="ALT_07252016_14_scaffold_1_prodigal-single_164"
     CDS             complement(158034..159467)
                     /product="Uncharacterized protein n=1 Tax=uncultured
                     bacterium RepID=K2CV20_9BACT"
                     /codon_start=1
                     /transl_table=11
                     /translation="LTHSHKAILGSKGYEISLEGNIRKRGQKTENLPVINGKVTLSIY
                     DRVCEFDVAWLALMAHFEYKNCTDYFNVYFVDYPDNGNVKTIAKKIMRFVKPVMVNKT
                     HRLIPGFTQYAISKTGNIIELKSGCEIKVKNAESKSSYPTCFIRDPDISNYRHIVIHR
                     LVALAWVNNDDFVEKPIVNHKNGNKLNYNHSNLEWVSYSNNINHAFNSGLRSDNIPYK
                     VRNIETGEIKNYRSFRSFCLEHNLHPTLKFKKIANIRKYGLVKEKYQVKELNDNSPWE
                     NVIPNAKRGKYTVTVTMPSGEIEIFYNIVDIMKKLKLWNISYNIKAIEEKAKNKFPGI
                     KFDVKTLYETKEVQAYKIQTGEIFEAESVRQLGKILNIHYSTINTAISLGETHISNGF
                     AFRFKTNIPWNTKFTYSVKSKIPVKAVNLITKEVINFPSIKKAAEFFNREHSTTRYYL
                     ENNIPLNEWMLYNNRHPTSIGSLHSNV*"
                     /db_xref="UniRef100_K2CV20"
                     /db_xref="K2CV20_9BACT"
                     /db_xref="bti:BTG_15115"
     gene            complement(159507..161159)
                     /locus_tag="ALT_07252016_14_scaffold_1_prodigal-single_165"
     CDS             complement(159507..161159)
                     /product="Uncharacterized protein n=1 Tax=uncultured
                     bacterium RepID=K2C9L1_9BACT"
                     /codon_start=1
                     /transl_table=11
                     /translation="VRVHVRSILKKTTQELWDNLKGEFTLVFDDDSEVQTNEKECIYS
                     SYAWELYREYPDSIITKDSHVKSVIKENRLSADTHNELLSVVFFCVYDNYVHRVVDKT
                     KLLNHLSKRAYEIINQMYNEFSHRLEEYVTTLDILDFMEVIDNKEIIKAENSTPHTQE
                     GIDEFYSIIKNVLNKEPSLDNNQLAKAVRSKLVKVDQTLQCVGPRGFLTDIDSYIYKK
                     PIMQGYFKGIRTLEDSMKESRSAAKALAFSVDPLKKAEYFSRRQQLICQNVKNLHRVD
                     CGSKHYLLWQVRGEEKIEGVVTRESDLKTIFGKYYLDEETNTLKIIRKTDKHLIGKTI
                     KIRDAVAGCNHPDPYGICEICFGEASLTVPEDTNLGHMACVSMNSIVTQLVLSTKHYD
                     GSSVVEGIRLEPHDKKYLSAQVNGNDYGLSNDLKNKKVTLKIDARDARGLADVSLVED
                     VNKLTISRVSELEIIHLIIDNGKGVVDEVPITVSVNKRLANMTHNLLRHCKKMGWEIT
                     PDNKYLIDMTGWDWSLPILSLPLRHFNMSDYQSKFTVGCHLQ*"
                     /db_xref="UniRef100_K2C9L1"
                     /db_xref="K2C9L1_9BACT"
     gene            complement(161181..163316)
                     /locus_tag="ALT_07252016_14_scaffold_1_prodigal-single_166"
                     /gene="rpoB"
     CDS             complement(161181..163316)
                     /gene="rpoB"
                     /product="rpoB; DNA-directed RNA polymerase subunit beta 
                     (EC:2.7.7.6)"
                     /codon_start=1
                     /transl_table=11
                     /translation="MTGERPNELHRELMSVCGLNPWHQHDSSARVAMFTSHIGQMLQI
                     KGATERTFQTGMETEYGKYTFNVRMPCDGKIVKIIERYRPDLSEDSIKENPQTIVIYE
                     DVDTKVLGVFNLTTYCSNHQYFGFRYVAKDGVRFLRPGQFVPKDTVFLDSPSVTDDGG
                     YKYGIQANVAMMSHPAVAEDGVLISEEFAKKLEFNTYETRIIEWGSEQFALNLYGNEK
                     NYKAFPDIGEPVRSDGILMALRSCEPGIMAGVEQNIYDTMRVDTTFDDTVYANGPGGR
                     VVDVKVHHDLNNSNFSEKNMDKQVQRYDTVRRVFYQSIADFWNSMKKLRGESLHMTPE
                     LHNLVVQALTVVNEGPGHQRVTKLYRKAPLDIYRVEIVIEYTIKPSVGFKITGAHGDK
                     GVICQVEPACNMPVDEEGNVADIIMDGGSTINRMNTGRLYEQYYNAASRHTHNLICKE
                     LGIAPYTTEMVVNDHLAGLDPSILESAYNTLLEYYRIMYSPMADWAMQKDESLVDFMT
                     VIVSRGIYIYLPTDNPKESVQIVKDIENSKFRPHYGKVSYVGNSGQRVVTKDNIRVAS
                     MYVLLLEKTGDDWSSVSSSKLQHLGVVAPLTKQDKYAKPARLQAVKGAGEAEVRIFTS
                     YAKGNFTVEMMDRNNNPKTHKHICNAILGAPAPANIHNLTDRTIIPFGGCKPLALIRH
                     ISECAGFKFKYSPFDASKPSGMIEGDEVD*"
                     /db_xref="ecn:Ecaj_0169"
                     /db_xref="UniRef100_K2DS11"
                     /db_xref="K2DS11_9BACT"
                     /db_xref="2.7.7.6"
     gene            163386..163763
                     /locus_tag="ALT_07252016_14_scaffold_1_prodigal-single_167"
     CDS             163386..163763
                     /product="Uncharacterized protein {ECO:0000313|EMBL
                     :BAQ02738.1};  TaxID=1585840 species="Viruses; dsDNA
                     viruses, no RNA stage; Caudovirales; Myoviridae.;"
                     source="Ralstonia phage RSL2.;""
                     /codon_start=1
                     /transl_table=11
                     /translation="MWPTINRKRKKTMDINKLAIERGSDVYYSKNFMDVMESYVSYLK
                     TSGKSTSFIVDKDIAYIYQGDFYGYMNYRNVPSKYHWICMRVNGYFSPFEFKPNVDYL
                     TIPSTEELEQIRISYLNSGLVNF*"
                     /db_xref="A0A0A8J9K1_9CAUD"
     gene            complement(163811..164014)
                     /locus_tag="ALT_07252016_14_scaffold_1_prodigal-single_168"
     CDS             complement(163811..164014)
                     /product="hypothetical protein"
                     /codon_start=1
                     /transl_table=11
                     /translation="MNKHFNSSEDYFKNYLKDNQNVPQERFEAFKLPSLVNGRRVAAT
                     RIKSDMVGGPKYLINYDNQHQLR*"
     gene            complement(164074..165357)
                     /locus_tag="ALT_07252016_14_scaffold_1_prodigal-single_169"
     CDS             complement(164074..165357)
                     /product="Putative uncharacterized protein 064 n=1 Tax
                     =Pseudomonas phage PhiPA3 RepID=F8SJU6_9CAUD"
                     /codon_start=1
                     /transl_table=11
                     /translation="MSKVIEFYKQILSLGSLVTDKEGLVSAMVEDMSVPFTVKGKRLA
                     LPTRENMGKTTDLCIFHPLSENFLRGESDVMQKYRSAINIRLNYVIGCMMADLLTLIT
                     STAEHQKLNPDQSELLSLVHQADEETLARFSKIAEVIKKSAMNGDKDKTFVNIYLKKT
                     ANIKGKVYKRGAIISFPFYKELMKKEKAVYGVTLRIKDRESIQKLMEFIVPGIEADDS
                     YNQGSTGDISPFLDALLKGVIGIASNINSIAANYKDFLGLYDSYLYNADWVDTMENIH
                     LLEPEIRMIPMQAGNEGSIPGAVAATAPAQAALSVAPPVINPIANVRPHNQQTQPITP
                     TQPSADKSSKLSFADLDQRNRQTHMPVYPGQNQGWNQPQSNWQQYMPQPINGPAAARA
                     NISSLSILASAPPPNQPMVNNNWQQPQYNQQASYI*"
                     /db_xref="UniRef100_F8SJU6"
                     /db_xref="A0A0A8J9R0_9CAUD"
                     /db_xref="F8SJU6_9CAUD"
     gene            complement(165371..166831)
                     /locus_tag="ALT_07252016_14_scaffold_1_prodigal-single_170"
     CDS             complement(165371..166831)
                     /product="Uncharacterized protein n=1 Tax=uncultured
                     bacterium RepID=K1XBX2_9BACT"
                     /codon_start=1
                     /transl_table=11
                     /translation="MQGYGYSSVEIVKLIMQETGTYNPQWRRSFESNLTGNIQNTIIE
                     NCQQAGRITPGLLTGVANQFIKPSATPERPIIIANGWDTRRFRFFMEVRSTSHMGTVL
                     IQYVTGYTDQMGASMQGSLDPNMVFYINTINTTKNSVRTTPLGTQNVQNVMDCSHLLY
                     QSDYSGVYGPNITHKMRPEEVFVGMQNAELREAASDVHGASDFLDTRTHLTSNPVKST
                     RRFNSSPVFVASVLDSYVQTKRSDITGASGMEVYDTAAGHVSAARTNEDPFIKMLKAN
                     TGSNGGTFTFGDLLRIDHGIQQRIVVTPLTPALRATLHQSGQTQNWQSSDFETQFATT
                     LSQALPGYMLDNCLQSVKLRATNDAMGGEIIVHITDFGSLLQGIDPTPYLHSLTFVIQ
                     KTLLHDLTFGNQISFSLEMSCNLMGDTSINLSLNGSPFIPYVSPCFCDSLMSPLITAD
                     YAKLNALSKDLATVVDYLGDAITPNSSFADKHDSFI*"
                     /db_xref="UniRef100_K1XBX2"
                     /db_xref="K1XBX2_9BACT"
     gene            complement(166867..168393)
                     /locus_tag="ALT_07252016_14_scaffold_1_prodigal-single_171"
     CDS             complement(166867..168393)
                     /product="Uncharacterized protein n=1 Tax=uncultured
                     bacterium RepID=K1XQ45_9BACT"
                     /codon_start=1
                     /transl_table=11
                     /translation="MKMYMDPVSKQFTAIQMVTEHNGEEIHWHVSTLNKTVFETEEVC
                     RQINAYWAKLPGYKQQVIFDIYTQIKDVIVSVYDTTQLITSLVPLVTKLYEEHDLEEM
                     SRWISFHSDIILPTDMVDNYVKSDDDVRTREKTYIKEDYKGLILLSLALRPMIPIWGE
                     FIYVTRNDTGTGFKEFYAVKLINKTHLIESEPMVKLRTYVSHNIKTDKPMFSNILNSV
                     GSEDFPMWLLSHVLVRKLCISDLSCTNNEATLISSIFNFISQKITGNPPSTLADMVNS
                     KDFTRGNANDENNISRLEAYKIKQMIAPGDIEIIEFVLNDPYKVAKSINPNIDLNLVK
                     EFVNASRALDHHEISACQVVLAQYVLKKAIPSRGLMHVSKMKAINAIAIAQALIWHKY
                     KPIAAMMSAIVTTDSELQTNGIDSKVRIPPEMMKELERVFPYTKVSISKKKGKVENSV
                     LRAIDELSSLLSARDWTITLPDHMVEQITGQNNLRRYSCPHDIKILLGQFILDIVVPQ
                     *"
                     /db_xref="UniRef100_K1XQ45"
                     /db_xref="K1XQ45_9BACT"
     gene            complement(168573..169292)
                     /locus_tag="ALT_07252016_14_scaffold_1_prodigal-single_172"
     CDS             complement(168573..169292)
                     /product="Uncharacterized protein n=1 Tax=uncultured
                     bacterium RepID=K1YBD0_9BACT"
                     /codon_start=1
                     /transl_table=11
                     /translation="MENNQRPERKKNAFNNSKLTLAAPCPTAKGKYSTLGFEFHNNNP
                     AIVVRTNDPGDMTPARNYGRIMANLDIPAFYAFITNLEEAVRSEGEYKKKCENYNYEY
                     NNGQRGEDVSHISDLWVGKDKEGCVYISVLSKKDDRAVIKFVFGPSDNRWHKYMHGDG
                     TAFNKSDLSTLYSKAWLMILKEVTGNLIVQEYIQPVPRKPFNGQQGGQRPQYGNRPNN
                     NAGYNKPAAADASITDDDLPF*"
                     /db_xref="UniRef100_K1YBD0"
                     /db_xref="K1YBD0_9BACT"
     gene            complement(169374..170237)
                     /locus_tag="ALT_07252016_14_scaffold_1_prodigal-single_173"
     CDS             complement(169374..170237)
                     /product="Uncharacterized protein n=1 Tax=uncultured
                     bacterium RepID=K1WXZ8_9BACT"
                     /codon_start=1
                     /transl_table=11
                     /translation="MITSALSERTMSAFMLSIGTSLSMESLFTGTQPPYDPDRPIPNV
                     IDIRNYDELWINVFTLFRNIVSSIPSSKLATLLPDEIAYVLSEEVDLIKDIVNMHTSG
                     AVKVVFYSSSYQDLKSKYKHAILRSDNTEKQKRMTDLLRETVGIYYKTHPLNDNFKHY
                     KLHIDEPNSNTKKILLLSNYAFDLLSYKKFSKMDLLESHTGILKERPKWNTKYSDGKN
                     LVRLPFNACFLQVFGDSQTFHAMDKTLRQDILELSEVNKWNPLTTDERVRFNISSLKN
                     PYFVSILKEML*"
                     /db_xref="UniRef100_K1WXZ8"
                     /db_xref="K1WXZ8_9BACT"
     gene            complement(170234..171397)
                     /locus_tag="ALT_07252016_14_scaffold_1_prodigal-single_174"
     CDS             complement(170234..171397)
                     /product="Nuclease SbcCD, D subunit n=1 Tax=Pseudomonas
                     phage PhiPA3 RepID=F8SJU1_9CAUD"
                     /codon_start=1
                     /transl_table=11
                     /translation="MIKETFLVSEQLRITSVSDIHLLHRNNKTSYIIKNLDTYLCTDE
                     VLSKTDVLFIAGDLFDGPVAFSNEDIGLVNIWIAKLLHKCRRYNVCLRVLEGTPSHDM
                     NQSKIFTNLNEILFKDSESGVDLQYVKTLSVEYIERFGINVLYVPDEWNHDTHDTLLE
                     VKSILKTKGLDKVDFAVMHGQFEYQMTDVVKQHLKHDSSEYLSLVEHLIFIGHIHKHS
                     FKSRIYSHGSFDRLSHNEEEAKGYIYATVYKDGNYNCQFIENKGARLYKTIRCSGDDT
                     EYNMKRIDKVAAKLPNESFIRVVSEQSNPIMNAQDILKQRWPDLFWSFTKDKEKDKRD
                     LTASYSTEQKYTPIIINRESIRNLLLPRLNGMQLNTPVMNRCMEHIGDIERIQ*"
                     /db_xref="UniRef100_F8SJU1"
                     /db_xref="F8SJU1_9CAUD"
     gene            complement(171369..171938)
                     /locus_tag="ALT_07252016_14_scaffold_1_prodigal-single_175"
     CDS             complement(171369..171938)
                     /product="hypothetical protein"
                     /codon_start=1
                     /transl_table=11
                     /translation="MDNKIDGRNVQDMQTEILLRQIDAAKQQFSELDRRDVRIIPENM
                     FVHHFLPFFSGERTENAQETIANWLTIAGSPVHPVNIVNSGGQVVVQVPPIQNNTTLD
                     PAAPTDTNLAYAVKESRAISSLSPNAGQSILTGQLSNKLSALTSQLEQKNKEHENKWN
                     ALLTHYGKKPINYKEDEKVADDKGDVFGF*"
     gene            complement(172067..172483)
                     /locus_tag="ALT_07252016_14_scaffold_1_prodigal-single_176"
     CDS             complement(172067..172483)
                     /product="Uncharacterized protein n=1 Tax=uncultured
                     bacterium RepID=K1XBV7_9BACT"
                     /codon_start=1
                     /transl_table=11
                     /translation="MSFPVTPVPTMSTQGWVTDPSIKFDKLLADFFLADHNQTYIYKG
                     NVKSLQGLIEKYGSEINALISDLNTVLKVYLERYYDMVEVDVRAANDQYVDPVGRMEL
                     TITIGVNDRGTQKQYGRLLEAVNGSMRRISSINDGV*"
                     /db_xref="UniRef100_K1XBV7"
                     /db_xref="K1XBV7_9BACT"
     gene            complement(172552..173169)
                     /locus_tag="ALT_07252016_14_scaffold_1_prodigal-single_177"
     CDS             complement(172552..173169)
                     /product="Uncharacterized protein n=1 Tax=uncultured
                     bacterium RepID=K1XBT8_9BACT"
                     /codon_start=1
                     /transl_table=11
                     /translation="MLAFTADDAFNAFVYPEKHPSGVQFLRNQFSNFTGVLTGAANDF
                     IQASRQQIDRFTSNAALDFARNVVKSVMGTSTITTDRITTLFDLQQLQGASNQMQRWV
                     MANPIVRELYHEQRCEGYVDTYVDVQPGLRLDDHYDYRRVMDGVMQFDQTDGWYAKFY
                     VEELKENDRDLTHGEKVDVIQTWSKLEYLIALNKEDPTSPDGGFL*"
                     /db_xref="UniRef100_K1XBT8"
                     /db_xref="K1XBT8_9BACT"
     gene            complement(173184..173402)
                     /locus_tag="ALT_07252016_14_scaffold_1_prodigal-single_178"
     CDS             complement(173184..173402)
                     /product="hypothetical protein"
                     /codon_start=1
                     /transl_table=11
                     /translation="MNLTLCLDNVTADQAEPLAPHKNIMDIHDPRKLSGIAAIPKPVV
                     STISNWLHSKPDLGISENQRAFLNSMAM*"
     gene            complement(173609..173956)
                     /locus_tag="ALT_07252016_14_scaffold_1_prodigal-single_179"
     CDS             complement(173609..173956)
                     /product="hypothetical protein"
                     /codon_start=1
                     /transl_table=11
                     /translation="MTRHKISNEADLVRLIKNACEKKRCTKVRVFEDGKSYEDYSISY
                     TLSGKAIYNFTVSVKDGFIVIQKRAKNSTKHVMFAVGSIVIMDYVDKHVPYCAVDVID
                     HVRYTDGTHRYIR*"
     gene            complement(174783..176681)
                     /locus_tag="ALT_07252016_14_scaffold_1_prodigal-single_180"
     CDS             complement(174783..176681)
                     /product="PHIKZ179 n=1 Tax=Pseudomonas phage phiKZ RepID
                     =Q8SCY3_BPDPK"
                     /codon_start=1
                     /transl_table=11
                     /translation="MIFKAHLDLQGFAIIPFSNPTYRIDVDGRVMCQEGKPVTITLDA
                     NNEKVVTLPLWDGYRKYKVAILVALVFKPNFIGVEKWNKLDVLYFDNDKNNTNAANLM
                     WSFGGGVACDKYPGYNYVPFYTRYAINKQGEAIDLVTDKSLVFKLVNKGYYAASVFCD
                     LLRWSIIHRHRMIGLAWLTYTGVVGKLQVNHIDNVNGNDLYDNLEWVTNKGNSIHRTN
                     QYAKLLEIPVDYNRKVHGKCDATGEIKTYPNISNCAQENGLNINSVHYRCYINTKCAY
                     PDLKQYRYEGSDLDWVEQSEYEVLNLKYTIQNQIEVRNVKTGDWWWFKTPRDAAVFLK
                     TEYNTFLKQLAKNQQIVYPGYFQAKKKTEFISWRQPNDLERENAEATYGSRVLCRNVK
                     TNEIVEYESASQCGRALGLNEITVAARLRLGPQNVFSGNLQFKLKSDPTPWRHVKDPE
                     KELERYKIPVKVYLRDIFTKEVFKYDSIGDASKAKNIGVHDLINRKNRNENKPWFNYD
                     VKFNYSDWPEYSEQDLEMFRLAISRTKVFKGRGFKVTDIRTGESKLYTDRDAVMEDHV
                     INRSYICALAKVDGIFNNKWQFSYYFNSDKVDQSVRNNRLKTPIELLETPESSVTTTE
                     HESADVNV*"
                     /db_xref="UniRef100_Q8SCY3"
                     /db_xref="Q8SCY3_BPDPK"
     gene            complement(177530..178675)
                     /locus_tag="ALT_07252016_14_scaffold_1_prodigal-single_181"
     CDS             complement(177530..178675)
                     /product="DNA-directed RNA polymerase {ECO:0000256
                     |RuleBase:RU004279}; EC=2.7.7.6
                     {ECO:0000256|RuleBase:RU004279};;  TaxID=1585840
                     species="Viruses; dsDNA viruses, no RNA stage;
                     Caudovirales; Myoviridae.;" source="Ralstonia phage
                     RSL2.;""
                     /codon_start=1
                     /transl_table=11
                     /translation="MGVHLEHIDHDMLFSQSPVSPIIINDIPTVTEEQKAFLDNLIYK
                     RFESDLLSNEPTCECGSTTGGYKIGVVCPNCNTIVKDEMDQELHPLVWVRSPNGVQKL
                     MNPIILMMLLRHFNKSNFSLMEWLINTDYTSSGQKPGYIDSLLAAGVKRGYNNFIIHI
                     EEYFNLMFDIKVFRSKKGQYDPLYHLVMKGLKEGKLLSRHIPLVNRSLMVIEETKVGK
                     WVDPIVMGAIDAMRTISSIDDPVMAFTPRQKENRTAKTLIALANYYKETVDEVLSDKT
                     GMFRKHVFGTRNHFSMRNVITSLTKNHRYDELHIPWGAAVTTFKMHLMNKLYNRGFTI
                     NDASALLQECVYRHDPLVNVLFDEMFAESRDGGFWAIFQRNLKVSFG*"
                     /db_xref="A0A0A8J9S0_9CAUD"
                     /db_xref="UniRef100_F8SJT6"
                     /db_xref="2.7.7.6"
     gene            complement(178801..180681)
                     /locus_tag="ALT_07252016_14_scaffold_1_prodigal-single_182"
     CDS             complement(178801..180681)
                     /product="Uncharacterized protein n=1 Tax=uncultured
                     bacterium RepID=K2DS56_9BACT"
                     /codon_start=1
                     /transl_table=11
                     /translation="MAISDNVNTGNENNAMASALKQSMQNNNSVAPQAPVSSPMSFMN
                     MGLSFGLGRAATTHEALNKAIGVFKEEIKKAYEDRRIDPNFEISLLAVDSTKGTGLRF
                     SSIVVATTHKELKNSVAIHTLLIEGSADPIMPKIESSRGIQYEVMLTAGDTIDRLYVE
                     EVRKQVDKAYPGFKIINADAQVLHRDFNFEDTNAVRTMVENIVLPTITNLVTTARSFP
                     DLNLGQLERDSTLAVQRSFNETQSLDYSGHPVRTDIKITMSSYTGQKNSTGSLNGQEQ
                     SRALAVVGGYIDTVWADDQQSIMTMQQQMGPKPKFKARLVMTTLENHAMQTIPAQLLA
                     LAGSMILREGNNWFGYFTPRRLAAGSHRVDRRDVGALNIEGNISNDPSGFDKLFDTKD
                     SSFDGMALQRLITSLFMPGMYFSLRVSEAGADTWYNSVFKAAADGNPNAISAILGAAN
                     TLTNGQFQKFYTSGASPVLKNEDRVHNGYWLDGGVKSDLADIDYIAVMNLVGRNDPSV
                     GAAWSNTFYGINEPLNVRLAARWKMINEITGGTAVLTGYGRLVTFTNEFIEAFGKAVA
                     ATGLTMRQIGSTDNALFQQRAGASFLSGADVAPAQTGLFNSGWSAPAQQGMGFGSYNQ
                     RW*"
                     /db_xref="UniRef100_K2DS56"
                     /db_xref="K2DS56_9BACT"
     gene            181011..182123
                     /locus_tag="ALT_07252016_14_scaffold_1_prodigal-single_183"
     CDS             181011..182123
                     /product="Uncharacterized protein n=1 Tax=uncultured
                     bacterium RepID=K2D7L0_9BACT"
                     /codon_start=1
                     /transl_table=11
                     /translation="MFKLFRIEDKTIQPIQLAPEWNYIKTNMGYNIDRVQNYYRNASL
                     TVPSNHFLVRLLQSIPISKSMDLDTYYKSISNIALNHSMSMQMTSSYYRGRFFTGVCY
                     GKNALECLLTIDDNFDYQKANDNWQDIVAVKPIMHDKSDLKLFIPDGITYSSEESNSI
                     LLINLPMLAVQYRAFYLEHMNSSKRNTQKTTMNFVAQYVLPNMLRDHLELCFMNRLMD
                     RYYGKSVAVSYYRRHSFGLIDLEAQIDRVIDKVLDYINKAPSRFDLILKTIPSFTHEN
                     AYKGLIMPDITPTKQVHWATMLARLKQIAFLFNISGKDVLKTNQSEVNEIIIELNYGD
                     IYNTFKTNLPNDLFFKAQGYLDIIAEALDNNAAFNH*"
                     /db_xref="UniRef100_K2D7L0"
                     /db_xref="A0A0A8J922_9CAUD"
                     /db_xref="K2D7L0_9BACT"
     gene            complement(182183..184330)
                     /locus_tag="ALT_07252016_14_scaffold_1_prodigal-single_184"
     CDS             complement(182183..184330)
                     /product="Uncharacterized protein n=1 Tax=uncultured
                     bacterium RepID=K1XQ93_9BACT"
                     /codon_start=1
                     /transl_table=11
                     /translation="VSNNPFVLEDSEYKRDLNIVKHYVEQQAAYLSVSTSKDLNTCME
                     YVLATLKKGGKFEFKDPKIKYLERQDNGDRVAMEGTVWGYISDSIKNKELIAPTLTTY
                     LHPDKKKSLLSDFLEENVALRNKAKKAMFEAEVNKDHEVAQMKKTEQKNNKLSNNSVS
                     GMHCSPANPIYNETGHSTLTSNCRSTSGYGNSNNEKFLSGNRHYYNHHIVLNNIASTI
                     TNCDDKLIDAVMVKYNLNYPTAEQTVECILYSTNLYWWEKSYFSKIEDFVRKLTPTQR
                     AAFVYIGDFYHLRKYNDEFCKGFLSGLIKKVKGRLEGDPVKLIKSSDEIYVNMAHQIC
                     ADEVKGFGKKYHELKEEDVHTLALTIKNIESIFFIHADLIKAFWVTTNVPASVAYLPS
                     SVRRSALTSDTDSTIFTVQDWILWYRGYYTMDNDAIGLIGAMTALASLTIIHVLAIMS
                     SNFGIVKQHIHRIEMKNEFRFDVFVPTQLGKHYYANIGCQEGNVFEKHKMEIKGVYLK
                     SSTLPAYINKKAQEMMQRITDEVMTIDADNPHPISVRKYITEVADIERLIIDTIKKGQ
                     TSFLKSASIKDANSYSKAGEESPYRYHMLWNEVFGPKYGMMAEPPYDTVKVSSIIENK
                     TDLDKWLDTIQDPELKSRMNNWILKTGQLRYSSFNLPIQVIRNTGIPIEITSIINYKK
                     IIIDLCSIFYLILETLGVYLYDNKVARLASEYY*"
                     /db_xref="UniRef100_K1XQ93"
                     /db_xref="K1XQ93_9BACT"
     gene            complement(184907..185302)
                     /locus_tag="ALT_07252016_14_scaffold_1_prodigal-single_185"
     CDS             complement(184907..185302)
                     /product="Uncharacterized protein n=1 Tax=uncultured
                     bacterium RepID=K1YBG7_9BACT"
                     /codon_start=1
                     /transl_table=11
                     /translation="MYYNLEIGKSYNFTLYASGVLGTGFANAKVLGIMDYESAKNVQD
                     ITPLHIQALPDLPAGTPRNAKDLIYFKIRTSLNEIRIIATDWISSEPVLVTTQAARVT
                     ISQISSSDVAIIRDLLVINGYPNINIELI*"
                     /db_xref="UniRef100_K1YBG7"
                     /db_xref="K1YBG7_9BACT"
     gene            complement(185594..186070)
                     /locus_tag="ALT_07252016_14_scaffold_1_prodigal-single_186"
     CDS             complement(185594..186070)
                     /product="hypothetical protein"
                     /codon_start=1
                     /transl_table=11
                     /translation="MFLNSLNVKVTKPIYVNVKADGLTSSIVKIEEQTGLVLNIRDLL
                     QEILSCLTDYNTAQLELEMYGLSLMEEHSAAWHENDTRKIIDLFVNVGLNIFEQLTHY
                     GFYSQDKLQFAYSHHLMDNVVFMDKKSMLKLLHEEFNQPSIRHWKPDPSPWRKLVL*"
     gene            complement(186051..186410)
                     /locus_tag="ALT_07252016_14_scaffold_1_prodigal-single_187"
     CDS             complement(186051..186410)
                     /product="hypothetical protein"
                     /codon_start=1
                     /transl_table=11
                     /translation="MRVLVEFSDTTSYIHRLTNTLDYQTIDVDALLDYICNVYMFGDK
                     CVEKMIMDCVEGISSVGDSYEDKQTFEKLVSDINNLILSIFKKLDELKLSLTMPECFT
                     TIKIVKQWRNLYVFEFT*"
     gene            complement(186417..186932)
                     /locus_tag="ALT_07252016_14_scaffold_1_prodigal-single_188"
     CDS             complement(186417..186932)
                     /product="hypothetical protein"
                     /codon_start=1
                     /transl_table=11
                     /translation="MTPAQVAKIMSLVDPVKLYQPKICIIKSEELSNLNDSLQTNFPV
                     VYDLLGGIEGLLMCADKGEISASNICRTDEILYDHLSTEAYNVLETVAETETGMTGNE
                     FVYDQATSEYISWGFTETLLQATKVYGEILRECLRSLMDQHNEINITMLTRTPIRSVY
                     MIQFTNQAYKK*"
     gene            complement(186929..187240)
                     /locus_tag="ALT_07252016_14_scaffold_1_prodigal-single_189"
     CDS             complement(186929..187240)
                     /product="Uncharacterized protein id=3958126 bin
                     =GWB1_Spirochaetes_59_5 species=Leptospirillum ferriphilum
                     genus=Leptospirillum taxon_order=Nitrospirales
                     taxon_class=Nitrospira phylum=Nitrospirae
                     tax=GWB1_Spirochaetes_59_5 organism_group=Spirochaetes"
                     /codon_start=1
                     /transl_table=11
                     /translation="MSKTTLTDGSPVTPDHREIDPATGQQKAYVVLSEEERAKGFVRP
                     VREKYVHQKCGVVTVMGRSLAETYARDPGFYSGTFCVGCRTHFPLAQFRWDGTDEVVG
                     S*"
                     /db_xref="GWB1_scaffold_737_47"
                     /db_xref="lfi:LFML04_0665"
                     /db_xref="88040612"
     gene            complement(187237..187482)
                     /locus_tag="ALT_07252016_14_scaffold_1_prodigal-single_190"
     CDS             complement(187237..187482)
                     /product="hypothetical protein"
                     /codon_start=1
                     /transl_table=11
                     /translation="MSAKNPNHPVTQAVAEQWHKLAALAVAKAGGHIVITVQDIAQFA
                     PGELNITVQELDDGIHLRIVNSAEAERLARKEGGLPI*"
     gene            complement(187479..188171)
                     /locus_tag="ALT_07252016_14_scaffold_1_prodigal-single_191"
     CDS             complement(187479..188171)
                     /product="hypothetical protein"
                     /codon_start=1
                     /transl_table=11
                     /translation="MSEKQSYRDSDDMPTERAVLEREWKAMRLALSTPRAARAAQPGA
                     VGLCEQICEAIKAADDKATDEAGYMLDSNDCIAIVRQKFAAAPTEAKPATQQASGGRE
                     ALTEPGRDLIAGVLRCAAWTHDAVGAPALAKQAREALETFKRAALSMPAQQDAVDAAI
                     PLDKDELAQLIAEHLGGTYHCTRVWEAWNVGTMRPYDFEPVDESETPTKIAEAIIDAI
                     RAAISAKKGGAA*"
     gene            complement(188168..188479)
                     /locus_tag="ALT_07252016_14_scaffold_1_prodigal-single_192"
     CDS             complement(188168..188479)
                     /product="hypothetical protein"
                     /codon_start=1
                     /transl_table=11
                     /translation="MHSEDFNRHIYDMFERTPPHAFKLLDQRDKLASERDALAGRVAE
                     LEAALSITNEALNKIGDYAHDRSAGPAVWDPLWEIRAMAYDNMCEVDAALSATTPESK
                     P*"
     gene            complement(188779..189162)
                     /locus_tag="ALT_07252016_14_scaffold_1_prodigal-single_193"
     CDS             complement(188779..189162)
                     /product="hypothetical protein"
                     /codon_start=1
                     /transl_table=11
                     /translation="MIIVIDFKDALLEFAKELNVQPADTDSLMYVSDIFDLLVFASLD
                     SKKGYKETVDNVISKIQYETGEPRSTVQSACDLAITQVLVKMDEIFVNVRHVDIFKTR
                     KDIVKRGLGIYTLDLKTNVENQAYI*"
     gene            complement(189163..189825)
                     /locus_tag="ALT_07252016_14_scaffold_1_prodigal-single_194"
     CDS             complement(189163..189825)
                     /product="hypothetical protein"
                     /codon_start=1
                     /transl_table=11
                     /translation="MSDINDLDIESSITFNLEDCAGGIELYCADYFLPPPKGIYNNVR
                     VEPVMIDGGNYYTLEKKNDMMVRNAVTDLYSVKKGLSVYTESNDRDIVVVSSLQLSNK
                     EKCLSTLPIRPYRGMKIVELLINNQINSFIKYRKGTKGLYDGMSKHFKADINSDELDK
                     AMGAVKEQYADTNSSLRDFMGKHDWNIYFVKVKGYTVIVQKSMDWRAYDWACRMESKE
                     WK*"
     gene            complement(189887..190918)
                     /locus_tag="ALT_07252016_14_scaffold_1_prodigal-single_195"
     CDS             complement(189887..190918)
                     /product="Uncharacterized protein n=1 Tax=uncultured
                     bacterium RepID=K1XQA5_9BACT"
                     /codon_start=1
                     /transl_table=11
                     /translation="MSNEQKNTVVLYGCGGVGINIVSILEGSRNTNVVGLSNYQSCYI
                     DTSKSNMFKKNLNMEDVYTFTDTDGSGKIRKENHKVISENTKAILQKFKPTTFNIVIH
                     SASGGTGSTVGPSLVSELLKNNKEVIVMVVGTFNSVIEVENTTKTLQSYEAIANLRNK
                     NVNLIYLQNSTTTNDENAINSQAIHVLSLLLGLMSGEHEQLDTADIRTWLNHNKITES
                     NPCINNILIGYGPELKASHPGEHFEIDSPIAVATLATRDMNTRYNHTPAVKFEGYVPS
                     EWKTGDSNGLTMIGQDPIHFCVQEDKMAGIYKNLSSYLKALKEAQNSRVRRASILGDD
                     DVTDDGLVL*"
                     /db_xref="UniRef100_K1XQA5"
                     /db_xref="K1XQA5_9BACT"
     gene            191315..192145
                     /locus_tag="ALT_07252016_14_scaffold_1_prodigal-single_196"
     CDS             191315..192145
                     /product="Uncharacterized protein n=1 Tax=uncultured
                     bacterium RepID=K1XC51_9BACT"
                     /codon_start=1
                     /transl_table=11
                     /translation="MDIIRNSIAEVKRRINRHVLDKAFIKRDFSYRFTNQSSVDDQIL
                     TMVIRPRVLVDCNIVGGVTAMIPLDGLPVDKPNNFTTIIHIPKSRTMNKSIVSVQNVN
                     YYDLGVSGLYSGAAGYGYNSAIDMGENTAATNAALGVMAALDRIPITSTSDAQLVSEN
                     TIMIKDVFAMPPTAVLRCVLENDDNLNNIQPRSYHDFFQLVEFAVKAYIYNELIVDMD
                     MGELQGGQALGIFKQIVDGYSDAEQNYQDKLKAWMAISVMNDAPAFHRLIKLTVGANR
                     *"
                     /db_xref="UniRef100_K1XC51"
                     /db_xref="K1XC51_9BACT"
     gene            192169..192675
                     /locus_tag="ALT_07252016_14_scaffold_1_prodigal-single_197"
     CDS             192169..192675
                     /product="hypothetical protein"
                     /codon_start=1
                     /transl_table=11
                     /translation="MNNEENPEVMNPVLSSIIELNNSGVASIKGDIGNDCARALNQVY
                     KKEIDPASGYMLESMQIDQQLKKAVFDSIVAEKDYYTSREKHYTLVYAIDPVTIAPVD
                     LIDFKAAANETVNDPGEDSDMVIYIEQPQTESVISPAMEAVMNIAATNRIKTIHGIQP
                     LIEYLKGL*"
     gene            192678..193910
                     /locus_tag="ALT_07252016_14_scaffold_1_prodigal-single_198"
     CDS             192678..193910
                     /product="Uncharacterized protein n=1 Tax=uncultured
                     bacterium RepID=K1XC82_9BACT"
                     /codon_start=1
                     /transl_table=11
                     /translation="MYDKSIKAIFDEECSHLKINRDFIKKIVNLESSFVNKKQEHVEF
                     FGGALTGVQVVRFTEDDRNKLFIDILEVNDLELEERVHKLPAIETHRVVSSDIFNISC
                     IWLIHAIQNSPYLDEELKYEGMIRICLYLQYKFLTSRLFRHFRYPADPEIAAATYASL
                     SYKYALKVHGSWGAALRARADSVINEKSIWYDVVQKMNTDDRVVQMLNDVQGRIRDML
                     KNIASVHYEMAERGVKILRSSALVETDGEMIFKDKSKSMGNYLRYINTVITDKNSFIR
                     QELVDVISSVMPTMSPNNLVKVLEWSSINYRHLKDNQVEQTIELIMEHIFEYLTSNKS
                     TLKNKNDLTGLLSKIRGIYMSSRSSDVKLLKIREETEKIVKSATKIKDASSIAATRTG
                     FMLYIVLRAFTMQHYSNQ*"
                     /db_xref="UniRef100_K1XC82"
                     /db_xref="K1XC82_9BACT"
     gene            193928..194314
                     /locus_tag="ALT_07252016_14_scaffold_1_prodigal-single_199"
     CDS             193928..194314
                     /product="hypothetical protein"
                     /codon_start=1
                     /transl_table=11
                     /translation="MITKLRKLIHAVFDWWDGIKGERYFKLGRIQQSADDGYTIETTN
                     GFKIFIHCNEHVYVCVYLNSWTKNKKLSVYHIYCVCSNDTPPEIKEKLKGDLRISSFL
                     HPWSSTESQKKQVIKAYIDMVLKNEI*"
     gene            complement(194359..196485)
                     /locus_tag="ALT_07252016_14_scaffold_1_prodigal-single_200"
     CDS             complement(194359..196485)
                     /product="PHIKZ025 n=2 Tax=Viruses RepID=Q8SDD7_BPDPK"
                     /codon_start=1
                     /transl_table=11
                     /translation="MILFLDDWRLYNSAIVHWDTRNTSYLDLAAKYKLVGIRNNFFFL
                     ALHNPQLKNIDPHSEHLTLREKAMIALECRQNPWYYFREVARAPAISGTKSGPVLANR
                     STIALWWCFFNHITIILTQPRQTGKSFATDQLMTVLLNFLCNNTQINLLTKDDTLRSA
                     NIARLKDIYDELPGYLKFKDKSDANNTESITINKFNNKYIAHVPQSSPKNAYKLGRGL
                     TSPIIQVDEAPFQPNIEIAMGSSLGAMGAAVDKAKEENEPYGTIVTTTAGKKDEPSGR
                     YIYSLIESSAIFNEIFFDAKNEEELRRLVCSNSKRGAYRVYACFSHTQLGKNDEWLKE
                     KLNSSMQSPDDANRDFFNIWTSGSESSPIATLLLESMVKNTIDACYHEIFPIGKYIAR
                     WYIPEDKKENYLRTRKIVMSVDTSDASGGDDISTVFLDVETGAVVGAGTYNETNLITY
                     AQWLVYMLEKYENITLVIERRSSAITILDYILLFLVEKNIDPFKRIFNWVVNDPLEHK
                     SIYEEIKQPIRRRTDDIYVRAKKMFGFATSGSGQQSRSELYSVTLQHAVKRCADKIYD
                     RTLVSQLTGLIIKNGRVDHRDGENDDMVIGWLLAHWFITSAKNLSFYGIDPTRVLVES
                     KPQKEIEPRLYYMHIEQQRIRNRIQEIYEKLKMERDSNICKMYERELVFLDSKIVLQD
                     GEHYSVDAIIKEAENSRKNNHGGFKR*"
                     /db_xref="UniRef100_Q8SDD7"
                     /db_xref="I7DNC5_9VIRU"
                     /db_xref="Q8SDD7_BPDPK"
     gene            complement(196586..198298)
                     /locus_tag="ALT_07252016_14_scaffold_1_prodigal-single_201"
     CDS             complement(196586..198298)
                     /product="Uncharacterized protein n=1 Tax=uncultured
                     bacterium RepID=K1YBM0_9BACT"
                     /codon_start=1
                     /transl_table=11
                     /translation="MAVNPPNLGGVVGIDNIAPIYNPYDRWQVWNINEIYTGTVGEGK
                     FVPKIDDIVFEIAGNTIIRYIVRDINPTTMVAQLQQETLANTDPFTQEDIIFGIGVST
                     PSETYRVYVDKSVIPFTMTIDARNKIYGSMSNYCKIFKGTDTSATGMVISRMYDTNNN
                     FLGENIPLELVAYDNLTNHSIKTVSPAYTNASLTDGEIVTAVLYNDQGGVVSRRQLLV
                     VNTAFIRSPDASKKYVTAISLRSLFMSPANDHLIEYPINVPLVGLNLVGRVTYSDGSY
                     KEYPVDNSRFSIYGFNGYLATIVGQRINLILKYNLQPNELSYNLTTLDNRQISEMYEA
                     VTLNVDGSYNLKLFGYPVWMDDANGYRLEWFLYNLDRNIKYNVTPYVVINTDYRPFNP
                     TLYGVVQNLNVSINIQNANGAFKSYIHAQTIDIVLNRRGSERPNNWAIGYSPDQQPRY
                     GVDTFATAHYIGTNQWRVRVDCEDVNFASWIDRVYNRTEPLYDSSTEVAPVQPNMFAL
                     VIGDAVTEYDISQWNSEIILNGTIQNNATVYIRFFKRTIDTDLELSIAGMSIYYVDVN
                     NIPL*"
                     /db_xref="UniRef100_K1YBM0"
                     /db_xref="K1YBM0_9BACT"
     gene            complement(198327..200873)
                     /locus_tag="ALT_07252016_14_scaffold_1_prodigal-single_202"
     CDS             complement(198327..200873)
                     /product="Uncharacterized protein n=1 Tax=uncultured
                     bacterium RepID=K2CA82_9BACT"
                     /codon_start=1
                     /transl_table=11
                     /translation="MSDYLVKNAINNVWCNPRQDNQMILKPARLTLYGGVVRSWRLLW
                     TSFNLPTNIFKYHIYSIGQIHPLLVNLFPITNTWKLVSESNMMTDTITEIYTQKGIRL
                     PVSQIHYIVTEEKSLLFAVRKDSKLNWDFNNEDIYIRLYDNAYFESSRNNNTKIYIEG
                     RTVTSTSDIIDIQINYLAKSALPGKVYAFVNGYRVKDISLISVAIGDTVEFYHDPSVH
                     ATYEFKLNTLQTFDSILDTKRKYLLYTGSGLGDSIYYQDDVDIYIKNETTKKGVYFHK
                     NSADNLRMVTHKDYSISQPVISSFLNQHTDIFDFSNSVVEVNIRQSGYSRPLIDENSR
                     IKELYKLNELQIQAAMIGAESTLSNWRVDNLENSDYCKLMRSSFSEVTNTLVKDTYGY
                     NAVVKIAANPVIKTQVFNGQKIGKLPYKYLTDATVYEFDTNGIYLENHYQAAGEIYNC
                     TSTDAGYLMIIHGTGGDTLDEYYNVPTVTLDPNYDYRFYSALKDDIFPYTRWTDVTGS
                     GQYAIQGNLLTWLNTATRDVLVRSNKKHISKRFYLDVSGGSFTFNLTHMQNVDGAMVD
                     AIMQIPMGELKIYLNGKSLVRGLDYHVDFPIVTIVNKEYLVNQNQFQQRIDYVFTGLC
                     SSDLSYSTYAEKGFVRNGYLSVDSRFDVRDDKSIYITANGRIYTKDDLNFIEDSHVFI
                     FNSQLNGKPYCIEDAIVPIKDLTGVDTYEYKALSTEIDQAVSNYLTLKIPQPDIPAVN
                     PIQQYYLLYSPFISKVIFSVLDGAINSQTIKEHYNDDKVREIVAPYLYLLDMDPIHVN
                     NQPDRNYCIIHPHVLSNIIEVDIYQYKFITRVVNIYGNGLINLSGHLIMV*"
                     /db_xref="UniRef100_K2CA82"
                     /db_xref="A0A0A8J960_9CAUD"
                     /db_xref="K2CA82_9BACT"
     gene            complement(200910..201890)
                     /locus_tag="ALT_07252016_14_scaffold_1_prodigal-single_203"
     CDS             complement(200910..201890)
                     /product="Uncharacterized protein n=1 Tax=uncultured
                     bacterium RepID=K1XQD7_9BACT"
                     /codon_start=1
                     /transl_table=11
                     /translation="MAINETAYNTVACMSYKTQNIVSQIAKGLAANSLSIRKITLSNS
                     GQEIKIGLIQGGNIYSDTIPYFNHPIFVHDTNKEDEQPIVFVDVRNYGIYNRPQQKFI
                     LRNRTEYIWSIYRAILNYIWIYGRKETLRDLSLLPSSAYSSMIAESVGRRYALDMAQQ
                     TILQVLACYYYYCLFTDNKEFDEMEMNRVVGAVARSTGVNTDFIYTVLEGLPVINTLP
                     EFCKYAKEKTQSVSMIDFDVGILFSITGGSWFGTNSREMMAVALEHVPTWVMIVYGGI
                     TEATFKRSVLAKLLERLAKKHASDVFAKNVITLLATDVSIDDTFEAADSF*"
                     /db_xref="UniRef100_K1XQD7"
                     /db_xref="K1XQD7_9BACT"
     gene            202116..204203
                     /locus_tag="ALT_07252016_14_scaffold_1_prodigal-single_204"
     CDS             202116..204203
                     /product="Tail sheath n=1 Tax=uncultured bacterium RepID
                     =K1XCA1_9BACT"
                     /codon_start=1
                     /transl_table=11
                     /translation="MSQIVNAAPMTILRGIQDLSTRTVPPEPEVLPTHLPKIYIYAQK
                     GPTTPELVVGNSRTQMYGDETFDERGAFTTHQTILSNKVNAEGNAQMIERVLPADIGP
                     RANFTLWLDVLETDLTVFSRNPDGSYVLDELTGAPVPTTPAATVQGYKLKWVLTSETT
                     KVNESKFGTQTQMPGDQTDGATQSQRYPVMQWWASSYGSVFNLSGLRLSAPTQNTQTP
                     IDEIALTELKAYPFRLSAIRKARATSTPAVVLSEFGEAYFDFCLKTGQVHPSFNSEFY
                     LGDIFLDKFQNINDPTFPKKYGDFGGIKVYQSNIDDIVEMLYGAEKEYTDGNTDFTAD
                     GTDEAYKVNFFTCTNSNGAPYNAIQLISTEDGAVYLTENTNLYAAGATDGTMDELNLF
                     PDLVSERVAMYADETSYLQDTAMYPESYIYDTGFPLETKYDLIKFIALRRDTFVTLST
                     YTVGGPELSAANENSIALSLMARVQSYPESDYFGTHVVRGLIMGRYGQLKNSNYRKKL
                     PITIELAVMSARMMGAGNGRWEEGFLFDRAPNNQINMFKDINVTFTSTKVRNKDWDVG
                     LNWVQTSTRSSYFIPALQTVYNNDTSVLNSFFFAACCVEMQKVAERVWRLFSGSVSLD
                     DAVLFDRVNSAVEERSVGRFASLFKIVPAAYKTEADTARGYSYTLPISIYGNNMSTVA
                     TVELKAYRMSDFE*"
                     /db_xref="UniRef100_K1XCA1"
                     /db_xref="K1XCA1_9BACT"
     gene            204267..205124
                     /locus_tag="ALT_07252016_14_scaffold_1_prodigal-single_205"
     CDS             204267..205124
                     /product="Major virion structural protein n=1 Tax
                     =uncultured bacterium RepID=K2CA78_9BACT"
                     /codon_start=1
                     /transl_table=11
                     /translation="MSRLADAILQNGYARGKSPMLDVTYGGQNGFAPNLAEWVSQTHY
                     IRRNIHCILLEAPRGFQYLPEPAFWVSALKNMVEVHARTIEGLNAGLDVEDSQTPVSG
                     GGEVFEDTINVTRTRSDVTFAFTDLYGRPMQTFLQNWILYLMGDPDNKIPMINTLTTA
                     RPYDMLADIASATMLFIEPDPTHSKVAKAWLGTNMRPRTTGAIEGRKDLTAAGDLSEL
                     SIGFTGVYQSGIGVDLFAQAILNSLNLNNANPNLRPAFARGIASDVYSIGRGLAGNMN
                     DLSATALRV*"
                     /db_xref="UniRef100_K2CA78"
                     /db_xref="K2CA78_9BACT"
     gene            complement(205175..206023)
                     /locus_tag="ALT_07252016_14_scaffold_1_prodigal-single_206"
     CDS             complement(205175..206023)
                     /product="hypothetical protein"
                     /codon_start=1
                     /transl_table=11
                     /translation="MKVDEKISNIEKATHELKLLGYDTFSKRILHHSDFASTNCKFTH
                     WKSPAIVHHHKDVSKDIDYKRFEPTKNILDEKLIVENISVADFLKLLNTDIVDIKVNF
                     TADVQVLVTYTESLSARSIYAWDNNWYISHITDQYLRSDDAAWKCNIEKYSLNTLMWY
                     PANIITHAPWYNMTNDKTEIINLDYICIGFDQTVDASNIGKRILPHLDDVSNVASCPE
                     VLLKDDIRQYADLYNEQMLNETYKFDPNNKSGWLFVVIDGFMYSRKIIVATVDKRNKR
                     RYFSFI*"
     gene            complement(206100..206561)
                     /locus_tag="ALT_07252016_14_scaffold_1_prodigal-single_207"
     CDS             complement(206100..206561)
                     /product="Uncharacterized protein n=1 Tax=uncultured
                     bacterium RepID=K1XCA6_9BACT"
                     /codon_start=1
                     /transl_table=11
                     /translation="MKAEIKAQIETLATALAGQIEIKDGAAVIAADAYVKSLPEGLTL
                     DTVKALQEHNANFYPAVTKAFGEKSIEAMKTDAKLNQLDLSVPMVGDDRFDVTFKRSY
                     EHMDMATKEMKTSFGGVSASLTVQAARHNRGAMGSIKNELKEAALAAFGKD*"
                     /db_xref="UniRef100_K1XCA6"
                     /db_xref="K1XCA6_9BACT"
     gene            complement(206720..207217)
                     /locus_tag="ALT_07252016_14_scaffold_1_prodigal-single_208"
     CDS             complement(206720..207217)
                     /product="hypothetical protein"
                     /codon_start=1
                     /transl_table=11
                     /translation="MQIEFNGQLYKKDTLASLIGFGHKESVDTKSIHVVENSHCESKH
                     PIAYKHDGKLFVLAGTINSGADKTDVVIISKHILKKGLMTVQSQPMDTRVDFTHVNKW
                     DNRDRDSRPDSHQPTQRIPDSKARAALDILGGSGRSTKKIEKDTRTTRALQILENTMN
                     REKRF*"
     gene            complement(207424..207549)
                     /locus_tag="ALT_07252016_14_scaffold_1_prodigal-single_209"
     CDS             complement(207424..207549)
                     /product="hypothetical protein"
                     /codon_start=1
                     /transl_table=11
                     /translation="MNFVKTLAPAAASGARLGAFVAGAMAPVMVVLVVSSWFTKK*"
     gene            complement(207610..208077)
                     /locus_tag="ALT_07252016_14_scaffold_1_prodigal-single_210"
     CDS             complement(207610..208077)
                     /product="hypothetical protein"
                     /codon_start=1
                     /transl_table=11
                     /translation="MKFINVTAAIAAIVESKCTDSEKKVLFELIGKYAIPDFEVEVII
                     DSEGCVSNIEFKSDTAVDEEIDLEACVISVHTTGDTCYLTRTPKITNTQDNQNQTSST
                     EEPAEKVKQSVHQARDELAMKIGKGVLYAGAAIAVGAGAWYAWKKWGSSPTSV*"
     gene            complement(208158..208280)
                     /locus_tag="ALT_07252016_14_scaffold_1_prodigal-single_211"
     CDS             complement(208158..208280)
                     /product="hypothetical protein"
                     /codon_start=1
                     /transl_table=11
                     /translation="MSFFQKAAATTGKIALNVATVAAGVVVGSVIISKVINKTS*"
     gene            complement(208426..209178)
                     /locus_tag="ALT_07252016_14_scaffold_1_prodigal-single_212"
     CDS             complement(208426..209178)
                     /product="Virion structural protein n=1 Tax=uncultured
                     bacterium RepID=K1XQI3_9BACT"
                     /codon_start=1
                     /transl_table=11
                     /translation="MQKVLFSCATLAGTGKKGVLKKDDNGYYTLPIGGLNVFNSVGDF
                     YTYEQAKDLFSASSVFMRRVKTGALKGEYGHPKPQPGQSYESFAERVLTIEEKNICTH
                     FSEIWLDFDNVRDKDGKKVIAIMAKLAPSGPMGDAISRSLENPNEDVCYSIRSFTKDT
                     YIAGVKHRALAEIVTWDYVNEPGINFARKYNSPALESLQEHSFSRKDLVRAIKHMDGG
                     IGMESAKMTGQSLFKSLGWSFNDSDVPNYMKW*"
                     /db_xref="UniRef100_K1XQI3"
                     /db_xref="K1XQI3_9BACT"
     gene            complement(209318..210046)
                     /locus_tag="ALT_07252016_14_scaffold_1_prodigal-single_213"
     CDS             complement(209318..210046)
                     /product="Uncharacterized protein n=1 Tax=uncultured
                     bacterium RepID=K1WY89_9BACT"
                     /codon_start=1
                     /transl_table=11
                     /translation="MNIFQSLTRDAKRVTDTLEELDDGRLVTKKGCKIYIPARFAEQD
                     LAYLGINNYIVGIYAIVVDDMYYGVSTVNAMINIDPTDSNKIKLEDSEYIEFIFAPGS
                     TVFKSVNLVKIDVLTYKIYDEIFSKGRVPLYLDYNDLGGIFDTAKYHANANLGTTGEV
                     TELIASMISRDSINKTKYYRTTVQSLSDVRNNPPAFIPMRSVAYAATNTTTRLGGSYF
                     DKGVVSALVNPSDRVERIESLLKA*"
                     /db_xref="UniRef100_K1WY89"
                     /db_xref="K1WY89_9BACT"
     gene            complement(210049..211500)
                     /locus_tag="ALT_07252016_14_scaffold_1_prodigal-single_214"
     CDS             complement(210049..211500)
                     /product="Uncharacterized protein (Fragment) n=1 Tax
                     =uncultured bacterium RepID=K1YBS8_9BACT"
                     /codon_start=1
                     /transl_table=11
                     /translation="MLRTSHVNAAIAMATKLDNMGYRILPVVNTPLSTLNSDLNIAYA
                     VGPDREFTPQPEFYVSSAIAVTPGQDYSVYTANMENTAISISRFVQSHLSFAKNVVKP
                     LITELVDTFTEKVNAINFSPASDFIIEKLQLPAPMLISDVKDVLDDYSNISPQVPNYI
                     RFNAPELSIVEIIDLMKTGNKQTDDAIDIWVATKGEGFFSEVYDGVFTQKQVKVPTGG
                     WISNQDQNWDSTLTVFLMARKLHGNPWADCGMSLVDYNVAIANLRDAAGYSLTGAYNT
                     MINCVKTGTLVRQAFSNKIVVVKPVYDQWIEEGNSDVALFAILITGKRLNFVNEINQA
                     KMDLLKAWELHSAMTISTERNRKFTTMKRVLHASVFELVEKNASPIFGHLKNDGTSDD
                     HIEMQEYKTFKQKFETYYDSITESCFCDIWYVAKHIVCDHLFYYTDAGAILTGIEDAC
                     KTNPDISVDEAALLSTIAYVTKYVCNQMVISKI*"
                     /db_xref="UniRef100_K1YBS8"
                     /db_xref="K1YBS8_9BACT"
     gene            complement(211504..211701)
                     /locus_tag="ALT_07252016_14_scaffold_1_prodigal-single_215"
     CDS             complement(211504..211701)
                     /product="hypothetical protein"
                     /codon_start=1
                     /transl_table=11
                     /translation="MKIESERTVATVANAVCLVTEIIKEIAGVSVADQLGGSAISDET
                     YATLVGSEINKNIIAAKLPGA*"
     gene            complement(211807..212931)
                     /locus_tag="ALT_07252016_14_scaffold_1_prodigal-single_216"
     CDS             complement(211807..212931)
                     /product="Uncharacterized protein n=1 Tax=uncultured
                     bacterium RepID=K1YBC4_9BACT"
                     /codon_start=1
                     /transl_table=11
                     /translation="MWTIRNFIAIQQSHSIACDGYHQATVRTGYDQVVAHRSYDMFAI
                     TAPQPGRVVSVNKKGIVVEYKDMTKQGYELGRRFGNAAGLIIPHEIATPLKVNDEFNI
                     GDPICYNTGFFEIDFFDSKRIVLKNAFNVRTVLWESLQTLEDASSITEKVANKLMTSV
                     TKVKTVLVSFDQTVSNLVKVSDKVEYDSVLCYIQDQITAGSKLFTDETIDTLKMLGAQ
                     SPRAHVQGVVEAVEVYYHGEKEDMSESLLELANESDKRFKYISNSQGKKYHSGSVDAG
                     FRTDGNPLPLDCVAIRIYITTQVPASTGDKGVFVNQMKTVFSETIKVPYVTEDGKEID
                     AVFGAKSIDDRIVNSAVIIGTANATLDVITDKAVEMYFSS*"
                     /db_xref="UniRef100_K1YBC4"
                     /db_xref="K1YBC4_9BACT"
     gene            complement(213283..214833)
                     /locus_tag="ALT_07252016_14_scaffold_1_prodigal-single_217"
     CDS             complement(213283..214833)
                     /product="Putative endonuclease n=1 Tax=Pseudomonas phage
                     PhiPA3 RepID=F8SJ53_9CAUD"
                     /codon_start=1
                     /transl_table=11
                     /translation="MFERYIETEEYLSLPFSGNRYYLNINGFIKENNGKNIALQKDAN
                     DHVVVWIDWINGEKFYILSVLVAFTFKPVRLPLKHWEKLSVEFRDNNTLNLHPSNLVW
                     RYPLGLGSEEHFGFSYIPMFSRYVINRDGVVYEKSSNRIIVPHFNKGYYSYSLKPDVG
                     PRTSLKRHRGICLAFTSYPSNVDEMQVNHKNGIAGDDRINNLEWVTCSENRLHAISNG
                     LTLVNKPVIVRNIETGEEIEYNTLNSFCRAFKLNESKVSKVLSKANEPLVHSVFEISY
                     KHKEHAVLKNTNRRAVLVRDIRTGEVNEYETIVSCAEKLGVTKHFVNWRINSPTSCLH
                     SDYKQFKRKSDTTPWYIPIDYEKEIMESSWSKITQVRDVFSGEVTEYVTQRQAAHYLG
                     IAEPTINLWLSQSQQPVFKSQKDGRFVQVKNKSDMSNWRIPTDPDAEFKNGLQTKTVL
                     VRNAKTGIILEFPSAKKCADVMNITPTNLNWRLKSKGQKVFSKEWQFKYKSDIVAFAE
                     IQVLDIEQ*"
                     /db_xref="UniRef100_F8SJ53"
                     /db_xref="F8SJ53_9CAUD"
                     /db_xref="seec:CFSAN002050_16140"
     gene            complement(214865..216334)
                     /locus_tag="ALT_07252016_14_scaffold_1_prodigal-single_218"
     CDS             complement(214865..216334)
                     /product="PHIKZ178 n=2 Tax=Viruses RepID=Q8SCY4_BPDPK"
                     /codon_start=1
                     /transl_table=11
                     /translation="VLPIRKIDYNRVSLTSYYGKTFINRARKRANDYGVWLQNSVMAK
                     GLDRQDTDITDVFTANVFDNTLLAPRAYSALSMSFKSFNCRGYTLLFDHKQMIKDLDP
                     KLMKKHEKDGNIIFGYAGSNLLVMDKNNNIYKIANDSLEFFSSIEDFFNIDARDAPVE
                     YAEAVIGAKDIPVGVVLSYYVGFSKLLKLLKLNPVRIPAGKRVNLQPNEYSLVFSDET
                     LVFSRDDRLASLIIGGFNEYHKTIRAFNVHSFDKKGVYVNLLESNKLGARYIREMDLM
                     QQMFIDPITKEILTDMKEPTTFNGLLVRACELLLDDKHPEELDTKYMRVKGYERVPGA
                     VYRQLVGAIRQHNAQLGKASKQVILNPYSVWKYITEDPTKVQISEMNPIQALKESEAV
                     TFSGAGGRSSRSMVKKTRAYHKNSMGTISESTVDASDVGINIYTSANPQFSTLRGMSR
                     DFDFAKQGATSLLSTSGMLAPSSDKDDPKRVKLYCYKVS*"
                     /db_xref="UniRef100_Q8SCY4"
                     /db_xref="A0A0A8J846_9CAUD"
                     /db_xref="Q8SCY4_BPDPK"
     gene            complement(216757..218499)
                     /locus_tag="ALT_07252016_14_scaffold_1_prodigal-single_219"
     CDS             complement(216757..218499)
                     /product="PHIKZ178 n=2 Tax=Viruses RepID=Q8SCY4_BPDPK"
                     /codon_start=1
                     /transl_table=11
                     /translation="MTINQQTFYRTHGIRNINELASPRLFELRQFNFPTRSLLHYATY
                     DSIQNGPAGDYSLFNEIAKPILFKTVNEIVAFNGSPRLQPLNEGELVRDYRNNNRRMK
                     LLTSDVSAVMDPATLVVMNYCLLNKKYRYARNIFTDYHRWKNIFTTVVDTFIVNTDNA
                     QVAHYTALSIPEVIPSLNQLDRANLNLDQSILKVFKDDSSFTLLELWKWLDPKSSATS
                     IFNRIPINKLHLLNLIYVKRNKWCVLNLGVLNSFRNQTSADLKAENMPVVLSKVKLDF
                     RQIQKRLLKLMMTLESGSITVVDTEEDLKIVAADEMSPELDEEGQVIEQATPVIKEKP
                     LTDEELLRKQEKAQQLLVIDEDDDQDVIREKIKLQDMELDQELEQLNDIGERRENEEQ
                     TEDNATIYDFLNEQEPELDKLVMAMCDRLADNNLLSAGEYKRFLKLSGSYKTIVAKDG
                     KSTLNEYVKISPDELRVDDVQNIPDSAAIIDKTMLHASMQVFDSNYIKKDIIGRDTAA
                     MVLSMQKAGLIITDYKVETYESILGAEEDHTVRIVPVEGAPSTIRFKVPVINENGTFT
                     SNGVKYRSRKQMGD*"
                     /db_xref="UniRef100_Q8SCY4"
                     /db_xref="I7DAQ8_9VIRU"
                     /db_xref="Q8SCY4_BPDPK"
     gene            complement(219029..220366)
                     /locus_tag="ALT_07252016_14_scaffold_1_prodigal-single_220"
     CDS             complement(219029..220366)
                     /product="Putative HNH homing endonuclease n=2 Tax=Vibrio
                     phage JA-1 RepID=R9R4B5_9CAUD"
                     /codon_start=1
                     /transl_table=11
                     /translation="MLDFEIKKMLEITEEGDQTFFKIDSIPDRYSINRKGLVFDDLNK
                     RDMYPSFVNGYLRMYLNIDGRFVKFDLRKLLLMAFSPMHTKTDVYMNTLKVISFDNNL
                     CNFAKDNLIWRVPFGGVECLKYPGFYSVPGNPNIVISKDGAVLDYNTGFIKTVNMPQA
                     DGRYPIVSNDATHNGCRSSFQTDLLHRLLCFAFHPLDGIRDRFYVNHIDGNKLNYNIK
                     NLEWVTYKENRDHAVEAGLCVQSVRLMAIDIYTKERRKFPSLQSASRGLNLHAFDISK
                     AIKAYKGQGKIICPPWLFLEEGDAIPTSFTKIQKRVDPIGIRWFLVEKDGFSKYCSGI
                     KNVFRCASATKDVIEGVKVPYNSFVANGYSIRELYRQDVPPEEYKREEENRGGKVQKA
                     IRVTNLTSGIVITYPSTDHFVALVGAKRKTIQRRMLYNDGVWQNFKIEYIDNQ*"
                     /db_xref="UniRef100_R9R4B5"
                     /db_xref="A0A0B5HE03_9CAUD"
                     /db_xref="gfo:GFO_2427"
                     /db_xref="R9R4B5_9CAUD"
     gene            complement(220494..221966)
                     /locus_tag="ALT_07252016_14_scaffold_1_prodigal-single_221"
     CDS             complement(220494..221966)
                     /product="Putative RNA polymerase beta' subunit n=1 Tax
                     =uncultured bacterium RepID=K2CUJ2_9BACT"
                     /codon_start=1
                     /transl_table=11
                     /translation="MDKLDVPFNIFFLKLDETTVKYLKPVTALDVFDGITKNLHPDGL
                     YSPTIFGVVGSNSRYTKFSYIDIKLKIMHPVYYKAITAMKGLYEGIMSSKEFAIWDEE
                     KKDFIKSNALDGQTGFDFFIQHHDKIVHEQRPSIDRQENISLIDKYKNYHLYDKIIVL
                     PAAYRDIEVDDSGRESSDEINSLYYKMIAISNTINPHTVKISPEAYNTQRMSLQRAFN
                     ETYEYLANLIRGKSNLFMGKWASRKIFNGTRNVITSMNITQPELGGENSVDYNSTLVG
                     LYQTLKGILPVSLYQIKTGFLSEVFASVGAPVLLVNKTTLKSERVVLKSIHYDKWMTN
                     EGLETIISSYKEPSIRHDYVTVDNYYLGLIYRGPDNTFKLIHGIDELPDDRSAKDCRP
                     ISLTELFYCSIYEVTDKYPALVTRYPITGVGSVYPSMTKLKSTVETEKRFKLDDNWKV
                     DIQAKVAYEFPTQTDLYSALSPHPFKLGRLAADYDGDSYY*"
                     /db_xref="UniRef100_K2CUJ2"
                     /db_xref="W6ARC6_9CAUD"
                     /db_xref="K2CUJ2_9BACT"
     gene            222081..>223190
                     /locus_tag="ALT_07252016_14_scaffold_1_prodigal-single_222"
     CDS             222081..>223190
                     /product="Virion structural protein (Fragment) n=1 Tax
                     =uncultured bacterium RepID=K2CVP1_9BACT"
                     /codon_start=1
                     /transl_table=11
                     /translation="MAKGKRTKNSINNQIDLSNDLGFDDLDFNADPFKDDRKPAIKIK
                     DGLASGVKSTISNEAFIRSTLKELLPKGFGDTLDLSDKIGEKLSSLYKEAADEVRPAI
                     KDFKRVSSKLVPKDNKLVPERVKKLLKKWQDENKAGGASNLDTRNQRDVLITQQLGEI
                     FKEQSIQADRQNTESDVKNRIQQAVELNRHKDIFGLLNQSNISLSRISQYQATINLQY
                     QKKSLELQHRQLFALYDILSTVDKTHVLQADAYSKIVKNTGLPDWQKIELKELASQKL
                     FNKFSDLAGSTLKGMMPGVEDYLQMAATNIRNKALGGLKDNIRSFRSGLSDAESAREQ
                     MAGMGGLDPYGTAGSIVGGAATGAFGKWAAGKLKKP"
                     /db_xref="UniRef100_K2CVP1"
                     /db_xref="K2CVP1_9BACT"
ORIGIN      
        1 TTTGTCAGAC GCTGAGTCTG CTAGAGAACA AATGGCGGGC ATGGGCGGAT TAGACCCATA
       61 CGGGACAGCA GGTAGTATAG TAGGCGGTGC GGCCACTGGT GCTTTTGGTA AATGGGCGGC
      121 GGGTAAGCTC AAGAAACCGT TAACGACGGC TTTTCCTAAA TTAAAAGAAA CAGGCGCTTA
      181 TTTAGAGAAC TTCAATGAAG GTTTCGTCGG CGCTGCTGAA AAGTTTAGGA AGAGTTCTAA
      241 ATGGGAAGGT AAGACAGGAC CCAGTGCATT CTTAATGCGT GGAATACAAT CTCTATTACC
      301 TGAGATTTCT ATAGATAAAA CGTTTGATAG AATAACAAAT AAAGATCTAA ACACGTCTAG
      361 GCCATTTACT ATACGCACTG ATAGATCTAT CAATGAAGTA ATACCTGGTT ATTTATCTAG
      421 AATCTTGCAA GAGATGCAGA TGATACGCAC AGGCAGTTCT AACGTAGATC TGATAGAATA
      481 CGATCAAGAT AAGGGAAGAT TCATCAGCGC TACTAGATTG ATGAAGGAAA TGTCTGAGTC
      541 TATATTTCCA AAATCGGGTG TTAGAAGAAC CAATCAAATT CTAGATCCGA TCATAGCACA
      601 AATAGATCCT GATAATAAAC TCTCTGAGGC AGAGAGAACT AAACTAAAAG AAGTCTTGTA
      661 TAAAAACAAG GCTGAATATA AAGACTTGGC TACTGGATTG GAAGGCACGA GTGCTGAGCT
      721 TACTAAAGGT TACTTGGGTA AGATTGGTGC AAACAAATCC GATGAGATGG TATTCAATAG
      781 AAGAATGACC TCGTTGTTTC AGGGTGCTTC TGACCCCAGG GCACTGGTAG AACAATATAT
      841 CTCTCAGGGC AAGCAAAAAG AACTCATCAA CTTAGGTATC ATAAAACGTA CCAAAGACGG
      901 CTACGAGCTA AATTCCGACA TGCTATTTAA AGCAAGTGTA GGAACCGATC CTTATAGCAA
      961 GATGATGGGC TCTAGAAGAA GTAAAGGCAA AGGCCTTATG GGTGGTTTCA AATCCGTACC
     1021 TTCATCGTTC TCGGGCTTTG AGAAAGAATC ACAGGGTGGT TACGAACAAC ACCTGCTTGA
     1081 GATTATATCT AGACTAGATA CTTCAATAGA TCATTATAAA ACCATAGAAG ACTTGTTAAA
     1141 GACGGGTATG GCTTTTGATG TCAAAAGAGA TTCTGACAAT CCGTCTTTTG ACAATGAGTT
     1201 TGATAAGGCC TTGAACAAGG GTACTTTTAG CTATGATAGA TTTAAGATGT ATCTTAAAAG
     1261 AAGAAAGAAA AAGCTAAAGC AGCAATATGA AGATTCTTCT AATAGCGGCA TTGTAAGAGC
     1321 GATTAGAGAA GCTGGTGGTG CATCCGGTGA GGCTCTAGGT AGTATGGCTA GCACTGGTAG
     1381 ACGAAACATA AAAGACTTTG ATATAGTCGG TAAAATAAAT AAATTAAAAC AAGATATAAA
     1441 AGATGCTTGG TCTGAAGCTT ATGTTTCAGG CGAAATGGAG CCACGGCTAC AGCAAGCCAA
     1501 AATGCGAGCA GGGCACTATA TCGATTTAGT ATCTGGTAAA GTCATCGAGT CTTTAAAAGA
     1561 TATTCAAAAC GGTGTAAAAG ACATAACTGT TGATAAGGTC GTATTAAAAG CAGATGAAAT
     1621 AAACGATTTG TATATAAAAG ACGCTAAAGG AAAACTGTTT AGCTTCTTTG AATTTACCAG
     1681 ATCCAAGATA AATCCATTTA TTGACAAACT AAAAAATAGT TCAACTGTCA GTAAAATAAT
     1741 GAAGGACGCT TCTGATCTAT TCAGTGGTAT GAAAGATACC TACTCTATGG TAAAGAGCAC
     1801 TGTGTTTGGT TCTGCTAAAG ATGTATGGGT TAAGGGTGAG AAAACACCTA GGCTTACTGC
     1861 TGTGAAAATG CAGCAAGGTA AATACTTCGA TGCCATAACA GGCAAAACCA TTTACACGCC
     1921 AGACGATATT GCTGGTGAAG TAAGAGACGA TAAAGGTCAA ACTAAGATCA CCACAGATGA
     1981 CCTACCTAAT CTGGTAGTCT GGGATATTGA ACAAAGAAGA TTTGGTCCTA TACGAAAACT
     2041 CTTAAGAGGT ATAGGTAAAG TATACGGCGC TATTGAATGG TATTATCGAA AGATAGGTAT
     2101 ACCGTGGACC AAATTCAACA TCAAGATGAT AGCTAAAGCA GCTAGACTCG GTGTTAACTT
     2161 AGCAAAGCTT GCTGTAGGCA CTGGACCTCT CAGTGTAAAA GATGTGTACG TTGGTAAAGA
     2221 ACCGATGCCT CGCCTATACG CAGTAAAAAT ACGAAATGGC GAATACTTTA ACAAAGTAGA
     2281 TGACAAACCT ATCTATCATC ACACGCAAAT TAAAGGTGAG ATTGTAGACA AGGATGGCAA
     2341 TACTGTCATT TTTGATGAAG ATATCCCCAA TCTTAAAATC TATGATTCTG TTCTGAAATT
     2401 ATTTAATCCA CTAAAGCTAG TAGGATTGGT AGTCAAAGGC ACAGCAAAGG CTGCTGGTTG
     2461 GATGATAAAG AAAGGCGCGG CTGCTAGTAA GTCGGCTTTT AAAATCATTG GAAAACTCAC
     2521 TGCGGCTACA ATTGGTAAAA CTATACGTTA TCTGAGTAAA CCAGAGGACG TGTATGTTAA
     2581 AGGCGAGACT ACGCCTAGGC TAAAAGCTGT ACTCATGAAA GCAGGTCGCT ACATATCTGA
     2641 GAAGACAGGA AAAGTCATTG AGCTGGTAAC AGATATTGAT GGACCTGTAT GGGATCAAGA
     2701 GCTACAGACT AAAGTAATCG ATAATGATGA TTTATCACAA GGTCTAGTAA GAGCTAACGG
     2761 TCAACCTATT AAAACATCTT TATTGCGTGG CGCAGCTAAC GTTATTAAGA AGATAAATAA
     2821 GCTATTTAGT AGACGAGTCA GCTTAGGTGT TAAAACTTCT ATGGGTGGTA AACAAAGATC
     2881 ACTCAATAAA GAAGAACAAA CTGCTAACAC TGGTTTAAAA ACAGTAGCTT TATTGCAAGA
     2941 TATTAAAGAT ATATTTAATA ATCAATTTAA CAAGAAACCT GTCTTTGGAG ACAAGGATGG
     3001 TGATGGTACC CGTGAAGGTT CTTGGCAAGA TATATTGGCT AAACGAGCAC AGCAGAAAAA
     3061 AGGCGGCAAA CAAGCCACCG GTGCAACAGG TAAAGACAAA GGCAAAGATA AGAAGGACGG
     3121 TATTCTGGGA ATACTAGGAA ACGCACTGGA AGCTATTACT GGATTTTTGG GTGGATTTAA
     3181 GAATCTACTA AAAGGCGGTA AGGTTTTAGG CGGTCTTTCT AAGCTCTTGG GTATTGGTGG
     3241 TGCGGCCAGC GGATTGATGG CTGGTGCTGG CGCAGCATTA GGAGCCATAG GAACAGGCAT
     3301 AGCAGCTGTT GTGAGCAGTC CAGTGACTCT TGGTATAGTA GGCGCAGCAG TCGTCGGCTA
     3361 CGGAGCGTAC AGGGGCTATA AAGCCTTGAG GAAGTGGATG AGTAAACCCA CGGCTCTAGA
     3421 GGCTGTACGA TATGTACAAT ACGGTTTCAA AAAAGACGAC ACCAGTAACT TCAGCAAAAT
     3481 TATAGAGCTT GAAGAATATT TGAAAACATT TGTTAAAGTA GGATCAGATA AGGCAGAGAT
     3541 AGATGATAAA AAACTCGACA TTAAAGAAAT GATGTCTATG TTTGGTTTCT CATCTGAAGC
     3601 TGGTGATCAC AAAGTGCAGT TTGGTACTTG GTATATGAAG AGATTTAAAC CAGTTTACCT
     3661 TACACACGTA AGTGCTTTAA ATATTGTTAA TGGCAGTATC GACCTCACTA AAGTCAACGA
     3721 CTTGAAAAAG GAAGATAAGC TGAAATACTT AGAGGCTGTT AAATTCCCTA GTGGACCGTA
     3781 CACAGTAGCT ACCTTGCCTA TTTTAGGTAA GAAATTCACC GCATCCACTT CAACCGATGT
     3841 TGTTGCTGCT ATTGAAATAG CGATGAAAGA GATTTCTACA AAACCAGGGG GTGGTAAGGA
     3901 ATCTACTGCT ATTTCAAAGG ACGGTAAGCA AGCAGAAGCT GCACCTGTTA CTCCAGGTAA
     3961 AGTAGACTAT GGTAAGGCTG CTGGTGCATC TAAAATACCT GGATCTAACG TAGCGGGCGC
     4021 TTCAGGTATT AGTGGCGCCC CAGGCGATAG AAAACTATCT GCTTTTGATA TAGTTAGATT
     4081 TAAGACTTAC GGTCTTAAGG AACTGGACTC ATCGAAGGTA GTGGCGTTGA CCATGCTTGA
     4141 ATCTCACATA TCTAAGAAGA TTACATATCA AGATACTAAA GCGACATTCG ATGGTAATCC
     4201 AAATGCGCTA TTGGAGAAAC TTACCACGTA TTTTGGTATA CCTGACATAT TTGGAGCACA
     4261 GGCTGTAAAA TGGGTGAAAT GGTTTAGAGA TAGGTTCTTA CCAGTATATC TTAACTACGC
     4321 CACCATGCAT ATGCAAGCGG TTAATAAGCC GCCCAAAGCA GACGGTGTTT CTGTATTGAC
     4381 CGCTAATCAA GAGTACGATA TTGCTCTTGG TGTATCCGCT ACTAGTAATT CATGGAGAGT
     4441 ATCTGATAGT CCATGGCCTG ATTATGAGCT AAATACGAAC CCCGATACCA TCAAGCAGAA
     4501 TTTACTGTAT TTAAAAGATG CTGTAAAGAA TAAAACGATG GCTGATAAAG AGTCTAAAGG
     4561 ACCAGCTACC CCTGCTAATA AAGAAAAAGC CAGTGCCTAT GCTACCAAAT CAAGTGAACA
     4621 GGGATATGGT AGCAATTCAG TGGGCCCTAG TATAACTGAC AAAAATAAAA GCTTCTCAGA
     4681 TGAACTTACG AAAAGAACTA CGTACGTGAT GCCGCCTAGT GCTCAAAACA GCATGGGTAG
     4741 CACAATGGGT AGTTCACCTG TGGCAGGTGG TGACGGTACT ACCAAATCTT TATTACAATA
     4801 CATTGGCAAT AAAGAGAGCA GAGGAAATTA CAATATTCTT GTTGGCGGAA AGACTGAACC
     4861 AAATCTTACC AACATGACTA TTTCTGAAGT GCTCGAATAT CAAAAAGGTA TGATCAGCAG
     4921 AGGGCATGAA AGTACTGCCG TTGGTAAATA CCAGATAATA AGAGGCACTT TACTAGAACT
     4981 TATTAAACAA GGCTACGCTA CGACTAGTGA TAGATTCAGT CCAGAAGTAC AAGACAAACT
     5041 TGCAATAGGT TTGTTAAAAC GACGAGGATT GGATAAGTAC TTAAGAGGTG ACATGAGTAA
     5101 GGACCAGTTT GCTGATAACC TCAGTAAAGA ATGGGCCAGT TTACCTTTTA ACACAGGTCG
     5161 CAGTTTTTAC GCTGGGGTAG GCAGTAACAA ATCTAGCGGA TCCCGTGATG ATTTTGTCTC
     5221 AGTGGTGGGT GGAATTGGCG GATCGCCTGG TGGCGTTGTT TCACCTGGTG GCGATAGAAC
     5281 AATGACAGCT ATGGCTGATA ATAAAGGCCC TGTGGCTAAA TCTATCTATA ATCCAGTAGC
     5341 AAGACCCGCC ATGATGCAAG GTCAAGCGGT AGCTGCCAGC AGAGAAGCTT CTGCACCTCT
     5401 CAATGACGCA TACGGTTTTA AACCAGTTTC ATTGAACACG AGCGAGTCTA ATATTAACGC
     5461 CAGTAGAAAC ACCTTGACCG GTGGATCAAT GGCCAATACT GAGAATATAC TAAATCAATC
     5521 TTTAGACGTG CAAAAACAGA CTTTAGGTGT CATGAAAATG ATATACGACA AGATCAATGA
     5581 AAATGCAGAT AAGGGTTCGA ATACTGCGCC TCTAGTGGGC AATGAAGCCG GTATGGCCAA
     5641 CGGATACAGT TATGAGTATC CCAAGGTTCC AGTGCCTATG AGAAAGTCCA TGCAGGCATA
     5701 ATAAAAATAA AAAGAGACAG GAGCAATCTT GTCTCTTTTT ATGATGTATG CAAATAGAAT
     5761 GATAGAATAT ATTAAATTTA AAAGGATTTT ATATAAATGG CTAACGAATA TGGTTTAAAT
     5821 ATAACAAACG AGAGCAGGCT CGATAAAATG GCCTCTAGTA TCTTACTCAG TAGGCCACCT
     5881 GCAAATGAAT TACCTTTGAT AACAGTAACG GATGCTAAAT GGGCTAGACA AGCTTTTATT
     5941 ATTAGCTCAG GCGCAACATC TGATAAAATA GACTCTTTCT TAGATGAAAT AGACATACGA
     6001 AATAGATACT TCAGTACGGC TTACTTAAAG TGGACGGATT CTAGTTTAGG TGGAAACGTT
     6061 TGTATTAATC CGCTACCACA GTTTACACGG TATGCGGATA TACGTGAACC CGGTCTTAGA
     6121 GCAAATGCAG TAAACACCAC GCTGCAAATG CAGCAAGGTG AATTAGGTAT GGGTAACTAC
     6181 TACTCTGAAG CCATCGATGA CAATATGCAA CTTGTGCATA TGCGTTTTGG TGTACCTAGT
     6241 TATAATTCGC TATTTCAATT CTTTACTGGG TTTTATAATA GCAGCGCCAG TACCTTGGCC
     6301 AGAACAGGTC GATTTGACGA TACTATTGTA AACAGTATAT TGAAAGCAGG AACGGCTGTT
     6361 ATATCTTTAG CTATACTTCC ACTGGCTATC GTTCCTATTG CTATAGGTTT AATAGGTCAC
     6421 GCTGCTAGAT TTTTTATGAA ATGGCCAGCA AGTAAGTTCT ATTATTTAAA ACCTTCTATG
     6481 CCTGCATATT GGATGGCTGT ATCCAACATG ATGAATCAAA TAGCTGTCAA TAAAGGTGTG
     6541 AGCTATACAG CTCCGCAATA TCAACAAGAA ACAGTAATTG GCGCTACTAA GAAATTTAAC
     6601 GACAGAGAAA CCAGTGTTCT TAGAAAACTG TTTCCTGATG GATTTAGAAA AGACGGTACG
     6661 ATCGACGTAT ATGCGATAGC CAATAGATCC AAAAGACTGC AAATGAGACA GGATTATGCA
     6721 TTGCGCCAAG AACTCACTAA ACCAGGAAAT GATGGCTGGT ATGGGAGGGT AAAATCCGTT
     6781 ATGAACAATC AAAACGGTGG CATTGGCACA AGTGGTAATG CTAAAGAAAC AACACCGTTT
     6841 TCTCTAGAGA GTTATATAAC GCGTTTCTTG GATGTCGGTA TACTGGCAGG TATCAGTGAG
     6901 ATGTATAACG GATCTACTGA GAAAGACATA AAACAAAAAT TAAACGCTGA CGGCGCTGAT
     6961 TTGGCAGGAA CGCCTTTTGC ACCAGATGCT AACGCTGATG GAATATCTCA ACACTTTGTA
     7021 GCTAACTTAG CTGACGGTAG TGATTGGGTA TCGTTTAGAG TAAATCATAC AGGTGTGGCC
     7081 ACGGATACTT TTGGAAGCTC TACTGCTAAG TCAAGTCTTG CTGATAAAAT AAATACGATG
     7141 TCTTCCACCG CCAGAGATAT GCGTATAAAC TTTGCGCAAG GTAATCTAGA TCCATTGGGT
     7201 GTGTCTACTA CTATTTTAAG TGGCGTAGGC GCAGTTATGA GTGGTGTGGC TAGTGCCTTG
     7261 CAAATTGACG GTCTAGCCGC AGCAGCGGGT AATGCGTTTG TGGACATACC AGATCACTGG
     7321 TCAGAGTCTA CCGCAAGTCT AAGTAAAACA TCATACAGTT TTACTCTCAT ATCTCCTTAT
     7381 GGAAACATGA TATCGCAGAC GCTGTATATC TATTTGCCTC TTTGCTGTTT GTTAGCTGGC
     7441 GCACTTCCAT TGGCTACAGG TAAGCAATCG CACACTGCAC CGTTCTTGTG TGAAATGTAT
     7501 GATAGAGGTC GTAGAACTAC ACGACTTGGT ATTATTGATA GCGTGTCTAT TAACAGAGGT
     7561 ACGTCTAATC TAAGTTTTAA CAATGATGAT CATCCGTTAG CAGTAGAAGT TACATTCACT
     7621 GTAGCCGATC TCTCTAGCGT AGTGGCTATG CCAATATTAC CAGGTTTTAG TTTAAATATT
     7681 GCAGCTGGTT TATTTGACCC TGATAATAGT TATACAGATT ACATGCTTAC TTTGTCTTCC
     7741 GTAAACTTAA GAGACATGAC AGACAGATTA CCTATTTTAG AATATCAGTG GGCTAGAGCC
     7801 AAAGCTAACT TTGGAACATA CCTTTCTGCA TCTAAGATAG GTCAAGATTT AGCTAACTTA
     7861 CCAGGCGTGA GTATGCTGCA GGCATTTATG CGTGGTACAG AGAGAAGTTA ATAAGTTATT
     7921 TATTATACGA CATAAATGGG AGGATAAAAC CTCCCATTTA TGATGCGTTG TATTATCTGA
     7981 AATTGACCAA AGGAAAACTG TTACTTAGTG ACATTCTAGC TGTGGTATTT AGATTTCGCG
     8041 TAATCAAAGC TATATAAGCT TCCGCGCTGG TATTTGCTGC ACTGTTTACA TAACCAGGAT
     8101 TAGTAGGGAT TATGTAATTC ATTTCCCACT TAGCAGCTAA CAAGACAGCT GATATGAAAT
     8161 CATCACTTCC ACTGAGCATG TAGCCGCCTT CGTAGCTCTG CCCGCCACCC CTTTTATAAT
     8221 CCAACCAACC ATCAATTATA GCACCTAGTG CTATTTTAGT ATTATAGTAC TTTTCATATT
     8281 GCTGAGCCAT ACTGCTTCTA TGTGGAGAAG CATAATCTCT TAAGTATCTC AGTGCTATAC
     8341 CGCCTACTGT TTTAGCCAAC ACTCTACTTG CTATACTGGA TGACATATCT TTTAACAGAT
     8401 CTGTCATACT GTTAGAAATG GCCTGTGAGG CTACGTTAGC TACTATGCCA CGTATGACAT
     8461 CCTTATCTGT GATGTTGTCT ATAAAGGGCT TAAAAACGCC TTTAATACCT ACTCTAGTAG
     8521 CTTGTACGAT CAAAGAAGCT GCAAACTGAG CTAAGCCATT TTTATCAGTA AAATTAAAAG
     8581 GTAGTTTAGC GCCCGATATA CCGTTTATCA ATGATCCTAG ACCGTTGACA GTGCTAAGGT
     8641 TAGCTTTACT AATCTGTGAA GCAATTCCGT TGAAGGTGCC TGCTATATTA GAAAATCCAC
     8701 TGACGTTTGT AAGACTGTTT TGTAGATCAG ATGGCAAAGA TCTAAGAGCG CTTACCATAC
     8761 CCGGATTAAC AGATATGAGC CCTTTGATAA GACTATCAGT ATCCAGCGAT ATACCTGTTT
     8821 TAAACTCGTC AAAACCTTTT ATAATAGATG ATTTAATATC AGGTAATAGA TTATTGCCGC
     8881 CTTTTAGTAT ATCTAAAGAC TCTGCCTTAA ATATCTCACT GATATCGCGT ATTTCGTTTA
     8941 TTAAATTACC ACTGGCTTTG TATAAGTCTA CGGTAGCCAG CTTATCGTCT GGACCCGATA
     9001 CAAAAGTAGG TATACTCAAT AGATTGCTCA TTTGTAGTTA TCCTTTTTTA TAAAAAATAA
     9061 ATAAGGCATA CCAGACTCAC CGATACACCG CTCATAAGAG TAGTGTATCT GGTGAGTCTG
     9121 ATTGCTTTAT TTTACTTTAA CGTTGTTGGT TAAAATAACT GCGTGGATTT TCCTGTCGTT
     9181 GCCCATAGGG ACTATCACGA CGAACAGGAA CTCGTGGCTT TTGGAAACCA GCTCGCGGAT
     9241 CGGTCATGGT CTCGATCTTG GAGAAGTCCG GCTGTTCACT ATAGTCGTCA TTGCGCAACC
     9301 GAAGCTTGAT CATTCGTCGA ATTTCCTCAT ACGCAGCAAC GATCCAATAA CCTTCAGAAG
     9361 GGTACTGTCG AATATTCAAG TCGCCTTGTG TGAAGTAATG CTCAAACGGC AGCGTCGAAT
     9421 CGTCCATCCA TTCCACTGCT TTTGGATTTT GTGTTACTTT GTACCACATG GCATCAGCAA
     9481 CGATTGTCCG AAAGCCTTTT ACGATCGTGT GTCGTGGAGC ATCAGGATTC ACGCGTGCTT
     9541 CTTCACGAAG ACGACTAACT TTGGTACGCA GATATGAACC AGTCATTACG CGATACTCTT
     9601 CCACCAAAGG ACGAGTTTGA ATGTAATGCC ACAAACCTCC CACAGAACGG AAAGCGCCAG
     9661 CGTCGGGGTG CACAAAAGGA GCGTGGGCGT TCATGTCCAA GAAACGACCC AATGGCGTCT
     9721 TTGCATCATT GTGAATATTG ATGTGATCGA TACCATCGAC ACCACCCAAG GTAGAGGGGT
     9781 CAAAAACTTG CTTGAGCAAT TGACTAGCCG GACGATCCTG CGATAGTTCA AACAAAGCAG
     9841 CGCGGTTCTT TGCGGGTTTC TTTGAATCAA ACGCGTTGTT TGATTTGTTA ATTGCAAATG
     9901 CTGGCGGCTT GATGCTTTTC TTGTGTTTAT TAGGCGTCTT CACGCGCTCT TCAACCTCTT
     9961 GCAATACCTT CTCTGGATCT GGATAATCGT CTTGAACAGT TGGAGTATCC GAAGCAGCAG
    10021 TAACTGCGTC ACTCGCGGTA ATAACGGTTT GATCGATAAC CTCTGAAGCA GTATCCTGCA
    10081 AACAAACGTC TGATGCACCA GTGACGTTAA CGGGATCGCA GTCTACCGAC AAAGTGGTAA
    10141 CTGGTTCCTG CAAAGCATCC GGTGCTTCGA TAGTCACGTT CTCTTCTGGT GAGCGGGTGT
    10201 GTTTGGCCAG TGCTGCGTCA AATGCATTCC CTAATGCGGT AGTGAAAGCG TTATCAGCGT
    10261 CATCGTTAAT ACTCAGACCG ATAATGCTGT TTTGTTGCAC GGTGGTCGAT TCTGCGTTTT
    10321 CCATTTGTGA TTTCCTAATT AATGTTTTAC TTAACGACAC TTCTTTAATA GATGTCGTCT
    10381 GTTCTCTGAA CTATTACTCG TCAGATTTAT TTAGCAGGGT AGCATAGTAC TGCATGAGTG
    10441 CGAGTTGCAG TACAAAGTGT CTGTGGTTTA AGAGAAAATA CCTAAACATT TTCTCTGTGC
    10501 TGGGTTTTAT AAAAAGATCA ATGAAATCAT TAACGTATAA GTTTTTTGCT ATTTCATATA
    10561 TTGGTCCCAT TGAATCGATG TTGAATTGAT CCTCGTACTG ATCACGCATT CCGCTAGCCA
    10621 AGTTATTGCA AAACCTTGTA TAGCAGTCTT TGTAACCGTG TGTATTGGAT GAAAATACAA
    10681 AGAAATCCAA TTGCTTATAG AAGATAAGCA ACTCACCGTC TGCTTTGAGC TTATTAATCC
    10741 GTTCGTACAA GTAACTAGGA TATGCCAAAG CAGATACGCT CTGTGACGCA ATATATACCA
    10801 AATGATCGGT AATTTTTTGC TTCACTTCAG GTGGTCGGGT TTGTGTGCAA ATTGGAATGA
    10861 TTTTTCCAAA GTATGCAATT GTAGTAGCGT ATTCTTTGTC GCTCAGGACA GCATCATTAC
    10921 TCTTTTGATT CGTCGTTCTC ATCGAAATCT GTATCGCTGT TGAAGTTTAC ATGTGTGTAA
    10981 TAATGTTGTT TGTCGTTACC AGAGATGGTT CTTTGGATAT TGACAAATAC TTTTACACGC
    11041 TTAATACCCA TGACCCTAAG GCCTTTTATA AATACTTTAA AAGTCATCGA TGGTTTTTCT
    11101 AACTCACGTT TGACATTCCC CTTTGTGAAG AGCCTAGCAA TTCGCTTATC CTCTATCTTC
    11161 TTTCTCTCTA CCCTAATGAA TTCACCCAAG TATTCATCAA ACTTACCTTC ACTGTAGTTT
    11221 TGATGATCTT TGATTTTATT CCATAGATGA GATAGTGCAG CAGACACGCT TTGTGAGTCA
    11281 TCACTGAGCT GTATGCTTTT ATTACTATGA TTCTTTAGAT CAAGGAATAC GCTGTGATCT
    11341 TGTTCAGCAA TATTAGGTCC AAAGTCTAGA CTAACGCCAA AATCCATGCG CTTGACACCT
    11401 ATGATTTTAA GCATCTTTAT AAAGACCTTA AACGTCATAG AAGGTCTATC TAGCTCCCTC
    11461 CTGATATTGC CTCTGACCAA GAACCTAGCT ACCCTGTTAT CAGGTATTTT CCTTTTCTCA
    11521 GCAATGATAA ATTCGCTGAT CAGTACTTCC ATTCTGGGAC CACCTATTCC TAGGTCGTAT
    11581 TGAATGGTCC TAAACAACTC AGCAAGTGAT CCTCCAACTC CTCTATAAAC GTGGCGTGTT
    11641 TTTACAGCGT CTCGGCTATT GAAGCTAGAA GAACCTAGGT AAGGATATTT CATATGAGCA
    11701 CCGAATAATC TGGACAATTA AGTCATTTAG ATGCGTACAG AATCTACTGG TCTGTCTGAG
    11761 ATTATGACCC TGTGTTCCTG TTTGTGCATC TTTTATATTA TCAATCTCTG TGCGTAGAGT
    11821 CTTTATCAGT CTGATAAACT CACGCAGTTC TTTTTCTTTA TCAATATGAA AATTTTCATT
    11881 TGTAAAGAAT TGATCGTAAC TTACTTTTCG AAATTCGTAT GTGTACCAAT CAGCACTGAT
    11941 TATTTGATTA TTTTTAAGCA AGGTTGTTAC GCGCATGAGT TTTTGGTTAT ACTCTGTTAG
    12001 CGTATTAAAC AGTACATTGA AACGCCATGT ACTGGTCATC AGTATATCGG TCTTCTTAAA
    12061 GTAATCTGTT CTTAGCAGAT TTAAAATTTC AAAGTTTATT CTATCTTGAT TCTCGGGTGT
    12121 AATTTGTTTG ATTAGAAAAT CCAGTTTCAG TTCTCTGAAT TTTACCAGAA GTTTCATAAG
    12181 TTTTATTAGA ATGTTTAATA GGCATAACAC GTGTTTTTTG CGTTACATAA AGATGATATG
    12241 TATCTGTAAT TTTTTGCGAT TAATAACAAA AGGTATAAAT TATGCAAGAC TATGAAAAAC
    12301 AAGCAGAGGA TCCTGTTGAT CAGGACCTTG AATATGTAAG AATAAAACGT AAGGGTATCA
    12361 TTGATCACTT GACCAAAACC GGTGTTCCAG ATGACGATGA AAGAATCTCT TTGCTACTAG
    12421 GCGCACTCAA CGATATGGAT CGTACCTCTT TGGGTAAGAA ACGTATTAAA GTAGATAGTG
    12481 ATGCATCCAC TAACAACAAA CAAGCGGCTG ACTTAATAGC AAACATCTTC AACATGCCTG
    12541 ATAGCAAGAA GCTGGGATTG GCTAAAATAA ACGGTATTAT GGGCACTATA CCTAACCCAG
    12601 ACTCACAACT ACCTACGGTA GAGGTGTTGC CTGGTGAGAT GGCTATCAAC CCTCCACAAT
    12661 TAGATTATAA CGCTTTTATG TCTAGTGATC AGAAATAAGA TATAGCATAG TACACGCAGA
    12721 GCTATGTAGA AATAGCTTTG CGTTTATGCC GTATTTTCTT CTCTCTTAAC AAAAGGTACG
    12781 TCAGCACAGT AACATTCCAC GGGTATATAA TTCAGTCTGA TAAACCCAGT GAATACCATC
    12841 TGTGTAAACT TATATACATC AGGCACGTTC TTGCCTATTT CTTTTCTCTC TTTATCGGTG
    12901 AGTGCTCTAA CATTGTTCAT CTTAGGTAAG TACAGATTTA AATCTCTAAG TACACCTGTC
    12961 TTGAGTTCAT TGTGGTGAGC ATTCAACCAC TTAACAGGAT CATACGTAAT AATAGAGTCG
    13021 TACTTACTAG CTATGTCTTT CAAGGACAAG CTATTTATAT CGAAGTTTAC AATACTGATA
    13081 GCAGATGCGT TTCCTAGATG AGCTAGCATA GCTTTCATCA AATACTCGAC TTGCGTCTCT
    13141 GTAAACTCGT ATGGAAACAA ATTGATTTCT AAAGTGACAG TACTTACATG AGGTGTACTT
    13201 AATGAAAGTT TTACATAACC CGTTATGAGT TCTTGTAAAA AAAAGTACAT TTTTGTTTTA
    13261 ATAGAATTAA AAATAATTTG CTGTTTAAAA GCGTCTTTGA TGGCATTAAA GTTTTCTACG
    13321 GATAATTTAC CGTATTCTTT ACTTTCAAAC TCATCACTCT CTCTAGCGTG ATAATCTTCC
    13381 TTACTGGTTA TTTCGTGCGC TACCTCTGGA CTTATCATTA ACAGAGTTCC TTGCCTTACG
    13441 TCCAAAATAG AGTCTATTGT AATTAAGATG TATTTTTCTG CTGGTTTCAT AATTCTATTT
    13501 TAATAGCGAT AGTTGTTATT TTGATATTCT TTTGACCGGC TACTTCACGC ATTTGTTTGG
    13561 TGCCGTTGCT CTTTAAGTCC CAGTAGCACA AGAGATGTGT TCCTATTTGA GACATTTCAA
    13621 TATTTCTCAA AAAACCAGCA CCTTTGCCAG CACTATCCCA GTCAGCAGGA ACTTCTAAAC
    13681 AAGGGTATTT GTATTTCTTA CACCAATTTA TAATAAACCT ATCCGCTCCT GTGGGAGCTG
    13741 CACCTGATAT AAACAAAACA GGTTCATCGA ATCTTTTAAG ATATTCTAAA AGAGTTTCGT
    13801 GGAATAGTTT TTTGTCATTC CAGTATCTGG TTCCTGCTAC AATAATTCTA TTTTTATAGT
    13861 CTTTAGGATT TAAAGATTGT AATTCTTGTG GTTTGGGTTT CTCATATTCC ATTTATTACT
    13921 CTTTTGATTT TGTGGACTTT GATTCATTCG ATAATTACAA TCTATCATTT TTATAATAAA
    13981 AAAATAATAA TACTACTGTC GCAGGTATAG CACCTCGACA GTAGTATTAT TAAATATGAA
    14041 TTTATTAGAT TTTTACTCGG AAAGAAATAC AAGGCTTTTC AATATCCACC ATGAAGTGAT
    14101 CACGATACTC GTCGATATAA TCTATAAAAG CCTCATAACC GTTCTTTGTT TTACGAAACC
    14161 ACAAACGCTG TTTACTCATC CAGTCTGAAC CTGCCTTGAT ATGCGTAGTG GAAAGGGTTT
    14221 CTTTATAATC CACTGCAATA TACGTGTAAG CACGCAAAGT TGCTACAAGA CCTTCTTCTG
    14281 TCGTTTCATA GTCTGCACTA AAAACCAACA AATCGGTAGA TTTATCGATG GTCGTTAGCA
    14341 GTGGCTCGTG TTCTTTCAAT GCCAGATACA ATCGCCTAAT ATCAGTGTGC GTTGCCCGGC
    14401 CAGAATTTGT TTTATTCATT GAAGCTTACC AGATTTGACG ACGGTGCAAT CATTTGCAAA
    14461 TCACGAGAAA TTAACCTAGC TTGTTCGTCC GTGGTGATCG ACTCGGTAAT GATTGGTTTA
    14521 GGTACACCAA TACTATCCAA GGTTTTAGTA TAGTATTCAG TGGCCATCAA GGGTTGTTTC
    14581 ATGTCCACAT AAAAGTCTTC CAGATTTGAA CGATACGGAG TACCGCACCA TACCAATGGA
    14641 CCGTACTTGC TCTCAAGGGT CACTGTGTAA TCGGTGAACA CCTTCTTAAT ATCACCAACC
    14701 CACAACTCGT TATGTTCAAC GAAATGCTCT TCTGCGTTGA CCAGCGTGTA ACCTTCGGCC
    14761 ATTGCATCTT TGTTGTCTGG AAACTCTTCC TTGGTGTACA GCGCATATGC TATAAACCTT
    14821 ACTGAGAAGT TTTGAATAGT CACCAAGTAA ACCACACTGC GCTTTTTCTT AGAATCGTTT
    14881 TGCATTTCCA AAACAGGCAC TTGCAACAAA GAGCAAATGG TTTTAATATG CTGTGTAAAG
    14941 TCTTTGATCA GGTTACGCTT ATTCATAATG TTTTTTCCTT TTGTCTAATT TAATATTTCA
    15001 AGTGTGTACT GTGTCGAATA TAACGTTATT ATTAATAATC GTGATATACT CCTTAATAGA
    15061 CCACGTTTAA GCCTATTTCA TTTTACAGCT TATATCTATT TTTATTTAGA GAGTGAATCA
    15121 AATAAGATAT TCGATAGAAT ACATCTCATC AACAATCACT ATTTTACCTA GTTTAGAACC
    15181 AAGGATTGTG GGTTGTGAAA GCTTCATCAA ATGAGATTCA GGATGAGATA AATCTTGAAA
    15241 GCAGTAAAGC ACTCCCATGC CAGCAAGCCA GACATCCAAT TGCACTTCTG GGTTTTTTCC
    15301 ACGGTAACGT TCAATCTCTT TAATCTCTGG AATATACAGA GTAACGTTGG ATCCGGGTTG
    15361 AATACCCCTG ATGCGAATAG ACAAGATATT CGCATGATCG ACAGATTCTA TACAGTCACC
    15421 CACGCTTACA AGAATCTGGG TGACTTTCTT CACTGTACTC AATTTAAGCT CCAATATATA
    15481 CTGGTTATAG AAACAACATT ATTTCTATTC GTATTGAGAA TATGTGACTG AGAATATTTG
    15541 TAATACATCA TAATAGCCTA GGTATTATCC TAGGCTATTA TGATTTAACA TTACTTACTT
    15601 AATCTAGCGT ACTCGTTACG CATCTTCGTG TCGTATTGGT TCTTACTGTA GCCTGGACCG
    15661 TTGTACTCTC TAGCAAAACT GGTAAAGTCC TTTTTCATTA GACTGTTTAA AAGTGACTTG
    15721 TCTTTGTCTA AAAGAATATA ATTTACAAAA CAATCCAGCT GCTGTTTCTC ACCTATAGAA
    15781 ATATAATCGA AATATTTGGA TACACTATCA TGACCCGCTT GCTTATAGTT AAATCCCATT
    15841 ATTTGGAATA AGCCATAAGA GGCGGAGGAT AGTGCGGCAA GCTCATCAAT AGCTAGCGCT
    15901 TTTGATAATC TCTTCAATTC ATTTTTACCA CCCACATATC CGCCAGTCTG CGGATTGCAT
    15961 ATGTCTGGAT TCATAGCTGT TATTTTATTT ACAAAAGCCT GCCCACGAGT CTTCAATAAC
    16021 TCTTTATAGA AAACGTGTCT TTCAAACAAC ATAACAGGCT TGCCGTTGTT ATAAAAACCA
    16081 AACTGCAATG CTTCTACATT GGTTACTGTT TTTATTACAT TGATCTCTAA TCCTGTTTTC
    16141 TTAGACGCTT CTACGAAATC GGATTCCTTG ATGTATTTTA AATTGATGAA TTCACTGGAT
    16201 ACTTTTTGTG TAAGTGGTCC GTAACATGCG CCGTTTTCAT CTGACTCTTC TATGCCGTAT
    16261 TTTTCCTGAT AGTCTTTTAA AGCGCTTTGC GTCATCTTAC CGAGTACACC ATCAGGCTTC
    16321 ATGTCTAGTC CGAGTACCTC GTTCATGCAT CTCTGCAACT TTAATATAGA ATCGTGTTTA
    16381 TCGTGCAAAC CGTAAGTAGT CATGTTAAAA CCTTCTTGTA TTGTAAAAGT AATTCACAGG
    16441 ATAATAGGGG ATATATCCCC TATTATGATT TGTTTTTTAA ATAGTAACAT TAAAGTGCAT
    16501 GGCGGTTAAC ATACCTTTTA ACGTCTGTGT AGATTTTACT CCACCAGCAT AAGGCTCGAT
    16561 AGTTTTTAAG TTCACGGAAC CCGTTCTATC TATCATTGTA TTCATGGCGG CGAAACCTTT
    16621 TTCATCACCA CCTCGATACT TTAATAGCTC CGTGATGGTT TTATTTAAAC CAAACGATGC
    16681 AAGCACCTGC GTCTCTGGAT AGGATACTTT ACTACCTTTA GACTTGCCTG TAGGTTGACC
    16741 AGTAAAGTCA TCTACCGAGT TGTTGTCTTC TGGGATAGAC ACTTTCTTAG ACAAGAGTTG
    16801 GGCTTGTCTT CGTAAAGGCA TCATCGTAAT AATGTATTCG TTTGGTGTTA AATAAGCAGG
    16861 TTTTCCTTGC TCTGCACTAA CCCATACTCG TTGAAACAAA CTTTTACCGA GTTCCCTAGC
    16921 AACTTGGATA TTTGTTTTTA CGGTGAGGCT TTCTTTTCCA AAGTTAGGAG CAGTTATACA
    16981 TAGACGTTGT TTACGATCAC GTAAATCTAG CATGAATGAT TCAAATTCAT CATCACTCAT
    17041 TTTAGAGAAC TTGTTTTTAT ACAGTTCTAC GTTTTGACTG CCCGCCAACT TTCCAATATA
    17101 TTCAGTGATA AATTGTTCTG TTTTTTGTCT ATTTGACATG CTCTACACAC CTTATGTTAG
    17161 TCTGCGTTAC CTATACGGTT TTTCAAACTA TTGATGTGCA TAGTTGACTT AATGATAAAA
    17221 ATACTGTTAT CTACTTTTCT CCAGAACATA TCAACACCTT CTTCTTTCGT ATTATAACCA
    17281 CCTGATGACA TGTGGATATT AATACAGCGT TGAATTAGTT TAGGGAAGAA TGTTATTAGT
    17341 TTGTCACTGT ACTCGCTAGA TTTGTAAATA ATAGGGCGTT CATCGTCCGT TTCACCACCG
    17401 TAGTTGTTAT ACAATGCAGC TAACGAATTA TAAATTCGTA TTTTGTAAGA TTGTAGCAAC
    17461 TCCTCATCGG TGGTTTCAAA CAACTGATGA AAGTTAATAC ATTCGAACAA GTTATATTGC
    17521 AGTTTCAAAT CTAAGCCATT AAAGCAAACG CCTTTATTGA CATTATCGTC TGGACTTACT
    17581 CTATAATCAC GAATGCTATT ATTTAGTAGA TAATTGGTGA GTGCTAAATA CTCGTTATAA
    17641 TTAGTTTCTT GAAGAAATAT CAACCTGTCT AGCAAAATAG CCGCATTGAA TGTGGCTACT
    17701 GTAGTCATGG TTTTAGTAGT TTTTAGCACG ACTGATTACC CCAAGTTATT TTTAATAATG
    17761 AATGGTAAGA TATTGACTTT AAATATCTCA AGATAGTCTT TGTCTTCACC TGATTCGATT
    17821 AGACAAAAAC GCTCCATGGT AGAGTTGCTG TCGCACAATC CCATCGCTAC TCTCCAATAC
    17881 CGATTTATCA AAAACCGTTG CAGTTTTGGT CCTTGCAGGT GTAGGCTAGT CATAGCCAGA
    17941 CCAGCTTCCC ATCCGCGAGG GTTAGGATGG TTTGCATTTT GCAACAGTGT GGATATTTCA
    18001 GATACCAGAT CTATGTCGCC CGGTTGTCTA TCTGGAAAAG GATTGTTCAT ATTCGTATCT
    18061 TTCTACTATA GTTGATGTCT TTTATTAAGT TACTAGAAAC TGCTTCTTGA TGGTTCGCTT
    18121 ATCACTCTCT AGCCAGTAAG GATGATAATT GATTTTAGGT GAGCGCATAG CCAAAAGGTC
    18181 GTAAGTGGAT AGGAAAGGCA CTTTATGTTT GTCGTTATCA CTGGTATACC AGCCCCGAGT
    18241 GTTCAACAAA ATATTCCAAT CATATCCTTT AGCGACCAAG TCGTTGTAGA GTTCTTTTGG
    18301 TGTGCAAACG AATCCTGTCT CATACTCATG ATTTAGGTCC ATCTGACACA GTTCTGCTGT
    18361 GATGTTGAGA CCTCGACGAA GTTCTGCGCT CTCGTTGATC TTACTACGTA CAGTGGTGCG
    18421 AGAGATTTTT ACATCTGGCA CCAAATCCAG ATAGTAATGT TGAAGCGTAC CGTCAATGCC
    18481 AAACCTGCCA TTGGTCTTAA TGTAATGAAA CTCGCTCAAG GAAGCAAGCA CGCCTTCACG
    18541 TTGTGACACT AGCAACTGTA CGTTAAGACC GGTGATGCCG TTCTTATTAC GAAGCAATGT
    18601 GAGTGTTACG ATGTTAAGAT CAGTGTCACC TTTCATGTCA TCATCCGGGC TCCTTGGATA
    18661 CTCTGGTGCT CTGGTGGTGT CGTTTGTGAA AGGCACGGCA GATGAACACT GCCAGCAAGC
    18721 GGAGGTCAAG AACATAAACT TGTCCGTAAC GCCTTTGATC TTGTCACCGT TCTTCAAGAA
    18781 TTGCAACTTC TTAACAGGAG CGGCTCTGGG GTCCATTGGA ATGTCTTTTC CAATATGAGC
    18841 AGTCATCAGC ATTGGGTTGT TGCTCTTTGC AATCAACTTC GGAATATCGG ACAAGAATCT
    18901 AATCTTAGCC AATCCTTGCC GCATGTGAAT CGTGTTACCA CCAGAATCGC CAAGTTCATT
    18961 GTTATTCTGA ATATTAGCAA CGTCCTGTGT TTCAAACTCG CTAAAACTAT CTACCTGACT
    19021 AAATGTAGGA TAAGGCAATC GGATTAAACT ACCGTCGTTC TTCTTGGTAT CGGCAAATGG
    19081 AAAGTCTACC GTAATCTTTT TGACATTATC GATTTTGTTA TTTACAAACT TCTTCCATTC
    19141 CTCATACCAC TCGTTACCAT AATAGATGGT TTTATCAGTG ATCTTCCAAG TGCCGTCATC
    19201 AATAATCTTC TTCTCTTTGA ATGAATCAAA GCCGTAAGAT AGTGCTTGCA AGCGAGACTG
    19261 TTGAATGTTA ATTTCCGTAT CGTACGTATT GGCCCTTGAT TTAGGAAACC TATCCATAGC
    19321 TGAGAGCATC ATGTAATGCA TCACTGTGGA TTTAAAGTTA TTACCAATAC CCACAACCCC
    19381 GGTAATAAAT CCCAAACCAC CGTTTAGGAT GTGTTCGCCG TACTTGCCTT TAACATACAC
    19441 GCCTGTTGGG ATGTCTAACA AGGCACCAAT ATTGATATAG GGTTTGATAG AAGGAGCTTC
    19501 TTCAAAGTTA GCACCAAAAT CGAAGTTGAA ATCGTTCATA CAAAGGTATC CTTTTTAGTA
    19561 TGTTTAATAT GGGTAATAAT GATTGTTAAT TGCTGGTCAT CAACACTTAC AAACCATCAT
    19621 CGTTTATTAT ATTTTTACCG TATTCTACAC ATCACTGATA AATGATGTGT CTATGCGCTA
    19681 ATACTTCGCG TTCAGTAGGA TTTTGAAAGG AACCCCCGTT ATGCACTCGT CTGGTGAGAT
    19741 TGATTTTTCG ACTTTATCTA TTGTTAGTAG GCAGCTCTCT ATGGAGGGTA TGTCACAAGA
    19801 GTCTTTTGTA GGTGATTTTG CTGATTTCGT TGGCACTATC TTTAATGCGT TTAGGAATAC
    19861 GAGTAGTCTA CTAGATGTGC GTGGGTTTTC TAAACATCCT GAGCAAAATC CTTTAAGTAA
    19921 AGAAAGTAAA GAGTTTTTAT CTTTAGTATC TTCTGTTCCT TATTCTGATC TGATGCCTTT
    19981 AGCTGCCTCT GTACCAGAAG GTCTTAATTG CACATACTTA GAAGTGCTCA CGCCACTTTT
    20041 AAAATCTACT GAATACTTTA AAGGATTACA AGCTCATATA GTTCAGCCAT TCTCCTTATA
    20101 TTTGGCTCGT TTTCTCTCAG ATGAAAATAC TTCAATGTCA TCTGAATCTA AGAAATACGA
    20161 ATACGAAAAA CTTGAGCAAG AAAGAGATCT GCGAGTAGCA GAATTTAACA AGCTCTATAC
    20221 CAGCGATTCG TACAAAACAA AAACCACGGT TAAGAAAGTT ATTGATCGTA ACTCTGATTG
    20281 GCTTGCAGTT ATCACGTTAC AAAAGAACAT AATTTCTAAT CTGGAATCTA TAGACAGAAA
    20341 GGCTATTAAG AGAGAAACTG ATACCTGCGT AGACTACCTC GCATTGATAG CTGACAATAT
    20401 CAAAAGAACC AGTAGACAAA CCAGACCAGA GGCAGCGCAG CGTTTGGCAC TCGGAGCATA
    20461 TCAGGTAGCT AAAGAGCTTG AGTACTTTAG TAACACGTAT TTTCGCGCGC TGGGTTTGAG
    20521 TTCTTCCATC GATTCTACCA TAGGCAATAT TCGTAAAGTC TACAATTAAA TACTTTTTTG
    20581 TTAGAAACGC AGCATAAATG CCTAGGTGTT TATTCCTAGG CATTTATGCT GTATAGTTAT
    20641 TTTCTGCCAA TCACCGATGC ATACTGAAGA ATTGATTACT CGGTTGAAAC AACTTGTTTA
    20701 GATCGTCCAT GATAGTTTGA CTATCAGCGT ACTTAATCCA AACTGGAATG AAAGTACCTA
    20761 TTCGACCTAA GCATTGTTGC TTCATCACGT TATCCGTAAA CGGACTCCTA AGTACATCCA
    20821 AATCCCTTTG AATATATTCT TTGTGTTTCC AAATTAGACC ATTTACATAA ATGGGTAACT
    20881 TTAGAGCGTT GTCGCCAGAA TTAGACAGAT TCATGATTTT ATTGAGTTTA CTAATAAAAA
    20941 CTGCATCTGG CTCTGAGCTA TTATTAATAG CTGCTGTTAG ACTGGCTAAA AATATCATTC
    21001 GTTTTAAATG CGACGGTAGT CGCTTTATAA TGAATTGTAT TAGTGGATTA TCGGTGGTGG
    21061 CGTTTAACTG GTTGTTCACT TTAAAATTCC TTTTAAGCTA GAAGACTGCT TCCTTTCTAA
    21121 AGACAAAGAA TAATCGCCAA TCTACTATAC TCTATTTTAA TGGTATATTT TTTGTATTAT
    21181 GGCTTCTATG TAATATTAAA TTTTTGTCAT TCTGAAATTA GAATACATAC CTGCCCAAAT
    21241 ACCGATATCG TCTTTTGTTT TAACGATAGT GGCGTATCTG TACATTTCGC TTGATTCTTT
    21301 CCAAGTAATG ACCGTAATCT TAGCGTCGTC TTTTTCAATG TGTTTTAATA CATTGCGTGC
    21361 TGGTGCATCA ATACCCAAGC AAATTTCTAC AATCTCATCC TGCCCTGTGA AATTAGCTAC
    21421 ACTGATCTTG ATGCCGTTAA ATCCGGCTAC AAAATCTTTC TTCAGCCTAA TCTTCTTCTT
    21481 ATCATCGAGT TCGTAGAAAT AGTCTGTCAC GTCTGTGGAG CAGATGTTTT TATCATCCCC
    21541 TTGCTCCCAT GCCAGTAATA GACCTTTGAG TATGTTAACC GATTCTATTG CACGAATAGC
    21601 AATCAGTGGT GGACTGAGTT GTTCTGTGAC GACTTCTTTA TCTATATAAT ACAAATTAAG
    21661 ATAACCTCTT TGATTGGGGT TTGTATTCTT TTTATACAAA CAAACATCGC CGTAGGTTAC
    21721 CATGTCGTTA TAAACATCAC GGTTAAATAA CTTGTTGAGT TTTAAAATAA AGATGTTTTC
    21781 ATTACCTTTA CAGACTTTGA TTTGCTTTAG ACGCGCCATC TCGATGACAG GATCTGGCTC
    21841 TTTTACTCTG ACGTATGCAT AACATCCGTC AGCAGCTCTT TTAGCCAAAA GCTCATCGTC
    21901 TCTGCCGTGA TTACCCATGT AATATTCACC AGGCACGATA GTCTCTTTTC TACTGACAAA
    21961 GTACACACAT TTGTGTGTGA TAAAATGATT TCTCTCGTGG GTAAATGACC AATAGCCATC
    22021 TGCTTGCTTT TGGTCTATCT CATTTTTAAT CTCACCGTCT CTAGAATTTA GTACACCCAT
    22081 GGTGGCGTAT TGGTCGGCTC TCTCATTGCC GTCATGCCCT ACGTGGCCTT TTACCCATTT
    22141 AAATTCTACC ACGGTGCCCT TTTCTTGTAG AGTCTTTATA TTCTTGTCTA AGATTTCCCA
    22201 GTGATCACGA TTGGCCACAG GTGCACCATC GGACTTAATC CAGTTGTTGG ATTTCCAGAT
    22261 GTTGATCCAA TTACTGGATG CTTTTACGAC TTGTTCACTG TCAGTAAGGA TACTTACGTT
    22321 CTTCAAATCG TACTTGCACA AGTATTCTGT AGCCATAGAG GCTGCTGTGA TCTCTGCAAT
    22381 ATTGTTGGTC ACTTCTTGTG AGAAGGATCC ATAACCGTCC AAATAGTACA TCGGTTTTAC
    22441 CTCAGTAACT TTATCGGTTA CTGAGGTTTT TGGAAGGTAA CCTTCTGGAG TCAAAAACTG
    22501 CCTAGGATTA CCACTGCCTT TTTTAGGGGA TTGATCACTG TAGATATAAC CGTGTAGACC
    22561 CCATCCACCA AATCCTTTGG ACGGCCTACA ACCACCATCT GTATAAATCA CTGCGCCAGT
    22621 AGGCGTATCT ACGATAGGTG GTTCTTTTTC TTTAGTAGCC ATGCTTTTAC TTACCTTGAA
    22681 TGAAAAGTGC TGTGAATGAT AATTTGTTTA CAAAACATTT TCAGACTTTA TCATTTTACC
    22741 TCGGTATTGC ATTTTATCAG ATAGTTCTGA TAATGCTCTA ATTCTTCTTT CTTTCTAGTT
    22801 GCAACACGCT CTCTTAATTC CCTGATATGT TTGGTCATTA AATTGATGAC TTCTTGATCA
    22861 TTTTTCAAGG CTGCTTTTCT TATCTTATCT ACAGGAACAT CCGGTAAAAC GATAGGAGGC
    22921 AGAGGCACGT ATAGAGGACA ATCGTGAACA ACAACTTCTG TTTGTTCGTT GTTTATAGTT
    22981 TCTTCATTAT TGCTGTTTAT ATATTGCAGG GTAGTATAGC TGCTGATATT GTAACAACCC
    23041 ACCAATAAAA AAGGTGCCAA TAAAAGAACA TTAAGTGTTT TCATTTTAAA TGGTTCTATT
    23101 TAATCTTCAT TATACTATCT TGTTGATTTG CTCTAGTTCT TTTAGAAACT TTTCTTTATC
    23161 AACAGATGGT TTAGGTAATC GTTTAGGTAT TTTCTTAATA TCTTCATTTT TAATAGGTAT
    23221 TGGTCCTTCC AGCGTTTCTT CTATTGCTGG TTCTGGTAAC GCTACTTCGT TTTCTGTTGG
    23281 TTGTACGTCT TTCTTAGGGT AAATAATAGG TTTTGGTATA TTGTCTTTTA TCTGCTTTTT
    23341 TAAAGCTATG TTTTCTCTGC CTAGATTATA TACTTTACCT ACTATGTAGA AGTTCATAAC
    23401 CACAGATAAG CAACCTGCTG CAATAATGAC GTTTTTAAAA AACGCCTTAA TAGCAACTTC
    23461 TCTGTGATTT ACAAATATTT TATCTCTTTC TTTCTGAGCA AAAACCTCTT TTATAAAGGG
    23521 AAAGAGAAAC ATTATAATTT TTACTATTGT GATAATAGAA CCCATGTATG TTTATAACCT
    23581 TTATTTAATT AAATTAAAAA TATTTTATTT TTAGGTCGAT CATTTTATGA TAACCTCAGG
    23641 TTTATGAGAT TTTAACAAAC AAATCCCACT TTAGTGTAAA AGGAAATAAG AATATGTACC
    23701 AATTAAAAGG TTTTTCATCT ATAGACACAC TGGTTAGTAA TGTAACCGGT GTAGTAGCTC
    23761 CCATTGGAGA GTTGTCTACC TTCAGCTCTA CCTTTAGTAA AGAGAAGAAA ATATACCCGT
    23821 CTAGCTTAAA TAGCTACATA ACCGTTTACA CGTTCAGTAG TATCAGTAGC TTGTCCGGCG
    23881 ACATAGCGCC ACCTGTGGTC ATAAACACAT TGGGACATAT CATCTTAGAT TGGATCTACA
    23941 CAAGACAGAT GAACAGTGTT GTCGTAGAGA CCAAACAACA GTTTTTAAAT GCGCTATCCA
    24001 ACAACTTTGC TGCGCAATGC GATAGCATAT CTTGCGGTGA ATTGGTAAAC GCTGTTAACG
    24061 GTAAACAGTT TCCTGAATGG ATCAGCTGGA GTACCAGATC ATACACCACG GAAGACAATA
    24121 CGACCACGAT TTGGCTGAGT GATCAGAGCT TTAGACAAAA GTATGATAAC TACGAAATAC
    24181 AAGTAGTGCC GCCTATCGAA AACCTTGATG TTTTCTTCAC CAGCGCACAA AACGTATTAG
    24241 GCGCAGTCAA CAGCGTAACC CATGTTAATA GATTCAACGC TATACAAGGT GCTCGTGGCG
    24301 ATAATCCAGA AACCGTGTTG GCTGGTGTTT CTTTCAACTG GGTAGATCCG CTCAATAACG
    24361 CTAACTTGGT CAACACGAAC TGGTCTATCT TAGTATATGG TCCTAACGGT AACGACAGTG
    24421 ACGTGATTAG AACAGCAGTA GCCGAATACA TACTGGACAA CAGTACTCGC ACAGAAGCTG
    24481 AATGGCGTGT AATATTCCCT GATATCTTTC GTCGTACTGA ATTCTTATTC TTTCCAAGAT
    24541 GGCACAATTA CGCCATAGAG AATATGGTAC TACAGGCGGG TATCTACTCC CCAGTAGTCA
    24601 AAAACATCAA AGAAGTAGAG TATCTTAAAA ATATTCTAAT GGATTTTAGC GATGCTTTTA
    24661 TTGAAACGCA TACTTGTGTG ATGCCTCATC CTTACAAATG CATAGCTTTG GATGTGATAG
    24721 GTGGTTTTGA GAACAGAGAA GGTTTGTTTG ATATCACACA AATTTATCCA GATATACTCA
    24781 ATGTATCTAC GACCAGCGTA GACTACAACA GAATGACTGC TAGCACGCAA GGCATGCTCT
    24841 CACGACTGTC TGAAATGGTA CTGATTGCAG AGTCACTCAC TAACTTTACT GACATACCTG
    24901 TTAACTACAG AAAGACTGTA CGTTACGGTA TTACATTTAT ATCTACGCGG TATATGAATA
    24961 TAGAGTTTAT GGTATCTAGT AAACTCACTA CTCCGCAATA TATAAATTAA GAGGATAAAC
    25021 ATCAATGTCA GGACAACCTA TTAACGTAAC TGTCGGCATG AAAGGAGTCA TCATAACGAC
    25081 CGCTCCTTTT GATGTTGTTA TAAACCCATG GCTAATACAC CAATGTATTG GTGTAGAGAC
    25141 TATCAACGGG TTGCTAGCTA AAGGGGAAGA GCCTTACACA GACATCTATG AACCAAACGG
    25201 TATTAGTGAG GATCAGTTCA ATATAGATGC GGATGCTAAT GTAAGAATCA TTACCTTCCA
    25261 ATCTGCTACT GGACAGATAA TCTCAATACC AGAAGTCTAC GTAGAATCTA TACCTGATGC
    25321 AAACGGTGTA CCTTATCGAT GTGTGATGCT GGGCATATCT CTATCGGCTA TTCCTGACGA
    25381 TATGGATATT GGGGATTTGA AAACAGAAAT CTCTGATATG ATATTCGATT ACTTGGGCGT
    25441 AAGGTCTGAG ATAAAAGAAG TGGTGTACGG TGAGCCCAGT ATCCTTAGTC AAGAAGAACA
    25501 TACTGCTGTA GAACAAGCTC GTGTGACCAA CGTTACCAAT AACGTATCTA GTCGATTGCG
    25561 TGTAACTAAA CTACAGACTA CTGTAAACGA TCTTACACAG AAAGTACAGT TGCTAGAAGA
    25621 ATATATTAAG AATACGATTC CACCATAATT ACGTCATATA CCCCTAGGAA GAATATTCCT
    25681 AGGGGTATAT GCTGCATTTA CTTTTTCTAG CGTATTGTCA CATGTTGATT AAAAGCTTTT
    25741 GGTGTAATAA TGTTTGTATC GCATAATACA CACACCTGTG CATTAGGTAG TGAGCTGTAC
    25801 TGCGTAACAT CGTGACTTAC AATAAACATC TGACTGAAAG TCTTTTGTTC GTTGAAAGCT
    25861 TTAATAAGTG AAATGACCTC GTTTCTATGT CCGTTGTCCA TAGCAGATCC AAACTCATCC
    25921 AAGTATAGGG GAGTATCTAG TAGATTTAGA TACTTCATAG CTGTTATTTT AAAAGCGAGA
    25981 TTGATAATCT CTTTCATGCC CCTGGAGCAT TTACTGATAT CTGGTGTGAT ATCATCAACA
    26041 CTAAATTTCT TCACAGGAAA CTTATAATCA AGATCGAGCG ATTCGGTATC TTGAATATCA
    26101 CAAGACATAA TAGTCATTGG ATATGACCAT ACTTTCTCTA TGAATTCATT CATCTGGTCT
    26161 ATGTAGGTAC GTATGAAACC AAGTAGACCT TGTGCTATGA GACCGTCGGT TGGCGATAGT
    26221 TGATTAATCA ATGTAGATAA AGCATCCTTG TCTACATCCA AATCACTGAT CTGGTCTTCT
    26281 ATGTTCTTAA TAATACTTTT TTGATTAGAC GCTAGATGCA AGATATGTTC TTTGGCCCCT
    26341 AGCTCTGATT GCAGTTGTTT GATAAGTGCA TTCAAAGTGG ACCTGCGCAT CGTCTCGATA
    26401 TAGTCTTTTG TAAGTGTGTC TCTGTTGTCT TGCAGAGACT GTATATTGTC TACCAGTGCT
    26461 GATATGTTTT TCTTCTTTTG TATGACGGTA TTTATTAGAT TGTATTTTAG GCTCTTAGAG
    26521 CTTATTTTAT CTGTAATGGT ACCCACGTTA GCATAAAGTG CTTTGTTAGC CTCCAGGACA
    26581 CTCTGTAGGC TGTCTGTGCC TACGTTCTTT AAAGACTGCA ATAGATTTTC ATTCTTTTGT
    26641 ATCTTGTCTT GGATATTCTG TACATTCACA TGCAGTTTGA GGTCTTGATC AAACTGATTG
    26701 AACAAATGAA TAGCTTGCTT TGGGTTATTT GTAATGACGT TGTTTTCTCT TAAGTAATCC
    26761 CAATATGGAC TCAGACCAGG GTGACTGGAT ATCACTTGAG TGTACTGTCG ATATAGAATA
    26821 GAGTATTCCA AACATTCATC AATATAATCT TGTATCGTTT TTATCTCTTT ATTAACAGTC
    26881 TCTAGTTTTT CTTGAGCTGT AGATATAGCA GATTGCAATT GACTACACAC TTCTTCATTG
    26941 TAGACCAATG AGAATTTATG ATGACATTTT GTACAAGTAA TCAAAGAAGA TTCTTTGTGC
    27001 TCTAATAGGT GTCTGAGCTT TGCTTGTTTG TTGCTTATAT ATTCTAGGAT TTGCTGCTTC
    27061 TTTATCTGAG TATCTGAGAG ATTTTGCTTA GATGCTTTAA GTGCATCGGT GCTGTATCTT
    27121 CTATCAGTGT TCTCAGGAAT AGTAGTGCAT ATCTCAGTCA GTATTGACTT TATGTTTTGA
    27181 AAAGACTCCA GCGATGTTTG TGCGTTTGGT ACGTGAGATA CCATTGTTTT GTTTAAACAA
    27241 TCTTGCTTCT CATTATACAG TACTTGATTA TCTGATATCA AAGAGTCTAT GGTGTTTTGC
    27301 TCTGCTTCTT GCAGTATTTT AATCTTGTCT TGATTGTTGT TGTATTGACC GGTGTAATCA
    27361 TCTAGGTACG TATTGAGTAC GCTTAGAGAT TGTTGTATTT TGGTGGATAT TTGCTGTAGT
    27421 TTATCTAGCG TATAATCGCT ATACAAAGTG TCTTTGGAAA TTATAGACTC TAGCTGCTGC
    27481 GCGCATTTAT AGATTCTCTC TTCTATCCTA GACATTTCAA TATCCAGCAC TGTAGTATCC
    27541 GACTCTATTG GTTTTCTATA TTCTAATAGA TGAGATAGTA GCGTATGCAG TTCGGTTACT
    27601 TCTTTGTATA GCTTTTCTTC ATCTTGAGTC TTCAGTACTT TCTCTGTCTC AGTCGTCAGT
    27661 CTTTTCTTAG CTATCTTCAG TGCACCCAAG CAATCTCTGT GCTTTTCTTT GAGTTTGTTA
    27721 TAGCTTCGTA TAGCGTAACT GTAATCCGTC TCACACAAAG ATATGAACCA TTCTTTCCTA
    27781 CGACTAGGAG ACATGTCACT GAAGAGTTCT TCGTCGTGTA GTAGTTCGTT GATATCTTGA
    27841 CTAAATCCGA AATACTCTCT AACCAAATCC TTTTGCACTG TGAGTGTTCC ACCTTCATTG
    27901 ATGTTTTCAC CGTCATTGAT TACAAAAGAG TGTTTAACAC TGGGTGAGAA GATAGTTTTC
    27961 AGTGTATAGA TTTCACCTTT GTGTTCTATC TTTACAATCT TACTACCTTG CTTGAAGAAA
    28021 TCATTTTGGT TAGGTGGGAA AGGTGTGAGT TCTTTGACCA AGCTAGATTT ACCACTACCG
    28081 TTGGTGCCTA GGATCATTTG AATAGGATTT TCAATGACCA TACAGAAATG CTCAGATCCA
    28141 GTCAATGGCA TTCTTTTATA GTGATTAAGT TCTATGTAGA GGTATTTCAT ATTTTTGTGT
    28201 ATTTAATAGC TTTAGATCAC TTTATATGAC CGTTTAATAG TTTAAAACAC GAAACAATAG
    28261 AAAAGTATTT AATATGGAAA ACGATTTTAA TCCCAATGAA GTACAGATCA GTAAAATAAA
    28321 GTTTTACTCT CTGGGTATTG TAGGTGAGAA TAAAAAGATA AGTAGTAAGG AAGTCGAGGT
    28381 AACTCCTATT GAGGAGATGC CTATGCTGGA TGGCGAACTC GCGCCTGTTG CTGTAGATTA
    28441 CAAATCCAAA GCAGTAGACA AGCTAGGATC GAGTTACGAG ACTACTGTAG AGACCACCAC
    28501 GACTATTAAA GCACAATGGC TTCCCATGGG TGCTGCCAAC AGAATAACCG CTCCTGATGT
    28561 CAGGAGAGGA GAGATGGTCA TACTCTACAA GTTTGGAGAT ACCGACAAGT ATTTCTGGAA
    28621 TACACTAAAT GAGGACATCA AACTCAGAAA GCTAGAAACA GTTATTTATG CTTTCAGTGC
    28681 CACGACCAAT GAAGCCAGTG AAATCAATGA TAAGAACTAT TACTTTATTG AGATCAGTAC
    28741 CCATAAACGA CTGATCACGC TGCATACCAG CAAAGACAAC GGGGAGCCAT TTGGCTACGA
    28801 TATTCAACTC GATACCGGTA ACGGTAAACT GGTTATAACC GATGATGCTG GTAACTATAT
    28861 TCTATTGGAC TCTAGCCTGA CGCAGATCAT GTTAAGGAAC GTAGATGAGA GTACATTTGA
    28921 TATGAAAGGA CCCAACCTCA GTATCAGTAT ACCAAAGACA ATTGATATCA AATGCAATGA
    28981 TTTCAACTTA AGCACCATTA ACAACACTGT TGTGCAGTCT GGTACTATTG CAATGAATGG
    29041 TGAGTCTGGC ACCACAATGA CCGATGGTAG CAGTATCACG ATTACATCAG GCAACACCAG
    29101 TATTAGCTAA AACAATGTAG AGAGGTAATA TGGGAAACGT AGTAAGATTA GGTGATGGCA
    29161 GTAGCCATGG CGGCAGCATG ATAAGTGCTG GATCTACCGT GACTGTAAAT GGAATTAAAA
    29221 TGTGTGTGGA TGGTGACTCT CACTCGTGTC CTATTAGAGG TCATGGAGTG ACCAGTGTAA
    29281 CCGGTACTAG TTCTGTAACC AGTGGCGGTA AGAAGATTAT AAAGACTGGG GACGTAGCAG
    29341 GCTGCGGAGC TTCTGTTATA TCCGGTAGCC CTAACGTAAC GGTAGGATAA TACAGCATAA
    29401 ATGGGAGGTT TTATCCTCCC ATTTATGACC TATGTAATTT ATAGTGTCGA TACCGGGTAT
    29461 CTAGCTACAA TTTCATCCAT ACCTGCTAGC AGTGCAGCGA AACACGCTCT AGCTTCTTGG
    29521 GATATATCAG TACGTACTCG CAGAGTCTGT AATACAGCTA AAGCGGATTT TCTGTCATCC
    29581 CACTCTAGAT GTTTTACGGG ATATCCTGCT AGTCTCCTAC GCATAAGCTC ACCGCCCATT
    29641 AAATGGGCTC CTGTAAGCAC GTAAGAGGCA CCTGCTAAAG ATTTCTCATC CACTAGAGTG
    29701 GACGCATATT GTTGAGCTAC ATCGCTTTTA ATAATAACAG TATCCATGGC TTTTATGTCT
    29761 TCTAAGACAC GCTCAGCGCG ATGGACTGAC TCAGGTAAAT GCTGATCAAT AACACAGTGG
    29821 TATTGATGAA GCATTTCTAA CCAACTGGTG TACCATTGTT TTGGTGGACC ACCGCTGGCC
    29881 ATAGCAGCAC CTACCGCATG AGCTTCACAT GCGTGATGCA GGTCACGTGT CTCGGTCCAC
    29941 AGAACACTGG TGTTTATAGG TGGTTTTGGG GTTTGAATTT CAGTAGTGTC CATTTAAGTT
    30001 ATCCAGGTAT TGATAATAGA TTTAACTAAT TTACGTAATT TTAAACATTA TTGTACTCTT
    30061 CAGTAGTATT GACATACGTA GTAGTGAGTC CGCCAAAGGC TAAACCGCCG GATTGTAATC
    30121 CCGCGCCAGC TAGTTGACTT CTTGCTACGG TCATATTACC TCCAGTGACC CAGTTCGTGC
    30181 CATCATATTC TTCGGTTGTG CTTAATGCTG TACTTCCGTT AGGGGTTCCT CCAAAGGCCA
    30241 GGCCAGCAGT CTGTGTACCG CATCCTGCTA CCCCACGTCT AGCGGTAGCT AGATTAACAG
    30301 TAGCCACCCA CGTCATGCCG TCGTATTCTT CCGTTGTAGC TACGTATAAA GTAGCATAAC
    30361 CGCCAAACGA AAGACCTGTC GATTGACTAC CACACCCTCC AAGCAGTCGT CTACCAGTAG
    30421 CTAAATTACC ACCAGATACC CACACTCCTT GATCAGCCGG TAAACTTATA GCTTTCTTCA
    30481 AAAGTATTGA TAACATACGT CACTTCCTAA TCTACATGTG CTCAATATTA AAAATTTAAT
    30541 AAACATTTTG ATATTACTCC TATCTCTGTA TTTATCACTT CTTACCCTGA CTATACCACT
    30601 TCATGTTGTT CAGTAGTCTG GTATCGTCAG GTGCTAATTC AATAGCTCTG TATCCATACT
    30661 CAATAGCCTC ATCTACCCTA CCCAAGTTAT AAGCAGACAA TGCAGCTAAA TCAAATACCT
    30721 TAAAACCCCT AGCAGCAGGA TCACACAGGT AGGTCTTCTC ATGACTGGTA ATATTCATAG
    30781 CAGTCAAACA AGCCGTGTAG CAACCCAACC AATCCTTGTA TTTAAAGAAC TCACCGGCCA
    30841 GACCTACCCA TGGCTCTACC TCAGTAGGAC TTTCTGCACA CGAGAGCCTG TACCAGCGTA
    30901 TTGCTTGCGT AGTGTCATTT AGACCACTGT AGCAGTCACC TAACAATCTC ATTGCTGCTG
    30961 ATCTCTCAGT AGCCCAAGTA GCATTTGGAT TCTTCAAGTA GTTTTGCAAT GCATCGATAG
    31021 CATTTTCCCA TTGACGGTAG TAGGTAAGCT CTCTGGCGTA ATAGAAGGCG TTGCGTGGGC
    31081 ACAGTGGATC TTCTTGTACT GACATGGCCA GTAGGCCTAG GTATTGTCCT CTGCTTTTTG
    31141 TGGGATCAGG GTAGTGAGAG ATAAATAGCT TATCTGTTTG TACAAAACGC TCTGTGATAC
    31201 GAGCATCTGG TTTGAGTGTT TCATGACAAG GATGGTGCCA ACGGTAGCCG TGTCTGGTGT
    31261 GTACTTTGTC GGTGTAGAAG ACTACGTTGC TGCCCCAATC GTAGAGGTAG CGAAGTCGCG
    31321 TAGCGTCTGC TGTCCAGACT CTTTCTAGTT CTTGTCTCCA GCCTGGTTCT AGTACTTCAT
    31381 CTAGATCTAG ACTAATACAG ACATCTATGT CTTTAGGCAG TAGTGCTAGA GCTGCATCGC
    31441 GTGCTCTATC AAACCTCCAG GGTGTGACAC AGATATCGCG TACGATAGCG TTGTTTTGTT
    31501 TTGCTAGAGA TACGGTATTG TCGGTACTGC CTGTATCTGC TATTAGAATG TAATCTGCAT
    31561 CTTTTGCGGA TTGGCAGAAA GTGTTGACGA AAGCTTCTTC ATTTTTACTG ATAGCGTAGA
    31621 CTGCGATTTT CATTTTGTTT TATGCGTATT TGAGGTTGAG GGAAGAAAGG AAGACAATAC
    31681 CCTCTTGCGG GAAGGTATTG TCTTTTATTA CGTAATTTTA AACATTATTA TATTCTTCGG
    31741 TTATAGATAG ACTTTGTCCT GCGGCATCGT ATCCACCAAT TGCTAAACCT GAAGATTGAA
    31801 TACCTGCAGC AGCTGACCAT CTTCTGGCAA CGGATATAGA ACCACCTGTC ACCCATGACG
    31861 TACCGGTATA TTCATCTGTA GTGCTTGTAG GAGCGCCGCC AGGTATCGCC CCTCCAATAG
    31921 CTAAAGCCGA TAACTGTGTA CCACATCCTG CTAAGGCGTA TCTCTCAAAC AGCATATCGC
    31981 TGGCCATAGT CCAAGTAGTA CCATCGTACT CTTCTGTGGT AGCCACTGCG GCCGTAGCGA
    32041 TTCCACCGAA ACATATGGCT GCTGTTGTGA CCCCAGCGGC TGCTAAAAAA CTCTTAGCTA
    32101 TGCTTAGATT CCCGCCGGCT GACCAAGACG TACCAGCGTA TTCTTCTGTG GACGCTATTG
    32161 CTATTGTAGT AGTGCCGCCA ATTGCCAAAG CGGCAGTTTG CGTACCGCAC CCCGCATGCT
    32221 GCTGTCTTAC AGTAGCCATG TTATCATCCA CTATCCAGGC TGTCCCATTA TATTCTTCAG
    32281 TGGTACCCAC TGCCGCCCCA GTATAGCCAC CAAAAGCCAA TCCAGATGAT TGATTACCTG
    32341 CACCGGCCAG CCAGGTCCTA CTCTGGGTTA AATTTCCACC GACAGTCCAG CTAGTACCGT
    32401 CGTATTGTTC TGTGGGCGAT GGAATGGAGC CTCCAAATAC AAGACCTGTG GTTTGCGTAC
    32461 CGCAAGCACC TGAACTGTAT CTAGCTGTAA TTAGACTACC TCCACTAGTC CAAACGTGTG
    32521 TTAATAAGCT AGATTGTACG TATTCTTCCG TGGTACTTGA TGTAAAGTTA AAAGTATAGC
    32581 CACCAAAAGC CAATCCGGCA GTCTGTGTAC CACATCCCGC TAGCGATCTT TTAATAATAG
    32641 CTTGTGAACC ACCGGCTATC CAGCTAGTAC CATCATACTC TTCAGTAATT ATAAAGGCGG
    32701 CCGTGGTTCC TCCACCAATA GCTAAAGCTG ATAACTGTGT ACCAGCTCCC GCTAATTGTG
    32761 ATCTAGCGCT AACTAAAATA CCACCGGCTA TCCAGCTAGT ACCATCGTAT TCTTCAGTAC
    32821 TACGTGCTGC AGCAATAGCA AATCCACCTA TTGATAAACC CGCCGTCTGC GTACCAGCGC
    32881 CTGTGCACGG TCGTCCCAGG TCAGGTGCTC GGTAGGCAAG CCCTGAAGAC GCCGGCGCAT
    32941 GATCTCCCCA CCCATGAGGT GCGCGCCGGT GAGCACGTAG CCAGCACCGG CCAATGCAGG
    33001 CCCGGTGGTC AGGGACTGGA CGTATTGTTT GGCGGCCGCA ATCTCGGGCA CCGACACCTC
    33061 GCACGCAAGG ATGTCGACCG CCAGCTTGTG CACCCGGTGC AGCGCAGGAT CGAGCGAGCG
    33121 GTCAACCACC TCATGGATCT GACGCATGGC CTGGAGCCAG GCTGCGTACC AGATCAGCGG
    33181 CGGCTTCCCG GTGGCCATCG CCGCGCCCAC GGCGTGATGC TCGCAGGCGT GGTGCATGTC
    33241 CCGCGTGGCT TGCCACAGCG GGCTGGTGTT GATGGGCGGC TTCATGGAGA AGTGGGCCAG
    33301 TCAACGCTGT GGGGAAAGGT TTCCTGCAGC GTGATGTCAC GAAGGGCCTG CCGGTAAGCC
    33361 CGCCACTCGG CCTTTTTCTC CGGTGTGAGA GGGAAGTCCT CCAGCACGTA CTTGTCGCTC
    33421 TGATCCAGCA GGGCGTTGCG CTGCTCGATG ATGGGGGCAG CAGCGTTCTT GAACTCCTTG
    33481 TCTGCCCGCG CCTGCAACTC AACCTCAAAC TGCTCCGCGG CTTCTGCTTC TGTCAGGGTG
    33541 GCAAGAACAC CGCTCACATC CCCGTAATCC CCCGGCGTCA CCCGGCAAAT GAATTCAGGG
    33601 ACGTTGGTGG GGTATTGACT GGACCGAGCC CACATCAATT CCAAGCCTGG TAAATCAGGC
    33661 AGGCGGGGTC CATTGACCGG GGCCGATTGC CCAACAGAGA TGCCTGTTTT GTTGTCAACG
    33721 TGCGTTACCA CAACGATCAT GACAGGCTCC TCAAAAATAC GCGGCGAACT GGACGAACTA
    33781 GGCGAGGTGT ATTAACAAAA GGTACACCAG TGGTTACAGA ATTCCCCGCG AAACTTTCCC
    33841 AACTTCCAAT GGACATAGAA AAATTCCCCA CACCTAGTCG TTGGCTTGTA AGGCCAGATG
    33901 GGGAGCTACT GGTCTGATAA ATATTTGCGG TAAAAAACTC AGAGCCAGTC AATGTAAATC
    33961 TGGTAGAGCT GGTTTCCGCC GGATTATCGC CAGTGTAGTT CGAGGGCCTA GCAGGATTGG
    34021 TAATCATGCC GGGCAGAAGG GTAGCGTTTT CTAAGGTAAT AGAACCAGCA AACGAACCAA
    34081 CGGCAGTGAG ACTTACATCA GCTGCGGGCG CTTGATTTGT AGCATTCTGA GAGCTATTTG
    34141 GCTTTAATGT TCGGTAAATC AGTTCCATTT CTAGCAAGCT AGGCAAATAC CAATCGCTAT
    34201 ACCCAGCATA CACAAGGTTG CTGCAATAAG CTGCTGCAGG GTATTGCGTC CCAGTAAAAA
    34261 CCGCCATTAC TTCGCTCGTA TTGGCAAGCC CATCAGTAAT TGACTTGGCT TGCGTACTTA
    34321 ATGTAGAGGC GGTGCTTCCC ACTCCCGCCA GCGTGGCTTC TTGACTTTTG GGACTCACCA
    34381 CCAACGCATA CAGGCTATTG CCAAGAACAA AATCTCCGGC ATAAAACCCA CCCTGATATG
    34441 GCTCGCCAAA TTTGGATGGG GTCAACACCG GGGCGGTTGT GACTTGCACA GAATCGCTCC
    34501 ATTGGCCGCT GCCCAAGCTG TTGCCAACGT GGCGTGCACG GATGAAGACA GTGGCACCAG
    34561 CGGCTATGGT GTTGTCAGGG ACAGTTATCG ACAGACCGCC CACGGTCTGT CCGCTGTAGA
    34621 GCAGAGCACT GCCAGCATCC CGGATTTCAA ACTCCGTGCG GTTGAGAGTG TCGGGCCCAC
    34681 CCGTGACGGC AAACGCAGCA GTCGTGACCG TCAGACCGTT CGTGATGAGC GAAGCCTCGT
    34741 TGACCGGCGA AGTGATGACG GCCTTGTTCA CGAAGTCCGT GCTGATGGTG ATGCTGTAGT
    34801 TCGTGGCAAC AGACTTGTTG CCCAAACTGT CGGTTGCCGT CGCGCTGACT GTAAGGACAT
    34861 CGCCCAGGGC GCCTGTAGCC ACCATGTCCA CCTGGCCGAA GCCGCTCGCA TCTGCCGGCA
    34921 CAACGAACAC GCCGCCTGGC GTAGTGATCT CGTAGCTGTC CATGAACACG CCCGGCAAAA
    34981 AGCTGATGGA CTTGACCTTG ACAACAACCG TTTGACCGTC CGTTGCTTTG TCTGGCGTGT
    35041 AGAACGTCGG AGGCGAGGCC ACGATGATGG CAAAGGCAGC AGGCCCCTGC TCACCCTGAG
    35101 GACCGGTGGC TCCAGTGGCT CCGACTGGGC CGGCTTCGCC CTGAATTCCT TGCTCACCCT
    35161 GAATGCCTTG GATGCCCTGG GGACCAATCG GGCCCGTCTC ACCGATGGGG CCTTGAGGTC
    35221 CGACCTCACC CTGGATGCCC TGAATACCTT GCACCCCTTG AATGCCCTGC TCGCCCTGAG
    35281 GCCCTTGCGG ACCCGTCTCG CCCTGGATGC CTTGGGGGCC GATTGGCCCA ACCTCACCCT
    35341 GCGGACCTTG CTCACCCTGC GGGCCGGGCA CGGTGGAGTC TGCGCCGGGC AGGCCCTGTT
    35401 CACCCCGCTC GCCCTGCGGT CCCGTGAGTC CAGTCGCACC TTGGATGCCT TGCTCTCCCT
    35461 GCAGGCCCTG GGGGCCGGGA GGGCCTGTCT CGCCTTGAGT ACCCTGTGGC CCTTCGATGC
    35521 CCTGCTCTCC CTGTTCGCCA GCAACACCAG AGTCGCCAGA GTCACCGGCC GGACCTTGCA
    35581 GACCTCCGTA CGGCAAGTCA ACGTATGCAG TGATGCCGTC ACCTACTTTA AATTGATCCG
    35641 TGTCAGTCTC CAACACCAAT TCACGAGCTG CTAATACAGG GTTGTATTGT AACCATCTCT
    35701 CAGCAGTGTC ACCACGCAAA GCTAACTGAA GTACGGATCC GCCTAGATTG TTTGACATTT
    35761 GAATTACTCC TAATTATACT AAAGAAACCC TGGACTACTT TTACAAGTGT TTTTAACTCA
    35821 TCCGCCAAGA TTAGATGATT ATTTATTAAA CTTACACATA CTGGATATTT TGATTATTAA
    35881 AATAAGCCAT ATTCACATAC CATCAACCAT TTAAACAAGA TAGTTTTATC ATTAAACTGA
    35941 CGATATGCTA GGTATAATTT AGTTGTTTTA AAATAAACAG CATAACACGA AAAATACAGT
    36001 GTAGCATTTT TAACGAAGGT TTTTTATTAA AACACTTGCG TTATCTTTAC TACACTGTAT
    36061 TTCTTTTTAA TATGCCGTCT ATTTAAAGAA AGCGTATTAG GTTATGCTCA GACTGGCGCC
    36121 GTAGGCCAAG TAACAGACCA TGGGAAGTCC GGCTGGCTAG TGATATCACG CAGGGCTTGA
    36181 CGATAGGCAG CCCATGCTTC TTGGTCCACT GGAGAGTCCA CGGTCTGAGT CCAATCGGAT
    36241 TCAGCCAGTA AAGTATTTCG GCGGCTTCTG ATCTCAGCGG CTGCTGCTTC AGTGCGGTTT
    36301 TGTAGATAGG CTGCTTGCTG CTCTTCTACG GTGTGCACGG TGCCGTCTTC ATCGCTGTAT
    36361 TCCGTAAAGC GAGCTACGAC TTCCCATTGT TGAGTCCACA CACCATCGAT CTCGATAGGA
    36421 GTGAGTTCCC TTGCGTCTTG GGTCCATTCA TCAAAGACTG GCTTATCAGA AGGATACACT
    36481 AGCTTGTAGT GATCTGGTGG AACAAAGATT TGTGGAAAGC TGGTATCTGG GTTTTCAGCA
    36541 CGAATGTCTT TGGTGCGCAT TGGATAGCGC ATGGTCAGCG TATTGATGTA ATACATTTTT
    36601 ATCCTCAGGT TTGGTTAGGT GGAGAAATTT GCAGGATGCC GGTTTGGATC AATACCTTGT
    36661 CCAATACCGT GGGTGGCAGA GTAGCGAGTA CTTCTTGGAG AATACCGCGC TGCTCCAGTT
    36721 CTTTAATAGA AGTGACCAAT TGACCTTTGA GGTTGTTGGC TTCTGCAACA GGCATGTCAC
    36781 GTGGTGCGTT AGATGCTTGC AAGATGAAAC GTTGTGCGTA ACTCACCAAC TGATGCGTGT
    36841 TGACATCGGT GGTATCGAAA CTACCATCGT CGAGTTGTGT TTTGATTTGA CTCCAAAGAC
    36901 GAATCTCACG GATGCGGTCT TTAGCGGAAG CCGCCATGTT AGCGCGTTTG AAAATACACT
    36961 CATCCAAGTC GATCTTGGCT TCTTCCAATT CAAATTCATC GGTCAGCGTA GCCATCTTAG
    37021 CAGTAAGCCG TTTGATCTGT ACTTCATTTC GACGATAGTC AAAGCCAGTG GTCAAGAGGT
    37081 TCTCGAACAT GACTGCTTGT TCACGCACCG ACTGCCAGTA CTTACTTGCG TTATTGGGGT
    37141 GTTTGATATC GTTGAGTACC GAGACACTCA TCTCGGTTTC AGTACGAAAC ACTTGACGCT
    37201 TGGCCAGTGT GTCTTTGAGT TCTTCCGATA CTGTTGCCAA GAAGTCAAAG TCTTCTTGTT
    37261 TAAGAATGGA CGTGGAATTG ATGATATCGA GTTCAAACAT TTTGAATAGT TCCTTGTGTT
    37321 ACAGGTGGGG TTGTCATATT GATTTAAGAA TAATATAAAA AAGTAGATTA CCGGTTGTAT
    37381 TGTACACTTT TTGTAATCTA CTAAAAATCA ATATTACTCT AGTCGTATGT ACAAAACATT
    37441 AAACCTGTTT TATAATAAAA AATACAGATT ACATGTCTAC AGTGTTTAAT AGTAGACGGC
    37501 TTCTGTTATG AACTATTTTA AAGCCAATCG ATGTATTATA TCTCTATTAT AACCACGTAC
    37561 ACTCCACAGG AATGATTTAT GTCTCGTACA GCTAGCCATA AGAAAATACG CGGCTAGCGA
    37621 CGGTTTCAAT TAACGACTTC AATCCAGGCG AGCTCTTCCT CACTCCAAGT GTAAATCTTA
    37681 TTGTCGACTG GGTAGGGGAT AGGGGGATCG AAACTGCAAG TAGTTTCATT AAACTTCCAA
    37741 CTAGCATAAC CACCAGCCTC TTGCCACTCT AGTTTAACTT GGGTTTGTTT TTCCAGTATT
    37801 TCCTCAGCTG TCATAGGTTC CGCTGTCCAA ACATCAGCGT ATACGCCATC TACCTTTTCG
    37861 TATACGCAGG TAGCTGGACG CTCATAAGGT TTGGGAGCGG GTTGAGCCAC GCGAACGAAG
    37921 GGTGCGTATT GTGGATTGTT AGCCAAATCT TCAGCCGTGT AAAACATTAG CAAGTTATCT
    37981 TCCAGAATAG GATGATTAAC TGGTTGATTA TCGATTATTT GTATATAAAG TTTCATTAGA
    38041 TTACTCCTAC ATTGGTTGAG GGAAAAGATC TGGCATCACC ATTGGCGGTT CGACCCCAAA
    38101 GGACACGCAC AGCACCTTCG CCGCCTCTCG CGTGATTTGT GGATGTAAGA CCTCCTGCAC
    38161 CGCCACCATA TTGCCCAGGC GTGATGCTGG CGCTAGCATT AGTTCCTCCG CTGCCGCCAC
    38221 CAGCACCAGA AACAGGCCAG CCTGAAGCAC TTTTTACACC ACCAGCACCG TTTGCACCTT
    38281 GTCCATATAT TCCTACACCA GCACCCGCTC CTGGTCCGCT ACCAGATGCT CCACCGCCTG
    38341 CTGCGCCGCC GACACCATCC CCGCCATTGC TATTGTTACC CCCGTTACCA CCATTACCAG
    38401 CGTATCCGCC TGCACCGCCA CCACCAGGAT ACCCAACGGC ATTACCACCA CAGTTACCAC
    38461 CATTACCACC ACCGTCTCCG GTATATCCTC CACCCACTCC GTCTAACGTA CCACCAAACG
    38521 CTTGGTACCC AAAACAAGAA CTAGTACCTC CGGAAAACGA GGTAGCGACT CCTGCTGCTC
    38581 TATAACCACC GGCGCCTACA ACTATTGTGT ATGTTTTCCC CGGTGTTACT TGTATGTTAT
    38641 TTTTCCAACC AAGACCACCA CCAGCACCTG AACTTTTGGT ACTGGGAACA GTACCTTCAC
    38701 CGCTACTTCC ACCGCCCACA TAAACAGCGC TTACTGTGTA AATTCCTGTT GGCACAACAA
    38761 ACGTGTAAGT ACCTGGAGTG GTGTAGGCTA TTTCCCTGAT GGGACTAAGG GTTATTATAT
    38821 TTACAGCGTG ATGAAACCCA GCCATTATGT TAACCCTCCA CCAGAGATTA CGAATGTATT
    38881 TGTACCGACA CATAGAACGG TAGCTACGCC ACGCTGTGCA AGGGTTCTAC TTCCTGTAAG
    38941 TGCTGTGCCT ATAAGGTAAG ATGTAACACC TGCAGCGCTT GCTATACTTC TAGACGATGT
    39001 TGAGTTATTG TAGATTGAAA CTATATCCCC AGAAGAAAAT ACGTTAGCGG GAACTGTTAT
    39061 GTTGCCCGCA GTAGTGTTTA TATATTTACC AACATCTGAA AGTACTAGGG TATATGCAGC
    39121 GCTTTGATTA TTTGGAGGCA TGTTTCTAGG CGCATCAACG CCTGGCGGTC CCGGTACCGT
    39181 TGAGTCAGCA CCAGCTGGAC CCGTAGGTCC GGTAGGTCCG GGTACTACGG AATCTGCACC
    39241 AGTCGGTCCA GTCGGACCTG GTATTGTAGA GGCTGCGCCG GTAGGGCCTG TTGGGCCAAC
    39301 TGGGCCGGGT TCTGTAGAAC CAGAACCATC AACTCCGGCA GGACCCATGG GGCCAGGTAC
    39361 TGTGGAATCG GCACCTGCGG GACCAGTAGG TCCTGTTGGA CCTGTAGGTC CCGGAACAGT
    39421 TGATGTCGGG CCTGTTGGAC CCACACTTCC AACAGGACCA GTAGGTCCAG GCACAGCGGA
    39481 ACCGCTACCA GTAGGACCTA CTGCACCAGT GGGCCCCGTA GGACCGGGTG TGGTGGATAC
    39541 GGGACCAGTG GGTCCCGTAG GTCCCGGCAC AGTAGACGCT GATCCGGTAG GACCTGTGGG
    39601 TCCGGGTACA GCAGAGCCTG ACCCTGTGGG GCCCACAATA CCTTGGGGGC CCGTAGCTCC
    39661 GGTGGGACCT GTAGGACCTA CTACACCCTG TGGTCCCGGT ACAGTAGATG TTGCGCCGGT
    39721 AGGTCCCGTA GGACCCGCTG GTCCAGGAAC AGCAGAACCT GGACCAGCGG GTCCTGTGGC
    39781 ACCTGTACTG CCCGTCTCAC CAATAGGACC TGTAGCACCA TCAGCTCCCG TAGGTCCCGT
    39841 AGGGCCGGAA AGCTGACCTG TGTTGATCCA TATTGCACCG TTATACGCCC AAAAATTTCT
    39901 GTTAGATTGA TCTAAAACAC CGTCACTGCG CAGGGCGTTT GGAAACGCAG CGTTGAGTGT
    39961 AAGTTGTGGG TCAAAACCCA CAGTAGGAAC AGTGCCTATA ATAGCGGGAG CGGGACCAAT
    40021 TGGACCGGTT GGGCCCTCTA AGCCGCCATA TGGTAGATCG ATATAGTTGG TGACACCGTC
    40081 ACCAACCTTA AATTGTTTAG TGTCTGTCTC TAGTACCAAT TCACGAGCTG CCAGTATGGG
    40141 GTTGTACTGC AGCCATTTTG CCGCCGTATC TCCACGCAGT GACAGCTGCA GTACTGAGCC
    40201 ACCTAGATTA TTTGACATTT CAATTACTCC TGACTGTTAC TAAAGAAAAG TTATAGGTTA
    40261 TTCTAGAATT AGATGCTATT GTATTCTTCT GTGGTTACCT GATTTATTGT AGTAAACCCG
    40321 CCAAAGGCCA ATGCTGAAGA TTGAATACCG GCACCTGCTA AACGGCTTTT TGCTTGTAAT
    40381 AGATTACCAT TGACAGTCCA GGCTGAGCCA TTGTATTCTT CCGTAGTGGC TACGTTTACT
    40441 GTAGTAAAAC CACCGTAGGC TAAGCACGTG TTCTGTGTAC CAGTTCCAGC AAGATCATAC
    40501 TTAGCTACAG CCATATTAGC GCCTGTGGAC CAGTTAATAC CGTCGTATTC TTCTGTGATA
    40561 TTATAATTTC CGATATCAGC TATGCCACCA AATGAGAGAG CTGCGGTCTG CGTACCAGCC
    40621 CCGGCTAAAC TATTCCTGGC GGCGGATAGG TTACCACCTA AAGACCACGA GGTACCATTA
    40681 TACTCTTCAG TGGTAGAAAC TCTTACAGTA GTAAGTCCGC CAAACGCCAA ACTCGCCAAC
    40741 TGTCGTCCAC AACCAGCTAA AAAACCTCTA GCTACAGCTA AGTTACCTCC ACTGGTCCAA
    40801 CTTAGTCCAT TGTATTCCTC GGTAGCGTCT GATCTTTCTG CTGAAGCATT ATAGCCTCCA
    40861 AAGCACAAAC CGGCGTTTTG TGTACCACAA CCAGCCAAGC TCCATTTTGT TTGTGTTAAA
    40921 TTACCTGAAG CACTCCAGAT AGTACCGTCA TATTCGTCTG TATTGGCTAT TGCTGCACCG
    40981 GAGGTATTTA GACCTCCAAA AGTCAATCCA GCTGTTTGGC TACCAGCTCC TGCTAAATTT
    41041 CTTCTACCAG TACCTATCAT TCCCCCGCCA GCAGTCCAAA CACGCGTCAA TAGGCCTATC
    41101 CTTACATACT CTTCCGTTAC GTATAATGGA CTTCCTTCGC TTCCACCAAT AGCAAGCCCT
    41161 GCTGATCGAG TACCTGTCCC TGCCAAGTTA AATCTAGGTA CAGCCATACT GCTTGCTATT
    41221 GCCCAAGCCA CGCCATCGTA TTCTTCCGTA TTGTTTAGAA AAATAATAAT AGCATTATAA
    41281 CCACCAAAAC AAAGTGCTGT GTTTTGACTT CCACAACCAC CAACAGCTTG TCTGATTGAT
    41341 GTTAAGTTAC CGCCATACGT CCACACAGTG CCGTCATATT CTTCTGTAAT AGAGTTTTGA
    41401 CCAAAAGCAT TATAGCCTCC AAACGCTAAT GCGGCTGTTG GTGCTCCAGC GCCCCCTATA
    41461 CTAGATCCAC CGGTGTTTAA ATCACCTCCG GTGGTCCAAG ACGTTCCATT ATACTCTTCT
    41521 GTTTTTCTCT GCCCAGTAAT ACCGCCAAAA ACCAGACCAC TGAACTGAGA ACTGCCTACA
    41581 GCTGTTAGGT ATGTATTTTC TATAGATAAG TTACCACCGG CAGTCCAAGA TGCACCATCG
    41641 TATTCTTCTG TGGCGCTGGA GAACGTAGAT GCAGTAATAG CCCCACCAAT AGCCAAAGCA
    41701 CTTATTTGAC TACCGGCACC TGCTAATCCG TATCTAGGTG CGGCCAGACT ATTAGCTGTA
    41761 CTCCAAGTGG TGCCGTTGTA TTTTTCTGTA GCAGAGCTAA AATTTGCACT ATCAATATAC
    41821 CCACCAAAGA CTATGCTTGC TGTTTGGAAA CCTGCTCCCC CTAGCGATTG TCTAGCGGTA
    41881 AGCAGGTTTC CTCCAGCCAC CCATACACCG GTAAATTCGT TGGTAGTCAT TCTAAATTTA
    41941 GATAGTAGCA TAGGGTAGTC CTTGAGTCTT TTATACGTTA TTGTATTCTT CGGTGGTTGC
    42001 TAACGACGCT GTAGTGAATC CACCGAAAGC TAATCCTGAT GTCTGTGATC CGGCACCAGA
    42061 TAATTGGAAT TTTGCTATAG AAAGACTACC TTCGACAGCC CAAGCGCTAC CGTTATATTC
    42121 TTCAGTAAGT GGGCTGAATG TAGTTGGGTT GATGTAGCCC CCGAAGGCTA AACCCGCGTT
    42181 TTGTGTACCG CATCCAGCCA ATAGTCGCCT AGCTAAAGAT AATACACTAC CAGACGACCA
    42241 CGCGGTGCCG TCATATTCTT CCGTAGTGGC AAGGTCTACC GATGATCTAC CACCAAAGGC
    42301 TAGCGCTGCA GTTTGTGCGC CGCAGCCAGC TAAATGAAAT CTAGCTGTAA TCAGATTACC
    42361 ACCGGCAGTC CAAGATGTAC CATTGTACTC TTCGCTATCG GCGGCAGGTC CATTTAAACC
    42421 ACCAAAAGAT AGAGCGGCGT TTTGAGTACC CGCTCCAGCA TTAGTTGTTT TTGCTGTAAT
    42481 TAATCCGCCC GCGGCAACCC ATGTAGTACC GTCGTATTCT TCAGTATTGT TTACAGGCAC
    42541 ACCGGTAGAT ATTGTTCCAC CGAATGCTAA AGCAGAAATT TGTGTACCGC ATCCTGCTAG
    42601 ATACCCTCTT GCAGTAATGA TGTCAGTAGC TGAGGACCAA CTAGCTCCAT TATACTCTTC
    42661 TGTGGAAACA GTATATGTTG ATGAATTTAC CGTTGAGCCG CCAAAACACA ATCCAGCTAA
    42721 CTGCGCACCT GCACCACCCG CAGCAGATCT GCTAGTGATC AAATTACCAC CAGTAGACCA
    42781 AACGTGTGTA AGGAATTTAG GTAATATATA TTCTTCAGAG CCAGCGATTC TGCTACCAGT
    42841 ATCCTCACCA CCGGTCACCA GTGCACTATT ACGAGTACCG CAACCAGCTG AGTCACCTCT
    42901 GGCTACGTTC AAATTGCCAC CTCTAGTCCA CACAGTACCG TTATATTCTT CAGTAGTGTC
    42961 AATATCCCTG GTCAGTCTAA AACCACCAAT AGCCAAAGCA CCTGTTACTG TACCCGCTCC
    43021 GGCTAACTGC TGCCTACCGC TAACTAGTTT ACCAACAACT ACCCAACTAG TACCATTGTA
    43081 TTCCTCGGTA GTATTAGAAC TCGATACGCC TCCAAAAGAC AAAGCAGCGT TTTGCGTACC
    43141 TGCACTGGTC GTGTATCGTC TAGGATCATT TAAGTTACCG CCAGATACCC AAGAGATTCC
    43201 GTTGTATTCT TCAGTTGAAG ATAGCGTCGA GGAACCAGCA TCGTATCCTC CAATCACTAA
    43261 CCCCGCATTT TGAGTACCTG AACAAGCCAC AGCAGCTCTA GCTGCATTTA GGTTACCACC
    43321 AGACACCCAA CTAGTACCAT CGTATTCTTC AGTAGATATA GAAGCTGTGT TGGCTGTATT
    43381 TTGTCCACCT ACAGACAACC CCGCATTTTG AGTACCTGCT CCAGCTAGAG CATCTCTAGC
    43441 TACAGCCATA TTACCACCAG CAGTCCATAT ACTACCATCA TACTCTTCTG TGGTAGTTAC
    43501 TTTTGTTGGA TTAGATCCAC CGAAAGATAA GGATGCGGCT TGTGTGCCGC ATCCTCCTAG
    43561 GTAAGATCTG GCAGTGTTTA GGTTTCCTCC TGACACCCAG ACGCCTTTTA CGACGCTGGA
    43621 TGACATTCTA AACATAGCCG GTAACATTAT ACGTCACCTA CTCGCGCACC GTATAATAAG
    43681 TTATCTACTC TCCATAATTG CACCACAGTA CGAGTAGCGG TATTAAGAGT AGGAGCGGAT
    43741 CCGCCATCAG TCTTCCAAAG AACACTAGGC CATGTAATAG AAAAACCTGC GCCATCATCA
    43801 ATAAGTAAAG TCATTGACTG ACCGTTATCT AGAGCATTTG TAGGTGTACT AGTACCGGTG
    43861 AGTGTCCAAG TCTGTATAGG ACCGTTAGCC GGATCGAGTG CTGGAGTGGT ACCTGTTACA
    43921 GCAAATACTT TCTCGGTATA GCCATTAATA GTGGTAGTAG GAGCCAATGT TTTATTAGCC
    43981 AACTCTACCG TACCTGTGGG AGTTACTACA TCAGCCCAAG TAGTATCGTA ATCTGTATTA
    44041 CTGCTCTTTA CCAATCCTTG ACCGGTTGTG CCACCAGCAG CAATGCCTGA ACCTGGCGTA
    44101 CCCGAGGGTC CTGCCGGGCC TGTAGGACCG GTAGTGCCTG CGGGACCCGG TACAGTGGAC
    44161 GCTGCTCCAG CAGGTCCTGT AGGGCCTGTA GGGCCCGGTA CGGCAGATCC GGCTCCAGTA
    44221 GGACCGGTAG GTCCTGGTAC TGTGGATGCC GGGCCAAGAG GCCCAGTAGG ACCAGTAGGT
    44281 CCGGGTACAA TCGAATCAGC ACCTGCTGGC CCGGTAGGAC CGGCAGGACC TGGTACAGCA
    44341 GATCCCGAAC CAGTCGGACC TATGGCACCA GTGGGTCCGG TAGGACCAGT AGCTCCAGCA
    44401 GGGCCCGGTA CAGCAGAGCC GGCGCCCGCT GGTCCCGTAG GACCGGTGGG TCCCGTAGAA
    44461 CCAGGCGTGC TAGAAGCAGC GCCCGTAGGA CCGGTAGGGC CGGTAGGGCC GGGTACAACA
    44521 GAGGCTGCGC CCGTGGGCCC AGTAGGGCCC GGTACTGCCG ATCCTGAACC AGTAGGACCA
    44581 ACCGATCCCG TAGGTCCAGT GGCTCCCGTG GGACCTGTAG GACCAAATGG CCCTGGTGTA
    44641 GTAGATACAG GGCCAGTAGG ACCCGTAGGT CCTGTTGGTC CCGGTACGGC AGAGCCGGCT
    44701 CCAGTGGCTC CGGTGGGACC GGTAGGGCCG GGTTGAGTAG ACACTGGACC AGTCGGGCCT
    44761 GTGGGGCCTG TTACTTGACC TACGTTAATC CACGAAGTTT CGTTGTATAT CCACAGGTTA
    44821 CGAGTAGCTT GATCAAAAAC ACCGTTTCCA AGAATAGCAG CAGGAAAAGC AGTGTTTAAC
    44881 GTAGTCTGTG CATTAGCGCC TACAGTAGCA ACAGTGCCTA TGATGACCAG ACCAGGACCC
    44941 ACAGGACCAG TCGGTCCCTC TAAGCCACCG TAAGGTAAAT CCAAGTAAGG ATTGACGCCG
    45001 TCACCTATTT TGAATTGATC AGTATCGGTC TCCAGCACCA GTTCTCTATC AGACAGTATT
    45061 GGATTGAATT GAGTCCATCG CGCCAGCGTG TCACCACGCA GTGCGAATTG AATGATTGTA
    45121 TTGCCAAAAC TCATGACTGT GCGCTCCCTA AATCAATCGA GGCACCGCCG GTGTATTCTG
    45181 TAGCAGCGTT ACCAGCATCA AGTAAAGTGG ATTGCACAGG TGCAATACCA ATCCATTTTT
    45241 CACCATCTGA GTAATGCAGC AACTTATCAG TACCGCGCAC TACGGCGCCT TCGTGTGAAG
    45301 AAGGATCAAG ATCGGTACTG GCTACTTCAC GACCTTGACC TATTACACCG GATTTACCAG
    45361 ACAATAGTTT TTGATTACTC AATATGCTCA CGATATCACT CCTACGTGCT CAGCTGATGG
    45421 CTTTTCTTCT GCGGTAGCCC ACAGATCTAT TGCATAAGCT GACTGTATAC GCACTTGCAT
    45481 GCGGTCGCCC GTAGTACCGG CAGGATTTCG TTTTACCAAG GAGCGACCTT GCACAGGAAC
    45541 CAGCGCGGTA TCACCTGCCG GTACAATCAT GCGACCAGGA CACTCAATGA TAGTACCGCT
    45601 TTCGGTTAGG AAGCGTACTT CAATCCAGCA ATCCAGTTCG GTTTTATTGC GAGCATAGAT
    45661 AGGCGTGAGG AAGAAAATCT CTCCAGCGCG AATACCGCGA CTAGAGTCAG TAGGATCTCT
    45721 GTAAGGAAAC AGGTTGCTGT TATCTGGAAC AGAGAAGTCT GGAGCTTGAG CGAATACAGT
    45781 CCATTCTGTA CCTACGCTGT TGCTCACGAA GTTGACTGGA CGACCAGTGG ATGGGGTTTT
    45841 GCATTTTATA CGTGACATTA GAAACTCCTT GAAATAGCTG CGCGTGTAGC GACTCTGCGA
    45901 ACTGCTTGAT CAAACGGTGG GCCACCCAGT TCACCGGTAT CAGCATTGAT CTCCAAACCA
    45961 CCCACGAACA ATGCATTACC CTGGTCATCT TGACCTGAAG CAATTACGAC ACCTTCATTT
    46021 TCTTCTAAGA TAGAATCTGT GATGGTAGCG TTGTTTCGTG CTGGTGGAAT CTTGGTCAAT
    46081 GCTACACCAG ACATAACGGC TGTCCATGTG TGGCCAATAG CAGTAATACG TGATGGTTCT
    46141 TTGCGAAGTG GTGGATTTGT GATAGTGTTA TTAAGTGCAT TTACAAGTGC TGTAATCATC
    46201 AATTCCGTTG CGCCATTGAC TGCTGGCAGC GCGTTTATGG CGATTCGCAT AGTATTGAAG
    46261 CTGTGCAAAA AGGCGTTAAG CTTGAGTGGA TCGAATGCAA GTTGACCAAT TGTGTTGAAT
    46321 AAACCTTTTG CAAAGTCTAT CATCGGTTGC TCATTTGCGC TCTCTAAAGT CCAACGTAGG
    46381 CATCGCAGAA ACAATGCACC ATCAGAGCGG GTATAGCGTT CATCTTCAGC ATCCCAGCCA
    46441 ATGGTGAAAT CGTTTACAAC CAAAGATGTC CACATGTCCT CAATAATAGC TTGCTCGGCA
    46501 GCTGCAATAG CGTTTGATGC TGCGATGTCT ACCACCAGGC TAATACCAGA TTCATCAGGT
    46561 ATTACAATGT TTCTATAACC TTTTGAATGC AAGGTATAGT CACCAAACTG TGTAGAGCAT
    46621 GCGCTCAGAA TAATCTGTCC ACCATCAATA GCTAGGAAGT GCTTGTGTGC CCACATCGAC
    46681 ACAGCGTTAA CCGCGTTGAT AAGACCGCCG TTCTTAGCAC AATAACCAAC ACCGTTAGGC
    46741 GTAACAGGCG TAGCACCCCA AGCCATGATG TTGGGGAAGA TAGAATATTG GCTGCATACC
    46801 AAACCGTCTG CAAGTATAAC ACCACCGCCT CTTGGCACCA GTGGGTTTCC GTTTATTCTA
    46861 TCCAGTGGTG GAGCTATCAA ACCCCAGGTA GGAAGACTAC GTACTGCGAT TTTGTGAGCG
    46921 TACGGTACGC GTCGAATAAG TGCACCGGGT CTGAAGCTGA TAGCAAAGCC TTCCGATGGG
    46981 TTGACCAAAT CGTTGAGTCT CCAGCCTTCG AACATGACGC CTTCAACAAA ACAACCACTA
    47041 CCTACACGAA AGACGTTTCT TTCTTCAAAA CCAGGCAGGG GTCGTACGTA TACGGTCCTA
    47101 TGCGCTGCTT TTATAACAGT GTTGTCTGGT AGATCCAGAT GGCCTTCTAG ATAGACAACT
    47161 GCGTTAGGCG CCCATTCGAT CAGGGTTACC CATTCACGTG AATCAGCCAG CGCTTCATTA
    47221 GCAATCTCCC ATGCTAATTC AAGAGCACGT CCGATAGTAG CTACAGCGGT TCTCCAAGAA
    47281 GTACCGGTAT AAGCGTCATT GCCGTTTTCT TTAACGTGGA TAATGTTAGA TACCGAATAC
    47341 TCCAAACCAG CCACACTTGG GTATGCTTGG ATGCGAGTAG CTACACCACC AGCAGAGTGG
    47401 AGATATAGTA CCAGATATTC TGTATTAAGT TCTGATGGCA CGCTAAAATA ATCACCTACT
    47461 GTGGTAGCAG CAATGCCCTC AGCGGTAGTA GCGTATACAC CACCGTTTAA TGTAGCTGCA
    47521 TCTCTAGCTG CAATAGCGGC ATCTTTAGCG GTTACTGCAA TCTCTGCACT ATCCTCAGCC
    47581 AATACTGCAC TTTCGTTTGC TGCATCAGCG GCAGTGGTAG CAATAGAGGC GTGTGTAACC
    47641 GAGTATTGAG CATAGTCTTC TGACTTGTCT CTTGCAAATA CAGAAACATC TCTTGCTGCT
    47701 ACAGATCCCT GTTCAGCAAG TTGTGCTGCC TCTTTAGCGG CGATAGCTTC ATCTCTGGCC
    47761 AGTTCTGCAG CCAACTGAGC AGCCAGCGCC GCTGCACCGT ACACGTCTTC CGCAGAAATA
    47821 CCTCGGATTA TCAGGCCGTC AGCAAAGTCA AACGGCAAAC CGTTTCTTGT TCTAATGATA
    47881 TTACTCATCT TTATTCCTTT TAAACTAAAT TTACATTTGG TATTTTATAC TAAATACTAA
    47941 CAAGTCACAC TATTCGATTG TGTAGAATTA CTGAGTATAT ACAAAAATAT ACGGGAGGGT
    48001 TTTATCCCTC CCGTATAATT CATATTTATT AACCCAATAA TAAACTACGT AAAAACGATT
    48061 TACCAAATAT CGAAGAGCTG TCAATATTCT CTACTTCTAG AATATCTCCG GCTGCTAATC
    48121 TGTAATTGAC AGTCATCATC CCGTCTGTTA TACTGTAATC GTTTTGCTCA GTAGTCAGTA
    48181 TAATAAAATC ATTTAAAGTA ATTCGTAGAT TATCAACATC GACCACTACA TCACTTACAT
    48241 CGAACGTATT GTTGTTGTTA GTTAGTACAA ATACTTTATT AACTTGCTTG TCTCTGTTAA
    48301 CGCTCATCAA GGAACGTTTT GTCAGTAACA ATATTCTATC ACCAATATTA AGAGGATAGT
    48361 TGATATACAA CTTATCGTCA CTTAATTTGA AATCTACCGT ATGTATTAGA TACAACACAT
    48421 CGTTGATGAT CAGTTGTGGC GAGATACGGC TATCGTGTTC TACAACAACT TCTAGTACGC
    48481 TACCAAGACC ATCTATGATG GGTTCGTCAC CAGTAATTTC TATATTGGTA CGTACCCATT
    48541 TCTCGCGTTC AGCGTATTTT ATCAATTCAA AATAAGCCGA ATCTTGTGCC CAAACACCAG
    48601 TGGTAGTATA AGGTACGCTT TCATCTTTGA TAGCGTAGGT CTCGCCCTGA TACTCGATGG
    48661 TAGCTCTTGG ATTAGTTATA AATAAACTAC CAGCATATGG TAGTGCTACT AAATAACCTA
    48721 TCTCAGACAA CTGTCTAGTC AGTTCTGCTT CTACGGCTGC TTTAGTAGTA GCAGGAGTCA
    48781 TCAGTGATTC AGTATCAATG CCTTCTATAG CCACTTGTTG CGTAGCTGCT GGATAATTAG
    48841 GTAAATTACC TAAACCTATT TCTTCTGGCG TAGGAATAAA TACTTCTTCA CCTGGTGCGG
    48901 GTAGGAATCT TGGACGCAGA TGGGCAACTA AACCTATCTT AGCGAGTTCT TCCACGCTTC
    48961 TAGCCACATC GTCTACGTTG ACTACTGACC AAGGATGTGT AACCACAGGT ACTTCAGGCA
    49021 ATGTTACTAC GGTATCCCAT ACTGTAAAGA GTGGGTCATT AGTACCGGTA GTCTCTATAG
    49081 CCTGTATAGC GGCAGATGTG GTTTGGTAAG CCGTTCCAAC AGCTTGATAA TTGTAGGTGA
    49141 CCGTGCCGTT TAAAGTAAGG TCTATAAAAC TAATACCCGC GTAGACCGGA GCATTTACTT
    49201 TTCTCGTAGC GTCAACAAAT TGAAAGCTAG GATTATAGTC AATTGACTCT ACCAGTATTC
    49261 TCTCGGGGCC TGCAACGGGC GTATATTTGA TAGTCAGACT ATCTGAATAG TAAGGTCCCT
    49321 TTAGTGGGAT TAGATATAGT CTGGTTCTAC CTTGAGATAA AGATATTGGT TTGGTTTCAC
    49381 CTATTATTTG ATTTTGTAGA GATTTTCCCG TAGGATCAAA TGCGTATGTC ATGTCTACTT
    49441 TACCTTTTAT ATTGTGTATT TGAGGGATAA GATATGCGAT CATAGCATAA ATGGGAGGGT
    49501 AAATCCTCCC ATTTATGATG AGATTAAACG AATGAAAACG GTTTTATTAA GCTGTGCGTT
    49561 TCCACATCTT AACCACGACG TACGGTTGCA GGTTAGCGTT TAGACCGGAT GCACCGGAAG
    49621 ACGCAATAGT AACCCCGTGC GTATGTTCGC CAGCTGCCCC GGTTGCGGCA GCCGTACCCA
    49681 GAGAACCACC GAACCCACCG TATGAATATT GTACGTTTCC TGTAACGCTA AAAGCACCGG
    49741 CGACTGGGCT GTGCGAATGC GATCCGGCTG CCGCAGTAGA CGCTGTGTGT GTATGAGATA
    49801 CAACAATTGC GTCTTTATTA CCACCAGTCT CACCCATTGT ATCAAATGCA GCAGTATTTC
    49861 CATCTTGACC AACCAGTACG CGACCTACGC CAAACGCCGT CCATGTACCG AACCCTAATA
    49921 AGATTGCTGG ATTAGTATCT ACGTCAGCGT TAGTATAAAC CGACCCTATT GGAAATAAAG
    49981 CCTGTTTGGT AGCGGTTATC GCGGAAGCTA TAGCCGTGGC TACAAACTCA GCATTGGCTA
    50041 TTTGAGTATC ATTAGTACCA GCGGTGGGTG TGGGTGTTGT TGGCGCTCCT GTAAGTTCAG
    50101 GACTATCTTT ATCTGCTTTT ACATTACTTA GACTCTCTAA AGCAGATTGT ACTGTACCGG
    50161 TTAAATGACC TATTAGTTCT GATCCGGTGG ATTGTAGTAA TTCTTCTCTT AATGTATCTG
    50221 TATTTGACAA TGCTTGGTCC AACGCGTCTT TTACTGTGCC TGCGTTGTGA CCTATCATAG
    50281 TAGATCCGGT AGGGTTAGCC AGATCTTTTA AATGACTAAT GTCAATACCT TCGATTGCTA
    50341 TACCGTCTAT AAAGTTAAAG GGTAATCTAT CACGTGTCCT AAAATTACTA CTCATTGTAA
    50401 GTTCCTTTTA TTATGGATAT GTTAAAATAA TAAATAAAAA TATACAAATC ATTTATTACA
    50461 ATCACAATAT GTCGAAAAAT AAAGTACAGA AACCGAAAAC AACACAATCA TAAATAGGAG
    50521 GAAAAATCCT CCTATTTATG ATATTTTTAA ATATCTCTAG CTATCATCAG CAGATAAGCG
    50581 CCGGACAAAT ATACCGGATC AGTGGGTTGC TCACTGTCAG ATATAGAGTT TTCTAAGTAA
    50641 GGGTTTACTG TATTGTAAAT CCTGTTTGAT ACCGCATTGT CATATACAGT AAGTGCGTAT
    50701 TGACCGTCTT CTTCCCTGTA CCAATATTCG TTGTGTCTAC CTAACCCTAC CACCAAAGGA
    50761 TACTTCGGAT CTGTGTAGCT TATATAGCAA CCAGGATAAC CTGTTTTTCT GACATAGTTT
    50821 ACTTCAGTGT AAATCTCTGG ACAATCTAAT ACCACCATGA ACGACTGACT CATCGTGAGT
    50881 AGCGCTTTTA TGTTTTCGTC TGATTGTAGT TCATCTACAG ATATTTGAGT ATCGTTGACT
    50941 GTAGATTCTG AAAGATTAAA ACCAGATATG TCTAAATGAC TTCTCATTTC ATAGAAACGA
    51001 TCAAGCAAAG GATAGTTGCT AAAATCGATT TTAAAAACAT TATCACTTAC ACGGGTTATC
    51061 ATGTTAGATA GCAGGTTTAA ATAACCACCT ATTACAAACA TTATACTTTT ATTTGTAAGG
    51121 TCTAGACCAG TATGAATATA TGCAGCACTG CTTAATGGTG AATTCTCATC GAGTCTTTGT
    51181 ATCATGGGTT CTGTGATAGT ATATGTTTTC ATATCACACA TCCCGTGGAA AGTCAGTAAA
    51241 CCTATTTGAT TTTGATTAGA TTTTCTGACA CTTTGCGTTC CTTTGTATAC AACGATACCT
    51301 TCATCGTTCT TCAAATCTGT TCTATGATAA AAACCATTAA CGCTGACCAA GGTGGTGTTG
    51361 TAGAATAGCT CATAGTTGAT GACCGGGGAT TCTCTACTCA ATAAGACATC CACTCTATCT
    51421 ATCATGTCTA TATTCTCACC ATACAAAGCG CTGTACGGTA GTACATTGTA GCCAGCTCTG
    51481 AAAGCGTCCA TGTACCGTGC AGTTCTGGTG TTTATGTTTG GAAGTGTCTC TATGGTAGGT
    51541 AGTGCTGTGT TATCTATGTC AATAAGTAGC TGATGCACTG TATTGTTGTA AGTAGTGTAC
    51601 TGAGGACGCA CCGAATCCAT ATCCAGATAA ATAGTTACAG CTGGTGTACC GGTTTGTAAT
    51661 GTTAAGTATA TTTTTCTATA CTGATTATAC AGGTTAGCCA CCGTGATTGT ATCTAGTACA
    51721 ATAGCTTGCC ATCTCTGGTT AATGCCTTTT TTCACACCCA CTGCTTGTGT TACTATATAC
    51781 ATGTTTATTT TACTCCATAT TTGGTTTTGT GTTGCTGAGC AGCTAAATAC CAAAAGCAAA
    51841 TGGTATAGCT ATACTAATAC ATTATTCTGT TGTATTATTG TTTTGATGAA ATTCACACCA
    51901 TTGTTCACCC ACAAAAGGAT GCAAAGACAT GACCACACCT TATCAGTTTG ACCCTACTGG
    51961 CACTCTACCC GCAAATAGAA TTGTAGGAGA GCAGCACATT ATCACGGCCG TATCCAATAG
    52021 AAACTATCAT TTTATTGTAC CTACGTTTGC ACCGTTTTTT GCAGATAGTT GCACTATATC
    52081 TTATCGCGAT ATAGATAACA ATATACGCTA CTTAGTAGAA GGTATTGATT TTTATTTTGG
    52141 CTTCCAGTTT ATTGCGGCTT CTAGAGCATG CGCTAAACCT ATCTATGGCG GTATATCTTT
    52201 CCTAAACTTG CAAATCTCTG GTTTGGTTAC TTTGGTATAT CAAACCGTAG GTGGTCAGTG
    52261 GACTATTGAC CCAGTCAAAA TAAATGAGAT TTTATCAGAT ACTCAAAGAA ACCCTAAAGT
    52321 CATAAGCTGG GAACAAGTTG CAGCGGTACC AACTCTATTT CCTGTCATAG ATCATGAATG
    52381 GAACCTGCAA GATTTGGTGG GCATGAGTGA CGTAGTACAA GCTATCGACA ACGTGATGGA
    52441 TGTCATAGCT GATAAACCAC TACCAGAACC ACTGGATTTT ACTGGTCTCA TAGCCACAAA
    52501 AGGATCTATA GGTTTAGGTA ATGTACAAAA TTATCGAATA GCTACAGACG CACACGCTAT
    52561 AGCCGGTGAT AGTATCACTA GATACATGAC ACCCAGATCT ACAAGAGTTG CTATTGATCA
    52621 ACGATTAGCC ACTTTAGCGG CTGGTCAATT ACAAGGGCCC ACGGGTCCAG CAGGACCTAC
    52681 AGGACCCGTT GGACCTGCAT CGACTACACC AGGACCTACA GGCCCGACTG GTAGAGTGGG
    52741 TCCTACTGGA GCTGTATCTA TTACACCAGG ACCCGTAGGC CCTACGGGTC CAGCAGGTAT
    52801 AGGTATACCC GCTGGAGGCA CTACTGCACA AGCTTTAGTA AAGAACAGTA ATTCTAATTA
    52861 CGATGCTTCT TGGGCTAACG TTGTCACACA ACAATCGGTG AGTGAAGCCA TTCAGGCGAT
    52921 GTACCCTATA GGCAGTACAT ACATTAATGC AAGTGTTAAC ACTAACCCAT TAGTTTTATT
    52981 TGGATTTGGT GTATGGCAGG CTCTTGCAGA AGGCAGGGTT CTTGTAGGCA TTAATCCGAA
    53041 CGATCCAACG TTTCAGACAG CTGGCTTAAC TGGCGGTAAC AAAAACGCTA CACTGGTCAG
    53101 TCATAGTCAT AGCGGAACTA GCGGAGGACA AAGCACTAGC CATACACACA CCGGCGCAAC
    53161 AGCTGCTAGT GGCGTACATA CACACGGTCT TAACGCGGGT ACAGGTGTTC AAGGTCAAGT
    53221 TGGTGGTGGG TTTGGATATG GCGCGTCGAA CGACAACACT GCCGTACAAG TTACCTCGAC
    53281 AGATTCCGCA GGAAGTCACG TGCATAGTCT TACAACAGAT AATGCTAGCA ACGATCATAC
    53341 TCACGCGATA ACTGTTAATG CTTCTGGTGA CAGCGCTGTT AACGCTAACC TGCCGCCCTA
    53401 CTTGACAGTA TATATTTGGG TACGAGTAGG TTAATTTTAA TAAACAGCAT CGATTGGCAT
    53461 TTAAATTGTT TTAAACATAC TTAAAATAAA ATATATGTTA TTCGATGCTG GTACAGGAGA
    53521 TATTCAATGC TTTTATCTAA TTTCAGGATG TCCTTTGGTT TCTTCACAGG AGTGTGGGTA
    53581 TCTGGTGGTA ATCTGGTTAC TGCTAGACAG GCATTAGCTG GAGCAGGTAC CCAGAATGCT
    53641 GGTTTAGGAA TCGGAGGATA CTCCACAGTT CATATCTCTA CTACAGATGA ATATAATGGC
    53701 GTAAGTTGGG GAGCGGGTGG TAATTTAGGT ATTGCTAGAG GGTTTCTAGC TGGTTGTGGT
    53761 ACTCAGACTT CCGGACTAGC ATTTGGCGGT GAAAACTCAT CACTTGCAAT TGTAGGAACT
    53821 ACTCAAGAAT ACGACGGCAC GACGTGGACT GTCGGAGGGA GTCTAGCTCT AGCTAGATAC
    53881 GGATTAGCTG GAGCAGGTAC TCAGAATGCT GGATTAGCAT TCGGTGGTTT CGGTTCAACA
    53941 ACATCCGCCT CTACCGAAGA GTACAATGGT ACTACTTGGG CTGCGGGTGG CGGTTTATCA
    54001 ACAGCTAAAG AATTTTTAGC CGGATGCGGC TTGCAAACAG CAGCTCTAGC CTTTGGAGGA
    54061 GCGGCCGGAG TAACAATGTA TTCTACTACA GAGGAATATG ATGGTACTAC TTGGTCCGCT
    54121 GGCGGTAACC TGGTCATTAC CAGAAGAACG CTGGGTGGTT GCGGTACACA AACTGCTGGA
    54181 TTAGCATTTG GCGGACGTAA CACGTTTTCG GTGGCTGTAT CTACCACAGA AGAGTACGAC
    54241 GGCACTAGTT GGCTTGTAGC TAATCCAATG GCTAATAGTT TATCTGGTTT AGCCGGCGGT
    54301 GGTACGCAGA CCGCTGGATT AGCGTTTGGT GGAAACACTG ATAATACTAA CGTAGTGATA
    54361 ACCGAAGAAT ATATTTATTC TTCATTACTA TCGCATTCGT GGGTAGTTGG AAGTAGCATG
    54421 GCTACTGCTA GACAATTATT AGCGGGATCA GGTACACAGA CAGCCGCTCT CTCATTTGGT
    54481 GGCGTAAGTA CACCTATACA CACCAACACA GAAGAGTACA ATGGTACATC TTGGACTGCC
    54541 GGTGGTAGCT TAACTACTGC TAGATATAGC ACAGGTGGAT GTGGTACTCA GAATGCAACA
    54601 TTGGCGTCTG GCGGGTACAC TACCGGTGAA TTAGTCGGCA GCACAGAAGA ATATAACGGT
    54661 TCGACTTGGG CTGCTGGCGG TAATCTGCTT TTTGCTAGAG GTTTCAACGG TGCCTGTGGT
    54721 AGTCAGAATG CCGGACTTTC TTTTGGTGGC TTTGGAGGAC TTGAAAGTAC TGAAGAATAT
    54781 AACGGTACTA GTTGGACTAC TGGCGGAAAC TTATCTGTCC CTAGATATGG AATGGCCGCA
    54841 GCCGGATCGC AAACCGCAGG TCTCTCATTT GGTGGTCGAC GTGATGATGT TTTGTTTAGT
    54901 TATGCTGAAG AGTATAATGG TACATCGTGG ACTATTAGCG GCGATTTGAT AAGCGCAGCG
    54961 TACATCCTAG CTGGTTGTGG TACTCAGAAA GCAGGATTAG CTTACGGTGG TTTTAGAGCA
    55021 ATAAACTTAG GAACCACGCA AGAATATAAC GGTACTAGTT GGACTACTGG CGGAAACTTA
    55081 GTCTTACCTA GACAAGCGTT AGCCGGAAGC GGTATCCAAA GCTCTGGATT AGCTTTCGGT
    55141 GGTTATACTT CGACGTTTAC AGCTATTACC GAAGAGTATA GTAATATATA GTTAACTTTG
    55201 TGTTTTAAAT TATTTAAATA CGTGCAGTGT AATAGACTAG CTTATATTTT TAACAAATAT
    55261 GGCTAGTCTA TTACACTGCG TATTATGTCT CGTATCGTAT ACTGAAAATA TCTGCAACAC
    55321 TGTGAAAAAG ATATAATTGA AAATTTACAT AAACTTATAA CTGAAAAATT AAACATCTTT
    55381 GTTTTTAAAT CATAGTGTGA TCTATTGAAA AACCTTAGAA AAGGATTAAC GTGATATGCC
    55441 TAATTCATCC ATTTTTTATC TACAGCTAGA CAAAACAGGA CTGTCTCTAG ATAATGCAAT
    55501 AACAAACGAA CTACACACTA CCGGCTCCAC CGCTAACAGG TTGATACTAC CTAAGTTTGG
    55561 TGCATTCTAT TCAGACTCAT TAAGAGTGTA TTCGATAGAC CCGGATACCC AAATACAAAC
    55621 ACTATTGCAA GAGAACGTCG GTTATGTAGC TACTGAAATG CTGCATAAAG TAACGGCTCT
    55681 GGTAGGTCAA TCTGTTTGCA CAGTAATACT GATTACAGAG AGTTCTATCA ATACCAGCTT
    55741 TAGTATAAGC TACCAGGCAT TAGGTGGACA TGACCAGGTC AATAGAGAAA ACCTATTTCA
    55801 ACTAATAAGC GATGCTACCA ATTTAACAGA TTCTGTGCGC TGGGAAGACA TCCTTAATAA
    55861 ACCAAAAGCC TTTCCTCCTG CCCCGCACCT ACAAGACTCT TTGGATATAT ATGGTCTTGA
    55921 GTACATAGTA GAAGCTATAA ACAGGTTGGA TAATGCTATC ATAACTGGTG ACAGACAAGC
    55981 TCACCAAACT TTGATTGACA AGTTAGTTTA TTATAAAGAC GAAGTATTAG TTAACAACGA
    56041 CTACATAGTT CAAGATAGAG TAGATTTGGT GATGACACTC GTAAAGAGTG CTACAGATAC
    56101 ACTAACTATC GTATCTGAGT TTATTAGAAA TACAACAGAA ATACTCGATG AGATAGTACA
    56161 AAATACTGAG AGTCTAAATA CATTAATTGC TGATTATAAA CAATATAATC AAAACGACAA
    56221 GCTAGCTAAC GTAGCCAATA TACTCTGTAA GACAGGATAT GTGAGCGGCT CTTCCTTGCT
    56281 TGATGTTCCC TTATTGTACA GCGGCTTAGA GTTGTATTTG GATAGTCAAA ACTATAATCA
    56341 AGCAACTCGT ACATGGTCAG ATAAGCGATT AGCATTTGGC GCATATAGCG CAGATGTCAA
    56401 TAGTGCTCCT GACTATGGAT CCAGTACCAG CATGGCAGGT ATAGGTAGTG TCAAATTTAC
    56461 AAACGGTAAA TTCCTAACCC GAAGTGAGGG TATTCCTATT AAACTGGAAA AAGGAAAAAC
    56521 CATTATAACT GTATTGTCAC CTTTAGGTCA GAATAGTTCA ATGAATATTC AAATATTCAA
    56581 TGACAATTCG AAAAAGCTAC AAGTGGATAC AGAAAACGAA ATAGCTTACC AGTATAGCAA
    56641 TATTAACAAT ACTAACATCG ATTATCTTGC CAAGACCAGC AAGCCACCAG TCGCTAAAAC
    56701 TTATATTAAC GCTACTTGTA TAGGTGAGAG GTCTGAGGAC TGTTTGGCTT TAAATAGTTC
    56761 ACCGTTTACC AGAGACAATG CTCCTAATGG AGTTATGCAG GATAGTTTAT CCTTGGATGA
    56821 CATATCTAGC TTTGGTACAA GAATAGGATC CGCTTCTGGT AATCAATCAG CAGAAGTATT
    56881 TATGATCCTG GTGTATAATA GAGTATTATC AAGAGTAGAG CTGCATTCTA TCATGACTTA
    56941 TATTAGAATG AAATATGGTG CAAATACTCA ACAATTGATA AATGGTGACT TTACTAACTG
    57001 GGACGATGGT TTTGGTAGCG ACATGCAGAA CTTTATTGAT TTTGCAAAAA GAGACTGTGT
    57061 AACTGTAACT GATAGAAACA TTGGTGTTTG GGATAGACAA GACACCTATT CTCAATCAGG
    57121 TGCAGCCACT CGATTTGATG TAAAGATAGA TAATAATCCT TATCTACTGG TATTGAGCTC
    57181 AAGCTCTAGT AAAGCGTTTT GGAGACAAAC GTTGGACTTA GATCCGTATT GCAGATATGA
    57241 GTTTAGCCTA TCTGTAGTAT ATGGACAAAT AAGTAAACCT GAAATAAGAA TAAAGATAAA
    57301 TGACGTATTT TTACCAGGAA CCGTTACTTT ATTAGACGAC ACATCTGTTG TTAGGGATTT
    57361 TGTATTTAGT TTTACACCCA ATACAAAAGT AAATAAGATT GAACTGGTTA ACATGAACGA
    57421 AGATTTTGTA AACAATATTT TTGGTGTAGG CGCTATGCGT TTGGTTAGAA AAATCATATC
    57481 CTAACCAGAC TTATTAAATA GACAACCATT TCTTTTATAA ACAAAAAATA GGAAAATAGT
    57541 AATTATGGCA AATCCTACTA GATTTAATTT AGACTTAACA GGCAATGACA TTGATAATAG
    57601 GGTGGTGGAT GAGCCACACG CTTTAGCATT GAAGAGATAC AGATCCATTG CTCCAACGTA
    57661 CGGTGCGTAC TTTACCGAGT CGCTAGAAGT TGTAGATGCC AGTAACGGCA ACGTTCTTGT
    57721 ACGTGATAGT CACTACAAGT GCTTAGACGT GGTGGGTATA CCTACTGCAC AATCAGGTAA
    57781 AGAGATTTGC ACTATCGTAG TCATTACCAG CGAGACCGTA AGCTCTAACG TACGTTTGAC
    57841 TTACCAGGCA CTGGGTGGCG GTTATGAACG CACCTACGAG GCTATACGTC TGTTGATAGA
    57901 CAACTTGTTA GCCGATACTC GGCCGGTATA CTGGCCCAGT ATACTGAACA GACCCGCTGT
    57961 ATTTGAACCT AGCAATCACT TGCACCGAAT AGGCGATGTG ATTGGTTTTG AATACCTTAC
    58021 AATGGAGCTG GAGAGACTCA AGAGCGCTAT ATTGGTGGGC GATGAAACGG CTCACAATGA
    58081 ATTATTGAGT TACATCGACT CCAACATACA AGCGTTGAAT GGTATCATAA ACGATACTCA
    58141 AAACTTAATT ACTCTAATGG GCGTCGGATC CGCAACAGAC GCTAACTCAT CTGCTTCTAT
    58201 AGCACTACAA AGTGTGACGG CGTTGTTATC GCAAGTGCAA TTAGCGCGTA CCAACTTGAA
    58261 TAACGCATTA AGTGATATTG AGCAACTGAT TGAATTGCAA TCTTCGTCGG AAGCGGCGGC
    58321 CATAGCCCTG ATTCAACAGT ACGGTTGATA TAGTAAAATG TAAATATGTT AAGCTTTGTA
    58381 TTTTATACAA ATAGGTTTAT TAGTAAACTA TTCGTAGGCG ACAAATTTGC AGGAAGAACT
    58441 TACGGATTCA TTATAGTCAT AAAGGACAAA TATAGACACG ATAAAGGTCT TCTAGCGCAT
    58501 GAGAAAGTGC ATGTTAGACA GTTTTGGGAA AACCCTATAT TACACGGGCC TAAGTATCTA
    58561 CTATCTAGTA GCTACAGATT AAACTGTGAA GTACAAGCGT ATAGAGAACA ATTGAAGTAT
    58621 TCTCATGCTG GCTCTATTAA CATATTTGCT GATTATATTG TCAAGAAATA CAACTTGGAA
    58681 ATAACACACG ACCAAGCATT GAATTTACTC AGAAGCTAGA AGGCATAAAT CATAAATGGG
    58741 AGGTTTTATC CTCCCATTTA TGATGCATTA TTTATTGTTC AACTATATAC TAAAATGGCA
    58801 CTGATTATTA CCATGCACAT TAAAACAAGC AAGTTGTTAG TTATTTTAAT GGTACATAAG
    58861 TGCTTTTGTA TATTGCAATA TTTTATTGAG CTGTGTACAT AGCAGCCAAT ATAAACTAAT
    58921 ATACCTGATA CTGTTATAAC GTTTACACTT TTAAATATTA AATCTAGAGG AACTGCGTTA
    58981 AATATTCTTA TACTAACAAG CAATATTAAA ATAGCTAACG CGTTTAAGAT TACGTTTTTA
    59041 TGTTTGCATT TTAACATAAG TTTAAAAACC TATTTTTACT TGCAATTATT ATTTCTTTGT
    59101 CAAAAAGATA TTTTCGTATA AACTATCGAT GAGTTCTTTC TCCTCGTCGG TTTGTTTATC
    59161 TTTTTGATTA TAGATCACTT CTATAAATTC ATCGGGTAAT TTAGGTATAT CGGTAAGTTT
    59221 GGTATTTACT TCTAAATCTA TCTTAACCCA ATTAGAATAT TCCCCGTTCG GTAGTAGGAA
    59281 ACGATCTACC TCAAATACCA AGCCGGTGTC TTTAATAGGT AAACAATACC TTGTTTTTAC
    59341 CATTCCGCTA CTTGACAATA GTTTAAACAA ATTAAAAGCG TCTTCTGTGG CCTCTATAGC
    59401 CACTTCTCGC ATGTTTTGTG ATACACTGGT TACTTGGGTA TCAGATTGTT TTAAAACGTC
    59461 TTGTAGGGCT TCTACCGGTG TCTTGATAGT TAAGACATAA CTTGTCTTAT TATCTTCTGT
    59521 TGTTTTCCTA ATACGAACAC TTCCCTGGCT TTTATTAGAA GAAGACTTAT CTACTTTAAT
    59581 ACTCCACTGC TCTTGACCTT CTACTTTAGT AGCCGTATCC AAAATAGATG CATCGGATAG
    59641 CTTAGCGTAG AAAACATATT CAGTCTCTAC GTTAAGCACC CCGGTGCAAT CTTCTTCTAT
    59701 GGCCAAGATT AATTGTGCTA TATTCTTTTT CATGGTACTA TAATTACTTT TATTATTTCA
    59761 AAGAAACCGC CCAGCAAACT ACCTGCTGCA CCTAGATCTG CTAACTGCTG CGTCTTTATA
    59821 GACACATATG CGTAAGATAT AATAAAGGAA GACAGCATAG TCACTGCAAA AATAGAAAAT
    59881 AACTTAGCTA TCCAAATGCC TAGCTTAAAT CTTTCCACGT CTTTGTATTT GTCTACTTGG
    59941 TTTTCCGTTA CTTCACAAAC TGGACTATCT TTATTATCCT CATTTGGTTT TTTAGTATCT
    60001 TCTATACTCA TTTTTGATCC TCTATGATTT TGGTAGAATT GTTGAATATA ATCTTTTGTT
    60061 CATTATTCCA CTTATTTAAT TTATTTATTT TTGTATTACA TTGGGCTATG TCACCCAATA
    60121 GCTTATTAGA ATACATAACT AAACTGTATT CTTTATCGAT ATCTTCTAGT AATTCATAGT
    60181 CTTCTGCATT TGGCGGGGCG GTTGCAGAAC ATGAAATCAT AAACTCACCT GGCACCTCAA
    60241 TGAATACATT TTTTGTCACT GTTCGTATTA CAGTTACAGG CTCTTTATTA GGTCCCGCGC
    60301 AACCTAACAA GAACATAGTA AAAAATAAAA TGTAGAGAAA GCTATTCATT TCTTTACAAC
    60361 CTTACAATTT ACGGCAAATA ATTCGCAATA GGTGCTATTG AGTCCATTTA TCAGTACCTT
    60421 ACTCTTTAGC TTGTTTTTTT GCGCTTGAGT AATGTTTTTC TTATCTATAT TTTTTATAGC
    60481 TTTATCAATG TCTTGCTTTC GGGTATTAAC AGATTGATCA ATTCTTTTTT GCTCATCCGA
    60541 CAGTTCTTTT AGAATAGAAA GTGTTTTCTT TTGGCTTTCT TGTAACTGCT GCACTTGTGC
    60601 GACCATGTCC TTGATCTGTG TTTCTTGTTG TCTTAATTGA GCTGATTGTG AGTCAATCAG
    60661 TACTTTGTTA TCACTAATCT CTTTTGCATT CTGCTGTATA GACTTGTAAG TATTGTAAGA
    60721 GAAAACACCT ACAAATACCA ACACAGACAG AACGATTAAA TACTTCATAT ATTTAATTAT
    60781 AGTTGGTAAA TTGTTCTTTA AAAGAACTGA CAAGAAAAAA GAACTGAACA TTTCGCAAAC
    60841 TCCTTAACAA ACGCTTAAAT GAAACTCAAA GTACTGTTCC TGTAGGATAA CAACTGATGA
    60901 TAGCTTACTG CTATAGCGTC TACCGTGTGT TCATCCATTA CTGCTAGCGG TACTGTGAGA
    60961 TTGTTGACCA ATTCAGGTAT ATTACCTAAA TGGTATTTGA CCATATCTTT ATCAGCATTG
    61021 CCTTTAGCGC CTATTGCACG CTTTACGCTG GCTGGATCTA CTTGATATAG TTTTACTGTA
    61081 TCGCTGTACT GAATAACAGC GCCCCTGATA GCACAAATAA CTTCTACAAG AGCACCATAC
    61141 GCATTAGGTC TTCTAGGGTT GTAGAAAGGT GCTTCTGACG CAATAGCAAT TGGGTTATGG
    61201 TGAATGAAAA TATTGAGTAA ATTATTTTCA TGTGCTTTTA TTCTCGATAC TCTATCGCTG
    61261 TATAAAATAG CGAGCATCGG CTCTGTAGGC AATTTACTGC CTATGTAGGT TTGTGATTCT
    61321 ACTCTGATTA CTTGTAGAGT CACTACATCG AAGAATAGTA GGCACACACC AAGGGTTTCT
    61381 GATCCCGGGT CTATGCCTAC TATACAAGCT TCTGTATTTT TGTCAATAGG ATATGGTAGC
    61441 ATAAAAAATC TTTATTATAG TAATGCGAAG TCTATAAAGA TATAGACTAT TAAGCACAGT
    61501 ATTGCTTTTT TATTTATTAT TTAAAAAATA AATACAGCAT AAATCCAACT ACACACCAAG
    61561 GAAATTACCC CCTAGTATGC AGTTGGAAAT ATGGAGACGT GTTTAGTGAC TCATTACATA
    61621 TATCTGTAAA TTAGAAAATA TTAAACAGAG GATCATTCGT ACCCAAACCA AGGATACGAG
    61681 CTACGCCACC GTTAGAATAC TTCACCATGT TCATCACAGC AATGTGTGAG GAAATTTGAA
    61741 CACCGATAGC TTCGTTGAAG TTAAAAGGCG TGCCTACGCT AGGCGTTACA GTGATTACTT
    61801 TATCTGCGCC AGAACACAGA CCGATCTCCG ATATGATTGC GTAACTGCTG TCACTATAAA
    61861 TGATGTCAGC CACATTCAAT AGCTCGGCTA CTTCCCATTC TGTCAAGCTA ACATCAACCT
    61921 CAGCCGTAAC AGTAACATAG TCGCCTGCTA GGGTTGCACT TCCGGAGCTT GGAATTTCTA
    61981 CAGGGGTTGG GTTCAGGTTA TCCGCCGTGG GCACGAACGG TGTTACCAAC ACTTCACCGT
    62041 TAATGTTACT GCGGTATTGC ATTTCTGCGA TCACACTGGT CTTGTCAATT CGTCTGAGGT
    62101 AATAAGCAAC ATACGCTTGA CCATCATGCG TCTCTTCCCT ACGCAAAGCG TACTTGGCTC
    62161 TTTCAACGGT GGTGAGGTCG TTGTTGACAT CGCGCAATAC AAAAGGGATT TGATTAAATA
    62221 GCGCAGCGTC TGTTGCACGA TGTTGAGCCA CTACGTTTAG ACCGATACCA TCAGCACCCA
    62281 CTTGACTTTG GTGCCCTTTG TTACCTATAC AGAAGTAACT CACAGCAGGA TATACACCTG
    62341 GTGAAGGAGT TACGCCAGAT TGAATACCGA GCTTTTCATT CAATGTGGTA TAGGGAGGAA
    62401 TTACGTGTGT AATACGTAAT TTTAAGCAAG TTTGAAGATA CGAGCCGTAT ACTGTTCTGG
    62461 TTACGTGTTC CATTAAATTC CTTTTATTAA AAACGGTTTT ATTAGAAAAA TATTAGTTAA
    62521 AGCACATCAT TTTTAGATAT GGTTTTCTAA TTCTTTTTTG ATTAGAGACT TTTAACTACT
    62581 GCATAAGAAG ATTCAAAAAA TGCAGTAATT GTTCACATTA ATAAGTATGT TTTTTCTTTA
    62641 TAGACTTATT TCAAATAACT CTTGTTTTTG CTCTGCGCTA AGTGAGTTGT AATCGATTTC
    62701 AAAGTCAGCA CCAGTAATCT GGATAATTGG AGTCTCTATC TTTGTAAAAC TAAATTCATC
    62761 CACGATAGTC GTAATCAAAC CTTCGCTAGT GTAATCTATA TATTTCTTAT CAGATTCACT
    62821 AGAGTTAATT TCTCCAAAAG GATAGATTGC ATTCATGTCT ATTGAATAAC TAGAATGTTC
    62881 TATACCTGCA TTATCTATCA CAGTAAACAT AGCCACTTCT ACGAGATCCG TATGTGCAGT
    62941 AATGTCTCTT AAGTCACCAA CTTTAACACC AGGATTAGAC ACCAAAAATA CCGTAGATGC
    63001 ATTAGCGTTG CTGATTATCT GTATTGAGTA ACTAGATAGC TTAGCAAACA AACTTACCAT
    63061 GGATCGTTGT ATGTCTTTTA TACTAAGTTT TTTATTAGCG GCAGCACCTG TTGCTTGTTC
    63121 GTAAATAACA ACAGATAGAT TTAGAAAGTC TTCATCGGTA TAGTTTGCAA AATCGTAACT
    63181 GTACGAATTT AACCATTCAG CATAGTTTAC GTCGATGGAC TCTAGTTGAA TAATTCTATC
    63241 TTCAAACAGT TGACTGTTGG CTATCTTCAA CTCGCCAGTA GTAACAAAAT GCTCTACATT
    63301 AGATTCTGCG TAATAGTGCA GTAGATTAAG GTTATAAACC TGTGTTGCTC TATCATAAAA
    63361 AGAATCAATA GAAGTCACCT CGTTTGTTGG AGGCGCATTA TCAAAAACAG ACTCTAGTTG
    63421 TTCTGTTGAT AAGTTACTAC CAGCAAAATA ATCTTTCATC CAAGCCAATG AAGGCAATGT
    63481 TTGCTTATAG ACTCTGCTGG CTATTACTTT TGGTAACTCT ACTTGAGTAA CGCCCGAGGC
    63541 CCTTAAGAAA CAATATACAA ACAGTATAAA CGCTTCTTTT GCTGGCAACG TGGTTACTTC
    63601 TTTTGTATTT AGAAACTCAA TAGTTACAAA AGCATTATAT CGATCACTGG TAGCCATACT
    63661 CAACCATTCG TTAAGCAACG TATCAGCAAG TGGATAAGGT ACACTTTGAC TATAATCTGT
    63721 AATAGACGAT TCTAATAATT TTGTTATAAT TGTGTTAGAT TTAGAATCAA TTAGCTGATT
    63781 ATCAATAGTT TCTCCGTTAT CCTGATGATA GGCTCTATTT CCTGGAGCCT GATCATTTAT
    63841 ACGTAGCAGC ATCTCTGGTG TCGTATAAAT ATTTCTTCTA GGATCTACGG TAGGGTAGTT
    63901 TATTGGCAGT CTTCTAAATA TAATAGTGGG TCGTTCTGCT TCTGCATAGT CGTTATCCTC
    63961 TACGGCTATC ATTCTAGATA CGTCGTGTTT TATGTTGTAT TCGTAGAATG GTAGACCACG
    64021 TTTGGTCATC ACGTTTTCTA CTAGCCAATT AAAGACCTCT TGTTTACCAG AATTAGCTTC
    64081 TATGTAATTT ATATTTCTAT AGAAGAATAA AGCTTGTTCT TTGGTCAAAG TACTCAAATA
    64141 GACATCAAGC ATTCCGTGAC TAGCCAGGTA TTGCCTTACA TGAAAACTAT GCGCCTCTGG
    64201 CGTTTTACAG GCTTCTAGGC GTATGTTGAT AATAGCCGGT ATCAAATGCA TGTAGAATTG
    64261 CGACATGTAC ATTGGTACAT ACAAGTCATG CGCTATTTCA TATTGCTTAT TGACCCATCT
    64321 GGTCAAATAA TCGTAAATCC AATCTTGTAA CTTGTATATA AAACCCAATT CATTACTATC
    64381 CACCAAATCA GATGGATAGC TCAATATTGT ACCGTCTTTA GAAGATACTG CACTTGCTAT
    64441 ATCACAAGGA TACATTATCC CTCTTATGAG TAATTCATCT TCAGGATATG TGCTTATCAA
    64501 TTCCTTATAA TAACGTGTAC CAAATTGATA AGCTTTTTGG GTAGCAGGAT GAAGTAGTAA
    64561 GGTCTCTTTA CTGAAGTCTA TAATCTGTAG AGTATCTAAT GAAGTAACTT TAATGTCTGA
    64621 GTTGGTGAAA TGATACGATC CGCTTATGTT TTGATAATAC TTCCAACTAA AAGGGTCGTC
    64681 TAGGTCTACG GCAGCATATC CGTGGTCCAT CATGACTTTA TTGTTTATAG CTTGCGCGGC
    64741 TTGATCAAAT TTAACGGATA TTGAGTAAGC TAAATTAAAT ACACTGTCTA TGTAGAGTTG
    64801 ATAATAGTTG TTAGTCATAT GCCAGCTACC TCTTTAATTT AAAGATTAGT TTTTTCTAAA
    64861 AAATTGAAAA AAAAGTGAGA GATCCATGAA TGATGAAGAC AAAAAGCCAA TTATAAACTT
    64921 GGTTACCAAC GATCCTGAGC AAGCAGCTGC TCTATCGAAA CTAGTTACTA ACCACATCAG
    64981 GGGACCAGCA CGAGATACTG ATGGTTCGAG GAAAATAACA GTACCTAATA GTTATTTGTT
    65041 TAAAAACAGA CTAGGTAAAC GTGCTAAGAA AAAGGTAGAT GCAGAAGCTG TACTGAAACT
    65101 ACTGCCTGAT GTAGAATTGG GTATTCGCAT CCTCACGAGT TGTATTCTTT CACCTTCCGA
    65161 TATGACCAAT GCTGAGCTCA ATTGGCTTGG TCCTGAAGAT TTGTTATCCA GTGATATTAA
    65221 CTCCACTATG CTCAAGAGGG TAAGACAACA TTTTGAGCAG GTCTATAAAA TTAAACCACT
    65281 CTTGCCAAAA ATACTCAGAA AGTGTTTGGC TGAAGAGGGA AGTTACCCAG TTTGTGTGAT
    65341 ACCTGAGAAC GTTATTGACG ATATTATCAA TAGCGGTAAA CGGATCTCAA TGGAGTCTTT
    65401 AAAAACATTT GTAGATGAAG AATCTAAAAT GATAAAGCCT ATTGGTATAT TGGGAAGCTA
    65461 CGTAGACACT GAAAGTGCTG GTCTTAATCT GTCTTTTGAA TCTATTGGTA TACAAGACTT
    65521 ACCAATAGAA AACGGTTACT CGCATATAAA ATTAGACGAT AAATACGAGA AGAATCCTTA
    65581 CGTCTTTATC ACGGATAACC CGCTAGTGCT TCGAATTGCT GATATTAATA AAGTCACTAG
    65641 ATCACAAAAG ACAAAAACAG CCTATAGAAG TATAGCTCAG GAGTCTATTA ATGCATCTAA
    65701 GATAACTGAA TTCAAAATAG AGAAAAGTCT ATACGGTAGA AAGAATACCA GAGGCGAGCA
    65761 AGTCGTTGCA ATGAAACGAC CGGACGATTT GGAAAGAAAG ACCATTGGTC ATCCTTTAAT
    65821 TAAAAGGTTT CCTGCTGAAT CAGTTATTCC TGTCTTTGTG CCTGGTGAAC CAGAGAAACA
    65881 AATTGGTTAT TTCGTATGTC TAGATGAGGA AGGTATTCCT ATTCAAGCAC CTAGTAACGA
    65941 CCAATATTAC AGTAGCCTAT CTTCTGGGTT CGGTGGCGGT ACCAATAGCT CCATGACATC
    66001 CGGTATCATT CAACGGGTCA AAAGTAACCT GGGTGAGAAC GTGTCATTTG ACAACACCTC
    66061 TTCAAAGCAC ATAGAAATGG GTGTTCAAAT CTATTCTGAA CTTGTGGAGA AGGATTTATT
    66121 GTCACGAGTC AAGAGCGGTA TTCGTTCCAG TAACGTTAGT ATATCTAACA ATCAACAAAT
    66181 CTACGAGATC ATGCTGGCTC GCACGTTCTC TAGAAAGTTG ACGCAGATGC TGTACGTTCC
    66241 TGCTGACTAC ATGACCTATA TTGCGTTTAA ACACGGCGAT GATGGTATCG GCAGGAGTCT
    66301 ATTGGATGAT ACCGCAACGA TCAATGCACT ACGCATTGTT CTACTGTTCT CAGACGTGAT
    66361 TGGTAGTATC AAGAACTCTA TTGGTCGCAC CATGACCACC CTCAAACTAG ATGAGCGTGA
    66421 TCCTGATCCA ATGAAGACTA TTGAAATTGC ACAAAACGAG ATTGTGCGTG GTAGACAATT
    66481 GAGTGTACCT TTGTCAGTAA GTAACGTAAC TGACATTACT GACTTTATTC AGCGTGCTGG
    66541 TTTTGAATGG AAGTTTGAAG GTCATCCTAG TGTACCGGAC GTATCGTTTG ACTTTCAAGA
    66601 CGTACAAAGC AATAAAGTAA AACCAGATAG CGAATTACAA GATACTCTTA GAAAAGCATC
    66661 TATCATGGGT ACTTATGTAT CTCCTGAAAT GGTGGATAAC GGCTTTAATA GTGAATTTGC
    66721 TGCATCTGTG GTAGCTAACA ATATTTTGTT TAGCAAACGT ATCATGGAAT TGCAAGATGT
    66781 ATTTAATCCA CAGCTTACAG AACACTTGAG AAAGTGTGTT AGATTTAGTC AACCTTTGAT
    66841 GGACGATCTT AAAGATATCC TAATACAAAA CAAAGAGAAA CTAAAACTAG AAGATATAGA
    66901 AGTCAAAGAT TACGCGGGTA ATCTAATCAC TGATGATCGT AAAGAAAAGA TATTAATCAG
    66961 TGACATACTC AATCAGTTTG TTAACATGTT TGAAGTAGAG CTGCCAAAAC CAGCTTCTAT
    67021 AACACTTGAA CAACAAATGA ATGACCTAGA TACATATTCC TCTGCCATAG ATAAAGCTTT
    67081 GGAATTGGGT TACATGAATG AGCAGATATT TAACGACAAT ACGATGGGTG AGTTCTCTGG
    67141 TAACCTAGAG ACTCTCAAGG CTATGTACAA GTCACATTTC ATGAGAAAAT ATCTCAATGA
    67201 GAAAGGTATC ATGACTGAAC TGGCTGATAT TACAAGTCTT AATGAGGACG GCGAATCTGC
    67261 AATTGATATG CCTAGTAGAA CAGAAGAGCA TTTCATATCG CTCATTCGTT CTATGGTACC
    67321 TACAATTGCG GTACTAAACA CCATTAAGAA AAAGATGCAA GAGGCTTCTC AGGAATTAGG
    67381 GTTTACTGAA GCTGAAGACG TGCCTGTTGC TGAACCTGTA CCACAAGCAG GTACTGAACA
    67441 GGTTCCTATT GAAGAAGCGC AAATCCCTGT AGAGGGACAA GTGCAACAAC AAGAACCCGT
    67501 TGTACAGCAA GCCGTTGTAC AGGCGCAGGA ACAAGAGCCC GGTGCAGATG AGATAGGTAC
    67561 TCTTTAATAA AAAAATAATA CATATTGGCT TAGGGAAATT CCCTAAGCCA ATATGCTGTC
    67621 TTGTTAAAAA GATGTGTGTT TAAAATAGGT TACTGTTAAT CTATAGATTA CATTCCGTGT
    67681 TATATGGGTT AATGTTAAAT TACACGATTA CTGTTTGGTG TTTACCTTTT TATACTTAAA
    67741 ATGTTTTAAT AGTTAACCAT TAATATTTAT ATATTTATTC TTTATGTTTG TTTATATACA
    67801 ACACGTCATA TTAGCCCGAT AAAATCGGGC TAATATGTTA TCTCTTAAAG CCTATTATTT
    67861 CAGGCCCAAG ATGAAAATGC TATTATTCAA AGCACTTCTA CTGACTTCGT AAATGACATC
    67921 GTCCAACGTC TTAATGTAAT AACCGTAAAC ATCCACATCC TCTTCCACGT CAGCACTTCC
    67981 GATAACAGTC TCGCACAAGG AATATACAAG AGGATCAACA TCTTTCAAAA CTGACACAAT
    68041 TTCATCATTT TTCAAATCTG AATTGATCTC AGTGGAGAAC ATATTTACCG TCATGTATTG
    68101 TTCTTTGCTG TACAGAAAGA CAGGTTGATT GTCTTTGATG TCCATGTCAG CTAGTTGCTG
    68161 TTCTCGAACA CATTGATCGA ACTCTGATCC AATCAGGCCA TCTACTGTAG AAGACAAAAC
    68221 ATTACTAATA ATGTATTTCT GGTCTTTCCT AAGCGCTTGT GAATACTGGG ATGGGAAGTT
    68281 TTTATCCAAG TAACCTGTAA TACTTTCACC ATCTTCTTCA AACGAATCAA TGGTAACGCC
    68341 AGGTAGACCC AGTTTGTATT TCAGGTAATG ATTAACCGAT CGCGTAAGCA TTCGATTGAT
    68401 TTTACCATAG ACTACCTGTC GATTTCTTTT CTGAATATTA TCACTCAGAG ATTTGATCGT
    68461 GTAATTTTCT GCTTTCAATT TACTGGCACA CTGCTCCAAT GTAGCAGAAT CCTTAAGATC
    68521 GCTTACAAGC GCTTGCGCGT CTGTCTTGGA TACAATAGGT GTCAAGTTAA ACGCAGGTTT
    68581 TACATAAGCG GTACAGGGGG CCTCTTCGGT ATCCGTGAGA GTCATGCCAA TATCGGCTTG
    68641 TGTCCACGCA TCCTCTGCCG CAGTAATCAT CAAATAACTA TCGTCTTTCA CGATTTCTTC
    68701 ATCCTTTACG GCTGTTTTGA TGTTTTTGAA ACTTCCAGCA CGCACGACTT TTCCTGTTTC
    68761 CATTAGTCGT TTTACGTATT CTTCACGCTC TTCCACGTTG TGGATGAGTG TACTATCCCA
    68821 TGCTTTTGCC GCTTCTGGGC GGCAGCCGAG TGGTCCATAA TGTTTGTCAC GTTCCATTTG
    68881 CTCTTCCTTG GTGATTTTCT TAATGATAGG CTCCATCGAT CCGTCCTCGT GGAGAATGTA
    68941 ATAAATGTCG CAAGTTTTGG ATTTGGAAGG ATTGATATAG AATCTCTCGG TAGGTTTCCA
    69001 TACGACACCC GGGTCGCCTT GCCTTACCAT CATCTTACCT TCATGATGGT AAACTTTCTC
    69061 ATACTTGCTA ATATCGACAC CACTGACTTT TAGATCAGGT GCTGGATTTT GAGCAGCTGG
    69121 TGGTTGAAAG CTAAAGGCTG GCGAGTAATC GGTCCTTGTT TCCATCCGCG TGTTTTGCGG
    69181 TTGTTCAGCA ACAGCCACGT TGTTGCGCCA GTCTTGTTGA CCGTTATTGC TATTGTGATT
    69241 GCTAGCAGCC CAGCCCTCTA CCATGGTACT TCCACTATCA GAAGCTTGTT GAACATTCTG
    69301 GTTTGGAGAA GAGAACATTC CAGTGGAAGG AGTGTTCCAC GTAGAAGGCA TTCCGTTTTG
    69361 CTGAAGCAGG CTGTTATTAT TGTTTACAGG CTGATTCAGA TAACCGCCAG TATTTTGTTG
    69421 ATACCCGTTA TAGACCTGCT GCTGATTCAT AGCTTTTTGC TGCTGATATT GCATCACCTG
    69481 TTGACTGATC TGGTTTTGTT TTTGCTCCAA ACCAGCAAGA TTACCCATCA TTGACGGATC
    69541 AAGGTATTGT TGAAGTCCAG GGTGATTACG CAAGTTATTG AATGCTGCAA ACTGAATACT
    69601 CAGATCTACA GCGCTTACAA TAGCTTGCTC AATAGCCATA CCGTTGGCAG CGTAATACTC
    69661 GGTAATATCA CAAACTACTT TAACCAACAT AAGGAAGTGT TGGTTGTTGT ATTGGTTTAC
    69721 CGCCAATTGA TTATAGAGGA ACATCCTCAA GGTATTTTGG CCAGCTCTGG ATTGCAGCGA
    69781 ATCGATACAC GCAATTGCAA TACCAGTCAA GTACTGGAAC AGTCGCGGGT TGATTTTATC
    69841 TTGCAATATA GACAGGTTGA CTGGGCAGTT ATTGACAGTG TATTGTTGAC TATTCCATTG
    69901 TGGAGCAGTT GGATTGAACG GCAGTTGTGC GGACTGCGGT TGATAATGCT GCTGATTAGT
    69961 TTGTTGGAAC TGGTTGTTAG CCGGAAATTG TTGCATTGGG GTGTTCTGGT ACATGATCGC
    70021 TTTTATATTA ATTGCGTTTG AACGCCAATT GAACACTGTC AATTAGCTCA ACAAACCTAG
    70081 GGTCTCTTTT AACGACACCG TTTGGTTCTA TATTTAAACA CAGATTTAAT CGTGAATGGC
    70141 CTGTTGGATC TGATTTAGGT AGATTAGCAT AACCACCGAC TTCTGCTACA GAGGCATGGA
    70201 GTCGATTGGT TGGATCAGAG ATTGCTTTCT TGTCCTTCCT TGATCTGTTT CGACTACTGC
    70261 TACTTTGCGG AACTAAAATA GTGGTGAGCT TTAACGCTTT GTTATCTCCA GATGCAGTGG
    70321 TAGTGGATAC CTCGCCATGG TCTTTAGATA GTCTGAATAT CAATCCTGGT TTTAGGATTG
    70381 TAGTCATAAT CTTAATTATT TTCTTCTCGT TGAGCTGTTT CTTTTGTGCA GCTTTGAGCT
    70441 TGAAGTAAAG TTTAAATATT GCACTGGTAA TATCGTAGCA CACGTAATAC AGGACACTGA
    70501 GTTCCTTGTT GTACATTGTG TTTACTCTAT CGTCAGATGT CAGCAACCAA TCATTGAAGT
    70561 TCTCAATGAT GATCGCAAGT AGTGTATAGA AATCAGGACA GTCGTATCCA ATATCCTTTA
    70621 GATTGCTAGT AAGTAGATTG TCGATATATT CGTCAAGAGA CGCGATATGG TCGGCTACGT
    70681 CGTTGTATAA CTTACCTTCA CCGATGTTAC CTGACCAAAT CAGATGACCT AGTAGAATCA
    70741 TCCACAATCT TGTACTGTTA ATGTATTCTG GTCGAATACG TGTAGGAAAG TGATCCACGC
    70801 AATAGAACAA GCCACCCAAC AGATTTTTAA CCATTGGAGT GCATTCTTCT TTTCGTATTG
    70861 CAACCCTAAT ATCACTAGGC TCGTACAGGG TCCTGCCATA TCCTTTTGGT TTAACGGTAC
    70921 TGCTGTAGCA GATTACCCAC TGTGCTCTAG GGTATCTTTG TTCGTCAATA GTTTCCGAGT
    70981 TACCAATTAC TGGTGTGCAT TTTCCAAATC GCTGAAAGGC TTCTTCTACT CCATATTTAC
    71041 AGAACAAGTA ATGAGCCAGT GTACAGGAAG CGTTTACTGT TTTCTTTACA CGGATTCCGG
    71101 TTGTTGCTTT GTCATTGTAG ATCTCACTCC AAGCTATCTG TACGTTCTCA CGAACCTCGT
    71161 TGGCAATGTA GAAGTGCGAG AGTCGGTTGA AAGTCAGTTT AGCTTTAAGC AGTCGAACGA
    71221 AAGCGTTATT CAATCCTACA GAAATTACAC GATCCGATAG AATAGGAGAG ATAACAAAAC
    71281 GACTACCACT GATATAGATA GTTCCAGCGT CACCTACGAA CGGTAGAAAG ATAAACCTAC
    71341 TGATAGGTGA TCCGTTGTAA CGAAACTTGT ATTCTACCAT GTATGCATCG TGTCTTGCTA
    71401 CATCTATGGT GGATTTAGAA GAATTTCGTT TCTTGGTTAC TTCCCTATAT TCTTCAACAG
    71461 GAGTGGTTCG TCTAAAACCA ATATATTCAA ACCCAGGTAG AAAGCCATCA AATGCGCTTT
    71521 TCATGATCTG GTCGATATAA TGTTCTACGT TTCTAGTGTA TCCGTTTATA GTTCCGTTGA
    71581 TGTGTTCTAT CGCTACACCG TGTGCCAAAC TTGGGTTTAG CTTAGGTGTA TGCTGATTGA
    71641 TTTTATCACG TATTGATCTT GGGAACATTT AGTTTCCTTG AGGGTTATTG GTTTTAAATG
    71701 CTATTGTGTT TTGCTATCTC GCAGTTTCAA AACCAGAGCA GCGATAGCAC CTATACCTAT
    71761 AACCGTAGCT GGTATAAATT TAATGAACTC TATAGCGTCG CGTCTAGCTT GATGCCTGTT
    71821 ATCGTAAATA TCTTTGACTC TTTGCGTTTC TTGTCTCAAT GCCTCGTCAT GATCCGCACG
    71881 CATTCTCTTA ATGGTTTCCT CTAGACGCCT ACTATCTTTC TCTAGAACAT CGTCAAGTTG
    71941 TCTCTTAGAG ATGTCCAGTA TTCTCTTTTG ATTGTCTAGT GCAAGTAGCT CTGCATCCAA
    72001 TGTAGACTGT TTGGATTTAA TAACCAAGGC TTCACGATCG AGTTCTTGTT TTCTTAAGTT
    72061 GTTTTCATTC TTAATATTCT CCAACCTTGT CTCTGCTTCT ATTTTATCTA AAGTGTTCTG
    72121 ATGCTTACTC ATCTCTAACT GATGAGATAG CTTGACCAGT TCTTCTTTTC TTATGATATC
    72181 GCTGGATTTA CTATTACTAG CTTCAGCGTA AGTGTCGTAC AATCCAAACT TGAGCTTTGC
    72241 TTCTTCTAGC GTATACTTGA CATGTGTCAA ACCCGTTGGG TTGATTATAT CAGGATCACT
    72301 CTGTGAATTG TAAAACAGTT GTATGTAGTT ATGAAAAGCT TTGTCTACAT ATTTACCTGT
    72361 AGCATCTTTT ATTTTAATGT TTCTAACCGG CGCGTCTCTT TGTGGCTTGA TCAGATGAAT
    72421 CTTGCCTAGG ATATTAAGAT ACAGCGGCTG TGCGTTTCTT TCATGATTGA TATACCTAAT
    72481 CTTGAAGTTA AACTCTTTCT GATTAGGATA GTCGTTGGTT ATACCAAAAG ATCCGATGTT
    72541 AATAAACCTA GCACAATACG GATGATCGGC GTGTGTTGTA TTTCCATTAT AAGTCAGAAG
    72601 AAGGTCTGTC TGATAATGAT AGATCGTATT ACCTCTTTGC TGCAGGTCAT CCGACGTTAT
    72661 TCTGTAATCA ATCAGTACAC TAGCCGTCCT TATACTAGGA TTGTCTAGTG AGGTAAACGC
    72721 TTTACGCATC TCTACCAGCT CGACATCATC TATTTCTGTA TTCATCTGTA TCGCAGCGAT
    72781 AGCAGACTTT AGGCTGTAAT TATTAAAACT AATTACTTTC CTGATGATGA TATCGCGAGT
    72841 AGATATACTG ACCTTTTCTT TTACAGTTAC AGCCAGGCCA TTTCTGTTTA TAATAGTAAC
    72901 AGGTCTTGCG CTGTAATTAA GATAATATAT TTCTTCCTTG TAATCGCATT CGTTTATTTG
    72961 CGAAATTAAT TCAAGGCTAC TCGACGTATT GTGCGGTACG CCAAAGTAAG TGTGTGGGTT
    73021 ATCGGTGTGC AACCTAACCG ACATATTTTT ATTTCTATAG ATCTGTGCAA CGACTTCTTT
    73081 ATCGATCATT ATTACTCCCA CTTGAAATGT GCATCGGTGT AATAATAAGT GACTGTAAAT
    73141 ATTTGCATTG ATATAAGAAA AAAATAAAAT ACAACATATA GCCCCTGGAA AATTCCAGGG
    73201 GCTATATGAC AATGATTATT CGTAATCCAC GATCTCAACA TTCTCACGAA TAACTTGGCG
    73261 ATTCCATGTC ATACCGCAAA ACAAGTAATT CATGGTATCT GACATGAAGT ATTTTTCATC
    73321 ACCAGTAAAT ACAAACCTTA CATCTACTCC TAACTTGGAG AATTCAAGCT CGTAAAAAAG
    73381 ATCTGTTGTA TGGTTTTCTA CACGCAAAAT CATACGTTTA GGTCCAACTA ACATAACCGT
    73441 ATAAAGTAAC TTAGTATCCG GTACAGTATA CATCATAGTG TCCTCGTCGA CGGCTTCGCA
    73501 GTCGTAAGGC ACCAGGCGAC TTCTCAGAAA CAAAATAACA GCTTGCCACG TATGCAATAG
    73561 TGATGATTGG ATTCGTGATG ATGGTATCGG TAGGAGTTTC GTAGAATACA TTGTCATTTT
    73621 AAAATCCTTA ATGTGTATTG GTTATAGAAA CATTATTGTT TCTATTCAGA TTAAGAATAT
    73681 GTGATTGAGA ATAAGTAGCT TTAGAAAATA CATCATAAAC CCCCAGAGAG CTTTTACACT
    73741 CTCTGGGGGT TTATTTCACC ACAGTGCTTA AGTCACTGTA TTAGGATTTA CAATCAAACC
    73801 TGATTGGTAT TGATTGCTAC CTTCGAAGCC ACTACTTCTT CGATGTTGCT GATTTCCAGG
    73861 TAACCCATGA TAGGGCAGTT CATGACGTGA CGGAACGAAG GCTGAACCGT CAGTTCCATG
    73921 CTGGTAGAAC CACCACGGGT AACAGGCATC ATCACGGTCA ACTCTGGGCG ATAGCCCATC
    73981 ATGCCGAAGT GCAGCGGGTT AGGAACGCCA GAGTTCATTG CTGCTTCTTG ACCGAAGCTG
    74041 AACACCAGTT TACCAGACAT ACGGCTATCA AGCGTGATGG CCAACTTAAC ATCGAACAGG
    74101 TCGCCCAACA GGCGGGTGTC GCCAATCAGG TTCAGGTACG TAGCGATGTA GGTGTCGGTC
    74161 ACAATGATAA CGGTAGGCTT GACATCAGCG CCATCATGGA TAGCGTCAGA AGCTGCCTTG
    74221 TACGACGAAC GCACGTACAG TTTAGCCGAC ATGTCACGGA TCTTGTTCAC CAACAGAGCG
    74281 CGCAGGTCTT CGATACGATC GCTGGTCTTC AAGCTGTCAA TCAGAGTAGC CACATCCATG
    74341 GCATCTTCTT CGTAAGCAGC GTTAACGACG TGACGGCCGA TACCAAATGC ATCAGGAGCT
    74401 TGCGTGTAGC TGTCAGCAGC GCTTACGTAG TTCTTGAGCG ATTGACGAGC CTGCAGCAGC
    74461 GTGGTGATTG CAGAGTTACT GCAACGGATA CGCGTGGTGG TCACCAAGCC GTTAAGCATG
    74521 GTGGCATCAT TAGCTTCGGA CTCACCAACT GGGCGCAGCA CCGAGATGGG TGGCAGCAGT
    74581 GGGATGTTGT ACAGTTGACG AATTTCTTGC GTGTCGAGCA ACTGGCCACG CTGACGCTTG
    74641 TTGGTGTTGC TGAAGTATGC CTTCAGGTCG TAACCAACAA CAGTAGCGCC AGCAAAGATA
    74701 GCTGCGATGG TAGCACCAGC ACCAGCGGTC AGGTCAAGGA GTTGACCAGC TGCGTTGGTA
    74761 ACCTTAGCAA CATTCACGCC ACCGGCGGTC AGTTCTGCAT CGCCCAAATC TTGCACGATC
    74821 GAACCGAACA GCGACAGACC AATACGAGCA ACCGAGGTAC CGATAGCCGT GAACTGTGGA
    74881 ACAGCAACGC CAGCCACGTT GGTGGTAGCG GAGGTGAACT TAACAGCTTT GGTCGAGAAG
    74941 TTCAGGTTCA GCTTACGGGT GTTGCCCTGG ATGCTGTACT CGAAATCACT GGTAGCCAAA
    75001 TCGGTCACGT CAACGCGAAC AACCACTGCA GGAGCAGCAA CTGGATCTGC ACCAGCGGCA
    75061 ATCTTCACAT ACACAGCAGC CAGACGAGCG GTATCGATCG AATCGGTAAT GTCCAGAGCA
    75121 CCATTGGCGA TCAGCGCGTC ACGCTGGGAA ATACCCAGCA GCGAGAAGCT CTTGCCCACA
    75181 GCCAAAGGAG CGGTGTTAAC CGAAACGTTG TCCACCAGGC GAGCGTAAGG AGCCACGTCA
    75241 GCCGAAGGAA CGAAGTAAGC GGTAGTATCG CTAGCGCCAC CACCACCACG AACAACCGGA
    75301 ACCACTTCGG TCTGGTCATT GCGAAGAACG GTAGCGTCCA CAACAGCTTT CAGGATGTTA
    75361 ACACGGTTGA AGGTGTTAAG CGAACCGTTG ATGTTGCGCT TGGCGTCGTC TTGAACGTTG
    75421 AACAGGCGAG TAGCAATCGA CAGACCAGCC ATGTCAGGGG TCTGAACGAT GGTGGGGAAG
    75481 AAGAGTTCGC CAGCTTCGTC TTGACGAGCA GCTTGCATGT TGTATGCGTA CGAGAAAGCA
    75541 GCGACGTTGT CGTTAGCTTT GTTGTCGTAA GCTTCCATGC TGATGCTAGG AATGCTGTCA
    75601 CCGCTAATAG ATACGGTGGT GAATTCGCCG CTGAAGCTAC GCAGAGCTTC AGTGCTCAGA
    75661 CGTTGCTTGG AACCAGCGTA AGCGCGTGGG CTGGCTGCAT AGATAGCGGC CAGGCTAGAT
    75721 GCTTGCTCTT GAGCAGGCGT GAGTTCACCC ATGCCGACGG CCTGGACGAT ACCCTTTTGG
    75781 ATGGTACGAA GTTGATCAAA CGAAGCGCTG GCTTCGTGCT GAGCGGTATG GCTCATGCTT
    75841 TCCATGGAAA TCATGGAATT GGCGACTTGG TCAGACACGA TCTGACGGCC AGGTACGTTG
    75901 GAGAGGTCGT TACGCAGAAG TGCAACGATT TTGCCCAGAG GAGATTGTTC CTGGGTCTTG
    75961 GAAGACAGCA TATCACGGTA ATTCATGACT TTATCCTTCT TTGATTAAAA TGTAAAAGGT
    76021 CGGGCTGGGA AAAAAGAAAC AAGTTTACGG TTACAATATA TTATTCGCTA ATGCTAATCT
    76081 CTCGATGTAG CCTTTAAACA ATTGATTGTT TGCCATATCA TCATATCCTG CATGTGCATA
    76141 CAATAGTTTC AGTAATTCAG TAATTAACAT CGATTGGTGT ATAGAGTTTC CTCCAGGATA
    76201 CTGAATAACA ACAAATACTG ACGTTTTATC AGCAATGTTG ATTATCTTGA ATGGTACATA
    76261 CTCATTATCA TGATCAACTG TATTGGCTTG TAGTTGTTCT ATATTATTTT GTTGGTACAG
    76321 TCTGGATTCA ATAGCGTCTT TTGCTATTGG CTTGAGTGGT ACTAGATTAT TATCAATATA
    76381 CTCCCGCTCT TGTGGACTGG TCCACATGTT AAGCTCCATC ATGTATTCAG AGTTTTTGAA
    76441 TATACGATTT TCGGTATTCA TCCAGTATAT AATAGCTAAA TCTTCTACGC TCAAATGCTT
    76501 ACGCAATTCG GCTAGATTAA ATAGTTTATT ATAACTGATC TTTTCTCTAT CCAAGATTCT
    76561 GGTTACCCAA TCAGGGACAA ATAGTACAAA ATTGTTATTT AATCTACTCA TATATTTACC
    76621 TTTGCCTGTA ACAGAGATTA TTTGTTTGTT TATACAAGAA CTCTTCACGG GTGTTTTCCG
    76681 TAAATTATCA AGGCAATTAA AATATATATT GCCATTGTAA AGTGTAATGT TTACTACATA
    76741 ATATCACAGT TTATTAGGCG GATAGGTTGC GGTTGTATAA ATTAATTAGG TCAAACAATA
    76801 GCAAGGTTGT ATTATATCGA TACAATATCT TAATTGGTTA GATATAGCAC AGTATCTCGA
    76861 CATATAATCA CCTCAGTATA AAATACACTG TTTAATTATG TTGTGTTGAC AAATAAAGAA
    76921 CCCGCAGGTT CAGTCTACAG TACACCACAC TCTATACCGA AAAAAAGGAA AATCCAATGG
    76981 ATGACAGACT GATACTGGTC AAGTGCATTA CCTTATTGTA CCGAGAGAGC ATGATTGCGG
    77041 AGAAGACCGA GAACAGCTCT GACCTGGTAC GCACTATACT AGACAGCATT AAATTGCCAG
    77101 AATACAATCT ATCGATTAAT CACGATCGTG ATGTACTCTC GGCACTCAGA GACACTGCAT
    77161 TGTACATGTG TTCTAACGAT ATTGCACAGA CGTACGAGAA AGAAGAAATA CTACAACGAC
    77221 TCAAAGTCAA CTGTGGTACT GATAGTAAAA TCTACGAAGC CCTTGAGCAA GGTATTTCAA
    77281 AAGACATGGA CGAGGGTAGT CTTAAGAGGA CTATTCTGAG TATTCGCAAA TTCATCAACG
    77341 ATGTTTTTCG TGAGAATGAG ATCGTAAAGA TTGTTAAGGA AGCATCTGTT AGTATTAATT
    77401 TTAACAGAGA CAAAATAAAA AGCATTAGGT CTTTTGTATC TGACCTAGTC TCCAAACTAG
    77461 AACCTTATCA GATTGAAGCT AATAGGAGAG ATCCCGCTAT TATTGGGACA GTGGACTTAG
    77521 GTGATGAAAA GTCGCTAGCG GAAGCGTATG AGGGTGTACA AGATTTAGCT AACAATACCA
    77581 GCGTACTCAA GACGGGTTGG CAGGCTATTA ACACTATGCT CCAGGGTGGT TTCCAGCGAG
    77641 GAGGATTTAC TGTCATCGGT GCACTACAGC ACAAGTTTAA GACAGGTTTC TCATTGACGG
    77701 TATTTAAACA AGTGGCTTTG TACAACACAC CGGTGATGAC CACTCCCGGT AAGAAACCTT
    77761 GTTTAGTGCG CATTTCCTTT GAGGATAGTT TGTTATTGAA TTTGCAATTC CTCTACCAGA
    77821 ATCTTTATGA AAATGAACAT AAACGAAAAG CAGACATCAA AAACGTAACA CCTGCTTTTA
    77881 TGGCCAGTTA CGTTAAGGAA AAATTAGGTG CTACGGGTTA TTCAATAAAA CTACTTCGTG
    77941 TGGATCCTTC CGAATGGTCG TTCAAGGATA TTCAAAATTA TTTACTAGAA CTAGAAGCCA
    78001 ACGGATACGA AGTTCACATG CTGATGCTCG ATTATCTGGC CATGATACCT ACAACAGGGT
    78061 GCATAACCGG TCCGGCTGGT ACAGATATTC GTGATTTGTT TAGGAGAATG CGTAACTTCT
    78121 GTGCTACTCG TGGAATTGCA CTCGTAACAC CGCATCAACT CTCATCTGAA GCTAAACAAT
    78181 TGATCAGAGA TGGTCACCAG GATTTTGTAA AACAGATTTC TGAAAAAGGA TATTGGGATG
    78241 GTAGTAAGCG ATTAGACCAA GAGGTAGATC GGGAAATTTA TATTCACATA GAAAAATTAA
    78301 ACAACGAGTC CTACCTAACA GTGCAAAGAG GTAAAGACAG ATTACCAACA ATAATATCAG
    78361 ATTCTGATAA ATACGCCGTG TATAAATTTG GAGAATTAGG TCCTATACCA GACGATGTTA
    78421 ATGGACCCAC AACCCATCGT AAAAAGGTGG GTGGCGGTGT TGTCGGTACA GGCGAAGAAA
    78481 CACCATTCTT CGCATTTGAT CAATAAAAAA TAAACATTAT ACCCGGATAG CCTTAGTTAT
    78541 CCGGGTATAT GATCAACCTT TTACAATGGG TCTTATTGTT TGTTTACCAA GCTTGTACTT
    78601 CTTAGACATT TTATTTAACG ACATACCTTC TTTAAAGTCT TTAATCATTT CATCTTTACG
    78661 TGTATTTACG GTATGATATC TGGAATTTAC ACCTTTTTCT TGATATTTTA AAATGGTATT
    78721 TGCACCATAA CCCGTTATAG TAGTTACCTC CTCAATAGTT TTACCAGATT TACGTAACTC
    78781 TTTTATTCTC AATTGCTCTG ACTCTGGCAA AGTGTTGGTT ATGGATCTTG CCTCAATAGA
    78841 ACACTTGTAA GAACAGTAAA AGTTGCCACC TTTGTTTGCC TTCCTCCTCC ATACCACATC
    78901 CAGGTAGGGT TGATTAAACA TTTTATTACA ATGTGTGCAT TGCACCTCTA TCGTTGGTGG
    78961 ATGTGGCACC AATTTATTCA CTAGATCATT CTTGTGCATT AACTTTAGAT TATCAAACGA
    79021 GTCGTTTGTT TTGTCGTCAC TTATATGTCG TATAAATTGA GTGTGTCTGA TGTGACTACC
    79081 GATAGTTGTG CAGTAGACAT ACAAGCTCTT AGGCACAGTC AGTGTCTCGC CTTTGTAGTT
    79141 TGTTAAAACT ACCTTCCAAA CGCCTTCTTT TTCATTAAAG TATTCGTAAC CTTTATTATA
    79201 TTGCTGCCAA GGCTTCTTAG GATAAAACCA TTTTTGATCA CCTTTTATGG CTACAAAAAT
    79261 GTAACCATCT AATTCCTGCT TTAGGTAGAT ACACCTAGAT AACTTACTAC CATGACAGTT
    79321 TATTACATCG GCGGCTTCTT TTAAGTTTTT AAACATAAGC ACATCACCGG TTGATATTTC
    79381 GGTCCTTTGT ATATGGTGAC CGGTTAACTT AACACGTTGG TGTATAACCG AGATCGATTC
    79441 CGACGTAATG TGCTCTATTT TAGGCTCTAC GTACCAACCA TTGAGCGATT TACTATAGTC
    79501 TTTAGCATTA ATAAATTTAG CTAATTGACC ATGTGAAACA CCGGTTATAG TGATGATGTC
    79561 TAGGTAATTT TCGGTTATGA CCGTTTTGTT ACTATCTGGA TTATGAGCGT ACCAAACTTT
    79621 GACCAGATCC CATGTATTTT CAACCTGATC GCTTTCATGT ATTGTTGGCC ACACTGTTGT
    79681 CTCTGGTCGC TTAAATACGT GCCAGTTCTT TGTCCTGGTT CCAGCGTATT TACTCGCTAG
    79741 ATGAGTAGCT AATTGACCAG GTTTGATATC AAAAGCTTTT TCGCATATGA CCAATCCATC
    79801 GTAGACGGTC TCTATACCGG TTCTTATGTC TTTAGCTATA ATAGGTTTTC TATTAAAATC
    79861 CGTTTTCCCA TTTTGATAAG CATGTAGCGT GTTTTCGTAA TCGTTACACC ACTCTAGATT
    79921 ATCTAGGGAG TTGTTAGTCT TATTACCATC GATGTGGTTT ATTTCTAATT CATCAAATTC
    79981 TTTATTTAAA TGTCTGGATG GTTTACCTAT AAAAACTATT CCCAATAACC TGTGAGTTCT
    80041 TACCTGTGTC TTAGAAGAAC CCACCTTCAA TCTTACGGTT TTATATCCAG TTACTTCTGT
    80101 ATATATTTTA GGACTAAACC CGTCACTGAG TCGAATGACA TCGCCGTTTC TATTGATGAC
    80161 GTAGTTCTTA TGGCCCGGTA TGATGTAATA TCCTGCATGC GTCGCACATT CTACTGGAGT
    80221 TACAATTTCT AAGTCGCTTG GCTCGTTTAT TCTGTTTAGC ATATTTTAAT TCCTATTTTA
    80281 ATTATATTGA TTCTCTGTTA GATAGACCGT AATAGTGATA TGTGATTTAG ATAAAATAAA
    80341 AAAAGAAAAT GTCATATAGT CCCAGGTTTA CCCTGGGACT ATATGATGCG TTATCAATCT
    80401 TTGTTATCTT TAGTAGAAGA AGATTCTCTC TTATTCTTTT GTTTTAGCAA TCTTTTATCA
    80461 GACTGCCTCA CGGCCTTGAT GTACATATTT CTATGTTTAT TTTCCGTCTT TTTACACTTT
    80521 TTCATTTTTA TTTCATTGCG TCCAGGACTT CTCTTGGCAA AATAGGATCG TGCAAGATTT
    80581 GAGCTTTGTT AGTACCATAG TGCCAGTACC GACCGAAGAA GTTTTTGACG CGTTTCCAAA
    80641 AGCTTGTAAT CACGATGTGT TCTTCTGGGC AAAACTCTTT CAGTACCGCC TGATCGTATT
    80701 CTTTCAAAAG CTCAGGGGCT TTATAAGCCA GCAACTCAGG AATGTTTTTG ACACACCAGT
    80761 TTGGATTTTT CTCGATTACG ATACTGAGGT TGAGTTTGAC CACAGTGCTT GGTCGATTGT
    80821 AAATCATCCA TTGCATGTGA TTGTCAATCA TATACTTTGT ATCGTTATCA GCCATCCAGC
    80881 TTGGTTCGTA CTTTGACACC CATTCTGGTT TGTAGTACAG CATGAAGTAT GGACGATTTT
    80941 CAAAAACCCA CTTAGGCATT ACCTCTGCAA TAGCCATGAG CTGTTCTGTG GACAACTCGT
    81001 TGAGGTACTT GGGTGATTTC TTTTTCATTG TTTTCATGGT GTTGTCAGGA ATAATGCGAG
    81061 CGCTGAGCAT GGTGTCGTTG TGCATGGGTG AGGTGTTTTC AAAGTTGGAC ATAGTCATCT
    81121 TAAAGTATTG TGGTTGTTTA TTGGCATAAA TGGTAATTGG AATAAACCAA TTACCATTTA
    81181 TAATGTTTAA CTATCTTGAG CGCGGGGAAA GCCTTTTGGT GTTACCCACA AAGCGTTTGC
    81241 TTGTGATCCA AAACCACCGA CGTATGGTTC AGAGTCAAAG TACGTTTGCC ACGGTTCATC
    81301 TGAGCAGTAG TTAAAGATAG GAATCCATTC GTGTGTCTCA CGAATATATT TCCATTTAGA
    81361 ATCTTTAATA CCGGGAACAC TGAGCAACTG TTGTTCAGTC AAGTGACTTT CTTGTACAGC
    81421 ACTGTTATGT TCTACCAGGA GAGCAGGCGA GTCTCTTAAG TAAAGCTTAG TGATTTGCTC
    81481 CAATGTGTAG ACGTTGTTTC TGATAGGGTA GTTATTATTC ATAGCTGTAG TTGTCCCGCG
    81541 TAATAAAGAG TATCATCAAT CATTGTAGCC ACTAAAACAT TAAGTTCTTG CATGGTTACA
    81601 ATTTCATCCA ACGGTCGTCG ATTTACATTA TCAATGCAGA CCGAGTCTAG TTTGTACCTG
    81661 TCTTTCAGAA GCATTCTGGC AATCTGAATA ACAGAACAAA TAGAATGCGT CTTTTCCTTA
    81721 GACTCTTTGT GCGTGTACTC AATGTCAGAG CCCCTGAGAT TAAAAGGCAT CATAGCACGT
    81781 ATCCTTGTAT TAAGTAAAGA TAATAGAAAT CAATTAACTT CTATTCATCT TAAGTATATG
    81841 TGATTAAGAT TATCTACAAT AAGACACCTA GCTTGTTTTA GTCAATATTG CAAATGCTTT
    81901 ATCAAAATCT GTGATAGTAA ACCCTTTTTT AGGATTAGTT TTGACGAAGT GATTTTTTAG
    81961 TTGATCTTCT GTCATATCTT CATCATCGTC TATGATCACA AAAGGCGTGA CATTGGTTGT
    82021 GTAAGCGTCG GGATGTGAAT CTAACCATAA CTGTATCTCG GCACCTCTCT TGAGTCTATA
    82081 TAAACTATCT GGAGTGTTAC CGATAATAAA CTCTCTACAA TCTATAAAAC CTGCATAAAC
    82141 TAACGCATTA ATCACTGTTT TGTTACCTGA AAAATATTTC TTTTTACAGA TACTCAGATT
    82201 AAAGTCCATA TCGTCTGTCG TGTGTGATCT CCAAGAAGAC GAAATAACAA TCTGTGAATT
    82261 TGTTTGTTTT ACCAGTTTCT GCAATAGATG AACACAAAGC GTTGACACGG TCATTGCTGG
    82321 TGCGTTTCCT ATAGGAAATA TACCTTGGCG TGATTTTTTA AGAGATTGGT CGTTGTTCAT
    82381 CACACCGTCC ATATCTAGGA AGATAATTGG TCTTTTACTT TTTTTCATTT TTTATATACT
    82441 TTATTTAAAT TAAAGTTTTA AGTTTCGTTC AGAATTCTAT GAACAACTAC TCATACTTGA
    82501 AAGATTAATA ATGAAAACGA ATAATACAAA TATTACTAAC ATTATTTCGG CGTTAAAACA
    82561 CGGTAACGAA GACTATGTGA GAAACTCGGG TTTAGGGTAT TGTGCTGATT CCAGTATAGA
    82621 GCTTATTAAA CAATTAGAGA AAATAGGCGT AGTCGGTAAA CTCATATACG GTAAATATCT
    82681 CAGCCAGAAT AAATCAGGCT TAACTGCTAA AGCTCATTTT AAAAAGCTGA TAGAAAACTT
    82741 CCCTACTGGA AAAAGTTTTC ATGGTAGAGT TAAGACACAG TTTATTAAAA ATGGAAATAA
    82801 GTTATCTGAC AAAGGCGGTC ACGTGGGTGT ATTGGTAGAT GATACTGTCT ACGACGTAAC
    82861 ATCTGCTCAA TTTGGTTTAC CAATAAGTTA TCCGCTAGAT ATCTTTTTAG GTATGTGGGA
    82921 TAACGTACAC GTAGTAGATA TTACGTTAAA GCCAAACAAA ACGTCTTGGA ATCAGAAAAT
    82981 ACAATATACT TATAAAAACG ATAAGAAAAA AGAAATCAGC ATGGAAAACA TTAATAGTTC
    83041 TCTGGGAGTC GATATGTCGT TAGAAGACAA AGACACGCAA GATTTCTTAG ACTGGTTTTC
    83101 TATTCAGTCT AAACAAGTGA AATATAATAG CAAGATAGTC AGTGCTGAAG AGTTGGGTAT
    83161 GGGCCATATG TTGCACATAG ACAAGACCAC TCCTGGTAAA TTTATACCTA TGCTGCCTAG
    83221 GTCGGCTGGT CCCAGTGAAG ACAATACAAC ACCTAGAATT ACCGTAGCGC CTAGTCTGAT
    83281 AGGGTGCATG ATAGGATATG CTAGAGCTGA AACGGACTTC ATTGAAGGCA CGTCTAAAAC
    83341 AGCCATAGAG CGCACTGGTT TTAAAGGTGG ATACGAGATA TGTGAACTAC CTTTTAAACA
    83401 CTGCCTAGCC CCTAATAAAG AGCTTGTATA CGATGCTGAA AGAAGTCACG AGCATTGGTT
    83461 GGTATCTTAC AACAAAGAAA CACTAGAATA TATTCCTATC AAAGTAGGTA AGATGTTTAT
    83521 ATCTAAAGTT TCTTATGAAG CTGTCAACGA CAATTTACCA AAGGTGGTTT TCGAAATCTA
    83581 TATAGAAATC AATAAAGAAG AAGGTATTGA TTTTAGCCCT ACTCTTAAAC TGTCTAAAGG
    83641 TTATCATAAA GCCTGTATTT ACTTTGATAG AAAAGATAAC AAAGGATCAG CGGACGATGA
    83701 AAATAATTTT ACCGTGTTGC AAATCACAGG AGCAGACTAT AACAATGCAA AACAATTAAG
    83761 CGCTGCCTTG TTGAGTTATA AAGAACCCAA GCCTAAATTT ATTAACTGGT AAAAAAATAA
    83821 TAAGTCATAT ACCCCCTGGG TATTACCCAG GGGGTATATG CTGTCTGTTT TAACTATTAG
    83881 CTCAACAAAG GAAACGTCGA ACCTGGTTTA GCGAGGCGCT CGTATTGAAG AATTTCTTTA
    83941 ATTGCGTGAT TAAACTCAGG CATCGTGATT TTTCGATTAC CGTTGTTTTC AATCAATTTC
    84001 TTGTAACGTA CAAGGTATAC GTTTTTGTGA ACTAATGAAC CAAATCCACG ATCACGCCTG
    84061 ATAGCTTCGG CGGTATCGAT GGCTGTTTCA AACGTGTATA CTTGTTTGAA CTGCTCGGTT
    84121 TCTGTGTATT CAATATCACG GTCAGAAAAG ATAATTTTAT CAACATTCAT TTTTATATTC
    84181 TCTTAGCAGC TCATTGTAGA GCTTTTTGGT TTGATCGTCA GCCAGGTTAC TTTTCTCTAA
    84241 CTCAACAAGT AGATTATATC GTCTATTTGT TACTTTTCTT TTTTCATTGA GTTCTTTGAT
    84301 ACTTACTTTG TTTTTTCTAC TGGTTCTAAT TTCCTGGTTA AGGTTTATCA ATCGCCTGTA
    84361 GTAGGCGTTT TTCAATATCA CGATCTTATT TAGATCAAGA TCCATGTTAT TTAACCATTC
    84421 GATAAAATTT TAACTAATCT TATTTACTAA TCGAATAAAG AAGTTATAAT AGCAACAATA
    84481 AACATGACTG CTAACAGACA TAAAAACACT GTCATCAGCA ACCGTCCGAA CAACATGATT
    84541 GCCCCAAACA ACCCCATGAT AGCAACACCT GTAATAGACC AGATGAATGG CGATAAAACA
    84601 ATAAATAGAC CAATAAAAAT AATAAATTTT AAAATATCAA GCATGATTCT TGTTTCCTAT
    84661 TAGAATGATA GACGACGACG CCTAATCATC TTGAGAATAT GTGACTGAGA ATAAATAGAT
    84721 TAATTACCAG TTTTTATTTA AAAAATAAAG TAATTTCCTT TATTCTCAAT CACTTTAATA
    84781 AAAGATAACG CCATATAAAT ACAGCATTAT CTTTTAATTT ATACTTTTGG TAAAGTAATA
    84841 CCGGTTTGAA ATTGGTATTT TCCACCTCTA TCAGCGTACG ACACATTACA CATCTCGCCT
    84901 TTAAAGAAGA GGAACTGAGC GATTCCTTGG TTAGTATAAA CCTTAATAGG TAGAGCACAC
    84961 ATGTTTGCTA GCTCTAAAAC AACGTTACCT GACCAACCAG CTTCAATGAC CGTAGCGCTG
    85021 ACCATCATAG ATGCTCTAGC GTAAGTGGAT TTACTCAAAC AAATAGCGGT AACATCCCGA
    85081 GGCATGTTAA AATATTCGTT AGTAACACCC AGCGCGTAAC TGTTTGGTGG TAGAATAAAA
    85141 TACTCTAAAC CCTCGTCGTC CTTGAGGATT TTTGCATTCA CGTAGACATC GTCAGTGAAG
    85201 TTGCGTGGAT CGATAATAGC GCCGTTGATA TTAGTAAATA TATACGCTTG GCTGGCAAGC
    85261 GTAACATCAT AACCGTAACT AGACGATCCA TACGACAATA GCTTTACGTT ATTTTCGTTT
    85321 TCTTTTACGC TTTTACTGTG AAAAGGTGCA ATCATTGGGT TATGATCATG GCACCTTTCT
    85381 TTAATTTCCC AATCTGATAA AATACTCATT TTTAATTATT CCTTTTTTAA TGTAATTTTT
    85441 CTGTTTTGCT ATATGGAGCA AGGGATCCGT CTCTATCAAT GACACTGCAA CCCACGTTGA
    85501 ATTTATCAGA TACTTCACCC GGTACTGTTA TATTTAGTGG CTCACCGTCA TCGCACCTAA
    85561 TAACCATATC AGACATTTCG TATTTTCGAA TTGTTTGTGA AAATGTTATT CTTTTAACGG
    85621 CGACGGTTTG TTGTAAAACA GGTGCCGGTT CGATCATTAG TGAAGCATCG ATACCTTTAT
    85681 TCTTTAAAAA GAAGTTATCG ATATCGTTTA ACATGGTATT GATTGCTCCC GTGTCTATGG
    85741 CTGGCGCTAA ACACTGAAGT ACCATTACGT TTTCCGGCTC GCTGGATATA AGCAACCGCG
    85801 CCACTACCGT ATCCTCAAAC GGCAGGGCAA ACGTTGCAGT AAAAGTAACT GGCTCACCTT
    85861 TGTACTTAAT AGGACTTATT AGAACCAGTT TCTTTCCATC CTTGTCCAAT AGACAATCTT
    85921 TATATTTATC AGAAAGCACA GTCAATGACG TTAATACTTT CTGATACAAG TCTTTCTTTA
    85981 TACTTTTCTT ATCTTTCATT TTATCATTTC CATAAAAACT GCATGATCTA TCACTGGTAT
    86041 GTTTTTAGAT TTTGCCAATT CTAACTTACT ACCAGCTGAC TCTCCTGCTA GTATATAATC
    86101 TACGTTGGAA CTTACTGAAT TAGAAATAAG CCCAGCGTTT TCTTCAATCA GTTTCTTTAG
    86161 TTCCTCGCGT GTGTGTTGCT CAAAGGAGCC TGTGACTACG AATCGTTTAC CTTGTAGCTT
    86221 GTTCTGTATC GATGTTTCAT TGCTGACATT GAGGTGATTC ATATAAAGTG TTTTTGCAAT
    86281 ATTAAATTGC TCACTACTTA TAAAATCACA GATACTTTTA GCACTTATTG GACCTATGTC
    86341 TTTTATATTC TTGAGTTTAT CAAAGGTTGT CATTTGCAAT TCATCTAGAT TTACAAAGTT
    86401 CTTTGATAGG ATCTTAGACG TATTTTCTCC TACGTTTGGT ATACCTAATG CGTAGATGAA
    86461 TTTATTCATT CTACATACCT TAGAATCCTC TACGGCTTGT AGAATATTGC TTATGGTCTT
    86521 TTGACCAAAG CCTTCCAGTC TGCTTAGCTT ACTTGCATCC AGTGTATAAA TGTCCAATAT
    86581 GTTTGTAATT ATCTTTTCAC TGACCAGCAA CTCTATTGTC TTATCACCTA GGCCTTCTAT
    86641 GTCCATAGCT TTTTTGCTAC AGTAATGAGA GATAGACGAG GACAGTTGTG CCGAGCACAA
    86701 TAGTTTGTTG GTGCAACGAT ACTCTCTGGA GCCCTTCTCG CGCTCTACAA GACCATTACA
    86761 CACCGGACAG GTACTTGGCA TAGTAAAATT GAAACGATAG CTTGTACGCT CGTCTTTTAC
    86821 ATAACCCGTG ATCTCCGGGA TTACATCACC CGCTCTTCGA ACGAGCACCG TATCACCTAC
    86881 CCTTACACCG CGACTTCTAA GATCAAAGAT ATTGTGCAAC GTCACGTTGG TTATGGTAGT
    86941 ACCAGATACA AATACTGGGG CTAGCCTGGC TACTGGAGTA AGCTTGCCTG TTCTACCTAC
    87001 TTGAATATCA ATACCCAATA GTTTGGTCTT CTCTTGAGGA GCCATGAACT TGTGAGCTAC
    87061 AGCCCACTTA GGTTCACGCG ATACATAACC CAAACGTTTC TGGTAGTCTA GTCCGTCGAC
    87121 TTTGTATACC ACACCGTCTA TCTCATACGG TATATTTTTT CTAATTTCGT CAAGGTGTTT
    87181 GTGATAGTAC TTTAGCTCAT CCACAGAAGA GGCTTTGCGT ATTTCCTCTG ACAATCTGAA
    87241 ACCCAACAGC TCTAAGAAAG ACAGTTGCTC GGAGTGAAGA CTGAAATCTC TACTGGGCTC
    87301 TACCGATATT AGAGTATATG CATAGAAGCT TAGATTCCTA GATTTAGTTA CCTGTGGATC
    87361 TAGTTGCCTG AGCGCACCTG ATGCAGCATT ACGAGGATTA ACATAAGTTT TAAGCCCTTT
    87421 TTCAGTCAGA CTTGCATTTA TCTGATTAAA AGCACTCTTG CTCATAATCA CCTCGCCACG
    87481 CAACTGTAGA CGTTTAATAG GTTGTCTATC GTGACTCTTT AAGAATTGCG GAATATCCTG
    87541 TATCACCTTA GCATTTTCAG TGACCACCTC ACCTTCTACA CCGTCTCCTC GTGTAAGTGC
    87601 CAGGATGAGT TTACCATCAA CATATGTCAA GTCTAGACCC AGTCCGTCAT ACTTTGGTTC
    87661 TGCTACGTAG CCTACAAAAG CCATGGAGTT CATACCCAAC TCCATATTGA GTCTGGATAC
    87721 AAAGTTTTGC GCGCCCATCT CTGTATAGTC AGTCTCTGTC TTTAGACTAA GCATTGGTAC
    87781 GGTATGCATA GCTGTTTTAA AAGACTTAGC TACTTTAGAG CCCACTGTTT GAGTAGGTGA
    87841 CTTAATTGTA ATAAGTTCAG GATATTGTTT TTCTAGAGTC TGTAGTCTTC GAAACAGCTT
    87901 ATCGTATTCT TCATCAGAAA TCACCGAATC AGATTCAATA TAATATTTTT TATTATGGTA
    87961 TTTGATTAGC TTCTTAAGCT TATCTGCTTC AGATTTAATA TTTGGATTTA TATTCATTTA
    88021 AGCATCCTAA ATAACTTAGT TTGGCTACTC AATTAATTTA CATGTTTTGT ATATTTAGTC
    88081 TATGCGCAAT AAAGTAATAT GTAATTGAAA TATATTAAAA AATAAATATT GTCATATACC
    88141 CGCCAAGTAG TTATCTTGGC GGGTATATGA CTTTATGTTG CTTTTAAAAT AAGAATTTAG
    88201 TGTATTCTTC TTTTTTGGCT TGTTTTATAA AAAGATCGCA GATTAGCTTT ACTCGACTAG
    88261 GGTAATTCAA CTTAAAAGCT TTTAACCGAG CCCATTGAGT ATTCCATTTC ATTTTCTGTA
    88321 GAAATAGACT ATTGTTTTCA ATGAATTCTT CTGGTGTTAA TTCACGGTTG TATTTAAGAG
    88381 ACCTGTTTAC ACAATTCTCA TTGTACAAAC CCATCAACTG CTTAACAGCA ATCTCATCAA
    88441 ACTCATACAC GTTCATGAAA TCAGCATCAC GAATGATCTT TGCTGTATCG CTTACAAGTT
    88501 TGCTGTTTTG AACAATGTAC GGGTATTCCG TTGACTTTAT AAGATAATTT ACTTTCTTAT
    88561 AGATCTCTGT ATTGACCTTG TGTTCAACGT CCTTGTGAGC ATCATCGAAA CTAAACAACG
    88621 CTTGATTAAC ATTGACCCGG TCGTCTTTAC CATCAGAGCT AATAGAACTA CCTTGACCGT
    88681 GCTGAACATC GTGGAACAAT CCAGCTAACA ATAGTGCAAT TCGATCTTCT GTTTTAAAGT
    88741 ACGCGGCACT CATCACACCT TCGTAACAAT TTAGCGCTAC AGAAATACAA TGATTTTTGT
    88801 TATGATAGCT TTGAACATTA GCATATCTGT CAACGTACAG ATTATCATTC CACTGACCAA
    88861 AGTGATCCAA GTATTCACCG ATCTTGTATC GGTTAAAAAT GTCACTAAGG AAATGTGTAT
    88921 TCCTGGCCAA GGTCATGTCA TCGATGCACT TTTGCACTTC TTGATCTTTG GCTTTTACGG
    88981 TTTGTTTAAT CACGATAGTT CACTTATATT TAGATTGTTT ATTAGCTTTG GCTTTTGCGT
    89041 TATCATTACA ATACAGACCA TTTAATCCGT CATAAAGCTG GGTATAAATA GCGTTAATAA
    89101 TGAAATACAA AACATAGATT ACCGATACAA CAGTAAAGGC AAGTACAATT AATTGAAACG
    89161 TTGATAATTC GTTCATGATT TTATTTGCGT ATTTGAATAT CCGCACAACT CGTTTAGCAA
    89221 GTGCGTTAGT GCGTGTGCTT GGTTAACAGG GGTGCTGGCA AAGCAGTCTT TTAAAAGATA
    89281 ATCATTTTGT TTTGCATGTG AATATAATTC CCTCATTAAA ACAATGTTTT CAGTTGACCA
    89341 AAGTCTCCAA AGACCTAAGT AGCTAGCCCA TAGATCTACA CTAGGGTCAA GGGGTGGTTT
    89401 ACCTTTACCC AGTCGCCAGT TTTGACAAGT AGAGTCATAA CCTTTTATCT TCCCTTGATA
    89461 ATAATTTTCT ATACTAATGC CGTTTGGTAA AATCGCATTG AAAGCAGAGA ATCTAGCATC
    89521 GCCTTTAGAG GACACTTCAT AACCTGTGGT GGATCTACGA GCCCAAGTAA ACATTTTTTA
    89581 TTTGACTATG GTTTTTAAGT ATTCGTCAAA CTCGTTGACA TACTTATTGA GCACTTTCTG
    89641 AGCTTCTAGG TGAGCATGTA ACTGCACTCT CCTAGTGGTC TCGTCCTGCA TAGTGTCTAC
    89701 AGCGTCTAAG CCCGCTTCTA TCTCGTCCAA TACGTTTCTA TCCACATGCC ACATTGGACC
    89761 TGTGATTTGT TTAGCTTTGA CCATTATGGT TTCCCATAAT TTAAATACAG CATTTATTTC
    89821 GACGGTAGTC TCTTGTGTGT ATTCTTGCCT TGATATAGAC AAGCCCACTC TGAGTCGAAA
    89881 TGCGATGTTG TACCAATCTG TAGCATCGGC AATACTTGTT TGAAATCTAC TAAAAGATAT
    89941 ACGAGGCGGT TTCTTAATAG CGTCTTGCTG TTCTTTGCTG ATACGAATGT TAATGGGTGT
    90001 ATTAGAAAGC AGTTTCCGGC GAACTGGTTT ATTTTTAGTC ATGTTTTATG TCAAATATAT
    90061 TTTTTAAGAA ACTCGGCAAT TGTATCAGCG TGGCAACGTT TGGGCGCGCA ATGGCATCCT
    90121 AATTTTAAAT AGCCTTGCTT TTTACCAATA GTCCACAGAT CTCTTAATTG ATAAAGAACG
    90181 TTTGGGTCTT TCTCGGCTAT CTTGTTGTCG AACCATTTTT GATACTTATC ACATACTTCA
    90241 TTCCTATCAG CCTCTGTTTT CATCACAAAG GGATTTCCTA ATGCAGTAGG TCTTGCAACA
    90301 CTGATAGTGT CTTTTTCGTA AACTGTGGTT ACTGTGATTT TAAATAAAGA CATTTTTGTA
    90361 AATGCGGATA ATTAATATTC TATTCAATAT AGTAATATGT GGTTATAATT AATTATAAAA
    90421 TAAAAAATAA ACTATTACAC ACCGAGGGAT TAGCCTCGGT GTGTAACAAT CCTTATTTAG
    90481 AGAATGCGCC GTTTTTGCGC ATGTATTCTT CATCTTGTTT TGCCATGCTT TGCAGCTCTG
    90541 TAGTCCAATC AGCCATTTCC TGTGAAGACT GAACTTCATC AGGGCCGGTG ATGGTCATGT
    90601 AAACACAACC CAAAAGAATG AAAGACGCCA AGATGCTCGT TGTGAGTTGT TTGATCATTT
    90661 TAAAATCTCC AGTATTAATT GACAAGTTAG AAACACTATT GTTCCTATTC ACATTGAGTA
    90721 TATGTGACTG AAAATAAATA CAATACGGTA TTTACTTACA AATAGTCAAA TCCTCGAAAA
    90781 TTAACGTCCA TTCACCCAAT CTGAAAAATA GTACCATATA TCTTTAAGAA GACAATATAA
    90841 TACAAAAATA ATAAAGGCAA TAGTAATACC TACGCAAATC ATGAATATTA CAGAAAGCGC
    90901 AGCATCGGTT CCTTGTTCTA TCACAAAAAA CAAAATGCTA ATAAAACCAA TAAAAACAGA
    90961 AAAATAGCGA TTTACTGATG AATGATAGCC TTTGTGATAT TGGTTTAATG AACTTGCTCT
    91021 GTATTCATAT TCATATTTTC TGCGATACAA TTCGTAATCC AGTGACATTT AAAAGACTCC
    91081 TTTTAGATAT TTGACAAAAA ATAAATGTAT AACTGTTAAA GTAGCTTAAG ATAAATACAG
    91141 GGTTTTACCC CTGTATTTAT TTAATAAAAT TTACACCGTT TTCTCGTGAA CATTGAGGTA
    91201 TGTAACAAGG TCTTCAATGG TTTCTAAAAG AACCGTTTCG TCATCATGAA AAATAGTGAT
    91261 GTAATCTTCT ACGGTACTGA TTACACCGCT AGGTAGTTCT GGCCTAGCTA CCACATTCAT
    91321 AGGAAGATGC GTACTGGATG GGACCCATTT GGTGGAGAGT CCTTTATATC CAAACATATA
    91381 GTCATCGATG AACATAGCGG CTTTTGCAAT ACAAAAACCT TTTGAGTTAT CACCGCTGAT
    91441 AGTCAATGAC ATAATACCCC TACCTTTATC TACTCGGTCC TGAGCTTCTT TCTTAGTAAT
    91501 AATTCCTTTG TTTCGATCAG GGTTACGAAG AGTTTGGACA AGGTCTTTGA TTTCGTACAT
    91561 TTTATTTAAC CAATTTTCTA TTAATTAATG AATAAACTAG AAACGTTATT GTTTCTGCAA
    91621 AAGTTTAGTA TATTTTACAC AGTTCTTTGT TTGATTTGCT GTGATTGGAA AACTGTTTTA
    91681 TTAGCCACAT GCTGACACGC TTTAGATAAA GCTTCTTGCA TATGTTTTTC AAAGTTTTCC
    91741 GTGATGTATT TATTTATGTA GCTCTTGAGA CTTTCGTCGG TGAAACGCTG CATTATCAGT
    91801 TCTTCAATGA TAATAGAAGC AGCGCCATTC TCCACAACCA CTCCAGTTGG AGTGTAACGA
    91861 GTAGTCTGTT TAAACAGACT ACGCATTTGA GTTTCAATCA CTTCTCGTGT TTTACTCTCA
    91921 ATCTGTTTAT CGATTGTTTT TTGAATGTCA TCCGAGTTTA TTTGAATTTT GAACTCAGCC
    91981 AGATTAATAG TATTTTTAGA CATGATGTTT ATAAAGTTAG GACCTGATGA TCAAGTCCTT
    92041 GTGTTGTAGA TTATATCCTT TGATCTTTTC CCAGTCCTGA TCCAAGAAAG CATAAAGTGA
    92101 TTCAATGTTC TCTTTGCAGA GCATTTTACA AATAGCTTCC TCAAATCGCA GAAACATTTC
    92161 AACGTGTGGT TTGTTGTAAT GGATAGTGAA GACCGGGCGG CCTTTTTCAA GCGTACTTGA
    92221 CTCAAACATC AAAGCTGTAC CAAACTCAGC GCCGGGCGGG GTACGCAAAT AACCGATAGA
    92281 CCTTACTTCA TCTAGGTTGC GTACATCCAG TACTGTAGAA TTAGATGTAA ACTCCATGAC
    92341 GGCACACATA GTGCTGTCTT TTGCCGCGGA TTCTCGATAC AGATATACTG AGTCCGTGTT
    92401 GTAAGATATG TTCAAAGACA AATAACAGAG ATCGTCATCT GTTACAATCA TAGCCAACAT
    92461 GGTCGTATCT TCGTAATCAG GGATATTGTG TTTATTAGGC ATGATAATAG TGGATTTAAT
    92521 GTAAAGTGTT TTTAATTATT TAAATATCAG TCGTTATCTT GATGTTTATT TTTTGCTTTG
    92581 TTTTTTCAGT TTAACCAAGT GATCGTCGGT GTCAGCATTA TGATTAAACA GTTGCAATTG
    92641 TTTCAAGTGA TCGTCAGTGT CAGAAATATA ATTAAACAGT TGCAATTGTT TCAAGCAATC
    92701 TACCAGCGCT TCTACATGAT TCTTATATGC AGGTCCGCGT GACTCCCACA ATAATTGCCC
    92761 CGTGAATCCA CATCTGATAA TAGGTATATA GAGGCCATCG CTGTTGAGCA CCGCACGTAG
    92821 CTTATAAATA ATACCCATGT TGGTATCTGA GGCAGTGCTT ACGAATTCAG GGTCATGATT
    92881 ATTGGTTTTA ATCAAGTACT GTGACTCAAA CTGTTGCTTC ATTTCAAGAC TAGAATAAAC
    92941 ATTGAGCTGC ATCACAGCTT GATCGTTTTG CCAAGCATGA ATTTTAGAAA AACAAAACAT
    93001 AATTTATTTC CTTATAAGTA ATATATAAAA AGCATTTATA AATAAATGCT TTTATTTGTT
    93061 TAATCCACAG AAGTCTTTTT ATTGGATAAC CAAAATTTAG TAAGTGCTTC TGCCACGATC
    93121 TTACCTACCT CATCTTGAAG CTCAGCAGGG TTTGACATAG AAGAAATACG ACCCCATCCC
    93181 CTTACACGAG TCGCTATGTG CTCTTGTACC ATGTCATCAT CCGCAACCAT TTCCTTATTG
    93241 GCGTCGTAAA TGTAGCCTTG ATAATGAATG AATGGTGGCG CGTACAACGC AAGAGCCTGT
    93301 TTTCTTTTGT CTCCAAAAGA AGGCTGGGTT GCTTGCGTGA TGTGTTTGTT AATTTCACGA
    93361 TAAGCGGCTT CATACCCTGC TCTAGCAGCC GCCGCCGGAT TACAAGGATA TGACCTTTCC
    93421 TTCATAACCT CTTCAATTAA CAAACCAGCT TCTTCGGTGT TAGATTTAGG AATCATTACC
    93481 ATCCTTTTGG TCTTCAATAA AATCAATACC GTTTTTGTCT CTTACGTAAA TAGAGCCGTT
    93541 TCCGTATTGC CCTTCTTCAC CCAACCAATT TCTTCTGCCA TATCCGTCAG CAATACATTC
    93601 GTAATACGTG GTCTTGTCTA AGATATCAAA TACAAGATCA ATTTTGTTGT TGTCATCGCG
    93661 ATGAGTAAAC GGCCACCGAC CAAATGCGCG ATCTTGAGAA ACCAAAGTAC CTGCTTTAAT
    93721 TCTACCCCTG AGTTCGTAGT TTAACTTTTT CAGTTTAATA GGTTCTACTT TGGTCTTATG
    93781 TTTAACCGGA CAGTTATCAC CCTGACCAGC TTCAGCAGCA AGACAGAGAT TGGTAGTGCA
    93841 GCCAATATCC ATGCTACAAA CATCTTGTTG TTCAAGATTC TGTAGCGTGG ATTTAATTGC
    93901 TTTGAATGCT TCTCGTTTTA CATGTTGCTC GGTGGAGTTC TTGAGTATCC ACTTCATACC
    93961 AGCAACGAGA GCAGTATCGG GATTTGATGA TTTAGTCATA TTTTGTTTTT CTTCAAAACA
    94021 CACTTGACAT GGTTTTATAC TAGCGTGTTT ATCGCACCGA CCACCAAAAC GAATAGAGTC
    94081 GTTGTTACAC AAGTTATTGG ACATTATTAC TATCCTTTAA AACAGTATTT ACACCACCGT
    94141 TTTATTTACG TTTACGACAT ACCTTCTTGT GCAGCTTGAC GTTGTGTTTT TTGCGAGCTA
    94201 AACGTCTGTC ATGCGCTACG CTCCAACCCT TGCCAATAAA GTTATTTTTT AAACCCATAG
    94261 ACCATGCACC TACTCTGGGT TTAGGTTTCC ATAAAGCCAA TTCAGAAGAC ATGGTGTTGG
    94321 CTTGACTAAG CATCGCTTGT GCTAATACAA GTGAAGTTAG CGATTTTATC TTGGATAAAT
    94381 GATTACTCAT AAACTCTTTT TTGTTTAAAG GGAAAGATGA ACACGCTTAG TCATTAGCTC
    94441 GGAATAAAAA TGCTGAATCA AGTCGTTAGA TATAATTAAA TCAACAGGTT CACATCTTCT
    94501 ATTTTTATAG AAATTCCAAG TAATATCCCA AGGCGTTCGT GAATTACGTG TGGCTTGTAC
    94561 CAGTCTTTGT GTATCGTAAC GTGCGTAGTT ATCGATTACT TTATTCATCA GCGATAGTTC
    94621 TGATTCACTT AAAATAACTG TATCAGCTTC TATTTCGACA ACGTTATCAT CTTTGTGTTT
    94681 GATAACCAGC GCGTGTACGC TGGATACGAC AGGACCAATT GACCAGGCTT GAATTTTTTC
    94741 AGTCAGCAAA GCCGTACAGA AAGTACCCAA CATGAAACCA TGACAAACAT ACACCAACGT
    94801 GTTTAGTTTA TGTCTATCAA TATCGCTATT GTGCTTTTTA TGTCTATGTA GTATATACTT
    94861 AGCCACCGCT GAAGATTTTT GATTTATCAT AACTTGTTAA TGTATTGGAA AAATCGACGC
    94921 AGTAGACGTT TAACGGATAA CCACGCTAAT CCCATCGACC CTACGCACAC CAAACCCAAT
    94981 AGAACAGTTG CTGCTACCAT ACTGACAGAC ACCACAAATA TAAGTGATAA AATTGCCATA
    95041 ACTGAGAGTA TGATTACACC TATTGCTATT TTAATAAATT GTTCAGAAAA CAAAAATTTA
    95101 AAAATAGGCA TTTAATTTAA GCTGTAATTT CTTTTTCGAT GATTTGTGCA TTTGGCGGTG
    95161 GCGCATCGGG TTTGATCTTT TCAAGCCAAA TAACAGGAAT ATCCGCCCAA CCGGCATTGA
    95221 AGAAATCACC ACCGTCACTT AGCTGATAAA CTACATCACC GGTGATACGA ACAATTCTAC
    95281 CAAATTGAGA ATGTGGTTCG CCGTGTTTAC CCGGGATCGT GGCACCAACC TTAACAATCA
    95341 AACCAATGTT AGGACTTTTC TTTCTAGTAA AACCTGCAAT AATTTTACAG GTATCCCCGG
    95401 ATTGAATATC GTGATTCATG TCGTATCTCC TTTATTGTGA TAATAAAATG TTTCAGATTC
    95461 TATTGTCCAC GATAAGTACG CCCTCTACTA ATTTACTTTT CAAATAATTT AGCTTAGTAA
    95521 TCAATGGGTG TTTAAATTCT GGAAAATTGA CATTGACTCG TTTCTGCAAT ACTTGCAGTT
    95581 CATTGATAGC TCCATCGATT ACAAATTCAA TCTCTGACGC ATCTATGGTT TGTTTTTCCG
    95641 ACATTATAAT ATCCTTGTTG ATGTGTTAAT AAAACAAATT TAACGGTAAA AAAGATTACT
    95701 GGTATTGCTA TGTTAGAATA TGTGACTGTA TATTTATACG TTATGCTTTT TTCACTCTAA
    95761 TGTAGTGACT AATACATGTA GATATTTTAT TTAAACACTT GATGACATAT CTACCAATAA
    95821 AGCTTAATTT CAAAAAAGTA TTTTGTTTGT TGTAATTTAA AGGATTTTTA AAATGATAGC
    95881 TAAAGAAGTA AACCTAAACG GTCAATGGAT TAACTTGTAC GAAGAGCTTG GTGTTACAAA
    95941 TGATAAAACT GTCTTTATAC AAAATAAATC TTCTGGTCCT ATATTTATTT GGCCAAATGA
    96001 TACAGTACCA CAAGACAACA CAACCGGCTT GCATTTGCGA ATAGGTGAGA CGATCGTACT
    96061 AAGTGCAGAA GGCGAGAGCT TGAATGTGAA CGGATCTGGT GTGATATATG TCAGTGTAGT
    96121 TACTATAACA GGTGTTACGG AGGGTGTCGG TGGTTCATCA GGAAGACAAC TTGTGGAGCC
    96181 TTTAGGCACC GCTACTGTTG CTCGTAGAAT ACCGGCCAGT GCTTCTAGTG ATATTGTAAC
    96241 TCTGACCAGT ACCTGTAAAC GCATCAGTAT TCGTGCGTTG GGTTGTAATA TGCGATATAT
    96301 AACGGGTACT GGTGCCTTGA CTGCAAATGC ACAGACCAGC CACTATATTG CACAAGACGA
    96361 GAGGCTGGAT TTGGCAGTAC CTGCCGGAGC GTCGATTGCA GCTATTCGAG AATCTTTAGC
    96421 TACAGTAAAT GGCGTTCTAG AAATTACAGA ATTGGAGTAA GCAATGCGAT TAAGATCAAC
    96481 TAGATTAACC GCCATTGCTG CTGCGGTACA GCAGTTGATT ACTTCCTATG CCCCTGATAG
    96541 TTTATTTGCA AACGCAGAAA CAGGTGTTTG GTTTGATCCT AGTGATATTG TATTGGGTTG
    96601 GAGATACAAT CTGTATACGT ACACAGAGCA ATTTGACAAC GCGGCGTGGG GAAAAACGCG
    96661 AACAATAATT CAAACAAATC AAATAACAGC ACCAGACGGT ACACAGACGG CAGATAAGTT
    96721 AATCGCTAAT ACAGATAATT CATCTCATTA TTTAGTTCGA ACATACGCTT CTACGGGAAC
    96781 TAATGTTTTT AGCATTTATG CAAAAGCAGG GGAATATAGC AGGATAATGT TGCGGGACGA
    96841 TATAAACCCG GCTACCCAAA CCGTAGTATT TGACTTGTTA ACCGGGACAA TTATATCTGG
    96901 CCCTAATGGA ACGATTGAAA GCGTTGGTGA CGGATGGTAT CGTTGTACAC GTACAGCAAT
    96961 AACCAATATA AACAACAATC CTGGAGTGTT TATATTGGTG GCTCCGGCAA CAGCCACTGT
    97021 TTATGCTGAC GCGTTTTATG CAGGTAACGG CACGAATGGT GTCTATATTT GGGGTGCGCA
    97081 GGTCGTAGAT CAATCATTCG CTGATAAACC GTATCAGCGA ATTATAGACG GCATCGCCGA
    97141 TTATTACAAT TATAAAGAAC AACCAATTAT GTTCCAAGAC GCAGGAGGCA CGATACCAGT
    97201 GACTGCGGTC GAGCAGCCGG TGGGATTGAT ATTGGACAAG AGACGAGGCT TAATATTAGG
    97261 GACGGAGCTG ACTTCGGGAT CATGGTCAAA CAGCACCACT ATTCCATTTG ACTCTTTTAA
    97321 CGCAATCAAT AACGGTTTCA CGGCCACAAA AAGCGTATCC GGCTCTCAGC AGCAGGCCGC
    97381 TATTGGATCG TTTTCGATCA CGGCCGGATC ATTCTACTAT TTCGAGCTGC AAATCAGCGC
    97441 AAACACGTTT GCAAACACAC AGCTTTCCGT AAACCTTGCC ACAGGCACAA CCCTAAGATC
    97501 AACCGCAAAC GTTGTAATTC CAACGGGAAC ATCAATCGTT CGCGGTTATC TGGTTGCCTC
    97561 CAGCAGTCAA GCTGCTGCAA GCCTTCGTAT ATCCAGCTTG AGTACCAATA TCGGCAGTAT
    97621 CACAGTAACA CGCGTATCCG TTCGCGAACT CCCAGGTGCT CATGGTAGTC AAACTAACGG
    97681 ACCCAGCCGG CCGGTTTTTT CTGCCAGATT AAATTTAATA ATCAAGACTC AGGAGTTTGC
    97741 AGACTCTGCT TGGGCTATAA CCAACGTAAG TGTGGTGTCT AATGTGTCCG CTACCAATGA
    97801 CCCTATCGGC GGTAAAACAG CTGATCTAAT ATACCCATTA AGTACAGGTA ATAATAGGCA
    97861 TATCTTTCAA GGCACTGGAC AGCCCGGTAA TCAAAAATTC GTTAGAAGTG TTTTTGCAAA
    97921 AGCCGCAGGT AAATCCATTC TTTATATTGA TATTGAAGGC GGTGGCACAA AACAAGCCTT
    97981 TTTTGATATA GCCGCAGGTA CTCTCGGAAC AGTAGCGTCG GGGTATAACT CTGAAATTAA
    98041 GTCAATTGGC GACGGATGGT TTAAGTGTAC CGTAACCACA GCATCTGAAA TTAACACAAA
    98101 TTTTTATGGC GGTATATACG GTGTAGCCGA TACTATTAAT TCAACTGAAG TTACGGCAAA
    98161 TGGATTAGAC GGTATATATA TTTGGGGCGC AAGTATGGTT TCTATTAACT ATTCTCAGCT
    98221 ACCTTATCAG CGAGTTAATA CAGCCACAGA TTATGATACG GATTTAAAAT TTCCAAGATA
    98281 TATAAAATTC GATGGTGTGG ATGATTTTTT GAGTACGGCA ATCATCGTAC CCAATACAAA
    98341 CAAAGCACAA GTTTTTGCCG GGGTTCGTAA TAACAACACA TCCGTAGGTG TATTAATTGA
    98401 AAACTCGACC ACCAGCTCCA ATGGAACATC CGGATCTTTA GCTATATATT CGCGATCTGC
    98461 AGCAAACGGC GACTATGCAT TTGCTGCAAA TCTTGGAGCA ACCTACGGTT ACAGACAAAC
    98521 AGCAAATAGT TGGGGATTTC CCTCAAATAA CTTACTATCT GTTATTTATG ATGGATCGAC
    98581 GGCTGGTATA ACAAACGCAA TCAAACCACA AATTAACGGC GCAGATATTC CACTGATTGT
    98641 AGTTGGAACA ACGGCGGTGG GTGGATTTAC AGCAAACCCA TTATTCATTG GACGTAGAAC
    98701 GGGCTCAAGT CTACCATTCA ACGGTTACGT GTACCAACTT ATTGTACGCT TTGGTCCCAA
    98761 TCTGACTCCT GATGAAATCA CCAGTACCCA GAATTGGGTG AATGAACGCG CTAAGATATA
    98821 CTGATGAGAA TTCTATTAAA TACATTGTTT ATTTGTACAT TTTTATTAAC AGGCTGTGCT
    98881 TCGTCTGAAC CTAACGTTAC TCTAAATCGC AATAACGTTT ATCTTGTGGT TAAGACAGAA
    98941 AACTTCACTA ACACAATGTT ACAAGGCACG CCGCGCTATT ATCCAGACCT TAATCTTTGT
    99001 GTAATTACTC TAAAAAAATA CCCTTATTGT CTTGCTCATG AAGTTCGTCA TTGTCTTGAA
    99061 GGAGCATGGC ACAAGGATTT ACCTTCAACC CAAGATTGTT AAAGCCCATG AATTCTACTT
    99121 TTTCAACCGT AATTATTCCA GCTGAAGTTT TAAACGAAGC AAAAACGGAT TTTCCTGAAC
    99181 TTTTTACTAC AGCTCTATCT CCTACCAGTA CACTGCCGGC TACTCACTAT GTATCCTCAG
    99241 GTTACTTTTT AACAGAAGAT CTTGAACGAA TAGTAAATAC TACCTCTTGG TCACGTCAAG
    99301 TATTGTTTGG AGATGTTCAT CAAACTTTAT CAGCGTTAAA TTTACAAATA ATAAATTTAA
    99361 TTTCTGAGTG ATTATTTAAT TGTCATAAAT GGGAGGTTTT ACCCTCCCAT TTATGCTGTA
    99421 CTTTTTTAAG TATTATTTTT AATATTATTT AGCAAGCGAA CTTGCTGCTC TCTTACTTTT
    99481 ATGAGTTCGT TATATGTTGG AGCAATTCTA TCTTCTCTCC AGTTTTTCAT TATTTCTTCA
    99541 ATATAAAGTA AAGTAGTGTC ACTTTTGACT TCTTCATGAT TTAAATTTTC ATATTTTCTA
    99601 TCCATGAATT CCACTATAAT ATCAAATCCG GTTAGAATTT GAATACGTAT TTTTTCATAA
    99661 ATTCTTTTAA ATGTAATCAT TATTATTTTA CTCTTTTTTA AATTTGTATT GCGGGGGCGG
    99721 AGTTAGAATT TATTGCTTCA TTTAGTTTAT TGATATATTC AACTAAAGCA GCTTCTTTGG
    99781 CTTCTTCTAC ACTAGAATAA CCTGACATAA AACCATTCCA AGGTGTTTCA TCGATAACGG
    99841 GGTCGCCAAA CGATTTCCAG CTCTTCCACG TAATTCTAAA TCTACCAAAC GGTGTGTCGG
    99901 CTGTACAATG ATCATAGCTA CAGTCTTTAC TAGGGCTGGA GTTTTTACTC CACACCAGCT
    99961 CAACATTTTC AATTTTAAAC GACATGCATG TTTTCCTATA AAAGATTGAA TTTATTTAAT
   100021 AATATTTAAA AAATAAATAT ATGTTAAACT ATCATAAAAG CTCGAGTATT ATCCCGAGCT
   100081 TTTATGATGA GTGGTTTATT AAAGTTTACA CGTTATCCAA TTCTTCAATT TTCTTCAGCA
   100141 GTTGTGTGAA CATTTTGCGC GCTCTTCTTT TGGACTTCTT TTTAGGTTGT CCTGGTGCAG
   100201 GCGAACAGCA TGTGCAACTC CAACCACCTG GACCATTGGA ATTGAGTTTA CGATAAAGAC
   100261 TTTTGCTTTG CATGAATCAT CCTTGGTAGT TTACCTACTT CGCATGATTT ATCTCCTTTA
   100321 AATTAATGGC CTGTCTGGAA AGGATCGAAC TTTCAACCTA CTACTTAGCG TACCACTATA
   100381 GTTTTCACTA CCAGTTTCTT GTTTGTGGTC TGGACTATGT CTTTACCAAA GATATATATT
   100441 TCTACACTAT CTTACAGGTA CTTTCCGTTT AGTCTCTACA CCTTCCTGTG TTAAACAATC
   100501 ATCCTGCTAC ATTCTGGCAT GTTAGGCTAC AGGAGTTTAA AGTGCCACAA TTTTGTTTAA
   100561 TACATTTCTA TTTTGTACTT CAATAGAAAT TACAGGCTTG GCTCGGCGTT GGCATCAGCA
   100621 TTACCTGTTA AGCGTTCGCC GAATTTGAAA AGATTCACTC AACGCCCTTA CCCCGTTGAT
   100681 ATTATCGCTG GACAGCAAAT ATCTCTTTTG CTTATTTATA ATGGATACGT TGTTTTACCG
   100741 TCTTTCGATT GCTAGGTTAT TAACCCTTTG CATTTTTCGG TAGTGCTCCA ATTAAAAGGT
   100801 TGTCTCACGA CAATACTTAT CAAAAAGGTA GTTGCTCTAT CCAATTGAGC TACAGACAGA
   100861 TTTTATTCTT TTAAAACTCT ATTTATTCTC CGATATACCT ACACGACTTC TCCAATAAAA
   100921 ACTTAAACAC ACAACAAGCA CAACCAGGTC ATTAGAAAAG TTCTTATCAG GCAAGCAGCG
   100981 CTACTCACTT CTATTTACTA ACCGAGGCAA TAGCTTGCCT TTTTGATATA AATTCCGCAG
   101041 GTTAATTTGC GAGGTTATAA CTTAACACTT TAAGTTGGCA TCATTCAAGT TACGTACAAT
   101101 CTTTCGTGGC GCCAGGTCCT ACGGTGCAGA ATATACGTTA AATGATGACG AACACCTTTT
   101161 TAATACCCAA TAGTCAATTC GCTATTCGTT TTACTCAAAG ACTACCGCCT AGGTCGTTAC
   101221 CCTGTTGACG TTTAAAAGCG TTTTGGGGCT AGGTACAGGT CTACGACGCA CCGCATTCAC
   101281 CTAACTCGTT AAAGAGGTTT GTGTCAGCTA TCGGCATGGT GTTGCCGTGT GTTTTTTAAA
   101341 GAAATTCAAG TACCTTTAAG TGCACTAAAC CAATACACTT AAAGGTACCC TTTCTCACGA
   101401 AAGGGGATTC AACTCAATAG GGGCCCCGCG TACGAGGCCA CCTACGCCAC CAGCGCGGCT
   101461 TATGAGTTAT AGGTCATTAA TTTGATTACT CGTCCCAAGG GCGATTCAAA TTCTACACAT
   101521 TGACCATACT GGAACATCCA GCTGCAGTAC ATTGCTATAC TGCGGGTGTA GTTTATCTAT
   101581 ACGTGCCACG TCATTGTGTC ACATATAGCC TTTTTCATTT TCTTGTTTCA TCGCTGCTAT
   101641 CACAACGGCG ACTCCACCGA CCCCTGAGAG TCAGCTTCAA AGTCTCACAG CTATCCTGGG
   101701 GATTACTAGC AAGAAAATGT TTATTGCAAT TTCCTTGAAT CTAGTTACTT CATTTACTGT
   101761 CTTGAGCAGC AGTCAAAGCG CTTAGTAAAT TACGAGATTC GACCAAGTCC TTCTGTAGTT
   101821 TTTGGTTTTC CAACGCCAAT TCATTGCGCT CAGCAATCAA CGTATCTACC CTCTTGAAAA
   101881 GAGAATCTAG CGTAAACCGT GTTTCTGAAA ATTCAGCATC ACTTTTAAAT ACAGGAAATA
   101941 CAGGGTGAGG AATTGCTTCG GAATAAACCA CAGCGTTTTT GTCTGTCTGT GCTTTAGAGT
   102001 TCTGTTCGTC CATGTTTTTA CCTTTTTAAT TTTAAGTACA GGACTTGCAA ACCACTCGAC
   102061 GTTTGTGTCC TGTAAATTGC CTTCCACACT CAATGCAGCT GCAGTGGTAA TGTCCGTTTT
   102121 CAAGACTGGT GTCTTCACTC CAGGAACGCT CTTCGTGAGT TGTGTCCTTG AGCAATTTGT
   102181 AGCCTTTTGG TACATCTTCA ATTACTTCAG CAACCTTATT GACAGATGAT TGTTGTTTAG
   102241 ACAGAATAGT GTTCATGATG AACAAAAGAT CGTCTGTGTC AGTAAAGATA TTTGACACGC
   102301 ACTTGTTGTT TCGGTTATAT TCTTCTATAA ACTCATAAGT AATATCAGCT TTACCCAAAT
   102361 AAACACGAAT ATCGGTTCTT GTCAAATCAG CGTTACTACA CAAAGACTGA TCTGATGAAA
   102421 TGGATATTTC GTAACCATGA AACATGATCT TGGTACAAGT ACAAAAATCA CGATCAATAC
   102481 GTGATTTGTT TGCATGGATT ACTGAAAGCG GAGTATATAT TTCGTTAGAC ATAATAATAA
   102541 TATTTAAAAA GTGTTATACT TACAGAATTA TAATTTAATT ATTTCTAATA TAAATTTTGG
   102601 TGCGAGTAAC CGGGGTCGAA CCGGTACGCC CCCTCACGGG AAAGCGGCGG ATTTTAATGG
   102661 TGGGAGGCAC GGGACTCGAA CCCGTACACC TTACGGCGAT TGATTTTAAG TCAATTTCGG
   102721 CTTCCAATTA CGACAGCCTC CCATAATTTA TCATTTATCA ATACGATAAT ATGTTTTTTC
   102781 TATTGGTGTT CTATCTAAAA CAACACCACC GTTTTGTACT TTTGCACCGT ATTTACCAGC
   102841 GCAGATTTTA CTACAAAAAG GACCAGCTTG TTCTTTAGTT GCGTGTTGTT TGTTTCTTTG
   102901 ATTTACACTG GGTGTAAATA AAGTTAAACA TATTGGACAA GTCACGGGTT TTACAGATAT
   102961 CCTAAGAGCG TCTTCCGATA CATGAGTCGA TAGAGGTTTT ACTTTAAGAT TACTCAATTT
   103021 ATTATTAGTA AAATCTCTAT CATGATGATC TACAGTTTCA TCGGGTTTTA GTTTTTCTTT
   103081 TAGTTCAATT TCTTTTAATG CTTTTGGATA AGAAATGGTT TTTGTCTTAT CTTTAGTACC
   103141 TTTAGGTGCT TTAGCATTAT TTAAAATAAC ATGTTGTCTT CCGTCCGGTC TAAAGTAGGG
   103201 ACCAAGCACG GATGTGTATT CTGGATATAA CCCCAGAAGA GTTTTCTTAT CTAAAGCAGC
   103261 ATCATCACTT ATATTAAAAT TCTGTTCTAA TTCAATTTTC ATTTTAACTC CAATCACTAT
   103321 TTTCTATTAT CATTAGAGTA ATAAGTGATT GAGATAAAAT AAAATAGCGA AGATATCGAG
   103381 TACGCTCCCT TTACCAATTT GGGCATGGTG GTACTATAAG TACTTTTGAT AGTTTCGTGT
   103441 TCTTTTGGTG TTATTTTTTC AAAATCATTT AGATCATTTA TTCTCACGAC TTCTACCAAC
   103501 TTCACCATAC TCGCGGTTTT AAAATTTAGC ATCCTAATAA ATACTGTTTT AAATATGTAT
   103561 TAGGATACCC TCTATTGCTA GAGGGAAAAT CACGTTTTAA GTGACTCAGA CTACTTACAA
   103621 CCATTAGCTT AAAAAGCGTA TTAGGTTCTT CCCATTGTAG TCAACTACCT TCCTAATATA
   103681 GCTTCTTCCT TGGGCTGCTT ATCATTAGGC TTGGCTCAAT AAAAATACAT TTATTGATTT
   103741 TGAGTAGATT CACTCAACCC TACACTACTC CGTTGAAATT ATCGCTGGAC GACAGGGATG
   103801 TTCCACTGTC TGTTTTTAAT GATTGGGTTG TTTTCACCGT CTTTCGACAA ACATATACTT
   103861 TTTGTGATTA CTCGAACGAC TTGGCAATGA CAGCGTGTTT TGCTGTTTCT AAGTATATGG
   103921 TTCGCTTGTA AGCTTACATA CTCACACTGC TTCGTTTCCT AGATCACCAG TATAGTTTTA
   103981 CGGTAGTGCC TTTCTTATGA TGCTTTTCGC ATCCCATTGA ATACAACACT AGTCGACGTT
   104041 ATGTCGGTTG TTATATTCAA CAGGTTACGG ACTGATACGA GGAGATGCCA CTCCACTCGT
   104101 ACCAATCAAT AGCTTAGGTG CAAACAATAG TATCGGTATT GCTTATCTAA AGAGAATATT
   104161 CCTAACGGCC TCAAGGATAA TCTCACCCTC GTTTGGTTTG AAGTAGAATC CATCTAACGT
   104221 ACTTGTCTGG CTTAGACAAT TGTCAGAGTT CAATCACGCT TCGCTTAATA ATACAATAGC
   104281 GGCGTATACA CCGTTTACTG TATTGACCAC CCACCAATAG CGCGGTCCTT CATACACGTC
   104341 GTTTTAATGA CGTGTTTCGT CTTTTGTTTC CTGTAAGACT CATCAGTGAA GACCAGGCAT
   104401 TTCAATCCAT GTACACATTA AGAATATGTA ATTGAAATAT ATTACAATAG GTTTTTCAGC
   104461 GTTTCACATA ACAATACTGA AGTATATATT TTTTATTGTA TTACGTACGA TAAGTTGTAT
   104521 AAATACAATA ACAAAATACT TTTTTAATTC AAGTAATGTT TTCTGCTGTT TTGATTTTAT
   104581 TTAAATGTTT TTTTACGATC AATCTTTTTA CGGTAGTAGC GATGCCTGGA AAACAATTCT
   104641 TTACACTACC TATCAGCTCA GATCTTACTT TGTTTCTTAG GTTGTAAGTG ATATCTGCGT
   104701 TCGTAGGATC GGTTAGGTAA GTCAAATTGT ATTTATTGGC ATACTCGATG ATTACTTGTT
   104761 TTGTGTTCGT AATCATTGGT CTGTGCACGT TTCTGTTGAT GTGCTCTAAT AGTTTTGGCG
   104821 TACCTTGAAA CGTAGACATC AAATACCATT CCAGCGCGTC ATTTAAATGG TGGCCAACTG
   104881 TTACCATCTT GTCCATGTTT TGAAAAATGT CGTTTCTATG ATTGGACCAA AATGCTTCAA
   104941 GTGAAGTAGA TTTATCAAAA TCTGGAATAG TGAATATTTT GTATTCTAAT CCTAATTCTT
   105001 TTGCAGTCTT CCTACAAAAC TCTACTTCTT GTTTAGCAAA TTCGTTACCA TGGTCAATGG
   105061 TCAACAATGT TACGTTGTAT TTTCTTCTCA TCAGAGCATG CAACAGTACT GCTGAGTCCA
   105121 CACCCCCGGA GAATGCCAGA TACACGTCTT TATCGGGTTT GCTGAGAAAA TGAATTTTTG
   105181 ACATATGTTA ACTGTTGAAT CTGCCATCAA ACAGAGAATC CATATTAGAA ATATGAATAT
   105241 AGGTATTGAA AGTACAAGGC ACGTAGCCAA TCACAGTCGT GCCATCATCC AAGTACAACT
   105301 TTATCTTTTT CCAAACAATA GCACCGGCTG GCAGGACATC GTCGTCTTGC AATATATCCA
   105361 AATAAACAAC GGGTTTATTG CAAACAATGT CATTCCTGGT AAACCTGGTC AACAGCGGGC
   105421 TTTTATCTTT GATTGTCCAA TAATACTTCA ACTCATCTGT TTTGATATAA TAACGTGGCA
   105481 ATTTATTAGC CTGAAAATTT GCGTTTGACA TTTAGTTGGT ACTCCACCAT ACTTTGACAA
   105541 AATCACGTGC CTGATAGAAA TTATCGAAAA TATGCAATTC ATCAGTACAG ATGTCCACAG
   105601 TCGGGTACAT ACAAACATTA CCCAAAACAG GATCATCCAT CCACTTGCAA TTGTAGGTAG
   105661 AGAAATCGCA ATGCGCGATC ATAACCACCC ACTTATCAAT GACAATCATT CCGTTGATCT
   105721 CGTGCTGCCT CTGCGACTCC TCGGTGAGCT TAGCAAAGAT GAAAGGCATC ACGTTACTTT
   105781 GGACATTAGA CATAATTTAT AATTTACTTA AGTTTAAAAT ATTCAAACGT AAAAGGAACA
   105841 ATTTGTACAG TAGCATATAT TGCATTAACT GCTTCTTGTC CGTCTTTTTC AGATAGCTTA
   105901 TTGGTATCTT CTAATTTGAA ATAATCAATG AAAGCCTTAC CGATGCTATC ATCTTTAAAA
   105961 TGATTGTTGT TATATAGTTT AACAAACTCC CTAAAATTTA CACGATTTAT CTTTACCATT
   106021 CTAATCCTTC TCTTACTTCT ATTTAACTGT CTTTAAATGA CTTTAGTTTA TGAGCATATT
   106081 CATACAACTC GATGTATGCG CTTGAGCTAA TAGGCACCAT ACCTGTATTA GGTGCTAGCT
   106141 TGGCTACACT GTAGCATATG TTTTGCTCTT CTGCTTTTAC CAGGTTTGCT GGCGGTTTCC
   106201 GCGCGTTGGC ACTGTATCGA TCGTCAGAAT CTGTAGCATC TGGATATACA ATAGAGGATA
   106261 CGTTGTCTTC TTTTAGTTTT TTAACAAAGC ATAGAATCTG TTGTTCTATA TAAGACAACT
   106321 CTATTGATTT GTTTTGTTTA TCTTCAATAC AATTAACTAT ATCAGCTAAA GACAGTTCAA
   106381 ATAATTTATT CATTTTTATT CCTAGCTATT GTTAATGTAA AACGTTTTCA CAAAAAGCCC
   106441 ATTTTGCAAA ATACACAGAC GCGCCTTGTG TGTCATTCAT ACATACGGTG TCTACCGGTG
   106501 AGATTACTTT ATAAACAACT GGTTTGCCAC CAATAGACCT AGCGGCTCTT CCCGCATAAA
   106561 TTTTAGCCAA TCCAATATCT TTAGTAAAAA ACACACGATC GAGGTTTTTT AATCTTCCTG
   106621 TTTCAGATAT AACACCGGTA GCTATTGGTG GAATTAAGAC GTGTGAAATA CCAGCCAGAG
   106681 TACAACTACC GTGATAAAAA ACGATATGCT CTTCTCTGCA ATGTGATGTT TTCATTTTAA
   106741 TTTATAATGC TGTATTGTTT TACTTATTAA GTATATGTGA CCAAGTATTA TTTTAATGTG
   106801 ATTTAATAAA AAAATAAATA CGACATAATA CCCAGGAATT TCTTCCTGGG TATTATGAAC
   106861 ATGGTGGGAC TTCCGGGAGT TGAATCCTAT TAAACCTTCT CGGCCTTTTT CTTAGCCCAG
   106921 TAGCCCCTTG GCGGTTTTAC GACTTCTAAT TTTTTGCAAA GATTTTCAAT TGCTTTGTCT
   106981 GAAACATTAA AGTCTTTAGC AACCTGAACC GTCGGTTTTT CCCACACCAA CTTTTCTAAT
   107041 TCCTCTTTCG AGGGATGTTT ATATCTTTTA TCGGCCTCTG TTTGATACAA GATAGAATGT
   107101 TCCTTTGAAC AAAATTTAAA ATCGCTATTT ATAGGTTTTT CACAAACAAG ACATCTGATA
   107161 CAACCTAATT TAGTTCGTTC TTCGTATTCA GGGTTTGGTT TTATGGTATT TTTATCTAGC
   107221 CACGAGTGTA GTTTAGCGTG CATGGGTCCA GACAAAACCA AGAGATTTTC TGGTGAGTTG
   107281 TTAGACCTTC TGCTGTCTAA ATGATGGACT ACTTCACCCT CTTTTAAAGG TCTGTCGATC
   107341 ATTTCTTCTG CAACTTCCCG ATGCTCGTAA ACCAATTCAT CAAACATTGG CTCGTTAGGA
   107401 CTTTCGCAAG ACTCAACTGT TTGAATCATC ACGTACCCGT TTGAGATAAT TCTCTTTCTA
   107461 TCTTTGTACA TATAAAAGCT TTCTGTTGAT TTAACACAAT AAGATTATAT ATGTTCAAGA
   107521 TAAAATAGAA AGACTTTTAA TTGGTGCGAC TGGGGAATTC CGACATCCCG ACCTAAGAAT
   107581 TATGCGTACC ACTATAGTTT TCACTACCAG TTTCCTGTTT GTGGTCTGGA CTATACCTTC
   107641 TCTTTCGAGC TGTCCGTCTA GTCTCTACAC GTCCCTCTTA TAAGAGGTTT CGCTCGGTAT
   107701 TGGCATACGA ACTTAATCGC TTTAGCTTTC ACCGAATTTG AACAGTTCTA CTTTAAAACA
   107761 GAGTAAACTT ATCTTAAAGC AACCCAATGA TTTAAACCAT AACAATTGTC TTAGGTTTAA
   107821 ATCGCCTAGT TCTTTGCTCT GCCTCTGAGC TACAGTCGCG TTATTTCATT ACGGTATTTC
   107881 TTGCAAAACG CCGTAATGAA GGTAATGTAA GTTTAAATTA GACTTATCCT CTGCTCTGAA
   107941 CCGCTGAGCT AACGTCCCGT TTAAATTTAT TTAAACTGCT CCCCAAAACA CACTCTTGCA
   108001 AGGAATGCGT AATGGGCAAT CGTCGACTAT CACTTCCTTT TGTACAGATG CGTAAAGGCG
   108061 TACGCATTGA TTAAATTTCA CGGCTCCTGT ACTCGCCCTA GACCTTTCCA TGTCAACTGA
   108121 GGTCATGCCG TGCCCGACAA GATCGTCACC TAGTATACCT TTTCGATTCA ACACACAACG
   108181 ATGATGCGTT GATCTATCTT GGGCGGTAAA ACCACCTATT GGTGATTTCA AGAAGTGGTA
   108241 ATGTCGTCTA TTAGGAAACG CATTGCGTGT CCTTGTACAC TTTATGTACG CTTACAATTA
   108301 TTTTTTACAA TTAAATGTTT GAGCGTTTTT CATAAACATC CGCTGCTACC TTGAATTGCT
   108361 GTGAGTACAA TTCTTTTTGA GCTTTCTTAG CAGAGAACAA ACAACGGTTG ATGTTTTTAT
   108421 TAATGAACGA TTTCAAGCGT TTTTTATTGA TGAGGTAAAC ACCGAGGGTT TCATTTTTAA
   108481 CAACGCGTTT GAAAAAACCT TGTTGAGATG CCAGCTGTGT TAGTTTCTGC GAATCCACAA
   108541 GTGAATAAAC ACAATTATTC ATACTCAGAG CAAGGTACGT AATCAAATAC TCCGGATAAC
   108601 TGATCAACCA ATGATTTTTC CTACCATGCT GAGAATAGCA TTCGCTAGCA TCCGTAATCA
   108661 TGTTTTCTAC CATTTCCATA AAACCGTAAT CAACCAACTC TTCAATTACC AACTCGTTGT
   108721 TTGCTCGATT CAAGATTTTT TCAACACGAG AAATTTCAAA AGTAATGAAA GTGGTGAATT
   108781 CGTCAATAGT TGACAAATCG GGCGTAGTGG TCTCAATCAA AAGTTCATTA AGATTGACCA
   108841 TCACAATTCT TTTTACTTCA AAGACATCGG GATAAAGCAG ATCACTTGTT TTCTCAAAGA
   108901 AATGTGATGG CGGAGATACA AAAAGTGTAC CTGGGGTAAA ATGACCTGCG TTAAACTTGC
   108961 GTGTTTCTTT GCTATAAGAG AATTCATCAA CAAATTCCAA CGGCTGTGAA TCCAAGTCTT
   109021 GCAATGTTTG AATAATCCTG ATACCTGGTT GCGTTTTGTT CAAATATTCT ACTAAGGAAA
   109081 ACTCTTCATT GGCTTTCATG GAATTCAACA GAGGATTATC TACCGTGGAA CGATAGATGT
   109141 AATCACTGGG AAATCCGTGT TCATTCTCTT CTTCCTTAAT AAAAGAAGAT ACAAAGAATA
   109201 CAGCCGGCGC ATACCTGTAG AAAACCTGAA TAACTGGTTG ATTATTCAAG ATGGCGAGCT
   109261 GCGCGTCTTC GATCGACAAA AAGGTTTCTT TAATAGACAT TTTGATTATA TTAAAAGATT
   109321 TTACTGTATC GCATAAATGC ATGATAAATC GACCAGGAAA AATACCTGGT CGATTCAATA
   109381 GCTATTTATG TCTATCCGTC TGAGGGTTTT TGTTTCGTAC TTGCCACTTG AACGGGTTTT
   109441 TCATAAGTAC GTAGAACTTT CTCAGCGTAT TTCTTTTTGG TGCTAGAGGC GTTATACCTC
   109501 CACAATGCTT TTCTAACATT GCCGTTTGAA TCTTCCAAAT ATTCTTTGTA GATTCGTACA
   109561 CCCACTTCCA CATTCACATC AATATTGCGA ATGTTTCTTC CTTTAATTTT GTCTTTATGC
   109621 CAGTAAGGAA TTACTTGCAT CAATCCGGTT GCGTTTGAAG TCTTTGCTTT TGCACTCGGA
   109681 TTGTAGGTAG ATTCTGTCTG CATTATCTTG AAGATAATAT TGGGATCTAC TTCGTGATTG
   109741 AAACTGTGTT TATACACGGC TCGCACGATC TTTTCGGCTT TTTCTTGGGA AACTTTTCCC
   109801 TTGGTATGAT TAACTATCCA GTCCACACTG AATGCGTTTG AGAAACTGGA CATAAAGACC
   109861 AGTAGTAAAA TAACAGAGAG TTTTGCAAAC ATTTTAATTA CCTATTAAGA TTGTTAAAAA
   109921 GATTTGTACG GGATCTACAA AGGAAGAAAT GTTTCTTTGT TTAAATATTT GATCCAGTAC
   109981 CTGACTTGTA TTTTCAGTTA GCGACTCCTT CCTAAATTAA AGATGCTATT ACAAACAAGA
   110041 AAACTAATAC AATTAAACCT CCTTGTATAG TAGTTATATG TATGTATAAT TTTTTTCAAT
   110101 CTGATGTACA ACATAAATGG GGAAAATCCC CATTTATGAT TTATTGTTTT TAATTATTAC
   110161 CAATTAGTGT AATTTGGTTT ATCAACGGGT ACTCCTTCAT AGAACAATTT GAAGGATTCC
   110221 ATTGATGCGT TAAAATCAGT TATTTCTGTG GATTTGGATA AGTCATATGG CGTACTTATA
   110281 CCAACTATGG CCTCAACCTG CTTTTGGCTC CACTCCAATA TATCTTTAGT TCTGGTAGAT
   110341 ATGTTTGGTT TATCCGCTGT ATCTAAGTAC GCTGTATACA CGTAAGTATC AGTATCTGAA
   110401 TCCAATCTAG ATATTCTACC AATGGCTTGC TGTAATTCAT AATCTCTAAA TGGTAGATTT
   110461 AGCATGAGTA TTGAATTACA CATAGTCATA GGTACACCAG TAGACAATGA ATCAAAGGTA
   110521 GCTATTAATG GGTTTATAGC TTCATTGGAT GTTAGTCTCT TTATTATATC TGGTAGGTCT
   110581 TTATTTGTTT TAGCATAAAC TTCTATTGGT TGCAATCCTT GGTTATTACA GGTTATACTA
   110641 GCTTGCCTTA ATGCGTCCAC ATAGCTAGTA AATACCAAAG TTTTCTTCTC TACAGATTCA
   110701 CATACCTGAT TATAATTTAT ATTTTTTGCT ATTTCTACAG CACAGGCTAT TCTAGCACCA
   110761 CCCACTATAG TACCTAAACA TTCGCCTTTT ATTTTTAAAT GTAGATATTT AATAATAGAT
   110821 TTTACTTCAA TAAATTTGTT TTTATCTTCT TTAGATAAAA TAGGTATTAT TTTATCTTTT
   110881 TCAAATTGAT TACAATACGC CATTTCATCA GGTACGCCAA TTGCTTTAGA TTCTATAATT
   110941 ACATTTATAA AATCTTTGTA TTGTTTTAAA CCTTGTTTGG TTTTAGCGTC TTTTAAACTA
   111001 CCTTCGTATT TAGAAATGCA ATAATCATAG AAAGTTTCAT CGTCGGCTTT GCGGTGTTTA
   111061 TAGTAAACGT ATCTTTGTTC TATAAACTGC TGCATCTGTA ATTTAATAGA CTCTAAAGTA
   111121 AAATTGTTTC CTATTGGAGA TATCACAGAT ATCTTTCTTG CAATAGGTTC TGGTAACTTT
   111181 AATCTTTCTT TCTCCACTGT AAACATTACA ATACCTAATC GGTGATTAAG TATTTCAGTG
   111241 GCGCGGCCAG CATCACCTCT GAAAATCTTT TTAAACATCT CTTCTACTTC TGGCGTAAAC
   111301 AAAGGATCTA TAGACCTCAG TAAAGGTATA GATTCCTTTG ACAGGGCTTT AATTGGTGTA
   111361 CCCGATAGCC AGAGTATGTC TGTGGATTTA GAAGCCTTGC AGAGGTCATT AAACGTGTTA
   111421 GAGCGAGTAG ATGTAGTCTC GTTAAGATTA TGGCTTTCAT CCAATATAAC CATTGTATCT
   111481 TTTGGCTTAC TCAATTTTAC ATATTCTAAA GCTTTATCGA TATCTTCGTA ATGATAGATA
   111541 AGAAATCTTT CGTCACCGGT CATTGGTGTC TTCTCTGCGG ATATCCAATA ACTAGGTGTC
   111601 TCTTTTATTT TTTCTTTTAA GTTAGCTTCC CATACCCTAT AAATCGTGTT CTTTGGACAA
   111661 ATAATAATTA TTTTACTCTT TTGTAAACAA TACGCTAATG CTAAAGCGGT AAATGTTTTA
   111721 CCTGAACCCA CGCTTCCAGC AAATAAAAAA CCATTTAAAT TATATTTCTT TTTATTTTGG
   111781 TCATAAATAG TAAATAATTC TTCTTGGAAA TCTAAGGGTG TTAAGTAAAA TTCTTTTAAA
   111841 TGTTCTCTAT TGAAACTACT GGGTTGATCA AGTAGTGTTT GTGATAACCA TGTGTGTTCA
   111901 TATAACGCAT CCTTGATCTT CTTTAGAGAT CTTACGGAAG TAAATGTTGA CTTGTTATTC
   111961 AACATCTTTG TTATAGTAAA AACGACATCT GGTAAGAAAA AGCTTTTAAA CGTAAAAGAG
   112021 TAACCACTGA TATCGGTAAA CATATATTTG CTTACCCTAT CCGTTCCCCA TAGCCGTTTA
   112081 ATATCACGTT GCATGCTGTA TGCACTAACG CCAGATACAG TAATGTCATC ACCCTTGACT
   112141 TTTACGTTTA CGCTACCAAC CATAGCTCTG ACTGACCCAA ACATAATTGT TCCTTTATTT
   112201 ACGATTTTAA ATAGTTATAA TGGCATACCA TTCAAAATAA AAAACAGCAT ATACCAGTAC
   112261 ATCAAGAGTA GGCTAATAAC CTTGCTCTTG ATGTACTGGT ATTGTTATTG TTTAAATAGG
   112321 ATATGACGAA CACCTTCAGA CCGATTTGCC TCGATTATAG CAGACACAAT AGACCAGTTT
   112381 GCACCTCCTA AACCCACAGC AATCATTGGA AACTTTACTA TCAGGTTTTC TTGTAAAGCC
   112441 ATACCGTTAA TTTTGCAAAA AGCAGCATCG ATGGCATCAT AACTAGCATA ACGATAACCA
   112501 TGCATTCCGT AAAACTCTTG AGTGAACGCG CTGGCTATTA TTAGATCTTT GTTTATTCGT
   112561 GTAAATACCA CATCTCCTAA CATACTAGAA GAATATTTGT TTTTATGACA AAATTGTACG
   112621 TAGTCTTCGT ATGATTTTGG ATAGGTGTTT TTTATCTGTA AAGCAATTCC TTTACCCATT
   112681 TTACCTTTAC AATTTACACC GTGTACTATT ATACCGGTTT TTTCTTTTAG GATATCTGCA
   112741 TATATTTCTT GCATCTTTTA TATCACGGAC GATATTGGTT AACGCCTTCG TGTTTTTAAA
   112801 CCTTCTGCAA ACATAACTAA AATAATTCCG GGCATGGTTA GAACTTTACC TATAACTATT
   112861 AAAGCATCGC ATATTACTAC AATGACTTTA TTCATTTTTT CTTCTTTTTA GCTTTTTCGT
   112921 CTTCTGCAAT AAGTTTCTTA GCTACAGACT GTTTTATATT TACTTTATCT GCAAACTCTT
   112981 TATTGTGAGC CACGATTTCC ATGAGTCGTT TTTGCTTAGC TGATTTGAAC GGCATGATTA
   113041 CCACCTTTCT TTAATTTAGA CAATCATTAC ATTAATAATG TTATTTTTGT AGAATGATAT
   113101 TATCTTTAGA TTGCAAAGAA TGTTTAAAGA AATATTGCAT TTTATTAGAT ATAGCCATTG
   113161 CAATTAAACA CAGAATAATA ACAAATATTG AATATCGAGT AATATGAAGA ATCTTATTAA
   113221 ACCAGTTAAA TTTTATTTTC TCTGGTTGCT TTAAAGGTTC TGTATCAGAG AAATAAGTTT
   113281 TATTAATCTG ACCTCTCATC AAATCTATTA AACCATGGAT TGGAATAGAA AAACCAGCTG
   113341 CATTTACGTG ACCGCCACCG GAGAGCTTTT TGGCGATTTC ATTTACATCC ACGCCCGTCT
   113401 CTTTATCGCT TCTAAGGGAA ACATAGATTT TATCGTAACC CACGTTATAC ATAACAGCAA
   113461 ACGGATGATC TTTATTTAAG ATATCACCCA CAATACTAGA GAAGTCAGAA GAAACGTTTA
   113521 CAACAGGTAC GGTATATCCC ATGAATTTTA TTATACTGTG TTTTTTAGCA TATTTATTTG
   113581 CTAATTCATT GCGCATATCT ACTCGAATCT GTGACTTGGT AATATTTTCA GTGAATTCGT
   113641 TATTTTCACT ACAAACCAAT TCTTTATAAC CTTCTTCTAG ATCAAAATTA AACTTGTTAC
   113701 AATACTCGTA GACAGCTAGG GAATCTTTCA ATGTAAATTT CCAGAGATCA CGATCTTTTG
   113761 CGTGTATAGA CAAGTAATCC AATCGTTTAC GAACATGGTC ATTTTTAATT AGTTTACCTA
   113821 CTTCATTGTA GGCCAACGTA GCGCCAGATT CTTTCTTATC TATCATAAGA GAGGCTGTTT
   113881 TAGTATGTAA GAAATACACA CCAGCATGAT CGTCTTTCTC CACCACAGAA CTGTCAATAA
   113941 ATCGTTCTCC GGTAAATAGA TTATCAACAG CAGCCTTGTG GTGATCTAAC ATATTCAGAC
   114001 TACTAGCCAT CTCAATTAGT TTGACGGTAT CCTCTTTACT AAAAGAAAAA TCAAGCACAT
   114061 AAACGATCTT GTCTCGAATA TAAGCTTGGT CTGGTAGACT TTGGTTGTAT TGGACTGGTA
   114121 TAAACACCAC TTCATCCAGG ATATTCAATT CTTTGTAATA TGCATAAAAA TTCAATGCGC
   114181 TGATATAGCC ATCTGTACAG TTTTTGTGAT ACAAAATAGT AGTTTTCATT TAATTCCCTT
   114241 TTGACGGTAT ACAATCGATT AATATAAAAC TGAATTACAC TTATACAGTA ATATGTAATT
   114301 GTAAATTATT AAAAAAAAAT AGTATATACT GGACGGCAAA TAGCCGTCCA GTATATTTCA
   114361 CTTATGCAAG CAATTGCTTA CGTCGTTGTC ACACTCCAGC ATTTCCAACA ACGTATCGAC
   114421 TTTATCTTGT CGATTGTGAG TTTGAATTTC AGCTGAGAGT TTTTCTTCAA GCGTCCGAAC
   114481 GTACCTGCTT TTATTCTTCA TGGCTGCAAG AGCCGTAAGA ACACGTTTCA TTCGGGTAAC
   114541 GCGAAGTTCT TTTTGAACTT TGAGCATTCT CATCAACAAT TCTTGATAAA CTGACGTATA
   114601 CTCGTTAGAT CCAGCGTTAG ACATTTTTAT TTCTTCTCAT TGATCTTTTG AACGATCATT
   114661 GTACCGGCGA CAACCGCAGT AGTCACGACA GCAACGTTGA CCGCAACATG CGCAGCAGCG
   114721 CTAGAGATTT TCTTGAACAA GTTCACGATA CAATCCTTAA AAGGAAAATG ATAGAAACAC
   114781 TATTGCTTCT ATTCATGTTT AGTATATGTG ACTGAGAATA ATTGCAATTA GGAAATATAC
   114841 AGCATAATAG CCTAGGTTTT ATCCTAGGCT ATTATGAGGT TTATACGACC ATTGCCATTT
   114901 TTACAAAATC ACGAGTACGT GCTACGGAGG CATCTGCTAA ACAAGAAAAC TTATAACTCC
   114961 TTAAAGTAGA TACATAGTCT CGATAGTTCA TATGGAAATA AACACGTTTT ACTTTCTCGT
   115021 CAGCTTCAAA CACAGTGGCT ATTTTAGAAT CCTCGTAATC ATTTAACTCG TCGTTGATTT
   115081 CTTCTAATGT GTAATAGTCT TTAAAACCAG GGTCATTCAA ATTCTTATAC AAAATATTGA
   115141 TGCACATGTG ATCAATTGTA TTTGACATTC TAAACCCTCT TTATTTAAGT AATTAAAATC
   115201 TATTATAGAT CCACATCAAT CACATCATCA GCAAGGTCGT CCACTACCAT ACCCAACATA
   115261 TACTGACCGT TCTTCTCTTC TTGTGGTGAG GCTTGAATTC GATTAATATC GATCCAGTCT
   115321 TCAATAAAAG GAATAGGGTT TTTAGTCGGG ATATCGTATT CGTGCTCTAT GTTGAAATAA
   115381 TCTAGCACGT CTTTTGCATT GTACAATACC CAGCCTTTTA GAAGACTAGG AGTCATACCG
   115441 ACAAGCTCAC GACCTTCTGA TAGTAGATAG TCAACCCATG TCAGTTCAGT ATTAATAACA
   115501 GACGTAACCA GTTTTTGGAT ACGGTCTTTA TTATTGATCA ATGCAATTTG ACCGTGACTG
   115561 GTTTGACGCT CATAATCCAG GACAGCGCGA TCAAGCAACT GATGAACTTC AAACTCGTCC
   115621 TGACAGATCT TCTGCACTGC TTTACCAAAC TGTACAAACT GTCCGCTATT AGCCACCGCA
   115681 AAAGTTACGG CAAAACTAGC AACAAACTGA ATACGCTCAA GACAAAACAT AGCTACAACA
   115741 AACATAAAAA TGTCTTCGTA CGCTTTTTGA TCTTTTTCAA TTTGCCCGCT AGCTAACTTT
   115801 AAAGAAGTGT TGTAGACTTT AGAGAAAGTA TCAGCTACGA CATCCATTCG TTGTAGAGAT
   115861 TCTGATACAG CCAAAATGTC TTTAAGCACT GAATCGGGAT CGTCGAAACT GTTTCTTACC
   115921 ATTTCAGAAT ATGTAAGAGA ATGCACAGAT TCGTTATCTG CTACCCGCTG CCACGCTACC
   115981 CACAATTCAG TAGAAGTAAC AAAAGGCGCA ATGATGGGTA CAATAGAACG ACTGGCTACA
   116041 GAGTCAGCTT CCCATTGCCA TGCCAAAGTA CGGATCATGA TCTCATATGT GTTCTTAGAG
   116101 CATGTCTTGA ATTCCGTGTT GCAGCTAGTA AAATCAAACT CGTTCTCATC CCAATCCAGA
   116161 CTCTTCATCT TTTTGTAAAG CTTGAAGATT TCAGGATAGT TTTTATTGAT AGTGTCTAGC
   116221 AAACCTAGTT GCTGACCCAT AAATAAAGAC GGTTGAGCGT AGTCGGTTTT TTCTGTATTA
   116281 AAGATTTTAG AATCAATGGT CATTTATCTT TGCCTGTTTG GTTTAAATAT CACATACTCC
   116341 GCCAGAGCAT CCACGTTCTT TTGCAAAAAG CTCTAGTGGT TTAGCAGCAG CCTCGTATTC
   116401 AGTAACCGTC ACACCTGACT GTGAACCAGT CAAAGAGTTT TGGTAATAAC GCGTTTTCAT
   116461 ACCGTATTTA ATCATAGTAA GATATTCGTT GATGAGTACC TTCTTAGATA GATTGATATC
   116521 AATCGATCGA TCTTTCCATA GGTCAGCACT AATTGCTTGA TCTGTGAACT TTTGGAAAAC
   116581 AGCATAACAC TTGATCATGT CAAGTGTGTT GATAGACCAT GCTGATTGAT ATTGATTACC
   116641 TAGAATGTCA CCATCCACTG CGCACCAGTC TACTACGTTA GACCCGTCAC TTTTCTTCAA
   116701 GTAAAGATCA CGAATAGGAT AGAAAGAATT AGGAATACCC GATGCTTTAG AAGACGACTC
   116761 CGTGGGCATA TGAGCGATCA CTGAACTGTT GCGAATTCCT TTGTTAGAAA TAATGTCCTT
   116821 CCTCAAAGAC TCCCAATCGT AACGGTAGCT AGGAGGCACC AGTTCATCCA CAGTGCGCTT
   116881 ATATGTGTCG ATAGGTAGCC AACCTTCAGC CCACTTGGTT TTATGCATCC AAGGCGCGTT
   116941 TCCTTTTTCC TGACCCAACC TCAAGGATGC GCTGATACAA AAATAAGCAT GTCGTTCTGC
   117001 AATATCATGC AATTTCTTCA GACCAGCAGT TGTATCGTAC TTAAGGTTTT CCCTAGCCAT
   117061 GGTAGTGGCC ACACCCAACA AACCAATACC AGCATTTAGT CGCATCTTAG CAGTAAAGCC
   117121 AACATGCGGG AGCGGATACT CTGATGAATG AATGCAGTAA TCAATCATCT TCAAACAGTA
   117181 GTACGTAGCA CTTTGATACT GTTCATCGGA GTGGATGTTG CACTCAACGA TACCGGCTAG
   117241 ACTACACAGC GATACTTCGC CTCTTCCATG ATCCGTTGCT GAATACAAAT CCTGCATGTC
   117301 AAAGTACGGC GAGGTAGGTT GCGTGATTTC AAGGCAAAGA TTTGATGAGT AGATCGGTTC
   117361 TTTATAAGGA GTGTGTCGAT TGATCTCATC AATGAACGCA AGATAATTTG TACCTACTTC
   117421 AAAACCCTGT ACTAGCACTT TTCCAATATA CTCACGTGCA TTTACATAGT TTTTCTTGAA
   117481 AGTAGGATCG GCTTCGTATT TATTGTAAAT TCTTTCAAAC TCATCCTGAT CACCGCTATA
   117541 AAAAGCTTTC ATCAAATCTG GAGCGGTATG AGTATTGAAT GTAAAAAACT CTTCATTAGC
   117601 TTTTACTTTC TTGCCCATAA ACCTATTGCT CATCATAGCA AAATGCAAAT CGCGGTTTTG
   117661 CTTATCAGTA GGTGTGCGTG GGTTTTGTGC CATCGTAATG ACTTCACCTT CTGGATCATA
   117721 ACCAGAATAG TAAGTAGTAC ACGCGCCGCC GCGACCAGCT TGCATGTTGG CATTGACTGC
   117781 TCCAGCTAAC GCTTTATAGT AAGGCATCTT ACCCTGATGA GTGATCATTC CGCTTCGAAC
   117841 AGGATCACCA ATAGAGCGAA TGTTTAGGTT GCTACCGATA CCCGCTGACA TGCAGGTCAT
   117901 GATGTACGCG ATGTGGTCGC CGACAGCTAG CGATTTTGCA GTATCTGCGC TGGTATACAA
   117961 GTTACAAGAT GCAAATCCGC GATGATTTGT GCCCAAGTTG ATATAGTTAG GGCTAGGCGG
   118021 GTTGATTCTA TTAAACGAGA AGTGATTGTA ATACTCAAGA ACATCGGTCA AACGCTGATT
   118081 ACTGGCTTCA CTCTCAGCTA GCTGCATAGC CATTCGCATA TACACGAACT GTGGAGTCTC
   118141 GTACTCTTTT TTGGTTACGC TGTTTTTAAT AGCGTATTTG TTTCTAATTT GTTTGATTTG
   118201 AAAATGAGCC ATGTTGAAGT CGCGTTGATG ATCAATCATC GACTCGATTT GCATGTATTC
   118261 TTCATCAGTA TAATTCAGTC TGGCCATCAG ACCGGCTTTA TACAATTTGT TGTGCAGTGC
   118321 TTTGACAGTT GGAATGTATT CGTCGTAAAT CTCTTTACGA TAAGTAGCTG CAAATAACCG
   118381 TCCTGCCATC AGGTTATAAG GCCACTCACG ACGCATCGTG CAATTCAAAA TCAACTGTGC
   118441 TTGTAGAGCT TGTGAAGACG CTTCATTACC AAACGCTTTA ACTGTCTCCA GTACGATACC
   118501 GGACCAGTCT ACTCTATCAC GCAAGCCCTC AGATGCCCAT TGTGACCATT TATTGAGTTT
   118561 ATATGGTTGG AAATCTTCAC GACTGCCGTT TCTTTTGATA ATGGTTTTTA GCATGCTGTT
   118621 ACAGGGTTAA AAAAGGGTTA ATTGGGAATA CCGGTTAAAA AGAACGGGTA AATCTTTTCC
   118681 CGGTCTATAC CATTTTAGTA CATAGTCAAT TTAAAAAAAT AACAATATTT ATAATAAATA
   118741 AAACACAACA TATAGCCCCG GAATTACCCG GGGCTATATG ACTTACTATA CTTTATTTTA
   118801 TCAAGTAGCT ACCGGATATT TTATAAAGTC ATGGTGCTCA TATCCACTCA AAACAAAATC
   118861 CTCTAATTTA AACCCATCAA TATTTTTAAT ATCTGGGTTT ATAATCATAC TGGGTAGTTT
   118921 CTTGGGTTCA CGAGCCAACT GAACAGGCAC TAGCTCAAGC TGATCAAAAT AAATATGCGC
   118981 ATCACCACCT GTGATAATCA ACTCATCGGC TTGCATGTCT GTTACCTGTG CCAACATCAT
   119041 CAATAGCAAG GCGTACTGTG CCACGTTATA CGGTGTTCCA ATAGGGAAAT CCATACTGCG
   119101 CATGTTCAGG TTCATACTCA GCCTGAGTTT ACCACCGACT TTTTCAGGTT CTTTTACAAA
   119161 ACACTGAAAG AAAAAGTGAC ACGGTGCCAG CGCACCCAAA CCCAATAACA CGTTTTGTTT
   119221 AGGTGTAAAT TTTGGATTAG GTAGCAAGCT AGGAATCCAA GCAGTGACAC AGTGACGAGA
   119281 ATGGAAAGGT CTTTCTTTCA AATTAGTAAT TAGACTTGTA ATTTGATCAG GTGCAGGATA
   119341 GCCACCAGTT TCGTATTTAC CACGCCACAC TGGACCATAC AAAGGTCCAA TAGTACCGAT
   119401 TCTACTAAAA ATACCTTTTT TCAGTTTATG AATAGTGTCA TCATCGATAT CGCTTCGACC
   119461 ATACACATCC TGTACTTTTT TATCATTGTT TAGGAGTTCT TCATAAAAGA CACGAGCGTC
   119521 TTCGATGGTA GGCGTCCACT GTTTCCAAAT ATTGACTCCT TGCTCTTCCA AATCCAGGGC
   119581 ACGCGAACTA CCTGATAAGA ACCAAAGCGT TTCAATGATA ATATTTTTAA TAGATACTTT
   119641 CTTGGTAGTG ACTAGAGGAA AACCGTCTTT TAGATTAAAT CTAAATTGTT TACCATAAAT
   119701 AGACCTCCTA CCCACACCGG TACGATCTTC GTGGTCGTGA CCGGTTACTA AAATGTTCTG
   119761 TAATTCATTT AGATAAGTTT GCATGTCTTG AATTCCTATT TAGACGAGTT GATTATTTTT
   119821 AAAACAGATT CTAAAACAGG TCTAGGAAAC ATCCCTAGGT ACTGTCTCAT GCTGAGCCTT
   119881 CTTTGTTTTC TTTCTCTCTT AAGACTCTTT ACGTTATAAC CGTGACTACC TAGAGCATTC
   119941 CAAATATTAC TATAACCGCT ATAATAGCCA CCGTTCTTTA AAATATCACC GACTATATTA
   120001 GTATTCATTG GAACAGGGTC CTTGTGTACA AATTTAAGAT AGGGATAGTC CTCCTGGCTT
   120061 GAATGCAACT CAGGACCATT AAACAATATA TCCATTAATG TCTTAATGCC CATATAAAAA
   120121 ATATCCTTCT ATAATGTTTG TTTAAGTAAG ATTTCATTTT CATAATAAAA TCACTGTTTA
   120181 TACAAAAATA CAGCATAAAT CGGGCGACCG GCCCAGCCCG CGCGCCCTAG TAGAATTTTT
   120241 TCTTTATTTT TCTTTAAAAT GTTTTACATT TTACATTTCT TAAAGTAAAT AGTTACTCTT
   120301 TATTTAATGT TTTCAAAGTT TTTTTGTAAA TTTCTAGTGT TTTTATAAGA AAGCATTTAT
   120361 GCGTCATAAA TGTCCTCGCT CCGCATAGGA CAATACCCTC ATATATATTA AAGGGAAAAT
   120421 CTTTTTTCAA AAAGGTTTTT TCTTTAATAT ATTGAGAATT ATAGAGAGTC TTTTAAGACT
   120481 CTCTCATTAT AAAATAAATA AACCAATATG AGGTGGGTCG ATAGGACCCA CCCAACAGGT
   120541 ATTTGTTTTT AAGAGAGATT ATTCCCTATT TCAAAGTATT ATATTTAAAT TATAAAAAAA
   120601 TACATACATA AAAAACAATA TTAAAAACAA CCTATTGTCA TTATTTGCGT AGCTACTTTT
   120661 ATCTAGAAAC TGAAATAAAT TATGAATACA AACATTACAT CTTCTTTTAT AGCACTTGCA
   120721 CTGATTATCG TAATTTTAAT AATGATTGTA TTTCTTTTAT ATAAAAATAA TTTAAAAACA
   120781 AGTAATGTTG AGAATACGGA AGTAAAGCCA AGCAATAGAC TAGCATATTA CGAAGCTGGT
   120841 GGTATGGTAA GAGTTGATCA AGAGTCTTTA CTAAGAAGTG ATTTTTTCAA AGAACTATTA
   120901 CAAAAAGTTG ATCCCGATAA AAACCAGCAA AGTCTACAAC AGATAAGAAA ACACATTTAT
   120961 CCTTACAATA CAAAGGAGAT GTTTAAAATA ATTGAAATTC TTAGAAACAG TGATTTTGAT
   121021 AATAAAGAAA TAATAGATCT TAATTATAGA ATCTGTGTAA CTGCCAGCTC TATTATTTTT
   121081 GGATTTACAT TACCTGCTAA ATTGTACACG ACTAATCCGG TTGTGTTTAT CTACTGTGCT
   121141 TTATATATAC AGGAAAACAC ATCGACTGTT TTTGATGATA GCATGTGTTA CTATATTGAA
   121201 ATGCAATCTG ATAAAGAGAC GGCTGAAGAA GTAATTGAGC ATCACAAAGA AATTGATAAC
   121261 ATAATTAAAG ATTTAGATTA TGCAAATATC TTTCTTGTGA TGACTGTGGA AAATGATCAT
   121321 TACTTGTCTA TAGACTACTT GTATACTAGG TGGTTAGAAC AACCTGGGGT AAAGCACAGT
   121381 AACTTACATT TCTATAAAGA AAGTATTGAA AATTTCAAGA AATTGGTTAC TATTTATTTT
   121441 GGTATTTACG GTATTGATGT GCCTGAGAGT TATTTACATT TTAATATAGC TATTATCGAT
   121501 TACATCAAAC AGACAAAACG TTACTCTAAG CACAAGCTTA CTTCCGTAGT TTAACAGAGT
   121561 ATCGTTTATA CGCGTTTTAA AGGCATTACA GCTTATTTAA ATATACAATC AATATCAGTA
   121621 TACTTGTTTT AATTAAATGT CTTAAAACGC TTAATATTTA AATAAAACAA AATACAGCAT
   121681 AATAGCCTAG GATGATACCT AGGCTATTAT GACCTATATT CACTCCAGTG CTTTTAGTAC
   121741 TTTTTTAATA TAAGTATTTT GCTTATCTTT TGTAGTATTT CGAACATGTG ACAAATGTAA
   121801 GGTGTTGCAA CGAGAGGCTA GTGCAATAGT TGCTTCTTTT ACGACTTCGA TATCTTGACA
   121861 AGCATCAATG ATTTTAATAC TTGAATAATC TTGTTTGTTA AGTTCGTAAA AATGTTGTTT
   121921 GAAACAGTTG ATTGGTTCTT CTTTTAAAGC CGCGTATTTC AAGTCTAATG AATTATGACC
   121981 TTGCCTGGTT TTCATCCGTG TGAGCATTGT ATCAAAATCA ATATCGTAGA AGAATGTGTA
   122041 ATCCGGTCTT ACTTTTAGAT ATTTAAGTTT ATCAATACTA ACCAGCTGTT CTATCACATC
   122101 TGTGTGTTTG TATAGAAGTC CTTGATAAAC CATACTGGAA TCTATGAACC TGTCACTGAT
   122161 TACAACGTTA CCGTGTATTA GTGCTGGAAT AATTACATTA TTTACATGGT GTATTCTAGC
   122221 AGCGTAGAAT AGCAAGATTT GTGTAGTTAC ATCAATTGGG TCCGCAACAA CATCCTCTTC
   122281 TGTCAAAATC TTCCTAAGCT TAGATCCCAG CGCGGTACCG CCAGGTTCTT GTGTTAAGAT
   122341 TACTGATCTG CCTAACTTTT CAAAATATTC TTTGATGACC AAAGACATTG TTGTTTTTCC
   122401 TGAAAAGTCG GCACCTTCAA GAGTGATAAA CATTGTGAAT TCCTTTTGAG TGAATTAAAG
   122461 TACATATTAG TAATAATTAC ATTAAATTAA ATCACGCATC ATAAAACAGG TAGAATTGGT
   122521 ATCTACCTGT TTTATGATTT TTATTGAGTC GCTAACAACT GGTCTTTAAA CATCTGGTTA
   122581 AATGTATTGT ACAAATCGGT GTGATTTTGC AATACTTTAG TGACATCGCC TTGCATTACA
   122641 CTAAATAGTC GTGTTACTGC ATTGATGGCT TTATTAATTA CAGTCAATGC GATTACATGA
   122701 TTAAGGTCGA TATCGCCTAT TGCGTTGTTC TCGATATCGA TGATCATGCC TTGTACAGCC
   122761 ATACTCACAT CCATCAATTC ACGAGAAATC TTTACATAGT TGGTAAGTTC GGTGTAGTTA
   122821 TCCGATAATG CATTTACCAA ATGTTTTACG TCCTGTACTT CAACACCTGT AATCGTAAGT
   122881 TTATCTACTT GCTTAGAGAC GTGTGATTTT GCTATGATCT GTTCAGTTTT TAAAGCTTCT
   122941 GCTTCAGATC CGCCATCTTC TTTGCAAATG CAGAAGTTTA CAATATAACG TTTACTTCCA
   123001 TACTCGGAGT CAAACTCGTC TTTGGTCTCT ACATCTTTGT ATTTACGAAG ATTTGCTACC
   123061 TGTTCAGGAT TTAGCTTGTC TTCCGATATA AAGTTATTGA GAATGCAATA TACTTGATTG
   123121 CTTATATCAG GGGAGCCTAC TTTGGTATCA ATACCATCAA CCAACTTCAG CACATCTTCT
   123181 TTAAAATCAC GAATATATTC AAGCAAATGA TGCTCTCGTG ATTTCATGGG ATAGCTTGCC
   123241 AGATTAGTTA CCAAATCATG CAGGTCGATC TCCCTTTCGT TACCAGAGCC CTTGTACAGC
   123301 GATTTATGCA ATAGGTAGGG GCTAGGTGAG TCTATCACCG CAATAAGCGA TACCGCCTCT
   123361 TTATCGGTCT TTAAAACGTC TTTTTGAATA CCTTCAAAGT CATCGTTAGC TTTATCTAGG
   123421 TTTTCTTTTA TTTTATCAGC AACCGCTTCG TTTCCAATAA AAAAATCTTT TATCTTTTTC
   123481 ACTAAAACAA TAAAAGCCTT TTTGATAGCT TCCCATACTC TACGAATAAA GTCTTTGATA
   123541 CCTTCCATTG AAACGGTTTT AAGTTCTTGC TTTGTTTTGG CCGATTCCAT AGACAGCGTG
   123601 TTATAAGGCA AGCCGGATCG AGCTTTCATG CTTTCAATAG CTTGATTAAT CACCTGCATA
   123661 GTGGTATTGT TCAAATCTTG TTCAGGTGAC TGTGATACGA TGGTATTAAG TTCACTGCCT
   123721 TCGCAGTATA CTCGAACAGC ATCTTCGCAC GCTTGTTCAA ATTCATTGAT GTCTTGTACT
   123781 GCTTGATTTT GTTCCATTTT TTAACTTTCT GGTTTAAGGT TAACGAAGAG TTGTAGTAGA
   123841 CTATTGACAA TATGTTTAGT ACTGCCGTAG TCTCCTATTT TTATACTAAC GTGTTCTGCG
   123901 GCTAGTAAGA CTCCATAAAT TTCTTTTATA TCGGAATTAT CAAAATAGAC TATGCGTGTA
   123961 AGCATACCTG GTATTAACAA AGTAGGATCT GAGTTTTCCC ACTGAAGTTT AAATACCCCA
   124021 CCTTTCCTAC CTATGATCTT ACTGTATTCA TGATAAGGAT TGGCTGTTAT TTTGTTTTCT
   124081 GTGATATTAA TGTTATTTAC TTTATTTGGT CTGTTTTCTA ATATAAATTC ATTAACATTT
   124141 TTAGCTCTAG CTACTAACGT TGCGTTGTTT TCTGTGATAT TAAAACCACT CATGAATTTA
   124201 TTAGCGTCTG CAAACCTAGC ACCGTTTCCA TAATTCAAAT ATTGCGCACC ACTGTCATCT
   124261 TTAAAACCAG TGTCTGAAGT ACTTAATACA GTAAGACTGT TACCTACCTT TTTATAGGTT
   124321 CTTTCTATTT GTGGAAACTT TGTTTTAGGT AAAACCAATA CAGTCAGTGT TAGCTTGGAT
   124381 TCATTAAATA AAGTGGTGTC ATATAAAGGA AATACGTGCC ATGTTCTTCC TCGTATATAA
   124441 CTTCCTATTC CGGCGTTGTA TACACCTATG TTCTTTTGTA CGAAATCACA TACGTCAAAT
   124501 AGCTTTATTC CTTGAGGAAT CAGTATGTGA TCGCGTTTAT TTAAATTCTT AGGTTTTACA
   124561 AAATCGACAC CTTCAATGGA TCTTTTGTTA TCCACTTTAA CGTTTTGTGA TTCTTTTGTT
   124621 AATATACCTA ATAAAGTATC TTTTACAGTG GTGTTTCTAA AAACACCACC AACAGATATC
   124681 ATTCGTATTT TCTCTACAGC TTTATTAGCT AGTTGAAAAC TAACCTGTAG AATATCCATT
   124741 AAATCTAAAG TATCCTCATC AATCGTCTCT CTACCTTGAC CCACGGTAGG TGATTTGTCG
   124801 CCATCTATGA GGTATGCACT ATAGCGCTCT GATTCTAAAT TGTTATTAAA GCTTATCTCT
   124861 CCACTAGATT CTTTTAACGG TATTTTAGTC AAACTTATTT CTAAATTACC TCTATTGGGA
   124921 TATATGCGTC TGGCATACTT ACCAAGAGGT ATCATTAAAG TACATGTAAG CTCGTCTGTA
   124981 TAACCCGCTA TGAAATCTGA CCTTATATTG ACAGCTAGGA CTTGCAAGGG TGTGTAGATG
   125041 GTGTTTTTAT CCACCAAGTG AATGACTGCC TTCCACCCAA TGCTCGCGCC AGTGTCTCCT
   125101 TTATTTATTA TATTAATAGC TTCTGTGTAC AAAGGGGTGC TGGTAATCTC CATTATCTGC
   125161 TCCTATAACC CATAACAGCT TCAGAGAATA TCTCAGCCAG ACTCTCATGG CGCTTTACAC
   125221 CATCAGTGGT ATTGCTCACA GGAGTTACCT GTTGTCTTCT ACCCAGCCCT ACGCTATTGA
   125281 AATAATTAAT CAATGAAGAT TGCGTCAATT GTACTTTCAT ATGTTCGCAC GCATAACCGT
   125341 GAATAGCTGT AGCCATGGAG TCTAGCGCTA TCAAGTCATC AACCGGTGCA TTACCTATGT
   125401 TAACACTGTT TTGTAATCTT TCTTTCCAAG ACAACAAGTA TTTGTGTATA AAGTCGTAAA
   125461 TTTCTTCAGT ATCTTTTACA TTGACTATTC TAAAAGGTTT CCCTCTTTTA AAATATTCTA
   125521 CCATTTCATT GATAGATAGC CACCGCACTA TGAGTTCATT ATTTAATTCG CTATCATAAT
   125581 CACCCATACC GGTGCTATAC ATGCCGTAGA GTTCTATCTC CTCTACGCTC ATGTTGTCAA
   125641 TCTTCTTTAT TTTGACCTCA TATTTTCTCT CAAATATAAC GTCTAGTATC TTTCTGTATT
   125701 CTTGTTCTTG TAAATCAGTG TACATGTGTT TTAAATTCCT TTAAGCACAG ATCTTACCAA
   125761 CGTCATTATA ATGGGTAGAT AATAGAACTG CTCTAAACTA CCCCATTTAT GAAAGTTCTT
   125821 GGCTGTATTA TACAACTGGT CAGTGTCTAT TTGACTGTTG TTGATATATG CAGTTACAGC
   125881 AGTTTCCAGT GTAGACTGTG TTGTTGTGTT GTTATAAAAG TTAGCACTCA GTACGTAATA
   125941 GTCGTCGTGT GTTACTGGAT ACAAATTATC ATCCAATTCT GTATCAAGCT GACGTAGATT
   126001 TATAGCACGC ACCAATAGAT TACTTGCAGT TGCCGCATCT GTGGAAGCAA CCAAACCTTC
   126061 GACCTCGACT ATTTTTACGT TGTTTACGTA GTTGTGATCT ACGGTAAGAT ACGGGTCTTT
   126121 AGGATACACT ACCCCACCCA TACCACTGTA ACGAATACCG TTGTAAGTTG GTCGTCTTTC
   126181 ATAACTTAAA GCAGAAACTA ACCCTACTCT TTTAAAAGAT GTATTTAGTA GACTGATGTC
   126241 TTTGTGTTTC AAAGCGTCCC ATAGACTGTC ACAGCGTGAT ACCCTGTCTT CGTCCAAGTT
   126301 GAGTAGACGC ATATGCGTCA GTTCAATAGC CTCGTGCGTG TCGAACATAC CTAATATATA
   126361 CTTGGTCAAG TAATGATCAT AGGTAGGTTT TATCTGAGAA GGCAACACCA TTGTCTTGTA
   126421 TTCATTACTA AAAAATCTTT TAAAGTATTG ATACAACATG ATGTCATATA CTTTCTTTAA
   126481 ATTTATGAGA GTATCCATCT CGTTTTTTAT AACGAGCGGA TTACTTCCAT TCATCAAGAA
   126541 GTCTTTATGA AAATAATAGA CGACTACTGT CTTTTGTTCT AAGTCTTGTC TCTTATCTAG
   126601 ATTATCAGTA TCGAGCGTGT ATGAAATGTC ATAGCACGCT TCTTTGAATA TACTGTTTTT
   126661 CCTAGATGAA GTGATTCTAA ATACAGCAGT TCTTCCTTCT CCTATATCAG CAATGAACAT
   126721 GTCACCTTCG TTAGGTATAA CAGAAGGATA TAAAACCCCA CTGCCGGTGA CTTTCATTTC
   126781 TTTATTTGCA TCATCTTGAT CTGTGTTTAG AGGAGTCTGT ACTTTAATCT CTAAATTAGA
   126841 TATCTTCTTA TAGGACTGAT ATACTGGGTT TTTAGTATAT TGTTGACCAG ATAAGTTAGA
   126901 GTCAGTATCT AGTACCTGTG AATAGTAATC AACGACCCAG CTACTACCTT CGATGTGAGT
   126961 CAGTAAGCTA GTCCTAGGTA TCCATTTAGC ATCTACCGTA GCTGTCTTAT AATCATCCGT
   127021 TGATACTTTT ACAGTTTCAA TAGGTGGTGG TACGATGGGT ACTGGGCTTG CTGTGGTTAA
   127081 TCCATTGGAA TGGAATTTAT CATTTGTTAC GAGTGGCATT TTTTATACTT CCTTTCGTTG
   127141 TGCTCTTACG AACATCAATT GTACGTTACT CATTGGTAGA TTTCTACCGT AATCAGAGGG
   127201 TATAGCATTG GCTGGCGTTG TGCGACCAGG TAATTTTAGA GTAGGTATAT AACCGGGTAA
   127261 ATTTGCATTT GCTTTAGGAT CATACAAGGG ATATTTGCTT GCTTGTAATA GCTTTCTATC
   127321 TACCTCGGAC ATTTCGGTTT TACCTATATC AGGATGATTA CCGTATTTAC CTATACACGA
   127381 ATCTATACAG TCGATTATAA TATCCCCTAA ACCGGCTCTT AGTCTTACTC TGTCTATAGC
   127441 TTGCTTTTTC AAGTAAGTTA GATTGGTTAC CAGTCCTAAT CTTACTCGAT AGGTCTTTCT
   127501 AAGATCTAGA TCAAAAGTAC TGTAGACATC TAGATTTTCA TCCACCATCA AGCTACCGCT
   127561 CTCAACCAAC CCGCTATGAC GATAAAGAGA TAGGCTGAAT ATAGAATGAT AATCTTTCCC
   127621 CATGAAAGGA TATTCTAATT CTCTCATGTG GTTAAGCACA ATAGGGTTAA GCCCCACTTC
   127681 GCCTAGTTCA GCTAAATTAA GAAGCTTTCT AGGGTTACCA CCGCCTGTAT CTATTACCAC
   127741 CAAACAAGTC ATTACGTTGA CTGTGGTGGG CAGTATCATG GATGGTGAGA ACTCATCAAA
   127801 GTCAGGTATA GAAATACCGT CATTGCCTCT GTATGTCAGT ACTCTAGTAT CTGATTCAAA
   127861 AGCGTTATAT GCCCTATTGG ACATACTGAA CGATCTCTTC TGATCTTCTA ATTTATAGAC
   127921 GCTCTCAACT GGCCTATAGT TTTTGCTTAG TACCTGGTTA TGGATTACAA TTGGATAAGT
   127981 CATGTTAAAC ATGACTGGTT TTTGATATTC AAAGTTATAA GAGAATCTAA TAGACCACGC
   128041 GTCGTTATCG CCTTCTTTCT CACCTTTTTC AGGAACACCA TCAAAATCAA ACAAACCCTG
   128101 TACTCTTATT TGTGTTTCAT CTACGCCCCA CAAAACACTT TTACCGCCCA TGTTCGTCTT
   128161 AATACTGGCT TTGTCTGATA GGTGTCTTGC AAAATAAGTA TCAAAGTCCT CTGAATAACC
   128221 AGCCACGTTT TCACGCAACC TGTGTATTTC TTTGAGTATA ATTATAAACT CTTCTTGTAA
   128281 GTGAGTGTGG TACGATAATT CATGCAGATT AATATCCCTG AACATGGAAG TCCTAGTTCG
   128341 TATATCGTTT CTCCACTTCA TAGCTTGGTT TCTATCCCTA GCTCTGTAGT TAAAGTTTAT
   128401 TACGACTTTG GTAGGTATAT AAATAGGTTT AATAGCGGTG CCTATTTTAT CATCCTTAAA
   128461 TACAGGCATA TGCTCCGGTT GCTTAGTATG TATAGTGTAC AAGCTATTCG GATCAAAGTC
   128521 CTCTTCTACT TCTATTCTTA CTCTTTCATC AAAAGGCCAT TTATTTGCTT TGCTAGGATC
   128581 CTGTGTTATG AGGGTTCCTA GTTGAGCAGC CTTACCTTCA TCGTCGTAGA ATGAAATAGG
   128641 TGTTTTATCT GATAATTGCG TAATCTCGAG TATTTCTCTG ACGACTGAGA ATACTACGGG
   128701 GCGTTCTACG CTGTCTTGTA GATCTTCCAA TGGTAAACTA ATGTTTGGCA TGCTACATAG
   128761 TCCTGTTATC TTGATTGTTG GTTAATTCAA TAGCACATCA TGATTTAAAT TAACATATTA
   128821 AGTATACAAC ATAAATGGTA GGGCAAAACC CTACCATTTA TAACGTGTGT ATTTTTATAG
   128881 ATAAAATACA ATATTTACCA TTCTGTCCAA TGCGGTACAA TATAGGACTC GGTCGCTATT
   128941 TTCTTATCTT CTTCTAAATC CGTATCCGTT ATTCTTGCTA TTCTTTTTGC ATTGGTTAAT
   129001 ACACGTTCAT CATTAAACTT ATCATGACTG TCCCATCCCC ACTGTAAAAG TTTTTAATTT
   129061 GTTTTTTCTA AAATACGCAA TTCCGTTATT AATCAAGTAT ATTTTTGAAT TAGTAACAGA
   129121 AAAACCTAGT GTACTTAGGT CACTTAAAAA TGGAGGATGT ATTACGGATA TTAATCTAAG
   129181 TAATTCTTCC TCTATCTTTT CAAAAGTATC AAAAGTATGT TTAATGACTA TAAGCAAACC
   129241 AGAGGATCTT TTTATAACCT CTGTTTTTAT TTTATCATTT CTTTTTATAT ATTTTAAACC
   129301 TTTTGCACCA CCAAAATATT TAATTTCTTC ATAGTGTTGT CTGCCGTTAT ACTCAATATA
   129361 AATATTACAA TCTGGTAGAT AAAAATCATA TCGGTATCTG TAACCGTTTA TTTTATATTG
   129421 TCTTTCGTAG TTTATTTTAT ATTTATCTAA AATTTCAGAA ATAGTTCTTT CACCAAAAGA
   129481 CTCTCTACAT TTTGGACAAC CAGCACCGAC TAAATGTTGA TTAGCCACTT GATTAAAAAC
   129541 ACCGTGATTT CTTACAGGGC AAATAATGGC TACTTTATTT TTATCAGTGG TGTAGTTTAC
   129601 TTTATCATAA GAGTATTTAA AATTATGTAC CCGGTTTGCT TTTTCTATAA AATCCTTATT
   129661 GGTGTATCTC ATTTTAGCTG CAAAACTATT TTTTGCGCAC TGTGGGCAAC CTCTACCGCT
   129721 TAAATGATCA ACTGGTATCT GTAAGAAGTT ACCATGAGCA GGGCACGTGA TTATTATTTT
   129781 TTTGATATTA TTAACATAAT CAATTAAATC GTACGTATAT TTATTGCCAT GTTTTAATTC
   129841 TGCTTTTGAA ATAAATTGCT CATTTGTTGA TTTAACTTTA TTTATTGCTC TTTGTTTACC
   129901 ACACGCAGGA CACCCTTTAC CACTTAAATG TGTTTGTATT CCTTGTGTAA ACTCTCCGTG
   129961 TTCGTGGCAA AATATTTTAA TTTTACTATT ATAAGTAGTT ACAAACTCAT CCGGTACCAA
   130021 AGAATAATCA TATTTTTCAA AATGTGTGGG AAAATTTTCT TTTAGTTTAT TTAAAAAAGT
   130081 CTCTTTTAAC ATATTACCTC TATTTAAAAG TTAAATCGAA TAAGTAATAT GTTGTTGTTT
   130141 ATTAATACAA AACAAATAAT AGCATAATAC CTCGAATAGT TTTCGAGGTA TTAATTTTCA
   130201 CCATTGACTG TACTTCGGAA CAACGACGAG GGTTTCTTGA GAAATAGATT TTTTATCTAA
   130261 AACTTCGCTT AATAAAACAC CAGCCGACTT AGCAACACGC TTTGCGTTGC TGTGTATTTG
   130321 TTCATCGGTA AATAGTTGTT CCCAGCTCCA TCCCCAGTTA AGCAGCGCTT GCTTTTGGAC
   130381 CAGTCTTCTA TCTTTATTTT TACTTTTAGG GTCAGCATTA ATCTGCCCTT GATGCCTAGC
   130441 GACAAAAGAC CTCCAGCGAT TGATTTGCCA AGTATCTTCT TCACCGAGTC TTCTTCCTAA
   130501 ATAATACTCG ATATACCAGT GATACCAGCC CCATTTATCT GTTTTTATCC ATTTGTTCTG
   130561 TTTCCATACG GATAGCGGCT GTCTGGACTT TACACCAAAG TAATTCAGCT TCTCATCAGG
   130621 TTCGTCATCC GGCCCCAGTA CCTTAGGTAG TTTTTTCCAA CTCGCAGGTA TGCCTTTTAT
   130681 AGCGTTAATG TACTTACCTT CAAACACGCC CTTTCTAAGC ATTTCTTCTG GTGTGTAGGA
   130741 TGGACCAAAA GATCTATCCC ATGTTTTCTT TGTAGCCATG TGAATTCCTT TAATAAGCAA
   130801 TATTGTTTAG CACATAATAA TTTAAAATAT GTTTATTAAG ATATTGCAAC ATAAATGGGA
   130861 GGATAAAACC TCCCATTTAT TATTCAATAA TAAATATTAT TTACCAGAAG AGGCTTTGAT
   130921 GTACTTAACA CAAGCGTGTG CTATTTCGTA TCGAAGCCCC ATGATTTTGT GGATATGTCC
   130981 ATAAATAGCG ATAGTCAATT CCATAATAGA CTTTGCCGCT TTCATGTCGT CTGCGTAATC
   131041 GCCAGCGAAT CTAGTTAGCA AGTTAGAATC ATAGATTTCT TCATACTTGA TAATAGCTTC
   131101 TGCCAGTTGT TTATCAGCTT TTTCAAAATC AGAAATTTCC AACAAATCAA TAACAGATTC
   131161 TTTTAATTTG TTTTTATCCG AAACACTCAG CGGCTGTGCA TCCGCTTTCT CTTTATCTAT
   131221 ATCAAATTCT AACTTATCAA CTATGCCTGT ATGAATATCC TGCATTTTAT TTTCAAAATC
   131281 ACGAAGCTTC TCAACTTCTT CGGCTTTTGC AATAAACGTA GATCTATTCA GTGATAAGTT
   131341 TATCTTACCA AGCATATCCG TGAGTTCACG CATAGTCTTG ATGGTAAGGT TCTCATTACT
   131401 TATTTTGAAA ATATCGGAAG TTAGCTTTAA TACATCCGCC GGCAAGATTT TATCTTTACC
   131461 TTGTGCGTTT AGTATACGAG CAAAAGCAGG ATCTACAATG ACTTCTTTCT TTGGACCACG
   131521 CTTATCAAAC TCAGCAGACA CTTGTTCAAG TTCTTTACGC AACTTCTTGG AACTGGTAAA
   131581 CATTAAACTC AGTTTAAGTT TAATTCTATC AAGCATACCT TCTTGCGCAA TAAAGATTTG
   131641 TTTATTCAAA CCTTCACTAG CTGCGGTTAG TTGTTTAACA AGTTCTTTCT TCTTGTTCTG
   131701 ATCTGTACTA GAGTAAGATT CAAATGCTTG ACCGACACCC GTCATCTTTA CACCGGTGCG
   131761 TTTTACAAAA TACGCAACAG CTTCTTGAGC GACTTGCATA GCCTCGTCAC TTACGGTTTG
   131821 CATCTGATCG ATTTTCTCAG CCAGCAGAAC GATAGAGCCA GCTGTGTCTT TAGTTTCATC
   131881 GACCACTGTT TCTATTTCGT TAATACTCAT GTCGATTACT TTAATCTCAA GAGCGTCCTG
   131941 GTCACTAGAA AGGGACTCAT TATTCTCATC AAGATTTGTC ACCATAGGTT CTTGATCACC
   132001 TAACATTGCA ATATTTAAAC GTTTCATTTT ATTTTTACTT TCTTTTTAAA AATATACTAA
   132061 TCGACATAAA TGGGGGAAAT TAATCCCCCA TTTATATTTG TAACTAATCT AAAAGATTAA
   132121 TTAGGCTACA GCGACTTCAG TACCGGTAGC TTCAGCGGCT TTGCCGTTAG CTGCCTTAAG
   132181 CGAAGCTGCA ACGTAGTCCA GTGCTGCTTT GGCGAGGTTA ACGTCGTAAG CGCGCATAGA
   132241 AACCAACAGG CTCATGGTAC GGTTAGACAT AGCACGAACG TAGCCGGTAG CCACGCGAAT
   132301 CTGATCTACC GATGCGTCTT TCTCTTTTTC CAGAGCTTTG GCTTCGGTGA CAATCTTCTT
   132361 GATCTCGTCG CCAAACTTCT TCTGCTCTTC AGCAAGACCT TGGTACGAAG ACATGTGACC
   132421 AGCAACTTGA TAAGCAACGC GCTTAGCATC TTCCGTGGTC AGTGGCTTAA CTTCTTTAAC
   132481 TGCATCAGCG CTAAAGTCAT CAGCACGAGC AACACTGGCC TTGATCTTGT AGTAGCCTTT
   132541 GGTGACTTGT TCCCAAGTAG CGGTCTTGTC GAAAGCAGCG CCCAGGTGAA GCGCGTAATC
   132601 GCCCAGAAGC GACTCGCCTG CCTTGTACTC GACCATGCCT TCTTCAGCTT TTTCCACGCC
   132661 GGTGGTAGGT GCGTCGGCAA CAATCATTTC CAGTAGAGCA GCTTCGCTGT CTTTGGTTTT
   132721 AGACTGCTCG ATCAACTTAA CCACTTTGTC GCCTTTGATG AAAGCGTCCA GGGTTTCAGC
   132781 CAGTTTCTTG CTAGACTCGT GCGATTCGCT GGTCTGCTTG ATGTACTGGT CAGCGAAGTC
   132841 TTTACCTTCG ACTGCTTTGC CATCCATGCG AGCGAAAGCG ACCACGGAAC CGGTGGTAAC
   132901 AACAGCGTCG GCAGCAGCGG TCTTGCCCTG TGCAGCTTTA GCGGCGGCTT CCAGTTGCTT
   132961 AGCACGCTTA GCCAGACGAT CAGCACCGAC CATCAGCTTC TCAAAGAAAG CTTTGACTTT
   133021 TTCCCAGACA GCAGCCATTG CGTCCATTAG CATTTTCACA AGCTTCTTGA TGTACTCGAC
   133081 AGCGCCTTCC ATTGCAATCT TGGTAGACTG CAGACGGGTG CTCTTGCTAG AGAACGACTC
   133141 CAGGCCCATG CTGTTGATAG CACATGGAAC ACCGGTACGC TTTTCAAAAC GCTTGATAGC
   133201 GCGCTGAAGC GATTCCATTG CCACTGGCTC GGCACCACCT TGTTCTTGAG TTTGCTCAAG
   133261 GACTTGACGC TCTTCTTCCA CTTCTTGGAC GACTTCTTCA GCTTCGTCAG CGGCTTGCTG
   133321 AGTAACTTCG ATTTCGGCCT GGACTTGTGC GGCTTCAGCC ATTGCGTCTT CGGCTTGCTC
   133381 GCCAACGACT TCCAGCTCGG TTTGAGCTTG GGCTTGTTCC ACTTGTTCTT CGACCTGAAC
   133441 TTCTTGTTCG GCCAACATTG CGATATTGAG ACGTTTCATT TTCAATTAAC TCCTGATCAG
   133501 TAAGTTTTAA ACAAAGTAAG TCATTGACTT TTTATAGCAT CAAATTGCTT AAGTCAATTT
   133561 AACGCAGTCA GATGTTTACA CACTATTAAT GTTTATTCAT CTAACTGTTA TGCGTAAGGT
   133621 TTACAGATAC TTAAGGGATA GGGCACACCA TTCGGTGGTG GCTGTGTCGA TACCCATATC
   133681 GTGCTGTCGT GCACCTAGTC CTACTTTACG AATAGCATCT ATAAAGATCT TAATAGTAAA
   133741 ACTAGCCATA TTGGTAATTG CTTTACTTTG TATGTAGTCT AATTCGCTGT TGCTTTTGGT
   133801 AGCATCTGTA GCTATTTTGT CTATATTTTT CTTAAGATCG TCTAGGTTCT TAAAATACTT
   133861 TTGCATGTCT TTATACAAAT CCATGTGCTT TTGTATTTTG TCCGTAAGCA CAATCACTTG
   133921 TTCTGGACTA AGCAGCTCAT GAGTATTTTC TTGTGGAAGG TCTTGATATC CCTTCACTCT
   133981 TTCAATACTG AAACGCATTT CATCGTCATT GAACTGATAC TGTACATCAC CCAACATGGG
   134041 TTTTGTGTAG TATATGTTAT CTTTGTTATT AGAGAACGCT TCATGCACTC TATTTAACAT
   134101 ACCCTTACCC AAAGCATCTA CTTTTCCTTG TAGTTTATCG CCTTCTTGCA AGTCCAGTGC
   134161 TTGTAACATT AATTTACCAG CTTGTTCGGT ATACTGTTCG TATGCCATAA TAGCATCGTT
   134221 ACCTGCGATA TCTTCAATGA AGTTGTGCGA ATACGCTGTC CACTTATCAA ATCCGTTTAC
   134281 GATAGCAGCG GGGGTCAGTG GCTTGTTATC ATACCGCATG AACTTAGATA GTTTGTATGA
   134341 ACCCACCATT GCATGAGCAG CAGCGGTCTT ACCTACCAAC TCTTTAGCTT TTTCATTTAG
   134401 GTCACTGGCC CGCTTCTTTA CCTTCACGGA TATTTCAAAA TACTTGTTGT ATAATTCCTT
   134461 GACCATGGCC ATGGTAGTAT CAAAAGCTAT TTTGATAGCT GTCCAAATGC GAGCTATAAA
   134521 AGCTTTAATG TTATCAAGCG CTGATTCTAA AACCATCGTG TTGTGTCGTG GGTTAGAATA
   134581 GCTTTCTACA GCAAACGTTA CCCGACCGGC TTCACCCACC AGCTTTAACA GGTTGTTGAC
   134641 GTTGCGTTGT ATACTCTCAA TAGCCATTTG GCTGGCACCG TCACCTTGCG CTTGCGCTTG
   134701 CTGCACCACG TCCGCCTCGT CCATCAAATC CGCCGCCACG TCGACCGCTT GCGTGATGGC
   134761 TTGTTCGATG TTTTCTAAGT CACTCATCGC AATTCGTAAA TCACTGAAGT TGTCTTCTAC
   134821 CTGATTACCT AATTGACTAA AATTGTCATC CAAAACTACT TGTTCTGGAC TTTGCGCAAA
   134881 CTGCTGCTCT TCAATTGAAA GCATCGATAT GTTTAGTTTT TTCATTTACG TTGACCTTTC
   134941 TTTTTGGTTT ATGATCATAC TCTAGTATTT GGCTTGATAC CAAATACTAG AGTATGTTTT
   135001 TCATTTTAAC GATATTGTTT AGCTGATTTC TCTGCGTAAC TCAAAGATGC ATTAAGTACA
   135061 TCAAAACCAT ACAAATGCAA TTTGGTATAA GACTTAGACA TGAGCGACAA CAAGGCTACC
   135121 GAGTAGTTCC TTAAATATCG AATAGTCGCA TTATCAATAC CTTCTTTTTT GATATAGTCA
   135181 GTTAGCTTTT GAGTAGCATC TCTAAGCGAT TGGTCCTTCC AAAGGCTATG ATAGACAGCA
   135241 CCGTTCCATT TTTCCAATTG CGCTACCGAT CTTTTCATTT CTACTAAAGT GTCTTTTAAT
   135301 TCATCTTTAG TTAGAACAGG AAAGAGTGTC TCTTTGGATA TTCTGACTCT TTTAACATCC
   135361 GAGGTTTTTG TATTCTCGGA TACGGCACTT GCTAGTAAAC CAGCAAACGA CATGGGTAGT
   135421 GGATTGAGCA TCATTACGGA CGCCCACGCC AAAAGAGTCA TACCGGCTAC GGTGTATATT
   135481 CGTTTCTCAA CGACTTTGAA AGAATTGGGT TCGTGATAGT CTAGGAAGTA GTTTACATCC
   135541 ATAAGAGCGT TTACCGCTTC AATACCACGT AAGTTTGAAT CCCTTACATT TGTATAGAAG
   135601 GACAATCCGC CCGGCAATTC TTTGCTCTTA TAAAAAACCG ATGATTTGCT AGGTATTTTA
   135661 TTACCTACGC TTTTGTTAAA AACGGTAGAA CCGCTTATTA CAAAATCAGC CGGCGTAAAT
   135721 TGTAGACTAG TGAACAGGTC GCTATTCAAA TAGTCGTCTT TGTGTTCATT AAACCACCTT
   135781 TTGTATTTAC CAACAGAATC ACTTACCATA TCGGCGTGTT CTTTGTATAA CCAACGAACG
   135841 TCTTGCAGCG CGGGTTTTAG TCCATGTTGA AAACCGTCAT CGGTGTACAT AAGGTGAATG
   135901 TATTGTTTTT CTGGTTTTAC ATAGTTGTAA GCCAGATCAT CTTTACTGTC TATGTTTTCT
   135961 ATAAGAAGTT CATAATCAGC TATTCTCTTT TTAAGAGACA GTATATTCTT ATCAAACCCA
   136021 TGAATCACAT CACCCAGTGA TGCCATTGAA TCGCTGAGGC TACGCGCGAG CTTTTGCATA
   136081 GCAAATACCG CGTTTTCGGC AATATTCTCC ATGGCAACAT TAATATCTTG CGCCGGTAGC
   136141 TTTTCTTCCT CTTCCACCAT AGACTCTAAA CCAAAAGCTA CTTTGGTATT GTCTATACTG
   136201 CTAAGATTAC CGTAACCTTC GGCAGCTATA TTAAAAAGTA TGGCCGATGT CTTGGTCATG
   136261 GGTCTGTTCT TTATGAACTC ACCCATAGCT TCTAGCGCTG CTACAGATTC GGTATTTTCT
   136321 TTTAGTTGAT CTAACAAAGC ATCGGTCCTA TTGACGCTTT GCTGCAACTG CATCATGTCG
   136381 TAACTATGTC CATCCTCTAT GTTGGACTGA TGCATTTGTA ACTCTAATTC TGGATTAATA
   136441 AAAGCATCAT CTAGTACCAT TGCTGTTACC TTTTACCAAA CAAGACATTC AAAGAAGACG
   136501 TGAGATCTTC AATTCCGTTT GGCCTAGCTA CCCATGCAGA AATAAAATCT ACTATGGACA
   136561 TCGTACGCGG ATTGGTACTA TTACTAGTCA ACAGAGAAGA TACTCTGCCA CCAAAATAGT
   136621 TATTCATGGT TTTACTATAA CCTTTGGCTT CTACATCTGG CCTAGAAGCA CTCAGAATAG
   136681 TCAACCATGT GTTGAATTGA AAAGACCTAC GAGTGCCGGT CATTACGTAG TGTAGAGTCT
   136741 CGTCTATCCA GCGATAGTGA CTATCACCGC ACATAGGGTT ATCTACTTGT GCATCAATCC
   136801 ACTGCTTAAT GGTACGTGTG CCAAATGATT TCATAGCCAA TATAAGGATC TTTTCTTTGT
   136861 ATTCAAAGCT TTTAAATTCC TTGTCATTGA CCATGGCCTG ATCCCACATC AAAACAATAT
   136921 CTTGGTTTGC TGTGTATGGG GTGGTTTTAC TGACCTTGTT TCTATTTAGT AAATTGTTTA
   136981 CATTTACTAT CATGTTGATT GGCTCGGTCT GTGTAACCAA AGCAGATCCC AGAAAACCAC
   137041 TAGGATAGAT TTTTAAGATT AACTTATTAG AGTCCATATT CTTTATTCAT CTTTTCGATT
   137101 TCGTGGTTCA GGCCAGTAAC GCGACTTTGG TAATAAGCAA TCTCTTTATC AAGAGACGCG
   137161 TCTTGTTTCT TGTCTTGTAG TTTTTGTAGT TGCAGAAGAC GAAGTTGCAG TAGCTCCAAC
   137221 ATCTCTTTCT TAGCTTTGTA TTTTTTCTCT TGATTCTCAG CTCGGACCAT TCCAAATATA
   137281 TAGAACGGGT TTTTACGAAC ACTAAAAGCC CGAAGATTTA AAGGATCTAA CTTACTAGTT
   137341 CCGATGGTTG ATACAAAGGT CCTTTCAGTC AATTCACTTA CCACGGCATC CGGCAAATCG
   137401 TTAAGAGCTT TCTCTAGTGA ACCCATGTCA ACTTTAAGAA CATTAATTGC GGTGCAGAAA
   137461 TCACTAAACT GCGACATTAT TAGGTTTTCT TCTGCTTTAG AAACACCGTC CACGCCTTCG
   137521 CCGCCCTCGG TGCTTTTAGC TTCATACGCA TAAATGTAGT TAAGCAAATC CAGACTATAT
   137581 TTATTAGTAA AATCAGCCAC CGCGATAATT CGCATTATCG TTGCCTTCTC AAAAGACAAT
   137641 CCAGCACTGG CTTCAGTTTC TTGGTAAATA TTCTTACCCT TTTGCACCAC CAAATCTAAC
   137701 ACCTTGAGAC TATTTTGTAG TGCTAGTGAA ATGCTGGTGA TCATGCTCTG ACGACCAGGC
   137761 AATGACACTT CTAATTTATA TTGTTTCTCT AAGGCTTTTG CTTCCTTGCT GGTAAAGGGT
   137821 GTGCTGCCCC ATACTTGATC AGCGCTCTGG TAAGCCTGTA GTGAATGCTC CATAATACTC
   137881 TTTCGAGTAC CGATGGCAGC GTCGATAATT TCATCACGCT TGAACGTGGG GAAAAGTGAT
   137941 ACAACAAAAT TATAAAAATT CACGATTAAC CTCTTTTCTT TTTAATTTAG ATAGTGGGAG
   138001 CTTTGCCTTC GATAAAGGCT TTCAGTATAG AGTTTACGTC GCCGCCGTCT TTCTTGCTTG
   138061 CACTCTTTAA ATCTTTTACA GAAACTTTAG TGAAGGCGTT TATACCGCGA TGATAGAAGG
   138121 TGATTTGCTC CCAGCTTTTA TCTATAACGA CCAAAATCAT CAGGTTGGTT GTTTGGAAGA
   138181 TAGCATGCCG TGTTTTAAAG TTATCAAGAC TACCGTCTAG CTTTTGTTCA ATAGCTTCAG
   138241 CGGTGTCACT AGAAATAATT GCCAAATTAG AAGAAGTTGC CAAAGAAGGC GATTGATTGA
   138301 TTAAACCAGA CTTTAAGTTT TTGTTTTGAC GATTTACAAT CTCCGAATAA ACACCGGTTG
   138361 GGTCTTTGAT CAAAGTGTTG CGATGTTTGT CAATAAGATC TTTACAAAGA ATTAGGTCAC
   138421 GCACAAACTG AATGCGCCCT GCTTTCCATG CATGATAACG CTCAATAAAG TCGTAATCTA
   138481 CTCTATTTTG TAAGGACATC AGATTGGTCA TTACGTTAGA AGGAATACTA TTGACCAGTA
   138541 ATTTGATAGC AACCGGTACG GTAGCCTCAT TTTCACCGTC TTTAATTGTT ACGTTGTACA
   138601 TTTTACCAGT AATGATACTG GTGTCAGTAA ATGCATTTTT AGTAATATCA CTAAACTGGT
   138661 TGGTTTTATC GTTAGCTTCC ATGGCGTGAT TAACGTCATA GCTAGGTAGC TTATACTTAT
   138721 AAGCTTCCAT ACCGAGATTA GGTGCTTCTA TGTTACTGTA TGATTCTAAA CCACCAGTTC
   138781 GACTAGGACT TAGACGACCT AGCGTCTTAG AGACGTTGAT GGAACCTAAG TTAGTGAGAA
   138841 GTTGTAGTGC TTGTAAATAG TAACCAGAGA AAATGTTCTG AAGGACATTA AGAGTGTCGG
   138901 GGAGATACTC TACGTTAATG ACATCTGCAT CAACGATACA AAGAGGTTCT ACGCGTGCAA
   138961 CTGCTGTAGC GCTAACGAGT GAGTTGTCAG CACTCATACC GTCTACAATG TTTTTAAACT
   139021 GAACGATAGC GCTAACGGTA TCTTTTACGG TACCGATTAT TTGATTTGAA GATGATACCA
   139081 TTTTAGTTTT CCTTAGAAAA GATTGAAAGA GGGCGATATG GCTCAAAGAA TAAACACAAC
   139141 TATTGAAGAT GCGTTACGTT ACAGCCCAAT GGGTCCAATG TCTACTGCAA TTGGATCCGT
   139201 GTTTCGTGGC ATAAATCACA GGCAAACACC CGCGCCTGTG CCGATTAACA AAGACAATTA
   139261 TGGCCTAGTA TTTTTCACTA GACCTCAACT GAACCTAACA ACAGATAACA TAAGAGCAGA
   139321 GAGATTTCTC GGTCCACTAC TTAGTAAAGA AGCAAATAGC ATACAACGAA TTATACGCAT
   139381 GTATCTAGAT CCTAGACTAG GTGCCACAGA TAGTAATTTT TATTGCCCCT TTGTGGATAA
   139441 TAAAAACGCT TTTATGCCAC TGTTAACAAA TCATTGTGTT TCATGTACTG GTTGGCAAGA
   139501 TGTCCTCCTA GATACTTATA CTAGCCAGCC AGGTGCTTAC AGGGAAGTGT ATTCACAAGT
   139561 AGATGGTGTA TTTAAGAATT ACACGGCATA CGATATCTCG GCCACTTTCC GTAACATGAC
   139621 AGGAGACCCA CTAACGCTGC TTATGATGGT GTGGCAGTTC TACCAAGCAG CTGTGTTTGA
   139681 GGGTAAGCTT GTACCCTATC CAGATTTTCT AGTACAAAAC GAAATAGACT ACAATACACG
   139741 TATTTATAGA TTGGTATTAG ATCAATCGAA GAAGTATGTT CAGAAGATAG CGTGTACTGG
   139801 TGCTTCTTTT CCTATAAACG TACCTATTGG AAATTCATTT AATTTTGAAA TAGATAAACC
   139861 TTTGAACGAA GGTAATAAAG AAATTACTAT ACAATTTAAA TCAGTAGGTG CTAGGTACAT
   139921 GGACGATATT GTTGTACATG ATTTCAATAA AGTAGTCGGT ATTTTTAACC CTAGTATGAG
   139981 AGACGCTAAT ATGGCAAACA GTACCACCAT GGTAAAAGTG CCTATTGCAG AACTACAATA
   140041 TTTCAATAGC ATGGGCTATC CACGCATTCA TCCGGATACC AAAGAGTTAG AATGGTACGT
   140101 ACCTATTGCA GAATATAATA ACGTAGTCAC CGCTTACGGT CGACACATGG ACGCTTTAAT
   140161 AAAAGCCACT GCGTAATTCA ACCAAACACA AAGAAGGAAA GAGAAACACT ATGGCTGATG
   140221 TAAAAGTATC TGATGTAATA GCCACACTAG AAAAATACAA GTTCAATCCG GTGGCAGTAC
   140281 AGAAAGTAGC ACTTGATGTT TTACAGCAAG TAAGGAACAA CGATATAAAC ATCGTAGATG
   140341 CTACTAATCC TTACGTACAT TGTCTTGAGA CTACCGCTTT TAATTGTGCC GCTTTTATGG
   140401 TGCAAAACGA AGCGACCACT CGACGACTAT ATCCAGCTGC CGCTATAACA ATGGAGGATC
   140461 TTTACCTCCA CATGAGTGAT AAAGATTACG TTAATCAGCA CGCCACGCCC AGCAAGGCCA
   140521 CATTTAAAGT GCTGCTTAAT AAATCAGAAC TACTCAACAA AATGATACTG GATATAAACA
   140581 CCGGTGTTAA GAAAATAAGA ATACCTAGAA ATAGTGTTTT CTACGCATCT AACATTCCGT
   140641 TTAGCTTGCA GTACCCTATA GATATTAAAC AACCAGCCCA CGGCGGTATA CAAATATCTT
   140701 ACGTGGTGGA TAAAGTCTCT CCATTAAAAA CGCTATCCAC CAACGCTATC GATTGGATTG
   140761 AACTTAGAAA CCCGGACGGT ATTTCGTTTA TACAATTTGA AGTAGAGGTA GATCAGTTCT
   140821 TTGTGGAGCA GAGAACAAAC GACGTGAGTA CCGCCAGTGG TTTTACGACA GACATACCGC
   140881 TTACGGATGC ATTTTACCAT GTGCGTTGCT ATGTACAAAA TAGCGACAAC ACGTATAAGG
   140941 AAATACTGGT AACACACACG GCACAGGTTT ATGATCCTTT TGTAGTGACT GCTGTAATCA
   141001 AAGTATTTGA AACCAGTATA CAGGTTACAA TACCCAGTAT CTATACTACC ACAGGTATGA
   141061 TAACTGGTAA ACTTAGACTG GATGTATACC AAACCAAAGG TGTTCTAAAC GTAGCGTTAG
   141121 GTTCGTACAG GGCTGAGGAC TTTACAGCGG ACTGGATAAA CTTAGACGAG AATGATGATA
   141181 ACGAGTATAC CACCCCAATA TCTAATTTTA GATCATTGGT CATTTACTCC ACATCAGATG
   141241 TAAATGGTGG CAGTTTAGCA TCTACCTTCT TAGAGCTAAA AAATAAAGTA ATAAGAAATA
   141301 CAACGAGTTC TACCAACTTA CCTATAACCA ACGTACAATT AGAAGACAGT CTGTTAGACT
   141361 ACGGGTATGA GATTATTAAG AACATAGATA CGATCACAAA CCGTATTTAT TTGGCATCTA
   141421 AGGCACTACC TAAACCTATT GATAATACCA ACTTTACATC AGCATCTGCT GCTATATCAA
   141481 AAGTACAGTT GACCCTTAAA GAAGCAAGCG GAATCTATGG CGCCTACGAC AACGGTAAAC
   141541 GTATTACTTT ATCTTCTAAA ACACTGTATC AAAATAGAAA TGGAATTACT CGTCCATTGA
   141601 CTAGTTTAGA ATTTAATGTT TTAAATAATT TACCTATATT ACAAAAGTGC GTAGATGTTA
   141661 CTAATGGGAA TTATTTCTAT TCGCCATTTA CCTACGTATT GGATGCTACA CAAGAGGCTT
   141721 TTGAAACTAG AGCTTATTTC ATAGACAATC CGTCTATAAA AACCAAGAGC TTTATAAACG
   141781 AGAATGCTAC TGCTGGCTTT CAAGTATCTG TAGATTCCTC GTATAGCGTA TCTAAAAACG
   141841 ATAACGGTTA CGTTATCGAT ATAGTTACAA AATCCTCTGA TAATTTTAAA GCACTTGACG
   141901 ATTCTAATAT ACAGGTTATA CTTGCATTCT ATCCTTATAA TCAGAGTGAT AGAGTATATG
   141961 TACCAGGTGT ATTAAAAGGT AAAACATCAG CCAATGAACG TTTGTATAGC TTTGATCTTA
   142021 ATACAAACTA CGATATTGAC TTGAACAATC AGTTGGTCAT TACCAACGTA AGTGGTGCAT
   142081 CATCCGCCGT AGACGTAAGA GGTCCTCTAG ATATTAATTA CGATATCTTC TTTTGCACCA
   142141 CTGCACCTAA AATAAATACT TGGGTATACT CGTCATTGGA TGATGAAATA ATATTATTTG
   142201 ATTTGCCAGA AGGCTCTTAT GCTATCACAA ACGAAAGAAT AAACGTTGTG TTGGGGTATA
   142261 GATTAGATGG CTTGTGGACT CAATCTCGTA GCGGCGCCAC GGCCGCACCT TATCAAGTGT
   142321 ATAGTACTAA CATACCCGCC TATTACAAAA AAGACGTGTA TTTAGTTGAT CCGGATACAG
   142381 GCTCAGCCTT TACAGTAAAC GCACAAGGTA ATTTAGTTTA CAACATATTA CATCGCCGAG
   142441 GTGACCCTGT TCTCAATAGT AACTCAGAAC AAGTGTACGA GCACTTGGCG GGCGAGATCA
   142501 TTTATAATGA ATACGGTGAA CCTCTTTTAG TACCGGGGTA TGAAAGAGAT CTATTGCGAT
   142561 TTATAGACAT ATTGACAGTA GAGGCGGCGT ATTATTTTGC TATACCGCAA GATTACAATT
   142621 CCACCACCAA TTATAGGACC ATTATATCTA AGTCATTAAA CAGTTGGATA ATTGAAGATA
   142681 TTCCGGCCTT TAATGAAAAA CTATTGGATA AAACTGAAAT ATATTTCTAT CCAAAAGTAG
   142741 CCATTGGTGA TATTGAAATA CTAACCAATA CCAACGAGGT TACTACTATT TCTGCCAGCC
   142801 AGTCTTTCAA AGTTATTCTT CTAGTACAGC CTGCTGTATA TGACGACTCT ACATTGTTAC
   142861 AGGCTCTTAG GAATACAACT ATTCGCACTA TAGACTCTAG TCTGCAAAAC ATGACTGTTT
   142921 CTATATCCAG TATGGAGAAA GATTTACTAC AAGCCTACGC TGATGACGTT ATATCTGTGG
   142981 AATTAACTGG ATTGGGCGGC ACAGACACGC ACAACACTTT CACAGTTATC AACAATTCTA
   143041 ATAGGTGCAG TATTCGTAAA AGATTAAGTA CTCTCCCAAA CAACAGTTTG GTAGTAGAAG
   143101 ACGATGTTAC TATTGAGTTC GTGAAACACG GTCTTGGATA AAAAATAAAA AAATAAGTCA
   143161 TATAGCCCGG GATATCCCCG GGCTATATGC TCAATTTAAA TTAAGGATGA GTAGACCACT
   143221 CCTTAATTGT TTTGTAACCT TTCATGGTCA TTGGATCGTA GTTGTGTGGT GCCGTCTCGT
   143281 AATTGATGAA ATACTCTGCC ACAGGTTTCC AATAGGATAC CGTGCAAGAG ATTCGAATCA
   143341 GTTGACTAGG AGCAGAGCCG CTGTCAATCT GAGATGTAGC CCAACCTTTG ATTTGCGTAC
   143401 ACAGATACTC GATCACGTCT GATCGAGCTT TGCCGTTAAA TCCTTCACGA ACACCTGAAC
   143461 GAATTTGAAG ATCTGGTGGA ATCTTAGCGT TTCCAATATA GGTAACAAAC TTCCAGAAAC
   143521 GTTGACGTTT CATATGGGAG CCGCGAGTGA TCAAACCGCC AAAGAAGTTG TACTCTTCGT
   143581 CGTTTAGTTG TTTCCAGGTC TCAGCCAACG CAGCGCGTTT AGCAAAGATG AAAATAGGAA
   143641 GGCGTGCAGT AGCCGTGTAT TCTTCCAGAA AATCTTGAGC AGCGTCAAGG CAAAGCTGAC
   143701 GAGATCCTTC GTTCCATGTA CAACCAGCAC CTTCTTCTTT CACAGAAAAA GTAGATTCGG
   143761 TTCGGTAGTA GATAGATGGT TTTTCCACTT CCTTTTTCTT TGGAACTTTA ACAGCAGGCG
   143821 TATAGTCCGG CTTTGGGTTC TTAGGTTGCA CGACCTTCGA TTCTTTCTTG GAATCGTTTT
   143881 TCTTCGAGGA GTTCTTTGCC ATGATGATCA CCTTTTGCCT ATTAGGCATT ACATCCCTAG
   143941 CCACTATTAG CAGAGATTCA ATGTGAATAA ACACTCTATT ATGCTTATCC AACATAGTCA
   144001 TATGTGATTA AGATAATTTA GAATAAGTGA TATGCGACAT AAATGGCTAG GATTTTTCCT
   144061 AGCCATTTAT GATATCAATT AAGACTTTAT AAGTGCAGGC AATATTGCCA AAATACGATT
   144121 AGTCAAACTA ATAATAGCAT CGGCGTTGCT TTCACAATGC GCACGCGTGG TGTCATCAAA
   144181 GTAGGTACCT ACGTTAAAAG CACGTTCAAA GAAAGTACCG CAACTAGGTA AAATAGCACT
   144241 ACCGTCTGCT TTAGGGTATG CTGCCATGTA ACGAATTATG TATGCGTTGC GAGCAGTCTT
   144301 TGTAGCCAGA TCAAAATCTA GTACCATGTC TTCATTGATT ATTGACAGAT ATTGATTCAT
   144361 CGTGGCTTCA ACTTGCGATA CAAAATGCAT GTTGATAGAT TCGACTTCTG AGCTAGGTAA
   144421 AGTCAGATGA CGAGATACAG CTAGACCTAC TGCAATTGAA GTCGTCCTGA TGTCAACCGC
   144481 ACACTTTTGT ACATATTCAC TAATTGGTAG TAAGAGCGTG TTCATTGTTT TTCCAATCCT
   144541 TTTAAATGTT TTTGATTAAA TCATTTTGAG CTTTTCGCTC ATGACGTACA GGTCGTTATT
   144601 TCCTATTAAC TCTAAATCTT TTTGTAAGTT CATATACTCA AAATCTCTTT TGTGTTTAGA
   144661 ACTAAAGAAG AAGGCTATAC GATTTCTCAG CTTTACGTTA TTATCGTTTA TATACTTGTT
   144721 AATTATAGGA TCTACTTCCT CTAAATAACT GATTATAGTT TCTTTCTCAT CTTTCAATAT
   144781 ATCAGGACTC TTCAATCTCT GAATCATCTG ATGTTTTACT CTAGAAAGAC GCATATAATC
   144841 GTTATCGTAG ACGTTGTTGA CATCTATGTA ACTGCTCGTT ATCGTGGTGA ACGCTACACT
   144901 GATGATGGTT ATTAAACCAA TGCTAGCTGG TAAAGGAGTA ATGCCCAACA ATATAACCAC
   144961 ACCCATAAGT GCAGCAAAAT AAGAAAACGA ATCACTCCCG CGTCCGGTTC TCAATATCTT
   145021 ATCTAGGGCA GTAACCAGGT ATTTGCCTGC GCCGTGTCTA GCCGCAAATT GATCAGCCAA
   145081 GTATTCGCAA GAAACCACAT CGTAAACACT CTCACCCAAT TCACTTTTTG ACTTTTGAAT
   145141 ACTCTCATTG ATAACGACCA TAGTAACTCT TTCTTTACTA TTTTCATCTT CAATCAGTTT
   145201 GTAAGCATCG CTGTCCAATT TGAGTTTGCT CTTTGCTTTA TTGAATACTA TTTTTCTATC
   145261 TTCAAAGCTA ACAGTATCAT CCATCATCCT TAGCATAATG CTAAGCGATT GGTTTGTTTG
   145321 AACTGAACGT GACAAATATT CGAATGAGGT AAATACGTGA CCCAGTTCGT GTAATATGAC
   145381 AGCAGCGATC TCTTCGTCAC TAAAACCAAA ACCGTTTATG TATGTCTTAG GAAGAAACAT
   145441 CTTGCACTTA ATTTGTGAAA ACAAACCAGT TACTTTAGAA TTCTTTAAAT CTACAGTACC
   145501 TTGAATGACT TGTCCATCAA GGGATTTCAA TATTTTCTTC AAATCGTAAT TAATATCAAA
   145561 AACAGAACGG ATGGAAGACA TCCTCTGTAA ATCCTCAGAA CTGTCAAAGA TTGTTTGAGC
   145621 TAGTCTAGGT ATGTATACAG CGGGTCCATT TCCATTAACA AATTCAAAAG TAATACCTGT
   145681 GTATTTCTTT ATTACTTCGG TAAGTTGATT AATCTCGGCT GTAGCGTAGT ACTTAACATC
   145741 AATTATATTT TTGTCTAGTT TCTTGATGTT TTTTATGCAA TTAACGATTG AATCAAACAA
   145801 CTCTGTTTTT TGAAACTGTA TAGATTCCAG TGCGGTATTT TGTTTTTTCA TTTATTGTAC
   145861 ACCATGGTAA GCCTAATTAA ATTATAAACT ACGTCCTATA AAATGGACGC ATTCATATAC
   145921 ATTGACACAA GGGCTATTCA TGCAAGATAT CGATGCAATC GAGTGTAGAT TTGCTACATA
   145981 CTCGCGCTCT ACAGAAGAAG CCGACTATAG CGATTATCAC TTTATAAAAG AAATAATACA
   146041 TCATAAAGAC GGTAGCGTTA AAACCAATCT AAGGAGCGTG GTTAACTATA AAAGAAACTT
   146101 CTACATAACC AAGAAGGGTC TACAAAACCA CAAAGATAAG AAAGAATGGG AACATATTGA
   146161 CAACGTAATT GAGTACAAAT CTACGCAGGC CGATCTCCCT AGATCAGTAG CAAAAGCACT
   146221 AGGCACTCCT TGGTTCAAAG GAGATATGAG AAAACTCTCA TCTTCTCCAT TTATTTACGG
   146281 TACAGGTATC AGCTCTACGG CTATGATTAA ACAATCATAC GCTGATAAGT GGGATAAAAG
   146341 AACCAAGTAC TCTGTAGCAG TATTCGATAC AGAGACTGAC GTGTTGCACG GCACTGATGA
   146401 AATTATGATG GCTACAGTCT CTTACAAGAC CAAACTTATC ACAGTTATTC AGAAAAGATT
   146461 CTTAGAAGGA CAGTCTAATC CTGTACAAAG AATTCATAGT CTAGCCAACA CCATCTTAGA
   146521 AAAATACATC AAGGAAAGAG GCATTGCTAT TGAAGTGGTA GTGGTGGACA AAGAGATTGA
   146581 CGTGGTAAAA CTCACAATGA GTAAAGCTCA TGAGTGGATG CCCGATTTCT TAGCTGTGTG
   146641 GAACATCGAA TTTGATATGG ATAAGATCAT TGCCGCATGT GATAGAGCAG AGGTCAACAT
   146701 ATCCGATATC TTAAACGATC CAAAAGTACC TAAAAAATAT CGTTCTTTTA AATTCAAAAA
   146761 AGGACCAGCT AAAAAAGTTA CTGCCTCTGG TGATGTAATA CCTATTAAAC CCGCTGCCAG
   146821 ATGGCACGCT GTAACATCAC CAGCATCGTT TACGTGGATT GATGCAATGT GCTCATATAG
   146881 ACACATACGA AACGGTGAAC CAGAAGAACC AAGCTACTCT TTAGATAACA TTCTAAAAAA
   146941 AGTAGCTAAA ATTACAAAAC TTAAATTTGA TCAAGCTAAA GACTATACAG GTCTTAAGTG
   147001 GCATCAGTTC ATGCAACAGA ACTATCCACT AGAATACGCA GTGTACAACA TGTTTGACTG
   147061 CATATCTATG GAAATATTGG ATGAGATTAC AAATGATCTG TCAATATCCT TACCTATGTT
   147121 TACTGGTTGT AGTGACTTTG CTGATTTTAA ATCACAACCC AAACGAACCT CTGATAAACT
   147181 ACATTACTTT TGTTTAAGAA ATAAAAGAGT AGTTGGTTCT GTATCTGAAG AGATGTCTAC
   147241 AGATATGGAC GATTTGACGG TTGGTCTAGG TGATTGGATC GTGATGCTAC AATCCTATTT
   147301 GGTAGACGAT AATGGAATCT GTTTAATAAA AGAAAATCCA CATATGCGTA CCAATATTAG
   147361 GATAGGTGCA GTAGACTTAG ATGTAGCAGG TTCGTAAACC GGATGCGACT TTCAAGTGAA
   147421 AACTTGATCG AATATTTCCC TTAATTGCTG GAAACTCCTA TATGGACAAT CAGCAGCGAA
   147481 GCCCGGTAGA AATACCGGGA ACGTTCAACG ACTATCGAAA GCCGGATTGC CAAATCATAA
   147541 CGGCTAGTAG AGTAGAGTCA AGTGACTCGA AACAGGGAAT ATCTTACCAG GTAGCGCTGA
   147601 AGATAGTGAT ATAGTCTAGT CCGCGCGGTA ACGCGTGGTA GCAATCAAGG ATTGCAGGTC
   147661 GAAACTAACG AATTCGATTG AATACCATGA CCCCAATGGT GGTGTAGTTT TTAACATCTC
   147721 TAAAGAAACC ACTAAGAAAG AGATAGTCTC AGTAGAAGGA GTGGATGAAA CGACTAAAAG
   147781 AATGTGTACT ATCAATTTAT CAGCAGGTCA CGTAAACGCT GTAGAGATAT GTACAAACCT
   147841 CTTAGGCATG CCTTCCTTAG ATCAAATGCT AGAATCCTTC AAGCAAGATA TTAGTATTTG
   147901 ATAACACGTC ATAAATGGAT AGGTATTTAC CTATCCATTT ATGCTCTGTA TTTATTTTCT
   147961 CTTAGCGTAT TTAGCTACTA GTTCATTGGC TTTAGCTTTA TCATTCAACA TCTCGGGAGG
   148021 CTTCAATCCC ATCGATTTGT TTTTATCCAC AAGACACTGA TGTTGTAGTT TTATCATATT
   148081 GTTGTTATCT GATAATACAA CAAAACTTTC TTTCGGTCTA AAAGGACTGG GTTCTTGGCT
   148141 TTCATCAAAT ATAACACCGT GCACATATGC TCTACAGCAG TGTATCATAG CAAACCCTAA
   148201 TACGTCGACA GCAAAGTAAT CACCGCTCTC GATTCCAGTA ACAGCTACAC TGGCTGGAGC
   148261 TAAAGACAAT TCACTCATTT TCATGATATT AAAACGCTTT CTTAATTATT TTAAATAGGT
   148321 AAATTAATAA AGTAAATAAT AAACGTAATA TATCCGTAGT CCTTTGTAGG ACTACGGATA
   148381 TATGTTTTAT CAATACAAGA ATTAAGATGC GTAGAAAGCG ATGATTCTCA TCTTACCTTC
   148441 TTCACTAATA CCACCCACCA GCTCTCGCTT AAGATCGATG TGTTTGAGGG CGTCTTTACG
   148501 TGTCTTTGCG TCGGCAGTCA TGCTAAACAG ATTGACCAAC TTAATAAAAG CGTCGCGCTT
   148561 GTTTTTACTA AGAGAGATTT CTTCCATAAA GCGCAGGACA TATGCACCAT TGAATGCTGC
   148621 TTTTTTGTAC TCGTTGAAAA TGCACAACAT CGTAGAGAAA GCAATTCTAA AATCTTTACC
   148681 GGTATGATCG ATGATGTTTA CCACGGTGTT GTACAAACCA GCTTGATTCA TAGCACCGAG
   148741 TTCTCTGGTC ATCGTCTGAC TGGGGGCCAT TTTAACTGCA TATTCCAGCA GCTCGTTAAT
   148801 GTAGTTGTTT ACAGCTACGT TACCGGATTG TTTGCACAGA TCCAATAGAC GACTGAGATT
   148861 CTCAGAATAA GCGCTATCTG CTACAACGTC CGCTACGGGC TCTACCGCCA CAGGTGCTAT
   148921 GCTGACAGCT TCTTGGGCTT TGGGAGTCTC CTGGACCGCT ATAGCTACCT CAGCAGGGAT
   148981 TATAGCTACA GCTTCTTCTT TAGAAGTCTG AGCTTCGGTG TTTTTTACTT CGGTCTGCAC
   149041 TGTTTCTTGC TCCGCTACTT GTTCAACAAC ACCGTCTGCG GTGCCTTGTT CGGTAGCTTT
   149101 TTCTACATTA CTATCTTTGG CTTGTTCGTC TTTATTCATA TCGTCTGCCT TTGGTAAAAT
   149161 GGGTGTATAA CGTTTCTTAG ACATATCGTC CTCTGTTATA TTAAAAAGCG TATTTGCTCA
   149221 AAGTATTACA AAGATCGATG TATTTCCCTA CTTAATTTTA TTTAATTGCA GATTTCCAAT
   149281 TCATTTTTGC TAACTGTAAG CTTTTGGAAT GCGCACCCTT CATAAAAATA GAAAGGAAGG
   149341 TGCTACCGTA TTCTGATACA GCAATACTAA GACCTTCTGG GTTGTTAGCC AATCTTTGAC
   149401 CTAGGCATAT TTTACAGTAA TCTGTTTTAT CTAGTTTACA ATACATGGGC GATCTAACCA
   149461 TTATACGTTT ACCTAGATAT TGTCCTACGT CTTCTTCTGT TTGTAGGATT TTTGTATCAT
   149521 CTTTTAGAAT AATACTCAGT CCAACAAATC TAGAAAGATT GTTACTATCT ATATCAGCTA
   149581 CCATTCCTAA ACGTGAACCG CAATCGTCTT CGGTTACGTT AAGGTTAGCG GATGCTCTTA
   149641 GAAGACCTTT AACAGCCACG CCACCAAGAA CAGTCTGGGC GCCTCGGTTA TAAGAACCAG
   149701 CTCTAAGTGT ATTGATCATC TCAGGGAATG CGTTAATATC CCAGCCTTCT GCAAGTGAGT
   149761 TTTGTACCAA TGTAACGTTT ACGGTATCTT CACTTAGACC CAATTCACCA CCCACCATCA
   149821 GATATTTCTT CTTAGCAACA GTATCGGTTG ATTTGCTGCT AATTAAGAAG TTAGCACCTG
   149881 GGTCACCTTT GATATATTCT TTGTATTTCT TTATAAGCTC AGCGTCGATA ATTGCCACTA
   149941 CTGCGGCTTC ATTTAGTCTA TCTTTGTATT TTTCAATGAG TTTTGCTTTT TCTTCCTTAA
   150001 CCCATTCCGG TGGAATAATA ATCTTCTCGG TAAGTCCCCA TGTGAAGAGT TGTGCAAAGC
   150061 TACAAGAATA GATAACAGCG TTGCCTAGCG CCAAGTATTC ATCTACATAA ATAGAATCTT
   150121 CTTCTCTTTC TACTCCTGGG GCTGGATTAC TTTTAAATTT AGGTAAAATA ACATCTTCTA
   150181 TTTTACTTAG GTTTATTTTC TTATTGATGT AAGGTATCTT TTTACCAAAC GGATATACCA
   150241 GCAATATATA GTTAGCTAGT AGATTACCGT AAGTGGTGGT GATTGGTTCA CTTAAGTTAA
   150301 TAATGTCATC TGGCGTGATA TCCAATGTTT CTTTGGCATT AAAAAGTGGA ACATTTTCGA
   150361 TACCGTCTTC TATCTTAATG TATTCTTTTA GATTGTTAGG ATCTAGATAA TAGTGTCCGG
   150421 TAGTATTTGT TTTTATTTTA TATGCAAATT CACTGTCTGT TTCTTTGGAT ATGGAAAACG
   150481 CACTAACCAC CCATTCTAGT TTCTTATAAA GGCCGTCTTT CATGGCTTTT ATAAATAATT
   150541 CTTTTTTATT CATTGATTAC TCCGGTACTA GTGAGTTTGA TTAGGTTTTT GGATATATAA
   150601 GACTCTAGTC TACTCAAGGC ATTTATGTTT GTGGTTAGTA GATGCATATG TTCACGAATG
   150661 GCTCCAATAA TGTTGGCTTG GCCTTCTGGA GATAGAATAG CGATAGCAAT AAGATACAGA
   150721 CTGACATCGT GATATACATC ACTTTCATTG ATCTTTCCTA ACTTTTCCAT CTCGGATAGA
   150781 AGATCAGTAA ATTGTTGATC TTTAAGTAAA TCTTCCAAGT ACGTGTTGTA ACCAAGGCCA
   150841 ATTGTGTTGA CTTCAATTAT AAATTTATCC GTATAGAACG GTTTCTTTTC TAGAAGTTTT
   150901 TCTTTAAACT GCATATACAA GTCTACAATA CTTTTCATCA ATTCGTTATA AGAAGTTTCC
   150961 ATAAACTGTT CCGCTTCTTC ATTGATGACT TGCAGCATTC TGACGGGAAC AGCTTCGTTA
   151021 ACGTTTTCTA GCAAAGAGAA TATATCTTCG GTAGACATAT CAGTCATCAT GCTGATGAGT
   151081 TCAGCGACTT TTTCTTCTGG ATTCATATCG GTCTCTAGAA CTCTGATAAT ACCTGCTTTA
   151141 TCAGAATATT CGAAAACGGT TAATAAACCC TTAGCCATTT TTACTTTATC GTTTATTTGT
   151201 GTATCTTCTA CTAACTTGAT ACCTTGCATA GAGAAGATAT TATCTACGAT AACGTGTAAA
   151261 TCAACCAATA GCTCGTCCAC TAATTCACCG TCTGATAAAC CAGGGGAGGA GCTGATAGTC
   151321 GCTTCAAATA TTTGCATATA GTCGTCTTGT CCCATTAAAT CAAACAGACT AACGGCTTCA
   151381 TTAAAAGTAT CTACGGTGTT ATCTACTCGT GTAAGGGATA TTAAATTTTT CAGCTCATCG
   151441 TAAATCATAA TAAATTCTTT CACAAAGACA TAACAGTTAA AAAATGATAG CTTAACTCAA
   151501 CATATTCTGA ACCATAATCA TATAAAATGG TGTTGAATGT GCTGTCAGAT TATTGACTTC
   151561 ACTAATCTTT TAAACAACTG AAGCATGTTT AACTACACTT CTATAATACG AGAGTAAATA
   151621 AAAATGGGAA AACACAAACC TGCTAGTTTC AGTAAAGGCC ATCAGCGCGT GCTCGACACT
   151681 ATTAAAATGA AACAAAATCT GAAGAGTAAC ACTTTTTGGG ACGACTGCAA CAAGCACTAT
   151741 GATATTGCCA CACAAGCTAT TCATCAAGTA GAGGGGCAAT TGGCTGAACA ACTAAGTATT
   151801 ATTGTCAATA CTCCTGAGTT GGTGGGTAAG ATTGAAGATC AGCAAAAACT AACAGACAAT
   151861 CTTACCTTGC TACACAAGGA CATTGGTGAG CATGTCGAAC GCCTAAACAG TATTCGTGAA
   151921 AATCACAAAG ATAAAACTGG CAGTATTAGC AATCCTGAAG AAGGTTTGGA AGTAATTCAA
   151981 ATCAATGGAA AATACCAAGA AGTCTTGGAA ATTTATAACG CCAACATTGT TCCTACTATT
   152041 TGTCATATTT TTGAACAGAT TGCACCTGCT CAAAAAGCAA TGATGGACAT TATGGATAAA
   152101 CAAAAAGAAC AAATCGACCT AATCGACCCT ACTGTAGTGT CCGATGCAGT CATCAAAGGA
   152161 GAATAAGAAC ATGTCCGTAG TAAATGATTA CGCTCAGCCG GATCCAAATG AAGAGCTGAA
   152221 TAAACCACCA GTGCCTGAGA CAACAACTGT CAATGTGCTT CCTCCTAATT TTGAGGTAGA
   152281 TGGAAAATAT TCTACACCTA TTGAAGGTGA GATGGATGTT GAAAAAGAAA ACATTATTTT
   152341 ACCATCCGAT CATAACGAGA ATATTCGCGA GCGATTTACT AAGGTAAGCT CAAAGACAAC
   152401 CGATTTTAAC GCTAAATGGT TAACCACGTT TCAATCATCT TTGGAATCGG TAGCTTACAA
   152461 CGATGCGTTT GTGTCTACGG TCAATCGCGC TGATGCTGAA TTTAAACAAA AGATCGAATC
   152521 CAGTGTGGGT CCTTTGTTTA TGGGTATGGC CAAAGCAAAA GTAAATCCTA ATCAAAAGCT
   152581 AACAGGCGAG AGCCTTCGTC TTATGATTAG GCAAGACCTA AATCTAGGCG GCACATACAA
   152641 CGTACCTCTT TGGCACAGTG GCTTCTGGGT GCGATTTAAA GCCCCTGGAG AGTCTTCTAT
   152701 TTTGGATCTA TACCGTGCAC TCACTGAAGA GAAAGTAAGC TTAGGAAGGG CTACGTACGG
   152761 TCTGGTATTC TCTAATAATA CTTCTTACTC TTCGGCTGCT ATGCTTAACT TCTGTGAAGA
   152821 GCATATTTTG TCAACTAGTT TGATTTTGCC AGAAGGCGAC AACATCAAGA AGTATATTAG
   152881 TGTGTTGGAT ATTCCTACAT TGTTTTGGGG AATGGTTTGT TCCATTTGGT CTACCGGTTT
   152941 CCAATATCAG CGTGCTTGTA CTTCAGAGCC CGATAAATGC AACCATGTTA TCAGTGAATT
   153001 GCTAGATCCT TCCAAACTTT TGTTTGTAGA TAAGTCACGT TTGACTACTC GACAAATAAC
   153061 ACACATGACA AAACGTGAGA AGGGTAGTGT AGCGCCAGAT TCTCTGACAC TGTATAAAGA
   153121 CGAGTTTTTG AACGGACAGC CAAAAGCTAT CAAGTTTAAT GATAACTTGA CATTTATCAT
   153181 TTCTATTGAT AATGCGCAAG AGCACATTGA CTCCGGTTAT CGTTGGATAT CTTCAATTGA
   153241 AGAAACGTAT CCTAACGTAA TGATCCGTGA GGAAAAAGAA CGTGACGAGT ACTTGATTAA
   153301 ACAAGCGAAA ACGACAGTCA TGCGACAGTA TGCACACTTC GTTAAATCCA TTACGTATAT
   153361 GGAGAATGAT TACGCTGATC GAGAAACCAT TGAATCGATT ATAAGTGATG TATCATCCAG
   153421 TGATGATCTT CGTAAGAAGT TTCAAGATGA AATAAAACAG TTCATCGATG ACTCTACTGT
   153481 AGCGTTGATT GCTATTCCTA CCTACAAATG CCCTAGTTGT GGGAAAGAAC AACGTGAGCC
   153541 TAAGGAGAGT GTGCACATGC AAGGACTGAT ACCTATTGAG GTAATGTCTA ATTTTTTTAC
   153601 ATTAGCCGTC CAGAAGATTC GCCGGATAGA GCAGAGATAA AAGTACATGT AAATGATCCT
   153661 GATTTTTGTA CCAGAATAGA TCAAAACGAA CTACTGGTGC AGATTCTGCA AACGGCAAAG
   153721 AAAGACAATT ACTTAGCTGT AAAGCAGCTA TTGCAACAAT CATACGAGCA ATCTTCAGGT
   153781 ATATTTGATT ATCTGAATCA AGCTTTAATG GATCAAAATT CGGTAGATCC AGACTCAAAG
   153841 AAACCACTAT CCTCTGTTGC TATGAATGCG GCAGAAGATA CGTTTGTATA TAGTAAAATG
   153901 TTTGATACTA TAAAAGCTTA CGCTGACACC AACGTAAAAG AATTTTACGG TATCAACTTA
   153961 CAAGAGTTTT TACAATACCC GCATGTTATT TGTGAATTCT TATTGAAAGA CAGTTATAGA
   154021 AGATTGTCTG CTAAGATGAG CACTGAAAGT AGTGTTGTAA AAGAAATACA AAACTTACAA
   154081 AATAAAAAAT GAAATATTAC CCAGTGGATT CTTCCACTGG GTAATATGCT CAATTATTTT
   154141 AAAAATATAG AGTTTAGTAG ATTAAATAAA ACCCACTCCT TTAAGTTTAT TTTCTAGGAT
   154201 ATCGCTTGGT GTTACCATAC TGTCATCATT GGGGTAGGAC TTCTCCCACA TATTGGACAT
   154261 GTAAGATTTA CCAGCGCTGA GATTCCATCT CTCAAACGGA TTTAGTTTAA GAATGGCTTT
   154321 TACCATTTTC TCGTCAGCTA GATAAATCGT ACCAGGCAAA CAAAAACCTT TAACATTATT
   154381 AATCACATCA AAAACCTCGT GTACGGGTTT GTCATCTTTA CAGATGGTAA CGATTCCGGT
   154441 GACTATGTAA AATCCCGGAT CTGTCCATTC ATTTGGAATG AATATAGCTT TCTTTCCAAT
   154501 AGCATCCTCT AGTTGACAGT CACGAATAAC ATCTTTAGTA ATATCGTTCT CTTTTTGTTT
   154561 TTCCCTGTAA CCAACGATTC TATTATGCTC TTCTAGTCTT TTAATTTCTT GACTAAAGAT
   154621 TTTGCTAAAC AATTTAAACA ACATATTGAT TTTCCTTTTT ATTTAAAAGA CATAAAAGCC
   154681 TAGGATAATA CCTAGGCTTT TATGTTGTAT TTTCTATCTA TAAAACGTAA CCAGAGTAAA
   154741 CGTCTATAAA CGTTTTTGCT CTTTGTGAGA GCATTTCTTT CTTTCTGTTG TGGTATTCAA
   154801 GATGCTTGGG TACATCTCCA CATACAAAAT AGTGAAACTC GGTATCCGTT GCGCCGTTAT
   154861 CTAACTTTCG CAATCTACCT AACGACTGTA CGTTACTTTG TATACTGTCT ATAGCAGTAG
   154921 TCAGTATAAC GTTGGTCAGG TTAGGAATAT CTACAGCCGT ACCAGCTGAT CCTAATGTAG
   154981 ACACAACTAT GTCAGATTGC ATTAGGTTTT CATAAGGGTC ATCGGCTACG TATCTGTTTA
   155041 CGATATGATC AGGATATTTA CTCTCTAAAA ATGCGACTAT TTTTGTACAC ATGTCTACAC
   155101 TGTAAGCGAA GATAATACAC TTCTTATCTC GTTTAATTGC TTTTATGTAA CCTATACTTA
   155161 GGACGTAATC TATTAAGCCC AAATACCCGT ACAATGTAGG TGTATGTTTA ATAACCGACT
   155221 TCTCAAAAGC GCCATGTGAA TAGTTTTTAG AGCCGTATTC GGATGTTCTG ATTTTATCAG
   155281 GTTTCCTAAA TCTATAGTGA ACAGCAAAAC TATTTATATA CTTATCAAGT GGCGGTGAGA
   155341 CATATCTGTC TTTTATAGGG TACGCTAAGT CATGCATAGA CCTTAGGAAA GGGTCTTGTG
   155401 TAATTAGAGT AGCTGATAAA GATATTGCAT GTTCTACGTT GGTATATAGG TCCAGCTTAA
   155461 AGTTAAAATG AAAATCTTGA TGAACTTCAT CTATTAATCT GACCCCTGTA CCGATATGAC
   155521 CAAAAAACTC GTGTGGATGT ATTGGGTATC CTAATTCTAG TGTCTCGTCT TTTAATCTTT
   155581 CATACATGGA TAACCATATT TGAAAAGTTT TGTTACTGAC GATGACTGCT TTATATTCTA
   155641 GTTTTCCTTC TTTTACTAGG TTAAGTAAAG CCATCAAATG TTTAGATCCT TGAACCACCA
   155701 TAATGTCATC AAGACTTAAG TTATAAGTCT TGATTAAGTC ATCTGTCCAT TTCTCAATGT
   155761 AGGCGGGCTT TACAATAATA CAAGGAATCT TTTGCAATAT TGCGATGCCA CTTAAAGCAA
   155821 CAAAGGTATT GTGAGTAACG ATGAAATCAG TGGTAACGTA CAATCTATCG GGATGATCGA
   155881 TACTGATACA TTGTGCCTCT TCAATACAAC TCGGTGTAAC ACTTTTTACT TTAAGTTTTA
   155941 ATGAAGAAAA TTCCTGATTA ACAGAATTGA CTTTTATTTT CTTCTTAAAA GATCTGAATA
   156001 GTTCACCTGG TTTATTATAG TTAATATCAA CGCTATAATG TACCTTACCT GTCTTTTTCC
   156061 TAGACGCTTT CTTTTTATCG GAGTGTCGTT TACTAATGTA AGCGATTCCG CCCAAAGACC
   156121 TAGCTAGATA TTGTACGGAT TTAGCCAGTT CATAATTTGT TGAGGAAAAT GAAACAGAGC
   156181 CAGCGTTATA CGCCATATTC ACAGTACCTT TGGTATCTAG GATACCTTGT AACAGTGAGA
   156241 GCCTTTGAGA TTTAGAAGAA TGCAAGTATT TCTCGGGTAC TGTTTTCTTA TAACGCACCT
   156301 TATCTTTTAT ATTAAAGCGC GTAAGAATAT TATTGAATAT TCTAAGGTAC TTTTGTGACA
   156361 GAGTCTCATT AGTGCCAGCT AGCCTGACAT CATCATCGCT AGCCACAAAG ACACCGTACT
   156421 CATACGGATC TACGGGAAGA TTCACATCTT CACAATCTTC AGGATCAATA AGATCCACAT
   156481 AAACACAGAA ATTAGGAACT GCTATAAGCC TGTGCATGTC TAGCGTGTTT ACAACAATGC
   156541 GCTGTTCTTC TTGCAAAGTG TTTATGTAGT ATACCCTCCA GAGATGATCA CCGCAACACT
   156601 CTGTAGATCT TCCATCAGAA AACTGCACTT TATACAAAGG AACAATACCT TGAGGATGTA
   156661 CACTTGTTAC TTTAGTAGGA CTTCCGTCTT TTGCAGTAAC AATATCACCT ACTTTAATAT
   156721 CACCCATCTT CTTCCAACCA CCAGGAATCT TAATAAGTTC TGATAGTTTT TGTGCTTTAC
   156781 CACCACCCGT TTGCAACCCA ACCAGCTTGC ATTTAGGCAG AGTTTTACTT ACATAATCAA
   156841 TTATAGGTAC TTGATAATCT TTAGGAATAT ATTTTTCATC CACAGTGAAC GAGACGTTTG
   156901 GTGTCTCTTT TAAAGGGACA TTAACTGTAG TGTATAAACT AGGTTTATCG TAACCGTACT
   156961 GAACTAGTAA TTTATAAAAT TCTGGTAATT GGTTTATATG AAACCGATAC TCTGTTCTAT
   157021 CATTATTAGC AGCGGCATAC ACCTTTATAG CTTTTCTACG AACAGTACCA CCGGAAGGCA
   157081 CTAGTCCGTA TTGGACATAT CGCATAGCAA AATTACCAGC AAGCATTCTG CCTACTGGAG
   157141 AGAGTCTGCT CAAACAAAAA TGATGACTGT ATATAGTCAT TACAAAATGG ACATTCGACA
   157201 TATGACTAAT ACCTTTATAT TAGATAACTA TAAATCCAAA TATTAATAGG ATTTATAGTA
   157261 AAACATGCAA GTTACTCATT CTATTCCTTA TTTCTATACA AATTGTCAAG TTTAATATAC
   157321 AGAAATAAAG AATACAACAT ATTTGGTGTG TGGTTTTTAC ACCACACACC AAATTCTGTT
   157381 ACCTACTTAC AGCAAACCCA ACTGCTGCAT TTCAGAAGGA CATACCAGAT TGTCAAACAA
   157441 GTGATCTGGT CTATTGGTCA TCAAATAACT ATTAGGCGAG AGGATAGTGG TGGTCTGTCT
   157501 CTCGTATGCC ATAGCAGCTG ACAACGATCT GTTCTCCAAG ATAAGTCGCA TAACGCCTAG
   157561 ACCAGAGTTG GTCCATGGCT TAGGCAACGA ATAGCTGCCA TCCGTAGCAG ATACCACCAT
   157621 AGAGCTGTAG ATAATAATAC TCAAGATAGA AAGATTGATC GTAATGCGTT TGTTTACCAA
   157681 GTCATGAAAC TCGGTTAGCA TAGCGGCAGG ATCAATAACA GTGTCACGGG TTTTCATATC
   157741 CTTAACAGTA GCTTCCAGCA TTTTAGCTAT TTCCGATGTG TTCAGATAGA TTCGTTACTT
   157801 CTATCCCGTG CAATTAAATG CACAGCTGTA TATTGCTACA CAGACCAGAC TATATCTTCA
   157861 TCCGGAGTAG TTTATACACC GGAGCTTCCC ATTTCGGAGC ACTTGCCCCT ACTCTACTAG
   157921 GTTCTACCCT TACTTCAGGT ACCCGTTCGA TAGTCGTTGA ACGTTCCGTA TCGTAATACG
   157981 GCTTCGCTGC TGATTGCCCT GACGGGTTTC CCAGCAATTA AAGAAGTTTA CTTTTACACA
   158041 TTACTGTGTA ATGATCCAAT ACTCGTCGGG TGCCGATTAT TATAAAGCAT CCACTCGTTT
   158101 AACGGAATAT TATTTTCTAA ATAATATCGC GTTGTTGAAT GTTCTCTATT AAAAAACTCT
   158161 GCTGCTTTTT TAATAGATGG AAAATTTATA ACTTCTTTAG TTATTAAATT AACAGCTTTA
   158221 ACCGGTATCT TTGATTTAAC AGAATACGTG AACTTTGTAT TCCATGGAAT ATTCGTTTTA
   158281 AACCTAAAAG CAAACCCGTT ACTTATGTGG GTTTCACCTA AGCTAATCGC TGTGTTTATG
   158341 GTACTATAAT GAATGTTTAG TATTTTGCCT AATTGACGAA CGCTTTCAGC TTCAAATATT
   158401 TCACCTGTTT GAATTTTGTA TGCTTGGACT TCTTTTGTTT CATACAAAGT CTTAACATCA
   158461 AATTTAATAC CGGGAAATTT GTTTTTAGCT TTTTCTTCAA TGGCTTTAAT ATTGTAACTT
   158521 ATGTTCCAAA GCTTTAGCTT TTTCATAATG TCAACAATAT TGTAAAAAAT CTCGATTTCA
   158581 CCGCTGGGCA TAGTAACTGT AACAGTATAC TTTCCTCTTT TAGCATTGGG TATAACATTT
   158641 TCCCATGGCG AATTATCGTT GAGTTCTTTT ACTTGATACT TTTCTTTCAC CAGTCCATAT
   158701 TTTCTTATAT TAGCGATTTT CTTAAATTTT AGCGTTGGGT GTAAATTGTG TTCTAAACAA
   158761 AAACTTCTAA AAGACCTGTA ATTTTTTATT TCACCAGTTT CAATGTTTCG AACTTTATAT
   158821 GGAATATTGT CCGATCTTAA TCCAGAGTTA AAAGCGTGAT TAATATTGTT TGAATAAGAA
   158881 ACCCATTCTA AATTACTGTG ATTGTAATTT AGTTTGTTAC CATTTTTATG GTTTACAATA
   158941 GGCTTTTCAA CAAAATCGTC GTTATTAACC CACGCAAGCG CGACAAGTCG ATGTATTACG
   159001 ATATGTCTGT AGTTGCTAAT ATCTGGATCG CGTATGAAAC AGGTAGGATA ACTACTTTTA
   159061 CTTTCTGCGT TTTTAACTTT TATTTCGCAA CCCGATTTCA ACTCAATTAT GTTGCCGGTT
   159121 TTGCTAATAG CGTATTGTGT AAACCCAGGT ATTAATCTAT GAGTTTTATT AACCATTACC
   159181 GGCTTAACAA ATCTCATTAT TTTTTTAGCA ATGGTTTTAA CATTGCCGTT ATCTGGGTAA
   159241 TCTACAAAAT ACACATTAAA ATAGTCCGTG CAATTCTTGT ATTCAAAATG GGCCATTAGA
   159301 GCCAACCATG CTACATCGAA TTCACAAACT CTATCGTAGA TAGATAAAGT AACTTTTCCA
   159361 TTAATTACAG GTAAATTTTC TGTTTTTTGA CCACGTTTAC GAATATTACC TTCAAGAGAT
   159421 ATCTCATACC CTTTACTTCC AAGAATAGCT TTATGTGAAT GTGTCAATTT AAACCTTTCA
   159481 GGTATTGTTC ACATAATTAG CATGTCTTAT TGTAAATGGC AGCCGACGGT AAATTTAGAT
   159541 TGATAATCCG ACATGTTGAA ATGCCTAAGT GGCAAACTTA GAATAGGTAG TGACCAATCC
   159601 CATCCAGTCA TGTCTATCAG ATATTTGTTA TCTGGCGTAA TCTCCCATCC CATCTTCTTA
   159661 CAATGACGAA GCAGGTTGTG TGTCATGTTA GCAAGACGTT TATTGACAGA CACAGTGATT
   159721 GGAACTTCAT CAACTACACC TTTACCGTTG TCAATGATAA GATGAATGAT TTCTAGTTCA
   159781 GATACCCTGG ATATAGTCAA CTTATTAACA TCTTCTACTA GGGAAACGTC AGCCAGACCA
   159841 CGAGCATCTC TGGCGTCTAT CTTCAGTGTA ACTTTCTTAT TCTTTAAGTC GTTGCTTAAA
   159901 CCATAATCGT TTCCGTTGAC TTGCGCTGAT AAGTACTTCT TATCATGAGG CTCTAGTCGA
   159961 ATGCCTTCCA CGACACTGGA GCCATCATAA TGTTTGGTAG ACAACACCAG TTGTGTAACA
   160021 ATACTGTTCA TGGACACACA AGCCATGTGA CCCAGGTTAG TATCCTCAGG CACAGTCAAT
   160081 GAAGCCTCAC CAAAGCATAT CTCACAGATT CCGTATGGAT CAGGATGGTT GCAGCCAGCG
   160141 ACAGCGTCGC GTATCTTGAT CGTTTTACCG ATCAAGTGCT TATCTGTTTT TCTGATAATC
   160201 TTCAGTGTAT TAGTTTCTTC GTCTAGGTAG TATTTTCCAA AAATGGTTTT AAGGTCACTC
   160261 TCTCTAGTAA CAACACCTTC GATCTTCTCC TCGCCACGCA CCTGCCACAA CAGATAATGT
   160321 TTACTGCCGC AATCCACTCT ATGCAAGTTC TTTACGTTTT GACAGATAAG TTGCTGTCGT
   160381 CTTGAAAAGT ATTCTGCTTT CTTGAGCGGA TCTACAGAGA ACGCAAGTGC TTTGGCAGCA
   160441 GAACGCGATT CTTTCATAGA GTCTTCAAGA GTTCGAATAC CCTTGAAGTA ACCTTGCATG
   160501 ATTGGTTTCT TGTAGATATA GGAGTCGATG TCTGTTAGGA AGCCACGCGG ACCCACGCAT
   160561 TGCAGCGTCT GGTCTACTTT AACCAATTTA CTACGTACAG CCTTAGCCAG TTGATTGTTA
   160621 TCCAAAGATG GTTCTTTGTT CAACACGTTC TTGATAATTG AATAGAATTC ATCAATACCT
   160681 TCTTGGGTAT GCGGCGTAGA ATTCTCAGCC TTGATGATTT CCTTATTATC AATCACTTCC
   160741 ATGAAGTCCA AGATATCCAG CGTAGTGACA TACTCCTCTA GCCTATGGCT AAATTCATTG
   160801 TACATTTGGT TGATGATCTC ATAGGCTCGT TTGGACAAGT GGTTGAGCAG CTTTGTCTTA
   160861 TCAACAACAC GATGCACGTA ATTGTCATAC ACACAAAAGA ATACGACTGA CAACAATTCG
   160921 TTGTGGGTAT CTGCGCTGAG TCGATTTTCT TTGATGACGG ATTTTACGTG ACTATCTTTG
   160981 GTGATAATAG AGTCAGGATA TTCTCTGTAA AGCTCCCACG CGTAGCTGGA ATATATACAC
   161041 TCCTTCTCGT TGGTTTGTAC CTCGCTGTCA TCATCGAAGA CAAGTGTAAA CTCGCCTTTG
   161101 AGATTATCCC ACAACTCTTG TGTAGTCTTT TTCAGTATAC TACGTACATG TACTCTCACT
   161161 TTTGTTTCCT TTTGTAGAGC TTAATCAACT TCGTCACCTT CGATCATTCC GGAAGGTTTA
   161221 CTGGCGTCAA ACGGCGAATA CTTGAATTTA AATCCAGCGC ACTCACTGAT GTGTCTGATA
   161281 AGAGCCAGTG GTTTACAACC ACCGAACGGG ATAATTGTCC TGTCTGTAAG GTTGTGGATA
   161341 TTGGCGGGCG CCGGCGCTCC TAGGATAGCG TTACAGATGT GTTTGTGAGT CTTTGGATTG
   161401 TTGTTTCTAT CCATCATCTC CACAGTAAAG TTACCTTTTG CGTACGATGT AAAGATACGA
   161461 ACCTCTGCCT CGCCCGCACC TTTGACTGCT TGCAATCGAG CTGGTTTAGC GTACTTGTCC
   161521 TGTTTTGTCA GCGGTGCCAC TACACCCAAG TGCTGCAATT TACTAGATGA CACGGAACTC
   161581 CAGTCGTCGC CAGTTTTCTC CAACAACAAC ACGTACATAG ATGCTACGCG AATATTGTCC
   161641 TTGGTGACCA CGCGCTGACC GCTATTGCCC ACGTAAGATA CTTTTCCGTA GTGTGGACGG
   161701 AATTTACTGT TTTCAATATC TTTTACAATC TGTACAGACT CTTTAGGGTT ATCTGTTGGC
   161761 AAGTAAATGT AAATACCACG ACTTACGATG ACAGTCATGA AATCCACTAA ACTCTCGTCT
   161821 TTTTGCATAG CCCAATCTGC CATAGGCGAA TACATAATGC GGTAGTATTC TAGCAGCGTG
   161881 TTGTAGGCGG ATTCCAATAT GCTAGGGTCT AGTCCAGCAA GATGATCATT AACTACCATT
   161941 TCTGTGGTAT ATGGTGCAAT ACCTAGTTCC TTACAAATCA GATTGTGTGT ATGTCTACTG
   162001 GCTGCATTAT AATACTGTTC GTACAGTCTA CCAGTGTTCA TGCGGTTAAT AGTAGAACCG
   162061 CCATCCATTA TGATGTCTGC TACATTACCT TCTTCATCTA CTGGCATATT ACAAGCTGGC
   162121 TCTACTTGAC AGATGACGCC CTTATCGCCG TGCGCGCCTG TGATTTTGAA ACCTACGCTT
   162181 GGCTTTATCG TATATTCAAT AACAATCTCA ACACGATAAA TGTCTAGGGG TGCTTTCCTG
   162241 TAGAGTTTTG TTACGCGTTG ATGACCTGGT CCCTCGTTGA CAACAGTCAG TGCCTGTACA
   162301 ACTAGGTTAT GCAGCTCTGG TGTCATGTGA AGGGATTCGC CTCGCAGCTT TTTCATGCTG
   162361 TTCCAGAAAT CCGCAATACT CTGATAAAAT ACACGTCTTA CAGTATCGTA TCTTTGGACT
   162421 TGCTTGTCCA TGTTTTTCTC AGAAAAGTTC GAGTTGTTTA GGTCATGGTG AACCTTAACA
   162481 TCCACTACTC TGCCACCTGG ACCGTTGGCA TAAACGGTAT CATCAAAAGT AGTATCTACT
   162541 CTCATGGTAT CGTAGATGTT CTGTTCTACA CCAGCCATGA TACCTGGCTC ACAACTGCGC
   162601 AATGCCATCA AGATACCGTC AGACCTTACC GGTTCACCGA TATCAGGAAA AGCCTTGTAG
[truncated: 76,677 more chars]
