# Supplementary material for: Clades of huge phages from across Earth’s ecosystems
Source: Nature. 2020 Feb 12;578(7795):425–31. doi: 10.1038/s41586-020-2007-4 (PMC7162821; doi:10.1038/s41586-020-2007-4)
Supplement: Supplementary file 6 — Genbank files for all genome. [file 41586_2020_2007_MOESM6_ESM.zip › genbank_genomes_SD-4/R2_PHAGE_CIR_49_23.gbk]

LOCUS       S2_012_000_R2_scaffold_26_prodigal-single     261870 bp    DNA     linear   BCT NOV-13-2019
DEFINITION  S2_012_000_R2_scaffold_26_prodigal-single, contig.
ACCESSION   S2_012_000_R2_scaffold_26_prodigal-single
VERSION     S2_012_000_R2_scaffold_26_prodigal-single.1  GI:
KEYWORDS    .
SOURCE      R2_PHAGE_CIR_49_23
  ORGANISM  R2_PHAGE_CIR_49_23
            .
COMMENT     Data sourced from ggkbase. For additional details see
            http://ggkbase.berkeley.edu/organisms/405092
FEATURES             Location/Qualifiers
     source          1..261870
                     /organism="R2_PHAGE_CIR_49_23"
                     /mol_type="genomic DNA"
     gene            <1..420
                     /locus_tag="S2_012_000_R2_scaffold_26_prodigal-single_1"
     CDS             <1..420
                     /product="hypothetical protein"
                     /codon_start=1
                     /transl_table=11
                     /translation="FQREASAPELQRPWTMIHEMYAIEYTNNIPTRIHVFKAEADPQQ
                     SDYRALVSMGAFDKRMGLICTRDLTAKRFWLKRKFEWDQLVESDRRMMRLRHSPIWIN
                     LPKQMHEDLWTFYRAVGWDYKQKKFIDQQNISAAPSS*"
     gene            534..887
                     /locus_tag="S2_012_000_R2_scaffold_26_prodigal-single_2"
     CDS             534..887
                     /product="hypothetical protein"
                     /codon_start=1
                     /transl_table=11
                     /translation="MIKNWLIRTETIVHKMVVDVTAGTAVGLVETVYYAPKATGGRRI
                     HGTSMTCLCSDIYRRHLVWTDSNGMDELLPKYNTAKSLSRRLRSEINRLMAEGKINGK
                     SVVGNQNRQSVAASV*"
     gene            832..1548
                     /locus_tag="S2_012_000_R2_scaffold_26_prodigal-single_3"
     CDS             832..1548
                     /product="hypothetical protein"
                     /codon_start=1
                     /transl_table=11
                     /translation="MASPLSEIKIGSPLPQACDQIFNQIINGTIEILNDLNDLHLHSS
                     VALRSGKELGLDVLNGSWNFTPTYMDKTSCPMSYSLGHTIPTEQGNFTDLLRSLAQKA
                     EKEMFFNPLWRLRGFILNHDTVTGKTDLRMPKDWLINIDESMRLNDFMALVESYVNSD
                     VRKQITAKVYELFTINPDVVARIACIDGEVVHLEREPKVKYDRAFAYNMTPIFKFLNH
                     PCGHNMTQDKFTTYRKLVNL*"
     gene            1591..2286
                     /locus_tag="S2_012_000_R2_scaffold_26_prodigal-single_4"
     CDS             1591..2286
                     /product="hypothetical protein"
                     /codon_start=1
                     /transl_table=11
                     /translation="MASIKGNAGKAQTAEKVESPARQRKVTAPVYAGAASSAKSAETN
                     ESLESYSKLSITGMILTKNNSLSYALSDLEGTLARLGVVEIPPCGGENKVAEANENAL
                     SAINGSVANVTKRGKDMLFDAIYGDSGCDECGDEEADIMPDGAIFSTNYGRNIFNDCK
                     YTVQRLLSIQSMARRIRISFLGEEPASDNRVEQVTDSVHACLHNLIEHINDTTILVTS
                     VNDDLCSNLLGNN*"
     gene            2286..3197
                     /locus_tag="S2_012_000_R2_scaffold_26_prodigal-single_5"
     CDS             2286..3197
                     /product="hypothetical protein"
                     /codon_start=1
                     /transl_table=11
                     /translation="MIDFAKVKSDKETGRLYHMARGERGRFEKVFLTDSEAIQYYDHV
                     GGNAQSNKGPGPCPRGEHGISGDYGVQEGPCDDVSINEIIPTPIESGIDLDVPPGMRV
                     ARRAVSLIDSMSHLSTALFHFGAIDTNEVGYLRDHLEILHTRDVAETVPCDRNADELP
                     TAYEFVRHIADQLYYAYTKERSMAPLKVVGYHAAPVITLAQYLMGLVFPEGDMLGRAV
                     EEPLLNRGECGVTELTIDINTVYNNIQADISEAGRQLLGQAPDEIGDVGIRDQLSLIE
                     YVTAVDGMMDFLSTRMDFLTEMLNSKM*"
     gene            complement(3239..3703)
                     /locus_tag="S2_012_000_R2_scaffold_26_prodigal-single_6"
     CDS             complement(3239..3703)
                     /product="hypothetical protein"
                     /codon_start=1
                     /transl_table=11
                     /translation="MRIITLLLCLLVTGCSSLSNIEPQRKTTMQDVQQINKVEWAPEE
                     VPAKPQIVLKEIDDKKLATLDNKGMVDLINLYKSAKDRTEERNKLIDVLNLTIDERNK
                     LLRLAQAEEQRANGLSEDLVAERKARIEDQKRADFQLWMTRIAAAIGIGLAL*"
     gene            complement(3700..3996)
                     /locus_tag="S2_012_000_R2_scaffold_26_prodigal-single_7"
     CDS             complement(3700..3996)
                     /product="hypothetical protein"
                     /codon_start=1
                     /transl_table=11
                     /translation="MSKAIEMLRKYWKVFASVVVLVVTALLFRRPKASSPITTGEQKA
                     ADNTREQVIKNQVQDSQTVNDAVKDLNERKPETNVKPPSEDDSMDELVDRYNKL*"
     gene            complement(4016..4318)
                     /locus_tag="S2_012_000_R2_scaffold_26_prodigal-single_8"
     CDS             complement(4016..4318)
                     /product="hypothetical protein"
                     /codon_start=1
                     /transl_table=11
                     /translation="MGDVVQHLSTVEILAYVCTYIGGVLMNYIVKTKREGLDWKQYWT
                     LNPVTSLAAVLVSTGMCITLLLQGETNHLTYFSIAFMAENLINTQTTKNEQKSDQS*"
     gene            complement(4374..4613)
                     /locus_tag="S2_012_000_R2_scaffold_26_prodigal-single_9"
     CDS             complement(4374..4613)
                     /product="hypothetical protein"
                     /codon_start=1
                     /transl_table=11
                     /translation="MQVTVALSAKSYLSVSADKSLLQEEYAKTFNGLCSKYGVSQPFE
                     LDDDRLKEFFSEVSSTWKSRKRELYQDGQITADQL*"
     gene            complement(4649..5257)
                     /locus_tag="S2_012_000_R2_scaffold_26_prodigal-single_10"
     CDS             complement(4649..5257)
                     /product="hypothetical protein"
                     /codon_start=1
                     /transl_table=11
                     /translation="MRMLPATANAMMRMLISQTVVQSASSSWASHSFALLLYTGVPPT
                     KEELDAHGNGATTQNTGNNSIYTNMQAFLAARTADYVGGIAGSKPVMQLAGQNVPILT
                     AAAMNAKFLAANSDNRTCYILRDAVPTWFLLIGSQTQLINISTGLEAGASLDSLVVCG
                     TVGDENSTADLRLVGGKVFANNTTPNDQSKAVVLSDLLLKFA*"
     gene            complement(5257..6153)
                     /locus_tag="S2_012_000_R2_scaffold_26_prodigal-single_11"
     CDS             complement(5257..6153)
                     /product="hypothetical protein"
                     /codon_start=1
                     /transl_table=11
                     /translation="MLISERMAFSMLLAANGYTANTSGFAVFFRNGSSNNVPKSFLDL
                     VATSRAAVEYKFTQSKTEANGQYVREYMRVRSLLPCGGYGAGRTVLRNGVKMQTYAVY
                     PEYTRFTPAPGTVLYKTPKDILSQAASAFDNSGGSSPSWTLGDSVEYDFGRTLHFTNI
                     LCGTVNSSAYGKIEYQNVSTGTWTTVATVNGIIDTDFTARRIRYTCTSAISAFLPLVF
                     YAEKGTSFVEAVFTHAVAVPLTQYVPQQNAYINGSQDDYQGLVLDIGTDIKPVPNKTG
                     KYGMIFGPDIGLRIADNFKEGV*"
     gene            complement(6163..6687)
                     /locus_tag="S2_012_000_R2_scaffold_26_prodigal-single_12"
     CDS             complement(6163..6687)
                     /product="hypothetical protein"
                     /codon_start=1
                     /transl_table=11
                     /translation="MRVSPDFNRINANACVLSLMNGNIPQGRLHIALFSGTPPTDDRL
                     ITMLTTASSIPNISSAIAEWATSANFLADLNVQAVTSVVDVETMTWNVPLSVQAGQFV
                     VAQAGTPTWFMARYTTSAQGNNAFTDFYSGGNALCIITGTVGDENSNAELKIVGGTVA
                     LNAPVRAADLRIKF*"
     gene            complement(6689..7753)
                     /locus_tag="S2_012_000_R2_scaffold_26_prodigal-single_13"
     CDS             complement(6689..7753)
                     /product="hypothetical protein"
                     /codon_start=1
                     /transl_table=11
                     /translation="MKIVPINTNATAYLFGAFMEGAVPNPLNYDIQTLLNNMVSSHIF
                     RSVPTGQGGQTLSPETIGNYQVSPAPAWTTAQGYRGKRVMPKVTLPYSKSYQELYAVN
                     YAASVQFQLDAIASTILNHRVADSGSTIRYAAWPSSSSAAIMVPKERNADNVWEYVNY
                     DFGADVTINALTSLLGTNITATMNLFANNTNNQVFLQMQQGSTWTDVTNLSVNMYNVS
                     ANTEKFFTLPSPVTGRRFRIVSKSTTNPFASGVASFALQFYGDYTSGVSPRVLGKVGH
                     VVLFKVVTGLWANVFNFSTDVPYNYGRFFGHFALSVTDDLKQAANYDVFVSDTSVVPG
                     QEQAVGIIYINNKVINTEAY*"
     gene            complement(7825..8340)
                     /locus_tag="S2_012_000_R2_scaffold_26_prodigal-single_14"
     CDS             complement(7825..8340)
                     /product="hypothetical protein"
                     /codon_start=1
                     /transl_table=11
                     /translation="MISNKGCSQAQVAAEFPASVIGAGQAHIGVFKGTMPDLNKLFDI
                     VASSPSVSMLSAVSILGIDKSDFLGSMVLPAMTPIVNVNSRTITLPLSGSANMLNVIA
                     DGTPTWFMYRRLLLSYDKNEWAGFTLNSSILGAMIGTIGPEGSGAELQYTGGALVTGQ
                     AYRVLDLTFQL*"
     gene            complement(8337..9419)
                     /locus_tag="S2_012_000_R2_scaffold_26_prodigal-single_15"
     CDS             complement(8337..9419)
                     /product="hypothetical protein"
                     /codon_start=1
                     /transl_table=11
                     /translation="MQIYPYNALSYTQMLAVGFVFDTDIPESGHRSIHSLVNDSITVR
                     LLTRTYLPNAVNVKQAYQYIPTTDTSGFGVNKFYPTWQQLPVSLSTIFSTIPRVIPKV
                     KLSPYDARNNNLAAYNESVTMTVLGHRLTDLNSRITSSALYSVVNTYNRTEENYVQIA
                     EYDFGAEIEPQALVGFSMANTSIFGQAENWLQALIDDKWVDAVNITAAFTASSVNWAA
                     ATYAIPVAQRKKAQKFRLVNKAASPVSNVLAPAPFGLFFYGTYTAGVSPRTLGKYKSM
                     TVLPIMSGSAYVAATVWNYNFPVASTTPNGRYMSQTHLSITDDIKQAATKDLFMSDPT
                     WTHGSTLETPIPSFRIVPKCITGRAV*"
     gene            complement(9430..10020)
                     /locus_tag="S2_012_000_R2_scaffold_26_prodigal-single_16"
     CDS             complement(9430..10020)
                     /product="hypothetical protein"
                     /codon_start=1
                     /transl_table=11
                     /translation="MYVSKAMQNMRGNPLPSTQSMSVVNPFMPQNYASYNTGGMSQSY
                     GSPIWTEVNAAVVFSAGDTITDDLWNSFLAKSSMYSLNTLRSFLRDYLPACVMDSTFI
                     STGLMRIVQTEPGVRTFECTDGALGHVTYTKAFNRMYILLGHAGSLTDQTVNMATAIE
                     LTPQDLQQMGAALTDNGDGTFTLTKQTIALNNISFS*"
     gene            complement(10020..10910)
                     /locus_tag="S2_012_000_R2_scaffold_26_prodigal-single_17"
     CDS             complement(10020..10910)
                     /product="hypothetical protein"
                     /codon_start=1
                     /transl_table=11
                     /translation="MKLISNNVMAQAMVGSPFSVGVSDPNVGGGWVLLAFSGKLPTSK
                     EGFEATFNTRSVADMYNKAIGIVRNPLTGVEGNTVITLALQSQYIPKGVSYYGTIGSA
                     NTMVSQLVPDRIVRSAFTDRNITSVLACGTLPAPADRAVADVDFEFDTPVTIKYLKYA
                     STVSNSYSLVAVTDEGIEQGVGAMTAVSGEANCFSLATPRTSKKFRFKKVGTEAQRAV
                     IFLTDVEQAPSAAATSPTWVALMHCNTLAHGDIDYSDEVMFAAAAVGTQGPFKIVGEV
                     IPNQKTLMFCPKLRFSQRSN*"
     gene            complement(10912..11364)
                     /locus_tag="S2_012_000_R2_scaffold_26_prodigal-single_18"
     CDS             complement(10912..11364)
                     /product="hypothetical protein"
                     /codon_start=1
                     /transl_table=11
                     /translation="MFVPVIAYDPDFFADFTMVMAQMEVATDSQPQTLRQDPLSAMTR
                     TQVANTLALGLRAVALSKFERAIISEQVAVGMKPIVATQVQSKFASRTFASGLPQPTE
                     PVALVQGMFQTSIDLEPLYDNVVFRVTVGSLDLSNTQANNKPIAPMVG*"
     gene            complement(11367..11849)
                     /locus_tag="S2_012_000_R2_scaffold_26_prodigal-single_19"
     CDS             complement(11367..11849)
                     /product="hypothetical protein"
                     /codon_start=1
                     /transl_table=11
                     /translation="MNYTLFSKSLVPQLSRLFANTSADDKSCYLVKLNAGFTEADLNK
                     CLNVQSTTGGGYVFDAALAASTGICTVLAKGNNCTRTIEQAKLSFSECLLTAVATGMP
                     THLILGGIVPISLAVGTEVTLLYPDMQIKYDPAGYKTQVTIQPFSINLTNIFADAQGG
                     *"
     gene            complement(11851..12801)
                     /locus_tag="S2_012_000_R2_scaffold_26_prodigal-single_20"
     CDS             complement(11851..12801)
                     /product="hypothetical protein"
                     /codon_start=1
                     /transl_table=11
                     /translation="MRILGHNLLPFSVLNLSTNWASTVTNGMIANVFFFDTNLADQGD
                     FSQHLNDMRNLYNNAVAATRIVLRPTTEGLLPLADQQEGWKARSGHVYEIKNGATVHY
                     HSAATPVGYSGGVQIQTAYATSNDAGNKALWGIAPSGYRAWDYAGIPHDALNPGIHLS
                     TTDLTFDYEVTIDAVLSDVGNMSSAAAGTIAPISDAGVVGTAVAWSLLADQEGNMIPT
                     AVPASKRFRFIQTSGTRRVLPVTASNVGRNAAYKSIKWAMVVIQDTNFGALTNGNYIP
                     TYFACEVGAVNSGKPIELLATALGPGEFATVAQIRTSTEV*"
     gene            complement(12801..13298)
                     /locus_tag="S2_012_000_R2_scaffold_26_prodigal-single_21"
     CDS             complement(12801..13298)
                     /product="hypothetical protein"
                     /codon_start=1
                     /transl_table=11
                     /translation="MEIVSFPLVANGITIPDGGKRPPSDPPLKYGLSNMQRTICFAKV
                     PDPSNIVVADGTTVQTAIGATAVLDLTASQINPVRWIHGNDNKYKFRLNATLQGTYAG
                     TISDLLAAYNVIVFNKDISSTPYGGFLILTVGAPGSGADLILTASNLRNGKFLATVCR
                     DSKEF*"
     gene            complement(13357..14370)
                     /locus_tag="S2_012_000_R2_scaffold_26_prodigal-single_22"
     CDS             complement(13357..14370)
                     /product="hypothetical protein"
                     /codon_start=1
                     /transl_table=11
                     /translation="MLFVSTGALKMRNDVSIARKSLFLFDQIDMSEIKNGLDWVGACQ
                     KAKSCAYNNDGQTVSCMQASGVKDGRYYPALSGTLREFQTPPSSFNSLFDDTLDGDNL
                     SLMWRAVRQCSVYGLDPSTYKYKEGRGSNIRATVTSDDANKYFGPRYAYIHPDFMGAN
                     ISFYAFVPEQSVPTSTSSSTYSSLTRWYSMSWKQDGTYSIANTEEVNPLKSSFSVAFL
                     TDFKQMRNAAILGIVPRTLRYQVTYPNVWYYMYNGPYTNFKCTTHMYGLISGSVPNTP
                     DYRLTKAACPVFNGTQFMCEVFDVGDSSADIVQDADCTVGQQFKLSTKDIPLPEIANT
                     ISL*"
     gene            complement(14380..15369)
                     /locus_tag="S2_012_000_R2_scaffold_26_prodigal-single_23"
     CDS             complement(14380..15369)
                     /product="hypothetical protein"
                     /codon_start=1
                     /transl_table=11
                     /translation="MLYATPRQTDPRLFTYFFDEHTESYKVKPDAGKFDLEDLIKVVQ
                     NHRTNCASFNKVTRSFVAHPVMGSAPMYSGTSTPCVFYTKYTNFAEIPNFSSMYWAKR
                     TILPVGTTNDYGRGRVPVTWTDYGNNPVFAYKSTTMVNKQGPIHPVPPVFRGVTTGYT
                     SAVSFPYIYCTMRDVWFEGTMNMNCNYYGRSGYSSNYNGFITITSGGTSSSQTSLYFG
                     ALVPKDMLMFSYGMELWSYQSGPNQRITNVAYSYGGIRGTANSRGNNGLPVESVIDLT
                     SAVCLVEEGYRVRAIFMEKGEDYTTGTAQVGAQVGGNFLSDLPKLYLDAPLAL*"
     gene            complement(15386..16405)
                     /locus_tag="S2_012_000_R2_scaffold_26_prodigal-single_24"
     CDS             complement(15386..16405)
                     /product="hypothetical protein"
                     /codon_start=1
                     /transl_table=11
                     /translation="MLFASLGGLRLEGAFKRGASCALFFEEGTQIDNTVESFVQNAEK
                     AKTCGLGSTTNVVPLSQARGIRGLQYFPTQMVDGPMLAPNYTNLSSGSGNGMRFPAQV
                     TPDWVFSTFLCAQGHPETVTTLDDVEVDSHLGYGLTARQHVRVGTPNLLTGYRKMFLG
                     NQSSDLRLNVGEGRSASTSSVLSTTYRYGIGWDVGWVRPTTASQYAYGLLSLGSFTFM
                     APSLSGMTLFQPRNYTYSYRTLTGYPRNDTYTISYQTSLQSMNGASKSLAYPYVSLTS
                     GEDSPIDVQLDFGMFGVRTNLGKFLCRITRDEIVSQPSVYVPGTTGNLVLETKLPTVE
                     SVVVM*"
     gene            complement(16419..17315)
                     /locus_tag="S2_012_000_R2_scaffold_26_prodigal-single_25"
     CDS             complement(16419..17315)
                     /product="hypothetical protein"
                     /codon_start=1
                     /transl_table=11
                     /translation="MQFVSFANRPITPTALQYGLFLFDSGTDYTQIKSASDWYKQAFN
                     CFGLTMSATATRVTSGPVRNASNPVVLHRIPRFYPGGTRDQWNKWSMFEETEAFGRGN
                     SVPTNASITGGQTKYFLVPPMNIGKLQTGNFTTYKYEANGYVMAKCSSFASTNVNSLT
                     AFLYKSEYGSSEFGNYRSVSGSFWHTCDHGYGIAQIGNFSFGPAAVTSVSAQSGPVNT
                     VTISGVTSSGSSYCTWMGAMRATRKTIDNTPLGYEMLVLQRGEDYEDTQSTGPGASKI
                     IDLNLAEILQQKFFLDAKTIKI*"
     gene            complement(17326..18381)
                     /locus_tag="S2_012_000_R2_scaffold_26_prodigal-single_26"
     CDS             complement(17326..18381)
                     /product="hypothetical protein"
                     /codon_start=1
                     /transl_table=11
                     /translation="MLFVSNAANVLAKKVIIAKQRMFLFSDNIERPKNTDTIGDMLLK
                     INGSRGFCAKVEADRTMSCVRSAGWKGNRIYYNYVPSVKESYTGTDINGGTIQLSIFD
                     LFGRFYSIGRNSNSNAYFYNEGSALETVEHEPISAPVQNVMVLPPCDGTLISSLSTGL
                     YHVPQSSVSYGYTTSGNYTTSLGIVTGRWTDTVSTNYSYLFVKGIDVKAGTASLNKIY
                     QSINSTTYMTDPLTTGPRLFAASTKTYHLVLNPYSDTVKSSSTYYTKGPYASTTNIVD
                     ANVLYGTGVKADTGEYSLTWGMMPVVGQEHSHPMYAFVFNAGDDFEQTGTTQPGVKPV
                     MKIKNMNAFAMTNKVLV*"
     gene            complement(18448..19029)
                     /locus_tag="S2_012_000_R2_scaffold_26_prodigal-single_27"
     CDS             complement(18448..19029)
                     /product="hypothetical protein"
                     /codon_start=1
                     /transl_table=11
                     /translation="MLTYGLQLAGEQAQIVRAPGDPNSSGPTFPANPTNGRVWNLTAV
                     SGANQLGLYVYSTVRAKWVNQLQSVNPYDVGMSVLKRYAGGQEIARYLSVRTTAIVKN
                     FGGSMANADIAATAASVFKVNVFDSATNSVIQIGTISFGAGSKSGVFAPVSAYQDQEI
                     ILVSGDQLRVIAPDNVDTTLNGVAITIAGRLLV*"
     gene            complement(19041..19262)
                     /locus_tag="S2_012_000_R2_scaffold_26_prodigal-single_28"
     CDS             complement(19041..19262)
                     /product="hypothetical protein"
                     /codon_start=1
                     /transl_table=11
                     /translation="MVHYSMGRSFKQETPASEWVIQHNLGRMVAVTTCTLQPDGKLHQ
                     VLPLDVIIVDENTIKVTFPYPVTGEVRIA*"
     gene            complement(19274..19870)
                     /locus_tag="S2_012_000_R2_scaffold_26_prodigal-single_29"
     CDS             complement(19274..19870)
                     /product="Uncharacterized protein n=1 Tax=uncultured
                     bacterium RepID=K1WY67_9BACT"
                     /codon_start=1
                     /transl_table=11
                     /translation="MKVVGTLDLAFGSLKNFTFDVASEWPENPQPGMAIFMDKRLMLC
                     VSVESLPVWVPLTQQMTMYRHKQPSASSRWEIAHNMNTATPIVQCYDELGEVIQPSSI
                     KADDANNIIVLFPEAVAGTAVLLSGIENGLPTPTIAFTAAFTDQATWVVTHNLGYNPA
                     VRVYQGAKEVQPKSIVHDSTNQLTITFANPESGSVVLY*"
                     /db_xref="UniRef100_K1WY67"
                     /db_xref="K1WY67_9BACT"
     gene            complement(19929..22370)
                     /locus_tag="S2_012_000_R2_scaffold_26_prodigal-single_30"
     CDS             complement(19929..22370)
                     /product="Uncharacterized protein n=1 Tax=Pseudomonas
                     phage PaBG RepID=S5VVE6_9CAUD"
                     /codon_start=1
                     /transl_table=11
                     /translation="MRTGNINLMLGASIQNFRPEVLDTDPAIETLVAAQTARLWFNST
                     EKKYKFYDGTEIKALGEGSGSLEGLIKADGTVAMTADLVLSGPDQSASADNAAVSKKH
                     VETVVATKQDKISGLTENAVVIAGADSELQSSNVTSVELGHLSGVTSGIQGQFTTLDG
                     KIGTVQTGLTGKLDAANGTLTGDLSAGDNKITNLAAPVNANDAARKIDIDNAIAGIDW
                     LQDVDAIQEDGTLDPELVAGKRYLILSADTINPNFGSIIGLTNNMIVQYSGTAFEIKF
                     DPTNPEAGGAVAWVKAIKEYRRFDGTIWTTFGGTSDFNAGSGLEKVGNVVNVKVGAGV
                     QITDNAVTAKLDANGGLEDNAGSTRVKLDGATLARSVDGLAIADGGVGYAQIAAAALG
                     TGLKQDVGSSKIIVDVAAVKTAGGFIDATGGAVEALTLTGAEPLTDTSVVPKKYVDDA
                     IASSGNGAAKLYVYDKTGADDVAAATHTFTHNANEKFGTVTVFDDTGYQIIPDEVVLI
                     DANSLRVELTQAKKVAIAFVTGPKPNGSTGTEKPEAPVEPEHFTVLVSSGNQVTGTNN
                     AVFAFLQTDKMDDIESVTWSQTATSGNINRVTAQCMFVPQLDTTTLSKLIEAGSAGTI
                     TATIKLKDVVEPIVRTAPYSFPESPTKKVQVAIRTDAKWNKFELKSSNIKAGETHSFA
                     LVSTNGSGSASGSDMLSTANVVAKLGLESDDTVKSITWRLDAKDVAKRATTLVSTGVI
                     TPSTIGYRANVKMPNYPDSATSTGIKEAYFLTVVFETTKGKRFIDQIALGMTVAAGSG
                     SITPSAWTGEELTAA*"
                     /db_xref="UniRef100_S5VVE6"
                     /db_xref="S5VVE6_9CAUD"
     gene            complement(22395..23138)
                     /locus_tag="S2_012_000_R2_scaffold_26_prodigal-single_31"
     CDS             complement(22395..23138)
                     /product="hypothetical protein"
                     /codon_start=1
                     /transl_table=11
                     /translation="MMGYLRNNIGFRRFTAERYGDFYRAKAFMLGEVLDSTRHEFTAA
                     ARETLLQYLSASESWLRDIERQFISTGSGIEQPDDAAKLLASFADMEQSVLAIMKAHP
                     EDFPELFCESWTDMRNEIHPLIAQILTQQLRPDMFESFRLIAEFVIGYMNSTLFNLHE
                     IDYILCNRERPFIYADKIDLSIMERASVSSPLLRAEAYRRHGLLDGYDAPLRVKFHID
                     DKYINLMEERVSAYQKLRCSLEGCDSQFF*"
     gene            complement(23135..23641)
                     /locus_tag="S2_012_000_R2_scaffold_26_prodigal-single_32"
     CDS             complement(23135..23641)
                     /product="hypothetical protein"
                     /codon_start=1
                     /transl_table=11
                     /translation="MWADILGQVLASNFATVLSVCLLIAGGIYYWLKVLPMMEDYERT
                     QTRLAELEANPTTAVDDESLASELASIRQAIVSFSEAAPVDNLDIKEGLNSVLRAVQR
                     FERIISQQSRDHQSTSDVMRDMLEGINGLQKELEKLGLRLQSISSSLYTTPNASGNQE
                     LNDLRALR*"
     gene            complement(23647..23931)
                     /locus_tag="S2_012_000_R2_scaffold_26_prodigal-single_33"
     CDS             complement(23647..23931)
                     /product="hypothetical protein"
                     /codon_start=1
                     /transl_table=11
                     /translation="MNARRIKVIIVGGISLAIVTFIVTAVRSVNPSPENQILKEDVSC
                     LSAVCVVDGQYGQSCLEFKPRMAHTYKTTDVNEPGAQRVIIELNGNACKG*"
     gene            complement(23994..24896)
                     /locus_tag="S2_012_000_R2_scaffold_26_prodigal-single_34"
     CDS             complement(23994..24896)
                     /product="hypothetical protein"
                     /codon_start=1
                     /transl_table=11
                     /translation="MTFERTKVLPENQSVIGYTSGGLVENGLMILMQFSAGPSIGSSL
                     VRSIVDNGDDRFVFVQYLPINRVLSDTEYKAALRSVHLVIELIKPKTILSLDDDYMKY
                     MPPNIYSIYKDRFVLANKGVASVGHPSCELIQRMAERIHEPGTPIYILRDDNVSHIES
                     SRALGQCLRDLGHEVTHMQATTLSELRTELFSVAAKPRGILISLVSTVSDTEFNVPVG
                     LDAINRLIIKINKKHIDIGFVRATNNLSIVIIPSLDNLSSDSRWDKIRTTPRVYVSTD
                     RLDEVNGDLVYKNMFQDISGVLSK*"
     gene            complement(24896..25738)
                     /locus_tag="S2_012_000_R2_scaffold_26_prodigal-single_35"
     CDS             complement(24896..25738)
                     /product="hypothetical protein"
                     /codon_start=1
                     /transl_table=11
                     /translation="MSQLTNYVDTLVTLAQQQGLSASNDIAYKVGADVTIILAFAEPV
                     THVFPLNGLWIIADGSSPNYKKVMRRKSKTASAPYKNTWQEETDYNTVMNTVQIWDEA
                     DQPAPQIISASGGRLTGKILVRSGVTAFETDELTPKSYTDGVRTAMNNSFFTMFNNMN
                     QRVNSNLTAIRTLQSGAELLTSRVVALEEAGDSGQVKGMVFVQENADTVWALRHGLGK
                     GAGIPYVTDERGEVIWPETVNPAEADPENVLLLTFLEPVSGVAQLMYMPIADKKAAQA
                     DTSQ*"
     gene            complement(25722..26201)
                     /locus_tag="S2_012_000_R2_scaffold_26_prodigal-single_36"
     CDS             complement(25722..26201)
                     /product="hypothetical protein"
                     /codon_start=1
                     /transl_table=11
                     /translation="MTSYVRVDPQTNIVLGRVREKVDDYCIEVSDELFGRILGDPSAF
                     QFYPEQGVIDLAEDYNTAPPEIDPIALAQFAAEINQNVYVPELEVEVSLGGEFGSHLL
                     LALVCASFCPQTILCNTKGRVSTITIDKAAAKAIAKAFSDRSSSILKTLGVSDEPVD*"
     gene            complement(26203..27024)
                     /locus_tag="S2_012_000_R2_scaffold_26_prodigal-single_37"
     CDS             complement(26203..27024)
                     /product="Phage tail fiber protein n=1 Tax=Pseudomonas
                     phage Lu11 RepID=I1TQP4_9CAUD"
                     /codon_start=1
                     /transl_table=11
                     /translation="MGLTKINPSLIDGGLAATGLVLGKRTKESVGFIDPSEASKIPGT
                     QNAQFDTLTGTLTIVFPDGSQSTVTGLPTADQLKSGREGKQGKEGLRGLPGADGRDGR
                     DGSDGCPGPRGPRGRQGPTGNTGPNGATGNTGAVGPTGPTGPTGSPGRDAAIDEYLVS
                     QALDPVTGAVIPNAWIGSNQDMNTGFKDNMGRIVNKSTTDTIHVIFNTPFINRCLGIQ
                     ITFVNAATNQARTYQLYNLDGTSAMNENALLGGFTIKSTGTNTVGWDFWYHAVGD*"
                     /db_xref="UniRef100_I1TQP4"
                     /db_xref="I1TQP4_9CAUD"
                     /db_xref="lli:uc509_1159"
     gene            complement(27035..27238)
                     /locus_tag="S2_012_000_R2_scaffold_26_prodigal-single_38"
     CDS             complement(27035..27238)
                     /product="hypothetical protein"
                     /codon_start=1
                     /transl_table=11
                     /translation="MPAYARLAFKDPSRDRWVANLAYGGTKIRWQDTDGTVRWIRMTI
                     NNTKVKNPEAGQSGQPEWTTLTG*"
     gene            complement(27248..30157)
                     /locus_tag="S2_012_000_R2_scaffold_26_prodigal-single_39"
     CDS             complement(27248..30157)
                     /product="hypothetical protein"
                     /codon_start=1
                     /transl_table=11
                     /translation="MLKQSCLYLRGITSGYSGSAANNPGAADSGMAVDTSTLTSLAID
                     GHASGYICGYGSVFMNGNFVAPYSFNIVEGYGWIGNYNNSQFNSAIGVLRHLRIMMDM
                     GANYTHGRDILLMSDGASVTEMTGYGHWGQFSRFLERERYNIYSHTYSEVQAGAYGYN
                     GDKQFFKQFALTIFCLSATSQTLPTQMCNAIANAIKEGISFVVIQKGPGEGGSNFNAI
                     FNQIGIRTQKSTAIVATAAARNRQVAQYGDHLAWNNVGQLHITQGWRSAQGYSYSDTG
                     GTRPGSLSGQGGTWIPFWCGTVDINDDTQASTPPFFSETCCVDPGTRYEADFDVYTYP
                     YKPDNWQAGLANKTHSITWDNDSFQALVNRSSIFFHAVGYGVPGASAGGTGQTNPGYT
                     IINGVRYAEGRSYSVYKISKATKQVVERRQFDVHGDGGEGQGSGPATAAAMAAFLNSI
                     DGNYWVLVTMFDEASYNRKAGGLPAAMYRIGATRRIFEGPSFYYRAAYCCFGSPGLGE
                     GNAITEMLKGTKDSDPEATFDVGFNYDANGWPYVTGTNAISTQTQTHLGALANGQGQR
                     VRYGKTLDVVDASQFYGARYTSTFRDLRFKKLPMYETKQFVVSVENPCKTMPLVQSHD
                     WVRRVQMAGSSRVYYPFADMFEYLVMTTDDAGPNELCTSHIMMNWDMFTGVGNAICYN
                     EAGPDHLLCCGSSTGNKNDPGSLYFEATRGSRVWQVYERAYGLVSGEAGRNTNDWQVV
                     WKWNGPGSQGHNIPIDPGYEYIVFAFDRYGELELAERHFIVPTAENLPKWGSNFYNVD
                     FSNSTVFELSRGMAMNARHTKSKKHGWENGIMMIIRRPLFMSEGANDRTGWQLIFNNN
                     GPSIPRGTNYGITLETNYQYMVLCSTGNGGFSSHHFNGWYRTFEVPGWDSDASVEAES
                     CGRCQWSHDRHRLLIETGTLSTNASEYIGGEYAPVGVFQVYRRPILCWDPDEIEH*"
     gene            complement(30172..32181)
                     /locus_tag="S2_012_000_R2_scaffold_26_prodigal-single_40"
     CDS             complement(30172..32181)
                     /product="hypothetical protein"
                     /codon_start=1
                     /transl_table=11
                     /translation="MARFRIRNAANNGWHDCVDTPMFIRTKEGDWTPLSPEKFSVRNQ
                     WGQRWHPIDDSFDPTYDDPCSNMETGACGGGPTSTTKGSGNGIGSGGREKYDILKGYP
                     PGFDLPDAGRTGFGIVNSFAPPTGRSINRPGIKTIETYDHVGVASRSGLGTYANPNVP
                     YASTHGRGATITETIYAMPAIEGYVEILIASYAPSGASVDVYHMGVRVASTCGKVVGR
                     SRIKFQFDPDAADMRIMIRVRTTQGYGWSIEVYPPRLYAPSDRGGLALDSQASYDVIN
                     YPDVIHPDYIGTPLFPAPCHATVWPIAERIQSANAFEYYHFIGWAAGWIYLDYTSWES
                     FDFIEVYQSGRRIATTLDAQTGLGYLYFYFDPQGVACDIMVRVVAKDFGSADSLASNY
                     YSLYCPSERGARELRHPCESYSVSSAGHPTTEDNFALGTQTDIRAGLVVCTANSFDTK
                     FEVFDQDMNLLDTEYVAAGRIGTLEFWKYPEHTRRANIVVRVTAPIGCDWSYFVYCPI
                     QPPKFEVADYLVPYRCLSVDDISTSWTLSKGVVRYYGNVDHTVNFNFRICTNDGIRIV
                     TSGYGRDITPRVAATGGYFQKTNETKHGDLWGTLEYEPWGTHIGSRTIVSASTSYTWT
                     GSVYQTDLVQVPTAANGWVGIITVYTPASGEQYIDLRINVEVVYQ*"
     gene            complement(32191..32682)
                     /locus_tag="S2_012_000_R2_scaffold_26_prodigal-single_41"
     CDS             complement(32191..32682)
                     /product="Putative phage tail fiber protein n=1 Tax
                     =Pseudomonas phage PaBG RepID=S5WKM3_9CAUD"
                     /codon_start=1
                     /transl_table=11
                     /translation="MVSKVDIALLQTNASGPVVATQGGISVDTSEDNSTLTGAFDSQT
                     GVLAINIPTIGKLQIAGLPTIHSIGYGPEGDPGPAGRDGIDGLMGTDGRRGTDGCPGP
                     RGTDGLPGKQGYVGNRGPAGPTGPTGPTGAPGNPGAVAIFIQETDPAIDQNVPPGAIW
                     VKP*"
                     /db_xref="UniRef100_S5WKM3"
                     /db_xref="S5WKM3_9CAUD"
                     /db_xref="ter:Tery_0397"
     gene            complement(32692..33324)
                     /locus_tag="S2_012_000_R2_scaffold_26_prodigal-single_42"
     CDS             complement(32692..33324)
                     /product="Putative phage tail fiber protein n=1 Tax
                     =Pseudomonas phage PaBG RepID=S5VZR0_9CAUD"
                     /codon_start=1
                     /transl_table=11
                     /translation="MPLIKVSTGMIKAGTTSTPTPVRASGGTLVTNHAEENVPSELTS
                     DTSFDATAGVLTLRFANGQSVQVRGFPTASDIPEGRQGQRGETGADGKDGRDGRDGNP
                     GEPGCTGPVGPDGEQGIPGPDGRDGRPGDVGPTGPIGPTGPMGPTGPTGPRGPTGPTG
                     HTGATGPTGPTGPQGPAGRLSIIVSATQPGAVAAGTLWVDPTKDQGITWP*"
                     /db_xref="UniRef100_S5VZR0"
                     /db_xref="S5VZR0_9CAUD"
                     /db_xref="bcl:ABC0473"
     gene            complement(33324..34760)
                     /locus_tag="S2_012_000_R2_scaffold_26_prodigal-single_43"
     CDS             complement(33324..34760)
                     /product="Phage tail fiber protein n=1 Tax=Pseudomonas
                     phage Lu11 RepID=I1TQP1_9CAUD"
                     /codon_start=1
                     /transl_table=11
                     /translation="MTQLRLSQIETTPNDEGKSAIGVDGALVFENTDVLTTTQIASVK
                     FDSKNGVLVFVKQNGKVVNVPGLPTISMFGEGRPGRRGAPGAPGRPGRDGRDGETGKQ
                     GCEGPPGAKGQTGKAGDPGRDGDTGPQGDTGPIGPVGPTGPIGPDGPQGIIGPRGNDG
                     PSCVAGATGPTGPAPIPTAVLSSTQPTASNVFVWLFPTSNVTPAPPLPVLTPLAASVS
                     NLYMVGTRAVQGSDVFTSLAYLPVNARGGVGPYKYKWTITTTEGVTLDAVETSTCIVN
                     FYLRLGLGADRSIKGTISCVVTDMGQTSRPTVTVKSQLTVVARNPTNKQTSGCIVYGS
                     TVDTLMGHVAVEKLQECDCILGYSNQPKDFRNWSSPSIKGKPVYATVRAVRHGQEDHY
                     YVINGQKLTHEHPVLIYDTDWRYVPARDVQSGQTVLGRKGPIVVSECYRVDAQVNTVD
                     IDVEPYDTYFVGDVLVHNTDIVARAEKK*"
                     /db_xref="UniRef100_I1TQP1"
                     /db_xref="I1TQP1_9CAUD"
                     /db_xref="pmq:PM3016_1567"
     gene            complement(34757..37084)
                     /locus_tag="S2_012_000_R2_scaffold_26_prodigal-single_44"
     CDS             complement(34757..37084)
                     /product="Uncharacterized protein n=1 Tax=Pseudomonas
                     phage PaBG RepID=S5VVD4_9CAUD"
                     /codon_start=1
                     /transl_table=11
                     /translation="MATESIYVNALRLTPQGEQAVANANAGGLAIQPVAFKAGDFIGS
                     NPSEVPEQLLGNELASGALSYVQVLTENSARFIFDIQVKYVAGEALKRVGEILIMLSD
                     NRPFGHVVLQEPIIAVPNSISRVSLLVHIQQDIQKILAVKMADYTSIPSVATLENLPS
                     LKDNVFNAVSVLDLHVNSDGSRSPGAAYRYGAGSYYWAFSEHDRVYSGTIGSGFINAN
                     TFKINSLTGMKEGEIVLIQTVAGPGAGTCRHFKYTGGQFVNMDSPIAFISAQTNIAIW
                     RRITNPTTPSVGLPWPVDNDVPDTWALMRGKDNKPYWGPVNSQRQTTASLFVPPGKML
                     FSSVVTTATPDKLRYQLTEILDSSTDLFVGTSSVLQPRTAYSVQEDQLLLSSYPEQQM
                     TLDLRQFRIEPSQGHVVLFETYDGVGDGQTTQYTLGNRPVESADMVFCVVGNTWQPST
                     VYKISNGNKLQMTQPIPSGQKYTFYVARYEERAGWSTRLRVSQYRMPYDADTFILPTS
                     PLNKAHCVVAVGGLAVHTSDFTVAGNSLKTTSPIPHDTLVEVTVFENIKAVGSKDSSV
                     DGVIIDVIPTPKGYMFKRQGLAPIEVPIATPEIVSGEGIVIEGQWPEIKISNTQALAE
                     EADPKNMFNIQQTQVDSEEVVIQQRIEFNKAVMLTCTADFQCQLGPGFASTSGKEHIE
                     YVLSFKGPGVSEAEYGRGLKGTGAAGFNVVQSDNAPEIIAYSNVSLTQMFVVLKENQP
                     QGYIDIVAKVRITDAQITSYGSKLIGNLCIKVEPK*"
                     /db_xref="UniRef100_S5VVD4"
                     /db_xref="S5VVD4_9CAUD"
     gene            complement(37171..41697)
                     /locus_tag="S2_012_000_R2_scaffold_26_prodigal-single_45"
     CDS             complement(37171..41697)
                     /product="Uncharacterized protein n=1 Tax=Pseudomonas
                     phage PaBG RepID=S5VZQ9_9CAUD"
                     /codon_start=1
                     /transl_table=11
                     /translation="VKSNTLAFNIDFVEANPAWAELFEMMDAHNDEHNLAVIKQLLDI
                     RRINEDTNDVLAEEAIRQLGINIARDVMAYRLPSLKRVIDCLPDWQQVSGTTQWNKFV
                     GMLLGGQFDTNRLYTADYQTFIPTPLGTLIQDGGQWYKTNKVNLEVDAYLIDSGLDLT
                     ITKDAEKDVVNALQEVGMTQQEAEDWFNNHIGFDPVNNDIEQRTARSAMFQRRISELF
                     YQWAPIEEVLEGVYATINLGAKLFLGAHVVVEHVRRFNVGAPLQSSITFLQPEFLRGG
                     EWTTFGAIVKYSDNTEETVEVYVEDSVWIEERDSNRVRFKEPLAISVLTLTLNYNGTK
                     QQMELRIFPIGIEPDPDELMIECPTLYGNSSSKIRVYGKYSSGLTKELTDSGMLRFDT
                     SLGVIDGTTLILPSVDADTTLDISVLYQGQFYMNKTQEFKVNRSVHDLVPISLRIILD
                     DELPQGVDTPIKYAVQYNDGTSKLGIAQARTTSEHTEIVENVLKSGVMRQDYMTSVYA
                     EFGEVTPIQAVKQITMKAPEINLATIDIVLPDPVVERTTVRPKAMALFVLASATPQQI
                     ANRDPAIVVAYTEVFGNWFSSQDDQNEIAALPKVDPKSGEFQAPLIEGDAVNYSLHFN
                     YIDGSNAVTFNRIFPIHDTIMIPRSIDLRSSPTINSASTLMLPTVCLWNNGQTYAAAA
                     TVKVEYMPSASAVEEARQRTIRLQQQAIEQGKDPTQFDPNKPDYARWVTLNVSQSPND
                     VYDPIMGRKFKEYVLYFQGDLHGSARITMDYEFDGTKLTNYRDLQLIPARSLVDSITI
                     ECPDHMYDRSRTFVRLLATYVDGTQEYVTAAEWKGNWPDKDTDDYQVLQFSPGRYNGT
                     SIVEIIEGRPPTSYKDFRDMAISKLPIFNQIGSLVDLEKAYYDGAILQTGKCNTVTYT
                     QVLASFFRVSNKIDMVITPQPKQSVNNIINSRIEGATQISAGVLSESYTLVNTYKMGG
                     VARTLDGSYIQEEGRTFELEVDSEWAVVQNYYTEEGPNNTQMLVPTSDIVAEIDADGT
                     LTPAKNVNGAVQIRARYTCDQYQIEKTLIVFLAQANTYLRSIGITGPDVVWDVSDRNP
                     TIGYENGRWYVPYELRVIIDPDSELVTTDALWSIGDETNVDGVSIDPLNGHLFIGQSQ
                     LSDGHIGLRAVFIKQNPASLADETIVGTRTIELQTQNTILNGYIENPKGNISPNTDYR
                     FVAYYERRSGQSGSSILPDANSVKFKWNVIKSVSGFALSQDGTFRFPASKDPQTVQVE
                     CIITEQRTEISLVQEITCPGIGFPQDLTVGGYTNVRDDSSMQMNALLGRTGTFAKEDV
                     SAKCLWQITNSKGDVVDVQGISINAQTGRLTLGNLLNDTEFGVKALYIEGQQRLEQTH
                     FMKAFSSYPRFGVAPFGLTTISIAMAQLPTRLRSNNGGTFVLSTKNDEYGYFVVRQSY
                     GQAVFSAAADGQGNVNKGWLGFDGAQWPVTGDNGKRGPIVGKMVYDNLTENVLIYRTN
                     ARAFGSAVLTVRYQ*"
                     /db_xref="UniRef100_S5VZQ9"
                     /db_xref="S5VZQ9_9CAUD"
     gene            complement(41694..43163)
                     /locus_tag="S2_012_000_R2_scaffold_26_prodigal-single_46"
     CDS             complement(41694..43163)
                     /product="Putative base plate wedget subunit protein n=1
                     Tax=Pseudomonas phage PaBG RepID=S5VMH1_9CAUD"
                     /codon_start=1
                     /transl_table=11
                     /translation="MSTSILNTYLTHEQFARDFLQRINSSSYWTDAQVSSLTSLLADA
                     LGDIGVTNSYASLIAAREAFSRLARRNSSLLANARYLGVDIGRKSVSTVTASVANLTA
                     NKVTLDKHTPFTVGSVSGLLAEVTQWEPGEVKEADFIIGELFSYSQLIVNPFDYAAYR
                     LGTENFQLTSDLRVWFEHPNGAKIEFQRFDKCLFEAYAGQQIFLDVTTDEGDVEIQFG
                     GEQWGVQPPAGYTMRVQGIKALGSAGNSDAIGLKIQCLTNPQIQGKTVGAIIGGSDET
                     PVDYYRHYSPIVGRSRKKLIRRDEWKAAIALYPDVADVVVQGQAEIAPNDKEWQGVVR
                     VCVLPRNTSTWGGVNPNPTSAQWTKFLNWLAQYHSPLDVQTWNPDKLQIDCTINVALF
                     ADAPGTRSSNEATLQAAVLKLFERKPGMLGKRLALSDITDRVLYDFADPDKPVRRPEV
                     DYCNIESPIQDIIPNTVLEYVALRNLRINITYSERKMTR*"
                     /db_xref="UniRef100_S5VMH1"
                     /db_xref="S5VMH1_9CAUD"
     gene            complement(43160..43585)
                     /locus_tag="S2_012_000_R2_scaffold_26_prodigal-single_47"
     CDS             complement(43160..43585)
                     /product="hypothetical protein"
                     /codon_start=1
                     /transl_table=11
                     /translation="MAGIGVRLIDVPINERVYCDINAWIQLEPRDNVQNMDSIVQKIL
                     MVIGTRKKSRKWRENFGADVYKYLFEPFDQTTAEWIATYMRLALEDPMNGLTQDVTDV
                     QTACTPSTQYEQTYVCVISWRCPRLEDKQSVTFAMRAQK*"
     gene            complement(43585..43875)
                     /locus_tag="S2_012_000_R2_scaffold_26_prodigal-single_48"
     CDS             complement(43585..43875)
                     /product="Phospholipase n=1 Tax=Ruegeria mobilis F1926
                     RepID=R0FLN0_9RHOB"
                     /codon_start=1
                     /transl_table=11
                     /translation="MGQKAIRLGTDLSTGHSGYFPVVPAQASGNVFVNGKGSVRQGDA
                     YQPHWKPKKPPHVGKATSGSSVRVNGKPAQRAGDGNTCGDTASNGSSNVRFG*"
                     /db_xref="UniRef100_R0FLN0"
                     /db_xref="R0FLN0_9RHOB"
                     /db_xref="vfi:VF_1912"
     gene            complement(44970..46727)
                     /locus_tag="S2_012_000_R2_scaffold_26_prodigal-single_49"
     CDS             complement(44970..46727)
                     /product="hypothetical protein"
                     /codon_start=1
                     /transl_table=11
                     /translation="MNIIQKQNQVIRDLSIIPTTVQRVGDAFIGLSSNNVGYAWRQGE
                     IFDFAAGMSISMPHVNANTIQRISGMNYAGVNPEGNTVFMSSTSAVHVALGERQEQRY
                     IATDKDVQQVTADFAAALSNSGQSLAIASLSAARTYGTYQGKKVVIDDANDEYDLELE
                     KGDKLSLVYLNRDRYELHLKDEPKIVFIVRGHLRAANIIGQTVFDKPFGVVGSDKNNT
                     FMPVGVAGRNIATPMQIKKDTVIYTFRKKHYLPQNLVVPLEKMLDGAELNKLLTALKP
                     VKENKAITKGKLVGVKLPPLPGGQKIKSESPIKRDSKVVYGAFFPVSAAQPNRSRIIF
                     GDNIKDVQKKAVEAIGRMAVPTDYYLFSTFSTDELYDLAKGGSVVIRATGVLQHQYPK
                     AKHISMGYMDNQVEYRDPVKVDVPELKIPAISSNNAKIVKEVLRLLAEGYFNTGLHLS
                     GQQPTGALSFDGLMDPRARDQLTGIARRIAMYLKQNGAVLPKGSIKLAFGKQRAEIRF
                     NLPKLSGAALQSVNKIQTDEPTLNAPIYATIKPKQPTVEITAFNRHTGYVTVRAQRGP
                     ELYSEPYETYYNNVERKVF*"
     gene            complement(46736..47170)
                     /locus_tag="S2_012_000_R2_scaffold_26_prodigal-single_50"
     CDS             complement(46736..47170)
                     /product="hypothetical protein"
                     /codon_start=1
                     /transl_table=11
                     /translation="MNLALFPSLPRARQEAVLKRICEDNAFIPQFEQRFLTMAMFSVR
                     KSLNRNTDIFSYSPPTGQHIAVGYRVQYLKGKYVAEPWCFVVPDAMKSVGIEINSRPD
                     KAIYFGSIVPQDLIDQHGTLAYSLMLGNLNLLKQNAFRIVSY*"
     gene            complement(47167..47781)
                     /locus_tag="S2_012_000_R2_scaffold_26_prodigal-single_51"
     CDS             complement(47167..47781)
                     /product="Thymidylate kinase {ECO:0000256|HAMAP-Rule
                     :MF_00165}; EC=2.7.4.9 {ECO:0000256|HAMAP-Rule:MF_00165};;
                     dTMP kinase {ECO:0000256|HAMAP-Rule:MF_00165}; 
                     TaxID=1300345 species="Bacteria; Proteobacteria;
                     Gammaproteobacteria; Xanthomonadales; Xanthomonadaceae;
                     Lysobacter.;" source="Lysobacter dokdonensis DS-58.;""
                     /codon_start=1
                     /transl_table=11
                     /translation="MKPTYILVEGGEGGGKSTVCTALSEILNQRGMNVLRLREPGGTP
                     LAEHLRDILLSKTNTLNEDMDSRTEMLLFLAARSSTMNAYDRILANEPNTVIISDRGF
                     PSTYVYQAGESDVNAQIYQHTWEALASENRLTVLLTCSYETSVERRKLRVGGEDRIEQ
                     RQTKEVFDRYNERFRNVPGGFDLVIDTEVNSVSDVVRQILAKLV*"
                     /db_xref="A0A0A2X137_9GAMM"
                     /db_xref="tgr:Tgr7_1829"
                     /db_xref="UniRef100_UPI0003760A2C"
                     /db_xref="2.7.4.9"
     gene            complement(47791..48279)
                     /locus_tag="S2_012_000_R2_scaffold_26_prodigal-single_52"
     CDS             complement(47791..48279)
                     /product="Uncharacterized protein n=1 Tax=Pseudomonas
                     phage PaBG RepID=S5WB53_9CAUD"
                     /codon_start=1
                     /transl_table=11
                     /translation="MAYNRRKAERQTVVFKSMSRPDKTAYLTEAVQQYWNGKRYSCHV
                     ELGLIKHGNLRADVFCLNTKCDMIITEVKSCWADFNTDKKWHKYLPFCMRMYFVVDET
                     LFESRGDEIIARIKKRGCGLIVVNKFGSAFVKSNAKRKTMKNEIVAKMLIKAAWRGGR
                     FA*"
                     /db_xref="UniRef100_S5WB53"
                     /db_xref="S5WB53_9CAUD"
                     /db_xref="pzu:PHZ_c0224"
     gene            complement(48269..48727)
                     /locus_tag="S2_012_000_R2_scaffold_26_prodigal-single_53"
     CDS             complement(48269..48727)
                     /product="hypothetical protein n=1 Tax=Scytonema hofmanni
                     RepID=UPI00034CDBBE"
                     /codon_start=1
                     /transl_table=11
                     /translation="MMIKVPISGKLPHEKKPRKQSGVIPYRKRSDGTIELLLIRTTHA
                     GNWGLPKGGVEKGMTPLTSALKEAMEEAGVLGKPKDFVDIMKYVKGKTGREQHVEWYI
                     MKVKTMLTDYDEALTRERKWFKADKALRKLDKKLRPIVEQALDIIDSYGL*"
                     /db_xref="UniRef100_UPI00034CDBBE"
                     /db_xref="A0A0C1UKM5_9CYAN"
                     /db_xref="nop:Nos7524_2968"
                     /db_xref="UPI00034CDBBE"
     gene            complement(48724..49224)
                     /locus_tag="S2_012_000_R2_scaffold_26_prodigal-single_54"
     CDS             complement(48724..49224)
                     /product="hypothetical protein"
                     /codon_start=1
                     /transl_table=11
                     /translation="MLSLSQAWGTKFFPTAVEPSALTTMIFASAMNLTGARSLSESAV
                     EQNCPRAAQIARPFADAAQFVQRVYNKHPEYQIVVLGTSGMASHAIVVDGDGEIVFDS
                     YANCRAQYFPNTLYSYSMTGFTQDLKPLASISLHGAYCTLQEEGLWKDNSWSWDVDMP
                     RGTDYL*"
     gene            complement(49263..49553)
                     /locus_tag="S2_012_000_R2_scaffold_26_prodigal-single_55"
     CDS             complement(49263..49553)
                     /product="hypothetical protein"
                     /codon_start=1
                     /transl_table=11
                     /translation="MNFDIWCGDVPTDAQAARMYGLMSKTMKKVGKPFFAHTLVLSGP
                     AADDAFDVLSHAGCNVSKKATKYRVKHAVVISGPAPSDFMQNRKQVLNCPRD*"
     gene            complement(49550..50275)
                     /locus_tag="S2_012_000_R2_scaffold_26_prodigal-single_56"
     CDS             complement(49550..50275)
                     /product="hypothetical protein"
                     /codon_start=1
                     /transl_table=11
                     /translation="MLRTLMHRTMNFAYIEQGVPRVLTARVMMEFPIGMQAHAQQVLS
                     NIAMQRNNLFVINDEDVEYQSGALVTDHVTWNLSDRTVTAIPRAEKDPANRSCICCAM
                     ADYFTRQMGHWLRSRKQDADKITLDVVLADHEDSQFIDDNATDLEALFFQASVYVLEK
                     GTSTWSSYGVFFTDQRKFDGHTIFLKEKGTAPVSSPHLRVNIADYDPYGSPSDGDSLH
                     GVLSGFTDRFGMYNGIFMIKEEE*"
     gene            complement(50286..51074)
                     /locus_tag="S2_012_000_R2_scaffold_26_prodigal-single_57"
     CDS             complement(50286..51074)
                     /product="Uncharacterized protein n=1 Tax=Pseudomonas
                     phage Lu11 RepID=I1TQJ4_9CAUD"
                     /codon_start=1
                     /transl_table=11
                     /translation="MIPLNTIQSKKGIDPQMEYEAIVIDNNDPMRIGQIRARIMGLTD
                     DIPDENIPWIRPAVGHLEGLKGGSQGVVFGAQFIPTRGGKVSVKFPTGQLHEGMYSTN
                     VRMTQQDMLPEFQVNYPHRVGVRLSTGTQLIVDRMTNEHFLVTSGDFNMTIMGDVNQT
                     IVGNQQLIITGSKGDIPDYILNDPTMTPKNLKPDPKKRIKFKGTPKGDAGNQYTKITG
                     NQTVEIGGNRVTKIKGSDTLDVKGGVKIESGQEVTVNGQTINLN*"
                     /db_xref="UniRef100_I1TQJ4"
                     /db_xref="I1TQJ4_9CAUD"
     gene            complement(51071..52966)
                     /locus_tag="S2_012_000_R2_scaffold_26_prodigal-single_58"
     CDS             complement(51071..52966)
                     /product="hypothetical protein"
                     /codon_start=1
                     /transl_table=11
                     /translation="MADQASSGGVKDQGFFGLLLDGKAPPPMPNLIRSVHVYENTFAV
                     PCALIVFADQTNTLRSTHAIVDGTKITLVLGPSPDAASTLTFSVFAVREYGESGVRML
                     NVLCALDAPAFLFDTRSFSIRGTSLDALKQVASFGGLTPDFGDLQAQDIMTWTSAACS
                     PKKFAHEIEQHIWVSEEALPKMFITADKRMVVRDINSLFEKDPVAYWIFNHTPSGKTP
                     LYNLHEFRPKSLSGIFNGMSNYGDKLLWADSKGKTNELSSVTVKGRDPLNINSDTRGD
                     IVAARKAYARPTNDINIHDKYMQAYYSNKRQSMTYTETARALILGGCPEVDIFDIVSV
                     DAGVLSTSREVKTDDKLSGKWLVIGRTRVFVGGMYSEAFLLARNFTPVEGTSNIGGGS
                     NIIQTPLATVANVLRPFQINANIKQALDGSNPLDWVAQQHNLQLDVMLGQFQTESEMF
                     KFPELAAKYGEGIDYLNALMQEFNMAKYLTGICSALNSLEKLSVNLAINYKGGILDAL
                     AGRIDSMEGMMGGFTNDINGLISNGDIPAEYLDGPQINQRCVSNKLEDMNRMLSDALP
                     DKCLDAFSISRLLGPSTNLAQLIRQQEENLRNFLCSLGDGTVDGSNKTGTPDGEKLEM
                     YLPRVNK*"
     gene            complement(52969..53397)
                     /locus_tag="S2_012_000_R2_scaffold_26_prodigal-single_59"
     CDS             complement(52969..53397)
                     /product="hypothetical protein"
                     /codon_start=1
                     /transl_table=11
                     /translation="MAMVNGKIVGTKAKKIKKALKLDKPQEEAEPKKKAKVSKKEKNP
                     IKEDKTTKTKKTKKTRKETSEPEIFRIQIGPNTFLSVDLDESDKGEQIVAVRKWYNTQ
                     KDPEIKQARGGFNMQPKSSELKLLATRLRDIARVIDESKD*"
     gene            complement(53397..53690)
                     /locus_tag="S2_012_000_R2_scaffold_26_prodigal-single_60"
     CDS             complement(53397..53690)
                     /product="hypothetical protein"
                     /codon_start=1
                     /transl_table=11
                     /translation="MAETIATIDKWGIDPLSMKIFDDVDNAVYDNPVRIDASMEGNPQ
                     LLSHVKYGSNANWTLLLIANGLLHPSELTAGMLVAVPMKRPSAPNKKLKRTQI*"
     gene            complement(53666..54502)
                     /locus_tag="S2_012_000_R2_scaffold_26_prodigal-single_61"
     CDS             complement(53666..54502)
                     /product="hypothetical protein"
                     /codon_start=1
                     /transl_table=11
                     /translation="VANYLMPADGGQATAVGTMRSREDIMTVDNMYRVKIYNKSGTIQ
                     FTGFIPPDFNFSLSSSWDAPFANTSLADLAEQGGGAAASLQGNPNRFLNAVGNVGNFV
                     QNNAQNANKALRFAGASSMHKLASARVWGGPSYLQIDLPIFVDAYSDTRTEVVETTVN
                     LLSLCAPSDKGGLLVPPGPSPLKAVSMEAMALAAGGGGADAANAAMNNVLEDSEAFFV
                     DIGNFFSMSPCVVDSISANFDNVWEDGTGNPISIDFILQVSSYFAVTREDLKKWLKLS
                     QR*"
     gene            complement(54516..57188)
                     /locus_tag="S2_012_000_R2_scaffold_26_prodigal-single_62"
     CDS             complement(54516..57188)
                     /product="Putative endolysin n=1 Tax=Pseudomonas phage
                     PaBG RepID=S5VZH2_9CAUD"
                     /codon_start=1
                     /transl_table=11
                     /translation="MAKPKEKELSALELMIEHAENMRSSVVGMPRSRKASNQPDFSFN
                     LNAHDLEDSEEEYYVGPGSRAKNRAARERREAAKARQIDVNVRTTQPTALASQPNPRQ
                     VESALEDLFIAGERSGDDIVTAIRDGNAVSQKTQDALEDWLKWEKSEAFKQKNKAKSD
                     PHGQQPGAGGEGTGPNTGPANDDGGDDNFNDFGGGDERRRRRTGESRRRGRRYGRNSG
                     NRRGPGRNLPRPKRFRGKFGAILGIAAAGAAALGGGLWLKNRANEEFEEDNAANEGAG
                     APEQPKQVEQQQPVRTADVTKAAETLPSEAPKAPSAAQDAAVAGTGMLLMGASKRIPI
                     IGSALGNGLMYANDTQHIDADETLTEEEKAREKKKAAGSAIGGTAAGTGGAVAGAWIG
                     GALGSVVPVVGTAAGAALGGLLGGILGDYFGSSIGEYVADKITDESDNMLAEGEKDRK
                     EKMEEYNEAANENKDKSKFPQPLIMPFNIGGMGGGLPGSGAGTYQGPMRAQPSRRMDS
                     KQVTDIAQKAIADGGLGSVSEQFESGGRGVGTVSTGQGDAGGVSYGKHQLATNNGSMM
                     NFLNSPEGKPFLQRFGGLAPGTAQFNSVYKDVANTQGADLDKAQSDYITRTHYAPMVA
                     KLQNDVGVDLSSRGSGVKEMIYSTAVQYGAGSSVVANALKGKDVNAMSDPELIQAVQD
                     YKAATTDRYFKSSSAQTRQSVAMRAQSEKDVLLKVHEAEQKKKAVNTPKPVDAEAEHD
                     ARIAEKFPGLEKGTGPQYDGPVDENLKNLPDLTGRGPVRPKSSPEEYEKQLQERVALA
                     APDVNRIQPVAQPEAPIERQPLVTEGDVARQEAPPVTPVVAPAAQAHSGGAVSRPAAR
                     GGNNSANPSAGHSLDNIPVFLDDPMLNAITTGYM*"
                     /db_xref="UniRef100_S5VZH2"
                     /db_xref="S5VZH2_9CAUD"
                     /db_xref="hau:Haur_1275"
     gene            complement(57188..58045)
                     /locus_tag="S2_012_000_R2_scaffold_26_prodigal-single_63"
     CDS             complement(57188..58045)
                     /product="hypothetical protein"
                     /codon_start=1
                     /transl_table=11
                     /translation="MLEIYVPSGRSDVRIKRITADAMPSLYNAQKYKLPDLFVDTLAR
                     FTNVNVREMYLEDFRYMIAMFDKDSWPQSHRMYEWRCNEPFYVDMHGERHYERPTGRK
                     YVKVPCGVLNTEEVMRHRVISHEWCKLPDGLRHPTVQRWIEAELLAETFDRTMAMNAM
                     YIDSDLPLEQTLLYVNPMEIINAGHYAFTSCELETKHVCNRCFRTYTYTTPIDLLGYF
                     RVYSDTSMMNMTLDLASAKSIYVPDDVSIKKLLYWHSSYVQDKNKAEEARAIARSAGR
                     GGRGGRGGR*"
     gene            complement(58045..58728)
                     /locus_tag="S2_012_000_R2_scaffold_26_prodigal-single_64"
     CDS             complement(58045..58728)
                     /product="hypothetical protein"
                     /codon_start=1
                     /transl_table=11
                     /translation="MEIQTASLPSRGYKSGLPESFEMKPFAGPQLRSISKAVETKDMR
                     HILIDALEPCLNVPLVDITIPDAHALVYQQRMFMNKVAPVRTYWRCNKPLFEYSDGIV
                     NELRKEGGVINTFPCATNNVGVVDESSMTIAMLTAEHDRFDLPRMRHYERASEDMLSW
                     HVAHMGPAFDRNMALLEEQQDLKLWHELSEWVLAARHGLLTEIELTCPACGRKSTREW
                     QMTPVIFVS*"
     gene            complement(58739..59251)
                     /locus_tag="S2_012_000_R2_scaffold_26_prodigal-single_65"
     CDS             complement(58739..59251)
                     /product="Putative tail tube protein n=1 Tax=Pseudomonas
                     phage PaBG RepID=S5WB42_9CAUD"
                     /codon_start=1
                     /transl_table=11
                     /translation="MPLPTLDDLQDSSAPGLDDPFMQDKWRVRSFPIIGGIALSAFAC
                     EEVDLPFSVYQQKTKEVATVAINTPQSSSVDGFAFIFGMDQKLAALKYFTAWQSLVQN
                     PYTGGFRLPSAYKKNIIVELYDNQGQMIATQELRNCWPLGGQNLQLNGTGGRAVWSVQ
                     MALDVSRTQF*"
                     /db_xref="UniRef100_S5WB42"
                     /db_xref="S5WB42_9CAUD"
     gene            complement(59256..59933)
                     /locus_tag="S2_012_000_R2_scaffold_26_prodigal-single_66"
     CDS             complement(59256..59933)
                     /product="hypothetical protein"
                     /codon_start=1
                     /transl_table=11
                     /translation="MLIFLSESARKQPPQVSIQDCDWYRFEGKRSVSIENKEFEADID
                     NKDVYGIKVEKRNKFYVLHRDDPSVVFEIDAVTARSLLGRSRPFTGTVSGIRVKKASD
                     KNTPAREKLPAAPKEPQPKKPFKAVPGSKAENTKLTQELRKTKFKNAGRIQFLARIPM
                     PTGEMYNYYDATETFEHYKANQRDKWETDLEKAVVKQIENWGYLVGATFLKMDDAVRP
                     VLVIVED*"
     gene            complement(59983..60492)
                     /locus_tag="S2_012_000_R2_scaffold_26_prodigal-single_67"
     CDS             complement(59983..60492)
                     /product="Putative tail tube protein n=1 Tax=Pseudomonas
                     phage Lu11 RepID=I1TQ61_9CAUD"
                     /codon_start=1
                     /transl_table=11
                     /translation="MPKVTLDEFSSTKDPLLDDNFEFLIPNPPVGGTEYARTLRIFCK
                     TGVKPGSTVEEVLKEAFGHQLNYAGRKIFSHALSTEYNENAEMAVYKDLEAWHNLIRA
                     TQTQTGAVKAEYAVKAIFRIFNMDGSVVKEYNIYGVWPKQVPDLQFSGAAQAVPVSIE
                     WSFDYAEEA*"
                     /db_xref="UniRef100_I1TQ61"
                     /db_xref="I1TQ61_9CAUD"
     gene            complement(60504..62189)
                     /locus_tag="S2_012_000_R2_scaffold_26_prodigal-single_68"
     CDS             complement(60504..62189)
                     /product="Tail sheath protein n=1 Tax=Pseudomonas phage
                     PaBG RepID=S5VZH4_9CAUD"
                     /codon_start=1
                     /transl_table=11
                     /translation="MQQPNHPSPGVYSQENDRSNQVSLVQYGMCTLVLPFPRGPVGVN
                     TTVTSKDEIDAVFGPATGRYANSVQIAKILITKATRLNITRVALSVKYAGVYLTTYNN
                     FATCRPLGDAGLVDPEQIAFTDRDICLIYALSQYADANNMYITFEPDVTDALGIKSII
                     KVYRVGYLTPLETHVVTTRYYKDESGNQFFIEDVINVNSKYIRVKLNENHYKLLEDPN
                     FVVINSIGGGPADPTNPQSVNGQFTGGSDGDLIDIDHSDPIIANRSLSAVLTAWDNYR
                     DWEDIQAGILCSGGLEHPVIANKIDSLAESRMDCIATSGIPVPYQTRDAAVAYRRGNK
                     EYQNAEFSLTGSWSSLSNSDVKSRDNDNARDFYVPASVCQAYCMLTADQVASWLAPGG
                     MQRGKLDFAIDVRHRFKQGDRDILVENQINPIAIFEGEGIFMWGADTTYTTKSPLQDI
                     GVRRLLAMLHASARANNLSAVFEPNDDILKERQKSAMEAILEPIKTGRGLRWYSVRCD
                     YKNNTAEDEARGDLIIDVFLDPTRYTKRIHVTAIVPPVGDIQYALQLINSGAI*"
                     /db_xref="UniRef100_S5VZH4"
                     /db_xref="S5VZH4_9CAUD"
                     /db_xref="dly:Dehly_1657"
     gene            complement(62245..62592)
                     /locus_tag="S2_012_000_R2_scaffold_26_prodigal-single_69"
     CDS             complement(62245..62592)
                     /product="hypothetical protein"
                     /codon_start=1
                     /transl_table=11
                     /translation="MYTREKYRKLDRTLIIDSRVRSVSSNQNAILKRQSHSVGIPMDD
                     ASFQQISVIVGPKGYALPEIKGLLYIDTAEPIILQYAGGQMIIEGQFTLTGKMAQSVL
                     VSDVDQRVNVVCY*"
     gene            complement(62592..63272)
                     /locus_tag="S2_012_000_R2_scaffold_26_prodigal-single_70"
     CDS             complement(62592..63272)
                     /product="hypothetical protein"
                     /codon_start=1
                     /transl_table=11
                     /translation="MSANLSGMLRNSTALRATIFGFQRQFRQGFGLKRFVWSVHNNPK
                     QGIRATNNQSTDYPYGWFKIPTMAFDRELLSNPKSVSRFGSGWSIGQQDGTNAVVVTN
                     YYFPVTLQGSLYVKFMNIDQALLFVQQLLIASISELLSFKIQMPTSEWTVRVLVDGDS
                     VPLPNIEDLDDGSTPGSFELEIPVTIKTKIGFNLEQAKINNYGEITEDVQIDMDDIVD
                     RSTLKGAK*"
     gene            complement(63339..63719)
                     /locus_tag="S2_012_000_R2_scaffold_26_prodigal-single_71"
     CDS             complement(63339..63719)
                     /product="hypothetical protein"
                     /codon_start=1
                     /transl_table=11
                     /translation="MKTLSGSLAALAIVAARDGQWTDVARLIAQAACAPDTEEFLECQ
                     LQDNFEANCLVNSVSGVENISESVSALSAALALNAEEEKVAALYDGDEVISLNSTEED
                     DSEEEQEDAFIESSSSCLLRLRLD*"
     gene            complement(63772..64872)
                     /locus_tag="S2_012_000_R2_scaffold_26_prodigal-single_72"
     CDS             complement(63772..64872)
                     /product="Uncharacterized protein n=1 Tax=Pseudomonas
                     phage Lu11 RepID=I1TQ66_9CAUD"
                     /codon_start=1
                     /transl_table=11
                     /translation="MTNSLMRGAKVTLRNGDPIEQLRFGGKGDLALSQSTGEINAYSQ
                     KDLLGQISKLLGAFNNGEVMHSQSSAAHDLTDEEKIELVAEAAADPTGAKWASLGASI
                     VASIEDRAERAGLLRKVCKGATVRQGDVPRIELKIHQAEAIIATGPTDFGYRQFRGRV
                     FTPAEFELKSNIRVSKMDLDQINGDLLDRAQQDGLSSIMVQEDRLWKRACDSAVGIAN
                     PVTYVHGDLTPRLLSTLKNSVSSWPLPVSTAVMAYDYWNDIVGNDQFSSALDPVSKYD
                     LLITGRLGTLLGMELVTDGFRAPEHRVLHDGELYVLADQDYHAVYTTRGGTQSTPTSG
                     ANQGNTDRGWLLSSTFSFTLANVRSVAKAVRG*"
                     /db_xref="UniRef100_I1TQ66"
                     /db_xref="I1TQ66_9CAUD"
     gene            complement(64931..65638)
                     /locus_tag="S2_012_000_R2_scaffold_26_prodigal-single_73"
     CDS             complement(64931..65638)
                     /product="Uncharacterized protein n=1 Tax=Pseudomonas
                     phage PaBG RepID=S5VZI2_9CAUD"
                     /codon_start=1
                     /transl_table=11
                     /translation="MLFQNATDIVQTQEADLLPGEVIHEEGVALVWIRENGKSFLRLS
                     TGVAGEVFAGFALARNMPPATMARVEEFAIDATKKYTATRVPTAGALLVKIDGVKAEQ
                     EAAASASAVGKVGVQGADLYFHADDIGKKVFIQYAYELTVTEARSYTADAPIGGLPSN
                     IEGRCGYIKLGNIATSVFDASADWSADNVLHPKLGPNGTLTLGGNGTELKGCIIKQAP
                     TSERGYLIVEMSSSYGA*"
                     /db_xref="UniRef100_S5VZI2"
                     /db_xref="S5VZI2_9CAUD"
     gene            complement(65692..67755)
                     /locus_tag="S2_012_000_R2_scaffold_26_prodigal-single_74"
     CDS             complement(65692..67755)
                     /product="Putative ATPase n=1 Tax=Pseudomonas phage PaBG
                     RepID=S5WKA5_9CAUD"
                     /codon_start=1
                     /transl_table=11
                     /translation="MPKISRLAGILCVGQNHNQAVENFRRTATGQGTMFYASQDGVAY
                     ASQSGTDLYNPNGGTELLEEHPDLVEKAEFQSESSTGDVKAYYTICLDGCGSHVISDS
                     AANIQGCCPSCSADLSEITDERVSQHLSESAAADEQVEHEGLVATGATAEEAQRNFAT
                     ALSNATAFTALSGVCSFNAANTANFDPYTGAEVISNEPQEAPESVAALSSNAVDGEIE
                     AHMFSCSANCEQPFTVSSDEEPVFCAHCSGVLVDAVDSESGDDDSDIDIIDEDDLDLD
                     EDEDDSEDDEDFDSESSADEDEIDDEDDLDDEDLEEDDLDDEDDLDLEDDDEDMDDED
                     FDSESSSDEDDFDDEDLDEDDLDLDDEDLEEDEDFDSESSSDDEDDLDDLDDEDDLEE
                     DDLNIDDEDEDFDSESNVISHTFDSLSAAQAQHGTLDPSLVSLSRATGGKVDSVYLNY
                     DGMPIARATFASVSGAVSEEVAAKTFATDNFIRAVSVSLNSNGVAETCSSFGFMPFTI
                     EMPVDKLLVAQSDARINEATETVTSTISEAVEANKERMIAALSASQLGVTKNYWGDVR
                     NPIVESLCSTLTAAGIKEPRAMIERAFIAHGKDFLSVSLAKALELMSKSEVAQNEISE
                     SIDAAAGTVTKGETQNVVQQQAVVAPKVNTTASELLHQEPEVQSQSSASTDSSFEDKL
                     GRLRF*"
                     /db_xref="UniRef100_S5WKA5"
                     /db_xref="S5WKA5_9CAUD"
                     /db_xref="mgy:MGMSR_4047"
     gene            complement(67832..69031)
                     /locus_tag="S2_012_000_R2_scaffold_26_prodigal-single_75"
     CDS             complement(67832..69031)
                     /product="hypothetical protein"
                     /codon_start=1
                     /transl_table=11
                     /translation="MAQGLSVEDYSYYRYLGSDTMISNGIRMQPREVVGLLQVNSDLY
                     YIAHPKYDQAVSISGSDGDMLIKNSRPFTAKPNALFPGRFNFTPYEEEKRSAAPAAPV
                     PEPEVVKPKPTPVRVQKVSEPQPEPALPKAPVLQRPSDTDMQPTLPKEMLDDPNMDAA
                     AKKAAALRMMDLKAFGKLEPLIYANAIYPGGTANNYAIKPVPKCGKVHLEVMGIDALS
                     VAGGTFVKRGVSPPEYVLKDIQENVMSGIGLNHTLPFKRLYVGITSDNSGSHIVTYRV
                     HGFIYGAISIHPAQLVQHFGGYNSLSMAHVITHELAHFVDDTMLRNVDRMKFDQAIRG
                     KKIHPDSLNARTISSVPAEHFATLAELMVWGDSLRNVYTLNGVEIVSKYFENRYIPQA
                     DIDSRKI*"
     gene            complement(69031..69810)
                     /locus_tag="S2_012_000_R2_scaffold_26_prodigal-single_76"
     CDS             complement(69031..69810)
                     /product="Uncharacterized protein n=1 Tax=Pseudomonas
                     phage PaBG RepID=S5WKK7_9CAUD"
                     /codon_start=1
                     /transl_table=11
                     /translation="MDQSIKSESFDVSDMGLVGMNAIDLHKEDVSRDAKSIRVDGSRF
                     GIQTGSFNLDINVWLPKAAEIYGTSRDIRDYIIVPVPVNITELPNTNGDAFSLNEWLS
                     FNPDQGRLAYQTFIGKPTFIEHNNKDVRQAQGIIFDSNLSKLKNFRGNHARLTLLLSF
                     DRTRCPERCDRILSGELNTYSKGTTYRAYKCSICGQIVTPKNRNFCSHTAFNRPTYLD
                     GRTGRLAYRDCKVLTGFECSSVDDPAFACAATYKEHLMRMA*"
                     /db_xref="UniRef100_S5WKK7"
                     /db_xref="S5WKK7_9CAUD"
     gene            complement(69821..70240)
                     /locus_tag="S2_012_000_R2_scaffold_26_prodigal-single_77"
     CDS             complement(69821..70240)
                     /product="hypothetical protein"
                     /codon_start=1
                     /transl_table=11
                     /translation="MPQFSFAYNIGDIVTFQHRRNPGENDCCQLRGVIDSILIVRDEA
                     LYMIRSRYASHPVPETDIVRPIFSTKSFDVLYPGVEVIVTMKDGHEVPAFVENAVISN
                     GRLRYWLNDVTGLNAFQVDEHQVRLAHEQSSNIDKFQ*"
     gene            complement(70243..70896)
                     /locus_tag="S2_012_000_R2_scaffold_26_prodigal-single_78"
     CDS             complement(70243..70896)
                     /product="hypothetical protein"
                     /codon_start=1
                     /transl_table=11
                     /translation="VPAIAARILTELSGTTEKETFKTLARLAIGLADIYSKRSGLTTG
                     NQGTQMPIVIGAYFLNRVLNDSSSTIAQINLIDLPIEQKIATLFESFWSSLDIEALKE
                     RMTPRSESSSRVTFKTIKNKNIYDGTEKLMYAVNAGGRVCGKIAWDPACGECSDKSTG
                     WVVTLFDGFNEAAYRSGRGENVHEPFTAVHKGEIKLHNPTRMTLALAKSWARGALRS*"
     gene            complement(70958..72211)
                     /locus_tag="S2_012_000_R2_scaffold_26_prodigal-single_79"
     CDS             complement(70958..72211)
                     /product="Glycosyl transferase family 2 n=1 Tax=Mycoplasma
                     sp. CAG:956 RepID=R5MSE7_9MOLU"
                     /codon_start=1
                     /transl_table=11
                     /translation="MRICVAAICRNEEKNIAEWLQHVSGADAISIVDTGSTDGTTDIV
                     ANFPHQALYHMFDVDEQRNLGASRELAATPFSEDDLVVWLDIDERFDDPDWVEKLRTT
                     KHIKHAEAVWILMRNGDSHYKQMKAYRRRSYFWKYRAHEVLTSRKPTQHLRTVDAEFA
                     TDHYPDTTKPRDYLLELGLDVGDYPHDDRCSFYYARELCYAVIYGQRSELLDDARREV
                     ERLATIAKWNDYVAIANLELAKATFMQGFTTEAVACCYRAIAARPDRIEGYGMLADIF
                     YRRDDMINATGMAVQGISAAEQNPKSFLFDQTSINLDLCYETAYWGCRNLGLVEPALN
                     YLARLTVHRGGDVNEAIMASGLMEKLQPQSSQQENDSNDESCATQEGDSAESNQQLGT
                     DAYEVKRVTDAGEQSKPDKCFCSGR*"
                     /db_xref="UniRef100_R5MSE7"
                     /db_xref="R5MSE7_9MOLU"
                     /db_xref="dae:Dtox_3123"
     gene            complement(72228..73145)
                     /locus_tag="S2_012_000_R2_scaffold_26_prodigal-single_80"
     CDS             complement(72228..73145)
                     /product="VCBS protein n=1 Tax=Luminiphilus syltensis
                     NOR5-1B RepID=B8KVM1_9GAMM"
                     /codon_start=1
                     /transl_table=11
                     /translation="MLAKPCTFDYWRNYKPVAPNLTFKVKNSGVTEITLDQIIQGARD
                     ELTKHSPTEGVLDKVPVQRGWRLSAIKVNDPACGTIRLNSFNDVFLYSPRSGYVGPDC
                     FDYILTNGTQQSNSGTITLDVYQWYTYQMLLYRKNTQKTYHRFTAYPFMKYASGQEQL
                     KPVKFVEITWFYNQYRAETDSKGVKRIRKQRIVMGRTVADYTIYYNRMAYAPTMYNQC
                     NEIQAYTYFDNTLGEGFDGDYDRPFVPTYSQGDVEIEIKLYTEEKTVYSNALMRYITQ
                     VDLTQPIVLDYRVSDIYGKKWWDSGNILV*"
                     /db_xref="UniRef100_B8KVM1"
                     /db_xref="B8KVM1_9GAMM"
     gene            complement(73148..75094)
                     /locus_tag="S2_012_000_R2_scaffold_26_prodigal-single_81"
     CDS             complement(73148..75094)
                     /product="NAD-dependent DNA ligase (EC:6.5.1.2)"
                     /codon_start=1
                     /transl_table=11
                     /translation="MQISLKQLEKNPKKVLDTLNLTQATKLVAHLDDAFHTDSEGLIS
                     DAVYDFIRNYIDERWPKSKLARKIGARDDSDVKLPVPMASLNQYTLGSKQLTKALSED
                     VEWILTDKLDGLSIELIYEKGVPVKAFTRGNAVGGKDVSQHIPAMRVPQKISEKGQVV
                     LRCEALIPYKTFMAKLHESAGGRFKAARNAASGLVRNFETAKEFKYVHMVCFGIIGGK
                     GATLKQSSQFKLLEKWGFEVVRHFGPMRFTSEEELVPWLDKRISKAKYELDGIVLTRD
                     IPQPKATATNPKHAFKFKMNVDSDTVIVTVKDVIYQESKYGVLAPVALFPPTVMPGGV
                     TVERASAHNGFYVEHGYLKPKKKGAVLGPKRPLGPGAKVKLIRSGKVIPYIMEILKPA
                     KKPKLPDVQYKINGVEFVAKTKTSAADARMLGSFLKGLDVANTGPSTCKLLVESGIKT
                     PQQLFLTPMATLREIVGDSRGRQLAKDLKALKAGVPMNTWLKATASFFMRGANTTFDK
                     VVDAIPNLEYYLKRGYTADLILKISGMHGVDKLAPQIADAAVKSYLMAVEMDVTLVPP
                     KKIKVTSSKLKGVNVAFTGIRDKELMKRIVELGGTASDSMKADTTILIAKDPGSGSAK
                     LQKAIDKGIPVMSIAEFKSKYKLE*"
                     /db_xref="tex:Teth514_0538"
                     /db_xref="UniRef100_S5WBD8"
                     /db_xref="S5WBD8_9CAUD"
                     /db_xref="6.5.1.2"
     gene            complement(75134..76936)
                     /locus_tag="S2_012_000_R2_scaffold_26_prodigal-single_82"
     CDS             complement(75134..76936)
                     /product="Uncharacterized protein (Fragment) n=1 Tax
                     =Taeniopygia guttata RepID=H1A3T4_TAEGU"
                     /codon_start=1
                     /transl_table=11
                     /translation="MLPISISASYEDAISKYAWFKFTGSRGKEVTQRTHKRMIRDGDV
                     FGILPLRNGSRFTLIFPDMPHVDFPLDKTTGMSLMERSSKLRKVPEVVQRGREKVSGA
                     VTIQKRLNRTNFDVPRYSPKGVKSEVKAGLNFGNYQWRIVPNNDYPVKTSKGVVKFYK
                     NDMIGVRFLRAGKGGVVVNTDGMFIKVDDVQFDQLVHDTNIMPLGDWPKGEVPSDAVA
                     AYRKQASRARYRNKIADSEAERLARNAAILEQQQQRKELRKQRNKEEAERSQEMTQLR
                     KKVKRGEVEMPKPEVRTVYEDDPELRGRKKARVIEVEDLEEDLEEIDLDFDEQKLQEV
                     LTRSPFSGDAFNIEDSIGTLFGDDDSDGIEGDTDLDLSDIEEPEDDEEEDTPPPKVRA
                     KAVKGKKPVEEDPTEDEEDTDVEEDFDDSDPDGADEGDDSGDESVDESDDDEGADSEG
                     EDEPDEEADTSDAVDETEEEDSSDDDVTRAEKEAAITAKKIAADNKSTPGKRADEAEE
                     GDVLRFRADTKLQRDWLIVKVSSHTASDNIVIYTLYDLTNSPDEVRQVRINRARKQNL
                     FDYAEHVKDMAPKLFNRVYDLVEDYPVNKDPIAS*"
                     /db_xref="UniRef100_H1A3T4"
                     /db_xref="K6UV21_9APIC"
                     /db_xref="ble:BleG1_3070"
                     /db_xref="H1A3T4_TAEGU"
     gene            complement(76999..81216)
                     /locus_tag="S2_012_000_R2_scaffold_26_prodigal-single_83"
     CDS             complement(76999..81216)
                     /product="hypothetical protein"
                     /codon_start=1
                     /transl_table=11
                     /translation="MAEIIPIVETVGSHTWHAAVNIGGHTDALTFRVVGGTFADGTTD
                     KQITPTTGSDYDMDLKATSTVSPDSTQSALVYYQDGDLWVLVKSASRMFMQPQKKELD
                     YRLLTQGFDALPLGATLNPVYNGLILGGGVRIPTAAAVQTSPVKALGTMESTIFDSKK
                     PTSFVYDRPNKTFYWISNAASVDATRLYGAMTNVDLAGYKVSYVNGVRTVVLFRTNGL
                     IETYDQTMYRTSTIELGYRVTRVVCRRAGVGSNVADSYVVFDRKGRAHYLNAAMTETA
                     VKSDNFYVNASDSYDVLSTNDGRLVGAAVSNSTNGFWYQFVPSSFLVFGYDPTSMKML
                     QFNVRDNKLHVAERDLITNDCLVYNTPAAWTETGGKIVAGMDTNGTDALFGFADGETP
                     SMSRTGWSYAELLTPPYTQADTYDRLFYYASQPTNNLKHLTIRNYNVVWPDLKNVELG
                     PVVTFKYVVDAQDKDIPLPLAAPAGVTMTATVKVVTVDDDDVEHVEQVPVTHVYHGDE
                     VTFTLSHAFITSSSFPISIGRTVYEFEMQTDDKPDALHWENILGVENDTWNRTEDVTV
                     KGINVAVPVAVTIDGVVDYSRVKIFVDGTETAMPVYVRNNQTLGFEVLQKNNTTRVAV
                     TVGQGSATFGVYTLIEAKLDVGRHWAYMPIGKEIRSSVMKNTGTIPLVLTITETDAQF
                     SQGGQTLTLPVNGTTQLVFTPTENKQYSIKFNSDQYSYEWHIWADDHWLGEIPATKRA
                     ERYVMGDSGDIFFGNVPENFWTYIKVPAGMLLDIDGVRVVIPLDSRGVYKEQNTVLGP
                     FECAETMLKIYGLPSHDQPHTLMLGNAPLPWLYDMTVDPTYEVQPTHFVGELDLKYDA
                     RYTATVQRTDSTYLNVVDSRVIVAPEFDRETEDPLEWFDWPDVRTHAAESVPVAFISP
                     ASPRGMAVSLPTWITGPEDHVGFISTVTLEQAQDVVVDTFETFEILEGRNESVATMQL
                     QDFIDGVRDRADTIDLFTFIGTDRASAVDQFPLFEAITGQTETSSLFPLFESFSGVQQ
                     AAATFPLFESFTGTTVVHDSFEAKFFTERALRDDTFSNTFVEMLEFQQTFDLFKPEFS
                     HPKSWTVEQLESRFAKPQASYKGQSIFPHHITIKPPQVDVSDACKVESYANFPQPVSQ
                     ARLTSWNSALYHIGWNRPIWRPASVTYKQASHVPKYIDPLYHPAVLFQDEIPFVRWHS
                     SDKWYTLPPAPGSRMEDPKRYKVLPASSGFFHMTNAADNVLPHVPHYRYDAATYKADM
                     LLAEQRRSGSGASADPAAAIQVQAPKSIDVVSSSGRVTSRQSIKVAVQKTRISTPKTY
                     GVQPPVFETWTVAPDHGDKDEPLKEGYFETELLALQDATQVWGFDPSMVYAIRQVNGY
                     WTWAQVTVCEETCGSMSCSARGYLSGG*"
     gene            complement(81272..82456)
                     /locus_tag="S2_012_000_R2_scaffold_26_prodigal-single_84"
     CDS             complement(81272..82456)
                     /product="Uncharacterized protein n=1 Tax=Pseudomonas
                     phage Lu11 RepID=I1TQP8_9CAUD"
                     /codon_start=1
                     /transl_table=11
                     /translation="MNKLIVKSGFTSNLKMWKSILQDMVDNGFQLVSYNGTVASTVPS
                     TDLASFVLEATSAIDPLAGTGVGKQRWRIAMKGTEKRTQLYCAAPEQISDTGVVAKTG
                     MAGAGSTALPEYAGQIGARYNSNSNITVGDNEVCFYHRGIAGGSQGSVYYGGTMAYPR
                     GAGSYLASQDNPDSLIGADPEATPFTYHLSFTDHGFALHIAVEGRDSDGCRAAWLVVQ
                     RAINSDGTVVVDGKAPLFCMFTVNGGGSIDNSSAVASVSNSPGSYQIMRFTVRESDVN
                     APTLPAPAHIHSADSFAVINPYQMVPFSEDNHFDFRLPQGFNTQRYSYPYEMDIVGYA
                     SADVISSGTLIDVQVYNEMEDDTTTPKKRTYKALTANSPNNTGMRIFFLQGYKAPEGA
                     GA*"
                     /db_xref="UniRef100_I1TQP8"
                     /db_xref="I1TQP8_9CAUD"
     gene            complement(82475..83455)
                     /locus_tag="S2_012_000_R2_scaffold_26_prodigal-single_85"
     CDS             complement(82475..83455)
                     /product="Uncharacterized protein n=1 Tax=Pseudomonas
                     phage PaBG RepID=S5VZR5_9CAUD"
                     /codon_start=1
                     /transl_table=11
                     /translation="MQHLTANKLVGLEALTRDLVTKMKTAGFTIVAVDGKAGTTVLPA
                     SKAFYLEATESIDPLYTTQPWGILIKASDADKQISVNILPTNQIDDTNFVPAMRSATV
                     EVGRLSKSGLQANFFIDLVADWKMDAAADLEAYPLTYDFITTDHGFALHVNAEGFDNT
                     GTAFSWFVAQRGVQEGDTKPGDHSPLFCVFACGGGMGGDPDTSKVDSIQRYVVIENGV
                     NAATVPISAVAPTPDGCPIINPMQQVSIAEGNRAVVLFPQLINTQRYVYFATLDMLGY
                     TSADVLSYGSEVQLNPTKATNKTKYRGMNANGKDNRGMRLLLPVAVGDAA*"
                     /db_xref="UniRef100_S5VZR5"
                     /db_xref="S5VZR5_9CAUD"
     gene            complement(83460..84248)
                     /locus_tag="S2_012_000_R2_scaffold_26_prodigal-single_86"
     CDS             complement(83460..84248)
                     /product="Uncharacterized protein n=1 Tax=Pseudomonas
                     phage PaBG RepID=S5WKJ8_9CAUD"
                     /codon_start=1
                     /transl_table=11
                     /translation="MPVMMTSFLLPASAALPYLLEDKYLRGGMRCLPTLAERDAMSVG
                     NKKPGMLCYVTETKKMYQLGADNVTWEEAKFGGGANYKFQAPFVTATDESGITVVGLD
                     PSKQVPEPEYAGMTLVSGANGAMFWADLNGSENMGVRKTVEYESPGYITPGGTVDFDL
                     QMNRSVMLLRVELNAFDIELSAFESSDRLDRNPYLFRSTANFLVDDGVFQDVDEENNP
                     RTQKLRRYSFLSNRDNTPTVSWRMKNIGTSPAKPKLTVTYLVLE*"
                     /db_xref="UniRef100_S5WKJ8"
                     /db_xref="S5WKJ8_9CAUD"
     gene            complement(84260..88264)
                     /locus_tag="S2_012_000_R2_scaffold_26_prodigal-single_87"
     CDS             complement(84260..88264)
                     /product="Putative uncharacterized protein n=1 Tax
                     =Salpingoeca rosetta (strain ATCC 50818 / BSB-021)
                     RepID=F2UC88_SALR5"
                     /codon_start=1
                     /transl_table=11
                     /translation="MSVTTIDGFANQYIALARTRGLTPRNPITFLFRPNANDQTDVYQ
                     VVVSLTEPSFAEKPYNLIWIDANSGSPQYKYVLVRTSHVSDGNHRGSWVSLTDYSQLF
                     KSKQFFRRVVENASDLGIETGDLAIPHATTSRLGSVVTKVAPTDPKDPLAVSDSDPRM
                     SDARYPIAHDHDDYPRTMIRVNATAFVEVASSNEPQPGYVLAIVDQDPKNPNKYIGKW
                     VKPTVDNVEWSSPHLLNLRISLPGNASYMSDNSSVKLKCDAEWSNGIVHDPDGIVWSI
                     EENVIGVTIAEDGTVTAPDLAADVVLKVTAKLRDPVYGNLVTATYDLLIKNVFVPEDE
                     IVSIAIVGADTLFYKQKETYSVTARYASGTVATIQPTNFEVDKPDALGLVGLVGTAKK
                     VATDTVAKLTATFVTGGKTLTATKNITVKAQTMTKLEILGSATIASQASESYTFRITW
                     SNGDTEMITPNAFQAAPPTYTTISGNVVTAKKEITQDRQIVLSATYITADQTITGTKN
                     VTIVHETEIPYPTKLEIQGANTIRSEESANYTFLVTYSDGATKTVNPTTFTADRLDVV
                     SIVFKTVNAGKVSSDIPVKLSASYVEDGKTVNATLDITIVNVVPVVDLTKIQIIGASS
                     VQEESQTPYTVLATYSDGHTATITPAEFRLTAASQYATFANATLTVGKVPIASTSVTL
                     YASYTENGITKTATLDVSIVGNPPTVTGIEIRGADQMNENTTQTYTAWEIMSDSTTRQ
                     IASPTWSVIQGSAIASISSAGVLSAGEVTQDTTVLIRAQYDGRTAQKSVLVKNIIVIT
                     LMSVAPQTPAPAFVFGDAAATAKDLHSILTFSDSTSREGTSGELAYTLSSASQEYFEI
                     VAGGTTGWRIRTKKALSGFYGSLEFQINVVATVGSVSKTGNVKFTVTGPTDDVNLVEI
                     IGPDSVTEGGTTGEYYVRATRMSGAQFEYVATTPSWTLPQGAAYAQLQAGSVATRIKV
                     NVPANSISQNQTATLRAANVTIEGKAYTPEKVIQIINQAETITKRELIGPTAVNKGET
                     GTYILRLTFSGGSTVDLTPVITRSSGSTTAFTFNGDNTITGNTVSTTQSAIITGTASH
                     GGKAQTATLTVTNTPEAPYPESLTITGPASVIGGVRTAYTASATMSNGTIVDATGSSA
                     WTVAVKSGAVTASMGGATLVTNKVTAGAVVTITVQFSVGGKTITQTKDVTVKPEQVAD
                     LGARFGSHSKVKALSGYDAQFVQSLATQLTTTGEQLLNCPGGVSTSSNNVFFYVAWPK
                     SLGYGYFVESAQGFAGSWDGALEFDDFNFAGPAEVQINGVDYVIYRNDFPFDNLAYTF
                     KLTYGSSNPGSGIA*"
                     /db_xref="UniRef100_F2UC88"
                     /db_xref="F2UAA2_SALR5"
                     /db_xref="F2UC88_SALR5"
     gene            complement(88261..88893)
                     /locus_tag="S2_012_000_R2_scaffold_26_prodigal-single_88"
     CDS             complement(88261..88893)
                     /product="Putative long tail fiber n=1 Tax=Pseudomonas
                     phage PaBG RepID=S5VZP6_9CAUD"
                     /codon_start=1
                     /transl_table=11
                     /translation="MTTLNDLAAALLDVTGFADDTSKDQIIRQINPTLNISCTQIVAA
                     QEPVGVVLPMNVVWLCMVRDSKYYRKFLARKSKAPADGFQNTWEEVTNFNSFWAPQYY
                     DPSDIGGGTDIPNASVDEYGIARLTTEPKAVGRPTFVSVSDPRNTDKRTPLPHDELHP
                     EKPLVEVKTVEGKVNMDAAVGDDGSTFRADTNVKASYGHLLSTELLENKA*"
                     /db_xref="UniRef100_S5VZP6"
                     /db_xref="S5VZP6_9CAUD"
     gene            complement(88904..89542)
                     /locus_tag="S2_012_000_R2_scaffold_26_prodigal-single_89"
     CDS             complement(88904..89542)
                     /product="hypothetical protein"
                     /codon_start=1
                     /transl_table=11
                     /translation="MELKLEQFINNVELLTNIHQQNKNPIMIRLPKEGSQLGLLFYCS
                     YAVPRYVVLPINAIWIDYNPESSTFGTAFKRTVKDNSDPYKDVWTPLYFYADAMEEQA
                     YDPNDLQIVNDALPPLATSVTRGVGYLSYPEAESRVLIEGDETLTNKREPKDHTHPEK
                     PATMISINGSFGEEHVPIKDQLIPQVNQVMVLEDDTLQWRKVREAELSQPTD*"
     gene            complement(89578..90276)
                     /locus_tag="S2_012_000_R2_scaffold_26_prodigal-single_90"
     CDS             complement(89578..90276)
                     /product="hypothetical protein"
                     /codon_start=1
                     /transl_table=11
                     /translation="MVTFSINGNLEYCFSQRNKTLKCSFYMDANVPARGYVEVQNASG
                     AVLKTIQLEGMSTPALSEFDLTFDTGEHDIVAKVFNASTTLNSTSNRVRVSVPFSGEY
                     GPRFGVHDKVMSLADYNDAFFRSLPTLLGETSPQLITCPPDQSTSDNNRFFYVAWPKR
                     LLYGYFQETVQGFSGSWDGAQEFGDFNFLGAAEVSLGGFDYVVYRNDFPFDSLDYVFR
                     IKYGSTSPKSGDPV*"
     gene            complement(90323..91999)
                     /locus_tag="S2_012_000_R2_scaffold_26_prodigal-single_91"
     CDS             complement(90323..91999)
                     /product="Phage tail sheath protein n=1 Tax=Pseudomonas
                     phage PaBG RepID=S5WBD5_9CAUD"
                     /codon_start=1
                     /transl_table=11
                     /translation="MPVSSTHSSAGVYTAVRDLSVGATSLSTAVVGIVGQARRGPVNQ
                     RVAVRGIDDLKNIFGAKDPKYGLGLYLALPVAKQTNQLHYVRITNGAKYAVGVLTVDD
                     PTAVQPVLRLTPYTDEDGNIVGVNSPDELGFLPNDPLNDNIVGYIILENPGLWNNQMA
                     IQIRPAVPKGLNAFDDRSKYNTKLFYIDEFENYVAGSNPVNTYQCCLSDYKDEFDRQY
                     RVGTVMENESSNFRFLQNPYFTTNIDFLTSDFMYFSGGSDGDRVTSDQIAAAYQEYFG
                     DPEEIRVTLLLAPTQDYIVHRGMKAAAAAHINCFVICGVPSDQQTVSKAIRYRRQTLN
                     VNDTNMALYTPDIKIFDEDTGRYLTIANVGQICSVFAFTDANRGSWFAPAGITASQVL
                     DFVGLTQKYDQDDRDAMTREQVNYIRKLPDVSGGGYAVWEASTLYNQNSAFQQIQIQR
                     MVAYVLEVCHRTCKIGLFDPNDNILREKLKAMVEKFLEEIKLARGLRGGKSGSKGYQV
                     VCDENNNTNQTIANGDLVLDIVLDPTRTTKRLIYRFNINPSGSTSTSLSL*"
                     /db_xref="UniRef100_S5WBD5"
                     /db_xref="S5WBD5_9CAUD"
                     /db_xref="aba:Acid345_0863"
     gene            complement(92106..92573)
                     /locus_tag="S2_012_000_R2_scaffold_26_prodigal-single_92"
     CDS             complement(92106..92573)
                     /product="Tax
                     =RIFCSPHIGHO2_02_FULL_OP11_Daviesbacteria_36_13_curated"
                     /codon_start=1
                     /transl_table=11
                     /translation="MKIKLSLSGARSQKEMTDIWNNGAPKKYSKYGTVLARLAKDRTK
                     IITTVNGKVETQNHAEPGDVIVTNPGGEQYVLSKEKFKDRYTGPSLRSDDTSHKANGS
                     CYAFKYAGEPLSFMAAWGEAMVLNPGDYLCSPTKEADGDIYRIEGSVFPKTYR*"
                     /db_xref="87729950"
     gene            complement(92589..93644)
                     /locus_tag="S2_012_000_R2_scaffold_26_prodigal-single_93"
     CDS             complement(92589..93644)
                     /product="hypothetical protein"
                     /codon_start=1
                     /transl_table=11
                     /translation="MTTLVVYHQGCADGSFAAAITALAYPNDTLHFFPAVYAQDQGDI
                     VTADGVRMEDIPGLEGGKDALYKRVVVVDFSFTERQMAIFTQRYSGNFKVLDHHDCRD
                     VELYAKECAALDVTPRSLTFAAGGSGTLLAYMDHVSEFQQHQYACTDNIIRIAQLVSD
                     RDLWIRKNKRAFAFYEGYSKDVFSEVEKCGNIYTEMPPTVRKAYKIILAGDIEQIIEQ
                     GFKNIEDRDELIRKMIDENSYFSQPNHLVPVDHAVVPCDKGIASETGTYVYENYHAYQ
                     TVLLVRKGHRDPNRVYVSCRSNGYPEGHPGSARAVARTRGGDGHIGAAGFNMPLDEFN
                     ELYPHLELDFDSVGCDC*"
     gene            complement(93648..94508)
                     /locus_tag="S2_012_000_R2_scaffold_26_prodigal-single_94"
     CDS             complement(93648..94508)
                     /product="hypothetical protein"
                     /codon_start=1
                     /transl_table=11
                     /translation="MTNTQLMVLPKHPVVKHPSNEVAEYDALHDGDVEFGESLEEVQA
                     EVAALELRYGADSERCTKVISKLNENNKELLTQINLIHAKLIAKQMELEDSDDLEDKA
                     NAEDLKKIMEESFGEDTDHETRDNEHDADIDDTLDRLKNARLRDRCKRVYKAIARATH
                     PDRCRNKSKEEKQRRQAMFLQAKELLLKLDLEGLELIHTELYGKTSEPINLMQRLLMA
                     RQKREELRKKMEELRSSPEWQLYCLSLHHGIEVADDQYRMSLEQTLHGLTQMLNDLEN
                     PQSETYTHWV*"
     gene            complement(94505..94699)
                     /locus_tag="S2_012_000_R2_scaffold_26_prodigal-single_95"
     CDS             complement(94505..94699)
                     /product="hypothetical protein"
                     /codon_start=1
                     /transl_table=11
                     /translation="MLLNELNAALQANAQHLGLPSFRTEVSPSGNNLQWLKKNLTRKD
                     DCPVRIKELVRMSITELTRP*"
     gene            complement(94711..95331)
                     /locus_tag="S2_012_000_R2_scaffold_26_prodigal-single_96"
     CDS             complement(94711..95331)
                     /product="hypothetical protein"
                     /codon_start=1
                     /transl_table=11
                     /translation="VLTFDFEPAVAKQMQTLGVDPQLLFGKREEFNVEEATQDYKPMS
                     PYFKGKVYSKTKQLQHLARMITNPFEADPRITVISSFPNDYRAKMAALSIFNAAVEDS
                     VETALKPRWVTLYGDRFDYDKLRDKRPSLLVISNVTMDSTSYKIERLRDILEMFPKIP
                     RIVVTGGGLDPHELFTKRVHLPVQAGISIGPAHVVSNILDLMTSPI*"
     gene            complement(95360..95668)
                     /locus_tag="S2_012_000_R2_scaffold_26_prodigal-single_97"
     CDS             complement(95360..95668)
                     /product="hypothetical protein"
                     /codon_start=1
                     /transl_table=11
                     /translation="MQFYSDYTLDLPVRVADRVIERITEHMQDFNASIGQKPVISDFK
                     IPGVLCLDSVVFFQNIAYTADTFEGLSYMTPKDGNKRFDINEKRKTVTFRVWQEILIL
                     *"
     gene            complement(95685..96053)
                     /locus_tag="S2_012_000_R2_scaffold_26_prodigal-single_98"
     CDS             complement(95685..96053)
                     /product="hypothetical protein"
                     /codon_start=1
                     /transl_table=11
                     /translation="MRLDQLQRYMEQHGLIHAVAFHMDYKHLDWISKDTDMQAEHWQK
                     HSLSWEVLDGAFDLDGWAKDIADKLMASPAYIDYNPTLNGNKGIILVYGFRFHTNPQA
                     ASGWNIVFTYTYVDPEMPLM*"
     gene            complement(96043..96345)
                     /locus_tag="S2_012_000_R2_scaffold_26_prodigal-single_99"
     CDS             complement(96043..96345)
                     /product="hypothetical protein"
                     /codon_start=1
                     /transl_table=11
                     /translation="MKERLPYTLDMDQLQGEAVRASMHVEKWTEGVVEDATEISLIVS
                     NYIHPLSVVGQILVLVRNVLGVTDFWLVNHTTEPYGESSRVCIVVAPRIKESANAS*"
     gene            complement(96389..96856)
                     /locus_tag="S2_012_000_R2_scaffold_26_prodigal-single_100"
     CDS             complement(96389..96856)
                     /product="hypothetical protein"
                     /codon_start=1
                     /transl_table=11
                     /translation="MFDPVQTLIVNTLRANAKIIMDGQYDVDGGETFRISFVAKSPAP
                     NNQADIDLSAVFAAFPEGFAIQRIADLSHTMVRLPVTIGGHSEECRGTFLLTVTKANW
                     QKGTDGPSGAHGVQDIASDMSIEDVVARYSKLPEHKRKQFITSAKLLLKGLAL*"
     gene            complement(96859..97341)
                     /locus_tag="S2_012_000_R2_scaffold_26_prodigal-single_101"
     CDS             complement(96859..97341)
                     /product="hypothetical protein"
                     /codon_start=1
                     /transl_table=11
                     /translation="MNLHEVQPKPHGDFETLLRRALNEEGIILVHQSVLGAATATLDV
                     TVKVSIEGAATSIVDATYEKLSVLGMSDVRKTLGNCLMLLGCDRIEVLDTPFGCPTSY
                     LFKDCVFCVGKKQETDIQTTYLAMHGIYPDLPPYSQLTSDQKKMISTHIDMLADYLRK
                     *"
     gene            complement(97341..98942)
                     /locus_tag="S2_012_000_R2_scaffold_26_prodigal-single_102"
     CDS             complement(97341..98942)
                     /product="Putative DNA/RNA helicase n=1 Tax=Pseudomonas
                     phage PaBG RepID=S5VZP3_9CAUD"
                     /codon_start=1
                     /transl_table=11
                     /translation="VTAKVLVDSRLHIPVKVVDADNIIKKMTHYEFENAVCKNCEFRS
                     IRPSEECRQCSKGGLLDITVLAKYSDIKGKRYVSIPYGEMHRFERTTGLSLKEVKFVN
                     GTSRVPFDYKVKFTGKLREYQEQPFKDMFGELCGVFKAPPRSGKTVIGTAGACHSGFR
                     TVIMADQKDFLDGFLETIEQMTNLPELEEKYGKKLYGFPKTLDDYKNFQIILVTYQSL
                     ISDSKNSKKRFKLLNENYGTLYVDECHAGNASCYSRVLASLKMKYRFGLTATPKRKDG
                     RHYLIESIFGPVIAEAFVEEMVPKVTLHKTAKTVQTRANYNNKSGWVRFCKFLANHPD
                     RNDRIFEWIIKDLDAGRSIAIPIMFTEQARTLVRRINEHYGEEIAAVFLGGAKEAKKR
                     KPIIDAARRGDIRCVVGMRKLMQRGLNVPKWDTLYYIMPMNNEPNWKQESCRILTPME
                     NKRTPVIRMFVDLKMERSVQCARSVLKFCWKFGYAKAKRTPKKLRDWMGVVGRGEALD
                     AELPDFFEPEPRVKGQPSNLGMRRF*"
                     /db_xref="UniRef100_S5VZP3"
                     /db_xref="S5VZP3_9CAUD"
                     /db_xref="pste:PSTEL_08055"
     gene            complement(98945..99493)
                     /locus_tag="S2_012_000_R2_scaffold_26_prodigal-single_103"
     CDS             complement(98945..99493)
                     /product="hypothetical protein"
                     /codon_start=1
                     /transl_table=11
                     /translation="MDDLSRIRIKVKDDKRYKKLRSIYKTNALFQQPLSEYQDEARKL
                     FKMRKVRTLNVSADPNALNKVAESIIQDQSYRSRMTEILTHVHAASKLLNDMLERFQD
                     YAAVTYAKDLKAVGAAKERERCIRNIMAEYYRYADQLEMLKEELDLYIKDIDKCGFAY
                     RALVDTMNIINQREYGLPNQRK*"
     gene            complement(99493..99927)
                     /locus_tag="S2_012_000_R2_scaffold_26_prodigal-single_104"
     CDS             complement(99493..99927)
                     /product="hypothetical protein"
                     /codon_start=1
                     /transl_table=11
                     /translation="MINLKVKKNVLCGDVTSLIHDVLYEIKDAPRGRRRFCLIYKAVY
                     GNELVIDSVAPIEHSYHFKQSYLRLADTVVGSMLEISAKWCTFNAVSVAYMPPLEKLF
                     NFTCPIEGPSGGLLVYRDDHGRFFAMPHKTPESPLLVTDKGD*"
     gene            complement(99924..101102)
                     /locus_tag="S2_012_000_R2_scaffold_26_prodigal-single_105"
     CDS             complement(99924..101102)
                     /product="hypothetical protein"
                     /codon_start=1
                     /transl_table=11
                     /translation="MKTCRFPKNPAKTCNITLTGTILSDILKRVDSVTRFSESDDKLT
                     HIHLIVTYKSDVFVLGRTPDTFVAYQIPDATADSDTVINIDPIQLTGLINKRKELTVE
                     FDGKMLNIAETKGKYKAGVKVRPVSAEQIPMVEQGLRHHIEGGHPMSREVIDAMTQGV
                     KLTRLKDTITNQTVICRVVCDGKSLAITSPGHWTSSRYRAELKKKAEAFRFSLTGEMF
                     DLIYRFCGEEKVTFHVDTTAFAAESDTFVLTLPPIQASDEDYRYMDNMLAQLGKPLLG
                     CVVKGDLSAPFANISTLLEKKGNTNAKLTVKKKEFRLKFGNDSGSVQDSLTLSKPVER
                     EITTQLDLRIMRELLKSIGREEKHSMGFHGSSINALNAFSLNYKFDTHTLLYFGYLPA
                     *"
     gene            complement(101059..101364)
                     /locus_tag="S2_012_000_R2_scaffold_26_prodigal-single_106"
     CDS             complement(101059..101364)
                     /product="hypothetical protein"
                     /codon_start=1
                     /transl_table=11
                     /translation="MTLSAEDICSFLNKHLVERPAFMGAALRTAWQLNPGDIPQDIFV
                     HPIAPNCHSADLLGILNGLLMPTGQQLKAVNVEGTLQFVLGTLDEDLPLSEESSEDL*"
     gene            complement(101361..102623)
                     /locus_tag="S2_012_000_R2_scaffold_26_prodigal-single_107"
     CDS             complement(101361..102623)
                     /product="DNA polymerase I (EC:2.7.7.7)"
                     /codon_start=1
                     /transl_table=11
                     /translation="MGKLIKRILIARRNRLLIKVDYSAHEVRGWSIISGDQGVADVFE
                     QGRKLRHRYRTVPDPWIHHMIDVEGDVHKINAAYFFGVPIMEVTKSIRNAVKTVIFGL
                     IYQQGDKGLAKSTGRDVKEIGEIKGKFLKRFPVGLKWFDAIKKFAHENFFVESPVGRR
                     RHLWGFMLPQSHREANMVHAACDRRAVNSPVQGFGSDLMMSAIRILDRMKYDYWKTHG
                     EYPDFDMNVSVHDSLTVDCDYKWMFLALDMIERSMTSAVVEVVQKRHPGFEFTSVPEI
                     DFEIGATEKDVKGWDFSYKQLEKLIRAGLEVKKNELGEEDLDIEKTLDSIMQDQYHLM
                     SDWMKKQLWANDIKIRSRSKTNPLTNKDKKNIEQWFKELPKNTKRFADYEAEEARKKA
                     EASAGEVKKKIKISKSLLKNALKGIGKK*"
                     /db_xref="maq:Maqu_0541"
                     /db_xref="UniRef100_S5VZN9"
                     /db_xref="S5VZN9_9CAUD"
                     /db_xref="2.7.7.7"
     gene            complement(102770..103555)
                     /locus_tag="S2_012_000_R2_scaffold_26_prodigal-single_108"
     CDS             complement(102770..103555)
                     /product="Uncharacterized protein n=2 Tax=Bacteroides
                     uniformis RepID=I8Z7K0_BACUN"
                     /codon_start=1
                     /transl_table=11
                     /translation="MKKVKTTVKKGRAIALVAEQHLLPKYLKHYIEAWAAKFLHDHPN
                     VSTAYSLTDFKCWKSYRENIFVHKTGVFLIVNDEGEVRMTVGRKHPKGYLSLWLRGPL
                     AHRVVATVWKKNKHPDTRPIVNHLDGIKTNNCIDNLEWCSNSRNILHAREMGLNVYNK
                     PTSGLKIGGQKKGTSKYFGTFYDKAKCMWVAQVRHNNIVHGRRRFRKEDDAALHYNNV
                     CDILGITEKPRNDFPKQKIRRVRIGKAVIRMIGKDEHLFFVSE*"
                     /db_xref="UniRef100_I8Z7K0"
                     /db_xref="A0A0B5HAG6_9CAUD"
                     /db_xref="cbv:U729_3209"
                     /db_xref="I8Z7K0_BACUN"
     gene            complement(103858..105747)
                     /locus_tag="S2_012_000_R2_scaffold_26_prodigal-single_109"
     CDS             complement(103858..105747)
                     /product="Putative DNA polymerase I/3'-5' exonuclease n=1
                     Tax=Pseudomonas phage Lu11 RepID=I1TQ98_9CAUD"
                     /codon_start=1
                     /transl_table=11
                     /translation="MVNKTKFIALDYEPPEQFAEQQTYDGVRILKSISKSAKGGKALL
                     VLDHMPTDDLRNGKIFSSTEGELFLNQIQYLEDTFPTKTTLDDWNFLVVSYNMFKTYD
                     KSEQYKEEADAAFADRIKEIIVDYKPDYVLTFGKAPFKALNADKIQLSKDHYEHWYGV
                     EIPTKIKHDGKKHSFVHLPNVSYHTVLNPMHISASSYTLGYMARWMLPWLNKGMRYKI
                     DEVTCGKKRNWDLVYVTKVKQLEKILKRMKRSKIVAVDTETENLNRIKNKILTVQLSD
                     DGKKAYVIPVYHRDSPFSPKELRKVSELFRDFFEENSNKYQVYTNAKFDLNVMRSNFG
                     ISSYASNVWDIQAGEFANDENAKSLMNVTGAGYYNLANLTMQYGCTVYHEVSFGKEMR
                     ATISDVDLDETVQEYAGLDVIVPFRIAEQQRKRAADIKYVKYESMVSEQISDQIHAFS
                     ILETTGAGADIDYLFKLNLPNSPINEEIRNVEREFMNSPEVKAANKLICQDDNVPKMG
                     LMGRVEVTKFDMSKSEHKQILFFDVMKLKPLKEGEQLRENGKKTGKLDKDFQAAYADV
                     PLVALYTKLGKAYKLKNAYVNSLLKLWGESEDFKHDRSIRPTYGYLGVVTGRTSASDP
                     RLGFM*"
                     /db_xref="UniRef100_I1TQ98"
                     /db_xref="I1TQ98_9CAUD"
     gene            complement(105837..107018)
                     /locus_tag="S2_012_000_R2_scaffold_26_prodigal-single_110"
     CDS             complement(105837..107018)
                     /product="hypothetical protein"
                     /codon_start=1
                     /transl_table=11
                     /translation="MPQNNTDSLISLSAVNKKQTANAAILFGKNAAVLIKRLDELVKV
                     KELDTAKIEAILDMLNDEDATTAYAKKAAGKNLATAVKNLYKAKTLVATINALRAIKI
                     KVTAPNDVVKAAVKPQRVAKTKGDTGIKPAKVVAQRVNQNATLPKIDLARIGPKFMNN
                     VTQTQIDAIADALSEATGLTFVGEHTPSNGQSSDWTFSAANPNARYREIHIDPPYEFH
                     EYERSTSWHIGATTNQGGIVIGQELRRPTPAAFAAAITKLVGKVGTPSAKGKKAATVA
                     AGAVTFDPAYSVLRTQTARKYAPKFLRAVEPVQGAAKLLHTTGNQFAFSYKNLEVSVV
                     MKQKGWLMTFVGDHLKKVQNVQIHLGELASIKNVIELFASKDPTAAQVQAAIKKGLRK
                     F*"
     gene            complement(107028..107555)
                     /locus_tag="S2_012_000_R2_scaffold_26_prodigal-single_111"
     CDS             complement(107028..107555)
                     /product="Uncharacterized protein n=1 Tax=Pseudomonas
                     phage Lu11 RepID=I1TQA0_9CAUD"
                     /codon_start=1
                     /transl_table=11
                     /translation="MLNTFYQKIQVIMTLLGLYDGLCDGVWGPKCIEAKRKWELMDEF
                     EPGVPSNGLPFNGRGKLPKGMHYAYKGLDIIWDQWDEVRAQEILKEKGQLVTPELIQQ
                     HILGASAPKEEKIPEPVATVNTVQQTPIAASILDTSKLEDESDEEEELHDEVVEQVEK
                     PQQNNQNRNWTHKRK*"
                     /db_xref="UniRef100_I1TQA0"
                     /db_xref="I1TQA0_9CAUD"
     gene            complement(107566..108204)
                     /locus_tag="S2_012_000_R2_scaffold_26_prodigal-single_112"
     CDS             complement(107566..108204)
                     /product="hypothetical protein"
                     /codon_start=1
                     /transl_table=11
                     /translation="MEIQISLNATAVTRTSMWNELQKRKKNGKVDQSVLNAAIKALNA
                     DAKGIVKKANDSGITAARAVSNLIRSVSSVESTSGSVTRTALWNELQKRKKNGKIEGD
                     KFNAAMKALNADAQSIVKKANDKGLSAARAVSDLVRSVSAVESTSAPVVNRTSLWNEL
                     GRRKKAGKITQTQYKACIKAVNGDPGKLKAWASKGMTAAKAATSLIRSVGSE*"
     gene            complement(108247..114105)
                     /locus_tag="S2_012_000_R2_scaffold_26_prodigal-single_113"
     CDS             complement(108247..114105)
                     /product="Putative ATP-dependent DNA helicase n=1 Tax
                     =Pseudomonas phage PaBG RepID=S5VVA4_9CAUD"
                     /codon_start=1
                     /transl_table=11
                     /translation="MMNQIISMSATATQQIADSFNQALAIKPLPPEFDAKMSKMYATG
                     KARRNYEALAVFTASTVARIYAAFDLINYIVVNGAEFEDMLEVAPEEFVKRIKANVDM
                     STMKINTMLNTDKLSREIKTSLGAHLSNTEGAIIESSTRFPGGKDIIMAGTPCPTSPV
                     AAYGNFNVLNNQGSDRPRIDKDERFERVNMETYSSEIAQAAIRVAKTLYKDIFKEDRT
                     AGNVFSTKMVRIPLDKDWQIYNAALRSIHPTMHAIDINLFANLDKKVVDGLGDFMTMG
                     IRPIPGKSMIERKIQAMKISPDTPVEFNEVALATDVRVEGGLIVNIEKELVDYISQGA
                     DTQAMCLYRWFQGWSSYYFRVSNTTRTGITRAARIPRYVTSATALPELKKLREKFGYA
                     VHDVVADDNGLTIMPNGTMAVLPRREDIDVEMVKQYETSLNSVLEDLFSRGVPLSTEH
                     DTLRTSLFAIQNNNLDFDREIQTKAKSLSRFSNVCIGIDPDFALIVNTSNGGGLSVNE
                     TRTVGMKAPTSLDVADTLGYDFAEPGEAPNFRSAANVIGNIHHNQQSGGMSGFRPATD
                     LLLEACKAEAGAGKLIDRVTDNSIAYNTTDDSNLDQLLNIIAQTCMTYEFMLKNKQVP
                     DLKTLIQNARVAIGMDGENASLSESPMDNSLYKDLVENDFSLPLIAEDRPALTMMRVM
                     LRVLNDAAGLRGSNLVATSLEETGSMMSAVESMPSHTHYFSMGATAKLSDMARLNNYF
                     GGAMYRAMSEALVKGDRKKLFSSLIESDTAPGSDRLQQIILPFAALYSDVIPKSLEVF
                     ESAESEIERLKPDTSITIDDIRIPGLRPGAALLPHQVEAHKTLRRRPRYATIFIAPGG
                     GKTMIGLSDIAALMQELDDLGEEGIRPLIICPTNLVANWADDLHKLVDGWNVVPLTSN
                     TVNTWGEERMYDVIQQAPRNTIYVAGLSFLQTGTFNVDIGGVRVRVRGAVEFINRFNF
                     SYVLLDESHKVKNFSGGQSGSQTHFNTKAVFTAPSVRYARIATGTLVTDRVRDIVGQA
                     ALMTPAMFGDNLDVAYDGAKDDIEMIRRAHSRMANHTAFISFKRKHWAFMLPNPIDTF
                     IQVDIAEPSVPNSSLHQEVYNAMYAEVLEKLDEAAKAAKRRAGGDSDDDEDGPDEEQD
                     GSDIDPDELDEGDDLGALLAGNADLNMYFQRMEMMLTDPMGDDVARMTFEAAGVKQFT
                     SAKVLAIIDRIKKHFEVQPERDTDPNNQSDQQIFEWKPGVVPRELDIAVFNGQKYLAR
                     KQSDEFQRQVLPPSMTPPPEDPDYWKPETQGKLIVFTRYVRSANAIYNALPENYKKVA
                     VVFHGEVGKLGQNKEANLDAFKTDDRVQILIANEQAISEGHNMQMGSRIIRCDTPWSP
                     GTYDQSTARIFRPDVSAAKLDENGKPGDMAREVVFIDWVMTNKTLEVGKVARLMWKTL
                     EKTRFDEKGNQRYEDLDQFKLDPIKMSAKLLIDNNTMADFRDYFLAKKMLNDIESKEF
                     QEMRKTTVAAMLPLPVTPPLRDFRVMEHAPIVPNQKVPDRHGWGLERLLDWARNQNFT
                     DGNHVKDVLVGTRTPVVTEFGNGIVVGVTARTVDGKLRADSPISTVRVRLSGSVDTVT
                     VPANKVHIATKVSAADLKKFFETRKPWANAADKKRAEAEANRVEVEDTVQDETQTADT
                     KSTEVKVKAEERKAARAAKRAANKVEGKPVNEGVKETARKIRARQATELPALDNKVRA
                     AKKPIAKAMEDLGTDMALDLTPTVYNGFVALYADVTDPDAKALKAFDFVEFGDYVYYD
                     CMYYADFEKMLDFIEAKKLEFDGPSVKRLEFIQDSFDESTPKLSFNFKLAVKLQSQLK
                     QFFQIRHKTANDKNHIKAYPMVMEDRLRIMFDLKTNPKIKRLVGQKVPNTRKYGTFDL
                     APGMWIGFVTNVSGAKSRINKIVKAGYTVTNMKQCIKALDKLKLSPSRNKSV*"
                     /db_xref="UniRef100_S5VVA4"
                     /db_xref="S5VVA4_9CAUD"
     gene            complement(114102..114599)
                     /locus_tag="S2_012_000_R2_scaffold_26_prodigal-single_114"
     CDS             complement(114102..114599)
                     /product="hypothetical protein"
                     /codon_start=1
                     /transl_table=11
                     /translation="VTLDVNMRLNSLLAEIAASGKSYSAMAKGVAESLSEAREPIQLP
                     QSVIELMGTTSVPDITPYDQADLLAIMDAMAKTLLYARRAPDTTKASDGELANLLSEY
                     RSMFSLMTNEQLTSLYTRDAFDGVSPIRGYAMAVILSDIAADRRLPVPQVWQSVIDNY
                     IKPGE*"
     gene            complement(114610..115392)
                     /locus_tag="S2_012_000_R2_scaffold_26_prodigal-single_115"
     CDS             complement(114610..115392)
                     /product="hypothetical protein"
                     /codon_start=1
                     /transl_table=11
                     /translation="VSRLRTYGSDVGLDVRNFPDCIDPEYLDAWASYITTQTAVDLFH
                     SLPQPMGMTRVVEGFISSLANTTSKFAIRPVPSVTQTSIKEARALLKIQRTDVVRWLQ
                     RIQFDRQFRLAEVLTRTNSDYNRVANCINTTIDIYLVYVPQTTRKGIPKVGEILHKQV
                     PYWFLGKQPKALFKTDNLTMKLAKSPTPVVTDTYPSIQQAMLAPRAWHLWDMDLGVSC
                     MRVKGNAIALHLQSRRLCCFLASNKRPAVEKKLNSLVRSIFI*"
     gene            complement(115389..115751)
                     /locus_tag="S2_012_000_R2_scaffold_26_prodigal-single_116"
     CDS             complement(115389..115751)
                     /product="hypothetical protein"
                     /codon_start=1
                     /transl_table=11
                     /translation="MAYRPRGGIAARQGGGGRRLSTSQRLAGVTGFERARAGTHVRMD
                     RADWTKLKMSIIDERGQRCERCGKPTAQLILNHKVGHAKGGSNMKHNLELLCHDCDNN
                     QIGKNNRLGSRLLHGGRR*"
     gene            complement(115785..116585)
                     /locus_tag="S2_012_000_R2_scaffold_26_prodigal-single_117"
     CDS             complement(115785..116585)
                     /product="Uncharacterized protein n=1 Tax=Pseudomonas
                     phage PaBG RepID=S5VME5_9CAUD"
                     /codon_start=1
                     /transl_table=11
                     /translation="MAAISLDDIGSFAQPAKKKGKAKVKAKTTAVKAKTVSKGVKVKK
                     KKKSDPSKDILPSQIDADQMYSEIAATQKALEKSEKKPKKKKKENAVESIKKAKKKKK
                     VQSTDLAVLEGQLLAVVDDIPDAIKQENDQIQEYLTMFTQCQAMARECEKMYLDKKQS
                     RDIYALMKLYDQMREIIADLRALRDVSQLADILNQEVLGPFAESAGTILVSVFHQVNA
                     WNKKNLPVELIANAQAAMQNIIRKSAKDVEQSYQAGLDKTVQIFSASA*"
                     /db_xref="UniRef100_S5VME5"
                     /db_xref="S5VME5_9CAUD"
     gene            complement(116645..117445)
                     /locus_tag="S2_012_000_R2_scaffold_26_prodigal-single_118"
     CDS             complement(116645..117445)
                     /product="hypothetical protein"
                     /codon_start=1
                     /transl_table=11
                     /translation="MKAFIQKIDQVSDTQSVAIVQVTHGANELIADNFGAVVSASCNR
                     EFLPVEGAATVIQQGKTSTFVRTVMNRMQDIVPVTEMGDEFTACSKNMYMDKNERMWA
                     VRTSESGEQVLVRQSDIGDSAELIDMIRSVSGAANVNLNATMPDLAQAIAMNDAVLFG
                     AVGGDLVSYVSNSGALKVGFVAARVTDDNSVLVVDQEGNEERISSLSMVAVLSGDDID
                     ANHFPEVDSVSAAAGVDVPKLLDYYAKVFRYSPEYYDKLATIIKGHSF*"
     gene            complement(117492..118655)
                     /locus_tag="S2_012_000_R2_scaffold_26_prodigal-single_119"
     CDS             complement(117492..118655)
                     /product="Uncharacterized protein n=1 Tax=Pseudomonas
                     phage PaBG RepID=S5WKI1_9CAUD"
                     /codon_start=1
                     /transl_table=11
                     /translation="MRTTEGNVVVVEESFFDDQETPLYPQSDDMGPVVTLIDPSDRAV
                     LAQVVATPGEVPGYWTADLAVPNMGLVDDKRLLIKWRYESEEGIMQSSQELIVEPQTE
                     NRVTDIVCLFGDEETFEITLPFHFDTRGDKLKFQLSLNNQIIASDVDSSEAGVQMVVN
                     RAKTCVFKVPVWVATRRLEPISLIAMHTSYTRKTTKMYTYKLWVITPQILIAASMVED
                     HINKARARDVIPELEYTQADIIGYLYRGLALFNTVGPRVTGFSGTNMQGTILNGWVIC
                     SCYYALAAQIQAEGQLAFDFTGQVVNLNMDRTPAIDAALGKLETEIQGPVTNLKNKLS
                     KAGINDGDGSQGANAIDGARSLGKLGITNSPTTKWATVGNRSIWVNTRYRVTG*"
                     /db_xref="UniRef100_S5WKI1"
                     /db_xref="S5WKI1_9CAUD"
     gene            complement(118657..119763)
                     /locus_tag="S2_012_000_R2_scaffold_26_prodigal-single_120"
     CDS             complement(118657..119763)
                     /product="hypothetical protein"
                     /codon_start=1
                     /transl_table=11
                     /translation="MALTHYKVDRTFKENTFGGMYRAQQMRNASPYVLDTIIRQVITQ
                     MIEAQLPFTKALNFTLVNVYSTDNDMSMGYSNRPDDSVIMVDSGICFTFSLKPRPVRI
                     LPQPMTQLGRGRYWRLWGVDNNNEYLTIGLPRSVVFGLNGNGVEFLNVIYNTVGAITR
                     NYVQLVSSSSLTPAATSQDLSGIASRNLNAAVSKCMRTIPYDEWHFNLNMWKEYSEML
                     IPDVMGKDFPLYFCIFILPSLYLPDVGKSGTAYIEKNVVDFLAKGLMKISASLASQVV
                     DQSPELLAALFMLLSPTQDTSDMESSNVERTNFVRSYFYELNQNMQSVPEYQAKIVRA
                     IGSNHVAMARALIEGGYHDQLRNLIEYMGLTKAG*"
     gene            complement(119763..121052)
                     /locus_tag="S2_012_000_R2_scaffold_26_prodigal-single_121"
     CDS             complement(119763..121052)
                     /product="hypothetical protein"
                     /codon_start=1
                     /transl_table=11
                     /translation="MAKTAKNNEVSSISTSVNYGSGNMVALRGARTAKEFKKVLDKVI
                     ADATSVSIPKKLQSLSAGPKVIELADIEGSIKGKQAKTIDLNQVIDLSKIDITDVQNK
                     AKYNAQVGQLSQAIGELGIAYQILNSKTFSAFKDQSAAAKALLKVITDAKDQQQKLVK
                     LMSIDVKTGTPKEHTKLAATIANYLSKILNKEQYSKIRTRTFIASGTDPITFQTYVFI
                     DNFVNSDNMHYPNYAVVLSTSVAVANGLSTNYVTTLVDEKVPGSFPLGRKVETAPEMK
                     KAINSLLAIDGFLNYSERKPINRSTQNLRDTSMLGQGQHVIRGRKKEIFDNVRVQNDS
                     LYVRLVPGLSPTEKREAITEILGMASTVLRAGRGGKNSLIHQIVSGRNGREYVKISLT
                     SSAGTAKGILTLNKIDQIAEVMGLNPQQKRLLKQSVK*"
     gene            complement(121225..121899)
                     /locus_tag="S2_012_000_R2_scaffold_26_prodigal-single_122"
     CDS             complement(121225..121899)
                     /product="hypothetical protein n=1 Tax=Methyloversatilis
                     universalis RepID=UPI000379E177"
                     /codon_start=1
                     /transl_table=11
                     /translation="MAKVKRKLNGPTDPVKGGSKAKKAKAPKAAAAKPAAKKAKAPKA
                     AKAKAPKAAKATKKPAAKKDAADKKFDNERAKHLRKQKAKGKAKSIEQRLKERLAKYQ
                     AGLKSTQKSQAAIRKLLVKRQAIARSNLAAKQKAGYRNLIAKQKARLAARKARKPGIK
                     DGKIVTPKVQPKTVTLVKPKLKPMPRLKKGKETTQKVVKHKGTAAQKTGAKKAQKTKA
                     KGKVTV*"
                     /db_xref="UniRef100_UPI000379E177"
                     /db_xref="azc:AZC_3747"
                     /db_xref="A8ING0_AZOC5"
                     /db_xref="UPI000379E177"
     gene            complement(122017..123090)
                     /locus_tag="S2_012_000_R2_scaffold_26_prodigal-single_123"
     CDS             complement(122017..123090)
                     /product="Putative metaldependent exonuclease n=1 Tax
                     =Pseudomonas phage PaBG RepID=S5WKH7_9CAUD"
                     /codon_start=1
                     /transl_table=11
                     /translation="MKKNKISEMLEAIVTSDWHLEGLSNHFPQDHVERQLETIDRIYQ
                     YALEQGVKHVFIPGDITDKFKMADETKRKLLQFFLKYEGIIESHYCGGNHDWADMTET
                     SMDLIKTFTEWDFLKSLHIYLRPEQVVIDGVVVNFLPHPAKESIKHKKPCLNFCHVEA
                     VGALGDNGRPLHAKKDIKVDPRDYTISGHIHLAQVLEKKRFEYCGSPYQKTFGEALPK
                     GFIHIRAQYVKKELVVKRKFVDSKPGFRLETVVIENQKDWSRLEVNQAIRYRVIVKDE
                     ISIPADIRTRVPNISQINSTNKRVDLDNIDTVDVSELELSDIDPRDGLKDYLKASGIK
                     KSLRVRARKELNAVLSEIGYTAV*"
                     /db_xref="UniRef100_S5WKH7"
                     /db_xref="S5WKH7_9CAUD"
     gene            complement(123162..125015)
                     /locus_tag="S2_012_000_R2_scaffold_26_prodigal-single_124"
     CDS             complement(123162..125015)
                     /product="Uncharacterized protein n=1 Tax=Pseudomonas
                     phage Lu11 RepID=I1TQL4_9CAUD"
                     /codon_start=1
                     /transl_table=11
                     /translation="MEILVSLSALPPSVYRKYRKGWKPNPTLLGIFEKISGKKGHKAM
                     RLYIDAKTDNVIKNIVQNVKAPIEIVDALAEKNIVLVDYIAGTGKDSHGRIVKIGKAL
                     AKNAALKKVFDSDPNRKSLVNATRNHQLICLSMHPYDIAGMSTDRGWVSCMNLKDGSN
                     KRYVKQDVAGGTLVAYLIDPQDKNINKPIARCLAKPYFQYAKGKSKQVVGSGVNALYL
                     VDYAYPDATMPFVHTLQDWLNENVNPFIASTESNGKFLLHSKMYADRRDPTFDYDVES
                     PMLRGDVDGFIERLTKKKFDSESENLVISYLDRYPQIATKLMQQKWGALRFFTRCANT
                     MYGEKQFGELRNYLALMFKMFSVDGTLIPKVWENTSGKPDFIQMFIDLMPNDQRTGFL
                     QANLAELDLYSSTAESEKNGTFPAALSEIWQFVKYAKNPENMFWYNASRINNGGIQSS
                     YVDEEYRGMERSFRENVIATSIGALALMNPVCPAANLTGLEQHKDMLHPDYYEFAKLV
                     MTGHKYVYIDERKDVRQLLPERLAEKKLKIKKKEIPILVRRLDLDMCIAQASEEMYPD
                     AIDLSGTGHVLLVKSPQTAQQILTIVVARALDLAAEEALEEVKDIRERNRK*"
                     /db_xref="UniRef100_I1TQL4"
                     /db_xref="I1TQL4_9CAUD"
     gene            complement(125055..125564)
                     /locus_tag="S2_012_000_R2_scaffold_26_prodigal-single_125"
     CDS             complement(125055..125564)
                     /product="Uncharacterized protein {ECO:0000313|EMBL
                     :KKM98507.1};  TaxID=412755 species="unclassified
                     sequences; metagenomes; ecological metagenomes.;"
                     source="marine sediment metagenome.;""
                     /codon_start=1
                     /transl_table=11
                     /translation="MEKISFTGHRPQYLGGFGPEAKRRLYRFAERQLLKIEDDVEIWV
                     GCALGFDMAVATAAIDQGHKVISCIPFLGFNSGWKMSSVFELDGLLNKSHEVRVVTSK
                     DDWLHMDNQAGFALNKRNHYIVDNTDRLISLCCGAPSGTQNCIDYALKSNVPVTYLWK
                     DWLKFNKRL*"
                     /db_xref="A0A0F9PZ82_9ZZZZ"
     gene            complement(125594..126484)
                     /locus_tag="S2_012_000_R2_scaffold_26_prodigal-single_126"
     CDS             complement(125594..126484)
                     /product="hypothetical protein"
                     /codon_start=1
                     /transl_table=11
                     /translation="MQYINGLDLDFANAPEKLPEIFLFDTVLDTTVPKTFSSLENLLT
                     HVPKARACVGHDGNTTIVAGRRSGAQFFTNLKFAAPDQQYTYRDLLLAKSGLTVGYED
                     YTIGENDNRMSWIIPEWSYKFTTGYNGGEGYIGFFIRSQIANNTLGCRPSYTATVCNP
                     NSQTAKTFGTIMSFGTTQSQIGSISTTWDCRVDYADMPVSARTAPCILTIQSFSRSGG
                     LIDPPDKKGTQHRAHLDISSISLSVDSVKPNIMAIPIGENVLTLTENEFNVNSGNYCL
                     PGNRYPISINMTVKPFNLGL*"
     gene            complement(126523..126888)
                     /locus_tag="S2_012_000_R2_scaffold_26_prodigal-single_127"
     CDS             complement(126523..126888)
                     /product="Putative uncharacterized protein n=1 Tax
                     =Dictyostelium purpureum RepID=F0ZIC9_DICPU"
                     /codon_start=1
                     /transl_table=11
                     /translation="MWIYKQTTGELFNAQHQMVARGYAGKGVHKNKHESQHIVGEGPL
                     PVGRYRINAPRTSKKTGPYAMDLTPAAENVMFGRSAFQMHGDSIKAPGTASSGCIIMP
                     RSIRELVWNSKDHELEVIV*"
                     /db_xref="UniRef100_F0ZIC9"
                     /db_xref="F0ZIC9_DICPU"
                     /db_xref="bge:BC1002_4564"
     gene            complement(126953..127090)
                     /locus_tag="S2_012_000_R2_scaffold_26_prodigal-single_128"
     CDS             complement(126953..127090)
                     /product="hypothetical protein"
                     /codon_start=1
                     /transl_table=11
                     /translation="MFSKKHLQLVSRRTLQMINFGMGKMVEEIWFDPKKNRNVIKTII
                     V*"
     gene            complement(127100..127711)
                     /locus_tag="S2_012_000_R2_scaffold_26_prodigal-single_129"
     CDS             complement(127100..127711)
                     /product="hypothetical protein"
                     /codon_start=1
                     /transl_table=11
                     /translation="MTVIKINIDEAVQSTSAKADTLFAVVDGTLYIRSNMKSVISAAD
                     RYMKQALTRFAAYNKYTKALPALEKKRDAQTKGTPAYKRLSEKYKIVKDQAATSKRGA
                     ISSMAMVRSGVLVPAGISGLVLPFSSADIKSGNTKALKKSAIGTYSVKGDKKFYKPKF
                     VSFDQLMRLIGVDPEAEREKDRRQSKRERDAERAELRERKANK*"
     gene            complement(127717..128226)
                     /locus_tag="S2_012_000_R2_scaffold_26_prodigal-single_130"
     CDS             complement(127717..128226)
                     /product="hypothetical protein"
                     /codon_start=1
                     /transl_table=11
                     /translation="MQIRISLSAPKIYYRGLAEDWSDEHAKKQHMIWVTPDREYAELY
                     AEGGRLYKFHADPGRTASLKFRSLWTEVKFAEIYRRVKALIMESFKENKVGRKEALTL
                     IERLDKLSAVIPESKYLRVYLWWDNYSEISKILRAAEYDSILGNEGEHHDVPTYGIFD
                     HNRVKMLQE*"
     gene            complement(128226..129128)
                     /locus_tag="S2_012_000_R2_scaffold_26_prodigal-single_131"
     CDS             complement(128226..129128)
                     /product="hypothetical protein"
                     /codon_start=1
                     /transl_table=11
                     /translation="MSLICINIGDVVRSKSAAKQPSYKMAKVGGATTLLIPSALKSDL
                     QTIVNQMKKAKTHAVAGITASIKSNTAATKARQLPKGDKRTALMQTRKTEKAKATSEI
                     RAAKAALTSANKLARFTGFGGLNLPLSASDIKTGVGATKALKAIRATKLTEFGMTGKR
                     GTFKPKFIKDSMFETIGQKKAAAPKKAATPKKAAKKPETHVEISKAVNSSLAKILKKK
                     GLANDGTRIVDKKGELLTKNGATRQHTIDDIRAEFDKAGLETKNLANGGFVVPGVFKI
                     NNSKYFGIEASPLKNWVHPDNMKK*"
     gene            complement(129140..129745)
                     /locus_tag="S2_012_000_R2_scaffold_26_prodigal-single_132"
     CDS             complement(129140..129745)
                     /product="hypothetical protein"
                     /codon_start=1
                     /transl_table=11
                     /translation="MKIFVSLSKGVHIDAQALTRAVGFRVLDHRPLREQDGFAFYAFV
                     AFANDDSGDYELKVAKLRRQGLVTNSYKLVNITTIGEGYQSVFEASTAMEKLNPNGKF
                     MSLSAPAPIQSCVFQLSDFRILIDSGLQNRVDSWARCQDIAPLRYAVVNPRTQSIEVA
                     FKDASAHNSDIIQRMLRDSIYQALGDYSAGKNFDLPGRALV*"
     gene            complement(129760..130332)
                     /locus_tag="S2_012_000_R2_scaffold_26_prodigal-single_133"
     CDS             complement(129760..130332)
                     /product="Putative uncharacterized protein n=1 Tax
                     =Halomonas phage phiHAP-1 (isolate -/Gulf of
                     Mexico/-/2001) RepID=B0ZSJ3_BPHA1"
                     /codon_start=1
                     /transl_table=11
                     /translation="MDALTFRKKAIAEVIDREGGEKYTNRAADRGGPTRWGVTEKNAR
                     AYGYKGAMQDLPYEIAYAIYSANFWDFCKCDQLAKYSQELALWVFDYAVNSGPPAAIA
                     ELQDQLNILNSRGRLYPDFAPAANIGPKTIAALDAYCKVRDIKVLAYAYNGCRIAKLK
                     NIAKADETQEDNIYGWYQRVITITKQVGIN*"
                     /db_xref="UniRef100_B0ZSJ3"
                     /db_xref="A0A0F6QDR5_AERSA"
                     /db_xref="ahh:RY45_07840"
                     /db_xref="B0ZSJ3_BPHA1"
     gene            complement(130468..130806)
                     /locus_tag="S2_012_000_R2_scaffold_26_prodigal-single_134"
     CDS             complement(130468..130806)
                     /product="hypothetical protein"
                     /codon_start=1
                     /transl_table=11
                     /translation="MSADYQMVLILAVAMSFLVHDLVFKPMEEHKILWQLLVSSATMI
                     FVTQVYIELPAAQSMVLVISFALILGIYGGTYDCLLRRYVRGRVLRYAYLSHVGILSG
                     IITWSTRWIF*"
     gene            complement(130808..131521)
                     /locus_tag="S2_012_000_R2_scaffold_26_prodigal-single_135"
     CDS             complement(130808..131521)
                     /product="hypothetical protein"
                     /codon_start=1
                     /transl_table=11
                     /translation="MPVIAVTKQSPEQVLGWLTKKGLADRVTFVPQGGVIDPANKYRK
                     YVFIIGTREYSRNAVAIRDMPNHIFYVFGHSEVLKRYGLDVDLKLDQMQPQKGKLVPV
                     GQYLDELKKRAIDGSLFYSLMTFIYTLPSKTHQKPLTATICRWIFNGGKKNIEREIDA
                     LSIKLTASQKHTLMKILAKPVAERLCQAFLDLNSGVCETVGEAVVKHNVQVFEIGYIR
                     GNVEKTDNITDKYVANQGV*"
     gene            complement(131524..131844)
                     /locus_tag="S2_012_000_R2_scaffold_26_prodigal-single_136"
     CDS             complement(131524..131844)
                     /product="hypothetical protein"
                     /codon_start=1
                     /transl_table=11
                     /translation="MKFGQINRDHEKNSVPMDPSFINRHPHIFAKYEVVANENCMEER
                     EEEYYISPMHKALRMKKQTRKVMRPALSVFMKDNKLICHPTLAENIERTLREYTAKAL
                     NAVE*"
     gene            complement(131844..134174)
                     /locus_tag="S2_012_000_R2_scaffold_26_prodigal-single_137"
     CDS             complement(131844..134174)
                     /product="Putative ATPase n=1 Tax=Pseudomonas phage PaBG
                     RepID=S5VV93_9CAUD"
                     /codon_start=1
                     /transl_table=11
                     /translation="MGKAKQKQHHGIGLKEIHLRDVGVYKELDIDSLDSEGFATICGR
                     NLDSPNVANNTNGVGKSLLFGAIPTLLYEADPLALKKKDKGNMLGKDSSIDLSWQSPL
                     GGVVRILQTKSKYKVFYKGEDQKVDRQDVARQWITKHWPLSRDEFYSYAYIQSQIQHP
                     FQRATPADRLSYLTSLFNLDIFDNIRVALKKKLDLAKDAETESKGLADMLDVTQRKQN
                     ALNIHAQERNTLQSIVEHSDKMKARRNKLSEQLIELGTERTTARKYEKLQRELDVLGI
                     ETDDLKGELNNLRGELIEHDRYEEFIEALEEYEQELADVKKKIKALGDVGDLDNKKLR
                     KKHSALVKEEETLQELLETVDGQQEEYDDWRESCDKFAKKLSKLKSPKRTEEEAQDAR
                     AEAKAIVQAYRAFEEHDHDGNSCPTCGQDVDLKAMARAATKAQSVIDECIEALDYYKL
                     ESSLKDLKKQKVKKPEHDRKALEKQLKAVSKKLDKIEEQFEAAKKYEKLIARKKALKK
                     PKEVKQPKKARKTIKNRIKDLEILKDIRAAMKAIGKPERDYFTINVEYQTVEKTVNEL
                     ITDIEKKERKAQGIQMRIQEHDHYEETLRELRSKLADLQPLIDKRKVFEVLYKAYSNN
                     ALKLKAVEGRLKQIERKLNEYSGLVFPEPMHFELFTTKQGVGATVTRVTSKKTTDIAI
                     MSGAETNCFRLLFAVAIMPFIPANRRTNFIILDEPDNSCSPAVSEHIINNFLPILKQI
                     IPNVYWITPENVDHFSNNQWTVTKKGGNSVLTRKVV*"
                     /db_xref="UniRef100_S5VV93"
                     /db_xref="S5VV93_9CAUD"
     gene            complement(134174..134383)
                     /locus_tag="S2_012_000_R2_scaffold_26_prodigal-single_138"
     CDS             complement(134174..134383)
                     /product="hypothetical protein"
                     /codon_start=1
                     /transl_table=11
                     /translation="MINTTMLKREPIKVPVWRIIKAVGSETRDESYAYDVIAESAEPY
                     TSDEIEVFEQIHGKGLIQEETFEYI*"
     gene            complement(134383..134586)
                     /locus_tag="S2_012_000_R2_scaffold_26_prodigal-single_139"
     CDS             complement(134383..134586)
                     /product="hypothetical protein"
                     /codon_start=1
                     /transl_table=11
                     /translation="MERQTITNNQRWNVMRHDRDINPVTGQEEKVPQCIFSSPKPVSE
                     SVLNDLRKKYAAELWVEPTMVYH*"
     gene            complement(134685..135122)
                     /locus_tag="S2_012_000_R2_scaffold_26_prodigal-single_140"
     CDS             complement(134685..135122)
                     /product="hypothetical protein"
                     /codon_start=1
                     /transl_table=11
                     /translation="MKIRVSLSVRTSPLEDTKVSLDNSKDDLKGAQRRNQVARKKLSA
                     KQSEGDTRGVKSAREEVMETQRSVKTQQDIVRVNQQRVTRASVVDRLINEWNRLDKLK
                     GTEQDTDQVKERRAALTKQIAEARAALRKIKRPKSTIKKAKKY*"
     gene            complement(135129..135677)
                     /locus_tag="S2_012_000_R2_scaffold_26_prodigal-single_141"
     CDS             complement(135129..135677)
                     /product="hypothetical protein"
                     /codon_start=1
                     /transl_table=11
                     /translation="MKIKLSLSAVPKYTDRQEDIMWTMLHDKGHVLDANHADSDMDAL
                     IKTYPESPKLPLYRGLYEKELIAVFKQARSPFINVGKYLSFSQNFDVAKGFSKAGKTD
                     TVLEIFPGPKNKAFNYWKRTYDLIWAADIDKEFGGDESEREMILDGLMKETEWIYPID
                     FRFKILQSRNERGVQILTIKPV*"
     gene            complement(135815..136351)
                     /locus_tag="S2_012_000_R2_scaffold_26_prodigal-single_142"
     CDS             complement(135815..136351)
                     /product="hypothetical protein"
                     /codon_start=1
                     /transl_table=11
                     /translation="MEIFVSLSKITLGSEGMAQIDSPCTTPDLKKLASLIFGMARFDQ
                     DTFGTITTRKGTLSAVRQGDEGAVWLLGDKRLMDAQDFQYIMKPMPMMGMNGVGDHYM
                     TLNVPGRDTQFLICPKGAKSILWFGSAKHLTDHYAERDAVPSVKMMLTGNRGNASVIR
                     SWSAADDEDEEALDLQSA*"
     gene            complement(136448..137719)
                     /locus_tag="S2_012_000_R2_scaffold_26_prodigal-single_143"
                     /gene="dnaX"
     CDS             complement(136448..137719)
                     /gene="dnaX"
                     /product="dnaX; DNA polymerase III subunits gamma and tau 
                     (EC:2.7.7.7)"
                     /codon_start=1
                     /transl_table=11
                     /translation="MAKEEKKKKKNRSFGDSAKGSDSTELQTVNFAAQFRPQKIEDYV
                     GQDHIVKIMKGWQKSKIVPSTILITGHLGSGKTTFARLVAKYINCDTFTACGKCRSCL
                     MMDSMQRGGVHPDVHEHDMGGDAGKVEGSAKIVDSAPLAPMFKRRILILDEAHLMSGA
                     AESKFLKITEEPPAHVVFIFVTTNPEKMKNTMISRMTQLPIRPIPTDVIHTRLMEIAD
                     QLKILPKKDKARDRAEAALHQIAEYAGGQMRGAIGMLQTVYSSVVGGESFDKKLVAEL
                     AAADPEIEMEAKAVQVLGAYLSMDLIGVIQFLREANNPRAIVAKARWVIHGVLGHYAE
                     TNKWQSAGLKMFMNMIKKDKIKVNLVSLVYLQKALADAEVAFNSTSVPADIMLEAQVT
                     ELMANIYSGKLAVELGSDDEEEEKPKKKKKK*"
                     /db_xref="glj:GKIL_2019"
                     /db_xref="UniRef100_I1TQC2"
                     /db_xref="I1TQC2_9CAUD"
                     /db_xref="2.7.7.7"
     gene            complement(137865..138062)
                     /locus_tag="S2_012_000_R2_scaffold_26_prodigal-single_144"
     CDS             complement(137865..138062)
                     /product="hypothetical protein"
                     /codon_start=1
                     /transl_table=11
                     /translation="MLRKPSYRVVADLIKADGTFTTQTVESGIRDYDYVEQKLESIKN
                     NPPSHFKDFFRVVPRWEMSFA*"
     gene            complement(138508..139095)
                     /locus_tag="S2_012_000_R2_scaffold_26_prodigal-single_145"
     CDS             complement(138508..139095)
                     /product="hypothetical protein"
                     /codon_start=1
                     /transl_table=11
                     /translation="MIKYIFFDMDDTAFDTHTFMLCYLMNWGIYPGTDTYITPENGKQ
                     PFVDMLADGRFMLDANMRDYFIQTVAMLVREGFSVGICTHRGYHAKGERYTRKALSKH
                     LSLFDHIHCLDSREHPNKIDYLNEKYGEGTWILVDDNPVTAVRDSFTRVGESVTLPKN
                     VLLFNKEWNAHVDHPHRIESFDRKHFLKNLIPMLN*"
     gene            complement(139095..139427)
                     /locus_tag="S2_012_000_R2_scaffold_26_prodigal-single_146"
     CDS             complement(139095..139427)
                     /product="hypothetical protein"
                     /codon_start=1
                     /transl_table=11
                     /translation="MCYEDFDFDFEDDDGPYIDQPLHMVVQGGESIVGHLMDFDDLVL
                     MVGGYYVIDNDDGTATLIEVPIFKVDPYADIVIVANADEMRLRYGDSLLTLAFINNIP
                     FVCKSTRH*"
     gene            complement(139430..140002)
                     /locus_tag="S2_012_000_R2_scaffold_26_prodigal-single_147"
     CDS             complement(139430..140002)
                     /product="hypothetical protein"
                     /codon_start=1
                     /transl_table=11
                     /translation="VQRLARVKAEHLLSRHGLKKALDYFDRTAAAHPLYTRDFALGVV
                     LTSHAMLNIERGPQLEINLLLASLFLRMPTHEEYDFQDTVSSVRTFFRLYPGVGNEDR
                     VISYILDQETELRPVTEMGNVLHDAEILTFLIQPPSAMIEFVRVKTGHDVLAVKMFLE
                     RIVVSQAMFTPLGRDMLRDLSASILLDLRA*"
     gene            complement(140005..140976)
                     /locus_tag="S2_012_000_R2_scaffold_26_prodigal-single_148"
     CDS             complement(140005..140976)
                     /product="hypothetical protein"
                     /codon_start=1
                     /transl_table=11
                     /translation="MKHSERDYLVVRQGNKNHLVLATGKTVGLLANTLGTPDPQTIKF
                     SPKAGDVMCVLGPDPEPGTSVFGVTVRPYVSIPVIGGLPKFVLYGRESETGKACRKGL
                     KKLPKVIEKYKLQEAIRRCKQITFIQQSGSKTHAFRSKFKKDEWYDEMMVFVDSSCVS
                     VDVYNRMMLALGESVWTHLISSKRKVRWMMLFKKLRNVHKIDQKTLTDLMEDFQRAGD
                     AKDVKNVVSEDLLPFVDLIFRSIARQNSISVRELELIASTDSAAVAELWPGEIQIAGG
                     RPDLDKSVMKNPTTLFAHVFAKHIDGIDVGKTLRKAIKNSLKEIRGE*"
     gene            complement(140988..141530)
                     /locus_tag="S2_012_000_R2_scaffold_26_prodigal-single_149"
     CDS             complement(140988..141530)
                     /product="hypothetical protein"
                     /codon_start=1
                     /transl_table=11
                     /translation="MNNLAHSIIQDLAGKSCSVSAHDIPQPYMGFLQMSAVPSILVDA
                     PHFFISQTDINDLDIAYFGQEEYHGMTEVESYQINSLSDLKYELDERAGRPAPQVIIA
                     ELAHLGQDRPVALQMLASILEDGDMWDEQVLISVELATSWSPASVEQTECRAEARTRM
                     FRQGYTADVHTHQIADSIPE*"
     gene            complement(141538..141765)
                     /locus_tag="S2_012_000_R2_scaffold_26_prodigal-single_150"
     CDS             complement(141538..141765)
                     /product="hypothetical protein"
                     /codon_start=1
                     /transl_table=11
                     /translation="MTAIVKHISVHPKFRYARRVGIFDELDKREAESRPKTGRASRHY
                     YKQVGFGYTYADKTSKVIEPLRSPFTPSPEK*"
     gene            complement(141776..142246)
                     /locus_tag="S2_012_000_R2_scaffold_26_prodigal-single_151"
     CDS             complement(141776..142246)
                     /product="hypothetical protein"
                     /codon_start=1
                     /transl_table=11
                     /translation="MPKVKCSPLARLRIAVKLEIVLAAKKQSVPKKGVEKFLTEEYAA
                     LAKNRKKYITKLLLEDWPKYGSKELLEKSLAEIVPWLKKCPPEPVKTLCLSYPYLKPF
                     ECVYREIDAAIMFALRRYEVEVAWKFPKLDLYDPDEDEDDDMMYFIERQLEKPD*"
     gene            complement(142246..143877)
                     /locus_tag="S2_012_000_R2_scaffold_26_prodigal-single_152"
     CDS             complement(142246..143877)
                     /product="Uncharacterized protein n=1 Tax=Providencia
                     rettgeri Dmel1 RepID=K8WGP7_PRORE"
                     /codon_start=1
                     /transl_table=11
                     /translation="MSSFMKKGKAVLTRNPTYQEIGPIKWVQENVVNKCPYDGPERYE
                     QEYRRQINLFFWHVLQSSLYPTKRKKFEKFGAVWVPFSRKFGVKELPMVFGCENVLRG
                     PVGPKSARTEKHFGRALEWIIANVMDYKKYRKKTPTSPGRCREFRIKRKCLEAMYPNR
                     PKSGREILELTRLYSPLKAVQERFGQTILEMISAAANKPFKPRKHNLSGNNAKYGLKS
                     NRDRAARKLYTAVLKKIGPNEIAIDPVLDYLQTKSFRGTRKALKQYHQVMSCLQAILS
                     GPIQIVSEEPLIIRYYPAYTIARVGGRLFEQGGGFQSMPAVLKQACSVVGDNWDMESS
                     QLNIIRKEFADNGIECKFLDDVHSVNDIVDKLQKANPNNTRLSKKLVKICFYGTLFSA
                     DMLAKSPKASAVMALRPHFKNLSEVYDFVESWNIDCKHFITALQQLCEIYSKRFRYTS
                     EGMMLSCETGAKYLLERDECISSRKVRRRTMSHCISGIESSHLFEAILSGNVEIVYSL
                     EHDGALMKSKGEVKSAKAKFIIKKFSDTLDFMGDD*"
                     /db_xref="UniRef100_K8WGP7"
                     /db_xref="K8WGP7_PRORE"
                     /db_xref="sry:M621_03755"
     gene            complement(144286..144945)
                     /locus_tag="S2_012_000_R2_scaffold_26_prodigal-single_153"
     CDS             complement(144286..144945)
                     /product="hypothetical protein"
                     /codon_start=1
                     /transl_table=11
                     /translation="MTRIMISLNGEANGDMTNKAQPASDIPRNWPDESKLTGKIPFDS
                     NQSAMGDDMVDPNKDMIGDAALKNGDETPGAEGKPSRPDENTRTGARVTNEVESTHCD
                     KQNALGQPVRFTKDEIMGGGRSFQDLFGNIFADIFADRRVQRTMSKVANELDTQSLSK
                     GRSKSAKLRSRMLKLVMPELSREQGERLAQAMDEHDGETVKRILTQIGVKLGKRVSRK
                     K*"
     gene            complement(144955..146064)
                     /locus_tag="S2_012_000_R2_scaffold_26_prodigal-single_154"
     CDS             complement(144955..146064)
                     /product="Uncharacterized protein n=1 Tax=Pseudomonas
                     phage Lu11 RepID=I1TQD6_9CAUD"
                     /codon_start=1
                     /transl_table=11
                     /translation="MSWIERGKPRNTYSRHKTYETERVQQRLDSVQKVVQSKVEQALQ
                     VDATDIIIFKKAKMGLTCSCNKTENDVMDNMEGAMKSLGRESDSQSANVRIGTVSKGM
                     FGGGSQTVSLDDIDDGMNAAMDAADMMGVDTGEEFDVKWDGGNVANCGICYRQGIVPG
                     FISTGYVYNVVTHHHIKELSGYTLDQSTSPATFRQVRKDGYVDFDQLIPKYFTSGTYS
                     IRENERMLPAFPRPMLLLNGVEVELTAENINKFRGQHVTIRVRNVETFTHATLIFDLG
                     VPVVKGNISEEANVLNYDQELTVGNITVVLPARCGPMDPEDILVLPFKNYVLKIMEAP
                     RKRTAKNEQWEWVCTTRPVQRKEIAYNIFKGYKIR*"
                     /db_xref="UniRef100_I1TQD6"
                     /db_xref="I1TQD6_9CAUD"
     gene            146162..146710
                     /locus_tag="S2_012_000_R2_scaffold_26_prodigal-single_155"
     CDS             146162..146710
                     /product="hypothetical protein"
                     /codon_start=1
                     /transl_table=11
                     /translation="MRILSGDPGKVNFALSVQEFKDKRINILGTRMFQHPIQNLHLDM
                     RQPVKEFMKELEDIWKRYGPFDAMCFERFQSRGLGGNTIEAISLMLGVLSMFALKKNC
                     PIDLITASQWKNAFNRTMNLKEYYAHYNLTSKKSRKAIHEFDASLIGVYTFYRHQNLK
                     PFVGFNRLVDVYCPKFLGAPVL*"
     gene            146720..147112
                     /locus_tag="S2_012_000_R2_scaffold_26_prodigal-single_156"
     CDS             146720..147112
                     /product="hypothetical protein"
                     /codon_start=1
                     /transl_table=11
                     /translation="MSTDKLSERVIEIVTAVLKEHGQVLFVDRTEPAMNSASYATFEN
                     LIDVVTDNQADNFEEIFRDKFLEKLNEYKARLENADRLTNPKLKTDNPVFTYRDPAIL
                     PVPTSRILVSISIGYPFVVNPELPRQDL*"
     gene            147148..147831
                     /locus_tag="S2_012_000_R2_scaffold_26_prodigal-single_157"
     CDS             147148..147831
                     /product="hypothetical protein"
                     /codon_start=1
                     /transl_table=11
                     /translation="MAKLKKERKAAAPVKLKKKKAVTTSKGKAIPVTVVEDTRPITFC
                     PETEDHPIQFRFKGQCPITTCQYCTRETANGCLSLDRKESADRPISNKEIAYYKRTLY
                     PELKQLDQKQLDNLVRRSQTRTRTALCLNMFIAAIDDSDSDRSFQYIEGRSRIVDQVH
                     NYLVQTFTDYRSWMLAYLDDEERFAEIVGKMTSSEFNLVTALRLTPRKYQTFCQALKD
                     LKHSGESNE*"
     gene            147824..149587
                     /locus_tag="S2_012_000_R2_scaffold_26_prodigal-single_158"
     CDS             147824..149587
                     /product="hypothetical protein"
                     /codon_start=1
                     /transl_table=11
                     /translation="MSNFITLDQYRAMLKRNVLSEPQMLVSNQTQPLGQISFQCPGDN
                     FQLKDILIPASRNAVDLTQFAPLDNLLACSQLKALLQTHKLRLLNPEEMPEPSEDIPQ
                     PSLSKPPVAGTLSVDGTTIPNAIVIVEQEGNVWTGVSKSSGVFNVNVSGLKEGSFVIT
                     VTADGYAPARYTFTAGPSPLVPMPEPTVVAIFKETTVSGTTVADANVVVHVGDTPYTG
                     QANAQGQFSVTVAPLPFIDIVVEFTAEGYVTKTVTVSVEGINGLAQINAVEYLAKAVS
                     GKASPNAEVEILIDGQANQFATANADGEWSAVVPAIKGNVAIRSLAVDGYKEATANIV
                     PTKLAFGAITIDNADAFGENSTVVSGSIAGLNVDATDIAVIVTVQAGVFEGTVNLAAG
                     TFNITGVDAKTGVGAQGVVTVSSAFYEEGTASFQILEEFAAPTLQQATDGQTAVVGDT
                     LPSTSVKITMAGETKTASSNPQGAFSVGGFTNVVPGQIAIELTKPNYLTHSFDVTLVV
                     KAYGELDADPAIGVETIAGQATPGSTVTLTQGSVVGDAVADASSGDFTVTLSGPLVAG
                     ELQLKVQHANYVDYTETFTVA*"
     gene            149640..150317
                     /locus_tag="S2_012_000_R2_scaffold_26_prodigal-single_159"
     CDS             149640..150317
                     /product="Uncharacterized protein n=1 Tax=Pseudomonas
                     phage Lu11 RepID=I1TQE0_9CAUD"
                     /codon_start=1
                     /transl_table=11
                     /translation="MSTSKASNLVKPITLNRYNDLYGSDPVAPMYVANRTEPRGNVAF
                     SAQNDLGQPVAVLVPATFIPVDLTTQATKESLLKSTYFRRALTQGQVVIIETESAEHY
                     LRTSAIAKSEMRKLNKMDKLIASEISALGISGDDDLEAIDLTAGSSAKRSVLFEGADS
                     LSENQFVNAFITRAAEDSGESDDNLEREFLNKGLGLPVAELELLRKHVSRPAIVELIV
                     QALDDAR*"
                     /db_xref="UniRef100_I1TQE0"
                     /db_xref="I1TQE0_9CAUD"
     gene            complement(150371..151456)
                     /locus_tag="S2_012_000_R2_scaffold_26_prodigal-single_160"
     CDS             complement(150371..151456)
                     /product="Putative DNA primase n=1 Tax=Pseudomonas phage
                     Lu11 RepID=I1TQE1_9CAUD"
                     /codon_start=1
                     /transl_table=11
                     /translation="MAEDVHQIVLDEIGKLPGDKKYTGDSIMVCCPFHSDKTPSCGIY
                     TSVGMTISLGSFHCFGCGEKGHWNKLAAHAGLQQLKEWAIKDAGTNSLSALLKTYDQI
                     GAKVGTYPSIGLLMKALGRKSYMEWPLDVEWRGYPGALVRAAGGLLNAQHTGTNVCFF
                     PCKHGTKYIGGIAAYLRKQMNGTSYVNSQGDWAKEKGLFPLQLTKECLKKYKLKYIVL
                     VEGPRDALALLSYGIPALAVLGAEQFGSGKRRTLEMLGVNVVYTMTDNDGGGKLLRNK
                     IKDEFAQNSMIPVKHFKLPREFDDDGKLIKLDPDNAPLKLIKEVQALLKEVHGKKCLI
                     PAKELGWNRPLPEKKKLKIPKQKKLLK*"
                     /db_xref="UniRef100_I1TQE1"
                     /db_xref="I1TQE1_9CAUD"
     gene            151527..151871
                     /locus_tag="S2_012_000_R2_scaffold_26_prodigal-single_161"
     CDS             151527..151871
                     /product="hypothetical protein"
                     /codon_start=1
                     /transl_table=11
                     /translation="MNTHRYVTSVERRFYAAHWLAFCDLIRVEPQKYGAFAKNGHMIG
                     LQLPRSIFTTDALIESVRSLRMFYNVTENGVEMRCYLLGARYYKFVFFEDTIAISEDD
                     GENVRKRTSQNK*"
     gene            151834..152919
                     /locus_tag="S2_012_000_R2_scaffold_26_prodigal-single_162"
     CDS             151834..152919
                     /product="Putative exonuclease n=1 Tax=Pseudomonas phage
                     PaBG RepID=S5VMB9_9CAUD"
                     /codon_start=1
                     /transl_table=11
                     /translation="VRTFANVPARTNDTRVLSRIGKMIDAALDVKNQERRWPKKRVSP
                     SMFPICSIQETAKLIYQKHNKCMTGESGTLLNIFAKAGTGMHESLQNALGHSGQMVGH
                     WKCTNEKCPEYPKTKGKTVDGKYKKGKYTRTRSTNNRCPSCDQPMAYAELKVLYKSLK
                     GYVDGLIDNLDGTYSLIDLKSTMVTKAADGSFFVKYHRFQIATYAYLLKKRYGYNIVD
                     YTLVYVPRDNPKKFVEKTFVFDEAEAKRAKDFMMTQIRAWDAAVKSAKTGDLLPAIKR
                     KPCKSAEYYWDEFHGYDTCPFVDYCFIQSHMIDFMKKLEQRIMANPDLTYTEIISTGR
                     KTQQQGLLPDKQKKSQRPKHIVKTFEL*"
                     /db_xref="UniRef100_S5VMB9"
                     /db_xref="S5VMB9_9CAUD"
     gene            152916..153326
                     /locus_tag="S2_012_000_R2_scaffold_26_prodigal-single_163"
     CDS             152916..153326
                     /product="hypothetical protein"
                     /codon_start=1
                     /transl_table=11
                     /translation="MSIQKDYERSLRRLKESVTRMEHLGYVVPRCVDVVLDRVRPPQR
                     VVSRKYLVMLMLFSQTCESLGAYLTTREQLVVKMTILGRRHPTPEIQRKINRLDELVI
                     SQDKNIESHRLLLEYRSTILLDILDGNEPNSRYT*"
     gene            153335..153838
                     /locus_tag="S2_012_000_R2_scaffold_26_prodigal-single_164"
     CDS             153335..153838
                     /product="Uncharacterized protein n=1 Tax=Natronolimnobius
                     innermongolicus JCM 12255 RepID=L9XGV3_9EURY"
                     /codon_start=1
                     /transl_table=11
                     /translation="MIVYISLSQTSADKNRSKVSSPESTTGRVDVSEYASLEKKLRLT
                     EEAKDKEKLAQKAGGGDSVKGKKGKKNADSKPKEDDADTDADKEGEDGDEPDFGFGGG
                     DDDADDSSDDSGDDSDGDAKAKKGGKKSDGNGDANDEDAEDPDADEPESDDGDADAES
                     TDDEDLE*"
                     /db_xref="UniRef100_L9XGV3"
                     /db_xref="L9XGV3_9EURY"
                     /db_xref="hje:HacjB3_03160"
     gene            153804..154295
                     /locus_tag="S2_012_000_R2_scaffold_26_prodigal-single_165"
     CDS             153804..154295
                     /product="hypothetical protein"
                     /codon_start=1
                     /transl_table=11
                     /translation="MLKALMTRTSSNDPIDVPKTHDAMIDVLIAIRYMCTKRMIYPVV
                     AATIEQRNDYLVMSKACLQMKPSNVFSALQDRNCEVNTCWLLRAFTRTALHFDLMPVI
                     AEKNGDFQPLVTRFFSQDDPDFAYRRQYDIRNLTQLTDIRKPRLYLLNGVNYGVQVTR
                     QET*"
     gene            154264..155964
                     /locus_tag="S2_012_000_R2_scaffold_26_prodigal-single_166"
     CDS             154264..155964
                     /product="Ribonucleoside-diphosphate reductase n=1 Tax
                     =Ferroplasma sp. Type II RepID=T0MA11_9EURY"
                     /codon_start=1
                     /transl_table=11
                     /translation="MAYKSLAKKPKKSKAAKEADIRNKAHKQAKRGKLAQAVKTMSAA
                     SAKSRRMTKGEKRAIMITPFKPQVVPQPPKTPKMEKGLSLNALIKSTPRLMKENAIEC
                     YVSAYKRGKTPKGLPLATANVRHKDPMRPNKTVRIHKPMIVGLDDPFKPISKQKRVMV
                     SCSCLTGETKVLTDKGWKTIYELAADFNPTVHPINYIVNGQTYAGTTPYYTGKKKTYT
                     LNFSNGSKVTATADHRFLVKPSRGEPVWKTVAEISPGDNLVLSDRQTPQLPKKTEKFY
                     HMQYLGFLLGDGTLTSPENGYPDVRIYTEDKMAMIDRFTSLSIVNDVKESQRGSSRVS
                     FNHKGIELVRKYHYNNVDAPKIRSAEQFYGFLSGLMCADASVSSKDNKILSVLLRGAE
                     SYIKTVYERLHRYGYSGVSMRLERKAGIETNKIGSSDVCAKSTKDLYCLTIPARDFHH
                     LREYLELTDRFNSYEFKEFNEFRKPLTKVTDKFYSGKQHVYDITVPEVSQFVIGGSVI
                     SHNCENFVYMWEYADAEHGAARIIYGNGEPPNFTNPGSAPGLCKHLMALADLIKRNGD
                     *"
                     /db_xref="UniRef100_T0MA11"
                     /db_xref="S5VM97_9CAUD"
                     /db_xref="T0MA11_9EURY"
     gene            155966..156241
                     /locus_tag="S2_012_000_R2_scaffold_26_prodigal-single_167"
     CDS             155966..156241
                     /product="hypothetical protein"
                     /codon_start=1
                     /transl_table=11
                     /translation="MFFKNPAGGVIPNFPVMHSIVEVHRQVAELNGELKAAGCNIVQN
                     CDAFLIEVPAGVDVQPILDKHAYMFKGPVHKKSAHLVIGSDDETAAV*"
     gene            156222..156635
                     /locus_tag="S2_012_000_R2_scaffold_26_prodigal-single_168"
     CDS             156222..156635
                     /product="hypothetical protein"
                     /codon_start=1
                     /transl_table=11
                     /translation="MKQQPYSVSLSFGPHIVHGQEQPSAFNEVFQRTLLNKLQEGVNS
                     MVEDNLDLKATAPSLSFETVDSSSILETIRQWHKLIHEPKPAPFEPCFIPDWMRPSLH
                     DKGMTDDQIDKILITGIEPNRDNGVPGIVFTTVTV*"
     gene            156635..156850
                     /locus_tag="S2_012_000_R2_scaffold_26_prodigal-single_169"
     CDS             156635..156850
                     /product="hypothetical protein"
                     /codon_start=1
                     /transl_table=11
                     /translation="MACSSCGRRSTKFRYAANSAPPTVVEEDDTLSAARLTPQGWVRT
                     CVKCGAVSKPSPFAESIEKTCDCKSDE*"
     gene            156857..158011
                     /locus_tag="S2_012_000_R2_scaffold_26_prodigal-single_170"
     CDS             156857..158011
                     /product="hypothetical protein"
                     /codon_start=1
                     /transl_table=11
                     /translation="MNNLAGLVLALDQCRFYVENMVQIQFGKPLHSCPAEPPHNKSIN
                     DRNLHRMVPRIEKAFNNAVLNNEQFPVAAIIYRFRSLRGLYSNRYADYLTEFDGNMVV
                     NGPWLLEREGMTDREWCRFFLKYTADQVRSFIYMVCLDQYAREQTDHCLPTAPFVFDV
                     PEFETVSAYLNAHYTLINGLMMALLNTHSDRLDIHPSLRKYGTDVMLPLAAKCLNLIY
                     EVMTIDPRIANIPPAPKEEDEMFEPIPASEERTFEQQAEWEKAATEIAQSFGLQAFVD
                     ESDSAFVLIPRVYRNADDLTYWSEGRLTGLSVLDIAVSPIKSQTYLDLEVMLRSVGKT
                     IRERAIAHDCHVIARYIEHEDQIIGAVLRVRRNVDFPASPQEIMTHVELQ*"
     gene            158008..158544
                     /locus_tag="S2_012_000_R2_scaffold_26_prodigal-single_171"
     CDS             158008..158544
                     /product="Uncharacterized protein n=1 Tax=Pseudomonas
                     phage PaBG RepID=S5VML5_9CAUD"
                     /codon_start=1
                     /transl_table=11
                     /translation="MTDQVIAFEKQQEWEDFAGSVYEEFGLNIMTGSSSASQIPTVAP
                     FEDVKHQLSYSNILPEGEQSPIVVLDILVMEVDLAEGESRSYNADSLDEAVRKVVALY
                     QARAHDLDCHLTGNFITADHKVNGALLRIYRNQDFVCKGHPELLLGKPIGMYHCDKCG
                     EMQMAGTFHLPKEETANV*"
                     /db_xref="UniRef100_S5VML5"
                     /db_xref="S5VML5_9CAUD"
     gene            158537..159001
                     /locus_tag="S2_012_000_R2_scaffold_26_prodigal-single_172"
     CDS             158537..159001
                     /product="hypothetical protein"
                     /codon_start=1
                     /transl_table=11
                     /translation="MSKGGYWQVKPDSDSEEILLKLAAVLGIDLDSEDVPDLHCTLAY
                     DKRNPEVQARPDEDAEFFAVVKSATIFGGDDKVLVLLLESEDLCKEHDRIHACGAAHF
                     DFSPYQPHVSLLYNAKDSQVEYLNEILGHPGRPPITLRFTNESQEPINEKAR*"
     gene            159053..159364
                     /locus_tag="S2_012_000_R2_scaffold_26_prodigal-single_173"
     CDS             159053..159364
                     /product="hypothetical protein"
                     /codon_start=1
                     /transl_table=11
                     /translation="MEMFVSLAHEIPVEEKDKEEKQEPTEAQKQALARQEQQRILDTY
                     GIDATKEEIEKGEEDRKRIEEEQAAEKRTKQPEDLGKFKANEELTATDIQTVHDHLNR
                     E*"
     gene            159410..160447
                     /locus_tag="S2_012_000_R2_scaffold_26_prodigal-single_174"
     CDS             159410..160447
                     /product="RpoD subfamily RNA polymerase sigma-70 subunit n
                     =1 Tax=Pseudomonas phage PaBG RepID=S5VV64_9CAUD"
                     /codon_start=1
                     /transl_table=11
                     /translation="MNNKSNLTGGQIESVMDTMLHDCLREIVENTNIFDVQLTYLLGL
                     ITSNKKRKPYNAETRERAISLLIKALSVPRSEKMTYIMELKMERNFIYVFLENVIKRY
                     YTTYVDLYRRFIVTTDNDRRAIYSRRLDVYVKMFGADSRSKLFVALNRLNDMLPQFME
                     YFHSVVGDFYRLCSNQTKFYIDTNKGKLYDSKDVRQNFLRNVIIAINKYDSSRGAIVS
                     YAKWWILNAQTCSSSEHEYGIAYTIPQTQRKKLATGEDNTSMNFSVSLDAPTSESDEG
                     ADASLHQKVSDHHHLEDHVDSERRTEKLRLLIKRVDPYGVARLTMDVGEEFDKFEIEQ
                     MRKHMQLQGLA*"
                     /db_xref="UniRef100_S5VV64"
                     /db_xref="S5VV64_9CAUD"
     gene            160493..161752
                     /locus_tag="S2_012_000_R2_scaffold_26_prodigal-single_175"
     CDS             160493..161752
                     /product="Putative single stranded DNA binding protein n=1
                     Tax=Pseudomonas phage PaBG RepID=S5WKC7_9CAUD"
                     /codon_start=1
                     /transl_table=11
                     /translation="MARGFGDIQDKGNRDNLRESDIFEIFPLAKKANGNWVSIRLLDT
                     DLLPIKKHWIKIMGGKDKDKEIKIPRLCVNFDPDNQNKPLRGMKCPYCGIAHGNDESG
                     APAQYDYKWYAQAIIRDEQAAAPRKMPKLTKKELKTGKKEMGSESWTPVMCIPLTNSL
                     AQKIKELGERNIHTVKDKKSGKKSKQAFQVNHPKYGCDIEIKYNAKKAPAERYTIERG
                     DHTPLKDFEKEYLTWDFDNWEEIYDMLGRLNEADALTDFKKMDVLGVNPGDDDEDDDD
                     DDGMSLGKKKKGGKADKKKRRSMDDDEDDEDDDDEDDRPSKSKKSKPSKSKRLLDDDE
                     DDDDEDDRPSKKKKSSKDKKSSKVKSKKSKRSSDDDEDEEDEDDKPKKKKKKSSDKVK
                     SSDKKKKKKSSDDDDDDAPKKKKKKKK*"
                     /db_xref="UniRef100_S5WKC7"
                     /db_xref="S5WKC7_9CAUD"
                     /db_xref="bmq:BMQ_3291"
     gene            161811..164363
                     /locus_tag="S2_012_000_R2_scaffold_26_prodigal-single_176"
     CDS             161811..164363
                     /product="Protein RecA n=1 Tax=Pseudomonas phage PaBG
                     RepID=S5VZK4_9CAUD"
                     /codon_start=1
                     /transl_table=11
                     /translation="MAKTNNKAEKKAEKKAKVKASKTNGKAVAADDIGGVEIEGFDLG
                     SLMDDVLDGIEKKTKVSSQDAARHAPRISTGVLALDMYLDGGIVPGGWYTFSGGEQSC
                     KSTMTMSIMASLIRLKYSGISVVFDYEGSTDADYVAGQLKTFGVTVDAKTIFGVRDDD
                     TGEWLIKPRIRYYAPDNGERFFDYMSMLRRRLPDKIVDKDGSAYYIFENNKENAKKVA
                     GKYDKKWFSRNNQFKVPANDGHMQAMVIVDSYPAMMPDQVDDDEGSKAMALQARMFSD
                     GIKRFRGGMRRKMMTIVGVNQLRQKPAVMFGSPEYEPGGDALKFYCFDRDTQIRTDHG
                     VLTAHQIKELIDAGTVVKVESFDGYQQINGAWKVDDAPFPIELNAGGHSYIGSAEHRQ
                     FVLVPGTTADGMKVFYPEWRTLNEMAHGYSPITGACGDTTGIFAGLRVPPVKELKEQV
                     PDAFDRASAYVRWVLDSAVATSRQISLTTHGDTTYAANVLTLSMVNGDKHPETYKKCV
                     SALLDMGVLACADSKGIHMPGLNKFELIEAVEQSINGEFNGLSIEATMRQRQTAMLIA
                     IADTFPELTRFVLDYQLQAGPDKIYLAPERDFAEALDLILHREISGYDDMYDLLMQQL
                     AYVEDWYNFDSSIVPVPFKLCVLDKEVEFWDVNVASTSVVITNGFVSHNSDVRVRLAS
                     RAVPQGWPVMKDAPGIVGEKSVTVEGGTDRYRFIAAKTIKNKMGGIPNQQTWLRLWEA
                     DGNGEARGFDPVFDTWHYLKTLGLINGTRKSFKIKAPCPLASEVKMDWDDFRTLINGS
                     KSQVVDVCKKLKVKPAGLRLWAFKFVQSTKGKEMLKASISKSAKTTDEDDDD*"
                     /db_xref="UniRef100_S5VZK4"
                     /db_xref="S5VZK4_9CAUD"
                     /db_xref="saal:L336_0332"
     gene            164413..164838
                     /locus_tag="S2_012_000_R2_scaffold_26_prodigal-single_177"
     CDS             164413..164838
                     /product="hypothetical protein"
                     /codon_start=1
                     /transl_table=11
                     /translation="MRAQIYTADIVNLTEVSTIDDQENEQHVSKIQPNVEGELEISVG
                     ELARLSRSLSEPTDSDCRLIVIVSPDAVPAFYAETLSTYFNPIERAADIEAGNIGSII
                     GMQVVRGVQSDVPVVAVAEVRDMLEAVEIVRFNASAVKL*"
     gene            164948..165940
                     /locus_tag="S2_012_000_R2_scaffold_26_prodigal-single_178"
     CDS             164948..165940
                     /product="Uncharacterized protein n=1 Tax=Methylomicrobium
                     alcaliphilum (strain DSM 19304 / NCIMB 14124 / VKM B-2133
                     / 20Z) RepID=G4T4P3_META2"
                     /codon_start=1
                     /transl_table=11
                     /translation="MNKSTPQTFLDLFLKDVKPFLSMFDRGLDAYFLKCKGKPGAFGV
                     SLHQYLKWLNPAAKAPEDASRLSIVISGYLHYFWQLSKPNVVFEPTLVAHLADSEIPE
                     NLPAEILQRLPYWCQWVTLPIHLASKDNTMSLDFDGAFVGYTKIEHRPALILVAPFVS
                     SDDSIRTNGFTPSATSYVYLDEPVNHLSFMKNSHLLNVSDEMPESFFQELMFNVYHYL
                     TKIVCCVMYICSQQDALYSEGHQQPKPQRLGKSYRITPPKTDRMITVGSEMTKIIKDF
                     EDEVESCTRAFNGRRPHLRKAHYHHFWTGPKVGPRKLVCKWLPPSIVRGTVVEQ*"
                     /db_xref="UniRef100_G4T4P3"
                     /db_xref="G4T4P3_META2"
                     /db_xref="abaz:D721_p4043"
     gene            165985..166743
                     /locus_tag="S2_012_000_R2_scaffold_26_prodigal-single_179"
     CDS             165985..166743
                     /product="hypothetical protein"
                     /codon_start=1
                     /transl_table=11
                     /translation="MSRVQTLWIPDMESYEPYIRSLCHMARTLENTGTNYGQMKRVVF
                     IGLSKRSVESYVKQLLNSNTLPNTLVCFGIDEPPVSHREFSFIGSHVVLMHDLSYAGD
                     NAMGRVSQRVLEIILSLKQKPEDRDLKNGSLSLVYQNPMLWSYIRDNGASMYGHHPHI
                     QYAEGLVSSVGVDQLMSCKNNEDYHQLHAPTITIGLEFFYVKPDELLSKLGNLIWSLA
                     STSSKFKDNYKIVLHDDFRLTFFEEFLLRDFKGF*"
     gene            166818..167078
                     /locus_tag="S2_012_000_R2_scaffold_26_prodigal-single_180"
     CDS             166818..167078
                     /product="hypothetical protein"
                     /codon_start=1
                     /transl_table=11
                     /translation="MCERSLVRLKYLARSSNWCNNKVNACSERKAKDVQCEEFLAATK
                     NCASVQNSPSVVSFFKGHELVGQAIWREIEGDSALQFRLLLA*"
     gene            167185..169245
                     /locus_tag="S2_012_000_R2_scaffold_26_prodigal-single_181"
     CDS             167185..169245
                     /product="hypothetical protein"
                     /codon_start=1
                     /transl_table=11
                     /translation="MSLITLSGVASTSAPTKAQKEAAIYLFGSKGHSIVSVLDKFARA
                     KEIRAPHLNGLLKLLKDAEDEEIIKFAASAAGKKTIANAKVFATAKTLTASIKALRLI
                     RVPQKWIEGHSDVAAARIAETKEIRARRTAGNKPEKPIKLDNPGAAEAETVDQTKPNA
                     KVSKVWLAQKFSRTDASSWSALQKAFNDEFKDLGFVAKFVKREGALRLQLPGGYPQIR
                     KVHIGLDERGKRPEWFLYAVAPEDKQGAGIDGRSIGPRLTLASIIAVIRDYMTNGPTS
                     PDAIKLNARIAGARVYDQDTNPHNPIFDEYIAKEAKARRDPEAPITLAKLNKNSIGKA
                     TGGMLNGLSIEINKVLKDTPIYATNFIGKNGAYGLKGFIIDMHISKRDQPFNLAGVIL
                     IPPQVGTALKGDTWRARGIKIGREELGAEYSIGSKLTAAGVNKVYAKIVKEPIFANAA
                     MKQAYTPTNKSDITLVDELAEVTARKISAKPLQAREEYFKALRNVLQKNLPKAIVSTI
                     SNGVTVTTKRDFIIALEDNAWTLKIGITGKPKKIGATFDIVDLLGMIDKSILRPKSDG
                     GNKRPEPPYFERIKKNAAGEYTTQIQANENVAYAAHFKREGDTFVFSTPVYSDVQRFI
                     TQGMSETGIKWETFTGRSVTFSKTDADKFEKWVKSIKRSQPLTSNKTFPAIAPKPRGG
                     GMSM*"
     gene            169633..169896
                     /locus_tag="S2_012_000_R2_scaffold_26_prodigal-single_182"
     CDS             169633..169896
                     /product="hypothetical protein"
                     /codon_start=1
                     /transl_table=11
                     /translation="MTNSNVFAFSVELDVIANENNFVPSDIVEYCIKHDISFNIQERT
                     DVLSVLFSASRAETLKALIVDVYETQDKEQQEFFISEIESNKI*"
     gene            170089..170802
                     /locus_tag="S2_012_000_R2_scaffold_26_prodigal-single_183"
     CDS             170089..170802
                     /product="hypothetical protein"
                     /codon_start=1
                     /transl_table=11
                     /translation="MKAANFDNAFNAKDEATLNAYADRIVQELNALGRYDLRLEIIFG
                     TDPFGECPDFVNDPNGFRVLQNKEEMFDIYTPTEHHEEGDSSQTFSYSNYGARTEDSL
                     WGKEVTDNDCAEIAAHLNAELPCVGVIFYENDREKLTQIADDLNNKIQREDARVMIVD
                     GAEVNEIRLMIVGWDEENDECTDEYGYFLDLPYTDISGTDKNYSITYAGYPHPDCDYS
                     FSAATIDELVPEIEQLDLC*"
     gene            170902..171147
                     /locus_tag="S2_012_000_R2_scaffold_26_prodigal-single_184"
     CDS             170902..171147
                     /product="hypothetical protein"
                     /codon_start=1
                     /transl_table=11
                     /translation="MTDKQITLDLIADVASPTEIVFEDGETSTQWLAPYDLRLTVSLV
                     SGPNGYPEVNIIGHEDDLRRFLAEKLPDVDDMIEDVR*"
     gene            171199..171708
                     /locus_tag="S2_012_000_R2_scaffold_26_prodigal-single_185"
     CDS             171199..171708
                     /product="hypothetical protein"
                     /codon_start=1
                     /transl_table=11
                     /translation="MKNQYLVIRVSAVDIYDRTFLMRGFNMKRIEKVIGVIAIVGEGM
                     LTPDSKMYHISRANIDLLASNTQQGWGRLSWSGVDITLIDSGMRRLPAELLERIVAMR
                     TNRIYYEVGATIPEAFRNCHTDLAYTPNAARKIVDRADKTAALNDYSVEEITEHLRTR
                     LNAKIIIEF*"
     gene            171773..172387
                     /locus_tag="S2_012_000_R2_scaffold_26_prodigal-single_186"
     CDS             171773..172387
                     /product="hypothetical protein"
                     /codon_start=1
                     /transl_table=11
                     /translation="MTNTRAFCANRSYASLGSGSFSIGSSELADLLESEVFIVYTNQG
                     LGNTFAIKNITIEPADEHTVRISFDPLTDVTALPSAILPRDQLKEQATCQTFIPTSDL
                     TGAPRFAVSNKASGNCDNLLSLDLEMRSRLLQYKGGMISLTELVLTLYEQGITICDID
                     QSVRQKHKYAAVLHARPMHVIDLNKDNGVVQDNMPLLARMQVLL*"
     gene            172437..172838
                     /locus_tag="S2_012_000_R2_scaffold_26_prodigal-single_187"
     CDS             172437..172838
                     /product="hypothetical protein"
                     /codon_start=1
                     /transl_table=11
                     /translation="MAVRRYIKLFGDSFTHNRYQAILEMLKKALEHHKQTGEQIGFNV
                     LGSQHPEAMTNLLPASGDDRSASDSSEMLEQIRCVLTDEEIQTKYGVYDVAYNFDDEI
                     EPRFDYYIVPVPVGRAGVDLTSFLPITEKAQ*"
     gene            172835..173104
                     /locus_tag="S2_012_000_R2_scaffold_26_prodigal-single_188"
     CDS             172835..173104
                     /product="hypothetical protein"
                     /codon_start=1
                     /transl_table=11
                     /translation="MSHQYDYDELSLMPLDALHGLAESRGLLDDDGDDDSDAPDADLL
                     IALILNNQIDQQEAAEDAADKQRAEDDRDPRINRREDQDGSDDYC*"
     gene            173104..173322
                     /locus_tag="S2_012_000_R2_scaffold_26_prodigal-single_189"
     CDS             173104..173322
                     /product="hypothetical protein"
                     /codon_start=1
                     /transl_table=11
                     /translation="MTPTELNEYLHLVLMPVAMAWREQWPKKKQAITSIKTAYACRIK
                     FREDREVEKAWQAFCRTHGLKNEETLEV*"
     gene            173400..173765
                     /locus_tag="S2_012_000_R2_scaffold_26_prodigal-single_190"
     CDS             173400..173765
                     /product="hypothetical protein"
                     /codon_start=1
                     /transl_table=11
                     /translation="MRRFILVFNVTQAELDARHFMHLKLNIVSTLRRARCVLLVVRET
                     KQVLCVDELIYQTASGNLKRVDFTAPRDVTAHVIQFDDLTRCMHTNVQDLSVRHFGRI
                     VDMDGPQAKRFYTQLEIVA*"
     gene            173762..174010
                     /locus_tag="S2_012_000_R2_scaffold_26_prodigal-single_191"
     CDS             173762..174010
                     /product="hypothetical protein"
                     /codon_start=1
                     /transl_table=11
                     /translation="MKSLGPSLGARFAVSSAISSSSRKKKLPRNKTLTCATTKTVHDA
                     LSRLANKLNITNSAAIERAVLDLCAKHGVELKVGSADD*"
     gene            174003..174365
                     /locus_tag="S2_012_000_R2_scaffold_26_prodigal-single_192"
     CDS             174003..174365
                     /product="hypothetical protein"
                     /codon_start=1
                     /transl_table=11
                     /translation="MTDTHIYCKLYGMQHRLKITAFNFMKQPNMITVDSSDVLKMVPL
                     INVGAAYDTYTPYNVLKAGRADFKIKLMERTDANVWRYEFEDYRGQRFETYLIRRHYE
                     TPRDCNGVVIKGQVTQIM*"
     gene            174304..174939
                     /locus_tag="S2_012_000_R2_scaffold_26_prodigal-single_193"
     CDS             174304..174939
                     /product="Putative uncharacterized protein n=1 Tax
                     =Ralstonia phage RSL1 RepID=B2ZXV6_9CAUD"
                     /codon_start=1
                     /transl_table=11
                     /translation="MKRLGIVTVLSLKDKSPKSCDLDIIPVSKDEEWGSLSPFHLGPC
                     RTPDGTMFHNMENLWQYSKVYQEHLINSNDLFHGEIAAEWWSWHLKGSMTKQAHRYPM
                     GKGQQALFSKWGDLRLSYVAARKQIYVPEYAKLLVQQKMFKRLLKEYKKGAHIVLRDY
                     DTYDILKAYPDSRSPWISAIQNSNAKFGHAFVIALALMFHERPLWYNQWTL*"
                     /db_xref="UniRef100_B2ZXV6"
                     /db_xref="B2ZXV6_9CAUD"
                     /db_xref="mpt:Mpe_B0216"
     gene            175035..175304
                     /locus_tag="S2_012_000_R2_scaffold_26_prodigal-single_194"
     CDS             175035..175304
                     /product="Uncharacterized protein n=1 Tax=Escherichia
                     phage PBECO 4 RepID=L7TKL7_9VIRU"
                     /codon_start=1
                     /transl_table=11
                     /translation="LGCLGNLNERRWKDVPKNFFLCPILYANRFGLVNIMPRCSPVTN
                     TGLYFTELERICVLSPCAREFYMSDAKPQNYGIYRGQMVKLDYGS*"
                     /db_xref="UniRef100_L7TKL7"
                     /db_xref="A0A097EXG6_9CAUD"
                     /db_xref="L7TKL7_9VIRU"
     gene            175308..175613
                     /locus_tag="S2_012_000_R2_scaffold_26_prodigal-single_195"
     CDS             175308..175613
                     /product="hypothetical protein"
                     /codon_start=1
                     /transl_table=11
                     /translation="MYEACIELTTRAGNVNMPELPRCDLQAFLFDRELNTSAPVQFDR
                     TTVVRDGAKTCGSIQIMTTANLILWSSFAPNRFTLYIERASHKSASLQKTGQNSHSI*"
     gene            175679..176110
                     /locus_tag="S2_012_000_R2_scaffold_26_prodigal-single_196"
     CDS             175679..176110
                     /product="hypothetical protein"
                     /codon_start=1
                     /transl_table=11
                     /translation="MTINIADLKTPADFTANLTVAHMENLRDNLIAALGRDDIEVTLD
                     AYDGGDVPNDVAENISDRLIHVRIGYVNRDPDEPTDKGVWEIILTVPHEDNMYDDWTN
                     SYSLIVSDIDDEMLEHVTVENGNPRMYETFVDRLNYWLPEL*"
     gene            176179..176496
                     /locus_tag="S2_012_000_R2_scaffold_26_prodigal-single_197"
     CDS             176179..176496
                     /product="hypothetical protein"
                     /codon_start=1
                     /transl_table=11
                     /translation="MSSSTTLTFIFPEMTTLEVSIGNGVVPDYLNVAANKDKTFSDVK
                     ALRLMQDSNVVGVMSRFDQSLLNMLIARHETNEHIRCRDSIDTGAEYFPSTCLYLKVA
                     HHR*"
     gene            176559..176912
                     /locus_tag="S2_012_000_R2_scaffold_26_prodigal-single_198"
     CDS             176559..176912
                     /product="hypothetical protein"
                     /codon_start=1
                     /transl_table=11
                     /translation="MPATELPIDARAFDDLSNSNFLQVCNAISFCVSRGDLEFRHHIK
                     GRHIDVAYRAGGHNVFGISTVRILMPSEVLREDIVEDFEIIHGDAVIQIERQKDSFST
                     LQRIAGAVEACMPKK*"
     gene            176978..177388
                     /locus_tag="S2_012_000_R2_scaffold_26_prodigal-single_199"
     CDS             176978..177388
                     /product="hypothetical protein"
                     /codon_start=1
                     /transl_table=11
                     /translation="MKQYPQRGQTYTLKEIETELELRDSPFLRFIPQKVRYAHERDAG
                     IQVIQSSNVVDLHQLEGWADTEWVFVRETEEWIPLFRAKDDAAIEALCVIEASTSSFS
                     REDGGMHVYPKGTECAQYEPYSKELHDDLLVTVE*"
     gene            177475..178002
                     /locus_tag="S2_012_000_R2_scaffold_26_prodigal-single_200"
     CDS             177475..178002
                     /product="hypothetical protein"
                     /codon_start=1
                     /transl_table=11
                     /translation="MIKEITHIVHTMMTSLKDIRSVQEIHFIGKEAVRFRMQGKLFDV
                     RGHFPLFTVHEIEGSCMVGSKAAYEIERQLNSEPLSDEPPEFTANGSEEALNDLLCSH
                     VDSMEEQHVRAYNEECGGPDLDPIESQRIWLKTHFLHMGANVPDMLEAVRYTEGRDRS
                     DKLAKAIKDIVWSAR*"
     gene            177987..178277
                     /locus_tag="S2_012_000_R2_scaffold_26_prodigal-single_201"
     CDS             177987..178277
                     /product="hypothetical protein"
                     /codon_start=1
                     /transl_table=11
                     /translation="MVRTLIDLFRAKRRQRQANFENEVTEAITKLNSKDKDLLCRAFD
                     KNASPAGLYEITRMTRKELAAKCAHYYVRLTGKEWNVLEALRDVVHNIRTGK*"
     gene            178280..178717
                     /locus_tag="S2_012_000_R2_scaffold_26_prodigal-single_202"
     CDS             178280..178717
                     /product="Uncharacterized protein n=1 Tax=Citrobacter sp.
                     30_2 RepID=T5LNI7_9ENTR"
                     /codon_start=1
                     /transl_table=11
                     /translation="MNELDILIREFERAYLKAEASPFGNVAYHVQDQVDGLKNIALYL
                     RFRSGPQALWQRPVLVLATIDVRDSGKGTFSKLLARTKDLCRERDWILQIENVLTPQF
                     RKFLKRGGFKPFGIDAEVPYGSLYWFHDETIPQQCAMYREVSL*"
                     /db_xref="UniRef100_T5LNI7"
                     /db_xref="A0A064DUV2_CITFR"
                     /db_xref="T5LNI7_9ENTR"
     gene            178714..179154
                     /locus_tag="S2_012_000_R2_scaffold_26_prodigal-single_203"
     CDS             178714..179154
                     /product="hypothetical protein"
                     /codon_start=1
                     /transl_table=11
                     /translation="MMPWYVAVMVGLIPLATCYFVFPWFHAAVNRRLTFKPLDYDALT
                     EIYRKGMPNALVIECLQARYRANVEHHSHVDIYPHGIDMAVIRFVVDEKFPVARIFHD
                     VLSANISALCIKSKKAPKIEINQSVYQVLEYEYDDQFLLIYVKH*"
     gene            179167..179466
                     /locus_tag="S2_012_000_R2_scaffold_26_prodigal-single_204"
     CDS             179167..179466
                     /product="hypothetical protein"
                     /codon_start=1
                     /transl_table=11
                     /translation="MVTQQQLQEFSALPHLERKVSLRCMQVDMFGACPELAPIVREML
                     CRAIIMDIAQAEMALLAARQMCDDKPVRKAIEDLLNFAARINDAATDQFVLGDIA*"
     gene            179463..180524
                     /locus_tag="S2_012_000_R2_scaffold_26_prodigal-single_205"
     CDS             179463..180524
                     /product="hypothetical protein"
                     /codon_start=1
                     /transl_table=11
                     /translation="MNTISGAMIDEDVLDWMDNFTSHQQHNICETINSIAYVHRAELS
                     IPHMQSDEDVAALSHADLFKILTLAAPNAQYDLTLSNVQLLGLAMSAMGVISYSMPEL
                     NSPIMIARTFADMRRKTILGGDSTRGDISSALNQWLCGLRDIDLSYAGSDEAPSTAGM
                     YLCLDEHEQVRYGRLFPNSSDGWTFCESYDGEGSTNWYDCGTKHTKEDDLPISLLSHW
                     VLVAEWYSPNVKAAQTAIPIGIVSDTHRIFMFLRSLSPHVKAELVAHFGGVFDHKTLS
                     SVDAIGRLTEHDWRAAAVAVADDNNIPEGESSWSNVSAWICFVAVVESLGFNFETRQF
                     DPQFDYQANDDTMDEDNNG*"
     gene            180517..181050
                     /locus_tag="S2_012_000_R2_scaffold_26_prodigal-single_206"
     CDS             180517..181050
                     /product="Probable RNA 2'-phosphotransferase {ECO:0000256
                     |HAMAP-Rule:MF_00299}; EC=2.7.1.-
                     {ECO:0000256|HAMAP-Rule:MF_00299};;  TaxID=469621
                     species="Bacteria; Fusobacteria; Fusobacteriales;
                     Fusobacteriaceae; Fusobacterium.;" source="Fusobacterium
                     periodonticum 1_1_41FAA.;""
                     /codon_start=1
                     /transl_table=11
                     /translation="MAKSLGVYMTYILRHKPQDIGIAMDTQGWVSVLDFLQKAKYVKQ
                     VTLEMLIAEVEADEKGRFEFNSNRSKIRCVQGHSVENVILNLELYTDRAPLYHGTADK
                     NVASIMHEGITKRKRKHVHISRDLETAENVGRRHGTPVVFQIDTQAMLIDGYKFFRAE
                     NGVILTNHVPSRYIKLV*"
                     /db_xref="D6LFX9_9FUSO"
                     /db_xref="UniRef100_D6LFX9"
                     /db_xref="fnc:HMPREF0946_00553"
                     /db_xref="2.7.1.-"
     gene            181066..181428
                     /locus_tag="S2_012_000_R2_scaffold_26_prodigal-single_207"
     CDS             181066..181428
                     /product="hypothetical protein"
                     /codon_start=1
                     /transl_table=11
                     /translation="MNERHNFYYDSPFYYGLIVWRRRLAIVCAMLIAILIIHGRSAHA
                     VEDMWFWTGIIFGIVGGVCFIRMHSYECYLLAAMGPLDNNTVVGSLNFDKIERKHAVW
                     YEKKFGHKPPKTNTWSID*"
     gene            181428..181805
                     /locus_tag="S2_012_000_R2_scaffold_26_prodigal-single_208"
     CDS             181428..181805
                     /product="hypothetical protein"
                     /codon_start=1
                     /transl_table=11
                     /translation="MALMFTEKHRKQFGRDSKDPQYHGDACEAVYNHGMELLREYKRL
                     ALLIGAKRRTRLDKGAPITKCFRKQWIEDKKLANEDTRPIAVLIDRFKEVSVLLKLAR
                     MNYTDLHTRRHGISRPSYFHWRD*"
     gene            181807..182367
                     /locus_tag="S2_012_000_R2_scaffold_26_prodigal-single_209"
     CDS             181807..182367
                     /product="hypothetical protein"
                     /codon_start=1
                     /transl_table=11
                     /translation="MAKHHTFRLNDMCAVLTKRGAFGPQQGEHVIIVSRYPSLDEYTI
                     HYKDGLYGWFKAEDLTLIQHDAHEQLEKWEDAYNERCALAAEQDAQELRELRELDEAD
                     EKLDRIDNGHCGECNKKLDPDVDDEYMCLSCRMDSDDEEEAEETYDYHVVDPRMRVLF
                     KTNDFEAAEKYASESGRLCKVQYVGE*"
     gene            182372..182635
                     /locus_tag="S2_012_000_R2_scaffold_26_prodigal-single_210"
     CDS             182372..182635
                     /product="DnaK suppressor protein n=1 Tax=Frateuria
                     aurantia (strain ATCC 33424 / DSM 6220 / NBRC 3245 /
                     NCIMB 13370) RepID=H8L0T6_FRAAD"
                     /codon_start=1
                     /transl_table=11
                     /translation="MAVGFVKDDGVNDTIETNVLNEIDRARSELQGAGSDYCVNPDCG
                     AKIPAMRKLAMPNARYCVACQAEHDGTANVGYNRRGSKDSQLR*"
                     /db_xref="UniRef100_H8L0T6"
                     /db_xref="fau:Fraau_0872"
                     /db_xref="H8L0T6_FRAAD"
     gene            182638..182859
                     /locus_tag="S2_012_000_R2_scaffold_26_prodigal-single_211"
     CDS             182638..182859
                     /product="hypothetical protein"
                     /codon_start=1
                     /transl_table=11
                     /translation="MNIKADPEVTYTLEGFFKGRDVWLTIHSGLKEIIEIPELLDQLK
                     IDAKCPRNPCSAFRLVKITREVVHFVEVE*"
     gene            182859..183161
                     /locus_tag="S2_012_000_R2_scaffold_26_prodigal-single_212"
     CDS             182859..183161
                     /product="hypothetical protein"
                     /codon_start=1
                     /transl_table=11
                     /translation="MRKLWIALGFIYPTVDEALRTGKNCTRIGQDGYCVRDRAGFAEA
                     LSHHMSRDYATLSSDHEARTKIVERAKALDFPCVVWLSGNSFDALTVDDPLDEYPT*"
     gene            183158..183487
                     /locus_tag="S2_012_000_R2_scaffold_26_prodigal-single_213"
     CDS             183158..183487
                     /product="Uncharacterized protein n=1 Tax=Klebsiella sp.
                     MS 92-3 RepID=F3Q647_9ENTR"
                     /codon_start=1
                     /transl_table=11
                     /translation="MTINFRASTDEQIEAFLKEQGFIEVRKLDDGEWVGLLKLAFTMS
                     VCCGVEEISPFKYRWCFADPTEALLFYATVKEYDEVPEHKESLRGHRYVDAPRYVEYD
                     VVGRPKW*"
                     /db_xref="UniRef100_F3Q647"
                     /db_xref="E0M4D0_9ENTR"
                     /db_xref="F3Q647_9ENTR"
     gene            183481..184206
                     /locus_tag="S2_012_000_R2_scaffold_26_prodigal-single_214"
     CDS             183481..184206
                     /product="hypothetical protein"
                     /codon_start=1
                     /transl_table=11
                     /translation="MVEEHQQHLAAIKQITVDQIQAFAQIANVMHERSRVQPELLTEV
                     WQRTVCDQLGLNYDYWLYYNELANFMDLGMVPYMPVLQIAVTAFVGADVRETLDRFSR
                     YDKELVVSAYEVGNEWVLDNHRLICTCRAIDSLISLYSTHMLEIDQQEQNRCIAYPTM
                     PNMPHQFVEMYKLIDEARLVVDGKWRTPLRYFHSRERDYLWNYPPDLSDFKNVIIKTD
                     AGTVYLTGAPKRGDTNANHLRSV*"
     gene            184217..184576
                     /locus_tag="S2_012_000_R2_scaffold_26_prodigal-single_215"
     CDS             184217..184576
                     /product="hypothetical protein"
                     /codon_start=1
                     /transl_table=11
                     /translation="MIQKVKAFIAKDVMTVEQMAEKLNLSSYNAIHRGGYTVVFGTDR
                     QGDRTSLVCGPYVLQRNLWGARKLLEAGFSEPDMCLALGLTRAAYSALKKKERAELKA
                     QQQTPRRTGGIVSLDDL*"
     gene            184587..185330
                     /locus_tag="S2_012_000_R2_scaffold_26_prodigal-single_216"
     CDS             184587..185330
                     /product="hypothetical protein"
                     /codon_start=1
                     /transl_table=11
                     /translation="METKTLYQGCLPIETDFATLSGADRVCEIRVMIAEAHKRLRKEI
                     PQLIKNENSFFHGQWHVWRNLMNMHPAACLEEYRTMATYFDADSDELVTEICNRIEQH
                     IELTRQSINLNGMHQHQADAMIGISAGPSGCTAMMRIGAGKTRVPNPHHELAEALRKY
                     FNVFRDNTAVPSLCTLLTKRFGAPSFDTYADSTVDEMFDQTCAAIQTTTEPVDEVYDW
                     VCRAIISFDLPHMPVEDEGAGDENYALRS*"
     gene            185305..185511
                     /locus_tag="S2_012_000_R2_scaffold_26_prodigal-single_217"
     CDS             185305..185511
                     /product="hypothetical protein"
                     /codon_start=1
                     /transl_table=11
                     /translation="MKTMLSVLKQCWREALILTVLIIIAFALPFLEVRNPTLVLLVCI
                     IVAAYFVATWACKPRYGDDDDKTE*"
     gene            185489..186049
                     /locus_tag="S2_012_000_R2_scaffold_26_prodigal-single_218"
     CDS             185489..186049
                     /product="hypothetical protein"
                     /codon_start=1
                     /transl_table=11
                     /translation="MTMTRLNEVVLTKKEIEEGIEKIQYALLQIGLRCNPGDIGYETV
                     YTDDSNTTQGGWYAEFDKKSREKLRESKQVSWRNTGMVGGDTLAEILAVIDDLKYRNH
                     TKAPSQLQLKVSNNIQARMKATSAALLEYNSAQPLTDDNLRLCLTHFRELDRLVKTDP
                     MLALAKPYVAMNMQVLEGYQQARKRK*"
     gene            186276..186578
                     /locus_tag="S2_012_000_R2_scaffold_26_prodigal-single_219"
     CDS             186276..186578
                     /product="hypothetical protein"
                     /codon_start=1
                     /transl_table=11
                     /translation="MFTTTTIVKKANAVQQTNHSFGITGIAPSNRISCVWPGALEVPA
                     DIKRWCRVNEITNDLDAYMRVRFKGRRADILNLVIKHLAPNNPEMAVRILSTITEA*"
     gene            186580..186843
                     /locus_tag="S2_012_000_R2_scaffold_26_prodigal-single_220"
     CDS             186580..186843
                     /product="hypothetical protein"
                     /codon_start=1
                     /transl_table=11
                     /translation="MKVPSLEVVYGATNTNTPLVEKRGFRTVESKYVDSTEVRLQRLS
                     HDIHERQVVGYDQFGRAVYGTYMPPSSFEVRDSKESEPNKTAP*"
     gene            186919..187296
                     /locus_tag="S2_012_000_R2_scaffold_26_prodigal-single_221"
     CDS             186919..187296
                     /product="hypothetical protein"
                     /codon_start=1
                     /transl_table=11
                     /translation="MIVICNSSKDFSSDRLNHGDAFVFGKTRMLLRADFIILTDKNNV
                     FYVVRKSDVVWAPELKGATHMIKVRAFALIKPFELNAACPQFNSRVFGTIAFRNPHFE
                     YRLNNLQYKETIFGGLHGTLSCV*"
     gene            187274..187525
                     /locus_tag="S2_012_000_R2_scaffold_26_prodigal-single_222"
     CDS             187274..187525
                     /product="hypothetical protein"
                     /codon_start=1
                     /transl_table=11
                     /translation="MARYHVFSANHKYYGEAYEGTWLKEIVLDGHQIQKAEFSSFDAA
                     KDCADKLHQVCAIGWIVYNAFSERAMYDTRATSGESVNT*"
     gene            187597..188106
                     /locus_tag="S2_012_000_R2_scaffold_26_prodigal-single_223"
     CDS             187597..188106
                     /product="hypothetical protein"
                     /codon_start=1
                     /transl_table=11
                     /translation="MKFTAIAIALVMSASASAANYKAPAPAAGMTSSGMTISDHLDDS
                     CQSKLSAAIDLRGAVVDFAVSRDAIDTVALWPLVCAPTVEAIKVDVERIGTDLTLTYT
                     NKDKTLPKLTIVLQKVVSENEDDAPAYQIVQVGDMNAMGYEEQSAVKEWLLDCYAATR
                     VDDMAVADN*"
     gene            188106..188402
                     /locus_tag="S2_012_000_R2_scaffold_26_prodigal-single_224"
     CDS             188106..188402
                     /product="hypothetical protein"
                     /codon_start=1
                     /transl_table=11
                     /translation="MAGKNIAVFNSKKALMKTCSTPGDWQIFKDMLLTLRLAVAVEPR
                     PDAAVRHLARTWYSEGKYRSPVCDAVLLKLTALKKANRTLEEMIELYIDLEEGK*"
     gene            188404..189660
                     /locus_tag="S2_012_000_R2_scaffold_26_prodigal-single_225"
     CDS             188404..189660
                     /product="hypothetical protein"
                     /codon_start=1
                     /transl_table=11
                     /translation="MNNAMETFKANVRQAFVSGTEKERDCLRYIANTVLSSRYQLRYS
                     CGAPAADVVFASLSALGFSGEQKETMCPDIIVPFDSLMKKREAVNFNTIIHNTAITLR
                     SMQGCAQEPVWLSSVDANVNLLRDAFMFWIMQAGFNKVLATDGVIDHNHMVSLIFSVA
                     ESGLNSNELGITARTELLYSISDGGSDRDFEAFSQNIHNPEYVIPNALLPKHMRTYSK
                     EMLSIDPEAMTERELRDLLIKYGVVDASVARAMDDEDLVEAWIDALGHPSLKEDKPAN
                     PPYKKYEDGDEEEDEEEEDDEDSTTSSDLDCYDTGWLPCMYLMRVRHCLPKITPAANR
                     TALSHKVKAKKKSARNRSSYTGPEGFSVINPMWHKTPERDSMKQNTYWSVSVVSRPRL
                     TMTYMMPTTEEAFAVASVLFECENSK*"
     gene            189775..190077
                     /locus_tag="S2_012_000_R2_scaffold_26_prodigal-single_226"
     CDS             189775..190077
                     /product="hypothetical protein"
                     /codon_start=1
                     /transl_table=11
                     /translation="MARNISRKKALNLMTAAYNAKHPEYLPRLMAEDMDSKHLFEFRE
                     MVVDKIQRGEDPAKVIDDMIDTAIRVTLVRRRTSNDYNPKIADVLTDEMRELLRNL*"
     gene            190087..190641
                     /locus_tag="S2_012_000_R2_scaffold_26_prodigal-single_227"
     CDS             190087..190641
                     /product="hypothetical protein"
                     /codon_start=1
                     /transl_table=11
                     /translation="MKSYGYFYVLNHIALAVDTQDQTAGFKSLVELDMFNRAGILVMP
                     DAEPRARQIVHDLSAALYPKSADTVPTVEQRMMLVRVLHDSELTRIFGTMRFFSPFAF
                     TKEDLTTRFGFFEDGERLIMPYFIRHLILQDQAVFCEGKLTSFSYAMSHGEVDKQAIT
                     YGLLPATAYGKNNIPEQYQHLPLF*"
     gene            190654..191112
                     /locus_tag="S2_012_000_R2_scaffold_26_prodigal-single_228"
     CDS             190654..191112
                     /product="hypothetical protein"
                     /codon_start=1
                     /transl_table=11
                     /translation="MGVVKGITATTFPARGRDEGQKIALKTRWGIYPATIVRQDNDHP
                     FNEIWKIDAKNLPRRHFSTTDDLYVSRQFLDGHPKNSPICKKGEYEDQFVDVVFDRDT
                     ENKCEGVVMTHRDLLVVILITTGPHAGRYVTDKECQYAPKPRKVKELIDN*"
     gene            191122..191697
                     /locus_tag="S2_012_000_R2_scaffold_26_prodigal-single_229"
     CDS             191122..191697
                     /product="Deoxyuridine 5'-triphosphate nucleotidohydrolase
                     {ECO:0000313|EMBL:AIZ95015.1}; EC=3.6.1.23
                     {ECO:0000313|EMBL:AIZ95015.1};;  TaxID=1541891
                     species="Viruses; dsDNA viruses, no RNA stage;
                     Caudovirales; Podoviridae; N4likevirus; unclassified
                     N4likevirus.;" source="Pseudomonas phage phi176.;""
                     /codon_start=1
                     /transl_table=11
                     /translation="MQFKVMPDLNRFPEFKMPARASGQAAGVDLFAQEDMIITDTTQL
                     FELGFKAAVPEGYVGIIFPRSGLGAKFNCQLSNTLGVIDSDYRGQWMAALHLGGKGTQ
                     VNSLPNYLEAYQSVHGVLPPVDDPEDEFESEDEAYEDYADIDSLVIKKGEAYAQVLFF
                     PVPLMPIMQVDSLDDTERGEGGFGSTTKSSA*"
                     /db_xref="A0A0A7NPP7_9CAUD"
                     /db_xref="UniRef100_C8ZKI2"
                     /db_xref="ppq:PPSQR21_032540"
                     /db_xref="C8ZKI2_9CAUD"
                     /db_xref="3.6.1.23"
     gene            191642..191914
                     /locus_tag="S2_012_000_R2_scaffold_26_prodigal-single_230"
     CDS             191642..191914
                     /product="hypothetical protein"
                     /codon_start=1
                     /transl_table=11
                     /translation="MTQSVARVVSVPPLSPVLDFVRAALVAYYLVGIVQLFRETRRAK
                     SNPVVVDMANRQARNMSTPMLILAGIGVLIFLILIHIPLWIFRAEE*"
     gene            191970..192284
                     /locus_tag="S2_012_000_R2_scaffold_26_prodigal-single_231"
     CDS             191970..192284
                     /product="hypothetical protein"
                     /codon_start=1
                     /transl_table=11
                     /translation="MAKKTYLLPRERKSPLPNLRAYLAYLARKPNDNRKELETYCNAS
                     LAQMRRNRFFVGKLFAHKVYTKTNKVAYTVVWIDPYNYDCLVLDHRRREVTFKNLYGL
                     LL*"
     gene            192323..193000
                     /locus_tag="S2_012_000_R2_scaffold_26_prodigal-single_232"
     CDS             192323..193000
                     /product="hypothetical protein n=1 Tax=Thiothrix
                     disciformis RepID=UPI000366F048"
                     /codon_start=1
                     /transl_table=11
                     /translation="MTTILNNRTDEVIKRLNVAVWVCAAIAFAIFIAVVSNAKASIST
                     GPDNAIDLSSTVSLDPSNRVATKYKEIEKAVVKQDERRPKRYVTRERLRQLYAHLPHP
                     TDLGKQIDLAAEKYGVDAKLLLSICVSESHLREKVRNKSGATGLCQVMPGMHGRTAKD
                     LLDYRINVDLAAKIVAQLNKQCNGRRACVIQAYNTGWGAYLKGVRSPQYLAKVQTEYR
                     RKHTPSS*"
                     /db_xref="UniRef100_UPI000366F048"
                     /db_xref="pft:JBW_01968"
                     /db_xref="W4P2L1_9BURK"
                     /db_xref="UPI000366F048"
     gene            193015..193674
                     /locus_tag="S2_012_000_R2_scaffold_26_prodigal-single_233"
     CDS             193015..193674
                     /product="hypothetical protein"
                     /codon_start=1
                     /transl_table=11
                     /translation="MSINITALYKMQFQMLKPLSPRQEYALVVLLVDGLKDGDVAALA
                     EVVIRDYPHVSSLYDAFAAANQYENAVPFIVPVLNSEEVTEEIFCLRDHALVVAPDLR
                     ELLDQAISRVDLMRETPDELRFCEGSKPIHIGWFVDCMLDAYNCGVLPIIVRPTKEQQ
                     VMRNERLLSFEMLRDNNMFSGNFDFTKALQPSDRARVIAQQLLVRLHHNAGKLSGVFQ
                     N*"
     gene            193743..194675
                     /locus_tag="S2_012_000_R2_scaffold_26_prodigal-single_234"
     CDS             193743..194675
                     /product="Putative metal-dependent phosphohydrolase n=1
                     Tax=Pseudomonas phage PaBG RepID=S5WK87_9CAUD"
                     /codon_start=1
                     /transl_table=11
                     /translation="MTAKTLPWGCSVQRNFFFDEAIDQLNLRKLWSYVEKTNDPDFRG
                     DQVTQVMHYHSTEHMKQVTAIALWLLRQESHQRWQYDVCAFPLAVACMVHDANHSLGQ
                     TSDAENIERAVEFFELALTKLEDKRLEENRDTIIDLIRITQFPYDEERAPRNLIQRCI
                     RDADILYGIQPDVIDHVMDGLRDEVNSSPDMSFTQKEWAAGRVPFLRTVTMFTSTALD
                     IMSWELSDENDHNHQSRVDAWMGDGIYFRVTQAHRLRPNMVVYCSTEDDSTPARRLIE
                     RVEDFGEGLNIIFDGDVGISLRNGESIVYVERSK*"
                     /db_xref="UniRef100_S5WK87"
                     /db_xref="S5WK87_9CAUD"
     gene            194754..195461
                     /locus_tag="S2_012_000_R2_scaffold_26_prodigal-single_235"
     CDS             194754..195461
                     /product="hypothetical protein"
                     /codon_start=1
                     /transl_table=11
                     /translation="MLHVKRMNLQSDTNFFAINGIVIPMAFYYMEVTMHTRDRGDREL
                     KLAVRMNPNVAREAYHRGVDYRTYIPVLACRPSSDDEFYTELGYVDVNSRYFDMRHQK
                     RSHLAYMGMLPDVAASDVRDKRYVCPLDVYQVPPRPGMPMHFRRTIVHGATICTDYLR
                     TSAIDKIDDDMWTALCSVDQPKGISWSRFLDEATSGRFTPHDDLSNYLESLDQEYMPE
                     HIFKQLRQVHFEKRMRG*"
     gene            195464..195772
                     /locus_tag="S2_012_000_R2_scaffold_26_prodigal-single_236"
     CDS             195464..195772
                     /product="hypothetical protein"
                     /codon_start=1
                     /transl_table=11
                     /translation="MAEITRDEKLANKVRQALEICWDETTTENEGPKTFGFLASSFAA
                     DGNNLFEGELKLLNIMLRDAVNINLYGRYVATTYTSNKRIMVAFQPVADLEDIVELEL
                     *"
     gene            195774..196322
                     /locus_tag="S2_012_000_R2_scaffold_26_prodigal-single_237"
     CDS             195774..196322
                     /product="hypothetical protein"
                     /codon_start=1
                     /transl_table=11
                     /translation="MEQIDLFEIAGTHDLVSLIQTDWDGMSGAEFSSADRHIHAAFGD
                     PVEDNLQGTLKFRKKLVMIHEFVLVTHDKLKASLLKKQGDVSDIYNRDPQYLINVYNH
                     TEKVALFQAEFHKFMSHFLNAVPLFTVATVYDGRLLIFAENGAPIITAEETLEMLKEI
                     EHFINKSKVYRIHSQHAIYRTI*"
     gene            196370..197809
                     /locus_tag="S2_012_000_R2_scaffold_26_prodigal-single_238"
     CDS             196370..197809
                     /product="hypothetical protein"
                     /codon_start=1
                     /transl_table=11
                     /translation="MSFDMRQNVLMVRSLINGQPFYYFYNAEGLEFSLSGYQLKEIYD
                     CHFEGRMSAVSTYWGFTNKPNYESFEFADNGDLLWHVSLNAVCHTYLPLEMVIGHEGF
                     NVINGFMIEDHKRTVMKIHQKAVGRSVEKLTWFRDMSEERMREMLNALGHGPMRIERA
                     DREELIKIHRDWQRKHDEDFKYTHNALGLEPDEKLPADLYDDHGRLLSRRHMASGKTI
                     DMMSSELANIVRIFELDGDDVPGDFDFLNPDWHDGLRRIAQAFIYNVDAKERLARVLN
                     DGQFVINGIYAMAKDMNWIHINDESIDYQQSVMRRLLQELKNDIENPKGPFALESGVV
                     YLKAVQALAEADIVDEEEVDEVDEIEEDEEEPEKEREPRKFPVVLRHDRINYDYVHRA
                     LVKMGVIKKNKTRKQLDNAKKSTVAQQEAALLATLRIAVLDTDQDVLAKLDGTTLYQL
                     AACMTKMKDGDRYPRDEEYLKELIKHALR*"
     gene            197844..198266
                     /locus_tag="S2_012_000_R2_scaffold_26_prodigal-single_239"
     CDS             197844..198266
                     /product="hypothetical protein"
                     /codon_start=1
                     /transl_table=11
                     /translation="MKFKENILVVNRVALIMDDEMVEKWGAAANVDRERAIYATALIM
                     SKLQHEVSTALALENPEACVRANLLWTDHGAISVSGLFVIASCADLEMLNHVEDHDYL
                     NHLHTIKRVAEQYGFKMTVVPVKAEFPFTNTEIPASMK*"
     gene            198275..198574
                     /locus_tag="S2_012_000_R2_scaffold_26_prodigal-single_240"
     CDS             198275..198574
                     /product="hypothetical protein"
                     /codon_start=1
                     /transl_table=11
                     /translation="MPREQILMNDVAIVLTMSERRAFLGPKPDGFVYLPSKDALTKFE
                     AHIKKYGSRDDYAFIEHRELHSLNSNGILALARAVEQDSQCPWLWTKEDFRVKLW*"
     gene            198682..199146
                     /locus_tag="S2_012_000_R2_scaffold_26_prodigal-single_241"
     CDS             198682..199146
                     /product="hypothetical protein"
                     /codon_start=1
                     /transl_table=11
                     /translation="MLEEIKPTLSDIELQDEMVDAAAQKLIELKPEWVDVCAAAIRLY
                     LVVCDDIGGPIPELRFVHNSKPCRIQFNLKEPGSDEAFVANEINKDHQMEIVDAMLDV
                     AENCPNGHSMLDLAICAGRLFMVGYDGLADTLDKICLRANKKNYTMNLVEGA*"
     gene            199208..199399
                     /locus_tag="S2_012_000_R2_scaffold_26_prodigal-single_242"
     CDS             199208..199399
                     /product="hypothetical protein"
                     /codon_start=1
                     /transl_table=11
                     /translation="MKTTSELIKQLKQYGVLIIEEHEKHTLPDLTFTLDCMCIPFSKR
                     EVETTKRGRVVKIRMTRVH*"
     gene            199545..199907
                     /locus_tag="S2_012_000_R2_scaffold_26_prodigal-single_243"
     CDS             199545..199907
                     /product="hypothetical protein"
                     /codon_start=1
                     /transl_table=11
                     /translation="MKFSEARTETQVVLLGSALAGVIGVFARDEEDEGRQLLETALSQ
                     IGLTPDEFQTLMTDLPPEVESEVETFNRQAEEDDDFEEDFGEDQDDDDDDDLETMEER
                     PGNLHDNGRTDADGWETL*"
     gene            199907..200122
                     /locus_tag="S2_012_000_R2_scaffold_26_prodigal-single_244"
     CDS             199907..200122
                     /product="hypothetical protein"
                     /codon_start=1
                     /transl_table=11
                     /translation="MSRIPTQDEVNGQIAAAEEQRYNEREARYVDMSDDDLRDALLEQ
                     GLVFVEGDDVDDYSRQDCIRLLMASGY*"
     gene            200377..201084
                     /locus_tag="S2_012_000_R2_scaffold_26_prodigal-single_245"
     CDS             200377..201084
                     /product="hypothetical protein"
                     /codon_start=1
                     /transl_table=11
                     /translation="MPTTSRPKTEDKFSRARKAKGKKQCDRPENLAEKKKPTPRGPSA
                     AKSGTTPSFKEHLAKNRVRDDERVHQVVRAILSAWKAEQGHAEHTAFSSGIIKVSRRQ
                     IEGALQDLKNTRFTKIPTFINDILTNTDICKEFGTWVYVEHDSPDWIFVRLPENNTPV
                     LRAQIKSAPVRTASPAITMTSEALLDSYCEEAVLSKGPDVEALRKRLVTHNRIKPEVA
                     ARMSEKEVLDMTAFYAL*"
     gene            201255..202904
                     /locus_tag="S2_012_000_R2_scaffold_26_prodigal-single_246"
     CDS             201255..202904
                     /product="Conserved Plasmodium protein n=1 Tax=Plasmodium
                     falciparum (isolate 3D7) RepID=Q8IJF6_PLAF7"
                     /codon_start=1
                     /transl_table=11
                     /translation="MARIETNTNLVGKTIVLIDGTKSKIIDAIASGYKVKGRTARIAT
                     RCIVKEGAHFKEIERMSMTQLEDTGEGYVKIKDAKATKKPAAKKEAAKPAAKKADKKA
                     DKKKPSAEEKAPKVRRRKGAKPETDDSYQNLAKAIIEGGRAKPAVEIEMTDEALTDAV
                     AKRLVDVIENSDIAKVCADNKTPIANALQVTYGGEFAADANVIQITLNLQYAKPVAAT
                     GGATVATLDADLQKRADKLAAKKVGKVLAKAIKEAFDLEDANELLRGTVLHTAEGEEF
                     LFIGESAKHAGKALMFSTDSQSFKSFSGSKLSEFEIVEDNELSDDEEADEEEEEENEE
                     EEENEEEEENEDASDSDDEYEYVAVNKDQLDMVNKKVTAKYHADLAERFNTTEEVLIP
                     GLVLTDGETTFAYLGCDSKGGLLVIDCGDDGEGEDVLLYAKAQVKELEGFNPVLGSSD
                     AADVADDFEGEDDEDEDNDADDSDDGDNDDEDNDDEDNDDEDEDNDDDSDDFEFDEDT
                     DSEDLDDLSADELRDRVVHQGLTTPRKAAKMDEDELRDLLA*"
                     /db_xref="UniRef100_Q8IJF6"
                     /db_xref="Q8IJF6_PLAF7"
                     /db_xref="btn:BTF1_29912"
     gene            202980..204212
                     /locus_tag="S2_012_000_R2_scaffold_26_prodigal-single_247"
     CDS             202980..204212
                     /product="hypothetical protein"
                     /codon_start=1
                     /transl_table=11
                     /translation="MSTANNILLNARVRRIDGTVTYINKVNANGYSTDAKGPQIPVKR
                     IVLAGKSLKEIEQPFAKGEFVIVQGVAVKLNKAQQRELAAGTLDEKLLRPDFGKLAFI
                     DPETGKATDGKKVKSGVKATRERNKDTSTKKERKANVAKANDDLDMLPSDKVDRKAEL
                     ISTIDATIADASTKDRRKLLSEAFDMDWKDVKKHGGKGVVKHLGRKAAQTAMSRLEAT
                     VTQDSFIKQMPTELKRLIQDGSLTLNKKQIEQVLSALGLDVKFYAVALQTFLGNLKLT
                     LDRSADVAPSKAKAKKTKRNAKAVYATEKENKRRVRKMKYKLLVPAKKEMKTAKAHLK
                     SAKAIMAVKLGIDPKQIKRGLLVFRPDGTDLMFVTCDAIGPVFVDKDGVEQVLPYATL
                     STAFDFTLSKTSELDVAV*"
     gene            204209..204598
                     /locus_tag="S2_012_000_R2_scaffold_26_prodigal-single_248"
     CDS             204209..204598
                     /product="hypothetical protein"
                     /codon_start=1
                     /transl_table=11
                     /translation="MKNEEIILTGVFAQLYSRLVSAAVQRVYVYYSDLSPVVFGVQFT
                     RVSKEQHNALWDLIAMTMRVDIEHGRPPLAALYVSRANDTKKPSQAFFNEYMKLTGRY
                     LTDEEWELLVENVWKQYAPEFDGSKHD*"
     gene            204591..205064
                     /locus_tag="S2_012_000_R2_scaffold_26_prodigal-single_249"
     CDS             204591..205064
                     /product="hypothetical protein"
                     /codon_start=1
                     /transl_table=11
                     /translation="MTKKLPKVTISRGGYRPSDSEEAKKLSAEFILGTIGIDPTIISQ
                     QMLLNITNYTYLTSVPDTSKANAAIQNILHKTVKHINGFCRNHKIPLGLLIMPHTSAS
                     DYSGDEVVAIPWDHVKKNPQSQSAVNSLFDTVTADGYPQFVTDARTLDVEGSDVL*"
     gene            205054..206340
                     /locus_tag="S2_012_000_R2_scaffold_26_prodigal-single_250"
     CDS             205054..206340
                     /product="hypothetical protein"
                     /codon_start=1
                     /transl_table=11
                     /translation="MFYDHVFNHDEKQTLLSLAESQYLIKLETPEFLKKSKHAIEIRH
                     AVTNRKFGNSRRTGTITTTLVPRIHMRDVMRLVREVRDSASVNAANNLGKLFDLGLGV
                     PRQKDIALYLKTYSRDADKKGTGIKYIRKLIVDYHRKYRRSMADSRWCMPAAYTANMM
                     NMQSFIHMKENGYGKKLKVPDGVPVVLIYQNTCYETAEFTLCDAFMISPLGYPVPFAQ
                     IVMRPEFKAVPKTFSSKALRGKGMYSMVMGMIHWEDGDSISNYRELMDIDADQYLTLL
                     DSEQYADRRSDKYQAMLVQRAKINEDRQKWKDVIDKYGNTSRTLKPEQQERLEKAHSY
                     FLEREAFFKEFDQFEKKENHHAAKQFAVAKAKFAAVDCGTIMDRTTYMAVGTTIDKVH
                     NILGKWGFDTVKTVNASLKKSYLSYSDANVTRVWSL*"
     gene            206365..209337
                     /locus_tag="S2_012_000_R2_scaffold_26_prodigal-single_251"
     CDS             206365..209337
                     /product="Uncharacterized protein n=1 Tax=Plasmodium
                     falciparum (isolate 3D7) RepID=Q8I414_PLAF7"
                     /codon_start=1
                     /transl_table=11
                     /translation="MSDNTLGAAARFGTEVQQQVADEQRRAHSAESGHINKCTIVVLT
                     TIDAHQRYSYMSAEEQLCEQPVTGKVIDRLPTLLEHTAGPSTDPNSAYHILHPNNGVP
                     TRIDERIKVGEGNVVIVSYTVNKAVSEMHGSLSLALFSSVTDSDLSDTAAKYGIHAIA
                     IVEEEKAHAFIQGLAKQVEALQTVNITRIDETNGAFDREVFDYAALPGNPIHVVSGAV
                     RTFIMQSESGEVFAAIPNNGDLNVKPINQSTAAPVDLEEDFEQDEEVQDEQGAEDDSE
                     PTGAELFGIKSESLTVEQMTEALVDIGYNTSGMDEDGIRESFETEQTIWLEKEGEDAT
                     AVDDSDEEETEDFNPVQYLASLLGAEAFDRRALKALALSQELRVVKSDTEETLTQKLL
                     DLVEDASEQELHELVTAFTEVLGARGIECPVLASAIEEDDEDDESESESDDEEEEEEE
                     EEDGDDGEEESDDEEELSVDDVTDPLDYFRFEGGDLTHEQRTAAVEALGEDVTGMNII
                     QVMKAFKRIQAQTAEIEINEEEETDTSSEDEVRALLSQYDDETIQHVAESIGILVDEC
                     ETVDDMIEAILNGGSEDDYASIEAIAELHDIDTDLDIGEMGWADAMLLVLPTFLSNEA
                     EGEQEAADEQEEDVDHEEPQAGRSAPMFTPSENNDKKFLKAIDTENPIGPMLSVEMDQ
                     ALIINFTLTDGDTYREIEAELDAINDVNYRFPFNQGKAGKPQGAMHMPAQSLLTMMEE
                     AGFSRFLADPETFDVSKWAASLESTLNASIASTLYADRIEEGADPYEAGIVVGEFIDE
                     EELAEAEELGHIDASQFDELRGDHLPIASLYNARNAVRPVNVDNAFVALNTTVLNVAI
                     PGFWGDAPVDRLVQAAVNRVIALASTVENVTVFAGFTMESAALLNNDDLFRALSELRG
                     MEGVQSYSAADVAKFAEAEDVIEVASSLDDREWPFRVLTSGIADATFENGGDLTVLVP
                     CTFEDEDVEDEDEDGDDE*"
                     /db_xref="UniRef100_Q8I414"
                     /db_xref="A0A0D9QT82_PLAFR"
                     /db_xref="hba:Hbal_2653"
                     /db_xref="Q8I414_PLAF7"
     gene            209388..210227
                     /locus_tag="S2_012_000_R2_scaffold_26_prodigal-single_252"
     CDS             209388..210227
                     /product="hypothetical protein"
                     /codon_start=1
                     /transl_table=11
                     /translation="MSEQQIDHAANIINLMQEKDQQLSTLSANYRQVLGEREDLDLEL
                     NRSVMVERELRLDIRRLERKHEEEEQTLKDRIAEVTGFCNEQTQTIHSLRKEVADQKA
                     RPVNDCRSFVMHMILMESVNYLHEAVDTLNHAFVNKATNKVSTELLTQVLDANTLRRP
                     SLYRIATRMMSNEDKAITDLDMTRKSISEFVSNNYDLFCKDPAYNKSRNVLLALARAA
                     KQSAGKSGALRTARMKYSDITLLDNVDRQLLEDEDDYEEMFVESIAAIFIRIVEASNF
                     PEI*"
     gene            210303..210878
                     /locus_tag="S2_012_000_R2_scaffold_26_prodigal-single_253"
     CDS             210303..210878
                     /product="hypothetical protein"
                     /codon_start=1
                     /transl_table=11
                     /translation="MAKAPKSTNLIPTIVSRIAKKSGSISTTKVKATELPHDIIVETQ
                     HVVEIIGFITDRSANHVTLRHKRGHGSSAQVVSTFGPNQLLTVLGEAGSHGSVRALVS
                     APICELKGFTVKFDGDTIIATSVETGEVINVNTALPGHTVRCSVSESAAAKKYGTAAP
                     AKSKKADKADKKSAKPAKSSKKGKKGDTEDF*"
     gene            211018..211821
                     /locus_tag="S2_012_000_R2_scaffold_26_prodigal-single_254"
     CDS             211018..211821
                     /product="Calsequestrin n=1 Tax=Danio rerio RepID
                     =F1QXT6_DANRE"
                     /codon_start=1
                     /transl_table=11
                     /translation="MAKAAKTTVNTASLVLAKMLGVVVENATDKEIAALLTSAGLTVA
                     GGKVVKADKGGKAAKGKKAKAPTVAEIVAAVKDEEELDISGVDEDTLREAVVKAKLST
                     AKKAKALDEDELRELLNEKLGGESDEDEDEDEDEDDDSDDEDEDEDDEDGDDDSDDED
                     EDEDDEDGDDEDDDSDDEDEDDEDEDDEDEDEDEDDELDLDSLDEDELRALVLKEKLA
                     TAKKAKKMDEDELRELLEEHFGGDDEDEDEDEDEDDEDFDDEDEDEDDE*"
                     /db_xref="UniRef100_F1QXT6"
                     /db_xref="F1QXT6_DANRE"
                     /db_xref="bwe:BcerKBAB4_5427"
     gene            212038..212568
                     /locus_tag="S2_012_000_R2_scaffold_26_prodigal-single_255"
     CDS             212038..212568
                     /product="Uncharacterized protein n=1 Tax=Pseudomonas
                     phage Lu11 RepID=I1TQG6_9CAUD"
                     /codon_start=1
                     /transl_table=11
                     /translation="MSKKIISGLNKEIRAIEKSERNLGKTAENLTKEQQALAARREGL
                     TAQVEALQNGGEAAPAKKAKAAKPTKADKKAAKAEKAAKPAKADKKAAKAEKAAKPAK
                     ADKKAKAEKAEKPAKKVKGEKAAKPAKADKKATKPAKAEKAGKKSKAEKPAKADKKAK
                     KSKKETSGDDFDFEME*"
                     /db_xref="UniRef100_I1TQG6"
                     /db_xref="I1TQG6_9CAUD"
                     /db_xref="hoh:Hoch_6832"
     gene            212666..213127
                     /locus_tag="S2_012_000_R2_scaffold_26_prodigal-single_256"
     CDS             212666..213127
                     /product="hypothetical protein"
                     /codon_start=1
                     /transl_table=11
                     /translation="MSAEHLLNADLPDDTRPKSPPDLSYYDLMTLRLEAGARLARSLK
                     TLSDARVINEPDSKDLLHAALRISETYWADICNGLTPVHDDNNKVTLVGDLPACIEAF
                     RIVVMEHAQREALELECRNKIDHASGFKILTRRQLLHIENKHVCDGDCNHD*"
     gene            213120..213842
                     /locus_tag="S2_012_000_R2_scaffold_26_prodigal-single_257"
     CDS             213120..213842
                     /product="hypothetical protein"
                     /codon_start=1
                     /transl_table=11
                     /translation="MTKKLSEQIHQYFDLMEQIRSQLFRVVDISERYYCITSFSTSLQ
                     AMQCALVSKASLMEVKLIEGLTGKELMAFGAIHDALEQWSASGMTGDFPISQDQNVFA
                     AYKSLTREEEADAPDTNEDELEELRTSILCADKAWLMQSYADEGLGTKGQAYDMDVGQ
                     LQDALCEHFGFNPDVDVRVVDVVGEMVKRFTDMPNHEALKEADLLTKEEMLSLADVWG
                     LEKTAHEHSMRSLIKGYILRRT*"
     gene            213977..216004
                     /locus_tag="S2_012_000_R2_scaffold_26_prodigal-single_258"
     CDS             213977..216004
                     /product="DNA gyrase subunit B n=1 Tax=Pseudomonas phage
                     PaBG RepID=S5VZL8_9CAUD"
                     /codon_start=1
                     /transl_table=11
                     /translation="MAKAPKAAKVKKSGGDGSQEGFVIHEGLSGIRENPGMYMGQRGE
                     DMAYRAVKEPVDNDYDEYIAGRNKLIEVVIDYDNDLNIVADQAGGIPTDFKKLKDGTK
                     ETIMTAAFSRVHAGGKFNDQAYKTSAGTHGVGVAALNAISSQLRVWSMYKGGCVYQMW
                     QCGEVKSGKDPKKVKTIDKDVMSLLRDKKHSKYGTVVAWTLDQTVVSADVMRGKKLPK
                     NYRHAAPNPAQLGEWLRNMSMLNPGLEIRLTLIKKGKRKEFTFHNKKDLNFVVKTMCE
                     ERELGTVGKPFIFKSDNITAALVWTDHADTDNFLTFVNTSPTVDGGWHVVGFRDALFD
                     AIKPFMKESKGKGKKKQNFKQEDLLIGLTGMFDWRMHGAQYTSQVKDKLASRVEKDVY
                     AELNKAFVDYFKTNKKVATTIIKRAEAMNKGREELSAVVKSMADTKKKLKGNALPADL
                     ITANKCKPHERELIVVEGDSAGGTAQDARNPDYQEVMLAGGKPLNGLKASLADVLKHK
                     EVQGLLVSMGADLKSLDPKADAPILSTKNLRIGNLLLLMDADADGFHIATLFLGVIYR
                     LLPDMFREGRVWIVDAPLYNVVHKGKHYGGMTFEECRALAPSSVKDKDIVRAKGWGEV
                     EPDVLEAIAFDPKTRRVIRVNPFESVEQERFFRGVLAEDAVHRRRLLGLES*"
                     /db_xref="UniRef100_S5VZL8"
                     /db_xref="S5VZL8_9CAUD"
                     /db_xref="acf:AciM339_0250"
     gene            216006..216260
                     /locus_tag="S2_012_000_R2_scaffold_26_prodigal-single_259"
     CDS             216006..216260
                     /product="hypothetical protein"
                     /codon_start=1
                     /transl_table=11
                     /translation="MFNIAKLPDGTQVRFLDMPDVQYPPMTDEQRSQCEALYGKAREL
                     TKNVTVSGFTVVDGLPNERVQIQMRRTTLDKINAIAKGEQ*"
     gene            216260..217918
                     /locus_tag="S2_012_000_R2_scaffold_26_prodigal-single_260"
     CDS             216260..217918
                     /product="DNA topoisomerase 4 subunit A n=1 Tax
                     =Pseudomonas phage PaBG RepID=S5VMB5_9CAUD"
                     /codon_start=1
                     /transl_table=11
                     /translation="MAITPKKVKVKKVKQTAVAKAAKPAKLKAKAISVDDIKKKKKKS
                     TDVAASNAVGTSLYPLLGQDPKLIHDEGLSDYTRRALSHYGAYVVEDRAIADYRDGLK
                     PVHRALLWSLSDLGLRPSAAFKKSARTVGDTIGKYHPHGDAACYGAMVTIANTVPPAV
                     AGQGNWGNPVSAAAAQRYTEARMSKFTGSFLLDPDYLEVVPRVPNFSNDLEIPLYLPA
                     LLPYMLFNSSVPAPAYGVKCGNPPFSFSSVSKVVCDMLNGVQYDAKKLAKTLKIVHTY
                     GCEDVTTDEEMLQLISTGKGKVTYQPLMHVDEKNKLVIIQTYVPAGMSKLDAITKKLE
                     KIGEWNGVVSARNASGKKNKHSGPYGAAFEIKCRGSEDLLYETAKKVMREVTSSVNYT
                     LGVTVRRADASNKFMYLDYLKYFKAWIAYRIKLETAMLQNKLTKAEKALHLQQVYLWA
                     VDNMDKLLKVLPKVLVAADPDAMLAKLCKIPVEDAKIILDRQVRKLAKLERSGLLAKI
                     KEIKAEIAGYKAGLKEPGKYAAEGTAAKVKAYLKSPDDKMPVSL*"
                     /db_xref="UniRef100_S5VMB5"
                     /db_xref="S5VMB5_9CAUD"
                     /db_xref="pcr:Pcryo_2157"
     gene            218262..219536
                     /locus_tag="S2_012_000_R2_scaffold_26_prodigal-single_261"
     CDS             218262..219536
                     /product="hypothetical protein"
                     /codon_start=1
                     /transl_table=11
                     /translation="MKNQVNNLKSGLESVSLTLKELRKGTTLKRQHVVEVLGQPSTIL
                     ADLTKALKSNTYKSYPDVLQLRDSVRATCTTCLNLSEQVAAKRIKPRELMEKLGEILK
                     SFRADVTLADACLGYLPESRKVVSLDDVERDEDGKMKFESLQKVNEEIYDQEVNDKAI
                     RREQREDAATAKTSRVLKRLKDTYAHKVPRTFNKSIQILQLPVMARFGTLAMSPESLS
                     KMGFKIQTAGLHSTPSSDLGIIFENQLLIFFRMSDAKEIAESEARLYKERDGTLAERK
                     RIQKERNAERREIKKLNQLLDQQKSLKARRAIRAQIADSEALINDLTAQLDSMDSKVK
                     ASTSNARVFRQMKTSSDHAMLNYLNPIVDMLNEKSTSTLGLFTTMPLRGVMPDADVHV
                     AWLMEQSAIKLLLRHTGGDMKLQNWFLPWTNG*"
     gene            220001..220867
                     /locus_tag="S2_012_000_R2_scaffold_26_prodigal-single_262"
     CDS             220001..220867
                     /product="Uncharacterized protein n=1 Tax=Pseudomonas
                     phage PaBG RepID=S5WB68_9CAUD"
                     /codon_start=1
                     /transl_table=11
                     /translation="MANQKVRTLDIKALVKSELTCGDCRGLTRDALLPSAEKPCASQG
                     QLADSKVCRHYRSDSQSLTDLMTNHGDDLVGLFNTFRNFSDKDLRVVAGMLLAESKTR
                     RHGVRLGQPVFVRFQGRETRNYLNNFMAARILDVDDNSIRLISEDGETVLTYANTGFS
                     GPSVYTKKQFAKLRKEMIDQDKLIDPERQIKTVKRLLPEESNVNFSAPSELDGFSLPM
                     MDEVVKGRGAKRKGKKTHTLVDIVSMIENGHDMGAEQDESGVMTLGSNTYKSKKNKGK
                     IGKNGVVELGDL*"
                     /db_xref="UniRef100_S5WB68"
                     /db_xref="S5WB68_9CAUD"
     gene            220921..222051
                     /locus_tag="S2_012_000_R2_scaffold_26_prodigal-single_263"
     CDS             220921..222051
                     /product="Uncharacterized protein n=1 Tax=Pseudomonas
                     phage PaBG RepID=S5VV61_9CAUD"
                     /codon_start=1
                     /transl_table=11
                     /translation="MITEEQCLNTYLSRKLGIEENSDTFRRVYAATIKYVGSGYKSIA
                     GYHSDLQSAIDFKQFEFTAADLRIDISSVCRFTLKMRFFVLAVCLHKDPVATIQKYAT
                     YGLTKREAVLAWNNCLKFEDERKAIRRAAKAKHKGLVLPMVSSRELRLRLEQTTSLFA
                     ELHRNAKRLVRKNLQWVSVSHNIPIADLTCDIMCKVLLSYYQSLPNKFSEAHQLNYLR
                     ASLTNRINNMNNYYSAEKRRRMQKVGEDKYEIIVMSDNQMWHNPDDDSSSTYEDMLGA
                     DARVHTEQMENNLTINRLLEDAEGTKRHKLYSTVLGRDCAEFTDYLRENGMLKQTMTC
                     ATQWFMAKPTKFIRKTLAKWLEVSVDAVSTGLETLRGSLQVA*"
                     /db_xref="UniRef100_S5VV61"
                     /db_xref="S5VV61_9CAUD"
     gene            222048..222440
                     /locus_tag="S2_012_000_R2_scaffold_26_prodigal-single_264"
     CDS             222048..222440
                     /product="hypothetical protein"
                     /codon_start=1
                     /transl_table=11
                     /translation="MRGHHIVMQQAIINTDIERSALALFSRSQLDEDYKRTVLYLVYK
                     TVNRNGMMQVSRLLFELGQRYELNKEDVKSAISALKSPFAFNALSVFVPRADAKTNRV
                     CRTNSNPAIENWVAEVEQKYPHLSRMMQ*"
     gene            222449..223951
                     /locus_tag="S2_012_000_R2_scaffold_26_prodigal-single_265"
     CDS             222449..223951
                     /product="Putative DNA helicase n=1 Tax=Pseudomonas phage
                     Lu11 RepID=I1TQI7_9CAUD"
                     /codon_start=1
                     /transl_table=11
                     /translation="MEMFSLGLEIRAIRTITNPNIKEAYRTAMMGRLSVSHFSSEVTR
                     KAFRRITKLVEVKNEIIEWDDLLEDPNLAEEFRDSLREADETPAKTMKGFDKIFDSLE
                     EYRQRRDVMNIGKQIAKDFGEADPEEFDIQEYMQQLGDKLGQAQRGTRTTEKVWTFGG
                     KKSNAVKLAKQVITNPKEVMYKTGFKAYDKRNGGWPTTGVVLLAGSTSGGKSVISMNI
                     ADAMAKLNGIHCLKVTLEMTAEQEMKRMLAMISGVDFWKIKQGKLSGREKKELLKAAK
                     KYDKIVSKSKGRNSFTSPERGMSIDDVLYMSIPYGVHVTFIDYVGLLEGIDNDNQWRE
                     LSTIVRKAKVHASATGQLVVILCQLDDQSGRIRYSNGMREHADVVWSWNYSDPEVREG
                     KIIPVQVMKARDGELFEMPLKDMFETMRVADAEEGTEMPKSGAMATDDVEGTPKKKFG
                     KGNFKKKDKLEIKKSRRAAAAFLSGSNDSDDDDDDDLPKKKKKRKSYAVS*"
                     /db_xref="UniRef100_I1TQI7"
                     /db_xref="I1TQI7_9CAUD"
                     /db_xref="eao:BD94_3804"
     gene            223961..224203
                     /locus_tag="S2_012_000_R2_scaffold_26_prodigal-single_266"
     CDS             223961..224203
                     /product="hypothetical protein"
                     /codon_start=1
                     /transl_table=11
                     /translation="MDVIQWLVFDDAANLNIDKNYVYHIRTKEGAEYSGAYPNGAGFH
                     CINPGEGRRVAMSDVTHYAIQMTFDDHADKFIFKRE*"
     gene            224166..224993
                     /locus_tag="S2_012_000_R2_scaffold_26_prodigal-single_267"
     CDS             224166..224993
                     /product="hypothetical protein"
                     /codon_start=1
                     /transl_table=11
                     /translation="MIMQTSSSSSVNKFEGPYGLVESNTLVPRWTYPIKPGQIRQVEA
                     WELDTLPNASVPVRMVNDIHAIHSTPIEEQDDTIDLDAEAAAIAKTESRLLIKPKLNK
                     IRARKDKDYTGPENVFTVGDEIIDETLDSVDAHTKKFRGHFLRQVFSPLLGYDIAAGE
                     AEAIARDCLETDLEIDSELVPYIERIGLANIIGSMLEESKSVPDSVRADVIKDWLIKS
                     FDDIRAQTKGQTAVDKLRGQLRRLVHGNDDMIAKGPGIGSTRGFSDLRKQQRENGKA*"
     gene            224980..227805
                     /locus_tag="S2_012_000_R2_scaffold_26_prodigal-single_268"
     CDS             224980..227805
                     /product="Uncharacterized protein n=1 Tax=Pseudomonas
                     phage Lu11 RepID=I1TQI9_9CAUD"
                     /codon_start=1
                     /transl_table=11
                     /translation="MAKPKKGPAFSLRPKRIAAFDALLGDDLTADASSDLDFLSDNSS
                     SAINFLEKGEVNIVDLVEGALEQRTLVPRDLKFDDSSMPKAKNFLDWCTNPEFLKAEP
                     YLEQAMIGLRLFGEICVRCSPNLQWMYTDNHEPQEGTGSISKHLHLLHNGVCPHCGAR
                     RSEMIRNGEMNFYNELAVNAGQRCVVAATPVTTSLGIMPIGHMMVGHDTPGFHKPRRN
                     YNAHNGREIKKVNQVYVSSEDETKIVMLANGMWVEATHEHPLRTEQGFKKAAKIVPGD
                     KIEIKLGANSWGKIQRPVSIYDAGLSVREEALRYIHDRSVAIGDRMQYVTDDPDTAQM
                     AWSILINAGYMPHVLHDARHWNIVYDLNAHPENRSIHVEVISVDDGTPQVTYDLQMEG
                     LPQFIASGMLHHNSGKSVVVAMISTYLTHRLLMSQSPTGILSIDNTTVLHGTFVALTQ
                     KQAADTLWTPYFNYIMGSPWFQAYHDLIRKHERRYGIEVMKIRDTFVLYGHRNFVIYP
                     AGPDGRILRGRTRVLAVIDEVAYFDNDAQSKKIKVSANAVYGALDRSLATVRAKEKRQ
                     VEAGYDEAFTGYFCNISSPVHARDKINELLRMAVGSKTLLGIHAPTWKMNPDMPRNSE
                     FLLEAFRRDPVGAARDYGAEAPLSANPFMTQPTFIEDAIREKGRNMCNYTHHIVRHKD
                     GERQRYGALVKAATTNRNSILAIDAGYSNNSFSLVVGSRGDDGIISVDCLVEIIPKPG
                     IPLNYSLIFEQLLIPLCRVRNVRVMLADQWQSLKLLQDAKLKCESIEAADQYSLKYQD
                     MWTVKTMFESQPSRISLPRLQYAKNIAETLQYNGDEYPHCFENKPTEHLMMQLQTVQD
                     TGRSVIKNTGATDDLWRAMALMVYGFECGEYEEYLAKPPEVQVNRDPNRLGRVAHRLN
                     AGTASTSRISTGGRVLGSAATRLIGRK*"
                     /db_xref="UniRef100_I1TQI9"
                     /db_xref="I1TQI9_9CAUD"
     gene            227844..228065
                     /locus_tag="S2_012_000_R2_scaffold_26_prodigal-single_269"
     CDS             227844..228065
                     /product="hypothetical protein"
                     /codon_start=1
                     /transl_table=11
                     /translation="MSKYHNPLLPAKETTVKSESGASTVDSTSGAFHIENPNVCPKCA
                     SSTVPTQLLDGEQVMFCTSCRVSLAIPLK*"
     gene            228073..230016
                     /locus_tag="S2_012_000_R2_scaffold_26_prodigal-single_270"
     CDS             228073..230016
                     /product="Uncharacterized protein n=1 Tax=Pseudomonas
                     phage PaBG RepID=S5WKC1_9CAUD"
                     /codon_start=1
                     /transl_table=11
                     /translation="MGIRVGRQPIAGTPHETEAKKPKKASTLGAASLPSEVGKAIRSQ
                     SSKNQMQFVSQSAGGAGMAAGNMQVGAVPLDIDLEPMMEGMDYDADDRQLFNVYRDIY
                     HFDPICGSYVDLFSTLPFSDVSFSGAKDSVLEPYYEVNERLSLTTSMPNITTDIQVTG
                     AFVGSMLYNKDRKKFIDLMTHRYDNIDVTPIPFISQDPMFELRIPQYVKQAFSKEGKR
                     IDALKKELGSAFVDKLVNESTMELDPIGTIYIPRKTFSFGEGISVFRRVLPIWLIEKN
                     LYRGTLIESGRRQRGILHAQLGDGDQWEPSQEEMDFMTDLLLSADSDPIGSIITTRLG
                     VNISEFRQGGDFWKITDIWDQTATFKMRAMGISEAFLSGEANYDSGAAGLTIFVEAMR
                     AFRDHLTRKVYYEKVFPLISLMNGMAVQRNGKIVKKNGMMDGGLTEVMYRLNDGSKLF
                     IPNVHWSKQLRPDVDQAMMENLRAMTELGVPVPLRAIAAAGGYNFDQILMDQDEDLAM
                     RRKLMAYRKRQSEIDQEFAPPEAGAEGGADSFSSVSSMSRDEKRRRRHVAGIGLSSAV
                     LGGERRKGLNRDYGERSEIFEIGKTGKKKHVYRQSVANARANDQIWKAAKNYEKNKTM
                     PLDNGAVSFKPTPQELAAMSRIR*"
                     /db_xref="UniRef100_S5WKC1"
                     /db_xref="S5WKC1_9CAUD"
     gene            230016..230351
                     /locus_tag="S2_012_000_R2_scaffold_26_prodigal-single_271"
     CDS             230016..230351
                     /product="hypothetical protein"
                     /codon_start=1
                     /transl_table=11
                     /translation="MYRFQTCDINGEETRVVFCHPTFTDYGLALSINRAGEQHVVECN
                     IVTGSIDGHSRLEIITDHSAPLDVQLWCFTGMRTIRESVNTDSLELSELFPNNSGIFY
                     YSKPEESKS*"
     gene            230348..230734
                     /locus_tag="S2_012_000_R2_scaffold_26_prodigal-single_272"
     CDS             230348..230734
                     /product="hypothetical protein"
                     /codon_start=1
                     /transl_table=11
                     /translation="VSGLFPHKVVDQKEGFVFIVAAADDTDEESVAAAGAAEEILNET
                     WAEAAPSGLTPAECRDPEEAELVYADAVQLLEEADCDEAHQLLITGIVVVGDLVVVNC
                     MLAGEDVEDDEEEEDDSVEADEEEFE*"
     gene            230697..230906
                     /locus_tag="S2_012_000_R2_scaffold_26_prodigal-single_273"
     CDS             230697..230906
                     /product="hypothetical protein"
                     /codon_start=1
                     /transl_table=11
                     /translation="MIPLKPTKKNLNNTLHVCHEDLRVLMNLVDVNPVFAAKFLTNKK
                     EDEARALLASLKNEEVESLYNFLVS*"
     gene            230906..231409
                     /locus_tag="S2_012_000_R2_scaffold_26_prodigal-single_274"
     CDS             230906..231409
                     /product="hypothetical protein"
                     /codon_start=1
                     /transl_table=11
                     /translation="METQLVDESPNNVRQHRIFFKRPKKVPPFDTAFVRSSDKDSFKL
                     LLSAAPEHCQIIMFTDGIGAAYATRLLFKRNFRLCSQSLQLDLRTITFTGQVVMQFIR
                     GGSVREPLARYFCAGESYLHELAQTSKLNEADSDDVIDLFCCGVAFHEALRKRGRGRS
                     IVFAEEQ*"
     gene            231406..232434
                     /locus_tag="S2_012_000_R2_scaffold_26_prodigal-single_275"
     CDS             231406..232434
                     /product="Ribonuclease H n=1 Tax=Pelobacter carbinolicus 
                     (strain DSM 2380 / Gra Bd 1) RepID=Q3A0K8_PELCD"
                     /codon_start=1
                     /transl_table=11
                     /translation="MSRSFASIGKTPVAGSIPKMKIKYGKQPMLHVVDASNWMCRAYF
                     ATQKNPTYAKDGTPTYGLRQFMYMVKDLIDIAAKDPNGAYLAFCFDPSSNETWRYRAI
                     QQWAAENKKKFVRQVFKKSSDYKGNRDRTQTQELGPQMALAREILQMAGYYVGLKRPY
                     ECDDLVGTLSDRFKHDYLIKLYSRDKDYVQLVDHKNVELIMQAQSNAAERRFTLKTAK
                     GFFGVPPDRVIDMLALSGDTVDNVPGIPGIGEKTAAEFINRFGGALELRQALLDGELK
                     SNASWAKALTGQIPSMDIELQMELVTIDRNVPTLPKSIDAFVPSRPDIKALKAVKKRL
                     ALPHLLHV*"
                     /db_xref="UniRef100_Q3A0K8"
                     /db_xref="pca:Pcar_2864"
                     /db_xref="87273600"
                     /db_xref="Q3A0K8_PELCD"
     gene            232444..232974
                     /locus_tag="S2_012_000_R2_scaffold_26_prodigal-single_276"
     CDS             232444..232974
                     /product="hypothetical protein"
                     /codon_start=1
                     /transl_table=11
                     /translation="MTDKIAQLEKWLESAKTAFKMGLHSPNGNGALLLSILARLNKTV
                     EQATPGPERECAEQERTEFLNDLAAEVRMYELIRRRFNNDLYPGITVSEDVKLYVALM
                     ASTSGSAVMAMTYLYLVRCFTLKDLLLNFLPNGFPGDDALGLSWGMQKAESGNLLDDI
                     QTVNKLYNKMYGVGDQ*"
     gene            232974..233564
                     /locus_tag="S2_012_000_R2_scaffold_26_prodigal-single_277"
     CDS             232974..233564
                     /product="hypothetical protein"
                     /codon_start=1
                     /transl_table=11
                     /translation="MDLSAIGFASKQYRVIPVEKGNLVTDFIQGKFRVIGVECNARGA
                     YGNPIQKSIARRFPEVLRKVESIDYEHQTTIGRTHLVRVQTQYRRNLFVANMHIARGY
                     GLGLSGSSHENRPVNRFSEKFLTRAFDDLLEQCDRENIALDRQIAIQRFYGGLGGVSW
                     EEVCAVLDDICEKHKFNLYAYLPKNYNTNYVRADGA*"
     gene            233582..233914
                     /locus_tag="S2_012_000_R2_scaffold_26_prodigal-single_278"
     CDS             233582..233914
                     /product="hypothetical protein"
                     /codon_start=1
                     /transl_table=11
                     /translation="MNTIRGFDWIFYGDGTDSGQNSILNVVCEPQIKSVQVEVRKGCA
                     IPVIQALQENEVLYAQTAEGLYRVRYNCSFKKLDANAFPPEMTTIRLKLIALDFLQGV
                     TTHDKPLG*"
     gene            233919..234674
                     /locus_tag="S2_012_000_R2_scaffold_26_prodigal-single_279"
     CDS             233919..234674
                     /product="hypothetical protein"
                     /codon_start=1
                     /transl_table=11
                     /translation="MITVENIERRLRKIDYTKPSPSREMLEALMTDGRSRILKASESD
                     KLCADSERYFEFCLSQVGSFCAASYNAVEIALMINIQPIYIAAAINLYGCDWGHRLLG
                     LKRFAALDRGINTVWKSADAWFSLGECQNRTKNIFGDASKGQMTLRNAISSGNMDIIR
                     QVAHESPHRAMSILQPRKEMLYTDPRAEKSKKEREAAKAAAQAAGKKLVERGAFNDVG
                     SVFNGAITPRNTDRGFSDSSETRSTVNGRRFRV*"
     gene            234726..235496
                     /locus_tag="S2_012_000_R2_scaffold_26_prodigal-single_280"
                     /gene="cmoA"
     CDS             234726..235496
                     /gene="cmoA"
                     /product="cmoA; tRNA (cmo5U34)-methyltransferase (EC:2.1.1
                     .-)"
                     /codon_start=1
                     /transl_table=11
                     /translation="MSNVDKTMPVGRWEFNEPVAAVFDNMLQNSIPSYDRMRDLTYRL
                     GRQFVTPGSAIVDLGASLGRAIEPFCAEFGEYMYLHAADRPEPDRELGNMYCCYEVAP
                     AMLERLRENEVLKKARAKISSESLVDVDTFRFDEQVECSLILSVLTLQFTPIEHRQHV
                     LEKVYDSLQKGGAFILVEKVLGDDNFLDRLLVDTYYHMKGSNGYSQESIATKRKALEG
                     VLVPVKAAWNEELLRKAGFNRVECFYRDLNFAGWIAIK*"
                     /db_xref="xpo:XPG1_1817"
                     /db_xref="UniRef100_R7N9I8"
                     /db_xref="R7N9I8_9FIRM"
                     /db_xref="2.1.1.-"
     gene            235549..236403
                     /locus_tag="S2_012_000_R2_scaffold_26_prodigal-single_281"
     CDS             235549..236403
                     /product="Uncharacterized protein n=1 Tax=Pseudomonas
                     phage PaBG RepID=S5WKH1_9CAUD"
                     /codon_start=1
                     /transl_table=11
                     /translation="VSKALAISKVIRRTLVNTFKNSKTERPFVFLSGGADSNTLLFAA
                     LAAGKQPVALSFHMEGIVSRDFRQAQATAAIFNVPFIEVVLPTDVQKLKKDCTLLAKK
                     YGCRGKSDFECVWPMYHAFQSVAKYAKKHKISHPTVFTGHAADIYYVLSKKGNMHYKD
                     RPDDYRNERFVDPKLSQRHVLPLISADLGISNEIPWVDKKILKAFLGASIEDVNKPRQ
                     KEPSRLAFDDYFSKTRIYQHTNFQLGDSGIAKHFEILLQDPEWNPDNKFRAVVGVYNE
                     LCRRLGVA*"
                     /db_xref="UniRef100_S5WKH1"
                     /db_xref="S5WKH1_9CAUD"
     gene            236400..236975
                     /locus_tag="S2_012_000_R2_scaffold_26_prodigal-single_282"
     CDS             236400..236975
                     /product="hypothetical protein"
                     /codon_start=1
                     /transl_table=11
                     /translation="MTVLVFDSGAGGAHVAQVLATAGIPTKLETFSQFFPFGDKSESQ
                     LLTLFKDYRAKTGQTTIFCACNTMSLVLKAHGYDFRANNVIPTFPQMDEGSAVCFGTH
                     NTIHYATLMSEHFNGVAVAGLVKCAEDLYQDRITLEQAQAKWDYYLAKYDKVQLGSTH
                     LSYLAHRLSVADKHVEPDYLCLYLNHIKAVA*"
     gene            236972..237592
                     /locus_tag="S2_012_000_R2_scaffold_26_prodigal-single_283"
     CDS             236972..237592
                     /product="hypothetical protein"
                     /codon_start=1
                     /transl_table=11
                     /translation="MIVHIIDGSVGGQYVFDQLQEAGIKCRIQAPNNPRARSVYAPYP
                     SLSMGHTEQEIEKHIGNVLGTYRGLFLISSYVGSLVARNMIDMCGQSENVIYCDDLKC
                     GSTPVVASSISVNIYQKQRRLGRIAHRIKHYDLDHEFIVADKAVRYAAGDELEKHAAR
                     AELNDHAKFLSSPSMIVAAHKLGVRSSMYHNYAGLVREFLEKRQQQ*"
     gene            237605..237868
                     /locus_tag="S2_012_000_R2_scaffold_26_prodigal-single_284"
     CDS             237605..237868
                     /product="hypothetical protein"
                     /codon_start=1
                     /transl_table=11
                     /translation="MINRFQLKKVPVIEACQWNGENVDEMNEFLNGSGYVVGRYVQIG
                     ITDQFGKPTLANVSVGNYAIKHEDGKCDAITASELFDRYVLAD*"
     gene            237877..238332
                     /locus_tag="S2_012_000_R2_scaffold_26_prodigal-single_285"
     CDS             237877..238332
                     /product="hypothetical protein"
                     /codon_start=1
                     /transl_table=11
                     /translation="MNLFSILKQQVKKALTTEAALEPEIRAVFDWRYSVDVKGQMYIV
                     GKTGANTCFYVEPGTTEPVACYPDELIAKIDSWGSSKYVSYAIYFKHFDSPVAENIKT
                     LEKAMTGKPKAFKKGYFLCGVTPKGKRIKLYRLQQGLSGMQWVAVEPKS*"
     gene            238362..238652
                     /locus_tag="S2_012_000_R2_scaffold_26_prodigal-single_286"
     CDS             238362..238652
                     /product="hypothetical protein"
                     /codon_start=1
                     /transl_table=11
                     /translation="MISDIVEGHIYKSPGNNPYQVDCIAAHGQHQELQMVVYTNLSDT
                     SGFPIGKKLVLERHVFCGLFSDYESGEYYEHNNVQTSVSEGTKSLILSLLAD*"
     gene            238721..239092
                     /locus_tag="S2_012_000_R2_scaffold_26_prodigal-single_287"
     CDS             238721..239092
                     /product="Uncharacterized protein n=1 Tax=Escherichia coli
                     KOEGE 10 (25a) RepID=U0BKD7_ECOLX"
                     /codon_start=1
                     /transl_table=11
                     /translation="MHLSKRRILKKLATSRGRLAASSWCGDQKLNLNGSTVFLTESVF
                     KACALHRLGLNAWSVLGSTVNDGLYQQLRLLGLRFVCLGDDDKAGQEFSQTFGLGCTS
                     KDLDELDKEQLLELTLPFLRK*"
                     /db_xref="UniRef100_U0BKD7"
                     /db_xref="esm:O3M_25689"
                     /db_xref="A0A0F3UQ37_ECOLX"
                     /db_xref="U0BKD7_ECOLX"
     gene            239095..239529
                     /locus_tag="S2_012_000_R2_scaffold_26_prodigal-single_288"
     CDS             239095..239529
                     /product="Uncharacterized protein n=68 Tax=root RepID
                     =A7FBK3_ACIBT"
                     /codon_start=1
                     /transl_table=11
                     /translation="MSKKNQVVIRILGPVGSGKSAVYATLEKVLTEIGIEVKHADEKA
                     WAALNNAGEVALAKDTLNELTPEVVLEEVGVRSDISNSQNQIMQFFTYAHLPPHMQKI
                     SKPFALLAQEMDQNLPNGPEKSAGLRKLLEAKDCMVRQLLVK*"
                     /db_xref="UniRef100_A7FBK3"
                     /db_xref="W1J1T8_9ENTR"
                     /db_xref="abau:IX87_00060"
                     /db_xref="A7FBK3_ACIBT"
     gene            239538..239879
                     /locus_tag="S2_012_000_R2_scaffold_26_prodigal-single_289"
     CDS             239538..239879
                     /product="hypothetical protein"
                     /codon_start=1
                     /transl_table=11
                     /translation="MSDEKLNLICPPIDLRTAWYMRHDYANNPINIKNILTVRESLYK
                     AYPDEEGTPAIFFDVVGRDEPLMWLFPKYSFGFEKAVELRDAVLEQIERGDYSPDFTT
                     TQYLEALKTIG*"
     gene            240107..240952
                     /locus_tag="S2_012_000_R2_scaffold_26_prodigal-single_290"
     CDS             240107..240952
                     /product="DNA adenine methyltransferase n=1 Tax
                     =Enterobacteria phage T4 RepID=D9IE62_BPT4"
                     /codon_start=1
                     /transl_table=11
                     /translation="MTAISPIRYQGNKRSLIPLILEHTPSIKECPRMIDAFGGSGTVT
                     INMPQQFRVYNELSTPVYEIVKLLSEQDPKKTMVQIKRIVKKWALTNTGEWQYDEFRK
                     HVQKKRDPLLHYIAHRHAHSNMLRFNQQGVYNVGFGNRGLIGKFDELEQELTDFYWRM
                     QGVHVTNMKYNQLLARVYKQLNSSTFCYFDPPYLASGAMQYGPKWTERHEHNLLATLA
                     WLNKQGCPWMLSNVIEHRHFSNDLLKRWLRKHATTVLYPNKSYAMNNGQSGSHGTVEI
                     LAMNY*"
                     /db_xref="UniRef100_D9IE62"
                     /db_xref="A0A023ZTY9_9CAUD"
                     /db_xref="bvs:BARVI_08655"
                     /db_xref="D9IE62_BPT4"
     gene            240960..241271
                     /locus_tag="S2_012_000_R2_scaffold_26_prodigal-single_291"
     CDS             240960..241271
                     /product="hypothetical protein"
                     /codon_start=1
                     /transl_table=11
                     /translation="MTPQHEANPKLKRVLYRVVGELEKISSIAWYTSKDAKDACGVID
                     PSAIPDWSDEALIVEIERRTLQIEERKRYIAGLHGGADGHRRAAEHRADELYQKYCGK
                     C*"
     gene            241324..241908
                     /locus_tag="S2_012_000_R2_scaffold_26_prodigal-single_292"
                     /gene="dsbD"
     CDS             241324..241908
                     /gene="dsbD"
                     /product="dsbD; Cytochrome c-type biogenesis protein DsbD,
                     protein-disulfide reductase (EC:1.8.1.8)"
                     /codon_start=1
                     /transl_table=11
                     /translation="MKEFLSKYFDLSDYDSWPLAAFFIILALSAISDFVVPESGQLIV
                     SLVYFFVLIAVVIADTNKLKAAGFEHPSRGWVLLIPIYLWKRDTVAKKANRRIFFAWV
                     FLFFISMATSWLAISKDQTVAVEQDVCSVLNTIDTLKENNVTCERAYNMEEQYDGYWK
                     GSAHLSNNRDVNVSADYNKYQGQVYVQIHSLLAE*"
                     /db_xref="ete:ETEE_1272"
                     /db_xref="A0A076LQ24_EDWTA"
                     /db_xref="UniRef100_M4TQJ1"
                     /db_xref="1.8.1.8"
     gene            241911..242012
                     /locus_tag="S2_012_000_R2_scaffold_26_prodigal-single_293"
     CDS             241911..242012
                     /product="hypothetical protein"
                     /codon_start=1
                     /transl_table=11
                     /translation="MKQEEQVLRRDAVLYKHYNFERLQERVYVPSIK*"
     gene            241993..242418
                     /locus_tag="S2_012_000_R2_scaffold_26_prodigal-single_294"
     CDS             241993..242418
                     /product="hypothetical protein"
                     /codon_start=1
                     /transl_table=11
                     /translation="MYHQLSDNPTQDELRKYYEQIHADAEAIMKRVWEVRGWTIKWDW
                     HNGICDDCEFLYDSTGKCMGTKFGHIPQLIDAAAKIDELKLSVSHTKKSVKISNKHAE
                     NPVEGKGRNLRLAYLDWLLAFETQLHEEKTCAAQSTNCL*"
     gene            242388..242909
                     /locus_tag="S2_012_000_R2_scaffold_26_prodigal-single_295"
     CDS             242388..242909
                     /product="Gp37 n=1 Tax=Sphingomonas phage PAU RepID
                     =H9NBR4_9CAUD"
                     /codon_start=1
                     /transl_table=11
                     /translation="VRCPIDQLPIALDQAEHIMASCFTLAAASKSKRRATAAMLVHFE
                     DGFPTIISSGVNGTAPGASNVMENADLTLSLSSVIHAEVNCINRMEEQGMWVRDGNIL
                     FCTDSPCPNCLDAMEVEGVETVVYAREYRLTDHLDASDIKMFCLDMDNVAARMQLGLD
                     RMREVIATTPVSE*"
                     /db_xref="UniRef100_H9NBR4"
                     /db_xref="H9NBR4_9CAUD"
     gene            242935..243678
                     /locus_tag="S2_012_000_R2_scaffold_26_prodigal-single_296"
     CDS             242935..243678
                     /product="hypothetical protein"
                     /codon_start=1
                     /transl_table=11
                     /translation="VEKKYIYQDLSGNLLTKEQKDQMFSELDKLQAQRMKEFAEMLEN
                     DPRMSALCDSVSGHEPHKFDMSVLEGRVSHLPQHVLFAPKGRDPESQLSPTLRRRGTV
                     RGVVHRYPRMSDNLPKGEIKIDGSKMRNIQMDTHMGDTKTSNLSEAFLQTLSAEYGLT
                     PEQLGEEGRIVGIDEDPYILYPKGCQTGSVGPSGRALRIDPSKGLGRIEGCSVWSAEC
                     RDRAATPASVRKKLRTKTRAQKKARRKQR*"
     gene            243688..244170
                     /locus_tag="S2_012_000_R2_scaffold_26_prodigal-single_297"
     CDS             243688..244170
                     /product="hypothetical protein"
                     /codon_start=1
                     /transl_table=11
                     /translation="VEPFFKEIKDNFAQALGIDPKVLDAPVDEEASERYSKFLKADRR
                     KITVGLALCQLQIPDDMRYCLLKDHLDTTERLINEAFTNLAAQLVAVSGTGSGDEKQA
                     ASGAFRLAMLMNILGFDNETLKGVLTDPSLSRQAGLIAMTGLNDMGQKIQSLYDEKTK
                     *"
     gene            244167..244331
                     /locus_tag="S2_012_000_R2_scaffold_26_prodigal-single_298"
     CDS             244167..244331
                     /product="hypothetical protein"
                     /codon_start=1
                     /transl_table=11
                     /translation="MSNPTNPLADYFNADAVIPGVDDAEDRVEAMRDGGGEVVDDKDA
                     DGCESGACKI*"
     gene            244372..244899
                     /locus_tag="S2_012_000_R2_scaffold_26_prodigal-single_299"
     CDS             244372..244899
                     /product="hypothetical protein"
                     /codon_start=1
                     /transl_table=11
                     /translation="MQTAYRCKHCKYVHIGKVTSCDCQGSKRFEYTLVQIIDVPENED
                     GVPTFKDLKHSRAQRYVNVKNGTYGNGIYELREKREGERYWWTHLGQMQSGLDSTDAG
                     YKMCEDNRKANCVLAAAGPVMLEALYMTYQYFHRKRLVQGDTPQTAMRISIIADAIRQ
                     GTDLSVFDTPQGPKE*"
     gene            244903..245541
                     /locus_tag="S2_012_000_R2_scaffold_26_prodigal-single_300"
     CDS             244903..245541
                     /product="hypothetical protein"
                     /codon_start=1
                     /transl_table=11
                     /translation="MFYDILKAIPAIILCYILWRYVMNNVERDRHLIKAQEHYNCGRL
                     DRGNVWVHLKTGRPYTVLCLTNTGTSKAGWEINVIYTNDFQQIYNRPFSEFCHKFHHL
                     SRGSNDAHFNTTLDWMQMEANTRITLPKEGEIWVESSRRNEPPQKLMAQGHVAKVYPL
                     RARIDMVLGLGEAHPVVVFTVNESKQTAMLLSQFIFIYHKEATSDGTNSSGV*"
     gene            245516..245863
                     /locus_tag="S2_012_000_R2_scaffold_26_prodigal-single_301"
     CDS             245516..245863
                     /product="hypothetical protein"
                     /codon_start=1
                     /transl_table=11
                     /translation="MEQTALVFKYVMFVRTRNKERTDGVHLPVIFPTHIMHSDMGDAM
                     RGYGMHNGYQDNHYHQRVEPVSAGFINLRTLQCFGESESLELKSRPEDSVIIAEYMQT
                     QGKGAEAPKEDDE*"
     gene            245863..246201
                     /locus_tag="S2_012_000_R2_scaffold_26_prodigal-single_302"
     CDS             245863..246201
                     /product="hypothetical protein"
                     /codon_start=1
                     /transl_table=11
                     /translation="MGMLAAIWNSPFWDSPASAFVAPVVIISYFVLTEYLERRTLRLS
                     RKAFADGWNPKKNTRFRHKWFPFLTCRVDFTSNSPNDAFTPSVFVQRNSGRYVEMPAC
                     VLRYRWKQIQ*"
     gene            246198..246530
                     /locus_tag="S2_012_000_R2_scaffold_26_prodigal-single_303"
     CDS             246198..246530
                     /product="hypothetical protein"
                     /codon_start=1
                     /transl_table=11
                     /translation="MTPVIVFKEQTNKLLQATFGPETPFVVVCKMPINEQGQPMGDRV
                     YLTNGPKTVTVPNVQGLDIGQVLCIDENNIVHEWDKRGPYPEQTPVSNNQKQAQAYCL
                     VPEYPRDF*"
     gene            246530..247630
                     /locus_tag="S2_012_000_R2_scaffold_26_prodigal-single_304"
     CDS             246530..247630
                     /product="Thymidylate synthase {ECO:0000313|EMBL:AFQ96695
                     .1}; EC=2.1.1.45 {ECO:0000313|EMBL:AFQ96695.1};; 
                     TaxID=1029988 species="Viruses; dsDNA viruses, no RNA
                     stage; Caudovirales; Siphoviridae.;" source="Erwinia phage
                     phiEaH2.;""
                     /codon_start=1
                     /transl_table=11
                     /translation="MSKQFIDLRDPNQYELYSLHCVDEQYINLGDALLTQGTHESDPE
                     RTEDSWLTLIGVGFQLQNTLIAFPALLSARKNWQAAVDEMCWMARGETNINSLNSKIW
                     DEWADESGECGPIYGEMWRAWPDVKAFRDYTKPTGVCPGADVIRARDEILRMREDGYI
                     ETPMSDGRILFEGQIDQFANALNQVMARSRSRRIRVQAFNPSYQNMQGLPPCHTEFEF
                     NVTQATKYEQVQMESRGMAPQTDSLHITVTMRSQDTLLGRPFNIMGYTAMLHMVAKWA
                     GLNVGSFTLNTTNTHLYTHHVDAYKKQREQWMTLRERMRTTGQPVTYPTLDITDDILG
                     LSATELLDNANINWFELVDYSPMPAVKGRVTK*"
                     /db_xref="J7KKN7_9CAUD"
                     /db_xref="UniRef100_J7KKN7"
                     /db_xref="siv:SSIL_2085"
                     /db_xref="2.1.1.45"
     gene            247627..248274
                     /locus_tag="S2_012_000_R2_scaffold_26_prodigal-single_305"
     CDS             247627..248274
                     /product="Uncharacterized protein n=1 Tax=Fulvivirga
                     imtechensis AK7 RepID=L8JLS8_9BACT"
                     /codon_start=1
                     /transl_table=11
                     /translation="MNNFLLIKRISAFLYVGYAEKELYIPRRGVERVHVVVPDPKEDG
                     SDPILEMTARCIYHLPHNCFILQVVDGEECSESMPAMKSHCAYNEGLFQKSVHGREQA
                     AIKLILNELRDAETDHPTWPEECIHAASIVVEEAGELLRDCATFEENGDQRLIINMQN
                     EAVQTGAMALRFIKNLPFSQKRTVPNNALRSILDSDMTAEEQLIEIRRLADNGVS*"
                     /db_xref="UniRef100_L8JLS8"
                     /db_xref="L8JLS8_9BACT"
     gene            248274..249161
                     /locus_tag="S2_012_000_R2_scaffold_26_prodigal-single_306"
     CDS             248274..249161
                     /product="hypothetical protein"
                     /codon_start=1
                     /transl_table=11
                     /translation="MRLLSFTACGGKPFRTLAVADAQLTEGLHEELRMFDCVFTNVTV
                     RVENDVTHLDIPTHLDWTPDFSVERTSDPEYIEIVGQYSPSIETLLSAHIIKGALPTL
                     VQDHDAFIDNIVAQINALPQIDPDDIKRSKNCLWYKNMQVNTWELYQNYLMVGGDLYV
                     KYGADQQIHFANNHIPEQGLTWWVTEHNKQVMKFAQENEMLCGYFSFANDRWPHNTKT
                     QYTFVYPTGVAHPIPVDDREFYHMAMLNKFPVLSWRQDGDSRVLNFEYREYFPEAYHK
                     YRDTVSVANNMTLGVLRFI*"
     gene            249214..249552
                     /locus_tag="S2_012_000_R2_scaffold_26_prodigal-single_307"
     CDS             249214..249552
                     /product="hypothetical protein"
                     /codon_start=1
                     /transl_table=11
                     /translation="MKFDPAKDYQPFRYLSPDPKAPRSGFFGVTGHVRNEDVLVGSDQ
                     CSFEFSYNDLNQMDRGTLTFRAKDSGGAIAVKKCSVSGLKMVITLERRVIQFGKVQAE
                     WNTKTVLYNY*"
     gene            249595..250293
                     /locus_tag="S2_012_000_R2_scaffold_26_prodigal-single_308"
     CDS             249595..250293
                     /product="Putative transcriptional repressor protein n=1
                     Tax=Pseudomonas phage PaBG RepID=S5VV89_9CAUD"
                     /codon_start=1
                     /transl_table=11
                     /translation="MAKTAKAKDGKKKSAMAIDLKKLKSVKQLKGAKYNPRFITDSRL
                     KALEGSLGSFGDLSGIVFNNNVTSGVLIAGHQRLKSIESWDSRIELQPTTDRYGTVGL
                     GYIHATHPRTSKTISIPLRVVNWNDKKAEYAANIAANAHGGEFDNKKLANLVEKLDLT
                     TMKPQLLGLDPLEIRGLQQKLKVQAVQQDEKRVGKTTGQMNGSSGAFKEYDADELDGK
                     LTCKCPRCGFKFEG*"
                     /db_xref="UniRef100_S5VV89"
                     /db_xref="S5VV89_9CAUD"
     gene            250295..252424
                     /locus_tag="S2_012_000_R2_scaffold_26_prodigal-single_309"
     CDS             250295..252424
                     /product="Modification methylase NgoFVII n=1 Tax
                     =Pseudomonas phage PaBG RepID=S5WBB0_9CAUD"
                     /codon_start=1
                     /transl_table=11
                     /translation="MIIKPPSMKEINAKEKPWRGMSFFAGCGGSSTGHKMAGINIILS
                     NEFVDAARESYEANHPTTKVLPHDIRRLDPKKLLQFCGLNKYELDLLDGSPPCFTEDT
                     LIHTADGMKFISDMNVGDMAMTSTGKYYPVYDTMVRPYTGTMHRIETLLGSNTATPEH
                     PFYVRRQQPDGSYSDPFWCDAKDVQEQDLLGTPRTTPDMGAQSYHDQIAMLHPQIWHW
                     SVLPEFWWMVGHWCSRGTLESILGVNVVNFESHTNQENALIEQAFDVLKLSSINRIET
                     STAQRKTFRVVMDSDLVQFLRTFISQDSNKFSRRLPAMIFHLAPELKQQFILGYIGRD
                     YVSAMGTSQLISSDSRRFLVEMNYLCCSAFNRPLFDGMIFSDLNFGSALTPKERTGHK
                     EHVGYVLLQDEHHFFHEFGQDDPHIWTEVIENLAFHTTCNVYNFSVETDETYVANSVV
                     VHNCKGFSTAGVKEEGWGKEVKYSDNKYQQVDDLFDQYCRMLKGMMPKVFTAENVSGL
                     VKGASKGYFIEIMNTFDELGYYVRAPLLNAAWLGVPQTRERIIFMGVRKDVAHALGYK
                     TAKTAVPDVVPCPSMAFLADALPHIMRFKSTQKDIIKYLPAINGAMPTITAADAIAYE
                     TARFSSAGFIEDNKGQRRKLTIDELKVISGLPSDYVLTGKFEQQWERLGRICVPAMTE
                     AASKALIEHVLIPYAKKRKKKPGDIFK*"
                     /db_xref="UniRef100_S5WBB0"
                     /db_xref="S5WBB0_9CAUD"
                     /db_xref="oan:Oant_1510"
     gene            252432..252533
                     /locus_tag="S2_012_000_R2_scaffold_26_prodigal-single_310"
     CDS             252432..252533
                     /product="hypothetical protein"
                     /codon_start=1
                     /transl_table=11
                     /translation="MFWLGMGLGIVIGIVICFAVAWYYLRDFAIFKS*"
     gene            252569..253129
                     /locus_tag="S2_012_000_R2_scaffold_26_prodigal-single_311"
     CDS             252569..253129
                     /product="hypothetical protein"
                     /codon_start=1
                     /transl_table=11
                     /translation="MSYCLVRAMMIAHVQDGQLVCSKYKIKLGGATSTELFNFMHRIF
                     FEYNGRILLEDEQDRDVLPTLNYRKMAKVLEGQGSVFARIVQLAQKHNVNCRLVNCFK
                     DGNVGFMFYLLQPTAVACQILETDKEELVGKTLLVGADTDVDYVGRNVVPVICDENFD
                     VDDKLLGNNMFSLYDDSSKLMVMVGK*"
     gene            253394..253798
                     /locus_tag="S2_012_000_R2_scaffold_26_prodigal-single_312"
     CDS             253394..253798
                     /product="hypothetical protein"
                     /codon_start=1
                     /transl_table=11
                     /translation="MNETDVLKQNMFAHDHGYIRIMRQEGRFDTFMFHVREIRDIVIH
                     YGDAVHKPTGNLTPCIRLHIDLIGGQSVHSGPHHPESGIERVKEMATAFLALRDQSFG
                     LPISGYDIRTVETDFYLNKPSVYWELPETPAE*"
     gene            253856..254602
                     /locus_tag="S2_012_000_R2_scaffold_26_prodigal-single_313"
     CDS             253856..254602
                     /product="hypothetical protein"
                     /codon_start=1
                     /transl_table=11
                     /translation="MQVQRNGVVAEVERHHYTSTAFGIGTHAVLKLDNVTSVGPMVRI
                     SAIEFGVNGITYTVAPVIVESPCDANVMLPSLYVHEAGYIYGFKFGHLSCGAIVGEPD
                     SRSFQFGQIVNPLESPFPHIGQTELQIGQYVRLHHMFEELPVLVWGVTFREGKVFYDV
                     SIDQEKYRNTPAWDSVFERNVCDSLHHIDSIFMHPVGGWPEQSHVEPKAEPNTWEALD
                     GLIGGKDMPSVVSGRVSCAVENHGNVPRSN*"
     gene            254683..255678
                     /locus_tag="S2_012_000_R2_scaffold_26_prodigal-single_314"
     CDS             254683..255678
                     /product="hypothetical protein"
                     /codon_start=1
                     /transl_table=11
                     /translation="MKFAIANTLGIPAADLAGSKARLLLFDDTVEPEDAVKNWTQTAT
                     KCKGIIACYADGVYSTGQIQGVRDNKHYPATGGIPSSTTQSNPLATSNYTTLANLDTS
                     NVSLGIKYGFRVLYASSRNTPPTWDSDGYGLPKDLMIISSKEGELKSEVAASVPCYHT
                     RTWRPNPDRIITRTTTLNSYSILRGIDSNNQLVNLNFRIADRVAVGTTIAYMYSGVFY
                     ANRAIQGVYYETEYHKTSYSYVDQFNAGDAGYIAAGTVRDIPVYIDTEDADDVVVPTW
                     AAIQVNSRLGESLLRLSVGPDGDFIPTGDFIPGKPVTLVENPNKNLTIPQHLQDL*"
     gene            255757..256107
                     /locus_tag="S2_012_000_R2_scaffold_26_prodigal-single_315"
     CDS             255757..256107
                     /product="hypothetical protein"
                     /codon_start=1
                     /transl_table=11
                     /translation="MKEEKLDINKLRNYVMRRVHENCSDSLNVTEEAWQSSARDVVEG
                     IMRSCAAHPENGIQVVCDSSNNPQFNIDNNILSVDVIITNPEIARKMLMGNDNAKTSI
                     SVICKKETDSARDL*"
     gene            256046..256531
                     /locus_tag="S2_012_000_R2_scaffold_26_prodigal-single_316"
     CDS             256046..256531
                     /product="hypothetical protein"
                     /codon_start=1
                     /transl_table=11
                     /translation="MLKRLLALFARKKPTAQETFEEKLERLGGYQPTPLHHDHYADKI
                     RRMAVESQSFPDQTRKVREEAAKPQRSTNDTRHVDRHGFSAPARRGMTINQASSSRLQ
                     TEDMVMAMMMRQTHVAPAPIRSYDDDDCRTTHHTPSHGGYDSPSDGGGGSSDGGGSSC
                     D*"
     gene            256524..256847
                     /locus_tag="S2_012_000_R2_scaffold_26_prodigal-single_317"
     CDS             256524..256847
                     /product="hypothetical protein"
                     /codon_start=1
                     /transl_table=11
                     /translation="VIKRLANWIGLMLISNSNKRKLRQHEAMMRACTDVYDWCGADFP
                     QAAEAVEYVRTRALGYEGRLNYNNNIMSPYDCHSGISDWREAMRSKYLRSEVDFDGQT
                     FSAPK*"
     gene            256874..257341
                     /locus_tag="S2_012_000_R2_scaffold_26_prodigal-single_318"
     CDS             256874..257341
                     /product="hypothetical protein"
                     /codon_start=1
                     /transl_table=11
                     /translation="MQRNEDEKIVVMDKDMFRHLLTYAEAGSLDAGEHFCEKTVAQIK
                     KHVSRFNIHQRIAMAPDVREAKLFKAQRRKFAKKAARLSSQRDVVRYMVDHQHQVIFP
                     VKIIGKSSLGPHRLKYRSLCDGWEGEAVVDYIFETREELPAAYRVVQEGERIE*"
     gene            257535..257936
                     /locus_tag="S2_012_000_R2_scaffold_26_prodigal-single_319"
     CDS             257535..257936
                     /product="Putative uncharacterized protein n=1 Tax
                     =Klebsiella oxytoca 10-5242 RepID=H3L5D0_KLEOX"
                     /codon_start=1
                     /transl_table=11
                     /translation="MKALSIRQPWAWLIVQGHKKIENRTWDTKKRGRFLIHASSKRPS
                     DDDMRAAKEICDGLHIKLPEKHEFVLGAIVGYATLCGTTTQSDDPFFFGPVGLQLKDC
                     RATEPVRFKGALSFFNTPYCVVGGNVILSPR*"
                     /db_xref="UniRef100_H3L5D0"
                     /db_xref="ced:LH89_20400"
                     /db_xref="M7CDE2_MORMO"
                     /db_xref="H3L5D0_KLEOX"
     gene            257933..258154
                     /locus_tag="S2_012_000_R2_scaffold_26_prodigal-single_320"
     CDS             257933..258154
                     /product="hypothetical protein"
                     /codon_start=1
                     /transl_table=11
                     /translation="MSRPLVNGSPVIIMGKKKFYEAFAIEETLTEILYLRVLANNVIV
                     SGRCAVSKTIFLTDFSPTVDDYAVVRMLR*"
     gene            258283..258696
                     /locus_tag="S2_012_000_R2_scaffold_26_prodigal-single_321"
     CDS             258283..258696
                     /product="hypothetical protein n=1 Tax=Pseudomonas luteola
                     RepID=UPI0002EE0EAF"
                     /codon_start=1
                     /transl_table=11
                     /translation="MLVFGPKTRVVNMRNGNNDYDIRIDRKTRWGNKHYMTKETVEER
                     DRVCDEHHDELWRKIRNGIITLDDLLELYGKRLGCWCWPKRCHGDDLAEAAEWAHNLI
                     CKYERIKATYRKRRRAAVKAASTNRQKDRKKVSRK*"
                     /db_xref="UniRef100_UPI0002EE0EAF"
                     /db_xref="V5K341_9CAUD"
                     /db_xref="UPI0002EE0EAF"
     gene            258704..259207
                     /locus_tag="S2_012_000_R2_scaffold_26_prodigal-single_322"
     CDS             258704..259207
                     /product="hypothetical protein"
                     /codon_start=1
                     /transl_table=11
                     /translation="MKAMNWEVYVSPFSGTAYGQFAVAWGSAHLVIHTLDATEAIRDN
                     CDQLYIDKLTKIIDCLGAFNDLLGTTNTGHCREWLNPIETGATGSVAFCYSVTPKEAT
                     IYFELASCTDKIRFYPAPTGRNKLRNLKTSLERLRVELERHKQAMLDTMSIVNETRAM
                     LKSVNKA*"
     gene            259238..259573
                     /locus_tag="S2_012_000_R2_scaffold_26_prodigal-single_323"
     CDS             259238..259573
                     /product="hypothetical protein"
                     /codon_start=1
                     /transl_table=11
                     /translation="MAMTHLQYALSKLAEANTKAAEAALICQQFGMNHIIPNDHMRRT
                     AGELLHICLRHVASATHFVEAQTPVFELVPNTQSALNGMDKMRIQMGYAIEAGTVENF
                     EDEEEEDEE*"
     gene            259563..259682
                     /locus_tag="S2_012_000_R2_scaffold_26_prodigal-single_324"
     CDS             259563..259682
                     /product="hypothetical protein"
                     /codon_start=1
                     /transl_table=11
                     /translation="MKNNEEIAGPWWHVALGFMIGIICMLAVGLVLKYCGVQI*"
     gene            259679..260191
                     /locus_tag="S2_012_000_R2_scaffold_26_prodigal-single_325"
     CDS             259679..260191
                     /product="hypothetical protein"
                     /codon_start=1
                     /transl_table=11
                     /translation="MSYTMIVQHNIKLKTNTPKRVINKIRNWHRQPWAFDLLQRHFKI
                     DVYKALGPGCGGKWGNLQARRIFNVGSGVVPHIKTTAMFNRGEHGVEALQQFFDCLAD
                     YIANTDEVIAVIRGEDDLYDRNEGRSNMFEDMPKSYGYYAVRIVNNHAKIEWVVNDIY
                     EQLPWVTYAY*"
     gene            260181..260855
                     /locus_tag="S2_012_000_R2_scaffold_26_prodigal-single_326"
     CDS             260181..260855
                     /product="SpoT n=5 Tax=Pantoea ananas RepID=D4GGI3_PANAM"
                     /codon_start=1
                     /transl_table=11
                     /translation="MLTNIARLVATQAHTGQVRKYTNEPYINHPLRVAQWLSEFNVGE
                     LIEAGAICHDVIEDTGVGYNALELTVGTPVADLVLEVTNLEFPEGTSRATKFWNNVVK
                     LVRASHQAQTLKCGDVVDNCKDIYDLDPSRAPRYIAEKFILVRLFTRAQGDVRAATIN
                     LLSSVYSQMSDGHRIYCLDFIQQLERECPDELLIHLHNASVEANAHDGCTLRIGDEYG
                     TTTSSI*"
                     /db_xref="UniRef100_D4GGI3"
                     /db_xref="A0A095V0Z2_9ENTR"
                     /db_xref="plf:PANA5342_4310"
                     /db_xref="D4GGI3_PANAM"
     gene            260830..261192
                     /locus_tag="S2_012_000_R2_scaffold_26_prodigal-single_327"
     CDS             260830..261192
                     /product="hypothetical protein"
                     /codon_start=1
                     /transl_table=11
                     /translation="MELQLPPFKTRDTRVEHMTIKDKQATAIMQVNETRWWGFKKREL
                     CVVIYCRKVTRKQPEWETYVKWEDGYMVAPVCRDSDLLEVANRTLRDMRNLNFKQFEQ
                     LLAYRLQIHIRKNHGRTI*"
     gene            261176..261820
                     /locus_tag="S2_012_000_R2_scaffold_26_prodigal-single_328"
     CDS             261176..261820
                     /product="hypothetical protein"
                     /codon_start=1
                     /transl_table=11
                     /translation="MEERFELTAKDVEAYWRGRAYIEAARLSHEANDDKTANTMTYQA
                     IEPYLEQGRAAIAEEREAHTGDALPEAVFEEGQTLEARFVVLLALMLDSDRQEVGGKT
                     ILSMAHLSAAARDKKIVLVLNGHNTALVRSLALESGYEVSEAGMISLAEMSAKMMRRT
                     EITGFFELDTPRERKEVDANLKAVRQKHNRVGRHSGHQRFNAKPQRQNFKGRGR*"
ORIGIN      
        1 TTTCAACGCG AAGCCTCAGC GCCAGAACTT CAAAGGCCGT GGACGATGAT TCACGAAATG
       61 TATGCGATTG AATACACGAA CAATATACCG ACGCGTATTC ACGTATTCAA GGCAGAAGCA
      121 GACCCTCAGC AATCTGATTA TCGTGCGCTC GTTAGTATGG GCGCTTTCGA TAAGCGTATG
      181 GGCTTGATAT GTACGCGTGA CCTTACGGCA AAACGCTTCT GGTTGAAACG CAAGTTCGAA
      241 TGGGATCAAC TGGTGGAGAG CGACCGACGT ATGATGCGTC TACGTCACTC TCCTATTTGG
      301 ATTAATCTTC CAAAGCAGAT GCACGAAGAC CTATGGACGT TCTATCGTGC AGTCGGCTGG
      361 GACTACAAAC AGAAGAAATT CATTGACCAA CAAAACATCT CTGCCGCACC ATCCTCTTGA
      421 TGTGGTATCA ATGCGCACAG GGATCTTCCT TGATGTGCTG AATAATAACA AAACACCAGC
      481 AGGTAAATGT ATCAGCCGTG TTGTCGATGC CGTACTTGCT GCGGAGAATA ACCATGATAA
      541 AGAATTGGTT GATACGCACG GAGACCATCG TCCATAAGAT GGTTGTTGAT GTAACAGCAG
      601 GTACTGCCGT TGGTCTAGTT GAGACTGTCT ACTATGCACC TAAAGCAACA GGTGGCCGTC
      661 GCATCCACGG AACAAGCATG ACTTGTTTAT GCAGCGATAT CTATCGTCGC CATTTAGTTT
      721 GGACTGATTC TAATGGCATG GACGAACTCT TACCTAAGTA TAACACTGCG AAGTCGCTGA
      781 GTCGTCGTCT TCGCTCGGAA ATCAATCGCC TTATGGCTGA GGGGAAAATT AATGGCAAGT
      841 CCGTTGTCGG AAATCAAAAT AGGCAGTCCG TTGCCGCAAG CGTGTGACCA GATTTTCAAT
      901 CAAATCATTA ACGGTACGAT TGAGATTCTG AACGATCTTA ATGACCTGCA TCTGCATAGT
      961 TCTGTAGCGC TACGCAGCGG GAAAGAACTC GGCTTAGATG TTCTTAACGG AAGCTGGAAC
     1021 TTCACTCCAA CGTACATGGA TAAGACCTCT TGCCCTATGT CTTATTCTCT TGGCCACACG
     1081 ATACCAACTG AGCAGGGAAA CTTCACCGAC CTGCTTCGCT CTTTGGCGCA GAAAGCCGAG
     1141 AAGGAGATGT TCTTCAATCC TCTGTGGCGC TTACGTGGCT TTATCTTGAA CCATGATACA
     1201 GTCACTGGTA AGACTGACCT GCGTATGCCG AAAGACTGGT TGATTAATAT CGATGAGAGC
     1261 ATGAGACTCA ATGATTTCAT GGCCTTGGTT GAATCGTATG TCAACAGTGA TGTGCGTAAA
     1321 CAGATTACCG CTAAGGTATA TGAACTGTTT ACCATCAACC CTGATGTTGT TGCGCGTATC
     1381 GCCTGCATCG ACGGCGAAGT GGTTCATCTT GAGCGTGAGC CTAAAGTGAA GTATGATCGT
     1441 GCGTTCGCGT ATAACATGAC GCCAATCTTT AAGTTCCTGA ATCATCCATG TGGACATAAC
     1501 ATGACTCAGG ACAAATTCAC AACCTACCGC AAACTGGTTA ATCTGTAAAT ACTGTTTGTA
     1561 ATAACTAACA ATCAAAGTAA GGAAATAACG ATGGCTTCAA TTAAAGGTAA TGCAGGTAAA
     1621 GCACAAACGG CAGAAAAAGT AGAAAGCCCT GCTCGTCAGC GTAAAGTAAC CGCTCCTGTT
     1681 TATGCAGGTG CAGCGTCTTC CGCTAAGAGT GCGGAGACAA ATGAGTCTCT GGAATCATAC
     1741 AGCAAGCTGT CAATTACCGG CATGATTCTC ACCAAGAACA ATTCTCTGAG CTACGCATTG
     1801 TCTGATCTGG AAGGTACGCT GGCCCGTCTG GGCGTTGTTG AAATTCCTCC GTGCGGTGGT
     1861 GAAAACAAAG TCGCCGAAGC AAATGAAAAC GCATTAAGTG CAATCAACGG CTCTGTGGCT
     1921 AACGTCACCA AGCGCGGTAA AGACATGCTG TTTGATGCGA TTTACGGAGA TAGCGGTTGT
     1981 GATGAATGCG GAGACGAGGA AGCAGATATC ATGCCAGACG GCGCAATCTT TAGCACCAAT
     2041 TACGGCCGTA ATATTTTCAA CGATTGCAAA TACACTGTTC AGCGCCTGCT GTCTATCCAA
     2101 AGCATGGCGC GTCGTATTCG CATCTCTTTC TTAGGTGAAG AGCCTGCATC AGACAATCGC
     2161 GTTGAGCAAG TGACCGACAG CGTTCATGCG TGTCTGCATA ACCTGATCGA GCACATCAAC
     2221 GATACCACTA TCCTCGTTAC TTCTGTTAAC GATGACCTGT GTTCAAATCT GCTGGGAAAT
     2281 AACTAATGAT CGATTTTGCA AAAGTTAAGA GCGACAAAGA AACTGGTCGT CTGTATCACA
     2341 TGGCTCGCGG CGAGCGTGGT CGTTTTGAAA AAGTCTTCCT GACCGATAGT GAAGCAATTC
     2401 AATACTACGA CCATGTCGGT GGTAATGCCC AGAGCAATAA AGGTCCCGGT CCATGCCCGC
     2461 GCGGTGAACA CGGCATTTCA GGTGACTATG GTGTTCAAGA AGGCCCGTGC GATGACGTTA
     2521 GTATCAATGA AATTATCCCT ACGCCAATCG AATCTGGTAT CGACCTCGAT GTACCGCCCG
     2581 GTATGCGTGT CGCCCGCCGT GCCGTTAGCC TGATTGACTC AATGAGCCAT CTGTCTACGG
     2641 CGTTGTTCCA CTTCGGTGCG ATTGATACCA ACGAAGTGGG TTACCTGCGT GACCACTTAG
     2701 AAATCCTGCA CACGCGTGAC GTTGCCGAAA CAGTGCCGTG TGATCGTAAT GCAGACGAAC
     2761 TCCCTACTGC GTATGAGTTC GTTAGACATA TTGCTGACCA ACTGTACTAC GCGTACACCA
     2821 AAGAGCGCAG CATGGCTCCG CTGAAAGTCG TTGGCTACCA CGCAGCACCT GTTATCACTC
     2881 TGGCGCAGTA TCTGATGGGT CTTGTCTTCC CTGAAGGTGA CATGCTGGGT CGCGCTGTCG
     2941 AAGAACCGTT GTTGAATCGC GGTGAGTGTG GTGTAACTGA ACTGACGATT GATATCAACA
     3001 CTGTCTATAA CAATATTCAG GCAGATATCA GTGAGGCAGG TCGCCAGTTG TTGGGTCAGG
     3061 CGCCTGATGA GATTGGCGAT GTTGGTATTC GTGACCAGTT GTCACTGATT GAATACGTCA
     3121 CTGCGGTTGA TGGGATGATG GACTTCTTGT CCACTCGCAT GGACTTCCTG ACCGAAATGC
     3181 TTAACAGCAA GATGTAATGA AAAAGGGCGA CTCTCATCAC GAGGGCCGCC CTTTTGTTTT
     3241 ATAGCGCCAA ACCTATCCCA ATCGCAGCAG CAATGCGAGT CATCCACAAT TGGAAATCAG
     3301 CACGTTTCTG ATCTTCAATT CGTGCCTTAC GTTCCGCCAC AAGATCTTCT GACAGGCCGT
     3361 TAGCTCGTTG TTCTTCTGCT TGCGCCAAAC GCAATAGCTT GTTACGTTCG TCTATGGTCA
     3421 GGTTCAACAC ATCAATCAAT TTGTTACGCT CCTCAGTCCT ATCCTTTGCA GACTTATAGA
     3481 GGTTTATTAG ATCAACCATC CCTTTATTGT CGAGTGTCGC CAGCTTCTTA TCATCAATCT
     3541 CTTTGAGGAC AATCTGTGGC TTAGCAGGTA CTTCCTCTGG TGCCCACTCA ACTTTATTGA
     3601 TCTGTTGGAC GTCCTGCATA GTCGTCTTGC GTTGTGGCTC GATGTTTGAA AGCGAACTAC
     3661 AGCCAGTGAC TAATAGGCAT AGAAGTAACG TGATTATTCT CATAGCTTAT TGTACCTGTC
     3721 TACCAGCTCG TCCATGCTGT CATCTTCACT TGGTGGCTTA ACATTTGTCT CAGGCTTCCG
     3781 TTCGTTCAGG TCTTTCACCG CATCGTTAAC AGTCTGGCTG TCTTGGACTT GGTTCTTGAT
     3841 TACCTGTTCG CGCGTATTGT CTGCGGCTTT CTGTTCACCC GTAGTGATTG GAGAGCTTGC
     3901 TTTTGGTCTG CGGAATAACA ACGCAGTCAC AACAAGCACA ACCACCGATG CGAAAACCTT
     3961 CCAGTATTTT CTCAACATCT CAATAGCCTT TGACATAATC AGTCACTCCC GTGTACTAGC
     4021 TTTGGTCTGA CTTCTGCTCG TTCTTGGTCG TCTGGGTGTT AATCAGGTTC TCGGCCATGA
     4081 ATGCGATAGA GAAGTAGGTC AAATGGTTTG TCTCACCTTG AAGCAGTAGC GTAATGCACA
     4141 TACCAGTGGA CACCAACACG GCTGCGAGCG AAGTCACAGG GTTAAGTGTC CAGTATTGCT
     4201 TCCAATCAAG GCCTTCACGC TTGGTCTTAA CGATGTAGTT CATCAATACG CCACCAATGT
     4261 AGGTACAAAC GTATGCGAGA ATTTCCACCG TAGACAAGTG TTGTACAACG TCACCCATGT
     4321 TCAATACTCC ATATTGGACA AAAAGAAAGG GCAGCCGAAG CCGCCCTTAT AGATCAAAGC
     4381 TGATCAGCAG TAATCTGACC ATCTTGATAC AGTTCACGTT TGCGAGATTT CCACGTGGAA
     4441 GATACTTCCG AGAAGAACTC TTTCAAACGA TCATCGTCCA GCTCAAAAGG CTGGCTCACG
     4501 CCGTACTTAG AGCACAGACC ATTAAAGGTC TTTGCATACT CTTCCTGCAG GAGCGATTTA
     4561 TCAGCGCTCA CGCTCAAATA CGACTTTGCA GATAAAGCCA CAGTTACTTG CATTGTCCGT
     4621 TCCTCTTATT TTGTACTCAC ATAAATTACT ATGCGAATTT TAAAAGTAGG TCACTGAGGA
     4681 CAACTGCTTT CGACTGGTCG TTAGGCGTTG TGTTGTTCGC AAACACTTTT CCACCAACAA
     4741 GGCGTAAATC AGCAGTGCTA TTCTCATCAC CAACAGTACC GCACACAACA AGAGAGTCCA
     4801 GTGAAGCTCC GGCCTCAAGA CCAGTGGAGA TATTTATCAG TTGTGTCTGG CTGCCAATCA
     4861 ACAAGAACCA AGTAGGAACT GCATCACGTA AGATGTAGCA CGTACGGTTA TCGCTGTTAG
     4921 CAGCAAGGAA CTTGGCGTTC ATCGCAGCCG CGGTCAGAAT AGGCACGTTC TGCCCAGCAA
     4981 GTTGCATCAC AGGTTTACTA CCAGCAATAC CACCAACATA ATCAGCAGTA CGCGCAGCCA
     5041 AGAAAGCCTG CATGTTGGTA TAGATCGAAT TGTTGCCTGT GTTCTGCGTC GTTGCGCCGT
     5101 TACCGTGTGC GTCCAGTTCT TCTTTAGTAG GAGGAACTCC CGTATACAGC AGTAGAGCGA
     5161 ACGAGTGACT TGCCCAGCTG GAAGATGCAC TCTGGACGAC TGTTTGGGAG ATAAGCATAC
     5221 GCATCATGGC GTTAGCCGTA GCTGGCAGCA TTCTCATTAC ACGCCCTCCT TGAAGTTATC
     5281 AGCGATACGT AAACCAATAT CCGGTCCAAA TATCATGCCG TACTTACCAG TCTTGTTAGG
     5341 AACAGGTTTG ATATCAGTTC CAATATCAAG CACAAGCCCT TGATAATCAT CTTGGCTGCC
     5401 GTTAATGTAT GCGTTTTGTT GGGGCACGTA CTGCGTCAAC GGTACGGCTA CCGCGTGTGT
     5461 GAAAACAGCT TCGACGAATG ACGTACCTTT TTCTGCATAG AATACGAGAG GCAAGAATGC
     5521 ACTGATTGCA GATGTACAGG TATAACGAAT ACGACGCGCA GTGAAGTCCG TATCGATGAT
     5581 ACCATTAACC GTAGCAACTG TAGTCCACGT ACCTGTAGAG ACATTCTGGT ACTCGATTTT
     5641 ACCATAAGCA GAACTATTAA CCGTACCACA CAGGATGTTA GTGAAGTGGA GAGTACGTCC
     5701 GAAGTCATAC TCAACAGAAT CACCTAACGT CCAAGATGGA GATGAACCAC CAGAGTTATC
     5761 AAAAGCGCTG GCTGCTTGCG ATAAAATATC CTTTGGAGTT TTATATAGCA CTGTGCCTGG
     5821 AGCAGGTGTG AAGCGCGTGT ACTCTGGATA AACGGCATAC GTCTGCATCT TAACGCCGTT
     5881 ACGCAGTACA GTACGACCAG CACCGTAACC ACCACAAGGC AGTAAGCTAC GAACGCGCAT
     5941 ATATTCGCGT ACATATTGAC CGTTCGCTTC GGTCTTAGAC TGCGTGAATT TATATTCTAC
     6001 AGCAGCACGA CTTGTGGCGA CAAGATCTAG GAACGACTTG GGGACGTTGT TGCTACTGCC
     6061 GTTGCGGAAG AATACAGCGA AGCCTGATGT ATTCGCTGTA TATCCGTTTG CAGCCAGCAG
     6121 CATACTAAAC GCCATTCTTT CGGAGATTAA CATTAGTCCT CCTTAGAACT TAATACGCAG
     6181 GTCAGCAGCA CGTACTGGTG CGTTAAGAGC AACGGTACCG CCAACGATTT TCAGTTCAGC
     6241 GTTGCTGTTC TCATCGCCGA CCGTTCCTGT GATAATACAC AGAGCATTGC CACCACTATA
     6301 AAAATCAGTA AACGCGTTAT TGCCTTGGGC AGAAGTAGTA TAACGTGCCA TGAACCAAGT
     6361 AGGCGTACCA GCTTGAGCCA CAACGAACTG TCCTGCCTGT ACAGACAACG GTACGTTCCA
     6421 CGTCATTGTC TCAACATCGA CAACACTGGT AACAGCCTGT ACGTTTAGGT CAGCAAGGAA
     6481 GTTCGCCGAA GTTGCCCATT CAGCGATTGC GCTTGATATG TTGGGTATGG ATGAAGCGGT
     6541 CGTGAGCATG GTAATCAAGC GATCATCAGT AGGAGGCGTC CCTGAGAATA AAGCAATATG
     6601 AAGTCGCCCC TGTGGAATAT TGCCATTCAT TAGCGACAGG ACGCAAGCAT TCGCATTAAT
     6661 GCGGTTGAAG TCTGGTGAAA CGCGCATATT AGTATGCCTC CGTGTTAATA ACTTTGTTGT
     6721 TGATGTAGAT GATACCTACA GCCTGCTCTT GCCCTGGGAC AACTGAGGTA TCCGATACAA
     6781 ATACATCGTA GTTCGCTGCC TGTTTGAGAT CGTCAGTCAC AGACAGTGCG AAGTGTCCGA
     6841 AGAAGCGACC GTAATTATAC GGAACATCGG TTGAGAAGTT GAACACGTTG GCCCATAGAC
     6901 CAGTAACTAC TTTAAACAGA ACAACGTGGC CAACTTTCCC CAGAACACGC GGGCTAACAC
     6961 CGGAAGTGTA GTCGCCATAG AATTGCAGTG CAAACGAAGC GACACCGGAA GCGAACGGGT
     7021 TTGTAGTGGA CTTAGATACG ATACGGAAGC GACGTCCTGT TACAGGAGAA GGCAGCGTGA
     7081 AGAACTTCTC AGTATTTGCT GACACATTAT ACATATTCAC AGACAGGTTA GTTACGTCTG
     7141 TCCATGTACT TCCTTGCTGC ATCTGCAAAA ACACTTGGTT GTTTGTGTTG TTTGCAAACA
     7201 GGTTCATCGT CGCCGTGATA TTAGTTCCAA GCAAGGATGT CAGAGCGTTG ATGGTTACGT
     7261 CAGCACCAAA ATCATAGTTG ACATATTCCC AAACGTTATC TGCATTGCGC TCTTTAGGAA
     7321 CCATAATTGC AGCAGAGCTG CTCGAAGGCC AAGCAGCATA ACGTATAGTG CTTCCAGAAT
     7381 CAGCAACACG GTGGTTTAAG ATAGTAGAAG CAATGGCATC TAATTGGAAT TGAACACTCG
     7441 CCGCGTAGTT TACTGCATAC AGTTCTTGAT ATGACTTAGA GTACGGCAGT GTTACCTTAG
     7501 GCATAACACG CTTGCCACGA TACCCCTGGG CTGTTGTCCA AGCAGGTGCA GGAGAAACCT
     7561 GATAGTTACC GATCGTCTCA GGAGAGAGCG TTTGGCCACC TTGACCAGTA GGGACAGACC
     7621 TGAATATATG GCTACTCACC ATGTTGTTTA ACAACGTTTG AATATCATAG TTTAATGGAT
     7681 TTGGAACAGC GCCTTCCATG AATGCGCCGA ATAGATATGC AGTTGCATTG GTGTTGATTG
     7741 GAACAATTTT CATATACATG CCCTTGTGTT AAAGACAGTT CAAATTAATG ACGTGGTGCT
     7801 CTTTGTGGAA CACCACGTTC ATGTTTATAG CTGGAACGTC AGGTCAAGAA CGCGATACGC
     7861 TTGACCCGTA ACCAGAGCAC CGCCTGTGTA TTGGAGTTCT GCACCAGAAC CTTCTGGTCC
     7921 AATAGTACCA ATCATCGCAC CAAGTATAGA CGAGTTGAGA GTGAATCCTG CCCACTCATT
     7981 CTTATCGTAA CTGAGCAGCA ATCTTCTGTA CATAAACCAC GTAGGCGTAC CATCTGCAAT
     8041 AACGTTCAGC ATATTAGCTG ATCCGGACAG GGGCAGGGTT ATTGTTCTGG AATTTACGTT
     8101 GACTATAGGA GTCATTGCTG GAAGTACCAT GCTTCCAAGA AAGTCCGATT TGTCTATTCC
     8161 CAAAATGCTA ACGGCAGAAA GCATAGATAC ACTTGGGGAA GAAGCAACGA TATCGAATAA
     8221 CTTGTTCAAG TCAGGCATTG TACCTTTGAA GACACCTATG TGCGCTTGAC CTGCGCCAAT
     8281 CACAGATGCA GGAAATTCAG CAGCAACTTG TGCCTGAGAA CAACCTTTAT TACTAATCAT
     8341 ACCGCTCTCC CTGTAATACA CTTAGGCACA ATACGGAACG AAGGGATTGG CGTCTCCAAC
     8401 GTAGAACCGT GTGTCCACGT CGGGTCACTC ATGAACAAGT CTTTAGTCGC AGCCTGCTTA
     8461 ATATCATCAG TTATGGACAG ATGCGTCTGC GACATGTAGC GACCGTTTGG CGTAGTGCTG
     8521 GCCACAGGGA AGTTATAGTT CCATACAGTA GCAGCAACAT AAGCACTTCC GCTCATAATA
     8581 GGCAACACAG TCATTGACTT GTACTTGCCT AAAGTGCGGG GACTAACACC TGCTGTGTAC
     8641 GTGCCGTAGA AGAACAAGCC AAACGGAGCA GGGGCCAGAA CGTTAGACAC AGGGCTAGCC
     8701 GCTTTGTTTA CCAGACGAAA CTTCTGTGCT TTCTTACGTT GGGCCACAGG AATGGCGTAA
     8761 GTAGCCGCTG CCCAGTTGAC AGAAGACGCG GTAAATGCCG CTGTTATATT AACGGCATCG
     8821 ACCCACTTAT CATCAATCAA TGCTTGCAGC CAGTTCTCAG CCTGACCGAA GATTGACGTG
     8881 TTTGCCATTG AGAAACCAAC GAGTGCTTGT GGTTCGATCT CGGCACCGAA GTCGTACTCA
     8941 GCAATCTGGA CGTAGTTCTC TTCCGTGCGG TTGTATGTGT TGACAACACT ATACAGCGCC
     9001 GACGATGTGA TACGCGAGTT TAGGTCAGTC AGTCTGTGCC CAAGAACAGT CATTGTGACC
     9061 GACTCATTGT ATGCAGCCAG GTTGTTGTTT CGTGCGTCAT AAGGAGACAA TTTGACTTTA
     9121 GGAATAACAC GCGGAATGGT GCTGAAAATA GTGCTCAATG ACACAGGAAG TTGTTGCCAC
     9181 GTCGGATAGA ACTTGTTGAC ACCAAACCCA GACGTATCAG TCGTAGGTAT ATACTGATAC
     9241 GCCTGCTTTA CGTTTACTGC GTTTGGCAAA TAAGTGCGTG TGAGTAGACG CACTGTGATT
     9301 GAATCATTAA CGAGTGAATG AATGCTACGA TGCCCGCTCT CAGGAATATC CGTGTCAAAC
     9361 ACAAACCCTA CAGCGAGCAT TTGTGTGTAG CTTAAGGCGT TGTATGGATA GATTTGCATG
     9421 GCTACTCCAT TAACTGAATG AGATGTTATT CAGTGCGATT GTCTGTTTGG TAAGAGTAAA
     9481 CGTACCATCG CCATTATCAG TCAATGCCGC ACCCATTTGC TGCAAGTCTT GAGGCGTAAG
     9541 CTCGATAGCA GTCGCCATGT TCACAGTCTG GTCTGTAAGC GATCCTGCAT GACCCAATAG
     9601 AATGTACATG CGGTTGAACG CTTTCGTGTA CGTCACATGA CCAAGCGCAC CATCAGTACA
     9661 TTCAAATGTG CGCACACCAG GTTCAGTTTG GACGATACGC ATCAGGCCAG TAGAGATGAA
     9721 CGTTGAGTCC ATAACACAGG CCGGTAGGTA GTCACGCAGG AACGAACGCA AAGTGTTCAG
     9781 GCTGTACATA GATGACTTTG CTAAAAAGCT GTTCCACAGA TCGTCAGTGA TTGTGTCACC
     9841 AGCAGAGAAC ACTACAGCGG CGTTTACTTC TGTCCAGATA GGACTACCAT AAGACTGCGA
     9901 CATGCCACCG GTGTTATATG ATGCGTAGTT CTGTGGCATG AACGGGTTAA CAACCGACAT
     9961 GCTTTGAGTA GATGGCAGGG GATTCCCACG CATGTTTTGC ATCGCTTTAG AAACGTACAT
    10021 CAGTTGCTCC TTTGCGAAAA GCGGAGTTTA GGGCAGAACA TCAAGGTCTT CTGATTTGGG
    10081 ATAACTTCAC CAACGATCTT AAATGGACCC TGTGTACCAA CAGCAGCCGC AGCAAACATA
    10141 ACTTCATCGG AGTAATCGAT ATCTCCGTGA GCCAGTGTGT TACAGTGCAT GAGTGCTACC
    10201 CATGTAGGAG AGGTCGCAGC AGCACTTGGC GCTTGTTCAA CGTCTGTCAG GAAGATGACT
    10261 GCGCGTTGTG CTTCTGTGCC TACTTTCTTG AATCTGAACT TCTTGGACGT GCGTGGCGTT
    10321 GCCAGAGAGA AACAGTTTGC TTCACCGCTA ACAGCAGTCA TTGCACCAAC ACCCTGCTCA
    10381 ATACCTTCGT CCGTAACAGC AACCAACGAG TAGCTATTGC TAACAGTTGA TGCGTACTTG
    10441 AGGTACTTGA TAGTAACAGG AGTGTCGAAC TCAAAGTCAA CATCAGCAAC CGCACGATCG
    10501 GCAGGTGCAG GTAAAGTACC ACACGCTAAC ACAGATGTGA TGTTACGATC AGTGAAAGCT
    10561 GAACGCACGA TACGATCAGG CACAAGCTGA GATACCATAG TATTAGCGCT GCCAATGGTC
    10621 CCATAGTACG ATACACCTTT TGGAATGTAT TGAGACTGTA AGGCAAGCGT GATGACTGTG
    10681 TTTCCTTCAA CACCAGTCAG AGGGTTGCGC ACGATACCGA TAGCTTTGTT GTACATATCT
    10741 GCTACAGAGC GTGTGTTGAA GGTCGCTTCG AAACCTTCTT TGGACGTAGG TAACTTGCCA
    10801 CTGAATGCCA ACAACACCCA CCCGCCCCCA ACATTGGGGT CACTAACGCC AACACTGAAC
    10861 GGGCTACCTA CCATGGCTTG TGCCATAACG TTATTCGAAA TCAGTTTCAT ATTAACCTAC
    10921 CATAGGAGCG ATTGGCTTGT TATTCGCCTG AGTGTTGGAC AGATCGAGAC TGCCTACAGT
    10981 CACACGGAAC ACAACGTTGT CGTATAGAGG TTCTAGGTCT ATCGAAGTCT GGAACATACC
    11041 TTGAACAAGC GCAACGGGTT CAGTTGGCTG AGGCAGACCT GATGCGAACG TGCGACTAGC
    11101 AAACTTACTT TGTACCTGAG TAGCTACAAT AGGCTTCATA CCAACAGCAA CTTGTTCAGA
    11161 TATGATAGCG CGTTCGAACT TGGACAATGC AACCGCACGT AGACCAAGAG CAAGCGTATT
    11221 TGCCACTTGC GTTCTGGTCA TTGCGCTCAA CGGATCTTGG CGCAATGTCT GCGGCTGACT
    11281 ATCCGTGGCG ACCTCCATCT GAGCCATCAC CATTGTGAAG TCAGCAAAGA AATCTGGATC
    11341 GTATGCGATA ACTGGAACGA ACATTATCAG CCTCCCTGTG CGTCAGCAAA GATGTTGGTC
    11401 AGGTTGATAG AGAACGGCTG AATCGTTACC TGAGTCTTAT ATCCAGCTGG GTCGTACTTG
    11461 ATTTGCATAT CAGGGTACAG CAGAGTTACT TCGGTACCCA CCGCCAAGCT GATTGGTACG
    11521 ATGCCGCCTA GAATCAAGTG CGTAGGCATG CCTGTAGCAA CAGCAGTAAG CAAACACTCG
    11581 GAGAATGACA GCTTAGCCTG TTCGATAGTA CGAGTGCAGT TATTGCCTTT AGCCAGTACA
    11641 GTGCATATGC CAGTTGATGC AGCCAGAGCA GCATCGAACA CATAGCCACC ACCAGTAGTT
    11701 GACTGGACGT TGAGGCACTT GTTCAGGTCA GCTTCGGTGA AGCCCGCATT CAACTTGACC
    11761 AGATAGCATG ACTTGTCATC CGCAGACGTG TTGGCAAACA GACGTGATAA CTGCGGCACA
    11821 AGAGATTTAG AAAACAGAGT GTAGTTCATC TTATACCTCG GTCGAAGTTC TGATTTGCGC
    11881 TACAGTAGCG AACTCGCCTG GGCCTAATGC AGTAGCCAGA AGTTCAATAG GCTTGCCACT
    11941 GTTAACCGCA CCCACCTCAC AGGCAAAGTA AGTAGGGATG TAGTTACCGT TAGTCAGAGC
    12001 ACCGAAATTG GTATCTTGAA TAACAACCAT AGCCCACTTA ATCGACTTGT ATGCAGCGTT
    12061 ACGCCCAACG TTAGAAGCAG TTACAGGCAG CACACGGCGA GTACCAGAAG TCTGAATGAA
    12121 ACGGAAGCGC TTAGATGCAG GTACTGCTGT AGGAATCATG TTACCTTCTT GATCGGCCAA
    12181 CAGGGACCAA GCAACGGCAG TACCCACAAC ACCCGCGTCA GAGATAGGCG CAATAGTACC
    12241 GGCAGCCGCA GAAGACATGT TACCAACATC CGACAGTACG GCATCGATAG TAACTTCGTA
    12301 ATCGAAAGTC AGGTCAGTCG TGGACAGATG AATCCCAGGG TTAAGCGCAT CGTGTGGAAT
    12361 ACCTGCATAG TCCCAAGCAC GATATCCACT AGGAGCAATG CCCCATAGCG CTTTGTTGCC
    12421 AGCGTCGTTG CTTGTTGCAT ACGCCGTTTG AATCTGAACA CCACCACTAT ACCCTACTGG
    12481 AGTTGCAGCA GAATGATAGT GAACAGTAGC ACCGTTCTTG ATCTCATACA CATGACCAGA
    12541 ACGCGCTTTC CAACCTTCCT GCTGGTCAGC AAGCGGCAAC AGACCCTCAG TTGTAGGACG
    12601 CAATACGATT CGAGTAGCAG CAACCGCATT GTTGTACAGG TTACGCATAT CGTTCAGGTG
    12661 CTGCGAGAAG TCACCTTGAT CGGCCAGATT CGTGTCAAAG AAGAACACGT TAGCGATCAT
    12721 GCCGTTCGTT ACAGTTGATG CCCAGTTGGT AGACAAGTTG AGCACCGAGA ACGGAAGTAA
    12781 GTTGTGGCCT AAGATGCGCA TTAGAACTCC TTAGAATCAC GGCAAACAGT TGCGAGGAAC
    12841 TTACCGTTAC GCAGATTGCT TGCAGTAAGA ATTAAGTCCG CACCGGAACC AGGAGCGCCG
    12901 ACAGTCAGAA TCAGGAAGCC ACCGTACGGC GTACTTGAAA TGTCTTTGTT GAAGACGATA
    12961 ACGTTATACG CAGCAAGTAG GTCCGAGATT GTTCCGGCGT AAGTGCCTTG TAGCGTGGCA
    13021 TTCAAGCGGA ACTTGTACTT GTTATCGTTA CCGTGAATCC AGCGCACAGG GTTAATCTGA
    13081 GATGCAGTCA GATCGAGTAC GGCAGTTGCG CCAATAGCTG TCTGCACAGT AGTACCGTCA
    13141 GCAACAACGA TGTTGGATGG GTCAGGTACT TTAGCAAAGC AGATGGTGCG CTGCATGTTT
    13201 GACAGGCCGT ATTTCAATGG CGGATCAGAA GGTGGGCGTT TTCCACCATC AGGGATCGTA
    13261 ATGCCATTGG CGACCAAAGG GAAAGAAACT ATTTCCATCG TATTGTCTCC AGGTTGTTTC
    13321 GTGTTTAAAT TACTGAAATA TCATCACACT TCGGAATCAT AAGCTGATTG TGTTTGCAAT
    13381 TTCCGGCAGT GGTATATCTT TCGTGCTTAG TTTGAATTGC TGGCCTACGG TACAGTCAGC
    13441 ATCTTGGACG ATATCAGCAG AGCTATCTCC AACGTCAAAG ACCTCACACA TGAATTGCGT
    13501 ACCGTTAAAC ACAGGACACG CGGCTTTTGT TAAACGATAG TCTGGAGTGT TTGGTACGGA
    13561 ACCAGAAATC AGTCCATACA TATGCGTCGT ACACTTGAAG TTCGTATATG GTCCGTTATA
    13621 CATATAATAC CATACGTTCG GATAGGTAAC TTGGTATCTG AGCGTGCGTG GTACAATACC
    13681 AAGTATCGCG GCATTACGCA TCTGCTTAAA GTCAGTCAAA AACGCAACGC TGAAACTGCT
    13741 CTTGAGAGGG TTGACCTCCT CTGTATTCGC TATAGAATAT GTACCATCTT GTTTCCAAGA
    13801 CATGCTGTAC CAGCGAGTCA AAGAAGAATA CGTCGAAGAA GAAGTTGAAG TAGGCACACT
    13861 TTGTTCTGGA ACAAATGCGT AGAACGAAAT ATTAGCACCC ATAAAGTCTG GGTGGATGTA
    13921 CGCATAACGC GGACCGAAGT ATTTGTTAGC GTCATCAGAA GTGACAGTAG CACGGATGTT
    13981 ACTGCCTCTA CCTTCTTTAT ATTTGTATGT ACTCGGGTCA AGTCCGTACA CGGAACACTG
    14041 ACGAACGGCA CGCCACATCA GACTTAGGTT ATCACCATCG AGCGTATCAT CAAACAGACT
    14101 GTTGAATGAA CTAGGAGGTG TCTGAAACTC TCTAAGTGTA CCACTGAGCG CTGGGTAGTA
    14161 GCGACCGTCT TTAACACCTG AGGCTTGCAT ACAGCTAACA GTCTGTCCGT CATTATTGTA
    14221 CGCACAGGAC TTCGCTTTCT GACAAGCACC AACCCAGTCC AGACCGTTCT TAATCTCCGA
    14281 CATATCAATC TGGTCAAACA GAAATAACGA CTTACGCGCA ATCGAAACAT CGTTACGCAT
    14341 TTTCAGAGCG CCTGTTGAAA CGAAAAGCAT TGTATCTCCT TAGAGCGCCA ATGGTGCATC
    14401 AAGATATAGC TTAGGTAGAT CTGACAGGAA GTTACCACCA ACTTGAGCAC CAACTTGAGC
    14461 AGTGCCTGTT GTGTAGTCTT CACCTTTTTC CATAAAGATT GCTCGAACTC TATAACCTTC
    14521 TTCTACCAGA CACACGGCAG ACGTCAGATC AATAACAGAC TCAACAGGCA GGCCATTGTT
    14581 GCCTCTGGAG TTTGCCGTGC CCCGAATTCC ACCATAGGAG TAAGCGACGT TAGTTATTCG
    14641 CTGGTTAGGC CCGGACTGAT AAGACCATAG CTCCATGCCG TACGAGAACA TCAACATATC
    14701 CTTAGGAACC AGAGCACCGA AGTAGAGAGA AGTCTGCGAA GAAGAGGTAC CGCCGGATGT
    14761 TATTGTAATG AAACCGTTAT AGTTAGAACT ATATCCAGAT CTTCCATAAT AGTTACAGTT
    14821 CATATTCATT GTACCTTCAA ACCATACATC CCGCATCGTA CAATATATGT ATGGAAAACT
    14881 CACTGCTGAT GTATATCCAG TGGTCACACC GCGAAATACT GGAGGTACAG GGTGAATAGG
    14941 ACCTTGTTTA TTCACCATTG TTGTGGACTT GTATGCGAAC ACTGGATTAT TCCCATAGTC
    15001 AGTCCACGTC ACAGGCACCC TACCCCGACC ATAGTCATTC GTCGTTCCAA CAGGAAGGAT
    15061 TGTTCGTTTC GCCCAATACA TAGAGGAGAA GTTAGGTATC TCGGCAAAGT TCGTATACTT
    15121 CGTATAAAAG ACACACGGAG TAGATGTGCC CGAATACATA GGAGCAGATC CCATAACAGG
    15181 ATGGGCAACA AAACTCCGTG TAACCTTGTT GAATGACGCG CAGTTCGTGC GATGGTTCTG
    15241 AACGACTTTG ATCAGATCTT CCAAATCAAA TTTTCCAGCA TCGGGCTTTA CTTTATAACT
    15301 CTCCGTATGC TCATCGAAGA AGTACGTAAA CAATCGCGGG TCAGTTTGCC TGGGTGTTGC
    15361 ATATAACATA AGAAATCTCC GTAAGTTACA TCACCACGAC TGACTCAACT GTTGGAAGTT
    15421 TTGTCTCAAG CACAAGATTG CCTGTAGTGC CAGGCACATA AACGCTAGGC TGACTGACGA
    15481 TCTCATCTCG TGTAATTCTA CACAGGAACT TACCGAGATT GGTGCGCACA CCGAACATAC
    15541 CGAAGTCAAG TTGCACGTCT ATTGGAGAAT CTTCCCCTGA TGTTAAACTG ACATATGGAT
    15601 AGGCCAGAGA CTTCGACGCT CCGTTCATGC TCTGTAGCGA AGTCTGATAC GAAATGGTGT
    15661 ATGTATCATT TCGCGGATAA CCTGTTAACG TTCTATACGA ATACGTGTAG TTTCGAGGCT
    15721 GAAACAACGT CATGCCACTC AGCGACGGAG CCATGAACGT GAATGAGCCT AGAGACAATA
    15781 GACCATACGC ATATTGAGAT GCCGTTGTAG GTCTCACCCA GCCCACATCC CAGCCTATGC
    15841 CATACCTATA CGTGGTCGAA AGTACACTGC TTGTAGATGC GCTACGGCCT TCACCTACAT
    15901 TCAATCGTAA GTCACTCGAT TGATTGCCAA GAAACATCTT ACGATAGCCA GTAAGAAGGT
    15961 TCGGTGTGCC TACGCGTACA TGTTGTCTGG CCGTTAGTCC ATAGCCCAGG TGAGAATCAA
    16021 CTTCAACGTC ATCAAGAGTC GTGACAGTTT CTGGATGCCC CTGGGCGCAG AGAAAAGTTG
    16081 AGAACACCCA ATCAGGTGTA ACCTGAGCAG GGAATCTCAT GCCGTTGCCT GAACCACTAC
    16141 TCAAGTTCGT ATAGTTAGGC GCGAGCATAG GACCATCAAC CATTTGAGTC GGGAAGTATT
    16201 GAAGACCACG AATACCTCTA GCCTGAGACA GTGGCACGAC ATTTGTGGTA CTACCTAGTC
    16261 CGCACGTCTT GGCCTTCTCT GCGTTCTGAA CGAAACTCTC CACCGTGTTA TCTATCTGTG
    16321 TGCCTTCTTC AAAGAAAAGA GCACAACTGG CTCCTCGCTT AAAAGCACCC TCAAGTCTAA
    16381 GTCCGCCCAA CGAAGCAAAT AACATTGCAA GCACCTCACT AAATCTTAAT TGTTTTAGCG
    16441 TCTAAGAAGA ATTTTTGTTG CAGGATTTCC GCTAGATTGA GATCAATAAT CTTAGACGCA
    16501 CCAGGACCCG TTGATTGAGT GTCTTCGTAG TCTTCGCCAC GCTGTAACAC TAGCATCTCA
    16561 TATCCTAAAG GAGTGTTGTC TATCGTCTTA CGTGTTGCTC GCATCGCTCC CATCCATGTG
    16621 CAGTACGAAC TACCAGAAGA AGTCACGCCA GAGATCGTAA CGGTATTCAC AGGCCCAGAT
    16681 TGCGCTGAGA CTGATGTAAC AGCAGCAGGA CCAAATGAGA AGTTACCTAT CTGAGCAATA
    16741 CCATATCCGT GATCACACGT ATGCCAGAAG CTACCGCTAA CAGATCTGTA GTTACCAAAC
    16801 TCAGAACTGC CATACTCACT CTTATAAAGA AATGCTGTGA GTGAGTTGAC GTTCGTGCTC
    16861 GCAAAAGAAC TACATTTCGC CATTACATAA CCATTGGCTT CATATTTATA AGTCGTGAAG
    16921 TTACCTGTCT GTAGCTTGCC GATGTTCATC GGAGGTACAA GGAAATATTT AGTCTGACCA
    16981 CCTGTTATCG AAGCATTGGT AGGCACTGAG TTGCCTCTAC CGAAAGCCTC AGTTTCTTCA
    17041 AACATCGACC ACTTATTCCA CTGGTCACGC GTACCACCAG GATAGAATCT AGGGATTCTA
    17101 TGTAGCACAA CAGGATTAGA TGCGTTGCGT ACTGGACCTG ATGTGACTCG CGTTGCAGTC
    17161 GCTGACATGG TCAGGCCGAA ACAGTTGAAC GCTTGTTTGT ACCAGTCACT TGCTGACTTG
    17221 ATCTGCGTGT AGTCAGTACC AGAGTCAAAC AAGAATAAAC CATATTGCAA AGCAGTAGGT
    17281 GTGATTGGCC TATTGGCAAA ACTGACAAAT TGCATTAAGG GCTCCTTACA CAAGAACTTT
    17341 GTTTGTCATT GCAAACGCAT TCATGTTTTT AATCTTCATA ACAGGTTTAA CGCCAGGCTG
    17401 TGTTGTGCCT GTTTGCTCGA AGTCATCACC TGCGTTAAAC ACGAACGCAT ACATCGGGTG
    17461 GGAATGCTCT TGTCCTACTA CTGGCATCAT TCCCCACGTC AATGAATACT CGCCTGTGTC
    17521 TGCTTTAACA CCTGTACCGT ACAGCACGTT CGCATCCACA ATGTTTGTTG TAGACGCGTA
    17581 TGGACCTTTC GTGTAATACG TGCTTGAGCT TTTCACTGTA TCGGAGTAAG GGTTGAGTAC
    17641 AAGATGATAC GTCTTCGTTG ATGCAGCAAA CAGACGCGGT CCTGTAGTAA GTGGATCTGT
    17701 CATGTAGGTC GTACTGTTAA TGCTCTGGTA GATTTTGTTT AGCGATGCAG TACCAGCTTT
    17761 AACATCTATA CCTTTGACGA ATAAATACGA ATAGTTGGTT GATACTGTAT CAGTCCATCT
    17821 GCCTGTAACA ATACCCAGGC TAGTCGTATA GTTACCCGAC GTTGTATATC CATAAGAAAC
    17881 ACTAGACTGA GGCACATGAT AAAGGCCAGT AGATAATGAT GAAATTAATG TACCGTCGCA
    17941 AGGTGGGAGC ACCATAACGT TCTGCACAGG TGCACTTATT GGCTCATGCT CCACAGTCTC
    18001 AAGCGCACTA CCTTCATTAT AGAAATATGC GTTGGAGTTG CTGTTGCGGC CGATACTGTA
    18061 GAACCTGCCG AACAGATCGA AGATACTTAA CTGTATAGTA CCGCCATTGA TATCGGTACC
    18121 TGTGTACGAT TCTTTGACAG ACGGCACATA GTTGTAATAA ATTCTATTTC CTTTCCATCC
    18181 AGCAGAACGC ACACACGACA TTGTTCGGTC GGCTTCCACT TTAGCGCAGA AGCCACGCGA
    18241 GCCGTTTATC TTTAGCAGCA TATCGCCGAT AGTATCTGTA TTCTTTGGAC GTTCGATGTT
    18301 GTCCGAGAAT AAGAACATGC GCTGTTTGGC TATTATCACT TTCTTTGCTA GGACGTTTGC
    18361 AGCATTGGAC ACAAATAGCA TATTTCCCAC TTAAAATCAG AGATAAATGA CAAAAAGGCC
    18421 TGTACCATAA CGATACAGGC CTTTCTATTA GACGAGCAGA CGCCCAGCGA TAGTGATCGC
    18481 AACACCGTTA AGCGTAGTGT CTACGTTATC GGGTGCGATA ACACGTAACT GGTCACCAGA
    18541 TACAAGGATG ATCTCTTGAT CTTGGTAAGC AGAAACAGGC GCGAACACGC CAGACTTAGA
    18601 ACCAGCGCCG AACGATATGG TACCAATCTG AATAACGCTA TTGGTTGCAG AGTCAAACAC
    18661 GTTGACTTTG AACACGGACG CAGCGGTGGC AGCAATATCA GCGTTCGCCA TTGAACCGCC
    18721 AAAGTTCTTG ACGATAGCAG TGGTGCGCAC TGACAAGTAA CGAGCAATCT CCTGCCCACC
    18781 AGCATAGCGC TTGAGCACAG ACATACCAAC ATCGTATGGG TTGACAGACT GCAACTGATT
    18841 GACCCACTTA GCGCGTACAG TCGAGTAGAC GTATAGGCCA AGCTGGTTAG CGCCAGATAC
    18901 AGCAGTCAGG TTCCACACAC GCCCGTTAGT CGGGTTAGCT GGGAACGTCG GACCTGATGA
    18961 GTTAGGGTCG CCCGGAGCGC GAACGATTTG TGCTTGTTCA CCCGCAAGCT GTAGACCATA
    19021 AGTTAACATT GTTTCTCTCC TTAGGCGATT CGCACTTCAC CCGTAACCGG ATACGGGAAC
    19081 GTTACTTTGA TCGTGTTCTC ATCAACGATG ATAACGTCCA GCGGCAGTAC CTGATGAAGT
    19141 TTTCCATCAG GCTGCAACGT ACACGTAGTC ACAGCGACCA TACGACCTAA GTTATGTTGA
    19201 ATCACCCACT CAGAAGCAGG CGTTTCTTGT TTAAAGCTAC GCCCCATCGA ATAGTGGACC
    19261 ATGCGAACCT CCCTTAGTAC AGAACAACTG AACCAGATTC AGGATTAGCA AATGTAATCG
    19321 TGAGCTGGTT AGTGCTGTCA TGTACGATGG ATTTCGGCTG CACTTCTTTT GCACCCTGAT
    19381 AAACACGCAC AGCAGGATTG TACCCAAGGT TATGAGTAAC CACCCAAGTT GCTTGATCGG
    19441 TGAACGCAGC GGTGAATGCG ATGGTGGGAG TAGGCAGACC GTTCTCGATA CCAGACAGCA
    19501 GAACAGCAGT ACCTGCAACG GCTTCCGGGA ATAGCACGAT AATGTTGTTG GCATCATCTG
    19561 CTTTTATAGA GGACGGCTGA ATCACTTCAC CCAACTCATC GTAGCACTGC ACGATAGGAG
    19621 TGGCCGTGTT CATGTTGTGC GCGATCTCCC AACGGGAAGA TGCAGAAGGT TGTTTGTGGC
    19681 GATACATCGT CATCTGTTGA GTCAGAGGCA CCCATACAGG AAGGCTTTCG ACGGAAACGC
    19741 AAAGCATCAA GCGTTTATCC ATGAAGATAG CCATACCAGG CTGCGGGTTT TCAGGCCACT
    19801 CACTCGCCAC GTCGAACGTA AAGTTCTTTA GAGAACCAAA CGCCAAGTCT AAAGTCCCAA
    19861 CGACTTTCAT AAATCTCTCC TGATAGGTAA AAAGGGCGAG CGATTGCCCA CCCTTTTATT
    19921 TACTTGTCTT ACGCGGCCGT CAGTTCTTCA CCAGTCCAAG CGGACGGGGT AATGCTACCA
    19981 GAGCCAGCAG CTACGGTCAT ACCCAGAGCA ATCTGATCGA TGAAGCGTTT GCCCTTCGTC
    20041 GTTTCAAATA CAACTGTCAG GAAGTATGCC TCTTTGATGC CTGTGGACGT TGCACTGTCC
    20101 GGGTAGTTAG GCATCTTGAC GTTAGCGCGA TAACCGATAG TGCTAGGAGT GATAACGCCA
    20161 GTAGATACCA GAGTTGTCGC ACGTTTAGCA ACATCTTTAG CGTCAAGACG CCACGTAATG
    20221 GACTTAACAG TGTCGTCAGA CTCAAGACCC AGTTTGGCAA CAACGTTCGC AGTAGACAGC
    20281 ATATCAGAGC CAGAAGCAGA ACCTGAGCCG TTAGTAGATA CCAGAGCAAA GGAGTGAGTC
    20341 TCACCCGCTT TGATATTGCT GCTTTTCAGC TCAAACTTGT TCCATTTTGC ATCTGTACGG
    20401 ATAGCAACTT GAACTTTCTT GGTCGGGCTT TCCGGGAAGC TGTATGGAGC AGTACGTACA
    20461 ATAGGCTCAA CAACATCTTT GAGCTTGATA GTAGCAGTAA TAGTACCAGC AGAGCCGGCC
    20521 TCGATGAGTT TGGACAGTGT GGTAGTATCA AGCTGCGGAA CAAACATGCA CTGTGCTGTT
    20581 ACGCGGTTGA TGTTGCCTGA CGTTGCAGTC TGGGACCAAG TGACGGACTC GATATCATCC
    20641 ATCTTGTCAG TCTGCAAGAA CGCGAACACT GCGTTGTTTG TGCCAGTAAC TTGGTTACCG
    20701 GAAGAAACTA AAACAGTGAA GTGTTCTGGC TCTACTGGCG CTTCAGGTTT TTCCGTTCCG
    20761 GTAGAGCCAT TAGGTTTTGG GCCGGTAACG AATGCGATCG CTACTTTCTT CGCTTGGGTC
    20821 AGTTCAACGC GCAGGCTGTT AGCATCGATG AGAACAACTT CGTCCGGGAT GATCTGGTAA
    20881 CCAGTGTCAT CAAACACGGT AACAGTACCG AACTTCTCAT TCGCATTATG CGTGAAGGTG
    20941 TGCGTAGCAG CAGCAACATC GTCTGCGCCA GTTTTGTCAT AGACGTACAA CTTGGCAGCG
    21001 CCGTTACCAG AACTGGCGAT AGCATCATCG ACGTACTTCT TAGGAACTAC AGAAGTGTCG
    21061 GTCAGCGGTT CGGCGCCGGT CAGGGTCAGT GCTTCTACTG CACCGCCAGT AGCATCGATG
    21121 AAGCCACCAG CAGTTTTAAC AGCAGCAACA TCAACGATGA TTTTGCTACT ACCAACGTCT
    21181 TGTTTCAGGC CTGTGCCCAG AGCAGCCGCA GCGATCTGTG CGTAACCAAC ACCGCCGTCA
    21241 GCGATTGCCA GACCATCAAC AGAACGTGCC AGAGTAGCGC CGTCCAGTTT AACGCGAGTG
    21301 CTACCTGCGT TATCTTCCAG ACCGCCGTTA GCGTCCAATT TAGCAGTCAC AGCGTTGTCA
    21361 GTGATCTGAA CGCCAGCGCC AACTTTAACG TTAACTACGT TACCAACTTT CTCCAGACCG
    21421 GAGCCTGCGT TGAAGTCAGA AGTACCGCCG AAGGTAGTCC AAATAGTGCC GTCAAAACGA
    21481 CGATACTCTT TGATAGCTTT GACCCACGCT ACAGCGCCGC CAGCTTCCGG GTTAGTCGGG
    21541 TCGAACTTGA TTTCGAAGGC TGTACCGCTG TACTGAACGA TCATGTTGTT GGTCAGGCCA
    21601 ATGATAGAAC CAAAGTTCGG GTTGATGGTG TCAGCAGACA GAATCAAGTA ACGCTTACCC
    21661 GCAACCAGCT CTGGATCCAG AGTACCGTCT TCCTGAATAG CGTCAACGTC CTGCAGCCAG
    21721 TCAATACCAG CGATAGCGTT GTCGATATCG ATCTTACGAG CAGCGTCGTT CGCGTTAACA
    21781 GGAGCAGCCA GGTTGGTGAT CTTGTTGTCG CCTGCGCTCA GGTCACCGGT CAAGGTGCCG
    21841 TTAGCAGCAT CCAGCTTACC AGTCAGGCCA GTCTGTACAG TACCAATCTT ACCATCCAGA
    21901 GTAGTGAACT GACCCTGAAT ACCAGAAGTA ACACCAGACA GATGACCCAG CTCAACTGAG
    21961 GTCACGTTGG AGCTTTGCAG TTCGCTATCA GCGCCGGCGA TAACAACTGC GTTTTCAGTC
    22021 AGGCCTGAGA TTTTGTCTTG CTTGGTAGCA ACAACGGTTT CAACGTGCTT TTTAGAAACA
    22081 GCAGCGTTAT CCGCAGAAGC AGACTGGTCT GGTCCAGACA GCACCAGGTC AGCAGTCATT
    22141 GCCACTGTAC CATCAGCTTT AATCAGACCT TCAAGAGAAC CGCTTCCTTC GCCCAGCGCT
    22201 TTGATTTCAG TACCGTCATA GAACTTGTAC TTCTTCTCGG TGCTGTTGAA CCACAGACGC
    22261 GCAGTTTGTG CAGCTACCAG TGTTTCGATA GCCGGGTCAG TATCTAAAAC CTCCGGGCGG
    22321 AAGTTCTGGA TAGAAGCGCC TAACATCAGA TTAATATTAC CAGTACGCAT CGTTTTTCTC
    22381 CTGAGTGCGT GGGATTAGAA AAACTGACTG TCACAACCCT CTAAACTACA GCGTAGCTTT
    22441 TGATAGGCAC TGACACGTTC TTCCATGAGA TTGATATATT TGTCGTCGAT GTGAAACTTC
    22501 ACACGAAGTG GTGCATCATA GCCATCGAGT AAACCATGGC GCCTGTACGC TTCGGCACGT
    22561 AACAACGGCG AACTGACCGA AGCACGTTCC ATAATGCTTA AATCGATTTT ATCAGCGTAT
    22621 ATGAAAGGAC GTTCTCTATT ACACAAGATG TAATCGATCT CATGTAAATT AAAGAGTGTG
    22681 GAATTCATAT AGCCAATTAC GAACTCCGCG ATAAGTCTGA ATGATTCAAA CATATCGGGC
    22741 CTAAGTTGTT GTGTGAGAAT CTGGGCGATT AACGGATGTA TCTCGTTCCG CATGTCAGTC
    22801 CAGCTCTCAC AAAACAATTC GGGGAAGTCC TCAGGATGTG CTTTCATAAT GGCAAGCACA
    22861 CTCTGTTCCA TATCTGCGAA TGAGGCCAGA AGTTTAGCGG CATCATCTGG TTGTTCGATG
    22921 CCGCTACCTG TAGATATGAA TTGTCGCTCT ATATCTCTTA ACCAAGACTC GGACGCAGAT
    22981 AGGTATTGAA GCAGCGTTTC CCTAGCGGCA GCCGTGAACT CATGTCGGGT AGAGTCTAAG
    23041 ACTTCACCCA ACATAAAGGC TTTAGCTCGA TAGAAATCGC CATAGCGTTC GGCAGTGAAT
    23101 CGTCGAAACC CTATGTTATT CCTCAAATAG CCCATCATCG CAATGCCCTC AAATCGTTTA
    23161 ACTCCTGGTT GCCGCTGGCA TTAGGAGTCG TGTAGAGAGA ACTTGATATG CTTTGCAGTC
    23221 TCAGGCCTAG CTTCTCAAGT TCTTTCTGCA ACCCGTTGAT ACCTTCCAGC ATATCCCGCA
    23281 TAACATCGGA GGTAGACTGG TGGTCACGGG ACTGTTGAGA TATGATACGC TCAAACCGCT
    23341 GAACAGCACG AAGGACAGAG TTGAGTCCTT CCTTTATATC CAAATTATCG ACTGGGGCCG
    23401 CCTCAGAGAA AGAGACAATC GCTTGTCTGA TAGAGGCCAG TTCAGAAGCC AGTGACTCAT
    23461 CATCAACGGC TGTTGTAGGA TTAGCTTCCA GTTCTGCTAA CCGTGTTTGT GTCCGTTCAT
    23521 AATCTTCCAT CATCGGAAGT ACCTTAAGCC AGTAGTAAAT ACCACCAGCA ATCAGGAGAC
    23581 AAACAGACAG GACAGTTGCA AAATTGGACG CAAGCACTTG TCCTAAAATA TCCGCCCACA
    23641 TTTCTTCTAA CCCTTACAGG CGTTTCCGTT GAGTTCGATA ATAACTCGCT GGGCACCTGG
    23701 TTCGTTTACG TCAGTGGTTT TATACGTGTG CGCCATCCTA GGCTTGAACT CTAAGCAGCT
    23761 TTGACCATAC TGTCCATCGA CAACACATAC GGCTGACAAG CAGCTAACAT CTTCCTTGAG
    23821 TATTTGGTTC TCGGGAGAGG GGTTGACACT CCTCACGGCA GTAACGATGA ATGTCACTAT
    23881 TGCTAGGGAG ATGCCACCTA CGATAATAAC CTTTATACGT CGGGCGTTCA TTCCACTCTA
    23941 TTCCATGCAA TTTGAATGAG TAAAATTAGC GAACCACCTC TTCCTAGAAG GAACTATTTG
    24001 GATAATACGC CACTAATATC CTGGAACATA TTTTTGTACA CCAAATCGCC ATTTACTTCA
    24061 TCAAGACGGT CAGTCGAAAC ATACACTCGC GGAGTTGTGC GTATCTTGTC CCAGCGACTG
    24121 TCGGAACTAA GATTGTCCAA AGATGGGATA ATGACGATAC TAAGGTTATT CGTCGCCCGC
    24181 ACAAAACCAA TATCAATATG CTTCTTATTA ATCTTTATGA TGAGTCTGTT GATTGCGTCC
    24241 AAACCAACAG GCACGTTAAA TTCTGTGTCA CTGACCGTAC TGACGAGGCT AATCAAAATG
    24301 CCTCTAGGCT TCGCTGCGAC ACTAAACAGC TCAGTCCTTA ATTCAGATAG CGTGGTGGCT
    24361 TGCATGTGGG TTACTTCATG CCCTAGATCT CGCAAGCACT GACCAAGAGC GCGGCTCGAT
    24421 TCAATATGCG AAACGTTGTC ATCACGCAGA ATATAAATCG GTGTTCCGGG TTCGTGGATG
    24481 CGTTCAGCCA TACGTTGAAT CAATTCGCAA GACGGGTGTC CTACGGAAGC GACACCCTTG
    24541 TTTGCCAGAA CGAATCTATC TTTGTATATG CTGTAGATAT TGGGCGGCAT GTACTTCATG
    24601 TAATCGTCGT CTAAGCTCAA GATGGTCTTT GGCTTAATGA GTTCGATCAC AAGATGCACC
    24661 GAGCGCAATG CGGCTTTGTA CTCGGTATCA GATAGCACAC GGTTAATCGG AAGGTACTGT
    24721 ACGAAGACGA AGCGGTCATC GCCGTTATCA ACAATGGAGC GCACAAGAGA GCTACCTATC
    24781 GAAGGCCCTG CTGAAAACTG CATGAGTATC ATCAAGCCGT TCTCAACAAG ACCACCAGAC
    24841 GTGTAACCAA TCACTGATTG ATTCTCAGGC AGTACCTTAG TGCGCTCAAA CGTCATTACT
    24901 GGCTTGTATC GGCTTGGGCT GCTTTCTTGT CCGCTATCGG CATGTACATA AGTTGCGCCA
    24961 CACCAGAGAC AGGCTCCAAG AAGGTAAGCA ACAGCACGTT TTCTGGATCT GCTTCTGCCG
    25021 GGTTGACTGT TTCCGGCCAT ATAACTTCTC CTCTCTCGTC AGTGACGTAA GGGATGCCGG
    25081 CACCTTTACC CAATCCATGG CGTAAAGCCC ATACCGTGTC AGCATTCTCC TGCACGAATA
    25141 CCATGCCCTT AACTTGACCG CTATCGCCAG CTTCTTCGAG CGCAACAACA CGACTCGTCA
    25201 GGAGTTCGGC GCCACTTTGT AGTGTACGGA TTGCAGTAAG GTTGGAGTTA ACACGCTGGT
    25261 TCATGTTGTT AAACATGGTG AAGAATGAGT TGTTCATCGC AGTACGCACA CCATCAGTGT
    25321 ACGACTTTGG CGTTAACTCA TCAGTCTCAA AGGCTGTTAC GCCGCTGCGC ACTAAAATCT
    25381 TACCAGTAAG ACGCCCACCA GAAGCACTGA TAATCTGAGG CGCTGGCTGA TCTGCCTCAT
    25441 CCCAGATTTG AACAGTGTTC ATCACCGTGT TATAGTCAGT CTCTTCCTGC CACGTATTCT
    25501 TATACGGAGC AGATGCTGTT TTGGACTTAC GGCGCATAAC TTTTTTATAG TTAGGGCTTG
    25561 ATCCATCAGC GATGATCCAG AGACCATTCA GAGGAAAGAC GTGTGTGACA GGTTCAGCGA
    25621 AAGCGAGAAT GATAGTTACG TCTGCGCCTA CCTTATACGC AATATCATTC GATGCTGATA
    25681 ACCCTTGCTG TTGGGCAAGT GTCACAAGCG TGTCCACGTA GTTAGTCAAC TGGCTCATCC
    25741 GAGACTCCTA AAGTTTTTAA AATTGAAGAA CTTCTATCGG AGAAGGCTTT AGCAATAGCC
    25801 TTAGCAGCCG CCTTATCAAT AGTGATTGTG CTGACACGGC CTTTGGTGTT GCACAATATC
    25861 GTTTGTGGGC AAAACGAAGC ACACACCAGG GCAAGCAGCA GATGACTACC GAACTCTCCA
    25921 CCAAGACTTA CTTCTACTTC CAGTTCAGGT ACGTAGACGT TTTGGTTGAT TTCAGCAGCG
    25981 AACTGCGCCA GCGCAATCGG GTCTATCTCG GGAGGCGCTG TATTATAGTC CTCAGCAAGA
    26041 TCAATAACAC CTTGCTCAGG GTAAAACTGA AAGGCGGATG GGTCACCTAA GATTCTTCCG
    26101 AATAACTCAT CAGAAACTTC AATACAGTAA TCATCCACCT TCTCACGAAC ACGACCAAGA
    26161 ACGATATTGG TCTGCGGGTC TACTCGAACG TATGAGGTCA TATTAATCAC CTACTGCGTG
    26221 ATACCAGAAG TCCCATCCAA CAGTGTTAGT GCCAGTAGAC TTGATGGTAA AGCCACCCAA
    26281 CAGGGCGTTC TCGTTCATCG CGCTTGTACC GTCCAGATTG TAGAGCTGGT AAGTACGTGC
    26341 TTGGTTGGTC GCAGCATTGA CAAACGTAAT CTGAATGCCT AAGCAACGGT TGATGAACGG
    26401 CGTGTTAAAG ATGACGTGTA TCGTATCAGT CGTGGACTTG TTTACGATAC GCCCCATGTT
    26461 ATCCTTGAAG CCAGTATTCA TGTCCTGATT GCTACCAATC CAAGCGTTTG GAATGACAGC
    26521 ACCAGTTACT GGGTCAAGCG CTTGCGATAC AAGATACTCA TCAATCGCAG CATCACGCCC
    26581 AGGAGAACCT GTAGGACCTG TTGGTCCAGT AGGCCCGACA GCACCAGTGT TACCCGTTGC
    26641 GCCGTTAGGC CCAGTGTTAC CAGTTGGTCC TTGACGACCA CGAGGGCCAC GGGGGCCAGG
    26701 ACATCCGTCT GAGCCATCAC GACCGTCACG TCCGTCAGCA CCGGGAAGAC CACGCAGACC
    26761 TTCTTTACCC TGTTTCCCTT CACGGCCAGA CTTCAACTGG TCAGCAGTGG GAAGACCTGT
    26821 AACAGTAGAC TGACTACCAT CTGGGAAGAC GATAGTCAGC GTTCCTGTTA GGGTATCAAA
    26881 CTGAGCGTTC TGGGTGCCTG GTATCTTAGA GGCTTCCGAA GGGTCGATAA ACCCAACGGA
    26941 CTCCTTAGTT CGTTTACCGA GAACAAGACC GGTAGCCGCA AGACCACCGT CAATTAGACT
    27001 CGGGTTAATC TTTGTTAAGC CCATGGCTGA ACTCCTAACC AGTCAGTGTT GTCCATTCTG
    27061 GTTGGCCACT CTGACCCGCT TCGGGATTCT TAACTTTCGT GTTGTTGATC GTCATGCGAA
    27121 TCCAACGAAC AGTCCCGTCA GTATCTTGCC AGCGAATCTT CGTACCACCA TACGCTAAAT
    27181 TAGCTACCCA TCTGTCCCTA CTAGGATCTT TGAAAGCTAA ACGTGCATAA GCAGGCATAC
    27241 GATCTCCTTA GTGCTCAATT TCATCAGGAT CCCAACACAA GATTGGTCTG CGATAAACTT
    27301 GGAACACGCC TACAGGTGCA TACTCACCGC CGATGTATTC AGATGCGTTA GTAGACAACG
    27361 TACCTGTCTC AATCAGCAAG CGGTGTCTGT CATGCGACCA CTGACAACGA CCACAAGATT
    27421 CAGCTTCTAC TGAGGCGTCA CTATCCCAAC CAGGTACTTC GAACGTTCTG TACCAACCGT
    27481 TGAAGTGGTG GCTAGAGAAA CCGCCATTGC CTGTAGAGCA CAGCACCATG TATTGATAGT
    27541 TAGTCTCAAG CGTGATGCCG TAGTTCGTAC CGCGTGGGAT AGACGGACCG TTATTGTTGA
    27601 AAATCAACTG CCAGCCTGTA CGATCATTAG CACCTTCTGA CATAAACAAC GGACGTCTGA
    27661 TAATCATCAT GATTCCGTTC TCCCAGCCAT GCTTCTTGCT TTTTGTGTGA CGAGCATTCA
    27721 TAGCCATACC GCGACTCAGT TCGAACACGG TACTGTTGGA GAAGTCTACG TTGTAGAAGT
    27781 TAGAGCCCCA CTTAGGTAAG TTCTCGGCAG TAGGCACAAT GAAGTGACGT TCTGCAAGCT
    27841 CAAGCTCACC GTATCGGTCA AATGCAAACA CGATGTACTC ATAGCCTGGG TCAATCGGAA
    27901 TGTTGTGTCC TTGAGAGCCA GGACCATTCC ACTTCCAAAC AACCTGCCAG TCGTTCGTGT
    27961 TACGCCCCGC TTCACCTGAT ACTAGGCCAT AAGCGCGTTC ATACACCTGC CACACACGAG
    28021 AGCCACGAGT AGCTTCGAAG TACAGACTAC CAGGGTCGTT CTTGTTGCCG GTAGAACTAC
    28081 CGCAGCATAG TAGATGGTCG GGGCCCGCTT CGTTGTAGCA TATAGCGTTA CCAACGCCTG
    28141 TAAACATATC CCAGTTCATC ATGATATGGG ACGTACACAG TTCGTTAGGA CCAGCATCAT
    28201 CCGTTGTCAT TACCAGATAC TCAAACATAT CTGCAAACGG ATAGTAGACA CGACTTGAAC
    28261 CCGCCATCTG CACACGGCGT ACCCAGTCAT GTGATTGGAC AAGAGGCATA GTCTTACACG
    28321 GATTCTCCAC GGACACAACG AACTGTTTCG TTTCGTACAT TGGGAGTTTC TTGAATCGCA
    28381 AGTCTCGGAA CGTTGACGTA TAGCGAGCAC CGTAGAACTG CGAAGCATCG ACAACATCCA
    28441 ACGTCTTGCC GTAACGTACA CGCTGCCCTT GACCATTCGC TAACGCACCA AGATGAGTCT
    28501 GCGTCTGCGT AGAGATCGCG TTGGTGCCAG TGACATAAGG CCAACCGTTA GCATCATAGT
    28561 TGAAGCCAAC ATCGAACGTT GCTTCTGGGT CACTATCTTT CGTGCCTTTA AGCATTTCAG
    28621 TGATTGCGTT ACCTTCGCCA AGACCGGGCG AACCGAAGCA GCAATAAGCA GCACGGTAAT
    28681 AGAAACTCGG TCCTTCAAAG ATACGACGCG TTGCACCTAT GCGATACATT GCAGCAGGTA
    28741 GACCGCCAGC TTTACGGTTA TACGAGGCTT CATCAAACAT CGTGACGAGT ACCCAGTAGT
    28801 TACCGTCAAT CGAGTTCAGG AATGCAGCCA TTGCAGCGGC AGTAGCTGGA CCACTACCTT
    28861 GTCCTTCACC ACCATCGCCA TGCACATCGA ACTGACGACG CTCGACAACT TGCTTGGTTG
    28921 CTTTACTGAT CTTGTAGACC GAGTAAGAGC GTCCTTCTGC GTAGCGTACA CCGTTGATGA
    28981 TTGTATAGCC AGGGTTAGTC TGACCTGTAC CACCTGCACT TGCACCAGGG ACGCCATAGC
    29041 CAACAGCATG GAAGAAGATG CTACTGCGAT TGACAAGCGC TTGAAACGAA TCATTATCCC
    29101 ACGTTATGGA ATGCGTCTTG TTCGCTAACC CAGCTTGCCA GTTATCTGGC TTGTAGGGAT
    29161 ACGTGTACAC ATCGAAGTCG GCTTCGTAGC GAGTGCCTGG GTCAACACAA CATGTTTCAC
    29221 TAAAGAATGG TGGCGTAGAT GCTTGCGTAT CATCGTTGAT ATCTACGGTA CCGCACCAGA
    29281 AAGGAATCCA TGTACCACCT TGACCAGACA ATGAGCCGGG ACGTGTACCG CCTGTATCGG
    29341 AATACGAATA GCCTTGAGCA CTTCGCCAGC CCTGCGTGAT ATGCAACTGA CCAACGTTGT
    29401 TCCACGCTAA GTGATCACCG TACTGTGCAA CTTGTCTGTT ACGCGCTGCG GCAGTCGCAA
    29461 CAATCGCCGT AGACTTCTGA GTACGAATAC CTATCTGGTT AAAGATGGCA TTGAAGTTCG
    29521 AACCACCCTC GCCCGGACCT TTCTGAATCA CGACGAATGA GATGCCCTCT TTGATGGCGT
    29581 TAGCAATCGC ATTGCACATC TGCGTGGGTA GCGTCTGGCT TGTTGCAGAC AAACAGAAGA
    29641 TGGTAAGAGC AAACTGTTTG AAGAATTGCT TATCACCATT GTAGCCATAC GCACCAGCTT
    29701 GGACTTCTGA ATACGTGTGG CTGTAAATAT TGTAACGCTC ACGTTCAAGG AAACGAGAGA
    29761 ACTGTCCCCA ATGACCATAC CCGGTCATTT CTGTTACTGA CGCGCCGTCC GACATAAGCA
    29821 GGATATCACG ACCATGTGTG TAGTTAGCAC CCATGTCCAT CATGATACGT AAATGGCGCA
    29881 ACACACCAAT AGCCGAGTTG AACTGTGAGT TGTTGTAGTT ACCTATCCAA CCGTAACCTT
    29941 CTACGATGTT GAACGAGTAC GGTGCCACGA AGTTACCGTT CATGAACACA CTACCGTACC
    30001 CGCAGATATA TCCAGATGCG TGTCCGTCAA TGGCAAGACT AGTCAGAGTT GAAGTATCGA
    30061 CAGCCATACC AGAGTCGGCA GCACCAGGGT TATTCGCAGC AGAACCGGAA TAACCACTGG
    30121 TGATACCACG CAGATATAAA CAGCTTTGTT TAAGCATTTA TCTGCATCCT GTTATTGATA
    30181 CACGACCTCT ACGTTAATAC GCAAGTCGAT ATACTGCTCA CCACTGGCCG GCGTATATAC
    30241 GGTAATAATA CCAACCCAAC CGTTCGCAGC AGTCGGTACC TGAACAAGGT CAGTCTGATA
    30301 AACTGAACCA GTCCAAGTGT ATGAAGTAGA TGCGCTTACG ATTGTTCTGC TACCGATATG
    30361 TGTGCCCCAC GGCTCATACT CCAAAGTACC CCAGAGGTCA CCGTGTTTCG TTTCGTTTGT
    30421 CTTCTGGAAG TAGCCGCCTG TAGCAGCAAC TCGTGGTGTG ATATCACGAC CATAGCCAGA
    30481 AGTAACGATT CGAATGCCAT CATTCGTACA GATACGGAAG TTGAAGTTTA CCGTGTGGTC
    30541 AACGTTGCCG TAGTAACGCA CAACGCCTTT GCTCAACGTC CAGCTCGTGG AGATATCATC
    30601 GACAGACAGA CAACGATACG GCACCAGATA GTCAGCGACT TCAAACTTAG GAGGCTGAAT
    30661 CGGGCAGTAT ACGAAGTAAG ACCAGTCACA CCCGATAGGC GCTGTCACGC GCACGACAAT
    30721 GTTAGCTCGG CGAGTATGCT CAGGGTACTT CCAAAACTCC AGAGTACCTA TACGACCAGC
    30781 AGCAACGTAT TCGGTGTCTA ACAGGTTCAT GTCTTGGTCA AAGACTTCGA ACTTGGTATC
    30841 GAATGAGTTC GCAGTACACA CAACAAGTCC AGCACGAATG TCTGTTTGAG TGCCTAACGC
    30901 GAAATTATCT TCTGTGGTTG GATGGCCAGC AGAAGACACG CTGTAGCTCT CACATGGATG
    30961 GCGCAGCTCA CGCGCACCAC GTTCAGACGG GCAGTATAGA CTATAGTAGT TACTTGCAAG
    31021 GCTATCAGCA CTGCCGAAGT CCTTAGCAAC TACACGCACC ATGATATCAC AGGCAACGCC
    31081 TTGTGGGTCG AAGTAGAAAT ACAGATAACC GAGACCTGTC TGGGCATCAA GCGTAGTAGC
    31141 GATACGTCTG CCTGATTGAT ATACCTCAAT GAAGTCGAAC GATTCCCATG ACGTGTAATC
    31201 AAGATATATC CAACCAGCAG CCCAGCCGAT GAAGTGGTAA TACTCGAAAG CATTAGCGCT
    31261 TTGAATGCGT TCCGCAATAG GCCATACAGT CGCATGACAC GGCGCAGGGA ATAACGGTGT
    31321 ACCTATATAG TCCGGGTGAA TAACGTCTGG ATAGTTAATA ACGTCATATG ATGCCTGACT
    31381 ATCAAGTGCT AATCCACCAC GGTCAGATGG TGCATACAGA CGAGGTGGAT AGACTTCGAT
    31441 ACTCCAGCCG TAGCCTTGCG TAGTACGCAC ACGAATCATG ATACGCATGT CAGCAGCGTC
    31501 AGGGTCGAAC TGGAATTTAA TACGAGAACG ACCAACTACC TTGCCGCACG TTGAAGCAAC
    31561 ACGCACACCC ATATGATACA CGTCAACGCT CGCGCCTGAA GGTGCATATG AAGCGATTAG
    31621 TATCTCAACA TAACCTTCGA TAGCAGGCAT GGCGTATATG GTTTCTGTGA TAGTTGCACC
    31681 ACGACCATGT GTACTCGCAT AAGGTACGTT AGGGTTTGCG TAAGTACCAA GCCCTGAACG
    31741 GGATGCGACG CCGACATGGT CATAGGTCTC AATAGTTTTA ATACCAGGAC GATTAATAGA
    31801 TCGACCTGTA GGTGGAGCAA ATGAGTTAAC AATGCCGAAC CCAGTGCGCC CAGCATCAGG
    31861 CAAATCAAAC CCAGGAGGAT AGCCTTTAAG AATATCATAC TTCTCTCGAC CACCGGAACC
    31921 TATACCATTG CCGGAGCCTT TGGTTGTTGA TGTAGGACCA CCGCCACACG CACCCGTCTC
    31981 CATATTTGAA CACGGGTCAT CGTAAGTTGG GTCGAACGAG TCATCGATAG GATGCCAACG
    32041 TTGACCCCAC TGGTTACGAA CACTGAACTT CTCAGGACTA AGAGGAGTCC AGTCACCTTC
    32101 CTTGGTGCGT ATGAACATAG GCGTGTCAAC ACAATCATGC CAACCGTTAT TCGCAGCATT
    32161 ACGAATGCGA AAACGTGCCA TGTTATCTCC TTACGGTTTC ACCCAAATGG CGCCCGGTGG
    32221 TACATTTTGA TCGATTGCAG GGTCCGTCTC TTGAATAAAG ATAGCAACAG CGCCTGGGTT
    32281 ACCCGGAGCG CCTGTCGGGC CAGTTGGTCC TGTAGGGCCC GCAGGACCAC GATTGCCCAC
    32341 ATAGCCTTGT TTACCAGGAA GACCATCTGT ACCACGAGGT CCTGGGCAGC CGTCTGTACC
    32401 ACGACGACCG TCTGTACCCA TTAGACCATC GATACCATCA CGCCCAGCAG GACCAGGATC
    32461 ACCCTCAGGC CCATAGCCGA TGCTATGAAT AGTCGGCAGC CCAGCGATTT GCAGTTTACC
    32521 TATAGTGGGG ATATTGATTG CAAGCACACC AGTCTGAGAA TCAAAAGCAC CTGTGAGAGT
    32581 GCTGTTATCT TCTGATGTGT CTACACTAAT ACCACCTTGG GTCGCTACTA CAGGACCAGA
    32641 AGCATTGGTT TGCAGTAGCG CAATATCAAC CTTAGATACC ATATACGTTC CTTACGGCCA
    32701 AGTAATGCCT TGATCTTTCG TCGGGTCCAC CCAGAGCGTT CCTGCGGCAA CAGCTCCGGG
    32761 CTGCGTAGCG CTCACAATAA TAGATAGACG TCCAGCAGGT CCTTGTGGAC CAGTAGGTCC
    32821 AGTAGGTCCG GTAGCGCCTG TATGACCAGT CGGTCCAGTA GGACCACGAG GTCCAGTCGG
    32881 GCCAGTAGGT CCCATAGGGC CCGTAGGTCC AATCGGGCCT GTAGGTCCAA CATCACCTGG
    32941 GCGACCATCA CGACCATCTG GTCCAGGAAT GCCTTGTTCG CCATCAGGGC CTACAGGTCC
    33001 TGTACAACCA GGCTCACCGG GATTACCATC ACGACCATCA CGACCATCTT TACCGTCTGC
    33061 GCCAGTCTCG CCACGTTGCC CCTGTCTGCC CTCAGGTATA TCAGACGCAG TAGGGAAGCC
    33121 CCTTACTTGT ACTGACTGAC CGTTAGCAAA GCGAAGTGTA AGCACACCAG CAGTAGCGTC
    33181 AAACGATGTA TCAGAAGTGA GTTCAGATGG TACGTTCTCC TCAGCATGAT TAGTTACCAG
    33241 CGTACCGCCA GATGCCCGCA CAGGAGTTGG CGTCGAGGTA GTACCCGCCT TAATCATACC
    33301 TGTACTAACT TTGATTAATG GCATTATTTC TTCTCCGCTC GTGCAACGAT ATCAGTGTTA
    33361 TGCACCAGCA CGTCACCAAC GAAGTAAGTG TCATACGGTT CAACATCGAT ATCAACGGTA
    33421 TTCACCTGCG CATCGACTCG ATAGCACTCA GAAACGACAA TCGGGCCTTT TCGCCCAAGA
    33481 ACTGTTTGTC CTGATTGCAC GTCACGCGCT GGTACGTATC GCCAGTCCGT ATCGTAGATG
    33541 AGCACAGGAT GCTCATGCGT CAGCTTCTGT CCGTTGATCA CATAGTAATG ATCTTCCTGT
    33601 CCATGGCGTA CTGCACGAAC TGTAGCATAT ACAGGCTTAC CTTTAATAGA AGGGCTTGAC
    33661 CAGTTGCGGA AGTCTTTAGG CTGATTCGAG TAGCCAAGAA TGCAGTCACA CTCTTGAAGT
    33721 TTCTCGACAG CAACATGTCC CATGAGAGTA TCAACGGTAG AGCCGTAAAC AATACAGCCT
    33781 GACGTTTGTT TGTTGGTTGG GTTACGCGCT ACAACGGTCA ACTGCGATTT GACAGTGACA
    33841 GTAGGACGCG ACGTCTGGCC CATATCAGTG ACTACGCAGC TAATGGTGCC TTTGATGCTA
    33901 CGGTCAGCAC CTAAGCCTAA ACGTAAGTAG AAGTTAACGA TACACGTCGA AGTTTCGACA
    33961 GCATCAAGGG TTACGCCTTC TGTGGTAGTG ATAGTCCATT TGTACTTATA CGGACCAACA
    34021 CCGCCACGAG CATTCACAGG CAGATAAGCA AGCGATGTGA ACACGTCAGA ACCCTGAACT
    34081 GCACGAGTAC CAACCATGTA CAAGTTAGAT ACAGATGCAG CGAGAGGTGT AAGCACAGGC
    34141 AGAGGTGGAG CAGGAGTTAC GTTGCTTGTC GGGAATAGCC AGACGAACAC GTTGCTTGCG
    34201 GTGGGCTGTG TGGACGACAA TACAGCAGTT GGAATAGGCG CTGGGCCTGT TGGGCCTGTA
    34261 GCACCAGCAA CGCAACTTGG GCCGTCATTA CCGCGTGGGC CGATGATACC TTGAGGGCCA
    34321 TCAGGGCCGA TTGGACCCGT AGGGCCTACT GGACCGATAG GGCCGGTATC ACCTTGAGGA
    34381 CCAGTATCGC CATCGCGCCC AGGGTCACCT GCTTTACCAG TCTGACCCTT AGCACCCGGA
    34441 GGTCCTTCAC ACCCTTGCTT ACCTGTTTCA CCATCACGAC CATCACGTCC AGGTCTACCA
    34501 GGAGCACCTG GAGCGCCTCG ACGCCCAGGT CTTCCTTCAC CAAACATTGA GATGGTCGGC
    34561 AGTCCGGGAA CGTTAACTAC TTTCCCATTC TGCTTAACGA ATACCAGTAC ACCGTTTTTG
    34621 CTGTCAAACT TCACGCTTGC GATTTGTGTT GTTGTCAACA CATCGGTGTT TTCAAATACC
    34681 AAAGCACCGT CAACTCCTAT CGCGGATTTG CCTTCATCGT TAGGAGTTGT TTCGATTTGC
    34741 GAGAGTCTTA GCTGAGTCAT TTCGGTTCGA CCTTAATGCA CAAGTTACCA ATCAGCTTCG
    34801 ATCCGTAGCT AGTGATCTGC GCATCAGTGA TACGCACCTT AGCAACGATA TCGATATATC
    34861 CCTGAGGCTG GTTCTCTTTC AGCACAACAA ACATCTGCGT CAGGCTAACG TTCGAGTACG
    34921 CGATAATCTC TGGAGCGTTG TCCGATTGTA CCACGTTGAA ACCCGCTGCG CCTGTGCCTT
    34981 TAAGCCCACG TCCATATTCA GCTTCGCTTA CACCAGGGCC TTTAAACGAC AGAACATATT
    35041 CGATATGTTC TTTACCGCTG GTGGACGCAA ATCCAGGACC AAGCTGGCAC TGAAAGTCTG
    35101 CTGTACACGT AAGCATAACA GCCTTGTTGA ACTCAATACG CTGCTGGATA ACAACTTCTT
    35161 CTGAGTCAAC TTGAGTCTGC TGGATGTTGA ACATGTTCTT CGGGTCAGCT TCTTCGGCTA
    35221 GTGCCTGAGT ATTGCTGATT TTAATCTCAG GCCACTGCCC CTCAATCACA ATACCTTCAC
    35281 CACTAACAAT CTCAGGTGTG GCGATAGGTA CTTCAATCGG AGCAAGCCCT TGACGCTTGA
    35341 ACATGTAACC CTTCGGCGTA GGAATAACGT CGATGATAAC ACCGTCAACC GAACTGTCTT
    35401 TCGAACCTAC AGCTTTGATA TTCTCAAACA CTGTTACTTC GACAAGCGTA TCGTGCGGAA
    35461 TAGGCGATGT TGTTTTTAAC GAGTTACCTG CAACCGTGAA GTCTGACGTG TGGACTGCCA
    35521 AGCCACCAAC AGCGACAACG CAGTGCGCTT TATTCAGTGG GCTAGTCGGC AGAATAAATG
    35581 TATCAGCATC ATAAGGCATT CGATACTGAC TAACACGCAG ACGAGTAGAC CACCCAGCAC
    35641 GTTCTTCATA GCGAGCAACA TAGAAAGTGT ATTTCTGACC AGACGGAATG GGCTGCGTCA
    35701 TCTGCAACTT GTTGCCGTTA CTGATCTTAT AGACCGTACT AGGCTGCCAA GTGTTTCCTA
    35761 CAACACAGAA TACCATGTCG GCGCTTTCTA CAGGACGATT ACCCAAAGTA TATTGAGTAG
    35821 TCTGTCCGTC ACCAACACCG TCATACGTTT CAAACAGAAC AACGTGGCCT TGAGATGGCT
    35881 CGATACGGAA CTGTCTCAGG TCAAGCGTCA TCTGCTGTTC AGGATAAGAT GAGAGCAAAA
    35941 GCTGATCTTC TTGAACTGAA TACGCTGTAC GCGGCTGGAG AACGCTCGAT GTACCAACAA
    36001 ACAAGTCGGT AGAGCTATCC AGAATTTCGG TCAGTTGATA GCGTAGCTTA TCAGGAGTTG
    36061 CCGTGGTCAC AACAGAACTG AAAAGCATCT TGCCTGGTGG AACGAACAAG CTCGCAGTCG
    36121 TTTGACGCTG ACTATTGACA GGACCCCAAT AAGGTTTATT GTCTTTGCCT CGCATTAACG
    36181 CCCACGTATC AGGCACATCG TTATCAACAG GCCAAGGCAG ACCAACGCTT GGTGTAGTCG
    36241 GGTTAGTGAT ACGACGCCAG ATAGCGATGT TTGTCTGCGC ACTGATAAAC GCGATAGGAC
    36301 TGTCCATGTT AACGAACTGA CCGCCAGTAT ATTTGAAATG GCGACACGTG CCCGCACCAG
    36361 GACCAGCTAC TGTTTGTATC AAGACAATCT CACCTTCTTT CATACCAGTG AGAGAATTGA
    36421 TTTTAAACGT GTTCGCGTTG ATGAAACCAC TACCAATAGT ACCGCTATAT ACACGGTCAT
    36481 GTTCGCTGAA TGCCCAATAG TATGAGCCAG CCCCATAACG ATACGCAGCA CCAGGTGAGC
    36541 GAGAACCATC AGAGTTAACA TGCAGGTCGA GAACTGACAC AGCATTGAAC ACGTTGTCTT
    36601 TAAGACTAGG CAGATTCTCC AGAGTAGCAA CACTCGGGAT TGATGTGTAG TCCGCCATCT
    36661 TAACAGCAAG AATCTTTTGG ATGTCCTGCT GGATATGTAC GAGCAAACTC ACGCGACTGA
    36721 TAGAGTTGGG TACGGCAATG ATTGGCTCTT GCAGAACAAC GTGACCAAAT GGTCTATTGT
    36781 CAGAGAGCAT AATCAGTATT TCACCAACAC GTTTCAGCGC TTCGCCTGCG ACGTATTTGA
    36841 CTTGAATATC AAAGATGAAG CGGGCACTGT TCTCGGTAAG TACCTGAACA TATGACAATG
    36901 CGCCCGACGC AAGCTCGTTG CCAAGTAACT GCTCTGGAAC CTCAGACGGG TTAGAGCCAA
    36961 TGAAGTCACC TGCTTTGAAC GCTACAGGTT GAATAGCCAA CCCACCAGCG TTCGCGTTCG
    37021 CAACGGCCTG TTCTCCCTGA GGCGTTAAAC GCAGTGCGTT AACGTAGATA GATTCAGTGG
    37081 CCATCAAAGA ACTCCTTGGG ATTTAACTGT ACTAAATTAC GATAAATGAA AAAGGGAGCC
    37141 AGGAACATAG CGCTCCAGAC TCCCTTTATT TTATTGATAT CGGACCGTAA GCACAGCGGA
    37201 GCCAAATGCA CGAGCGTTAG TGCGATAAAT CAAGACGTTT TCTGTCAGGT TATCGTATAC
    37261 CATCTTACCT ACAATCGGAC CTCTCTTTCC GTTGTCTCCT GTAACAGGCC ATTGAGCTCC
    37321 ATCGAAGCCA AGCCAGCCCT TGTTGACGTT ACCCTGTCCA TCAGCAGCCG CACTAAATAC
    37381 AGCTTGCCCA TACGACTGAC GCACAACAAA ATAACCGTAC TCATCGTTCT TGGTCGATAG
    37441 CACGAACGTA CCACCGTTGT TCGAACGAAG ACGCGTAGGT AGTTGAGCCA TAGCTATGCT
    37501 GATAGTAGTC AGACCGAATG GTGCAACGCC GAAGCGTGGG TAAGACGAGA AGGCTTTCAT
    37561 GAAGTGCGTT TGTTCAAGGC GTTGCTGTCC TTCAATGTAG AGCGCCTTAA CACCAAACTC
    37621 GGTATCATTC AGCAAGTTGC CGAGTGTTAG TCTACCTGTC TGCGCGTTAA TGCTAATGCC
    37681 CTGCACATCA ACAACGTCAC CTTTACTGTT TGTAATCTGC CACAAACATT TTGCACTCAC
    37741 GTCTTCCTTA GCGAATGTAC CTGTACGACC AAGAAGCGCG TTCATCTGCA TAGAGCTATC
    37801 ATCACGGACG TTGGTGTAAC CGCCGACTGT TAGGTCTTGC GGGAATCCAA TGCCGGGACA
    37861 AGTAATCTCT TGAACGAGAC TAATCTCCGT GCGCTGCTCA GTGATAATAC ATTCCACTTG
    37921 AACTGTCTGC GGGTCTTTCG AAGCAGGGAA GCGGAAGGTA CCATCTTGTG ACAAGGCAAA
    37981 GCCACTAACA GATTTGATCA CGTTCCATTT GAACTTAACC GAGTTAGCAT CAGGCAGAAT
    38041 ACTCGAACCA GACTGACCAC TACGGCGTTC ATAGTAAGCA ACGAATCTGT AGTCAGTATT
    38101 AGGCGAGATA TTGCCTTTAG GGTTTTCGAT ATAGCCATTA AGAATCGTGT TCTGCGTCTG
    38161 GAGTTCGATA GTGCGTGTAC CAACGATAGT CTCATCTGCA AGGCTTGCTG GGTTCTGCTT
    38221 GATGAATACA GCACGAAGAC CAATATGCCC ATCAGACAAT TGAGACTGAC CAATGAATAG
    38281 ATGACCATTC AGAGGGTCAA TGGAAACTCC ATCAACGTTT GTCTCATCAC CTATGGACCA
    38341 CAGAGCATCA GTAGTAACAA GCTCAGAGTC CGGGTCGATA ATAACACGCA ACTCATAAGG
    38401 CACGTACCAA CGACCGTTCT CATAACCGAT AGTCGGGTTT CTGTCAGATA CATCCCACAC
    38461 AACGTCCGGT CCAGTGATAC CAATTGAACG CAGATAAGTA TTTGCCTGTG CCAGGAATAC
    38521 AATCAGCGTC TTCTCGATCT GATACTGGTC ACACGTATAA CGCGCACGAA TCTGGACAGC
    38581 ACCGTTAACG TTCTTGGCCG GAGTTAGCGT ACCATCAGCA TCTATCTCAG CAACAATATC
    38641 AGACGTAGGC ACAAGCATCT GCGTATTGTT AGGGCCTTCC TCAGTGTAGT AGTTCTGGAC
    38701 TACTGCCCAT TCAGAATCAA CCTCAAGCTC AAACGTTCGA CCTTCTTCTT GAATGTAAGA
    38761 ACCATCCAGT GTACGAGCAA CGCCTCCCAT CTTGTACGTG TTGACCAGAG TGTATGACTC
    38821 AGACAGCACA CCAGCAGAAA TCTGCGTGGC GCCCTCGATA CGACTGTTAA TGATGTTGTT
    38881 AACGCTTTGC TTAGGCTGTG GTGTAATGAC CATATCGATC TTGTTACTCA CACGGAAGAA
    38941 CGATGCGAGC ACCTGCGTAT ACGTCACGGT GTTGCATTTG CCTGTTTGCA GAATAGCGCC
    39001 ATCATAATAC GCCTTCTCTA GATCTACCAA ACTGCCAATC TGATTAAATA TCGGCAGCTT
    39061 AGAGATAGCC ATATCACGGA AGTCTTTATA GCTTGTAGGA GGTCGGCCCT CGATGATCTC
    39121 AACAATAGAC GTACCGTTGT AGCGACCAGG TGAAAACTGG AGAACTTGAT AGTCATCCGT
    39181 GTCTTTGTCT GGCCAGTTGC CTTTCCACTC AGCAGCCGTC ACATATTCTT GAGTGCCATC
    39241 AACGTATGTT GCAAGCAGTC GAACGAACGT GCGCGAACGA TCATACATAT GGTCTGGACA
    39301 TTCTATAGTA ATACTGTCCA CCAGCGAACG TGCAGGGATA AGTTGTAGGT CACGATAGTT
    39361 GGTCAACTTA GTGCCATCGA ACTCATAGTC CATCGTGATA CGCGCAGAGC CATGCAGGTC
    39421 ACCCTGGAAG TACAGCACGT ATTCTTTGAA CTTACGTCCC ATGATTGGGT CGTACACGTC
    39481 ATTGGGAGAT TGGCTTACGT TCAGCGTCAC CCAACGAGCA TAGTCAGGCT TATTGGGATC
    39541 GAACTGCGTT GGGTCCTTCC CTTGTTCAAT TGCTTGTTGC TGCAATCTGA TTGTACGCTG
    39601 GCGCGCTTCT TCTACAGCGG ATGCTGACGG CATGTATTCC ACTTTAACCG TAGCCGCTGC
    39661 CGCATACGTC TGACCGTTAT TCCACAAACA CACTGTAGGC AACATGAGAG TCGATGCGCT
    39721 ATTGATAGTA GGTGAAGAAC GCAGGTCAAT CGAACGCGGA ATCATGATCG TGTCATGAAT
    39781 CGGGAAGATG CGGTTGAACG TTACAGCGTT GCTGCCGTCG ATGTAGTTGA AGTGCAGCGA
    39841 GTAGTTAACG GCATCACCCT CAATAAGCGG CGCTTGGAAC TCACCAGACT TTGGATCGAC
    39901 TTTGGGCAGT GCTGCAATTT CATTCTGGTC GTCCTGACTA CTGAACCAGT TGCCGAATAC
    39961 TTCTGTGTAT GCGACTACGA TTGCTGGGTC ACGATTAGCA ATCTGTTGTG GTGTAGCAGA
    40021 GGCAAGCACG AACAGCGCCA TAGCCTTAGG CCTAACAGTG GTTCGTTCAA CAACAGGGTC
    40081 AGGCAGAACG ATATCGATAG TAGCCAGATT AATCTCAGGC GCCTTCATCG TTATCTGCTT
    40141 CACTGCCTGA ATTGGAGTGA CTTCACCAAA CTCGGCGTAG ACTGAGGTCA TGTAATCCTG
    40201 ACGCATAACA CCAGACTTCA AGACGTTCTC TACAATCTCG GTATGTTCCG AAGTTGTACG
    40261 CGCCTGTGCG ATACCCAACT TAGATGTGCC ATCGTTGTAC TGGACAGCAT ACTTGATTGG
    40321 TGTATCGACT CCCTGTGGTA GTTCGTCATC AAGGATGATA CGCAACGAAA TAGGAACTAA
    40381 GTCATGCACA CTGCGATTGA CTTTAAACTC TTGGGTTTTG TTCATATAGA ACTGGCCCTG
    40441 ATACAGCACA CTGATATCAA GCGTTGTGTC AGCATCGACG CTAGGCAGAA TGAGTGTCGT
    40501 ACCATCAATC ACACCGAGTG ATGTATCGAA GCGCAACATA CCGCTATCGG TCAGTTCTTT
    40561 CGTCAGGCCT GAGGAATATT TACCATAGAC ACGAATCTTG GAACTTGAGT TACCGTAGAG
    40621 CGTAGGGCAT TCAATCATTA GCTCATCAGG GTCGGGCTCA ATCCCTATTG GGAAGATGCG
    40681 CAGTTCCATC TGTTGTTTCG TGCCGTTGTA GTTCAGCGTA AGAGTCAACA CACTGATCGC
    40741 AAGCGGCTCT TTGAAGCGAA CGCGATTGCT GTCACGCTCC TCAATCCACA CGCTGTCCTC
    40801 AACATACACT TCTACAGTTT CTTCCGTGTT ATCGCTGTAC TTAACGATAG CCCCGAATGT
    40861 AGTCCATTCC CCGCCACGTA AAAACTCGGG CTGGAGGAAC GTAATAGACG ATTGCAACGG
    40921 AGCACCAACG TTAAAACGAC GAACGTGCTC AACAACAACA TGAGCACCGA GAAAGAGTTT
    40981 AGCACCAAGG TTGATAGTAG CATAAACACC TTCTAACACT TCTTCGATTG GAGCCCATTG
    41041 ATAAAACAGT TCTGAGATGC GTCGTTGGAA CATCGCACTA CGCGCCGTGC GCTGCTCAAT
    41101 GTCGTTATTC ACAGGGTCGA AGCCGATGTG GTTATTGAAC CAGTCTTCTG CTTCTTGTTG
    41161 CGTCATGCCT ACTTCTTGTA GCGCGTTAAC AACATCTTTT TCTGCGTCTT TGGTGATCGT
    41221 CAGATCAAGA CCAGAATCAA TCAGATACGC ATCTACTTCA AGGTTGACCT TGTTCGTCTT
    41281 ATACCACTGG CCACCATCTT GAATCAATGT TCCCAGAGGC GTAGGGATGA AAGTCTGATA
    41341 GTCAGCCGTA TACAAACGAT TTGTATCGAA CTGACCACCA AGCAACATAC CCACGAACTT
    41401 ATTCCACTGC GTTGTTCCAG AGACTTGCTG CCAGTCAGGC AAGCAGTCAA TAACACGCTT
    41461 CAACGAAGGC AGACGATACG CCATCACATC ACGAGCGATG TTGATGCCGA GCTGGCGAAT
    41521 AGCTTCTTCG GCCAGCACGT CATTTGTGTC TTCGTTAATA CGACGGATAT CCAGCAGTTG
    41581 TTTAATCACT GCAAGGTTAT GTTCGTCGTT ATGCGCGTCC ATCATCTCGA ACAACTCAGC
    41641 CCATGCTGGA TTGGCTTCTA CGAAGTCAAT GTTAAAGGCT AGAGTGTTTG ATTTCACCGC
    41701 GTCATCTTCC TTTCACTGTA GGTTATATTG ATACGCAAGT TACGCAGCGC AACATACTCC
    41761 AGAACCGTAT TAGGAATGAT ATCCTGAATA GGGCTTTCGA TGTTACAGTA ATCTACTTCT
    41821 GGTCTACGCA CAGGCTTGTC TGGATCAGCA AAGTCATACA GCACACGGTC TGTTATGTCC
    41881 GACAGTGCAA GACGTTTACC TAACATTCCC GGCTTACGTT CAAACAGTTT GAGTACGGCA
    41941 GCCTGTAGCG TTGCTTCGTT CGAGCTTCGA GTACCAGGCG CATCAGCAAA GAGAGCCACA
    42001 TTAATCGTGC AATCGATTTG CAGCTTATCT GGGTTCCACG TCTGCACATC AAGTGGGCTA
    42061 TGGTATTGTG CAAGCCAATT AAGGAACTTA GTCCACTGGG CAGAAGTAGG GTTAGGATTA
    42121 ACTCCTCCCC ACGTACTTGT ATTACGTGGT AACACGCAGA CACGCACGAC TCCCTGCCAC
    42181 TCTTTGTCGT TAGGTGCTAT CTCAGCTTGA CCTTGAACAA CAACGTCGGC AACATCTGGA
    42241 TAGAGAGCGA TAGCAGCTTT CCATTCATCA CGGCGAATCA GCTTCTTACG ACTACGCCCG
    42301 ACGATAGGAC TGTAATGACG ATAGTAATCG ACAGGCGTTT CATCAGAGCC ACCAATGATA
    42361 GCACCAACAG TCTTACCTTG AATCTGCGGG TTAGTCAAGC ACTGGATTTT CAGACCAATA
    42421 GCGTCAGAGT TACCAGCAGA GCCGAGAGCT TTAATGCCCT GTACACGCAT CGTATAGCCA
    42481 GCTGGTGGTT GAACGCCCCA CTGCTCACCG CCGAATTGAA TCTCAACATC TCCCTCATCA
    42541 GTTGTCACGT CGAGGAAGAT TTGCTGCCCA GCGTATGCCT CAAACAAACA CTTGTCAAAG
    42601 CGCTGAAACT CAATCTTGGC ACCGTTAGGA TGTTCGAACC AAACACGCAG GTCAGATGTA
    42661 AGCTGGAAGT TCTCAGTACC TAAGCGATAT GCAGCATAGT CGAAAGGATT AACGATCAGT
    42721 TGGCTGTAGG AGAACAACTC ACCGATGATG AAGTCTGCTT CTTTGACTTC GCCCGGTTCC
    42781 CACTGCGTCA CTTCTGCGAG TAAGCCACTA ACACTGCCGA CAGTGAACGG CGTATGCTTA
    42841 TCAAGCGTCA CCTTGTTTGC TGTCAAGTTA GCAACAGATG CAGTCACGGT GCTTACCGAC
    42901 TTGCGGCCGA TATCCACACC AAGATAACGA GCGTTAGCCA GCAACGAACT GTTACGTCTT
    42961 GCCAAGCGGC TAAATGCTTC ACGCGCAGCA ATCAATGAAG CGTAGCTGTT AGTCACACCG
    43021 ATATCGCCAA GTGCATCAGC AAGCAATGAC GTTAAGGAGC TAACTTGGGC ATCAGTCCAG
    43081 TATGAGGACG AGTTGATACG CTGTAGAAAG TCACGCGCAA ATTGTTCGTG AGTCAAATAC
    43141 GTGTTGAGAA TGCTGGTGCT CATTTCTGGG CCCTCATGGC GAACGTTACA GACTGCTTGT
    43201 CCTCAAGTCT AGGACAACGC CATGAGATGA CACACACGTA GGTTTGTTCG TACTGTGTGC
    43261 TTGGCGTACA GGCTGTTTGT ACATCGGTAA CATCTTGCGT TAGACCGTTC ATTGGGTCTT
    43321 CAAGAGCAAG ACGCATATAG GTTGCTATCC ATTCTGCCGT TGTCTGATCG AACGGCTCGA
    43381 ACAGGTATTT ATAGACGTCG GCACCGAAGT TCTCACGCCA CTTGCGCGAC TTCTTACGGG
    43441 TACCAATCAC CATCAATATC TTCTGGACGA TACTGTCCAT GTTCTGAACG TTATCACGCG
    43501 GTTCGAGTTG AATCCACGCG TTTATATCAC AATAGACACG CTCATTAATC GGCACGTCTA
    43561 TGAGTCGAAC TCCGATTCCT GCCATTAGCC AAATCTCACA TTAGAACTAC CGTTAGATGC
    43621 AGTGTCGCCA CAAGTATTAC CGTCACCTGC ACGTTGAGCA GGCTTGCCAT TAACACGCAC
    43681 ACTTGAGCCT GATGTAGCTT TACCTACATG AGGTGGCTTC TTGGGCTTCC AGTGAGGTTG
    43741 ATACGCATCG CCTTGTCTAA CGCTTCCTTT TCCGTTGACG AACACATTGC CTGATGCTTG
    43801 TGCAGGTACA ACAGGGAAGT AGCCGCTATG GCCAGTAGAC AAATCAGTAC CTAGACGTAT
    43861 AGCTTTCTGT CCCATGATTA TCTCCTTCTG TTAGACGTAA ATTAGCTTTG ACATGAGCCA
    43921 GAAACAAAAA CGGGCAGCCC TAGGCCACCC ATTGTTTGTG CTTGGATTTG TCGCTATCCC
    43981 CTCACACCCG AAGCGAGTGC CGCGTGCCTG ACGACACGAA GCCGGGATGA ATCGCCGAGA
    44041 GCTTACTTGC CAGAGAACTC TCGGGAATTG TCAGCATTGC ACCAAGCACG AACAATGCCA
    44101 ACAGCGACAC TAAGAACAAA AGCATATTTG CTCCTTGTGT CTGTACTGTA AGGTAAAACA
    44161 TTTGCAAATG TTGATCAAGA TACTTTAGAT TGCCCTTCGC CCGACTCCAC TAGGGTTTCA
    44221 ATCATTGTTT CTCTCGTTAC CGCCTGCGTT GCGGAAAACC GCGCACGACA CTCACATATC
    44281 AAGAACACTC GGCGGAAAAG GGAAGTTCCG AATGCTCTAA CAACATGAGT GAAGCGAAGG
    44341 AGGTGGACGC ATCGGTGATC TGCGGGAGTT AATACACGTT TTAACAATCG CTCTTGGTGT
    44401 GCATTAAATC ATAATGGAAT GCGATTGCCC GCTAACAATT TCCAGAATGA TATTTCACGA
    44461 CTCAGAATGT GAATGAGCTA TGGCAGTACG TCAGCAGCAT GGAACGCAGG ACACACTCCA
    44521 TTGAACACTG TTAAGGGCAA TGTTCAACAG GCTGCGAGCA GCGTCTTGCA TGAAGCGACT
    44581 TCCCAACGCA CACTGTTTCT GCCAGACCAA TGTGCGTCAG GTAGCACGTT CGCTACGGTC
    44641 CCTAAAAGAA CACCCACAAC GTTGAGATTA CGTTCCAATG TTCTACGCGC CTGAGAGGAT
    44701 GGTATCGTGC TCGTATGTCT GTATCAGAAT ACGCATTACG CTATATCAAT GCTGGGCCTT
    44761 GTGAGCGTCA GCGGCAGAAT ACCATTCTAT CGCGTGGGTG CTGGAGTTAT GCCTCACGAT
    44821 TACAGAGCGA ACTCAAACCA GCTAGAGGCC TGTGTCAGCA GGAAATACTC GGCACAGGAA
    44881 AACTATCATG GAACACGGCG AGCAATGGAC AAACCCTCCG CGCTTTCTGA TATTACTATC
    44941 TGCAATTTTT ATTTACAGAT TTTTCTGACT TAAAATACTT TTCGTTCCAC ATTATTGTAG
    45001 TACGTTTCGT ATGGCTCAGA ATATAGCTCA GGACCACGCT GGGCACGAAC GGTAACGTAA
    45061 CCAGTGTGAC GGTTGAATGC TGTGATTTCG ACTGTCGGCT GTTTAGGCTT GATGGTCGCA
    45121 TAAATAGGAG CGTTCAATGT TGGCTCGTCT GTCTGAATCT TATTTACAGA TTGCAGAGCA
    45181 GCACCCGACA GCTTAGGCAG GTTGAATCTG ATTTCAGCGC GTTGTTTGCC GAACGCCAGT
    45241 TTGATACTAC CCTTAGGAAG GACAGCACCA TTCTGTTTCA GATACATTGC GATGCGGCGA
    45301 GCGATACCAG TCAACTGGTC ACGAGCACGA GGGTCCATAA GACCATCAAA ACTCAGAGCG
    45361 CCTGTAGGTT GTTGTCCTGA CAGATGTAGA CCAGTATTGA AGTAGCCCTC AGCAAGAAGA
    45421 CGCAGCACCT CTTTCACGAT CTTAGCGTTG TTACTGCTAA TAGCTGGGAT TTTCAGTTCA
    45481 GGCACATCGA CTTTAACAGG GTCACGGTAC TCGACTTGAT TATCCATGTA GCCCATGCTG
    45541 ATATGCTTGG CTTTAGGGTA CTGGTGTTGC AACACACCGG TCGCACGAAT AACAACAGAG
    45601 CCACCTTTAG CCAGATCGTA AAGCTCGTCA GTGGAGAACG TGCTAAACAG ATAGTAATCG
    45661 GTAGGGACTG CCATACGTCC GATAGCTTCA ACCGCTTTCT TCTGTACGTC TTTGATGTTA
    45721 TCACCAAAGA TAATGCGACT ACGATTGGGC TGGGCAGCGG ACACAGGGAA GAATGCGCCG
    45781 TACACAACTT TGCTATCACG TTTGATTGGG CTTTCAGACT TAATCTTCTG TCCGCCTGGA
    45841 AGTGGAGGCA GTTTAACGCC CACCAGCTTA CCTTTAGTGA TAGCCTTGTT CTCTTTAACT
    45901 GGCTTGAGCG CGGTCAGTAG CTTGTTAAGC TCGGCGCCGT CCAGCATCTT CTCAAGAGGA
    45961 ACAACGAGGT TCTGCGGCAG ATAGTGTTTC TTACGGAACG TATAGATAAC AGTATCTTTC
    46021 TTGATCTGCA TCGGTGTCGC AATGTTACGC CCAGCAACAC CGACTGGCAT GAACGTGTTG
    46081 TTCTTATCAG AACCGACAAC GCCGAACGGC TTATCAAACA CTGTCTGGCC GATGATGTTA
    46141 GCAGCACGTA AGTGACCACG AACGATGAAC ACAATCTTCG GTTCATCTTT CAGGTGCAGC
    46201 TCATAGCGGT CGCGGTTCAG GTAGACAAGG CTCAGCTTAT CACCCTTCTC TAGTTCCAGA
    46261 TCGTACTCGT CGTTAGCATC ATCGATAACA ACTTTCTTAC CTTGATACGT GCCATAAGTA
    46321 CGTGCCGCAG ATAAAGACGC AATAGCCAGA GACTGACCGC TGTTTGAAAG AGCAGCAGCA
    46381 AAGTCAGCAG TAACTTGTTG GACGTCTTTA TCGGTAGCAA TGTAACGTTG TTCCTGACGC
    46441 TCACCAAGAG CAACATGCAC AGCACTGGTG CTGGACATGA ATACGGTGTT ACCTTCAGGG
    46501 TTAACGCCAG CGTAATTCAT ACCGCTGATA CGCTGAATAG TGTTGGCATT AACGTGAGGC
    46561 ATACTGATGG ACATACCAGC AGCGAAGTCA AAGATTTCAC CCTGACGCCA CGCATAGCCA
    46621 ACGTTATTCG AACTCAAGCC AATGAAGGCG TCGCCGACTC TCTGGACTGT AGTCGGAATA
    46681 ATGCTTAGAT CACGAATGAC CTGATTCTGC TTTTGAATGA TGTTCATATA AATCCCTAAT
    46741 ACGAAACGAT GCGGAAGGCG TTCTGTTTCA GCAAATTAAG ATTGCCGAGC ATTAAGCTAT
    46801 ACGCCAGAGT GCCATGCTGG TCAATCAGGT CCTGTGGAAC GATGGACCCA AAGTAGATAG
    46861 CTTTGTCGGG TCGAGAGTTA ATCTCAATAC CAACAGACTT CATTGCATCA GGGACAACGA
    46921 AGCACCACGG TTCAGCAACA TACTTACCTT TCAGATACTG AACCCTATAA CCAACAGCGA
    46981 TGTGCTGGCC GGTAGGCGGG CTGTACGAGA AAATATCCGT GTTGCGATTC AATGACTTCC
    47041 TGACAGAGAA CATCGCCATC GTTAAAAAGC GTTGCTCAAA CTGCGGAATG AATGCGTTAT
    47101 CTTCGCAGAT ACGTTTCAGT ACAGCCTCTT GCCTTGCTCG CGGAAGCGAT GGGAATAGTG
    47161 CGAGATTCAT ACCAGTTTTG CGAGAATTTG GCGCACCACG TCAGACACCG AGTTAACTTC
    47221 GGTATCGATA ACTAGGTCAA AACCGCCGGG AACATTGCGG AAGCGTTCGT TATAACGGTC
    47281 AAACACTTCT TTGGTCTGGC GCTGTTCGAT TCTATCCTCA CCACCAACAC GCAACTTGCG
    47341 ACGTTCTACA GACGTTTCAT AGCTACACGT CAGCAGCACA GTCAGGCGAT TCTCAGACGC
    47401 GAGTGCTTCC CAAGTATGCT GGTAGATCTG CGCATTCACA TCTGACTCAC CTGCCTGATA
    47461 TACGTAGGTA GATGGGAAGC CGCGGTCAGA AATGATAACC GTGTTAGGCT CATTAGCCAG
    47521 AATACGATCA TACGCATTCA TCGTGGAAGA ACGAGCAGCA AGGAACAACA GCATCTCCGT
    47581 GCGTGAATCC ATATCTTCGT TAAGCGTGTT GGTCTTGGAC AACAAGATAT CCCGAAGATG
    47641 TTCAGCAAGA GGTGTACCGC CAGGCTCTCG CAAACGAAGT ACGTTCATGC CGCGTTGATT
    47701 TAAGATTTCA GAAAGAGCAG TACAGACCGT AGACTTACCG CCGCCCTCGC CACCTTCAAC
    47761 TAAAATATAG GTTGGTTTCA TAATGAGTCC TTAAGCAAAA CGCCCGCCGC GCCATGCAGC
    47821 TTTTATGAGC ATCTTTGCCA CGATTTCGTT CTTCATTGTC TTTCGCTTGG CGTTGCTTTT
    47881 GACAAATGCA GAGCCGAACT TATTCACGAC GATAAGACCA CACCCGCGTT TCTTAATGCG
    47941 AGCGATTATC TCATCACCGC GTGACTCAAA CAGTGTTTCG TCCACGACAA AATACATACG
    48001 CATACAGAAC GGTAGGTACT TGTGCCATTT CTTATCTGTA TTGAAGTCCG CCCAGCAACT
    48061 CTTAACCTCA GTGATAATCA TATCACATTT GGTATTCAGG CAGAACACGT CCGCCCTTAA
    48121 GTTACCGTGC TTTATCAGAC CAAGTTCAAC ATGACAGGAG TAGCGTTTGC CATTCCAGTA
    48181 TTGCTGTACT GCCTCAGTAA GATAAGCCGT CTTATCTGGA CGGCTCATTG ACTTAAACAC
    48241 AACTGTTTGA CGTTCAGCCT TGCGCCGATT ATAAGCCATA CGAGTCGATA ATGTCCAGTG
    48301 CCTGCTCTAC GATCGGACGG AGTTTCTTAT CCAGTTTACG CAGAGCCTTA TCAGCTTTAA
    48361 ACCATTTACG CTCACGCGTC AGGGCTTCAT CATAATCGGT CAGCATAGTC TTGACCTTCA
    48421 TGATGTACCA TTCAACGTGT TGCTCACGGC CGGTCTTGCC CTTAACATAC TTCATGATAT
    48481 CCACGAAGTC TTTAGGCTTA CCGAGAACAC CAGCTTCTTC CATAGCTTCT TTCAGCGCAC
    48541 TTGTCAATGG CGTCATGCCT TTTTCAACGC CGCCTTTCGG GAGACCCCAA TTACCAGCGT
    48601 GTGTAGTGCG AATTAATAGA AGTTCAATCG TGCCGTCGGA GCGCTTGCGA TATGGTATGA
    48661 CCCCAGACTG CTTACGAGGT TTTTTCTCGT GAGGCAGCTT GCCAGATATG GGAACTTTGA
    48721 TCATCATAGA TAATCAGTCC CGCGTGGCAT ATCAACGTCC CACGACCAGG AGTTATCTTT
    48781 CCACAGGCCT TCTTCTTGCA GCGTACAGTA AGCACCGTGC AGCGAGATTG ACGCAAGAGG
    48841 TTTGAGATCC TGCGTGAAGC CTGTCATCGA ATAGCTATAC AGAGTATTAG GGAAATACTG
    48901 CGCACGGCAA TTGGCGTATG AGTCAAACAC AATCTCACCG TCACCATCGA CGACGATTGC
    48961 ATGTGACGCC ATGCCACTGG TACCTAATAC AACGATTTGG TACTCAGGAT GTTTGTTGTA
    49021 GACACGCTGT ACGAATTGAG CAGCATCAGC AAACGGACGA GCAATCTGTG CCGCGCGTGG
    49081 ACAGTTCTGT TCTACTGCGG ATTCAGATAG CGAACGAGCA CCAGTCAAGT TCATGGCCGA
    49141 TGCGAAAATC ATAGTTGTCA GAGCACTTGG CTCAACGGCT GTGGGGAAAA ACTTTGTGCC
    49201 CCACGCTTGT GATAAAGAAA GCATGGACGT CTCCTGTTGT GATAGTCTAC TCTAAATTAG
    49261 CGTCAGTCGC GCGGACAGTT AAGGACTTGT TTGCGATTCT GCATGAAGTC GCTTGGCGCT
    49321 GGACCAGAGA TAACGACAGC GTGTTTAACA CGGTACTTGG TCGCTTTCTT CGATACGTTG
    49381 CAACCAGCGT GAGACAACAC ATCGAATGCG TCGTCAGCAG CAGGTCCAGA TAGAACGAGA
    49441 GTATGCGCGA AGAAAGGCTT ACCAACCTTC TTCATCGTTT TACTCATAAG CCCGTACATG
    49501 CGAGCAGCTT GGGCGTCAGT CGGTACATCC CCACACCAGA TATCGAAATT CATTCTTCTT
    49561 CCTTGATCAT AAAGATACCA TTGTACATAC CGAATCGATC AGTGAAACCG CTGAGGACGC
    49621 CATGGAGACT ATCACCATCA GAAGGGCTAC CGTAAGGATC ATAATCTGCG ATGTTGACTC
    49681 GCAGATGTGG TGAACTGACT GGAGCTGTCC CCTTTTCCTT AAGGAAGATG GTATGGCCAT
    49741 CAAACTTACG TTGATCAGTA AAGAACACAC CATAGCTAGA CCACGTACTG GTGCCCTTCT
    49801 CCAGCACATA GACAGATGCC TGGAAAAATA GGGCTTCGAG GTCAGTGGCG TTATCGTCGA
    49861 TGAATTGAGA GTCTTCATGG TCAGCAAGAA CAACGTCAAG CGTAATCTTA TCAGCGTCTT
    49921 GCTTACGGCT CCGCAGCCAG TGTCCCATTT GCCGCGTAAA GTAGTCAGCC ATAGCGCAAC
    49981 AGATGCAGCT ACGGTTTGCA GGATCTTTCT CGGCGCGCGG GATTGCTGTG ACTGTACGAT
    50041 CGGATAAGTT CCATGTGACA TGATCAGTTA CTAGTGCTCC AGATTGATAT TCCACATCTT
    50101 CGTCGTTAAT AACAAATAGG TTATTACGTT GCATTGCGAT GTTGCTCAGG ACCTGCTGGG
    50161 CATGAGCCTG CATGCCGATA GGAAACTCCA TCATGACACG AGCAGTCAAC ACACGAGGGA
    50221 CGCCTTGTTC GATATACGCG AAGTTCATTG TACGGTGCAT TAATGTACGC AGCATCACTT
    50281 ATTCCTTAGT TTAGGTTGAT TGTCTGTCCA TTTACAGTTA CTTCCTGACC AGATTCGATC
    50341 TTAACGCCAC CCTTAACGTC CAGCGTATCA CTGCCTTTGA TCTTGGTCAC ACGATTACCG
    50401 CCAATCTCAA CAGTCTGATT GCCCGTGATC TTCGTATACT GGTTACCAGC ATCTCCCTTA
    50461 GGCGTACCTT TAAATTTGAT ACGCTTCTTC GGGTCGGGCT TGAGGTTCTT AGGCGTCATC
    50521 GTTGGGTCAT TCAGAATGTA GTCTGGAATG TCTCCTTTGC TGCCTGTGAT AATCAGTTGC
    50581 TGGTTACCAA CAATAGTCTG ATTAACATCA CCCATGATCG TCATATTGAA ATCGCCAGAT
    50641 GTAACTAAGA AGTGTTCGTT AGTCATGCGG TCAACGATGA GCTGGGTACC AGTAGACAGA
    50701 CGCACACCCA CGCGATGCGG ATAGTTCACC TGAAATTCAG GCAACATATC TTGTTGCGTC
    50761 ATGCGCACGT TAGTGCTGTA CATCCCCTCA TGCAACTGGC CAGTAGGAAA CTTAACGCTT
    50821 ACCTTACCGC CACGCGTTGG AATGAACTGC GCACCAAAGA CAACTCCCTG CGAGCCACCT
    50881 TTGAGTCCTT CGAGATGGCC AACAGCAGGG CGAATCCACG GAATGTTTTC GTCAGGGATA
    50941 TCATCAGTCA GCCCCATGAT ACGCGCACGA ATCTGGCCAA TACGCATCGG GTCATTGTTG
    51001 TCGATGACGA TAGCCTCATA TTCCATTTGA GGGTCAATCC CTTTCTTCGA TTGAATTGTA
    51061 TTTAACGGGA TCATTTGTTC ACTCGTGGCA GGTACATTTC AAGTTTCTCG CCATCTGGCG
    51121 TGCCTGTCTT ATTCGAACCA TCGACAGTAC CATCACCAAG AGAGCACAGG AAGTTACGTA
    51181 GATTCTCTTC CTGTTGGCGA ATCAATTGCG CAAGGTTAGT GCTGGGTCCA AGTAGCCTGC
    51241 TGATAGAGAA CGCATCGAGA CATTTGTCAG GCAGTGCATC GGACAGCATA CGGTTCATAT
    51301 CTTCCAGCTT GTTGCTGACA CAACGCTGGT TGATCTGCGG ACCGTCAAGA TACTCAGCAG
    51361 GGATATCGCC GTTAGATATC AGACCGTTGA TATCATTCGT GAATCCTCCC ATCATACCTT
    51421 CCATGCTATC GATACGGCCA GCAAGCGCAT CGAGTATTCC ACCCTTGTAA TTGATTGCAA
    51481 GGTTAACACT CAGTTTTTCC AGACTATTCA ACGCGCTACA AATGCCTGTC AGGTACTTGG
    51541 CCATGTTGAA CTCTTGCATC AACGCATTCA GGTAATCGAT ACCTTCACCG TACTTGGCAG
    51601 CCAGTTCTGG GAATTTAAAC ATCTCACTCT CAGTCTGGAA CTGACCTAAC ATCACATCGA
    51661 GCTGTAGGTT ATGTTGTTGT GCAACCCAGT CTAATGGATT CGAACCGTCG AGCGCTTGTT
    51721 TGATGTTGGC ATTAATCTGA AACGGACGTA GCACGTTTGC AACTGTAGCC AGCGGTGTCT
    51781 GGATGATGTT AGAGCCACCG CCTATATTTG ACGTGCCTTC AACAGGAGTA AAGTTACGAG
    51841 CAAGTAGGAA GGCTTCGCTG TACATCCCAC CAACGAACAC GCGAGTACGA CCAATCACCA
    51901 GCCACTTACC AGATAGCTTA TCATCAGTCT TCACTTCACG GGATGTGGAT AATACACCTG
    51961 CGTCCACGCT AACGATATCG AATATATCAA CTTCTGGACA GCCGCCTAAG ATAAGAGCGC
    52021 GAGCAGTCTC GGTATAAGTC ATCGACTGGC GTTTGTTGCT GTAGTACGCT TGCATGTACT
    52081 TGTCATGGAT ATTGATATCG TTGGTCGGTC GGGCATACGC TTTACGTGCC GCAACGATAT
    52141 CACCACGAGT ATCGCTGTTA ATGTTCAGCG GGTCACGGCC TTTGACAGTA ACGGAGGACA
    52201 GTTCGTTCGT CTTACCCTTA GAGTCAGCCC ACAGCAGTTT ATCGCCGTAG TTGGACATAC
    52261 CGTTGAAGAT ACCACTAAGC GACTTCGGAC GGAACTCATG CAGGTTGTAC AAGGGTGTCT
    52321 TACCTGATGG TGTGTGGTTG AATATCCAGT ACGCAACAGG GTCTTTCTCG AACAGGCTAT
    52381 TGATATCACG CACTACCATA CGCTTATCAG CAGTGATGAA CATCTTGGGA AGCGCTTCTT
    52441 CCGATACCCA GATATGTTGT TCAATCTCAT GCGCAAACTT CTTAGGAGAA CAAGCAGCAG
    52501 ACGTCCAGGT CATTATATCT TGTGCTTGGA GATCACCGAA GTCAGGAGTT AGTCCACCAA
    52561 ATGAGGCTAC TTGTTTGAGA GCGTCGAGAG ATGTTCCGCG AATGCTAAAG CTACGCGTAT
    52621 CGAACAGGAA GGCGGGTGCG TCAAGAGCAC ACAGCACGTT AAGCATCCGG ACGCCACTCT
    52681 CACCGTACTC ACGCACTGCA AACACAGAGA ATGTTAGCGT TGACGCTGCG TCGGGCGACG
    52741 GGCCTAATAC CAATGTAATC TTCGTGCCGT CCACAATTGC ATGTGTGGAG CGTAAGGTGT
    52801 TCGTCTGATC AGCGAATACA ATCAGAGCGC AAGGAACTGC AAATGTGTTT TCGTACACAT
    52861 GGACGGAACG AATAAGATTG GGCATAGGCG GCGGTGCTTT GCCGTCTAAC AAAAGACCAA
    52921 AGAAGCCTTG GTCTTTTACG CCACCAGATG ATGCCTGGTC AGCCATGATT AATCCTTAGA
    52981 CTCATCAATG ACCCGTGCAA TATCACGCAG ACGAGTAGCC AGCAGTTTCA ACTCAGATGA
    53041 CTTAGGCTGC ATATTGAAGC CACCACGTGC CTGTTTGATC TCAGGGTCTT TTTGGGTGTT
    53101 ATACCATTTG CGAACAGCTA CTATCTGCTC ACCCTTGTCG CTTTCGTCAA GGTCAACGGA
    53161 AAGGAAAGTA TTCGGACCAA TTTGAATACG AAAGATTTCA GGCTCAGAAG TTTCTTTGCG
    53221 TGTCTTCTTC GTTTTCTTTG TCTTGGTAGT CTTATCTTCC TTGATAGGAT TCTTTTCTTT
    53281 CTTAGACACT TTGGCTTTCT TCTTCGGCTC AGCCTCTTCC TGAGGCTTAT CGAGCTTGAG
    53341 AGCTTTCTTA ATCTTCTTAG CCTTAGTGCC TACAATCTTA CCGTTGACCA TTGCCATTAT
    53401 ATTTGCGTCC TCTTTAACTT CTTGTTGGGT GCGCTCGGAC GCTTCATTGG CACTGCTACC
    53461 AGCATACCAG CAGTCAACTC AGATGGATGA AGCAAGCCGT TAGCTATAAG CAGCAACGTC
    53521 CAATTGGCGT TCGAGCCGTA TTTAACATGC GACAACAATT GAGGGTTACC CTCCATAGAA
    53581 GCATCGATAC GAACAGGATT ATCATACACA GCGTTATCCA CATCGTCGAA TATTTTCATG
    53641 GATAGAGGGT CAATTCCCCA CTTGTCTATC GTTGCGATAG TTTCAGCCAT TTCTTGAGGT
    53701 CCTCACGAGT TACAGCGAAG TAGCTACTGA CTTGGAGAAT GAAGTCAATG CTGATCGGAT
    53761 TACCAGTACC GTCTTCCCAC ACGTTGTCAA AGTTAGCGCT AATGCTATCA ACAACACACG
    53821 GACTCATTGA GAAGAAATTA CCAATATCAA CAAAGAACGC TTCACTATCC TCAAGCACGT
    53881 TATTCATCGC TGCGTTGGCA GCATCAGCTC CACCTCCTCC AGCAGCTAAC GCCATGGCTT
    53941 CCATACTAAC AGCCTTCAAT GGGCTTGGGC CAGGAGGTAC GAGCAAGCCG CCTTTATCAG
    54001 AAGGCGCACA AAGAGACAAC AGGTTAACAG TAGTCTCTAC AACTTCAGTG CGTGTATCTG
    54061 AATAGGCGTC AACGAATATC GGGAGGTCGA TTTGCAGATA GCTTGGACCT CCCCATACGC
    54121 GAGCACTCGC CAGCTTGTGC ATTGAACTTG CACCAGCGAA ACGCAGAGCT TTATTCGCAT
    54181 TCTGCGCATT GTTCTGAACA AAATTACCAA CGTTCCCGAC TGCATTGAGA AACCTATTTG
    54241 GGTTTCCTTG CAGCGATGCA GCAGCACCGC CACCCTGTTC AGCTAGGTCA GCTAACGAAG
    54301 TGTTAGCGAA CGGTGCGTCC CATGAGCTAG ACAATGAGAA GTTGAAGTCT GGTGGGATGA
    54361 AGCCCGTGAA CTGAATCGTA CCACTTTTGT TGTAGATCTT CACACGATAC ATATTGTCCA
    54421 CGGTCATGAT ATCTTCACGC GAACGCATCG TGCCAACAGC AGTGGCTTGC CCGCCATCGG
    54481 CAGGCATTAA ATAGTTAGCC ACACATTCTC CTTAATCACA TATAACCAGT AGTGATAGCA
    54541 TTCAGCATCG GGTCATCCAA GAACACAGGG ATGTTATCGA GTGAATGTCC AGCACTTGGG
    54601 TTAGCGCTAT TATTGCCACC ACGGGCAGCG GGGCGTGATA CAGCACCACC AGAATGAGCT
    54661 TGGGCAGCAG GAGCAACAAC AGGTGTTACT GGTGGTGCTT CCTGTCGAGC AACATCACCT
    54721 TCTGTTACGA GAGGCTGACG TTCGATAGGC GCTTCTGGTT GAGCAACAGG TTGAATGCGA
    54781 TTAACATCAG GAGCCGCGAG AGCAACACGT TCTTGCAGTT GCTTCTCATA TTCCTCAGGA
    54841 GATGACTTGG GTCGTACTGG ACCTCTACCT GTAAGATCTG GTAGATTCTT CAAGTTCTCA
    54901 TCAACAGGAC CATCGTACTG CGGACCTGTC CCTTTCTCTA GACCAGGAAA CTTCTCAGCG
    54961 ATACGAGCAT CGTGTTCAGC TTCTGCATCT ACAGGCTTAG GAGTATTTAC AGCTTTCTTC
    55021 TTCTGTTCCG CTTCATGGAC CTTGAGTAAC ACGTCCTTCT CACTCTGCGC TCGCATAGCA
    55081 ACTGATTGCC GGGTCTGCGC TGAACTTGAT TTGAAGTAAC GGTCGGTCGT TGCCGCCTTG
    55141 TAGTCCTGTA CTGCTTGAAT AAGCTCAGGG TCTGACATGG CGTTCACGTC TTTACCTTTG
    55201 AGAGCGTTAG CAACTACAGA ACTACCTGCA CCATATTGCA CAGCAGTGGA GTAGATCATC
    55261 TCTTTCACAC CAGAGCCGCG AGAAGACAGA TCAACTCCAA CATCGTTTTG GAGTTTCGCT
    55321 ACCATTGGTG CGTAGTGTGT ACGAGTGATA TAGTCCGACT GCGCTTTATC TAAGTCAGCG
    55381 CCTTGAGTGT TAGCAACGTC TTTATACACA GAGTTGAACT GCGCTGTACC AGGAGCAAGA
    55441 CCACCAAAGC GTTGCAAGAA TGGCTTACCT TCAGGGCTGT TCAGGAAGTT CATCATACTG
    55501 CCGTTATTCG TCGCAAGCTG GTGCTTACCG TAAGATACAC CACCAGCATC TCCCTGACCA
    55561 GTAGATACGG TACCAACACC ACGGCCACCA GACTCGAACT GTTCACTAAC AGAACCAAGA
    55621 CCACCATCAG CAATTGCTTT CTGAGCGATA TCAGTTACTT GCTTGCTATC CATACGACGA
    55681 GAAGGTTGTG CTCGCATTGG GCCTTGATAC GTACCAGCAC CTGAGCCAGG AAGGCCTCCA
    55741 CCCATACCAC CTATGTTGAA TGGCATGATA AGCGGCTGTG GGAACTTAGA CTTATCTTTG
    55801 TTCTCGTTAG CGGCTTCGTT GTATTCTTCC ATCTTCTCTT TGCGATCTTT CTCACCTTCG
    55861 GCCAGCATGT TGTCTGACTC ATCAGTAATC TTATCAGCAA CGTACTCGCC TATAGAGCTA
    55921 CCGAAGTAAT CACCCAAGAT ACCGCCAAGA AGACCGCCAA GTGCAGCACC GGCAGCAGTA
    55981 CCAACAACAG GAACCACAGA GCCAAGTGCT CCGCCAATCC AAGCTCCAGC GACAGCACCA
    56041 CCAGTACCAG CAGCAGTGCC CCCAATCGCT GAACCAGCAG CTTTCTTCTT CTCTCGCGCT
    56101 TTTTCTTCTT CGGTGAGTGT TTCATCTGCA TCAATATGCT GCGTATCATT GGCATACATC
    56161 AAGCCATTGC CTAACGCAGA ACCGATGATA GGGATTCGCT TGGACGCCCC CATGAGCAAC
    56221 ATACCGGTAC CAGCAACAGC AGCATCCTGT GCGGCAGATG GTGCTTTAGG TGCTTCGCTT
    56281 GGTAATGTCT CCGCAGCTTT AGTAACGTCA GCAGTACGTA CAGGTTGTTG CTGTTCTACT
    56341 TGCTTCGGTT GTTCAGGAGC ACCAGCACCT TCGTTTGCTG CGTTGTCTTC TTCAAATTCT
    56401 TCGTTCGCAC GATTCTTCAA CCACAGACCA CCACCTAAGG CAGCAGCGCC AGCAGCAGCT
    56461 ATCCCAAGAA TCGCGCCAAA CTTGCCACGA AAGCGTTTAG GACGAGGAAG ATTGCGACCA
    56521 GGACCACGAC GATTGCCGCT ATTGCGACCA TACCTGCGGC CACGACGACG AGACTCACCA
    56581 GTGCGGCGTC TTCGACGCTC ATCGCCACCA CCGAAGTCAT TGAAGTTATC GTCACCGCCA
    56641 TCGTCATTAG CAGGGCCAGT ATTGGGACCA GTGCCTTCCC CACCTGCACC AGGTTGCTGT
    56701 CCGTGTGGGT CTGACTTCGC TTTGTTCTTC TGCTTAAACG CTTCTGACTT CTCCCACTTC
    56761 AACCAATCCT CAAGAGCATC TTGCGTCTTC TGGCTGACTG CATTACCATC ACGAATTGCA
    56821 GTAACGATAT CGTCACCGGA CCTCTCACCA GCAATGAACA GGTCTTCCAA CGCTGATTCG
    56881 ACTTGACGTG GATTGGGCTG AGATGCGAGT GCTGTTGGCT GCGTTGTCCT GACGTTAACA
    56941 TCAATCTGAC GTGCCTTAGC AGCTTCACGA CGTTCTCTGG CTGCACGGTT CTTCGCTCTG
    57001 GAGCCAGGGC CTACGTAATA CTCTTCCTCA CTATCTTCTA AATCATGAGC ATTAAGATTG
    57061 AAAGAGAAGT CAGGTTGATT GGATGCTTTA CGTGAACGGG GCATACCAAC AACGGAACTT
    57121 CTCATGTTCT CGGCATGTTC GATCATTAGT TCGAGTGCCG AGAGTTCCTT CTCTTTTGGT
    57181 TTAGCCATTA ACGACCTCCA CGACCTCCAC GACCACCTCT ACCAGCAGAC CTAGCAATGG
    57241 CTCTAGCCTC TTCGGCCTTG TTCTTATCTT GAACATAAGA GCTATGCCAG TACAGGAGTT
    57301 TCTTAATCGA CACATCATCA GGCACGTAGA TACTCTTAGC AGACGCAAGG TCGAGCGTCA
    57361 TATTCATCAT AGAGGTATCA GAGTACACAC GGAAATAACC AAGCAGGTCA ATCGGCGTTG
    57421 TATACGTGTA CGTGCGGAAA CAACGGTTGC ATACGTGCTT GGTCTCCAGT TCGCAGCTAG
    57481 TAAATGCGTA ATGCCCAGCG TTAATGATTT CCATTGGGTT CACGTATAAC AGCGTTTGCT
    57541 CAAGAGGCAA GTCACTATCG ATATACATCG CATTCATTGC CATAGTCCTG TCGAATGTCT
    57601 CGGCAAGGAG TTCGGCTTCA ATCCAGCGCT GTACAGTTGG ATGGCGCAGA CCGTCAGGCA
    57661 GCTTGCACCA TTCATGAGAG ATAACGCGAT GGCGCATGAC CTCTTCGGTG TTCAGAACGC
    57721 CACACGGTAC TTTCACATAC TTGCGTCCTG TTGGTCGCTC ATAGTGTCGT TCACCGTGCA
    57781 TATCAACATA GAATGGTTCG TTACAACGCC ATTCATACAT ACGGTGCGAC TGAGGCCAAC
    57841 TATCTTTGTC GAACATCGCA ATCATATAAC GGAAGTCTTC GAGGTACATC TCACGGACGT
    57901 TCACGTTGGT GAATCGCGCT AACGTATCGA CAAACAGGTC AGGCAGTTTA TACTTCTGGG
    57961 CGTTATACAG ACTAGGCATG GCGTCTGCCG TGATTCGTTT GATACGCACA TCAGATCTGC
    58021 CTGATGGTAC ATAGATCTCT AACATCAGCT AACAAAAATC ACAGGCGTCA TTTGCCATTC
    58081 ACGCGTAGAC TTACGACCAC ACGCAGGACA GGTCAGTTCA ATCTCGGTCA GCAGACCATG
    58141 ACGGGCAGCA AGCACCCACT CGGATAGTTC GTGCCAGAGC TTAAGGTCTT GCTGTTCTTC
    58201 CAACAGCGCC ATGTTTCTGT CAAACGCTGG GCCCATGTGC GCTACGTGCC ACGAAAGCAT
    58261 ATCTTCTGAG GCGCGTTCGT AGTGTCGCAT ACGAGGCAAG TCAAAACGAT CATGCTCGGC
    58321 AGTAAGCATG GCGATAGTCA TCGACGACTC ATCAACAACA CCAACGTTGT TCGTTGCACA
    58381 CGGGAAGGTA TTGATAACGC CACCTTCCTT GCGCAGTTCG TTAACGATAC CATCGGAATA
    58441 TTCAAACAGC GGTTTGTTGC AGCGCCAGTA TGTACGCACG GGAGCGACCT TATTCATAAA
    58501 CATACGCTGC TGGTAGACTA ATGCGTGAGC ATCAGGGATC GTTATGTCCA CCAGTGGTAC
    58561 GTTCAAGCAA GGCTCAAGCG CATCGATCAG AATGTGTCGC ATATCCTTAG TCTCAACTGC
    58621 CTTTGAGATA GAGCGCAATT GAGGACCAGC GAATGGTTTC ATCTCAAAGG ACTCAGGCAG
    58681 ACCAGACTTG TAACCACGCG ACGGTAAACT CGCTGTTTGA ATTTCCATAG TTTTATTCTC
    58741 AGAATTGTGT ACGTGAAACA TCGAGAGCCA TTTGAACAGA CCAAACAGCA CGACCACCTG
    58801 TGCCATTAAG TTGTAAGTTC TGACCCCCAA GAGGCCAGCA GTTACGCAGT TCTTGCGTAG
    58861 CAATCATCTG GCCTTGGTTG TCGTATAGCT CAACGATAAT GTTTTTCTTA TATGCAGACG
    58921 GCAGACGGAA GCCACCTGTA TATGGATTCT GAACAAGGCT TTGCCATGCA GTGAAATACT
    58981 TCAACGCCGC CAGCTTTTGG TCCATGCCGA ATATGAACGC AAAGCCATCA ACACTAGAAG
    59041 ACTGCGGCGT ATTAATAGCA ACGGTCGCAA CCTCTTTTGT TTTTTGTTGA TAGACAGAGA
    59101 ATGGCAGGTC GACTTCTTCA CATGCGAATG CACTCAACGC AATCCCACCG ATGATGGGGA
    59161 ATGAGCGCAC ACGCCATTTG TCTTGCATGA ATGGATCATC AAGGCCAGGT GCAGAAGAAT
    59221 CTTGCAGATC ATCAAGTGTA GGCAGCGGCA TAGAATTAGT CCTCTACGAT AACAAGCACA
    59281 GGACGCACAG CATCATCCAT CTTGAGGAAC GTAGCTCCAA CGAGATAGCC CCAGTTCTCA
    59341 ATTTGTTTGA CTACTGCTTT CTCCAGGTCG GTCTCCCACT TATCACGCTG ATTAGCTTTG
    59401 TAGTGCTCAA ACGTTTCCGT AGCGTCATAG TAGTTATACA TCTCACCAGT CGGCATCGGG
    59461 ATACGTGCAA GGAACTGTAT ACGGCCGGCG TTCTTAAACT TGGTCTTGCG TAGTTCTTGC
    59521 GTCAGCTTAG TGTTCTCGGC TTTAGAGCCA GGAACAGCTT TAAATGGTTT CTTTGGCTGC
    59581 GGCTCTTTCG GTGCAGCAGG GAGTTTCTCA CGTGCAGGCG TATTCTTATC GCTGGCTTTC
    59641 TTAACACGAA TACCAGAGAC AGTGCCAGTG AATGGACGAC TGCGACCAAG CAACGAACGT
    59701 GCTGTTACCG CATCAATCTC AAACACTACA GACGGGTCAT CACGGTGAAG CACATAAAAC
    59761 TTATTGCGCT TCTCTACCTT AATGCCGTAT ACGTCTTTAT TATCAATGTC AGCCTCAAAC
    59821 TCTTTGTTCT CGATACTGAC ACTTCGTTTA CCCTCGAAGC GATACCAATC ACAATCCTGA
    59881 ATAGAGACTT GTGGCGGTTG CTTGCGAGCG CTTTCGCTTA GGAAAATAAG CATAGTCTCT
    59941 CCAGAAACGA AAAAGGGCCA AAACATCTTG GCCCTTGAGT TCTTATGCTT CTTCGGCGTA
    60001 GTCGAAGGAC CATTCGATTG ATACCGGAAC AGCCTGGGCA GCACCAGAGA ATTGCAGGTC
    60061 TGGTACCTGT TTCGGCCACA CACCGTAGAT GTTGTATTCT TTCACAACGC TACCATCCAT
    60121 ATTGAAGATA CGGAAGATAG CTTTAACGGC GTACTCAGCT TTAACAGCAC CGGTCTGCGT
    60181 CTGGGTTGCA CGAATCAGGT TGTGCCACGC TTCCAGATCT TTGTACACGG CCATCTCGGC
    60241 GTTTTCGTTA TACTCAGTCG AGAGAGCGTG AGAGAAGATC TTACGACCCG CGTAGTTGAG
    60301 CTGGTGGCCG AATGCTTCTT TCAGCACTTC TTCCACAGTC GAACCTGGCT TCACACCAGT
    60361 CTTACAGAAG ATACGCAGAG TACGCGCATA TTCAGTACCA CCGACAGGCG GGTTAGGAAT
    60421 CAGGAACTCG AAGTTGTCAT CGAGTAACGG ATCTTTGGTA GACGAAAATT CGTCAAGAGT
    60481 TACCTTTGGC ATCTAAAAGC TCCTTAGATA GCACCAGAGT TGATGAGTTG CAGTGCGTAC
    60541 TGGATATCAC CGACAGGCGG TACGATAGCC GTTACGTGAA TGCGTTTAGT GTAGCGAGTC
    60601 GGGTCAAGGA ACACGTCAAT GATCAGATCG CCACGAGCTT CGTCTTCTGC GGTGTTGTTC
    60661 TTGTAGTCAC ACCGGACTGA ATACCAACGC AGACCACGGC CGGTCTTAAT CGGTTCAAGA
    60721 ATTGCTTCCA TCGCAGACTT CTGGCGCTCT TTCAGAATGT CATCGTTCGG TTCGAACACG
    60781 GCACTCAGGT TGTTAGCGCG AGCAGAAGCA TGAAGCATAG CCAGCAGACG ACGAACGCCG
    60841 ATATCCTGTA GCGGGCTTTT CGTAGTGTAA GTGGTATCAG CACCCCACAT GAAAATACCT
    60901 TCGCCTTCGA AGATAGCAAT CGGGTTAATC TGGTTCTCTA CCAGAATGTC GCGGTCGCCT
    60961 TGTTTAAAGC GATGACGCAC ATCGATAGCG AAGTCCAGTT TACCGCGCTG CATACCACCA
    61021 GGCGCCAACC ACGATGCAAC TTGGTCGGCA GTCAGCATAC AGTATGCTTG ACACACAGAC
    61081 GCAGGCACAT AGAAGTCACG GGCGTTGTCG TTGTCGCGGG ATTTAACGTC AGAGTTGGAC
    61141 AGAGAAGACC AAGAGCCAGT CAGAGAGAAC TCAGCGTTCT GGTATTCCTT GTTGCCACGG
    61201 CGATATGCCA CAGCAGCATC ACGCGTCTGA TACGGAACAG GAATACCAGA CGTTGCGATA
    61261 CAGTCCATAC GTGATTCAGC TAACGAATCG ATCTTGTTCG CAATGACAGG ATGTTCCAGA
    61321 CCGCCAGAAC ACAGGATGCC CGCCTGAATA TCTTCCCAGT CACGGTAGTT GTCCCACGCG
    61381 GTAAGAACAG CACTCAGACT TCTGTTTGCG ATGATTGGGT CAGAGTGATC AATATCAATC
    61441 AAATCACCAT CGCTACCGCC AGTGAACTGG CCGTTAACAG ACTGTGGATT GGTTGGGTCA
    61501 GCAGGACCAC CACCGATGGA GTTGATAACC ACAAAGTTCG GGTCTTCCAG CAGCTTGTAG
    61561 TGGTTCTCGT TCAGCTTAAC ACGAATGTAC TTCGAGTTAA CGTTGATAAC GTCTTCAATG
    61621 AAGAACTGGT TACCGCTTTC GTCTTTGTAG TAACGAGTAG TCACTACGTG GGTTTCAAGC
    61681 GGAGTCAGGT AGCCAACGCG ATACACCTTG ATGATGGACT TGATACCGAG AGCATCAGTT
    61741 ACGTCAGGCT CGAACGTGAT ATACATGTTG TTCGCGTCGG CGTACTGTGA CAGGGCGTAG
    61801 ATCAGGCAGA TATCACGATC AGTGAAAGCA ATCTGCTCAG GGTCTACCAA GCCAGCGTCA
    61861 CCGAGAGGGC GGCAGGTGGC AAAGTTATTA TACGTTGTGA GATACACACC TGCGTACTTA
    61921 ACAGAGAGCG CGACACGGGT AATGTTCAGG CGGGTTGCTT TGGTAATCAG AATCTTAGCG
    61981 ATCTGAACAC TGTTAGCGTA ACGTCCCGTT GCTGGACCAA AAACCGCATC AATCTCATCT
    62041 TTAGAGGTAA CAGTTGTATT CACACCAACA GGACCACGCG GGAACGGCAG CACCAGAGTA
    62101 CACATGCCAT ACTGGACAAG TGACACCTGA TTCGAGCGGT CGTTCTCCTG CGAGTATACC
    62161 CCCGGAGAGG GGTGATTAGG TTGTTGCATC GTGAATCTCC ATGAGAATGG GCATCGTGAA
    62221 ACGACTATAT CAAATTAGCG TCAATCAGTA GCAAACCACA TTAACACGCT GATCAACGTC
    62281 ACTTACCAGA ACGGATTGTG CCATCTTGCC CGTGAGTGTG AACTGGCCTT CGATAATCAT
    62341 CTGGCCACCA GCATACTGCA AGATAATAGG CTCAGCAGTA TCGATGTACA GCAGACCTTT
    62401 AATCTCAGGC AGAGCATATC CTTTAGGTCC AACAATAACA CTAATCTGTT GGAACGACGC
    62461 ATCATCCATA GGTATGCCAA CCGAATGCGA TTGACGTTTA AGAATAGCAT TCTGGTTAGA
    62521 ACTGACAGAG CGCACACGGC TATCAATGAT CAGAGTACGG TCGAGCTTAC GGTACTTCTC
    62581 GCGTGTGTAC ATTACTTGGC TCCTTTCAGT GTAGAACGAT CAACAATATC ATCCATATCA
    62641 ATCTGGACGT CTTCGGTGAT TTCACCGTAG TTGTTAATCT TAGCCTGTTC CAAGTTAAAG
    62701 CCAATCTTGG TCTTAATAGT CACAGGGATT TCGAGTTCAA AGCTACCCGG TGTGCTGCCA
    62761 TCATCAAGGT CTTCAATGTT AGGCAGAGGC ACACTATCAC CATCAACCAG AACACGAACA
    62821 GTCCATTCAG ACGTAGGCAT TTGAATCTTG AAACTAAGCA GCTCAGAGAT GGAGGCAATC
    62881 AAGAGTTGTT GAACAAACAA CAACGCCTGA TCGATATTCA TGAACTTAAC ATACAACGAC
    62941 CCTTGCAGCG TCACAGGGAA GTAGTAGTTA GTAACGACAA CGGCGTTGGT ACCATCTTGC
    63001 TGACCGATAG ACCACCCTGA CCCGAAGCGG GATACGCTCT TTGGGTTAGA CAGTAGCTCA
    63061 CGGTCGAATG CCATTGTAGG TATCTTGAAC CAGCCGTACG GATAGTCAGT GCTTTGGTTG
    63121 TTAGTAGCAC GAATACCCTG CTTGGGGTTA TTATGCACCG ACCACACAAA ACGCTTTAAT
    63181 CCAAAGCCCT GTCTGAACTG GCGTTGAAAG CCAAAGATAG TTGCGCGTAA CGCAGTGCTA
    63241 TTGCGCAGCA TACCTGATAG GTTTGCACTC ATTTTTCGGT GCTCCAGATA CGAAAAAGGG
    63301 CAGCCGAAGC CACCCTTTTG GTTACCCGTA ATCGGGTGTT AATCAAGTCG TAAGCGCAGC
    63361 AGACAGCTAG AGCTTGACTC AATGAAGGCA TCTTCCTGTT CTTCTTCGGA ATCATCTTCC
    63421 TCAGTAGAGT TCAGGCTAAT GACCTCATCG CCGTCATACA ACGCAGCAAC TTTTTCTTCC
    63481 TCGGCATTAA GCGCTAAGGC AGCAGATAAC GCACTGACGG ATTCAGAGAT GTTCTCAACA
    63541 CCACTCACAG AATTGACGAG GCAGTTAGCT TCGAAGTTAT CCTGTAACTG GCATTCTAGG
    63601 AACTCTTCCG TGTCCGGAGC GCAAGCAGCT TGAGCAATCA AGCGAGCTAC GTCAGTCCAC
    63661 TGTCCGTCAC GCGCAGCGAC AATTGCCAGT GCAGCTAAGG AACCAGATAA AGTCTTCATG
    63721 GTTGGTCCTC AGTTAAGAGG GCAACGTTAT GCTGCCCTCG ATTGCACTAC GTTAGCCCCT
    63781 GACCGCTTTT GCGACAGAGC GCACGTTCGC CAGAGTGAAG GAGAAGGTGC TAGACAGCAA
    63841 CCAACCGCGG TCGGTGTTGC CCTGGTTTGC GCCGGAGGTC GGAGTAGACT GAGTACCGCC
    63901 ACGAGTGGTG TACACTGCGT GGTAGTCCTG ATCAGCCAGA ACGTACAGTT CGCCGTCGTG
    63961 CAGCACACGG TGTTCCGGAG CGCGGAAGCC GTCAGTAACC AGTTCCATAC CCAGCAGGGT
    64021 ACCCAGACGA CCAGTAATCA GCAAGTCATA CTTGCTTACC GGGTCAAGAG CGCTGGAGAA
    64081 CTGATCGTTA CCAACGATAT CGTTCCAGTA GTCGTAAGCC ATCACAGCGG TAGAAACCGG
    64141 CAGCGGCCAG GAAGATACAG AATTTTTCAG AGTGGATAGC AGACGCGGAG TCAGGTCACC
    64201 ATGCACGTAG GTTACCGGGT TAGCGATACC AACAGCAGAG TCACAAGCAC GTTTCCACAG
    64261 ACGGTCTTCT TGAACCATGA TAGAAGACAG GCCGTCTTGC TGTGCGCGAT CCAGCAGGTC
    64321 GCCGTTGATC TGGTCCAGAT CCATTTTGCT AACGCGGATG TTGGATTTCA GTTCAAATTC
    64381 AGCAGGCGTG AACACACGGC CGCGGAACTG ACGGTAACCG AAGTCGGTAG GACCGGTTGC
    64441 GATGATTGCT TCTGCCTGGT GGATTTTCAG TTCGATACGC GGAACGTCGC CCTGACGAAC
    64501 GGTAGCGCCT TTACAAACTT TACGCAGCAG GCCAGCACGT TCAGCACGGT CTTCGATAGA
    64561 TGCAACGATA GATGCACCCA GAGAAGCCCA CTTAGCGCCA GTCGGATCAG CAGCAGCTTC
    64621 TGCTACCAGT TCGATTTTTT CTTCATCGGT CAGATCGTGA GCGGCAGAAG ATTGTGAGTG
    64681 CATCACTTCG CCGTTGTTGA ACGCGCCCAG CAGCTTGCTG ATTTGACCCA GCAGGTCTTT
    64741 CTGGCTGTAT GCGTTAATCT CACCAGTGGA TTGGCTCAGT GCCAAATCAC CTTTACCACC
    64801 GAAACGCAGT TGTTCAATCG GGTCGCCATT ACGCAGGGTA ACTTTAGCGC CGCGCATTAA
    64861 GGAATTAGTC ATTGCTTTGC TCCTGAGAAT AATCTCGTGG TTTAGTTCAA ACAGTTACGG
    64921 TGCGCGACGA TTAGGCGCCG TAAGAGGAAG ACATTTCGAC GATCAGGTAA CCGCGTTCAG
    64981 AGGTCGGTGC CTGCTTGATG ATGCAGCCTT TCAGCTCTGT GCCGTTGCCA CCCAGAGTCA
    65041 GGGTACCGTT CGGGCCCAGC TTCGGATGCA GTACGTTGTC AGCAGACCAG TCAGCGGAAG
    65101 CATCGAATAC GGAAGTAGCG ATGTTACCCA GCTTGATGTA ACCACAACGA CCTTCGATGT
    65161 TTGACGGCAG GCCACCGATA GGAGCATCAG CAGTGTAAGA ACGTGCTTCG GTAACAGTCA
    65221 GCTCGTAAGC GTACTGAATG AATACTTTCT TACCAATGTC GTCAGCGTGG AAGTACAGGT
    65281 CAGCACCCTG AACACCAACT TTACCGACAG CAGATGCAGA AGCAGCAGCT TCCTGTTCAG
    65341 CTTTAACGCC GTCGATTTTA ACCAGCAGAG CGCCAGCAGT AGGTACGCGA GTTGCGGTGT
    65401 ACTTTTTGGT TGCGTCGATA GCGAACTCTT CCACGCGAGC CATAGTAGCT GGCGGCATGT
    65461 TACGAGCCAG CGCAAAGCCA GCAAATACTT CACCAGCAAC ACCGGTGGAC AGACGCAGGA
    65521 AGGATTTACC GTTTTCACGA ATCCAAACCA GCGCAACACC TTCTTCATGA ATCACTTCGC
    65581 CCGGCAGCAG ATCAGCTTCC TGGGTCTGTA CGATATCGGT AGCGTTTTGA AACAACATAA
    65641 TCAATTTCTC CAGATGAGAG ATGAAAGTTT AACTGATACT GCCCCGCTTA CTTAGAAGCG
    65701 GAGGCGGCCC AGTTTATCTT CGAACGATGA GTCAGTGGAA GCTGAACTCT GGGATTGAAC
    65761 CTCTGGTTCC TGATGCAGCA GCTCGGAGGC AGTCGTGTTC ACCTTAGGTG CAACTACGGC
    65821 TTGCTGTTGA ACTACGTTCT GAGTCTCACC TTTAGTGACG GTGCCAGCGG CTGCGTCGAT
    65881 GGATTCAGAA ATTTCGTTCT GAGCTACTTC GGATTTGGAC ATAAGCTCTA ACGCTTTCGC
    65941 AAGCGATACA GACAGGAAGT CCTTACCGTG AGCAATGAAT GCGCGTTCAA TCATAGCGCG
    66001 CGGCTCTTTG ATACCAGCGG CGGTCAAAGT GCTGCACAGG GATTCAACGA TTGGGTTGCG
    66061 CACATCGCCC CAGTAGTTTT TAGTAACGCC CAGCTGGGAT GCGGACAGCG CAGCAATCAT
    66121 GCGCTCTTTG TTAGCTTCTA CAGCTTCGGA AATAGTAGAC GTCACGGTTT CCGTTGCTTC
    66181 GTTGATACGT GCATCGGACT GAGCGACCAG CAGTTTGTCT ACCGGCATTT CGATAGTGAA
    66241 CGGCATGAAG CCGAACGAAC TGCAAGTTTC TGCAACACCG TTGCTGTTCA ACGACACGCT
    66301 TACTGCACGA ATGAAATTAT CAGTTGCGAA CGTTTTCGCG GCAACTTCTT CACTCACAGC
    66361 GCCGGAGACA GATGCGAAGG TAGCGCGAGC AATCGGCATA CCGTCGTAGT TCAGATAGAC
    66421 AGAATCTACC TTGCCGCCAG TTGCACGAGA CAGGCTGACC AGTGATGGGT CCAGCGTACC
    66481 GTGTTGAGCT TGCGCAGCAG ACAGGCTATC GAAGGTGTGG CTAATGACGT TGGATTCAGA
    66541 ATCGAAGTCT TCGTCTTCGT CGTCGATATT CAGATCATCT TCTTCCAGAT CATCTTCGTC
    66601 GTCTAGGTCG TCGAGGTCGT CTTCGTCGTC GGATGAGGAT TCAGAGTCGA AGTCTTCGTC
    66661 TTCTTCCAAA TCTTCGTCAT CAAGGTCCAG ATCATCTTCA TCCAGATCTT CGTCATCGAA
    66721 GTCGTCTTCG TCAGATGAGG ATTCAGAATC AAAATCTTCA TCATCCATAT CTTCGTCGTC
    66781 GTCTTCGAGG TCCAGGTCGT CTTCGTCATC GAGGTCATCT TCCTCGAGGT CTTCGTCGTC
    66841 CAGATCGTCT TCGTCGTCGA TCTCATCTTC ATCGGCAGAA GATTCTGAGT CGAAGTCTTC
    66901 ATCATCTTCT GAATCGTCTT CGTCCTCATC GAGGTCCAGA TCGTCTTCAT CGATAATGTC
    66961 GATATCGGAA TCGTCGTCGC CGCTTTCCGA GTCAACTGCA TCGACCAGCA CACCAGAGCA
    67021 ATGAGCGCAG AATACTGGTT CTTCATCGGA GCTGACAGTG AAAGGCTGTT CGCAGTTAGC
    67081 GGAGCAGCTA AACATGTGTG CTTCGATTTC GCCGTCAACA GCATTGCTGG ACAGCGCAGC
    67141 AACAGACTCA GGTGCTTCCT GAGGTTCGTT GCTAATAACT TCGGCGCCGG TGTACGGGTC
    67201 AAAGTTAGCA GTGTTAGCAG CGTTAAAGCT ACATACACCA GACAGCGCGG TGAACGCCGT
    67261 TGCGTTGCTC AGGGCAGTAG CGAAGTTGCG TTGAGCTTCT TCGGCAGTAG CGCCAGTAGC
    67321 AACCAGACCT TCGTGTTCCA CTTGCTCGTC TGCCGCAGCA GATTCGGACA GGTGTTGGGA
    67381 CACGCGTTCG TCAGTGATTT CGGACAGGTC AGCAGAGCAT GACGGGCAGC AACCTTGAAT
    67441 GTTCGCCGCG CTGTCACTGA TTACGTGACT GCCGCAGCCA TCCAGACAGA TGGTGTAGTA
    67501 TGCTTTCACG TCACCAGTAC TTGATTCGGA CTGGAACTCG GCTTTCTCAA CCAAATCAGG
    67561 ATGCTCTTCC AGCAGCTCGG TGCCGCCGTT CGGATTGTAG AGGTCAGTGC CGCTTTGTGA
    67621 AGCATACGCT ACGCCATCCT GAGATGCGTA AAACATAGTG CCCTGGCCAG TGGCCGTGCG
    67681 ACGAAAGTTC TCTACTGCCT GATTATGGTT TTGACCGACA CACAGAATGC CCGCGAGACG
    67741 GGAAATCTTT GGCATGGTAA AACCCTCGTA GAATTGAGTC GTTGAATCGA CAGGTTAAAA
    67801 TTAACGATTG CAGAAAAAAT TCAGGTATTT TTTAAATCTT TCTGCTATCA ATGTCGGCTT
    67861 GTGGAATATA TCTGTTTTCG AAGTATTTCG AGACAATTTC TACACCATTT AAGGTATATA
    67921 CGTTGCGCAG ACTATCTCCC CAGACCATCA GCTCCGCGAG CGTTGCGAAG TGCTCGGCAG
    67981 GTACCGAACT GATTGTTCGT GCGTTAAGCG AATCCGGGTG AATTTTCTTA CCACGGATAG
    68041 CCTGATCGAA CTTCATACGG TCAACATTAC GCAGCATTGT GTCATCCACA AAGTGGGCCA
    68101 GTTCATGCGT AATAACGTGT GCCATACTCA GGCTATTATA TCCACCAAAG TGCTGGACGA
    68161 GTTGCGCAGG ATGGATAGAG ATTGCACCGT AAATGAAGCC GTGTACGCGA TACGTAACGA
    68221 TATGGCTACC ACTATTATCC GAGGTAATAC CTACGTACAG ACGTTTGAAT GGCAGCGTAT
    68281 GATTCAGCCC TATGCCCGAC ATAACATTTT CCTGAATATC TTTAAGCACA TATTCAGGAG
    68341 GGCTTACACC TCTCTTAACA AAGGTGCCGC CAGCAACTGA CAGAGCATCA ATACCCATTA
    68401 CTTCTAAATG AACTTTACCA CACTTAGGCA CGGGCTTTAT TGCGTAGTTA TTTGCAGTAC
    68461 CGCCCGGATA GATTGCGTTA GCGTAGATAA GAGGTTCCAA CTTACCAAAC GCTTTCAAAT
    68521 CCATCATACG CAAAGCAGCA GCTTTCTTTG CAGCAGCATC CATATTTGGA TCATCTAGCA
    68581 TTTCTTTAGG TAGTGTGGGC TGCATATCAG TATCGCTAGG GCGCTGTAGA ACAGGCGCTT
    68641 TAGGCAATGC TGGTTCTGGC TGAGGTTCAG ATACCTTCTG AACACGAACT GGAGTTGGCT
    68701 TGGGCTTGAC AACTTCCGGC TCCGGAACCG GGGCAGCAGG TGCAGCAGAG CGCTTTTCTT
    68761 CCTCATAAGG AGTGAAGTTA AAGCGTCCAG GAAACAGCGC ATTGGGCTTC GCAGTAAATG
    68821 GACGGCTGTT CTTTATGAGC ATATCACCGT CAGAACCGCT GATCGATACA GCCTGATCGT
    68881 ATTTAGGGTG AGCTATATAG TACAGGTCAC TATTGACTTG AAGGAGACCC ACGACCTCTC
    68941 GCGGCTGCAT ACGAATGCCG TTTGAGATCA TGGTGTCAGA GCCGAGATAG CGATAGTACG
    69001 AATAGTCTTC GACAGAAAGA CCTTGTGCCA TTACGCCATT CTCATCAGGT GTTCTTTGTA
    69061 CGTTGCAGCA CAGGCGAAAG CTGGATCGTC AACGCTACTA CATTCAAACC CAGTAAGCAC
    69121 CTTGCAGTCA CGATAAGCAA GGCGGCCAGT ACGTCCGTCA AGATACGTAG GACGGTTAAA
    69181 CGCAGTGTGC GAGCAGAAGT TGCGATTCTT CGGCGTAACG ATCTGACCAC AGATACTGCA
    69241 TTTATACGCA CGGTAGGTTG TGCCTTTTGA ATACGTGTTC AGTTCACCGC TGAGGATTCT
    69301 GTCACAACGT TCAGGGCAGC GTGTGCGGTC GAACGACAGC AGCAACGTCA GGCGCGCATG
    69361 GTTGCCACGG AAGTTCTTGA GCTTAGACAG GTTAGAGTCA AAGATAATAC CTTGAGCCTG
    69421 ACGCACGTCT TTGTTGTTAT GCTCAATAAA CGTCGGCTTA CCGATGAACG TCTGATATGC
    69481 CAAGCGACCC TGGTCTGGGT TGAACGACAG CCATTCATTC AGCGAGAAAG CATCACCGTT
    69541 AGTGTTAGGC AGCTCAGTGA TATTGACAGG CACAGGAACG ATGATGTAGT CACGGATATC
    69601 ACGCGACGTA CCATAAATCT CAGCAGCCTT AGGCAGCCAT ACGTTTATGT CGAGGTTGAA
    69661 AGAGCCTGTC TGAATACCGA AGCGAGAACC ATCAACACGA ATAGACTTAG CATCACGGCT
    69721 AACATCTTCT TTGTGCAGAT CAATCGCGTT CATTCCGACA AGACCCATGT CCGATACATC
    69781 AAACGATTCG GACTTAATGG ACTGGTCCAT CGTGTTCTCC CTATTGGAAT TTGTCGATGT
    69841 TGCTGGATTG TTCGTGGGCT AAACGTACTT GGTGCTCATC GACTTGAAAG GCATTGAGGC
    69901 CAGTCACATC ATTAAGCCAG TAGCGTAAGC GACCATTTGA AATTACTGCA TTCTCAACAA
    69961 ATGCTGGGAC TTCGTGGCCG TCTTTCATCG TTACGATTAC TTCGACTCCA GGATATAACA
    70021 CGTCAAACGA TTTGGTACTG AATATCGGTC GAACAATGTC AGTCTCAGGC ACAGGATGCG
    70081 AAGCATAGCG GCTGCGGATC ATGTACAGTG CTTCATCACG GACGATGAGA ATAGAATCAA
    70141 TCACACCGCG TAACTGGCAA CAGTCATTCT CCCCTGGGTT ACGTCGATGT TGAAACGTAA
    70201 CGATATCCCC TATGTTGTAC GCGAAAGAGA ATTGTGGCAT GGTTAGCTCC TGAGTGCACC
    70261 ACGTGCCCAC GACTTAGCAA GAGCCAGAGT CATGCGAGTA GGATTATGCA GTTTAATCTC
    70321 ACCCTTATGG ACAGCGGTGA ACGGTTCGTG GACATTTTCT CCACGTCCAG AACGATAGGC
    70381 AGCTTCATTG AATCCATCGA ACAACGTCAC AACCCAGCCA GTAGACTTAT CAGAACATTC
    70441 ACCACATGCA GGGTCCCATG CGATCTTACC GCACACACGG CCACCAGCAT TGACAGCGTA
    70501 CATCAGCTTT TCAGTACCGT CATAGATGTT TTTATTCTTG ATGGTCTTGA ACGTCACACG
    70561 CGAAGATGAC TCCGAACGTG GGGTCATCCT TTCTTTCAGC GCTTCGATAT CCAACGAACT
    70621 CCAGAAGGAC TCAAACAACG TTGCTATCTT CTGCTCGATA GGTAGGTCAA TCAAGTTAAT
    70681 CTGGGCGATC GTTGAGGAGC TATCGTTCAG CACACGGTTC AGGAAGTACG CACCTATAAC
    70741 GATAGGCATC TGCGTACCCT GATTACCAGT AGTCAGGCCG GAGCGTTTGC TGTAGATATC
    70801 AGCAAGGCCA ATAGCCAAAC GTGCAAGTGT CTTAAACGTT TCTTTCTCGG TAGTGCCTGA
    70861 GAGCTCCGTA AGAATACGCG CAGCAATAGC AGGCACCACA GTACGTTTAG CAACGTTGAC
    70921 GATATCCTCA GGCTTGAACG CTTGTCCGAG TTTACGCTTA CCGGCCAGAG CAAAAGCATT
    70981 TGTCAGGCTT GCTTTGTTCT CCGGCGTCAG TGACTCGCTT AACTTCATAA GCGTCTGTTC
    71041 CGAGCTGTTG ATTAGACTCG GCGCTATCTC CTTCTTGAGT CGCGCAACTT TCGTCATTGG
    71101 AGTCATTCTC CTGTTGAGAG GATTGAGGCT GCAACTTCTC CATCAATCCA GAGGCCATAA
    71161 TCGCTTCGTT CACGTCACCG CCACGATGGA CAGTAAGACG TGCGAGATAG TTGAGAGCAG
    71221 GTTCAACCAG TCCCAAGTTA CGGCAGCCCC AGTAGGCAGT CTCATAACAC AGGTCTAAAT
    71281 TAATAGAAGT CTGGTCGAAC AAGAAACTTT TTGGGTTCTG TTCAGCAGCA GAGATACCTT
    71341 GAACAGCCAT GCCTGTAGCG TTGATCATAT CATCACGGCG ATAGAAGATA TCGGCCAGCA
    71401 TGCCGTAGCC TTCAATACGA TCAGGACGTG CAGCAATAGC GCGATAACAG CACGCCACAG
    71461 CTTCCGTAGT AAATCCCTGC ATGAATGTTG CTTTGGCCAG TTCGAGATTG GCAATCGCTA
    71521 CGTAATCATT CCACTTGGCG ATAGTAGCAA GACGTTCAAC CTCACGGCGA GCATCGTCCA
    71581 GCAGTTCAGA ACGTTGTCCG TAGATCACTG CATAGCACAG TTCACGCGCA TAGTAAAAAC
    71641 TGCAACGGTC GTCATGCGGA TAGTCACCAA CATCCAGACC AAGCTCCAGC AAATAATCAC
    71701 GAGGCTTAGT CGTATCAGGA TAGTGGTCAG TTGCAAACTC AGCATCAACC GTACGCAGAT
    71761 GTTGCGTAGG CTTGCGTGAA GTCAGGACTT CGTGCGCACG ATACTTCCAG AAATACGAAC
    71821 GACGACGATA TGCTTTCATC TGCTTGTAAT GGCTGTCACC GTTACGCATC AGAATCCAAA
    71881 CAGCTTCTGC GTGTTTGATA TGTTTGGTGG TGCGCAGCTT TTCAACCCAA TCAGGATCAT
    71941 CAAAGCGTTC ATCAATATCA AGCCACACCA CAAGGTCGTC CTCAGAGAAC GGCGTAGCGG
    72001 CCAGTTCGCG GCTGGCACCT AAGTTACGTT GTTCATCCAC ATCAAACATA TGATAGAGTG
    72061 CTTGGTGAGG GAAATTGGCA ACGATATCAG TAGTACCATC AGTGCTTCCC GTATCAACGA
    72121 TACTGATAGC ATCAGCACCA GACACATGTT GCAGCCATTC CGCTATGTTC TTTTCTTCAT
    72181 TGCGACAAAT AGCCGCTACG CAAATTCTCA TGAGTGCCTC TTTGGGGTTA TACTAAAATG
    72241 TTACCGCTAT CCCACCACTT CTTGCCATAG ATATCAGACA CGCGGTAGTC CAGAACGATA
    72301 GGCTGGGTCA GGTCGACTTG TGTTATGTAG CGCATCAGCG CATTGCTGTA GACTGTTTTT
    72361 TCCTCAGTGT ACAGTTTGAT TTCAATTTCA ACGTCGCCTT GAGAGTACGT GGGAACGAAA
    72421 GGACGGTCGT AGTCACCATC AAAGCCTTCG CCTAACGTGT TATCGAAATA CGTATAAGCC
    72481 TGTATCTCGT TGCACTGATT GTACATGGTA GGAGCGTAGG CCATGCGATT GTAATAAATC
    72541 GTATAGTCAG CTACGGTTCT TCCCATGACG ATACGCTGTT TGCGAATACG CTTCACACCT
    72601 TTCGAGTCTG TTTCAGCGCG GTACTGGTTA TAGAACCAAG TAATCTCCAC GAACTTAACA
    72661 GGCTTCAACT GCTCTTGCCC TGACGCATAC TTCATGAACG GATAGGCAGT AAAGCGGTGA
    72721 TAGGTCTTCT GCGTGTTCTT GCGATACAGC AGCATCTGGT AAGTGTACCA TTGATACACA
    72781 TCCAACGTGA TGGTGCCAGA GTTTGACTGT TGCGTTCCGT TCGTCAGAAT GTAATCGAAA
    72841 CAGTCAGGTC CAACATAACC ACTTCTCGGA CTATATAGAA ATACGTCGTT AAAGCTGTTA
    72901 AGACGTATAG TACCACAGGC AGGGTCGTTC ACTTTGATAG CAGACAGGCG CCAGCCACGT
    72961 TGAACCGGCA CCTTATCTAG AACACCTTCT GTAGGACTAT GTTTCGTCAG CTCATCACGT
    73021 GCCCCTTGAA TAATCTGGTC CAGAGTGATC TCAGTGACGC CTGAGTTCTT AACTTTGAAT
    73081 GTCAGATTCG GTGCTACTGG TTTGTAGTTA CGCCAGTAGT CGAACGTACA AGGTTTAGCG
    73141 AGCATAATCA CTCCAGTTTA TATTTGCTCT TAAACTCCGC GATACTCATA ACAGGAATAC
    73201 CTTTGTCGAT AGCCTTTTGG AGTTTCGCAG AACCAGAGCC TGGGTCTTTA GCGATCAGTA
    73261 TCGTCGTATC TGCTTTCATG CTATCACTAG CAGTACCGCC AAGTTCAACA ATACGTTTCA
    73321 TTAGCTCTTT GTCACGTATA CCAGTAAAGG CAACGTTAAC GCCTTTGAGC TTACTACTGG
    73381 TGACCTTAAT TTTCTTAGGC GGTACGAGAG TAACATCCAT CTCGACTGCC ATGAGGTAGG
    73441 ACTTAACAGC CGCATCAGCT ATCTGCGGAG CCAGCTTATC AACGCCGTGC ATACCACTGA
    73501 TTTTAAGAAT CAGGTCAGCA GTATAACCAC GCTTGAGATA ATACTCAAGG TTAGGAATGG
    73561 CATCGACAAC CTTATCAAAC GTTGTGTTAG CACCGCGCAT GAAGAATGAA GCAGTTGCTT
    73621 TCAACCATGT ATTCATCGGC ACACCGGCTT TCAGCGCTTT CAGGTCTTTA GCCAGTTGTC
    73681 GTCCACGAGA GTCACCAACG ATTTCACGCA GCGTAGCCAT AGGTGTTAGG AACAATTGCT
    73741 GTGGTGTTTT AATACCAGAC TCAACAAGCA GCTTACAGGT ACTTGGTCCT GTATTCGCAA
    73801 CGTCCAGTCC TTTCAAGAAC GAGCCAAGCA TACGAGCATC AGCAGCACTG GTCTTCGTCT
    73861 TCGCAACAAA CTCAACGCCA TTGATCTTGT ACTGTACGTC AGGCAGCTTA GGCTTCTTAG
    73921 CTGGCTTGAG AATCTCCATG ATGTAAGGAA TTACCTTGCC GCTTCGAATC AACTTAACCT
    73981 TAGCACCCGG GCCAAGAGGA CGTTTAGGAC CAAGCACCGC ACCCTTCTTC TTAGGCTTGA
    74041 GATAGCCATG CTCAACATAG AAGCCGTTGT GCGCAGAAGC ACGTTCGACT GTCACACCAC
    74101 CAGGCATTAC AGTCGGCGGA AACAACGCAA CAGGAGCCAG CACACCGTAC TTAGACTCCT
    74161 GATAGATAAC GTCTTTAACA GTCACAATGA CCGTATCCGA ATCAACGTTC ATCTTAAATT
    74221 TGAACGCGTG TTTAGGGTTA GTGGCGGTTG CTTTTGGCTG AGGTATATCT CTGGTCAGTA
    74281 CGATCCCATC GAGTTCATAC TTCGCTTTGG AAATGCGCTT GTCTAACCAA GGAACAAGTT
    74341 CTTCCTCAGA AGTAAAACGC ATAGGACCGA AGTGACGAAC CACTTCGAAT CCCCATTTCT
    74401 CCAACAGCTT GAACTGCGAA GACTGTTTGA GTGTAGCACC CTTACCCCCG ATGATACCGA
    74461 AGCACACCAT GTGGACGTAC TTAAACTCTT TCGCTGTCTC GAAGTTACGA ACCAGACCAG
    74521 ACGCAGCGTT ACGCGCAGCT TTGAAGCGAC CCCCAGCAGA CTCATGGAGT TTAGCCATGA
    74581 ATGTCTTGTA CGGGATTAGT GCTTCGCAGC GCAGAACAAC TTGGCCCTTC TCGCTAATCT
    74641 TCTGAGGAAC ACGCATGGCA GGTATGTGTT GGGAAACATC CTTACCACCG ACAGCATTAC
    74701 CACGAGTAAA CGCTTTAACT GGTACGCCTT TCTCGTAGAT GAGTTCAATG CTCAACCCAT
    74761 CCAGCTTGTC AGTCAGAATC CACTCAACGT CTTCGGACAA TGCCTTAGTC AGTTGCTTAC
    74821 TACCGAGTGT ATACTGGTTC AGGCTGGCCA TAGGCACAGG CAGCTTAACA TCTGAATCAT
    74881 CACGCGCACC AATCTTACGT GCCAGTTTTG ATTTCGGCCA GCGCTCGTCG ATGTAGTTAC
    74941 GGATGAAGTC GTACACGGCA TCAGATATCA AGCCTTCCGA GTCAGTGTGG AACGCATCAT
    75001 CAAGATGCGC CACAAGTTTC GTTGCCTGTG TCAGATTGAG CGTATCGAGA ACTTTCTTAG
    75061 GGTTCTTTTC GAGTTGCTTC AATGAGATTT GCATGATTTT CTCCGATCGT CATTAACACT
    75121 GGTATTTACA GTGTCATGAG GCGATGGGGT CTTTGTTTAC AGGATAATCC TCAACAAGGT
    75181 CATACACGCG ATTGAACAGC TTAGGCGCCA TATCTTTCAC ATGTTCTGCG TAGTCAAAGA
    75241 GGTTCTGTTT ACGCGCACGG TTGATACGTA CCTGACGTAC TTCGTCCGGA CTGTTGGTAA
    75301 GATCGTACAG CGTATAGATA ACGATGTTAT CGGACGCAGT GTGGGAACTC ACCTTAACAA
    75361 TCAGCCAGTC ACGTTGCAGT TTGGTATCAG CACGGAAGCG AAGTACATCA CCTTCCTCAG
    75421 CTTCATCTGC ACGTTTGCCT GGAGTAGACT TGTTATCGGC TGCGATCTTC TTCGCTGTGA
    75481 TAGCGGCTTC TTTCTCAGCG CGAGTAACGT CATCATCGGA AGAATCTTCT TCCTCAGTTT
    75541 CGTCTACTGC ATCTGACGTA TCGGCTTCTT CGTCTGGTTC ATCTTCACCT TCTGAATCAG
    75601 CTCCTTCGTC GTCATCTGAC TCATCCACGG ATTCGTCGCC GGAGTCATCC CCTTCGTCAG
    75661 CGCCATCTGG ATCGCTATCG TCAAAGTCTT CTTCCACATC AGTATCTTCC TCGTCTTCTG
    75721 TAGGGTCTTC TTCGACAGGC TTCTTGCCTT TAACTGCTTT GGCTCGAACT TTAGGCGGTG
    75781 GGGTATCTTC TTCCTCATCG TCTTCGGGTT CTTCGATATC AGACAGGTCA AGGTCAGTAT
    75841 CGCCCTCAAT CCCATCAGAA TCGTCATCAC CAAACAGCGT ACCGATAGAG TCTTCGATGT
    75901 TGAACGCATC ACCAGAGAAC GGGCTACGCG TCAGCACTTC TTGGAGCTTC TGCTCATCAA
    75961 AGTCCAGATC GATTTCTTCC AGATCTTCTT CGAGGTCTTC GACTTCAATC ACACGCGCTT
    76021 TCTTACGTCC ACGCAGTTCA GGATCGTCCT CGTATACAGT GCGCACCTCA GGCTTTGGCA
    76081 TTTCAACTTC ACCGCGCTTA ACTTTCTTAC GCAGTTGAGT CATTTCCTGT GAGCGTTCTG
    76141 CTTCCTCTTT GTTGCGCTGT TTACGGAGTT CCTTGCGCTG TTGTTGCTGC TCAAGGATAG
    76201 CGGCGTTACG TGCAAGGCGT TCTGCCTCAG AGTCAGCAAT CTTGTTGCGA TAGCGAGCAC
    76261 GACTGGCTTG CTTACGGTAC GCCGCAACGG CATCAGATGG GACTTCACCT TTAGGCCAAT
    76321 CTCCTAAAGG CATGATGTTC GTGTCATGCA CTAGCTGGTC AAACTGTACG TCATCTACCT
    76381 TGATGAACAT ACCATCCGTG TTGACAACAA CTCCTCCTTT ACCAGCACGA AGGAAGCGCA
    76441 CACCAATCAT ATCGTTCTTA TAAAACTTAA CTACGCCTTT GGATGTTTTC ACAGGGTAGT
    76501 CATTGTTAGG AACGATACGC CACTGATAGT TACCGAAGTT AAGACCAGCT TTAACCTCAG
    76561 ACTTAACACC CTTAGGTGAG TAGCGAGGCA CGTCGAAGTT GGTACGGTTC AGTCGCTTCT
    76621 GTATCGTGAC AGCACCAGAT ACTTTTTCAC GACCGCGCTG TACGACCTCA GGCACTTTAC
    76681 GCAGCTTAGA GCTACGTTCC ATAAGTGACA TACCAGTAGT CTTATCGAGA GGAAAATCGA
    76741 CATGTGGCAT ATCTGGAAAA ATAAGCGTGA AACGACTGCC GTTACGAAGT GGCAGGATGC
    76801 CGAATACATC ACCGTCACGA ATCATGCGCT TGTGGGTACG TTGCGTTACT TCTTTACCGC
    76861 GGGATCCAGT GAACTTGAAC CACGCGTACT TCGATATTGC ATCTTCATAG GATGCGGATA
    76921 TAGAAATAGG CAGCATGTTG GTTATCTCTT TATTGTTCGG ACACGTTTGA AATTAGCTTA
    76981 TACAAGGTAA AGCGGGGATT AACCCCCGCT TAAATAACCA CGTGCTGAAC AGGACATAGA
    77041 GCCGCATGTT TCTTCACATA CAGTAACCTG CGCCCAAGTC CAATAGCCAT TGACCTGACG
    77101 GATAGCATAC ACCATTGATG GGTCGAAGCC CCAGACTTGC GTAGCATCTT GCAGCGCCAG
    77161 CAATTCTGTT TCAAAGTACC CTTCTTTCAA CGGTTCGTCT TTGTCTCCAT GATCTGGAGC
    77221 AACTGTCCAC GTTTCGAATA CAGGAGGCTG CACACCATAC GTCTTAGGTG TAGAGATGCG
    77281 CGTCTTCTGC ACTGCGACTT TGATGGACTG ACGTGATGTT ACACGCCCCG AGGAAGAAAC
    77341 AACGTCAATA CTCTTAGGCG CTTGTACCTG AATAGCCGCA GCTGGGTCAG CACTCGCACC
    77401 AGAGCCGGAA CGTCTTTGCT CAGCCAGCAA CATATCGGCT TTGTACGTCG CTGCATCATA
    77461 GCGATAGTGT GGGACGTGAG GCAGTACATT GTCCGCAGCA TTCGTCATGT GGAAGAATCC
    77521 AGACGAAGCT GGTAAGACTT TGTAGCGCTT CGGATCCTCC ATTCGTGAGC CAGGCGCAGG
    77581 CGGCAGCGTA TACCACTTGT CGGATGAATG CCAACGAACG AAAGGAATCT CGTCTTGGAA
    77641 CAATACCGCA GGATGATACA ATGGATCGAT ATATTTAGGA ACGTGTGATG CCTGCTTATA
    77701 AGTCACAGAC GCTGGACGCC AAATAGGTCG ATTCCAACCG ATATGATACA GTGCGCTATT
    77761 CCAGGAAGTC AAACGTGCTT GACTCACAGG CTGCGGGAAG TTAGCGTAGG ACTCAACTTT
    77821 ACACGCATCA GAAACATCAA CCTGAGGAGG TTTGATTGTA ATATGGTGTG GGAAGATCGA
    77881 TTGGCCTTTA TAACTAGCTT GTGGTTTCGC AAAGCGCGAT TCCAGTTGCT CCACAGTCCA
    77941 AGACTTAGGA TGAGAGAACT CAGGCTTAAA CAGGTCGAAC GTTTGTTGGA ACTCAAGCAT
    78001 CTCAACAAAC GTATTACTAA ACGTATCATC ACGGAGAGCA CGTTCAGTAA AGAACTTCGC
    78061 TTCAAAGGAA TCGTGAACCA CAGTAGTACC TGTGAACGAT TCAAAGAGCG GGAACGTTGC
    78121 AGCAGCCTGT TGTACTCCAG AGAAGGACTC AAACAACGGG AATAGAGAGC TGGTCTCGGT
    78181 CTGTCCTGTT ATCGCTTCGA ATAACGGGAA CTGGTCTACA GCAGAAGCAC GGTCTGTACC
    78241 GATGAACGTG AACAGGTCAA TCGTGTCTGC GCGATCCCTG ACGCCATCAA TGAAGTCCTG
    78301 CAACTGCATA GTGGCCACAG ACTCATTACG ACCTTCAAGA ATCTCAAACG TTTCAAACGT
    78361 ATCAACTACT ACGTCCTGTG CTTGCTCCAG TGTAACAGTA GAAATGAATC CTACGTGGTC
    78421 TTCTGGACCT GTTATCCACG TAGGCAGCGA TACAGCCATA CCGCGAGGAC TAGCAGGAGA
    78481 TATAAACGCT ACAGGCACAG ACTCAGCAGC GTGTGTACGC ACATCAGGCC AGTCGAACCA
    78541 CTCAAGTGGA TCTTCTGTTT CTCTATCAAA CTCAGGCGCA ACAATAACAC GGCTATCAAC
    78601 CACGTTAAGG TACGTGCTGT CTGTCCGTTG GACAGTTGCC GTATAACGCG CATCATACTT
    78661 GAGGTCAAGC TCACCAACGA AATGCGTCGG TTGAACTTCG TATGTTGGGT CAACGGTCAT
    78721 ATCGTACAGC CACGGCAGCG GTGCATTACC CAACATCAAC GTGTGAGGTT GATCGTGCGA
    78781 TGGCAAGCCG TAGATCTTGA GCATAGTCTC GGCACACTCA AATGGTCCGA GTACCGTGTT
    78841 CTGCTCTTTG TACACACCAC GAGAATCAAG CGGGATAACA ACACGCACAC CGTCAATATC
    78901 TAACAGCATA CCTGCAGGGA CTTTGATATA CGTCCAGAAG TTCTCAGGCA CATTGCCAAA
    78961 GAAGATATCA CCACTGTCAC CCATGACATA ACGTTCAGCA CGTTTAGTCG CAGGTATTTC
    79021 ACCGAGCCAA TGGTCATCAG CCCAGATGTG CCACTCGTAG CTATACTGGT CGGAGTTGAA
    79081 CTTAATGCTG TACTGCTTGT TCTCGGTCGG CGTGAATACC AGTTGAGTAG TACCGTTAAC
    79141 AGGCAGAGTA AGCGTCTGGC CACCTTGACT GAATTGAGCA TCAGTCTCAG TGATTGTCAG
    79201 AACCAGAGGG ATCGTACCCG TGTTCTTCAT CACACTGGAA CGAATCTCTT TACCTATAGG
    79261 CATGTATGCC CAATGACGAC CTACATCTAG CTTTGCCTCA ATCAGCGTAT ACACACCAAA
    79321 CGTAGCACTA CCTTGACCCA CAGTGACAGC AACGCGTGTT GTGTTATTCT TCTGTAGAAC
    79381 TTCAAAGCCG AGAGTCTGAT TGTTCCGCAC ATACACAGGC ATGGCGGTTT CAGTTCCATC
    79441 GACAAAGATT TTCACACGAC TGTAATCGAC AACACCATCA ATCGTAACAG CTACAGGCAC
    79501 AGCTACGTTA ATGCCTTTGA CAGTTACATC TTCCGTGCGA TTCCACGTAT CATTCTCAAC
    79561 ACCAAGGATG TTCTCCCAGT GAAGTGCATC GGGCTTGTCG TCCGTCTGCA TCTCAAACTC
    79621 ATACACAGTG CGACCGATAG ATATCGGGAA CGAGCTACTG GTAATGAATG CGTGAGATAA
    79681 CGTGAAGGTA ACTTCATCGC CGTGATAGAC ATGCGTCACA GGGACTTGTT CAACGTGCTC
    79741 CACATCGTCA TCATCGACTG TTACGACTTT GACAGTGGCT GTCATCGTTA CACCAGCAGG
    79801 TGCAGCTAGC GGCAGTGGGA TATCTTTATC CTGTGCGTCA ACCACATACT TAAACGTAAC
    79861 GACAGGGCCC AGCTCAACGT TCTTCAAATC AGGCCAGACA ACATTGTAGT TACGAATAGT
    79921 CAGGTGCTTT AGATTGTTTG TTGGCTGGGA CGCATAATAG AATAAACGAT CATACGTATC
    79981 AGCTTGCGTA TAAGGAGGCG TGAGCAGTTC AGCATACGAC CAACCAGTAC GCGACATAGA
    80041 TGGAGTTTCA CCGTCAGCAA AACCGAATAA AGCATCGGTG CCGTTAGTAT CCATACCAGC
    80101 AACAATCTTA CCGCCTGTTT CTGTCCATGC CGCAGGTGTG TTATACACCA AGCAGTCATT
    80161 TGTAATCAGG TCACGTTCAG CAACATGGAG CTTGTTGTCT CGCACGTTGA ACTGCAACAT
    80221 CTTCATGGAC GTAGGGTCAT AGCCAAACAC TAAGAACGAA CTTGGTACGA ACTGATACCA
    80281 GAATCCGTTA GTCGAGTTTG AAACAGCAGC ACCTACAAGG CGGCCATCGT TTGTGGACAG
    80341 CACATCGTAA CTATCTGAGG CGTTGACGTA GAAGTTATCA GACTTAACAG CAGTCTCGGT
    80401 CATTGCCGCA TTGAGATAGT GCGCACGTCC TTTACGATCA AACACAACGT AGCTATCAGC
    80461 AACGTTCGAA CCAACACCAG CACGACGACA CACAACACGC GTCACTCGAT AGCCAAGTTC
    80521 AATCGTACTG GTGCGATACA TCGTTTGGTC GTAGGTTTCA ATCAGACCAT TAGTACGGAA
    80581 CAGCACGACG GTACGCACAC CGTTGACGTA ACTCACCTTA TATCCAGCAA GGTCTACGTT
    80641 AGTCATTGCA CCATAGAGTC TGGTAGCATC GACGGACGCA GCGTTACTTA TCCAGTAGAA
    80701 GGTCTTGTTT GGTCTGTCAT ATACGAACGA CGTAGGCTTC TTAGAGTCAA AGATTGTAGA
    80761 CTCCATAGTG CCTAAGGCTT TAACTGGACT TGTTTGCACC GCAGCAGCAG TAGGAATACG
    80821 TACACCGCCA CCGAGAATAA GACCGTTGTA CACAGGGTTG AGCGTAGCGC CTAACGGCAG
    80881 TGCATCGAAA CCCTGAGTCA GCAGACGATA GTCCAGCTCT TTCTTTTGAG GCTGCATAAA
    80941 CATGCGCGAA GCACTTTTCA CAAGCACCCA AAGATCGCCG TCTTGATAAT AGACAAGAGC
    81001 CGATTGCGTA GAGTCGGGAG ATACCGTACT CGTAGCTTTC AAGTCCATGT CATAATCAGA
    81061 GCCTGTAGTC GGCGTAATCT GTTTATCGGT TGTGCCATCT GCGAACGTAC CGCCAACAAC
    81121 ACGGAACGTA AGAGCATCAG TGTGACCACC AATGTTCACA GCAGCATGCC ATGTATGAGA
    81181 ACCGACTGTC TCAACAATAG GAATTATTTC TGCCATGCTT CACCTCACGC GATAGAAACT
    81241 AAAACGGGCG CCCGAAGGCA CCCTGTGAGG ATTAGGCTCC GGCGCCTTCT GGGGCTTTAT
    81301 AGCCTTGCAG GAAGAAGATA CGCATACCTG TATTGTTCGG ACTGTTAGCA GTCAGAGCTT
    81361 TGTAGGTACG TTTCTTCGGT GTGGTCGTGT CATCTTCCAT TTCGTTGTAC ACCTGCACGT
    81421 CGATCAGAGT ACCGCTGGAG ATAACGTCAG CAGACGCATA ACCAACAATA TCCATTTCGT
    81481 ACGGATAGCT GTAACGCTGG GTGTTGAAGC CCTGTGGCAG ACGGAAGTCG AAGTGGTTAT
    81541 CTTCGGAGAA CGGAACCATC TGATACGGGT TGATAACAGC GAACGAGTCA GCACTGTGGA
    81601 TATGTGCTGG TGCAGGCAGA GTAGGCGCGT TCACGTCAGA CTCACGCACG GTGAAGCGCA
    81661 TGATCTGATA AGAGCCTGGG CTGTTTGAGA CAGAAGCAAC AGCGCTACTG TTATCGATAG
    81721 AGCCACCACC GTTAACAGTG AACATGCAGA ACAGCGGTGC TTTACCATCA ACCACAACAG
    81781 TACCATCAGA GTTGATAGCA CGTTGAACAA CCAACCAAGC AGCACGGCAG CCATCAGAGT
    81841 CACGGCCTTC AACTGCGATA TGCAGAGCAA AGCCGTGGTC AGTGAATGAC AGGTGATACG
    81901 TGAACGGTGT TGCTTCCGGG TCTGCGCCAA TCAGGCTGTC CGGGTTATCC TGAGAAGCAA
    81961 GATACGAACC TGCACCTCGA GGATATGCCA TAGTACCGCC GTAGTACACA GAGCCCTGAG
    82021 AGCCACCAGC AATACCACGA TGGTAGAAGC ATACCTCGTT GTCACCAACA GTGATGTTCG
    82081 AGTTTGAGTT GTAGCGAGCA CCAATCTGGC CAGCATATTC AGGCAAGGCA GTAGAACCAG
    82141 CACCAGCCAT ACCAGTCTTA GCTACAACGC CGGTATCAGA GATCTGCTCA GGCGCTGCAC
    82201 AGTACAGTTG AGTACGTTTT TCAGTACCTT TCATGGCGAT ACGCCAGCGC TGTTTGCCCA
    82261 CACCAGTACC GGCCAGCGGG TCAATCGCAG AAGTAGCTTC GAGAACGAAA GAAGCCAAAT
    82321 CTGTAGACGG AACAGTAGAA GCAACAGTTC CGTTATAGCT CACCAGCTGG AATCCATTAT
    82381 CCACCATATC TTGCAGGATA GATTTCCACA TCTTCAAGTT GCTGGTAAAG CCAGATTTTA
    82441 CAATCAGTTT GTTCATGGAT ATTATCCCCT AAGATTAAGC AGCATCACCA ACAGCGACAG
    82501 GCAGCAGCAG ACGCATACCA CGGTTGTCTT TACCGTTAGC GTTCATGCCT CGATACTTCG
    82561 TCTTATTCGT GGCCTTGGTT GGATTCAACT GAACTTCTGA ACCGTAGGAC AGGACGTCGG
    82621 CAGAAGTGTA ACCCAGCATA TCCAGAGTTG CGAAGTACAC GTAACGCTGG GTGTTGATCA
    82681 GTTGCGGGAA CAGAACAACC GCACGGTTAC CTTCTGCGAT AGAGACCTGC TGCATTGGGT
    82741 TGATGATCGG GCATCCGTCT GGAGTAGGAG CTACTGCACT GATTGGTACA GTTGCTGCGT
    82801 TAACGCCATT TTCAATAACA ACGTAGCGCT GAATGGAATC GACCTTAGAC GTATCTGGGT
    82861 CACCACCCAT GCCACCACCA CACGCGAATA CGCAGAACAG TGGGCTATGA TCGCCTGGCT
    82921 TAGTATCACC TTCTTGTACG CCACGCTGGG CAACGAACCA GCTAAATGCA GTACCGGTGT
    82981 TGTCGAAGCC TTCTGCGTTA ACATGCAGCG CAAAGCCGTG GTCAGTGGTG ATGAAGTCGT
    83041 AGGTCAACGG ATATGCTTCC AGATCGGCAG CAGCATCCAT TTTCCAGTCG GCGACCAGGT
    83101 CAATGAAGAA GTTAGCTTGC AGACCGGATT TAGACAAACG TCCAACTTCA ACGGTAGCAG
    83161 AGCGCATAGC CGGAACGAAG TTAGTATCAT CAATCTGGTT GGTTGGCAGG ATGTTCACAG
    83221 AGATCTGCTT GTCAGCATCA CTCGCTTTAA TCAGAATGCC CCACGGCTGC GTGGTGTACA
    83281 GCGGGTCAAT CGATTCGGTA GCTTCCAGGT AGAATGCTTT CGATGCAGGC AGAACGGTAG
    83341 TGCCTGCTTT CCCATCGACT GCTACGATAG TAAAACCAGC AGTCTTCATT TTGGTCACAA
    83401 GGTCACGGGT CAGTGCTTCA AGACCAACGA GCTTGTTTGC TGTTAAGTGT TGCATAAGAT
    83461 CACTCCAATA CCAGATAGGT TACAGTGAGT TTGGGTTTCG CAGGTGAGGT ACCGATGTTC
    83521 TTCATACGCC AAGAAACGGT AGGCGTATTG TCTCTATTAG ACAAGAAAGA GTATCGGCGT
    83581 AGTTTCTGAG TACGAGGATT ATTCTCCTCA TCCACATCCT GAAACACTCC ATCATCTACC
    83641 AAGAAATTAG CAGTGGAGCG GAATAAATAC GGGTTTCTGT CTAATCGATC AGAAGATTCG
    83701 AATGCGGACA GTTCAATATC GAACGCGTTA AGCTCCACAC GTAACAACAT GACTGAACGG
    83761 TTCATCTGGA GATCAAAATC AACAGTACCG CCTGGAGTGA TATAGCCCGG CGATTCATAC
    83821 TCTACCGTTT TACGCACACC CATGTTCTCA CTACCGTTAA GGTCTGCCCA GAACATCGCA
    83881 CCGTTAGCAC CAGATACAAG GGTCATCCCT GCATACTCAG GCTCAGGCAC TTGTTTGCTT
    83941 GGGTCAAGCC CTACGACAGT GATACCAGAT TCATCCGTAG CAGTGACGAA TGGTGCTTGG
    84001 AACTTATAGT TAGCTCCACC ACCAAACTTC GCTTCTTCCC ATGTTACGTT GTCAGCACCA
    84061 AGTTGATACA TTTTCTTGGT CTCGGTAACG TAACACAACA TCCCAGGCTT TTTATTACCT
    84121 ACAGACATTG CATCACGTTC TGCGAGCGTA GGCAGACAAC GCATACCCCC ACGAAGATAT
    84181 TTATCCTCGA GGAGGTATGG AAGTGCTGCG GATGCTGGTA ACAAGAACGA AGTCATCATT
    84241 ACCGGCATCT TCTTTCTCCT TACGCGATAC CTGAACCAGG GTTCGATGAA CCGTAGGTCA
    84301 GTTTAAACGT ATACGCCAGG TTATCAAACG GGAAGTCGTT ACGATAGATA ACGTAATCAA
    84361 CCCCATTAAT CTGCACCTCA GCAGGACCAG CAAAGTTGAA GTCGTCAAAC TCCAACGCAC
    84421 CATCCCACGA ACCAGCGAAG CCCTGTGCCG ATTCTACGAA GTAACCATAG CCGAGAGACT
    84481 TAGGCCAAGC AACGTAGAAG AACACATTGT TCGAACTGGT ACTCACACCA CCAGGGCAGT
    84541 TAAGGAGCTG CTCACCAGTA GTTGTAAGTT GTGTTGCCAG AGACTGCACG AACTGCGCAT
    84601 CGTAACCGCT AAGAGCTTTC ACTTTAGAAT GAGAACCAAA GCGGGCACCT AGGTCAGCAA
    84661 CCTGCTCAGG CTTAACAGTG ACGTCTTTGG TCTGGGTGAT AGTCTTACCA CCAACAGAGA
    84721 ACTGTACGGT GATAGTGACA ACAGCTCCGG CAGTAACCTT ATTGGTGACT AACGTTGCGC
    84781 CCCCCATAGA AGCAGTCACA GCACCGGACT TAACAGCTAC CGTCCAAGCA CTAGAGCCAG
    84841 TAGCATCAAC AATCGTGCCG TTAGACATTG TTGCGGATGC AGTGTATGCA GTACGCACAC
    84901 CACCGATAAC AGATGCTGGG CCAGTGATGG TCAGCGATTC TGGGTACGGT GCTTCCGGTG
    84961 TGTTTGTTAC AGTCAGCGTT GCAGTCTGCG CTTTGCCACC ATGAGAAGCA GTACCAGTGA
    85021 TGATTGCAGA CTGCGTGGTG CTCACAGTGT TACCAGTAAT GGTGTTGTCA CCGTTAAAGG
    85081 TAAATGCTGT AGTCGAACCA GAGCTACGCG TGATGACAGG AGTCAGGTCA ACAGTAGATC
    85141 CACCAGAGAA GGTCAGGCGA AGAATGTACG TACCAGTCTC ACCTTTGTTC ACAGCAGTAG
    85201 GACCAATCAG CTCGCGCTTA GTGATCGTTT CTGCTTGGTT GATAATCTGA ATCACTTTCT
    85261 CAGGCGTGTA TGCTTTGCCT TCGATAGTCA CGTTAGCTGC ACGGAGCGTT GCAGTCTGGT
    85321 TTTGGCTAAT CGAGTTCGCG GGTACGTTGA CCTTAATGCG AGTCGCTACC GAGCCAGCCT
    85381 GCAGTTGAGC ATACGCAGCA CCTTGCGGCA GAGTCCACGA AGGAGTTGTC GCAACGTATT
    85441 CGAACTGCGC ACCAGACATA CGCGTAGCAC GGACGTAGTA TTCACCAGTA GTACCGCCCT
    85501 CAGTTACAGA GTCAGGACCA ATGATTTCAA CGAGGTTCAC GTCATCCGTT GGTCCAGTAA
    85561 CAGTGAACTT CACGTTACCA GTTTTCGACA CAGAACCAAC AGTCGCAACA ACGTTAATCT
    85621 GGAACTCAAG ACTACCGTAG AATCCACTAA GAGCTTTCTT CGTACGGATG CGCCAGCCAG
    85681 TAGTGCCACC AGCAACAATC TCAAAGTATT CCTGAGATGC AGAAGACAGC GTGTATGCCA
    85741 GCTCACCGCT AGTACCTTCG CGGGACGTAG AATCCGAGAA CGTTAAGATA CTATGCAGGT
    85801 CTTTCGCAGT AGCAGCAGCA TCGCCAAAGA CGAATGCAGG TGCAGGTGTC TGCGGTGCTA
    85861 CGCTCATCAA CGTAATAACG ATGATGTTTT TAACCAGCAC GGATTTCTGC GCTGTGCGGC
    85921 CGTCGTATTG TGCACGAATC AGGACGGTAG TGTCTTGAGT CACTTCGCCA GCAGACAACA
    85981 CACCAGCAGA ACTGATTGAA GCGATAGCGC TTCCCTGAAT AACAGACCAC GTCGGTGATG
    86041 CAATCTGACG CGTTGTAGAG TCAGACATGA TTTCCCATGC AGTGTAGGTC TGCGTGGTGT
    86101 TCTCATTCAT CTGGTCTGCG CCGCGAATCT CGATGCCTGT AACTGTAGGA GGATTACCTA
    86161 CAATAGAAAC ATCCAGAGTT GCAGTCTTAG TGATACCATT CTCAGTGTAC GACGCATAGA
    86221 GCGTCACGCT GGTACTTGCA ATCGGTACCT TACCAACAGT CAACGTTGCG TTTGCAAACG
    86281 TTGCATACTG CGATGCAGCA GTCAGGCGGA ACTCAGCAGG AGTAATCGTT GCCGTGTGTC
    86341 CATCAGAGTA CGTAGCGAGA ACAGTGTAAG GCGTCTGGCT TTCTTCTTGG ACAGAGGACG
    86401 CGCCGATGAT CTGAATTTTG GTCAGGTCAA CAACAGGCAC GACGTTAACG ATTGTGATAT
    86461 CCAGAGTCGC ATTAACAGTC TTACCATCTT CAACGTAAGA TGCGGACAGC TTGACAGGAA
    86521 TGTCAGAAGA CACTTTACCT GCGTTAACTG TTTTAAACAC AATGGACACA ACATCCAGAC
    86581 GGTCAGCAGT GAAGGTTGTT GGGTTAACGG TCTTCGTTGC ACCATCACTG TACGTCACAA
    86641 GGAACGTGTA GTTCGCTGAT TCTTCGCTAC GAATGGTATT AGCACCCTGA ATCTCCAACT
    86701 TAGTTGGATA AGGGATTTCC GTTTCGTGAA CGATAGTGAC GTTCTTAGTA CCAGTGATTG
    86761 TCTGATCGGC AGTGATGTAC GTTGCAGACA GAACAATCTG ACGGTCCTGC GTAATCTCTT
    86821 TCTTCGCAGT CACTACGTTG CCACTGATTG TGGTATAAGT AGGAGGAGCT GCTTGGAAAG
    86881 CATTAGGAGT AATCATCTCC GTATCGCCAT TAGACCAAGT GATGCGGAAC GTATAGCTCT
    86941 CGCTTGCTTG GGATGCGATA GTCGCTGAAC CTAAGATTTC CAGCTTCGTC ATCGTCTGCG
    87001 CTTTGACAGT GATGTTCTTC GTGGCAGTCA GAGTCTTACC GCCAGTGACG AACGTTGCAG
    87061 TCAGTTTAGC GACCGTATCG GTAGCGACTT TCTTCGCAGT ACCAACAAGG CCAACCAGAC
    87121 CAAGAGCATC AGGCTTATCG ACTTCGAAGT TGGTAGGCTG AATAGTAGCA ACCGTACCAG
    87181 AAGCATAACG CGCCGTAACG CTGTATGTTT CTTTCTGCTT GTAGAACAAA GTGTCAGCAC
    87241 CAACGATAGC GATTGAAACA ATCTCATCTT CTGGAACAAA CACGTTCTTG ATCAGCAGAT
    87301 CATATGTAGC AGTTACCAAG TTGCCATACA CAGGGTCACG CAGTTTTGCA GTGACTTTCA
    87361 GTACAACGTC AGCAGCCAGG TCAGGCGCTG TCACCGTACC ATCTTCTGCG ATAGTCACAC
    87421 CGATAACATT TTCTTCGATG GACCAGACAA TGCCGTCAGG GTCATGAACG ATACCGTTCG
    87481 ACCACTCAGC ATCGCACTTG AGTTTCACGC TACTGTTATC AGACATGTAG CTGGCATTAC
    87541 CAGGCAGACT GATACGCAGA TTCAACAGAT GCGGAGAAGA CCACTCAACG TTATCGACTG
    87601 TAGGCTTGAC CCACTTACCG ATATACTTGT TGGGGTTCTT CGGGTCTTGA TCGACAATCG
    87661 CCAGAACGTA ACCAGGCTGC GGTTCGTTAG AGCTTGCGAC TTCAACGAAT GCAGTAGCGT
    87721 TCACACGAAT CATAGTGCGT GGGTAATCAT CATGATCGTG AGCGATTGGG TAACGCGCAT
    87781 CAGACATGCG TGGGTCGCTA TCAGATACAG CCAGCGGGTC TTTCGGATCT GTAGGAGCAA
    87841 CCTTAGTTAC TACGCTACCC AGACGGGATG TAGTCGCATG TGGAATAGCG AGGTCACCAG
    87901 TTTCGATACC CAGGTCAGAG GCGTTCTCAA CAACACGACG AAAGAACTGC TTGGACTTAA
    87961 ACAGTTGCGA ATAGTCAGTG AGAGATACCC ACGAACCACG GTGATTACCA TCAGATACGT
    88021 GGCTGGTACG AACAAGCACG TATTTATACT GAGGGCTACC CGAGTTAGCA TCAATCCAGA
    88081 TCAAGTTATA AGGCTTTTCA GCAAACGAAG GCTCGGTCAG TGACACAACA ACCTGATACA
    88141 CATCAGTCTG ATCGTTCGCG TTCGGACGAA ACAGGAATGT GATTGGGTTA CGCGGTGTCA
    88201 GACCACGAGT ACGAGCCAGT GCGATATACT GATTAGCAAA GCCGTCAATC GTGGTTACAC
    88261 TCATGCTTTG TTCTCCAGTA ATTCAGTAGA GAGTAGGTGG CCGTAAGACG CCTTCACGTT
    88321 AGTGTCGGCG CGGAACGTTG AACCATCGTC TCCAACAGCA GCGTCCATGT TCACTTTACC
    88381 CTCAACAGTC TTAACTTCGA CCAGAGGCTT CTCAGGATGC AGTTCATCAT GAGGCAGCGG
    88441 TGTACGCTTA TCGGTATTGC GTGGGTCAGA TACAGATACG AACGTCGGAC GACCAACAGC
    88501 TTTAGGTTCA GTTGTCAGAC GAGCGATACC ATATTCATCA ACAGACGCAT TAGGGATATC
    88561 AGTACCGCCA CCAATATCAG ACGGGTCGTA ATACTGAGGC GCCCAGAACG AATTGAAGTT
    88621 GGTTACTTCT TCCCACGTAT TCTGGAAGCC ATCTGCTGGC GCCTTAGACT TACGCGCAAG
    88681 GAACTTACGA TAGTATTTGC TATCGCGCAC CATGCACAGC CAGACAACGT TCATCGGTAG
    88741 CACAACGCCA ACAGGCTCTT GTGCCGCAAC AATCTGCGTA CAGCTAATGT TCAACGTAGG
    88801 GTTAATCTGA CGAATGATTT GGTCTTTCGA CGTATCATCC GCGAAACCGG TAACGTCCAA
    88861 CAGAGCAGCG GCGAGATCAT TCAATGTAGT CATAACCGCT CCGTTAATCA GTAGGTTGAC
    88921 TTAGTTCTGC TTCACGCACC TTACGCCACT GTAGGGTGTC GTCTTCTAAT ACCATTACCT
    88981 GATTCACTTG TGGAATCAAC TGGTCTTTGA TAGGCACATG TTCTTCACCA AAGCTACCAT
    89041 TGATAGAGAT CATAGTAGCT GGCTTCTCAG GGTGCGTGTG GTCTTTTGGC TCACGCTTGT
    89101 TGGTGAGTGT CTCATCACCT TCAATAAGAA CGCGAGACTC AGCTTCTGGA TATGACAGAT
    89161 AGCCGACACC ACGAGTCACA CTTGTCGCTA ACGGTGGTAA TGCGTCGTTA ACGATTTGCA
    89221 GATCGTTCGG GTCATACGCC TGTTCTTCCA TTGCATCTGC ATAGAAGTAT AACGGCGTCC
    89281 AAACATCTTT GTACGGGTCG GAGTTGTCTT TGACAGTACG TTTGAATGCT GTACCGAACG
    89341 TAGACGACTC AGGGTTGTAG TCAATCCAGA TCGCATTGAT CGGAAGGACC ACATAACGAG
    89401 GAACTGCATA CGAGCAGTAG AACAACAGAC CTAACTGACT GCCCTCTTTC GGAAGGCGAA
    89461 TCATGATTGG GTTTTTGTTC TGCTGGTGGA TATTCGTAAG CAACTCAACG TTATTAATGA
    89521 ACTGTTCAAG TTTCAGTTCC ATTGTGTTCT CCGTTTAACC AGAAGCGGTG TTTAAAATTA
    89581 TACAGGGTCA CCGGACTTAG GACTGGTGGA ACCGTATTTA ATGCGGAAGA CATAATCAAG
    89641 GCTATCGAAC GGGAAGTCGT TGCGATACAC CACATAATCA AATCCACCAA GACTTACTTC
    89701 TGCTGCACCG AGGAAGTTGA AGTCACCAAA TTCCTGAGCA CCATCCCACG AGCCGGAGAA
    89761 GCCCTGCACT GTCTCTTGGA AATATCCATA GAGTAGACGC TTTGGCCATG CGACATAAAA
    89821 GAAGCGGTTG TTATCAGAAG TTGACTGGTC AGGCGGGCAG GTGATTAGTT GAGGACTAGT
    89881 TTCACCCAGC AGCGTAGGTA GAGAACGGAA GAAGGCATCG TTGTAATCAG CGAGAGACAT
    89941 TACTTTGTCA TGTACGCCGA AACGAGGGCC GTACTCACCA CTGAATGGTA CGCTTACTCG
    90001 CACACGGTTC GATGTTGAGT TGAGAGTCGT ACTGGCGTTG AATACTTTAG CGACAATATC
    90061 ATGCTCACCT GTATCAAACG TCAGGTCAAA CTCAGAAAGA GCTGGCGTAC TCATACCTTC
    90121 AAGTTGAATG GTCTTGAGCA CAGCACCAGA AGCGTTCTGC ACTTCCACAT AGCCACGCGC
    90181 AGGTACGTTA GCATCCATGT AGAAAGAACA CTTGAGAGTC TTGTTTCGTT GACTAAAACA
    90241 ATACTCCAGA TTACCGTTGA TAGAAAAAGT AACCATAAGC CCCACCATAC GAAAAAGGAG
    90301 GACCGAAGCC CTCCTAATTG ATTTACAGAC TCAGAGAAGT GGAGGTGCTG CCTGATGGGT
    90361 TGATGTTGAA ACGATAGATC AGACGCTTGG TAGTACGCGT CGGGTCCAGC ACAATATCAA
    90421 GAACCAGATC GCCGTTAGCG ATAGTCTGAT TGGTGTTATT GTTCTCGTCA CACACAACCT
    90481 GATAGCCTTT AGAGCCAGAC TTACCGCCAC GCAGACCACG AGCCAGCTTG ATCTCCTCGA
    90541 GGAACTTCTC AACCATTGCT TTCAGTTTCT CGCGCAGGAT GTTGTCGTTC GGGTCGAATA
    90601 GACCAATTTT ACAAGTGCGG TGACATACTT CAAGGACGTA TGCAACCATA CGCTGAATCT
    90661 GAATCTGCTG GAATGCAGAG TTCTGGTTAT ACAGCGTACT TGCTTCCCAC ACAGCGTAGC
    90721 CGCCACCAGA TACGTCAGGC AGTTTACGGA TGTAGTTGAC CTGTTCACGC GTCATCGCAT
    90781 CGCGGTCATC CTGATCGTAT TTCTGCGTCA GGCCAACGAA GTCGAGAACC TGAGATGCAG
    90841 TGATACCTGC AGGTGCGAAC CAGCTACCAC GGTTGGCATC AGTGAACGCG AACACGGAAC
    90901 AAATCTGACC AACGTTAGCG ATAGTCAGAT AACGCCCTGT ATCTTCATCG AAGATTTTAA
    90961 TATCAGGCGT GTACAGTGCC ATGTTGGTAT CGTTCACGTT CAACGTCTGG CGACGATAGC
    91021 GAATTGCTTT CGACACGGTC TGTTGATCAG ACGGTACACC ACAGATAACG AAGCAGTTGA
    91081 TGTGCGCAGC CGCAGCAGCT TTCATTCCAC GATGGACAAT GTAGTCCTGC GTAGGAGCAA
    91141 GCAGCAACGT CACACGGATT TCTTCAGGGT CGCCAAAGTA TTCCTGATAT GCAGCAGCAA
    91201 TCTGGTCAGA CGTAACACGA TCACCATCGC TACCACCAGA GAAGTACATG AAGTCAGACG
    91261 TCAGGAAGTC GATATTCGTC GTGAAGTATG GGTTCTGCAA GAAACGGAAG TTTGAGCTTT
    91321 CGTTTTCCAT AACAGTACCA ACACGATACT GACGGTCGAA CTCATCTTTG TAGTCAGACA
    91381 GGCAGCACTG ATAAGTATTG ACCGGGTTGC TCCCAGCGAC GTAGTTTTCG AACTCGTCAA
    91441 TGTAGAACAA CTTCGTGTTA TACTTAGAAC GGTCATCAAA CGCGTTCAGG CCTTTAGGAA
    91501 CAGCAGGACG AATCTGAATA GCCATCTGGT TATTCCACAG TCCTGGGTTC TCCAGAATGA
    91561 TATAGCCGAC GATGTTATCG TTCAGCGGGT CATTCGGTAG GAAACCAAGT TCATCTGGGC
    91621 TGTTAACGCC TACGATGTTT CCGTCTTCAT CAGTATATGG AGTCAGACGC AGCACAGGCT
    91681 GTACGGCAGT CGGGTCATCC ACAGTGAGAA CACCAACAGC GTACTTAGCA CCATTAGTGA
    91741 TGCGAACGTA ATGCAGTTGG TTAGTTTGTT TTGCAACAGG CAGAGCCAGG TACAGGCCTA
    91801 AGCCGTATTT TGGATCTTTA GCGCCGAAGA TGTTTTTCAG GTCATCAATA CCGCGAACGG
    91861 CTACACGCTG ATTCACAGGT CCACGACGGG CCTGACCAAC AATGCCTACA ACTGCGGTAG
    91921 AGAGTGAAGT AGCACCTACG GAGAGATCCC TGACAGCGGT GTAGACACCG GCAGAAGAAT
    91981 GCGTTGAGCT AACGGGCATG ATTTTATCTC CTTTTAAGAC TGTTTGAAAT TATCGTGCAG
    92041 ACGGAGATAT ACAGGTGTCA TTTGGGTCAT AAACGCAAAA GGGGCAGCCG AAGCCGCCCC
    92101 TTTGTTTATC TGTAAGTTTT AGGAAAAACT GAACCTTCAA TTCGGTAGAT ATCGCCATCC
    92161 GCTTCTTTTG TTGGCGAACA TAGATAATCT CCTGGGTTCA ATACCATTGC TTCACCCCAT
    92221 GCGGCCATGA AAGATAAAGG CTCACCTGCA TACTTAAAGG CATAGCAACT ACCGTTTGCT
    92281 TTGTGGGAAG TATCGTCGCT ACGCAGAGAA GGCCCTGTAT ATCTGTCTTT GAATTTCTCC
    92341 TTAGATAGAA CATACTGCTC GCCTCCAGGG TTTGTTACGA TAACATCTCC TGGTTCTGCG
    92401 TGATTCTGCG TTTCCACTTT GCCGTTTACG GTAGTTATGA TTTTGGTTCG GTCTTTCGCA
    92461 AGTCGTGCGA GAACCGTGCC ATACTTTGAG TATTTCTTAG GTGCGCCATT GTTCCATATG
    92521 TCTGTCATTT CTTTCTGACT ACGAGCTCCA GACAGAGACA ATTTAATTTT CATGGAAGAC
    92581 TCTTTGTTTT AGCAATCACA ACCTACTGAA TCGAAGTCGA GTTCCAGATG AGGATATAAC
    92641 TCATTGAACT CATCCAGCGG CATATTGAAA CCAGCAGCAC CAATATGACC ATCACCACCA
    92701 CGAGTACGCG CAACAGCACG AGCACTACCA GGGTGACCTT CTGGATAACC ATTGGAACGA
    92761 CAACTAACAT ACACGCGATT TGGGTCACGA TGCCCTTTAC GTACCAACAG TACAGTCTGA
    92821 TATGCGTGGT AGTTTTCGTA CACATAGGTA CCTGTCTCAG ACGCTATGCC CTTATCACAA
    92881 GGCACAACTG CGTGGTCAAC AGGAACCAGA TGGTTTGGTT GAGAGAAATA GCTGTTCTCA
    92941 TCAATCATCT TGCGGATTAG TTCGTCACGG TCTTCGATGT TCTTAAAGCC CTGTTCAATA
    93001 ATCTGCTCAA TGTCACCTGC AAGAATAATC TTATAGGCTT TGCGTACCGT TGGAGGCATT
    93061 TCAGTGTAGA TGTTACCACA CTTCTCCACC TCGCTGAATA CGTCTTTCGA GTACCCTTCA
    93121 TAAAAGGCGA AAGCACGTTT GTTCTTACGA ATCCATAGGT CGCGGTCAGA TACCAACTGT
    93181 GCGATACGGA TGATGTTGTC AGTACACGCA TATTGGTGCT GCTGGAACTC AGACACATGG
    93241 TCCATGTAAG CAAGCAACGT ACCACTACCA CCAGCAGCAA ACGTCAGGCT ACGTGGCGTC
    93301 ACGTCTAATG CCGCACACTC TTTAGCATAC AGCTCAACGT CACGGCAATC ATGGTGGTCA
    93361 AGCACCTTGA AGTTACCACT ATAACGTTGC GTGAAGATCG CCATCTGGCG TTCGGTGAAA
    93421 GAGAAGTCAA CTACAACAAC GCGTTTATAC AGCGCATCCT TACCACCTTC GAGTCCTGGA
    93481 ATATCTTCCA TGCGAACTCC GTCAGCAGTA ACTATATCTC CCTGATCTTG CGCGTAAACA
    93541 GCAGGGAAGA AGTGGAGCGT ATCGTTGGGA TACGCAAGTG CGGTGATGGC CGCAGCAAAC
    93601 GAACCATCCG CACACCCTTG ATGATAAACA ACAAGTGTAG TCATGAACTA AACCCAATGA
    93661 GTATATGTTT CTGACTGCGG ATTCTCTAAG TCATTGAGCA TCTGCGTCAG GCCGTGTAAC
    93721 GTTTGCTCCA GCGACATGCG GTACTGGTCA TCAGCAACCT CAATACCGTG ATGCAGCGAC
    93781 AGGCAATACA ACTGCCATTC AGGAGAACTG CGCAATTCTT CCATCTTCTT ACGCAGTTCT
    93841 TCACGCTTCT GCCGAGCCAT CAACAAACGT TGCATTAAAT TAATAGGTTC GGATGTTTTC
    93901 CCGTAAAGTT CAGTGTGGAT AAGCTCCAAA CCTTCAAGGT CAAGTTTAAG CAACAATTCT
    93961 TTGGCTTGTA AGAACATAGC CTGACGACGC TGCTTTTCTT CCTTGCTTTT ATTACGACAG
    94021 CGGTCTGGAT GCGTAGCGCG GGCAATCGCT TTATACACAC GCTTACAGCG ATCACGCAGT
    94081 CTGGCATTTT TCAAACGATC CAACGTATCA TCGATATCCG CATCGTGTTC GTTGTCACGC
    94141 GTTTCATGGT CGGTATCTTC GCCGAAAGAT TCTTCCATGA TCTTTTTCAA ATCTTCTGCA
    94201 TTCGCCTTAT CTTCAAGGTC ATCAGAATCT TCCAACTCCA TCTGCTTGGC AATCAGCTTC
    94261 GCGTGGATAA GATTAATCTG TGTCAGAAGT TCTTTATTGT TTTCATTTAG CTTTGAGATG
    94321 ACCTTGGTGC AGCGTTCGGA GTCAGCACCA TAACGTAATT CGAGAGCCGC TACTTCTGCC
    94381 TGTACTTCTT CAAGCGACTC TCCAAACTCA ACATCGCCAT CATGCAGAGC GTCGTACTCA
    94441 GCAACTTCGT TCGAAGGATG TTTCACAACA GGATGTTTAG GCAATACCAT CAACTGGGTA
    94501 TTTGTCATGG GCGCGTAAGC TCCGTGATAG ACATGCGAAC TAACTCTTTG ATACGCACAG
    94561 GACAGTCGTC TTTGCGCGTC AGGTTCTTCT TCAACCACTG CAAGTTGTTA CCTGACGGAG
    94621 ATACTTCGGT ACGGAAGCTG GGCAGACCCA AGTGCTGTGC GTTAGCCTGT AATGCAGCAT
    94681 TCAGTTCATT CAGTAACATT TAATCAGTCC TTAAATAGGT GAAGTCATTA GATCAAGAAT
    94741 GTTTGAGACA ACGTGTGCAG GACCAATTGA GATTCCTGCT TGAACTGGAA GGTGCACACG
    94801 CTTGGTAAAT AGTTCGTGCG GGTCAAGGCC GCCACCAGTA ACTACGATAC GAGGTATCTT
    94861 AGGAAACATC TCAAGAATAT CACGTAGCCT TTCGATCTTA TAACTGGTGC TGTCCATAGT
    94921 AACGTTCGAG ATGACCAACA ACGACGGTCG CTTATCACGT AACTTGTCGT AATCAAATCG
    94981 GTCACCATAC AACGTAACCC ATCGTGGTTT AAGCGCTGTC TCTACCGAGT CTTCTACGGC
    95041 AGCATTGAAG ATAGACAACG CAGCCATCTT CGCACGATAA TCATTCGGGA AACTGCTAAT
    95101 CACCGTGATT CGTGGGTCGG CTTCGAATGG GTTCGTAATC ATTCGTGCAA GGTGCTGCAA
    95161 CTGTTTTGTT TTTGAATACA CCTTGCCCTT GAAGTAAGGC GACATGGGCT TATAGTCCTG
    95221 TGTCGCTTCT TCAACATTAA ATTCTTCCCG CTTACCAAAG AGTAACTGCG GGTCCACACC
    95281 AAGTGTCTGC ATCTGCTTTG CTACAGCAGG TTCGAAGTCA AATGTTAACA CAATACCCTC
    95341 CATTAATCTT ATAGGGTATT TACAGAATTA AAATTTCTTG CCATACACGG AATGTTACGG
    95401 TCTTGCGCTT TTCGTTGATA TCAAACCGCT TGTTGCCATC TTTAGGAGTC ATATAGCTAA
    95461 GTCCCTCAAA TGTATCGGCC GTATACGCAA TATTCTGGAA GAACACAACG CTGTCGAGAC
    95521 AGAGAACACC AGGAATTTTA AAATCCGATA TCACTGGCTT TTGACCAATT GACGCATTGA
    95581 AATCCTGCAT GTGTTCTGTG ATGCGCTCGA TAACACGATC AGCAACACGA ACAGGAAGGT
    95641 CTAGAGTGTA GTCAGAATAA AATTGCATGG TGTTCTCCGA ATTATTACAT CAGTGGCATT
    95701 TCTGGATCAA CATACGTGTA CGTAAATACG ATGTTCCATC CAGATGCTGC TTGTGGGTTG
    95761 GTGTGGAAAC GGAATCCATA CACCAGGATA ATACCTTTAT TGCCGTTAAG CGTAGGGTTG
    95821 TAGTCGATGT ACGCAGGTGA AGCCATTAGC TTATCAGCAA TGTCTTTGGC CCAGCCATCG
    95881 AGGTCGAAAG CACCATCAAG GACTTCCCAA GATAGTGAAT GCTTCTGCCA GTGTTCGGCT
    95941 TGCATGTCAG TATCTTTTGA AATCCAATCT AAGTGCTTGT AGTCCATGTG GAACGCTACG
    96001 GCATGAATCA AACCGTGTTG TTCCATGTAG CGTTGCAGTT GATCAAGACG CATTAGCGCT
    96061 CTCCTTAATA CGTGGGGCTA CGACGATGCA AACACGCGAT GATTCTCCGT AAGGTTCTGT
    96121 AGTGTGGTTG ACAAGCCAGA AGTCAGTGAC TCCCAAGACG TTGCGCACCA GCACAAGAAT
    96181 CTGACCGACA ACAGACAAAG GGTGAATGTA GTTAGACACG ATCAAAGAAA TCTCGGTAGC
    96241 ATCTTCTACA ACACCCTCAG TCCATTTCTC AACGTGCATC GACGCTCGGA CTGCCTCACC
    96301 CTGTAGTTGG TCCATATCCA GGGTATATGG CAAACGCTCT TTCATCTAAT ACTCCTTATA
    96361 GGCTGACAGA AAAGAGACAG ACTATAAATT AGAGTGCGAG ACCTTTAAGC AGGAGTTTGG
    96421 CGCTCGTGAT GAATTGTTTA CGCTTATGCT CAGGCAGTTT GGAGTACCGT GCTACAACAT
    96481 CTTCAATGGA CATATCAGAA GCGATGTCCT GTACACCGTG AGCGCCACTT GGACCGTCAG
    96541 TACCTTTCTG CCAGTTGGCT TTAGTGACAG TCAACAGGAA TGTACCGCGA CATTCTTCGC
    96601 TATGCCCACC AATAGTGACA GGTAGACGCA CCATAGTATG ACTGAGATCA GCAATGCGCT
    96661 GAATAGCAAA GCCTTCAGGG AACGCAGCAA ACACAGCAGA CAGATCAATA TCTGCTTGGT
    96721 TGTTTGGAGC TGGTGACTTG GCTACGAATG AAATACGGAA CGTTTCACCA CCGTCAACGT
    96781 CATACTGACC GTCCATGATG ATTTTCGCAT TAGCGCGTAA GGTATTAACA ATAAGAGTCT
    96841 GAACAGGGTC AAACATGATT ACTTCCTCAA ATAGTCTGCC AGCATGTCGA TGTGAGTGCT
    96901 AATCATCTTC TTCTGGTCAG AGGTAAGTTG ACTATATGGC GGCAGGTCTG GGTAGATACC
    96961 GTGCATCGCC AGATAGGTTG TCTGAATGTC TGTTTCCTGT TTCTTTCCTA CGCAGAATAC
    97021 ACAGTCTTTG AATAGATAAG AAGTAGGGCA GCCAAATGGA GTGTCCAGAA CCTCAATGCG
    97081 GTCACATCCA AGTAGCATCA GACAGTTACC TAAAGTCTTA CGCACATCAC TCATACCTAA
    97141 GACGGACAGC TTTTCGTAGG TAGCATCAAC AATGCTGGTG GCTGCACCTT CTATGGAAAC
    97201 TTTGACAGTA ACATCCAGAG TGGCTGTGGC CGCACCTAAC ACAGACTGGT GAACTAGGAT
    97261 AATGCCCTCC TCATTGAGGG CACGTCGCAG CAGAGTCTCA AAGTCTCCAT GCGGTTTTGG
    97321 TTGTACTTCA TGAAGATTCA TTAGAATCGC CTCATGCCTA AGTTAGACGG CTGGCCTTTG
    97381 ACTCTAGGCT CAGGCTCAAA GAAGTCAGGT AGTTCAGCAT CAAGCGCTTC GCCTCTACCG
    97441 ACGACTCCCA TCCAATCACG TAACTTCTTC GGTGTACGCT TGGCTTTAGC GTAACCAAAC
    97501 TTCCAACAGA ACTTCAAGAC AGACCGCGCA CACTGCACAG AGCGCTCCAT CTTGAGATCA
    97561 ACAAACATAC GAATGACTGG AGTTCGCTTG TTTTCCATCG GCGTTAGAAT ACGACACGAT
    97621 TCCTGTTTCC AGTTCGGCTC GTTATTCATC GGCATGATGT AGTAGAGCGT GTCCCACTTC
    97681 GGTACGTTCA GACCGCGCTG CATCAGCTTC CTCATACCAA CAACACAACG AATGTCACCA
    97741 CGTCGTGCTG CATCAATGAT TGGCTTACGC TTCTTCGCTT CTTTCGCACC GCCAAGGAAC
    97801 ACCGCAGCAA TCTCCTCACC GTAGTGTTCA TTGATACGAC GCACAAGGGT ACGCGCCTGT
    97861 TCAGTGAACA TGATTGGTAT TGCAATGCTC CGCCCTGCAT CGAGGTCTTT GATAATCCAT
    97921 TCAAAGATTC TGTCATTACG ATCAGGGTGG TTGGCCAAGA ACTTACAGAA ACGCACCCAA
    97981 CCACTTTTGT TGTTGTAGTT CGCTCGCGTC TGCACGGTCT TCGCTGTTTT ATGCAGCGTT
    98041 ACCTTAGGCA CCATTTCTTC AACGAATGCC TCAGCAATAA CTGGACCGAA GATAGATTCA
    98101 ATCAGGTAGT GACGACCATC TTTACGCTTA GGAGTCGCTG TCAGGCCGAA GCGGTATTTC
    98161 ATTTTCAGAG AGGCCAGAAC ACGGCTGTAG CAACTTGCGT TACCTGCGTG ACACTCATCG
    98221 ACGTACAACG TACCGTAGTT CTCGTTCAGC AATTTGAAAC GCTTCTTCGA GTTCTTACTG
    98281 TCAGAGATCA ATGACTGGTA CGTTACCAAG ATGATTTGAA AGTTCTTGTA ATCGTCGAGC
    98341 GTCTTCGGGA ATCCGTATAG CTTCTTGCCA TACTTCTCCT CAAGCTCAGG CAGGTTGGTC
    98401 ATCTGCTCAA TCGTTTCAAG AAAGCCATCA AGGAAGTCTT TCTGGTCTGC CATGATGACT
    98461 GTACGGAAGC CTGAATGACA AGCACCCGCA GTACCAATAA CAGTTTTACC CGATCGAGGA
    98521 GGCGCCTTGA AGACACCACA CAATTCGCCG AACATGTCTT TGAATGGTTG TTCTTGATAC
    98581 TCACGGAGCT TACCTGTGAA CTTCACTTTA TAATCAAACG GCACACGCGA TGTACCGTTA
    98641 ACAAACTTTA CTTCTTTCAG GCTGAGACCA GTCGTTCGCT CAAATCGGTG CATCTCGCCG
    98701 TAAGGAATAG AAACGTAACG CTTACCCTTA ATGTCAGAGT ATTTCGCCAG CACCGTAATG
    98761 TCGAGCAGAC CACCCTTAGA ACATTGTCGG CATTCTTCGG ACGGTCGTAT AGAACGAAAC
    98821 TCACAGTTCT TGCACACGGC ATTTTCGAAC TCGTAGTGAG TCATCTTCTT TATGATGTTA
    98881 TCGGCGTCTA CGACCTTAAC AGGAATGTGT AGACGGCTAT CGACCAAGAC TTTGGCTGTC
    98941 ACATCTATTT CCTTTGATTT GGCAGTCCGT ACTCACGCTG GTTGATGATG TTCATCGTAT
    99001 CGACAAGGGC CCGATATGCA AAGCCACACT TATCGATATC CTTGATATAC AGGTCAAGCT
    99061 CTTCCTTGAG CATTTCCAGC TGATCAGCGT AACGGTAATA TTCTGCCATA ATGTTTCTGA
    99121 TACAGCGCTC ACGTTCTTTG GCAGCGCCGA CGGCTTTCAG GTCTTTCGCA TACGTTACAG
    99181 CCGCATAATC TTGAAAACGT TCCAGCATGT CATTTAACAG TTTCGAGGCT GCATGGACAT
    99241 GTGTCAGTAT TTCGGTCATA CGAGAACGAT ACGATTGATC TTGAATTATC GACTCGGCCA
    99301 CTTTGTTGAG TGCATTTGGA TCGGCAGATA CGTTAAGCGT TCGTACCTTA CGCATCTTAA
    99361 ACAACTTACG CGCTTCATCC TGATACTCGG ACAGCGGTTG TTGAAACAGC GCATTGGTCT
    99421 TATAGATAGA GCGCAATTTC TTGTAGCGCT TATCGTCCTT GACCTTAATG CGAATACGAG
    99481 ACAAATCGTC CATTAGTCAC CTTTATCAGT TACGAGTAGT GGACTCTCAG GCGTCTTGTG
    99541 TGGCATAGCA AAGAAACGAC CGTGGTCATC TCGATACACC AACAAGCCTC CAGAAGGTCC
    99601 TTCGATTGGG CAGGTGAAAT TAAAGAGCTT CTCAAGCGGT GGCATGTACG CAACAGAGAC
    99661 AGCATTGAAC GTACACCACT TGGCAGATAT CTCCAGCATC GAACCAACAA CGGTATCAGC
    99721 CAGACGAAGA TATGATTGCT TGAAGTGATA GCTATGTTCA ATAGGAGCAA CGCTATCAAT
    99781 CACCAACTCA TTGCCGTACA CCGCTTTATA GATCAAGCAG AAACGACGAC GCCCACGGGG
    99841 AGCGTCTTTT ATTTCATACA GTACATCGTG TATGAGTGAG GTAACGTCCC CACAGAGGAC
    99901 GTTTTTCTTA ACCTTCAAGT TGATCATGCT GGCAGGTAAC CGAAGTACAA CAGGGTGTGC
    99961 GTATCGAACT TATAGTTCAG GCTGAACGCA TTCAACGCAT TGATGCTACT ACCGTGGAAG
   100021 CCCATGCTAT GCTTTTCTTC GCGGCCGATA GACTTCAACA GTTCACGCAT GATTCGCAAA
   100081 TCAAGCTGGG TAGTGATTTC ACGTTCAACA GGCTTGGAGA GAGTCAGGCT ATCCTGAACG
   100141 CTACCGCTAT CATTACCAAA CTTGAGACGG AACTCTTTCT TCTTGACTGT CAGCTTGGCG
   100201 TTGGTGTTAC CCTTCTTCTC CAGAAGCGTA CTGATGTTTG CGAACGGAGC AGACAGGTCA
   100261 CCTTTAACAA CACAGCCTAG TAACGGCTTA CCGAGTTGTG CCAACATGTT ATCCATGTAA
   100321 CGATAGTCTT CGTCACTTGC CTGAATAGGA GGCAACGTTA ACACGAACGT ATCAGACTCG
   100381 GCAGCGAATG CAGTTGTGTC AACATGGAAC GTTACTTTTT CTTCGCCACA GAAACGATAG
   100441 ATCAAGTCGA ACATCTCACC AGTCAAACTG AAACGGAATG CTTCTGCTTT CTTTTTCAGT
   100501 TCGGCACGAT AGCGAGAAGA CGTCCAGTGA CCAGGGCTTG TGATAGCCAG AGACTTACCA
   100561 TCACACACAA CACGACAGAT AACAGTCTGG TTGGTGATCG TATCTTTCAG ACGAGTCAGC
   100621 TTGACGCCTT GAGTCATAGC ATCAATTACT TCACGGCTCA TAGGGTGGCC ACCTTCGATG
   100681 TGATGACGCA GACCCTGTTC AACCATAGGA ATCTGCTCGG CAGACACAGG TCGAACTTTC
   100741 ACACCAGCTT TATACTTGCC TTTAGTCTCG GCGATGTTCA ACATCTTACC ATCGAACTCA
   100801 ACGGTAAGTT CTTTACGCTT GTTGATCAGT CCGGTCAACT GAATCGGGTC AATGTTGATT
   100861 ACCGTATCAC TATCGGCAGT CGCATCTGGA ATCTGATACG CAACGAATGT ATCAGGCGTA
   100921 CGGCCCAGCA CAAACACATC CGACTTATAC GTGACGATCA GATGGATGTG CGTCAGCTTA
   100981 TCGTCGGACT CAGAGAAACG CGTTACGCTA TCGACACGTT TCAGAATATC TGACAGGATG
   101041 GTACCAGTCA GCGTAATGTT ACAGGTCTTC GCTGGATTCT TCGGAAAGCG GCAAGTCTTC
   101101 ATCTAATGTC CCTAAAACAA ATTGTAATGT GCCCTCTACA TTTACAGCCT TGAGTTGCTG
   101161 TCCAGTAGGC ATTAATAAAC CATTCAGAAT GCCAAGCAGA TCAGCGCTAT GGCAATTCGG
   101221 AGCGATCGGG TGAACGAATA TATCCTGTGG TATATCACCA GGGTTAAGCT GCCAAGCAGT
   101281 TCGCAAGGCA GCACCCATAA AAGCAGGACG TTCTACCAGA TGCTTGTTCA AGAACGAACA
   101341 AATATCTTCT GCGCTTAACG TCATTTCTTA CCAATCCCCT TAAGTGCATT TTTAAGTAAG
   101401 GACTTACTGA TTTTGATTTT CTTCTTAACC TCACCAGCAG ATGCCTCAGC TTTCTTACGT
   101461 GCTTCCTCAG CTTCGTAGTC AGCAAAGCGT TTGGTGTTCT TCGGCAATTC CTTAAACCAC
   101521 TGCTCGATAT TTTTCTTATC TTTATTGGTG AGAGGATTTG TCTTCGAGCG TGAACGGATT
   101581 TTAATATCGT TCGCCCAAAG TTGTTTCTTC ATCCAATCAG ACATGAGATG GTACTGGTCC
   101641 TGCATGATGC TATCCAGTGT CTTCTCAATA TCAAGATCTT CCTCACCCAG CTCGTTTTTC
   101701 TTAACTTCAA GACCAGCACG AATAAGTTTC TCAAGCTGTT TGTAAGAGAA GTCCCAGCCC
   101761 TTAACATCTT TCTCCGTTGC GCCGATTTCA AAATCGATTT CAGGCACGGA CGTGAACTCA
   101821 AAGCCAGGAT GACGTTTCTG TACGACTTCG ACCACTGCGC TTGTCATGGA GCGTTCGATC
   101881 ATATCGAGCG CAAGGAACAT CCACTTATAG TCACAGTCAA CGGTCAAGGA GTCGTGTACC
   101941 GATACGTTCA TATCAAAGTC AGGGTACTCG CCATGCGTCT TCCAGTAGTC ATACTTCATG
   102001 CGATCAAGAA TACGAATCGC ACTCATCATC AGGTCAGAAC CAAAGCCCTG CACTGGACTG
   102061 TTTACTGCAC GACGGTCACA CGCTGCGTGT ACCATGTTCG CTTCACGGTG CGACTGCGGC
   102121 AACATGAATC CCCACAAGTG ACGACGACGA CCTACAGGAG ATTCAACAAA GAAGTTCTCA
   102181 TGCGCGAATT TCTTAATCGC ATCAAACCAC TTGAGGCCAA CAGGGAAGCG TTTAAGGAAC
   102241 TTGCCTTTGA TTTCCCCGAT CTCTTTAACA TCACGTCCAG TAGACTTCGC AAGACCTTTA
   102301 TCGCCCTGCT GATAGATCAG GCCGAAGATA ACTGTCTTAA CGGCGTTACG AATTGACTTC
   102361 GTAACTTCCA TGATTGGAAC ACCGAAGAAG TATGCGGCGT TAATCTTATG CACGTCACCT
   102421 TCAACGTCAA TCATGTGGTG AATCCACGGG TCAGGCACGG TACGATATCG ATGACGCAAC
   102481 TTACGGCCTT GTTCGAATAC GTCCGCAACG CCTTGGTCGC CAGAGATGAT TGACCAACCA
   102541 CGTACTTCGT GTGCCGAGTA GTCGACCTTG ATAAGCAGTC GGTTACGTCG CGCAATCAGA
   102601 ATACGTTTGA TCAACTTACC CATCTCAGAT CGCGATGGCA CTTGCTGGAG ATTTTTTGTG
   102661 GTCTTAAAAC GTGTTCGCAA CACACGTCCT GATGATGCGA GTACCAACAT CCCTCGTCTT
   102721 ACACACCACC ACACCGTTTA CCGATGTGGA AGAGACTATA TCAAGTCCGC TATTCAGAAA
   102781 CGAAAAACAA ATGTTCATCT TTACCAATCA TTCGTATAAC AGCTTTACCT ATTCTGACTC
   102841 GACGAATCTT CTGCTTCGGA AAGTCATTAC GCGGCTTTTC AGTTATACCA AGAATATCAC
   102901 ACACATTGTT ATAGTGAAGT GCTGCATCAT CTTCTTTTCG AAAACGACGA CGGCCATGCA
   102961 CAATATTGTT GTGTCTGACT TGAGCAACCC ACATACATTT GGCTTTATCG TAAAAGGTTC
   103021 CAAAGTATTT TGAAGTCCCT TTCTTTTGGC CACCAATCTT TAGACCAGAT GTAGGTTTGT
   103081 TATAAACATT TAAACCCATC TCTCTGGCAT GAAGAATGTT ACGCGAGTTG CTGCACCACT
   103141 CAAGGTTATC AATACAGTTA TTTGTCTTGA TTCCGTCAAG ATGGTTTACA ATTGGTCTTG
   103201 TATCAGGATG TTTGTTTTTC TTCCAGACAG TTGCTACTAC TCTATGCGCC AAAGGACCAC
   103261 GCAGCCATAA AGACAAATAG CCTTTTGGAT GTTTGCGTCC AACAGTCATG CGCACTTCGC
   103321 CTTCGTCGTT GACGATTAAG AACACACCCG TCTTATGGAC AAAGATGTTT TCTCTATAGG
   103381 ACTTCCAACA CTTGAAGTCA GTTAGCGAAT AAGCAGTGCT TACGTTTGGA TGATCATGGA
   103441 GAAATTTCGC CGCCCAAGCC TCAATATAGT GTTTCAGATA TTTAGGCAAA AGATGTTGCT
   103501 CTGCAACGAG TGCAATAGCA CGGCCCTTCT TCACGGTCGT TTTTACTTTT TTCATATACG
   103561 CCTCAAAGGA ACTTGCTGTC AGTGACGCAT TTTAATTATC GTCAACAAGT CCCAAATGAG
   103621 GTATTTCTGA AAATATTCTG AATAGACTTA TTCTCTCGTC TGACGCGCTT GCATATCAGA
   103681 CTCAAATGAG AACTTAGGAC GCTACCATTT CGCGTGACCA TTTGCTTGTC ACTCTACTCC
   103741 CTCGCGGGAT AGTCGTTAGG CTTTTAGTCG TTTCCGACAT TTAGCACGGT AGGTTCTCCT
   103801 TACACATTCG CTGCGTAAGG CTCTTCCCCG TTTAGGTAGC TTTCGACATG CAGTTTCCTA
   103861 CATGAAGCCC AATCTAGGAT CACTAGCGCT TGTACGTCCT GTTACAACTC CAAGGTAGCC
   103921 ATACGTTGGT CGTATTGATC GGTCGTGCTT GAAGTCTTCT GATTCTCCCC AGAGCTTGAG
   103981 CAGGCTGTTA ACGTAGGCGT TCTTGAGCTT GTATGCTTTT CCGAGTTTGG TGTAGAGCGC
   104041 AACAAGCGGA ACGTCAGCAT ACGCCGCCTG GAAGTCCTTA TCGAGCTTAC CAGTCTTCTT
   104101 ACCGTTCTCA CGTAACTGTT CACCCTCTTT CAGCGGCTTG AGTTTCATCA CATCGAAGAA
   104161 CAAAATCTGT TTGTGTTCTG ACTTCGACAT ATCGAACTTG GTTACCTCGA CTCGTCCCAT
   104221 AAGACCCATC TTAGGAACAT TATCGTCTTG GCAAATAAGT TTGTTGGCAG CCTTGACCTC
   104281 TGGGCTGTTC ATGAACTCGC GCTCTACGTT TCGAATCTCC TCGTTAATCG GTGAGTTCGG
   104341 AAGGTTGAGC TTAAACAGGT AATCGATATC AGCACCAGCA CCTGTCGTCT CCAGAATCGA
   104401 GAACGCATGA ATCTGGTCGG AGATTTGCTC ACTGACCATA GACTCATACT TGACATACTT
   104461 GATATCGGCT GCTCGCTTGC GTTGCTGTTC TGCAATACGG AACGGAACGA TAACGTCAAG
   104521 CCCTGCGTAT TCTTGCACTG TTTCATCGAG GTCAACGTCG GAGATCGTTG CTCGCATCTC
   104581 TTTACCGAAC GATACTTCAT GATAAACAGT ACAGCCATAC TGCATTGTCA GGTTGGCCAA
   104641 GTTATAATAA CCTGCACCAG TAACGTTCAT CAACGACTTG GCGTTCTCAT CGTTTGCGAA
   104701 CTCACCTGCT TGGATATCCC AAACGTTTGA CGCATAGCTG CTGATGCCGA AGTTAGAACG
   104761 CATTACGTTC AGGTCGAACT TCGCGTTGGT GTAGACTTGA TACTTGTTCG AGTTTTCTTC
   104821 AAAGAAGTCT CGGAACAATT CGCTTACCTT ACGCAATTCT TTAGGACTGA ACGGACTGTC
   104881 ACGGTGATAG ACAGGAATGA CGTATGCCTT CTTGCCGTCG TCCGAGAGCT GTACCGTCAA
   104941 GATCTTATTC TTGATACGGT TCAAGTTCTC GGTTTCTGTA TCGACTGCGA CTATCTTGGA
   105001 ACGCTTCATG CGCTTCAAGA TCTTTTCAAG TTGCTTGACC TTAGTTACAT ACACTAGGTC
   105061 CCAGTTACGT TTCTTACCGC ACGTAACCTC ATCAATCTTA TACCGCATAC CTTTGTTCAA
   105121 CCACGGCAAC ATCCAACGTG CCATGTAACC AAGAGTATAC GATGACGCAC TAATGTGCAT
   105181 CGGATTCAGT ACAGTGTGAT AACTAACGTT CGGCAGATGG ACAAAGCTGT GCTTCTTACC
   105241 ATCATGCTTA ATCTTAGTCG GAATCTCCAC GCCATACCAG TGCTCGTAGT GATCTTTTGA
   105301 TAACTGAATT TTATCAGCGT TAAGCGCCTT GAATGGTGCT TTACCAAAAG TCAGTACATA
   105361 GTCTGGCTTG TAATCAACGA TGATTTCTTT GATGCGGTCA GCAAATGCTG CGTCGGCTTC
   105421 TTCCTTGTAC TGCTCAGACT TATCATACGT CTTAAACATG TTGTACGAAA CAACAAGGAA
   105481 GTTCCAATCA TCGAGAGTTG TCTTGGTCGG GAACGTATCT TCAAGATACT GAATCTGATT
   105541 TAGGAACAAC TCACCTTCAG TGCTACTGAA TATCTTGCCG TTACGCAAGT CATCAGTCGG
   105601 CATGTGGTCG AGGACCAGAA GTGCTTTACC GCCTTTCGCG CTTTTGCTTA TGCTTTTTAA
   105661 TATTCGAACG CCATCGTATG TTTGCTGTTC CGCAAACTGC TCTGGTGGTT CATAGTCGAG
   105721 AGCTATAAAC TTGGTCTTAT TCACCATCTA GTCCTATCAG AGTGTATAAC ACAATTTGAT
   105781 GGTCGTTATT TACAGATTTA GAAATGAAAA AGGGCAGCCG AAGCCACCCT TTTGGATTAA
   105841 AACTTACGCA GACCTTTCTT GATAGCCGCT TGCACTTGAG CCGCTGTAGG GTCTTTCGAC
   105901 GCAAACAGTT CGATAACGTT TTTGATAGAA GCCAACTCGC CCAGATGAAT CTGAACGTTC
   105961 TGCACTTTCT TCAAGTGGTC ACCGACAAAG GTCATCAGCC AGCCTTTCTG TTTCATAACA
   106021 ACGGAGACTT CCAGATTCTT ATACGAAAAG GCGAACTGGT TGCCAGTTGT GTGAAGCAGT
   106081 TTGGCTGCAC CTTGGACAGG CTCAACAGCA CGGAGGAACT TCGGCGCGTA CTTGCGGGCC
   106141 GTCTGAGTAC GCAATACTGA GTACGCAGGG TCGAATGTCA CAGCACCCGC AGCTACAGTA
   106201 GCAGCTTTCT TACCTTTCGC GCTCGGCGTA CCGACTTTAC CCACCAACTT AGTGATTGCA
   106261 GCAGCGAAAG CAGCAGGCGT AGGACGACGG AGCTCCTGAC CGATTACGAT ACCACCCTGA
   106321 TTGGTAGTAG CACCGATATG CCATGAAGTC GAACGCTCGT ACTCATGGAA CTCATACGGT
   106381 GGGTCGATAT GAATCTCACG GTAGCGGGCG TTAGGGTTAG CAGCACTGAA CGTCCAGTCA
   106441 GACGATTGAC CGTTGCTCGG AGTGTGCTCA CCAACAAACG TCAGTCCAGT TGCTTCAGAT
   106501 AGTGCGTCAG CGATAGCATC AATCTGCGTC TGCGTTACGT TGTTCATAAA CTTTGGACCG
   106561 ATACGTGCTA GGTCGATCTT AGGCAGTGTA GCATTCTGAT TGACACGCTG TGCTACGACC
   106621 TTAGCTGGCT TAATGCCTGT ATCGCCTTTG GTCTTGGCGA CACGCTGCGG CTTAACAGCA
   106681 GCTTTCACAA CGTCGTTCGG TGCAGTCACT TTGATCTTGA TTGCACGAAG CGCGTTGATG
   106741 GTAGCCACAA GCGTCTTAGC CTTGTACAGG TTCTTGACGG CGGTGGCGAG ATTTTTACCA
   106801 GCAGCTTTCT TGGCGTATGC AGTCGTGGCA TCTTCGTCAT TCAGCATATC CAAAATGGCT
   106861 TCGATCTTCG CAGTGTCCAG CTCTTTCACC TTAACCAGTT CGTCAAGGCG TTTGATCAGG
   106921 ACAGCGGCAT TCTTACCGAA TAGGATAGCC GCATTCGCTG TTTGCTTCTT ATTGACAGCA
   106981 GACAGTGATA TAAGGCTATC AGTGTTATTT TGAGGCATGT GCTATCCTTA CTTTCGTTTG
   107041 TGAGTCCAGT TACGGTTCTG GTTGTTTTGC TGCGGCTTCT CAACCTGTTC AACAACCTCA
   107101 TCATGGAGTT CTTCCTCCTC ATCTGATTCG TCTTCGAGCT TAGACGTATC GAGAATGGAA
   107161 GCAGCAATAG GAGTCTGCTG GACTGTATTT ACAGTAGCAA CAGGCTCTGG GATTTTCTCC
   107221 TCTTTAGGAG CAGATGCACC CAAGATATGT TGCTGAATGA GTTCAGGCGT AACGAGTTGC
   107281 CCTTTCTCTT TCAGAATCTC TTGAGCGCGT ACTTCATCCC ACTGGTCCCA GATGATATCC
   107341 AAACCTTTAT AAGCATAGTG CATGCCTTTC GGCAGCTTGC CACGGCCGTT GAATGGCAGA
   107401 CCGTTCGAAG GAACACCAGG CTCGAACTCA TCCATCAGTT CCCACTTGCG CTTAGCCTCA
   107461 ATGCACTTCG GACCCCAGAC ACCATCACAC AACCCGTCGT ACAGACCAAG CAGAGTCATG
   107521 ATGACCTGAA TCTTTTGATA GAACGTATTC AGCATGATGT TATCCTTATT CGGAACCTAC
   107581 GCTGCGGATC AAGCTGGTTG CAGCTTTAGC GGCTGTCATG CCTTTACTTG CCCACGCTTT
   107641 CAGTTTGCCT GGGTCGCCAT TGACCGCTTT GATACACGCC TTGTATTGCG TCTGAGTAAT
   107701 CTTACCAGCT TTCTTACGAC GACCCAGTTC ATTCCACAGG CTAGTGCGGT TAACAACCGG
   107761 TGCACTTGTG CTTTCAACGG CAGACACGCT ACGAACCAGA TCGCTAACAG CGCGGGCGGC
   107821 AGACAGACCT TTATCATTGG CCTTTTTAAC AATGCTCTGG GCATCAGCAT TCAGCGCCTT
   107881 CATAGCAGCA TTGAATTTGT CGCCTTCAAT CTTGCCATTC TTTTTGCGCT TCTGCAACTC
   107941 ATTCCACAAT GCGGTACGGG TAACAGATCC ACTGGTGCTC TCCACAGAAC TGACGCTACG
   108001 AATCAGGTTG GAGACAGCAC GGGCGGCAGT GATGCCGCTA TCGTTAGCTT TCTTGACGAT
   108061 ACCTTTGGCG TCGGCATTCA ATGCTTTGAT AGCGGCATTG AGCACTGACT GATCAACCTT
   108121 TCCGTTCTTC TTGCGCTTCT GCAATTCGTT CCACATTGAG GTACGAGTAA CAGCAGTAGC
   108181 GTTCAAACTG ATTTGAATTT CCATTGGGCA TTCCTTTTAG AGGAAGGGGC CGAAGCCCCT
   108241 TATCTTTTAT ACCGACTTGT TACGTGACGG CGAGAGTTTC AACTTGTCCA GTGCTTTGAT
   108301 ACACTGTTTC ATGTTGGTGA CAGTGTAGCC TGCTTTCACG ATCTTGTTGA TGCGAGACTT
   108361 AGCACCAGAT ACGTTAGTCA CGAAGCCAAT CCACATACCA GGTGCGAGGT CGAACGTACC
   108421 GTACTTACGA GTATTCGGCA CTTTCTGACC AACCAGACGT TTGATTTTCG GGTTGGTCTT
   108481 CAGGTCGAAC ATGATACGCA GACGGTCTTC CATTACCATA GGATATGCCT TGATGTGGTT
   108541 CTTATCATTG GCAGTCTTGT GGCGAATCTG GAAGAACTGT TTCAACTGGC TTTGCAGCTT
   108601 AACAGCCAGT TTGAAGTTGA AGCTCAGTTT AGGCGTAGAC TCATCGAAGG AATCCTGAAT
   108661 GAACTCCAGA CGCTTAACGG ACGGACCATC GAACTCCAAT TTCTTGGCTT CGATGAAGTC
   108721 CAGCATCTTC TCAAAGTCAG CGTAGTACAT GCAGTCGTAG TATACGTAGT CGCCGAACTC
   108781 AACGAAGTCG AATGCCTTGA GAGCTTTCGC ATCAGGGTCG GTAACATCAG CATACAGAGC
   108841 AACGAAGCCG TTGTATACGG TAGGCGTCAG GTCGAGAGCC ATGTCAGTGC CAAGATCTTC
   108901 CATTGCTTTC GCAATTGGTT TCTTGGCAGC GCGGACTTTG TTGTCCAGTG CTGGTAACTC
   108961 AGTGGCTTGG CGAGCGCGAA TCTTACGAGC CGTCTCTTTC ACGCCTTCAT TGACAGGCTT
   109021 ACCTTCAACT TTGTTCGCAG CACGTTTCGC CGCACGAGCA GCTTTGCGCT CCTCAGCCTT
   109081 AACTTTAACT TCCGTTGATT TGGTGTCAGC GGTTTGCGTT TCATCTTGGA CGGTGTCCTC
   109141 GACTTCAACA CGATTCGCTT CTGCCTCAGC ACGTTTCTTG TCAGCAGCGT TGGCCCAAGG
   109201 CTTGCGAGTC TCAAAGAATT TCTTGAGGTC AGCAGCGCTA ACTTTCGTGG CGATGTGTAC
   109261 TTTGTTCGCA GGTACAGTCA CGGTATCAAC TGAACCAGAC AGACGCACAC GCACGGTACT
   109321 GATAGGACTG TCAGCTCGGA GCTTACCGTC AACAGTACGA GCAGTTACGC CAACGACAAT
   109381 ACCGTTACCG AACTCAGTAA CAACAGGAGT ACGCGTACCC ACCAGCACGT CTTTAACGTG
   109441 ATTGCCATCA GTGAAGTTCT GGTTACGTGC CCAATCAAGC AGACGCTCCA GACCCCAACC
   109501 GTGACGATCA GGTACCTTCT GGTTAGGAAC AATTGGTGCA TGTTCCATAA CACGGAAGTC
   109561 ACGCAGAGGT GGTGTGACTG GCAGCGGCAG CATTGCAGCA ACTGTAGTCT TACGCATCTC
   109621 TTGGAACTCT TTCGATTCGA TATCGTTGAG CATTTTCTTC GCGAGGAAGT AATCTCGGAA
   109681 ATCGGCCATC GTGTTGTTAT CAATCAGGAG CTTGGCGCTC ATCTTGATTG GGTCCAACTT
   109741 GAACTGGTCG AGATCTTCAT AGCGCTGGTT GCCCTTCTCA TCGAAGCGCG TTTTCTCCAG
   109801 CGTCTTCCAC ATCAGACGCG CAACTTTACC AACTTCCAGA GTCTTGTTGG TCATCACCCA
   109861 GTCGATGAAC ACAACTTCAC GAGCCATGTC ACCTGGCTTA CCATTCTCAT CCAGCTTCGC
   109921 AGCAGAAACA TCAGGACGGA AGATACGCGC AGTAGACTGG TCGTATGTAC CTGGTGACCA
   109981 CGGAGTATCG CAGCGGATGA TACGGCTACC CATCTGCATG TTGTGACCTT CGGAGATTGC
   110041 CTGTTCGTTA GCAATCAGAA TCTGAACACG GTCGTCAGTC TTGAACGCGT CAAGGTTGGC
   110101 TTCTTTGTTC TGACCCAGCT TACCAACTTC GCCGTGGAAC ACTACAGCAA CTTTCTTGTA
   110161 GTTCTCAGGC AGCGCGTTGT AGATGGCGTT GGCCGAGCGC ACGTAGCGAG TAAAGACAAT
   110221 CAGCTTACCT TGAGTCTCAG GCTTCCAGTA GTCTGGATCT TCTGGCGGTG GCGTCATAGA
   110281 CGGCGGCAGC ACTTGACGTT GGAACTCATC ACTTTGCTTA CGTGCCAGAT ACTTCTGCCC
   110341 GTTGAACACT GCAATGTCCA GTTCACGAGG AACTACGCCA GGCTTCCATT CGAAGATCTG
   110401 CTGGTCAGAC TGGTTGTTAG GGTCAGTGTC GCGCTCAGGC TGAACTTCAA AGTGTTTCTT
   110461 AATACGATCA ATGATCGCAA GCACTTTGGC CGAGGTGAAC TGCTTAACAC CAGCAGCTTC
   110521 AAACGTCATA CGAGCAACGT CATCGCCCAT CGGGTCAGTC AACATCATTT CCATACGCTG
   110581 GAAATACATG TTCAGGTCAG CGTTACCAGC AAGCAGCGCA CCCAGATCAT CCCCTTCGTC
   110641 CAGCTCATCC GGATCGATAT CGCTACCATC CTGTTCTTCA TCAGGACCGT CTTCATCGTC
   110701 ATCTGAATCA CCACCAGCGC GACGTTTAGC AGCTTTAGCC GCTTCGTCCA GTTTCTCCAG
   110761 AACCTCAGCA TACATAGCGT TGTACACTTC TTGGTGCAAA GAACTGTTTG GTACTGACGG
   110821 CTCAGCAATA TCAACCTGAA TAAAGGTATC GATTGGGTTC GGCAACATGA ATGCCCAGTG
   110881 CTTACGCTTG AACGAGATGA ACGCTGTGTG GTTAGCCATA CGCGAGTGAG CACGACGAAT
   110941 CATTTCGATA TCGTCTTTAG CCCCATCATA CGCCACATCA AGGTTATCAC CAAACATCGC
   111001 AGGGGTCATT AGTGCAGCCT GACCGACGAT ATCACGCACA CGGTCTGTTA CCAACGTACC
   111061 AGTAGCGATA CGTGCATAAC GGACGGACGG AGCGGTGAAT ACTGCTTTGG TGTTGAAGTG
   111121 AGTCTGTGAG CCAGACTGAC CACCAGAGAA GTTCTTAACT TTATGCGACT CATCCAGCAA
   111181 CACGTAGCTG AAATTGAAGC GGTTAATGAA CTCAACAGCA CCACGTACGC GGACACGCAC
   111241 ACCGCCGATA TCAACGTTGA ACGTACCAGT CTGCAAGAAG CTCAGGCCAG CAACGTAGAT
   111301 GGTATTGCGC GGAGCTTGTT GGATAACATC GTACATGCGT TCTTCGCCCC AGGTGTTAAC
   111361 TGTGTTCGAA GTCAGCGGCA CAACGTTCCA GCCGTCTACC AGTTTGTGCA GGTCATCAGC
   111421 CCAGTTCGCT ACTAGGTTGG TAGGACAGAT AATCAGAGGA CGAATACCTT CTTCACCCAA
   111481 GTCATCCAGT TCCTGCATCA ACGCAGCAAT ATCAGACAGA CCAATCATCG TCTTACCGCC
   111541 ACCCGGTGCG ATAAAGATAG TCGCATAGCG TGGACGACGA CGCAGAGTTT TGTGCGCTTC
   111601 TACCTGATGC GGTAACAGAG CAGCGCCCGG ACGTAAACCT GGGATACGAA TATCATCAAT
   111661 GGTGATGGAC GTATCGGGTT TTAGACGTTC AATCTCAGAC TCAGCCGATT CGAATACTTC
   111721 AAGAGACTTA GGAATCACAT CGCTATACAG TGCAGCGAAC GGCAGAATGA TTTGTTGCAG
   111781 ACGATCTGAA CCAGGCGCAG TGTCGCTTTC AATCAGAGAG CTGAACAGTT TCTTACGGTC
   111841 ACCTTTAACC AGTGCTTCGG ACATAGCACG ATACATCGCA CCACCGAAGT AGTTATTCAG
   111901 GCGAGCCATG TCAGACAGCT TGGCAGTTGC ACCCATTGAG AAGTAGTGAG TATGCGACGG
   111961 CATGGATTCG ACAGCACTCA TCATCGAGCC AGTCTCTTCC AGAGAAGTAG CTACTAGGTT
   112021 AGAACCACGT AAGCCAGCAG CATCATTCAG CACACGCAAC ATCACACGCA TCATGGTGAG
   112081 CGCAGGACGG TCTTCTGCAA TCAGAGGCAG CGAGAAGTCA TTCTCCACCA AGTCTTTGTA
   112141 CAGACTGTTA TCCATAGGGC TTTCGGACAG GGAAGCGTTC TCTCCGTCCA TGCCGATAGC
   112201 AACACGCGCA TTCTGAATCA GAGTTTTCAG ATCAGGTACC TGTTTGTTCT TGAGCATAAA
   112261 CTCATAGGTC ATACAGGTTT GCGCGATGAT ATTCAGCAAC TGGTCGAGGT TCGAATCATC
   112321 AGTCGTGTTG TACGCAATGC TGTTATCGGT CACACGATCA ATCAGCTTAC CCGCACCAGC
   112381 TTCTGCCTTA CACGCTTCGA GCAGCAGGTC AGTCGCAGGA CGGAAGCCAG ACATACCACC
   112441 AGACTGTTGG TTATGATGGA TGTTACCGAT GACGTTAGCA GCAGAACGGA AGTTAGGTGC
   112501 TTCACCCGGT TCTGCGAAGT CATAGCCAAG CGTATCAGCT ACGTCCAGAG AAGTAGGCGC
   112561 TTTCATACCG ACTGTGCGTG TCTCGTTAAC AGACAGGCCA CCACCATTCG ACGTGTTAAC
   112621 GATCAGCGCA AAGTCAGGAT CGATACCGAT ACACACGTTA CTGAAACGGG ATAACGATTT
   112681 GGCTTTGGTT TGAATCTCAC GGTCGAAGTC CAGATTGTTG TTCTGGATTG CGAACAGGCT
   112741 GGTACGCAGG GTATCGTGTT CAGTAGATAG CGGAACACCG CGAGAGAACA GGTCTTCAAG
   112801 TACGCTGTTC AATGAGGTTT CATACTGCTT AACCATTTCC ACATCGATAT CTTCACGACG
   112861 CGGCAGCACT GCCATAGTAC CGTTCGGCAT GATCGTCAGC CCGTTGTCAT CAGCAACAAC
   112921 GTCGTGGACT GCATAGCCAA ACTTCTCACG CAGCTTTTTC AACTCAGGCA GAGCCGTAGC
   112981 AGAAGTAACG TAACGCGGGA TACGGGCAGC ACGAGTGATA CCAGTACGAG TTGTGTTAGA
   113041 CACACGGAAG TAATAGCTCG ACCAACCTTG GAACCAACGA TACAGACACA TCGCTTGGGT
   113101 GTCAGCACCC TGCGAGATAT AGTCAACCAG TTCTTTCTCA ATGTTAACAA TCAGACCGCC
   113161 TTCAACACGC ACATCAGTTG CCAGCGCCAC TTCGTTAAAC TCAACAGGAG TGTCTGGGCT
   113221 GATCTTCATT GCCTGAATCT TGCGCTCGAT CATGGACTTG CCTGGGATAG GACGAATGCC
   113281 CATAGTCATG AAGTCACCAA GACCATCGAC TACTTTCTTA TCCAGGTTTG CGAACAAGTT
   113341 AATGTCTATG GCGTGCATCG TCGGATGAAT CGAACGCAGA GCAGCGTTAT AAATCTGCCA
   113401 GTCTTTGTCC AGCGGGATGC GTACCATTTT CGTGCTAAAC ACGTTACCAG CGGTGCGGTC
   113461 TTCTTTGAAG ATATCCTTGT ACAAGGTCTT CGCAACACGA ATCGCAGCCT GTGCAATCTC
   113521 AGAGCTATAC GTCTCCATGT TGACGCGCTC GAAACGTTCA TCCTTATCGA TACGAGGACG
   113581 ATCGCTGCCC TGGTTGTTCA GCACGTTAAA GTTACCGTAG GCTGCAACAG GAGATGTTGG
   113641 GCACGGCGTA CCAGCCATGA TGATATCTTT ACCACCAGGG AAACGCGTAC TGCTTTCGAT
   113701 GATTGCGCCT TCGGTGTTAC TCAGATGAGC ACCGAGCGAC GTTTTGATTT CACGACTCAG
   113761 CTTATCAGTG TTAAGCATCG TGTTAATCTT CATCGTGGAC ATATCAACGT TGGCTTTGAT
   113821 ACGTTTCACA AATTCTTCTG GAGCAACCTC CAGCATATCT TCGAACTCAG CGCCGTTCAC
   113881 AACGATATAG TTGATCAGGT CAAATGCTGC ATAGATGCGA GCAACGGTAG ACGCAGTAAA
   113941 AACAGCGAGT GCCTCATAGT TACGGCGCGC TTTACCTGTT GCGTACATCT TCGACATTTT
   114001 GGCGTCGAAC TCAGGAGGTA ACGGCTTAAT AGCGAGAGCC TGATTAAAGC TATCGGCAAT
   114061 CTGCTGGGTG GCCGTTGCGG ACATACTGAT AATCTGATTC ATCATTCACC CGGTTTAATG
   114121 TAGTTATCAA TGACTGACTG CCAGACCTGA GGAACAGGTA GACGACGATC AGCAGCAATA
   114181 TCAGACAGGA TGACGGCCAT CGCATACCCA CGAATCGGTG AGACACCATC GAACGCATCT
   114241 CGCGTGTACA GCGAAGTAAG TTGCTCATTG GTCATCAGCG AGAACATACT ACGGTACTCA
   114301 CTAAGCAGGT TAGCCAGTTC ACCATCCGAT GCTTTGGTAG TGTCTGGCGC ACGGCGCGCG
   114361 TACAGCAATG TTTTAGCCAT CGCATCCATA ATCGCAAGCA GGTCAGCCTG ATCGTATGGT
   114421 GTGATATCTG GCACAGAGGT AGTACCCATC AATTCAATAA CTGATTGTGG GAGTTGAATA
   114481 GGCTCACGGG CCTCAGATAA AGACTCGGCA ACCCCTTTAG CCATCGCAGA GTAGGACTTT
   114541 CCACTTGCTG CGATTTCGGC CAAGAGACTA TTGAGCCGCA TATTAACGTC TAACGTCACG
   114601 GTTCTTCTCC TAGATGAATA TGCTCCTGAC CAGACTGTTG AGCTTCTTCT CAACGGCAGG
   114661 GCGTTTGTTT GAAGCCAAGA AACAGCACAG TCGGCGAGAC TGTAAGTGTA GCGCTATCGC
   114721 ATTGCCTTTG ACGCGCATAC AACTAACCCC AAGATCCATG TCCCACAGAT GCCAAGCACG
   114781 TGGAGCAAGC ATTGCTTGTT GAATCGAGGG ATAAGTATCT GTTACAACAG GCGTAGGAGA
   114841 CTTTGCCAGT TTCATGGTCA AATTATCAGT TTTGAACAAC GCCTTTGGTT GTTTGCCCAA
   114901 AAACCAGTAA GGAACCTGCT TGTGGAGTAT CTCACCCACT TTCGGGATTC CTTTACGTGT
   114961 CGTCTGCGGT ACGTACACCA GATAGATATC GATCGTGGTG TTGATGCAGT TAGCAACACG
   115021 GTTGTAGTCG CTGTTGGTAC GAGTCAGCAC TTCTGCCAGA CGAAACTGAC GATCAAACTG
   115081 AATGCGTTGC AGCCAACGTA CCACATCAGT GCGTTGAATC TTGAGTAGAG CACGAGCCTC
   115141 TTTGATTGAG GTCTGCGTAA CGCTAGGCAC AGGACGAATT GCGAACTTGG ATGTTGTGTT
   115201 AGCCAAAGAA GAAATAAACC CTTCGACAAC TCGCGTCATT CCCATAGGCT GTGGGAGTGA
   115261 ATGAAACAAG TCTACTGCCG TCTGGGTCGT AATGTATGAC GCCCAAGCAT CGAGATATTC
   115321 TGGGTCAATG CAGTCCGGGA AGTTACGAAC ATCCAGACCA ACATCAGAGC CATAAGTACG
   115381 CAAACGACTC ACCGTCTACC TCCATGCAGC AATCTTGAGC CGAGCCTGTT GTTCTTACCT
   115441 ATTTGATTGT TATCACAATC GTGACACAGG AGTTCGAGAT TGTGTTTCAT ATTAGAACCG
   115501 CCTTTCGCGT GTCCTACCTT ATGGTTAAGA ATGAGCTGGG CTGTAGGTTT GCCACAGCGC
   115561 TCACATCGTT GACCTCGCTC ATCGATAATA CTCATCTTGA GTTTGGTCCA GTCTGCGCGG
   115621 TCCATACGAA CATGGGTACC AGCGCGAGCA CGTTCAAATC CAGTAACACC TGCAAGACGT
   115681 TGCGACGTAG ACAATCTGCG TCCACCGCCA CCTTGTCGAG CAGCAATACC ACCACGAGGT
   115741 CTATATGCCA TGCTATCCTC CTAAATACAG TGTTATTTAC AGTGTTAGGC GCTGGCGGAG
   115801 AATATCTGAA CCGTCTTATC AAGACCTGCC TGATATGATT GCTCAACATC CTTCGCAGAC
   115861 TTACGGATAA TGTTTTGCAT AGCAGCCTGT GCGTTAGCAA TCAACTCAAC AGGCAGGTTC
   115921 TTCTTATTCC ATGCGTTCAC TTGGTGGAAC ACACTGACAA GAATTGTACC AGCAGACTCC
   115981 GCGAATGGTC CAAGCACTTC CTGATTAAGA ATATCAGCAA GCTGGGAAAC ATCACGCAGC
   116041 GCACGAAGGT CAGCAATGAT CTCACGCATC TGATCATAGA GTTTCATCAG CGCGTAGATA
   116101 TCACGGCTTT GTTTCTTATC CAGATACATC TTCTCGCATT CACGCGCCAT AGCCTGACAC
   116161 TGCGTAAACA TAGTCAGGTA TTCTTGTATC TGGTCGTTCT CTTGTTTGAT GGCATCAGGG
   116221 ATATCATCAA CAACAGCAAG CAACTGGCCT TCAAGCACTG CAAGGTCTGT GGACTGAACT
   116281 TTCTTTTTCT TCTTAGCCTT TTTGATAGAC TCTACGGCAT TCTCTTTTTT CTTCTTCTTT
   116341 GGTTTCTTCT CAGATTTCTC CAAAGCCTTT TGAGTAGCCG CGATCTCAGA ATACATCTGG
   116401 TCTGCGTCAA TTTGCGACGG CAGAATATCT TTCGATGGGT CAGACTTCTT TTTCTTTTTG
   116461 ACCTTAACGC CTTTGCTAAC AGTTTTAGCT TTCACGGCAG TGGTCTTAGC TTTCACTTTC
   116521 GCTTTGCCTT TCTTTTTAGC AGGCTGTGCA AAAGAGCCAA TGTCATCCAA GCTTATGGCC
   116581 GCCATGTGAA AATCCTCAGT AGAAACGAAA AAGGGAACCC CGCGAGGCTC CCTTTAGGGT
   116641 TTGTTTAGAA GCTATGACCT TTGATGATGG TCGCCAGCTT GTCGTAGTAT TCTGGGCTGT
   116701 AGCGGAATAC TTTAGCATAG TAGTCCAGCA GCTTAGGAAC ATCAACGCCA GCAGCGGCAG
   116761 AAACGGAATC AACTTCTGGG AAGTGATTCG CGTCAATGTC ATCACCAGAC AGCACGGCAA
   116821 CCATAGACAG GGAGCTGATG CGTTCTTCGT TACCTTCTTG ATCAACCACC AGCACGGAGT
   116881 TGTCGTCAGT AACGCGAGCA GCAACGAAGC CAACTTTCAG TGCGCCGCTG TTAGATACGT
   116941 AGCTAACCAG GTCTCCACCG ACTGCGCCGA ACAACACTGC GTCGTTCATA GCAATGGCTT
   117001 GTGCCAGATC AGGCATGGTC GCGTTCAGGT TAACGTTCGC AGCACCGCTG ACAGAACGAA
   117061 TCATATCAAT CAGTTCAGCG CTATCGCCGA TATCAGACTG ACGTACCAGA ACCTGCTCAC
   117121 CGCTCTCAGA AGTACGGACT GCCCACATGC GTTCGTTTTT GTCCATGTAC ATATTCTTAG
   117181 AACATGCAGT GAACTCATCG CCCATCTCAG TCACAGGAAC AATGTCCTGC ATACGGTTCA
   117241 TGACGGTGCG AACGAAAGTC GAGGTCTTGC CCTGCTGGAT AACAGTGGCT GCGCCTTCAA
   117301 CAGGCAGGAA CTCGCGGTTG CATGAAGCAC TTACGACTGC GCCGAAGTTA TCAGCAATCA
   117361 GTTCATTCGC GCCATGAGTA ACCTGCACGA TGGCCACGCT CTGGGTATCA GAAACCTGGT
   117421 CAATCTTTTG AATAAAAGCC TTCATTGTCT TCTCCTGAAT GTTTTGACAA TTGAAATTAG
   117481 CATTTCGAGG GTTAGCCAGT GACACGATAG CGTGTATTGA CCCAGATACT ACGGTTACCA
   117541 ACAGTCGCCC ACTTGGTAGT CGGGCTATTT GTGATGCCGA GCTTGCCGAG TGAACGAGCA
   117601 CCGTCAATCG CGTTAGCACC CTGTGAACCA TCACCGTCGT TGATACCAGC TTTCGACAGT
   117661 TTGTTCTTCA AGTTGGTGAC AGGACCTTGA ATCTCCGTTT CGAGTTTGCC TAAAGCAGCA
   117721 TCGATAGCTG GAGTACGGTC CATGTTAAGG TTAACTACCT GACCAGTGAA GTCGAAAGCC
   117781 AGTTGGCCTT CTGCTTGTAT CTGCGCTGCA AGAGCATAGT AGCAACTACA GATAACCCAA
   117841 CCATTCAGAA TAGTACCTTG CATGTTCGTG CCACTAAAGC CAGTAACACG AGGGCCGACA
   117901 GTATTAAACA ACGCCAGACC ACGGTACAAA TAGCCAATGA TATCAGCCTG CGTATATTCC
   117961 AGTTCAGGGA TAACGTCTCT GGCTCTGGCC TTGTTGATGT GGTCTTCAAC CATAGACGCT
   118021 GCAATCAGAA TCTGCGGTGT GATAACCCAT AGTTTGTACG TATACATCTT CGTGGTCTTG
   118081 CGCGTGTAAG ACGTGTGCAT AGCAATCAAA GAGATTGGCT CAAGGCGTCT GGTAGCGACC
   118141 CACACAGGCA CCTTGAACAC GCAGGTCTTG GCACGGTTGA CAACCATCTG CACACCAGCT
   118201 TCACTGCTAT CAACATCTGA CGCAATGATT TGGTTGTTCA AAGACAGTTG GAACTTCAAC
   118261 TTGTCACCGC GTGTATCGAA GTGGAATGGG AGAGTTATCT CAAACGTCTC CTCATCACCA
   118321 AACAAACACA CGATATCAGT CACGCGATTT TCAGTCTGCG GCTCAACGAT GAGTTCCTGA
   118381 CTGGACTGCA TGATTCCTTC TTCGGACTCA TAGCGCCATT TGATCAGCAG ACGTTTATCG
   118441 TCCACAAGAC CCATGTTAGG AACAGCAAGG TCAGCAGTCC AATAGCCAGG GACTTCACCG
   118501 GGCGTTGCGA CTACTTGCGC AAGTACCGCT CGGTCAGAAG GGTCAATGAG AGTTACAACA
   118561 GGACCCATGT CATCTGACTG AGGATATAGC GGCGTTTCTT GATCGTCAAA GAAACTTTCC
   118621 TCGACGACAA CTACGTTACC TTCGGTTGTA CGCATATCAG CCTGCCTTAG TGAGTCCCAT
   118681 GTACTCAATC AAGTTACGCA ACTGATCATG GTACCCACCT TCGATGAGTG CCCGCGCCAT
   118741 TGCAACGTGG TTACTGCCAA TAGCTCGCAC AATCTTCGCC TGATACTCAG GAACGCTTTG
   118801 CATGTTCTGG TTCAGTTCGT AGAAATAGCT ACGCACAAAG TTAGTGCGTT CCACGTTACT
   118861 CGATTCCATG TCGGACGTGT CTTGCGTCGG TGATAGCAGC ATGAATAACG CAGCCAGCAA
   118921 CTCAGGACTT TGGTCAACGA CTTGGGAAGC AAGGGAAGCA CTAATCTTCA TTAGGCCTTT
   118981 CGCTAAGAAG TCAACAACGT TCTTCTCGAT GTATGCGGTA CCGGACTTAC CAACGTCAGG
   119041 CAGATACAGG CTCGGCAGAA TAAAGATGCA GAAGTAAAGC GGGAAATCTT TGCCCATAAC
   119101 ATCGGGAATA AGCATCTCAC TGTATTCTTT CCACATGTTG AGATTGAAGT GCCACTCATC
   119161 ATACGGAATA GTGCGCATAC ATTTCGACAC TGCGGCATTC AAGTTACGAG AAGCAATCCC
   119221 TGACAAGTCC TGTGATGTAG CAGCAGGAGT AAGTGAGGAA CTCGATACGA GTTGCACGTA
   119281 GTTGCGAGTG ATAGCACCGA CGGTATTATA GATGACGTTC AAGAACTCAA CACCGTTACC
   119341 GTTCAGGCCA AACACGACAG AGCGTGGTAG ACCTATAGTG AGGTACTCAT TGTTATTGTC
   119401 AACACCCCAT AAACGCCAAT AGCGCCCACG TCCGAGTTGC GTCATAGGTT GAGGCAAGAT
   119461 ACGAACGGGG CGCGGCTTGA GGCTAAACGT GAAACAGATA CCACTATCGA CCATGATGAC
   119521 AGAATCATCG GGACGATTCG AATAGCCCAT GGACATATCG TTGTCAGTAC TGTACACGTT
   119581 GACCAGAGTA AAGTTCAGCG CCTTAGTGAA AGGCAACTGC GCCTCAATCA TCTGGGTGAT
   119641 GACTTGACGT ATGATAGTAT CCAGCACATA AGGAGAAGCG TTTCGCATTT GTTGAGCACG
   119701 ATACATGCCA CCAAATGTGT TCTCCTTGAA TGTGCGGTCT ACCTTGTAGT GGGTTAGTGC
   119761 CATTACTTAA CCGATTGCTT GAGCAAACGT TTCTGCTGCG GGTTGAGGCC CATGACTTCT
   119821 GCGATCTGGT CAATCTTATT CAGAGTCAGG ATACCCTTAG CTGTACCAGC AGAAGAAGTC
   119881 AGGCTAATCT TAACGTATTC GCGTCCGTTA CGGCCACTAA CAATCTGGTG AATGAGACTG
   119941 TTCTTACCGC CACGGCCAGC ACGAAGTACG GTCGATGCCA TACCCAGGAT TTCAGTGATT
   120001 GCTTCACGCT TCTCGGTCGG AGACAGACCA GGAACCAGAC GCACGTACAG GCTATCGTTC
   120061 TGCACACGCA CGTTGTCGAA GATTTCTTTC TTACGACCAC GAATAACATG TTGGCCCTGA
   120121 CCCAGCATGG ATGTATCACG CAGGTTCTGA GTCGAACGGT TGATAGGCTT ACGTTCGCTG
   120181 TAGTTCAAGA AGCCGTCAAT AGCCAACAGA CTGTTAATCG CTTTCTTCAT CTCAGGTGCA
   120241 GTTTCAACTT TGCGTCCAAG AGGGAATGAG CCAGGCACTT TCTCGTCAAC CAGAGTGGTG
   120301 ACGTAGTTGG TGCTTAGACC GTTAGCGACA GCAACGCTGG TGGACAGCAC AACAGCGTAG
   120361 TTCGGATAGT GCATGTTGTC CGAGTTAACG AAGTTGTCGA TGAACACGTA GGTCTGGAAC
   120421 GTGATTGGGT CAGTGCCTGA CGCGATAAAG GTACGAGTAC GGATTTTGCT GTACTGTTCT
   120481 TTATTCAGAA TCTTAGACAG GTAGTTGGCG ATGGTAGCAG CCAACTTGGT GTGCTCCTTA
   120541 GGAGTGCCTG TCTTAACGTC AATGCTCATC AGCTTAACCA GCTTTTGTTG CTGGTCTTTT
   120601 GCGTCAGTGA TTACTTTCAG CAACGCCTTA GCAGCGGCAG ACTGATCTTT GAATGCGCTG
   120661 AAAGTTTTGC TGTTAAGAAT TTGGTAAGCG ATACCAAGTT CACCGATTGC CTGAGACAAC
   120721 TGACCGACCT GTGCGTTATA CTTTGCTTTG TTCTGGACGT CGGTAATGTC AATCTTAGAC
   120781 AAGTCGATAA CCTGGTTCAG ATCGATAGTC TTAGCCTGTT TGCCTTTAAT CGAACCTTCA
   120841 ATATCTGCAA GTTCGATCAC CTTAGGGCCA GCACTTAACG ATTGGAGCTT CTTAGGAATG
   120901 GAAACAGAAG TAGCGTCAGC GATAACTTTA TCGAGTACCT TCTTGAACTC TTTGGCTGTT
   120961 CGCGCACCAC GTAAAGCAAC CATGTTCCCA GAGCCATAGT TAACAGATGT GCTGATACTG
   121021 CTAACTTCAT TGTTTTTGGC AGTCTTAGCC ATGATCATCC TCTACTGGGT TTAGTATTCG
   121081 TATCGAGTAA AAATTAGTGT TCAGGACACG ATTTATCAGA GATAGTTCTC ACGAAGACTT
   121141 TACAATTTTT GTGCGTAGAA ATACAAAAAG GGGCAGCCGA AGCCACCCCT TTTTATTTCG
   121201 CAATTGTCTT ATCGACGACG CCGATTAAAC AGTCACTTTA CCTTTTGCTT TAGTTTTCTG
   121261 GGCTTTCTTA GCGCCAGTTT TCTGAGCAGC GGTACCTTTA TGCTTCACGA CTTTCTGGGT
   121321 AGTTTCTTTA CCCTTTTTCA GACGCGGCAT TGGTTTCAGC TTAGGCTTAA CCAGAGTCAC
   121381 GGTCTTCGGC TGAACCTTCG GAGTCACGAT CTTGCCATCT TTGATGCCAG GCTTACGTGC
   121441 TTTACGAGCG GCCAGACGAG CTTTCTGTTT GGCGATCAGG TTACGGTAAC CAGCTTTCTG
   121501 CTTCGCGGCC AGGTTGGAGC GAGCGATAGC TTGGCGTTTA ACCAGCAGTT TACGGATAGC
   121561 AGCCTGAGAT TTCTGAGTTG ATTTCAGACC AGCCTGATAT TTCGCCAGAC GCTCTTTCAG
   121621 ACGCTGTTCG ATAGACTTCG CTTTGCCTTT TGCTTTCTGC TTACGCAGGT GTTTGGCACG
   121681 CTCGTTGTCG AACTTTTTGT CCGCAGCATC TTTCTTAGCA GCAGGCTTCT TGGTTGCTTT
   121741 CGCAGCCTTA GGAGCTTTTG CTTTTGCAGC TTTCGGTGCT TTAGCTTTCT TAGCAGCCGG
   121801 TTTAGCAGCG GCAGCCTTAG GAGCTTTTGC TTTCTTGGCT TTAGAGCCGC CTTTAACTGG
   121861 GTCGGTAGGA CCGTTCAGTT TACGTTTTAC TTTGGCCATG ATTAAATCCT CGAAGTTACA
   121921 TGGAATACTT GTCCGTTGGA CATTAAGTTT TTGAAATCAG CATGTAAAAA TTAGTATAAT
   121981 CTTCCCAGGG ATCCTGAGGA AATTTCCTAA AACTTTTTAC ACAGCAGTAT ACCCTATTTC
   122041 AGATAACACC GCGTTAAGTT CCTTACGTGC TCGCACACGC AAAGACTTTT TAATTCCAGA
   122101 TGCCTTTAGG TAATCCTTAA GGCCATCGCG TGGGTCAATG TCCGAGAGTT CCAACTCACT
   122161 AACATCAACT GTATCTATAT TATCGAGATC GACGCGTTTA TTCGTGGAAT TTATTTGGGA
   122221 AATATTAGGG ACGCGAGTAC GTATATCAGC AGGTATTGAT ATCTCATCTT TAACGATTAC
   122281 ACGGTAGCGA ATAGCTTGGT TGACTTCAAG ACGTGACCAA TCTTTCTGGT TCTCAATCAC
   122341 GACTGTTTCC AATCTAAACC CTGGCTTACT ATCCACAAAC TTCCGCTTCA CCACCAGCTC
   122401 TTTCTTAACG TACTGCGCAC GAATGTGAAT GAACCCTTTT GGGAGTGCTT CACCAAACGT
   122461 CTTCTGATAA GGAGAGCCGC AATACTCGAA GCGTTTCTTC TCTAACACTT GCGCCAGATG
   122521 GATATGCCCA CTGATTGTAT AATCGCGTGG GTCTACTTTG ATATCCTTCT TCGCGTGTAA
   122581 CGGGCGTCCG TTATCACCAA GCGCACCAAC AGCTTCAACG TGACAGAAGT TGAGGCACGG
   122641 CTTCTTGTGT TTGATGCTTT CTTTCGCTGG GTGAGGCAGG AAGTTAACGA CAACACCATC
   122701 GATAACAACT TGTTCTGGTC TGAGGTAGAT ATGCAGCGAC TTAAGGAAGT CCCACTCGGT
   122761 GAACGTCTTG ATCAAGTCCA TAGACGTTTC GGTCATGTCA GCCCAGTCGT GGTTGCCACC
   122821 GCAATAGTGC GATTCAATAA TACCTTCGTA CTTCAAAAAG AACTGGAGCA GCTTGCGCTT
   122881 AGTCTCATCA GCCATCTTGA ACTTATCAGT GATATCGCCT GGAATAAATA CATGCTTGAC
   122941 GCCCTGCTCC AGCGCGTACT GATAGATACG GTCAATCGTT TCCAACTGAC GTTCAACATG
   123001 GTCTTGAGGG AAGTGATTCG ACAAACCCTC TAAGTGCCAG TCAGAAGTAA CAATCGCTTC
   123061 TAACATCTCC GAAATTTTAT TCTTTTTCAT CAGTGCAATC CACAGGTTTC AATGATTGCT
   123121 ATTTACAGAA AAATGGGTGA CCGAAGCCAC CCATATTTGG TTTATTTACG ATTACGCTCG
   123181 CGGATATCTT TCACTTCTTC CAGTGCTTCT TCGGCAGCAA GGTCGAGAGC ACGAGCAACA
   123241 ACTATGGTGA GGATTTGTTG TGCCGTCTGA GGACTCTTAA CCAGCAGCAC ATGTCCAGTA
   123301 CCAGACAGGT CGATTGCATC AGGGTACATT TCTTCTGACG CTTGTGCGAT ACACATATCC
   123361 AGATCAAGGC GACGTACCAG AATCGGTATT TCTTTCTTCT TAATCTTGAG TTTCTTTTCT
   123421 GCCAAGCGTT CAGGCAGAAG CTGGCGCACG TCTTTACGTT CATCAATATA AACGTACTTG
   123481 TGTCCAGTCA TGACCAGCTT GGCGAACTCA TAGTAATCTG GATGCAGCAT GTCCTTGTGC
   123541 TGTTCGAGGC CTGTCAGGTT AGCAGCAGGG CACACAGGAT TCATAAGAGC AAGAGCGCCT
   123601 ATAGAAGTGG CAATCACGTT CTCACGGAAA GATCTCTCCA TGCCACGATA CTCCTCGTCA
   123661 ACGTAACTGG ACTGAATACC ACCGTTGTTA ATACGTGAGG CGTTGTACCA GAACATGTTC
   123721 TCTGGATTCT TCGCGTATTT GACGAACTGC CAGATTTCAG ACAGCGCAGC AGGGAACGTA
   123781 CCGTTCTTTT CAGACTCCGC TGTAGACGAA TACAAATCTA ATTCAGCCAG ATTAGCCTGA
   123841 AGGAAACCGG TTCGTTGATC GTTTGGCATC AGGTCGATAA ACATCTGAAT GAAGTCAGGC
   123901 TTACCAGACG TGTTCTCCCA CACTTTAGGG ATAAGCGTTC CGTCCACACT AAACATCTTA
   123961 AACATCAAAG CCAAGTAGTT ACGCAACTCA CCGAACTGTT TCTCTCCGTA CATGGTATTG
   124021 GCACAACGGG TGAAGAAACG AAGTGCGCCC CACTTTTGCT GCATCAGCTT CGTAGCGATC
   124081 TGTGGATAGC GATCAAGATA ACTTATCACC AAATTCTCAG ACTCGGAATC AAATTTCTTT
   124141 TTCGTCAGGC GTTCAATGAA TCCATCAACG TCACCACGGA GCATAGGGCT TTCAACATCG
   124201 TAGTCGAACG TTGGATCGCG ACGGTCAGCA TACATCTTGC TATGCAGCAG GAACTTACCA
   124261 TTGCTTTCAG TTGAGGCAAT AAATGGATTC ACGTTCTCAT TCAGCCAATC CTGCAGCGTA
   124321 TGAACGAAAG GCATAGTCGC ATCAGGATAT GCGTAGTCAA CAAGATATAA GGCATTCACA
   124381 CCAGAGCCAA CAACTTGCTT GCTCTTACCT TTAGCATACT GGAAATATGG CTTGGCAAGA
   124441 CAGCGGGCAA TAGGCTTGTT GATGTTTTTA TCCTGAGGGT CAATCAGATA AGCCACAAGT
   124501 GTGCCACCAG CAACATCTTG TTTGACGTAG CGCTTGTTTG AACCATCTTT CAGATTCATG
   124561 CAGCTAACCC AGCCACGGTC AGTAGACATA CCAGCGATAT CGTAAGGGTG CATCGACAAA
   124621 CAGATCAGCT GGTGGTTACG CGTAGCATTG ACAAGCGACT TACGGTTGGG GTCGGAGTCG
   124681 AATACTTTTT TAAGTGCCGC GTTCTTCGCA AGAGCCTTAC CGATTTTAAC GATACGGCCA
   124741 TGAGAATCTT TACCTGTACC AGCAATGTAA TCGACCAGAA CAATATTCTT TTCTGCCAGA
   124801 GCGTCTACGA TCTCAATCGG TGCTTTGACG TTCTGAACGA TGTTCTTTAT TACGTTATCA
   124861 GTCTTCGCGT CTATGTACAG GCGCATAGCT TTATGGCCTT TCTTGCCACT AATCTTTTCG
   124921 AAGATGCCTA ACAGTGTTGG GTTGGGCTTC CATCCCTTGC GGTATTTACG ATACACAGAA
[truncated: 173,403 more chars]
