# Supplementary material for: Clades of huge phages from across Earth’s ecosystems
Source: Nature. 2020 Feb 12;578(7795):425–31. doi: 10.1038/s41586-020-2007-4 (PMC7162821; doi:10.1038/s41586-020-2007-4)
Supplement: Supplementary file 6 — Genbank files for all genome. [file 41586_2020_2007_MOESM6_ESM.zip › genbank_genomes_SD-4/GWF2_PHAGE_CIR_40_44.gbk]

LOCUS       gwf2_scaffold_93_prodigal-single     225138 bp    DNA     linear   BCT NOV-13-2019
DEFINITION  gwf2_scaffold_93_prodigal-single, contig.
ACCESSION   gwf2_scaffold_93_prodigal-single
VERSION     gwf2_scaffold_93_prodigal-single.1  GI:
KEYWORDS    .
SOURCE      GWF2_PHAGE_CIR_40_44
  ORGANISM  GWF2_PHAGE_CIR_40_44
            .
COMMENT     Data sourced from ggkbase. For additional details see
            http://ggkbase.berkeley.edu/organisms/404962
FEATURES             Location/Qualifiers
     source          1..225138
                     /organism="GWF2_PHAGE_CIR_40_44"
                     /mol_type="genomic DNA"
     gene            59..715
                     /locus_tag="gwf2_scaffold_93_prodigal-single_1"
     CDS             59..715
                     /product="hypothetical protein"
                     /codon_start=1
                     /transl_table=11
                     /translation="MSVVSQKEDGTFVKEPSPLEKSLYQQLMSNQNAVKFAELDEQIA
                     NLVIGIREVMFAVDNLVKPFDLGNIDAIRLNGHPSSDYVLVEDLGSLSNKAVSLMPIN
                     DGDYSGELSKEYVSIDTDIGSLLYLTIEGYALSKASDITYLPCVAIATETAAAGDRVI
                     LKKGYLKNIAWNFTKGALLYVSPTVAGSITSIKPTTGPVQIIGYAVDSKIIYFNPQYN
                     *"
     gene            755..7144
                     /locus_tag="gwf2_scaffold_93_prodigal-single_2"
     CDS             755..7144
                     /product="Uncharacterized protein n=1 Tax=Exiguobacterium
                     sp. (strain ATCC BAA-1283 / AT1b) RepID=C4L0R7_EXISA"
                     /codon_start=1
                     /transl_table=11
                     /translation="MSSTMYETAMTTNGNSSSGNNVPFGIIQPVTVTWTRTNQYKIYG
                     LRIMRQNSGTGETTVASYGLVTGTASSHTFPYISSMSLEAYKGYTYYWQVRVGESMSS
                     FGDWSVPVYFTVPTAPPKPDLLNYNGLTSATPEIGYTQGLTFSWNYNEYDGYEQAAFR
                     LLVAGQWTPWILSSNTSYTHSGVGISTNTVHSWQVMVRDTIGLESLISKQGYFKVITS
                     VISNPTSYNGTSLIPDPCDTLTPTLTWDCIDPSDTGKTQGFFKVEMFSGSYGSIIYTQ
                     TSGWINSSINSYMIDETFPIKLLGGVKYTWRITLKTPGGSQGPTSPWVSFKTSDALVN
                     HPPSATLVNYNGSSPSSPVLAQDTTPILTWDYTDPDNDPQGSYSVRVYNASGVLISSQ
                     GWTGSSNDYFKVPDSLLNTGTIYHWNVQVKDSRGLTSQVSPMGYFKTPGVPVTFVVTP
                     NNLNGSVGSPAACNTLLAPIFKWTFTGATSQTAFRVIIYNDQGAVVRDTKLISSSAAT
                     YTATNLKLDPLTVYSWTVQLKDPKSNMSLTSFPVYFKTIDRPHTKPTVSPTSFLGTLA
                     SPKDCTTLNPTFTWTYKDTDNDPQSGFKVLIYKVGNTTPVSASTDAIDYEPSTLKYYT
                     PKASSLEYNTLYYWTVQVKDNQDDESLVSSQNYFKTLPSIVNHVPVIILSNYNGDESE
                     VSSCDNTIPSLAWEYEDPDNDVQYNYKVDIFSSSNTLVHTSGTVTSSALRYVVPFGKL
                     APSTTYHWTVTVSDKRGAKGSPVRSGYFKTGTPPPNAAPVVVPTSYKGTKLEPATSTT
                     LKPVLTWEYTDADNDVQGAYHVQVFTASGTRIKDSGWITSSAKTYTVPNGIVAGTVYY
                     WILQVKDKNSSGEVSIMTDPCYFKYSNEAANTPPVVTPTSYTGTSAAPSVSSTLLPTL
                     TWSYSDKEKNPQKTYTVVIRNSDGVEIINTGAITSQNRYYSVPSASRLLEGTNYNWKV
                     SVTDSTGASADGRVCYFKTTGTSTVASPDKPGLTSCYGTISNPTETTTKPTLTWTYHH
                     SKNVPQGSYKLTVCAATTNATVIDIPWTSGTATSYDVTSTVLSEDVMYYWKIQVKDTS
                     GRMSPISSNGYFKPTSTEINNPPTVVLSSFCGETKEDPDACTTLTPVLSWAYTDADND
                     IQKSFNVGIIDVETDAVVYDTGIANSLSKNTVVPANKLTSGRVYSWYVTVFDSKGNSG
                     VSSKGYFKPIFNRVPVVVTANYNGPINAPVISPSYTPLFIWKYSDLDRDIQVSYVVDV
                     YSTAGVLVSTSGAIEDERYYHLLTTPLAGNTSYYWKVTVTDSQGGESVTTAPSYFKTT
                     GTNNSFPVAIPNNYNGDVTSPKECLTLTPALTWDYIDAGKNPQTSYLAQIYDSTGTIV
                     YSSNWKTSSEQFCITNVPLTVGTLYYWDISVKNSNNIQSPVGIKAYFKPVASTNKAPD
                     KPILTSYNGTVSTAVICNTLIPKLNWSYYDQNNDPEGDSLVTVYDSITGDLVYSSNWV
                     SGGIKEITVPSGKIPNANNTYKWCVIVKDNKGLISPMSNYGYFFTRAATNTLPIVTPA
                     SYAGTFASPYSASTLTPSLTWTYYQAQNSDQAMFNIIVSDNSNTIVWDSNWVVGSDVM
                     IQVPESKLLVSVVYHWVIQVKDTNGNLSKVSDPVYFKTVLGTSPVASPTNFNGIITNP
                     AACDTTSPNLTWSYYQAQSNLQASYCVSVYNSSLGVEYTSGWTDGTATTVVAGPLDSN
                     ETYHWTIQVKDTTGNMSVIDKHGYFKTPENTNNPIVTLESDNGSLATPFIDQKSIPNF
                     MFRYVHPLAKDAKKSVITIYDASNTVVFTRTDTDTIYSPCGISSGIAFTLTKDVVYHW
                     TVEVTDVDDNVGTSKAGYFKLAQGNPIRVAAKSYNGTQAAPAGCTGCVLFPPALTWSY
                     IDPVNKPQAAYNVTLYNDLGVVIYNSDWVTSASKSRTIPSGKLVAGTTYHWTVQVKNT
                     LGTLSPNSDFAYFRTEGGTVVSNASVTLMTCNGTLTTPIVTIPDDTDVTIGWKYNCNT
                     AVNVASTTLIIYDPSDTVVWTKDVVASMIPGDSAVEPAAVSFFTEDVVYHLTAEVTDV
                     NGKKTISTPGYFTVEPAVVVEPTITLLSPLGTLSSPLSVANPVDHVVHFTYRYND*"
                     /db_xref="UniRef100_C4L0R7"
                     /db_xref="eat:EAT1b_0050"
                     /db_xref="C4L0R7_EXISA"
     gene            7215..7724
                     /locus_tag="gwf2_scaffold_93_prodigal-single_3"
     CDS             7215..7724
                     /product="hypothetical protein"
                     /codon_start=1
                     /transl_table=11
                     /translation="MPTMLSSFINIYDSNDSLIKTMDSVAGTSRDFDLLVDCSLLILD
                     DTYYWIATVNDGSITTISDKSYFKIASNSPPTCTLTSYNGTIDNPAPMTTLDPIFTLG
                     YNDPDGDTVDSWEAFIYSIDGTLIEHVTGGTIAGHYPNGDYYWNGKVKDSRGLWGPLS
                     DNGYFRVTV*"
     gene            7736..8941
                     /locus_tag="gwf2_scaffold_93_prodigal-single_4"
     CDS             7736..8941
                     /product="Uncharacterized protein n=1 Tax=Exiguobacterium
                     sp. (strain ATCC BAA-1283 / AT1b) RepID=C4L0R7_EXISA"
                     /codon_start=1
                     /transl_table=11
                     /translation="MATTISTGISIFKVSDDSEVYTTIPLVNTNRDFDITVSTDQLIV
                     STDYYWTASVTDTVTGATTISDKSYFKIAPIPGIVHLTNFIGTQESPVVSTTLTPTLT
                     WSCNYSPIDLEVQIRFIDGADTFVVFYNSLDKDLRSLSIDTAIPTNITNETSGTHTIP
                     TGPLVLKNGLDYRWMVWGHFDPSVASVETGYIHITLPNLNPNVSLLTFNGTQGTPNEC
                     KYIRPVLSWHYTDPENNPQSSYIVNVYDSDGVNVFQTNWINSSATSVTLPATTLNADS
                     LYYWNVQVMDSYNNTSDISSDGYFMTGLPPTLTSCNGLTSDDPNIVNTIHPVWSWSYD
                     EVCSVFDVVFNDPTGATGKIEQPNIDNTYTCNEDGIVFGTVYYWWVYLTNDSGMTSFP
                     SVRGYWKAV*"
                     /db_xref="UniRef100_C4L0R7"
                     /db_xref="eat:EAT1b_0050"
                     /db_xref="C4L0R7_EXISA"
     gene            8980..11289
                     /locus_tag="gwf2_scaffold_93_prodigal-single_5"
     CDS             8980..11289
                     /product="Virion structural protein n=1 Tax=Bacillus phage
                     0305phi8-36 RepID=A7KUU5_9CAUD"
                     /codon_start=1
                     /transl_table=11
                     /translation="MNSIQQASVDLEETQRRIILEILNQQYTDGIITTEEDYQSQLQE
                     MLSKVSSNEPIMQVREQSNQSNPNNFNLNFQELSIDMATIFNQINLVDNTVTKHQQLN
                     QGVINDIKLRIHKLNDELDRLELLSLYGDNSGIILEAFRDANNFETDLRYYTSVPTGG
                     TDPVPLASGYISTLDVNKEAIKLPLLYSESALIGPSGINLGKITITKQLGSGFIRVTN
                     PEHNINKAIDTSFETFWSETILTEAPLEVPLDSSYFGIQYGALCEFEVNFDALMVINE
                     ISLMPFSEYPMDIVAIRFDTTDSKDTPNSIIIKPTHTDGTVYNTSTTDPVIFQFPDTL
                     VKRVRIQLNQRHYVRTNYISNKQVADELDRWFNRNTAVDLKTDGIFNPIYTNRITVNP
                     SWVYFAEAMKNLDIKGLDKLFNSVQVSKSLTKYQYSYGLYNIGMNRNEYVNCGYYISK
                     PMDVPGNIKSVTLLSNEEHPLPSSYDTAITHVEYSVSPDDGLNWYNIVPMNQSTVIGE
                     LLEAAIPKGGSRRKAMLRFPVDGDIDIYCNAASTRLPSSDYNFDPTTRTITFVKYDVS
                     KTYTVNYKPKDSHEVDFIKLHTVINKVTNLPEVYPNTVTERFLGTDRNGLINLSYYPF
                     IDKVKLNSQSKDYDPTYLSYSYVPLKIKLITAEGKHIEQKTDPSDTGLIFITNKTDYI
                     NPNTSFLDPLTEVVDSNGVITLEYQYQVIGNTIQFNTSLPANTQIIIEYPYILKNLRT
                     RAILRRTINNFLGLTPIVNSITVNFKSLL*"
                     /db_xref="UniRef100_A7KUU5"
                     /db_xref="A7KUU5_9CAUD"
                     /db_xref="cbv:U729_3148"
     gene            11301..13043
                     /locus_tag="gwf2_scaffold_93_prodigal-single_6"
     CDS             11301..13043
                     /product="Low copy number virion structural protein n=1
                     Tax=Bacillus phage 0305phi8-36 RepID=A7KUU6_9CAUD"
                     /codon_start=1
                     /transl_table=11
                     /translation="VNLMLIKNKTSLLENKAKEILKNLKNKNFSTETEMFSYFFASLQ
                     NFYANLGKPTMQLRPANGAPMSADYNQCLHEISADTSSMLTESNALVKALSDLYEQVT
                     LDRSSLNNQLKSLEDKLSIINLKLNQKIHEVNFRDSFINQKTYDTDMVTATPAKLHIG
                     VGILTLNTIEASEITNATIRILDKSNGYPGDTHQVRNLSGKTKFYGEDNLHINLAEIL
                     DGNSDTWFEYELFNISDTVRSSISSYGLTYNEGQSWAKNDSTPMTLALEIELPIAKTL
                     NFLSLSPYLPSQKGVIPSYIKSIVVSDGKGITKELVNNDRFNEDKVYMFGQMKTKKIL
                     ITLEQSISYLTQVGHFFFKELPIASMNYLEKDKPQDGKRVDGPKPSITNLGFMYDPST
                     RNLIQPEVTNDYTVGNTNQIINNLFTLPEVQDIQVGLETVDAWRYQIGLRETLGANYR
                     FNQESDYVSTSFTYTNPITSIQLLVKDEVPKEFPTGNWINYFISVDEGNNWHAIAPSN
                     RSSSDVTTYILNANMPEDGRMDYSGYIDTKDPVTSVRLKISLSRPTDIIDADYYSPIV
                     YNYELKCTVESGVN*"
                     /db_xref="UniRef100_A7KUU6"
                     /db_xref="A7KUU6_9CAUD"
                     /db_xref="bcg:BCG9842_A0023"
     gene            13043..15034
                     /locus_tag="gwf2_scaffold_93_prodigal-single_7"
     CDS             13043..15034
                     /product="Low copy number virion structural protein n=1
                     Tax=Bacillus phage 0305phi8-36 RepID=A7KUU7_9CAUD"
                     /codon_start=1
                     /transl_table=11
                     /translation="MSIRDRQLIRASNRALSSELLAGRFPDLTTIQDSVFNEIRNRPI
                     GLPRFELQAVAEGDISSSLSYNTMMNQIFEDLNTMFDESGYQTDRLMAVVNYYETEKA
                     LIQMQLKRLNNRMDGLIDKLSHNVRSNVIFDTFQDFQNVEFIGRAQVNRPNTDAFIDL
                     LKGEAVLNKISNGDRIDLSKAEISVTPITSYVTNTELSKPNLMLTDIINETWRQLIVT
                     DNDLPVTLQIDIALDSEVSITSFSFESNSPKSTDITLSISSDGIIYQPYNKQSGGFVQ
                     WSFNTVSAKALRLTLTKYEADETTGTNNNYLFGCKSLAIYKEAYKERGIVVSRQYYIG
                     NEAIDRITLQVDSSLPSNTDIRYYIAIDNDDLFEWQEIQPNVPHDMGGMKSTTFGIDS
                     FYKGYGSKVNSQYGNDYYNIADIPYAIMPGSALLYMGENMWQHDLYNSPISVLDNPSL
                     KDWIKMSGYTTNYIPLNAPMKILKNCKQRFTVNLYCETANIIDHNVIQVTEGLSSNVK
                     FNVYLNNNLIKAVGDYYTYYLRAGWNKIQIITSAIDDTTIDKGFNLTYVSNKVYASND
                     PLRETSLYNLLNNTSKRDHTNFAIDTAEVAGKTISSIIVNYDPRAIDSTGAGVMYNLT
                     YKRPVLQDQNALRFMAILSRDPSFKDISPSLRSYQIIVE*"
                     /db_xref="UniRef100_A7KUU7"
                     /db_xref="A7KUU7_9CAUD"
     gene            15038..15286
                     /locus_tag="gwf2_scaffold_93_prodigal-single_8"
     CDS             15038..15286
                     /product="hypothetical protein"
                     /codon_start=1
                     /transl_table=11
                     /translation="VIIINIYPSMVRTNMRRRGPIESQKLNRNNQDLVYNITYLCEQL
                     NLLKANLNSLEASIYDRSNLISSKLKIIKTIGGELMNV*"
     gene            15279..16460
                     /locus_tag="gwf2_scaffold_93_prodigal-single_9"
     CDS             15279..16460
                     /product="Virion structural protein n=1 Tax=Bacillus phage
                     0305phi8-36 RepID=A7KUU9_9CAUD"
                     /codon_start=1
                     /transl_table=11
                     /translation="MSNIPALTKQQVAFRSPTSSEAYNKQLDDSFFDVVNLYNNLNTY
                     TNQLNTLRDIYTIQSQFQDMRIKDLEDKTRILQDKIDLLNGLNSSITSRAFVEDLTVD
                     SIAEASERAEIDMFHRVVTLPIVRRTSKVYLYDEDYDQIIIPSTLGVTLNPAASDGFI
                     VDTDLLNAFDGINSNYWMRKVLISPNDTTSKATVQVEITLPDNIISNRDVNTIIIHPF
                     PLNSLDITEVKYKLDGGWITVPGFEPIIKAGNIELCFASLKIAKVRVTMVQNTAHSEN
                     GKKVFYLGAEEIGIYHTEYGVKGSFRASFNLDGKEGLKTITEIKPIFSNTKALNANLD
                     MRNLFTYNLYTVSNGEFQYTKDSLPIPTTETKVVLDGMILLDPNNQATPALESVELVY
                     K*"
                     /db_xref="UniRef100_A7KUU9"
                     /db_xref="A7KUU9_9CAUD"
     gene            16503..17003
                     /locus_tag="gwf2_scaffold_93_prodigal-single_10"
     CDS             16503..17003
                     /product="hypothetical protein"
                     /codon_start=1
                     /transl_table=11
                     /translation="VQILTFIQTYIVGTFNAIMCPLIIIFSINMIVNVIESVDKLKAL
                     QTDLKKLLAYIIFIVLANQLDSLMINHLLGWKGSTQFSISIILFGREFGSILKAVNYL
                     GVEVPYILTKRSGDMMDFNGSTSNKSDDIDDQIVQLRSKISKLKKLQKLQEELTAVET
                     SEGVVE*"
     gene            17000..17683
                     /locus_tag="gwf2_scaffold_93_prodigal-single_11"
     CDS             17000..17683
                     /product="hypothetical protein"
                     /codon_start=1
                     /transl_table=11
                     /translation="MILILMPIEFVVGAIIGFFLCDKQEGLSIDEIKLGSIVFLIANA
                     FVYYQNPEMPGLTIVHLIVSWIMLSIGLIVGEGFRLKIIRNVIQTIHKKDVQLSIANF
                     IQAITRVTYCNINRDNRDLADASAKLDIVYTQLDKLIDKARKLNDQGLTDKFSSIKSL
                     CSYYADYSKYVCSEPDSLKRSEMMHNWVSIGEELSNLSWDTLNHAEENIKIHLQRSFS
                     SNILAVKVK*"
     gene            17805..18464
                     /locus_tag="gwf2_scaffold_93_prodigal-single_12"
     CDS             17805..18464
                     /product="Putative uncharacterized protein ORF179 n=1 Tax
                     =Bacillus phage 0305phi8-36 RepID=A7KUV3_9CAUD"
                     /codon_start=1
                     /transl_table=11
                     /translation="MSEVVNIMNMPLEPNAIKNLEAKINDDLIKNNKYGKGKKDYLDI
                     GVFKRLMNTIFGYKWSWEVIKHEIVDAKFVYVMGRLSVPGIGIKEAFGAAKLDQTDNS
                     QQISVANSNAFKAACKLLGVGQSLLDDGFEDELFEEDDTPPPAKAKTKTKATFTEKQI
                     KAMITLKEAYSITDNSELLKFLKVWNKSFTSMNQLNGDNVDAFLEYVEENPEDFEDLK
                     G*"
                     /db_xref="UniRef100_A7KUV3"
                     /db_xref="A7KUV3_9CAUD"
     gene            18472..19158
                     /locus_tag="gwf2_scaffold_93_prodigal-single_13"
     CDS             18472..19158
                     /product="Putative uncharacterized protein ORF180 n=1 Tax
                     =Bacillus phage 0305phi8-36 RepID=A7KUV4_9CAUD"
                     /codon_start=1
                     /transl_table=11
                     /translation="MAKSIYDLAVDYIELYIMPKEINNRIKNQILRDLKETLARGYTD
                     TEILDILNDYVEDNPSHIPLIPNLFNGKPKQRNLLSPDKFYYHPQLRVMPGVPKKHWD
                     QDTGEITTIEEYYFLELRASYTLLDLYKYYLRQMGLTDSEYARARMLGGLKWLLKQHS
                     VDLVLFMIDIGGNLKDEETDKGYFEPVELNNYDREALENMGAKITEERGAGNDHVVPR
                     KRVLSNRSRS*"
                     /db_xref="UniRef100_A7KUV4"
                     /db_xref="A7KUV4_9CAUD"
                     /db_xref="cbv:U729_3153"
     gene            19106..20146
                     /locus_tag="gwf2_scaffold_93_prodigal-single_14"
     CDS             19106..20146
                     /product="Primase n=1 Tax=Bacillus phage 0305phi8-36 RepID
                     =A7KUV5_9CAUD"
                     /codon_start=1
                     /transl_table=11
                     /translation="MIMSCLESECYLIEAGVNLGPKKFRRNMIIPATGIKEFRNKHNN
                     TGVYITAYCYNDANQDEAYLYGNLYLDFDLADLVNSDNPEMDFDIVREDALHALVVLS
                     AIYNIPEEQVRIFFSGKKGLHLIVPAKTLGLRPDKELNEIFRLMALDIKKSSKHKTLD
                     TCIYDRKRLFRVPGSIHQDTGLYKVPLTYHELTNLSFASIRSIAKEARVIDFAKPMYN
                     PKAYRIVQDFYRQWEEEKKTNKMSKSKGNGTLNYTPPCIKYLLNNPTNEGQRNNATAY
                     IVSHFKQRGYSEDKAYELIDQWNEAYCSPMLKRQEVVSTVHSIYRGEYSYGCRTLKDL
                     GNCNEHECKLKK*"
                     /db_xref="UniRef100_A7KUV5"
                     /db_xref="A7KUV5_9CAUD"
                     /db_xref="cbv:U729_3154"
     gene            20157..21131
                     /locus_tag="gwf2_scaffold_93_prodigal-single_15"
     CDS             20157..21131
                     /product="Replicative helicase n=1 Tax=Bacillus phage
                     0305phi8-36 RepID=A7KUV6_9CAUD"
                     /codon_start=1
                     /transl_table=11
                     /translation="MAKTPGYAQEMLDVIDAFELRAWSADNKGFKTGWDQFDDALEGI
                     QTGWHLIAGDSNIGKTSFLSQLAWQVANHPDNDAYVIDFSLDDPMHEKLPRVVAAANK
                     VLINSVRTPNNYMHLPNMIARRNAGIDLLKKTIHCYKAYDANHSTDIDKIEETIKRHI
                     IEIKAIGSKRRVVVFIDNFHDLTTSSKEASQGDKNKYDYLAQRISDMATLYDIPIITT
                     AEFKKLNGNRRPHVDDIRESVKIKYEAKSIMLCYNEVGVKGESAGVYFEIQGNASKQP
                     VFEVKFGKNKYTRFKGRLFFEFYPEMARFEQALVGDVKRYNNLIYAND*"
                     /db_xref="UniRef100_A7KUV6"
                     /db_xref="A7KUV6_9CAUD"
                     /db_xref="cbv:U729_3156"
     gene            21144..21365
                     /locus_tag="gwf2_scaffold_93_prodigal-single_16"
     CDS             21144..21365
                     /product="hypothetical protein"
                     /codon_start=1
                     /transl_table=11
                     /translation="MKMRLLEVLKDDHWIKLSSMSKLKIGDEFRMFEPTGEPVKDKHG
                     KTNWIVASDPKRILNENKVYTYAVEIEGD*"
     gene            21368..21931
                     /locus_tag="gwf2_scaffold_93_prodigal-single_17"
     CDS             21368..21931
                     /product="hypothetical protein"
                     /codon_start=1
                     /transl_table=11
                     /translation="MSLKIKWLLILSTSFFSFVMALTSPTVHLYYMKIVSPQIYSTAQ
                     VISTMSAAIMTMFLSKQANRTKLRKYFAPILVIDSIGYFALSYFGTLNPNIRFIGFAI
                     LFSTTMTVWSTIMMSAINDTLSSDKLTDFQTLSNSVALWATVAGGGIAVLLVNILPLN
                     MALFLQCASNVILAVCDYKGFKYLTKS*"
     gene            21944..22138
                     /locus_tag="gwf2_scaffold_93_prodigal-single_18"
     CDS             21944..22138
                     /product="hypothetical protein"
                     /codon_start=1
                     /transl_table=11
                     /translation="MEELFYSTEPDGSILIDGTLLFERMAKELNLDIEVIKMVIDKHD
                     ELLEEAGIIVFDEAYDEETE*"
     gene            22138..22923
                     /locus_tag="gwf2_scaffold_93_prodigal-single_19"
     CDS             22138..22923
                     /product="Cysteine protease n=1 Tax=Desulfosporosinus
                     orientis (strain ATCC 19365 / DSM 765 / NCIMB 8382 / VKM
                     B-1628) RepID=G7WF68_DESOD"
                     /codon_start=1
                     /transl_table=11
                     /translation="MAKHPYNLLPDTIDNRDHIFSRMALPTKAPSSVDLRPKMPRVVN
                     QLELGSCTSNAIGSGLMEYVQLKNGQALVPLSRLYHYYKEREVIGTINEDSGAMIRDG
                     MKLAVSMGICPEPIWPYIISQFTIKPPAEADTAAPSHKLTSYQRITTLTDIKRSLIEG
                     YPVVMGMPIFESFESTLVASTGNVPMPKRGEQNLGGHAVLIVGYKDTTTGMLNKLTNY
                     ITGVTNGIVIVRNSWGTGWGDKGYFYLPYQYIAKYVTDLWTGR*"
                     /db_xref="UniRef100_G7WF68"
                     /db_xref="dor:Desor_2071"
                     /db_xref="G7WF68_DESOD"
     gene            22926..23234
                     /locus_tag="gwf2_scaffold_93_prodigal-single_20"
     CDS             22926..23234
                     /product="hypothetical protein"
                     /codon_start=1
                     /transl_table=11
                     /translation="MINKLVEHMSSAAGIKAQSSILQDECDTMSGELYSLEKLVGQIH
                     AQVFGPKISECCDSIAPMEPTLLAMLQDKRFRVSECIKFLDEVACVLKEQLGDIRLYQ
                     *"
     gene            23369..23653
                     /locus_tag="gwf2_scaffold_93_prodigal-single_21"
     CDS             23369..23653
                     /product="hypothetical protein"
                     /codon_start=1
                     /transl_table=11
                     /translation="MKEINKFEDLINAIGKNGMTAEEFIEDNMVLAGVLLKKGLITNK
                     ELIDMKAEMVKDFNFMAEAIREVPVEVLDEVANFVGGIVDKIVPKIKELT*"
     gene            23653..23928
                     /locus_tag="gwf2_scaffold_93_prodigal-single_22"
     CDS             23653..23928
                     /product="Putative uncharacterized protein ORF186 n=1 Tax
                     =Bacillus phage 0305phi8-36 RepID=A7KUW0_9CAUD"
                     /codon_start=1
                     /transl_table=11
                     /translation="MLEINQLGSKRKEEFEAVACSRYNPCPVCYRCMSKASHLFELCA
                     ECPIPFCVHDDRTRNMVIKRENFAINVSPEVGELFKKLGDTHGEGNN*"
                     /db_xref="UniRef100_A7KUW0"
                     /db_xref="A7KUW0_9CAUD"
                     /db_xref="csr:Cspa_135p00760"
     gene            23909..24172
                     /locus_tag="gwf2_scaffold_93_prodigal-single_23"
     CDS             23909..24172
                     /product="hypothetical protein"
                     /codon_start=1
                     /transl_table=11
                     /translation="MEKVTTEAGKNLVLVIEGDGVIKLFMAFMHYNHTKVAYPFEFMF
                     MAENWFKAIGINVKVIPNPNLSSIDKFIVQGLIHFHHMLKIFN*"
     gene            24183..24407
                     /locus_tag="gwf2_scaffold_93_prodigal-single_24"
     CDS             24183..24407
                     /product="hypothetical protein"
                     /codon_start=1
                     /transl_table=11
                     /translation="MAIQRNASRRLSMARETSLKSLIECLKFGYDPTRLTVTTISGHY
                     TLDKVDFFNYLITSGSKFDIEVTNIATTTS*"
     gene            24388..24615
                     /locus_tag="gwf2_scaffold_93_prodigal-single_25"
     CDS             24388..24615
                     /product="hypothetical protein"
                     /codon_start=1
                     /transl_table=11
                     /translation="LRQPRVKHPVKVLRNDAGQQICMQCGMPIETYDENPRWAQYEEK
                     WSIHYDCYLQTLNLLDRESHITSERQSMHRR*"
     gene            24621..25178
                     /locus_tag="gwf2_scaffold_93_prodigal-single_26"
     CDS             24621..25178
                     /product="hypothetical protein"
                     /codon_start=1
                     /transl_table=11
                     /translation="LDIQLNDYQLDIIQDNSPRILAVMARMTGKDTIIKERIARWSGV
                     SIVIAPILYGIERYQSTASLFNYQQILEGTGRGIDADLTKTQVILTAPYLVRDEHIVA
                     TLEWAEKAKASRILIIGNSGDRGFDDQGKPRPDVIKDIWFNRSNWMKHHVTMFQAHFL
                     DEVAQNRLMTGSSMVYKYEVEASMA*"
     gene            25175..25771
                     /locus_tag="gwf2_scaffold_93_prodigal-single_27"
     CDS             25175..25771
                     /product="putative nucleotidase CA_C3379 (EC:3.1.3.-)"
                     /codon_start=1
                     /transl_table=11
                     /translation="MNIGFDIDGVLNNLPEIIGEYGCRHCRETRTRDCTGCNALNLTL
                     GTTKDRFDFTDEEDLSFWSKNHLEMITKVSTSAFNPEACVTAMQMRGHSIFYITNRQS
                     DVIQETVDWLDANNFPHAPVYYTKDKVDTCKQLKINVMIEDNPHNIMALAEAGIKVVV
                     IEWPYNQSLKHKNLLKRTTSVWEAIRFIQTIEPTTLDR*"
                     /db_xref="cst:CLOST_1190"
                     /db_xref="E3PXZ5_CLOSD"
                     /db_xref="UniRef100_E3PXZ5"
                     /db_xref="3.1.3.-"
     gene            25761..26684
                     /locus_tag="gwf2_scaffold_93_prodigal-single_28"
     CDS             25761..26684
                     /product="RecB n=1 Tax=Bacillus phage 0305phi8-36 RepID
                     =A7KUW4_9CAUD"
                     /codon_start=1
                     /transl_table=11
                     /translation="LTAKKFITVEQLLDYTFCPLMYKFKHIDKNKVFLKDDGTLNFKI
                     LGPKFVRDLHVMAYYLFNYIQDGTFPSPARMKQRWSVVWGQSRTKEEIIFFTGPWADQ
                     RRQLERKGTQAILDMLDMFQDNPGKVLMVGSNYTVDIEGFKLSGTFELVRLLRENNKT
                     ITEIVDFKVEERLMSNHIRHDLEITAASYAYRKLFNKKEDRVAYHDLVTGTIYYTKRD
                     KEDYIRLLRVIENVYKAIETNIYYPVMDERCYKCSYQEPCIRKDWYTNVNIEKQPRRS
                     YFKRRRSRKGRSPKRSLEDKTEGDGKHTGGT*"
                     /db_xref="UniRef100_A7KUW4"
                     /db_xref="A7KUW4_9CAUD"
     gene            26699..27208
                     /locus_tag="gwf2_scaffold_93_prodigal-single_29"
     CDS             26699..27208
                     /product="Crossover junction endodeoxyribonuclease RuvC 
                     {ECO:0000256|HAMAP-Rule:MF_00034,
                     ECO:0000256|SAAS:SAAS00106335}; EC=3.1.22.4
                     {ECO:0000256|HAMAP-Rule:MF_00034,
                     ECO:0000256|SAAS:SAAS00106388};; Holliday junction
                     nuclease RuvC {ECO:0000256|HAMAP-Rule:MF_00034}; Holliday
                     junction resolvase RuvC {ECO:0000256|HAMAP-Rule:MF_00034};
                     TaxID=1129897 species="Bacteria; Chloroflexi;
                     Sphaerobacteridae; Sphaerobacterales; Sphaerobacterineae;
                     Sphaerobacteraceae; Nitrolancea.;" source="Nitrolancea
                     hollandica Lb.;""
                     /codon_start=1
                     /transl_table=11
                     /translation="VAKLAIDPSLAASGYVIFDNDDHVLDLNVIKTIPKYLQSKRLSQ
                     IYTAFASIVSRYEITEVVSEDQFVNTGLAGNKQVALILSRARGVIMLATSLLDIPFVV
                     YTPAEIKKTVTGKGNASKDKVRESVLDLYGNQEIVLSQLTSKGKVDDMADALAIYHTH
                     KLLKAGRAS*"
                     /db_xref="I4ECY8_9CHLR"
                     /db_xref="csc:Csac_1564"
                     /db_xref="UniRef100_I4ECY8"
                     /db_xref="3.1.22.4"
     gene            27243..28052
                     /locus_tag="gwf2_scaffold_93_prodigal-single_30"
     CDS             27243..28052
                     /product="DNA-directed RNA polymerase sigma24 subunit n=1
                     Tax=Clostridium saccharoperbutylacetonicum N1-4(HMT)
                     RepID=M1MU66_9CLOT"
                     /codon_start=1
                     /transl_table=11
                     /translation="MTDTKRFTYEETEALVLAYQENKSGAAEQLLIAFKEYMAQFVNL
                     IKKGTISASRRGQRQFISLYISNPLTRANLHRFRRSRFAHNEIYKITNSIKGFFSKYS
                     YEEIIQETALALLTLAKRYKSPDGKPRFHYYVDKTFAYQLHRQLRTLISDPVVFQAKN
                     NQSFDSDEDADYLSQYIESDMDHSDEWIASMEASSIEDDMDEINDNWVNGLTCSDSFH
                     TLSIFDRKIIKLYYIDELTDQQIANILGTCRATINRRRLATIAKLRGGTYV*"
                     /db_xref="UniRef100_M1MU66"
                     /db_xref="csr:Cspa_135p00780"
                     /db_xref="M1MU66_9CLOT"
     gene            28045..28578
                     /locus_tag="gwf2_scaffold_93_prodigal-single_31"
     CDS             28045..28578
                     /product="Homing nuclease n=1 Tax=Bacillus phage
                     0305phi8-36 RepID=A7KUW8_9CAUD"
                     /codon_start=1
                     /transl_table=11
                     /translation="MYKTASCTKCGAKLNYKTKKPKFCKKCNPYKGVYKQPKANLPQQ
                     SKSEREMHKVMAMILPNDEYIIGGYYNWLMSPKNQPMQLDMFFPKLNLAFEFNGRQHY
                     TYNSYMHKTKEAFEYLRACDKLKARLCVEQGINLLTIKYDKDITKGYLIRRLQEEGLL
                     DKLKAITIVDDTYEEDM*"
                     /db_xref="UniRef100_A7KUW8"
                     /db_xref="A7KUW8_9CAUD"
     gene            28578..28904
                     /locus_tag="gwf2_scaffold_93_prodigal-single_32"
     CDS             28578..28904
                     /product="Putative uncharacterized protein ORF195 n=1 Tax
                     =Bacillus phage 0305phi8-36 RepID=A7KUW9_9CAUD"
                     /codon_start=1
                     /transl_table=11
                     /translation="MIYRNNSGTLIQPGVEQSIIEWESDGVTKVMGFMGTGTYSAEFS
                     LYVEDDDEIGALGDGAYYSYQTSPSLRTAYVADRAFIVPAGKRVILKIYHESTQSETF
                     KATLLG*"
                     /db_xref="UniRef100_A7KUW9"
                     /db_xref="A7KUW9_9CAUD"
     gene            28916..29155
                     /locus_tag="gwf2_scaffold_93_prodigal-single_33"
     CDS             28916..29155
                     /product="hypothetical protein"
                     /codon_start=1
                     /transl_table=11
                     /translation="MAWNEPYNDEEIHTVIEPTQIFNLKQGYHPGLGDLTVFFNGVVA
                     VRNQDYLELNALTVQFTFDVIPEDVIIFRFQNLGW*"
     gene            29169..30038
                     /locus_tag="gwf2_scaffold_93_prodigal-single_34"
     CDS             29169..30038
                     /product="hypothetical protein"
                     /codon_start=1
                     /transl_table=11
                     /translation="MYTPQILLIEQHRGIQLSMDFSQCDSGYTESTQIQRTLHPGVWN
                     LKMKSRDNSGKLSNTILHQIIIPDTYAATIPNITLPTNDFDTSNLQLQSTYDHESVTI
                     TWNVNPLCYYKVYRDGVFMDESINLGYFTDPFTDSCPPEPPAFIYHGTDPSNNLTTVG
                     WHEAYAYMQHRSYRVEEYWIGTDDFHITSDNVTTYYQPGIKDYWYALSDTLVFDDSTD
                     VAGYILSYSYSSYGPWTKLHEGLVQNQEFITMEFPPGDTLYISISAVDANENYGTVKV
                     VQITMPDDGQIYR*"
     gene            30052..30411
                     /locus_tag="gwf2_scaffold_93_prodigal-single_35"
     CDS             30052..30411
                     /product="hypothetical protein"
                     /codon_start=1
                     /transl_table=11
                     /translation="MVFVLIAVTIMVILGTLCFMYLMKPAKPYEAKTEPEFYQANTRP
                     SSVQPKTTVTKSIHSVKISTPAPKSSSYRNNDDYVLPYMGVFSAYDGGHHHHDHGNSC
                     DFGGFDSGSCDCGGGCD*"
     gene            30411..30974
                     /locus_tag="gwf2_scaffold_93_prodigal-single_36"
     CDS             30411..30974
                     /product="hypothetical protein n=1 Tax=Saccharibacillus
                     kuerlensis RepID=UPI000381B33B"
                     /codon_start=1
                     /transl_table=11
                     /translation="MLVIFQGPSCAGKTTLTKACGLPILITYTTREKRVDETNGVDYH
                     FISLEEFKALDAEQGWATYEIIQGDYYGMTKVQLELLNSSNVDCCIALNRKGSDAYTR
                     HVDNVIIIGVKCNEEEIKRRLKERYGSDEFNYYKHFRTYNKDVANLTNCDLLINNDLE
                     LGVVVDFVKAFIAEALQAGGLLMPDFT*"
                     /db_xref="UniRef100_UPI000381B33B"
                     /db_xref="pms:KNP414_00484"
                     /db_xref="88818897"
                     /db_xref="UPI000381B33B"
     gene            31031..31180
                     /locus_tag="gwf2_scaffold_93_prodigal-single_37"
     CDS             31031..31180
                     /product="Small acid-soluble spore protein alpha/beta type
                     n=1 Tax=Desulfitobacterium metallireducens DSM 15288
                     RepID=G6GEG6_9FIRM"
                     /codon_start=1
                     /transl_table=11
                     /translation="MAKYNMPVNKEETARELGIQLGADRTSRENGSVGGRMVRKIFEQ
                     FGPSR*"
                     /db_xref="UniRef100_G6GEG6"
                     /db_xref="A0A0F2SE42_9FIRM"
                     /db_xref="dmt:DESME_03245"
                     /db_xref="G6GEG6_9FIRM"
     gene            complement(31202..31369)
                     /locus_tag="gwf2_scaffold_93_prodigal-single_38"
     CDS             complement(31202..31369)
                     /product="hypothetical protein"
                     /codon_start=1
                     /transl_table=11
                     /translation="VHKSLINHREGNVLYPKAFIHRIYKANWEQLKKYLDSKNPYLLQ
                     KTNSSLEVFPF*"
     gene            complement(31488..31673)
                     /locus_tag="gwf2_scaffold_93_prodigal-single_39"
     CDS             complement(31488..31673)
                     /product="hypothetical protein"
                     /codon_start=1
                     /transl_table=11
                     /translation="VDIVAVQKILTDAIKEYELTGNLPAEVLVSFISVDIYRKLNAGS
                     SKVSKPKSPGFPSGHPS*"
     gene            complement(31804..32067)
                     /locus_tag="gwf2_scaffold_93_prodigal-single_40"
     CDS             complement(31804..32067)
                     /product="hypothetical protein"
                     /codon_start=1
                     /transl_table=11
                     /translation="MAKAHVIKLRPNQEPDVKSVLDLFPDLLKEKQPIIIVLNQTPPA
                     VQRRVLTRPNLKHFSSKINTTWETVSKVLAVLFVLYVIHGLAN*"
     gene            32296..32610
                     /locus_tag="gwf2_scaffold_93_prodigal-single_41"
     CDS             32296..32610
                     /product="hypothetical protein"
                     /codon_start=1
                     /transl_table=11
                     /translation="MIKAWFKEGSRMLEEFNYIRQQAIIGFAITKDKWLYIEYTDSDH
                     QFTARLVKPIKFLQSNQKGHGFLAKCELRDSNYRHFKLHGIHKMVVVDNILTWNENMY
                     LD*"
     gene            complement(32642..33223)
                     /locus_tag="gwf2_scaffold_93_prodigal-single_42"
     CDS             complement(32642..33223)
                     /product="Peptidase M23 family protein n=1 Tax
                     =Desulfosporosinus sp. OT RepID=G2G103_9FIRM"
                     /codon_start=1
                     /transl_table=11
                     /translation="MTQWIGLVLFMMVFTYGAYVILKAFGFNDLSKGVIILTILIIVK
                     STVVTLTPYIKAAQTKTNSIQNSLDRVANFGQGKWNSPIKGKITQEYAGKDHHGLDFA
                     APAGTKVKATREGDVSKVGWDDIYGNMIVIDHDQGMQSIYGHLSGIDIKVGYPVVAGQ
                     TIGSCGTTGHSTGPHLHFELRRNGLAVDPMGYL*"
                     /db_xref="UniRef100_G2G103"
                     /db_xref="G2G103_9FIRM"
                     /db_xref="ddh:Desde_3140"
     gene            complement(33224..33457)
                     /locus_tag="gwf2_scaffold_93_prodigal-single_43"
     CDS             complement(33224..33457)
                     /product="hypothetical protein"
                     /codon_start=1
                     /transl_table=11
                     /translation="MGEAAYVIFKPGGEGFPIIVIVMLAFVGWLGKQIAGFTESGKSA
                     LFVQTLVTIIGVGVVLRAAKVLLDAFFATAGYK*"
     gene            complement(33429..34088)
                     /locus_tag="gwf2_scaffold_93_prodigal-single_44"
     CDS             complement(33429..34088)
                     /product="Putative uncharacterized protein n=1 Tax
                     =Desulfosporosinus sp. OT RepID=G2G105_9FIRM"
                     /codon_start=1
                     /transl_table=11
                     /translation="MKFINQVKYANTEQINLVNFKSSSMRMCQRRLQILSKSTKRHPN
                     PPLRRDRYTINEPYYYYNASSKKLDQIEHILGVTWIVTWMIHKLSGCEKFYSFDREVK
                     EYESQVRLRPDGLIGIENLMERTIDFTFIEFDIEESGNKFLKVPKYCNLKLSKAYMKS
                     WWVSKTKSFPRILIVTTGNPRKIRDAIERDNSEGLDFTVVTLDQLKEECGYGRSSLRH
                     L*"
                     /db_xref="UniRef100_G2G105"
                     /db_xref="A0A0G0YHW0_9BACT"
                     /db_xref="ddh:Desde_3138"
                     /db_xref="G2G105_9FIRM"
     gene            complement(34123..35319)
                     /locus_tag="gwf2_scaffold_93_prodigal-single_45"
     CDS             complement(34123..35319)
                     /product="FtsK/SpoIIIE family protein n=1 Tax
                     =Desulfosporosinus sp. OT RepID=G2G106_9FIRM"
                     /codon_start=1
                     /transl_table=11
                     /translation="MQQNQFVDNGTSQELSQSLRRLVLLWRGHDIALIIEDVIKFKYN
                     KTPIPRIFKKFKLTKTAWEFLIKLPAGYAYKDFKAMETLFSDAVGDGAVQISRHGKVI
                     KMCVSTERLKDYYPYKFDPTLYPKMYLPIHCGYTAIGEIVKDLSSMVNVLCAGHPGSG
                     KSTWIHSIAMNLIHNNMVNPKGLVNLVVIDLKLMEFKYLEKHALIVTQKEDITNLLQS
                     CNREMDRKLAILSKARCVRIQDYIKKGNSMPFTVVIVDELTEISDNEEAQILLNRIAR
                     LGRAAGCLLVFSTQRPSAQTFANFTETRAQFQASMCFHVRDAMNSMIVLGNELASQIP
                     NKPGRAIFQYDDQLETQTMCLPTDDPDRMEELLDAISPPIVQNIPFYTSFKSTRTAEL
                     PVRKKK*"
                     /db_xref="UniRef100_G2G106"
                     /db_xref="G2G106_9FIRM"
                     /db_xref="dsy:DSY2164"
     gene            complement(35472..35597)
                     /locus_tag="gwf2_scaffold_93_prodigal-single_46"
     CDS             complement(35472..35597)
                     /product="hypothetical protein"
                     /codon_start=1
                     /transl_table=11
                     /translation="MTPTITCPKCNSTNVDVVDKQRFLEKCVCKDCQEKFNVSKR*"
     gene            complement(35667..36059)
                     /locus_tag="gwf2_scaffold_93_prodigal-single_47"
     CDS             complement(35667..36059)
                     /product="Predicted transcription regulator n=1 Tax
                     =Bacillus phage 0305phi8-36 RepID=A7KUY2_9CAUD"
                     /codon_start=1
                     /transl_table=11
                     /translation="MAELDYQGSYNRLFPMKMGTTSFLMVYILWMLSGRENLYGKQIV
                     DDITTKLESNWKPSHGLVYPILRDLEKSGWVHGFWDNQESDKKTRRFYSISKEGREEL
                     EKRKLEYLPMFEASLGVLNTIIKDVYNR*"
                     /db_xref="UniRef100_A7KUY2"
                     /db_xref="A7KUY2_9CAUD"
                     /db_xref="hhl:Halha_1465"
     gene            complement(36156..36377)
                     /locus_tag="gwf2_scaffold_93_prodigal-single_48"
     CDS             complement(36156..36377)
                     /product="hypothetical protein"
                     /codon_start=1
                     /transl_table=11
                     /translation="VAQCFHCGYKGNVVNFQELSFDGRPVSTVSGKAVFNDDGSIGLT
                     PIPSSTTITLIYLCPECEETVSVNDVLIE*"
     gene            complement(36379..36999)
                     /locus_tag="gwf2_scaffold_93_prodigal-single_49"
     CDS             complement(36379..36999)
                     /product="hypothetical protein"
                     /codon_start=1
                     /transl_table=11
                     /translation="MKQIDMLNKCITLISQNGKLTNYESFEKLMDYMAVKLSLDNEAI
                     YTLPQVVADTLDGGLLDWDLLRSDPWDWLGETYSQLGLCNLALSQFFTPRAVTEAMAQ
                     MTLFDCKPRTDKLPITMLDPCVGSGRMILSAHKILGDEAIYFGVDLDLHSYRIALINM
                     ALYKIPAFLLRADSLVSNIDLNSENWHQANLWYPGNISKLSKKESV*"
     gene            complement(36944..37459)
                     /locus_tag="gwf2_scaffold_93_prodigal-single_50"
                     /gene="comEB"
     CDS             complement(36944..37459)
                     /gene="comEB"
                     /product="comEB; ComE operon protein 2 (EC:3.5.-.-)"
                     /codon_start=1
                     /transl_table=11
                     /translation="MSRLTWDQYFIEMAITATLRRTCMRRSVGAVLVKDNQIISTGYN
                     GSPSGYPNCVDQMECIRVTKGIPSGERLDLCIAVHAEINALDQALRRGLPTIGTTLYC
                     TTLPCERCARTIIRLGVSRVVYIGHYPGTNSLALFKVAGIQTECIERGEMPYETDRYA
                     KQMYNIDQPER*"
                     /db_xref="eac:EAL2_c03810"
                     /db_xref="UniRef100_R6PFN2"
                     /db_xref="R6PFN2_9FIRM"
                     /db_xref="3.5.-.-"
     gene            complement(37461..37736)
                     /locus_tag="gwf2_scaffold_93_prodigal-single_51"
     CDS             complement(37461..37736)
                     /product="hypothetical protein"
                     /codon_start=1
                     /transl_table=11
                     /translation="MLFRNKSGKMEEVKAKQAKQKKKLDSTLSVFTKTLNQLVESRVE
                     MLAVVDTHQALIAESQETIAAVEQDLVMIDNVTTNLRNILGTTQAAK*"
     gene            complement(37750..38124)
                     /locus_tag="gwf2_scaffold_93_prodigal-single_52"
     CDS             complement(37750..38124)
                     /product="hypothetical protein"
                     /codon_start=1
                     /transl_table=11
                     /translation="MINLHPTIRKLQTHLDTTILDHHDIELFSTVISSLNAIEVEINN
                     LNVDLSHLRTIVNQASPSQDLSIGINVARHDEILRVLISRQEKFEKSLDKLCDVIFSN
                     LDRVQINQNVVLDTVNVTNNLT*"
     gene            complement(38188..38430)
                     /locus_tag="gwf2_scaffold_93_prodigal-single_53"
     CDS             complement(38188..38430)
                     /product="hypothetical protein"
                     /codon_start=1
                     /transl_table=11
                     /translation="MLVDDIIENDEEPTMLTTITEAQLAGVYSFACKNCKRCIPNVFV
                     KGRYELCDLYRIRAELEPSVVLIEASKDTLTNCPFS*"
     gene            complement(38443..40683)
                     /locus_tag="gwf2_scaffold_93_prodigal-single_54"
     CDS             complement(38443..40683)
                     /product="ribonucleoside-diphosphate reductase class II 
                     (EC:1.17.4.-)"
                     /codon_start=1
                     /transl_table=11
                     /translation="MKDYILPQNYPEVRISENALTVLKRRYLKKDNAGNSTETPEDMF
                     YRVARVVAEIDTTYGATSTQVDDRTYEFYTAMANMDFLPNSPTMMNAGRELGQLSGCY
                     VVPVGDSMEEIFDGIKNAAIIHKSGGGTGFSFTRLRAKNSAVKSTGGVASGPVSFMKV
                     FNAATEAVKQGGTRRGANMGILSVHHQDIVEFITCKHDKTQLNNFNISVGITEEFMQA
                     VFNNSDYNMYDNKGNIAGTKNANEIFNLIVDHAWLNGEPGIIFLDKINAANPTPSLGE
                     IESTNPCGEQPLFSNEACNLGSLNLAHCVVDGKINWIKVHKLTRLGVRFLDNVIDANQ
                     YPLPIIDETTKSNRKIGLGVMGFADMLIQLGIAYNSPEAVKTARSIMECINRVGHEES
                     EAIAKERGTFPNWEESIYYPHHPMRNATITTIAPTGTLSIIASASSGVEPLFALAYTK
                     TVMDKDALVEVNPLFETEAKAGNFYSEDLMAWVAKTGSLNGIDIPVPDAVKKIYVTAQ
                     DMLPEWHVYIQAAFQEFTDNAVSKTINFPNSATKEEVAESYKLAHSLNCKGLTVYRDG
                     SRDEQVLTIGSVQATETIVDSDNVKPEVTPRPRPETLTGITKKVKIGCGNLYVNVNSD
                     DYGITEVFTNTGKAGGCSAQSEATSRLISIALRCGISIDTVVEQLKGIRCQACVRREG
                     VGVTSCPDAIARTLKQYSKSISVSQVELTEVIIPSINICPECGQSINHESGCVTCTHC
                     GYSKCG*"
                     /db_xref="dai:Desaci_0176"
                     /db_xref="I4D0C9_DESAJ"
                     /db_xref="UniRef100_I4D0C9"
                     /db_xref="1.17.4.-"
     gene            complement(40734..40919)
                     /locus_tag="gwf2_scaffold_93_prodigal-single_55"
     CDS             complement(40734..40919)
                     /product="hypothetical protein"
                     /codon_start=1
                     /transl_table=11
                     /translation="MPVIDEEFIRCSECENPYFKQEERLIFHKTIRERDDPHIELPAL
                     EKVYVYKCIKCGNELPK*"
     gene            complement(40906..41547)
                     /locus_tag="gwf2_scaffold_93_prodigal-single_56"
     CDS             complement(40906..41547)
                     /product="Putative uncharacterized protein ORF227 n=1 Tax
                     =Bacillus phage 0305phi8-36 RepID=A7KV01_9CAUD"
                     /codon_start=1
                     /transl_table=11
                     /translation="MSFNINDDYMSDTMIQNTWDCEHFGRCINSSKCLTCGPTQRMLS
                     LPEDKARKKAQNKVQQARINPNLPPEESWKQLEKQVVAEFKAVPTLKEYDNTHRTPGS
                     GNLWFAPGDVVDDVVLAECKERGTVTARGEKTISIPKQHLDKIMEESKGFGYPVYIFR
                     YSKSEDIYFTQKFEVLVEMVHEIKVLRRERLRLEEKVRLLEEEIRRLKSNASY*"
                     /db_xref="UniRef100_A7KV01"
                     /db_xref="A7KV01_9CAUD"
                     /db_xref="btn:BTF1_31342"
     gene            complement(41710..42222)
                     /locus_tag="gwf2_scaffold_93_prodigal-single_57"
     CDS             complement(41710..42222)
                     /product="Putative uncharacterized protein n=1 Tax
                     =Desulfosporosinus youngiae DSM 17734 RepID=H5Y258_9FIRM"
                     /codon_start=1
                     /transl_table=11
                     /translation="LSRQGAKLKTSVNKPDTSRPLNATAWQQLEQYYTELVTQITIPE
                     DPEPNDIKYVVSAIDSVYAEARLDLAKARRGHDRIERKYKLASKEAYLAVKDAGKTEK
                     DKEALAVAYIRSTKLDADPMPVTDMLDIAEERYLFMQAVVDVLNDKSNKCIIENGLLK
                     IDVSLGGQGA*"
                     /db_xref="UniRef100_H5Y258"
                     /db_xref="H5Y258_9FIRM"
     gene            complement(42185..42493)
                     /locus_tag="gwf2_scaffold_93_prodigal-single_58"
     CDS             complement(42185..42493)
                     /product="Uncharacterized protein n=1 Tax=Clostridium
                     celatum DSM 1785 RepID=L1Q8L4_9CLOT"
                     /codon_start=1
                     /transl_table=11
                     /translation="MSKFLAILNPIADLLERKNQDYGSSFYQLRDKYGPVSFYLRIMD
                     KLNRLEQLDQNPARVHDESTEDTLRDIIGYCTLELDYRIRNERGANFESTGCQIKNIS
                     *"
                     /db_xref="UniRef100_L1Q8L4"
                     /db_xref="L1Q8L4_9CLOT"
                     /db_xref="siv:SSIL_1402"
     gene            complement(42486..42740)
                     /locus_tag="gwf2_scaffold_93_prodigal-single_59"
     CDS             complement(42486..42740)
                     /product="hypothetical protein"
                     /codon_start=1
                     /transl_table=11
                     /translation="MGFINLDPLEEALLGLDVAQALLDKAREDFKNNPDLLNKYEVIS
                     LEAIASYEKEIKLLRELAASVKLAQEYDKELDQLKGELNE*"
     gene            complement(42788..43258)
                     /locus_tag="gwf2_scaffold_93_prodigal-single_60"
     CDS             complement(42788..43258)
                     /product="Putative uncharacterized protein ORF230 n=1 Tax
                     =Bacillus phage 0305phi8-36 RepID=A7KV04_9CAUD"
                     /codon_start=1
                     /transl_table=11
                     /translation="MTESISVRQQTQEQIIEYIQRHSSDGKLTRSLMTIAQQIGYSNA
                     TVHRAMKKLEAIGMIKIIPSDKPTEPNTIVYLGPATTKPSEATTQGTKLVRELQELSQ
                     EMFGYFENLSKRMKQYETDLQTYYELQSRLVDVVNLPDDKYQVMILMKSDKVLE*"
                     /db_xref="UniRef100_A7KV04"
                     /db_xref="A0A024QH72_9BACI"
                     /db_xref="bcg:BCG9842_A0061"
                     /db_xref="A7KV04_9CAUD"
     gene            complement(43345..43923)
                     /locus_tag="gwf2_scaffold_93_prodigal-single_61"
     CDS             complement(43345..43923)
                     /product="hypothetical protein"
                     /codon_start=1
                     /transl_table=11
                     /translation="MYKSKDQEFMDRLKKSIYKAKEIDKPGKEYVWQHMKKHIQMEDL
                     RTYAITKLPGYIIKLGQGDYNVPVVVVTQNTMTIEESALLLDALKAANLSVQDIYCTT
                     VVKTEEESTEVTNHVKAAIYNEIVAAEITIINPKAILIIGETSYLWEDRLPIAWSAAS
                     LADCLTSDSVLQKKHKTSLWKALQRVMQYVNA*"
     gene            complement(43927..44331)
                     /locus_tag="gwf2_scaffold_93_prodigal-single_62"
     CDS             complement(43927..44331)
                     /product="hypothetical protein"
                     /codon_start=1
                     /transl_table=11
                     /translation="MTGYTHLMTGIVMSDGLKLNAQDTILCMFATLLPDIDKKCSILG
                     RFNPLAKYIKHRGITHHPLIILVISVLLSKYHLETPFFFGALSHLFLDSLTPMGIPLW
                     NKHRLHLAYIPTGSMGEWTVFLIISLLPILWR*"
     gene            complement(44344..44673)
                     /locus_tag="gwf2_scaffold_93_prodigal-single_63"
     CDS             complement(44344..44673)
                     /product="hypothetical protein"
                     /codon_start=1
                     /transl_table=11
                     /translation="MNNIPLNNGKEAIYTKTVSRLIPDLDPKNKSNVYYYDAPCPVCS
                     YPNVVYSYDGRTFASFQVTCRSCGVFYRPVIKQTPGTYIAAKSEVKSQPQVRGRMMRD
                     NVIDDKW*"
     gene            complement(44675..44896)
                     /locus_tag="gwf2_scaffold_93_prodigal-single_64"
     CDS             complement(44675..44896)
                     /product="Uncharacterized protein n=1 Tax
                     =Desulfosporosinus acidiphilus (strain DSM 22704 / JCM
                     16185 / SJ4) RepID=I4D3E7_DESAJ"
                     /codon_start=1
                     /transl_table=11
                     /translation="MKDTCDRCGRHTIVTMVSMMNTDSLCMDCKCDEQSHSRYKEARD
                     AEAAACCAGDFNYPGLFAGQKYPFKIKEN*"
                     /db_xref="UniRef100_I4D3E7"
                     /db_xref="dai:Desaci_1295"
                     /db_xref="I4D3E7_DESAJ"
     gene            complement(44893..45117)
                     /locus_tag="gwf2_scaffold_93_prodigal-single_65"
     CDS             complement(44893..45117)
                     /product="hypothetical protein"
                     /codon_start=1
                     /transl_table=11
                     /translation="MPAWTISWAVDSTGKIEEKWKLCKNDTEVVGTLKDILYADGVTG
                     EIVVTPHSTESAPVRFHPMSETEKIRRIQV*"
     gene            complement(45120..45428)
                     /locus_tag="gwf2_scaffold_93_prodigal-single_66"
     CDS             complement(45120..45428)
                     /product="hypothetical protein"
                     /codon_start=1
                     /transl_table=11
                     /translation="MLNLVLAMTNLIDQCYDADPLHYVVTYKNDKVVINDGLLFSDAV
                     LKFLECNHLTLCDYIQELKTLSNLEQQEARIMDDISPELWHNYVEVQMDRYQQDLERR
                     *"
     gene            complement(45473..46210)
                     /locus_tag="gwf2_scaffold_93_prodigal-single_67"
     CDS             complement(45473..46210)
                     /product="hypothetical protein"
                     /codon_start=1
                     /transl_table=11
                     /translation="MYTMQAYYCWLEEDAIGFFRRDHGDAKIINVSQRYPGVNPTQCL
                     NDDRKVKGARTWISQYYIYQCNEIKKDPITGENIYIGMRLAGSSEAKLDAVKQAKEFT
                     LANQLPHTVRIVKVLTDSNIVSNHWVKNGNTPCWDILYCEGLLDSELINESDKISLNP
                     SVKSGDHSTNINARLEYNAMTWLNNNAPVVVSKIEGAKVTLAGNNSIFDINWLCKFIE
                     PIDIPEDEQDEEDDFEFDGFWNDEETA*"
     gene            complement(46210..46905)
                     /locus_tag="gwf2_scaffold_93_prodigal-single_68"
     CDS             complement(46210..46905)
                     /product="hypothetical protein"
                     /codon_start=1
                     /transl_table=11
                     /translation="MYNIMDIKAWNEHEAECKFSNLYPDLTVAGVSEKITPITADGVT
                     VEDHPVKGSRHWILRHYIYQCKEIKINKNLNGELEESYEGLKLVNRDIESKTEAVKEA
                     KKLTLSTYRPHSVRIVKILDGNASNVVCDVLPKGGEAGTYTIVYTQLDPRYAIKLTNK
                     VTLASAISIGFEDELGHILSEFKADWLSGKEGTVIGINPDGSYIVEVDGEHTCYTYGP
                     SMLCNLEFEEEVI*"
     gene            complement(46918..48144)
                     /locus_tag="gwf2_scaffold_93_prodigal-single_69"
     CDS             complement(46918..48144)
                     /product="DnaG primase n=1 Tax=Bacillus phage 0305phi8-36
                     RepID=A7KV10_9CAUD"
                     /codon_start=1
                     /transl_table=11
                     /translation="LHVSTELRNEICELNPLVDVFAEERFELEDAGGNIYRMKCFNKE
                     HRDSEPSMVVYKDTQTFSCFGCSIADKKHGGVGSDVIAFIMYHKDLSFQEACEYLMNR
                     ADIPIPEDKVNPKIESLKKYKTDRNRDYYEELRKNPKIIRYLQNRGLTPASISKWRFG
                     LVPDNVKWEEIRGRLAIGLHDLMLKQTSTIAMAYRTLSDDSPKYLNDPTSLIYNKTWY
                     LFGLNFARQSIRKNKFAIVMEGYFDVILSHQVGLDMTVGTCGTSFTDEQMAMLRKYTN
                     SIYLWYDSDKPGIEATLKHLPSLFKLGFKVDVVRTIGVKDPGELLIGMNLAEAKDYMI
                     ESSLPAMQFAINNYCVQLYDAIERGAPDNIVLQEKIRALRSLLDLLSCVQDQAERIAY
                     ADLINHKLNTAISIAI*"
                     /db_xref="UniRef100_A7KV10"
                     /db_xref="A7KV10_9CAUD"
                     /db_xref="dmt:DESME_12960"
     gene            complement(48212..48424)
                     /locus_tag="gwf2_scaffold_93_prodigal-single_70"
     CDS             complement(48212..48424)
                     /product="hypothetical protein"
                     /codon_start=1
                     /transl_table=11
                     /translation="MFTPDEIYIVEKEYSNCPEKIDIRVGDQIQIIEKIGESYKVLNL
                     SLGISDVWTIISEDDLIDLIRFEDIK*"
     gene            complement(48441..48797)
                     /locus_tag="gwf2_scaffold_93_prodigal-single_71"
     CDS             complement(48441..48797)
                     /product="Putative uncharacterized protein ORF003 n=1 Tax
                     =Bacillus phage 0305phi8-36 RepID=A7KV13_9CAUD"
                     /codon_start=1
                     /transl_table=11
                     /translation="MFRCPSCGQARRMPSRNGEYYQPMTMDITFSLIKNLPPVIVTEL
                     NVCDVVVCPVCDQPNISVSWKEAWDNPMKYFEADNLCHCGGELWMDQVEGTPQYAFIC
                     EKCGWVKPKSAVSGAS*"
                     /db_xref="UniRef100_A7KV13"
                     /db_xref="A7KV13_9CAUD"
     gene            complement(48790..49074)
                     /locus_tag="gwf2_scaffold_93_prodigal-single_72"
     CDS             complement(48790..49074)
                     /product="hypothetical protein"
                     /codon_start=1
                     /transl_table=11
                     /translation="LFQESVQEQELLELQETVEKPDSIYKTSAIHNLYIKKFWKTTKS
                     QLDIEIRTANYLVVLVDLSMAQIISWWRQKDKPMILEPMIYGTLEDDSNV*"
     gene            complement(49037..49714)
                     /locus_tag="gwf2_scaffold_93_prodigal-single_73"
     CDS             complement(49037..49714)
                     /product="hypothetical protein n=1 Tax=Orenia marismortui
                     RepID=UPI0003677092"
                     /codon_start=1
                     /transl_table=11
                     /translation="MTTMPSASEYKQRLTALQSHFDSRKGQRDQLIQQKAELTFEIAS
                     KQYELKGLEEARILLQQTSVTARDYAKTKLEEIVTNALQYIFTSDFRFEIELGESGGK
                     PQADFFVVSLQDGIEVRNRPEDSRGGGVVDIISLALRWAVLQIHADPKMNGPMMLDEP
                     GKHVSEDYAIKLAVFLKQMSQHFKRQIVMVTHQPHLAVAADNLFEVELKGGKSIVSGV
                     SSGAGTP*"
                     /db_xref="UniRef100_UPI0003677092"
                     /db_xref="cth:Cthe_1092"
                     /db_xref="A3DEE5_CLOTH"
                     /db_xref="UPI0003677092"
     gene            complement(49689..49961)
                     /locus_tag="gwf2_scaffold_93_prodigal-single_74"
     CDS             complement(49689..49961)
                     /product="Uncharacterized protein n=2 Tax=Clostridium
                     thermocellum RepID=D1NIP9_CLOTM"
                     /codon_start=1
                     /transl_table=11
                     /translation="VENYEIKLKEISKRSQDAQNSMIRCETKLESLNQRRTELLAECD
                     KKGVDPDQIDEAIAADKAKLDELIQQIDGFLPDEELIEDDNNALSF*"
                     /db_xref="UniRef100_D1NIP9"
                     /db_xref="W4V8X5_9FIRM"
                     /db_xref="ctx:Clo1313_1274"
                     /db_xref="D1NIP9_CLOTM"
     gene            complement(49948..50244)
                     /locus_tag="gwf2_scaffold_93_prodigal-single_75"
     CDS             complement(49948..50244)
                     /product="hypothetical protein"
                     /codon_start=1
                     /transl_table=11
                     /translation="VKYDEIHLGDGDNPWYLNTIGEDGNPYRFKVLACIPDDDGHEYV
                     VLEDEDKRRNIYKLTHQRTQIHKIFDKVEQDYALKIVKEALKIGFEEMKRRGKL*"
     gene            complement(50247..52565)
                     /locus_tag="gwf2_scaffold_93_prodigal-single_76"
     CDS             complement(50247..52565)
                     /product="DNA repair exo subunit 2 n=1 Tax=Bacillus phage
                     0305phi8-36 RepID=A7KV18_9CAUD"
                     /codon_start=1
                     /transl_table=11
                     /translation="MKFIYATDAQLKASNPGCRLDNFPTAMKAKFFELGEVARAENAE
                     AIFIGGDLFDGPKTSNKFLGEIGEIFKKYHCPVYVVPGNHDLFGYSLSTVDQTSLGVL
                     AKHGVIKLLTRASGPEFFMDKNGCEVSFEGQEFHKDIDQGKPEDDYYVTSKAQVRVLI
                     PHGMLIPKPFFGAFTLIGDLPLHGGPDLILGAHYHPGFATIQHGDTMVANPKAMARDE
                     ASDGNYHLDAPRYLVLDVDPSQHKFSLDIREFVTAKPGTEVINRQALLDKKAKDASLT
                     NFKTSIDTTTTVACDIQGILRNIATQAGIDSLIQLKALDAMAQAESAEVSVSSVSGYV
                     EKTGTLSITRVILNNFQSHAHTEVDLGSGLNAFTGSSDCGKTAIFRAIRWVLYNDPKG
                     SDFIRTGTKKCSVTLEFSDGTKITRERTSSGAGSYSIYDPVQGAVTDYKGFANNVPVE
                     VFNAHQMPKTRLTKDLEISLNLATQLEGPFLLSETAGVRATAIGRLTGVHIVDAAIRD
                     IGREIINGNSYVKSQEKQLESVEEKLKGFEDLTELESRINMSNLILTGLDMLEKRVQD
                     FELLQKDISTVRTKTLELATIYSHYAHVKKTPVLIREAETTLIHLETMQDLKSKLSKN
                     TEEHISIESEMKMIPKYDAAKIQEGIEVLKHLNELELIQRNLGTVQFGIFTLANDLKL
                     AKSEDAMLSSRIPEIKQLIDRLKDLESLNDAVHVNKQMIKSEESKLDQQTELYDQSLT
                     DYKAMLLEAGECPTCHSIITDRVLAGISGRRS*"
                     /db_xref="UniRef100_A7KV18"
                     /db_xref="A7KV18_9CAUD"
                     /db_xref="cbv:U729_3195"
     gene            complement(52562..52717)
                     /locus_tag="gwf2_scaffold_93_prodigal-single_77"
     CDS             complement(52562..52717)
                     /product="hypothetical protein"
                     /codon_start=1
                     /transl_table=11
                     /translation="MKWLEWLIYAIWIAILGCIMWHGITIKVGNIMEVHSNPLSRLFN
                     KKKGDEL*"
     gene            complement(52714..52953)
                     /locus_tag="gwf2_scaffold_93_prodigal-single_78"
     CDS             complement(52714..52953)
                     /product="Uncharacterized protein n=1 Tax=Bacillus cereus
                     BAG1X2-2 RepID=R8F840_BACCE"
                     /codon_start=1
                     /transl_table=11
                     /translation="VKQMDVCLDRVFLELKPLPNSKWKAMIVLDHLLLVYHYTHYVLG
                     YDIKTHTVFHEWWERPADKRGLEAAKEYLKERFKT*"
                     /db_xref="UniRef100_R8F840"
                     /db_xref="R8F840_BACCE"
     gene            complement(52907..53647)
                     /locus_tag="gwf2_scaffold_93_prodigal-single_79"
     CDS             complement(52907..53647)
                     /product="serine/threonine protein phosphatase n=1 Tax
                     =Bacillus sp. m3-13 RepID=UPI0001E88FA2"
                     /codon_start=1
                     /transl_table=11
                     /translation="VRVLTASDLHGYFKPLERALAKANYDPKVDQLILLGDYIDRGPN
                     SAKTVDYVMKLCSEGAIALMGNHEAMLIGYLAGQYDYASYCYNGGNTTLESYARWSAE
                     FPEEHLEFLGRLSPYARTDNHIFVHAGVIPDVLINEQKNDDLLWTRYINPAQTMGWWE
                     VSHGFDQTIIVGHTPTNYVGKKKGEVYIGDKLIMIDTGCCARDGWQTLYDVTNNIAYQ
                     SNKEKQVRVVDYSCEADGRVFRSSFSGT*"
                     /db_xref="UniRef100_UPI0001E88FA2"
                     /db_xref="A0A0A1MT57_9BACI"
                     /db_xref="ssg:Selsp_1913"
                     /db_xref="UPI0001E88FA2"
     gene            complement(53734..54168)
                     /locus_tag="gwf2_scaffold_93_prodigal-single_80"
     CDS             complement(53734..54168)
                     /product="dut; deoxyuridine 5'-triphosphate
                     nucleotidohydrolase domain protein (EC:3.6.1.23)"
                     /codon_start=1
                     /transl_table=11
                     /translation="MHKLTVPIVLPDTTISEPRCKHPGHDAGYDLCSTKDIILWPFKV
                     VKIPVNAQISIPQGFFARITGRSGLSVNGILTIPGTVDSGYIGVIHAITMNLSFWPKK
                     IRRGDRIAQMIVMPCASLDFRLVNRHEETDRGSHGFMSTGLT*"
                     /db_xref="cbv:U729_3197"
                     /db_xref="A0A0A7G0P4_9CLOT"
                     /db_xref="UniRef100_K9AZ55"
                     /db_xref="3.6.1.23"
     gene            complement(54161..54481)
                     /locus_tag="gwf2_scaffold_93_prodigal-single_81"
     CDS             complement(54161..54481)
                     /product="hypothetical protein"
                     /codon_start=1
                     /transl_table=11
                     /translation="VFKIVKNNVNVGDLRELAQTILEGRIKTFHLELRKGNKKTKLYA
                     EYTTFSESQLTEDSREVRLSTSETLEEIADGIEAGDKFNTIEITKSLTTDWKILIDRV
                     GSNA*"
     gene            complement(54522..55037)
                     /locus_tag="gwf2_scaffold_93_prodigal-single_82"
     CDS             complement(54522..55037)
                     /product="hypothetical protein n=1 Tax=Laceyella sacchari
                     RepID=UPI0003B6AB40"
                     /codon_start=1
                     /transl_table=11
                     /translation="MILASIAIPAYDYVGNTNKLISEQQTTIQSLNKSLKDSTDTLDL
                     VTTEMTKQEKIIAEQRSDIAELKKHQATPSRSEPKGRQYKITLDTVAYSWTGGRTCTG
                     VWPKVGTIAVDPKIIPLGSKIYVPGYGYGIAEDTGGAIHGHIIDLFMGSYDDSVRWGR
                     KKLTVTVFDKE*"
                     /db_xref="UniRef100_UPI0003B6AB40"
                     /db_xref="H7CVR1_CLOPF"
                     /db_xref="cpe:CPE1229"
                     /db_xref="UPI0003B6AB40"
     gene            complement(55095..55679)
                     /locus_tag="gwf2_scaffold_93_prodigal-single_83"
     CDS             complement(55095..55679)
                     /product="Putative uncharacterized protein n=1 Tax
                     =Rubrobacter xylanophilus (strain DSM 9941 / NBRC 16129)
                     RepID=Q1B005_RUBXD"
                     /codon_start=1
                     /transl_table=11
                     /translation="MSDVQAPAKKRELSDEFKAEFVKNIQGKDYIIYGGLITLAHAEG
                     FKGFKQPLVVETPGKDNGGLIIVVATAVDKNGNEWSALGDADSVNVGAKVAKHKCRVA
                     ETRAKGRALRDMLGIDMLLIDEVEDPYAKNEDLITDAQVNKIAVLMKQKKVSKDWMRE
                     QMTALTGKVKSAELTKSEASLMIKTLDAYTEDNE*"
                     /db_xref="UniRef100_Q1B005"
                     /db_xref="rrd:RradSPS_0053"
                     /db_xref="A0A023WZD9_9ACTN"
                     /db_xref="Q1B005_RUBXD"
     gene            complement(55737..57659)
                     /locus_tag="gwf2_scaffold_93_prodigal-single_84"
                     /gene="pcrA"
     CDS             complement(55737..57659)
                     /gene="pcrA"
                     /product="pcrA; ATP-dependent DNA helicase (EC:3.6.1.-)"
                     /codon_start=1
                     /transl_table=11
                     /translation="MLLDGLNDAQLEAITETFDESCLVIAGPGAGKTAVLTRRIAYMI
                     EEGIKARNILTVTFTNKAATEMKERIKGYIGDVLASDIWMGTYHSICVKILRRYANEI
                     GLSPKFTIIDADEQKKIIKEVLKKVAPNNNYVNEGRILSRISTQKNKLLTPSDYLNTS
                     KDYDRALVGDCYLDYQKRLTKIKCLDFDDLIMKTCQLLKQSSIAREYYQNKFKYILLD
                     ETQDSNYAQYQLVKLLAGNTNNIFAVTDDAQAIYSWRGADIQNLHNFIEEYNPKIIKL
                     EQNYRSTQTVVYAGNAIIKNNLKQLDKTIFSKRKVGNQIKLYEAPTGDDEARFVADEI
                     QNLVRHGGYNYDDIMVLYRTNYQSRAFEDKFMNFQIPYDMTGVFSFYGRKEVKDILAW
                     LKIVSNNDDDLAMERILNTLDALGSTSIKNILSQAENFNLSAYDSANTFTCKQSKSQA
                     SLESAMSTLSKLSSAYSVGSSYSNTPVTDMLDLIWKNTSYYDNLVNENTPESLDRKAN
                     LDELISIAKSYELLSDAPDLTEFLENIALASTKDSENKPKSIKMMSVHASKGMESPIV
                     FLVGMEENLFPHANSINTPEALEEERRLCYVGVTRAKDELYITYANARRGFKGIENNS
                     PSRFIGEIPSKVLLKL*"
                     /db_xref="sln:SLUG_10600"
                     /db_xref="UniRef100_A7KV33"
                     /db_xref="A7KV33_9CAUD"
                     /db_xref="3.6.1.-"
     gene            complement(57649..57987)
                     /locus_tag="gwf2_scaffold_93_prodigal-single_85"
     CDS             complement(57649..57987)
                     /product="Uncharacterized protein n=1 Tax=Bacillus phage
                     vB_BceM-Bc431v3 RepID=M4HNJ0_9CAUD"
                     /codon_start=1
                     /transl_table=11
                     /translation="MPWTKQDIHMATHYGKSLAEHTLKMLQDYNTDRDSHRRHKVQLC
                     RTCHYLRSGMIAGQAFTDYTCRVCDNVFGYHNTNTPKICTTCANKLNLCVKCGGDINT
                     WLKKENSDVT*"
                     /db_xref="UniRef100_M4HNJ0"
                     /db_xref="X2JMN9_9CAUD"
                     /db_xref="vcy:IX92_26235"
                     /db_xref="M4HNJ0_9CAUD"
     gene            complement(58000..58455)
                     /locus_tag="gwf2_scaffold_93_prodigal-single_86"
     CDS             complement(58000..58455)
                     /product="hypothetical protein"
                     /codon_start=1
                     /transl_table=11
                     /translation="MIVLSEQRLLNTLRLLTNSSKQLVDSGIHLDNTIYRAKLLTNLA
                     TIEALLDVVQVNDEEVSPINNDEFQAWLTNEEEVLRGFPGEAGNDEEYLEQQDSEDFI
                     NDEELMAATCPSTDVIFTGEYTDLGEPLVSVKGEEPIPINKVPGEYLPF*"
     gene            complement(58452..59675)
                     /locus_tag="gwf2_scaffold_93_prodigal-single_87"
     CDS             complement(58452..59675)
                     /product="RecA n=1 Tax=Bacillus phage 0305phi8-36 RepID
                     =A7KV38_9CAUD"
                     /codon_start=1
                     /transl_table=11
                     /translation="MAVAKGVLDKIIDGINKKAGKVVVDRAVNMMEQLKIEFIPTPSL
                     ELNMAMGGGCAVGRVIEFAGEQSSGKTSMALEIISDDQKVHPEGVWGWFETEASYDPD
                     YAKDVHGVDLNRIIYWDMDDLGAENGLDVLEALIRSNDLRGVVVNSVAGLSTIREMNS
                     QMAEVGVAETARMMSKLMRKIVAIANKTKTTCIFINQFRATMDKYKPTVTTGGKALGF
                     FASQRVDFNKIKLEAKDGYDEEEAMKVQCRVRKNRCTYTNPYKKCQYIVKYGEGIDLI
                     GEITNAACEQGILRKSGAWIFYEKDDGDCVVRDGVMVVQKDESVIQQDGVLMKWNGAA
                     KLLAFFQNNPDFYTEIRTLMMARLLAGEVKTMGLDVEEVDQIVAEDAELAEVFIEVIA
                     DETTVGSDEEEGEPV*"
                     /db_xref="UniRef100_A7KV38"
                     /db_xref="A7KV38_9CAUD"
                     /db_xref="ral:Rumal_2211"
     gene            complement(59677..59973)
                     /locus_tag="gwf2_scaffold_93_prodigal-single_88"
     CDS             complement(59677..59973)
                     /product="hypothetical protein"
                     /codon_start=1
                     /transl_table=11
                     /translation="LNRPTPEEAKRILDQIKEYSDAPRLKVQTSVGELTAMPTTDGGN
                     LGIWVSLNDDTVVLVDVDDDGKLTVRIWDSECDNDPLIIHSPKLCKCCEHKKED*"
     gene            complement(59987..60169)
                     /locus_tag="gwf2_scaffold_93_prodigal-single_89"
     CDS             complement(59987..60169)
                     /product="Uncharacterized protein n=1 Tax=Methanofollis
                     liminatans DSM 4140 RepID=J0S6L3_9EURY"
                     /codon_start=1
                     /transl_table=11
                     /translation="LKNIKVEVQGDKLLIEVDLAQSYGLSSSGKSIIIASSEGNIAIP
                     GREEVKMGLNIYKSAK*"
                     /db_xref="UniRef100_J0S6L3"
                     /db_xref="J0S6L3_9EURY"
                     /db_xref="pth:PTH_2492"
     gene            complement(60171..60485)
                     /locus_tag="gwf2_scaffold_93_prodigal-single_90"
     CDS             complement(60171..60485)
                     /product="hypothetical protein"
                     /codon_start=1
                     /transl_table=11
                     /translation="MDQATKEGAIEGLINMVMYIYQSHLEEGQSIDSAKDNTLKIIND
                     LGMRYASEAGLEFKGYANPATLLDDSIMMIRTERRKNPALSYPLSNLITLRSMLKKKG
                     DK*"
     gene            complement(60485..60961)
                     /locus_tag="gwf2_scaffold_93_prodigal-single_91"
     CDS             complement(60485..60961)
                     /product="Single-stranded DNA-binding protein n=1 Tax
                     =Eubacterium ramulus ATCC 29099 RepID=U2QZM2_9FIRM"
                     /codon_start=1
                     /transl_table=11
                     /translation="MNICIFEGRIGKLKMNGKGDKKYLTFTLSVRKDYISEKDKEANK
                     INNFLFMKAFGKTAEFIEQYFEDGKHIGVTCSYETWEGKDDDGDTTYNHNFNIIKANF
                     VGGKDDGDDSGSKSSKSDDDDAKAKAKAKKAKAAAKAAAEAEDDGEDLDDDGSLPF*"
                     /db_xref="UniRef100_U2QZM2"
                     /db_xref="cbv:U729_3206"
                     /db_xref="A0A0A7G0L9_9CLOT"
                     /db_xref="U2QZM2_9FIRM"
     gene            complement(61091..64627)
                     /locus_tag="gwf2_scaffold_93_prodigal-single_92"
     CDS             complement(61091..64627)
                     /product="DNA-directed DNA polymerase {ECO:0000256|SAAS
                     :SAAS00057170}; EC=2.7.7.7
                     {ECO:0000256|SAAS:SAAS00057170};;  TaxID=55779
                     species="Bacteria; Firmicutes; Clostridia;
                     Thermoanaerobacterales; Thermoanaerobacteraceae; Moorella
                     group; Moorella.;" source="Moorella glycerini.;""
                     /codon_start=1
                     /transl_table=11
                     /translation="LDGAAKIKELIKRACEMGQNAVAITDHRNLCGYIEIHNEAKKWK
                     KCPFCGVWLEEPKGGKPLSCCGGDFNTAKAQGFQDFKVIYGCELEETEDRRIHSRNDM
                     ADLGYDNYHLIVWIKDETGFKNLMKIISDASTTGYFDRKERTDLDFIEAHGLGKGLIC
                     STACIGGRVPQHVLKGEINEANEFIERLQSIFDEVYMELQSNSTMEQKVVNTWLIEMH
                     KTNGVPLVATKDVHYIYDTDADVHDTLLCIQINKLKDDPTRWRFPGGPDYYLCDGDEM
                     DAWAQDSTYESYYSYAIDNTVRITAKCNFKPKLGQRLMPEFPVPEGYSPETWLKRQSY
                     EGLIDIMEREKCYDSPETYIKRLDMELGVINPKGYASYFLILEDMCAEATRRKIRYGP
                     GRGSAAGSLLSNCLKITKMDPIRHGFMFERFLNPERESMPDIDMDWDYERRGEMIDYL
                     MQKYGRDHVAQIATFGRIGVKSAIRDVMRVRDYGFADTDALAKLIPDKMPDQSDVTLD
                     KLFGIADDTTDKSKERYGENFVKDVKAFVTKLNNYPEVMHDAKRLEGVIRQRGIHAAG
                     VVITPGPVTDYIPLMSASDTAVLPVAAWDMSALDYVGALKLDVLGLKTLTTIDKTLIS
                     IKAIHGVDIDIDEIELDDPATYKTLQDGHTHSIFQLESGGMTRLVKDVKPDTFDIIID
                     LLALYRPGPIDAKLDNGLTMVEQYVENRHGAKLTFEHPDLEPILMQGSGVFIYQEQII
                     QAVRQFAGYTLGGADSIRRVMGKKKVDEVEALRPEFLHGNTSKNLVGGLSLNYTEEFL
                     NHLFDQIKVFAGYGFNRPHAGCYAEITYQTAWLKTHYATEFMTSQLSMEAGNKDSTVA
                     NVQECRRIGIDMLPPDINLSDVGFTIEGPNIRFGLVTIGGVGEAIVNVIKDTRPYTDF
                     TDFFSRVNKKTVNKKVMTNLIKVGAFDCFEPNRHIVWNHYCDLRGELDAYGKPKIRTT
                     KGVKNPMCELLEPKDFTEKLQLAYEKEHIGLYVSGHPLGGLPYVAWASVGDGELVEIG
                     GIVKDVKIGPTKNGNEYARVCLETQGSDVWFNAFGKVHVDHKAKFVKGNTLIVTGEKS
                     AKWNNLTAKKIITRKKKTDPNVKLKPVDEYAESPVVKPSPYGDAEQAIATVMATKEFI
                     KTILSEETAKPVVDKIQEILDSDDPLMAIFGC*"
                     /db_xref="A0A0C7NI90_9THEO"
                     /db_xref="mta:Moth_1872"
                     /db_xref="UniRef100_D3L2G7"
                     /db_xref="2.7.7.7"
     gene            complement(64687..64947)
                     /locus_tag="gwf2_scaffold_93_prodigal-single_93"
     CDS             complement(64687..64947)
                     /product="hypothetical protein"
                     /codon_start=1
                     /transl_table=11
                     /translation="MGYKLSNSEGHGPPLSGSYPNKNGSIYPASTLLTFTADKGPALE
                     PIELGSDEILQWFADQTKTVLLSEEQLYEMGKSKIAEIVIPD*"
     gene            complement(64937..65335)
                     /locus_tag="gwf2_scaffold_93_prodigal-single_94"
     CDS             complement(64937..65335)
                     /product="Mobile nuclease n=1 Tax=Bacillus phage
                     0305phi8-36 RepID=A7KV46_9CAUD"
                     /codon_start=1
                     /transl_table=11
                     /translation="MKEAAIIDVYHPTGKLLKPCRKMIANQLVRRQGAEWINSNAIRL
                     LVTKEDKKRMRQEALIRDNYTCYICHARLDPNDPEVTVDHIVCRADYSGRGRDSLDNY
                     ACCCKRCNNDKGTMDLRTYLAKRKAACNGI*"
                     /db_xref="UniRef100_A7KV46"
                     /db_xref="cbv:U729_3211"
                     /db_xref="A0A0A7G061_9CLOT"
                     /db_xref="A7KV46_9CAUD"
     gene            complement(65338..65541)
                     /locus_tag="gwf2_scaffold_93_prodigal-single_95"
     CDS             complement(65338..65541)
                     /product="hypothetical protein"
                     /codon_start=1
                     /transl_table=11
                     /translation="VKRFNVEVECPNCQWRYVVYYHYTIDHYGDLWLICPGCSYETIS
                     YTDQELLHEKGRQRILNISIPED*"
     gene            complement(65528..66199)
                     /locus_tag="gwf2_scaffold_93_prodigal-single_96"
     CDS             complement(65528..66199)
                     /product="hypothetical protein"
                     /codon_start=1
                     /transl_table=11
                     /translation="MSKKTPQVPSTSVLEIIDAANVVAKKHGMAQVTPEEALAKEKEI
                     RKSLKKDLVRPRLPTDISRPTSIIERNTSRDIDPSKSLKGWDGVGGQESVVLYKDIMF
                     VSCQRYVEDIHVIPMVVLVTAYRVSHHGYDVVTRITEEQFLELQLNKELGLQDRDVSY
                     SFVDLSKPRKDSYVWRRNELIDTYPTAEMIAKFDAEQEVIAIKLAGKYYDKSKSKEAE
                     IGEAI*"
     gene            complement(66156..66734)
                     /locus_tag="gwf2_scaffold_93_prodigal-single_97"
     CDS             complement(66156..66734)
                     /product="Uncharacterized protein n=2 Tax=Bacillus
                     thuringiensis RepID=K4MHT9_BACTU"
                     /codon_start=1
                     /transl_table=11
                     /translation="MHKCSRCKYRGFGKSFGKTVFACKLNKQDLSQVEDDEFEVECDG
                     FKSRYIEYPLTISAIEQPKEAAIVPGLYSRKVGCLVGVRPCGEEYGGKTYLGILLGEV
                     DIGLIISHHPETLVLSINRMHNPAMFVPELKEVIYGQSSWWSVIESEDELKAITDDVI
                     ANQWYVKLFKDMTKEEDPDEQEDSAGTEHISS*"
                     /db_xref="UniRef100_K4MHT9"
                     /db_xref="btg:BTB_502p05860"
                     /db_xref="A0A0F6J8E8_BACTU"
                     /db_xref="K4MHT9_BACTU"
     gene            complement(66737..66919)
                     /locus_tag="gwf2_scaffold_93_prodigal-single_98"
     CDS             complement(66737..66919)
                     /product="hypothetical protein"
                     /codon_start=1
                     /transl_table=11
                     /translation="MFTSHCPECNLLHYVSMGSLKRGGNIRCFHCNTRWLVSKAYEDF
                     LHDRGRKLLEDIIKED*"
     gene            complement(66897..67136)
                     /locus_tag="gwf2_scaffold_93_prodigal-single_99"
     CDS             complement(66897..67136)
                     /product="hypothetical protein"
                     /codon_start=1
                     /transl_table=11
                     /translation="VNLFKIRCPECNHRCHFNVVLVAFTNLKLHCSSCDHCWTERIYY
                     TDQSERSQYIQGRKYIQEIKIPVFEGEDDVYVALS*"
     gene            complement(67149..67370)
                     /locus_tag="gwf2_scaffold_93_prodigal-single_100"
     CDS             complement(67149..67370)
                     /product="hypothetical protein"
                     /codon_start=1
                     /transl_table=11
                     /translation="VYTFKTLCPVCKAGVRFESKHNWYRGATLKCPACAYTWIEKELI
                     GKAEPGSETEKRDLYERGRRMLDDIVIPD*"
     gene            complement(67383..67598)
                     /locus_tag="gwf2_scaffold_93_prodigal-single_101"
     CDS             complement(67383..67598)
                     /product="hypothetical protein"
                     /codon_start=1
                     /transl_table=11
                     /translation="LANNYKITCPRCGDTHTFTTHVLVYHDLSIGCTNCGHFWTEKNI
                     EGLPDNQTDKALYERGKKCFDDIVIPD*"
     gene            complement(67839..68174)
                     /locus_tag="gwf2_scaffold_93_prodigal-single_102"
     CDS             complement(67839..68174)
                     /product="hypothetical protein"
                     /codon_start=1
                     /transl_table=11
                     /translation="MVKSVNVVIDEEENDTDTECMNCKTGYNWEDIKVIGTSLDPMAL
                     RGFLQSKLGDAFDDWNINEVYTIDCSCGHRFVIAEVPEACEPDENGICHPGYLTLGAA
                     GKRNEDTDV*"
     gene            complement(68255..68422)
                     /locus_tag="gwf2_scaffold_93_prodigal-single_103"
     CDS             complement(68255..68422)
                     /product="hypothetical protein"
                     /codon_start=1
                     /transl_table=11
                     /translation="MCCDKPTIRQSVEIKKLKCTSRNIDFSGIVRFSLYEIAPELLSA
                     LLKQLLKSILP*"
     gene            complement(68422..68703)
                     /locus_tag="gwf2_scaffold_93_prodigal-single_104"
     CDS             complement(68422..68703)
                     /product="GroES n=1 Tax=Bacillus phage 0305phi8-36 RepID
                     =A7KV50_9CAUD"
                     /codon_start=1
                     /transl_table=11
                     /translation="MKLLGARLAVKVDSEETTESGIILVGVDHKDDPHRIGVVTAIGN
                     GTRTEEGALIPMDVQIGDRVVFAKFTGVPIEAYEKDCWIINERDILAIL*"
                     /db_xref="UniRef100_A7KV50"
                     /db_xref="A7KV50_9CAUD"
                     /db_xref="tel:tll0186"
     gene            complement(68718..69746)
                     /locus_tag="gwf2_scaffold_93_prodigal-single_105"
     CDS             complement(68718..69746)
                     /product="hypothetical protein"
                     /codon_start=1
                     /transl_table=11
                     /translation="MNLNMQQHQTLQDSADIFRLMQISALEDARLSNQRSVYFEKIEK
                     FMDIENLLRSFKPETICNKPSIPIEESIEEISNIGRFERKLTGGSLVIDGNSIFIPES
                     ITTAIHAENGDLIKAERAGMLSDGFTIRYVFTIVEKNALPCTRVEALGIIEQNNVGYT
                     AIVDGDEVLLSKHDVEKFSVNVGSVVSVAYYTDNKNTPGKIIKVYPNDGLLSNQIKVS
                     KRKTSQTKLPHITTSQLKGYTVGIVGGYGEEANYRDVLTDLGAEFEYIDPKADKDEII
                     NVLRRVNGLVHVWTSISHHTSNLVKELVKIHKIPMVYAPNTGISGIKRIAIDELLPMM
                     IEKLNNIA*"
     gene            complement(69780..70496)
                     /locus_tag="gwf2_scaffold_93_prodigal-single_106"
     CDS             complement(69780..70496)
                     /product="Putative uracil-DNA glycosylase A n=1 Tax
                     =Aneurinibacillus aneurinilyticus ATCC 12856
                     RepID=U1WA03_ANEAE"
                     /codon_start=1
                     /transl_table=11
                     /translation="VSKYIDKVNSELSRVEARLVDKGFKDSDVIQAMGQVFDNFDDQN
                     KLSLDVYRCKICSLRVSENRGPVPGSGPINSPLMIIGEAPSTVEDLMGLPLVGESGMF
                     FTITLIKAGVDRKLVRLTNIIKCRLPEGRSPISDDLAACGIHLLNEIAIIKPKVILTL
                     GNESLRYLSDDPNLKITQERGNWREIDGIQVMPTFHPQYVLRQQTKEAKLLAKKQFWN
                     DLTAAVTMAKTLAPNYQFTN*"
                     /db_xref="UniRef100_U1WA03"
                     /db_xref="U1WA03_ANEAE"
                     /db_xref="toc:Toce_1191"
     gene            complement(70493..70864)
                     /locus_tag="gwf2_scaffold_93_prodigal-single_107"
     CDS             complement(70493..70864)
                     /product="hypothetical protein"
                     /codon_start=1
                     /transl_table=11
                     /translation="MPKLCPHCKTSTSFKGYIQKQAVISMADEAPNITKENKDSSLVI
                     TQCADCDVAVKASELLDANYCSECNELIPVSDLEDNAEGKPVCVACLVAGERSDLMDL
                     SQAQLIRKLLELEKQVKGASQ*"
     gene            complement(70904..71074)
                     /locus_tag="gwf2_scaffold_93_prodigal-single_108"
     CDS             complement(70904..71074)
                     /product="hypothetical protein"
                     /codon_start=1
                     /transl_table=11
                     /translation="VLTILITAISGLLAGAAGYRYWNRPRYNEEPIVDPYWDNEEYVS
                     AWKNRKTSHAMS*"
     gene            complement(71117..71374)
                     /locus_tag="gwf2_scaffold_93_prodigal-single_109"
     CDS             complement(71117..71374)
                     /product="hypothetical protein"
                     /codon_start=1
                     /transl_table=11
                     /translation="MARQCEQCKQLDKLEAAVNKLSDQEVHLLHIAAQSLYFADSSDY
                     KAALQSIVATILVDGTIAFSEITSDMMKIINPKWPADHEDS*"
     gene            complement(71358..72323)
                     /locus_tag="gwf2_scaffold_93_prodigal-single_110"
     CDS             complement(71358..72323)
                     /product="Putative uncharacterized protein ORF046 n=1 Tax
                     =Bacillus phage 0305phi8-36 RepID=A7KV55_9CAUD"
                     /codon_start=1
                     /transl_table=11
                     /translation="MTTTVVKTNDQLDPSILLGHLEFHYIPDLKIHKDDLTKLFTKNN
                     LPLSYMPNEIKPHDAYRRATATAAQTLEIQYDGNTKTAKLLVREVACDNKRVMRHLVR
                     EVIDQAQEKPMYITVGKMEYDRDNELMRVSWDSSFLVEYDYKGIVQSIEALFTEWTQY
                     HTKDTVRTIVTRMIKETNPVSIMSRGKAVFIPKSSTDRLKDIKALVEDLHPWAIEPTA
                     MDLLPMIDTVDQRNFIGNRLQGDVVHEANELMADFAELLSKRGALRLKTVQNYTKQIM
                     DLRNKVDDYEVLLGATMTTLNQQLQLALTNIQIAPLESDGNGETV*"
                     /db_xref="UniRef100_A7KV55"
                     /db_xref="A7KV55_9CAUD"
     gene            complement(72324..72929)
                     /locus_tag="gwf2_scaffold_93_prodigal-single_111"
     CDS             complement(72324..72929)
                     /product="hypothetical protein"
                     /codon_start=1
                     /transl_table=11
                     /translation="MKHLLLSSGFTESTCKVPVIINYNGTRAVTWDDAPIYFKETTRH
                     KILFKEYAGKVEILILKLTNTSQKLLYKTELSLTAWEPEDILDMARDYYNRAIRKELV
                     TNTQKQPKGKLMRMHYTSHSEDGKGIFQAYKPAYYQEKFKDQKKPYYNEIIPRDQLLW
                     SASEPEALYRRAGWPDSRKECEILVAKAGFDPVDYVWLGGN*"
     gene            complement(72929..73189)
                     /locus_tag="gwf2_scaffold_93_prodigal-single_112"
     CDS             complement(72929..73189)
                     /product="hypothetical protein"
                     /codon_start=1
                     /transl_table=11
                     /translation="MLCATCGTRYELKEIGVALVRVQPAMGITSERVLGLSSGDLWKC
                     IKCGHGILRDIGEEYAHGELAQRYVNDLTERGVPMVKQMVPW*"
     gene            complement(73203..73640)
                     /locus_tag="gwf2_scaffold_93_prodigal-single_113"
     CDS             complement(73203..73640)
                     /product="Tax
                     =RIFCSPHIGHO2_12_FULL_RIF_OD1_10_43_12b_curated"
                     /codon_start=1
                     /transl_table=11
                     /translation="LEFLNKVVEPCANVYLIHDRKVLLIKHPKSHNYVGVGGHKEVYE
                     SLYECAVRETFEESRIMINTVDCSEFDIQENPRPLCSYLFELGNHLHDVSVFVFKTDQ
                     SELKFETPDQIGGWYSFEESTYFTMSEFTSRILKYLKARNIID*"
                     /db_xref="88068891"
     gene            complement(73686..74078)
                     /locus_tag="gwf2_scaffold_93_prodigal-single_114"
     CDS             complement(73686..74078)
                     /product="hypothetical protein"
                     /codon_start=1
                     /transl_table=11
                     /translation="MNRVTIGFELQDALKDKLFRFRAFRKRSNRSGKWLPKVEYPIYI
                     LTMPDYRVIVKFLYSDRIDIVITETYSNRVLCADTLMITTPNLTPASTVLDGIRSIYI
                     DVIYHGFRRHKFDGFQKCEDTSLGRVIA*"
     gene            complement(74080..75882)
                     /locus_tag="gwf2_scaffold_93_prodigal-single_115"
     CDS             complement(74080..75882)
                     /product="von Willebrand factor type A domain protein n=2
                     Tax=Clostridium botulinum F RepID=A7GIC9_CLOBL"
                     /codon_start=1
                     /transl_table=11
                     /translation="LTIKIAEPTVAGPSVASIFGVSETAQEFKPIVKTDHAVNVDWAD
                     IDIYQDLISQSPAMADNLRAGHEHLKTFDTLSQDLFGALFKYTPKVAEQGEMKASHKL
                     NHKLITELMDTPEYANLRQNTRLDILGSAIATEVMQQEASRRVIAIKEDYNRKREESE
                     GEGGEGEDGEPGGSGGGSGSGGGGGQSKPPMDPDILKAINGLIEQEKKKQDLQKKLDD
                     MKKKQSGNGQGDPGGQGGNPGAGGGSNGQGVTDEEAEAMAKLQQQMQEIQDDIDAKEQ
                     QIDEQLDNGAATELQQVMAKAADKADKDIDEVRDFLNAWGMEKGDIAQRIPIEEKKAA
                     LERIRGSSKLKEFSKLIGRFRELAMDDQKKKTKDGATNIKSVTTGNKLESILPSEKLR
                     LAAGPVVKRDFYRKYNQKELLQYELENTQKKGKGPIICCVDVSGSMSGQAEKWSKAVA
                     LALLEIAQKQRRDYACILFESYVDPKWVYIVPKDSLKPNIVLDIAETFPGGGTSFEPP
                     LKEALKILKMNKFKLADIVFITDGDSHLEKGFLEEFLKIKKEKEFRVKSVLIGSGGYG
                     ASDRTLKLFSDDIVTVSKLADVEDEVASSIFSQV*"
                     /db_xref="UniRef100_A7GIC9"
                     /db_xref="cbm:CBF_3319"
                     /db_xref="A7GIC9_CLOBL"
     gene            complement(75929..77224)
                     /locus_tag="gwf2_scaffold_93_prodigal-single_116"
     CDS             complement(75929..77224)
                     /product="ATPase, AAA family n=2 Tax=Clostridium botulinum
                     RepID=B1QA52_CLOBO"
                     /codon_start=1
                     /transl_table=11
                     /translation="MAMALMDSADEDVLVVSAPKQTVDVKILAAQGIANLKAIADELN
                     DQFVERIEIVQDIIRAVVTKNHLFIMGPPGTAKSELTRAFTGHIDQANYFEWLLNKTS
                     DPADILGPYSLKGMEKDKFERKSKGRLPEAHIVFLDEIWKSNEPTLNILLPIINERIF
                     YNDGVPNDVPLYSMFCASNETPEDESLAALYDRLMFRHNAQYVKEPANKVKMAKQSVE
                     RRNPAIKTHFKHTLVTLEELEAIHEILEEVLIPDDIYKTFEKLGRELNKEGIYFSDRR
                     YVACFKVLQGNALINGRTSVDFDDFVSLIHVLWEKEEHIKIIESYVMKLINPYDDKVK
                     ELYDTAIEIKNRTERIDNKTEKAGAAVEARVKYEQIVKKIERVIKDAQTAGRDVTNLE
                     KKRDDIIKMNEEMIQEVLQIPKAAARKRTTTDDEEAMPF*"
                     /db_xref="UniRef100_B1QA52"
                     /db_xref="M1ZNF7_CLOBO"
                     /db_xref="cbl:CLK_2587"
                     /db_xref="B1QA52_CLOBO"
     gene            complement(77408..77614)
                     /locus_tag="gwf2_scaffold_93_prodigal-single_117"
     CDS             complement(77408..77614)
                     /product="hypothetical protein"
                     /codon_start=1
                     /transl_table=11
                     /translation="LVMRYAKTLEEIMNEYYLIPKDQARELFKEAAEQVSEEMNIGIY
                     DEELTADSNIRTVEIIQEKVRKSF*"
     gene            complement(77586..78104)
                     /locus_tag="gwf2_scaffold_93_prodigal-single_118"
     CDS             complement(77586..78104)
                     /product="hypothetical protein"
                     /codon_start=1
                     /transl_table=11
                     /translation="MLPRQIKFGKLYDPKLFKPIENYSYVCKPNGGLWCSTYTPDQKF
                     LSQWHEWCTHEQFRNYTEASILTIDPLARVYTIDTQMDLIRFVNLVGIHEPENTTFKH
                     HHIPDFEQAAKIFDVIHLTSMGQIATRFPQHARDFNLYGWDVECCLVLRSETITSWEE
                     LNLLGHAVCKNT*"
     gene            complement(78085..78849)
                     /locus_tag="gwf2_scaffold_93_prodigal-single_119"
     CDS             complement(78085..78849)
                     /product="Uncharacterized protein n=3 Tax=Bacillus cereus
                     RepID=C2XKN8_BACCE"
                     /codon_start=1
                     /transl_table=11
                     /translation="MLEIKELDPTILTLSDDQKIVALKGIKDMHHGLSYVHEMIESDT
                     LSIGMRDNMCSLLDHYLKELAEPIGYASQAAARIEEQHAKVRKLNGRIHELERQLGEA
                     MPIDMIPNTLRNLRDGIASWWGNQMSGSHIFDFDYGPYGTVDIKFSFSFDRISSWSKS
                     PTTDKTKKVQAREDLENQGYIFVQDESEHRLLDCDKNRELLFALLKETFPSITIRYWE
                     NRSVHRKDHLFTLWGIHATIREISDLVVTKDVAAAD*"
                     /db_xref="UniRef100_C2XKN8"
                     /db_xref="btht:H175_285p092"
                     /db_xref="M1R6A8_BACTU"
                     /db_xref="C2XKN8_BACCE"
     gene            complement(78862..79047)
                     /locus_tag="gwf2_scaffold_93_prodigal-single_120"
     CDS             complement(78862..79047)
                     /product="hypothetical protein"
                     /codon_start=1
                     /transl_table=11
                     /translation="VSEVRGQSTNITYLDDAWERDNSYPCDHCGAMIGPENCQCPGCN
                     ISLCSSCELRHECDEIN*"
     gene            complement(79047..80786)
                     /locus_tag="gwf2_scaffold_93_prodigal-single_121"
     CDS             complement(79047..80786)
                     /product="RecQ helicase n=1 Tax=Bacillus phage 0305phi8-36
                     RepID=A7KV79_9CAUD"
                     /codon_start=1
                     /transl_table=11
                     /translation="LLQVELQDNGLILDVTCNYHRDYIDRLKQVAGARYHPEDKKWTT
                     PVGSFDDFEELFKGEIVYITPRHKILGETPPPPPQWYYAIPKDSIPDIKLVLYKFQEF
                     GANFLAYRVKEKGFALLCDDVGLGKTPSSLGAAQKMIADGNIKNVLIVCLNSLKGQWI
                     REGINKFTYESSVMIDGTPKKRAKIIKDAQSQGIRYTVINYDLLRGPDLDALIGKYDL
                     IICDEIHYAKNYKGVTNLAMCKLKPKYWMFLTGTPMMNRPDELFGIFQIADPKVFGKF
                     SKFSKRFIKYAYTGRFNEFIGYRHLDELHDEVGEYILRRTAEEVEVDLPDVITSEFYV
                     DPTPVQIALIKAIDEQMSELQVKVDALRQRGKLDEADAMSKGMQGMLNLKIGASSSPE
                     LFTMSKSESVTKTYSSIVKRDMSSPKLDLLKELVSEIVTQGDKIVIFTKFERMTQILR
                     RELSKITKCLTYTGKYGIKEKDIIQEAFRNDTTVKILIGTEAMATGLNLEKGKYVINY
                     DLPWGPATYTQRNGRIRRINSKFKKVFVYNLMTRETLDEAVYAAIKKKQNLANALYGN
                     SESQSKALKELMN*"
                     /db_xref="UniRef100_A7KV79"
                     /db_xref="A7KV79_9CAUD"
                     /db_xref="btn:BTF1_31372"
     gene            complement(80799..81110)
                     /locus_tag="gwf2_scaffold_93_prodigal-single_122"
     CDS             complement(80799..81110)
                     /product="hypothetical protein"
                     /codon_start=1
                     /transl_table=11
                     /translation="VIRMKRRIPLTVKWYLNEAVWTTEDGKELYSKDFEDEHLMNTIC
                     YLANRAEELIEYEDNEDLIIDDYQYWLAQKPIFKALVDEALERGLIELELARAAHWTL
                     K*"
     gene            complement(81058..81876)
                     /locus_tag="gwf2_scaffold_93_prodigal-single_123"
     CDS             complement(81058..81876)
                     /product="Uncharacterized protein n=1 Tax=Desulfococcus
                     multivorans DSM 2059 RepID=S7TH32_DESML"
                     /codon_start=1
                     /transl_table=11
                     /translation="MSTQAIANGIDDGSIPFLELTDEFDFNCHQCGTCCHDIDVLLNP
                     WDVIKLHRELKIPTQEIMNYIHIQPGGRSKWPMVLLNMVEPRIKIPGRTRSACSFLKG
                     GKCSVYKERPTVCRSYPIGRVSGRNQETNEALPERYILVPEQCAAYNAGVKHTVSDWI
                     KEADLEDRWAKSREYDKVLMDLLGIKKIDMKELLADQLAYSILVNLLFNVDDQERSYV
                     SIIGEEPTDEELYSFMLATSSVWASGLWKDTRDMAEAGDPDETSNTLNSQVVSQ*"
                     /db_xref="UniRef100_S7TH32"
                     /db_xref="S7TH32_DESML"
                     /db_xref="dbr:Deba_2847"
     gene            complement(81858..82160)
                     /locus_tag="gwf2_scaffold_93_prodigal-single_124"
     CDS             complement(81858..82160)
                     /product="hypothetical protein"
                     /codon_start=1
                     /transl_table=11
                     /translation="LIYRNLEISIADFDGSGDIDMVTGYNAEQGTVAMIFSPGIPGRE
                     IGTDVSSPCKGTCIDFSNTNSIILAFSQTKTIELMINQLKELKKLYEEEIECQLKP*"
     gene            complement(82163..82411)
                     /locus_tag="gwf2_scaffold_93_prodigal-single_125"
     CDS             complement(82163..82411)
                     /product="hypothetical protein"
                     /codon_start=1
                     /transl_table=11
                     /translation="MDINEQFSVYDQITIADKAFEYYFGRGTRSHGGGQAEGILACSH
                     GGRVGAPCCKPCAVKFIRQTIARLNMTYAIFKEKSKED*"
     gene            complement(82461..83405)
                     /locus_tag="gwf2_scaffold_93_prodigal-single_126"
     CDS             complement(82461..83405)
                     /product="Band 7 protein n=1 Tax=Clostridium cellulovorans
                     (strain ATCC 35296 / DSM 3052 / OCM 3 / 743B)
                     RepID=D9SV56_CLOC7"
                     /codon_start=1
                     /transl_table=11
                     /translation="MSYKDFENEQMSPSERRRRDMIKARNTMIGGAALVIIFMFIAGF
                     LFVSFDRVKPGYVGIIQNKINGEITVKDTLGYKFVNPFTSQFVEYPVSTEYLILTAGA
                     DEGSPSNDSLDTPSKEGPNVNVDVSVAYHVGDVEKLYKKYRGASIETIAHNVLRNTLN
                     SDLMATTGTYSILDMNDKRDEIAGKVLTRMRTELAEVGLVIEGFNFRRITLPDSVKGS
                     FEAKIAAENATKQATSAAAKTLIEAQMNLDNAKINAQAKQVAAEAEAKANETISASLT
                     DKMLQLKSIEKFNDKVEVIYTPAGANLLLGGASATPAK*"
                     /db_xref="UniRef100_D9SV56"
                     /db_xref="ccb:Clocel_3350"
                     /db_xref="D9SV56_CLOC7"
     gene            complement(83362..83541)
                     /locus_tag="gwf2_scaffold_93_prodigal-single_127"
     CDS             complement(83362..83541)
                     /product="hypothetical protein"
                     /codon_start=1
                     /transl_table=11
                     /translation="MFLRALMFLIMIIVLIWFFARPALTWIGDRITKNVGLDKREEEK
                     RDELQRLRKRTDEPK*"
     gene            complement(83571..83882)
                     /locus_tag="gwf2_scaffold_93_prodigal-single_128"
     CDS             complement(83571..83882)
                     /product="Uncharacterized protein n=2 Tax=Bacillus
                     thuringiensis RepID=C3CU02_BACTU"
                     /codon_start=1
                     /transl_table=11
                     /translation="MSRTIGSNYAAVKNLIHNEMGISKDDLKDLIRQIFSEEILRLLK
                     SDKDAIDHTIKLHINKLVENALSDGYRNNFKDKVANQLTAEISKFVYTLLEVSVRLKE
                     D*"
                     /db_xref="UniRef100_C3CU02"
                     /db_xref="btg:BTB_502p04680"
                     /db_xref="A0A0F6J8R8_BACTU"
                     /db_xref="C3CU02_BACTU"
     gene            complement(83879..84193)
                     /locus_tag="gwf2_scaffold_93_prodigal-single_129"
     CDS             complement(83879..84193)
                     /product="Uncharacterized protein {ECO:0000313|EMBL
                     :KGP77693.1};  TaxID=1395587 species="Bacteria;
                     Firmicutes; Bacilli; Bacillales; Paenibacillaceae;
                     Paenibacillus.;" source="Paenibacillus sp. MAEPY2.;""
                     /codon_start=1
                     /transl_table=11
                     /translation="MSLDIRLTQMEEVTVVDKNITHNLGKMWSAAGVYNALYNSAGQT
                     AKSVLPALWDGLSLMMSDPERFKVYDAPNGWGTYEFAIPWLGQLIAEFEQYPDGIIGV
                     SK*"
                     /db_xref="A0A0A2TT32_9BACL"
     gene            complement(84196..85692)
                     /locus_tag="gwf2_scaffold_93_prodigal-single_130"
     CDS             complement(84196..85692)
                     /product="hypothetical protein n=1 Tax=Brevibacillus
                     laterosporus RepID=UPI000380B5C7"
                     /codon_start=1
                     /transl_table=11
                     /translation="LSTEIQGYGRGRNGVQFTGDEIERTDLYNQQGGSDKVYIAIMSH
                     DPATNYYYATGFYGKRGGTMSVAGKYAGVSEVKARNEYEKLIKSKLAKFYQENQGDVS
                     GPQHTSPARYTPPTSAYKTIDTDDYKPRILWPQNAQTFNDKCERLEGEDIIEYTIRKH
                     RALIDDPNYVLEQKYDGIRITAHGTPDKTRTFGRNASVTDGTKPIEKTDNLPHIETIQ
                     WPKELWGTILDCELLPRNGIDDPSLTKETLEEAGMIDCATVSGNLNSKDGRDNTDLVL
                     VVFDILQEGKVDLTKLEWKYRRMKLTALFNDVIPNLPGYDPETFPLILSRYTIKDKEQ
                     YLRDILAKGFEGGMFKHIDAKYMEGGRPTKNWYKVKKMLTADCIVTGWEGANEGKYVG
                     MLGAIKFGQWITEAKAFELNVKVKDFIDPDVLGIPRLPHYLLLDCGKASGMTDAIRKD
                     MTDHFDRDYLGKVIELEAMERLASGKFRHPRFVRIRDDRDTNSAIWED*"
                     /db_xref="UniRef100_UPI000380B5C7"
     gene            complement(85913..86170)
                     /locus_tag="gwf2_scaffold_93_prodigal-single_131"
     CDS             complement(85913..86170)
                     /product="Uncharacterized protein n=2 Tax=Paenibacillus
                     RepID=F5LIW6_9BACL"
                     /codon_start=1
                     /transl_table=11
                     /translation="MLPELDDDYNWPYVFAYADGTESKPTAFIPGVLTVDCSPFTIED
                     VVEVIAKADGENDGANWVIVVKLKDGRYGAIRAGCDYTGWG*"
                     /db_xref="UniRef100_F5LIW6"
                     /db_xref="F5LIW6_9BACL"
     gene            complement(86191..86568)
                     /locus_tag="gwf2_scaffold_93_prodigal-single_132"
     CDS             complement(86191..86568)
                     /product="hypothetical protein"
                     /codon_start=1
                     /transl_table=11
                     /translation="MLTQEERQANVNKLSEAMANTGIGLDYAVLALAFADFTSALFHE
                     MINTKEDVNQTLKYQDCIQEKYEKIVDVLNAEPRTKPAHDFITISRLIQSIAMTIMHM
                     DENVISEEEQRGRDLIADIQIPE*"
     gene            complement(86626..86913)
                     /locus_tag="gwf2_scaffold_93_prodigal-single_133"
     CDS             complement(86626..86913)
                     /product="hypothetical protein"
                     /codon_start=1
                     /transl_table=11
                     /translation="MPVTADECIKAIESAIKEFGSYTYHDKGPKEVMDLYSLVTRFKT
                     MSMSELAGLLNEVLKHEDGETFVSSVLLELQTIPDKQWEELTSYHDLIKYY*"
     gene            complement(86943..87179)
                     /locus_tag="gwf2_scaffold_93_prodigal-single_134"
     CDS             complement(86943..87179)
                     /product="hypothetical protein"
                     /codon_start=1
                     /transl_table=11
                     /translation="MEEEWSKVTGVNGNVTRLDRGGLYALLATSRFDGGFRIRIYNGI
                     ERIAEREFGIDMYDYRHEVGVTMLDTALCSLKSI*"
     gene            complement(87182..88822)
                     /locus_tag="gwf2_scaffold_93_prodigal-single_135"
                     /gene="recJ"
     CDS             complement(87182..88822)
                     /gene="recJ"
                     /product="recJ; single-stranded-DNA-specific exonuclease
                     recJ (EC:3.1.-.-)"
                     /codon_start=1
                     /transl_table=11
                     /translation="LEKRWSIGAQCLSNDNLIELILDKKGVTDKDKFLNSTLRDLHDP
                     SLLPNVDKAVDTVDKYKGKKLTVYGDYDVDGVTSTALLVLTFRELGYDVDYYIPDRSE
                     GYGLNCDAIAILHANGTKLIITCDCGISGIKEVEYAKTLGIEVIITDHHEPQAELPKA
                     AAIIDPKCSNHKYPFDSLAGVGVAWKFAAVLYRRYGFDPLVVNKYLDLVTLGTIADVV
                     DLVDENRIIVKYGLDAIKHTKRIGLEWLLGVKELKDKEITPYNVGFVLAPCINATGRL
                     ETAHKAVELLITKSPLKALRIAKELVQHNKDRQELQAQVYERLLEKLRDTEDLICVHY
                     EVGLPEGLLGLIAGKIREELNRPVILLTNVEHTEFIKGSGRSIDGYDMFDAIGKHKSM
                     LTAFGGHKVACGLTIHQDNLELFKQAVLDNCILTEESLIRRIRADFEVEPSQMTMEFT
                     ESLQQLAPFGKGNSRPNFMMRDLRIETANYMGANKQHLKLICRSDKKTYEFVGWNMAE
                     QFEEMGTPVFVDIVFSPDINVWNNKRSLQLKIEDFKES*"
                     /db_xref="ctc:CTC01744"
                     /db_xref="Q893R6_CLOTE"
                     /db_xref="UniRef100_Q893R6"
                     /db_xref="3.1.-.-"
     gene            complement(88782..89228)
                     /locus_tag="gwf2_scaffold_93_prodigal-single_136"
     CDS             complement(88782..89228)
                     /product="hypothetical protein"
                     /codon_start=1
                     /transl_table=11
                     /translation="MIDWDGIKSFLYFPLSIRHIVTRQFWIDMITSETTTPWGKTSEI
                     TGITILASPIRLAGTVFFWFIASVVSIVLLPFAFIANIKISYESEPSELGNMWAKHMD
                     DLRAEKPVVKSNLFDPDGRKTTIFDRKPEECDNIGETMEHRRSMPF*"
     gene            complement(89225..89377)
                     /locus_tag="gwf2_scaffold_93_prodigal-single_137"
     CDS             complement(89225..89377)
                     /product="hypothetical protein"
                     /codon_start=1
                     /transl_table=11
                     /translation="MANPISKIRQDLYKMVGMLGDIQAIIEGPEAMFKRMMRKAKYKA
                     IRKVIK*"
     gene            complement(89473..89766)
                     /locus_tag="gwf2_scaffold_93_prodigal-single_138"
     CDS             complement(89473..89766)
                     /product="hypothetical protein"
                     /codon_start=1
                     /transl_table=11
                     /translation="MTLDKITCPYCGREFYDLNPSHLKTHGKTIAMCRAEFPDIPNRQ
                     YSRPLISKSKPYNPSESDIYAYFQNKGTERLRASANGAKCSSQSKIRILASPK*"
     gene            complement(89753..90139)
                     /locus_tag="gwf2_scaffold_93_prodigal-single_139"
     CDS             complement(89753..90139)
                     /product="hypothetical protein"
                     /codon_start=1
                     /transl_table=11
                     /translation="MTSLEKLKRKFIGAMVCVFDNDNQSHEFNVVAVVESNDNTYLGL
                     LPKEDSDEGALIMRYVIDEEVIKQGIAEHPELAASGAIPFTAEVITDDELIAVQPLFQ
                     NYDFEADHEFLTAQFKLEQAQLDDVG*"
     gene            complement(90228..90422)
                     /locus_tag="gwf2_scaffold_93_prodigal-single_140"
     CDS             complement(90228..90422)
                     /product="hypothetical protein"
                     /codon_start=1
                     /transl_table=11
                     /translation="MFICNQCLTNNYTNQSNGIVSYGSCELCNKTKHCFDIPSRYLTS
                     RLKSREEIGRDKIREIIIPD*"
     gene            complement(90425..90772)
                     /locus_tag="gwf2_scaffold_93_prodigal-single_141"
     CDS             complement(90425..90772)
                     /product="hypothetical protein"
                     /codon_start=1
                     /transl_table=11
                     /translation="MRWKGYNLNSYGDLMSNGIDRCDTREEAQEFMKLYLTMNPNAYA
                     NIGYMSGYYGHDDAKRIRDWFGVVHPIFGDTNPTPDEAYRAGLEWGKNGSIDNALQET
                     GAAQIRSIVIPEV*"
     gene            complement(90772..91533)
                     /locus_tag="gwf2_scaffold_93_prodigal-single_142"
     CDS             complement(90772..91533)
                     /product="Prophage Sa05, BRO domain protein n=1 Tax
                     =Bacillus sp. GeD10 RepID=N1M0A4_9BACI"
                     /codon_start=1
                     /transl_table=11
                     /translation="MNLIKSEQFGAISCDLYQDSKGEYFITRKQIGEALEYANPQKAI
                     DKIHSRNKTRLDAFSATVILTATDGKTYKTNLYSAKGVYEICRFSHQPKANEFYDWVY
                     DLLENLRTGKAQISFTMPQTKIELIEAWLASEKKNVVLEQEKLALEQTNLVLLPKAKS
                     FDTFMNAEGNQSMKKVAKSLGIGRNKLFEFLREEKILMSDNTPYQEYMDRDYFVVEQR
                     PCGPEDKQFFKAVTYVSNKGIIFIERLLKKKGMIA*"
                     /db_xref="UniRef100_N1M0A4"
                     /db_xref="A0A090Y3P5_PAEMA"
                     /db_xref="fpa:FPR_22920"
                     /db_xref="N1M0A4_9BACI"
     gene            complement(91520..91822)
                     /locus_tag="gwf2_scaffold_93_prodigal-single_143"
     CDS             complement(91520..91822)
                     /product="hypothetical protein"
                     /codon_start=1
                     /transl_table=11
                     /translation="MAKILVIEDSKAYRRRCYKQPEISHEPNLDHQHRIAEINRSLKF
                     IRWTRWSVLLFLFLGSLLGCTINYGDIKMIPYIAMLLIAGIACYFFNEEEKKNEPN*"
     gene            complement(91964..92182)
                     /locus_tag="gwf2_scaffold_93_prodigal-single_144"
     CDS             complement(91964..92182)
                     /product="hypothetical protein"
                     /codon_start=1
                     /transl_table=11
                     /translation="MMRNLLKIFAKNTLKATILYCPFCASPKTKYHGLVQKDGKNSKT
                     DNYSITCLACGASGNVQEVWLKAPEKAL*"
     gene            complement(92188..92487)
                     /locus_tag="gwf2_scaffold_93_prodigal-single_145"
     CDS             complement(92188..92487)
                     /product="hypothetical protein"
                     /codon_start=1
                     /transl_table=11
                     /translation="MITAGIIINIILLIITIVAGIWMMVEDALNPDNILDLFKNVIKV
                     KHLLFLLVPGVLIGIFLLKAGITFVLSFEQDDDDDEPDSVWNKPISLRKRYVDEE*"
     gene            complement(92685..92939)
                     /locus_tag="gwf2_scaffold_93_prodigal-single_146"
     CDS             complement(92685..92939)
                     /product="hypothetical protein"
                     /codon_start=1
                     /transl_table=11
                     /translation="MDRNLMAELDDIINKGVAIAEVNRQTMSTIKEFQNALMEFSKEN
                     DIPKLVAEIMEKHPEKRPELQKIVLAFHCEGKRVEDSLIR*"
     gene            complement(92942..93091)
                     /locus_tag="gwf2_scaffold_93_prodigal-single_147"
     CDS             complement(92942..93091)
                     /product="hypothetical protein"
                     /codon_start=1
                     /transl_table=11
                     /translation="MIKDEQAEAEIFPEFVRELIGDYPSVYDMKKGRFLSKEEVIRKM
                     NREEE*"
     gene            complement(93084..93248)
                     /locus_tag="gwf2_scaffold_93_prodigal-single_148"
     CDS             complement(93084..93248)
                     /product="hypothetical protein"
                     /codon_start=1
                     /transl_table=11
                     /translation="LIVKCDIVKCDFNYSGFCRANVLEIVPNHILMPGDPGYFEYITC
                     STYVKLEHHD*"
     gene            complement(93449..93691)
                     /locus_tag="gwf2_scaffold_93_prodigal-single_149"
     CDS             complement(93449..93691)
                     /product="hypothetical protein"
                     /codon_start=1
                     /transl_table=11
                     /translation="MRNTSGANCIEEAEVQFVEVNVPVLAQVIYSGNRTVVILPDGSK
                     GIAKCCFEDVFNKKIGHELALGRAIATRDGKRYHKA*"
     gene            complement(94183..95202)
                     /locus_tag="gwf2_scaffold_93_prodigal-single_150"
     CDS             complement(94183..95202)
                     /product="Gp268 n=1 Tax=Bacillus phage G RepID
                     =G3MA09_9CAUD"
                     /codon_start=1
                     /transl_table=11
                     /translation="MKIVTENNTKKEILSAYSEALELLKASEGIIVDPAKEMSMKKAG
                     ETLTKATETVGLNVEDQIAKLQKSVASILGNLANSFTEEIKTFNDLQEAIALKESELK
                     ELFDIEKEAFALTALVNANRETKDKFKAAFDEDKARMQAELDQLKADLKAEKAAHLNE
                     TYLQDEEVKRKRARDQEEYTYDFARKKQLDDNDWEDEKKVREKQLSELESEVKTRLEL
                     VTTREETIDDLKAKVEEIPQLVDAARKAGEAEGEKKAGTSFGFEKRAIESKTTSEKTI
                     LENKVAMLEAQLNKANDELTRLNEDLKTAYSKIQETATAAIESQANSRMVNSLEALVK
                     DKTQK*"
                     /db_xref="UniRef100_G3MA09"
                     /db_xref="G3MA09_9CAUD"
                     /db_xref="calo:Cal7507_1621"
     gene            complement(95489..95569)
                     /locus_tag="gwf2_scaffold_93_prodigal-single_trna_2"
     tRNA            complement(95489..95569)
                     /product="Undet"
     gene            complement(96571..96972)
                     /locus_tag="gwf2_scaffold_93_prodigal-single_151"
     CDS             complement(96571..96972)
                     /product="hypothetical protein"
                     /codon_start=1
                     /transl_table=11
                     /translation="VLIERIVDNKRFKVEIDFKEIKSHIAEAAEEYSDHPGGDIELPL
                     ANYHPQCAEALAIINAIEENNDLAIELIINTAKKKNGWFRKGAVYYHRTYGDLSYESQ
                     DEYGSRTYAFRCKAHDDDLIELTFETYVEKW*"
     gene            complement(97977..98045)
                     /locus_tag="gwf2_scaffold_93_prodigal-single_trna_1"
     tRNA            complement(97977..98045)
                     /product="Undet"
     gene            complement(99051..99686)
                     /locus_tag="gwf2_scaffold_93_prodigal-single_152"
     CDS             complement(99051..99686)
                     /product="Putative uncharacterized protein n=1 Tax
                     =Desulfotomaculum kuznetsovii (strain DSM 6115 / VKM
                     B-1805 / 17) RepID=F6CGY6_DESK7"
                     /codon_start=1
                     /transl_table=11
                     /translation="LEKTVMKVEIELLEDQLGTVPKNRDVYTKYIATKVIPEVAAEEA
                     QNIVEDDTSGWTTFMEDEDGLFIYNYMILGFLRDAGNNLKDQLKIKNLKSKLENFIFV
                     TPRKIRFVRNGVNIMKCDSVFERPLRAMTAQGPRVTLAKSDVVHAGAKLSFDITLVNH
                     KEITSDTIKEILNFGELKGLGQFRNGSFGQFKVNSFTVIESISQTVLATAK*"
                     /db_xref="UniRef100_F6CGY6"
                     /db_xref="dku:Desku_0919"
                     /db_xref="F6CGY6_DESK7"
     gene            complement(99877..100230)
                     /locus_tag="gwf2_scaffold_93_prodigal-single_153"
     CDS             complement(99877..100230)
                     /product="hypothetical protein"
                     /codon_start=1
                     /transl_table=11
                     /translation="MPDKDAVMISMGADEFSKKVTPKKISEAGDLFFFQCQCDNVHFR
                     HGGYVEVLVPFMRADKTKNVSKDSLQVMICTKCHTCYVWLNEQMYDVTELIDIEAWEK
                     TERELQKATGPGGNC*"
     gene            complement(100304..103843)
                     /locus_tag="gwf2_scaffold_93_prodigal-single_154"
     CDS             complement(100304..103843)
                     /product="Gp39 n=1 Tax=Bacillus phage G RepID=G3MBA9_9CAUD"
                     /codon_start=1
                     /transl_table=11
                     /translation="VKDYNYQPFEEYPIEEGTRVRIGTLRESTFGGDADTFILPLHRN
                     TTSQQERRLKAKYEIEGETYKIEYVDDDITKDLTPQDRTPITMDDYDDVNFDPEDWEE
                     DELEDQGDGALAEYLEVGDTVRVGKLYREQYDDIDDANWFALPLKSATSSSQEERILE
                     NYEIRIEDDTVSSVKFVKDLTVVERTILSTDNYSDINFNPEDWSKSKLQSIRDYLAVG
                     KGVRLGKLKTFIFDQRFTNFFSIPLKSEISAEQEAKLQEKYEIRSERYEIVEYISDNL
                     SERFVVRLDGHGRTNFDVDDWTEPEPKPEPKSKADTYIKVDDTVRIGILRGYTEGNVK
                     YALPLIAHTSIKQDRMIEDKYLPSVNTTTVRGIHGDRIITDNFNLVFNIEDWDKAFAI
                     NYKMRPKTMLDLMPISTKIQVLKVKSNLKVINNMPTWIGIPPDMDWDKSIYDDLGIRE
                     LDESAMHNSSDWHHLIDSNGSMSVIANYGIRIFPEHWPKLNAAYPGICPKAILPQVES
                     RKTLSDLFPVGTRVRVLSAKHDMDVRAGSFGWIGIPPDMDWDKLDYNDLGILEIKHEP
                     VLDQSDWHVYVGSNGNLRVSAGNFTIDIFPDMWPKLQETYSGKCPKPIMPIKKQEPDM
                     TSKLKLDEFLKSDLEIDTVILNNHKFDNSNANWFAVPKGSKIDTNKYHYASGKEATIT
                     RVHDILLTELLEVKSHTVIRTTNSTYQLNIDLSDWPEIMEALTAKKEPKLDFSISSVF
                     SLGTEFKVLCPNTSSMDFRWIVVPDDFKINSIHYSVTGHRKLTAYSHDPSEDQSKSNW
                     TIMIDDNGAINVRVGDWNVFLYPEHWGEFKKFGVPIPKAILPHQIPLVSIDKSGSVSP
                     VFEIGSRDIAKLTIPVTGVDPVLTSPWGATLTAADLVVADLREEKTMAFAGMNLEKIF
                     GSAIGKDTTDMFKLSMMGIAIKGDNGSYRCYDPEQGSCIDVMEMVIDANNMIFRMPAQ
                     AVVAGDLIISNGKPYYVISKVGQNISVFNPIEEKIETIVPSRSMFGWNFFIKVVSMFN
                     MMGATPNTGSLQAMMPMIMMSMFSGGDMFGSKPKPGSPGYGSSDKKNPMEAMMPMMMI
                     SQMMGGGMGNMFGGTAPVDGAVDPMAAMMPMMMMSMFSGGDMGEGMESMMPMMMMSQM
                     MKGFGAPEPVKEKRSHKKKVDVESTNTTTEDSE*"
                     /db_xref="UniRef100_G3MBA9"
                     /db_xref="G3MBA9_9CAUD"
     gene            complement(103907..104710)
                     /locus_tag="gwf2_scaffold_93_prodigal-single_155"
     CDS             complement(103907..104710)
                     /product="Thymidylate synthase, flavin-dependent n=1 Tax
                     =Desulfovibrio sp. 3_1_syn3 RepID=D9YC51_9DELT"
                     /codon_start=1
                     /transl_table=11
                     /translation="LKITYVGEGNVMLIAGGGKTYTDLAARFVRSERSLAEIVASPYD
                     QEIVNNIVNSGHKAAVEFDYFIFGVEGFSRTTEVQLVRKRIASYIIKSGRSKLGNRQY
                     SVVMPKRIMNVKARVKIPVKSLFFKSGNDVSILIQDEFVYLDLNTIQILEILEEWYAQ
                     GIIMNLPEEDLRFMKPQATEFKALIGMNAHALLDWFTIRTCVNAQEEIRDMANKMLAL
                     CKQAAPDLFVNAGPSCKVLGYCPENDYQNKACASKIKTKVQALEILANY*"
                     /db_xref="UniRef100_D9YC51"
                     /db_xref="G1UTN9_9DELT"
                     /db_xref="dds:Ddes_0584"
                     /db_xref="D9YC51_9DELT"
     gene            complement(104707..105615)
                     /locus_tag="gwf2_scaffold_93_prodigal-single_156"
     CDS             complement(104707..105615)
                     /product="hypothetical protein"
                     /codon_start=1
                     /transl_table=11
                     /translation="MASGYELIQCSSVFEQPIEHLFKAIKILEVLEECDEIVADLRIK
                     LMKCFEEIPMHKDGYKYYHWYRYYPTGIVQFSTQEYHTIVLDPYEADVVTSRTDDQIV
                     MTKCMTMLRSQAPRSVYYQVREFLGTMRCDYKIPVQKVFKQIAEYNALPEETQKLLNF
                     DADKLKDDLVNKITHDYAIYSYSEPLRLCFLSTKQIETLVVGMKLYSENSNDLYRFIT
                     SIIGYRHNSEKDHYPISIPLTYITTVERESYPGSKYKDKYNQAVNYSFDDIYAQFQAI
                     TEPNAVSVLIKAGILPKVKKVKEAVT*"
     gene            complement(105639..106382)
                     /locus_tag="gwf2_scaffold_93_prodigal-single_157"
     CDS             complement(105639..106382)
                     /product="hypothetical protein"
                     /codon_start=1
                     /transl_table=11
                     /translation="MDQNVGNVKTQETGLVISAGAQLQTNVFNIFKDIDFSGLSAAIE
                     AIGDHTGELEKDEKDFAIKIIGEWEDSVISRLNNHSQEMSQFVNFFSNNNYYGGGIFT
                     DQRLEALADQSNTRMLYDAWQEAKEALNEHDLNAPESPWLEDPDLTYAEKQVAQQEYR
                     VLNTKHGLATTRLTRKVNEAERTWKKAVNKDEGVKELIAKAQTYVRNVSKYSNECSDK
                     SRLAKLNISIASKDVRASLKGLMDFAIGI*"
     gene            complement(106433..106660)
                     /locus_tag="gwf2_scaffold_93_prodigal-single_158"
     CDS             complement(106433..106660)
                     /product="hypothetical protein"
                     /codon_start=1
                     /transl_table=11
                     /translation="MRRRERIIYKNTDDESARRVPSYFKSLYCKYYLIILAISSVNRV
                     PLITVMREFDPHMAIIYNVPSLLLGGDISIF*"
     gene            complement(106778..107443)
                     /locus_tag="gwf2_scaffold_93_prodigal-single_159"
     CDS             complement(106778..107443)
                     /product="hypothetical protein"
                     /codon_start=1
                     /transl_table=11
                     /translation="MQQLPSDLSEKLREIISGIMNQAKPELTPHQANLVATVNGLTEF
                     TNKFHEANPNIEGYEVLESLQVFSLHQIMASYPNEGAYNEAEKAANEMRNKIHAFIKE
                     LMNADLASGQSDPRIMVMAILQLAGSAMHSFEVVKSVDNSIKDFLSKLTMPKAATDPT
                     PSSSSPASEAPPCSCGHCQSSQTPAQPSNLPPNLAEMLKNCVVVDISELMNENRKNPF
                     KLH*"
     gene            complement(107424..107831)
                     /locus_tag="gwf2_scaffold_93_prodigal-single_160"
     CDS             complement(107424..107831)
                     /product="hypothetical protein"
                     /codon_start=1
                     /transl_table=11
                     /translation="LSREDYLPADHIESRDVVLDTVMKAIYDLVTTSPKKFDISAIIA
                     GMSGAISQSMYDIMRDEHGAEEATKIIESFSDAGFDMLLAIKEIAKKNQFPGEVIVLS
                     IATSLESLISASIVESISNQNKEESATNATITE*"
     gene            complement(107824..108156)
                     /locus_tag="gwf2_scaffold_93_prodigal-single_161"
     CDS             complement(107824..108156)
                     /product="hypothetical protein"
                     /codon_start=1
                     /transl_table=11
                     /translation="MPEVSEEDGLAVQLSKAVDQFLEGNESVTSQELVTAFSELIIDV
                     IMQSTPKELTVEGVIDQATKQAEYILKCLELYNKKVSVSMGVQSVALNMVNMYLIDSL
                     RKEETPIE*"
     gene            complement(108254..108877)
                     /locus_tag="gwf2_scaffold_93_prodigal-single_162"
     CDS             complement(108254..108877)
                     /product="hypothetical protein"
                     /codon_start=1
                     /transl_table=11
                     /translation="MFQVNTLVGKTTNLVLFSSKDPSKGNTLRGSLYMPYGMPQDKVV
                     NGEARKIRDNMFVPIVAFGANADKLHEVFGPVDKVASPRRVALIGEWQPTILQPSPTK
                     PKIIKAKVNIDGKSVDINLDAAELAKTLAKDFYYTGWEFRVIYWRYADDMPEGTQISS
                     GSGLVATISTGGSSVTEGGVEVDGAVGTTETLAGDTFSAGALDDVPF*"
     gene            complement(108906..109124)
                     /locus_tag="gwf2_scaffold_93_prodigal-single_163"
     CDS             complement(108906..109124)
                     /product="hypothetical protein"
                     /codon_start=1
                     /transl_table=11
                     /translation="MIQPMPKEVEEALAQRDVAFNAFDNAEPSHIDLAIEQLNIALAR
                     VDFMYRKYKLSSPFPSSLPEREEGKGFT*"
     gene            complement(109132..109263)
                     /locus_tag="gwf2_scaffold_93_prodigal-single_164"
     CDS             complement(109132..109263)
                     /product="hypothetical protein"
                     /codon_start=1
                     /transl_table=11
                     /translation="MTILGVSILLGVFCMLTKTLSRPWTEQDIKSAIEQYRSWNNMR*"
     gene            complement(109332..109592)
                     /locus_tag="gwf2_scaffold_93_prodigal-single_165"
     CDS             complement(109332..109592)
                     /product="hypothetical protein"
                     /codon_start=1
                     /transl_table=11
                     /translation="MERDRNTDQDGDKEPQPIPQTITMTQEQLQAIITSAVQTALATA
                     NLTHTDPNNIVNQVVNVPVQLLSSAVNFVGDVLSILTLNKKA*"
     gene            complement(109660..109929)
                     /locus_tag="gwf2_scaffold_93_prodigal-single_166"
     CDS             complement(109660..109929)
                     /product="hypothetical protein"
                     /codon_start=1
                     /transl_table=11
                     /translation="MALSDKDLTDYIKRMVETNLDDQSPELQAKVETYIKALVELHEH
                     NGWSNWDLIKCVDRIAIVVDSKVAQWNGYTLTVADLLPKINFPMF*"
     gene            110653..111039
                     /locus_tag="gwf2_scaffold_93_prodigal-single_167"
     CDS             110653..111039
                     /product="hypothetical protein n=1 Tax=Bacillus sp.
                     FJAT-13831 RepID=UPI00037E2431"
                     /codon_start=1
                     /transl_table=11
                     /translation="MGHNPMNNIKCSTGEIALTYQDYLNTAHWKALRIQVAERDKYTC
                     QRCNGIFKNYFHIHHNTYKRLGKEKLSDLTFYCNKCHSVIHNDRKNKRGFNRSYSAII
                     SQKMSKMNEEQIELVLIYIDKLNSER*"
                     /db_xref="UniRef100_UPI00037E2431"
     gene            complement(111041..112777)
                     /locus_tag="gwf2_scaffold_93_prodigal-single_168"
     CDS             complement(111041..112777)
                     /product="ATPase, AAA domain containing protein n=1 Tax
                     =Acanthamoeba castellanii str. Neff RepID=L8GW25_ACACA"
                     /codon_start=1
                     /transl_table=11
                     /translation="LFKTDSVEDILLKTTDCTEQILALSHDLFSMSLEDNELMFEVRN
                     EISRRLYNADIITRTGTVKISSMDILLSIHTSDSFSWVEYRAERLKSATIDDKFDESD
                     DGNQMLVMCYICYCYFKSKFKDINKLADITRPVPIPLFINIANKDKNLEILFKDEEGC
                     EYSGTLDEIMLRRNIFSMRLILSINIISKGKDGYVKNLAEFDLPFKDHASKLEDIGLT
                     PITLEIKARLTERGRTYVKYTKEPSYCSYNDFAFRPGSWFGDIRTKVDGRVMVDINAM
                     RVLNSSLDDEWYTGDPFDDDDGVIQSIPETDLWMASPIVFGFSFTTKDWLRMKIDSIK
                     DIVFSDTAFDELIVPATYKSIFLSSLTNNMPSLDSIEGKGNGKIFLLYGPPGCGKTMT
                     AESVAEFLRMPIYYVSVGDLGVSPESMESSLSNIMDIAISWNAIVLLDEVDVFAVKRL
                     GADIQRNAMTAILLRLLERFNGILFMTTNLIDNLDEAFKSRATATIEYAELSSIERAT
                     IWRSLLYKADALDIVIHDEVFSRVSTLADYKLNGRDIKNCIRLAYSVAMSKPDKILDN
                     EILDSVLALRSA*"
                     /db_xref="UniRef100_L8GW25"
                     /db_xref="L8GW25_ACACA"
                     /db_xref="gbr:Gbro_4152"
     gene            complement(112792..113523)
                     /locus_tag="gwf2_scaffold_93_prodigal-single_169"
     CDS             complement(112792..113523)
                     /product="radical SAM domain protein id=96396 bin=ACD63
                     species=ACD63 genus=ACD63 taxon_order=ACD63
                     taxon_class=ACD63 phylum=OD1 tax=ACD63 organism_group=OD1
                     (Parcubacteria) organism_desc=OD1"
                     /codon_start=1
                     /transl_table=11
                     /translation="VLVRITNQCHMGCSHCFINAGPEEDHMTADTLKELVKFLSISTP
                     LVLLVSGGEPTEHPDFIDIMETFQEMIPSTRLLILSNGMFLRDPELTAKVLNLGIDLQ
                     ITNDPQYYPLKIPIIKHKLLTYEHKIRSIYPLGRAVVNNIPTGNQLGPKCFNLRSLVR
                     SNAVSTMPELIAYLERKLLKFCNPSIDYNGYIHAGEADQCFIIGHITDDPVTIINHIR
                     DMKYGDCNRCGLESKLRDKYRKVLL*"
                     /db_xref="ACD63_76_1"
                     /db_xref="K1ZYQ5_9BACT"
                     /db_xref="pri:PRIO_4204"
     gene            complement(113536..113757)
                     /locus_tag="gwf2_scaffold_93_prodigal-single_170"
     CDS             complement(113536..113757)
                     /product="hypothetical protein"
                     /codon_start=1
                     /transl_table=11
                     /translation="MNQNQVNYHQCADDDGDCASNKCMCQAICSMDAVRACGGCWMYC
                     SKNPEVSDEKREDYDLLKEPDDREAKTFE*"
     gene            complement(113754..113972)
                     /locus_tag="gwf2_scaffold_93_prodigal-single_171"
     CDS             complement(113754..113972)
                     /product="hypothetical protein"
                     /codon_start=1
                     /transl_table=11
                     /translation="LDDILKQVADISTKMDEIQVQRDLLEKELKQIVKDHADDDLSVL
                     EEIFNSMTDCYVKYSLFNIMLKKREDKL*"
     gene            complement(113985..114449)
                     /locus_tag="gwf2_scaffold_93_prodigal-single_172"
     CDS             complement(113985..114449)
                     /product="hypothetical protein"
                     /codon_start=1
                     /transl_table=11
                     /translation="VIIMDEVRLICPGCKSKFYEVNLESMPPKREAHCPNRCVELDWF
                     KRTDPTIHVTQQEINNLFYNRSGSIATSPVVLSTGNIVRAVPQVDEIWVDHDGKDWQI
                     RAIADCNNENLVVIIPVNQEWRCKAIPAPEFMGTIWVPHLRGYVFRFMHNVI*"
     gene            complement(114446..114685)
                     /locus_tag="gwf2_scaffold_93_prodigal-single_173"
     CDS             complement(114446..114685)
                     /product="Uncharacterized protein n=1 Tax=Acinetobacter
                     tandoii DSM 14970 = CIP 107469 RepID=R9BAE9_9GAMM"
                     /codon_start=1
                     /transl_table=11
                     /translation="LVVFSWGMGWDHVSVSLSNRCLTWEEMCYIKGLFFLEDECVVQY
                     HPAKSDYVNMHPYCLHLWKVQDQEMPKPPKIMIGW*"
                     /db_xref="UniRef100_R9BAE9"
                     /db_xref="R9BAE9_9GAMM"
                     /db_xref="bja:blr2057"
     gene            complement(114787..115299)
                     /locus_tag="gwf2_scaffold_93_prodigal-single_174"
     CDS             complement(114787..115299)
                     /product="id=5800716 bin=GW2011_AR15 species=GW2011_AR15
                     genus=GW2011_AR15 taxon_order=GW2011_AR15
                     taxon_class=GW2011_AR15 phylum=Archaeon tax=GW2011_AR15
                     organism_group=Woesearchaeota organism_desc=One curated
                     contig, not circularized"
                     /codon_start=1
                     /transl_table=11
                     /translation="MQNELDLIVKEMLEKHQGGEEFFNHLDQAVQQNPIVNQIYKKAY
                     FWIVESRLESPAFIVSGKFGRFFDNWHITEPGIYESLPIIVVNGGMRKGIPIDRLTYL
                     KDLIKDRAFIFIDDSFYSGKTRNAVKAEIVRLGGALFKTFVIYDGSVTQDPDVESLYR
                     YHKEESILKP*"
                     /db_xref="GW2011_AR15_1_1193"
                     /db_xref="5800716"
     gene            complement(115289..115612)
                     /locus_tag="gwf2_scaffold_93_prodigal-single_175"
     CDS             complement(115289..115612)
                     /product="hypothetical protein"
                     /codon_start=1
                     /transl_table=11
                     /translation="MRGAKVTVGFIVAMISSLILLEYNVIPVRYCIHSSVLIGIVTIV
                     SFIFVAGKDEMDNMNDVCSWYDANKHRSLEEFVNTPDLSEGHLLNGLATLRYYLRKRE
                     KANAK*"
     gene            complement(115599..115763)
                     /locus_tag="gwf2_scaffold_93_prodigal-single_176"
     CDS             complement(115599..115763)
                     /product="hypothetical protein"
                     /codon_start=1
                     /transl_table=11
                     /translation="MGRDIVTPSFLINFVVIVVVVAIILMVIATYVDFYKHASKYREI
                     YGRHDDNERR*"
     gene            complement(115825..116226)
                     /locus_tag="gwf2_scaffold_93_prodigal-single_177"
     CDS             complement(115825..116226)
                     /product="hypothetical protein"
                     /codon_start=1
                     /transl_table=11
                     /translation="VKEAFIIDKAMFSPSPAQGVVESFIATLVVEPVKKSKPDLVIRV
                     DWFKSSGKWAYGGEVNVGHARLWMGDAFKQAIVSNQDIIRDGWQNNDWVVVTRDLSEE
                     WAKREYREFSSQYYPAGSFNGLYKHVISDGL*"
     gene            complement(116201..116410)
                     /locus_tag="gwf2_scaffold_93_prodigal-single_178"
     CDS             complement(116201..116410)
                     /product="hypothetical protein"
                     /codon_start=1
                     /transl_table=11
                     /translation="MKQVLDLIRSKRTPSYTKQTDIKRIVKAKETGNWEEVYKSSLYR
                     IHGGEYCELLSVMHRFESEGGVYHR*"
     gene            complement(116684..116860)
                     /locus_tag="gwf2_scaffold_93_prodigal-single_179"
     CDS             complement(116684..116860)
                     /product="hypothetical protein"
                     /codon_start=1
                     /transl_table=11
                     /translation="MGTYDYCDCHTHWCYYDFIQVFNISIDLFAKWVIAPFLKVMPKR
                     KQRNTWVELTWHDP*"
     gene            complement(116872..117147)
                     /locus_tag="gwf2_scaffold_93_prodigal-single_180"
     CDS             complement(116872..117147)
                     /product="hypothetical protein"
                     /codon_start=1
                     /transl_table=11
                     /translation="VKAIIEQIMFRLTVNADKEDLIDLRCLLNPTCLNCPDVVKNYRG
                     CGCDPKFKEGSALRIVNLTNMIDVALGVVPPRVEGISSDKCEPHSLI*"
     gene            complement(117212..117502)
                     /locus_tag="gwf2_scaffold_93_prodigal-single_181"
     CDS             complement(117212..117502)
                     /product="hypothetical protein"
                     /codon_start=1
                     /transl_table=11
                     /translation="MKHRLTRMERRARVVMTARDLAVKLGGSGIIDPSVMLFPTAKHS
                     SPEGDILYDESSFDTHSVYVSPGSGKIVGIMSGKVYPSMPTVIDAAEYFLTK*"
     gene            complement(117572..119326)
                     /locus_tag="gwf2_scaffold_93_prodigal-single_182"
     CDS             complement(117572..119326)
                     /product="hypothetical protein"
                     /codon_start=1
                     /transl_table=11
                     /translation="MTIIQNYINSQLPKTKKARKHMSPADEGNLVSQIISRMYSELPF
                     ISQEELDRTREDFFKYSNKSVTDYSMSSVVHPHEVERVREPFEDILATHTKYGNVTVK
                     GVDRIEDNQVIVKIIFSVKKSDSDKYRIVMKFVPLAELYISLPDRDISGETVQSLFLE
                     SAEEDAKVEVETTNLAWHKRGLVEIIGESHDRNGTLTYLVEPVNEDGESNAPKFDLGV
                     EEMGSMDDHCLSHGRSFEVYECELTPYEFYEVPKTAKLCQPYTKGATDDRSNTLDEYV
                     WVTKFMPRKPILDSNGDQVVNTARTRSGSVILAKADQPVKRKWFSQGEWKIIDSIERT
                     IPVKSARGVTYVKKACVAQPAYEAPMVEAIGENTGRKYITKAFWLLDIETGDKLKWFN
                     PETNKNKVLDVSEPTELSDYYDEFNYDPDITGDYQSDAVSSVEVQIHESVPLEGYVDT
                     IDSITTTGRVLNAKEQAKFNKELKARDLDDIFKYINTEAGYWKVPKISSRSLGITQLK
                     INFIQGAKVGVGLKLADVSFYKPDKKKTFSLEVYVSDTIMGELDIRAKFPLNDNVRIF
                     FAQQVSYDFGKVRIAKAK*"
     gene            complement(119406..120362)
                     /locus_tag="gwf2_scaffold_93_prodigal-single_183"
     CDS             complement(119406..120362)
                     /product="hypothetical protein"
                     /codon_start=1
                     /transl_table=11
                     /translation="MDMLKLKVQLVKIEALFPEGFEFTSKDGNKAVVTKVYSELKGNI
                     LRPMYEVKVGSKTHSNIKESFIYTYASPKIANKTLLATMLVGTKYNKTEVKIQWSDKM
                     AGPYAIIPGAFDASGKRWVNLINWYDTAGTNVTRWIQAGLVRLYAGITSMNLAKRGTP
                     TQYIDSECTLATSCFNCQCVRMLKGSDTYEGDSDADIASKGTTRMGIEGIYDETFVCA
                     LNGSCPASGDIHAANMECTRGNEHEAARMYKEAPIGTALNCASYTFKGNKEVNAKQSM
                     GWLVNPGNLRFDHQEAKEATDDKPAVIESYLVKTAGYHIILI*"
     gene            complement(120461..121012)
                     /locus_tag="gwf2_scaffold_93_prodigal-single_184"
     CDS             complement(120461..121012)
                     /product="Protein YoqJ n=1 Tax=Bacillus sonorensis L12
                     RepID=M5NYL5_9BACI"
                     /codon_start=1
                     /transl_table=11
                     /translation="MANQVKIVAFTGHRPTAEGMGGYGDTPGNKALFEKLYSVCKAAY
                     EHNGTREFITGMALGTDSIAASAVLYLKLKYPDIKLVAAVPFKNQDCKWPKHSRDAYH
                     NLLSQCDEIVYVDEILGYRLGNPGQYSAAKMQKRNEYMVDRAEGIIGVYNGAEKGGTY
                     NCIYYAESIGKPVYIIDPTKLKF*"
                     /db_xref="UniRef100_M5NYL5"
                     /db_xref="M5NYL5_9BACI"
                     /db_xref="cbb:CLD_A0020"
     gene            complement(121013..121411)
                     /locus_tag="gwf2_scaffold_93_prodigal-single_185"
     CDS             complement(121013..121411)
                     /product="Uncharacterized protein n=1 Tax=Anoxybacillus
                     flavithermus TNO-09.006 RepID=M5JEW0_9BACI"
                     /codon_start=1
                     /transl_table=11
                     /translation="MSIKKGILKISSIQGCQPSCDINLFIVRSCKSVPKGFTHIPGLA
                     PSSELFYKYWDWKKHNQWPSKWPEYVNAFVEEMKQPEMAKLIRLIKERLDQGKSVQLT
                     CFCPDELYCHRSLIAELFEHWGYIIERMVA*"
                     /db_xref="UniRef100_M5JEW0"
                     /db_xref="A0A0D0G6L9_9BACI"
                     /db_xref="slp:Slip_1900"
                     /db_xref="M5JEW0_9BACI"
     gene            complement(121356..121484)
                     /locus_tag="gwf2_scaffold_93_prodigal-single_186"
     CDS             complement(121356..121484)
                     /product="hypothetical protein"
                     /codon_start=1
                     /transl_table=11
                     /translation="MIVQTHELHLTKLLRVLIEWSEDQDVNQEGNTQDQFDSRVSA*"
     gene            complement(121485..122222)
                     /locus_tag="gwf2_scaffold_93_prodigal-single_187"
     CDS             complement(121485..122222)
                     /product="Uncharacterized protein n=1 Tax=Ruminococcus
                     albus (strain ATCC 27210 / DSM 20455 / JCM 14654 / NCDO
                     2250 / 7) RepID=E6UK75_RUMA7"
                     /codon_start=1
                     /transl_table=11
                     /translation="MVKFGITERGDAGLDTSWVRKLSTVDGAIIITKDASQIIDELVL
                     YQRKLILHLTCTGYGSTIVEPNVPNVNETLITYHRLIEAGFPVKQVVLRLDPIIPTKK
                     GIARASDVLTRFALDTSSNTMITRVRYSFLDMYPHVRSRFELAGLPDPYSGSFTASTY
                     MQEQAIRMINLWRGHYEFESCAEDTPDKQGCISQLDYNILGINAEAFGKSIQRSNCLC
                     AASKTELLDNRDQCFHGCQYCYWKGAR*"
                     /db_xref="UniRef100_E6UK75"
                     /db_xref="ral:Rumal_3632"
                     /db_xref="E6UK75_RUMA7"
     gene            complement(122224..123141)
                     /locus_tag="gwf2_scaffold_93_prodigal-single_188"
     CDS             complement(122224..123141)
                     /product="Uncharacterized protein n=1 Tax=Leptolyngbya sp.
                     PCC 7375 RepID=K9F9T0_9CYAN"
                     /codon_start=1
                     /transl_table=11
                     /translation="MQIISKSLLDIKEGLIVHQVNNRGVMRSGIAKDIREAYPKAYEL
                     YMKRHLRNLLDMGTVFGHWEIQNKFFVANLIGQDGYGRDGKQYTSYEALQKGFIELDK
                     FAHNNNLQVYIPFKMGCGLGGGDWTIVSHLIDTIIPDAIVCKLNKAMPVDRNRYNVLV
                     LSGQKKILECSSKGDKRFSAFYARVKAFGIMASIEDHYQLVKRFPEVPHTCRDAKGKK
                     PTHICINSHDLHADYLSEWYASLWIKYLDEHPELVKYAQEFDDFHDMFRGKSVNCQAD
                     MIRIYVKEGRSALIKQCSRLWTIMRNWRD*"
                     /db_xref="UniRef100_K9F9T0"
                     /db_xref="A0A060N5B7_CLOBO"
                     /db_xref="mic:Mic7113_6475"
                     /db_xref="K9F9T0_9CYAN"
     gene            complement(123147..123536)
                     /locus_tag="gwf2_scaffold_93_prodigal-single_189"
     CDS             complement(123147..123536)
                     /product="hypothetical protein"
                     /codon_start=1
                     /transl_table=11
                     /translation="VAIYYAHSLLKYDSTEECIELTLIHGWKHWWNRVYNPNNDTLQA
                     IGKVSGQECMEECYRIIRSKQIHCLVFSAYKGHVGRGVYEEISVARQCGKDVYIIEDR
                     CIKRFDMRRLELLEIDWKIKYALIKKG*"
     gene            complement(123537..123794)
                     /locus_tag="gwf2_scaffold_93_prodigal-single_190"
     CDS             complement(123537..123794)
                     /product="hypothetical protein"
                     /codon_start=1
                     /transl_table=11
                     /translation="MIYIDRSGIKYIFGNLTYTDVDKLYYHIIHGFSMWTIGEISYFD
                     GPNSRAMMVFNIIFHKIEHEEDFITWCSDVLGQKVYGREER*"
     gene            complement(123861..125033)
                     /locus_tag="gwf2_scaffold_93_prodigal-single_191"
     CDS             complement(123861..125033)
                     /product="Uncharacterized protein n=1 Tax=Bacillus cereus
                     BAG1X2-2 RepID=R8F7Z7_BACCE"
                     /codon_start=1
                     /transl_table=11
                     /translation="MSKSPRGQQIQCSKLIKEWFPKEDILEFVLAGWAGTGKSFMIEH
                     IIDVLNLNPDSGEVIFATFMGKASLVVTRKAGGKYTCYTLHKTLYYAKKDPRSGKVTF
                     HPKTAEHFVGVKLIIVDEASMITKELLRILRTLKIKILFIGDHGQLPPIGEADREMYN
                     RLKYRPDFVLTEIQRQAEGNPIIALATQIRNDEKINIGKYGEGVLIIPKSQIMKYSSS
                     LINADQVLCGLNATRHRYNGNIRDLLGIKSQDPVNGDKLICLRNNWNRGIEDYALVNG
                     MVGFIDNVKSINKYFNYDFRPDFLNDHVNVYSMQEEIHGKYVDYQSLTRQEKDMLDSF
                     NYGYAITTHKAQGSEWDKVFGINETFKGNEAGIHGYNKEWLYTLCTRPAEKLILAV*"
                     /db_xref="UniRef100_R8F7Z7"
                     /db_xref="R8F7Z7_BACCE"
                     /db_xref="bamy:V529_20730"
     gene            complement(125148..125243)
                     /locus_tag="gwf2_scaffold_93_prodigal-single_192"
     CDS             complement(125148..125243)
                     /product="hypothetical protein"
                     /codon_start=1
                     /transl_table=11
                     /translation="MTWCPGCLKYHYGFTIVKRGLCCSKCGHIFN*"
     gene            complement(125247..125429)
                     /locus_tag="gwf2_scaffold_93_prodigal-single_193"
     CDS             complement(125247..125429)
                     /product="hypothetical protein"
                     /codon_start=1
                     /transl_table=11
                     /translation="MFDQRMKCNNQVDDICPVDCNECSEYNIPCNGVCSKCLDSTCEN
                     HRDYSEYVQLSFVLEV*"
     gene            complement(125429..125677)
                     /locus_tag="gwf2_scaffold_93_prodigal-single_194"
     CDS             complement(125429..125677)
                     /product="hypothetical protein"
                     /codon_start=1
                     /transl_table=11
                     /translation="VRIYVDSTKRSLMISNVFIDEQLLFERWLKQSNVSNFMFGVDYY
                     FFINPANDRRALVVLTNDHDFIMAIMLWWDRHDREVGY*"
     gene            complement(125689..125976)
                     /locus_tag="gwf2_scaffold_93_prodigal-single_195"
     CDS             complement(125689..125976)
                     /product="hypothetical protein"
                     /codon_start=1
                     /transl_table=11
                     /translation="VIQIKYFDDDRGSWGEQALLIANVTYEEKCALIKFISAIARNYA
                     FNREANLHCFYNEPSSLYALVIISGFNDMRQAIKDFIDGYNLEDILIDENY*"
     gene            complement(125963..126277)
                     /locus_tag="gwf2_scaffold_93_prodigal-single_196"
     CDS             complement(125963..126277)
                     /product="hypothetical protein"
                     /codon_start=1
                     /transl_table=11
                     /translation="MLILFQVSAAISFGMLVLILMPKAWSDSLMKRLGYRKIMSPIHK
                     NCYSCQCRICVSDCKLKLDVDSYGVCHYCEDLLDSYDSLSEATLEMIGGQCKGYKGGD
                     SN*"
     gene            complement(126290..126634)
                     /locus_tag="gwf2_scaffold_93_prodigal-single_197"
     CDS             complement(126290..126634)
                     /product="hypothetical protein"
                     /codon_start=1
                     /transl_table=11
                     /translation="MDLYLICPKCYHIIGDYVFKGPDFFYTTHTCSNCGTVDTIAKFV
                     CLKLEPSLSKFTIGLMLDSDDVMMVSSIEATNITHAIELYATQHNWNNDPLWNPKQNT
                     YQGNCLVSITIL*"
     gene            complement(126638..126982)
                     /locus_tag="gwf2_scaffold_93_prodigal-single_198"
     CDS             complement(126638..126982)
                     /product="hypothetical protein"
                     /codon_start=1
                     /transl_table=11
                     /translation="MKVRKPRGTKLDGYRSEDMCKHCCSLGCDPMSMSPKFKQMVRYR
                     RDNNLCQACGANPCICKSSLETKPQLPICDVCGEYILGRAHYMFKCYKNGVKYTDTSI
                     LVHTKCINEGSV*"
     gene            complement(126988..127161)
                     /locus_tag="gwf2_scaffold_93_prodigal-single_199"
     CDS             complement(126988..127161)
                     /product="hypothetical protein"
                     /codon_start=1
                     /transl_table=11
                     /translation="MDRYYYKDGRIYDRSEMCGTEHICIAANVEKWRAKIIVREMNQG
                     LPYRPDISYKERD*"
     gene            complement(127774..128886)
                     /locus_tag="gwf2_scaffold_93_prodigal-single_200"
     CDS             complement(127774..128886)
                     /product="hypothetical protein"
                     /codon_start=1
                     /transl_table=11
                     /translation="MTNLLNVNNTGITTPVSDTLSASVKVVTNTVGHIGNTLSGVLAS
                     LTKADGAGAIDCVGALLINVTTETVIGVSTIAHSVQDNWASPVVNMVTTKFAPMAPVT
                     ITPNTEAISVNGITPEMQAVIDASVNKILADSKNSAAPSKPITVHPKVTATAKQDVQF
                     MSHKKVRTADVIHESVNFKAEGIVLTVEFIGADLALVSPKGKNKVTKESLITRLAKYA
                     GPGVTRTVTAIKALAPDTKIAPKPVVTETKPEINAPSDGPVCGSCGCSLIGKKVVIKN
                     KVKLCPDCVGGGTPAASVASGTPDDIDPNVADAPVDEPANDEAQEGAAQAAPELTPQQ
                     KAAATRARNKAAKEALVNQAPESTVVTEFQEEDTLV*"
     gene            complement(128942..129109)
                     /locus_tag="gwf2_scaffold_93_prodigal-single_201"
     CDS             complement(128942..129109)
                     /product="hypothetical protein"
                     /codon_start=1
                     /transl_table=11
                     /translation="MSKKLMIIGQVKQGVITYGKIVSKLRPVVAEPAIWEDEDSKIMQ
                     RIIERNHKANR*"
     gene            complement(129790..130221)
                     /locus_tag="gwf2_scaffold_93_prodigal-single_202"
     CDS             complement(129790..130221)
                     /product="hypothetical protein"
                     /codon_start=1
                     /transl_table=11
                     /translation="MFINCDDVNLETTKTFASKILRKIRKLYVGKPFKLKYTWAMDLN
                     AIWESDKHFVIPYYCYNEKGLGYKVFLRLPKREPIVGTLYGYDIYGNKHVLAVNVFPA
                     TFHDPSCVIKMIQMVAKVPIEYGREQLAFNFKISNEGGDAI*"
     gene            complement(130242..130454)
                     /locus_tag="gwf2_scaffold_93_prodigal-single_203"
     CDS             complement(130242..130454)
                     /product="hypothetical protein"
                     /codon_start=1
                     /transl_table=11
                     /translation="MLNREDLIAIHDRLFKNGTIQVDAMRAMHVEGNTIKIKITHCKL
                     MTIKAYYVLHEGELVYFAAQARSVDQ*"
     gene            complement(130540..130794)
                     /locus_tag="gwf2_scaffold_93_prodigal-single_204"
     CDS             complement(130540..130794)
                     /product="hypothetical protein"
                     /codon_start=1
                     /transl_table=11
                     /translation="MSDKQMQAAIIIKGIIERKLIDQGLTMQHITDTEVGEIIAESLK
                     CIRRMKAQGATDQHTITIMTSFIDNRCSIIRYLCAIRRDE*"
     gene            complement(130809..130928)
                     /locus_tag="gwf2_scaffold_93_prodigal-single_205"
     CDS             complement(130809..130928)
                     /product="hypothetical protein"
                     /codon_start=1
                     /transl_table=11
                     /translation="MTKRQLKFQELLQQAIAKLIEEEKLQPLKSMPIYKTIKK*"
     gene            131160..131537
                     /locus_tag="gwf2_scaffold_93_prodigal-single_206"
     CDS             131160..131537
                     /product="hypothetical protein"
                     /codon_start=1
                     /transl_table=11
                     /translation="MRVGDKLYLDAPGTTYLGEIHSLTLTTGRTDLCKWNACVRTELD
                     IALMNDHSVYDSSGNDIGLIRSIMKSNPFSTTGVSITGYVCSVIGQGPNIVDHTKLAK
                     LERRLEHLQAYVNLINDRIERSN*"
     gene            131539..132090
                     /locus_tag="gwf2_scaffold_93_prodigal-single_207"
     CDS             131539..132090
                     /product="hypothetical protein"
                     /codon_start=1
                     /transl_table=11
                     /translation="MATASMSLLNVTAYLNGKELGIITNYTMNRGTMETTYFIEGPHT
                     ASFTSLDLDCDVMARSHVIGKITKYQLNPHGGASIKVEGGARDFLKASNNLSSVIQPW
                     HTYDQAVSAVSDAVMTTTTASSVGQHAISDYSYYKTEDEENERMTKLEHRLETLERYC
                     LMLELAIKQAGIILPMNLLDGDE*"
     gene            132093..132437
                     /locus_tag="gwf2_scaffold_93_prodigal-single_208"
     CDS             132093..132437
                     /product="Putative uncharacterized protein ORF110 n=1 Tax
                     =Bacillus phage 0305phi8-36 RepID=A7KUN3_9CAUD"
                     /codon_start=1
                     /transl_table=11
                     /translation="MIPLMVNEVRKLSQDEGLFDDEIAEILGFSRATVNRARHSHGIP
                     KANLDNRTDKHYECIRCGIITWINRKDHMRRICPECRGKKVKVRELSLTALQAQEYIR
                     NKVLPKTVEELQ*"
                     /db_xref="UniRef100_A7KUN3"
                     /db_xref="cbv:U729_3267"
                     /db_xref="A0A0A7G2X8_9CLOT"
                     /db_xref="A7KUN3_9CAUD"
     gene            132761..133408
                     /locus_tag="gwf2_scaffold_93_prodigal-single_209"
     CDS             132761..133408
                     /product="Putative uncharacterized protein ORF112 n=1 Tax
                     =Bacillus phage 0305phi8-36 RepID=A7KUN5_9CAUD"
                     /codon_start=1
                     /transl_table=11
                     /translation="MSIANLALPSVWNVNVQNVNDASVMIRLDHGMYAGIPIICKGPK
                     CPFALTCMIPVTNQQVGDRCPVEIAAIVNRFQKYCTEFGIDPSDDRQTVDLGFVKDLI
                     DIEVMMLRADQKMAIDADFIESVVAAIGPDGKAYYKNELSKSLELKDKLRMSRQKILE
                     KMNSTRKDKESSLKGAFDASTNAANLMAKVKELQKDGFLSNVVDITNIEMVEEGE*"
                     /db_xref="UniRef100_A7KUN5"
                     /db_xref="A7KUN5_9CAUD"
                     /db_xref="btn:BTF1_30822"
     gene            133411..134019
                     /locus_tag="gwf2_scaffold_93_prodigal-single_210"
     CDS             133411..134019
                     /product="hypothetical protein"
                     /codon_start=1
                     /transl_table=11
                     /translation="VGLVNNQSVQVAGTLFGNLIRGLGTIPGGKSAKRGLDNLASKYE
                     DNIKKAAQLTSKQGREADRVLPEAEHLYKRDATIDKIRDSRIAKYGDEINWRKADPRG
                     YDKVNGLYEKNKAKFDNVMAPSSAIDKEISESGTGFWGQAKVVGGAAKHYMTSGPLTE
                     IMAKHAVLASPGILGVGYRYATGGTMARTADGQSDIAGIPFF*"
     gene            134033..134461
                     /locus_tag="gwf2_scaffold_93_prodigal-single_211"
     CDS             134033..134461
                     /product="hypothetical protein"
                     /codon_start=1
                     /transl_table=11
                     /translation="MGLLDNALKAAERGLTKTFVEPGMIANRSIESRLTDRIAGKTDN
                     RVKRLLTPNSKTAGPVPLQEGMQDTSLGDYVFGTGGAIKDAAKEYFWKGTDGRGLTGT
                     QRAARIGAGWMVGSNVARLASGGTPFTNSNGESDIAGLPF*"
     gene            134476..135339
                     /locus_tag="gwf2_scaffold_93_prodigal-single_212"
     CDS             134476..135339
                     /product="hypothetical protein"
                     /codon_start=1
                     /transl_table=11
                     /translation="MANPLMFLSKLADKYKGLKEGYKFAKGLDKTVKGVGESVINPGG
                     TLMNETMDVMWMPGSFISGLFEGARKGTFFKELGEARKLGGIREMQKFARERAQTWNP
                     WSIGPLSTLTKAAGFATSMGVKTVVSPIKLVTPVLNIAGGAAFRGGVAATEHVIKQIP
                     GAIDLVGGSILQTARVANRVSNSRSGKAVLGYGALAGFGTYGVLSTAREQNLPQKDPY
                     MINPYVTPGLEDDSRFAPKLIDKKEKKDNSLSKTAMMQVDDVAIAATRSSRIDSLGAT
                     GDLVFALHNRR*"
     gene            135350..135790
                     /locus_tag="gwf2_scaffold_93_prodigal-single_213"
     CDS             135350..135790
                     /product="hypothetical protein"
                     /codon_start=1
                     /transl_table=11
                     /translation="MATQQTTRSGVRKHSSGIGVAAFGGGIEFAIRKMDGESTSKAAG
                     HAALEALKWYAFAPIMEVKMGLDFIGAGMDMLGVPTPIKMMELGKKNLERLTTNPGEA
                     RFGSRNFQETEQSHTLRQRNMQAIQESRLNARSVLGNEARMLHR*"
     gene            135833..137560
                     /locus_tag="gwf2_scaffold_93_prodigal-single_214"
     CDS             135833..137560
                     /product="Terminase large subunit n=1 Tax=Bacillus phage
                     0305phi8-36 RepID=A7KUP0_9CAUD"
                     /codon_start=1
                     /transl_table=11
                     /translation="MTLTPEELQLYSVLQNPVLWAQAELNWTARDYQIDPLNMMCTKP
                     LVVLRLGRRLGKTEKLAVAILWHSQTQINKGPNNQYDILIITPYETQIDLIFKRLHEL
                     IDISTTLKGTIKRDVYHCIEFHNGTCIKGLTAGSKSGTGANNTRGQHADVLILDEVDY
                     MGEDDITNIINIRNEAPERIKIIATSTPSGRRGSYYKWCQDATYSYTPMTTDVQEILN
                     GTPFKYKGTKKRGNGWSHFHAPSTVNKELLKINPETNRTYFEDIEDELTELRFQQEVM
                     AEFGEEAVGVFQNRFIDKAKAKGVELNIRYRDKDDPTITPKRGPRILGVDWDKYGAES
                     TILGVEFDESRGLFVPIVRVSIPRTEFTLTNAVDKIIELNDEFKWDWIVLDRGYGETQ
                     VELLKLYGKKNPASGLARKIIPISFSDKIVVRDPITRTKIKKDIKPFMVNNAVVAFEK
                     QQVALNPTDKLFIKQLEDYHVVSLGSEGRPKYTDVNEHIIDAFCLCIHGFTTKYSEML
                     KVSHTNRIVGVNALDGTQNRQTSDPTKDRDIEPPPRKIPMIHGSVYGVEMRRGGRGQR
                     GGAPSRKSF*"
                     /db_xref="UniRef100_A7KUP0"
                     /db_xref="A7KUP0_9CAUD"
                     /db_xref="cbv:U729_3279"
     gene            137782..138975
                     /locus_tag="gwf2_scaffold_93_prodigal-single_215"
     CDS             137782..138975
                     /product="hypothetical protein"
                     /codon_start=1
                     /transl_table=11
                     /translation="MNDLERQQLEYSPRLEFTKRLLAIISDTDVTESDIVNLPQALLD
                     TVSLPAADVLQNLADTSKALDDLIDQLGQCLDGRLDSGISIADYRLARENDNYEIRDQ
                     FEDHYNNSPEASTAGEALIYLLDVKSNLDTHKAYVSNTFYNGKAQFDNIDKHRDDEQK
                     EINKLVSLEIKKPGAQDYTSLKIQHNLLDASNDRINNVSSFVGNIKQVLTSGINQQFK
                     DVTSVVRTMALGGPDNIGHVSDITEFRFKQLAFISDDNQNRSKRLNTESMRAMIDSDM
                     KILSNLKTTTSSSLINWFSNTSTKNDTLPITKLFSDAISGLELVETSYQTRMADLSKT
                     NALEKMQLDDIAASLEQKKEARQVYSLTKAMLDQFDFKDSNIDKQVKRFIDNNSLDTP
                     GKICE*"
     gene            138986..139132
                     /locus_tag="gwf2_scaffold_93_prodigal-single_216"
     CDS             138986..139132
                     /product="hypothetical protein"
                     /codon_start=1
                     /transl_table=11
                     /translation="MLFTCPICKEELHAVFFGDDVHRLRCLKCDQLYDSFELLVSMFS
                     GPKN*"
     gene            139207..140919
                     /locus_tag="gwf2_scaffold_93_prodigal-single_217"
     CDS             139207..140919
                     /product="Uncharacterized protein n=1 Tax=Clostridium
                     hathewayi 12489931 RepID=N9XD69_9CLOT"
                     /codon_start=1
                     /transl_table=11
                     /translation="MAFVKIRGAQIQGSAIKDSHIAADAAIAENKLSIDFNAHTETLA
                     NKKVLYKVQLNDIQVAAGVSALEFVNVEGRYKFNDGVQDFFIDGLPVTSNGTSQGVIT
                     DAPNNKFIMRDGVTEDTPLRDVDGNIIFGRITYVVETDKYVLTFDNDGVVETPYTMVV
                     PVTVDLFYLKRGSLLDMPEDFAVTEGGSFVEGAMDVTATFNLEQLAKDIYGGAWALDN
                     DGVGNLTTSLATQIADEIIARGVAVDAVQDALDTEVSTRSLANTALQEALTAEAGTRA
                     TADTALSDRIADLETGGGAEVTDTHTRDAATVNGVFAIDTFVDLEERLDDIESTVDAK
                     VKLLLDADTSGATALSDAVAQEVIDRNAAVTVEHDRAVAAEGVLTTAVSDEVTRATAA
                     EGVLTDALDAEVIRAGLAEVANADAIAAEVTRAGLAEVANADAIAAEVTRAGLAEVAL
                     AGRATALETEITAARGSAVDLDTRLDRALNEDGTLKQGTKIHAHTKQVFSAVGGEQIV
                     NLTGGKTFQVGDDSLDVFVNGVLQAKGLHYAELADGTGVDFSPEVLAVGDVVIFKFIN
                     NNAE*"
                     /db_xref="UniRef100_N9XD69"
                     /db_xref="A0A069DIF0_9BACL"
                     /db_xref="cbal:M667_08755"
                     /db_xref="N9XD69_9CLOT"
     gene            140967..141521
                     /locus_tag="gwf2_scaffold_93_prodigal-single_218"
     CDS             140967..141521
                     /product="Genome assembly strain_NMP_1 {ECO:0000313|EMBL
                     :CEP68767.1};  TaxID=55779 species="Bacteria; Firmicutes;
                     Clostridia; Thermoanaerobacterales;
                     Thermoanaerobacteraceae; Moorella group; Moorella.;"
                     source="Moorella glycerini.;""
                     /codon_start=1
                     /transl_table=11
                     /translation="MPLQQIPGKEIKDRGITSDDIDDLAIESRHIKPKSILPEQLDLQ
                     TMSGFSVYKATTIQAINTNTWTKVTFNTEIYDMLNEFNLSQSRFVALSDGTYTFSLSI
                     EWSSDAPANRVRASLYVNGSSKAQVFDQTASSKITVTTHASSGTATIKLKAGDYVEVY
                     CYTSDGTDVTYGPDLTYFNGIKTS*"
                     /db_xref="A0A0C7NSR8_9THEO"
     gene            141536..142030
                     /locus_tag="gwf2_scaffold_93_prodigal-single_219"
     CDS             141536..142030
                     /product="Uncharacterized protein n=1 Tax=Brevibacillus
                     borstelensis AK1 RepID=M8DL58_9BACL"
                     /codon_start=1
                     /transl_table=11
                     /translation="MNLARALIYLFPNTCMMKDILVRDDGEGAYIDQWNISDPQPTQE
                     QLDQAWIEVVRKDKLNELDEACENDILSGFIASNGHHYGFSYKDQINFNEQDAILTRN
                     PSIDTIYWKTDDIGPIPHTREEWYAVVDDVAVSKLGKIARYWQLKVYVLSLNSESEIN
                     AIHW*"
                     /db_xref="UniRef100_M8DL58"
                     /db_xref="M8DL58_9BACL"
                     /db_xref="bss:BSUW23_06535"
     gene            142061..142231
                     /locus_tag="gwf2_scaffold_93_prodigal-single_220"
     CDS             142061..142231
                     /product="Putative uncharacterized protein ORF120 n=1 Tax
                     =Bacillus phage 0305phi8-36 RepID=A7KUP3_9CAUD"
                     /codon_start=1
                     /transl_table=11
                     /translation="MAKLSIPEEVKIKCCYCFIKDTCVRRCEKELYEIKGWMTKCILT
                     PNRPGKKRKVKI*"
                     /db_xref="UniRef100_A7KUP3"
                     /db_xref="A7KUP3_9CAUD"
     gene            142252..142353
                     /locus_tag="gwf2_scaffold_93_prodigal-single_221"
     CDS             142252..142353
                     /product="hypothetical protein"
                     /codon_start=1
                     /transl_table=11
                     /translation="MSKESDYENVMYGLVGLRPSKPNPNTVKTPKTK*"
     gene            142366..143241
                     /locus_tag="gwf2_scaffold_93_prodigal-single_222"
     CDS             142366..143241
                     /product="N-acetylmuramoyl-L-alanine amidase n=1 Tax
                     =Desulfosporosinus youngiae DSM 17734 RepID=H5XRZ0_9FIRM"
                     /codon_start=1
                     /transl_table=11
                     /translation="MPKICIDPGHNKSGIDTGAQGCGLFEQDLTLDIGLRLKPLLEAN
                     GIEVVMTRTGEKVPGNYSSVSGSLKARCDIANNANVDLYVSIHINAGGGTGSEVWVVS
                     TGGRAEKLAKSVLSRLVSQCGWSNRGVKTANDYVLKYTNAPAILTESGFIDTPSDARK
                     LSDPNFRQAIAVGHAQGICDYLGITYNESRPVPVPTPVTEVNKVGTIVIYEYAVDVHS
                     AYYMAYVTSGISIALESVTKADLDVATRIITVGGTVGQYLLNGSQIKSDKHLSGTDRV
                     DTALQVLTYIHNGGR*"
                     /db_xref="UniRef100_H5XRZ0"
                     /db_xref="A0A0F2JEM4_9FIRM"
                     /db_xref="dor:Desor_0309"
                     /db_xref="H5XRZ0_9FIRM"
     gene            143243..143683
                     /locus_tag="gwf2_scaffold_93_prodigal-single_223"
     CDS             143243..143683
                     /product="Uncharacterized protein n=1 Tax
                     =Desulfitobacterium dehalogenans (strain ATCC 51507 / DSM
                     9161 / JW/IU-DC1) RepID=I4A745_DESDJ"
                     /codon_start=1
                     /transl_table=11
                     /translation="MYEILTHILVQLNGAWGAILGGTIIAGIRAFAISKAKEISLKFM
                     LRVAKQAEELAFETGLEAMKFVVDKSYDHLPKWIRFVVSKQTMDGLANNIYKDAKSKA
                     DVEVQKRIDERLHAAKQIVKEAGLTIVEPVVNDLPGPSEAPAGY*"
                     /db_xref="UniRef100_I4A745"
                     /db_xref="ddh:Desde_1354"
                     /db_xref="I4A745_DESDJ"
     gene            143800..144129
                     /locus_tag="gwf2_scaffold_93_prodigal-single_224"
     CDS             143800..144129
                     /product="hypothetical protein n=1 Tax=Brevibacillus
                     brevis RepID=UPI00035D4F79"
                     /codon_start=1
                     /transl_table=11
                     /translation="VSISTDMLISILTNLIGLAFVTEATVEILKNIFSITDDRIKFGI
                     SVIVGIVTSLATNFDLLGGNGVQYYAGILLAGILVSRGGNYLHEIVKILQSLSSANMA
                     KAQHVNK*"
                     /db_xref="UniRef100_UPI00035D4F79"
                     /db_xref="bbe:BBR47_06290"
                     /db_xref="C0ZKF5_BREBN"
                     /db_xref="UPI00035D4F79"
     gene            144159..146024
                     /locus_tag="gwf2_scaffold_93_prodigal-single_225"
     CDS             144159..146024
                     /product="Portal protein n=1 Tax=Bacillus phage
                     0305phi8-36 RepID=A7KUP5_9CAUD"
                     /codon_start=1
                     /transl_table=11
                     /translation="VGVRSMIQTWLGISEAPVSTPSKGGGAKRDPKQSIIKKLALVTG
                     GANGRDFSGPEFDLNLISKAYNTESYVRVACDKYIELMFKAGWDLTGNNADAIDYIRT
                     RFKLIAESTQIPTEQLFIEIAEDVVKYSNTVIVKARVKNGQPLPQGIAIQGVAGGMPV
                     AGYFPLNMLTVSVNRDQFGTVKAWQQEAQGGQGKPVKFKPEDVIHMYYRREKGYAFGQ
                     SFLFPVLDDIRALRQAEENILRMIYRNLYPFHHIQVGTQEEPADDPEVDDVKLAIESM
                     ELEGGLITSERVNIKAIASDQIIDAQPYLKHFESRVFSGLGVPETLFGRGGAANRGTS
                     DNMTTDFIDRVKAMQTIIAAFTNESMIKELLMEGGYDPVLNPDDDVRFVFKEIDLDAQ
                     IKFENQAVYLYEHNSIDQNEMRVRLGFDPILDESFMFLNMVTIPTVEATAAAKAAVAP
                     ATSTSPAAKKNAPKPKTRPGSKSPKKPVKKKQKTAYETAMENEYTLLSEGLKIIAKNY
                     FDYLDNPSSDKRNNAALLKDVTLTVKHTEQRLNDVTIEFNGAITSTTQISIKRMLAQI
                     HDTTIKLLVETQGSNKLNEASETISSLFRVMENRLTDIIGINGSNKEVDEFEQTL*"
                     /db_xref="UniRef100_A7KUP5"
                     /db_xref="A7KUP5_9CAUD"
                     /db_xref="cbv:U729_3068"
     gene            146008..147342
                     /locus_tag="gwf2_scaffold_93_prodigal-single_226"
     CDS             146008..147342
                     /product="Protease/scaffold n=2 Tax=Bacillus phage
                     0305phi8-36 RepID=A7KUP6_9CAUD"
                     /codon_start=1
                     /transl_table=11
                     /translation="LSKPFELKEGRFCLTEVLEIKQMLNESGNPSALTDAAKSGTSEN
                     PKKLLVTVEAIHAKMTKNNTMYPANRLESSAGTWTDIYDKPVLKNHSSYTEPLGRVKS
                     SNFTDSKLIDGVKCIALDLLITDSDAIQKVLDGRYKTLSIGATTNEARCSICGKNVVE
                     EYCGHWKGNTYEGQKCYYIIGEMEFDEISFVNMPADVHSQVIGHKVQDSVKDSQTEEG
                     RIILVTDETVIDPTILDQVTALATPPVIPVVAEGVPEVPPVIPVVTDVPPVVPAVTTE
                     EITPELVASLQEQITVLEAKLATATQEHEVSRQSLTQTQADVTRLTDELRVASEESAS
                     MLKQNVSLATYSHRLLAERVVDLKIHLGKEANDKRDDLIANHIKENAQALNDGLTVLL
                     TEQPVRVIQPVTLADAAGQSTLESTTAKPQVPHIPTLEEYANTVVSYLTKTV*"
                     /db_xref="UniRef100_A7KUP6"
                     /db_xref="A7KUP6_9CAUD"
                     /db_xref="btn:BTF1_30782"
     gene            147361..148482
                     /locus_tag="gwf2_scaffold_93_prodigal-single_227"
     CDS             147361..148482
                     /product="Major virion structural protein n=1 Tax=Bacillus
                     phage 0305phi8-36 RepID=A7KUP8_9CAUD"
                     /codon_start=1
                     /transl_table=11
                     /translation="MALFEGAKLRNQMPSNTKLVVSGGDSPAEKWLVKEGLPTLMTYP
                     YYGWYGALQDVVISKGLMIAATGKTGKDYDTGRQIPEITIADGILPTIGMTPFSLIRR
                     VEDRFYDNQPTIITREYVELPLFTNAPNSKVELPEVPWGFAVGNIKAGDRLRCIKATD
                     LGGAGEFSLGRVMKWDPATDLPQDIIGQVLGIEDEGSPKSWLEWAMWNESAKQQDDVF
                     INKLGYSAPSEAGYPFDPDLVDGYRNGTNDMTGYWSDMTTTQTGVKGINDGAHMSNTL
                     FTDREMAEIPVGVLVGSLFTFVAPQKNLIEGSVIIKVGGVDVTAACTINHLKGFIGYT
                     ADAVNRGTVTITYKAKQYGTPSSWNFDGAVGAIRLLLKF*"
                     /db_xref="UniRef100_A7KUP8"
                     /db_xref="A7KUP8_9CAUD"
     gene            148522..149610
                     /locus_tag="gwf2_scaffold_93_prodigal-single_228"
     CDS             148522..149610
                     /product="Major head protein n=1 Tax=Bacillus phage
                     0305phi8-36 RepID=A7KUP9_9CAUD"
                     /codon_start=1
                     /transl_table=11
                     /translation="MPTLTEQEIKDYKLNESELKMLEGFKIAMAGEEAPAGTLAMKEF
                     LASPSASVLIPKVIIGAMREAAEPLYIASKMLKKVRLQTGQSMVFPSIGIMRAYDVGE
                     GQEIPEDTIDWQTHEVPEIRVGKSGVRVRVSSEMVADSQWDIVSMLIEQAGRAMARHK
                     EQKCFNAFSKHGHTVFDNADPRAAAKTTGLDYNGVANGTMSAEDFLDMAIIIMNNEFT
                     PGDILMHPLSWSAFAKTELANMVAANPYTTFPAKGAPASMAMGPSSIQGRLPFSFNVQ
                     LSPFIPVDKKNKTYDMYFVDKNNIGVLLVRDELKTEQFDEPARDIHNVKCVERYGVGV
                     LYQGRAVAVAKNISMNKAFNIPIRVKNI*"
                     /db_xref="UniRef100_A7KUP9"
                     /db_xref="A7KUP9_9CAUD"
                     /db_xref="cbv:U729_3071"
     gene            149634..149978
                     /locus_tag="gwf2_scaffold_93_prodigal-single_229"
     CDS             149634..149978
                     /product="hypothetical protein"
                     /codon_start=1
                     /transl_table=11
                     /translation="MAKHQVCLAPGRSLFFIPEIGLDLTPWRPMGFVPDDATESVLRM
                     IKNSLESKDLIDVKGTLTRVLAGEKIVEVEKTEKAVRPVKLPKAPQEDKEPEKELEQD
                     PEKEPKTTQDKE*"
     gene            150031..151017
                     /locus_tag="gwf2_scaffold_93_prodigal-single_230"
     CDS             150031..151017
                     /product="hypothetical protein"
                     /codon_start=1
                     /transl_table=11
                     /translation="VYIGPLQITKTIPANNAANILTYRPVLIYFSSYIDVNTLDMGIL
                     VTTSIGTHVDHTVTLNREEKCLEIIPISKAWDSNTTYFITVVGQNDMSDLAQNCIKDV
                     SGAPLFGSMKLTFTTIIIELLKAPVIISPIDKTIYLSMPGFSWESVSENPHQIYEVMI
                     SYSNTFEPLIWSNDKIESTGPISPNIEFSDGIIYWRVRAIDGQWSDIQQFNLSIYGKA
                     TISEEDTLSYDAGTYDFSSNDEEYTEVLDTYPERDFSNVSTYLKVITLQVTGTVLVDD
                     IDPESFIIKGEAVDGDDVNDHGYITPEKIEALPQPDGTTLVVFTLPDLPVVK*"
     gene            151018..151485
                     /locus_tag="gwf2_scaffold_93_prodigal-single_231"
     CDS             151018..151485
                     /product="Uncharacterized protein n=1 Tax=Thermaerobacter
                     marianensis (strain ATCC 700841 / DSM 12885 / JCM 10246 /
                     7p75a) RepID=E6SKI9_THEM7"
                     /codon_start=1
                     /transl_table=11
                     /translation="MAFSVNYNVGGKVDEVDVVNEVKNLKGGKLDQVVYIDEIGKIHI
                     PGFPTLGVPFTKGLKINIPATMTTHTIEYVPTVDMELSGVIIACSGYADDDYWELIIN
                     GVTYYETIYTKELPEMSPQSGVIPVAANTAIAISFHNDSGTSKTVWFNLKFFK*"
                     /db_xref="UniRef100_E6SKI9"
                     /db_xref="tmr:Tmar_0051"
                     /db_xref="E6SKI9_THEM7"
     gene            151499..153289
                     /locus_tag="gwf2_scaffold_93_prodigal-single_232"
     CDS             151499..153289
                     /product="Major virion structural protein n=1 Tax=Bacillus
                     phage 0305phi8-36 RepID=A7KUQ3_9CAUD"
                     /codon_start=1
                     /transl_table=11
                     /translation="MAWIEGITNSERILKDLMNVFCTANKNVDGDVDPAKNWELIYPA
                     SLDLITNRAVVRTTTTPAQAGVPNPYGIDNNDEESLSMYVEFYMPEVVLNVETGIWSG
                     YKNYYYFECRMFDVMDEVTFKPKANIYDAKGNVATYNSHCSEWARFSWYRDYTEQLKD
                     SLDTDGGTSNIEEGLIYDKIPNLGVFGTVGIEFYCSVDNDKIAMVLVGDPTVDFDNYL
                     ISFGYIGKIESFEGSINDTAGNFALTVSSSVIPCWIQRTDSDSAITDPVTMEFPVELT
                     VTQPTIVIPEGQTQLYDSRVERIHKVSFKFLPYNDRSVGDPLLMQELVVTYIENFDHL
                     TSRLGTYNQQTGVTSYTTYESYNCRKTDKDQFKVEFANIPPTATRVKVFMKKIVTWAL
                     DGNGSSVPAADAVDTNWYFVEDVAKDILLLQGYIPRTLTSDHSITPPVTQYVKTELGV
                     VRDPYYGSITNIVYPTTWGLRTATGVSDISMYQSRNCAYFQQHFLAFITPEQTMQKDA
                     FNPSRWTGKFHMSPAYVVQGYDGYRGMLKNVVVVDDSSIIHLDKLIVNKDSVDPLLPE
                     ETYRYFKVNAPFSCLTNSPNFHYGIAIKEV*"
                     /db_xref="UniRef100_A7KUQ3"
                     /db_xref="A7KUQ3_9CAUD"
                     /db_xref="tmr:Tmar_0052"
     gene            153293..154759
                     /locus_tag="gwf2_scaffold_93_prodigal-single_233"
     CDS             153293..154759
                     /product="Major virion structural protein n=1 Tax=Bacillus
                     phage 0305phi8-36 RepID=A7KUQ3_9CAUD"
                     /codon_start=1
                     /transl_table=11
                     /translation="MAWAEGLTNSSRFLRDIANIFCTANKDESGLVDEARNWSLVYPT
                     PYNTANMFDEVLVADDTNLIFSTSEQDLIDNNSFVLKYLDGTEVDSVEYTVNFLLGEI
                     SFVVPKLDSLMASYDYKTSNKLQTGLGKITDRIVLKTVTTKIIPEPMEDPYGTNTSSQ
                     VDQITMYWEIVKPKFVTNLETGVETTYENHYYVQTRIFDVWDSITEQYKENDFDDVSG
                     NIINFNSHVSEWSQFSWYRDFEEQLNDALDEDGGTTNIEDGLTYAKIPYVGIFENLTI
                     QFYISVDNDHAAMVLIGDPTLNYDNYLISFGYVGKISNFKDSSNDTAGNFALTTGSSS
                     VPCIPNGVTRDPLYGNIIDIKYSDFWGEYTATGVSDISMYKTRNDTFYQRHYVSFITT
                     SEDMDKDRFNPSRWTNKFHLSPAYVVHGYDGYRGWLTDVVVVDNTSIIHLDKLVINKG
                     SVDPEKPEETYRYFKINAPFSFLTNTPNFHCGIGIKEA*"
                     /db_xref="UniRef100_A7KUQ3"
                     /db_xref="A7KUQ3_9CAUD"
                     /db_xref="tmr:Tmar_0052"
     gene            154775..157582
                     /locus_tag="gwf2_scaffold_93_prodigal-single_234"
     CDS             154775..157582
                     /product="hypothetical protein"
                     /codon_start=1
                     /transl_table=11
                     /translation="MPQEYSFSFNMKKVENSYSFKFQTRSERSYGFLFDPYQTFQAQT
                     ESSLPAIRENIDTIQMAEFITAKRRNIVSTINRLMAFIKPESEVFMNNSMLLEKPLSI
                     GHFNSSLLLQKPKYLTYLSNSLLAKENARDIVTNKIVEFNPKPRETLLALTPAASKSS
                     FDSKMNNVILINSNVRIGDMSRNVITFRETRPCDLNETIISFGKGTISFGILNNVINT
                     EKIHEARYTEFGDVIISEKLYEAITSNLHASIKIARPSALYDAGLINTLKAVKLRREI
                     DAALFSNLTLDRLMIYHDAVGLSLTHFLRKSREHVSNKTDLSNGFRVYRNDSGIPESE
                     TMTRMNVDKRADLYGDSHANRIDNYGALSTKWTHGFRTNVHHESTVSYDNFVKSFRKT
                     KGYKLMDKIFEGKNTREPLIFYMVAISNISKDSNPAIINTREANAVKGYLESIIYDSY
                     TIEKQVRVSLIEQLKRSDKRRKILVLHETVFSHNEILKACLNKALIIDRPIIRDVILR
                     DIIQTLQDKRDVLKQETIDILPNIRQTVFSKTIDTIPIIRPGRETKTLDIIPAPRLVE
                     ESKTLDVNKADSIIEPSETLLGWNYDGDNRPVSFNSTIDGTWNIGFDDLWKLLIDDDR
                     LDYMIMPQSDYDYAKLKDQVYDVNGVPYNPLSPPNVADVYVNHMLNHPVDMPGDFAKQ
                     ELWVNNYYLRDITIVGAVYLYRYINKFAGMSAGEGVNSVLNYMHDYIYNSEGIKNNPG
                     YHRALRFARWYGERCIMKYGKWLLVRDYGSWMDNFAVGDFNCDYALNTWDNVTFDNSI
                     LTLGGDNFLTLSLTNYIDGTFSFSTMLTDGTLTVSINNQLIETITPDTSKRYEFNVPM
                     GTHAIVFHYVGSSCKLSGLVLTGARFIGAYTKQQDNSNDLKGIVAARELITYLIRYHM
                     DHWHQKSKGDNRIKQRKMWIR*"
     gene            157602..157919
                     /locus_tag="gwf2_scaffold_93_prodigal-single_235"
     CDS             157602..157919
                     /product="hypothetical protein"
                     /codon_start=1
                     /transl_table=11
                     /translation="MALVEYWVMRRPRNPFSHLTMYATDDTASQCLFYHNPTPPTTGA
                     PFAYNNPLVVEPIKGQPWIIHSIHGSIQDAVASLKLSVSYIGDENTRIVKVINHRMEL
                     VLK*"
     gene            157937..159019
                     /locus_tag="gwf2_scaffold_93_prodigal-single_236"
     CDS             157937..159019
                     /product="Virion structural protein n=1 Tax=Bacillus phage
                     0305phi8-36 RepID=A7KUQ6_9CAUD"
                     /codon_start=1
                     /transl_table=11
                     /translation="MAIINRVESGLIFEDNFSDPSLSSNWLMSPSDTSRYSTTEISGY
                     LRLKHGDPDIYALLPMPDGDFVFEIANNYFPTIESDMGGIVAYQGESQKVELLEYFDK
                     NYTHMRIKRSQGRYEGYGSSDGGNTWKLIGSGVSPGLTMIGVELQGKNNVNSVNLDID
                     YVRIMRDNKIIVGNLLPNWKVILRNFNNQILSQTTVPQGKKVTYLNVNTLSIYGTVEI
                     YDSLGQLIGKTALDHLWGGDVFSYDLDLSFSIDDIVLRQDISLDLGEMVQNFIEKRVI
                     VTNNEDYILNNVHIGIYQLLAREGYQLADVSLDDLGMPFSYGDNIIIESIGPTQEVTF
                     WLKISREDYVPSMQDYAFKIVVTPGV*"
                     /db_xref="UniRef100_A7KUQ6"
                     /db_xref="A7KUQ6_9CAUD"
                     /db_xref="tmr:Tmar_0054"
     gene            159024..159530
                     /locus_tag="gwf2_scaffold_93_prodigal-single_237"
     CDS             159024..159530
                     /product="Virion structural protein n=1 Tax=Bacillus phage
                     0305phi8-36 RepID=A7KUQ9_9CAUD"
                     /codon_start=1
                     /transl_table=11
                     /translation="MSIKFLINQGSSTDALIPITNKVYEKITIDIEDQTDVSITTGAY
                     DLGYNQLEIYLNGLLQYVILDYIEINETTVRFILPLKLGDELLFIVRSFSLNLENRYY
                     QEIIVDQVDQVIISLDKPYITNTNSLQVYLNGLLQRKNYDYIETDKTTITFTSPLEVD
                     WVVIVRQD*"
                     /db_xref="UniRef100_A7KUQ9"
                     /db_xref="A7KUQ9_9CAUD"
     gene            159540..160130
                     /locus_tag="gwf2_scaffold_93_prodigal-single_238"
     CDS             159540..160130
                     /product="hypothetical protein"
                     /codon_start=1
                     /transl_table=11
                     /translation="VLQLYDNNPTLKNNQLYSIKVKLGSTDYAWSFTSRYSPYYSTPK
                     LVRNSASGLADDFTDEEINFMIWQVSLFVLTSWPSTKVFEDYTYKIRRYVSSAVALNM
                     ATEILISKSLNVGSEEKDLGDLKVIRDSKAPQMARVLKGLQDDTNRWYRALFGARALA
                     QSAVRGYTKHKLFAPSITETTSAMATDNLLVKRSSI*"
     gene            160130..160660
                     /locus_tag="gwf2_scaffold_93_prodigal-single_239"
     CDS             160130..160660
                     /product="Virion structural protein n=1 Tax=Bacillus phage
                     0305phi8-36 RepID=A7KUR0_9CAUD"
                     /codon_start=1
                     /transl_table=11
                     /translation="MRNNIDLRKEIDDILKDYGYYVLLQRTSRKIHCSCFKEKYQEPD
                     SHCPICYGSGWVNRIEKHKTYSQNQSLVVSKPGLNTMGPLGYIYTPANVYHFKHDVHP
                     QIGDLIYEVGWNKDRPVNLHRCFKLSHSEAKRGDNGRIEFYFAASKAEAIDFKFKEWT
                     IHSIGSKKNYEIVGGS*"
                     /db_xref="UniRef100_A7KUR0"
                     /db_xref="A7KUR0_9CAUD"
     gene            160638..162278
                     /locus_tag="gwf2_scaffold_93_prodigal-single_240"
     CDS             160638..162278
                     /product="Virion structural protein n=1 Tax=Bacillus phage
                     0305phi8-36 RepID=A7KUR1_9CAUD"
                     /codon_start=1
                     /transl_table=11
                     /translation="MKLSEGVENSLIYYDLYRASAPRSPTIGKTLILLGTSNDGPIKE
                     PIMVLNPTQAASIFGDPGNGTLLKGYQQVYDTDKTITVYLVRFTGDYATLDLTGLTSK
                     YKVDTLLRFRSKYGGSLYNQVCIMLDYMVDPVDDISKACLRLIFPDSYNISPKLYFLS
                     DFSTLGRLCQSINQDTDSGQSLVYASTPYGLESSQAIVGPNLNLRANLIGGNDGVTLS
                     KNDLYVELNETYGLLEGIYADIILPLGVYFDDVHPVTIYGENSWGDGYYSDGDDVLDL
                     VDVKNNYKACTFHGQLIDFCMRQMNFGFMTHGVLGFKPITNVSDVTTEYSYIVKLANA
                     TAFKTRFDLTVFDGGEYIDQGYYVSLVAAEAVFNEGLETEYTDNCAAIYAAMLTNLGA
                     SATPTNQPIPGLNTLRYEFTTNEIYELSNMGIVTFRYSVNSESLVISSGVTAALSSSD
                     LHSMINVRQVQAVLSEINLLVNNVIGEPYTPIIKKKEMDKQLNEKLNALKTAKVIQDF
                     RVSISFNNNGRGYIALDLLTLYAIDFISTSAGVMFTNP*"
                     /db_xref="UniRef100_A7KUR1"
                     /db_xref="A7KUR1_9CAUD"
                     /db_xref="csr:Cspa_135p00220"
     gene            162290..162928
                     /locus_tag="gwf2_scaffold_93_prodigal-single_241"
     CDS             162290..162928
                     /product="Virion structural protein n=1 Tax=Bacillus phage
                     0305phi8-36 RepID=A7KUR2_9CAUD"
                     /codon_start=1
                     /transl_table=11
                     /translation="MTDRQYAHANTDINGLTDRLKPILEAAWGKDWGKFTAEMPKYND
                     HEAPMPQITYVQVSRKPSKSIKNIKPVLYNTYPDPDNPGYTISEYRQRYDCILDFVCW
                     DKTSSGAMSRAEQLEEFIFTYTGIFKNLGIAEIVFIEMTKPEVNTRYRQDIPYVAIRY
                     GIQLERIHERRSYAIRILEQQIEVLNPSTGESTIAYPPSLNEERDIILNNIY*"
                     /db_xref="UniRef100_A7KUR2"
                     /db_xref="A7KUR2_9CAUD"
                     /db_xref="csr:Cspa_135p00230"
     gene            162943..165432
                     /locus_tag="gwf2_scaffold_93_prodigal-single_242"
     CDS             162943..165432
                     /product="Tail sheath subunit n=1 Tax=Bacillus phage
                     0305phi8-36 RepID=A7KUR3_9CAUD"
                     /codon_start=1
                     /transl_table=11
                     /translation="MAGIKDSYPNLPGHLVELKDGGLQLKTDVAPPSTEAVLLLGTAT
                     DGPILQPVSVDPASAESIFGKATYSNGIPNGATLTQGFEEAYGIGCRDIRLMRISGEP
                     ATASIGIDSDSITSQVLTSVQDEQLGFANGNDAATYLLKILSNDPANQLDNDSLKITI
                     SNIPLILGEAEIPATLETASELSEITLSDAGTLATIDGYFTGADSKEYVITVTAVAES
                     LEASEITLLDGTVITELGGAGSQAFDLGDGLVINIGAGGGDLTTLTCTFSFMAYAAIP
                     ATDIIPESGQYHLSETGTSYVLHANVANVGSYIGVAYNYTNASNVLCSVTENGNKTTG
                     AAQVFSLQHAVNDPKAIQLYKNSSIAIDTKDFTLSDDGMSVSLNLDNVSSLDLISANY
                     NYYASDSANPTIDFQSVYGGELYNDLQIEVVNVTTAGGSVIGKEVRITKPNSKKFQVN
                     ETPLIYSSLDYPTFDIMVRVINADSKNNVVKASTLFPKQQSSTLKDVLIFNFTDGNDG
                     LNLSKEEMYECLGGKRDEQGNLLEIGVYQLLENYSCDIVIPIGVFADDTLVRKNDNFA
                     YQLALACAVMSHRNRMTTGVIATSSPVDTTLASIEAHVRKLEGKPLNFFMIDRAGNQL
                     KDSDDNLIDLGRFIEVLAGPDLVLRHSRLGIYATNSAPVLGGFVSTLPPQSAPTNKIV
                     TSAKGLRYEFSNGQLDRLAAARYTTFKLKNNGANVAVTDAPTAAQVGSDYTRLSTVRA
                     VKECVDQIREVSDPFIGEPNDVSQRNALSSAISKRLDKLKELGVIQGSEFQIISTLQD
                     QLMGQAKIELTIVPPMELRKITTIVSLKPSL*"
                     /db_xref="UniRef100_A7KUR3"
                     /db_xref="A7KUR3_9CAUD"
                     /db_xref="cbv:U729_3077"
     gene            165500..166231
                     /locus_tag="gwf2_scaffold_93_prodigal-single_243"
     CDS             165500..166231
                     /product="Major structural protein n=1 Tax=Bacillus phage
                     0305phi8-36 RepID=A7KUR4_9CAUD"
                     /codon_start=1
                     /transl_table=11
                     /translation="MASSSIKTITSFSGADLIVNFGPVVIGELQSISYGIQREKAPVY
                     TLGSPDPRSFSRGKRGIAGQLAFAMFDRDALIAELTKEANWNSIAPPAMFTAAGNIAS
                     RGSEDFSNLLSMAGWNDTVSTLATTPASGSTDVVPTTNIAINGTGVDINVPPGFALIQ
                     SGNILYADMLPPFDITMTFANEYGQAAFQRIYDIDILNDGSGVSVDSIVMERHMTFIA
                     RRLSPLTSGVFTRSDTGVTSGTAVY*"
                     /db_xref="UniRef100_A7KUR4"
                     /db_xref="A7KUR4_9CAUD"
                     /db_xref="csr:Cspa_135p00250"
     gene            166288..167787
                     /locus_tag="gwf2_scaffold_93_prodigal-single_244"
     CDS             166288..167787
                     /product="Virion structural protein n=1 Tax=Bacillus phage
                     0305phi8-36 RepID=A7KUR5_9CAUD"
                     /codon_start=1
                     /transl_table=11
                     /translation="MLSEASLNPYYGSFSGVDMVVQFLFPGSAPIAVGKASTISYSTF
                     REVAPVRTLGRISEKGLSKGPRTIAGSMIMTLIERSMTNDIRRSVPAIKNINKPIKTD
                     ELPPFDILISFGNEYGTGAKLVIYGVHIIDDGMILSSQDLYTENTFTYRARDIELVDG
                     PWTSDMKVEGSVKLMDATEKLGIFNFNTLSAAVDEADRLAAIKAYQEAQIQAQAELAS
                     RAGLITATTNYPPAPRYTGADGGSYSYDPTKDIAPITPGANEATVLVQIRNDDGDPVQ
                     YANVTMMIGSSQTNRTAANSDALGQIAFNHIPDGTTVTVNLSGDLSTARTITVSGGET
                     FDMTFTITKPNRYKYYPEGSYLAEPNYIDPFTHFAEDVFSKCEATMKLTEGVFTEDIS
                     RLGYSIHWDVIVVRESRSPKYNISYIGTGDTQLGLAGDGSAYSIPGSIDIAGLRDWMK
                     VKFFNPFSDYNVPAEAQITVWATLMQPSSTTLTCIGPVKTAWHFVVNAS*"
                     /db_xref="UniRef100_A7KUR5"
                     /db_xref="A7KUR5_9CAUD"
                     /db_xref="csr:Cspa_135p00260"
     gene            167800..169254
                     /locus_tag="gwf2_scaffold_93_prodigal-single_245"
     CDS             167800..169254
                     /product="Virion structural protein n=1 Tax=Bacillus phage
                     0305phi8-36 RepID=A7KUR6_9CAUD"
                     /codon_start=1
                     /transl_table=11
                     /translation="LTDYSLDSPPAGVINTRKQTEYQYFPEDYFSGSDVTVYFGDVWA
                     DDIVSLSFTLEEKVLPIYGYASYTYDEVARGNRLVSGQFTVAFKEVGWLYTILDHVAS
                     VGDYARPELAYLATGETANMPAWTSPIKERIEDALDILFNDPTKNKPDTTVQDSRSHK
                     GDWKVPMKMGMKDADVGLSNYDMHNYKATGKGCISEMQDHLFNKLNLVVQPTTFNWDM
                     SQMVQKYDDNNQPYGGVEHIYESVAQMRQRLASPIWRSFQVDDDVDGWDAVGVRGKFG
                     TYTKSTLMKFQAFAGLTPTGSMNADTKRFLEMGTAVVNNSWVTGDFDFPTKLALAAFQ
                     KSKGLTPNGIMDDATADLMVDSYSRTVPGATAMDPSKLSENKYTEQENEIWGRRFLDT
                     SVSDYRNRTYFYQKGETKKLRATGYDIYITYGPINEDVKILQNANKGYPDMVKYNTTV
                     KAIRGIQLTGVTQQLNPDGNPIYETYSFISSDID*"
                     /db_xref="UniRef100_A7KUR6"
                     /db_xref="A7KUR6_9CAUD"
                     /db_xref="bcg:BCG9842_A0102"
     gene            169269..169727
                     /locus_tag="gwf2_scaffold_93_prodigal-single_246"
     CDS             169269..169727
                     /product="Hypothetical tail chaperonin n=1 Tax=Bacillus
                     phage 0305phi8-36 RepID=A7KUR7_9CAUD"
                     /codon_start=1
                     /transl_table=11
                     /translation="MQVDPTIMDSQLGIVRGRFAHPSDVRPEEPTITDDEIQRLLEED
                     DGPIFPGGPNESLVSSWKKQFEDVYLTEITGQGFIWRTLKRLEYKQIVSIPNTDPLIR
                     EEMICETCVLFPFEYDVIDMGGDKAGIPSMLSEQIMEKSGFTRMILPQKL*"
                     /db_xref="UniRef100_A7KUR7"
                     /db_xref="A7KUR7_9CAUD"
                     /db_xref="btn:BTF1_30722"
     gene            169741..170436
                     /locus_tag="gwf2_scaffold_93_prodigal-single_247"
     CDS             169741..170436
                     /product="Hypothetical tail chaperonin n=1 Tax=Bacillus
                     phage 0305phi8-36 RepID=A7KUR8_9CAUD"
                     /codon_start=1
                     /transl_table=11
                     /translation="MELDQLVKELKQTYPDIFIVTINGQTFIFRFLTRHEWREINLYY
                     KNDRFRFEEEICKMTVVWPSINNWDEIDAGIIPNLAMSIVEESGYGPNKLNRNMLIQY
                     RLEMTTFEAQAEAIIKAAFPDQSFEEMIHWTPDKLMRYLAKAEWVLKTVYDKDLGFDL
                     EEYDDKDDDEDKEEIPMKSRKEICIEMHQVGIDPMIELQGLVKVKNPYMELPFIAGTN
                     AWKNEVILDGLSK*"
                     /db_xref="UniRef100_A7KUR8"
                     /db_xref="A7KUR8_9CAUD"
                     /db_xref="bcg:BCG9842_A0104"
     gene            170420..175888
                     /locus_tag="gwf2_scaffold_93_prodigal-single_248"
     CDS             170420..175888
                     /product="Virion structural protein n=1 Tax=Bacillus phage
                     0305phi8-36 RepID=A7KUR9_9CAUD"
                     /codon_start=1
                     /transl_table=11
                     /translation="MAYQNKYRDYLEGKRPYQAYLDKPQESSSFLDKAIGYGAAATGL
                     AVGGLLALKSGALRKPISSLIEQLGKYKEGYLPKSMKGIEEWAGQDRFKFSENFKKYG
                     LENSLSMVFTGMSKLPKYIGEAQAKEADFIFSSLEKSMDEISRLKNSLTDKNHTADDI
                     HGIMSEAREALFRDHGVTYKEQAERLKTMGYRQITAREVLETGRHDLFKNPKAVESFV
                     QSFDTYKESMAKKGINLDYDIMIDKDIMTNAEIGKAKGAAHNVSDMRNAHNIMNRFIH
                     SAATDFGFPFVNINPLRMAYVDNIFNIDKVPFAHFLSGDNYNPLLSNSIGKAMDRKVG
                     EDFVFINGNVYKAKLNDGQLETIMKNTYLSASQEGPVARNMRIMSNITTSNYTGPKKY
                     GSLGKMAYAFSDTLGIGFSDGPNTKFSAFDPMSYIPGFANYVDRFKPWDKIAERDLKY
                     AFSEKPDYIVMNKMKHLGKDDPGVVFKQWFAGRNDPNNITTATLLPYTFFQRIDASLS
                     QVKLGLPIYNQGSAADIFANLLVRRGLPIVAGIAAWNYLNFESEDNLGVNFEKGIAQT
                     YKNASIGLAGVRDKLGVTKWAKHKTDLFQGGEQIAELPIVGRLFDLNDSQEETQTFWD
                     TGMVPIRKGRWWPMGNTPYTGAKIDHWEPNWVRKIESDYKYTDVLWGSKDEYWENSIF
                     PTPRHPLAPIEHLITDPYHYEEKHKLDRPYLMTGGIPEIDEIPIVGPLAGATIGQILK
                     PQHKMHLEVWDKLHKGTYSDSKISPTPSDIIYQRKMVDMIPQGPGGVTGSGSSFSGQS
                     GKQPYRGTFKGITATAPRTVRDNVGPNRDSFGEITIDDDQDLNSTYGESIEVSQQGSQ
                     VGARAWLGVKEMGGMYGFAANTASGEITPNPVIADTRAITSMRRQFWDLQIGGFGDDV
                     NEIGRRFTGNREKWEDAFNPVRNQMPSWMPGSSYFTDFKHGDPYVKIPNGETRLPGSG
                     YEALWGLGNPMDMKIGASSIGGTKEEIVNHLLHMDDFNNDDMEEILNYGTKIHAQAER
                     ELINSGVALATEEHLEDKEMRISGIYDAIVDNQKFLEYYSQHGILNLGNLAQNVADGR
                     AVMDFKTMSDKKYNQNQMFEKNQEQINFYMHASGIHRAYLVHLNRDKPELPPKVYGFD
                     FDQTMLDQTIAKVNDARDYVKGMIDKGIVGPADMYDWVDRYRILSDVAPYSDELKTIK
                     KLTRMTDLKPDQVEQIKEINQQTTAKKKPKRLYPYRFSNSKIEKETVTVDRVIDNNTF
                     FTKEYPDNPIRLAGVSVSNAKDNKVADAARDYLSKIIYSGAKVQIGYNADLMNKIKDN
                     TYQTIQSVVYKGMTNVNKTLINQGLGKEKVEDFSPAAVHARFRSDEISVGKAWEFLAH
                     LDSPANTKFLQVRSARESYERRDLYGKDWQTWQHPVDDYLVPWYDNLIRRNPIVATVS
                     GALIGSLFGASVSRGKAPFGKLVGAMFGAATVGGGALYRSAHDAITGEKWIPERRHKE
                     WNFNEYLDTLKYVKYESLYRQAADTALSKEGFNVDEYLSKQNTRLDFNKKLQRYLLQE
                     KRKLYKANESEAKEILRAMNAEIKRQGNDVVISGNNKAEIMSSVNKVMADVQEKRKYI
                     KTPPTTPIAREALKYHQLSKQTMYGYESGDPLTNLLAGLPKKDRDYLMPFVTAPESDR
                     KELLRETPLYLRRVLESMWGEKTVEEKPQLEEYFKTHELPGSEWGGWRPDVNLDDVKV
                     KIVKHEGMDESEFNIWADDKHRAALLNPKISTPSPNKHTTPGKIKRVLEELLGTTGLH
                     DIQVQVDPASGYKVDVDIARDRRQELEEYVNQNASLIM*"
                     /db_xref="UniRef100_A7KUR9"
                     /db_xref="cbv:U729_3131"
                     /db_xref="A0A0A7G0H7_9CLOT"
                     /db_xref="A7KUR9_9CAUD"
     gene            175930..182598
                     /locus_tag="gwf2_scaffold_93_prodigal-single_249"
     CDS             175930..182598
                     /product="hypothetical protein"
                     /codon_start=1
                     /transl_table=11
                     /translation="MNDNDWFKNYIPTYPDEPELSTPKRFTYTPIRETRLPQSSIFNY
                     KLPRKTRVNHPELWDIPTQIPSNEPVIGLPNYNYERTATRYFNLKGNSLIDNKPNYMS
                     YDNHDFKYWARRNKRFARYMTYSSSADEFFPKRAMQGPHLPPKTFNIAIGPDHRPSIE
                     GFKPGSSISYVDELESYNRLYQTKAILEDYQGLESWTQIDRGESISEAEYRLALSKNA
                     DAKNFGLEIGTNGDRRYHLLDKDLKLSYSEIEPDLIDGKVNVLTNKSSLEFDRINKYY
                     AQTQIADRPKIDALQKAINLSSKNGKLNNIDLEEIYKISGVKDLLKFAETEKPTQLEI
                     LQRIAGVLENGLKYRHYRFNLEGSLYAKEAKEANVYFDIQKAFKTFWTTQSKVKQTRS
                     TFFEQMIELSNDQFDHLRNLNANIDRMAETGDVSLITKEQFMKAQEQLLGESSLGVDD
                     KLNRLQEYHEQTIADWESTLLKASKERGELRDASPYNAYRQHIGDALTKKTIIDGVSY
                     LEPAELQSAKGQAQVLSKWQQVAKDKVGVYFEGNILPWDIVEKDGRIIATEQGIQATG
                     DNLEFIIEKPKNLKKLLKSLNETNQLRTLDAFKDISPNALALDKSKGSKLVQLNLIAD
                     EELEKSLRDGFDDTIKRLRDRNLSEYKKSLELNNINMATVEESFMKGFSKVSGSRSKA
                     PTKLLDLLHLKAPWALNHEVEDTLQTAYLTMITTIRNKPDLNLTVGTKNLKDINQLGK
                     LTDSIFEKGLEDDFVSNLYKEIFHNTGNVRDAAELSMARMIHETIQSHGTPVLENDAT
                     IKYIFNKITEGVKSKGYSFNMTANRYHHLLKHDNEKFDMSEVDIDTEDYFGDDEFLEK
                     GTPKDTHYESGYDRVNESDNIINSLLDSKTDEDLFTLFAKDGKLTLKPADAREAVELA
                     KIISAPGFRAQMKLIGKDNVYTTDTFKVRDNQLHFANSNGQWQSYYDTSTTKEVYTPG
                     KTQVLDMPRQINNAPIEESVNTFIQDEVYRDLGAGFDDLTKMTPIERMKVNPSTIIGS
                     MDLVNQGHQMVGVDFETTGFVKPKVAMANQDAWIHPTEIALQYRHLENGVLQNDGQLS
                     MMIKPSDAMQSHLNDLDKLDLAKDEDQWFMRNIAKYAPDKKADWANKDLKLNKDLLDQ
                     LKTDAKAGISHLTENAKYTLPEAMYELDTALKDNVLVGANFAKADWPWYELFKHRVNT
                     EGKAIIDIDDLVNTRRQQSNQAMDAFVTSASVDIPEAEARFIAEKVFARGKVFTNKNT
                     KLLSDDLRKSLTEISTMGRRNNYLSQVVNQLAQGNVEKAKALKGPNRAGPIKKEIVDA
                     INERTGLTKTAGYLDTQIMSRWLNQDERHHDLASVIKRETGSVLTGAHEAMNDVQGMM
                     DATDSLVNKFMAKFKHEKVQPGDWFAKLSVQYDNVPLGTYQVGDDGVYEVKPKIKGHK
                     STYAMDLLAPEDPLNKEAKRRKYTIQGKSKSEIQAKLNKNYLYGSKEEAEQFADYLTW
                     DHARRQSEKLNNYDEIMRTKRHIAMAKKSPIDSTEFGGIYEDLEVKAAQERFQSKYDI
                     KTGDLTNLGLVDQVEQDFRNGKPVTLQDKALAVNAHRFDPEYGIYQSQTHLSHNQLQN
                     LSNMEELMNSDEMTFRETTHRKVRALEESRVINRDEAAEIIANMNAEIKANGSRPKTK
                     VHGVVDLGQIGRTESSKTMMGSLLDIQGEEFSMAAATPKQASQGIWSIAGDLSKQYID
                     RGIDEGTALRYALRRQVMPALRKRFDLKSNKVDTLAKQISQMVMNGEVKNLKTGETVD
                     PFVMADDLTKPVTLNKDTTWDQINERLFKDINANITDLQKTRVEQSMSILDSNLPLYT
                     RSVTDYGDIDSHLPMQGDGTASKYLKDLDDTLSTVLDKDLHTRNWEKARDAAYNLRST
                     IYNGAPIADAHAESLRIDAAVKSGHYSPEFSTEVGNFDKASTEMQRQLYGDMTYLGQG
                     EYSGSKLSELPRTYMQKVIEDPTYKYSSIKNAIQRYVNLTPDGPDNKGAVQRRYVPEP
                     ITRRLREEIGISQEELEAGFRNGNKRDRQIVAEAIAKVNRPLVETMKDGLNHPKGLIS
                     NTISDLTRGSFRMPEFHMPERTGIIGLGIGAVALAGLVLKNSIRQDKNTPGSRPNGEV
                     PTGDSNYIPPPPSPPQQPVAHVETKGEGLDGYHIKVSAKNSVGVSNDHIGNTISRGMQ
                     ESTGVAQVNINSKDDHQAFSMDFVRNMFTNLI*"
     gene            182613..187736
                     /locus_tag="gwf2_scaffold_93_prodigal-single_250"
     CDS             182613..187736
                     /product="Baseplate hub protein n=1 Tax=Bacillus phage
                     0305phi8-36 RepID=A7KUS1_9CAUD"
                     /codon_start=1
                     /transl_table=11
                     /translation="MTPTGAVPKDDDIPAHRVTADEYFLRIGDCQFVIPPTNIRVIKS
                     SSINTTPGLRQMEPIKTKDGYTTTQINIELFFNGREQINGFEMTAPDGGKYYMDGLRS
                     LVAQFRRLPFLPIINEHLNNIHDIHNVALASMVTQNVPGFPYVFKVGLTLYKMTVTPY
                     INLPDWSYDEIIMYPLFRWYYQQMLKPASSLSKMTLAPVMNFDMGLHAYVLKEDLLRD
                     ANNKTSGTETPVTWQEMPIPEDLIITNFTVSMGNVLTPMQLSFSGDPTYQYFGSLDTR
                     VSLTMHTQNKGAIIALDELRATLERYSREYRNRIVTGYAMVYNEILSLFGITYAMIEN
                     MAVNTVEGYPGTFEIVLDLISYDKTRRASDVIDPQASGAKLMKIPYLEGKDNKGGTYE
                     DLITKESNAKMNAINDIKLKKFINQIELYPDLELPPLEELAKAVDQINTYRQSKGQEV
                     LPVTSANFKGFEMSVYANPDFYISYPPITSLPANASDLDAVINASKAVQHKQGTTTQS
                     AANAAAAVSTGTQPKPSAIPKAMTVTGNDNGSKIWNFLIDKGVGPRAVAGMMGNFQQE
                     SQLSPTAENPSSHAYGIAQWLGSRKTALQIHASSLGLPISSLEAQLSYLWKELTGSES
                     ATLSKINSATSIRDAVIIFENGFERGSPAEKVIEKRTEFANSIYAKYANGSVPTTGQE
                     HSVGATMASATKAADEVLAKRLLEGNKLPMKSAITKVVLPKDKAGQDEWLKGDHDPVI
                     DCRNPSDESDLGELIEEMGLDMRLYNQRSTMNRAFPTFLMLMVDEGMWVDGRRLWDNY
                     YAYHMLTSIEITHERSQPVGTAVITMSDVYGALNYTPWHTYNIPDVSVTGVLGYADKA
                     MTSIADGLDGIFHTHMLDDYKRMKFGMLPTINDDIIKDRNSKYAMLRVNPGTRIHLRM
                     GYGSVASLLPVNFNGSIVEIDTGDIITAICQSDGLELANMLGDFAGQANATNSYYDLW
                     GLQLGSHPQGIFFKILKDRDHNLLWSLTNSQTSDDGILMIAAACKRHGMNNAYGIEHF
                     GYLDHADRIDSRDNENAFGVLFNMDGYDLIKNIYSSYYGYEELDWSYTSGNGSAKIGK
                     DNAEPDILLKMTDKSLWDIGQVLADTVPEYICAPHYHGFHSTLFYGMPHYYVKYDYDL
                     LDPNGDYSRENLAELYKPFQQIHIFNSAEDILCNNIKVSSRDLATVVAPSYMFDDDMT
                     CDDKIWADPTIKPELLRVQAIDTQIVQDFFMNDWISKYIFSGGATVVNGLKDAWNYLM
                     EAQGKISAEDVKKASAKLRFKAMKDWNPGRFQARNAGTSYMVRNFRNMYRGELTILGD
                     PSIKPHDSMMLTDFYSKMHGMTDVGRVTHHMGVQTGFMTSIKPDLISTVKGSTRGFLH
                     STAIKLVGSVVSYTIARKLAMSFISRSSDKIPMSALKGFSGLVGRGMGAVTRASSEAG
                     SALGMASRIRVFVRGLFVASTTAEVAAAPVSMGGTLVAAAIEIAAWTLIDQAFNYIER
                     EFFPESAINIYPLWYKEWPYVAGIDCAKQIIPGFSLDNSSPSSDGEIGSSSSGGLSNT
                     IGGNLSYYPLSKSDCNGSKNEFGPNKNYSSGIHHGLDFGTGVQEDRPIYAHYDGIVES
                     VGLDPSYVYGKHVILKHAKHPRSNRTNYYTLYAHLNSASVAIGNSVKAGQNIGASGQT
                     GNCRGAHLHFECRASSNNDGDCSDAFNPRELLQESTYPA*"
                     /db_xref="UniRef100_A7KUS1"
                     /db_xref="A7KUS1_9CAUD"
                     /db_xref="cbv:U729_3133"
     gene            187749..188114
                     /locus_tag="gwf2_scaffold_93_prodigal-single_251"
     CDS             187749..188114
                     /product="hypothetical protein"
                     /codon_start=1
                     /transl_table=11
                     /translation="MSELHKAIYEKVLAPEFKKRKHSTKGRIVFYDHLNNRAIVEWED
                     NNIKMTKAGVSVALTGGSSTSGPFPGDTVWLEFSNGNPMMPKVVGLVEESYESNVRTA
                     RMKHERKGAYVPDIIDGKT*"
     gene            188128..188568
                     /locus_tag="gwf2_scaffold_93_prodigal-single_252"
     CDS             188128..188568
                     /product="hypothetical protein"
                     /codon_start=1
                     /transl_table=11
                     /translation="MLGGDNEASLDQRLKALNQDFDKAAVLSSAPNYEQAECGWVHPN
                     NTSMMKIRDNGCIDIFGGTDNGLRIDPNKKSINVIASHMKEHIGDLHSWISDFSITDV
                     KGPWTLNAINVFINAKKSINLTAGTTINFKADKITGRANRYDFD*"
     gene            188934..189347
                     /locus_tag="gwf2_scaffold_93_prodigal-single_253"
     CDS             188934..189347
                     /product="Putative uncharacterized protein ORF150 n=1 Tax
                     =Bacillus phage 0305phi8-36 RepID=A7KUS4_9CAUD"
                     /codon_start=1
                     /transl_table=11
                     /translation="MSRYDVTDLKLSPDGDLVLVNGDLGLVTETEMIKQSAYNRIRSI
                     NKDWFYDKIGATLEQLLGLSNTKETGDKGIDLLTKAMTTDGFINKDDLYIKATPINGT
                     RIVYFVFINSPFSDNGPIGFEVAVDLGNGIKIKEV*"
                     /db_xref="UniRef100_A7KUS4"
                     /db_xref="A7KUS4_9CAUD"
                     /db_xref="bcb:BCB4264_A3567"
     gene            189350..190165
                     /locus_tag="gwf2_scaffold_93_prodigal-single_254"
     CDS             189350..190165
                     /product="Putative baseplate protein n=1 Tax=Bacillus
                     phage 0305phi8-36 RepID=A7KUS5_9CAUD"
                     /codon_start=1
                     /transl_table=11
                     /translation="MIITKSLDELMTQTMERLSGTSITEIGPGGVARLLLAIMNENLS
                     EFYSIFSLNLAQACISQATEGNIDLIGFMLSCPRITGESDDNYKYRVCNQVLTIASAN
                     ETAIRLAALSVDLVKNVILKPYTFGTGSFSIYIITDTPNTSQETINEVQSKINEVKGY
                     GIRFAVFIPKTIPIEFKAMIIFTKGTDDATKKIITIQAKQLIRDYINSRMPGESIVIN
                     EINEIIMSISETIYDYQITSFAINGRLALATNQDSKWNERFIESSKPNAIDVH*"
                     /db_xref="UniRef100_A7KUS5"
                     /db_xref="A7KUS5_9CAUD"
                     /db_xref="csr:Cspa_135p00360"
     gene            190255..191436
                     /locus_tag="gwf2_scaffold_93_prodigal-single_255"
     CDS             190255..191436
                     /product="hypothetical protein"
                     /codon_start=1
                     /transl_table=11
                     /translation="MTTRTKLNPRQIASVGPNQESTNLADQISGFDTSITQLNTDISD
                     ININFTEASETINSLSEDVINIQGVLSDLGAGPKSYKGPVDNVNSLPVSSDNDGDVYL
                     IMDSSSFVRWSATLAVYKPVGGSGSGQSDGLGATNAISESSSVALVDGITNVVINQFD
                     YNPLNDVLRVYFENLRLYEPDNYTRSEDGRSINLIGFSLKAGEKLQFEVLKDVSDNLG
                     NLNLLDTNSKANIVSAINEIKSAVSTYGSGVANGTFSESTYVADSDGITNIVINEGHY
                     NRVTDILKVYLDNLRLYEFDNYIRNDDGVTIDLIGFSLDIGDKLQFEVWSDMSSNVGD
                     LTELNTDNKLTIVSAINELILTTSSYTDSQITLLSEAIEGQLSELINTIADQVLARLA
                     Q*"
     gene            191461..192075
                     /locus_tag="gwf2_scaffold_93_prodigal-single_256"
     CDS             191461..192075
                     /product="Putative uncharacterized protein n=1 Tax
                     =Brevibacillus brevis (strain 47 / JCM 6285 / NBRC 100599)
                     RepID=C0Z484_BREBN"
                     /codon_start=1
                     /transl_table=11
                     /translation="MKPIISSLIEQLQIKNTDEDLALSHLIGAKFYKGPVATVDNLPL
                     SSENDGDLYLIKNTNLFMRWDGIHDEYVPVGGTTSTPDDEEPTGGSPLASNTQQINLI
                     NVPANYSCDIAITATTNYDRPPIEVLKFVPGTDNVTTVECDFLASDAEDFIHDDQVTF
                     DGQLYLINSYSLPIVDEGVFGTSHLYSIAIDLSAYKSIDRLVVN*"
                     /db_xref="UniRef100_C0Z484"
                     /db_xref="bbe:BBR47_06340"
                     /db_xref="C0Z484_BREBN"
     gene            192077..193696
                     /locus_tag="gwf2_scaffold_93_prodigal-single_257"
     CDS             192077..193696
                     /product="hypothetical protein n=1 Tax=Paenibacillus
                     fonticola RepID=UPI000361E67D"
                     /codon_start=1
                     /transl_table=11
                     /translation="MAITGRDYSTTKVTWSTADKAGEINLSNNNLTIQTTAENIATRA
                     TQGISEGKWYWEVLLSTALNHVIGISDVNTSMTSAPLSSATIRTCNPGAGTLIPGVLA
                     YTTAFVVGNVIGVALDMDIGTITFYKNGVSQGIAFSDLKTLGIVYPIAISYSTVSTVS
                     TVNFGASAFSYSIPSGYRPLWPQELTQVSLGNMVTDLNNTKPGDMIPCRYTAISNTAG
                     VFSELGVCVASEIPVTGTATPNGLFNFVKVSKGTWIADRVVQTGISWDALNIAKFIEG
                     NNTVPPYGGNICIAGVPIENNHNTVYIPLNAFDTNTGTTWKSLEYNTDINGASWIGYD
                     FLIPRHIRQIVLSQAIAPSAMSSIIVQSSSDKTNWITIETITPSTSVTTAQAFALPVS
                     GSNQYWRLLANANCTLSNWIVSEVQMMESNNFTSNIHVKSLSGGNGYIDTYGTSTSVN
                     ANLGAYPPNNEWDTFIRLSDLDGKITAGDDNVWHWKLNGASWTQETPINSLNTYATRV
                     YRSGPSLLTDLYTLASNSTSGFRPVLKYYEA*"
                     /db_xref="UniRef100_UPI000361E67D"
                     /db_xref="lfu:HR49_16920"
                     /db_xref="A0A0B1YEP7_9BACI"
                     /db_xref="UPI000361E67D"
     gene            193733..202570
                     /locus_tag="gwf2_scaffold_93_prodigal-single_258"
     CDS             193733..202570
                     /product="Putative uncharacterized protein id=4306418 bin
                     =GWF2_Bacteroidetes_35_48 species=Croceibacter atlanticus
                     genus=Croceibacter taxon_order=Flavobacteriales
                     taxon_class=Flavobacteriia phylum=Bacteroidetes
                     tax=GWF2_Bacteroidetes_35_48 organism_group=Bacteroidetes
                     organism_desc=a81"
                     /codon_start=1
                     /transl_table=11
                     /translation="MANRYWVGGIGNWDATTTHWSATSGGAGGASVPTSADNVIFDSA
                     SFTAEGQIVTIGAIANCLDITWTGVKFTPTLTGASYVLNIYGSLTLIPEMICSFSGGI
                     NLVSTSFGRTITSAGQPLKTITFNSTTGGWTLLDDLTTSNTVFMVKAGTFNSNDKDIT
                     CSVFNTDGTLVRTLSLGASVIRCGSVSISSITGLSFLADSAQWIMTGGGTFNSTYALF
                     NNIEFASGVTTVHTSNTFTNFVIDAGVTVQLVYGTTMTVVNMTTNSTPTTRATLKSNS
                     AGTPAYLYKATSGTIDISNLIIQDINANNSNAMFLFRNSKNVSGNSGYMQFFKYWVGG
                     TGSWTQTAHWSLTSGGVGGEPIPTATGLDNVYFDENSFTSDDQVVTVNSVAYCRDIDW
                     TGALYSPDLTGTSQLNIYGSATFNPSMTCNVLYLSFNSLNNLNKTITSSGIVLNGNLS
                     FDTVNANWYLQDDLSIGNYTLYVNTGSFYSNSHNITCGAFNSNNANSRYIGLGSSVIN
                     CANIDFTVNTNFSNSMTSATFILTGIGALAIGTNSLSFGTIEFNGLTVVSTATSTLIM
                     NTMTLDPNAIIKLPSATTSNVYVKDVVSNATLESRATIQSVTPGSPANLVLYKPNTTI
                     DTSNLIVQDIKFSSAFDATSMFLFRDSKNISGNTGIVQFFKYWVGGSGNTNDSVHWSS
                     YSGGPGGEPLPTLIDNILFDANSFTATGQTVTVNSILTCRDINWTGVSYNPTFTGGNA
                     ININGNIVLDPGFVSTIIGYLSIVSPTNPCKITGNGFVGNLYIQTVIAGCSVILQDDL
                     NIGTGIFSHQYGTLNTNDKTLTCGGLYSNGATIRTLTLGSSIINCNTVLFSVTSFTYT
                     PNTAKFVMNGNGSFQGLSVTYNSIEFNGITAVYGNNTFNNFILNAGSVVQLSSGISTT
                     VINLVSNGTIESRATLKSVSIGATAYFIKSTNTDISNLIIQDIAFTGNFIFRSSRNVS
                     GNSGAIQFFKYWVGGSGTWSDINHWSLTSGGSGGESVPTTQYDNILFDANSFTATGQT
                     VNMNNAITCRDISYLDVLYTPSFSGAGYPNVYGDMVFSPDMTYSSTNYTMIKGASSKI
                     TSNGLVMVNSIQTNAGCSLILQDDLNLGTGTFNHQYGVLNTNNKTLTCAGFYSNSTNS
                     RTLTLGSSIVKCASVYFNGSGLTYTANTAQWVMEGTGVFDGVSLSHASIEFNGITTLP
                     KACSFTNIILDVGCVVNLPVSTTITTTNMVSNATAAAKATLQSATTGTIAYLTKSSGS
                     FDVNHIIARDIAATSGSFFRKSQNLGNNTGITFDSHYWVEGTGNWSDVSHWAYTSGAV
                     GGSEGAQVPNKFENVVFDVNSFTNDGQVVTADIDTIFQDMKWTDATHNPTFNSSKVLT
                     INGSITLIPNMMWIQTGAIVFSSLGTYNITSAGNVLTTSDLNIQTSGCNIVLLDDLII
                     GNYINHQYGTLNLNGFTITCNYYYAPWGNTHGLIFGTTGKFICVSAYIVSTGLTYASN
                     TGSFVMVGNGTFTGSSLAYLSIEIQGTTIISGSTTFANFIVGPNSVTKLTNGSIQYIT
                     NLVSNATPLNRATIQSANPGTSATIQKSIAGSVSNLTVKDIYSNSSMITCKNSQNVSG
                     NTGSISFPDRIWVNGTGFWNDTNHWSTYDGGPGGASVPTATDPVYFTAYSFTAFNQVI
                     TINATANCLDMDWTGVLNIPTLDGTYALNVYGNLILNPYMNIPYSGLFSLKSTSPQSI
                     TTNGLVLNNLNFNSTAACTLQDDLSVATTLSLVTGTLNTNNKTISCNTFDSNYSSTRA
                     LTLGSSVINVSSNFNIQTSTGLSLTCGTSIINMAGSNVQFNGGSLTYSTLNSNGSVVL
                     ITGSNTFNTLIINADMATKLTSGTTQTVTSFISTGIAGHLSILQSSVAGTPATIRKIS
                     GSVDTSFVSVQDIKITGTLNYFLVRNSVDVSGNTGVQFDFNSPILNIAISNIGPGDGT
                     LTWSQYGEATGYNVYDSDDKLIAIMYGIDSTTSRIANLLANGSYTFKLSAFNETQESS
                     KNLVSLNTPAIVIPNTWSPVDKGTQVVLSNNNLTMTATGGWVNGGIRGLYGVSSGKFY
                     WEVKNISGVPTAGAAIGIGNSLALLTSFDTTTNSRTYLANGKKYPENIAYGVSYAANS
                     IIGIALDMDAGTLIFYKDGVSQGVSHTNVKTMGVVYPYITSSTSTGVNSATINFGATA
                     FTYPIPEGYSAYIQATTSTANVRSNPLTMDVGDYLSCRYTATSNTVGQFTELGMAQGT
                     LIPPSSAVAPDGYFNFIYVGDDEQGHRVLVADRCVQNTIAWDTLNLSSITTGNGMPYV
                     TYGNNLCASGTAIENNHYSGQVAALAFDGSISSAWYSLETSNQSGVSWIGYDFGMGNP
                     KAIRQMRLYTYSSTSCNLSSVKIQSSNDNVIWDTVSVNTISTTVNTWVTMNLQDSPSA
                     RYWRILANANSADRWTVREVQMFASSLLPNTNYSIRLLTGPTTALDTDNEYDKYIVNS
                     DLNGTITAGDNNIWNWAKLYTKTSTTDSPNGSSYRVLMGWDTIRQRSYVTSPSAVATD
                     GFRPVLVVDIPQNKYLFQDGAFIKSFINSSWQTVGNVPVTPYMFLTYGITSLQAITDP
                     ILRQLAAPKLLIQSDSASTRLDIMAAPVPKVVLSNIDISLSDVNNIYNFALATTLIGN
                     GTIRLLVSGSSGITWKGYVDNAWIPIDTSNLADVKSKGISLITLASIPSADWNDLTSL
                     SHKIRFGYYLEQLSSYDVVKINAITGLLDIVGLWSNAVVGIDYNYNYPQNDILRMVLS
                     TSGTYKITMSDVYGGNSVTADAINVYLATIANVQGINDMMAQELAMTNFKLDSYTNAS
                     KNSMKNLIIDCFNDTTGLDLINTTATFDSSAKSMKLGIVQSNNDMTSSIPTAILLTVD
                     ETLDAGSITYQVSRDGGLSWVVILPQVKTAITSGSGLSIIVKANITGDAQLNAWAYSW
                     S*"
                     /db_xref="gwf2_scaffold_5248_2"
                     /db_xref="hhy:Halhy_0214"
                     /db_xref="85661751"
     gene            202610..204775
                     /locus_tag="gwf2_scaffold_93_prodigal-single_259"
     CDS             202610..204775
                     /product="Uncharacterized protein {ECO:0000313|EMBL
                     :KKM24826.1};  TaxID=412755 species="unclassified
                     sequences; metagenomes; ecological metagenomes.;"
                     source="marine sediment metagenome.;""
                     /codon_start=1
                     /transl_table=11
                     /translation="MANKYWVGGSGNWNETIHWSTTSGGVGGVAIPTSSDNVYFNVNS
                     FTSTGQIVTININANCLSMDWTGAANNPTLEGNGGYLAIYGSLVFINAMICTFSNNIY
                     MQATTSISITTNGLNLSSIALFSCNSTGTYILQDNLNIGLVQLSCGIGTFNSNSKTIT
                     CGIFNSGSANSRTLTLGSSTINCTNVAINASLPTMTANTAVWNITGNNINFNGMGIYY
                     YDLRFNGGIITVINSNSFTNMSIMAGCTVKLTAGTTQTGSHFYSYGRVDNMAVLQSTT
                     AGTRANIVTTYNGSLNCINMRDISFNVTYYAYYSFNSGNNNNVTFFNDGKYLFQDGET
                     IKTYIDSTWQTVGTTLVTQTMFSLGGLTSLSTITKTVISQLTNPKLLISQASLPVSVV
                     ITATPSPKLILSTIDTDLNNPVMINNINSITLVNTLSGAGVIRVIVSPDSGVTWKTYF
                     NGEWIMVDITDLPAIKANGIMPGNLALINNNVWNALISSTMKLRFGYYLEQGINTDIA
                     KIERIVAILDMNGYWIKIPTTDYFYQYNHANNLQVNLKSEGTYKITTADNFSGPDSEY
                     LEKLEKKDDGLINLVLTNNDNQINLAKTNFKLDSYTGATKNAMKNLVIDCFNDVTGIN
                     PESTSIYDSVNKSMGAGILISNQDLLSSPPESFMLFTDEILSAGLIYYQVSLDNGLSW
                     IDIIPNIKTAIPSAFTGTELILKATINNAQLNAWAYSWA*"
                     /db_xref="A0A0F9IB30_9ZZZZ"
                     /db_xref="gwa2_scaffold_6668_10"
                     /db_xref="fli:Fleli_3027"
     gene            204738..205319
                     /locus_tag="gwf2_scaffold_93_prodigal-single_260"
     CDS             204738..205319
                     /product="hypothetical protein"
                     /codon_start=1
                     /transl_table=11
                     /translation="MPNLMPGLTPGLKLKLRGDNMPRIRLSQIIGSMGDGLNVQINEL
                     NARMAAQGTQISIHETEIEELKLGIGTGGGDDTPVVVTQVNKINITGSLASPYIIEIP
                     ITKTTDYARPPAGVLKFTPGTEGLVVTECSFNNGDASSFTADPSVIFDGLMHLGNSDT
                     ITLVNQGALGSSTLYTADIDLAAYRAIDKLEVS*"
                     /db_xref="clj:CLJU_c31110"
                     /db_xref="A0A060N8Q9_CLOBO"
     gene            205321..206382
                     /locus_tag="gwf2_scaffold_93_prodigal-single_261"
     CDS             205321..206382
                     /product="F5/8 type C domain-containing protein n=1 Tax
                     =Brevibacillus sp. BC25 RepID=J2H7J7_9BACL"
                     /codon_start=1
                     /transl_table=11
                     /translation="MANPATTGNLVSIITGAQIGDFIPCRYTAASNTAGIFSELGTCV
                     SSEIPVTGTATPDGLFNFIKVDKGLWIADRVVQAGISWDTLNAAKLIEGKHVATTNVA
                     YNGTAVASSFFSSSATYAPDKAFDNNKSTFWNSEVGSPQWLSYQWVTPRIIIGYGITA
                     YNNASRIYDPKNWTFEGSNDGITWIVLDKKTTQTLIQNTNKPYFFANTTAYTRYRINI
                     TGDNGGGQAVISELELYDTEMLYRSLSGGNSYLDANGNSSMVSANLGAWPSINEWDTY
                     LVNSNLDGKITADDNNVWHWSGIYNWVIDTPILNLWGVTTSGFRVNRGNQSVSYFNAS
                     ISSTVWSSMGFRPVLECKE*"
                     /db_xref="UniRef100_J2H7J7"
                     /db_xref="J2H7J7_9BACL"
                     /db_xref="bbe:BBR47_06320"
     gene            206417..208189
                     /locus_tag="gwf2_scaffold_93_prodigal-single_262"
     CDS             206417..208189
                     /product="Putative uncharacterized protein n=1 Tax
                     =Brevibacillus brevis (strain 47 / JCM 6285 / NBRC 100599)
                     RepID=C0ZKF8_BREBN"
                     /codon_start=1
                     /transl_table=11
                     /translation="MARTQRTDPALMQIGDYIPCRYTAPTSGVVGSFSELGTTTAPLI
                     PVASSATPDGSFNFIYVGDDFKRRKILIADRNIQHSISWDTLNTAGIASGSGLLINEQ
                     IRNITPVMTGNALPSPYVVSASSEYSALYGAWKAFNHINSIDADRWGTALTTSGWLKI
                     DLSINKLLSGYGIRTPSPVGTDEQMPKSWTFEGSNNNSDWTILDTRVSETGWTLSQLR
                     VYSLSTNVAYRYYRLNIASNNGAVLVGIGELEVYEPINFNTTVRLLTGGINSTDTDNE
                     WNKYIANSTLNNTITPGDNAIWNWSGFYGTCSTTTTASTSRSEMGNTSVNTWTFNGGG
                     SSYKGTDTGFRPVLIVESNETIKFLFQDSGDIKAYTTSWQVIGIAPVTDAMFINSGML
                     NLDAITNSILQELTSPRLLIQSPSAITNLALSVAKKPQLILANADIDLMYIQNVSFNI
                     TASQLGTGIVRIIASPDSGITWYTYQNDTWNVIDISNLDLISSNGIDPNQFNAISISA
                     WSSLALVNSDNHNTIRFGYYLEMNASNDIASTDVLVGTFDLRGSWDMALPGTDYTYGY
                     PLDNLMRVKLYNNGTYKITVADSY*"
                     /db_xref="UniRef100_C0ZKF8"
                     /db_xref="bbe:BBR47_06320"
                     /db_xref="C0ZKF8_BREBN"
     gene            208203..208631
                     /locus_tag="gwf2_scaffold_93_prodigal-single_263"
     CDS             208203..208631
                     /product="Uncharacterized protein n=1 Tax=Bacillus cereus 
                     (strain G9842) RepID=B7IZK8_BACC2"
                     /codon_start=1
                     /transl_table=11
                     /translation="MAKETFSLISDEQQVLDSLTYKLKNNLITKADYNAMTVIEREQV
                     KSILFDIYSKNINPYPALSALEFGLFFLAKIFFKKDSGEELTMDEQAFYDHFKETVMN
                     HEVTLSLNDWYSSYFDQLNQSVEANRTEYKVKKAEITGSF*"
                     /db_xref="UniRef100_B7IZK8"
                     /db_xref="bcg:BCG9842_A0015"
                     /db_xref="B7IZK8_BACC2"
     gene            208645..209130
                     /locus_tag="gwf2_scaffold_93_prodigal-single_264"
     CDS             208645..209130
                     /product="Uncharacterized protein n=1 Tax=Bacillus cereus 
                     (strain G9842) RepID=B7IZK9_BACC2"
                     /codon_start=1
                     /transl_table=11
                     /translation="MRAGDILLVRGNGLASKLIKAITHSEYSHVALAISDTDIIEIDV
                     FKKVSIHPNSYLDYDLVHVYNLTDTQRDSVIAYALAQLDLQYDYIQLMGLLIEILFHA
                     RSYLNSKNRLICSELIDLAFLSQGVDLVPWKDPGNVTPEDIAESPIVIRSTRSHRSYW
                     R*"
                     /db_xref="UniRef100_B7IZK9"
                     /db_xref="A0A069DIE5_9BACL"
                     /db_xref="bcg:BCG9842_A0016"
                     /db_xref="B7IZK9_BACC2"
     gene            209135..209692
                     /locus_tag="gwf2_scaffold_93_prodigal-single_265"
     CDS             209135..209692
                     /product="hypothetical protein"
                     /codon_start=1
                     /transl_table=11
                     /translation="MGIQRIPVRQVAATSDDYVDFGHQMIGMMEPYSKEFIAQGGEIT
                     VDTGHLYVPNTDQLKVFVNGILQQPAEGYIEVNTSTIQFTEELMFSDFVVIRIEGAGA
                     GTTFIPGDHIHIDMEIPVGAINDVNTLFYTSNIPLLRSTMLFINGILQSLNDDYTVDG
                     RFITFIEAPWIGDKILISYRALPPH*"
     gene            209790..210887
                     /locus_tag="gwf2_scaffold_93_prodigal-single_266"
     CDS             209790..210887
                     /product="Low copy number virion structural protein n=1
                     Tax=Bacillus phage 0305phi8-36 RepID=A7KUT6_9CAUD"
                     /codon_start=1
                     /transl_table=11
                     /translation="MNKFAEITKKMMKELPSWFKMRKDPESTGAQFLNVIGLEYDDIV
                     YLLDYAYKNQYLKTADLSQVDIIYKAFLPAAISQDTLITYSAPPYPLEEAPSLQVLLT
                     GFNEDKLNYRQVFYNNPYYIDYLHNIIYVRDKYSGILRMSIKDASDTIVLEQDLELKL
                     HHIWNFFDEFGMLLRTPRIFGERNIDYKKRILDVFRHPANASRIGLCNGIARELGLTS
                     EVIWPDGGLSITLKEPRVSIDTIEVDGIPITQSELITDTSGRIVLRGNIDYRKQSRTI
                     TYVARLGIHELYNKTDTVLQSELFDQNGLATAKLQYFVDIITNSVPVMWDKFVWGDGF
                     WDIASPEMSGYGVIPSFTDADIRPWLKYSEV*"
                     /db_xref="UniRef100_A7KUT6"
                     /db_xref="A7KUT6_9CAUD"
                     /db_xref="csr:Cspa_135p00380"
     gene            210892..218994
                     /locus_tag="gwf2_scaffold_93_prodigal-single_267"
     CDS             210892..218994
                     /product="Virion structural protein n=1 Tax=Bacillus phage
                     0305phi8-36 RepID=A7KUT7_9CAUD"
                     /codon_start=1
                     /transl_table=11
                     /translation="MDFQYKLKSTCKLFVTTTTSGTTVFNGWTKFDRSKSRPGKWKLN
                     DNGAVECTSDDHLMSGYINSANTKTDYRFGITFTLPTVIGEFVGLVFRYTDISSPYYY
                     LAWDGGGNNFPRSLKLYKYYGGKLLSLVEVDPSAPWPVHTTHRLDAQILGNRIMIIKD
                     GILILDFTDKSNPITTGTYGFTCEGTSVVISSVNEGNLLDVNLEITLDSDIDYTNKNL
                     NTAKLLNSSKVSALMSASITEYTTRNRAAKSDMTILYYEVVSLNPNIYVFMNKNTPVI
                     KSESSEDLIYGYLTNVPDAPKDPTELTVSLLNGQIIWLWKDNATNEDGYQMFNSDTGA
                     MVQTFPAGTREFREDVVAQGTITRNVAAYNIGGMSAHSNDASITLVLIPKGPTKLTVE
                     LVDNHIVWTWVDNADDETGYTLFDENGVEIATMTSNMTEYREIAVEGVFTRNVAAFNK
                     YGFSSHSNNATITVKFDPPPPPPEPPKPEFNVHVPLEIVDFNVVINPKNRSLLIYWKP
                     NKDIADTTSDKWSPDTYRIYDAGDKLLTETTNTYYKSSVYVPGNIIDWTLHGYNIAGE
                     SDPTELMISFPEDDEIIDFPRTPSNLAGSISGFDITLRWDYPSDEDINAFNIYNDTGD
                     IIDIAKAGDRVIDLKVTDYDRLYTFYITAVRGVYESNWSNTVDLKTDPRPVIIITPPV
                     EPDNYPAKIEPFELEGTDTYKAFKSGIGDGLDLLVNVDAAADPNELFTYDVQLKGYRK
                     SIIQAYPKRTFNFKFTAVGNEHRLIYTGDLTGILRMYPKENLDFDINAKAFYPLQVNA
                     TLTATFKPYTQTPIDFNYTITANCQGNVKTGFTNDKFDKTLGPGGPAIFGQTGGAGFV
                     FDNVNNYIKTTRNGSSDLYWPSICEAYTNLDLKCNFMVDKAADSDDDLIGIAFRIKDK
                     FNYYALQWNNKGYTEFDFNKHHLQLWKVVNNVPSLVYAFPNSVGWTWNVWYPFRLQLN
                     GNNFTITLNNITYTCSDPNSTFMEGSFGPWAMSQGGAIWKDWTVDNVKYFTTSKTLTN
                     SITDVNNSVPTNKQLTSDPLNSIMNSDIESKRIAEGFAVTDWIVLNYGIQSNTSGVTV
                     YSNNNTTGGDVARGYTSLSTLTLGTVDDTVSKGPDPYIISDDNSMLLTNTPVSTIMQS
                     TIEAYRVSKGYTSIGSITYTASTTSPDTSVNIINNTSLYGQNSTVSYSGSKNYKNSIF
                     SDHEEISIDTINGITLTNSLGEVYLGTEASISYSIQRNDASRSLIRLNGLNILAKGSN
                     TYTDISLSDSVDGKNPVYRYIQEVGAPAGIEAHCVLIKTGGDSNTYYYWDDGSDVHAD
                     GAYTPMTLFSTVQFATGANPKEIILPWSGETDWLEGTLNGKLPLLKNGDGLRNFIIPI
                     LMDIIDNVTEIVYTVEKNDPDVKLTIFEEIGNTTSIPGNIATFSYNTMSPVTIMIPWY
                     GVKNTSAIYKVNSLEPKRISDKYVSPKGEGSIKNDITWDSGITDYCLVITSNNPNVSV
                     KLIRIPDDYVTSEDFIDIELIAEIVNPTQTGWSPMIHNGYYYLNQAENFLYSEPIVRG
                     RPESENVIRTIDFSYTLIGIAERVYPAMDVGIFDNILNDFVLGTQTNLIIGNDLRLAG
                     NTPGSYTSSEHILNHQPDVVDPIVIDSICNDGSSVDIYYMNKFGEWCSINSTEVPGDV
                     GINIRYKINLNPGSRQETYDSEYLVSASNMTGGINTSNASGSLEILNTDLLEGTYTSQ
                     PINLGTQITSLGGLTLNYNNNGGIVDVYTVTSNSPDGPWDGTSEPLVPCTGIIMSVIK
                     QYLCFVLKLKSSKKDGVITPSVTINSQTPYITSPVINAGHVVQWNTFTVDAIMPFAGG
                     DINVSTRSAHTESELSLASSLGSSNNTIMSEPNPFLVFDLSLIPGRSADYDKYISQPV
                     DTDFQSSPLGTNVTSNVVSKTITLTNPKLDGEYQSKVIDFTRDIVSFYPIELNQGQDD
                     NIQIETQSSSDGVIWSPRIPLTSTYDIQSPEYRYLRYFAKMSHIETDASTTYSETNLS
                     YGALMDNVSTDDISISLIDVSRVGYLISGVKDLGVDVHSFDEITYSKTLTIDEPFISL
                     QSPMGTMENPEVLTDPLDHILHFSYKYSGRDIIKLYTTTSDDIGGPWPEWDLVTNNTI
                     VSSPKRYIKFLIEMESPSELQGLVVGNININYKVINFSSPTLSSIKMGAVVHDEVYPY
                     VKSIKLNGVDSYTNISPLVQSVKLVPKLYNILSVTPIVNSIQWGVYINTYSLEERFNV
                     KEMAHLAADTNYYRINDLTAAEIIQNYISLNQIDTTNLNITGYSYNCGVYGVNIVIDP
                     VTYVITAQTTDTSIDEVMQQVRIRVEDWLAQITPIPQQGCPIVVTNVLGDPMTHVNFL
                     DEFNNVTLTNTEILIYSNSQVIPLGHRDIDPDSILLTIDDAPIDGYVLDSTLYLGHEY
                     DPGTRITLKYNVLNSFIVDYNYDLEDDYALISFYSPILDDTGEIKVRAEVSKDSAYYV
                     ATELNLNPLKNPMNTGFIYLVDDILPSVKLDVTFNPNMINANGYDKLTINVVSLDKFG
                     NPVVDDEIKFSLKQNGSPVNLLASNYATTNQYGCATTILMSNTTPSDLALEVTNLSSG
                     VIGNYIIHQRLDVGKHKLSLNQVGNKITATLILETQEPGSAIPIIFSSEPVTGTEFSL
                     SKTLGMINAVGEDSTILSGDGIAKVTATIESLGLVESILSEVKPVV*"
                     /db_xref="UniRef100_A7KUT7"
                     /db_xref="A7KUT7_9CAUD"
     gene            218987..221590
                     /locus_tag="gwf2_scaffold_93_prodigal-single_268"
     CDS             218987..221590
                     /product="Virion structural protein n=1 Tax=Bacillus phage
                     0305phi8-36 RepID=A7KUT8_9CAUD"
                     /codon_start=1
                     /transl_table=11
                     /translation="LFNPTKSHISNIDNQSNQYKLRIGSRVPEDAANLAYSFCNPLNS
                     LECVRIADTSSLIPENIISDSLHNIELWPDNTHMLNDLNGLPDINSQTFLITDVFQDG
                     NPLYYGHILKYPIVDKVGPDTYGFYLGKGITIIDKNNQRPNAKYKIALIKFKSDIDNI
                     YKVMIYTDFQTDASDNIKVIYNGVTVDSNNFIIPYAGYVENLNPQPAFECVSDIDQLT
                     DPENTNAPIYVKTNSKQAGSTRAYVTKTAVSDTRNPVYFKYRVFVKVTSAGLDYYFST
                     PWSSDSVLNEASLIEEDYASYHDGRKFLSNKTAFDLVNPYITIPANQITSRIYSVEYV
                     KTDDRDIELTISADGNNPVLAKTDSDTGILNLPADFITKTLNIDQPVDIQIVAVKDAT
                     QIVVQTITSYVNNSEGSKVVTTLSVSNFTQSVDSSYELRVVSLNNLVDVRLVKNINIV
                     NGNGENQTSYNNILIGGYKVVILTNYVEHVFLPTYSLSLNDKRQIKVLNSVENSSIES
                     WYPRIRSGRFERTVIENGIYTIYMYSIPEYFRQSFSETYGMPYREVVSEVPVITGDRT
                     IKLRYAPLYVKVDENHIPINLEVKVNSALMPISNWNLANGSIELMASVRSSDRITVNY
                     VYEENNYTYRGFWDEINQHFWSLDLNPGHGHYITTYDSETREFRTQSSFLLINQIIYI
                     YLRPSARLLENTTKGLDIIYGSFNKNPLFHSFVELDEPNLLLIGKIHVRPNSIYDSIK
                     VTDTRSRGGGLKEEIGDVLIKKFNVQANFYWDISFWDGEPYPENAVLIIKLPRSILID
                     FGGRFAKQEIEAAVEKYIAYGTFYIIEYLNEPDELIGIPKNLYATAVEVDEIINKDVP
                     IPDFKLEVEVI*"
                     /db_xref="UniRef100_A7KUT8"
                     /db_xref="A7KUT8_9CAUD"
                     /db_xref="csr:Cspa_135p00400"
     gene            221593..222744
                     /locus_tag="gwf2_scaffold_93_prodigal-single_269"
     CDS             221593..222744
                     /product="hypothetical protein"
                     /codon_start=1
                     /transl_table=11
                     /translation="VANRNKVLVDYNDYFESLVYAIYRQDDNDEMILIAEMDESLVEK
                     VVSQTKNDILVQDFQVSMLFTVDRIYLLDPPPKVYVDDVLIDNLNISFMPLEKSIMFS
                     GIPIYVNTTQVIKMDYSHTSYKFIDDALYQEGITYLGPTVTAAPKPVINRVDIREDLS
                     AKIIDDTDLFSVGYTYQIKAINTLNDQAFSHKHEIHLTFDPVKWILEGTMDDIVWTTR
                     LIVTDPELLIDPIPTGDKPCFTEEIQVIPTTSTTADLVIPNPWYAATPNRRVYSYRLI
                     LEDSAGAVSVPSDPTNRLINTIYIENKSLKVRRYVNVSEASSYDGLDAVDVHTITIDD
                     VDVLAPHITLVDDHLSPNTDFGWTFFLTDIKDVISDGVFVQAATGGDTA*"
     gene            222741..223934
                     /locus_tag="gwf2_scaffold_93_prodigal-single_270"
     CDS             222741..223934
                     /product="Virion structural protein n=1 Tax=Bacillus phage
                     0305phi8-36 RepID=A7KUU0_9CAUD"
                     /codon_start=1
                     /transl_table=11
                     /translation="VKLHRIRLTFNRNLDSQTTRYRIYRADHTDVQRTDVMIMEVAQI
                     REINPIEVINEKLTMITQSIYAFKYEQIYMDESHPVIIYFDGRDAMYETGYMIDFELG
                     QIQFDEPTNKLVTADYYFDGIEVLDDDRDQAGVKYIGPIAKDYSIPDPPWDVALTVED
                     SIVLTYKPGALFGRNYYYKAVALDDVGHFSNLSTEASVYIMTGLPKYPYIIESSKDHG
                     TSWIMSGRTSELKYTEYGLDRVPPDNIANFNSVVELKHNLSTANVKLTWDQVTDSHPG
                     VESPMYRVRMATESGAISLPSVMVGPVFVKTEIDKIVVRRRFYDGSIPSFDGTDSETI
                     IVLNSLSTTYTDIVTDNSEYIYSIFAVDRAGNISTGTTLRVDVGDATAPYTPDIILSP
                     VDLIF*"
                     /db_xref="UniRef100_A7KUU0"
                     /db_xref="A7KUU0_9CAUD"
     gene            223947..225092
                     /locus_tag="gwf2_scaffold_93_prodigal-single_271"
     CDS             223947..225092
                     /product="Virion structural protein n=1 Tax=Bacillus phage
                     0305phi8-36 RepID=A7KUU1_9CAUD"
                     /codon_start=1
                     /transl_table=11
                     /translation="MALDNERFKRFERHIDNVNEVISAEDVNALGEMLEQEEKQRFAL
                     QDSDFSSKALFTMQNHVEANSLWLDEFADNSKLDTVKTELYLSPEDSSITFNLTDIEV
                     TAWVYSKPYNIRDGANVQKFMLMVNEYKPTGSQIVYDISNNNVNWYPINANEGTLMTV
                     PVGGTKICIRARMTRQKSTIFPRIDAWGVIFVNPRANQIDIDPGDDPVDPGVTPTVTV
                     HHQDLLDIKPDDHHSMAHKHNGNDGSGTVSHKSLTDIGQDDHHSMIHHHGGLEGYNEK
                     IDLATEVKGNLGIENMPLSLIFGIPGLNELDYNNAGRVIGVRGPEEDIYLVYDIAGNL
                     DQAVTIKLGIASIETLIRTEGRLTGIDKRIKDAVEAEVQEIISRSRS*"
                     /db_xref="UniRef100_A7KUU1"
                     /db_xref="A7KUU1_9CAUD"
ORIGIN      
        1 AAGATGCCGT TGAAGCTGAA GTTCAAGAAA TTATATCAAG ATCAAGGAGC TGATCATAAT
       61 GAGTGTCGTT TCACAAAAGG AAGATGGAAC CTTTGTTAAG GAACCTTCCC CACTAGAGAA
      121 GAGTCTTTAT CAACAGCTCA TGAGTAATCA AAACGCTGTT AAGTTTGCCG AACTTGATGA
      181 ACAAATTGCT AATTTAGTTA TCGGTATTCG AGAGGTCATG TTTGCCGTTG ATAACTTAGT
      241 TAAGCCGTTT GATCTAGGTA ATATTGATGC CATTCGATTA AACGGTCACC CATCAAGTGA
      301 CTACGTCCTT GTTGAAGATC TTGGTAGTTT ATCAAATAAG GCTGTATCGC TAATGCCTAT
      361 TAACGATGGA GATTATAGCG GTGAATTATC TAAGGAATAT GTTTCAATCG ATACCGATAT
      421 AGGAAGCTTA CTTTATTTAA CCATTGAGGG ATACGCCTTA TCTAAGGCCT CAGATATTAC
      481 GTATCTACCT TGTGTAGCTA TAGCTACAGA AACCGCCGCT GCAGGTGACA GGGTTATCTT
      541 GAAGAAAGGA TATCTTAAAA ACATTGCTTG GAATTTTACT AAGGGCGCAT TACTCTACGT
      601 AAGTCCTACT GTCGCAGGGT CTATAACGTC TATAAAACCG ACCACAGGGC CCGTACAAAT
      661 CATTGGCTAT GCCGTTGATT CTAAGATCAT CTACTTTAAC CCACAATACA ACTAGTAAAT
      721 CTAGTTAAAG CATATAACTT TAGGAGGTTT TCTAATGAGT TCAACTATGT ATGAAACCGC
      781 CATGACAACG AACGGGAATT CTTCGAGTGG TAATAACGTG CCATTCGGAA TCATTCAACC
      841 CGTTACGGTA ACATGGACTC GCACAAATCA ATATAAAATC TATGGATTAA GAATCATGCG
      901 TCAGAATAGC GGAACCGGCG AGACAACGGT AGCAAGCTAT GGATTAGTTA CCGGTACAGC
      961 ATCAAGTCAT ACGTTTCCAT ATATCTCTTC AATGAGTCTT GAAGCCTATA AGGGCTATAC
     1021 GTATTACTGG CAAGTTCGAG TTGGAGAGAG TATGAGTAGT TTTGGAGATT GGAGCGTACC
     1081 AGTTTATTTT ACAGTTCCCA CGGCTCCACC TAAGCCCGAT CTACTTAATT ACAATGGACT
     1141 GACTAGTGCA ACGCCTGAAA TAGGCTACAC TCAAGGTCTC ACATTTTCTT GGAACTATAA
     1201 TGAATACGAC GGTTATGAAC AGGCGGCCTT TAGACTCTTA GTTGCCGGAC AATGGACTCC
     1261 ATGGATTCTT AGTTCAAATA CTAGCTATAC ACATAGTGGT GTTGGTATAT CGACGAATAC
     1321 TGTTCATTCA TGGCAGGTTA TGGTGCGGGA TACTATTGGT CTAGAAAGTC TAATCTCTAA
     1381 ACAAGGTTAT TTTAAGGTCA TTACGTCTGT CATCAGTAAT CCTACAAGCT ATAATGGAAC
     1441 ATCATTAATT CCAGACCCCT GTGATACATT GACTCCAACG TTAACTTGGG ACTGTATTGA
     1501 TCCGTCAGAT ACCGGTAAGA CACAAGGCTT TTTCAAGGTT GAGATGTTCT CTGGTAGCTA
     1561 TGGAAGTATA ATTTATACTC AGACCTCTGG CTGGATTAAT AGTTCTATCA ATAGCTATAT
     1621 GATTGATGAG ACGTTCCCTA TTAAACTACT TGGAGGCGTT AAATACACTT GGCGTATTAC
     1681 ATTGAAGACT CCAGGCGGCA GTCAAGGTCC TACGAGCCCA TGGGTTAGCT TTAAAACGAG
     1741 CGATGCCTTA GTTAATCATC CGCCGAGTGC CACGTTAGTA AATTACAATG GATCTTCTCC
     1801 TTCTAGTCCT GTACTTGCTC AAGATACAAC GCCGATTCTA ACCTGGGATT ATACTGATCC
     1861 AGATAATGAT CCACAAGGTT CTTATTCTGT CCGTGTCTAC AATGCTTCAG GCGTATTAAT
     1921 TTCCTCACAG GGATGGACAG GAAGTTCTAA TGATTACTTT AAGGTTCCTG ATTCTCTATT
     1981 AAATACAGGG ACTATATATC ATTGGAATGT CCAAGTTAAA GATAGTCGTG GCCTTACGAG
     2041 TCAAGTATCT CCTATGGGAT ATTTTAAAAC ACCGGGCGTT CCTGTTACCT TTGTTGTAAC
     2101 GCCGAATAAC TTAAATGGAT CTGTCGGTAG TCCTGCAGCC TGTAATACCT TATTGGCTCC
     2161 AATATTCAAA TGGACTTTTA CTGGAGCAAC ATCTCAAACA GCCTTTAGAG TAATAATCTA
     2221 TAATGATCAG GGAGCTGTAG TTAGAGATAC TAAGTTAATA AGTTCTTCAG CGGCGACCTA
     2281 TACGGCTACG AATTTAAAAC TTGATCCACT AACAGTCTAT TCCTGGACAG TACAGCTTAA
     2341 GGATCCAAAA TCAAATATGA GCTTAACAAG TTTCCCAGTT TACTTTAAGA CCATTGATCG
     2401 ACCCCATACT AAACCAACTG TAAGTCCTAC GAGCTTCTTG GGAACCTTAG CATCACCTAA
     2461 GGATTGCACG ACGTTAAATC CTACGTTTAC TTGGACTTAC AAAGATACTG ACAATGATCC
     2521 ACAGTCTGGT TTTAAGGTCT TAATTTATAA GGTTGGTAAT ACAACGCCTG TTAGTGCGTC
     2581 GACTGATGCT ATAGATTATG AACCAAGTAC TCTTAAATAC TACACACCTA AGGCCTCTTC
     2641 TTTAGAGTAC AACACATTGT ACTACTGGAC GGTTCAAGTT AAAGATAATC AAGATGATGA
     2701 GAGTCTCGTA AGTTCTCAAA ACTATTTCAA GACTCTACCT TCAATCGTTA ACCATGTGCC
     2761 GGTAATTATC TTGTCAAATT ATAATGGTGA TGAGTCTGAA GTATCAAGTT GTGACAATAC
     2821 GATTCCCAGC TTAGCTTGGG AATATGAAGA TCCCGACAAT GATGTACAGT ACAACTATAA
     2881 AGTAGATATC TTCAGTAGTA GTAATACCCT TGTTCATACG AGCGGCACAG TTACTAGTTC
     2941 GGCTCTTCGT TATGTTGTTC CTTTCGGTAA ACTAGCACCA AGCACTACGT ATCATTGGAC
     3001 TGTAACAGTA AGTGATAAGC GCGGCGCTAA AGGCTCACCG GTTCGCAGTG GCTATTTCAA
     3061 AACCGGAACA CCTCCTCCTA ACGCAGCTCC TGTCGTTGTT CCTACGAGTT ACAAAGGAAC
     3121 GAAGCTTGAG CCGGCAACTA GTACAACCCT GAAGCCGGTC TTAACTTGGG AATATACTGA
     3181 CGCAGACAAT GATGTACAGG GTGCTTATCA TGTTCAAGTC TTTACAGCTT CAGGGACACG
     3241 AATTAAAGAT TCTGGATGGA TTACTAGTTC TGCTAAAACC TATACGGTGC CCAATGGAAT
     3301 TGTTGCTGGA ACCGTCTATT ACTGGATCCT TCAAGTTAAG GATAAAAACA GTAGTGGAGA
     3361 AGTCAGTATC ATGACAGATC CTTGTTATTT TAAGTATAGT AATGAAGCTG CTAATACTCC
     3421 TCCTGTCGTA ACGCCAACAA GCTATACTGG TACCTCGGCA GCTCCTTCTG TGTCTAGTAC
     3481 TCTATTACCA ACCTTGACAT GGAGTTATAG CGATAAGGAA AAGAATCCAC AGAAAACCTA
     3541 TACGGTTGTT ATTAGGAATT CAGATGGTGT TGAGATAATC AATACAGGAG CTATCACAAG
     3601 TCAGAACCGT TACTATTCTG TTCCAAGTGC TAGTCGTCTT CTTGAAGGTA CAAATTATAA
     3661 CTGGAAAGTA TCTGTAACGG ATTCCACCGG GGCGTCCGCT GACGGTAGAG TATGTTATTT
     3721 CAAAACTACG GGTACCAGTA CAGTAGCTTC TCCTGATAAA CCTGGACTAA CTAGTTGTTA
     3781 TGGCACTATT TCTAATCCTA CGGAAACAAC CACGAAGCCC ACATTAACAT GGACATATCA
     3841 TCATTCAAAG AATGTTCCAC AAGGTTCTTA TAAACTAACG GTTTGCGCTG CTACGACAAA
     3901 TGCTACGGTC ATTGATATTC CGTGGACATC CGGTACTGCA ACATCATATG ATGTTACCTC
     3961 TACAGTATTG AGTGAAGATG TAATGTACTA CTGGAAGATT CAAGTCAAAG ATACAAGCGG
     4021 ACGCATGAGT CCTATAAGTT CTAATGGATA CTTTAAGCCT ACCTCAACTG AGATAAACAA
     4081 CCCTCCGACT GTTGTACTTT CAAGTTTCTG CGGAGAAACC AAAGAAGATC CTGATGCCTG
     4141 TACGACTTTA ACACCTGTAC TATCCTGGGC CTATACGGAT GCCGATAACG ATATACAAAA
     4201 ATCCTTTAAC GTAGGCATCA TTGATGTTGA GACAGATGCC GTAGTGTATG ATACTGGCAT
     4261 TGCGAATAGC CTATCTAAGA ATACGGTCGT ACCGGCAAAC AAACTCACCA GTGGAAGAGT
     4321 ATACTCCTGG TATGTTACGG TATTTGATTC TAAGGGTAAT AGCGGAGTAA GTTCAAAAGG
     4381 ATACTTTAAA CCTATTTTTA ATAGAGTACC TGTTGTCGTT ACGGCAAATT ACAATGGACC
     4441 TATTAACGCT CCTGTTATTT CTCCATCATA TACTCCACTC TTCATTTGGA AGTACTCTGA
     4501 TCTTGATCGA GATATTCAAG TGTCGTACGT CGTTGATGTC TATAGTACGG CTGGAGTCTT
     4561 GGTTTCGACG AGTGGCGCAA TAGAGGATGA GCGGTATTAT CATCTATTGA CAACACCCTT
     4621 GGCTGGAAAT ACAAGTTACT ACTGGAAAGT TACCGTAACG GATTCTCAAG GAGGAGAAAG
     4681 TGTTACGACT GCTCCTAGCT ACTTTAAGAC AACCGGTACT AACAATAGTT TCCCAGTGGC
     4741 TATTCCTAAT AACTACAATG GCGATGTCAC AAGTCCTAAG GAATGTCTCA CCTTAACTCC
     4801 TGCATTGACC TGGGATTATA TCGATGCCGG TAAGAATCCA CAAACATCGT ATCTGGCTCA
     4861 GATCTATGAT TCTACCGGAA CCATTGTATA TAGTTCAAAT TGGAAAACCA GTTCAGAGCA
     4921 ATTCTGTATC ACGAACGTTC CATTAACTGT AGGTACGCTT TACTATTGGG ATATCTCAGT
     4981 TAAGAATAGC AACAACATTC AGAGCCCTGT AGGTATCAAG GCTTACTTTA AACCAGTAGC
     5041 TAGTACAAAC AAAGCTCCTG ATAAGCCAAT CTTAACAAGC TATAATGGAA CCGTGTCAAC
     5101 AGCCGTAATT TGCAACACAT TGATTCCTAA ATTAAACTGG AGCTATTATG ATCAAAACAA
     5161 TGATCCCGAG GGAGACTCCT TAGTTACGGT TTATGATTCA ATCACGGGAG ACTTAGTTTA
     5221 CTCTTCGAAC TGGGTAAGTG GCGGTATCAA GGAGATCACG GTGCCCTCTG GAAAGATCCC
     5281 TAATGCTAAC AATACCTATA AATGGTGCGT TATCGTTAAG GATAATAAAG GCCTAATAAG
     5341 CCCTATGAGT AATTACGGTT ACTTCTTCAC AAGGGCAGCA ACCAATACCT TACCTATTGT
     5401 TACTCCGGCT AGTTATGCTG GCACATTTGC TTCACCCTAT TCTGCATCAA CTCTAACACC
     5461 GTCGTTGACC TGGACTTACT ATCAAGCACA AAATAGTGAT CAAGCGATGT TTAACATCAT
     5521 CGTATCAGAC AATAGTAACA CCATAGTCTG GGATTCGAAT TGGGTTGTTG GTAGCGATGT
     5581 AATGATTCAA GTGCCAGAGT CTAAGTTACT CGTGTCAGTC GTCTATCACT GGGTGATTCA
     5641 GGTTAAAGAT ACGAACGGTA ATCTAAGCAA AGTATCTGAC CCGGTCTATT TCAAAACGGT
     5701 TCTTGGTACG TCTCCCGTGG CAAGCCCAAC TAATTTCAAT GGAATTATCA CAAACCCTGC
     5761 TGCTTGCGAT ACCACATCTC CAAATTTGAC ATGGTCTTAT TATCAAGCTC AGTCGAATCT
     5821 ACAGGCGTCC TACTGCGTTT CCGTATACAA TAGCAGTTTA GGGGTCGAGT ATACTTCCGG
     5881 CTGGACTGAC GGCACTGCAA CAACCGTTGT CGCTGGACCA CTGGATTCGA ATGAAACCTA
     5941 TCATTGGACC ATCCAAGTCA AGGATACCAC GGGTAACATG AGCGTTATTG ATAAGCATGG
     6001 TTATTTCAAG ACACCCGAGA ACACCAATAA TCCTATCGTA ACTTTAGAAA GCGATAATGG
     6061 ATCATTAGCT ACTCCGTTTA TTGATCAAAA ATCCATTCCT AATTTCATGT TCCGTTATGT
     6121 TCATCCCTTA GCAAAGGATG CTAAGAAAAG CGTAATAACA ATTTATGACG CTAGTAATAC
     6181 GGTTGTCTTC ACTCGGACCG ATACGGATAC AATATATAGT CCATGTGGAA TCAGCTCCGG
     6241 AATTGCCTTT ACGCTAACTA AAGACGTCGT CTATCATTGG ACAGTTGAAG TAACGGATGT
     6301 AGACGATAAC GTTGGAACCA GTAAGGCGGG CTACTTTAAA CTAGCTCAAG GCAATCCAAT
     6361 TAGGGTTGCT GCTAAGTCTT ACAATGGAAC ACAAGCTGCT CCTGCAGGAT GTACGGGTTG
     6421 TGTTTTATTT CCACCTGCTC TAACCTGGAG TTATATTGAT CCCGTTAATA AGCCACAAGC
     6481 TGCTTATAAC GTCACGCTTT ATAACGATCT TGGTGTTGTT ATCTATAATT CTGATTGGGT
     6541 AACAAGCGCT TCTAAGTCTC GTACTATACC AAGTGGTAAA CTAGTAGCCG GAACTACCTA
     6601 TCATTGGACG GTTCAAGTTA AGAACACTCT AGGTACGCTA AGTCCAAATA GTGATTTTGC
     6661 TTACTTCCGA ACAGAAGGTG GCACGGTTGT CTCGAATGCT TCGGTAACAC TCATGACTTG
     6721 TAATGGAACT CTAACTACCC CAATTGTTAC TATTCCAGAC GATACGGACG TTACTATTGG
     6781 CTGGAAGTAT AATTGCAATA CAGCCGTCAA TGTCGCTAGT ACGACTTTAA TAATCTATGA
     6841 TCCTAGTGAC ACGGTTGTTT GGACTAAAGA TGTTGTGGCC TCAATGATTC CCGGTGATAG
     6901 CGCAGTAGAA CCTGCTGCAG TATCTTTCTT TACTGAAGAT GTTGTCTATC ATCTTACGGC
     6961 CGAAGTAACG GACGTCAATG GTAAGAAGAC TATCTCTACT CCGGGTTATT TTACGGTTGA
     7021 ACCCGCTGTT GTTGTTGAAC CGACGATCAC CTTATTAAGT CCTCTCGGAA CCTTGTCTAG
     7081 TCCATTATCA GTTGCCAATC CTGTAGATCA TGTAGTTCAT TTCACCTATC GTTATAATGA
     7141 TTAAGGATCA TTAATATTAT AGGACTAACT CGTGGGATAT CCCACGAGTT AGTCCTAATA
     7201 CTGGAGGTTA TTAAATGCCA ACAATGTTAA GTTCATTTAT CAATATTTAC GATAGTAATG
     7261 ATAGCCTAAT TAAAACTATG GACTCAGTTG CCGGTACCTC TCGTGATTTT GATTTACTTG
     7321 TTGACTGTAG CTTATTAATA CTTGATGATA CTTATTATTG GATTGCTACT GTTAATGATG
     7381 GTAGTATCAC AACTATCTCT GATAAGAGTT ATTTTAAGAT TGCTTCAAAT TCACCACCGA
     7441 CTTGTACATT AACGTCTTAC AATGGAACCA TAGATAATCC AGCACCTATG ACAACCTTAG
     7501 ATCCTATATT TACATTAGGC TATAATGACC CTGATGGAGA TACCGTGGAT TCATGGGAAG
     7561 CTTTTATTTA TTCTATTGAC GGAACACTTA TTGAACACGT AACAGGTGGA ACAATCGCGG
     7621 GTCATTATCC AAATGGAGAT TATTACTGGA ATGGAAAAGT TAAAGACAGT CGAGGATTAT
     7681 GGGGTCCTTT GAGTGATAAT GGTTACTTTA GAGTAACTGT ATAGGAGGCT ATTGAATGGC
     7741 AACAACGATA AGTACCGGGA TCAGTATCTT TAAAGTTTCG GACGATAGTG AAGTTTACAC
     7801 TACGATTCCT CTCGTAAATA CTAATCGAGA CTTTGACATT ACTGTTTCGA CTGATCAATT
     7861 AATCGTAAGT ACGGATTATT ACTGGACAGC TTCTGTAACG GACACTGTAA CTGGAGCTAC
     7921 GACTATCTCA GATAAGAGTT ATTTTAAGAT TGCTCCTATC CCAGGAATCG TTCACTTAAC
     7981 AAACTTTATC GGCACCCAAG AATCGCCCGT CGTTAGTACG ACATTAACTC CAACATTAAC
     8041 TTGGAGTTGT AATTACTCAC CGATTGATTT AGAGGTTCAG ATACGCTTTA TAGACGGTGC
     8101 CGATACCTTC GTCGTCTTCT ACAATTCACT TGATAAGGAC TTAAGATCAC TATCAATTGA
     8161 TACGGCTATA CCAACAAATA TAACGAATGA GACTTCAGGA ACACATACAA TACCCACGGG
     8221 TCCTTTAGTT TTAAAGAATG GTCTGGACTA TCGATGGATG GTATGGGGCC ATTTCGATCC
     8281 ATCCGTTGCA AGCGTTGAGA CGGGATACAT CCATATCACC TTGCCAAATC TTAATCCAAA
     8341 TGTTAGTCTA TTAACATTTA ACGGAACACA AGGTACTCCG AACGAGTGTA AATATATTAG
     8401 ACCAGTACTA TCTTGGCATT ATACTGATCC GGAAAACAAT CCACAATCCA GCTATATTGT
     8461 TAATGTCTAT GACTCAGATG GCGTTAATGT CTTCCAGACA AACTGGATTA ATAGTAGTGC
     8521 TACAAGTGTA ACTCTACCAG CCACCACGTT AAATGCTGAT AGCCTTTACT ATTGGAACGT
     8581 TCAAGTTATG GACAGTTATA ACAATACGAG TGACATTAGT TCGGATGGTT ACTTTATGAC
     8641 CGGTTTACCT CCCACATTGA CAAGCTGTAA TGGCCTTACG AGCGACGATC CTAATATCGT
     8701 CAATACGATC CATCCGGTAT GGAGCTGGAG TTATGATGAA GTGTGTTCAG TATTCGATGT
     8761 AGTCTTTAAT GATCCAACAG GCGCTACCGG TAAAATTGAG CAACCGAATA TCGATAACAC
     8821 GTATACATGC AATGAAGACG GAATAGTATT TGGCACAGTT TATTACTGGT GGGTCTATCT
     8881 TACTAACGAT AGCGGCATGA CAAGTTTTCC AAGTGTAAGA GGTTACTGGA AAGCAGTCTA
     8941 ATTATCTATG AATAAGATTA TTAGGAAAGA AGGATTACGA TGAACTCTAT ACAGCAAGCA
     9001 AGTGTTGATT TGGAGGAGAC TCAACGTAGG ATTATTCTAG AGATTCTAAA TCAACAATAT
     9061 ACCGATGGAA TTATTACAAC CGAAGAAGAT TATCAAAGTC AACTTCAAGA GATGCTTTCT
     9121 AAGGTGAGTT CTAATGAGCC CATCATGCAA GTTAGGGAAC AAAGTAATCA GTCGAATCCT
     9181 AATAACTTCA ACCTTAACTT TCAGGAGCTA AGTATTGATA TGGCTACAAT CTTTAATCAG
     9241 ATCAACCTAG TGGATAATAC CGTGACAAAG CATCAGCAAT TAAATCAGGG TGTTATTAAC
     9301 GATATCAAAC TTAGAATCCA TAAACTCAAC GACGAGCTGG ATCGGTTAGA ACTTCTAAGT
     9361 CTATACGGAG ATAATTCTGG GATTATCTTA GAAGCCTTTA GGGATGCTAA TAACTTTGAG
     9421 ACGGATCTTC GCTATTACAC GTCGGTACCA ACCGGAGGGA CTGATCCCGT ACCATTAGCT
     9481 TCGGGCTATA TCTCAACACT TGATGTTAAT AAAGAAGCAA TTAAGTTACC ACTGCTTTAT
     9541 TCAGAGAGCG CCCTGATCGG ACCGAGTGGT ATTAACCTGG GTAAGATTAC TATTACTAAG
     9601 CAATTGGGTT CTGGGTTTAT CCGTGTTACG AATCCTGAGC ATAACATTAA TAAGGCCATT
     9661 GACACGAGTT TTGAAACTTT CTGGTCTGAA ACAATATTAA CAGAGGCACC TCTAGAGGTG
     9721 CCTCTGGACT CCAGCTACTT CGGCATTCAA TATGGAGCCC TCTGTGAATT CGAAGTTAAC
     9781 TTTGATGCTC TAATGGTAAT CAATGAAATT AGTCTAATGC CCTTTAGTGA ATACCCTATG
     9841 GATATTGTGG CGATTCGGTT TGATACGACC GACAGCAAGG ATACTCCAAA CTCCATTATT
     9901 ATTAAGCCGA CTCATACTGA TGGTACCGTC TATAATACCT CAACAACTGA TCCGGTTATC
     9961 TTTCAGTTTC CGGATACCTT AGTTAAGCGA GTACGCATTC AACTCAACCA ACGTCACTAT
    10021 GTTCGTACAA ATTATATTTC AAATAAGCAA GTGGCCGATG AGCTCGACCG GTGGTTTAAT
    10081 CGCAATACTG CCGTCGATCT AAAGACTGAT GGTATCTTTA ATCCCATTTA TACGAATCGA
    10141 ATAACAGTCA ATCCATCATG GGTTTACTTT GCTGAAGCTA TGAAAAATCT AGATATTAAG
    10201 GGACTTGATA AGTTATTTAA TTCCGTTCAA GTATCTAAAT CACTGACCAA ATATCAATAT
    10261 TCATATGGTT TATATAATAT AGGAATGAAT CGCAATGAGT ATGTAAATTG CGGATACTAT
    10321 ATCTCCAAGC CTATGGATGT CCCAGGTAAT ATTAAGTCCG TAACATTACT CTCTAATGAA
    10381 GAACACCCGC TGCCTAGCTC ATATGATACA GCGATCACTC ATGTTGAATA TTCTGTAAGT
    10441 CCTGACGATG GTCTTAATTG GTACAATATT GTACCAATGA ATCAATCCAC GGTTATAGGA
    10501 GAGCTCTTAG AGGCTGCTAT TCCTAAGGGA GGTAGTCGAC GTAAGGCAAT GTTGAGGTTT
    10561 CCAGTTGATG GAGACATTGA TATCTATTGT AATGCCGCAT CGACAAGACT TCCTAGTTCT
    10621 GACTATAACT TTGATCCGAC TACTCGGACA ATAACCTTTG TTAAATATGA TGTTTCTAAA
    10681 ACCTATACGG TAAACTATAA ACCTAAAGAC TCACACGAAG TGGACTTTAT TAAACTACAT
    10741 ACTGTAATCA ATAAAGTAAC TAATCTTCCT GAGGTCTATC CTAATACCGT TACGGAGCGC
    10801 TTTTTAGGTA CTGATCGTAA TGGCTTGATT AACCTAAGTT ACTATCCCTT TATTGATAAG
    10861 GTTAAGTTAA ACTCTCAAAG TAAAGACTAC GACCCAACGT ACCTCAGTTA CTCCTACGTT
    10921 CCACTGAAGA TCAAATTAAT TACGGCCGAA GGTAAACATA TCGAACAAAA GACTGATCCG
    10981 TCAGATACTG GTTTAATCTT TATTACGAAT AAAACGGATT ACATTAATCC TAACACTAGC
    11041 TTTCTAGATC CTTTAACTGA AGTCGTAGAC TCCAACGGTG TTATCACACT GGAGTATCAG
    11101 TATCAAGTTA TTGGCAATAC AATACAATTC AATACGTCAC TTCCTGCTAA CACACAAATT
    11161 ATTATAGAGT ATCCTTATAT TCTCAAAAAC TTAAGAACTC GTGCTATACT TAGACGTACC
    11221 ATCAATAACT TTCTTGGGCT TACTCCTATT GTCAATTCTA TCACTGTCAA TTTCAAATCC
    11281 TTACTTTAGG AGGAACTAAC GTGAACTTAA TGCTAATTAA GAACAAAACA AGTCTTCTTG
    11341 AGAATAAGGC AAAGGAGATC TTAAAGAATT TAAAGAATAA GAACTTCTCA ACAGAGACCG
    11401 AGATGTTTAG TTACTTCTTC GCATCCCTAC AAAACTTCTA TGCTAATCTC GGGAAGCCCA
    11461 CAATGCAGCT TAGGCCGGCA AACGGAGCGC CTATGAGCGC AGATTATAAT CAATGCTTGC
    11521 ATGAGATTTC TGCTGACACT AGTAGTATGC TTACTGAGAG TAATGCCTTA GTTAAAGCGC
    11581 TGAGTGATCT CTATGAACAG GTTACACTGG ATCGGTCGTC TCTTAACAAT CAGCTTAAAT
    11641 CCCTAGAAGA TAAATTAAGT ATTATTAATC TAAAGCTAAA TCAAAAGATC CATGAAGTAA
    11701 ACTTCCGTGA TAGTTTTATT AATCAGAAGA CGTACGATAC CGACATGGTG ACCGCAACGC
    11761 CTGCTAAGCT ACATATTGGT GTGGGTATCC TAACTCTCAA TACGATCGAA GCTAGTGAGA
    11821 TTACAAATGC TACGATTCGT ATCTTAGATA AATCTAATGG GTATCCAGGA GATACTCATC
    11881 AAGTGCGGAA TTTATCTGGT AAGACGAAGT TCTATGGTGA GGATAACTTA CACATTAACT
    11941 TAGCTGAGAT ACTCGATGGT AACTCTGACA CCTGGTTTGA ATATGAACTG TTTAATATAT
    12001 CTGATACGGT TAGATCAAGC ATCTCAAGCT ATGGTTTAAC TTATAATGAA GGCCAAAGCT
    12061 GGGCTAAGAA TGACTCAACA CCTATGACGC TTGCCTTAGA GATAGAACTT CCCATAGCAA
    12121 AGACATTAAA CTTCCTAAGT CTTTCGCCTT ATCTACCAAG TCAAAAAGGG GTTATTCCTT
    12181 CTTATATAAA GAGTATTGTC GTCAGTGACG GTAAGGGAAT CACAAAGGAG CTTGTGAATA
    12241 ACGATCGCTT CAATGAAGAT AAGGTTTATA TGTTTGGTCA AATGAAGACC AAGAAGATCT
    12301 TAATTACATT GGAACAATCG ATTAGCTATT TAACTCAAGT GGGACATTTC TTCTTTAAGG
    12361 AACTACCGAT CGCCTCAATG AATTACCTAG AGAAAGATAA ACCTCAAGAT GGTAAACGGG
    12421 TGGATGGACC AAAGCCTAGT ATTACAAATC TAGGTTTCAT GTATGATCCA TCCACCCGTA
    12481 ACTTAATTCA ACCGGAAGTG ACAAATGACT ATACCGTAGG AAATACAAAT CAGATCATTA
    12541 ACAATCTATT CACACTCCCT GAAGTTCAAG ACATCCAAGT CGGACTTGAG ACAGTAGATG
    12601 CTTGGCGCTA TCAAATCGGA CTACGTGAAA CACTAGGTGC TAACTATCGC TTTAATCAAG
    12661 AGAGTGATTA CGTCTCAACA AGTTTTACCT ATACGAATCC CATCACAAGT ATTCAGCTAT
    12721 TAGTTAAGGA TGAAGTTCCT AAAGAGTTCC CTACAGGGAA CTGGATCAAT TACTTTATCA
    12781 GTGTCGATGA GGGTAATAAC TGGCATGCCA TAGCGCCTAG TAATCGTTCA AGTAGTGACG
    12841 TAACAACATA CATTTTAAAT GCTAATATGC CAGAGGACGG TCGCATGGAT TATAGTGGCT
    12901 ATATCGATAC AAAAGATCCA GTGACAAGTG TTCGTTTAAA GATTAGTCTA TCAAGGCCTA
    12961 CAGACATTAT TGATGCAGAT TATTACAGTC CAATTGTCTA TAATTATGAG CTTAAATGTA
    13021 CAGTTGAAAG CGGTGTTAAC TAATGAGTAT ACGTGATCGA CAACTAATCC GTGCTAGTAA
    13081 TAGGGCCTTA AGCTCTGAGT TATTAGCCGG TCGGTTCCCG GATCTTACAA CGATTCAAGA
    13141 CAGTGTTTTC AATGAGATCC GTAATCGTCC TATAGGGTTA CCTAGATTTG AATTACAGGC
    13201 TGTTGCCGAA GGAGACATCA GCTCATCACT AAGTTATAAC ACGATGATGA ATCAGATCTT
    13261 TGAAGACCTA AATACTATGT TTGATGAGTC CGGTTATCAA ACGGATCGTC TCATGGCGGT
    13321 GGTTAATTAC TATGAGACAG AGAAAGCTCT GATTCAAATG CAGTTGAAGC GCTTAAATAA
    13381 TCGTATGGAT GGACTTATTG ATAAGCTTAG TCATAATGTA CGGTCTAATG TTATCTTCGA
    13441 TACCTTCCAG GATTTCCAGA ACGTTGAGTT TATTGGCAGA GCTCAAGTCA ACCGACCCAA
    13501 TACTGATGCC TTTATTGATT TACTTAAAGG AGAAGCTGTC TTAAATAAGA TTAGTAATGG
    13561 AGACCGGATT GATTTAAGTA AGGCAGAGAT CAGTGTAACT CCAATAACAT CCTACGTAAC
    13621 AAATACTGAG TTAAGTAAAC CTAATCTCAT GTTAACAGAT ATTATTAATG AGACGTGGCG
    13681 TCAGCTTATA GTAACTGACA ATGACTTACC GGTAACGCTG CAAATTGATA TAGCTTTAGA
    13741 TAGTGAAGTA TCCATCACGA GTTTTAGCTT TGAAAGCAAC AGCCCCAAAT CAACGGACAT
    13801 CACCTTGTCT ATTTCTTCGG ATGGTATAAT CTATCAACCA TATAATAAAC AGTCCGGAGG
    13861 ATTCGTGCAG TGGAGTTTTA ACACAGTGAG CGCTAAGGCC TTAAGACTCA CTCTGACTAA
    13921 ATATGAAGCA GATGAAACGA CAGGCACTAA TAACAACTAT CTATTCGGAT GCAAATCTTT
    13981 AGCGATCTAT AAGGAAGCTT ATAAGGAACG TGGCATTGTA GTTAGTCGTC AATACTACAT
    14041 AGGCAACGAG GCTATTGATC GTATTACATT ACAAGTCGAT TCTAGTTTAC CATCCAATAC
    14101 CGACATTCGT TATTATATTG CCATCGACAA TGATGACCTC TTTGAATGGC AGGAGATTCA
    14161 ACCTAATGTA CCTCATGATA TGGGCGGGAT GAAATCAACT ACCTTTGGTA TTGATAGCTT
    14221 CTATAAAGGC TATGGATCAA AGGTAAATAG TCAGTATGGT AATGACTATT ATAATATTGC
    14281 CGATATTCCT TATGCTATTA TGCCTGGATC CGCCCTTCTT TACATGGGCG AAAACATGTG
    14341 GCAGCACGAT CTTTACAATT CACCCATCAG TGTGCTGGAT AATCCAAGTT TAAAGGACTG
    14401 GATTAAGATG AGCGGATATA CTACGAATTA TATTCCTCTT AATGCACCTA TGAAGATCTT
    14461 AAAGAACTGT AAGCAGCGCT TTACGGTAAA CCTCTATTGC GAAACGGCAA ACATTATTGA
    14521 TCATAATGTG ATTCAAGTAA CCGAAGGATT ATCTAGTAAC GTGAAGTTTA ATGTCTATTT
    14581 AAATAACAAT CTTATTAAAG CCGTGGGAGA TTACTATACG TATTACTTGA GGGCGGGCTG
    14641 GAATAAGATT CAGATTATTA CAAGTGCCAT TGACGATACT ACAATCGATA AGGGATTTAA
    14701 TCTAACGTAT GTATCGAATA AGGTCTATGC TAGTAATGAC CCATTACGTG AGACTAGTCT
    14761 TTATAACCTA CTAAATAATA CAAGCAAACG AGATCATACG AACTTTGCCA TTGATACTGC
    14821 CGAGGTAGCT GGTAAGACTA TAAGCAGTAT CATTGTTAAT TACGACCCTA GAGCAATCGA
    14881 CTCTACCGGT GCAGGAGTCA TGTATAACTT AACCTATAAA CGCCCTGTAT TACAGGATCA
    14941 AAATGCTTTG CGATTTATGG CAATTTTAAG TCGAGACCCT AGCTTTAAAG ACATATCTCC
    15001 AAGTCTACGT AGTTATCAAA TCATTGTAGA GTAAGGAGTG ATTATCATAA ATATCTATCC
    15061 ATCCATGGTA AGAACCAATA TGCGTCGTCG CGGACCTATA GAGTCTCAGA AACTAAATCG
    15121 CAATAACCAG GATTTAGTTT ACAACATAAC CTATCTATGT GAACAGTTAA ATTTACTAAA
    15181 GGCGAATCTT AACAGTTTAG AAGCTTCAAT TTATGATCGT AGTAACCTTA TAAGTTCTAA
    15241 ACTTAAGATA ATTAAGACGA TAGGAGGTGA ATTAATGAAT GTCTAATATA CCTGCTTTAA
    15301 CAAAACAGCA AGTTGCCTTT AGGAGTCCAA CAAGCAGCGA AGCTTATAAT AAGCAGCTCG
    15361 ATGATTCCTT CTTTGATGTT GTTAATCTCT ATAACAATCT AAATACCTAT ACGAATCAAT
    15421 TAAATACCCT AAGGGATATC TACACGATCC AAAGTCAGTT TCAAGATATG CGTATTAAAG
    15481 ATCTCGAAGA CAAGACAAGG ATCCTGCAAG ATAAGATCGA TCTATTAAAT GGACTTAATA
    15541 GCTCCATTAC AAGTCGTGCC TTTGTGGAAG ACTTAACTGT TGATTCCATT GCGGAAGCCT
    15601 CCGAGCGAGC TGAGATCGAT ATGTTTCATA GGGTTGTTAC ACTACCAATC GTTCGTAGAA
    15661 CATCAAAGGT TTACCTATAC GATGAAGACT ATGATCAGAT TATTATCCCT TCAACGTTAG
    15721 GTGTTACACT GAATCCGGCC GCCAGTGACG GCTTTATTGT TGATACGGAT CTGTTAAATG
    15781 CCTTTGATGG TATTAACTCA AATTATTGGA TGCGTAAGGT CTTAATCTCT CCAAACGATA
    15841 CAACCTCGAA GGCTACTGTC CAAGTAGAGA TTACCTTACC AGACAATATC ATTTCTAATC
    15901 GTGACGTAAA TACGATTATC ATTCATCCAT TTCCACTAAA CTCACTTGAT ATCACGGAAG
    15961 TTAAATACAA ACTTGACGGT GGATGGATAA CAGTCCCTGG ATTTGAACCT ATTATTAAGG
    16021 CAGGTAATAT TGAACTATGC TTTGCTTCTT TAAAGATTGC GAAGGTTCGA GTAACAATGG
    16081 TTCAAAATAC CGCTCATAGT GAAAACGGTA AAAAGGTATT CTATCTAGGT GCCGAAGAGA
    16141 TTGGGATCTA TCATACAGAG TATGGTGTCA AGGGAAGCTT TAGGGCATCG TTTAATTTAG
    16201 ATGGCAAGGA AGGATTAAAG ACCATCACGG AGATCAAACC TATCTTCTCT AATACGAAGG
    16261 CTTTAAATGC CAACCTTGAT ATGCGTAACT TGTTTACCTA CAACCTCTAT ACCGTAAGTA
    16321 ATGGAGAGTT TCAATATACT AAGGACTCAC TACCTATTCC AACGACTGAA ACTAAAGTCG
    16381 TTCTTGATGG TATGATCTTA CTTGATCCAA ATAATCAAGC AACGCCTGCA CTAGAAAGTG
    16441 TAGAACTGGT CTATAAGTAG ACCACTCTAT CCGGTTCTCT CCGGATTAGG GAGGGAAGGC
    16501 TTGTGCAAAT ACTAACCTTT ATTCAAACGT ATATCGTTGG AACATTCAAT GCGATCATGT
    16561 GTCCACTTAT CATTATTTTC TCTATTAACA TGATTGTTAA TGTCATCGAA TCCGTTGATA
    16621 AACTTAAGGC CTTACAAACG GATCTTAAGA AACTACTTGC GTATATTATC TTTATCGTCT
    16681 TGGCAAATCA ATTAGATAGT CTTATGATTA ACCATCTCCT TGGCTGGAAG GGTTCGACTC
    16741 AATTCTCGAT CTCAATTATT CTCTTTGGTC GTGAATTTGG ATCGATACTT AAAGCGGTTA
    16801 ACTATCTAGG TGTTGAAGTT CCATACATCT TAACGAAGCG CTCTGGCGAC ATGATGGATT
    16861 TCAACGGTAG TACTAGTAAT AAGTCTGACG ATATTGACGA TCAAATCGTC CAGCTTAGAA
    16921 GTAAGATTAG CAAGCTGAAG AAGCTTCAAA AGCTGCAAGA AGAACTTACT GCAGTAGAAA
    16981 CCTCAGAGGG GGTTGTCGAA TGATTCTAAT ATTAATGCCT ATTGAATTTG TTGTTGGTGC
    17041 GATTATAGGG TTCTTCCTTT GTGACAAACA GGAAGGACTC TCAATCGATG AAATTAAACT
    17101 CGGAAGCATT GTTTTTCTTA TTGCCAATGC CTTTGTCTAT TATCAAAACC CCGAGATGCC
    17161 GGGGCTCACA ATCGTTCATT TAATTGTGAG TTGGATTATG CTGAGTATTG GATTAATTGT
    17221 TGGCGAAGGT TTCCGGCTTA AGATTATCCG TAATGTTATT CAAACCATTC ATAAGAAGGA
    17281 TGTTCAATTA TCGATCGCTA ATTTCATTCA AGCTATAACA CGGGTTACTT ACTGTAATAT
    17341 AAACAGGGAC AATAGGGATC TCGCAGATGC TAGTGCTAAA CTTGATATCG TTTATACTCA
    17401 ACTTGATAAG CTTATCGATA AAGCTAGGAA GCTTAATGAT CAAGGACTCA CGGATAAGTT
    17461 TAGTTCTATT AAAAGCCTCT GCTCCTATTA TGCTGATTAC TCAAAGTATG TTTGTTCTGA
    17521 ACCAGATAGT CTTAAACGTA GCGAGATGAT GCATAACTGG GTTTCTATCG GAGAAGAGTT
    17581 ATCAAACTTA AGTTGGGATA CATTAAATCA TGCAGAGGAA AACATAAAGA TACACCTTCA
    17641 ACGTAGCTTT AGTTCTAACA TACTAGCGGT TAAGGTTAAG TAATCCATAG CAGGCCAACA
    17701 CTGGCCTGCT AACTTTATTT TTCATAGGTG TTACAAATTG GTTGACTTAG TGTAACACAA
    17761 AGTGTATAAT AAGGTATAGT CAATCAATCG AGAGGGGAAC ACACATGAGC GAAGTCGTTA
    17821 ATATCATGAA CATGCCACTG GAACCAAACG CTATTAAGAA CCTTGAGGCT AAGATTAATG
    17881 ATGATCTTAT CAAAAACAAC AAGTACGGCA AAGGTAAAAA AGACTACTTG GATATTGGAG
    17941 TCTTTAAGCG GTTAATGAAT ACGATCTTCG GTTACAAATG GTCTTGGGAA GTTATTAAAC
    18001 ATGAGATCGT TGATGCGAAG TTTGTCTATG TTATGGGTCG CCTTAGCGTA CCGGGCATCG
    18061 GTATCAAAGA AGCCTTTGGA GCTGCTAAGC TTGATCAAAC AGATAACTCC CAGCAAATTA
    18121 GTGTTGCTAA TTCAAATGCC TTTAAGGCAG CCTGTAAACT ACTTGGTGTT GGACAGTCCC
    18181 TACTTGACGA TGGTTTCGAA GATGAGCTCT TTGAAGAAGA TGATACGCCT CCACCGGCTA
    18241 AGGCCAAGAC TAAAACCAAA GCTACGTTTA CTGAAAAACA AATCAAAGCT ATGATTACGC
    18301 TGAAGGAAGC TTACAGCATC ACAGATAATT CAGAACTTCT CAAGTTCTTA AAGGTCTGGA
    18361 ATAAATCCTT CACGAGCATG AACCAACTCA ATGGAGATAA TGTCGATGCA TTCCTTGAAT
    18421 ACGTCGAAGA AAACCCAGAG GATTTTGAGG ACTTGAAGGG ATAGAAGTGA GATGGCAAAA
    18481 AGCATCTACG ATCTGGCAGT TGATTATATC GAACTTTATA TCATGCCTAA AGAAATCAAC
    18541 AATCGGATTA AGAATCAAAT CCTAAGGGAC TTAAAAGAAA CATTGGCTCG TGGTTATACG
    18601 GATACAGAAA TCTTAGATAT TCTAAATGAT TACGTTGAAG ATAACCCGAG CCATATTCCG
    18661 TTGATACCGA ACTTATTTAA CGGTAAGCCA AAGCAACGAA ATCTATTAAG CCCTGATAAG
    18721 TTCTACTATC ATCCACAGCT TAGAGTGATG CCCGGAGTTC CAAAGAAGCA TTGGGATCAA
    18781 GACACTGGAG AGATCACGAC GATCGAGGAG TACTACTTCT TAGAACTTAG AGCGAGCTAC
    18841 ACCTTATTGG ATCTTTACAA ATACTATCTC AGACAAATGG GATTAACGGA TTCAGAGTAT
    18901 GCCAGAGCAA GAATGCTTGG TGGTCTTAAG TGGCTCCTTA AGCAGCACAG TGTCGATTTA
    18961 GTTCTCTTCA TGATCGATAT CGGTGGCAAC CTCAAGGACG AGGAAACGGA TAAGGGATAC
    19021 TTTGAACCGG TCGAGCTTAA CAACTATGAT CGTGAAGCGT TAGAGAATAT GGGAGCTAAG
    19081 ATTACTGAAG AGCGAGGAGC TGGTAATGAT CATGTCGTGC CTCGAAAGCG AGTGTTATCT
    19141 AATCGAAGCA GGAGTTAACT TAGGGCCAAA GAAGTTTCGA CGCAACATGA TCATTCCTGC
    19201 TACGGGTATT AAAGAATTTA GGAACAAGCA TAACAATACG GGCGTCTACA TAACGGCTTA
    19261 CTGCTACAAC GACGCCAACC AAGATGAAGC TTACTTATAC GGAAATCTCT ACTTAGATTT
    19321 TGATTTAGCT GACCTTGTCA ATTCTGACAA CCCTGAAATG GATTTTGATA TTGTTAGGGA
    19381 AGATGCCCTA CATGCCTTAG TCGTACTAAG TGCCATTTAT AACATACCAG AAGAACAGGT
    19441 ACGAATCTTC TTCTCGGGTA AGAAAGGTTT ACACCTTATT GTACCTGCTA AGACATTAGG
    19501 CCTTAGACCG GATAAGGAAC TCAACGAGAT CTTTCGACTT ATGGCACTTG ATATTAAGAA
    19561 ATCCAGCAAA CATAAGACAC TTGATACATG CATCTATGAT CGCAAGCGAC TCTTCAGAGT
    19621 CCCAGGATCG ATTCATCAAG ACACGGGATT ATACAAAGTA CCACTTACAT ATCATGAGCT
    19681 TACAAATCTA AGCTTTGCTT CAATTAGATC CATCGCTAAA GAAGCGCGAG TTATAGATTT
    19741 TGCAAAACCT ATGTATAATC CAAAGGCTTA TCGAATCGTT CAGGACTTTT ACAGACAATG
    19801 GGAAGAAGAG AAGAAGACTA ACAAGATGTC CAAGTCTAAA GGCAATGGTA CTCTTAACTA
    19861 CACGCCTCCC TGTATTAAAT ACTTACTTAA CAATCCAACG AATGAAGGAC AGCGTAATAA
    19921 CGCGACGGCT TACATTGTCT CTCACTTCAA ACAACGAGGA TATAGTGAAG ATAAAGCCTA
    19981 CGAATTAATT GACCAATGGA ATGAAGCATA TTGTAGTCCT ATGCTTAAAC GACAAGAGGT
    20041 CGTTAGTACC GTTCATAGTA TCTATCGTGG AGAGTATTCC TATGGATGCA GAACACTCAA
    20101 GGACTTAGGA AACTGCAATG AACATGAGTG TAAACTAAAG AAGTAGGGTG GAATATATGG
    20161 CAAAGACCCC AGGGTATGCT CAGGAAATGC TCGATGTGAT TGATGCGTTT GAATTAAGAG
    20221 CTTGGAGTGC TGACAATAAA GGCTTCAAAA CGGGTTGGGA TCAATTTGAT GATGCCCTAG
    20281 AAGGAATCCA AACCGGATGG CATTTAATTG CCGGAGATTC TAATATTGGT AAAACTAGTT
    20341 TCTTATCTCA ACTCGCATGG CAAGTCGCCA ATCATCCCGA CAACGATGCA TATGTTATCG
    20401 ATTTTAGCTT AGATGATCCA ATGCACGAAA AGTTACCAAG GGTTGTCGCG GCGGCAAACA
    20461 AAGTTCTAAT CAATTCCGTC CGCACACCTA ATAACTACAT GCATTTACCA AATATGATTG
    20521 CTCGGCGTAA TGCCGGTATC GACTTACTTA AGAAAACCAT TCACTGTTAT AAAGCCTACG
    20581 ATGCGAATCA CTCGACCGAC ATAGATAAAA TCGAGGAGAC GATTAAACGT CACATCATCG
    20641 AAATAAAGGC TATCGGATCT AAGCGCCGAG TGGTTGTGTT CATTGATAAC TTTCATGATT
    20701 TAACCACCAG TTCCAAGGAG GCCTCTCAAG GTGACAAAAA CAAATACGAC TATCTCGCCC
    20761 AGCGAATATC TGATATGGCT ACCCTCTATG ACATACCGAT CATCACAACG GCTGAGTTTA
    20821 AAAAGCTTAA TGGGAACCGT AGACCTCACG TTGATGACAT ACGAGAGTCA GTTAAGATTA
    20881 AGTATGAAGC CAAGTCCATT ATGTTGTGTT ACAACGAAGT TGGCGTTAAA GGAGAGAGTG
    20941 CCGGAGTTTA CTTCGAGATA CAAGGTAATG CTTCTAAGCA GCCCGTATTT GAAGTTAAGT
    21001 TTGGCAAGAA TAAATACACT CGGTTCAAAG GCCGACTCTT CTTTGAATTC TATCCTGAGA
    21061 TGGCTCGATT CGAACAGGCC TTAGTTGGAG ACGTCAAACG CTACAACAAC TTAATCTATG
    21121 CGAATGACTA AGGAGGGTGA ACTATGAAGA TGAGACTTCT AGAAGTACTT AAAGATGATC
    21181 ACTGGATTAA ACTATCTAGC ATGAGTAAAC TTAAAATCGG TGATGAATTC AGGATGTTTG
    21241 AGCCAACGGG CGAACCAGTA AAGGACAAGC ATGGTAAAAC AAACTGGATT GTTGCCAGTG
    21301 ATCCTAAGAG AATACTCAAT GAAAATAAAG TCTATACTTA CGCAGTTGAA ATTGAAGGAG
    21361 ACTAATCATG TCTCTAAAGA TCAAATGGCT CTTAATTCTA TCAACGTCGT TCTTCAGTTT
    21421 CGTTATGGCC TTGACGTCTC CAACCGTTCA CCTCTATTAC ATGAAGATTG TAAGCCCTCA
    21481 GATCTATTCA ACGGCTCAAG TGATCTCAAC TATGTCAGCC GCAATTATGA CAATGTTTCT
    21541 AAGCAAACAA GCCAACCGAA CTAAACTTAG AAAATACTTT GCACCCATTC TTGTAATAGA
    21601 TTCTATCGGT TATTTCGCTC TATCATATTT CGGAACACTC AATCCTAACA TTCGCTTTAT
    21661 CGGCTTTGCG ATACTTTTCT CAACAACTAT GACAGTCTGG TCAACGATTA TGATGTCAGC
    21721 CATTAACGAT ACTCTATCAT CAGACAAGCT CACAGATTTT CAAACACTGT CTAATTCAGT
    21781 AGCCCTTTGG GCGACGGTCG CCGGTGGTGG AATCGCCGTA TTACTTGTTA ATATACTACC
    21841 GCTTAACATG GCTTTATTTC TACAATGTGC TAGTAATGTA ATCCTAGCCG TGTGTGATTA
    21901 TAAAGGATTC AAATACTTAA CAAAATCTTA GGAGGAATTA TTAATGGAAG AATTGTTTTA
    21961 CTCAACCGAA CCAGATGGCT CAATTTTAAT TGACGGAACG CTGCTTTTCG AACGGATGGC
    22021 TAAGGAACTT AACTTAGATA TCGAAGTCAT CAAAATGGTT ATTGATAAGC ACGATGAACT
    22081 CCTCGAAGAA GCCGGCATTA TCGTCTTCGA CGAAGCCTAT GATGAGGAGA CAGAGTAATG
    22141 GCTAAACATC CTTATAATTT ACTACCGGAT ACCATCGATA ATCGAGATCA TATCTTTTCT
    22201 AGGATGGCCT TACCAACTAA AGCTCCATCC AGCGTAGACC TACGACCTAA GATGCCTCGG
    22261 GTTGTTAACC AATTAGAGCT GGGCTCCTGC ACGAGTAACG CTATTGGCTC AGGCCTTATG
    22321 GAATATGTAC AGCTCAAGAA TGGACAAGCT CTAGTCCCAC TAAGTCGGCT CTATCATTAT
    22381 TATAAAGAGC GTGAAGTTAT TGGAACAATC AATGAAGATT CTGGAGCTAT GATTCGTGAT
    22441 GGAATGAAGC TGGCTGTTTC CATGGGAATA TGCCCAGAAC CTATATGGCC TTATATCATT
    22501 TCGCAATTTA CGATTAAGCC TCCTGCTGAA GCGGATACGG CAGCTCCTAG TCATAAGCTA
    22561 ACATCGTATC AACGGATTAC GACCCTTACG GATATTAAGC GATCCTTAAT CGAAGGGTAT
    22621 CCGGTTGTTA TGGGTATGCC AATCTTTGAA TCCTTTGAAT CAACTCTAGT AGCAAGCACT
    22681 GGTAATGTTC CTATGCCAAA ACGCGGTGAA CAAAACCTTG GTGGCCACGC GGTTCTAATC
    22741 GTAGGCTATA AAGATACGAC GACCGGCATG TTAAACAAAC TCACAAATTA TATCACTGGC
    22801 GTAACCAATG GAATTGTTAT CGTACGAAAC TCCTGGGGTA CCGGCTGGGG CGACAAGGGT
    22861 TACTTCTATC TACCGTATCA ATACATCGCT AAATATGTTA CCGATTTGTG GACGGGGAGG
    22921 TAATTATGAT TAATAAGTTA GTTGAACATA TGTCTAGCGC GGCCGGTATT AAAGCTCAAT
    22981 CATCAATTCT TCAAGATGAA TGCGACACTA TGAGTGGAGA ACTTTATTCT CTAGAGAAAC
    23041 TTGTTGGACA AATTCATGCT CAAGTCTTCG GACCAAAGAT TAGTGAATGT TGTGACTCTA
    23101 TTGCTCCTAT GGAACCAACA CTCTTAGCTA TGTTACAAGA TAAGCGTTTC AGGGTTAGTG
    23161 AATGCATTAA GTTTCTCGAC GAAGTAGCCT GCGTCTTAAA AGAACAATTA GGCGACATCC
    23221 GTCTATATCA ATAATGCTTG GACTAATCTC GGTGAAAAAG AAAGCTGGAA CTGCCGCCGA
    23281 GTGAACTTGT TCCAGCCCTG ATTTAAGTAT ATGTACAAAG TCTACTCTTT ATACCAAAGT
    23341 TTATTACAAA ATGTTAGGAG AAGATAAAAT GAAGGAAATC AATAAGTTTG AAGACCTTAT
    23401 TAATGCTATC GGTAAAAACG GTATGACAGC GGAGGAATTC ATTGAAGATA ACATGGTCTT
    23461 AGCGGGAGTT CTCTTGAAGA AGGGTCTTAT TACGAATAAG GAACTTATTG ACATGAAGGC
    23521 GGAAATGGTT AAAGACTTCA ACTTTATGGC CGAGGCTATC AGGGAGGTTC CTGTTGAAGT
    23581 CTTAGATGAA GTGGCAAATT TCGTCGGAGG AATCGTTGAT AAAATAGTTC CCAAGATAAA
    23641 GGAGCTTACG TAATGCTTGA AATTAATCAA CTCGGATCGA AACGCAAAGA AGAGTTTGAA
    23701 GCCGTCGCCT GCTCAAGATA CAATCCCTGC CCTGTCTGTT ACCGATGCAT GAGTAAGGCC
    23761 AGCCATCTAT TTGAACTCTG CGCCGAGTGT CCAATTCCCT TCTGTGTTCA TGACGATCGT
    23821 ACTCGTAATA TGGTCATCAA GCGAGAGAAC TTCGCGATTA ATGTATCACC TGAAGTCGGC
    23881 GAGCTTTTTA AAAAGCTAGG TGATACTCAT GGAGAAGGTA ACAACTGAGG CTGGTAAAAA
    23941 CTTAGTCTTA GTTATCGAGG GAGACGGCGT TATAAAACTC TTTATGGCCT TCATGCATTA
    24001 TAATCACACC AAGGTAGCGT ATCCATTTGA ATTTATGTTC ATGGCTGAAA ACTGGTTTAA
    24061 AGCCATTGGT ATCAATGTTA AGGTCATACC TAATCCTAAC TTAAGTTCTA TTGATAAATT
    24121 CATAGTACAA GGTCTCATTC ACTTTCATCA CATGCTTAAG ATATTTAATT AGGAGGAAGT
    24181 AAATGGCTAT ACAACGTAAT GCATCAAGAC GCCTCTCTAT GGCAAGAGAA ACAAGTCTCA
    24241 AGAGCCTAAT AGAGTGTCTT AAGTTTGGAT ACGATCCTAC TCGCTTAACT GTTACGACCA
    24301 TCAGCGGACA TTATACCCTG GATAAAGTTG ATTTCTTTAA CTACTTAATT ACAAGCGGAT
    24361 CAAAATTTGA TATAGAGGTG ACAAACATTG CGACAACCAC GAGTTAAACA TCCTGTTAAG
    24421 GTTCTTCGGA ATGATGCCGG TCAACAAATC TGTATGCAAT GCGGTATGCC AATCGAAACG
    24481 TATGATGAAA ACCCAAGATG GGCTCAGTAC GAAGAGAAAT GGTCGATCCA TTATGACTGT
    24541 TATCTTCAAA CCCTGAATCT TCTGGATCGT GAATCTCATA TTACGAGTGA ACGTCAATCA
    24601 ATGCATCGGA GGTAATAATA TTGGATATTC AACTCAACGA TTATCAGCTT GATATCATTC
    24661 AAGATAATTC ACCGCGCATC CTAGCTGTCA TGGCTAGGAT GACCGGCAAG GATACTATTA
    24721 TTAAAGAGCG CATAGCACGA TGGTCCGGTG TAAGTATTGT CATTGCTCCT ATATTATATG
    24781 GAATCGAACG ATATCAATCC ACCGCTAGTC TCTTTAACTA TCAACAGATT CTTGAAGGAA
    24841 CCGGCCGAGG TATAGATGCA GATCTAACAA AGACACAAGT TATTCTTACG GCACCTTATT
    24901 TAGTAAGAGA TGAGCACATC GTAGCAACGC TTGAATGGGC AGAGAAAGCC AAGGCCAGTC
    24961 GAATCTTAAT TATCGGAAAC AGCGGAGATC GTGGATTTGA TGATCAAGGT AAGCCAAGGC
    25021 CTGACGTTAT CAAGGACATA TGGTTTAACC GCAGTAACTG GATGAAACAT CATGTCACAA
    25081 TGTTTCAAGC CCACTTCCTA GATGAAGTTG CACAAAATAG GCTCATGACA GGAAGTTCAA
    25141 TGGTATATAA ATACGAAGTG GAGGCCTCTA TGGCATGAAT ATAGGGTTCG ACATCGACGG
    25201 GGTTTTAAAT AATCTTCCCG AGATTATAGG AGAGTACGGA TGCAGACACT GCAGGGAAAC
    25261 TAGAACTAGG GACTGCACGG GATGTAACGC CTTAAACTTA ACCTTGGGAA CCACTAAGGA
    25321 TCGCTTTGAC TTTACTGACG AAGAGGATCT AAGCTTCTGG AGTAAGAATC ACTTAGAGAT
    25381 GATTACGAAA GTAAGCACTA GTGCCTTTAA TCCAGAAGCT TGTGTAACAG CTATGCAAAT
    25441 GCGTGGTCAT AGTATCTTTT ATATTACGAA CAGACAAAGC GATGTCATTC AGGAAACCGT
    25501 CGATTGGTTA GATGCCAATA ATTTCCCTCA TGCTCCGGTC TATTATACTA AAGACAAAGT
    25561 CGATACCTGC AAACAACTCA AGATCAATGT TATGATCGAA GACAATCCAC ATAATATCAT
    25621 GGCACTGGCC GAAGCTGGCA TCAAGGTTGT TGTGATTGAA TGGCCTTATA ATCAGAGCCT
    25681 TAAACATAAG AATCTACTTA AGCGGACGAC GAGTGTTTGG GAAGCCATAC GATTTATACA
    25741 AACGATCGAG CCAACAACTC TTGACCGCTA AGAAATTCAT TACAGTCGAA CAGCTTTTAG
    25801 ACTATACATT TTGTCCGCTT ATGTATAAGT TTAAGCATAT CGACAAAAAC AAGGTCTTTT
    25861 TAAAAGACGA CGGAACACTT AATTTTAAAA TCCTCGGGCC TAAATTTGTT AGAGATCTAC
    25921 ATGTTATGGC GTACTATCTA TTTAACTACA TTCAAGATGG TACGTTCCCT TCTCCCGCTA
    25981 GAATGAAACA GCGTTGGAGT GTTGTATGGG GACAGAGCCG TACAAAAGAA GAGATCATCT
    26041 TCTTTACTGG TCCATGGGCC GATCAACGCA GGCAACTTGA ACGCAAGGGA ACCCAAGCGA
    26101 TCCTCGATAT GCTCGATATG TTTCAAGATA ATCCTGGTAA GGTTTTAATG GTTGGATCAA
    26161 ACTATACAGT AGACATTGAG GGGTTTAAAT TATCTGGCAC CTTTGAGTTA GTTCGACTCC
    26221 TAAGGGAAAA CAATAAAACT ATCACAGAGA TTGTTGACTT CAAAGTTGAA GAGCGTTTAA
    26281 TGAGCAATCA CATACGTCAT GATCTTGAAA TTACAGCAGC CAGTTATGCA TACCGTAAAC
    26341 TCTTTAATAA GAAAGAGGAC AGAGTCGCCT ATCATGACTT AGTTACGGGA ACCATATACT
    26401 ATACTAAACG CGATAAAGAA GACTATATAC GACTACTTCG CGTCATAGAA AATGTGTATA
    26461 AGGCTATTGA GACTAATATC TATTACCCGG TCATGGATGA ACGCTGTTAT AAGTGTTCGT
    26521 ACCAGGAGCC GTGTATAAGA AAGGACTGGT ACACCAATGT TAACATTGAA AAACAGCCAA
    26581 GGCGAAGTTA TTTTAAAAGA AGACGATCAA GGAAAGGTCG AAGTCCTAAA CGAAGCTTGG
    26641 AAGACAAAAC TGAAGGAGAC GGGAAACATA CCGGCGGAAC TTAAGGATGC TGTAGAACGT
    26701 GGCTAAGCTT GCAATTGATC CCAGCCTTGC AGCATCTGGT TATGTCATTT TTGATAATGA
    26761 CGATCATGTC CTTGATTTAA ATGTCATCAA GACAATACCT AAATACCTAC AAAGTAAACG
    26821 GCTCAGTCAG ATCTACACAG CCTTTGCAAG CATCGTTTCT CGGTACGAGA TCACGGAGGT
    26881 AGTATCAGAA GATCAATTTG TTAATACAGG TTTAGCTGGC AATAAACAGG TAGCCTTGAT
    26941 CTTATCTAGA GCTCGTGGTG TCATTATGCT TGCCACCAGT TTACTTGATA TACCCTTCGT
    27001 TGTTTATACT CCTGCTGAGA TTAAGAAGAC GGTGACCGGA AAAGGCAATG CCAGTAAAGA
    27061 TAAAGTTCGG GAATCTGTTT TAGATCTTTA TGGAAATCAA GAGATTGTTT TGAGTCAACT
    27121 CACTAGTAAA GGTAAGGTGG ATGATATGGC AGATGCCTTG GCAATTTATC ATACTCACAA
    27181 ATTGCTAAAG GCAGGTAGAG CTTCTTAAAG AGAGGTCAGT AACACGTTCG GAGGAAGACA
    27241 TCATGACAGA CACTAAACGG TTTACGTATG AAGAAACTGA AGCCTTAGTC CTTGCTTATC
    27301 AAGAAAACAA ATCAGGCGCG GCCGAACAAT TATTGATAGC ATTCAAAGAA TACATGGCTC
    27361 AGTTTGTTAA CTTGATTAAA AAGGGAACCA TCAGTGCTTC CCGCAGGGGA CAACGGCAAT
    27421 TCATCAGTCT TTATATTTCA AATCCTCTGA CACGAGCTAA CCTTCATAGG TTTAGACGAT
    27481 CTCGATTTGC TCACAATGAA ATCTATAAGA TCACTAATTC AATTAAGGGA TTCTTCAGCA
    27541 AGTACTCTTA TGAAGAAATC ATACAAGAGA CAGCGCTTGC CTTACTAACG CTTGCTAAGC
    27601 GTTATAAATC ACCCGATGGT AAACCACGAT TTCATTACTA CGTAGATAAA ACATTTGCTT
    27661 ATCAACTTCA CCGACAGCTA CGGACTCTTA TCTCAGACCC CGTTGTCTTT CAAGCAAAGA
    27721 ATAATCAAAG CTTTGATTCT GATGAAGACG CGGATTATTT ATCACAGTAT ATTGAATCTG
    27781 ATATGGACCA TTCAGATGAG TGGATTGCTT CTATGGAGGC CTCAAGCATT GAAGACGACA
    27841 TGGATGAGAT CAACGATAAC TGGGTTAACG GGCTTACCTG TTCGGATTCG TTTCATACAT
    27901 TAAGTATCTT TGATCGAAAG ATCATTAAGC TTTATTATAT TGATGAACTC ACAGATCAGC
    27961 AGATAGCAAA CATCCTAGGA ACCTGTAGGG CAACTATTAA CAGAAGGCGT TTGGCAACTA
    28021 TTGCTAAACT AAGGGGTGGT ACGTATGTAT AAGACAGCAA GTTGTACGAA ATGCGGTGCC
    28081 AAGTTAAATT ACAAAACCAA GAAGCCAAAG TTTTGTAAGA AATGTAATCC CTATAAGGGA
    28141 GTTTACAAAC AACCTAAGGC TAATTTACCT CAGCAAAGTA AGAGTGAACG TGAGATGCAT
    28201 AAGGTCATGG CTATGATACT TCCTAACGAT GAATACATTA TTGGTGGTTA TTATAATTGG
    28261 CTCATGTCGC CAAAGAATCA ACCCATGCAA CTTGATATGT TCTTCCCTAA ACTCAACCTA
    28321 GCCTTTGAAT TTAATGGCAG GCAACATTAC ACGTATAATT CATATATGCA CAAGACAAAA
    28381 GAAGCCTTTG AATACTTGCG GGCCTGTGAT AAACTTAAAG CTCGTCTCTG CGTTGAACAA
    28441 GGGATCAACT TACTAACGAT TAAGTATGAT AAAGATATCA CCAAGGGCTA TCTCATTAGA
    28501 CGCCTCCAGG AAGAGGGTCT CTTAGATAAA CTAAAGGCTA TCACCATCGT GGACGACACT
    28561 TACGAGGAGG ATATGTAATG ATTTATCGAA ACAATTCAGG AACACTGATT CAACCTGGAG
    28621 TAGAGCAATC CATTATTGAA TGGGAATCTG ACGGAGTTAC TAAGGTTATG GGATTCATGG
    28681 GAACGGGCAC CTATTCCGCA GAATTTTCTC TCTATGTTGA AGACGATGAT GAAATCGGTG
    28741 CATTAGGCGA TGGAGCTTAT TATTCGTATC AGACCAGTCC TAGTTTACGT ACCGCCTACG
    28801 TCGCAGATCG TGCCTTTATC GTACCGGCTG GTAAACGTGT CATCCTTAAG ATCTATCACG
    28861 AGTCGACTCA ATCAGAAACA TTTAAGGCAA CGCTTCTCGG ATAGGAGGAA TTAACATGGC
    28921 TTGGAACGAA CCCTATAATG ATGAAGAAAT ACATACCGTC ATTGAACCGA CTCAGATTTT
    28981 TAATCTTAAA CAGGGCTATC ATCCAGGACT TGGTGATCTT ACGGTTTTCT TTAACGGCGT
    29041 TGTCGCGGTT CGTAACCAAG ATTACTTAGA GCTCAATGCC TTGACTGTTC AGTTTACATT
    29101 TGATGTCATT CCTGAGGATG TTATAATCTT TAGGTTTCAA AATCTAGGCT GGTAAATAGG
    29161 AGGAAACTAT GTATACGCCA CAGATTCTAT TAATTGAACA ACACCGCGGT ATCCAGTTAT
    29221 CAATGGATTT TAGCCAATGT GACTCCGGCT ATACGGAGTC AACACAAATT CAACGGACAC
    29281 TCCATCCTGG TGTCTGGAAT CTCAAGATGA AGTCTCGTGA TAATTCGGGG AAACTAAGTA
    29341 ATACAATTCT TCATCAGATT ATTATCCCAG ATACCTATGC GGCGACGATA CCTAACATCA
    29401 CATTGCCAAC CAATGATTTT GATACATCAA ACCTTCAACT GCAGTCGACG TATGATCATG
    29461 AGTCTGTCAC GATTACATGG AATGTTAATC CACTCTGTTA TTATAAGGTT TATCGTGATG
    29521 GAGTCTTTAT GGATGAAAGT ATTAATCTAG GTTATTTTAC TGACCCCTTT ACTGATTCCT
    29581 GTCCTCCGGA GCCTCCGGCA TTTATCTATC ATGGAACAGA TCCTAGTAAT AATTTAACTA
    29641 CGGTTGGCTG GCATGAGGCC TATGCCTATA TGCAGCATCG TAGTTATCGC GTCGAAGAGT
    29701 ACTGGATTGG TACGGATGAC TTTCATATCA CCTCAGACAA TGTGACGACG TACTATCAAC
    29761 CCGGTATTAA AGACTACTGG TACGCGCTCT CTGATACTTT AGTTTTTGAT GATAGTACGG
    29821 ATGTAGCGGG TTATATATTA AGCTATTCTT ATAGTTCTTA TGGGCCATGG ACTAAACTCC
    29881 ATGAAGGACT AGTTCAAAAT CAGGAATTCA TTACGATGGA GTTTCCTCCA GGTGATACCC
    29941 TTTATATTAG CATCTCTGCT GTTGATGCTA ACGAGAACTA CGGTACCGTT AAGGTTGTTC
    30001 AAATTACCAT GCCGGACGAT GGTCAGATTT ATAGATAAAG GAGGGATAAC TATGGTATTT
    30061 GTCTTAATCG CAGTCACAAT TATGGTCATC TTAGGTACTC TATGTTTTAT GTATCTCATG
    30121 AAGCCCGCCA AACCTTATGA GGCTAAGACG GAACCCGAAT TTTATCAAGC CAATACAAGA
    30181 CCTAGTTCAG TACAACCCAA AACGACGGTA ACTAAGTCTA TACACTCTGT TAAAATATCG
    30241 ACACCTGCAC CAAAGTCTAG TTCTTATAGA AATAACGATG ACTATGTACT TCCGTATATG
    30301 GGTGTGTTTA GTGCTTATGA TGGTGGACAT CACCATCATG ATCACGGTAA TAGCTGTGAC
    30361 TTTGGCGGTT TTGATTCTGG AAGCTGTGAT TGTGGAGGGG GATGCGATTA ATGTTAGTTA
    30421 TCTTTCAGGG CCCGTCGTGT GCTGGCAAAA CAACGTTGAC TAAAGCCTGT GGTCTTCCGA
    30481 TTCTTATAAC GTATACAACG CGTGAGAAGC GCGTTGATGA GACCAATGGT GTTGACTATC
    30541 ATTTTATATC ACTCGAAGAA TTTAAAGCCT TAGACGCCGA ACAGGGCTGG GCTACGTATG
    30601 AAATTATTCA AGGTGACTAC TATGGAATGA CAAAAGTTCA ACTTGAATTG CTGAACTCTA
    30661 GTAATGTCGA TTGTTGTATT GCTTTAAACC GTAAAGGATC GGATGCTTAT ACGCGGCACG
    30721 TTGATAATGT CATTATCATT GGGGTCAAAT GTAATGAAGA AGAGATTAAG CGTCGTCTTA
    30781 AAGAACGCTA TGGTTCAGAT GAGTTTAACT ATTACAAACA TTTCAGAACC TATAATAAAG
    30841 ACGTGGCTAA TCTCACCAAT TGTGATTTAC TGATTAACAA TGATCTAGAG TTAGGTGTGG
    30901 TTGTTGATTT TGTTAAGGCT TTTATAGCTG AAGCACTACA GGCCGGTGGC CTTCTAATGC
    30961 CAGACTTTAC CTGATTATTA TCGTCGTCTT CGAGCAATAA TACTATCATA AATAAAAGGA
    31021 GGCGATACAC ATGGCGAAGT ATAATATGCC CGTTAATAAA GAGGAAACAG CTCGTGAATT
    31081 AGGAATTCAA CTTGGTGCAG ATCGCACAAG TCGTGAGAAC GGATCGGTTG GCGGAAGAAT
    31141 GGTTCGAAAG ATCTTTGAAC AATTTGGGCC TAGTCGATAA ATAACACAGA CAAATAGCTC
    31201 ACTAGAAGGG AAATACTTCT AGTGAGCTAT TTGTTTTCTG TAATAGATAA GGATTCTTAG
    31261 AATCTAAATA CTTCTTAAGC TGCTCCCAAT TTGCTTTATA GATTCTATGA ATAAAGGCCT
    31321 TAGGATACAA TACATTACCT TCTCTATGGT TGATTAGAGA TTTATGCACT GATTGTCAGC
    31381 TCCTTAATTA TAGTACGGTG GTTGGTTCGT TTACTGGTAC GTCGCATCAT ACGCTAGAAT
    31441 GTATGAAAGA CGAGTAGTTT TACTAGGGAG AGTAGGGTCG CACGTTTTTA AGAAGGGTGA
    31501 CCAGAGGGAA ACCCTGGCGA TTTCGGCTTC GAAACTTTGG ACGAACCGGC ATTAAGCTTC
    31561 CGGTAAATAT CCACTGAGAT AAAACTTACG AGAACCTCTG CAGGAAGATT CCCTGTGAGT
    31621 TCATATTCCT TTATAGCATC TGTTAAGATC TTCTGAACCG CTACAATATC CACGATAATC
    31681 ACTCCTTATA TCAATCTCTA TTACAAATTG TATGAACAAT TATCCAAAAT CATTCCAGTA
    31741 AGCTCATAAA CTTTAATAAG GATTTTCTTA TTAAAGTTTA TGGCCTATTT CTTTAATAAG
    31801 ACATCAGTTT GCAAGACCAT GGATCACATA GAGAACGAAT AAAACCGCCA GAACTTTACT
    31861 CACTGTCTCC CATGTAGTGT TAATCTTCGA GCTAAAGTGT TTTAGATTAG GCCTTGTTAA
    31921 AACCCTGCGC TGAACGGCTG GCGGTGTCTG ATTCAACACG ATAATAATAG GCTGCTTTTC
    31981 TTTAAGTAGA TCCGGAAACA GATCGAGTAC TGATTTAACG TCTGGCTCCT GATTGGGTCT
    32041 TAGTTTAATA ACGTGTGCTT TTGCCATAAT TAATTCCTCC TAATGAATTA ATTTGTAAAT
    32101 CAATAAACCA ATAAACGGTG TTGCTATAAC AAGAATTCCT AGTAATTTTC TCACCGCCTC
    32161 ACCACCTTAT GATAGTAGTA TGTCCATGTA CCAAAATGTT ATACATAAAT ATATTACAAA
    32221 ATATAATGCA TAAATGTAAT AGAATTGGTG ATACTAGTAT TAAGGTAATG ACATAGAATT
    32281 AAGGGAGGAA CTTATATGAT TAAAGCATGG TTTAAAGAGG GTAGTCGAAT GTTAGAAGAA
    32341 TTCAATTACA TTAGACAGCA GGCCATCATC GGATTTGCTA TCACGAAAGA CAAGTGGCTC
    32401 TACATTGAGT ACACGGATTC TGATCACCAG TTCACTGCAA GACTGGTAAA GCCTATTAAG
    32461 TTCTTGCAGT CGAACCAAAA GGGTCATGGA TTCTTAGCAA AATGTGAGCT ACGAGATTCA
    32521 AACTACAGAC ACTTTAAACT CCATGGAATT CATAAGATGG TCGTGGTCGA CAACATCCTT
    32581 ACCTGGAATG AGAATATGTA TCTAGACTAA AGAAAGTAGC TAGGGATTAT CCCTAGCTAC
    32641 TTTACAAATA CCCCATAGGA TCAACAGCCA GACCGTTACG TCTTAATTCA AAATGTAAAT
    32701 GAGGCCCAGT GGAATGCCCC GTAGTTCCAC AACTACCAAT AGTCTGGCCA GCGACTACGG
    32761 GATATCCTAC TTTAATATCG ATACCGGATA AATGACCGTA GATTGATTGC ATTCCCTGGT
    32821 CATGGTCGAT CACAATCATA TTGCCGTAGA TATCATCCCA TCCTACTTTC GATACGTCAC
    32881 CTTCTCGTGT GGCTTTGACT TTAGTTCCAG CGGGAGCCGC AAAGTCAAGG CCATGATGAT
    32941 CCTTCCCAGC ATACTCTTGT GTGATCTTAC CTTTAATCGG TGAATTCCAT TTGCCTTGAC
    33001 CGAAGTTTGC AACGCGATCT AATGAGTTTT GTATTGAATT TGTCTTAGTT TGAGCGGCCT
    33061 TAATATAAGG AGTTAGAGTT ACGACTGTAC TCTTAACAAT AATTAGTATT GTTAGAATTA
    33121 TAACTCCCTT AGAAAGATCA TTAAAACCAA AAGCCTTAAG TATAACGTAA GCGCCGTACG
    33181 TAAAAACCAT CATGAATAAG ACTAAACCAA TCCACTGGGT CATTTATTTA TACCCAGCCG
    33241 TTGCAAAGAA AGCATCGAGT AAAACCTTAG CAGCTCTTAA AACCACACCG ACTCCTATGA
    33301 TTGTCACAAG GGTCTGAACA AAGAGTGCAG ACTTACCACT CTCAGTAAAA CCAGCAATCT
    33361 GTTTACCAAG CCATCCTACA AAGGCAAGCA TTACAATAAC GATAATTGGA AATCCTTCAC
    33421 CACCTGGCTT AAAGATGACG TAGGCTGCTT CTCCCATAGC CACATTCCTC CTTAAGTTGA
    33481 TCGAGTGTCA CCACAGTAAA GTCAAGACCT TCTGAATTAT CACGCTCTAT GGCATCTCTA
    33541 ATCTTTCTGG GATTACCGGT CGTTACGATT AAGATTCTAG GAAACGACTT TGTTTTAGAT
    33601 ACCCACCATG ATTTCATATA GGCTTTAGAG AGTTTAAGAT TACAATACTT TGGAACCTTC
    33661 AAGAATTTAT TACCGGACTC CTCGATATCA AATTCTATGA ATGTAAAATC AATCGTCCTT
    33721 TCCATGAGGT TCTCAATCCC AATGAGACCA TCCGGTCTTA GTCTAACTTG TGATTCATAC
    33781 TCTTTAACCT CACGATCAAA GCTATAGAAT TTCTCACAGC CACTGAGCTT ATGAATCATC
    33841 CAAGTAACAA TCCAGGTAAC TCCTAAGATA TGTTCTATTT GATCTAATTT CTTACTCGAC
    33901 GCATTGTAAT AATAATAGGG TTCATTGATT GTATACCGGT CTCTCCTAAG CGGAGGATTT
    33961 GGATGACGTT TCGTTGACTT ACTTAGGATC TGCAATCGTC TTTGACACAT CCTCATAGAA
    34021 CTTGATTTAA AATTCACTAA GTTAATTTGT TCAGTATTAG CGTATTTGAC TTGATTAATA
    34081 AACTTCATGA TTTCACGATC CCTATTTACA CATCGAATAT GATTATTTCT TTTTACGGAC
    34141 TGGGAGTTCT GCGGTGCGGG TTGATTTAAA ACTGGTATAG AAGGGTATGT TTTGGACGAT
    34201 GGGCGGGCTA ATGGCATCAA GCAACTCCTC CATTCTATCA GGATCATCAG TTGGCAGACA
    34261 CATGGTCTGA GTTTCTAGCT GATCATCATA TTGAAATATT GCACGACCTG GCTTATTAGG
    34321 AATCTGACTT GCTAGTTCAT TACCTAAAAC GATCATAGAA TTCATAGCAT CTCGTACATG
    34381 AAAACACATA CTAGCTTGAA ACTGAGCACG AGTCTCTGTG AAGTTAGCAA ACGTTTGAGC
    34441 CGAGGGACGC TGAGTAGAGA ATACCAACAG GCAGCCAGCC GCACGGCCAA GGCGAGCAAT
    34501 ACGATTTAAT AAGATCTGAG CTTCTTCATT ATCAGAGATT TCTGTTAGCT CATCGACAAT
    34561 GACTACAGTA AAGGGCATCG AATTTCCCTT TTTAATATAG TCTTGAATCC TAACACAACG
    34621 GGCCTTAGAA AGTATAGCTA ATTTACGATC CATCTCACGA TTACACGATT GAAGTAAATT
    34681 CGTGATGTCT TCTTTTTGCG TTACGATCAA AGCATGTTTC TCTAAATATT TAAACTCCAT
    34741 AAGTTTTAAA TCAATGACGA CTAAATTCAC AAGACCCTTA GGATTCACCA TGTTGTTGTG
    34801 AATTAAATTC ATAGCAATCG AATGAATCCA GGTTGATTTG CCGGAACCCG GATGACCGGC
    34861 ACACAAGACA TTGACCATTG AACTTAAGTC CTTAACAATT TCACCAATCG CTGTATACCC
    34921 ACAGTGAATT GGTAGATACA TCTTAGGATA AAGAGTTGGA TCAAACTTAT ATGGATAGTA
    34981 ATCTTTAAGT CTCTCAGTTG AAACACACAT TTTAATCACC TTACCATGAC GGCTAATCTG
    35041 AACGGCACCA TCCCCTACGG CATCTGAGAA TAATGTTTCC ATGGCTTTAA AATCTTTGTA
    35101 AGCGTAGCCT GCTGGTAGTT TAATTAAGAA TTCCCAAGCA GTTTTAGTTA ACTTAAACTT
    35161 CTTAAAGATT CGCGGTATCG GTGTCTTGTT GTACTTAAAT TTAATTACGT CTTCAATAAT
    35221 TAATGCTATA TCATGACCTC TCCAGAGTAA AACCAAACGA CGTAGGGATT GACTTAATTC
    35281 TTGACTTGTG CCGTTGTCAA CGAATTGATT TTGTTGCATA ATTTCACCTC CTAGGACATA
    35341 ATATGCTGTC ACATTGTGTC CTATGTTAGT GTATGAGCTC TTTCCGTAAC AGATAAGTTG
    35401 CCGAAGGCGC TACGCGTACA TTAAAAAAGC CCCGATGACT TTAATCATCG GGGCTTTGGT
    35461 CGATTGCCGA CCTACCGTTT GGAAACATTG AATTTCTCCT GGCAGTCCTT ACAAACACAT
    35521 TTCTCCAGGA ATCGTTGTTT GTCTACGACA TCAACGTTCG TAGAATTACA TTTGGGGCAG
    35581 GTGATAGTTG GCGTCATAAA AACTCCTCCT TCATCGCACC GTGGACTCTA GGGTGTTCCC
    35641 TAGTATGATC TTGGCTTTCG CCAGGATTAC CTGTTGTAAA CATCTTTAAT GATCGTGTTT
    35701 AGAACACCGA GACTTGCTTC AAACATTGGT AGATATTCTA ATTTACGTTT CTCAAGTTCT
    35761 TCACGGCCTT CCTTAGAAAT ACTATAGAAG CGACGAGTCT TCTTATCGGA CTCTTGATTA
    35821 TCCCAAAATC CGTGAACCCA TCCAGATTTT TCGAGATCTC TAAGGATTGG ATAGACAAGA
    35881 CCATGAGAAG GTTTCCAATT TGATTCTAGC TTAGTGGTTA TATCATCAAC GATCTGCTTA
    35941 CCATAAAGGT TCTCTCGACC GGATAACATC CACAAGATAT AGACCATGAG AAACGATGTG
    36001 GTACCCATCT TCATTGGAAA TAATCGATTA TAACTTCCCT GGTAATCTAA CTCTGCCATT
    36061 GTTGTAACCT CCTAATGTTA ATTCTGACAT AGTATATTAC TAATATGTCT GGATTATACA
    36121 TTAGACTGTC CATAATAACA AGACAAATTA CGACATCATT CGATTAATAC ATCGTTTACG
    36181 CTTACCGTTT CTTCACATTC AGGGCAGAGG TATATAAGCG TGATCGTCGT ACTGCTTGGG
    36241 ATAGGAGTGA GTCCGATGGA TCCATCATCG TTGAAGACAG CCTTACCTGA AACAGTAGAC
    36301 ACAGGTCTGC CATCGAAGCT AAGCTCTTGA AAGTTAACGA CGTTACCCTT ATAGCCACAG
    36361 TGAAAACATT GGGCCACATT AAACACTCTC CTTCTTGGAT AACTTACTGA TGTTTCCTGG
    36421 ATACCAGAGA TTTGCTTGAT GCCAATTCTC TGAGTTTAAA TCAATATTGC TCACAAGGCT
    36481 ATCGGCCCTA AGTAAGAAAG CCGGTATCTT ATACAAGGCC ATATTAATTA AGGCAATACG
    36541 ATAGCTATGT AAATCAAGAT CGACACCAAA GTAAATAGCT TCATCGCCTA GGATTTTATG
    36601 AGCTGATAAA ATCATGCGAC CAGAGCCTAC ACAGGGATCA AGCATAGTAA TTGGTAACTT
    36661 ATCGGTACGA GGCTTACAAT CAAATAATGT CATCTGTGCC ATCGCTTCAG TGACGGCCCG
    36721 CGGCGTGAAG AACTGACTCA AGGCTAAGTT ACAAAGACCT AATTGACTAT ACGTTTCGCC
    36781 GAGCCAATCC CATGGATCAG ACCGTAATAA GTCCCAGTCC AAGAGGCCTC CGTCTAATGT
    36841 ATCAGCGACG ACTTGCGGTA ATGTATAGAT GGCTTCGTTA TCAAGACTTA GTTTAACAGC
    36901 CATATAATCC ATAAGCTTTT CAAAAGATTC ATAATTTGTT AGTTTACCGT TCTGGCTGAT
    36961 CAATGTTATA CATTTGTTTA GCATATCTAT CTGTTTCATA GGGCATCTCT CCTCTCTCTA
    37021 TACATTCGGT TTGAATACCG GCTACTTTAA ACAGTGCTAA ACTATTAGTA CCTGGATAAT
    37081 GACCTATATA AACTACGCGA CTAACGCCTA ATCTAATAAT CGTTCTTGCG CATCGCTCAC
    37141 AAGGAAGGGT CGTACAATAA AGTGTTGTAC CTATAGTAGG AAGACCACGT CTTAACGCCT
    37201 GGTCTAAGGC ATTGATCTCT GCATGAACCG CAATACAGAG ATCTAATCTT TCTCCGGATG
    37261 GTATTCCTTT GGTTACTCGA ATACATTCCA TTTGATCAAC ACAATTTGGA TAACCCGATG
    37321 GAGATCCATT ATAACCTGTA GAAATAATCT GATTGTCCTT AACTAATACA GCTCCTACGC
    37381 TGCGTCGCAT ACAGGTTCGA CGCAGCGTAG CTGTGATAGC CATTTCAATA AAGTACTGAT
    37441 CCCATGTTAG TCGACTCATA CTACTTTGCT GCCTGCGTAG TGCCAAGAAT ATTGCGAAGG
    37501 TTAGTAGTAA CGTTGTCAAT CATTACGAGA TCTTGCTCGA CTGCAGCAAT CGTCTCTTGA
    37561 GATTCTGCAA TCAAAGCTTG GTGAGTATCC ACAACAGCAA GCATTTCAAC GCGACTTTCA
    37621 ACTAATTGAT TTAGAGTCTT TGTAAATACT GATAAAGTTG AATCAAGTTT CTTTTTCTGC
    37681 TTTGCTTGTT TAGCCTTGAC CTCTTCCATT TTACCGGACT TGTTTCTAAA TAACATAGTA
    37741 ACACTCTCCT TAAGTTAAAT TGTTCGTAAC ATTAACGGTA TCGAGAACGA CATTTTGATT
    37801 AATCTGAACC CTGTCTAAGT TTGAGAAGAT AACATCACAA AGCTTATCTA AAGACTTCTC
    37861 AAACTTTTCT TGTCGACTAA TGAGAACTCG TAAGATTTCG TCGTGGCGAG CAACGTTTAT
    37921 GCCAATTGAT AGATCCTGAC TTGGTGAAGC CTGATTAACT ATAGTTCTGA GATGACTAAG
    37981 ATCGACATTA AGATTATTAA TCTCAACTTC AATGGCATTA AGTGATGAAA TAACCGTACT
    38041 AAAAAGCTCT ATATCATGAT GATCTAAAAT AGTTGTATCT AGATGAGTTT GAAGCTTTCT
    38101 TATGGTAGGA TGTAAATTAA TCATATGGAT TTAACCTCCG GTTATTTGTA AGGTGTATCA
    38161 CTTTAATCGG TGATACACCT TTATACTTTA ACTAAAGGGA CAATTCGTTA ACGTATCCTT
    38221 AGAAGCTTCG ATCAATACGA CACTTGGTTC AAGTTCAGCA CGGATCCTAT AGAGATCACA
    38281 TAGCTCATAA CGACCCTTAA CAAAAACATT CGGTATGCAT CGTTTACAAT TCTTACAGGC
    38341 AAAACTATAA ACTCCCGCAA GTTGTGCTTC GGTAATCGTA GTCAACATAG TTGGCTCTTC
    38401 ATCATTTTCG ATAATATCGT CTACTAACAT AGATTCATCT CCTTAACCAC ACTTTGAATA
    38461 TCCACAATGA GTACAAGTGA CACATCCACT CTCATGGTTG ATACTCTGAC CACACTCTGG
    38521 ACATATATTA ATACTTGGTA TAATGACTTC AGTTAGCTCT ACTTGACTAA CTGAAATACT
    38581 CTTAGAGTAT TGCTTTAATG TTCGAGCAAT AGCGTCCGGA CACGACGTTA CACCAACACC
    38641 TTCACGTCGT ACGCAAGCCT GACAACGAAT ACCTTTAAGT TGTTCTACAA CCGTATCAAT
    38701 TGATATGCCA CATCGAAGGG CTATTGATAT AAGTCTCGAG GTTGCCTCGG ACTGAGCAGA
    38761 GCATCCTCCG GCCTTGCCGG TGTTTGTAAA TACTTCGGTA ATACCATAGT CATCGGAATT
    38821 AACGTTGACA TATAAATTTC CACAGCCGAT CTTAACCTTC TTAGTAATAC CTGTTAAGGT
    38881 TTCAGGTCTT GGTCTTGGTG TAACTTCTGG TTTGACGTTG TCAGAATCGA CAATGGTTTC
    38941 CGTTGCTTGA ACGGATCCTA TGGTCAAGAC CTGCTCATCA CGAGATCCGT CACGATAGAC
    39001 AGTAAGGCCT TTACAGTTCA AGCTATGGGC CAGCTTATAG CTTTCAGCAA CCTCTTCTTT
    39061 AGTAGCGGAA TTCGGAAAGT TAATCGTCTT ACTCACAGCA TTGTCAGTAA ACTCCTGGAA
    39121 GGCTGCTTGA ATATAAACAT GCCATTCAGG TAACATATCC TGCGCTGTAA CATAGATCTT
    39181 CTTAACAGCA TCTGGTACTG GAATGTCAAT ACCGTTAAGT GATCCCGTCT TAGCAACCCA
    39241 AGCCATTAAA TCTTCACTGT AAAAGTTACC TGCTTTAGCT TCTGTTTCAA AGAGTGGATT
    39301 GACTTCAACT AGAGCATCCT TATCCATGAC AGTCTTAGTA TAGGCTAATG CAAACAATGG
    39361 TTCTACTCCG CTACTAGCGC TTGCTATGAT TGATAAAGTA CCGGTTGGAG CGATCGTTGT
    39421 GATTGTAGCG TTTCTCATAG GATGATGCGG ATAATAAATA CTCTCTTCCC AATTAGGAAA
    39481 GGTTCCACGT TCCTTAGCGA TGGCTTCAGA TTCTTCATGG CCTACTCGAT TAATACATTC
    39541 CATAATAGAT CGAGCAGTTT TTACAGCTTC CGGTGAGTTA TAAGCAATTC CTAATTGGAT
    39601 TAGCATGTCG GCAAAACCCA TGACTCCGAG ACCAATCTTA CGATTCGATT TCGTCGTCTC
    39661 ATCAATAATC GGTAAGGGAT ACTGGTTAGC ATCGATTACA TTGTCCAAGA ATCGTACACC
    39721 TAAACGAGTT AGCTTATGAA CCTTGATCCA ATTGATCTTA CCATCCACTA CGCAATGAGC
    39781 TAAATTAAGT GATCCTAGGT TACATGCTTC ATTGGAAAAT AATGGTTGTT CACCACAAGG
    39841 ATTGGTCGAT TCAATTTCCC CTAAACTCGG CGTTGGATTG GCAGCGTTAA TCTTATCTAA
    39901 AAAGATAATA CCGGGTTCTC CATTAAGCCA TGCGTGATCA ACAATTAAGT TAAAAATCTC
    39961 GTTGGCATTC TTAGTACCAG CAATATTACC CTTGTTGTCA TACATGTTAT AGTCTGAGTT
    40021 ATTAAATACG GCTTGCATGA ATTCTTCTGT GATACCTACG CTGATGTTAA AGTTATTAAG
    40081 TTGAGTCTTA TCATGTTTAC AGGTTATAAA CTCAACGATG TCTTGATGAT GCACAGAGAG
    40141 TATACCCATA TTAGCTCCAC GACGAGTACC GCCTTGCTTT ACTGCTTCGG TGGCCGCATT
    40201 GAATACTTTC ATGAAACTTA CAGGACCCGA CGCTACACCT CCGGTTGATT TGACAGCAGA
    40261 ATTCTTAGCT CGTAACCGTG TAAAACTAAA ACCGGTTCCT CCGCCAGACT TATGAATGAT
    40321 CGCAGCGTTC TTGATACCAT CGAAGATTTC TTCCATGCTA TCACCAACGG GTACTACATA
    40381 ACATCCACTA AGCTGACCGA GTTCGCGTCC TGCATTCATC ATAGTAGGAG AATTTGGTAA
    40441 GAAATCCATA TTAGCCATGG CAGTATAGAA TTCATAAGTA CGATCATCTA CTTGAGTAGA
    40501 TGTAGCTCCA TAAGTTGTGT CGATTTCAGC CACGACCCTA GCCACTCTAT AAAACATATC
    40561 CTCAGGTGTT TCAGTACTAT TCCCGGCATT ATCTTTTTTA AGATAGCGTC GTTTAAGTAC
    40621 TGTTAAAGCA TTTTCAGATA TCCTTACCTC AGGATAGTTT TGCGGTAGTA TATAGTCTTT
    40681 CATTTCGTTT CCTCCAAGTT ACAGTTGCAG TTATTTTGTA TTGGTTAATA CAATTACTTT
    40741 GGAAGTTCGT TACCACATTT GATACATTTA TAAACGTAAA CTTTTTCAAG AGCTGGTAGT
    40801 TCAATATGAG GATCATCCCG TTCTCTAATG GTTTTATGGA AGATCAATCG TTCTTCCTGT
    40861 TTAAAGTAAG GATTCTCACA TTCACTGCAT CGAATAAATT CCTCATCAAT AACTGGCATT
    40921 AGACTTAAGC CTCCTTATTT CTTCTTCGAG TAGTCGAACC TTTTCTTCTA GTCGAAGACG
    40981 CTCACGTCTT AGGACTTTGA TTTCATGAAC CATCTCAACT AAGACTTCGA ACTTCTGAGT
    41041 AAAGTAAATA TCTTCAGATT TACTATAACG AAAGATATAA ACAGGATACC CAAAGCCCTT
    41101 AGACTCTTCC ATGATCTTAT CTAAATGCTG CTTTGGAATT GAGATAGTCT TTTCTCCCCT
    41161 GGCGGTAACG GTACCGCGTT CTTTGCACTC TGCAAGCACA ACATCATCAA CAACATCGCC
    41221 CGGAGCAAAC CAGAGGTTAC CAGAACCAGG CGTGCGATGA GTGTTGTCAT ACTCTTTAAG
    41281 CGTAGGTACG GCCTTAAATT CTGCCACGAC TTGTTTTTCA AGCTGCTTCC AAGACTCCTC
    41341 AGGAGGCAAG TTTGGATTGA TTCTAGCCTG TTGAACTTTG TTCTGAGCCT TTTTACGAGC
    41401 CTTGTCTTCG GGTAGTGAAA GCATCCGCTG CGTCGGTCCA CACGTTAAAC ACTTTGAACT
    41461 ATTGATACAA CGTCCAAAGT GTTCACAATC CCATGTGTTT TGGATCATAG TGTCACTCAT
    41521 ATAATCATCG TTAATATTAA AACTCATGGT ATTACCCACC CTGGTTTATG ATCTGGTCGA
    41581 TTTGCATCGA GACAGTCGAT TGGAGACATT GCAACGTAAC AGCATTCACC GTCAAAATTA
    41641 ACATGACACT GAACGGTTGA GCACTTCCGG TGAGAAGTTA AGGCATCGAC GATCCAATCA
    41701 AGGAACTTAT TAAGCACCTT GACCGCCTAA GCTTACATCA ATCTTGAGTA AGCCATTTTC
    41761 GATGATGCAC TTATTTGATT TATCATTTAA GACATCAACG ACAGCTTGCA TGAATAGATA
    41821 TCGTTCTTCG GCAATATCTA ACATGTCAGT GACTGGCATA GGGTCGGCGT CAAGTTTCGT
    41881 TGAGCGGATG TAAGCAACGG CTAAGGCCTC TTTATCCTTC TCAGTTTTTC CCGCGTCTTT
    41941 AACGGCTAAG TAAGCTTCTT TAGAGGCTAA CTTATACTTA CGCTCAATAC GGTCATGACC
    42001 GCGACGAGCC TTCGCAAGAT CAAGTCGAGC TTCGGCGTAG ACAGAATCAA TCGCAGAGAC
    42061 GACATACTTA ATGTCATTGG GTTCGGGATC TTCCGGAATC GTGATCTGAG TTACGAGCTC
    42121 CGTATAATAC TGTTCAAGTT GTTGCCATGC TGTGGCGTTC AATGGCCTAC TGGTATCGGG
    42181 TTTGTTAACT GATGTTTTTA ATTTGGCACC CTGTCGACTC AAAGTTAGCA CCTCTTTCGT
    42241 TTCTTATACG ATAATCAAGT TCCAGTGTAC AGTATCCAAT GATATCCCTC AGTGTATCCT
    42301 CTGTTGATTC ATCATGGACA CGAGCAGGGT TTTGATCAAG TTGTTCTAGC CGATTAAGTT
    42361 TATCCATGAT ACGAAGATAA AAACTTACAG GGCCATACTT ATCCCTAAGT TGATAAAAGG
    42421 AACTACCATA GTCTTGGTTC TTTCGTTCAA GAAGATCAGC AATAGGGTTT AAGATTGCTA
    42481 AGAATTTACT CATTTAACTC CCCCTTTAAT TGATCAAGTT CTTTGTCATA CTCTTGAGCT
    42541 AGCTTAACAC TTGCAGCTAA TTCTCTAAGT AGTTTAATCT CCTTTTCATA AGAAGCTATA
    42601 GCTTCTAAAC TAATAACTTC ATATTTATTT AAGAGATCAG GATTATTCTT AAAGTCTTCT
    42661 CTTGCTTTAT CGAGTAAAGC TTGAGCGACG TCTAAGCCAA GTAAGGCTTC TTCTAAAGGG
    42721 TCCAAATTAA TAAATCCCAT AGTCTTACCT CCGTAGATAA AAAGTAGGCC TACACGTTAA
    42781 TGTAAACCTA CTCTAGTACC TTATCTGATT TCATAAGAAT CATTACTTGA TACTTATCGT
    42841 CCGGTAAATT TACAACATCT ACTAATCGAC TTTGTAATTC GTAATACGTT TGAAGATCAG
    42901 TTTCATATTG TTTCATTCTC TTAGATAAGT TTTCGAAGTA CCCAAACATT TCCTGTGATA
    42961 ATTCCTGAAG CTCTCGAACA AGTTTTGTTC CTTGCGTTGT AGCCTCACTT GGTTTAGTTG
    43021 TAGCAGGGCC TAGATAAACA ATTGTGTTTG GCTCTGTTGG CTTGTCACTT GGTATGATCT
    43081 TAATCATACC AATAGCTTCA AGCTTTTTCA TAGCTCTATG AACCGTTGCA TTACTATACC
    43141 CTATTTGTTG AGCAATTGTC ATTAGAGACC TTGTTAATTT TCCATCGGAA CTATGTCTCT
    43201 GAATGTACTC AATGATTTGT TCTTGGGTCT GCTGTCTTAC GGATATACTT TCTGTCATAG
    43261 CCGCATCCTC CTATAATATA GTTAGATTCT CGGCGGCATT CTTAAATGTA ATGTAAGTGT
    43321 ATCATACAAT AAACAGGGAG TCAATTAAGC ATTAACATAT TGCATTACTC TTTGTAATGC
    43381 TTTCCAAAGA GATGTTTTGT GCTTTTTCTG TAACACTGAG TCACTTGTTA AACAATCAGC
    43441 CAGCGACGCT GCAGACCAAG CAATAGGCAA TCGATCTTCC CATAGATAGC TTGTTTCACC
    43501 AATTATTAAG ATTGCCTTAG GATTAATAAT TGTAATCTCT GCGGCGACGA TTTCATTATA
    43561 GATAGCGGCC TTAACATGAT TTGTTACCTC GGTTGATTCT TCTTCGGTCT TGACAACCGT
    43621 CGTGCAATAA ATATCTTGAA CCGATAAATT AGCAGCCTTT AATGCATCGA GTAATAAAGC
    43681 AGACTCTTCT ATGGTCATAG TATTTTGAGT CACGACAACA ACCGGTACAT TATAATCACC
    43741 CTGACCTAGC TTAATAATAT AGCCAGGAAG TTTAGTAATA GCATAGGTTC GAAGATCTTC
    43801 CATTTGAATG TGCTTCTTCA TATGTTGCCA TACATATTCC TTACCGGGCT TATCGATCTC
    43861 TTTAGCCTTA TAGATTGATT TCTTTAATCG ATCCATAAAC TCTTGATCTT TACTTTTATA
    43921 CATGACTCAC CTCCAAAGTA TTGGTAATAA TGAGATTATG AGAAAGACTG TCCATTCTCC
    43981 CATAGAACCC GTAGGGATAT AAGCCAGGTG TAACCGATGT TTATTCCATA GTGGAATTCC
    44041 CATAGGTGTC AAACTATCAA GGAACAAATG AGATAGAGCT CCAAAAAAGA AAGGCGTCTC
    44101 TAAGTGATAT TTAGAAAGTA ATACACTTAT GACTAAGATT ATTAAGGGAT GATGAGTAAT
    44161 TCCTCGATGC TTTATATACT TAGCCAGTGG ATTAAAGCGC CCGAGAATAC TACACTTCTT
    44221 ATCGATGTCT GGAAGTAAAG TAGCAAACAT ACACAGTATA GTATCCTGAG CATTAAGTTT
    44281 TAAGCCATCG CTCATCACAA TGCCGGTCAT CAAATGTGTA TAGCCTGTCA TGCTGTCCCT
    44341 CCTTTACCAT TTGTCATCGA TTACATTGTC TCTCATCATA CGTCCTCTAA CTTGTGGTTG
    44401 CGATTTAACT TCTGACTTAG CGGCTATATA GGTTCCTGGA GTCTGCTTAA TTACCGGTCT
    44461 ATAAAAGACT CCACAGCTAC GACATGTTAC CTGAAAACTT GCAAAGGTTC TGCCGTCATA
    44521 ACTATAAACA ACATTAGGGT AAGAACAAAC AGGACACGGA GCATCGTAAT AATAAACATT
    44581 GCTCTTATTC TTTGGATCAA GATCCGGTAT AAGTCTTGAG ACGGTCTTAG TATAGATAGC
    44641 TTCCTTACCA TTATTAAGGG GAATATTGTT CATATTAATT CTCCTTAATT TTAAATGGAT
    44701 ATTTCTGACC AGCAAATAAT CCAGGATAAT TAAAATCTCC AGCACAACAT GCGGCCGCTT
    44761 CGGCATCACG AGCTTCTTTA TAACGAGAAT GACTTTGTTC ATCGCACTTA CAATCCATAC
    44821 AAAGAGAATC TGTATTCATC ATAGATACCA TGGTTACGAT GGTATGTCTA CCGCAGCGAT
    44881 CGCATGTGTC TTTCATACTT GAATCCTCCT AATCTTTTCT GTTTCGCTCA TAGGATGAAA
    44941 TCGTACGGGT GCGGATTCTG TGCTATGAGG AGTTACAACA ATTTCCCCAG TAACACCATC
    45001 AGCATAAAGA ATATCTTTAA GAGTACCCAC AACTTCAGTA TCATTTTTAC AGAGTTTCCA
    45061 TTTCTCTTCA ATCTTACCAG TCGAGTCAAC AGCCCAACTT ATAGTCCATG CTGGCATAAT
    45121 TATCTCCTTT CTAAGTCTTG TTGATATCGA TCCATTTGAA CTTCAACATA ATTATGCCAA
    45181 AGCTCAGGAG ATATATCATC CATAATGCGG GCTTCTTGTT GTTCTAGATT TGATAAAGTC
    45241 TTAAGCTCTT GAATGTAATC ACAGAGAGTT AAGTGATTAC ATTCTAAGAA CTTTAGGACA
    45301 GCATCGCTAA ACAATAAACC ATCATTAATT ACGACCTTAT CATTTTTATA AGTCACGACA
    45361 TAATGGAGAG GATCAGCATC ATAACATTGA TCAATTAAAT TAGTCATTGC TAATACCAGA
    45421 TTAAGCATTG GATCCCTCCA TGTTACAATT AGTATTCCCG ATTTGTAATG CTTTATGCAG
    45481 TTTCTTCGTC ATTCCAGAAG CCGTCAAATT CAAAATCATC TTCTTCGTCT TGTTCGTCTT
    45541 CTGGAATATC AATGGGCTCT ATAAATTTAC AAAGCCAATT GATATCAAAG ATAGAATTAT
    45601 TTCCAGCAAG GGTAACTTTT GCTCCCTCAA TCTTAGAAAC AACAACTGGA GCATTGTTAT
    45661 TAAGCCAGGT CATCGCATTG TATTCGAGTC GAGCATTAAT GTTTGTACTG TGATCACCAG
    45721 ACTTAACAGA TGGATTAAGA GAAATTTTAT CCGATTCATT AATAAGTTCA CTGTCGAGAA
    45781 GACCTTCACA ATAAAGTATA TCCCAACAAG GCGTATTTCC GTTTTTAACC CAGTGATTAC
    45841 TTACAATGTT AGAGTCTGTT AAGACTTTCA CAATTCGAAC GGTATGAGGT AATTGATTAG
    45901 CTAATGTAAA TTCTTTAGCT TGCTTAACGG CGTCAAGTTT AGCTTCAGAA CTACCGGCTA
    45961 AACGCATACC AATATAAATA TTCTCTCCAG TAATTGGATC CTTCTTAATC TCATTACATT
    46021 GATAGATATA ATATTGACTA ATCCAGGTTC TCGCTCCCTT AACTTTACGA TCATCATTGA
    46081 GGCATTGCGT GGGATTTACG CCCGGATACC GTTGACTGAC ATTGATAATC TTTGCGTCTC
    46141 CATGATCTCT TCTAAAGAAA CCAATAGCAT CTTCTTCAAG CCAACAGTAA TAAGCTTGCA
    46201 TAGTATACAT TAGATCACCT CCTCTTCGAA CTCTAGATTA CAAAGCATCG AAGGGCCATA
    46261 AGTATAACAA GTATGTTCTC CATCAACTTC AACAATATAA GATCCATCAG GATTTATACC
    46321 TATGACAGTC CCTTCTTTGC CGGATAGCCA ATCGGCTTTA AACTCTGATA AGATATGCCC
    46381 AAGTTCATCT TCGAAACCAA TTGATATAGC ACTTGCTAAC GTTACTTTAT TCGTAAGCTT
    46441 GATCGCATAT CTAGGATCTA ACTGAGTATA AACGATCGTG TAAGTACCGG CTTCTCCACC
    46501 TTTAGGTAAT ACATCACAAA CAACATTTGA GGCATTACCA TCTAGTATCT TAACAATACG
    46561 AACCGAATGA GGACGATATG TTGACAGTGT TAATTTCTTG GCTTCTTTGA CGGCTTCCGT
    46621 TTTAGATTCT ATATCACGAT TGACAAGTTT GAGTCCTTCA TAAGACTCTT CAAGTTCTCC
    46681 ATTGAGATTT TTATTGATTT TGATTTCTTT GCATTGATAA ATATAATGTC TTAAAATCCA
    46741 ATGACGAGAA CCCTTTACGG GATGATCTTC TACGGTTACT CCATCAGCAG TTATAGGGGT
    46801 AATTTTCTCC GATACACCTG CTACTGTCAA GTCTGGATAT AGGTTACTAA ACTTACATTC
    46861 CGCTTCATGT TCATTCCAAG CCTTGATATC CATAATATTA TACATAGATT TTCTCCTTTA
    46921 AATTGCAATA CTTATTGCTG TGTTAAGCTT GTGGTTAATA AGATCTGCAT AAGCGATTCG
    46981 CTCTGCTTGA TCTTGAACAC AGCTTAATAA ATCAAGCAAG GATCGTAGAG CTCTGATTTT
    47041 CTCTTGAAGT ACAATGTTGT CTGGCGCTCC CCTTTCTATT GCGTCATAAA GCTGAACACA
    47101 ATAATTATTG ATAGCAAACT GCATCGCCGG TAATGAACTT TCTATCATAT AATCCTTAGC
    47161 TTCTGCTAAG TTCATACCGA TGAGAAGTTC TCCTGGATCT TTAACACCAA TTGTCCGAAC
    47221 GACATCTACT TTAAATCCCA ATTTAAATAA AGATGGTAGA TGTTTAAGTG TTGCTTCTAT
    47281 TCCAGGTTTA TCTGAGTCAT ACCATAAGTA GATAGAGTTC GTATACTTTC TAAGCATTGC
    47341 CATTTGTTCG TCTGTAAAAC TTGTTCCACA GGTTCCGACC GTCATATCGA GTCCTACTTG
    47401 ATGAGAAAGT ATGACATCAA AGTATCCCTC CATGACAATA GCAAACTTGT TTTTCCTTAT
    47461 GGATTGTCTT GCAAAGTTCA ATCCAAATAG ATACCATGTC TTATTATAAA TAAGACTTGT
    47521 TGGATCATTA AGATATTTTG GACTGTCGTC ACTTAATGTA CGATAGGCCA TAGCAATCGT
    47581 TGATGTCTGC TTTAACATCA AATCATGAAG ACCAATCGCT AACCTACCAC GGATTTCCTC
    47641 CCACTTAACA TTGTCAGGAA CGAGACCAAA TCGCCACTTA GAAATACTAG CCGGTGTTAA
    47701 ACCACGATTT TGTAAGTACC GAATAATCTT AGGATTCTTA CGTAACTCTT CGTAATAGTC
    47761 ACGATTTCTA TCGGTCTTAT ATTTCTTTAG AGATTCAATC TTAGGGTTAA CTTTGTCTTC
    47821 TGGAATAGGT ATGTCAGCAC GATTCATTAA GTATTCACAG GCTTCTTGAA ATGAAAGATC
    47881 CTTATGATAC ATAATAAACG CAATAACATC TGACCCAACG CCGCCATGTT TCTTATCAGC
    47941 AATACTGCAT CCGAAACAAC TAAAGGTTTG TGTATCCTTA TATACGACCA TACTGGGTTC
    48001 GCTGTCACGA TGCTCTTTAT TAAAGCACTT CATGCGATAG ATATTTCCAC CGGCATCTTC
    48061 TAACTCAAAG CGCTCTTCTG CAAAGACATC AACTAGAGGA TTTAATTCGC AGATTTCATT
    48121 ACGTAATTCT GTACTGACGT GCAACTTTCT AACCTCCTTT TAAAGTGATA TTCTCCTGCT
    48181 CCCGAAGGGG AGAGCAGGAG AATAGAACGG ATTACTTAAT GTCTTCGAAT CTTATAAGAT
    48241 CAATAAGGTC ATCTTCACTT ATAATAGTCC AGACATCCGA GATGCCAAGA CTTAAGTTTA
    48301 GAACCTTATA AGACTCTCCA ATCTTTTCAA TGATCTGAAT TTGATCTCCG ACACGTATAT
    48361 CAATCTTTTC AGGACAATTA GAATATTCTT TTTCAACGAT ATATATTTCA TCAGGTGTAA
    48421 ACATCTACTT ATCTCCTTTA CTAACTGGCT CCACTTACAG CGGATTTTGG TTTAACCCAG
    48481 CCACATTTTT CACAGATAAA AGCATATTGT GGCGTACCTT CAACTTGATC CATCCACAGT
    48541 TCGCCACCGC AATGACATAG ATTATCCGCT TCAAAATACT TCATAGGATT ATCCCAGGCT
    48601 TCTTTCCAGC TAACTGAAAT ATTTGGTTGA TCACATACTG GACATACGAC TACGTCACAA
    48661 ACATTTAGTT CAGTCACAAT AACTGGAGGT AAATTCTTGA TTAGTGAGAA AGTTATATCC
    48721 ATTGTCATTG GTTGATAGTA CTCGCCATTT CTTGAAGGCA TACGCCTTGC TTGACCACAG
    48781 CTAGGACATC TAAACATTCG AATCATCCTC CAGTGTTCCA TAGATCATAG GCTCTAAGAT
    48841 CATAGGCTTA TCTTTTTGTC TCCACCAAGA AATAATTTGA GCCATACTAA GGTCAACTAA
    48901 AACTACAAGA TAGTTTGCCG TACGTATCTC TATATCTAAT TGACTCTTAG TTGTCTTCCA
    48961 GAATTTCTTG ATGTACAAGT TATGGATAGC CGATGTCTTA TAAATACTAT CTGGTTTCTC
    49021 AACAGTTTCT TGAAGCTCAA GGAGTTCCTG CTCCTGAACT GACTCCTGAA ACAATCGATT
    49081 TACCTCCTTT GAGTTCTACT TCAAAGAGAT TATCCGCAGC GACAGCCAAG TGGGGTTGAT
    49141 GTGTTACCAT AACGATCTGA CGTTTAAAAT GCTGACTCAT CTGTTTCAAG AAGACTGCAA
    49201 GCTTAATCGC ATAGTCTTCA GAAACGTGCT TTCCTGGCTC ATCAAGCATC ATAGGCCCAT
    49261 TCATCTTAGG GTCTGCATGA ATTTGAAGGA CAGCCCATCT GAGGGCGAGA GAAATGATAT
    49321 CAACCACGCC ACCACCACGA CTGTCCTCAG GACGATTGCG AACCTCGATA CCATCTTGAA
    49381 GACTAACGAC AAAGAAGTCG GCTTGTGGCT TACCACCGGA CTCTCCAAGT TCAATCTCAA
    49441 ATCTGAAGTC CGAGGTAAAA ATATACTGCA AGGCATTTGT AACGATCTCT TCGAGCTTAG
    49501 TTTTGGCATA GTCACGAGCC GTAACACTGG TTTGTTGAAG TAAGATCCGT GCTTCTTCAA
    49561 GACCTTTAAG TTCATATTGC TTTGAAGCAA TCTCAAACGT TAACTCGGCC TTCTGTTGGA
    49621 TTAACTGATC ACGCTGACCT TTACGAGAAT CAAAGTGACT TTGTAGAGCG GTAAGGCGCT
    49681 GCTTATACTC AGAAGCTGAG GGCATTGTTG TCATCTTCAA TCAGCTCCTC GTCCGGCAAG
    49741 AAGCCGTCGA TCTGTTGAAT CAATTCATCA AGCTTTGCTT TATCAGCAGC AATCGCTTCA
    49801 TCAATCTGAT CGGGATCAAC ACCTTTTTTA TCGCACTCTG CTAAGAGTTC CGTACGACGT
    49861 TGGTTTAATG ATTCTAACTT AGTCTCACAA CGAATCATAG AGTTTTGAGC ATCCTGGGAT
    49921 CGCTTGCTGA TTTCTTTTAA CTTAATTTCA TAGTTTTCCA CGGCGTTTCA TCTCCTCAAA
    49981 TCCTATTTTA AGTGCTTCTT TAACAATCTT AAGAGCATAG TCTTGCTCTA CTTTGTCAAA
    50041 AATCTTGTGT ATTTGCGTAC GTTGATGCGT GAGCTTATAG ATGTTTCGTC TCTTGTCTTC
    50101 GTCTTCGAGA ACAACATACT CGTGTCCATC ATCATCCGGT ATACAAGCTA AAACCTTAAA
    50161 GCGATAAGGA TTACCATCTT CGCCAATCGT ATTTAAATAC CAAGGATTAT CGCCATCTCC
    50221 TAGATGAATT TCATCGTATT TCACAATTAA GATCTCCTTC CTGAGATGCC AGCCAAGACC
    50281 CGATCCGTGA TTATACTATG GCACGTAGGA CATTCACCAG CTTCAAGTAG CATTGCCTTA
    50341 TAATCTGTTA AGCTTTGATC ATAAAGCTCA GTTTGTTGAT CAAGTTTAGA TTCCTCGGAC
    50401 TTAATCATTT GCTTATTCAC ATGAACGGCA TCATTAAGAC TTTCAAGATC TTTCAAGCGA
    50461 TCAATTAACT GTTTGATCTC TGGTATTCTT GAGCTTAACA TAGCGTCTTC GGACTTAGCA
    50521 AGTTTTAAAT CATTAGCTAA AGTAAAGATT CCAAACTGAA CTGTACCTAA ATTACGTTGA
    50581 ATTAACTCTA GTTCATTTAA GTGCTTAAGA ACTTCGATAC CTTCTTGGAT CTTGGCGGCA
    50641 TCATACTTAG GAATCATCTT CATCTCGGAT TCAATCGAGA TATGTTCCTC TGTATTTTTA
    50701 CTAAGCTTTG ATTTAAGATC TTGCATCGTT TCAAGATGAA TTAGAGTAGT CTCGGCTTCC
    50761 CTAATAAGCA CAGGGGTTTT CTTAACATGA GCATAATGAC TGTAAATTGT CGCAAGTTCC
    50821 AAGGTCTTTG TGCGAACAGT TGATATGTCC TTTTGTAAGA GTTCAAAATC TTGTACACGT
    50881 TTTTCAAGCA TATCAAGACC TGTTAAGATT AAATTAGACA TGTTAATCCG TGATTCAAGC
    50941 TCTGTTAAAT CTTCAAATCC CTTGAGCTTT TCCTCAACAG ATTCTAATTG CTTCTCTTGA
    51001 CTCTTAACAT AACTGTTACC ATTGATAATC TCACGTCCAA TGTCACGAAT CGCTGCATCA
    51061 ACTATATGAA CACCTGTAAG CCGTCCAATG GCTGTCGCCC GTACTCCTGC TGTTTCTGAT
    51121 AACAGGAAAG GGCCTTCGAG TTGGGTTGCG AGATTGAGAC TGATCTCAAG GTCTTTGGTA
    51181 AGTCGGGTCT TAGGCATTTG ATGAGCATTG AAAACTTCGA CAGGTACGTT GTTTGCAAAT
    51241 CCTTTGTAGT CTGTAACGGC TCCTTGGACG GGATCATAAA TTGAATAGCT CCCTGCTCCT
    51301 GATGAAGTTC TTTCTCTCGT GATCTTAGTT CCATCTGAAA ACTCCAGGGT AACTGAGCAT
    51361 TTCTTTGTTC CTGTCCTAAT GAAGTCGGAT CCTTTCGGGT CGTTATAAAG TACCCATCGA
    51421 ATTGCTCTGA AGATGGCTGT CTTTCCACAG TCGCTCGATC CAGTGAAGGC ATTGAGGCCA
    51481 CTTCCTAGAT CAACCTCAGT ATGAGCATGA GATTGAAAGT TATTTAAGAT CACTCTTGTG
    51541 ATCGATAATG TCCCAGTCTT TTCAACATAT CCCGATACAG AACTAACAGA GACTTCTGCT
    51601 GATTCGGCTT GAGCCATAGC ATCTAATGCC TTAAGTTGAA TTAGCGAATC AATACCGGCT
    51661 TGTGTTGCAA TGTTTCGTAG AATACCTTGA ATGTCACAAG CTACAGTCGT TGTCGTATCA
    51721 ATGCTAGTTT TAAAGTTTGT GAGTGATGCA TCCTTAGCTT TCTTATCAAG CAATGCCTGT
    51781 CGATTAATAA CCTCGGTTCC AGGCTTAGCC GTTACGAATT CACGTATGTC AAGGCTGAAC
    51841 TTATGTTGGG AAGGATCAAC ATCTAGTACT AGATATCTAG GAGCATCTAG GTGATAGTTT
    51901 CCATCACTGG CCTCATCTCG TGCCATTGCT TTAGGATTCG CAACCATAGT ATCGCCGTGC
    51961 TGTATAGTCG CAAACCCTGG ATGATAGTGA GCGCCTAAGA TAAGATCCGG CCCGCCATGC
    52021 AGCGGTAAGT CTCCGATCAA TGTAAAGGCT CCAAAGAACG GTTTTGGTAT TAACATCCCG
    52081 TGAGGTATTA AAACACGTAC TTGAGCTTTA GACGTAACGT AATAATCATC TTCCGGTTTT
    52141 CCCTGATCAA TGTCTTTATG AAACTCTTGA CCTTCAAAGG ATACTTCACA GCCGTTCTTA
    52201 TCCATAAAGA ACTCAGGGCC ACTGGCCCTG GTTAATAGCT TAATAACACC ATGTTTAGCC
    52261 AGCACGCCCA GTGAAGTCTG GTCAACGGTA CTTAAACTAT ATCCAAAGAG ATCATGATTA
    52321 CCCGGTACAA CATAGACTGG ACAATGATAT TTCTTAAAGA TCTCGCCGAT CTCACCTAAG
    52381 AATTTATTAC TGGTCTTAGG TCCATCGAAT AAGTCTCCAC CAATAAAGAT AGCCTCAGCA
    52441 TTTTCAGCAC GGGCAACTTC ACCAAGTTCA AAGAACTTTG CTTTCATAGC AGTAGGGAAG
    52501 TTATCAAGTC GACAACCAGG ATTTGATGCT TTTAACTGAG CGTCTGTTGC ATAGATAAAT
    52561 TTCATAGTTC ATCTCCTTTC TTCTTATTAA AGAGTCTGCT TAATGGGTTA GAATGAACCT
    52621 CCATGATATT TCCCACTTTA ATCGTAATAC CATGCCACAT GATACATCCA AGGATCGCTA
    52681 TCCATATGGC ATATATTAAC CATTCAAGCC ATTTCATGTC TTAAACCTCT CTTTTAAATA
    52741 CTCTTTAGCA GCTTCGAGGC CACGTTTATC TGCGGGCCGC TCCCACCACT CGTGGAAAAC
    52801 AGTGTGAGTT TTAATATCGT AACCTAAAAC ATAATGAGTA TAATGATAAA CTAATAGCAA
    52861 GTGATCCAAA ACAATCATAG CTTTCCACTT GCTATTAGGT AGTGGTTTAA GTTCCAGAAA
    52921 AACTCGATCT AAACACACGT CCATCTGCTT CACAGGAATA ATCCACCACC CGTACTTGTT
    52981 TTTCTTTATT TGATTGATAG GCAATATTAT TTGTTACATC ATAAAGTGTT TGCCAACCGT
    53041 CGCGAGCACA ACAACCGGTA TCAATCATGA TTAACTTGTC ACCGATATAA ACTTCACCCT
    53101 TTTTCTTACC AACATAATTT GTTGGTGTAT GGCCAACGAT AATCGTTTGA TCAAAACCAT
    53161 GAGATACTTC CCACCAGCCC ATCGTTTGAG CAGGATTAAT ATAGCGAGTC CATAAGAGAT
    53221 CATCATTCTT TTGCTCGTTA ATTAAAACAT CCGGAATAAC ACCAGCATGA ACAAAGATAT
    53281 GATTATCAGT TCGAGCATAA GGACTAAGTC TACCTAAGAA TTCAAGATGT TCTTCTGGAA
    53341 ATTCAGCACT CCAACGAGCA TAGGATTCTA GCGTTGTATT ACCGCCGTTA TAACAATAAG
    53401 AAGCATAATC ATATTGACCA GCTAAATAGC CAATTAACAT AGCCTCATGG TTACCCATTA
    53461 GGGCAATTGC TCCTTCGGAA CAAAGTTTCA TAACATAATC TACAGTTTTA GCAGAGTTGG
    53521 GTCCACGATC GATGTAATCA CCGAGTAAGA TAAGTTGATC TACCTTAGGG TCATAATTAG
    53581 CCTTAGCTAA GGCTCGTTCT AGCGGTTTAA AGTATCCATG TAAATCACTT GCTGTTAATA
    53641 CTCGCACGGT ATCACCTCCA TTACCTATAG TATACCATAT TGTAACGCAA TTATACAGAT
    53701 AACCCGTGCT TAATTAAGCA CGGGTTATCT GTATTAAGTA AGTCCTGTTG ACATGAAGCC
    53761 ATGAGAACCA CGGTCAGTTT CTTCGTGACG ATTAACCAAT CGAAAATCCA AAGAGGCACA
    53821 AGGCATGACA ATCATTTGCG CTATACGATC GCCTCGACGA ATTTTCTTAG GCCAGAAACT
    53881 AAGGTTCATC GTAATGGCAT GGATCACTCC AATATAACCC GAGTCTACGG TTCCTGGAAT
    53941 CGTTAAGATT CCATTAACAC TTAATCCACT ACGTCCCGTA ATACGTGCAA AGAATCCTTG
    54001 AGGTATACTA ATCTGAGCGT TGACGGGTAT CTTTACAACC TTAAAGGGCC ATAGGATTAT
    54061 ATCCTTAGTT GAGCACAAAT CATAACCGGC ATCATGTCCA GGATGTTTAC AGCGTGGCTC
    54121 ACTGATTGTT GTATCAGGAA GCACTATAGG TACTGTTAGT TTATGCATTT GAACCAACCC
    54181 TATCAATTAA GATTTTCCAA TCAGTGGTTA ATGATTTAGT GATCTCAATG GTATTAAATT
    54241 TATCGCCCGC CTCGATGCCG TCAGCAATTT CTTCAAGGGT CTCAGAAGTA CTTAAGCGAA
    54301 CTTCTCTACT GTCTTCGGTT AATTGACTTT CAGAAAACGT AGTGTATTCG GCATAGAGTT
    54361 TAGTTTTCTT ATTACCCTTG CGTAATTCTA AATGAAAGGT TTTAATACGT CCTTCTAGAA
    54421 TGGTCTGAGC AAGTTCTCTT AAGTCTCCGA CATTAACATT GTTCTTAACT ATTTTAAACA
    54481 CCTCCTTAAA GTACAAACTT GGGAAGCTTA CGTGACATAA CTTATTCCTT ATCGAAGACC
    54541 GTTACAGTTA GTTTCTTGCG ACCCCATCGA ACACTATCAT CGTAACTTCC CATAAACAAA
    54601 TCAATAATGT GACCATGAAT TGCACCTCCG GTATCTTCTG CAATTCCATA ACCATAGCCT
    54661 GGAACATAAA TCTTAGATCC TAAAGGTATT ATCTTAGGAT CTACAGCAAT TGTTCCAACC
    54721 TTAGGCCACA CTCCGGTACA TGTTCTACCG CCAGTCCAAG AATAGGCTAC GGTATCTAAT
    54781 GTTATCTTAT ACTGACGTCC TTTGGGTTCA CTGCGAGATG GTGTCGCTTG ATGCTTTTTT
    54841 AGCTCTGCGA TGTCCGATCG CTGCTCAGCT ATAATCTTTT CTTGCTTGGT CATTTCAGTC
    54901 GTAACCAAAT CTAATGTGTC CGTAGAATCC TTAAGACTCT TATTTAATGA TTGGATCGTA
    54961 GTTTGTTGTT CACTTATAAG TTTATTTGTA TTTCCGACAT AGTCATAGGC CGGAATAGCG
    55021 ATGGACGCTA GGATCATAAA TCCTCCCAGC GCCACTGCTA TTGGTTTTCT GCTAGATCGT
    55081 TTAATAATGT TCACCTACTC GTTATCTTCT GTGTAAGCAT CCAATGTCTT GATCATGAGA
    55141 CTTGCTTCTG ACTTTGTTAA CTCGGCACTC TTAACTTTGC CGGTTAGCGC AGTCATCTGT
    55201 TCTCTCATCC AATCTTTAGA TACTTTCTTT TGCTTCATTA AGACAGCAAT CTTATTGACT
    55261 TGTGCATCCG TAATTAAGTC TTCATTTTTA GCATACGGAT CTTCGACCTC GTCAATCAGG
    55321 AGCATATCAA TACCTAACAT GTCACGTAAG GCTCTCCCCT TAGCTCGTGT CTCTGCTACT
    55381 CGACACTTAT GCTTAGCTAC TTTAGCGCCG ACATTAACGC TATCAGCATC TCCTAGAGCT
    55441 GACCATTCAT TGCCGTTTTT ATCAACGGCT GTAGCAACAA CAATAATTAG CCCGCCGTTA
    55501 TCTTTGCCTG GAGTCTCTAC GACTAGAGGT TGTTTAAAGC CTTTAAAGCC TTCTGCATGA
    55561 GCTAATGTGA TAAGTCCTCC ATAGATGATA TAGTCTTTAC CTTGGATGTT CTTGACAAAT
    55621 TCCGCTTTGA ATTCATCGGA TAACTCGCGC TTCTTAGCTG GAGCCTGAAC GTCACTCATA
    55681 TTAATTCCTC CTTGCATTAC CTATATTATA ACATAATGTA ACACACTTGT CTAAACCTAG
    55741 AGCTTTAGTA GAACTTTACT AGGTATCTCC CCGATAAATC GGCTTGGTGA ATTGTTTTCA
    55801 ATCCCCTTAA ATCCACGGCG AGCGTTAGCA TATGTGATAT AAAGTTCATC CTTAGCACGA
    55861 GTCACCCCGA CATAGCAAAG ACGTCGTTCT TCCTCCAAGG CTTCCGGTGT ATTGATTGAA
    55921 TTGGCATGTG GAAATAGGTT CTCTTCCATA CCTACGAGAA AGACAATAGG GCTTTCCATT
    55981 CCCTTGCTGG CATGAACACT CATCATCTTA ATAGACTTCG GTTTGTTTTC GCTATCCTTC
    56041 GTAGAAGCTA GGGCAATATT CTCTAAAAAC TCTGTTAGGT CGGGAGCATC TGATAACAAC
    56101 TCATAGCTCT TAGCAATACT GATTAACTCA TCTAGATTAG CCTTACGGTC TAATGACTCT
    56161 GGTGTATTTT CATTAACCAA ATTATCATAG TAACTCGTAT TTTTCCAGAT GAGATCCAGC
    56221 ATATCTGTTA CGGGTGTGTT GCTATAGCTA CTCCCTACAG AATAAGCACT GCTTAATTTA
    56281 CTGAGTGTAC TCATTGCTGA CTCTAACGAG GCTTGAGATT TAGATTGCTT ACACGTAAAG
    56341 GTATTAGCCG AGTCATAAGC GCTAAGATTA AAATTCTCTG CTTGAGATAG GATGTTCTTA
    56401 ATTGATGTAG ATCCTAGGGC GTCAAGCGTA TTGAGTATTC GCTCCATAGC TAGATCATCG
    56461 TCATTGTTAG AAACGATTTT GAGCCAAGCT AAGATATCTT TGACTTCTTT ACGCCCATAA
    56521 AAACTGAAGA CACCCGTCAT ATCATAAGGA ATTTGAAAGT TCATAAACTT ATCTTCGAAG
    56581 GCTCGTGATT GATAGTTCGT ACGATACAAG ACCATGATAT CATCATAGTT ATAGCCGCCA
    56641 TGGCGTACTA AGTTTTGAAT TTCATCCGCT ACAAAACGTG CTTCGTCGTC GCCCGTAGGT
    56701 GCCTCATAAA GCTTAATCTG ATTACCAACC TTACGCTTTG AAAAGATGGT CTTGTCTAAT
    56761 TGCTTAAGAT TGTTTTTGAT AATAGCATTA CCGGCATAAA CTACGGTTTG AGTTGATCGA
    56821 TAGTTTTGTT CAAGCTTAAT GATTTTCGGG TTATACTCTT CAATAAAGTT GTGCAGATTT
    56881 TGAATGTCTG CCCCTCTCCA GGAATAAATA GCCTGGGCAT CATCAGTTAC AGCAAAGATG
    56941 TTATTTGTAT TGCCCGCTAA TAACTTAACG AGTTGATACT GAGCATAGTT ACTGTCCTGT
    57001 GTTTCATCAA GGAGTATATA CTTGAATTTA TTTTGGTAGT ATTCACGAGC TATACTAGAT
    57061 TGTTTAAGTA ATTGACACGT CTTCATGATC AAGTCATCGA AATCTAGGCA TTTAATCTTA
    57121 GTAAGTCTTT TCTGATAGTC AAGATAACAA TCGCCCACCA AAGCTCGGTC ATAATCTTTA
    57181 CTCGTATTCA AATAATCACT AGGTGTTAGA AGTTTATTCT TCTGAGTGCT AATGCGACTA
    57241 AGAATCCTGC CCTCATTAAC ATAATTATTG TTTGGAGCGA CCTTCTTAAG AACTTCTTTG
    57301 ATGATCTTCT TTTGTTCATC GGCATCAATG ATTGTAAACT TAGGACTAAG ACCAATTTCA
    57361 TTTGCATACC TGCGTAATAT CTTAACGCAA ATACTATGAT AGGTTCCCAT CCATATATCC
    57421 GATGCTAAAA CATCACCAAT GTATCCCTTG ATACGTTCTT TCATCTCAGT AGCTGCTTTG
    57481 TTCGTAAAGG TTACAGTCAA AATGTTACGA GCCTTAATAC CTTCTTCGAT CATATAAGCG
    57541 ATGCGGCGGG TAAGAACTGC CGTTTTACCC GCGCCAGGCC CCGCAATAAC AAGACAGGAC
    57601 TCATCAAATG TCTCGGTAAT TGCTTCGAGT TGAGCATCAT TAAGTCCATC AAGTAACATC
    57661 ACTGTTCTCC TTCTTGAGCC AGGTATTTAT ATCACCACCG CATTTAACAC AGAGATTTAG
    57721 CTTATTAGCA CATGTCGTAC AAATTTTAGG TGTATTTGTA TTGTGATAGC CAAAGACATT
    57781 ATCACATACT CGACATGTAT AATCCGTGAA TGCTTGACCA GCAATCATAC CACTACGTAA
    57841 ATAATGACAT GTCCGGCAGA GTTGAACCTT ATGACGTCTA TGACTATCAC GATCAGTGTT
    57901 ATAGTCTTGA AGCATCTTTA AAGTATGCTC TGCTAAGGAC TTGCCGTAGT GAGTTGCCAT
    57961 ATGAATATCT TGTTTAGTCC ATGGCATAAA TCTCACTCCT TAAAATGGTA GATATTCTCC
    58021 AGGAACCTTA TTAATTGGAA TAGGTTCTTC ACCTTTGACA CTTACAAGAG GTTCGCCTAG
    58081 ATCAGTATAT TCTCCTGTAA AGATAACATC TGTTGATGGA CATGTTGCTG CCATAAGTTC
    58141 CTCGTCATTA ATAAAGTCTT CACTGTCTTG TTGTTCAAGA TACTCTTCAT CATTTCCAGC
    58201 TTCTCCCGGA AATCCACGAA GAACTTCTTC TTCATTAGTT AACCAAGCTT GGAATTCATC
    58261 ATTATTTATT GGAGAAACTT CTTCGTCATT CACTTGAACA ACATCAAGTA ATGCTTCAAT
    58321 AGTGGCTAAG TTAGTTAATA ACTTAGCCCT ATAGATAGTA TTATCCAAGT GAATACCCGA
    58381 GTCGACTAGC TGTTTACTTG AATTTGTTAG TAAACGCAAG GTATTTAACA AGCGTTGTTC
    58441 GCTTAAAACA ATCATACGGG TTCACCTTCC TCTTCATCGG AACCTACTGT AGTTTCATCA
    58501 GCAATGACTT CGATAAAGAC TTCAGCAAGT TCTGCATCTT CGGCAACGAT TTGATCAACT
    58561 TCTTCGACAT CTAGGCCCAT AGTCTTTACT TCTCCAGCAA GTAACCGAGC CATCATTAAT
    58621 GTACGAATCT CCGTATAGAA ATCAGGATTG TTCTGGAAGA ACGCTAATAG TTTGGCAGCG
    58681 CCATTCCATT TCATAAGAAC ACCATCTTGC TGAATGACGG ATTCATCCTT TTGAACAACC
    58741 ATAACACCAT CACGGACGAC ACAATCTCCA TCATCCTTTT CGTAAAAGAT CCACGCTCCA
    58801 GACTTACGAA GGATTCCCTG CTCACAGGCT GCGTTTGTGA TCTCTCCGAT TAAATCAATA
    58861 CCTTCGCCAT ACTTAACGAT GTACTGGCAT TTCTTATAAG GATTAGTATA CGTACATCGG
    58921 TTTTTACGAA CACGACATTG AACTTTCATG GCTTCTTCTT CGTCATAACC ATCCTTGGCC
    58981 TCTAGTTTGA TCTTATTAAA ATCAACTCGC TGACTAGCAA AGAATCCAAG CGCCTTACCA
    59041 CCGGTAGTTA CCGTGGGTTT ATACTTATCC ATGGTGGCGC GAAACTGATT GATAAAGATG
    59101 CACGTTGTTT TAGTCTTGTT GGCGATCGCT ACGATCTTAC GCATTAACTT GCTCATCATA
    59161 CGTGCGGTCT CGGCCACACC TACCTCGGCC ATTTGCGAGT TCATCTCTCG GATGGTTGAT
    59221 AGGCCTGCTA CTGAGTTAAC TACAACACCT CGAAGATCAT TCGATCGAAT TAAGGCCTCA
    59281 AGAACATCTA ATCCGTTTTC AGCACCCAAG TCATCCATGT CCCAATAGAT AATACGGTTA
    59341 AGATCAACCC CATGGACGTC TTTAGCATAG TCTGGATCAT AACTGGCCTC TGTTTCAAAC
    59401 CAACCCCAGA CTCCTTCTGG GTGTACTTTC TGATCATCAG AGATAATCTC TAGAGCCATG
    59461 CTCGTCTTAC CTGAACTTTG TTCTCCTGCA AACTCAATGA CACGACCGAC AGCACAACCG
    59521 CCGCCCATCG CCATATTGAG TTCTAAGCTC GGTGTAGGAA TGAATTCAAT CTTTAGCTGT
    59581 TCCATCATGT TAACCGCTCG ATCAACAACA ACCTTGCCAG CTTTCTTATT GATCCCGTCA
    59641 ATGATTTTAT CAAGAACTCC TTTGGCTACT GCCATGTTAA TCCTCCTTCT TGTGTTCACA
    59701 ACACTTACAT AGCTTGGGTG AATGTATAAT TAAAGGATCA TTATCGCATT CAGAATCCCA
    59761 AATACGTACG GTAAGTTTAC CATCGTCATC AACATCAACT AGGACTACAG TATCATCATT
    59821 CAATGACACC CATATACCAA GATTTCCACC ATCAGTAGTA GGCATTGCGG TTAATTCGCC
    59881 AACAGAAGTT TGAACTTTAA GTCTTGGTGC ATCAGAGTAT TCCTTAATTT GATCTAGAAT
    59941 GCGCTTAGCC TCTTCGGGAG TTGGTCGATT CAACTTAATT ACCTCCTTAT TTTGCAGACT
    60001 TATAGATATT CAATCCCATC TTGACTTCTT CACGGCCAGG GATTGCTATA TTTCCTTCAC
    60061 TCGAAGCAAT GATTATGCTT TTACCAGAGC TACTTAGCCC ATAGGACTGA GCAAGATCTA
    60121 CTTCGATCAA GAGTTTGTCA CCTTGAACTT CAACTTTGAT GTTTTTCAAA TCACTTATCT
    60181 CCTTTCTTCT TTAACATACT ACGCAAGGTA ATTAAATTAC TTAGAGGATA AGAAAGAGCC
    60241 GGGTTTTTCC TACGCTCTGT TCGAATCATC ATGATAGAAT CATCGAGAAG CGTAGCGGGA
    60301 TTAGCATAAC CTTTAAATTC TAATCCTGCT TCACTGGCGT ACCGCATTCC AAGATCATTA
    60361 ATGATCTTTA ATGTATTATC CTTAGCGCTA TCAATAGATT GACCTTCTTC GAGATGTGAT
    60421 TGATAGATAT ACATCACCAT GTTAATCAAT CCTTCGATAG CGCCCTCTTT AGTTGCTTGA
    60481 TCCATTAGAA TGGCAGACTT CCGTCGTCGT CTAGATCTTC ACCATCGTCT TCTGCTTCGG
    60541 CGGCAGCTTT AGCGGCAGCC TTAGCTTTCT TAGCTTTAGC TTTAGCCTTA GCATCATCGT
    60601 CATCGGACTT AGAGGATTTA CTACCGGAAT CGTCGCCATC ATCTTTGCCA CCGACAAAAT
    60661 TGGCTTTGAT AATATTAAAG TTATGGTTAT ATGTGGTATC GCCGTCATCA TCTTTACCTT
    60721 CCCATGTCTC ATAAGAGCAG GTTACGCCGA TGTGTTTGCC GTCTTCGAAG TATTGTTCGA
    60781 TAAACTCAGC GGTCTTGCCG AAGGCTTTCA TGAATAAGAA GTTGTTGATT TTGTTAGCTT
    60841 CCTTATCTTT CTCACTGATA TAGTCTTTAC GAACGGAGAG TGTAAAGGTT AAATACTTCT
    60901 TATCCCCCTT GCCATTCATT TTCAGCTTGC CAATACGTCC CTCAAAGATA CAAATATTCA
    60961 TTACAAATCG CTCCTTCTCA ACTTAATTTA ATACTAATAG TATTCCATTT TGTAATGTAA
    61021 ATTATACACT ACAATTTATA GGAGGATCCT CCTGCTCCCC AAAGGGGAGG AGCAGGAGGC
    61081 CCGACTAAAC CTAACAACCA AAGATTGCCA TTAACGGATC ATCAGAATCT AAGATCTCCT
    61141 GGATCTTATC AACAACAGGC TTAGCGGTTT CCTCTGAAAG AATGGTCTTG ATAAATTCTT
    61201 TCGTAGCCAT CACAGTAGCA ATCGCTTGCT CAGCATCACC ATAGGGACTC GGCTTAACGA
    61261 CAGGACTCTC AGCGTATTCA TCTACGGGTT TAAGTTTAAC ATTTGGATCA GTTTTCTTCT
    61321 TGCGGGTGAT AATTTTCTTA GCCGTTAAGT TATTCCACTT AGCAGACTTC TCCCCCGTAA
    61381 CAATTAAGGT ATTGCCTTTA ACAAACTTAG CTTTATGATC AACGTGAACC TTGCCAAAGG
    61441 CATTGAACCA GACATCAGAA CCCTGAGTTT CAAGACAAAC ACGAGCGTAT TCATTACCAT
    61501 TTTTCGTAGG ACCTATCTTA ACATCCTTAA CGATGCCGCC TATTTCTACA AGCTCACCAT
    61561 CACCAACACT GGCCCAAGCA ACGTAGGGTA AACCACCTAA TGGGTGGCCT GAAACATAAA
    61621 GTCCAATGTG CTCTTTCTCG TAAGCCAATT GAAGTTTCTC TGTAAAATCC TTTGGTTCTA
    61681 ATAATTCACA CATAGGATTC TTAACACCCT TAGTTGTCCG GATCTTAGGC TTACCATAAG
    61741 CATCTAGTTC ACCACGGAGA TCACAGTAGT GATTCCAGAC AATATGACGA TTCGGTTCAA
    61801 AGCAATCAAA GGCTCCAACC TTAATTAAAT TCGTCATAAC CTTCTTGTTC ACCGTTTTCT
    61861 TATTAACGCG ACTAAAGAAG TCCGTGAAGT CCGTGTAAGG TCTCGTGTCT TTAATGACAT
    61921 TAACAATGGC TTCTCCAACT CCACCAATTG TCACTAAGCC AAACCGAATG TTGGGCCCTT
    61981 CGATAGTAAA CCCTACGTCC GATAGATTAA TATCCGGCGG AAGCATATCA ATACCAATAC
    62041 GTCGACATTC CTGAACATTC GCAACGGTAC TATCCTTATT ACCAGCCTCC ATAGAAAGCT
    62101 GAGATGTCAT AAATTCCGTA GCGTAATGAG TCTTTAACCA TGCCGTCTGG TATGTAATTT
    62161 CTGCATAACA TCCAGCGTGT GGTCTGTTAA AACCATAACC GGCAAAGACC TTAATCTGAT
    62221 CGAATAAATG ATTCAAGAAC TCTTCAGTAT AGTTTAAGCT TAATCCTCCG ACTAGGTTCT
    62281 TACTGGTATT GCCATGTAAG AATTCAGGTC GTAATGCTTC AACTTCATCG ACCTTTTTCT
    62341 TACCCATGAC TCGACGAATA CTATCGGCAC CACCTAATGT ATAGCCTGCG AATTGTCGAA
    62401 CTGCTTGAAT GATTTGCTCT TGATAAATAA ACACGCCGCT ACCCTGCATT AAAATAGGTT
    62461 CTAAGTCAGG ATGTTCAAAG GTAAGCTTAG CACCATGTCG ATTCTCAACA TATTGTTCAA
    62521 CCATGGTTAG TCCATTATCT AACTTAGCAT CAATAGGCCC TGGCCTATAT AGAGCTAATA
    62581 AGTCAATGAT AATATCAAAG GTATCAGGTT TAACATCCTT AACAAGCCGT GTCATACCGC
    62641 CGGATTCTAA CTGAAAGATT GAGTGAGTAT GACCATCTTG AAGAGTCTTA TAAGTTGCTG
    62701 GATCATCAAG TTCAATTTCA TCAATGTCAA TATCGACACC ATGAATCGCT TTAATACTAA
    62761 TCAATGTTTT ATCGATTGTT GTTAGTGTCT TAAGGCCTAA CACATCAAGC TTTAGTGCGC
    62821 CAACATAATC CAGAGCGGAC ATATCCCATG CAGCAACCGG AAGAACTGCA GTGTCTGATG
    62881 CGCTCATGAG TGGAATGTAA TCCGTCACAG GGCCTGGCGT AATCACAACT CCGGCAGCAT
    62941 GAATACCACG CTGTCGAATG ACACCCTCTA AACGTTTCGC ATCATGCATA ACTTCGGGAT
    63001 AGTTATTAAG CTTAGTCACA AAGGCCTTGA CATCTTTAAC AAAGTTCTCA CCATAACGTT
    63061 CTTTAGACTT ATCGGTTGTG TCATCTGCAA TACCAAAGAG TTTATCTAAT GTAACGTCTG
    63121 ATTGGTCTGG CATCTTATCT GGTATAAGCT TTGCTAAAGC ATCCGTGTCA GCGAAACCGT
    63181 AATCACGAAC TCGCATAACG TCACGAATGG CTGACTTCAC ACCGATTCTA CCGAAGGTTG
    63241 CAATCTGAGC AACATGATCT CTGCCATATT TTTGCATGAG ATAGTCAATC ATTTCACCGC
    63301 GGCGCTCATA ATCCCAGTCC ATATCAATGT CTGGCATGGA TTCACGTTCT GGATTTAAGA
    63361 ACCGTTCAAA CATAAAACCA TGTCTAATGG GATCCATCTT GGTGATCTTC AAACAGTTCG
    63421 ATAGTAAGCT ACCTGCAGCC GATCCACGGC CTGGGCCATA GCGAATCTTA CGTCGTGTTG
    63481 CTTCGGCACA CATGTCCTCT AAGATTAAAA AGTAACTTGC ATACCCCTTA GGATTAATAA
    63541 CACCTAGTTC CATGTCAAGT CTCTTAATAT AAGTCTCGGG ACTATCATAG CATTTCTCAC
    63601 GTTCCATGAT ATCTATGAGT CCTTCATATG ATTGACGCTT AAGCCATGTC TCAGGACTAT
    63661 AGCCCTCAGG CACCGGAAAC TCTGGCATAA GTCGTTGACC TAACTTAGGT TTAAAATTAC
    63721 ACTTAGCAGT AATACGTACC GTATTGTCAA TAGCATAACT ATAATACGAT TCATACGTAG
    63781 AGTCCTGAGC CCACGCGTCC ATCTCATCGC CATCGCAAAG GTAATAGTCC GGCCCGCCAG
    63841 GGAAACGCCA ACGAGTTGGA TCGTCTTTAA GCTTATTGAT CTGAATACAG AGTAATGTAT
    63901 CGTGAACATC AGCATCCGTA TCATAGATAT AGTGAACGTC CTTGGTCGCT ACGAGTGGTA
    63961 CGCCATTCGT TTTGTGCATC TCAATAAGCC AAGTGTTAAC AACCTTTTGT TCCATGGTTG
    64021 AATTACTTTG AAGCTCCATG TAAACTTCAT CGAAGATCGA TTGTAGTCGT TCAATAAATT
    64081 CATTGGCTTC GTTGATTTCA CCTTTAAGTA CATGCTGCGG TACCCGACCA CCAATACATG
    64141 CTGTTGAACA AATTAATCCC TTGCCTAGAC CGTGGGCTTC GATAAAATCT AAGTCCGTAC
    64201 GTTCTTTACG GTCAAAGTAA CCTGTCGTAC TAGCATCGGA TATGATCTTC ATTAGGTTCT
    64261 TAAATCCTGT CTCGTCTTTA ATCCAGACAA TTAAGTGGTA GTTATCATAA CCAAGATCTG
    64321 CCATATCATT ACGAGAATGA ATTCGACGAT CCTCAGTCTC TTCTAATTCA CAACCATAAA
    64381 TAACTTTGAA ATCCTGGAAA CCTTGGGCTT TAGCAGTATT AAAATCTCCA CCGCAACAGC
    64441 TTAAAGGCTT ACCTCCCTTA GGTTCCTCAA GCCATACGCC ACAAAACGGA CACTTCTTCC
    64501 ATTTCTTAGC TTCGTTATGA ATTTCAATAT AGCCGCAAAG ATTTCGATGG TCTGTGATAG
    64561 CTACAGCATT CTGGCCCATC TCACATGCTC TCTTAATGAG TTCTTTAATC TTAGCTGCTC
    64621 CATCCAAAAT GGAAAATTCT GTATGAACAT GGAGATGTAC GAAATCTCTA ATAATTAATC
    64681 ACCTCCTTAA TCTGGTATTA CGATCTCGGC AATTTTACTT TTGCCCATTT CGTAAAGTTG
    64741 TTCTTCACTA AGTAAAACAG TCTTAGTTTG ATCAGCAAAC CATTGTAGGA TTTCATCAGA
    64801 ACCAAGTTCT ATTGGCTCTA AGGCAGGTCC CTTATCAGCA GTAAACGTAA GTAAAGTAGA
    64861 TGCAGGATAA ATACTACCAT TCTTATTGGG ATAACTTCCA CTTAGTGGTG GTCCATGACC
    64921 TTCAGAGTTT GATAATTTAT ATCCCATTGC ATGCCGCCTT TCTTTTAGCC AGATAGGTTC
    64981 GCAGGTCCAT AGTTCCCTTA TCATTATTAC ACCGCTTACA ACAACAGGCA TAATTATCTA
    65041 AGGAATCGCG CCCTCGTCCA GAATAGTCTG CTCGGCAAAC AATATGATCG ACTGTAACTT
    65101 CTGGATCATT AGGGTCTAAG CGAGCATGAC AAATATAACA AGTATAATTA TCACGAATCA
    65161 ATGCCTCTTG TCTCATACGC TTCTTGTCTT CTTTAGTAAC GAGAAGTCTG ATAGCATTGC
    65221 TATTAATCCA CTCAGCACCT TGACGGCGAA CTAATTGATT AGCGATCATC TTCCGACAGG
    65281 GTTTCAGAAG TTTGCCTGTG GGATGATACA CATCAATTAT TGCTGCTTCT TTCATGTTTA
    65341 GTCCTCCGGA ATAGAGATGT TAAGAATACG TTGTCTACCC TTCTCATGAA GTAATTCTTG
    65401 ATCAGTATAA CTTATAGTTT CATAACTACA TCCTGGGCAA ATTAGCCATA GATCACCATA
    65461 ATGATCGATT GTATAATGAT AATAAACAAC ATACCTCCAT TGACAATTAG GGCACTCAAC
    65521 TTCTACATTA AATCGCTTCA CCAATCTCAG CTTCTTTAGA CTTTGACTTG TCATAGTATT
    65581 TACCGGCAAG CTTAATGGCA ATTACTTCTT GTTCGGCGTC AAACTTAGCA ATCATTTCTG
    65641 CTGTAGGATA CGTATCAATT AATTCATTAC GACGCCAAAC ATAAGAATCC TTACGAGGCT
    65701 TTGATAAGTC AACAAAACTA TATGAAACGT CACGATCTTG AAGACCTAAC TCTTTATTGA
    65761 GTTGTAGTTC TAAGAATTGT TCTTCAGTGA TGCGAGTAAC AACATCGTAA CCATGGTGAG
    65821 ACACGCGATA AGCAGTAACT AATACTACCA TAGGAATGAC ATGGATGTCT TCAACATATC
    65881 GTTGACAACT AACAAACATA ATATCTTTGT AAAGTACAAC ACTTTCCTGA CCACCGACAC
    65941 CGTCCCATCC TTTAAGGGAT TTGCTCGGAT CAATGTCTCG ACTTGTGTTT CGTTCTATTA
    66001 TGCTTGTTGG TCTTGATATG TCCGTGGGAA GTCTTGGTCT TACTAAATCC TTTTTTAAGG
    66061 ACTTCCTAAT CTCCTTTTCT TTGGCGAGCG CTTCTTCAGG CGTTACTTGA GCCATACCGT
    66121 GTTTCTTAGC AACAACATTA GCAGCATCGA TAATCTCAAG AACTGATGTG CTCGGTACCT
    66181 GCGGAGTCTT CTTGCTCATC TGGATCTTCC TCCTTTGTCA TATCCTTAAA GAGCTTAACG
    66241 TACCACTGAT TAGCAATCAC ATCGTCTGTA ATAGCTTTGA GTTCATCTTC GGATTCAATG
    66301 ACGCTCCACC AGGAACTCTG ACCATAAATA ACTTCTTTGA GTTCTGGCAC AAACATCGCA
    66361 GGATTATGCA TTCGGTTAAT ACTTAAGACT AATGTCTCAG GATGATGAGA AATTATAAGC
    66421 CCTATATCTA CTTCGCCGAG TAAGATTCCC AAGTAAGTTT TACCACCATA TTCTTCACCA
    66481 CAAGGTCGTA CACCGACTAA GCATCCTACT TTACGAGAAT AAAGACCTGG AACAATAGCA
    66541 GCTTCTTTAG GCTGTTCAAT GGCGCTTATA GTTAATGGAT ACTCGATATA TCGTGATTTA
    66601 AAGCCGTCAC ATTCGACTTC GAATTCATCG TCTTCAACCT GTGATAGGTC TTGTTTGTTT
    66661 AGTTTACATG CAAAAACTGT TTTACCAAAA CTCTTTCCAA ATCCACGATA TTTACAGCGG
    66721 CTACACTTAT GCATAATTAA TCCTCCTTAA TAATATCTTC AAGTAATTTT CTACCACGGT
    66781 CATGTAAGAA ATCTTCATAA GCCTTACTTA CAAGCCATCT AGTATTACAA TGGAAGCACC
    66841 TGATATTACC TCCACGTTTT AATGATCCCA TAGATACATA GTGTAATAAA TTACACTCAG
    66901 GACAATGCGA CGTAAACATC ATCTTCTCCT TCAAATACTG GTATTTTAAT TTCTTGAATA
    66961 TATTTTCGAC CTTGAATGTA TTGAGATCGT TCAGATTGAT CTGTATAATA AATACGCTCA
    67021 GTCCAACAAT GATCGCATGA AGAACAATGT AATTTAAGAT TTGTAAAGGC AACAAGAACA
    67081 ACATTAAAAT GACATCGATG ATTACACTCA GGACAACGAA TTTTAAATAG GTTCACTCAC
    67141 CAAACCTCCT AGTCTGGTAT TACAATATCG TCAAGCATTC GGCGACCACG TTCATATAAA
    67201 TCTCGCTTCT CGGTTTCAGA ACCAGGTTCT GCTTTACCGA TTAATTCTTT CTCGATCCAT
    67261 GTATAAGCGC ATGCGGGACA CTTTAGAGTA GCACCACGAT ACCAATTATG TTTTGATTCA
    67321 AATCTAACTC CTGCCTTACA CACTGGACAT AAGGTTTTGA ATGTATACAC TAATCAGACC
    67381 TCCTAGTCTG GTATAACAAT ATCGTCGAAA CACTTTTTAC CTCGCTCATA CAATGCCTTA
    67441 TCTGTTTGAT TATCAGGAAG TCCTTCAATA TTTTTCTCAG TCCAGAAATG ACCACAGTTA
    67501 GTACATCCTA TAGATAGATC ATGATACACT AAAACATGAG TTGTGAAGGT ATGAGTGTCT
    67561 CCACATCTTG GGCAGGTAAT TTTATAGTTG TTTGCCAAAT TTTAGACCTC CATTTGCACA
    67621 AAATCCTAAT ATTTGCTAAA ATCCTGAAAT CGGCCTGGAT ATATATGTGG ATTTTTAGGC
    67681 CCTTTAAGGC GATTTACTTA GATCGCCTCT TATGCCACCA TTCATAAATT GCACGGCTAG
    67741 GAACTACCCA TATCCAGCAA ACAAGAAAGA GCCCAGCCCA CCAAAGGCAA ACGAGTGGAA
    67801 ATCGCCATCC ATCATTTTCA ATACTGGGCC CATCTAAGTT AAACATCAGT ATCCTCGTTT
    67861 CTTTTACCAG CGGCTCCTAA GGTTAAATAA CCAGGGTGAC AAATACCATT TTCATCGGGT
    67921 TCACAAGCTT CCGGTACTTC AGCTATAACA AAACGATGAC CACAAGAACA ATCAATAGTG
    67981 TAAACTTCGT TAATATTCCA GTCATCAAAA GCATCACCTA ATTTACTTTG CAAAAACCCA
    68041 CGAAGAGCCA TAGGATCTAA AGACGTTCCA ATAACCTTGA TGTCTTCCCA ATTATAGCCG
    68101 GTCTTACAAT TCATGCATTC TGTGTCTGTG TCATTTTCTT CTTCATCGAT CACTACATTG
    68161 ACACTTTTGA CCATTTAAAT CACTCCTCAT TACATATTAT ATCACAATTT GTAACAAAAA
    68221 TACACCGACC CACAAAGAGG TCGGTGTATT GCCGTTACGG TAATATTGAT TTAAGTAATT
    68281 GTTTTAATAA AGCACTAAGA AGCTCTGGAG CTATTTCATA TAGGCTAAAT CGTACAATAC
    68341 CGCTAAAATC AATATTCCGC GAAGTACATT TTAGTTTCTT AATTTCAACA CTTTGCCTAA
    68401 TAGTAGGCTT ATCGCAACAC ATTAGAGAAT AGCCAGGATA TCTCGTTCGT TAATTATCCA
    68461 ACAGTCTTTT TCATAAGCTT CGATAGGAAC GCCCGTAAAT TTAGCGAAGA CCACTCGATC
    68521 TCCAATTTGA ACATCCATTG GAATTAATGC ACCTTCTTCA GTACGAGTAC CATTACCGAT
    68581 AGCCGTTACA ACGCCTATAC GGTGTGGATC GTCTTTATGG TCGACTCCAA CTAAGATAAT
    68641 CCCAGATTCT GTTGTTTCTT CTGAATCGAC CTTAACAGCA AGTCGAGCAC CTAATAATTT
    68701 CATTAAGTAT GCCTCCATTA TGCAATGTTA TTTAGTTTCT CAATCATCAT GGGAAGTAGC
    68761 TCATCAATGG CTATTCGCTT AATTCCGGAA ATACCGGTAT TTGGAGCGTA AACCATAGGA
    68821 ATTTTATGGA TCTTAACAAG CTCCTTAACC AAGTTAGATG TATGATGACT AATTGATGTC
    68881 CAAACGTGAA CTAATCCGTT AACTCGGCGC AAAACATTGA TGATTTCATC TTTATCAGCT
    68941 TTAGGGTCGA TATACTCAAA CTCCGCTCCT AAATCCGTTA AGACATCCCT GTAATTGGCT
    69001 TCTTCTCCGT AACCTCCCAC GATGCCAACG GTGTACCCTT TTAATTGGCT TGTCGTAATA
    69061 TGAGGTAGTT TTGTTTGCGA GGTTTTCCTT TTGCTTACTT TGATCTGATT ACTTAATAGT
    69121 CCATCGTTTG GATAAACTTT AATAATCTTA CCTGGAGTAT TCTTATTGTC AGTATAATAA
    69181 GCCACACTGA CAACAGATCC GACATTGACA CTAAATTTCT CTACGTCATG TTTACTTAAA
    69241 AGTACTTCAT CTCCATCAAC GATTGCCGTA TAGCCTACAT TGTTTTGTTC AATAATACCT
    69301 AATGCTTCAA CACGGGTACA CGGCAGGGCA TTTTTCTCTA CGATCGTAAA GACATAGCGA
    69361 ATTGTAAATC CATCAGAAAG CATACCTGCA CGTTCTGCTT TAATTAAATC ACCATTTTCA
    69421 GCATGAATTG CAGTAGTAAT ACTCTCGGGG ATAAAAATAG AATTACCATC GATAACTAGT
    69481 GAGCCGCCCG TTAATTTACG TTCAAATCGA CCAATATTAG AGATTTCTTC GATAGACTCT
    69541 TCTATTGGAA TAGACGGTTT ATTACAGATT GTTTCAGGTT TAAAGGATCT CAGTAGATTT
    69601 TCAATATCCA TGAATTTCTC AATTTTCTCA AAGTAAACGC TACGTTGATT CGAAAGACGC
    69661 GCATCTTCTA GTGCTGATAT CTGCATAAGC CGAAAGATAT CAGCACTGTC TTGAAGCGTT
    69721 TGGTGTTGCT GCATATTTAA GTTCATTTTC TCACCTCCTT TCAACAAGAT TCGGTGAGAT
    69781 TAGTTAGTAA ACTGGTAATT TGGTGCTAAT GTTTTAGCCA TAGTAACAGC CGCAGTAAGA
    69841 TCATTCCAGA ATTGCTTTTT GGCTAAAAGT TTAGCTTCTT TGGTTTGCTG TCTTAAGACA
    69901 TACTGAGGAT GAAAGGTCGG CATCACTTGA ATTCCATCAA TTTCTCGCCA ATTACCTCGT
    69961 TCTTGAGTAA TCTTTAAATT CGGATCGTCG CTTAGATATC GCAATGATTC ATTACCTAGT
    70021 GTTAAGATTA CTTTAGGCTT AATAATAGCG ATTTCATTAA GTAAATGGAT TCCACATGCT
    70081 GCAAGATCAT CTGAAATAGG CGATCGGCCC TCGGGTAAAC GACACTTAAT AATATTTGTA
    70141 AGTCGAACAA GTTTACGGTC AACACCGGCT TTAATTAAGG TAATTGTAAA GAACATACCA
    70201 GACTCTCCAA CCAATGGAAG ACCCATAAGA TCTTCCACGG TCGAAGGTGC TTCTCCGATA
    70261 ATCATCAAAG GCGAATTAAT TGGGCCTGAT CCGGGTACTG GCCCGCGATT CTCTGATACT
    70321 CGCAAGCTGC AAATTTTACA GCGATAAACA TCAAGACTAA GCTTATTCTG ATCATCAAAG
    70381 TTATCGAAGA CTTGACCCAT CGCTTGGATA ACATCAGAAT CTTTAAATCC CTTATCAACT
    70441 AAACGAGCTT CGACTCGACT TAATTCAGAA TTTACTTTGT CGATGTATTT ACTCACTGGC
    70501 TTGCTCCCTT GACTTGTTTC TCGAGTTCTA ATAATTTCCG GATCAGTTGT GCCTGACTCA
    70561 AGTCCATCAG ATCCGAGCGT TCCCCGGCTA CTAGACAGGC AACGCATACA GGCTTTCCCT
    70621 CGGCATTGTC CTCCAGATCA CTAACTGGAA TAAGTTCATT ACATTCCGAA CAATAATTTG
    70681 CATCAAGTAG TTCAGAGGCT TTAACTGCGA CATCGCAATC AGCACATTGG GTAATGACAA
    70741 GTGATGAATC CTTGTTTTCC TTAGTGATAT TTGGAGCTTC ATCAGCCATA GAAATAACGG
    70801 CTTGTTTCTG GATATATCCC TTAAAACTAG TACTGGTTTT ACAATGTGGA CATAATTTTG
    70861 GCATATTAAT CACCCTCCTA AAATTACCGT TTCCTCTACG GCATTAACTC ATAGCGTGGC
    70921 TTGTCTTTCG GTTTTTCCAT GCTGAAACAT ACTCTTCATT ATCCCAGTAA GGATCTACAA
    70981 TTGGTTCTTC ATTGTACCGT GGCCTGTTCC AGTAGCGATA TCCGGCCGCT CCTGCAAGTA
    71041 AGCCGGATAT CGCTGTAATT AAGATTGTCA GCACTCATAA ATCACCTCAC AGCAACGTCC
    71101 TATTAGGATT ACTCCCCTAA CTATCTTCGT GATCAGCAGG CCATTTAGGA TTAATGATTT
    71161 TCATCATATC GCTGGTAATC TCAGAGAAAG CAATTGTACC ATCAACAAGA ATCGTAGCTA
    71221 CAATACTTTG CAATGCGGCC TTATAATCTG AACTATCGGC AAAATAAAGA CTTTGAGCTG
    71281 CAATATGAAG TAAATGAACT TCTTGATCTG ACAACTTATT AACAGCAGCT TCTAGTTTGT
    71341 CAAGTTGCTT ACACTGTTCA CACTGTCTCG CCATTACCAT CACTCTCCAG TGGCGCAATT
    71401 TGAATATTTG TTAGCGCTAG TTGTAGTTGC TGATTAAGTG TCGTCATTGT GGCACCAAGT
    71461 AATACTTCAT AGTCATCGAC CTTATTACGA AGATCCATGA TCTGTTTAGT ATAGTTCTGA
    71521 ACCGTCTTTA ATCTTAGGGC TCCGCGTTTA CTGAGTAATT CAGCGAAATC AGCCATTAGT
    71581 TCATTGGCTT CATGAACAAC ATCCCCTTGA AGTCGATTAC CGATAAAATT ACGTTGATCG
    71641 ACTGTATCGA TCATAGGTAG CAGATCCATT GCCGTTGGTT CTATAGCCCA AGGATGTAAA
    71701 TCTTCGACTA GAGCTTTAAT ATCTTTGAGT CGATCGGTTG ACGACTTAGG AATAAAGACC
    71761 GCCTTACCAC GACTCATGAT ACTTACAGGA TTGGTTTCTT TAATCATTCG GGTTACAATC
    71821 GTACGAACGG TATCTTTAGT ATGATACTGA GTCCATTCGG TAAATAAGGC TTCGATGGAT
    71881 TGGACAATTC CCTTATAATC ATACTCGACT AAGAAACTAG AGTCCCAGCT AACACGCATG
    71941 AGCTCATTGT CGCGATCGTA TTCCATTTTA CCAACGGTGA TGTACATAGG CTTTTCCTGA
    72001 GCCTGGTCAA TTACTTCGCG GACCAGGTGG CGCATGACTC GCTTGTTATC ACAAGCTACT
    72061 TCACGAACAA GTAACTTAGC AGTCTTTGTG TTGCCATCGT ATTGGATTTC TAAAGTTTGG
    72121 GCAGCCGTTG CCGTTGCTCG TCTATACGCA TCATGAGGTT TGATCTCATT AGGCATATAA
    72181 CTTAGCGGCA GATTATTCTT GGTAAATAAC TTGGTCAGAT CATCTTTATG AATTTTGAGA
    72241 TCTGGAATAT AATGAAATTC CAAGTGACCA AGTAAAATAC TCGGATCAAG TTGATCATTA
    72301 GTCTTTACAA CAGTCGTTGT CATTTAATTT CCTCCTAGCC ATACGTAATC TACAGGGTCA
    72361 AAACCAGCTT TAGCTACAAG TATTTCACAT TCTTTACGTG AGTCAGGCCA ACCAGCTCGT
    72421 CGATATAGAG CTTCTGGTTC TGATGCCGAC CATAAGAGTT GATCCCTGGG TATAATCTCA
    72481 TTATAATAAG GTTTCTTTTG ATCCTTAAAT TTCTCCTGAT AATAAGCAGG TTTATAAGCT
    72541 TGAAAGATCC CCTTGCCATC CTCAGAATGT GATGTATAAT GCATACGCAT AAGTTTCCCT
    72601 TTTGGTTGTT TCTGAGTATT AGTCACTAGT TCCTTACGAA TTGCTCGATT ATAATAGTCC
    72661 CGAGCCATAT CTAAAATGTC TTCGGGCTCC CAAGCAGTTA ACGATAACTC AGTCTTATAA
    72721 AGCAACTTTT GACTGGTATT CGTTAACTTT AAGATCAATA TTTCAACTTT ACCAGCATAT
    72781 TCTTTAAATA AGATCTTATG TCTAGTTGTT TCTTTAAAGT AAATAGGAGC ATCATCCCAA
    72841 GTTACTGCTC TTGTTCCATT ATAATTAATA ATCACTGGAA CCTTACAAGT CGACTCTGTA
    72901 AATCCACTAC TAAGTAATAA ATGCTTCATC ACCAGGGAAC CATCTGCTTA ACCATTGGGA
    72961 CACCGCGTTC TGTTAAATCA TTGACATAAC GCTGAGCCAA TTCTCCATGA GCGTATTCCT
    73021 CACCGATGTC TCGAAGAATT CCATGACCAC ATTTAATACA TTTCCATAGA TCTCCGGAAG
    73081 ATAAACCTAA GACACGTTCT GACGTAATAC CCATAGCTGG CTGAACTCGA ACCAAGGCAA
    73141 CGCCAATTTC TTTTAATTCA TAACGTGTAC CACAAGTTGC ACAGAGCATT AATTTGACCT
    73201 CCTTAATCAA TAATGTTTCT GGCCTTTAGA TATTTCAAAA TACGAGATGT AAACTCACTC
    73261 ATTGTAAAAT AAGTTGATTC TTCGAACGAA TACCAGCCAC CGATTTGATC TGGTGTTTCG
    73321 AATTTAAGTT CAGATTGATC CGTCTTAAAA ACAAAGACGG AAACATCGTG TAAGTGATTT
    73381 CCGAGTTCAA ATAAGTAAGA ACATAATGGT CTTGGATTTT CTTGAATATC AAATTCGGAA
    73441 CAATCAACAG TATTAATCAT AATCCTAGAT TCTTCGAAAG TTTCTCGTAC AGCACACTCA
    73501 TAAAGGGATT CATAGACTTC TTTATGGCCG CCAACGCCTA CATAATTATG ACTCTTTGGG
    73561 TGTTTGATTA ATAAGACCTT ACGATCATGA ATCAAATAGA CGTTAGCACA CGGTTCAACA
    73621 ACCTTATTTA AGAATTCCAA GTTAGTTAAC CTCCATTACT TATAGTATAA CCTTTTGTAA
    73681 CACAATTATG CAATAACCCG TCCTAAAGAT GTATCTTCAC ATTTTTGAAA TCCGTCGAAT
    73741 TTATGACGTC TAAACCCATG ATAGATAACA TCAATATAGA TACTACGAAT ACCATCAAGA
    73801 ACTGTACTGG CTGGTGTTAA ATTAGGTGTA GTTATCATGA GTGTATCCGC ACAAAGTACT
    73861 CTATTAGAAT AAGTTTCGGT AATAACTATA TCAATTCGGT CTGAGTACAA AAACTTGACG
    73921 ATAACCCTGT AATCGGGCAT CGTCAAGATA TAGATAGGAT ATTCTACTTT TGGCAACCAC
    73981 TTTCCAGATC GATTAGAGCG TTTACGAAAC GCTCTAAATC GAAATAACTT ATCTTTCAGG
    74041 GCGTCTTGAA GTTCAAAGCC TATTGTAACT CTATTCATAT TACACCTGAC TAAAGATTGA
    74101 ACTCGCTACT TCGTCTTCGA CATCAGCTAA TTTAGAAACC GTAACGATAT CATCACTAAA
    74161 GAGTTTTAAT GTACGGTCAC TTGCTCCATA GCCACCAGAA CCGATCAAGA CAGATTTCAC
    74221 TCTGAACTCT TTCTCTTTTT TGATCTTTAA AAACTCTTCA AGAAAACCTT TTTCTAAGTG
    74281 AGAATCACCA TCTGTGATAA AGACAATGTC CGCTAATTTA AACTTATTCA TCTTCAAGAT
    74341 CTTTAAGGCT TCTTTTAATG GTGGTTCAAA ACTAGTGCCG CCGCCTGGAA ATGTCTCAGC
    74401 GATATCTAAG ACAATATTAG GTTTTAAGCT GTCCTTAGGA ACAATATAGA CCCACTTAGG
    74461 ATCTACATAA CTTTCAAATA GAATACAAGC GTAATCACGT CGTTGTTTTT GTGCGATTTC
    74521 AAGCAATGCT AATGCTACCG CTTTAGACCA TTTTTCCGCT TGACCACTCA TTGAGCCTGA
    74581 GACATCAACA CAACAGATAA TCGGACCCTT GCCCTTTTTC TGAGTATTTT CAAGCTCGTA
    74641 TTGAAGAAGT TCCTTTTGAT TATATTTGCG ATAGAAATCA CGTTTAACAA CTGGACCCGC
    74701 TGCAAGTCTA AGTTTTTCAC TAGGTAATAT AGATTCAAGT TTATTACCTG TCGTGACGGA
    74761 CTTAATATTC GTAGCGCCAT CCTTGGTTTT CTTCTTTTGA TCATCCATAG CAAGCTCACG
    74821 GAAACGACCA ATCAGTTTCG AGAACTCTTT AAGTTTTGAC GATCCACGGA TGCGTTCGAG
    74881 TGCGGCTTTC TTCTCTTCAA TGGGTATGCG CTGCGCTATA TCACCCTTTT CCATCCCCCA
    74941 TGCATTTAAG AAATCGCGAA CCTCATCAAT GTCTTTATCA GCCTTATCGG CGGCCTTAGC
    75001 CATGACTTGT TGAAGTTCTG TTGCGGCACC ATTGTCAAGT TGTTCATCAA TTTGCTGTTC
    75061 CTTGGCATCG ATGTCATCTT GAATCTCTTG CATTTGTTGT TGTAATTTAG CCATAGCTTC
    75121 GGCTTCTTCA TCGGTAACGC CTTGACCGTT ACTACCACCA CCAGCACCAG GGTTACCACC
    75181 TTGACCACCG GGATCTCCTT GACCATTGCC GGATTGCTTC TTTTTCATAT CGTCAAGTTT
    75241 CTTTTGAAGA TCTTGTTTCT TCTTTTCTTG TTCGATAAGT CCGTTAATGG CCTTTAAAAT
    75301 ATCCGGATCC ATTGGCGGCT TGCTTTGGCC TCCTCCGCCT CCAGAACCAG AACCTCCTCC
    75361 GCTACCGCCA GGTTCTCCGT CTTCACCTTC GCCGCCTTCT CCTTCACTTT CTTCTCGCTT
    75421 ACGATTATAA TCTTCTTTAA TAGCGATGAC ACGGCGAGAA GCTTCTTGTT GCATAACTTC
    75481 AGTGGCGATT GCTGAACCTA GGATATCAAG TCTGGTATTT TGTCTTAAAT TAGCATACTC
    75541 AGGCGTGTCC ATAAGCTCTG TTATAAGCTT GTGGTTTAAC TTATGACTGG CTTTCATTTC
    75601 GCCTTGTTCG GCGACTTTAG GCGTATACTT AAACAACGCT CCGAATAAGT CTTGACTTAG
    75661 TGTATCGAAA GTTTTTAAGT GTTCATGACC AGCTCGTAAG TTATCTGCCA TGGCAGGAGA
    75721 TTGACTGATA AGATCTTGAT ATATATCAAT ATCAGCCCAA TCTACATTAA CGGCATGATC
    75781 TGTCTTGACA ATGGGTTTGA ATTCCTGAGC GGTTTCACTA ACTCCGAAGA TAGAAGCAAC
    75841 TGACGGCCCT GCGACCGTCG GTTCTGCTAT TTTTATAGTC AAGTTACATC ATCTCCTCGT
    75901 CTTCATATTG TTCTAACCAA TCATTATCTC AGAACGGCAT AGCCTCTTCG TCATCGGTTG
    75961 TGGTTCTTTT ACGAGCGGCT GCTTTGGGAA TTTGTAAAAC TTCCTGAATC ATCTCTTCAT
    76021 TCATTTTGAT GATATCGTCA CGTTTCTTCT CTAGATTCGT CACGTCACGT CCGGCAGTTT
    76081 GAGCATCTTT AATGACTCGT TCAATCTTCT TGACGATTTG TTCATACTTA ACACGAGCCT
    76141 CTACAGCCGC TCCGGCTTTC TCTGTCTTAT TATCGATACG TTCCGTACGG TTCTTGATTT
    76201 CTATAGCCGT ATCATAAAGC TCTTTAACTT TGTCATCATA AGGATTGATT AGCTTCATAA
    76261 CATAGCTTTC AATGATCTTA ATGTGTTCTT CTTTTTCCCA CAAGACATGA ATCAGAGACA
    76321 CAAAATCATC AAAATCAACA CTTGTTCGGC CATTGATTAA GGCGTTCCCC TGAAGAACCT
    76381 TAAAGCAGGC AACATACCGT CTATCAGAGA AGTAAATGCC TTCTTTGTTA AGTTCACGAC
    76441 CAAGCTTCTC GAAGGTCTTA TAGATATCGT CCGGAATAAG AACTTCTTCC AGTATTTCGT
    76501 GAATGGCTTC GAGTTCTTCG AGTGTCACTA AAGTGTGTTT AAAATGAGTC TTAATGGCGG
    76561 GATTACGGCG CTCAACCGAT TGTTTAGCCA TCTTAACTTT GTTTGCCGGT TCTTTAACGT
    76621 ACTGAGCATT ATGCCTAAAC ATGAGTCTAT CGTAAAGCGC TGCTAAGCTT TCATCTTCTG
    76681 GTGTTTCATT CGAGGCACAA AACATAGAGT ATAGCGGAAC ATCATTAGGC ACACCGTCAT
    76741 TATAAAAGAT ACGTTCATTG ATGATCGGAA GTAAGATGTT CAGAGTTGGT TCATTCGATT
    76801 TCCAGATTTC ATCCAAGAAC ACGATATGAG CCTCAGGCAA GCGGCCTTTA GATTTACGTT
    76861 CGAACTTGTC CTTCTCCATA CCTTTTAAAC TATAAGGACC CAGTATATCC GCTGGATCTG
    76921 ACGTTTTGTT TAACAACCAT TCAAAGTAAT TTGCTTGATC GATATGTCCC GTGAAAGCAC
    76981 GAGTTAATTC AGATTTTGCT GTTCCCGGAG GCCCCATGAT AAACAGATGA TTCTTAGTAA
    77041 CGACCGCTCG GATTATATCT TGTACTATTT CAATTCTTTC CACGAATTGA TCGTTGAGTT
    77101 CATCAGCAAT TGCCTTCAAA TTAGCGATAC CCTGTGCAGC CAAAATCTTT ACGTCAACTG
    77161 TTTGTTTCGG TGCGCTTACG ACCAATACAT CCTCATCAGC ACTGTCCATT AATGCCATTG
    77221 CCATAATTAA CAATTCCTCC TTAAATTCTT CTTCTTAGTA TTACAAATTG TAACGCGAAT
    77281 TATACTCTCC TTTCTCCTAT TATATCACAT TTTGTTACAT AAATTAAGTG TTTCAATCCA
    77341 CACATCTAAC GAGATGTGAC AAAGAGTGAA ATCCTCCACC TCCCGAGAGG GAGAGGTGGA
    77401 GGATGAACTA GAAGCTTTTT CTAACTTTCT CTTGAATAAT CTCGACGGTA CGAATATTGG
    77461 AATCCGCAGT GAGTTCTTCA TCATAGATAC CGATATTCAT TTCTTCAGAA ACTTGTTCTG
    77521 CAGCCTCTTT GAAAAGTTCA CGAGCTTGAT CCTTTGGAAT TAGATAATAC TCATTCATGA
    77581 TCTCTTCAAG TGTTTTTGCA TACCGCATGA CCAAGTAAAT TCAACTCCTC CCAACTAGTA
    77641 ATAGTTTCAG ACCTTAAGAC TAGACAGCAT TCGACATCCC ATCCATAAAG ATTAAAATCA
    77701 CGAGCATGTT GAGGAAAACG AGTAGCTATT TGACCCATAC TTGTCAAATG AATTACATCA
    77761 AAGATCTTAG CAGCTTGTTC AAAATCTGGA ATATGATGAT GCTTAAAGGT TGTATTTTCC
    77821 GGTTCGTGAA TTCCAACGAG ATTTACAAAC CGGATCAAAT CCATTTGAGT ATCAATCGTA
    77881 TAAACACGAG CTAGTGGATC GATCGTTAAG ATAGAAGCTT CTGTATAATT TCTAAATTGT
    77941 TCATGCGTAC ACCATTCATG CCATTGAGAT AAGAACTTTT GATCTGGAGT GTAAGTCGAA
    78001 CACCAAAGAC CACCATTAGG CTTGCAGACA TATGAGTAAT TCTCAATGGG TTTGAATAAT
    78061 TTAGGATCAT AAAGCTTTCC GAACTTAATC TGCCGCGGCA ACATCCTTAG TCACCACCAA
    78121 GTCACTAATT TCTCGAATCG TTGCGTGAAT TCCCCATAGT GTAAATAAGT GATCCTTTCT
    78181 ATGAACACTG CGATTTTCCC AATAACGAAT AGTAATCGAT GGGAAGGTTT CTTTTAATAA
    78241 AGCAAATAAG AGTTCTCGAT TCTTATCGCA ATCAAGTAGC CTGTGTTCAC TTTCATCTTG
    78301 AACGAAGATA TAACCTTGAT TCTCTAGGTC TTCCCGAGCT TGAACTTTCT TAGTCTTATC
    78361 GGTTGTCGGA GACTTCGACC ATGAAGAAAT TCGATCAAAG GAAAAGCTGA ATTTGATATC
    78421 AACCGTACCA TAAGGCCCAT AATCAAAATC AAAGATATGA CTACCAGACA TTTGATTTCC
    78481 CCACCAGGAT GCAATGCCAT CTCTAAGGTT TCTCAATGTA TTAGGAATCA TATCGATTGG
    78541 CATAGCTTCG CCTAACTGAC GTTCTAATTC ATGAATTCGG CCGTTAAGCT TACGAACTTT
    78601 AGCGTGTTGT TCTTCAATTC GAGCAGCCGC TTGGGATGCG TAGCCAATAG GTTCTGCGAG
    78661 TTCTTTGAGG TAATGATCTA GTAAACTGCA CATATTATCA CGCATACCAA TCGAAAGTGT
    78721 GTCACTTTCA ATCATCTCAT GGACATAGCT AAGACCATGA TGCATGTCTT TAATGCCCTT
    78781 TAGAGCGACG ATCTTTTGAT CGTCGCTCAA CGTAAGAATT GTTGGATCTA ACTCTTTTAT
    78841 TTCAAGCATT GGTTCATCTC CTTAGTTTAT TTCATCGCAT TCATGTCGTA GTTCACAAGA
    78901 GCTACAAAGA CTAATGTTAC ATCCAGGACA CTGACAATTC TCAGGGCCAA TCATAGCACC
    78961 GCAATGATCA CAAGGATAGC TGTTATCTCG CTCCCAAGCA TCGTCTAAAT AAGTAATATT
    79021 TGTGCTCTGT CCTCTAACTT CTGACACTAA TTCATCAGCT CCTTTAAGGC TTTAGATTGA
    79081 CTTTCAGAAT TTCCATATAA GGCATTAGCC AGATTCTGCT TTTTCTTAAT AGCAGCATAG
    79141 ACGGCTTCAT CTAATGTCTC ACGAGTCATC AAGTTATAGA CAAAGACTTT CTTAAACTTA
    79201 GAATTAATAC GCCGGATTCT CCCATTGCGT TGAGTATACG TAGCCGGACC CCAAGGTAAA
    79261 TCGTAATTAA TCACATACTT ACCTTTTTCT AAGTTTAATC CTGTTGCCAT GGCTTCGGTG
    79321 CCAATTAGAA TTTTAACTGT TGTATCGTTC CTGAAGGCCT CTTGGATAAT ATCTTTCTCC
    79381 TTAATACCGT ATTTACCAGT ATAAGTTAAG CACTTCGTGA TTTTACTAAG TTCACGTCTT
    79441 AAGATCTGAG TCATACGTTC GAACTTCGTA AAGATTACGA TCTTATCGCC TTGTGTCACA
    79501 ATCTCACTAA CTAATTCTTT AAGTAAATCT AGCTTTGGAC TCGACATATC TCGTTTCACA
    79561 ATTGAGGAGT ATGTTTTAGT TACGGATTCT GATTTACTCA TCGTGAATAG TTCTGGACTG
    79621 CTAGAGGCTC CGATCTTGAG ATTTAACATC CCCTGCATAC CTTTACTCAT AGCATCCGCT
    79681 TCATCGAGTT TGCCGCGTTG TCTCAGTGCG TCAACTTTAA CCTGAAGCTC AGACATCTGT
    79741 TCATCAATAG CTTTAATTAA AGCTATTTGA ACCGGTGTTG GATCTACATA AAACTCTGAC
    79801 GTAATAACGT CTGGTAAGTC AACTTCAACT TCTTCAGCAG TACGCCTGAG GATATATTCG
    79861 CCAACTTCAT CGTGAAGTTC ATCTAAGTGT CTATAGCCGA TAAATTCGTT AAAGCGTCCA
    79921 GTATAAGCAT ACTTAATAAA GCGCTTACTG AACTTGCTAA ACTTACCAAA GACCTTAGGA
    79981 TCGGCAATTT GAAAGATACC AAAGAGTTCA TCCGGCCGGT TCATCATTGG TGTGCCTGTT
    80041 AAAAACATCC AGTATTTAGG CTTAAGTTTA CACATGGCTA AATTCGTAAC GCCTTTATAA
    80101 TTCTTGGCGT AATGGATTTC GTCACAAATG ATCAAATCAT ATTTTCCAAT TAAAGCGTCA
    80161 AGATCTGGAC CGCGAAGTAA ATCATAGTTA ATTACAGTAT ATCTAATACC CTGACTTTGA
    80221 GCGTCTTTAA TAATCTTAGC TCGTTTCTTA GGTGTCCCAT CAATCATCAC GGAGGACTCA
    80281 TAAGTGAACT TGTTAATGCC TTCTCGAATC CATTGGCCTT TTAGAGAATT TAGACAGACA
    80341 ATTAAGACAT TCTTAATATT ACCATCAGCG ATCATCTTTT GAGCAGCACC GAGTGAACTC
    80401 GGTGTCTTAC CTAAGCCAAC ATCATCACAG AGTAAGGCAA AGCCTTTTTC TTTGACTCGG
    80461 TATGCTAAAA AGTTAGCACC GAATTCTTGA AATTTGTACA AGACTAGTTT AATATCAGGT
    80521 ATTGAGTCCT TGGGTATAGC ATAATACCAT TGAGGCGGCG GAGGTGGGGT TTCACCTAGG
    80581 ATTTTATGGC GTGGTGTGAT ATAAACAATC TCACCCTTGA AAAGTTCCTC AAAATCATCG
    80641 AAGCTACCTA CGGGCGTCGT CCACTTTTTG TCTTCAGGAT GATACCGTGC ACCAGCAACT
    80701 TGCTTTAATC GATCAATATA GTCTCGATGA TAGTTACAAG TTACATCTAA GATCAAACCA
    80761 TTATCTTGCA GTTCGACTTG TAGCAATAGC ATCCCTCCTT ATTTTAATGT CCAGTGAGCT
    80821 GCCCTTGCAA GCTCAAGCTC GATGAGGCCA CGTTCTAAGG CCTCATCAAC AAGAGCTTTA
    80881 AAGATTGGTT TTTGAGCAAG CCAATACTGA TAATCATCAA TGATTAAATC TTCATTATCT
    80941 TCATACTCTA TTAATTCTTC AGCACGATTT GCTAAGTAAC AAATTGTATT CATTAGATGT
    81001 TCATCTTCAA AATCCTTAGA GTAAAGTTCT TTACCATCTT CTGTTGTCCA GACGGCTTCA
    81061 TTGAGATACC ACTTGACTGT TAAGGGTATT CGACGTTTCA TCCGGATCAC CGGCTTCGGC
    81121 CATGTCTCTA GTATCCTTCC AAAGGCCTGA AGCCCATACA CTCGACGTCG CCAACATAAA
    81181 AGAATAAAGT TCTTCATCCG TCGGTTCTTC ACCTATGATT GAGACATAAC TTCGTTCTTG
    81241 GTCATCGACA TTAAAGAGAA GATTAACTAA AATACTGTAG GCTAATTGAT CGGCAAGAAG
    81301 TTCCTTCATG TCGATTTTCT TTATGCCCAG GAGATCCATA AGAACCTTAT CATACTCACG
    81361 AGACTTAGCC CATCGATCCT CAAGATCGGC TTCTTTAATC CAATCACTTA CCGTATGTTT
    81421 AACGCCTGCG TTATAAGCAG CACATTGTTC TGGTACTAAA ATATAACGCT CCGGTAAGGC
    81481 TTCGTTTGTT TCTTGGTTAC GACCACTAAC GCGTCCAATT GGATAACTAC GACAAACGGT
    81541 GGGTCGCTCC TTGTAGACTG AACACTTACC GCCTTTAAGA AAACTGCAAG CAGATCGTGT
    81601 GCGTCCTGGA ATTTTAATTC TTGGTTCAAC CATATTTAAA AGTACCATGG GCCACTTACT
    81661 TCTGCCGCCC GGTTGAATAT GAATATAGTT CATGATTTCT TGAGTTGGAA TCTTAAGCTC
    81721 TCTATGAAGC TTGATAACGT CCCATGGATT AAGTAATACA TCGATATCAT GGCAGCAGGT
    81781 ACCGCATTGA TGACAGTTAA AATCAAATTC ATCAGTAAGC TCTAAAAATG GAATACTTCC
    81841 ATCATCAATT CCGTTAGCTA TGGCTTGAGT TGACATTCTA TTTCCTCCTC GTAAAGTTTC
    81901 TTAAGTTCTT TGAGTTGATT GATCATTAAC TCAATTGTTT TAGTTTGAGA AAATGCCAAG
    81961 ATAATTGAGT TAGTATTAGA AAAATCAATA CAAGTACCTT TACATGGTGA TGAAACATCA
    82021 GTTCCTATTT CACGCCCAGG GATTCCAGGA CTAAATATCA TAGCAACAGT CCCTTGTTCG
    82081 GCATTATAGC CAGTGACCAT ATCGATATCA CCACTGCCAT CAAAATCTGC AATAGATATT
    82141 TCTAAGTTTC GATAAATCAA TATTAATCCT CCTTACTCTT TTCTTTAAAT ATTGCGTAAG
    82201 TCATATTTAA TCGTGCTATA GTCTGTCTAA TAAACTTTAC AGCACAAGGC TTACAACACG
    82261 GAGCACCAAC ACGTCCACCG TGACTGCAAG CCAATATTCC TTCGGCCTGT CCACCACCAT
    82321 GAGATCTAGT GCCTCTTCCA AAGTAGTATT CAAAGGCCTT ATCAGCAATA GTAATTTGGT
    82381 CATATACACT AAATTGTTCG TTAATGTCCA TGTTGTAAAC CTCCTGTTGT TAAGTCTAGG
    82441 GAGGTTTCCC TCCCTATAAA TTACTTCGCC GGTGTAGCGG ACGCGCCACC CAGTAATAGA
    82501 TTCGCACCAG CCGGTGTATA GATTACTTCA ACTTTATCAT TAAATTTCTC AATAGATTTT
    82561 AGTTGAAGCA TCTTATCTGT TAAGCTGGCA CTAATGGTTT CATTCGCTTT GGCTTCAGCT
    82621 TCGGCAGCTA CTTGTTTAGC TTGAGCATTA ATCTTGGCAT TATCAAGATT CATTTGGGCT
    82681 TCGATTAAAG TTTTAGCTGC AGCCGATGTC GCTTGCTTTG TAGCATTTTC AGCGGCGATC
    82741 TTGGCTTCAA AGCTCCCCTT AACGGAATCC GGCAATGTAA TCCGTCTAAA GTTAAAACCT
    82801 TCGATAACAA GGCCAACTTC AGCAAGTTCG GTTCTCATAC GGGTTAATAC TTTACCGGCA
    82861 ATTTCATCGC GTTTATCGTT CATGTCTAAA ATAGAATAGG TACCGGTCGT GGCCATTAAA
    82921 TCACTATTAA GTGTGTTACG AAGAACGTTG TGAGCAATCG TTTCGATACT AGCTCCACGA
    82981 TACTTCTTAT AGAGTTTTTC AACATCACCA ACATGATAAG CAACAGAGAC GTCAACATTG
    83041 ACATTAGGAC CTTCTTTGCT CGGCGTATCA AGGGAGTCAT TGCTTGGCGA TCCTTCGTCT
    83101 GCTCCGGCTG TGAGGATCAA ATACTCTGTA GAAACGGGAT ACTCAACAAA TTGACTTGTG
    83161 AAAGGATTGA CAAACTTGTA ACCAAGTGTA TCCTTAACGG TAATTTCACC GTTAATCTTG
    83221 TTTTGAATAA TACCAACGTA ACCAGGTTTA ACCCGATCAA AGGATACAAA AAGGAACCCT
    83281 GCGATAAACA TAAATATAAT GACTAGGGCA GCACCACCAA TCATTGTATT ACGTGCTTTA
    83341 ATCATGTCTC TGCGACGACG CTCACTTGGG CTCATCTGTT CGTTTTCGAA GTCTTTGTAA
    83401 CTCATCTCTT TTCTCTTCCT CTCTCTTATC GAGTCCTACA TTCTTGGTTA TGCGATCTCC
    83461 GATCCAAGTT AAGGCCGGAC GCGCAAAAAA CCAGATTAGG ACAATGATCA TGATTAAAAA
    83521 CATCAATGCA CGTAGAAACA TTTAACTAAC CTCCTTTCCA ACGAATCACG TTAATCCTCC
    83581 TTTAGCCTTA CTGACACCTC TAACAAAGTA TAAACAAACT TGCTTATCTC AGCCGTTAGC
    83641 TGATTAGCAA CTTTATCTTT AAAGTTGTTA CGATAACCAT CACTTAAAGC ATTTTCAACT
    83701 AGCTTATTGA TATGAAGTTT AATCGTATGA TCAATCGCAT CTTTGTCAGA TTTGAGAAGA
    83761 CGAAGTATCT CTTCGGAAAA GATTTGTCTG ATTAGATCTT TCAAATCATC TTTAGAGATA
    83821 CCCATTTCGT TGTGAATCAG ATTTTTAACA GCAGCATAGT TGCTACCAAT AGTTCGACTC
    83881 ATTTTGATAC TCCAATTATT CCATCAGGAT ATTGTTCGAA CTCGGCGATA AGTTGACCAA
    83941 GCCATGGAAT GGCAAATTCA TACGTGCCCC ATCCGTTAGG TGCATCGTAG ACTTTAAACC
    84001 GTTCAGGGTC AGACATCATA AGACTTAAAC CATCCCACAA GGCAGGTAAT ACGGATTTTG
    84061 CCGTTTGTCC TGCGGAATTA TATAAAGCAT TATAAACTCC GGCTGCTGAC CACATTTTGC
    84121 CAAGATTATG AGTAATGTTT TTATCTACGA CAGTTACTTC TTCCATTTGA GTTAACCGGA
    84181 TATCTAAACT CATGATTAAT CCTCCCAAAT AGCTGAATTC GTATCGCGAT CATCGCGAAT
    84241 TCTCACAAAA CGCGGGTGTC TGAACTTTCC TGAGGCTAAT CGTTCCATGG CTTCAAGTTC
    84301 AATAACTTTA CCGAGATAAT CACGATCAAA GTGATCGGTC ATGTCTTTAC GGATAGCATC
    84361 GGTCATCCCT GAGGCCTTAC CACAATCAAG TAATAAATAA TGTGGAAGAC GAGGAATACC
    84421 AAGAACATCA GGATCAATAA AATCCTTAAC TTTTACATTA AGTTCAAAAG CTTTAGCCTC
    84481 AGTAATCCAC TGACCGAATT TAATAGCGCC CAGCATACCG ACATATTTAC CTTCGTTAGC
    84541 ACCCTCCCAG CCAGTTACGA TACAATCGGC CGTCAACATT TTCTTAACCT TATACCAATT
    84601 CTTAGTAGGG CGGCCACCTT CCATGTACTT TGCGTCAATG TGTTTAAACA TGCCGCCTTC
    84661 GAATCCCTTG GCGAGTATGT CACGTAAATA CTGTTCTTTG TCTTTAATCG TATAACGACT
    84721 CAAAATCAGC GGGAATGTTT CGGGATCATA ACCAGGTAAG TTAGGAATCA CATCGTTGAA
    84781 TAAGGCTGTA AGTTTCATAC GACGGTATTT CCATTCCAGT TTTGTCAGAT CAACTTTACC
    84841 TTCTTGTAAG ATGTCAAAGA CTACAAGAAC TAAATCCGTA TTGTCTCGAC CATCCTTAGA
    84901 GTTTAAGTTG CCTGATACCG TAGCGCAATC GATCATACCG GCTTCTTCTA GGGTTTCTTT
    84961 CGTCAAACTT GGATCATCAA TTCCATTACG AGGTAATAAC TCACAATCCA AGATTGTACC
    85021 CCATAACTCC TTAGGCCATT GAATGGTTTC GATGTGTGGC AAGTTATCCG TTTTCTCAAT
    85081 AGGCTTAGTA CCATCTGTTA CGCTGGCATT ACGCCCAAAA GTTCTAGTCT TATCTGGTGT
    85141 TCCATGAGCT GTAATCCGAA TCCCATCATA CTTTTGTTCT AAGACATAGT TTGGATCATC
    85201 AATCAACGCT CGATGCTTAC GGATCGTATA CTCAATAATG TCTTCGCCTT CTAATCGCTC
    85261 ACACTTATCA TTAAAGGTTT GAGCGTTCTG AGGCCATAAG ATACGTGGTT TATAATCATC
    85321 CGTATCGATG GTCTTATAAG CACTAGTAGG TGGCGTATAG CGAGCTGGAG ATGTATGCTG
    85381 AGGCCCTGAA ACATCTCCTT GATTTTCCTG ATAAAATTTA GCTAATTTAG ATTTAATCAG
    85441 CTTTTCGTAT TCATTACGAG CTTTAACTTC ACTGACACCG GCATATTTAC CGGCGACACT
    85501 CATTGTTCCG CCGCGCTTGC CGTAAAAACC CGTAGCGTAA TAATAATTCG TTGCAGGGTC
    85561 ATGGCTCATA ATAGCAATAT AGACCTTATC TGATCCGCCT TGCTGATTAT ATAAATCTGT
    85621 GCGTTCAATT TCATCTCCTG TAAATTGAAC GCCATTTCTA CCACGACCAT AACCCTGAAT
    85681 TTCAGTACTC AATGTTTATC ACCTCATTAC TATTGTATCA CAATTTGTAA CAAATTATAC
    85741 TCTAATCAGG GATCTTAATA TCTAAGATTG AGTATCGACC GCGTTCATAG AGTTCTGTCA
    85801 TTGGCATTTC TTCTTCAAGC AATAAACCTA GACGTTCGCG TTCGTCAATT GTTAAACCAA
    85861 ATCGGATAAT GTCATCTCTC GTATTCGCAA CCTGCGAATC ACCAGATTCT TGTCAGCCCC
    85921 AGCCGGTATA ATCGCATCCA GCTCGAATAG CACCATAACG ACCGTCTTTG AGTTTAACGA
    85981 CGATGACCCA ATTGGCACCG TCGTTTTCAC CATCAGCTTT AGCAATAACT TCTACAACAT
    86041 CTTCAATTGT AAATGGCGAA CAATCAACCG TAAGAACACC TGGAATAAAT GCTGTAGGTT
    86101 TTGATTCTGT ACCATCGGCA TAAGCAAAGA CATAGGGCCA ATTATAGTCA TCATCAAGTT
    86161 CTGGTAACAT TTAGTTTGGC CTCCTTGTCT TTACTCGGGA ATTTGAATAT CAGCAATCAA
    86221 GTCGCGACCT CGTTGTTCCT CTTCGCTAAT AACATTTTCG TCCATGTGCA TGATCGTCAT
    86281 AGCGATCGAC TGAATCAGTC TAGAAATAGT AATAAAGTCA TGGGCTGGCT TTGTTCTTGG
    86341 CTCTGCATTG AGAACATCAA CTATTTTCTC ATACTTTTCT TGAATACAAT CTTGATACTT
    86401 TAGAGTTTGA TTTACATCTT CTTTAGTATT GATCATTTCA TGAAACAAAG CCGATGTAAA
    86461 GTCTGCAAAA GCTAAAGCAA GTACTGCATA ATCTAATCCA ATACCGGTAT TTGCCATAGC
    86521 TTCAGAAAGC TTATTAACAT TAGCTTGTCG TTCTTCCTGG GTTAACATTT ATTTCACCAC
    86581 CTTTCTAATA TATAATTTCC GCTCCCTGGA AGGGAGGAGC GGAAATTAAT AATACTTAAT
    86641 TAGATCATGA TAACTAGTAA GTTCTTCCCA TTGTTTATCG GGAATAGTTT GAAGTTCTAA
    86701 TAGAACTGAA CTAACAAAAG TCTCGCCATC TTCATGCTTT AACACTTCAT TAAGAAGACC
    86761 AGCAAGTTCT GACATTGACA TTGTTTTAAA TCTAGTAACC AAGGAATAAA GATCCATAAC
    86821 TTCTTTTGGA CCCTTATCGT GATAAGTATA TGATCCGAAT TCTTTAATTG CAGATTCAAT
    86881 AGCCTTAATA CATTCATCTG CAGTAACTGG CATACTAACT CCTCCTTATT ACTTAATTAA
    86941 ACTCATATTG ACTTCAAAGA ACATAGTGCT GTATCAAGCA TCGTAACGCC AACTTCATGT
    87001 CGGTAATCAT ACATATCGAT ACCGAATTCT CGCTCAGCTA TACGTTCAAT ACCATTATAG
    87061 ATACGAATAC GAAAGCCTCC ATCAAAACGA CTTGTGGCCA ATAAGGCATA TAACCCACCT
    87121 CGATCGAGAC GAGTAACATT TCCATTAACA CCGGTCACTT TACTCCATTC TTCTTCCATA
    87181 ATTAAGACTC CTTAAAGTCT TCGATCTTAA GTTGAAGACT TCGTTTGTTA TTCCAAACGT
    87241 TAATATCCGG AGAGAAGACA ATATCAACAA AAACTGGAGT ACCCATTTCT TCAAATTGTT
    87301 CTGCCATATT CCAACCGACA AATTCATAGG TTTTCTTATC ACTTCGGCAT ATTAATTTCA
    87361 AGTGCTGTTT ATTAGCACCC ATATAATTTG CCGTTTCAAT TCTAAGATCA CGCATCATGA
    87421 AATTAGGTCT GGAATTCCCC TTACCGAAGG GTGCAAGTTG TTGAAGACTC TCAGTAAACT
    87481 CCATTGTCAT TTGACTTGGC TCTACTTCAA AGTCAGCACG GATTCGACGA ATCAAACTTT
    87541 CTTCGGTTAA GATACAGTTA TCTAGTACGG CTTGTTTAAA TAGCTCTAGA TTATCCTGAT
    87601 GTATCGTAAG GCCACAGGCT ACCTTATGAC CGCCGAATGC CGTGAGCATA GACTTATGTT
    87661 TACCTATTGC ATCAAACATG TCATAGCCAT CAATTGAGCG CCCTGAGCCC TTAATAAACT
    87721 CCGTGTGTTC GACATTCGTA AGTAAAATCA CTGGACGATT AAGTTCTTCT CGAATCTTAC
    87781 CAGCAATCAA ACCGAGTAAT CCTTCAGGAA GACCGACTTC ATAGTGAACA CAGATTAGAT
    87841 CCTCAGTATC TCGAAGTTTT TCTAATAAGC GTTCATAGAC CTGGGCTTGT AATTCCTGAC
    87901 GATCCTTATT ATGCTGAACT AATTCCTTAG CAATTCGTAA GGCCTTAAGT GGTGATTTAG
    87961 TAATTAATAA CTCAACAGCC TTATGCGCTG TCTCTAGGCG ACCAGTGGCG TTGATACAAG
    88021 GTGCCAAAAC AAAGCCAACG TTATAAGGTG TAATTTCTTT ATCTTTCAGT TCTTTAACGC
    88081 CTAATAGCCA TTCAAGACCA ATACGCTTCG TATGCTTAAT AGCGTCAAGG CCGTATTTAA
    88141 CGATAATTCG GTTCTCATCG ACTAAGTCAA CAACATCCGC TATCGTCCCT AATGTAACGA
    88201 GATCCAAATA CTTATTAACA ACAAGAGGAT CAAATCCATA ACGGCGATAT AATACAGCAG
    88261 CGAACTTCCA GGCCACCCCA ACACCAGCCA AACTATCAAA AGGATATTTG TGATTACTAC
    88321 ACTTAGGATC AATAATGGCA GCAGCCTTAG GTAATTCTGC CTGAGGCTCA TGATGATCCG
    88381 TAATAATGAC TTCGATTCCC AAGGTTTTAG CATACTCGAC CTCCTTAATT CCAGAGATTC
    88441 CGCAGTCACA TGTAATAATC AACTTTGTTC CATTGGCATG AAGTATAGCA ATAGCATCAC
    88501 AATTTAGACC GTAACCTTCT GAGCGGTCGG GAATATAATA ATCCACATCA TAGCCAAGTT
    88561 CGCGGAAGGT TAAGACAAGT AAAGCCGTAC TAGTGACACC GTCAACATCG TAATCTCCAT
    88621 AAACAGTTAA CTTCTTGCCT TTATACTTAT CCACAGTATC CACAGCCTTA TCCACATTGG
    88681 GAAGTAAGCT AGGATCATGA AGATCTCGAA GTGTACTATT TAAGAACTTA TCTTTATCAG
    88741 TAACACCTTT TTTATCCAAG ATAAGCTCGA TGAGATTATC ATTAGAAAGG CATTGAGCGC
    88801 CTATGCTCCA TCGTTTCTCC AATATTATCA CACTCCTCAG GTTTACGATC GAAAATCGTT
    88861 GTTTTCCTAC CATCAGGATC AAACAAATTA GACTTTACAA CAGGTTTTTC AGCTCTTAGA
    88921 TCGTCCATGT GTTTAGCCCA CATATTACCT AGTTCACTAG GTTCACTTTC ATAAGAGATT
    88981 TTAATATTAG CAATAAATGC AAAGGGTAAT AATACGATCG AAACAACACT TGCTATAAAC
    89041 CAAAAGAATA CCGTACCAGC AAGGCGAATA GGTGATGCTA AGATCGTAAT CCCTGTGATC
    89101 TCGGATGTTT TACCCCATGG TGTTGTTGTT TCACTCGTAA TCATATCAAT CCAAAACTGT
    89161 CGCGTTACAA TATGACGTAT TGAAAGTGGA AAGTAAAGAA AGCTTTTAAT TCCGTCCCAG
    89221 TCAATCATTT GATCACCTTC CTAATGGCTT TATACTTAGC TTTACGCATC ATGCGTTTAA
    89281 ACATGGCTTC GGGTCCTTCA ATTATAGCTT GAATATCACC TAACATGCCA ACCATCTTAT
    89341 AAAGATCCTG TCGTATCTTA CTTATGGGAT TTGCCATATT AATTCCTCCT TGCTTCAAGT
    89401 ATATCAAAGG GTTCAGATAA TTTAACCTGA ACCCTTTGAT ATACTCCGTA TGACTACGGA
    89461 GTAGATATGT AGTTACTTAG GGCTTGCAAG AATACGAATT TTAGACTGAC TACTACACTT
    89521 AGCTCCATTA GCAGATGCTC GTAATCGCTC TGTGCCTTTA TTCTGAAAAT AAGCATAGAT
    89581 ATCTGATTCA CTTGGATTAT ATGGTTTACT TTTAGAAATT AAAGGTCTAG AATATTGTCT
    89641 ATTTGGAATG TCTGGAAATT CTGCACGACA CATTGCAATG GTCTTTCCGT GAGTCTTTAA
    89701 GTGGGAAGGA TTTAAGTCAT AAAATTCCCT CCCACAATAA GGACATGTAA TTTTATCCAA
    89761 CGTCATCGAG TTGAGCCTGT TCGAGTTTAA ATTGTGCTGT AAGGAACTCA TGATCCGCTT
    89821 CAAAATCATA GTTTTGAAAG AGCGGTTGAA CAGCAATTAA TTCATCGTCC GTTATAACTT
    89881 CAGCAGTGAA TGGAATAGCG CCACTAGCAG CAAGTTCCGG ATGTTCAGCA ATACCTTGTT
    89941 TGATAACTTC TTCATCAATT ACATAACGCA TAATTAACGC GCCTTCGTCC GAATCTTCTT
    90001 TAGGAAGTAG GCCTAAATAC GTATTGTCGT TGCTCTCAAC TACGGCAACC ACATTAAATT
    90061 CATGTGATTG ATTATCATTG TCGAAAACAC AGACCATAGC ACCTATGAAT TTACGTTTAA
    90121 GTTTTTCTAA GGATGTCATT TGAATTCCTC CAATTCATTT TATTACATTA AGTATAACAT
    90181 ATTGTAACAA ATTAAGCTAG TTCGTGATAT TGTCAGAAAT GTCAATACTA ATCCGGTATT
    90241 ATAATTTCAC GGATTTTATC ACGACCTATT TCTTCACGAG ATTTCAATCG TGAAGTTAGA
    90301 TACCTACTAG GGATATCAAA ACAATGCTTG GTTTTATTAC ATAATTCGCA TGATCCATAG
    90361 CTTACAATGC CATTTGATTG ATTGGTATAA TTATTTGTTA AACACTGATT GCAAATAAAC
    90421 ATACTTATAC CTCCGGTATA ACAATAGAAC GAATTTGAGC GGCCCCTGTT TCTTGTAGAG
    90481 CATTGTCAAT TGATCCATTC TTTCCCCATT CTAAGCCTGC TCTATATGCT TCATCCGGTG
    90541 TAGGATTAGT ATCACCAAAG ATAGGATGAA CAACGCCAAA CCAATCACGG ATACGCTTCG
    90601 CGTCATCATG GCCATAATAG CCTGACATAT AACCAATATT AGCATAAGCA TTAGGATTCA
    90661 TAGTAAGATA AAGTTTCATA AACTCTTGGG CTTCTTCTCG TGTATCACAC CGGTCAATAC
    90721 CATTGCTCAT TAAATCACCA TAAGAATTTA GATTATAACC TTTCCATCGC ATCAGGCTAT
    90781 CATCCCCTTT TTCTTAAGCA ATCTCTCGAT AAAAATAATA CCCTTATTGG ATACATACGT
    90841 TACGGCTTTG AAGAACTGTT TGTCTTCAGG GCCGCATGGT CGCTGTTCAA CAACAAAGTA
    90901 ATCTCGATCC ATATACTCCT GATAAGGCGT ATTATCACTC ATAAGAATCT TTTCTTCACG
    90961 TAAGAATTCA AAGAGTTTAT TACGACCAAT ACCTAAGCTT TTGGCAACTT TCTTCATTGA
    91021 TTGATTGCCT TCGGCGTTCA TAAAGGTATC AAACGATTTA GCCTTTGGAA GCAATACTAA
    91081 ATTAGTTTGC TCTAAAGCTA GTTTTTCTTG CTCTAGTACG ACGTTCTTCT TTTCAGAAGC
    91141 TAACCAGGCT TCGATCAATT CGATCTTCGT TTGAGGCATC GTGAAGCTAA TCTGAGCCTT
    91201 GCCTGTTCTT AAGTTTTCTA GCAAGTCATA AACCCAGTCA TAAAACTCAT TAGCTTTTGG
    91261 CTGATGACTG AAACGACAAA TTTCATAAAC ACCTTTTGCC GAATAAAGAT TCGTCTTATA
    91321 AGTCTTCCCA TCAGTTGCCG TCAATATGAC GGTAGCTGAA AAAGCATCAA GTCGAGTCTT
    91381 ATTACGGCTA TGAATTTTAT CGATAGCCTT TTGTGGATTG GCATACTCTA AGGCTTCACC
    91441 GATTTGCTTA CGAGTTATGA AATATTCCCC TTTACTATCT TGATATAAAT CACAACTTAT
    91501 AGCACCAAAT TGTTCTGATT TAATTAGGTT CATTCTTTTT CTCCTCTTCG TTAAAAAAGT
    91561 AACATGCAAT TCCAGCAATA AGGAGCATAG CGATATATGG AATCATCTTA ATATCGCCAT
    91621 AGTTAATAGT ACAACCTAAT AAACTGCCGA GAAATAAGAA TAATAATACA CTCCACCGAG
    91681 TCCACCGAAT AAACTTAAGG CTCCTATTAA TCTCAGCAAT ACGATGTTGA TGATCTAAAT
    91741 TAGGCTCATG AGATATCTCT GGCTGTTTAT AACAACGACG TCGATAAGCT TTAGAGTCTT
    91801 CGATGACTAA TATCTTTGCC ATAACAGCCT CCTTGAATAT AGTGAGGGTT TGATGGTATC
    91861 GAACCATCAA GGTTAACCAA ACGGCATAAA CTTCCCCGCT CTCGGCAGAC TTGAACTGCG
    91921 TAGACCTAAC GTATCCTGGC ACCTGCCAAC CCTCATGTAG TTATTATAGA GCTTTTTCTG
    91981 GCGCTTTAAG CCAAACTTCT TGAACATTAC CAGAGGCTCC ACAGGCAAGA CAAGTAATTG
    92041 AATAATTATC AGTTTTACTA TTCTTACCGT CTTTTTGTAC TAGTCCGTGA TATTTTGTTT
    92101 TAGGACTCGC ACAAAAAGGA CAATAAAGTA TCGTTGCCTT AAGTGTATTT TTAGCAAAGA
    92161 TCTTAAGTAG ATTTCGCATC ATACAAATCA CTCCTCGTCT ACGTATCTCT TACGAAGTGA
    92221 TATAGGTTTA TTCCAAACTG AATCTGGCTC ATCATCATCG TCATCTTGTT CAAAGCTTAA
    92281 GACGAATGTA ATACCAGCTT TGAGTAAGAA AATACCGATT AAGACACCTG GAACTAATAA
    92341 GAATAGAAGA TGCTTGACCT TAATAACATT CTTGAATAAA TCAAGAATGT TATCAGGATT
    92401 TAAAGCATCT TCCACCATCA TCCAAATGCC TGCAACAATA GTTATGATCA GTAGTATGAT
    92461 GTTAATAATT ATACCGGCTG TAATCATTGA TAACCTCCTT GGATTTAATT GGGGTGATCG
    92521 ACGAGAATTG AACTCGCAAC TCTGCCACAG GTCTTCTTAA AGTACGTATT GCTTTCACAA
    92581 CCGTCATGTC AAGCCATGTT AGGTAGCGAT CCTATCACGT TCCTCCTGAC TATCAGCTTT
    92641 CTGCAAGACA GCTTCTACCG ATTGAAATAC GATCACCATG TTAATTAACG AATTAGTGAA
    92701 TCTTCAACGC GTTTTCCTTC GCAATGAAAC GCCAGAACAA TCTTTTGTAG TTCCGGGCGT
    92761 TTTTCTGGAT GTTTTTCCAT AATTTCAGCA ACTAATTTAG GAATGTCGTT TTCCTTAGAG
    92821 AATTCCATGA GCGCATTTTG AAACTCTTTA ATAGTACTCA TAGTTTGCCG GTTTACTTCG
    92881 GCAATTGCTA CTCCCTTATT GATAATATCA TCAAGTTCAG CCATTAGATT ACGATCCATG
    92941 TTTATTCCTC CTCTCTATTC ATTTTTCGGA TTACTTCCTC TTTACTAAGA AAGCGACCCT
    93001 TCTTCATATC ATAGACACTA GGATAATCGC CTATGAGTTC TCTCACAAAT TCAGGAAATA
    93061 TTTCGGCTTC AGCTTGCTCG TCTTTAATCA TGATGTTCCA ACTTTACATA CGTTGAACAC
    93121 GTAATGTACT CAAAATAACC TGGGTCACCA GGCATAAGTA TATGATTAGG TACAATTTCA
    93181 AGAACGTTAG CACGACAGAA GCCACTGTAA TTAAAATCAC ACTTAACGAT ATCGCATTTA
    93241 ACGATCAATA AAATCATCTC CTTTAATTAC GTCGGCAAGG GAAAGATTCG AACTTTCGAA
    93301 CATCACTCGT AGATAGTTTA GAGCTCAGTA CCGGTTGCTG GGAAATAGTT TTGACGATCA
    93361 TAAACTTCCT CCGTCTAGAC CTTTAACTAT CGTATCCCTT GACTAGCGCC TTCAACCGCT
    93421 CGGCCACCTC GCCATGAGAA TAATAAGTTT AAGCTTTATG ATACCTTTTG CCGTCCCTAG
    93481 TTGCAATAGC TCTTCCAAGA GCTAACTCGT GACCTATCTT TTTATTGAAG ACATCTTCAA
    93541 AACAACATTT GGCAATCCCC TTAGAGCCGT CTGGCAAAAT GACGACGGTT CTATTACCAG
    93601 AGTAGATCAC CTGAGCAAGA ACTGGAACAT TGACTTCGAC AAACTGAACC TCTGCTTCTT
    93661 CAATACAATT AGCACCCGAC GTGTTTCTCA TAAATCCTTC CTCCTCTTAA TTAATATGGC
    93721 ACCGAGGACG GGATTTGAAC CCGCCTATTA CGTTTACCGC TCCCCATAGA AGATTACATC
    93781 TCTTTACAGC GGAGAGGCGC GCCGGATACG CTCCCTAACC ACTTGGGTAC CTCGGTGATA
    93841 ATTGCTTGGA ACGACTCACC ATATCATATC GCTCCCGTCC CCTTCGCCAC TTATCTCTAC
    93901 GTCTATTTTA GGGGCTTTCC ATCTAAAATT AATAGTTAAG ATAAATCTTA ACTAAAGATA
    93961 ACAATGGCAG CCGTCTGAGA GAATTGAACT CTCCCTTCGC TATGAAGAGT AGCGCGTGCT
    94021 TCCTTACACT ATCCGGCCAT GATGGATTCT GTTGCGAGAA TCGAACTCGC CCTTCACTGC
    94081 CTGGTAGCAG GGCGTGCGTC CGTACACCAA TAGAATCATG TAATACGTTG AAATAATTTA
    94141 CATAGCGTCT CTCTTGAGAG ACGCTATGTA ACGATTAAAT CTTTACTTCT GAGTTTTATC
    94201 TTTCACTAAG GCCTCAAGAC TATTAACCAT TCGCGAATTG GCTTGAGATT CGATAGCTGC
    94261 CGTAGCGGTT TCCTGAATTT TGCTATATGC AGTTTTCAAA TCTTCATTTA GTCTCGTTAA
    94321 TTCGTCATTC GCTTTATTGA GCTGAGCCTC TAGCATGGCA ACCTTATTTT CAAGTATCGT
    94381 CTTTTCAGAA GTTGTCTTGG ATTCGATTGC TCTCTTTTCA AATCCGAAAC TTGTTCCAGC
    94441 TTTCTTTTCG CCTTCAGCTT CTCCAGCTTT TCTGGCAGCG TCAACTAATT GCGGAATTTC
    94501 TTCCACTTTA GCCTTAAGGT CGTCAATCGT TTCTTCCCTT GTTGTTACCA GTTCAAGTCT
    94561 TGTTTTGACT TCACTTTCAA GTTCCGATAA CTGTTTTTCA CGTACCTTTT TCTCATCTTC
    94621 CCAATCGTTA TCGTCAAGTT GCTTCTTCCT TGCGAAGTCG TACGTGTATT CTTCTTGATC
    94681 CCTGGCACGT TTCCGTTTAA CTTCTTCGTC TTGCAGATAG GTTTCATTCA AATGAGCAGC
    94741 TTTTTCAGCC TTCAAATCAG CTTTTAATTG ATCAAGTTCA GCCTGCATTC TTGCTTTGTC
    94801 TTCATCGAAA GCAGCCTTAA ACTTATCTTT GGTTTCCCTA TTTGCATTGA CCAACGCAGT
    94861 TAAGGCGAAC GCTTCTTTTT CAATGTCAAA CAGCTCTTTC AGTTCGGATT CTTTGAGGGC
    94921 GATTGCTTCT TGTAAATCAT TGAATGTTTT AATTTCTTCC GTAAAACTAT TCGCTAAATT
    94981 ACCAAGTATG CTGGCGACAC TCTTCTGCAA TTTTGCAATT TGGTCTTCAA CATTAAGACC
    95041 AACAGTTTCA GTGGCTTTAG TCAAAGTCTC TCCGGCTTTT TTCATGGACA TTTCTTTGGC
    95101 TGGATCAACT ATGATACCTT CACTAGCTTT TAACAATTCC AAGGCCTCGG AATAAGCAGA
    95161 TAAGATTTCC TTCTTCGTGT TGTTTTCGGT TACGATTTTC ATTTCTTTTC CTCCTCATAT
    95221 TCTTTACAAC TAGATAATAT TTAATAAGCC ATCAGGCTAT ATACAAAACG CCTCGAAGAG
    95281 ACGCTATGTA AGCAAATTAA GATCATATAG GCTTGAGTTA TTTAAGCTCA ACTTAGCTCA
    95341 TTGTCCTGCA ATTACTACAG GCTACAGAGT ACCTATATAA TCAAAACTAA CAAATGATCG
    95401 CGGAAGTGCA GAATTGAACT GCAAGAGTTT AATACTGATG TCTGACGCAT CTAACATATT
    95461 TCTCTGTCAC CAAGACCTTC CAGATGATTG GGCAGGGCAA AGGGATTCGA ACCCCTGATA
    95521 GCGATCATAA ACTTCCTTCG CTCGTTTTAA ACCACTAAAC TATACCCCGC ATGAGAATAA
    95581 TATTGTAGCG GATAGAAGGG CTCGAACCCC CAACCGTATA TAAGCTACTT ATATGCTTTC
    95641 GTCCGGACTA ATCACATACT CCTCACTTAT ACAGTTAATC TCCAAAGAAT TACTTTATTC
    95701 ATGTGATCAA CATGGTTTAT ATAACTCCGT AATTAACCGC TATCTCTCGA TAGCCGCTCT
    95761 ACCATTGAGC TATATCCGCA AAATTAGCTG GCGGACCCGA CGGGGAGCCG CCCCCCGTGT
    95821 CCAGAATGTC TACCCTTTGT CCCTGTTACT ACTGAGAAAT CTGAGTGTCT AACCTACTGG
    95881 AATTGCAACC AGCGCTTATT AAACCCTCGC CTCCACCACC TGCATTATAC GATGCAGGAA
    95941 ACATGCGTTA ATAGACGGGA CTCGAACCCG CACGGGACTT TCGTCTTCCA CATTTGCATG
    96001 CAGCCATAGT TAATTCTTTG ACCTCGCTTT ATTTCAAGCG TGCGTATGCC AACTTCGCCA
    96061 CTATTAACTA CCCAGTCTTC GACCTTCAGG AGTCGTTGGG TACTCTCCGT TTTAGGGCTG
    96121 TAGTTCCTAA TTAATTAAAA TTAGGCAGCG TTTTTCATAG GTGTAGCATT TGCTTTAATG
    96181 TCGTCTTTCC GACTGTCATC TCAGAGGACA TACTCTATTC ACCCTGTCGA AACTAACTCG
    96241 GGCCCATAAT TCAGTGAGTT TCCTCACTAA GGAGAATACC AGATAAGGAG TGGGGTAATG
    96301 ACTCCTTAAA CCATAAAGGG TAATGGCTCT GATATTCTAT TTAGTGAGGA TATCATCACT
    96361 AAGATCGTCT AAACAATCTA GCAAACCATG ATAACCTCTT AGGTTTAATA ATTGGCACTG
    96421 GATAGACCTC TCTAGGAGAA GTTGCTATAA AATGACCACA TCGTAAGCAA CTCCATCCCG
    96481 TTGGATGAAA TACTTTACTA TCGATAAGGA TCGTGATGTT ATTTAGTGTC GCTTGGGTAA
    96541 AAGAAGAGCA TTCATTTGGA CATTTCTCAT TTACCATTTT TCAACATAAG TCTCGAATGT
    96601 AAGTTCTATG AGATCATCAT CATGAGCCTT ACAACGAAAG GCATACGTAC GAGAACCGTA
    96661 TTCATCCTGT GATTCATACG ATAAATCACC ATATGTTCGA TGATAATAGA CAGCGCCCTT
    96721 ACGGAACCAG CCGTTCTTTT TCTTGGCAGT GTTTATAATC AGCTCGATGG CTAAATCATT
    96781 ATTCTCTTCG ATAGCGTTGA TAATAGCTAG AGCTTCTGCA CACTGAGGGT GATAATTAGC
    96841 TAATGGTAAT TCTATATCAC CTCCAGGATG ATCGCTGTAC TCTTCAGCAG CCTCAGCAAT
    96901 ATGACTCTTA ATTTCTTTAA AGTCAATTTC AACTTTGAAA CGTTTGTTAT CAACAATACG
    96961 TTCGATTAAC ACAAATCCAC CTCCTAAGTT ATTTAAGTTT TCTCCACCCT TCCCGAAAGG
    97021 GAAGAAGGGT GGAGAAACCA CTTGTGATCC ATTTAAAGGC TAGTTGTAAT CGCCACAATT
    97081 AGCTATAAAG ACGAACGCTA GTAGGCCAGC GTCTTGCACA ATAGGCGGCG TTTCAACCCG
    97141 CTTCCCGCCG CAAGGGTTTC ATATAAGCAT CTTCCATCCA CTTTAGCTCC ATGTGGATCT
    97201 TATTCGCATG CCCGTCGCGC CGGTAATTGT GCGCCGCGTG GCCTGGTGTT TCAACTCACT
    97261 CTAACACCTG TGAGTTTATC TTCGGCTATT TTCAACCCTA TTTCATCAGC CCTTCGGGTT
    97321 ATGCGGTATG GTCTTGGCGT TTTCAACTAC TCTCAACGCC TACGTAGTTC TCACATCATC
    97381 TTCATTAAGC GTCTCAGCCC GTCTCACGCC TATATCAAAT CGGGCTTATC CATAATAAAT
    97441 AACGATAATA GTACTACTCT AAATCTATAG GGCCGTAAGC TTCCTCCCAT ATAAATTATA
    97501 CCAACTGTAG TAATATTCTT ATAACATGTA CTTAGCGTTC CCAGCTAAGC ACCCTGGATC
    97561 TAGAAATACT CCTAGATCAC TACTATTAAC TGGAATTTCA TGATGTATTT AGCCTTGCAA
    97621 TAGCCTTATA CTAGAATTTC CAGAAACGAC CGCCTCCACA TTACTAATCA AACTTAAGTC
    97681 GAGGTACGTC CATTCCAGAC ACCCTTAAGC ATGATAGCGA TCGACATCCA CTCCTGTACC
    97741 GGAGGAGCTA CATGTTACGT TTAGTGATTT ATTACTTCAC TAACCTCAAC GCCAAGAATC
    97801 ATAAATATCA GATCGTCATC CGATAGATCA ATCCAGTGGC GCTGAAGTTA ACAAAGTATC
    97861 TATTACTATT ATATAACATT TTGTAACATA AATACATTGT TTTGTTGGCG GCCCAATGAC
    97921 TAAGGGCCGC CAAATACTTA CTAAACAGTT GCACTCTAAA TTTATAAAAT AGCAATGATG
    97981 CATTGCTGGA CTCGAACCAG CACTCAACGC GTCAACGTCA GCTCTGCCAA TTAAGCTATC
    98041 TGCATTTGAA TCATACAATA CAAGGAGTCG AACCTTGTGC TCACCCTTAC GGGGCAGCTC
    98101 TACGCGTTAA GCTAATTGCA TGAAGTCTTA TTTAAAACAT AACACGTTAC CTCCTGTAAG
    98161 AATTTATTTA ACCACATGGA GTCCAGAGAC TTACACTCTG GAATGTTTGG AGACTATTGC
    98221 AAATTCGTCT CACTGGTGTG TTTTAGATCG AAGGTCATAA CTCTAAGTTC TGGTTCCGTG
    98281 GCACACCACC CATTCACGGA CCAAGATCGG AATACCTTTA CGTGTATAGC TAACACACAA
    98341 CCGATACCTT TAACGTCTTT TAGTTATTAT TAATTATCAC AAGACATAAA CTTCCTCTTG
    98401 TGTGCTTAAT CCCGACCATA GCCTATCATA AAGCCGATAA TTAAATATAA CTCGTATTCC
    98461 GTCACTCCAT ATAACTTTAC CATCGCTTTA CTCTACTGTA CCGCTACCCT ACACCACTTC
    98521 GCCTTGCCGT TACTCTACTC TACCATACCG TTACATTACC CCTCGTTGCG TTACCTTTGC
    98581 ACTACCCTGC TGTACCGTTG CACTACTTTT CCTTACCACA ACCGTACTTT ACCACGCCTT
    98641 GACGCGACTA TACCCTACGC TACTTTACCA TGACTGAACA CTACCGCGCC TCGCCTTACC
    98701 ATAACATTAC AGTACCATAC CCTACTTTAC CTTGACGCAA CAGTATTCTA CTTTACCTTT
    98761 ACACACACAG TACAATAATT CACAACACCA TACCATGACG GAACACCACT AGGCTAGGCC
    98821 TTACCACTGC AATACCCTGC TTAACTTCAC TCCACCGCAA CTTTACCCTA CCCTACTTCA
    98881 CCGCTACGCT ACCTTACTTC GCCATTACGT TACCATGCTG TACCATTACA GGACTGGGCT
    98941 AGACTCTACC ATAACATCAC TTCGCTTTGC CTTACCGTGA CTGAACCTAA CCCTACAATC
    99001 ACGAGACAAC ACCGAGCCTC ACTTTGCCAT AACCCCGCTC AACTATACCA TTACTTTGCT
    99061 GTGGCTAATA CTGTTTGAGA AATCGACTCA ATAACAGTAA AGCTGTTAAC TTTAAACTGT
    99121 CCAAAACTAC CATTCCGGAA TTGGCCTAAA CCCTTAAGTT CTCCGAAGTT AAGGATCTCT
    99181 TTAATCGTAT CACTCGTAAT TTCCTTATGG TTTACCAGTG TGATATCGAA AGATAATTTT
    99241 GCACCAGCAT GAACAACATC ACTCTTGGCT AGTGTTACTC GTGGACCCTG CGCGGTCATA
    99301 GCCCGTAATG GTCGCTCGAA AACTGAATCA CATTTCATGA TATTAACGCC ATTGCGGACA
    99361 AATCGAATCT TGCGAGGCGT CACAAAGATG AAGTTTTCAA GCTTAGATTT AAGATTCTTA
    99421 ATCTTAAGTT GATCCTTTAG ATTGTTACCG GCATCACGCA GAAAACCAAG TATCATGTAA
    99481 TTATAGATAA ATAAGCCATC TTCGTCTTCC ATAAACGTTG TCCATCCGGA AGTATCGTCT
    99541 TCAACGATAT TCTGAGCTTC TTCGGCAGCT ACTTCGGGTA TCACTTTAGT GGCTATATAT
    99601 TTTGTATAAA CGTCACGATT CTTTGGAACA GTTCCTAGTT GATCTTCAAG CAGCTCAATT
    99661 TCTACTTTCA TTACGGTCTT TTCCAAGTAA GTCTCCTCTT TCCTTTAAAT CAGACACGCA
    99721 CCCAAAGCAA GTGATGAGAT AGGACGGCTT CTTTTGGCTC CCTAGTTAAA CTAGATCAAG
    99781 ACCTCGTCTC AGAAGTTATT CCGTTGACTC TTCTCAAGAG CTTGTATATT AAGCACCGGA
    99841 TTACTTAATA TAAGTTTGTG CCTGAAACTT AATTATTTAA CAGTTACCGC CGGGGCCTGT
    99901 GGCCTTCTGT AATTCTCGTT CGGTTTTCTC CCATGCTTCG ATATCGATAA GTTCCGTAAC
    99961 GTCATACATT TGCTCATTGA GCCATACGTA GCAGGTATGA CACTTAGTGC AAATCATAAC
   100021 CTGGAGTGAA TCCTTAGAGA CATTCTTTGT TTTATCCGCT CTCATAAAGG GAACAAGAAC
   100081 TTCAACGTAG CCGCCGTGTC TAAAATGAAC ATTGTCACAT TGACATTGAA AGAAAAATAA
   100141 GTCACCAGCC TCGCTGATTT TCTTCGGTGT TACCTTTTTA CTGAATTCAT CAGCACCCAT
   100201 CGAGATCATA ACTGCATCTT TATCTGGCAT TTAATCCAAC TCCTTTATTT AATTGAGATA
   100261 TCTCCCGCTC CCCGAAAGGG GAGGAGCGGG AGATTCGATA CTCTTATTCG CTATCTTCAG
   100321 TAGTCGTGTT GGTTGATTCG ACGTCTACTT TCTTTTTATG AGAACGTTTT TCTTTAACTG
   100381 GTTCCGGTGC TCCGAACCCT TTCATCATTT GTGACATCAT CATCATCGGC ATCATGGATT
   100441 CCATGCCTTC GCCCATATCA CCACCGCTGA ACATTGACAT CATCATCATG GGCATCATAG
   100501 CCGCCATGGG ATCAACTGCT CCGTCAACTG GTGCTGTTCC GCCGAACATA TTACCCATTC
   100561 CGCCGCCCAT CATTTGACTT ATCATCATCA TGGGCATCAT TGCTTCCATT GGGTTTTTCT
   100621 TATCTGAACT ACCATAACCA GGAGAACCTG GCTTTGGCTT ACTACCAAAC ATATCGCCAC
   100681 CGCTGAACAT AGACATCATG ATCATGGGCA TCATAGCCTG TAAACTACCG GTATTCGGCG
   100741 TAGCACCCAT CATGTTAAAC ATTGAAACAA CTTTGATAAA GAAGTTCCAA CCGAACATGC
   100801 TGCGGCTTGG GACGATGGTC TCGATCTTCT CTTCGATGGG GTTAAATACC GAAATGTTTT
   100861 GACCAACCTT AGAAATGACA TAGTAAGGTT TGCCATTAGA GATGATTAAA TCACCGGCCA
   100921 CGACTGCTTG AGCAGGCATA CGGAAGATCA TGTTGTTGGC GTCGATTACC ATTTCCATAA
   100981 CATCAATACA AGAGCCCTGT TCCGGATCAT AGCACCGGTA CGATCCATTG TCACCTTTGA
   101041 TTGCGATACC CATCATTGAG AGTTTGAACA TATCCGTTGT GTCTTTACCA ATTGCGCTTC
   101101 CGAAGATCTT TTCTAAATTC ATGCCTGCAA ATGCCATTGT TTTTTCCTCC CTTAAGTCAG
   101161 CGACCACTAG GTCTGCTGCT GTTAATGTTG CGCCCCATGG GCTAGTTAAT ACCGGATCTA
   101221 CTCCTGTTAC TGGTATGGTT AATTTCGCGA TATCACGAGA TCCAATTTCG AATACTGGAC
   101281 TTACACTTCC GGATTTATCA ATTGATACTA GTGGTATTTG ATGTGGCAAA ATAGCCTTTG
   101341 GAATAGGAAC TCCAAACTTC TTAAACTCAC CCCAATGTTC TGGGTAAAGA AAGACATTCC
   101401 AATCACCAAC ACGGACGTTG ATTGCGCCAT TATCATCGAT CATTATAGTC CAATTAGATT
   101461 TTGATTGATC TTCTGACGGA TCATGACTAT AAGCCGTTAA TTTACGATGA CCAGTAACTG
   101521 AGTAATGTAT TGAGTTAATC TTAAAATCAT CTGGCACAAC AATCCAACGA AAATCCATGC
   101581 TTGAAGTATT TGGACAAAGT ACTTTAAATT CGGTGCCAAG TGAAAATACC GACGAGATAG
   101641 AAAAATCCAA TTTAGGTTCT TTCTTAGCCG TTAATGCTTC CATGATTTCG GGCCAATCAC
   101701 TTAAGTCAAT ATTGAGCTGA TAAGTGGAAT TTGTAGTACG AATTACCGTG TGTGATTTAA
   101761 CTTCAAGAAG TTCCGTGAGC AAAATATCAT GAACACGCGT TATCGTTGCC TCTTTTCCAG
   101821 AAGCATAATG ATACTTATTA GTATCAATCT TACTACCTTT AGGTACGGCA AACCAATTGG
   101881 CATTACTATT GTCAAACTTA TGATTATTTA AGATAACCGT ATCGATTTCA AGATCAGATT
   101941 TTAAGAACTC GTCGAGCTTT AACTTAGAGG TCATATCTGG CTCTTGCTTC TTAATCGGCA
   102001 TTATGGGTTT AGGACATTTT CCAGAATAAG TCTCTTGAAG TTTAGGCCAC ATATCTGGGA
   102061 AGATATCAAT AGTAAAGTTA CCAGCCGAAA CTCTTAAGTT TCCATTACTT CCAACATAAA
   102121 CATGCCAATC AGACTGATCT AGTACAGGTT CATGTTTGAT CTCCAGGATA CCTAGATCAT
   102181 TGTAATCAAG TTTATCCCAG TCCATATCTG GTGGAATTCC AATCCATCCA AAACTACCGG
   102241 CTCGTACATC CATATCATGT TTAGCCGATA AAACGCGGAC TCTAGTTCCG ACAGGAAATA
   102301 AATCAGATAA GGTTTTCCTT GATTCAACTT GCGGCAAAAT AGCCTTAGGA CAAATTCCTG
   102361 GGTAAGCCGC ATTAAGTTTT GGCCAATGTT CGGGAAAGAT TCGAATACCA TAATTGGCAA
   102421 TAACACTCAT AGAACCATTT GAATCGATAA GATGATGCCA ATCTGATGAG TTATGCATAG
   102481 CACTTTCATC GAGTTCACGA ATACCTAAAT CATCATATAT CGATTTATCC CAGTCCATAT
   102541 CTGGTGGAAT TCCAATCCAA GTAGGCATAT TATTAATAAC CTTAAGATTA CTCTTAACCT
   102601 TAAGAACTTG GATCTTAGTA CTGATTGGCA TAAGGTCTAA CATGGTCTTA GGTCTCATTT
   102661 TGTAATTAAT AGCGAACGCT TTGTCCCAGT CTTCGATATT AAAAACAAGA TTGAAGTTAT
   102721 CCGTTATGAT ACGATCTCCA TGGATTCCAC GAACTGTCGT TGTATTGACG GATGGTAAAT
   102781 ACTTATCTTC GATCATCCGA TCCTGTTTAA TACTTGTATG AGCAATTAAT GGTAAGGCAT
   102841 ATTTAACATT GCCTTCCGTA TAACCACGTA AAATACCAAT TCTAACAGTA TCATCAACCT
   102901 TGATGTACGT ATCAGCTTTG GATTTAGGTT CAGGTTTGGG CTCTGGTTCG GTCCAATCAT
   102961 CAACATCAAA GTTAGTTCTA CCATGTCCAT CAAGACGAAC TACGAATCGC TCAGATAAAT
   103021 TATCCGATAT ATACTCAACA ATTTCATACC GTTCTGATCG AATTTCATAT TTCTCTTGAA
   103081 GTTTTGCTTC TTGCTCGGCA GATATTTCCG ATTTGAGTGG TATAGAAAAG AAGTTAGTAA
   103141 AACGTTGATC GAAGATAAAC GTCTTTAATT TACCAAGTCT AACTCCTTTT CCAACGGCCA
   103201 AGTAATCACG AATAGATTGT AATTTAGACT TACTCCAGTC TTCTGGATTG AAATTAATAT
   103261 CTGAGTAGTT ATCCGTAGAT AATATCGTTC GTTCGACGAC TGTCAAGTCT TTGACAAACT
   103321 TAACACTAGA GACTGTGTCA TCTTCAATTC GGATTTCATA ATTCTCTAAG ATTCTTTCTT
   103381 CTTGGGAACT CGAAGTGGCT GATTTAAGTG GTAAGGCAAA CCAATTAGCA TCGTCGATAT
   103441 CGTCATATTG CTCACGATAT AATTTCCCAA CACGAACAGT ATCACCAACT TCAAGGTATT
   103501 CAGCGAGTGC GCCATCACCT TGATCTTCAA GTTCATCTTC TTCCCAGTCT TCTGGATCAA
   103561 AGTTGACATC ATCATAATCA TCCATAGTAA TCGGTGTACG ATCCTGCGGT GTTAGATCCT
   103621 TGGTAATATC GTCGTCTACG TATTCAATTT TATAAGTCTC ACCTTCGATT TCATACTTGG
   103681 CCTTGAGCCT ACGCTCTTGT TGGGATGTTG TGTTACGATG CAGTGGTAAA ATAAAGGTAT
   103741 CTGCATCACC ACCAAACGTG GATTCTCTTA ATGTACCAAT TCGAACTCTA GTTCCTTCTT
   103801 CAATTGGATA TTCTTCAAAT GGTTGGTAGT TATAATCTTT CACGAACTCA CCTCTCTTTA
   103861 TTTATATGTT TCCCCTCCCG CAAGGGAGGA GGGGAAACAT ATTAGATTAA TAGTTGGCTA
   103921 AGATTTCTAA GGCCTGCACT TTAGTTTTAA TCTTGCTGGC ACAGGCTTTA TTTTGATAAT
   103981 CGTTTTCTGG ACAATAACCT AAGACCTTAC AGCTAGGCCC GGCGTTGACA AAGAGATCGG
   104041 GAGCAGCCTG TTTGCATAAA GCCAACATCT TGTTTGCCAT GTCTCTGATT TCTTCTTGCG
   104101 CATTAACACA CGTTCGAATT GTAAACCAGT CAAGTAAGGC ATGAGCATTC ATTCCGATAA
   104161 GGGCCTTAAA CTCCGTAGCT TGCGGCTTCA TAAAACGAAG ATCCTCTTCA GGTAGATTCA
   104221 TAATAATTCC TTGAGCGTAC CATTCTTCGA GGATTTCTAA GATCTGAATT GTATTTAGAT
   104281 CAAGGTAAAC GAATTCATCT TGGATTAAAA TCGAGACATC ATTACCACTT TTAAAGAACA
   104341 AAGACTTAAC GGGTATCTTA ACTCTTGCTT TAACATTCAT AATACGTTTA GGCATAACGA
   104401 CACTGTATTG GCGATTACCA AGCTTAGAGC GGCCGGATTT AATGATATAC GATGCAATTC
   104461 TTTTACGTAC GAGTTGAACT TCAGTGGTTC GTGAGAAACC TTCTACGCCA AAGATAAAGT
   104521 AATCGAATTC TACGGCCGCC TTATGACCTG AGTTTACAAT GTTATTAACG ATCTCCTGAT
   104581 CATAAGGAGA AGCTACAATT TCGGCCAAAG ATCTTTCAGA CCGAACAAAA CGTGCAGCGA
   104641 GATCGGTATA TGTTTTTCCG CCCCCTGCAA TTAACATGAC ATTACCTTCA CCAACATAAG
   104701 TTATTTTCAA GTAACGGCCT CCTTGACTTT CTTTACTTTA GGTAAAATAC CGGCCTTAAT
   104761 TAAAACACTA ACAGCATTAG GCTCGGTGAT TGCCTGAAAT TGCGCATAAA TATCGTCGAA
   104821 TGAATAATTG ACTGCTTGGT TATACTTGTC TTTATATTTA CTTCCAGGAT AACTCTCGCG
   104881 TTCGACAGTG GTAATATACG TTAACGGAAT ACTAATAGGA TAATGATCCT TTTCGCTATT
   104941 ATGGCGATAA CCAATTATAC TAGTAATAAA TCGATAAAGA TCATTACTGT TCTCACTATA
   105001 AAGTTTCATC CCAACGACTA ACGTTTCGAT TTGCTTTGTC GATAAGAAAC AAAGACGTAA
   105061 CGGCTCACTA TAACTATAAA TAGCATAATC ATGAGTAATC TTATTAACTA GATCATCTTT
   105121 GAGTTTATCA GCATCAAAAT TAAGAAGTTT CTGCGTTTCT TCAGGTAAGG CGTTATATTC
   105181 AGCAATTTGC TTAAACACCT TCTGAACTGG GATTTTATAA TCACAACGCA TCGTCCCTAA
   105241 GAATTCACGC ACTTGATAAT AGACTGATCT AGGCGCTTGA CTACGCAACA TAGTCATACA
   105301 CTTAGTCATA ACTATTTGAT CGTCGGTCCT AGACGTTACG ACGTCTGCTT CATAAGGATC
   105361 AAGAACAATT GTATGATATT CTTGGGTACT AAACTGAACA ATACCTGTTG GATAATACCG
   105421 GTACCAATGA TAGTATTTAT AACCATCTTT GTGCATCGGA ATCTCTTCGA AACATTTCAT
   105481 GAGTTTAATC CGTAAATCAG CCACTATTTC ATCGCACTCT TCAAGAACCT CTAGAATTTT
   105541 AATGGCCTTG AAGAGATGCT CAATAGGCTG CTCGAAGACT GAACTACATT GTATTAATTC
   105601 ATAGCCGCTT GCCATGATCA TCTCTCCTTA GCAATTCATT AGATTCCGAT GGCGAAATCC
   105661 ATAAGGCCTT TAAGTGATGC GCGGACATCC TTAGAGGCAA TGGAAATATT GAGTTTAGCT
   105721 AAGCGAGATT TGTCGCTGCA TTCATTGCTG TATTTACTGA CGTTGCGGAC ATACGTCTGA
   105781 GCTTTAGCAA TTAACTCTTT AACGCCTTCG TCCTTGTTAA CGGCTTTCTT CCAGGTGCGT
   105841 TCGGCTTCAT TGACTTTGCG AGTTAAGCGA GTCGTTGCAA GACCGTGCTT GGTATTTAAC
   105901 ACTCGATATT CTTGCTGTGC AACTTGTTTC TCGGCATACG TTAAATCAGG GTCTTCAAGC
   105961 CATGGTGATT CTGGTGCATT CAAATCATGT TCGTTCAAAG CTTCTTTGGC TTCCTGCCAT
   106021 GCATCATAAA GCATGCGAGT GTTTGACTGA TCCGCCAAAG CCTCAAGACG TTGATCTGTA
   106081 AAGATGCCAC CACCGTAGTA ATTATTATTA CTGAAGAAGT TAACAAACTG AGACATTTCT
   106141 TGACTATGAT TATTAAGGCG TGAGATAACG CTGTCTTCCC ATTCTCCAAT AATCTTTATG
   106201 GCAAAGTCTT TCTCGTCCTT TTCTAGTTCT CCCGTATGGT CGCCGATGGC TTCGATGGCA
   106261 GCACTGAGTC CACTGAAGTC GATATCCTTG AAGATATTAA AGACATTGGT TTGCAATTGA
   106321 GCTCCAGCCG AGATAACTAA ACCTGTTTCT TGAGTCTTAA CATTACCGAC GTTTTGATCC
   106381 ATGTTAATTA CACACTCCTC TATCGTATTA CATTTAGTGT TACCAATTGT GATTAAAATA
   106441 TACTAATGTC CCCTCCCAAA AGGAGGGAGG GGACATTGTA AATTATAGCC ATGTGAGGAT
   106501 CAAACTCACG CATCACCGTT ATTAACGGGA CTCTATTCAC TGAGCTAATG GCTAATATTA
   106561 TTAAATAGTA CTTGCAATAC AAAGACTTAA AATAACTAGG TACTCGTCTA GCCGATTCAT
   106621 CGTCGGTGTT TTTATATATA ATCCGTTCGC GTCTTCGCAT GTCATCCCCT CCGCGTTGCT
   106681 CGTGCAGATT CGACTTACTT GGGAGTCTTC AATTGTTTCG ACTACTAGGT TACTTATAAT
   106741 GAGCATTTCC CTAAGTTACT TAAGCATGCT TTCGTATTTA ATGCAGTTTA AATGGATTTT
   106801 TACGATTCTC ATTCATGAGC TCGGAAATAT CAACGACAAC GCAATTCTTA AGCATCTCTG
   106861 CAAGGTTCGG AGGCAGATTA CTAGGTTGAG CTGGAGTTTG ACTTGATTGA CAATGACCAC
   106921 AACTACATGG TGGCGCTTCC GAAGCGGGCG ATGAGCTACT CGGAGTAGGA TCAGTCGCTG
   106981 CCTTGGGCAT TGTTAGTTTC GATAGAAAGT CCTTGATAGA ATTATCTACA CTCTTGACGA
   107041 CTTCAAAGCT ATGCATAGCA GAACCAGCCA ATTGAAGAAT CGCCATAACC ATGATCCGCG
   107101 GATCACTCTG ACCCGATGCT AGATCGGCAT TCATAAGCTC CTTAATAAAG GCATGGATCT
   107161 TATTTCGCAT TTCGTTTGCT GCTTTTTCAG CTTCATTGTA TGCTCCTTCA TTAGGATAAG
   107221 AAGCCATTAT CTGATGTAAG GAGAAAACCT GAAGTGATTC GAGGACTTCA TAACCCTCAA
   107281 TATTAGGATT GGCTTCGTGG AACTTATTAG TAAATTCTGT TAAGCCGTTT ACGGTTGCTA
   107341 CAAGATTAGC CTGGTGAGGC GTTAATTCCG GTTTTGCTTG ATTCATGATT CCTGAAATAA
   107401 TCTCGCGTAG TTTTTCACTT AAATCACTCG GTAATTGTTG CATTAGTAGC ACTCTCCTCT
   107461 TTATTTTGGT TAGAAATTGA TTCTACGATC GATGCGCTGA TAAGACTTTC AAGCGATGTA
   107521 GCGATACTAA GTACAATGAC TTCGCCTGGA AACTGATTCT TCTTAGCTAT CTCTTTAATG
   107581 GCAAGTAGCA TATCAAAACC AGCATCACTA AAACTTTCAA TGATCTTAGT GGCTTCTTCT
   107641 GCTCCGTGTT CATCTCTCAT AATATCATAC ATACTCTGAG AGATAGCACC GGACATTCCA
   107701 GCAATAATGG CTGAGATATC AAATTTCTTA GGCGAAGTAG TAACTAGATC ATAAATTGCT
   107761 TTCATAACGG TGTCTAGTAC TACATCACGA CTTTCAATAT GGTCAGCGGG TAAATAATCT
   107821 TCTCTACTCA ATCGGTGTCT CTTCCTTTCT CAACGAATCA ATAAGATACA TATTCACCAT
   107881 GTTTAGAGCG ACAGACTGAA CACCCATAGA TACAGAGACT TTCTTATTGT AGAGTTCAAG
   107941 GCATTTCAAA ATGTACTCAG CTTGCTTAGT TGCCTGGTCA ATAACGCCTT CTACGGTAAG
   108001 CTCTTTAGGT GTTGACTGCA TAATAACATC AATGATAAGC TCTGAAAAGG CAGTGACTAA
   108061 TTCCTGTGAT GTAACGCTTT CGTTACCCTC AAGAAATTGA TCAACTGCCT TCGATAATTG
   108121 AACTGCTAGT CCATCTTCTT CTGATACTTC TGGCATAAGT TTAAGCCTCC TAATTCAGTA
   108181 CAAATATTAA TTTGATTATA CCATTAGAGG CACTTTATGT CAATTAGTAT TACAAATTGT
   108241 AATGGTTTAC AGTTTAAAAT GGAACATCGT CCAGGGCTCC GGCGCTGAAG GTGTCGCCTG
   108301 CTAGTGTTTC AGTTGTTCCG ACGGCTCCGT CTACTTCAAC TCCACCTTCA GTTACTGAAC
   108361 TGCCTCCTGT AGAAATTGTA GCTACAAGTC CGCTACCTGA ACTAATTTGA GTACCTTCGG
   108421 GCATATCGTC AGCATAGCGC CAATAAATAA CTCGGAACTC CCAGCCAGTA TAATAAAAGT
   108481 CTTTAGCTAA CGTCTTAGCA AGTTCTGCAG CGTCAAGATT AATATCGACG GATTTACCAT
   108541 CGATATTAAC TTTAGCCTTA ATAATCTTAG GTTTAGTTGG GCTAGGCTGA AGAATAGTAG
   108601 GCTGCCATTC GCCGATTAAG GCAACGCGAC GTGGTGATGC TACTTTATCG ACTGGGCCAA
   108661 AGACTTCATG GAGTTTATCA GCATTAGCAC CAAATGCGAC AATCGGAACA AACATGTTAT
   108721 CGCGAATCTT ACGAGCCTCC CCATTAACTA CCTTGTCTTG AGGCATGCCA TATGGCATAT
   108781 AGAGACTACC GCGAAGTGTA TTCCCTTTAG ATGGATCTTT ACTTGAAAAC AAAACCAAGT
   108841 TAGTCGTTTT ACCTACGAGT GTGTTAACTT GAAACATGTT GATTCCTCCT TTAATTTAGT
   108901 TTAGGTTAAG TGAATCCTTT CCCTTCTTCC CTTTCGGGAA GGGAAGAAGG GAAAGGTGAA
   108961 CTAAGTTTAT ACTTTCGATA CATGAAATCA ACACGGGCAA GGGCAATATT CAGTTGTTCA
   109021 ATGGCTAAGT CAATATGACT AGGCTCAGCG TTGTCAAAGG CATTGAACGC TACATCACGT
   109081 TGCGCCAATG CCTCTTCAAC TTCCTTGGGC ATAGGTTGAA TCATGAACAC CTCATCTCAT
   109141 GTTATTCCAA GAACGATACT GTTCAATAGC GGATTTAATA TCCTGCTCAG TCCATGGACG
   109201 GCTAAGGGTT TTAGTTAACA TACAAAAGAC ACCGAGTAGA ATTGATACAC CAAGGATTGT
   109261 CATGTTGATC AACTCCTTTA AGTGTGTTTT ATTTCCCTTC TCCCGAAGGG AGGAGAGAAG
   109321 GGAAATAAAC ATTAAGCTTT CTTATTAAGG GTGAGAATGC TTAAAACATC GCCAACAAAG
   109381 TTTACAGCAG AACTGAGTAA TTGAACAGGG ACGTTAACAA CTTGATTCAC AATATTGTTA
   109441 GGATCAGTAT GTGTCAAATT GGCCGTGGCT AATGCCGTTT GTACTGCGGA TGTGATTATG
   109501 GCTTGAAGTT GTTCCTGGGT CATTGTGATC GTCTGTGGTA TCGGTTGTGG TTCTTTATCA
   109561 CCGTCTTGAT CGGTATTACG ATCGCGTTCC ATGAGTCATT CCTCCTTATT TAATGTAATA
   109621 ATCCCTTCCT GCAAAGCAAG GAAGGGATTA TGAAATGACT TAGAACATAG GAAAATTAAT
   109681 CTTAGGAAGT AAATCAGCAA CTGTTAATGT ATAGCCATTC CATTGAGCTA CTTTAGAATC
   109741 CACTACAATG GCTATACGAT CAACACACTT AATTAAATCC CAATTACTCC AGCCGTTATG
   109801 TTCGTGAAGT TCAACCAATG CTTTGATATA AGTCTCAACC TTAGCTTGAA GTTCTGGAGA
   109861 CTGATCGTCC AAATTAGTTT CAACCATTCT CTTAATATAG TCGGTTAAAT CCTTATCTGA
   109921 TAATGCCATT AACATCTCCT CCAATCATGA CTTGTATTAT AGTATTCTAG GTGCTATACT
   109981 TAAAACATTA TCAGGATTGA CAATACATAA ACAACAAGAA CCCCTCGAAC TTGCAATTCG
   110041 AAGGGCTCTC TCTCAGAATG CAACGCCATG CATTGAGATT TGTTACATAA ATTATACCAT
   110101 AGAGTGAACA AGTCTACAAG AGGCTTTGTG ATACTAGGTA AATTTATATA ACAAATCTTA
   110161 AAGCCGGTAG TTGCATAAGC TACCGGCTTT TACTATGCAA TAATTGAATA AGTTAGATGT
   110221 CCCAGTCCTG ACAAGACTGA ACCTTATGGT GCGACATCCA CGTCAATGTT AGTGGTTTTA
   110281 AGGGGAATCA AACACACTAT AAAAACCCTG GGTAACATTG CAACCCTCAG AATCGAGATG
   110341 CAGTAGCATG TAATAGCGAG TACCTTTACT CTCGCCTGGA CCTACGTGCT GGATGGACGG
   110401 CCGAATAACC GTCTCAAATG GGCTGGAGGT TTCTGGATGA AGATCAGAGG AGTACACGCA
   110461 TTAAACCCGC TGGGCAGAAA TGGCGATGGT AGTGTGCTTG GTAGTAATAC CGTAGCTGAG
   110521 TAAAGGATAT TACATAGGCT CCGAAGAAGT AATAAGGCAA TCTCCTGACG CCCGCATATT
   110581 ACTTATTTAT GCGGGCGTCA GGAGATAACT ATACCCATTC ACCAAAGAAG TAATAGTTAA
   110641 GGAGTGTTGA TAATGGGTCA CAATCCAATG AATAATATTA AATGTAGTAC AGGTGAAATT
   110701 GCACTAACAT ATCAAGACTA TTTAAACACA GCTCATTGGA AAGCACTAAG GATTCAGGTA
   110761 GCTGAACGTG ATAAGTATAC CTGTCAACGA TGTAATGGAA TCTTTAAGAA CTATTTTCAT
   110821 ATACATCACA ACACTTATAA GAGATTAGGT AAAGAAAAAC TATCGGATTT AACCTTCTAC
   110881 TGTAATAAAT GTCATTCTGT AATTCATAAT GATCGAAAGA ACAAACGTGG TTTCAATAGA
   110941 TCATATAGTG CTATAATATC TCAAAAGATG TCTAAGATGA ACGAAGAACA AATTGAGCTT
   111001 GTACTAATTT ACATAGACAA GCTCAATTCA GAACGATAGC CTACGCTGAT CTTAATGCTA
   111061 AGACAGAATC AAGAATCTCG TTATCAAGAA TCTTATCAGG TTTAGACATC GCTACGGAAT
   111121 AAGCAAGTCT GATACAGTTC TTAATATCCC GTCCATTGAG TTTATAATCA GCAAGCGTAC
   111181 TAACACGAGA GAAGACCTCA TCATGAATTA CGATATCAAG AGCGTCTGCT TTATAAAGCA
   111241 GACTTCTCCA AATAGTCGCT CTCTCTATAC TAGAGAGTTC AGCATATTCA ATAGTAGCCG
   111301 TGGCTCTGCT CTTGAAGGCT TCGTCGAGAT TGTCAATCAG ATTTGTTGTC ATAAACAATA
   111361 TCCCATTGAA TCTCTCAAGC AGACGGAGTA ATATAGCCGT CATAGCATTT CTTTGAATGT
   111421 CAGCACCGAG TCGCTTAACG GCGAAGACAT CGACTTCATC GAGTAATACT ATAGCATTCC
   111481 AGCTAATGGC GATATCCATG ATATTAGACA AACTCGATTC CATGGATTCT GGTGATACGC
   111541 CAAGATCTCC TACAGAAACA TAATAGATCG GCATCCGTAA GAACTCTGCA ACGGATTCAG
   111601 CCGTCATTGT TTTGCCGCAG CCCGGAGGGC CATAAAGCAA GAAGATCTTA CCGTTACCTT
   111661 TTCCTTCGAT ACTATCAAGA GAAGGCATGT TATTTGTTAG ACTAGATAAG AAGATACTCT
   111721 TGTATGTGGC TGGAACAATC AATTCATCGA ACGCTGTATC TGAAAACACA ATATCCTTGA
   111781 TGCTATCGAT TTTCATTCGT AACCAGTCTT TGGTCGTAAA GGAGAATCCG AAGACAATCG
   111841 GTGATGCCAT CCATAGATCA GTTTCAGGAA TAGATTGTAT TACACCATCG TCATCATCGA
   111901 ATGGGTCTCC AGTGTACCAC TCGTCATCAA GACTAGAGTT AAGAACTCTC ATGGCATTAA
   111961 TATCAACCAT GACTCGACCA TCGACCTTAG TTCGGATGTC GCCAAACCAT GAACCAGGCC
   112021 TAAATGCAAA GTCATTATAG CTACAATACG ACGGTTCTTT AGTATACTTA ACATAAGTTC
   112081 TTCCACGTTC TGTTAATCTA GCCTTGATTT CTAGAGTAAT GGGTGTTAGT CCGATATCTT
   112141 CGAGCTTGCT GGCATGATCT TTAAAGGGTA AATCAAATTC AGCCAGATTC TTAACGTAGC
   112201 CGTCTTTACC CTTTGAGATA ATATTGATTG ACAATATTAA TCTCATAGAG AATATGTTTC
   112261 TACGAAGCAT GATCTCGTCT AATGTACCGG AATACTCACA TCCTTCTTCA TCCTTAAATA
   112321 ATATTTCAAG GTTTTTGTCC TTATTGGCTA TGTTGATAAA GAGCGGAATA GGTACCGGAC
   112381 GCGTGATGTC TGCTAATTTG TTAATGTCTT TAAACTTTGA CTTAAAGTAA CAATAACAAA
   112441 TATAACACAT GACTAACATT TGATTGCCGT CGTCACTTTC ATCAAATTTG TCATCGATTG
   112501 TAGCTGATTT TAATCTTTCA GCGCGGTACT CAACCCAGCT AAAGGAATCC GACGTATGAA
   112561 TTGACAAGAG AATATCCATA GAAGAGATTT TAACGGTCCC TGTTCTCGTT ATGATATCGG
   112621 CATTATATAA ACGCCTGGAA ATTTCGTTTC TGACCTCAAA CATAAGCTCA TTATCCTCAA
   112681 GTGACATTGA AAATAAATCA TGAGATAGAG CTAATATTTG CTCTGTACAA TCAGTCGTTT
   112741 TGAGTAATAT GTCTTCTACT GAATCTGTTT TAAACAAGAT AATCTTCCTC CTTATAATAA
   112801 TACCTTACGG TATTTGTCTC GTAATTTGGA TTCAAGACCA CAGCGATTAC AATCACCATA
   112861 CTTCATATCA CGAATATGAT TAATAATCGT TACGGGATCG TCTGTGATGT GGCCTATAAT
   112921 AAAGCACTGA TCGGCTTCAC CGGCATGGAT ATAACCATTG TAGTCAATCG AAGGATTACA
   112981 GAACTTTAAC AGCTTTCTCT CAAGATAAGC TATAAGCTCA GGCATGGTTG ATACCGCATT
   113041 ACTTCGAACT AAAGACCTAA GATTAAAGCA CTTAGGTCCC AATTGATTAC CCGTAGGAAT
   113101 GTTATTAACA ACGGCACGAC CTAATGGATA AATACTACGG ATCTTGTGTT CATAAGTCAG
   113161 AAGCTTGTGC TTTATAATCG GAATCTTTAG TGGATAGTAT TGCGGATCAT TGGTTATTTG
   113221 TAGGTCAATG CCTAGATTAA GAACCTTAGC AGTTAACTCT GGATCACGTA GAAACATACC
   113281 ATTACTTAAG ATAAGTAATC TGGTTGATGG AATCATCTCC TGGAATGTTT CCATGATGTC
   113341 AATAAAGTCC GGGTGTTCGG TTGGTTCTCC GCCTGAAACC AGTAAGACGA GCGGAGTACT
   113401 AATACTCAAG AACTTAACAA GCTCTTTAAG TGTATCAGCC GTCATATGGT CTTCTTCTGG
   113461 CCCAGCATTA ATAAAACAAT GCGAACATCC CATATGACAT TGATTTGTGA TTCTTACTAA
   113521 CACAGCATCA ACTCCTTACT CAAATGTCTT GGCTTCACGA TCGTCTGGTT CTTTAAGTAA
   113581 ATCATAGTCT TCACGCTTCT CGTCAGAGAC TTCAGGGTTC TTACTACAAT ACATCCAGCA
   113641 GCCACCGCAT GCTCTAACGG CATCCATTGA ACAAATGGCC TGACACATGC ATTTATTCGA
   113701 AGCGCAATCA CCATCGTCAT CAGCACACTG ATGATAGTTT ACTTGATTTT GATTCATAAC
   113761 TTATCCTCCC TCTTCTTGAG CATAATATTG AATAAAGAAT ATTTCACATA ACAGTCTGTC
   113821 ATGCTATTGA ATATTTCTTC TAAAACTGAT AGATCATCAT CAGCATGATC CTTAACGATC
   113881 TGCTTGAGCT CTTTTTCAAG CAGATCGCGT TGAACTTGAA TTTCGTCCAT CTTAGTAGAA
   113941 ATATCAGCAA CTTGTTTTAA AATATCATCC AAGATTAGTC CTCCTTAAAT AACATTATGC
   114001 ATGAATCTAA AGACATAACC TCGTAAATGT GGAACCCAGA TCGTACCCAT GAATTCAGGT
   114061 GCTGGTATGG CTTTACAACG CCACTCTTGA TTCACTGGTA TGATAACAAC TAAGTTTTCA
   114121 TTATTGCAAT CAGCAATGGC TCTAATCTGC CAGTCTTTAC CATCATGATC AACCCAGATC
   114181 TCATCAACTT GTGGAACAGC ACGAACAATA TTACCAGTAC TTAAAACAAC TGGCGACGTT
   114241 GCAATAGAAC CCGATCGATT ATAAAACAGG TTATTAATTT CTTGCTGAGT CACATGAATC
   114301 GTAGGATCTG TCCTCTTAAA CCAATCAAGC TCAACACAAC GATTAGGACA ATGAGCTTCA
   114361 CGTTTAGGCG GCATACTTTC TAGATTAACT TCATAAAACT TAGACTTACA ACCAGGACAT
   114421 ATTAGCCTTA CTTCATCCAT GATTATCACC AGCCAATCAT AATCTTAGGC GGTTTAGGCA
   114481 TTTCTTGATC TTGAACTTTC CACAAGTGAA GACAATAAGG ATGCATATTA ACATAATCGG
   114541 ATTTAGCCGG ATGATACTGA ACAACGCACT CATCTTCTAA GAAGAATAGG CCTTTGATAT
   114601 AACACATCTC TTCCCAAGTT AAGCAACGAT TAGATAAACT AACAGAAACA TGATCCCAGC
   114661 CCATGCCCCA GCTAAATACT ACCAAAGCCT CTTCTTTAGA TTCTGGGAGA ATTATATTAG
   114721 CAATTCCTCC CTCTCCTAAT TGTGATGCGG TTACGACCTG AATGAGTGAA TCACTTTTGA
   114781 TTTGCTCTAA GGTTTTAATA TTGACTCCTC CTTATGATAT CGATATAAGC TTTCAACGTC
   114841 TGGATCCTGA GTTACTGAAC CATCATAGAT AACAAAGGTC TTAAATAAAG CACCACCAAG
   114901 TCTCACGATC TCAGCCTTAA CGGCGTTTCG AGTCTTACCG GAATAAAAGC TGTCATCAAT
   114961 AAAGATAAAG GCACGATCTT TAATTAGGTC TTTGAGATAA GTTAATCGAT CAATTGGTAT
   115021 ACCCTTACGC ATACCACCAT TAACAACGAT TATGGGCAAA GATTCATAAA TACCAGGTTC
   115081 AGTTATATGC CAATTATCAA AGAACCGACC AAATTTACCA GAGACAATAA ATGCCGGAGA
   115141 TTCAAGACGA GATTCAACAA TCCAAAAGTA AGCTTTCTTA TAGATCTGAT TTACAATAGG
   115201 ATTTTGCTGT ACGGCTTGAT CTAGGTGATT GAAAAACTCT TCTCCGCCTT GATGCTTCTC
   115261 AAGCATTTCT TTAACGATTA GATCCAGTTC ATTTTGCATT GGCTTTCTCT CGCTTTCTCA
   115321 AATAATAACG TAGAGTAGCT AGGCCATTAA GTAAATGACC TTCACTTAAA TCTGGAGTAT
   115381 TAACAAATTC TTCTAATGAA CGATGTTTGT TTGCATCATA CCAAGAACAA ACATCGTTCA
   115441 TATTGTCCAT CTCATCCTTA CCGGCTACAA AGATAAAGGA CACAATAGTT ACAATACCAA
   115501 TTAAAACAGA ACTATGAATA CAATAACGTA CAGGAATAAC ATTGTACTCC AATAATATTA
   115561 AAGAACTAAT CATTGCGACT ATAAAGCCGA CAGTAACTTT AGCGCCTCTC ATTGTCATCA
   115621 TGCCTCCCGT ATATTTCACG ATACTTAGAT GCATGTTTAT AAAAATCAAC GTACGTGGCG
   115681 ATAACCATAA GTATAATCGC CACGACAACG ACGATCACAA CAAAGTTAAT TAAGAAACTA
   115741 GGTGTAACAA TATCACGACC CATGAGAAAA CCTATGAATA ATTGGATTGG TAACATGCAC
   115801 GCAGTTAGGA TCACTACCTT GGTCTTATAA TCCATCGCTA ATCACATGCT TATAGAGTCC
   115861 ATTAAAGGAT CCTGCTGGAT AATACTGACT ACTAAACTCT CTATACTCTC GCTTGGCCCA
   115921 TTCTTCAGAC AAATCACGAG TCACGACGAC CCAATCATTA TTCTGCCAGC CGTCGCGAAT
   115981 AATATCTTGA TTACTAACAA TAGCTTGCTT AAAGGCATCA CCCATCCATA AGCGAGCATG
   116041 ACCAACATTA ACTTCGCCAC CATAGGCCCA TTTACCACTT GATTTAAACC AATCAACACG
   116101 GATCACAAGA TCTGGTTTAG ATTTTTTAAC AGGCTCAACA ACAAGAGTAG CAATAAAGGA
   116161 CTCTACTACT CCTTGGGCCG GACTAGGGCT AAACATAGCC TTATCTATGA TAAACGCCTC
   116221 CTTCACTTTC GAATCTGTGC ATAACGCTTA ATAACTCACA ATATTCACCA CCATGAATCC
   116281 TGTAAAGACT GCTTTTATAA ACCTCCTCCC AATTACCAGT TTCTTTGGCT TTCACAATTC
   116341 GCTTAATGTC GGTCTGCTTA GTATAGCTTG GTGTACGTTT TGACCTAATT AGATCTAAGA
   116401 CTTGCTTCAT ATATTACCTC CTTTGAGGTT AATTCGTAAA AGAATAGCCT AATATAGTAT
   116461 TACACTTTGT AATGCAAACT ATACTAAGCC AATTAAGGTG TGGGTCTAGC TTATAGTTTG
   116521 GACAAATTAT ATTCCAAACT ATAAGCAAAA GCCACATCGC AAGCACTCGG AATAACCGGT
   116581 GATCAAAAAA AGGGGAGCGT AGCCTATGAC AAGATAGGCT ACGCTCCCCT TTATATTATG
   116641 AGGATAACTT AGTGAGTATA CAATCTAATA ATTAAGTTGT CAACTATGGA TCATGCCATG
   116701 TTAGCTCAAC CCATGTATTG CGTTGCTTAC GCTTAGGCAT GACTTTCAAA AACGGAGCAA
   116761 TAACCCATTT AGCAAACAGA TCAATCGAAA TGTTAAACAC CTGGATAAAA TCATAGTAAC
   116821 ACCAATGAGT ATGACAATCA CAATAATCAT ATGTTCCCAT GGAATTCCTC CTTAAATTAA
   116881 AGAATGCGGT TCACATTTGT CTGACGAGAT ACCTTCAACT CTAGGTGGAA CAACTCCCAA
   116941 TGCAACGTCA ATCATATTCG TTAAATTAAC AATACGTAAA GCAGATCCTT CTTTAAACTT
   117001 AGGATCACAT CCACAACCAC GATAGTTTTT AACAACATCA GGACAATTTA AACACGTAGG
   117061 ATTAAGTAAA CATCGAAGGT CAATAAGATC TTCTTTATCA GCATTAACCG TTAACCTAAA
   117121 CATAATTTGC TCTATAATGG CTTTCACTGA TATCAACTCC TATATTTAGT TTTCTTTGCC
   117181 CTGTCTCTTC GAGACAGGGC AAAGAAACAA GTTACTTAGT TAAGAAATAC TCTGCAGCAT
   117241 CAATGACTGT AGGCATTGAT GGATAGACTT TACCACTCAT AATGCCAACG ATCTTACCTG
   117301 ATCCTGGACT AACATAAACA GAATGTGTAT CAAATGAACT CTCATCATAG AGTATATCGC
   117361 CCTCAGGACT AGAATGTTTA GCCGTAGGAA ATAACATAAC ACTAGGATCA ATTATACCCG
   117421 ATCCTCCAAG TTTAACAGCA AGATCACGAG CAGTCATAAC AACACGAGCG CGCCGCTCCA
   117481 TACGAGTAAG TCTATGTTTC ATGTTTAATC CTCCAATTCT ATTGTGTAAG TATCCCCTCT
   117541 CCTGAAAGGA GAGAGAGGGG ATACTTAATA TTTACTTGGC TTTAGCGATA CGAACCTTAC
   117601 CAAAGTCATA GCTTACTTGT TGAGCAAAGA AAATCCTAAC ATTATCATTC AAAGGGAACT
   117661 TAGCACGAAT ATCAAGTTCA CCCATGATAG TATCTGATAC ATAAACTTCA AGTGAGAAAG
   117721 TCTTTTTCTT GTCGGGCTTA TAAAAGCTAA CGTCCGCAAG TTTAAGACCA ACACCAACCT
   117781 TAGCGCCTTG AATAAAGTTA ATCTTTAATT GAGTAATACC CAGGCTACGT GAACTAATTT
   117841 TTGGAACCTT CCAATATCCT GCTTCAGTGT TAATATATTT GAATATGTCG TCAAGATCTC
   117901 GAGCCTTAAG CTCTTTATTA AATTTAGCTT GTTCTTTGGC ATTAAGCACT CTACCGGTTG
   117961 TTGTGATACT GTCAATAGTA TCAACATATC CTTCAAGCGG TACAGACTCA TGAATTTGTA
   118021 CTTCAACCGA AGAAACAGCA TCACTTTGAT AATCACCTGT GATATCCGGA TCATAGTTAA
   118081 ACTCATCATA GTAATCACTA AGTTCAGTAG GCTCTGATAC GTCTAACACT TTGTTCTTAT
   118141 TAGTCTCTGG ATTAAACCAT TTTAGCTTAT CGCCAGTCTC AATATCAAGT AACCAGAAAG
   118201 CTTTAGTAAT ATACTTACGA CCTGTATTTT CTCCAATAGC TTCAACCATA GGTGCTTCAT
   118261 AAGCAGGTTG TGCTACGCAA GCTTTCTTAA CATATGTGAC ACCACGAGCT GATTTGACGG
   118321 GAATAGTACG TTCGATGCTA TCAATAATTT TCCATTCACC TTGGCTAAAC CATTTACGTT
   118381 TAACAGGTTG ATCTGCTTTA GCTAAGATCA CGCTACCTGA TCTAGTACGA GCAGTATTAA
   118441 CAACTTGATC GCCATTAGAA TCAAGGATTG GTTTACGAGG CATAAACTTG GTGACCCACA
   118501 CATATTCGTC CAGGGTATTC GACCGATCAT CAGTCGCTCC CTTTGTATAA GGTTGACATA
   118561 ATTTAGCTGT CTTAGGGACT TCATAGAACT CATACGGCGT GAGTTCACAT TCATAAACTT
   118621 CGAATGAACG ACCGTGGCTG AGACAATGAT CATCCATAGA TCCCATCTCT TCAACACCAA
   118681 GGTCAAACTT AGGAGCATTT GATTCGCCAT CTTCATTGAC CGGCTCAACT AAATAAGTTA
   118741 GTGTACCATT ACGATCATGA GATTCACCAA TGATTTCAAC GAGCCCTCGC TTGTGCCAAG
   118801 CTAAGTTGGT GGTTTCGACT TCAACTTTAG CATCTTCTTC GGCCGACTCT AAGAACAGAC
   118861 TTTGAACCGT TTCACCAGAT ATATCGCGAT CTGGTAATGA GATATAAAGC TCAGCAAGTG
   118921 GTACGAATTT CATAACAATT CGATATTTAT CACTATCGCT TTTCTTAACA CTAAATATGA
   118981 TCTTAACGAT AACTTGATTA TCCTCGATGC GATCAACACC CTTAACTGTG ACATTGCCAT
   119041 ATTTAGTATG TGTAGCTAAG ATATCTTCGA AGGGTTCACG AACTCTTTCA ACTTCATGAG
   119101 GATGAACCAC GGAACTCATG GAATAGTCCG TAACACTCTT ATTAGAGTAC TTAAAGAAGT
   119161 CTTCACGAGT ACGGTCCAGC TCTTCTTGAC TAATAAATGG TAGTTCACTG TACATACGGG
   119221 AAATGATCTG ACTAACCAAG TTGCCTTCAT CGGCTGGGCT CATGTGTTTA CGAGCCTTCT
   119281 TGGTTTTAGG TAATTGGGAA TTGATGTAGT TTTGAATAAT TGTCATAATC AACACTCCTT
   119341 AAATTAATTT ATAGTGAAAC CCCTTCCTGC AAAGCAAGGA AGGGGTTGAA CGACGAACAA
   119401 TTGAGTTAGA TTAAGATAAT GTGGTAGCCT GCTGTTTTAA CGAGATAAGA CTCAATAACG
   119461 GCCGGCTTAT CATCGGTGGC CTCTTTGGCC TCTTGATGAT CAAAGCGTAG ATTACCTGGA
   119521 TTAACTAACC AACCCATACT TTGTTTAGCA TTGACTTCTT TATTACCCTT GAAGGTATAA
   119581 CTAGCACAAT TCAATGCCGT ACCAATAGGT GCCTCTTTAT ACATTCGGGC AGCCTCATGT
   119641 TCATTACCAC GAGTACATTC CATGTTAGCG GCATGAATAT CACCGGATGC TGGACAACTA
   119701 CCATTCAGGG CACACACGAA CGTCTCATCA TAGATACCTT CAATACCCAT ACGAGTGGTA
   119761 CCCTTCGATG CTATGTCGGC ATCTGAGTCA CCCTCGTACG TGTCAGAGCC TTTTAACATC
   119821 CTGACGCATT GGCAATTAAA ACAGGATGTA GCCAGTGTAC ATTCGCTATC AATATATTGA
   119881 GTTGGAGTGC CGCGCTTAGC TAAGTTCATA CTTGTAATAC CTGCATAAAG CCTGACTAAA
   119941 CCTGCTTGAA TCCAACGTGT AACATTAGTA CCTGCTGTAT CATACCAGTT GATTAAGTTA
   120001 ACCCAACGCT TGCCTGATGC ATCAAAGGCA CCTGGAATAA TAGCATAAGG CCCAGCCATT
   120061 TTGTCTGACC ACTGAATCTT AACTTCAGTC TTGTTATATT TAGTTCCTAC TAACATAGTA
   120121 GCCAATAAGG TCTTATTGGC AATCTTAGGT GAAGCATAAG TGTAGATAAA GGACTCTTTG
   120181 ATATTCGAAT GAGTCTTACT CCCAACTTTA ACTTCATACA TTGGACGTAA GATGTTACCT
   120241 TTGAGCTCAG AATAGACCTT AGTAACGACA GCCTTATTGC CATCTTTGCT CGTGAACTCA
   120301 AATCCCTCAG GAAATAAAGC CTCAATCTTG ACCAGTTGTA CTTTAAGTTT AAGCATATCC
   120361 ATTTACAACA CACCTTTCTT ATTCTAATCT AATATTAAAT AACCATTCCT GCAAAGCAAG
   120421 GAATGGTTAT TTAATATAAA GTATGAGATT TGACTAACAA TTAAAACTTA AGTTTGGTTG
   120481 GATCGATAAT ATAGACTGGT TTACCGATTG ACTCAGCGTA ATAAATACAA TTGTATGTGC
   120541 CACCCTTTTC CGCTCCATTA TAGACTCCAA TGATTCCTTC TGCTCGATCA ACCATATACT
   120601 CATTGCGCTT TTGCATTTTA GCCGCGCTGT ACTGACCGGG ATTACCGAGT CGATAGCCTA
   120661 ATATCTCATC AACATAAACT ATTTCATCAC ACTGAGATAG TAGGTTATGA TAAGCATCTC
   120721 GTGAATGTTT AGGCCATTTG CAATCCTGAT TTTTAAATGG TACTGCAGCT ACGAGTTTGA
   120781 TATCAGGATA TTTAAGCTTA AGATATAACA CTGCGGATGC AGCAATACTG TCAGTACCTA
   120841 ATGCCATACC CGTAATAAAT TCACGGGTGC CATTATGTTC ATAAGCAGCC TTACAAACAC
   120901 TATAAAGCTT TTCAAAGAGT GCCTTATTAC CAGGAGTATC TCCATAGCCA CCCATACCTT
   120961 CTGCCGTTGG TCTGTGTCCT GTGAATGCTA CAATCTTCAC TTGATTTGCC ATTTAAGCTA
   121021 CCATCCTTTC GATTATATAA CCCCAATGTT CAAATAGTTC AGCAATAAGA CTACGATGAC
   121081 AATATAATTC ATCTGGACAA AAACACGTAA GCTGAACGGA TTTACCTTGA TCTAGGCGTT
   121141 CCTTAATCAG CCTGATAAGT TTCGCCATCT CGGGTTGTTT CATTTCTTCG ACAAAGGCAT
   121201 TAACATACTC AGGCCATTTA CTAGGCCATT GATTATGCTT CTTCCAATCC CAGTATTTGT
   121261 AGAACAGTTC TGAACTTGGA GCCAAGCCAG GGATATGTGT AAATCCCTTA GGTACGGATT
   121321 TGCAGGATCT CACAATAAAT AAGTTAATAT CACAACTAGG CTGACACCCT TGAATCGAAC
   121381 TGATCTTGAG TATTCCCTTC TTGATTGACA TCTTGATCTT CACTCCATTC TATTAATACT
   121441 CTGAGTAATT TAGTTAAATG CAGTTCATGA GTCTGAACAA TCATTTATCT AGCTCCTTTC
   121501 CAGTAACAAT ATTGGCAACC ATGAAAACAT TGATCTCTAT TATCTAATAA CTCTGTTTTA
   121561 CTGGCGGCAC ATAAACAATT TGATCGCTGA ATGGATTTAC CAAAGGCTTC TGCATTGATA
   121621 CCAAGAATAT TATAGTCAAG TTGACTAATA CAACCCTGCT TATCGGGTGT ATCTTCAGCA
   121681 CAAGATTCAA ACTCATAATG ACCACGCCAT AGATTAATCA TTCTTATAGC TTGTTCTTGC
   121741 ATATAAGTTG ATGCAGTAAA TGAACCAGAA TAAGGATCAG GTAAGCCAGC AAGTTCAAAT
   121801 CGAGAACGAA CGTGTGGATA CATATCTAGG AAAGAATATC TAACACGAGT AATCATAGTA
   121861 TTACTCGATG TATCAAGTGC AAAGCGAGTT AATACATCAG AAGCACGAGC AATACCCTTC
   121921 TTGGTCGGTA TAATAGGGTC TAATCTGAGT ACAACTTGTT TTACGGGAAA ACCAGCTTCT
   121981 ATTAAACGAT GATACGTTAT TAATGTTTCA TTAACGTTAG GTACATTCGG TTCAACAATC
   122041 GTACTACCAT AACCAGTACA TGTTAAGTGA AGTATGAGTT TCCTCTGATA CAAAACTAGC
   122101 TCATCAATAA TTTGACTGGC ATCCTTGGTA ATAATTATGG CACCATCAAC CGTACTTAAT
   122161 TTACGAACCC AACTCGTATC AAGACCAGCG TCGCCTCTTT CAGTAATACC GAATTTTACC
   122221 ATCTTAATCC CTCCAATTTC TCATAATAGT CCATAATCTA GAGCATTGTT TAATCAAGGC
   122281 TGATCTACCC TCTTTAACAT AAATTCGAAT CATATCAGCT TGACAATTCA CCGACTTACC
   122341 ACGAAACATA TCATGAAAGT CATCAAACTC TTGAGCATAC TTAACAAGTT CAGGATGCTC
   122401 ATCTAAATAC TTAATCCATA AACTTGCATA CCACTCACTT AAATAATCAG CATGTAAGTC
   122461 ATGGCTATTA ATACAAATGT GAGTAGGCTT TTTACCCTTG GCATCACGAC ATGTGTGAGG
   122521 CACTTCAGGA AATCTCTTAA CCAATTGATA GTGATCTTCG ATTGAAGCCA TGATACCAAA
   122581 GGCCTTAACT CGTGCATAAA AAGCAGAGAA TCGTTTATCA CCCTTACTAG AGCATTCTAA
   122641 GATCTTTTTC TGACCAGATA AAACTAAGAC ATTGTAACGA TTGCGATCAA CCGGCATAGC
   122701 TTTATTGAGT TTGCAGACAA TAGCATCTGG TATAATCGTA TCGATTAAAT GACTAACAAT
   122761 AGTCCAATCA CCACCACCAA GGCCACAGCC CATTTTAAAA GGTATATAAA CTTGTAAGTT
   122821 ATTATTATGA GCAAACTTAT CAAGTTCAAT AAAACCCTTT TGTAAAGCCT CATAACTGGT
   122881 GTATTGCTTA CCGTCACGAC CATATCCATC TTGACCAATT AAATTAGCAA CAAAGAACTT
   122941 ATTTTGAATC TCCCAATGAC CAAAGACGGT ACCCATATCT AATAAATTTC TTAGATGTCT
   123001 CTTCATATAG AGCTCATAAG CTTTAGGGTA AGCCTCACGA ATGTCTTTCG CAATACCACT
   123061 TCTCATGACC CCTCTGTTGT TGACTTGATG AACAATAAGA CCTTCTTTAA TATCAAGTAA
   123121 GGACTTACTA ATGATCTGCA TATTAATCAT CCTTTCTTAA TTAAGGCATA CTTGATCTTC
   123181 CAATCAATCT CGAGTAATTC AAGACGACGC ATATCAAAGC GTTTAATACA ACGATCTTCA
   123241 ATAATATAAA CGTCCTTACC ACATTGGCGA GCTACTGATA TTTCTTCATA AACACCACGA
   123301 CCAACATGTC CCTTATAAGC ACTAAAGACT AAACAATGAA TTTGTTTACT ACGGATAATG
   123361 CGATAACATT CTTCCATACA CTCTTGTCCA GAGACTTTAC CAATAGCCTG AAGTGTATCA
   123421 TTATTAGGAT TATAAACTCG ATTCCACCAA TGCTTCCATC CATGAATTAA TGTGAGTTCA
   123481 ATACATTCTT CAGTAGAATC ATACTTAAGT AGTGAGTGTG CATAATAAAT TGCCACTTAA
   123541 CGTTCCTCCC TTCCATAAAC CTTTTGACCT AAAACATCTG AACACCAAGT AATGAAGTCT
   123601 TCTTCATGTT CGATTTTATG AAAAATAATA TTAAACACCA TCATTGCACG GCTATTAGGG
   123661 CCATCGAAAT AACTAATCTC ACCAATTGTC CACATACTAA AACCATGAAT AATATGATAA
   123721 TAAAGTTTAT CAACATCAGT ATAAGTTAGA TTACCAAAGA TATATTTAAT ACCAGAACGA
   123781 TCAATATAAA TCATAAATTC ACCTCTTATA TTAGTACATA CAATGCGTTT AAAAGAAACG
   123841 CATTGTATGT ACGATGAGTA CTAAACTGCG AGTATGAGTT TTTCTGCAGG CCTCGTGCAT
   123901 AAAGTGTATA ACCATTCTTT ATTATATCCG TGTATACCAG CCTCATTACC TTTGAATGTC
   123961 TCATTAATGC CAAATACCTT ATCCCACTCT GAACCTTGAG CTTTATGAGT CGTTATGGCG
   124021 TATCCATAAT TAAAACTATC AAGCATATCT TTTTCTTGTC TAGTAAGTGA TTGATAATCA
   124081 ACATACTTAC CGTGAATCTC TTCTTGCATA GAATAAACAT TGACATGATC GTTAAGAAAA
   124141 TCAGGTCTGA AGTCATAGTT GAAATACTTA TTAATTGATT TAACATTATC AATAAAACCA
   124201 ACCATACCAT TGACCAAGGC ATAATCTTCA ATACCACGAT TCCAGTTATT TCTGAGACAA
   124261 ATTAGTTTAT CTCCGTTCAC CGGATCTTGA CTCTTAATAC CAAGTAAATC ACGAATATTA
   124321 CCATTATATC TATGTCGCGT TGCATTTAAA CCACATAATA CTTGATCAGC ATTAATTAAA
   124381 CTTGAAGAAT ACTTCATGAT TTGTGACTTA GGTATAATTA ATACACCTTC ACCATACTTA
   124441 CCAATGTTAA TCTTCTCATC ATTTCGTATC TGTGTTGCTA ATGCAATAAT AGGATTACCT
   124501 TCAGCCTGGC GTTGTATTTC AGTGAGTACA AAATCTGGAC GATACTTAAG TCTATTGTAC
   124561 ATTTCACGGT CTGCCTCACC AATAGGTGGC AATTGACCAT GATCACCGAT GAATAAAATC
   124621 TTAATCTTAA GTGTACGTAA AATTCTAAGT AATTCCTTAG TAATCATACT GGCCTCATCA
   124681 ACGATGATTA ATTTAACACC AACAAAGTGT TCTGCTGTTT TAGGGTGAAA CGTTACTTTA
   124741 CCACTACGAG GATCTTTCTT GGCATAATAT AATGTCTTGT GTAGTGTATA ACAGGTATAT
   124801 TTACCACCAG CCTTACGAGT GACAACTAAA CTAGCCTTAC CCATGAATGT AGCAAAGATT
   124861 ACCTCACCAG AATCGGGATT TAAATTAAGC ACATCAATAA TGTGTTCAAT CATAAAGCTC
   124921 TTACCAGTAC CGGCCCAACC TGCTAATACG AACTCTAAAA TATCTTCTTT AGGAAACCAT
   124981 TCTTTGATTA GTTTAGAACA TTGAATTTGT TGACCACGAG GTGATTTACT CATTAAACCC
   125041 ACACTCCTTA TTTAATATAG TGAGATGTTT ATGGCACATC TCACTGAAGC CATGAATAAT
   125101 AGGCTAATGG CTCTGAGCCA TTAGGTGTCG GTTTGCTCGA CACCTATTTA GTTAAATATA
   125161 TGACCACACT TAGAACAACA AAGTCCACGC TTAACAATAG TAAAGCCATA GTGATATTTA
   125221 AGACACCCAG GGCACCAAGT CATGAATTAC ACCTCCAATA CAAATGATAA TTGAACATAC
   125281 TCTGAATAAT CTCTATGATT CTCGCAAGTA GAATCTAAGC ACTTAGAACA CACACCATTG
   125341 CAAGGAATGT TATACTCACT ACATTCATTA CAATCAACAG GACAAATGTC ATCTACCTGG
   125401 TTATTACATT TCATACGCTG ATCAAACATT AGTAACCCAC CTCTCTATCG TGACGATCCC
   125461 ACCATAACAT AATGGCCATA ATAAAGTCAT GATCATTAGT TAATACAACT AATGCACGCC
   125521 GGTCATTTGC CGGATTAATA AAGAAGTAAT AATCAACACC AAACATGAAG TTAGAGACAT
   125581 TAGACTGCTT GAGCCACCTC TCAAAAAGCA ATTGCTCATC TATAAAAACA TTACTAATCA
   125641 TGAGTGAACG CTTAGTAGAA TCAACATAGA TACGCACTTA ATCACCTCTT AGTAATTCTC
   125701 ATCAATGAGT ATATCTTCTA GGTTATAACC ATCAATAAAG TCTTTAATGG CTTGACGCAT
   125761 ATCATTAAAA CCAGAGATAA TAACCAAGGC ATATAAACTA CTTGGCTCAT TATAAAAACA
   125821 ATGTAAATTA GCCTCTCTAT TAAAGGCATA GTTCCTAGCA ATAGCAGAAA TAAACTTAAT
   125881 CAAGGCACAC TTCTCTTCAT AGGTAACATT AGCTATTAAC AAAGCTTGTT CTCCCCATGA
   125941 ACCACGATCA TCATCAAAGT ATTTAATTTG AATCACCTCC CTTATAACCC TTACATTGAC
   126001 CACCAATCAT TTCTAAAGTA GCTTCACTTA ATGAGTCATA GCTATCTAAT AGATCTTCAC
   126061 AATAATGACA GACACCATAG CTATCGACAT CAAGCTTTAA CTTACAATCA CTAACACAAA
   126121 TACGGCATTG ACAAGAATAA CAATTCTTAT GAATAGGAGA CATAATCTTA CGATAGCCTA
   126181 ATCTCTTCAT TAATGAATCA GACCAAGCCT TAGGCATGAG TATAAGAACT AACATGCCAA
   126241 AACTAATAGC AGCAGATACT TGAAATAAAA TAAGCATGAC TCACGCTCCT TATAATATAG
   126301 TAATACTAAC AAGACAATTA CCTTGATAAG TATTCTGCTT AGGATTCCAT AAAGGATCAT
   126361 TATTCCAATT GTGCTGAGTA GCATATAATT CAATAGCATG AGTTATATTA GTAGCTTCAA
   126421 TAGAACTAAC CATCATAACA TCATCTGAAT CAAGCATTAA ACCAATAGTG AACTTAGATA
   126481 AACTAGGCTC AAGCTTTAGA CAAACAAACT TAGCAATCGT ATCAACAGTA CCACAGTTAG
   126541 AACAAGTATG AGTAGTATAG AAGAAATCAG GACCCTTAAA AACATAATCA CCAATGATAT
   126601 GATAACACTT AGGACATATA AGATATAAAT CCATTACTTA AACACTCCCT TCATTAATAC
   126661 ATTTAGTATG AACTAAGATA CTGGTGTCAG TATATTTAAC ACCGTTCTTA TAACATTTAA
   126721 ACATATAGTG AGCACGTCCT AAGATGTATT CACCACAAAC ATCACAAATA GGTAATTGAG
   126781 GTTTAGTTTC TAAACTAGAC TTACAGATAC AGGGATTAGC ACCACAAGCT TGACATAGAT
   126841 TATTATCTCT ACGATAACGA ACCATTTGTT TAAACTTAGG ACTCATAGAC ATTGGATCAC
   126901 AACCTAAAGA ACAACAATGC TTACACATAT CTTCAGATCG ATAACCATCT AACTTAGTAC
   126961 CTCTAGGCTT ACGAACCTTC ATAGTAATTA ATCACGCTCC TTATAACTAA TATCAGGACG
   127021 ATAAGGTAAT CCTTGATTCA TTTCACGTAC AATGATCTTA GCACGCCACT TCTCAACATT
   127081 AGCAGCAATA CAGATATGCT CAGTACCACA CATCTCAGAC CGATCATAGA TACGACCATC
   127141 CTTATAATAA TAACGATCCA TTAATTCACC TCCTTAATTA CATAATGTAA TATATAGTTA
   127201 GTATATACCC TGAACCTAAT ATCTACTCAT ATAGACTATT AATGTTAGGT GTGTAGGTAT
   127261 ATCTTGCGAA GCTTAGATAT ACCTACACAC CGTATGGGCT CTGGACTGCG GGCTTGTATG
   127321 AGTACGTATG TGTAACGGTA ATTCACCATG TATTTGTAAC ACCGTATGAC CCGTTTATTA
   127381 CCCTTTAGGC TATCGTTGGG CTTCTCCAGG GGCTGGGCAA TTAGAGAAAG AGCGCAATTA
   127441 CAGCGACTCT AGAGCATCAA AACAAGGCAT ATACTACTGA TCATACGGCA ATCTAGTTAT
   127501 AAAGCATTGT TACGGGATAC TAATCAATCA CTAAACAATA ACAAACACTG TGAATCTAAT
   127561 GGGCCTTATT TGGGCTGGTC ATAGCGCCAG CCTATGGCTG GCGCTAGGCA GTGTTACGAA
   127621 TCTAGGCAGT TAACTTAAAG CACTCAAGAT TTGCTCTGTT TTCCCTAGGG CCGTGACACC
   127681 GATGTTTTGG ATTTCTGAGG CTTGACCATA GGCTGGATTT ATGACGAGGC ATGAAATGGA
   127741 TTTCTTATGT TTAGCCGTAA GGCGGGGAAT GGCTTAGACC AAGGTGTCCT CTTCTTGGAA
   127801 TTCCGTAACG ACCGTGCTCT CAGGTGCTTG ATTTACAAGG GCTTCTTTGG CAGCCTTATT
   127861 ACGAGCACGA GTAGCAGCAG CTTTCTGTTG TGGTGTGAGT TCAGGAGCAG CTTGCGCTGC
   127921 TCCTTCTTGT GCTTCATCAT TAGCAGGCTC ATCAACAGGA GCATCAGCAA CATTAGGATC
   127981 AATATCATCA GGGGTTCCGC TCGCTACGCT CGCGGCAGGC GTACCTCCAC CGACACAATC
   128041 AGGGCAGAGT TTAACTTTGT TCTTGATAAC AACCTTCTTA CCTATTAAAG AGCAACCACA
   128101 GCTACCGCAG ACAGGACCAT CACTTGGTGC GTTAATCTCA GGCTTGGTCT CTGTTACTAC
   128161 AGGCTTAGGA GCGATCTTAG TGTCAGGCGC TAAGGCCTTG ATAGCAGTAA CAGTACGTGT
   128221 GACACCAGGA CCAGCGTACT TAGCTAATCT AGTAATCAGT GATTCTTTCG TTACTTTGTT
   128281 CTTACCCTTA GGTGATACAA GTGCGAGATC AGCACCAATA AACTCTACTG TCAACACAAT
   128341 ACCTTCAGCT TTAAAGTTGA CACTCTCATG AATGACATCA GCAGTACGCA CTTTCTTGTG
   128401 AGACATGAAC TGTACATCTT GTTTAGCAGT TGCCGTCACT TTGGGGTGTA CTGTGATTGG
   128461 TTTACTAGGA GCAGCACTGT TCTTGCTATC GGCCAGGATC TTATTAACAC TAGCATCAAT
   128521 AACGGCCTGC ATCTCAGGTG TAATACCATT GACACTGATA GCTTCAGTAT TAGGTGTGAT
   128581 AGTCACCGGT GCCATAGGCG CAAACTTAGT GGTAACCATA TTCACGACCG GTGATGCCCA
   128641 GTTGTCTTGC ACACTATGTG CTATGGTCGA TACGCCAATG ACAGTCTCTG TAGTAACGTT
   128701 GATCAGCAGG GCACCAACAC AATCAATAGC ACCAGCACCG TCTGCCTTAG TTAAAGAAGC
   128761 AAGAACACCA GACAGTGTAT TACCAATGTG ACCAACAGTG TTAGTAACTA CTTTGACACT
   128821 AGCACTCAAT GTGTCGGATA CTGGAGTTGT GATACCGGTG TTGTTTACGT TTAATAAGTT
   128881 TGTCATAATA GTCTCCTTTA TACTATGCCT GCCATGATAG GTCAGGTCTT ACTAGTCATG
   128941 ATTAACGATT AGCTTTGTGA TTGCGTTCGA TAATACGCTG CATGATTTTA GAATCTTCAT
   129001 CTTCCCAAAT AGCTGGTTCA GCAACAACTG GACGCAGTTT AGAGACAATC TTGCCATACG
   129061 TGATAACACC CTGTTTAACT TGGCCAATAA TCATAAGTTT CTTAGACATA AAAGTTCACT
   129121 TCCTTTCTCG ACAGTAGTTC AATAGTCACT AGTCTTAATC AGTGACAAGG GTAACCCTCC
   129181 GACTTGAAGT TCACCAACCA GTAGTCAGAC TACGCCCCAT TGATGATAAG AGCGCAACAG
   129241 TCCTCCGGCT CATGAATTCG CCTATCCACT GTAAGGTATT GACCTCATAG TAGAAGTGAT
   129301 TGTAATTAAA TACAGCCAGC ATCACTGACT CACTTACTAA TAGGTCATCC ATTAGCATGT
   129361 GGAAGGCTTC CTGAGCCATC AACGGATATA GGATTAATAA ACTCCAGATT AACATGTCTG
   129421 TTCCCCTTTC GGAGAAGACA CGCACCTGGC CACCTCCAGC CTCTATGGGC CGAGTTCAAG
   129481 GGCCATCTCA TAACTGGTCC TCAATCCAGT CCACATAGGA CCGGTAGACC GATAGGCATT
   129541 AAAACCTATC ACGCTCATCC CTTGGTAGGA TGGGCATTAA ACTATAGCCT CTACGACTAA
   129601 TAGTCCTTTC GTCTAGCAGC ACATGATGAC ATCTTCCCTT ATAACACTTA AACTACGATT
   129661 AAAATCTAGA ACACATGACC GCTAGACTAA GGATCACCGG TGTCAAGCAA TATGCCTCAC
   129721 CTCCCCTCAT GTCATGTGTG ATACCTAACT ACGGGCCAAC ACCACCTCCT TTCACATAAT
   129781 AGATAAGACT TAAATGGCAT CACCTCCTTC GTTACTAATC TTGAAGTTAA ACGCCAATTG
   129841 TTCTCGACCA TACTCAATAG GTACCTTGGC AACCATTTGA ATCATCTTAA TAACACAACT
   129901 AGGATCATGA AAGGTAGCAG GAAAGACGTT AACAGCAAGC ACATGTTTAT TACCATAAAT
   129961 GTCATACCCG TACAACGTAC CAACTATAGG CTCACGCTTA GGAAGCCGCA AGAACACCTT
   130021 GTATCCTAAT CCTTTTTCGT TATAGCAATA GTAAGGAATA ACAAAGTGTT TATCCGATTC
   130081 CCAAATAGCA TTGAGATCCA TAGCCCAGGT ATACTTTAGT TTAAACGGCT TACCGACATA
   130141 GAGCTTACGT ATCTTTCTGA GAATCTTACT TGCAAAGGTC TTTGTTGTTT CTAGATTTAC
   130201 ATCATCACAA TTAATAAACA TGTTGTACAC ACCTTTCTTT ATTACTGATC TACTGATCTA
   130261 GCTTGTGCTG CAAAGTAAAC AAGCTCGCCT TCGTGTAGTA CGTAGTATGC TTTGATTGTC
   130321 ATAAGCTTGC AATGGGTAAT CTTAATCTTG ATTGTATTGC CCTCTACATG CATAGCACGC
   130381 ATAGCATCAA CCTGTATAGT ACCGTTCTTA AACAGACGAT CATGGATAGC TATAAGATCC
   130441 TCACGATTTA ACATACATAT CACCTCCCTT CATTTAATGT ATCTATCATT AAGAGCACAG
   130501 CGCTCTATAG AGTACACTGT CACTAGTACT CTAACAGCAC TACTCATCTC TCCTTATGGC
   130561 ACATAGATAC CTAATAATAG AACAACGATT ATCAATAAAG CTTGTCATGA TAGTAATAGT
   130621 GTGTTGATCA GTAGCACCTT GCGCCTTCAT GCGTCGTATG CACTTAAGTG ATTCAGCAAT
   130681 GATCTCACCT ACCTCGGTAT CTGTGATGTG TTGCATAGTA AGGCCTTGGT CAATAAGCTT
   130741 ACGTTCAATG ATACCCTTGA TGATAATAGC AGCCTGCATT TGTTTATCAG ACATAGTAAT
   130801 CATCCTCCTT ATTTCTTAAT AGTTTTATAG ATAGGCATGG ATTTAAGTGG TTGAAGCTTT
   130861 TCTTCTTCGA TTAACTTAGC AATGGCTTGT TGCAATAGTT CTTGAAACTT TAATTGTCTC
   130921 TTGGTCATGA TGCAGTCCTC CTTCCTTACA TACAACCAGT GGGGTACGTT TCGCACTAAG
   130981 TTGCTTTAAA TATGAGTCCT ACCACCGATA CAATTTATAT CTCAGATGAC AGTGCTCTCA
   131041 AGATTTCCAT CAATTCCCAA ATCCCCACAT ATACCTATGT CAAAAATCCA CCCTTATAAG
   131101 CGGCATCATG TTACAAATAT AAAGAAATTG ATCGTTGATA TATGATAGGA GGGATGTACA
   131161 TGCGAGTTGG AGATAAGCTA TACCTGGACG CGCCAGGTAC TACGTACCTG GGCGAGATAC
   131221 ATAGTCTCAC GTTAACGACC GGCAGGACGG ATTTATGTAA ATGGAACGCT TGTGTTCGGA
   131281 CTGAACTTGA TATAGCTCTT ATGAACGATC ACTCTGTTTA TGATTCGAGT GGTAATGACA
   131341 TCGGTCTTAT TAGATCTATT ATGAAGTCGA ATCCCTTCTC CACTACGGGC GTTAGTATAA
   131401 CGGGTTATGT ATGTTCCGTT ATTGGACAAG GGCCTAATAT TGTGGATCAT ACTAAGCTTG
   131461 CTAAGTTAGA ACGGCGCTTA GAGCATTTGC AGGCTTATGT CAATTTAATC AATGACAGAA
   131521 TTGAGAGGAG TAATTAGTAT GGCAACAGCA AGTATGAGTT TATTGAACGT TACAGCTTAT
   131581 CTTAATGGTA AGGAATTAGG TATAATTACA AACTACACTA TGAATCGAGG CACAATGGAA
   131641 ACGACTTACT TTATCGAGGG GCCACATACG GCTTCATTTA CCTCTCTCGA TCTAGATTGT
   131701 GATGTCATGG CTCGTAGTCA TGTGATCGGA AAGATTACTA AGTATCAGTT AAATCCTCAT
   131761 GGCGGAGCAA GTATTAAAGT AGAGGGCGGG GCTCGCGATT TCCTTAAGGC TTCGAATAAT
   131821 CTTTCTAGTG TAATACAACC CTGGCATACT TATGATCAAG CAGTATCTGC AGTAAGTGAC
   131881 GCAGTTATGA CAACGACAAC TGCTTCGAGC GTTGGTCAAC ACGCTATATC GGATTATTCT
   131941 TACTATAAAA CGGAAGATGA AGAGAATGAG CGGATGACTA AACTTGAACA CAGACTTGAA
   132001 ACGCTGGAAC GTTATTGTCT GATGCTCGAA TTAGCAATAA AACAGGCAGG GATAATACTC
   132061 CCAATGAATC TATTAGACGG AGATGAGTAA CAATGATTCC ATTAATGGTC AATGAAGTAC
   132121 GCAAATTAAG TCAAGACGAA GGGCTCTTTG ACGATGAGAT CGCCGAGATA CTAGGATTTA
   132181 GTAGAGCGAC CGTCAACAGA GCCCGACATA GTCACGGAAT ACCTAAGGCT AACTTAGATA
   132241 ATAGGACAGA CAAACATTAT GAATGCATAC GATGCGGAAT TATTACCTGG ATTAATCGTA
   132301 AAGATCATAT GCGACGTATC TGTCCTGAGT GTCGTGGTAA GAAAGTTAAG GTTAGAGAGC
   132361 TTAGTCTTAC TGCTTTACAA GCGCAGGAAT ATATTAGAAA TAAAGTCCTG CCAAAAACTG
   132421 TCGAAGAGTT ACAATAGGCC GTATTTACTG GGATTATATA TTAATGAGTG GACATAATTC
   132481 GCTCATGCGG GGAGGGAACT GCAAGGGGCT GATACCATGT TTGCAGTTTT TCTTCTAGGT
   132541 GCGGCGTTCG GACTGTCATC AATGAGCGCC ATAGAGACCA TACTTTACAT TCGTCGTCAT
   132601 GGTCTCAAGG ATTATAGACT CATAACTGGC ATGATCGTAG ATGTCTGTGT CATTGCATTG
   132661 AGTCTAGATC TATTAAATTA CGTATAAATT ATGTCGGAAT CCTGGAGCGA TGTAGTTAGG
   132721 ATTGGCGCGG ACCAGCGATG TCCGACAAGG GGAGTTAAAT ATGAGCATTG CAAATCTTGC
   132781 TTTACCTAGT GTTTGGAACG TTAACGTACA AAACGTCAAT GATGCCAGTG TAATGATCAG
   132841 ATTAGATCAT GGTATGTATG CTGGTATACC GATTATTTGC AAGGGACCAA AGTGTCCTTT
   132901 TGCTTTAACA TGTATGATTC CTGTTACTAA CCAACAAGTG GGCGATCGCT GCCCGGTTGA
   132961 GATTGCAGCG ATTGTTAATC GATTCCAAAA GTATTGTACT GAATTCGGAA TTGATCCTAG
   133021 CGATGATCGA CAGACCGTCG ATCTTGGATT CGTTAAGGAT TTAATTGACA TTGAAGTCAT
   133081 GATGCTTAGA GCAGATCAGA AAATGGCCAT CGATGCGGAC TTTATTGAGT CGGTTGTGGC
   133141 TGCTATTGGT CCGGACGGCA AGGCTTATTA TAAGAATGAA TTAAGTAAAT CCTTAGAACT
   133201 TAAGGATAAA CTTCGTATGA GTAGACAAAA GATCCTAGAG AAGATGAATA GTACACGCAA
   133261 GGATAAAGAA TCAAGCCTTA AAGGTGCTTT CGACGCTTCA ACGAATGCTG CAAACCTTAT
   133321 GGCTAAGGTT AAGGAACTCC AAAAAGATGG ATTCCTAAGT AACGTTGTCG ATATCACAAA
   133381 TATCGAAATG GTTGAAGAAG GTGAGTAAGC GTGGGATTAG TAAATAACCA GTCGGTTCAA
   133441 GTTGCCGGGA CTTTATTTGG AAATCTTATA CGAGGTCTTG GTACGATACC AGGAGGTAAG
   133501 TCAGCAAAAC GAGGATTAGA TAATTTAGCC AGTAAATATG AAGATAACAT TAAGAAAGCT
   133561 GCTCAACTAA CATCGAAACA AGGTAGAGAA GCCGATCGAG TTTTACCAGA AGCTGAACAC
   133621 CTTTATAAAA GGGACGCTAC TATTGATAAA ATACGAGATA GTCGTATTGC TAAGTACGGT
   133681 GATGAAATAA ATTGGAGAAA AGCCGATCCA AGGGGATATG ACAAAGTTAA TGGGCTTTAT
   133741 GAGAAAAATA AAGCTAAATT TGATAATGTC ATGGCACCTA GTAGTGCTAT TGATAAAGAG
   133801 ATTTCTGAAT CTGGCACGGG ATTTTGGGGT CAAGCAAAAG TAGTTGGCGG TGCTGCCAAG
   133861 CATTATATGA CATCAGGACC ATTAACTGAA ATAATGGCTA AACATGCAGT ATTAGCATCT
   133921 CCTGGTATAC TTGGTGTAGG ATATCGTTAT GCAACCGGTG GAACTATGGC GCGAACGGCC
   133981 GACGGTCAAT CGGATATCGC CGGCATACCA TTCTTTTAAG GTGGTGAGTT AAATGGGATT
   134041 ATTAGATAAT GCGTTGAAGG CAGCCGAACG AGGACTTACG AAAACCTTTG TAGAACCTGG
   134101 TATGATTGCA AATCGTTCAA TCGAATCTAG ATTAACAGAT CGAATTGCAG GAAAAACCGA
   134161 TAACAGAGTT AAAAGGCTTC TAACGCCTAA TTCAAAAACG GCCGGACCCG TACCATTACA
   134221 AGAGGGCATG CAAGATACTT CATTAGGTGA TTATGTTTTT GGTACTGGTG GAGCAATTAA
   134281 AGATGCTGCT AAGGAATATT TCTGGAAGGG TACTGACGGT AGAGGTCTTA CTGGAACACA
   134341 GCGAGCGGCT CGTATTGGCG CAGGATGGAT GGTAGGATCG AATGTAGCGC GATTAGCAAG
   134401 TGGAGGAACT CCTTTTACGA ATTCTAATGG TGAATCGGAT ATTGCCGGAT TGCCATTTTA
   134461 ATGGTGGTGA AATAAATGGC AAATCCCTTA ATGTTCTTAT CTAAATTAGC TGATAAATAT
   134521 AAGGGACTTA AAGAAGGATA CAAATTTGCT AAAGGCCTAG ATAAGACTGT AAAAGGTGTC
   134581 GGTGAGTCAG TCATTAACCC TGGCGGCACT TTAATGAATG AAACCATGGA TGTTATGTGG
   134641 ATGCCTGGGT CCTTTATTTC CGGTTTATTC GAAGGAGCAC GCAAGGGAAC CTTCTTTAAA
   134701 GAACTTGGTG AAGCTCGTAA ATTAGGTGGA ATCCGAGAAA TGCAAAAGTT TGCCAGAGAA
   134761 CGAGCGCAAA CATGGAATCC ATGGAGTATC GGGCCTTTAA GTACTTTGAC TAAGGCAGCG
   134821 GGTTTTGCGA CGAGTATGGG CGTAAAGACC GTCGTGTCGC CTATTAAGTT AGTCACGCCA
   134881 GTTCTCAATA TTGCAGGAGG AGCGGCTTTT CGTGGTGGGG TCGCCGCCAC GGAGCACGTC
   134941 ATAAAGCAAA TACCAGGAGC CATTGACTTA GTTGGTGGAT CGATACTTCA AACAGCACGG
   135001 GTCGCCAATA GGGTTTCGAA TAGCCGTAGT GGCAAAGCAG TATTAGGTTA TGGTGCTTTA
   135061 GCTGGTTTTG GTACTTATGG AGTATTAAGT ACCGCTAGAG AACAAAACTT ACCTCAGAAA
   135121 GATCCTTATA TGATCAATCC TTACGTAACG CCAGGCCTTG AAGACGATTC TCGGTTTGCA
   135181 CCGAAATTGA TTGACAAGAA AGAAAAGAAA GATAATAGTT TGTCTAAAAC TGCTATGATG
   135241 CAAGTTGACG ATGTTGCGAT AGCTGCAACT CGTAGCAGTA GGATAGACTC ATTAGGAGCA
   135301 ACGGGCGATT TAGTCTTTGC CTTGCATAAT CGTCGATGAG GTGAAATAAA TGGCAACACA
   135361 ACAAACAACA CGTTCTGGAG TTAGAAAGCA TTCTAGTGGT ATAGGTGTTG CAGCCTTCGG
   135421 CGGAGGAATT GAATTCGCCA TACGTAAGAT GGATGGCGAA AGTACTTCAA AGGCCGCTGG
   135481 TCACGCAGCA CTTGAAGCCC TTAAATGGTA TGCTTTTGCT CCTATTATGG AAGTTAAAAT
   135541 GGGTCTTGAT TTTATTGGTG CAGGAATGGA CATGCTCGGA GTACCAACGC CTATTAAAAT
   135601 GATGGAATTA GGTAAGAAGA ATTTAGAGCG TTTAACAACT AATCCAGGTG AAGCAAGATT
   135661 TGGTTCTCGT AATTTTCAAG AGACGGAACA AAGTCATACA TTAAGACAGC GTAATATGCA
   135721 AGCGATTCAA GAGAGTCGCC TAAATGCCCG TAGTGTTTTA GGAAACGAAG CACGAATGTT
   135781 ACATAGATAA TCGACTTAAC CAGGTCGTTA TAATACCTAG GCAGGTGATG CCATGACTCT
   135841 GACACCGGAA GAACTACAAC TCTATAGTGT GCTACAAAAT CCAGTCCTAT GGGCTCAAGC
   135901 CGAGTTGAAC TGGACAGCAC GGGATTATCA GATTGATCCA CTTAATATGA TGTGTACAAA
   135961 GCCTCTAGTC GTCTTACGTC TTGGTAGGCG TCTAGGAAAA ACAGAGAAAC TAGCGGTTGC
   136021 AATCCTTTGG CATTCTCAAA CACAGATTAA TAAGGGACCT AATAACCAAT ACGATATCTT
   136081 GATTATTACG CCATACGAAA CTCAGATCGA TCTTATCTTC AAGCGGCTCC ATGAATTAAT
   136141 TGATATCTCT ACAACCTTAA AAGGTACCAT TAAACGCGAT GTTTATCACT GTATCGAGTT
   136201 TCATAATGGA ACGTGTATCA AAGGATTAAC GGCCGGATCG AAATCAGGAA CCGGCGCTAA
   136261 TAATACCCGT GGTCAGCATG CTGATGTGCT TATTTTAGAC GAAGTTGATT ATATGGGTGA
   136321 AGACGATATC ACGAATATCA TCAACATCCG AAATGAAGCA CCTGAACGTA TTAAGATCAT
   136381 TGCAACATCA ACCCCCTCGG GTCGTCGCGG TAGTTACTAT AAATGGTGCC AAGATGCGAC
   136441 GTATAGTTAT ACACCAATGA CGACGGATGT CCAAGAAATA CTTAATGGAA CACCTTTCAA
   136501 GTATAAGGGT ACTAAGAAAA GGGGAAATGG TTGGTCACAT TTCCATGCTC CATCAACTGT
   136561 TAACAAAGAG CTCCTAAAAA TCAACCCAGA GACCAATAGA ACGTATTTCG AAGATATAGA
   136621 AGACGAATTA ACAGAACTCA GATTCCAACA AGAGGTTATG GCAGAATTTG GTGAAGAAGC
   136681 TGTTGGGGTC TTCCAAAACC GTTTCATTGA TAAAGCGAAA GCCAAAGGTG TAGAACTTAA
   136741 TATCCGGTAT CGCGATAAAG ATGATCCTAC GATAACGCCT AAACGCGGAC CCCGTATCCT
   136801 CGGGGTAGAT TGGGATAAGT ATGGAGCAGA GTCTACTATT CTTGGTGTTG AATTTGACGA
   136861 ATCTCGTGGT TTATTCGTTC CAATTGTGAG AGTGTCAATT CCAAGAACAG AATTCACCTT
   136921 AACTAATGCG GTTGACAAGA TAATAGAACT TAATGACGAG TTCAAATGGG ACTGGATCGT
   136981 TTTGGACCGC GGCTACGGAG AAACTCAAGT AGAGTTATTA AAACTTTATG GCAAAAAGAA
   137041 CCCAGCATCG GGTCTTGCTC GAAAGATTAT CCCGATTAGT TTCTCAGATA AGATTGTTGT
   137101 CAGGGATCCT ATTACGAGAA CAAAGATCAA GAAAGACATT AAGCCCTTTA TGGTTAACAA
   137161 TGCAGTTGTC GCTTTTGAGA AGCAGCAAGT TGCCTTAAAT CCGACGGATA AGTTATTTAT
   137221 TAAACAACTC GAAGATTATC ACGTTGTTTC ACTTGGTTCA GAAGGTCGCC CGAAATATAC
   137281 GGATGTTAAC GAGCATATTA TCGATGCTTT TTGTCTGTGT ATTCATGGTT TTACGACTAA
   137341 GTATTCTGAG ATGCTTAAGG TCTCTCATAC TAATCGGATT GTTGGTGTTA ATGCCTTAGA
   137401 TGGTACTCAA AATCGGCAAA CGTCCGATCC TACTAAGGAT CGAGACATTG AACCACCACC
   137461 TCGTAAAATT CCCATGATAC ATGGTAGCGT TTATGGTGTT GAAATGAGAC GCGGTGGTAG
   137521 AGGACAACGA GGAGGCGCTC CATCTCGCAA ATCCTTTTAA TCTAAAGTTA CTTGCACTTA
   137581 AAGCAAGCTA AGATTCGGTG ATCTAGCGGG AAAGTTAGCT TCGTGCATTC CCGCTCACCT
   137641 ATAAGGCGGC GTGGCTGCCG CCATGATCAC TCTTCTAGTG TTGTCCGCTT TCCTCTCGGT
   137701 ACGACACTCC TTACTCTTCT TCTAGGCCGG AGTACTATCC CTCCCCTTAG TATCTCCGGC
   137761 CATTCTTTAA GGAGGTTTTA AATGAATGAT TTAGAGCGAC AACAATTAGA GTATTCTCCC
   137821 AGGCTAGAAT TCACAAAACG TCTACTTGCT ATTATATCGG ATACCGATGT AACAGAATCT
   137881 GATATTGTGA ACTTGCCACA GGCGTTATTA GATACTGTGT CGTTGCCCGC TGCGGATGTC
   137941 TTACAAAATC TCGCAGATAC CTCTAAAGCT TTAGATGATC TGATCGATCA ATTAGGTCAG
   138001 TGCCTTGATG GTCGTCTCGA TAGTGGTATT TCTATTGCGG ATTATAGATT AGCCAGGGAA
   138061 AACGACAATT ATGAGATACG AGATCAATTC GAAGACCATT ACAACAATAG CCCGGAAGCC
   138121 AGCACTGCTG GTGAGGCACT AATCTATTTA TTAGATGTTA AATCTAATTT AGACACGCAT
   138181 AAGGCTTATG TTAGTAATAC GTTCTATAAC GGGAAGGCTC AATTCGATAA TATCGACAAG
   138241 CACAGAGACG ATGAACAAAA AGAGATAAAT AAACTTGTAT CTCTAGAGAT AAAGAAACCA
   138301 GGAGCTCAAG ATTATACATC ACTTAAGATA CAACATAATT TACTGGACGC ATCGAACGAT
   138361 CGAATTAATA ATGTCTCAAG TTTTGTTGGT AATATCAAAC AAGTTCTAAC AAGCGGTATT
   138421 AATCAGCAAT TTAAAGACGT TACTTCCGTT GTAAGAACTA TGGCTCTTGG CGGGCCTGAT
   138481 AATATAGGTC ATGTTTCTGA TATTACAGAA TTTCGATTTA AACAATTAGC CTTTATTTCA
   138541 GATGATAACC AAAACCGGTC AAAGCGGCTA AATACCGAGT CTATGCGGGC AATGATTGAT
   138601 AGTGATATGA AAATCTTATC AAATCTTAAA ACTACAACTT CAAGTTCCCT AATTAACTGG
   138661 TTTTCAAATA CAAGTACGAA GAACGACACA CTACCTATTA CAAAGTTATT CAGTGATGCA
   138721 ATTTCTGGTC TGGAGTTAGT CGAGACGAGT TACCAGACGC GAATGGCAGA TCTAAGTAAA
   138781 ACCAATGCCT TAGAAAAGAT GCAACTAGAC GATATCGCTG CTTCATTGGA ACAAAAGAAA
   138841 GAAGCTCGAC AAGTTTATAG TCTTACTAAG GCCATGCTCG ATCAGTTTGA TTTCAAGGAT
   138901 TCTAATATTG ATAAACAAGT GAAACGTTTT ATTGACAACA ACAGTTTAGA CACACCTGGG
   138961 AAGATTTGCG AGTGAGGTGA TTGTTATGTT GTTTACTTGT CCAATTTGTA AAGAAGAATT
   139021 ACATGCTGTC TTCTTTGGAG ATGATGTTCA TCGTTTGCGC TGTCTTAAAT GTGATCAACT
   139081 CTATGATTCC TTTGAGTTAC TGGTGAGCAT GTTTAGCGGT CCTAAAAACT AGGACTGCCG
   139141 TAAGTTAGGT TAAGAGACCT GACAGGGTGA AACACACCCA ATCTCCTATT TAGGGGTTGA
   139201 TCTATTATGG CATTTGTTAA AATTCGTGGT GCTCAGATTC AGGGTAGTGC AATTAAAGAT
   139261 AGTCATATTG CTGCTGACGC TGCCATTGCG GAAAACAAAT TATCCATCGA TTTCAATGCA
   139321 CACACCGAGA CCTTAGCTAA TAAAAAGGTT CTCTATAAGG TGCAACTCAA TGACATTCAA
   139381 GTAGCAGCCG GTGTTAGTGC ACTTGAATTC GTCAACGTTG AGGGTCGTTA CAAGTTTAAC
   139441 GACGGAGTAC AAGATTTCTT TATTGATGGT CTTCCTGTGA CATCGAATGG CACTAGTCAA
   139501 GGTGTTATTA CAGATGCTCC AAACAACAAA TTCATTATGC GCGATGGAGT AACAGAAGAT
   139561 ACTCCATTAA GGGACGTTGA TGGTAATATC ATCTTCGGTC GCATTACGTA CGTTGTTGAA
   139621 ACTGACAAGT ATGTCTTAAC CTTTGACAAC GATGGTGTTG TCGAAACTCC ATACACAATG
   139681 GTCGTTCCCG TCACTGTTGA CCTCTTTTAT CTTAAGCGCG GTAGTCTGCT TGATATGCCA
   139741 GAAGATTTCG CAGTAACTGA GGGTGGGTCA TTTGTCGAAG GAGCTATGGA TGTTACGGCT
   139801 ACGTTTAATC TTGAACAACT CGCTAAGGAC ATTTATGGCG GCGCTTGGGC TCTTGATAAT
   139861 GACGGAGTAG GTAATCTTAC AACCTCTTTG GCTACTCAAA TTGCTGATGA GATTATCGCT
   139921 CGCGGAGTTG CTGTTGATGC TGTTCAAGAT GCACTGGACA CTGAGGTATC GACTCGTTCG
   139981 TTAGCGAACA CTGCACTTCA AGAAGCACTG ACTGCTGAAG CAGGTACTCG TGCGACGGCC
   140041 GATACCGCAT TAAGCGATCG TATTGCTGAT CTTGAAACTG GTGGTGGCGC TGAAGTTACC
   140101 GATACTCATA CTCGTGATGC GGCTACTGTT AATGGCGTCT TTGCTATTGA TACTTTCGTA
   140161 GATCTCGAAG AGCGCTTAGA CGACATTGAA TCTACAGTCG ATGCTAAGGT TAAGCTTTTA
   140221 CTTGACGCAG ATACTTCCGG AGCAACAGCC TTAAGTGATG CGGTGGCTCA AGAAGTTATC
   140281 GATCGCAATG CTGCAGTCAC CGTTGAGCAT GATCGTGCCG TAGCCGCTGA GGGCGTATTA
   140341 ACAACTGCTG TCAGTGATGA GGTTACTCGG GCTACTGCTG CCGAGGGTGT TCTGACCGAT
   140401 GCACTCGATG CGGAAGTTAT CCGTGCCGGA CTTGCCGAAG TAGCTAACGC TGACGCTATT
   140461 GCTGCCGAAG TTACTCGTGC CGGACTCGCC GAGGTTGCTA ATGCTGATGC AATCGCTGCT
   140521 GAAGTGACTC GCGCTGGACT TGCAGAAGTT GCTTTGGCTG GTCGCGCTAC GGCTCTTGAG
   140581 ACAGAAATTA CTGCCGCTCG CGGTTCTGCT GTGGATCTCG ATACTCGCTT GGATCGTGCC
   140641 TTAAATGAAG ATGGTACTCT TAAACAAGGT ACCAAAATCC ATGCTCATAC CAAACAGGTC
   140701 TTCTCTGCTG TTGGTGGAGA ACAGATTGTC AATCTAACTG GAGGTAAAAC GTTCCAAGTA
   140761 GGAGATGATA GTCTCGATGT TTTCGTCAAC GGTGTATTGC AAGCTAAAGG TTTGCATTAT
   140821 GCTGAGCTGG CAGATGGAAC AGGCGTGGAC TTCAGTCCCG AAGTCCTTGC TGTCGGGGAT
   140881 GTTGTAATCT TTAAGTTCAT CAATAACAAC GCTGAGTAAT TAATAAAGGA GAGAGATTAA
   140941 TCTCTCTCCT TTAAGGGGAG ATTATAATGC CACTACAACA AATCCCAGGA AAAGAGATTA
   141001 AAGACCGAGG AATTACTTCA GATGATATTG ATGATTTAGC CATCGAATCT CGTCATATTA
   141061 AACCTAAATC AATCTTACCA GAACAATTGG ATTTACAAAC AATGTCTGGT TTCTCTGTTT
   141121 ACAAAGCGAC AACAATTCAA GCTATTAACA CAAACACATG GACTAAGGTA ACATTTAATA
   141181 CAGAAATTTA TGACATGTTA AACGAATTTA ACTTAAGTCA ATCGCGTTTC GTTGCTTTGA
   141241 GCGATGGAAC ATATACCTTT AGTTTATCCA TCGAATGGTC ATCGGACGCT CCTGCCAATA
   141301 GAGTGCGTGC TAGTCTTTAT GTTAATGGAT CGAGTAAGGC CCAGGTTTTT GATCAAACAG
   141361 CATCATCAAA AATAACCGTT ACAACCCATG CTTCGTCTGG TACGGCAACT ATAAAGCTTA
   141421 AAGCAGGCGA TTACGTTGAA GTCTATTGTT ATACAAGTGA TGGAACCGAT GTTACCTACG
   141481 GACCTGATTT AACTTACTTT AATGGAATTA AGACCTCGTA AGGAGAATGA CAATTATGAA
   141541 TTTAGCACGA GCCTTAATTT ATCTATTTCC TAATACTTGT ATGATGAAAG ACATTCTTGT
   141601 TCGAGACGAT GGAGAGGGAG CCTACATAGA TCAATGGAAT ATATCAGATC CACAACCAAC
   141661 ACAAGAGCAA CTTGATCAAG CATGGATTGA AGTGGTTCGT AAAGATAAAC TTAATGAACT
   141721 TGACGAAGCT TGTGAAAACG ATATCTTATC CGGATTCATA GCATCGAATG GTCATCATTA
   141781 TGGTTTTAGT TATAAGGATC AAATTAACTT CAATGAACAG GACGCTATCT TAACGAGAAA
   141841 TCCTTCTATT GATACAATTT ACTGGAAGAC AGATGACATT GGCCCTATTC CGCATACTCG
   141901 TGAAGAATGG TATGCGGTAG TTGACGATGT TGCTGTAAGT AAGCTTGGTA AAATTGCACG
   141961 TTATTGGCAA CTCAAAGTTT ACGTTTTATC TCTCAACTCT GAGAGTGAAA TAAATGCAAT
   142021 TCACTGGTAA TCTATAATGC TTTAGAGAGG AGGGGAGAGT ATGGCTAAGT TATCAATTCC
   142081 TGAAGAAGTT AAAATCAAAT GTTGCTATTG TTTTATTAAA GATACCTGCG TACGTAGATG
   142141 CGAGAAGGAA CTTTATGAGA TCAAAGGATG GATGACAAAA TGCATCCTAA CCCCTAACCG
   142201 GCCTGGTAAA AAACGTAAGG TTAAAATCTA ATACGAATGG AGTGTTTACA TATGAGCAAA
   142261 GAATCGGATT ATGAAAATGT TATGTATGGT CTTGTTGGAT TACGTCCATC AAAACCTAAT
   142321 CCCAACACCG TTAAAACTCC TAAAACAAAA TAAGAGGTGA TTTAAATGCC TAAGATATGT
   142381 ATTGACCCAG GTCATAATAA GTCTGGTATT GATACAGGTG CTCAGGGTTG TGGTCTTTTT
   142441 GAGCAGGACC TAACACTCGA TATTGGACTA CGTCTTAAGC CTCTTCTTGA GGCTAACGGT
   142501 ATTGAAGTTG TTATGACAAG AACTGGTGAA AAAGTTCCTG GGAATTATAG TTCTGTATCG
   142561 GGATCATTAA AAGCACGATG TGATATTGCT AATAATGCAA ATGTTGATCT CTATGTATCA
   142621 ATTCACATTA ACGCAGGCGG CGGCACTGGG TCTGAAGTTT GGGTTGTTTC TACGGGCGGC
   142681 CGCGCAGAGA AATTAGCTAA ATCCGTCTTA TCTCGATTAG TCTCTCAATG TGGTTGGTCA
   142741 AACCGCGGAG TTAAAACTGC GAATGATTAC GTGTTAAAAT ACACAAACGC TCCAGCCATC
   142801 TTGACTGAAA GTGGATTTAT CGATACACCA AGTGATGCTC GTAAATTAAG TGATCCTAAT
   142861 TTTCGTCAGG CTATCGCGGT TGGCCATGCT CAAGGAATTT GTGATTATCT GGGTATCACT
   142921 TATAATGAAT CGCGACCCGT GCCAGTACCA ACTCCAGTAA CGGAGGTGAA TAAAGTGGGA
   142981 ACGATTGTTA TCTATGAATA TGCCGTCGAT GTCCATTCTG CTTATTATAT GGCATACGTT
   143041 ACCAGTGGAA TTAGTATTGC CCTGGAGAGT GTAACTAAGG CAGATTTAGA TGTTGCGACT
   143101 CGCATTATCA CAGTTGGAGG AACGGTAGGT CAATATCTCC TTAATGGTAG TCAAATTAAA
   143161 TCGGACAAGC ATTTGTCCGG AACGGACCGT GTTGATACAG CACTTCAAGT ATTAACTTAT
   143221 ATCCATAACG GAGGTAGGTA ATATGTATGA AATACTTACC CATATACTTG TTCAACTAAA
   143281 TGGAGCATGG GGCGCTATTC TCGGTGGTAC GATTATTGCC GGTATTCGCG CCTTTGCGAT
   143341 ATCTAAGGCT AAAGAGATCT CCCTGAAGTT TATGCTTCGG GTTGCTAAGC AAGCTGAAGA
   143401 GTTAGCCTTC GAGACAGGTC TTGAAGCGAT GAAATTCGTC GTGGATAAAT CCTATGATCA
   143461 TTTACCTAAA TGGATACGTT TCGTTGTTTC GAAACAAACC ATGGATGGTT TAGCTAATAA
   143521 TATCTATAAA GACGCTAAGT CAAAAGCCGA TGTTGAAGTT CAAAAGAGAA TCGATGAACG
   143581 ATTACATGCT GCTAAACAAA TCGTCAAAGA GGCCGGACTC ACAATCGTCG AGCCTGTTGT
   143641 TAATGATTTA CCCGGTCCTT CCGAAGCGCC CGCTGGTTAT TAGTTACAGA TAACATTCAT
   143701 TTTGTAATAT TTATTTTAAC TCATTATCTA AATGCTACAA AATGACCATT CTTCCCTGTT
   143761 TATATATGAA TAGAGAGTCT TAATGGGAGG TGTTATATTG TGAGTATTTC AACGGATATG
   143821 TTAATTTCTA TCTTAACGAA TCTTATCGGT TTGGCCTTTG TTACAGAGGC AACGGTTGAG
   143881 ATCTTAAAGA ACATTTTTAG TATTACTGAT GACAGAATTA AGTTTGGCAT TTCTGTCATT
   143941 GTCGGTATCG TAACGTCACT TGCTACGAAC TTTGATTTGC TCGGCGGAAA CGGTGTTCAA
   144001 TATTATGCCG GAATCCTGCT TGCAGGAATA TTAGTTAGTC GAGGCGGTAA CTACCTACAT
   144061 GAAATCGTTA AGATTCTTCA AAGTCTCTCA AGTGCCAATA TGGCAAAAGC CCAACACGTC
   144121 AATAAGTAAT TAGTAGTCCA ATAAAGCGAG GTGATGAAGT GGGTGTTAGA TCCATGATTC
   144181 AAACCTGGCT CGGAATAAGT GAAGCTCCTG TTAGCACACC TAGTAAGGGC GGTGGTGCGA
   144241 AACGTGATCC TAAACAGTCC ATCATCAAGA AACTTGCTTT AGTTACGGGT GGCGCTAATG
   144301 GGAGAGACTT TTCTGGTCCA GAGTTTGACT TGAACTTAAT AAGTAAAGCT TATAATACGG
   144361 AATCTTATGT TCGTGTTGCG TGTGATAAAT ACATAGAGCT TATGTTTAAA GCTGGATGGG
   144421 ATCTTACGGG AAACAACGCA GATGCTATCG ATTACATACG AACACGATTT AAGTTAATTG
   144481 CCGAATCAAC TCAGATTCCA ACAGAGCAAC TCTTTATCGA AATCGCTGAA GATGTCGTTA
   144541 AGTATTCTAA TACGGTCATT GTTAAGGCGC GAGTTAAAAA TGGACAACCA CTACCTCAAG
   144601 GCATTGCTAT CCAGGGGGTT GCCGGTGGAA TGCCGGTAGC CGGATACTTT CCACTAAATA
   144661 TGCTTACGGT TAGTGTCAAT CGTGACCAGT TTGGCACCGT TAAGGCATGG CAACAAGAAG
   144721 CTCAAGGAGG TCAAGGTAAG CCGGTTAAAT TTAAGCCTGA AGATGTCATC CATATGTATT
   144781 ATCGACGTGA GAAAGGTTAT GCCTTTGGGC AGAGTTTTCT GTTTCCGGTA TTAGATGATA
   144841 TCAGAGCCTT ACGTCAGGCA GAAGAGAATA TCCTACGTAT GATTTATCGG AACCTTTACC
   144901 CCTTTCATCA CATTCAAGTA GGTACTCAAG AAGAACCTGC CGATGATCCA GAAGTTGATG
   144961 ATGTGAAGCT CGCCATTGAA AGTATGGAAC TTGAAGGAGG ACTTATTACC TCTGAAAGAG
   145021 TCAATATCAA GGCGATTGCA TCAGATCAGA TTATCGATGC TCAACCGTAT CTTAAACACT
   145081 TTGAGTCGCG GGTTTTCTCT GGTCTTGGTG TTCCTGAAAC ACTCTTCGGA CGTGGAGGGG
   145141 CTGCGAATCG TGGTACATCA GACAACATGA CGACTGACTT TATTGATAGG GTCAAGGCCA
   145201 TGCAGACGAT TATTGCAGCT TTCACAAATG AGTCTATGAT TAAGGAACTC TTAATGGAAG
   145261 GCGGCTACGA TCCGGTTTTA AATCCGGACG ATGACGTTCG GTTTGTCTTT AAAGAAATCG
   145321 ATCTTGATGC TCAGATCAAA TTCGAGAATC AAGCCGTTTA CCTTTATGAA CATAATTCAA
   145381 TTGATCAAAA CGAAATGCGC GTACGCCTTG GTTTCGATCC AATACTCGAT GAATCTTTCA
   145441 TGTTCTTAAA CATGGTAACA ATCCCAACAG TTGAAGCCAC GGCCGCTGCT AAAGCCGCAG
   145501 TCGCACCAGC AACATCAACA AGTCCGGCTG CTAAAAAGAA TGCTCCTAAG CCTAAAACAA
   145561 GACCTGGTTC TAAATCACCG AAGAAACCTG TGAAGAAGAA ACAAAAGACC GCTTATGAGA
   145621 CAGCTATGGA AAACGAGTAT ACGCTTCTTA GCGAAGGCTT AAAAATCATT GCTAAGAACT
   145681 ACTTTGATTA CCTTGATAAT CCTAGCTCAG ATAAACGTAA CAACGCTGCA CTTCTTAAGG
   145741 ACGTTACGCT TACTGTTAAA CATACAGAAC AACGGTTAAA TGATGTCACA ATTGAATTTA
   145801 ATGGAGCAAT TACTTCAACA ACACAGATTA GTATCAAGAG AATGTTAGCA CAGATTCATG
   145861 ATACTACGAT TAAATTGCTA GTTGAAACAC AAGGTTCTAA TAAACTGAAT GAAGCATCAG
   145921 AAACTATTAG TTCATTATTT AGGGTTATGG AAAATCGTTT AACTGACATT ATTGGTATCA
   145981 ATGGTTCAAA TAAGGAGGTG GACGAGTTTG AGCAAACCCT TTGAGCTTAA AGAAGGACGC
   146041 TTCTGTTTAA CAGAAGTCCT AGAGATTAAG CAAATGCTCA ACGAATCCGG TAATCCTAGT
   146101 GCTCTAACGG ATGCTGCTAA AAGCGGAACA AGCGAGAACC CTAAGAAGTT ACTCGTGACC
   146161 GTCGAAGCGA TTCACGCTAA GATGACTAAG AATAACACGA TGTATCCTGC TAATCGACTA
   146221 GAATCTAGCG CCGGTACTTG GACTGATATC TATGACAAGC CGGTTCTTAA GAATCATAGT
   146281 AGTTATACAG AGCCTCTTGG CAGGGTAAAG AGTTCTAACT TTACCGATTC GAAACTCATA
   146341 GATGGTGTTA AATGTATTGC TCTCGATTTG CTTATCACCG ACTCGGACGC AATTCAAAAA
   146401 GTCCTTGATG GTCGATATAA AACCCTTTCT ATTGGTGCTA CAACTAATGA AGCAAGATGT
   146461 TCAATCTGCG GTAAAAACGT CGTTGAAGAG TATTGCGGTC ACTGGAAGGG TAATACCTAC
   146521 GAAGGTCAAA AGTGTTATTA CATTATCGGA GAAATGGAAT TTGATGAAAT TAGCTTTGTC
   146581 AACATGCCAG CCGATGTGCA TTCGCAAGTT ATTGGCCATA AAGTTCAAGA TTCCGTTAAG
   146641 GATAGTCAAA CTGAAGAAGG GAGGATAATC TTGGTGACTG ATGAAACTGT AATCGATCCA
   146701 ACCATCTTAG ACCAAGTTAC GGCTTTAGCT ACTCCGCCAG TAATTCCTGT AGTTGCAGAG
   146761 GGTGTTCCTG AAGTACCACC TGTCATTCCG GTAGTAACTG ATGTTCCACC TGTAGTTCCT
   146821 GCAGTAACAA CTGAAGAAAT TACTCCGGAG CTAGTAGCTA GTCTTCAAGA ACAGATTACT
   146881 GTTCTTGAAG CTAAACTTGC CACTGCAACA CAAGAACATG AAGTAAGTCG CCAGAGTCTT
[truncated: 99,062 more chars]
