# Supplementary material for: Clades of huge phages from across Earth’s ecosystems
Source: Nature. 2020 Feb 12;578(7795):425–31. doi: 10.1038/s41586-020-2007-4 (PMC7162821; doi:10.1038/s41586-020-2007-4)
Supplement: Supplementary file 6 — Genbank files for all genome. [file 41586_2020_2007_MOESM6_ESM.zip › genbank_genomes_SD-4/F-04_PHAGE_36_18.gbk]

LOCUS       SRR1747026_scaffold_22_prodigal-single     229459 bp    DNA     linear   BCT NOV-13-2019
DEFINITION  SRR1747026_scaffold_22_prodigal-single, contig.
ACCESSION   SRR1747026_scaffold_22_prodigal-single
VERSION     SRR1747026_scaffold_22_prodigal-single.1  GI:
KEYWORDS    .
SOURCE      F-04_PHAGE_36_18
  ORGANISM  F-04_PHAGE_36_18
            .
COMMENT     Data sourced from ggkbase. For additional details see
            http://ggkbase.berkeley.edu/organisms/405946
FEATURES             Location/Qualifiers
     source          1..229459
                     /organism="F-04_PHAGE_36_18"
                     /mol_type="genomic DNA"
     gene            463..1398
                     /locus_tag="SRR1747026_scaffold_22_prodigal-single_1"
     CDS             463..1398
                     /product="Uncharacterized protein n=1 Tax=Coprococcus sp.
                     HPP0074 RepID=S2Z4J9_9FIRM"
                     /codon_start=1
                     /transl_table=11
                     /translation="MEIKCPICDRVREINKDSYRRAVKRNTLLCRNCSAKLSAQKVKS
                     HKQEEINNRRLEVLKKELSERDLGLMRVLGEEIPCRRNNTIPLEVKCEKCDHTWLDTS
                     AHLINDKKGCPICMTKISNTKRSETYKTKEGKYPKNKLKAILDSRGLELMDENILGKI
                     SEKVKVRCKRCGRVYEVGICNIVYHNYSCPNCKSVYSKGELLIKDILDKNKIEYAMSY
                     RFKDCRYKNPLPFDFYLPKYNCCIEYQGCQHYNEKEYAKLTRGTNRNGGFESYQKRDQ
                     IKRDYCKSKDILYIEVFEYQTPSEIREILGGIWNG*"
                     /db_xref="UniRef100_S2Z4J9"
                     /db_xref="S2Z4J9_9FIRM"
                     /db_xref="lmu:LBLM1_10840"
     gene            1391..2476
                     /locus_tag="SRR1747026_scaffold_22_prodigal-single_2"
     CDS             1391..2476
                     /product="recombinase RecA n=1 Tax=candidate division OP9
                     bacterium OP9-cSCG RepID=UPI0003743CD4"
                     /codon_start=1
                     /transl_table=11
                     /translation="MANKLDSVLEKAQKSLGLDIRSAREQCVDERVLLESPSLNYVFG
                     SGFVLGRAYLLSGPFSQGKTSICTYICSQMQKLFPNKKIVYLDMEYALDLDHCEELGL
                     NIDPEHFILLRPKCAEDLFNLIVDLSQTGEVSLFVLDSLTSLESKAQNEDAFVGFGGS
                     KGAAVISSGMKRIIPFLYNSKASLLMVAQERQNLSGGGLYGPDFTIASGGRAPLYYSS
                     WNARITKTDEITGPNKELIGLSLRIRDTKNKLGIPKRDANVKLYFKGGIDSEEEYVDY
                     LKVLGLVEQKGAYYSNSEWIADDGTVGMKVCGMEKLKEYLKENPKLYSSIKTKVNGLI
                     AGHSVLDDQKIEAVDEKEAALWAQLEG*"
                     /db_xref="UniRef100_UPI0003743CD4"
                     /db_xref="opr:Ocepr_0118"
                     /db_xref="107429729"
                     /db_xref="UPI0003743CD4"
     gene            2574..3077
                     /locus_tag="SRR1747026_scaffold_22_prodigal-single_3"
     CDS             2574..3077
                     /product="hypothetical protein"
                     /codon_start=1
                     /transl_table=11
                     /translation="MNNCKYTIEWQCNRIELKNIKDLRLKLNYAEEVFRKFLSEKSDS
                     VYSVLNWLEGLALGYKELEKKSVVKNLYEKLSSQVREDVGFKKEKLSTVEDIKKVSNK
                     SLLKQVLSDNLNRDLKWLGEYYIHKDLNDFVDNLVEVLGPNEKWYKKEELIKKCEGQK
                     SQHIFLY*"
     gene            3144..3635
                     /locus_tag="SRR1747026_scaffold_22_prodigal-single_4"
     CDS             3144..3635
                     /product="hypothetical protein"
                     /codon_start=1
                     /transl_table=11
                     /translation="MKTFRDYAYGPKGYKVEDNDILINLFEDFVPSIGKADTELGEIV
                     RAISHIDFRFYNDGDKAFYESGIMTIDPALAYLMLVIPEDDNLETSFRRYVNLGYDDS
                     VYEKALVRLKKNVVKFIEKNFDSLANTKNSKSFNKVDPRILYDTLDVEPFEFDDNDNE
                     DEE*"
     gene            3730..4236
                     /locus_tag="SRR1747026_scaffold_22_prodigal-single_5"
     CDS             3730..4236
                     /product="hypothetical protein"
                     /codon_start=1
                     /transl_table=11
                     /translation="MKRLIIFLLLSLILIGCVFADSNKYWGRIQGTEKTLYHSTQDWA
                     YSPKGSDDWVYGADNPDIDITVYIAGDGDAPFIAFSYSKIEGIEGAPIMTIIGDDLLE
                     NFDDCISMRINPASDNTFCSTTSDYKMVLDEFRWCINQKMVNIIFSDGSFLLFNVNCA
                     NLYKYYKD*"
     gene            4245..4730
                     /locus_tag="SRR1747026_scaffold_22_prodigal-single_6"
     CDS             4245..4730
                     /product="hypothetical protein"
                     /codon_start=1
                     /transl_table=11
                     /translation="MKGSISTYYLKSPEFAEFYLCDTSSKLIQIPMTVLSKDFIDEVL
                     QSEDDIRVNWQDLVVGKIYYGVPNKDSLGRFIACKVLIPMVSIRRRYPKTSEDDDRKN
                     PYYLEIFRKGNYYIVREYGQVTKASEDLDDIIHYIKTYSQHFGSVSLCDEVRDTFANL
                     N*"
     gene            4833..5417
                     /locus_tag="SRR1747026_scaffold_22_prodigal-single_7"
     CDS             4833..5417
                     /product="hypothetical protein"
                     /codon_start=1
                     /transl_table=11
                     /translation="VNASNIVETEADYTWQSEALDKIFAKSGVISLDAGVGTGKTRIA
                     FESFRHHIDLHRGGQTCDVFVAPSIRLTKQQYNDCVEFFKNNHYPDITCAEVNCKAGD
                     TNFSWNIPESGPICNLGNHVIYFICWASFKLDPAKELYWKKLFKNNEEYGRHNGYIFY
                     DEAHIYDGNRDSRELIFGEDLMKRLNKALREDEE*"
     gene            5414..6202
                     /locus_tag="SRR1747026_scaffold_22_prodigal-single_8"
     CDS             5414..6202
                     /product="hypothetical protein"
                     /codon_start=1
                     /transl_table=11
                     /translation="MKNTKTLCTWRATANKSNIGPSLTEEPIWDDKIKSLHIRVFEHM
                     LDMSKKGLGNWSKAWNNIMDEVIKGSTGLEDYLKSQRPGVDKSSIDRVVNKFRGNAFE
                     IFAEALTLGNYLAQEDVAPIYNPPESLLHEERFDASTHSASNPLITMNIQVKNWVSEY
                     KEYGVGWDVIEDLEALDNRNRRRYHKEHPEWVNDLDTEEEWESRPRQIIISSGELSPK
                     GEEALDKGEHNSIVTFVGARAISKRLGPKPVAFFKNIVNELKGA*"
     gene            6255..7646
                     /locus_tag="SRR1747026_scaffold_22_prodigal-single_9"
     CDS             6255..7646
                     /product="hypothetical protein"
                     /codon_start=1
                     /transl_table=11
                     /translation="MDTTKYFDTTIIATGTPSDYQRKIAEIEPDRVVGCSYKRAIEAH
                     LICKPTLNLICTSVEAEGALINAVESVVKREATLCEEDNNLFRSVILVCTTSIDQANQ
                     AATELYNRRAKDGWHVVVLHSKKEVIDVEGGVVKYLSFVDGKTMDAEDAFNRIEEIDD
                     RKSFNEDNNPIIVFQVDMISEGVNVKSFNAVIISSNSDTKQMQQIGRVLRDYKSQVQG
                     KGEALLRKVDCGHASVYCYYENDSNIYNMVSTLAEKGLAWNWGDKLDLKKGTGVIPDP
                     DSLPEENLIKWDPISELEIARLNDYKNTGIKKDIAKSPDLGVLIMNNPKLLTAIKYIL
                     GKISNGKSKSLRNSLDKAKEVSKNNESKKSKSSKSKKVLDVLSDKEKLFLINQVEKEV
                     KDLIASEEVRELLSENYSTKEARAQVLVESAVHTLIPAECDEEVGELIEALGDGIYNI
                     LKRGEYTNTWDLK*"
     gene            7692..8807
                     /locus_tag="SRR1747026_scaffold_22_prodigal-single_10"
     CDS             7692..8807
                     /product="hypothetical protein"
                     /codon_start=1
                     /transl_table=11
                     /translation="MSKSQRYLQSKLYLDTFLDKMSDVSKYDRVVTINIADVRIWLYL
                     NKWVKVTPFETDPVNWFGLKIPTYIINNRALGGDKGKEAKLEELEGFEMNLRDLKDRA
                     KGEKIMVIANPPYSIAGPITKAVLDILKPDEYVSLMPASDYKKGKLYNHIKTIESVPA
                     GMFEDACVAPSLATLSSEKVNDLTNDEFEVMCYNPKYKKFYEENIRRGITWKKDVSER
                     FLGRNKTEEESKESLKYLNNRTDFLITMRTVLDGPHKTPVCHDYKWNVEKSTTYLEMP
                     ITYNTSKKEYHINVGFIHFNNETEFNNFSDYWYRNNLSAKLIKGLNKTSGSWKNAIPR
                     INWNRPWTDEEILKEYGYDDKEIEEILSAPDPRKKSK*"
     gene            8887..9717
                     /locus_tag="SRR1747026_scaffold_22_prodigal-single_11"
     CDS             8887..9717
                     /product="hypothetical protein"
                     /codon_start=1
                     /transl_table=11
                     /translation="MSKNKLSEMEWARGNKSELLDLTYTAQLSNNKAKESWLLQKGAR
                     DPNKDLNTVNAQLTAQQAKGEYQCKSRDKVEILEDGTREYISIKTVVAVKGKYYLPLR
                     VAVGNLDENNKFINYNRHNDLNDVYRALNVKYVDVIYPTEASTTYPTKIVRFESKDIA
                     DYIYYYRDRDGYIDARIKEAIENRPYCYTEGKKNSTGWIIGYEDSIENTRYIKNYGED
                     KPAGLVIGLRENYPTNLKEGELPRLDRYNRWSVFLLIPINPGSLLFKKAVNIVKVKEE
                     *"
     gene            9746..10195
                     /locus_tag="SRR1747026_scaffold_22_prodigal-single_12"
     CDS             9746..10195
                     /product="hypothetical protein"
                     /codon_start=1
                     /transl_table=11
                     /translation="MTISPETREAIENEFEEWKSKQYANKNLKERKKLDQFYTTPQLT
                     IQMLERFEDLRGTIVDPTCGCGGLLAGCIIAGADPNKCYGIELDPQILEVCRERLSRL
                     GVSKNNLHLGDALNSDCYDHFDNNYEYKDGKVLINNKQPFKFGRIRI*"
     gene            10192..10311
                     /locus_tag="SRR1747026_scaffold_22_prodigal-single_13"
     CDS             10192..10311
                     /product="hypothetical protein"
                     /codon_start=1
                     /transl_table=11
                     /translation="MTGSSKETKFGTTLFGAKRNVYPFALGTPEKPESINLEG*"
     gene            10387..11586
                     /locus_tag="SRR1747026_scaffold_22_prodigal-single_14"
     CDS             10387..11586
                     /product="hypothetical protein"
                     /codon_start=1
                     /transl_table=11
                     /translation="LAELNFKRIAVYNTQQDVEDKYLTESCEDSVDILTPKKWQLGDR
                     PKTYFNKYTEDVNPEEEVENKIFDDLDFEKEDNGPEDFKFEDLVDKPQYDDYEDDYED
                     SAEADEDVLRTEVLASIEDCLNEFLKNHRGLYTDIDQEDINRICNIMTKDYINYNKGE
                     YDRDPADTYDVMKAELAQPGFFDDAFDFYLTNISKAKYNSNTFKGVSDEVWADPKDNL
                     EEATVRSRMRDVVGYVVSNALGPNGGYYLSTTDEGSSWAEDLEDADIFDSKDDAIEGL
                     HEALLEGLDVPEAFKDYKTNTESYEDWIDWIDYDALDNYEIEPVYTTSVSADRAYLTR
                     SGLKESRINDVLIILDEFDVQFPKGNKNRDVYHLTKRLVDYAGLDKEIATEIAVRHLD
                     GKMFNYY*"
     gene            complement(11753..15040)
                     /locus_tag="SRR1747026_scaffold_22_prodigal-single_15"
     CDS             complement(11753..15040)
                     /product="Putative uncharacterized protein n=1 Tax
                     =Lachnospiraceae bacterium 7_1_58FAA RepID=H1CA67_9FIRM"
                     /codon_start=1
                     /transl_table=11
                     /translation="MSDETTRVITGPAIVTSVSLPRDKQYYTGPYGGIVEVEAAADLG
                     KYVLYNRISPGLRVVPSVFREAGNQEVTIYYKTGVGKEVLESKVSVDVKLDVPVKLKL
                     IRAPKYTTFKEGQALNIEGAEFEVTFASGHRDLLTYREVIPTLSAGSIIYTYRYNGSE
                     ASTTEAVDVVTLSKIEATTSKTSYKAGEAIVAEDFKVTAIYSDGTTEQVRSFDIDLKT
                     AEVGATKVKVTYKGKSVSVVISVVAKIESVRDLDNLFDKVEDTISDGTTYVAYKLKGN
                     VELGGNLDLPGSRLDITSEPTTIDLKGHTLTTQLIKVSKDIEIKDGTIELKDKKRGLL
                     AGVEGVDIITLTNVELKSVIESSAASLIQTEKTSIHLKDCKMISTCDDPSDKYLFSQW
                     QDGASAYVENVETNTMIGTNGNIKDLHITLKNSKTNAGIYLSASGEYIIDGGTYTSND
                     QSALEVKAGKVTLKAGTFKGNGNYNHVPYGNGASTCGYDISIVSNKGYRGGSVTIESG
                     VVGRVAEFKDSKDVAKLVAVKDLRAASTITSIKVATPPSKSTYKSGDKFDATGMTIEA
                     ALSDSTTKILAITDSKLSYVDPGILQLSKILTIRYTDDYTTCSCDYVITVTGSEASKS
                     EGVRVWDDEVVKLETTDIPTQVAIPEGTITGDTAQLIVATQDPAVDKPVEVVEGYNSV
                     GAVDLTLEVDGKQVSEFSKPVAVTVSTVKGLEGVGNFKVQHGDEDISIKSYDSSSGKL
                     TFETTHFSLFTIGVDSTVINTTTNTGYSDLKTALAAVDNNHTLKLYKSAIATEGDYRV
                     ESGKAFTIDLNSCEIAAPSTPLNIRHGNVEIVGKGTIRETEPNSFGAIYMLGSFEEEV
                     ANYSTVKIGKDVTLRGWSGIMIDGPNKNRPSYKGYGVVVESDATIKCPIEGDTVSGGT
                     GIYINGSNKLTEGPVPQLTIRGQIIVDGKSGEEEGSGIYAAGYGKWVLDGTRIEAKGT
                     AVEIRAGIMSVKDSTCISTAAEYSLTPNGSGSTTEGCAIAVAQHTTKLPVEVTLSKVE
                     LEGPVGLAVVNPQKNDAASCAKVRVEGTKVTYKTKETVKISEDFEQAGTDTSPVIKAK
                     TTTEESK*"
                     /db_xref="UniRef100_H1CA67"
                     /db_xref="H1CA67_9FIRM"
                     /db_xref="eyy:EGYY_04570"
     gene            15349..15840
                     /locus_tag="SRR1747026_scaffold_22_prodigal-single_16"
     CDS             15349..15840
                     /product="hypothetical protein"
                     /codon_start=1
                     /transl_table=11
                     /translation="MEITSEMLDCLEEHGMGWFYDAKNNNYVSIDSSYLYLYPAIYNM
                     IEGEVTLRDLANSANKKFKADPNNVKANYFHGDVYDYRNKGAAGGFQVIKLYFGSYET
                     VPTHEAVPCVAASYVVYDAEGNYINQAKKVLNGIRQTLVFNPSQLEVLRKNGFEVPKC
                     KIF*"
     gene            complement(15903..17654)
                     /locus_tag="SRR1747026_scaffold_22_prodigal-single_17"
     CDS             complement(15903..17654)
                     /product="Putative homing endonuclease n=1 Tax
                     =Enterobacteria phage vB_KleM-RaK2 RepID=H6X3U1_9CAUD"
                     /codon_start=1
                     /transl_table=11
                     /translation="MRTREELITYLQEHNAFATESKANLSSGIIRYVNNRPELLEELK
                     QVTQVNSNDVAELIYNLVNPKCAKTCEICGNPTAFSKYYVGYKGACCNKCAHLLTAQK
                     GINTKIELYGSVSYNNKDKAKQTCLNKYGKTSYTNREKAKQTCLDRYGVENPAQTKEA
                     ALKAKQTCINKYGVDNIMKTEEGKLKQKNTNLKRYGVEYAMQKEEIKKHYIENCLAKT
                     GHEWYTQTAQTKEKKEKLRLERVKNFEIQNNCTSTAKLKNKYGQAWYVLGLPTIRLGK
                     CTYISNEYLPLIQKSFENAKLNASCAESEIVEYCKSLLPNTEVVQHCRNLIKSSKGTC
                     SELDIYIPSKKVAIEYNGIYWHAFKDKNYHLHKTEECEKLGIRLIHIWEDLWLSKKEI
                     YKSIIASALGVHKQRIYARNCECKPLSSIDYEEFLETNHIQGSVKSSIRLGLYYKGEL
                     VQVAGWGKSRFKSGEIELHRMCTKLYTQVIGGFSKLIKHSGLKEFVSYVDRSLFNGQG
                     YLSSGFTLRGTTQIGYFYHDSNPRSNRISRYQAQKHKLKNWLPKFEGTLTEEENMQSN
                     GYSKLYDCGNYLVFYSA*"
                     /db_xref="UniRef100_H6X3U1"
                     /db_xref="A0A0A8J9Y0_9CAUD"
                     /db_xref="H6X3U1_9CAUD"
     gene            complement(17720..18772)
                     /locus_tag="SRR1747026_scaffold_22_prodigal-single_18"
     CDS             complement(17720..18772)
                     /product="Uncharacterized protein {ECO:0000313|EMBL
                     :KKM07551.1};  TaxID=412755 species="unclassified
                     sequences; metagenomes; ecological metagenomes.;"
                     source="marine sediment metagenome.;""
                     /codon_start=1
                     /transl_table=11
                     /translation="MVGRMDDGKLGDVMIESTESQFATEFMTVATTAGEVDLKVVEPF
                     KSLGYIDGHSKFVEDGKVVAMQSGEGHKAIWLVADPKYSVEATANGFKLTGATGTVEF
                     TGAYDSEKDLAGKYLGEVELVMKDYHFNPRPVSLGVTWTQLTELTLSTSFGISAEEML
                     MDSAAQEIKKTLDFQTIKYANAAQMANGIETVEFDAEKAATTKDSYYHTAQLIGQAID
                     RVQDNIYNKIMRGGVTAIVGGPEAITYLKLSEGWKDTGRQPAIGAYKVGELNGIPCYK
                     VPANVIANNELLTTWKNEAAEGDVSIAIGTLLPMFSTGALQRKNLYKEGAIARYEDMK
                     ALQPGYLGRIKIDNIR*"
                     /db_xref="A0A0F9JPG3_9ZZZZ"
     gene            19188..20705
                     /locus_tag="SRR1747026_scaffold_22_prodigal-single_19"
     CDS             19188..20705
                     /product="Putative Hef-like homing endonuclease n=1 Tax
                     =Campylobacter phage CP30A RepID=J9SU74_9VIRU"
                     /codon_start=1
                     /transl_table=11
                     /translation="MIRSYLNFLKEDGRHSHYTEDPYTFEIKCESCGKTFTCINRDFS
                     GAYKAIKKHKNILCLDCRRKIGSSKGWHAAKDLINKGRAEKSLKLQKQFKQIEEEEIN
                     HRIKSIEELKKWYEEKHRATTCICEHCGREIPLKNRRDMRTFLKWHPEKILCKGCGIS
                     LAKIEKNKEKILNSEKITDCTFILEQPYFGANFEAKKAERKKYEFICKSCGRKFKACI
                     PFSKEKVLACPDCYNPKTSTSSIEIEIYEFIKNIYKGKIERQNREILSPRELDLYFPD
                     LKLAIEVDGYYWHNDSLRTFEKYKDCNKLGIRLISIYDIEWKENKEFTKAFLKAQLGL
                     YDKEINSENCELKEITSNESKNFLSENYFFNFSEDIIKGETINLGLFFKEELIQLVIF
                     NKQKSNWELSCICSKKDLNILKGKEKLLKSFIEKYSNNIIAYCDLRFFSEDSYKELGF
                     KKIKSEDPSYRYVKNDKIYQAQVFEESELIEPSKSKYFKIYDFGKILFKFDPDFT*"
                     /db_xref="UniRef100_J9SU74"
                     /db_xref="J9SU74_9CAUD"
                     /db_xref="J9SU74_9VIRU"
     gene            complement(21087..21998)
                     /locus_tag="SRR1747026_scaffold_22_prodigal-single_20"
     CDS             complement(21087..21998)
                     /product="Putative MutH/Vsr/archaeal HJR-like endonuclease
                     n=1 Tax=Insectomime virus RepID=V5L5A6_9VIRU"
                     /codon_start=1
                     /transl_table=11
                     /translation="MSSKVEYACSVCGKSFTRFKAFNKNQKILCHGCGIKQYYIEHPE
                     KNLERKAKAKETLKRNYGVTNPSFAPSVKEKISKNLSEKWNKDREEILKKRIDTNRKK
                     FGYDHASQNPEITKKGIETQRSRNNGYLGWEDPNKQKISEKAAHKEEANKKRVQTMVE
                     RFNSKTVVQGSGNSNHLKGYLYKNIRFDSSWELALYVYLEDNNRQFLYHPGIYFEYED
                     EENFQKHTCWPDFLIEGQFYELKGEQFFNEKNEPFNKYTKKFWWGKYNALAENNVKIL
                     RLEDIKVYLRYIKDKYGKTYLKSFKVK*"
                     /db_xref="UniRef100_V5L5A6"
                     /db_xref="V9SEZ8_9VIRU"
                     /db_xref="V5L5A6_9VIRU"
     gene            complement(22112..22381)
                     /locus_tag="SRR1747026_scaffold_22_prodigal-single_21"
     CDS             complement(22112..22381)
                     /product="hypothetical protein"
                     /codon_start=1
                     /transl_table=11
                     /translation="MGGIKARINTPVKNNKDVLTEKLFREERDYRMDRLVEKWCNVPE
                     IGKGIENMDVNTARNLAVLLENQTRTMSRMSEAQISSTFGGYTPR*"
     gene            22676..23602
                     /locus_tag="SRR1747026_scaffold_22_prodigal-single_22"
     CDS             22676..23602
                     /product="Putative Seg-like homing endonuclease, GIY-YIG
                     family n=1 Tax=Enterobacteria phage RB16
                     RepID=D9ICS6_9CAUD"
                     /codon_start=1
                     /transl_table=11
                     /translation="MYYIYKITNTLNSKTYIGKHKASTNKDPLNDNYWGSGVLLKRSY
                     QKYGKDNFTKEILESDLTEQEATLKEIQYIRESKARGKAEYNLSPGGEGIAVTDLSPE
                     ELAQYLDQRSKAISQSIKDYWATLSDKEYENRCNTMKEGWAQQTQEQRQLFSEKRSSI
                     QRGVYSNTSQDLRDSIHSKTSQTLKATRVLKSQQQLHEESLNISKGLKEYYSNLCEED
                     RNKLRLNHSRSQQGYLKRESKEHREARLKKSALSRSYDWVIEDPRGQLINIRGLSTWC
                     KEIFGDKANSACTTLKQRGKYKDYRLIERTPL*"
                     /db_xref="UniRef100_D9ICS6"
                     /db_xref="D9ICS6_9CAUD"
     gene            23599..24642
                     /locus_tag="SRR1747026_scaffold_22_prodigal-single_23"
     CDS             23599..24642
                     /product="hypothetical protein"
                     /codon_start=1
                     /transl_table=11
                     /translation="MSEQYYRLLITESKRQLGKDRHLILEERYLTPSQVTMQAIIDKV
                     YRYAEEFRSSSIQDALDRCREDLTDYLDSSSTQSLISHKAYLISSLNNYVSQRLPLHK
                     DRFPLRQFSEEFIYYLNTKLSKDHLRFLIDTTIADDIIRGGSYNAKATTITLNISRVG
                     LLYLYLGLDKDIFLDDFAPYYIHEHTHLQQDQLNFNKQPIKGFTTTDNRGNPSSLEDI
                     ESSTIQYFSQQSEIDAYARFVGCLLASVIYKLEGEVSFRELSRLLSRCNIRDLLLRGE
                     QLGVIDSEARTAYDIYKTMPPKVFNKFLRRVADYFEDQSKGKYDYKDWFLTREPLDPV
                     QESLKCIARLAKM*"
     gene            complement(24682..25914)
                     /locus_tag="SRR1747026_scaffold_22_prodigal-single_24"
     CDS             complement(24682..25914)
                     /product="RNA-splicing ligase RtcB {ECO:0000256|RuleBase
                     :RU371113}; EC=6.5.1.- {ECO:0000256|RuleBase:RU371113};; 
                     TaxID=1428454 species="Bacteria; Firmicutes; Clostridia;
                     Clostridiales; Clostridiaceae; Clostridium.;"
                     source="Clostridium pasteurianum NRRL B-598.;""
                     /codon_start=1
                     /transl_table=11
                     /translation="MFEVKGRYNTAYVYQNEDKVECIDQIREISNCEAYRDCDVRIMP
                     DVHFGASSPIGFTVKLKGKVVPATTGVDLGCGMYVMKLGKLTNIDFEGLDNYIRANIP
                     SGRNIREEKIVSFKDIYNLKCIRALKNIPAFERSLASLGSGNHFEELDKDSEGNIYFV
                     VHTGSRNLGKQVAEYYQNLAYTTLNYHLGDYNRERESLIKSYKEEGRQKEIQTALNNL
                     RQRYNLISQDEAVSKDYAYLEGENLEDYLHDVEICQRYATLNRETICRLIAKYFRLDF
                     ESLERFETVHNYIDLEHGILRKGAVAAYRGVKVIIPINMAEGSIIGIGKGCAEMNYSA
                     PHGAGRMLSRIKAKENLNIKEFKASMKGVWTSCVNKDTLDESPMAYKSLKDIVPNIKD
                     TVDIVEVIKPIYNFKAIE*"
                     /db_xref="V8G172_CLOPA"
                     /db_xref="UniRef100_UPI0002DE26A2"
                     /db_xref="cbe:Cbei_3556"
                     /db_xref="UPI0002DE26A2"
                     /db_xref="6.5.1.-"
     gene            complement(25965..27107)
                     /locus_tag="SRR1747026_scaffold_22_prodigal-single_25"
     CDS             complement(25965..27107)
                     /product="Csr/MutH/archaeal HJR family nuclease n=1 Tax
                     =Marseillevirus RepID=D2XB09_9VIRU"
                     /codon_start=1
                     /transl_table=11
                     /translation="MNNVEQLLKSKGINKENIEVVKELLRLRYIIPYPSRIAPKYGEQ
                     EAIEEYLKEHCEIKDVHYYIACMNYGYNEIPKCPICGKPLKIMLGGFRKTCGDKECTK
                     KYCEDQCMRQYGVPSRLQAQEIKDKIRATNLERYGSEIPTKNKKVIEKIKSTNLERYG
                     STCPMSSEKVKETARNNQLKKYGVANISQLEEVKKKKEDASMKHYGCKTPLQAQEIKD
                     KISQTNIANYGVDNPFKSGEFQKTLRKKYSYDDKYFDSSWELGVYIYCKDHNIPIERE
                     PVELEYCSQGQRHLYIPDFKIGGKLVEIKGDMMLDEEGNIKPHPTQYKKNLNEEELRE
                     LEEHYKAKNDCLKESNVILLKREDIKECLNYVKTKYGCEYLKKYRA*"
                     /db_xref="UniRef100_D2XB09"
                     /db_xref="D2XB09_GBMV"
                     /db_xref="D2XB09_9VIRU"
     gene            complement(27164..27685)
                     /locus_tag="SRR1747026_scaffold_22_prodigal-single_26"
     CDS             complement(27164..27685)
                     /product="hypothetical protein"
                     /codon_start=1
                     /transl_table=11
                     /translation="MNKNGAYIYNNKILDPLKHAKAAQVGVDLSVHKIEEVKEDSVVY
                     FDDNSKVYGIEYTEAPYTEKNGKKVYNLEPNKNYSVTFEQGLVTLNSDEWALIVQRSS
                     LLRAGCHIISSIWDPGYGISAEEKMNTTLLTGNTKVNIPVGTRVAQILVFENEPVESD
                     NLYNGRWQGTNKA*"
     gene            complement(27702..27968)
                     /locus_tag="SRR1747026_scaffold_22_prodigal-single_27"
     CDS             complement(27702..27968)
                     /product="10 kDa chaperonin n=1 Tax=Fusobacterium
                     nucleatum CTI-6 RepID=U7TVR1_FUSNU"
                     /codon_start=1
                     /transl_table=11
                     /translation="MMHVLKNNILVEEVVEENKTKSGLVIASSTPDYSNPAKVTATVL
                     SCGPDVEGVEEGDTIIYLKRSGTLFKKDDKNYKVLTDDDVLVVL*"
                     /db_xref="UniRef100_U7TVR1"
                     /db_xref="U7TVR1_FUSNU"
                     /db_xref="fnt:HMPREF0405_01095"
     gene            28051..28362
                     /locus_tag="SRR1747026_scaffold_22_prodigal-single_28"
     CDS             28051..28362
                     /product="hypothetical protein"
                     /codon_start=1
                     /transl_table=11
                     /translation="MPNLLLIFCCVIAVCFAYYLYAVKIISETLNSYINTLLLISSFL
                     RETPKLHVEHRVTCDQLLGVCEDLKRQFSFLPNYQLHAYTTITQQLEPAIAYIKADLG
                     L*"
     gene            complement(28444..30273)
                     /locus_tag="SRR1747026_scaffold_22_prodigal-single_29"
     CDS             complement(28444..30273)
                     /product="Putative uncharacterized protein (Fragment) n=1
                     Tax=Solenopsis invicta RepID=E9ILP0_SOLIN"
                     /codon_start=1
                     /transl_table=11
                     /translation="MKNIQGLTRFVESGVVDNKLLKKVDNAELNESLKRCPAKLTESV
                     KDSAEGWWVPISFYNKKNLNNRIYNRKLWENVINNQKETYVGSPMLTDHPAGDSDGNP
                     RDICGVWLDAKMDEPGPDGVGLVWGLLVPSGRLGDDLRDHIKHGLKVGTSSSGFGDMM
                     PDGVTVDPDTYQIERLADFVLCPSQGTYFSYDEDDDQIDDKSIKESLEAHRNIKETTT
                     VKDSKIAKLEEKKFRRDMESFLEEANNIKDPQARLEEFREIRSFLEDGACPDLKEKIE
                     AKIVEQEATIKKMLQESVEYKERFGIESPKDLEEKLTMLSEDTKVIESESANWKKISE
                     TLQTKLNKTKEDLNARPSTRYVKYVESKNTKLQNEMLCQNKKAAEVVNNLIKAYEKLK
                     AENSTLKESTANTTVDYKKLKEEAETLKKECDDKATSEDSYKKAYIDLKDAFGEATNE
                     MNELASKNEKLESRVNNYREKLLQLRADLSRKERDYESLRKAYRDLKENVRAKETEEA
                     REALREDIESDPVASFYESIYKTYGSQISPYANKILSSANLTEAKRVFYTDVIQNLKE
                     SKDIEDSRIPMTSYITASERQDALGLKSLKKSTIMDRKPEGWL*"
                     /db_xref="UniRef100_E9ILP0"
                     /db_xref="E9ILP0_SOLIN"
     gene            complement(30423..32459)
                     /locus_tag="SRR1747026_scaffold_22_prodigal-single_30"
     CDS             complement(30423..32459)
                     /product="Uncharacterized protein {ECO:0000313|EMBL
                     :KKM63839.1};  TaxID=412755 species="unclassified
                     sequences; metagenomes; ecological metagenomes.;"
                     source="marine sediment metagenome.;""
                     /codon_start=1
                     /transl_table=11
                     /translation="VPELELKDPKTQGSAIKRAGLSGFLGRLFGFQRTKDKNIEFVKM
                     DLDSDQRVGQALLNSAVTAAPLTEKLERLFQTWLSDNTDKLTELSARNQRISQLQYMY
                     LNDPYANRTVALYADEACQLDSQDTLIRIETPDPRMTKDMYTLINQWGITQTRIRATI
                     EQLAIFGDAFWANKISDKGVERVLPLQQMQITDRIEFNPVKVLEMQKKRSGAMYTAMS
                     KNYLLSSMFDSMANSEDVTDLFDSKLFGFEIDQETIVPPWSISHFRVGGEASDFWPWG
                     TSPIIGALSPYKQTQSTITLQGLARMMSFPITLYKVKTDDNMDESRQFATVNRVREAY
                     DNIGVTPAAGNSEVYTVNTKIWVPEGLLDVEVKKPETSSTDGVDDIKLYQDREAVSLG
                     LPRSFFGEEGWFSTNNSGKSLMQQYKPFARKVYTLQSAFLETLADLFRIHFAITGQYD
                     FRIPFTLSLKYPAIEEDDDRYTAKKNSLDIVDNIMGMIKTAVGLTDEDTLPPDIIRDI
                     ISKYSFLEPSDIMKWTRDASYNKALNDVEEVGEDENGPGGLSRGREIGGDEEAGEEAG
                     TEIGEPETAESTSEPATSTKEESNKKRSSRLREARAAAAYKGIRESLYFESLRNYAIN
                     NFVREGYHVQVFSTIPDANSLMLETLSKNNGTTRLKEYSTTLYKKRNTSKKGKN*"
                     /db_xref="A0A0F9J2F1_9ZZZZ"
     gene            complement(32516..32749)
                     /locus_tag="SRR1747026_scaffold_22_prodigal-single_31"
     CDS             complement(32516..32749)
                     /product="hypothetical protein"
                     /codon_start=1
                     /transl_table=11
                     /translation="MKYQFKCECGNVKEVECPMQDISTLKVKCDKCGVDMKRMWNTSF
                     VIPEYMKNENTQEMSYVKNILKTRPSGKNKVWY*"
     gene            complement(32733..33206)
                     /locus_tag="SRR1747026_scaffold_22_prodigal-single_32"
     CDS             complement(32733..33206)
                     /product="hypothetical protein"
                     /codon_start=1
                     /transl_table=11
                     /translation="MLESDFNSIVVRSLNQQGGYGYKIPDTFSVYSHQRNIAPYDIFG
                     YYNGKFVCCESKWLQKPQAFNLNRLEDHQITNLIKAYELMRGNGISLFVIGVDYGKGD
                     KRVYRWKNEELYNILDRKNNKQSILKKEFEQNEDYIKIYKGLLNIEELLKNEVSV*"
     gene            complement(33193..33525)
                     /locus_tag="SRR1747026_scaffold_22_prodigal-single_33"
     CDS             complement(33193..33525)
                     /product="hypothetical protein"
                     /codon_start=1
                     /transl_table=11
                     /translation="MSKPQNAKSKFRTTSKWKKFKKTLKEQRQRDEITLRPLRKAWNL
                     HHINLDPSKYEDIRDEESFACLNKQTHQVVHFLYRYYCEDPEIINRLEALLNKMKAIN
                     KGSKDVRE*"
     gene            complement(33614..33979)
                     /locus_tag="SRR1747026_scaffold_22_prodigal-single_34"
     CDS             complement(33614..33979)
                     /product="hypothetical protein"
                     /codon_start=1
                     /transl_table=11
                     /translation="MSNNEFDPSTCPIGRVNEKSIKFMGEKLDMAITRLEEKMDDMKS
                     DLTSHMNEGFTNINEKLDKVEVRMTSLENGLDERIEGKIKQSHNNSILKIVGWTFGSC
                     GAAVVIAVATRFVLNLFHL*"
     gene            complement(34067..34297)
                     /locus_tag="SRR1747026_scaffold_22_prodigal-single_35"
     CDS             complement(34067..34297)
                     /product="Uncharacterized protein n=1 Tax=Ruminococcus
                     obeum CAG:39 RepID=R7DFY2_9FIRM"
                     /codon_start=1
                     /transl_table=11
                     /translation="MAAKLIETPKSSNIKEVRYENGTLWVTFNAGGIYAYSKVPEPIF
                     EAFKTEPSAGKYFQSAIKGKYAYKKIASGFGG*"
                     /db_xref="UniRef100_R7DFY2"
                     /db_xref="R7DFY2_9FIRM"
                     /db_xref="cpi:Cpin_6775"
     gene            complement(34615..35016)
                     /locus_tag="SRR1747026_scaffold_22_prodigal-single_36"
     CDS             complement(34615..35016)
                     /product="Transposase n=1 Tax=Methanosarcina barkeri 
                     (strain Fusaro / DSM 804) RepID=Q464X9_METBF"
                     /codon_start=1
                     /transl_table=11
                     /translation="LLSKFQTYSHSKTLLKYHLIFSTKYRRDCLSEIRESVIDSFRKI
                     ENTSDFKILEMEIDKNHIHFLVTFKPSLSITQVVRRLKQLSTYHIWKKEESFLRNFYW
                     KKKVLWTKGYFCSTIGEVSEETLKNYIRNQG*"
                     /db_xref="UniRef100_Q464X9"
                     /db_xref="mzh:Mzhil_0810"
                     /db_xref="F7XKX4_METZD"
                     /db_xref="Q464X9_METBF"
     gene            35132..36439
                     /locus_tag="SRR1747026_scaffold_22_prodigal-single_37"
     CDS             35132..36439
                     /product="Transposase IS891/IS1136/IS1341 family n=2 Tax
                     =Treponema saccharophilum DSM 2985 RepID=H7EPU0_9SPIO"
                     /codon_start=1
                     /transl_table=11
                     /translation="MSDKISIIHKSLKIRLYGSYRFVYNRHKEEKDSFYNENIKDKNL
                     SKEEIREIYKTFKPKTQKEFCDEFEWLREIPAITVTNAIKNCEQAYSNFFKSLSGKRK
                     GKRVGFPKFKSRKENNQSFSVYMISKNCLDWEHRLVTIPKLKQVKFRHAEDKSDKWIG
                     WFKEAVAKNMTISRNACEEYWCSILFEKEQNIYSTIKLDKAIGLDFSPNSLYINDLNE
                     VAPNFRKAKQENKKKLTKLQRNLMKKQKDSKNREKARIKLARFENHIVNIRRDYREKE
                     TLRLTQTYDVIGIEDLNLQGMIKFSHNAKNYVDCSWYTFVTRLEQKAKFNNCLVIKSD
                     RFYPSSKTCNHCGYVNKELTLKDRVWVCPNCGTKIIRDQNAAQNLKENAIKILVDDLK
                     STLLLEQQEVMSMEDMEVNLCNSMIYGISYEVEKRSSSVLAEE*"
                     /db_xref="UniRef100_H7EPU0"
                     /db_xref="H7EPU0_9SPIO"
                     /db_xref="calt:Cal6303_3239"
     gene            complement(36394..36798)
                     /locus_tag="SRR1747026_scaffold_22_prodigal-single_38"
     CDS             complement(36394..36798)
                     /product="hypothetical protein"
                     /codon_start=1
                     /transl_table=11
                     /translation="MKKSPRKKQRKKKNPTNEKFRTLIRRAYYSIGDGKIHVVLKDSA
                     INAIENNEKKEEFKKELLQVLTHEDTHRQQDQGRNREQYYVSEEEGLEKYLSQKFEID
                     AFARTVGRGLVDANVGVNYSSAKTEELLFSTS*"
     gene            complement(36746..36958)
                     /locus_tag="SRR1747026_scaffold_22_prodigal-single_39"
     CDS             complement(36746..36958)
                     /product="hypothetical protein"
                     /codon_start=1
                     /transl_table=11
                     /translation="MEEYRIAKMVMRSMLQEAYALLDIKKYEKMVNKLYMRPDDIVEL
                     AWACGIIFEYEEIPKEEAEEEKKSYE*"
     gene            complement(36973..37404)
                     /locus_tag="SRR1747026_scaffold_22_prodigal-single_40"
     CDS             complement(36973..37404)
                     /product="hypothetical protein"
                     /codon_start=1
                     /transl_table=11
                     /translation="MDKYYIPSDLADQYYEESYQLWLKLFDNYYEANEEGEVNYLKSV
                     NWIEEKKYLSWEHTPEDYADAAVNYLQKKDLYIRAALLSCDHRAKLLYRCLKKLGVDN
                     RISGVIAAYCKIGGDIWKRVRARILRMYESEFSYEWKLKHG*"
     gene            complement(37404..37940)
                     /locus_tag="SRR1747026_scaffold_22_prodigal-single_41"
     CDS             complement(37404..37940)
                     /product="Anaerobic ribonucleoside-triphosphate
                     reductase-activating protein
                     {ECO:0000256|PIRNR:PIRNR000368}; EC=1.97.1.-
                     {ECO:0000256|PIRNR:PIRNR000368};;  TaxID=1217704
                     species="Bacteria; Proteobacteria; Gammaproteobacteria;
                     Pseudomonadales; Moraxellaceae; Acinetobacter.;"
                     source="Acinetobacter sp. NIPH 284.;""
                     /codon_start=1
                     /transl_table=11
                     /translation="MYLANITETFLDYPDNKSLAIIVFLEGCSHNCKGCQSPSLQKPN
                     QKDFISVGELTLKILDYSKRCGGTKKLVLSGGDPYYYGEECKDLIINLNQLGFEICVY
                     TGYTIDKIRELYYNNVSLGPKYIKAGPYREDLRDYASGKNEHEFKLASTNQRFYELVN
                     NEYQQISDLNVLYIGDSK*"
                     /db_xref="N9LW98_9GAMM"
                     /db_xref="UniRef100_N9LW98"
                     /db_xref="fma:FMG_1494"
                     /db_xref="1.97.1.-"
     gene            complement(37956..38204)
                     /locus_tag="SRR1747026_scaffold_22_prodigal-single_42"
     CDS             complement(37956..38204)
                     /product="hypothetical protein"
                     /codon_start=1
                     /transl_table=11
                     /translation="MIKKDLINVLDSACVIKSTNIEGVSEQAYIFKYCKIECSDEVTI
                     TWGNNKLVATYDQIELDKEFGTRLTIHQKWADTTIRLN*"
     gene            complement(38254..39123)
                     /locus_tag="SRR1747026_scaffold_22_prodigal-single_43"
     CDS             complement(38254..39123)
                     /product="Csr/MutH/archaeal HJR family nuclease n=1 Tax
                     =Marseillevirus RepID=D2XB09_9VIRU"
                     /codon_start=1
                     /transl_table=11
                     /translation="MTYTHPTEQRLYNKTQELGANYVLIPNTLKSTTHISKAGKRYTT
                     RTIEAQCNLCGERYTLYTSNIARKQDHKCQRHNNIKGTLKVRYNADNPMQIKEYKAKQ
                     QQRREDTMIKNQGSLSTKPYMTKREETVRSKYGVGNIMQVPEVQQRREDTNLKKYGVR
                     CTLSNPKVRSRAHSKYEYKGIKFDSSYEIAVYMYYEKRGVILEREPQTQHYYEDTRGR
                     RMNYRPDFKDPRDGHLIEVKHSRYVKSKSYEALILSVAEVIWDKDGSISKYLEEAKKE
                     LGGNKWYLQFKTS*"
                     /db_xref="UniRef100_D2XB09"
                     /db_xref="D2XB09_GBMV"
                     /db_xref="D2XB09_9VIRU"
     gene            complement(39160..40170)
                     /locus_tag="SRR1747026_scaffold_22_prodigal-single_44"
     CDS             complement(39160..40170)
                     /product="Oxygen-sensitive ribonucleoside-triphosphate
                     reductase-like protein {ECO:0000313|EMBL:KKQ11399.1}; 
                     TaxID=1619082 species="Bacteria; candidate division TM6.;"
                     source="candidate division TM6 bacterium
                     GW2011_GWF2_36_6.;""
                     /codon_start=1
                     /transl_table=11
                     /translation="MKITSVNIMESNQPVYDIEIDSEDHLYKMGEVVTHNCCRLVNNA
                     DLFELGGQVNSFGGTGLSLGSHRVLTINMRRIALECKDFEDYKRILNDRLSEAADILI
                     AHRALIKDLIDRGVQPFMSNGWIELDKMFSTFGIMGYYEAAQDLTKRFGEDDYLGKMV
                     EFIDTRSRELSKERHNVFNVEEIPGESMSYKLANCDRWIYGEDKVPETLYANQFVPLW
                     ENATLFEKFHEEGRLAAKLTGGGIVHYSLGEKVTPEQTKYIIERAMAEGCEHFALNTV
                     YSICENDHYSFGKLTVCPKCGSKITDALTRTVGFYTKVSDWATPKREGDFNRRNYKGI
                     NE*"
                     /db_xref="A0A0G0HH44_9BACT"
                     /db_xref="gwf2_scaffold_66_188"
                     /db_xref="dae:Dtox_3904"
     gene            complement(40157..41467)
                     /locus_tag="SRR1747026_scaffold_22_prodigal-single_45"
     CDS             complement(40157..41467)
                     /product="hypothetical protein"
                     /codon_start=1
                     /transl_table=11
                     /translation="MDYKNIITINGERFVKCPYCNETYKSLTRHIPYTHGIYMDAYHK
                     EYPNYCTQIGDSALKEDSRRELNKPYEEYYEKYLKDDGLYHCPVCNKGLKKVSGLQEH
                     SLTHGISMPSKESLWGKDIKAKNLEYTCPYCGGAYKNYQGLRVHQSMSHKKEYLKALE
                     EEKKKIVGFECPICHETYVGLADHIRAGHHLSWEKFCEDYNWIWGGSYISEEHRKNLS
                     LNKKHFYQKTERGKELREQQSRKVTNNLEKGIIGLHERTGVTCTPSSYYFTCASGPYR
                     VCRSFQEYAIIYVLQKYNIEYEYEPTGIEYMREGIAHLYTPDLLINNIFFEIKSCEDE
                     FKEDIKYRIVENILSKTPYKLKLLTLKNYPEILNVRRVDLQEIYRDIKVRFENDKSFY
                     VHGRLISNQKRNLRSSLLRLIFKEDYDRFVEENLKRIQKIYENN*"
     gene            complement(41515..44331)
                     /locus_tag="SRR1747026_scaffold_22_prodigal-single_46"
     CDS             complement(41515..44331)
                     /product="Oxygen-sensitive ribonucleoside-triphosphate
                     reductase {ECO:0000313|EMBL:KKQ50001.1};  TaxID=1619084
                     species="Bacteria; candidate division TM6.;"
                     source="candidate division TM6 bacterium
                     GW2011_GWF2_38_10.;""
                     /codon_start=1
                     /transl_table=11
                     /translation="MENNNSFTSSSVNAALQRVRNTLAYSLKENYGVTDDKVVDSMLK
                     MHGLDKDRFDFINNFETLIEKGISDASVDTNANKSDISITGMFAETAMPINKLVGYRY
                     LYRKLKDMYGKKRAKYLTGRMYDMSLALADSTNILKPYSYYGNTPIYVKINNEEYYLT
                     LKQLFERYSKFSKYDEGNNMDVILVDDIKQDVLFHKSFMMNNENRGRWSAYTKSTKDL
                     EKINENILCSENVEIKVWDDENGFVNVSRIVRHKNNKDMILYVTEDGDFAFVTEDHPI
                     ILEDGSEIFANNLAIGSAIKDAIVSNPIPSEFNKIHVPEKFAYFLGFMLGDGNLQGYD
                     QDPNYIDSPVGCVKFLRGGNLVSVSQKDITESRIYKITKELFPDANFFKFQREDAINP
                     MTGKPFNQNNMQINFTDWSLNLLCSYYFEYGRNDNSFTKKLPKNIFNWETGSIEAFIA
                     GVLDADGTVTKSNGRCDIQMKSLATINGLYELLKLLGVETHKKLCGYSNDDFMFGVTF
                     RPTEKIYEWSEKLWKIDHSIVFDKYSAKNDAKSRSNKIAKIVKIQTSNENVKFKKSFL
                     YQELEYVYDITTDTGRFVANGMIQHNCYSVNASKLVYEGRPWGSLPSGMPHRVVSYIN
                     ALCETVHQLSNHLAGAIAIGSFFLDIAHVMLYREHKTLTDLQDPEYRKYIENALQSFI
                     HSMNMLSRNAVESPFSNISVFDRPKIKGILSADNMGWYFDKEDMVDGVPEAALKDCGE
                     GDWLDYVVNVILDIQDIYCDVMDRGDLLHDGRPIEFPVCTVNISRKTNEDGTYSFEDP
                     KFLDEFCKKHDAPRYNIYVSSGPKVASCHNFEDVLYYEDEEGKKYLESIGEFVEKRLQ
                     PRQAEGTVEEKLYVRDLGDKKIPITGVLKLPNEAHKLIELTFENGQVLKVTPNHKFRV
                     TTKDKKEVILTAEEIIKNPQDYDF*"
                     /db_xref="A0A0G0LBE2_9BACT"
                     /db_xref="gwf2_scaffold_66_188"
                     /db_xref="dae:Dtox_3904"
     gene            complement(44345..44584)
                     /locus_tag="SRR1747026_scaffold_22_prodigal-single_47"
     CDS             complement(44345..44584)
                     /product="hypothetical protein"
                     /codon_start=1
                     /transl_table=11
                     /translation="MEKIKVKLYGNPTCMSCKMLTKKLESMEDVDFEHLEAMEHPELN
                     IKGVPYLIISKGDNKIYEGHPASPSEALNIIKENK*"
     gene            complement(44694..45110)
                     /locus_tag="SRR1747026_scaffold_22_prodigal-single_48"
     CDS             complement(44694..45110)
                     /product="hypothetical protein"
                     /codon_start=1
                     /transl_table=11
                     /translation="MNKVQVMIYVAFLLFEIMGIAAIMEIYKKQIRKGKAKTWENYLV
                     AEVLSAAAVGILVGANIFKPVLGQIGAPIWCDYILYNIFIYVWQMHADMKLLKKVTKS
                     CINTVLLSYGLTQQQIDDLIASTASKEELKGEEEKK*"
     gene            complement(45107..45460)
                     /locus_tag="SRR1747026_scaffold_22_prodigal-single_49"
     CDS             complement(45107..45460)
                     /product="hypothetical protein"
                     /codon_start=1
                     /transl_table=11
                     /translation="MAILRGGTYVDGNLTVGGYLQVKTLKALDTSLPYLAGSALANHV
                     VRFADAAGGIISSPIDIRTQADSVESIEGDTHVKDLSVADASRIIMETYANNMYVINK
                     DLIYDNQNDIWRYGE*"
     gene            complement(45483..47531)
                     /locus_tag="SRR1747026_scaffold_22_prodigal-single_50"
     CDS             complement(45483..47531)
                     /product="hypothetical protein"
                     /codon_start=1
                     /transl_table=11
                     /translation="MAKTLIKATPTGIKTTTIKEYGFTGDSFKRGNFYDVEDLIEDLA
                     NKKKEAKPVEIVEPAKFEDIPGVQIGSAENKELYIKTMSGMFCEKPCIDLEGSENIYY
                     FPLGSEGDYSATPENCQGFSLKEYQAGGKLTGKEDLGNSPDIPIKGALYNGSSFREKS
                     LYDRNCWGDYRGKHITTNNPNLAKYTQVSEDSTTMEVTGGSVTSHTLSNASTILGIDI
                     TYDNNGVVETLKGGVDYTCNRSGKVTITKIFKKDTKLTVRIRRHNYWISNDNWYNAGN
                     LREQISRPLHNFLETEDAMALKSSTNDKNDYVYRVGFSVSKADWYVVSLYAKCSTESW
                     LRGIHIYAEGSNANQNIRVNSTAHPYQTIVEKSINTREVAVASKGTNYSNTEYEIDPT
                     WRRYASASYLEPGDYKMYVSWPAEHRTVKDATLSIMGVCVEESHLSDYSSKVVNYTYL
                     NDNDNKRHLMSFMLPNANKNIFELTDDWVISYSRYVSGFKNSNIKYLDSIGSLTYGYE
                     GDNIVVGGKIQNIAGVKASDMYNSWERVIVKYHASKKAITLWVRNEGFDHSPAKEYTI
                     EYTLTDADKKDSSIKDDKHNITYNIMLGAYVNDKGEAITTDAMYRGLWWCYKGLSDRD
                     LNLLKNNYLSYKVANRVTPTYEDNYDGNNNLLYSELENATLEENILLRSEFLQEEYSN
                     *"
     gene            complement(47540..48178)
                     /locus_tag="SRR1747026_scaffold_22_prodigal-single_51"
     CDS             complement(47540..48178)
                     /product="hypothetical protein"
                     /codon_start=1
                     /transl_table=11
                     /translation="MASKTPIKIVTNLDLSRNDILNVSKIEGNQKYDALPRNLEIASA
                     NIEKDNSGDVEIYTGTAGEGKTRGSVKILAGKDSTKGVEVKPDSTIDTTSDTNINLTA
                     AVGINNTVGNTTLKLSKTYIKANTTDTTVETNTLETTVKGSTTITSTSLNLKAGEEDK
                     AVVINTGTTKSEIQSNKLIAKGTVETPEVVVNDQLIIYWDDKSNSVIFAKKA*"
     gene            complement(48178..49203)
                     /locus_tag="SRR1747026_scaffold_22_prodigal-single_52"
     CDS             complement(48178..49203)
                     /product="hypothetical protein"
                     /codon_start=1
                     /transl_table=11
                     /translation="MSTRVDGQIWIDKNSPYKLKYHIKGKDYVVDTNATYKVDSNIIN
                     AAKTNEVCLYAGTVVKLTSEEGLGTSRITPAKFPDDIDNVIGVVVNDVVRTADGNVLE
                     ATEAIISKTGYLTVNNPTSVFVEAEGVTNWKKPEDIANLIGAPVYWFIGETTKTDKGY
                     GYKSATNLKGKLTLHTPAGVNVGTDSDDSSRNVGYSNLPQVGVVTSYTTLGDYITSVE
                     IHLNFARFNPTIEWTWPLNHTDDQDKKVASSEEGKGAIITIRHGLFGDNNNNYNVKNY
                     CDIMALEEHEDESKGDNIEYKIEAPVHNTYLGDDRKTEVQIYSPEPLYYRIRGSVSFK
                     YDKGVNK*"
     gene            complement(49209..50837)
                     /locus_tag="SRR1747026_scaffold_22_prodigal-single_53"
     CDS             complement(49209..50837)
                     /product="hypothetical protein"
                     /codon_start=1
                     /transl_table=11
                     /translation="VAAIGESWMTSFFYEQDLKSLYMNGLLNAGFKPGIYNANMYIKA
                     TSTGLQLYIKKGTTFVFSSNAKVTTSKTYERDLDNIGTYLIKSYALDDTTIELAKISS
                     DASSSVNYILGAGNKTAPRRFYVVATINYDKEANAGALAKTPQFYCVIANENFGSTYP
                     SPNDENNYFYSCPLRSTTGSQYFIQDGAMTVSNYEKTCYLIVGVVEYVPESTDAKSPA
                     YLTANGSQWAETMMDKWVKTHIFTGRGLPEYRHNLVDNRSQLYPDIMISYEDGTEAVA
                     AKIALDAPNLAIEDRVYNEAMDYRTIYRVGPYYKPNFKSIDIPTVTSSSIDAALKNVY
                     EAGEKNPSALVTDLIYATSRSRYSELEVSESYNDPTMKMYTEDEKLELHSYRVYSKCP
                     STVNWMDPAYNVEGTDNASSTYPAYSSPTSSSAVTIGAPIIPLDISCVNRDRMLDLVA
                     NKNIIPLIINKMRHENIIDPQSTSIIIPVALILRKYVKGTDSWNAVDTLSYANRGFNP
                     ANVLSCFDLQYRTTQINTINIASKDVYSIIPTLE*"
     gene            complement(50914..60051)
                     /locus_tag="SRR1747026_scaffold_22_prodigal-single_54"
     CDS             complement(50914..60051)
                     /product="hypothetical protein"
                     /codon_start=1
                     /transl_table=11
                     /translation="MLLTREAIQDILKRYLKEFDEEDTNALTREFYDISFANVPQLLK
                     EGSYLFYEFNDKEIEYQFDEKYQNKGTYVKHISPLFAPKVINEPNNKTLLSIIEDSIP
                     FYHLEPSGPATVDLDELSSTRDCGINDVASPLQDSPFYETWFREAQGYIYNKLILDIY
                     NKLRYPVLTETQYLNASLFPTLAASAFTSTSNSESLIEFRTSVLENSEDNSYYDEDED
                     GNREYNKVGCLDYLNNIIAQRLQATYALLDYQPGQMKILTDWGNSLYGSGRLTLEELN
                     SQLSVYKLQDINYELLRRKFAGSKLLYNLALASIDRQGSFIATMPAGALSTTSTLFKD
                     KRLVRVINLPGITTQLSTNIYNTDPIGCLSRGDSTPSINNIASIFYSSTAASNSDEYF
                     NAEKFYILADKAYRGKFYRDNSNVITWDSLNGLTTGKSLVYIYPTLDEQLVDPNYESG
                     LRLRTLDDYNDSGEMLHLDAKTILASESAITGNVFDLSANRLLYNRNSVQDKVGGDYP
                     YITYPIADDNSISLMDGTWIDYLKSLTEDKSRVQDNVSFGAQVSKYYHLPRTQLAERH
                     FYGISYSDSDTDDNGNTLTIDNLKLQGYTPSAKFAYLWYCTLEYEVLTYKPYKLTTTL
                     VSKITLCTGEASEGDKYLDEEGYAELCNFSQGILPLTYSEVSDDRVLGLRLGLYTYDV
                     QTTKGIETQTGFCDDITRSNYTKANFVFSTSDLISETPKLDSSPARSDINTSTTQLLS
                     VYPSEETKALFYVVKKSEGGYVWSEEQGLYVQQLPTYKWSEPIKVIPLTEELVKDLTS
                     VIESEDDTRGLIYPDWYHLGYYLNPYLNFTTQSASPLRHKKVIEAYRLSSLDIRSSLS
                     NEILIGPSENAGLCNLTRVRGMEFTCNDEGADTLPVKWVDTSNSEASKIQGFYLNRIC
                     PDPTSSSSPYPEKVSIYGDNRFSDFFDTSSNIAVDSVNARSTIKRDNNSQIPCLSFEF
                     GGKTDESEDVSENLLILSPSKYERKDIITDRGTFKNGLLTSIATSNYDSWYWNQDTDG
                     ITLCADISLPLDNIKKFNEAIAGDPKMLIARREGEFELYLEFTGEKVKETFEAQKFKV
                     YFKALDNAIESNEIILNANNPTEALRNYRIAASVLYLKDTIITSLSVNNQIVKKETPN
                     LKHATFETPKASISKDILIASNYEVEEINRGEVGKAYKLEGDRYYRWDDTKLTYISLT
                     PAVVSSVQDSSNSAEYVKSLTADDYVNNYFKSALATIGPNKEFKLTVTTTTGSIDRYY
                     VTDDKSKAIEVEIVTDPINYRVRFNQSNCFFGSLYDLRLYRKGFEGLGLILIAAGTTR
                     ELYSYSPTTYVLGYNIHRDLGIFKEVNLREREDGSALMEDVDAIRVFNRGVWDSILVD
                     MYPTSEEETLSGSAQFKEDYRDPQDDTDIYGWVNGEFTYSDCVQQALNSVAEVNNNVI
                     ITSNSDNFNQEKVKVTYGGKDVVSPTDSGNTLLTLVNTTLYPVHYNRDPLTTVGSQFS
                     ISDDIISTTTNGAINLPSALDPTNGVLTYEADLNLNFTISPEVDFTNWYSHGVNVEAQ
                     YSNTLMRPVIRLTQTQSSAGTSQSNHVLIPLTIPAQKDLSYAHVGYLDKFMLNGVELN
                     SGISTLLKASTYYNELRVPVAHSNISPDNWHNTLAWSTLSSKWDALRGLKEGTYYITC
                     KYPMQILPFEDYLYNTDTQARYAAVYATARFKIEVKGTPIKYINGLNNAEDIVTNTPA
                     KYYADNLRATLESESALIHPRDNRTFPHRQINIDFYVQDCEDGDLAGKMLGNEENYGF
                     TWRLLGTNHPTDYPNSTDYIYLDKDRLGGQLVLTQDIPLFLSKNYTSSFFIAKTERLE
                     EGNVSKNPASADDDLIEPIRVNPCYGLDRVASYVKVSGEADPSDTYYINRRGVFTKAS
                     PQPAPYTSLDPTDEQTTTYYVKVEGLDKLTASNERDLDKLILAAGRSYKILWDYSGYV
                     SELSYTDSVYSDTSKALATLTSSKPYYVMTNAEKVNYARMSNLLDSNNISEYMYSQLN
                     LEYGNRTSKLPNTLSGYCISNNKFKLYTITDVNSAEDITPERIIRDYGNKACRTYAEC
                     TIVNYVEGVKPVEGVVYKTTSGTYKIKGDSGYVDLTAKILDLSKPASWEFKKYYTYTD
                     GNDTRILRAVLTNNISLYRVGNDMYYWQDIAPVKFENVIIINSDKELPSVGKASYETV
                     YTLKGSNGAYKLTAASSSDFTEPSNEGATPFYYGNPYSKSSKHNYLLKVRDSSSTLSR
                     DTIINSGYFPYMPTEVPSNSYMTASLIQGSIDAINSASRDLVTTEISEASIIKAHHSN
                     MLNKAKAAIVSLTASNSRGSKGDTSGVFAALSKITPHIEYRGPELEKYKVADKSYVRS
                     SSDTLYAYYASDRTLPSKNSDVEITRRGLYSNNLITNQDFDNTNAWKWQDATRGIINT
                     YSANYVSDDDWDKGRGKDVCEVEYISTNNNGEVGYNNDSSPIVMKYLAGSSKLGATYE
                     VALNVKVLSNNTYDPLYLWNGTSYSLVSNSNIVRCDSTIRGISDLPGKGDSLKLYFSK
                     TLLTAWKYDATSKIYIAYKLAYYTGEGRGEEGTLYVDSPAKNLEVDVLFLVNDKNVKA
                     GYCPKLISTSLSQGDGNEVSEVLLSNTWYNLSYETESIVEADTIAYVYKCKAAKDSSL
                     KFRVTKAVIRRSESKSHALGLADGLYTKSSSSNTAYVCTTSHRSVVYKNKKTKELLPV
                     QFNSEVCNRPGTSMYDRSAVSYIVNGLNKAQEFINRYTLDKTATDNKLELLRDPFVRR
                     LHYNKKLSNNIQKVYASYNKETGELGLYTSMEEIPDEGGAIKNNYYGEVTPVEGTYYY
                     IINGNHNTYYRYNSESGKYIEDEGANGQYYELANNVLSALVNRGPFEETVTFTKYITQ
                     RDSYGLKSAIEDNTECMDIYSDAIIKMEKVQGTLSSNFTSCLNVKGIKVNTTSTSPLK
                     NYNTNLVITNEAMTTVDSEIIANGPVTISNENVSALINCFDLNAYDKNMESKAIVTNI
                     QLLTKANTNGIRKILYEIEYPPIIYDETSQHISYNIMLGKDKN*"
     gene            complement(60056..62611)
                     /locus_tag="SRR1747026_scaffold_22_prodigal-single_55"
     CDS             complement(60056..62611)
                     /product="Uncharacterized protein {ECO:0000313|EMBL
                     :KKM77099.1};  TaxID=412755 species="unclassified
                     sequences; metagenomes; ecological metagenomes.;"
                     source="marine sediment metagenome.;""
                     /codon_start=1
                     /transl_table=11
                     /translation="MINFDANSIYNRLLEKLQQDPNWKVISRNSVVSSLIRSTAEVNA
                     ETARYAEYLFKESKWDTAQNLSSILSMANMLGYRPKRKISATGKIYVSVDPRTHLVGR
                     TISADTFKDLNDKNTLNWGTPYTDLSINSNNSIIDSKGNSYVALDTIYRSGMPYRVVN
                     IIQGKRRTLFIDIDTIRSTLTLSKIDPYLYVPAKITACEDASNTSSKGFFRVYVTKLA
                     GDGSRVYEEYRVVDSLLLSTSSDRDVEVYNDPYNRELFYFKFNNDPQRGTTLDISQNT
                     SIIGIRVDYLESRGSAGNLLNAFETFTISGVNPTGSSTVTSRLYGINFDALLGGKDEE
                     DIASIKINAPKYYISNYSAGTKEAYEKTIANLELPITVGTTSEILRPSKVQVYGGTQK
                     TENNLSQTVTCVSFLASQLEDIVNTTKSGEVYTQIETTLNSYLSRLKSPQDTIVFRAP
                     NYVSFAIGLTCTLDKKGDNLDTIVQNIRNDVDTLWGSNSEELDFNRSFYPSEIIANLK
                     NKYSSIKGLDVEIEAIKKLDWSVAERMDPSVDQESSVNTIHTCRIPFSFSNIFYGNSS
                     IEGFKDHRSGADYVMRVDFMYRKPNTMATGMSYHTSLFIQESSGRRSTDAFYVINDTN
                     SNNAIWNTAPESESDSTPKIVKNTQYQQLINASPLSTTWQFRYKDKVYSDDQFRQLIE
                     DTSSTQSTTLRTYLIDRGAIDDYLIYFSSNYDKSGEYIGNGFIELTFDPIYRMLATFA
                     SYDANLKADMQGLSLSQLKCGNLTSENNIFTQFRDIVAKYVDIYVCMRPYDKNLVINA
                     DSSGSASQTRNNLVLYIDSADSASTTDTGTITNLTADKRPRMISVTCKYENED*"
                     /db_xref="A0A0F9K4Q1_9ZZZZ"
     gene            complement(62604..63065)
                     /locus_tag="SRR1747026_scaffold_22_prodigal-single_56"
     CDS             complement(62604..63065)
                     /product="hypothetical protein"
                     /codon_start=1
                     /transl_table=11
                     /translation="MANSNSYIVSELQTRSFKDKIELTSSGVDFNWRGFDHTADSTKK
                     WNNLELRGVDANVNRVLFWLASKPYDYIRSNTRGGVLYELIGGINNDPNTQLWEESIR
                     TGFNTEFSNDLDLLYLNLKLNKSERSLGITMIVRDKITNRTFPVSTEVFND*"
     gene            complement(63067..63771)
                     /locus_tag="SRR1747026_scaffold_22_prodigal-single_57"
     CDS             complement(63067..63771)
                     /product="hypothetical protein"
                     /codon_start=1
                     /transl_table=11
                     /translation="MSTLRVNTDSLANIYSNYTPAVKNLYEVIVYSGSGSSGSIVGAA
                     LGGGDERLKSSSLEYSDASNPTYRGLNTTSDSEYFKYHATDITLDEESLELVRNNATK
                     QFTLGDRDAYKLCDNVSITWRESKDWVVRKYHEDWLANFYNKDYNCYVSASLDGNGQM
                     LDSERGKRFRDFKIRFPNDNIKDDTYRRYSCIMLHNVIPSNIGNLQLSWNNSGDIVTF
                     TITYKVQSWNWVEDEE*"
     gene            complement(63823..64428)
                     /locus_tag="SRR1747026_scaffold_22_prodigal-single_58"
     CDS             complement(63823..64428)
                     /product="hypothetical protein"
                     /codon_start=1
                     /transl_table=11
                     /translation="LASLAPQGFLSDLISTGKDAQSNLFTATFSTGNSEVSSKLEGSL
                     KDLQVRLINFSIPEIGSTTVSVPYLNSSVSIITPSSVLSNNLNLRFRLDGNLNLYNIL
                     VGCLDNQSEGLYSNKGIDYSSVRWAIDVMLYSPQSSDEYNAIKAWKFTDCKVVSVKSL
                     DLTYAASNPLAVEASFVYKQMTIRDAEQEQGSVGVNYIVGR*"
     gene            complement(64446..65036)
                     /locus_tag="SRR1747026_scaffold_22_prodigal-single_59"
     CDS             complement(64446..65036)
                     /product="hypothetical protein"
                     /codon_start=1
                     /transl_table=11
                     /translation="MASLTSSNNYISALVGASADAQANLFLVTFTSTQGVFANKNLRE
                     HFQVRVDGFEPPEVSQDKYDVKFVNATIPRPTAKVNVTRNFSLTFRTDANYEVYQALL
                     EQQKITFSPTHGYATNDILAQSDKLFSVDVDVINEGVINEAPETTRLYRFRNCWISKI
                     DPLNFEVGSSNPQKVNVTINFLQMDDRLSSGAISTK*"
     gene            complement(65046..65666)
                     /locus_tag="SRR1747026_scaffold_22_prodigal-single_60"
     CDS             complement(65046..65666)
                     /product="hypothetical protein"
                     /codon_start=1
                     /transl_table=11
                     /translation="MATLDNTNNYLSSLMSIGADSMTNLFYAQFSGGLVDPDLDAALT
                     VRLSSLTLPTATHPTNTISYLTTDLDVPKSDISIDKTLTFEFRLDDNYALYDFLLKQQ
                     SNTSIPNLGYAMTRVPDAVDGGLANGNNTLDVTIFTPQALSDFNQAPKDSSGAPDGYK
                     PVYKYKHCWVSNVRLGSYSYSNSDPITVTATLYFYDYEDLQEGIKG*"
     gene            complement(65732..66007)
                     /locus_tag="SRR1747026_scaffold_22_prodigal-single_61"
     CDS             complement(65732..66007)
                     /product="hypothetical protein"
                     /codon_start=1
                     /transl_table=11
                     /translation="MDLRELKNKVRPLAKEIAYLFANHGKSPWANRKIEVLLEDLNEI
                     YADAGYLADYDVVFTDSGKSVELYDMLFDEKVARFVFPISYLKRASH*"
     gene            complement(66354..67052)
                     /locus_tag="SRR1747026_scaffold_22_prodigal-single_62"
     CDS             complement(66354..67052)
                     /product="hypothetical protein"
                     /codon_start=1
                     /transl_table=11
                     /translation="MSNTISERLRNSDYGKIIKLVNSEDPKYCLGLISACRGLDTQGN
                     PSPEITQHNIDENNHKNNVNSGILMHNLKANKFGVMEIRGTYREEGIGLVEEISYLVY
                     TPESRKEELKAILVELGKVFKQDTIMIIDNHIVKLEWLQPKAKPLWIDEFNRSKPHIT
                     FDQNNLSDIFSRVGTRKYGRKFKVVSLEECYINYNTITLWGYNYDPSILKGSRVDNLK
                     YLREFEETIKRYIL*"
     gene            complement(67052..67408)
                     /locus_tag="SRR1747026_scaffold_22_prodigal-single_63"
     CDS             complement(67052..67408)
                     /product="hypothetical protein"
                     /codon_start=1
                     /transl_table=11
                     /translation="VENREDGRIRILKKKYHMATLEDLKKELEGRETLLNQLKEDIEQ
                     KKKEYEEVLNDLRSKLTSIDEEDPECDLKLAKTQDMLRDTINKYDELMLGTPYREKEW
                     LEEEIARLRCLIEEVR*"
     gene            complement(67372..67755)
                     /locus_tag="SRR1747026_scaffold_22_prodigal-single_64"
     CDS             complement(67372..67755)
                     /product="hypothetical protein"
                     /codon_start=1
                     /transl_table=11
                     /translation="MSILENLRKELKNKKVELRKYETELEQKTDTFEKLREEFEEKYA
                     TDIEGCLYDPDEEEYDNYVWTCYEIKQAIGDTEEYRDAKERLEYLMDEYIRITEGELP
                     RKIERARRDISDIEWKIERMEGSES*"
     gene            complement(67808..68206)
                     /locus_tag="SRR1747026_scaffold_22_prodigal-single_65"
     CDS             complement(67808..68206)
                     /product="hypothetical protein"
                     /codon_start=1
                     /transl_table=11
                     /translation="MITLEELKRELGNKKAELRKYKIELNNRNEAFEKRLNELSPKFE
                     VKYDVDLYGVLYDTTDYDLDYRYAEACEKIMDVEGVTKKFFNARTKLVLLVRDYNDLM
                     DGPLPKKIERVEKEIADLENEIKEMINARS*"
     gene            complement(68293..70155)
                     /locus_tag="SRR1747026_scaffold_22_prodigal-single_66"
                     /gene="parE"
     CDS             complement(68293..70155)
                     /gene="parE"
                     /product="parE; DNA topoisomerase IV subunit B (EC:5.99.1
                     .-)"
                     /codon_start=1
                     /transl_table=11
                     /translation="MADDRKIVALNEITHTLIRPATYLGATEPSEKEEWILDDEGNIK
                     RTKITYSEGLQKIISEILDNSYDEYIRTEGKYSTKISIEVKDDKITITDNGRGVPVKQ
                     NENGDWMPVLAFTKLRAGSNFSDDNRQTIGTNGFGASLTNIFSKTFEVITCDGNWKFK
                     LTCKDNLSSIKTKVSECEGSTPGTKVSFIPDYVRFGTEHYPKELASLIRTRLRMLSWF
                     FPKCDTRYNGEKMTIKAKELSQMFPSPSIVYSNENMYILVYPTDEPEVLTYVNGLRLG
                     RGGTHADYILNTIINDLRDKISKKYKNIKPADIKNRLGLVVLLKNFPNCQFDSQTKEA
                     ITNSDKDIKAYFEGVDLTSKLSAKILKEKAIMDNITELFQFKEDLKEKKELAKLNTKR
                     RDIDSSKYVPPIGKKKYLLITEGQSAYGGIAPVLGRKGIGYYQIKGKILNVQDLSIKK
                     AMENDEIADLVSILGIDIANPDKTVLNYEKIGISADMDMDGWHICALILALFNKLCPK
                     IVEEGRICRLNTPLLVGLKGRKVESYYFELPNQSKLNKKLTWIYQKGLGGWGGNNKDL
                     LPQIMEKEGGGLDSLLMTLKRDDACDVALENWMGDKTEYRKEKLRGKRFSIDLV*"
                     /db_xref="hse:Hsero_1835"
                     /db_xref="UniRef100_Q6WIA6"
                     /db_xref="V9LZQ6_9CAUD"
                     /db_xref="Q6WIA6_BPKVM"
                     /db_xref="5.99.1.-"
     gene            complement(70196..71020)
                     /locus_tag="SRR1747026_scaffold_22_prodigal-single_67"
     CDS             complement(70196..71020)
                     /product="hypothetical protein"
                     /codon_start=1
                     /transl_table=11
                     /translation="VILDEQVYCKSNKIYWHGSLYSKYNKDLAKFKYYFITPDFEYAA
                     RYALDRVNVALKYMYACTLKRPLNIFNPRSITDELKFRKRYNPTNEEFEILKNEPWLE
                     VYGSIKDRERIVDSIQLLGYDGFFNYEYNKEGASIGLFDPEDVKILRVYEGQEILDFV
                     NTHEDLCRRRIRQREDLKRSCYKIMPSLLSKDDFKELLRVDTNFEEEYDNILRRRREH
                     KLEKAKKELEEYRSIDKKNPLYEQILRSYELDFEDLYSMICGRDRYRLCRWEDYQK*"
     gene            complement(71017..72339)
                     /locus_tag="SRR1747026_scaffold_22_prodigal-single_68"
     CDS             complement(71017..72339)
                     /product="DNA topoisomerase 2 {ECO:0000256|RuleBase
                     :RU000381}; EC=5.99.1.3 {ECO:0000256|RuleBase:RU000381};; 
                     TaxID=988480 species="Eukaryota; Fungi; Cryptomycota;
                     Rozella.;" source="Rozella allomycis CSF55.;""
                     /codon_start=1
                     /transl_table=11
                     /translation="MQDPKNITDFLEEDFSSSALYLSFRSLPSAIDSLKQSHRKAVYT
                     IKKKNLTARQKVSQLGPLVAAETDYLHGDVSIIGAITTLAQDYAGANNLPLLVADGNF
                     GTRFSHEPSAPRYIYTYPEPYFNQLFKKEDDANLITQIFEGGIIEPRFFVPTLPLILV
                     NGCTGIGVGFAAKILSRSPKALIKAIRDTLNHKALSRNAFTPYFKGFKGTIEPAGDNR
                     WLIKGAVELDKDKLTITEIPVNYSLADYIVILKKLKDRGLLIKYDDLSEEDVFKFKVT
                     LSPEEAKKGIDDIMNDFKLVVPYTESLICLDANNAITEFRSPKELFNYYYQVKLEYLN
                     KRIASEIERLTKELAVLEEVYKFIVDVIEGTINLKLKRIDVEAQIRSRGYTLVDKLLN
                     MPLVSITKEKAEEAKERWAQKAKELEIMKQETPKTLWEKDLAELEKLL*"
                     /db_xref="A0A075AVT9_9FUNG"
                     /db_xref="UniRef100_F2Y1Z2"
                     /db_xref="5.99.1.3"
     gene            complement(72463..72948)
                     /locus_tag="SRR1747026_scaffold_22_prodigal-single_69"
     CDS             complement(72463..72948)
                     /product="Heat shock protein Hsp20 n=1 Tax
                     =Mucilaginibacter paludis DSM 18603 RepID=H1Y3R2_9SPHI"
                     /codon_start=1
                     /transl_table=11
                     /translation="MITGRDMTQNKAMTTLTSPSRSLLCNTIWDDDFFKMAFSDFDQI
                     FKSPKFSFEDNFPPINIAISQDDKSIYYEMALTGYKKEWLNVSVDGTVLTIEADPKVE
                     TDERKYLKRRIKATSFKKTYKIPEVYDTSKTEVTYRDGLLTIYIPVKEVKSTAKQLEI
                     K*"
                     /db_xref="UniRef100_H1Y3R2"
                     /db_xref="A0A090VYX4_9FLAO"
                     /db_xref="shg:Sph21_0002"
                     /db_xref="H1Y3R2_9SPHI"
     gene            73155..75920
                     /locus_tag="SRR1747026_scaffold_22_prodigal-single_70"
     CDS             73155..75920
                     /product="Uncharacterized protein n=1 Tax=Pelagibacter
                     phage HTVC008M RepID=M1IDJ0_9CAUD"
                     /codon_start=1
                     /transl_table=11
                     /translation="MQRLVEGTITGQILQHMNHTEDLILNGSEACEYVYDTLQSMYDM
                     LKGNTTRVRVSVKLDGAPAVIACSDYKGQMFVATKYAFNARTGELRADKVAHNEEELN
                     NVTSNPEVKHKLSLLLKALPLINIPKDEIWGGDYLFENSDLERDIIDDTPCILFHPNT
                     IVYAVPESDPLATRIKRSKFGVAWHTCYKGDDLQHLKVGFDVNISKIQEVPTIFQIDA
                     TMPSIAGVVTLTREESIEAEELLDNIRIHLDTLKSEDYYNNIVEDSQYVTYLNTYRNA
                     LIRQDKQMPTAVGFFEWLSDKYDTIIASKTTAKSKESWTIKKDLVLNKVEEENLNYLY
                     STQNLIRILKEMFIDKLNNLTNLKTYLKYTDNHYQKANAEGYAISDINGNVQKFVSRL
                     EFSKANFSKDIAKGWTSERRELESKIVKYSKLREADEAVVNKIDDLVQSLNNVIGTDN
                     KKSRQPATITPRTTKVTYTLQPKQGDSEIRDIKQDKASDYLNTIGKDNRSFYLGTTPI
                     IDFVEDDLVVRLQFKPRGAGAQDTEGDEVYWAYCMAAIQNNREELLPQTPEDVEDFDL
                     TQLGLVPTRKAKPSNFKGYTEGSRMLCNMYLKPSTPYIFFRENTVIDNIGDGNYRSLH
                     TLINKAARIVAGRGSKDTWNPSDIIACAVPTYDLFVREWEEEIANIEAKPASNRNFDT
                     LNDILKRYLASKEVVGISLKDIGDGPIRVEEVNVNNNDAPKLDYDITLDSVVCAPLNV
                     RSEANKFYGKVMSTGLALRLTCDGVGVVLQYRLFGGPGMQAEAYEVGGAAKLGKCSIN
                     VIKDLYRKFGVRTEVLTAKDSESIMEAPETLSSKIQSIVNSGLPITMPGDPLSIETFE
                     KFAKTTQPESEEDYRTYVMWPRIIDFLYLLSIVYNDPDKLSYVLQTLYKGAKKEFEYC
                     APFIKLW*"
                     /db_xref="UniRef100_M1IDJ0"
                     /db_xref="M1IDJ0_9CAUD"
     gene            75935..78085
                     /locus_tag="SRR1747026_scaffold_22_prodigal-single_71"
     CDS             75935..78085
                     /product="Cytitidyltransferase n=1 Tax=Prochlorococcus
                     phage Syn33 RepID=E3SR69_9CAUD"
                     /codon_start=1
                     /transl_table=11
                     /translation="MRKATQKEIERFVTYRANHVALVQRIGKLVFDIDLSDHDHDKIE
                     CSGEDLNLWSLRNLMQDDEYHPNKGDRRILNRISAIHKKTQPHHPEYWDDNVTVEDII
                     EDDKQIVATKMSKKALLAMICDWASVAIKLNQPLFKFYNSVVESENPKYVFTDNQKKF
                     IVEGILQIEKNIDKDKLYWLGKKYTAKQVDPLGVVSLTERVSKKLKVLEESILDVPQK
                     EYCKELLTSDDKMKPEVRDQILNTVKNWQSQINFDFEVKKVYAKGSLLSKRYNDTSDL
                     DVSIYTNMSKEQLDSVYDIIPKGQNIEGTEHSLDFFVLIEGEDTPEKNLDNIYDVLND
                     KWVKRTSEYENEIPLDYVVQVSNFFINGARIALSNYENDKILYEYYNDLDSQNYEISE
                     EELNSTRELKKKDLMADLDALKIALHMISSFRQEVYEEENPQAFNISIETASDNPHVS
                     INEQLAKTLEKFGIRQALRDAVDACEALINEGENALKEEVASSAFAGMVPENNLKMIK
                     LNMTAVKDLEKEKGENLKESKNLTAAMCFGRYNPPTIGHLKLWQVLGHVDADTRLLYT
                     SHTRDNKKNPLDYSTKAALIEACIEEHNINVAFVDTEARTFIDVVVDVYNKGYNNLII
                     VAGSDRLEELVDLAKKYNDVPNRAGEAYHFDNIEGRSAGQRDPDSENVEGISGTKMRQ
                     FVKDNDFEAFSKYCPVTDKNIVEDVWKELRAILA*"
                     /db_xref="UniRef100_E3SR69"
                     /db_xref="A0A0E3I698_9CAUD"
                     /db_xref="E3SR69_9CAUD"
     gene            complement(78117..78842)
                     /locus_tag="SRR1747026_scaffold_22_prodigal-single_72"
     CDS             complement(78117..78842)
                     /product="hypothetical protein"
                     /codon_start=1
                     /transl_table=11
                     /translation="MPSKIKRAKYNTLPPKTEVECKRLQEEYLKEDCSKQVRDDYFLL
                     LRTYARSLALKEIKRKGIFLQPERVDEICTDAALLLMKQYTKPGWKVLTSFAGALYWK
                     LLEAMYGQASEDMVFSLNTTFSGENDGKEFLDLVSSNACLPWQSAFGKTLEGGDPWDQ
                     VTEDYSIFYSEISTLVDDAYNMLPYKTFVRFLPWMVLQLRKPRARNTLKTFKELYLDS
                     KEEEAFNLLFLELKNRIAEQVED*"
     gene            complement(78846..79991)
                     /locus_tag="SRR1747026_scaffold_22_prodigal-single_73"
     CDS             complement(78846..79991)
                     /product="hypothetical protein"
                     /codon_start=1
                     /transl_table=11
                     /translation="MNITLTRDNLNIFKTETKLLNFLSAFFTRAYFKATPEFFRLMLR
                     GQYGVFQTTIPAATTTLDKPIYFSVDFNKWQIALQKFEGSSSIVLEFTPNLLKITSPD
                     SSDVINLGVLYFKEDSSEAIVLDNFLTSKREEISNQHRLTFTPEVVDALNFADSLFTS
                     STSQANSVGLGQQDVIYSDRSAVLKISLKDSLPSELFTDSDYIYIHSTTIKLLNYLTP
                     TSNEFLFNSDFGTFYWEDFNSAIYMVSSDRKIALPSDEEFQAILPQGNGYFSTKLASL
                     KLGLDFFTGFYEGSMWKPITFKAEKGKEVLLHYHHPTAEITKELDGVEGTEDGIFTVD
                     SETLRKIITKLLLNDPEATLKVSYDEDGPGVLLEAPSCLALVSKLED*"
     gene            80139..80843
                     /locus_tag="SRR1747026_scaffold_22_prodigal-single_74"
     CDS             80139..80843
                     /product="hypothetical protein"
                     /codon_start=1
                     /transl_table=11
                     /translation="MRVTTEDLKKMKELDIIKLIKNPNTDSMSYNRACEYLLKKYDKM
                     FHRHWWTLQRQLGNSYIVNDLKDEYYSCAYEAFFQVIRKVDAARIYDENFKIMQLLSW
                     YLSNVRSRLIKEALKRSKTKPINYVNSTEDPNNQTIDSDVESAYWNYEGGYMTEPSYQ
                     AEVSDREETCNQILMECFGRWSDLEKHIFALLRAGKNKTEIAEALNIKPSRVYVKICK
                     MKKELKEALGVEETTN*"
     gene            80848..81336
                     /locus_tag="SRR1747026_scaffold_22_prodigal-single_75"
     CDS             80848..81336
                     /product="hypothetical protein"
                     /codon_start=1
                     /transl_table=11
                     /translation="MEKNDFTQRTALINDIQKQIGKEKIEIERQRDMATSLVNDVINL
                     TSKRDVLYSKYLNFINELSFDVPTVSSDLFPGIKPTLNNVDLNDLQKKADTMKQYAQD
                     IGSLNHRYDFAKSSCVKTLKSLLSTVLNVISQEDQIQDLSTTLLYDLDSPYDIGQLAK
                     NS*"
     gene            complement(81363..82319)
                     /locus_tag="SRR1747026_scaffold_22_prodigal-single_76"
     CDS             complement(81363..82319)
                     /product="hypothetical protein"
                     /codon_start=1
                     /transl_table=11
                     /translation="MQRTLKEIMDILVDGRVFTHHPKASNPYKVVLRPHIWGTLLEDT
                     FKKYPDLKEYSNTFPTIQEFLYCVASNLSEPPRCPICGSNCKFETNGGRYYRDTCCSV
                     ECQNEFKRRKCLEKYGVNNPSQLKWVQEKKEKTCLKNYGAKIPFQTEKVKKINRDIRA
                     LKGKEMIDKTHRTMLKRYGVSNPSQVREFQVKKSQRYYYRGIKFDSKPELAYYIWLKD
                     HNIDFTYHTEKLEYVDGLGKIHYYYPDFRVEGELVEIKGPMFFNDEGKPLDPYTKLSW
                     QDKYNCMLYNKVIIVTDYSQYLQYIADTYGAHYLEQFRHTII*"
     gene            complement(82303..83277)
                     /locus_tag="SRR1747026_scaffold_22_prodigal-single_77"
     CDS             complement(82303..83277)
                     /product="Uncharacterized protein {ECO:0000313|EMBL
                     :KKM78581.1};  TaxID=412755 species="unclassified
                     sequences; metagenomes; ecological metagenomes.;"
                     source="marine sediment metagenome.;""
                     /codon_start=1
                     /transl_table=11
                     /translation="MSCKITKTTEYREITEEEFRKQKTIQPYSEMRQLAKSENFLLIF
                     GGSAKILSDNALESFWDEDQCDEYIETNHAERFLEQARKSYKGECEAKLKNIAVCMSL
                     RENFFKGYPGLWSRIVREKEVAANNGYVRTEFGKVRNLIELFLRGEYDNQVSSGMLRN
                     LENISANHAAQNMEACIRGRAQYEMQTWMREKGYKSWTWGEIHDSVDYFIAKDEIKPV
                     LSHAKHLFERIIPELQNNWVPLVIDCEVSDLNKGDYYKGGRDPKNFGVEWKTCKYEDP
                     DPFNVELSNELEDRYFVERRVYWENKGEEDPLKDKIAQYLKDRDAKNS*"
                     /db_xref="A0A0F9KUU4_9ZZZZ"
     gene            complement(83437..83910)
                     /locus_tag="SRR1747026_scaffold_22_prodigal-single_78"
     CDS             complement(83437..83910)
                     /product="hypothetical protein"
                     /codon_start=1
                     /transl_table=11
                     /translation="MKRWKEHNLLRSRESLREASSSKMTVYAGFDHEDYEDPIFSTER
                     SDISGYECRARITAPIGTYVMFWWNDEDCFFSKVKSPEKAIASWVKELKSQVDDGDDY
                     WYLEDDITEGLELDKEDYPTPEEAAKEAYNIVINSEPDGDSNYGIIWKKIEDFVR*"
     gene            complement(83990..84097)
                     /locus_tag="SRR1747026_scaffold_22_prodigal-single_79"
     CDS             complement(83990..84097)
                     /product="hypothetical protein"
                     /codon_start=1
                     /transl_table=11
                     /translation="MSEELSEVKTFLKEDYEDYPKNFEESFSKWSYREI*"
     gene            complement(84124..84363)
                     /locus_tag="SRR1747026_scaffold_22_prodigal-single_80"
     CDS             complement(84124..84363)
                     /product="hypothetical protein"
                     /codon_start=1
                     /transl_table=11
                     /translation="MTPTEALKVIKIIIGKDEDLSKLTFSQLEEIILMINSNYAGIKQ
                     IEAVKSYPQPEVIPNANPKGTHYPTDPYGGPTLYC*"
     gene            complement(84422..84610)
                     /locus_tag="SRR1747026_scaffold_22_prodigal-single_81"
     CDS             complement(84422..84610)
                     /product="hypothetical protein"
                     /codon_start=1
                     /transl_table=11
                     /translation="MNYKEQLNVAISHMTEASNILFNVSKDMFDKKNYRGLRQDILEA
                     IHSIDDSTELLQELRELF*"
     gene            84828..85265
                     /locus_tag="SRR1747026_scaffold_22_prodigal-single_82"
     CDS             84828..85265
                     /product="Transposase-like protein n=1 Tax=Archaeoglobus
                     sulfaticallidus PM70-1 RepID=N0BGH2_9EURY"
                     /codon_start=1
                     /transl_table=11
                     /translation="MTKDQKKLGLDSNCNAVFSLNYHIIICVKYRKKAFESEEISERC
                     KDLIRESSKEMKVDILGIDCGSDHIHILCRTKPTLDIPKYMNLIKGYSSRVLRKEFPE
                     LKKILWGDAFWSPSYYIASAGNVSLDTLKKYVESQREKEEIEE*"
                     /db_xref="UniRef100_N0BGH2"
                     /db_xref="ast:Asulf_02143"
                     /db_xref="N0BGH2_9EURY"
     gene            85262..86470
                     /locus_tag="SRR1747026_scaffold_22_prodigal-single_83"
     CDS             85262..86470
                     /product="Putative transposase n=1 Tax=Megasphaera
                     elsdenii DSM 20460 RepID=G0VQC3_MEGEL"
                     /codon_start=1
                     /transl_table=11
                     /translation="VSFYTYKFRAYPTPEQAQKINQTIGCARKVYNLLLDDCQKQYKE
                     SGKFSVMNVGELKKKEDLQYLKEVDSLALCNSYMHLKTAYTSFFRNIKKGKVTPPKFK
                     TKRDSKQSYCTNNINNSIRIEHEGLRLPKLGPVKCKFHRFVEGTIKSVTVKRTKTGKY
                     FVSILADREDKIIERECDTNYENSVLGIDMSIPNFAVYSDNTKPKIMHYLRNSEEKLA
                     RAQKDLNRKQKDSKNWEKQRLKVARIYEKIANQRKNFIETESARIAKEFEAVVVEDID
                     LRAMSKCLHFGKSISDNGFGYFRARLESKLKAQLKDFVKADRWYPSSKACHVCGHVNK
                     DLKLSDREWDCPSCGTHLDRDFNATINLKNYYIRMQRTNLVETGTVDDKLNSPKKHPA
                     DEARKIVSRG*"
                     /db_xref="UniRef100_G0VQC3"
                     /db_xref="med:MELS_1430"
                     /db_xref="G0VQC3_MEGEL"
     gene            complement(86524..87801)
                     /locus_tag="SRR1747026_scaffold_22_prodigal-single_84"
     CDS             complement(86524..87801)
                     /product="hypothetical protein"
                     /codon_start=1
                     /transl_table=11
                     /translation="MIKIIERVEDTKDIWDEGIPEAKIDEDIIALGHSIDETRSNSLK
                     ALAYLYSEYGGYERPLDNIKAKLGKGKNISYIDDIPEEILWDYAVMDAIVTRRIYTNL
                     MNCAKELDKKYPNELSSKGIVDYYYERRIPAENMYARIEYKGVYVDKNAIDALRDEMH
                     NYLKDLRKQLAESFGVSEDFEWTSNPKLGKLLESKGWEDLGRSKAGDYLVGDFQLTRW
                     KKDHKEAKIITEMKSVQTLLNTFIGDKTSNSVIAEFLGDNDEEGDKGWSKCLVYHPED
                     NSWRMHPNYRPMFADSGRSKCTNPNMQQVPSHSDWATKVKKCIITPNNDEYYMVTIDY
                     SSLQLRLASIDSRQEDYLREVLRRPNADIHSATGWATLAKGRKFNVTNVHVEQDGKAV
                     DFLGGEVIFTKNRGSILAEELAEEDTLSDEYFK*"
     gene            complement(87840..89003)
                     /locus_tag="SRR1747026_scaffold_22_prodigal-single_85"
     CDS             complement(87840..89003)
                     /product="Hef n=1 Tax=Campylobacter phage vB_CcoM-IBB_35
                     RepID=H6SU53_9CAUD"
                     /codon_start=1
                     /transl_table=11
                     /translation="MEKSITLSNLKKDENLCLKIKEALEEEYLNSFMTAEQFGEKFSI
                     NYGGIRYVMKTFNLKKDRSKYCAAKNPEVVRRIVAKCKQTKLKKYGDANYNNPRKNEE
                     TCLKRYGVAHAKQLEEIKKKGRDTFNKNYPKDSEAYKKLNEKIYSKRNETLKNINYGE
                     KIRKRRAEHLEEDPNFLINIQKKRKATTKEKYGVDNISQLEEIKQKKKDSFFNHYGVT
                     YGKAPEVLEKIKTTCTEKYGVDWYSKTDDYSRKRSYCWTVEGKKFDSKWEIYYFYYLK
                     DNNIPFEEQVKLNYKVKEDSHTYFCDFKRLDTGELIEIKNPALLDEEGNLRVLFTSGL
                     SQEKLLKAEEQLKEKTKCMEANKVKVLSDISYFKELEKSFHINHPDLLITKRN*"
                     /db_xref="UniRef100_H6SU53"
                     /db_xref="H6SU53_9CAUD"
     gene            complement(89055..90155)
                     /locus_tag="SRR1747026_scaffold_22_prodigal-single_86"
     CDS             complement(89055..90155)
                     /product="hypothetical protein"
                     /codon_start=1
                     /transl_table=11
                     /translation="MSGFSFGNIKVSSKKQILDLKLYDNPLLVDKSDVPTKYDFVPVI
                     LTDEMYEDFALKAIETFLIRLGLRKYKIISAINCKVDDKVVKAEGKIKFYKNNRSKFY
                     DYIPKYSPIITVGAALYSLILEDDIYPAYTQQLFFGKSSFWFSEDLTTEKGHWIYPID
                     SFRDIFARGFKDPVDSYKTKLAQIKISSLVQNGAKPIPRYPKLIKHKIETSEQFIKEF
                     YEPNKDKRGELLAWDLETSGLSFLKDRIGCITLSYNGTEGFYIPWKIVEENDNKLKLR
                     EILKNSRQVLANGKFDVKYLWRPTLKQKGAEGHIILEDSEGVRYKIPNHTLVEVENEK
                     IEASGMSISKEAWKLEDTDTIKNWNQLVPYKI*"
     gene            complement(90205..90606)
                     /locus_tag="SRR1747026_scaffold_22_prodigal-single_87"
     CDS             complement(90205..90606)
                     /product="hypothetical protein"
                     /codon_start=1
                     /transl_table=11
                     /translation="MKSKVSCKFHNRIFIREVFSYSEIKSAAASIAEEIMSLKETEED
                     LKNITPKQWPYPKVYVEGYFFCKIAFDGSQIPRIENTKKKTSTKKRKKKKCKTSRTVT
                     VKKETKKSEKKSEDQIKKIPVRQIKKTNPTA*"
     gene            91830..92204
                     /locus_tag="SRR1747026_scaffold_22_prodigal-single_88"
     CDS             91830..92204
                     /product="hypothetical protein"
                     /codon_start=1
                     /transl_table=11
                     /translation="MQETNSSILGMYFIIFQTQFNGFVKVYVDGDDNCDFYFREDFLN
                     LALKINNYKLYNELSEALTESSFYLWDIDNNAVKRLRATPNTLDSAATLLTQKVNELR
                     RPNVFSKSNPVSFDGNTIFQMK*"
     gene            92250..93254
                     /locus_tag="SRR1747026_scaffold_22_prodigal-single_89"
     CDS             92250..93254
                     /product="Uncharacterized protein {ECO:0000313|EMBL
                     :KKM66208.1}; Flags: Fragment;;  TaxID=412755
                     species="unclassified sequences; metagenomes; ecological
                     metagenomes.;" source="marine sediment metagenome.;""
                     /codon_start=1
                     /transl_table=11
                     /translation="MMRSDLNRRDLTIQAISLLNLKTKIHIGSSTREIAVCCPMHGVD
                     KTPSFFIDLDKGLCHCFSCNWSGNIEKLYRTLTGQSLYRALGYNNDSFSSFARAPLKF
                     NFYTNLERVETALKSVYVNYDSKALVDIEGTPAESYIHSRGISLDRAHSMKMKYCEET
                     RINGTLFKRRLIIPVYEDNKLLSFEGRRVYPEDPDPKVLYPKNCTVNTLYDIDNLDKA
                     QPIYACEGLMDLAVLRECEYFKNSTSIFGANLTKRQIELFKQFPKVIYINDLDEAGER
                     TLEALKASDIPNVYKLVLPKEVNGIKIKDIGDLPKAHICVGDLLKHNWLNYEFPLRTN
                     *"
                     /db_xref="A0A0F9J9F8_9ZZZZ"
     gene            93301..93567
                     /locus_tag="SRR1747026_scaffold_22_prodigal-single_90"
     CDS             93301..93567
                     /product="hypothetical protein"
                     /codon_start=1
                     /transl_table=11
                     /translation="MFNESKLIEFYSALTEQEEQANDIKKDIQEQLKSEASELELSPK
                     TIKAGYALFKKYKDGKNTQVELNDYSMIEGIIMSYFSNNSNQVE*"
     gene            93571..94131
                     /locus_tag="SRR1747026_scaffold_22_prodigal-single_91"
     CDS             93571..94131
                     /product="hypothetical protein"
                     /codon_start=1
                     /transl_table=11
                     /translation="MILSNVDSNKYREDFKAKFTNFGDKAPIILSFATDELGVTIVHE
                     NSGTKYFYDWDYSIPLKAFIHNIKQDLSRHHYPRISRMEVKVTPTSPEKAAQMIEEGC
                     DVNAVPAEERHEEEVIYVIDKILALRDEFIIVNEKTGEQYCYKMRGSGIYFLKNYREG
                     VYKSLLEAGEAFFKKSTLICALDKES*"
     gene            94156..94539
                     /locus_tag="SRR1747026_scaffold_22_prodigal-single_92"
     CDS             94156..94539
                     /product="Uncharacterized protein {ECO:0000313|EMBL
                     :KKN06850.1};  TaxID=412755 species="unclassified
                     sequences; metagenomes; ecological metagenomes.;"
                     source="marine sediment metagenome.;""
                     /codon_start=1
                     /transl_table=11
                     /translation="MKVIRRSSQDKHWQDIKKEVAARDRGCRLCRVLSTQEFLQLRKN
                     AGVQLGILDPAHYKAVSHNPELCYDPNNICMLNHYSHTMLDDCRNPITGSYINIEEVN
                     SWWIRILRGNKTQYNYLLERQIIDE*"
                     /db_xref="A0A0F9MHI4_9ZZZZ"
     gene            94532..94714
                     /locus_tag="SRR1747026_scaffold_22_prodigal-single_93"
     CDS             94532..94714
                     /product="hypothetical protein"
                     /codon_start=1
                     /transl_table=11
                     /translation="MSNYSETKCNMNEETKRTVTLNNKEITLDAFREATSNLRPNQKL
                     VETQEGCYYIVERMWG*"
     gene            94746..95699
                     /locus_tag="SRR1747026_scaffold_22_prodigal-single_94"
     CDS             94746..95699
                     /product="DNA polymerase n=1 Tax=Thermoanaerobacterium
                     thermosaccharolyticum (strain ATCC 7956 / DSM 571 / NCIB
                     9385 / NCA 3814) RepID=D9TNL6_THETC"
                     /codon_start=1
                     /transl_table=11
                     /translation="MPSKYDCLIIDVVNLCYKLFKKREDTVIQAGSKLIFKKSICAFI
                     RTLEELVDKYLHSDGKVYLLFDNYFSRADLKTSFMFADRRELSKAYKETRKKENKEFY
                     NSINFLKYFYLTGPSKYSTLQITGLEADDLVKPLLATNLCKGKSCLLVTSDLDWCRYL
                     SNNPQIDWLPKLGEQPETYEDISHQLGFPATESNIIIYKAVLGDKSDNIEGLVTNNDK
                     HKQDLISLLPQVKSPEDLIYLSRQLGSDSPILKAIANNEKQYSVNIQLVSSIPCKSEY
                     IESNLVVGEDAKTLHKTVLEALGLEGETPKFVFGNVKRPRI*"
                     /db_xref="UniRef100_D9TNL6"
                     /db_xref="A0A0G0MV58_9BACT"
                     /db_xref="ttm:Tthe_1101"
                     /db_xref="D9TNL6_THETC"
     gene            95696..96688
                     /locus_tag="SRR1747026_scaffold_22_prodigal-single_95"
     CDS             95696..96688
                     /product="hypothetical protein"
                     /codon_start=1
                     /transl_table=11
                     /translation="MICILGDLHLRSDKKYFIDTCNKFLDWFRDWDWNKDSNELILAG
                     DLVEQATPGGITISFLERLVSESKFKKIHICVGNHDDKKINGIQQLAYEFLNYKDNVI
                     IYRTPREVTIDGHSTLILPYYVGVNDLGLTMKEYYSNIPNNKKFKNDYDLVVGHFSGS
                     DALFSELPDCIANLDRFSGRVCLGHIHTRTANPQRYLGSVFAGRKSENDYTRAAWGLD
                     DNGWQEYPLPLFNEFLTVTYPQDLPKSKALVPIYTILNCGSEDIARQRYGNIYIRRLT
                     LDLVDSSVQKNSDLDRQLGSIKEFNIRELFEEFLKSRSDISPDLASKCRGLLNT*"
     gene            96796..98127
                     /locus_tag="SRR1747026_scaffold_22_prodigal-single_96"
     CDS             96796..98127
                     /product="hypothetical protein"
                     /codon_start=1
                     /transl_table=11
                     /translation="MIETTPARFKASQYYCHRSYVPTYYWIYLFLEQWLASVVFRNDT
                     SRVFMASDNYAFRRRFELTDMSKSYDDIGASSLQFPFANYAPQNSGWEADDRIAANTA
                     KQVYLGLYVGSTKLRAAAVKHTIPVQFYFDREDDARLAYDRLFFYSYNEHYYSTDVPY
                     GNNSLYVDGKRAPGSTLDLPITITLKNLAFNPTFQEEDWLQKNRIFIIRVNFECRSYI
                     IAPPAQPDYTVNLDSREADNYDDGEASYYPVEDVIFNLANKAWDIETYDGGVDNFPDK
                     GNSSTLYVDSTIEDKDYSGGGLEAKELSASRRYYRWNRFSNNYELYDPYKCDADTIRV
                     ASKITQDVIEVDRLYFKGLDSTTGAIKWEVNNIDKLKEIQIHVDNLKDTIILTPDKDQ
                     YILKDLIPNSSYYAYVDFIGLDGTVTKLRIICTTKATHQDTNTSALVGMTW*"
     gene            98216..100417
                     /locus_tag="SRR1747026_scaffold_22_prodigal-single_97"
     CDS             98216..100417
                     /product="hypothetical protein"
                     /codon_start=1
                     /transl_table=11
                     /translation="MDSYRLIINNNDLSTSSIEQTTSVCGYTVIKAPKGPKTPIRIPA
                     NSAAKIKDIFGEASTEYPEIYEATTFNTNYDLYISAPYTSCSMPYGVITKDGVFLAQG
                     KLEYSDLLEKAVNEDDVGGLTLTNLGVKGNISILKDLRYPKTTLGQKPNISTQIGFDT
                     TSEAKGGAQGITYNLGLTLKQLIGTDDSKSFGSSDSLPIVIKGIGTEDVELQIVNETV
                     GTGGNSAVWSIKDTSKDKYQVGYLAKAGVLGSELSADASDSKFKEAETEVVIVLTGSS
                     TAGSALEESTIITYAQPDNLKKLSAYIKSEVEQNEVYGIITSKYPTNSALHITFGAFD
                     ENRGFSSKTPAARNTLKITAYEDGAFHNVSHPVTFTGSLDRQATDANGSYIGFTSANS
                     SYAAQDLVFVCPIKAFKEPSELGNVDLTQYVPLTLEGGVKSVKDGTDKDIYTRGWEEA
                     KNEDYSVVDVFFDAQRHNNTDPCETFRGLAKYHPLSGFIFNKTIEPNDNITTTLSNAT
                     PLDYGENYWNICNEAIVDLGSYGGRIISPITGARAAMQCRIIENRYGGVAPMYLNSGT
                     PSMGGQLTVPGICKMRFKYPKDIQRSIDELNYNTAVMDHTYGVMVVNQRTCKSGATTD
                     WSYIGHVCSFINFQREVRTQVMIPQLGKPNNPYYRELRREQVLKLLEKRLEGNNRIWA
                     EASVDTSTAAGCNDVQAQKAKKFIINVKVKPDIYSEFVELNFTNVDPDMAV*"
     gene            100540..101889
                     /locus_tag="SRR1747026_scaffold_22_prodigal-single_98"
     CDS             100540..101889
                     /product="Zinc ribbon-containing protein n=1 Tax=Cannes 8
                     virus RepID=T2AWL0_9VIRU"
                     /codon_start=1
                     /transl_table=11
                     /translation="MRAPKYKDKLSALLEDPNIAILYNNYIAQYRSEGEAWHCLLKGD
                     NPNNHLCEVCGRPSEFNATATTVGYSRFCSKECRNKSRDNNRAKTCLDKYGYESAMQS
                     KAIQDKSRQTCISRYGVENPNQSDKIKAKKRQTCIDKYGVECSLLSSQAQLESQQTLM
                     VNYGVSNPLKSEVVKDKIRATNLRRYGVSSYSQTEEYRRKYISASNAHYSTNNPRQSV
                     LVSNLIKDTNKARYGAEYYTQTEEFKERYRNTCTGKYGVSTTLLVPGVRDKIATAIKS
                     KYGVDNVSQSPFIKEKKRQTCISRYGVDSYTKTEEFARQRSKRWVVEDQTYDSKPEIY
                     YAYYLKYNNMPYERQVPLSYRDALGCNHVYFVDFLILDTQELVELKGKHLIDEDTGEL
                     KNPYISKLTEAQRQALKERDEAKSKCMRDHKVTIITDYREYEALFKEHYPNLKISSI*"
                     /db_xref="UniRef100_T2AWL0"
                     /db_xref="T2AWL0_9VIRU"
     gene            complement(101886..102566)
                     /locus_tag="SRR1747026_scaffold_22_prodigal-single_99"
     CDS             complement(101886..102566)
                     /product="hypothetical protein"
                     /codon_start=1
                     /transl_table=11
                     /translation="MYTRQTITATVKTAKYNDNYKAYIYVFEDTTTTHRAYSCITSRQ
                     LLIEETLEPLKVGDVVEFKCGITDTIKSFRGIEQTKIVRCSQFALRDHIDLEDEATQR
                     ALKRIQDKERQLTSIKQGDSLYTMTYSNYKKYYSDCETLIDSFEPASESKAAIITVIV
                     RAGRLKGSGTRGRQYSYYVFQEVGKDNTEQVTIKAICEDNARRQLKHRYPNQTWELAR
                     DFAPWRLH*"
     gene            102661..103410
                     /locus_tag="SRR1747026_scaffold_22_prodigal-single_100"
     CDS             102661..103410
                     /product="hypothetical protein"
                     /codon_start=1
                     /transl_table=11
                     /translation="MKFDVKPANFDHSEKLKEFKRTYKFLRETKKLGVSILARLDLNL
                     LSSNNSSSKNYIINDEALDAYAKSTGINFLDLLRSNFIKPQSSVLDLGGNFGYFSMAL
                     AERLDCECYVLDSDPFVIELGKLIKQDWFDLSKERLDIKYLCGDAFKLSLKDSVDYTI
                     ISNVFSSFRKDLDFGDSHGLITLPLLSPSILKNSKNLIIHLPRKNEPLVRTYEYYEKQ
                     IEDIIHTWKIAKPQRIKNWIVFYNPRALIVR*"
     gene            103848..104588
                     /locus_tag="SRR1747026_scaffold_22_prodigal-single_101"
     CDS             103848..104588
                     /product="transporter n=1 Tax=Thioalkalivibrio sp. ALE30
                     RepID=UPI000366DE9C"
                     /codon_start=1
                     /transl_table=11
                     /translation="MGNTRDSLRLSLFSSHDSHSSHSSHSDHSSHNSHSNHANTDTQN
                     WDTSKLANISFPSADDTLSVQKYQNLMKNLNIIRSAVGLSQSSTNASDIAEASEYNRF
                     KLQLKKVTKQGVTGGTYYNGLSEGGTDWIDIPGGASSKQSLLTDVLGYSTIQSRILDA
                     KNRGIPVHASHNNHIDHGDHGSHSDHSSHSDHSDHSSHSNHDSHSSHGSTAANSTYNA
                     SIYTSNLGSDHGSQYSTPYKSSDSCYRT*"
                     /db_xref="UniRef100_UPI000366DE9C"
                     /db_xref="A0A0G0B9R1_9BACT"
                     /db_xref="tkm:TK90_2225"
                     /db_xref="UPI000366DE9C"
     gene            104601..105659
                     /locus_tag="SRR1747026_scaffold_22_prodigal-single_102"
     CDS             104601..105659
                     /product="Uncharacterized protein n=1 Tax=Oscillibacter sp
                     . 1-3 RepID=R9M893_9FIRM"
                     /codon_start=1
                     /transl_table=11
                     /translation="MNLGLGTLHFSSKILNSSEFREMIHYCVRNNISYFDTGFYYGEE
                     LTEFALGKQLFNFPRESYEIAVKYILNREHSPEEMLRIQFQKLNISYADNLLLHNLTD
                     KNISFYFDFLDFLEKSKREGLAKRIGFSSHLSPQNLEIFLKIRKWDVIYLYLNWVDFY
                     SNTAEEEYKLCEKYKVPVVAMGPLRGGRILTLPKKYSLELKRVHSEWSLVDWSLGWFN
                     SLKNCYRVLTGALSIKELQANIKASKNNLSLSDLNLLRDIAVDYKKEKLIPCTGCGYC
                     ENFCPQKIKIPLIIKNYNKFLYEEEKDPRWLLSWMKEDLVSSDINLCVFCGNCEQICP
                     QKIDIPRRIKIIESCINC*"
                     /db_xref="UniRef100_R9M893"
                     /db_xref="R9M893_9FIRM"
                     /db_xref="elm:ELI_1362"
     gene            105637..106665
                     /locus_tag="SRR1747026_scaffold_22_prodigal-single_103"
     CDS             105637..106665
                     /product="hypothetical protein"
                     /codon_start=1
                     /transl_table=11
                     /translation="LNLVLTAKCDKNCKNCFASEYRRQENLLNKDLDLSFLEKISPWD
                     GVSSPDIGILGGEPTLNSSFFLILKKLWDLDYVPVVFSNFLFEDFFKIKLNSFVQDNI
                     SQKLKFLVNINDLKGPHLSRVVKNINFIQKTLASQRKLNELSLSLTIDPVNFNSTFKY
                     LCAFYKKLDFMPRLRVGIALPSDSEDKSQYKKIINNKNLGNTIISILQWSERHRVCVF
                     LDCGIYPCIFSSEDFSIFQSFFPDFKFGCGDEPAFDIFPNGRSIFCFPLKNQIANFLS
                     LKRNSDFSNFFDIVEAKENLKKQFITMKEKYSCKECLTCFYSDLCEGICPAFLKGSLK
                     KPKEAYKN*"
     gene            106721..108157
                     /locus_tag="SRR1747026_scaffold_22_prodigal-single_104"
     CDS             106721..108157
                     /product="hypothetical protein"
                     /codon_start=1
                     /transl_table=11
                     /translation="LEPLYKFEFEAVNIYFSAVCNLRCRYCFQPKINGISQEINKKIV
                     NWITSGKMEEDIIKYYGVNISALSLWGGEPGINLPILEERLEFIYNKFPKLETIHYSS
                     NISTKKLARNSVNFIKKIAFLNEKLGKKISVSLQFSIDGPPEINDYNRVGSKAENILN
                     NITFLLEELKDVSPDSYSLNIKGTQSADNITFLIKDNNLLEYYQYFDKWQSLWLKILP
                     EEKIPKGSTFITLVYPGNFTQEDGFNFKKLIELQNSESFQEECACNTFVNFDNQVTRR
                     IKDTLSALRAGYYREYKGELLRVCSCSAGKSCGGLTYDSQFHLCQATYMFNEDILNYI
                     EKHNLISEFEDKQGFSFRSFDDLIKDNIVVSFSDDLKLSRLLYKINNFNYNLSLKVQY
                     FEVILSELAAANQISRCYLDPKWRDLGVAYLLFGGHECPVNNIWEFSSPYIRSTSHLK
                     LVFNGAFEYYVSNHYRDILGLNIKDMIR*"
     gene            108154..109539
                     /locus_tag="SRR1747026_scaffold_22_prodigal-single_105"
     CDS             108154..109539
                     /product="Marine sediment metagenome DNA, contig:
                     S12H4_C00313 {ECO:0000313|EMBL:GAI62578.1};  TaxID=412755
                     species="unclassified sequences; metagenomes; ecological
                     metagenomes.;" source="marine sediment metagenome.;""
                     /codon_start=1
                     /transl_table=11
                     /translation="MNFNFIEEQKKLLYSFLDIHCFRNWRIPPSKRTGEEYVNLLEMM
                     VSPVCNTACTYCYMKNYADSLYPCFYDKNSLLNNCKKIMTWLKKENFYPSSIEIFSGE
                     FFNLPFWKDYLQIIYDSLEKMEEGKKVPIVIPTNGTFFDSEKKTQEIQDYFDRVYKKG
                     FIIVLSLSVDGYYLDNDTRPFRDKRRYTEDFYDRMFRFGARNLIKYHPMIGAKGIERW
                     VDNFDWYVENIQKYYKIPKKEALEKLYLLEVRNPDWSTKELKDFKVFLNHIIDVLFEG
                     CTSPEEKFNLLLSNTLNILAPLVVTIGRGLPCSFQQCLDLRVGDLALVQCHRTAYSEL
                     LGGYFKISDKGELDLDVRNANSYIFSNSFNFKHLAKCIDCPISSLCNGPCLGCNYEVN
                     RDLYTVVPTVCDLEYTKALTLVERAYQEGFLDSILEIHSNSTSSDSVLKKNQLLHLKK
                     YLEIKNTKGDF*"
                     /db_xref="X1Q2Z2_9ZZZZ"
     gene            109542..110045
                     /locus_tag="SRR1747026_scaffold_22_prodigal-single_106"
     CDS             109542..110045
                     /product="hypothetical protein"
                     /codon_start=1
                     /transl_table=11
                     /translation="MLLDQVKEFINSNKNLIDDLTKARPQGYIYAFLQECLSLMEGGD
                     SSKIDETFLHEYRYTVLTFTDVIIKTKTTQSEKIVIKAIANLLYNVSINYGITECSTE
                     LNALVILSEASKSLEDILYVLICIFNKLSDRLYEEPTTNLLSRKYYLELSDFLEARKS
                     HDEKYNI*"
     gene            110087..111358
                     /locus_tag="SRR1747026_scaffold_22_prodigal-single_107"
     CDS             110087..111358
                     /product="Radical SAM domain-containing protein n=1 Tax
                     =Saprospira grandis (strain Lewin) RepID=H6L3H8_SAPGL"
                     /codon_start=1
                     /transl_table=11
                     /translation="VFQWSNLIIVALTQKCNMNCKYCYLGDKSSLPDTEMSFATYKVL
                     INQIALDKVQFFKEKGKISKFQVLLHGGEPTLISKNKFERFLEYGTKVFSAYGLPFEF
                     SVQTNGINLDRDLLQIFKDYNVHLGISIDGCTNNLRDAPVDQKLIINHLNLAKEMDVK
                     FGTVSVFTSLDDKNFLDEILAYNGWMCIKVNKMEEYYNNGLTPSPAHYFNNIFLPSFK
                     DYISGSKSRIYSDLERIIDGFLIDVATSHSYNTQSTCKFKFCGAGTKLISIMPSGLMH
                     ICDHWRGDETFYNEKVHQVGTFDFLTLQQFRASLRWIQKLNPLIKEKGCDNCIYSIIC
                     LHECPLSNIKLNGKWALDKRDCELTKMIYDYLWEHLEDLLEGVSKRKNNIISTTDFSI
                     YKLHKRFQLSKYKISKINRNSIKIEKGAEHV*"
                     /db_xref="UniRef100_H6L3H8"
                     /db_xref="sgn:SGRA_1090"
                     /db_xref="H6L3H8_SAPGL"
     gene            111351..112616
                     /locus_tag="SRR1747026_scaffold_22_prodigal-single_108"
     CDS             111351..112616
                     /product="Anaerobic sulfatase maturase n=1 Tax=Firmicutes
                     bacterium CAG:449 RepID=R6S928_9FIRM"
                     /codon_start=1
                     /transl_table=11
                     /translation="MFRFTNLIIFELTRDCNLNCKYCLMQEKYKHRGEIIDFELFKKI
                     INRIAEQRILNGKDQEEFHINFHGGECTLIGKYNFTRFLDYVTKTYDELGLNYKLGIQ
                     TNGTLLDEEFLKILRHYNLSVGISYDGTGEKKPLRYSTDIQSKLEDTIKLCTKMKVPI
                     GVLGVLSKNNSNNLVKDSISQFKKLGIFSKYSFLEDLQNPYDSKIELTGKQIFKRAYK
                     PIIDFYIKTGIKLEQHTIALMTDTLIDILCYHPRRYETGCSGLICGAGMTMIAVRPDG
                     TMGYCDRYSKDFNENYIEHALDYDFLGLHQLSKAIKLVQIKHRIIQKVGCDTCRANYM
                     CENGCLAFYYSKFGKYDIQKELICDQYLLTYDYVRKNLVKILLSSIDKHFILPAGIHD
                     IKPYYVDLFKNKYKIKLTIIDNILYIYKV*"
                     /db_xref="UniRef100_R6S928"
                     /db_xref="gei:GEI7407_2797"
                     /db_xref="107246871"
                     /db_xref="R6S928_9FIRM"
     gene            112627..114207
                     /locus_tag="SRR1747026_scaffold_22_prodigal-single_109"
     CDS             112627..114207
                     /product="Radical SAM domain protein n=5 Tax=Pelosinus
                     fermentans RepID=I8RLQ4_9FIRM"
                     /codon_start=1
                     /transl_table=11
                     /translation="MFDLKVGFTCNNKCIHCVVEGKKSTKDLTLEEIKDIVNRVPERE
                     GIVLTGGEVSIRKDFYDIVKYCFDKGHKVCIQTNGTGFTKELTEKIAPYLSQVLIAIH
                     SCNEDIHNKIVQCKGPDSMYKKTMEGFKNLIEAGVNLETQTVISTLNIKTLYDTYSMI
                     QKMLPMCFMHLTYPHPMGGAYDNHEIVCPKYSNIKKYILPIVRDFGTRLVVEAIPPCY
                     LHPWYQSIEILMDSEIKRGSLCRKGFDKSISESNETVQDYNKNDVNSKRKGPLCSECA
                     YNYECIGVWKEYLEFYRDNCDLYPVEEIDDNSINRVYIKLSGATDQFLLNQILSKYKY
                     EEIIPYGNLRSSLKTLNFFNYKYIRPYVLTEKNLYLLEEFKDINLHIEKDTHFLDFLI
                     KNNYKNNFYVDFDILNRTFEEVEPILNKLSQLNIGYCRIFRSKGENIEDGKESFAILN
                     KINKIRDNYPYQILFVNAQNCNFDECTYLIQTLRDVYIEITDKIIENKIDSDLFKTKC
                     CLNCTFDSRCFGFKKGGL*"
                     /db_xref="UniRef100_I8RLQ4"
                     /db_xref="I8RLQ4_9FIRM"
     gene            114207..114791
                     /locus_tag="SRR1747026_scaffold_22_prodigal-single_110"
     CDS             114207..114791
                     /product="hypothetical protein"
                     /codon_start=1
                     /transl_table=11
                     /translation="MKNIGLNKTSWSDPEKRNYINSCLQSEGIIRFQFMPNTFLNVVE
                     HLEDLETLEPLREMNIYTLSPKEGKNQITVKKASVELNVFLGEGLKIKSPIEVDFFTF
                     VYICDEINILSNLISFKKLLKEYNIEGKIEGDLISLGDSTRSDVLIRCFNYHTTSNLL
                     KTLVFCDTSKILKEEKERIRFNENLLEILERGEV*"
     gene            114794..115141
                     /locus_tag="SRR1747026_scaffold_22_prodigal-single_111"
     CDS             114794..115141
                     /product="hypothetical protein"
                     /codon_start=1
                     /transl_table=11
                     /translation="MIYDINRCSRCGKKFEDLRLSIRLDIFTERLKETGVWEEIPNLT
                     QVSTETLCPECFDRFVDAMASLNVPHEIHEEMLEEAVNDVASIYPVEPALGNSQVFPD
                     QPKSENKISLVED*"
     gene            115170..116174
                     /locus_tag="SRR1747026_scaffold_22_prodigal-single_112"
     CDS             115170..116174
                     /product="Putative tetratricopeptide repeat containing
                     protein n=1 Tax=Clostridium sp. CAG:1000
                     RepID=R5A0B1_9CLOT"
                     /codon_start=1
                     /transl_table=11
                     /translation="MEFKYKLCAYAICKNESQFIDRWVDSMSEADYICVLDTGSTDDS
                     FLKLKLRGVHTEQRIFEPFDFSVARNESLKLIPSWCDLAIWVDLDEYMEPGWRSILEA
                     NFYGLMMDVIRSNPVEDFSGKPLERRDSICCQRIHRVNYNNSKLKFVNPVHEGLVDLN
                     NLNYRSSLIKGLKLIHTPDYSKSRIFYKDLKISKEKASIEKALKNKDNLKIYFKGIRN
                     FIDDYTNPIDPNCDLFKEYKNVICDRLLKLKTGYPFAIYLLCLLNFLETNQIPRDLSF
                     ELYKRSPIWYSRFILIMWVWSDKNLRKGNPRYREIYQLITNKEPSLLEISRIQNYIEV
                     *"
                     /db_xref="UniRef100_R5A0B1"
                     /db_xref="R5A0B1_9CLOT"
                     /db_xref="dae:Dtox_3127"
     gene            complement(116224..117429)
                     /locus_tag="SRR1747026_scaffold_22_prodigal-single_113"
     CDS             complement(116224..117429)
                     /product="hypothetical protein"
                     /codon_start=1
                     /transl_table=11
                     /translation="VSSKLDILRSYRFSNPPTLSNIRDAWQALGGITIKKSTRIYNEG
                     MIYRIEAGDAGYPNSALISCLVYCDKEYIGNLNWNNATLIDSDYGEISFGNNIVSSHF
                     YVVLTKKELSGLKDVPVNPNFIPFKELYEKNDSITISDEDYETIMSCMGVPFIREEEL
                     EFTREEICKLALRPALEIMFKWCPHTRPEIVNVTTNVQNVDMPSDAYGVVGLSLQQAG
                     SANSNVTNPLIWSTQISPYLEIGQGMNDVSVFGSPLRSANRSNTLLLNNAAMQGLVNY
                     RRRVHYEGPYEGSKITRDDEGNITNIEPYRYITIYSNIEGEFNVWWGIKSNSFEDVEF
                     AQRDNAIKLCQAKVKQLFGNLRRQSKSDIPGQVDYNYLIEEGVREEQEVVEVLKKLTK
                     ASGVLRGSL*"
     gene            complement(117426..117863)
                     /locus_tag="SRR1747026_scaffold_22_prodigal-single_114"
     CDS             complement(117426..117863)
                     /product="hypothetical protein"
                     /codon_start=1
                     /transl_table=11
                     /translation="MTFTAGNYNDFENFATVELPSTCDLIRYTILPRIESTLKDMLGD
                     LEGIKGSSINVSQLVNIKEGLSGLHCSIVYDVGYFKVPEAPIEAINEDTETLTKALSI
                     EDAHLKKVSIDTKEGSLVIEYVIPIKTAIRVIGDNPYKKEVAR*"
     gene            117943..118317
                     /locus_tag="SRR1747026_scaffold_22_prodigal-single_115"
     CDS             117943..118317
                     /product="hypothetical protein"
                     /codon_start=1
                     /transl_table=11
                     /translation="VYIIYIMTTFKLDEDTKKTILEISTLSGYTQNVVREVLEYLAYS
                     WAIKIVDNPNKYAPLSVPYLGTVNVKYRKDEITPEGGIDTQVDVLVALSSGFKKLVGD
                     LHDEGYSELVPIMQKKIEYARE*"
     gene            118428..119216
                     /locus_tag="SRR1747026_scaffold_22_prodigal-single_116"
     CDS             118428..119216
                     /product="hypothetical protein"
                     /codon_start=1
                     /transl_table=11
                     /translation="MAKNIEKLYSDLFKLRDSLSDIVDEAKDIASDSREYPGLIGNVL
                     SEQIQKYFIPSIMALQEDTTKPGSLAGVIKFLDAVPLAYTRDKEITSPTDPIIPENAN
                     IEAPSGSSIVDSNTPGEEPTEEEPVAAEPESVDELPLNASYAKPEGEEMRPVEEVSAE
                     EPVEPIRDNVEESTKRSANRKKLEGKACLYRISPEAGTGYIDKNGKLYTEAEFVEKAS
                     RRPTLFLFESKREAQKYITMNSDLLNSKVSEGCKDKVLYTSKSL*"
     gene            complement(119265..120689)
                     /locus_tag="SRR1747026_scaffold_22_prodigal-single_117"
     CDS             complement(119265..120689)
                     /product="Uncharacterized protein {ECO:0000313|EMBL
                     :KKL96214.1};  TaxID=412755 species="unclassified
                     sequences; metagenomes; ecological metagenomes.;"
                     source="marine sediment metagenome.;""
                     /codon_start=1
                     /transl_table=11
                     /translation="MPKVKSIKKVGEKIPQKCITVDNPDGLFALANGLITHNSDDYIL
                     RIYNDTKGRIYSRMKGNYYGVSILDSSPNSLTSPLESWIWYEASKDPNYYVVKGSVWQ
                     WNPKEYEQDFKNHDTFKIFTGGKGQPPRILDPLDPMLQDPTADRSKIIEVPSKGPDGK
                     LRSYFEDDLIKSLKDFGGIPAGAADSLITDYNIIEDMFDNNLRNIYLNISAPASASPK
                     ELIWSQIKDTFFINKAGRYEYYYLPYLSRCISVDQSEVTDVTSISMAHVERDRDSDEL
                     IYVVDFTIAIVPGKERVNLAAIEEFIRDLRSKGNINITKVSFDRFQSAVTVQNLKRDK
                     FEVENLSVDRTTGPYLNLISLMNRRKIVAGKNIFLKNNLKSLYIVHRAKSEGVKIDHD
                     SSAAQVLTGDPNWDSSYIGYYGKDVSDSVAAVVELCSKEYPVAQVNWDPKSVQALPAN
                     LKESNRQRSTEQLKKFMALNGFRL*"
                     /db_xref="A0A0F9GBI2_9ZZZZ"
     gene            complement(120682..122748)
                     /locus_tag="SRR1747026_scaffold_22_prodigal-single_118"
     CDS             complement(120682..122748)
                     /product="Putative homing endonuclease n=1 Tax
                     =Enterobacteria phage vB_KleM-RaK2 RepID=H6X3U1_9CAUD"
                     /codon_start=1
                     /transl_table=11
                     /translation="MIYRYNCIVCGKENKSTYEKDPLLCICSECKKTNQELLKKNRSI
                     IQQRKAQEQKAYWDKHPEEYKTFREEKNKKRIATQIEKYGSLENANKIRYQKQMNTLR
                     EKYPDEDWDNITNPSQLKIARENIKKKSAEKDSQFWENRKKKAEATKIEKYGSLKNAY
                     AIMNNNLKNTITEKYGVEKVTDIPGTIEKRQETIKQKLEENPDFWKNRNEKSKATKIG
                     KYGSLENAYEVANEKIKQTLLDKYGVDNVMDVPEFKAKVAETMKQNLEENPNYWAEIQ
                     EKTKATKIEKYGSLELANKISKEKREKTCLEKYGSTSPLKNEQVKQKIKNTIREKYGV
                     EDNISQREGHAERMKATIDRKAEIFEKENNCTRLTTLIEKYGQGWLKLDLPLLKSKSY
                     CFVSNEYLPQIKEYYRIGHSNVSHTEKEILEFIKSVYKGEVLENVRNILKPYTYELDM
                     YIPEKKVAIEYNGDFWHCSENKEKKYHETKSKICEEYGIRLIHIYECEWKYMREKLES
                     LIRIALGCGYSKIGARKCEVRKIDNKEAKAFNEKNHLQGHRNAEVTYGLYYNNELQQL
                     MSFSKCKYNRNLKGENDWEIIRGCPGSNNQVVGGVSKLFKAFVREYNPDAVFSYCDYN
                     KFDGKGYEALGMKLIGYTGPDKFYVDKSEHKVNRNPKKRKQLEESMLFTIWGAGSKKY
                     IWRKNA*"
                     /db_xref="UniRef100_H6X3U1"
                     /db_xref="A0A0A8J9Y0_9CAUD"
                     /db_xref="eol:Emtol_1134"
                     /db_xref="H6X3U1_9CAUD"
     gene            complement(122818..123954)
                     /locus_tag="SRR1747026_scaffold_22_prodigal-single_119"
     CDS             complement(122818..123954)
                     /product="DnaB-like helicase N terminal domain protein n=1
                     Tax=Escherichia coli P0304816.10 RepID=N3ZL32_ECOLX"
                     /codon_start=1
                     /transl_table=11
                     /translation="LCNVTKLIIDMNSNELVNNPKDLNNAADLYKDLAAGDPYALKMF
                     EGMNLDLNAIKTALNFIVQRDGLTEQEKANLIKDSWRINFRDKPPTPEEFLSEKYLGP
                     TAKTIYPRIRDVFLQFMDPTQRARNLVLYPHISWGKSFLSTLIELYITVNVSLMRDPY
                     KYFGLSPATLLAQVLISYSIKKSRELLLAPYLNIMSASPYFEKVNRKEAMKELRAEYD
                     KRSTVDKLYYTTADPDSELMFDSGVAIKIASSVQALLGLSIISAALSELAFFKDAGKA
                     LDLNEQVVMADSTLKSMRDVRVGDKLLHPYCGETEVINIPWQGEDDLYEIEVEDGRTV
                     RCNANHKWRVTYWDENNIYHDEVVTTQYMIDHPEIEFDIPQIEN*"
                     /db_xref="UniRef100_N3ZL32"
                     /db_xref="A0A0F9GBI2_9ZZZZ"
                     /db_xref="N3ZL32_ECOLX"
     gene            124076..125413
                     /locus_tag="SRR1747026_scaffold_22_prodigal-single_120"
     CDS             124076..125413
                     /product="hypothetical protein"
                     /codon_start=1
                     /transl_table=11
                     /translation="MNGIKTNKPLNEEELTEQPALETQPQPVPATPDEVSQAQDVPAE
                     DVPAEELADEPAATSAMFTPPAEGYVPAGWVKIEDLASAVAQVTGDLEAASTAPDVQP
                     SAIADTEATIPAAVEEPEEEPLVQESVKSNKGTLNEVKANVRDHKFAFLICDGNGAAS
                     RGGEPDYFYTSECVAKDLKSALLLILPDMLGYDPEDDLGEDLEDMTGDELLSTYSEEV
                     DLGDGSPWIEAVMQDNKVIADMGVIDSMIGDEDYRFDIDPADAELWGIELPDYDDDDD
                     DEEFDESVKRSSKKYNRKASEDFDTMVERINNKGHRFNTMAESINRAISTRAIRERYE
                     GYLPAGSEHFANDDDLVQTYTESAASRRRAIRDFRESLKAKRSSNLRGRRIEDVAEPE
                     VTVDPRFKEALKSSSRIEESINTDSKSWSANKFQEKAEDKLSWKELLAKGFLG*"
     gene            complement(125514..126227)
                     /locus_tag="SRR1747026_scaffold_22_prodigal-single_121"
     CDS             complement(125514..126227)
                     /product="hypothetical protein"
                     /codon_start=1
                     /transl_table=11
                     /translation="MSNKLSPVVTLDGLNTVYRKLSDRIKMLGNVYHVKGNKTWAELM
                     ALTSAKQGDVYNIINGVKDTADSNRPVSVYAGCNVVCKKDITAAIKSDNWYEYWDVFE
                     GMLEEATNNTPGVIKLGTNLDTKDAGVANDTSEIVRGLKLSGTGEHVDSTDAGNNHQA
                     HITIPVASESTYGVVTTGAQILKGSKQLKGDLAIEGAVSIKNNNVTVNKLKAGTVQIG
                     NVTISETNGSLSFEYNNNY*"
     gene            complement(126258..128084)
                     /locus_tag="SRR1747026_scaffold_22_prodigal-single_122"
     CDS             complement(126258..128084)
                     /product="Helicase C-terminal domain protein n=1 Tax
                     =Faecalibacterium prausnitzii M21/2 RepID=A8SB92_9FIRM"
                     /codon_start=1
                     /transl_table=11
                     /translation="MIKIDIKNKNIDIDLTGLTNASFSQALKLLKQEGAKWDKSSKTW
                     TLAPYKYEEVKSVLEDIDVIEDNVNKAELDKLLEVKSTQIIESTRRIPDYSLMNFKPI
                     EGKSPNEKFQHLGISMGINRSCYAYYWGMGSGKSYVASALIAHRLLKYHDCSKVVLVT
                     SNVGVLNLYHELFKFIKDLKDEEVIIGNKNCRDVFDHKEANIVVTSYNSYRLIGNYYK
                     QIKKVTSEKPRKPFLPLKEWSNGQPLMLILDESHNVANPKSQQSHLVTLHAPEFKYRY
                     EFSGTPADKVEKEYTQFKILDPALVWNLSYSEWLDKLANIGTYYSRYAIREWKRDEVE
                     KQNQRFLKSYGNYYKTSDLVELPEYIEKRLYIPMTKEHRAIYETMVVNDLAQQHTVKD
                     IVTRFPYMMLSVDAPKLLLKHEDKFDMSFNLMVNKFKDASLAKLEAIDAIIEDHPKEK
                     GIIWAIHPTSINNMAKRYAQYNPIVITGETPQEERFKLIEEFKKNKKHQILIANIICL
                     NTSVTITEATYQVYVERTFDYTTYDQSTARAYRIGQKNNFTSYILLYDKSLDVLLDKS
                     LKNKGALVKGLVSKEFLSQEQWKQIFNCTETCDPVPYSNDVI*"
                     /db_xref="UniRef100_A8SB92"
                     /db_xref="A0A0F9PHM4_9ZZZZ"
                     /db_xref="cbe:Cbei_2671"
                     /db_xref="A8SB92_9FIRM"
     gene            complement(128135..128968)
                     /locus_tag="SRR1747026_scaffold_22_prodigal-single_123"
     CDS             complement(128135..128968)
                     /product="Uncharacterized protein n=1 Tax=Firmicutes
                     bacterium CAG:56 RepID=R6BGD7_9FIRM"
                     /codon_start=1
                     /transl_table=11
                     /translation="MLTAEELNVRIEKLEAKASKLEAKIAKKSKEINELRYQLKSDPN
                     NRSIKIRIENLEWDYRIASQDLVTAQGTLNKYYTQLENIQKTVRDIKPIAEFLDTWKE
                     RCLNYYIDELKSNDKKLAAQTVEAAEEAYREYFNEGRFEDYNAGVSDKDIKAKLKLKE
                     EAMNTAQRRYESRYGEIDEIWDKADHNLNSYKKLVSNMLTVRADKKYDNIIDNVTRRV
                     GRIISAKNLRISLKGELDGIIEGETKNCKILTFDAGTDFKWTSSQQCYHFRTKYTVMD
                     K*"
                     /db_xref="UniRef100_R6BGD7"
                     /db_xref="R6BGD7_9FIRM"
     gene            129104..129658
                     /locus_tag="SRR1747026_scaffold_22_prodigal-single_124"
     CDS             129104..129658
                     /product="hypothetical protein"
                     /codon_start=1
                     /transl_table=11
                     /translation="MNNDKITMTIGASIILNKVLTLILFTDPTPGKTVERVLPFSVKY
                     CLQRAKSQVEKDCATFEQRKADLIKRLGVPQENDPNTIAVPEDKMAEYKDDLLKILQE
                     QVEHQFLKLKPQDVLSIDVEGLSVEEVSLFMALLIDDAELTEELGGSTTPTDSADTTA
                     QDSKVTTAEPPEGVTEPSSTSTTN*"
     gene            129929..131266
                     /locus_tag="SRR1747026_scaffold_22_prodigal-single_125"
     CDS             129929..131266
                     /product="Transposase IS891/IS1136/IS1341 family n=2 Tax
                     =Treponema saccharophilum DSM 2985 RepID=H7EPU0_9SPIO"
                     /codon_start=1
                     /transl_table=11
                     /translation="MSDKISIIHKSLKIRLYPTEDQKILLNKTFGCCRLLYNERLSEH
                     IEWYNANKDLSKDQRSKFKGKLPKQLREEKYEFLSEVIAEPLINAQRNCEQAFSNFFK
                     SITKQRKGKKVGYPKFKSKKQHRDSFTIYMLTPRCLDWEHRLITIPKLKQVKFRHAED
                     KSNKWIDWFKEATTRSITISKNACGEYWCSILFEKEQDVYSTIKLDKAIGLDFSPNSL
                     YINNLNEEASNFKKAKQENIKKLTKLQRNLMRKQKDSKNREKARIKLARFENHIANIR
                     KDYREKETLRLVQTYDVIGIEDLNLQGMMRFSHNAKNYIDTSWYSFVTRLEQKAIFNN
                     CLVIKSDRFYPSSKTCNHCGYVNNELTLRDRTWICPKCGTEVVRDQNAAQNLKENAIK
                     ILVDEIKSTLLLEQEKVMSMEDMEVEICNSEICGISCEVESQNSDVRKRSLLL*"
                     /db_xref="UniRef100_H7EPU0"
                     /db_xref="H7EPU0_9SPIO"
                     /db_xref="bmq:BMQ_3610"
     gene            131325..131747
                     /locus_tag="SRR1747026_scaffold_22_prodigal-single_126"
     CDS             131325..131747
                     /product="hypothetical protein"
                     /codon_start=1
                     /transl_table=11
                     /translation="MLYSTPKNILQERLNNILDHHEETIISDLVKLSLLKRAEKNSDE
                     LVFSEIYNLLGLEDFTSLITLTDGKTITFPTKEEFEDALMIVIAYYYRTVEQRSWDEI
                     KDLLGIQDLNSVKLGIQAGQYERFLQKMIKRYNPLGGE*"
     gene            131747..132247
                     /locus_tag="SRR1747026_scaffold_22_prodigal-single_127"
     CDS             131747..132247
                     /product="hypothetical protein"
                     /codon_start=1
                     /transl_table=11
                     /translation="MDKYGDVSTLVKIKDNLPTAELKADSVRIHNPSAEVKSALKDFA
                     VTRLEKVKDDISFEDTIKDTIALRMPEATFEELLRLLAITSAANNKMTETLANMFQSQ
                     NSDKTIIERLEDRGTENAAAQLYASTNNKNDIQALTYLSMILGKAQTQGLQDHTIETQ
                     AEEVKE*"
     gene            132274..132918
                     /locus_tag="SRR1747026_scaffold_22_prodigal-single_128"
     CDS             132274..132918
                     /product="hypothetical protein"
                     /codon_start=1
                     /transl_table=11
                     /translation="MGVEILILGILDKILNIHKVGSNGEGIVEPRELPLSLQYKLNCN
                     KILLENDYNKFDEARIRLLMKYGIANKDIVSVDPSKLAEYQEELNKLLDTETIHYVTK
                     LSSEDFEDLSKDIRTSISTEEFKVLLDYLVEDTDLQAAYAKSIHFNLTAPKTEEPQEE
                     ITKSEESRPKATKKSTSKAKASEVVVEIKDSKRSKVNTIDKPKNKRTVKSTKKV*"
     gene            133122..134423
                     /locus_tag="SRR1747026_scaffold_22_prodigal-single_129"
     CDS             133122..134423
                     /product="hypothetical protein"
                     /codon_start=1
                     /transl_table=11
                     /translation="MPENRTYLDRAGLIELVKQIKAYYSATNNDGRVAYATAAGTATK
                     AGALAEPHTFQVSGDATATAVSFDGSQNVDLKVTIANASTTAKGLMSKEDKVKLDGLA
                     NIKSVGDKLAVSEEGQLTVDLSTYATKDDITAVFKFKGSVKNAASLPTGATVGDVYHV
                     MDTHSEYVWVDGNADDPNTAHRVAHWEELGLSTSLAGYASQAWVTDNFTGKTEKIAVS
                     RIEGLDDHIKGVKVDAAVTADKVAHALKIKEPGAADFKSYDGSADVSIDISSIATTEA
                     VAKKADKLTAAASGHILVGAADGNLADSGVAATQLSGGTITAGKDVAATDGRLVTGTV
                     VKAYVDKQVGDTKSAAEAAITAAINNLDVADVTGDYLTVVGQTDGKIHATAGTKGTIA
                     AESTGLVDGKTVYAAIASLDTAVGKIPTADIAGIVAGTTTE*"
     gene            134521..136011
                     /locus_tag="SRR1747026_scaffold_22_prodigal-single_130"
     CDS             134521..136011
                     /product="hypothetical protein n=1 Tax=Blautia producta
                     RepID=UPI000373449A"
                     /codon_start=1
                     /transl_table=11
                     /translation="VANNYHYLGQDSLARLWDNIKEYYSSDINSIHIGDNTTATTRDI
                     YLEGTDNIATTKYVKDLVLDTLTGGLAAIPVVDVEVNGESVLDNRVAKVDIPITAINV
                     KEGKVVVNNRTAYITLPVTDIRVKGESIVQDGVATIEYPDAPIQSISVNGNKLEVVDS
                     NVNVVVPTISVAGSIKEPTDNIIDITISDLGAVTEEELGTLSKRVDNVGTQLTQQALK
                     DTALEDSLNIQTDKLQTLTDKFGVAEGRLNSLATSIGRPNGLATLGADGKLTGNQMPD
                     TPYKVYNTQSDLPDPGESGIIYVVKDSSKLLTWNGESYAPLEGRDEEADKAIKDHLAN
                     YDNPHKVTKDQIGLDLVDNTADLDKPISRATQEELDNKINITDVVDSLVSPSKDKPLS
                     AYQGRVLNGKISDTSKLIESLGSVLRFKGVLHSLDELRAVKDPEQGDAYQIRIINDDG
                     TEQDDSGVVYAFNGNAWVAISVSISDISASIASTEEVYQIIENYGG*"
                     /db_xref="UniRef100_UPI000373449A"
                     /db_xref="ova:OBV_01660"
                     /db_xref="86111130"
                     /db_xref="UPI000373449A"
     gene            136023..143129
                     /locus_tag="SRR1747026_scaffold_22_prodigal-single_131"
     CDS             136023..143129
                     /product="Uncharacterized protein (Fragment) n=3 Tax
                     =Parabacteroides RepID=E1YVW9_9PORP"
                     /codon_start=1
                     /transl_table=11
                     /translation="MDKVLGLEGAQILYDDNRKRVEDVRKDLQNIDNLKVDGARVSED
                     GKYLYLTSHDEDVAGPYGPFSGGGGGGGGSDNEAKLTVINQSGDMPTAVPTGGKYVIK
                     LYWTSIEQDMPTGSGTIEIKVNKETKVSGNIPQGEYQIDLMQYLIVGDNSIKITISDI
                     YENARTVAFSVRVVSYSLVGSDSFDPSQAYNSTIPFSFTARGEGTKTMHFLIDDKEVL
                     TKNITSANREDTVELPKQSHGVHRLVAYFTTMLSGETITSNSLSYDLICYEEDNPATI
                     IASSLTDIEVDQYSTISIPYYVFNALHSTVDVEYLINGEVVSTLTNVSRSLQTWVRRA
                     EDAGAYTYTIRSGSASKDFKVSITKLNVDISAETSGLSLHLSSEGRSNNEEPTKRSTW
                     EYEGIKAQFRGFNWNSDGWVLDNEGHTVLRAKDDARVVIPYHPFGTSSGDIKSTGKTL
                     EFEFATSSVFDYDTPIISCLSGGKGFQITAQQALFASNVSSLKTQYKENEHVRISFVI
                     NNISNNRLIYCYINGIISGLITYPVTDIFYQNPEVDITIGSADAVVDVYRIRIYDRAL
                     SRFQVVNNWIADMQDGAKLLEEYRRNTIYDDNDNLSLDLIKTHLPTLPYIVVYTDEVT
                     DKKGNLVGHLPTYKGEKLLVSGYYVDPVNPQNSFSWKNGEIDVQGTSSQAYPIKNFKL
                     KIKRADTYEDETTRKPTDCSGFIMTQLSEEEGKEHTEKKYPLRGYDESGKALSIKENT
                     FVFKADYASSEGCNNVELVRFYNDVCTQYVYPTPPQQKDKKIRQGIDGFPMVWFEVKG
                     GEVKFIGKYNFNNHKGTEDTYGLSYGGETFEETAESDYYRSIVGAPDESWEVTDNNNL
                     ITLWRRVAGDATKTTITDSAGRPTTYDVYISGDNFELVKTRSLEAIYLGSSSSIDKNE
                     YPKYTTWATEWQKTYTDLNSWITGYALTSIYDAGEGLDDETKAQRDLIILTMKKDIRD
                     LFSLTEVSSPISPEEDMLGEWGKGEAVAHAFEVRFPGEWYDAHTEGQPEVVKVDRFVA
                     LQKWVVSTDPNKVTNEKLEKPVTYAGTTYDVDNEAYRLAKFKNELGLYFDIEDTLFYY
                     IYTELFLMIDSRVKNSFPTYYSINHDVQAFEATTGEPLYEECGKKDVIEEGKSYFKYT
                     ESEDGNVTYEPFEGNIGDSAVDSDGNKLYTYMMTQAETLDKNGWPLGRWCWLPYDMDT
                     GIGINNEGLLVFDYSLEDTEALIGDRVVKIGTPGSEDGVPVFNGASSVLWNNVRKCFS
                     SEIADRYVTLRGGAMFNYDTIEKRYEDHQYMWPAAIFNEDAYYKYILPLLTTGEDRLG
                     MCLGSKEQQRKWWMFNRFRFLDSKYVAGDAVNSRISFRVNDLAGDKTIRITPYIDLYV
                     KVKQGEAWESTPTKVYRNKELPVYINVPEAGDTEAYIYSADQIKEIKGLNQSLHISTL
                     DISKAVNLQHLDVSSTDSVKGNTTLAQLAVGANTLLRSIDARNCRVLGDISQKYFTTV
                     VDLSQCEQLEEAYFNGTKLATVMLPEGGRLRTVYLPSSITTLNIENQGKIKDIQILDF
                     DGNWDTSNIETLIIDNVNTEVQLIALDIIHTLKSGSFVKFRGFDITLDSKDKFTEFID
                     KLFELRGEGGTDVNVANIQGTIHLKTTEVIDYAYYKRTIDRFKDLIIDAEVAKTVQFY
                     NYDGTVKLDTQVSTDNSAATGRVEYKGEAPTKPDTVKIHYVFDGWTLTPGGALEEDIL
                     DNITGDLIVYAHFKEIPIYYVNFYNYDGTVKYHTGYTYDVGDVEYKGDKPAYNDEKFG
                     TVEFMGWGTVKYGSANLIYESGKIRGVDRDIEAYAIMNWPIISFEVTKNPDRLNYWPR
                     KEENGEVLYEGDYIDLEGIEVTSVKSTPSGNQEAQLLSYDYEPKTRLTPDNHTITIST
                     RGRIEGADTTIERTLNIGLAVSSRLMREADRSVFFLEDDWDPEGMEVEYTFDNSETEL
                     VHIPAKTEGVCSWVPEKITEVGWKGIEVNYKGFKTMTRAFGVKNIGNLNETDWETISA
                     VSQAGLAANWWSIGDTKTVYLKAPNEIGYKETTAWQGGLNTYRIIAFDHNMDVESPNR
                     HTITFALATSSMDVYDYTIVDKLPDKLEGEAGSRKTYAISKDEIGQYYDLYYYNNSTE
                     FEVSKHYIGRAECLSGYNGKKIMRVELEVAHAGGMMSTPNDGSEYSGVKYSWGKGCNL
                     REICKKYPEAMPKDMQAVLIDVVKSQRDTALEEYPWPLDAASSNRWDFSTKIRTQYDR
                     VYIASWMELTGSGRSNLMSATPPGLTTIQGADESECCKQFEYYKNGGSTLRLKFGQLG
                     TTVYATSYPTRSYEAFRWIPAYLSTPEYFSNYYAWVGYDGDLQNYIWSTTDATAPFVP
                     IYTV*"
                     /db_xref="UniRef100_E1YVW9"
                     /db_xref="E1YVW9_9PORP"
                     /db_xref="fpa:FPR_22010"
     gene            143145..143606
                     /locus_tag="SRR1747026_scaffold_22_prodigal-single_132"
     CDS             143145..143606
                     /product="hypothetical protein"
                     /codon_start=1
                     /transl_table=11
                     /translation="MDYYICVKTYEGRDLTGKKVTIPIGSRLEAKGDFLYWESIPLCT
                     WRSDVAKKNFVWDDNFELRVWYQNTILDGDRVRTWIERVPNYDDKGRIIGTREVIMHG
                     PYKPEEVLYIKEHYPDLVQAGEVINYSDGFYKASIDRLESLAEYCKSIVNT*"
     gene            143819..144520
                     /locus_tag="SRR1747026_scaffold_22_prodigal-single_133"
     CDS             143819..144520
                     /product="Uncharacterized protein n=2 Tax=Bacteroides
                     dorei RepID=I8W234_9BACE"
                     /codon_start=1
                     /transl_table=11
                     /translation="VAIPGEDIYKFNPTSRQYLDREGLIEYTSKIKSKIAEDITADLG
                     KKITAESEARAAGDSALQQSINNLPAKAYSKITAVSGSTTTAVEASGKDSELKLKAGS
                     NVALGVDTTNKTITINATDTKYVAATTSAPGLMSKEDKVKLDGIATNANKYTLLPATS
                     DALGGVMVLANSGIELAPDGKISLTKDKLVQMIGAFAGATASTAGQVGLVPAPAKGST
                     SLYLKSDGTWGTHTL*"
                     /db_xref="UniRef100_I8W234"
                     /db_xref="I8W234_9BACE"
                     /db_xref="pdi:BDI_0884"
     gene            145146..147500
                     /locus_tag="SRR1747026_scaffold_22_prodigal-single_134"
     CDS             145146..147500
                     /product="Uncharacterized protein n=1 Tax=Bacteriovorax sp
                     . BAL6_X RepID=T0C622_9DELT"
                     /codon_start=1
                     /transl_table=11
                     /translation="MPAKVAASIIDGTLADAQIPKLALGKINSGAIALTGGAIGTQNL
                     SGSNSVSINVSEVKEGYLTWGGKNLMGGFGPIDAAMIPTLGANRLEACKAAGITVEYS
                     RDGGSTWTDYGLSDIEKRRLLGSYSSSIKVGKATNSDQYKANYQVRVTLDTSKCGVYT
                     NLNKFAIYISTGGMPGTYCTIEAAPKASPTAWEVKVNKQAISGWSGWNIINTPTITTT
                     NGSSYYGWIRFTFGGTGVNTTHPEQGLSIFNILGFGGVGWTTPSTCAKYGVPYKYYAV
                     DASSEPTTEFSGPVKVSNLSATTVTTTTVIGSLGSSDGTMKIYAERNNELNFGGNNVG
                     NNTIFFGFRAKDSKAIPAKFVMGGTSGTAEVVATKFTGALNGNATTATALTSKGIGSE
                     IQPVYFDANGKPVAISYTIEKSVPSGAVFTDTHFTTGLVTSNSATGTSNAAAINGNVY
                     LNLKDNSTIRNSHKIIGSGATTVTSDASGTITIASTNTTYTASTGISLSGTTFSNSGV
                     RAINSGSANGTISVNTNGTEADVAVKGLGTAAYEAKTAFALASHSHSNYVSSVKTTGT
                     GNAITTITQNGSEITATKGSTFLTSHQDISGKANLSGATFTGAVAITNTTASSSTTTG
                     ALRVSGGIGAQGSIYGARVYNAVWNDLADCIPVDDDVELEPGRCYCFNGTNYHKSNKY
                     LADGIIGIHSDTYGMHMGAKQGVKQMDVAVAGFVLAYVDQEYPVGTPLTCGPDGMLVK
                     IEREDKIEYPEKIIATYWKKETEEYWGSETQKVKVNGRKWVKIK*"
                     /db_xref="UniRef100_T0C622"
                     /db_xref="T0C622_9DELT"
                     /db_xref="abm:ABSDF2783"
     gene            complement(147535..148878)
                     /locus_tag="SRR1747026_scaffold_22_prodigal-single_135"
     CDS             complement(147535..148878)
                     /product="Transposase IS891/IS1136/IS1341 family n=2 Tax
                     =Treponema saccharophilum DSM 2985 RepID=H7EPU0_9SPIO"
                     /codon_start=1
                     /transl_table=11
                     /translation="MSDKISIIHRSLKIRLYPDENQKILLNKTFGCCRLLYNERLAEH
                     IEWYNANKDLPKDQRNKFKGKLPKQLREEKYEFLSDAIAEPLIQSQRNCEQAFSNFFK
                     SITKQRKGKKVGFPKFKSKKQHKDSFSLFMLPKNCLDWDHRLVTIPKLKQVRFRHAED
                     KSKKWISWFKEAIPKHMTISKNACGEYWCSILFEKEQDVYSTIKLDKAIGLDFSPNSL
                     YINDLNEEAPNFKKAKQENNRKLTRLQRRLARKQKDSKNREKARIKLARFENHIANIR
                     KDYREKETLRLVQNYDVIGIEDLNLRGMMKFSHNAKNYVDTSWYTFVTRLEQKAKFNN
                     CLVIKSDRFYPSSKTCNHCGYVNKELTLKDRVWICPECGTKIIRDQNAAQNLKENAIR
                     ILVDDLKSTLLLEQQEVMSMEDMEINLCNSEICGVSYEVENQSGDALKRSSSVFS*"
                     /db_xref="UniRef100_H7EPU0"
                     /db_xref="H7EPU0_9SPIO"
                     /db_xref="ral:Rumal_3507"
     gene            149192..149683
                     /locus_tag="SRR1747026_scaffold_22_prodigal-single_136"
     CDS             149192..149683
                     /product="hypothetical protein"
                     /codon_start=1
                     /transl_table=11
                     /translation="MSDWKTDRRKAGKAAGTEAWNAQVDLINLDETARQLGYALADKY
                     GFGAGSEEGLLLAGYALSVIGGYDLGEFSKDKVTKANQIFNSMDKADVKNFKDALNNL
                     KVQHDAAYEVYKPKAARQFSMQDFNKALGSIKKGLDRLGLTADEAEDALDKIIDILDT
                     YLD*"
     gene            149709..150227
                     /locus_tag="SRR1747026_scaffold_22_prodigal-single_137"
     CDS             149709..150227
                     /product="hypothetical protein"
                     /codon_start=1
                     /transl_table=11
                     /translation="MSDWKANRRKAVTALTKAGRYGYSFAYGKACKAYGLANALAYKY
                     GYKGESVPGSKRTEREILADYVTSIIYERPLENDPINNPNKGERLNKIFESMDPEDVK
                     DFKEELKELKKDYDEGYTEYKVKIGKRDVMANFNKAISAITKGLEGLDIEETRKVSVM
                     DEISNILEGLLN*"
     gene            150490..151569
                     /locus_tag="SRR1747026_scaffold_22_prodigal-single_138"
     CDS             150490..151569
                     /product="Radical SAM domain protein n=1 Tax=Brevibacillus
                     laterosporus LMG 15441 RepID=F7TR37_BRELA"
                     /codon_start=1
                     /transl_table=11
                     /translation="MLRGLENLKIRFKLKLHASSFFLFPRKNNIITNIINLPKNIENL
                     NASRNKVTIELNLKCNANCIFCSRDASGANRGFSLSFEEVKNIIETSKRSGTRMIEFT
                     GGEALLDSLLPDYLDYTHELGMQTQLITNTLGFSNPILCERLLPKLDSIEMSVPCVNE
                     NTYNKLTGKKAYFQLITALNNIKKSDCQKQVFIIALKSNLPYLLDTLEFFKDFRNLNY
                     ISIVYPLLEGRMHSLFDEYLSFSEFRFYIIPFLKRAKDLGINIVGSKIPLCAFFPYEN
                     FIFINSKEFPYKKKVIRKYKNEHVCAYREENLLDDRVKYLECKECIYKDSCLGVIGEY
                     KILFKKIDPITREKNENRSKYFSKF*"
                     /db_xref="UniRef100_F7TR37"
                     /db_xref="blr:BRLA_c042230"
                     /db_xref="85725596"
                     /db_xref="F7TR37_BRELA"
     gene            151535..152533
                     /locus_tag="SRR1747026_scaffold_22_prodigal-single_139"
     CDS             151535..152533
                     /product="Tax=RifOxyA12_full_Elusimicrobia_57_11_curated"
                     /codon_start=1
                     /transl_table=11
                     /translation="MKIDQNIFQNSDFKSIYSRVYNAESLEIGTLELNLRCNLSCIFC
                     SREAHVFKKSENLILPEILSFIENKDIIVFCGGEALLDSRLPYLLEYCKKTGKKTALI
                     SNGIPFSDPKICKSILENLDFLTLSVTSVDSKIYNFMTDSNQFSLFQKGLENIMKDPH
                     EKNLHKSINIVLLNSNINYLQDIPLFFEKLGMHSVFLYSLLYPIYLGRLLDFPQEFPN
                     PTSEIFQKNLMNLCNLLKSKNKIIRFENMSSCFIPEIDADFVDSEENYGKHSFYLKKI
                     NNKLISYTRDSIVGTYKKSFRCESCLKKNYCRGLPEVAKILFENKITPFKRGNKEK*"
                     /db_xref="89274132"
     gene            152534..153805
                     /locus_tag="SRR1747026_scaffold_22_prodigal-single_140"
     CDS             152534..153805
                     /product="Radical SAM domain protein n=1 Tax
                     =Thermodesulfovibrio yellowstonii (strain ATCC 51303 / DSM
                     11347 / YP87) RepID=B5YK83_THEYD"
                     /codon_start=1
                     /transl_table=11
                     /translation="MYSLKLGSACNNDCIHCNVNSEDNIENLIFEEIREIVDDIPQGE
                     IICLEGGEPTLREDFFDIVEYCGLKGHKIILQTNGTGLTEEITQKIKPFVKKVYISIY
                     SSNSYIHNLITRTHNEKSTFEKTIQALKNLYRYSIPFNTQTVISKINMASLYDTFSFI
                     QKECPGIFMCLTYPHPIKNIWENKILTCVSFKELKPFIQPCFRDFGPFLIVESIPPCY
                     IFPFYQNIGYNLDAIIKNKLLKNENYYKYGDVEKYPVKNFNFKRKGPKCVDCFYFEEC
                     LGVWKEYVDLYRLHFDLFPIDIKTPWNISLDNFLQLEIDDFSYEDIKKILENNKNYKP
                     VLIKIKDFSKNLSIKLNRAKAISQIVDNYSFPISFLDIPKCYLEPFTGVINTYQKNFE
                     KNSDKCKNCNFRKECFGFDFKLIDSKMKDWK*"
                     /db_xref="UniRef100_B5YK83"
                     /db_xref="tye:THEYE_A0807"
                     /db_xref="B5YK83_THEYD"
     gene            153831..154520
                     /locus_tag="SRR1747026_scaffold_22_prodigal-single_141"
     CDS             153831..154520
                     /product="hypothetical protein"
                     /codon_start=1
                     /transl_table=11
                     /translation="MLRISLEKGEEGFEILKNSLIEDRESFLENNFIKNRKDIITLIL
                     LDRNVIFERVPEKSSSFIKDNIFWIKAQYPAVLSSSLAGRYEKPSLFPKGEFLISYFR
                     SFTSESLAKRDWIINEIPYALINSILKLKGNEEYKNIQLRGHTVLYKNKKVLAEETFY
                     NSSSVFFDCQIHLDWNQESWDIYDKYCSEFKSAYEKGNLLSLLNISREEFLKVFISEL
                     ENLEYFIKIME*"
     gene            154531..154803
                     /locus_tag="SRR1747026_scaffold_22_prodigal-single_142"
     CDS             154531..154803
                     /product="hypothetical protein"
                     /codon_start=1
                     /transl_table=11
                     /translation="MDEICTRCGKKIENTKIEINLGFSVFKRENNVWGLSLDLNQKSV
                     EILCANCFDNFCNTLFIKNNNEFLKNFNTSKKNKDPVEIDGNVDYN*"
     gene            154907..155773
                     /locus_tag="SRR1747026_scaffold_22_prodigal-single_143"
     CDS             154907..155773
                     /product="DegV family protein n=1 Tax=Firmicutes bacterium
                     CAG:102 RepID=R5ADY1_9FIRM"
                     /codon_start=1
                     /transl_table=11
                     /translation="MFEFLTDTGSEIDNYLRESLNIGLLRTGVTLKTREIFSDANWDN
                     VNAFEFFKDLEEGVVSIYQPAMNYWKDIVEEIFKKGKDVLFLGMSSRFTGGIKNLNII
                     KMLLSPIYPDRKLVILDSGLVAGGEKCLVLAVAEYLKDKREEDVEKIASEIKIKFLGR
                     GITYWILDSLKFYMKANRGLDSFKDLNIPKGYPIIKSENGSFFLKGLFNSKEDALEAL
                     IGDIKLSSIETLEFTYSPDWDLKKIREVVNQLESNLNIIINHNITYQSPSVTAVTGPY
                     SYSIGVLKNVTF*"
                     /db_xref="UniRef100_R5ADY1"
                     /db_xref="A0A0E9DY63_CHLTH"
                     /db_xref="R5ADY1_9FIRM"
     gene            155938..156213
                     /locus_tag="SRR1747026_scaffold_22_prodigal-single_144"
     CDS             155938..156213
                     /product="hypothetical protein"
                     /codon_start=1
                     /transl_table=11
                     /translation="MKDTNIELSAEDRQDINLSLEVINTAEFELRNISGFENLKEEEV
                     RNIYQGACDALIEGRVMLHLLRQEFVKKYNIPYDFISIDGHIYLQED*"
     gene            156217..157233
                     /locus_tag="SRR1747026_scaffold_22_prodigal-single_145"
     CDS             156217..157233
                     /product="PREDICTED: keratin-associated protein 10-4-like
                     n=1 Tax=Callithrix jacchus RepID=UPI0002655DF2"
                     /codon_start=1
                     /transl_table=11
                     /translation="MAVIPDNQNFLSTDKNTPLKEAQLKSLLAQAITARAKRGWTTSE
                     DSISLYTHRVSLSQMNDMSNVIIDKSSDQHIPYSSSPYPKAISSGSKVFAKATDYNEL
                     QQAVNDISNNIMCEGCSNTCYASCANSCASSCTSTCVNLCTDNCGSSCTDTCNSISCN
                     NANCSAANCSSVACTKTNCSSGSCSFGACNASGCDKGSCENGSCHQSSCERSGCNYDS
                     CDSTSCDSGSCDTGSCSQKTCSDSGCSKDTCGKATCSSGACNGGECNSGACARSGCDA
                     SNCSTDSCDDADCNADPCSNNTCNSTGCSHDSCSNNTCDSDDCSTATCYSGDCNGGSM
                     NKSH*"
                     /db_xref="UniRef100_UPI0002655DF2"
                     /db_xref="A0A0F7UU54_TOXGO"
                     /db_xref="mba:Mbar_A1188"
                     /db_xref="UPI0002655DF2"
     gene            157248..157442
                     /locus_tag="SRR1747026_scaffold_22_prodigal-single_146"
     CDS             157248..157442
                     /product="Uncharacterized protein n=1 Tax=Faecalibacterium
                     sp. CAG:82 RepID=R6PV21_9FIRM"
                     /codon_start=1
                     /transl_table=11
                     /translation="MGICSGCWGNCNKGCSGDCNNKCISTCTGSCVGSCSGLCENTCT
                     DTCINTSKNDTRITSFVVKF*"
                     /db_xref="UniRef100_R6PV21"
                     /db_xref="R6PV21_9FIRM"
                     /db_xref="hoh:Hoch_6763"
     gene            157452..158636
                     /locus_tag="SRR1747026_scaffold_22_prodigal-single_147"
     CDS             157452..158636
                     /product="hypothetical protein"
                     /codon_start=1
                     /transl_table=11
                     /translation="MIKKWNAFSGYNITINTTEDCNLRCKYCYEIYKKPGNIDLNTAK
                     KFIDFIFDDPDPTNIKDERPDAYDGLILDLIGGDALMNADILDDIFKYVNTRWALSDK
                     FKKHGWRSSISSNGTLFYKKEVRDFCEKWQDHLSLGVSIDGCPTIHNKNRIFCDGRGS
                     MSTILEWWPWYRKIFPVNSLETKATCNKDSIPYLYESLKWMHEELGLRWINQNFIGEN
                     MDLIEKDLQELDKQLEKCCDYCLKHKEDLYWSILGERFQFPRNEKYDSTFATASCGAG
                     QMPACSIKGDLYPCFRWLPQSQGDKFAKYKIGNIHGKLNKNLFKEVRTLARASNCTKE
                     NKCLECEYSSACVWCVAGSFAEYDDFIRQTHICEVTKLQCKWAKIYVEKLKESLNENT
                     KV*"
                     /db_xref="sgp:SpiGrapes_2812"
                     /db_xref="gwc2_scaffold_14810_3"
                     /db_xref="107235562"
     gene            158617..159021
                     /locus_tag="SRR1747026_scaffold_22_prodigal-single_148"
     CDS             158617..159021
                     /product="hypothetical protein"
                     /codon_start=1
                     /transl_table=11
                     /translation="MKIQKFEGMIGPCGIFDDSLGMTNDEVPVSLENNVYSDAMNLDG
                     CNYTALLLDSLDLNLLRPNLRSYIRNAILNKAQTSFVYGELLRPFNKACKELGIECNP
                     HITPDGIFINMEDYFTWQKLYFHHPTKSEKRA*"
     gene            159030..159317
                     /locus_tag="SRR1747026_scaffold_22_prodigal-single_149"
     CDS             159030..159317
                     /product="hypothetical protein"
                     /codon_start=1
                     /transl_table=11
                     /translation="MEEISEKKEITKEYLIFLYSKLKKELNEAFQSFQENLKAEDIRE
                     LNTKVADIQSRARLLIMFIISNCELDNLSTTIANVKKWQEEITCEQLFSQN*"
     gene            159379..160185
                     /locus_tag="SRR1747026_scaffold_22_prodigal-single_150"
     CDS             159379..160185
                     /product="kinase n=1 Tax=Deinococcus apachensis RepID
                     =UPI00035F27B7"
                     /codon_start=1
                     /transl_table=11
                     /translation="MHYLTSILDKLKEHEVQLNNINVFPIADRDTGTNLFKTLNVEVD
                     ADNFRDFLFKLSDKVLYSARGSSGNILALYLLGLKENYNDNIVEACKGAAQFTWNTMY
                     EPQEGTILTAMKAYPTIFEGPKQYIGDFYNNVLDCLMRGPDLLPILKQHNTIDSGTLG
                     FTYILQGLYEAIVGESLPTPELTLSPVDTSITPEEKTYCVELLLEGNHKEELGFLKDY
                     GDELIILTLNNEATKLHIHTDNYQEVIRRVEGVAQIKATKVDNMKEQGKA*"
                     /db_xref="UniRef100_UPI00035F27B7"
                     /db_xref="A0A0F7JSH6_9DEIO"
                     /db_xref="dge:Dgeo_1722"
                     /db_xref="UPI00035F27B7"
     gene            160231..160809
                     /locus_tag="SRR1747026_scaffold_22_prodigal-single_151"
     CDS             160231..160809
                     /product="hypothetical protein"
                     /codon_start=1
                     /transl_table=11
                     /translation="VSKAKTLTNLEPQHNTWMREYQRLLYEERRFDEGSLNTIMTQSK
                     KGMIIISTGRSSVNSSIPGNDLSEEFEAWCYKTKRRPNKASEDKYLEERNAQADRELK
                     EELKSGDNPYVYIPVYGAYKGKDEVVDESEKSYIIFNSYNRYKGKQGSWEDLYERALE
                     WCIKYKQDSVFVQPPNQPPLLCKPTRPKDKQE*"
     gene            161055..161342
                     /locus_tag="SRR1747026_scaffold_22_prodigal-single_152"
     CDS             161055..161342
                     /product="hypothetical protein"
                     /codon_start=1
                     /transl_table=11
                     /translation="MEPYSLTIHNLTFNIELTSEESRFDLQTLTIYLNRDLPIQNKRY
                     NLTQGITRAYLLATGHDFQDTFTLDQLCAIVASLGDEILSEVDNAIMYFEQ*"
     gene            161355..162245
                     /locus_tag="SRR1747026_scaffold_22_prodigal-single_153"
     CDS             161355..162245
                     /product="Putative Hef-like homing endonuclease n=1 Tax
                     =Campylobacter phage CP30A RepID=J9SV51_9VIRU"
                     /codon_start=1
                     /transl_table=11
                     /translation="LRKFRPPKPPRVNHKPDTSLIQHGTSKEELDLHKTINLLIPGIR
                     TIKGDRAVLEGREIDIYIPKYRLGVEYDGLAYHSEGKTQDYHLWKTITAAKKRVRIIH
                     IWSDLWTNRRAQVVDFLSKVLGRTTILPYSECTIGEVSAAEGSKFLNATHITGCDPRA
                     RVFIGIYYKNYLITVASFTRDETSWTYLQKVDRATCCIEDDLAHIFEYIRAHYNVVTF
                     RATIDRSLFDGSDLRQLGFRVTECTPPNAHWTQNYKSRVLQEGYTDDQMISKGYHRFY
                     DCGELILEWCPIIQRSNPKS*"
                     /db_xref="UniRef100_J9SV51"
                     /db_xref="J9SV51_9CAUD"
                     /db_xref="bpb:bpr_I2273"
                     /db_xref="J9SV51_9VIRU"
     gene            complement(162217..162711)
                     /locus_tag="SRR1747026_scaffold_22_prodigal-single_154"
     CDS             complement(162217..162711)
                     /product="hypothetical protein"
                     /codon_start=1
                     /transl_table=11
                     /translation="MTKYIEIVDLNSPKMKCSVESMSRLLDRLHKDMPEVVEKEIIRQ
                     CGIFNDKHFDETTSKYVIDHMVPATKSMHELLEGITPSEARSRVQRAYSTARDHAMQQ
                     GFSAPELNSTFTDYDYYVVLAMCLADYWCSCMMNSDSVDMIAYEWMSDPDASVTKTWD
                     YFFE*"
     gene            complement(162735..163088)
                     /locus_tag="SRR1747026_scaffold_22_prodigal-single_155"
     CDS             complement(162735..163088)
                     /product="hypothetical protein"
                     /codon_start=1
                     /transl_table=11
                     /translation="MKVSIKNFEDGAYAFAVQELCPKIDDWRKWCIPAAVRIFAPTAK
                     DYINKNRTTLMSSGYLDENNNIELDGLYDTFHEIAEKVGPINQPVPIIGSLTLSSKDI
                     ETLYKLIKGTVAGIY*"
     gene            complement(163178..163693)
                     /locus_tag="SRR1747026_scaffold_22_prodigal-single_156"
     CDS             complement(163178..163693)
                     /product="hypothetical protein"
                     /codon_start=1
                     /transl_table=11
                     /translation="MAEINYASNGKGNLGVTLGAIGTGLGVLGPNLLNGLGNMFGGRG
                     MVNGTPLHAEDEYVTRYDSAKDMQIAKLEQEIALGKAEKAVDQKGLEIYTYFDTWRRQ
                     FEADYNNKFTQQAVYNATNTANIGCLQGQVAQLQSLTKMVIPSGNVCPNPMPLYNSWT
                     NPTSTTTGSTT*"
     gene            complement(163913..164191)
                     /locus_tag="SRR1747026_scaffold_22_prodigal-single_157"
     CDS             complement(163913..164191)
                     /product="hypothetical protein"
                     /codon_start=1
                     /transl_table=11
                     /translation="LRKNTRNMSENFDLKEFIRSIRYLPKVELRRLCIECEMSDRETY
                     AITAYIYDMKGIAEIANTLNMSISQFNYNKERVAKRLWNYLKLIDYPV*"
     gene            complement(164451..164576)
                     /locus_tag="SRR1747026_scaffold_22_prodigal-single_158"
     CDS             complement(164451..164576)
                     /product="hypothetical protein"
                     /codon_start=1
                     /transl_table=11
                     /translation="MSQRKMKRIIEEATLVLASEDLQEVLKLLKCKTKDNRHPNS*"
     gene            complement(164577..165152)
                     /locus_tag="SRR1747026_scaffold_22_prodigal-single_159"
     CDS             complement(164577..165152)
                     /product="hypothetical protein"
                     /codon_start=1
                     /transl_table=11
                     /translation="MRYKYTYNDVILNPLDYRLKDAIGTTVFASDDVAELLSMANNSY
                     SDRDVYRHTLKHVNTDLSLGEYSPFCVVENAYKDNEVERSKHTHCVAAIIIDRGEGRA
                     LNLSKKEVRDKLRGKWIRRKTLTSLNNGECRPDEIRIVGFIGLEESSGVIVLIPKAVL
                     SNTLATADGLELMLHYEYLDGSEIVGWGGNS*"
     gene            complement(165149..165415)
                     /locus_tag="SRR1747026_scaffold_22_prodigal-single_160"
     CDS             complement(165149..165415)
                     /product="hypothetical protein"
                     /codon_start=1
                     /transl_table=11
                     /translation="MKNNWVALDLSSPVDRKYLKDKEWVKLKASNSEYMIIGFTYDIV
                     YENDEAKEDVRVLLGNEEYYTAEELFNACTFLDGSTIGKKVLSE*"
     gene            complement(165427..165792)
                     /locus_tag="SRR1747026_scaffold_22_prodigal-single_161"
     CDS             complement(165427..165792)
                     /product="hypothetical protein"
                     /codon_start=1
                     /transl_table=11
                     /translation="MTARVSEGLLSKGSIIAAKFTYDSEILGYKFYSVEGYTAKRVKV
                     QEIECITTYDDGLEGPHYFNAPQHCQPLYRDKKPVKIGPVKAVTYNLIGDTMIIKPCP
                     YYTSRGKWGGKPLEVYNLH*"
     gene            165916..166041
                     /locus_tag="SRR1747026_scaffold_22_prodigal-single_162"
     CDS             165916..166041
                     /product="hypothetical protein"
                     /codon_start=1
                     /transl_table=11
                     /translation="MELLNRGGGRVEEDELRDLIDLKRQELNLELNTNPLESSKH*"
     gene            166057..166833
                     /locus_tag="SRR1747026_scaffold_22_prodigal-single_163"
     CDS             166057..166833
                     /product="ATPase AAA n=1 Tax=Carnobacterium sp. WN1359
                     RepID=U5S9I3_9LACT"
                     /codon_start=1
                     /transl_table=11
                     /translation="MCSTVRREFIMCRNCPQRTQGKPSNIPDGYYYDTLNGVQILKEC
                     SCHIKWRKANEVYYKLINANLKDNPYGFEDYKGTKSLEDVRALEYVSQHFDKFLTRKM
                     IYLYGPNGTQKTSMSQVLGKSLIEQGYKVQYILMQELLNNLMPDFDETDNDKKAVIKR
                     YMETDLLIIDEAFDKSKVTLYNSGYQIPFLDNFLRTRFEINKGSILFISNKKPEEISS
                     QGFGESLQNFVIRNTRGSYLIFEDKYIENTCPVDRLSLFK*"
                     /db_xref="UniRef100_U5S9I3"
                     /db_xref="A0A0D6ZDF1_9BACI"
                     /db_xref="caw:Q783_06935"
                     /db_xref="U5S9I3_9LACT"
     gene            166855..168282
                     /locus_tag="SRR1747026_scaffold_22_prodigal-single_164"
                     /gene="dnaB"
     CDS             166855..168282
                     /gene="dnaB"
                     /product="dnaB; replicative DNA helicase (EC:3.6.1.-)"
                     /codon_start=1
                     /transl_table=11
                     /translation="MVQEKKRASYDTVRLAEYRLLNALAKNPAYIEDPRVSVELFVDE
                     PAKSAYNAIIALVEQKINITPASLWQAASNIDYHVDQRTVQCIWNIDSEGASSLDDIL
                     GILKTAQLKNNLLDKVDDLKEQLEQPGDLDGGTLLSNIYGLDEMLQKSSRGDSPLISF
                     SEWADMYIEDLKLRKAGRKYSYGDPLLDEYLYKGAYPGAITMICAGTNMGKSTYVLSL
                     INNLLENNQPCMYLSLEMSGTDTMDRLISMRCGIPNEELYNPDPTNIDHLIDLVEKEK
                     QALLNRKNFMFCEDPDIDMPKLRKLIKEFKQRSKSDYCLVAIDLLTQMKNFMSSKNNS
                     NTATAMEIAMNDLNALAKSENVHIVGVAQLNRETDNVKIRDLQDIEDCRPNLASIKNS
                     GALAERSRVVLVCFRNRFFIDRYLQDDEQAQAQPDIMDVQVLKNSNGPSGKKLKYMFD
                     SDHFKLLPLADEEQAKLDSLREIDF*"
                     /db_xref="cfx:CFV97608_1040"
                     /db_xref="UniRef100_A0RPL7"
                     /db_xref="A0A0F9KRQ5_9ZZZZ"
                     /db_xref="A0RPL7_CAMFF"
                     /db_xref="3.6.1.-"
     gene            168324..169817
                     /locus_tag="SRR1747026_scaffold_22_prodigal-single_165"
     CDS             168324..169817
                     /product="Possible homing endonuclease n=1 Tax
                     =Campylobacter phage CP220 RepID=D5GV46_9CAUD"
                     /codon_start=1
                     /transl_table=11
                     /translation="MTVQEAKDILLNNKIITPLTKGDVGFKVNPSLIRHNIPLEEKLL
                     EYPELYKYLLTFPSIKEGLYRCYHLLDKTPTCKYCGKDLYFTKVKYSRTCGSKECVFK
                     LNLESKLKNNPDDPYNTKKQKETAKNKTAEQQATIIEKRKKTKLEKYGDANYNNSEKN
                     KETCLKKYGVTNPSLVQEFKDKRTQTNLEKFGETSVFKTDRFKEKLKKNNLEKYGTEY
                     ASQSEIIKNKMKQTCLEKYGVEYAFQAEEVKTHIKQTLESRTPEQIAATIEKTEKTNL
                     EKYGVKCVLSSPEIKDKARKTIEKKVEEDPEYWKKIKEKGLGTLKEKYGSLEKYYEVI
                     RAKTRDTLIKNYSSLKKCYEERSEKAKESSYQKYGVAHYRNTEEYREKDKEIREAQYL
                     KFREENPTVISLFELEEANKGFFESHGVNKNREPILIKESIEALGYEIKDYNFGNGDV
                     SKHFLGIDLKGKPIEEFLKVFEDILKIKFKEFIAGAYRSKGEKEVYD*"
                     /db_xref="UniRef100_D5GV46"
                     /db_xref="D5GV46_9CAUD"
     gene            169893..170498
                     /locus_tag="SRR1747026_scaffold_22_prodigal-single_166"
     CDS             169893..170498
                     /product="Putative transposase OrfA n=1 Tax=Campylobacter
                     jejuni subsp. jejuni 2008-894 RepID=H7ZNB8_CAMJU"
                     /codon_start=1
                     /transl_table=11
                     /translation="MKANEVMKLLNIKSRNTLSSYVKEGLIKVATTPRGRYIYDEDSV
                     YRFIGLKKEKKNKINISYSRVSTPSQKNQLKEQTKRIYESCLSKGIQLDLQLEDVKSG
                     MNSDRRGFQELIQRVIKGEVELVIVENKDRLIRFNFDLLENIFKYFGTRIVVLSESLD
                     NKSYEQELTEDLISIIHHFSMKSYSHRRKLNKIRKELEENN*"
                     /db_xref="UniRef100_H7ZNB8"
                     /db_xref="Q306Y5_HELPX"
                     /db_xref="hpb:HELPY_0836"
                     /db_xref="H7ZNB8_CAMJU"
     gene            170545..171915
                     /locus_tag="SRR1747026_scaffold_22_prodigal-single_167"
     CDS             170545..171915
                     /product="ISCaje4 transposase TnpB n=1 Tax=Campylobacter
                     phage CP220 RepID=D5GVD8_9CAUD"
                     /codon_start=1
                     /transl_table=11
                     /translation="VKTIKLPYKSEGKERILSYVNNFNSVLRFTYNRITDSEKGLSTK
                     ELTKFQKSMNNVFIDSHFKNSAIFKAKALHTRNPNKKILFGGKKIFEQRRKNTLSKEE
                     FKALRYAPLCSIGEADKKGNRKFQIVSDSKILFKPNRKEHIELILPKLRNNYRKELLK
                     LMSFQNSKTISITYELDCNYIYISYDLPAGESSTKKNSILKDRIFAIDLNPNYIGWSI
                     VDWNSGEEYRLVASGLGSTKDLNDCDFSLKGKGLNSSSKERKYISNKRKHELVEISSY
                     LTSLAYHYHCQIFSMEDLTIKSSNKEKGHKYNKLINNCWNRNLLTNQIEKRCKLLGLE
                     FLKVKANYSSFVGNLAYRRENRPDMILSSIEISRRGYEFYHQYIKKDKEKQKNIIFNE
                     SKSNKILIKKSLEELKYEKDFTSIEKLYKEIKTLNLRYRVSLNENLKFFSLKSNKSKI
                     NCYNYI*"
                     /db_xref="UniRef100_D5GVD8"
                     /db_xref="D5GVD8_9CAUD"
                     /db_xref="tte:TTE0684"
     gene            172252..172785
                     /locus_tag="SRR1747026_scaffold_22_prodigal-single_168"
     CDS             172252..172785
                     /product="Putative uncharacterized protein n=3 Tax
                     =Campylobacter phage CP81 RepID=G0LWJ0_9CAUD"
                     /codon_start=1
                     /transl_table=11
                     /translation="VKKVELKEEKEFLNTYHLQGYQKSMVCYGLYYKGEILQLMSFSK
                     SRYRKSIPYELLRLCTKEGYTIIGGSNKLLREFEREYSPSSIVSYCNRDKFRGDVYTQ
                     LGFEAEKLKPTAFYVKLKESSYSRFSASSLAKVGADKLIGTCDGKGSNNEEIALREGY
                     FKLWGTGQQTYVKTIEK*"
                     /db_xref="UniRef100_G0LWJ0"
                     /db_xref="S5VU22_9CAUD"
                     /db_xref="eol:Emtol_1134"
                     /db_xref="G0LWJ0_9CAUD"
     gene            172825..173133
                     /locus_tag="SRR1747026_scaffold_22_prodigal-single_169"
     CDS             172825..173133
                     /product="hypothetical protein"
                     /codon_start=1
                     /transl_table=11
                     /translation="MSRSTKKPYIHYTSFDPKTQRAFRNLSRRLIRRKGKLSVKACMS
                     ARDLEDVEDVYHKGTSFKDGYDEWTLPSDGHQHYYNIKSGSCLTEEELREDRKKSMRK
                     *"
     gene            173157..174449
                     /locus_tag="SRR1747026_scaffold_22_prodigal-single_170"
     CDS             173157..174449
                     /product="hypothetical protein"
                     /codon_start=1
                     /transl_table=11
                     /translation="MIICNEVTEGKPLKINTKTGVIECQKLIVDSTLNNTIIDTKNDT
                     IRTDYCYVREYMEEIQSSSESPIIISSPTIEKAIKLCSLKRPKADTGPTVWLSLKEPT
                     LKYIDFGDANRTTLNIKYQEISEDNYPKGQPKWIVWQSGASLSLDIINKISAYDIYDL
                     WNTLYRYHGFRGFDGEYKGYIAQIILNAIASNEDSNLSEELITFPIDLDYCNIIYSSA
                     DQMEKFEFYSWNIWKVLVPQMFGLEIDDKGEITYLEGSELFYSKDSDCRVSLPIPSVY
                     IGLENNKGKATPYIEISIPANDTRKPQIEWAWRSTYSSSLEEDKWNHADAGTTTIKLT
                     DAQYFDMGDGNKYTGKFKGQLLVRTHKTYDFTKGFGSIREVYSDIRSITPEGSEDIRG
                     KNIQVGATLDTSGKVILGNLAVKKNDTLTDILIGENAR*"
     gene            174446..175759
                     /locus_tag="SRR1747026_scaffold_22_prodigal-single_171"
     CDS             174446..175759
                     /product="Uncharacterized protein n=1 Tax=Bacteriovorax sp
                     . BAL6_X RepID=T0C622_9DELT"
                     /codon_start=1
                     /transl_table=11
                     /translation="MSLLINDLKSLEKAEKDTVFLVRHTDGLEHKYSFETLAKDVLEN
                     IVTDNADTTSLGSQTKPITLVYAQTVVANTYNGHTLGKFDDMTSASSPEASATGTVVQ
                     MLNEKMTPLVSGTTLNRHDNIEIRLDELSSDGTLKQALKYVPATIKGTYKEVGYSSPR
                     SLGIKIGNYYLGSAATFGVKRQFIYGASTTIEEYPKEAYEEDSKYLATYADLAYNTKE
                     LIKEISSNVKTESDKLTTNNAYTLTTNNKAQKFYVVGKKEAAGTTQTDNERRKFYVSK
                     NDANAVTVTIDTDNSSTLSATYVANAIWNDIADYLEVDEDLEVIYGRTYTRDPETLKI
                     RLAQKNEPIIGIASDTCGFKVGRNTDIHQIPIAIGGWVLAYVDNAYKPGTLLKVGDDG
                     ILTKATKRDEIFNAFRIAASYDRPEPQESWHGKEVKGRHWVKVRS*"
                     /db_xref="UniRef100_T0C622"
                     /db_xref="T0C622_9DELT"
     gene            175801..177315
                     /locus_tag="SRR1747026_scaffold_22_prodigal-single_172"
     CDS             175801..177315
                     /product="Serine hydroxymethyltransferase {ECO:0000256
                     |HAMAP-Rule:MF_00051}; Short=SHMT
                     {ECO:0000256|HAMAP-Rule:MF_00051};; Short=Serine methylase
                     {ECO:0000256|HAMAP-Rule:MF_00051};; EC=2.1.2.1
                     {ECO:0000256|HAMAP-Rule:MF_00051};;  TaxID=158190
                     species="Bacteria; Spirochaetes; Spirochaetales;
                     Spirochaetaceae; Sphaerochaeta.;" source="Sphaerochaeta
                     pleomorpha (strain ATCC BAA-1885 / DSM 22778 / Grapes).;""
                     /codon_start=1
                     /transl_table=11
                     /translation="LLRGYIIYNMNIYETSQATIKTVAPEVSAIIDQELQDQRNYLKM
                     IASENYCSAAVMAAQSSILTDIYSEGYPEHRYYAGCENIDKLEELGQQYACELFGAEH
                     AYLQPSTGSDCNLAAYWAILKAKIIDPMFKYIQEQYSPFSYSAQGIKYEENEAPRTLS
                     DLTKSQWDTIRRACHSQKLLAMDYSCGGHLTHGYRQNISAQMFDVYQYGVTTDRESPN
                     YGLIDYEALEAEAMRIKPLILLAGYSAYPRKLNFKKFRDIADKCGAVLMVDMSHFAGL
                     VAGKVYEGEYNPVPYADIVTTTTHKTFRGPRGAMILCKRWLAEYVDSSCPTCMGGQLP
                     QILAAKVVAMSEDYKDYAKQIILNSKALAKSLINNGIKVCTGGSDNHIVLIDVSPLNL
                     NGRQAENILRECHITVNRNALPNDPNGPWYTSGIRLGTAALTTLGMKEAQMMEIGEYI
                     ANILKNAQPYTMKSGNKSKVKVILNIDTKEDITSKVVELIREYPAYKELSSYEQ*"
                     /db_xref="G8QVW2_SPHPG"
                     /db_xref="UniRef100_G8QVW2"
                     /db_xref="sgp:SpiGrapes_2729"
                     /db_xref="2.1.2.1"
     gene            177305..177676
                     /locus_tag="SRR1747026_scaffold_22_prodigal-single_173"
     CDS             177305..177676
                     /product="hypothetical protein"
                     /codon_start=1
                     /transl_table=11
                     /translation="MSNENILGITLRNGYALYYNNNFDRLRSETIKETLIDAKWKYSE
                     EDNTIVLKKKDIILELSSTGVRAYIGKMWESHRKYWRVEINLTNYEDVEIDKDKGTLE
                     FLGESSETQTGRCIIAIIYYK*"
     gene            177988..179517
                     /locus_tag="SRR1747026_scaffold_22_prodigal-single_174"
     CDS             177988..179517
                     /product="Uncharacterized protein n=1 Tax
                     =Caldicellulosiruptor hydrothermalis (strain DSM 18901 /
                     VKM B-2411 / 108) RepID=E4QC13_CALH1"
                     /codon_start=1
                     /transl_table=11
                     /translation="MSKLIEAASNYTTTENGAKTYKSTTDKILDLFAMGGALRNADST
                     RIVEMVTKAYKKDPIKTLQVLLYLRDIRQGQGEKRVYREALKEILRPYIPTKGDIPRK
                     HRAILEKVYNTTIELGSWKDITDTLPVNAYAFYVKKHMRDENSLMFKWLPSISGPRNS
                     KAESLAKYLGMTPKQYRKWLSSKRAELKLVETSLCKKEWDKIEYDKIPSQASLRYRET
                     FERHDGRRYKEYLCKVKNNLKEVKINTSTLSPSQVVKECLNLNYEDEALEVLWSNLPN
                     YKNKDNALVIADTSGSMYDNSQGPLSIALSLALYFAEHNTGIFKDEFITFSEWPEFLK
                     VDRSKSLYERLTIAKDANWGMNTNFKAVFDMILKTAIEYNIPEEEMPKTLYCVSDMEF
                     DEATMVKESTNFEAITKAYTRVGYCMPKIVFWNVNSRQNNVPVKYNDKGVALVSGSSP
                     SVFSMVVSGDLDPIKFMESAINKPRYLNPAMEIVAEIKKAKQRPKRKAKKLKRTRIDR
                     K*"
                     /db_xref="UniRef100_E4QC13"
                     /db_xref="chd:Calhy_0440"
                     /db_xref="E4QC13_CALH1"
     gene            179577..179978
                     /locus_tag="SRR1747026_scaffold_22_prodigal-single_175"
     CDS             179577..179978
                     /product="hypothetical protein"
                     /codon_start=1
                     /transl_table=11
                     /translation="MEAKKIRTVESRIMELEANSDADAELLSSALASIYELTAKVNKL
                     EEKVAKLEKENENLNTYVEQDIDTRLEDVEYVLGMYEDLEDLNEEDEDCGEGDFGEEE
                     AEDEHHKSVASILGACEDVIKSVKEYLKEDK*"
     gene            179975..181147
                     /locus_tag="SRR1747026_scaffold_22_prodigal-single_176"
     CDS             179975..181147
                     /product="hypothetical protein"
                     /codon_start=1
                     /transl_table=11
                     /translation="MKIRSGFVSNSSSSSFILTYDKKGVIDSASKIVEYLKNTKDNSR
                     LYFRGRELNEGEDIFELEDEDARLIRLFSEQFEDINEGTESRTDYSSPEEYTEINVPK
                     VRLYTKAVLSADPAGFEYYNYGKYNNIVDMSDVEHLKHDISLAVLINGPTDEDRQKNP
                     HIDEDIKEQKEYERIFEKRITEYRQQRVKNVKNEDTLYLVKNGSNVNDIVSEFVDIDN
                     EALGDCSASWEDFSERYLEDPTIDPEDYNPDYYKAAHKYILKGDNYKLNKSYIVVYDE
                     LLEDKNKIMEYLKDNLDKDNYLVWTNPALNVKKEVVETILYNVGGEEYEVLEKLNFKN
                     CKKKAYLYTNAVILYNVEGTISKTGSYMLGEGKIACVPKGGDLKDFRKYMKEESTL*"
     gene            181269..182363
                     /locus_tag="SRR1747026_scaffold_22_prodigal-single_177"
     CDS             181269..182363
                     /product="Putative radical SAM protein n=1 Tax=Escherichia
                     phage Lw1 RepID=M9V2P8_9CAUD"
                     /codon_start=1
                     /transl_table=11
                     /translation="MKIVESKNTNLYKYEVAEDSNYKIFESDKAHYVFDKKTGVMMSW
                     GETMTDDPQEFPVPTILDLEVSTKCNKPVPCKFCYKSNTHNGDIMSLDTFKKIIDTMS
                     RGLTQVALGSGYYGIENPYIFDMMDYARLKGIIPNITVGCVREDLADDYAKRVGAIAI
                     SRYEDSVNDCYNSVKRMTDRGITQTNIHYMICEETYKGALQTLEDAKTDPRLKKLNAI
                     VFLSLKTKGRGNRGFTPLSQDKFDNLVNKAKEYNIGIGFDSCSSLKAFKAYKGDASVS
                     KLIEPCESGSISSYINVKGIYYPCSFAEGTKTNNLNWSEGIDVLSCKDTNEFLTKVWY
                     NKKTKEFRKALRESRKCNEYDCRECPLYNV*"
                     /db_xref="UniRef100_M9V2P8"
                     /db_xref="M9V2P8_9CAUD"
     gene            182435..182659
                     /locus_tag="SRR1747026_scaffold_22_prodigal-single_178"
     CDS             182435..182659
                     /product="hypothetical protein"
                     /codon_start=1
                     /transl_table=11
                     /translation="MNFELVMACMWVLTGALIGGLGTHRIRASKKKGILLDKKKADNY
                     EVMKGIGLSLCLLAILFWLPMSCVVKTLHK*"
     gene            182973..183812
                     /locus_tag="SRR1747026_scaffold_22_prodigal-single_179"
     CDS             182973..183812
                     /product="methionine adenosyltransferase (EC:2.5.1.6)"
                     /codon_start=1
                     /transl_table=11
                     /translation="MAYEKVGKFHPDKLADRIAGAIVDLAYTKNDNPKVAVEALLGHG
                     VCDVIVETSEVLSHEDIKAIVHRIAGDSVDVIVRTYPQDTHLANNQKGEIRCGDNGIF
                     KGMPPTEEEKTLSKIAREINEEYPYDGKYILDEKTKKLIICQSNIKPEDEEKLKEKYS
                     AWGYDVVVNPIGSWTGGIDVDAGAVNRKLGSDMGRGVTGGGINGKDISKADVACNIWA
                     AVRAMEYNKPVELYCAIGDTEVTGRIGHKKIRVPYKEIADFAKSYVDGLGGFEALSEW
                     GLL*"
                     /db_xref="scon:SCRE_1186"
                     /db_xref="UniRef100_T1Z4Z5"
                     /db_xref="F9P943_STRCV"
                     /db_xref="T1Z4Z5_STRCV"
                     /db_xref="2.5.1.6"
     gene            184051..184404
                     /locus_tag="SRR1747026_scaffold_22_prodigal-single_180"
     CDS             184051..184404
                     /product="hypothetical protein"
                     /codon_start=1
                     /transl_table=11
                     /translation="VGTTMTIKDLRDWLDKNKNFDDEELVVYLPEGGDYSTASISNVG
                     ISPTGKLALISDDDYIMGFGYPEDSEEYNEEFNSFRDCVDENAVDRVEDYANKGKALC
                     EELVNLLSAILDEVE*"
     gene            184421..185050
                     /locus_tag="SRR1747026_scaffold_22_prodigal-single_181"
     CDS             184421..185050
                     /product="hypothetical protein"
                     /codon_start=1
                     /transl_table=11
                     /translation="MYANELANKKISMTSYDTKQLDNIATNAYPNTVVDNRYSDASYN
                     TTVNPKSGKFDIFGKDKHEENKTAKYEMTVKDLLNIIKAIETGRLEGVIECCDRRNYE
                     ELGEDAWYPISKATLLESDLTRNYYRIREVGNEDKDNLMNHYELARWLAANKGEYRNN
                     HGLTGTSLDYLDDEETKVAKEYRVRPWGSKLWIKPYKTLYTETFGDKEV*"
     gene            185047..186006
                     /locus_tag="SRR1747026_scaffold_22_prodigal-single_182"
     CDS             185047..186006
                     /product="Putative uncharacterized protein n=1 Tax
                     =Campylobacter phage vB_CcoM-IBB_35 RepID=H6SU56_9CAUD"
                     /codon_start=1
                     /transl_table=11
                     /translation="MKISHEFPLQFYLNGVAESLTDYDYCLVHRYIENKEYRDYMRGQ
                     VAKGRTVYLDNSLYELGKAWNDREYAKIIEELKPTCYMLPDVFNDCEANIKSQVEFYE
                     KYKFLESTPIAIPHASSMTEMILATHKLCKVMSPEVMIAIPFADKSFKNDQRLSGRYF
                     KPEDVPYIPLRQALNRKVFLEVMASELKTRKVHLLGCKSLEEFSLWKSLKSYDKSFVA
                     SVDTSHPVAMTLETKETALLRNTYEGISEGDYLTGTFTSTTRAQDFEGVDAKEIKMPM
                     SVYKPIYLIDKHFEDHFDMTNVLPRLNKNVEYFREKIREWEMS*"
                     /db_xref="UniRef100_H6SU56"
                     /db_xref="H6SU56_9CAUD"
     gene            185991..186251
                     /locus_tag="SRR1747026_scaffold_22_prodigal-single_183"
     CDS             185991..186251
                     /product="hypothetical protein"
                     /codon_start=1
                     /transl_table=11
                     /translation="VGDELKSMNELYERVKECKKQGLSDEIIVIKLLDKNTSSRDILE
                     ELKEYNNREKLASHLKVWARTQKIVNKHNEYGIPMIDKDEDW*"
     gene            186253..186672
                     /locus_tag="SRR1747026_scaffold_22_prodigal-single_184"
     CDS             186253..186672
                     /product="hypothetical protein"
                     /codon_start=1
                     /transl_table=11
                     /translation="MYMSIKLHEMAKYEYTLEEVLDYEKNNKNSLRGCNTYEIYYAYI
                     GRYDQPGVYDKRPCVVIEDLGENVLVAKITSKSKNSPRRYLIKNYRGLNIENPSYIKL
                     DEELYTISKKWLTLFCGDIKYSDALEIEKLIGVKKYE*"
     gene            186763..187326
                     /locus_tag="SRR1747026_scaffold_22_prodigal-single_185"
     CDS             186763..187326
                     /product="hypothetical protein"
                     /codon_start=1
                     /transl_table=11
                     /translation="MKNIHISLTGAACSGKTTLMNALAKEYPEFEVQNESVRYLKNQY
                     GMDFRSGNAALQLSLLHLQTKYLLTPGYYLLDRSSVDSWSYTQYYKDRGQSDIESNVL
                     KYVEDESRKNAQELIDLIIYLRPGDFELVEDGVRITDKDYIKNTDLEMEKTIKRWGLE
                     NKVIEPHGSVEERVEYCKKYIDELIAK*"
     gene            187472..189376
                     /locus_tag="SRR1747026_scaffold_22_prodigal-single_186"
     CDS             187472..189376
                     /product="7-cyano-7-deazaguanine synthase {ECO:0000256
                     |HAMAP-Rule:MF_01633, ECO:0000256|SAAS:SAAS00195886};
                     EC=6.3.4.20 {ECO:0000256|HAMAP-Rule:MF_01633,
                     ECO:0000256|SAAS:SAAS00029421};; 7-cyano-7-carbaguanine
                     synthase {ECO:0000256|HAMAP-Rule:MF_01633}; PreQ(0)
                     synthase {ECO:0000256|HAMAP-Rule:MF_01633}; Queuosine
                     biosynthesis protein QueC
                     {ECO:0000256|HAMAP-Rule:MF_01633};  TaxID=1262980
                     species="Bacteria; Firmicutes; Negativicutes;
                     Selenomonadales; Veillonellaceae; Veillonella;
                     environmental samples.;" source="Veillonella sp.
                     CAG:933.;""
                     /codon_start=1
                     /transl_table=11
                     /translation="MEKIDKIIKYDDRSSTVDNPFGIVKKAVCLVSGGMDSATVLWHT
                     VKNLGADNVKALSIHYGQKGSIELQHAKKECEQLGVERFEMDLSDIFKYNKDYSSYIK
                     GSSKEIESKGYSELIEEKLSKGEAPISPEYIPARNPLLLNVAASIGLQLFNNQKFAIV
                     QGIHADDVMKDSVGNSAPVYPDAVAAGSKIYMVDGSSKNIEDVEIGDAVWGFDENTQK
                     ISRSIVVDKIDQGIRPVYQAGPTKVSENHLMWMKGKNFPIFRRYSELKRKDPYYEGWS
                     WDAEPFNVENEEDYINGYLRGFLDGDGYIGSNGYISISQKDKSVLEEWLQLADLTNLA
                     LDSSAKGRLRSISRKINGIYECYISREASDLLRRIEYKDSRDYAAGYLNGMIIAEGNY
                     TYNPSSNMGALVFCQSVEVNPQKVDLIDKYLAIVGWHCNTYIDNHHCKNWKFSKAWRI
                     PLKYGAGKLNILRSKMEDHLKVKTLKGIRILGINQQESLGEEHCYDLTTTSGSFISDG
                     LLVHNCSQDFANAYNKMIQYATAGLVYIYTPLANKTKAQVAEFGIANGMTKADFKNTW
                     SCYSGATHYDAKEGENDPKTEDSYLCATCQDKLRALVKGANYTVEDILSQFDVPREYA
                     ELKYKEYKGV*"
                     /db_xref="R5BKX8_9FIRM"
                     /db_xref="UniRef100_K9D5V9"
                     /db_xref="eel:EUBELI_20136"
                     /db_xref="K9D5V9_9FIRM"
                     /db_xref="6.3.4.20"
     gene            189379..190095
                     /locus_tag="SRR1747026_scaffold_22_prodigal-single_187"
     CDS             189379..190095
                     /product="Uncharacterized protein n=1 Tax=Sphingomonas sp.
                     LH128 RepID=J8VIL8_9SPHN"
                     /codon_start=1
                     /transl_table=11
                     /translation="MNETKTTKSSDVKFVELSLCIAFVVISIVSNVIAGKVIKLPFGL
                     TVAGASLLVPFYCILDDLNTNCLGYGSAKRWTWLSSAANIFMSCMFALICIWPSPEYI
                     DSNAYSTVLGQSIRVVVASQLAFLVSSFLNSYIVSKMKASYVDKGGDTKDKWHIFFRT
                     FGSSIPAVLVDAFIFNLIAFTGNMPMSTVLAMALTQWGVKLLVELVMQPVLVNIIPWF
                     IKKTGKDVIDREGFNPFKVD*"
                     /db_xref="UniRef100_J8VIL8"
                     /db_xref="A0A0G0HBS4_9BACT"
                     /db_xref="dgo:DGo_CA2736"
                     /db_xref="J8VIL8_9SPHN"
     gene            190216..190965
                     /locus_tag="SRR1747026_scaffold_22_prodigal-single_188"
     CDS             190216..190965
                     /product="7-carboxy-7-deazaguanine synthase {ECO:0000256
                     |HAMAP-Rule:MF_00917}; Short=CDG synthase
                     {ECO:0000256|HAMAP-Rule:MF_00917};; EC=4.3.99.3
                     {ECO:0000256|HAMAP-Rule:MF_00917};; Queuosine biosynthesis
                     protein QueE {ECO:0000256|HAMAP-Rule:MF_00917}; 
                     TaxID=1443126 species="Bacteria; Firmicutes; Clostridia;
                     Clostridiales; Clostridiaceae; Clostridium.;"
                     source="Clostridium botulinum C/D str. It1.;""
                     /codon_start=1
                     /transl_table=11
                     /translation="MISNHKIPIMEIFKSIDGEAFHSGQATVFVRTFQCNLRCVYCDT
                     KSCWNLKEYEKVYHKEPQMMTAREILDKVEELEKDFKYKSICLTGGEPLLEENQDFII
                     EQLIPLFLEKNYAVNIETNGAVDYKRIKDTFGNPEILDSYGNRKGVTLITDWKLYSSK
                     MSRKMIENNLKILSEYDLIKCVISDKEEDWVGFERICKSGTKAKIYLSPMFGEVTMHR
                     IPEFVFNHPQYDITCQLQQHKFFWDPNRVSV*"
                     /db_xref="A0A072WYY6_CLOBO"
                     /db_xref="UniRef100_A0Q1F6"
                     /db_xref="cbz:Cbs_2539"
                     /db_xref="A0Q1F6_CLONN"
                     /db_xref="4.3.99.3"
     gene            190985..192103
                     /locus_tag="SRR1747026_scaffold_22_prodigal-single_189"
     CDS             190985..192103
                     /product="hypothetical protein"
                     /codon_start=1
                     /transl_table=11
                     /translation="MYTLTTEIELPIAHCLYNGAYSGLCVGNVYRDKTNDGDSDRYDL
                     GENILPVLHGHQYFITVDLIMDDNKLNEDSMLIDFKLFKKIINKHLGKYDHSMILSMN
                     NPLIKIYAQNFKDNGVDLSRSRLYIWGEKENPTAEYMARRWWFELFSEFQRHQVPLKN
                     LKISVGETPNNICSFSLSENEAEYYSKTPTYIDQIVCGIYKISNLKTGKSYIGRSSDI
                     LNRWRHHLKEGTKGNPFDFILRENFNPFDWDFSILEECNPSELNEKEIIWENLYGTIE
                     NGYNEAACGKGKPYLEVKSSEGIKERRIKNNREACKKKRLAHPEVRRASDKKYENTPC
                     KDPVSNENVTLTALRRRMKDHPERYKGYKTAPYYKITK*"
     gene            192118..192795
                     /locus_tag="SRR1747026_scaffold_22_prodigal-single_190"
     CDS             192118..192795
                     /product="GTP cyclohydrolase 1 {ECO:0000256|HAMAP-Rule
                     :MF_00223, ECO:0000256|SAAS:SAAS00021192}; EC=3.5.4.16
                     {ECO:0000256|HAMAP-Rule:MF_00223,
                     ECO:0000256|SAAS:SAAS00021179};; GTP cyclohydrolase I
                     {ECO:0000256|HAMAP-Rule:MF_00223};  TaxID=391592
                     species="Bacteria; Proteobacteria; Epsilonproteobacteria;
                     Nautiliales; Nautiliaceae; Caminibacter.;"
                     source="Caminibacter mediatlanticus TB-2.;""
                     /codon_start=1
                     /transl_table=11
                     /translation="MERNYKITEKEIVTKNIFNEKDEKMVNHLIHKMLGLDDSVELDD
                     NLKESPHRWCKLWTEMTEGYRTDPKSYLEKCFPLDTPNMADDPEKFNEEKTASLYQNG
                     IVMVSTEAWSNCIHHLAPMHGEIFVLYIPDKKVVGLSKIVRMVKMYGRRLNLQEGWMN
                     NIADAMMEVLEPLGVMVYFRDMTHSCVAMRGSAEQTSRTNSIAVRGVFIDPKVKNEGL
                     MLVNNSK*"
                     /db_xref="A6DCP8_9PROT"
                     /db_xref="nam:NAMH_1733"
                     /db_xref="UniRef100_A6DCP8"
                     /db_xref="3.5.4.16"
     gene            192928..195012
                     /locus_tag="SRR1747026_scaffold_22_prodigal-single_191"
     CDS             192928..195012
                     /product="Uncharacterized protein n=1 Tax=Yersinia phage
                     phiR1-RT RepID=I7K3A8_9CAUD"
                     /codon_start=1
                     /transl_table=11
                     /translation="LDKILVANLMEELNSLGYKFRGYFFRKSLSSNVNIIEENNQYYI
                     EKKDYDLMKNFYKAHKENSLLSKAEFVKALGGALFCEKNNFFNIKPSFELKKGDFFLK
                     SDLEKAHNYIDEKLKNIEIADSSWTPLSKFLRSSHMDKSVIISSISYLGYEKEDVIKK
                     LRKENSGKLFLAIKESVSQEILTLKEKYSVAELSELKRRDSCLKRFGAINNSCTASWR
                     EQVKETSLKNWGTEHPCQSEEIKEKTKENCLKLYGVESTNQLEWKKEKIKKAVKEKYG
                     VDNILQVPEIRQKGLETKRKKYGENFEVLTASQIQLREKNKRKEQEKLQEKLGFSLIS
                     IIDAGNSLHRDTPTLRNKIKLWDFKIYKGKLNQYISFSDFEIIRKKYDLSAHSSSSTE
                     ELDLLEFVKSIYKGKIKHNCWDVIKPLELDIYIPNKNIAIEYNGLYWHSDASNLKKGE
                     IPDKEKISKNINRHLIKTIDCEKKGIKLLHIFSDDWEYKKEIVKSIIATSLGVFARKL
                     NAEDCRIEKIPLEIYKNFLNKNHLQGYAYANIRVGLYYKGELVQLLGINSKGNHSKKP
                     ELVRVANSLNVQVEGGFSKLLNYIDSTFSFKEITSYINRSLYLENSYQINNFKIEKYN
                     KPSYSYINQSSPEKIRIPYYNFMKEKIKKAYEKGELKYWDSEETEALNMYKNGYYRIY
                     DCGTIQVTRSLN*"
                     /db_xref="UniRef100_I7K3A8"
                     /db_xref="A0A0B5A2Z3_9CAUD"
                     /db_xref="I7K3A8_9CAUD"
     gene            195238..195705
                     /locus_tag="SRR1747026_scaffold_22_prodigal-single_192"
     CDS             195238..195705
                     /product="hypothetical protein"
                     /codon_start=1
                     /transl_table=11
                     /translation="MSNVEEIIRLYNKAQNHLEDESLKKEDGEYLSRFYEGLKSSFEY
                     LIEQFGGNVTYDRNHRMTELRLPNIKEADSSAINSIIDMAEENGKFYCSKECHSLNRR
                     MKISELIRSLEEAKKEHGNIEVRVQYRDDTMDYEGKDMLIKDYYDEEENIYVL*"
     gene            195759..196187
                     /locus_tag="SRR1747026_scaffold_22_prodigal-single_193"
     CDS             195759..196187
                     /product="hypothetical protein"
                     /codon_start=1
                     /transl_table=11
                     /translation="MTNVKAITRVYNRAIDHLEKEELRREDGKYISRFYVGLKDSFEY
                     LIKYFEGRVTYDAYHKIVELYIPEIKKVDPSIVELFMKNHIVAAKFNTPQYEERYGNE
                     GYPRGFSHNVLQFMEFVGYSPKWKSEVSKDVLLGFVAKNK*"
     gene            196247..196405
                     /locus_tag="SRR1747026_scaffold_22_prodigal-single_194"
     CDS             196247..196405
                     /product="hypothetical protein"
                     /codon_start=1
                     /transl_table=11
                     /translation="MRLSKLIEILEDAKEEHGDIEVRIQYIDESGFSRKDDNINNYYD
                     EEDGTYTL*"
     gene            196418..196771
                     /locus_tag="SRR1747026_scaffold_22_prodigal-single_195"
     CDS             196418..196771
                     /product="hypothetical protein"
                     /codon_start=1
                     /transl_table=11
                     /translation="MANITNDNVAVTKMIKKCAWCHEDIDVQEFRSENPKYCYYTGNY
                     IAEEDGKFYCSKECYSLSHRTKISELIKSLEEAKKKYGDVEVRVQYRDDTIFYEGMDM
                     VVENYFDEEDNVYVL*"
     gene            196784..197512
                     /locus_tag="SRR1747026_scaffold_22_prodigal-single_196"
     CDS             196784..197512
                     /product="tmk; thymidylate kinase (EC:2.7.4.9)"
                     /codon_start=1
                     /transl_table=11
                     /translation="MFIVLEHIDGAGGTTQAKALATYLKNIEIPVEVTAEPTTESKYG
                     RVLRLMQRGYELKEAMDNLALKEEDMEIATLIELLYKKYDVSNKQILYSTLYTLDRAQ
                     HIRKIKSLLNRGTWVICDRYKLSSLAYQGIAKIGESEESTRLKQEGIMEANSGFRDPD
                     LSILLDIPVEESLRRIDKRGETKEIFENKKTLEAAYNIYKDYFEDSNNWSDTKKRCII
                     DAAQTPEKVTKEIIRQICANFGRD*"
                     /db_xref="mer:H729_08650"
                     /db_xref="UniRef100_R9TCE8"
                     /db_xref="32877398"
                     /db_xref="R9TCE8_9EURY"
                     /db_xref="2.7.4.9"
     gene            197515..197748
                     /locus_tag="SRR1747026_scaffold_22_prodigal-single_197"
     CDS             197515..197748
                     /product="hypothetical protein"
                     /codon_start=1
                     /transl_table=11
                     /translation="MHDWDFDITFCNGETTKKVCPVRDTCKRYWTEKHTGEAERLGLK
                     YHSFFLWDNPDEITDKGCKYYWEKPNNEANRNE*"
     gene            197726..197842
                     /locus_tag="SRR1747026_scaffold_22_prodigal-single_198"
     CDS             197726..197842
                     /product="hypothetical protein"
                     /codon_start=1
                     /transl_table=11
                     /translation="MRLTETSSLHKLKDILRYPLQQKAKLSGTCGGMVVSIY*"
     gene            197910..198725
                     /locus_tag="SRR1747026_scaffold_22_prodigal-single_199"
     CDS             197910..198725
                     /product="hypothetical protein"
                     /codon_start=1
                     /transl_table=11
                     /translation="MKIRNGFVSNSSSSSFIVYKKSNIGNFDYKSAKSYLGEKCDSLC
                     TYFKCIENDHNFKEYSMILPISKKGVNKNFGWEFERYYSFEDKVNFMYLQMQEILKIT
                     NIKLLYLRDGDGHWEDPKYLELENLNDKVGNVLTSLGCALKEICVGCNDLDRKEENNK
                     WCFDIYTDYNQLYGDSACMVDPSFEPFEIDHQSLWTDKMHFEELMTFLDKLTTKEGIL
                     NYLLGDSYIQGGNDNEPAEDLTPEYIESKRYVKKYLEETCGKECADRFEGMYM*"
     gene            198740..199312
                     /locus_tag="SRR1747026_scaffold_22_prodigal-single_200"
     CDS             198740..199312
                     /product="hypothetical protein"
                     /codon_start=1
                     /transl_table=11
                     /translation="MQKILKYIKIGLVLLIKELARLVSAMALTALIMFLIPGYLEYKS
                     LNLMLIIFMMNITLLPIWGGFVSKCLTYLYYWLFAGDSDNDLLDLSEYEPQYFSFEED
                     GHKPKSLSNIEELYTKHANNRSGMNKEYNKGYISGITDTLKEMSLDYLEKDDNEGNAI
                     LNIRGIDNAYIIDMESEEGNKASSKESKNG*"
     gene            199305..200003
                     /locus_tag="SRR1747026_scaffold_22_prodigal-single_201"
     CDS             199305..200003
                     /product="polA_2; DNA polymerase I (EC:2.7.7.7)"
                     /codon_start=1
                     /transl_table=11
                     /translation="MDNICIDGNNLTCIAYSTPVPGIDSALERTYSVLSRMLGKLKQK
                     YDGNFYVCWDTRGGTTFRKQIDSNYKATRDPSKFDFTVIEKCKVLYEDFGIKSINIPQ
                     CEGDDALFVLCKYLRKKDPQSNIVIISRDKDLLQIVQKGYANTQYDPVKKNNIVPPWY
                     DVVKYKALVGDSSDNISGVKGIGQKAAIKIISGMKTLTEEQEIQYQKCLKLVDATMNP
                     NFEKNYSLVETLNL*"
                     /db_xref="mcap:MCCPF38_00744"
                     /db_xref="B9L837_NAUPA"
                     /db_xref="UniRef100_UPI00034DC384"
                     /db_xref="2.7.7.7"
     gene            200093..200863
                     /locus_tag="SRR1747026_scaffold_22_prodigal-single_202"
     CDS             200093..200863
                     /product="hypothetical protein"
                     /codon_start=1
                     /transl_table=11
                     /translation="MESNIRNSKEEIVKKKLGSEDIDLSNVKEEDLDKAITDEDKKNL
                     IKDETQTKDLDLDNLKDDQLDNLLGHLDFESKGSSLAESIDDAVAYMIRDGYEDKTIC
                     DVLKNYVQLKTDEAEKIYNDISSTLEMVVDIDDKKSKDTPHIEDLEKSEGEKVKEPDL
                     PEVEYGYEKEAKKEPEAEDISTKKEEKVTKDLKESADEVIHYYYRGEEISGDEAEKLL
                     GLKTLNDYINEAQTMYVIDPAGSEKNGVKWDDFTIKID*"
     gene            200950..201222
                     /locus_tag="SRR1747026_scaffold_22_prodigal-single_203"
     CDS             200950..201222
                     /product="Putative transcriptional regulator n=1 Tax
                     =Treponema azotonutricium (strain ATCC BAA-888 / DSM 13862
                     / ZAS-9) RepID=F5Y6Q4_TREAZ"
                     /codon_start=1
                     /transl_table=11
                     /translation="MERRNECRYCGRVAHGYGCGLSPNHYHMEEGDPDHCVWCGSTSY
                     GYSCGLNPTGMHVHVHGHGDGKCIYCGKPYQRGRRCPASPSGLCEA*"
                     /db_xref="UniRef100_F5Y6Q4"
                     /db_xref="taz:TREAZ_1216"
                     /db_xref="F5Y6Q4_TREAZ"
     gene            201265..201501
                     /locus_tag="SRR1747026_scaffold_22_prodigal-single_204"
     CDS             201265..201501
                     /product="hypothetical protein"
                     /codon_start=1
                     /transl_table=11
                     /translation="MPESYESYRLRALEAERRSLQADLVKYIKLAYKDGNIDSTSYTN
                     LMKQPSVQDMALGLISDLYHKIDILKLKLSEKDN*"
     gene            201516..202046
                     /locus_tag="SRR1747026_scaffold_22_prodigal-single_205"
     CDS             201516..202046
                     /product="hypothetical protein"
                     /codon_start=1
                     /transl_table=11
                     /translation="MATSFKDYHNTKYPTSKSLNEPKKRYNESISNDYPVTISTKIMV
                     PARSISEEDLDSVENRWGDIPHYWDKRDENSDTKGEAVTFDILEWAYGDPEMETNMAD
                     DWGRREGRYRVFEFTSETSVYVEVNNDYDDIDLDRDLGSVDELDDAYDGALSTLMKDL
                     KKKYGIEAKYDYTIEC*"
     gene            complement(202094..202648)
                     /locus_tag="SRR1747026_scaffold_22_prodigal-single_206"
     CDS             complement(202094..202648)
                     /product="hypothetical protein"
                     /codon_start=1
                     /transl_table=11
                     /translation="LRFVACLRRLFEPLTWQLFRPKDWEKLPDLDKWEDVRDLSPSAF
                     SRLINGFKYTYNWDKLRGLLDNSQPLDKPQFFFKDLTTDRDCDNWARIWSSYYIYHNI
                     PVQEWIVTNTKHPFTQSHFVAVANEGDGWRLLNYVRYDKTHISPEGAIADIKAWNSGN
                     YADDIRLQCLYKDYSEPNSEEGKA*"
     gene            202745..203404
                     /locus_tag="SRR1747026_scaffold_22_prodigal-single_207"
     CDS             202745..203404
                     /product="Uncharacterized protein id=2509990 bin
                     =GWB1_CP_36_13 species=Bacteroides vulgatus
                     genus=Bacteroides taxon_order=Bacteroidales
                     taxon_class=Bacteroidia phylum=Bacteroidetes
                     tax=GWB1_CP_36_13 organism_group=Unknown_CP
                     organism_desc=sibling to Aquificae (deep branch) based on
                     rpS3"
                     /codon_start=1
                     /transl_table=11
                     /translation="MANDAPLVFLDVETTGLDYKTCSIIQLSGIIKVVGKEEVTFDYR
                     IRPYKNDTISEIAAEKTGLTQDIIMQYPEVGGVVKEFKALLDSTLKIEGSNRIRRAYF
                     VGYNSQFDMDFVRDLLDLNGSNFKRYFYFPDIDVMRLYALYFMCKRGSIKSFKLTDIY
                     EAIFGEELVNAHDALVDIQATKKLYEAIFLRYQLNIDMAEAVKIVAGENEQSEEEKVI
                     L*"
                     /db_xref="GWB1_scaffold_10230_9"
                     /db_xref="fli:Fleli_0168"
                     /db_xref="85830363"
     gene            203407..205434
                     /locus_tag="SRR1747026_scaffold_22_prodigal-single_208"
     CDS             203407..205434
                     /product="Purine NTPase n=1 Tax=Hydrogenivirga sp.
                     128-5-R1-1 RepID=A8UZN2_9AQUI"
                     /codon_start=1
                     /transl_table=11
                     /translation="MLILKRLHMQNFMSIDELDIDFEDNEVMAICGQNGSGKSSLLYA
                     IAFLLTGYRKGESYRDYVKTGCDTAYLYLEATLKGSPLYCEAELLGNQKKGIMQPTKR
                     KTIYKGVTYLNSDHNQFIKENELSYVESLLFMFQDSNKDIIDAKPSERAAMLKKLLKF
                     EFTDIVDKLNQEQELKKIEKVEKGAILDELKTHTFETQRLAREIPPTMIAQWSSKVDE
                     INNNLRKLEDIKGISEDNINRSLNEIRFNIKNTEQSIEREEVEEKQILRLLEAKNEEL
                     NKVSEEDLINELSKLQEELKIHQNEYKLLRDKAEEITQTIKVEEYQKSELTKQIKISS
                     KGVCHACGQAITQEHIDSLNTKLKAVEDQIEKSKQSLEDLHYDRNNTKEKELNAAITQ
                     QRNKVQSHKNSLAEVEYNKKRLESNRELSAERKKYLNELRNRESSTLEELQRYAKIAP
                     IIREKDELVAELDQLKEKIQKAQEEKIRNVERKRNNEIILKEKVQCEEKLNKLTAEIN
                     NLLLEISLSKSASTIFESSFPSFLVLQATQRLENYINEIVQKIFPYMKVKLQMQRSGV
                     TFLYTAESSNDEWLPVAMASGAQKAVLSLAYKTSLARLYGLTCIMLDEVDASCTANNA
                     EIIYKFVASLNCFQQLIFISHRPESIQAAKSVNPGVVVYTVDKGTYTLVEE*"
                     /db_xref="UniRef100_A8UZN2"
                     /db_xref="A8UZN2_9AQUI"
                     /db_xref="sul:SYO3AOP1_0961"
     gene            complement(205449..205961)
                     /locus_tag="SRR1747026_scaffold_22_prodigal-single_209"
     CDS             complement(205449..205961)
                     /product="hypothetical protein"
                     /codon_start=1
                     /transl_table=11
                     /translation="MIKRLTIIILSLLMCVGVICAGDTVYTVETSKGIYDVVVPEGMT
                     DKDVLLEIAKAYYELDFKYDELDKSSKELASEVKSYVAENLALRDKYSSLDSKYQALI
                     ANYKKYTKPKSIVGLLGADLNFAGTLPQQVSIALGAVLLGKVGIYAKLGIDVTRTQSF
                     IYGAGAFIQF*"
     gene            complement(205954..206265)
                     /locus_tag="SRR1747026_scaffold_22_prodigal-single_210"
     CDS             complement(205954..206265)
                     /product="hypothetical protein"
                     /codon_start=1
                     /transl_table=11
                     /translation="MSIQDIWTKIKNFFKKGWTLLIIPIGALIIRLLFGSSKGKLEGE
                     IKEQGKQIKDLKSDIEDTTKSVEDKESEVLNKIEEIESISKPTERDLIKKILPGEHSN
                     D*"
     gene            206315..207526
                     /locus_tag="SRR1747026_scaffold_22_prodigal-single_211"
     CDS             206315..207526
                     /product="hypothetical protein"
                     /codon_start=1
                     /transl_table=11
                     /translation="MNSRIVEAGVAKNIDQAFKNVLWSIAQQSSKRYYQPLNLTTPRQ
                     QQQFTLRTYNSLLYRAGTNQIKMDTDAAVLRNVANKDAKAAYNASVLKAQQMTQAKQQ
                     TQQTTQTAQSNQPETQQAQTSTAKPAQQTQTQQAQAQQKGTGIGNSGVKNIGKEGTIN
                     MRDLEIIKQNLGNLGGRLSRLNKGFKNSIVDLRIMDDPAIGKKVYKLPAHLVLTIKTG
                     IPVPVKDKQQAPKEQSKEQQAPKEQSKEQQAESNTQQTAQSGTEKSSTEEPKVKEAII
                     TEEDCALLEAYKYKEELYKYEELFGKKVDPANYIISEEGREDIKKVIENAFENSLINY
                     EQTTLIPKVGEIKIMDARGTEIKDPGEDEELEGYIEIETPVTLEEGKPKLGDRILHGV
                     GTVLKVLSAGR*"
     gene            complement(207648..214655)
                     /locus_tag="SRR1747026_scaffold_22_prodigal-single_212"
     CDS             complement(207648..214655)
                     /product="hypothetical protein"
                     /codon_start=1
                     /transl_table=11
                     /translation="MAKLTSNYANYATHKFIVDLLEQDGVICNSGTKTYDEQGTYEGG
                     SGFRLSFTKYNNKIRDYHTILKVLTGEQRANITEAIPTIDYLDNTNTSLLYTYKIDES
                     TGSKRVDPTSIYAAPKGVNNALSLIDSEDKFFINRAIMGEAPAEHFYNTTGTPSEVNI
                     QVSPWLGQDHIEYIYRGITPSVFYVGSTKIEPATIQCEIQSIDVEEAESDNIIQNRYI
                     QIQKDTLSVKGTVSEVKLLNKLGVIDVDYDEAINYKVSGVTFITHPEDNNTQYLIKLR
                     PQDVCLLIPNRDNTATGYKLFVFKYQDNSEGQVTNILTWGPYKIPNPDYDANDSSSPK
                     YIEVKDCIKDLRDIPAGTVYYLRDYPGNAEPIEDTGNLEAIPETLLVEAEIVSTSDIS
                     NSVGNIESYWALKDAKYKAYMFRVATATSSEAMLTTRADNPIPEYLRRTGIYNIVRSF
                     VTIENIYVAQASGLLDGLYEEPYKRSTAGDINTVTSWKFINDAIEASKKGVSIPVGTR
                     YYKGHLLNRGTFNNAPLRLTSKDYENTTVKVGDKVIKGATRLDNGEIYEYKGKLTLAY
                     DKLVNASGTLFDKYKVNNFTNFNLRALENVVTLNTLRDNSIGQAATTSLIYPSKFKEV
                     FEAQESKPQQSIYQYIENSLQALKDNNDGTYTLNIDLTDTQGDSVYARTTKQATHTTI
                     TENTMVQTGEDKVGLFTYAPHYESKEVQRVIDGESINEAGTADLGRIYTEYSKNVAVK
                     YTVTLGDISINQGNSIITDESTKRKEGVDISDIKIKLLSPYEALSPKGTTITIKDELS
                     NNTREVPQGAYLVYPDYSDNLPNTLILMSRENLGLEEYKEDGTKTSQRSMISLLDDNS
                     VISFKVSKIRKYQPSKIKQVYLKTPDQTITLSYPKGLYSTSIGRVSKIITGFKEVDYK
                     INTAESGGGFNVTYTDGDESYNLGSLIEGDYALGDCRRKFRARLNESTGEYTPIESYA
                     MTAVPQPVMLAANTVKNSDTDFEPGSSELKAKRDNNKDIIESSQKSKKIKNTDNSLEA
                     LINQVRDNFIVDNLEELDEVTSKDIQSSSRRVKRRTPGVANSTDMSRSGLVALISAKI
                     DPTSGGTILGLRLRVPTYSIIMDEVEVSTGTLYDCYIYFLSPLELSLDNIKLYDQDDK
                     PIGISISEPLCVTPMSWPSNYFKVNVKHNRDKSITNELVNKNDVDTLKNKKIIPGLPR
                     FQSRADLERADVGGLNFRPIINMIYGESSSLNNSIKSILSNTCYDIFKNFKLSGLGDQ
                     TGTQNPLLMSEFPDLVDGLTQMRPVLNDLVRAGFDIPINDTTYKITDLDVQGLLGRID
                     TKSPYYSTEYEVITDTSKNNDGWEDKVGKEGYDEAFSEELANRIKNITFRPKEGATNI
                     LKERPSLKEMRDDISKALVSSGNLTRELCEKIDGYFGNNTKAFLSLGNPTAIALKEDK
                     QILMSDVLIQEASKLDNAIVDVIYDMITQARLKAIGANTVQENLKAIYLDYYTADSVN
                     AVFGTSVDYETLNDSEGLKIDFERIKNGSLAAFSAPELLDAFREAKQSLKTNNPNILS
                     KFGARLSYTLDLVVGMFSGDTESAWIRRHMLTSDDATALKALTDTEYRERQLLIDALR
                     VIIRERTFKRASTIMGSAKYSLPTREQVRAYLGSHNSQNSEGVNYFYNVLGEKEDPNN
                     TGAAAVNIKLTTIVPTYDPNTNILTPNDSTEVGKVIQSNAKANSYAIIPLTIYSTSIT
                     DATVTVLEAIGSFIKSALEGTGSAPYYVKYVKGDKEPQGRSNSLYYRRYLMLNNRLNT
                     SEGTLARLMPFVRDNIYNKNIENYANNLISSYDKYMNVVPVAKMNELAWLPAQDATNT
                     NVKLPGKFYYKSEMEALRAEISNQCILTCSRCLVQKSCPFYSEEEIVKLYCTPAEYID
                     LYVKDNELDLLAYTSDTDESGLVTSYPDIRTEDSDGQTQSIPTEDLKKIHTPYRDIMV
                     KTSNTNEVTSYQGQSLKDLREELGGAGGFNDATDGESMGWLLGARYGTVQKNNMAALA
                     NKDDDFKEFGVGVKIPEYQYLYDAIYIKDTESYIDYGVSDEAYDIAFEKGPADNKKKY
                     VGKVKIKTPRALKAFTNSNPNDHLYLVSDDNTDESGNRIVPVIYLGQLKDIRYNFNMI
                     MDPSKSCMTAADPNIYAADIAQWCANYYKGHLTKDPINDIDSDPSNPAKDPEVDKDQY
                     WMPTLKKKIYRRDTTTNETLEEWITLEGRPRESTGYQEAVMSTEGLDEVMVAAGKPAI
                     LNYINFLRKVSFRMYDASKVVFDDAGNLNEEQAWCIPWVKGINSTGVKTLKDGTRISW
                     DSQKAALAYMKTNLRLVIVKDISHSSYMS*"
     gene            complement(214669..215982)
                     /locus_tag="SRR1747026_scaffold_22_prodigal-single_213"
     CDS             complement(214669..215982)
                     /product="hypothetical protein"
                     /codon_start=1
                     /transl_table=11
                     /translation="MAEWTNTIGAANSLSKTVTEGWSQEAFGVQGSRIDAPDISNIGV
                     TATSGYKRVAAQLRTLGDNASGIFEADQYTDVADAAASASLSFLESKIQRIKDAWNTK
                     DNITLGALMGEVAPYAVNFKDATKTLSSKLENLLNYLLGTSGDNWLSSLSDLGTQALN
                     SITSDPSLTSAVSNLKAVQTYGSVLSTMAEMVNTAQNIMKVVEASIPMVTITVNLVSA
                     WVTGGASAGLAGSQLTEYLQQQMQKLAAMTIQPVKKLIFGVKIQVPSLLTGALKTISV
                     REAVLSKYKDNDWYNIIEGLFNEDFYQTTIMSLNYESAIDKALSETLGTLNDLSQFKY
                     DKGNGLNSQIGSILRNNLMSKVVRNYMYGSEGAIARAREAAHLPALGSLSTIDIVGIN
                     NRGSDSTTSRGSMLDTILNSDLGINPVGDELSIQSISKKEYDYIV*"
     gene            complement(215989..216663)
                     /locus_tag="SRR1747026_scaffold_22_prodigal-single_214"
     CDS             complement(215989..216663)
                     /product="hypothetical protein"
                     /codon_start=1
                     /transl_table=11
                     /translation="MSYGLYIGRVVGVASNTNSRLQIRILPHMETLEAADCPIWPSFF
                     RDELYTGKENELVWCICDDEFNNGYILGLANYAAYSEDDYNTLTRGSTTIPLSIPKES
                     LQDKISDVTAQLLGERVVFTDIKVTYWDSNCIHFIERSTGGTIIAYSSGSILIMRPTQ
                     FYIHIGGVSNGTSLKIDSTGVSMSGSEIKLQAPYVGLGTNPSAGVVVTNGSTAEGSFV
                     SSYVKA*"
     gene            complement(216697..217821)
                     /locus_tag="SRR1747026_scaffold_22_prodigal-single_215"
     CDS             complement(216697..217821)
                     /product="hypothetical protein"
                     /codon_start=1
                     /transl_table=11
                     /translation="MAIFKINFPLLSIGELPQDLITSFSCVEDINKLYFGVKLNITDI
                     AQQYYKVLSANIGTEAVVTLRRDNLEYISNMRVLTVNNNYKAGSTVTSTVDITLISSW
                     YYNSTIATASYFGSVSEIIALLYKSEFEPTGLKAGINSSTDTPHKRYRISETPQAYMK
                     RILRYGLSQGTPLYLYTDSNNTLNLKSLKDFFNSEVKYTFVTDAAAEQGYITQAAMAE
                     SATQYMRLKDYKLWTSTQTSSANTTAYFTVAAFASSQTPTNSLSLSNSEANNKDIYTT
                     TPPTAKYYDWSYTPDDAEAIATRDYLSANLSTFTMQGKVDSLGLGAVTLGSLIRVVLP
                     NYDTSAKDRIVTKGYVIDHIERQYTNRGVVTTFSAFLARY*"
     gene            complement(217824..218144)
                     /locus_tag="SRR1747026_scaffold_22_prodigal-single_216"
     CDS             complement(217824..218144)
                     /product="hypothetical protein"
                     /codon_start=1
                     /transl_table=11
                     /translation="VATYSRYDFMTSGVVQDEVSGSYYPDPLSLNYLNFKMSKIPLKD
                     TMTDSKIIKFWNEASLIYGAAVYDDIVLTLNGVAHKNLLKPNDEVYFPELGDIQSSFT
                     KRND*"
     gene            complement(218159..219241)
                     /locus_tag="SRR1747026_scaffold_22_prodigal-single_217"
     CDS             complement(218159..219241)
                     /product="hypothetical protein"
                     /codon_start=1
                     /transl_table=11
                     /translation="MRPNPNRIITIKRNGSASTNETWKSNLRYILTNRGDKKLAVGSS
                     ENLDALNVNNNIDLYIEDNFPQISIDNGRSDKYPLQAIISAAGNAAGNWLGKTKAISA
                     VASKLGFDKNTNISDIIGSGVEAVGGFIQGLTGTGGTQTTTSLTPWVAQVPSWSAQDS
                     LKGLEFSLTFKFSMGKYGIWNAKEEVAKPILNLLAPVLPQYLNHFIVNGPYPTGAALL
                     GTIIGNLAGDTINALTDAYSAAKEWFTSSKEDDSDNGAANKNTSTEIATDAEGGEGIL
                     DKMGSYLQDLVTRSYENYTFEMQFGTFLSLKRCLIRDATVDFSPDTDQYGYPVSGTIT
                     LKCYNIIPIALSAGSEDNLAARFRLN*"
     gene            complement(219258..221279)
                     /locus_tag="SRR1747026_scaffold_22_prodigal-single_218"
     CDS             complement(219258..221279)
                     /product="hypothetical protein"
                     /codon_start=1
                     /transl_table=11
                     /translation="VADTPKGVSSLLTDEQSKLVVEVSNSDFNAVIESTLLRLENFWT
                     SKPTVSSTPKVSDIINATGNLNAVIPAGFLLLHQDLDTIINNSKDNKSSSDNSTASII
                     SLLKPMLAVAGAATVATGIVKGLFGGVSDDTTSHMQSIIDELNQNLTASSFKEDKTVL
                     AAQKVGFIAYLEAYFLQQSASLLVSGTLQAIGEGAGKAVRSFFTSLFGKATESDKTSN
                     KLKEITEAIIDTQTAQMYTGDEAVGKAVKIGMIAYLSTYFATQTAIMATNTFATGLAT
                     SIGSSINGFIKGLFSGIFGIQAPSRSYEHIQSIVNDLIESQTTDTIKQGDERGELDAA
                     VHSGIIYYIDAYFKAQAKSQSIDTLATSVSAAAATSVTNFLGTLFGLSTNSGVNQNLK
                     DIADALITQVTVSEALGWDEIKDAKKQGVVTYIGSYFEALAQAAASSEVKESGATSAG
                     KSVRNFFASVFGGDTDDSNTKALKSLISDLLNPQDIEALKTTDVVTQARDQGIVSYIT
                     SYFDSLGQVSSEASDKYIKDALKDLQNDKTSNSKPTTFFKAISSKVFELSDSDMPSAE
                     ALRSIKQESILDLTKTLLKAQVNSIKANLDNNGMYQSMIFSLDSKATITSDAQEENNQ
                     RIISTLNDINTTLSTITTYVDSISKKDTSPVVVSTGEQQSDDLSLNIPG*"
     gene            complement(221409..222473)
                     /locus_tag="SRR1747026_scaffold_22_prodigal-single_219"
     CDS             complement(221409..222473)
                     /product="Uncharacterized protein {ECO:0000313|EMBL
                     :KKM82045.1};  TaxID=412755 species="unclassified
                     sequences; metagenomes; ecological metagenomes.;"
                     source="marine sediment metagenome.;""
                     /codon_start=1
                     /transl_table=11
                     /translation="MRLRDNNIILNTLRNSERVVDSIQTIPVGYIEVRLSTQGKVGAP
                     EVVHVRNFKVSDIVELAMSSESEIPARLISILNNMIYEDVDVGDWHEKEVEELMLYIF
                     KTFYKNKLEDIPYPLSPEDYKILEQTPKRLEDVKTKKWVPRTCIDISKDVEIYDLPED
                     FTSKIKITNKRTGFYCIFDYIHYKDQLVIKNWLDTYYAEEEAKFKGIKSKIQFNWNII
                     NQLKSDTDNTELVDKLIHYDPEEEKAYNDYLAERLKTLSEVAKIISIVNYNGEDISNL
                     TVGEKYELLKDEARLDYGMIAKLNTKQQSMRFGIKPEVSMLNPISGKVVKQAFPFRLS
                     VILQAMQLSGSDDYDDRDDA*"
                     /db_xref="A0A0F9MZL5_9ZZZZ"
     gene            222648..223304
                     /locus_tag="SRR1747026_scaffold_22_prodigal-single_220"
     CDS             222648..223304
                     /product="hypothetical protein"
                     /codon_start=1
                     /transl_table=11
                     /translation="MSEDKNLNGGFEYPDTNGMGTKAKRIANIYSDILSLGNRLPKQI
                     SEEDYIKARNAVKAMWDAMNNSHIAKATHSGVHFTKNGDFPKEGSFISIYYTSRLSSS
                     GELRGTIYDDDDLNYYRPATSSVNMLGGPRAPKEVYVYAYDAKAKGISKGSHKFVYFV
                     IWHNSAAHLFKYYTDIDVLREEPTISAKDILRWAYVDKGELTKWIPDYILDDAFENLD
                     *"
     gene            complement(223373..224992)
                     /locus_tag="SRR1747026_scaffold_22_prodigal-single_221"
     CDS             complement(223373..224992)
                     /product="Heat shock protein 60 family chaperone GroEL n=1
                     Tax=Spirochaeta sp. L21-RPul-D2 RepID=V5WMH7_9SPIO"
                     /codon_start=1
                     /transl_table=11
                     /translation="MAKNITFDEEMRKSLMKGVEQTVDAVAQTLGPAGRTVLVENSYG
                     PATVTRDGVTVAKAIELSDPLENMGAQLIKNIASQTDENVGDGTTTSSVLAKAILEEG
                     VKAVSTGVNPIKLRNGMNEAVKDVVAKLKEMAQEIDSKDQITRVAEISANNDPVIGSL
                     IADAIEKVGSDGVITVGESKTTETYIDFVEGMSFDRGYISPYFCTNSDNLTTEYEEPL
                     ILVTDKKLGNIQDFMPLLEKVVKTGKQFLIIAPEVEGDLLTTLLVNSLRGLIKVCAVK
                     APGFGDRQKDMLEDIAILTGATMISEDLGTNLKDVSLDELGSASSIKVTKDRTTIIGG
                     EGDPNEIKNRVTQLRTQVGEATSDYDKEKLQERLARLAGGVAVINIGDVSEAAAKEKK
                     YRVEDAINAVRAAIEEGIIPGGGTTLCQIAAKLKTPTDADTDWLRGYNIVIKALSAPV
                     KQIALNAGLAGEVIADKVATAKPGKGFNALTGKIVDMIAEGVIDPAKVTRCALENAAS
                     VASLVLTSGASITTIPEPKTSMPAAPSMPMM*"
                     /db_xref="UniRef100_V5WMH7"
                     /db_xref="A0A098R1A9_9SPIO"
                     /db_xref="slr:L21SP2_3022"
                     /db_xref="V5WMH7_9SPIO"
     gene            complement(225064..226356)
                     /locus_tag="SRR1747026_scaffold_22_prodigal-single_222"
     CDS             complement(225064..226356)
                     /product="Uncharacterized protein {ECO:0000313|EMBL
                     :KKN06856.1};  TaxID=412755 species="unclassified
                     sequences; metagenomes; ecological metagenomes.;"
                     source="marine sediment metagenome.;""
                     /codon_start=1
                     /transl_table=11
                     /translation="MDSKSFDDMFLAYAKEQEAQAARSNSNNSYSYSRDYEDIKWAPL
                     TPNVPKIIRAQGGPPNSKLDNYTARTVTMAWVMGDDGKKFRLIRPSISEDPNYIINKI
                     ITKVSGVKWVNGVKTFPVKEAFPDIYNLVDKNGLDETDPRAKFEKGWKGKEVLMMNVI
                     DRSQMEWHRENKHTVLLAKGSSTGANGTEYIDEGISAYAISAKLNHLFASYGNWEKYD
                     MAITRTGSMNNPFNVVNASHSPMEVDASVRDIISTESDLTAEERSWEKYDLEKLYRVT
                     TYTKLYNKLKNTIKRIDAALGTQFYEELVERQASEKKMWDELYADENKTTSTSAVEEV
                     KETSTVESVAPTRRTPKAEVKTEAKKEAWRDLPHPEVLTDEQKAMVLEVIKDSSGRVT
                     DIKWDCPVEELACCPEEGCGIAAPLSVEACPNCGVSFV*"
                     /db_xref="A0A0F9Q0S5_9ZZZZ"
     gene            226554..226760
                     /locus_tag="SRR1747026_scaffold_22_prodigal-single_223"
     CDS             226554..226760
                     /product="hypothetical protein"
                     /codon_start=1
                     /transl_table=11
                     /translation="MQFKIESVTRVGNTTVSCQELMEALKWVAPNTPISIKIDDNYAG
                     IASVELEATPEGNEDHEVTITLNT*"
     gene            complement(226799..227569)
                     /locus_tag="SRR1747026_scaffold_22_prodigal-single_224"
     CDS             complement(226799..227569)
                     /product="hypothetical protein"
                     /codon_start=1
                     /transl_table=11
                     /translation="MNYANSISIYGMLPKAATLIGPLTYYKDKAHTKIVTFDPNFKDN
                     NAEVSYMYMDNPGPTKSSSEIEVTQGPFDKEFFKLEGSKYKHLRNIRNKYNKVFVERG
                     LRDYSGKDEAQLENLMNVWWDKIGDKNYGWNVHLGYDKRYFKESMSRLKGQTINLFFY
                     LGDVLVGYAVFDCGRFDESGMLTYTYMLGKYDPRFKNISRYLDYLSYRYLYNLNRRPF
                     VVNLGTASRGLLKYKLQTFPTYATTKRYFYKIKPHEEA*"
     gene            complement(227566..228684)
                     /locus_tag="SRR1747026_scaffold_22_prodigal-single_225"
     CDS             complement(227566..228684)
                     /product="Marine sediment metagenome DNA, contig:
                     S01H1_L03348 {ECO:0000313|EMBL:GAF69304.1}; Flags:
                     Fragment;;  TaxID=412755 species="unclassified sequences;
                     metagenomes; ecological metagenomes.;" source="marine
                     sediment metagenome.;""
                     /codon_start=1
                     /transl_table=11
                     /translation="MNYESEEVCYINYSSKTPLILEGTILTAQNIWKDKDYWIQKVFE
                     HYRTVGFPYPEMTKSELFESLGKLKDKDPKDVLNDKGEIKNSGSLGLDICRSINPSYW
                     DCRGPKTPSIMSAFYDDKLLLKVLKNRMGYASSKTDWGERGKWYKAGAHYLFDMSDDM
                     LIQGFRSSAIGFSPSNFKPMVAKFLISRYCEGNKVLDPSIGWSARYLAANSLDKVYYG
                     IDPAAVTANTAELAHKLGDTGSRFYRGGSEESRMYQTIPEVDYVIACPPYLDLEIYSG
                     GSQSIDSYHQYDEWLSKYWTPTVSNCTSKLRSKGRFTLIMIESYQGKELLKDMTSIME
                     NLGLRELERLPYQTSRSHLTKKAGNTKNNEVCVTMEKL*"
                     /db_xref="X0RKE9_9ZZZZ"
     gene            complement(228710..229306)
                     /locus_tag="SRR1747026_scaffold_22_prodigal-single_226"
     CDS             complement(228710..229306)
                     /product="hypothetical protein"
                     /codon_start=1
                     /transl_table=11
                     /translation="MIPTRSSNKTTTPQNSFSDVDNAFDTYTATIKEKTAEDKLLEFV
                     EQQISQMQKYSNLGELQGSPGWFELNNALMDYNRIQTSLIGLDVMAKQEAYKADELLK
                     DKQAEWYIEAREKLNPLSLSAQKWCSSSEIEAYVRVNHQEELHKLTREANAANNKVAV
                     IRRLLDSWDKYALILNRLCKNVETESLAFANESKLSAM*"
ORIGIN      
        1 TATAGCCTGA TTTTTAAGGA TTTGTGGATT ATACTAATTT TATCAGACAT TCTGAATCTT
       61 ACTCCTATTA AGATTTGGTT TTGTTTAGGG ATATTTTAGA ACTGCAATTC TAAAGTATCC
      121 TGTTTTTTTT ATATTATAAT TAGTGTGAGA GATTTAAAAG GTTGAAATCG CTGTATCCCT
      181 TAGGCTAAAG ACCTAAGAGT TTTAGCGATT TGGATTTTTA TAAAATATCT CTATAAAAAG
      241 AATAAAAATC TTCTTGAGCA TCTTAGGTTA TGGGGATGCT TGGATGAAGC GAAAAAAGAA
      301 ATACGTAAAA AAATTCCCAG AAAAAAAATG GTAAATGATT GGGGGTTTAG AATGCCTTTG
      361 TTGAGAGAAG AATGAAAGAA AACCCTAATG TTAAAAAATG CACAAAAGAA AATATTGAAT
      421 TATGTTTAAA AAAATGTAAG CAATAAATAT TATATTAAAT ATATGGAGAT TAAATGTCCT
      481 ATATGTGATA GGGTTCGGGA AATTAACAAA GACAGTTATA GAAGAGCTGT GAAAAGAAAC
      541 ACCTTACTCT GCAGAAATTG CAGTGCTAAA TTATCAGCTC AGAAAGTGAA ATCACATAAA
      601 CAAGAGGAAA TAAACAATAG AAGATTAGAG GTCTTAAAGA AAGAGTTAAG TGAAAGAGAC
      661 TTAGGCTTAA TGAGGGTATT AGGAGAAGAA ATACCTTGTA GAAGAAACAA CACCATACCT
      721 CTTGAAGTTA AATGTGAAAA ATGCGATCAT ACTTGGTTAG ATACATCAGC TCATCTTATT
      781 AATGATAAGA AAGGATGCCC TATATGTATG ACAAAAATCT CAAATACTAA AAGATCAGAG
      841 ACCTACAAAA CCAAAGAAGG CAAATACCCT AAAAACAAAC TAAAGGCTAT CTTAGACAGT
      901 AGAGGTCTGG AGTTGATGGA TGAAAACATC TTAGGAAAGA TCTCTGAAAA AGTTAAGGTT
      961 AGGTGCAAGA GATGTGGAAG AGTATACGAG GTAGGGATAT GCAATATCGT ATATCACAAC
     1021 TATAGCTGTC CTAATTGCAA AAGCGTCTAC TCTAAAGGTG AACTTCTAAT TAAGGATATC
     1081 CTAGACAAAA ATAAGATAGA ATACGCCATG AGCTATAGAT TCAAAGATTG TAGATATAAG
     1141 AATCCTCTGC CCTTTGACTT CTACCTACCT AAATATAATT GTTGCATAGA GTATCAGGGA
     1201 TGTCAACACT ACAATGAAAA AGAGTATGCC AAGTTAACTA GAGGAACCAA TAGAAATGGT
     1261 GGGTTTGAAT CTTATCAAAA AAGAGATCAA ATTAAAAGAG ATTATTGTAA GAGTAAGGAT
     1321 ATATTATATA TAGAAGTGTT TGAATATCAA ACGCCTTCAG AAATTAGAGA AATACTAGGA
     1381 GGAATATGGA ATGGCTAATA AATTGGATTC TGTACTAGAG AAAGCACAGA AATCTTTGGG
     1441 GCTAGATATT AGGAGTGCAA GGGAACAATG TGTAGATGAA AGAGTTCTTC TTGAATCTCC
     1501 TTCTTTGAAT TACGTTTTTG GTAGTGGGTT TGTCTTAGGT AGAGCATACT TACTTAGTGG
     1561 GCCATTCTCA CAAGGTAAAA CTTCTATCTG CACCTATATA TGTTCACAGA TGCAAAAATT
     1621 ATTCCCAAAT AAGAAAATTG TATATCTTGA TATGGAATAT GCCCTGGACT TGGATCATTG
     1681 TGAGGAATTG GGACTTAATA TAGATCCAGA GCATTTTATT CTGCTCAGAC CAAAATGTGC
     1741 AGAAGACTTA TTTAATCTCA TTGTAGATCT ATCTCAGACA GGTGAAGTAA GCTTATTTGT
     1801 ACTAGATTCC CTTACTTCTC TTGAATCTAA AGCACAAAAT GAAGATGCCT TTGTAGGTTT
     1861 TGGTGGATCT AAGGGTGCAG CTGTTATCTC TTCAGGTATG AAGAGAATAA TCCCATTCCT
     1921 TTATAATAGT AAAGCCTCTC TTTTAATGGT AGCACAGGAG AGACAGAACC TGTCTGGGGG
     1981 AGGTTTATAT GGTCCTGACT TTACTATTGC TTCAGGAGGA AGAGCTCCTC TCTATTATTC
     2041 CTCCTGGAAT GCGAGAATTA CAAAAACTGA TGAAATTACA GGTCCAAATA AGGAATTAAT
     2101 TGGACTTTCC CTTAGAATTA GGGATACGAA GAATAAGCTG GGTATACCTA AGAGAGATGC
     2161 TAATGTTAAA CTCTATTTTA AAGGGGGTAT TGATTCTGAA GAAGAATATG TTGATTATTT
     2221 AAAGGTACTT GGACTAGTTG AGCAGAAAGG TGCTTATTAT AGTAACTCCG AATGGATAGC
     2281 AGATGATGGT ACAGTAGGGA TGAAAGTTTG TGGAATGGAG AAGCTCAAAG AATATCTCAA
     2341 GGAAAACCCA AAGCTTTACA GTAGTATTAA GACAAAGGTA AATGGTTTAA TTGCAGGCCA
     2401 CTCTGTTTTA GATGATCAAA AAATAGAAGC AGTTGATGAA AAGGAAGCTG CTTTATGGGC
     2461 ACAGTTAGAA GGGTGAAAAT ATAAGGCTTC TTAGGAAGCC TTTATTTATT TGCGTCCTTA
     2521 TTGCCAAAAT TCAGGAAAGC AGTTATTATA TAATAAGAGG TAGAAATCCA CATATGAATA
     2581 ATTGCAAATA TACAATTGAA TGGCAATGCA ATAGAATTGA ACTTAAGAAT ATCAAAGACT
     2641 TAAGGTTAAA ATTAAATTAT GCTGAAGAAG TATTTAGAAA ATTTTTAAGT GAAAAAAGTG
     2701 ACTCTGTATA TTCTGTGCTT AACTGGCTTG AGGGTTTAGC TTTAGGATAC AAAGAACTTG
     2761 AAAAGAAAAG CGTAGTGAAA AATCTTTATG AAAAATTATC TTCTCAAGTA AGAGAGGATG
     2821 TTGGTTTTAA AAAAGAAAAA TTATCTACCG TTGAAGATAT TAAAAAAGTG AGCAATAAAT
     2881 CTCTTTTAAA ACAAGTACTA TCTGATAATT TAAATAGAGA TCTTAAATGG CTAGGTGAAT
     2941 ATTACATTCA TAAGGATTTA AATGACTTCG TAGATAATCT TGTTGAGGTT TTAGGCCCAA
     3001 ATGAAAAGTG GTATAAAAAA GAAGAATTGA TAAAAAAATG CGAAGGGCAA AAATCTCAGC
     3061 ATATCTTCTT ATATTAGGCT GGAAGGGTTG AAAAATAATC CTAAAGGTAT TATACTAATT
     3121 ATATAGATAA GAGGTACTTA AAAATGAAAA CTTTTAGAGA TTACGCTTAT GGGCCTAAGG
     3181 GATATAAAGT AGAAGATAAT GATATACTAA TAAATCTTTT TGAGGACTTC GTGCCTAGTA
     3241 TAGGCAAAGC AGATACCGAG CTCGGCGAGA TTGTCAGAGC AATCTCTCAT ATAGATTTTA
     3301 GATTCTACAA TGATGGTGAT AAGGCTTTCT ATGAAAGCGG TATCATGACT ATAGATCCTG
     3361 CACTTGCCTA CTTAATGTTA GTTATCCCTG AAGATGATAA TCTTGAGACT TCTTTTAGAA
     3421 GATACGTTAA TTTAGGTTAT GATGATTCTG TATATGAAAA GGCACTTGTA CGGCTCAAGA
     3481 AGAATGTTGT AAAGTTTATA GAGAAGAATT TTGACTCTCT TGCAAATACC AAAAATTCTA
     3541 AAAGCTTTAA CAAAGTTGAT CCTAGAATCC TCTACGATAC TTTGGATGTT GAGCCTTTTG
     3601 AGTTTGATGA TAACGATAAT GAGGACGAAG AGTGAATTCT TCTTTTTTCA TCACAATCTC
     3661 CCTTAGGGGA GATTTTTTTT TTCACAAAAA TATTGATAGA TTCTTAAGTC TCAAGATTAT
     3721 ACTATAATCA TGAAGCGTTT AATTATATTT TTACTTTTAA GTTTGATTTT AATTGGGTGT
     3781 GTATTTGCGG ACAGTAATAA GTATTGGGGT AGAATTCAAG GTACAGAGAA GACTTTATAT
     3841 CACTCTACAC AAGATTGGGC TTACTCCCCT AAGGGTAGTG ATGATTGGGT TTATGGCGCA
     3901 GATAATCCTG ATATTGATAT CACAGTATAC ATAGCCGGAG ATGGTGACGC CCCATTTATA
     3961 GCGTTTAGTT ACAGTAAGAT TGAAGGTATT GAAGGTGCTC CTATAATGAC TATTATTGGA
     4021 GATGATCTAC TTGAAAACTT TGATGATTGT ATTAGTATGA GGATTAATCC TGCCTCGGAT
     4081 AACACCTTCT GCTCGACAAC TTCAGATTAC AAGATGGTTT TAGATGAGTT TAGGTGGTGT
     4141 ATTAATCAGA AGATGGTTAA TATAATCTTC TCAGATGGTT CCTTCCTGTT ATTTAATGTC
     4201 AACTGTGCCA ATTTATACAA GTATTATAAG GATTAATGAG ACTTATGAAG GGATCAATCA
     4261 GCACGTATTA TTTAAAGTCT CCTGAATTTG CAGAATTTTA CTTATGTGAT ACTTCTTCGA
     4321 AGCTTATACA GATTCCTATG ACGGTATTAT CTAAGGATTT CATTGATGAG GTGTTACAAT
     4381 CTGAAGACGA TATAAGGGTC AATTGGCAAG ATCTTGTAGT GGGTAAGATC TATTACGGTG
     4441 TACCTAATAA AGATTCGCTG GGTAGATTTA TAGCTTGCAA AGTTTTAATA CCTATGGTTA
     4501 GTATCAGGAG AAGATACCCC AAGACATCTG AGGATGATGA CCGCAAGAAT CCCTACTACT
     4561 TAGAGATATT CCGTAAGGGC AACTATTATA TAGTCAGAGA GTATGGCCAA GTAACTAAGG
     4621 CATCAGAGGA CTTAGATGAT ATAATACATT ACATTAAGAC ATATAGTCAA CATTTTGGTA
     4681 GTGTAAGTTT ATGTGATGAG GTACGTGATA CGTTTGCTAA TTTAAATTAG GTTCGTCAGA
     4741 GCCTAATTTT TTTTTGCTAG ATTCTATGAT TTAGGAGTTG ACATCTTCTC AGATTAGGGT
     4801 TAATATAATT ACATAATTAA GGAGATATTA AGGTGAACGC GAGCAACATC GTAGAGACAG
     4861 AGGCAGATTA TACTTGGCAG AGTGAAGCAC TAGATAAGAT ATTTGCAAAG AGTGGTGTAA
     4921 TATCACTAGA TGCCGGGGTG GGTACGGGCA AGACACGTAT AGCCTTTGAG AGTTTTAGAC
     4981 ATCACATAGA CCTCCACAGA GGAGGTCAGA CTTGCGACGT ATTTGTTGCC CCGTCTATCA
     5041 GATTAACAAA GCAGCAGTAT AATGATTGTG TGGAGTTCTT TAAGAATAAT CACTACCCAG
     5101 ATATCACATG CGCAGAGGTA AATTGTAAGG CAGGGGATAC TAACTTCAGC TGGAATATAC
     5161 CCGAGAGTGG ACCCATATGT AATTTAGGCA ATCATGTAAT TTACTTTATA TGTTGGGCTT
     5221 CGTTCAAACT TGATCCAGCC AAGGAACTCT ATTGGAAGAA GCTATTTAAG AACAACGAAG
     5281 AATATGGCAG ACATAATGGC TACATATTCT ACGACGAAGC ACATATATAT GATGGCAATA
     5341 GGGATTCAAG AGAGTTAATA TTTGGGGAAG ACTTGATGAA GAGACTTAAC AAGGCCTTAA
     5401 GGGAGGATGA AGAATGAAGA ACACAAAGAC ACTATGTACA TGGAGAGCAA CAGCCAATAA
     5461 ATCTAATATT GGACCCTCAT TAACTGAAGA ACCTATATGG GATGATAAGA TCAAGTCATT
     5521 ACATATAAGG GTCTTTGAAC ACATGTTAGA CATGTCTAAG AAGGGATTAG GCAATTGGTC
     5581 TAAGGCCTGG AATAATATAA TGGATGAAGT AATCAAAGGC TCAACAGGAC TAGAAGATTA
     5641 TCTTAAATCA CAACGACCAG GGGTAGATAA GAGTAGTATT GATAGGGTAG TGAATAAGTT
     5701 CAGAGGCAAC GCGTTTGAGA TCTTCGCTGA GGCACTTACA CTTGGTAATT ATCTAGCGCA
     5761 GGAAGACGTA GCACCTATAT ACAATCCCCC TGAAAGCCTC CTACACGAGG AGAGATTTGA
     5821 TGCAAGCACA CACAGCGCCT CTAATCCTCT AATAACAATG AACATACAGG TTAAGAATTG
     5881 GGTAAGCGAA TATAAGGAGT ATGGTGTTGG CTGGGATGTT ATAGAGGACC TTGAAGCATT
     5941 AGATAATCGC AACAGAAGAA GATACCACAA AGAACACCCT GAGTGGGTTA ACGACCTAGA
     6001 TACTGAGGAA GAGTGGGAAT CAAGACCAAG ACAGATAATA ATATCTTCAG GAGAATTAAG
     6061 TCCTAAAGGC GAAGAAGCCT TAGATAAAGG GGAGCACAAT AGTATAGTGA CCTTTGTAGG
     6121 AGCCCGAGCA ATAAGTAAAA GGTTAGGACC TAAGCCAGTA GCGTTCTTCA AAAACATCGT
     6181 AAATGAGCTC AAAGGGGCTT GACATATATT GCAATATAGG ATAATATATA GGTGTGAGTA
     6241 AGGAGATAGA TATTATGGAT ACAACAAAGT ACTTCGACAC AACAATAATA GCAACAGGGA
     6301 CACCTAGCGA TTATCAGAGA AAAATTGCAG AGATTGAACC TGATCGTGTT GTTGGGTGTA
     6361 GTTATAAGAG AGCAATTGAG GCTCACCTAA TCTGCAAGCC TACTCTCAAT CTTATATGCA
     6421 CATCTGTTGA AGCTGAAGGT GCTCTAATCA ACGCGGTAGA GTCTGTAGTT AAGAGAGAAG
     6481 CCACATTATG TGAAGAAGAC AATAACTTGT TCAGATCTGT AATACTAGTA TGTACAACGT
     6541 CTATTGATCA AGCTAACCAA GCTGCAACGG AATTATATAA TAGAAGAGCT AAGGACGGTT
     6601 GGCATGTTGT AGTCCTACAC TCAAAAAAAG AAGTTATTGA TGTTGAGGGT GGTGTAGTTA
     6661 AGTACCTATC CTTTGTAGAT GGTAAAACTA TGGATGCTGA GGATGCGTTC AATAGAATAG
     6721 AAGAGATTGA TGATAGAAAG TCCTTCAACG AAGATAACAA CCCTATAATT GTATTCCAAG
     6781 TAGATATGAT TAGTGAAGGT GTTAATGTCA AGTCCTTCAA TGCTGTAATT ATCTCATCAA
     6841 ACTCAGATAC TAAACAAATG CAGCAAATCG GAAGAGTATT AAGAGATTAT AAATCTCAAG
     6901 TTCAGGGTAA AGGTGAAGCC CTACTTAGAA AGGTCGATTG TGGTCATGCA AGTGTATATT
     6961 GCTACTACGA GAATGATAGT AATATCTACA ACATGGTAAG TACCTTAGCG GAAAAGGGCT
     7021 TAGCGTGGAA TTGGGGGGAT AAATTAGATC TTAAGAAGGG TACAGGTGTA ATACCTGATC
     7081 CAGATAGTCT ACCTGAAGAG AACTTGATTA AGTGGGATCC TATTAGTGAA TTAGAGATAG
     7141 CCAGATTAAA TGATTATAAG AATACAGGTA TAAAGAAGGA TATTGCAAAG AGCCCGGACT
     7201 TAGGGGTATT GATTATGAAT AATCCTAAGT TACTAACTGC GATTAAATAC ATCCTTGGAA
     7261 AGATCAGTAA TGGGAAATCT AAGAGTCTTA GAAATAGTCT AGACAAAGCT AAAGAAGTAT
     7321 CTAAAAACAA TGAGAGTAAG AAGAGCAAGT CTAGTAAGTC TAAAAAGGTA TTAGATGTCT
     7381 TATCTGATAA GGAAAAGTTA TTCCTCATCA ATCAGGTCGA GAAGGAAGTT AAGGACTTAA
     7441 TTGCTAGTGA GGAAGTACGT GAACTACTCA GTGAAAATTA TAGCACTAAA GAAGCCAGAG
     7501 CTCAAGTACT TGTAGAGAGT GCTGTGCACA CTCTAATCCC CGCTGAATGT GATGAAGAAG
     7561 TAGGAGAATT GATTGAAGCA TTAGGTGATG GAATATATAA TATCTTAAAA AGAGGTGAAT
     7621 ATACTAATAC TTGGGACTTG AAATAATTAA GGATATATGG TAATATATAA ATATAAGGAA
     7681 GTATAAATAT TATGAGTAAA AGTCAGCGTT ATCTACAATC TAAATTATAT CTGGATACCT
     7741 TCTTGGATAA GATGAGTGAT GTATCTAAAT ACGATAGAGT TGTAACTATC AATATTGCAG
     7801 ATGTGAGAAT CTGGCTCTAC TTAAATAAGT GGGTCAAAGT TACACCCTTC GAAACTGATC
     7861 CTGTAAATTG GTTCGGACTT AAAATACCTA CTTATATTAT AAATAATAGA GCTCTTGGTG
     7921 GTGACAAAGG TAAGGAAGCT AAATTAGAAG AGCTCGAAGG ATTTGAGATG AACTTGAGAG
     7981 ACTTAAAAGA TAGAGCTAAA GGTGAGAAGA TTATGGTCAT AGCTAACCCT CCTTATAGTA
     8041 TTGCAGGGCC TATAACTAAG GCAGTATTGG ATATCCTTAA GCCAGATGAA TATGTAAGTC
     8101 TTATGCCAGC TAGTGATTAT AAGAAAGGCA AATTATATAA TCACATTAAG ACCATTGAAT
     8161 CAGTACCCGC TGGGATGTTC GAAGATGCTT GTGTTGCTCC AAGTCTTGCT ACATTAAGTT
     8221 CAGAGAAAGT TAACGATCTG ACTAATGATG AGTTTGAAGT AATGTGCTAT AATCCTAAAT
     8281 ATAAGAAGTT CTATGAAGAG AATATAAGGA GAGGAATTAC ATGGAAGAAG GATGTATCGG
     8341 AGAGATTCTT AGGTAGGAAT AAAACTGAAG AAGAGAGTAA GGAAAGCCTA AAATATCTAA
     8401 ATAATAGAAC AGACTTCCTG ATCACGATGA GGACCGTTCT GGACGGTCCT CACAAAACAC
     8461 CAGTCTGTCA CGACTACAAG TGGAATGTGG AAAAAAGCAC AACCTACTTA GAAATGCCTA
     8521 TAACTTATAA TACTTCTAAA AAAGAATATC ATATCAATGT TGGCTTCATC CACTTCAACA
     8581 ACGAAACTGA GTTCAACAAC TTCAGCGACT ACTGGTATAG AAATAACTTA AGTGCCAAGC
     8641 TCATTAAAGG CTTAAACAAA ACAAGTGGAA GTTGGAAGAA CGCCATACCA CGTATCAACT
     8701 GGAACAGACC TTGGACAGAT GAAGAGATCT TAAAAGAATA CGGCTACGAC GACAAAGAGA
     8761 TTGAAGAGAT CTTATCAGCA CCTGATCCTA GAAAGAAGTC AAAGTGAATA AAGGAGGGGT
     8821 GAGGCCTTAC ATAGGTAGCC CTTAAAAATA AATAAGTACC AAAGTGTACA AAGGAGGAAG
     8881 ACTAAAATGT CAAAAAACAA ACTATCAGAA ATGGAGTGGG CAAGAGGTAA CAAGTCAGAA
     8941 CTCTTAGACT TAACATACAC AGCCCAACTA TCAAACAACA AAGCCAAAGA ATCGTGGCTA
     9001 CTACAAAAAG GAGCAAGGGA TCCTAACAAA GACCTAAATA CGGTCAATGC TCAACTTACA
     9061 GCTCAGCAAG CTAAAGGGGA GTATCAATGC AAGAGTAGAG ATAAAGTAGA GATCCTAGAA
     9121 GACGGTACGA GAGAGTACAT ATCAATTAAG ACAGTTGTAG CAGTTAAAGG TAAATACTAT
     9181 CTACCATTAA GAGTAGCAGT AGGTAACTTA GATGAGAATA ATAAGTTTAT AAACTACAAT
     9241 AGACACAATG ACTTAAATGA CGTGTATCGG GCCCTAAACG TCAAATATGT CGATGTTATA
     9301 TATCCCACAG AAGCATCTAC AACATATCCT ACTAAGATAG TTAGATTTGA GAGTAAGGAT
     9361 ATAGCTGATT ACATATATTA TTATAGAGAC AGAGATGGCT ATATAGACGC TAGAATCAAA
     9421 GAAGCAATAG AGAATAGACC TTACTGTTAC ACAGAAGGTA AAAAGAATAG TACAGGCTGG
     9481 ATTATAGGTT ATGAAGACAG CATCGAGAAC ACGAGGTATA TAAAGAATTA TGGTGAAGAC
     9541 AAGCCTGCAG GATTGGTAAT AGGCTTAAGA GAGAACTACC CTACAAATCT TAAAGAAGGT
     9601 GAGTTACCAA GATTAGATAG ATATAATAGA TGGTCAGTGT TCCTGTTAAT ACCTATAAAT
     9661 CCTGGCAGTC TCTTGTTCAA AAAAGCAGTT AACATTGTAA AGGTTAAAGA AGAGTAGTTG
     9721 ATATTATACA TAGGAGCAGC CTAACATGAC AATAAGTCCC GAGACGAGAG AAGCAATAGA
     9781 GAATGAGTTT GAAGAGTGGA AGAGTAAGCA ATATGCAAAC AAGAACTTAA AAGAACGTAA
     9841 GAAGTTAGAT CAGTTCTACA CAACACCTCA ACTCACAATA CAGATGCTGG AGAGGTTTGA
     9901 AGACTTAAGA GGTACAATAG TAGATCCTAC ATGTGGCTGC GGAGGATTAT TAGCTGGATG
     9961 TATAATAGCA GGTGCAGATC CTAATAAGTG CTATGGCATA GAATTGGATC CTCAAATCCT
    10021 AGAGGTATGT AGAGAGAGAT TGAGTAGGTT AGGAGTCTCT AAAAATAATC TGCACTTGGG
    10081 GGATGCTCTT AATTCTGATT GCTATGATCA CTTCGATAAT AACTATGAGT ATAAGGATGG
    10141 TAAAGTACTT ATAAACAATA AACAGCCCTT CAAGTTCGGC AGAATAAGGA TATGACAGGA
    10201 TCAAGCAAGG AGACCAAGTT TGGGACAACA CTATTTGGGG CTAAGAGGAA TGTATACCCC
    10261 TTTGCCTTAG GTACGCCAGA GAAACCGGAA AGCATAAACT TAGAGGGTTA AAGAAGACGG
    10321 CCACCACTAA TTAAACATAA AGATTAAGGG TTCAAGCACA CTATACCCTT AAGGAGAATT
    10381 AAGACATTGG CAGAACTAAA CTTCAAGAGA ATAGCGGTTT ATAATACTCA GCAGGATGTA
    10441 GAGGACAAGT ACTTAACTGA GAGCTGTGAA GATAGTGTAG ATATCCTAAC ACCCAAGAAG
    10501 TGGCAGCTAG GTGACAGGCC TAAGACATAC TTCAATAAGT ATACAGAAGA CGTCAATCCA
    10561 GAAGAAGAAG TAGAGAATAA GATCTTTGAC GACTTAGACT TCGAGAAGGA AGATAACGGA
    10621 CCTGAAGACT TCAAGTTTGA GGACTTGGTA GACAAACCAC AATACGACGA CTATGAGGAC
    10681 GATTATGAAG ATAGTGCAGA GGCTGATGAA GACGTACTAA GAACAGAGGT CCTAGCAAGC
    10741 ATAGAAGATT GTTTGAATGA GTTCTTGAAG AATCACAGAG GATTATACAC AGACATTGAC
    10801 CAGGAAGACA TCAATAGAAT CTGCAATATT ATGACCAAAG ACTACATTAA CTACAACAAA
    10861 GGCGAATATG ACAGAGATCC TGCAGATACA TATGATGTAA TGAAGGCAGA GTTAGCTCAA
    10921 CCTGGCTTCT TTGATGATGC CTTCGACTTC TACCTCACTA ACATCTCTAA GGCCAAGTAC
    10981 AACAGCAATA CCTTTAAGGG AGTATCCGAT GAAGTATGGG CAGACCCCAA GGACAACTTA
    11041 GAAGAAGCAA CTGTTCGATC TAGAATGCGC GATGTAGTAG GCTATGTAGT GAGCAACGCA
    11101 TTAGGACCTA ACGGTGGTTA TTATCTATCA ACAACAGACG AAGGCTCTAG TTGGGCTGAA
    11161 GACTTAGAAG ATGCAGATAT CTTCGACTCA AAGGACGATG CAATAGAAGG CCTACACGAA
    11221 GCCTTACTTG AAGGTCTTGA TGTGCCTGAA GCATTCAAGG ATTACAAGAC AAACACAGAA
    11281 TCCTATGAAG ATTGGATTGA CTGGATTGAT TACGATGCAC TTGACAACTA CGAGATCGAG
    11341 CCTGTGTATA CAACTAGTGT TAGCGCAGAC CGCGCCTACT TAACACGCAG TGGCCTTAAG
    11401 GAATCTAGAA TTAATGATGT TCTAATTATC TTGGATGAAT TTGACGTACA GTTCCCTAAA
    11461 GGTAACAAGA ACCGAGACGT ATATCACCTA ACCAAGAGAC TTGTAGATTA TGCTGGGTTG
    11521 GACAAAGAGA TAGCTACTGA AATTGCAGTA AGACACTTAG ATGGTAAGAT GTTCAACTAC
    11581 TATTAAGGGT TAATTAGATT AAGTTAGGCC TCTATTAGTG AGGCCTATTA TAATCGCTTA
    11641 TAATCGCGCA TAAACTCGCA TAAACAAGCG TTGTGGTGTA ACTGCTAGTA ATTATAAGGG
    11701 TATAACTACA TATAGTTAAT ATAAGGAGGT GATTACTCAC CTCCTATTAT AATTACTTAG
    11761 ACTCTTCAGT AGTTGTCTTA GCCTTAATTA CAGGTGAAGT ATCTGTACCA GCCTGCTCAA
    11821 AGTCCTCAGA GATCTTAACC GTCTCCTTAG TCTTATAAGT AACCTTGGTA CCTTCAACTC
    11881 TAACCTTAGC ACAACTAGCT GCATCGTTCT TCTGAGGATT AACGACAGCC AAGCCTACAG
    11941 GACCTTCAAG TTCAACCTTA GACAGTGTCA CCTCTACCGG TAACTTAGTT GTATGTTGAG
    12001 CAACTGCAAT AGCACAACCT TCTGTTGTTG AACCACTACC GTTAGGTGTC AATGAATACT
    12061 CTGCAGCTGT AGATATGCAA GTACTGTCCT TGACAGACAT AATACCTGCT CTAATCTCAA
    12121 CGGCTGTACC CTTAGCCTCA ATACGTGTAC CATCTAGTAC CCACTTACCA TAACCAGCTG
    12181 CATAGATACC ACTGCCCTCT TCTTCTCCAG ACTTACCGTC TACAATAATT TGGCCTCTAA
    12241 TAGTGAGTTG TGGTACTGGA CCTTCAGTCA ACTTGTTAGA ACCATTGATA TAGATACCCG
    12301 TGCCCCCAGA TACAGTGTCA CCCTCAATAG GGCACTTAAT AGTAGCATCT GACTCTACGA
    12361 CAACACCATA GCCCTTGTAA GATGGTCTGT TCTTATTAGG ACCATCAATC ATAATACCTG
    12421 ACCAACCTCT AAGTGTAACA TCCTTACCAA TCTTAACAGT TGAGTAGTTA GCTACCTCCT
    12481 CTTCAAAGGA TCCTAACATG TAGATAGCAC CGAATGAGTT AGGTTCAGTC TCTCTGATAG
    12541 TACCCTTGCC TACAATCTCA ACGTTACCAT GTCTAATATT AAGAGGTGTG CTTGGTGCTG
    12601 CAATCTCACA AGAGTTCAGG TCAATTGTAA ACGCCTTACC ACTCTCTACT CTATAATCAC
    12661 CTTCAGTTGC AATAGCGCTC TTGTATAACT TAAGTGTATG ATTGTTATCT ACGGCTGCCA
    12721 GGGCTGTCTT CAGATCACTG TAACCTGTAT TGGTTGTTGT ATTAATAACA GTAGAGTCTA
    12781 CACCAATTGT GAAGAGGCTG AAGTGTGTTG TCTCAAAGGT TAACTTACCC GAAGATGAGT
    12841 CGTAGCTCTT AATAGATATG TCCTCATCGC CATGTTGTAC CTTAAAGTTA CCTACGCCCT
    12901 CTAGACCCTT AACTGTGGAC ACTGTAACGG CTACAGGCTT GCTGAACTCA CTAACTTGTT
    12961 TACCATCTAC CTCAAGTGTT AAGTCTACTG CACCAACACT ATTATAGCCT TCAACGACCT
    13021 CTACAGGTTT ATCTACTGCT GGATCCTGTG TAGCTACTAT AAGTTGTGCT GTATCACCTG
    13081 TAATTGTACC TTCTGGAATT GCAACCTGAG TTGGAATATC TGTTGTCTCT AACTTAACCA
    13141 CCTCATCATC CCAAACTCTA ACACCTTCAC TCTTAGATGC CTCAGATCCT GTTACTGTGA
    13201 TCACATAGTC ACAAGAACAG GTTGTGTAGT CATCTGTATA TCTAATTGTT AAGATCTTGG
    13261 ATAATTGCAA TATGCCCGGG TCTACATAGC TTAACTTACT ATCTGTGATA GCTAGTATCT
    13321 TAGTTGTACT ATCAGATAGC GCAGCTTCAA TAGTCATACC AGTTGCATCA AACTTGTCCC
    13381 CACTCTTATA TGTTGACTTA GAAGGAGGTG TTGCTACCTT GATAGATGTA ATAGTTGAGG
    13441 CTGCTCTAAG ATCCTTAACT GCTACTAACT TAGCTACGTC CTTGCTATCC TTAAACTCTG
    13501 CTACTCTACC AACTACTCCA CTCTCAATTG TAACTGATCC TCCCCTGTAA CCCTTATTGG
    13561 ATACAATAGA GATATCATAA CCACAAGTGC TAGCACCATT ACCGTAAGGT ACGTGATTAT
    13621 AGTTGCCGTT ACCCTTAAAT GTGCCAGCCT TAAGTGTAAC CTTACCTGCC TTGACTTCAA
    13681 GTGCACTCTG ATCATTAGAT GTGTAAGTGC CACCATCTAT AATATACTCA CCACTGGCTG
    13741 ATAGGTAGAT ACCCGCGTTG GTCTTGCTGT TCTTGAGTGT AATATGCAGA TCCTTGATGT
    13801 TGCCGTTGGT ACCAATCATT GTATTGGTCT CTACGTTCTC AACATAAGCA CTTGCACCGT
    13861 CTTGCCACTG GCTGAAGAGA TACTTGTCAC TTGGATCATC ACAGGTACTG ATCATCTTAC
    13921 AATCCTTAAG ATGTATAGAG GTCTTCTCGG TTTGTATAAG TGAAGCTGCA CTTGATTCAA
    13981 TTACTGACTT AAGTTCAACG TTGGTAAGTG TAATTATATC TACACCCTCT ACTCCTGCCA
    14041 ATAAACCTCG TTTCTTGTCC TTAAGTTCAA TTGTACCATC CTTAATCTCT ATATCCTTGC
    14101 TAACCTTGAT AAGCTGTGTG GTAAGTGTGT GTCCCTTAAG ATCAATAGTT GTAGGTTCGG
    14161 AGGTAATATC TAATCTAGAG CCAGGCAGGT CTAAGTTACC CCCTAACTCT ACATTGCCTT
    14221 TGAGCTTGTA AGCTACGTAA GTTGTACCAT CACTAATTGT ATCTTCTACC TTGTCAAAGA
    14281 GGTTGTCTAA ATCCCTAACA CTCTCGATCT TGGCTACTAC ACTTATTACA ACACTAACAC
    14341 TCTTACCCTT GTATGTAACC TTAACCTTAG TAGCGCCTAC TTCAGCTGTC TTGAGGTCAA
    14401 TGTCAAAGCT CCTGACTTGT TCAGTTGTGC CATCTGAATA GATAGCTGTA ACCTTGAAGT
    14461 CCTCAGCTAC GATAGCTTCA CCAGCCTTAT AAGATGTCTT GGATGTTGTA GCCTCAATCT
    14521 TACTAAGTGT TACTACATCC ACTGCCTCTG TTGTAGAAGC TTCGCTCCCA TTGTATCTAT
    14581 ATGTATATAT AATAGATCCT GCACTTAATG TAGGTATTAC CTCTCTGTAG GTTAGAAGAT
    14641 CTCTGTGTCC TGAAGCAAAT GTGACCTCAA ACTCAGCACC CTCTATATTG AGCGCCTGAC
    14701 CCTCTTTGAA GGTTGTATAC TTAGGAGCCC TGATAAGTTT AAGCTTAACC GGTACATCTA
    14761 ACTTGACGTC CACAGATACC TTGGACTCTA AGACCTCCTT GCCCACTCCA GTCTTGTAGT
    14821 ATATCGTAAC TTCTTGATTA CCTGCCTCTC TAAATACACT AGGTACTACT CTAAGACCTG
    14881 GAGAAATCCT ATTGTATAAT ACATACTTGC CTAAATCTGC TGCAGCCTCT ACCTCTACTA
    14941 TACCTCCGTA AGGACCTGTG TAGTATTGCT TGTCCCGTGG AAGTGATACC GAAGTTACTA
    15001 TGGCCGGGCC TGTTATAACT CTAGTTGTCT CATCACTCAT TATTGTTAAA TACTCCATTA
    15061 AAAATTGAGT TAATTGTCTA ATAGAATTAG TTGCTGAAAA ATTGTGAAAA AATTACAGAA
    15121 ATCTGCTTGA CAAAAATACC TAAATAATCT ATTATATAAA TGTAAATAAG GAAAATAGAA
    15181 GGAAGATGAA GAGAATGCTA AAGTTGAGGA GGTGAAGAAA GATCCTATCT CATTAAAAAT
    15241 CCACGAAAAA ATCAAAAAAA AAACGCACTA AATAATACAT AAAGGAAAAT CTAATATGAC
    15301 AGTTAAAGAA TTAAAAAACT TAAAGAAGCT AAGGCAGCTC CTGAATTAAT GGAAATCACA
    15361 TCTGAAATGC TCGATTGTCT CGAAGAGCAC GGGATGGGCT GGTTCTATGA TGCGAAGAAT
    15421 AATAATTATG TATCCATTGA TAGTTCCTAC TTATACCTAT ATCCAGCCAT CTATAATATG
    15481 ATTGAGGGTG AAGTAACACT CAGAGATCTC GCAAATTCTG CAAATAAAAA ATTTAAAGCT
    15541 GATCCTAATA ATGTAAAAGC AAATTACTTC CATGGTGATG TTTATGATTA TAGGAATAAA
    15601 GGAGCAGCTG GGGGATTCCA GGTAATAAAA TTATACTTTG GATCTTATGA GACAGTCCCT
    15661 ACTCATGAGG CTGTACCTTG TGTTGCAGCT TCCTATGTTG TATATGATGC TGAAGGTAAT
    15721 TATATTAATC AAGCCAAAAA AGTATTAAAT GGGATAAGAC AGACACTTGT CTTCAATCCT
    15781 TCCCAGTTAG AAGTACTCAG AAAAAATGGC TTTGAAGTAC CTAAATGTAA GATATTTTAA
    15841 GTAGAAAAAT ATTATATTCT TTGTGAGAGA AAAAATCAAG GGGATCTTAG AGGTCCCCTT
    15901 CTTTATGCAG AATAAAATAC GAGGTAGTTA CCACAATCAT AAAGCTTGCT ATAACCATTA
    15961 GATTGCATGT TCTCCTCCTC AGTTAAGGTC CCCTCAAACT TAGGTAACCA ATTCTTAAGT
    16021 TTATGTTTCT GTGCCTGATA TCTACTGATC CTATTAGATC GGGGATTGCT ATCGTGGTAG
    16081 AAGTAGCCTA TTTGTGTTGT GCCTCTTAAG GTAAACCCAC TACTGAGATA CCCCTGTCCA
    16141 TTGAATAGGG ATCTATCAAC ATAACTAACA AACTCTTTGA GTCCAGAGTG CTTAATAAGT
    16201 TTTGAGAATC CTCCTATGAC TTGAGTATAG AGCTTAGTAC ACATGCGATG CAATTCAATC
    16261 TCTCCAGATT TGAATCTTGA CTTCCCCCAG CCTGCCACTT GTACCAATTC TCCTTTATAA
    16321 TACAAACCTA ACCTTATGCT TGACTTAACA GATCCCTGTA TATGATTAGT CTCTAGGAAC
    16381 TCTTCATAAT CTATACTCGA CAGGGGCTTA CACTCACAAT TCCTTGCGTA TATTCTTTGT
    16441 TTGTGAACCC CTAAAGCAGA AGCTATTATA GATTTGTATA TCTCCTTCTT AGATAGCCAC
    16501 AAATCTTCCC ATATATGTAT AAGTCTTATG CCTAACTTCT CGCATTCCTC GGTTTTATGT
    16561 AAGTGATAAT TTTTATCTTT AAAAGCATGC CAATATATAC CATTGTATTC AATTGCTACC
    16621 TTCTTTGAAG GGATGTATAT GTCTAATTCT GAGCAAGTAC CTTTAGAAGA CTTAATTAAG
    16681 TTCCTGCAAT GCTGCACCAC TTCGGTATTA GGCAGTAAGG ATTTGCAATA TTCTACAATC
    16741 TCAGATTCTG CACAAGATGC ATTTAATTTA GCATTTTCAA AGCTTTTTTG TATTAGGGGC
    16801 AGATATTCAT TAGATATATA GGTGCATTTT CCTAATCTTA TAGTAGGCAA ACCTAATACA
    16861 TACCAGGCCT GACCATATTT ATTTTTAAGC TTAGCTGTGC TTGTGCAATT ATTTTGTATC
    16921 TCAAAGTTTT TGACTCTTTC AAGCCTTAGT TTTTCTTTTT TCTCTTTAGT CTGCGCTGTT
    16981 TGAGTATACC ATTCATGTCC CGTTTTAGCT AAGCAATTTT CTATGTAATG CTTTTTTATC
    17041 TCTTCTTTTT GCATTGCATA TTCAACACCA TATCTCTTAA GATTGGTATT CTTTTGCTTG
    17101 AGTTTGCCCT CCTCGGTCTT CATGATATTA TCAACGCCGT ATTTATTTAT ACAGGTTTGC
    17161 TTAGCCTTAA GGGCAGCCTC TTTAGTTTGT GCAGGGTTCT CTACTCCATA CCTATCTAGG
    17221 CAAGTTTGTT TGGCTTTTTC TCTATTGGTA TAGCTGGTTT TACCGTACTT ATTTAAGCAG
    17281 GTTTGTTTAG CCTTGTCTTT ATTATTATAA CTGACACTAC CATATAATTC AATCTTAGTA
    17341 TTGATACCTT TTTGAGCAGT AAGTAGATGT GCGCATTTAT TACAACATGC CCCCTTATAA
    17401 CCTACATAAT ATTTAGAGAA CGCAGTAGGA TTACCACAAA TCTCACAAGT CTTAGCACAC
    17461 TTTGGATTTA CAAGATTATA TATTAACTCT GCAACATCAT TAGAGTTCAC TTGTGTAACT
    17521 TGCTTCAGCT CTTCTAATAG TTCAGGCCTA TTATTAACAT ACCTAATTAT CCCGGAACTT
    17581 AAATTAGCTT TGGATTCAGT TGCGAATGCA TTGTGTTCTT GCAAGTAGGT AATTAATTCT
    17641 TCTCTTGTCC TCATATATAT AATATAACAA CAAAGCTCAC CCCTTCCAGA GTGAGCCTTA
    17701 ATTTTTTTAG AAGGCTAGAT TAACGAATGT TGTCAATCTT GATTCTTCCG AGGTAGCCAG
    17761 GCTGGAGAGC CTTCATGTCC TCATATCTTG CAATTGCACC TTCTTTATAG AGATTTTTGC
    17821 GCTGCAATGC ACCTGTTGAG AACATTGGGA GGAGTGTACC GATTGCAATT GATACATCGC
    17881 CTTCAGCTGC TTCGTTCTTC CAAGTTGTGA GGAGTTCGTT ATTAGCAATA ACGTTAGCAG
    17941 GTACCTTATA ACATGGGATA CCATTTAACT CACCAACTTT GTAAGCACCG ATAGCTGGCT
    18001 GACGTCCTGT GTCCTTCCAA CCTTCGCTAA GCTTGAGATA TGTGATAGCC TCAGGACCAC
    18061 CAACAATGGC TGTTACACCA CCTCTCATGA TCTTGTTATA GATGTTGTCC TGAACTCTAT
    18121 CAATAGCCTG ACCAATGAGC TGTGCTGTGT GGTAGTAAGA ATCTTTAGTT GTAGCTGCTT
    18181 TTTCAGCATC AAATTCAACT GTTTCAATTC CATTAGCCAT CTGAGCTGCG TTAGCATACT
    18241 TGATTGTCTG GAAGTCAAGT GTCTTCTTGA TTTCCTGTGC AGCACTGTCC ATGAGCATCT
    18301 CTTCAGCTGA GATACCAAAT GATGTGCTGA GTGTGAGTTC AGTAAGCTGT GTCCATGTAA
    18361 CTCCAAGAGA TACTGGTCTT GGGTTGAAGT GGTAGTCCTT CATGACAAGT TCTACTTCAC
    18421 CAAGATACTT ACCTGCGAGA TCCTTTTCAG AATCATAAGC ACCTGTGAAC TCAACTGTTC
    18481 CTGTTGCACC TGTAAGTTTG AAGCCATTAG CTGTTGCTTC TACGCTGTAC TTAGGATCTG
    18541 CAACAAGCCA AATTGCCTTG TGTCCTTCGC CAGACTGCAT AGCTACAACT TTGCCGTCTT
    18601 CAACGAACTT AGAGTGACCA TCAATGTAGC CAAGTGACTT GAATGGTTCA ACTACCTTGA
    18661 GGTCGACTTC ACCAGCTGTT GTTGCTACTG TCATGAACTC TGTTGCAAAC TGTGACTCTG
    18721 TTGATTCAAT CATAACATCG CCAAGCTTGC CATCATCCAT TCTACCTACC ATGTTACATG
    18781 GTTCATCAAC ATCGCCTGCT GTATATCTTC CAGCTTTTCC ATCTGGATCA GATGCACCAT
    18841 AAACTGGATA AATATACTTT ATTGAATCGT TAGTAGATTC GAGATTGTAT TCAGTAAAGA
    18901 GCTGACCACG AACTGAATTT GGATAAGAAC ATTTGTATTC AATAGAAGTC GCTACTTTCT
    18961 ATCCGGGAAT TTAACCCAGC TATATGTTAC CATATAGATT AGACTATATC TTTACCCTTG
    19021 GCTGAACAGG CCTGTTGGGT AACCGGCACT TCGGATCGCT TAATCCTACT CCACCTATGT
    19081 GGATAGTCGT TGAACGTTAT TTAATAGACA TTTTATTTAG TAAGATATAC TAAAATTATA
    19141 TTTTAAATTC AGAAGATCCG TAGAGAGGGT GATTATATTA ATCATATATG ATAAGGAGTT
    19201 ATTTAAATTT TTTAAAAGAG GATGGAAGGC ATTCTCATTA TACAGAAGAT CCCTATACTT
    19261 TTGAAATTAA ATGTGAAAGT TGTGGAAAAA CTTTTACGTG TATAAATCGA GATTTTTCAG
    19321 GAGCTTATAA AGCTATAAAA AAACACAAAA ATATTTTATG CTTAGATTGC AGAAGGAAAA
    19381 TAGGTTCTAG TAAAGGTTGG CATGCTGCAA AGGATCTTAT AAATAAAGGT AGGGCAGAGA
    19441 AATCTCTTAA ATTGCAAAAG CAATTTAAAC AAATAGAAGA AGAAGAAATA AATCATAGAA
    19501 TAAAATCCAT TGAAGAATTA AAAAAATGGT ATGAAGAAAA ACATAGGGCG ACAACTTGCA
    19561 TCTGCGAACA TTGTGGAAGA GAAATCCCTC TTAAAAATAG AAGAGATATG AGGACTTTCC
    19621 TCAAGTGGCA TCCTGAAAAA ATTTTATGCA AAGGCTGTGG GATTTCTTTA GCTAAGATAG
    19681 AAAAGAACAA AGAAAAAATT CTTAATTCCG AAAAAATAAC AGATTGTACT TTTATATTAG
    19741 AGCAACCTTA TTTTGGAGCT AATTTTGAAG CAAAAAAAGC TGAAAGAAAA AAGTATGAAT
    19801 TTATATGTAA GTCTTGTGGT CGAAAATTCA AAGCATGTAT TCCTTTCAGC AAGGAAAAAG
    19861 TATTAGCTTG CCCTGATTGC TATAACCCAA AAACCTCTAC GTCAAGCATA GAAATTGAAA
    19921 TATATGAATT TATAAAAAAC ATTTACAAAG GAAAAATAGA AAGGCAAAAT AGAGAAATAC
    19981 TCTCGCCTCG AGAATTAGAC TTATATTTTC CTGATTTAAA ATTGGCTATA GAGGTTGATG
    20041 GCTATTATTG GCATAATGAT TCTCTTAGAA CTTTTGAAAA ATATAAGGAT TGCAATAAAT
    20101 TAGGAATTAG ATTAATTTCT ATATACGATA TAGAATGGAA GGAAAATAAA GAATTCACAA
    20161 AGGCTTTTTT AAAAGCTCAA CTGGGTCTTT ATGACAAAGA AATAAATTCT GAAAATTGTG
    20221 AGCTCAAAGA AATAACTTCA AATGAATCAA AAAACTTTTT ATCTGAAAAT TATTTTTTTA
    20281 ATTTTTCTGA GGATATTATA AAAGGAGAAA CAATAAATCT AGGCCTCTTT TTTAAAGAGG
    20341 AATTAATTCA ACTTGTTATT TTTAACAAAC AAAAATCAAA TTGGGAGTTA AGTTGCATAT
    20401 GTTCTAAAAA AGATTTAAAT ATTTTAAAAG GAAAGGAAAA ATTATTAAAA TCTTTTATTG
    20461 AAAAATATTC TAATAATATT ATAGCTTATT GCGATTTAAG ATTTTTTTCT GAAGATTCTT
    20521 ATAAGGAATT AGGATTTAAA AAAATTAAAT CTGAAGATCC ATCCTACAGG TATGTAAAAA
    20581 ATGATAAAAT CTATCAAGCT CAGGTATTTG AGGAATCCGA ATTAATAGAG CCTTCTAAAA
    20641 GTAAATATTT TAAAATATAT GATTTTGGTA AAATTTTATT TAAATTTGAC CCCGATTTTA
    20701 CATAAAAAAA AATAATCCCT CTTGTTCAAG GAGGGATTTT TATTTTAGAA ATTTTAATTT
    20761 TAAATTTAAG TGTCTATTAA ATCTTCGCTG CTGATTGTCT TAATAATCAA CTCAAAATTA
    20821 TTAAGAGTTC CCAGCAATTC ACCGGTTTAT TTTTCCTATG GATTCCTCCT TAGGCGGCCT
    20881 GAATGTTAAG CCTGATTAAT CTAAGCATAT TCTCCATTTT ATTCAGCAGG GCTCGCTATT
    20941 TCCCTACCCG CTTAAATCTA GATTTCAAAT TTAAGCTGCT ATATATTTCT ATATAGATTA
    21001 GACTATATCT TCACCTTTTA ATTCTTAAAA GGGAATGGCA CTTCCATTCG CTTGAATGTA
    21061 CTTCCTCGCG GAATAGTCGT TGAACTTTAT TTTACCTTAA AGGATTTTAA ATATGTCTTT
    21121 CCATATTTAT CTTTTATGTA TCTTAAGTAG ACTTTAATAT CTTCTAATCT AAGAATTTTT
    21181 ACATTATTTT CAGCCAAGGC GTTATATTTA CCCCACCAAA ACTTCTTAGT ATATTTATTA
    21241 AAAGGTTCAT TTTTCTCATT AAAGAATTGT TCCCCCTTTA ATTCATAGAA TTGTCCTTCT
    21301 ATTAAAAAAT CTGGCCAACA TGTGTGTTTT TGAAAATTCT CTTCGTCTTC ATACTCAAAA
    21361 TATATCCCAG GATGATATAA GAATTGTCTA TTATTATCTT CTAAATAAAC ATACAATGCT
    21421 AATTCCCAAC TGGAATCAAA TCTGATATTT TTATACAAAT ACCCCTTAAG ATGATTTGAA
    21481 TTTCCTGAGC CCTGAACAAC AGTTTTAGAA TTAAATCTTT CAACCATAGT CTGAACTCTC
    21541 TTTTTATTGG CTTCTTCCTT ATGCGCGGCC TTTTCTGAAA TTTTTTGTTT ATTAGGATCT
    21601 TCCCATCCTA AATATCCATT ATTTCTACTT CTCTGGGTTT CTATTCCCTT TTTAGTGATT
    21661 TCAGGATTTT GAGAAGCATG ATCATAACCA AATTTCTTTC TGTTAGTATC AATTCTCTTT
    21721 TTAAGAATTT CTTCTCTATC TTTATTCCAT TTCTCTGAAA GATTTTTACT GATTTTTTCT
    21781 TTAACAGAGG GAGCAAAAGA AGGATTAGTT ACTCCATAAT TTCTTTTTAA AGTTTCTTTA
    21841 GCTTTAGCTT TTCTTTCTAA ATTTTTTTCA GGATGTTCTA TATAATATTG CTTAATTCCA
    21901 CACCCATGAC ATAATATTTT TTGATTTTTA TTAAAAGCCT TAAATCTCGT AAAAGATTTT
    21961 CCACATACTG AACATGCGTA TTCTACTTTA GATGACATAC TTTTATTCCT TTCAAAATAA
    22021 AATCTTAGCT GCTGATTTTC TCTATTCTCC TGAGACGTCC CAGCAATTCA CCATTGATTT
    22081 GTACTTAGGA TCACTCCTAA GCCACCCAAG TTTATCTAGG TGTGTATCCA CCAAATGTGC
    22141 TAGAGATCTG TGCTTCTGAC ATTCTAGACA TTGTTCTTGT CTGGTTTTCA AGAAGAACGG
    22201 CGAGGTTTCT AGCTGTGTTG ACATCCATGT TTTCAATACC CTTGCCAATC TCAGGTACAT
    22261 TACACCACTT CTCTACGAGT CTATCCATAC GATAGTCTCT TTCTTCTCTA AAGAGCTTTT
    22321 CTGTAAGAAC ATCCTTATTG TTCTTTACAG GAGTATTAAT TCTTGCTTTA ATTCCACCCA
    22381 TAATAGTTAT AATTCCTATA AGGTTTTTAA AGAGTTTTTC CCTAAAGAAA TATTGTAATT
    22441 TAAATATATA AATTCGTTGG ATTTATAAGA TCTAGATTAA GATCTCTAAG TTGTTTTTAA
    22501 TAATTTGTTT TATCCTCAAT ATTTAATTTT GGATTAGATA TTTATTTGGA AATATCTCTT
    22561 ATTCATTTCT TTAAGTGAAT GATGAGATCT CAAGATCCTA CCATCATTCT TAATTATATA
    22621 TAATTAGTGG GAGCGTCTAG AGAAGTTTAA ATTCAGGATT TTATATTATA TATACATGTA
    22681 TTACATTTAC AAGATTACTA ATACTCTTAA TTCTAAAACG TACATAGGCA AGCATAAAGC
    22741 CAGCACAAAC AAAGACCCTC TCAACGACAA CTATTGGGGT TCAGGAGTAC TTTTGAAGAG
    22801 ATCTTACCAG AAGTATGGCA AAGACAACTT CACCAAGGAG ATTTTAGAGA GTGACTTAAC
    22861 TGAGCAGGAG GCTACACTTA AGGAGATTCA ATACATTAGG GAGAGCAAAG CACGAGGCAA
    22921 AGCAGAGTAC AATTTAAGTC CTGGTGGCGA GGGTATAGCT GTAACTGATC TAAGCCCTGA
    22981 AGAGCTTGCG CAATATTTAG ATCAACGCTC CAAAGCTATC TCTCAAAGCA TTAAGGATTA
    23041 TTGGGCTACT TTATCTGATA AGGAGTATGA GAATAGATGT AATACAATGA AGGAGGGTTG
    23101 GGCTCAGCAA ACACAAGAGC AACGCCAATT ATTCTCGGAG AAGAGGTCTA GCATACAGAG
    23161 AGGGGTATAT AGTAACACCT CACAAGATCT AAGAGATTCC ATACATAGCA AGACTTCCCA
    23221 AACTCTCAAA GCTACAAGGG TTTTGAAGAG CCAACAACAA CTCCACGAAG AGAGTCTTAA
    23281 TATATCCAAG GGTCTTAAGG AGTATTATAG CAATTTATGC GAAGAGGATA GGAACAAGCT
    23341 GAGACTGAAT CATTCCAGGA GTCAGCAAGG CTACTTAAAG AGAGAGTCTA AGGAGCACAG
    23401 AGAGGCTAGA CTTAAGAAGA GTGCGCTGAG TAGAAGTTAC GATTGGGTAA TTGAAGATCC
    23461 TAGAGGGCAA CTAATCAATA TTAGGGGTTT AAGTACCTGG TGCAAGGAGA TCTTCGGGGA
    23521 CAAGGCAAAT TCGGCCTGCA CCACTCTCAA ACAACGAGGT AAGTATAAAG ATTACAGATT
    23581 AATAGAGAGG ACGCCTCTAT GAGTGAACAA TACTACAGAC TCTTAATAAC AGAGTCCAAG
    23641 AGACAACTAG GCAAGGATAG ACATCTAATA TTAGAGGAGC GATATCTTAC ACCTAGTCAA
    23701 GTCACAATGC AAGCGATTAT AGATAAGGTA TATAGGTATG CTGAGGAGTT TAGGTCTTCA
    23761 AGTATACAAG ATGCTTTAGA CAGATGCAGA GAGGACTTAA CCGATTATTT AGACAGCTCC
    23821 TCCACGCAAT CTTTAATATC ACACAAGGCT TACTTAATCT CTTCACTTAA CAACTACGTG
    23881 AGTCAGAGGT TACCTCTTCA CAAAGATAGG TTCCCTCTCC GACAATTCTC AGAGGAGTTT
    23941 ATATATTATC TTAACACTAA GCTTAGCAAG GATCATTTAA GGTTCTTAAT AGACACAACG
    24001 ATAGCAGATG ATATAATAAG AGGTGGTAGT TATAACGCCA AGGCAACCAC AATAACTCTT
    24061 AACATTAGTA GAGTAGGACT CCTATATTTA TATTTAGGTC TGGATAAGGA TATATTTTTA
    24121 GATGATTTTG CCCCTTACTA CATACATGAG CACACACATC TCCAACAAGA CCAACTCAAC
    24181 TTCAATAAGC AACCTATTAA GGGATTCACA ACCACAGATA ATCGAGGTAA CCCTTCAAGT
    24241 TTAGAGGATA TTGAGAGTAG TACTATCCAA TATTTCTCTC AGCAGAGTGA GATAGATGCT
    24301 TACGCTAGAT TTGTAGGGTG TTTACTTGCC AGCGTTATAT ACAAGCTTGA AGGTGAAGTA
    24361 TCCTTCAGGG AGTTAAGTAG GCTATTATCT CGATGCAATA TTAGAGATCT GTTGCTTAGA
    24421 GGTGAGCAGC TGGGAGTTAT AGACAGTGAG GCTCGAACCG CTTACGATAT CTACAAGACT
    24481 ATGCCTCCTA AGGTATTCAA TAAGTTCTTA AGGAGAGTAG CTGATTACTT TGAAGATCAG
    24541 TCTAAAGGTA AGTATGATTA TAAGGATTGG TTTTTAACTA GAGAACCTTT AGATCCAGTT
    24601 CAAGAGTCCT TGAAGTGCAT AGCTCGATTA GCCAAGATGT AGAGGGTCTT TGAGGAGTGC
    24661 GCTTACACCA CTCCTCATGC CTCATTCTAT AGCCTTGAAG TTATATATAG GTTTAATTAC
    24721 TTCTACGATA TCTACAGTGT CCTTAATATT GGGCACAATA TCTTTTAAGG ATTTATAAGC
    24781 CATAGGGGAT TCATCGAGGG TATCTTTATT CACACAAGAC GTCCACACAC CCTTCATGCT
    24841 AGCTTTGAAC TCTTTAATAT TTAGATTCTC TTTAGCTTTA ATTCTCGAGA GCATTCTACC
    24901 AGCACCATGA GGAGCAGAGT AATTCATTTC AGCACAGCCT TTACCTATAC CTATAATAGA
    24961 TCCCTCGGCC ATATTGATAG GGATTATAAC CTTAACGCCT CTATAAGCCG CAACAGCACC
    25021 TTTTCTAAGT ATGCCATGTT CTAGATCTAT GTAGTTGTGG ACAGTCTCAA ATCTTTCAAG
    25081 TGACTCAAAG TCTAACCTAA AGTATTTAGC TATTAACCTA CAGATTGTCT CTCTATTTAA
    25141 GGTAGCATAT CTTTGACATA TTTCAACATC ATGTAGGTAG TCTTCTAAGT TCTCACCCTC
    25201 TAAGTATGCG TAGTCTTTAG ATACTGCCTC GTCTTGCGAT ATTAGGTTAT ACCTCTGTCT
    25261 GAGATTGTTT AAGGCTGTCT GAATCTCTTT TTGTCTACCT TCTTCTTTAT AGCTCTTAAT
    25321 CAAGGATTCT CTTTCCCTAT TGTAGTCACC TAGGTGATAG TTTAAGGTAG TATAAGCTAA
    25381 GTTCTGATAG TATTCAGCTA CTTGTTTACC TAAGTTTCTA GAACCCGTAT GTACAACAAA
    25441 GTAGATATTA CCTTCACTAT CTTTATCTAA TTCCTCGAAG TGGTTACCTG ACCCAAGTGA
    25501 CGCTAAGCTC CTCTCAAAGG CTGGTATGTT CTTAAGAGCT CTAATACATT TTAGATTATA
    25561 GATATCCTTG AACGATACTA TCTTCTCTTC CCTTATATTT CTGCCACTAG GTATATTAGC
    25621 TCTAATATAG TTATCTAACC CTTCAAAGTC AATATTGGTG AGTTTACCTA ACTTCATAAC
    25681 ATACATACCA CAGCCTAAGT CTACACCAGT TGTTGCAGGT ACTACTTTAC CTTTAAGTTT
    25741 GACAGTGAAG CCTATTGGGC TAGATGCTCC GAAGTGTACA TCTGGCATTA TTCTAACATC
    25801 ACAATCTCTA TAAGCTTCGC AGTTGGATAT CTCCCTAATT TGATCTATAC ACTCTACTTT
    25861 ATCTTCGTTC TGATACACGT AGGCTGTGTT ATATCTACCT TTGACTTCAA ACATTGTATT
    25921 TTAACTTCCT TACAATTATA TAATACTATA TTATACAACT TTTGTCAAGC CCTATATTTC
    25981 TTAAGATATT CACAGCCATA CTTAGTCTTA ACATAGTTTA AGCATTCTTT TATGTCTTCT
    26041 CTTTTGAGTA GGATTACGTT ACTCTCTTTC AGGCAGTCAT TTTTGGCCTT ATAATGTTCC
    26101 TCTAGTTCTC TTAATTCCTC TTCATTTAGG TTTTTCTTGT ATTGAGTAGG GTGAGGCTTT
    26161 ATGTTACCTT CTTCATCTAA CATCATGTCA CCCTTAATTT CAACTAACTT ACCCCCAATC
    26221 TTGAAGTCTG GGATATATAG GTGCCTTTGG CCTTGACTGC AATATTCCAG CTCTACAGGT
    26281 TCTCTCTCTA TTGGTATATT GTGATCCTTG CAATATATGT AGACCCCTAA TTCCCAACTA
    26341 CTGTCGAAGT ATTTGTCATC ATAACTGTAC TTCTTCCTCA AAGTCTTCTG GAACTCGCCA
    26401 CTCTTGAAGG GGTTGTCTAC ACCGTAATTT GCTATATTGG TTTGACTTAT CTTATCCTTG
    26461 ATTTCTTGTG CTTGAAGGGG TGTCTTACAA CCGTAGTGTT TCATAGAGGC GTCTTCTTTT
    26521 TTCTTTTTAA CTTCCTCTAA CTGTGATATA TTAGCAACAC CATATTTCTT TAACTGATTA
    26581 TTCCTAGCTG TCTCCTTAAC CTTTTCACTA CTCATTGGGC AAGTAGATCC ATACCTCTCT
    26641 AAGTTGGTGC TCTTAATTTT TTCTATAACC TTTTTGTTCT TTGTTGGTAT TTCACTACCA
    26701 TACCTCTCTA GATTGGTAGC TCTTATTTTG TCTTTGATTT CCTGTGCTTG CAGTCTACTA
    26761 GGTACTCCGT ATTGCCTCAT ACACTGATCT TCACAATACT TCTTTGTACA CTCTTTATCT
    26821 CCACATGTTT TTCTGAACCC TCCTAACATT ATCTTAAGAG GTTTACCACA TATTGGACAT
    26881 TTAGGGATCT CATTGTACCC GTAGTTCATG CAGGCTATGT AGTAGTGTAC GTCTTTAATT
    26941 TCACAATGTT CCTTGAGATA CTCCTCTATG GCTTCTTGTT CGCCATATTT AGGGGCTATT
    27001 CTTGAAGGAT AAGGGATTAT GTATCTGAGA CGCAAGAGTT CCTTGACTAC TTCAATATTC
    27061 TCTTTGTTTA TTCCTTTGGA TTTTAGGAGT TGTTCTACGT TGTTCATATA ATATAAGGGG
    27121 AGCTTCTTGA CTCCCCCTCT TCTTTTTCAC TTGAATTTTT ACCTTAAGCT TTATTCGTGC
    27181 CTTGCCATCT ACCATTGTAG AGATTATCAG ATTCAACAGG TTCATTCTCA AACACTAAGA
    27241 TCTGTGCTAC TCTTGTGCCT ACTGGGATGT TGACCTTTGT ATTGCCTGTT AGGAGTGTTG
    27301 TATTCATTTT CTCCTCTGCA GAGATACCAT AGCCAGGATC CCATATTGAG GAGATAATGT
    27361 GACAGCCCGC TCGGAGTAGT GAGGATCTCT GCACAATTAA GGCCCACTCA TCTGAATTTA
    27421 AGGTAACTAG TCCCTGCTCA AAGGTAACAC TGTAGTTCTT ATTAGGTTCG AGGTTGTATA
    27481 CTTTCTTACC ATTCTTCTCT GTATAAGGTG CTTCAGTATA TTCAATTCCA TATACTTTAC
    27541 TATTATCATC GAAGTATACT ACTGAGTCCT CTTTGACTTC TTCGATCTTA TGGACACTTA
    27601 AGTCAACACC TACCTGAGCA GCCTTAGCGT GCTTTAGAGG ATCTAGGATC TTATTATTAT
    27661 AGATATAGGC TCCATTCTTA TTCATCTATT CATCTTCTCC TTTAGAGTAC TACCAACACA
    27721 TCATCATCTG TTAAGACTTT GTAGTTCTTG TCATCCTTCT TGAATAGGGT ACCACTTCTC
    27781 TTTAGATATA TAATAGTGTC TCCTTCTTCA ACACCCTCTA CATCTGGGCC ACAAGATAAT
    27841 ACTGTTGCTG TAACCTTTGC AGGATTACTA TAATCAGGTG TGCTAGAGGC AATAACAAGT
    27901 CCTGATTTCG TCTTGTTTTC CTCAACGACT TCTTCTACTA GAATATTATT TTTTAATACA
    27961 TGCATCATGT ATATAGTATA ACCTTTAGAG TTGTGATTCT TCCTACTTTT ATGCCACCGA
    28021 TTTATATTAT ATATAAGAGG ATCTTAATTC ATGCCTAATT TACTTTTAAT TTTCTGTTGT
    28081 GTTATTGCTG TTTGCTTCGC TTATTATTTG TATGCCGTTA AGATTATATC TGAGACTCTT
    28141 AATAGCTACA TAAATACTTT GCTTCTAATC TCCAGCTTCT TAAGGGAGAC TCCTAAACTT
    28201 CACGTAGAGC ATAGAGTTAC TTGTGATCAA CTACTGGGAG TCTGTGAGGA CCTTAAGAGG
    28261 CAATTTTCCT TTCTGCCTAA TTATCAACTA CATGCCTATA CTACTATTAC TCAGCAACTC
    28321 GAACCTGCTA TTGCTTATAT CAAGGCTGAT TTAGGTCTGT GAAGTTGTTA GGTTATATTG
    28381 TAATTTAAAC TCCTCAGTAA TGAGGAGTTA TTTTTAACAA TTAAGTTTGA TTTGCAAATC
    28441 GGTTTAGAGC CAACCTTCCG GTTTTCTATC CATGATAGTT GATTTCTTAA GTGACTTTAA
    28501 TCCTAGTGCA TCCTGTCTCT CACTAGCTGT GATGTAAGAT GTCATAGGTA TTCTACTGTC
    28561 CTCAATATCT TTTGACTCTT TTAGATTCTG TATTACATCT GTATAGAACA CTCTCTTAGC
    28621 TTCTGTTAAG TTTGCAGATG ATAGAATCTT ATTAGCATAT GGACTGATCT GTGAACCATA
    28681 TGTTTTATAT ATGCTCTCAT AGAATGAAGC AACTGGATCA CTCTCAATGT CCTCTCTAAG
    28741 AGCTTCTCTT GCTTCTTCAG TCTCTTTAGC TCTAACATTT TCTTTAAGAT CACGGTAAGC
    28801 TTTTCTTAAG CTCTCATAAT CTCTTTCTTT TCTTGATAAG TCTGCCCTAA GCTGTAATAG
    28861 TTTCTCTCTA TAGTTGTTTA CTCTACTTTC AAGTTTTTCA TTCTTAGATG CAAGCTCATT
    28921 CATTTCATTT GTAGCTTCAC CGAAGGCATC TTTTAAGTCA ATATAAGCTT TCTTATATGA
    28981 GTCTTCAGAT GTAGCTTTGT CATCACACTC TTTTTTAAGT GTTTCAGCTT CTTCTTTGAG
    29041 CTTCTTATAA TCTACTGTTG TATTTGCTGT GCTCTCTTTA AGTGTACTAT TTTCAGCCTT
    29101 GAGTTTTTCA TAAGCCTTGA TAAGATTATT AACAACTTCG GCTGCTTTCT TATTCTGACA
    29161 TAGCATCTCA TTCTGAAGCT TGGTATTTTT AGATTCTACA TACTTGACGT ATCTTGTAGA
    29221 TGGTCTAGCA TTAAGATCTT CTTTTGTCTT GTTTAACTTT GTCTGAAGTG TTTCTGAGAT
    29281 CTTTTTCCAG TTAGCTGATT CAGATTCAAT AACCTTAGTA TCCTCTGAGA GCATTGTAAG
    29341 CTTCTCTTCA AGATCCTTTG GAGATTCAAT TCCAAATCTC TCTTTGTATT CAACACTTTC
    29401 CTGAAGCATT TTCTTAATAG TAGCTTCTTG CTCTACAATC TTTGCTTCGA TCTTTTCTTT
    29461 AAGATCTGGA CAAGCGCCAT CTTCGAGGAA GGATCTGATT TCTCTGAACT CTTCTAGTCT
    29521 TGCCTGCGGA TCTTTGATAT TGTTTGCCTC TTCGAGGAAA GACTCCATAT CTCTGCGGAA
    29581 TTTCTTTTCC TCTAGCTTTG CAATCTTTGA GTCTTTCACT GTAGTGGTCT CCTTGATATT
    29641 TCTATGTGCT TCTAAAGATT CTTTTATCGA TTTATCATCT ATTTGATCAT CATCTTCATC
    29701 GTAAGAGAAG TAAGTTCCCT GCGATGGACA TAATACAAAG TCTGCCAATC TTTCAATTTG
    29761 ATAAGTATCT GGGTCTACTG TTACCCCATC AGGCATCATG TCGCCAAACC CAGAAGAGGA
    29821 TGTACCTACT TTAAGGCCAT GCTTAATATG ATCCCTGAGA TCATCACCTA ATCTTCCACT
    29881 TGGCACCAAC AACCCCCAAA CTAAGCCAAC TCCATCAGGG CCTGGCTCAT CCATTTTAGC
    29941 ATCTAACCAT ACGCCGCAGA TATCTCTAGG ATTACCATCC GAATCTCCAG CAGGATGATC
    30001 AGTAAGCATT GGAGATCCTA CATAGGTCTC CTTTTGATTA TTGATAACGT TTTCCCATAA
    30061 TTTACGATTG TAGATACGAT TGTTAAGGTT TTTCTTATTG TAGAACGATA TTGGTACCCA
    30121 CCAGCCTTCT GCACTATCCT TAACAGATTC TGTTAATTTG GCAGGGCAAC GCTTCAAAGA
    30181 TTCATTGAGT TCTGCATTGT CAACTTTTTT GAGTAATTTA TTATCAACTA CTCCTGACTC
    30241 TACAAACCTT GTTAGACCTT GTATATTTTT CATAATATGT TATAAGGGTT CTCCCAATTT
    30301 TTTTACTTAA GCTTTGCTTT ATATTATAAT TAGTATAATA TAATATAGAT ATTATAGCCA
    30361 GCATGACTCC CTGGTTTTGA GTTCCTTAAT TCTTTAGAAT TAGTTGTCTA CAAACAAGTA
    30421 CCTTAATTTT TACCTTTTTT TGAGGTGTTC CTTTTCTTAT ATAGCGTCGT GGAGTATTCT
    30481 TTTAATCTTG TAGTACCATT ATTCTTGCTC AATGTCTCTA GCATTAGAGA GTTGGCATCT
    30541 GGGATTGTTG AGAACACTTG CACATGATAC CCTTCTCTTA CAAAGTTATT TATAGCGTAG
    30601 TTTCTAAGGG ATTCAAAGTA TAAGGATTCC CTAATACCCT TGTAAGCTGC TGCAGCTCTC
    30661 GCTTCCCTTA ATCTACTACT ACGCTTTTTG TTGCTTTCTT CTTTTGTTGA AGTGGCTGGT
    30721 TCTGAAGTAG ATTCCGCAGT TTCTGGTTCA CCTATTTCAG TGCCTGCTTC TTCTCCCGCT
    30781 TCTTCATCAC CACCTATTTC TCTTCCTCTT GATAGACCTC CAGGGCCATT TTCGTCTTCG
    30841 CCAACTTCTT CTACATCATT TAAAGCCTTA TTATAAGACG CGTCTCTTGT CCACTTCATA
    30901 ATATCTGAAG GTTCCAAGAA GGAGTATTTG CTTATAATAT CTCTTATAAT ATCAGGGGGT
    30961 AGTGTATCTT CATCTGTTAG ACCTACCGCA GTCTTAATCA TACCCATAAT ATTATCTACT
    31021 ATATCTAGGC TGTTCTTTTT TGCGGTGTAT CTATCATCAT CTTCTTCAAT AGCAGGATAT
    31081 TTAAGAGATA GAGTGAACGG TATTCTGAAG TCATACTGCC CTGTAATCGC AAAGTGTATT
    31141 CTGAACAAGT CAGCTAAGGT TTCTAAGAAC GCACTTTGAA GAGTATATAC TTTACGAGCA
    31201 AACGGCTTAT ATTGTTGCAT TAGGGACTTG CCTGAATTAT TGGTACTGAA CCAACCTTCT
    31261 TCTCCGAAGA AGCTTCTTGG TAATCCTAAG GATACAGCTT CTCTATCTTG ATATAACTTG
    31321 ATATCATCTA CGCCGTCAGT GCTCGAAGTT TCTGGCTTCT TAACCTCCAC ATCTAGTAGA
    31381 CCCTCAGGTA CCCATATCTT TGTATTTACT GTATAGACTT CTGAGTTGCC TGCTGCTGGT
    31441 GTAACTCCTA TATTATCATA AGCTTCTCTT ACTCTATTAA CAGTCGCAAA CTGTCTAGAT
    31501 TCATCCATGT TATCGTCAGT TTTGACTTTA TACAGTGTAA TTGGGAAGCT CATCATTCTA
    31561 GCTAAGCCCT GTAGTGTAAT TGTCGACTGT GTTTGTTTAT ATGGACTGAG TGCTCCTATA
    31621 ATAGGTGATG TACCCCAAGG CCAGAAGTCA GACGCTTCTC CCCCTACTCT AAAGTGTGAT
    31681 ATACTCCAAG GTGGTACTAT GGTCTCCTGG TCTATTTCAA ATCCAAACAA CTTACTATCG
    31741 AACAAGTCAG TTACATCTTC TGAGTTAGCC ATAGAGTCAA ACATACTGCT TAGTAGGTAG
    31801 TTCTTACTCA TAGCAGTATA CATGGCCCCC GAGCGCTTCT TCTGCATCTC TAAGACTTTG
    31861 ACAGGGTTGA ACTCTATGCG GTCTGTGATT TGCATTTGCT GCAGGGGTAG AACCCTCTCT
    31921 ACGCCTTTGT CTGATATCTT ATTAGCCCAG AATGCATCTC CGAAGATTGC TAGCTGCTCA
    31981 ATTGTAGCAC GGATTCTTGT TTGCGTAATA CCCCACTGGT TTATTAGAGT ATACATGTCC
    32041 TTGGTCATTC TAGGATCTGG AGTTTCAATT CTAATCAGAG TGTCTTGGCT GTCTAACTGA
    32101 CAAGCTTCGT CTGCATATAA AGCTACTGTC CTGTTCGCAT AAGGATCATT TAGGTACATA
    32161 TATTGTAGCT GAGATATTCT TTGATTTCTG GCCGATAACT CTGTTAACTT GTCTGTGTTG
    32221 TCAGATAGCC ATGTCTGGAA CAGCCTCTCT AGTTTCTCTG TTAGAGGGGC TGCTGTTACT
    32281 GCTGAGTTTA GTAAGGCTTG GCCTACTCTT TGATCAGAGT CTAGATCCAT CTTTACAAAC
    32341 TCTATATTTT TATCTTTTGT CCTCTGGAAC CCAAATAATC TTCCTAGGAA GCCACTTAAG
    32401 CCCGCCCTCT TGATCGCTGA ACCCTGAGTT TTAGGATCTT TTAATTCTAG TTCTGGCACT
    32461 TTACAATATC CTCATATAGT CTATCTTTTA ATTAGTTCAA AGGGGCAATG CTTCATTAAT
    32521 ACCATACTTT ATTTTTTCCA CTAGGTCTAG TTTTGAGGAT ATTCTTAACA TAGGACATTT
    32581 CTTGGGTATT TTCATTTTTC ATGTATTCTG GTATCACAAA CGATGTATTC CACATTCTCT
    32641 TCATGTCTAC ACCACATTTA TCACATTTTA CCTTTAGTGT AGATATATCC TGCATTGGGC
    32701 ATTCAACTTC TTTGACATTT CCACACTCAC ACTTAAACTG ATACTTCATT TTTAAGTAGC
    32761 TCCTCTATGT TAAGCAATCC TTTATATATT TTAATATAAT CTTCATTTTG TTCAAATTCT
    32821 TTTTTTAGGA TACTTTGTTT ATTATTCTTT CTATCTAGAA TATTATATAA CTCTTCGTTT
    32881 TTCCATCTAT ATACTCTTTT ATCCCCCTTG CCGTAATCTA CCCCTATCAC AAACAAGGAT
    32941 ATTCCGTTAC CTCTCATTAA TTCATAGGCT TTTATAAGGT TGGTTATTTG GTGATCCTCT
    33001 AATCTGTTTA AATTGAACGC CTGAGGTTTT TGTAACCACT TGGATTCACA ACACACAAAC
    33061 TTACCATTGT AGTAGCCGAA GATGTCGTAA GGCGCAATGT TTCTTTGATG GGAGTATACG
    33121 CTGAAGGTGT CTGGTATCTT GTAGCCATAA CCTCCTTGTT GATTTAATGA TCTCACTACT
    33181 ATAGAGTTGA AGTCACTCTC TAACATCTTT AGACCCCTTG TTTATAGCTT TCATCTTATT
    33241 TAGCAGGGCC TCTAGTCTGT TTATAATTTC AGGGTCTTCG CAGTAGTATC TGTATAGGAA
    33301 GTGGACTACT TGATGTGTTT GTTTATTTAA GCACGCAAAG GACTCTTCAT CTCTTATGTC
    33361 TTCGTATTTA CTCGGATCTA AGTTTATGTG ATGTAGATTC CAGGCTTTAC GCAGAGGTCT
    33421 TAGGGTTATC TCATCCCTTT GTCTTTGCTC TTTAAGTGTC TTTTTGAACT TCTTCCACTT
    33481 ACTTGTTGTT CTGAACTTAC TCTTAGCATT TTGAGGCTTG CTCATATGTT TAACTTAGTG
    33541 CCTAATGTCT AAGTTCAATA AGAACACCCT CCTTTATAGA GGGTGCAATT TATTCTATAG
    33601 AGATGTCCTC CTCTCAGAGG TGGAACAAGT TTAATACAAA CCGAGTTGCT ACTGCTATGA
    33661 CCACTGCAGC ACCGCAAGAC CCAAATGTCC ATCCTACAAT TTTTAAGATG CTGTTATTGT
    33721 GAGACTGTTT GATCTTACCT TCAATTCTTT CATCCAACCC ATTCTCTAAG CTAGTCATGC
    33781 GGACTTCAAC TTTATCAAGT TTTTCATTGA TATTTGTGAA GCCCTCATTC ATGTGTGAGG
    33841 TGAGATCTGA TTTCATATCA TCCATCTTTT CCTCCAAACG TGTTATGGCC ATATCTAATT
    33901 TCTCTCCCAT AAACTTTATG GATTTTTCAT TTACTCTGCC AATAGGGCAT GTAGATGGGT
    33961 CAAATTCATT ATTAGACATT TAATCAGATC CTCGTTTGTA TTAATTTTCT CATTTTACTC
    34021 TACATATTAA TTAGTGTTAT GCATTTGAGG GAGTTATGCG CTTATTTTAA CCCCCAAACC
    34081 CTGATGCAAT CTTCTTGTAG GCATATTTAC CTTTGATTGC GCTCTGGAAG TACTTACCGG
    34141 CTGATGGTTC TGTTTTGAAC GCCTCAAAGA TTGGTTCAGG TACTTTACTA TATGCATAGA
    34201 TTCCTCCTGC ATTGAACGTT ACCCACAGTG TGCCATTTTC ATATCTAACT TCCTTGATGT
    34261 TTGAGCTTTT TGGTGTTTCA ATTAACTTAG CTGCCATTCT AACATATTCT CCTTATTTTC
    34321 TATATTATAT TGTATTTTCT CAAGTAGGTC AAGAGCAAGT CATTATATAC TCGTATAGTC
    34381 TTTTCAAGAA TCTTCTCCAT ACACTCCCCT CTATTAAGTG ATATTTTGAC AATATAATTA
    34441 TAGAGAGAGG ATCTAATTTA TACTTAGAAG CTAATTTTTT CATTCTGTCT TTATATATCT
    34501 CCTGCACAAA GACTTTATCC TTCTCAGGCC GAGGAGGTAA GTGATTTATA ATGGTTTTTA
    34561 CAGAATTAAA AGCAAGAAAG ATATTAGGTC TTTAGCCTAA TATATGAATT GCTTTCATCC
    34621 TTGATTCCTT ATATAATTTT TTAGTGTTTC TTCCGAAACT TCACCTATAG TACTGCAGAA
    34681 GTACCCTTTT GTCCATAAAA CTTTCTTTTT CCAGTAAAAG TTTCTTAGAA AAGATTCTTC
    34741 CTTTTTCCAA ATATGGTATG TACTAAGTTG CTTCAATCTC CTTACTACTT GTGTAATTGA
    34801 AAGGCTAGGT TTAAATGTTA CGAGAAAGTG AATGTGATTC TTATCTATTT CCATTTCAAG
    34861 TATTTTAAAA TCTGAAGTAT TTTCGATTTT TCGGAAAGAA TCTATAACAC TTTCTCTTAT
    34921 CTCACTCAAA CAATCTCTTC TATATTTTGT AGAGAAGATC AAATGATATT TCAGTAAAGT
    34981 TTTTGAATGA GAATATGTTT GAAATTTAGA TAACAACCTT TTAAATCTCC CCCACTAATT
    35041 ATAGTATAAA AATAAAAACA GGATATTTTA GAACTACCAA TCCTAAAATA TCCCTAAACA
    35101 AAACCAAATC TTAATAGGAG TAAGATTCAG AATGTCTGAT AAAATTAGTA TAATCCACAA
    35161 ATCCTTAAAA ATCAGGCTAT ATGGTTCATA TAGATTTGTC TACAATAGAC ATAAGGAAGA
    35221 AAAAGATAGC TTTTATAATG AAAACATAAA AGATAAAAAC CTCTCCAAAG AAGAAATCCG
    35281 GGAAATCTAT AAAACTTTCA AACCCAAAAC TCAAAAAGAA TTTTGTGATG AATTTGAATG
    35341 GCTAAGGGAA ATACCAGCAA TTACTGTAAC TAATGCAATT AAAAATTGTG AACAAGCATA
    35401 CAGCAACTTC TTTAAATCGT TATCAGGAAA AAGAAAAGGT AAGAGAGTGG GTTTTCCAAA
    35461 ATTCAAATCC AGAAAAGAAA ACAATCAAAG TTTTTCTGTA TATATGATTT CTAAAAATTG
    35521 TTTAGATTGG GAACACAGAC TAGTAACTAT TCCTAAACTT AAACAAGTCA AATTTAGACA
    35581 TGCTGAAGAT AAGTCAGATA AATGGATTGG CTGGTTTAAG GAAGCAGTTG CTAAAAATAT
    35641 GACTATAAGT CGAAATGCTT GTGAAGAATA TTGGTGTTCA ATTCTATTTG AAAAAGAACA
    35701 GAATATCTAT TCAACAATTA AGTTAGATAA AGCAATTGGA TTAGATTTTA GTCCTAATTC
    35761 GTTATATATT AACGACTTAA ATGAAGTTGC TCCCAACTTC AGAAAAGCAA AACAAGAAAA
    35821 TAAAAAGAAA TTAACAAAAC TGCAACGTAA TCTAATGAAA AAGCAAAAAG ATTCGAAAAA
    35881 TAGGGAAAAA GCGAGAATCA AGCTTGCTCG ATTCGAGAAT CATATTGTTA ATATTAGAAG
    35941 AGATTACAGG GAAAAGGAAA CTTTAAGATT AACCCAAACT TACGATGTAA TAGGAATTGA
    36001 GGATCTTAAC TTGCAAGGTA TGATAAAATT CTCACATAAT GCTAAAAACT ATGTTGATTG
    36061 TTCATGGTAC ACATTCGTAA CTAGGCTCGA GCAAAAAGCT AAGTTTAACA ATTGCCTTGT
    36121 AATTAAATCT GATAGATTCT ATCCTAGTTC CAAAACCTGC AATCATTGTG GTTACGTTAA
    36181 TAAAGAGCTA ACATTAAAAG ATCGAGTTTG GGTCTGTCCA AACTGTGGAA CAAAAATAAT
    36241 CCGTGATCAA AATGCAGCCC AAAATTTAAA AGAAAATGCA ATTAAAATCC TAGTTGATGA
    36301 TTTAAAATCA ACTCTATTGC TGGAACAGCA AGAAGTTATG TCTATGGAGG ATATGGAAGT
    36361 AAATCTTTGT AATTCAATGA TTTATGGAAT ATCCTATGAA GTAGAAAAAA GAAGCTCTTC
    36421 AGTCTTAGCT GAAGAGTAGT TCACCCCTAC ATTTGCATCA ACTAAGCCTC TGCCTACGGT
    36481 TCTCGCGAAG GCATCTATCT CAAACTTCTG TGATAGATAT TTTTCAAGGC CTTCTTCTTC
    36541 ACTCACATAA TACTGCTCTC TGTTTCTTCC CTGATCTTGC TGTCTATGAG TATCTTCGTG
    36601 TGTTAGTACT TGGAGTAATT CTTTTTTAAA TTCCTCTTTC TTCTCATTAT TTTCTATTGC
    36661 GTTGATTGCT GAGTCTTTTA GCACCACATG TATCTTACCA TCTCCTATAC TGTAATATGC
    36721 CCTTCGTATT AGAGTTCTGA ATTTCTCATT CGTAGGATTT TTTTTCTTCC TCTGCTTCTT
    36781 CCTTGGGGAT TTCTTCATAC TCAAATATAA TTCCGCAGGC CCATGCTAAT TCTACTATAT
    36841 CATCTGGTCT CATATATAGC TTATTTACCA TTTTTTCGTA TTTTTTTATA TCTAATAGGG
    36901 CATAAGCTTC CTGGAGCATA CTCCTCATAA CCATTTTGGC TATTCTGTAT TCTTCCATTC
    36961 TTTTTTTCAA TGCTAGCCAT GTTTAAGCTT CCACTCATAA CTGAACTCTG ATTCATACAT
    37021 TCTTAAGATT CTAGCTCTCA CCCTTTTCCA AATATCACCG CCTATCTTAC AATAAGCTGC
    37081 GATTACTCCT GATATTCTAT TATCTACGCC TAACTTTTTA AGACACCTAT ATAGCAACTT
    37141 AGCCCTATGA TCACAGCTAA GTAGTGCAGC TCTAATATAG AGGTCTTTTT TCTGCAGGTA
    37201 GTTGACCGCA GCATCTGCAT AATCTTCAGG GGTATGTTCC CAGGATAAGT ACTTCTTTTC
    37261 CTCTATCCAA TTCACAGACT TAAGGTAGTT CACTTCACCT TCTTCATTAG CCTCATAGTA
    37321 GTTATCGAAG AGTTTTAACC ATAGCTGATA ACTCTCTTCA TAGTACTGAT CTGCTAAGTC
    37381 AGAGGGTATA TAGTACTTAT CCATTATTTA GAGTCTCCTA TATATAGAAC ATTCAAGTCT
    37441 GATATTTGCT GATACTCATT ATTTACCAAC TCGTAGAATC TCTGGTTAGT ACTAGCAAGC
    37501 TTGAATTCAT GTTCATTTTT ACCAGATGCA TAATCCCTTA GATCTTCTCT ATAAGGCCCT
    37561 GCCTTTATGT ACTTAGGGCC TAGAGATACA TTATTGTAGT ATAACTCCCT TATCTTATCT
    37621 ATTGTATAAC CCGTATACAC ACATATCTCG AAGCCTAGCT GATTTAGATT TATAATCAGA
    37681 TCTTTGCACT CCTCCCCATA GTAGTAGGGG TCTCCGCCAG ACAACACCAA CTTCTTAGTG
    37741 CCTCCACACC TCTTACTATA ATCTAAGATC TTCAGGGTTA ACTCTCCTAC AGAGATGAAG
    37801 TCTTTCTGGT TTGGTTTTTG GAGGCTGGGA CTCTGACATC CTTTACAATT GTGGCTGCAT
    37861 CCTTCCAGGA ACACTATTAT AGCTAAGCTT TTATTGTCTG GGTAATCTAG GAACGTCTCT
    37921 GTTATATTTG CTAAGTACAT TTACTGTCTC TTTCCTTAAT TTAACCTAAT TGTGGTATCC
    37981 GCCCATTTCT GATGTATAGT TAACCTTGTG CCGAACTCTT TATCTAGTTC TATTTGATCA
    38041 TATGTAGCCA CAAGCTTATT ATTTCCCCAA GTTATTGTAA CCTCGTCGCT GCATTCGATC
    38101 TTGCAATACT TGAATATATA AGCTTGCTCA CTTACTCCTT CTATATTCGT GCTCTTAATT
    38161 ACACATGCTG AGTCTAGTAC ATTGATTAGG TCTTTTTTGA TCATACTTGT CTCCTTACTA
    38221 CAATTATATT ATAATCCTTT TGAGACCTGG ATGTCAAGAG GTTTTGAACT GCAAGTACCA
    38281 TTTATTACCT CCTAACTCCT TCTTGGCCTC TTCAAGATAC TTACTTATAG AGCCATCCTT
    38341 ATCCCATATA ACCTCAGCCA CACTCAATAT CAGGGCTTCA TAAGACTTAG ACTTTACATA
    38401 CCTGCTGTGC TTAACCTCAA TTAAGTGACC ATCTCGAGGA TCTTTGAAGT CCGGTCTGTA
    38461 ATTCATTCTT CTTCCTCGAG TATCTTCATA GTAGTGTTGT GTTTGAGGTT CCCTCTCTAG
    38521 TATTACACCT CTCTTCTCAT AATACATATA TACTGCAATT TCATAGGAGG AGTCAAACTT
    38581 AATCCCTTTG TACTCGTACT TACTATGTGC TCTGGACCTG ACCTTAGGGT TGCTTAAGGT
    38641 ACACCTAACA CCATACTTCT TAAGATTAGT ATCTTCTCTT CTTTGTTGTA CTTCAGGAAC
    38701 TTGCATTATA TTGCCTACTC CATACTTGCT TCTTACTGTC TCTTCTCTTT TGGTCATATA
    38761 AGGTTTAGTA GATAGAGACC CCTGATTCTT AATCATAGTA TCTTCTCTTC TTTGTTGCTG
    38821 CTTCGCCTTA TATTCTTTAA TCTGCATTGG ATTATCTGCG TTATACCTGA CTTTTAATGT
    38881 TCCTTTAATA TTATTGTGCC TTTGACATTT ATGATCTTGT TTACGCGCGA TATTTGAGGT
    38941 GTATAGAGTA TAGCGCTCGC CACATAAGTT GCATTGGGCT TCTATTGTTC TTGTTGTATA
    39001 TCTCTTGCCT GCTTTCGAGA TATGTGTTGT GGATTTTAAG GTATTGGGTA TTAGGACGTA
    39061 GTTGGCTCCT AATTCTTGTG TCTTGTTGTA GAGGCGTTGT TCGGTAGGAT GTGTGTAAGT
    39121 CATATAGATA ATATAAGAGG GGCCTAAGCC CCTCTCCTCT TATTCGTTTA TACCTTTATA
    39181 GTTTCTACGA TTGAAGTCAC CTTCTCGTTT AGGCGTTGCC CAATCAGATA CCTTTGTGTA
    39241 GAATCCTACC GTTCTTGTTA GTGCATCTGT GATCTTGCTC CCACACTTAG GACATACTGT
    39301 GAGTTTACCG AACGAGTAGT GATCATTCTC ACATATAGAG TAGACAGTAT TCAAAGCAAA
    39361 GTGTTCACAT CCTTCTGCCA TCGCTCTCTC TATAATATAC TTTGTCTGCT CTGGGGTAAC
    39421 CTTCTCACCT AATGAGTAGT GTACAATACC ACCACCAGTT AGTTTGGCTG CTAATCTACC
    39481 TTCTTCGTGG AACTTCTCAA ATAGAGTAGC ATTCTCCCAT AGTGGTACAA ACTGGTTGGC
    39541 ATACAGAGTT TCAGGCACCT TATCTTCACC ATAGATCCAT CTATCACAAT TAGCCAACTT
    39601 GTAGCTCATA GATTCACCAG GTATCTCTTC TACGTTGAAG ACGTTGTGTC TTTCTTTAGA
    39661 TAGCTCTCTA CTTCTTGTGT CTATGAACTC TACCATCTTA CCTAAGTAAT CATCCTCCCC
    39721 AAACCTCTTA GTTAAGTCTT GTGCTGCTTC ATAGTAACCC ATAATACCGA AGGTGCTGAA
    39781 CATCTTATCA AGTTCAATCC AACCATTAGA CATAAACGGC TGAACCCCTC TATCTATTAG
    39841 ATCTTTGATT AGAGCTCTGT GAGCAATTAA GATATCAGCT GCTTCACTTA ATCTATCATT
    39901 GAGGATTCTC TTGTAGTCTT CAAAGTCCTT ACACTCTAAT GCAATTCTTC TCATGTTGAT
    39961 TGTAAGTACT CTGTGCGAGC CTAGGCTTAG ACCAGTACCA CCAAAGCTGT TGACTTGACC
    40021 TCCTAATTCA AAGAGGTCGG CATTGTTCAC TAATCTACAA CAATTATGAG TGACAACCTC
    40081 TCCCATTTTA TAGAGGTGAT CCTCTGAATC TATTTCGATG TCATATACAG GTTGATTGGA
    40141 CTCCATAATA TTAACACTAG TTATTTTCAT ATATTTTTTG TATCCTTTTT AGGTTTTCCT
    40201 CAACAAACCT ATCGTAATCT TCCTTGAAGA TAAGCCTTAA TAAGCTAGAT CTTAAGTTCC
    40261 TCTTCTGATT AGATATAAGC CTTCCATGTA CGTAGAAGCT TTTATCATTT TCAAATCTTA
    40321 CTTTAATATC CCTATATATT TCTTGCAGAT CCACCCTTCT TACATTTAGT ATCTCAGGGT
    40381 AGTTTTTAAG AGTTAACAAT TTTAACTTAT AAGGAGTTTT GCTTAAGATA TTTTCTACTA
    40441 TTCTATATTT AATATCCTCC TTGAATTCAT CTTCACAAGA TTTAATCTCA AAGAAGATAT
    40501 TATTTATAAG TAGATCAGGG GTATATAGAT GCGCAATTCC TTCTCTCATA TATTCTATGC
    40561 CTGTAGGTTC ATATTCATAT TCAATATTAT ATTTTTGTAA TACATATATT ATTGCATATT
    40621 CTTGGAACGA TCTACATACC CTGTAGGGAC CACTTGCGCA AGTGAAGTAA TAAGATGAAG
    40681 GGGTACATGT TACTCCTGTT CTCTCGTGGA GACCAATTAT ACCTTTCTCC AAGTTATTTG
    40741 TAACTTTCCT ACTCTGTTGC TCCCTTAATT CTTTTCCCCT TTCTGTCTTC TGATAGAAGT
    40801 GTTTCTTATT TAGAGATAGA TTTTTTCTAT GTTCCTCCGA TATATAAGAT CCTCCCCAAA
    40861 TCCAGTTATA ATCTTCACAG AATTTTTCCC AACTAAGATG ATGACCTGCT CTTATATGAT
    40921 CTGCCAACCC AACATAAGTT TCATGACATA TGGGACATTC AAACCCTACT ATTTTTTTCT
    40981 TTTCTTCCTC TAGTGCTTTC AAGTATTCCT TTTTATGAGA CATACTCTGA TGCACTCTCA
    41041 AACCCTGATA ATTTTTATAA GCCCCTCCAC AATATGGACA AGTATACTCG AGATTTTTGG
    41101 CTTTAATATC TTTACCCCAA AGGCTTTCTT TAGAGGGCAT AGATATTCCA TGAGTTAAAC
    41161 TATGCTCCTG AAGTCCTGAG ACCTTCTTCA GACCCTTGTT ACATACAGGA CAGTGATATA
    41221 ATCCATCGTC CTTAAGATAC TTTTCATAAT ATTCCTCATA AGGCTTATTT AATTCTCTTC
    41281 TAGAATCCTC TTTAAGCGCG CTGTCTCCTA TTTGAGTGCA ATAATTAGGA TATTCTTTAT
    41341 GATAAGCATC CATGTATATG CCATGAGTGT AAGGGATGTG CCTTGTAAGA GATTTATAAG
    41401 TCTCATTACA ATAAGGGCAT TTAACGAACC TTTCTCCGTT AATTGTTATT ATATTTTTAT
    41461 AATCCATATA ATTAATTAGC AGGTAAGATT CGTTAGGGTA GCTACCTTTT TACCCTAGAA
    41521 GTCATAGTCT TGAGGATTCT TAATTATTTC CTCTGCTGTT AAGATAACTT CTTTTTTATC
    41581 CTTCGTTGTA ACCCTGAATT TGTGATTAGG TGTTACTTTT AAGACCTGAC CATTCTCAAA
    41641 GGTTAACTCA ATTAACTTAT GTGCTTCATT AGGTAACTTA AGTACTCCTG TAATAGGGAT
    41701 CTTTTTATCT CCAAGGTCTC TTACGTAGAG CTTCTCTTCC ACAGTACCTT CTGCCTGCCT
    41761 AGGCTGTAAT CTCTTCTCAA CAAACTCTCC TATAGATTCT AGATATTTTT TACCCTCTTC
    41821 ATCTTCATAG TAGAGTACGT CTTCAAAGTT ATGACAGCTT GCAACTTTTG GTCCGCTCGA
    41881 TACATATATA TTGTATCTCG GTGCATCGTG CTTTTTGCAG AACTCATCTA AGAACTTAGG
    41941 ATCTTCAAAG GAGTAAGTGC CATCTTCGTT AGTCTTTCTA GAGATATTAA CCGTACATAC
    42001 CGGGAACTCA ATAGGCCGAC CATCATGTAG GAGGTCTCCT CTATCCATGA CGTCACAATA
    42061 GATATCCTGG ATGTCTAGGA TAACATTTAC AACATAATCT AACCAATCTC CTTCCCCACA
    42121 ATCCTTCAGA GCTGCCTCAG GGACACCATC TACCATATCC TCTTTGTCGA AGTACCATCC
    42181 CATATTATCA GCGCTTAAGA TTCCCTTAAT TTTAGGTCTA TCGAAGACAC TTATATTGGA
    42241 GAACGGAGAT TCCACGGCAT TTCTAGATAG CATGTTCATG GAGTGTATAA ACGACTGTAG
    42301 GGCATTTTCT ATATATTTTC TATATTCTGG ATCCTGTAGA TCTGTAAGGG TCTTATGTTC
    42361 TCTATACAGC ATAACATGAG CAATATCCAG GAAGAACGAA CCAATAGCAA TAGCACCTGC
    42421 TAGGTGATTA GATAACTGAT GTACCGTCTC ACATAGAGCA TTTATATAGG ACACAACCCT
    42481 ATGGGGCATT CCACTAGGTA ACGACCCCCA AGGTCTGCCT TCGTATACAA GCTTGGAAGC
    42541 GTTGACGCTA TAACAGTTAT GTTGGATCAT TCCGTTTGCT ACAAATCTTC CTGTATCTGT
    42601 AGTAATATCA TATACATATT CAAGTTCTTG ATAAAGAAAT GATTTTTTAA ATTTTACATT
    42661 CTCGTTTGAT GTCTGAATTT TTACAATTTT TGCAATTTTA TTGCTACGAG ATTTAGCATC
    42721 ATTTTTTGCA CTATACTTAT CAAAAACGAT TGAATGATCT ATTTTCCAAA GCTTTTCTGA
    42781 CCACTCATAT ATTTTTTCTG TAGGTCTAAA AGTAACTCCA AACATAAAAT CATCGTTAGA
    42841 ATAACCACAA AGCTTCTTAT GGGTTTCTAC GCCTAATAGT TTAAGAAGTT CATAAAGACC
    42901 ATTTATTGTG GCTAGGGATT TCATTTGAAT ATCACATCTA CCATTAGATT TAGTAACAGT
    42961 GCCATCAGCG TCAAGTACCC CCGCAATAAA TGCCTCTATA GATCCCGTTT CCCAATTGAA
    43021 AATGTTTTTT GGTAATTTCT TTGTAAAAGA GTTATCGTTT CTTCCATATT CAAAATAATA
    43081 AGAGCAAAGA AGATTCAACG ACCAATCCGT AAAATTAATT TGCATATTAT TTTGATTAAA
    43141 AGGCTTTCCT GTCATAGGGT TAATAGCATC TTCTCTCTGG AATTTAAAGA AATTAGCATC
    43201 AGGAAATAAT TCTTTTGTAA TCTTATAAAT TCTAGACTCT GTAATATCTT TTTGACTTAC
    43261 AGAAACCAAG TTACCACCTC TTAAGAATTT AACGCAACCG ACTGGACTAT CGATATAATT
    43321 AGGATCTTGA TCGTATCCTT GTAAATTTCC ATCGCCTAGC ATAAAACCTA GAAAATAAGC
    43381 GAATTTTTCA GGAACGTGAA TTTTATTAAA TTCAGAAGGT ATTGGATTGC TCACAATTGC
    43441 ATCTTTTATA GCTGAACCTA TTGCTAAGTT ATTTGCAAAA ATTTCCGAGC CATCCTCTAA
    43501 AATAATGGGA TGATCCTCAG TTACAAAAGC AAAGTCCCCA TCTTCTGTAA CATATAAAAT
    43561 CATATCTTTA TTATTCTTGT GTCTAACTAT TCTAGAAACA TTTACAAATC CATTTTCATC
    43621 ATCCCACACT TTAATCTCTA CATTTTCGGA GCATAAGATA TTCTCGTTGA TTTTTTCTAG
    43681 ATCTTTTGTG CTTTTAGTGT AGGCAGACCA TCTACCTCTG TTTTCATTAT TCATCATAAA
    43741 CGATTTATGG AAGAGTACAT CCTGTTTAAT ATCATCTACA AGAATAACAT CCATATTATT
    43801 CCCTTCATCG TACTTCGAAA ATTTAGAATA TCTTTCGAAG AGCTGTTTTA AAGTAAGATA
    43861 ATACTCCTCG TTGTTTATTT TTACATAAAT CGGAGTATTT CCATAATATG AATAAGGCTT
    43921 AAGTATATTC GTGCTGTCGG CGAGAGCTAG TGACATATCA TACATTCTAC CTGTTAAGTA
    43981 TTTAGCTCTT TTTTTGCCGT ACATATCCTT AAGCTTTCTA TATAGGTATC TATAACCTAC
    44041 TAGCTTATTG ATGGGCATAG CTGTCTCCGC AAACATACCT GTAATAGAGA TATCACTCTT
    44101 ATTAGCATTA GTATCAACAC TTGCATCTGA GATGCCTTTC TCAATAAGGG TTTCGAAGTT
    44161 ATTGATGAAG TCAAACCTAT CTTTATCAAG TCCGTGCATC TTTAACATAG AGTCTACTAC
    44221 TTTGTCGTCT GTAACACCAT AGTTTTCCTT CAAACTATAA GCCAATGTAT TACGTACTCT
    44281 TTGTAGGGCT GCGTTAACCG AACTTGATGT GAACGAGTTA TTGTTTTCCA TATATAATTC
    44341 CCTTCTATTT GTTTTCTTTT ATGATATTTA GAGCTTCACT AGGACTAGCT GGGTGCCCCT
    44401 CGTAGATCTT ATTGTCACCT TTGCTTATAA TTAGATATGG GACTCCCTTA ATATTTAACT
    44461 CAGGATGTTC CATTGCTTCT AAGTGCTCGA AGTCTACATC TTCCATACTT TCTAACTTCT
    44521 TTGTCAACAT TTTACAAGAC ATACAAGTTG GATTACCATA TAATTTTACT TTGATTTTTT
    44581 CCATTAATAT TTTTCACCTT TATAATTTTA ATATAACCGT GCAAGTGTAC TTTTATTGAT
    44641 AACAATACCC TCTTTTCAGA GGGTATTTAC TGAGTAACTT AACAATTTAT GTGTTACTTC
    44701 TTCTCCTCTT CACCCTTTAG TTCTTCTTTA GATGCTGTAC TTGCTATAAG ATCGTCTATC
    44761 TGTTGCTGTG TTAGACCATA AGATAACAAT ACTGTGTTGA TGCATGATTT AGTCACCTTC
    44821 TTCAATAACT TCATATCAGC ATGCATCTGC CATACATAGA TGAAGATATT ATACAATATA
    44881 TAATCGCACC ATATAGGGGC TCCAATTTGT CCTAGAACTG GTTTGAAGAT ATTAGCGCCT
    44941 ACTAGGATAC CTACTGCTGC AGCTGATAAT ACTTCTGCTA CGAGGTAGTT CTCCCAAGTT
    45001 TTAGCTTTAC CTTTTCTAAT CTGCTTCTTG TAGATTTCCA TAATTGCTGC AATACCCATT
    45061 ATCTCAAACA ACAGGAACGC AACATAGATC ATTACTTGTA CTTTATTCAT TCTCCATACC
    45121 TCCATATATC GTTTTGATTA TCATAGATTA AGTCTTTGTT AATAACATAC ATATTATTTG
    45181 CATAAGTTTC CATTATTATT CTAGAGGCGT CTGCAACACT CAAATCTTTA ACGTGAGTAT
    45241 CGCCTTCAAT AGATTCAACA CTATCTGCCT GAGTTCTTAT ATCTATTGGA GAACTTATAA
    45301 TACCACCTGC TGCGTCAGCA AACCTTACGA CATGATTGGC TAGTGCTGAT CCTGCCAGGT
    45361 ATGGTAGCGA GGTATCTAAG GCCTTTAATG TTTTTACTTG TAGATACCCT CCTACTGTTA
    45421 GGTTTCCATC TACGTATGTA CCACCTCTTA ATATTGCCAT TTATTGTATT CTCCCATTTT
    45481 AATTAGTTTG AGTACTCTTC TTGCAGGAAC TCAGATCTTA ATAAGATATT CTCTTCAAGT
    45541 GTTGCATTTT CTAGTTCAGA GTATAATAAG TTATTATTAC CATCATAGTT ATCCTCATAT
    45601 GTAGGTGTTA CTCTATTAGC TACTTTATAT GATAGATAGT TATTCTTAAG TAGATTTAAG
    45661 TCTCTATCAG ATAGGCCTTT ATAACACCAC CACAATCCTC TATACATTGC ATCGGTTGTT
    45721 ATAGCTTCGC CTTTGTCATT TACATAAGCG CCTAGCATTA TATTATATGT TATGTTATGC
    45781 TTATCATCCT TGATACTGCT ATCTTTTTTG TCTGCGTCAG TTAGGGTATA TTCTATAGTG
    45841 TACTCTTTAG CAGGGCTGTG ATCGAAGCCT TCGTTTCTAA CCCATAGAGT GATAGCTTTT
    45901 TTAGATGCGT GGTATTTTAC TATTACTCTT TCCCAGGAGT TATACATATC TGATGCCTTT
    45961 ACCCCTGCTA TATTTTGTAT CTTACCACCT ACTACTATAT TATCACCTTC ATAACCATAA
    46021 GTTAGAGATC CTATAGAGTC TAGGTATTTA ATATTAGAGT TTTTGAACCC ACTTACATAT
    46081 CTTGAATAAG ATATTACCCA GTCATCTGTT AACTCGAAGA TGTTCTTATT AGCGTTAGGC
    46141 AACATAAACG ACATAAGGTG CCTTTTATTA TCATTATCAT TTAAGTAGGT GTAGTTAACA
    46201 ACCTTTGAGC TGTAATCCGA TAGATGTGAT TCTTCTACGC ATACTCCCAT TATACTCAAC
    46261 GTTGCATCTT TCACTGTCCT ATGCTCTGCA GGCCAGGATA CATACATCTT ATAGTCCCCA
    46321 GGTTCTAGAT AGCTGGCCGA GGCATATCTC CTCCATGTTG GGTCTATTTC GTATTCAGTA
    46381 TTACTGTAAT TTGTACCTTT AGAGGCTACT GCTACTTCCC TGGTATTTAT GCTTTTTTCT
    46441 ACTATAGTTT GATAAGGATG CGCCGTAGAG TTTACTCTAA TATTTTGGTT GGCATTGCTA
    46501 CCTTCGGCGT AGATATGTAT ACCCCTCAAC CAACTCTCAG TGCTGCATTT AGCATATAAT
    46561 GATACAACAT ACCAGTCTGC TTTGCTTACA CTGAACCCTA CACGATATAC GTAATCGTTT
    46621 TTATCGTTTG TAGAGCTCTT GAGAGCCATT GCGTCTTCTG TCTCTAAGAA GTTGTGTAGA
    46681 GGTCTAGATA TCTGCTCCCT TAAATTACCT GCATTATACC AGTTATCATT TGATATCCAA
    46741 TAATTGTGCC TACGTATCCT AACTGTTAGT TTAGTATCTT TCTTGAAGAT TTTGGTGATT
    46801 GTGACCTTAC CTGATCTATT GCAAGTATAA TCTACCCCAC CTTTAAGAGT CTCAACTACG
    46861 CCATTATTAT CATAGGTTAT ATCTATACCT AAGATTGTAC TTGCATTGCT TAAGGTATGG
    46921 CTTGTTACAG AGCCTCCTGT AACCTCCATA GTAGTGCTGT CTTCACTTAC TTGAGTATAC
    46981 TTAGCTAAGT TAGGATTGTT GGTTGTTATA TGCTTGCCTC TATAATCTCC CCAACAATTT
    47041 CTATCATATA GACTCTTCTC TCTGAAGCTA CTACCATTGT ATAGAGCTCC TTTAATTGGG
    47101 ATATCTGGGC TATTACCTAA ATCCTCTTTG CCTGTAAGCT TTCCACCTGC CTGATACTCC
    47161 TTTAAACTGA ACCCCTGACA GTTTTCAGGG GTGGCTGAGT AGTCACCCTC AGATCCTAGT
    47221 GGGAAGTAAT ATATATTTTC ACTTCCTTCT AAGTCTATAC AAGGCTTCTC ACAGAACATC
    47281 CCCGACATTG TCTTAATATA TAATTCCTTG TTTTCTGCTG AACCAATCTG AACCCCAGGT
    47341 ATATCTTCAA ACTTGGCAGG TTCTACTATC TCTACGGGTT TAGCTTCCTT CTTTTTATTG
    47401 GCTAAGTCTT CAATTAAGTC TTCTACATCA TAGAAGTTAC CACGTTTGAA GCTATCTCCT
    47461 GTAAACCCAT ATTCTTTAAT TGTAGTTGTT TTAATTCCTG TAGGCGTAGC TTTAATCAGT
    47521 GTCTTAGCCA TTTTTATTCC TATGCCTTCT TCGCAAAGAT TACTGAGTTA CTTTTATCAT
    47581 CCCAGTATAT TATAAGTTGG TCATTTACAA CTACTTCTGG TGTTTCTACA GTTCCTTTAG
    47641 CTATAAGCTT GTTAGACTGT ATCTCAGACT TTGTAGTACC CGTATTGATA ACTACTGCCT
    47701 TATCCTCCTC CCCTGCCTTT AAGTTTAGGC TGGTGGATGT TATAGTTGTA GACCCCTTTA
    47761 CTGTTGTTTC TAGAGTATTA GTCTCTACTG TAGTGTCTGT AGTATTGGCT TTTATATAGG
    47821 TCTTACTTAA CTTAAGAGTT GTATTACCTA CCGTATTATT GATGCCCACA GCAGCTGTAA
    47881 GATTGATATT AGTATCAGAG GTTGTATCTA TTGTAGAGTC TGGCTTAACT TCTACGCCCT
    47941 TCGTACTATC CTTCCCTGCT AGTATCTTAA CAGATCCTCT TGTTTTACCT TCACCCGCTG
    48001 TACCTGTATA GATTTCGACG TCTCCAGAAT TATCCTTCTC TATATTAGCA GATGCAATTT
    48061 CTAAGTTTCT AGGTAGGGCG TCGTATTTTT GATTGCCCTC TATCTTACTA ACATTTAGGA
    48121 TATCATTTCT AGATAAGTCA AGATTTGTGA CTATTTTTAT TGGAGTTTTA CTAGCCATTA
    48181 TTTATTTACT CCTTTATCAT ACTTGAAGCT TACACTGCCT CTTATTCTAT AATATAGAGG
    48241 TTCTGGGGAG TATATTTGTA CTTCAGTTTT CCTATCATCC CCTAAATAGG TGTTGTGTAC
    48301 GGGTGCTTCA ATCTTGTATT CTATATTATC ACCTTTACTC TCGTCTTCAT GTTCTTCTAA
    48361 GGCCATAATA TCACAATAGT TCTTAACATT ATAATTGTTG TTATTATCCC CAAACAATCC
    48421 ATGCCTTATT GTTATTATAG CTCCTTTACC TTCCTCTGAG GATGCTACCT TTTTATCCTG
    48481 ATCGTCTGTG TGATTTAGGG GCCAAGTCCA CTCAATAGTA GGATTGAACC TAGCGAAGTT
    48541 TAGGTGGATT TCTACTGAGG TTATATAATC TCCTAGTGTT GTATAGGATG TAACTACCCC
    48601 TACCTGAGGT AGATTACTAT ATCCTACATT TCTACTGGAG TCATCTGAGT CTGTACCTAC
    48661 ATTAACACCG GCAGGCGTAT GCAATGTTAA CTTGCCTTTA AGGTTAGTGG CACTCTTATA
    48721 ACCGTATCCC TTATCTGTCT TTGTAGTCTC ACCAATGAAC CAATATACAG GAGCTCCTAT
    48781 TAAGTTAGCT ATGTCTTCAG GCTTTTTCCA ATTAGTAACC CCTTCAGCCT CCACAAACAC
    48841 TGATGTAGGA TTATTTACTG TTAGATACCC TGTTTTACTT ATAATAGCTT CAGTTGCTTC
    48901 AAGTACATTT CCATCAGCTG TTCTAACAAC GTCATTAACT ACAACGCCGA TTACATTGTC
    48961 TATATCATCT GGGAACTTAG CGGGTGTAAT GCGCGATGTA CCTAGCCCTT CTTCACTTGT
    49021 AAGCTTAACT ACTGTACCAG CATATAGGCA CACCTCATTT GTTTTGGCTG CATTTATTAT
    49081 GTTACTATCT ACTTTATATG TAGCATTCGT ATCTACAACA TAATCTTTCC CTTTAATATG
    49141 ATACTTTAAC TTATAAGGGG AGTTCTTATC TATCCAGATT TGACCATCTA CTCTTGTGCT
    49201 CATTTAATTT ACTCCAACGT AGGGATTATA CTATATACAT CTTTTGAGGC AATGTTTATT
    49261 GTATTTATTT GTGTTGTTCT ATACTGCAAG TCGAAGCAAC TTAGTACGTT AGCAGGATTG
    49321 AATCCTCTAT TGGCATAACT AAGAGTGTCT ACTGCGTTCC AACTGTCAGT TCCTTTTACA
    49381 TACTTTCTAA GTATTAGAGC TACAGGTATT ATAATTGAGG TACTTTGTGG GTCTATAATA
    49441 TTCTCATGCC TCATCTTATT TATTATAAGA GGTATGATGT TCTTATTTGC CACTAAGTCT
    49501 AACATTCTAT CCCTATTGAC ACAACTTATA TCTAGCGGTA TTATTGGAGC CCCGATTGTT
    49561 ACTGCCGAAG ATGATGTAGG ACTTGAGTAC GCAGGGTATG TACTACTTGC ATTATCTGTG
    49621 CCTTCTACAT TATAAGCAGG ATCCATCCAG TTGACCGTCG ATGGACATTT TGAGTATACC
    49681 CTATAACTAT GTAGTTCTAA CTTCTCATCC TCTGTATACA TTTTCATCGT AGGGTCATTA
    49741 TAGCTCTCAG ATACTTCTAA CTCTGAGTAT CTTGATCTAG ATGTTGCATA TATAAGGTCT
    49801 GTTACTAGTG CTGACGGGTT CTTTTCCCCC GCTTCGTATA CATTCTTTAA AGCTGCATCT
    49861 ATACTACTAC TTGTAACCGT TGGGATATCT ATACTCTTGA AGTTTGGCTT GTAGTAAGGC
    49921 CCTACTCTGT ATATTGTTCT ATAATCCATC GCCTCATTAT ATACCCTATC TTCTATTGCT
    49981 AGATTAGGTG CATCTAAGGC TATTTTAGCT GCTACTGCTT CAGTTCCATC TTCGTAGGAT
    50041 ATCATAATAT CTGGATATAA TTGTGATCTA TTATCTACCA GATTATGTCT GTATTCAGGT
    50101 AATCCTCTGC CTGTAAAGAT GTGTGTCTTA ACCCACTTAT CCATCATTGT CTCTGCCCAT
    50161 TGTGAACCAT TTGCCGTTAG ATAAGCAGGG GACTTTGCGT CTGTACTCTC AGGTACATAT
    50221 TCAACTACAC CTACTATTAG ATAACAAGTC TTCTCATAGT TGGATACTGT CATAGCACCA
    50281 TCTTGAATGA AGTATTGACT GCCCGTTGTT GATCTTAGAG GGCATGAGTA GAAGTAGTTG
    50341 TTTTCATCAT TAGGAGAGGG GTAAGTAGAC CCAAAATTTT CATTAGCTAT TACACAGTAG
    50401 AACTGAGGTG TCTTAGCTAG TGCCCCTGCA TTAGCTTCTT TATCGTAGTT TATAGTTGCT
    50461 ACTACATAGA ATCTTCGTGG TGCTGTTTTA TTACCTGCAC CTAATATGTA ATTTACGCTA
    50521 GAACTTGCAT CTGAGGATAT TTTAGCTAAT TCAATTGTTG TGTCATCCAG AGCATAGCTC
    50581 TTAATTAAGT ATGTTCCTAT ATTATCAAGA TCTCTCTCAT ATGTCTTACT AGTAGTTACC
    50641 TTGGCATTAC TCGAGAACAC AAAGGTCGTA CCTTTCTTTA TGTAGAGTTG CAGGCCAGTG
    50701 CTCGTAGCTT TGATATACAT ATTAGCATTA TATATTCCAG GTTTGAACCC TGCATTTAAG
    50761 AGGCCATTCA TGTATAGAGA TTTAAGATCT TGTTCATAGA AGAAGCTGGT CATCCAGCTC
    50821 TCACCTATAG CTGCCACTTT ATATTCATCT CCTTCGAAGT TAATCCCTGA GTTTCTAATT
    50881 CAATTAGTTT GGCTCAGGGA TTATAACACT TCTTCAGTTT TTGTCTTTAC CTAACATTAT
    50941 ATTGTAAGAT ATATGTTGAG ATGTCTCATC ATATATAATA GGAGGATATT CAATCTCATA
    51001 TAATATCTTC CTAATGCCGT TCGTATTTGC CTTAGTTAAG AGTTGGATGT TAGTTACAAT
    51061 AGCCTTACTC TCCATGTTCT TATCATAGGC ATTTAAGTCG AAGCAATTGA TCAGAGCGGA
    51121 TACATTTTCA TTGGATATTG TCACAGGGCC ATTAGCTATA ATCTCACTAT CTACTGTAGT
    51181 CATAGCTTCA TTTGTTATAA CCAAGTTCGT ATTGTAATTC TTAAGAGGTG ACGTAGAAGT
    51241 TGTATTAACC TTTATACCCT TAACATTAAG ACAACTCGTG AAGTTGCTGC TAAGCGTACC
    51301 TTGCACCTTC TCCATCTTAA TTATAGCATC ACTATAGATA TCCATGCACT CCGTATTATC
    51361 CTCTATAGCT GACTTAAGTC CATAACTATC CCTCTGAGTT ATATACTTCG TGAACGTTAC
    51421 CGTCTCTTCA AACGGTCCTC TATTAACTAA TGCACTTAGT ACGTTATTTG CAAGTTCATA
    51481 GTACTGGCCA TTTGCTCCTT CATCTTCTAT GTACTTACCT GACTCTGAGT TGTATCTGTA
    51541 GTAGGTGTTG TGGTTGCCAT TTATGATGTA GTAATATGTT CCTTCTACAG GAGTTACCTC
    51601 GCCATAATAG TTATTCTTTA TAGCACCTCC CTCATCAGGA ATCTCCTCCA TACTTGTATA
    51661 TAGGCCTAAC TCACCTGTCT CCTTATTATA GCTAGCATAA ACCTTCTGGA TATTGTTGGA
    51721 CAACTTCTTA TTATAGTGTA GTCGTCTCAC AAATGGGTCT CTAAGGAGTT CGAGCTTATT
    51781 ATCTGTAGCC GTCTTATCTA GTGTGTATCT ATTGATGAAC TCCTGTGCTT TATTTAAGCC
    51841 ATTAACTATG TAAGATACTG CAGATCTATC GTACATAGAC GTACCAGGTC TATTGCATAC
    51901 TTCAGAGTTA AACTGCACAG GTAACAACTC CTTAGTCTTC TTATTCTTAT AGACTACACT
    51961 TCTATGTGAG GTTGTACATA CATAAGCTGT GTTACTTGAG GAGCTCTTAG TATACAAGCC
    52021 GTCTGCCAAG CCTAAGGCAT GTGATTTGGA TTCACTTCTT CTTATTACAG CCTTAGTGAC
    52081 TCTGAACTTT AAGGAGCTAT CCTTAGCGGC TTTACACTTA TATACATATG CTATTGTATC
    52141 TGCCTCTACA ATACTCTCTG TCTCATAGGA TAGATTATAC CAGGTGTTAG ATAATAGTAC
    52201 CTCAGATACT TCATTACCAT CCCCTTGAGA TAAGCTCGTC GATATTAACT TAGGACAATA
    52261 GCCTGCTTTG ACGTTCTTAT CGTTAACCAA GAACAATACG TCTACTTCTA AGTTCTTAGC
    52321 AGGGGAGTCT ACATATAGTG TACCTTCTTC TCCTCTGCCC TCTCCTGTAT AGTATGCTAA
    52381 CTTATAAGCA ATGTATATCT TAGATGTAGC ATCATACTTC CAAGCTGTTA GCAGTGTCTT
    52441 CGAGAAGTAG AGTTTTAAGC TGTCTCCTTT CCCAGGTAGA TCACTTATAC CTCTTATTGT
    52501 AGAGTCACAC CTTACAATAT TACTATTACT TACTAGAGAG TAGCTCGTTC CATTCCATAA
    52561 GTATAGAGGA TCATAAGTAT TATTACTTAA CACCTTAACA TTAAGCGCAA CTTCATAAGT
    52621 AGCTCCAAGC TTAGACGATC CTGCCAGATA CTTCATTACA ATAGGACTGC TGTCATTATT
    52681 ATAACCAACT TCCCCATTAT TGTTGGTACT TATATACTCT ACCTCGCATA CATCCTTACC
    52741 TCTACCCTTG TCCCAATCGT CATCTGAGAC ATAGTTAGCA CTGTAGGTGT TAATTATACC
    52801 CCGTGTTGCA TCCTGCCACT TCCAAGCATT GGTGTTATCG AAGTCCTGGT TAGTTATAAG
    52861 GTTATTAGAG TACAAGCCTC TTCTCGTTAT TTCTACGTCA CTGTTCTTAC TTGGTAAGGT
    52921 TCTATCAGAT GCATAATAGG CATATAGAGT GTCACTTGAA CTCCTAACGT AACTCTTATC
    52981 TGCTACCTTG TACTTCTCTA ATTCCGGCCC TCTATATTCA ATATGAGGTG TTATCTTGGA
    53041 TAAGGCTGCA AATACTCCTG AGGTATCACC TTTAGATCCC CTCGAGTTAC TGGCTGTTAG
    53101 GGATACTATA GCTGCCTTAG CTTTGTTTAA CATGTTAGAG TGATGAGCCT TAATTATAGA
    53161 TGCTTCACTT ATCTCTGTTG TCACAAGATC TCTCGAAGCT GAGTTAATTG CATCTATACT
    53221 ACCCTGTATA AGAGAGGCTG TCATGTAACT ATTGCTTGGC ACTTCAGTTG GCATATATGG
    53281 GAAGTATCCT GAGTTTATAA TAGTATCCCT ACTTAGTGTA CTACTTGAGT CCCTTACTTT
    53341 GAGTAGATAG TTATGCTTAC TTGATTTAGA GTAAGGGTTG CCATAGTAGA ATGGTGTTGC
    53401 TCCTTCGTTA GAAGGTTCAG TGAAGTCAGA ACTGCTTGCA GCTGTTAACT TATATGCGCC
    53461 ATTACTACCC TTTAATGTAT ATACTGTCTC ATAGCTTGCT TTACCAACAC TTGGTAACTC
    53521 CTTGTCAGAA TTGATTATTA TAACATTCTC AAACTTAACA GGAGCTATGT CTTGCCAGTA
    53581 GTACATATCA TTGCCTACTC TATATAGGCT GATATTGTTA GTTAGCACCG CTCTTAATAT
    53641 TCTAGTGTCA TTGCCGTCGG TGTAAGTGTA GTACTTCTTG AACTCCCAAC TAGCAGGTTT
    53701 GGATAAGTCA AGTATCTTAG CCGTTAAGTC AACGTAGCCT GAGTCCCCCT TAATCTTATA
    53761 AGTGCCACTG GTTGTCTTAT ATACTACTCC TTCGACTGGT TTAACTCCCT CAACATAGTT
    53821 AACTATTGTA CACTCTGCGT ATGTTCTGCA AGCTTTGTTA CCGTAATCTC TTATTATACG
    53881 CTCTGGTGTT ATATCCTCTG CACTATTAAC ATCTGTTATA GTATATAACT TAAACTTATT
    53941 GTTACTTATA CAATAACCAC TTAATGTGTT AGGCAACTTA GATGTTCTAT TACCATATTC
    54001 TAAGTTAAGT TGTGAGTACA TATATTCAGA GATGTTGTTA GAGTCTAATA AGTTAGACAT
    54061 TCTAGCATAG TTGACCTTCT CTGCATTAGT CATTACATAA TATGGCTTGC TAGATGTTAG
    54121 TGTTGCAAGT GCCTTAGATG TATCACTGTA TACAGAGTCT GTGTAGGATA GTTCGCTTAC
    54181 ATAACCACTA TAATCCCATA ATATCTTATA GGATCTACCC GCTGCTAGTA TTAACTTGTC
    54241 TAAGTCTCTC TCATTAGATG CTGTTAGTTT ATCTAACCCT TCAACCTTAA CGTAATATGT
    54301 TGTTGTTTGT TCATCAGTAG GATCTAAGCT TGTATAAGGC GCAGGTTGAG GACTTGCCTT
    54361 AGTGAAGACA CCGCGTCTAT TGATATAGTA GGTGTCCGAA GGATCTGCCT CACCACTAAC
    54421 CTTAACATAT GATGCTACTC TATCTAGACC ATAACAAGGA TTGACTCTAA TTGGTTCAAT
    54481 TAAGTCGTCA TCTGCAGATG CTGGATTCTT AGATACATTA CCCTCTTCAA GTCTCTCTGT
    54541 CTTGGCAATA AAGAACGAGG ATGTATAGTT CTTAGACAAG AACAGTGGTA TATCTTGTGT
    54601 TAGTACTAGC TGCCCCCCTA GTCTATCCTT GTCTAAGTAT ATATAATCTG TAGAGTTTGG
    54661 ATAATCCGTT GGGTGGTTAG TACCTAAGAG TCTCCACGTA AATCCATAGT TCTCCTCATT
    54721 GCCTAACATC TTGCCTGCTA GATCACCGTC TTCACAATCT TGTACGTAGA AGTCAATATT
    54781 GATCTGCCTA TGAGGGAACG TTCGGTTATC TCTAGGATGT ATAAGTGCTG ACTCTGATTC
    54841 TAAGGTAGCT CTTAAGTTAT CTGCATAGTA CTTAGCAGGT GTATTGGTTA CAATATCCTC
    54901 TGCATTGTTA AGACCATTAA TATACTTAAT AGGGGTACCC TTAACTTCAA TCTTAAATCT
    54961 AGCTGTTGCA TACACTGCTG CATATCTGGC TTGGGTGTCT GTGTTATATA GGTAGTCCTC
    55021 AAATGGTAAG ATCTGCATTG GATACTTGCA TGTTATATAA TAGGTACCTT CCTTGAGGCC
    55081 TCTTAGCGCA TCCCACTTAC TTGATAGCGT AGACCATGCT AAGGTATTAT GCCAATTGTC
    55141 AGGGGATATG TTAGAGTGAG CTACAGGCAC TCTAAGCTCA TTATAGTATG TACTTGCTTT
    55201 GAGCAGTGTA GATATACCGC TATTAAGTTC AACACCGTTA AGCATGAACT TGTCTAAGTA
    55261 CCCTACATGT GCATAGCTTA AGTCCTTCTG AGCTGGTATT GTTAGGGGTA TCAGTACATG
    55321 ATTGCTCTGA GATGTTCCTG CACTTGATTG TGTTTGTGTT AGTCTTATTA CAGGTCTCAT
    55381 CAATGTGTTA CTATATTGTG CCTCTACATT AACTCCGTGA GAGTACCAGT TCGTGAAGTC
    55441 CACCTCCGGA CTTATTGTAA AGTTAAGATT TAAGTCTGCC TCGTAAGTTA AGACACCATT
    55501 CGTTGGGTCT AACGCTGAGG GTAAGTTTAT AGCACCGTTA GTTGTTGTAG AGATAATGTC
    55561 ATCACTTATG CTGAACTGTG ATCCTACTGT TGTTAGTGGG TCTCTATTAT AGTGCACAGG
    55621 ATATAAGGTT GTGTTGACCA ATGTCAAGAG TGTGTTGCCT GAATCTGTAG GTGATACTAC
    55681 ATCCTTGCCT CCATATGTAA CTTTAACCTT CTCCTGGTTG AAGTTGTCGC TGTTAGATGT
    55741 AATAATAACA TTATTATTAA CCTCTGCTAC ACTATTAAGC GCCTGTTGTA CACAATCACT
    55801 ATAAGTGAAC TCTCCATTGA CCCAACCATA TATGTCAGTG TCGTCTTGAG GGTCTCTATA
    55861 ATCCTCTTTA AATTGAGCAG AGCCACTTAG TGTCTCCTCT TCAGATGTTG GGTACATATC
    55921 TACTAGTATA GAGTCCCACA CGCCTCTGTT GAACACTCTA ATAGCATCGA CGTCCTCCAT
    55981 TAAGGCACTA CCATCTTCGC GTTCTCTAAG GTTAACCTCT TTGAAGATAC CTAAGTCTCT
    56041 ATGTATATTA TAACCTAATA CATAGGTAGT AGGAGAGTAA GAGTATAACT CTCTAGTTGT
    56101 TCCTGCTGCT ATTAAGATTA AGCCGAGTCC TTCAAAGCCC TTCCTGTATA ATCTTAAATC
    56161 ATATAAGCTG CCGAAGAAGC AATTGGATTG ATTAAACCTT ACCCTGTAAT TAATAGGATC
    56221 TGTTACTATC TCTACCTCTA TAGCTTTACT CTTATCATCT GTAACATAGT ATCTATCTAT
    56281 AGACCCAGTT GTTGTTGTAA CAGTTAACTT AAACTCCTTG TTCGGACCTA TTGTTGCTAG
    56341 AGCTGATTTG AAGTAATTGT TAACATAATC ATCTGCAGTC AGACTCTTCA CATATTCAGC
    56401 TGAGTTACTT GAATCCTGCA CAGATGAGAC CACAGCAGGA GTCAGGGATA TGTATGTTAG
    56461 CTTGGTATCA TCCCATCTAT AATACCTATC CCCTTCTAAT TTATAGGCCT TACCTACCTC
    56521 TCCTCTATTA ATCTCCTCGA CTTCATAATT AGATGCTATG AGGATATCTT TAGATATAGA
    56581 TGCCTTAGGA GTCTCAAAGG TTGCGTGCTT AAGATTAGGA GTCTCCTTCT TGACAATCTG
    56641 GTTGTTTACA CTTAATGACG TGATTATGGT GTCTTTAAGA TATAAGACAC TGGCTGCTAT
    56701 ACGATAATTC CTGAGAGCCT CTGTAGGATT GTTAGCGTTA AGTATTATCT CATTGGATTC
    56761 AATAGCATTA TCTAAGGCCT TGAAGTATAC CTTGAACTTC TGGGCTTCGA AGGTCTCCTT
    56821 GACCTTCTCC CCTGTAAACT CTAGATATAA CTCGAACTCA CCTTCTCTAC GAGCTATTAG
    56881 CATCTTAGGA TCCCCAGCTA TAGCTTCATT GAACTTCTTG ATATTATCTA GAGGTAGAGA
    56941 TATATCTGCG CAGAGTGTTA TGCCATCTGT ATCCTGATTC CAATACCAAC TGTCATAATT
    57001 ACTTGTAGCT ATAGATGTTA GTAAGCCATT CTTGAAGGTA CCTCTATCTG TTATAATATC
    57061 CTTACGTTCA TACTTGCTTG GTGATAGTAT TAAGAGATTC TCTGATACGT CCTCACTCTC
    57121 ATCAGTCTTA CCTCCAAACT CAAAGGATAG ACATGGGATC TGGGAGTTGT TATCTCTCTT
    57181 AATAGTGGAT CTTGCATTAA CTGAATCAAC TGCGATGTTA GATGATGTAT CGAAGAAGTC
    57241 ACTGAATCTA TTATCTCCAT ATATAGATAC CTTCTCAGGA TATGGGCTAC TTGAACTTGT
    57301 TGGATCAGGG CAGATTCTAT TTAAGTAGAA TCCCTGTATC TTAGATGCCT CGCTATTACT
    57361 TGTATCTACC CACTTTACAG GAAGAGTATC TGCACCTTCA TCATTACAGG TAAACTCCAT
    57421 GCCTCTTACA CGAGTTAAGT TACATAACCC TGCATTCTCT GATGGTCCTA TTAAGATCTC
    57481 ATTTGATAAG CTAGATCTAA TATCTAGTGA ACTTAATCTA TAAGCCTCTA TTACCTTCTT
    57541 GTGTCTAAGA GGGCTGGCTG ACTGAGTTGT GAAGTTTAAG TAAGGATTAA GATAGTATCC
    57601 TAAGTGATAC CAATCTGGGT ATATAAGTCC TCTTGTATCA TCCTCACTCT CTATTACACT
    57661 TGTAAGATCC TTGACCAGCT CCTCGGTTAG TGGTATAACT TTGATAGGCT CTGACCACTT
    57721 GTATGTTGGG AGTTGCTGAA CATATAATCC TTGCTCTTCA GACCACACAT AACCACCTTC
    57781 ACTCTTCTTA ACTACGTAGA ATAGTGCCTT GGTCTCTTCA GACGGATATA CTGATAATAG
    57841 TTGGGTTGTA CTCGTGTTAA TATCTGATCT AGCTGGCGAA GAGTCTAGCT TAGGGGTCTC
    57901 CGAGATTAAG TCACTTGTAG AGAACACGAA GTTGGCCTTA GTGTAGTTGG ATCTTGTTAT
    57961 ATCGTCGCAG AATCCTGTTT GAGTCTCTAT TCCCTTTGTA GTCTGTACAT CATATGTGTA
    58021 GAGACCTAAT CTTAAGCCTA ATACTCTGTC GTCTGATACC TCTGAGTATG TAAGTGGTAA
    58081 GATACCCTGA CTGAAGTTGC ATAACTCTGC ATAGCCCTCT TCATCTAGAT ATTTGTCTCC
    58141 TTCACTTGCT TCGCCTGTGC ATAATGTGAT CTTGCTTACT AGTGTTGTTG TGAGCTTATA
    58201 AGGTTTATAA GTCAGGACCT CGTATTCTAA AGTGCAGTAC CATAGATAAG CAAACTTAGC
    58261 TGAAGGAGTA TATCCCTGTA ACTTGAGATT GTCTATTGTT AGAGTATTAC CATTGTCATC
    58321 TGTATCACTA TCACTGTAAG ATATACCATA GAAGTGTCTC TCTGCTAATT GTGTTCTAGG
    58381 TAAATGATAG TACTTACTTA CCTGCGCACC GAACGATACA TTGTCTTGTA CTCTGGACTT
    58441 ATCTTCTGTT AAGGACTTAA GATAATCAAT CCAGGTACCA TCCATTAAGC TTATCGAGTT
    58501 GTCATCTGCA ATAGGATATG TTATATAAGG ATAATCACCT CCTACCTTAT CCTGTACTGA
    58561 GTTTCTATTA TATAATAATC TATTAGCACT TAAATCAAAG ACATTGCCTG TTATAGCTGA
    58621 CTCCGAAGCT AATATTGTCT TAGCGTCTAG ATGTAGCATC TCCCCACTAT CATTATAGTC
    58681 GTCTAATGTT CTAAGTCTTA AGCCACTCTC ATAATTAGGA TCAACTAACT GCTCGTCAAG
    58741 TGTTGGATAT ATGTATACAA GGGATTTACC TGTTGTCAAG CCATTTAGGC TGTCCCAAGT
    58801 TATGACGTTA GAGTTGTCCC TATAGAACTT GCCCCTGTAG GCCTTGTCTG CCAATATGTA
    58861 GAACTTCTCG GCATTGAAGT ACTCATCGCT GTTACTTGCC GCAGTTGATG AGTAGAATAT
    58921 AGATGCTATA TTGTTAATAG AAGGAGTGGA GTCTCCCCTA CTTAAGCAGC CTATTGGATC
    58981 TGTATTGTAT ATATTGGTAC TAAGCTGTGT AGTTATGCCT GGTAAGTTGA TAACTCTAAC
    59041 TAGCCTCTTG TCCTTAAAGA GTGTACTTGT TGTAGATAGA GCCCCTGCAG GCATGGTTGC
    59101 TATGAAGGAT CCTTGCCTGT CTATAGATGC GAGCGCTAGA TTATATAATA ACTTAGAGCC
    59161 TGCGAACTTG CGTCGTAGTA ACTCGTAGTT GATATCCTGC AACTTGTAAA CAGATAATTG
    59221 TGAGTTTAGC TCCTCTAAAG TTAATCTACC ACTGCCATAT AGTGAGTTGC CCCAATCTGT
    59281 TAAGATCTTC ATCTGACCTG GTTGGTAATC TAATAGAGCA TATGTAGCTT GTAGTCTCTG
    59341 CGCTATGATG TTGTTAAGAT AATCTAAGCA TCCTACCTTG TTGTATTCTC TATTGCCATC
    59401 CTCATCCTCG TCATAGTAGC TGTTGTCCTC ACTGTTCTCA AGCACAGAGG TTCTGAACTC
    59461 TATTAGGGAC TCAGAATTAG AGGTAGACGT AAACGCTGAA GCGGCTAGAG TTGGGAACAA
    59521 AGATGCATTA AGATATTGTG TCTCCGTTAA AACAGGATAT CTTAACTTGT TGTATATATC
    59581 TAGTATAAGC TTGTTGTAGA TGTAGCCTTG CGCCTCTCTA AACCATGTCT CATAGAATGG
    59641 ACTGTCCTGT AAAGGTGATG CAACATCATT GATACCACAA TCTCTTGTGC TACTCAACTC
    59701 ATCTAAGTCT ACTGTAGCTG GTCCTGAAGG CTCCAAGTGA TAGAATGGTA TGCTGTCCTC
    59761 TATTATAGAT AGCAAGGTCT TGTTATTAGG TTCATTGATA ACTTTAGGTG CAAACAGCGG
    59821 AGATATATGC TTAACATATG TACCTTTATT TTGATACTTC TCATCAAACT GATACTCTAT
    59881 CTCCTTGTCG TTGAACTCGT AGAATAGATA AGAGCCTTCT TTAAGGAGTT GAGGGACATT
    59941 AGCGAAGGAT ATATCATAGA ACTCCCTTGT TAGAGCGTTA GTATCCTCCT CGTCAAACTC
    60001 CTTTAAGTAT CTCTTCAAGA TGTCTTGTAT GGCTTCTCTA GTTAATAACA TTCGGTTAAT
    60061 CCTCGTTCTC ATACTTACAA GTTACTGAGA TCATTCTAGG TCTCTTGTCT GCTGTTAGGT
    60121 TAGTTATAGT ACCTGTATCT GTTGTAGATG CACTATCTGC TGAATCTATA TATAGTACTA
    60181 AGTTGTTCCT GGTCTGGCTT GCAGATCCAC TTGAATCTGC ATTAATTACC AGGTTCTTGT
    60241 CATAAGGTCT CATACATACG TATATGTCAA CATACTTGGC TACAATATCT CTAAACTGCG
    60301 TGAATATATT GTTCTCTGAA GTTAAGTTAC CACACTTCAA TTGTGATAGT GATAATCCTT
    60361 GCATGTCAGC TTTGAGATTT GCATCATAAG ATGCAAAGGT TGCTAGCATG CGATATATTG
    60421 GATCAAACGT TAACTCTATA AAGCCATTGC CTATATACTC TCCACTCTTA TCATAGTTAG
    60481 AGGAGAAGTA GATCAAATAA TCGTCTATCG CACCTCTATC TATTAGATAG GTTCTAAGCG
    60541 TAGTTGACTG TGTAGATGAG GTATCCTCTA TAAGTTGTCT GAACTGATCA TCGCTGTACA
    60601 CCTTGTCCTT GTACCTGAAC TGCCATGTTG TAGATAGGGG ACTTGCATTG ATTAATTGTT
    60661 GATACTGCGT GTTCTTGACA ATCTTAGGAG TTGAGTCACT CTCAGATTCA GGTGCTGTGT
    60721 TCCAGATTGC GTTGTTACTG TTAGTGTCAT TAATTACATA AAATGCATCT GTAGATCTAC
    60781 GACCACTTGA CTCCTGGATG AACAGGCTGG TATGATAAGA CATACCTGTA GCCATTGTGT
    60841 TAGGCTTCCT GTACATAAAG TCTACTCTCA TCACATAGTC TGCCCCTGAT CTGTGATCCT
    60901 TAAAGCCCTC TATTGAACTG TTACCGTAGA ATATATTACT GAAGGAGAAT GGGATACGGC
    60961 AAGTGTGTAT TGTATTAACA GAACTCTCCT GATCAACCGA AGGATCCATC CTCTCTGCCA
    61021 CTGACCAGTC TAACTTCTTG ATGGCTTCAA TCTCTACGTC TAAGCCCTTA ATACTTGAAT
    61081 ACTTGTTCTT GAGGTTGGCT ATAATCTCTG AAGGATAGAA ACTACGATTG AAGTCTAGCT
    61141 CTTCCGAATT AGATCCCCAC AAAGTGTCTA CATCATTGCG GATGTTCTGA ACTATTGTAT
    61201 CTAAGTTGTC ACCCTTCTTG TCTAGTGTGC AAGTTAAGCC TATTGCAAAT GATACATAGT
    61261 TAGGGGCTCT GAATACTATT GTATCCTGAG GAGATTTGAG TCTACTTAGG TAAGAGTTGA
    61321 GTGTTGTCTC TATCTGTGTG TATACTTCTC CCGACTTGGT AGTATTAACT ATGTCCTCTA
    61381 ACTGAGAGGC TAAGAATGAT ACACAAGTTA CTGTCTGTGA TAAGTTGTTC TCCGTCTTCT
    61441 GTGTACCACC ATATACCTGC ACCTTACTTG GCCTTAAAAT CTCTGAAGTA GTGCCTACTG
    61501 TTATTGGTAA CTCTAAGTTG GCTATTGTCT TCTCATAAGC CTCCTTAGTA CCCGCACTAT
    61561 AATTAGATAT ATAATACTTA GGGGCATTGA TCTTAATGGA TGCTATATCC TCCTCATCCT
    61621 TGCCTCCTAA CAATGCATCA AAGTTGATGC CGTAAAGTCT GGATGTTACA GTAGAGGAAC
    61681 CTGTTGGATT AACACCGCTT ATCGTGAAGG TCTCAAAGGC ATTAAGTAGG TTACCTGCAC
    61741 TACCTCTAGA TTCGAGGTAG TCTACTCTTA TACCTATTAT ACTTGTGTTC TGGGATATGT
    61801 CTAGCGTTGT ACCCCTCTGA GGATCATTAT TGAACTTAAA GTAGAATAAC TCTCTGTTAT
    61861 AAGGATCATT GTATACCTCG ACATCTCTAT CTGAAGATGT TGATAATAGT AAGCTGTCTA
    61921 CTACCCTATA CTCCTCGTAT ACTCTACTGC CATCGCCTGC TAGCTTGGTT ACATATACTC
    61981 GGAAGAAGCC TTTGGATGAA GTGTTGCTTG CATCTTCACA GGCCGTAATC TTGGCAGGGA
    62041 CGTATAAGTA GGGGTCTATC TTAGATAATG TTAAGGTAGA CCTAATTGTG TCTATATCTA
    62101 TAAACAAGGT TCTACGCTTA CCCTGAATAA TATTAACTAC TCTGTAAGGC ATTCCACTCC
    62161 TGTATATTGT ATCTAATGCA ACATAAGAGT TGCCTTTGCT GTCTATAATA GAGTTGTTGC
    62221 TATTGATGGA TAGGTCTGTA TAAGGTGTGC CCCAATTAAG GGTGTTCTTG TCATTGAGAT
    62281 CCTTGAAGGT GTCTGCCGAT ATTGTTCTAC CTACTAAGTG TGTACGGGGA TCTACTGATA
    62341 CATATATCTT GCCTGTTGCT GATATCTTGC GTTTAGGTCT ATAACCTAAC ATATTGGCCA
    62401 TACTTAATAT AGAGCTTAGG TTCTGAGCTG TGTCCCACTT AGACTCCTTG AATAAGTACT
    62461 CCGCATATCT GGCCGTCTCT GCATTAACCT CTGCTGTGCT CCTGATAAGT GAAGATACAA
    62521 CACTGTTCCT GGATATTACC TTCCAGTTAG GATCTTGTTG GAGCTTCTCT AATAGTCTAT
    62581 TGTAAATTGA ATTTGCATCA AAATTAATCA TTGAATACCT CTGTTGAGAC AGGGAATGTT
    62641 CTATTGGTTA TCTTATCCCT GACTATCATT GTTATACCCA AGCTTCTCTC GCTCTTGTTA
    62701 AGCTTTAAAT TTAAGTATAG GAGATCTAAG TCATTGGAGA ACTCGGTGTT GAATCCCGTC
    62761 CTTATTGACT CCTCCCATAA TTGAGTGTTA GGATCATTGT TAATGCCCCC TATTAACTCA
    62821 TATAATACAC CACCCCTTGT ATTGCTTCTT ATATAATCAT AAGGTTTGGA AGCGAGCCAG
    62881 AATAGTACTC TGTTAACATT GGCGTCGACC CCTCTTAACT CTAGATTGTT CCACTTCTTG
    62941 GTTGAGTCAG CTGTATGATC AAACCCCCTC CAATTGAAGT CTACTCCCGA AGATGTTAAC
    63001 TCAATCTTGT CCTTGAAGGA TCTTGTCTGT AGCTCGCTCA CTATGTATGA ATTTGAGTTT
    63061 GCCATCTTAT TCCTCGTCCT CTACCCAATT CCAGGATTGT ACCTTGTAGG TTATTGTGAA
    63121 GGTTACTATA TCCCCAGAAT TGTTCCAGCT AAGTTGTAGG TTGCCTATGT TGCTCGGTAT
    63181 TACATTGTGT AGCATTATAC AACTATATCT CCTGTAAGTG TCGTCCTTGA TGTTGTCATT
    63241 AGGGAACCTA ATCTTGAAGT CTCTAAATCT CTTGCCTCTC TCACTGTCTA ACATCTGACC
    63301 ATTGCCATCT AAAGAAGCAC TTACATAACA ATTATAATCC TTGTTGTAGA AGTTGGCAAG
    63361 CCAGTCCTCA TGATACTTAC GAACTACCCA ATCCTTGGAC TCACGCCATG TTATGGATAC
    63421 GTTGTCACAT AACTTATAGG CGTCTCGATC TCCTAAGGTA AACTGCTTGG TTGCATTGTT
    63481 CCTAACTAGT TCTAAGGACT CTTCATCTAA TGTAATGTCT GTAGCATGGT ACTTGAAGTA
    63541 CTCTGAATCA GAAGTTGTGT TGAGGCCCCT GTAAGTAGGA TTAGAGGCGT CGCTGTATTC
    63601 AAGACTCGAT GATTTAAGCC TCTCATCACC TCCTCCTAAA GCTGCCCCTA CTATGCTTCC
    63661 AGAACTGCCA CTACCACTAT ATACAATTAC CTCATATAAG TTCTTAACAG CCGGAGTGTA
    63721 GTTGCTGTAA ATGTTAGCTA GCGAATCAGT ATTAACCCTC AGTGTACTCA TAATACAATT
    63781 AGTTTGTGGT CGCGGTTGTT AAAAATAAGG ATCCGAAGAT CCTTATCTAC CTACTATATA
    63841 ATTAACGCCC ACAGAACCTT GCTCTTGCTC TGCATCCCGA ATAGTCATCT GTTTATATAC
    63901 AAAGCTCGCT TCGACTGCTA AGGGATTAGA GGCTGCATAA GTTAGATCTA ATGACTTGAC
    63961 ACTGACAACC TTGCAATCTG TAAACTTCCA GGCTTTAATT GCATTATACT CATCTGAAGA
    64021 TTGAGGACTA TATAGCATTA CGTCAATAGC CCACCTTACT GAGCTATAGT CTATACCCTT
    64081 GTTACTGTAT AGACCTTCTG ATTGATTATC CAAGCATCCT ACTAAGATAT TATAGAGATT
    64141 CAAGTTACCA TCTAATCTAA ACCTCAAATT CAAGTTATTA CTCAGTACTG AACTCGGGGT
    64201 AATTATACTA ACTGAGGAGT TTAGATAAGG TACACTTACT GTTGTAGATC CAATCTCAGG
    64261 TATAGAGAAG TTGATTAATC TTACTTGTAG ATCTTTAAGG GATCCTTCTA GCTTAGATGA
    64321 TACTTCAGAG TTACCAGTAG AGAAGGTGGC TGTAAATAAA TTAGATTGAG CATCCTTGCC
    64381 TGTACTTATT AGGTCACTCA GGAAGCCTTG TGGTGCTAGA CTAGCCAACT TGAACTCCTC
    64441 TTATCTTACT TTGTGGATAT TGCTCCTGAA GATAGTCTGT CATCCATCTG TAAGAAGTTG
    64501 ATTGTTACAT TAACCTTCTG AGGATTAGAA CTGCCTACTT CAAAGTTGAG AGGATCAATC
    64561 TTAGATATCC AACAATTCCT GAATCTATAT AGTCTTGTTG TCTCAGGAGC TTCGTTGATA
    64621 ACACCCTCAT TGATAACATC TACGTCTACT GAGAATAACT TGTCACTCTG CGCTAAGATG
    64681 TCATTGGTTG CATAACCGTG TGTTGGACTG AATGTTATCT TCTGCTGCTC AAGTAGCGCT
    64741 TGATATACCT CGTAGTTTGC GTCTGTTCTG AATGTTAGAG AGAAGTTCCT CGTAACATTG
    64801 ACCTTTGCAG TTGGACGTGG TATTGTAGCA TTGACGAACT TAACATCATA TTTGTCCTGG
    64861 GATACTTCAG GGGGTTCGAA GCCATCTACT CTGACCTGGA AGTGTTCCCT GAGATTCTTG
    64921 TTCGCAAATA CTCCTTGTGT ACTTGTGAAG GTAACTAAGA ACAAGTTAGC TTGAGCATCT
    64981 GCGCTTGCTC CTACTAACGC TGATATGTAA TTATTACTCG ATGTTAGACT TGCCATATAA
    65041 TCTCCTTAAC CCTTAATACC TTCTTGAAGA TCTTCATAAT CGTAGAAGTA TAATGTGGCT
    65101 GTGACTGTAA TAGGATCCGA ATTGCTGTAA CTGTATGATC CTAATCTAAC GTTTGATACC
    65161 CAACAATGCT TGTACTTGTA TACAGGTTTG TAACCATCAG GTGCCCCACT CGAATCTTTA
    65221 GGTGCTTGAT TGAAGTCACT TAATGCTTGT GGGGTGAAGA TCGTAACATC CAAAGTGTTA
    65281 TTGCCATTAG CCAATCCCCC ATCTACTGCA TCAGGTACTC TTGTCATTGC ATAGCCTAAG
    65341 TTAGGTATAC TCGTGTTGGA TTGTTGCTTC AACAAGAAGT CATATAAGGC ATAATTATCG
    65401 TCTAGTCTGA ACTCAAAGGT TAAGGTCTTG TCTATGCTTA TATCTGATTT AGGTACATCT
    65461 AAGTCTGTTG TTAGATAGGA TATTGTGTTT GTGGGATGTG TTGCAGTTGG AAGTGTTAAG
    65521 CTCGATAATC TTACAGTAAG AGCCGCATCT AAGTCTGGGT CGACTAATCC TCCGCTGAAC
    65581 TGAGCATAGA AGAGATTGGT CATCGAATCC GCGCCAATAC TCATAAGTGA AGATAAGTAA
    65641 TTGTTTGTGT TATCTAAAGT TGCCATCAGT AATAGTCCCT AGTTAATTGT CTATTTGTGT
    65701 CAGAGAGATC TACCCTCTTC CGCTAATTTA ATTAGTGGCT GGCTCTTTTA AGATAAGATA
    65761 TTGGGAACAC AAAGCGAGCT ACCTTCTCAT CAAATAGCAT GTCATATAGT TCTACTGACT
    65821 TACCACTATC AGTGAATACA ACGTCGTAAT CAGCTAAGTA CCCAGCATCA GCATATATCT
    65881 CATTAAGATC TTCTAAGAGT ACCTCTATCT TCCTATTAGC CCAGGGAGAT TTACCATGAT
    65941 TTGCAAACAA GTAGGCTATC TCTTTAGCTA ATGGTCTGAC TTTGTTCTTT AACTCCCTTA
    66001 AGTCCATCGG TTTTAGGCTC CTCTTCACTA TAATTATTAT ATAAGTTCTA TACTATTCCT
    66061 CTATAATTAG TGTATAATTT AAGAGCCTAA CCTAATTCTC CTACCTACTT CTCGAACTTT
    66121 ATACTTCCTA AGTCCGTACG CCTCCTTCGA AGTGTTTTAA GCTATTCAAT AGCTGATTCA
    66181 ACCTATATTG TACATCTTCT AGATCATCTA TATCCTTAGA TTTGGAGCTG TGTGATAGCT
    66241 TATGGTGTTC CTGCTTAAGA CTATCTGTAC GTTCATAAGG TTCTCCTCTA TTATTTTAAT
    66301 ATAATCTGAG TTTCTTAACT TCTCATTTAG CAGATTATTA TCTTTCCATT CTCTCACAAT
    66361 ATGTATCTCT TAATAGTTTC CTCAAACTCT CTTAGATATT TAAGATTATC TACTCTACTA
    66421 CCCTTGAGTA TGCTGGGATC ATAATTATAA CCCCACAACG TTATCGTGTT ATAATTGATG
    66481 TAACACTCTT CTAAGCTTAC TACCTTAAAC TTCCTACCAT ACTTCCTAGT TCCTACTCTC
    66541 GAGAAGATAT CGCTGAGATT ATTCTGATCG AAGGTGATAT GAGGTTTAGA TCTATTGAAC
    66601 TCATCTATCC ATAATGGTTT TGCTTTAGGT TGTAACCACT CTAACTTGAC TATGTGATTA
    66661 TCTATAATCA TTATAGTATC TTGCTTGAAG ACTTTACCTA ATTCCACTAG TATTGCTTTA
    66721 AGTTCTTCTT TTCTGCTTTC AGGAGTATAT ACAAGATAGC TAATCTCCTC TACAAGTCCT
    66781 ATACCTTCCT CTCTGTAAGT TCCCCTAATT TCCATTACTC CGAACTTATT AGCCTTAAGA
    66841 TTATGCATTA GGATCCCGGA GTTCACATTG TTTTTGTGAT TATTCTCATC TATGTTGTGT
    66901 TGTGTTATTT CTGGGCTTGG ATTACCCTGA GTATCTAATC CTCTGCAAGC ACTTATTAGA
    66961 CCTAGACAGT ATTTAGGATC CTCTGAGTTG ACTAGCTTAA TTATCTTACC ATAATCTGAG
    67021 TTTCTGAGTC GTTCTGAGAT AGTATTACTC ATTATCTAAC TTCCTCTATA AGGCACCTTA
    67081 ATCGCGCAAT TTCCTCTTCA AGCCACTCTT TCTCTCTATA AGGTGTCCCT AACATAAGCT
    67141 CGTCGTATTT ATTTATTGTA TCTCTTAACA TATCCTGAGT CTTTGCTAAC TTAAGATCGC
    67201 ATTCAGGATC CTCTTCATCT ATACTAGTCA GCTTAGACCT AAGATCGTTT AAGACCTCTT
    67261 CATATTCTTT TTTCTTTTGT TCTATATCTT CCTTGAGTTG GTTGAGTAGA GTTTCTCTAC
    67321 CCTCTAATTC TTTCTTTAGA TCTTCTAGTG TGGCCATATG ATACTTCTTT TTTAAGATTC
    67381 TGATCCTTCC ATCCTCTCTA TTTTCCACTC TATATCAGAT ATATCCCTTC TTGCACGTTC
    67441 AATCTTTCTA GGGAGTTCCC CTTCTGTAAT TCTAATGTAC TCGTCCATAA GATATTCTAA
    67501 TCTCTCTTTA GCGTCTCTGT ATTCTTCTGT GTCACCTATT GCTTGTTTAA TCTCATAACA
    67561 AGTCCACACA TAGTTATCAT ATTCCTCTTC GTCTGGGTCA TATAAGCAGC CTTCTATGTC
    67621 CGTAGCGTAC TTCTCTTCAA ACTCTTCTCT TAGTTTCTCG AAAGTGTCTG TTTTTTGCTC
    67681 TAATTCAGTT TCATATTTTC TAAGCTCAAC TTTTTTATTT TTTAATTCTT TTCTTAGATT
    67741 TTCTAGTATA GACATAGGAT TCCTTTTTTA TCAGAGGGAG GATTTGACCT CCCCTCTTTT
    67801 TAATCTTTTA AGATCTAGCG TTTATCATTT CTTTTATTTC ATTCTCTAAG TCAGCTATTT
    67861 CTTTTTCTAC ACGTTCAATC TTTTTAGGAA GTGGTCCGTC CATGAGATCA TTATAGTCCC
    67921 TGACAAGAAG TACTAATTTT GTTCTGGCAT TGAAGAACTT TTTTGTAACT CCTTCTACAT
    67981 CCATAATCTT TTCACAAGCT TCTGCATATC TATAATCTAG ATCATAATCT GTAGTATCAT
    68041 AGAGGACGCC ATATAGATCC ACATCATACT TTACTTCAAA TTTTGGTGAT AGCTCATTTA
    68101 ATCTTTTCTC AAAGGCTTCA TTTCTATTAT TTAATTCAAT CTTGTACTTT CTAAGCTCTG
    68161 CTTTTTTATT TCCCAGTTCT CTTTTTAATT CTTCTAGTGT GATCATTTCT TTATATCTCC
    68221 TTATTTACAT TTATATATTA TATTATTTCT GAAGTTTGGT CAAGTGTTTT TGAAGATTTA
    68281 TTTTATTTTT TTTCACACTA GATCTATCGA GAACCTTTTG CCTCTTAACT TCTCTTTTCT
    68341 ATACTCTGTT TTATCACCCA TCCAATTTTC CAAGGCAACA TCACAAGCAT CATCTCTTTT
    68401 AAGAGTCATT AGTAGTGAGT CTAGGCCTCC GCCTTCTTTC TCCATAATTT GAGGTAGGAG
    68461 GTCTTTGTTA TTGCCACCCC AACCACCTAA TCCTTTTTGA TAGATCCAGG TTAGCTTCTT
    68521 ATTTAACTTA GACTGATTAG GCAACTCAAA GTAGTAGGAT TCTACTTTTC TACCTTTAAG
    68581 ACCTACTAGT AGTGGGGTGT TTAATCTGCA GATTCTTCCT TCTTCTACAA TTTTAGGACA
    68641 TAATTTATTG AAGAGGGCTA GTATCAGTGC ACATATGTGC CAGCCATCCA TGTCCATGTC
    68701 CGCGCTGATT CCGATTTTCT CATAATTTAA CACCGTTTTA TCAGGATTGG CAATATCTAT
    68761 GCCCAAAATA GAGACTAAGT CAGCTATTTC ATCATTTTCC ATAGCCTTTT TAATTGACAG
    68821 ATCCTGAACA TTTAAGATCT TACCTTTAAT TTGATAATAC CCAATGCCTT TTCTACCTAG
    68881 TACGGGAGCA ATTCCCCCAT AAGCAGATTG TCCTTCTGTT ATAAGTAGAT ACTTCTTTTT
    68941 ACCTATAGGA GGCACATATT TTGAGCTGTC TATATCCCTG CGCTTAGTAT TTAACTTGGC
    69001 TAATTCTTTC TTTTCTTTAA GATCCTCTTT GAACTGGAAT AACTCTGTTA TATTATCCAT
    69061 TATAGCTTTT TCTTTAAGGA TCTTAGCTGA TAATTTAGAG GTTAAGTCTA CCCCTTCAAA
    69121 GTATGCCTTT ATATCTTTAT CACTATTGGT TATAGCCTCT TTAGTCTGAC TGTCGAACTG
    69181 ACAATTTGGG AAGTTCTTCA GTAGTACCAC TAAGCCTAAT CTGTTCTTAA TATCAGCAGG
    69241 CTTTATATTC TTGTACTTCT TACTTATCTT ATCCCTAAGG TCGTTTATAA TAGTGTTGAG
    69301 GATATAATCA GCATGAGTTC CCCCTCTCCC TAATCTTAAA CCATTAACAT AAGTTAATAC
    69361 CTCAGGTTCA TCTGTAGGAT ATACAAGTAT ATACATATTT TCATTTGAGT ATACAATACT
    69421 AGGTGAAGGG AACATTTGTG ATAGTTCCTT GGCTTTGATT GTCATTTTCT CACCATTATA
    69481 TCTTGTATCA CACTTTGGGA AGAACCAACT CAACATTCTC AGTCTCGTTC TTATTAGAGA
    69541 CGCTAATTCC TTGGGATAGT GCTCTGTGCC GAACCTAACA TAATCCGGGA TGAAGCTTAC
    69601 TTTAGTACCT GGTGTTGATC CCTCACATTC ACTTACCTTA GTCTTAATAG ATGATAGATT
    69661 ATCCTTGCAG GTCAATTTGA ACTTCCAATT ACCATCACAT GTTATTACTT CAAAGGTCTT
    69721 GCTGAAGATG TTAGTTAATG AGGCCCCAAA GCCGTTAGTT CCTATAGTTT GTCTGTTATC
    69781 ATCAGAGAAG TTTGATCCTG CTCTTAACTT AGTGAAGGCA AGTACTGGCA TCCAATCACC
    69841 ATTCTCGTTT TGCTTAACTG GTACACCTCT ACCATTATCT GTTATGGTAA TTTTATCATC
    69901 TTTTACTTCT ATGGATATTT TGGTGCTATA TTTACCTTCT GTTCTTATAT ACTCGTCGTA
    69961 GGAGTTATCA AGGATTTCTG ATATGATTTT CTGTAGACCT TCTGAGTAGG TGATTTTGGT
    70021 TCTCTTTATA TTACCTTCAT CGTCTAAGAT CCACTCCTCT TTTTCAGAGG GTTCTGTGGC
    70081 GCCTAGATAT GTGGCTGGCC TTATTAGAGT ATGTGTAATT TCATTTAATG CTACTATCTT
    70141 TCTGTCATCT GCCATGTCTA TATTATATCT CCTTAGAACT ACTTATGTCA AGCCCTTACT
    70201 TCTGATAATC TTCCCACCTG CATAGGCGGT AACGATCTCT CCCACATATC ATACTATATA
    70261 AGTCTTCAAA GTCTAACTCA TAGCTGCGGA GTATTTGCTC ATATAGAGGA TTCTTCTTAT
    70321 CTATACTACG ATACTCCTCT AACTCCTTCT TAGCCTTTTC TAACTTGTGC TCTCTTCTTC
    70381 TTCGCAGAAT ATTATCATAC TCTTCTTCAA AGTTAGTATC TACCCTCAAT AGTTCTTTGA
    70441 AGTCATCTTT GCTTAGTAGG GAGGGCATTA TCTTATAACA GGATCTCTTT AAGTCTTCTC
    70501 TTTGTCTTAT CCTTCTACGA CATAAGTCTT CATGAGTGTT CACAAAGTCT AAGATCTCTT
    70561 GTCCCTCATA TACCCTTAAG ATCTTCACAT CTTCAGGATC GAAGAGTCCT ATAGAGGCAC
    70621 CTTCCTTGTT ATACTCATAA TTGAAGAACC CATCATACCC TAACAGCTGT ATAGAGTCCA
    70681 CAATTCTCTC TCTATCCTTA ATGCTGCCAT ATACTTCTAG CCAAGGCTCG TTTTTGAGGA
    70741 TCTCAAACTC TTCATTAGTA GGATTATACC TCTTCCTGAA CTTAAGTTCA TCTGTAATAC
    70801 TTCTGGGATT GAAGATGTTT AGAGGTCTCT TAAGAGTGCA AGCATACATA TACTTCAGTG
    70861 CCACATTGAC TCTATCTAAG GCATATCTCG CAGCATATTC AAAGTCCGGC GTAATGAAGT
    70921 AGTATTTAAA CTTAGCTAAG TCCTTATTAT ACTTAGAGTA CAAGGAGCCA TGCCAGTATA
    70981 TCTTATTACT CTTGCAATAG ACCTGTTCAT CTAATATCAC AGCAACTTCT CCAACTCAGC
    71041 CAGGTCCTTC TCCCACAGCG TTTTAGGGGT CTCTTGCTTC ATAATCTCTA ACTCCTTAGC
    71101 CTTCTGAGCC CATCTCTCCT TGGCCTCTTC AGCCTTCTCC TTAGTTATAG ATACTAGTGG
    71161 CATGTTCAAT AGCTTGTCTA CTAGAGTATA CCCTCTACTC CTTATCTGAG CCTCTACATC
    71221 TATTCTCTTG AGTTTGAGGT TGATTGTACC CTCTATTACA TCTACTATAA ACTTGTAAAC
    71281 CTCTTCAAGT ACTGCTAACT CTTTAGTTAG ACGTTCAATC TCACTTGCTA TTCTCTTATT
    71341 TAAATACTCT AACTTAACTT GATAGTAGTA GTTGAATAGT TCCTTAGGAC TCCTAAACTC
    71401 TGTAATTGCA TTGTTGGCAT CTAGACATAT TAGAGACTCA GTGTAAGGTA CAACTAGCTT
    71461 GAAGTCGTTC ATAATATCAT CTATACCCTT CTTGGCTTCC TCAGGACTTA ATGTCACTTT
    71521 AAACTTGAAT ACATCCTCTT CAGAGAGATC GTCGTACTTG ATAAGTAAGC CCCTATCCTT
    71581 AAGTTTCTTC AATATTACTA TATAGTCTGC TAGACTGTAG TTGACAGGAA TCTCTGTAAT
    71641 CGTAAGCTTA TCTTTATCTA ATTCTACTGC ACCCTTAATA AGCCACCTAT TATCTCCCGC
    71701 AGGTTCTATT GTACCTTTGA ATCCTTTAAA GTATGGAGTG AAGGCATTCC GGGATAAGGC
    71761 CTTATGATTG AGTGTATCCC TTATAGCTTT GATGAGGGCC TTAGGTGATC TGCTTAATAT
    71821 CTTAGCTGCG AAGCCTACTC CTATACCCGT ACAGCCATTA ACTAAGATAA GAGGGAGGGT
    71881 AGGTACAAAG AATCTAGGTT CAATTATACC TCCTTCAAAG ATCTGCGTTA TTAAGTTAGC
    71941 ATCATCTTCC TTCTTGAAGA GCTGGTTAAA GTAAGGTTCT GGGTACGTGT ATATGTAACG
    72001 AGGGGCTGAT GGTTCGTGGC TGAAGCGTGT ACCGAAGTTA CCATCTGCTA CTAACAAAGG
    72061 TAAATTATTG GCTCCTGCAT AATCTTGTGC TAGAGTTGTT ATGGCCCCTA TAATACTCAC
    72121 ATCACCATGT AGATAGTCCG TCTCAGCTGC TACTAATGGG CCAAGTTGTG ATACCTTCTG
    72181 ACGAGCTGTT AGATTCTTCT TCTTGATTGT GTATACTGCC TTCCTATGAG ATTGCTTCAA
    72241 AGAGTCTATT GCACTCGGCA GTGACCTAAA GCTTAGGTAT AGCGCTGAGG AACTGAAGTC
    72301 CTCTTCTAGA AAGTCGGTTA TGTTCTTGGG ATCTTGCATT GTAAGGCTCC TCCTCTCTCT
    72361 ATGTATAGTA TAACTCCTAA TGTCTCAATT AGTCAAGCTC TCTATGAGAC AAAGAGAGCT
    72421 CCTGATAAGA GGAGCTCTGA ATAACTTAAT TAGTCTACTG ACTTACTTAA TCTCAAGCTG
    72481 CTTGGCTGTG GACTTTACCT CCTTGACAGG GATGTAAATA GTAAGGAGGC CATCTCTGTA
    72541 AGTTACCTCG GTCTTTGAGG TATCATAAAC CTCTGGGATC TTGTAGGTCT TCTTGAATGA
    72601 TGTGGCCTTA ATCCTTCTCT TAAGATATTT ACGTTCGTCA GTCTCAACCT TAGGATCAGC
    72661 CTCAATAGTA AGTACTGTAC CGTCTACAGA TACATTGAGC CACTCCTTCT TATAGCCAGT
    72721 CAATGCCATC TCGTAGTAGA TGGACTTATC ATCCTGACTA ATAGCAATGT TGATTGGGGG
    72781 GAAGTTATCC TCAAAGCTAA ACTTAGGACT CTTAAAGATC TGATCAAAAT CTGAAAAAGC
    72841 CATCTTGAAA AAGTCGTCAT CCCAAATTGT GTTACAAAGG AGAGATCTAC TTGGGGATGT
    72901 CAAAGTAGTC ATTGCCTTAT TCTGAGTCAT ATCACGTCCT GTGATCATAT AATACTCCTT
    72961 CGGAGCTTCA TGCTCCTGTC TCAATTATAA GCCAACTGCC TGTTGGTTAC TTCAATTCAA
    73021 ATTAGTGTAG GACTTGTAAG GTCTCACACC TTATGTATAT AATATAACCC TTAAATCCCT
    73081 GAATCTTCAA TAATTAGAGG CTTGAATTTG CGGCGCAAAC TAACTTATTA TATAATCAAG
    73141 AGGAACGAAC TTAAATGCAA AGATTAGTTG AAGGCACTAT TACAGGACAA ATATTACAGC
    73201 ACATGAATCA TACAGAGGAC TTAATCTTAA ATGGGTCCGA AGCTTGTGAA TATGTATATG
    73261 ATACATTACA AAGTATGTAT GATATGCTTA AAGGCAATAC TACTCGGGTA AGAGTATCAG
    73321 TTAAGCTTGA TGGTGCTCCT GCAGTTATTG CGTGCAGTGA TTATAAGGGC CAGATGTTTG
    73381 TAGCTACTAA GTATGCCTTC AATGCGAGGA CAGGAGAATT AAGGGCGGAT AAGGTAGCTC
    73441 ATAATGAAGA AGAGCTAAAC AATGTGACCT CCAATCCTGA AGTTAAGCAT AAGTTAAGTC
    73501 TACTGCTCAA AGCTTTGCCC TTAATAAATA TACCTAAAGA TGAGATATGG GGCGGTGATT
    73561 ACCTATTTGA GAATAGTGAC TTAGAGAGAG ATATTATAGA CGATACTCCT TGTATATTGT
    73621 TCCACCCTAA TACTATTGTA TATGCTGTAC CTGAATCAGA CCCCCTAGCT ACCAGGATTA
    73681 AGAGAAGTAA GTTTGGGGTT GCCTGGCATA CTTGTTATAA AGGTGATGAC TTGCAGCACC
    73741 TTAAAGTAGG CTTCGATGTC AACATATCTA AGATTCAAGA AGTACCTACA ATATTCCAGA
    73801 TAGATGCCAC CATGCCATCT ATAGCAGGAG TAGTAACACT CACAAGAGAG GAATCTATTG
    73861 AAGCTGAGGA ATTATTAGAT AATATAAGGA TTCACCTTGA TACTCTTAAA AGTGAGGACT
    73921 ATTACAATAA TATTGTAGAG GACTCTCAAT ATGTTACCTA CTTAAACACT TATAGAAATG
    73981 CTCTAATTAG ACAAGATAAG CAGATGCCAA CGGCTGTAGG GTTCTTTGAG TGGTTAAGTG
    74041 ATAAGTACGA TACTATTATT GCTTCTAAGA CAACCGCTAA ATCTAAAGAG AGTTGGACAA
    74101 TTAAGAAGGA CCTCGTCTTA AATAAGGTAG AAGAAGAGAA CTTAAACTAC TTATATAGCA
    74161 CACAGAATCT AATCAGAATC TTAAAAGAGA TGTTCATAGA TAAACTGAAC AACCTCACTA
    74221 ACTTAAAAAC CTACTTAAAA TACACAGATA ATCACTACCA GAAGGCTAAT GCTGAGGGTT
    74281 ATGCTATATC AGATATTAAT GGTAATGTGC AGAAATTTGT GAGCAGACTA GAGTTCTCTA
    74341 AGGCTAACTT CTCGAAGGAT ATAGCGAAGG GGTGGACATC TGAAAGAAGA GAATTGGAGT
    74401 CTAAGATTGT AAAGTATAGT AAGTTAAGGG AGGCAGACGA GGCCGTGGTA AATAAGATTG
    74461 ATGATCTTGT ACAGTCCCTT AATAATGTCA TAGGCACAGA TAATAAGAAG AGTAGGCAGC
    74521 CTGCTACTAT AACCCCTAGA ACAACTAAAG TAACATATAC TCTACAGCCC AAACAAGGCG
    74581 ATAGTGAAAT AAGAGATATT AAGCAAGATA AAGCCTCAGA TTATCTAAAT ACAATTGGTA
    74641 AAGATAATCG TAGCTTCTAC TTAGGCACTA CCCCTATTAT AGACTTTGTT GAGGATGACT
    74701 TGGTCGTTAG ATTACAGTTT AAGCCAAGAG GTGCTGGTGC TCAAGATACT GAAGGTGACG
    74761 AAGTATACTG GGCTTATTGT ATGGCAGCTA TACAGAATAA TAGAGAAGAA CTCTTACCTC
    74821 AAACACCTGA AGATGTAGAA GACTTTGACT TAACACAACT TGGCTTGGTG CCTACACGTA
    74881 AGGCTAAGCC ATCTAACTTC AAAGGTTATA CTGAAGGATC CAGGATGTTA TGTAATATGT
    74941 ACTTGAAACC GTCTACACCT TATATCTTCT TCAGGGAGAA TACTGTTATA GACAATATAG
    75001 GTGATGGTAA TTACAGATCT CTACATACTC TTATAAATAA GGCAGCACGG ATTGTTGCTG
    75061 GTAGAGGATC TAAAGATACT TGGAACCCAT CTGACATTAT AGCTTGTGCA GTGCCAACTT
    75121 ATGACTTGTT TGTGAGGGAG TGGGAGGAAG AGATAGCTAA TATTGAAGCT AAGCCTGCCT
    75181 CTAATAGAAA CTTCGATACA CTTAACGATA TACTCAAGAG ATACTTAGCA TCCAAAGAGG
    75241 TAGTTGGGAT ATCCCTTAAA GATATAGGCG ATGGCCCAAT ACGCGTAGAG GAAGTCAATG
    75301 TTAACAATAA TGATGCTCCT AAGTTAGATT ATGATATCAC CTTAGATAGT GTGGTATGTG
    75361 CACCTCTAAA TGTAAGAAGC GAAGCTAATA AATTCTATGG TAAAGTCATG TCAACGGGAC
    75421 TAGCTCTAAG ATTAACTTGT GACGGTGTAG GCGTTGTGTT GCAGTACAGA CTCTTCGGAG
    75481 GTCCAGGAAT GCAGGCTGAG GCTTATGAAG TAGGAGGTGC TGCTAAACTT GGTAAATGCT
    75541 CTATAAATGT TATAAAAGAC TTATATAGAA AGTTTGGGGT AAGAACAGAA GTACTAACTG
    75601 CTAAGGACTC TGAGAGTATA ATGGAAGCTC CTGAAACACT AAGCTCTAAA ATACAGAGTA
    75661 TAGTAAACTC CGGACTCCCT ATAACTATGC CTGGTGATCC CCTAAGTATT GAAACGTTTG
    75721 AGAAGTTTGC TAAAACGACA CAACCTGAAT CTGAAGAAGA TTATCGAACC TACGTAATGT
    75781 GGCCTAGAAT TATAGACTTC CTGTATCTAC TAAGTATAGT ATATAATGAT CCTGATAAGT
    75841 TGAGTTATGT ATTGCAGACT CTCTATAAAG GAGCTAAAAA AGAGTTTGAA TATTGTGCAC
    75901 CATTCATTAA ACTCTGGTAA AAAAAGGGAA ATTTATGAGA AAAGCTACCC AGAAAGAAAT
    75961 AGAAAGGTTT GTGACTTATA GAGCTAATCA CGTAGCGCTT GTACAAAGAA TAGGTAAACT
    76021 TGTATTCGAT ATAGACTTAT CAGATCATGA TCATGATAAG ATTGAATGTA GTGGGGAAGA
    76081 CCTGAACTTA TGGTCTCTTA GAAACCTTAT GCAAGATGAT GAATATCACC CTAACAAAGG
    76141 CGATAGAAGA ATCTTAAATA GAATAAGCGC TATACATAAA AAGACGCAGC CACACCATCC
    76201 AGAATATTGG GATGATAATG TAACAGTAGA AGATATTATA GAAGATGATA AACAAATTGT
    76261 AGCTACTAAG ATGTCTAAGA AAGCCTTACT AGCTATGATA TGTGATTGGG CTTCAGTAGC
    76321 TATTAAACTT AATCAACCTC TGTTTAAGTT CTACAATAGT GTCGTAGAGT CTGAGAATCC
    76381 TAAATATGTG TTCACTGATA ATCAGAAGAA GTTTATAGTA GAAGGCATAT TACAAATAGA
    76441 GAAGAATATA GATAAGGATA AGTTATACTG GTTGGGTAAG AAGTATACTG CTAAGCAGGT
    76501 AGATCCTCTA GGAGTTGTAA GTCTAACTGA AAGGGTATCT AAAAAACTAA AGGTTCTGGA
    76561 AGAGTCAATC TTAGATGTAC CACAAAAAGA ATACTGTAAA GAGCTCTTAA CGTCTGATGA
    76621 TAAGATGAAG CCTGAGGTTA GGGATCAAAT CTTAAATACT GTTAAAAACT GGCAAAGTCA
    76681 AATCAACTTC GACTTCGAGG TGAAGAAGGT ATACGCTAAG GGATCACTAC TGAGTAAAAG
    76741 ATATAATGAT ACTTCAGACT TGGATGTATC TATATATACA AATATGTCTA AAGAGCAACT
    76801 AGATAGCGTG TATGATATTA TACCTAAAGG TCAAAATATT GAAGGTACAG AACATTCACT
    76861 TGACTTCTTT GTCTTAATAG AAGGAGAAGA TACTCCGGAA AAGAACTTAG ACAATATCTA
    76921 TGATGTCTTG AACGATAAGT GGGTTAAGAG AACCAGTGAA TATGAGAATG AAATACCCCT
    76981 TGACTATGTA GTACAAGTTA GTAACTTCTT CATAAATGGC GCCAGAATTG CATTAAGTAA
    77041 CTATGAGAAT GATAAAATCC TCTACGAATA CTATAATGAC CTAGACTCCC AGAACTATGA
    77101 AATAAGTGAA GAAGAATTAA ATAGTACAAG AGAACTTAAA AAGAAGGACC TTATGGCAGA
    77161 TCTAGATGCT CTTAAAATAG CTTTGCATAT GATAAGCTCC TTCAGGCAGG AAGTATATGA
    77221 AGAAGAGAAT CCGCAAGCCT TCAATATATC TATTGAAACT GCCTCAGATA ATCCCCATGT
    77281 ATCTATAAAT GAGCAGCTTG CTAAAACACT CGAGAAGTTC GGTATAAGAC AGGCTCTTAG
    77341 AGATGCTGTA GATGCTTGTG AAGCTCTAAT AAATGAAGGT GAAAATGCCC TCAAGGAAGA
    77401 AGTAGCTAGT AGTGCGTTTG CTGGAATGGT ACCGGAAAAT AATCTTAAAA TGATTAAGTT
    77461 GAATATGACT GCTGTTAAGG ATCTTGAAAA AGAAAAAGGT GAGAATCTTA AGGAATCTAA
    77521 GAACTTAACA GCTGCTATGT GCTTCGGAAG ATATAATCCC CCTACTATAG GTCACTTAAA
    77581 ACTATGGCAG GTACTTGGAC ATGTAGATGC AGATACAAGA CTCTTATATA CATCACATAC
    77641 TAGAGACAAT AAGAAAAATC CTCTAGACTA TAGTACTAAG GCAGCCTTAA TTGAAGCTTG
    77701 TATTGAAGAG CATAATATAA ATGTGGCATT TGTTGATACT GAAGCTCGCA CGTTTATAGA
    77761 CGTGGTCGTG GATGTATATA ACAAAGGTTA TAATAACTTA ATTATTGTAG CGGGCAGTGA
    77821 TAGATTGGAA GAACTGGTTG ACTTGGCTAA GAAATACAAC GATGTACCCA ATAGAGCTGG
    77881 AGAAGCTTAT CACTTCGATA ATATTGAGGG TAGAAGTGCA GGTCAAAGAG ATCCTGATTC
    77941 TGAAAATGTT GAGGGTATCT CCGGTACTAA AATGAGACAG TTCGTTAAGG ATAATGACTT
    78001 TGAGGCCTTC TCTAAATATT GTCCTGTTAC TGATAAAAAT ATTGTAGAAG ATGTTTGGAA
    78061 GGAATTAAGA GCAATCTTAG CTTAAATGTG AAAGAGGAGA GTCTGAACGC TCTCCTCTAG
    78121 TCTTCAACTT GTTCAGCTAT ACGGTTCTTG AGTTCCAGGA AGAGTAAGTT GAATGCCTCC
    78181 TCCTCCTTAC TGTCTAAGTA TAACTCTTTG AATGTCTTAA GTGTGTTGCG TGCCCTTGGT
    78241 TTACGAAGTT GTAATACCAT CCAGGGTAAG AATCGTACAA AGGTCTTATA GGGTAACATA
    78301 TTATAAGCAT CGTCTACAAG AGTACTTATC TCTGAATAGA ATATACTGTA ATCCTCTGTG
    78361 ACTTGATCCC AGGGATCGCC TCCCTCTAGC GTCTTACCAA ATGCACTCTG CCAAGGTAAA
    78421 CAGGCATTAG AACTTACTAA GTCTAGAAAC TCCTTACCAT CGTTCTCCCC ACTAAACGTT
    78481 GTGTTGAGAG AGAATACCAT GTCCTCAGAT GCTTGCCCAT ACATAGCCTC TAATAATTTC
    78541 CAGTATAAAG CTCCTGCAAA TGAAGTTAAG ACCTTCCAGC CTGGCTTAGT GTATTGCTTC
    78601 ATCAGTAGTA AGGCTGCGTC TGTGCAAATC TCGTCAACGC GTTCAGGCTG TAAGAAGATA
    78661 CCCTTACGCT TAATCTCCTT AAGCGCCAAA GACCTTGCAT ATGTCCTTAG TAATAAGAAG
    78721 TAATCATCTC TGACTTGTTT AGAGCAATCC TCTTTGAGAT ACTCCTCTTG TAGTCTCTTG
    78781 CACTCTACCT CAGTCTTAGG AGGTAGAGTA TTATACTTGG CTCGCTTGAT CTTAGAAGGC
    78841 ATCTGCTAGT CCTCTAACTT AGATACTAAT GCTAGACAAG ACGGCGCTTC TAGTAATACA
    78901 CCTGGGCCAT CCTCGTCATA AGATACCTTA AGAGTTGCTT CAGGGTCATT GAGTAAGAGC
    78961 TTAGTTATGA TCTTCCTAAG AGTCTCTGAA TCAACTGTAA AGATGCCATC CTCTGTACCC
    79021 TCAACACCAT CTAACTCCTT GGTAATCTCA GCTGTTGGAT GATGATAATG TAACAAGACC
    79081 TCCTTGCCCT TCTCGGCCTT AAAGGTAATT GGCTTCCACA TACTACCCTC ATAAAAGCCC
    79141 GTAAAGAAGT CTAGGCCCAA CTTAAGTGAT GCTAACTTAG TGCTGAAGTA GCCATTGCCC
    79201 TGAGGTAGAA TTGCTTGAAA CTCTTCATCA GAAGGTAATG CGATCTTCCT GTCACTTGAT
    79261 ACCATGTAGA TTGCTGAGTT GAAATCTTCC CAATAGAAAG TACCAAAATC TGAGTTAAAT
    79321 AAGAACTCAT TGGATGTTGG AGTTAAGTAG TTAAGAAGCT TGATTGTGGT GGAGTGAATA
    79381 TAAATGTAAT CACTATCAGT AAATAACTCC GAAGGTAGAG AATCCTTAAG AGAGATTTTG
    79441 AGTACCGCTG ATCTGTCTGA GTATATAACA TCTTGTTGCC CTAAGCCTAC GGAATTAGCT
    79501 TGAGATGTTG AAGATGTAAA TAAACTATCT GCAAAGTTCA GAGCATCTAC GACCTCTGGA
    79561 GTAAATGTAA GTCTATGCTG ATTAGAAATC TCCTCTCTCT TAGATGTTAA GAAGTTGTCT
    79621 AATACAATAG CTTCTGAGCT GTCTTCTTTG AAGTATAGTA CCCCTAAATT AATAACATCA
    79681 GAAGAATCTG GTGAGGTAAT CTTGAGAAGG TTAGGAGTGA ACTCTAAGAC AATAGAAGAG
    79741 CTGCCTTCAA ACTTCTGAAG AGCAATCTGC CACTTATTAA AATCTACTGA AAAGTAAATA
    79801 GGCTTGTCTA AAGTTGTAGT GGCTGCAGGA ATAGTTGTCT GAAAAACCCC ATACTGACCT
    79861 CTTAGCATAA GTCTGAAGAA CTCAGGAGTA GCTTTGAAAT ACGCTCTGGT GAAGAAGGCA
    79921 CTTAAGAAGT TAAGTAGCTT AGTCTCTGTT TTGAAAATAT TTAAATTATC TCTTGTTAAT
    79981 GTAATATTCA TTGTTATTAT GTTAATCCTT ATGTATATAA TATAAGATTA TGTCCTGAAA
    80041 AAAACCCTTA CAAAATTAAA AAAGTTGAAA AAATACTTGA CCAAATAGTG AGTCTTGTAA
    80101 TATAATTATT ATGTTGATTA GGAGGATAGT AAAAAATTAT GAGAGTAACA ACTGAAGATC
    80161 TTAAAAAAAT GAAGGAACTA GATATTATTA AGCTTATTAA AAATCCTAAT ACAGACTCAA
    80221 TGTCTTACAA TAGAGCTTGT GAATACTTAC TTAAAAAGTA TGATAAGATG TTCCACAGAC
    80281 ATTGGTGGAC ATTGCAAAGA CAACTTGGTA ACTCTTATAT TGTTAATGAT CTAAAAGATG
    80341 AATACTACTC TTGTGCTTAT GAAGCATTCT TCCAGGTTAT TAGAAAAGTG GATGCTGCTA
    80401 GAATCTATGA TGAAAACTTC AAGATTATGC AGCTCTTGTC TTGGTACTTA AGTAACGTTA
    80461 GATCTAGACT CATTAAGGAG GCCCTTAAGA GATCTAAAAC CAAACCTATT AACTATGTTA
    80521 ATAGCACAGA GGATCCTAAT AATCAAACTA TTGATTCAGA CGTGGAATCT GCATATTGGA
    80581 ATTATGAAGG TGGTTATATG ACAGAGCCCT CTTACCAGGC TGAGGTATCT GACAGAGAAG
    80641 AAACTTGTAA CCAAATCCTA ATGGAGTGCT TCGGTAGATG GAGTGATCTT GAAAAACATA
    80701 TCTTTGCATT ATTAAGAGCA GGTAAAAATA AAACAGAAAT AGCTGAGGCT CTCAATATTA
    80761 AACCTTCAAG AGTATATGTT AAAATATGCA AAATGAAGAA GGAGTTAAAG GAAGCCTTAG
    80821 GAGTAGAAGA GACCACTAAT TAAGCATATG GAAAAGAATG ACTTCACTCA GCGAACAGCT
    80881 CTGATAAACG ATATACAAAA GCAGATAGGA AAGGAAAAAA TAGAAATTGA AAGACAAAGA
    80941 GATATGGCTA CATCTTTGGT TAATGATGTG ATTAACTTGA CATCTAAAAG GGATGTCCTG
    81001 TACTCTAAAT ATCTAAACTT CATCAATGAA TTATCCTTTG ATGTACCTAC TGTATCATCT
    81061 GATCTGTTCC CTGGTATTAA ACCTACTCTA AATAATGTAG ACTTAAACGA CTTGCAGAAA
    81121 AAAGCTGATA CTATGAAACA GTATGCTCAG GATATTGGCT CCCTTAATCA TAGATACGAC
    81181 TTTGCGAAGT CCTCTTGTGT TAAGACCCTT AAATCCCTAT TGTCTACTGT GCTTAATGTA
    81241 ATAAGTCAAG AAGATCAGAT ACAGGATCTT AGTACAACTT TGTTGTATGA CTTAGACAGT
    81301 CCTTATGATA TTGGTCAATT AGCTAAAAAT AGTTAAAGTA AGAAGCTACC CGGAAAGGTA
    81361 GCTTATATTA TTGTGTGCCT GAATTGCTCC AAATAATGGG CACCATAGGT ATCCGCAATG
    81421 TATTGTAAGT ATTGACTATA ATCTGTCACT ATTATGACCT TATTATATAA CATGCAATTA
    81481 TACTTATCTT GCCACGATAA CTTAGTATAA GGATCTAGGG GTTTACCTTC GTCATTAAAG
    81541 AACATAGGGC CCTTAATCTC TACTAACTCA CCCTCTACTC TGAAATCAGG ATAATAGTAA
    81601 TGTATCTTGC CTAAACCATC TACGTACTCT AACTTCTCAG TATGATAAGT GAAGTCTATA
    81661 TTGTGATCCT TAAGCCAGAT GTAATATGCC AACTCGGGCT TAGAATCAAA CTTAATACCC
    81721 CTATAGTAGT ATCGCTGTGA CTTCTTGACT TGAAACTCTC GGACTTGGGA AGGATTACTT
    81781 ACACCATATC TCTTAAGCAT AGTTCGATGA GTCTTATCTA TCATCTCCTT GCCCTTAAGA
    81841 GCTCTTATAT CCCTGTTGAT CTTCTTAACC TTCTCAGTTT GGAATGGTAT CTTAGCCCCA
    81901 TAGTTCTTAA GACAAGTCTT CTCCTTCTTC TCTTGTACCC ACTTAAGCTG AGAAGGATTG
    81961 TTCACACCAT ACTTCTCTAA ACACTTACGT CTCTTAAACT CATTCTGACA CTCAACACTA
    82021 CAACAAGTAT CTCTGTAATA TCTACCACCA TTAGTCTCGA ACTTACAATT ACTACCGCAT
    82081 ATTGGGCATC TGGGAGGCTC GCTTAAATTA CTAGCAACAC AATATAGGAA CTCCTGAATA
    82141 GTTGGGAAGG TATTCGAGTA CTCCTTAAGA TCAGGGTACT TCTTAAATGT GTCCTCTAAT
    82201 AATGTACCCC AGATATGTGG TCTTAATACA ACTTTATATG GATTGCTTGC TTTTGGGTGG
    82261 TGTGTGAATA CTCTACCATC TACTAGGATA TCCATAATCT CTTTAAGAGT TCTTTGCATC
    82321 TCTATCCTTT AAATATTGAG CTATCTTGTC TTTTAAAGGA TCCTCTTCTC CTTTATTCTC
    82381 CCAATATACT CTTCTCTCTA CAAAATATCT GTCTTCTAAT TCATTAGATA ACTCTACATT
    82441 AAATGGATCA GGATCTTCAT ACTTGCAAGT CTTCCACTCT ACCCCGAAGT TCTTAGGGTC
    82501 TCTTCCTCCT TTGTAATAGT CACCCTTATT TAAATCAGAG ACTTCGCAAT CTATAACTAA
    82561 TGGCACCCAG TTGTTCTGCA ATTCAGGAAT AATTCTCTCG AATAAATGCT TAGCATGAGA
    82621 GAGGACAGGT TTGATCTCGT CTTTCGCAAT AAAATAGTCT ACGCTATCAT GAATCTCTCC
    82681 CCACGTCCAC GATTTATAAC CCTTCTCTCT CATCCACGTT TGCATCTCAT ATTGTGCTCG
    82741 ACCTCTTATA CAAGCTTCCA TGTTCTGAGC TGCATGATTT GCACTAATGT TCTCTAAGTT
    82801 CCTGAGCATG CCGGAGCTAA CCTGATTGTC GTATTCTCCT CTCAAAAAGA GTTCTATTAA
    82861 GTTACGTACT TTGCCAAATT CGGTCCTTAC ATAACCATTA TTAGCTGCTA CTTCCTTCTC
    82921 CCTAACTATC CTGCTCCACA GACCTGGATA ACCTTTAAAA AAGTTCTCCC TCAAAGACAT
    82981 ACAAACTGCT ATATTTTTGA GTTTGGCTTC ACACTCTCCT TTATAAGACT TTCTGGCTTG
    83041 CTCTAAAAAT CTCTCCGCAT GATTGGTCTC TATGTACTCA TCGCATTGAT CTTCATCCCA
    83101 GAATGATTCA AGTGCGTTAT CTGATAGAAT CTTTGCTGAA CCTCCAAAGA TTAGCAAAAA
    83161 ATTTTCAGAC TTCGCTAGCT GACGCATCTC TGAATAAGGC TGAATAGTCT TTTGTTTTCT
    83221 AAACTCTTCT TCTGTTATCT CTCTATATTC TGTTGTCTTT GTAATCTTGC AGCTCATGTA
    83281 TATAATATAA AAAATATTAA TGAGAATCTA CCTCTGTGAA CAACCTTTAG CTAAAGCAGA
    83341 AGAGTTTCTT GCTCAAATCT TTTTAAAAAT AGCCACCTTT TGGGTGGCTA TTAATTTTTA
    83401 ATTTTGAAAA CAAAGGATTT TTCACCGTCT TGAGAATTAT CTTACGAAGT CCTCAATCTT
    83461 TTTCCAAATA ATACCGTAGT TAGAGTCGCC ATCTGGTTCG GAGTTTATTA CAATATTATA
    83521 TGCTTCTTTT GCGGCTTCTT CTGGTGTTGG GTAGTCCTCT TTATCTAATT CAAGGCCTTC
    83581 AGTAATATCA TCTTCAAGAT ACCAATAATC GTCCCCATCA TCAACTTGAG ATTTTAATTC
    83641 TTTAACCCAA CTAGCAATGG CTTTTTCAGG TGATTTTACT TTAGAGAAAA AGCAGTCTTC
    83701 ATCGTTCCAC CAAAACATTA CGTAAGTTCC AATAGGAGCT GTTATTCGAG CTCTGCATTC
    83761 ATATCCAGAT ATGTCTGACC TTTCTGTAGA AAATATAGGA TCTTCATAAT CCTCGTGATC
    83821 AAACCCAGCA TAGACTGTCA TCTTAGATGA ACTGGCTTCT CTAAGAGATT CTCTACTTCT
    83881 TAGTAGATTG TGTTCTTTCC ATCTTTTCAT ACACTATTAT TTCCTTTTAT AAAGAATTTC
    83941 TTTTGATTAA TTAGTATTGT TTTTTTTTTG ATTGATCCCC GAAAATTAGC TATATTTCTC
    84001 TATATGACCA TTTAGAAAAA GATTCTTCAA AATTCTTAGG ATAATCTTCA TAATCCTCTT
    84061 TTAAAAAGGT TTTAACTTCA GATAATTCTT CACTCATAAT TAATTCTTTC CACTACTAAG
    84121 ACCTTAACAA TAGAGAGTAG GACCACCATA AGGATCTGTT GGATAATGTG TTCCCTTAGG
    84181 ATTAGCATTA GGAATAACTT CTGGTTGAGG ATAGCTTTTT ACTGCTTCAA TTTGCTTTAT
    84241 TCCTGCGTAG TTTGAATTTA TCATTAAGAT AATTTCTTCC AATTGAGAAA AAGTCAACTT
    84301 AGATAAATCT TCATCTTTTC CAATAATAAT CTTTATTACT TTAAGCGCTT CTGTGGGCGT
    84361 CATTTTGATT CTCCTTGTAC TGGGTTTTTA TGAACTTCAG TCTTAGCTGA AGGTGGTTCA
    84421 CTCAAAATAA TTCTCGGAGT TCCTGGAGAA GCTCCGTAGA ATCATCTATT GAATGTATAG
    84481 CTTCTAGAAT ATCTTGTCTT AATCCTCTAT AATTTTTCTT ATCGAACATA TCTTTGCTGA
    84541 CATTAAAAAG AATATTTGAG GCTTCAGTCA TGTGGGAAAT TGCTACATTG AGTTGTTCCT
    84601 TATAATTCAT AAAAATTTTC TCCTCTTATA ATTATATTAT AATATAAGGG AAAAATTATG
    84661 TCAATAGATC TTCCGAAAAA GAATTTCCTC AGCACTTTAA AAAGATTTGA GCGAGAAATC
    84721 CTTCTGCTTC AGCTAAGGGA TGAATCGCTC TGAATAGCCC CTCCCCTAAT ATAAAGGTTA
    84781 CTTAAATATT TTTATAACCT TTTGAGGAAG TTCCACTAAA TACATAGATG ACAAAAGATC
    84841 AAAAGAAATT AGGCTTAGAT AGTAATTGCA ATGCAGTTTT CTCTTTAAAT TATCACATAA
    84901 TTATCTGTGT TAAATATCGA AAAAAAGCTT TTGAGAGTGA AGAGATCTCT GAAAGGTGCA
    84961 AAGACCTAAT AAGAGAATCC TCAAAGGAAA TGAAAGTGGA TATTTTAGGC ATAGATTGTG
    85021 GAAGCGATCA CATCCATATC TTGTGTAGAA CAAAACCCAC TCTCGATATT CCTAAATATA
    85081 TGAATCTTAT TAAGGGATAC TCTTCAAGAG TTCTTAGAAA AGAGTTTCCT GAATTAAAGA
    85141 AGATTCTCTG GGGTGATGCG TTTTGGTCTC CTAGTTACTA TATTGCAAGC GCAGGTAATG
    85201 TAAGCTTAGA TACTTTAAAG AAATACGTTG AGTCCCAAAG AGAAAAAGAG GAAATAGAAG
    85261 AGTGAGTTTT TACACCTACA AGTTTAGAGC ATATCCTACT CCCGAACAAG CTCAGAAAAT
    85321 TAATCAGACA ATAGGTTGTG CTAGAAAAGT GTATAATCTC TTGCTTGATG ACTGTCAGAA
    85381 GCAGTATAAG GAGAGTGGAA AATTTTCTGT AATGAATGTA GGCGAATTAA AGAAAAAAGA
    85441 AGATCTACAA TATCTCAAAG AAGTAGATTC ATTAGCGCTA TGTAATTCCT ATATGCATCT
    85501 TAAAACAGCT TATACTTCTT TTTTCAGAAA TATTAAAAAA GGAAAAGTTA CTCCTCCTAA
    85561 ATTTAAAACT AAAAGAGATT CAAAACAATC TTATTGTACT AATAATATTA ACAATTCAAT
    85621 TAGAATTGAA CATGAAGGCC TAAGACTCCC AAAACTCGGG CCCGTAAAAT GTAAATTTCA
    85681 CAGATTTGTA GAAGGAACTA TAAAATCTGT AACAGTTAAA AGAACAAAAA CAGGAAAATA
    85741 TTTCGTCTCT ATTCTAGCGG ATAGAGAAGA TAAAATAATA GAAAGAGAAT GTGATACCAA
    85801 CTATGAAAAT AGCGTTCTCG GAATAGATAT GAGTATTCCG AATTTTGCAG TATACAGTGA
    85861 TAATACGAAA CCCAAGATTA TGCATTATCT AAGAAATTCG GAAGAAAAGC TAGCTCGGGC
    85921 GCAGAAAGAT CTTAATAGGA AGCAAAAAGA CTCTAAAAAC TGGGAAAAGC AAAGATTAAA
    85981 AGTAGCTCGA ATCTACGAAA AAATAGCTAA TCAGAGAAAG AATTTCATTG AAACAGAATC
    86041 AGCTAGAATT GCTAAAGAGT TCGAAGCAGT AGTAGTTGAA GACATAGATC TTAGAGCAAT
    86101 GTCTAAATGT TTACATTTTG GAAAATCTAT CTCTGATAAT GGATTTGGTT ATTTCAGAGC
    86161 CAGACTAGAA TCTAAATTAA AAGCTCAACT CAAGGACTTT GTTAAAGCTG ACAGATGGTA
    86221 TCCTTCTTCT AAGGCCTGCC ATGTGTGTGG TCACGTGAAT AAAGATCTTA AACTCTCTGA
    86281 TAGGGAGTGG GATTGTCCTT CATGTGGAAC TCATCTTGAC AGGGATTTTA ACGCTACTAT
    86341 TAATTTAAAA AATTATTATA TTCGTATGCA ACGTACGAAT CTTGTGGAGA CAGGCACTGT
    86401 GGATGACAAG CTTAACAGCC CTAAAAAGCA TCCTGCCGAT GAAGCAAGAA AAATTGTGAG
    86461 CAGGGGGTAA AATCCTAAAT CACAAGCCTT TTGCTTTAGC TAAAGGTAGT TGACAAAATA
    86521 AGCTCACTTA AAATACTCAT CACTTAGAGT GTCCTCTTCC GCTAATTCCT CTGCCAGGAT
    86581 AGATCCTCTG TTCTTAGTAA ATATAACCTC TCCACCTAAG AAATCTACTG CTTTTCCATC
    86641 TTGTTCTACA TGAACATTTG TCACATTAAA TTTTCTTCCT TTAGCTAAAG TAGCCCAACC
    86701 TGTGGCTGAG TGAATATCTG CGTTTGGTCT TCTAAGTACC TCTCTAAGAT AATCTTCTTG
    86761 ACGAGAATCG ATAGATGCCA ATCTCAACTG CAAACTACTA TAATCTATAG TTACCATATA
    86821 ATACTCATCA TTATTGGGAG TAATAATACA CTTCTTAACT TTAGTAGCCC AGTCAGAATG
    86881 AGAAGGTACC TGCTGCATAT TAGGATTTGT GCATTTTGAT CTTCCTGAAT CTGCAAACAT
    86941 AGGTCTATAA TTAGGGTGCA TTCTCCACGA ATTATCTTCA GGGTGATAGA CTAAACACTT
    87001 AGACCATCCT TTATCTCCCT CCTCGTCATT ATCGCCTAAA AACTCTGCGA TTACTGAATT
    87061 AGAAGTTTTA TCCCCAATAA AAGTATTTAA GAGGGTTTGT ACAGATTTCA TTTCCGTTAT
    87121 AATCTTAGCT TCTTTATGAT CTTTTTTCCA ACGAGTTAAT TGAAAATCTC CTACTAGATA
    87181 ATCTCCTGCT TTTGATCTTC CTAAATCTTC CCAACCTTTA CTCTCTAATA ATTTACCTAA
    87241 TTTAGGATTA GAAGTCCATT CAAAATCTTC AGACACCCCA AAACTTTCAG CCAACTGTTT
    87301 TCTCAGATCT TTTAGGTAAT TATGCATCTC ATCTCTTAAA GCGTCGATAG CATTCTTGTC
    87361 TACGTAAACT CCTTTGTATT CTATTCTAGC GTACATATTC TCGGCAGGAA TACGTCGTTC
    87421 ATAATAATAA TCTACAATTC CCTTGGAAGA TAATTCATTC GGATATTTTT TATCTAATTC
    87481 CTTTGCACAA TTCATTAGAT TTGTATATAT CCTTCTTGTT ACTATAGCAT CCATTACGGC
    87541 ATAGTCCCAA AGTATTTCTT CAGGAATATC ATCAATATAA CTAATGTTTT TACCCTTACC
    87601 TAATTTAGCT TTGATGTTGT CTAAAGGTCT TTCATATCCA CCATATTCAC TGTATAGATA
    87661 AGCTAAAGCT TTAAGAGAAT TAGATCGAGT CTCGTCAATG CTGTGTCCCA ATGCGATGAT
    87721 GTCTTCATCG ATTTTCGCTT CAGGAATCCC CTCATCCCAG ATATCTTTTG TATCTTCAAC
    87781 TCTCTCTATT ATTTTTATCA TTTAAAGACC TCCCATATAT GCAATATATA TAATATAATT
    87841 TAATTTCTTT TCGTGATAAG GAGGTCGGGA TGATTTATGT GAAAAGATTT CTCCAATTCT
    87901 TTGAAATAGG AAATATCACT TAAGACTTTC ACTTTATTGG CTTCCATACA TTTTGTCTTT
    87961 TCTTTTAATT GCTCTTCTGC TTTTAGTAAT TTTTCTTGAG ATAACCCGGA AGTGAACAAA
    88021 ACCCTTAGGT TACCCTCTTC ATCTAATAAA GCAGGATTTT TTATTTCAAT TAGCTCCCCT
    88081 GTATCAAGCC TTTTAAAGTC ACAAAAGTAA GTATGCGAAT CCTCTTTCAC TTTATAATTG
    88141 AGCTTAACTT GTTCTTCAAA AGGAATATTA TTATCTTTTA AATAATAAAA ATAGTAAATT
    88201 TCCCATTTAC TGTCAAATTT TTTACCTTCA ACAGTCCAAC AATAGGATCT TTTTCTACTA
    88261 TAATCGTCAG TTTTTGAATA CCAATCCACC CCATATTTCT CAGTGCATGT TGTCTTTATT
    88321 TTCTCTAATA CCTCTGGTGC TTTACCGTAA GTTACGCCAT AGTGGTTAAA AAAAGAATCT
    88381 TTCTTTTTTT GTTTTATTTC TTCAAGCTGA GAAATATTAT CCACTCCATA TTTTTCTTTT
    88441 GTGGTTGCTT TTCTTTTTTT CTGAATATTA ATTAAAAAAT TAGGATCTTC TTCAAGATGC
    88501 TCGGCTCTTC TTTTTCTAAT TTTCTCTCCA TAATTTATAT TCTTAAGAGT CTCATTTCTT
    88561 TTTGAGTAAA TTTTTTCATT TAATTTTTTA TAAGCTTCGG AATCTTTTGG ATAATTTTTA
    88621 TTGAAAGTAT CTCTTCCTTT CTTTTTGATT TCTTCAAGTT GTTTTGCATG AGCAACGCCA
    88681 TATCTTTTTA AACAAGTTTC TTCGTTTTTT CTTGGGTTAT TATAGTTTGC ATCGCCATAT
    88741 TTTTTGAGCT TCGTTTGTTT GCATTTTGCA ACAATCCTCC TAACAACTTC AGGATTTTTT
    88801 GCAGCACAGT ATTTACTTCT ATCTTTTTTT AGATTAAAAG TTTTCATTAC ATATCTAATC
    88861 CCCCCGTAGT TTATTGAGAA TTTTTCTCCA AATTGCTCCG CTGTCATAAA AGAATTTAAA
    88921 TATTCTTCTT CCAAAGCCTC TTTTATTTTT AAACAAAGAT TTTCATCTTT TTTAAGATTA
    88981 CTTAATGTGA TTGATTTTTC CATATATAAT TAATATATAT TAACACATTA GAGCAAATCC
    89041 AAAATTTGAC CCACTTATAT TTTATAGGGG ACTAACTGGT TCCAATTTTT TATAGTGTCA
    89101 GTATCTTCTA ATTTCCAAGC CTCTTTTGAT ATAGACATAC CTGATGCTTC AATCTTTTCA
    89161 TTTTCTACTT CTACAAGAGT ATGATTCGGT ATTTTATATC GCACACCTTC AGAATCTTCT
    89221 AGTATTATAT GGCCTTCTGC GCCCTTTTGC TTTAATGTGG GCCTCCAAAG ATATTTAACG
    89281 TCGAATTTTC CATTAGCAAG GACCTGCCTA CTATTTTTTA AGATTTCCCT TAATTTTAAT
    89341 TTATTATCAT TTTCTTCTAC AATCTTCCAA GGAATATAGA ATCCCTCAGT ACCATTATAA
    89401 CTTAATGTAA TACAACCAAT TCGATCTTTG AGGAAACTGA GACCCGAGGT TTCCAAGTCC
    89461 CACGCAAGGA GTTCTCCTCT CTTATCCTTG TTAGGTTCAT AAAACTCTTT AATAAATTGT
    89521 TCGCTTGTTT CTATTTTATG TTTTATTAAT TTAGGATAAC GAGGAATAGG CTTAGCCCCA
    89581 TTTTGAACTA AGCTACTAAT CTTTATTTGT GCTAACTTTG TTTTATAGGA ATCCACAGGA
    89641 TCTTTAAATC CTCTGGCAAA GATATCCCTG AAGCTATCTA TGGGATAAAT CCAGTGTCCT
    89701 TTTTCTGTCG TCAAATCTTC CGAAAACCAA AAACTTGACT TACCAAAAAA TAATTGCTGG
    89761 GTGTAAGCGG GGTAGATATC ATCTTCAAGT ATTAAAGAGT ATAAAGCAGC TCCTACTGTA
    89821 ATAATAGGGG AGTACTTTGG TATGTAATCG TAAAACTTAG ATCTGTTATT CTTATAAAAC
    89881 TTAATCTTAC CTTCTGCTTT AACTACCTTA TCGTCGACTT TACAATTAAT AGCAGATATT
    89941 ATTTTATATT TTCTTAAACC CAACCTAATC AAGAAAGTTT CTATGGCTTT TAAGGCAAAG
    90001 TCTTCGTACA TTTCATCTGT TAAAATAACA GGGACAAAAT CATACTTAGT TGGAACGTCA
    90061 CTCTTATCCA CTAATAATGG ATTGTCATAA AGTTTTAAAT CTAAGATCTG TTTCTTTGAA
    90121 GATACTTTTA TATTACCAAA ACTAAAACCA CTCATTAAAA ATAGGCTCCT CTTATATATA
    90181 ATATAATGTA GAGCCTTATG TTTTTCAAGC TGTAGGATTC GTTTTTTTGA TTTGTCTTAC
    90241 AGGTATTTTT TTAATTTGAT CTTCTGATTT TTTCTCTGAC TTTTTAGTTT CTTTCTTTAC
    90301 AGTTACTGTC CTAGATGTTT TGCATTTTTT CTTCTTACGT TTTTTAGTGC TTGTTTTTTT
    90361 CTTAGTATTT TCAATTCTAG GAATTTGAGA ACCATCAAAT GCGATTTTAC AGAAGAAGTA
    90421 GCCCTCCACA TATACTTTTG GATAAGGCCA TTGCTTAGGT GTTATGTTTT TTAAATCTTC
    90481 CTCTGTTTCC TTTAAAGACA TAATCTCTTC TGCTATACTT GCTGCAGCAG ATTTAATCTC
    90541 AGAATAAGAG AAGACTTCTC TAATGAATAT TCTATTGTGA AATTTACAAC TTACTTTTGA
    90601 TTTCATAGCT ATGATACTTA TCTTTATATA TAATATAAAC TTATGAATAG AAAATTTCAG
    90661 TGGCTGGTAG GAAGAACTTA CAAAGGTATT TTTAAAGAAG GTAGGTAAAG AGAACAAAAA
    90721 GAACAACCCA AAGCGTAGTC CATATCTTCT CTATCTAGAA TGATCTCTAT GATCTTATAA
    90781 ACTACTTTTA ATTTAAAGAT TTAATTATTA ATTTAACTAC TTTTAATTAC TAGTTTCTTT
    90841 AATTTAATCT TAATTACTAT TAATTCATTT ATTTAATTTA CTCAACTTAG ATTCTTCTAT
    90901 TGGTTTGAAG CAATATCAGC CTATCTAAAT ATATAATTCA TATAAGATAT AAGATAGATT
    90961 ATATCTTTAA GTTGACTGAA GTAATATATT TAATGATCTT AAATTAATCG ACAGTCGGTG
    91021 CCTTGGTAAG GGTTCATAGT GTTCTAACTA TGCTCTTACA CTCGTACCTT CTTTACTTTT
    91081 CAGCGTCTTT TTTAAGACTG TGCTTAGATT ATGTAAAGGC CAGTAGCTGG CGAAGCTCAC
    91141 CCGCAAGGTA AATAAATACC TATTGCATTT GACGGATGGA GTTGTACGCG ATTACAGGGT
    91201 TTTTCATTTT AACAGAATAA AGCTGTTTTT CGACTTTGCC AAAGCCTCAT CTTTATTCGC
    91261 CCCCATTCCC TTGGCTGGAT TGGTTAACCA CGCACGGCCA TTTTTGCGTT CAGCCTCTCA
    91321 GATAAGTTCT CTCAACTTGA GTTCCCCGTT ACAGCCTTCA GCAAGTACCT TTTGGCAGGT
    91381 ACAACCGCCT ATTTAGCTAT TTCTATTGTC CAGGCTTCAA ACCCCTTCAT CCTCAAATAG
    91441 CATCAACCCC TCTTTTCATC GACTGGGATT TTTTTATAGT TTGTACTTAG TTTTAAGTCA
    91501 TTATTAAGTA AGGACCCTTT CTTATTACTC GAATCACATA TATAATATAA CAACGACTTA
    91561 AAAACTTTTC TCAAATTGTT TCCAATTTTT TTAACGTTTT AATTAGTGGG TAATTTTAAA
    91621 AATCAAAATT AATATAATCT GATATTTTTA AAGGATTTGT GAAACTTTTT CAAATTTTTT
    91681 TCACAAACCA CTTAACCTTT ATTACGTGGT TTTACTGAAT TTTCAAAATT GAAGCTTCCC
    91741 CCACTAATTA ATCAAGATGG ATGCCTATGC CATCATGTGC GTTAGAGATT GGCTCCCTCT
    91801 AACGCTTTTT TTAATTAAGG GTTATTATAA TGCAAGAGAC AAATTCATCT ATATTAGGGA
    91861 TGTACTTTAT TATTTTTCAG ACTCAATTCA ATGGATTTGT TAAGGTCTAT GTAGATGGTG
    91921 ATGATAATTG TGATTTCTAT TTTAGAGAGG ATTTCTTAAA CTTAGCTCTT AAGATTAACA
    91981 ATTACAAATT ATATAATGAG TTATCTGAAG CTTTGACAGA GAGTAGCTTT TATTTGTGGG
    92041 ATATAGATAA CAACGCCGTT AAGAGACTTC GAGCAACTCC TAATACTTTA GATTCAGCTG
    92101 CAACACTTCT GACTCAGAAG GTTAATGAAT TAAGGAGACC CAATGTCTTC AGCAAGTCTA
    92161 ATCCTGTAAG TTTTGATGGT AATACAATTT TCCAGATGAA GTGAAGATTC TCAGGCATTT
    92221 CACTTATACT ATATGTAAGT GAGATATAAA TGATGAGAAG TGATTTAAAT AGGAGAGACC
    92281 TAACAATACA AGCAATATCT CTCCTCAACC TCAAGACCAA GATACATATA GGGTCTAGTA
    92341 CAAGAGAGAT TGCTGTGTGC TGCCCAATGC ATGGGGTAGA TAAGACCCCG AGCTTCTTCA
    92401 TAGACCTAGA CAAGGGATTA TGTCATTGCT TCAGCTGCAA TTGGTCAGGT AATATAGAGA
    92461 AGTTATATAG AACCTTAACA GGACAAAGCT TATATAGAGC ACTAGGATAT AATAATGATT
    92521 CATTCTCCTC ATTTGCCAGA GCACCTCTTA AGTTCAACTT CTACACAAAC TTAGAGAGGG
    92581 TTGAGACGGC TCTTAAGAGT GTATATGTTA ATTACGATTC TAAAGCCTTA GTAGATATAG
    92641 AAGGTACACC TGCAGAAAGC TACATCCATA GTAGAGGCAT ATCTTTAGAC AGGGCTCATT
    92701 CTATGAAGAT GAAGTATTGT GAGGAGACAA GGATTAATGG TACCTTATTT AAGCGAAGAT
    92761 TAATAATCCC GGTCTATGAG GACAATAAGT TATTAAGCTT TGAAGGTCGT AGAGTATATC
    92821 CTGAGGATCC GGACCCTAAA GTATTATACC CAAAGAACTG CACAGTTAAT ACATTGTATG
    92881 ACATAGACAA CTTAGACAAG GCTCAGCCTA TATATGCCTG TGAAGGATTG ATGGACTTGG
    92941 CAGTATTAAG GGAATGTGAA TACTTCAAGA ACTCAACATC TATATTTGGT GCCAACCTAA
    93001 CCAAGAGACA GATAGAGCTG TTTAAGCAAT TTCCAAAAGT TATATACATA AACGACTTAG
    93061 ACGAGGCAGG AGAGAGGACC TTAGAAGCTC TTAAAGCATC TGATATACCT AATGTATATA
    93121 AGTTGGTATT GCCTAAAGAA GTTAATGGCA TTAAGATCAA AGATATAGGG GACTTACCTA
    93181 AAGCACATAT ATGTGTTGGC GACTTACTTA AACATAACTG GCTTAATTAT GAGTTCCCTC
    93241 TTCGAACTAA TTAGGTTAGA GTAAATATAC AAGTAAATGA TAAAGGAGAA ATGAATTAAA
    93301 ATGTTCAATG AAAGTAAACT TATTGAGTTC TACTCAGCGC TGACAGAACA AGAAGAACAA
    93361 GCAAATGACA TTAAAAAGGA CATTCAGGAA CAGCTTAAAT CTGAAGCATC TGAATTAGAA
    93421 CTTAGTCCTA AAACAATCAA AGCAGGATAT GCTTTATTTA AGAAGTACAA AGACGGCAAG
    93481 AACACACAGG TAGAGTTAAA CGATTACTCT ATGATTGAAG GTATTATTAT GTCCTACTTC
    93541 TCAAACAATA GTAATCAAGT TGAGTGAGCA ATGATATTAA GTAATGTAGA TTCAAACAAA
    93601 TACAGAGAGG ACTTCAAAGC CAAATTTACA AATTTTGGGG ACAAAGCTCC TATTATATTA
    93661 TCCTTCGCTA CAGATGAGCT AGGAGTAACA ATAGTACATG AGAATTCCGG TACTAAGTAC
    93721 TTCTACGACT GGGATTACTC TATACCTCTT AAAGCGTTTA TACACAATAT AAAGCAAGAT
    93781 TTAAGCAGGC ATCACTATCC TAGAATATCT AGAATGGAAG TTAAGGTTAC ACCTACAAGC
    93841 CCTGAGAAGG CTGCGCAGAT GATAGAAGAA GGTTGTGATG TAAATGCGGT ACCTGCTGAA
    93901 GAGAGGCACG AAGAAGAAGT AATATATGTC ATAGATAAGA TCTTGGCATT AAGAGACGAG
    93961 TTCATAATTG TCAATGAGAA GACAGGCGAA CAATATTGTT ATAAGATGAG AGGATCAGGC
    94021 ATCTACTTCT TAAAGAATTA CAGAGAAGGT GTATACAAGA GTTTATTAGA AGCAGGAGAG
    94081 GCGTTCTTCA AGAAGAGTAC GCTAATCTGT GCATTAGATA AGGAGAGCTG ACTTTAGGTC
    94141 AGCTTATATT ATATAATGAA GGTAATAAGA AGATCCTCAC AGGACAAGCA CTGGCAAGAT
    94201 ATTAAGAAAG AGGTAGCTGC AAGAGATAGA GGGTGTAGAT TGTGCAGGGT GTTAAGCACA
    94261 CAAGAGTTCC TACAACTCAG AAAGAATGCA GGAGTTCAGT TAGGAATATT AGATCCTGCG
    94321 CATTACAAAG CGGTATCCCA CAATCCTGAA TTGTGCTACG ACCCTAATAA TATATGCATG
    94381 CTTAACCACT ACAGCCATAC GATGCTAGAT GATTGTAGAA ATCCAATAAC TGGAAGTTAT
    94441 ATTAATATAG AAGAGGTAAA CTCCTGGTGG ATTAGAATCC TCAGGGGTAA CAAGACTCAA
    94501 TATAACTACC TACTAGAGAG GCAAATAATA GATGAGTAAT TACAGTGAGA CTAAGTGCAA
    94561 TATGAATGAA GAGACAAAGA GAACAGTAAC TCTAAACAAT AAGGAAATCA CCTTAGATGC
    94621 GTTCAGAGAA GCAACATCTA ATCTTAGACC TAATCAGAAG TTAGTAGAGA CCCAAGAAGG
    94681 TTGCTATTAC ATTGTAGAGA GAATGTGGGG TTAAGTTAAA TCCCACAATA ATTAGGAGCC
    94741 AGCCAATGCC AAGTAAGTAT GATTGTCTAA TAATCGATGT TGTAAATCTA TGCTATAAAC
    94801 TCTTCAAGAA GAGGGAAGAT ACTGTTATAC AGGCAGGATC CAAACTAATC TTCAAGAAGT
    94861 CTATCTGCGC GTTCATTAGG ACACTAGAGG AGTTAGTAGA TAAGTATCTC CATTCAGATG
    94921 GCAAGGTATA CTTATTGTTT GATAACTACT TCTCCCGAGC CGATCTCAAG ACCTCCTTCA
    94981 TGTTTGCAGA TAGGAGAGAG TTAAGCAAGG CCTATAAGGA GACACGCAAG AAGGAGAATA
    95041 AGGAGTTCTA TAATAGTATT AACTTCTTGA AATACTTCTA CTTAACAGGC CCCTCAAAGT
    95101 ACAGCACATT ACAGATTACA GGCTTAGAGG CTGATGACCT AGTCAAACCC CTTCTAGCAA
    95161 CCAATCTGTG CAAAGGTAAG AGCTGCTTAT TAGTTACATC AGACCTAGAT TGGTGCAGAT
    95221 ACTTAAGTAA CAATCCTCAA ATTGACTGGC TACCCAAATT AGGCGAGCAG CCTGAAACTT
    95281 ATGAAGATAT ATCCCATCAA CTAGGATTCC CAGCTACGGA GTCTAATATT ATTATATACA
    95341 AGGCAGTATT AGGAGATAAG AGTGACAACA TAGAGGGGCT GGTAACAAAC AACGACAAGC
    95401 ACAAGCAAGA TCTAATATCT CTACTGCCTC AAGTTAAGAG CCCTGAAGAT CTTATATACC
    95461 TAAGTAGACA ATTAGGATCA GATTCCCCTA TACTTAAGGC AATAGCCAAT AATGAGAAGC
    95521 AGTACAGTGT TAACATTCAG TTAGTGTCAT CAATACCTTG CAAGAGTGAA TACATTGAAT
    95581 CTAACCTAGT AGTAGGAGAG GACGCGAAGA CACTTCACAA GACAGTACTG GAGGCATTAG
    95641 GATTAGAAGG AGAGACTCCC AAGTTTGTAT TTGGCAACGT TAAGAGGCCC CGCATATGAT
    95701 CTGTATCTTA GGAGACTTAC ATTTACGTAG TGACAAGAAG TACTTCATAG ACACCTGCAA
    95761 TAAGTTCTTA GATTGGTTTA GAGACTGGGA TTGGAATAAG GATAGCAATG AATTAATCTT
    95821 AGCGGGGGAC TTAGTAGAAC AAGCAACGCC TGGAGGTATT ACAATATCCT TCTTGGAGAG
    95881 GTTAGTTAGT GAGTCTAAGT TTAAGAAGAT ACATATATGT GTTGGCAATC ATGATGACAA
    95941 GAAGATTAAT GGTATACAAC AGCTTGCTTA CGAGTTCTTA AACTATAAGG ATAATGTTAT
    96001 TATATACCGC ACCCCTCGAG AAGTTACAAT TGATGGTCAT AGCACTCTAA TATTACCTTA
    96061 TTATGTAGGA GTTAACGACT TAGGCCTAAC AATGAAGGAG TACTACTCTA ACATCCCTAA
    96121 TAACAAGAAG TTCAAGAACG ATTACGACTT AGTGGTTGGA CACTTCTCTG GATCAGATGC
    96181 GTTGTTCTCC GAATTACCTG ATTGTATAGC CAACTTAGAT AGATTCAGCG GCAGGGTATG
    96241 CTTAGGACAT ATACATACAA GGACAGCTAA TCCTCAGAGA TACTTAGGTT CAGTGTTTGC
    96301 AGGCAGGAAG AGCGAGAATG ATTATACTAG AGCTGCATGG GGTTTAGATG ATAATGGTTG
    96361 GCAAGAGTAT CCTCTACCTC TGTTCAATGA GTTCTTAACA GTAACCTATC CTCAGGATCT
    96421 ACCTAAGTCG AAAGCGTTGG TACCTATATA TACAATCTTA AATTGTGGTT CAGAAGATAT
    96481 AGCAAGGCAG AGGTATGGTA ATATCTACAT CAGGAGGTTA ACCCTGGACT TAGTAGATAG
    96541 CAGTGTTCAG AAGAACTCAG ATCTAGACAG ACAACTAGGC TCTATAAAGG AGTTCAATAT
    96601 ACGGGAGCTG TTTGAAGAGT TCTTGAAGAG TAGAAGCGAC ATAAGCCCTG ACTTAGCTAG
    96661 CAAGTGTAGA GGCCTATTAA ATACTTAAAT AGTAGAAGCC TGGGGAGTAA TCTTCAGGCC
    96721 AAATTAGTCT AACCCCTCCC AGCCAAACCT AAAGGCCTTC ACAGATTCAG AGTTTACAAT
    96781 CCAACTAATA ATATTATGAT AGAAACTACA CCAGCCAGAT TCAAGGCTTC GCAATATTAT
    96841 TGTCACAGGT CTTATGTACC GACATATTAC TGGATCTATT TATTCCTGGA GCAGTGGCTA
    96901 GCATCAGTAG TGTTCAGGAA TGATACAAGT CGAGTGTTTA TGGCCTCAGA CAACTATGCA
    96961 TTCAGGAGAA GATTTGAGCT CACAGACATG AGCAAGAGTT ATGATGATAT AGGAGCCTCC
    97021 TCATTGCAAT TCCCCTTTGC CAACTATGCC CCTCAAAACT CAGGTTGGGA AGCAGATGAT
    97081 AGAATAGCAG CTAATACTGC TAAACAAGTA TATCTAGGAT TATATGTAGG TTCTACGAAG
    97141 TTAAGAGCAG CTGCAGTCAA GCACACAATA CCTGTACAAT TCTACTTTGA TAGAGAGGAT
    97201 GACGCGAGAT TAGCCTATGA TAGGTTGTTC TTCTACTCTT ACAATGAACA TTATTACTCA
    97261 ACAGATGTAC CTTATGGCAA TAATAGCTTA TATGTAGATG GTAAGAGAGC ACCGGGAAGC
    97321 ACCTTAGATC TCCCAATTAC AATTACACTC AAGAATCTAG CCTTCAACCC AACGTTTCAG
    97381 GAAGAGGACT GGCTACAGAA GAACAGAATC TTCATTATAA GAGTTAACTT TGAGTGCAGA
    97441 TCTTATATAA TAGCGCCACC AGCACAGCCT GACTATACAG TTAACTTAGA TTCAAGAGAG
    97501 GCTGACAATT ATGATGATGG TGAAGCTAGC TATTATCCTG TAGAAGATGT AATCTTCAAC
    97561 TTAGCTAACA AGGCCTGGGA TATAGAGACC TATGATGGCG GAGTAGATAA CTTTCCTGAT
    97621 AAGGGTAACA GCTCAACCTT ATATGTAGAC AGCACTATAG AGGATAAGGA CTATTCTGGA
    97681 GGAGGGTTAG AAGCCAAGGA GTTGTCAGCC TCTAGAAGGT ATTACAGGTG GAACAGGTTC
    97741 TCCAACAACT ATGAGTTATA TGATCCTTAT AAGTGTGATG CAGATACAAT AAGAGTTGCA
    97801 TCTAAGATCA CACAGGATGT AATAGAGGTT GACAGACTAT ACTTCAAAGG CTTAGACTCA
    97861 ACTACAGGGG CTATTAAGTG GGAAGTTAAC AATATTGACA AACTTAAGGA GATACAGATA
    97921 CATGTCGATA ACCTTAAAGA CACTATAATC TTAACGCCAG ACAAGGATCA ATATATACTG
    97981 AAGGATCTTA TACCTAATAG TAGTTACTAT GCCTATGTAG ACTTCATTGG GCTAGATGGT
    98041 ACAGTAACAA AGCTTAGAAT AATATGTACG ACTAAGGCAA CTCATCAGGA TACTAATACT
    98101 AGTGCATTAG TAGGTATGAC TTGGTGATAG CCCTCGAATT AAGGGAAACA GCGCGCACTA
    98161 ATTAAAACGT AAAATAATCT TAGATTAAAA AGACATTAGA GGAGAAGTTA AATAAATGGA
    98221 CTCATATCGT CTAATTATAA ATAACAATGA CTTAAGTACA AGTAGCATAG AGCAAACAAC
    98281 ATCTGTATGT GGCTATACTG TTATTAAGGC TCCTAAAGGA CCTAAAACAC CTATTAGAAT
    98341 CCCAGCCAAC AGCGCAGCTA AAATCAAAGA TATCTTTGGA GAGGCTTCAA CAGAATACCC
    98401 AGAAATCTAT GAAGCTACTA CATTCAATAC AAACTATGAC CTATATATTT CTGCCCCCTA
    98461 TACATCCTGC AGTATGCCTT ATGGTGTTAT TACAAAAGAT GGCGTGTTCT TAGCTCAGGG
    98521 TAAGTTAGAA TATAGTGATC TATTAGAGAA GGCTGTCAAT GAGGATGATG TTGGGGGATT
    98581 GACACTAACA AATCTTGGCG TTAAGGGTAA TATCTCAATC CTTAAAGATC TGAGATATCC
    98641 TAAAACAACA TTAGGCCAGA AGCCTAATAT CTCTACTCAG ATCGGGTTTG ACACTACATC
    98701 TGAAGCTAAG GGAGGGGCCC AAGGTATCAC TTATAATCTA GGCCTAACCT TGAAGCAGCT
    98761 TATAGGGACA GATGATTCCA AAAGCTTCGG AAGCTCTGAC AGCCTTCCAA TTGTTATTAA
    98821 GGGTATTGGA ACGGAGGATG TTGAACTTCA GATTGTAAAT GAAACGGTAG GAACAGGGGG
    98881 TAACTCTGCA GTTTGGTCTA TCAAAGACAC CTCAAAGGAC AAGTACCAAG TGGGGTATCT
    98941 TGCTAAAGCC GGTGTTTTAG GGTCAGAGTT AAGTGCAGAT GCATCTGATT CTAAGTTCAA
    99001 AGAAGCTGAA ACTGAAGTAG TAATTGTACT AACAGGCTCG AGCACAGCAG GAAGTGCTCT
    99061 TGAAGAGAGC ACAATTATAA CATATGCTCA ACCTGACAAT CTTAAGAAGC TTAGTGCTTA
    99121 TATAAAGAGT GAAGTTGAGC AGAATGAAGT GTATGGCATC ATTACATCTA AATATCCAAC
    99181 AAACTCTGCC CTACATATAA CATTTGGAGC ATTTGATGAG AACAGAGGCT TCAGCTCTAA
    99241 AACACCTGCA GCTAGAAACA CTTTAAAGAT CACAGCTTAT GAAGATGGAG CGTTCCACAA
    99301 TGTAAGTCAC CCTGTAACGT TTACGGGATC ATTAGATAGA CAAGCTACAG ATGCAAATGG
    99361 CTCATATATT GGGTTCACAT CAGCTAACTC ATCTTATGCG GCTCAGGACT TAGTGTTTGT
    99421 CTGCCCAATC AAAGCCTTTA AAGAGCCATC TGAATTAGGT AATGTAGACC TTACTCAATA
    99481 TGTGCCTCTT ACTCTTGAAG GTGGTGTTAA GAGTGTTAAG GATGGTACGG ATAAGGATAT
    99541 ATATACCAGA GGTTGGGAAG AAGCAAAGAA CGAAGACTAC TCAGTAGTTG ATGTGTTCTT
    99601 CGACGCACAG AGACACAATA ATACAGATCC TTGCGAGACC TTCAGAGGCT TAGCAAAGTA
    99661 TCATCCACTC AGTGGCTTCA TCTTCAATAA AACAATTGAA CCTAATGATA ACATAACAAC
    99721 TACACTGTCG AATGCAACAC CCCTAGATTA TGGTGAGAAC TATTGGAACA TTTGTAATGA
    99781 AGCTATTGTA GATTTAGGAT CTTACGGTGG CAGAATTATA AGCCCTATTA CAGGCGCGAG
    99841 AGCAGCTATG CAGTGCAGAA TCATAGAGAA TAGATATGGT GGAGTTGCAC CTATGTATCT
    99901 TAACAGTGGT ACTCCTTCAA TGGGAGGTCA GTTAACAGTA CCTGGTATTT GTAAGATGAG
    99961 ATTTAAGTAT CCTAAAGATA TTCAGAGAAG TATAGATGAA CTCAATTACA ATACAGCAGT
   100021 TATGGATCAC ACATATGGTG TAATGGTAGT TAACCAGAGA ACTTGCAAAT CAGGTGCTAC
   100081 AACAGACTGG TCATATATTG GTCATGTATG TTCGTTCATT AACTTCCAGA GAGAGGTAAG
   100141 AACTCAAGTT ATGATCCCAC AGCTTGGTAA GCCTAACAAT CCTTACTATA GAGAGCTTAG
   100201 AAGAGAACAG GTTCTTAAAC TTCTTGAGAA GAGACTTGAG GGCAATAACA GAATTTGGGC
   100261 TGAGGCAAGC GTAGATACGT CAACAGCAGC AGGCTGCAAT GATGTACAGG CTCAGAAGGC
   100321 TAAGAAGTTC ATTATTAACG TAAAGGTCAA GCCAGATATC TATTCGGAGT TTGTAGAACT
   100381 CAACTTCACA AACGTAGACC CTGACATGGC AGTCTAACGT TAAGATTAGA GTTAACTAAG
   100441 AGGGACAATC GCAAGATTGT CCCTTATATT ATATATAATA TGAGCCTAGC TGAAGTATTA
   100501 TTGGAGCATA AGATCATCTA CAAGAGTGAA GACTGTTATA TGAGGGCACC TAAATATAAG
   100561 GATAAGCTAA GTGCCTTATT AGAGGATCCC AATATAGCAA TCTTATATAA TAATTATATA
   100621 GCTCAATATA GATCAGAGGG AGAGGCCTGG CATTGCCTAC TTAAAGGCGA CAATCCTAAT
   100681 AATCACTTAT GTGAGGTATG CGGCAGGCCT AGTGAGTTCA ATGCAACAGC CACGACAGTT
   100741 GGTTATAGCA GGTTCTGCAG CAAAGAGTGC AGGAATAAGA GTAGGGACAA TAATAGAGCT
   100801 AAGACCTGCT TAGATAAATA TGGTTATGAG TCTGCCATGC AATCTAAGGC AATACAGGAC
   100861 AAGAGTAGAC AAACTTGTAT AAGCAGGTAT GGTGTTGAGA ACCCTAATCA AAGTGATAAG
   100921 ATCAAAGCTA AGAAAAGACA AACCTGTATA GATAAGTACG GCGTAGAATG TAGCTTACTA
   100981 AGCTCTCAAG CCCAACTCGA GTCACAGCAA ACCCTTATGG TCAATTATGG TGTGAGTAAT
   101041 CCTCTTAAGA GTGAGGTAGT TAAGGATAAG ATAAGAGCCA CCAATCTTAG GAGATATGGA
   101101 GTATCCAGTT ATAGCCAAAC TGAGGAGTAT AGACGCAAGT ATATCTCTGC CTCTAATGCG
   101161 CATTATTCAA CGAATAATCC CCGTCAGAGT GTCCTTGTGA GTAATCTTAT TAAGGACACA
   101221 AACAAAGCTC GTTATGGCGC TGAATATTAC ACTCAAACAG AGGAGTTCAA GGAGAGGTAC
   101281 AGAAATACCT GTACAGGTAA GTACGGTGTG TCAACTACGC TGCTAGTACC GGGGGTTAGG
   101341 GATAAGATAG CTACAGCTAT TAAGAGTAAG TACGGTGTTG ACAATGTATC CCAAAGTCCT
   101401 TTTATTAAGG AGAAGAAGAG GCAGACGTGT ATAAGTAGAT ACGGCGTTGA TAGTTACACA
   101461 AAGACAGAGG AGTTTGCAAG GCAGAGATCT AAGAGATGGG TAGTTGAGGA TCAAACTTAT
   101521 GATAGCAAGC CTGAGATCTA TTACGCTTAC TATCTTAAGT ACAACAATAT GCCCTACGAG
   101581 AGACAAGTTC CTTTAAGTTA TAGAGACGCC TTGGGCTGCA ATCACGTATA CTTTGTAGAC
   101641 TTCTTAATAC TAGATACTCA GGAGTTAGTG GAACTCAAAG GTAAGCACTT AATAGATGAG
   101701 GATACCGGGG AACTTAAGAA TCCTTATATA AGCAAGCTTA CTGAAGCACA ACGTCAAGCC
   101761 CTTAAGGAGA GAGACGAGGC CAAGAGTAAG TGTATGAGGG ATCATAAGGT TACCATAATT
   101821 ACGGATTATA GAGAGTATGA GGCACTCTTC AAAGAACATT ACCCTAATCT TAAGATATCT
   101881 TCAATCTAGT GTAGCCTCCA AGGAGCAAAG TCTCTAGCTA ACTCCCAAGT CTGGTTAGGA
   101941 TATCTATGTT TGAGTTGTCT ACGGGCATTA TCCTCACATA TAGCCTTAAT TGTCACTTGC
   102001 TCTGTGTTAT CCTTACCTAC TTCCTGAAAT ACATAGTAAC TATACTGCCT GCCTCTTGTG
   102061 CCACTCCCCT TAAGTCTACC CGCTCTTACA ATAACTGTAA TTATAGCTGC TTTGCTCTCA
   102121 GAGGCAGGCT CAAAGCTATC TATAAGAGTC TCACAATCTG AGTAGTACTT CTTGTAGTTA
   102181 GAATAGGTCA TAGTATATAG AGAGTCACCT TGCTTAATAC TTGTGAGTTG TCTCTCCTTG
   102241 TCTTGTATTC TCTTAAGTGC TCGTTGAGTA GCCTCATCTT CTAAATCAAT ATGATCTCTT
   102301 AATGCAAACT GGGAACATCT TACAATCTTA GTTTGTTCTA TGCCTCTGAA GGATTTGATA
   102361 GTATCTGTAA TACCACATTT AAACTCCACA ACATCCCCTA CCTTAAGAGG CTCTAGTGTC
   102421 TCTTCGATGA GTAGTTGTCT AGATGTTATA CAAGAGTAAG CCCTGTGAGT TGTCGTCGTA
   102481 TCTTCAAAGA CGTAAATGTA TGCCTTGTAG TTGTCATTAT ACTTAGCAGT CTTAACAGTC
   102541 GCAGTTATAG TTTGGCGTGT GTACATATTA TTCTAATCCT TCTTATGTAT ATATAATAAT
   102601 ATATTTAAGC ATAAGGGGCA AGAGGATTTG AGGGGCAGGA AGGTATATTA ATATATATAT
   102661 ATGAAGTTTG ATGTAAAACC TGCGAATTTT GACCACTCAG AAAAATTGAA AGAATTTAAA
   102721 AGAACATACA AATTCTTAAG AGAAACTAAA AAACTAGGAG TATCTATCCT TGCAAGGCTT
   102781 GATTTAAATT TACTAAGTAG CAACAATTCC TCTTCCAAGA ATTATATTAT AAATGATGAA
   102841 GCTTTAGATG CGTATGCAAA AAGTACAGGT ATAAATTTCT TAGATTTGCT TCGAAGCAAT
   102901 TTTATAAAAC CTCAATCCTC TGTTCTTGAT TTAGGGGGAA ATTTTGGATA TTTTAGTATG
   102961 GCACTAGCAG AAAGACTTGA TTGTGAGTGT TATGTCTTAG ATTCTGATCC TTTCGTAATA
   103021 GAGCTAGGAA AATTAATAAA ACAAGATTGG TTCGACCTTA GTAAAGAAAG ATTAGATATA
   103081 AAATATTTAT GCGGAGACGC ATTTAAATTG AGTTTAAAAG ACAGTGTTGA TTATACTATA
   103141 ATATCAAATG TTTTTTCCAG TTTCCGAAAG GATTTAGATT TTGGGGATTC ACATGGTTTA
   103201 ATTACTTTAC CCTTATTATC TCCTAGTATT CTCAAAAATT CTAAGAATTT AATTATTCAT
   103261 TTGCCTAGGA AAAATGAACC TTTAGTCAGA ACATATGAAT ATTACGAAAA GCAAATAGAA
   103321 GACATAATTC ATACCTGGAA AATAGCTAAG CCTCAAAGAA TAAAAAATTG GATTGTTTTT
   103381 TATAATCCGA GAGCTTTAAT TGTCCGCTAG CAATTTAGCT TGTTTGAGCA AGAAACCCCA
   103441 AGAAACCCTT TTGCTTTAGC TAAAGGTTGT TCACAAAGAT TCTGTAAAAA TTTCACGAAA
   103501 GAGAAAAGAG CTATTCATTT TAAAAAACCA AGAGTTCAAC TAATATACAT ATATCATTTT
   103561 TAGGGGTGTT CTTTCTGGAG AAAGATGTAA AGATGTTTGA TAAATATAGA GATTACTTTA
   103621 AAAATCTGGA GGATGAGAAT GACTTAGAAT TCCAACTTCT TAAGGATGGT AGAAAGTTAT
   103681 ATCTACGAAG GGTGTTGAAG TAAATTTTTT TAATAGAAAG GACTTATAAG GTGTTCTATA
   103741 AGATAGAAAA GATTAATTGT GTGACCCCTT AAAAAACTTT TTAATCTTTT GATCAAGGAA
   103801 ATAGTCTACA GTCTCTATAA AAAAAAATCA CCCTGGAGGA CTTTTATATG GGAAATACAA
   103861 GAGACAGCTT AAGGTTAAGT TTATTCAGCA GTCATGATAG TCACAGTAGT CACAGCAGTC
   103921 ACAGCGATCA TAGCAGTCAC AATAGTCATA GTAATCATGC CAACACAGAT ACCCAGAATT
   103981 GGGATACTTC TAAGCTAGCA AATATTTCTT TCCCTAGTGC GGATGATACA CTTAGTGTAC
   104041 AGAAATATCA AAATTTAATG AAAAATTTAA ATATTATTAG ATCCGCAGTA GGATTATCTC
   104101 AAAGTAGTAC CAATGCCTCT GATATTGCGG AGGCTTCAGA GTATAATAGA TTTAAATTAC
   104161 AATTAAAAAA AGTGACTAAG CAAGGGGTAA CAGGAGGCAC TTATTACAAC GGGTTGTCGG
   104221 AGGGTGGTAC TGATTGGATT GATATCCCGG GAGGGGCATC AAGTAAACAA TCTTTATTAA
   104281 CAGATGTTCT GGGTTATTCT ACTATACAAT CTAGAATATT GGATGCTAAA AATAGAGGTA
   104341 TTCCAGTGCA TGCCAGCCAT AATAATCATA TTGATCATGG TGACCATGGT AGTCATAGCG
   104401 ACCATAGTAG TCATAGTGAC CACAGTGACC ACAGTAGTCA TAGTAATCAC GACAGTCATA
   104461 GTAGTCACGG CAGTACCGCG GCAAATTCCA CATATAATGC ATCTATTTAT ACCTCTAATT
   104521 TAGGTTCAGA TCACGGAAGC CAATACTCCA CACCTTATAA GAGCTCAGAC TCATGCTATA
   104581 GAACATAAGT ATTCATATTT ATGAATTTAG GTTTAGGGAC TTTACATTTT TCATCTAAAA
   104641 TTTTGAATTC TTCAGAATTC AGAGAAATGA TCCATTATTG TGTTCGAAAT AATATAAGTT
   104701 ATTTCGACAC TGGATTTTAT TATGGGGAAG AACTAACGGA ATTTGCATTA GGAAAGCAAT
   104761 TATTTAATTT CCCAAGAGAA TCTTATGAGA TAGCTGTAAA ATATATCCTT AATAGAGAGC
   104821 ATTCTCCTGA GGAAATGCTA AGGATTCAAT TTCAGAAATT AAATATATCC TATGCAGACA
   104881 ATTTACTACT ACACAATTTA ACTGATAAAA ATATTTCTTT TTATTTTGAT TTTTTGGATT
   104941 TTTTAGAGAA GAGTAAAAGA GAGGGCCTAG CAAAGAGAAT AGGATTTTCT TCCCATCTAT
   105001 CCCCTCAAAA CTTGGAAATT TTCCTAAAAA TCAGAAAGTG GGATGTAATA TACCTTTATT
   105061 TAAATTGGGT CGATTTTTAC TCGAATACGG CCGAGGAAGA ATACAAATTA TGTGAAAAAT
   105121 ACAAAGTCCC TGTTGTTGCT ATGGGTCCTC TAAGAGGTGG AAGAATATTA ACTTTACCTA
   105181 AAAAATATAG TTTGGAGTTA AAGAGAGTGC ATTCCGAGTG GTCTTTGGTG GATTGGTCTC
   105241 TAGGTTGGTT TAATTCTTTA AAAAATTGCT ACAGAGTGCT TACTGGGGCC CTTTCTATTA
   105301 AAGAATTACA AGCTAATATA AAAGCCTCTA AAAATAATTT AAGTTTATCA GATTTAAATC
   105361 TTCTGAGAGA TATTGCTGTA GATTATAAAA AGGAAAAATT AATACCGTGT ACCGGTTGTG
   105421 GATATTGTGA GAATTTTTGC CCTCAAAAAA TAAAGATACC TCTAATAATT AAAAATTACA
   105481 ATAAATTTCT CTACGAGGAG GAGAAAGATC CTCGCTGGCT TCTCTCTTGG ATGAAAGAAG
   105541 ACTTAGTTTC ATCAGATATA AACCTATGTG TTTTCTGTGG CAATTGTGAA CAAATATGCC
   105601 CTCAAAAAAT TGATATTCCA AGGAGAATTA AAATAATTGA ATCTTGTATT AACTGCTAAA
   105661 TGTGATAAGA ATTGTAAAAA CTGTTTTGCC TCAGAATACA GAAGACAAGA AAACCTTTTA
   105721 AATAAGGATT TAGATTTATC TTTTTTAGAA AAAATATCGC CCTGGGACGG AGTATCCTCT
   105781 CCCGATATAG GTATATTAGG AGGGGAGCCT ACCCTAAATT CCTCTTTTTT CTTGATTCTT
   105841 AAAAAATTAT GGGATTTGGA TTATGTTCCT GTGGTTTTTA GTAATTTTTT ATTTGAGGAT
   105901 TTTTTCAAAA TTAAATTAAA TTCTTTTGTT CAGGATAATA TCTCTCAGAA ATTAAAATTC
   105961 CTCGTAAACA TAAATGATTT GAAGGGACCA CATCTAAGTA GAGTAGTCAA AAATATTAAT
   106021 TTTATTCAAA AAACCCTTGC TTCTCAGAGG AAACTGAATG AACTATCTCT TTCTTTAACT
   106081 ATAGATCCTG TAAATTTCAA TTCTACTTTT AAATATTTAT GTGCCTTTTA TAAAAAATTA
   106141 GATTTTATGC CTCGTCTTCG AGTAGGGATA GCTCTTCCCT CTGATTCAGA GGATAAATCT
   106201 CAGTATAAAA AAATTATAAA TAATAAAAAT TTAGGAAATA CTATTATAAG CATTCTTCAA
   106261 TGGTCAGAAA GGCATCGTGT GTGTGTTTTT CTCGATTGTG GTATTTACCC CTGTATTTTT
   106321 TCTTCTGAAG ATTTCTCTAT TTTTCAATCT TTTTTCCCAG ATTTTAAATT TGGGTGTGGT
   106381 GATGAACCCG CTTTTGATAT TTTTCCTAAT GGAAGGTCTA TATTCTGTTT TCCTTTAAAA
   106441 AATCAAATTG CAAATTTTCT TTCTTTAAAA AGAAATTCAG ATTTTTCTAA TTTTTTTGAT
   106501 ATAGTAGAAG CAAAAGAGAA TTTAAAAAAG CAATTTATAA CAATGAAAGA AAAATATTCT
   106561 TGTAAGGAGT GTTTGACATG CTTTTATAGT GATCTCTGTG AAGGAATATG CCCTGCATTC
   106621 TTAAAAGGTT CTTTAAAAAA GCCCAAAGAA GCCTACAAAA ATTAAAAACA AAATCAAAAT
   106681 AATTATATTA TTAATATAAG AGGTAAGGAG ATTTAAAATT TTGGAGCCTT TATATAAATT
   106741 TGAATTTGAA GCTGTCAATA TATATTTTTC TGCAGTCTGT AATCTGAGGT GCAGATATTG
   106801 TTTTCAACCT AAAATAAATG GTATTTCTCA AGAAATAAAT AAAAAAATTG TAAATTGGAT
   106861 TACCTCCGGA AAAATGGAAG AGGATATAAT TAAATATTAC GGGGTAAATA TTAGTGCTCT
   106921 CTCTCTCTGG GGAGGAGAGC CTGGTATAAA CCTTCCTATA TTAGAAGAGA GGTTGGAATT
   106981 TATTTATAAT AAATTCCCTA AATTAGAAAC CATACATTAT TCCAGTAATA TTTCCACAAA
   107041 GAAATTAGCG CGCAATTCTG TTAATTTTAT AAAAAAAATA GCTTTTTTGA ATGAAAAGTT
   107101 AGGTAAAAAA ATCTCAGTAT CTTTACAATT TTCAATTGAT GGGCCTCCTG AAATAAATGA
   107161 TTACAACAGA GTTGGCTCAA AAGCAGAAAA TATTCTTAAT AATATTACCT TTTTATTGGA
   107221 AGAATTAAAA GATGTTTCAC CTGACTCTTA TTCTTTGAAT ATTAAAGGAA CTCAATCCGC
   107281 GGATAATATT ACTTTTCTAA TAAAAGACAA TAATTTACTT GAATATTATC AATATTTTGA
   107341 TAAATGGCAA TCCCTCTGGC TAAAAATTTT ACCTGAAGAA AAAATTCCGA AGGGCTCAAC
   107401 TTTTATCACA CTAGTATATC CTGGGAATTT CACCCAGGAG GATGGTTTTA ATTTTAAAAA
   107461 GCTGATAGAG CTTCAAAATT CTGAATCTTT TCAAGAAGAA TGTGCCTGCA ACACCTTTGT
   107521 AAATTTCGAT AATCAAGTAA CACGCCGTAT AAAAGACACC CTTTCGGCTC TCAGGGCTGG
   107581 TTACTATAGG GAGTATAAGG GGGAGTTATT ACGGGTCTGT TCTTGCAGCG CAGGCAAATC
   107641 CTGTGGGGGC CTAACCTATG ATTCTCAATT TCACCTATGT CAGGCCACCT ATATGTTTAA
   107701 TGAGGATATT CTTAATTATA TTGAAAAACA TAATTTAATT TCCGAATTTG AGGATAAGCA
   107761 GGGATTCAGC TTTAGAAGCT TCGACGATCT TATCAAAGAT AATATTGTAG TATCCTTTAG
   107821 CGATGATTTA AAATTGTCAA GACTTCTTTA TAAGATAAAT AATTTTAATT ATAATTTATC
   107881 TCTTAAAGTT CAGTACTTTG AAGTAATTTT ATCGGAATTA GCAGCTGCGA ATCAAATCAG
   107941 CAGATGCTAT CTGGACCCTA AGTGGAGAGA TTTAGGTGTT GCTTATCTTC TTTTTGGGGG
   108001 ACATGAATGT CCTGTAAATA ACATTTGGGA GTTTAGTTCT CCTTATATAA GAAGCACCTC
   108061 CCATTTAAAA TTGGTTTTTA ATGGGGCCTT TGAGTACTAT GTAAGTAATC ATTATAGAGA
   108121 TATTTTAGGT CTAAACATAA AGGATATGAT AAGATGAATT TCAATTTCAT AGAAGAACAG
   108181 AAAAAACTAC TTTATTCTTT TCTAGACATT CACTGCTTCA GGAATTGGAG GATTCCCCCC
   108241 TCAAAAAGAA CAGGAGAGGA GTATGTAAAT CTTTTAGAAA TGATGGTTTC GCCCGTATGT
   108301 AATACTGCTT GCACATATTG TTACATGAAA AATTATGCTG ATTCTCTATA CCCTTGTTTT
   108361 TATGATAAAA ATTCCTTATT AAATAATTGT AAAAAGATTA TGACCTGGCT CAAAAAAGAA
   108421 AATTTTTATC CCTCAAGTAT AGAGATTTTT TCCGGAGAAT TTTTCAATTT GCCCTTTTGG
   108481 AAGGATTATT TACAAATAAT TTATGATTCT CTAGAAAAAA TGGAGGAGGG TAAAAAAGTA
   108541 CCAATAGTAA TTCCCACCAA TGGAACTTTT TTTGATTCTG AGAAAAAAAC ACAGGAAATA
   108601 CAAGATTATT TTGACAGAGT TTATAAAAAA GGTTTTATTA TTGTTCTATC TCTCTCTGTA
   108661 GATGGATATT ATTTAGATAA TGATACACGC CCTTTTAGAG ACAAAAGAAG ATACACAGAA
   108721 GATTTTTATG ATAGGATGTT TAGATTTGGG GCTCGTAATT TAATTAAATA TCATCCTATG
   108781 ATAGGCGCGA AAGGTATAGA GAGATGGGTA GATAATTTCG ATTGGTATGT AGAAAATATT
   108841 CAAAAATATT ACAAAATTCC AAAAAAAGAA GCCCTTGAAA AATTATACTT ATTAGAGGTA
   108901 AGAAATCCCG ACTGGTCTAC TAAGGAATTA AAAGATTTTA AAGTTTTTTT AAATCATATA
   108961 ATTGATGTTT TATTTGAGGG GTGCACATCT CCTGAGGAGA AGTTCAATCT ACTTCTCAGC
   109021 AATACTTTAA ATATACTAGC ACCTCTAGTA GTTACTATAG GAAGAGGCCT CCCCTGCTCT
   109081 TTTCAGCAGT GTCTAGATTT AAGGGTAGGA GATCTTGCCT TAGTTCAGTG TCATAGAACA
   109141 GCATATAGCG AATTGCTAGG CGGGTATTTT AAAATATCAG ATAAAGGAGA ATTAGACCTA
   109201 GACGTGCGCA ATGCAAATTC ATACATTTTT TCTAATTCTT TTAATTTTAA ACACCTAGCC
   109261 AAATGCATAG ATTGTCCTAT TAGCTCTCTT TGTAATGGGC CTTGTTTAGG GTGTAATTAT
   109321 GAGGTTAACA GGGATTTATA TACTGTAGTG CCTACAGTTT GTGATTTAGA ATACACAAAG
   109381 GCTTTGACTT TAGTTGAAAG GGCGTATCAA GAAGGCTTTT TAGATAGTAT TTTAGAAATA
   109441 CATTCAAATA GCACCTCCTC TGATTCTGTT TTAAAGAAAA ATCAATTATT ACACCTTAAA
   109501 AAATATCTAG AAATTAAAAA CACTAAAGGA GATTTTTAAT AATGTTATTG GATCAAGTAA
   109561 AAGAATTTAT TAATTCAAAT AAGAATTTGA TAGACGATCT AACTAAGGCT AGACCACAGG
   109621 GGTATATTTA TGCTTTTTTA CAAGAATGCC TCTCATTAAT GGAAGGAGGA GATTCCTCAA
   109681 AAATAGATGA GACCTTTTTA CATGAATATA GATATACTGT ATTGACTTTT ACAGACGTCA
   109741 TTATCAAAAC AAAAACAACA CAATCAGAAA AAATCGTGAT AAAAGCAATT GCAAACTTAT
   109801 TATATAATGT CTCTATTAAT TATGGCATAA CCGAGTGCAG TACTGAGCTT AATGCTTTGG
   109861 TGATACTTTC AGAAGCCTCA AAATCTTTAG AGGATATTTT ATATGTATTG ATATGTATTT
   109921 TTAATAAATT AAGTGATAGA CTTTATGAAG AGCCTACGAC TAATCTTCTT TCAAGAAAAT
   109981 ATTATTTAGA ACTAAGTGAT TTTTTAGAAG CAAGAAAATC CCATGATGAA AAATATAATA
   110041 TATAAAAGTA ACAACAAAAC TTAATCATTT TTTAAGGAGT ACTTCAGTGT TTCAGTGGAG
   110101 TAATTTAATT ATAGTGGCAC TCACTCAAAA ATGTAATATG AACTGTAAAT ATTGCTATCT
   110161 TGGAGATAAA TCATCCCTTC CCGACACTGA GATGAGTTTT GCCACCTATA AAGTTTTAAT
   110221 AAATCAAATA GCTTTAGATA AGGTTCAGTT TTTTAAAGAA AAAGGGAAGA TTTCCAAATT
   110281 TCAGGTGCTT CTTCATGGAG GGGAACCTAC TCTTATTTCC AAAAATAAAT TTGAGAGATT
   110341 TTTAGAATAT GGAACAAAAG TCTTCAGTGC GTATGGCCTG CCCTTCGAAT TTTCAGTGCA
   110401 AACTAACGGC ATTAACTTAG ACCGGGATTT ATTACAGATA TTTAAAGATT ATAACGTCCA
   110461 TTTAGGTATA AGTATAGACG GATGTACTAA TAATTTAAGA GATGCCCCTG TTGATCAAAA
   110521 ATTGATTATT AATCATTTAA ATTTAGCTAA AGAAATGGAT GTTAAATTTG GCACAGTAAG
   110581 TGTATTCACA TCATTAGATG ATAAAAATTT TTTGGATGAA ATTCTAGCTT ATAATGGGTG
   110641 GATGTGCATC AAAGTTAATA AAATGGAAGA GTATTATAAT AATGGATTAA CTCCCTCTCC
   110701 TGCCCATTAT TTTAATAATA TATTTCTGCC GTCCTTCAAA GATTATATTT CAGGATCTAA
   110761 ATCGAGAATT TATTCTGATT TAGAAAGAAT AATAGATGGT TTTTTAATAG ATGTTGCTAC
   110821 TTCTCATAGT TATAATACCC AGAGTACCTG CAAATTTAAG TTTTGTGGAG CAGGAACAAA
   110881 ACTTATAAGT ATAATGCCCA GTGGGCTAAT GCATATATGT GATCATTGGA GAGGTGATGA
   110941 AACTTTTTAC AACGAAAAAG TGCATCAAGT GGGAACTTTT GATTTTCTTA CTTTGCAACA
   111001 ATTCAGAGCC TCCCTACGTT GGATTCAAAA ATTAAATCCC TTAATTAAGG AGAAAGGATG
   111061 TGATAATTGT ATTTACTCAA TTATATGTTT GCATGAATGT CCCTTATCTA ATATAAAGTT
   111121 AAATGGGAAG TGGGCCCTTG ATAAAAGGGA TTGTGAACTT ACTAAGATGA TTTATGATTA
   111181 TCTTTGGGAG CATCTTGAGG ATTTATTAGA AGGTGTAAGT AAAAGGAAAA ATAATATAAT
   111241 TTCGACCACT GATTTCTCTA TATATAAGTT GCATAAAAGA TTCCAATTGA GTAAGTATAA
   111301 AATATCAAAG ATTAATCGTA ATTCTATTAA AATAGAAAAA GGCGCAGAGC ATGTTTAGAT
   111361 TTACAAATTT AATAATTTTC GAATTGACTA GAGATTGTAA TCTTAATTGT AAATATTGTT
   111421 TAATGCAAGA AAAATATAAA CATAGAGGAG AAATTATTGA TTTTGAGCTT TTTAAAAAAA
   111481 TAATTAATAG AATAGCTGAA CAAAGAATTT TAAATGGTAA AGATCAAGAA GAATTTCATA
   111541 TAAATTTTCA TGGGGGTGAG TGTACTCTAA TAGGAAAATA TAATTTTACT AGGTTTTTGG
   111601 ACTATGTGAC TAAAACTTAC GATGAATTGG GTCTGAATTA TAAATTAGGG ATACAGACTA
   111661 ATGGAACTTT ATTGGATGAG GAATTCCTTA AGATTTTAAG ACATTATAAT TTATCTGTTG
   111721 GTATCAGTTA CGATGGTACT GGGGAGAAAA AGCCTTTACG ATATTCCACA GACATTCAAA
   111781 GTAAACTCGA GGATACTATC AAACTCTGTA CCAAAATGAA AGTACCTATT GGTGTATTAG
   111841 GTGTTTTATC TAAAAATAAT AGTAATAATT TAGTTAAAGA CAGTATTTCC CAATTTAAAA
   111901 AATTAGGTAT TTTTTCTAAA TATAGTTTTC TTGAGGACTT ACAAAATCCT TATGATTCTA
   111961 AAATCGAATT AACAGGAAAA CAAATATTCA AAAGAGCATA TAAACCTATA ATTGATTTTT
   112021 ACATAAAGAC TGGAATTAAA CTAGAACAAC ATACAATAGC TTTAATGACT GACACCTTGA
   112081 TTGATATATT ATGCTATCAC CCTAGAAGGT ATGAGACAGG TTGTTCAGGG TTGATTTGTG
   112141 GTGCTGGTAT GACCATGATT GCTGTCAGGC CTGATGGTAC TATGGGGTAC TGCGATAGAT
   112201 ATTCTAAAGA TTTTAATGAG AATTATATAG AGCACGCTTT AGACTATGAC TTTTTAGGTC
   112261 TTCATCAATT GAGCAAAGCT ATTAAATTAG TCCAAATAAA GCACAGAATA ATTCAAAAAG
   112321 TAGGTTGTGA TACCTGCAGG GCAAATTATA TGTGTGAAAA TGGGTGCTTG GCTTTTTATT
   112381 ATTCTAAATT TGGGAAATAT GATATTCAAA AGGAACTTAT TTGTGATCAA TATTTACTTA
   112441 CTTATGATTA TGTAAGAAAA AATTTAGTTA AAATATTATT AAGTAGCATC GACAAACATT
   112501 TTATTTTACC TGCCGGAATT CATGATATCA AGCCTTATTA TGTAGATTTA TTTAAAAATA
   112561 AATATAAAAT TAAATTGACA ATAATTGATA ATATATTATA TATATATAAG GTATAAGGAG
   112621 CCTCAGATGT TTGATTTAAA AGTAGGATTT ACATGCAATA ATAAGTGTAT ACATTGTGTG
   112681 GTGGAGGGTA AAAAATCAAC TAAGGATTTA ACCTTGGAAG AAATTAAAGA CATTGTAAAT
   112741 AGAGTTCCAG AAAGAGAGGG GATTGTACTT ACAGGAGGTG AGGTAAGTAT AAGAAAAGAT
   112801 TTTTACGATA TTGTTAAATA TTGTTTTGAC AAGGGGCATA AAGTATGTAT ACAAACTAAT
   112861 GGTACAGGTT TTACAAAAGA GTTAACAGAA AAAATTGCCC CCTATCTTTC GCAGGTCTTA
   112921 ATAGCTATAC ATTCTTGCAA TGAGGATATT CATAATAAAA TCGTGCAATG TAAGGGTCCT
   112981 GACTCCATGT ATAAAAAAAC AATGGAAGGT TTTAAAAATT TAATAGAAGC TGGGGTTAAT
   113041 TTAGAAACAC AGACTGTAAT ATCCACGTTG AATATAAAGA CTTTATATGA TACGTATTCC
   113101 ATGATTCAAA AAATGTTGCC AATGTGTTTT ATGCATCTGA CTTATCCACA CCCTATGGGA
   113161 GGAGCTTACG ACAATCATGA AATAGTATGT CCTAAGTATA GCAATATCAA AAAATATATC
   113221 CTCCCGATCG TGAGGGATTT TGGAACAAGA CTCGTAGTAG AGGCCATCCC CCCTTGTTAT
   113281 CTGCACCCCT GGTATCAATC CATTGAAATT TTAATGGATT CAGAAATTAA GAGAGGCTCT
   113341 CTTTGTCGCA AAGGCTTTGA TAAGAGTATT TCTGAATCTA ATGAGACTGT ACAAGATTAT
   113401 AATAAAAATG ATGTAAATTC AAAAAGAAAA GGTCCTCTCT GTAGTGAATG TGCTTATAAC
   113461 TATGAGTGTA TAGGCGTTTG GAAAGAGTAT TTAGAATTTT ATAGGGATAA TTGTGATTTA
   113521 TATCCTGTTG AAGAAATAGA TGATAATTCT ATAAATAGGG TTTATATTAA ATTATCCGGG
   113581 GCTACAGATC AATTCTTGTT GAATCAAATA CTGTCCAAAT ATAAATATGA GGAAATTATT
   113641 CCTTATGGAA ATTTGAGAAG TAGCTTAAAA ACTCTTAATT TTTTTAATTA TAAATATATC
   113701 AGACCTTATG TTTTAACCGA AAAAAATTTA TACTTATTAG AGGAATTTAA AGATATTAAT
   113761 CTCCATATAG AAAAGGATAC TCATTTTTTA GATTTTCTTA TAAAGAATAA TTATAAAAAT
   113821 AATTTTTATG TTGATTTTGA TATTTTAAAT AGAACTTTTG AGGAAGTAGA ACCTATTTTG
   113881 AATAAACTAT CACAATTGAA TATTGGATAT TGTAGAATTT TCCGGAGTAA AGGTGAAAAT
   113941 ATAGAAGATG GCAAAGAATC TTTTGCTATT TTAAACAAAA TTAATAAAAT TAGAGATAAC
   114001 TACCCTTATC AAATATTATT TGTGAATGCT CAAAATTGCA ACTTTGATGA ATGTACTTAT
   114061 TTAATTCAAA CATTACGTGA TGTTTATATT GAAATAACTG ACAAAATAAT AGAGAATAAA
   114121 ATCGACAGCG ATCTGTTTAA AACAAAATGT TGCTTGAATT GCACTTTTGA TTCTAGGTGT
   114181 TTTGGTTTTA AAAAAGGAGG ACTCTAATGA AAAACATAGG ATTGAATAAA ACGAGCTGGT
   114241 CAGACCCTGA AAAACGGAAT TATATTAATT CATGTTTACA GTCAGAAGGA ATTATTAGAT
   114301 TTCAGTTTAT GCCAAATACA TTTTTAAATG TGGTCGAGCA TTTAGAGGAT TTAGAAACTT
   114361 TAGAGCCTCT GCGGGAGATG AATATATATA CTCTTTCTCC AAAGGAAGGT AAAAATCAGA
   114421 TTACTGTCAA AAAAGCTTCT GTAGAACTTA ATGTGTTTTT AGGGGAGGGA CTTAAAATAA
   114481 AATCCCCTAT CGAAGTAGAT TTTTTTACTT TTGTATATAT ATGTGATGAA ATTAACATCC
   114541 TCTCTAATTT GATTTCTTTT AAAAAATTAT TAAAAGAGTA TAATATAGAG GGAAAAATAG
   114601 AAGGTGACCT TATCTCTCTG GGGGACAGCA CTAGATCTGA TGTACTTATT CGCTGTTTCA
   114661 ATTACCACAC AACTTCCAAT TTACTTAAAA CTCTTGTTTT TTGTGATACA AGTAAAATAC
   114721 TCAAAGAGGA GAAGGAACGC ATACGATTCA ATGAGAATTT ATTAGAAATA TTAGAAAGAG
   114781 GAGAAGTTTA ATTATGATAT ATGATATAAA TAGATGTAGT CGCTGTGGAA AAAAGTTTGA
   114841 GGATTTAAGG TTATCCATTA GACTGGATAT TTTCACTGAG AGGTTAAAAG AAACGGGAGT
   114901 TTGGGAAGAA ATTCCTAACT TAACTCAAGT ATCTACAGAA ACATTATGCC CCGAATGCTT
   114961 TGATAGGTTC GTAGATGCCA TGGCTTCTCT TAACGTTCCT CATGAGATTC ATGAGGAAAT
   115021 GCTAGAAGAA GCTGTAAATG ATGTCGCAAG TATCTATCCT GTAGAACCTG CCCTAGGAAA
   115081 TTCTCAAGTT TTTCCAGATC AGCCAAAATC CGAAAATAAA ATTTCCTTAG TAGAAGACTA
   115141 AGAATATTTT AAAAGGTATT GATTTATTTA TGGAATTTAA ATATAAATTA TGTGCCTATG
   115201 CTATTTGTAA AAATGAGTCT CAATTTATTG ATAGATGGGT AGATTCGATG AGTGAGGCAG
   115261 ATTATATATG TGTATTGGAT ACAGGCAGCA CTGATGACTC TTTTTTAAAA TTAAAATTAA
   115321 GGGGAGTTCA TACAGAACAA AGAATATTTG AACCTTTCGA TTTTAGTGTT GCCAGAAATG
   115381 AATCTTTAAA ATTAATCCCT AGTTGGTGTG ATCTCGCAAT TTGGGTTGAT TTAGATGAAT
   115441 ACATGGAGCC AGGCTGGCGC TCCATATTAG AAGCAAATTT TTATGGGCTT ATGATGGATG
   115501 TAATAAGGTC TAATCCCGTA GAGGACTTTA GCGGCAAACC TTTAGAAAGG AGGGATTCAA
   115561 TATGTTGCCA ACGTATTCAC AGAGTAAATT ATAATAACAG TAAATTAAAA TTTGTTAATC
   115621 CAGTGCATGA AGGCTTAGTA GATTTAAATA ACTTAAATTA TAGAAGTTCC CTTATAAAGG
   115681 GTCTTAAGTT AATCCACACT CCTGATTATA GCAAAAGCCG TATTTTTTAT AAAGATTTAA
   115741 AGATTTCAAA AGAAAAGGCT TCAATCGAGA AAGCTTTAAA AAATAAGGAT AATTTAAAGA
   115801 TTTATTTTAA GGGTATAAGA AATTTTATAG ATGATTATAC TAATCCTATA GATCCTAATT
   115861 GTGATTTATT TAAAGAATAT AAAAATGTTA TCTGTGACAG ATTATTAAAA TTAAAAACAG
   115921 GGTATCCTTT TGCCATTTAT CTTTTGTGCC TATTGAATTT TTTAGAAACA AATCAAATCC
   115981 CTCGAGATTT AAGTTTTGAG TTATATAAGA GGAGCCCGAT TTGGTATTCT AGATTTATAT
   116041 TGATTATGTG GGTCTGGAGT GATAAGAACT TGAGGAAAGG GAATCCTAGA TACAGGGAAA
   116101 TATATCAATT GATAACCAAT AAGGAGCCTT CTTTGCTAGA AATAAGCAGG ATCCAAAATT
   116161 ACATAGAGGT ATGAATAATA AGGGCTAGTG AGAACTGGCC CTCCTATCTA CACTTACTAC
   116221 AACTTACAAG CTACCTCTCA ACACTCCTGA TGCTTTAGTT AGCTTCTTAA GGACTTCAAC
   116281 AACCTCTTGT TCCTCTCTAA CGCCTTCTTC AATTAGGTAG TTATAGTCTA CCTGGCCTGG
   116341 TATATCTGAT TTAGATTGTC GCCTTAGATT ACCAAACAGT TGTTTAACCT TAGCCTGGCA
   116401 TAACTTAATA GCGTTATCTC TCTGAGCGAA CTCAACATCC TCAAAGCTAT TAGACTTAAT
   116461 ACCCCACCAC ACATTGAACT CCCCCTCGAT GTTAGAGTAG ATAGTAATAT ATCTATAAGG
   116521 TTCGATGTTA GTGATATTAC CTTCATCATC TCTAGTTATT TTAGAACCCT CATAAGGACC
   116581 TTCGTAGTGT ACCCTACGTC TATAGTTAAC CAAACCTTGC ATTGCAGCAT TGTTGAGAAG
   116641 TAGGGTATTA CTTCTATTAG CACTTCTAAG AGGACTACCA AACACACTAA CATCGTTCAT
   116701 ACCTTGCCCA ATCTCTAGGT AAGGAGATAT TTGTGTACTC CATATAAGAG GGTTAGTAAC
   116761 ATTACTATTA GCAGAGCCTG CTTGCTGCAA AGACAACCCT ACAACACCAT AGGCATCACT
   116821 CGGCATATCA ACGTTCTGGA CGTTAGTAGT AACATTGACA ATCTCGGGTC TAGTATGAGG
   116881 GCACCACTTA AACATAATCT CGAGTGCAGG TCTAAGTGCA AGTTTACAGA TCTCTTCTCT
   116941 TGTAAACTCT AACTCCTCCT CTCTTATAAA TGGTACACCC ATACAAGACA TAATAGTCTC
   117001 ATAATCCTCA TCAGATATTG TGATGCTATC ATTCTTCTCG TAGAGCTCCT TAAATGGGAT
   117061 GAAGTTAGGG TTAACAGGAA CATCTTTAAG ACCGCTCAGC TCCTTCTTAG TTAAGACAAC
   117121 GTAGAAGTGT GATGATACAA TGTTATTGCC GAATGATATC TCACCATAAT CAGAGTCTAT
   117181 AAGTGTAGCA TTATTCCAAT TGAGGTTACC AATATACTCC TTATCACAAT ATACGAGACA
   117241 ACTTATCAAG GCACTATTAG GATAGCCAGC ATCTCCTGCC TCTATTCTAT ATATCATTCC
   117301 CTCATTATAT ATACGGGTTG ACTTCTTGAT TGTGATTCCA CCTAGAGCTT GCCAAGCATC
   117361 TCTAATATTA GAGAGAGTAG GAGGATTAGA GAATCTATAA CTCCTTAGTA TATCGAGCTT
   117421 AGAACTCACC TAGCTACCTC CTTCTTGTAA GGGTTATCCC CTATAACTCT AATGGCTGTC
   117481 TTAATAGGGA TAACATACTC TATAACCAAG GATCCCTCCT TAGTATCAAT ACTAACCTTC
   117541 TTGAGATGTG CATCTTCAAT AGATAGTGCC TTAGTAAGAG TTTCCGTATC CTCATTGATA
   117601 GCTTCAATAG GAGCTTCGGG CACCTTAAAG TAACCTACAT CATATACAAT ACTACAATGC
   117661 AGTCCACTCA AACCTTCCTT AATATTAACA AGCTGTGATA CGTTAATACT GCTACCCTTA
   117721 ATACCCTCTA AGTCTCCAAG CATATCCTTA AGAGTACTCT CAATACGAGG CAAGATAGTA
   117781 TATCTAATAA GGTCACAAGT AGATGGTAAC TCTACTGTGG CGAAGTTCTC AAAGTCATTA
   117841 TAATTACCAG CTGTAAATGT CATTACACAA ACTCCTAGTC ACTTAATAAT TAGTTGAGGC
   117901 TTAATAATCA CAAATCGCAA GGGGAAGATT AGAGGCTTTG AAGTGTATAT TATATACATT
   117961 ATGACAACAT TTAAATTAGA CGAAGATACA AAGAAGACAA TATTAGAGAT AAGCACACTT
   118021 AGTGGGTATA CTCAGAATGT AGTAAGGGAA GTCTTAGAAT ACCTCGCCTA CTCTTGGGCA
   118081 ATCAAAATTG TAGATAATCC AAACAAGTAT GCCCCTCTCA GCGTACCATA CTTAGGTACA
   118141 GTTAATGTTA AGTACAGGAA GGATGAGATT ACACCAGAAG GAGGTATAGA CACTCAAGTA
   118201 GACGTATTGG TGGCCTTAAG TTCAGGGTTC AAGAAGTTGG TAGGTGACTT ACATGATGAG
   118261 GGATACTCTG AATTGGTGCC TATTATGCAG AAGAAGATCG AATATGCCAG AGAATAATAC
   118321 CCAACTTAAT ATTATGCTAA GATTGACCAC TAATTAAGAG AACAATAATA GTTAATTGTG
   118381 CCTCCTTATA CTATAGGAGG AGATATAATA AGTTAAGAGG GCTTTAGATG GCAAAGAATA
   118441 TTGAGAAGTT ATATTCAGAT CTCTTCAAGT TAAGAGACAG TTTAAGTGAT ATTGTAGATG
   118501 AAGCTAAGGA CATTGCTTCA GATTCAAGGG AATATCCAGG CTTAATTGGC AACGTACTCT
   118561 CTGAGCAGAT TCAGAAGTAC TTCATCCCAT CAATTATGGC ACTACAGGAA GACACTACAA
   118621 AGCCAGGAAG CTTAGCAGGT GTTATTAAGT TCTTAGATGC AGTACCACTT GCATATACAA
   118681 GAGATAAGGA GATTACATCC CCGACAGATC CAATCATCCC AGAGAATGCA AATATTGAAG
   118741 CACCATCAGG ATCATCTATT GTGGATTCTA ATACACCTGG AGAAGAGCCT ACTGAAGAAG
   118801 AACCAGTAGC AGCTGAACCA GAGAGTGTAG ATGAGTTACC ACTTAATGCA TCATATGCCA
   118861 AACCAGAAGG TGAAGAGATG AGACCTGTTG AAGAGGTGTC AGCTGAAGAA CCTGTTGAAC
   118921 CAATTAGAGA CAATGTTGAA GAGTCTACTA AGAGATCAGC AAATCGCAAG AAGTTAGAGG
   118981 GTAAGGCTTG TCTATATAGA ATCAGTCCCG AAGCAGGCAC AGGATATATT GATAAGAACG
   119041 GTAAGCTCTA TACAGAAGCA GAGTTTGTTG AGAAGGCATC CAGGAGACCA ACATTGTTCT
   119101 TATTTGAGAG TAAGAGAGAG GCTCAGAAGT ATATTACAAT GAACTCAGAT CTACTTAATA
   119161 GTAAGGTAAG TGAGGGCTGC AAGGACAAGG TCTTGTACAC AAGTAAGAGT CTATAATAAT
   119221 TATATAATTA TTATATAAGG GAGGTTATTA AGACCTCCCT GTTATTATAA TCTAAATCCA
   119281 TTAAGAGCCA TAAACTTCTT AAGTTGTTCA GTGGAGCGTT GCCTATTACT CTCTTTAAGG
   119341 TTAGCAGGTA GAGCCTGAAC GCTCTTAGGA TCCCAATTAA CTTGGGCAAC GGGGTACTCC
   119401 TTAGAACATA ATTCAACTAC GGCGGCAACG GAGTCACTAA CGTCCTTACC GTAGTAACCA
   119461 ATGTATGAAC TATCCCAATT AGGGTCTCCT GTTAGAACCT GTGCAGCCGA AGAGTCATGA
   119521 TCTATCTTAA CGCCTTCAGA CTTAGCTCTA TGTACAATAT ACAAACTCTT AAGATTGTTC
   119581 TTCAGGAAGA TGTTCTTACC TGCAACAATC TTACGGCGGT TCATTAGGGA TATTAGATTA
   119641 AGATAAGGAC CTGTAGTTCT ATCTACACTC AAGTTCTCAA CTTCAAACTT ATCCCTCTTA
   119701 AGATTCTGCA CAGTAACAGC ACTTTGGAAT CTATCGAAGC TAACCTTTGT AATATTGATA
   119761 TTACCCTTAC TTCTAAGGTC CCTTATAAAC TCCTCAATAG CTGCTAAGTT AACTCTCTCC
   119821 TTACCCGGTA CAATTGCAAT AGTGAAGTCT ACTACATATA TAAGCTCATC TGAATCTCTA
   119881 TCCCTTTCTA CATGAGCCAT AGATATAGAT GTAACGTCTG TAACTTCAGA TTGGTCAACA
   119941 CTTATACATC TTGATAAGTA AGGTAGATAG TAGTACTCAT AACGACCAGC CTTATTAATG
   120001 AAGAAGGTAT CCTTTATTTG ACTCCATATT AACTCTTTAG GACTGGCGCT TGCGGGTGCA
   120061 GATATATTAA GATATATGTT CCTGAGGTTA TTATCAAACA TATCTTCGAT TATATTATAA
   120121 TCTGTAATAA GACTATCAGC AGCACCTGCA GGTATACCCC CAAAGTCCTT AAGTGACTTA
   120181 ATTAAGTCAT CTTCAAAGTA ACTTCTTAAC TTACCATCAG GGCCCTTAGA AGGTACCTCA
   120241 ATAATCTTAG ACCTATCAGC TGTAGGATCT TGCAACATAG GATCTAGAGG ATCTAGTATA
   120301 CGGGGAGGCT GCCCCTTACC ACCTGTAAAT ATCTTAAAGG TATCATGGTT CTTGAAGTCT
   120361 TGCTCATATT CTTTAGGATT CCACTGCCAT ACAGATCCCT TAACAACATA ATAATTAGGG
   120421 TCCTTAGATG CTTCATACCA TATCCAACTC TCTAGCGGAG AGGTGAGGCT GTTAGGTGAT
   120481 GAGTCGAGGA TACTTACACC ATAATAGTTA CCCTTCATAC GTGAGTAGAT ACGACCCTTT
   120541 GTATCGTTGT AGATGCGGAG GATGTAGTCA TCAGAGTTAT GAGTGATAAG GCCATTAGCT
   120601 AGAGCGAACA GACCATCGGG ATTATCTACC GTTATACATT TCTGAGGTAT TTTTTCTCCT
   120661 ACTTTTTTAA TACTCTTTAC TTTAGGCATT TTTTCTCCAT ATATATTTTT TAGATCCTGC
   120721 ACCCCAAATC GTGAACAACA TACTCTCTTC GAGCTGCTTT CTCTTTTTAG GGTTTCTATT
   120781 TACTTTGTGC TCAGACTTGT CCACGTAGAA CTTATCAGGG CCAGTATATC CTATAAGCTT
   120841 CATTCCCAAT GCTTCGTAAC CCTTACCATC GAACTTATTG TAGTCACAAT AGGAGAACAC
   120901 GGCGTCGGGA TTATATTCCC TTACAAACGC CTTGAACAAT TTAGATACCC CACCTACAAC
   120961 CTGGTTGTTA CTTCCCGGAC ATCCTCTTAT AATTTCCCAA TCGTTCTCGC CCTTAAGATT
   121021 TCGATTATAC TTACATTTCG AGAAGGACAT GAGCTGTTGC AATTCATTAT TATAGTATAA
   121081 GCCGTATGTT ACTTCAGCAT TTCTATGTCC TTGCAAGTGG TTCTTTTCAT TGAAGGCCTT
   121141 AGCTTCTTTA TTATCTATTT TCCTTACTTC ACATTTTCTA GCCCCTATTT TGGAGTAGCC
   121201 ACAACCCAAG GCTATTCTTA TAAGGGACTC TAATTTTTCT CTCATATATT TCCACTCACA
   121261 CTCATAGATA TGTATTAGCC TTATTCCATA CTCTTCACAT ATCTTAGATT TTGTTTCGTG
   121321 GTATTTCTTC TCTTTATTTT CAGAGCAGTG CCAGAAGTCA CCATTATATT CTATTGCAAC
   121381 CTTTTTCTCA GGTATATACA TATCAAGTTC ATAGGTATAA GGTTTCAAGA TATTCCTTAC
   121441 ATTTTCCAGA ACCTCTCCTT TATACACACT CTTAATGAAC TCGAGTATTT CTTTCTCTGT
   121501 GTGTGATACA TTACTATGGC CTATTCTATA ATATTCTTTA ATTTGAGGCA AGTATTCATT
   121561 AGACACAAAG CAATAGGATT TACTTTTTAA GAGGGGTAGA TCTAATTTAA GCCAGCCCTG
   121621 CCCATATTTT TCTATTAGAG TAGTTAATCT AGTGCAGTTG TTTTCTTTCT CAAAGATTTC
   121681 AGCTTTTCTA TCTATTGTTG CTTTCATCCT CTCAGCATGA CCTTCTCTTT GGCTTATATT
   121741 ATCTTCTACA CCATATTTTT CTCTGATAGT GTTTTTAATT TTCTGCTTAA CTTGTTCATT
   121801 TTTAAGGGGC GACGTCGACC CATATTTTTC AAGGCAAGTC TTTTCTCTTT TTTCTTTGCT
   121861 TATCTTATTA GCCAATTCTA GAGATCCATA TTTTTCAATT TTAGTAGCTT TGGTTTTTTC
   121921 TTGTATTTCA GCCCAATAGT TAGGATTCTC TTCTAAGTTT TGCTTCATAG TTTCAGCTAC
   121981 TTTCGCCTTG AACTCAGGTA CATCCATTAC ATTGTCAACG CCATATTTAT CCAGCAGAGT
   122041 TTGTTTTATT TTTTCATTGG CTACTTCATA GGCATTTTCT AGAGACCCAT ATTTTCCAAT
   122101 TTTAGTAGCT TTAGATTTTT CATTTCTATT TTTCCAGAAG TCAGGGTTCT CTTCTAGTTT
   122161 TTGTTTTATG GTTTCTTGTC TCTTTTCTAT TGTACCAGGT ATATCTGTTA CCTTTTCTAC
   122221 ACCATATTTT TCTGTAATAG TATTTTTGAG ATTATTATTC ATAATAGCAT AGGCATTTTT
   122281 TAGAGATCCA TATTTCTCTA TCTTTGTCGC CTCAGCTTTC TTTTTTCTAT TTTCCCAGAA
   122341 CTGTGAGTCT TTTTCAGCTG ATTTTTTCTT GATGTTTTCT CGAGCAATCT TTAGTTGGCT
   122401 GGGGTTGGTT ATATTATCCC AATCTTCATC AGGATATTTT TCCCTAAGAG TATTCATCTG
   122461 CTTTTGATAT CTGATTTTAT TTGCATTTTC TAGAGATCCA TATTTCTCTA TTTGAGTAGC
   122521 TATTCTTTTT TTATTTTTCT CTTCCCTGAA CGTCTTATAT TCTTCAGGAT GCTTATCCCA
   122581 ATACGCCTTT TGTTCTTGCG CTTTCCTTTG CTGTATAATA GATCTATTCT TTTTAAGCAA
   122641 TTCTTGATTT GTCTTCTTAC ACTCTGAGCA TATACAGAGG AGAGGATCTT TTTCGTAAGT
   122701 ACTCTTATTT TCTTTTCCAC ATACTATGCA ATTATATCTA TATATCATAC TATAATTAGT
   122761 ATAACAACTT GCTACTAGGA CTGAGTATAA TAGGTGGTCT TATATTTAGA GAAGCACTCA
   122821 ATTTTCAATT TGAGGTATGT CGAACTCTAT TTCGGGGTGG TCTATCATAT ATTGGGTTGT
   122881 TACTACCTCG TCGTGGTATA TGTTGTTTTC ATCCCAATAT GTTACTCTCC ACTTATGATT
   122941 GGCATTACAC CTAACAGTTC GGCCGTCTTC TACCTCTATC TCATATAAGT CATCTTCACC
   123001 CTGCCAAGGT ATATTGATTA CTTCGGTCTC ACCGCAATAA GGGTGCAGTA ACTTATCCCC
   123061 TACTCGAACA TCTCTCATAG ATTTAAGTGT ACTATCAGCC ATAACAACTT GCTCATTTAA
   123121 GTCCAGGGCC TTACCCGCAT CTTTGAAGAA TGCTAGTTCG CTCAAAGCGG CACTGATGAT
   123181 AGACAAACCT AATAACGCTT GTACCGAAGA TGCTATCTTA ATAGCTACAC CCGAATCGAA
   123241 CATTAACTCT GAGTCAGGAT CAGCAGTAGT GTAGTATAAC TTGTCTACAG TAGATCTCTT
   123301 GTCATATTCC GCTCTGAGTT CCTTCATAGC CTCTTTACGA TTAACCTTCT CGAAGTAAGG
   123361 GGAAGCGCTC ATTATATTTA AGTAAGGGGC TAGCAGCAAT TCTCTCGACT TTTTAATAGA
   123421 GTAAGATATT AGGACCTGGG CTAGTAGTGT GGCAGGAGAT AACCCAAAGT ACTTATAGGG
   123481 ATCTCTCATA AGGGATACGT TGACTGTTAT GTATAACTCT ATTAAGGTGG AGAGGAACGA
   123541 TTTACCCCAG CTAATATGAG GATATAGCAC CAAGTTCCTC GCCCTCTGAG TAGGATCCAT
   123601 AAACTGCAAG AACACATCTC TAATTCTAGG ATATATTGTC TTAGCGGTAG GACCTAGGTA
   123661 CTTCTCAGAC AGGAACTCTT CCGGAGTAGG GGGTTTATCC CTGAAGTTAA TTCTCCAGGA
   123721 ATCCTTAATA AGATTAGCCT TCTCCTGCTC AGTCAAACCA TCGCGCTGTA CAATGAAGTT
   123781 AAGAGCGGTT TTAATAGCGT TGAGATCAAG ATTCATCCCC TCAAACATTT TAAGAGCGTA
   123841 AGGATCTCCA GCGGCTAAGT CTTTATACAA GTCGGCTGCG TTATTTAAGT CTTTAGGATT
   123901 ATTTACAAGT TCATTTGAAT TCATGTCTAT TATTAACTTA GTTACATTAC ACAACTAATT
   123961 AAGCAGACCT ACAAATAGGC CCTTCACAAT TAATATAGAG GTCTTAATAA CTGTTTATAT
   124021 TATAATTATA AGTGAACCGA AGGGAATTTA CACAATATAT TATAGGAGAT TTCAAATGAA
   124081 CGGAATCAAG ACAAACAAGC CTCTCAATGA AGAGGAACTC ACAGAGCAGC CAGCACTTGA
   124141 GACACAGCCA CAGCCAGTGC CAGCTACACC AGATGAGGTA TCACAGGCCC AGGATGTCCC
   124201 AGCAGAGGAT GTACCAGCTG AAGAACTGGC AGATGAACCA GCAGCAACAA GTGCAATGTT
   124261 TACGCCACCT GCTGAAGGAT ACGTACCAGC TGGTTGGGTT AAGATTGAAG ATTTAGCATC
   124321 AGCAGTAGCA CAGGTTACAG GAGATCTTGA GGCTGCATCA ACAGCACCAG ATGTTCAGCC
   124381 ATCAGCTATT GCAGACACAG AAGCAACAAT TCCAGCAGCA GTAGAAGAAC CAGAAGAGGA
   124441 GCCACTTGTA CAGGAATCTG TCAAGTCTAA CAAGGGTACA CTCAACGAGG TCAAGGCCAA
   124501 TGTCAGGGAT CACAAGTTTG CCTTTCTAAT TTGTGATGGT AATGGTGCCG CATCTAGAGG
   124561 AGGTGAACCA GATTACTTCT ACACATCAGA ATGCGTTGCT AAGGATCTCA AATCAGCACT
   124621 TCTATTAATT CTTCCGGACA TGCTAGGCTA TGACCCTGAA GACGATTTAG GTGAAGATCT
   124681 TGAGGACATG ACAGGAGATG AACTCTTATC CACATATTCT GAAGAGGTTG ATTTAGGAGA
   124741 TGGTTCTCCT TGGATTGAAG CAGTTATGCA GGACAACAAA GTCATTGCTG ACATGGGTGT
   124801 TATTGATTCC ATGATTGGTG ACGAAGATTA CAGATTTGAC ATTGATCCAG CTGATGCTGA
   124861 ACTCTGGGGC ATTGAACTCC CTGATTATGA TGATGACGAT GACGATGAAG AGTTTGATGA
   124921 GTCAGTTAAG AGATCATCCA AGAAGTATAA TCGCAAAGCC TCTGAAGACT TTGATACAAT
   124981 GGTAGAACGC ATCAACAACA AGGGACATCG TTTTAATACA ATGGCAGAGA GTATCAACAG
   125041 AGCAATTTCA ACCAGAGCAA TTAGAGAGCG CTATGAAGGC TATCTACCTG CAGGCTCAGA
   125101 ACACTTTGCA AACGACGACG ATCTAGTACA GACATATACA GAGTCTGCAG CTTCTAGAAG
   125161 AAGAGCTATT AGAGACTTCA GAGAGTCTCT CAAGGCTAAG AGATCTTCAA ATCTTAGAGG
   125221 CAGACGCATC GAAGATGTTG CTGAACCAGA AGTCACAGTA GACCCAAGAT TTAAGGAGGC
   125281 ACTTAAGAGT TCTTCCAGAA TTGAGGAGTC AATCAATACT GATTCCAAGT CCTGGAGTGC
   125341 TAACAAATTC CAGGAGAAGG CTGAAGACAA GCTATCTTGG AAGGAGCTAC TTGCTAAGGG
   125401 CTTCTTAGGC TAAGTCTTTA AGATGCAATA ATATAGGGGA AGTTAACACT TCCCCTTTTC
   125461 TATTCTTTGC TATAATAGCG ATTATATTGA GTATACGCGA CTTTGCTTGT GGTTTAATAA
   125521 TTATTGTTAT ATTCAAACGA TAGAGACCCG TTAGTCTCAG ATATTGTTAC ATTACCTATT
   125581 TGGACGGTGC CTGCTTTTAA TTTATTAACT GTTACATTAT TATTCTTTAT AGACACAGCC
   125641 CCTTCAATAG CCAAGTCACC TTTAAGTTGC TTAGAACCTT TCAAGATTTG AGCACCTGTA
   125701 GTAACGACAC CATAAGTAGA TTCAGATGCA ACAGGGATAG TTATATGAGC TTGGTGGTTA
   125761 TTACCGGCAT CTGTAGAGTC TACATGTTCT CCTGTCCCCG ATAATTTAAG ACCTCTTACA
   125821 ATCTCTGAAG TATCGTTTGC CACGCCAGCA TCTTTAGTAT CCAAGTTGGT ACCTAACTTA
   125881 ATAACACCTG GAGTATTATT TGTAGCTTCT TCGAGCATAC CTTCAAAGAC ATCCCAATAC
   125941 TCATACCAGT TATCTGATTT TATTGCAGCA GTTATATCCT TTTTACATAC AACGTTACAA
   126001 CCAGCATACA CAGATACGGG TCTATTACTG TCTGCAGTAT CCTTAACACC ATTAATAATA
   126061 TTATATACAT CACCCTGCTT AGCACTTGTA AGAGCCATAA GCTCAGCCCA CGTCTTATTA
   126121 CCTTTAACAT GATAGACGTT ACCGAGCATT TTAATTCTAT CGCTAAGTTT TCTATATACT
   126181 GTATTTAGAC CATCTAAGGT TACTACTGGA GATAATTTAT TACTCATTAA TTTCAAGTCT
   126241 CCTCTACAGT AATTAGTTCA GATTACGTCA TTTGAGTAGG GTACAGGATC ACAAGTTTCA
   126301 GTACAATTGA AGATTTGCTT CCATTGCTCC TGACTCAGGA ACTCCTTACT TACCAGGCCT
   126361 TTAACAAGAG CTCCTTTATT CTTCAGGGAT TTATCCAACA AGACATCCAA GCTTTTATCA
   126421 TAGAGTAGTA TATAAGACGT AAAGTTATTC TTCTGACCTA TTCTATAAGC CCTAGCAGTG
   126481 CTCTGATCAT AAGTAGTATA ATCGAAGGTA CGCTCAACAT ATACTTGATA GGTAGCTTCG
   126541 GTTATAGTTA CAGAGGTATT GAGACATATA ATATTAGCTA TTAGGATTTG ATGCTTCTTA
   126601 TTCTTCTTGA ACTCCTCGAT AAGCTTGAAT CTCTCTTCCT GAGGTGTCTC CCCAGTTATT
   126661 ACAATAGGAT TATATTGGGC ATATCTCTTA GCCATATTAT TTATAGAGGT AGGGTGGATT
   126721 GCCCATATAA TACCTTTCTC TTTAGGGTGG TCTTCTATTA TAGCATCTAT AGCTTCTAAT
   126781 TTAGCTAGGC TGGCATCCTT AAACTTGTTA ACCATAAGAT TGAACGACAT ATCAAACTTA
   126841 TCCTCATGTT TTAAGAGGAG TTTAGGGGCA TCTACACTTA ACATCATATA AGGGAACCTT
   126901 GTTACAATAT CCTTAACAGT GTGTTGCTGC GCAAGGTCAT TAACAACCAT CGTTTCATAT
   126961 ATAGCCCGGT GCTCTTTAGT CATTGGAATG TAGAGTCTCT TCTCTATATA TTCAGGGAGT
   127021 TCAACCAAGT CGCTTGTTTT GTAGTAGTTG CCATAAGATT TCAAGAACCT CTGATTCTGC
   127081 TTCTCAACTT CATCTCTCTT CCACTCTCTA ATCGCATATC TACTATAGTA AGTACCTATA
   127141 TTAGCTAACT TATCCAGCCA CTCTGAGTAG GATAGATTCC AGACAAGCGC AGGATCTAAG
   127201 ATCTTGAACT GAGTATACTC TTTTTCTACC TTATCTGCGG GGGTACCACT GAACTCGTAG
   127261 CGATACTTGA ACTCAGGGGC GTGGAGTGTT ACAAGGTGGC TCTGCTGGGA TTTAGGATTA
   127321 GCAACATTGT GACTCTCATC TAAGATTAAC ATTAGAGGCT GACCATTTGA CCACTCTTTA
   127381 AGAGGCAGGA ACGGTTTGCG AGGCTTCTCA GACGTTACCT TCTTAATTTG CTTATAGTAG
   127441 TTACCTATAA GGCGGTAGGA GTTGTAGCTC GTCACTACAA TATTAGCCTC TTTATGGTCG
   127501 AACACATCTC TACAATTCTT ATTACCTATA ATAACTTCTT CGTCTTTAAG ATCTTTAATG
   127561 AACTTGAAGA GTTCGTGATA CAGGTTAAGT ACACCTACAT TAGATGTAAC TAGGACAACC
   127621 TTACTACAAT CATGATATTT TAAGAGTCTA TGAGCAATTA AGGCCGATGC AACGTAGGAT
   127681 TTACCACTTC CCATGCCCCA ATAGTAGGCA TAGCAGGATC TATTGATACC CATACTTATA
   127741 CCTAAGTGCT GGAACTTCTC ATTGGGACTC TTACCTTCAA TAGGCTTGAA GTTCATAAGA
   127801 CTATAGTCAG GGATACGTCT AGTAGATTCT ATAATTTGGG TAGACTTAAC CTCTAAGAGT
   127861 TTGTCTAGTT CTGCTTTGTT GACATTATCC TCTATAACAT CTATATCTTC CAAGACACTC
   127921 TTAACTTCTT CATACTTATA AGGAGCCAGA GTCCAGGTCT TAGAGGACTT GTCCCACTTA
   127981 GCACCTTCTT GTTTTAGAAG TTTAAGAGCC TGGCTGAACG ACGCGTTTGT TAGACCTGTT
   128041 AAGTCAATGT CTATGTTCTT ATTCTTTATG TCTATTTTGA TCATATAATT ATATTATAAG
   128101 GAGGAGAGGC TTGATCAAAC CCTCATTTAA CTCCTTACTT ATCCATTACT GTGTATTTTG
   128161 TTCTGAAGTG GTAGCATTGC TGGGAGCTTG TCCACTTAAA GTCTGTACCT GCATCGAACG
   128221 TTAAGATCTT ACAATTTTTG GTCTCACCTT CTATAATACC ATCTAGCTCA CCCTTAAGTG
   128281 ATATCCTAAG ATTCTTAGCA CTTATGATCC TACCTACTCT ACGTGTTACA TTGTCTATAA
   128341 TATTATCATA CTTCTTATCA GCCCTGACTG TCAACATATT AGATACAAGC TTCTTATAAC
   128401 TATTTAAGTT ATGATCAGCC TTATCCCAGA TTTCATCAAT CTCACCATAT CTAGATTCAT
   128461 ATCTTCTCTG CGCTGTGTTC ATCGCCTCTT CTTTTAACTT TAATTTAGCC TTAATATCCT
   128521 TATCAGATAC ACCTGCGTTG TAGTCCTCAA ATCTACCTTC ATTGAAGTAT TCTCTATAAG
   128581 CTTCTTCAGC AGCTTCTACA GTTTGTGCGG CGAGCTTTTT ATCATTAGAT TTAAGTTCAT
   128641 CTATGTAGTA GTTTAAGCAT CTCTCTTTCC AAGTATCTAA GAACTCTGCA ATTGGTTTAA
   128701 TATCTCGGAC TGTCTTCTGT ATATTTTCAA GCTGCGTATA ATATTTATTT AGAGTACCCT
   128761 GCGCTGTGAC TAGATCCTGT GATGCGATTC TATAGTCCCA CTCGAGGTTT TCGATTCTTA
   128821 TCTTAATGCT ACGATTATTA GGGTCACTCT TAAGCTGATA TCTGAGCTCA TTGATCTCTT
   128881 TAGATTTCTT CGCAATCTTA GCTTCCAGTT TAGACGCCTT AGCTTCTAAT TTTTCAATTC
   128941 TTACATTTAA TTCTTCGGCT GTTAGCATAC TTGGTATCTC CTTATCCACA TCTATATATT
   129001 ATATTATATA TGACAATTTG TCAAGCCTTA TAAGGTAGAT TTTTTAATTT ATTTTTTTCA
   129061 CTTTTAGGTT GATATTTTAC TGTAAGGGGG TTATATTATA TACATGAACA ACGATAAGAT
   129121 AACAATGACA ATTGGTGCAA GTATTATTCT TAACAAGGTT TTGACTTTGA TCTTATTTAC
   129181 AGATCCTACT CCAGGCAAGA CAGTTGAGCG TGTTTTACCA TTCTCGGTTA AGTATTGTCT
   129241 TCAGAGAGCG AAGAGCCAGG TTGAGAAGGA TTGTGCCACA TTTGAGCAGC GCAAGGCTGA
   129301 TCTAATTAAG AGGCTTGGAG TTCCGCAGGA GAACGATCCT AATACAATTG CAGTGCCTGA
   129361 AGATAAGATG GCAGAGTACA AGGACGATCT CCTTAAGATC TTACAGGAGC AAGTAGAACA
   129421 TCAGTTCCTC AAGCTCAAGC CACAGGATGT TCTAAGCATA GATGTAGAGG GTCTATCAGT
   129481 AGAGGAGGTA AGCTTATTTA TGGCACTTCT TATTGATGAC GCTGAACTCA CAGAGGAGTT
   129541 AGGTGGTTCT ACAACACCTA CAGATAGTGC AGATACAACT GCGCAGGATT CCAAGGTTAC
   129601 AACCGCTGAG CCTCCAGAGG GCGTCACTGA ACCTTCATCA ACCTCCACCA CTAATTAAGG
   129661 AGTATTGTAA GAGTGTTTTG AACACCTTCA ACAATAATCC TCCTTTTTTC TTTGAGGCGT
   129721 CTCTTCTCCC TGATAAGACG CCTCTCTTTT TTAGAGGGTT TTGAGCAAGA AACCCTTCTG
   129781 CTTCAGCTGA GGGATGAATT GCTCTAAAAG GTTTTTTAAC TCCTTTTAAA TCTCTTCCAC
   129841 TAATTATAAT ATAAAAAACA GGATACTTTA GAAGTACCAA TTCTAAAATA TCCCTAAACA
   129901 AAAACCAAAC TAGTAAGGAG TTTGATTAAT GTCTGATAAA ATTAGTATAA TTCACAAATC
   129961 TTTAAAAATT AGACTCTATC CTACTGAAGA TCAAAAAATA CTCCTCAATA AAACATTTGG
   130021 TTGTTGTAGA TTACTCTATA ATGAGAGATT GTCTGAACAT ATCGAATGGT ACAATGCAAA
   130081 CAAAGACTTA TCTAAAGATC AGCGTTCAAA ATTCAAAGGT AAACTACCTA AACAACTTCG
   130141 AGAAGAGAAA TATGAATTTT TAAGCGAGGT AATTGCAGAG CCATTAATCA ATGCTCAGCG
   130201 AAATTGTGAG CAAGCATTCA GTAACTTCTT TAAGTCCATA ACTAAGCAAA GAAAAGGCAA
   130261 AAAAGTAGGA TATCCTAAGT TTAAATCTAA AAAACAACAT AGAGATAGCT TCACGATCTA
   130321 TATGCTAACT CCTCGCTGTT TAGATTGGGA ACACAGATTA ATTACAATAC CAAAACTTAA
   130381 ACAAGTCAAA TTTAGACATG CTGAAGATAA GTCAAATAAA TGGATTGATT GGTTTAAGGA
   130441 AGCTACTACT AGAAGCATAA CAATTTCTAA AAATGCATGT GGGGAATATT GGTGTTCAAT
   130501 CTTGTTTGAA AAGGAACAAG ATGTTTATTC AACGATTAAG TTAGACAAAG CTATAGGTTT
   130561 AGACTTTAGT CCTAATTCAT TATATATAAA TAATTTAAAT GAAGAAGCTT CAAACTTCAA
   130621 AAAAGCCAAG CAAGAAAATA TAAAGAAACT AACAAAACTA CAAAGGAATC TAATGAGAAA
   130681 ACAAAAAGAT TCAAAGAATC GGGAAAAAGC GAGAATCAAG CTAGCTCGAT TTGAGAATCA
   130741 TATTGCAAAC ATTAGAAAAG ATTACAGAGA GAAGGAAACT TTGAGATTAG TTCAAACTTA
   130801 CGATGTAATT GGAATCGAAG ATCTTAACCT TCAAGGTATG ATGAGGTTCA GTCACAATGC
   130861 TAAAAATTAT ATTGACACTA GTTGGTATTC ATTCGTAACA AGACTTGAAC AAAAAGCTAT
   130921 ATTCAATAAT TGCTTAGTGA TTAAGTCAGA TAGGTTCTAT CCTTCTAGTA AAACCTGCAA
   130981 TCATTGTGGT TATGTTAATA ATGAGCTAAC ATTGAGAGAT CGAACATGGA TTTGTCCAAA
   131041 ATGTGGAACA GAGGTAGTTC GAGATCAAAA TGCTGCTCAA AATCTAAAAG AAAACGCAAT
   131101 TAAAATCCTA GTTGATGAGA TAAAATCAAC TCTACTCTTG GAACAAGAGA AAGTTATGTC
   131161 TATGGAGGAT ATGGAAGTAG AGATCTGCAA CTCAGAAATC TGTGGAATAT CCTGTGAAGT
   131221 AGAAAGTCAG AATAGTGATG TTCGGAAAAG AAGCCTTTTG CTTTAGCTCA AGGTTGTTCA
   131281 CGGTTGATTA ATTCCACTAA TTGAGTAGCG AGGATTATTA GTAGATGTTA TACTCTACCC
   131341 CTAAGAATAT ATTACAAGAG AGACTTAACA ACATATTAGA TCACCACGAA GAGACCATTA
   131401 TATCGGACCT GGTCAAGTTA AGTCTACTTA AGCGAGCTGA GAAGAACTCA GATGAGCTGG
   131461 TCTTTTCAGA GATATACAAT CTACTTGGCT TAGAGGACTT CACAAGCTTA ATAACACTAA
   131521 CAGATGGCAA GACAATCACC TTCCCAACCA AGGAGGAGTT TGAGGATGCC CTGATGATAG
   131581 TTATAGCCTA CTATTACAGG ACAGTAGAAC AGAGGTCCTG GGATGAGATC AAGGATCTAT
   131641 TAGGCATACA AGATCTCAAC TCAGTTAAGC TAGGTATACA AGCCGGACAA TACGAGCGGT
   131701 TCCTTCAGAA GATGATTAAG AGGTACAACC CTCTAGGAGG TGAGTGATGG ACAAGTATGG
   131761 GGATGTAAGT ACCTTAGTTA AGATCAAGGA CAACCTACCA ACAGCTGAGC TTAAGGCAGA
   131821 TTCAGTACGC ATACACAATC CTTCAGCAGA AGTCAAGTCA GCTCTCAAGG ACTTTGCGGT
   131881 TACGAGGCTT GAGAAGGTCA AGGATGATAT AAGCTTTGAG GATACCATTA AGGACACAAT
   131941 AGCTTTGAGG ATGCCTGAAG CAACTTTTGA GGAGCTATTA AGGTTATTAG CCATAACCTC
   132001 AGCAGCCAAC AATAAGATGA CGGAGACACT TGCTAACATG TTCCAGTCAC AGAACTCCGA
   132061 TAAGACTATT ATAGAGCGCT TAGAGGACAG AGGAACCGAG AATGCAGCCG CTCAGTTATA
   132121 TGCAAGTACC AACAACAAGA ATGACATACA AGCCTTAACA TACTTAAGTA TGATACTAGG
   132181 CAAGGCACAA ACACAAGGAT TACAAGATCA CACAATAGAG ACCCAAGCCG AGGAGGTTAA
   132241 GGAGTGAAGT TAACAGAGGA GTTGAAGTTA TCTATGGGCG TAGAGATCCT AATATTAGGG
   132301 ATCCTAGACA AGATACTTAA CATACACAAG GTAGGATCAA ACGGTGAGGG CATAGTTGAA
   132361 CCTCGTGAAC TACCCTTAAG TTTACAATAC AAGCTTAATT GCAACAAGAT ATTATTAGAG
   132421 AATGACTATA ATAAGTTTGA TGAGGCTCGA ATAAGGCTCT TAATGAAGTA TGGTATAGCC
   132481 AATAAGGATA TAGTAAGTGT AGATCCTAGC AAGCTAGCAG AGTATCAAGA GGAGCTTAAT
   132541 AAGTTGCTAG ACACTGAGAC AATACACTAT GTAACCAAAC TATCCTCTGA GGACTTTGAA
   132601 GATCTGTCTA AGGATATAAG GACATCAATA TCAACAGAGG AGTTTAAGGT GCTATTAGAC
   132661 TATCTAGTAG AGGATACAGA CTTACAAGCA GCATATGCTA AGAGCATCCA CTTCAACCTA
   132721 ACAGCCCCTA AAACAGAGGA GCCTCAGGAG GAGATTACTA AGTCTGAAGA ATCCAGGCCT
   132781 AAGGCAACAA AGAAGAGTAC ATCCAAGGCT AAGGCATCTG AGGTGGTTGT AGAGATCAAG
   132841 GATAGTAAGA GAAGCAAAGT CAACACAATA GACAAGCCTA AGAACAAGAG AACAGTTAAG
   132901 AGTACTAAGA AGGTATAAGG GACCATAAAG GTCGGGCGTT TGAAGATACT AATTATAATA
   132961 GGTAGGGGAG CTTATAGACT CCCCTTAATT TAAAGGATCA ATAGTGATAA GGGTTTAAGA
   133021 TTACAAATAG ATTACATAAA CCGTTAACGC CCCCCCCACT AATTGTAATA TAATAAGAGG
   133081 CTTCTTCGAG AAGCTTGTAA CGTTACAAGG AGAATATTAT AATGCCAGAG AATCGAACAT
   133141 ATCTTGACCG GGCCGGCTTG ATAGAACTCG TTAAACAAAT CAAAGCTTAC TACTCAGCTA
   133201 CTAATAACGA TGGTAGAGTA GCTTATGCCA CAGCAGCAGG AACAGCTACT AAGGCAGGAG
   133261 CTCTTGCAGA ACCACATACA TTCCAGGTAT CAGGAGATGC AACAGCTACA GCAGTATCCT
   133321 TTGATGGTTC ACAGAATGTA GACCTCAAGG TCACAATTGC AAATGCCTCT ACAACTGCCA
   133381 AAGGCTTAAT GTCAAAGGAA GACAAAGTCA AGTTAGATGG TCTTGCTAAC ATTAAGAGTG
   133441 TAGGAGACAA GTTAGCTGTT AGTGAAGAAG GACAGTTAAC TGTTGATCTC AGTACTTACG
   133501 CAACTAAGGA TGATATTACA GCTGTCTTCA AGTTCAAGGG ATCAGTAAAA AATGCAGCTT
   133561 CTCTCCCAAC AGGTGCAACA GTAGGTGATG TCTATCATGT TATGGATACT CACTCTGAGT
   133621 ATGTATGGGT TGATGGTAAT GCAGACGATC CTAACACAGC GCATCGGGTA GCTCACTGGG
   133681 AAGAATTAGG TCTATCCACA AGCTTGGCGG GCTATGCCTC ACAAGCCTGG GTTACAGACA
   133741 ACTTTACTGG GAAGACTGAA AAGATTGCTG TATCAAGAAT TGAAGGTCTT GATGATCATA
   133801 TTAAGGGTGT TAAGGTTGAC GCAGCAGTAA CTGCAGATAA GGTTGCTCAT GCGCTAAAGA
   133861 TCAAAGAACC AGGTGCGGCA GACTTCAAGT CTTATGATGG CAGTGCTGAT GTATCAATTG
   133921 ACATTAGTTC AATTGCAACA ACTGAAGCAG TTGCTAAGAA GGCTGACAAG CTAACAGCAG
   133981 CAGCTAGTGG CCACATCCTA GTAGGTGCAG CAGATGGTAA CCTCGCAGAT TCAGGAGTAG
   134041 CAGCAACACA GTTAAGTGGG GGTACAATCA CAGCTGGTAA AGATGTCGCC GCCACAGATG
   134101 GAAGACTTGT TACAGGTACA GTTGTCAAGG CGTATGTTGA CAAGCAGGTT GGTGATACTA
   134161 AGAGCGCAGC AGAAGCAGCA ATTACAGCAG CTATCAACAA TCTTGACGTA GCAGATGTAA
   134221 CAGGAGATTA CCTCACAGTA GTTGGCCAGA CAGATGGTAA GATCCATGCA ACAGCTGGAA
   134281 CTAAAGGTAC AATCGCAGCA GAGTCAACAG GCTTAGTTGA TGGTAAGACA GTCTATGCAG
   134341 CCATTGCAAG TCTTGACACG GCCGTAGGTA AAATCCCAAC AGCAGACATT GCAGGTATTG
   134401 TAGCAGGTAC AACTACGGAA TAATCTTAGT GACTTAAGGT TAAGATAACT AAGGCCCTTC
   134461 AAATGAGGGG CCTATTGTTA TGGTCACGTA AACAAACTAA TTGCTATAGA GGTGAACTCA
   134521 GTGGCAAACA ATTACCATTA TCTAGGACAA GACAGCCTAG CCCGACTATG GGACAATATA
   134581 AAGGAATATT ACAGTAGTGA CATAAACTCC ATACACATAG GAGACAACAC AACAGCCACT
   134641 ACGAGAGACA TATACTTAGA GGGCACAGAC AACATAGCCA CAACCAAATA CGTCAAGGAC
   134701 TTAGTACTAG ACACCCTAAC AGGAGGACTA GCAGCAATAC CTGTAGTAGA CGTAGAGGTT
   134761 AATGGCGAGT CAGTATTAGA CAATAGAGTG GCCAAAGTAG ACATCCCAAT AACGGCGATA
   134821 AATGTCAAAG AGGGCAAGGT AGTAGTCAAC AATAGAACAG CCTACATTAC ACTACCAGTA
   134881 ACAGACATAC GAGTTAAGGG TGAATCAATA GTACAGGATG GCGTAGCTAC AATAGAGTAT
   134941 CCTGATGCCC CAATACAAAG TATAAGTGTC AATGGTAACA AGCTAGAGGT AGTAGACAGC
   135001 AATGTCAACG TAGTAGTACC TACAATAAGT GTAGCGGGGA GTATAAAGGA ACCCACAGAT
   135061 AACATTATAG ACATAACAAT CTCAGACTTA GGGGCAGTAA CAGAAGAGGA GTTAGGGACC
   135121 TTAAGTAAGA GGGTAGACAA TGTAGGGACT CAGCTAACAC AACAAGCACT TAAAGATACA
   135181 GCCTTAGAAG ACTCTCTAAA TATTCAAACA GACAAGCTAC AAACACTAAC AGACAAGTTC
   135241 GGCGTGGCAG AGGGTCGACT TAACTCACTA GCGACATCCA TAGGTAGACC TAACGGCTTA
   135301 GCAACATTAG GTGCAGACGG CAAACTTACA GGGAATCAGA TGCCTGATAC ACCTTATAAA
   135361 GTATACAACA CACAATCCGA CTTGCCTGAT CCTGGAGAAT CTGGTATAAT ATATGTTGTC
   135421 AAGGATAGTA GTAAGTTACT AACCTGGAAT GGAGAGAGCT ATGCGCCGTT GGAGGGCAGG
   135481 GATGAAGAGG CAGACAAGGC CATAAAGGAT CACTTAGCTA ATTACGATAA TCCTCATAAG
   135541 GTTACCAAGG ATCAGATAGG CTTAGACTTA GTAGACAACA CAGCCGACTT AGACAAACCA
   135601 ATAAGTAGGG CTACACAAGA GGAGCTAGAC AATAAGATAA ATATAACAGA TGTAGTTGAC
   135661 TCTCTAGTAA GTCCGAGCAA AGACAAGCCT CTCAGCGCAT ATCAAGGAAG GGTCTTAAAT
   135721 GGTAAGATAT CAGATACATC TAAACTTATA GAGAGCTTAG GATCTGTACT AAGGTTTAAG
   135781 GGTGTACTAC ACAGCTTAGA TGAGCTAAGA GCAGTTAAGG ATCCTGAACA AGGCGATGCT
   135841 TATCAGATAA GGATAATTAA TGATGATGGT ACAGAGCAAG ACGACAGCGG AGTGGTATAT
   135901 GCCTTCAATG GTAATGCATG GGTAGCTATA TCGGTGTCAA TATCAGACAT ATCTGCTTCG
   135961 ATAGCAAGTA CAGAAGAAGT ATATCAAATA ATAGAGAACT ACGGAGGTTG AGGTTAACAT
   136021 AAATGGACAA GGTACTAGGA TTAGAAGGTG CGCAGATACT ATATGATGAC AACCGCAAGA
   136081 GAGTAGAAGA TGTTAGGAAG GATCTCCAGA ACATTGATAA TCTTAAGGTA GACGGCGCCA
   136141 GAGTATCAGA AGATGGCAAA TACTTATACT TAACATCTCA TGATGAAGAT GTAGCAGGTC
   136201 CTTACGGTCC CTTCAGTGGA GGTGGCGGGG GTGGTGGAGG CTCCGACAAT GAAGCTAAAC
   136261 TTACAGTTAT AAACCAATCA GGAGACATGC CGACAGCGGT ACCTACAGGT GGCAAGTACG
   136321 TTATCAAGTT ATACTGGACC TCTATAGAGC AGGACATGCC AACGGGGTCA GGTACTATTG
   136381 AAATTAAGGT CAACAAGGAG ACTAAAGTAT CGGGCAATAT ACCTCAAGGA GAGTATCAGA
   136441 TTGACTTAAT GCAATACCTA ATAGTAGGTG ACAACAGTAT TAAGATTACA ATATCAGATA
   136501 TCTATGAGAA TGCTAGAACT GTTGCGTTCA GCGTTAGGGT AGTATCATAT AGCTTAGTTG
   136561 GTTCAGACAG CTTCGACCCT TCGCAGGCTT ACAATAGTAC AATACCGTTC TCCTTCACAG
   136621 CTAGAGGTGA AGGTACCAAG ACTATGCACT TCTTGATAGA TGACAAAGAA GTCTTAACTA
   136681 AGAACATAAC ATCAGCCAAC AGAGAAGATA CAGTTGAGCT ACCTAAACAA TCGCATGGTG
   136741 TGCACAGATT AGTTGCGTAC TTCACAACAA TGTTAAGTGG GGAGACTATA ACATCCAACT
   136801 CACTAAGTTA CGACCTTATA TGTTATGAAG AGGATAATCC AGCAACAATC ATAGCATCAT
   136861 CATTGACAGA TATTGAGGTT GACCAATATA GTACAATAAG CATACCCTAC TACGTCTTCA
   136921 ATGCTCTACA CAGTACAGTA GATGTTGAGT ATCTTATAAA TGGTGAGGTA GTATCAACAC
   136981 TTACCAACGT AAGTAGATCA CTGCAGACCT GGGTTAGAAG AGCTGAAGAT GCCGGTGCTT
   137041 ATACATATAC AATAAGATCA GGTAGTGCAT CTAAGGACTT CAAGGTATCT ATAACTAAGC
   137101 TCAACGTAGA TATCTCAGCT GAGACAAGTG GTCTATCATT ACACTTAAGC TCTGAAGGTA
   137161 GATCCAACAA TGAGGAGCCT ACTAAGAGGA GTACTTGGGA GTATGAGGGT ATTAAGGCTC
   137221 AGTTCAGAGG GTTCAATTGG AACTCAGACG GTTGGGTACT AGACAATGAA GGCCACACTG
   137281 TATTGAGAGC CAAGGACGAT GCTAGAGTTG TTATACCATA TCACCCATTC GGTACGTCTA
   137341 GTGGTGACAT TAAGTCAACA GGTAAGACCT TAGAGTTTGA GTTCGCTACA AGCAGTGTCT
   137401 TCGATTACGA TACACCTATT ATAAGTTGCT TAAGTGGTGG CAAGGGGTTC CAGATTACAG
   137461 CTCAACAAGC GTTGTTTGCC TCTAACGTTA GCTCCTTAAA GACACAGTAT AAAGAGAATG
   137521 AGCATGTTAG AATCTCGTTC GTTATTAACA ATATAAGTAA CAACAGACTC ATATACTGCT
   137581 ACATTAATGG TATTATATCT GGCCTTATAA CATACCCTGT TACTGATATA TTCTATCAGA
   137641 ACCCTGAAGT AGATATAACA ATAGGCTCAG CAGATGCAGT CGTAGATGTC TACAGAATTA
   137701 GAATATATGA CAGAGCTCTA AGCAGGTTCC AGGTTGTAAA TAACTGGATT GCAGATATGC
   137761 AGGATGGTGC TAAGTTACTT GAAGAGTATA GGCGCAATAC AATATACGAC GACAATGATA
   137821 ACTTATCTCT TGATCTAATT AAGACACACC TACCTACTCT ACCTTATATA GTAGTATACA
   137881 CGGATGAGGT AACAGACAAG AAGGGTAACT TGGTAGGGCA CTTACCTACC TACAAAGGAG
   137941 AGAAGTTACT AGTAAGTGGC TATTATGTAG ACCCAGTTAA TCCTCAAAAC TCCTTCAGTT
   138001 GGAAGAACGG AGAGATAGAC GTACAGGGTA CCTCATCACA GGCATATCCT ATTAAGAACT
   138061 TCAAACTTAA GATCAAACGA GCAGATACTT ATGAGGACGA GACAACTCGT AAGCCTACAG
   138121 ACTGCTCCGG GTTCATTATG ACTCAATTAT CTGAAGAAGA AGGTAAGGAA CATACAGAGA
   138181 AGAAGTATCC TCTAAGAGGT TATGATGAGA GTGGCAAAGC CTTATCCATT AAGGAGAACA
   138241 CGTTTGTCTT CAAGGCAGAC TACGCATCTT CTGAAGGTTG TAACAACGTC GAGTTAGTAA
   138301 GGTTCTACAA CGATGTATGT ACACAATATG TATATCCAAC ACCCCCACAG CAGAAGGATA
   138361 AGAAGATCCG TCAAGGCATA GACGGCTTCC CAATGGTATG GTTTGAGGTT AAGGGTGGCG
   138421 AAGTTAAGTT TATAGGTAAG TACAACTTCA ACAACCACAA AGGTACAGAA GATACATATG
   138481 GCCTAAGCTA TGGAGGTGAG ACCTTTGAAG AGACAGCAGA GAGTGATTAT TATAGATCAA
   138541 TAGTAGGTGC CCCTGATGAA TCTTGGGAAG TTACAGATAA TAACAATCTT ATAACATTGT
   138601 GGAGAAGAGT AGCGGGAGAT GCTACTAAGA CGACTATAAC AGATTCTGCG GGCAGGCCTA
   138661 CAACTTATGA TGTATATATC TCTGGAGATA ACTTTGAGTT AGTTAAGACA AGATCTCTGG
   138721 AAGCTATATA CTTAGGTAGC AGTAGTAGCA TAGATAAGAA CGAGTATCCT AAGTACACTA
   138781 CATGGGCAAC TGAATGGCAG AAGACTTATA CAGACCTAAA CAGCTGGATT ACAGGCTACG
   138841 CCCTGACAAG TATATATGAT GCAGGTGAAG GATTAGACGA TGAGACTAAA GCTCAGCGAG
   138901 ACCTTATAAT ACTCACAATG AAGAAGGATA TAAGAGACTT GTTCAGTCTT ACTGAAGTAA
   138961 GTTCTCCAAT AAGCCCTGAA GAAGATATGC TAGGTGAGTG GGGTAAAGGT GAAGCGGTAG
   139021 CACACGCCTT TGAGGTTAGA TTCCCAGGGG AATGGTACGA TGCCCACACA GAGGGTCAGC
   139081 CTGAAGTAGT TAAGGTAGAT AGGTTTGTTG CCTTGCAGAA GTGGGTAGTA TCTACAGATC
   139141 CTAATAAAGT AACAAATGAG AAGTTAGAGA AGCCAGTAAC TTACGCGGGC ACAACTTACG
   139201 ACGTAGATAA CGAAGCCTAT AGATTAGCTA AGTTCAAGAA TGAGTTAGGC TTATACTTCG
   139261 ATATTGAAGA TACCTTGTTC TATTATATAT ACACAGAGTT GTTCCTGATG ATTGACTCTC
   139321 GTGTCAAGAA CTCATTCCCA ACATACTACT CAATCAATCA TGATGTTCAG GCCTTTGAAG
   139381 CTACCACAGG AGAACCTCTA TATGAGGAAT GTGGTAAGAA GGATGTAATT GAAGAAGGTA
   139441 AGTCCTACTT CAAATACACA GAGTCAGAAG ACGGCAATGT AACATATGAG CCATTTGAAG
   139501 GCAATATAGG AGATAGCGCA GTAGACAGCG ATGGTAACAA GCTCTACACT TATATGATGA
   139561 CTCAAGCGGA GACTCTGGAT AAGAATGGTT GGCCACTAGG TAGATGGTGT TGGTTGCCGT
   139621 ATGATATGGA TACTGGTATA GGTATCAATA ACGAAGGATT ACTTGTCTTC GATTACAGCT
   139681 TAGAAGATAC TGAAGCCTTA ATAGGTGATA GGGTAGTCAA GATAGGAACA CCAGGCAGTG
   139741 AAGACGGCGT ACCTGTATTC AATGGTGCAT CCTCGGTACT GTGGAATAAT GTCAGGAAGT
   139801 GCTTCTCAAG TGAGATAGCC GATAGATATG TAACACTGCG AGGCGGTGCT ATGTTCAATT
   139861 ATGACACTAT TGAGAAGAGA TACGAAGATC ACCAGTATAT GTGGCCTGCA GCAATCTTCA
   139921 ACGAAGATGC ATATTATAAG TATATCCTAC CACTCCTAAC AACAGGTGAA GATAGATTAG
   139981 GTATGTGCTT AGGATCTAAA GAGCAACAGC GCAAGTGGTG GATGTTCAAT AGATTCAGGT
   140041 TCTTGGATAG TAAGTACGTA GCAGGCGATG CAGTCAACAG TAGAATCAGC TTCAGAGTTA
   140101 ACGACTTAGC AGGAGACAAG ACAATCAGAA TCACACCTTA CATAGACCTC TACGTTAAGG
   140161 TTAAGCAAGG TGAGGCCTGG GAATCTACCC CTACTAAGGT ATACAGAAAC AAAGAGTTAC
   140221 CCGTATATAT CAACGTACCA GAAGCAGGAG ACACTGAAGC CTACATATAC TCAGCTGATC
   140281 AGATTAAGGA GATCAAGGGT CTTAACCAGA GCCTACATAT AAGTACACTG GATATCTCTA
   140341 AGGCAGTTAA CCTACAACAT CTAGACGTGT CCTCTACAGA TAGTGTTAAG GGTAATACAA
   140401 CACTAGCACA GCTAGCAGTG GGAGCTAATA CACTACTTAG AAGTATAGAT GCCCGCAATT
   140461 GCAGAGTATT AGGGGATATA TCTCAGAAAT ACTTCACAAC AGTAGTAGAC TTATCTCAGT
   140521 GTGAACAATT AGAAGAGGCC TACTTCAATG GTACTAAGTT AGCAACAGTT ATGTTACCTG
   140581 AAGGAGGCAG ACTTAGAACA GTATATCTAC CATCCTCGAT AACAACACTC AACATTGAGA
   140641 ACCAGGGTAA GATCAAAGAT ATACAGATCC TAGACTTTGA TGGTAATTGG GATACATCTA
   140701 ACATTGAGAC TCTTATTATA GACAACGTCA ATACTGAGGT GCAGTTAATA GCCCTAGATA
   140761 TTATACATAC TCTAAAGTCA GGCAGCTTTG TTAAGTTCAG AGGGTTCGAT ATAACCTTAG
   140821 ACTCTAAAGA TAAGTTCACA GAGTTCATAG ATAAGTTGTT TGAGTTGAGA GGTGAAGGTG
   140881 GTACAGATGT TAATGTTGCA AATATCCAGG GTACAATACA TCTCAAGACA ACTGAAGTAA
   140941 TTGACTATGC TTACTACAAG AGAACAATAG ATAGATTCAA GGACCTTATA ATAGATGCAG
   141001 AAGTAGCTAA GACAGTGCAG TTCTACAACT ACGACGGCAC AGTTAAGCTA GATACTCAGG
   141061 TATCAACAGA TAACTCAGCT GCTACAGGAA GAGTAGAGTA CAAAGGTGAA GCACCAACCA
   141121 AGCCAGATAC AGTTAAAATA CACTATGTCT TCGACGGCTG GACCTTAACT CCAGGTGGTG
   141181 CCTTGGAGGA AGATATCCTA GATAATATAA CAGGAGATCT TATAGTATAT GCTCACTTCA
   141241 AGGAGATCCC AATATATTAT GTCAACTTCT ACAACTATGA TGGTACAGTT AAATACCACA
   141301 CAGGTTACAC TTATGATGTG GGAGATGTTG AATATAAAGG CGATAAACCT GCGTATAACG
   141361 ATGAGAAGTT TGGAACAGTA GAGTTTATGG GCTGGGGCAC TGTAAAGTAT GGTAGTGCAA
   141421 ATCTAATCTA TGAATCTGGC AAGATTAGAG GCGTAGATAG AGACATCGAA GCTTATGCCA
   141481 TAATGAACTG GCCAATTATA TCGTTTGAGG TAACCAAGAA CCCCGACAGG CTTAACTATT
   141541 GGCCTCGCAA AGAGGAGAAT GGCGAGGTAC TATATGAAGG CGACTACATA GACTTAGAAG
   141601 GCATAGAGGT AACATCTGTT AAGTCAACTC CTAGTGGTAA TCAAGAAGCT CAACTATTGT
   141661 CTTACGATTA TGAGCCTAAA ACAAGACTTA CTCCGGATAA TCACACCATT ACAATATCTA
   141721 CTAGAGGTAG AATAGAGGGT GCTGACACAA CAATAGAGAG AACTCTCAAT ATTGGCCTAG
   141781 CAGTAAGCAG CAGACTCATG AGGGAGGCTG ACAGATCCGT GTTCTTCTTA GAGGATGATT
   141841 GGGATCCAGA AGGCATGGAG GTTGAATATA CCTTCGATAA CAGTGAGACT GAGTTAGTCC
   141901 ACATACCTGC TAAGACTGAA GGAGTATGCA GTTGGGTACC TGAGAAGATC ACTGAGGTAG
   141961 GCTGGAAGGG CATAGAGGTT AACTACAAAG GCTTCAAGAC AATGACAAGG GCATTTGGCG
   142021 TTAAGAACAT AGGTAATCTT AATGAGACGG ATTGGGAGAC AATCTCAGCT GTATCTCAGG
   142081 CAGGTCTAGC AGCTAACTGG TGGAGTATTG GCGACACCAA GACAGTGTAC CTTAAGGCGC
   142141 CTAATGAGAT AGGTTACAAA GAGACAACAG CCTGGCAAGG AGGGCTCAAC ACCTACAGGA
   142201 TTATAGCGTT CGATCATAAC ATGGATGTAG AGAGTCCTAA TAGACACACC ATCACCTTTG
   142261 CATTAGCAAC AAGTTCAATG GACGTATACG ACTATACGAT AGTAGATAAG TTACCTGATA
   142321 AGTTAGAAGG GGAGGCGGGG TCTAGAAAGA CGTATGCAAT ATCCAAGGAT GAGATAGGAC
   142381 AGTACTACGA CTTATATTAT TATAATAACA GCACAGAGTT CGAGGTATCT AAACACTATA
   142441 TAGGTAGAGC AGAGTGCTTG AGTGGATATA ATGGCAAGAA GATCATGAGA GTAGAGTTAG
   142501 AGGTAGCTCA TGCAGGGGGT ATGATGTCTA CACCTAATGA TGGTAGTGAA TACAGTGGTG
   142561 TTAAGTATAG CTGGGGTAAG GGATGTAATC TCAGAGAGAT ATGCAAGAAG TACCCTGAAG
   142621 CAATGCCTAA GGATATGCAA GCAGTCCTCA TAGATGTAGT TAAGAGTCAG AGAGACACGG
   142681 CGCTTGAAGA GTATCCTTGG CCATTAGATG CAGCATCCTC TAATCGTTGG GACTTCAGCA
   142741 CTAAGATAAG AACCCAGTAT GATAGGGTAT ATATAGCAAG TTGGATGGAG TTAACAGGTT
   142801 CTGGTAGGAG TAATCTAATG TCAGCAACAC CTCCTGGACT AACAACAATA CAGGGGGCAG
   142861 ATGAGTCCGA ATGTTGCAAG CAGTTTGAGT ACTACAAGAA CGGGGGTTCT ACTCTGAGAC
   142921 TTAAGTTCGG CCAGTTAGGT ACTACAGTAT ATGCAACGTC TTACCCAACT AGATCTTATG
   142981 AAGCGTTCAG ATGGATACCA GCTTATCTGT CTACACCAGA ATACTTCTCA AATTACTATG
   143041 CTTGGGTAGG TTATGATGGC GACTTACAGA ACTATATATG GTCAACAACA GATGCGACTG
   143101 CTCCGTTTGT GCCAATCTAT ACTGTATAAG AGGAGAAGAG ATTAATGGAC TATTATATAT
   143161 GTGTCAAGAC TTATGAAGGT AGGGATCTAA CGGGCAAGAA GGTTACAATA CCAATTGGTT
   143221 CGAGATTAGA GGCTAAGGGA GACTTCCTGT ATTGGGAGTC TATCCCCCTA TGTACCTGGC
   143281 GAAGTGACGT AGCTAAGAAG AACTTTGTGT GGGATGATAA CTTCGAGTTA AGGGTATGGT
   143341 ATCAGAATAC AATCCTAGAT GGAGACAGAG TAAGGACCTG GATTGAGAGG GTACCTAACT
   143401 ACGATGATAA GGGTAGAATT ATAGGTACAA GAGAGGTTAT AATGCATGGC CCTTATAAAC
   143461 CAGAAGAGGT ACTCTATATT AAAGAGCATT ACCCTGACTT GGTACAGGCC GGTGAGGTTA
   143521 TAAACTACAG TGATGGGTTC TACAAAGCTA GTATAGATAG ATTAGAATCA TTGGCTGAAT
   143581 ATTGCAAGAG TATTGTGAAC ACTTAAGGTT ATATTAGATA ATAGAAGATG CAAGTGAGGA
   143641 GGTCATACTC TCTGTCTTAA AATAGAGGGG ACCTCTTAAC CACACTAATT AAATGAATAA
   143701 ATCTTGGACG ATATTGCCTT AAGTTAAAGT GAATCAATTA TGTTAAGTTT GGGAGGCTCT
   143761 AAGATTAAAT AAGGAGCCTC TTAGTTATTA AAGCAATATC ATTAGGGAGA TAAAAAAAGT
   143821 GGCAATACCA GGCGAAGATA TATATAAGTT CAATCCAACA TCGCGCCAAT ATCTAGACAG
   143881 AGAAGGCTTA ATAGAATATA CAAGTAAAAT AAAGAGCAAG ATTGCAGAGG ATATTACAGC
   143941 CGATCTTGGG AAGAAGATAA CAGCGGAATC TGAAGCTCGT GCTGCAGGAG ATAGTGCTCT
   144001 ACAACAGAGT ATAAACAATC TGCCTGCTAA AGCCTACTCT AAAATAACAG CTGTATCAGG
   144061 ATCTACAACC ACAGCCGTAG AAGCTTCGGG CAAGGATAGT GAATTAAAGT TAAAAGCTGG
   144121 AAGTAATGTA GCCTTAGGCG TAGATACAAC CAATAAAACA ATCACAATCA ATGCCACTGA
   144181 TACAAAATAT GTCGCAGCCA CTACTAGTGC TCCTGGCTTA ATGTCTAAAG AGGACAAGGT
   144241 TAAGTTAGAT GGTATTGCTA CTAATGCTAA TAAGTACACC TTACTTCCTG CAACATCAGA
   144301 TGCACTAGGC GGTGTAATGG TTCTTGCTAA CTCTGGAATA GAATTAGCTC CAGACGGTAA
   144361 AATCAGCCTT ACTAAAGATA AGTTAGTGCA GATGATAGGT GCCTTCGCAG GAGCAACAGC
   144421 ATCTACAGCA GGACAAGTAG GTCTTGTACC AGCACCTGCC AAAGGAAGTA CAAGCTTATA
   144481 CTTAAAGAGT GATGGTACCT GGGGGACACA TACACTCTAA GTTCAGGTAC AACTAACGGT
   144541 ACACTTAAGT TAACCCCGAG TTCGGGCTCT GCTCAGGATA ATATTAAAGT AACAGGCCTG
   144601 GGAGACTTAG CTTATAAAAA CAGTTTAAGT GCCAGTGATG TTGGGGCTCT ATCCACAGGC
   144661 GCAGATTATA TTGCAAGTGC AACAGTTAAT GGTAATACCC TAACTCTCAA ACCTAATGGT
   144721 AAAACGGCTG TAACCTTTAC GAACTCAGTA TATGATAAGT TTATAGGAGC AACAGCATCT
   144781 ACAGCAGGAC AAGTAGGTCT TGTACCAGCA CCTGCCAAAG GAAGTACAAG CTTATACTTA
   144841 AAGAGTGATG GTACCTGGGG GACCCTACTA ACACAGTATA TACCCACCCA AATTCAGGAG
   144901 TAAAAGAGGG TACATATAGA TCAGTAACAG TTAATGCACA AGGACACGTA ATAGAAGGTA
   144961 CTAATCCTAC AACACTTGAT AAGTATGGTA TTACTGATGC CAAGATAGTA AGTGGTACTA
   145021 TAACATTAGG TACAGCCACA ATTACCCCTC TAACAAGTAG CAGTGTTACG GCCACAAACA
   145081 ATACTGCAAG TTGGGGAAGT GCTGTAGTAG TAGGCAAGGT AGGAAGCACT GACCTCAAGT
   145141 TCATAATGCC TGCTAAAGTA GCAGCGTCTA TTATAGATGG CACGCTTGCC GATGCGCAGA
   145201 TACCTAAGCT TGCACTAGGT AAAATAAATT CTGGGGCCAT AGCTCTAACA GGCGGTGCTA
   145261 TAGGTACTCA AAATCTCAGC GGCAGTAATA GTGTATCTAT AAATGTATCA GAAGTTAAAG
   145321 AAGGATACTT AACTTGGGGA GGTAAGAACC TCATGGGCGG CTTCGGTCCT ATAGATGCAG
   145381 CTATGATCCC AACCTTAGGG GCTAACAGAC TAGAAGCTTG TAAGGCTGCT GGTATTACAG
   145441 TAGAGTATTC AAGAGATGGA GGTTCTACTT GGACTGATTA TGGGCTGAGT GATATAGAAA
   145501 AGAGAAGGCT CTTAGGTTCT TATAGTTCTT CTATTAAGGT GGGCAAGGCT ACTAATAGCG
   145561 ACCAGTATAA GGCAAATTAT CAAGTAAGAG TAACTTTAGA TACATCGAAG TGTGGTGTAT
   145621 ATACAAATTT AAATAAATTT GCAATATATA TATCCACAGG AGGAATGCCA GGGACTTACT
   145681 GCACCATAGA GGCCGCACCT AAGGCAAGTC CAACAGCTTG GGAAGTTAAA GTTAATAAAC
   145741 AAGCAATATC TGGTTGGAGT GGTTGGAATA TAATAAATAC ACCTACAATT ACTACTACTA
   145801 ATGGTTCCTC TTATTATGGT TGGATAAGGT TTACCTTTGG GGGCACTGGA GTAAATACCA
   145861 CACATCCTGA ACAGGGCTTG AGTATCTTCA ATATTCTGGG CTTCGGGGGT GTAGGATGGA
   145921 CTACGCCATC TACATGTGCA AAATACGGGG TACCTTATAA GTATTACGCT GTAGATGCTT
   145981 CTAGTGAGCC TACAACAGAG TTCTCGGGAC CAGTAAAGGT ATCCAACCTC TCAGCTACAA
   146041 CTGTTACCAC TACAACTGTC ATAGGCTCCT TAGGTAGTTC AGATGGCACC ATGAAGATCT
   146101 ACGCCGAAAG GAATAATGAG CTTAACTTCG GTGGAAATAA TGTTGGAAAT AATACCATCT
   146161 TCTTCGGTTT TAGAGCTAAA GACTCCAAAG CAATACCTGC TAAGTTCGTT ATGGGGGGAA
   146221 CCTCAGGAAC AGCAGAAGTA GTAGCTACTA AGTTCACAGG TGCTCTAAAT GGCAATGCAA
   146281 CAACGGCGAC AGCCTTAACC TCTAAAGGTA TAGGATCTGA AATACAACCT GTATACTTCG
   146341 ATGCAAACGG TAAACCTGTA GCTATAAGTT ATACAATAGA AAAGAGCGTA CCTTCAGGTG
   146401 CGGTGTTTAC GGATACCCAC TTCACAACAG GATTAGTAAC AAGTAACTCT GCAACGGGAA
   146461 CATCTAATGC AGCTGCTATT AATGGCAATG TATACCTCAA CTTAAAGGAT AACTCTACAA
   146521 TCCGTAACTC CCATAAGATT ATAGGAAGTG GGGCAACCAC CGTAACTAGT GATGCTAGTG
   146581 GCACAATCAC TATTGCATCA ACTAACACAA CATACACCGC AAGTACCGGA ATATCCCTTA
   146641 GTGGTACTAC CTTCAGTAAC TCAGGTGTTA GAGCTATCAA CTCAGGCTCT GCTAATGGTA
   146701 CTATATCAGT TAATACTAAT GGTACTGAAG CAGATGTAGC AGTAAAGGGC CTAGGCACAG
   146761 CCGCCTATGA AGCAAAAACA GCCTTCGCTC TCGCAAGCCA CTCACATAGT AATTACGTCT
   146821 CCTCAGTTAA AACAACAGGA ACAGGAAATG CCATTACAAC TATCACTCAG AATGGAAGTG
   146881 AAATAACTGC AACCAAAGGC TCTACGTTCT TGACATCACA TCAAGATATA AGTGGCAAAG
   146941 CCAATCTCAG CGGGGCCACC TTTACGGGTG CTGTCGCTAT TACGAATACT ACAGCCAGCT
   147001 CCAGCACAAC TACAGGTGCT CTTAGAGTAT CAGGAGGTAT TGGCGCTCAG GGATCTATTT
   147061 ATGGGGCAAG GGTCTACAAT GCAGTTTGGA ATGACTTAGC AGACTGTATC CCTGTAGATG
   147121 ATGATGTAGA ATTAGAACCA GGAAGGTGTT ATTGCTTCAA TGGCACAAAC TACCACAAGT
   147181 CCAATAAATA CTTAGCAGAC GGCATAATAG GAATCCACTC TGATACTTAC GGCATGCATA
   147241 TGGGAGCCAA GCAAGGTGTT AAACAAATGG ATGTTGCAGT AGCTGGGTTT GTTCTTGCAT
   147301 ATGTAGACCA GGAATATCCA GTAGGTACTC CTCTGACATG TGGGCCAGAT GGTATGTTGG
   147361 TTAAAATAGA GAGAGAAGAT AAGATTGAGT ATCCTGAAAA AATTATAGCT ACATACTGGA
   147421 AAAAAGAAAC AGAGGAATAC TGGGGAAGTG AAACTCAAAA AGTCAAAGTT AATGGTAGAA
   147481 AGTGGGTTAA GATAAAGTAA GGAGTTCTTA TCTTAAAAAA AAGTGAACTA CTCTTCAGCT
   147541 AAAGACTGAA GAGCTTCTTT TCAAAGCATC ACCACTTTGA TTTTCTACTT CGTAGGATAC
   147601 TCCACAAATC TCTGAGTTAC AAAGATTTAT TTCCATATCC TCCATAGACA TGACTTCTTG
   147661 CTGTTCCAGC AATAGAGTTG ATTTTAAATC ATCAACTAGG ATTCTAATTG CGTTTTCTTT
   147721 TAAATTTTGA GCCGCATTTT GATCGCGTAT GATTTTTGTT CCACATTCCG GACAAATCCA
   147781 AACTCGATCT TTTAATGTTA GCTCTTTATT AACGTAACCA CAATGATTAC AAGTTTTACT
   147841 TGAAGGATAG AACCTATCAG ATTTAATCAC AAGACAATTA TTAAACTTAG CTTTTTGCTC
   147901 AAGTCTAGTT ACAAATGTAT ACCAACTAGT ATCTACATAA TTTTTGGCAT TATGACTGAA
   147961 CTTCATCATA CCTCGAAGGT TAAGATCTTC AATTCCAATT ACATCGTAAT TCTGAACTAA
   148021 TCTTAAAGTT TCTTTCTCCC TGTAATCTTT TCTAATATTA GCAATATGAT TCTCAAATCG
   148081 AGCAAGCTTG ATTCTCGCTT TTTCTCTATT TTTTGAATCT TTTTGTTTTC TTGCTAATCT
   148141 TCGTTGTAGT CTTGTTAATT TTCTATTGTT TTCTTGTTTG GCTTTTTTGA AGTTTGGAGC
   148201 TTCCTCATTT AAATCATTTA TATATAACGA ATTAGGACTG AAGTCTAAGC CGATTGCTTT
   148261 ATCTAACTTA ATCGTTGAAT AAACATCTTG TTCTTTTTCA AACAAGATTG AACACCAGTA
   148321 TTCCCCACAG GCATTTTTGG AGATAGTCAT GTGTTTTGGA ATAGCTTCTT TGAACCAACT
   148381 TATCCATTTT TTAGATTTAT CTTCAGCGTG TCTAAATCTG ACTTGCTTAA GTTTGGGAAT
   148441 AGTTACCAGC CTATGATCCC AATCTAGACA ATTTTTAGGA AGCATGAAAA GTGAAAAGCT
   148501 GTCCTTGTGT TGCTTCTTAG ATTTGAATTT TGGAAAACCT ACTTTCTTGC CTTTTCTTTG
   148561 TTTGGTTATA GATTTAAAGA AGTTGCTGAA TGCTTGTTCA CAGTTTCTTT GACTTTGAAT
   148621 CAAAGGTTCA GCTATAGCAT CACTTAAGAA CTCATACTTC TCTTCTCTAA GTTGTTTTGG
   148681 AAGTTTGCCT TTGAATTTGT TTCTTTGATC TTTAGGCAAA TCTTTGTTTG CATTGTACCA
   148741 CTCAATATGT TCAGCCAATC TTTCATTATA GAGTAATCTA CAACAACCAA ACGTTTTATT
   148801 TAGGAGAATT TTTTGATTTT CGTCAGGATA TAGTCTGATT TTTAAAGACC TATGAATTAT
   148861 ACTAATTTTA TCAGACATTG ATCAAACTCC TTACTAGTTT GGTTTTTGTT TGGGGATATT
   148921 TTAGAACTGC AATTCTAGAA TATCCTGTTT TTATTTTTAT ACTATAATTA GTGACCAGGG
   148981 TTTAAAAGGT TGAAATCGCT GCATCCCTTA GACTAAAGAC CTAAGAGTTT TAGCGATTTG
   149041 GGTTTTTATA AAATTATGTT GTATTAAATG CTTGACCTTA TCTACAAAAT AGAGTAATAT
   149101 ATAGATGTAA ATAAGGAAAA AGCAAATTAT ATCAAAAAAA AAATGCGACT TATTATATAG
   149161 TTCAGAATCT TATAAGGAGA TGAATAATAA AATGTCAGAT TGGAAAACAG ACAGAAGAAA
   149221 AGCAGGAAAA GCAGCAGGTA CAGAGGCCTG GAATGCACAG GTAGATCTTA TTAATTTAGA
   149281 TGAGACAGCA AGACAGTTAG GTTATGCTCT TGCAGATAAG TACGGCTTCG GCGCCGGCAG
   149341 TGAGGAAGGG TTACTTCTTG CAGGTTATGC ATTGAGTGTT ATTGGGGGCT ATGATCTTGG
   149401 TGAGTTCTCT AAAGATAAGG TGACCAAAGC AAATCAGATC TTCAACTCTA TGGATAAAGC
   149461 AGATGTCAAA AACTTCAAAG ATGCTCTTAA TAATCTCAAG GTTCAGCATG ATGCTGCCTA
   149521 TGAAGTCTAC AAACCAAAGG CAGCTAGACA GTTCTCCATG CAGGACTTCA ATAAGGCTCT
   149581 TGGATCAATT AAAAAAGGTC TCGATAGACT TGGGCTTACC GCTGACGAAG CAGAGGATGC
   149641 CCTTGATAAA ATTATAGATA TCTTGGATAC TTACTTAGAC TAAAGACAAG GCGAGGACAA
   149701 ATAGAGAAAT GTCAGACTGG AAGGCTAATA GAAGAAAAGC AGTAACTGCC CTAACAAAAG
   149761 CTGGAAGATA TGGATACAGC TTTGCTTACG GTAAAGCATG CAAAGCTTAT GGTCTGGCAA
   149821 ATGCCCTTGC CTATAAATAT GGTTATAAAG GTGAAAGTGT ACCAGGAAGT AAGAGAACAG
   149881 AACGAGAGAT CCTGGCAGAC TACGTAACCT CTATAATATA TGAGAGGCCT CTTGAAAATG
   149941 ACCCTATCAA CAATCCCAAT AAAGGTGAAA GGTTAAATAA AATCTTTGAG TCTATGGATC
   150001 CTGAAGATGT TAAGGACTTC AAAGAGGAAC TTAAAGAGCT CAAAAAGGAC TATGATGAAG
   150061 GCTATACCGA ATACAAGGTA AAGATAGGCA AAAGAGATGT TATGGCTAAC TTCAATAAAG
   150121 CTATAAGTGC TATAACAAAG GGTCTAGAAG GATTAGATAT AGAGGAAACA CGGAAAGTAA
   150181 GCGTAATGGA TGAGATCTCA AATATCTTAG AAGGCTTACT AAATTAGAGA GGGGGTTGTT
   150241 CATGATAAAA CATGGGAACT CATTGATGAA GATAGAGGTA TCCTTGCTGA ATAAGTATAG
   150301 CGCTTAGAAG AGCTTGAAAA AATCTATTGA AATATAGTGA AAACTTCAAG ACCTAAGGTT
   150361 ATACTATATA TGATCAAGGA AGAAAGGAGG GGTTGGTTCT TCAGATTCTA GAAGATGAAG
   150421 AGGAGTCAAC CCATTGTTAG TTAAATTAGG AATAAGGTAT GTTAGGAGGG GAGGGCTTAT
   150481 GCCTGGATTA TGTTGAGAGG ATTAGAAAAT CTTAAAATAA GATTCAAGTT AAAGCTGCAT
   150541 GCTTCGAGCT TCTTTTTATT TCCTAGAAAA AATAATATTA TAACCAATAT TATTAATCTC
   150601 CCTAAAAATA TAGAAAATTT AAATGCCTCT AGAAATAAAG TTACTATTGA ATTAAATTTA
   150661 AAGTGCAATG CAAATTGTAT TTTTTGCAGC AGAGATGCTT CGGGGGCTAA TAGAGGCTTT
   150721 TCCTTAAGTT TTGAAGAAGT AAAGAATATT ATTGAGACTT CTAAAAGATC AGGCACGCGC
   150781 ATGATAGAAT TTACAGGAGG TGAGGCCCTT TTAGATTCTC TTCTGCCAGA TTATTTAGAT
   150841 TACACTCATG AATTGGGAAT GCAGACTCAG CTCATTACAA ATACCCTTGG ATTTAGCAAT
   150901 CCTATTTTAT GCGAGCGACT TTTACCTAAA TTAGATTCAA TTGAAATGTC TGTACCTTGC
   150961 GTTAATGAAA ATACTTATAA TAAATTGACA GGAAAAAAAG CATATTTTCA ATTAATAACT
   151021 GCTTTAAATA ATATTAAAAA ATCAGATTGC CAAAAGCAAG TATTTATAAT AGCCCTTAAA
   151081 AGTAATCTTC CTTATTTACT AGATACCCTG GAATTTTTTA AAGATTTTAG AAATTTAAAC
   151141 TACATATCTA TAGTGTATCC TTTATTAGAG GGAAGAATGC ATTCTCTTTT TGATGAATAT
   151201 CTCTCTTTTT CGGAATTCAG ATTTTATATT ATACCTTTTT TAAAAAGAGC AAAAGATCTA
   151261 GGTATTAATA TAGTAGGAAG TAAGATACCT CTGTGTGCTT TTTTTCCTTA TGAAAATTTT
   151321 ATTTTTATAA ATTCAAAAGA ATTTCCTTAT AAAAAAAAAG TTATACGTAA ATATAAAAAT
   151381 GAACATGTAT GCGCTTATAG GGAAGAAAAT CTACTAGACG ATCGAGTAAA ATATTTAGAA
   151441 TGTAAAGAAT GTATATATAA AGATTCTTGT TTAGGGGTTA TAGGCGAGTA TAAAATTCTT
   151501 TTTAAAAAAA TAGATCCTAT TACGCGAGAA AAAAATGAAA ATAGATCAAA ATATTTTTCA
   151561 AAATTCTGAT TTTAAATCAA TTTACAGCAG GGTGTACAAT GCTGAGAGTT TAGAAATAGG
   151621 TACTCTTGAG CTAAATCTCA GGTGCAATCT TTCCTGCATC TTTTGCAGCC GAGAAGCCCA
   151681 TGTTTTTAAA AAAAGTGAGA ATTTAATTCT TCCTGAAATT TTATCTTTTA TTGAAAATAA
   151741 AGACATTATA GTGTTTTGTG GGGGCGAGGC CCTGTTAGAT TCTAGACTTC CTTATTTATT
   151801 AGAGTATTGT AAAAAAACAG GAAAAAAGAC CGCCTTAATA TCAAATGGCA TTCCTTTTTC
   151861 AGATCCTAAA ATTTGCAAAA GTATTTTAGA AAATTTGGAT TTTCTTACTT TGTCTGTTAC
   151921 CTCCGTAGAT TCTAAAATTT ATAATTTTAT GACGGATTCC AATCAATTTT CTCTTTTTCA
   151981 AAAAGGTCTT GAAAATATAA TGAAGGACCC TCATGAGAAA AATTTACATA AAAGTATAAA
   152041 TATAGTATTA TTGAATTCAA ATATAAACTA TTTGCAAGAT ATTCCTTTAT TTTTCGAGAA
   152101 ATTAGGAATG CATTCAGTTT TTCTCTACTC TCTTTTATAC CCTATATATT TAGGTCGTCT
   152161 ATTAGACTTC CCTCAGGAAT TTCCTAATCC AACTTCGGAA ATTTTTCAAA AAAATTTAAT
   152221 GAATTTATGT AATCTTTTAA AGTCAAAAAA TAAAATAATT AGATTTGAAA ATATGTCGAG
   152281 CTGTTTTATC CCAGAAATAG ACGCGGATTT TGTGGATTCC GAAGAAAATT ACGGCAAACA
   152341 CTCTTTTTAT TTAAAAAAAA TTAATAATAA ATTGATATCC TACACTAGAG ATAGTATTGT
   152401 TGGAACTTAT AAAAAGTCTT TTCGGTGTGA GTCCTGTTTG AAAAAAAATT ATTGCAGAGG
   152461 TTTACCGGAA GTAGCAAAAA TATTATTTGA AAATAAAATT ACCCCCTTCA AGAGGGGCAA
   152521 TAAGGAAAAA TAAATGTATA GTTTAAAACT AGGTTCTGCT TGCAACAATG ACTGCATTCA
   152581 TTGTAATGTA AATTCAGAAG ATAATATTGA AAATTTAATT TTTGAGGAAA TTCGGGAGAT
   152641 AGTTGATGAT ATTCCTCAAG GGGAAATAAT TTGTCTAGAA GGAGGGGAAC CAACTCTAAG
   152701 AGAAGACTTT TTTGATATAG TAGAGTATTG TGGTTTAAAA GGGCATAAAA TAATACTCCA
   152761 AACCAACGGC ACGGGCCTCA CGGAAGAAAT CACCCAAAAA ATAAAGCCTT TTGTAAAAAA
   152821 AGTATATATA TCTATATATT CTTCTAATTC TTATATTCAT AATTTAATTA CTAGAACTCA
   152881 TAATGAAAAA AGTACATTTG AAAAAACAAT ACAAGCCTTA AAAAATCTCT ATAGGTATTC
   152941 TATTCCATTC AATACGCAAA CAGTTATTTC TAAAATTAAT ATGGCTTCTT TATATGATAC
   153001 TTTCTCCTTT ATTCAAAAAG AATGCCCTGG TATTTTTATG TGTCTCACTT ATCCTCATCC
   153061 TATTAAAAAT ATTTGGGAAA ATAAAATTTT AACATGTGTT TCTTTTAAGG AATTGAAGCC
   153121 CTTTATTCAG CCTTGCTTCA GAGATTTCGG TCCTTTTTTA ATAGTAGAGT CAATTCCTCC
   153181 CTGTTATATA TTTCCTTTTT ATCAAAATAT AGGATATAAT TTAGACGCTA TTATTAAAAA
   153241 TAAACTTTTA AAAAACGAGA ATTACTATAA ATATGGGGAT GTAGAAAAAT ATCCAGTTAA
   153301 AAACTTTAAT TTTAAAAGAA AGGGCCCTAA ATGTGTGGAC TGCTTTTATT TTGAGGAATG
   153361 TCTAGGTGTT TGGAAAGAAT ATGTAGATTT GTATAGATTA CATTTCGATC TTTTTCCTAT
   153421 AGATATAAAA ACCCCCTGGA ATATTTCTTT GGATAATTTT CTACAACTTG AGATAGATGA
   153481 TTTTTCTTAT GAGGATATAA AAAAGATCCT AGAAAATAAT AAAAATTATA AGCCTGTTTT
   153541 AATTAAGATT AAAGATTTTT CAAAAAATCT TTCAATTAAA TTGAATAGGG CAAAAGCAAT
   153601 ATCTCAGATA GTAGACAATT ATTCTTTCCC AATATCTTTT TTAGATATCC CTAAATGTTA
   153661 TTTAGAGCCC TTTACTGGAG TAATCAACAC TTATCAAAAA AATTTTGAAA AAAATTCAGA
   153721 CAAATGTAAA AATTGCAATT TTAGAAAGGA GTGCTTTGGC TTTGATTTCA AATTAATTGA
   153781 TTCCAAGATG AAGGATTGGA AATGAAGCTA TCTTAAAATA GGAGTGAAAA ATGCTAAGAA
   153841 TTTCTTTAGA AAAAGGTGAG GAAGGGTTTG AAATCTTAAA AAATTCTTTA ATTGAGGACA
   153901 GAGAATCTTT TTTAGAAAAT AATTTTATAA AAAATAGAAA AGATATAATC ACATTGATTC
   153961 TTTTGGATAG AAATGTTATT TTTGAAAGGG TTCCTGAAAA AAGTAGCTCT TTTATAAAAG
   154021 ATAATATTTT CTGGATTAAA GCTCAGTACC CCGCTGTGCT TTCTTCTTCC CTTGCAGGAA
   154081 GATATGAAAA GCCTTCTTTA TTTCCAAAAG GAGAATTTCT TATAAGTTAT TTTCGCTCTT
   154141 TCACCTCTGA ATCCCTTGCT AAAAGGGACT GGATTATTAA TGAAATTCCT TATGCTCTTA
   154201 TTAATTCTAT TTTAAAATTA AAAGGAAATG AGGAGTATAA AAATATTCAG TTAAGGGGGC
   154261 ATACAGTTCT CTATAAAAAT AAAAAAGTTT TAGCAGAAGA AACTTTTTAT AATTCTTCTT
   154321 CAGTATTTTT TGATTGTCAG ATTCATCTAG ATTGGAATCA GGAAAGTTGG GATATTTATG
   154381 ATAAATATTG TAGTGAATTT AAAAGTGCAT ATGAAAAGGG AAATCTTTTA TCTTTATTAA
   154441 ATATTTCCAG AGAAGAATTT TTAAAAGTTT TTATATCCGA ATTGGAAAAT TTGGAATATT
   154501 TTATTAAAAT AATGGAGTGA ATTAAATTTT ATGGATGAAA TTTGTACACG ATGCGGAAAA
   154561 AAGATAGAAA ATACAAAAAT AGAAATTAAT TTAGGCTTTT CTGTTTTTAA AAGAGAAAAT
   154621 AATGTTTGGG GATTGTCTTT GGATCTTAAT CAAAAATCTG TTGAAATTTT ATGTGCAAAT
   154681 TGTTTTGATA ATTTTTGCAA TACTTTATTT ATTAAAAATA ATAATGAATT TTTAAAGAAT
   154741 TTTAATACAT CTAAAAAAAA TAAAGATCCT GTTGAAATTG ACGGAAATGT GGACTATAAC
   154801 TAGTTAATTT TTTTAACAGA CTTAAGCAAG AAATCCCTTT GCTTTAGTCA AAGGTTATTC
   154861 ACACTAAAGA TTAAGTCTTA AAAATTTTGA AGGAGGGTTT TAAGTAATGT TTGAATTTTT
   154921 AACAGACACA GGATCTGAAA TAGATAATTA CCTTAGAGAA TCCTTAAATA TAGGCCTTCT
   154981 CAGGACGGGT GTTACTTTAA AAACAAGAGA GATCTTTTCA GATGCGAATT GGGATAATGT
   155041 AAATGCTTTT GAATTTTTCA AAGATTTAGA AGAGGGCGTA GTAAGCATAT ATCAGCCCGC
   155101 AATGAATTAC TGGAAAGATA TTGTAGAAGA GATATTTAAG AAGGGTAAAG ACGTATTATT
   155161 TTTAGGTATG TCCTCCAGAT TTACAGGGGG AATCAAAAAT CTTAACATTA TTAAAATGCT
   155221 TCTGAGTCCT ATTTATCCTG ACAGAAAATT AGTAATTTTG GACTCAGGGC TTGTTGCAGG
   155281 AGGCGAGAAA TGTCTAGTAT TAGCTGTAGC AGAGTATTTA AAGGATAAAA GAGAAGAAGA
   155341 TGTAGAAAAA ATAGCCTCTG AAATAAAAAT CAAGTTTTTA GGCAGAGGAA TAACTTATTG
   155401 GATTTTAGAT TCTTTAAAAT TCTATATGAA GGCTAATAGA GGTTTAGATT CTTTTAAAGA
   155461 TTTGAATATT CCTAAAGGTT ATCCTATAAT AAAATCTGAG AATGGCAGCT TTTTTTTAAA
   155521 AGGATTATTT AATTCAAAAG AAGATGCTTT GGAAGCACTA ATAGGGGATA TAAAACTCTC
   155581 ATCTATAGAG ACTTTGGAGT TTACTTACTC TCCGGACTGG GATTTAAAAA AGATAAGAGA
   155641 AGTAGTAAAT CAGCTGGAAT CTAATTTAAA TATTATTATT AATCATAATA TTACTTATCA
   155701 GAGCCCGTCA GTTACTGCTG TAACAGGGCC TTATTCTTAT AGTATAGGAG TTTTAAAAAA
   155761 TGTTACTTTT TAATGAAGCT TTTAAATCTT GTTAAAAAAC CTCTAATCCT TAGAAGATCA
   155821 AAGGGTATTC TTTTTTTAAT ACTTCCTTAT ACTAATTATA TATAATAAGT CAACATAATA
   155881 TTTCTTATGT AAATAATTAA TTTTGGTAAT TGACATCTAA TTTAGGAAGG ATATAATATG
   155941 AAGGATACAA ATATTGAATT GTCTGCAGAA GACAGACAAG ATATAAATCT GTCTTTAGAG
   156001 GTTATTAATA CCGCAGAATT TGAATTGAGG AATATATCGG GATTTGAGAA TCTCAAAGAA
   156061 GAAGAAGTAC GAAATATTTA CCAAGGGGCT TGTGATGCCC TGATAGAAGG GAGAGTAATG
   156121 CTACATCTTC TTCGCCAAGA ATTTGTAAAA AAATATAATA TTCCATATGA TTTTATTTCC
   156181 ATCGATGGTC ATATTTATTT ACAAGAGGAT TAAATAATGG CGGTTATCCC TGACAATCAA
   156241 AATTTTTTAT CTACAGACAA GAATACCCCT CTAAAGGAAG CACAATTAAA ATCTTTACTA
   156301 GCACAAGCTA TTACAGCGAG AGCTAAAAGA GGTTGGACTA CTTCTGAAGA CAGTATCAGT
   156361 CTCTATACTC ATAGGGTGTC CCTTTCTCAG ATGAATGATA TGTCAAACGT TATTATTGAC
   156421 AAGTCATCCG ATCAGCATAT TCCTTATAGT AGTTCACCTT ATCCTAAAGC AATTTCCTCA
   156481 GGGTCGAAAG TTTTTGCTAA AGCTACAGAT TATAATGAAT TGCAACAAGC AGTAAATGAT
   156541 ATATCTAATA ATATTATGTG CGAAGGTTGT AGTAATACTT GTTATGCAAG CTGTGCAAAT
   156601 TCTTGTGCTT CAAGTTGCAC TAGTACTTGT GTTAATTTAT GTACAGATAA TTGTGGCTCT
   156661 TCCTGCACAG ACACTTGTAA CAGCATAAGT TGTAATAATG CAAATTGTTC TGCGGCTAAT
   156721 TGTTCTTCGG TAGCTTGTAC AAAAACCAAC TGCTCCTCAG GAAGTTGTTC TTTCGGTGCT
   156781 TGTAATGCCT CGGGATGTGA TAAAGGCTCT TGCGAGAATG GTTCATGTCA TCAAAGTTCT
   156841 TGTGAGAGAT CAGGATGCAA CTATGATAGT TGTGATTCTA CTTCCTGTGA TTCTGGTTCT
   156901 TGTGATACAG GCTCTTGTAG TCAGAAGACA TGCAGCGATT CCGGGTGTAG TAAAGATACA
   156961 TGTGGCAAGG CCACCTGTTC TAGTGGGGCC TGCAACGGTG GTGAATGCAA TTCAGGAGCT
   157021 TGCGCGAGAA GTGGCTGCGA CGCTTCTAAT TGTTCCACGG ATAGTTGTGA TGACGCAGAC
   157081 TGCAATGCGG ACCCTTGCAG CAATAATACA TGCAATAGCA CGGGCTGCAG CCACGATAGC
   157141 TGCTCTAATA ACACTTGTGA CTCTGATGAT TGTAGCACTG CCACTTGTTA CAGCGGGGAT
   157201 TGCAATGGTG GATCTATGAA TAAATCACAT TAAAGGAGAT TTTTAAAATG GGTATATGCT
   157261 CAGGATGCTG GGGAAATTGC AATAAGGGCT GTTCTGGTGA TTGTAATAAT AAATGTATTT
   157321 CCACTTGCAC CGGATCTTGT GTAGGATCAT GTTCAGGATT ATGTGAAAAT ACATGTACAG
   157381 ATACCTGTAT TAATACTTCT AAAAATGATA CTCGTATTAC TTCTTTTGTC GTAAAATTTT
   157441 AAGGGGTTTA AATGATTAAA AAATGGAATG CCTTTAGTGG TTATAATATA ACAATCAATA
   157501 CTACTGAAGA TTGTAATTTA AGATGCAAAT ATTGTTACGA GATATATAAA AAACCTGGAA
   157561 ATATAGATCT TAATACAGCT AAGAAATTTA TAGATTTTAT TTTCGATGAT CCCGACCCTA
   157621 CCAATATAAA AGATGAAAGG CCAGATGCTT ATGATGGATT GATTTTAGAC TTAATTGGGG
   157681 GTGACGCCCT AATGAATGCT GATATTTTAG ATGATATTTT TAAATATGTA AATACTCGTT
   157741 GGGCTTTAAG TGATAAATTC AAAAAACATG GTTGGAGATC CTCAATATCT TCAAATGGTA
   157801 CGCTATTCTA CAAAAAGGAA GTTCGAGATT TTTGTGAAAA ATGGCAAGAC CACTTAAGTT
   157861 TAGGGGTGTC AATTGATGGT TGTCCCACTA TTCATAATAA GAATAGAATA TTTTGTGATG
   157921 GTAGGGGGAG TATGTCTACT ATTCTAGAGT GGTGGCCCTG GTATAGAAAA ATATTCCCCG
   157981 TAAATTCTTT AGAGACAAAG GCAACTTGCA ATAAAGACTC TATTCCTTAT TTATATGAAT
   158041 CTTTGAAATG GATGCATGAG GAATTAGGGT TAAGATGGAT TAATCAGAAT TTTATTGGGG
   158101 AAAACATGGA TCTCATCGAA AAGGATCTTC AAGAATTAGA CAAACAACTT GAAAAGTGCT
   158161 GTGATTATTG TTTAAAACAT AAAGAAGATC TTTATTGGTC AATTCTAGGA GAGAGATTCC
   158221 AATTTCCACG CAATGAAAAA TATGATTCTA CCTTTGCTAC TGCAAGTTGT GGAGCAGGAC
   158281 AGATGCCCGC TTGTTCTATT AAAGGTGATT TATATCCTTG TTTTAGATGG CTGCCTCAAT
   158341 CTCAGGGGGA TAAATTTGCA AAATATAAAA TTGGAAATAT CCATGGTAAA TTAAATAAAA
   158401 ACCTCTTTAA GGAGGTCAGA ACTTTAGCAA GGGCTTCTAA TTGCACAAAG GAAAATAAAT
   158461 GCTTAGAATG TGAGTATTCT TCAGCTTGTG TTTGGTGTGT AGCTGGCTCT TTCGCAGAGT
   158521 ATGATGATTT TATTAGACAA ACTCATATAT GTGAGGTAAC AAAACTCCAA TGTAAATGGG
   158581 CAAAAATTTA TGTAGAGAAA TTAAAGGAGA GTTTAAATGA AAATACAAAA GTTTGAGGGA
   158641 ATGATAGGGC CTTGCGGAAT ATTTGATGAT AGTCTAGGTA TGACTAATGA TGAAGTTCCT
   158701 GTTTCCTTAG AAAATAATGT TTATAGTGAC GCTATGAACT TAGATGGATG TAATTATACC
   158761 GCCCTATTAT TAGATTCTTT AGATTTAAAT CTCCTTAGAC CTAATTTAAG ATCCTACATA
   158821 AGGAATGCTA TTTTAAATAA GGCGCAGACT TCTTTTGTAT ATGGTGAACT CTTACGCCCT
   158881 TTCAATAAAG CCTGTAAAGA ACTGGGGATT GAATGTAACC CTCACATTAC CCCTGATGGA
   158941 ATATTTATTA ATATGGAAGA TTATTTTACT TGGCAGAAAT TATATTTCCA TCATCCAACA
   159001 AAAAGTGAAA AGAGAGCTTA AATTAAAATA TGGAAGAAAT AAGTGAAAAA AAAGAAATTA
   159061 CTAAAGAGTA TCTAATATTT TTGTATTCAA AATTAAAAAA AGAATTGAAT GAAGCTTTTC
   159121 AAAGTTTCCA GGAAAATTTA AAAGCTGAAG ATATAAGAGA ATTAAATACT AAAGTAGCAG
   159181 ACATACAATC CAGGGCTCGA TTATTAATTA TGTTTATAAT TTCTAATTGT GAATTAGATA
   159241 ATTTATCTAC CACTATAGCT AATGTTAAAA AATGGCAAGA GGAAATTACT TGTGAGCAGC
   159301 TATTTTCTCA GAATTAATTT TTAATGTTTT AGAGGAGCTT TGGAGCTCCT CTTTATATTA
   159361 TATATGGAGG CCGTTGGTAT GCATTACTTA ACATCCATTC TCGACAAGCT CAAAGAGCAT
   159421 GAAGTACAAC TCAATAACAT AAACGTCTTT CCTATAGCAG ACAGGGATAC CGGAACCAAC
   159481 CTCTTCAAGA CCTTAAATGT AGAGGTAGAT GCTGATAACT TCAGAGACTT CCTATTCAAG
   159541 TTATCTGACA AGGTTCTTTA CTCAGCCAGG GGCTCCAGTG GCAACATACT AGCACTATAC
   159601 CTCCTTGGCC TCAAGGAGAA CTACAATGAC AACATAGTAG AGGCCTGTAA GGGCGCAGCC
   159661 CAGTTTACAT GGAACACGAT GTATGAGCCT CAAGAGGGTA CGATACTCAC GGCCATGAAG
   159721 GCCTATCCAA CAATCTTTGA AGGCCCTAAA CAATACATAG GAGACTTCTA CAACAACGTT
   159781 TTAGATTGCC TTATGAGAGG ACCAGACTTA CTACCTATTT TAAAGCAGCA CAACACAATA
   159841 GACTCAGGAA CCTTAGGGTT TACATACATC TTACAAGGAC TATATGAGGC CATAGTAGGC
   159901 GAATCCTTAC CAACACCAGA ACTCACTTTA TCCCCTGTAG ATACCTCAAT CACACCGGAA
   159961 GAGAAGACTT ACTGTGTAGA GTTATTACTA GAGGGCAACC ACAAGGAGGA GCTAGGATTC
   160021 CTTAAAGATT ATGGTGATGA GTTGATAATC CTCACCTTAA ACAACGAAGC CACCAAGCTC
   160081 CACATACACA CAGACAATTA TCAAGAGGTT ATACGTAGAG TAGAAGGGGT GGCACAAATT
   160141 AAGGCCACAA AGGTAGACAA CATGAAGGAA CAAGGCAAGG CTTGACAATT TTAAGGTGTT
   160201 GTAATATAAT TATATTAGAG AGGTGATATA GTGAGCAAAG CAAAGACCCT AACTAACTTA
   160261 GAGCCTCAGC ACAATACATG GATGCGAGAG TATCAGCGAC TCTTATATGA GGAGAGAAGA
   160321 TTCGATGAGG GCTCGCTCAA CACTATTATG ACTCAAAGCA AGAAGGGTAT GATAATTATA
   160381 TCAACAGGGC GAAGTTCTGT CAATAGTAGT ATCCCTGGGA ACGACTTATC TGAAGAGTTT
   160441 GAAGCATGGT GTTACAAGAC AAAGAGAAGA CCTAACAAAG CATCCGAAGA TAAATATTTA
   160501 GAGGAGAGGA ATGCTCAAGC CGATAGAGAA CTTAAAGAGG AATTGAAGAG CGGTGATAAC
   160561 CCTTATGTAT ATATACCTGT ATATGGTGCT TACAAAGGCA AGGATGAAGT AGTAGATGAG
   160621 AGTGAGAAGT CTTACATAAT CTTCAACTCC TACAATCGTT ATAAGGGTAA ACAAGGATCC
   160681 TGGGAAGACT TATATGAGAG AGCATTAGAG TGGTGTATTA AGTATAAGCA GGACTCTGTC
   160741 TTTGTGCAAC CTCCCAACCA ACCCCCCCTA TTATGCAAAC CAACAAGGCC AAAGGATAAG
   160801 CAAGAGTAGT TCAGGGAAGT TCAAGTTCAA TGTTGAGAGT GAGACATACT TCACAACTAT
   160861 TAAGAGGAAG AAGTCTGCTC CTAACTTCAC AGCAGATATT ATATTTGAGA ACTATATAAG
   160921 AAGGGATCTA CCAGCATCTC TAATTGATAA GATGAGGAGA ACACAATATG GGGAACTTTG
   160981 GAAGTTATGA CACTCAAAAA CTTCTAAAAA TGTTATGCTT TTTAAAAAAT AGAGACGGGG
   161041 AGTAGTATAC AACAATGGAA CCATACAGCC TAACAATACA CAACTTAACC TTCAACATAG
   161101 AGCTAACCTC TGAAGAGAGT AGGTTTGACT TACAGACATT AACTATATAC TTAAACAGGG
   161161 ATTTACCTAT ACAGAATAAG AGATATAATC TAACACAAGG GATTACGCGT GCCTACTTAC
   161221 TAGCTACGGG ACACGACTTC CAGGATACCT TCACATTAGA TCAACTCTGC GCTATTGTAG
   161281 CATCCTTAGG TGATGAGATC CTCAGTGAAG TAGACAATGC TATCATGTAC TTCGAGCAAT
   161341 AGAGGTTAAT TGAGTTGCGT AAATTCAGAC CTCCTAAACC TCCAAGAGTC AACCATAAAC
   161401 CTGACACTTC CTTAATACAG CACGGCACAA GTAAGGAGGA GTTAGATCTC CACAAGACTA
   161461 TCAATCTCCT AATACCAGGG ATTAGAACCA TTAAGGGTGA CAGGGCAGTA TTAGAGGGTA
   161521 GGGAGATAGA CATATATATA CCCAAATATA GATTAGGAGT AGAGTACGAC GGCCTAGCAT
   161581 ATCACTCAGA AGGCAAGACC CAAGACTATC ATCTCTGGAA GACTATAACA GCAGCCAAGA
   161641 AGAGGGTGAG GATTATACAC ATATGGTCAG ACCTGTGGAC CAATCGAAGA GCTCAAGTTG
   161701 TAGACTTCTT AAGTAAGGTA TTAGGCAGGA CAACGATATT ACCTTACAGC GAGTGTACTA
   161761 TTGGTGAAGT AAGTGCAGCT GAGGGTAGTA AGTTCCTCAA TGCAACACAC ATCACGGGCT
   161821 GTGATCCAAG AGCACGGGTA TTTATAGGTA TATATTACAA GAACTATCTA ATAACAGTGG
   161881 CATCATTTAC AAGGGATGAG ACAAGCTGGA CATATCTTCA GAAGGTGGAT AGAGCCACAT
   161941 GTTGTATAGA GGACGACTTA GCACACATAT TTGAGTATAT AAGGGCTCAC TACAATGTTG
   162001 TGACCTTTAG AGCTACTATA GATAGGTCCC TATTTGATGG CAGTGATTTA AGGCAACTTG
   162061 GTTTTAGAGT AACAGAGTGT ACCCCTCCCA ATGCCCATTG GACTCAGAAT TACAAGTCTC
   162121 GAGTACTACA GGAGGGATAC ACAGATGATC AGATGATAAG CAAGGGATAT CATAGATTCT
   162181 ATGATTGTGG TGAACTTATA TTAGAGTGGT GTCCTATTAT TCAAAGAAGT AATCCCAAGT
   162241 CTTAGTAACA CTAGCATCAG GATCAGACAT CCACTCATAA GCTATCATAT CAACGCTATC
   162301 GGAGTTCATC ATACAACTGC ACCAATAATC AGCCAAGCAC ATAGCTAGTA CTACATAGTA
   162361 GTCATAATCA GTGAAGGTGC TATTAAGTTC AGGTGCTGAG AACCCTTGCT GCATTGCATG
   162421 GTCTCTTGCT GTACTATAAG CTCTTTGGAC CCTAGATCTA GCTTCACTAG GTGTTATACC
[truncated: 84,851 more chars]
