# Supplementary material for: Clades of huge phages from across Earth’s ecosystems
Source: Nature. 2020 Feb 12;578(7795):425–31. doi: 10.1038/s41586-020-2007-4 (PMC7162821; doi:10.1038/s41586-020-2007-4)
Supplement: Supplementary file 6 — Genbank files for all genome. [file 41586_2020_2007_MOESM6_ESM.zip › genbank_genomes_SD-4/F21_PHAGE_CIR_32_21.gbk]

LOCUS       SRR1747052_scaffold_1_prodigal-single     313492 bp    DNA     linear   BCT NOV-13-2019
DEFINITION  SRR1747052_scaffold_1_prodigal-single, contig.
ACCESSION   SRR1747052_scaffold_1_prodigal-single
VERSION     SRR1747052_scaffold_1_prodigal-single.1  GI:
KEYWORDS    .
SOURCE      F21_PHAGE_CIR_32_21
  ORGANISM  F21_PHAGE_CIR_32_21
            .
COMMENT     Data sourced from ggkbase. For additional details see
            http://ggkbase.berkeley.edu/organisms/404922
FEATURES             Location/Qualifiers
     source          1..313492
                     /organism="F21_PHAGE_CIR_32_21"
                     /mol_type="genomic DNA"
     gene            complement(<1..123)
                     /locus_tag="SRR1747052_scaffold_1_prodigal-single_1"
     CDS             complement(<1..123)
                     /product="hypothetical protein"
                     /codon_start=1
                     /transl_table=11
                     /translation="MKLYKNEMTNTQYADLAVYCNKNGLVIEDKGDYLEAVNPPE"
     gene            complement(136..1845)
                     /locus_tag="SRR1747052_scaffold_1_prodigal-single_2"
     CDS             complement(136..1845)
                     /product="hypothetical protein"
                     /codon_start=1
                     /transl_table=11
                     /translation="MSIRVNGKIIASNGDIKTEVSTDNLVTLDTNQTITSSKTFTIEP
                     LKKSTTVDITVENPETYQQNDAFRVQDKNGKDMGWFGCGQLTSGEIHTTIHSKNKDGY
                     SSIVAACVPQSGTTGAYAYAPNTPENAPDNAIVTVDYVKDKSGSLSIMDVVFAPLGID
                     ESKNKRRYLNGQVIIQSQFPAFTSAVKARMTTMANAFTTETNWQAEKTNSKLGQCGKF
                     VVDDTAGTIRLPCVVNAQGLVDLTLIGGIKSESLPNITGSVASVPGLSAPEGIYSGAF
                     QKGDKVNEFGGNGNYYGVQKTLFSAGLSSSTYQDNAPVQQEAIQYPYVIVVNTGVEEA
                     ERPINNYQVNNVYSYGMSQYYKGDMNNLSWLKSAGQWNSSTVYAGMYNWLVEQVNAGK
                     SGFVASTATYTDYDFVINTTDQTFRLPLLNGQEGIFADKTVPSDYSLYYYVGDTLQNA
                     SLINVARIEEKLTDVNAASRGYLVESYHNGTEWYRVYSDGWIEQGGEFTQSSPFTLTF
                     PKAFTTTSYVISLNASDTTPDDNNLSVTSWKNKTATGVKIYISFQGIALSNQLCNWIA
                     FGY*"
     gene            1982..2290
                     /locus_tag="SRR1747052_scaffold_1_prodigal-single_3"
     CDS             1982..2290
                     /product="hypothetical protein"
                     /codon_start=1
                     /transl_table=11
                     /translation="MTKPTFNTPRDLIEYLKEMFLKATDVDEFASDFYQFAFQDIDHI
                     LGDVIEIDDDDTFPVYGSLKQAKEFVDMNKDGFIFIVKAKKKKPVAYIVRNGKFVKLT
                     *"
     gene            2442..3143
                     /locus_tag="SRR1747052_scaffold_1_prodigal-single_4"
     CDS             2442..3143
                     /product="hypothetical protein"
                     /codon_start=1
                     /transl_table=11
                     /translation="MCDLIEIFRQEIFQTLLESMFSIAELNSKKELSDKIKYCKKFLK
                     IVGKGTTRISFYLPKMNHVLKLAFNEIGIKQNEFECDKKKANYKIFTKIYRHADDFSW
                     IECEYAKDVSRSKFKELTGISHSDFGKILYLLGDIYFTRKYDKEFISANLNKDELAKL
                     HNNYDDVIKKNKFIQEFSNYLYTEKPDAMFIADLIDNSAISNLGVVKRNNNEFLVVRD
                     HGLNKKIMNMINDLD*"
     gene            complement(3203..4825)
                     /locus_tag="SRR1747052_scaffold_1_prodigal-single_5"
     CDS             complement(3203..4825)
                     /product="hypothetical protein"
                     /codon_start=1
                     /transl_table=11
                     /translation="MSELVKNVYSNYPFIVKAKSRGYYDYRSTQTIVDSSNIVLDMKK
                     FEGLETSLTETDNYPLIVSTKEHTLPNWHFIDDTKNVFMNVGKNYKSIGEYKNNYYLI
                     NNGCTESEGVYSGFNSSENKLTLNKKFPSDMTSMEIVTKAMFTENGSHSTLFGRNSGN
                     DGTIIIRNNSGFKFGYYHGSWTWESSAPEVELNKWHWFKVIWDGTNLTGYMLEDNSYT
                     LDALPEISSWSQCWQSTDNIFTGNSFDIGYNKNLTGEYCKGSIDLANTKIVVNDDLFF
                     AYNQQTLVKYNLNGCLYNYTDTGVADTLNMFSVEKDNQDTAIILTKEESPTIENSVVT
                     YLGQTNVPEHKVYSYSEVDGYEPFDVTLVGTDATYDISTYQFNGSKASESYLKLNYDL
                     KESDNLEIITKVKFNDVSSSAAVFCSSTNVWWIGETRGKFGGYLNGSKTSNFTLEANK
                     TYWLKIVEDGLNLKLYAVEDDNYSINNVPFGDAVYTSSRYGLTKNGFVFGANIGYNSE
                     NLDGTIYLKDSKFVVNDEAIFGNVVVGNWVKK*"
     gene            complement(4825..6285)
                     /locus_tag="SRR1747052_scaffold_1_prodigal-single_6"
     CDS             complement(4825..6285)
                     /product="hypothetical protein"
                     /codon_start=1
                     /transl_table=11
                     /translation="MIDLSIKKLLDVKKDIRDAIEEKGVTIADDSNFEEYSKHIQKIS
                     GSGGSDLETSTFNNVLNNSSNKVNVEDKVFLNHVNALSGEGSCISDKDDFKTSYPRIL
                     SADGNFVYAPNAMQQLSYVKLDGLKAKDFSTVTRTLGLRDLAFGPNGELLTCNLRYTS
                     GSNTSEEYRCDSRYWKEYISYHAGGGYIGEDIYVLQSDNKNYVIKKDLETGKNLKQWL
                     IEDVDWSYANYKAQCIALYENDKLYVYDFKANIVAIIDENTDTVTKENINVSKLQEIN
                     IRPVAITNDHKFIICKSTNSSSERLRCIRRDSINSFTELSDLESGKLQMQNKFANLNY
                     LFFFNRFNQILSIKYQQKDKYLILQYTGCDENNLPIFNEIKLSKPDAFNSDEYSFTSD
                     DIPFTFDATGTKVVYALQKNDGDFNYVIVQSLEDRSQFEIVDSDLCNSTSIQGIVQKA
                     AETGAMTKVKAYKMKEATATVTTNINAEIEIVGGIQ*"
     gene            6446..7018
                     /locus_tag="SRR1747052_scaffold_1_prodigal-single_7"
     CDS             6446..7018
                     /product="hypothetical protein"
                     /codon_start=1
                     /transl_table=11
                     /translation="MIKIFISIKTTGTIPWKHGITEIAMLAVKDGRAIDQMFTKMNPG
                     EVEFDSKALEINNEKQETIQQYIPQEFAFNHIEKFLNKHTVPDEKFMIVAYNASFVYD
                     FLLNMFKKHGTVVDESGNKHNRFFDYFYSPALDVMQMANILLLDIRPTIPDFKFNTIC
                     TAFELPTPLDNSCFKQVRLLFMLYNKLSTS*"
     gene            7185..7403
                     /locus_tag="SRR1747052_scaffold_1_prodigal-single_8"
     CDS             7185..7403
                     /product="hypothetical protein"
                     /codon_start=1
                     /transl_table=11
                     /translation="MSKSALPKAFQLRETFCGERFLITKVSEEFCFYLYSNGLTCMCR
                     KNEMIEPVVKQFPDFISAIKSPEFKLAI*"
     gene            complement(7449..8381)
                     /locus_tag="SRR1747052_scaffold_1_prodigal-single_9"
     CDS             complement(7449..8381)
                     /product="hypothetical protein"
                     /codon_start=1
                     /transl_table=11
                     /translation="MVTKKDLELLPSNIKHQVEKCLQFEEDCKKQDEIEFREFARSHN
                     NLSASDFVLQYYNTTKKVLSDERLFWYLQVYGTNTYGASVAKFVLDNTDLNDIHVPVN
                     ENKPKECLKEFKDPVIAPYEITCTCEQPSITVHNETCKCCEVFPELLEDSNTFQQFSN
                     KENSKDDNELFQLSKAVYQACKMYENKSITSLILFDILYEKDESKSIDDSDNYKFIVE
                     LIKTMSSYGIIKRKSLTFKIVDNLFTFDRVKNCIVKTCCYSNLFTNEEKINYLQAMKT
                     LNVMELSRLFKQAHEKTSELLESLGLKKKRTKKN*"
     gene            complement(8540..9202)
                     /locus_tag="SRR1747052_scaffold_1_prodigal-single_10"
     CDS             complement(8540..9202)
                     /product="hypothetical protein"
                     /codon_start=1
                     /transl_table=11
                     /translation="MSIYKGKIKQNIICEGLKTIEKICKGSTIIYENKLPAGQILVET
                     STPGTYTLTIPKTQNYYFIAVGACGGSALGGSGHYTNCNAAGGSGACAAGTIKLAKGT
                     IVTYVVGALGANNSGYSVGNYPAKAGGASSVSIPGNSIATANGGGGAIAHIHTSPTRT
                     PCAGGTYAFGSGVTVDTSITKNGNSGVNDSPGASVYGGHGKGNQTGTTNGTLGYFIFK
                     TA*"
                     /db_xref="cak:Caul_3471"
     gene            9385..9612
                     /locus_tag="SRR1747052_scaffold_1_prodigal-single_11"
     CDS             9385..9612
                     /product="hypothetical protein"
                     /codon_start=1
                     /transl_table=11
                     /translation="MPLITLGDKTISQIYQGSTLLYQKALPTGTILFEKYGTNGGGGG
                     TKYELILPTAQMIEIVIVGGGSPVVGAAIDL*"
     gene            9625..10242
                     /locus_tag="SRR1747052_scaffold_1_prodigal-single_12"
     CDS             9625..10242
                     /product="hypothetical protein"
                     /codon_start=1
                     /transl_table=11
                     /translation="MINVGNFLNNNIKKHNRNNRLNKHSDKRYKVYWSRSTASGSGCG
                     VIRIKPKTVGQKLYIFVGNGGDNTNFGNGSLPAPTHEGAASGVGTLPDYSSNIFIAPQ
                     GNLQQVGSAFNSGKVGDGTKAVGYSTGGFDTSLWTDFQIISNNTPANGHWFAIYDSWV
                     APGSTRTVSTFDNTQTGPGASGYNNAGQNSASYPALGGYVKVTAI*"
     gene            complement(10275..12437)
                     /locus_tag="SRR1747052_scaffold_1_prodigal-single_13"
     CDS             complement(10275..12437)
                     /product="hypothetical protein"
                     /codon_start=1
                     /transl_table=11
                     /translation="MSTIIYNNVEYNQIFIDPSKTVAGDGSTPENALFDFPTTLADNT
                     CYVIRRTNESPNTLPQIPNGTYDFKNLMICGMPKETDLLYKYMNQLEKDAWGKDNFDY
                     AMCRVNNTTANQPAVTLTAVNDFIVNRCYLFRDESDLSNDNVKEFAFDVTNADACTKF
                     DNCKFGFLGDNFDDDAWLSSHSAPNNKNRAYFLHASDTQAVSISNCVFNAASDYNSLN
                     GTYRSCLLTVEGTQNINICNNIFNICSKSNAASSASHDCCSYLYGNVCRNVNMSNNVF
                     NMIDYGNIYCPHFSICFFMPENGYTTNFIVDNTKVNYKQMKDNVASCVQGSILFDFEN
                     LTHYSITNFDLDFSNSPYFGLYKDLLISCKYSRSPNNKIDNISIKYNTSSKVGYNNNN
                     NNNDFGSLAILCDSVMGSTGSEQYTPIYTPTICKATNISVLRGYGAALYSTGACIEAN
                     IIRGLIYLYSRNYFKANKVINPKGNYRVIDMSSVACCSTVSIDTLEVVKDDATYPYDS
                     SIEQIVFYNLEYGATNNVFINHCNALPFNLSMSTNKNSNARETSWVANDYNGLFIARN
                     LSASAKSWGVTRAGTTAKASFKMETTVNDTNNELTLGCNPCTGFILTPSETGAKTITA
                     YFGSSNSYTSFAGIGSKIWLEAFVPQTDGSVKVYNSIVQGSVEQDTSVWEGDSGVKPL
                     KAVLPVDVQTTDDIEVKVHFHWYDSIGYTYLDPELHLD*"
     gene            complement(12455..12925)
                     /locus_tag="SRR1747052_scaffold_1_prodigal-single_14"
     CDS             complement(12455..12925)
                     /product="hypothetical protein"
                     /codon_start=1
                     /transl_table=11
                     /translation="MGVHYYLDEIQEIKKLIYNEIKKKGVEIDKDLYFNEYPLKIREI
                     ETASKEEKPYFNFFKVPIEPKNFVFGGGVSSVMGEIYFSFNIKDILTIEKPLLKIGDQ
                     VWGYRGLETVDKSYVVEKQVSSIDYSFIKAQPTCTEQVWGPNKTLDDFQFSTDV*"
     gene            13138..13749
                     /locus_tag="SRR1747052_scaffold_1_prodigal-single_15"
     CDS             13138..13749
                     /product="hypothetical protein"
                     /codon_start=1
                     /transl_table=11
                     /translation="MKTFTELFLQLMKESYEQPLEEKHMKYAKEDFSYISQYVKGDEW
                     NKDDLKEFSFHAENDVENKGVFSFVRMRVFFDKTHLVILSVNQLSYDSTQQSRIVCGC
                     AMSTINEEDYNKINETLLRLDHLDAFGIYSELRNYLLKNCSFVCVKDMFKPFIEDNSI
                     KFKDDLKFAIVPNNIEGLDWFDKQLYRTTDQQQRMVNINKATV*"
     gene            complement(13787..14752)
                     /locus_tag="SRR1747052_scaffold_1_prodigal-single_16"
     CDS             complement(13787..14752)
                     /product="hypothetical protein"
                     /codon_start=1
                     /transl_table=11
                     /translation="MKLIANWLNSFNYSKEELAKLTSIRDSEQIVEDNFEEEKNRTFS
                     MLPFNSFTHKELSVDTCATNIINKLFDKYVDDDTLVITTGSEHHSVKNNFKKCKNLIH
                     FVCRGEIRKDIDIIKEIKPFKKVFIYMIALSVGDTHYLNNCIIEWLQQILKENNKQFV
                     TVLDAVQELFLLPRDYSIYDYVVGTSHALIPNYDMGMLFGKSDFSYKAGNWLKDFNDC
                     MSILLRNRDKLYQLNVIMRQHFAKFTTFDKDLIDSSRAPYVYNLCDYKKRLEGLNDVD
                     YEHGAIVPGDYTPVTFRACPFLAHQEKFIDRIQQIDNILEIDIGN*"
     gene            complement(14784..16130)
                     /locus_tag="SRR1747052_scaffold_1_prodigal-single_17"
     CDS             complement(14784..16130)
                     /product="ISCaje4 transposase TnpB n=1 Tax=Campylobacter
                     phage CP220 RepID=D5GVD8_9CAUD"
                     /codon_start=1
                     /transl_table=11
                     /translation="MITLKIKYIAERASDNQVIADYQMQYNNLLHLFYNRLKDGTSET
                     KCKHLQFNNLDLMKSWFRQSCVKDASFLLKKNEETILFGGKYLFEQRFRHNISKEEFK
                     ERRLVPLCSIGEGRCNGNRFFRLSEDCYSVIFSPMLKQKTKLKLIGVGNRIKVLKKLY
                     IHQQLKDTPITYKLDKKFVYISFDESILRDKIVKPISNRIFSIDMNPNYIGWSVVDLK
                     ESDEFKVVNSGVISLKNINDVEFKFKKLKLPSTSTERKHLNNKRNYETLEVSKFLVDI
                     SKHYHCECFAIEDLVIKSKDNYQGKNFNRLINNNWNRNKLVNNLRKRCNIFGIKFVEI
                     SPQYSSVIGNLVYRELRLPDMVLSSIEISRRCYEFNLQYIKKIKAKTKNVIFPDLTEL
                     LLDKVKHSLEEVKCFVDFVSWKQIHSELKKSKLRYRFPLDERVFKTKTLRFINVFI*"
                     /db_xref="UniRef100_D5GVD8"
                     /db_xref="D5GVD8_9CAUD"
     gene            complement(16220..17158)
                     /locus_tag="SRR1747052_scaffold_1_prodigal-single_18"
     CDS             complement(16220..17158)
                     /product="hypothetical protein"
                     /codon_start=1
                     /transl_table=11
                     /translation="MIESILEKVAFNSAEFAYYKEALKSYNAKELMSERDYVSVDETL
                     KKFLPCQINDDYHFTFSTTATDLIKQLFAKYVDDETLVLTTNSEHPKVQEILKKCKNV
                     VKAFDKETLQQFTVDKKYKRVFIYMIGTMCATGHIVYDQEFESIIERAKASGKEVITV
                     IDAVQELFLLYRDYNKFDYVIGTAHALIPEYNVGLLLSKDNSIGKPLAIAQPFVTMLN
                     WLLKRKEYLYQFNTYMSMEFGNTRNTQFHFDFGISHLFFIKTRNGEFNQMQEEDTVRD
                     NIDNVGVLFRGCWSVVDKNNFNNLFQTTKFIVDGNL*"
     gene            complement(17151..18131)
                     /locus_tag="SRR1747052_scaffold_1_prodigal-single_19"
     CDS             complement(17151..18131)
                     /product="hypothetical protein"
                     /codon_start=1
                     /transl_table=11
                     /translation="MNTEMNNRQECQFEVWTECNSKCVFCYLSTNNIKTLDEIKIRQM
                     NKIIDSMNEPDFCKKFNKVAFIGGEFYQGQLANPEVKSKFMEMMDVAAKLLNDGKINE
                     VWTCATLTIGDQKDMYEVLKKFNDISKVWVLTSYDTIGRFHTPKMKQTWLDNMQKLRD
                     TYKDIKINITSILTGDFIDKYLEGTLDLWEIANKYQAAVFLKPACPIDRNEKSQYTKE
                     ETNQIIPNFFPTRDKFIEFLYKFRMNEPEFMYDKLFNMKYRSDYLYRFEEGEMHCSHR
                     VKETQQEFYDKQIADNVVNKCGHSSQYQIYLDSEECAVCDKEMIKEMLND*"
     gene            complement(18128..19060)
                     /locus_tag="SRR1747052_scaffold_1_prodigal-single_20"
     CDS             complement(18128..19060)
                     /product="hypothetical protein"
                     /codon_start=1
                     /transl_table=11
                     /translation="MGKMVQYSMWSNCSNHCDFCLIRDHHHYTKKEQVANIRRIRENI
                     KHVDWQNEFSYGISLLGGELYFITDKEVQDEFMLLINDIIDNILLKVDNEFCRYSSVT
                     NGLYDPTFLFRVIDEIKNRAGIEKVDINFSYDLKYRYHSEERRKLALENINKFHDRYN
                     YRVGVQMIVTQHLINLCKSGEFNVAEFVEKEIPGCVLSLLYPHPVQTGNKLPDFFFKR
                     EDLFWFVDYLRENCLDTYYNFLYSTKNSGTFKYTGFLDRTSKGLKHLDQQPTLSDGKE
                     ELSECGHSVLYKCYSDSNDCMLCDLELLEADINS*"
     gene            complement(19060..20016)
                     /locus_tag="SRR1747052_scaffold_1_prodigal-single_21"
     CDS             complement(19060..20016)
                     /product="hypothetical protein"
                     /codon_start=1
                     /transl_table=11
                     /translation="MTKVNTNVVDCGEHRFLQFNLWKDCNNNCEFCFYRGHKLLSNEK
                     KISSINFVKERLLDLEESDFYNEIGFIGGEFFDNQIEDESVKKAFYKLFDILKDKRER
                     GKLDRIYITTNLIFDSNRLLRPFLDYLKELNLLDITLLCTSYDLKYRFHNEKALQLWQ
                     TNMVELSKDYNTMIHTEIIVTQAFIDAVMKGTFNIEEFCEKYNTRIDYIEPSSGFYFY
                     DKKECEKEVKDFFPKREDFLNFIQYTAIDNHWIDLTKFLSMRIRSDTLYCHLKGQWRK
                     LEGRRSQYICPTLGLYNVTYENGYCDSKESMVEDVNAFLGSV*"
     gene            complement(20013..20876)
                     /locus_tag="SRR1747052_scaffold_1_prodigal-single_22"
     CDS             complement(20013..20876)
                     /product="hypothetical protein"
                     /codon_start=1
                     /transl_table=11
                     /translation="MDIKPITEFLLWDNCNNNCKFCFQRKNPRLFSLEEQEQILDNVL
                     RFLNSDEYIKGSHVLVVGGELFDRDRGFMLPFFEQIIEKMLSDDIDILYLNTNLIYDQ
                     TYSTMLKPVLKMFDANSLFDRLKFTTSFDIAGRFKTKQARSLVLSNLLLLKDDFPNLR
                     TVVNIILTKQFCESVINEKFDIFHFMESFNVNTNLIPYIVLNKELCADRETIFEALRK
                     INEQHPEYIRQYVDNMDLRHKRYLYACYPDNLKLCSCDDSECGHSVNFKKYSDDHEAC
                     FVCDLKRVFDL*"
     gene            complement(20876..21514)
                     /locus_tag="SRR1747052_scaffold_1_prodigal-single_23"
     CDS             complement(20876..21514)
                     /product="hypothetical protein"
                     /codon_start=1
                     /transl_table=11
                     /translation="MKKFNLKLGNNFCPFCGSELTYNDEYKVVYCKTCKENGHTVQFK
                     YKDDPQEAFDYANTRNGENELLEKLQDLYAYLKQLGIEGQNLEDISVASEGELPNNGW
                     IITEEAVALPCEEPHDEMYSHLVTDKTINLSDRQEVCNVIHCINVTYVMKVLDIYIPK
                     RYNAKQKEVLTKVCSKYPKDTKIEVEYLTEAKGKQFETFDGLSDFLLFLDTI*"
     gene            complement(21526..22086)
                     /locus_tag="SRR1747052_scaffold_1_prodigal-single_24"
     CDS             complement(21526..22086)
                     /product="hypothetical protein"
                     /codon_start=1
                     /transl_table=11
                     /translation="MDITYSNITTTMLNKLIAMCANINNYGNIDACFKAGFSVNVKVP
                     HTYTAPGSGGRVEYVPISNYSLTGNAVPQQTAANLTNDYNAFIAKLGLNLNAKCTVNG
                     IFYLLENIVEFAKSNIFFATSIYTGNKWVVYIPSNESVRVHNASELSDDIVRENPVTK
                     IIEEYVTAIRNRIRAYPAIYTFKIVK*"
     gene            complement(22097..22753)
                     /locus_tag="SRR1747052_scaffold_1_prodigal-single_25"
     CDS             complement(22097..22753)
                     /product="hypothetical protein"
                     /codon_start=1
                     /transl_table=11
                     /translation="MKKLIKYNDLIEYALTYISSVCENIDGMKSSVPDDVKNGYTRVL
                     ANNGKHSITMVVSDGTVAQVASSTVRSELTSFLSTYGVYSKAGTLINAKGVLNFFNYL
                     ASFISGHVFTVVNNVSGNKCCIYKSGAVTVSGVAKLSEEINSDPERHEVIFTTTHNEY
                     NLASLAEALKNVTSVKSVNTLINYACSSSSSSSSSSCSCSSSSSCCSSSSSYIVYMMI
                     *"
     gene            complement(22737..23402)
                     /locus_tag="SRR1747052_scaffold_1_prodigal-single_26"
     CDS             complement(22737..23402)
                     /product="hypothetical protein"
                     /codon_start=1
                     /transl_table=11
                     /translation="MFDQNTVVHFENENKEDIKKVLDELFAYEETLEDNSNVKLDLKG
                     KSLDTIAFVLKEALNNPELKNIQLLTNVLCLLKSYFTFDSSFFESEDIYVNKSVELVD
                     LKRRLKDDINKVSRQVAIYFLSICRSLNKVEYTMLDSYRPLPNLYHTLFLTTDMVTIS
                     SILCDVKDGSFSECSLVRDANLYFNSIMSKYRIGNEMMNEFLRPILKQFQKEDGVENE
                     KAD*"
     gene            complement(23454..24011)
                     /locus_tag="SRR1747052_scaffold_1_prodigal-single_27"
     CDS             complement(23454..24011)
                     /product="hypothetical protein"
                     /codon_start=1
                     /transl_table=11
                     /translation="MKKRIKFRVWDKRNREYWSFDKIEDKYDWLTDDTDSTEKNFIII
                     EKNTGMCDSYGHDIYENGCVDIEKIGMCVVRMNNKTSTWSFVLSKRNKPDRWFSVEDV
                     KDMTKRTVGNIHVYEKNVIKPVARCIGGYALRKDYIEYELDSLLSDLMDHENVAVSRK
                     FLKKIKTKLMRLNEKKHKSNRMTRL*"
     gene            complement(23995..24354)
                     /locus_tag="SRR1747052_scaffold_1_prodigal-single_28"
     CDS             complement(23995..24354)
                     /product="hypothetical protein"
                     /codon_start=1
                     /transl_table=11
                     /translation="MENYNLKAGELLELAEGEYEDYFVFIKRVVLKDFNIQDEAKSYI
                     EECGDTINLYGFIEQLDDKGFTKEIEVHNFYVSNGYVDNHQDFDWFGNFSEEEVKEHV
                     DAYYNDEGEIVEDEEEN*"
     gene            complement(24357..24800)
                     /locus_tag="SRR1747052_scaffold_1_prodigal-single_29"
     CDS             complement(24357..24800)
                     /product="hypothetical protein"
                     /codon_start=1
                     /transl_table=11
                     /translation="MRLLMPNEWTASLCSNKVVVNRLIQYQSSSEQYFLDSTNEHFKK
                     ILKVIQSHCYTYIVECLKQNSGGRCCNGKNTFVQIWDMPKCQTSINSIWVQVYTKGRR
                     AYYAHEDCFKRSHIAFEELRFITDEYTKTRYIVLKECGEVVLESI*"
     gene            complement(24800..25141)
                     /locus_tag="SRR1747052_scaffold_1_prodigal-single_30"
     CDS             complement(24800..25141)
                     /product="hypothetical protein"
                     /codon_start=1
                     /transl_table=11
                     /translation="MGRKAKYTPEERKERAKEYRKNYYKNMPEEKKAEYRKRFYEYLK
                     KRRQNRTEEQIAKDKEKSHQSYKKYISVPENRAKSNQRAKEYYQSHKKEILEKQRQRY
                     VNMTSKDKDKD*"
     gene            complement(25162..25368)
                     /locus_tag="SRR1747052_scaffold_1_prodigal-single_31"
     CDS             complement(25162..25368)
                     /product="hypothetical protein"
                     /codon_start=1
                     /transl_table=11
                     /translation="MKMFILNLSKFQLMFTVVTSLVVLSQVFDESEESIFIFQIYMLF
                     NTLSVILYLFGDIVAEEYEIVDKQ*"
     gene            complement(25378..25845)
                     /locus_tag="SRR1747052_scaffold_1_prodigal-single_32"
     CDS             complement(25378..25845)
                     /product="hypothetical protein"
                     /codon_start=1
                     /transl_table=11
                     /translation="MSKINKKYKAKIYRDSWSIDTAFYAWLLPRLKCYRDYTNGWPDQ
                     EYKTFDDFISDINEKIKWLEFLYKATSTRKDLAITKEEIDSLFNEEMIDKYYQGDWRY
                     WLNKAPLHIKCGEYEKIYDEGESNYIWKQEILQNALSKAFGEWFGSHYFMLWW*"
     gene            25938..26189
                     /locus_tag="SRR1747052_scaffold_1_prodigal-single_33"
     CDS             25938..26189
                     /product="hypothetical protein"
                     /codon_start=1
                     /transl_table=11
                     /translation="MKQYIKNILISISQLLNSILFGYPDETFAARSYRKAYEGKLFFI
                     VTCFIIDISFAIFTGYRNHCQKAHEEEVLNKQTSSDYDV*"
     gene            complement(26186..26527)
                     /locus_tag="SRR1747052_scaffold_1_prodigal-single_34"
     CDS             complement(26186..26527)
                     /product="hypothetical protein"
                     /codon_start=1
                     /transl_table=11
                     /translation="MTNCLMNATYTKMQERLLSDDNLKVFTVCCDIDKNEFFFIERVD
                     SDAVITNNNRYKDYISLWDYQFDRLSEEGVKWIKRLLDREGIMIVTKCSNKDDCVKLV
                     KELEKMKFAVH*"
     gene            complement(26625..27773)
                     /locus_tag="SRR1747052_scaffold_1_prodigal-single_35"
     CDS             complement(26625..27773)
                     /product="Putative uncharacterized protein n=1 Tax
                     =Fibrobacter succinogenes (strain ATCC 19169 / S85)
                     RepID=C9RIZ7_FIBSS"
                     /codon_start=1
                     /transl_table=11
                     /translation="MSFKSLTIVTIAICLVLFVCLAGGLFETNSFGNYQIKQAAVTGN
                     VTVRTAPGLYWQGFGQITTYPVSEDLDFEDSGMTVRFNDGSVASVKGTVKYKLPMLEK
                     LQMELHRDYGSFKNVEEDLIRKNVAEALSQAATLMVAEDSYSARRAEFSDAAKKQLEN
                     GIFKTSTKVVDSTDENGTKFKQRIINIVYDNEGNPIVQKQSLLKHYGIEILQFVVNDF
                     GYDSKINDLISKKKEAEQLKVVSTANAERAKQDALTAEAQGKARIAEARANAEVQKMT
                     EVVEAQKRAEVAKLAAEQAKYEAMKVKQEGEAEAYANKLKVQAGLTPLEKATIEKETR
                     IGIAKALASVKFPEHMIISGGSSGTGSTNPFDAVGLKALYELSNSLNK*"
                     /db_xref="UniRef100_C9RIZ7"
                     /db_xref="A0A0F9GLQ5_9ZZZZ"
                     /db_xref="fsc:FSU_0419"
                     /db_xref="C9RIZ7_FIBSS"
     gene            complement(27972..28313)
                     /locus_tag="SRR1747052_scaffold_1_prodigal-single_36"
     CDS             complement(27972..28313)
                     /product="hypothetical protein"
                     /codon_start=1
                     /transl_table=11
                     /translation="MVVNTKNKKLELIYQILNEKESTFNLYDNEYYVKTCHTFSLDKE
                     NNEYVVAGAIYLDKERATNASGYIIVRVTREDLKQFSKTFEKDDLFLETHGLSILIKR
                     KDVGKVVLDVI*"
     gene            complement(28304..29071)
                     /locus_tag="SRR1747052_scaffold_1_prodigal-single_37"
     CDS             complement(28304..29071)
                     /product="hypothetical protein"
                     /codon_start=1
                     /transl_table=11
                     /translation="MRNYNDIYLSILMNEMLAPRPLKFVSFNNCFKLLNMFVYAIKHI
                     INNCSDKIIEGKQNQKNQQLTGTIKGLKINIIFEFDTDEDDTLASFNPLVYPYELCIN
                     LKHLNLNNKEDLIEYINSIKFQTILAHEVCHFQQTIEYGVSEMKRFINMEKNIKNYQT
                     SPIELEACVFMVLENAKRNNVTIKDLNEFNDFVSSLSEDYLNLAKTFISNNQVAVKAI
                     FENNELLETFNENIDETDVVILGPCVTVGKRKHVKWW*"
     gene            complement(29058..29240)
                     /locus_tag="SRR1747052_scaffold_1_prodigal-single_38"
     CDS             complement(29058..29240)
                     /product="hypothetical protein"
                     /codon_start=1
                     /transl_table=11
                     /translation="MIVELSEKQIISKSEKEHLKRVEQLNSLEHLNNIAREELKECLR
                     IHFELFGFKRLKNEKL*"
     gene            complement(29250..29558)
                     /locus_tag="SRR1747052_scaffold_1_prodigal-single_39"
     CDS             complement(29250..29558)
                     /product="hypothetical protein"
                     /codon_start=1
                     /transl_table=11
                     /translation="MKNNDTELTQSVKDFILATPLYGYEVMSVDAANASTKKGYTCIE
                     VTLKYSTSFNVVEAIVWINNKYLDERLYKYFRYQKMDTNKFHDEIVPIEIGENALNEI
                     *"
     gene            complement(29605..30231)
                     /locus_tag="SRR1747052_scaffold_1_prodigal-single_40"
     CDS             complement(29605..30231)
                     /product="hypothetical protein"
                     /codon_start=1
                     /transl_table=11
                     /translation="MSTEYFYVKESTKELFDLGNGGHYYDLYETVLKKIKSFQKSGTT
                     INIVKEKLKPIFLEEFSYFDPDITDDDSYLNFIINKIVPALLNWVDETTTIVDDYSLI
                     TSVEKKYGKDLCEKFYEENHSSYVDHIYKTVGSIYEDETFEDGIVDRSVTFDRVLIEL
                     KAGKSAYRKSKPNIMFGLLPNGLLLVNNHGMSLAKVEDILADDWIVVD*"
     gene            complement(30242..30700)
                     /locus_tag="SRR1747052_scaffold_1_prodigal-single_41"
     CDS             complement(30242..30700)
                     /product="hypothetical protein"
                     /codon_start=1
                     /transl_table=11
                     /translation="MILKVVYTVIYILPSIAMLFYRDGWQPFALLLPILPICVIDFSW
                     KHCTNYVIVNKVQISCSNLSRENVLYSSISDFYNRLSNVLQINKYTLLTTNLSSFDRF
                     MFKLLFKHVIVSWCQKQFKGEIKISFSALYNQLVYKVEKVEIGEVCLNSF*"
     gene            complement(30700..31083)
                     /locus_tag="SRR1747052_scaffold_1_prodigal-single_42"
     CDS             complement(30700..31083)
                     /product="hypothetical protein"
                     /codon_start=1
                     /transl_table=11
                     /translation="MNIETARINFNKIMNKFLGTAIKYTDPFSHKEKAINFLKLKDDF
                     NFDEWIKHQMEQFQSLPQFKDCYEITLYGKDKHNIEKAFSMFIKKDALFNNASKLKYN
                     YEFVFDCLCCFVSDDGIGAKVLEEI*"
     gene            complement(31085..31462)
                     /locus_tag="SRR1747052_scaffold_1_prodigal-single_43"
     CDS             complement(31085..31462)
                     /product="hypothetical protein"
                     /codon_start=1
                     /transl_table=11
                     /translation="MFTYSLLFYHSDGTITGPHIDAFCETIKGLKCKSHIKFDGCNLA
                     TIFDTEKFFMDSGEYYTLKAKVENTEKHMFTVETFCVDKDWFKSINCFDNMKFKVILK
                     TTTKGNLQFINEQPIGEIILEDL*"
     gene            complement(31468..32385)
                     /locus_tag="SRR1747052_scaffold_1_prodigal-single_44"
     CDS             complement(31468..32385)
                     /product="hypothetical protein"
                     /codon_start=1
                     /transl_table=11
                     /translation="MNFNAFLKIDEIKNLFKCPENVKYHPEGNTGGHVVKALEWLNVN
                     CPSEFKHDCYIATLLHDIGKPLTEKSLFPKHPKHDELGADFISENGGFRKEVKAIYGD
                     VDWSFVENVCRYHMTFWHFKDRNKRTSSFLKLLEGVGYENIDKFLWCVFADECCNDNV
                     NDKRYATLFQLCKDLFKDLKNMCDKVIEPNHKYKQWRNMYWEAKVRVCSDIVNTFNKE
                     AKFVVFDDLVQSFMNMLKKKEGSQISNDSVSINKENSTLWFNVNNVNYVIGVDDLKKC
                     NCRVMTEHLFEFKFSTDFNIWFVKPLVEL*"
     gene            32499..32858
                     /locus_tag="SRR1747052_scaffold_1_prodigal-single_45"
     CDS             32499..32858
                     /product="hypothetical protein"
                     /codon_start=1
                     /transl_table=11
                     /translation="MSDSKINLEESYRKFVRSFLNEDAIERDWDTYEPEGFDCHAGEL
                     IELNEFADNDADAKHTTFLVVKDFNLRKMYKDALLKDAKSPFYGFVEYLVEQGYVKTY
                     DKIFEIREDEVPYVFEV*"
     gene            32986..33342
                     /locus_tag="SRR1747052_scaffold_1_prodigal-single_46"
     CDS             32986..33342
                     /product="Uncharacterized protein n=1 Tax=Runella
                     slithyformis (strain ATCC 29530 / DSM 19594 / LMG 11500 /
                     NCIMB 11436 / LSU 4) RepID=F8EIY3_RUNSL"
                     /codon_start=1
                     /transl_table=11
                     /translation="MSLFKTTNISIINANSKKARRIYKGSTLVYVTKVQTTENKIFNA
                     AGTYSFTLPKELLSLTITVVGGGGGGDSGLVKKVGTCSAGGGGGSSYTNPDLCTNVKH
                     TQRFKSGDGYITISMV*"
                     /db_xref="UniRef100_F8EIY3"
                     /db_xref="rsi:Runsl_3282"
                     /db_xref="F8EIY3_RUNSL"
     gene            complement(33339..33620)
                     /locus_tag="SRR1747052_scaffold_1_prodigal-single_47"
     CDS             complement(33339..33620)
                     /product="hypothetical protein"
                     /codon_start=1
                     /transl_table=11
                     /translation="MKLCKSKFKEKANYFYLDAVDYVNAIDLNNFVIPEKVEFTSIKQ
                     MVEYAMELVPATALESFASFHYIKNDVMKEEIAMLFKYDNSGNLQTFKC*"
     gene            complement(33638..34081)
                     /locus_tag="SRR1747052_scaffold_1_prodigal-single_48"
     CDS             complement(33638..34081)
                     /product="Uncharacterized protein {ECO:0000313|EMBL
                     :EUJ39438.1};  TaxID=1265845 species="Bacteria;
                     Firmicutes; Bacilli; Bacillales; Listeriaceae; Listeria.;"
                     source="Listeria weihenstephanensis FSL R9-0317.;""
                     /codon_start=1
                     /transl_table=11
                     /translation="MRIFVVPRKYIKMYSFKDMFFKYNNFISIGEQEGYEGVPVNTKN
                     VLKLVFDDMSDKETDGILFNEKHAKQIKEFVDKIDHSKTLYVNCFAGISRSGAVGTVI
                     NDYVNCYLNDCKKNEDWFAFFDDNKQIKPNAYVMRVLNKEFGLSY*"
                     /db_xref="W7D2E4_9LIST"
     gene            complement(34142..34492)
                     /locus_tag="SRR1747052_scaffold_1_prodigal-single_49"
     CDS             complement(34142..34492)
                     /product="hypothetical protein"
                     /codon_start=1
                     /transl_table=11
                     /translation="MTVYEKFETQTMQIVKSLDGKIFKDENECEYKLETKDVKYSIDL
                     VDTWADSDFYYIKLFAERQYSLLKQKEMFYFKVLIDGFNNWQKGDVLTFKSCKRHFID
                     MSIETVGCACLSEI*"
     gene            complement(34492..34797)
                     /locus_tag="SRR1747052_scaffold_1_prodigal-single_50"
     CDS             complement(34492..34797)
                     /product="hypothetical protein"
                     /codon_start=1
                     /transl_table=11
                     /translation="MIEPITENLRLLMNLVSQKFSNFVDWNEKDAAIDSKYLTVKNVS
                     ITNGFTGFELDIQITLAELMLITEDTKENQILFDYNKESHFLEVSFKDIGAQTLECV*"
     gene            complement(34807..35223)
                     /locus_tag="SRR1747052_scaffold_1_prodigal-single_51"
     CDS             complement(34807..35223)
                     /product="hypothetical protein"
                     /codon_start=1
                     /transl_table=11
                     /translation="MQLVLAKEEMKQVTKLRNLFKGLYVRCFMSIAVENTDVVRVLSK
                     QNRATQGNWWRDHHKASQEREMLNVFYFSDSDNVSIELKATFDNKEFNFSIVVPINEL
                     RQITKQTNLSDLIIKPDFHCVFVTLKNIGEVALETI*"
     gene            complement(35288..36052)
                     /locus_tag="SRR1747052_scaffold_1_prodigal-single_52"
                     /gene="dnaQ"
     CDS             complement(35288..36052)
                     /gene="dnaQ"
                     /product="dnaQ; DNA polymerase III subunit epsilon (EC:2.7
                     .7.7)"
                     /codon_start=1
                     /transl_table=11
                     /translation="MIFADTETTDLTDPKICSIAMIKVDCKGNVIETLSELINPEKEV
                     SPEASNVNGFTLETLSKYKTFKELADEIIQFVGDDIVVFHNANYDMSVLNKEFACCDK
                     TVNWKILDTLRLSYDVLNSQHKHVKHNLNALVNYYGLTNLRDNKHDSLIDTLMLKDVY
                     YKLIDDYKRIKNTKDFWTRNGLIELASYKRSKVCIAGIGYKLDDVTKTKKYWRGYVWL
                     KDSDVIEPIYTNRITFNTRDGKLTFYLDSVSILKIK*"
                     /db_xref="ndl:NASALF_151"
                     /db_xref="S5SQB4_9PROT"
                     /db_xref="UniRef100_S5SQB4"
                     /db_xref="2.7.7.7"
     gene            complement(36093..36953)
                     /locus_tag="SRR1747052_scaffold_1_prodigal-single_53"
     CDS             complement(36093..36953)
                     /product="hypothetical protein"
                     /codon_start=1
                     /transl_table=11
                     /translation="MSDELETINIFDYDKFDWSRLETHSISGIKTTSKEDEDSFVKRY
                     CLKEAKVVIEPDTFPYDIKQDSIGIVYSGGYDSTVLMLKALLNGETVKPIIFNFAQDD
                     IIKAINLSVLKKRFGNKLLKPIWFGLFGLQEGMCGKQCTQQLMIHNNLTYLSDGVLKN
                     LKEIQIGYVMNDDAVSFQEEFKSVVSTSFKIQNKKNVPVTYPLIQKHKYCIDDFIAQH
                     LGKNHLCLSCESPNFNYYKDSEALYVVTKVCHCCHSCFQSKYLKLNFYNDSDNLVLAT
                     RIPFVKNFCF*"
     gene            complement(36956..37921)
                     /locus_tag="SRR1747052_scaffold_1_prodigal-single_54"
     CDS             complement(36956..37921)
                     /product="hypothetical protein"
                     /codon_start=1
                     /transl_table=11
                     /translation="MSNNKLIDWWFRQFDISNEEMKLLKSYETDFETKDVEYFYDYVK
                     EKALSMLPVRTFNYNVHFDTCATNIIDWLFQQFVDDDTLVITTMSEHPSVKKNLEKCK
                     NVLYICCNGKVIEDFYKKSEQIRNFKRVFVYSIALSVGDCQITFNDIMKDLKRDLDLR
                     HIQSVFVLDAVQELFMLPRDYALYDYVIGTAHAFVTQYDTGILFSREYVESTKECLSR
                     GNQYLDLLSILIRNKEKLYQFKYVMTQVFGSYLATDNALSVTENGPYVFNLVDKKNRL
                     IGITEADPIAQPENTNATLRACESLLDKEKFINKVETIKYLLSEN*"
     gene            complement(37921..38262)
                     /locus_tag="SRR1747052_scaffold_1_prodigal-single_55"
     CDS             complement(37921..38262)
                     /product="hypothetical protein"
                     /codon_start=1
                     /transl_table=11
                     /translation="MRHFYWFGGYIKKRNSCQRVEFIVSKEEAKLYKFVDYKLVEEKN
                     SSSKDLWSDASSMIQKAGHWSDEADAALAFNGYLWSEITRQEFNEIYKAGTVEEKDLR
                     MIYLQYLKEKD*"
     gene            complement(38259..38579)
                     /locus_tag="SRR1747052_scaffold_1_prodigal-single_56"
     CDS             complement(38259..38579)
                     /product="hypothetical protein"
                     /codon_start=1
                     /transl_table=11
                     /translation="MDYDILALSPDYARIWNVPNFLLAACLLSCIYLTVYLIKFQERL
                     VETNKYKFLFYILIVTVIDATFLFMCYKRLSFDDIFAMIVLAPLVYFFKEMFFEIFEY
                     KRNK*"
     gene            complement(38653..38970)
                     /locus_tag="SRR1747052_scaffold_1_prodigal-single_57"
     CDS             complement(38653..38970)
                     /product="hypothetical protein"
                     /codon_start=1
                     /transl_table=11
                     /translation="MPIFKGSTRLSGKEINLNMFMPDYSKGFAITAPYTCTQRGLVWC
                     WQVSSNRDTWLLVNNIEVARMYDLGDSGSCGGNGYAWVSVGDVISIRGTAPTILRFYP
                     MKA*"
     gene            39105..40415
                     /locus_tag="SRR1747052_scaffold_1_prodigal-single_58"
     CDS             39105..40415
                     /product="hypothetical protein"
                     /codon_start=1
                     /transl_table=11
                     /translation="MSSFTIKQTTVNQLPQTLLNKQDIGDYATNDSIDDKLQLNLLNY
                     TTNRILEIPQNVKYAFANGTLTIKTGTKVYSPNGFESDGTTKKFDVKVLTEDYSYTNS
                     FIGTYNDILVSYQNSDDTFWHDVASSSFCSGETDALAGKKSHVWYDTKNNIIYHYIGT
                     STEPKGTCSLPILQMENSGSNGFTRVANVFNGFGYMGSTAFALPGVKYQFADGRNSDG
                     TFKSITKTFDKVATTQYGYNVKDPDRQPLSIHESGALIRTARYFIQNSQPVYTDSVWY
                     KPETNETFRSNGSGVWSNSKEIIIATNIATNANFKITSFEPEIASSINTYARSDISGM
                     TMPSGKSIHLTLGSNGTTYLAPANGWFIGNFICSKEGSWFVLEMRAKHTKSFSCAKGN
                     NTEVCAMLPVLEGDSIILGIDSSATFTTDTTRQGFYFIYANGED*"
     gene            40476..41513
                     /locus_tag="SRR1747052_scaffold_1_prodigal-single_59"
     CDS             40476..41513
                     /product="hypothetical protein"
                     /codon_start=1
                     /transl_table=11
                     /translation="MLDEFSEVELDWELFEKVKQQRLARFPRFYQLVNENVEEYIADR
                     PFVSQRLKLSYAFIDDCVNELRKLQEKVRKCNIQSFDVFVNKVPQYNFFCRNAKEYEN
                     HLQNNDVLPILCNIVFKRIPGKSNYFGVTYDLKDKIVISINEFVEAWSFEDWGEQAGL
                     TEQQIIDKKPVDYIEAMIKRIQYEGFHNHKYVHEFQHVMQILHNKCSNDKYDLNSDAS
                     ISTSENPEHYYNCVTEKEAFLISYIYGMRQMDTNFNSYEEVCKNCKALMKSDYIDEKY
                     FWIFDKCLKKLFNFNESCNNKLDDDLLQIINKLDIENKNIVLKRTKEILAMSKEDKQK
                     TFNTFLKRGFK*"
     gene            complement(41493..41699)
                     /locus_tag="SRR1747052_scaffold_1_prodigal-single_60"
     CDS             complement(41493..41699)
                     /product="hypothetical protein"
                     /codon_start=1
                     /transl_table=11
                     /translation="MSKKKKQKVIHRDFIAKDLMTNKYRQRVVPNKKKRLKKFDWKKQ
                     KDDDRIIDCLMVVSSSFCLFEPSF*"
     gene            41771..41866
                     /locus_tag="SRR1747052_scaffold_1_prodigal-single_61"
     CDS             41771..41866
                     /product="hypothetical protein"
                     /codon_start=1
                     /transl_table=11
                     /translation="MVSGAGLEPTLAQSKCADLPLVDPESNCHEH*"
     gene            complement(41772..41845)
                     /locus_tag="SRR1747052_scaffold_1_prodigal-single_trna_10"
     tRNA            complement(41772..41845)
                     /product="Gln"
     gene            complement(42157..42243)
                     /locus_tag="SRR1747052_scaffold_1_prodigal-single_trna_9"
     tRNA            complement(42157..42243)
                     /product="Leu"
     gene            complement(42336..42410)
                     /locus_tag="SRR1747052_scaffold_1_prodigal-single_trna_8"
     tRNA            complement(42336..42410)
                     /product="Asn"
     gene            complement(42416..42492)
                     /locus_tag="SRR1747052_scaffold_1_prodigal-single_trna_7"
     tRNA            complement(42416..42492)
                     /product="Pro"
     gene            complement(42500..42591)
                     /locus_tag="SRR1747052_scaffold_1_prodigal-single_trna_6"
     tRNA            complement(42500..42591)
                     /product="Ser"
     gene            complement(42595..42682)
                     /locus_tag="SRR1747052_scaffold_1_prodigal-single_trna_5"
     tRNA            complement(42595..42682)
                     /product="Leu"
     gene            complement(42883..42957)
                     /locus_tag="SRR1747052_scaffold_1_prodigal-single_trna_4"
     tRNA            complement(42883..42957)
                     /product="Thr"
     gene            complement(43986..44071)
                     /locus_tag="SRR1747052_scaffold_1_prodigal-single_trna_3"
     tRNA            complement(43986..44071)
                     /product="Tyr"
     gene            complement(44083..44913)
                     /locus_tag="SRR1747052_scaffold_1_prodigal-single_62"
     CDS             complement(44083..44913)
                     /product="Modification methylase DpnIIA {ECO:0000313|EMBL
                     :EFM40571.1}; EC=2.1.1.72 {ECO:0000313|EMBL:EFM40571.1};; 
                     TaxID=871562 species="Bacteria; Actinobacteria;
                     Bifidobacteriales; Bifidobacteriaceae; Bifidobacterium.;"
                     source="Bifidobacterium dentium ATCC 27679.;""
                     /codon_start=1
                     /transl_table=11
                     /translation="MQYLTKPFVKWVGGKKQLLEKLRSCMPKDYNRYYEPFIGGGALL
                     FNIQPKDAVINDTNSQLINVYNQLKINIEDVIKTVNTLDGKICDEDYYLEIRDRYNSK
                     INSKELDAECASLMIWLNKHCFNGLYRVNSKGLFNVPYNNKVDGVSIDECNLRNISNY
                     LNLNNIDIREGDFEDACNDVKKGDFVYFDSPYVPESKTANFTDYTKDGFTLNDHKRLA
                     SLFCSLDKIGAFVVLSNNDVQLVHEMYEQYNIIPVDVRRSVNSDASKRKGKEVIIKNF
                     *"
                     /db_xref="E0QA94_9BIFI"
                     /db_xref="UniRef100_E0QA94"
                     /db_xref="med:MELS_0974"
                     /db_xref="2.1.1.72"
     gene            complement(44946..45039)
                     /locus_tag="SRR1747052_scaffold_1_prodigal-single_trna_2"
     tRNA            complement(44946..45039)
                     /product="Ile"
     gene            complement(45067..45158)
                     /locus_tag="SRR1747052_scaffold_1_prodigal-single_trna_1"
     tRNA            complement(45067..45158)
                     /product="Ser"
     gene            complement(46330..47208)
                     /locus_tag="SRR1747052_scaffold_1_prodigal-single_63"
     CDS             complement(46330..47208)
                     /product="hypothetical protein"
                     /codon_start=1
                     /transl_table=11
                     /translation="MSDTLNRFKRRWSTPNYKRMMCLEESFYKDYAIASTFYVANLKQ
                     LDNANYFKFNSQNILNNFVSFQSIVVQINNKQPTLSFNFNKNINGISGNFNQIMYHDL
                     ITIPLFHYCNKVPETIEEGINLIKQLIKENELISVSILHEYFHFLFENGLSTEEFKMF
                     NDKTMRSEFNSFTKELMVQLLSSNEDKHFNTEEDLKRAYENFKDKLETKKNLLQFCND
                     EKLILDTLIKYNKDFELKEASETRWQIDLINLQSEPLYSTTFEELEQFTQMLENSLGN
                     TRKQIVQSILDMANKN*"
     gene            complement(47208..48101)
                     /locus_tag="SRR1747052_scaffold_1_prodigal-single_64"
     CDS             complement(47208..48101)
                     /product="hypothetical protein"
                     /codon_start=1
                     /transl_table=11
                     /translation="MNDTLNKFIKRWSTPNYKRMMCLEESFYKDYIAALTYYKTVIGL
                     LDDYTSFKNEEDSVIKNNFFKELNAIYLKINDKQPSISFSFNKNIKEISGNFMQFKFP
                     GIITIAVFRLFNKIPNTISEGVAFVKKAINTDLTVLMSILHEYFHFLFENGLSTEEFQ
                     MLNNNTKESEFNSYTKELMIQLLASNDNKFFSKEGDLKKAYHEFEDTIETKKNLLQIC
                     NDEKLILDTLFQYNKSYELKESFDIRAEIDMLTLRRTKPLYTTTLDDLEKFTQTLEKN
                     LGKTREQIFQEIKEMIKSKNF*"
     gene            complement(48368..48772)
                     /locus_tag="SRR1747052_scaffold_1_prodigal-single_65"
     CDS             complement(48368..48772)
                     /product="hypothetical protein"
                     /codon_start=1
                     /transl_table=11
                     /translation="MADTDIEEKVLRYALAQIDDSYSYKEAFSLTEEQKQVLIEMKTC
                     TQSEKEKLLEKYYAAIEFENLKTAYLENLTKQYVKHLRECLDFSVELDSKDMLEFVKA
                     ERDLRKVDSEKKFNNEWLLERYKNFFNKDFMS*"
     gene            complement(48837..49031)
                     /locus_tag="SRR1747052_scaffold_1_prodigal-single_66"
     CDS             complement(48837..49031)
                     /product="hypothetical protein"
                     /codon_start=1
                     /transl_table=11
                     /translation="MKNNMTHEFPCVHESELKSLALFIVATMLLIACLFGFYSLGKNE
                     AIEALCQKQHYDFCVKNNNK*"
     gene            complement(49021..50316)
                     /locus_tag="SRR1747052_scaffold_1_prodigal-single_67"
     CDS             complement(49021..50316)
                     /product="M16 family peptidase (EC:3.4.24.-)"
                     /codon_start=1
                     /transl_table=11
                     /translation="MVDKVCKLSSGATFLYNQQEDDLSSFAVLFDVGSIDELANEKKG
                     IAHCLEHMMFKGTKTKTAAEFLNLMDKLGVESNAFTCFDATCYHGTFHNDDTKEVINL
                     FGEMLTEPRFDEKDLALEKGVIHQEIIMFENSPQERAQQHGVSVLFKDTPFARPVIGY
                     WKDVNAITSDDLRSFMHNHYTPANCIIAYSGKTPFNEVRNIVEEFTKKFSNNNVVYER
                     ASVQLNLGADTVVIEDKETKQNTIMIGGSSYTSNSIGGVASILAKAVLAGGLASRLVK
                     RIREELGLCYYIGIANVQSIKDIVTPLVVCITDKDTKMVEAEIKKVIAEAIKNGFEDE
                     EIKAVKKHGELCCIQSNINRDDYAVRMCTNYQGTGKLPSQLLKTKVSRFKKASKKSIE
                     EAVDKMFCETTSIHVIKPVEKECAVKRFFKTIFNRLNEE*"
                     /db_xref="cad:Curi_c15480"
                     /db_xref="K0B0G3_CLOA9"
                     /db_xref="UniRef100_K0B0G3"
                     /db_xref="3.4.24.-"
     gene            complement(50323..50580)
                     /locus_tag="SRR1747052_scaffold_1_prodigal-single_68"
     CDS             complement(50323..50580)
                     /product="hypothetical protein"
                     /codon_start=1
                     /transl_table=11
                     /translation="MFTDKTETHECNCFTCKNKDNVDSLVGYYTGCFDALKEAIELTK
                     ECQCDNRFDKDLAFKSLLAKLNYELECNGVLLEEVELKKKG*"
     gene            complement(50595..50792)
                     /locus_tag="SRR1747052_scaffold_1_prodigal-single_69"
     CDS             complement(50595..50792)
                     /product="hypothetical protein"
                     /codon_start=1
                     /transl_table=11
                     /translation="MITIFCAFIGFLFSAFGYNVIENTTAILLSFLFEVAFEVVIGAI
                     YVIVKGERELKKPDCFFYNNK*"
     gene            complement(50900..53167)
                     /locus_tag="SRR1747052_scaffold_1_prodigal-single_70"
     CDS             complement(50900..53167)
                     /product="phosphatase n=1 Tax=Bacillus pumilus RepID
                     =UPI0002EAB044"
                     /codon_start=1
                     /transl_table=11
                     /translation="MKYLILLRGLPGSGKSYWVKENKLEDYTISSDNVRLLFATPSIP
                     FAACYKDRGISQKNDKDVWELIHSLVERRLTNGMTTIVDATHLTEKSINCYKSFCMNN
                     NVRCIVLDFNVNVEQAINNDMLRKGTCRYVGEYIIKRMNENTEKVSKWVDYTDKDRII
                     KMFNECLEPVDYNEKYDNIVIFGDLHGCYEPLKQWFDKHPVNDKTKYIFCGDYEDRGI
                     QHKELFGFLLQHRKDFNFKFLKGNHSRRLLQIAERDKDSIRYPEYYNTLEQLKDFDPI
                     ELKKFVRDQDDMIYFTFRNKVFCVSHGGISCLPSLKLNSDEYVKGHGTYQMAHQVDDE
                     FLFNVSIENDNIYQVHGHRNVNNEPVQVNEHCFNLEGGIEFGGELRILQINNKGECHI
                     HTIKNTVFKQLNDDSKIVNEFKYSSLIRKSQNPDGISSYNFNRDAFYDKKWNNLTCTA
                     RGLFVYDDTDKVACRSFNKFFNLNEVKTSSLDWVVKNWQGITNVYKKENGYLGIISVD
                     VRNNEFIFASKSRTDKEYALNLKRIFNDKLSDEQKDNLKKWLLKDIDKHGGNAYSLVV
                     EVVDPINDPHIIKYDSCELFMLEAFVNTFKEETISYDALKQLHDLIGLKIKGKICETS
                     NLKSTIYGLCNSKEHVEGFVLEGCDFNGKVVRVKVKTKYYLMWKKFRSTGLFDRSFDC
                     VNGLTNEQQVFAKQIYLRAKQLIALQEGQTIQTNELINVNAEVDNCNTLIYKDLIGGW
                     HINIPKVIEFVENMK*"
                     /db_xref="UniRef100_UPI0002EAB044"
                     /db_xref="bacw:QR42_08575"
                     /db_xref="K2NLP1_9BACI"
                     /db_xref="UPI0002EAB044"
     gene            complement(53167..53388)
                     /locus_tag="SRR1747052_scaffold_1_prodigal-single_71"
     CDS             complement(53167..53388)
                     /product="hypothetical protein"
                     /codon_start=1
                     /transl_table=11
                     /translation="MITADKSHKVFDNSGWVPVKDSGWIILHNGYVVCQKCGKKTSHK
                     LYLGAEHHDDIHCPNCDNVVIGSNGLKVR*"
     gene            complement(53460..53849)
                     /locus_tag="SRR1747052_scaffold_1_prodigal-single_72"
     CDS             complement(53460..53849)
                     /product="hypothetical protein"
                     /codon_start=1
                     /transl_table=11
                     /translation="MQFDLYKNSKLFKNVQQLFTVAKGLAVRCEDNTFVILKFREKGY
                     GFQINVNGVLWVGFPVECLNFNPLLLNEEKPIVNNNIFCLASWIEKTSEFKKENLEFF
                     QMNSTDALDNKLVIQDKSIGAVTLNNI*"
     gene            complement(53977..54345)
                     /locus_tag="SRR1747052_scaffold_1_prodigal-single_73"
     CDS             complement(53977..54345)
                     /product="hypothetical protein"
                     /codon_start=1
                     /transl_table=11
                     /translation="MQLQVGIGLDSVVKKAQDLVEQSSPLYIMDNGVKRVVLGVHTKI
                     NSGLIFDDDYYYIDVATKIVGEDYFQTKATIRIAIDKKLIDAIHDTKKYKAKFVYRLS
                     AICSQELEIVDIGERVLSKI*"
     gene            complement(54347..54682)
                     /locus_tag="SRR1747052_scaffold_1_prodigal-single_74"
     CDS             complement(54347..54682)
                     /product="hypothetical protein"
                     /codon_start=1
                     /transl_table=11
                     /translation="MSCFDKLSKEQLYDFIDVFDELILKEFKWCRAYDKESFINDFLA
                     TVQELDDVYCFYIDVKRKGGKKRNSQFFYFDKLFFNNLNNFHKLKLKRVDETTFMVED
                     IGNETLEGI*"
     gene            complement(54684..55043)
                     /locus_tag="SRR1747052_scaffold_1_prodigal-single_75"
     CDS             complement(54684..55043)
                     /product="hypothetical protein"
                     /codon_start=1
                     /transl_table=11
                     /translation="MPNLEEKCLKIMLNNFVKNDWFVNLTSEQQTKMTCLLNKVVNKD
                     YGLDVEIKKVISQPTFTFINLICFTITLKNNEQLTIYVSDDIKKYKDRLDCICLKRVK
                     DNEFNVADIGESVLKEL*"
     gene            55110..55607
                     /locus_tag="SRR1747052_scaffold_1_prodigal-single_76"
     CDS             55110..55607
                     /product="hypothetical protein"
                     /codon_start=1
                     /transl_table=11
                     /translation="MSSKETLFEDFKQVIQNKLSKLVEREFVTVETMSVDDIKNFEEQ
                     HPKDFGIDSRIAFAICFESKAFDVADLLLKHYPAYFDNERMNKVLQMITKNFVDSLDK
                     HTTQEDIDDAKDKINYLLSHGADLYSQENVWSSPYSLLKKVNMIDIVDPKYLKTLSPK
                     IASFY*"
     gene            55625..56494
                     /locus_tag="SRR1747052_scaffold_1_prodigal-single_77"
     CDS             55625..56494
                     /product="PREDICTED: ankyrin-3-like n=1 Tax
                     =Strongylocentrotus purpuratus RepID=UPI00026548F2"
                     /codon_start=1
                     /transl_table=11
                     /translation="MIDDEVLIKSFRRTVNQKLKESVVKLIEEGESENTKVKLFSGDI
                     NLVKEVLADPSIDVNVTDYYGETPLFRAIYQDNLELAQLLVEHGADVNIKSNNGETIL
                     YLSCLNYANLSTIDWLLEHGADPNITDKDGKTALDILLDEGAFEHVYDIIESLVFHGA
                     IVHDANRLLTGSCISDKLDLAVKALELGADINNTEWEGDTPLIFASREGHLDIIDMLL
                     DKGADVNATSIAGFTPLACACISSNLNVIKILVEHGADVNAVTNDGASILSLTHNDEI
                     KDYLIQHGAVEKE*"
                     /db_xref="UniRef100_UPI00026548F2"
                     /db_xref="R5L612_9SPIR"
                     /db_xref="aas:Aasi_1217"
                     /db_xref="UPI00026548F2"
     gene            complement(56557..56895)
                     /locus_tag="SRR1747052_scaffold_1_prodigal-single_78"
     CDS             complement(56557..56895)
                     /product="hypothetical protein"
                     /codon_start=1
                     /transl_table=11
                     /translation="MPYTSYIFEELSVTKAVEFKNALIGTKFYYRNTLYEIIGLENCL
                     YSLHGTEPWSIKVKAIAKVDGISLTKEFRFDISEHLINNELDYKSMQFAIVNGEIVQT
                     DVGQEVLNNI*"
     gene            complement(56895..57203)
                     /locus_tag="SRR1747052_scaffold_1_prodigal-single_79"
     CDS             complement(56895..57203)
                     /product="hypothetical protein"
                     /codon_start=1
                     /transl_table=11
                     /translation="MTNFVAFNGKTLKTICKELGLNYTTVTQRRMKNPGKPLEAYLYP
                     VRKNRGGNCRADYLTNDGKPMYQLFKNSKSQYSKMLYLMGKKKLSFDEAYSIVMKENK
                     *"
     gene            complement(57269..57595)
                     /locus_tag="SRR1747052_scaffold_1_prodigal-single_80"
     CDS             complement(57269..57595)
                     /product="hypothetical protein"
                     /codon_start=1
                     /transl_table=11
                     /translation="MSQIINLPNEKFNQLTDQLYNLKFETERGIFAIDSYFGFTLYET
                     FDENFYLLKVIAAKESVTNEPVSMYNHTFKLLKSIVDSDKVQKLFIKDMTIYPENFGE
                     TILQTL*"
     gene            complement(57654..58025)
                     /locus_tag="SRR1747052_scaffold_1_prodigal-single_81"
     CDS             complement(57654..58025)
                     /product="hypothetical protein"
                     /codon_start=1
                     /transl_table=11
                     /translation="MCGSVMKEVADPFISHNFKPFYLPWDIRIALEDNLEGLIVPCEK
                     NEATIFIHFYFHMQTFEGLDNDIIVRAFVNADGHYQEKTFYLEKTLFDFIKDKVNMGL
                     YITKDCQIKSSLIGEFLTYDI*"
     gene            complement(58025..58390)
                     /locus_tag="SRR1747052_scaffold_1_prodigal-single_82"
     CDS             complement(58025..58390)
                     /product="hypothetical protein"
                     /codon_start=1
                     /transl_table=11
                     /translation="MQFKHTNKDIIDKCEAILLKVVNINDIHYSNDMFSAGRISTISD
                     PPYRKKEKGIYLFVNATRHSTNKKDSVLCIYVCNELLELDKQEIINKQFKIENIKSNL
                     LNYLNVFEIDIGESVLESF*"
     gene            complement(58403..58756)
                     /locus_tag="SRR1747052_scaffold_1_prodigal-single_83"
     CDS             complement(58403..58756)
                     /product="hypothetical protein"
                     /codon_start=1
                     /transl_table=11
                     /translation="MIEDGINGIIKKVSDWFVGRTVNIPDCNKTLTIHVNEFIPSDTF
                     LQFDGLYLHFYGKDINNNEEKIRLILFVDIDLFDAVGSTNSKFFRCSKRFVAFLGYRL
                     FFELADLNEECLESI*"
     gene            complement(58847..59221)
                     /locus_tag="SRR1747052_scaffold_1_prodigal-single_84"
     CDS             complement(58847..59221)
                     /product="hypothetical protein"
                     /codon_start=1
                     /transl_table=11
                     /translation="LLRKIGFVKRFLLNRYDRRRCNKIRKAFVGRKTEAYNVGNEQYE
                     NLTIDDVYLLYYNSNLNQYSFVFTFSNGHSTTVFLDGTLYDNLKHVDSKQLGTVVVLL
                     HSDRFEQYIVLNDVGNTCLKEI*"
     gene            complement(59327..59794)
                     /locus_tag="SRR1747052_scaffold_1_prodigal-single_85"
     CDS             complement(59327..59794)
                     /product="hypothetical protein"
                     /codon_start=1
                     /transl_table=11
                     /translation="MTNKIGFKRIKGFKKKKRRNCKSLKKMSEQHANSLGWMHSTIFL
                     GNRYDRRRLSFLISLLFDCIQGKPVLYDSSSSQILTPEKITNVSYNAIEKQYYFQIQC
                     VGYHYVLLIISQKLWHELTHLKNKYSDLKYETDDIGNEHLEKRQIGEACLGNI*"
     gene            complement(59820..60146)
                     /locus_tag="SRR1747052_scaffold_1_prodigal-single_86"
     CDS             complement(59820..60146)
                     /product="hypothetical protein"
                     /codon_start=1
                     /transl_table=11
                     /translation="MKLTNKQLKAFADKLTRHLSKCKENWISENAFIEYIKEDNFIDV
                     VNGNYRLMTTCRVQYLPEIEYCILGIDDFDVLYKYRNKLNQLDVYIADETIKVRSIGQ
                     ITLNEL*"
     gene            complement(60215..60649)
                     /locus_tag="SRR1747052_scaffold_1_prodigal-single_87"
     CDS             complement(60215..60649)
                     /product="hypothetical protein"
                     /codon_start=1
                     /transl_table=11
                     /translation="LKKRIGHNCQSFKKLSEQTDDWVYSTIFLGNRYERRRLTFLISL
                     LFGNYANKPVIYDHIKKEVLIPECLYIITYNNSSKTYFFNIKYKNHKANSNCCNVVVS
                     KDLWDEMIHLKNKFMDLCFEIDKNNVVHIVKQHAGYSCLNSI*"
     gene            complement(60692..61024)
                     /locus_tag="SRR1747052_scaffold_1_prodigal-single_88"
     CDS             complement(60692..61024)
                     /product="hypothetical protein"
                     /codon_start=1
                     /transl_table=11
                     /translation="MILSKKDRIILAKAFNEKTFTDGDYSYTVETISYKDVGEVCDDA
                     IINGIDYCVIEVLCKVRCKCKTIKSHFGLLIKKDYLSYILSNHVKVYIDSFVVYIADS
                     GNVVLDSL*"
     gene            complement(61045..61419)
                     /locus_tag="SRR1747052_scaffold_1_prodigal-single_89"
     CDS             complement(61045..61419)
                     /product="hypothetical protein"
                     /codon_start=1
                     /transl_table=11
                     /translation="MNYDIVRMCNNIDKLNSWLQGQGLIIYNEFTNTYEHIRHLKVVD
                     NDIENKLNKDHKFVELSCTGKINVYTVFEDVFLSLIVKKQLLEQLDKFDSSLFKIKDI
                     THYKHAIYFDVEDCGNVCLNSI*"
     gene            complement(61409..61753)
                     /locus_tag="SRR1747052_scaffold_1_prodigal-single_90"
     CDS             complement(61409..61753)
                     /product="hypothetical protein"
                     /codon_start=1
                     /transl_table=11
                     /translation="MTSKVKHISFEQKVKWLRNFFCEKTFIIFNTINNTYETVVCTKL
                     DSIVNTEKDYVAIYDSNNNPYSFWHIHVDVDTFNMIMSIDNNRFKVKFAGRHSNLRLY
                     ITDIGESCMNEL*"
     gene            complement(61743..62126)
                     /locus_tag="SRR1747052_scaffold_1_prodigal-single_91"
     CDS             complement(61743..62126)
                     /product="hypothetical protein"
                     /codon_start=1
                     /transl_table=11
                     /translation="MSKICFKKLYDQEPDSTGIVHTKSFIGNRFDRRRMKKLKKYLLS
                     STFNTKFLSNFKPDNVFGIMYDKIDNIFLLGFEKDDVYFFLMIKKDLYDAFLNCNEKD
                     LYIDFNGEIFILNVHSIGSVCMNDI*"
     gene            complement(62119..62487)
                     /locus_tag="SRR1747052_scaffold_1_prodigal-single_92"
     CDS             complement(62119..62487)
                     /product="hypothetical protein"
                     /codon_start=1
                     /transl_table=11
                     /translation="MQYDSKLTKKERVCIAKNIRGLKFSESYFDYQEGCERDVVYSLD
                     NITEKSIGTSYQPPFTDDDCVMFDVTCEVVGDDKQFRRISVFAEPDLFDRMKKKEVYV
                     TINGYVFYECDIGNKVLNDV*"
     gene            complement(62490..62840)
                     /locus_tag="SRR1747052_scaffold_1_prodigal-single_93"
     CDS             complement(62490..62840)
                     /product="hypothetical protein"
                     /codon_start=1
                     /transl_table=11
                     /translation="MTNQLAFTGAFKLSKDNKRCLMKKLNGIIVDDNIVRCERLRDME
                     TQVYTYEDNNSNEFYDVGIAVNGLDNVSLGFNYLRMPAEVFKAVLNRNVKFRVNKDWT
                     VDIEDIGLAVLNEI*"
     gene            complement(62955..63305)
                     /locus_tag="SRR1747052_scaffold_1_prodigal-single_94"
     CDS             complement(62955..63305)
                     /product="hypothetical protein"
                     /codon_start=1
                     /transl_table=11
                     /translation="MQPLGFMELSKKQIKLLISKLDKVTFQCGDDSYKYVCPRPCCIF
                     DTVEVVKDDDDIVWYYIEVKAFSTVNNYISFKGCWIKQKEFEYFLKHKMSFHIDNCDK
                     LVLEDIGQTTLNNI*"
     gene            63441..63836
                     /locus_tag="SRR1747052_scaffold_1_prodigal-single_95"
     CDS             63441..63836
                     /product="hypothetical protein"
                     /codon_start=1
                     /transl_table=11
                     /translation="MINNNNNNNNNDINTTLTNLLQGISYTDEILKLQGGQYLKQRFY
                     IKKATIQFDNSNSYILDEHMTPILLNVVSFTDMDEPIYLTDVIHIDNKLLSHVSKLKR
                     GQVKLEFNKQINVYVVKEKDIGTVCLENI*"
     gene            complement(64012..64170)
                     /locus_tag="SRR1747052_scaffold_1_prodigal-single_96"
     CDS             complement(64012..64170)
                     /product="hypothetical protein"
                     /codon_start=1
                     /transl_table=11
                     /translation="MLDDTDELNAFADKLAKHLSTIKENGVSEFEVLQYEKDKSFLVL
                     TKILDNIV*"
     gene            64306..64683
                     /locus_tag="SRR1747052_scaffold_1_prodigal-single_97"
     CDS             64306..64683
                     /product="hypothetical protein"
                     /codon_start=1
                     /transl_table=11
                     /translation="MTILRPNHTDILITDLLKGMQFDIDATIQHFKHHIHFFIESVLL
                     RKKDDRYIKEKIIGFTPIQCSCYSLQNDKVNNSIQYLFISDYILEKLDSIKKTDIQIV
                     SDDDYNVIKVITKDAGITCLENI*"
     gene            complement(64721..65011)
                     /locus_tag="SRR1747052_scaffold_1_prodigal-single_98"
     CDS             complement(64721..65011)
                     /product="hypothetical protein"
                     /codon_start=1
                     /transl_table=11
                     /translation="MSTLIVANKIIKNVAIVNKQKNKLSIRMPTKDSNYFKHDLQCVN
                     MNDKALYDAYKRSCACTLYIDDEAFPNCIATNIRKSRLIGQRIVTFVVENDL*"
     gene            complement(65038..65442)
                     /locus_tag="SRR1747052_scaffold_1_prodigal-single_99"
     CDS             complement(65038..65442)
                     /product="hypothetical protein"
                     /codon_start=1
                     /transl_table=11
                     /translation="MMYTHQTKKLSNLKGSPNSRAVSCVGFILNRYDRRRLNKLINIF
                     GNKLISVKNALCSRNFYIEKCIRISYFEYDSEYVATFKCTDKIVLQVIIKENLFNDLL
                     KYRNDCIDFDMCDYDLFYVKTLDIGNMTLKDI*"
     gene            complement(65458..65775)
                     /locus_tag="SRR1747052_scaffold_1_prodigal-single_100"
     CDS             complement(65458..65775)
                     /product="hypothetical protein"
                     /codon_start=1
                     /transl_table=11
                     /translation="MTKTYKTIINTIVKKMKGYEWKVRDTDDYSLKLSGSVQSFDIIG
                     PIIKVWCCIVYTYNNQHERIYQPLSFERQWLTIKDIENYSFKIEGYNFVLEDIGNSIL
                     TNL*"
     gene            complement(65759..66091)
                     /locus_tag="SRR1747052_scaffold_1_prodigal-single_101"
     CDS             complement(65759..66091)
                     /product="hypothetical protein"
                     /codon_start=1
                     /transl_table=11
                     /translation="MPICYVCESSLALPTGVATEECNLSIREVINEAKEVVVTGKYVY
                     TMSPFFLQSLILFADKEGVLNNWKFILLHNNGTKEDKTEHREELFEMMSSPLDELFMV
                     TYKDDQNI*"
     gene            66472..67182
                     /locus_tag="SRR1747052_scaffold_1_prodigal-single_102"
     CDS             66472..67182
                     /product="hypothetical protein"
                     /codon_start=1
                     /transl_table=11
                     /translation="MFKVVIEPEFKDIISTLPPEKQTEVMKGILFYPEYNVEDCKAWV
                     VIKYMLDKQNQKQVDKSNKARAAVKKRWDEYRALKLGKVTETITNDIVTHTTKVADTV
                     PTNSTLQKVQSTPSTNENKDATIIADEKPEHIPDGDDKVIVTIPKHVLTKTKEQVISE
                     WKKIEYAGDRLTEECRDIFQISTFIKKIDKWVSLHNYYPLKEYDIWPDINLTKGNLNY
                     LLVSLKQGLDVPVRKIGE*"
     gene            complement(67339..67638)
                     /locus_tag="SRR1747052_scaffold_1_prodigal-single_103"
     CDS             complement(67339..67638)
                     /product="hypothetical protein"
                     /codon_start=1
                     /transl_table=11
                     /translation="MTMRIGNLERLYILNKKASNLILDDCNVHFKTIMNYDIDFWGIA
                     FSYTKYNHEYSDTIYLDKDIMNVPVDVLASDSTTFKFENNYLKLSDIGKETLNNI*"
     gene            complement(67650..67940)
                     /locus_tag="SRR1747052_scaffold_1_prodigal-single_104"
     CDS             complement(67650..67940)
                     /product="hypothetical protein"
                     /codon_start=1
                     /transl_table=11
                     /translation="MSISSWLEAMTVKAAYLIERENVRFVGWTNSSTNKYCRLYYQYG
                     QFETFDYILADPLIANLSVEQILNDGIVFKLINCKGNFLTIEDIGKKVLGNI*"
     gene            complement(67973..68266)
                     /locus_tag="SRR1747052_scaffold_1_prodigal-single_105"
     CDS             complement(67973..68266)
                     /product="hypothetical protein"
                     /codon_start=1
                     /transl_table=11
                     /translation="MIYNKRLIDVLNKYIISQISDKPAHFIDGFHEKDDGSIQLLYQY
                     NDGSDYFYVVNVNPEIFNIPPSALDNDCHQLTYDEKTYTITIKEVGDAVLNNV*"
     gene            complement(68271..68594)
                     /locus_tag="SRR1747052_scaffold_1_prodigal-single_106"
     CDS             complement(68271..68594)
                     /product="hypothetical protein"
                     /codon_start=1
                     /transl_table=11
                     /translation="MFKDFKDLMHLPGYIVDVLNRKCGNLIHKEYIVSFQSLCEIQDD
                     YILATFTFPDQNKFLYYVYIDKDILDMSIDVLNSEHIQFKYEQKGKDRYLHFIDIGNN
                     TLRRI*"
     gene            complement(68701..69072)
                     /locus_tag="SRR1747052_scaffold_1_prodigal-single_107"
     CDS             complement(68701..69072)
                     /product="hypothetical protein"
                     /codon_start=1
                     /transl_table=11
                     /translation="MIMRHLSFFSNLCILFVVILTVHTLGVKANWTIALFYFSSVLFL
                     LMFIEGEMSEKKEEEYKRLLKENNIAFYDEDEEAMKSLKETAEQLKKTLKKKKEMKAE
                     ATVEDNTKSMSEVEKDISSEQ*"
     gene            complement(69142..69330)
                     /locus_tag="SRR1747052_scaffold_1_prodigal-single_108"
     CDS             complement(69142..69330)
                     /product="hypothetical protein"
                     /codon_start=1
                     /transl_table=11
                     /translation="MSRNEWGVVAIVIFCVLQHYNSQMAMIFFVSFVVSFLTNMNNQK
                     DTNEENNNDEEKMIDKKE*"
     gene            complement(69349..69690)
                     /locus_tag="SRR1747052_scaffold_1_prodigal-single_109"
     CDS             complement(69349..69690)
                     /product="hypothetical protein"
                     /codon_start=1
                     /transl_table=11
                     /translation="MYLVNFWLKMFDFKSNIGVFEFWIPLIFYHFAFYAIGFLPETLM
                     TIAIYIYFGGYLIALISSGVRRLHDLNFSGLWMIAFFIPGLNAILAIMLLLPSDFMGA
                     IVDAGSTKPKE*"
     gene            complement(69815..69982)
                     /locus_tag="SRR1747052_scaffold_1_prodigal-single_110"
     CDS             complement(69815..69982)
                     /product="Uncharacterized protein n=1 Tax=Clostridium sp.
                     CAG:302 RepID=R6MZI0_9CLOT"
                     /codon_start=1
                     /transl_table=11
                     /translation="MKKLLLSVMVAMICLVTDAYAQRGCCSYHGGVNSCTISGRVRCN
                     DGTLSPSCTCR*"
                     /db_xref="UniRef100_R6MZI0"
                     /db_xref="R6MZI0_9CLOT"
     gene            complement(70091..70600)
                     /locus_tag="SRR1747052_scaffold_1_prodigal-single_111"
     CDS             complement(70091..70600)
                     /product="hypothetical protein"
                     /codon_start=1
                     /transl_table=11
                     /translation="MFFKSKDKEASQIKMFEEKLPIIKDMESVRGKDFKIAMHYIGMP
                     IDFCYMGVFVKTGGIEGVRQFIEKLDEYIKSSDDVKTLVHLNEKDNNLLGMMDRHEEQ
                     TSNIKTKRMLNIVEPSEFNSVKKMLKTRNKEWDTMHDLHLEFLNSIDDYQIKCRRKMY
                     EIFEEAVAV*"
     gene            complement(70767..71075)
                     /locus_tag="SRR1747052_scaffold_1_prodigal-single_112"
     CDS             complement(70767..71075)
                     /product="hypothetical protein"
                     /codon_start=1
                     /transl_table=11
                     /translation="MKYLLSIIVAIGVLTGCVAYYDRSEIQITYEQNGKDCVYTERGY
                     AITYDSRSLVNNDTITYANTSCDVIITSELKNATNKIGLSRRRDSADVANNRRTYSMY
                     *"
     gene            complement(71086..71202)
                     /locus_tag="SRR1747052_scaffold_1_prodigal-single_113"
     CDS             complement(71086..71202)
                     /product="hypothetical protein"
                     /codon_start=1
                     /transl_table=11
                     /translation="MFECETDHEFNEYVKFLCKFSATCITLSVIVSACIYYM*"
     gene            complement(71202..71531)
                     /locus_tag="SRR1747052_scaffold_1_prodigal-single_114"
     CDS             complement(71202..71531)
                     /product="hypothetical protein"
                     /codon_start=1
                     /transl_table=11
                     /translation="MKNMLTTFLFIAIVCFSNEARGEWNSLQSELFFAGCSDECVESS
                     EAVDDIVNVKDYCECVCHTILHTTDSYEQANEFVINSLNGEYDERKVFDKIMYQCFTV
                     NRKKGLR*"
     gene            complement(71528..71836)
                     /locus_tag="SRR1747052_scaffold_1_prodigal-single_115"
     CDS             complement(71528..71836)
                     /product="hypothetical protein"
                     /codon_start=1
                     /transl_table=11
                     /translation="MNIGKRLEDIFEEIIRIVRGYDITKKFQSNNRLLKQVNDYITKL
                     TDSEEWTPEKRNHLFDYLISQASCQKHAMDLFDEKDMAVFYYQVQCMLATVKCDYITK
                     *"
     gene            72153..72377
                     /locus_tag="SRR1747052_scaffold_1_prodigal-single_116"
     CDS             72153..72377
                     /product="hypothetical protein"
                     /codon_start=1
                     /transl_table=11
                     /translation="MENPLRQIFRGMEGGLLPPPVKEGFRGKYVPPVMRPCLVAYYDM
                     IIYIYDLRVYIVEGTALSQKSNGLLNLILA*"
     gene            complement(72432..73199)
                     /locus_tag="SRR1747052_scaffold_1_prodigal-single_117"
     CDS             complement(72432..73199)
                     /product="hypothetical protein"
                     /codon_start=1
                     /transl_table=11
                     /translation="MITFKGSQKAFFKAYPKDKRSLDEVYCLVSYNIITKQETKTCYQ
                     FIGSLGEKNFKKVETPKDITETVTVDTKNTNDTNVSDVQNEDDLDFANPDGDVVEEKK
                     CDVKAKAEEATEVSEVKAEEKTEVVKEEKSKKKTVAVKREELLEAFQALTGFMGCQID
                     NYNPVDMFALQCVCNEFNTCDFSTEAVVYVDLFKYFLNKYPTLAKYIQTCIDVIEDVY
                     NDIVKNKQALVEEARWFYGDCGLTKEQNKKKRKRKQL*"
     gene            complement(73462..73851)
                     /locus_tag="SRR1747052_scaffold_1_prodigal-single_118"
     CDS             complement(73462..73851)
                     /product="hypothetical protein"
                     /codon_start=1
                     /transl_table=11
                     /translation="MTFFEMLKNIYKDQKANRNIGNYCRMKDGEQRILGSVICHSPQP
                     HLTEFEVFGVKADTKYDVGHIDCTKYFSHDAITFRDIMATDWEKMSDDDVQEILDERL
                     EEEERQEQELDVLDFEESLANKYTPIL*"
     gene            complement(73873..74376)
                     /locus_tag="SRR1747052_scaffold_1_prodigal-single_119"
     CDS             complement(73873..74376)
                     /product="hypothetical protein"
                     /codon_start=1
                     /transl_table=11
                     /translation="MGKTTFCTCNFKKPYVVQTEDGKWCVYCQDCGKEVSSDNKEEAM
                     TKWAEQYGMNLCFCCESSKVLPKNINTAECNLSVDEIKQKADVDCTMKPCVYTMSPLY
                     LREFIRSADHERVLNNWGFVFVKNDGKKTLVNTEKLKEIIDDPYTNVLDMPVPVILSE
                     AFNKNNV*"
     gene            complement(74393..74737)
                     /locus_tag="SRR1747052_scaffold_1_prodigal-single_120"
     CDS             complement(74393..74737)
                     /product="hypothetical protein"
                     /codon_start=1
                     /transl_table=11
                     /translation="MKNWVGYKGRLKSLLLALNEIIYRQYEINLYDIDNIIRSNKHFT
                     DQLKNKETIVMVLIDFKDKNGLFMSQWFDIDKYLLRKYKTFTAGMIDVLFTEETNTIT
                     EKRIGEQTLCGI*"
     gene            complement(74740..75075)
                     /locus_tag="SRR1747052_scaffold_1_prodigal-single_121"
     CDS             complement(74740..75075)
                     /product="hypothetical protein"
                     /codon_start=1
                     /transl_table=11
                     /translation="MTEQKTYTTSELMFSVVDNLEKQISTINLIIGVLKETAEEMKSN
                     EEASVCGVKREQFEEIAKLIHMNNKMRNALNNIAHGEMTVKPYGTVYMGREEEVTLQQ
                     YAEEALKED*"
     gene            complement(75138..75488)
                     /locus_tag="SRR1747052_scaffold_1_prodigal-single_122"
     CDS             complement(75138..75488)
                     /product="hypothetical protein"
                     /codon_start=1
                     /transl_table=11
                     /translation="MMSTEVNVKTTKFQKLREALIGKQVLDTIVQDVSERCYFQEFYE
                     INKTYLELEICPKHRNNWEMYGWHVYMDKELYKRPKLFPLLEFVVCDDPLNPNGKWLE
                     IVVPNIGETTLNKI*"
     gene            complement(75485..75862)
                     /locus_tag="SRR1747052_scaffold_1_prodigal-single_123"
     CDS             complement(75485..75862)
                     /product="hypothetical protein"
                     /codon_start=1
                     /transl_table=11
                     /translation="MFISNVPLKENKRFNRYINNLDKVFSGLKAIDKNGDKLKYLFVQ
                     YNADEAFAHNIVYHNPSHYEFKCIFMREYGDCKCYNVLIEIGLLNRIRKVKKKSLQII
                     VDQSTGNLIAEEKALGQFVLESL*"
     gene            complement(75880..76239)
                     /locus_tag="SRR1747052_scaffold_1_prodigal-single_124"
     CDS             complement(75880..76239)
                     /product="hypothetical protein"
                     /codon_start=1
                     /transl_table=11
                     /translation="MSKRIINWKKVRREVIDKLYGIQTDDGSYEYQGVCVDSETLEFH
                     NCDDNRVMKYYQFYSTFKNLNKHDVYGAGLFIPKEIIDNEELSIVPVSHFELQAINNG
                     VFLLKKRSIGDVVLHEI*"
     gene            complement(76309..76647)
                     /locus_tag="SRR1747052_scaffold_1_prodigal-single_125"
     CDS             complement(76309..76647)
                     /product="hypothetical protein"
                     /codon_start=1
                     /transl_table=11
                     /translation="MMSVTSYDKTRFNQLRDWLKGQSIPEHDDWIITTVLSNEPYVEN
                     TMSDEDWFVIVFAPNDKENDFGMFQINFLRQLFESTIDFKKCQLVMNRDKSGLRIEPI
                     NVGQKALKDL*"
     gene            complement(76659..76997)
                     /locus_tag="SRR1747052_scaffold_1_prodigal-single_126"
     CDS             complement(76659..76997)
                     /product="hypothetical protein"
                     /codon_start=1
                     /transl_table=11
                     /translation="MIKETIVKDNFGKQVQIGDIIAFAETFKYRGVEKYGTAMATAVV
                     MEITNKALKIAPLTFTKDEYYNIKERNGIAVYSKGDRYLSTGKKTLEHRYNAFYIIGH
                     GDGAVVLSTM*"
     gene            complement(77012..77197)
                     /locus_tag="SRR1747052_scaffold_1_prodigal-single_127"
     CDS             complement(77012..77197)
                     /product="hypothetical protein"
                     /codon_start=1
                     /transl_table=11
                     /translation="MTSKNFYIICVNDVETFCDNGRILGVYNYKTRQLTQIVNRLKDS
                     QKVPFQEWRSSKEDLLI*"
     gene            complement(77187..77768)
                     /locus_tag="SRR1747052_scaffold_1_prodigal-single_128"
     CDS             complement(77187..77768)
                     /product="Gp71 id=3863798 bin=GWF2_Planctomycete_41_51
                     species=unknown genus=unknown taxon_order=Caudovirales
                     taxon_class=unknown phylum=unknown
                     tax=GWF2_Planctomycete_41_51 organism_group=Planctomycetes
                     organism_desc=a211"
                     /codon_start=1
                     /transl_table=11
                     /translation="MGQYFLAYVRDKNKKRGKTFISSCGGLKLTEHSWVGNDFMQGVC
                     KKIHNKPSYVYWVGDYFDPSEDEAKSEMSSDCVSVDFASLWRKKNAKELQDTFDISDK
                     YLVNHDLKVYVNMCDYIDMLTCGKTHDKDWVQHPLSLLTAISNGKGGGDYDVEGLNAD
                     SIGVWKGCLLEITDNIPKDYIDVTEDVLFDDDI*"
                     /db_xref="gwf2_scaffold_2535_23"
                     /db_xref="86643422"
     gene            complement(77771..78088)
                     /locus_tag="SRR1747052_scaffold_1_prodigal-single_129"
     CDS             complement(77771..78088)
                     /product="hypothetical protein"
                     /codon_start=1
                     /transl_table=11
                     /translation="MRKRLENFADLFDFLISSTTEELKEAGFSMSFQNGLFNLFYKGG
                     VSCSFKVNDNDIERVYVTLQNDARIQNIEINDNVDDEIIQIVLRRFNEIIIPIGDLCL
                     EGV*"
     gene            complement(78060..78242)
                     /locus_tag="SRR1747052_scaffold_1_prodigal-single_130"
     CDS             complement(78060..78242)
                     /product="hypothetical protein"
                     /codon_start=1
                     /transl_table=11
                     /translation="MKTFHIHVKQTVEGYYIIRADTEEDAIDLAQGYMEMGEHLDKSQ
                     VTDGEIVDAEEVGKFC*"
     gene            complement(78239..78589)
                     /locus_tag="SRR1747052_scaffold_1_prodigal-single_131"
     CDS             complement(78239..78589)
                     /product="hypothetical protein"
                     /codon_start=1
                     /transl_table=11
                     /translation="MTKKGIFQNIGVAPYMVFRLKDEYDEGYYYNGFNCPYQKGHIYW
                     VVSNVVQEKTREVAYFVSKYRGVMQAPSTNCKERRWVEDVLLKEYDMVYQGMSLTDAI
                     AFVEKQTDQERIGE*"
     gene            complement(78586..79461)
                     /locus_tag="SRR1747052_scaffold_1_prodigal-single_132"
     CDS             complement(78586..79461)
                     /product="hypothetical protein"
                     /codon_start=1
                     /transl_table=11
                     /translation="MVEFHGTVKDFLKNYPKENRKVGETYRIINSKGSNDYQFIDNVS
                     EKNFKRVEVKDAVNTEIDGAEMERQEDERRLSELKKLAERILSCAVKGDEGTLINLCE
                     EVKDCTNITDLVCEENCAELNCLFCRQFYVDNSEVYWGVLNKKGIVDDICSFLNNFAT
                     VIKLNAKCVGREELLDRLLQRSDVGVFARLREEWLESCQYVMECCKQSCGFDLRGVQR
                     LNNLIYNFNEITDGWLCCLKEIVDDFAWFGETFKTCEDCKSYDYDPRPINVAKSFETF
                     NECLCALYSRYGVRE*"
     gene            complement(79484..80035)
                     /locus_tag="SRR1747052_scaffold_1_prodigal-single_133"
     CDS             complement(79484..80035)
                     /product="Resolvase, N-terminal domain protein n=1 Tax
                     =Capnocytophaga sp. CM59 RepID=J5XWC4_9FLAO"
                     /codon_start=1
                     /transl_table=11
                     /translation="MRNAEMFNEENDFALQSAKMDQVIEQVGCKDNEVVIIKSVDDAL
                     EGDAVFISDFSCLGSSVKEFVDNFEQLVKKGNTVHFVREQISLTDQSQMETFLKQLQF
                     AAMFGRKLRSAVSCNNLAVAAKVGRYAGRPKGSKNKTSIIQEKADEIEFWLQQGESKK
                     WIAEQLGISVGTVYNYIRSKEEA*"
                     /db_xref="UniRef100_J5XWC4"
                     /db_xref="A0A0E9E1N9_CHLTH"
                     /db_xref="csf:CSUB8523_0663"
                     /db_xref="J5XWC4_9FLAO"
     gene            complement(80051..80353)
                     /locus_tag="SRR1747052_scaffold_1_prodigal-single_134"
     CDS             complement(80051..80353)
                     /product="hypothetical protein"
                     /codon_start=1
                     /transl_table=11
                     /translation="MSKKLIDIFLIICITYILRWCWNKFSNTVINPNEKVKYPDVKVK
                     MVGKRLIKNDRIVDCAVAMMLQGYDDQEVRMFITKAYRTKTGKEFLDCCAKSFYIY*"
     gene            complement(80357..80560)
                     /locus_tag="SRR1747052_scaffold_1_prodigal-single_135"
     CDS             complement(80357..80560)
                     /product="hypothetical protein"
                     /codon_start=1
                     /transl_table=11
                     /translation="MKNEITMKMWIFILSICVSFFLGSFGQYKNQSKYIKMIDSQFET
                     MEKMQEVNNKCVKQVAECVNKLR*"
     gene            complement(80563..80946)
                     /locus_tag="SRR1747052_scaffold_1_prodigal-single_136"
     CDS             complement(80563..80946)
                     /product="hypothetical protein"
                     /codon_start=1
                     /transl_table=11
                     /translation="MTWSREEIISNMQRLFVDKTIDVIGDKQPFQIQVAKSGGSFDKN
                     SLKSSWSREGKDYKMYAFCRTPFSHGSLTLVCFVLTKKLARQLSNYSTGDLIATFSKF
                     DNTVNHTMYIRLELLSTGKQTLVEI*"
     gene            complement(80959..81318)
                     /locus_tag="SRR1747052_scaffold_1_prodigal-single_137"
     CDS             complement(80959..81318)
                     /product="hypothetical protein"
                     /codon_start=1
                     /transl_table=11
                     /translation="MKTGELLEHIKRILKDANGESFGGYTFHLDKITTKADELRSLFS
                     DGLQYVYAVGKNIKNEGGGDEVYIKQRALIRIDRDVLVRIAKLTNKNVKLRKIDAKQL
                     YYYLEMAEIGEAVLNSL*"
     gene            complement(81327..81755)
                     /locus_tag="SRR1747052_scaffold_1_prodigal-single_138"
     CDS             complement(81327..81755)
                     /product="hypothetical protein"
                     /codon_start=1
                     /transl_table=11
                     /translation="MDEKTLKEIEQLDNTQVLDELEDLRVNNLYDDLQEMLYAIFPLY
                     AIVYNEIVEKFRIIIPYENDGIATNANDELVYQLALQDDTGFVRTMMWNLDDPVDNAE
                     FVRGGRKPLLQIVKKCNNFLEAVNALAEIQKDGDKLLKEV*"
     gene            complement(81773..82435)
                     /locus_tag="SRR1747052_scaffold_1_prodigal-single_139"
     CDS             complement(81773..82435)
                     /product="hypothetical protein"
                     /codon_start=1
                     /transl_table=11
                     /translation="MIKYFITPNVLTMFINGKQIFVPSSHLNYGTMCKVLKGGCQDEK
                     EIMALNDLKNCMLTEFPDFVEVAEDGKLVLKHCHEVNMEKFTKEALQSQRDGKDTQGF
                     FCLLMNMSENKTIGVADFLQWLKSGSCRYTINGTILSYGFIDDGGVCFLKEAADKNTN
                     AIVDIKPQLLEMYVNKDNKWTCVHKIKDGSFTVMWQGENKNLPNIDSFNVFSGDGLLD
                     CF*"
     gene            complement(82513..84801)
                     /locus_tag="SRR1747052_scaffold_1_prodigal-single_140"
     CDS             complement(82513..84801)
                     /product="RIIA protein n=1 Tax=Vibrio phage nt-1 RepID
                     =R9TII3_9CAUD"
                     /codon_start=1
                     /transl_table=11
                     /translation="MEVKTSDVRMESNEQLQGKSFTIATNAKAFEILTSTLYSNVPSS
                     IVRELISNGYDGHVRAGNVLKEIDVHCPTVFEPTFEVRDYGCSMDEETMMNVYTTFFS
                     STKNGGNSEVGGFGLGCKLPFAYTDMFTITTYLNGKRQDYIASKENGVPTLNKMGDAE
                     DTDEPNGVKVCVPVQEDDMESFEDAVEYMIKYSTFPIKSNLECQPAKEYDCAGIFSYH
                     NYGNAGKKEKKQIIRVGGVPYRLNCKEMAAGFNMWDNVKYYKAQQSYDSNRLLLHKAL
                     CEVERYNSFDLPIEKLFDYNGCLDFEIGELDITASRESLQYSVKTKMVLFKRLVELQT
                     KLYDYLYKKISVWNDNMQTLDKAIDKFKELLQFNYGSFASVSRAIRFNYKVGGFESYI
                     NIDSYDPSLLCYSEEIVQKNSLLDGLETPRCHTLNADTKRIQHSIKMATISLTKTSVK
                     QDIYITNAPLKYSGINVDEKKIEEFGRYNANEAIITVAQRSDVQKQGELLQKRLDAIV
                     PNIYNVIVVDKKNCAIPKATRQIRRVKDSKEEVVDEKPMTIAAKQLIASMQPIVDYFG
                     KIYLFKGNGENYARIKSALSALDLAKDFFGIPSMQPILNCFTVHGTARKLVEKIADVP
                     VVYFEDEDDANDNIAKHELIKRLQKQLTQLDLFVGLSRDVKILMRGCIKYGEKYAQCD
                     TLKHIHKVQELGICSVPSVEKYAKVDANAAVLTVCKNFLYRMTEAQRNLVMANIFYQN
                     SFYYSAPEFNDFLRSLGLTIEE*"
                     /db_xref="UniRef100_R9TII3"
                     /db_xref="A0A060AHD6_9CAUD"
                     /db_xref="nml:Namu_2668"
                     /db_xref="R9TII3_9CAUD"
     gene            complement(84825..85517)
                     /locus_tag="SRR1747052_scaffold_1_prodigal-single_141"
     CDS             complement(84825..85517)
                     /product="hypothetical protein"
                     /codon_start=1
                     /transl_table=11
                     /translation="MGQRLIVEFRYDGETIFGLYQHWSAYTQSAFETLYSLIQCDNDL
                     GTGGHWKKPTSYKEAVLQAMEMASNIQGVVWDNYNPAMKDKDDESFGWSYVRKTFTGD
                     DDQSKAIRALSEKFSNVGDRSTGLVMIGKEAENCLDLGEYSIAINLDDQDIQFDVFNF
                     FEGLAEYVDCYGGEADKPSNLVLPQNVYLDNFKYDDIDCISPVIDKMAEGYQFYVPSI
                     GYDKDVIFGAIA*"
     gene            complement(85539..85805)
                     /locus_tag="SRR1747052_scaffold_1_prodigal-single_142"
     CDS             complement(85539..85805)
                     /product="hypothetical protein"
                     /codon_start=1
                     /transl_table=11
                     /translation="MIKVGDILKEKEDSERLSIITKIKNDDSLIEVHMIAEDGEVRII
                     TYLDEDTMQESIGSKIVSENQNDTDWLSRIVNVFTKGERTLQSI*"
     gene            complement(85886..87052)
                     /locus_tag="SRR1747052_scaffold_1_prodigal-single_143"
     CDS             complement(85886..87052)
                     /product="HNH endonuclease domain protein n=1 Tax
                     =Subdoligranulum sp. CAG:314 RepID=R7K6M7_9FIRM"
                     /codon_start=1
                     /transl_table=11
                     /translation="MTMKITKTEIAIRDLVKDYKEDKKTGKITGYGGKLNIRPKFQRE
                     FVYKDKQQEAVLETVKKGFPLNTIYWSKSNEDSFDWEVLDGQQRTISICRFCTNQFSM
                     EFQKGVPVFFMNMPEEDKNKILDYKLDVYQCDGTDIEKLEWFKVINIAGEKLYPQELR
                     NAVYSGEWLTKAKELFSKQNGWVYRKYKDLLSGQVIRQDYLETALSWIGAKEGKSIEE
                     YMAAHQFDEVNKEGTPEGFPLFKYVKDVFDWVDKTFPTARSYLKEAKKVEWGLLYNRF
                     GTESPDIEEINDEVKKLMMDSDVEKKSGIWEYVLSNDESVLNIRTFDDNTKREVYERQ
                     HHKCPYCVQEGNDKEYKIEEMEADHITPWSQGGKTTTENCQMLCKKHNRKKSDK*"
                     /db_xref="UniRef100_R7K6M7"
                     /db_xref="R7K6M7_9FIRM"
                     /db_xref="hpaz:K756_04495"
     gene            complement(87150..88271)
                     /locus_tag="SRR1747052_scaffold_1_prodigal-single_144"
     CDS             complement(87150..88271)
                     /product="cha:CHAB381_0064 modification methylase EcoRI 
                     (adenine-specificmethyltransferase EcoRI) (M.EcoRI)
                     (EC:2.1.1.72) id=13071 bin=ACD18 species=ACD18 genus=ACD18
                     taxon_order=ACD18 taxon_class=ACD18 phylum=OD1 tax=ACD18
                     organism_group=OD1 (Parcubacteria) organism_desc= OD1"
                     /codon_start=1
                     /transl_table=11
                     /translation="MSNNQNMHKAKAAKDDEFYTQLSDIEKELVKYKEQFKGKTVLCN
                     CDDPFESNFFKFFALQFKELELKELITTSYRDSAIKKQNINMFDSGAYKVRIVGESNN
                     EKDVPNFLKREHYNLKDVMRWLEEQKKSFPNGNLNVFSPLETGDFASEECVKLLDEAD
                     IVVTNPPFSKFREFVALLMEHKKQFLIIGNKNAIAYKEVFPLIKENKLWLGYNSPKEF
                     VQPNGTTKKFGNICWFTNLPIEKREEYLDLFEEYNLDKYPMYDNYLAINVDRVADIPC
                     NEWFEMTVNEDLYNKLKATYGDDCVLIDSDDVKKQYHIKVRNIVMGVPITFLDKYCPK
                     QFEIVGLDRYVEDNPNFGHRFHLNKKEVYARILIKRVIK*"
                     /db_xref="ACD18_23_7"
                     /db_xref="cha:CHAB381_0064"
                     /db_xref="K2EN87_9BACT"
                     /db_xref="2.1.1.72"
     gene            complement(88276..88722)
                     /locus_tag="SRR1747052_scaffold_1_prodigal-single_145"
     CDS             complement(88276..88722)
                     /product="hypothetical protein"
                     /codon_start=1
                     /transl_table=11
                     /translation="MLKECDKKDATLAYIIKTMSEYDGLILHGKPTNVNIIKGNVGYQ
                     LTIKKKVPITKSLIDALEKTGDVATVSLESLQKTVDMFKAKSEALQKDVKLLLDILDR
                     YRTAVDSFAAENCENMNDVEEFEEFYNIKVSGKLKNEIQAIEDLRR*"
     gene            complement(88736..89230)
                     /locus_tag="SRR1747052_scaffold_1_prodigal-single_146"
     CDS             complement(88736..89230)
                     /product="hypothetical protein"
                     /codon_start=1
                     /transl_table=11
                     /translation="MQLSPLSESTRKAVENEIEAVKDIIALFPQVKEVVKKYDGKTLD
                     TRTVHKIQKELLKVDRHLDFSFLYAHIKIEHFDNYNEINTTHCIYSKYLTKSEVNFQY
                     DEECFNYAEQYLKSYIEKFNNYMLNEKMLLESLQQVSETYNALTKEIPTVCQRLVGVR
                     VASL*"
     gene            complement(89232..89420)
                     /locus_tag="SRR1747052_scaffold_1_prodigal-single_147"
     CDS             complement(89232..89420)
                     /product="hypothetical protein"
                     /codon_start=1
                     /transl_table=11
                     /translation="MPNVSKVKEITRKALEMMHTELSDDDIERCVDYAWTLHDLGMSE
                     QEAAITACKEFILIERSF*"
     gene            complement(89425..89700)
                     /locus_tag="SRR1747052_scaffold_1_prodigal-single_148"
     CDS             complement(89425..89700)
                     /product="hypothetical protein"
                     /codon_start=1
                     /transl_table=11
                     /translation="MKKEFGFGFLPDWARDCTIEKGSGKWWVFTDKDGVQTLVSYFTP
                     IMRRYEDGTMVRFVESCSMTTFQHIRKWSGLRADDFRALPLTSIENG*"
     gene            complement(89712..90161)
                     /locus_tag="SRR1747052_scaffold_1_prodigal-single_149"
     CDS             complement(89712..90161)
                     /product="hypothetical protein"
                     /codon_start=1
                     /transl_table=11
                     /translation="MLPLYGYASEVERLYKRTYLKIYNQDGYDISLVKVFVNGVTPYI
                     DYKVIQTPKRNLRCLKQFKTCEEGLDAVLEMNPFSKDVWLTKIGGRYALYIKKAKIIN
                     TYTKPFWTPVINESFLEFIEQWKGTISSAFEHYKNVNNDGQGLLDTI*"
     gene            complement(90177..90782)
                     /locus_tag="SRR1747052_scaffold_1_prodigal-single_150"
     CDS             complement(90177..90782)
                     /product="hypothetical protein"
                     /codon_start=1
                     /transl_table=11
                     /translation="MKEYRSREIKMFVESDCEEFDDIDVDYSQYYETVDLQDLPYAEN
                     RLSARVDSVKGLKVRDSIDCIDFITNGYTIKDLDVLNLGFEIPYLNLTIHLSTNLENT
                     NELLEDLKKLAKVRCDKFMIVFVPTDDMTWQQQRDALLYILPRVTLPIVEDLCQVNTG
                     SNRLSYFTEKEKDDDDKKLDNLFKWVVDKNRTVGSDCLFEI*"
     gene            complement(90791..91396)
                     /locus_tag="SRR1747052_scaffold_1_prodigal-single_151"
     CDS             complement(90791..91396)
                     /product="hypothetical protein"
                     /codon_start=1
                     /transl_table=11
                     /translation="MKEITVKTFAELKEAFKDEERNLTIVFKNNRITKFPKMNIERDK
                     GVVILKLYTPKLTTLKNVPMPSRFMNWLDVEEASLTKLENASECNITNPCVCYLPCLK
                     FDSITVTKENTCQSGFIRLALAWQQFMRNDVQNIFNVFSTTIVPRACVPEMVCNNVDD
                     LNLPEVLRDVVKSTDMLTTVEINLARKVMETEIGNLTFSSI*"
     gene            complement(91409..92098)
                     /locus_tag="SRR1747052_scaffold_1_prodigal-single_152"
     CDS             complement(91409..92098)
                     /product="hypothetical protein"
                     /codon_start=1
                     /transl_table=11
                     /translation="MLTEEQIKKFDGLQAYVSCECDYEQAQFDFEDLVEKVDNNCYIL
                     KSSSYIFDGDDFYLQDIVDIPKLARESYSTLRDIFLVATGCEMTKEDYNSDFSGTFQD
                     LLNQLRFTQESIEALQPYFKIPVECYETKGCGQGDYAFVLLFDDDVSDKKRNAEMHKS
                     INHLFWDAPIFCRLVFGDGTDFVAEVEDRYEYDKDTYWKNFIEQLASEIPDVEAFGEY
                     LLDLMPDEPSS*"
     gene            complement(92110..92649)
                     /locus_tag="SRR1747052_scaffold_1_prodigal-single_153"
     CDS             complement(92110..92649)
                     /product="hypothetical protein"
                     /codon_start=1
                     /transl_table=11
                     /translation="MTENAENVENEVKPIVGHCLINGFSYALPINEHIIIERCARDEK
                     YINERMAECEPAENPAKIVVGLSQFFNTDKRTQLFSIEDPEDNSKKILIIRLNGDFAV
                     FVYPDFECTVAGNASMKSKYNSFVFDKYLKYGAGRKGEKFTVTLKKSDRFYGTIKEYF
                     TQYGCCFDMNVGEFLMEML*"
     gene            complement(92705..93997)
                     /locus_tag="SRR1747052_scaffold_1_prodigal-single_154"
     CDS             complement(92705..93997)
                     /product="hypothetical protein n=1 Tax=Lactobacillus
                     suebicus RepID=UPI000249084F"
                     /codon_start=1
                     /transl_table=11
                     /translation="MTTHTIDELIAATFSAVDMDGKTNSYYALVLSKCKKYASKEVPT
                     MGVAFDQRGKLVLLWNPDFLRRLTDGEAIAVLKHEAMHIFFKHLARFQTKKNHTRVNI
                     ATDMAINQYLRGLPEGCQLPETYKLPRGLSADAYLKALEEQNIADDKKMSCGGMGQGN
                     GDQSQKGSGNDQGEDGQGGDQDGSSAGTDNHETWDKVVDDNGKIIGDTESEGVDTQST
                     LDRISRAVAQRMKEQGDTPAWATAVVENMDKKSTHNWKNELRVLVNSVLSTDKRRSQK
                     HIDRRLACITDEFLFPGKKKDRKPSVLLVRDTSGSMFCAETQAAVLTEMVAISRRAEV
                     LVCDCDTVIHQVYKVRKPSDFKEYKGGGGTSFVEPFAEAKKRNVDAVIYLTDLYGEFP
                     DPRNIGKYARNTVWVTVERDADRSDPPFGKVVRIQDEQ*"
                     /db_xref="UniRef100_UPI000249084F"
                     /db_xref="A0A0D1AAX8_9LACO"
                     /db_xref="lho:LOOC260_101480"
                     /db_xref="UPI000249084F"
     gene            complement(94059..95366)
                     /locus_tag="SRR1747052_scaffold_1_prodigal-single_155"
     CDS             complement(94059..95366)
                     /product="Uncharacterized protein n=1 Tax=Megasphaera sp.
                     BV3C16-1 RepID=U7UNG2_9FIRM"
                     /codon_start=1
                     /transl_table=11
                     /translation="MGMSFKESLKAIDTIRACTINNGASIVPLLLGETGIGKTELVRE
                     YCQENGLTLITIHVSQIEPSDLTGLFKINRYGKTDNCSPSWLPWLSEAEFEAIKKSGA
                     IEVEELNVLKDGVINPNGGIVFLDEVNRGHEDIRQSLYQLINERRMHTFTLPNNYTIV
                     AAANPSNGYETYDFDRALVNRFAWIDFQPQAKESVEYLSDKYSTSPVVQWLKHNDEMI
                     ELYAVDKHGNAVSNDMDDQKTMSPRIIEQGIILLEEMHRRHYPQKLKNQILRSIWKKD
                     AVEAYLSFDEEAENAIELKDIFTGNWHTPVKKYVEQQKLDLLSVIVSRMARFFVDYEF
                     ATPRTNEETKMVENVVEFYHNVPEELCVTFLSSCTNKYFELKDGRKYFGKNCKDGKLI
                     VNEHHLCMQPEFRGGKTEYAKNEIGSVLKSAKNLGVLANGSKK*"
                     /db_xref="UniRef100_U7UNG2"
                     /db_xref="cpas:Clopa_2283"
                     /db_xref="88737581"
                     /db_xref="U7UNG2_9FIRM"
     gene            complement(95459..95824)
                     /locus_tag="SRR1747052_scaffold_1_prodigal-single_156"
     CDS             complement(95459..95824)
                     /product="hypothetical protein"
                     /codon_start=1
                     /transl_table=11
                     /translation="MKAETKLLKLVEKVNEAKENKRKAEDDIKKAEEAIIRIMGDVPK
                     TSVEKNGVAYTITIGDNVRYALVEEGKRKMINDVPFESNLWKKTPDIGECLNNEEMKG
                     FVIQKEFTPKVIIKSSKVN*"
     gene            complement(95849..96004)
                     /locus_tag="SRR1747052_scaffold_1_prodigal-single_157"
     CDS             complement(95849..96004)
                     /product="hypothetical protein"
                     /codon_start=1
                     /transl_table=11
                     /translation="MIRIKFKPKNIIYRIFVDDPDMAVKVAYTVLECRKDDIQVLTFK
                     KKGTDYD*"
     gene            complement(95985..97244)
                     /locus_tag="SRR1747052_scaffold_1_prodigal-single_158"
     CDS             complement(95985..97244)
                     /product="hypothetical protein"
                     /codon_start=1
                     /transl_table=11
                     /translation="MEKEKTVKVKSIHAEEEIVDEFDMTEIAKNMGCYTPAPKQQKQC
                     LDANDVQGIVDGVLDEMDGEDLTGLTDEEVRKEFDERVAKKRQEEQKKLNEENGHIKA
                     KAPKGDNRYLASDDVEINALRTAKLKGKDLHCLKIERDCPRNIVLDTLRAMCLEVEAI
                     TKCKKVSDFSEFPCFLSVKDWNNDIQELSDDEYWEIDLKEPYDLTEETKGQIDDDLYP
                     LINQAVHCFSFYRKKSNFTEEDGIWLEKSEDGEWQPTFTYAASVNKAIREVMPENVDK
                     LFGFNIMNMFSKKSMEAMKKREATFNEGERKTVDSFIKSLQKHLSNVKPEDLIKDVKK
                     SLCDVPKIIWNTVGLDIDEDERHQMMFIAYMMNKCSETFANMEITKLVKTKSGDKDVD
                     EGFKAFFETFNIGKMVKKANKNDQNKI*"
     gene            complement(97305..97676)
                     /locus_tag="SRR1747052_scaffold_1_prodigal-single_159"
     CDS             complement(97305..97676)
                     /product="hypothetical protein"
                     /codon_start=1
                     /transl_table=11
                     /translation="MSKVETIYEVVTSRVTGEERTVPTFVRKFKCGFKVMTTYYEMWK
                     EAMTVVYYKDVRVSRIHSMKDVNEEQAKAFLENLQDLDLAVIIATGNVKRKKEGIRTG
                     NKKRSVNAYLDNTIGHKAFGK*"
     gene            complement(97669..97839)
                     /locus_tag="SRR1747052_scaffold_1_prodigal-single_160"
     CDS             complement(97669..97839)
                     /product="hypothetical protein"
                     /codon_start=1
                     /transl_table=11
                     /translation="MTFALIIVLLYRYTTLSGFMAAILTVLCIKFPLSLGVLLFLMLL
                     PKDELFEEKKDE*"
     gene            complement(97840..98541)
                     /locus_tag="SRR1747052_scaffold_1_prodigal-single_161"
     CDS             complement(97840..98541)
                     /product="hypothetical protein"
                     /codon_start=1
                     /transl_table=11
                     /translation="MDEEKQKRAVFNASSISKYLKANGKMPLDIGFNREEVTEKDAEL
                     IKGYTFDSITLNYTHIEKLSMLPKAKFYKFNQAIIGKFDDLALTDDYKRCVWFDNCPT
                     LIPNLKFLHDWVNVVLIRDTPILKADGLEDLVLKYNRAINYKNWFGIDCLIIQPATKS
                     FMKSALEHLPKDIVVDLGNPEYPFEEREWDKQYPLHHRCDIKARDCATLKKKFEAQCE
                     QIANENKGERLLREI*"
     gene            complement(98555..98704)
                     /locus_tag="SRR1747052_scaffold_1_prodigal-single_162"
     CDS             complement(98555..98704)
                     /product="hypothetical protein"
                     /codon_start=1
                     /transl_table=11
                     /translation="MEPKHVSKGMNTYLAEMFNKWESENTPAWQNKDIRKSIQEWRAK
                     HPELN*"
     gene            complement(98720..99244)
                     /locus_tag="SRR1747052_scaffold_1_prodigal-single_163"
     CDS             complement(98720..99244)
                     /product="hypothetical protein"
                     /codon_start=1
                     /transl_table=11
                     /translation="MSELEQYKNKNGDLTVKGSLFQAKTDLQEVRKDLLLCRGIGDIA
                     TIFKERFTEAKKLLSEIEEEVELSLRIIEWQQNLESEHFVHIVTSLGGNSVSARDKLL
                     QDEVLKHCENMKGNASKIVCFFKDLAAHSDMVSVKLQAEALALIIERQLKYLDTVRND
                     KEFAQEAVVEIEFC*"
     gene            complement(99256..99426)
                     /locus_tag="SRR1747052_scaffold_1_prodigal-single_164"
     CDS             complement(99256..99426)
                     /product="hypothetical protein"
                     /codon_start=1
                     /transl_table=11
                     /translation="MNEERIWSRLKPISYVVMLIGFAPAMTTAFGDTYLTFVDYVSAF
                     SGFFGACFINEL*"
     gene            complement(99419..99589)
                     /locus_tag="SRR1747052_scaffold_1_prodigal-single_165"
     CDS             complement(99419..99589)
                     /product="hypothetical protein"
                     /codon_start=1
                     /transl_table=11
                     /translation="MKKQFHRLLLTKRQMEHQAKAYAEQFGEDYQEAFDEMMEACRKY
                     NKFILEGSKYNE*"
     gene            complement(99663..99884)
                     /locus_tag="SRR1747052_scaffold_1_prodigal-single_166"
     CDS             complement(99663..99884)
                     /product="hypothetical protein"
                     /codon_start=1
                     /transl_table=11
                     /translation="MKRMKREFCRASKIDAVNDVLKGRYAIYKTRQGLEIVFHDSYRP
                     DILTDIERQIEKNPRGTWYCEKNAFLKGH*"
     gene            complement(99897..100145)
                     /locus_tag="SRR1747052_scaffold_1_prodigal-single_167"
     CDS             complement(99897..100145)
                     /product="hypothetical protein"
                     /codon_start=1
                     /transl_table=11
                     /translation="MDSPIIIDVEWEEISRSTEVVIEPKRMVQKQKRNKVDKVISTLF
                     YSEIAFIVLRFMYGCYTNYVFWSAHDGITLHKVIFGMP*"
     gene            complement(100123..100359)
                     /locus_tag="SRR1747052_scaffold_1_prodigal-single_168"
     CDS             complement(100123..100359)
                     /product="hypothetical protein"
                     /codon_start=1
                     /transl_table=11
                     /translation="MKPEAKLFLRARNPKMKLNKWWKKLLKECPFMGYEHGSMKYLSI
                     MGKDTGVKINSPRLIKKNLIKRNIVGENGQPYNH*"
     gene            complement(100356..100577)
                     /locus_tag="SRR1747052_scaffold_1_prodigal-single_169"
     CDS             complement(100356..100577)
                     /product="hypothetical protein"
                     /codon_start=1
                     /transl_table=11
                     /translation="MSSFIEIKSGLVRKKDISGLTRINEKIPLHGEYYGIEVHLPSTK
                     VYLGFDSKSERDSEFNRIADELKREEGEL*"
     gene            complement(100574..100813)
                     /locus_tag="SRR1747052_scaffold_1_prodigal-single_170"
     CDS             complement(100574..100813)
                     /product="hypothetical protein"
                     /codon_start=1
                     /transl_table=11
                     /translation="MIYGFLLIAVVLFTTAYVCFCMVNEFIQKPYRKENSERVLMKKD
                     FVQGRKQIRPELVALAKKLSIEDEIVDNYYKRSIK*"
     gene            complement(100833..101018)
                     /locus_tag="SRR1747052_scaffold_1_prodigal-single_171"
     CDS             complement(100833..101018)
                     /product="hypothetical protein"
                     /codon_start=1
                     /transl_table=11
                     /translation="MFKKILNFMNDDMVFYYDRSYPIEKGYTENEKVLCTKWRARRRL
                     VADWWRLCYRQGLSKYF*"
     gene            complement(103701..103907)
                     /locus_tag="SRR1747052_scaffold_1_prodigal-single_172"
     CDS             complement(103701..103907)
                     /product="hypothetical protein"
                     /codon_start=1
                     /transl_table=11
                     /translation="MNWKDAKDLFMVALIVLVASCFTSQCAYELGKDYAKTEVAKELC
                     SKTEYDFCVKVPQRSIYTLKNDID*"
     gene            complement(103925..104311)
                     /locus_tag="SRR1747052_scaffold_1_prodigal-single_173"
     CDS             complement(103925..104311)
                     /product="hypothetical protein"
                     /codon_start=1
                     /transl_table=11
                     /translation="MKYSYLACTNVNDCINKFTFLKTSKKINSKAIVKTVNEFMNLCA
                     LELQQNNVIAIHGYYTKKSHVTFHPIDNTKIYSERPMTVMVGWKTLRDKFKRIFGKDV
                     EISHKKHCLYIIVQNTNIGSSLLKDI*"
     gene            complement(104319..104540)
                     /locus_tag="SRR1747052_scaffold_1_prodigal-single_174"
     CDS             complement(104319..104540)
                     /product="hypothetical protein"
                     /codon_start=1
                     /transl_table=11
                     /translation="MSEENINDFFVKYINESKSNQNTTFPQNVGNTIICPKCHHDTGI
                     PMLSGEVVYADKRCPFCGEIIVHSMNIMC*"
     gene            complement(104553..104900)
                     /locus_tag="SRR1747052_scaffold_1_prodigal-single_175"
     CDS             complement(104553..104900)
                     /product="hypothetical protein"
                     /codon_start=1
                     /transl_table=11
                     /translation="MLHLFKKLLSNKPIYIKKKKNTIIYSVNHKFITNDWLSFHILGL
                     KKINNYKVVAVIRNMLSCDIYEVDVYELNMFYQKFDKFNLLFKGQLDIYSKKLHDRKI
                     PMIEYKNYETIFV*"
     gene            complement(104954..105508)
                     /locus_tag="SRR1747052_scaffold_1_prodigal-single_176"
     CDS             complement(104954..105508)
                     /product="hypothetical protein"
                     /codon_start=1
                     /transl_table=11
                     /translation="MKFANLNYLGATYLTEDKIERVYFYKVCETLMPISLNFIDFMKI
                     FYIDSKCDINTCLSNIYCFDLNDIESNNIHVSNEIYMNKSFVNYSRPVENVCFFYYKK
                     KRYLQMQNILSWQKSDEFKITISSVRKVNQFEDIYLIAVVGQFKHYISVNSIEYNKNV
                     YGLPEYCILKNLKYNNILKKYVEA*"
     gene            complement(105516..106625)
                     /locus_tag="SRR1747052_scaffold_1_prodigal-single_177"
     CDS             complement(105516..106625)
                     /product="hypothetical protein"
                     /codon_start=1
                     /transl_table=11
                     /translation="MKMLLEEYIKQTLCKLLFVEDWNSFIKRFPSLSEDNLKNILSQS
                     DPSYREEKQGVCSESILRNFTKGNITKNDLSRIRDCVYFARAFDKENYLIKSKTLQDY
                     INNAQDICKSIPIIDNIDDTRVKITPAFNDKYKKLKQRETSQYLRLRDVAKVLNNKAA
                     IVYETSRYLILKIEKFETEKLFNHTSWCIKKEDVWKAHTLNKFPVYTIFDKTNYDSFQ
                     FAPFSLSFAEFDNHLIDDADYCNFNEIKSFISNVLIEQKNKKHSFSMNGSCSQIILKY
                     FMNSNLYQYIDYEEIKQCVSNKALKGKLIVSYIYLSGNAYDALTLIKDTNYEALETLP
                     EHMFNVIKQALQNKQLLIDYGLADLDINKIYDHVK*"
     gene            complement(106622..107116)
                     /locus_tag="SRR1747052_scaffold_1_prodigal-single_178"
     CDS             complement(106622..107116)
                     /product="hypothetical protein"
                     /codon_start=1
                     /transl_table=11
                     /translation="MKYKCVGFERLAFSGFDLFIDDYNDSDNLFASGCIIFYKKEDLF
                     HFVLLDRLGICINATIIQYILKDIVEKNTLDIKNLYIYGFNKEEDRYLTNECVDIEPF
                     YILYERLSDGNNIYCDCEKFCIGLERNQSLIFNSAKSIYEFIRKNNLKHNIIKVDRLF
                     KLKV*"
     gene            complement(107120..107440)
                     /locus_tag="SRR1747052_scaffold_1_prodigal-single_179"
     CDS             complement(107120..107440)
                     /product="hypothetical protein"
                     /codon_start=1
                     /transl_table=11
                     /translation="MNENEIKYFVKENISKFKKFSNGSPYDGETVSYNLGNSFVVTCE
                     EYFDKASYQLRFNNRISEDSLAKIIFEYVEKLYKETVEKPDKDSNWQWRLAQATNATL
                     QNKW*"
     gene            complement(107793..108203)
                     /locus_tag="SRR1747052_scaffold_1_prodigal-single_180"
     CDS             complement(107793..108203)
                     /product="hypothetical protein"
                     /codon_start=1
                     /transl_table=11
                     /translation="LLATRNSEKSLSDEEKRLLRNQKAKDYYHNNEESRKKKLARCKE
                     YKKETPEAQKEYARRSYENYKKKVYEMSEYDRAQHLNKRRESYKNWVKNLSEEEREEF
                     REKCRLNKRQWLAKMPPEKSLNFTRRKMLGKKNT*"
     gene            complement(108370..108480)
                     /locus_tag="SRR1747052_scaffold_1_prodigal-single_181"
     CDS             complement(108370..108480)
                     /product="hypothetical protein"
                     /codon_start=1
                     /transl_table=11
                     /translation="MTYLTEAERLERKRLASKRYRSKEEVKLKKKFLCIQ*"
     gene            109097..109495
                     /locus_tag="SRR1747052_scaffold_1_prodigal-single_182"
     CDS             109097..109495
                     /product="hypothetical protein"
                     /codon_start=1
                     /transl_table=11
                     /translation="LDENNTPIWRKVILHLPEVCKNWQYSYFTPVTFSADMSTACLLS
                     NYTGSLNYDEKTNTDGGLLLIHQLTQVSLEIVGSDSSNLNSYAFQGIAMQDILPNELG
                     KISTLEIEHVDVTINFNANNANITIDNGDL*"
     gene            109498..111189
                     /locus_tag="SRR1747052_scaffold_1_prodigal-single_183"
     CDS             109498..111189
                     /product="hypothetical protein"
                     /codon_start=1
                     /transl_table=11
                     /translation="MSTSKNAKVYSGYPFVVKANAKGYYDFNASYIANSEKTIDANME
                     PYKLGSNDFININHNTDVPVSIESSIFETPDYDQLDKNSTVLKNFSENKYWNVPEKIL
                     DLNVSKCSIEGNILTNVSSSSKCELTKAFPELSSFKLIINATMKEVSTVQFLIFGRYP
                     EQNSGLDIVGSKMTFYDSSIGDTQGTTELVEGKTYWFALNKEDDKFVAYLLEQTDEFS
                     ELNQLPEFTSNWSKEFELSTDYFSNKFYCFGCSDFNNSNYLRGSININKTLIEANGVV
                     FFDKDTKRTQNKQSMYGNIYNYVDDGSAKTLGCWFAKNETTFTKHLILTDMNDLTIPG
                     YSVRYLTDIAIPEHDLYEYSETVSAGGQYKNYTTKGKVTISDELIATNFGSSENYISL
                     DCTLPLNSTNWEFVIKVNSDSYSTSTRFLASNSSTPLGIALGCNNSSQIWVFLSSDGQ
                     NYDIAYGTSGTKSLETNKDYWVKLAFNGSSYKVSISEDGINFIEDLTIESSSPVFSPD
                     TSLILGTHHGNNLSTNAKIYLKDTYLKVNDEMFWKLEYKIPKWVKNKYTKASRSY*"
     gene            111271..111792
                     /locus_tag="SRR1747052_scaffold_1_prodigal-single_184"
     CDS             111271..111792
                     /product="hypothetical protein"
                     /codon_start=1
                     /transl_table=11
                     /translation="MKMSKYFKYYEEMPNKKLKEVTVCNKYIVNNSAFFIIITKKFED
                     ETIFHSMFPSPTIGIPISFTNTDKHYFKDVEHLFNDCVNEFKKFYEFIPLRILVVLKE
                     LNSKPEILLTLQNGEYGIIYNFNEDNIQGILSTAIPNFLTKDIVYFKEYEDAYEALKD
                     PTLLNYIDVLNEI*"
     gene            111804..112313
                     /locus_tag="SRR1747052_scaffold_1_prodigal-single_185"
     CDS             111804..112313
                     /product="hypothetical protein"
                     /codon_start=1
                     /transl_table=11
                     /translation="MSIFYKYIFENTNDSGHHIRNFYAIDKQCFVLVFSQYNDGNIGY
                     VVNVSHNIGNLDRLGDDYVKINFSNDIELLTDVEDLYKKVYKLGEINSYVWQSADLKE
                     TPKIILPIVDDAIIYSPLYKNIILGYVSTLFLDDIDKQHDYFKTYNNISEAFKDPVFL
                     SYTDVLDEI*"
     gene            112322..112834
                     /locus_tag="SRR1747052_scaffold_1_prodigal-single_186"
     CDS             112322..112834
                     /product="hypothetical protein"
                     /codon_start=1
                     /transl_table=11
                     /translation="MLKIEKFDIVANDAKSGLGTFFVTDTEVIYDKKALAISGLELNF
                     EFLHVVKSIGYSLLHDSTCINHDSFKDMITNLDEYLNRYNIEPIIYTLYDNKLGHTSI
                     GLMLCNDVSNVIVDTVTESFSNIEFKDIKMLASGKHSENFRIINDHDSFLDALNSPEM
                     MNYNDVLNTI*"
     gene            112969..114282
                     /locus_tag="SRR1747052_scaffold_1_prodigal-single_187"
     CDS             112969..114282
                     /product="ISCaje4 transposase TnpB n=1 Tax=Campylobacter
                     phage CP220 RepID=D5GVD8_9CAUD"
                     /codon_start=1
                     /transl_table=11
                     /translation="LKTISLPYTCSEDDRDFIRDEIRKSSNMVRYAFNRYKDSKSEKD
                     IRLLSKSLSNIPSDSWFIQCAIKKANYLFLANKENVIFGGKFNFLQRLKHKSNKDEFK
                     SGRLLGIYSQGEKLANGNRKFKLDIESNQFIFKFSKTKHINLQLPKLHKNYLYELINL
                     EEQCNQKLSNFSVELKLNKICITFDDSKIYCTNYNGKSNVVAGIDMNPNYIGFSISKW
                     DNGKRKILLEEQYDLSYFSRNLHKASDDAKSKYQNNKRIFEIKEIAKDIINKCKFFHV
                     GKFGIEDLYFKSDNSGKGKSFNRLTKNKWKREALVSTLKKHCLLNKIDFIEVNSVYSS
                     LIGNLYNEAPDPIAASLEIARRAMFKYIKGQFYPELIDSTSLFNLWKESASWVYTSWK
                     ELFDILKTVGLKYRRSLDSFDSEVFRLKSSKSMVNLYKIYNCLDN*"
                     /db_xref="UniRef100_D5GVD8"
                     /db_xref="D5GVD8_9CAUD"
     gene            114537..114941
                     /locus_tag="SRR1747052_scaffold_1_prodigal-single_188"
     CDS             114537..114941
                     /product="Putative uncharacterized protein id=2114635 bin
                     =GWB2_Nitrospirae_rel_47_37 species=Megamonas funiformis
                     genus=Megamonas taxon_order=Selenomonadales
                     taxon_class=Negativicutes phylum=Firmicutes
                     tax=GWB2_Nitrospirae_rel_47_37 organism_group=Nitrospirae
                     organism_desc=Good + (but may not be Nitrospirae phylum)"
                     /codon_start=1
                     /transl_table=11
                     /translation="MIYQSIINAAIEEAKKSTCYPRIGAIIFKGKRIFSRGYNDIRSS
                     SIPMKHRHWPESLHAEQSALLKVDWNTLKGCSILVYRYSKDKVVGCAKPCPMCEKIIR
                     HVGIKNVYYSDDDGTITHVKYGAIDETKLKQD*"
                     /db_xref="gwb2_scaffold_337_26"
                     /db_xref="86164932"
     gene            115001..117691
                     /locus_tag="SRR1747052_scaffold_1_prodigal-single_189"
     CDS             115001..117691
                     /product="Putative tail fiber protein n=1 Tax
                     =Campylobacter phage CP21 RepID=I7II74_9CAUD"
                     /codon_start=1
                     /transl_table=11
                     /translation="MAKTCKFKLFVDNVSDASIKLNEIARNQIEVPAGTTVKWIASKD
                     GFQSDMGEIKLDSSVAITVHLARNDAKVKNTYTKLYKDEDGKYVTENSELTPAGKCLP
                     ASEGQEGKVLSVMEGGFVDWVEQSGEGGSTAALERKVQANTTAIAEVKSSVSDLDAKV
                     DSSLAEKAEKNDVVALSEKVDLKAEKSVVEGLSSKLSTVEQDLIVDKKNLADNYWDSN
                     STAAQIESSAETVKAELSVTLNKKADKATTLEGYGIADAYTKAEVDAKTSSFMKYKGQ
                     VETTNDLPQDAEIGDVYNVKSTGANYAWDGSEWDKLSETIDLSVFAEKSEVNEKVAGI
                     SEDLNVEKERALAAEEAAMNEVAKKQDKFEVAENLKLEENKLDVNKDKVVTFSDYEGR
                     KIIQLENHDAFSGIMTTGEGANLAMISKWDVADFGSVKVHLNLNSKDAATINDNDTIA
                     TDKDLALKADKEEVSAISEKLDLKADKTALDDVDAKFADKADKADTYSKAEVDEKITS
                     IDLSALATKEEMSADLALKANKADVDTSVAGLNTSLESKADKVDLEDLSGKVELKAEK
                     SELTSEVEGLNGSINLKADKSELNSVKQTAISASGSAESALTRLTALEERVSQLAKTS
                     IEPVTIETTEPTTLSDTTKDYVISGNIAATLNATGKSVDLKGVEVTNDARVKVSAAEE
                     TRLIDTTITGEFKKSSGNTVVAVSNSETITFRNMNIDATLYNCIEIGLSGDKLAKNIL
                     FENCNFRGNFTNNAVSIFGTQANAVVNFNNCYFEHVSNVLRLSNRTNTSMTVNFTNCS
                     CDYWETVPKWAGMLICQDYTSPLDKVEENNLFAPEKIIVNIYNFKMPGGELMKPIAEE
                     DMPLACGSQITGKQLFYVYTDKDDKIHPYVKERYPKINIA*"
                     /db_xref="UniRef100_I7II74"
                     /db_xref="I7II74_9CAUD"
     gene            complement(117746..118198)
                     /locus_tag="SRR1747052_scaffold_1_prodigal-single_190"
     CDS             complement(117746..118198)
                     /product="ATP synthase B chain n=1 Tax=Eubacterium sp. CAG
                     :76 RepID=R7NA43_9FIRM"
                     /codon_start=1
                     /transl_table=11
                     /translation="MAKKPVAYHYDDKGYYIGEMERQIDPLESKLAGKDIYLIPGDST
                     LTKPLKEKEGFKIKWNKETSEWEYEEVEKEKEIEEYVPTEAEKIQSEIAEKKCLLSQS
                     DYKAIKFAEGWISEEEYAPIKAERQAIRDEINALEAQLAEIKATTTES*"
                     /db_xref="UniRef100_R7NA43"
                     /db_xref="R7NA43_9FIRM"
                     /db_xref="ele:Elen_2644"
     gene            complement(118220..118480)
                     /locus_tag="SRR1747052_scaffold_1_prodigal-single_191"
     CDS             complement(118220..118480)
                     /product="hypothetical protein"
                     /codon_start=1
                     /transl_table=11
                     /translation="MSEEALNLDNLPELTQDAADENINSDVAINEPEEVGNEEGVANV
                     DEDNNKFEESVVELFNKSLVEMVEKETYDSEALREAFIKALG*"
     gene            118641..119567
                     /locus_tag="SRR1747052_scaffold_1_prodigal-single_192"
     CDS             118641..119567
                     /product="hypothetical protein"
                     /codon_start=1
                     /transl_table=11
                     /translation="MTTTIQPKYPASYYDDIYIEVSDKSVAQEWKHIKKEDRGYSALY
                     NTNKIINKYQSKEMFKHEIDMWNKNEDYHGKPLREWLYENRKFYINKGFGELTKGEVI
                     QGFRKSGIYRGKSYHSPFYIKQFIKDFNVKSIYDPCGGWGHRCLGAISIPDITYIYND
                     INTATYNNVKEMYKDMKQLDNSISDKIYFNNEDAATFIPEQDYEAVFTCPPYFNQEIY
                     SDKGAEHLSKKDFLIWWKNAVDTATAKDSCKIFSFIISNKYKEKMMSVVDDAVFDFVK
                     EQEIGSHTNNNHFQRKGNVSRNGEVLLIWEKK*"
     gene            119735..120823
                     /locus_tag="SRR1747052_scaffold_1_prodigal-single_193"
     CDS             119735..120823
                     /product="Putative DNA polymerase n=1 Tax=Enterococcus
                     phage phiEF24C RepID=A8E2B3_BPPHE"
                     /codon_start=1
                     /transl_table=11
                     /translation="MAENNKNLKKIQQIVAHKGGGTILSYDFSTLEVRIFSAISCDPT
                     LRDVLLSGADLHCNTARYIFPELKDMSDKEIKEHHSGLRSKAKSTLFGLLYGKSAYNF
                     SKEWGCTVEEAQEIIDKLLGAYPGIKTYVEYQHKFAREHGYIVDVFGCTRPLPDAMLP
                     DTKSNRKLLNHAMNASQNSGIQSSASRMAWIAGTHIAEEMLMHNLQSVMIGGVHDSTY
                     LDIYPGELIPVFKICQFHAGTVPNVIYDWMNGNKMFIDFGLGQSWGREMDIKSFEEKD
                     GKFILNIKGGNCNWDYLKRELDEAYDYKILEMKDGDPIPPEEREELPIEVPTQLVSLK
                     LEFEDPCPNMEFKSKYFVGNGYYGKREK*"
                     /db_xref="UniRef100_A8E2B3"
                     /db_xref="A8E2B3_BPPHE"
                     /db_xref="coc:Coch_1092"
     gene            120901..121104
                     /locus_tag="SRR1747052_scaffold_1_prodigal-single_194"
     CDS             120901..121104
                     /product="hypothetical protein"
                     /codon_start=1
                     /transl_table=11
                     /translation="MAKRIWFDISGSIETPKTEDADTVMDALTEFMEENGWAFSGTVE
                     PTEDTDRETDDMEEELDFDYEND*"
     gene            121630..121785
                     /locus_tag="SRR1747052_scaffold_1_prodigal-single_195"
     CDS             121630..121785
                     /product="hypothetical protein"
                     /codon_start=1
                     /transl_table=11
                     /translation="MLNEKKMALLRLKGVKDFNEIEDYDETEQVVTMKDGNKHQLTEV
                     WTRKLPK*"
     gene            122144..122824
                     /locus_tag="SRR1747052_scaffold_1_prodigal-single_196"
     CDS             122144..122824
                     /product="hypothetical protein"
                     /codon_start=1
                     /transl_table=11
                     /translation="MNKRKYTLNEQVFDCINHESAYWIGYLYGEGNCTTENKIRLCCA
                     EKDIDLLTNFRNFIGSDKPIKRFLAKNKYPSCGFEIRSWKMHKTLQHYDLTKQKRDRG
                     SLHIDLLQDEFSKDFIRGLFDADGSFYYDGLHKNHLFAEITGYMPVLKDVKRILVRHK
                     VINETKKIVTNGKIFRIRFAQSDCLKLINFMYDGKPRYLLNRKYGIAKSYLDRLNETT
                     DESEVIVD*"
     gene            123042..123374
                     /locus_tag="SRR1747052_scaffold_1_prodigal-single_197"
     CDS             123042..123374
                     /product="hypothetical protein"
                     /codon_start=1
                     /transl_table=11
                     /translation="MLKKIIDFIKNLISKFLKKKAHATIQNEVATFKIVLPKALFKGL
                     QQLEEITVTKSHSNNIQQIASQFIDFKTVELQCFNGSQSSKEMLVATLTNIKKENGKY
                     SLTIKIKQ*"
     gene            complement(123430..124020)
                     /locus_tag="SRR1747052_scaffold_1_prodigal-single_198"
     CDS             complement(123430..124020)
                     /product="Phage-related protein n=1 Tax=Geobacillus
                     kaustophilus (strain HTA426) RepID=Q5L2K2_GEOKA"
                     /codon_start=1
                     /transl_table=11
                     /translation="MSRAEIKFVADINLNKNYLKKARFENLADAPADPAEGQVYYNTT
                     DKCFYFYHESTWEKFVKTSELLTLLNETLIAGDGVDIKLYPEENPTKLQIAVKNKSAL
                     YVKEFTAADWTDGVMTISAETHKCGSKPVLQEMMEYVDGKSRAVEVGFEYDASGNVSL
                     YSNEGFVGYVQIGSPYSDPVPVESSLNEILYGPVTE*"
                     /db_xref="UniRef100_Q5L2K2"
                     /db_xref="gka:GK0543"
                     /db_xref="Q5L2K2_GEOKA"
     gene            complement(124098..124685)
                     /locus_tag="SRR1747052_scaffold_1_prodigal-single_199"
     CDS             complement(124098..124685)
                     /product="hypothetical protein"
                     /codon_start=1
                     /transl_table=11
                     /translation="MISLDNFTIDYINEDEENYMHLLQSHDPRTGKIFSSWEEVCDYL
                     ATFDLDEKSKHIVDEAIEWFAEHEIKPSDSLFANRLSDLKLKKKEEIKLAKVATLSRG
                     LLYDGKHFQYDADGKATILSIRLGIMDGSIEEEPITFKTYENVYVELTKEEFIEMSNA
                     AIQFETKCLLAKDFCLKQIDDAKTLSELEEVKFDI*"
     gene            complement(124698..125300)
                     /locus_tag="SRR1747052_scaffold_1_prodigal-single_200"
     CDS             complement(124698..125300)
                     /product="hypothetical protein"
                     /codon_start=1
                     /transl_table=11
                     /translation="MIFQYDSSITYTNAQAVSVATFPLTRLYSFIGSANSDGSDSFNN
                     YLNLSPVCDSSKELSLDTAPELPAETGIQFISDDLFVINDKSINEDNIINHTSSHCVP
                     MIDMFVVKSESSISETVLDKQIKEESMKQIKVTVPHGRFFSVKLDLFVKFSNLPEGVE
                     VSEDMLVGIIQKPGVYKCQGSNGTNKYLLTIVVPEFDRIK*"
     gene            complement(125307..127505)
                     /locus_tag="SRR1747052_scaffold_1_prodigal-single_201"
     CDS             complement(125307..127505)
                     /product="hypothetical protein"
                     /codon_start=1
                     /transl_table=11
                     /translation="MKIKTNPYSNYSGVFSDKYVIGGEKYSTTMQTYPGEYYLPNAGL
                     NNVITMPDKIVYINDRYGKTQYKGVVEDKSSDSYLCSDHIYMSDSTSVGYLYNLDKEL
                     TNKTTVFSSGYVASSTLIDSTSNEYGLLQLSSYVNQTESSDRYDWIRPSVNYTQGVQC
                     RFKKKGGSFTTLFQYGVNRSYYSSSNSSSSYNNLSIQEFKVLSKTDNSITYAVDRNFN
                     GYSSTVSELNPIFPYISPYKTNDFKLGKVSFDENGAVRREEVQKISETDFDTTVATTV
                     GSIYCLRSRPTCLDKNNEMIVYKLDKDHKQSFYHAKVEHVDLLSEYVHEGDADFVDTE
                     QVISGISLTDGNFEKCTDGFQNGSKSYHVNNGYSFGYLEVNVTTPSKVIITCNVNSES
                     SDYAFIALSKTPDVPTRSEATSGTLNSNVFKYLYKGSGTSNSKSTVEATLPVGKSYIL
                     FGYTKDSSQNSGTDRFTVNSIKILEGDCETVTFEKCSVIDDAIPVLTNITLDKYTKEL
                     SQTIYNLEWMTINNERYLNVFVDFLEDTSKSGVYTFKYDSESNTLTYLNSFTGGNSVG
                     YDIYNFMPFEEKFFAGIGAKGYVVAEFMTETNSWRLVKNSPIVVNSMLYDDVHKQLCY
                     TSTTDPFRGVYIDPIERGLCGEVGFADTTLTWKDSDIETSVYLSCKNFEGNYLSEDVY
                     MKLEGNCKFKENGLSEITVKSSAEGRINIPVVITGDGVNRVYANLIHVEG*"
     gene            complement(127520..129013)
                     /locus_tag="SRR1747052_scaffold_1_prodigal-single_202"
     CDS             complement(127520..129013)
                     /product="hypothetical protein"
                     /codon_start=1
                     /transl_table=11
                     /translation="MSFDIQDGIFVTPWAVFIGRKAYDLTTLQEIKGLTRQNNVSGSR
                     SFGKLSQHMTSNIGMNLPWVSKYFDVYFAISPDDSNQLYMYYIEENQLKQENIGDGYC
                     FPFYEDEGGIYILNAKSYRVYKVVKVDSYKSGSGLYNKYTTVLIANLPDFNVVSGLDN
                     NNIAYFLGVHENKVYFCLKGVRYNSKYATFYDAYCVEQLDLVSGTVTKLLQNYNSFDN
                     KTTVQCFRDEFPFLDHQDVYIPVRFTNKYCVVKYTLENKSLNISNNLYKEFNSSKFNS
                     CFNYYSDVYYYRGGNALNINKDKNGKEYFTAISVNSSNPEDLTYALGEFICWADGNNT
                     PVFNEYKVHQCIKVDNDTFFIGNGRLIKYLKWNAIKGNWEVINTFDVGELYSYFALDF
                     TNKLWVISTSNKAYRIVPAQGVNLSATFEKDNYNYLGVPIKSFVNLKCSDINGNRLTI
                     EQSVKLNGPVVFEDGTKEKLVQFNENKEITIPVIVNGHGAMSCSFTF*"
     gene            complement(129025..129462)
                     /locus_tag="SRR1747052_scaffold_1_prodigal-single_203"
     CDS             complement(129025..129462)
                     /product="hypothetical protein"
                     /codon_start=1
                     /transl_table=11
                     /translation="MSLQDDIKQVLNIKKDLFKAINEKGVELQHTVEFNKYADKIRAI
                     SAGGKSVTKFYIDEVTILTPIFNVADVCKSENFTGIEKQTVEFTNTSNTSILFIKIVD
                     GGDVKLDIQVQPNCLQVYELNTSTTLEVYANGSYNIKYNLFGF*"
     gene            complement(129586..130533)
                     /locus_tag="SRR1747052_scaffold_1_prodigal-single_204"
     CDS             complement(129586..130533)
                     /product="hypothetical protein"
                     /codon_start=1
                     /transl_table=11
                     /translation="MNIDLVKHFKDVILNAESLKEDDIVRLLKEHLNEFKVDITKTVF
                     DSKKFSEIANDIFIDEIYPLLKINKFDNETQEISVKQILKEFPETRGILKHIYLKITE
                     DGDFNSDLGCIVAETEELDRFRVTIFLGTLFSTISVLHKNSFIKKKINSLNKVEKEDF
                     FKFLIGILVHELTHLIDYFRYTREELIKDFQKFYLLQDGERKAFVQEFLYHFVSENGV
                     QVIKQTNDFDVFKEYLIKKMGCWKLLERLDIEPNQHFIDDFLDSLYSYFKSGKNEFGK
                     LKTERVSEISPFVCVTRLKDVINFMPDESTEQLIKKLTK*"
     gene            complement(130530..131423)
                     /locus_tag="SRR1747052_scaffold_1_prodigal-single_205"
     CDS             complement(130530..131423)
                     /product="hypothetical protein"
                     /codon_start=1
                     /transl_table=11
                     /translation="MISCSDIESLSVLQKYNFRQTFLIGENVEEFIFDKPFVDERLRA
                     SEFFLKDVQQGILSLENFIKLNKIKTFNELTKKRSMFAFECFETENYEKTVSKECLPI
                     FCRFILDRRLAKDGYFGDTQKFTQNNKKAILVTVYECNFVYETGLQNHYTTESFIKSL
                     KFRFQPSFVYRSNYVHEFQHVMQIVHNLCNGNKYDLDGDLDKILGLDDLKFNFIVAMK
                     QIGLFKPEHTFAIFEDPLKKYFNSVSINELLSKNDVKYVLKTINSKNVGDVLKVSAIL
                     NKMTNDELKVEFKRFLRNGVK*"
     gene            complement(131416..131733)
                     /locus_tag="SRR1747052_scaffold_1_prodigal-single_206"
     CDS             complement(131416..131733)
                     /product="hypothetical protein"
                     /codon_start=1
                     /transl_table=11
                     /translation="MLKKFCIGIALAVLLSGCSHKEVAIVVDKPTVPVYVPAEVASPE
                     IVLFVTKDNEGNTLYSFDENNFIKLKKFLLDITRNNEFTREVVCYYNKDICELKVVDK
                     KND*"
     gene            complement(131735..132136)
                     /locus_tag="SRR1747052_scaffold_1_prodigal-single_207"
     CDS             complement(131735..132136)
                     /product="hypothetical protein"
                     /codon_start=1
                     /transl_table=11
                     /translation="MIDIFSKLGLPIPSKKDIVFVTIIVVLSLICWKQHNVINDKDEI
                     IDGKNTEISVQKKTICELDKSYKESSEKINQMNAKLNVVENTYQAKLNEILLTAGKCK
                     SDLNPSEIEKKARIDFQKIIDDLAHSTKKER*"
     gene            complement(132136..132831)
                     /locus_tag="SRR1747052_scaffold_1_prodigal-single_208"
     CDS             complement(132136..132831)
                     /product="Ribonucleotide reductase of class III (Anaerobic
                     ) activating protein n=1 Tax=Acetobacter sp. CAG:977
                     RepID=R5Q8P7_9PROT"
                     /codon_start=1
                     /transl_table=11
                     /translation="MILGGIQPFTTIDYPNKLAAVFFSKGCPLRCPYCQNPSLQEVSN
                     VSDLDWSVAEQFMDSRKKLLDAIVFSGGEPLIQHDLKEAMLCAKNKGFLIGLHTSGVS
                     LSAFERVISIVDWVGLDVKTCFDLYSERLHCSKNIQTEQCLDLLLKVKKDFEVRTTLD
                     PRVISVDELISLSEYLSKKGVKTFAIQEYHTFPEAKNVPDIIQTKAYFKEDVLKKIES
                     LFDHFIVRRSGGL*"
                     /db_xref="UniRef100_R5Q8P7"
                     /db_xref="R5Q8P7_9PROT"
                     /db_xref="rpi:Rpic_4659"
     gene            complement(132889..136449)
                     /locus_tag="SRR1747052_scaffold_1_prodigal-single_209"
     CDS             complement(132889..136449)
                     /product="Anaerobic ribonucleoside-triphosphate reductase
                     n=1 Tax=Actinomyces europaeus ACS-120-V-Col10b
                     RepID=S2VWR5_9ACTO"
                     /codon_start=1
                     /transl_table=11
                     /translation="MKLLSKKIINETKDVYCGTVQNDFHGFVLDNGILVKNCLQNENA
                     GAQAFSSFDTYLAPYVRNDKLTYKQVYDAIQEFVFNVNVPSRWGCVPNTTKVLSIDGW
                     KSIDELSEYDVIYTWKNGSLNTCKVNGVCRKKFKGSLISFINTQYGYEQTVTPTHRTL
                     VSKTNKNVFDAEIVHAEEIESDVSNKYWKFPTEFKAVDINTKANFSNDEITLAAMIYT
                     DGNLDFRKENVHKVRYLKSEKRLQGLKESGIDPELIFNNLGLSFTKTEKVSKDFGSKM
                     HVWNFYGDSAKKIVNLVKSKYEINKEFYKLNKCQADLFLHVWELHDGDESRHLLQVDN
                     ELIFEQLAHIAVLSGHVVSKKLKKCKSGKYVTYVSLTGVNGVSPKQISRINYDDMVWC
                     PNVADGTAIFMNKDGGVFISGQTQTPFTNITLDWTCPEDLKDSQPIIAGEEMDYTYSE
                     LQPEMDMINKAFIEVMIKGDAHGRLFTFPIPTYNITPDFPWESENTKLLFEMTAKYGL
                     PYFQNFLNSDLKVGDVRSMCCRLQLDLREIKKRGGGLFGSGEQTGSIGVITINCARLG
                     YLFKNDIIGLYKRLDELMSIAKNALEQKRKSLNKWMEQGLYPYSKRYLGGYNTLFSTI
                     GINGVNEMIRNFTNDEHDITDEYGQQFAMSLMDHINEVLKQFQVETGNLYNLEATPGE
                     GTTFRFAKEDKKRYPDIIQAGKPEAPYYTNSTQIPVGYTNDPFTALNLQEGLQRRYSG
                     GCVEAGNFVITNEGTILIEDIVKNFDKDNPLYVASFNKETNTTEWDKIIDAVEIDVSK
                     KDKINIKGEGNFNITTSDWHPFFVLQEDGSVVEKRADELKKNDKMLTSNDCLFDDSER
                     ELTEEQAYLIGYFIGDGSLTKHIDNRGGNHLERYMVRFFDEKEEVLEKIRNIIKSNGF
                     GNVNIIQTDKSSKKLKELHCCSKSCADFFLKYGFHAGSKTYTVDIPDEVKCQLNKKNA
                     YALLSGLIDSDSHVDAVGDVEYITASVQLGYDIVWLCTMLGLSVSKTFKIDPRWPSTK
                     LSKVNIWHNSLLDIVEKLNTVKKICINQQKRPHSKLARKFNFVRVKETSKVDVEDNIF
                     YDLTTENNHNYLCGKERFVFIHNTVIHLYMGEAMSSSESCKTLVKRVLENYHIPYLTI
                     TPTFSICPKHGYISGEHKYCPICDEELTSPKHEQCKACND*"
                     /db_xref="UniRef100_S2VWR5"
                     /db_xref="has:Halsa_2240"
                     /db_xref="S2VWR5_9ACTO"
     gene            complement(136461..138410)
                     /locus_tag="SRR1747052_scaffold_1_prodigal-single_210"
     CDS             complement(136461..138410)
                     /product="Anaerobic ribonucleoside-triphosphate reductase
                     n=1 Tax=Acetobacter sp. CAG:977 RepID=R5QNV2_9PROT"
                     /codon_start=1
                     /transl_table=11
                     /translation="MKQVVKRDGKEVKFNLKKIVSAIRRAGESSGEFGYDEALDLTNS
                     VIQMFDNKEKATVEEIQDAVEKVLNENNYTKTARAFIVYREKHNDMRKDNNVMIDAVQ
                     SIDDYLDRSDWRVNANANQGYSLGGMILNTSGKVTANYWLSHVYPKEAGEAHRNGDIQ
                     IHDLDMLANYCTGWSLRSLLQEGFNGVKGKVESKPPKHLASALGQMINFWGCFTDDTK
                     IKKSDGSSISFREIMDQGIKEIEVLSYNDKTGQVEPAIMNNFHKTRTVDQTIELTFEG
                     DKKVRCTLDHKFWTWNKGWVEAQDLTEEDDVASLPERKYFTYKVTNLVNGEYYYGSHS
                     TFEVDDDYLGSGVLIEESIKKYGRDCFKREILNYYKTNEELKTAEINLISGSICDKNC
                     LNLKVTFLGRDNKETYNTHRYTNFHKILVRRSDKIAYVWRERFDVELKDLGFEIADVN
                     LVYNNGSKNFYDPKGKANLTKGVLYKEWSIPTFGKIRAGQSEFMKKLTNSIDENGEVW
                     KVVNGRRISEGLNKIGTDGLTPVQRKMKRVCSDGLTLGKHVAKVQLEKGVHPFQQSNI
                     QKRNAAKANTPENRLKAMTTVCSKFLTWLVDKGYHVKDWDIKEVRFKYFDTNNIKVIN
                     RLPKLDKLKKNYPAIHNRVVGTLAA*"
                     /db_xref="UniRef100_R5QNV2"
                     /db_xref="R5QNV2_9PROT"
                     /db_xref="alv:Alvin_2294"
     gene            complement(138523..138660)
                     /locus_tag="SRR1747052_scaffold_1_prodigal-single_211"
     CDS             complement(138523..138660)
                     /product="hypothetical protein"
                     /codon_start=1
                     /transl_table=11
                     /translation="MMSSKSLVKSQIVSIGYHLNDSKLLKEDVGSEGLNYFFLMNSKI
                     I*"
     gene            complement(138657..139160)
                     /locus_tag="SRR1747052_scaffold_1_prodigal-single_212"
     CDS             complement(138657..139160)
                     /product="hypothetical protein"
                     /codon_start=1
                     /transl_table=11
                     /translation="MNKDDMFDKLFENKGFSVYHDGEKLARYVNDDGSVDYVDEDTDD
                     TMITITDDKIYCTECDCIIGFSSCEVVNDHSINLICPDCLYEYKVVFSNIDKVPMSKD
                     IKALLDGSIYEALLDNQIVHVKYSDGKFLCIEENDKLVKPEMLNKEVFLSNAQLADLR
                     KEEKSSE*"
     gene            complement(139168..139419)
                     /locus_tag="SRR1747052_scaffold_1_prodigal-single_213"
     CDS             complement(139168..139419)
                     /product="hypothetical protein"
                     /codon_start=1
                     /transl_table=11
                     /translation="MITMEKQKLKDALIRLSVLKNVDISDKVDKIVNAKTILDVGFRC
                     PCCPDDREMACISKKCYNEIQQNGVCHCGLFKKKYESKV*"
     gene            complement(139391..141289)
                     /locus_tag="SRR1747052_scaffold_1_prodigal-single_214"
     CDS             complement(139391..141289)
                     /product="Uncharacterized protein n=2 Tax=unclassified
                     Twortlikevirus RepID=V5XUU1_9CAUD"
                     /codon_start=1
                     /transl_table=11
                     /translation="MLQIVSVKGENFRSFKKFDFQIKEGLWVVKGANKDDSASDSNGS
                     GKSTLFCDSIIWCLTGNTVNGVDSEDDVVNLKTKKDCFVEVTINSDDHIVKVMRTRKH
                     SQYKNNLFLDVDGQSLSAHRIKDTQDRVNQIIKISPALLKSTIIMAGDISNRFSELTP
                     KDRIALLESVRDYKVWSDFREESKTSLNQYISQIENLKASNANSEGQLTAISDFVDRL
                     SKDYMSEKEKTFSDNEVVVLESELNQLIALGDSKDEIDNLSKELNEKNVLASEATEQH
                     NKAVKELDNLYSEGSKLKFTIQNAQNNIKQYGDLLTKDNVCPTCGQKVVLSEEKKMEL
                     LRNLTVTKKSLLEAVAKEKDVVSKISTISIGEPEELIELRNAITNISLKIQELSFKDK
                     SVKDRVIALNQNIKVLKDNIASHSVRLENFVNQINLYKQQITTIKESIQNNNKALIEL
                     EDERGAYQFFYDSLGPKGNLRPYLLRKDIAYLNKVLQYYSARLYSGCSIKLTVPTVES
                     NKIDIIIENTNGLVKSVSMLSKGERKRLDLCIQFAIYDLVRSTAMFDTNILILDEIFE
                     SLDVAGINHVVTMLEERSEVIPSIYVITHNPNAYGLIPRQILVSKNNDISKVVFKSGD
                     DNNGKTEA*"
                     /db_xref="UniRef100_V5XUU1"
                     /db_xref="V5XUU1_9CAUD"
                     /db_xref="esm:O3M_25864"
     gene            complement(141318..141656)
                     /locus_tag="SRR1747052_scaffold_1_prodigal-single_215"
     CDS             complement(141318..141656)
                     /product="hypothetical protein"
                     /codon_start=1
                     /transl_table=11
                     /translation="MTEYTKTLAKNLYEDSDLYENDLGIYPYVEKLATYLGLEDAADL
                     YAFYNRALYYDSLDDVKAHESSMDDWEFEIYKMFFEKFGKLDEDFTEEDFKKFNSNQK
                     EFDDFHSTLN*"
     gene            complement(141697..141912)
                     /locus_tag="SRR1747052_scaffold_1_prodigal-single_216"
     CDS             complement(141697..141912)
                     /product="hypothetical protein"
                     /codon_start=1
                     /transl_table=11
                     /translation="MVTKGEVYRHFKGGVYGVVEVATDHDSKELCVVYRNLETSECYV
                     RRMCDFESKAIGGVQRFTLIDKVDIKN*"
     gene            complement(141912..142265)
                     /locus_tag="SRR1747052_scaffold_1_prodigal-single_217"
     CDS             complement(141912..142265)
                     /product="VRR-NUC domain n=1 Tax=Bacteroides uniformis CAG
                     :3 RepID=R7EQS5_9BACE"
                     /codon_start=1
                     /transl_table=11
                     /translation="MKHEESKIQRQVVNYLRLELRQCGGLVFAVPNGGKRSKIEARIQ
                     VAEGTLHGVSDLILLLPNSRTVFVEMKTDKGKQSEYQKQFEDSVTKLGFEYVIWRSID
                     DSINWVKEAKLNGWF*"
                     /db_xref="UniRef100_R7EQS5"
                     /db_xref="R7EQS5_9BACE"
                     /db_xref="bdo:EL88_12700"
     gene            complement(142262..142393)
                     /locus_tag="SRR1747052_scaffold_1_prodigal-single_218"
     CDS             complement(142262..142393)
                     /product="hypothetical protein"
                     /codon_start=1
                     /transl_table=11
                     /translation="MCEEVKSQQERTKVSEDDKEVDEIVSEIAEKVDGFFYGQEPKE*"
     gene            complement(142432..143439)
                     /locus_tag="SRR1747052_scaffold_1_prodigal-single_219"
     CDS             complement(142432..143439)
                     /product="5'-3' exonuclease, SAM domain protein n=1 Tax
                     =Clostridium sp. (strain ATCC 29733 / VPI C48-50)
                     RepID=U2EV74_CLOS4"
                     /codon_start=1
                     /transl_table=11
                     /translation="MSNENKRALIVDLSYQVHRYLSVPQMSELRNKDKVKVGGVFGVL
                     KALNNALDSDYYSKVICCMDSYPAYRKQLFPSYKSSRRSNPDSPEYASYVATDKWGWS
                     QKSTQEFTFKTLRYLLPKLKIRTIIQENVEGDDLVYHTCKHLTEQGWLCTAMSDDKDY
                     LQLVNLIPGIKILRAMHGDVITSLNFLEKCKVYPEWFILYKALMGDPSDEIPNVVKGF
                     GEASIIKFVNKAHELGIDPDSNNVYDKLISLAETWEDSRSKRSIQKFTKDCIDVLTKN
                     LNLMDFRKCPYGENKKEELKKLLEESAVADTGGALTLLNKLEMKTMMALPYSPVITRL
                     T*"
                     /db_xref="UniRef100_U2EV74"
                     /db_xref="U2EV74_CLOS4"
                     /db_xref="ral:Rumal_0287"
     gene            complement(143429..143749)
                     /locus_tag="SRR1747052_scaffold_1_prodigal-single_220"
     CDS             complement(143429..143749)
                     /product="hypothetical protein"
                     /codon_start=1
                     /transl_table=11
                     /translation="MFKKIKNYFINKMYISCFEELVLNRNFYRKNVLIDPCKFSHLPS
                     EKRFKIYEEEILIHIPYDAYKIYKKKFGETFMLELAQDAFGYTEFKYEVVCDLFRENC
                     RYVK*"
     gene            complement(143749..144825)
                     /locus_tag="SRR1747052_scaffold_1_prodigal-single_221"
     CDS             complement(143749..144825)
                     /product="hypothetical protein"
                     /codon_start=1
                     /transl_table=11
                     /translation="MKILTFGDLHFHHYHQFSHPVEFGYTVRLQEQINTCKEIAKVIR
                     KEKPDVVCCGGDVFHTWSTVDTIVLDAVVEGIHEIDLACQEIGKKFNIIVGNHDQLSD
                     NNMSSNSLRPFKYYPNIVLHEQMEEDAENNIVYIPYVMENSRVSSFVSKVENKEKKVV
                     IAHLDFLGAKYSDTIVDQSGNDTNVFSKFKKVIGHHYHLPQKLGKNFVFPGSPQVFSF
                     NEPRSALTRGVIVYDTETDKVKRIALDVPDWVKIDDMMPIGEIVKELKPNNYVKLSLA
                     SDYSLCEEDVTLEDIKNKFLGVEVEFDVERIKISSRKRDSEDIILESEEDVLKEFIDS
                     QDCSEEKKKKYRQVGLTILGKVRH*"
     gene            complement(144841..147225)
                     /locus_tag="SRR1747052_scaffold_1_prodigal-single_222"
     CDS             complement(144841..147225)
                     /product="hypothetical protein"
                     /codon_start=1
                     /transl_table=11
                     /translation="MSNLVLPDLISKDPSVLVIFDKFDFDDAKKGKSFVSKAARGILK
                     DIYGRGFTNNSVCAMYIKNTAVFDSEGNLEVYRLPGEKPKSKGQIVLNERDKADFKNR
                     LIALLMRNDFKSLIILGKESARVLHEFGFYEPESCLDKAKEIDFVGTKVLTIETVSPL
                     EYSLGLTERNRFISAIDQIYSTQYEVTSIDNASYVDIDTFSGYLRKLEVLYDNKKIDC
                     IGFDYETNSSEWSEPWAKLVAISVSDRITKHAFSCAMYHPEKIMHPRKKTLLKWLFAH
                     IFVDENNITNEEYIELAKKLEHFYKDVYPRIEGLPYKEVLNDDEYFIMDSLPDLIKVF
                     KRTVKKAIVEKQKAHAEYKVLIEEAVKRLTFLINDKEYPKKLHDFYYLLDRVLSKIPV
                     VGHNVKFDIGWCANMCIGLRNLRVKADTFGQAVAVMGQNLGQKLNLEVLSVDLLGVEN
                     KWKSAFHSSPRLGKGSNMRFDRVPLKLLGPYSAADAITTDLLDEYFQKKMEGKPMLLV
                     EKEQNIAIVMFSLGEVHGFSVHPETETKLYKWVNNGLINLRKQLVDLPTVKRFVEDRR
                     KELPEKEASVFVFNTNTSGAQSHNAAVLFRKEYFGLKSLTSTDSGYPSADADTLKEIQ
                     KQLKNSIKEFETAKEGEKVYCDNNGELITVNNVEKFKEACTFCENLIKTSGFNQLNNM
                     YYKVSYDEKNDRPLDKFIAVFKLVGATKTGRLSSRFHLAPKTGGVRYVYCSAWAKDNI
                     RKYQFAHEPGVRYEPLYGLMDVTYEDGTSEKVSYDELLHRGYTKDEIELIYNNQ*"
     gene            complement(147236..147592)
                     /locus_tag="SRR1747052_scaffold_1_prodigal-single_223"
     CDS             complement(147236..147592)
                     /product="hypothetical protein"
                     /codon_start=1
                     /transl_table=11
                     /translation="LTKSVVKNSINKNDLGHVVSSSAEMMLVDHSDYGLKFALVSNGS
                     TTIVGLYDDLAKADMDRKCVTNIESGVTPIEMSESVGVKRASKKSVKNHFIDEQTISK
                     QLIKCTKVLYGNKTSI*"
     gene            complement(147595..148047)
                     /locus_tag="SRR1747052_scaffold_1_prodigal-single_224"
     CDS             complement(147595..148047)
                     /product="dut; deoxyuridine 5triphosphate
                     nucleotidohydrolase (EC:3.6.1.23)"
                     /codon_start=1
                     /transl_table=11
                     /translation="MSKEYIVYVNYLPHFKGEKLKYATSGAIGFDLNSSVEATIKGGK
                     RELLSTGVRMYSPDTAWFIYPRSGLAAKLGINLMNCVAVIDSDYLGEVKVCIYNSSDT
                     DFVVGAGMRIAQGVINNVDKFKFVEVSDEEFDKFKTDRGTGGFGSTGV*"
                     /db_xref="nri:NRI_0915"
                     /db_xref="C6V663_NEORI"
                     /db_xref="UniRef100_C6V663"
                     /db_xref="3.6.1.23"
     gene            complement(148109..148645)
                     /locus_tag="SRR1747052_scaffold_1_prodigal-single_225"
     CDS             complement(148109..148645)
                     /product="hypothetical protein"
                     /codon_start=1
                     /transl_table=11
                     /translation="MAYQLELFPKEPMFWRISADELKVAIMKKYVFEKHYDLAATEVH
                     YCDIVISNLEANPIIEVETKISYNDFLADFDKEKHEKYLKLEGMVPDYFFFGVPEYML
                     QQVLDYLESSKYNYYGVIVVNSVGFVTTAKRAKRFPTSQANRKQFKEYLLKRETRQLI
                     NFYDEKNIRNYSSDIDLI*"
     gene            complement(148648..149241)
                     /locus_tag="SRR1747052_scaffold_1_prodigal-single_226"
     CDS             complement(148648..149241)
                     /product="Uncharacterized protein n=1 Tax=Pelagibacter
                     phage HTVC008M RepID=M1IPA4_9CAUD"
                     /codon_start=1
                     /transl_table=11
                     /translation="MGFYGKKTAFIIGNGESRKPVNLNFLREQGIIYGCNALYRDFYP
                     DVLVSLDDAMTKEILDANYEGCHIHKDKSESKLGVFLVDQEGNRITLNKGWSSGATAA
                     FLAASCVEFEDIYLLGFDVYKTRFVDNVYKGTLNYVSASAKPINTVQFREQLGKVMKN
                     APYKHFIWVTDFGEKVWDYTKNCDLMKVADFKDKFGC*"
                     /db_xref="UniRef100_M1IPA4"
                     /db_xref="M1IPA4_9CAUD"
     gene            complement(149313..149576)
                     /locus_tag="SRR1747052_scaffold_1_prodigal-single_227"
     CDS             complement(149313..149576)
                     /product="DNA-binding protein HU n=1 Tax=Commensalibacter
                     intestini A911 RepID=G6EYZ6_9PROT"
                     /codon_start=1
                     /transl_table=11
                     /translation="MIKSEFATKIAEKTELTKAKGAEVVEAMLSTLIETLKAGEEVNF
                     LGFGKFEVQTVKARQSRNPRTGEKIMVPEHKRVRFKVSKKLEV*"
                     /db_xref="UniRef100_G6EYZ6"
                     /db_xref="G6EYZ6_9PROT"
                     /db_xref="psf:PSE_3445"
     gene            complement(149764..150594)
                     /locus_tag="SRR1747052_scaffold_1_prodigal-single_228"
     CDS             complement(149764..150594)
                     /product="PREDICTED: uncharacterized protein LOC101156289
                     n=1 Tax=Oryzias latipes RepID=UPI0002A483CD"
                     /codon_start=1
                     /transl_table=11
                     /translation="MSEVKKDVAGEWIKFKLTEALKKDPLYKDEEEKKAVMKDEEVDV
                     HDGISDFLSRVLSKDDIKKLNYLNGFNPEREIHKELVPNPEKEKIKESVSMKEDGENN
                     VENSSVANEDEASAVVNVNNAEEHSDEPATNLDATLDVTNVDDSEEDSVSEDEESEEK
                     AVKNKGIGAFDRILEKCEKDEILSKAIAALNEPDIAEARKSFYSWFDSFDDEHVADEV
                     PVEGDTESETSSDSENAEESDKPEETSAEDENNKVENEDKSDESDEEDSNSALDDLFA
                     *"
                     /db_xref="UniRef100_UPI0002A483CD"
                     /db_xref="nmg:Nmag_2540"
                     /db_xref="E6ZH25_DICLA"
                     /db_xref="UPI0002A483CD"
     gene            complement(150643..151458)
                     /locus_tag="SRR1747052_scaffold_1_prodigal-single_229"
     CDS             complement(150643..151458)
                     /product="Glycosyl transferase family 8 n=1 Tax
                     =Clostridium sp. CAG:813 RepID=R7MKJ8_9CLOT"
                     /codon_start=1
                     /transl_table=11
                     /translation="MEIETLNVLYSLDDNFLNYTKTSMLSLLNNTKESVSFYLLTNSD
                     TITEKDFNELRKVHDCKIHIVNVPKTKYHFLESRKIFNHLSVATYFRHFASELIEEVK
                     KAVYIDSDTLVVSDISNIFNESIGSFEYVKGVEDAAAEKKMQFWDINRYINAGVLLMN
                     LDFARNDLDEFYEKIEYFYQRFGNKTISGDQDMLNFVFRPKYLPFRYNLYHPFFNKQF
                     VPVSCSQETYYEECKNPVVIHFVGSRKPWLKDVIHPYKGLWESTFNLLQHLDN*"
                     /db_xref="UniRef100_R7MKJ8"
                     /db_xref="R7MKJ8_9CLOT"
     gene            complement(151440..152393)
                     /locus_tag="SRR1747052_scaffold_1_prodigal-single_230"
     CDS             complement(151440..152393)
                     /product="NAD-dependent epimerase/dehydratase n=1 Tax
                     =Clostridium sp. CAG:452 RepID=R6XYN9_9CLOT"
                     /codon_start=1
                     /transl_table=11
                     /translation="MNILVTGAAGFIGSHLFNRLCINKHKVVGIDSFVGSLYSKEVKE
                     TRVENFLSKNGIFERCDVFDERLNSLFDKYSFDVVVHLAAHAGVRPSINDPEEYYRNN
                     VLGTNHLLNVMLKHGCKNIVFASSSSVYGNCKELEFKEDIADLKPISPYAATKLAGEE
                     MLFTYHKLFNMNVSCLRFFTVYGPDQRPDLAIHKFTDKILNKEVISVFGDGHNVRDYT
                     YIDDIVSGILSAINYTVYNQNVYDIFNLGGGNPVSITEMIRVIACKLGEIPDIVNVAM
                     QPGDVEKTVSNCDKAKELLGYSPKVSFNDGIENFLKWKLKR*"
                     /db_xref="UniRef100_R6XYN9"
                     /db_xref="R6XYN9_9CLOT"
                     /db_xref="bhy:BHWA1_02667"
     gene            complement(152393..153001)
                     /locus_tag="SRR1747052_scaffold_1_prodigal-single_231"
     CDS             complement(152393..153001)
                     /product="Uncharacterized protein n=1 Tax=Oxalobacter
                     formigenes HOxBLS RepID=C3X1Y2_OXAFO"
                     /codon_start=1
                     /transl_table=11
                     /translation="MANETFNGKVLQALNNKADLDLMNVMSDKLQTKLEATLYQIERL
                     PNSEYRFCHKLTDPKLSLYQEGSLVYDTKTKITYVKTATGEEKLMYASQVPAVTESWS
                     DGVGNWYVLWNNGILEQGGFVNGNGVFGLVTVTMKKAFKNTNYTLVVTPLLSDESVFT
                     NTSAITSTAYLADVAGIVTTKTVNSFKMSSRSTHSWFAKGLA*"
                     /db_xref="UniRef100_C3X1Y2"
                     /db_xref="C3X1Y2_OXAFO"
     gene            complement(153013..153930)
                     /locus_tag="SRR1747052_scaffold_1_prodigal-single_232"
     CDS             complement(153013..153930)
                     /product="Putative uncharacterized protein n=1 Tax
                     =Synechococcus phage S-CRM01 RepID=F5B3Z5_9CAUD"
                     /codon_start=1
                     /transl_table=11
                     /translation="MVEEKETLIDVNDFVLCPNGELGVIQCFLSDGSAEVKNSSGVKT
                     FNTESLVKLKNIFKEDEQTNPYFRDELNVDLFEDMRMIPEVRESILNIVKEFVKEIED
                     DEFKLPILDIELVGSNASYNYTELSDVDIHIVADIEKIETAKTNDFFIKSYFDAKRKI
                     FFQQHDIKIKGHPIELYIEDSRTPGVYNGIYSVLNNKWVQIPSKEKVQINTTVVQNKF
                     DKYHVDISSLINESGNMKSALKVYKHLFDMRKSGLKNGGEFSTENIVFKKLRDAGLID
                     RLRDYMYKERDKELSLESVEDVMKEIKLV*"
                     /db_xref="UniRef100_F5B3Z5"
                     /db_xref="A0A0F9JXP6_9ZZZZ"
                     /db_xref="F5B3Z5_9CAUD"
     gene            complement(153939..154250)
                     /locus_tag="SRR1747052_scaffold_1_prodigal-single_233"
     CDS             complement(153939..154250)
                     /product="hypothetical protein"
                     /codon_start=1
                     /transl_table=11
                     /translation="MSSEKDFIEYLIFMNKFVVLWELLKYSPDSWENYSIVEDEDTLC
                     CSLVDKCGNEITDDVLDNCVEISLNSVGRSFYDRYVSGEFFKKEEIAEIIRDGLIFKY
                     L*"
     gene            complement(154319..154579)
                     /locus_tag="SRR1747052_scaffold_1_prodigal-single_234"
     CDS             complement(154319..154579)
                     /product="hypothetical protein Rm378p122 n=1 Tax
                     =Rhodothermus phage RM378 RepID=UPI000018F67A"
                     /codon_start=1
                     /transl_table=11
                     /translation="MIDLYESAKQQFLLEVKQGKLRSLLGIHDNQKIEDVYTSGTKLA
                     NDLLRKVDYESAIKMLVFAANMNPDVKVLKSAVNACKRLKEQ*"
                     /db_xref="UniRef100_UPI000018F67A"
     gene            complement(154581..157160)
                     /locus_tag="SRR1747052_scaffold_1_prodigal-single_235"
     CDS             complement(154581..157160)
                     /product="hypothetical protein"
                     /codon_start=1
                     /transl_table=11
                     /translation="MANVSEITNLPYYEEKSDLEYTSVDEEVYGEFVKDINGAIDTDG
                     KYKFPIYEKSGDFDKANSDLTVIDGYYYYLRPFPVEGVYVLEIYRRNDEYKELEAQIA
                     NYKEIFEQGGDLESNYVSNRNNIVNKKDVRGKTLLEWNSQFLSSKDYLIEHLTNSSSY
                     LDSVDKSNNLDAFNEMQDVLNDEKSTQTQKDAARKKYNDAVNEYHNKLLNLKTKLDLY
                     SNYLSLYNVLFTDTKHVTPNTDTAIVEKKKQEYKQFESEFKDDCLYLTKCSSPLIWVA
                     ELKNESPDKLTDFNGSRSNVQSGVSNLYDVDTKFYDQKTSYEKERPKYEEAKKKIEKY
                     GASSKDKKFLAYKFINRKESLADLYGLYRNVTVDGNSYSLEVVSKDKKHKHNLGVVNN
                     KQYDKNWFVPNRYFIGFTKLATGTPVFTISSCDDDIANTVLKYEYRGNNSAPTIVDTK
                     SNYDEDGCDSIKRFRTTFKFFSETKSYRTTTVDSKGSLQDSVRYNLFDAVEPYPVVDR
                     VEVKQITKKQWQDLPAKERLKYHKIGTPTMDERLQEVLGALEEVKPLVASLMPVQQVM
                     GSLQPFVGVLESAQSTVDTVKTTIGTVKSTIDSIASMPIVGVVASPLQDILNIITGLA
                     AVIVQFYMQNYELIKKIRDIKETLDPKNIKKQLKEVREVIDANLDAIKAAREKAKALK
                     KNGSLEDIDKKKMDVESPIKENDLAKGSGAGLFADFNAKALIPAIPDEILDQIEQIKN
                     TINSFESLADTVDTLKELGDSVDQAMTTISTVKAVLTGTPPLEMIMDNIRTAALPQLD
                     AASLQISKFDEKQKALADAARAAKENSLKYEIKETVPIETPFPEAIDEQTIKSRTNPK
                     VEG*"
     gene            complement(157172..157906)
                     /locus_tag="SRR1747052_scaffold_1_prodigal-single_236"
     CDS             complement(157172..157906)
                     /product="hypothetical protein"
                     /codon_start=1
                     /transl_table=11
                     /translation="MLLKEPISQTDKIYVGVVVDNKDPSRMQRVRVKLPQHPSNLENK
                     DIPWSVPEKTGMFGSGNGLGTLAVPVEGSFVSVRMCPDQYSTVYTQIQTVTDSDISSG
                     YPNAYGFKDANGNRLSMDLVNNLLKILMKSEIQISQSGDVKIKLDGNLHLYCKGLFMQ
                     AGDINITSDDITTNAPVHAASLDTYSVTTINLSASAASVRGSFQGSLKGGSSFSSIAT
                     GIQGDYPEVICPKPVVDDPTAPDLDY*"
     gene            complement(157906..159087)
                     /locus_tag="SRR1747052_scaffold_1_prodigal-single_237"
     CDS             complement(157906..159087)
                     /product="hypothetical protein"
                     /codon_start=1
                     /transl_table=11
                     /translation="MANNIVSISVYINGILLDDVNSVVYKIFIEESISNEFPKLEMHV
                     GLRDDFLKSHPVTDGSAIRIELRKGSNIKVCNFRVFHYQAMSSPLGGTLEYQIVGYHE
                     ALWYLSKLEDEAYNMTSECAFNRIADRTNLGFDSDQTNDSMVWFTVEGNRLNFMREMC
                     LHAWANKFSVYAWWVSKTGVLNFKNLVSRVQQKSKYVFAESNDVLNDLKAGSQPVTNV
                     TYTMESAINNFRFGYGNNLTFFDTDNVKNRILYPREFQTNVQSLNISKVGQNQSWISS
                     GLSSENVHPNYKRAEVQNKRGLALWSTVVTCIDQYCVDIDVGDCVEFLFRVDGKEDAM
                     LYSGNYIVSGVGFLIDSLDSPVQQITLVRQGISVPVFDATTGEQPFSNSQFDQNVLGQ
                     H*"
     gene            159179..162958
                     /locus_tag="SRR1747052_scaffold_1_prodigal-single_238"
     CDS             159179..162958
                     /product="hypothetical protein"
                     /codon_start=1
                     /transl_table=11
                     /translation="MSTKFETLFGIKEAVSQEDIDDLKNFRGEKHKLFQILNRRFEYT
                     HKDINSKEFNVLQDILYNVCKYVDPSNREKLLKTEDPLKPFQHQHILNLYHKLVDDGN
                     SSLAANLALLDQEKAEWLEHQLKELYAHNQQEVADSLSYDLYDMIFSDNKHVTKIDEP
                     FAFVKNKQLLDFFNKLNFNPELQTAFLLLSDDDKYSCYKQFLKHVNDLYKNKESQNNE
                     EDIDALLQSFKHFHDDNKLKPVFRDESGENEIYKNISKNFYNELSTDFSREQFLKLSD
                     DMRIDIALLPTSIARNLLDNTAKNEKLFRVLMIMEDYVRHKDSSKSILEKLPEKYYHI
                     FATNKDFRKDYIDNLFGNTEVKEAAETKKSIDAQVKKQKEDELKKIDQDNRNALRKAS
                     DEYAKQQYSDQNSNETQGQPKGIEKLQDIDSHVDGFLNAYYERDKNIRKFVISIPTND
                     ILDICELCNNNISKIFTTLTTLFKQNVLPSKLLQLPEDIQQFSFDNIFTIKYIIECIK
                     QQEAYGIPSTGNSPNVNKFVNRYIQLYKSNDQTLADKYAVMSAEDKLTLEAFIRDYSK
                     SQKLGSEIIRFLNSDQEKRDTFEFDDTPTVSKTIKQDDQNNDVTHFDNSSDAKLLDLA
                     NAYNNELSELITIAQETDKLKFIYKRTNKSSNINEYFDSILAFLNSIPSEESTEFFNT
                     LTNKADESRFYKAILFLILKDSKERAFVLHNCTNEDAEYLCKLQPQEENKNVLETINN
                     TIDEVIKENEGKIDFSFKISSDDSNKLKPVEKQTNITNYIKNIDYTSTKNTNNELKTE
                     ISIAKRYFPDDILEFDSDEVRLFKTTLDDRIQISELHLGQPSVFFDTVIDRINKKLKH
                     YKFIKGSIDTSKKNELDSFKSNILKVKEALETAQSKIDEINKLRLQSKTTNTNESDKI
                     AELSNEIYNITSNIANVLGDSSQYNKDNAKVNIESWNKIGGMISKFKTLINKDSNIVD
                     FRNLTSLQKDILDTTPENAHQNDFRQAIDECDKFYKLADSGFLNSTGVNYLNVLIKIN
                     TLLNDIEQYINDVNRKRIEQYKLDVIDYKQNNNNIVSFDSFKKSKNKPQMPKLINVTE
                     LQNKLSKSFSKVEDIINQYVSSDNLKNYKEQYVTTFDNNLQKLIDTNVKIITDDYTIK
                     ITDIGNASNAVSNINVQNVLKDLNKQYKENTNKLHDELVEEINNIQTTLSNENIHNFD
                     DKLQSLKINPANNITLSNRVDLRAGKIDAFIKQEVVFLQSFALFYSNKVFPANNV*"
     gene            162951..163127
                     /locus_tag="SRR1747052_scaffold_1_prodigal-single_239"
     CDS             162951..163127
                     /product="hypothetical protein"
                     /codon_start=1
                     /transl_table=11
                     /translation="MFDEVNCLDCPAFKLCASQLYKIVDAHRIIGGPKLTLEIYCALM
                     NELIKKTEENGDEK*"
     gene            complement(163163..163708)
                     /locus_tag="SRR1747052_scaffold_1_prodigal-single_240"
     CDS             complement(163163..163708)
                     /product="hypothetical protein"
                     /codon_start=1
                     /transl_table=11
                     /translation="MAEFEYNQVIEYIDGTFDENFNEARQWAQSHNTTFEEDIDKREE
                     FVGKRTEIYQDPETGEEVEKEVDYPTLKRFWVIGDEPKPYIPPEPTVDELKAQKRAER
                     DSLMKSAQNRIDRYRNQKELGIETTDDESVYKLLLQYTQYLRTYPESKDEWYKESPVI
                     FEVFLIMNCEETDETVEETTK*"
     gene            complement(163772..164413)
                     /locus_tag="SRR1747052_scaffold_1_prodigal-single_241"
     CDS             complement(163772..164413)
                     /product="hypothetical protein"
                     /codon_start=1
                     /transl_table=11
                     /translation="MLYLLCILSVVVNCLWRRWFGGGYKNTWLGNNRAVQCTVYLLYT
                     SVLAYYLSRFSEIWYNVIFAVFFAVFTYCQFWARGLGACFDIGRGQVDETTIKRYNAR
                     WYHIPCDWLFKNHKYGFAYDFVYMWLRYTMPLVLLYILGLATVPVFINPVFSMWIIVI
                     GASISPIYAICWTLYERENWMFKKYWSVVGPTNLAEYLSGAVWGLWPLCLMSM*"
     gene            complement(164452..164949)
                     /locus_tag="SRR1747052_scaffold_1_prodigal-single_242"
     CDS             complement(164452..164949)
                     /product="Uncharacterized protein n=1 Tax=Mycobacterium sp
                     . 012931 RepID=S7P9E1_9MYCO"
                     /codon_start=1
                     /transl_table=11
                     /translation="MFALTVIIVGGGGGGGGANAYSKDAWWTGSGGASGGCSIKYYTV
                     EEIKSLKGHTVSFTVGAGGGSGSFANGGTGGQSKFQNQIANGGGGGKYNNLGNANSYN
                     APGGTASGGNENKTGNQGGVGGSWYSNGSPGESVWNGYGKGGSGGFPSGSNGTAGCVY
                     IRYEF*"
                     /db_xref="UniRef100_S7P9E1"
                     /db_xref="A0A066WS08_9FLAO"
                     /db_xref="mmi:MMAR_0431"
                     /db_xref="S7P9E1_9MYCO"
     gene            complement(165162..165827)
                     /locus_tag="SRR1747052_scaffold_1_prodigal-single_243"
     CDS             complement(165162..165827)
                     /product="Putative uncharacterized protein id=1797496 bin
                     =GWE2_OD1_38_254 species=GWE2_OD1_38_254
                     genus=GWE2_OD1_38_254 taxon_order=GWE2_OD1_38_254
                     taxon_class=GWE2_OD1_38_254 phylum=OD1 tax=GWE2_OD1_38_254
                     organism_group=OD1 (Parcubacteria)"
                     /codon_start=1
                     /transl_table=11
                     /translation="MSLYVGKQKVTIVNKNNAEVGFCYKGDVKVYDNRLPAGQVIFEQ
                     NVAGTYTFTLEHKQNYEIAIVGAGGGACGGTYGSGHRFIGGAGASGAAFVGVALLEKG
                     VYTVTVGAAGSGGTNGNDTWTVGTKGGTSTLILNNNVLINAGGGEGGKDLAKRNPAVY
                     GGKLTVNIQYLSATVKSDGVTISGYGAGGASLYNGYGKGGNGVYKKPGEPGVVGYFRL
                     TTA*"
                     /db_xref="gwe2_scaffold_135_62"
                     /db_xref="A0A0G0K1W3_9BACT"
     gene            complement(165842..169630)
                     /locus_tag="SRR1747052_scaffold_1_prodigal-single_244"
     CDS             complement(165842..169630)
                     /product="hypothetical protein"
                     /codon_start=1
                     /transl_table=11
                     /translation="MSDTDVKAIQRRRGTAAEFDGFTTGLEGEITVNTTNKSVVVSDG
                     NMNNYEASRADMTNVNQFDIMKRGIADNSLTNTIFEYKLDLTGSVQQVRKSADQIKAQ
                     LTKAYIADKDLTNVPLQIMLNKGVAKYTLANVPFSAVSWDSDAFREHVGSEEVDISGG
                     GLAFRNLQNLKTETFDVIPTDDFELTGGGVAYKTFENVDALKMEVKTQIGVASIDMAN
                     VSDDTLYGKGGSRKYLLQRDLNNIDGPNVDPENLTSAGIAQKNLSNIDFGGDKELQQS
                     VLDTLGACNYNLDHVSLSVFTDKFHLMKDDGSNAVKEKVFKGIKNLLLNGDFKEKHSA
                     FADVSWNENEVASKGDTFYSEWVAMYDGARINVVDGLATISGAWGQCIGWDAAFSKLD
                     ALYFSCSKDSSTDINVSLMQPSKSGWITVASNIVNSTEGKDYNRNGCKLTINQSKLLK
                     KVPLMLVISGGQSKIGYCQLEREGITNFYQTPSNYSRMFSGEASGKTCYLRIHDKLPA
                     ATDQYYKLEPLFTSDGAADTKKVYYYTLKSNGYVHLSDTKKCAKYGDEIYRFVGDSFE
                     LYCLAATGQFKLVDGEVVETISKYQNGDLFFSEEDGKIHTFANDDFYYMYDTVPYQGL
                     LYIDGKYSDHSVFIWNALKEDFEVVSSEGTGLATLPLFTHIFSDRKLESAGWAEANSF
                     SMKSADIYQGAYNYLVNQLHPVGKLIAGGNIGDQVGASEQTTWIIEWSDNQFENTVVS
                     LLLNPIEAKQKIIEFCNSKGYEIDGAVYDPNADPGTKIITDVPGKELKEMVFRKILEK
                     SEDHGIVHYKTYDGLRIIVETQEACRLVTTEYESTGNGWFYFLHESDDLKQAYFRLPR
                     MKGMLVSNSEGDNVYGESYQNNVKFNTDGSIGFSAVKHMLYFYMGVPSLKREEVAVNS
                     VFAALSQIDTKLNKSIYDINGVEDSEVDGKTYYWMKLSANAHEFVWKPKKNNSTILID
                     LTSILGESDRNATTKIYPASVYNEFTKFAFKLCVDKSFIKDLSDKTKARYYIKYYIKN
                     DARASGRPQIISGIGYDEYYSNSGTDTLTNVPVEYNDSVLLSNYDVFSNIRAGFDAEI
                     QNYTRDMFVFDTTLVTRQQIPLNVMHTVGDEVVNGTKAFTANPFIKKGRPVLVFQNTA
                     YEGTTTNPESNQQTLLGLVRGKNGADQGFIEHMYYTDGSVNVRVWASTYKSDGTRIAG
                     GLTARADRNGGVYTHAATPGVEANDTRIATTNYVNNKFQVVSALPASPNANVFYFIPE
                     *"
     gene            complement(169681..169923)
                     /locus_tag="SRR1747052_scaffold_1_prodigal-single_245"
     CDS             complement(169681..169923)
                     /product="hypothetical protein"
                     /codon_start=1
                     /transl_table=11
                     /translation="MADLYVSFKCSACGEYSEPIRVTGSWVPKRDILEVMKARGWKVT
                     RSHIALCKQCHLDMISHGRTYSEEIAEKKKETVQKK*"
     gene            complement(169935..172112)
                     /locus_tag="SRR1747052_scaffold_1_prodigal-single_246"
     CDS             complement(169935..172112)
                     /product="Putative uncharacterized protein n=1 Tax
                     =Commensalibacter intestini A911 RepID=G6F3I4_9PROT"
                     /codon_start=1
                     /transl_table=11
                     /translation="MADTYSSIVTNDGESTLLQNTVNAYIFKLARIEICSRANLDMTE
                     AMTWKSMEAANVVYTISKQENINSMVRKVQLDSNTVQFRVSLDTSIGGTSSSGMICGS
                     IGLYLQGYNERGEALNTPFLFAVGSLGSEFVKYADSSNTVGNMVSFYLNFRISNSALI
                     ENVLVAPTENYSLPTVDNEHSDYLNDYFNAYIVNNYDKTGLSAIAFKTNKNSEDFAYI
                     LPKNESTTRLGMGGLYEAPELDASVTDAEFKRFAYYKRTGNTYLVCLEKDRVVALTNG
                     LESDGFYRNERYSLEKPYESNIVTNAGEYVTLAVSGVEFGKEDEDERFYLITVPADCV
                     KTVNDKDLNTIEQPKTSSEVYFIFNTLTGLVYETTVSQAYEVKAAKIAFFKINSNGDL
                     DYFVQVTSASGSNSFDVNCVKADMKKLRSEFEDGASNKFVHFVGTETISGKKVFTAGG
                     SAAFSDSLQVFTKNPTISLKANTTGSFTGGVVAQNSNNKNITSLYMNNRAIGVVSWSD
                     SAINSNKNNTYSSGEYLVIDATKSGNSVVSESANVKNHFIQNTLDKLSVVKITGGSAV
                     SGFPHANTVYFSKNIQAGLFRGAASYTYWADLAEMYESDMKLEPGTLVKFGGEKDITI
                     ARSEEEAEAVISTKPGVVLNSLNNNEFCYPVALVGQVPVKVVGCVKKHDYIYYSSVIG
                     DNKEGVAIASSKKILNAKIIGKALEDNLNNEEKLVNCVVRLVF*"
                     /db_xref="UniRef100_G6F3I4"
                     /db_xref="G6F3I4_9PROT"
     gene            complement(172192..177741)
                     /locus_tag="SRR1747052_scaffold_1_prodigal-single_247"
     CDS             complement(172192..177741)
                     /product="hypothetical protein"
                     /codon_start=1
                     /transl_table=11
                     /translation="MHSLNWDVTSEYNLNITSQTLDFILFKDSVWQDDSICNFNDGTS
                     FTLNALTIEGQLLTLFALSKYYIVRKYVLRNDGYIAGSDVNLKPFKITTNNVAVFLNG
                     SYVKPTCYTATDHSIRFHIKGERKPGTSELKDYVSWSEGDVVKFITNDPEAKEERFNS
                     YFMEYTSNKATIVMSQNGKNFYSAVTPKLSKGKTIVLVNDKIIPYSELSFPGGEFTTG
                     NSNTQGALVIKRNLNEADKVSIFYFSEDFEHFEYAPKTGQTRFQGPDLLGNYLSYSTV
                     EGAGVAQLFEYSIGNTGEVIANGVPWSNITGVTNGSRLHASCIYNGVSYTGEAEIQDT
                     NMEKSYVAVKIISDFGRKEFDSSEWYISPAYSKNIVSYLDGRTRSTVAFPEILGTFQM
                     FFIDYYQDGLRRLTNIRNVNEVEPDLLIPTLDMLGMRLDMSNVSELNKRRAVREVINF
                     YKRCGTKKSINFLGYINDRVINLDEALWTNDYIHFATPDELGATYERKQLAQFIDYRF
                     IAATAVSTDDYGDCLDLKQPFKIVTDGTKLTLNYGSRAFYPNHYTGTEGSMKWNSTSD
                     KLDLNSEDYGPGDYFLIVKDDHGFQSLDLVENIPTGVQEDFVETNISYYYNETYNSIN
                     FVDDLEVSVSVPLAKVNVALEDFSITVLQEYRTCSFVDDFVFAMTSDPVSDPISKAKT
                     QTGLSYTYQVIDNENFVKDRRVELQKSQRLSIKEASGDNYLAFFNSSSEEKDINNVTL
                     NYIPKGYYTNTGIQPVATNHALWKFNNEWFVYDNFAAGLDKYEFTVDESGEIVKDSVG
                     YSDIKYAVKDAWFRSIFIGDFLTLPKADTLEDINKISNTFHAFYNKDQKLQVVYTLEA
                     NPVVGSVVYKIADASVVLGVVEKVDSKNNRITIGSVTYSVSPSRNVTGRPLCKVDGVY
                     YSLVKRQTYEVDVCHEYSNGNDLMFLLNANPMVGDSAYTYKDYVRSEYIVTSVDTFLG
                     IVQVCPKQYFGTTEQSKYTKQYTRVTAYDSVSEENTDLIVYNYYYTYDIASGWSRIDR
                     YFSDLNEVYETTRVEENGIVKYLVHLLDTKSKDGYTVYTVYGTPGNSEIFIPYFNNEI
                     YYDSSNLKHYQFKDGAWIEINVVVVGEFSRGGKTSEAGKSYIDNFIAAGSSEERFYLK
                     HQDLLNTISLVVKVDGDGFDVIFDGFDKYNEESYVVLLTTDTAGRNYLQFGDGIKGVK
                     LSKGAKVVVSYETLDFPLMNKFLPYEKLYTELHKSEHKIGYKKVYVDTWVEDTSVEDV
                     IPVTGYRFEKFTNPESIDTSSLAVFVNGIQWKLVNNKSDYGPLDRVAEIRRAKTSNGV
                     FLYVIFGDGKHSQNLRKGDFISVYYKNIDEEVINNNTFLKCSTFQHALTTRVAYDYGL
                     ITQTKESEWVYYRNFDPPEGYYPTNHVRFNVSSNSMVDAKDFEAEARYQFYELASTPW
                     VLENICNVIEFNDLYLGVAAASMHVGNLFFRSTKELGMLSVELKNSTSKVTSMNKSQT
                     ENIYRVRNGSIGRLEDVKKLKYIVPVEDENGVIWQYMVYTTNKGGLTKYAILVNNLDF
                     IRPGEIFDIKQGDVLFAENGTVIPVTIETDDRDTISTDLTFAENSLPVEFKEFTKDCF
                     VKINVETENKRTSDKLSLYVAGKKVDSGTVLPFKMVDGHTVDLDVYAEQKGCKSDSKH
                     LVLDISMFNNENATIEETLSLKLVDVKTTVFAPSSECKVNVNGILYDDGSTIVSKYGE
                     SLVMFAVGDRYIAATENQTVRTEALVDSTYYLDLTLRKYRLKVTTRVNGINDNKQPIY
                     LNGVPNTYDDIWLLGQTVEIIAGGEWQNTKVVSKVVTISSDTSKNVYVIDCPVLDDDY
                     LSADMIP*"
     gene            complement(177743..180919)
                     /locus_tag="SRR1747052_scaffold_1_prodigal-single_248"
     CDS             complement(177743..180919)
                     /product="hypothetical protein"
                     /codon_start=1
                     /transl_table=11
                     /translation="MELKNNLVIDYDTFKAALTEILLEDSDTFRSLYPGSTANIFVEC
                     LSGYAAMLMYRLQTAITNSFLKTAFSEYSIFSIAEMLGVIIRGNTGSKVDVILERQPF
                     TSTPNLPAFTIPQHTSFTINNLPFYNRETLTFPSSYTQIETTLYQGEIKQKEYTTTGA
                     MNEKFLFGDSFTVDISYVTVLVNGVEWKTDYETIMDYTVGEENSTDSVQVVLLRTNVD
                     GTCYIQFGNGIYGALPPAGSIVQILYATTVGAAGNFTGAQDLSINDNLLSENIEAPEI
                     LQVSGAKIGAATDGSNRLSASSLKYVSPRLFASNNRAVKRSDYIGQMIYNCNYKDCNF
                     WGEYEQAKKEGYADNSMMNRVYYTAITNDFSVNTVVFTTGDGVTKEFTKNVSSIVMFP
                     GSVEVKSDTETFRDYNGMGYMFSEASDYTIQKSLGKIVTVEDDDTASGETVSTDTTCT
                     VQFNMQGSIGDTNLNIDFQQGMKCVIDSNNEKHCKLGTRTFTKEIDKTTYTFTFDYND
                     KRILTDVEFKGVGQEFGYSTSEIGVVVTAKNGSVVKTVSNARLKVLSIQYITGTSIVY
                     DKTEIVTTEFDVATSSGGNFSNTTITVSWDDPATDSLDSSLQITKTFETFLSCKFDES
                     GTPHCWLGGNKLEKEFDGKFYVFEFLNKDGTTLSDVEFVEDQAFNKDSSIYVKGEIQT
                     FTEDGVEYETLENVGVKIVTVKFIERDISNVLIQKDSVEDESMSNANTYYQSSQAPTS
                     SHPIIIDFSFDSPISIAGIRFFSSSFSTAEDRCFPSKIIVLGWRGGEDGTDLVDLPLE
                     NFESSNENIAWDFKELMHDTRWEHLTEAVSLSEPGVSAWSDWVGLDTSANEKTFTYIK
                     DGAPVTSKKQNLFKLYRLIILDRFGASDEQSVKIGKIALITKSKSSLVNYEDGNAIVK
                     FKSAPAADEVIYVTTIGEKLSDYQKLRDYAFLKKINHFTTEVEYKDLKLKRVDIDVKV
                     IYSNSTDVSTLKSNVEEAITSMFAVTQGRIGQSLRVSTLYSTIMNVEGVVYCIKNLPV
                     DDIEANVDEILYLSKLNIEYESAARLGN*"
     gene            complement(180919..181317)
                     /locus_tag="SRR1747052_scaffold_1_prodigal-single_249"
     CDS             complement(180919..181317)
                     /product="Gp25 tail lysozyme n=2 Tax=unclassified T4-like
                     viruses RepID=D5JFE2_9CAUD"
                     /codon_start=1
                     /transl_table=11
                     /translation="MAGEVQNQYRDFNLNYVTGGEQGPACVSGYAAIRESLLNLLYTD
                     MGSRFFNRGFGSLLQPLLFEPMNETTVSSIKTVLYTNIPELEPRIEMGPYDVDVEADY
                     ANHCYIVTLHVIEKSTNQALKLSAVLEQVS*"
                     /db_xref="UniRef100_D5JFE2"
                     /db_xref="K7NR69_9CAUD"
                     /db_xref="D5JFE2_9CAUD"
     gene            complement(181392..182990)
                     /locus_tag="SRR1747052_scaffold_1_prodigal-single_250"
     CDS             complement(181392..182990)
                     /product="60 kDa chaperonin n=1 Tax=Bacteriovorax sp.
                     BSW11_IV RepID=T0SSV3_9DELT"
                     /codon_start=1
                     /transl_table=11
                     /translation="MNLGKKLSFGEEARKQLIAGLNELANAVKVTLGPKGRTVVIEKD
                     MGPHVTKDGVSVARSIRFSDREKNLGATLIREASEKAAADAGDGTTTCTILTQAIVND
                     GHKFVSGDNNPNNIKRGIDKAVEFVVKYLESIASPVDNLDELENIALVSSNGDIEISG
                     LLRKAVEEVGKDGSIVLTHSKTIDSGIDITKGMRLEKGFLSKAFINDSVNSCCELDNA
                     RLLLVDRKINSINYIIKLLSYCNTNKCPLMIVCDDVSDSVLQMLIANKARGTQILCVK
                     NPFVGSRKEEVLEDLALMSGATPIIESQGRLLETISEADLGVLAHVRSDKVSTIVRGV
                     DTQAEAIKEACAEMQHTIELSDDLHLNEILKSRIAAMSSGVATIKIGSSSEIAAQEKM
                     DRADDALCAVRAAMKGGMLPGGGTALLRASVKLKELKFDNEEVNLGVSIVRKSLRAPI
                     TQLLKNAGLEVEDVISEILKKKDINYGFNAYTETFMNLLQSGIVDPTKVVTTALQDAA
                     AVAGLILTTDCLITNEFELSEITG*"
                     /db_xref="UniRef100_T0SSV3"
                     /db_xref="T0SSV3_9DELT"
                     /db_xref="mai:MICA_370"
     gene            complement(182990..183271)
                     /locus_tag="SRR1747052_scaffold_1_prodigal-single_251"
     CDS             complement(182990..183271)
                     /product="10 kDa chaperonin n=1 Tax=Caldalkalibacillus
                     thermarum TA2.A1 RepID=F5L6P3_9BACI"
                     /codon_start=1
                     /transl_table=11
                     /translation="MMRPLYDKILVEPIPNKSFTCDGIELTSSMNTDLPVFGKVVAVG
                     NGLLSQGTLIPLTCKVDDVVIYPRAAGKIVYSDDKQLILIRETDVLGIE*"
                     /db_xref="UniRef100_F5L6P3"
                     /db_xref="F5L6P3_9BACI"
                     /db_xref="pmq:PM3016_6726"
     gene            complement(183345..183818)
                     /locus_tag="SRR1747052_scaffold_1_prodigal-single_252"
     CDS             complement(183345..183818)
                     /product="hypothetical protein"
                     /codon_start=1
                     /transl_table=11
                     /translation="MEVLDQIKEHLEKVMLTENVREWMVIVNRGLLGNKRVVYSTDDK
                     SKVKEKFEWYRDMYPDIKFRIMTKSSFRNSYHRFPEYIDERKRNELFGETERKIRYGK
                     SEVKKRYVFSPDSKDVEVDVEEPVEKEIIKTTVIKEPSIQRNGFVPTRPQEFKKI*"
     gene            complement(183824..185851)
                     /locus_tag="SRR1747052_scaffold_1_prodigal-single_253"
     CDS             complement(183824..185851)
                     /product="hypothetical protein"
                     /codon_start=1
                     /transl_table=11
                     /translation="MNLQYEDFSNVLNDHNALVEDNRSYEEKQIQALQNVLDGAKSLE
                     DIFKITSFGNYKGAIHVLSKEFLGDDSLSKNYRSAANLKTLTGFSYEDKVRVAVYCFA
                     IVASVFSELQDAIKVNVDELIQRINKSKNKRMLLKLGEVNNPKKSCFSYSVVSDFLNG
                     YQLNSGVSFKYAASSDFLYKMFSDGTLTITDVGTYPNDSYVVKFNSNSCDFSFVASDL
                     KQVGSIFNALTLEVIRNYSIKSLKNDLMNFLNKYSFSFCGLNAEDIFKNYFKRELSLF
                     DDLDESERVQLKRKLVDSIIDDFSKKIYSEPYKVKFNDEFNVDEKVDFIIDFNFNSKN
                     IKKADKEKGNSSLNSKGESANVLYYIAQQLKGADFNHFDKDNEIEQSGYVKKFNVNWK
                     LKLKPVIDSVSIKKIEDECEKIKDEIDSRFVNLKFLYGPDVPTKKFNNSDVEIVDVNP
                     IAEEVRDSLNKVKQNDFDTDSNHSGHFFNDTLQQFKLFKQKYETFVEEINSRYDKDVE
                     DLNQQYSTTEKTIIKKDPETGVKKEVKINQSSSLKKKISALDTKKKTALRNLEIKYDE
                     GIEKLKSEASKSAEAVLALASAVVSAQKKLIRAEDSIKDFGIESFSEDVCKEWKDSFI
                     SLMSAEDNVVQGKVPEPKRETDKTYSMNGKLSFNLDNKEYFYTMSLLIVER*"
     gene            complement(185856..186629)
                     /locus_tag="SRR1747052_scaffold_1_prodigal-single_254"
     CDS             complement(185856..186629)
                     /product="hypothetical protein"
                     /codon_start=1
                     /transl_table=11
                     /translation="MADNVPSMLDFVERTIRLALGNPIMLLCEKEKEIKEDAEYVGLM
                     DYYRLCPFIQRTFHTLSGMDGLNLSIPFSQPIGMLPKRIQQYAYYIGVVRADVSIGMS
                     YQGLYSFDNYLLGTPLVNPLAAYSGSGNLFSRTDFPLKQLAYTTTTDLTTGEPSYIIN
                     RTEECVDVIGPVTIGQLMMEHGLGFHCWDMIEPSHVDLVSKFVCKRLLESVITSRTSV
                     KLKSDFDIDVSALERQLDKIDNYLKDEAPKYQKQNLIWG*"
     gene            complement(186677..187348)
                     /locus_tag="SRR1747052_scaffold_1_prodigal-single_255"
     CDS             complement(186677..187348)
                     /product="hypothetical protein"
                     /codon_start=1
                     /transl_table=11
                     /translation="MVVYFPKNGKSVVVNGIQIKRPGLPMQFPVNVYEKFVEKGLLVR
                     RPQDMDPISPEELRHQAEMAKEANKPVYIPESMSGNNSGAPVPAGIGEDYPSATYKDE
                     SEDSFTNEYDLQLMSELRKLGVDTDKVLAEAKAQQNVETVVKEDVEEPVVEEAHTSGV
                     FASFVEKESKETLGLTYEKALSMVKLNEDGSLKLGKDGTYVLTPGAKPYSKAEICAAI
                     DKGKK*"
     gene            187473..187811
                     /locus_tag="SRR1747052_scaffold_1_prodigal-single_256"
     CDS             187473..187811
                     /product="hypothetical protein"
                     /codon_start=1
                     /transl_table=11
                     /translation="MKQTKLEQTIANASFTIMLIYFIGSLLFATIYSTSFLRESFQSF
                     ITLFTIVSFNVYLDKKKFAINVFDRIFEILFVSSTICIVVYCHEASIATTIMLTLFIV
                     SIFLNILRRN*"
     gene            complement(187797..188315)
                     /locus_tag="SRR1747052_scaffold_1_prodigal-single_257"
     CDS             complement(187797..188315)
                     /product="hypothetical protein"
                     /codon_start=1
                     /transl_table=11
                     /translation="MQTFRECFLQYMEESFEASLTLSDLKLDNLESIEKFLKGKLEAE
                     GLERFEDVFHISDFLDEGLLDNLSNYFKNHKNALLLAAALSILGWSMSDVVKNFIVMS
                     FTNSICRTYDYSFKACPYRDVKDLAKEVDENKESILKSFQQIESEKQVNKEDIEKYLS
                     WQQFIDQDSVSS*"
     gene            complement(188357..190174)
                     /locus_tag="SRR1747052_scaffold_1_prodigal-single_258"
     CDS             complement(188357..190174)
                     /product="Hef n=1 Tax=Campylobacter phage vB_CcoM-IBB_35
                     RepID=H6SU53_9CAUD"
                     /codon_start=1
                     /transl_table=11
                     /translation="MYSIKDIDVSRLRRDYSKYPLIGDEYITKEEFGYLYLEVNLSFE
                     EIDIYLQSKPGTALNKNRRKPNAKISNKFGFKKSSTLIAAKMRNATFEKYGVTTPFAL
                     DEVKEKVVLLNKERMQDKEKREQVVKKIKETTLKRFGVDNAMKCRKVYEKGVQKRVEL
                     YGTCNNNEKIKKTKLERYDDSGYLNKEKAKETLKNRFGVESPFESVEIKNKAVETVKK
                     KYGVDNVFKLKEFQKKAKDVMRERYGVDKFSLTGVQHRENYNKDFVEKNFIEDGYFKI
                     EEALSYFNVNRSSMDAFKRRNDIVVPNKHEKHQMQNQIYEFIKSIYAGDVICDTRKVI
                     SPLELDIYLPDLKLAIEFDGLMFHSVSTVEDDRSLRGEIMMKDYHKIKTDMCEELGIK
                     LFHIFENEWLDLNKQAIWKSVIRNAIIQDNFIYARNCIVKSVDKTLKKKFLEENHLQG
                     DCVSEINLGLFYKDGLVSLMTFGKPRFSKKYNYELLRFCTKKDLQVRFAASKLLSCFK
                     KMMNKSTVLVSYANRRWSNGHLYELLGFEKQKTKVEPSYFYFRNNEKLLYSRIKFQKG
                     KLKDILETFDESLSESENMFNNGFRKIYDSGSLTYCLKL*"
                     /db_xref="UniRef100_H6SU53"
                     /db_xref="H6SU53_9CAUD"
     gene            complement(190246..192060)
                     /locus_tag="SRR1747052_scaffold_1_prodigal-single_259"
     CDS             complement(190246..192060)
                     /product="Hef n=1 Tax=Campylobacter phage vB_CcoM-IBB_35
                     RepID=H6SU53_9CAUD"
                     /codon_start=1
                     /transl_table=11
                     /translation="LNSNWQEELRKFFTEYDFSGFVLESNNGKEFQFGSVSQNKKLFK
                     VVQEKLPNYFSKPCDLGACLIYLKDHSIDELLNKLECPVCHKFNGVFRFNRQRCDEHV
                     FCSRDCRYSLSGKTLLMNKYKEKTGYSSPYDNPEVQQKRKENFFRKYGVESPMQVEEF
                     KRKNIENNRNNHNGILACQMEEVKLRIKETNIKNHQGVHNLQLPKTKEKLIKLSNERY
                     GVDYPIANSDIRNRQKEFYGGVGLASDIIRKKAEKTFGGPLNGSNPIIFEKIKQTVES
                     KTGKSFEEVVTENMQRGLTEKFGGEIGFANEKIAAEIQKQIIEKFNVPYFCLTDKCRQ
                     ANKKTISKRNVMFAEKLKKLGYEVGLDSVKLENFSYDVCLEKEKILIEIDPSFTHNST
                     RNPFGSVRSSDYHLRKSEVARKFGYRCIHIFDWDDEKKVLGLFEKCKRIHARNCEVRV
                     VDFESCLEFLNNYSLTNKMTKEDICLGLFYQDKLLQVMVFGRPRNNDSVQYELLHFCS
                     IYGFRAVGGLSKLFSYFKNKFKPESVVSYCDLSKFKGAVYEVLGFRAVGEVIPVCHLS
                     KKKQQFTIGDSDKKKELIEEGFVEVFGCGYQKYLLNLK*"
                     /db_xref="UniRef100_H6SU53"
                     /db_xref="H6SU53_9CAUD"
                     /db_xref="shg:Sph21_1619"
     gene            complement(192164..193660)
                     /locus_tag="SRR1747052_scaffold_1_prodigal-single_260"
     CDS             complement(192164..193660)
                     /product="hypothetical protein"
                     /codon_start=1
                     /transl_table=11
                     /translation="MGFFQTLNESVAEKAALTESQTVARGKRALAEHADWKGRFSKLE
                     AMMESADAAEAKKASVTAQVMSNLSNLMERQKEYYTEATFTSMLGPMAMLTPRVLDIV
                     GVFYPNMIAHLITDIQVMDRSTGEIFVLRPRYGSDAAGVTAGQEMWVNQTDGTYASEY
                     RTASANGGETDGTTTEFAVSGLTAAGGPMRRGSVTLKLAGVAVARDDAHGNMVGKDRE
                     GHVITGTVDYDAGDITVEFSAAPAAGKNIMIDAYMDSEEDPALINEVNFDIQAVPVTA
                     RAHPLRYTVSAQATLVASAHLDVDVNEVLTNIAAGAIKQERDVALVNMLVAAATHLDT
                     LDFDLADSTVNYRNKRDRFADIELKVNEAQTKIQTVAGRGGVSFIVAGANAANCFRLV
                     EGFEAAPEATNATVGPYKMGAIRNGTVPVICVPISRTLKADDFVIGFRGFQAGDSATV
                     LAEWIPLYFTPLFEAPNLQNKRGLMSLYDMLTNRPEYLVSGKVKGYNA*"
     gene            complement(193919..195577)
                     /locus_tag="SRR1747052_scaffold_1_prodigal-single_261"
     CDS             complement(193919..195577)
                     /product="Uncharacterized protein n=1 Tax=Enterobacteria
                     phage vB_KleM-RaK2 RepID=H6X3J6_9CAUD"
                     /codon_start=1
                     /transl_table=11
                     /translation="MKKAICEFCGKEYEYDENNVRVREEGYKLTYDSSRFCCQKCSIK
                     NNLANQKKTLSKRFGYEVTSTFHLPGVQEKAQATSLKRYGTKFGVCSKQSVEKRRKTC
                     KEHYGAETPLQNKEIKQKTYDSNVKNHNGTYHLQTEEVREKCAEGHRTDEYREKARRL
                     FDAKAKHTEFVEKYGVSNPFQLDFVKEKSKETMLKKYGVENISKDVCTLEKRSNTRML
                     NEATNVYNLTKDYLEENFVKEEKFQLKEAADYFNVTLFAMDSFKQQLNIVIPNEEKKN
                     NTLETEFFNFISSLTNSEIIRNTRDVISPLELDVYIPKMNLAFEFNGDYWHSENFGRN
                     KFYHIDKTKQCEKKGIRLIHIWEHEWLKDNEKIKLFIKSLFVKREKIRASQCVIKDLS
                     IEELDKFADKYHLLGATSTTAVKLGLFYGDTLVSAIGLSFDSKHEFWNLKRYIVGEYQ
                     VMGGFEKLFKYFIEKHNPNKIITFVELSKFKGDVNFKNGFVLDKELAPDFFWVINDVR
                     VDKWTAWRQFKESDENTADYQKKMKTFALKCYDAGKRRLIWNKK*"
                     /db_xref="UniRef100_H6X3J6"
                     /db_xref="A0A0A8J947_9CAUD"
                     /db_xref="cgu:WA5_1708"
                     /db_xref="H6X3J6_9CAUD"
     gene            complement(195723..197771)
                     /locus_tag="SRR1747052_scaffold_1_prodigal-single_262"
     CDS             complement(195723..197771)
                     /product="Putative uncharacterized protein n=1 Tax
                     =Tribolium castaneum RepID=D6WGY0_TRICA"
                     /codon_start=1
                     /transl_table=11
                     /translation="MKKKTLLIEQSDFSFHVERESEGLKEALEIKEDGNAIIVKHVPC
                     TILGKKNLNGRIYPAAMMKKSLADAKPQIDARSLICQAHDHPEGTYVKPIEASHLVVD
                     AYIEDVPNVGPVLFNDWEILPTSHGRDLAALIEADVSLGTSIRGLGNMSGSVVDDYEF
                     LGTDVVGNPSSGTFTGMFNPAKATKMSRNEMREAYGDASVDVNINDKNLDQFIQDALD
                     DKKEDSEYLENEEAQEAKKEYDDIRKLAEEVYVAIVNNNKSFESKDDVLDSMASIISE
                     YLELNDSDVKNQVNMAMCQLHGASWFEELDALVKPAKTDTQNEFSEPENEKPEMSGEE
                     LIDNQQTVISALGESKMATVDLSDLPELKQLQKGGDATAIHQAPEALDRPEEAVTAEE
                     TPNKGALKAGPNPVVGDAPSVDDIKKVRYQAYDANNILAREKVKMESRCTELAQMLAE
                     SRRNLAEKAEKYNEAQNVVKSLVEQLSIYNTAFGSKTPDEIKGEYEKQIADLKEASAK
                     EYAVRKEKANAYVKGLMTESSEKVKKIAEEFNGKLSVKESEIADLNKKLEESAAEMKV
                     MKAEAYSDKLRMEEESKAAQKEKYMEAANKAAKLNEKLIEESAKMIKVALEESAKAQK
                     ELKKEIDLQKGLFEKVQSMFDISCSINEALSEAVMKECMGKCGTRRKESTARRLRGHR
                     *"
                     /db_xref="UniRef100_D6WGY0"
                     /db_xref="D6WGY0_TRICA"
     gene            complement(197794..198165)
                     /locus_tag="SRR1747052_scaffold_1_prodigal-single_263"
     CDS             complement(197794..198165)
                     /product="hypothetical protein"
                     /codon_start=1
                     /transl_table=11
                     /translation="MDNNFNNPFIFDNRPVPCVSVKFRTLLDTKDTSLYQLWNSFISK
                     VMREEKSRYKYSQVTLIREYLNRHPNFDIVKAAEYTSYTMRDAVASIKPVYELLDVDT
                     LAFVLAISGFNVREFVRNENC*"
     gene            complement(198236..198598)
                     /locus_tag="SRR1747052_scaffold_1_prodigal-single_264"
     CDS             complement(198236..198598)
                     /product="hypothetical protein"
                     /codon_start=1
                     /transl_table=11
                     /translation="MNSQSPNKNFKVFSGIRSFVKLDDGYIVVTDVETNYSVVENYKV
                     VYDILKIILTEQRFDVFVREVSAGNSVVYNFLTNKLSFVRDKEEELMKSALSKELKSS
                     VIESRYLDEDDKKEYFLN*"
     gene            complement(198576..200549)
                     /locus_tag="SRR1747052_scaffold_1_prodigal-single_265"
     CDS             complement(198576..200549)
                     /product="hypothetical protein"
                     /codon_start=1
                     /transl_table=11
                     /translation="MSSFASKLKNMIPFLESETDQLKKVARHMTDDSLRSFAARNNLR
                     VQRTETGDFISVPVDTPDNAFMSFYESWTSTFSNTGSFTGNNKANIYAMYDVMDENMT
                     EASMMLDTYAEESVSFGVIDNPIKVTVSNPEAQKVLDAVLEKNKILKRAKADIRTMCK
                     YGDAAYVLEFPQSLYDAYNDLPSDIKDETDPGEFFNIMDLDIYPISPKNFQINADEQG
                     RVINYKQDNSLQSDSKRIVSSRTLLTKVWQPWQFARFSIDDDTLRPYGKSILYGMRTL
                     FDQLSTLEALLAMSRASKVQRLVIKVPVPSSNATEAFQQISRTKAQFKSTIFSDAVGT
                     KSGRKVAGLTEVFFMPSGPDYSIDTIKNDIDISSTEDVNHFLDKALRATKLPKGFFSG
                     EDGEDSGTALAERDQKFGKALLQVQNAYAEGLVELCSCILAHAGFLVDKLEITVEIQR
                     PTRLSKNLIEEYKNIIDFISALREMVQEDNPKIKYPSTNLAQLLVLAGIPVEYVKLLL
                     AQNPINVLNDTLMYDLLSALEVKPYNYEKSNKKDIDAQSDVSRDEKGQLVLDGEQTSD
                     VDIDNIEQTSVNDVDSSEDDDMSVGFGIEPDHYKVASVSNSKDLYLCERRTVVRVSSR
                     EVLAAETSLKNELMEVAKDLRGKKLLNEQSKSK*"
     gene            complement(200559..201023)
                     /locus_tag="SRR1747052_scaffold_1_prodigal-single_266"
     CDS             complement(200559..201023)
                     /product="hypothetical protein"
                     /codon_start=1
                     /transl_table=11
                     /translation="MAEIKYPIKCISYCASNYGTYDRANSFEFWVRGHLIRIVGDKPF
                     SRGDMIWLDEIDYDDLHDEYVVRIRVIDEEPYEEGLPVLSLATSRIVYSADDFDVIEK
                     DGVKVLKKLSVENDDSYSLAFISLLYGDGVISCKSKSTGAAFNLDFKLTWKK*"
     gene            complement(201029..201211)
                     /locus_tag="SRR1747052_scaffold_1_prodigal-single_267"
     CDS             complement(201029..201211)
                     /product="hypothetical protein"
                     /codon_start=1
                     /transl_table=11
                     /translation="MCTKIEINESVKNRLEKSGVELTEQKSQAEVISEVNRSNIAVAR
                     YDEKSDKVTIKESLNG*"
     gene            complement(201284..202627)
                     /locus_tag="SRR1747052_scaffold_1_prodigal-single_268"
     CDS             complement(201284..202627)
                     /product="hypothetical protein"
                     /codon_start=1
                     /transl_table=11
                     /translation="MQDAVSLSSDTLLEFFKFTQTLGDNYVFFTFIAVFIILLKLAIG
                     IERIEKLACFIWKIITFPFFYFYNLLIKNSSKKTEANNATSTAIIAVKFDYFTIIDKY
                     LKSFEEDIAEINTFHTNDLVKDILLRDICECVFEAVKEELHAFAEVCNDISDMEVILS
                     NLYVTVNRINVNYDRRWKNKKIQLSLIQKIYKVVGECENVFKETFKHMMNLEHSSVSA
                     DTEIKFICAHYQTLVETFKNEIKEMNGTLNGVEYKNKVIGLYNSFGALKIDRFPFPLG
                     IHDSDVHSVLSVTMKKLNCDYAGLVDFYETPSLIDDGLNHEANVQRILDSKFAVSYAS
                     DSKRFQYKDFIEKRVVDLLTHECAERLVNNEVLIFDRCDLLEWSNIRSFMSMNDFQTI
                     VMQPILTGREVLVGLVVYLYVFEKDHTTDKIDKEYLRSMSARFVNFFRHIIGLKD*"
     gene            complement(202636..202857)
                     /locus_tag="SRR1747052_scaffold_1_prodigal-single_269"
     CDS             complement(202636..202857)
                     /product="hypothetical protein"
                     /codon_start=1
                     /transl_table=11
                     /translation="MCTESELKAIIREEHVDLENAAKKAGISEDLYLSCIAKSFEDAF
                     KIFPKEHFYSYQQNTWIGRVYKRAVALRD*"
     gene            complement(202897..203331)
                     /locus_tag="SRR1747052_scaffold_1_prodigal-single_270"
     CDS             complement(202897..203331)
                     /product="hypothetical protein"
                     /codon_start=1
                     /transl_table=11
                     /translation="MFMSTMTKEACNAMIDFVFGNGQSLKSPTSLHLALFNNDPSEDL
                     PIEVPNTSAYGYSRQVIKFAQAKDGRSYNTETVTFPAAKKSWGVIKAIGVYGNIQTSE
                     GDGNTGEVETLLFYATLPNQKEVPANAVLAFSPGNIRYTLVI*"
     gene            complement(203383..204054)
                     /locus_tag="SRR1747052_scaffold_1_prodigal-single_271"
     CDS             complement(203383..204054)
                     /product="hypothetical protein"
                     /codon_start=1
                     /transl_table=11
                     /translation="MPDLFGIDNYRKALIAQAADYIWIARDQALMLRGIYVTVLIPKE
                     ENNIDEYSDYKDTKEDYIQIQTYVEPQFDKYIMTLSLLGQDMERDYPLEVSIMSQLHL
                     PRNSIIQIPEINSAGQPITREWRVLSTSIKQVGNIYTRTANCTPARTFEELTTDIVEE
                     YCHGTLEVLDCTLTKGDEVWDIPIDIIGVGTLSVVDYIYYEPYGLVECSNRHKFIIFQ
                     PTISD*"
     gene            complement(204054..204725)
                     /locus_tag="SRR1747052_scaffold_1_prodigal-single_272"
     CDS             complement(204054..204725)
                     /product="hypothetical protein"
                     /codon_start=1
                     /transl_table=11
                     /translation="MANIQTDPFYLKALESFKEAAEVKTSDEKENNDNFLSSTDMKIA
                     LCDFLKTNKDYLDKLKGLEDFLSEVLLQVMTKRKQVESNPKEKPEESDFFEMFYDILY
                     EGLSKDKLAFLNAYLESKSLQENYSIVNQNEDPFKQLFGADYNASVLSGMSQQQKDEL
                     ASKAAKMNQKQREELYRELGNVWKKFTKSDLSRVSAITTLSSLNPVAVFLANLLTGGY
                     DRMNR*"
     gene            complement(204706..206193)
                     /locus_tag="SRR1747052_scaffold_1_prodigal-single_273"
     CDS             complement(204706..206193)
                     /product="hypothetical protein"
                     /codon_start=1
                     /transl_table=11
                     /translation="MKITYGDTDESAIEEGSVTNLEMEDIPEGKCLFKLFVEKPKNAK
                     IVINDIEQDSVLVDEMDVVHWNVTCDGYKPSIGEFQVINSIGFTLSLLPQKKKKIKNP
                     YVKWSLNNKYGYQVEIIDLSDQEECDLPLPSPEGYDNTYLYAFGGNVYWKEIKLENLL
                     TPKASDSGKYLTFDSTKGFYFNSPIPLLPEDDNGVYVLKNDAGTLYWAKDNAIPEFPV
                     EQLDNKQYYMLTYKDGKMKWTLNPFTLPKLPDETYFNGDKYVLSYRNNETFWSDGTVY
                     WKDIKGTIADQPEISEDLNKAVQEAKDVSETANKAATDALAKADKALAWEDAFGVEAP
                     GFVFIDGKIKNEDGFYYPDGRDIAQLHTDFDTFRNRYSTFEKYVIAQVQMRLTSPDYS
                     QLSNVEYVMGNFFYNSKKRYLHIESFEVGSTIEVFKPLYNEDSGSVQGPDLSSGPIMT
                     IYKNVSGIGDVRMLELTTGFFYKVSNKKAFELKYVGELPYGEYPN*"
     gene            207298..208632
                     /locus_tag="SRR1747052_scaffold_1_prodigal-single_274"
     CDS             207298..208632
                     /product="hypothetical protein"
                     /codon_start=1
                     /transl_table=11
                     /translation="LLPIDVLKKLREELVFYKKKELTKVAVATWNRCGGRFYSPKFVK
                     SGLPMSGKYGWFTYTFMKYYAPEKITIANLDWCIERSESCPDKEGVFRKLAKQFGTYK
                     VQKQRIIKGKQVQYKIDVLNQYKPEDAIDVLAKNPNLVNHVFPEVRDFVHKNLPTVKN
                     FHSHDCALAIILARLDAVDFDMMAIPTQKTWFEDKEFGFGSLEWKNIINVLVAHNYFC
                     KTHGDGTRKGLGIITCEGEPVTFDEANYIPSLLIPDVNIAKVFNKHKSNLEKMAEQRA
                     KKEMKKLKKTTKCMRVLGEDRKFPVPFVREGLSPKIQKFVDAHPDKHGVMCMRTLEEF
                     LDNCQLLGFRFDGDVLEDTNYNELRRLYENITNIALRTNYKYATVIHVVTKHFKEWCK
                     NINYRPGAFRDAIQYIMFGQTKDSYINHQMNIGDMFKSIYEKCKKAIFTAKV*"
     gene            208716..209756
                     /locus_tag="SRR1747052_scaffold_1_prodigal-single_275"
     CDS             208716..209756
                     /product="hypothetical protein"
                     /codon_start=1
                     /transl_table=11
                     /translation="MPKASLLTDDLRDQLLKELAFGIPIADLAIKYDLKPMQIEYQRG
                     NNSQLYNFYIDFFCVKEEILDWETSDTFRFVLNLLYGKVKPNGYRHYLYKGKDYTAYD
                     LIPEANKVLAREGLPLIDISKPVRVRYTAKRSADQQVDKKEMPDIIRKLKLYYDGPAL
                     SERKQYNIIDGLLHSNKRVNWKTDIISETGKQDLPCIRIWYRLWTEGKNLPRGGKVSY
                     MNYLLKCMSKHNLLENNMFNIKPSKSPKMFAMLELKGGVTKHTQFTFNGFDYIKRIEN
                     FINIYCLGLPLEMIPLCYELALKTEPKHIKELTVDLKQILADYCSLLEKVPSDDEMEA
                     ITIDSIIEQMSV*"
     gene            209781..210167
                     /locus_tag="SRR1747052_scaffold_1_prodigal-single_276"
     CDS             209781..210167
                     /product="hypothetical protein"
                     /codon_start=1
                     /transl_table=11
                     /translation="MSIELKEEKGRSKIRQKDGTYVEMGLKTADFQSVDEILSVPGCM
                     CNLMPAAMWDEQRGQMVFPVEYTLDKPHPQAFYTCSAEEWKTSATAREEWQQAQQKLS
                     EEYLRKKEEMRTLEAMGIDSDLGRND*"
     gene            complement(210200..210721)
                     /locus_tag="SRR1747052_scaffold_1_prodigal-single_277"
     CDS             complement(210200..210721)
                     /product="hypothetical protein"
                     /codon_start=1
                     /transl_table=11
                     /translation="MNNLDKLLTEFKKEIQNKIEENNKTTNFSKLFEDFMMQIDKTEN
                     VFFLRSEGSHEIIGTLNFVEEDVLSQPTTKIIDYRIKENYLGQDKLKELFIEFCKHHF
                     LPDEEKRILIPFSNADSYLKISNIFDKAGKRFWQPKMQPIEDFLSSDNSECLEKDKTT
                     VTIGWQFNLTDIV*"
     gene            210837..211607
                     /locus_tag="SRR1747052_scaffold_1_prodigal-single_278"
     CDS             210837..211607
                     /product="hypothetical protein"
                     /codon_start=1
                     /transl_table=11
                     /translation="MAKRKDSEALNVQAGNCPKCGKHNITAKYVKNEDKSITQTILCN
                     DCGNSITVTEANRYRAAKTALTKWGYAEGYGPAKLVKAEAVKKEKTESKITEVKQVAK
                     KEEKKKVATVKDVKTTFNSMPKKKEKEVIADEKRIQLSHDKNELLKTLKNVIAKFEQN
                     NPKEDCPVTLGDLMKVYGFTNEEISSVMSVPKYKKKFLKSRQEVIMYLNQGISVYTRD
                     KEGTTFKYTPVCKLEDTQETAYMFDATGLSNYAYIIEN*"
     gene            211706..214585
                     /locus_tag="SRR1747052_scaffold_1_prodigal-single_279"
     CDS             211706..214585
                     /product="Type III restriction protein res subunit n=1 Tax
                     =Ktedonobacter racemifer DSM 44963 RepID=D6U292_9CHLR"
                     /codon_start=1
                     /transl_table=11
                     /translation="MLTITKSMWSLISDEDADFINRIKKRLTLLSADGQNLITLYMNV
                     ENSSTSLYVQSGCVDDLILPYFHFNNIIDQRKIIDIDVKETMKKVKQVYDEMALASPG
                     FEVREHQLMGTLKCLINKHGICEAATGCFVGDTLILTNTGFETLSSLSTYFNGKAVFC
                     SDGKFHNIISAHLSKYVKDTLKIKFNDGVVVECTPDHLFLLSNGKYVEAINLLAESPV
                     AGVYGSRIVEQVFAEHYVEPIPVYDIEVDCDLHNFALSNGVIVHNSGKTEIIASLFKL
                     IDGKILVINNRTNILNQIEGRARLRGVDRKIEYLNRNPVLDNSDIIVSTNNLVWNMVK
                     RQDPKIMRYLKSVRAIIVDECFIGSTKVLTEFGEKQIKDIVEGERVWTFNELTSCYEL
                     NSVEKLIEKPLVKNLVKVSTKTKSFVCTEDHKIFTKNGWKEAKYLTNDDYLCEVSDGI
                     KIRQHALFNVWKINITSNKATEGLFTKIRSYLLLSRMFKKEIGTSGKHKYDENKFASS
                     EYYFEEDERTKPDVKRRSSGKSKQYIKSYELETKSSWWKWLWANCSSTNVAKRIRWFC
                     SRVCNKNGFFTKRQFRLSNVLQSRFGERKAENCHRSRWFFTLFFKGSRTGCKERKVFN
                     FNRVESVEIQKCGDSKQCARLCPESKVYDLTVQNNHNYFVEGYLVHNCHHGSCQSIAI
                     PAMIANPEYLIGFTASPFKEGGQCVDDIVLKALFGNSFYYISSKYLRDKGYSSLVYSY
                     YINYAPKAHVFCRGCTDVYKKYVAENFNRNEAAYRCIDFCYRNNLKILVMVSRIEHGK
                     AILREMEDRGIKALFMCGGNTIYEATNATEKTKKGMVQHVVVERKGNAETIKKAIREE
                     GYRVIVGNVVFNEGIDVPEFDVGILMDAGKNIISHVQRIGRVTRRKDKGLNCSVFVDF
                     NDKGHPYLESWVRERKKHLADEGIPEINEDQFKLLIQKMGASKLG*"
                     /db_xref="UniRef100_D6U292"
                     /db_xref="D6U292_9CHLR"
                     /db_xref="sacs:SUSAZ_07845"
     gene            214624..215580
                     /locus_tag="SRR1747052_scaffold_1_prodigal-single_280"
     CDS             214624..215580
                     /product="DNA primase/helicase n=1 Tax=Bacillus phage SP10
                     RepID=F8WQ11_9CAUD"
                     /codon_start=1
                     /transl_table=11
                     /translation="MENENEEVVQDTTYDFEFEMQQKIVALLFQDFTYLSTVGVELIK
                     PSFFDNVYLQNICKWIITYYEQYHTKPTEAVLLTELNNYSSKFNIPISEQENFASCIR
                     SLTTTVIDDAQYIKDQALDFAKSVAMRDAIGKLVDIYDKSHDYEKAVTIIEDALSVGA
                     GANLGLDLLDSLYELPQMLRESYSRDQMFMTGIPSLDDAFGGGIAKGELYVFCLAGDT
                     KVKTNKGFFAIKDLVDNFKDKKAYSVDENGNTFETDIYRVWKTRDTDELMELTFDNGY
                     TIKCTPDHKFRITNPKADDKTVIWSEGVAYKKAEDLTEDDEF*"
                     /db_xref="UniRef100_F8WQ11"
                     /db_xref="F8WQ11_9CAUD"
     gene            215691..216563
                     /locus_tag="SRR1747052_scaffold_1_prodigal-single_281"
     CDS             215691..216563
                     /product="hypothetical protein"
                     /codon_start=1
                     /transl_table=11
                     /translation="MKLVNKKRIHLDEKVPVYNLTVDNKYHNFELSHCFYSKNCGAPG
                     RGKSKFLSFLAYQAIFQRRPVVYFSFEWSEKEVLSNIISCATGMSMRDLLDESQIDKY
                     KQRVQKIKYWAPNVRTIYYSNKTVSANHLRTYLTKLHSLENFDPGLIIVDYADLMLPN
                     KQTKRSSESTYEEMGTIFYDLKALADQFNCPVVTGSQLGKAAWNTEDNEVASQDMLAD
                     SSRKAHVAYGIVTLNQTREESDNGKMRLYVAKARRGKTNTTVYVDFDKSINFVKECEP
                     YDVKEMKKAANGGK*"
     gene            216563..217546
                     /locus_tag="SRR1747052_scaffold_1_prodigal-single_282"
     CDS             216563..217546
                     /product="hypothetical protein"
                     /codon_start=1
                     /transl_table=11
                     /translation="MDDVRVESLRDIDLTANVDQYVTHCPNCRMLGKRNDDYKLSVSL
                     EKNVFHCYRCGWSGRADQLLQGYVNGSALLRYKLDSIDTKQRARYTSSSGLLIQAELI
                     DFDNVAIKIDRSFVNAVEYLKSRHITFEEIQKYDIRIGQGRYRGRIVVPTFDLNNNVV
                     YLVARDYVSENPEAKYINPQGSHKSFAVWNIQNVPVNGKVIVTEGVFSGIAANRNTPE
                     DVTAISIFGKALADTQARIIASKKPIEVSFSFDGDVSLNEIRNNYQILRKYYNGKVTL
                     IKLINEEDPDNMKPETYLDRYQKRTEFRYLSMPSFKSCNKIKQSEVCKIFV*"
     gene            217608..218399
                     /locus_tag="SRR1747052_scaffold_1_prodigal-single_283"
     CDS             217608..218399
                     /product="hypothetical protein"
                     /codon_start=1
                     /transl_table=11
                     /translation="MPRQLTKEEKNIILTCRNYDNCCLLAIQHLDKYINKFAFRLRNA
                     IGTTDDYKQELKLKALKVFRQYEFELTILREDATIQDLIFMAVRIIHNRFADLSMEFS
                     KKKDTSMFLNSLDDSDERNPEKDLYEFSTTDAPIQITYYQDEESVSETNNLVERLIQN
                     LEVSEMPYETIGYLRESISPSDSTEARYEKWLRITNPKNPHKNKGIPAKVICEELGIE
                     YSKMSKIKEIIGMNLIKLGIDPSLILKSIVIADDTWRNYGLRKPK*"
     gene            218400..218645
                     /locus_tag="SRR1747052_scaffold_1_prodigal-single_284"
     CDS             218400..218645
                     /product="hypothetical protein"
                     /codon_start=1
                     /transl_table=11
                     /translation="MSKDAIYFALQDTNEKERSILKLMAFGYSNSEISKELNIIKPTL
                     EYQIKKLYRKFDVENKRELLTLFLDDYIVKILNSPII*"
     gene            218653..218895
                     /locus_tag="SRR1747052_scaffold_1_prodigal-single_285"
     CDS             218653..218895
                     /product="hypothetical protein"
                     /codon_start=1
                     /transl_table=11
                     /translation="MIYYFTNDEAEISVDKKKKRFKIKPLKENIAKSLRMMQSQDEVL
                     GKGTEIEVFKNDKVQLNDVTLHVQDATGSWSGTFKF*"
     gene            218994..219449
                     /locus_tag="SRR1747052_scaffold_1_prodigal-single_286"
     CDS             218994..219449
                     /product="hypothetical protein"
                     /codon_start=1
                     /transl_table=11
                     /translation="MSTISQFYSEGKLIEEMSCVFAEEDTSVTFYTLLENARNFNRKN
                     LDDRTVILTDLVFYKNELENMRVKTEAALRKQDSVAYLNAFNQIKQQGLKYTEELIKA
                     TRDSFDLENTNPKYASLLKQNRCCTKWVSTLTDLYFVLNSTNKILSNNV*"
     gene            219462..220787
                     /locus_tag="SRR1747052_scaffold_1_prodigal-single_287"
     CDS             219462..220787
                     /product="hypothetical protein"
                     /codon_start=1
                     /transl_table=11
                     /translation="MKVALDPARLAILNKKFETVNNQKREYDDSEKLKFYNLERFGRY
                     VFRIMPMTADQNNFFGEFVGNHWVKLNQEEKSKFVPCVESYDAPGAICPVCEAFRELE
                     NLGIETKGFWKMRAAKMVAMKVLMIEAPNEYDLPMNKISILKVPLSIFQIIATVYNSP
                     DSPDVLDPNTGVAYVLSRGENERHWNVKLLDSSMPQCGILGGSIENRDKLLADNENMQ
                     LKKIFKLPSDEKMMDIKKTAHDIKERIMKAKNTVDNSVSEMSTVAVSEAPAPIAVTKQ
                     IPIVNPLQQSVPTYNQLPNVVQPQMVVQQPMQMPMQQPVPVQNMQFAPNVQQPSFNTY
                     NQGMQNTEVLDDEIPFEKQTVAETVTQQVKPVAAAPSVNIDYDNLTPQQKAIIEQYRD
                     GCKMQCFGRHDKYDALNNYDCLIDPFSSNCALCIKALTGIDHTKELGMD*"
     gene            220848..222098
                     /locus_tag="SRR1747052_scaffold_1_prodigal-single_288"
     CDS             220848..222098
                     /product="Protein RecA n=1 Tax=Acaryochloris marina 
                     (strain MBIC 11017) RepID=A8ZKA1_ACAM1"
                     /codon_start=1
                     /transl_table=11
                     /translation="MAKKKEEPVKRIEDESELDGLDLVSDLLCGDKEIEAISANDVEA
                     VDPSKMISTGLIPLDMAFGGGITRGRTYEISGPESHGKSTLCDSVVASWLKTNKHALC
                     LRIESESTMDKIRCKMIGIDLNRVIVFETAIMEEGYDQIAKVQNKVYEKYGDKVPLLI
                     VWDTLTAAGPRQEMESDDVYGSGMMLNARINSRELRKLNYRCAQFGHSAIIIQQVREA
                     GKDMYGNMKWSTTGGQALKHYCSSRVFVKRRAPIYKDDNMKNPIIGYEVELDMLKNKV
                     TGVAKPVPVIMNLIEGFDPYASAAAFAMENGNAQPFITGSGAWITVIDHHNNEYCKIN
                     GTKKLTAKLREDPYLMKLIEYAAYYNKSAEHEMWRIKYETLLKKLYLELDELLQQKET
                     SKESKEKSDALDSQLDSALDNIDV*"
                     /db_xref="UniRef100_A8ZKA1"
                     /db_xref="amr:AM1_A0092"
                     /db_xref="A8ZKA1_ACAM1"
     gene            222188..224131
                     /locus_tag="SRR1747052_scaffold_1_prodigal-single_289"
     CDS             222188..224131
                     /product="NAD-dependent DNA ligase (EC:6.5.1.2)"
                     /codon_start=1
                     /transl_table=11
                     /translation="MQALDVLRKCADSYNVGDVYTLTDEDVQILQGEDFSANVGDEVS
                     DALYDQMYNFFKQKFPDDEFFNEVGAPERGSKVPLEFTMGSMNELKSGDWDKWKLDDE
                     EYVITSKLDGISCGLTFEDGKLKCAQSRGNGIEGADITRHYNKFKIKGYIPEGKVRGE
                     IIIPKVDIENFINEVEVETGKRYKNARNAVAGQMNSKVATKAFYKYANFVTYKLIDYV
                     DEISTFKESLDILKAAGFLVANVHGVLKGSDITEDFLIETVKDVKENDPYECDGIILT
                     LNKPDKKHQGNETGSLNPKDSRKFKIGATNLEAKTVVEGIEWNPSKDYKLKPVAILSP
                     VDLNGVTVSRATMNNYQWVKDNGIGIGSEVIIKRCGEVIPNVVEVLTTSNDLGIAENF
                     EKHSRVEGVDLCLDQDVKDGSLDDVYALISAKKIAYFCSSLKVEQAGLANVIKMMKTS
                     FIKEKDYTLENFLVEPESRFISAIGANGKKLFQSLRSRLANVSEPAFFAAVDVFGSLI
                     AEKRLEKIYETFGTLDVTKKQLETVPGFADETIKKYEAGLKSLRYWKSFCENQLKDIV
                     KFKNFEKLSDELSGLNVVFTGIRDQEMEQYIKQNGGRVLSSVSKECNLVVAKDPNSSS
                     SKIKKAKGLGIEVISYDEAKGRF*"
                     /db_xref="cpy:Cphy_2927"
                     /db_xref="UniRef100_E3T5N3"
                     /db_xref="A0A0F9N856_9ZZZZ"
                     /db_xref="E3T5N3_9VIRU"
                     /db_xref="6.5.1.2"
     gene            224131..224742
                     /locus_tag="SRR1747052_scaffold_1_prodigal-single_290"
     CDS             224131..224742
                     /product="hypothetical protein"
                     /codon_start=1
                     /transl_table=11
                     /translation="MFGLDFDYLTIKDLNGNVLASGKVVGRKTISRCEHAFNHVSVDG
                     NFYFNLDSKQFLFDKRSKPVDLVKFENRDNLFNVVDWKDSSEIVDADIYRDNDIDELD
                     EEVSFLVECLNRLEGLTTTCSCCGHGEFNLYVDFVLTDLKPLLVLEYLISKEFRKDFN
                     LLFDKDRVIADDSVNLTLSSAGKGRIAYFAANKLAIRLYELTS*"
     gene            complement(224737..225105)
                     /locus_tag="SRR1747052_scaffold_1_prodigal-single_291"
     CDS             complement(224737..225105)
                     /product="hypothetical protein"
                     /codon_start=1
                     /transl_table=11
                     /translation="MSTNFKLKRFNVYNEQMMNAWKKYNSQSNLIGESFMFKKRKWFK
                     TTLEEKILTDSWIECSYNVVDKNNVVTKVSNKRIREFEDFNEMLKSLQKTVMTKPDSI
                     IQDFSVKCECSYIVKPVEGL*"
     gene            complement(225145..225924)
                     /locus_tag="SRR1747052_scaffold_1_prodigal-single_292"
     CDS             complement(225145..225924)
                     /product="Metallophosphoesterase n=1 Tax=delta
                     proteobacterium MLMS-1 RepID=Q1NN78_9DELT"
                     /codon_start=1
                     /transl_table=11
                     /translation="MKIQIFSDVHADINHIQTPAEILNTSEKADLFIDAGDTGSLLAT
                     KSFYENPFWTKKQAVFIGGNHLCYGVNKTLTETENELRNEFHLNRNVSFLQNEEKHFD
                     DIIVLGTTLWTDFNIFNSQKEHMKLCNRSLNDFRSILYNDDSYLTPKNVVTLHNLAKK
                     YIHNRLVKNPKKRFIIVTHHTPSLRSASQKYLTDPITSGFCNDMEDFIKEHDNIMLWI
                     HGHVHNTCSYFIDKTPVVCNPLGYIKYGERSGFLNNAILEF*"
                     /db_xref="UniRef100_Q1NN78"
                     /db_xref="A0A086B354_9FLAO"
                     /db_xref="chz:CHSO_3582"
                     /db_xref="Q1NN78_9DELT"
     gene            226000..227775
                     /locus_tag="SRR1747052_scaffold_1_prodigal-single_293"
     CDS             226000..227775
                     /product="Gp73 n=1 Tax=Bacillus phage G RepID=G3MBE3_9CAUD"
                     /codon_start=1
                     /transl_table=11
                     /translation="MKLDFQRYNIFPEFRKYQEETIQKIVDFCTKSSKKFLFVQAPTG
                     SGKSIMAYVAARYLTEDSKRVKSGYQAKVYSEDDYYKTIRNVYLLTSKNLLLDQYYRD
                     FNRYMPICKGRGHYLCNMDHKPCNEAACLKSRKPSALPCYDSCVYQIAKRRMMAADVS
                     ATNFSYLLKLVKSKTFVCKDLCIVDECQAMESVLRDEFVVQMTESTLQIINNLKEDMR
                     KGVESDILPICMHKLEKNNYNFKKINITKVDYNSLEDVNKFVEGVCADVGSLFFGLSA
                     ALDDYTTEFCGGDEAVAVQNKEYKELIKKCDFLKHLQSTIRDYISLRTSVEWVVCEHK
                     TAKGFITGFEIKPVTIELLTTQLFKKIAKKKVVMMSATIGDPNRFAKSLGIPSDDFEF
                     IDVPATFPIENRPFVKWPICSMSYKNMDENMPKIAEACDAILEMYPEQKGIVHSVSFK
                     NAIYLRDHMKNSDRVLIHDQVSKNFVLEEFMKSSNKVLISPSLIEGFDFKGDLSEFQI
                     FIKVPYLSLGDKVVARRLQLDEEWYINSAVLQILQGVGRSVRSETDVAATFCLDNNIN
                     FLLSRYKHLFTKDFLNTIVSVSDFA*"
                     /db_xref="UniRef100_G3MBE3"
                     /db_xref="G3MBE3_9CAUD"
                     /db_xref="mma:MM_3282"
     gene            227776..228054
                     /locus_tag="SRR1747052_scaffold_1_prodigal-single_294"
     CDS             227776..228054
                     /product="hypothetical protein"
                     /codon_start=1
                     /transl_table=11
                     /translation="MQLEDKKVKTIASAFEVSEDLVKSILDAYMALTLNNILVNKDDQ
                     TMFGVMKLDRQNKMLQIVDNTDYIDNIFTGNVSPEIFKRFLLFGNNKI*"
     gene            228063..228797
                     /locus_tag="SRR1747052_scaffold_1_prodigal-single_295"
     CDS             228063..228797
                     /product="hypothetical protein"
                     /codon_start=1
                     /transl_table=11
                     /translation="MSLKKRDFKHNQEIKKSDLCIKINTVYDSIKDSKDFNVYYNSLH
                     DLLKEFFTKEYCYSKGTLPYPDFDEEMVEDFMMNWQRQGFSLRAREKKKKPYKTLVDK
                     LSSDEVKRASHYLNLYEYRRKLCDFDKYTVPISEHLDYVYSLIDDSDKYKNIDDLVCR
                     ELERIYDNNLFVEDKLNFHIFVFISMFLGSFDLEYIYSSLFYRLTKEDFLLNAVKCNV
                     KNAVKRIERRLDGIESNEEVCKSPEQ*"
     gene            228751..229152
                     /locus_tag="SRR1747052_scaffold_1_prodigal-single_296"
     CDS             228751..229152
                     /product="hypothetical protein"
                     /codon_start=1
                     /transl_table=11
                     /translation="MALKATKKCAKVLNSENSFLYLALSVLSEEGYPSISAICAVIGP
                     TNFLRLVTVLGGANLKIPSSMELSTSVVAALYLYHLYVEPMSEKDFIQAYEIDLVTLM
                     AIKKRAKQWIKSMKDKGINVRYLLQKAVDLK*"
     gene            229152..229871
                     /locus_tag="SRR1747052_scaffold_1_prodigal-single_297"
     CDS             229152..229871
                     /product="hypothetical protein"
                     /codon_start=1
                     /transl_table=11
                     /translation="MANFYNDDFDEDIVPVNASFSTTMSSADDYNRDESNKNTLGIFK
                     SVINFANALKEINTKETAQTLKNMTDFISQTYLNYRFQNGLIAEDMKRNLLSRFNEVM
                     VSCTPAELTDMYRAINEAGVADLDRIFGARSGGININMQGPTHNVYDNHVENQLNQQQ
                     NVYSNNESVMKSLEPKTVSSMTKMAEAAGVWGQIGVPRQNQVEYKPAEKIQTGTEKIA
                     NMLDATFHEIKAEEKKKLNEE*"
     gene            229899..234854
                     /locus_tag="SRR1747052_scaffold_1_prodigal-single_298"
     CDS             229899..234854
                     /product="DNA gyrase subunit B (EC:5.99.1.3)"
                     /codon_start=1
                     /transl_table=11
                     /translation="MVEILHNNYQIPVYSVEDQENIINLIHSKEFNDIYSFYSEQIPR
                     GSRLEQLPDFEKRMGFYLYYTGQEQFLNQLDVLLYKKHMPTIQEFLKDDAYMGNSYAI
                     IYPYWRQILAKIFDPSNQYFECVTGDTEIPLMDGSVKTVADLCLFGYEGCYVYTWNEQ
                     KHSVEPGEIEGIQYSGEKRVYEITLDNGKVFKCTGNHKFLNRNNKWVLTKDLKVGDSL
                     MPFERFVEDKTAKGVKSYEKVIIPSKNSVVNSEYTHRLSALWKYGRKYKAPVKNMNER
                     VRYEVIHHKDGNKYNNNPTNLIYLDSKTHLDYHTKFARKQLKLYNEAYKNGVKEVVDS
                     IKNRLRKGSVNRWSDEQQHKLASERMSSRNLQDNYASKISVAFWNSEKGALLKENLRI
                     KQREKNLKNNPSARLDISKERFIETLKDSFSLREVERKLNCSRCYIINKLKFYNINHK
                     DILKKVTEEEVRHILSCGYTIDECASNTCIKVKTLKAWCNKFDINTKDEIKYNHKIVS
                     IKLLEKSESTFNVCIRGNHNFAIDSGVYASNCVFRGSIGCLSGDTKILSDNKLVSIEN
                     LASLGEDNEFNVLSYDIKNNVFVKAKAFNARCTGKNRKVLSVSLSDGTTLKCTGDHRF
                     LLSSGHYVEAKDLRKNDILCSNSGSVTVKDVHDFDKNCEVYDIEVPVYHNFAVVTDSG
                     NLIILHNSGKSTIARRGLIYALYRICCLRSPHKLFNIAPDTVLSALMISVTLQQAQDT
                     ALKPVLEMIRNSPCFHEVRKMTAFDSFGPNDPVPFCRQGNGIRFPNNVYLSVGSNINH
                     IIGYSVFGSIFDEAEEKDSSEAFKLYTGLRERIRSRFLNSSLIYCALISSSKSKSGMV
                     WEYIHKIKPDDPETLLLDPAIWEVKGDALGLSGKHFWIYIGTKTHPSKVLPEEYNDVP
                     LDKLNYVPPAGCELLEVPIEYKREFENNIEAAIQNIAGRTTDTSDRPFDDLSRIGDCK
                     QLLPEVHLEAPLGDQIPLIDKLPKELFQETTLGPRLARYPNAPRFCFSEDTKVKLLSG
                     ISKTMKELSDDYKNGVENFVYSWDCNKNKWCVGKIVFAGVTKSVNKLAKVTLDDGSII
                     KCTPDHKFLLKSGVYKPVSEIDFNESLLAIYKSDFGDLIDLFVVNHKIKSIEYIDYPN
                     FIDVYDLTIENKEKTHNFALDAGVVVSNCHVDLASQSTSQAGYSLWHKEYIVNDLGEH
                     QTVFVADFVSWISAPNRIDHDAIKQLSLDLRDKAGVYIKTISYDQFQSEYVRQSLQQH
                     HEFENVRYQSVDRDITAYLNFAQWMITGRIKVGDCPYLREQLGYIGVADKKLVTTHKK
                     DMADSCLSYDTKIFLLSGKVLTIEELYHSDIEHEWVLACDCETKQLKPVKIERVLEKY
                     TPETLLQFTLSNGKTFACTDDHLILMKDGTYKHAEEIIPYDELMPFNYYHELNYHDRY
                     RKVVNPFKGTSKFLYKIVSQDLLSNAIAEAKKRAVVDGSKFTVIHHKSHNKNDDRPEN
                     LVPLTNIEHTNLHAMTGREIKAFHDRTVMKRARTKIINEGLALMKQVNPEGYRRYLLK
                     HDLGDKLAEQKSKVENLHVYVTQITRIENSKPVYDIVLNSIHNFALDCNVFVHNCVGA
                     VNNAYLDATPVEFPYIEAKAPEVKAEDSFNYDAKRQEVIEI*"
                     /db_xref="hao:PCC7418_0128"
                     /db_xref="UniRef100_UPI00036286E1"
                     /db_xref="88725341"
                     /db_xref="UPI00036286E1"
                     /db_xref="5.99.1.3"
     gene            234866..237031
                     /locus_tag="SRR1747052_scaffold_1_prodigal-single_299"
     CDS             234866..237031
                     /product="Glycosyltransferase, family 8 n=1 Tax
                     =Bacteroides coprophilus DSM 18228 = JCM 13818
                     RepID=S0FBN5_9BACE"
                     /codon_start=1
                     /transl_table=11
                     /translation="MVDVCLITDEGYADYTYVCIKSMLFSKNKASKYNVFVLLEIQDN
                     SYKFVEKKLTSLSCRNFNIKCIKASSEKYKSFELSGFHVKSADLLKFDLMNIFTNKDK
                     LLYLDGDIIVNKDLSDLFNIDLCDNYFAANYHAASTDETKHRIGLSLKHVYNAGVLLF
                     NLKKMRDENLYEKLIETRKTNEYILKAKSLDQLTFNFVCKEHIKEFNPKHHLMFRNNW
                     DLNLYNNTYHTNYQHFNNVINDATIIHFVGPDCKPWKTTSKAHDLWKFIENENSLSGL
                     KVYDESNYFELKPKSNSVIVFSFDSNVTDPAIVAMYSLLENAKDTIHIICCISNDVCI
                     FNRARIVNHLKAVNKKFFISFIDVESVLHKSFDQAFVVRGITKPAYYRLFMSSFLPNF
                     KKVVYSDIDVVFKKDIFDVYSLAKDNKAYYAVPSVNLSVRSKFDGDTWNYYFNSGFLV
                     ANLDRIRRLDKTDEIDDLVARKLNFQDQDILNKVYKGEIGKVPPSYCLIPSAYTNEES
                     NKYSHCCGNDLFSVDEVNQLSAPHIIHYAGVKPWNNNKINLADEWQVYCDKIFDGNFT
                     KLVELKEEKQVVNVTQVELSKVIGKEYLIKRLAGIRSFQLNINDFRPCCVVRSFDMQH
                     EVVFSCRDDFSSNNKKKKLIDLKRQSKIVLVEQYIKGSFDVTVDAWLNVSCQDNLSSN
                     IEAKLIDLSKRLIMQFPQFRYLDFLIAGDKVYFKRFRNE*"
                     /db_xref="UniRef100_S0FBN5"
                     /db_xref="S0FBN5_9BACE"
                     /db_xref="bpb:bpr_I0445"
     gene            237024..237347
                     /locus_tag="SRR1747052_scaffold_1_prodigal-single_300"
     CDS             237024..237347
                     /product="Uncharacterized protein n=1 Tax=Sinorhizobium
                     phage phiM12 RepID=S5MD03_9CAUD"
                     /codon_start=1
                     /transl_table=11
                     /translation="MSSYIYVMSNGEAFKVGLSKDPKRRLRQLQTGNPKKLSLKYFVE
                     IEVAPVKILESIMHRYLRLNHLTGEWFNADFTTIKNLLDFVKIRYDNEETEREFKLGI
                     LDYEA*"
                     /db_xref="UniRef100_S5MD03"
                     /db_xref="S5MD03_9CAUD"
     gene            237344..237619
                     /locus_tag="SRR1747052_scaffold_1_prodigal-single_301"
     CDS             237344..237619
                     /product="hypothetical protein"
                     /codon_start=1
                     /transl_table=11
                     /translation="MKSPEENKRKFDAEQQIRFVQDREELIDFVRDLCAASNLGKDFV
                     DSFIVRLDRLVDLGRYLNVKDTFVEDLQNKKTNEDNFFDGVDLNALD*"
     gene            237606..238328
                     /locus_tag="SRR1747052_scaffold_1_prodigal-single_302"
     CDS             237606..238328
                     /product="hypothetical protein"
                     /codon_start=1
                     /transl_table=11
                     /translation="MPLIDLTEELTFKIKHYDDSVYEQVLEQFFDTLGYCINVVDKAS
                     KNHAVGINSYIVMLNHKKSEFTVEIPETFPNIIFKLKKSKSLKLSDNHRDEILSFVLS
                     AHTFVAIAKRIKTFLDLEKESVGKNAEFKEGFVYFNLKGVELFVDPVQKLTEEFNIKF
                     ETVTENGQLFFKVPVERLMQLGYTNTEISTIMHLIISAFKYVYTVESCGQDFIKRCQL
                     KAELEKWKNTAIHSVDEILKNR*"
     gene            238332..238724
                     /locus_tag="SRR1747052_scaffold_1_prodigal-single_303"
     CDS             238332..238724
                     /product="hypothetical protein"
                     /codon_start=1
                     /transl_table=11
                     /translation="MDLNDLEIDNEHELVKSHSCSGRMERRYSEQLCDLFYEYRDFLC
                     NVFEVGDISFINVWKKRFGFIEKNSDFYDLLLSNEKFTQTIGDDETSFTGHVCRLGDV
                     TYIVVEWMLEKNTFNPVIYIRKKEELSL*"
     gene            complement(238757..241114)
                     /locus_tag="SRR1747052_scaffold_1_prodigal-single_304"
     CDS             complement(238757..241114)
                     /product="hypothetical protein"
                     /codon_start=1
                     /transl_table=11
                     /translation="MSKYSLKFTTLKEWKPELLSDDENPENPICLILDESQKAIAMLV
                     PHVDKTLTESFIFHSDSETKIFKNINEACEFVGLQQEDTNCAKFVNNTQYFMLTEKAR
                     LENLNPYYDGIHTPHNDALRLYKAKRLYNESMQEILTEDLISGTTNFLAPSEGVDKSS
                     KDIFNVCNKYKGSTILIFNNQAYSNSKLENSDLKLLKDNFQCKFKLFEIYAIGRNNNN
                     EIVKTYNKNEVETFVLPLFRKNIGALQKDENNKTTFINDNDSELTIAIELKNTDKEVS
                     INDLAFVNLNAGYVLETTSNGDSKEISVHFAKTNNEYSTIAEIAKNISKLSHYYTFDA
                     IKDDEGKACELRNGLTVIATQQQQTSYALTITKDGELINNGDTITLMKQGIPSTKMRL
                     NEPTVMNVLNSLEQMNFSQKNEVDSNKFFSKEDFEKRLSDLNDGVVDEMTFDFPNNDY
                     IATISKLDDAYYMKLSSKRNPESAIDDYLVPSEQRDSLREIINQCIGTKVFPKEVITV
                     NRNDPNLTSNDIFKDHFLPLVINFTGKKPHNISAVVKFIAKDSNLQSTYSITVREQSS
                     ESKLKNDTYYDVSVEDLLNANKNDDRYPILKEFLIDGGFDFPTTDKSSVVECLNFIKN
                     NNIGTTSYAINNIVNSEANKDKDIRYIFPKDVSLTEKDILDDFKGKKIGDTVYYIFAK
                     ILQNENNKDIQTIKSSDFTDSVIAVTLTGIKEINGEKQPVFSYEYKKYSERRDVEKGY
                     EPFEIKPIFKNGEIFTGLHQNQTLGQLVAKFEETQKKPIIQKLRR*"
     gene            241203..241526
                     /locus_tag="SRR1747052_scaffold_1_prodigal-single_305"
     CDS             241203..241526
                     /product="hypothetical protein"
                     /codon_start=1
                     /transl_table=11
                     /translation="MSIFKDLLNKQNELQKDEAKESVNKVTIPEGITFTDANKSKIVL
                     SVVGDSLKITKVIRKNSCYVTEDILLKKEYIPFLGKILLNFYNDGNLNKIKEKLEVDD
                     ENAFE*"
     gene            241513..241896
                     /locus_tag="SRR1747052_scaffold_1_prodigal-single_306"
     CDS             241513..241896
                     /product="hypothetical protein"
                     /codon_start=1
                     /transl_table=11
                     /translation="MPLNEKEEALLSKCDEALELLYDYFQYSSNSRPDEYTNELMNKM
                     TNAVKASIRFNNALTKALEDKVVVLSPQALNMLNSFYSYYDQVPKKESDVEDIGGSAL
                     MEVYTGIIQNITPIALLISTELSTK*"
     gene            241973..242752
                     /locus_tag="SRR1747052_scaffold_1_prodigal-single_307"
     CDS             241973..242752
                     /product="hypothetical protein"
                     /codon_start=1
                     /transl_table=11
                     /translation="MVDYLDNLFESVVKKAEKKKKIAESKQAAIALKEAKMSEIPHEI
                     DNVIHSLAQIRIDMEHLQTTWSAAGFNDLTPLAEIIKGVVDLTNFVYMQGALLADQQI
                     GKQPVEGLPVPVEAPVVAQESEGSLKEDDSDSELDVSEMEANLSDAQDAFDQADETAQ
                     SYEDVDLSLESAPEAEKECSDIDGKEITLAECEALCANPVNANLRKAFKKCCSDFRHN
                     RPEGSNGEIVKIILTPRNNLRLMFDGCDRPAFAYCDGESLI*"
     gene            242765..243484
                     /locus_tag="SRR1747052_scaffold_1_prodigal-single_308"
     CDS             242765..243484
                     /product="hypothetical protein"
                     /codon_start=1
                     /transl_table=11
                     /translation="MILYESRKATAACRKSFIESVYGESESLYESVFKDAADLEAFMN
                     TLVKPALPEGWEMSGDIVVDDNGVTRDDVILYKELEDGAFCVLSASLVDGKPWVAPEY
                     SIELTNTKNPEEENEEEDSSYVFSSDDLQEFNSIYNSMINEYVGRSYDFGTEHDPLKA
                     LTSFVGVDAEDKDSLRFALANKVRDEQPNDRVAEPAVPAENEDSASAEGEQQEEQPVE
                     DEGLISDSVKQEAKNEIDSWS*"
     gene            243596..245302
                     /locus_tag="SRR1747052_scaffold_1_prodigal-single_309"
     CDS             243596..245302
                     /product="hypothetical protein"
                     /codon_start=1
                     /transl_table=11
                     /translation="MIKLNKLVTESISGVNVLVSYDEPSQTFKVCSKDKNEVLIEGDE
                     IHVCTFLEVNGARIFAPRFMANYPEEKVNKNNADMSHMSPFSLLEFLRLRKGVDGALE
                     LTIYPRDMQEGIKFLSGIKIPLGECLLEDMKKSSLINLMLVMKESAHLLKKVVVRTFK
                     ESDDRQVAFATEDGKYFPMVISPKDDDSFANSVVLVFGNGGVELDLDALKTALQTPQT
                     MSVISRDPNEVQELDTIQECFSVDDLIDSHIVVFESTDLNDLSNTMFHVHPEATARNW
                     KVSEIKEDANKGLFYFEIQGDKTDEILKDDLVMGRLLSENVYITHRTPLHESTPMDKA
                     VFALMNGMDISKVVKNMVAEQVQLNKTEKMFKECDCAGIGGLDVVAAVTPAAPVSDGC
                     LDASRCVFTAGMTSKDIHGIAGKVLAPMKKQQKKKEKDVIKVNDDLRATVLREMGIEE
                     QFNKIMSMGKGLKEDGEDANIELDSNSSSTSDFNLDSALSSDIGDSLGDSLVSDNTSS
                     DSDDDNSEEKIDFNVGVVGKSVEDEPSKVEVNYIDGTTSEEPFTNLVVASSIKHDENY
                     LM*"
     gene            245351..250870
                     /locus_tag="SRR1747052_scaffold_1_prodigal-single_310"
     CDS             245351..250870
                     /product="hypothetical protein"
                     /codon_start=1
                     /transl_table=11
                     /translation="MSSETKKLFETEEALDTTQKEYVIDIFKKMFNTYKEKFRQLGLS
                     DRQLADKFDNNILPGFFDFAITVDHKFGSIIQPEISNYLSIKHGCWLNTIDFATKYMP
                     EKLKLVTGYIVHKNDLEKVKKDLDNDFTPVYIDLIPHGFFVDKDGDVFDPTLGVNEDY
                     HYFYKMVPEEIWKSFKYFYNNPKDWWVADFADWTKEQIRAAKESHEFYKLCGIDFSEA
                     NAVSQLGNDTTVDDSIVKVEVRNERGELVDIENSEQVLQPSDRNAIGTVEVRNEKGQM
                     KVTESVALSEDYFDGTIKLDQIPEDSTIDDIMDSDSETNIPDDSVLEQQIDDYVEAES
                     KVTLIRTKSGHLYKKSEDADASLKGSDAIAAKGLTPAGKLSDDGVVIPSLKSDFINTQ
                     INNYGNLLKDSFVKAVDEAKELRNTTTTFGVKGLGTLDSAAKTYYPFGRGEKTSRSKS
                     AAGFEDLIPFYLSYFFGYLDEDGKVTQLSDEKIKDAIDNNKKYKVVRTLTLTQPKTVY
                     QYRCQIPNASIFNKPIKIDSNGKGNSTENLYKIPVATNEPAKKFSVMYVACSADVADF
                     IKNSSSGILESGIVNDLSYFYIFKQTANVKDYVKKCSDYFNSLSNKDEQTLLVAEITK
                     SGSSYKFKDLAEEKSLDGCVVHIAQVKISEDFEVKSLDLTGFYIATIGGELSSGFFGD
                     FLFKADDKTSEKVHLNDKPLALSDKLYLYTVEGSSNSDSEENVYKWIVAAPNLYIENG
                     KLSEIKIDEDYNLFQVFAITMKTEYPGKPDKSEYMKSKSAWKIYQWLEKEYERNIRRS
                     EYDNQIHMRRGFLDIERAIPAFSFVKSEIEDFDENKLSIESHKDWIKQVLCSSGSSWV
                     DVKKDNAEGFALNELFVHYAVALNIKLRYFLDNMQYINNAGEKILTTQDYQGIVIDNE
                     IEIGSTVNFKNLDNYIAQVVITNIPKNNELVGAQVEALTFERNENLENLRSEVIGNVQ
                     KRVEEVGANRSKTWASKIYVETTENGATVFYVYDNAGEKHIKPVVNFINQVFYKETDS
                     EEEQVVCSYDLNSNIVFESVEDFCKNKEAELASVKASYEKGDHSLYTDVANVVKFGFE
                     NSCYSGGVWLPAEKQSIVNLISPYAFGTETYNGLLDRLNTYFRLPESLLPATSNLYDL
                     RILQEKLKDCQNILQNMHEKFKDNKYHLSLKTRDGDSDEGQEFKVKNINEYIKLYSGH
                     EDEKNVDSAQEEDWKRLCQYINFDIYPKIMEDEYNELREVAKSQKRLTQGVKMTVRLK
                     EFVTKVADVPFDFTTKSILFSALKNYGNAKGVSETFSRIFGNVKAGNTENLYGNIQDA
                     YADYSQLDKDTTEIKTSSAFKNNASTRNSVESFLRQFDKLKDSYEYSFLNTLLYTDAS
                     DDDIWKMRNEIAKGFGFDLSTEQEKFKGTHSYEDFKECFVKAIKQLLLDYTGYKATKV
                     ATLYNRINGKDYSLRDLSSYYKTRMSDITGSLEAFISALERSVKSNRGKELVQNIKIV
                     TGIIHSSKEDRIHAMESIINSSDLLGSKYTWLLAKFDEMTTLYENYKELQKELKGYIN
                     AEIKRTNPSDKDLESAGVDFDSVQDEGMNELTSMFLKNIYSTWKISMFDAFKKEYPDD
                     LEKETKISVFDNEQKNPIFLNAWTKSFKLDDESKKKIIDFIDSSKSSKFDLSVLTTFT
                     NDQVASLIDIIKKDDSDYFEKSKKFITTINNLNTTAENENIYSLTNVGKQHNNVKTSS
                     PFYTDTVLHDLTVKNVESIDFWKQFVKGDLDKEKEGQLKLFVERVLQRVGSNKDMLLR
                     LNTNKVTMTLESYFKANEGKDAERIKKNAEIYSLSLLTDKQSQQHTKIPLKVFNK*"
     gene            250867..253290
                     /locus_tag="SRR1747052_scaffold_1_prodigal-single_311"
     CDS             250867..253290
                     /product="hypothetical protein"
                     /codon_start=1
                     /transl_table=11
                     /translation="MNLYSIIDEMIKDGSDLNSLAKGHLQFDFNDSVTLETLEKRVVN
                     GKKSFTFVCGVKSKHILYDGMETEATTDFVENFTVALMFIESSKRRASNNGSEVDEEY
                     PNTTNYDCFVYCNCPHFFYYYISADKNILIPHSKLISLGIKSWNIIDPLQWVSSQKTG
                     SHKATKNPDHDIGVCKHIVNVIYYLLGTLDNNSNEKLRVGTDEESTLLVDDGSLLKKL
                     DAYNIKKPLYSGTPEQRKEYWAKHRVKYSKQDYQNAVNALLSAQKANKDVQKDIKAKA
                     QKLSLLTTKVKNQESDLQKQGILKVVKGKVVIDIPKDKSEKEIKNIRTKVQSVYKIRA
                     EIQNLRSNIANLKTQTKTIDNLKYEVKRLKKREEQIRLNNRLNTRHWYDNHDNVAVDT
                     RNQPSEDANVNEIDKYIYNLKKDLRWYDYALSNDLNSNPNYSKQEIENYRKSAEQFKS
                     KKEELLKKWQQRRDFLADQKIKLADIHKKERENGTKRNNLKKRAKGISNEVTSVSDSI
                     SKSKDVIDKKIFEFSNLLKDKKDLNLKKFDTNKIQDTFNSKLKSIRKSREDLLKAVED
                     ADYFKDKDSKQSFIDSINRTTEEKLREYIIQFNILKSNAEIFNNLLKYYSDVKNNVDG
                     AEEKLKDFASKPHVKALVKDAIKKYTQQEIEKATSTKTVQTAGKVDVKKNLFKNIEKK
                     KIDKKSDTINNAENKATIVKKKKEIFNDLVNIADSVSNDIGQLKSSDSYDFLNKDKPL
                     EKASSSLAKKAIDNEKEGKSLSLSKALKTNGLYLKAVCEAIQKRTGQKISNVKEFVLK
                     NFDKYFSSK*"
     gene            253473..254489
                     /locus_tag="SRR1747052_scaffold_1_prodigal-single_312"
     CDS             253473..254489
                     /product="hypothetical protein"
                     /codon_start=1
                     /transl_table=11
                     /translation="MRHLIEAQNKLALNGLTNDKFIVMEDMTLETRKGDAKFLMGEEV
                     ILGAEGENLVVQDGRNSYLVEDCDIARELIKNVACKEELSDVNYQKFTFVEAKNMRIV
                     TSDLIKAVSDTNEIRSALKDAKKRKESLFEMKSAGVELPVVKNEHKIDEAAKMQKIFE
                     NKITTKNAQLVEAIEIRDNPEYAKDILMLDTLKVMSEAAKDEKDEMDSADAFINNAKA
                     MDADVDFEGEGEDKLAVAKKGENVVGIFDPKTNVGVIFKAGAFKDAKELKAALEDSGI
                     NLKSTVDLEKLIADDKQEEVESAVDEFINSDKQEESCKKCKKVLVDCGMPEDVAESVI
                     GCFK*"
     gene            254513..254773
                     /locus_tag="SRR1747052_scaffold_1_prodigal-single_313"
     CDS             254513..254773
                     /product="hypothetical protein"
                     /codon_start=1
                     /transl_table=11
                     /translation="MIIYRVRETASGFFVDAKDRDGHELGTYLVTRDVSGYKCSCEAF
                     KKTHNQYVHFHILVVKEWLKGGKSPTARYTKGKDKKIQVLVE*"
     gene            254777..255496
                     /locus_tag="SRR1747052_scaffold_1_prodigal-single_314"
     CDS             254777..255496
                     /product="hypothetical protein"
                     /codon_start=1
                     /transl_table=11
                     /translation="MTRSMNDFSSSLNEVDNEIKNVLLDMILVADKRVDNTGNQLWNL
                     DRIFMTTSDSVDEIKMSVQLQSDKSSLSFPFIAFSPDKSFESVDHAMGNRVNEAGLVI
                     NTDKTGFDPRQTVSLMKSFQTKYTVSIWDETFKAIRYYQDKISLRCLHREFCHTWQSK
                     LVDGVECNFTYFINMPVINTVPSVSEKVGGSGYIYLLGFSVDVWGHLLDEPVDNPLVV
                     QVNTQYSGIKNYSVSETGEIK*"
     gene            255493..255660
                     /locus_tag="SRR1747052_scaffold_1_prodigal-single_315"
     CDS             255493..255660
                     /product="hypothetical protein"
                     /codon_start=1
                     /transl_table=11
                     /translation="MKYYNSNKVQVFVASSKNPDRIYAIPAKATVVINEDLKNLPDGV
                     RVVKETNSKKK*"
     gene            255676..258594
                     /locus_tag="SRR1747052_scaffold_1_prodigal-single_316"
     CDS             255676..258594
                     /product="Tail sheath protein n=1 Tax=Pseudomonas phage
                     PaBG RepID=S5VZH4_9CAUD"
                     /codon_start=1
                     /transl_table=11
                     /translation="MSVIGKYPGVFPEITDLSQITENASTSIIGAVGEARRGSVFKRK
                     YITSAAAYQNIYGTPDLKYGYLGHCMTCAMSDAGEAYVVRVCSEDSRHSGLKVPVEDG
                     EFEKFLDGYSLNEVKKAVDQDSDTGAAQTFFYQYSIIDGHYQYEVDPSDPSKKTRIQI
                     LDDDGNPVIDKNTALAFVGENPNEEDIRVQMSETTIIPANKQAVSVSLLDEAVLDSDN
                     VTKHKYTATVNTGTLEHGLSAGDKVIISKAPLDAFNGTFKVSAVSVNGSTCYAVRENN
                     NYKDGEVTKYYVAKPAGKKVAEVLRADGEATRYVEEPTVNYDYRFAKLSTRSTKDDLG
                     EPVYVHADRAEAQTITSVSDGWFIPVISRDSSVPGIFFVKADDSKSTLEDCEGNAIYR
                     TPVSAEPIESTYTVSEWEDLGQIGARRFMVSNVAYGSDAEFKYLEDEKQWVPTTGIWG
                     GTSNYEDEMSTFFIYTGKYKFVEAGSKVYNDPELKDLVDDDEFAEDGEALSGKYTCVL
                     DSEENLVLKQFVGTETKLFHDPLLLQPYVIAGMGEFIYTKDTNPIVNETNAFSYVLNE
                     KPSDTSEDTISGMKLRWVKAPANDERKFDVFVYRVEDGDYLLLESFNDCTMYSNVDGY
                     GVQTQITSKINGKSENISVVVNEELMVDGKCPFPRMTSVTTGKLTGGSTEEAVDLSTV
                     ASGWELFRERDQVTVNLLMECAYSSENISVVKQKMLEIANARRDCFCVFDTPIDCVKS
                     GANQDVENYRKNTLGIDSYRAALYTPWVKVYDSFTGVNEVPLPPSGFACGVIARTDQN
                     RGVWIAPAGMNNGVVACAALTPVGLTYEYATEEQGSVYSSGVNYIRKTNGMYLIWGQK
                     TLQFKPSALDRINVTRMVIYIETSLREAAKWHLFEQNTAYRRAQITMQFEAWLAPIKA
                     AGGLYDFKVVCDETNNTPEVRMNNQMYIDIYIQPEYAAEFIKLNTVVQRADATIGIVG
                     *"
                     /db_xref="UniRef100_S5VZH4"
                     /db_xref="S5VZH4_9CAUD"
                     /db_xref="dly:Dehly_1657"
     gene            258653..259159
                     /locus_tag="SRR1747052_scaffold_1_prodigal-single_317"
     CDS             258653..259159
                     /product="hypothetical protein"
                     /codon_start=1
                     /transl_table=11
                     /translation="MGVHPIEETLQMTDPAKGYLFDLVFENLLGDKGIDGQQFELRVQ
                     SYTYPGETVDKISMGISGNTRTDAGLKHREGTWKTDVIETQDADMLNRFQSWLNLMHD
                     LDTGITGYSTEYKVDVTVRLLNAKLEPVKTRKLRRAWPVQTGDLSFNPMSKDALKLSV
                     TWQFDWWD*"
     gene            259165..259992
                     /locus_tag="SRR1747052_scaffold_1_prodigal-single_318"
     CDS             259165..259992
                     /product="hypothetical protein"
                     /codon_start=1
                     /transl_table=11
                     /translation="MGVGSFKAIKNITKKVNETIGKVTSSKAFTNAIGGVSQVLRRFP
                     TPQDVSNLPDPLKTAQWEAIFPSIMVPTGGLNGDSYDTKQGKSSLNGITTGDHQESGN
                     AKWFSYNPICENINFTLPNVESVQLKLSRSSINLPTHVSTSSTFSAEFYCDNTATIIS
                     YFQTWRRMVVQDDQLVGYQSDYKKPVYLYLLGMKSVLPVYLIKFKGVYPKNLSSLSFK
                     GDHKEDRIKVTITFMCDNITAEPLVAGQTLDLISNNFTGNVLSQYGSIGSIVSRFVG*"
     gene            260051..260842
                     /locus_tag="SRR1747052_scaffold_1_prodigal-single_319"
     CDS             260051..260842
                     /product="hypothetical protein"
                     /codon_start=1
                     /transl_table=11
                     /translation="MLTSLSNAEVVRVPGERLYESEIYAKDLTTLQAKTLQRLSVTAD
                     IRGIIKLLGENISIDINQMYFDDFKYLIHWFRLKSFSDFPHQVGFTCYHCNQHNVQCV
                     NSNNLMIDDVPEELTEEGGILLPFDNYPNGLYIRAPKIGDEFITEAMLKKHNVATDNL
                     DMRSILLDLNLFRNKVNGIDIEELFKAYNEGKFTPSDLMVISAFRKEFTWGVKDTYKF
                     VCEHCKEEVIVEEPLDITSFFQPSESKRFIRDRILPSVSTKTTAG*"
     gene            260982..263342
                     /locus_tag="SRR1747052_scaffold_1_prodigal-single_320"
     CDS             260982..263342
                     /product="hypothetical protein"
                     /codon_start=1
                     /transl_table=11
                     /translation="MADSKQTVNVSTDKNVTVNVDNRGNNSRVSEQAVVRGEKTVSTN
                     DSAISQKASTNSKRVDTGNFDDKPVDVASMSRKLLSEMSKAFQVNTDPVYDNLKKSVE
                     NLDKAFEQSIEKIKSEAEKRNKQEQEEARKAAEEKRKQLLSEAEKESAKATREAVSAL
                     EEYDKILDNKTSVLSDTARAGVASAYHATEIGGLNKASATLAMGAINPALGSLAQMVL
                     SKDGIGPYITSVFSSMFSFAKKEANKTLKNMEIEDRVTKALHNSAINVEKLLKKTEDL
                     KNIDVKELLRGTSKNKKSIFGEDSVAKSDQVVVQEKQQGMFAKFTNSISNMFQSLLPV
                     KKTGAEIAHEKTYSDMFGRKIATKDVSEKTRSDSWKEIFALFKKGLVSTLGLVALYFS
                     GDQFKAWLKDFITTPFKNLATSIKDGTFSFENNWKDILKALGIVFVGVKGILGNLSTL
                     SAVVKLVMKGSKLIGAATFAGLTAYHAYEFKKAMDANDSLGMLNHGVLGVTDALATVI
                     PQFRAYALLIEAVNGLLQWYLNRKLEEEKRKHEEAVNKSLEGARSDATEMKELTKATK
                     KDISVEEFADMKGRKLTKEQMIEELKKKDTAILSDAQLESAMKAYDHGILLNKYQQMA
                     YKKFGSEGLQGVDALEALYRSGKVRGEERNLLKQVIDDEIAIRSGEVSARDYFDRPVV
                     AAEIKQTSALNLNQTPQDIVNNVTGQVSNYVPQVQVPTAAITAEMVKTSSENTQVISD
                     KFCTVENLLIELNKSINLVNTTIQTKKSPSAGGIPSTSTTIAATGR*"
     gene            263348..264439
                     /locus_tag="SRR1747052_scaffold_1_prodigal-single_321"
     CDS             263348..264439
                     /product="hypothetical protein"
                     /codon_start=1
                     /transl_table=11
                     /translation="MAGFLNSIKNAVLGSVTQYDALPDGDSININPAYILEVRISGEN
                     GIGSGYKAPTFKNRPYNGLTIIRAYCPEVLSLQFTNDYGTINPMDLASSKFVNGVVQL
                     FSGTSTTHRINNIQVWQGSKPLTLQLKLELYASRSNTDNNIRTGNTRLQSGGLSSNDL
                     LYIIEQLSSLAQPRIDDKSGRLIPPGPSPLVTNFNGHVFKVEKDKNGKVKNVTIKKDS
                     KGNLAKGKQKTRVGTRVDVSFGNFFTMSHVIVKDVKVDIPYIMAGSDKYVGPKTDIRA
                     VENTLRAKPVMATVTLTIQTKTMVDQEMFKKMINNQEQPNPAEIDLTKMDEGLLKNVT
                     NGILALGSDYVDASNIEVVEAADENKAGK*"
     gene            264439..264822
                     /locus_tag="SRR1747052_scaffold_1_prodigal-single_322"
     CDS             264439..264822
                     /product="hypothetical protein"
                     /codon_start=1
                     /transl_table=11
                     /translation="MSGTSFDLTNFYDVIDGAIDGYHFDMYSFQFNDFPDWVLNKNCT
                     VAYVNDMEQNTPDLLAYAYYGDETLFWIICLANRIADPFTELPVGKKIFIPDFSAVIE
                     YVISLGTRSTDSATATSTNKTVSLN*"
     gene            complement(264839..266131)
                     /locus_tag="SRR1747052_scaffold_1_prodigal-single_323"
     CDS             complement(264839..266131)
                     /product="hypothetical protein"
                     /codon_start=1
                     /transl_table=11
                     /translation="MKTHFIALITCLSLVGCKTYIPTDEYGNIINTDKFASDYSDPVN
                     TEEKGTLKTVNKNTVLACNYSSFENARQDAYAYALDFDSIQKIKSNTKTYCQKNSSNK
                     GCLHELNINSVMSDKKLVNTIKKGDCYKFTFKKMKGFKNVDASESYSSFDRPSVNESL
                     IRINFVNVNTPVRAKLNGKPITLSQDKPFNIKGKKVMNFEIIDSRFKYKRFTINVPKE
                     SKYITKNVALVQVYKKRKKNKEVGAGFERQDYKVLNSKTSERVVVLRNRHDVDPSNDH
                     LTNLHSEVVFKIYTNFERFVERGIEKPMSSIAVLTNLHEPHYSYFGFKPKEQNAENDY
                     GRVTLQITVYLENMFKFAQYNLHYEVIKKNGIAYIKDSFGGPHSSWHYDSGYSFGNGI
                     GGGLSYNYVSDCIVTLDGSNKPISKIEVKFIKGWYMWW*"
     gene            complement(266196..266465)
                     /locus_tag="SRR1747052_scaffold_1_prodigal-single_324"
     CDS             complement(266196..266465)
                     /product="hypothetical protein"
                     /codon_start=1
                     /transl_table=11
                     /translation="MIKDEEIIERKAAIVEHSLEVLKQFNYDTSLIKISDVDSVDKIH
                     VDCDDYKLGSLFKNVIATTNKRIINLTDEDLDYEVTSGCQSFMTH*"
     gene            complement(266564..267328)
                     /locus_tag="SRR1747052_scaffold_1_prodigal-single_325"
     CDS             complement(266564..267328)
                     /product="hypothetical protein"
                     /codon_start=1
                     /transl_table=11
                     /translation="MSTFVKEYRALDQDIELSANSDYRVASQKAIKAYVDKEVDHVKG
                     AIDWRLQNYTVTEVTKTLTIPLEKPCYFKEGMFALYQGKTVIPNELLSVSADKKTLTI
                     TSSNDFEIDDIIQLRWAYLNTQITVEGYVVLPEGVTNESTDIVIEQGTIDGVWYRLYK
                     SGWLEQGGTQTGTGSYGLAEINLAKEYLNNEYSVNAQIQWNSTDNMDWYTNDSSITSG
                     AGISDVAGIPCDKTTTSFKLQSYSTHTWSTKGQVKV*"
     gene            complement(267412..269469)
                     /locus_tag="SRR1747052_scaffold_1_prodigal-single_326"
     CDS             complement(267412..269469)
                     /product="hypothetical protein"
                     /codon_start=1
                     /transl_table=11
                     /translation="MVDFTKSIRINLNMNQNELQEVVIQSLTAAPTAKKVGYIYFDSE
                     KHKFGVCVDATAGAQKWEYMSDASDVAAKLAELEAKLKTDLTVSKIADATGIQQGSGE
                     AATKIYFDGLVVSVEAAEDNGIAEGGEDRKVGHFLKLTKTGAEGKPSEVSYIDMPETV
                     ESGKLDNENKKIVLTYSDGSKKDIDLAAIYEAIASKTVSVAETNTVKLNSAVDNATKA
                     QTLSADVKLYADSSNAITKIDDIKSEDGQITTAGGLIVRKVEDLAAEDAQLSNLSTGN
                     AVVNALKNEKFAATAEQYGVIKLASDADAIAGTDSNKAITAASLKAALDANIVGAVTY
                     SGTVAAINYPVQKGDLFLVDTDVTLAKVELKKGDYILFKAAVANAESLTKDAFDVIDN
                     TEAEDIVRKDAEQTLTNKTIDADKNTISNLKMTNLADANASFATTETTDELKAAAKIA
                     SEAKVQEMIDAGVKSVAVDDVTIQNVDGTLSVKEGGLEVKHMKEDAVAAGTISAADAA
                     LDTRLATEKAVRALHDGIPAETMTLTNKTFDANAEGNVLSNVEVDNFAAGVIVKAKGE
                     GETGGIADVANADDAKLATEKAIAEALAAIKASATSAHTLTLDKAKWVMHADGDSATY
                     TVTLSTDLGVSAEHKVSVAKLLDDRKNEVEGLIGYNTENGTVVFQINCTAAPEGWSAL
                     IVC*"
     gene            complement(269502..269957)
                     /locus_tag="SRR1747052_scaffold_1_prodigal-single_327"
     CDS             complement(269502..269957)
                     /product="Uncharacterized protein n=1 Tax=Bacteroides sp.
                     D2 RepID=E5CGB1_9BACE"
                     /codon_start=1
                     /transl_table=11
                     /translation="MTEQLKGLNIPSSIVPFTDQDVYATHDSKFGKGGWKSVETIGEL
                     NAISMQRRTIGMAVYVASEKQTYVLNGRLDNLGWVKYSDQIDKHFSYDEHKYSPSDHW
                     VIHHGLNKKPSVQIFDANGVETEGGITVIDNNNIVIDFNIPFCGTAELN*"
                     /db_xref="UniRef100_E5CGB1"
                     /db_xref="E5CGB1_9BACE"
     gene            complement(269968..272469)
                     /locus_tag="SRR1747052_scaffold_1_prodigal-single_328"
     CDS             complement(269968..272469)
                     /product="hypothetical protein n=1 Tax=Blautia producta
                     RepID=UPI000373449A"
                     /codon_start=1
                     /transl_table=11
                     /translation="MADNDLTKNFTINVRNVPNAKVLIEREERSFIEVEQGTICHWKV
                     SAPGYKDQIGEVKVVSDINLTLTLQKVPPKPTPSNSYMKVRPKKGNYVVDYKELFKDT
                     IPPTEEHDDEYLWCSHGYLWWKKLTIPTPETLFVEDLGTSVTTTLTQNAITKFLSEKA
                     NVTDIYDKAFIDAALSKKLDAADSLKGVVLDKTVCVLKGTEKFTPGEKILFNGYMFEY
                     GSTAFGTIFEALENTTAETIFIGTGTFDEDLTVNKNNVRLVGFGDAIIHGHIEVNATN
                     GFSMKGVNVLYVPSKENTAAIELNKPLTNFELSKVDIIVKGAANIINSKKQLIDANII
                     DCHFISGMNSDNKMLDGIIINNAKNLRFSRNSMFGNIVLKTAINNIEISTNNFTASEG
                     TLISFEDGVLSDKINVFGNLAFGASIENIVKTKNIDYSNVEYFNLIGNHVCYTHAFLW
                     LQEGCTGIDNDKVQLSFNTANNGKDSDFILDDEPVNGEARVLIDDGNIITDDQAITVE
                     QLNNAIKVERERAISVENTLNDIVKDHIENKNNPHNVTKEQIGLGNVDNTSDLDKPIS
                     TATQEALDKKLDSANLPTRLPNPTKLEILMNGMFVTEYFGGEDAEQVTADLHFDRTTS
                     AQLSWVDVRGIVSADQMVNITSANKFEKGEVVNYDLTWNPVDVNLMEIKRQWVNDIEV
                     ADSARSYIFENVQNNINATVSILYGNKEGSTENYTAKVNSTISIEFLNKIYWGVSEDE
                     TLDNEAILQLNGELSDTIQKTLSFNCEGGKYMYFAVPKDLISNDVLILCGGLIYSDWE
                     QSVINLKNEHNYITDYVVFRSNNMQSAKYIEICLK*"
                     /db_xref="UniRef100_UPI000373449A"
                     /db_xref="esu:EUS_02300"
                     /db_xref="86111130"
                     /db_xref="UPI000373449A"
     gene            272584..273102
                     /locus_tag="SRR1747052_scaffold_1_prodigal-single_329"
     CDS             272584..273102
                     /product="L-alanyl-D-glutamate peptidase (EC:3.4.-.-)"
                     /codon_start=1
                     /transl_table=11
                     /translation="MKFLFDWFFKFLDQYLDMFDFKESEVEMKKIGCYERLSEPCMLS
                     PAGADRLKQCCKELQTIINEVLNYRDITILCGYRSNEEQEAMCKKKTSKAHAGQSAHN
                     YKPSFAIDVVPYPIPMKNGEWDSNSEEWDKLHDLIVGIAKENNIELTWGGDWKTIVDK
                     PHYELKNWKERI*"
                     /db_xref="vfi:VF_2017"
                     /db_xref="UniRef100_V2Q8M4"
                     /db_xref="V2Q8M4_9BACT"
                     /db_xref="3.4.-.-"
     gene            complement(273136..273477)
                     /locus_tag="SRR1747052_scaffold_1_prodigal-single_330"
     CDS             complement(273136..273477)
                     /product="hypothetical protein"
                     /codon_start=1
                     /transl_table=11
                     /translation="MALYTFQYQGINVATDKLIESPEDSSFSFTLPKESNESKQLIEL
                     QTKLFNSFSTKIIVNDFEEFCQNILISKDSEQYAWCINCYICKRIDDSDNWLFRFNFL
                     HYFSKSCCKYQ*"
     gene            complement(273477..273707)
                     /locus_tag="SRR1747052_scaffold_1_prodigal-single_331"
     CDS             complement(273477..273707)
                     /product="hypothetical protein"
                     /codon_start=1
                     /transl_table=11
                     /translation="MFKLVGMPNCPKCKQVKKLLDGMNYQIEEINGMEHTDILDKYKI
                     QAAPVIINTDTEVATYVGDWGSKKLKDLLGIQ*"
     gene            complement(273766..274353)
                     /locus_tag="SRR1747052_scaffold_1_prodigal-single_332"
     CDS             complement(273766..274353)
                     /product="Uncharacterized protein n=1 Tax=Acetobacter sp.
                     CAG:977 RepID=R5QHF4_9PROT"
                     /codon_start=1
                     /transl_table=11
                     /translation="MNKTIATVIMCMTMSACSTMSDKVIQRSDNLSSRPSWASETVAY
                     YEEGNKTYFVGNMIVDGGTSPSWLCIAASNVTKKDVADQIKQKLDYIVQAANEDMTVG
                     LGQLKYVGTEASNLTVSSLKREGCYWEKVLTQVDESSKGIVYHAFAKMSIPTADLKKA
                     IKDAASKKGLSKDFQKQVDERWNTVTSFEKESVTE*"
                     /db_xref="UniRef100_R5QHF4"
                     /db_xref="R5QHF4_9PROT"
     gene            complement(274435..274785)
                     /locus_tag="SRR1747052_scaffold_1_prodigal-single_333"
     CDS             complement(274435..274785)
                     /product="hypothetical protein"
                     /codon_start=1
                     /transl_table=11
                     /translation="MLISKLSQNQIDNLKKVYITVPVLNEEKTKIINFTVKEVRRGKF
                     VRPLSIIRANPHIYQYEHWFENKEENRAYIYRRQQHLYRFNDDILVYLALKYNLRLEV
                     AGLNLQTLRKLENI*"
     gene            complement(274779..275606)
                     /locus_tag="SRR1747052_scaffold_1_prodigal-single_334"
     CDS             complement(274779..275606)
                     /product="hypothetical protein"
                     /codon_start=1
                     /transl_table=11
                     /translation="MSVFVVYKRNSGNKSDTMVSYSSSRETAEQLIPPNSKDFYIQEL
                     PKLELNKPKYSGGLWTRTDAAIEKEHEEYIKKSVVTDPMSHRTEYPTELPEAVAYYIK
                     GFKDPQRQETRSVELFNCLDDLSCKKISLNITKNKPQGAPRTTREPNRHGVFKKNYTN
                     NKIIIPKTGYNIPATKPKQPVFYKQQPNKPSINIVDGKRVFRWSFSFSYPNMKPVVYK
                     IFIENQHESTEINFVAGPIYHDRDFKLIAYTTTQEKAEKMIMKELKKLIAIGKIRSC*"
     gene            275720..276436
                     /locus_tag="SRR1747052_scaffold_1_prodigal-single_335"
     CDS             275720..276436
                     /product="hypothetical protein"
                     /codon_start=1
                     /transl_table=11
                     /translation="MYSVSYEDNFIEPMNVKEFTYDTQLRDVPLPNSVLPKVYPFENT
                     DGKITFVEPNFNKTYAQMSVYDSLTYKSTTSGFFLVDQIPSNTNTPFKTTYHSKVTIN
                     TLAAVGFKYLNTYRPLKKGDYFYITGSQSFTVDNVLFEPSDIIVFMQDCGVDTDVTYG
                     MLKHMKSFKLLKTSYGKKKGYKDLKILKQTLYTPSIDSYWKYNRINVKKVSNAYDVVT
                     LILPKDYWYVPTLRFFPTFI*"
     gene            complement(276439..277275)
                     /locus_tag="SRR1747052_scaffold_1_prodigal-single_336"
     CDS             complement(276439..277275)
                     /product="hypothetical protein"
                     /codon_start=1
                     /transl_table=11
                     /translation="MLNDSSENLFDSKNTEDIKGFSFDSKDRPVYRINMGRLLTIIKE
                     TDSYINAEELRAAYYRKFNNESDFMNLSLAQVKYLVNILNHQHDFKRRGNKFKYNTNE
                     RTKIDYYDVAMMFKNASLSTDEAYAKYKEISKSGNLPKGAFINTLRYLHNKNCLERTE
                     VEHHYIYTLKDINALSSRLEQTVTHNVLNTAIQDKHYNFDEVCSNLGTTRGKLLGSLR
                     RTGMKWESRRKKKVRDARSGKVWESLSSCAKELKVSRQHINQSMKRNSPVRGVYLEFF
                     EE*"
     gene            complement(277275..277880)
                     /locus_tag="SRR1747052_scaffold_1_prodigal-single_337"
     CDS             complement(277275..277880)
                     /product="hypothetical protein"
                     /codon_start=1
                     /transl_table=11
                     /translation="MLDYFDISDTSDIPEYTNNSFKGGRNLRYALLYLMELAKKPITA
                     KHLRVAFYRKYHDCKNFQDLSVTQVSLLLRNLITQKDVLTVERGVYIVNKDKVKRTIT
                     RRTNTSIENKPLVNLIISILTNKSPIDKNDLCKIINEHSPNLQLSESGLVNILSHLKK
                     RKQITCTKGLYSINSEYEKPVVRRKRKSKEETETKTNSGNL*"
     gene            complement(277976..278389)
                     /locus_tag="SRR1747052_scaffold_1_prodigal-single_338"
     CDS             complement(277976..278389)
                     /product="hypothetical protein"
                     /codon_start=1
                     /transl_table=11
                     /translation="MTKISDLNFKTKILTEEESDNFNGVSSVCTAVIKNNLPFEIVIV
                     RMFEQDCADKPYIIMFIEKLNRDVVKIDTIIPNDIIDEVCPDNQSEISIECLSEESAN
                     QIIEVAEAFGKNVTEYLNSIKKYSNKIISIPTTLQ*"
     gene            complement(278396..278770)
                     /locus_tag="SRR1747052_scaffold_1_prodigal-single_339"
     CDS             complement(278396..278770)
                     /product="hypothetical protein"
                     /codon_start=1
                     /transl_table=11
                     /translation="MMEEAVNDLKKMKSEKTKLLNQLKADKEMYESILKDLNKKIDDT
                     TKEVERLNNVYNGLTKYEYLTDHALVRYLERSGAIDIQTIRKNLLNESLAIGLINNAN
                     KVTIGGFDFIVKNGKVVTSIDK*"
     gene            complement(278965..279579)
                     /locus_tag="SRR1747052_scaffold_1_prodigal-single_340"
     CDS             complement(278965..279579)
                     /product="Fibrinogen gamma chain n=1 Tax=Clostridiales
                     bacterium oral taxon 876 str. F0540 RepID=U2EE96_9FIRM"
                     /codon_start=1
                     /transl_table=11
                     /translation="MKVKLIQCTGFEPAMLGSMLSYGKTSLDDLELFADTKTVRPEIL
                     ERFAPLSKTLVSSGAGHDKFLEQIQYWIAVRAPLRFHKQLDTYRHTSKSSESTMHLAW
                     KGGVDESDFETFEYIYPETLKRLNDDIKRYCEEKDTLKKKELFDIITMNLPDGYLQTR
                     MLNTNAKSLRNMYFQRRDHKLGEWHDFCDAIKTFPYADLITLEK*"
                     /db_xref="UniRef100_U2EE96"
                     /db_xref="U2EE96_9FIRM"
                     /db_xref="mls:MSLAZ_1620"
     gene            complement(279590..279739)
                     /locus_tag="SRR1747052_scaffold_1_prodigal-single_341"
     CDS             complement(279590..279739)
                     /product="hypothetical protein"
                     /codon_start=1
                     /transl_table=11
                     /translation="MNLNEIIYQILQIKHFEVCFIVILALIIIIYKQHKKSKQKSLFK
                     RIKLM*"
     gene            complement(279726..280088)
                     /locus_tag="SRR1747052_scaffold_1_prodigal-single_342"
     CDS             complement(279726..280088)
                     /product="hypothetical protein"
                     /codon_start=1
                     /transl_table=11
                     /translation="VKYLHPYYKKEYDVVIGETLFFNYITFKISEAQYETFVFDDDTG
                     KMFPITKIIDNVILADNQQAALTTNKRMTEDLWATLKTIGDKELTQQFAEYLSTDNTK
                     EKSALDWLHLIRKKNESK*"
     gene            complement(280143..280694)
                     /locus_tag="SRR1747052_scaffold_1_prodigal-single_343"
     CDS             complement(280143..280694)
                     /product="hypothetical protein"
                     /codon_start=1
                     /transl_table=11
                     /translation="MTTYITNSEDLKEYVQSEQYLELKDTIYYSGRLSFDMKSLHILG
                     NFTWSNLFNMASNAEGLPNTIDGVLTIEAVELLSCEGFPEYIGSLNMDTTCKVVKWKG
                     LENTTIACLKNEFVNMNLPEECDLIYHPHVFKKDFRLLAWWPKNKTRYATMDIFLYES
                     CQLNKFVKELLTENLSKNLLETI*"
     gene            complement(280694..281317)
                     /locus_tag="SRR1747052_scaffold_1_prodigal-single_344"
     CDS             complement(280694..281317)
                     /product="hypothetical protein"
                     /codon_start=1
                     /transl_table=11
                     /translation="MFIHNEQDFETLKANIKDGLYDGSLFICTELVVDISNIHVRHNV
                     VIECPIKNVNFIPIRVDGKLEIKKEISFAELKHIIYCGGIEVNSLLTTKGLSCIHLTN
                     EISDDEGPFIVRFKLSDKYNDDTLEYLPMSVINAERVYDKIFYGTTKSFERMKQFLPK
                     DLLDEAFEICRNQSTILYLNDMNNGFCENYAYINSASDPVETFMETL*"
     gene            complement(281435..281692)
                     /locus_tag="SRR1747052_scaffold_1_prodigal-single_345"
     CDS             complement(281435..281692)
                     /product="UPF0335 protein AZOBR_100079 n=1 Tax=Acetobacter
                     sp. CAG:977 RepID=R5Q2U9_9PROT"
                     /codon_start=1
                     /transl_table=11
                     /translation="MSEEETKSVNGVDGARLLSYIERYESIEEERKGLGQDLKELLEE
                     ADSNGFDKKAIKEIVKRRKKDKNTQQEEDFILDTYLNALNM*"
                     /db_xref="UniRef100_R5Q2U9"
                     /db_xref="R5Q2U9_9PROT"
                     /db_xref="rce:RC1_2141"
     gene            complement(281714..282496)
                     /locus_tag="SRR1747052_scaffold_1_prodigal-single_346"
     CDS             complement(281714..282496)
                     /product="hypothetical protein"
                     /codon_start=1
                     /transl_table=11
                     /translation="MYDSQLFRLNIKGIRTVFDEVTKHLTLTIVPFVDYKSEKKLPYE
                     ISKLVEKQAETTITLDFSKTFDSDSHKNVYSLLHDLSRIQWFKTKNVIIEHSWDDDVG
                     YETIAILSNSEDSIELQDKLVCGYDTNKGIASYFCTVDTNYFLDVQDCPYVRNTFVNL
                     NEKNVKTIRNESENVKPSEDTVDTIIDEATDLIDEVIEEVPVVTKELPFKYYTSKREA
                     LKEIPLESRKVGMVIWVKLSKSKPKAYSWVGGTSDKELLPVV*"
     gene            complement(282604..283188)
                     /locus_tag="SRR1747052_scaffold_1_prodigal-single_347"
     CDS             complement(282604..283188)
                     /product="hypothetical protein"
                     /codon_start=1
                     /transl_table=11
                     /translation="MNKQKPKGFIKNFIQEYVPGTDKINYGNVLIFHKCKVKILNTWF
                     YNVDLCLSSNELVEYVIVNYKDEINKKEINIEIKCINGTYTKTTEMRESIPSGNIHHV
                     FIDTTKDLSAVANETVKLLKDYKCDHNDPTFGKPYHLIGDTSLNKLSGKFLIMKRNGH
                     APKVYHDTRESAFAEYRRLKEKYPKDTFIISQII*"
     gene            284100..284888
                     /locus_tag="SRR1747052_scaffold_1_prodigal-single_348"
     CDS             284100..284888
                     /product="invertase n=1 Tax=Treponema bryantii RepID
                     =UPI0003B6CD0C"
                     /codon_start=1
                     /transl_table=11
                     /translation="MSKRHVYPSAAINRKYKRNAEKRRLTAQLPVKEHSLKVYSYLRV
                     STGMQTVESQKIGVESFAKQKSLTIDEYIIDEGISGTVKAENRNLGKLLKKLKDGDIV
                     ICSELSRLSRTMTELLCLLNSILKTGAKVYSVKENYTLGDDLTSQVIAFAFSLCADIE
                     RRMISARTKEGLANAKAKGKILGRPKGYVCKHHVTDGKKYKYLKLRLKGLSKIKIAKR
                     FRISYKTIQNWVKANNLDDYLKFVKFKTNYKIFDKFAKSIVDNV*"
                     /db_xref="UniRef100_UPI0003B6CD0C"
                     /db_xref="J5XWC4_9FLAO"
                     /db_xref="coc:Coch_1950"
                     /db_xref="UPI0003B6CD0C"
     gene            complement(284868..285239)
                     /locus_tag="SRR1747052_scaffold_1_prodigal-single_349"
     CDS             complement(284868..285239)
                     /product="hypothetical protein"
                     /codon_start=1
                     /transl_table=11
                     /translation="MSLEIKQIEHYLRSFMEEIEKDEGIDTVVLPTDNEDHGFYGELK
                     AKGIDEDLLSTYWNIASEHLQNNCDMSAELTRDFLDSKAGRYLVDDLDNNGLLDNNFE
                     RAIKQFLTKPEVQKRLNVVNN*"
     gene            complement(285244..286089)
                     /locus_tag="SRR1747052_scaffold_1_prodigal-single_350"
     CDS             complement(285244..286089)
                     /product="Putative uncharacterized protein n=1 Tax
                     =Ralstonia phage RSL1 RepID=B2ZY62_9CAUD"
                     /codon_start=1
                     /transl_table=11
                     /translation="MTHGLITLRADTLLTVDTDQQISGNKEFTGSLQAVTKDASDSSK
                     NVATTEYVTTAISNIDALPDQTNKSGNVLTTNGTVASWVDLNLDSKQNALTETQVAAV
                     DSGITTDRVSKYDNYESEKANKADTLAGYGITDAFTKDEIASKISSVYKYKGSVETVD
                     DLPTENLTEGDVYNVKSTGDNYAWVAPVGDVAGFWDKLAGDIDLSAYATLKDPEFTGT
                     PKATTADVGDNTTRIATTAFVKTAIDNVDAIPDQTGNNGKLLTTDGTTATWTDAVKIT
                     LRNWE*"
                     /db_xref="UniRef100_B2ZY62"
                     /db_xref="ngg:RG540_CH13930"
                     /db_xref="A0A068SMV7_RHIGA"
                     /db_xref="B2ZY62_9CAUD"
     gene            complement(286477..288225)
                     /locus_tag="SRR1747052_scaffold_1_prodigal-single_351"
     CDS             complement(286477..288225)
                     /product="Uncharacterized protein n=1 Tax=Sutterella sp.
                     CAG:351 RepID=R7I616_9BURK"
                     /codon_start=1
                     /transl_table=11
                     /translation="MASADIETKTLVINQLDTAKLKELKTAGEIKNDEVYVTTDPVYH
                     DLSNITPMTTDKVVITDADGKFAQSETTSAELAFVHGVTSNIQEQINTKANQSEVNDN
                     LALKANLASPELTGKPLAPTADTGSNDKQVATTEFVTTAISNATPGVDNITIESFDNS
                     SSTGGSTHDIRVKDGGLTIEKVAADDIILKIDEKQSDATLVSFAKVKEMVDNATPVVD
                     TKTISYNENTQLQSIGVINKNTNDSMYHWVGTLKEYNAAVEAGTIKENWVCCITDDFV
                     EGKSYAGEIIQVTKKFTEENNHIEFTEKCLTKSYISVFQDRVFIYPDEYTLDDDFLGI
                     TFTKNMAVGSIVTVNYFKGVPSKKIDEVIAIGEKIPTPTENNTSLSYVDDQVLWQASP
                     YSKTEVDTKVTAVDDKVTALNTSVTQLDTKVTDLGNTVTSSDAPGFIKIWAGSSAPAG
                     YLLCDGSAVSRTTYAALFSAIGTLYGVGDGSSTFNLPNFGDRYPVGFGSLGVVGTMLS
                     QGLPNITGKIINTRQVEAAEGSFYLEAGTGGRGTGGTATASYNIVFDASRSSNIYGAT
                     NRVQPFSTVVNFCIRY*"
                     /db_xref="UniRef100_R7I616"
                     /db_xref="R7I616_9BURK"
                     /db_xref="ppn:Palpr_1970"
     gene            288358..288645
                     /locus_tag="SRR1747052_scaffold_1_prodigal-single_352"
     CDS             288358..288645
                     /product="hypothetical protein"
                     /codon_start=1
                     /transl_table=11
                     /translation="MGSNSSGTYIDESLPNITGTVEQGLGYSVAWNAALNDNGGALYG
                     IHATTKCADAAGISGAYSKGFGIDASRSSNVYKDNAKVRPDSLSAMYCIKY*"
     gene            complement(288940..289266)
                     /locus_tag="SRR1747052_scaffold_1_prodigal-single_353"
     CDS             complement(288940..289266)
                     /product="hypothetical protein"
                     /codon_start=1
                     /transl_table=11
                     /translation="MSIYKGSTPISKNATSNWQAAFPDWKRREIKASGVTYTSSKYGY
                     ILIRNTAYTDNFRGFINGNEVFHQYGHYSLWEDWNSIMLAIAPGDTYQISGSGGELIF
                     IPAKGN*"
     gene            289407..289781
                     /locus_tag="SRR1747052_scaffold_1_prodigal-single_354"
     CDS             289407..289781
                     /product="hypothetical protein"
                     /codon_start=1
                     /transl_table=11
                     /translation="MIVSVQDLRDKAIAVKRLREKIKELTEYKEKCENALVEELKVVA
                     EPEQKTFILGDISVMIADCKGYSLTEAGQAIMNTIPYSEKLWKKEIDMKEVRKDPRFK
                     NYIIETPHRTRVTLKEVVPDNG*"
     gene            289774..290418
                     /locus_tag="SRR1747052_scaffold_1_prodigal-single_355"
     CDS             289774..290418
                     /product="Putative deoxynucleoside monophosphate kinase n
                     =1 Tax=Cronobacter phage vB_CsaM_GAP32 RepID=K4F7E6_9CAUD"
                     /codon_start=1
                     /transl_table=11
                     /translation="MAKIIGFSGLAGSGKDTAADVLCAKSNSYKKISFGDAVKDVVAA
                     SFGWDRKLLQGDTVESRQFRETKDEFWSEVLGKEFTPRLALQLIGTECFRNTIDNAFW
                     VYALKHRLANSDYDGTYLITDVRFPNEVNMIHDLDGVVYRIKRGELPKWYIAAQKYNV
                     AKARGEDVELPDLLKQVHASERSLAGLCLEDFTIYNNGTLEEYQQTVLDLILKD*"
                     /db_xref="UniRef100_K4F7E6"
                     /db_xref="K4F7E6_9CAUD"
     gene            290474..291103
                     /locus_tag="SRR1747052_scaffold_1_prodigal-single_356"
     CDS             290474..291103
                     /product="Thymidine kinase {ECO:0000256|RuleBase:RU000544}
                     ; EC=2.7.1.21 {ECO:0000256|RuleBase:RU000544};; 
                     TaxID=926067 species="Viruses; dsDNA viruses, no RNA
                     stage; Caudovirales; Myoviridae; Tevenvirinae;
                     T4likevirus.;" source="Aeromonas phage PX29.;""
                     /codon_start=1
                     /transl_table=11
                     /translation="VAKLFFIYGTMGSSKSSLLICKNHSYKEKGKKTLIIKPTTDTRN
                     GAFTHGQMGTTCSRPIPEGPECLFLDSGKFSDLPNFITVEDLDIIFVDESQFCKKEDV
                     YYLSDVVDDLGIPVMCYGLKTTAEGDLFEGSATLLAIADELEETIGICDCGRRATHHI
                     RLSGGKYLAGNAGCESDDVKYESCCRRCFKKHLRAQGIIGANEVYKKNK*"
                     /db_xref="E5DQ86_9CAUD"
                     /db_xref="UniRef100_E5DQ86"
                     /db_xref="ddl:Desdi_3333"
                     /db_xref="2.7.1.21"
     gene            291116..291670
                     /locus_tag="SRR1747052_scaffold_1_prodigal-single_357"
     CDS             291116..291670
                     /product="hypothetical protein"
                     /codon_start=1
                     /transl_table=11
                     /translation="MKKVYINRRLLSDEAAEVLLKLFPAGGVFSEEAVYRTLRKITKD
                     MIPNGCNKTPTQIRAELDKFISEELTIKIDIEGVTCEKCERKVTVEDEHQKAMVKLAE
                     MANEEHKKTVEVSEVVEEESVEPENVIAEELKQESVDIVNTEVAKEVVTVEEVKPTVE
                     QTAKKQPVAKTARSSKKKTTKKKK*"
     gene            292161..292469
                     /locus_tag="SRR1747052_scaffold_1_prodigal-single_358"
     CDS             292161..292469
                     /product="hypothetical protein"
                     /codon_start=1
                     /transl_table=11
                     /translation="MKIFKSIGDCFSMIGLSMMSVFNPSILEGEIDKLESKYSKGKKI
                     DRFKVDSRGIPVELDMPKEIIDDIYKHFRNVGVKLTIDDWWNLQDDYKACGYVYIYDV
                     *"
     gene            292481..292720
                     /locus_tag="SRR1747052_scaffold_1_prodigal-single_359"
     CDS             292481..292720
                     /product="hypothetical protein"
                     /codon_start=1
                     /transl_table=11
                     /translation="MNKKEKKNLKEELAEGVEHIQKQSFINGAKHAMTALTMAIQNSS
                     NSSFRKDQLLTLIVEISKVFDDKDFINEVFERKDI*"
     gene            complement(292735..293712)
                     /locus_tag="SRR1747052_scaffold_1_prodigal-single_360"
     CDS             complement(292735..293712)
                     /product="Uncharacterized protein {ECO:0000313|EMBL
                     :KKN24895.1}; Flags: Fragment;;  TaxID=412755
                     species="unclassified sequences; metagenomes; ecological
                     metagenomes.;" source="marine sediment metagenome.;""
                     /codon_start=1
                     /transl_table=11
                     /translation="MNELIIYLKLTNRCQLRCQHCYNAVSKFNDDLSVNTLKQAVSFI
                     NNKTLTNNVTLILHGGEPLYDGIQKSQFVIDNVDKKVNLYITTNLMYNIDEKTLNFFK
                     QFKLISTSWDYKIRFRTKQQLKLWENNVRKLTESNINIQPIVSLNKYLINEIKSDALF
                     SYFKQFNISKLNFERITETGNAAKFNVKANNSDIDKWLYNAYIENINKFNFTIPLFES
                     CEEAVFHNNLIGCRKRQCQKKIITINTDGTICGCPNSYQFTYGDIYGKTNVDVYNSLI
                     TKELIRNNNCYICQYFKYCNGDCCQLNWDETGCPGMPSIFEYLINKAGN*"
                     /db_xref="A0A0F9NZI1_9ZZZZ"
     gene            complement(293709..294491)
                     /locus_tag="SRR1747052_scaffold_1_prodigal-single_361"
     CDS             complement(293709..294491)
                     /product="hypothetical protein"
                     /codon_start=1
                     /transl_table=11
                     /translation="MFYNNIYIKTTDVCQQLPLCIKKTAKINQNFIGEIHIDNVQSIY
                     KTTNKSITSKEEAERIINSTKAIKYFQDFNTLLLNNELDLFFDNYSGEDILGTYYLYQ
                     NSQFENFASLLNSNSIVYSTIENVYHKNTQVLDVNIPIDLFDNILIQYDALSYGAENN
                     FINDYFSHDEIVSILNDTVNKGLKTALQMFLQNDGSLLPSNNKCELQALLLMMLKVPS
                     IPVKLSILDNSRYNSTINNFRPHKQINKQKIQELIQPNFILP*"
     gene            complement(294481..295197)
                     /locus_tag="SRR1747052_scaffold_1_prodigal-single_362"
     CDS             complement(294481..295197)
                     /product="hypothetical protein"
                     /codon_start=1
                     /transl_table=11
                     /translation="MIKTGLPYDFETMQQIMQEGAIVDVTNINYPSIPNEDNVKTSLI
                     YLRNTNFDNVHLNFQKADYNLKVEFLDCYFSGGSFPCKINELSDTLLHAIFKILDIDN
                     ELETILTEQEEALYINSHKEQLNELIQLSISLPLFLINRLDNIDFEISFDDLSKSNDE
                     TCKDIINLIIDSPEFCLIYSKDLGIQPKFYEKLFTLDNNVLFENICNHTPFQTLMFGI
                     ADEQNWNAFVNSIKEVVNVL*"
     gene            complement(295194..295820)
                     /locus_tag="SRR1747052_scaffold_1_prodigal-single_363"
     CDS             complement(295194..295820)
                     /product="hypothetical protein"
                     /codon_start=1
                     /transl_table=11
                     /translation="MVDSNTKIQKITANSIVGFISQFNSTVVDPAYNTATYHSGNKPH
                     FSKTANGLTTPQSVPDNQLLGTKRTYLSSNDTRINAASLCAALLNITQSLSKIRKFQS
                     QWYFNTNGTQALVDSMSGTGILTFPDIPAGTKEASWTREGNTNIQLSPQMLFSAGKRI
                     MASDANQTIANCLNAWTSQCRDSNEIIYKFFQCYSDCHSNCYDSRGRR*"
     gene            complement(295845..296771)
                     /locus_tag="SRR1747052_scaffold_1_prodigal-single_364"
     CDS             complement(295845..296771)
                     /product="hypothetical protein"
                     /codon_start=1
                     /transl_table=11
                     /translation="MKNLTLSIMPSYKCNFKCQYCYLGNLIQSDNLLSLENLESSLLE
                     LKQLYNIKNVSLYGGELSLLDNVYLQRLADLIKLQLPKSSISLTSNFSNENILTFCLL
                     NNIKLNVSLNEERYQYSKTLQQIKEYTGTKLFDLTVVVLPSIINRPINELYKFYNKLG
                     FDVFFIQHHNSVYKKSCSISLDQFSRFLYDFICYHSMQSDAKFKIENLNVLNDTDFDP
                     NTEGYLFINPNGKYCTTVFKNNIEQYVTFDNLQQWQTFCEKSYQTYIKSCSTCKYFNK
                     CKAEHLETLNNNNECSGLKRLLTLLQNRSIVK*"
     gene            complement(296768..297667)
                     /locus_tag="SRR1747052_scaffold_1_prodigal-single_365"
     CDS             complement(296768..297667)
                     /product="hypothetical protein"
                     /codon_start=1
                     /transl_table=11
                     /translation="METLRNLSIQPSFKCNWGCKFCYLGNLKTDTTLLNLNVLKDKLS
                     EIKQYYKITHVQVLGGEPSLLDCYYLEELQNLIKDYQVTYVTNFSNIKFVNFCLQHNV
                     QMTISVNKERQHFAETIKNLNLIKGLKNIQLSSVVLPSLLNDNIKSILQFYNSFGFDV
                     YFLKYNASRTNKLNYNITNEKYYKFIDELIKQYQIGHYNFKIKNIDFLLQDNINAVSC
                     DSLFLNPNGKFSTITYDNNNKEYFVEFDTVEQFSKFCKSINAKQKDTCKQCFYYKQCG
                     SKNIYSSDKNKCMNLFKIRNELL*"
     gene            complement(297655..298731)
                     /locus_tag="SRR1747052_scaffold_1_prodigal-single_366"
     CDS             complement(297655..298731)
                     /product="hypothetical protein"
                     /codon_start=1
                     /transl_table=11
                     /translation="MKQNNLSSFGFDCLLFERCNLHCTFCLEEHSVNDIDIQWIRQLP
                     SMLLERFVKEYEKHSETNLITFRIWGGELFFDALPDSLFKEYRMFVEQTKRLFNKTFP
                     KIKLDFAWVSNGVFKNIERVISLLKETNSGINLSYDPIGRFHKKELENLMIENALRFN
                     SLQLLNEISITLTKPCINAYINDQSRLLDLKFAKKIDINYYIPNINWKALLPSDDDLF
                     NFFKWTIDNKLFQIIDLNSLMLTLTGKMSKCVKGCNCNKHLSACKNCITYNCVKSSTI
                     FPNTDFYGDTVITEDNVSEIKKYKGMCKRGCFYCKYIDKCPGCCWTSIIYKNAKLDNC
                     PFRKIIEYIEQNSNLKNEFISWKL*"
     gene            complement(298718..299824)
                     /locus_tag="SRR1747052_scaffold_1_prodigal-single_367"
     CDS             complement(298718..299824)
                     /product="hypothetical protein"
                     /codon_start=1
                     /transl_table=11
                     /translation="MNPLEFYKISDYYEIACMLFEPCNLKCKFCFEDHKNKTIDTDYI
                     ENIYKIIDEKFSIDYEKYKHSLKTLYIMMWGGEIFYDALPDEVFKSYYKFVNNIKDLF
                     DRKFQNIKVIFSWLSNGVFTNYKRVEGIVRYSGGIINFSYDPVNRFSTYKQKDLMVKT
                     ATHFKKIGLADKISITLTKDSIKGFTENDDLLKYFNDIGFLIDVNYYIANVNWQSLLA
                     TDDEIFTFFKWAIDNKLYKIKVLEKCFDSVTGKPSSSYCNCLWCSQITHGQWSVDCAK
                     CSSVLPSELFYGEYTSQITEENSNQIKASIGLVKRGCLACEYHHICQHPCWISVVFKG
                     FKPSICFYKQTYDYIKSNDAIINDFLKWKHNETK*"
     gene            complement(299828..300622)
                     /locus_tag="SRR1747052_scaffold_1_prodigal-single_368"
     CDS             complement(299828..300622)
                     /product="hypothetical protein"
                     /codon_start=1
                     /transl_table=11
                     /translation="MENLLTSLYVIPNYQCNLACPHCTLHNYNIEYNEETFIETLVKT
                     NAKKYILFGGEPLLHFERFKHILETKKINSISTNLLLLSKESLNLIEYYNINIATSWN
                     LKRFTNDQLNKWFDNIKKVQCDVLITMTNDLITKNGTEKMFEVLEHLERLCTVKNIIF
                     EQVVDDRMNEKHYEQVDNWLCNIHDKWHFKMNNAIEEKLNKCILDCSKVKTLEPNGIL
                     HNGCPQFKTVHVVDKCLSCELNKICKPCILQKHCTFPIKLYNKLKV*"
     gene            complement(300607..301566)
                     /locus_tag="SRR1747052_scaffold_1_prodigal-single_369"
     CDS             complement(300607..301566)
                     /product="Uncharacterized protein {ECO:0000313|EMBL
                     :KKN29012.1};  TaxID=412755 species="unclassified
                     sequences; metagenomes; ecological metagenomes.;"
                     source="marine sediment metagenome.;""
                     /codon_start=1
                     /transl_table=11
                     /translation="LELIIKPTGRCNFNCKFCSANLLSIKHQTKVPNELIKIIKIIKP
                     NSLIFTGGDPLLVGPEYYREILSLGTFSISLTTNLKDYYIQPKRWISLFRNERVGICT
                     SFQYGNERMWSSEQVYSEDLFKKVMKRFKEDIGYTPSFISVISKSNEDKALDHLYLAK
                     ELNTKCKINGVLPIGLSKEYYPLYKMIDIWLQIKENNLEEYWDNQIQFHNGGCNFNTN
                     LMCSSTIRSFWLDDNNNIHYNNCEDCAVRGSRILLDKGKVTPKEESMKPEQLISNDCL
                     YCELCRLCNSCKSTRQAIIDKQTFCFEMKKRKQKILDAKWKIY*"
                     /db_xref="A0A0F9PWB3_9ZZZZ"
     gene            complement(301532..301942)
                     /locus_tag="SRR1747052_scaffold_1_prodigal-single_370"
     CDS             complement(301532..301942)
                     /product="Uncharacterized protein {ECO:0000313|EMBL
                     :KKN29014.1};  TaxID=412755 species="unclassified
                     sequences; metagenomes; ecological metagenomes.;"
                     source="marine sediment metagenome.;""
                     /codon_start=1
                     /transl_table=11
                     /translation="MKQYLLDKRKLSYLINDWDDLNLPFTINDKDIASQVVDFFYEQS
                     ELVYPAKSYFVAIVYAKCLEHFFHEDFYECLSVKDLLPDDKFFKTYIDSQEIYDNILT
                     RIKDPLSYKSVEKTVSYFKKEFLIGTDNQTDRSL*"
                     /db_xref="A0A0F9PFU1_9ZZZZ"
     gene            complement(301942..302637)
                     /locus_tag="SRR1747052_scaffold_1_prodigal-single_371"
     CDS             complement(301942..302637)
                     /product="Putative uncharacterized protein n=1 Tax
                     =Commensalibacter intestini A911 RepID=G6F3I4_9PROT"
                     /codon_start=1
                     /transl_table=11
                     /translation="MTTHLIDDKGIEQQTVATTNYVSNTIDEFAGTVDVSSIMRTSGD
                     QTILGTKSFSGKINYTATLSASANDQQPATTAWCNSATSIVHKTGDETINGTKTFSQT
                     INGTAMYANWGDLAEMYLTDFNYKAGTLVQFGGEKEMTLAISEVNGVVSSEPGLLINN
                     VKDDGAQPIALIGKVPVRLIGSVHKFDKITLSDIPGVAKVAESEDKVIGVALEDKLDE
                     DEKLVLCSVKLKF*"
                     /db_xref="UniRef100_G6F3I4"
                     /db_xref="G6F3I4_9PROT"
     gene            302778..303266
                     /locus_tag="SRR1747052_scaffold_1_prodigal-single_372"
     CDS             302778..303266
                     /product="hypothetical protein"
                     /codon_start=1
                     /transl_table=11
                     /translation="MFQDLCSIGPKKRLTYQATFHDYRKYNDVEYVLLKGVMLNGIKL
                     LDKLKFERKYVGRSVVFEKGDIVSFEANVQQCIKPIKYLSMTKPVYTSYYYELIKIGN
                     VKCANRVEESETPDILKDKDVKIFIVYNSFKKEYVVEHKGKKSKFPFSMTFDEINNCL
                     GA*"
     gene            303267..303764
                     /locus_tag="SRR1747052_scaffold_1_prodigal-single_373"
     CDS             303267..303764
                     /product="hypothetical protein"
                     /codon_start=1
                     /transl_table=11
                     /translation="MQGQIFELGNRHDHKIFEVNENVFLQKYKNYPIVLLSAVELYKV
                     LPSLINRKSLQDLENYDIYEFLRSLESFLQTSSWHGNCLLVEAENAKGQFFAIEILDR
                     NLLVLKRNLQFTFAKNDCIADSNLIPSRPIVKKQKLMCEHFADCFSLVESLYRTEGAN
                     VLNMI*"
     gene            303835..304338
                     /locus_tag="SRR1747052_scaffold_1_prodigal-single_374"
     CDS             303835..304338
                     /product="hypothetical protein"
                     /codon_start=1
                     /transl_table=11
                     /translation="MPISSHKLEIEQVKDLQTDLDDTVTINDAQTIRSLKTFDMSTDT
                     VRTDVIMSSQDSDTNTWAGALIFRKGDLDTGYCESFLNKSAETKDACMQLTAHQNVDG
                     TDYYANLRVGVRGNNGTSYALAPTPPVDGSNDDQILTNKWFNSKMQVVSTLPANPDSN
                     VFYFIPE*"
     gene            complement(304372..304914)
                     /locus_tag="SRR1747052_scaffold_1_prodigal-single_375"
     CDS             complement(304372..304914)
                     /product="GcrA cell cycle regulator n=1 Tax=Azospirillum
                     sp. CAG:239 RepID=R6IWA7_9PROT"
                     /codon_start=1
                     /transl_table=11
                     /translation="MEWTEDIVDKLKELWAEGYTTQKIADMMHTTKGTIIGKVHRLQL
                     PTRNKPVNLCKKHECHCEHTIEHKHTCSCQHNKVNKSPCIEIKETSIGGHDEVNEEVD
                     LHNLYDDSVKHDDRCHSEYGKTLYELKHDECRWPIGDPKSPEFHFCGEKTVNGKPYCA
                     KHCAFAYVTVGAAKDLKNIT*"
                     /db_xref="UniRef100_R6IWA7"
                     /db_xref="R6IWA7_9PROT"
                     /db_xref="nwi:Nwi_0512"
     gene            complement(305002..305745)
                     /locus_tag="SRR1747052_scaffold_1_prodigal-single_376"
     CDS             complement(305002..305745)
                     /product="hypothetical protein"
                     /codon_start=1
                     /transl_table=11
                     /translation="MSTFTIRQDTITDLSTALNDKQDKNNALTTNTNQSISGHKSFTQ
                     QLPFEVVRDTNQQEVPSQNTAGQIGLYRNKTFSKGDGYSSWLQGWRSSDGYTVSSLYA
                     RRFLESDEKEIIAELSVSIDPNGKTCATCPTPPENHNSSSIATTRWSRANISMVPGNY
                     IDLTLGASNSKYIAPANGYVVFQKSSTAPHQEIRLTNLANGLVGYANTEATMGRALGC
                     VVPCKKGDTIAIFYSADGDTQYFRFIYSA*"
     gene            305876..306520
                     /locus_tag="SRR1747052_scaffold_1_prodigal-single_377"
     CDS             305876..306520
                     /product="Putative tail-fiber protein n=1 Tax=Klebsiella
                     phage JD001 RepID=L0ASK6_9CAUD"
                     /codon_start=1
                     /transl_table=11
                     /translation="MSIFKGSKKLIKITGNNKTAKRIYYGSRLVYGTKVSRVLTYISS
                     GSVTIPNNTISCIVHVVGSGGSSGGVAGYAHEIHCASGGGSAGYSRKQYGSSLSGRKI
                     NFTVGAAISNYCTNGQNSVFLSQIGGLGHGGIAATGAASQAGGAGGTASGGDINTNGT
                     QGSTGSWVAAGGTGKGASGHTINGVQYGFGGSCTASGSPTSGSGCVIIELIYWN*"
                     /db_xref="UniRef100_L0ASK6"
                     /db_xref="L0ASK6_9CAUD"
                     /db_xref="bur:Bcep18194_A5862"
     gene            306577..306765
                     /locus_tag="SRR1747052_scaffold_1_prodigal-single_378"
     CDS             306577..306765
                     /product="hypothetical protein"
                     /codon_start=1
                     /transl_table=11
                     /translation="MCELIESFQYEILKRLKEMTSVVVFEYEDVKFIYDKSFKTSDEF
                     KDLCDEYKEKFSKVYEQY*"
     gene            306752..306955
                     /locus_tag="SRR1747052_scaffold_1_prodigal-single_379"
     CDS             306752..306955
                     /product="hypothetical protein"
                     /codon_start=1
                     /transl_table=11
                     /translation="MNNIDKKYRSLGLYSYFIKHFDLCSRLFRQEIKWLSVYVYAKNK
                     VSMNVHKKLLGTPKIKTFYKVIK*"
     gene            complement(306995..307372)
                     /locus_tag="SRR1747052_scaffold_1_prodigal-single_380"
     CDS             complement(306995..307372)
                     /product="hypothetical protein"
                     /codon_start=1
                     /transl_table=11
                     /translation="MKVEELFDKIDSLRLNKETKYELKNAIEDIIDNCKELEEQKKEL
                     EEQKKQFDDEKAKLEAQIVRLKQPSEQFIATLEEAFNQHPELITNIIDNRIEEGLQVQ
                     SEYVSDVDDEHEEINLYYFGHCL*"
     gene            complement(307446..308234)
                     /locus_tag="SRR1747052_scaffold_1_prodigal-single_381"
     CDS             complement(307446..308234)
                     /product="hypothetical protein"
                     /codon_start=1
                     /transl_table=11
                     /translation="LTGQPLNTNTTEHPIAGWVNGVTQVFNGIGFIGSYLFSLPGIKY
                     SIANGRDENNKPIVNEYETKSVKLFSVRNARYNNKVVIVDDKLDIRNDAQFDGDSHIY
                     WNNGTKTFQQTVVLGYFDTQSTSPFNIVSFKQCMVDSFVTANASNFSNIGRSLIANMG
                     MPSHKVINLTLGASGTIYRAPDNGYISIAKSASTDKGWIAMSTTSNTCIFNNATYEGY
                     EIAYTMPVRKNETFLINYSGMKSETNRFRFIYSNGDTPAKEIKN*"
     gene            complement(308410..308787)
                     /locus_tag="SRR1747052_scaffold_1_prodigal-single_382"
     CDS             complement(308410..308787)
                     /product="hypothetical protein"
                     /codon_start=1
                     /transl_table=11
                     /translation="MSSFVIKKTVVENLGTDLESKQPKGDYSTKDEVANSIQENLLDY
                     TTNRALSIPQVVNYSTEYVEENKKRYRLKILRDTTYYVPNGFESDGTTKRFSIRKTIN
                     DNYVDDAFWSDIDLHTEMVFFLL*"
     gene            complement(308932..310230)
                     /locus_tag="SRR1747052_scaffold_1_prodigal-single_383"
     CDS             complement(308932..310230)
                     /product="hypothetical protein"
                     /codon_start=1
                     /transl_table=11
                     /translation="MVSYTVKQTVVENLNADLDGKQPAGDYPTNASLTESLQSNLLNY
                     TTNRILEIPQDIKLELNNGTLTLKAGSKVYIPNGFESDGTTPKFDVFIVSKDVLLSAS
                     LVSNYYTSGYGWCFNKNLNKIQGGNFIGNQFQSGTFVQTVCCMFYDTAANIIRYTADT
                     GATWEEGYSLPFAVTQLVHGTGITSIDQVFNGFGYIGSTEFALPGVKYQFAVGTDNNG
                     LFSSVVKTSNTVTIRNNLTTETGEAVCFLTEDFQPYAVWQNNYHTSATQPDDQTGAVW
                     FNGNVFYQNIGTNDSPNWKQKNLIPCFNYSVNQGTVTQFKGYEVSKFNSYQDFELAEK
                     PLPSNNFINLTLGASGTIYTAPANGWINMSVNLAVNNYMAFFNKNSANVSELINMQSA
                     GINQNYTIGFPIRAGQKFRVQYDAYNNLNSFRFYFAQGEL*"
     gene            complement(310316..311569)
                     /locus_tag="SRR1747052_scaffold_1_prodigal-single_384"
     CDS             complement(310316..311569)
                     /product="hypothetical protein"
                     /codon_start=1
                     /transl_table=11
                     /translation="MSNYQINQSVVQDLQTDKNTIIDKFNSNRIVSIPQDIVITFDSG
                     VLTLISGSKLYVPNGFESDGTTPKFDIFILQKDVISTRNSSVKEFYMYETKNDVISQW
                     GNSSFCIISSGTTAPTGKTFMCWYDLNDNKIKVTKDSGATWEDRGMSFPFCLATSSDT
                     AIKQVDQLFNGFGYIGSTCYILPGVTGYIPKGLNSDGTLINEIITQTKVSITTVTSSW
                     GTGSETFFFNGVDSYIHRASKNCFYQATQPIVKDVENYWFNTASGKYYETKDSGLTWT
                     EFKAIPAFTITFDNSLITSLKSCGVHELVNSNATNLSDYGREIISGLGKPSDKYIDLT
                     VGASGTTYIAPMNGYIYCSGHANASPAYISIDIPNLQYCGINGNEGHDLTTNQIALKI
                     GDKFTLRYSNTTINAFRFVYDEGCS*"
     gene            311817..312386
                     /locus_tag="SRR1747052_scaffold_1_prodigal-single_385"
     CDS             311817..312386
                     /product="Uncharacterized protein n=1 Tax=Mycobacterium sp
                     . (strain JDM601) RepID=F5YTR1_MYCSD"
                     /codon_start=1
                     /transl_table=11
                     /translation="MFKILPVNTVLFSTRTAGTYSYTIPTSQNYRITVVGGGGGGCTA
                     SGGSSGVFIGQIKLSKGTVLNITVGAGGSNGNRNTSNSGIACRGGTTTIEGLCSIGGG
                     YGGGAQRHISAEAQKAGEACSGYNSGFIVIKNIAGNVGDGWVAGGHGGYSIVDGTLTG
                     PGAGGSGTNASTKAGGATGQSGWVEIRTI*"
                     /db_xref="UniRef100_F5YTR1"
                     /db_xref="mjd:JDM601_4092"
                     /db_xref="88663593"
                     /db_xref="F5YTR1_MYCSD"
     gene            312468..312698
                     /locus_tag="SRR1747052_scaffold_1_prodigal-single_386"
     CDS             312468..312698
                     /product="hypothetical protein"
                     /codon_start=1
                     /transl_table=11
                     /translation="MTKFFDAERVLFPLLNSNKFVSMKEFISYTRRVESASRNCAKFD
                     ISPIAIENALKLYPKKVLWKNGCGFRVEDCKE*"
     gene            complement(312777..313154)
                     /locus_tag="SRR1747052_scaffold_1_prodigal-single_387"
     CDS             complement(312777..313154)
                     /product="hypothetical protein"
                     /codon_start=1
                     /transl_table=11
                     /translation="MFKALKDNKIIAVNETGEFPCMVLDTVEEDTEHQVSDYVHCNGE
                     FVLTTSDPAIEQYKENKRYERDVMIEKYEWRLSRYERQKAIGIETTDSEETYIKLCQY
                     IQELRDLPEKDKWWELELKEFEF*"
     gene            complement(313208..>313492)
                     /locus_tag="SRR1747052_scaffold_1_prodigal-single_388"
     CDS             complement(313208..>313492)
                     /product="hypothetical protein"
                     /codon_start=1
                     /transl_table=11
                     /translation="TNTQYADLAVYCNKNGLVIEDKGDYLEAVNPPEPTDEEKQTRVR
                     QVRNQYLQDTDKYIALSDFPITERNVSCIKRIEFICVIILKQKIGSKPIR*"
ORIGIN      
        1 TTCGGGTGGA TTGACAGCTT CCAGATAATC ACCTTTATCT TCAATGACTA AGCCGTTCTT
       61 GTTGCAATAA ACAGCAAGGT CAGCATACTG AGTGTTTGTC ATTTCGTTTT TATAAAGTTT
      121 CATTTGAAAA CCTCCTTAAT ATCCAAAAGC TATCCAGTTA CATAGTTGAT TGCTCAAAGC
      181 TATACCTTGG AATGATATAT AAATTTTTAC ACCAGTGGCA GTTTTATTTT TCCAAGATGT
      241 AACTGATAAA TTATTATCAT CTGGCGTTGT ATCTGAAGCA TTCAAACTTA TTACATAACT
      301 TGTTGTTGTA AATGCTTTAG GAAAAGTCAG TGTAAATGGT GACGATTGCG TGAACTCTCC
      361 GCCCTGTTCA ATCCAACCAT CTGAATACAC ACGATACCAT TCAGTACCGT TGTGATACGA
      421 CTCAACCAGA TAACCACGGG AAGCGGCATT CACATCAGTC AGCTTTTCCT CAATCCTTGC
      481 AACGTTAATC AAGGACGCAT TCTGCAAGGT ATCGCCGACG TAATAGTAAA GACTATAATC
      541 AGAGGGGACA GTTTTATCAG CAAAAATACC TTCCTGCCCA TTCAGCAACG GCAATCTGAA
      601 AGTCTGGTCT GTTGTATTGA TAACAAAGTC GTAATCCGTG TATGTAGCAG TCGAAGCGAC
      661 AAACCCAGAC TTGCCAGCAT TTACTTGTTC AACCAGCCAG TTATACATAC CAGCATAGAC
      721 AGTGCTGCTA TTCCATTGAC CCGCAGATTT GAGCCAAGAC AGGTTGTTCA TATCACCCTT
      781 ATAGTATTGC GACATACCAT AGGAATAGAC ATTGTTGACC TGATAGTTGT TGATAGGACG
      841 TTCAGCTTCC TCAACACCTG TATTAACGAC AATCACATAG GGATATTGGA TTGCTTCTTG
      901 CTGAACAGGG GCGTTGTCTT GATAGGTGGA AGAGGACAAT CCCGCTGAAA ATAATGTCTT
      961 CTGAACTCCA TAATAGTTGC CGTTTCCCCC GAATTCATTT ACTTTATCCC CTTTTTGGAA
     1021 CGCGCCAGAA TAAATACCTT CTGGAGCGCT CAGCCCCGGA ACAGACGCGA CACTACCCGT
     1081 TATATTCGGC AAGCTCTCAC TCTTAATCCC GCCAATCAAA GTCAAGTCAA CCAAACCCTG
     1141 AGCATTAACG ACGCAAGGCA ATCTGATTGT CCCAGCAGTA TCATCAACAA CGAACTTACC
     1201 ACATTGACCG AGTTTGCTGT TAGTCTTCTC AGCTTGCCAG TTTGTTTCAG TCGTGAACGC
     1261 ATTAGCCATA GTGGTCATGC GAGCCTTGAC TGCTGACGTA AATGCAGGGA ACTGTGATTG
     1321 AATAATTACC TGACCATTCA GATACCGACG TTTGTTCTTG GATTCATCAA TACCCAAAGG
     1381 AGCGAAGACG ACATCCATAA TAGACAAAGA CCCAGACTTG TCTTTCACAT AATCCACGGT
     1441 AACAATTGCA TTATCAGGGG CATTTTCTGG TGTGTTTGGA GCATAGGCAT AAGCACCTGT
     1501 CGTACCGGAT TGAGGAACGC AAGCGGCTAC AATTGAACTA TAGCCATCCT TGTTTTTCGA
     1561 ATGAATAGTT GTATGAATTT CGCCAGATGT TAATTGTCCA CAACCAAACC ACCCCATATC
     1621 TTTTCCGTTT TTATCTTGAA CACGAAAAGC ATCATTTTGT TGATAAGTTT CAGGGTTTTC
     1681 GACGGTAATA TCAACAGTTG TTGATTTCTT TAAAGGTTCG ATTGTAAAAG TTTTTGAGGA
     1741 AGTAATAGTT TGATTCGTAT CAAGAGTAAC AAGATTATCT GTTGATACTT CTGTTTTAAT
     1801 ATCACCGTTA CTTGCAATAA TTTTACCATT AACACGAATG CTCATATTCA CACCTGTTTG
     1861 TTTTCAAAAT CTTTATAAAA GAACGTGATG AAAGTTTTTT AGAAAGTGAT GTAAATAAAG
     1921 CTTGACAAAT ATGCGCATTT ATTTTAATTT ATGTTCATTG GTTTAACAAA AGGAACTCAG
     1981 AATGACAAAA CCTACATTTA ATACACCGCG TGATCTGATC GAATATTTGA AAGAAATGTT
     2041 TTTGAAAGCA ACTGATGTTG ATGAATTTGC ATCTGACTTT TATCAGTTTG CTTTTCAGGA
     2101 TATTGACCAT ATTTTGGGGG ATGTAATCGA GATTGACGAT GACGATACAT TTCCTGTTTA
     2161 CGGTTCATTG AAACAGGCTA AAGAGTTTGT TGATATGAAT AAAGATGGGT TTATCTTTAT
     2221 TGTTAAGGCA AAAAAGAAAA AACCTGTTGC ATATATTGTT CGTAATGGCA AATTTGTGAA
     2281 ATTGACGTAA CATAGAGAAA AGGGCGGGTA AATTACCTGC CCTTTTTTAT TTAGCTTACT
     2341 ATATAGTCAT TTGAAAGACA ATTAAACTTC ATTAAAGATA AATTTTCAAT TAAATAAAAA
     2401 GTTCTATATT GAACAATTAA ATTTATTTTA ATAGGTTTAG AATGTGTGAT TTAATTGAAA
     2461 TCTTTAGACA AGAAATATTT CAAACACTTT TAGAGTCAAT GTTTTCCATT GCAGAGCTAA
     2521 ATTCTAAAAA AGAATTATCT GATAAAATAA AATATTGTAA AAAATTTTTG AAAATTGTTG
     2581 GAAAAGGTAC AACTCGTATA AGTTTTTATT TACCAAAAAT GAATCATGTT TTAAAATTAG
     2641 CTTTTAATGA AATTGGTATC AAACAAAATG AATTTGAATG CGATAAAAAG AAAGCTAATT
     2701 ATAAAATTTT TACAAAAATT TATAGGCATG CTGATGATTT TAGTTGGATA GAATGCGAAT
     2761 ACGCTAAAGA TGTTTCAAGA TCAAAATTTA AAGAATTAAC AGGAATATCC CATAGTGATT
     2821 TCGGAAAAAT TCTTTATCTT CTTGGAGACA TTTATTTTAC AAGAAAATAT GATAAAGAAT
     2881 TTATTTCGGC TAATTTGAAT AAAGATGAGT TAGCTAAATT ACACAATAAT TATGATGATG
     2941 TTATCAAGAA AAATAAATTT ATTCAAGAAT TTTCTAACTA TTTATATACT GAAAAACCTG
     3001 ATGCTATGTT TATTGCTGAT TTAATTGATA ATTCTGCGAT TTCTAACTTG GGTGTTGTTA
     3061 AAAGAAATAA TAATGAGTTT TTAGTTGTTA GAGACCATGG TTTGAATAAA AAGATCATGA
     3121 ATATGATAAA TGATTTAGAT TAAAATAACC CAATATTCTA AACTATCATA AAATTTATGA
     3181 TAGTTTAGAA TTGTTTAGAG TTTTACTTTT TAACCCAGTT ACCAACGACA ACATTACCAA
     3241 ATATTGCTTC ATCGTTAACT ACGAATTTAG AATCTTTTAA GTAAATTGTG CCGTCAAGGT
     3301 TTTCACTATT ATAGCCAATA TTTGCACCGA AGACAAATCC ATTTTTAGTC AACCCATAAC
     3361 GGCTACTTGT ATAGACAGCA TCTCCAAATG GAACGTTGTT AATTGAATAA TTATCATCTT
     3421 CTACAGCGTA CAGTTTCAAG TTTAATCCAT CCTCGACAAT TTTTAACCAA TATGTTTTAT
     3481 TGGCTTCCAA TGTAAAATTG CTTGTTTTAG AGCCATTTAA ATATCCACCA AACTTTCCAC
     3541 GAGTTTCTCC AATCCACCAA ACATTTGTAC TTGAACAAAA AACAGCTGCT GACGAACTGA
     3601 CGTCATTAAA TTTAACTTTT GTTATGATCT CTAAATTATC AGATTCTTTC AAATCATAAT
     3661 TAAGTTTAAG ATAGCTTTCA GACGCTTTTG ATCCATTGAA CTGGTATGTT GATATATCGT
     3721 AGGTTGCATC TGTTCCTACC AAAGTTACAT CAAAAGGTTC ATAACCATCG ACTTCTGAAT
     3781 AACTATACAC TTTATGTTCA GGAACATTGG TTTGACCTAA ATATGTTACG ACACTGTTTT
     3841 CAATTGTCGG TGATTCTTCT TTCGTTAAAA TAATAGCAGT GTCTTGATTG TCTTTTTCAA
     3901 CGCTAAACAT ATTTAATGTA TCAGCAACAC CTGTATCAGT ATAATTGTAC AAACAACCGT
     3961 TTAAGTTATA TTTAACCAAT GTTTGTTGAT TATATGCAAA AAATAAATCA TCATTAACAA
     4021 CGATTTTAGT ATTTGCTAAA TCAATGCTTC CTTTACAATA TTCGCCAGTT AAATTCTTAT
     4081 TATATCCTAT ATCAAAAGAA TTTCCTGTAA ATATATTATC AGTTGATTGC CAACATTGAG
     4141 ACCATGAAGA TATTTCTGGC AAAGCGTCTA AAGTATAAGA ATTATCTTCA AGCATATATC
     4201 CAGTTAAATT TGTTCCGTCC CATATCACTT TAAACCAGTG CCATTTATTC AATTCGACTT
     4261 CTGGCGCGGA AGACTCCCAA GTCCAGCTCC CGTGATAATA CCCAAATTTA AATCCGCTAT
     4321 TATTACGAAT GATAATAGTT CCATCATTGC CAGAATTTCT TCCAAACAAT GTTGAGTGAG
     4381 ACCCATTTTC TGTAAACATT GCTTTTGTCA CAATTTCCAT TGATGTCATA TCTGAAGGAA
     4441 ACTTTTTGTT CAATGTTAAT TTGTTTTCAC TACTATTAAA TCCGGAATAA ACACCTTCAG
     4501 ATTCAGTACA ACCATTATTA ATTAAATAGT AATTGTTTTT ATATTCACCG ATGCTTTTAT
     4561 AGTTTTTACC AACATTCATA AACACATTTT TTGTGTCATC AATAAAATGC CAATTCGGCA
     4621 ATGTATGTTC TTTTGTAGAA ACAATTAATG GGTAATTGTC TGTTTCAGTT AAGGATGTTT
     4681 CAAGTCCTTC AAATTTCTTC ATGTCTAAAA CAATATTGCT TGAATCGACA ATAGTTTGAG
     4741 TTGATCTGTA ATCATAATAA CCACGTGATT TAGCTTTCAC AATAAACGGA TAATTACTAT
     4801 AAACGTTTTT AACTAATTCT GACATTATTG AATTCCCCCA ACGATTTCGA TTTCAGCATT
     4861 GATATTTGTT GTCACTGTTG CAGTAGCTTC TTTCATTTTA TAAGCTTTAA CTTTTGTCAT
     4921 TGCACCTGTT TCAGCAGCTT TTTGAACAAT TCCTTGAATA CTTGTTGAGT TGCATAAATC
     4981 AGAGTCAACA ATCTCAAACT GTGAACGATC TTCTAAAGAC TGTACAATAA CATAATTAAA
     5041 ATCGCCATCG TTTTTTTGCA ACGCATACAC AACTTTTGTT CCAGTAGCAT CAAAAGTGAA
     5101 TGGAATATCA TCTGATGTGA AAGAGTATTC ATCGCTGTTA AATGCATCAG GTTTTGACAA
     5161 TTTGATTTCA TTAAAAATTG GTAAATTGTT TTCGTCACAA CCAGTATATT GCAAAATTAG
     5221 GTATTTGTCT TTTTGCTGAT ATTTTATTGA TAAAATTTGA TTGAAACGAT TAAAAAAGAA
     5281 CAAATAATTT AGATTAGCAA ATTTGTTTTG CATTTGTAAT TTGCCTGATT CTAAATCTGA
     5341 TAGTTCCGTA AAAGAGTTAA TAGAATCACG TCTAATGCAA CGTAATCTTT CAGAAGAAGA
     5401 GTTTGTACTT TTACAAATAA TAAATTTGTG ATCGTTTGTT ATAGCAACAG GTCGAATATT
     5461 AATTTCTTGC AGCTTGGATA CATTAATGTT TTCTTTTGTA ACTGTATCAG TATTTTCATC
     5521 AATTATAGCG ACAATATTTG CTTTAAAATC ATAAACATAT AATTTATCAT TTTCATACAA
     5581 TGCAATACAT TGAGCTTTAT AGTTAGCGTA AGACCAATCA ACGTCTTCAA TTAACCACTG
     5641 TTTTAGATTC TTTCCTGTTT CAAGGTCTTT TTTAATGACA TAATTTTTAT TGTCTGATTG
     5701 CAAGACGTAA ATGTCTTCAC CTATATATCC ACCTCCAGCA TGATAAGAAA TATATTCTTT
     5761 CCAATACCTT GAATCGCAAC GGTATTCTTC CGAAGTATTG GATCCAGAAG TATATCTTAA
     5821 ATTGCATGTC AACAATTCAC CATTTGGTCC AAATGCCAAA TCACGCAAAC CCAAAGTACG
     5881 TGTAACAGTA GAAAAATCTT TAGCTTTTAA ACCGTCTAAC TTAACGTATG ATAACTGTTG
     5941 CATAGCATTT GGTGCATAAA CAAAATTTCC ATCTGCGGAT AAAATTCTAG GATATGATGT
     6001 TTTAAAATCA TCTTTATCAG AGATACAGGA CCCTTCACCA CTTAAAGCAT TAACATGATT
     6061 CAAAAAGACT TTATCTTCAA CATTTACTTT ATTAGATGAA TTGTTCAAAA CATTATTGAA
     6121 TGTTGAAGTT TCAAGGTCAC TTCCGCCACT TCCAGAGATT TTTTGAATAT GTTTTGAATA
     6181 TTCTTCAAAA TTGCTATCGT CAGCAATTGT AACACCTTTT TCTTCAATTG CATCACGAAT
     6241 ATCTTTTTTA ACATCTAGAA GTTTCTTAAT GCTTAAATCA ATCATTTATG CACCTTTTTA
     6301 ACTAATTTAG TAACACTATT AATTTTTTAG AACCAATTTA AATAGCAACC CGTACAAGTT
     6361 TAAGTTTGAA CAAATATGTT GCAATAAAAC AAGCTTTATG TTATAGTTTA TTTCGCGTTC
     6421 AAACAATTAA CAGTTAGAAA ACTAAATGAT TAAAATTTTT ATCTCAATAA AGACAACCGG
     6481 CACTATTCCA TGGAAACATG GGATAACTGA AATAGCAATG CTTGCAGTAA AAGATGGTCG
     6541 TGCAATAGAT CAAATGTTTA CTAAAATGAA TCCTGGTGAA GTTGAGTTCG ATTCAAAAGC
     6601 GCTAGAAATT AACAATGAAA AGCAAGAAAC AATTCAACAA TATATTCCGC AAGAATTTGC
     6661 ATTTAACCAT ATTGAAAAGT TTTTGAATAA ACACACTGTA CCTGATGAAA AGTTTATGAT
     6721 TGTTGCGTAT AATGCATCAT TTGTTTATGA CTTTTTATTG AATATGTTTA AAAAACATGG
     6781 AACAGTTGTT GATGAATCAG GAAACAAACA TAATCGATTT TTTGATTACT TCTATTCACC
     6841 TGCGTTAGAT GTAATGCAAA TGGCAAACAT TTTATTGCTA GACATTCGCC CAACCATTCC
     6901 TGATTTCAAA TTTAATACAA TTTGTACAGC ATTTGAACTT CCTACACCTT TAGATAATTC
     6961 TTGCTTTAAG CAAGTACGTT TATTGTTTAT GCTATACAAT AAATTGTCGA CAAGTTAATG
     7021 AAAATTTTGT TTAAATTTTG TCAAATTAAA TAATTACGTT TAATTGTAGT TTGTTGTCAA
     7081 CAGTTGCATT GAATTCTTTA GCCATACATT AAGTCTGTAA AAGCAGCAAT GTCTAATTAA
     7141 TGTTCTTGAA AAAGTCCGTG CAACTATGAA CAAGGTGAAA TCCCATGTCT AAATCAGCAC
     7201 TCCCTAAAGC ATTCCAGTTA CGAGAAACCT TTTGTGGTGA AAGATTCTTG ATAACTAAAG
     7261 TTTCAGAAGA GTTTTGTTTT TACCTATATA GCAATGGGTT AACTTGCATG TGTAGAAAAA
     7321 ACGAAATGAT AGAGCCGGTT GTAAAACAAT TTCCAGATTT TATTTCAGCG ATAAAGTCAC
     7381 CAGAGTTTAA ATTAGCAATA TAAAAGAAAA GCGGGTAGTA ACAAAACTAC CCGCTGAAAT
     7441 TTTTCCAATT AATTCTTTTT AGTTCGCTTT TTCTTAAGTC CTAGACTTTC CAAAAGTTCA
     7501 GAAGTTTTTT CATGAGCTTG CTTAAACAAT CGACTCAATT CCATTACATT CAACGTTTTC
     7561 ATTGCTTGCA AATAGTTAAT CTTTTCTTCA TTTGTAAACA AATTGGAATA GCAACATGTC
     7621 TTAACAATAC AATTCTTTAC ACGATCAAAA GTGAATAAAT TATCAACAAT CTTAAATGTC
     7681 AAACTTTTCC TTTTAATGAT GCCGTATGAT GACATTGTTT TAATTAATTC TACAATGAAT
     7741 TTGTAGTTAT CACTATCATC AATGCTTTTA GATTCATCTT TTTCATAAAG TATATCAAAC
     7801 AAAATTAAAG ATGTAATTGA TTTGTTTTCA TACATCTTGC AAGCTTGATA AACAGCTTTT
     7861 GACAATTGAA ACAATTCATT ATCATCTTTA GAATTTTCTT TATTACTAAA CTGTTGAAAG
     7921 GTGTTGCTGT CTTCAAGTAA TTCAGGAAAC ACCTCACAAC ATTTACATGT TTCATTATGA
     7981 ACAGTAATAG AAGGCTGTTC ACATGTGCAT GTAATTTCAT AAGGTGCTAT AACAGGATCC
     8041 TTAAATTCTT TCAAACATTC TTTTGGTTTG TTTTCATTTA CAGGAACATG AATATCATTT
     8101 AAATCTGTAT TGTCTAATAC AAATTTAGCT ACACTAGCAC CATATGTGTT TGTTCCATAA
     8161 ACTTGCAAGT ACCAAAACAA ACGTTCATCA GACAATACTT TTTTTGTTGT ATTATAGTAT
     8221 TGTAAAACAA AATCACTTGC AGAAAGATTA TTGTGTGATC GTGCGAATTC ACGAAATTCA
     8281 ATTTCATCTT GCTTTTTACA ATCTTCTTCA AACTGCAAAC ATTTTTCAAC TTGATGTTTA
     8341 ATGTTAGAAG GAAGTAATTC CAAATCTTTT TTTGTTACCA TTTAGAAACC TATTAGTTTG
     8401 TTATTTTTGT ATATTAAGTT TAGCAAATTT AAAAGAAATT GGCAAGGTAA AATTTACAAA
     8461 CCAATGGTAA AATTTTTTAT TTACCAAGTC TTAAAAGCAA AAGCCGTTTG TGTTTTAAAT
     8521 TGCTAATCCG TACAAGTTGT CATGCTGTTT TAAAAATAAA ATACCCAAGT GTACCGTTTG
     8581 TTGTACCTGT TTGGTTACCT TTACCATGAC CACCGTAAAC AGATGCGCCA GGGGAGTCAT
     8641 TTACACCAGA GTTGCCATTT TTAGTTATAG ATGTGTCTAC GGTTACACCA GACCCAAATG
     8701 CATATGTTCC ACCTGCACAT GGCGTTCTTG TTGGTGAAGT ATGAATATGT GCAATTGCAC
     8761 CGCCACCACC GTTCGCTGTT GCTATAGAAT TTCCAGGAAT TGAAACTGAC GATGCACCAC
     8821 CTGCTTTTGC CGGATAGTTT CCGACAGAGT ACCCAGAGTT ATTTGCACCT AATGCACCTA
     8881 CAACATAAGT GACAATAGTG CCTTTTGCTA ATTTAATTGT TCCAGCTGCA CATGCGCCAG
     8941 AACCACCAGC AGCATTACAA TTTGTATAGT GCCCAGAACC GCCCAATGCA CTACCGCCAC
     9001 AAGCGCCGAC TGCAATAAAA TAATAGTTTT GTGTTTTAGG AATTGTTAAT GTATATGTTC
     9061 CTGGCGTTGA TGTTTCAACT AAAATTTGGC CAGCAGGTAA CTTATTTTCA TATATAATTG
     9121 TTGAACCTTT GCAGATCTTT TCAATTGTTT TCAAACCTTC ACATATTATA TTTTGCTTGA
     9181 TTTTACCTTT ATAAATTGAC ATAACACTAA ACACAAATAA CAATTAAACT ATAATTATAG
     9241 AACAAAGTTT CGTACGACTT AATATTTGTA AAAATAAGAT TTGAGTCGTA CGACTACATG
     9301 TTCTTCCTTT TAGTTGTAAT TTTATGCAAC TAAATATTTA GTTACTAGAA AGTGTTTCAT
     9361 ATGATTGTTT ATGACGGAAA AGAAATGCCA TTGATTACAT TAGGCGATAA AACTATTTCT
     9421 CAAATTTATC AAGGTTCAAC GTTACTTTAT CAAAAAGCAT TACCAACAGG TACAATTCTG
     9481 TTTGAAAAAT ATGGAACAAA CGGCGGTGGT GGCGGCACAA AATATGAATT AATTCTGCCA
     9541 ACAGCTCAAA TGATAGAGAT TGTAATTGTT GGTGGGGGTT CACCAGTTGT AGGTGCTGCA
     9601 ATCGATTTAT AAAGGAATTA TTGAATGATT AACGTTGGAA ACTTTTTAAA TAACAACATC
     9661 AAAAAACATA ATAGAAACAA CCGTTTAAAC AAACATAGTG ATAAACGTTA TAAGGTTTAT
     9721 TGGTCACGTT CGACAGCAAG TGGTTCAGGT TGTGGAGTTA TCAGGATTAA ACCAAAAACT
     9781 GTTGGGCAGA AATTATATAT TTTTGTTGGT AACGGCGGTG ATAATACAAA TTTCGGTAAT
     9841 GGATCTTTAC CAGCGCCGAC ACATGAAGGC GCTGCTTCAG GAGTAGGAAC TCTACCAGAC
     9901 TATTCTTCAA ATATATTTAT AGCACCTCAA GGAAATCTAC AACAAGTTGG TTCTGCTTTT
     9961 AATTCCGGTA AAGTTGGGGA TGGAACAAAA GCTGTTGGTT ATTCAACAGG TGGTTTCGAT
    10021 ACGTCTTTAT GGACAGATTT TCAAATAATT AGTAACAACA CACCGGCGAA TGGCCATTGG
    10081 TTTGCTATTT ATGATTCATG GGTTGCACCA GGCTCAACCA GAACAGTTTC GACATTCGAC
    10141 AATACTCAAA CAGGTCCGGG TGCTTCAGGA TATAATAATG CTGGTCAAAA CAGTGCATCA
    10201 TATCCAGCAC TAGGTGGATA CGTAAAAGTT ACAGCAATAT AAAAAGCGGG GTTTTAAACC
    10261 CCGCTTTTGC TGTTTTAGTC GAGATGTAAT TCCGGATCTA AATATGTATA GCCAATGCTA
    10321 TCATACCAAT GGAAATGAAC CTTAACTTCA ATATCGTCAG TTGTTTGGAC ATCGACAGGC
    10381 AATACAGCTT TTAGAGGTTT CACGCCAGAA TCGCCTTCCC AAACTGAAGT ATCCTGTTCA
    10441 ACTGAACCTT GAACAATTGA GTTATACACT TTAACTGAAC CATCTGTTTG AGGAACAAAA
    10501 GCTTCCAGCC AAATTTTGGA ACCAATACCT GCAAAAGAAG TATAAGAATT AGATGAACCA
    10561 AAATACGCTG TAATTGTTTT TGCACCTGTT TCAGACGGGG TCAAAATAAA GCCAGTGCAA
    10621 GGATTGCAAC CTAATGTCAA TTCGTTGTTT GTATCATTGA CGGTTGTTTC CATCTTAAAA
    10681 GATGCTTTAG CAGTAGTACC AGCTCTTGTA ACACCCCATG ATTTAGCTGA AGCTGAAAGG
    10741 TTACGGGCAA TAAACAAACC ATTGTAATCA TTAGCAACCC ATGAAGTTTC ACGAGCATTA
    10801 CTATTTTTGT TCGTTGACAT TGATAGATTG AACGGTAATG CATTACAATG ATTAATGAAA
    10861 ACATTGTTTG TTGCACCATA TTCAAGATTG TAAAATACGA TCTGTTCTAT TGAAGAGTCA
    10921 TACGGATATG TTGCATCATC TTTAACAACT TCAAGTGTAT CAATTGATAC AGTACTGCAG
    10981 CATGCAACGC TAGACATATC AATAACCCTA TAGTTACCCT TTGGGTTGAT TACTTTGTTA
    11041 GCTTTAAAGT AATTTCGACT ATAAAGATAA ATCAATCCAC GAATTATATT CGCTTCAATA
    11101 CAAGCACCTG TTGAATACAA TGCGGCGCCA TAACCTCTTA AAACAGAAAT GTTTGTAGCT
    11161 TTACAAATGG TTGGTGTATA AATAGGTGTA TATTGCTCTG AACCCGTGCT GCCCATTACA
    11221 GAATCACATA AAATTGCTAA ACTTCCAAAA TCGTTGTTAT TATTATTATT ATTATAACCT
    11281 ACTTTTGAAG ATGTATTATA TTTTATAGAA ATATTGTCAA TCTTATTATT TGGGCTTCTT
    11341 GAATACTTAC AACTAATTAA TAAGTCTTTA TATAAACCAA AGTATGGTGA ATTAGAAAAA
    11401 TCTAAATCAA AGTTTGTAAT TGAATAGTGA GTTAAGTTTT CAAAATCAAA TAAAATTGAA
    11461 CCTTGGACAC ACGAAGCAAC ATTGTCTTTC ATTTGTTTAT AATTCACTTT TGTATTATCA
    11521 ACTATAAAAT TAGTTGTATA ACCATTTTCA GGCATGAAAA AACATATTGA AAAGTGTGGA
    11581 CAGTAAATGT TGCCATAATC AATCATATTG AAAACATTGT TAGACATATT TACATTACGA
    11641 CAAACGTTTC CATATAAATA TGAACAACAA TCATGTGATG CACTTGAAGC AGCATTAGAT
    11701 TTACTGCAAA TATTAAATAT ATTATTGCAA ATGTTTATAT TTTGTGTTCC TTCCACAGTC
    11761 AACAAACAGG AACGATAAGT GCCGTTTAAA CTGTTATAAT CTGAAGCAGC GTTAAAAACA
    11821 CAATTTGAGA TGGAAACTGC CTGTGTATCG CTTGCATGTA GAAAATAGGC ACGATTTTTA
    11881 TTGTTTGGTG CAGAATGACT ACTTAACCAT GCGTCATCAT CAAAATTATC GCCTAAAAAC
    11941 CCAAATTTGC AATTGTCAAA TTTGGTGCAA GCATCAGCGT TTGTCACGTC AAAGGCAAAT
    12001 TCTTTAACAT TGTCGTTAGA CAAATCGCTT TCATCTCTGA ACAAATAACA ACGATTGACA
    12061 ATAAAATCAT TGACGGCTGT TAGAGTAACA GCTGGTTGGT TGGCCGTTGT GTTGTTGACA
    12121 CGACACATTG CATAGTCAAA ATTGTCTTTA CCCCAAGCAT CTTTTTCCAA CTGATTCATA
    12181 TACTTGTACA ATAAATCTGT TTCTTTAGGC ATACCACAAA TCATCAAATT TTTAAAATCG
    12241 TAAGTTCCGT TAGGAATTTG TGGTAAAGTA TTAGGACTTT CATTTGTACG TCTAATGACA
    12301 TAACAAGTAT TGTCAGCCAA TGTTGTTGGA AAATCAAACA ATGCATTTTC TGGTGTTGAC
    12361 CCGTCACCGG CAACAGTTTT AGATGGGTCG ATAAAGATTT GATTATATTC TACGTTGTTA
    12421 TAAATAATTG TAGACATTTG TAAATTCCTT AAAATTAAAC GTCAGTTGAG AATTGAAAGT
    12481 CATCTAAAGT TTTATTTGGC CCCCAAACTT GCTCTGTACA TGTTGGTTGA GCCTTAATAA
    12541 AACTATAATC TATGGAAGAA ACTTGTTTTT CAACCACATA CGATTTATCG ACAGTTTCTA
    12601 AACCACGATA ACCCCAAACT TGATCACCTA TTTTAAGTAA GGGTTTTTCA ATTGTTAGAA
    12661 TATCTTTTAT GTTGAAAGAA AAATAAATTT CACCCATTAC AGAAGAAACG CCACCTCCGA
    12721 ACACAAAGTT TTTGGGTTCA ATAGGCACTT TAAAAAAGTT AAAGTATGGT TTTTCCTCTT
    12781 TTGATGCTGT TTCGATTTCT CTAATCTTCA AAGGATATTC ATTGAAGTAG AGATCTTTAT
    12841 CGATTTCAAC ACCTTTCTTT TTTATTTCAT TATAAATTAG TTTTTTGATT TCTTGAATTT
    12901 CATCAAGATA GTAATGGACA CCCATTGTTT GTTTCCTTAA ATTTTATTTA ACAAACAGAT
    12961 TAGATAAACA AGTTTCGTAC AGCTTATTTT AGAACAAATC AAAGTTGCAA AACAAATATA
    13021 TTTTTGTTTT GCAACTTTTA AGAAGTAAAT CCAACAATGA CTATCTGTTT ACGAATCTAA
    13081 TTATAGCACA AAATTTAACG TTCTTAATTT AAACAAATAA AAGACAGGTA CAACTTAATG
    13141 AAAACGTTTA CTGAATTGTT TTTGCAATTA ATGAAAGAAA GCTATGAGCA GCCTTTAGAA
    13201 GAAAAGCACA TGAAATATGC TAAAGAAGAT TTTAGCTATA TTTCTCAATA TGTTAAAGGT
    13261 GATGAATGGA ATAAAGATGA TTTGAAGGAA TTCTCATTCC ATGCTGAAAA CGATGTCGAA
    13321 AATAAAGGCG TGTTTAGTTT TGTCAGGATG CGAGTGTTTT TTGATAAAAC ACATTTAGTT
    13381 ATACTTTCAG TCAATCAATT AAGTTATGAT TCAACACAAC AATCGAGGAT CGTTTGTGGT
    13441 TGTGCAATGT CAACAATAAA CGAAGAAGAC TATAATAAAA TCAATGAAAC TTTACTTCGT
    13501 TTAGATCATC TCGATGCTTT TGGAATATAT TCTGAATTGA GAAACTATCT TTTAAAGAAT
    13561 TGTTCATTTG TTTGTGTAAA AGACATGTTC AAACCTTTTA TTGAAGATAA CTCAATTAAA
    13621 TTTAAAGATG ATTTAAAATT TGCAATCGTT CCAAACAATA TTGAAGGTCT TGATTGGTTT
    13681 GATAAACAAC TATATCGAAC AACAGACCAA CAACAAAGAA TGGTCAACAT CAATAAAGCA
    13741 ACTGTTTAGT AGTAAAGGCT GGAAATTTTA ATTCCAGCCT TTGTTTTTAA TTGCCAATAT
    13801 CTATTTCAAG AATATTGTCT ATTTGTTGTA TCCTATCTAT AAACTTTTCT TGATGTGCAA
    13861 GGAAAGGACA GGCTCGAAAA GTTACAGGTG TATAATCACC CGGGACAATT GCCCCGTGCT
    13921 CATAATCTAC ATCATTTAAC CCTTCTAAAC GTTTTTTATA GTCACATAAA TTATAAACGT
    13981 ATGGCGCTCG ACTTGAATCA ATTAAGTCTT TATCAAATGT TGTAAATTTA GCAAAATGCT
    14041 GCCTCATAAT TACATTTAAT TGATAGAGTT TGTCTCTATT TCTTAATAAA ATTGACATGC
    14101 AATCGTTAAA ATCTTTCAAC CAATTTCCTG CTTTATAAGA AAAGTCTGAT TTACCAAATA
    14161 ACATACCCAT ATCATAATTT GGAATCAAAG CATGTGAAGT ACCTACTACA TAATCATAAA
    14221 TAGAGTAGTC ACGTGGCAAT AGAAATAGTT CTTGAACAGC ATCCAATACA GTAACAAACT
    14281 GTTTATTGTT TTCTTTTAAA ATTTGTTGCA ACCATTCAAT AATACAATTG TTTAAATAAT
    14341 GTGTATCACC AACGCTTAAA GCAATCATAT AAATGAATAC CTTTTTAAAA GGTTTGATTT
    14401 CTTTTATAAT GTCTATATCT TTACGAATCT CACCTCGACA AACAAAATGA ATTAAATTCT
    14461 TGCATTTCTT AAAATTATTT TTAACAGAAT GATGTTCACT ACCTGTAGTA ATAACTAAAG
    14521 TATCATCGTC AACATATTTA TCAAACAATT TATTTATAAT GTTTGTAGCA CACGTATCCA
    14581 CTGATAATTC TTTATGCGTA AAGCTATTGA ATGGAAGCAT AGAAAAAGTT CTATTTTTTT
    14641 CTTCTTCAAA ATTATCTTCA ACAATTTGTT CAGAATCACG TATGCTAGTC AATTTAGCAA
    14701 GCTCTTCTTT TGAGTAGTTG AAACTGTTCA ACCAATTAGC AATTAATTTC ATTAAACACC
    14761 TAAAATATTA AAATTCATTA AAATCATATA AAAACATTAA TAAACCTTAA GGTTTTAGTC
    14821 TTAAAGACTC TTTCGTCAAG AGGAAATCTA TATCTAAGTT TAGATTTCTT TAACTCTGAA
    14881 TGAATCTGTT TCCAACTCAC AAAATCCACA AAGCACTTTA CTTCTTCCAA CGAGTGTTTT
    14941 ACTTTGTCTA ATAGTAATTC TGTTAAATCT GGAAAGATCA CATTCTTCGT TTTAGCTTTA
    15001 ATCTTCTTTA TGTATTGAAG ATTAAATTCA TAGCATCTTC TACTGATCTC AATAGAAGAT
    15061 AAAACCATAT CAGGTAATCT TAATTCCCTG TAAACTAAAT TGCCTATAAC AGATGAATAT
    15121 TGTGGAGATA TTTCTACAAA TTTAATACCG AATATATTAC ATCTTTTTCT TAAGTTATTG
    15181 ACTAGTTTAT TTCTATTCCA ATTATTGTTT ATAAGTCTAT TGAAATTCTT TCCTTGATAA
    15241 TTATCCTTGG ATTTGATAAC CAAATCTTCA ATAGCAAAAC ACTCACAATG ATAATGTTTA
    15301 GATATATCGA CAAGAAACTT TGATACTTCC AATGTTTCAT AGTTGCGTTT ATTGTTCAGA
    15361 TGTTTTCTTT CTGTGGATGT TGAAGGTAAT TTTAATTTCT TAAATTTGAA CTCAACATCG
    15421 TTGATATTTT TCAGTGATAT TACACCTGAA TTCACAACCT TGAATTCATC AGATTCTTTC
    15481 AAGTCTACGA CTGACCATCC GATGTAATTG GGATTCATAT CTATGGAAAA TATTCTGTTG
    15541 GATATTGGTT TAACAATCTT ATCTCGTAAG ATAGATTCAT CAAATGAGAT ATATACAAAT
    15601 TTCTTATCCA ATTTATAAGT AATTGGTGTA TCTTTTAATT GTTGGTGAAT ATATAATTTC
    15661 TTTAATACTT TAATCCTATT ACCAACACCA ATGAGTTTTA ACTTCGTCTT TTGTTTTAAC
    15721 ATAGGACTAA ATATGACTGA ATAACAATCT TCAGACAATC TGAAGAATCT ATTTCCATTA
    15781 CATCTGCCTT CACCAATTGA ACACAATGGA ACTAATCTTC TTTCTTTAAA TTCTTCCTTT
    15841 GAAATGTTAT GTCTAAATCT TTGTTCAAAA AGATACTTTC CACCAAATAA GATTGTTTCC
    15901 TCATTCTTCT TTAACAAGAA TGAAGCATCT TTCACACAAG ATTGTCTAAA CCAAGATTTC
    15961 ATTAAATCAA GGTTATTGAA TTGTAAATGT TTACATTTTG TTTCAGATGT ACCATCCTTT
    16021 AATCTATTAT AGAATAAATG CAGAAGATTA TTATACTGCA TCTGATAATC AGCTATCACC
    16081 TGATTATCAG ATGCCCTTTC TGCAATATAT TTAATTTTCA ATGTTATCAT TCAGATAATC
    16141 CTTAACTTAC TTATTTTATA ATATCATCTT TTTAAGGAAA ATACAAGTGA TATTTATATG
    16201 ATTTTATATA AAAATTTGAT TATAAATTCC CATCAACAAT AAATTTTGTT GTTTGAAAAA
    16261 GATTGTTAAA ATTGTTTTTA TCTACAACAG ACCAACAACC TCTAAACAGT ACGCCAACAT
    16321 TATCAATATT ATCTCTTACA GTGTCTTCTT CCTGCATTTG ATTAAATTCA CCATTTCTAG
    16381 TTTTAATAAA AAACAGGTGA CTAATACCAA AATCAAAATG AAATTGAGTG TTGCGAGTAT
    16441 TTCCAAATTC CATACTCATA TAGGTATTAA ATTGATAAAG ATACTCTTTT CGTTTCAACA
    16501 ACCAATTCAG CATTGTAACA AAAGGTTGAG CAATTGCTAA AGGTTTCCCA ATTGAATTAT
    16561 CTTTTGATAG TAACAATCCA ACGTTGTATT CTGGGATTAA GGCATGAGCT GTTCCAATAA
    16621 CATAATCGAA TTTATTATAA TCACGATATA ACAAAAACAA TTCCTGAACG GCATCAATAA
    16681 CTGTAATTAC TTCTTTTCCT GACGCTTTCG CACGTTCAAT GATTGATTCA AATTCTTGAT
    16741 CATATACAAT ATGACCTGTT GCACACATTG TACCAATCAT ATAAATAAAA ACACGTTTAT
    16801 ATTTCTTGTC TACTGTAAAC TGCTGCAATG TTTCTTTATC AAAAGCCTTA ACAACATTTT
    16861 TACATTTCTT TAGAATTTCT TGAACTTTTG GATGTTCGCT ATTTGTTGTC AAAACTAAAG
    16921 TTTCATCATC AACATATTTT GCAAACAACT GTTTAATTAA ATCTGTTGCT GTAGTAGAAA
    16981 ATGTGAAATG ATAATCATCA TTAATTTGAC AAGGTAAAAA CTTTTTTAAA GTTTCGTCTA
    17041 CAGATACATA ATCACGTTCA GACATCAGTT CTTTTGCATT ATAACTCTTT AATGCTTCTT
    17101 TATAATATGC AAATTCAGCA CTGTTAAACG CTACTTTTTC TAGAATAGAT TCAATCATTT
    17161 AGCATTTCCT TAATCATTTC TTTATCACAA ACTGCACACT CTTCGCTATC TAAATAGATT
    17221 TGATATTGTG AACTATGACC ACATTTATTA ACAACATTGT CGGCAATTTG TTTATCATAA
    17281 AATTCTTGCT GTGTTTCCTT TACACGATGG GAACAGTGCA TTTCACCTTC TTCAAATCTA
    17341 TACAAATAAT CGCTGCGATA TTTCATATTG AACAATTTAT CATACATAAA TTCAGGTTCA
    17401 TTCATTCTAA ATTTATATAG AAATTCAATA AATTTGTCAC GTGTTGGAAA GAAGTTTGGA
    17461 ATAATTTGAT TCGTTTCTTC TTTTGTATAT TGTGACTTTT CATTACGGTC AATAGGGCAA
    17521 GCAGGTTTCA AGAAAACAGC AGCCTGATAT TTGTTAGCAA TCTCCCATAA ATCTAAAGTA
    17581 CCTTCAAGAT ATTTATCAAT AAAATCACCT GTTAGAATAG ATGTGATATT GATTTTAATA
    17641 TCTTTATATG TATCACGCAG CTTTTGCATA TTGTCGAGCC ATGTTTGTTT CATTTTAGGT
    17701 GTATGGAATC TTCCAATTGT ATCATAGGAT GTCAACACCC AAACTTTTGA TATATCATTG
    17761 AATTTCTTCA ACACTTCATA CATATCTTTT TGGTCGCCAA TGGTTAAAGT TGCACATGTC
    17821 CAGACTTCAT TAATTTTACC GTCATTCAAC AATTTAGCAG CAACATCCAT CATTTCCATA
    17881 AATTTGGATT TGACTTCAGG ATTAGCCAAT TGTCCTTGAT AAAATTCACC ACCAATAAAT
    17941 GCTACTTTAT TAAACTTTTT GCAAAAATCA GGTTCATTCA TGCTGTCAAT GATTTTATTC
    18001 ATTTGCCTGA TTTTAATTTC ATCTAAAGTT TTGATGTTAT TTGTACTTAA ATAACAAAAG
    18061 ACACATTTAG AATTGCATTC AGTCCAAACT TCAAATTGGC ATTCCTGTCT ATTGTTCATT
    18121 TCAGTATTCA TGAATTAATA TCCGCTTCTA GTAATTCCAA ATCACACAAC ATACAGTCAT
    18181 TACTATCAGA ATAGCATTTA TACAAAACAG AATGTCCGCA TTCACTTAAC TCTTCTTTAC
    18241 CATCAGATAA AGTTGGTTGT TGATCAAGGT GTTTTAATCC TTTAGATGTT CTGTCAAGGA
    18301 ACCCTGTATA TTTAAAAGTT CCGGAATTTT TTGTACTATA CAAAAAATTA TAATACGTAT
    18361 CAAGACAATT TTCTCTTAAG TAATCGACAA ACCAAAACAG ATCTTCACGT TTAAAGAAAA
    18421 AATCTGGGAG TTTATTTCCT GTCTGAACAG GGTGCGGGTA CAACAATGAC AACACACAAC
    18481 CAGGAATTTC TTTTTCAACA AATTCGGCTA CATTAAATTC ACCTGATTTA CATAAATTAA
    18541 TCAAATGTTG TGTAACAATC ATCTGAACAC CAACACGATA GTTGTATCGG TCATGAAATT
    18601 TGTTAATATT TTCTAAAGCA AGTTTTCTTC TTTCTTCAGA ATGATATCTG TATTTCAAAT
    18661 CGTATGAAAA GTTAATATCA ACCTTTTCAA TACCTGCACG GTTTTTAATT TCATCAATTA
    18721 CACGAAAAAG AAACGTTGGA TCATACAAGC CATTTGTAAC GGATGAATAT CGACAGAATT
    18781 CATTATCAAC TTTTAACAGA ATATTATCAA TGATATCATT AATTAACAGC ATGAATTCAT
    18841 CTTGCACTTC TTTATCTGTA ATGAAATACA ATTCACCACC TAATAAAGAA ATTCCGTATG
    18901 AAAATTCATT TTGCCAATCA ACATGCTTGA TGTTTTCGCG AATCCTACGA ATATTAGCAA
    18961 CCTGCTCTTT TTTCGTATAG TGATGATGGT CACGAATTAA ACAGAAATCA CAATGATTGC
    19021 TGCAATTAGA CCACATCGAA TATTGCACCA TTTTTCCCAT TAAACACTAC CTAAAAATGC
    19081 ATTAACATCT TCAACCATTG ACTCTTTTGA ATCACAATAA CCATTCTCAT ATGTCACATT
    19141 ATACAAACCT AAAGTTGGAC AAATGTATTG AGATCGACGA CCTTCTAATT TTCGCCACTG
    19201 TCCTTTTAAA TGACAATATA ACGTATCAGA ACGAATGCGC ATTGATAAGA ATTTTGTTAA
    19261 ATCAATCCAA TGGTTATCAA TTGCTGTATA TTGAATAAAG TTTAAGAAAT CTTCACGTTT
    19321 TGGGAAGAAG TCTTTAACTT CCTTCTCACA CTCTTTTTTA TCATAAAAAT AAAACCCTGA
    19381 AGATGGTTCA ATATAATCAA TACGTGTGTT GTATTTTTCA CAGAACTCTT CAATATTAAA
    19441 TGTTCCCTTC ATTACAGCGT CAATAAATGC TTGCGTCACA ATAATCTCTG TATGAATCAT
    19501 TGTGTTATAA TCTTTTGACA ATTCAACCAT ATTGGTTTGC CACAACTGTA ATGCTTTTTC
    19561 ATTATGAAAC CGATACTTCA AATCATATGA AGTACACAAC AATGTGATAT CTAATAAATT
    19621 TAATTCTTTT AAGTAGTCAA GAAACGGTCT CAACAATCTG TTCGAATCAA AAATCAGATT
    19681 AGTTGTAATA TAAATACGGT CAAGCTTTCC GCGCTCTCGT TTGTCTTTTA AAATATCAAA
    19741 TAATTTGTAA AAAGCCTTTT TCACAGATTC ATCTTCAATC TGATTATCAA AAAACTCACC
    19801 ACCAATGAAA CCAATTTCAT TATAGAAATC AGATTCTTCC AAATCCAACA ATCTTTCTTT
    19861 AACAAAATTG ATTGATGAAA TTTTCTTTTC ATTTGATAAC AATTTGTGAC CACGATAAAA
    19921 ACAAAATTCA CAATTATTAT TGCAATCTTT CCATAAATTA AATTGTAGAA AACGATGTTC
    19981 ACCACAATCT ACTACATTTG TGTTTACTTT AGTCATAGAT CAAAAACTCT CTTTAAATCA
    20041 CAAACAAAAC ATGCTTCATG GTCATCGCTA TATTTCTTAA AGTTTACAGA ATGGCCACAT
    20101 TCTGAATCAT CACAACTGCA CAATTTTAAA TTATCTGGAT AGCAAGCATA CAGATACCTT
    20161 TTATGTCTCA AATCCATATT ATCTACGTAT TGTCTGATAT ATTCAGGGTG CTGTTCATTA
    20221 ATCTTCCTTA AAGCTTCAAA TATCGTTTCT CTATCAGCAC ACAACTCTTT ATTCAACACA
    20281 ATGTATGGAA TTAGATTTGT ATTAACATTA AACGATTCCA TGAAATGAAA GATGTCAAAC
    20341 TTTTCATTGA TAACACTTTC ACAAAACTGT TTTGTTAAGA TGATGTTAAC AACAGTTCGA
    20401 AGATTAGGAA AATCATCTTT TAACAACAAT AGGTTTGACA ATACTAATGA ACGTGCCTGT
    20461 TTCGTTTTAA ACCTTCCGGC AATATCAAAA GATGTTGTGA ACTTTAATCT GTCAAACAGA
    20521 CTATTTGCAT CGAACATTTT TAAAACAGGT TTCAACATTG TTGAATATGT TTGATCGTAA
    20581 ATCAAATTCG TATTCAAATA CAGAATATCA ATGTCGTCAG ACAACATTTT TTCAATAATC
    20641 TGTTCAAAAA AAGGAAGCAT GAACCCGCGA TCACGATCAA ATAGTTCACC GCCAACAACG
    20701 AGTACATGAC TTCCTTTTAT ATATTCATCT GAATTAAGAA ACCTTAACAC ATTGTCAAGA
    20761 ATTTGTTCTT GTTCCTCTAA TGAAAACAAT CTTGGATTCT TCCGTTGAAA ACAAAACTTA
    20821 CAATTGTTAT TGCAATTATC CCAAAGAAGA AATTCCGTGA TTGGTTTGAT ATCCATTAGA
    20881 TTGTATCCAA AAATAGTAAA AAGTCACTTA ACCCATCAAA AGTTTCAAAC TGTTTGCCTT
    20941 TAGCTTCTGT CAAATATTCG ACTTCAATTT TAGTATCTTT CGGATACTTT GAGCAAACCT
    21001 TTGTTAAAAC TTCTTTCTGT TTTGCATTAT ATCTTTTTGG AATGTATATG TCAAGGACTT
    21061 TCATTACATA TGTAACATTA ATACAATGAA TGACATTGCA GACTTCTTGA CGATCAGATA
    21121 AATTAATGGT TTTGTCTGTA ACTAAATGCG AATACATTTC ATCATGAGGT TCTTCGCAAG
    21181 GCAATGCAAC AGCTTCTTCA GTGATAATCC AACCATTGTT TGGCAATTCA CCTTCAGATG
    21241 CCACAGAAAT ATCTTCAAGA TTCTGGCCTT CAATACCTAA CTGTTTTAAG TATGCATAAA
    21301 GGTCTTGCAA CTTTTCTAAA AGCTCATTTT CACCATTACG TGTATTGGCA TAATCAAAAG
    21361 CTTCTTGCGG ATCATCTTTA TATTTAAACT GAACAGTATG TCCATTTTCT TTACATGTTT
    21421 TGCAATAAAC TACTTTATAT TCATCGTTAT ATGTTAATTC ACTTCCACAA AAAGGACAAA
    21481 AGTTATTTCC CAATTTCAGA TTAAACTTTT TCATAAAAAC TACCTCTACT TTACAATCTT
    21541 AAATGTATAT ATAGCTGGGT ATGCACGAAT ACGATTACGA ATTGCGGTTA CATACTCTTC
    21601 AATAATTTTA GTGACAGGGT TTTCTCTTAC GATATCATCA GACAGTTCAG ATGCATTGTG
    21661 TACACGCACA GATTCGTTAG AAGGTATATA AACAACCCAT TTATTGCCTG TATATATGCT
    21721 AGTTGCGAAA AAAATATTGC TTTTAGCAAA TTCTACAATA TTTTCTAACA AATAAAATAT
    21781 ACCGTTAACA GTACATTTTG CATTCAAATT TAAACCTAAT TTTGCAATAA ATGCATTATA
    21841 ATCATTTGTT AAATTTGCAG CGGTTTGTTG CGGAACCGCA TTGCCTGTCA ATGAATAATT
    21901 TGAAATAGGT ACGTATTCTA CCCTACCGCC AGAGCCTGGA GCAGTATATG TATGAGGTAC
    21961 CTTTACATTG ACAGAAAAAC CTGCTTTAAA ACAAGCGTCA ATGTTGCCAT AATTATTGAT
    22021 ATTAGCACAC ATTGCTATCA ACTTATTTAG CATTGTTGTT GTGATGTTGC TATATGTAAT
    22081 ATCCATATTG CACCTATTAA ATCATCATAT AGACAATGTA TGAAGAAGAT GAACTACAAC
    22141 AACTTGAACT GCTCGAACAA CTGCAAGATG AACTTGATGA AGATGATGAA GATGAACATG
    22201 CATAATTAAT CAATGTATTT ACACTTTTAA CACTTGTCAC ATTCTTCAAA GCTTCAGCTA
    22261 AAGATGCCAG ATTATATTCG TTATGTGTTG TCGTAAAAAT TACTTCATGG CGTTCAGGAT
    22321 CAGAATTGAT TTCTTCTGAC AATTTAGCAA CACCTGAAAC AGTAACTGCA CCTGATTTAT
    22381 AAATACAACA CTTGTTTCCC GATACATTAT TTACAACAGT AAACACATGT CCACTAATGA
    22441 AGGACGCTAA ATAGTTAAAG AAATTCAAAA CACCTTTAGC ATTAATCAAA GTACCTGCTT
    22501 TTGAATATAC ACCATATGTT GACAAAAAGC TAGTCAATTC AGAACGAACA GTAGAAGAAG
    22561 CAACTTGTGC AACAGTACCA TCAGAAACTA CCATTGTGAT AGAATGTTTA CCGTTGTTAG
    22621 CAAGAACGCG TGTATAACCA TTTTTAACAT CATCAGGAAC AGATGACTTC ATGCCATCAA
    22681 TGTTTTCACA AACTGATGAA ATATATGTTA AAGCATACTC AATTAGATCA TTATACTTAA
    22741 TCAGCTTTTT CATTTTCTAC ACCGTCTTCT TTCTGAAACT GTTTTAAGAT TGGTCTTAAG
    22801 AATTCATTCA TCATTTCATT GCCAATACGA TACTTACTCA TAATAGAATT AAAGTATAAA
    22861 TTAGCATCTC GAACCAATGA ACATTCAGAA AAAGAACCAT CTTTAACATC ACATAAAATG
    22921 CTGCTAATGG TAACCATATC TGTTGTCAAG AAGAGTGTAT GGTAAAGGTT CGGCAACGGC
    22981 CTGTATGAAT CAAGCATAGT ATATTCAACC TTGTTCAACG ATCTACAAAT TGACAGAAAA
    23041 TAAATAGCTA CTTGCCGTGA AACTTTATTG ATGTCATCTT TCAGACGGCG TTTCAAATCA
    23101 ACCAATTCAA CTGATTTATT AACATAAATA TCTTCAGATT CAAAAAAGCT GGAATCAAAT
    23161 GTAAAATATG ACTTCAACAG ACACAATACG TTTGTTAACA ACTGAATGTT TTTTAATTCA
    23221 GGATTATTCA GTGCTTCTTT CAAAACAAAA GCAATTGTGT CAAGACTTTT TCCTTTCAAA
    23281 TCAAGCTTAA CATTCGAATT GTCTTCTAGA GTTTCTTCAT ATGCAAACAA TTCATCTAAT
    23341 ACTTTTTTGA TATCTTCTTT ATTTTCATTC TCAAAATGAA CAACTGTATT TTGGTCAAAC
    23401 ATCTTAAAAA CCTTTAGTTA AAATAGCAAA TTAAAGAACA TTTTTAACAC TTGTTAAAGT
    23461 CGTGTCATGC GATTTGATTT ATGTTTCTTT TCGTTTAAAC GCATTAATTT TGTTTTGATC
    23521 TTCTTTAAAA ATTTACGACT GACAGCAACG TTTTCATGAT CCATTAAGTC TGACAACAAA
    23581 CTATCAAGTT CATACTCAAT ATAATCTTTT CGTAAAGCAT AACCACCAAT ACAACGTGCA
    23641 ACTGGTTTGA TTACATTCTT TTCGTAAACA TGAATATTCC CTACAGTTCG TTTAGTCATA
    23701 TCTTTCACAT CTTCAACACT GAACCAACGA TCAGGTTTAT TTCTTTTTGA TAAAACAAAA
    23761 GACCATGTGC TTGTTTTATT GTTCATACGA ACAACACACA TTCCGATCTT TTCAATATCA
    23821 ACGCAACCAT TCTCATAAAT GTCATGGCCG TAGGAATCAC ACATTCCAGT ATTTTTCTCA
    23881 ATGATGATAA AGTTTTTTTC TGTTGAATCA GTATCATCCG TCAACCAATC ATATTTATCT
    23941 TCAATTTTAT CAAAAGACCA ATATTCTCGA TTGCGTTTAT CCCAAACTCG AAACTTAATT
    24001 CTCTTCTTCA TCTTCTACTA TTTCACCTTC ATCATTATAG TACGCATCAA CGTGCTCTTT
    24061 TACTTCTTCT TCGCTAAAGT TACCGAACCA ATCAAAATCT TGATGATTAT CAACATAACC
    24121 GTTACTAACA TAAAAATTAT GTACTTCAAT TTCTTTTGTA AAACCTTTAT CATCAAGCTG
    24181 CTCTATGAAT CCATAAAGAT TAATTGTATC ACCACATTCT TCAATATAAC TTTTAGCTTC
    24241 ATCTTGAATA TTAAAATCTT TCAAAACTAC ACGCTTAATG AATACAAAAT AATCCTCATA
    24301 TTCACCTTCT GCCAGCTCAA GAAGCTCTCC GGCTTTTAAA TTATAATTTT CCATAATCAA
    24361 ATAGACTCCA AAACAACTTC ACCACATTCT TTTAAAACAA TATATCGTGT TTTTGTGTAT
    24421 TCATCAGTAA TGAAACGCAA CTCTTCGAAT GCAATATGTG ACCTCTTAAA ACAATCTTCA
    24481 TGGGCATAAT ATGCACGTCT TCCTTTAGTA TAAACTTGTA CCCAAATAGA ATTAATACTT
    24541 GTTTGACATT TTGGCATATC CCAAATTTGA ACAAACGTAT TTTTGCCGTT GCAACAACGA
    24601 CCACCAGAAT TTTGTTTTAA ACATTCAACA ATATATGTAT AGCAATGACT TTGAATCACC
    24661 TTAAGAATCT TCTTAAAGTG TTCATTAGTA CTATCTAAAA AGTATTGTTC AGATGAACTT
    24721 TGATATTGTA TTAAACGGTT GACTACAACT TTGTTTGAAC ACAATGATGC TGTCCACTCG
    24781 TTCGGCATTA ACAATCGCAT TAATCTTTAT CTTTATCTTT AGAAGTCATA TTTACATAAC
    24841 GTTGCCGCTG TTTCTCTAAA ATTTCTTTTT TATGACTTTG ATAATACTCT TTTGCTCGCT
    24901 GATTTGATTT TGCACGATTT TCTGGAACAG AAATATACTT TTTATAACTC TGATGACTTT
    24961 TTTCTTTGTC TTTAGCGATC TGTTCTTCAG TACGGTTCTG CCGACGCTTT TTCAAATATT
    25021 CGTAAAAACG TTTTCTATAT TCTGCTTTCT TTTCTTCAGG CATATTCTTA TAATAGTTTT
    25081 TACGATACTC TTTAGCACGT TCTTTTCTTT CTTCAGGTGT ATATTTAGCT TTTCTTCCCA
    25141 TTAGTACATT CCTTCTAAAC TTTATTGCTT ATCAACAATT TCATATTCTT CAGCAACAAT
    25201 ATCACCAAAC AAATATAAAA TCACAGATAA AGTGTTAAAC AACATATAAA TTTGAAAAAT
    25261 GAAAATGCTT TCTTCTGATT CATCAAAAAC CTGTGACAAC ACAACCAATG AAGTTACTAC
    25321 TGTAAACATC AATTGAAATT TTGATAAATT TAAAATAAAC ATCTTCATGA TTATTTGCTA
    25381 CCACCATAAC ATGAAATAAT GACTTCCAAA CCACTCTCCA AAAGCTTTAC TTAAAGCATT
    25441 TTGAAGAATT TCTTGTTTCC AAATATAATT ACTTTCACCT TCGTCATAAA TCTTTTCATA
    25501 TTCACCACAT TTTATATGAA GTGGTGCTTT ATTTAGCCAA TAACGCCAGT CACCTTGATA
    25561 ATATTTGTCA ATCATTTCTT CATTAAACAA TGAATCAATT TCTTCTTTTG TGATTGCCAA
    25621 ATCTTTTCTT GTTGATGTTG CTTTATACAA GAATTCAAGC CATTTAATTT TTTCATTAAT
    25681 ATCTGAAATG AAATCATCAA ATGTTTTATA TTCTTGATCC GGCCAACCAT TTGTATAATC
    25741 ACGATAACAT TTTAACCTTG GCAACAACCA GGCATAAAAC GCAGTATCAA TTGACCATGA
    25801 ATCTCGATAA ATTTTTGCTT TATATTTTTT ATTAATTTTA CTCATAAGTT TCCTTTCATT
    25861 AAATAAACAA TAAAGCAAAA CGGTTGAATT GTCAAGTTTA AATTAGTTCT TATATCTATA
    25921 AAGTTTCAAG GTGACATATG AAACAATACA TAAAAAACAT TTTGATATCA ATTAGTCAAT
    25981 TACTAAACAG CATTCTGTTT GGTTACCCTG ATGAAACATT TGCTGCCCGT AGCTACAGAA
    26041 AAGCATATGA AGGCAAACTA TTTTTTATAG TGACATGTTT TATTATTGAT ATCTCTTTTG
    26101 CCATCTTTAC AGGTTATCGT AATCATTGTC AAAAGGCTCA TGAAGAAGAA GTTTTAAACA
    26161 AACAGACTTC AAGCGATTAT GATGTTTAGT GGACGGCAAA TTTCATCTTT TCCAACTCCT
    26221 TAACCAATTT AACGCAATCA TCTTTATTGC TACATTTTGT TACTATCATA ATGCCTTCAC
    26281 GATCTAACAA CCGTTTAATC CACTTAACAC CTTCTTCTGA CAATCTGTCA AACTGGTAAT
    26341 CCCACAAACT GATATAATCT TTATAACGGT TGTTGTTTGT AATTACAGCA TCAGAATCAA
    26401 CACGCTCGAT AAAAAAGAAT TCATTTTTAT CAATATCACA ACACACTGTA AATACTTTCA
    26461 GATTATCATC TGACAATAAT CTTTCTTGCA TTTTTGTGTA TGTAGCATTC ATTAAACAAT
    26521 TAGTCATTTG TCACCTACCT ATTTATTTAA AATAAATATA CACTAGATGC AAAGAGTTGT
    26581 CAATTAAAAA GAGGCAATGT TTTAGCATTG CCTCTATTAT TTCTTTATTT ATTCAAACTA
    26641 TTTGACAGTT CGTACAATGC TTTCAAACCT ACAGCATCAA AAGGGTTTGT TGAACCTGTT
    26701 CCTGAACTAC CACCTGAAAT GATCATATGT TCTGGGAACT TCACACTAGC CAATGCTTTA
    26761 GCAATCCCAA TGCGTGTTTC TTTTTCAATT GTAGCCTTTT CTAAAGGTGT CAACCCTGCT
    26821 TGCACTTTCA ATTTGTTTGC ATATGCTTCA GCTTCACCTT CTTGTTTAAC TTTCATTGCT
    26881 TCGTATTTAG CCTGTTCAGC GGCAAGTTTA GCAACTTCAG CACGTTTCTG TGCTTCAACA
    26941 ACTTCAGTCA TTTTCTGTAC TTCTGCATTA GCACGTGCTT CAGCAATTCT TGCTTTACCT
    27001 TGAGCTTCAG CTGTCAAAGC ATCCTGTTTA GCACGTTCAG CATTAGCAGT ACTGACAACT
    27061 TTCAATTGTT CTGCTTCTTT CTTTTTCGAA ATCAAATCAT TAATTTTCGA ATCGTAGCCA
    27121 AAATCGTTTA CAACAAACTG AAGAATTTCA ATCCCATAAT GCTTCAGCAA TGACTGTTTC
    27181 TGAACGATAG GGTTTCCTTC ATTATCATAA ACAATGTTAA TGATGCGCTG TTTGAATTTT
    27241 GTTCCATTTT CATCAGTCGA ATCGACAACT TTTGTAGACG TTTTGAAAAT ACCGTTTTCC
    27301 AACTGTTTCT TCGCCGCATC TGAAAATTCA GCACGTCTTG CAGAATATGA ATCTTCAGCA
    27361 ACCATCAACG TAGCGGCCTG TGATAAAGCT TCAGCTACAT TCTTGCGAAT CAAATCTTCT
    27421 TCAACATTCT TGAATGAACC GTAGTCACGA TGTAATTCCA TCTGCAATTT TTCTAACATT
    27481 GGCAATTTGT ATTTGACGGT ACCTTTCACA CTAGCAACAG ATCCATCATT AAAACGCACA
    27541 GTCATTCCTG AATCCTCAAA ATCAAGGTCT TCAGAAACAG GGTATGTAGT GATTTGCCCG
    27601 AACCCTTGCC AATACAAACC TGGCGCTGTA CGAACAGTAA CATTACCAGT AACGGCCGCC
    27661 TGTTTAATTT GGTAGTTTCC GAAACTGTTT GTTTCAAACA GACCACCAGC CAAACAAACA
    27721 AAAAGCACCA AACAAATTGC AATCGTCACG ATTGTCAAAC TTTTAAACGA CATTCAAACA
    27781 CCTCAATTAG TTTTTATTTT CACGATCAGC TTTATCAGCC TTTTCAACAA CTTTGGACAA
    27841 TTTGATTGCC CAAACAAAAC CTAAAACTGC AACAACAGTA AATACAACAC CTAAACTTAA
    27901 CAAAAAATTT CTCCTTGAAC TGACTTAGTA GTATGCAAAA TGTATCACAT ACAATGTTGT
    27961 ATGTCAATAG ATTAAATAAC ATCTAGCACA ACTTTTCCAA CATCCTTTCT TTTTATTAAT
    28021 ATGGACAACC CATGTGTTTC TAAAAACAAA TCATCTTTTT CAAATGTTTT AGAAAATTGT
    28081 TTTAAATCTT CTCTTGTCAC TCGAACTATA ATGTAGCCAG ATGCATTCGT AGCTCTTTCT
    28141 TTATCTAAAT AAATAGCACC TGCGACAACA TACTCATTAT TTTCTTTATC AAGTGAAAAT
    28201 GTATGACATG TTTTGACGTA ATATTCGTTA TCATATAGAT TAAATGTTGA CTCTTTTTCA
    28261 TTTAAAATTT GATAAATCAG TTCAAGCTTT TTATTCTTGG TATTTACCAC CATTTTACAT
    28321 GCTTTCTTTT GCCTACGGTG ACGCAAGGGC CGAGAATCAC CACATCTGTT TCATCAATAT
    28381 TTTCATTAAA CGTTTCTAAT AATTCGTTGT TTTCAAAAAT TGCTTTGACA GCAACTTGAT
    28441 TGTTGCTAAT AAATGTCTTT GCCAAATTAA GATAATCTTC ACTTAAAGAT GAAACGAAGT
    28501 CATTAAACTC ATTTAAATCT TTTATTGTAA CATTGTTTCT TTTAGCGTTT TCTAAAACCA
    28561 TAAAGACACA AGCTTCCAAT TCAATTGGTG ATGTTTGATA GTTTTTAATA TTTTTTTCCA
    28621 TATTTATAAA TCGTTTCATT TCTGATACAC CATATTCAAT TGTTTGCTGA AAATGACAAA
    28681 CTTCGTGTGC TAGAATTGTT TGAAATTTTA TTGAATTAAT GTATTCTATT AAATCTTCTT
    28741 TATTATTAAG ATTTAAATGT TTTAAATTAA TGCACAATTC ATACGGATAC ACTAAAGGAT
    28801 TAAAACTTGC TAAAGTATCA TCTTCATCAG TATCAAATTC AAAAATGATA TTGATTTTTA
    28861 ACCCTTTAAT TGTCCCTGTC AATTGTTGAT TTTTTTGGTT CTGCTTTCCT TCAATAATTT
    28921 TATCTGAACA ATTATTTATA ATATGTTTTA TTGCATAAAC GAACATATTT AATAACTTAA
    28981 AGCAATTATT AAAAGACACA AACTTTAAAG GTCGTGGTGC AAGCATCTCA TTCATTAAAA
    29041 TAGATAAATA AATATCATTA TAATTTCTCA TTTTTTAACC TTTTAAAGCC AAACAATTCA
    29101 AAATGGATTC TCAAACACTC TTTCAACTCT TCACGTGCAA TATTGTTTAA ATGCTCTAGG
    29161 CTATTCAATT GCTCAACACG TTTTAAATGT TCTTTTTCCG ATTTACTAAT TATTTGTTTT
    29221 TCTGATAATT CAACTATCAT GTAGCACCTT TAAATTTCGT TTAAAGCATT TTCACCAATT
    29281 TCAATAGGAA CTATTTCATC ATGAAACTTA TTAGTATCCA TTTTCTGATA CCTAAAATAT
    29341 TTATATAAAC GTTCATCAAG ATATTTGTTG TTAATCCAAA CAATCGCTTC GACAACATTA
    29401 AATGACGTAC TGTATTTTAA TGTAACTTCA ATACAAGTAT AACCTTTTTT CGTTGATGCA
    29461 TTTGCAGCAT CAACAGACAT AACTTCATAA CCATATAAAG GTGTTGCCAA TATAAAGTCT
    29521 TTTACAGATT GCGTCAATTC AGTATCATTG TTTTTCATTT CAACTAAACC TTTTTATATG
    29581 AGCATTATAT ATAAAAACAA GTAATTAGTC AACAACAATC CAATCATCCG CGAGGATATC
    29641 TTCAACTTTA GCTAAACTCA TTCCATGATT ATTCACTAAC AACAAGCCAT TTGGCAACAA
    29701 ACCGAACATA ATATTCGGTT TACTTTTTCG ATATGCTGAT TTTCCTGCTT TCAATTCTAT
    29761 TAACACTCGA TCAAAAGTAA CTGAACGATC TACTATTCCA TCTTCAAAAG TTTCATCTTC
    29821 ATAAATTGAG CCAACTGTTT TATAAATATG ATCTACGTAA CTTGAATGGT TTTCTTCATA
    29881 AAACTTTTCA CACAAGTCTT TACCGTATTT CTTTTCAACA GATGTAATCA AACTATAATC
    29941 ATCAACAATA GTTGTTGTTT CATCAACCCA ATTTAAAAGA GCCGGAACAA TCTTATTTAT
    30001 TATAAAATTT AGATATGAAT CATCATCTGT TATATCAGGA TCAAAATAAC TAAACTCTTC
    30061 TAGAAAGATT GGCTTAAGTT TTTCTTTAAC TATATTAATA GTTGTTCCTG ATTTTTGAAA
    30121 TGATTTAATC TTTTTTAAAA CTGTTTCATA TAAATCATAA TAGTGACCAC CATTACCTAA
    30181 ATCAAACAAT TCTTTTGTTG ACTCTTTAAC ATAAAAATAT TCTGTAGACA TTTTAATTCC
    30241 TTTAAAAACT ATTTAAACAA ACTTCTCCAA TTTCAACTTT TTCAACTTTA TAAACAAGCT
    30301 GATTATAAAG TGCGCTAAAA CTGATTTTGA TTTCACCCTT GAATTGTTTC TGACACCAAC
    30361 TCACAATTAC ATGCTTGAAC AACAATTTAA ACATAAATCT GTCGAATGAA CTTAAATTAG
    30421 TTGTCAACAA TGTATATTTG TTTATTTGTA AAACATTTGA CAACCTATTA TAAAAATCGC
    30481 TTATTGATGA ATATAAAACA TTTTCTCTTG ATAGATTTGA ACAACTAATT TGCACTTTAT
    30541 TTACAATGAC ATAATTTGTA CAATGTTTCC AACTAAAATC AATTACACAA ATAGGTAATA
    30601 TAGGTAGCAG TAATGCAAAA GGTTGCCATC CATCTCTGTA AAACAACATT GCGATAGAAG
    30661 GTAAAATATA AATTACTGTA TATACAACTT TTAAAATCAT CAAATTTCTT CTAACACTTT
    30721 AGCGCCGATA CCATCATCTG AAACAAAACA GCACAAACAA TCAAATACAA ATTCATAATT
    30781 GTACTTTAAT TTTGATGCAT TATTAAACAA CGCATCTTTT TTTATAAACA TTGAAAAAGC
    30841 TTTTTCAATG TTATGTTTGT CTTTTCCATA CAATGTAATC TCATAACAAT CTTTAAACTG
    30901 TGGAAGTGAT TGAAACTGTT CCATTTGATG CTTTATCCAC TCATCAAAAT TAAAATCATC
    30961 TTTTAGTTTT AAAAAATTTA TCGCCTTTTC CTTGTGTGAA AAAGGATCGG TATACTTTAT
    31021 TGCAGTTCCT AAAAATTTAT TCATGATTTT ATTAAAATTT ATTCTAGCTG TTTCAATATT
    31081 CATTTCACAA ATCTTCCAAA ATAATTTCAC CTATAGGTTG TTCATTTATA AATTGTAAAT
    31141 TGCCTTTAGT TGTTGTTTTC AAAATGACTT TAAATTTCAT ATTGTCAAAA CAATTAATAC
    31201 TTTTAAACCA ATCTTTATCA ACACAAAAAG TTTCAACCGT AAACATATGT TTCTCTGTGT
    31261 TTTCAACCTT TGCTTTTAAA GTATAATATT CACCAGAATC CATAAAAAAT TTTTCTGTAT
    31321 CAAATATTGT CGCTAAATTA CACCCGTCAA ATTTAATATG AGATTTGCAT TTCAAACCCT
    31381 TTATAGTTTC ACAAAAAGCA TCAATGTGGG GCCCTGTTAT TGTGCCGTCA CTATGGTAGA
    31441 AGAGTAAACT ATATGTAAAC ATAACGGTTA TAACTCTACT AAAGGCTTTA CAAACCAAAT
    31501 ATTAAAATCA GTGCTGAATT TAAATTCAAA CAAATGTTCA GTCATTACAC GGCAATTGCA
    31561 TTTCTTTAAA TCATCTACTC CAATTACATA ATTGACATTG TTAACATTAA ACCACAATGT
    31621 CGAGTTTTCT TTGTTTATTG AAACTGAATC GTTGCTAATT TGACTGCCTT CTTTTTTCTT
    31681 TAGCATATTC ATAAAAGATT GAACCAAATC ATCAAACACA ACAAATTTGG CTTCTTTATT
    31741 AAACGTATTG ACAATGTCAG AACATACACG TACTTTAGCT TCCCAATACA TATTTCTCCA
    31801 TTGTTTATAT TTATGATTAG GTTCTATGAC TTTGTCGCAC ATGTTTTTCA AGTCTTTAAA
    31861 CAAGTCTTTA CACAATTGAA ACAATGTCGC ATATCTTTTA TCGTTTACAT TATCATTACA
    31921 ACACTCATCT GCAAACACAC ACCATAAAAA TTTATCAATA TTTTCATAAC CAACACCTTC
    31981 CAACAATTTT AAAAAGCTAG ATGTGCGTTT GTTACGATCT TTGAAATGCC AAAAAGTCAT
    32041 ATGATAACGA CAAACGTTTT CAACAAAAGA CCAATCAACA TCTCCGTAAA TAGCCTTTAC
    32101 TTCTTTACGG AAGCCACCAT TTTCACTAAT AAAATCAGCC CCTAATTCAT CATGTTTAGG
    32161 ATGTTTAGGA AATAAAGATT TTTCTGTTAA AGGTTTACCA ATATCATGCA GTAATGTTGC
    32221 AATATAGCAA TCGTGCTTAA ATTCAGAAGG ACAATTAACA TTAAGCCATT CCAATGCTTT
    32281 CACAACATGG CCACCTGTAT TTCCTTCAGG ATGATATTTT ACATTTTCAG GGCATTTAAA
    32341 CAGGTTTTTA ATTTCGTCAA TCTTCAAAAA AGCATTGAAA TTCATATTAG TTCTCCATTA
    32401 GTTTGTAAAG AAATATTAGC AAAATTAAAA TGTAAAGTCA AGCTGATTAT CTTAAATATT
    32461 GTTCTTTATT TAGTTGCAAC TTAATATAGG CTAAAACAAT GTCTGATTCC AAAATTAATC
    32521 TCGAAGAATC ATATCGTAAA TTCGTTCGTT CATTCTTAAA TGAAGACGCT ATTGAACGTG
    32581 ATTGGGATAC TTATGAACCT GAAGGTTTCG ATTGTCATGC TGGTGAGTTA ATCGAACTAA
    32641 ACGAATTCGC TGATAATGAT GCTGATGCAA AACACACAAC TTTTCTTGTT GTTAAAGATT
    32701 TCAACTTAAG AAAAATGTAT AAAGACGCAT TGTTAAAAGA TGCTAAATCA CCCTTCTATG
    32761 GTTTTGTTGA ATACCTGGTT GAACAAGGTT ATGTCAAAAC ATATGATAAA ATCTTTGAAA
    32821 TTCGCGAGGA TGAAGTTCCT TACGTTTTTG AAGTGTGATT GATTACTTCA ATAAAATGAT
    32881 AAAGCCGTAC AATATGTGCG GCTTTATTTT TGCCCGCATA CAAATTTATC GTACGACTTT
    32941 ATGTTCTTAA AATAGATTAT TTATAAATTA CATAAAGTTA TTAAAATGTC ACTTTTCAAA
    33001 ACTACAAACA TCAGCATCAT TAACGCAAAT AGCAAAAAAG CAAGACGCAT ATATAAAGGA
    33061 TCGACACTTG TTTATGTCAC TAAAGTTCAG ACGACAGAAA ACAAAATTTT TAATGCAGCA
    33121 GGAACATATA GCTTCACTTT ACCTAAAGAA TTATTATCAT TAACAATTAC TGTTGTTGGT
    33181 GGCGGCGGTG GCGGCGATAG TGGGTTAGTT AAAAAAGTTG GTACTTGTAG TGCTGGCGGC
    33241 GGAGGTGGTT CTTCATACAC AAACCCAGAT TTATGTACGA ACGTAAAACA CACTCAAAGA
    33301 TTTAAATCTG GTGATGGATA TATAACAATT TCAATGGTTT AGCATTTAAA TGTTTGTAAA
    33361 TTTCCACTAT TGTCGTATTT GAACAACATT GCAATTTCTT CTTTCATTAC ATCATTTTTG
    33421 ATATAATGAA AACTGGCAAA AGACTCTAAT GCAGTAGCAG GTACTAATTC CATTGCATAT
    33481 TCAACCATTT GTTTGATTGA TGTAAACTCT ACCTTTTCAG GGATCACAAA ATTGTTCAAA
    33541 TCAATAGCAT TAACGTAATC AACAGCATCA AGATAAAAAT AATTGGCCTT TTCTTTAAAT
    33601 TTACTTTTAC ACAATTTCAT GCTATTTACC TTCATCATCA ATATGATAAA CCGAACTCTT
    33661 TATTCAAAAC ACGCATAACA TATGCATTAG GTTTAATCTG TTTGTTATCA TCAAAAAAAG
    33721 CAAACCAATC TTCATTCTTT TTACAATCAT TCAGATAACA ATTTACATAA TCATTAATGA
    33781 CAGTTCCTAC AGCACCACTT CGAGAAATTC CTGCAAAACA ATTAACATAC AACGTTTTGC
    33841 TGTGATCAAT TTTGTCAACA AACTCTTTAA TTTGTTTTGC GTGCTTTTCA TTAAACAAAA
    33901 TGCCGTCAGT TTCTTTATCT GACATATCAT CAAAAACAAG CTTTAAAACA TTTTTTGTGT
    33961 TTACAGGTAC ACCTTCATAA CCCTCCTGTT CACCAATAGA AATGAAATTA TTATATTTAA
    34021 AAAACATATC TTTAAAAGAA TACATCTTAA TATATTTTCT CGGCACTACG AAAATTCTCA
    34081 TTTTTTCCTC ACTTCTTTCG TCAATATATG CTACATTAAA ATCAAACGCT TATCAATATG
    34141 TTTAAATTTC ACTTAAGCAT GCACACCCAA CAGTTTCTAT AGACATATCA ATGAAATGAC
    34201 GCTTGCAAGA TTTGAAAGTT AAAACATCTC CTTTTTGCCA ATTGTTAAAA CCATCAATCA
    34261 AAACTTTGAA ATAAAACATC TCCTTTTGTT TCAAAAGAGA ATATTGTCTT TCAGCAAACA
    34321 ACTTTATATA GTAAAAATCA GAATCCGCCC AAGTATCAAC TAAATCAATT GAATATTTAA
    34381 CATCTTTAGT TTCGAGTTTG TACTCACATT CGTTTTCATC TTTAAAAATT TTACCATCTA
    34441 AAGATTTAAC AATTTGCATT GTTTGCGTTT CAAACTTCTC ATACACAGTC ATTACACGCA
    34501 CTCCAATGTT TGCGCACCTA TATCTTTAAA TGACACTTCA AGAAAATGAG ACTCTTTATT
    34561 ATAGTCAAAT AATATTTGAT TTTCTTTTGT ATCTTCAGTG ATTAGCATTA ACTCTGCCAA
    34621 TGTGATTTGT ATATCTAGTT CAAATCCTGT AAAACCATTT GTTATAGAAA CATTTTTAAC
    34681 GGTCAAATAT TTTGAATCAA TCGCAGCGTC TTTCTCATTC CAATCAACGA AGTTCGAAAA
    34741 CTTTTGACTG ACCAAATTCA TTAATAATCT CAAATTTTCT GTAATAGGTT CAATCATGAC
    34801 ACATACCTAA ATAGTTTCTA AAGCTACTTC ACCAATATTT TTTAAAGTAA CAAAAACACA
    34861 ATGAAAATCA GGTTTAATAA TTAAATCGCT TAAATTTGTT TGTTTTGTAA TTTGCCTTAA
    34921 TTCATTAATA GGGACAACAA TCGAAAAATT AAACTCTTTA TTATCAAAAG TTGCCTTTAA
    34981 TTCAATGCTT ACGTTGTCAC TGTCACTAAA ATAAAAGACA TTTAACATTT CACGTTCTTG
    35041 ACTTGCTTTG TGATGATCCC GCCACCAATT TCCTTGTGTA GCTCGATTTT GTTTACTTAA
    35101 CACACGAACA ACATCAGTGT TTTCAACTGC GATAGACATG AAACATCTAA CGTACAGTCC
    35161 TTTAAACAAA TTACGCAACT TTGTCACTTG CTTCATTTCT TCTTTTGCCA AAACCAATTG
    35221 CATCACATCA CACCTTACCT ATCAAATATA GTTATATACT ATATCGAAAA TAAAACATTG
    35281 TCAACAACTA TTTTATTTTT AAAATAGAAA CTGAATCTAA ATAAAATGTT AATTTACCAT
    35341 CACGTGTATT AAAAGTTATT CTGTTTGTAT AAATAGGTTC GATCACATCA GAATCTTTTA
    35401 GCCAAACATA ACCTCGCCAA TATTTTTTTG TTTTTGTGAC ATCATCAAGT TTATAGCCAA
    35461 TACCTGCAAT ACACACTTTA GAGCGCTTAT ATGATGCTAG CTCGATTAAA CCATTACGTG
    35521 TCCAGAAATC TTTTGTGTTT TTAATTCGTT TGTAATCATC AATTAATTTG TAATAAACAT
    35581 CTTTTAACAT TAGCGTATCA ATTAATGAAT CATGTTTATT ATCACGTAAA TTCGTCAAAC
    35641 CATAATAATT CACTAATGCA TTCAAGTTAT GTTTTACATG TTTATGTTGA CTATTCAAAA
    35701 CATCGTATGA CAAACGCAAA GTGTCTAAAA TTTTCCAATT AACTGTTTTA TCACAACATG
    35761 CAAATTCTTT GTTCAATACA CTCATGTCAT AATTAGCATT ATGAAATACA ACAATATCGT
    35821 CACCAACGAA TTGAATAATC TCATCTGCTA ATTCTTTAAA TGTTTTATAC TTTGACAATG
    35881 TTTCTAAAGT AAATCCGTTA ACATTACTAG CTTCAGGTGA TACTTCTTTT TCAGGGTTAA
    35941 TTAATTCCGA CAATGTTTCT ATTACATTAC CTTTACAATC AACCTTAATC ATTGCAATTG
    36001 AACAAATTTT AGGATCTGTT AAATCTGTTG TTTCTGTATC TGCAAAAATC ATTAAGCACC
    36061 TAGCATCAAT TAGTTTATTA TTGTTTATAG TATCAAAAAC AAAAATTTTT TACAAAAGGA
    36121 ATACGTGTTG CTAAAACTAA ATTGTCACTA TCATTATAAA AATTTAGTTT TAAATATTTA
    36181 GATTGGAAAC AAGAATGACA ACAATGACAA ACTTTTGTAA CAACATATAA TGCTTCTGAA
    36241 TCTTTGTAAT AGTTAAAGTT TGGTGATTCG CATGACAAAC ATAAATGATT CTTTCCTAAA
    36301 TGCTGTGCAA TAAAATCATC AATACAGTAT TTGTGCTTTT GAATTAAAGG ATAGGTAACA
    36361 GGAACGTTCT TTTTATTTTG AATCTTAAAG CTTGTTGATA CTACACTTTT AAATTCTTCT
    36421 TGAAAAGAAA CAGCATCATC ATTCATTACA TACCCAATCT GAATTTCTTT TAAGTTTTTC
    36481 AAGACGCCAT CAGATAGATA TGTCAAATTA TTATGAATCA TCAACTGTTG TGTACACTGC
    36541 TTTCCACACA TTCCTTCTTG TAGGCCAAAC AACCCAAACC AAATAGGCTT TAATAATTTA
    36601 TTGCCAAACC TTTTCTTCAA AACAGATAAA TTAATTGCTT TAATTATATC ATCTTGTGCA
    36661 AAATTAAAGA TGATTGGTTT CACTGTTTCA CCATTCAACA ACGCTTTAAG CATTAAAACA
    36721 GTTGAATCAT AACCGCCGCT ATAAACTATT CCAATTGAAT CTTGTTTTAT ATCATAAGGA
    36781 AAAGTATCAG GTTCAATAAC AACTTTAGCT TCTTTTAAAC AATACCTCTT AACAAAACTA
    36841 TCTTCATCTT CTTTAGACGT AGTTTTAATT CCTGATATTG AATGTGTTTC AAGTCTACTC
    36901 CAATCAAATT TATCATAATC AAAAATGTTA ATAGTTTCTA ATTCATCAGA CATTATTAAT
    36961 TCTCCGATAA TAAATATTTG ATAGTTTCAA CTTTATTGAT GAATTTTTCT TTATCTAGTA
    37021 AAGATTCACA TGCTCGTAAA GTTGCGTTTG TATTTTCAGG CTGTGCAATA GGATCAGCTT
    37081 CTGTAATGCC AATCAATCTA TTCTTTTTAT CAACCAAATT AAATACATAA GGACCATTTT
    37141 CCGTAACACT TAAGGCGTTG TCTGTTGCTA AATAACTTCC AAACACTTGT GTCATCACAT
    37201 ACTTAAATTG ATATAATTTC TCTTTATTTC TAATCAAAAT AGATAACAAA TCTAAATACT
    37261 GATTTCCACG TGATAAGCAC TCTTTCGTTG ATTCAACATA TTCTCTACTA AACAAAATAC
    37321 CAGTATCATA TTGTGTTACA AACGCGTGTG CTGTACCTAT AACATAATCA TACAGCGCAT
    37381 AATCACGCGG TAGCATAAAC AACTCTTGCA CTGCATCCAA TACAAACACA GATTGAATAT
    37441 GCCTCAAATC TAAATCACGT TTTAAATCTT TCATAATATC ATTAAACGTA ATTTGACAAT
    37501 CACCTACAGA CAATGCTATG CTATAAACAA AAACCCTTTT AAAATTACGA ATTTGTTCTG
    37561 ATTTCTTGTA AAAGTCTTCA ATAACTTTAC CGTTGCAACA TATGTACAAT ACATTCTTGC
    37621 ATTTCTCAAG ATTCTTTTTA ACTGACGGAT GCTCGCTCAT TGTAGTAATG ACTAATGTAT
    37681 CATCATCTAC AAATTGTTGA AATAACCAAT CAATAATATT TGTCGCACAC GTGTCAAAAT
    37741 GAACATTATA ATTAAATGTA CGTACAGGAA GCATAGACAA TGCTTTTTCT TTTACATAAT
    37801 CATAAAAGTA CTCAACATCT TTTGTTTCAA AATCTGTTTC ATATGATTTT AATAGCTTCA
    37861 TCTCTTCATT AGAGATATCA AACTGCCGAA ACCACCAATC AATTAGTTTA TTATTTGACA
    37921 TTAGTCTTTT TCTTTCAAAT ACTGCAAGTA AATCATTCGC AAGTCTTTTT CTTCTACAGT
    37981 TCCAGCTTTA TAAATTTCAT TAAATTCTTG TCTTGTAATT TCAGACCACA AATAACCGTT
    38041 AAAAGCTAAA GCTGCATCCG CTTCGTCACT CCAATGACCA GCTTTTTGAA TCATACTTGA
    38101 TGCATCACTC CATAAATCTT TTGACGACGA ATTCTTTTCT TCAACAAGCT TATAGTCGAC
    38161 AAATTTGTAA AGTTTCGCTT CTTCTTTGGA TACAATAAAT TCAACACGTT GACAACTATT
    38221 GCGTTTTTTA ATATACCCAC CAAACCAATA AAAATGTCTC ATTTGTTTCT CTTATATTCA
    38281 AAAATTTCAA AAAACATTTC TTTAAAGAAA TAAACTAAAG GCGCAAGGAC AATCATCGCA
    38341 AAAATGTCAT CAAATGACAA CCTTTTGTAG CACATAAATA AAAAAGTAGC ATCAATTACA
    38401 GTGACTATTA AAATATAAAA TAAAAATTTA TATTTATTTG TCTCAACCAA TCTCTCTTGA
    38461 AATTTTATTA GATAAACAGT TAAATAAATA CAAGACAATA AACAGGCCGC TAACAAAAAA
    38521 TTAGGCACAT TCCAAATTCG AGCATAATCA GGTGACAATG CTAAAATATC ATAATCCATT
    38581 CAGTTCAACC TTTCATTTCG AAATCATTGA ACTTAAGTTA TCATAAAACA CAAACTTTTT
    38641 CAAGAAATTT GTTTATGCCT TCATTGGGTA AAACCTTAAA ATAGTGGGTG CGGTTCCACG
    38701 AATCGATATT ACATCGCCAA CAGAAACCCA TGCATAACCG TTACCACCAC ATGAGCCTGA
    38761 ATCCCCTAAA TCGTACATTC TTGCTACTTC TATATTGTTT ACTAAAAGCC AAGTGTCTCT
    38821 ATTTGAGGAG ACTTGCCAGC ACCAAACTAA ACCACGTTGT GTACACGTGT ATGGCGCTGT
    38881 AATTGCAAAA CCTTTTGAAT AATCCGGCAT AAACATGTTG AGATTTATCT CTTTACCGGA
    38941 GAGTCGAGTA CTTCCTTTAA AAATTGGCAT GTAAAATTTC CTTCTAATTA AAACTCTTAC
    39001 ACTCAAGAAC ATCGAGTCGT ACGAGTAGTT TTATAAAATT TACAAGTCAA ATTGTTCGTA
    39061 CGACTTAAAG TTCTTTAACT ATCATTAGTC ATAAGAGGTG CAAAATGTCG AGTTTTACAA
    39121 TTAAACAAAC AACAGTAAAC CAATTACCAC AAACTTTACT AAATAAACAA GACATTGGTG
    39181 ATTATGCTAC TAATGATAGC ATTGATGATA AATTACAACT CAATTTGTTG AACTATACGA
    39241 CGAACCGAAT TCTTGAAATT CCGCAAAATG TTAAATATGC TTTTGCCAAT GGAACTTTGA
    39301 CAATTAAAAC AGGGACAAAA GTGTATTCAC CAAATGGCTT TGAATCAGAC GGAACTACAA
    39361 AGAAATTTGA TGTTAAAGTG CTGACAGAAG ACTACAGTTA TACAAATTCT TTCATTGGAA
    39421 CATATAATGA CATTCTTGTC TCATATCAGA ATTCTGATGA CACATTTTGG CATGATGTTG
    39481 CATCATCTTC ATTTTGCTCG GGCGAAACTG ATGCTTTGGC TGGAAAGAAA TCGCATGTTT
    39541 GGTACGATAC TAAAAACAAT ATAATTTATC ATTACATTGG TACATCTACT GAACCAAAGG
    39601 GAACTTGTTC ATTACCAATA TTACAAATGG AAAATTCTGG TTCCAATGGT TTTACAAGAG
    39661 TTGCTAATGT ATTTAATGGC TTTGGCTATA TGGGGTCAAC GGCATTTGCT TTACCAGGTG
    39721 TAAAATACCA ATTTGCTGAT GGTAGAAATT CAGATGGTAC ATTTAAATCA ATAACAAAAA
    39781 CATTTGATAA AGTTGCAACC ACACAATACG GTTACAACGT TAAAGATCCA GATAGGCAAC
    39841 CTTTATCCAT TCATGAATCC GGTGCATTAA TCCGAACAGC TAGATATTTT ATTCAAAACA
    39901 GTCAACCTGT CTATACTGAT TCTGTATGGT ACAAACCAGA AACAAACGAA ACATTTAGAA
    39961 GCAATGGTTC AGGTGTTTGG TCAAATTCAA AAGAGATTAT AATTGCAACA AACATTGCAA
    40021 CAAATGCAAA TTTTAAAATA ACATCCTTTG AACCAGAAAT TGCTTCATCT ATAAATACCT
    40081 ATGCACGTTC AGATATATCT GGCATGACAA TGCCATCAGG AAAATCTATT CACTTAACTT
    40141 TAGGTTCAAA TGGGACGACT TATTTAGCAC CTGCAAACGG GTGGTTCATT GGTAATTTTA
    40201 TATGTTCAAA AGAAGGTTCA TGGTTTGTAC TGGAAATGAG GGCGAAGCAT ACAAAATCTT
    40261 TTAGTTGTGC TAAAGGAAAC AATACTGAAG TTTGTGCAAT GCTGCCTGTT TTAGAAGGTG
    40321 ATTCTATAAT TTTGGGAATA GATTCTTCAG CAACTTTTAC TACTGATACA ACAAGACAAG
    40381 GTTTTTATTT TATTTACGCA AACGGTGAAG ATTAAGTTTA TTCAGCACAC TGATTTTAGT
    40441 TCTTTGTTTT ATAAAAAAAT AAAGACACTA AACAAATGCT AGATGAATTC TCTGAAGTTG
    40501 AACTTGATTG GGAACTTTTT GAAAAGGTTA AGCAACAACG TTTAGCACGT TTTCCTCGAT
    40561 TTTATCAATT AGTTAATGAA AACGTGGAAG AATATATTGC TGACAGACCT TTTGTTTCGC
    40621 AACGATTAAA ACTATCATAT GCTTTTATTG ACGACTGTGT CAACGAATTA AGAAAGCTTC
    40681 AAGAAAAAGT TCGTAAATGT AACATTCAAT CTTTTGATGT TTTCGTTAAC AAAGTGCCAC
    40741 AATATAACTT CTTCTGTAGA AATGCTAAAG AATATGAAAA TCATCTGCAA AACAATGACG
    40801 TCCTACCGAT TCTATGCAAC ATTGTTTTCA AAAGAATCCC TGGAAAAAGC AACTACTTTG
    40861 GGGTTACCTA CGATCTAAAA GATAAAATAG TTATATCAAT TAATGAATTT GTTGAAGCTT
    40921 GGAGCTTCGA AGATTGGGGT GAACAAGCTG GACTAACTGA ACAACAAATT ATTGATAAGA
    40981 AACCAGTTGA CTATATTGAA GCCATGATTA AAAGAATTCA ATACGAAGGG TTTCATAATC
    41041 ATAAATATGT TCATGAGTTT CAACATGTTA TGCAAATTTT GCACAATAAA TGCAGTAACG
    41101 ATAAATATGA TCTGAATAGT GATGCGAGCA TATCAACGTC TGAAAATCCT GAACATTACT
    41161 ACAACTGTGT CACTGAAAAA GAAGCATTCT TGATATCTTA TATTTATGGT ATGCGGCAGA
    41221 TGGATACAAA TTTTAACTCA TATGAAGAAG TTTGTAAAAA TTGCAAAGCA TTAATGAAAT
    41281 CTGATTATAT TGATGAAAAA TATTTTTGGA TTTTTGATAA ATGTTTAAAG AAATTGTTTA
    41341 ATTTTAATGA GTCATGCAAC AACAAATTAG ACGATGATCT TTTACAAATA ATAAATAAAC
    41401 TTGATATCGA AAACAAAAAT ATTGTTTTAA AAAGAACAAA AGAAATTTTA GCAATGTCAA
    41461 AAGAAGATAA ACAAAAAACA TTTAATACAT TTTTAAAACG AGGGTTCAAA TAAACAAAAA
    41521 GACGATGACA CAACCATCAA ACAATCAATG ATTCTGTCAT CGTCTTTTTG TTTTTTCCAA
    41581 TCAAACTTCT TTAATCTCTT TTTCTTATTT GGAACTACAC GCTGCCTATA TTTGTTTGTC
    41641 ATTAGATCTT TAGCAATAAA ATCTCTGTGA ATTACTTTTT GCTTTTTCTT TTTACTCATT
    41701 TTATTTTCCT CACATATGAA AAATTCCTCG ATCTATAACC AAAACAGCCA CAAATCGAGG
    41761 AATAGTTAAA ATGGTTTCGG GAGCTGGACT TGAACCAACA TTAGCACAGT CAAAGTGTGC
    41821 TGACCTACCT TTAGTCGATC CCGAAAGTAA TTGTCACGAG CATTGAGAGG ACAGTAAAAT
    41881 TATCACCGTT TCAACAGGGG TGCTATGCAA AAACTCTCTT CACGAAGTTT TAACTTGCAT
    41941 TATAAACAAG CATTTTACTA GCTCTCTCAA TGCTCGATTT TTCATAAGGA GTAGAGAACT
    42001 CACCCGTTGA GGACAATGAA CAAACGTCAA ACAAGATGTT TGCCATATGT CGTTGAGTTC
    42061 TGCACTTTCA CTCTTGAGAA AGTTGTAACT TCAGCCTTCA CTCATTGGCT GGCAACAACC
    42121 CGAAAGGAAA GAAAAGGTTG TTGCAAATTC ACAATTTGGT GCACCTGACT TGACTCGAAC
    42181 AAGCACGAAA TTTCTTTCAC AAGCACCTCA AGCTTGCGTG TCTACCAATT CCACCACAAG
    42241 TGCATGTCTT CAGTTTTAGC AACAGCAGAA CTGACAAGAG CTTTACAAAC GCAATATGGA
    42301 AAGCGTAGTT GCATCGAACA GTAAAAAGAT ATAATTGGCT CCGCGAGTAG GATTCGAACC
    42361 TACAACCAAT CGGTTAACAG CCGATTGCTC TACCATTGAG CTATCACGGA AGAATTGGTC
    42421 GGGATTGAGT GACTTGAACA CTCGAACTTC TGCTCCCAAG GCAGACGCGC TACCAGACTG
    42481 CGCTAAACCC CGTTAAATTT GGCGGGTGGT GTGCGATTCG AACGCACGGA ACATATTCCT
    42541 ATGTTCGACG GTTTTCAAGA CCGTTGTATT CAACCACTCT ACCAACCACC CGAATGGTGC
    42601 CCTCTGCCAG ACTTGAACTG GCACGCAAAT AAATTGCAAG AGATTTTAAG TCTCTTATGT
    42661 CTACCGATTC CATCAAGAGG GCATTTGTTT GTCATTTAGT TTCACTTAAG TAAACGATCT
    42721 ACGACAATTG TTAAAAACTT AAGCTACTCA CATTCAAAAC CACGTGAAGG TAAACAAACG
    42781 AATTGAACTG TTTTGCATTT ATCAAAATTA GAGATGATGA GAATTTTGAA AGGAAGGTTT
    42841 AACGAGCGAG TAAAATTAAA CCCTGCAAAA CACCTAAACA ACTGGTGCCG ATGCTCGGAT
    42901 TTGAACCAAG AACCTACTGA TTACAAATCA GTTGCACTAC CGTTGTGCTA CATCGGCTTA
    42961 ACCGTGTATT GTTTTGCTAC GCTGGTACAA CACACAAAAC CTTTGACAGC ATTCAATTAA
    43021 GAATGTCATA AAGTAAAGCT TGTCGCACTT TACATGAAGA TCATCAGTCT AGCGGAACTT
    43081 CTATCATATC AGCAAGTATC ATTTCTGGTC GGTATATGGG CAACGACAAA CCCACAAACG
    43141 ATTCTACAGC GTTTGTACTG CTTATTGCTT TTGTCAGGTG AACAAGAAAC CTGCAAGAAA
    43201 CAATCTTGAT GCCTAAATTT TGATGACAGG TTTTAGGAAC CTAATAGATA AATATATTTC
    43261 AATTTATCTA ATTGCCAGGT TTTTGACAGG TACTGACTAT CGCGAATTAC CTGAAACAAT
    43321 ATCATCTTTC GACAATATTG TTACCTACGC GGAATTCAGA ATTGAACTGA CTCTTTTCAA
    43381 TAAAGAGAGA CCTATAAATC TTTCCGCTAT GAGAAATAGG AAGTTTTTAA CACCAAAACT
    43441 TTCCTAAAAA CGGCTAAACA AATAGCTTGC AATAGTCTCA AACTGCTATA ACAAATATGT
    43501 TTTCCCGCAT TATCGTACGC TAAATTTGGG ATTACAACGG TTTAAAACTA ACATCAAAAG
    43561 CAACAAAAGA TGCAGAAATT TCATCAATTG TTACATAGCT GAACTTTTGT TTCGCAACAG
    43621 TTTACAATCA ATGCTTCGCT CTTGAAAATA AACAGTAGAA GGTTGCTACT TATCCTTCAA
    43681 ACCACGTAAA GGTTTTCAGC TTGATGAAGG AGGGTTTGCA TATAAAATTT TGTTTATACA
    43741 CAAACCTTTA AAAGCACGCT TTTCATTGAT AGAACAAATT TTAGTTTCCG GCCAGAATTT
    43801 ATGCTTATGC TAAATAGCTA AATAGCACGG TTTACTTCTG GTTACTTGTC CACCAAACCA
    43861 CGTAGAGGTA TTTGTTCACT TGGTGGTTCT TATTTACAAT GTTTAACATC TCGTCTTGCT
    43921 ATATTCTTTA TAGCAAATTA AGAACTGAAT GTCAAGAACT TTTTTATCAT AATTTCCAAA
    43981 AAGTTTGGTG GGTAGGGGTT GATTCGAACA ACCGTACGCT TTCGCGGGCA GATTTACAGT
    44041 CTGCTGCCAT TAACCACTCG GCCACCTACC CAAAAGTTAT CATCAAAAAT TCTTAATAAT
    44101 AACTTCTTTA CCTTTTCTTT TTGATGCATC ACTGTTTACT GAACGACGCA CATCAACAGG
    44161 GATTATATTA TACTGTTCGT ACATTTCATG GACCAATTGC ACATCGTTAT TACTCAACAC
    44221 AACAAAAGCG CCGATTTTAT CCAATGAACA AAACAGACTT GCTAAACGTT TATGGTCGTT
    44281 TAGAGTAAAC CCATCTTTTG TATAATCAGT AAAGTTTGCC GTCTTGCTTT CAGGAACATA
    44341 TGGAGAATCG AAATAAACGA AATCACCTTT TTTCACATCA TTGCAAGCAT CCTCAAAATC
    44401 ACCTTCACGA ATATCAATAT TATTCAAATT TAAATAATTA CTGATGTTTC GCAAATTACA
    44461 TTCATCAATT GAAACGCCAT CAACTTTATT GTTATACGGA ACGTTAAACA ACCCTTTTGA
    44521 ATTGACCCTA TACAACCCAT TAAAACAATG TTTATTAAGC CAAATCATTA AAGATGCACA
    44581 TTCAGCATCT AACTCTTTTG AGTTGATTTT TGAATTATAA CGGTCACGAA TTTCTAGATA
    44641 ATAATCTTCA TCACAAATTT TACCGTCTAG AGTATTCACC GTTTTTATAA CGTCTTCAAT
    44701 GTTTATTTTT AATTGATTAT AAACATTTAT TAACTGACTA TTTGTATCGT TAATAACAGC
    44761 ATCTTTAGGT TGAATATTAA ACAACAAGGC CCCGCCACCG ATAAAAGGTT CGTAATAACG
    44821 ATTATAGTCT TTAGGCATAC AAGATCTTAA TTTCTCAAGA AGTTGTTTTT TACCACCAAC
    44881 CCATTTTACA AAAGGTTTCG TTAAATATTG CATGTCTACC CAACTTTCAA AATGCAAATT
    44941 AAAATTGGTA CCCCCGCACA GATTCGAACT GTGATTTCGC AGATATCAGC TGCTCGCCCG
    45001 GGTATAAGCC GAGTGTCCTA ACCGTTGAAC GACAGGGGCA TAATCTGTAT CTTCTACAGA
    45061 AACTTTTGGC GGATACAGCA AGATTCGAAC TTGCGGAACA ACTTTCATTG TTCGACGGTT
    45121 TAGCAAACCG CTGTTTTAGA CCACTCAACC ATGTATCCAG GAAATGAGTG GTGTAACTGT
    45181 TTTAACAATC ACACCACTCA CACTTTCGCG ACTACTTTTA AGAGAGTAAA TTATGTCAAA
    45241 CATTAGCTTC GTTTACAAAT GTAAACTACT AGAGCTTCTT CGCCACGTCA AGGCTGTTTT
    45301 ATGAAGAAGA AAGGAAATTG GCTTCACTGT TTAGAGAGGA TGAATTTGGA GATGAGATAA
    45361 CATTGCTAAA CAGTTACTAG ACCATACAAC CACGATGAGG TTTTCCTTAA GTATGGAAAT
    45421 CATATTCACT ATTTTTAAAA TCTCAATATC AAGTTCATCA CCTGACAAAA ACTAAATTAT
    45481 CAAAATCAGT TATGAATGTC AAGAACTTTT TAAGTGATGT TGAAAATTTT ATTTTTACAG
    45541 CTTTATCACA ATATTCTTCA CTAAATTTAA TTAGACAATA GTCTAAAGAT TGTTTGGGGT
    45601 GAAAACTGCT AAACCACCAA ACATTGGAAC AATTAGGCAT TAAGACTTTA AAGTGTTTCT
    45661 TCTTTCAGTT ATCAGGTATC GGATTAACGT ACCGACCATT GGATCCGGGG AAAGTCAAAC
    45721 AGTAAGACAT CAGATCCACG CTGCGATTTA ATTGCTTAAA TCTTCACCCA CAAAAGAACC
    45781 TGTTTCCTGT AGTGGCCTTT ATAACCTCTA CAAACCCCAA TCTTTCACCG TTCTCTAAAA
    45841 CGATTGCATT ACAGGGCTGA AACTCCCACT ATATAATTAT TTAGACACCG AATTTAGTAG
    45901 GCCATTAGGT GATCCCAGCA TTGCTAAATT TGTTATTGAG ATTTCGATTT ACTACCTTAA
    45961 TTTTGAAGTT ATCGTTTATT CTTCAAACCG TAACACACTT GTTTCAAAAT TATTCAATAA
    46021 TAAAATAAAT TTTTAATAGC AACACTTTAC TTGTTTTTAT CGTCAACAGG AAAACAGCGG
    46081 AAAGAAACCT GCACTGAGCC TCATGCTAGT AAACACCTAC ACACAACATG ATGGTTTTAT
    46141 CAGTTCACTA TCTTAAATAA ATTTTTTTCT ATTTTCTCCT TTTTAATTAT ATTTATTTGG
    46201 TTTGGTATGT TTTCTTAAAA AGAAAGGAAA GCTTTTGAAA TTTGAATTTG AACTTCGAAC
    46261 TTCAGTAATT CAACTTTTTT GAATTGATTG CAATTGCAAT CGCGCTGACT CACTTCTTTC
    46321 TAATTCTTAT TAATTCTTAT TAGCCATGTC TAAAATACTT TGAACAATTT GTTTTCTGGT
    46381 ATTTCCTAAA CTATTTTCTA GCATTTGTGT AAACTGTTCC AATTCTTCAA AAGTAGTCGA
    46441 ATATAAAGGT TCGGATTGTA AATTGATTAA ATCTATTTGC CATCTTGTTT CCGAGGCTTC
    46501 TTTCAATTCA AAATCTTTAT TGTATTTGAT TAGCGTATCT AAAATTAATT TTTCATCATT
    46561 ACAAAACTGT AATAAATTCT TTTTTGTTTC TAATTTATCT TTGAAATTCT CATATGCCCT
    46621 TTTTAAATCT TCTTCAGTGT TAAAGTGTTT ATCTTCGTTA GAAGATAATA ACTGAACCAT
    46681 CAATTCTTTT GTAAATGAAT TAAATTCTGA ACGCATTGTT TTATCATTAA ACATTTTAAA
    46741 TTCCTCTGTT GATAAACCAT TTTCAAACAA AAAATGAAAG TATTCGTGCA AAATTGATAC
    46801 TGATATCAAT TCATTTTCTT TTATTAATTG CTTAATTAAG TTAATGCCTT CTTCTATTGT
    46861 TTCCGGTACT TTGTTACAGT AATGAAATAA AGGTATTGTT ATAAGGTCAT GGTACATTAT
    46921 TTGGTTAAAG TTTCCAGAAA TACCGTTTAT ATTTTTATTA AAATTAAAGG ATAACGTTGG
    46981 CTGCTTGTTA TTTATTTGTA CAACAATCGA TTGAAAAGAG ACAAAATTAT TTAAGATATT
    47041 TTGACTATTA AATTTGAAAT AGTTGGCATT ATCCAATTGC TTTAGATTGG CAACATAAAA
    47101 AGTAGACGCT ATTGCATAAT CTTTATAGAA AGATTCTTCT AAACACATCA TTCTTTTATA
    47161 ATTTGGCGTA GACCATCTTC TTTTAAATCT ATTTAAAGTA TCGCTCATCA GAAATTTTTA
    47221 CTCTTTATCA TTTCTTTAAT TTCTTGAAAG ATCTGTTCTC TAGTCTTTCC TAAATTCTTT
    47281 TCTAGTGTTT GAGTAAACTT TTCCAAATCG TCAAGTGTTG TTGTATATAA AGGTTTGGTA
    47341 CGTCGTAACG TTAACATATC AATTTCGGCT CTTATATCAA AAGATTCTTT CAACTCATAA
    47401 CTTTTATTGT ATTGAAACAA TGTATCTAGA ATCAATTTCT CATCATTGCA AATTTGCAGC
    47461 AAATTCTTCT TTGTTTCAAT AGTATCTTCA AATTCGTGAT AGGCTTTCTT TAAATCACCT
    47521 TCTTTTGAAA AGAATTTATT GTCATTTGAT GCCAATAATT GAATCATTAA CTCTTTTGTA
    47581 TATGAATTAA ATTCAGATTC TTTAGTATTG TTGTTAAGCA TTTGAAACTC CTCTGTTGAC
    47641 AAACCGTTCT CAAACAAAAA ATGAAAGTAT TCATGCAAAA TTGACATTAA AACTGTTAAA
    47701 TCAGTATTAA TTGCTTTTTT CACAAAAGCA ACACCTTCAC TTATTGTATT AGGAATTTTA
    47761 TTAAACAATC TAAATACAGC AATAGTTATG ATTCCAGGAA ATTTAAATTG CATAAAGTTT
    47821 CCAGAAATTT CTTTTATGTT TTTATTAAAA CTGAACGATA TAGAAGGTTG CTTATCATTT
    47881 ATTTTTAAAT ATATTGCATT CAATTCTTTA AAGAAATTGT TCTTTATAAC ACTATCTTCT
    47941 TCATTCTTAA ATGAAGTGTA GTCATCCAAC AAACCAATTA CAGTTTTATA ATATGTTAAA
    48001 GCTGCAATAT AATCTTTATA AAAAGACTCT TCTAAACACA TCATTCTTTT ATAATTTGGT
    48061 GTAGACCAAC GTTTGATAAA TTTGTTTAAA GTATCATTCA TCAGAAATTT TCACTTTTTA
    48121 TCATTTCTTT AATTTCTTGA ACAATTTGTT TTCTAGTCTT TCCTAAATTC TTTTCTAGTG
    48181 TTTGAGTAAA ACGTTCCAAT TCCTCAAAAG TAGTTGAGTA TAAAGGTTCA GGCTGTAAAT
    48241 TTATGTTTAT CAAATCTTTA TTTATTTTCC AATTTCGCCA ACTCTTTTCA AAAGATTCTT
    48301 TCAATTCAAA ATCTATATTA TACTTGTTTA AACTATCATT AATTATCTTT TGCTTTTTAT
    48361 AATTTCTTTA TGACATAAAA TCTTTATTAA AGAAATTTTT ATAACGCTCT AAAAGCCATT
    48421 CATTATTAAA CTTTTTTTCA GAATCAACTT TCCTTAAATC ACGTTCAGCT TTAACAAATT
    48481 CAAGCATATC TTTTGAATCT AACTCAACAG AAAAATCTAA GCATTCTCTC AAATGCTTTA
    48541 CATATTGTTT GGTCAAATTT TCTAGATATG CTGTTTTTAA ATTTTCAAAC TCAATAGCCG
    48601 CATAATATTT TTCTAACAAC TTTTCTTTTT CTGACTGCGT GCAAGTTTTC ATTTCAATTA
    48661 AAACTTGTTT TTGTTCTTCA GTTAAGCTGA AAGCTTCTTT ATAACTATAA CTGTCGTCAA
    48721 TCTGTGCTAA AGCATACCGT AAAACTTTTT CTTCGATATC AGTATCAGCC ATAAATCACC
    48781 TATTAGAAAA AAAGTAAATC ACACGACATG TATAAACACA CCGTGTGATT CGATTGTTAT
    48841 TTATTATTAT TCTTTACACA AAAGTCATAA TGTTGCTTTT GGCATAAAGC TTCAATAGCT
    48901 TCATTTTTAC CTAAACTATA AAAACCGAAT AGACAAGCAA TCAATAACAT TGTCGCAACA
    48961 ATGAACAATG CAAGACTTTT TAGTTCAGAC TCATGTACGC AAGGAAATTC GTGTGTCATA
    49021 TTATTCTTCA TTCAATCGGT TAAAGATTGT TTTAAAGAAC CGTTTAACAG CGCACTCTTT
    49081 TTCAACAGGT TTGATTACAT GAATAGAAGT TGTCTCACAA AACATTTTAT CAACAGCTTC
    49141 TTCGATAGAT TTTTTAGAAG CTTTCTTAAA ACGAGACACT TTAGTTTTCA ACAACTGTGA
    49201 AGGTAGCTTC CCTGTACCTT GATAATTTGT ACACATACGA ACTGCATAAT CATCACGGTT
    49261 GATGTTCGAC TGAATACAAC ATAACTCACC ATGTTTTTTA ACAGCTTTAA TTTCTTCATC
    49321 TTCAAAACCG TTTTTAATGG CTTCAGCAAT GACTTTTTTG ATTTCAGCCT CTACCATCTT
    49381 TGTATCTTTA TCCGTGATAC AAACAACTAG TGGCGTGACA ATATCTTTAA TAGATTGGAC
    49441 ATTTGCAATC CCAATATAGT AACACAACCC TAATTCTTCA CGAATACGCT TAACTAAACG
    49501 ACTTGCCAAC CCGCCAGCTA AAACAGCTTT TGCAAGGATG CTTGCAACGC CACCAATAGA
    49561 GTTTGAAGTA TATGAAGAAC CACCAATCAT AATTGTATTC TGTTTGGTTT CTTTATCTTC
    49621 AATAACAACA GTATCAGCAC CTAAATTTAA CTGTACAGAC GCACGTTCGT ATACAACATT
    49681 ATTATTTGAG AATTTCTTTG TAAATTCTTC AACAATATTG CGCACTTCAT TAAAAGGTGT
    49741 TTTACCTGAA TATGCAATAA TGCAATTAGC GGGTGTATAA TGATTATGCA TAAATGAACG
    49801 CAAGTCATCA GATGTAATCG CATTAACATC TTTCCAATAC CCAATAACAG GCCTTGCAAA
    49861 AGGCGTATCT TTAAACAGTA CACTTACACC ATGTTGTTGC GCACGTTCCT GTGGACTATT
    49921 TTCAAACATA ATGATTTCTT GATGAATTAC ACCTTTTTCT AAAGCCAAAT CTTTTTCATC
    49981 GAAACGTGGT TCAGTTAACA TTTCACCAAA CAAATTGATA ACTTCTTTTG TATCATCGTT
    50041 ATGAAATGTA CCATGATAAC AAGTGGCATC AAAACAAGTA AAAGCATTAG ACTCAACCCC
    50101 CAACTTATCC ATTAAGTTAA GAAATTCAGC GGCTGTTTTT GTTTTCGTAC CTTTAAACAT
    50161 CATATGTTCA AGACAATGTG CAATACCTTT CTTTTCATTT GCCAATTCGT CAATAGAACC
    50221 AACATCAAAC AAAACAGCAA ACGATGAAAG ATCGTCTTCT TGCTGATTAT ACAAAAACGT
    50281 TGCACCGCTA GACAGTTTAC AAACTTTATC AACCATAATT TCTTAACCTT TCTTTTTCAA
    50341 CTCAACTTCT TCCAACAAAA CACCATTACA TTCAAGTTCG TAATTCAGTT TTGCCAATAA
    50401 AGACTTAAAT GCTAAATCTT TATCAAACCT ATTATCACAT TGACATTCTT TTGTCAACTC
    50461 AATTGCTTCT TTTAATGCAT CAAAACATCC TGTATAATAT CCAACCAACG AATCAACGTT
    50521 GTCTTTATTT TTGCAAGTGA AACAATTACA TTCGTGCGTT TCTGTTTTAT CTGTAAACAT
    50581 TTAAGACCTA TTAGTTATTT GTTATTGTAA AAGAAACAAT CAGGTTTCTT CAATTCACGT
    50641 TCACCTTTTA CTATAACATA AATTGCACCA ATTACAACCT CAAAAGCCAC TTCAAACAGA
    50701 AAAGACAAAA GAATTGCTGT TGTATTCTCA ATTACGTTGT AGCCAAAAGC TGAAAACAAA
    50761 AAACCTATAA ATGCACAAAA AATCGTTATC ATATTTTTCC TTTCATTTAA TTTACAACAA
    50821 CTTTATACTA AACGCAAATC AATGTCAATA AATATTTTAT AAAAATAAAG GCAAGGAATT
    50881 AAACTCTTGC CTTTATCAAC TATTTCATAT TTTCTACGAA TTCAATTACT TTAGGAATGT
    50941 TAATATGCCA CCCACCAATC AAATCTTTAT AGATTAATGT ATTGCAATTA TCAACTTCAG
    51001 CATTTACATT AATCAACTCA TTGGTTTGAA TAGTTTGACC TTCCTGTAAA GCAATCAATT
    51061 GTTTTGCACG TAGATAAATT TGTTTAGCGA ACACTTGTTG TTCATTTGTT AAGCCGTTTA
    51121 CACAATCAAA ACTTCTATCA AACAAACCTG TCGACCTAAA CTTCTTCCAC ATCAAATAAT
    51181 ATTTTGTTTT TACTTTTACC CTGACCACTT TTCCATTAAA GTCACAGCCT TCCAAAACAA
    51241 AACCTTCAAC ATGTTCTTTT GAATTACATA AACCATAAAT TGTTGATTTT AAATTTGATG
    51301 TTTCACAAAT CTTTCCCTTG ATCTTTAAAC CAATTAAATC ATGCAATTGT TTTAACGCGT
    51361 CATATGAAAT TGTTTCTTCT TTAAACGTAT TAACAAAAGC TTCAAGCATA AACAATTCAC
    51421 AACTATCATA TTTAATGATA TGCGGATCGT TTATAGGATC AACAACCTCA ACAACTAAAG
    51481 AATATGCATT ACCACCATGT TTATCTATAT CTTTCAGTAA CCACTTTTTT AAATTATCTT
    51541 TTTGTTCATC CGACAATTTA TCATTAAAGA TACGTTTTAA ATTTAAAGCA TACTCTTTAT
    51601 CAGTACGACT TTTAGATGCA AAAATAAATT CGTTATTACG AACATCAACA GAAATGATTC
    51661 CTAAATAACC ATTTTCCTTT TTATAAACGT TTGTAATACC TTGCCAATTC TTAACAACCC
    51721 AATCTAGACT AGAAGTCTTT ACTTCATTGA GATTGAAAAA TTTGTTAAAC GAACGACATG
    51781 CCACTTTATC AGTATCATCA TATACAAACA ACCCTCTTGC TGTACATGTC AAGTTGTTCC
    51841 ACTTTTTGTC ATAAAAAGCA TCACGGTTAA AATTATACGA ACTGATACCG TCAGGATTTT
    51901 GAGATTTACG AATTAAAGAT GAATACTTAA ACTCATTAAC AATCTTCGAA TCATCATTCA
    51961 ATTGTTTGAA CACGGTATTC TTGATAGTAT GTATATGACA TTCACCTTTA TTATTAATTT
    52021 GAAGAATTCG TAATTCACCA CCAAATTCAA TACCACCTTC TAGATTAAAG CAATGCTCAT
    52081 TTACTTGAAC AGGTTCGTTA TTTACATTTC GATGGCCATG TACTTGATAA ATGTTGTCAT
    52141 TCTCAATAGA GACATTAAAC AAAAACTCAT CGTCGACTTG ATGCGCCATT TGATATGTAC
    52201 CGTGACCTTT TACGTATTCA TCACTATTCA ATTTCAAGGA CGGTAAACAA CTAATACCAC
    52261 CATGTGATAC ACAAAACACT TTATTACGAA ATGTGAAGTA AATCATATCA TCTTGATCCC
    52321 GAACAAACTT TTTCAGTTCA ATAGGATCAA AATCTTTCAA CTGTTCAAGT GTATTATAGT
    52381 ATTCCGGATA TCGAATAGAA TCTTTATCAC GTTCAGCTAT TTGCAACAAA CGACGTGAAT
    52441 GATTTCCTTT TAAAAATTTA AAGTTAAAAT CTTTACGATG TTGTAAAAGA AAACCAAATA
    52501 ACTCTTTATG TTGAATACCT CTATCTTCAT AATCACCACA GAAGATATAT TTAGTTTTAT
    52561 CATTAACAGG ATGCTTATCA AACCACTGCT TTAAAGGTTC ATAACAACCG TGTAAATCAC
    52621 CGAAGATTAC AATGTTATCA TACTTTTCGT TATAATCAAC AGGTTCCAGA CATTCATTAA
    52681 ACATCTTTAT AATACGATCT TTATCTGTAT AATCAACCCA TTTAGAAACC TTTTCGGTAT
    52741 TTTCATTCAT GCGTTTGATG ATATATTCGC CAACATAACG ACATGTACCT TTACGCAACA
    52801 TATCATTGTT TATAGCTTGT TCAACATTCA CATTAAAATC AAGCACTATA CAACGCACAT
    52861 TATTATTCAT ACAAAAGCTT TTATAGCAAT TGATAGATTT TTCCGTCAAA TGTGTTGCAT
    52921 CAACAATAGT TGTCATGCCG TTCGTTAAAC GACGTTCAAC TAAAGAATGA ATGAGTTCCC
    52981 AAACGTCTTT ATCATTCTTT TGTGAAATAC CTCTATCTTT ATAACATGCG GCAAACGGGA
    53041 TAGATGGCGT TGCAAACAAT AAACGAACAT TATCAGAAGA AATAGTATAA TCTTCTAATT
    53101 TGTTTTCTTT TACCCAATAA CTTTTGCCAG ACCCGGGAAG TCCTCGAAGC AAGATTAAAT
    53161 ATTTCATTAG CGTACTTTCA AACCATTTGA TCCTATAACT ACATTATCAC AATTTGGACA
    53221 ATGAATATCA TCGTGATGTT CGGCACCTAA ATATAATTTA TGAGATGTCT TTTTTCCACA
    53281 TTTCTGGCAA ACAACATATC CATTATGTAA AATAATCCAA CCACTATCTT TTACAGGAAC
    53341 CCAACCGCTG TTGTCAAAAA CTTTATGTGA TTTATCAGCT GTAATCATGA AGCACCTTTA
    53401 GCAATATGTT TTTATTTCTT ACAACATATT GTATGACAAA TTTATAAAAA TGTCAACCAT
    53461 TAAATATTGT TTAATGTAAC AGCACCAATT GATTTATCTT GAATAACTAA TTTATTGTCT
    53521 AAAGCATCCG TACTGTTCAT TTGAAAGAAT TCAAGATTTT CTTTTTTGAA TTCAGAAGTT
    53581 TTTTCAATCC AACTCGCTAA ACAAAAGATA TTGTTATTAA CAATTGGTTT TTCTTCGTTA
    53641 AGAAGAAGAG GGTTAAAATT CAAGCATTCG ACAGGAAATC CTACCCATAA AACACCATTC
    53701 ACATTTATCT GAAAACCATA TCCTTTTTCT CGAAACTTTA AAATGACAAA AGTATTATCT
    53761 TCACACCTGA CAGCCAAACC TTTAGCCACT GTAAACAACT GTTGAACATT TTTAAAAAGT
    53821 TTCGAGTTTT TATATAAATC AAACTGCATC TAAACACTCT TCTCCAATAT CATAAAGTCT
    53881 ACAATGTAAA TCTTCAATCT TTAATTTAAT GTTCATCATT TGTACTCATT GTTTATTCTC
    53941 TAAAGATATG TTACAACAAT GACTAATATA TGTCAACTAG ATTTTTGATA AAACACGTTC
    54001 ACCTATATCA ACAATTTCTA ATTCTTGGCT ACAAATTGCG CTTAACCTAT AAACAAATTT
    54061 AGCTTTGTAT TTTTTAGTGT CATGAATAGC ATCAATCAAT TTTTTATCAA TAGCAATACG
    54121 AATTGTTGCT TTTGTTTGAA AATAATCTTC GCCTACTATT TTCGTTGCAA CATCAATATA
    54181 ATAGTAATCG TCATCAAAAA TCAAACCGGA ATTAATTTTT GTATGAACAC CTAATACTAC
    54241 CCTTTTAACA CCATTGTCCA TAATATATAA AGGTGATGAT TGTTCAACTA AATCTTGTGC
    54301 TTTTTTAACA ACACTATCTA AACCAATCCC GACTTGTAAT TGCATTTTAA ATTCCTTCTA
    54361 AAGTTTCATT ACCAATATCT TCTACCATAA AAGTTGTTTC ATCAACACGC TTAAGTTTAA
    54421 GTTTATGGAA ATTATTTAAA TTATTGAAAA ATAATTTATC AAAATAGAAA AATTGCGAAT
    54481 TTCTTTTCTT ACCACCTTTT CTTTTTACAT CAATATAAAA ACAATAAACG TCATCCAGTT
    54541 CTTGAACAGT TGCTAGAAAG TCATTAATAA ATGACTCTTT ATCATATGCT CGACACCATT
    54601 TGAATTCTTT TAAAATCAAC TCATCGAAAA CATCAATGAA ATCATATAAT TGCTCTTTTG
    54661 ATAATTTATC AAAACAACTC ATGTTATAAC TCTTTTAAAA CTGACTCGCC GATATCCGCA
    54721 ACATTAAACT CATTGTCTTT AACTCTTTTT AAACATATAC AATCTAATCT ATCTTTATAT
    54781 TTTTTAATAT CATCTGAAAC ATAAATTGTT AACTGTTCAT TATTTTTTAA TGTTATTGTA
    54841 AAACAAATTA AATTGATAAA GGTAAAGGTT GGTTGTGAAA TGACCTTCTT GATTTCCACA
    54901 TCTAAACCAT AATCTTTGTT AACAACTTTA TTTAACAGAC ATGTCATTTT AGTTTGTTGT
    54961 TCAGATGTTA AGTTTACAAA CCAATCATTT TTCACAAAAT TATTCAACAT TATCTTTAGA
    55021 CATTTTTCTT CTAAATTAGG CATCTAAACT ACCTTCCACA TAATCGTTCT TTAAGACATG
    55081 TAACATAACA TATAAATATT AGGTTGTCAA TGTCTAGTAA AGAAACACTG TTTGAAGACT
    55141 TTAAGCAAGT TATTCAGAAC AAACTATCTA AACTTGTTGA ACGTGAATTT GTTACAGTAG
    55201 AAACAATGTC TGTTGATGAC ATTAAAAACT TTGAGGAACA GCATCCAAAA GATTTCGGAA
    55261 TAGATAGTCG CATTGCTTTT GCTATATGTT TTGAAAGTAA AGCTTTTGAT GTTGCTGATC
    55321 TGCTTCTTAA ACATTATCCT GCTTATTTTG ACAATGAACG TATGAATAAA GTTTTACAAA
    55381 TGATAACAAA AAACTTTGTT GATAGTTTAG ATAAACACAC AACGCAAGAA GATATTGATG
    55441 ATGCTAAAGA TAAAATCAAT TATCTTTTAA GTCATGGTGC TGATTTATAT AGTCAAGAAA
    55501 ACGTTTGGTC ATCACCTTAC AGTCTGCTCA AAAAAGTTAA CATGATTGAC ATTGTTGATC
    55561 CTAAATATTT AAAAACATTA TCACCAAAAA TTGCATCATT TTATTGATAA AGGAATCTAA
    55621 ACACATGATT GATGATGAAG TATTGATTAA ATCTTTTAGA CGTACAGTTA ATCAAAAACT
    55681 AAAAGAAAGC GTTGTAAAGT TAATAGAAGA AGGTGAATCG GAAAATACAA AAGTAAAACT
    55741 GTTTTCCGGT GATATTAATT TAGTTAAAGA AGTTTTAGCT GATCCTTCTA TTGATGTCAA
    55801 CGTTACGGAT TACTATGGCG AAACACCATT GTTTCGTGCT ATCTATCAAG ATAACCTTGA
    55861 ACTTGCTCAA TTACTTGTTG AACACGGTGC CGATGTCAAT ATCAAATCAA ACAATGGCGA
    55921 AACAATTCTG TATTTGTCTT GCTTAAATTA CGCTAATTTA AGTACAATCG ATTGGTTACT
    55981 TGAACATGGT GCCGATCCAA ACATTACAGA TAAAGATGGA AAAACTGCGC TTGATATTCT
    56041 TTTAGACGAA GGTGCTTTTG AACATGTATA TGACATTATT GAATCTTTAG TTTTTCATGG
    56101 TGCTATTGTA CATGACGCTA ATCGTCTATT AACAGGAAGT TGTATTTCTG ATAAATTAGA
    56161 TCTAGCTGTT AAAGCGCTTG AATTAGGTGC TGATATTAAT AATACTGAAT GGGAAGGTGA
    56221 CACACCTTTA ATTTTTGCTA GTCGTGAAGG TCACCTTGAT ATTATTGATA TGTTGCTTGA
    56281 TAAAGGTGCT GATGTTAATG CTACTTCAAT TGCTGGATTC ACACCTTTAG CCTGTGCTTG
    56341 CATTTCATCA AATTTAAATG TTATCAAAAT TTTAGTTGAA CATGGTGCTG ATGTCAATGC
    56401 TGTTACAAAT GATGGCGCAT CTATTCTATC ACTCACACAT AATGATGAAA TTAAGGATTA
    56461 TCTGATTCAA CATGGTGCTG TTGAAAAAGA ATAAGTATAA ATATATTCAC ATATAAATTT
    56521 GTAAAGCGGT AGGTTGTTAT GTCTACCGCT TTTTCATTAT ATGTTATTTA AAACTTCTTG
    56581 ACCTACATCA GTTTGAACAA TTTCACCATT TACAATTGCA AACTGCATAC TTTTATAGTC
    56641 AAGTTCATTG TTGATTAAAT GTTCAGATAT ATCAAATCTA AATTCTTTAG TTAATGAAAT
    56701 GCCATCAACT TTAGCAATTG CTTTAACTTT TATAGACCAT GGTTCAGTCC CGTGCAATGA
    56761 ATAAAGACAA TTTTCTAAAC CAATAATTTC ATATAACGTA TTACGATAAT AAAACTTCGT
    56821 ACCTATTAAC GCATTCTTAA ACTCAACAGC TTTAGTTACA GACAATTCTT CAAAAATGTA
    56881 CGAAGTATAT GGCATTACTT GTTTTCTTTC ATCACGATAG AATAAGCTTC ATCAAAGCTT
    56941 AATTTCTTCT TCCCCATTAA GTAGAGCATT TTTGAATATT GTGATTTACT ATTTTTAAAT
    57001 AGTTGATACA TAGGTTTACC ATCATTAGTC AAGTAATCAG CACGACAATT GCCACCACGA
    57061 TTCTTTCTAA CAGGATAAAG ATATGCTTCC AAGGGTTTTC CTGGATTCTT CATTCTTCGT
    57121 TGAGTAACAG TTGTATAGTT CAACCCTAAT TCTTTACAGA TTGTCTTAAG AGTTTTACCA
    57181 TTAAAAGCTA CAAAATTAGT CATGTAATTC GTTCCTTTTC AAAATATAAT TTTTATAACA
    57241 ATATGAAAGA ATAATTCAGT CAATCAAACT AAAGTGTCTG CAATATAGTT TCGCCAAAGT
    57301 TTTCAGGGTA TATTGTCATG TCCTTTATGA ATAACTTTTG TACCTTGTCG CTATCAACAA
    57361 TAGATTTTAA AAGTTTAAAA GTGTGGTTAT ACATTGAAAC AGGTTCATTC GTTACACTTT
    57421 CTTTTGCTGC TATAACCTTC AATAAATAAA AGTTTTCATC AAATGTTTCA TATAGAGTAA
    57481 ACCCAAAATA ACTATCTATT GCAAAGATAC CACGTTCAGT TTCAAATTTA AGATTATACA
    57541 ACTGATCTGT TAACTGATTA AACTTCTCAT TAGGTAGGTT TATTATTTGC GACATAGTTC
    57601 ACCTTTAAGA ATTATATAAA CATTGTATAA CGTTAAAAAG AAAATGTCAA CAACTAAATA
    57661 TCATAGGTTA AAAACTCACC TATTAAAGAT GATTTTATTT GACAATCTTT TGTGATGTAT
    57721 AAACCCATAT TGACTTTATC TTTTATGAAA TCAAACAAAG TCTTTTCTAA ATAAAATGTT
    57781 TTTTCTTGAT AATGACCATC AGCATTTACA AAAGCACGTA CAATGATATC GTTATCTAAA
    57841 CCTTCGAAAG TCTGCATATG AAAATAAAAA TGAATAAATA TTGTTGCTTC ATTCTTTTCA
    57901 CATGGCACAA TTAAACCTTC TAAATTGTCT TCTAAAGCTA TTCTAATATC CCATGGTAAG
    57961 TAAAAAGGTT TAAAATTATG TGATATAAAA GGGTCTGCTA CTTCTTTCAT TACACTTCCA
    58021 CACATTAAAA AGATTCCAAA ACAGATTCAC CAATATCAAT TTCGAAAACA TTCAAATAAT
    58081 TTAACAAGTT ACTCTTTATA TTCTCAATTT TAAATTGTTT ATTGATTATT TCTTGTTTGT
    58141 CTAGTTCTAA TAACTCGTTA CAAACGTAAA TACACAACAC TGAATCTTTT TTATTTGTTG
    58201 AATGTCTTGT TGCATTTACA AACAAATATA TACCTTTTTC TTTTTTTCTA TACGGTGGAT
    58261 CAGATATCGT TGAAATTCTC CCGGCTGAAA ACATGTCATT ACTATAATGA ATATCATTAA
    58321 TGTTTACAAC CTTTAAAAGG ATAGCTTCAC ATTTATCAAT AATGTCCTTA TTAGTATGTT
    58381 TAAACTGCAT AGAATAACCT TTTCAAATAC TTTCAAGACA CTCTTCATTT AAATCAGCGA
    58441 GCTCAAAGAA AAGTCTATAG CCTAAAAAAG CAACAAATCT CTTTGAACAC CTAAAGAATT
    58501 TACTGTTTGT TGATCCTACA GCATCAAAAA GATCTATATC AACAAACAAA ATTAAACGAA
    58561 TTTTCTCTTC ATTATTGTTT ATATCTTTAC CATAAAAATG TAAATAAAGA CCATCAAACT
    58621 GAAGGAATGT ATCTGAAGGA ATAAACTCAT TCACATGAAT CGTTAAAGTT TTGTTGCAAT
    58681 CAGGTATATT AACCGTTCGA CCTACAAACC AATCGGACAC TTTCTTTATA ATACCATTAA
    58741 TACCATCTTC AATCATCTCA AAACATCTTT CTGATTGTTA AGCAAAATAT ATCATACCTT
    58801 ACAACACCCT ATGTATAAAA TATTTAACTT TAAAAGATAT CAAAATTTAA ATCTCTTTTA
    58861 AACAGGTGTT TCCGACATCA TTTAAAACAA TGTACTGTTC GAAACGATCT GAATGTAAAA
    58921 GAACAACCAC CGTTCCTAAC TGTTTGCTAT CAACATGTTT CAAGTTATCA TATAATGTTC
    58981 CATCCAAAAA GACTGTTGTG CTGTGACCGT TTGAGAATGT AAAAACAAAA CTGTATTGAT
    59041 TAAGGTTGCT GTTATAGTAA AGCAAATACA CATCGTCAAT TGTTAAATTT TCATATTGTT
    59101 CATTACCTAC ATTGTACGCT TCAGTTTTTC TTCCTACAAA CGCTTTTCTA ATTTTATTAC
    59161 ACCGACGCCT GTCATAACGA TTTAATAAAA ATCTTTTTAC AAAACCTATT TTTCTCAACA
    59221 ACCTTTTTAA ATATCTCTCT CATGATAGTA ATACCCTATA GATTTAGACA TCATCTTTTT
    59281 AATAAAGATA CAAGGAATAT TTATATGATT TTATATAAAA ATTTATTTAT ATGTTACCTA
    59341 AACACGCTTC CCCAATTTGA CGCTTTTCTA AATGTTCGTT ACCTATATCA TCAGTTTCAT
    59401 ATTTTAAATC ACTATATTTG TTTTTTAAAT GAGTCAATTC ATGCCACAAC TTTTGTGAAA
    59461 TAATCAAAAG GACATAATGA TAACCAACAC ATTGAATTTG AAAATAATAT TGTTTCTCGA
    59521 TTGCGTTATA TGAAACGTTT GTGATCTTTT CAGGTGTTAA GATTTGCGAA CTACTCGAAT
    59581 CGTATAAAAC AGGCTTTCCT TGAATACAAT CGAATAACAA TGATATTAGA AATGACAACC
    59641 GTCTTCTATC GTAACGGTTA CCTAAAAAGA TTGTTGAATG CATCCAACCT AGTGAATTAG
    59701 CATGTTGTTC AGACATCTTT TTAAGAGACT TACAATTACG TCGCTTTTTC TTTTTAAAAC
    59761 CTTTTATCCT TTTAAAGCCT ATTTTATTGG TCATTGCTAA ACCTGTCCTA AACAACATTC
    59821 TACAGTTCGT TTAATGTTAT CTGACCAATT GATCTAACTT TAATCGTTTC ATCGGCAATA
    59881 TAGACATCTA GCTGATTAAG CTTGTTTCTA TATTTATACA ACACATCAAA ATCATCAATG
    59941 CCTAAAATAC AATATTCTAT TTCTGGAAGA TATTGTACAC GACACGTTGT CATCAATCGA
    60001 TAATTACCAT TAACAACATC AATGAAGTTA TCTTCTTTTA TATACTCAAT AAACGCATTT
    60061 TCAGATATCC AATTTTCTTT ACATTTGGAT AAATGTCTTG TCAACTTATC AGCAAAAGCT
    60121 TTCAATTGTT TATTAGTTAA CTTCATTTCA ATCACATTTT CCCATTGATC ATATTAAATA
    60181 TATTACAATA ACAAACAACA GATGTCAACT GCTTTTAAAT ACTATTCAAA CATGAGTAAC
    60241 CTGCATGTTG TTTTACTATA TGGACAACAT TATTTTTATC AATTTCAAAA CATAAATCCA
    60301 TAAATTTGTT TTTTAAATGA ATCATCTCAT CCCATAAATC TTTAGAAACA ACTACATTAC
    60361 AACAATTGCT ATTTGCTTTA TGGTTTTTAT ATTTTATATT AAAAAAATAT GTTTTGCTGG
    60421 AATTATTATA TGTTATTATA TAAAGGCATT CCGGAATTAA AACTTCTTTC TTTATATGAT
    60481 CATAAATGAC AGGTTTGTTT GCATAATTAC CAAACAGTAA TGAAATCAGA AATGTTAATC
    60541 TTCTTCTTTC ATAACGGTTA CCCAAAAAGA TTGTTGAATA CACCCAATCG TCTGTTTGTT
    60601 CTGATAACTT TTTAAATGAT TGGCAATTGT GTCCTATTCT TTTTTTCAAT GTTTATCCTG
    60661 CTCATATTAA ATGTAAAATA AAACTTTTAA TTTACAATGA ATCCAAAACG ACATTACCTG
    60721 AATCAGCAAT ATAAACTACA AAGCTATCAA TATACACTTT TACATGATTG CTTAAAATAT
    60781 AACTCAAATA ATCTTTCTTT ATTAACAAAC CAAAATGTGA CTTGATAGTT TTGCACTTAC
    60841 ATCTAACTTT ACATAATACC TCAATGACAC AATAATCAAT ACCATTAATA ATAGCGTCGT
    60901 CACAAACTTC ACCAACATCT TTATATGATA TTGTTTCAAC AGTATATGAA TAATCACCAT
    60961 CAGTAAACGT CTTTTCGTTA AACGCTTTTG CTAAAATGAT TCTATCTTTC TTCGACAATA
    61021 TCATATTGAT TACCTTCTTT CATATTAAAT ACTATTTAAA CATACATTAC CACAATCTTC
    61081 AACATCAAAA TAAATCGCAT GTTTGTAGTG TGTTATATCT TTTATTTTAA AAAGACTGCT
    61141 ATCAAATTTA TCAAGCTGTT CAAGCAACTG TTTCTTTACT ATCAAGCTTA AAAAAACATC
    61201 TTCAAATACA GTATAGACAT TTATTTTTCC TGTACATGAT AATTCAACAA ATTTATGGTC
    61261 TTTATTCAAT TTGTTTTCAA TGTCATTGTC AACCACTTTT AAATGTCTGA TATGTTCATA
    61321 AGTATTGGTG AATTCATTAT ATATGATTAA TCCTTGACCC TGTAGCCAAC TATTTAATTT
    61381 ATCAATGTTA TTGCACATTC GTACTATATC ATAATTCATT CATGCAACTC TCACCAATAT
    61441 CTGTAATATA TAATCGAAGA TTACTATGAC GACCTGCAAA CTTAACCTTA AACCTATTAT
    61501 TGTCAATTGA CATTATCATA TTAAAAGTAT CAACATCAAC ATGAATGTGC CAAAAAGAAT
    61561 ATGGATTATT ATTGCTATCA TATATTGCCA CATAATCTTT TTCAGTATTA ACAATGCTAT
    61621 CAAGCTTTGT GCATACAACC GTTTCATATG TGTTGTTAAT AGTATTAAAT ATGATAAATG
    61681 TTTTTTCACA AAAGAAATTA CGTAACCATT TTACTTTTTG CTCAAATGAT ATATGTTTTA
    61741 CTTTAGATGT CATTCATACA CACACTCCCA ATAGAATGTA CATTTAAAAT AAAAATTTCC
    61801 CCATTAAAAT CAATATATAA ATCTTTTTCA TTACAATTAA GAAAGGCATC ATACAAATCT
    61861 TTTTTAATCA TTAAAAAGAA ATATACATCA TCTTTCTCAA AGCCCAATAG AAATATGTTG
    61921 TCAATTTTAT CATACATTAT ACCAAAAACA TTGTCTGGTT TAAAATTAGA AAGAAATTTT
    61981 GTGTTGAACG TAGATGATAA AAGATACTTC TTAAGCTTCT TCATTCTTCG TCTATCAAAA
    62041 CGATTACCTA TAAAGCTTTT AGTATGTACA ATACCGGTTG AATCAGGTTC CTGATCATAC
    62101 AGCTTTTTGA AACATATTTT AGACATCGTT CAATACTTTA TTACCAATGT CACATTCATA
    62161 AAACACATAT CCATTGATTG TTACATACAC TTCTTTCTTT TTCATTCTAT CAAACAAATC
    62221 AGGTTCAGCA AATACAGAGA TTCGACGAAA CTGTTTGTCA TCACCAACAA CTTCACAAGT
    62281 CACATCAAAC ATTACACAAT CATCATCTGT AAACGGTGGT TGATATGATG TACCAATACT
    62341 TTTTTCAGTA ATGTTATCAA GACTGTATAC AACATCACGT TCACATCCTT CTTGGTAATC
    62401 AAAATAGCTT TCACTGAACT TTAAACCGCG AATGTTTTTT GCAATGCAAA CACGTTCTTT
    62461 TTTGGTCAAC TTACTATCAT ATTGCATGGT TAAATCTCGT TCAAAACAGC AAGACCAATA
    62521 TCTTCAATAT CAACGGTCCA ATCTTTATTA ACACGAAACT TTACATTTCT GTTTAAAACA
    62581 GCTTTAAAAA CTTCTGCTGG CATTCGTAAA TAGTTAAAAC CTAAAGAGAC ATTATCTAAA
    62641 CCATTTACAG CAATACCTAC ATCATAAAAC TCGTTGCTAT TATTATCTTC ATATGTATAG
    62701 ACTTGAGTTT CCATATCACG CAAGCGCTCA CATCTGACAA TGTTATCGTC AACAATAATA
    62761 CCGTTCAACT TTTTCATTAA ACACCTTTTA TTATCTTTTG ATAACTTAAA AGCACCTGTG
    62821 AATGCCAACT GATTTGTCAT CTCAATTTGT CATCTCATCC AACCTTTCTT TCATAACTTA
    62881 TATGTATATA GTATACCATA AAATGATTAT TGTCAATACA GTGTTTGTGT TGACAGACAA
    62941 TAAATTCGTT ATAATCAAAT ATTGTTTAAA GTGGTTTGTC CAATATCTTC TAAAACTAAT
    63001 TTATCGCAAT TATCAATATG AAAACTCATT TTATGTTTTA GAAAATATTC GAATTCTTTT
    63061 TGTTTAATCC AACAACCTTT AAAAGAGATA TAGTTGTTAA CGGTAGAGAA TGCTTTCACT
    63121 TCAATATAGT ACCATACAAT ATCGTCATCA TCTTTAACTA CTTCTACAGT GTCAAAAATG
    63181 CAACATGGAC GTGGACAAAC ATATTTGTAA CTATCATCAC CACACTGAAA AGTAACTTTA
    63241 TCCAATTTGC TAATCAATAA CTTAATTTGC TTTTTAGATA ATTCCATAAA ACCTAAAGGT
    63301 TGCATAATCA TTTCCTTAAG AATCTTCATT AAATTTTAAA TTACTATATC ATGAGAGAAT
    63361 TGTCAATCAA TAACTTTGTG TTGACAGAAA ACGATACAGT TGCTATCTTC TAATAGCAGA
    63421 TAAATGGTTA AGGTTTGTTT ATGATTAATA ATAATAATAA TAATAATAAT AATGATATAA
    63481 ATACAACGCT TACAAATTTG TTGCAAGGTA TCTCATACAC TGATGAGATA TTAAAACTAC
    63541 AAGGTGGTCA ATATCTTAAG CAAAGGTTTT ATATTAAAAA AGCCACAATA CAGTTTGACA
    63601 ACAGTAATAG CTATATATTA GATGAGCATA TGACACCGAT TCTTTTAAAT GTCGTATCGT
    63661 TTACTGATAT GGATGAACCA ATATATTTAA CTGATGTAAT TCATATTGAC AATAAATTGT
    63721 TGTCACATGT TTCTAAATTA AAGCGAGGTC AAGTTAAACT TGAATTCAAT AAACAAATAA
    63781 ATGTATATGT AGTAAAAGAA AAAGACATTG GTACCGTATG TCTTGAAAAC ATTTAAAGTT
    63841 TATTCAATGT TGTTTCACCA ATATCACGAA TTTTGATAGT AGCATCATTC ATATAAATAT
    63901 AAATATCTAA TTCATTCAGA TTGTCTTGAT ATTTATACAA CATATCAAAA TCATCAATAT
    63961 TCAATTCACA AAAAGTTGTT TCAGGGATAT AAATTTCACG TGATGTACTG ACTAAACAAT
    64021 ATTGTCCAGT ATTTTTGTTA ATACTAAAAA ACTTTTATCC TTTTCATATT GAAGGACTTC
    64081 AAATTCAGAT ACTCCGTTTT CTTTAATAGT TGATAAATGT TTTGCTAGCT TATCAGCAAA
    64141 AGCATTCAAT TCATCTGTAT CATCAAGCAT ATCACTCACC CTATTAAGTT TATTAGCAAT
    64201 ACTATAATAA AAGACGACAT TTGTCAATAT ATAAAAACAT TGACAATTTG AATATGTTTG
    64261 GATTATAGTA GCTACATCAA AAGCAACGTT TAACAGTAAT CACACATGAC AATTCTTCGC
    64321 CCAAATCATA CAGATATTCT TATCACAGAT TTATTAAAAG GTATGCAATT TGATATTGAT
    64381 GCCACAATTC AGCATTTCAA ACATCATATT CATTTCTTTA TTGAATCAGT GTTGTTGCGC
    64441 AAAAAAGACG ATCGTTATAT AAAAGAAAAA ATAATTGGTT TTACACCTAT TCAATGCTCA
    64501 TGCTATTCAT TGCAAAATGA TAAAGTGAAC AACTCGATAC AATACTTGTT TATCAGTGAT
    64561 TATATATTAG AAAAACTTGA TAGCATTAAA AAAACAGATA TACAAATAGT TTCTGATGAT
    64621 GATTACAATG TCATTAAAGT TATAACAAAA GATGCGGGGA TAACTTGTTT AGAAAACATT
    64681 TAATGCATAA TTTTAAAATG CATCGATAAA ATAACCATTG TCACAGATCA TTCTCTACCA
    64741 CAAATGTAAC AATACGTTGC CCAATTAATC TAGACTTTCT AATGTTCGTA GCAATGCAAT
    64801 TAGGAAAAGC CTCATCATCA ATATACAATG TACATGCACA ACTTCTTTTG TATGCATCAT
    64861 ACAATGCTTT ATCATTCATA TTAACACATT GCAAATCATG TTTAAAATAA TTTGAATCTT
    64921 TTGTTGGCAT ACGGATAGAC AACTTATTCT TTTGTTTATT CACTATAGCG ACATTCTTAA
    64981 TGATTTTATT GGCTACAATT AAAGTAGACA TGATAAACTT TCCTATATAG CTGTTGATTA
    65041 AATATCTTTC AATGTCATAT TGCCAATGTC TAAAGTCTTA ACATAAAACA AGTCATAATC
    65101 ACACATGTCA AAATCAATAC AATCATTTCT ATATTTCAAC AAGTCATTAA ATAAATTTTC
    65161 CTTGATAATG ACTTGCAAAA CTATTTTATC TGTACACTTA AAGGTTGCTA CATATTCAGA
    65221 ATCATATTCA AAGTATGATA TGCGAATACA TTTTTCAATG TAAAAGTTTC GACTGCAAAG
    65281 AGCATTTTTG ACACTAATTA GTTTATTGCC AAAGATATTT ATCAGTTTAT TCAAGCGTCG
    65341 TCTGTCATAT CTATTTAAGA TAAACCCAAC ACAAGATACT GCACGACTAT TCGGTGAACC
    65401 TTTTAAATTA CTCAATTTTT TGGTTTGATG GGTATACATC ATAGTTCGAT TTTCTCTTTA
    65461 TAGATTGGTC AATATACTGT TACCAATATC TTCTAAAACA AAGTTATAGC CTTCAATCTT
    65521 AAAAGAATAA TTCTCAATAT CTTTAATAGT CAACCATTGC CTTTCAAAAG ATAAAGGCTG
    65581 ATAGATTCGT TCATGTTGAT TATTGTATGT ATATACAATA CAACACCACA CCTTTATAAT
    65641 AGGACCGATG ATATCGAATG ATTGTACACT ACCAGACAAC TTTAAACTAT AATCATCAGT
    65701 ATCACGAACT TTCCATTCGT AACCTTTCAT CTTCTTGACA ATAGTGTTAA TGATTGTTTT
    65761 ATATGTTTTG GTCATCTTTA TATGTTACCA TAAACAGTTC ATCTAAAGGT GATGACATCA
    65821 TTTCAAACAA CTCTTCACGA TGTTCAGTTT TATCTTCTTT AGTACCATTG TTATGCAATA
    65881 ATATAAATTT CCAATTATTC AAAACACCCT CTTTATCTGC AAACAAAATC AACGATTGAA
    65941 GAAAGAATGG TGACATCGTA TAAACATATT TTCCTGTCAC TACAACTTCT TTAGCTTCAT
    66001 TGATAACTTC ACGGATAGAT AAATTGCATT CTTCAGTAGC CACACCTGTC GGCAATGCTA
    66061 GACTTGATTC ACATACATAA CAAATAGGCA TTCTTATTCC TTTCCATTAG TTTACAAATA
    66121 TTACTTTATT ACATAAACAA CGTATTGTCA AGATTTTTCG TTGTATAAAG CTTTAAAATA
    66181 GGTACATTAT ATACAAAACA TACAAACGTA AAAAATGTAT AGAATGTAGA ATATGTAGAA
    66241 TGTTTACAAT AGTTATACAA ACTATCTTTA ACTACATAAA TCTTATATAG AAGATTTAGA
    66301 AACCATACGA CTTATACATA TGTATGAAAC GTATCTGATG TAAACAAACA ATGATTTGTT
    66361 AGACAATAAA AAAGTGATAC AAATACAAAA ATGGATATTG ACAACAATGA AATACAGGGA
    66421 TAATATGAAG GCATCTAAAT AGATTTAAAC TATATAGGAG ACTATTCGTT TATGTTTAAA
    66481 GTCGTAATTG AGCCTGAATT TAAAGATATC ATCTCAACAC TACCGCCTGA AAAACAGACA
    66541 GAAGTTATGA AGGGAATTCT TTTTTATCCT GAATATAATG TTGAAGATTG TAAAGCGTGG
    66601 GTAGTCATCA AATATATGCT TGATAAACAG AATCAGAAGC AAGTGGATAA AAGCAATAAA
    66661 GCCCGTGCAG CAGTAAAGAA AAGATGGGAT GAATATAGAG CGTTAAAATT AGGCAAAGTC
    66721 ACAGAAACAA TTACGAATGA TATTGTGACA CATACGACAA AAGTTGCGGA TACAGTTCCT
    66781 ACAAACAGTA CATTGCAAAA AGTTCAATCA ACACCGTCTA CAAATGAAAA TAAAGACGCT
    66841 ACAATTATTG CTGATGAAAA ACCTGAACAT ATTCCTGACG GTGATGATAA AGTCATTGTA
    66901 ACGATTCCTA AACATGTTTT AACGAAGACA AAAGAACAGG TAATCAGTGA ATGGAAAAAG
    66961 ATTGAATATG CTGGTGACCG TTTAACAGAA GAGTGTCGTG ACATTTTCCA AATCTCAACA
    67021 TTCATCAAGA AAATTGACAA ATGGGTTTCA TTGCATAACT ACTATCCGTT AAAGGAATAT
    67081 GATATTTGGC CTGACATCAA TTTAACTAAA GGTAATTTAA ACTACCTTCT TGTTTCCTTG
    67141 AAACAAGGTC TAGATGTTCC TGTAAGAAAA ATCGGTGAAT AAAATTTGAT AAAACAAATC
    67201 AAGTGACACT AAAACATAAA TGTCACTTGA TTCAGTGTGT TTATATACAA CCTATTGTTG
    67261 AAATCAAAAA TGCCAAAATG GCGAAAATGT ATATGCTATA GAACAGCAAC TTTTAGTTGA
    67321 GTTGTTGTAA AATATATGTC AAATGTTGTT GAGGGTTTCT TTACCTATAT CAGACAGCTT
    67381 TAAATAATTA TTTTCGAATT TAAAGGTAGT TGAATCACTT GCCAAAACAT CAACAGGAAC
    67441 ATTCATGATA TCTTTATCAA GATAAATAGT ATCAGAATAT TCATGGTTAT ATTTTGTATA
    67501 GGAAAAAGCA ATACCCCAAA AGTCAATATC ATAGTTCATG ATAGTTTTGA AATGAACATT
    67561 GCAATCATCA AGAATCAGAT TGGAAGCTTT TTTATTTAAG ATATACAATC TTTCTAAATT
    67621 ACCGATACGC ATAGTCATCA ACTTCCTTTC TAGATATTTC CCAAAACTTT TTTACCAATA
    67681 TCTTCAATAG TAAGAAAGTT ACCTTTACAG TTTATTAATT TAAAGACAAT GCCATCATTG
    67741 AGTATTTGTT CAACAGAAAG GTTTGCTATT AAAGGATCCG CCAAAATATA ATCAAAGGTT
    67801 TCAAATTGTC CATATTGATA ATATAGCCGA CAATATTTGT TTGTACTTGA ATTAGTCCAT
    67861 CCAACAAAGC GGACATTTTC ACGCTCGATT AAATAGGCCG CTTTCACTGT CATAGCTTCT
    67921 AACCAACTCG AAATAGACAT CGTTACAGCT ACCTTTCATA CATTAATTTT GGCTACACAT
    67981 TATTCAAAAC AGCATCACCA ACTTCTTTTA TAGTTATAGT ATATGTTTTT TCATCATATG
    68041 TCAACTGATG ACAATCATTA TCTAATGCTG ACGGGGGTAT ATTAAAAATC TCCGGATTAA
    68101 CATTTACAAC ATAAAAATAA TCTGAACCAT CGTTATATTG ATACAATAGT TGAATTGAGC
    68161 CATCATCTTT TTCATGGAAC CCATCAATGA AATGCGCCGG TTTATCACTT ATTTGAGATA
    68221 TGATATATTT GTTTAAAACA TCAATCAACC TTTTATTATA TATCATAAAA TTAAATCCTT
    68281 CTCAATGTAT TGTTACCAAT ATCAATAAAA TGCAAGTATC TGTCTTTTCC TTTTTGTTCA
    68341 TATTTGAACT GAATGTGCTC ACTATTCAAG ACATCAATTG ACATATCAAG TATATCTTTA
    68401 TCAATATAAA CATAATAAAG AAATTTATTT TGATCAGGAA AAGTAAATGT CGCTAGGATA
    68461 TAATCATCTT GAATTTCACA CAAAGATTGA AAGGATACAA TATATTCTTT ATGGATGAGG
    68521 TTACCACATT TTCTATTAAG TACATCTACA ATATAACCAG GTAGATGCAT TAAGTCTTTA
    68581 AAGTCTTTAA ACATTTCAAC TCATTTATTT CTAATACAAA TACTATATCA TTAAATAAAA
    68641 ATAAAAGCAA GGGTTATATT TCAAACTCTT GCTTTTGTAT ATGAAACTGT TTACGAGAGA
    68701 TTACTGTTCA GACGAAATGT CTTTTTCTAC TTCAGACATG CTTTTAGTAT TATCTTCAAC
    68761 AGTAGCTTCA GCTTTCATCT CTTTTTTCTT TTTCAGTGTT TTCTTCAACT GTTCAGCGGT
    68821 TTCTTTTAAG GATTTCATTG CTTCTTCATC TTCATCATAA AAAGCAATAT TATTTTCCTT
    68881 CAGTAAACGT TTATATTCTT CTTCTTTCTT TTCAGACATT TCACCTTCAA TGAACATCAG
    68941 CAAAAACAGA ACAGAAGAAA AATAGAACAA TGCAATTGTC CAGTTTGCTT TAACCCCTAA
    69001 AGTGTGAACT GTCAAAATGA CAACGAAAAG AATACACAGA TTAGAAAAGA AACTCAAATG
    69061 TCTCATTATC ATTATAAAAT CCCTCTCATG ACATTTAGTT ATAACAGATT GATTAACCAC
    69121 TAAAACAATA AACTACTATA ATTATTCTTT TTTGTCAATC ATCTTTTCTT CATCATTGTT
    69181 ATTTTCTTCA TTTGTATCTT TTTGATTGTT CATATTAGTT AAGAAACTTA CAACGAAAGA
    69241 TACAAAGAAA ATCATAGCCA TTTGACTATT ATAATGTTGC AAAACACAAA AGATTACAAT
    69301 AGCTACAACG CCCCATTCAT TTCTGCTCAT TTTTATCTAC CTTTATTGTT ATTCTTTTGG
    69361 TTTAGTCGAA CCAGCATCAA CAATAGCGCC CATGAAATCT GACGGTAACA ACAACATTAT
    69421 CGCTAAAATA GCATTCAATC CGGGAATGAA AAATGCAATC ATCCACAAAC CAGAGAAGTT
    69481 AAGGTCGTGC AATCTACGAA CACCAGAAGA AATCAAGGCA ATCAAATAAC CGCCAAAATA
    69541 GATATATATA GCAATCGTCA TTAAAGTTTC AGGCAAGAAA CCAATTGCAT AAAAAGCGAA
    69601 ATGATAAAAG ATAAGAGGAA TCCAGAATTC AAAAACACCG ATGTTGCTTT TAAAATCAAA
    69661 CATCTTCAAC CAAAAATTAA CCAAATACAT AATTAACCCT TTCAATAACG CTGATAAATC
    69721 AGCTCATATA CACTGTTCAC ATGCATATCA TAAACACTTT TAATGCAACT GCAAGAAGTT
    69781 GTTGACAATA TGAAACACAC AATCAAACCG GTTTTTATCG ACATGTGCAA CTCGGTGACA
    69841 ATGTACCGTC ATTACATCTG ACACGACCAC TAATAGTGCA ACTATTTACA CCACCATGAT
    69901 AGCTACAACA ACCACGTTGT GCATATGCAT CAGTTACTAG GCATATCATA GCAACCATTA
    69961 CACTCAACAA CAACTTCTTC ATTTGCCAAA CCTTTCCATA AAGACAAAAT AAAGACCGTA
    70021 GAGTGACGTC AACGAATTCA TGCAAGATTC CTCACAAGAT TTGTTAAACA TCATTCTACG
    70081 GCCATTTAAA TTACACAGCT ACAGCTTCTT CAAAGATTTC ATACATCTTT CTACGACATT
    70141 TAATCTGATA GTCATCAATG CTGTTCAAAA ACTCCAAATG CAAATCGTGC ATAGTGTCCC
    70201 ATTCTTTATT ACGGGTTTTC AGCATCTTCT TAACACTATT GAATTCAGAT GGTTCGACAA
    70261 TGTTCAACAT CCTTTTAGTT TTGATATTCG AAGTCTGTTC TTCGTGACGA TCCATCATTC
    70321 CCAACAGATT GTTATCTTTT TCATTCAAGT GAACCAAAGT TTTTACATCA TCAGAAGACT
    70381 TAATATATTC ATCAAGTTTC TCAATGAATT GACGAACACC TTCAATGCCA CCTGTTTTTA
    70441 CAAAAACACC CATGTAACAA AAATCAATTG GCATACCAAT ATAATGCATG GCAATTTTGA
    70501 AGTCCTTGCC GCGAACACTT TCCATATCTT TAATGATCGG CAATTTTTCT TCAAACATCT
    70561 TGATCTGACT GGCTTCTTTA TCTTTACTTT TAAAAAACAT TTAGTTCTTC CTTTCTTTTT
    70621 CAATTTATAG GAACAATATA ATTAAAGTTC CTATAGTCAT AAACAACATC GCAAACGCAA
    70681 TGAATGAATA TACTGATGAC ATATATTGAT AAAGATTGTG TTTATATGCC ATTGTGATAT
    70741 TCTTCAAAGA TTGTGCTTAC TCATGTTCAA TACATTGAAT ATGTACGTCT GTTATTAGCT
    70801 ACGTCAGCAC TATCTCTACG ACGCGACAAC CCAATTTTGT TTGTTGCGTT TTTTAATTCA
    70861 CTTGTAATGA TTACATCACA TGAAGTATTT GCATATGTGA TAGTATCATT ATTTACCAAT
    70921 GAACGACTGT CATATGTGAT AGCATACCCA CGTTCAGTAT AAACACAATC CTTTCCGTTC
    70981 TGTTCATATG TAATTTGAAT TTCAGACCGA TCATAATATG CCACACAACC GGTCAACACA
    71041 CCAATCGCAA CAATGATAGA CAACAAATAT TTCATAGGAC ACCAATTACA TATAGTAAAT
    71101 GCAAGCTGAT ACAATGACAC TTAACGTGAT GCAAGTAGCA CTGAACTTAC ATAAAAACTT
    71161 TACATATTCA TTAAATTCAT GATCCGTTTC ACACTCAAAC ATTATCTCAA CCCTTTCTTT
    71221 CGATTAACCG TAAAACATTG GTACATGATT TTATCAAACA CTTTACGTTC ATCATATTCA
    71281 CCATTCAATG AATTTATTAC AAATTCATTT GCTTGCTCAT AGGAATCTGT TGTATGCAAT
    71341 ATTGTATGAC AAACACATTC ACAATAGTCC TTGACATTTA CTATATCATC AACAGCTTCA
    71401 CTACTCTCCA CACATTCATC TGAACACCCT GCAAAGAATA ATTCAGATTG TAATGAATTC
    71461 CATTCTCCTC TTGCTTCATT TGAGAAACAT ACTATAGCAA TAAAAAGAAA CGTTGTCAAC
    71521 ATATTTTTCA TTTGGTGATA TAATCACATT TTACAGTAGC CAACATGCAT TGAACCTGAT
    71581 AATAGAAAAC AGCCATATCC TTTTCATCAA ACAAATCCAT TGCATGTTTT TGACAGGAAG
    71641 CTTGAGAAAT CAGATAATCA AACAAATGGT TTCTTTTTTC AGGTGTCCAT TCTTCACTGT
    71701 CAGTCAATTT TGTAATATAA TCATTTACCT GTTTCAGCAA TCTGTTATTA CTTTGAAACT
    71761 TCTTGGTGAT ATCATAACCT CTTACAATTC TTATAATTTC TTCAAAGATA TCTTCTAAAC
    71821 GTTTTCCAAT GTTCATACCG TTTTCCTTTC ATTAGTAATC TACAATTCAA GCTATATCAT
    71881 TTACAGATTG TTGTCAAGTA GTTTTTTTTA ACAGAACAAA ACATAAACAA CAAAAAGCAA
    71941 ATGAAAAACT TATATGAAAC CTTTTCATCA AGACCTTTTA TTCTCTTCCT TTTAGTCCTT
    72001 TTACTTTGAA ACCTTTTTCT CAAAATTTCT TTAATGCTAG ACTATGTTGA GGACTTTAAG
    72061 AAAAGATCCT TAAACAGATC CTAAATAAAG ATTTCTTTAC AAACTTAAAT GATCTATCAC
    72121 AATGGTTTGA CATTGACTGA TGAAATCAGG AAATGGAAAA TCCATTAAGA CAGATCTTTC
    72181 GGGGGATGGA AGGGGGCTTA CTGCCCCCTC CTGTAAAAGA GGGTTTCAGG GGGAAATACG
    72241 TTCCCCCTGT CATGCGACCT TGTCTGGTCG CATATTATGA TATGATCATA TATATATATG
    72301 ATCTAAGAGT ATATATTGTA GAGGGCACAG CTTTATCTCA AAAAAGCAAT GGTTTATTAA
    72361 ATTTAATTCT CGCATAAAAT TAGAGAAAAA ACTTTTTAAC CATTGCTTTC AAAGTTACCG
    72421 TTTACGAACT CTTACAGCTG CTTTCTTTTT CGCTTCTTTT TGTTTTGTTC TTTTGTTAAC
    72481 CCGCAGTCTC CATAGAACCA TCTAGCTTCT TCCACTAAAG CTTGTTTATT TTTCACGATA
    72541 TCATTGTAGA CATCTTCAAT AACATCAATA CATGTCTGAA TGTATTTAGC AAGTGTCGGA
    72601 TACTTATTAA GAAAGTACTT GAACAAGTCA ACATACACTA CAGCTTCAGT AGAAAAGTCG
    72661 CATGTATTAA ATTCGTTACA AACACATTGA AGAGCAAACA TGTCAACAGG ATTATAGTTA
    72721 TCAATTTGAC AACCCATAAA ACCTGTTAAT GCTTGAAACG CTTCCAGCAA TTCCTCCCTT
    72781 TTAACAGCGA CGGTTTTCTT TTTCGACTTT TCTTCTTTAA CAACTTCAGT CTTTTCTTCC
    72841 GCCTTTACTT CACTGACTTC AGTTGCTTCT TCAGCCTTCG CCTTAACGTC ACATTTCTTT
    72901 TCTTCAACAA CGTCACCATC AGGATTAGCA AAATCTAAAT CATCTTCATT TTGTACATCA
    72961 GATACGTTTG TATCATTCGT ATTTTTTGTA TCAACAGTAA CAGTTTCAGT AATATCTTTA
    73021 GGTGTTTCAA CTTTCTTAAA GTTCTTTTCA CCCAATGAAC CAATAAACTG ATAACATGTT
    73081 TTAGTTTCCT GTTTAGTGAT GATGTTATAG GAAACCAAAC AATACACTTC ATCAAGACTT
    73141 CTCTTGTCTT TAGGATAGGC CTTAAAGAAA GCCTTTTGTG AACCTTTAAA CGTAATCATA
    73201 TCTTTACTCC TTTTAGTCGA CGATTGTTTC AAGACTAAAA CAATTTAACC TTTTTAATCT
    73261 TAATCTTCAG TTTCTTCATT GTTTTGTTCC TTTTTGATAG TAGATTAATT TAGGGAAGTT
    73321 GATAGCTTCC ATTTTGTTTC GAGTTTGTCA TTTACCTTTT CACATTAACA CTCTCCTCTT
    73381 CAATTATATA TACTATAACA AAAAAGAAGA AACATGTAAA GACATATTTC TTCTTTCTGT
    73441 ATATAAAAAT TTTGTGATAG CTTACAAGAT TGGCGTATAT TTATTAGCAA GACTCTCTTC
    73501 GAAGTCAAGC ACATCAAGTT CCTGTTCTTG CCTTTCTTCT TCTTCTAAAC GTTCATCAAG
    73561 TATTTCTTGA ACATCATCAT CTGACATTTT CTCCCAATCA GTAGCCATTA TGTCTCTAAA
    73621 TGTAATAGCG TCATGACTGA AATACTTCGT GCAATCAATA TGACCAACAT CATATTTTGT
    73681 ATCAGCTTTT ACACCGAAGA CTTCAAATTC AGTCAAATGA GGTTGAGGTG AATGACATAT
    73741 TACTGAACCT AGAATACGTT GTTCACCATC TTTCATACGA CAATAGTTGC CAATGTTACG
    73801 ATTAGCTTTT TGATCTTTGT AGATGTTCTT TAACATTTCA AAAAATGTCA TAACACACCT
    73861 TCCTTTCAAT CTTTAAACGT TGTTCTTATT AAACGCTTCT GACAAAATGA CAGGTACCGG
    73921 CATATCCAAA ACATTTGTAT ATGGGTCATC AATAATTTCT TTTAACTTCT CTGTATTGAC
    73981 CAATGTCTTT TTGCCATCGT TTTTTACGAA AACAAATCCC CAATTATTCA ACACTCTTTC
    74041 ATGATCCGCT GAACGAATGA ATTCTCTCAA GTAAAGGGGT GACATTGTAT AGACACACGG
    74101 TTTCATTGTG CAATCAACAT CAGCTTTTTG TTTAATCTCA TCAACGGATA AATTACATTC
    74161 AGCTGTATTG ATATTCTTCG GCAACACTTT ACTTGATTCA CAACAAAAGC ACAGGTTCAT
    74221 TCCATACTGT TCAGCCCATT TTGTCATTGC TTCTTCTTTA TTATCCGAAG AAACTTCTTT
    74281 ACCACAATCC TGACAATACA CACACCATTT ACCATCTTCT GTCTGTACAA CATATGGTTT
    74341 CTTAAAGTTG CATGTACAAA AGGTTGTTTT TCCCATTGTC TATCTCCTTC AGTCAGATGC
    74401 CACATAACGT TTGTTCACCA ATACGCTTTT CAGTGATTGT ATTGGTTTCT TCTGTAAATA
    74461 GCACATCAAT CATTCCAGCA GTAAAGGTTT TATACTTTCT TAAAAGATAT TTATCAATGT
    74521 CAAACCATTG TGACATAAAC AAACCGTTTT TATCCTTGAA ATCAATCAAA ACCATTACAA
    74581 TAGTTTCTTT GTTCTTCAAC TGGTCCGTGA AATGTTTATT GGATCGGATA ATATTATCGA
    74641 TATCATAAAG GTTAATCTCA TATTGCCTAT ATATGATTTC ATTCAGTGCC AATAAAAGAC
    74701 TTTTCAATCG ACCTTTATAC CCGACCCAAT TCTTCATGTT CAATCTTCCT TTAATGCTTC
    74761 TTCAGCATAC TGTTGCAAGG TGACTTCTTC CTCTCGCCCC ATATAGACAG TGCCATACGG
    74821 TTTAACTGTC ATTTCCCCAT GTGCAATGTT ATTCAATGCA TTACGCATTT TATTATTCAT
    74881 GTGAATCAGT TTAGCAATCT CTTCAAACTG TTCACGTTTG ACACCGCACA CACTTGCTTC
    74941 TTCATTAGAT TTCATTTCTT CAGCTGTTTC CTTAAGGACA CCAATGATCA GATTGATTGT
    75001 GCTAATCTGT TTTTCCAAAT TGTCAACAAC CGAAAACATC AATTCAGATG TGGTATAGGT
    75061 TTTCTGTTCA GTCATATCTC TTACTCCTTC ATTAGGTTTG TTAAAGTTAC TATATCATGA
    75121 CAAAAGAAAT TGTCAACCTA AATTTTATTT AAGGTGGTTT CTCCTATATT AGGCACGACA
    75181 ATTTCCAACC ACTTTCCGTT TGGATTTAAC GGATCATCAC AAACAACAAA TTCCAACAAC
    75241 GGGAACAATT TAGGTCGTTT GTAAAGTTCT TTGTCCATGT ATACATGCCA ACCATACATT
    75301 TCCCAATTGT TACGATGTTT AGGACAGATT TCCAATTCAA GATATGTTTT ATTGATTTCA
    75361 TAAAACTCTT GAAAATAACA TCTTTCAGAT ACATCTTGAA CAATAGTATC TAACACCTGT
    75421 TTTCCAATTA AAGCTTCACG TAACTTTTGG AACTTTGTTG TCTTGACATT TACTTCTGTA
    75481 CTCATCATAA TGACTCCAAT ACAAATTGAC CTAAAGCTTT TTCTTCAGCT ATCAAATTTC
    75541 CCGTTGATTG GTCTACAATG ATTTGTAAAG ATTTCTTCTT TACTTTTCTA ATGCGATTCA
    75601 GTAGACCAAT TTCAATCAAC ACATTATAAC ATTTACAATC ACCATACTCA CGCATGAAAA
    75661 TACATTTGAA TTCATAATGT GAAGGGTTAT GATATACAAT GTTATGTGCA AAAGCTTCAT
    75721 CAGCATTATA TTGAACAAAA AGGTACTTTA GTTTGTCACC ATTCTTGTCA ATGGCTTTCA
    75781 ACCCACTAAA CACTTTATCA AGGTTGTTAA TGTATCTATT GAAGCGTTTA TTTTCCTTTA
    75841 AAGGTACATT AGAAATGAAC ATTTTTCTTC TCCTCCTTCT TAAATCTCAT GAAGAACAAC
    75901 ATCACCTATG CTGCGTTTCT TTAACAGAAA TACACCATTG TTAATGGCTT GAAGTTCAAA
    75961 ATGTGATACA GGAACTATAG ACAACTCCTC ATTGTCAATA ATCTCTTTAG GTATAAATAA
    76021 TCCAGCGCCA TATACGTCAT GTTTGTTTAA ATTCTTAAAA GTACTATAAA ATTGATAATA
    76081 CTTCATAACC CTGTTGTCAT CACAATTATG AAACTCTAAA GTTTCTGAAT CTACACAAAC
    76141 ACCTTGATAC TCATAACTGC CGTCATCTGT CTGTATGCCG TAAAGTTTAT CAATCACTTC
    76201 TCTACGAACC TTTTTCCAAT TGATTATTCT TTTAGACATA CCAACACCTC CTATGATAAC
    76261 TATAATTAAA TAATTATCAT ATATAATTAT AAAAAGTCAA GATAACTTTT AAAGGTCTTT
    76321 TAATGCTTTT TGCCCAACAT TAATAGGTTC GATGCGAAGA CCAGATTTAT CACGATTCAT
    76381 TACCAATTGA CATTTCTTAA AATCTATGGT AGACTCGAAC AGTTGTCTTA AGAAATTAAT
    76441 CTGGAACATA CCAAAATCAT TTTCTTTATC ATTAGGTGCG AAGACGATGA CAAACCAATC
    76501 TTCATCAGAC ATTGTATTTT CAACATACGG TTCATTAGAC AATACAGTAG TAATGATCCA
    76561 ATCGTCATGT TCAGGAATTG ACTGACCTTT TAACCAATCT CTCAATTGAT TAAATCTTGT
    76621 TTTGTCATAT GAAGTAACGC TCATCATCGT CTCTATTCCT ACATTGTTGA TAAAACAACC
    76681 GCCCCATCAC CATGACCAAT AATATAAAAG GCATTGTAGC GATGTTCCAA TGTCTTTTTT
    76741 CCTGTAGATA AATACCGATC ACCTTTTGAA TAAACAGCAA TGCCATTTCG TTCTTTAATG
    76801 TTATAGTATT CATCTTTAGT GAATGTCAAC GGTGCAATCT TTAAAGCTTT ATTGGTGATC
    76861 TCCATTACTA CTGCCGTTGC CATTGCTGTG CCATATTTTT CGACACCTCT ATACTTAAAC
    76921 GTTTCAGCAA AAGCAATGAT GTCACCAATC TGTACTTGTT TGCCAAAATT ATCTTTTACG
    76981 ATCGTTTCTT TAATCATTGC TTACCTACCT TTCATATTAA AAGGTCTTCT TTTGAAGAAC
    77041 GCCATTCTTG AAAAGGAACC TTTTGTGAAT CTTTTAAGCG ATTAACAATC TGTGTTAACT
    77101 GTCTTGTTTT GTAATTATAT ACACCTAAAA TTCGGCCATT ATCACAAAAT GTTTCGACAT
    77161 CGTTAACACA GATTATATAG AAGTTTTTAG ATGTCATCAT CGAACAAAAC ATCTTCCGTT
    77221 ACATCAATGT AGTCTTTCGG AATGTTGTCT GTAATTTCTA ACAAACAACC TTTCCATACT
    77281 CCGATCGAAT CAGCGTTCAG TCCTTCAACA TCATAATCAC CGCCACCTTT ACCATTGCTG
    77341 ATAGCCGTTA ACAACGACAA CGGGTGTTGC ACCCAATCTT TATCATGCGT TTTACCACAT
    77401 GTCAACATGT CGATATAGTC ACACATGTTA ACATATACTT TCAAGTCATG ATTGACTAAA
    77461 TACTTATCGC TGATGTCAAA AGTATCTTGC AACTCTTTGG CGTTCTTCTT TCTCCATAAA
    77521 GAAGCAAAAT CAACAGAGAC ACAATCAGAA GACATTTCCG ATTTAGCTTC ATCTTCAGAC
    77581 GGGTCGAAGT AATCTCCTAC CCAATATACA TACGAAGGTT TGTTGTGGAT TTTTTTACAA
    77641 ACACCTTGCA TGAAGTCATT TCCGACCCAT GAGTGTTCTG TTAATTTCAG GCCACCACAA
    77701 CTACTGATAA ACGTTTTTCC TCTTTTTTTG TTCTTGTCAC GTACATACGC TAAAAAGTAC
    77761 TGACCCATCT TCATACTCCT TCTAAACAGA GATCACCAAT AGGGATAATG ATTTCATTGA
    77821 ATCTTCTCAA GACGATCTGA ATGATTTCAT CATCGACATT ATCGTTTATC TCAATGTTTT
    77881 GTATTCTTGC ATCATTTTGT AAAGTCACAT AAACGCGTTC AATGTCGTTG TCGTTAACTT
    77941 TAAATGAACA GGATACACCA CCTTTATAGA ACAAATTAAA AAGGCCGTTT TGAAAGCTCA
    78001 TGCTAAATCC GGCCTCTTTT AATTCTTCCG TAGTTGAGCT GATCAGAAAA TCAAACAAAT
    78061 CAGCAAAATT TTCCAACCTC TTCCGCATCT ACAATCTCAC CATCTGTAAC CTGTGATTTG
    78121 TCAAGGTGTT CTCCCATCTC CATATAACCT TGTGCCAAAT CAATTGCATC TTCTTCTGTA
    78181 TCAGCACGAA TGATATAGTA TCCTTCGACA GTTTGTTTTA CATGTATATG AAAAGTTTTC
    78241 ATTCTCCAAT CCTTTCCTGA TCTGTTTGTT TTTCGACAAA AGCAATGGCA TCTGTCAATG
    78301 ACATACCTTG ATAAACCATA TCATATTCCT TTAGCAAGAC ATCTTCAACC CATCGACGCT
    78361 CTTTACAATT GGTTGACGGT GCTTGCATCA CACCTCGATA CTTGCTGACG AAATATGCCA
    78421 CCTCTCTTGT CTTTTCCTGT ACAACATTAG ACACTACCCA ATAGATATGC CCTTTCTGAT
    78481 ATGGGCAATT AAAGCCATTG TAATAGTACC CCTCGTCGTA TTCATCTTTA AGGCGAAACA
    78541 CCATGTACGG TGCAACACCT ATATTTTGGA AGATTCCTTT TTTTGTCATT CTCTGACTCC
    78601 ATATCTTGAA TACAGTGCGC ACAAACATTC GTTGAAAGTT TCAAAGCTCT TGGCAACATT
    78661 AATCGGGCGT GGATCATAAT CATAGCTTTT ACAATCCTCA CATGTTTTGA AGGTTTCTCC
    78721 AAACCATGCA AAATCATCAA CGATTTCTTT CAGACAACAC AACCACCCAT CTGTAATTTC
    78781 ATTAAAGTTG TATATCAAGT TGTTCAATCG TTGAACCCCT CTCAAATCAA ACCCACAACT
    78841 TTGTTTGCAA CATTCCATAA CGTATTGACA ACTTTCAAGC CACTCTTCAC GCAACCGTGC
    78901 AAACACACCG ACATCACTTC TTTGAAGAAG CCTGTCTAAA AGCTCTTCTC TTCCAACACA
    78961 TTTGGCATTA AGTTTAATGA CTGTTGCAAA ATTGTTAAGG AAAGAACAAA TGTCATCAAC
    79021 AATGCCTTTT TTGTTAAGCA CCCCCCAATA TACTTCACTG TTGTCAACAT AAAACTGTCT
    79081 GCAAAACAAA CAATTGAGTT CAGCACAATT TTCTTCGCAC ACCAAATCTG TAATGTTGGT
    79141 GCAATCTTTA ACTTCCTCAC ACAAATTTAT CAGTGTGCCT TCATCTCCTT TTACAGCGCA
    79201 TGACAGAATT CTTTCAGCAA GTTTTTTCAA TTCAGACAGT CGTCTTTCAT CTTCTTGCCG
    79261 TTCCATTTCA GCACCATCAA TTTCAGTATT GACAGCGTCT TTAACTTCAA CTCTCTTGAA
    79321 ATTCTTTTCA GATACGTTAT CAATGAATTG ATAATCATTA CTTCCTTTAG AATTGATGAT
    79381 GCGATACGTC TCGCCAACTT TACGATTTTC TTTCGGATAG TTCTTCAAGA AATCTTTTAC
    79441 AGTCCCGTGA AATTCAACCA TTGTCTTTCC CCTATTTAAA TGATTACGCT TCTTCTTTGG
    79501 AACGAATGTA ATTATACACC GTACCTACCG AAATGCCCAA CTGTTCTGCA ATCCACTTTT
    79561 TAGACTCGCC CTGTTGCAAC CAGAATTCGA TTTCATCTGC CTTTTCTTGA ATGATGCTTG
    79621 TTTTATTTTT GGAACCTTTC GGTCTTCCTG CATATCGTCC AACTTTCGCG GCAACAGCAA
    79681 GATTGTTGCA AGAAACAGCA CTACGAAGTT TTCTTCCGAA CATTGCCGCA AACTGCAACT
    79741 GTTTCAAGAA AGTTTCCATC TGGGACTGAT CCGTCAAACT TATCTGTTCT CTGACAAAAT
    79801 GAACAGTGTT GCCTTTTTTA ACCAACTGTT CAAAATTGTC AACAAACTCT TTTACACTAC
    79861 TACCCAAACA ACTGAAATCA GAAATAAAGA CAGCATCTCC TTCCAGCGCA TCATCAACAG
    79921 ATTTGATAAT TACAACTTCA TTATCTTTGC AACCAACCTG TTCAATCACT TGATCCATTT
    79981 TGGCACTCTG CAAAGCAAAG TCGTTTTCTT CGTTAAACAT TTCAGCATTT CTCATCTTTC
    80041 TTCTCCTCGT TTAGTAAATG TAAAAACTCT TTGCACAACA ATCCAAAAAC TCTTTACCTG
    80101 TTTTTGTCCT GTATGCTTTT GTGATAAACA TTCTTACTTC TTGGTCGTCA TACCCTTGAA
    80161 GCATCATGGC TACAGCACAA TCAACAATTC GATCATTCTT GATTAACCGT TTCCCAACCA
    80221 TCTTAACTTT CACATCAGGG TATTTGACCT TTTCATTCGG GTTTATCACT GTATTAGAAA
    80281 ACTTGTTCCA ACACCATCTT AATATATATG TTATACATAT AATTAAAAAG ATGTCAATCA
    80341 ATTTCTTTGA CATGTTTCAC CTCAATTTGT TAACGCACTC CGCAACCTGT TTCACGCACT
    80401 TGTTATTCAC CTCTTGCATC TTCTCCATTG TTTCAAATTG GCTATCGATC ATCTTTATGT
    80461 ATTTCGATTG ATTCTTGTAT TGACCAAACG AACCCAAAAA GAATGATACA CATATAGACA
    80521 ATATGAAAAT CCACATCTTC ATTGTGATTT CATTTTTCAT TGTTATATCT CCACTAATGT
    80581 CTGTTTTCCT GTTGACAACA ATTCAAGTCT GATATACATT GTATGATTAA CAGTGTTATC
    80641 AAACTTAGAA AATGTAGCTA TCAAATCACC TGTTGAATAA TTTGATAACT GTCGTGCGAG
    80701 CTTCTTTGTT AAGACAAAAC AAACTAAAGT CAAGCTTCCG TGTGAAAAAG GTGTTCTGCA
    80761 AAAAGCATAC ATTTTATAAT CCTTCCCCTC ACGACTCCAA CTTGACTTTA AGCTGTTTTT
    80821 ATCAAAACTT CCACCTGACT TTGCAACTTG AATTTGAAAA GGTTGTTTAT CGCCAATGAC
    80881 ATCAATAGTC TTATCAACAA ACAACCTTTG CATGTTTGAA ATGATCTCTT CTCTGCTCCA
    80941 TGTCATTGGT ACACTTCCTT AAAGACTGTT TAAGACAGCT TCCCCTATTT CAGCCATCTC
    81001 CAAATAATAG TAAAGCTGTT TAGCGTCAAT CTTTCGCAGC TTTACATTTT TATTGGTCAA
    81061 TTTGGCTATA CGAACAAGTA CATCTCGATC AATTCGGATC AATGCACGTT GTTTTATATA
    81121 AACCTCATCT CCCCCACCTT CGTTTTTGAT GTTTTTGCCT ACAGCATATA CATACTGTAA
    81181 ACCATCAGAA AACAAACTCC TTAACTCATC TGCTTTAGTG GTGATTTTAT CAAGATGAAA
    81241 AGTATAGCCA CCAAAAGACT CACCATTAGC ATCTTTTAAA ATGCGTTTGA TATGTTCCAG
    81301 CAACTCACCT GTTTTCATTC TCACCTCTAC ACCTCCTTTA ACAGTTTATC ACCGTCTTTC
    81361 TGGATTTCAG CCAGCGCGTT CACAGCTTCA AGAAAATTAT TGCATTTCTT TACAATCTGC
    81421 AATAACGGTT TTCTTCCACC TCTGACAAAC TCTGCATTGT CAACAGGGTC ATCTAAATTC
    81481 CACATCATCG TTCGCACAAA ACCTGTATCA TCTTGCAAGG CTAACTGATA CACCAATTCA
    81541 TCATTTGCAT TGGTAGCAAT GCCATCATTT TCATACGGAA TGATGATGCG AAACTTTTCC
    81601 ACAATTTCAT TGTACACAAT TGCATACAAC GGAAAGATTG CATACAACAT TTCTTGCAAG
    81661 TCATCATAAA GGTTATTGAC TCTCAAATCT TCAAGCTCGT CAAGCACTTG CGTATTGTCG
    81721 AGTTGTTCGA TTTCTTTTAA TGTCTTTTCG TCCATTGCAT TTTCACTCCT CTTTAGAAAC
    81781 AATCCAGCAA CCCATCACCA CTAAACACGT TGAAGGAATC AATGTTCGGC AAGTTTTTAT
    81841 TTTCTCCTTG CCACATTACC GTAAAGCTGC CATCTTTGAT TTTGTGAACA CACGTCCATT
    81901 TGTTATCTTT ATTAACATAC ATCTCAAGCA GTTGCGGTTT AATGTCAACA ATTGCATTGG
    81961 TGTTTTTATC TGCAGCTTCT TTCAAAAAAC AGACACCTCC ATCATCAATA AACCCGTAGC
    82021 TTAAGATTGT ACCATTGATG GTATATCGAC AGCTGCCACT CTTTAACCAT TGTAAAAAGT
    82081 CTGCAACTCC AATCGTTTTA TTCTCACTCA TGTTCATCAA CAAACAAAAG AAACCTTGCG
    82141 TATCTTTACC ATCTCTTTGC GATTGTAAAG CTTCTTTTGT GAACTTTTCC ATATTGACTT
    82201 CATGGCAATG TTTTAAGACC AATTTTCCAT CTTCAGCAAC TTCAACAAAA TCTGGAAATT
    82261 CTGTCAACAT GCAATTCTTT AAGTCATTTA AAGCCATGAT TTCCTTTTCA TCTTGACAAC
    82321 CCCCCTTTAA CACTTTACAC ATTGTTCCAT AATTCAGATG GCTGCTCGGA ACAAAGATTT
    82381 GTTTGCCATT GATGAACATC GTCAGAACAT TCGGCGTTAT AAAGTATTTA ATCATCGTCG
    82441 TGTCCTTTCA TTGAATTCTG TTGTTAAAAA AGAAAAGGGT GAATATCTTT CAACTCACCC
    82501 TTTTCTATCA AATTATTCCT CTATTGTCAA CCCCAAACTT CTTAAGAAAT CATTAAATTC
    82561 AGGGGCTGAA TAATAGAAAG AATTTTGGTA AAAGATATTA GCCATTACCA AATTTCGCTG
    82621 TGCTTCAGTC ATACGGTACA AAAAGTTTTT GCATACTGTC AACACTGCTG CATTCGCATC
    82681 TACTTTAGCG TACTTCTCAA CCGACGGTAC TGAACAAATG CCTAACTCTT GCACCTTGTG
    82741 AATGTGTTTC AATGTATCAC ATTGAGCATA CTTTTCACCG TATTTGATGC AACCTCTCAT
    82801 CAAGATTTTT ACATCTCTCG ACAGACCAAC AAATAAGTCA AGCTGTGTTA ACTGTTTTTG
    82861 CAGTCTTTTG ATTAACTCAT GTTTTGCAAT GTTGTCATTG GCATCATCCT CATCTTCAAA
    82921 ATACACGACA GGAACATCGG CTATTTTCTC AACCAATTTT CTTGCCGTAC CGTGAACAGT
    82981 AAAACAATTA AGAATCGGTT GCATACTCGG AATTCCAAAG AAGTCTTTAG CCAAATCAAG
    83041 AGCTGACAAT GCACTCTTAA TTCTTGCATA ATTTTCTCCG TTTCCTTTGA ACAGATAAAT
    83101 CTTGCCAAAA TAGTCCACAA TCGGTTGCAT ACTTGCAATC AATTGTTTAG CGGCAATCGT
    83161 CATCGGTTTT TCGTCAACCA CTTCTTCTTT GCTATCTTTT ACTCTTCTGA TTTGTCGAGT
    83221 TGCTTTCGGG ATTGCACAAT TCTTTTTATC CACAACTATA ACATTGTAGA TATTAGGTAC
    83281 AATCGCATCA AGACGTTTCT GCAACAATTC ACCTTGTTTC TGTACATCGG AACGTTGTGC
    83341 AACCGTAATG ATTGCTTCAT TGGCGTTATA CCTGCCAAAT TCTTCAATCT TCTTTTCGTC
    83401 CACATTGATT CCGCTATACT TCAACGGTGC ATTGGTAATG TAGATGTCTT GCTTAACACT
    83461 CGTTTTAGTC AAAGAAATTG TTGCCATTTT GATTGAATGT TGAATACGTT TCGTATCAGC
    83521 ATTTAACGTA TGACACCTCG GCGTTTCCAA CCCGTCCAAC AAACTATTCT TTTGGACGAT
    83581 TTCCTCACTG TAGCATAACA ATGACGGATC ATAACTGTCG ATGTTAATAT AGCTTTCAAA
    83641 CCCACCAACC TTATAGTTGA AACGGATTGC TCTGGAAACA CTCGCAAAAC TACCGTAATT
    83701 GAACTGCAAC AACTCTTTGA ACTTGTCGAT AGCTTTGTCC AACGTTTGCA TGTTGTCATT
    83761 CCATACAGAA ATCTTCTTGT ACAGATAATC ATACAATTTC GTCTGCAGTT CAACCAGTCG
    83821 TTTGAACAAC ACCATTTTTG TCTTGACAGA ATACTGCAAA GACTCTCTTG ATGCCGTGAT
    83881 GTCTAATTCG CCAATTTCAA AATCCAAACA ACCGTTATAG TCGAAAAGTT TTTCAATCGG
    83941 CAAATCAAAC GAGTTATAAC GTTCAACTTC ACATAAAGCT TTATGCAACA ACAGTCGATT
    84001 ACTATCATAC GACTGTTGCG CTTTATAATA CTTTACATTA TCCCACATGT TGAACCCAGC
    84061 CGCCATTTCT TTACAGTTCA GTCTGTACGG TACACCTCCT ACACGAATGA TCTGCTTTTT
    84121 TTCCTTTTTA CCTGCATTGC CATAATTATG ATAGCTAAAA ATTCCTGCAC AGTCATATTC
    84181 CTTTGCGGGT TGACATTCAA GATTAGACTT AATCGGAAAA GTAGAATACT TAATCATATA
    84241 TTCCACTGCA TCTTCAAAAC TCTCCATGTC ATCTTCCTGC ACAGGAACAC ACACTTTAAC
    84301 GCCGTTGGGT TCGTCAGTAT CTTCAGCATC TCCCATTTTG TTTAATGTCG GGACACCATT
    84361 TTCTTTACTG GCGATATAGT CTTGACGTTT ACCATTCAGA TACGTTGTAA TTGTGAACAT
    84421 ATCCGTATAT GCAAACGGCA ATTTACAACC TAAACCAAAA CCACCTACTT CGGAATTGCC
    84481 ACCATTCTTT GTTGACGAAA AGAATGTCGT ATATACATTC ATCATTGTTT CTTCGTCCAT
    84541 AGAACAACCG TAATCCCGTA CTTCAAATGT TGGTTCAAAC ACAGTCGGAC AATGCACATC
    84601 AATTTCTTTC AACACATTGC CAGCACGGAC ATGTCCATCA TAACCATTGG AAATCAGTTC
    84661 ACGAACAATC GACGACGGAA CATTACTGTA CAACGTGCTT GTCAAGATTT CAAAAGCTTT
    84721 CGCATTAGTT GCAATCGTGA ACGATTTTCC CTGCAACTGT TCATTGCTTT CCATTCTCAC
    84781 ATCAGACGTT TTTACTTCCA TAGCTTTTAC TCCCATTTAG TTTGTTAAGC GATTGCGCCA
    84841 AATATCACAT CTTTATCATA ACCTATACTT GGCACATAAA ACTGATACCC TTCTGCCATC
    84901 TTGTCAATAA CTGGTGATAT ACAATCTATA TCATCATATT TAAAATTGTC AAGATAAACA
    84961 TTTTGGGGCA ACACTAAATT TGAAGGCTTG TCTGCTTCTC CACCGTAGCA ATCAACATAT
    85021 TCCGCAAGAC CCTCAAAAAA GTTAAAAACA TCAAACTGAA TATCTTGATC GTCAAGGTTA
    85081 ATAGCAATAC TATATTCACC TAAATCAAGA CAATTTTCAG CCTCTTTTCC AATCATAACC
    85141 AACCCTGTTG AACGGTCGCC TACGTTTGAA AATTTCTCTG ATAACGCTCT GATTGCTTTT
    85201 GATTGGTCGT CATCTCCCGT AAATGTTTTT CTAACATACG ACCAACCAAA CGATTCGTCA
    85261 TCTTTATCTT TCATTGCGGG ATTATAATTG TCCCATACAA CCCCTTGAAT GTTGCTAGCC
    85321 ATCTCCATTG CTTGCAACAC TGCTTCTTTA TAACTGGTCG GCTTCTTCCA ATGTCCACCC
    85381 GTTCCTAAAT CATTATCACA CTGTATCAAG GAATATAATG TTTCAAATGC GGATTGCGTA
    85441 TATGCCGACC AATGCTGGTA CAATCCGAAT ATCGTTTCGC CATCATACCG AAACTCTACA
    85501 ATTAAACGCT GCCCCATTTT CTTTACTCCT CTTTTTCGTT ATATAGATTG CAATGTTCGC
    85561 TCACCTTTTG TGAACACATT AACAATACGC GACAACCAAT CTGTATCATT TTGGTTTTCT
    85621 GATACAATCT TGCTGCCAAT ACTTTCTTGC ATGGTGTCTT CATCAAGATA TGTGATTATA
    85681 CGAACTTCTC CATCTTCAGC TATCATGTGA ACTTCTATCA AACTATCATC GTTCTTAATC
    85741 TTCGTGATAA TGCTTAATCG TTCACTATCT TCCTTCTCTT TGAGAATATC TCCTACTTTT
    85801 ATCATTTCCT TGACTCCTTT TCTTTTTCAT GTTATAGTAA AAAATAGACG AGCAATATCT
    85861 CTATCACCCG CCTATATCTT TTTCTTTACT TGTCGCTCTT CTTTCGATTG TGTTTCTTAC
    85921 ACAACATCTG ACAATTTTCT GTTGTCGTCT TTCCACCCTG CGACCACGGC GTTATATGGT
    85981 CTGCTTCCAT CTCTTCAATT TTATATTCCT TGTCATTCCC TTCCTGTACA CAATACGGAC
    86041 ATTTATGATG CTGACGTTCA TACACTTCTC GTTTTGTATT GTCATCAAAC GTGCGAATGT
    86101 TCAATACACT TTCATCATTT GACAACACAT ATTCCCAAAT CCCTGACTTC TTCTCGACAT
    86161 CACTATCCAT CATCAGTTTC TTGACCTCAT CATTGATTTC TTCAATGTCA GGCGATTCTG
    86221 TTCCAAAACG ATTGTACAAC AAACCCCATT CCACTTTCTT CGCTTCTTTC AAATACGACC
    86281 GTGCCGTCGG GAAAGTCTTA TCTACCCAAT CAAACACATC TTTCACATAT TTGAATAATG
    86341 GAAATCCTTC AGGCGTTCCT TCCTTGTTCA CTTCATCAAA CTGATGCGCT GCCATGTATT
    86401 CCTCAATACT CTTGCCTTCC TTCGCACCAA TCCAACTCAA TGCCGTTTCA AGGTAATCCT
    86461 GCCGAATGAC CTGCCCTGAC AAAAGGTCTT TGTATTTACG ATACACCCAA CCATTCTGTT
    86521 TGGAAAACAA CTCCTTCGCT TTTGTCAACC ATTCTCCTGA ATAAACAGCG TTCCTTAACT
    86581 CCTGCGGGTA AAGTTTTTCT CCTGCAATGT TAATGACTTT GAACCATTCC AGCTTCTCTA
    86641 TATCTGTACC ATCACATTGA TACACGTCAA GCTTGTAATC CAAAATCTTG TTCTTATCTT
    86701 CTTCTGGCAT GTTCATAAAG AAAACAGGAA CACCTTTCTG AAATTCCATC GAAAACTGAT
    86761 TCGTGCAGAA ACGACAGATT GAAATTGTTC GCTGCTGCCC ATCAAGAACC TCCCAATCAA
    86821 AACTGTCTTC ATTTGACTTT GACCAATAAA TAGTATTCAG CGGAAAGCCT TTCTTTACTG
    86881 TTTCCAAAAC AGCCTCCTGT TGTTTGTCCT TATAAACAAA CTCCCTCTGA AATTTCGGAC
    86941 GGATATTCAG CTTCCCTCCA TACCCTGTAA TTTTACCTGT CTTCTTATCT TCTTTATAAT
    87001 CCTTCACCAA ATCCCGAATC GCAATCTCGG TTTTCGTAAT CTTCATCGTC ATCTCTTTCT
    87061 CCCTTTCATT TAGATGTTGA CAACTGATTG GATGTTTGAT AAAATAAAAG CGATACCAAA
    87121 TGAATGATAT CGCTTCTATC TGTTAAGGTT TATTTTATTA CACGTTTTAT TAAAATGCGT
    87181 GCATAAACTT CTTTCTTGTT CAAATGAAAC CGATGCCCAA AATTAGGGTT ATCTTCGACG
    87241 TATCTGTCAA GACCAACAAT CTCAAACTGT TTCGGGCAAT ACTTGTCAAG GAACGTAATA
    87301 GGAACACCCA TGACAATGTT GCGAACCTTA ATGTGATATT GTTTCTTAAC ATCATCACTA
    87361 TCAATCAGCA CACAATCATC ACCATACGTC GCTTTAAGTT TGTTGTAAAG GTCTTCATTA
    87421 ACCGTCATTT CAAACCATTC ATTGCAAGGA ATATCTGCAA CACGGTCAAC ATTGATGGCA
    87481 AGATAGTTGT CATACATCGG GTATTTGTCA AGGTTGTACT CCTCAAACAA ATCCAAATAC
    87541 TCTTCACGCT TCTCAATAGG CAAGTTTGTG AACCAACAAA TGTTGCCAAA CTTTTTGGTT
    87601 GTCCCATTGG GTTGCACAAA TTCTTTTGGC GAATTATACC CTAACCACAA CTTGTTTTCC
    87661 TTAATCAACG GGAAAACCTC TTTATATGCA ATGGCATTTT TGTTCCCGAT AATCAGAAAC
    87721 TGTTTCTTAT GTTCCATCAG CAATGCAACA AACTCGCGGA ATTTGGAAAA TGGCGGATTT
    87781 GTTACGACAA TGTCTGCTTC GTCCAACAAC TTCACACATT CTTCACTGGC AAAGTCGCCT
    87841 GTTTCTAAAG GGGAAAATAC GTTTAGATTT CCATTTGGAA AACTTTTCTT TTGTTCTTCC
    87901 AACCACCTCA TTACGTCCTT TAAATTGTAA TGTTCCCTTT TCAGAAAATT AGGAACATCC
    87961 TTTTCATTGT TACTTTCTCC AACAATCCTG ACTTTATAGG CACCGCTGTC AAACATATTG
    88021 ATGTTTTGCT TTTTGATTGC GCTGTCACGA TAGCTTGTTG TGATTAACTC TTTCAACTCC
    88081 AACTCTTTAA ACTGCAAGGC GAAGAATTTA AAGAAGTTGC TTTCAAAGGG ATCATCACAA
    88141 TTACACAAAA CAGTTTTGCC TTTAAACTGT TCCTTGTATT TGACCAACTC CTTTTCGATA
    88201 TCAGACAATT GCGTATAAAA TTCATCGTCT TTCGCTGCTT TTGCCTTATG CATGTTTTGG
    88261 TTGTTGCTCA TGTCTTTACC TCCGTAAATC TTCAATTGCT TGAATTTCGT TTTTCAGTTT
    88321 GCCGCTGACT TTAATGTTGT AGAACTCTTC AAATTCTTCC ACATCATTCA TGTTTTCACA
    88381 ATTCTCTGCT GCGAAACTGT CAACGGCTGT ACGGTATCTG TCAAGAATAT CAAGCAATAA
    88441 TTTGACATCT TTCTGTAAAG CTTCTGATTT AGCTTTAAAC ATATCTACCG TCTTTTGCAA
    88501 TGATTCTAAA CTGACTGTAG CCACATCGCC AGTTTTTTCC AATGCATCAA TCAAGCTTTT
    88561 AGTAATCGGT ACTTTCTTTT TGATTGTCAG CTGATAACCA ACATTACCTT TTATGATGTT
    88621 CACATTCGTC GGTTTCCCGT GCAAGATCAA ACCGTCATAC TCACTCATTG TCTTGATGAT
    88681 GTATGCCAAT GTCGCGTCTT TTTTATCACA TTCTTTAAGC ATTGTCAATC TCCTTTTATA
    88741 ATGAAGCCAC TCTGACGCCA ACCAATCTTT GGCATACAGT AGGTATCTCT TTTGTTAAGG
    88801 CGTTGTATGT TTCGCTGACT TGTTGCAATG ATTCCAACAA CATTTTTTCA TTCAACATAT
    88861 AGTTGTTGAA TTTTTCGATA TAGCTTTTAA GATACTGTTC GGCATAATTA AAGCATTCTT
    88921 CATCATATTG AAAGTTGACT TCTGACTTTG TCAGATACTT TGAATAGATG CAATGGGTCG
    88981 TGTTGATTTC ATTGTAATTG TCGAAATGTT CAATTTTGAT ATGAGCATAC AAAAAGCTGA
    89041 AATCAAGATG CCTATCGACC TTCAACAATT CTTTTTGTAT CTTATGGACT GTGCGTGTGT
    89101 CCAATGTTTT ACCGTCATAT TTCTTGACAA CTTCTTTGAC TTGCGGAAAA AGGGCGATGA
    89161 TATCCTTCAC CGCCTCAATT TCATTTTCAA CTGCTTTTCT TGTTGACTCT GATAAAGGTG
    89221 ACAATTGCAT TTCAAAAGCT CCTTTCAATC AAGATAAATT CCTTGCAAGC TGTGATAGCT
    89281 GCTTCCTGTT CTGACATCCC CAAATCGTGT AATGTCCATG CATAATCTAC ACATCTTTCA
    89341 ATGTCATCAT CAGATAACTC CGTATGCATC ATTTCTAATG CTTTACGGGT TATTTCTTTT
    89401 ACTTTACTTA CGTTCGGCAT TTGTTCACCC GTTTTCGATA GAAGTTAACG GCAAGGCTCT
    89461 GAAATCATCA GCTCTCAAGC CAGACCACTT ACGAATGTGT TGAAAAGTTG TCATTGAACA
    89521 GCTCTCAACA AAACGAACCA TTGTTCCATC TTCGTACCTA CGCATAATAG GTGTAAAATA
    89581 GGAAACCAGT GTCTGTACAC CGTCTTTGTC TGTAAAAACC CACCATTTGC CAGACCCTTT
    89641 TTCAATCGTG CAATCTCTTG CCCAATCAGG CAAAAAACCA AAACCAAATT CTTTTTTCAT
    89701 TGTCTTTCTC CTTAAATTGT GTCAAGCAAT CCTTGACCAT CGTTGTTAAC GTTTTTGTAA
    89761 TGTTCGAACG CTGATGATAT AGTTCCTTTC CACTGTTCGA TAAATTCCAA AAACGACTCA
    89821 TTGATAACAG GTGTCCAAAA AGGTTTTGTG TATGTATTGA TTATTTTAGC TTTCTTTATA
    89881 TACAATGCAT ACCTTCCACC AATTTTAGTT AACCATACAT CCTTACTGAA CGGATTCATT
    89941 TCAAGCACTG CATCCAAACC TTCTTCACAA GTTTTGAATT GTTTTAAACA GCGCAAGTTC
    90001 CGTTTAGGTG TCTGTATGAC TTTGTAGTCT ATATATGGCG TGACACCGTT TACAAAAACT
    90061 TTTACCAAAC TGATGTCATA CCCATCTTGA TTGTATATTT TCAGATATGT TCTTTTATAC
    90121 AATCGTTCGA CTTCACTCGC ATAACCATAT AAAGGCAACA TACCTATCAC CACCTTTCAT
    90181 ATTTCAAACA AGCAATCGCT TCCAACTGTT CTGTTTTTAT CAACCACCCA TTTGAAAAGA
    90241 TTGTCAAGCT TCTTATCGTC ATCATCTTTT TCCTTTTCAG TAAAGTATGA TAAACGATTC
    90301 GAACCCGTAT TCACTTGACA CAAATCTTCA ACGATTGGCA ATGTCACTCT CGGCAAAATA
    90361 TATAACAAGG CATCTCTTTG CTGTTGCCAC GTCATATCAT CTGTCGGAAC AAACACAATC
    90421 ATAAATTTAT CACATCGAAC CTTTGCCAAC TTCTTCAAGT CTTCCAAAAG TTCATTTGTG
    90481 TTTTCAAGAT TTGTTGACAA GTGTATTGTC AAATTAAGGT ACGGAATCTC GAAGCCTAAA
    90541 TTTAAAACGT CAAGGTCTTT TATTGTATAG CCATTGGTAA TGAAATCTAT ACAATCAATA
    90601 GAATCCCGTA CCTTTAATCC TTTGACCGAA TCTACCCTTG CTGACAGTCT GTTTTCAGCA
    90661 TACGGTAAAT CTTGCAAATC AACCGTTTCA TAGTACTGTG AATAATCAAC ATCAATGTCG
    90721 TCGAATTCTT CACAATCGCT TTCGACAAAC ATCTTGATCT CTCTGCTTCG ATATTCTTTC
    90781 ATTGTTCACC TCATATAGAT GAAAATGTCA AATTCCCGAT TTCAGTTTCC ATAACCTTTC
    90841 TTGCCAGATT GATTTCCACT GTTGTCAACA TATCCGTTGA TTTAACAACA TCTCTCAAAA
    90901 CTTCCGGCAA ATTTAAGTCA TCAACATTAT TGCATACCAT TTCAGGTACA CAAGCTCTCG
    90961 GAACAATTGT TGTACTGAAC ACATTAAAGA TGTTCTGTAC ATCGTTTCGC ATAAACTGTT
    91021 GCCACGCCAA TGCCAACCGT ATAAAACCAG ATTGACAAGT GTTTTCTTTT GTGACAGTGA
    91081 TGCTATCGAA CTTTAAGCAA GGCAAATAAC ATACACACGG GTTTGTTATA TTGCACTCAC
    91141 TTGCATTTTC AAGTTTTGTT AAACTGGCTT CTTCAACATC AAGCCAATTC ATAAATCGTG
    91201 ACGGCATCGG AACATTTTTC AATGTTGTTA ATTTAGGTGT GTATAACTTC AATATGACAA
    91261 CACCTTTGTC ACGTTCGATA TTCATCTTCG GAAACTTTGT AATACGATTG TTCTTAAAGA
    91321 CAATCGTCAA GTTTCTTTCT TCGTCTTTAA AAGCTTCTTT CAGTTCAGCA AACGTTTTGA
    91381 CTGTGATTTC TTTCATTGTC TTTACTCCTC AACTTGACGG TTCATCAGGC ATCAAATCTA
    91441 AAAGATACTC TCCGAAAGCT TCTACATCAG GTATTTCAGA TGCAAGTTGT TCGATGAAGT
    91501 TTTTCCAATA TGTATCTTTA TCGTATTCAT ATCTGTCCTC AACTTCCGCA ACAAAATCTG
    91561 TGCCGTCACC AAATACCAAT CGGCAAAAGA TTGGCGCGTC CCAAAACAAA TGGTTAATAG
    91621 ATTTATGCAT CTCTGCATTT CGTTTTTTGT CACTTACATC GTCGTCAAAC AAAAGGACAA
    91681 ATGCATAATC ACCTTGACCA CAACCTTTCG TTTCGTAGCA TTCCACAGGT ATCTTGAAAT
    91741 ACGGTTGCAA TGCTTCGATT GATTCTTGGG TGAATCGCAA CTGATTTAAA AGGTCTTGAA
    91801 ATGTACCAGA AAAATCACTG TTGTAATCCT CTTTTGTCAT TTCACAACCA GTTGCAACTA
    91861 AAAAGATATC ACGCAAGGTT GAATACGACT CTCTTGCAAG CTTGGGTATA TCTACAATAT
    91921 CTTGCAAGTA AAAATCATCA CCATCGAATA TATAAGATGA GGATTTAAGG ATGTAACAAT
    91981 TATTGTCGAC TTTCTCAACC AAATCCTCAA AGTCGAATTG TGCTTGCTCA TAATCGCATT
    92041 CACACGACAC ATATGCTTGC AAGCCATCAA ACTTTTTAAT TTGTTCTTCT GTTAACATTG
    92101 CGACCTCCGT TAAAGCATCT CCATAAGAAA CTCTCCAACA TTCATATCAA AACAACACCC
    92161 ATACTGTGTG AAGTATTCTT TGATAGTGCC GTAAAACCTG TCACTCTTTT TAAGTGTGAC
    92221 TGTAAACTTT TCACCCTTGC GCCCCGCGCC ATATTTCAGG TATTTATCAA ATACAAATGA
    92281 ATTGTATTTG GATTTCATTG AAGCATTACC TGCAACTGTA CATTCAAAAT CAGGATAAAC
    92341 GAAAACAGCA AAATCACCAT TCAATCGAAT GATTAAGATT TTCTTGCTGT TATCTTCAGG
    92401 ATCCTCTATG CTAAACAATT GCGTTCGTTT ATCAGTGTTA AAGAATTGAC TTAACCCGAC
    92461 GACTATCTTT GCGGGGTTTT CGGCGGGTTC ACATTCAGCC ATTCTTTCAT TGATGTACTT
    92521 TTCGTCACGA GCGCACCTTT CGATAATGAT ATGTTCATTG ATAGGTAATG CATAACTAAA
    92581 CCCATTGATT AAGCAATGAC CTACAATAGG TTTGACTTCG TTTTCAACAT TTTCCGCATT
    92641 TTCCGTCATT GTTTTAATCT CCTTAAAAAA GAAGGAAGGG ATTTATCACC CCCTCCTTTA
    92701 TTGTTTATTG TTCATCTTGA ATGCGAACAA CCTTGCCAAA CGGCGGGTCA CTTCTATCAG
    92761 CATCCCTTTC TACCGTTACC CATACAGTGT TTCTCGCATA CTTTCCGATA TTTCTCGGAT
    92821 CAGGAAATTC ACCGTACAAG TCTGTCAAGT AGATAACTGC ATCGACATTA CGCTTTTTAG
    92881 CTTCTGCAAA AGGTTCAACA AACGATGTTC CGCCACCACC TTTGTATTCT TTAAAGTCCG
    92941 AAGGTTTACG AACTTTATAT ACTTGATGGA TGACTGTATC ACAATCGCAT ACCAAAACTT
    93001 CAGCACGACG ACTGATTGCA ACCATTTCTG TCAGAACTGC TGCCTGTGTC TCCGCACAAA
    93061 ACATTGATCC TGACGTATCA CGAACCAGCA AGACTGACGG TTTTCTATCT TTCTTTTTAC
    93121 CGGGGAAAAG AAATTCATCA GTAATGCAAG CCAAACGTCT ATCAATATGT TTCTGTGACC
    93181 GTCGTTTGTC TGTTGATAAT ACAGAATTAA CCAACACACG CAATTCGTTT TTCCAGTTGT
    93241 GTGTTGATTT TTTGTCCATA TTTTCAACAA CCGCCGTTGC CCATGCGGGT GTATCACCTT
    93301 GTTCTTTCAT TCGTTGAGCA ACTGCACGTG AAATCCTATC CAGTGTTGAT TGTGTGTCAA
    93361 CCCCCTCGCT TTCAGTATCG CCAATGATTT TGCCATTGTC ATCAACGACT TTGTCCCATG
    93421 TTTCGTGATT GTCAGTTCCG GCACTGCTTC CGTCTTGATC TCCGCCTTGA CCATCTTCAC
    93481 CTTGATCGTT ACCACTACCT TTTTGTGATT GATCACCGTT ACCTTGACCC ATGCCACCAC
    93541 AAGACATCTT CTTATCATCA GCAATGTTTT GTTCTTCCAA TGCTTTCAGA TACGCATCAG
    93601 CTGACAAACC TCTCGGAAGT TTGTATGTTT CAGGTAATTG ACAACCTTCC GGCAATCCTC
    93661 TCAAATATTG ATTGATAGCC ATATCGGTTG CGATGTTAAC CCGCGTATGA TTTTTCTTCG
    93721 TCTGAAACCG TGCAAGATGC TTAAAGAAGA TATGCATTGC TTCATGTTTT AAGACGGCAA
    93781 TCGCTTCACC GTCAGTTAAT CTTCGAAGAA AATCAGGATT CCACAACAAA ACCAGTTTGC
    93841 CACGCTGATC AAACGCAACA CCCATTGTCG GAACTTCTTT ACTTGCGTAT TTCTTGCATT
    93901 TGCTCAAAAC AAGCGCATAA TACGAATTTG TTTTACCGTC CATATCCACT GCGGAAAATG
    93961 TAGCGGCAAT CAATTCGTCA ATGGTATGTG TTGTCATTGT ACACTCCTTT AATTAAAGTT
    94021 AATGACGGGG GTATGTTTCA ACCCCCGTGC ATCTTGATTT ACTTTTTGCT TCCGTTCGCC
    94081 AGAACACCCA AATTCTTGGC ACTCTTCAAA ACCGAACCAA TTTCATTCTT GGCGTATTCA
    94141 GTTTTGCCGC CACGAAATTC AGGTTGCATG CACAGATGAT GTTCGTTGAC AATCAACTTC
    94201 CCGTCCTTGC AATTTTTACC AAAATACTTG CGACCGTCTT TCAGTTCAAA GTATTTATTA
    94261 GTGCAAGACG ACAAGAACGT CACACACAAC TCTTCTGGAA CATTGTGGTA GAATTCGACA
    94321 ACGTTTTCCA CCATTTTTGT TTCTTCATTG GTACGTGGTG TCGCAAACTC ATAGTCAACG
    94381 AAGAACCGTG CCATACGAGA AACAATGACC GACAACAAAT CAAGTTTCTG TTGTTCAACA
    94441 TACTTCTTGA CAGGTGTGTG CCAATTTCCG GTAAAGATGT CTTTCAATTC AATAGCATTT
    94501 TCAGCTTCTT CATCGAAAGA CAAATACGCT TCAACCGCAT CTTTCTTCCA AATCGAACGC
    94561 AAAATCTGAT TTTTCAGTTT CTGCGGATAA TGACGACGAT GCATTTCTTC CAGCAAGATA
    94621 ATACCTTGCT CAATGATACG AGGCGACATT GTTTTCTGAT CGTCCATATC ATTCGATACT
    94681 GCATTGCCGT GCTTATCAAC AGCATACAGT TCGATCATTT CGTCATTGTG TTTCAACCAC
    94741 TGAACGACAG GCGATGTCGA ATATTTATCA GACAAGTATT CGACAGACTC TTTCGCTTGC
    94801 GGTTGAAAAT CAATCCATGC AAAACGGTTG ACCAACGCTC TATCAAAATC ATACGTTTCA
    94861 TAACCGTTTG ACGGGTTCGC TGCCGCAACA ATCGTATAAT TGTTCGGCAA GGTAAACGTA
    94921 TGCATACGAC GTTCGTTAAT CAACTGATAC AACGACTGTC GAATATCTTC GTGACCACGA
    94981 TTGACTTCAT CAAGAAAGAC GATGCCACCA TTCGGGTTGA TAACACCGTC TTTCAAGACG
    95041 TTCAGTTCCT CAACCTCAAT CGCACCACTC TTCTTGATTG CTTCGAATTC AGCTTCAGAC
    95101 AACCACGGCA ACCACGAAGG GGAACAGTTG TCCGTCTTGC CGTAACGGTT GATTTTGAAC
    95161 AAACCAGTCA AGTCAGACGG TTCAATCTGC GATACATGAA TTGTAATCAA CGTCAGACCG
    95221 TTTTCTTGGC AGTATTCACG AACCAGTTCG GTTTTGCCGA TACCAGTTTC ACCTAAAAGC
    95281 AACGGAACAA TCGAAGCACC ATTGTTAATA GTGCAAGCAC GAATTGTGTC GATAGCTTTC
    95341 AACGATTCTT TAAAAGACAT ACCCATAGTT TTTACTCCTA CAATAATTGG GTTGCATAAC
    95401 AAAACCGTAT AGATATCATA TCTATACGGT TTTCAGGTGT TTGTCAACAG ATTTATTTCT
    95461 AGTTGACTTT CGAAGACTTG ATAATCACTT TCGGTGTGAA TTCTTTCTGA ATCACGAAAC
    95521 CTTTCATTTC TTCATTGTTC AGACATTCAC CGATATCAGG CGTCTTCTTC CAAAGATTTG
    95581 ATTCAAACGG AACATCGTTA ATCATTTTCC GTTTTCCTTC TTCAACCAAA GCATAACGAA
    95641 CATTGTCACC AATAGTGATC GTATAGGCGA CACCATTCTT TTCAACGGAA GTCTTCGGAA
    95701 CATCACCCAT AATTCGAATG ATAGCTTCTT CAGCTTTCTT AATGTCATCT TCAGCTTTCC
    95761 GTTTGTTTTC TTTTGCTTCG TTGACTTTCT CAACGAGTTT GAGAAGTTTT GTTTCAGCTT
    95821 TCATTTTACT CTTCCTTTCA AAGAAAGGTC AGTCGTAATC AGTACCTTTC TTTTTGAATG
    95881 TTAAAACTTG AATGTCATCT TTTCGACATT CCAAAACAGT GTAGGCGACC TTGACTGCCA
    95941 TATCAGGGTC GTCTACAAAG ATACGGTAGA TGATGTTTTT AGGTTTAAAT TTTATTCTGA
    96001 TCATTCTTGT TTGCCTTCTT CACCATTTTA CCAATGTTAA AGGTTTCAAA GAATGCTTTA
    96061 AACCCTTCAT CAACATCTTT ATCACCACTT TTGGTTTTAA CCAATTTAGT GATTTCCATG
    96121 TTTGCAAACG TTTCAGAACA TTTGTTCATC ATATATGCAA TGAACATCAT CTGATGCCGT
    96181 TCGTCTTCAT CGATGTCAAG ACCAACAGTG TTCCAAATGA TTTTAGGAAC ATCGCAAAGA
[truncated: 275,192 more chars]
