# Supplementary material for: Clades of huge phages from across Earth’s ecosystems
Source: Nature. 2020 Feb 12;578(7795):425–31. doi: 10.1038/s41586-020-2007-4 (PMC7162821; doi:10.1038/s41586-020-2007-4)
Supplement: Supplementary file 6 — Genbank files for all genome. [file 41586_2020_2007_MOESM6_ESM.zip › genbank_genomes_SD-4/GD_PHAGE_46_9.gbk]

LOCUS       S16_GE16_scaffold_5545_prodigal-single     277104 bp    DNA     linear   BCT NOV-13-2019
DEFINITION  S16_GE16_scaffold_5545_prodigal-single, contig.
ACCESSION   S16_GE16_scaffold_5545_prodigal-single
VERSION     S16_GE16_scaffold_5545_prodigal-single.1  GI:
KEYWORDS    .
SOURCE      GD_PHAGE_46_9
  ORGANISM  GD_PHAGE_46_9
            .
COMMENT     Data sourced from ggkbase. For additional details see
            http://ggkbase.berkeley.edu/organisms/404911
FEATURES             Location/Qualifiers
     source          1..277104
                     /organism="GD_PHAGE_46_9"
                     /mol_type="genomic DNA"
     gene            236..730
                     /locus_tag="S16_GE16_scaffold_5545_prodigal-single_1"
     CDS             236..730
                     /product="Molecular chaperone (Small heat shock protein)
                     id=1735442 bin=GWB2_Ignavibacteria_35_12
                     species=Melioribacter roseus genus=Melioribacter
                     taxon_order=Ignavibacteriales taxon_class=Ignavibacteria
                     phylum=Ignavibacteriae tax=GWB2_Ignavibacteria_35_12
                     organism_group=Ignavibacteria organism_desc=Good"
                     /codon_start=1
                     /transl_table=11
                     /translation="MFDKLVTFNQRPLFDQLFGEWDVSPHEKLFDKILVKTNPVLSKE
                     LGSNFFESGAFPKVDIRETESEFIIEAETPGLAKDQVKVEVKEDTLVIRGEKRSDEKK
                     DGKYHTREIKRSSFSRAFTLPPEIVDKNTVQAKFQNGMLEVRIKKVKPTPPPKPDVKV
                     IDIQ*"
                     /db_xref="gwb2_scaffold_1265_5"
                     /db_xref="maq:Maqu_0052"
                     /db_xref="89815002"
     gene            804..1679
                     /locus_tag="S16_GE16_scaffold_5545_prodigal-single_2"
     CDS             804..1679
                     /product="Uncharacterized protein n=1 Tax=Bradyrhizobium
                     oligotrophicum S58 RepID=M4ZH23_9BRAD"
                     /codon_start=1
                     /transl_table=11
                     /translation="MKDRILDKIIRFDVLLGIVALVIALVAAFFSVYGIATLFAGAFA
                     STVVMGTVLEIGKLVSVTYLYRYWKQTKKWLCAYLAAALVVLMLITSLGIFGYLSSAY
                     QKSSTQYKAQQDQIVLIEKTKTYAQNKIDQAQTRIIALNELRKAQEERLSAAQNNVQI
                     SRNFIALQQLQNQTSEMIKNTEAEVKSEQKKIDDGIKEMGDIDKKVSEMRYGENNKDI
                     RTFEFVAKLFNTDLDTIAKWFIFALIIVFDPLAVALILAYNVVTYKKDSESTNSEIPE
                     KLEIVDPPIEPLKKA*"
                     /db_xref="UniRef100_M4ZH23"
                     /db_xref="A0A0F9PZS2_9ZZZZ"
                     /db_xref="aol:S58_69200"
                     /db_xref="M4ZH23_9BRAD"
     gene            1925..2107
                     /locus_tag="S16_GE16_scaffold_5545_prodigal-single_3"
     CDS             1925..2107
                     /product="hypothetical protein"
                     /codon_start=1
                     /transl_table=11
                     /translation="MSDSTKIKLDRDNMDQTDIRYVLELLSDAVRDQEWDGVLEAREF
                     VREYLNDDGGPIELEE*"
     gene            2111..2380
                     /locus_tag="S16_GE16_scaffold_5545_prodigal-single_4"
     CDS             2111..2380
                     /product="hypothetical protein"
                     /codon_start=1
                     /transl_table=11
                     /translation="MYLSVSLIVIILLLLVVVGLLVKALTIQLGKVRIYTQWIRDLQN
                     RVDVVVDTMHQLDDKQMFSKDDEVGAVFQQMVALVDTLDEKIMRE*"
     gene            2384..3229
                     /locus_tag="S16_GE16_scaffold_5545_prodigal-single_5"
     CDS             2384..3229
                     /product="Uncharacterized protein {ECO:0000313|EMBL
                     :KKN37159.1};  TaxID=412755 species="unclassified
                     sequences; metagenomes; ecological metagenomes.;"
                     source="marine sediment metagenome.;""
                     /codon_start=1
                     /transl_table=11
                     /translation="MAKKRKVTRKKTVQKKTRRKKISNPKIVQPLPAAPPKKRRRAAS
                     KMYFTQDTEDAIILYNQTVDQDTREKIYREKIEFPIQKLVENVFNRFGFSYFRTGSAD
                     VQKEALAHLVANLCKYDPNRPSKVHKKKKSKAFAYFSVIAKNWFILLNNNNYKEFQTQ
                     LPISEERSEDTVQLQMVDKHHAQRETDEFMKLTIDFWEANVSKIFGKQRDLDIANAVI
                     ELLRSAQRIDTFNKKALYLYIRDMSDCKTQQITKVINKMKQYHKNIYRMYLNEGTISP
                     SLHLV*"
                     /db_xref="A0A0F9Q3W2_9ZZZZ"
     gene            3288..4223
                     /locus_tag="S16_GE16_scaffold_5545_prodigal-single_6"
     CDS             3288..4223
                     /product="Conserved hypothetical phage protein n=1 Tax
                     =Prevotella sp. CAG:1092 RepID=R5PF76_9BACT"
                     /codon_start=1
                     /transl_table=11
                     /translation="MPRKLTTEEFISRARNVHSDRYDYSEAVYTISHDKLRIRCPRHG
                     AFFQIANDHLNGRGCPECGNWNGRTSLKDFIERSKRIHGDIYNYSLVNYRNSFSKVKI
                     ICPLHGKFFQTPYSHWRGSGCPKCRYSSPSSRRIKSSDQFIKEAKYIHGNLYDYSRIV
                     YRSAKEKVQIFCPKHGEFQQTPINHLWNKHGCPKCRSSIGERTIRKWLEENGIPYEEQ
                     KKFWNCRNPRTKHILKYDFFLPEKNILIEYDGRQHYELGYFGTHHKTHKDLLDTQYRD
                     QIKTKYAQDNNYRLIRISFKNFFEIGGILKKQLHG*"
                     /db_xref="UniRef100_R5PF76"
                     /db_xref="A0A0F9YA59_9BACT"
                     /db_xref="lpm:LP6_1057"
                     /db_xref="R5PF76_9BACT"
     gene            4216..4599
                     /locus_tag="S16_GE16_scaffold_5545_prodigal-single_7"
     CDS             4216..4599
                     /product="Uncharacterized protein {ECO:0000313|EMBL
                     :KKN37160.1};  TaxID=412755 species="unclassified
                     sequences; metagenomes; ecological metagenomes.;"
                     source="marine sediment metagenome.;""
                     /codon_start=1
                     /transl_table=11
                     /translation="MDNEFEVFEGKSFQNLCKDIYERSDNKKEQLDLLIGELRPLVRN
                     IDDAQQIVPLIQGYLEISVRNDEQLVKLAQVVQRLQNAKLEGGSGPLLSEAEKDQLWK
                     EVQEVTNEVKTPIPDAHDVVEPHPK*"
                     /db_xref="A0A0F9PZS8_9ZZZZ"
     gene            4603..6162
                     /locus_tag="S16_GE16_scaffold_5545_prodigal-single_8"
     CDS             4603..6162
                     /product="Uncharacterized protein {ECO:0000313|EMBL
                     :KKN37161.1};  TaxID=412755 species="unclassified
                     sequences; metagenomes; ecological metagenomes.;"
                     source="marine sediment metagenome.;""
                     /codon_start=1
                     /transl_table=11
                     /translation="MAYWTAKSYGSMSGDSFGLGRGSSAGQGTSEFYELEPAIVLDII
                     LDKDHPFLKNTKNLQVVLDVDRWPGDLQNKKAAVNEIDYSWVGRALVRMQYSAPTTKK
                     EKLVWAFPMDSSISEYPLINEIVMVFQYRDKYFYTRKLNLRNLPNEGVDFATNKTISG
                     EDNTELYSNSPYSGPQSKTSFDGTLGYKGVAGKYYKINDRIRRIQRFEGDTVLESRFG
                     QSIKLGAYDGDRGNDKGDSKNVDYSDFGGNPMIILRNKQRKLLKEGETLKLTSSPNPA
                     TITGTPIEKNAGGYILEDINHDGSTIAITTGQTISKWVTTCYKKMFGTGEEVGSFNGS
                     GYTIPTLKGDQIVINTDRLILSSRYGETFHYSKKRYAIVTDNEYAVDAHQQIVLTTNT
                     KTVINSPAIYLGEYDVTGEPAVLGQTLANWLYDLCNWIAAHTHWYIHAHVDAGKESPS
                     QTQLPVQIAALFALRDRIHFILSRRVFITGGGFAPGKNGGSITGGTSPVKISIPAGSG
                     VPGGWTGANRR*"
                     /db_xref="A0A0F9SJP5_9ZZZZ"
     gene            6190..6921
                     /locus_tag="S16_GE16_scaffold_5545_prodigal-single_9"
     CDS             6190..6921
                     /product="hypothetical protein"
                     /codon_start=1
                     /transl_table=11
                     /translation="MKKTDLIRVIREIVKQELKKELPNALAQVFAQMMGQSRQPEIHH
                     INLVRKLPKSEPPFSQPEPPVDEMSSLKTQLQEMFSHGEPVHKNVPEQAAKPKAKHFT
                     KNPVINDILNQTRPFNSSERMANRVGGGGASAMSPGVALAAGSYASSETGVGQMMEEK
                     DLGFMKGVPGMPGSDGPVLTELPTHAQSTLREGVEGGPAPMEGIAVDSALDLKNHPAL
                     PDSIKGILSRDYRSLVRAMDKGKKK*"
     gene            6924..7340
                     /locus_tag="S16_GE16_scaffold_5545_prodigal-single_10"
     CDS             6924..7340
                     /product="Uncharacterized protein n=1 Tax=Marinobacter sp.
                     C1S70 RepID=U7NKT1_9ALTE"
                     /codon_start=1
                     /transl_table=11
                     /translation="MATKKTPIGLVLPLQNGNSGYFDQAYDSFTQKRMNIINLLRTKV
                     GERRMQPLFGSRLWSIVFDQNTEVLPEIITNTVTEDINRWIAGVNVKKVTVSVPQIDE
                     TTDYRDIYSVLVQVQFVDTSTQEEGSVEIYIDSGKI*"
                     /db_xref="UniRef100_U7NKT1"
                     /db_xref="A0A0F9T6N1_9ZZZZ"
                     /db_xref="dly:Dehly_1641"
                     /db_xref="U7NKT1_9ALTE"
     gene            7343..9322
                     /locus_tag="S16_GE16_scaffold_5545_prodigal-single_11"
     CDS             7343..9322
                     /product="Conserved domain protein n=1 Tax=Prevotella sp.
                     CAG:1092 RepID=R5P9Q0_9BACT"
                     /codon_start=1
                     /transl_table=11
                     /translation="MATTVQKNFTPNSKDVRYLNRDFTQLKSSLMDFAKTYFPNTYQD
                     FSTASPGTMFIEMAAYVGDVLSYYTDYAFNESLIQNATERRNILSLASYLGYKVKPIQ
                     GAIGELDVFQLCPSKVADDGTYVPDPDYALLVKENMQVSNNAGAYFVVNDSVDFTVST
                     SLSPRTDSVYSRNQDGTPEFFLLKKTVKISAGRMVTRTFQIGTPTQFLKLSLNEDDVL
                     GIIDVVDTDNNEWHEVDYLAQELVPVAVPNDAEHEGELSTYKDSVPYILRYLRTPQRF
                     VVSIDENNITSIKFGAGSEGFQEEFVTFDSRLIGLGLRNISNYNIPLDPANFLKNESY
                     GIAPSNTTLTIRYLVGGGIDSNSPSNAIRNVVSVEFANPTAGLPPEKINLLTTVQNSL
                     QVNNPIAAVGGKEGETDEEIKMNAIANFATQNRAVTRDDYLVRVYSMPAKFGSIAKAQ
                     IVTETSLDVGVNKVLSGVTNASNEATVADVGVGKYFRKIAYDASNPFSINIYLLSYDA
                     NKNLVPTNQALLTNLMTYMKRYRLMTDGVNIIDGYVINVGVNFSITVFKGYTKKEVLL
                     NCIEAIQNFFNIDNWNFSQPINLSQLQLEIAKVEGVQAVVDLEVVNKTVLDGDYSAVE
                     YDIPSATKNGIIYPSVDPSIFEVKYPETDIKGTVL*"
                     /db_xref="UniRef100_R5P9Q0"
                     /db_xref="A0A0F9PZT3_9ZZZZ"
                     /db_xref="hoh:Hoch_0666"
                     /db_xref="R5P9Q0_9BACT"
     gene            9324..11474
                     /locus_tag="S16_GE16_scaffold_5545_prodigal-single_12"
     CDS             9324..11474
                     /product="hypothetical protein"
                     /codon_start=1
                     /transl_table=11
                     /translation="MHHHLFPSEDTYLTNLVGYEDKNFGINEVLRIGTSNKTVHSQET
                     TRTYTYSAVEWVNYCVTDFSGSLTGSFIGAATASGWIDCSASLSASYFSGSLDGAAIA
                     EQTGWFSGSLVGMVSGTILSTALPNYSGSLWGAYGHITGIVTGTDTRNETWWRTTSAK
                     FINRTLMKFDLSAISASIVSGEILNPQFKLNLKVCNEYQLPISYSIYAFPVSESWAMG
                     NGYYSDGGSDTGASWYYRDYASGTPWYSPITTSLRPVVDFLTIPANATASFAYGGGTW
                     NYTTATQSFNYESSDISMDVTNIVNSWLDGTNPNYGFILISSDEILNSGSGFELTFYG
                     KDTNSVHSPYLDIMWDDWSWTSGSLGTSSVSLTSSYSGMDVIVQSGSTFSISGGVSGT
                     FSSSLLFTTVIPVDSYTSSFFGIVLGTGLTGNIAGFPIVGQVFGSITVNTSSVTGPCG
                     ATFGAQIVSASFIDGVFLGSSFTAYYVDNKLENAFLTGSWSSDALLGARVLIPLPSGI
                     DPYAYAYVTSPYIWGKAFGTYTISGSISGSVGSEAGTFFGTFIDGPLVGGVLDLDVSG
                     SIFTSSYFYTSSVEMTSSAFTPLDLDSPFTVIVKNLKPEYKGGDLVRIRVFGRKEFPL
                     KTFGKTSQQLGYIVPELLPSSSYYAIKDNMSEEIIVDFDNYTRISADYPYGNYFMLDT
                     SGLAQERPYRILIRVEDSASKYTFDSGDVFKITR*"
     gene            11476..11985
                     /locus_tag="S16_GE16_scaffold_5545_prodigal-single_13"
     CDS             11476..11985
                     /product="hypothetical protein"
                     /codon_start=1
                     /transl_table=11
                     /translation="MSHDVKFSQDITNFQRYGTYTYKSDEVGNAVFNSSSTDFSQVYF
                     ALSLPNFLYDETKLVSFYDPTFTEFIPQANTASMDVFQIQGDLDAERQKNQELTQQLE
                     AVIALNESTPSVSDKEASKQVILELRKMLGQGRVDSDFSEDFPYTPVQKESNIASEST
                     KNTASSGSV*"
     gene            11988..14603
                     /locus_tag="S16_GE16_scaffold_5545_prodigal-single_14"
     CDS             11988..14603
                     /product="Uncharacterized protein {ECO:0000313|EMBL
                     :KKM61703.1}; Flags: Fragment;;  TaxID=412755
                     species="unclassified sequences; metagenomes; ecological
                     metagenomes.;" source="marine sediment metagenome.;""
                     /codon_start=1
                     /transl_table=11
                     /translation="MSLPYPYITDNQYHVNTASYLDQKETEMLVSGYAPDLWYGFGET
                     DVIEMSVFDLDQNQIGWKTINSEKHFKTITLSYLDALDRPIDYSYQQLVTDFILYKNT
                     KVLFSPADQLQKEFSIQSGSYLLSYNFMREMAGSPTAPLVVQEISPSRKEIKLIPAGP
                     NTPRYQAFCLKKFQIKDVAPLLLSLTNQCPYDQIYSRIKDKYSAQIEYLKQLLFLTSD
                     GAFVAFLKTLYEDKVVYTNPTSQSDPIERVKRIQGIKSYYQNLLLSNYESISDFIAID
                     DSYDAYAAIRVEQQFKPYGPNQGTELTKAKQFLVDFFTVEFYHPITLSAKASFDLKYY
                     SYFKNALNTGNNTLFTIIDHAYLDERVAETDPLTLIIKLKSELPDDVKLQTACWISNI
                     SIAPYVVNAIVRKSTGIQTLKISPPNFSADSSDISLYNTNEEFTATDLRDTVADQQTI
                     DINKKINDLKVDYTDFSNFIVFSSAQQRLVNFKNKITSWYQLSASLETLEISSSQSLA
                     AGTFYPQYTLEKNTIEGQMTNIVDSFDGYESYLFQSGSYTFDVTARAFTNANYVSNQD
                     YTASLYDKANRDSLVNNTPDHIVLDDENDEYLMFLNMVGHYFDNIYLYITNLPSEKTV
                     SEDPALTFSKKMVDYMLESFGWDVGTTYEDMTTLDTYTTASATVSAENRTKAVRTRIL
                     SSLSQIYKTKGTEEAINLLLSCHGIPANLLNIREYGNDTYTTASLVTYTKNERICMFH
                     WSGSGGAASFITQDFAPKPNIRTVELKMLFKNPELYPEKKRFQFIESTHPYTVKWDNN
                     WTVHRLYPRLVPYYNFRRGVLDLFGNMETSDESGPKFQRFHPAFTRRRTPDISLVLFL
                     EPPQPLLVWYQMLGS*"
                     /db_xref="A0A0F9IWP9_9ZZZZ"
     gene            14627..17965
                     /locus_tag="S16_GE16_scaffold_5545_prodigal-single_15"
     CDS             14627..17965
                     /product="Putative uncharacterized protein n=1 Tax
                     =Chaetomium thermophilum (strain DSM 1495 / CBS 144.50 /
                     IMI 039719) RepID=G0SBA5_CHATD"
                     /codon_start=1
                     /transl_table=11
                     /translation="VDGGSIFEISGSVSGALDGIITGSLQTFSWINFVGGLTGSLGDF
                     SYGTWLQTGEVRKSSTVGGKIAYNGIPTTYLTSSLLPLFDGDIFNIRLRRNEPEAAYQ
                     YVTDTELLPSIYDLTVQRNERGRRVFRSYNAVQGTYEDNMVWDGRSVLDTWEETGSLG
                     TTPSCSLAFGVDSDFLYGDPDPINLAFGNAMVWDAPVSDDDFEIHCNDYSSFAYSGSD
                     AEKHLITRMEYDEPVDFLTSYYAYDYLDSDGNPLPGYSYGDAGGAIENRSEYYSTFDA
                     LYTTVVASGSWTGAKTGSLYTIEKFTGSFKGTMSGSLSGSGHGYFLTGSTYGTAISSW
                     LWGRISGSMSGSFNGDASGSISSSYFSQKGRFGAGYWKGESYSADNVTRSLFTGFFSG
                     SATGSFAHSTIMYGDMTSSLGQAGSWTGGVFHGHRLGGWTGSFTGSLTGSMKLIYASG
                     SFSGSISGSLHHIPSIGTFNGTTNQIWYGTLTGSLTGSFTGSTGEVVFTGSSPYYSYQ
                     GQAMFSGSFKGSMTSSVNDNLVPRDYYATGSFSGSFFQIWTGSRHILYNKPIMPSNIS
                     YGSYHYWRPLHATQSVYVYCNDGYQFVTYYPVFPYEFLVKDIEKTYTTPSYGPNRFRN
                     EKVKPMKQGVAARLDDEERSTKTLATGVQADSNLLGLYLDPQDAKNRDIVKYVGNDNL
                     VDLIAEPSNMYSASYEALEEVNQQYNSFGNRQVLYNELITLYKVYFSREVFDAVKNVI
                     PARASVRTGILVEPTVLERPKYQHRPIAPEMNTGSVAYYDVTASHYFRDPITKLMRFS
                     GSTDNTSNGTFGLLFGEFNTSGVSSQSLDYTTLPSNPTIHLDLGYLNEANFNYPINWN
                     NGYYCDLPDSLQFGNFGSLGGAGGYPEAVGYTVQEDLDAHTNNGGEDAAFLVKRWDRH
                     TIYFKSGSYIRTSDRNADLQTTNSIWLYTLVGMSPEGYQKIFYTGTTLEASASLANIA
                     FPDDVVIIGPITYYTHRANTAVGTPNQRVNVIRAADNHVSYPYVVASGSYFSIVDKTY
                     FEVFGGYPRNHYTHKRMQFSPMKFNSLNGRYKVQTAQIYIRGSQTVNTTIDDQSGLED
                     ASLPVQTIQTSNVNLQQSDNVINQ*"
                     /db_xref="UniRef100_G0SBA5"
                     /db_xref="G0SBA5_CHATD"
     gene            18023..18664
                     /locus_tag="S16_GE16_scaffold_5545_prodigal-single_16"
     CDS             18023..18664
                     /product="Uncharacterized protein {ECO:0000313|EMBL
                     :KKM92344.1};  TaxID=412755 species="unclassified
                     sequences; metagenomes; ecological metagenomes.;"
                     source="marine sediment metagenome.;""
                     /codon_start=1
                     /transl_table=11
                     /translation="MAYIDNTTITVDAVLTRRGRELLAKNGNLNITSFALADDEIDYT
                     LYQPNHPNGSAFYDIALRNAPVFEPFTDETQVMKYKLVTLNQGVTAIPVISIAQDKIA
                     VTRDFTGDIIVSPSTNPAYNLTAGYTAILGNKNVGTLVVEESNSINAVSNTIPTFAGD
                     INTASSQVVVGNKFRFIPNAQLGRTTTTNLTIVGNESGGSISIEVTVTVPTTS*"
                     /db_xref="A0A0F9LBU5_9ZZZZ"
     gene            18672..19826
                     /locus_tag="S16_GE16_scaffold_5545_prodigal-single_17"
     CDS             18672..19826
                     /product="hypothetical protein Rm378p128 n=1 Tax
                     =Rhodothermus phage RM378 RepID=UPI000018F680"
                     /codon_start=1
                     /transl_table=11
                     /translation="MIFNTFQDTDIVTGRTTRVASGFWPNGAASWSQSLFVDDFWDLT
                     QSAATPSPSYGASLYDVRRTMYYVNVFPSATEKANNDPYFSATYGHIGGSGSFLNETA
                     SIKANPTKAIYTQYKNLLLGTSDLDGKFSFKTGSSSGTVDALDIWVLSFSTYKMKDRI
                     DEGIFQISFSGSRGCFTFIDDSPNETQVKTVYNLISGSLSGGVAAGATYQGVGLLYPQ
                     NGMVVLNAEKLNDVVGLKATVGFSGFNPDTDGPFFYDSSSMPTYDDYTMNQEVIVKSL
                     VYAGAAGTTDNQMKVRKSEYVPARHYFVRVKNRDFNYSNNPTYIYDGTDGIHAQGTIR
                     NSDFVDDPRTYPTTVGLYNDNNELVAVAKLSRPAVKTFDNELLIKVRMDF*"
                     /db_xref="UniRef100_UPI000018F680"
                     /db_xref="A0A0F9LFR8_9ZZZZ"
                     /db_xref="UPI000018F680"
     gene            20247..20393
                     /locus_tag="S16_GE16_scaffold_5545_prodigal-single_18"
     CDS             20247..20393
                     /product="hypothetical protein"
                     /codon_start=1
                     /transl_table=11
                     /translation="MANIIHTKPKKKYPKHEENVERLEVKIILCSEKPTRPKQSKKFS
                     LIVE*"
     gene            20333..20710
                     /locus_tag="S16_GE16_scaffold_5545_prodigal-single_19"
     CDS             20333..20710
                     /product="hypothetical protein"
                     /codon_start=1
                     /transl_table=11
                     /translation="MFGKTHTSEAIKKIFSHRRMNGLEKMVADEFDKAGIAYHFQFFI
                     SENGICKSYDFKIKGKPLIIETDGDFWHGNPTRKNHYKKVDAIRENDALKDKIAKRKG
                     YRVVRLWESDIRKDPSIVLKYVM*"
     gene            20729..21778
                     /locus_tag="S16_GE16_scaffold_5545_prodigal-single_20"
     CDS             20729..21778
                     /product="hypothetical protein"
                     /codon_start=1
                     /transl_table=11
                     /translation="MIKQLKKFDIQTTPFIATKNWELLNIQHQDLVILEPYSASVLIE
                     DTEVALEFIDYAFGNPYGLLNTSCDVALEQQNLDPVLYEEGISGSGLFYPDDAKNPSG
                     TYKRLVYQQILRAFYNNYQNPLKVFGLESFDFQTSGMQRYLSSYFKIFTLPQEQFGDK
                     IQEGTVVFVDNSFDDNYVVKDDCQGNLMASHNLFSRIQEVRHFENIIYNLESPNTCAA
                     PVVNPPTSSGVSFTLTASLTASYGENYGLGYTESIQTNPFTMSLNWNDPFNNESGFYI
                     YMATQFDSASSFTSYNFAGSVGPNVTESLVYYNSPFISASLYVVAWNGLGLSEPTNIV
                     NLNITRSYSSADIVT*"
     gene            22012..24735
                     /locus_tag="S16_GE16_scaffold_5545_prodigal-single_21"
     CDS             22012..24735
                     /product="hypothetical protein n=1 Tax=Flexithrix
                     dorotheae RepID=UPI000365291C"
                     /codon_start=1
                     /transl_table=11
                     /translation="MYVDSRNVNYGYSVGTHGKYVAIGNPMLLRYDPLTASLYQSGSV
                     DVYRYDINTDQHFYVNTLHKPIYLSELILLAAESASILSSSLHTETEGYDFANRDKDI
                     LVDVGMYFTAFDDDYGYAVDCYDKKIAVGCRYYLDKAVFSSSTFTFTGSAVDIWDYTY
                     SERNIYTYNTLVSVLGYGFTGSGAPSITVGDTASVDLGTVDLTIYNYYYEVILVPPGY
                     DELWVSMTTTASGSLGVVSKIPVSPDGEIATYAMTASLQPGATASYLAVITNEIRHFS
                     IENPDVEFSESFGHVVSMNDHWLAIGSPLVSSSKGLVYLYENKSTGSNLSWSLYQTLA
                     PSDLYEGQLYGWDLAMNKSTGSCKDRLIVGAGSADNPYVYLYELSESVWVETHRFEED
                     TSVLYPLTFNTSSYPILLSSSYQTSSFGWAVGIWEDTVVIGAPTERQIFEYTGSAFFE
                     QGTAYIFERCPQSGCPVTESLYKLQKKIYGDLYTLKNNRLGYSVSVFGENMVIGIPKI
                     DVGDLTACFEQVAIPQQLYCNADLQDTVHGQWMYLTRNTSSLIWENQKVFQRRKRFLS
                     PYRCLGKDVSMGNLSVVIGAPIWMAERAREISLIFTESLGTSLDDVMGKAYIYNLHNY
                     KPEHYVGNAFYRNGTLVVNTSGSAFEGLYFNPTTPYTYEYLLRFKSRHQITEKQVVCT
                     VEPGEFNVSTNPTAIDKATSPFDLNQNGVFDFQDADVLLRYMQYKNSTTLGGYSFDWS
                     SSVVKEPDEISFYNYNAEQWTNTDFLFSSSLKRFETVDLAYANLLDFNQDNKIDINDM
                     FIMWKYFSNRLSERNYLSYINSNCQRQQVSQAIIYIDDISKRHATPMIVDGFFDYDRL
                     SAADRTGSFLAPMVTTIGLYDGLDLVAVAKVGAPIKLPKTLPINFVVKVDF*"
                     /db_xref="UniRef100_UPI000365291C"
     gene            24768..25082
                     /locus_tag="S16_GE16_scaffold_5545_prodigal-single_22"
     CDS             24768..25082
                     /product="hypothetical protein"
                     /codon_start=1
                     /transl_table=11
                     /translation="MPVTTQIATESKRPALSQTIVDLYNSLHTGGAYDSKADVVTSGA
                     HNELTDGIQERTHTVRGFKTKMSEQASEFLMVTQGKETTRMLVSVYGHHSTQRYGQRF
                     GY*"
     gene            25099..25599
                     /locus_tag="S16_GE16_scaffold_5545_prodigal-single_23"
     CDS             25099..25599
                     /product="hypothetical protein"
                     /codon_start=1
                     /transl_table=11
                     /translation="MILGLDASTTVCGWAFFDGTTISDAGFIDISKEETNKSKARLII
                     ANLSDHSKFPLITEVKLEAALSGFMGGRTSQQVIIKLARFNAVLEYILGEELKVPVTL
                     VGASTARKKVLGKAFIKGMKSKEYVRQELPKKVPDLSRFDQKNRNGEWNVKNGDMYDA
                     IVIAMS*"
     gene            25601..25996
                     /locus_tag="S16_GE16_scaffold_5545_prodigal-single_24"
     CDS             25601..25996
                     /product="Putative uncharacterized protein n=1 Tax
                     =Enterobacteria phage EPS7 RepID=B2I4B3_9CAUD"
                     /codon_start=1
                     /transl_table=11
                     /translation="MSHEVISSCIRKSEKNLVKIMQKAGYLYIVTNAAFPGWVKVGTT
                     LNLKERLHTYQTGDPHRNYRLEYFLHHPAFREAEKKIKEVMKHFAKAIKGEWYEVDLN
                     FAKSRLEEQLDDYNNVPEELVQVGFRTKL*"
                     /db_xref="UniRef100_B2I4B3"
                     /db_xref="B2I4B3_9CAUD"
     gene            26036..26308
                     /locus_tag="S16_GE16_scaffold_5545_prodigal-single_25"
     CDS             26036..26308
                     /product="hypothetical protein"
                     /codon_start=1
                     /transl_table=11
                     /translation="MEWVKKCPQCGKPHVYSRRRKERENALCKSCKKTQHYQKLRDAD
                     PRKELINGHHKYQQEKDARRRKNIKRVLGCRLQVIDESTRLEDIKY*"
     gene            26339..27292
                     /locus_tag="S16_GE16_scaffold_5545_prodigal-single_26"
     CDS             26339..27292
                     /product="Uncharacterized protein {ECO:0000313|EMBL
                     :KKN17105.1};  TaxID=412755 species="unclassified
                     sequences; metagenomes; ecological metagenomes.;"
                     source="marine sediment metagenome.;""
                     /codon_start=1
                     /transl_table=11
                     /translation="MILQSKLLSLLNEVLGQNAKLRKGGMQATYFCPICSHYKRKLEI
                     SLETGQYHCWVCHFRGSYLGSLFTKVKAPRIYRDRLFEITKDVRLVRKRRSKNEAVDL
                     SLPEDFISLANPPKHDRLYSEHMQEYRRAIAYLKNRGITMEDICRYNIGYCETGEYRD
                     CVVIPSYDDDGKLNYFSCRSYYPSTWLKYKNAPFSKDIVGFESFINFDEPVNLVEGAF
                     DAIAVRNNAVPLFGTMMSTRLKEQLVIHKTKRVNILLDNDAMREAIRVAQELRKWGIV
                     AHLVILPAKDPSELGFHVVQNLIERSHPFEFEDLIYQKLLQ*"
                     /db_xref="A0A0F9NC82_9ZZZZ"
     gene            27334..28251
                     /locus_tag="S16_GE16_scaffold_5545_prodigal-single_27"
     CDS             27334..28251
                     /product="Dam DNA adenine methylase n=1 Tax=Synechococcus
                     phage metaG-MbCM1 RepID=H8ZND7_9CAUD"
                     /codon_start=1
                     /transl_table=11
                     /translation="MSIKTKLTPLRYPGGKSNGLTDLDPFLRKDFREYREPFFGGGSV
                     GLYLMQFQKDADYWVNDWEYPVYCFWKTLYDQPQEMVDFLLDEKLRFMVPGDVKVKGV
                     KSKSALNGRGLWEICRREIEPLVEQKGDPFMTACLWYIILKTSYSGLWGASTYSPLAW
                     DQNFTEKCIHRLPEVSSLMHSVRSLKITNLDYSFLLNDKQQNKSIYIFADPPYDIKDN
                     LYGLNGETHKQFDHMRFYQTISRCKKNWLITYNDHPVLVDRFKGYHQHSWELQYTMAS
                     KVREGQEGSEKTGKSGKKGKELLIWNYDI*"
                     /db_xref="UniRef100_H8ZND7"
                     /db_xref="H8ZND7_9CAUD"
                     /db_xref="mar:MAE_13500"
     gene            28241..31468
                     /locus_tag="S16_GE16_scaffold_5545_prodigal-single_28"
     CDS             28241..31468
                     /product="Putative DNA repair protein n=1 Tax=Acanthamoeba
                     polyphaga moumouvirus RepID=L7RD01_9VIRU"
                     /codon_start=1
                     /transl_table=11
                     /translation="MTFEKLQSTQSEFTHVIHVADIHIRLTKRHAEYREVFQRFYDDV
                     KNSPETSIVCVLGDVCHSKSDLSPECVQMVSEFLFTLANLRETILVPGNHDATLSNKT
                     RLDSLSPIVEALAHPRLHYLTESKLYGIGNILFNNMCIFDDPEKYTKGFDIPDVYRNE
                     YKHIIALFHGPVDRSVTDTGFAISNPAIMPELFDWHNIALLGDIHRRQNMQEERPEEH
                     KPCVHYPGSMIQQNHGEPLHPHGYTLWDLDTYDYHYKELPNDYGYFTIEINGANILTD
                     LSDVPKKTYLRVKCTDSIATEVKAAEALVSTLTEVVETARLRVESEKDKKAKEALVCK
                     DVKMSQIADEDYQATLIAEFLQAKLNVHDQDKIDKILLINRDVNTEIRKDDFARNLKW
                     KPIRFEWDNMFAYGEGNVIDFTQMHGIYGIFGPNTCGKSSVFSAMCFCLFDKWDRGFK
                     AIVARNSQKQGFRCQFEFEISGIRYFIEKTGETTRTGNVRVAVNFWRVVNGINEDLTD
                     VMRRKTNDVIREYLGTFEDFILTTLSIQNTTKNNISFIDMGNTERKDLLVQIMGLNVF
                     DRLYERAYEKGKELTNKLKPHKEKNYIKELDEAETSLASTDGQIQDCQSAIDDLSRQI
                     RGVNDSIVAETEKLIRLDSDVPTDLPLLERKRKSTQDSLDKINKQLGKDKSELATHKA
                     TVDRLAEEISEVIAEDLVKAHKTYNDFRTRREEESRKYELKKVSVTNKLERLAKLRKE
                     YNYDPNCPYCVENVAEKDKDTQTTERELKKEQAELAALDGSLSDLKAKLEEWEWVDVA
                     YQNYTKLLNDHSKAKDSYTTLNTKILLAEKDVEKLQQTIKELERRIELYHKNEVAVEN
                     NQKVNMTILTYKNALSKLESNLNTQNKQLLVLSGSKQVLQQKIEGIKETILDLIATEE
                     ERELYEYYCKAVGRNGIPYQVICNTLPEITREINSILTQTSDFIVEMESDDKNIIPYV
                     HYETKGRWPIEMTSGFERFVASIAIKVALNNVTNLPRTNMILIDEGWGSLDKENKANV
                     PMLLASLKHHYEIIIIISHLDEIRDYVDTQIEVSRLGNFSKVVFE*"
                     /db_xref="UniRef100_L7RD01"
                     /db_xref="A0A0F9QVC1_9ZZZZ"
                     /db_xref="ttm:Tthe_1385"
                     /db_xref="L7RD01_9VIRU"
     gene            31496..34267
                     /locus_tag="S16_GE16_scaffold_5545_prodigal-single_29"
     CDS             31496..34267
                     /product="Putative uncharacterized protein n=1 Tax
                     =Verrucomicrobiae bacterium DG1235 RepID=B5JF22_9BACT"
                     /codon_start=1
                     /transl_table=11
                     /translation="MALLSSFGKEGVKLNLLRRRVDIEDTKSTSKYFAITEFPKVFTA
                     GKNSFAFNGTSILKDKSEVLIECLDSAGNSLYIEQAKAKDTQFTDASKFVVSVHVYDE
                     AYNGPAKVILVGTTKRKETVRWIGNLTIDKSLDNVSKVRFVGRPSLEVRPLLYPVVSL
                     ERAAVDYPPPPVISQATGHADIYSRVYSATVTAIGAGYTSATVTFNNAGTGGTGAAGY
                     AVIAPDASISGVVITNGGNGYIVAPKIDIGGVYTTKASAVAVLRSSVISVTVDIPGAG
                     YTFDPEVVFTPTNGHGAGALATATTVGGQVTGVEVNNGGDGYTYAPLVTFEIPDAPPP
                     PNMNVLLNFSASFTTYAGTPLRDSNKNTVNPKQTDIDYRLTIANSAFVPLTPSDFGSN
                     TYPSKVFNSQMEGREITLHITRVKQPYSTQSIPVNLTSSFVIKKVLSSNTAQLTEPFY
                     YTVGTNQFVADITEGRCFVNYRYVLYNTAPDSSQLFQISPTISVPVKESYAEVVYRNI
                     KCFTGYVARHKLYRKSSFYPGDFQLISDELLTPPEILTDQVTFNRFYDKMGKFYNQPH
                     VDKYWFPETANFTLTHTTSPINAMVVEMGSYSDADGNSGILLKTDTIGGVNDNIYRPY
                     DENQYNRLSGSSYNSNFISLKKDVLYVLGVDMSLRKDVSESAGVEFYFTSSIASIRSE
                     KTYTPRFGMKLGEVSTSDKTTQKYFNTTQYIYFTPANDYFGTLVVVPKKCSPTLANIS
                     LKVYGDNGFSPDANDIRIPFEVNTSNEAFDIKAELLDINSTVIYSKLQTIQSFDADGE
                     SLYGKTNTGTINTVITINQQGTYAGRKGRPDVTVQGQPYFPDLTQCDDTIRMVGWHVP
                     HGDDEDGKLCYTNVARLYISSSEYIVLHEYQSGIEHVAKSIAVEYDFDNNLGRKIFVD
                     ASGNKETFP*"
                     /db_xref="UniRef100_B5JF22"
                     /db_xref="B5JF22_9BACT"
                     /db_xref="tig:THII_3371"
     gene            34319..34987
                     /locus_tag="S16_GE16_scaffold_5545_prodigal-single_30"
     CDS             34319..34987
                     /product="Group I intron endonuclease n=1 Tax=Nostoc sp. 
                     (strain ATCC 29411 / PCC 7524) RepID=K9QVA5_NOSS7"
                     /codon_start=1
                     /transl_table=11
                     /translation="MKVKTGVYRITNTFNGNVYVGSSASQKGIQGRWNDHKKSLRRGN
                     HSNLHLQRAWNKYGESVFLFEILEVCDPSHCLEREQYYMDCLNPKYNIYPTAGSPLGR
                     IVSDETKRKISESLTGRTLSLDVKQKISSSLTGRPKSTQHIAAVNLALVGKRKSGRDH
                     GRYAGTFAFFNQELKETFRGSQFEFADSHGIDRSAVSKICIGKRKSHHQWVCLGKTHE
                     SKKK*"
                     /db_xref="UniRef100_K9QVA5"
                     /db_xref="nop:Nos7524_3219"
                     /db_xref="K9QVA5_NOSS7"
     gene            34968..35582
                     /locus_tag="S16_GE16_scaffold_5545_prodigal-single_31"
     CDS             34968..35582
                     /product="Uncharacterized protein {ECO:0000313|EMBL
                     :KKM61070.1};  TaxID=412755 species="unclassified
                     sequences; metagenomes; ecological metagenomes.;"
                     source="marine sediment metagenome.;""
                     /codon_start=1
                     /transl_table=11
                     /translation="MNPKKSNIDIVKDYLSGTRPFIMVGYQPKAIRRKDGEEWVDVSG
                     QRWVQRNGYKTKVNEQANMIREVSRRKCSCGQDITFGNKLDEKFFAKTGKCYNCLIEE
                     ETRLRVLGVFPHYEKYKLLSNYLGFLEDMKQKILDSIKYFEAESDSLKIICNSEGFTE
                     KFQGINTTELLTAAKKDLEEITKAIAKVKKDXXXXFLYRRKRRH*"
                     /db_xref="A0A0F9LAE5_9ZZZZ"
     gene            35610..37238
                     /locus_tag="S16_GE16_scaffold_5545_prodigal-single_32"
     CDS             35610..37238
                     /product="Uncharacterized protein (Fragment) n=1 Tax
                     =uncultured bacterium RepID=K2A359_9BACT"
                     /codon_start=1
                     /transl_table=11
                     /translation="MSEQQPKKSLQDIIREEYKKCLTDPVYFMRKYVKIQHPIRGTIN
                     FDLYPFQADTLGEFAKYDFNIVLKSRQMGISTLVAAYSLWLMIFHKDKNVMIISIKQD
                     VSKEIVSKVRFANDNLPSWLKVECSEDNRLSLKLTNGSQIVALSSASTTGRSAALSLL
                     ILDEAAFIEKAEEIWAAAQPTLSTGGKAILLSTPNGVGNFSHKMWIQAEEGTNKFHPI
                     TLPWHLHPERDEAWRKDQDRVSENLKKTAQELDCDFLSSGATVIDLPLIAWFKETYMR
                     DTTDKRGVHQDYWVWQYPVYTPDVSYIVAADVARGDGEDYSAFHVLNAKTMEQCAEYK
                     GHVSTKDFGNMLVSVATDYNNALLIVEREGPGWATLQQIIDRGYPNTFYGSADLRYVD
                     VEQQMTNKYHAEDKKLVPGFATTLRTRPVIISNLCQYFVEKAITIYSKRFYSELEVFI
                     WDNHKPQAAKGYNDDLVMALAIGIWVRDTALRLQQERVALTRSTLDQITVKKNEPAPV
                     YKTSAESGRRSWQMPMGPAGPWGGKTEDLKWLLG*"
                     /db_xref="UniRef100_K2A359"
                     /db_xref="A0A0F9M795_9ZZZZ"
                     /db_xref="hau:Haur_1384"
                     /db_xref="K2A359_9BACT"
     gene            37315..40344
                     /locus_tag="S16_GE16_scaffold_5545_prodigal-single_33"
     CDS             37315..40344
                     /product="Portal vertex protein n=1 Tax=Prevotella sp. CAG
                     :1092 RepID=R5PBR0_9BACT"
                     /codon_start=1
                     /transl_table=11
                     /translation="MADKPIFQFEDDIVDIKQQSLYARLKRLFSTDVIVRNVGGKQIK
                     IKDTDNIMYATDRNSLRDRFNRIRSTAYNAYSRDFSLSYQAARMDLFRDYDCVGPDTI
                     IPLPDGSRPTIAELAEKYKDRPQERFLVFSYDHETDSVKLGKAYHPRKKKGKRIGYKI
                     TFDNGQYVIGSLKHPFMMRDGSYKMIYELRIGDSVMPFYRKDYNCRYNKYKKLYNFSK
                     GWQSEHVVVAEQFDRPLNDNEVVHHKNFNGYDNSPDNLQIMTKDDHTRFHSNHSKNVL
                     WGDENYENQLNRLRSNPNYINREFHHWDGPRIGENNPFFGKQHSGDSNKRRSKTLKKV
                     FENRNQTGEHNPKYRGDITFSNVKEKAIEFYKENSKINLWGFIKHIQCDHSTLQNRLK
                     KEGHDWKSFKQEVETTLNHKIVSIEIVDEVEVYDITVEKYKNFATDSCFVGNTMDMDP
                     IIASALDIYADECLTLNELKQMLVVHSKDSNIKKILHNLFYDILNIEGNLWSWTRNMC
                     KYGDFFLRLYITPEYGIYMVEPISAYNVERVENADPYNKRYVKFQLRPTDTSQAEQVE
                     NYEMAHFRLLSDSNFLPYGKAMIEGARRVWKQLSLMEDAMLIHRIMRAPERRIYKVDV
                     GAIPPNEVDAYMEKLISKVKKTPFVDERTGDYNLRFNLNNMLEDIYLPVRGGDSGTEI
                     DTLAGMEWTGIEDLDYIKHKMMAALKIPKAFLGYEEGISGKATLASEDVRFARTIQRI
                     QRILVSELSKIAIVHLYAQGYRDESLVDFELELTNPSTIFEREKVEIWGDKVTVAADM
                     MENKLFSKDWIYKNIFNMSDEDKTVVNDQVLEDTKQKFRLTSIEEEGNDPAKPAQKIN
                     PGDIGGGGEGGPEGGPPELGGPEGGPEGGPEGGPGGGPPGGPGGGGPGELQEKVEQDQ
                     SDRDQTGRKDARQYPFGEDPRGSLEIKSKPGSDRETRYQPRTSPLGVNEGIGIKPKAD
                     KNLIDTLQSFLTKPLLQEENELKPPGKSLMDESNIRE*"
                     /db_xref="UniRef100_R5PBR0"
                     /db_xref="A0A0F9MTF5_9ZZZZ"
                     /db_xref="syt:SYNGTI_1144"
                     /db_xref="R5PBR0_9BACT"
     gene            40419..41075
                     /locus_tag="S16_GE16_scaffold_5545_prodigal-single_34"
     CDS             40419..41075
                     /product="hypothetical protein"
                     /codon_start=1
                     /transl_table=11
                     /translation="MQMEYKRACPSCGKDIVYVSLDSFRHSKPTTKCRWCCNVLRGKE
                     SNRRGCRHSDATKALISVAQKGKKLSMDTRLRMSMAQKKRYSNPTELQKMTLAVTKAM
                     HRPDVRSRHMDALHNSQWLSVKTDNGQMELLAQWNALGYNFQPNYPLRTGTDLFYLDG
                     YDSVKNVVIEYDSKYHRSVGQRKKDSIREQKIIDALQPIEFWRYDSGTKTTKNILEVV
                     *"
     gene            41078..41983
                     /locus_tag="S16_GE16_scaffold_5545_prodigal-single_35"
     CDS             41078..41983
                     /product="Uncharacterized protein {ECO:0000313|EMBL
                     :KKL77559.1};  TaxID=412755 species="unclassified
                     sequences; metagenomes; ecological metagenomes.;"
                     source="marine sediment metagenome.;""
                     /codon_start=1
                     /transl_table=11
                     /translation="MSQKRMRHSKFKNTGILFELLTRQITADILGGRQESIAKDLLFK
                     YFKENTELGKEWKLYNAILTTKLKEETKAERLVSVILEARKRLSRRRLSKEKYELIKE
                     IKEKYPLDDLFKAPIRNYRMLASIYKLFEDGVSDEVRFNVNEVFQAKTCIVEHIIDKP
                     KSVIKETEDEQLIDTYRQQNSETRLLAYELLLEKLNTKYSTVLDDDQKAVLREYIYNI
                     ANTNSLGNFVKDKVTVVKTQLMEVVQKIDDDVARIKVNEVIHQLDRVNSESSKVVRDN
                     QIMVLLLSYELLKEVRKKLGTTIHG*"
                     /db_xref="A0A0F9EU58_9ZZZZ"
     gene            41976..42650
                     /locus_tag="S16_GE16_scaffold_5545_prodigal-single_36"
     CDS             41976..42650
                     /product="GIY-YIG catalytic domain-containing endonuclease
                     n=1 Tax=Paramecium bursaria Chlorella virus NE-JV-4
                     RepID=M1IFX8_9PHYC"
                     /codon_start=1
                     /transl_table=11
                     /translation="MDNRYWSGKKRSEDTKRKVRENHARFWKGKKHSEETKRKMRESH
                     QGEKCYWYGKSLSDETKKKISLSHRGMKRSTEVKKKISQSLRGKKKLWNRSEDYREKR
                     RIQRLNEIEKKFGGVNFNIKACQFVDGINHCFGYNLQHACNGGEKRIAGYSVDGYDKR
                     ENIVFEYDEPHHYYVADGTLKPKDAVRQERIIRKIRPLLFVRYDERTGRLYDAMSNSD
                     LPTLLL*"
                     /db_xref="UniRef100_M1IFX8"
                     /db_xref="A0A0F9HMW4_9ZZZZ"
                     /db_xref="M1IFX8_9PHYC"
     gene            42647..43480
                     /locus_tag="S16_GE16_scaffold_5545_prodigal-single_37"
     CDS             42647..43480
                     /product="hypothetical protein"
                     /codon_start=1
                     /transl_table=11
                     /translation="MTIRKLRQRIKSVLHESTDPEAFYRDAQGRESDYANVRSELEMI
                     KQAGLEREYEALMKGIFALPIQEFDLRAAAIEQLKRKAEKIVGQPKTETITRSQLKEV
                     IKETLRTILKEMYGRRRVLSMLEEGPISLGDLQSAWREDQSGEYVQINPDDSVWYIAH
                     GRAREQIAPKGERNPFPKIGIWMQRGGGILNIWKVNDHGNVELMSRSGKELGGLAEQI
                     YEMTTTGAVAPINLPGNVKGGWVASKGGSARGVAGSKALGYELTPIGKKDMARKQDPV
                     Y*"
     gene            43480..44304
                     /locus_tag="S16_GE16_scaffold_5545_prodigal-single_38"
     CDS             43480..44304
                     /product="Conjugal transfer protein TraD n=2 Tax
                     =Escherichia coli RepID=I4QP47_ECOLX"
                     /codon_start=1
                     /transl_table=11
                     /translation="MNLKRIIEQTEAAAQYYDLGKDFVTFIRSMNATTESVKNRFEQA
                     IGAKLKGKKIRARASRGYKQFEKDYEINVVSVSLDDYYDNYVVVVKGSNGKEYFLKPG
                     FKVQILGAAEPEKQEAPPEPQKPKPEQPAAQPPPQPAPQAPAQPEQPQQPQQPVKEDD
                     SGAELVRKYPVEAIEKDLQSWLPKLLMSPNKNLRQYIPRDGVSRSKGRKTVISYGIVI
                     PTDELPGLSADQVKAELAQAGKFASDVSDIENFYTLDKFDVRGGKYVIIVRKVTNY*"
                     /db_xref="UniRef100_I4QP47"
                     /db_xref="N2G9R8_ECOLX"
                     /db_xref="eum:p1ECUMN_0079"
                     /db_xref="I4QP47_ECOLX"
     gene            44364..44933
                     /locus_tag="S16_GE16_scaffold_5545_prodigal-single_39"
     CDS             44364..44933
                     /product="Predicted protein n=1 Tax=Micromonas pusilla 
                     (strain CCMP1545) RepID=C1MR87_MICPC"
                     /codon_start=1
                     /transl_table=11
                     /translation="MLRESLEKPNAPFRVKGILQRAGIKNQNGRIYPKDVLLRESQKY
                     TDTFIRENRALGELDHPETSVVNLRNACHKVTEMHWEGDDLVGTCEVLSTPSGNILRE
                     LFRSGVNVGISSRALGSLNRVSEGVAMVGEDLELIAFDFVSNPSTAGAFMFMDNSQPM
                     MESVQHKNPVTNKWESVDKIVRDILSEMN*"
                     /db_xref="UniRef100_C1MR87"
                     /db_xref="A0A0G0MB45_9BACT"
                     /db_xref="C1MR87_MICPC"
     gene            44938..46059
                     /locus_tag="S16_GE16_scaffold_5545_prodigal-single_40"
     CDS             44938..46059
                     /product="hypothetical protein"
                     /codon_start=1
                     /transl_table=11
                     /translation="MKRKELKQLIRESVKSALNENFLTENIQDPTKEEMVQFLTREFG
                     RMADDKQAFRFDMEGAIYWFASHYHGGQWSNLYSALSTSHFRPGPSVNGPEKDSMEED
                     MYKALEAEYGGQQHQHDVEPPHPGEGDDWRNALQETGQDTVLKYIDNNYYMLSPKQAK
                     EFAVDGKLPRPGYEKKADISKLKGLKADIQGRIQPLDISDEDSAWILPTVTWGKQVWA
                     VRIHKRMMPMREDGAAGGGQGGPGAPGTGMGNVTANVDPVRVPFGGGRKHPKDVPAHR
                     TNEGTQEDDDALYVEYLSQMPGEEPFMLNGQKFEYVWAKYPSGKKDIGVYAFAGDMTY
                     GYNAFRQMHNIKEAKNVVNLVPINESVPKRILRLKDLIK*"
     gene            complement(46187..46852)
                     /locus_tag="S16_GE16_scaffold_5545_prodigal-single_41"
     CDS             complement(46187..46852)
                     /product="hypothetical protein"
                     /codon_start=1
                     /transl_table=11
                     /translation="MYKRYMKSHKRYSEEDLNWLKANYSILGSKKCAHQLQHSVNSVR
                     QTANALGCYVPSSLQRKLHSDTLIRSFTPTILPDTFREVKTKEVAYVLGILWAEGWVQ
                     NQSDYSINIKMIEEDFVELLPIFYALGEWKQYKYTPKNRKPTIQLRVSGKSLVDFFLS
                     MDYHVKSNAPATKILSIIPEHLKKYWWRGYFDSNTVYKFLGSGLVISSRRSIPYFCNK
                     RKT*"
     gene            46866..47816
                     /locus_tag="S16_GE16_scaffold_5545_prodigal-single_42"
     CDS             46866..47816
                     /product="GMP reductase {ECO:0000256|HAMAP-Rule:MF_01511,
                     ECO:0000256|SAAS:SAAS00082324}; EC=1.7.1.7
                     {ECO:0000256|HAMAP-Rule:MF_01511,
                     ECO:0000256|SAAS:SAAS00043008};; Guanosine
                     5'-monophosphate oxidoreductase
                     {ECO:0000256|HAMAP-Rule:MF_01511};  TaxID=1191282
                     species="Bacteria; Proteobacteria; Epsilonproteobacteria;
                     Campylobacterales; Helicobacteraceae; Helicobacter.;"
                     source="Helicobacter pylori FD568.;""
                     /codon_start=1
                     /transl_table=11
                     /translation="MKHQIFSYDNVYLIPEHSSLKSRADADTSIDLSGWKFALPVVPA
                     NMLDVISFSNTKFLSENGYFYIMHRFEGATKKFVDFAYENALKLVSISTGVNDDSKRE
                     LEYALNKLRVHWVCIDTAHGDHDNVGEMLKFIHKYCDHGLDTRPKILAGNVATAEGYR
                     FLCDAGADAVKVGIGGGSICTTKNKTGFHLPTAYSVWECAQLGLDVPIIADGGAKDFG
                     DVAKALTLGATMVMSGGWFASCIDSPAKIENGKKIYRGSTSYEAKGQRHHIEGRTLEL
                     SEGTTYPERLEEIRQAICSSISYGGGKDLSCFNTVKWDLL*"
                     /db_xref="T5CTA7_HELPX"
                     /db_xref="UniRef100_T5CTA7"
                     /db_xref="lgr:LCGT_0885"
                     /db_xref="1.7.1.7"
     gene            47878..48513
                     /locus_tag="S16_GE16_scaffold_5545_prodigal-single_43"
     CDS             47878..48513
                     /product="Tax
                     =RifCSPlowO2_12_Gammaproteobacteria_47_11_curated"
                     /codon_start=1
                     /transl_table=11
                     /translation="MYLYIFPLVDKSAFKIGQTRIPMRRITRLFNFYDVDVSSITIVQ
                     CNTNFESEKFEALLHSLLGQYRVRLPYEGGTEFFKYAVYKEALEFCQLVCKLNGYLKV
                     QFEKDASLKPLCSVDIEKNRFAELVRRKRLELNISQLELAKAAKVGARTIERFETSGQ
                     ATFENVIKIFSVLGIECATPKEPTTFGRRVKRKILVGDSDHEPDKEWEREI*"
                     /db_xref="89164648"
     gene            48510..48962
                     /locus_tag="S16_GE16_scaffold_5545_prodigal-single_44"
     CDS             48510..48962
                     /product="Gp66 n=1 Tax=Bacillus phage G RepID=G3MBD6_9CAUD"
                     /codon_start=1
                     /transl_table=11
                     /translation="MRIVITGHRTEKLAPYDFGWIQSAIDDVLVELKTKDSSLLAYSG
                     MASGIDLHFCRSCLLLGIPFIACVPFEGQENTMTPKDADIREQYLKVAKEIKQVKNSW
                     MVEHTDVGICVWDGNKGGTHNVVQQFVENRRNFYWINPVGKVVWKCFL*"
                     /db_xref="UniRef100_G3MBD6"
                     /db_xref="G3MBD6_9CAUD"
     gene            49287..49859
                     /locus_tag="S16_GE16_scaffold_5545_prodigal-single_45"
     CDS             49287..49859
                     /product="Uncharacterized protein {ECO:0000313|EMBL
                     :KKL71588.1};  TaxID=412755 species="unclassified
                     sequences; metagenomes; ecological metagenomes.;"
                     source="marine sediment metagenome.;""
                     /codon_start=1
                     /transl_table=11
                     /translation="MNLSNGVTWFQIIKGKMKKTKQKQIELVLKRINHLIRHIRNVED
                     NSVLLGTKLIERGEIELGVRLIANGMVHDSSKFSGIEFETLSGEPIKEEEEAKAKLKF
                     AIHHHRKTNWHHPEAWSGGLPDMPDVYLAELVCDLKARSEEFGTSLMDYIEGDGIKRW
                     GVTKEHPAYKKIMEFVDLLCAKPFETLNQS*"
                     /db_xref="A0A0F9EBZ9_9ZZZZ"
     gene            49905..50396
                     /locus_tag="S16_GE16_scaffold_5545_prodigal-single_46"
     CDS             49905..50396
                     /product="Marine sediment metagenome DNA, contig:
                     S01H1_L05424 {ECO:0000313|EMBL:GAF80417.1};  TaxID=412755
                     species="unclassified sequences; metagenomes; ecological
                     metagenomes.;" source="marine sediment metagenome.;""
                     /codon_start=1
                     /transl_table=11
                     /translation="MKIRTSFVSNSSSSSFVCLITGEAVEVHDGCFWDAGLSKCINGH
                     IFQKQFLVPWTPEFPNRGVMLEKLESVTDSKRECMRLRELKDHELKMAYRRKFGTNED
                     GGYECNVNECPICTMTRVTDADLVQYFLKQSKYKTREALVDALRKEFGGVIPFQRYIQ
                     STK*"
                     /db_xref="X0SWW4_9ZZZZ"
     gene            50453..51166
                     /locus_tag="S16_GE16_scaffold_5545_prodigal-single_47"
     CDS             50453..51166
                     /product="Uncharacterized protein {ECO:0000313|EMBL
                     :KFZ26324.1};  TaxID=1541960 species="Bacteria;
                     Tenericutes; Mollicutes.;" source="Mollicutes bacterium
                     HR2.;""
                     /codon_start=1
                     /transl_table=11
                     /translation="MSKPLTIEKVRSRVESLGFGLMSSKINNGSQTRINVKCRCGKIF
                     NVSYKHLTDGHTKSCGCLQRKDLTGRPFGKLTVVKQIIQKERSYGARWWLCKCVCGGT
                     IETITASLLSGATSSCGCSRVGENNPHWKGYKNISGRFWAVLKASAKKRELEMCLTKE
                     QAYDVLEKQGFRCALSKVPIHINGNAKDTTASIDRIDSTVGYVPNNIQWVHKNVNTMK
                     WDLTQSDFLAWCKRIAENN*"
                     /db_xref="A0A094IKN2_9MOLU"
                     /db_xref="GWB1_scaffold_6850_9"
                     /db_xref="ggh:GHH_c08250"
     gene            51168..51725
                     /locus_tag="S16_GE16_scaffold_5545_prodigal-single_48"
     CDS             51168..51725
                     /product="radical SAM protein n=1 Tax=Treponema primitia
                     RepID=UPI0002554DCE"
                     /codon_start=1
                     /transl_table=11
                     /translation="MKITETDKTKVLQSPNYNYIFRKTDGFFARWGATKDEDPTWSPY
                     GPEIMDIEISEGEGCPLSCPFCYKGNKKGNNATNMSLDTFRQIFKTFPPSVTQIAFGI
                     TSVGSHPQLFDIFQHCRDNGVIPNVTINGADPLTDEQITKLVSVCGAMAISVVWPNPQ
                     RGFDLIKRINQAFFKKKILVKKKKK*"
                     /db_xref="UniRef100_UPI0002554DCE"
                     /db_xref="A0A0F9RYU2_9ZZZZ"
                     /db_xref="UPI0002554DCE"
     gene            51766..52266
                     /locus_tag="S16_GE16_scaffold_5545_prodigal-single_49"
     CDS             51766..52266
                     /product="hypothetical protein"
                     /codon_start=1
                     /transl_table=11
                     /translation="MSEKMKGQPSRQLGNKWTPEQKQKKSGENHPSYGKTYEEIYGKQ
                     NGRKLRQLRKKSRLGRKNSIETRIKLSERIITDEWKQKISQSNRGKIRTMAQRNRLSE
                     YFGNPENHPAVDHTKYKFYHKDGRVVVARKYDMKKTYGCNSIHKIIRGERNHCNGWIY
                     KGEIIP*"
     gene            52297..52977
                     /locus_tag="S16_GE16_scaffold_5545_prodigal-single_50"
     CDS             52297..52977
                     /product="Putative radical SAM protein n=1 Tax=Cronobacter
                     phage vB_CsaM_GAP161 RepID=K4F9X4_9CAUD"
                     /codon_start=1
                     /transl_table=11
                     /translation="MINDYEISITGEVENSNDYEEITVEEFLNRELATEEEKNQFCRT
                     YKAINIHFMISKQTIKNAYEVCDAMKNDPRLAKMNAIVFLGLKPKERGQAFDVLPTEE
                     FVKLVNYCLENGVRFGFDSCSCCRFLEAVNTNKTLSDDVKTRLLECAEPCESGLFSAY
                     VDAAGKYWHCSFGENRDDAGGVDLTKTKNFVEEVWLSKEMNSWRETLKGFDRECPLYP
                     EIRVKHKL*"
                     /db_xref="UniRef100_K4F9X4"
                     /db_xref="K4F9X4_9CAUD"
     gene            52974..53930
                     /locus_tag="S16_GE16_scaffold_5545_prodigal-single_51"
     CDS             52974..53930
                     /product="Uncharacterized protein n=1 Tax=Bacillus cereus
                     VDM034 RepID=J8PHD4_BACCE"
                     /codon_start=1
                     /transl_table=11
                     /translation="LIGVLLPALICIGMKTGIIYKATNLINGKSYIGQTIRSLNTRRG
                     DHLRLSHNPKQVQYNHLFHRAIRKYGIDNFRWEQLERCAVTDLNDREVFHIVFHNTYA
                     PNGQCGYNMTKGGDTHFGSSGKYHYLNRMSRKEKRAWLQKYRIGTKNPNFGNSDAVSG
                     ENHFSRRMTPSEYQRWVDGISGGNNYQKRLTRKERRKKCWINKLSKTEREKWKKTLTG
                     ENNSFAKFVRNNPGVYKGKNNPLFGVPNESAKKEYIITLPTGDVFRIKGLRAFCKENQ
                     LNSGNMSCCANGTYKQVKGYRCRFFNPRLDKSIKWWYPTPSK*"
                     /db_xref="UniRef100_J8PHD4"
                     /db_xref="J8PHD4_BACCE"
     gene            53903..54178
                     /locus_tag="S16_GE16_scaffold_5545_prodigal-single_52"
     CDS             53903..54178
                     /product="hypothetical protein"
                     /codon_start=1
                     /transl_table=11
                     /translation="MVVSYAFKMKQRNGFVSNSSSASFVVSKHSITYAQGAALLAYHT
                     HEDNVDGWAVREEGEYIRGHTIMDNDAIDAYLTTINFPINQMVWDSN*"
     gene            54182..54544
                     /locus_tag="S16_GE16_scaffold_5545_prodigal-single_53"
     CDS             54182..54544
                     /product="hypothetical protein"
                     /codon_start=1
                     /transl_table=11
                     /translation="MKIRTGFVSNSSSSSFVVVGVPLTETIEHNLQTTLPRKDNEADY
                     EWHERITRETGLQVFHIKHGEASHIIGEVLADVSSDGDYLEFTAYTRTQIGEMMDYVC
                     RHLGGGVEPKLMLGTRPS*"
     gene            54541..54948
                     /locus_tag="S16_GE16_scaffold_5545_prodigal-single_54"
     CDS             54541..54948
                     /product="Uncharacterized protein {ECO:0000313|EMBL
                     :KKN31038.1};  TaxID=412755 species="unclassified
                     sequences; metagenomes; ecological metagenomes.;"
                     source="marine sediment metagenome.;""
                     /codon_start=1
                     /transl_table=11
                     /translation="MKIRTGFVSNSSSASFVVAIRKTHPCPSCGRGDVDLLDIVEHIG
                     RGADYEDTELKARGAQLIRERWKKDKWCDEQDQYKELYALMEEAERKGYTVGEIEISY
                     HDTATNDLLKDMEKRNSLIVLWSDHRDINNVQL*"
                     /db_xref="A0A0F9SP78_9ZZZZ"
     gene            54945..55463
                     /locus_tag="S16_GE16_scaffold_5545_prodigal-single_55"
     CDS             54945..55463
                     /product="Putative uncharacterized protein n=1 Tax
                     =Lachnospiraceae bacterium 7_1_58FAA RepID=H1CC24_9FIRM"
                     /codon_start=1
                     /transl_table=11
                     /translation="MKIRNGFVSNSSSSSFTCGCCGETQSGWDLCPSDAGMKECQRGH
                     VFCEDHILDFTVSPEEKRKVLIADREHYRNAEWKKPGETDAEIAEVKAYSQEDLDDAF
                     SDFCGDNGCLPAECPLCQLENATPGDIMRYALKKFGYKNSKEFAAAMKQEFGTYEKFC
                     EFIMPPKTNETA*"
                     /db_xref="UniRef100_H1CC24"
                     /db_xref="A0A0F9F1W3_9ZZZZ"
                     /db_xref="H1CC24_9FIRM"
     gene            55450..55806
                     /locus_tag="S16_GE16_scaffold_5545_prodigal-single_56"
     CDS             55450..55806
                     /product="hypothetical protein"
                     /codon_start=1
                     /transl_table=11
                     /translation="MKLRNGFVSNSSSSSFIIFGEKVEWYDLDERDENLWMCGSYFGE
                     GYDVFRLTPEMIRLIKEAGRNGSYYRANKTLFPEDETPMKNDLPPVFTVFEFDRSQHS
                     VSSLKLFKERYMNEDS*"
     gene            55793..56272
                     /locus_tag="S16_GE16_scaffold_5545_prodigal-single_57"
     CDS             55793..56272
                     /product="Uncharacterized protein {ECO:0000313|EMBL
                     :KKM62762.1}; Flags: Fragment;;  TaxID=412755
                     species="unclassified sequences; metagenomes; ecological
                     metagenomes.;" source="marine sediment metagenome.;""
                     /codon_start=1
                     /transl_table=11
                     /translation="MKIRSGFVSNSSSSSFVVQRYDRHTKGYPRLITVEQDRLLKKNQ
                     FRLELAYYPDQVGYPTHEPIEPKCRKLANWCRYVSCNQDDEIFFLIRNRISFDADIHY
                     GHRSMTYDGKTDVLIIAQNFGKQMQMTGSDKMTFAPYKGQKPVETTTGKAYLKKYEN*"
                     /db_xref="A0A0F9M0J4_9ZZZZ"
     gene            56262..56651
                     /locus_tag="S16_GE16_scaffold_5545_prodigal-single_58"
     CDS             56262..56651
                     /product="hypothetical protein"
                     /codon_start=1
                     /transl_table=11
                     /translation="MKIREGFVSNSSSSSFVISSSFVIITTAEKWAEAKQKLSEKIGE
                     DVAEIVIGELGRPKQAKILGQDALVFSGILSSEEYGYAGIERLKEKKELTEEQEEDLA
                     IKAYEEQYELEKILRDDGVSYTSSECC*"
     gene            56655..56843
                     /locus_tag="S16_GE16_scaffold_5545_prodigal-single_59"
     CDS             56655..56843
                     /product="hypothetical protein"
                     /codon_start=1
                     /transl_table=11
                     /translation="MKLRTGFVSNSSSSSFCVLGVEIDSKTADKVEGAREQLKDTGVC
                     INYAISGGDWNRTLSLGC*"
     gene            56878..58038
                     /locus_tag="S16_GE16_scaffold_5545_prodigal-single_60"
     CDS             56878..58038
                     /product="Nucleotidyltransferase n=1 Tax=Crinalium
                     epipsammum PCC 9333 RepID=K9VYF2_9CYAN"
                     /codon_start=1
                     /transl_table=11
                     /translation="MDWIKNNIVYLTKAGSQAYGLATDLSDLDLKGVCIPPRHVENNL
                     FQRFDQAENLPFLNDTYGSFKNPKNPKLESTVYSLRKFFILAANVNPNIIELLWTDPS
                     DYLVIEPVFREMINRRTLFISTKAKFTFSGYACSQLAKIERHRKWIVQGELAVPKRED
                     FGLPPVMARGTEEVFGYIKAKVEQWNFNQFPLEESSRADMKELIWELVYELTQKEVSW
                     DNWPDAYAEAAVHKMAQEMNLSDSVVRLINAERQYFKAKKNYESWLKWKAERNPARRA
                     LEVKSGYDTKHASHLVRLMRMGHEIMTEGKVIVKRPDAEELLDIKNGGWSYERVMEHA
                     AELQKRLDGIYKQIESDRKAGKPVVLPKEVNYEELNALYRNLSEDYLSQKEG*"
                     /db_xref="UniRef100_K9VYF2"
                     /db_xref="A0A0F9V2D0_9ZZZZ"
                     /db_xref="cep:Cri9333_1290"
                     /db_xref="K9VYF2_9CYAN"
     gene            58049..58249
                     /locus_tag="S16_GE16_scaffold_5545_prodigal-single_61"
     CDS             58049..58249
                     /product="hypothetical protein"
                     /codon_start=1
                     /transl_table=11
                     /translation="MPEDFQTTLDEINAAPLSERLELVEKLFQLGVSRDEDDGIYYVT
                     DNMTLDCAFKTLRRMIEKGGQV*"
     gene            58246..58461
                     /locus_tag="S16_GE16_scaffold_5545_prodigal-single_62"
     CDS             58246..58461
                     /product="hypothetical protein"
                     /codon_start=1
                     /transl_table=11
                     /translation="MKKVSYKRFRTFGKWKTTSSLKVLEREIDKLGIGDALDIMFHCN
                     HKKTWNDRGIKTCKDCGTQLEVTSYRD*"
     gene            58463..58714
                     /locus_tag="S16_GE16_scaffold_5545_prodigal-single_63"
     CDS             58463..58714
                     /product="hypothetical protein"
                     /codon_start=1
                     /transl_table=11
                     /translation="MINVDALKEKLATLAGTFKDPITNDPKFTWEELDALYDYACKGY
                     EAAFRGESRLTPEEVDNKYKWLFWVYGWDFFTMNRSRKN*"
     gene            58719..58976
                     /locus_tag="S16_GE16_scaffold_5545_prodigal-single_64"
     CDS             58719..58976
                     /product="hypothetical protein"
                     /codon_start=1
                     /transl_table=11
                     /translation="MIKATDFISDEAKKTAQTEALGVLVDVFVKEMGADIFSNLEKGY
                     AGWDETKNADEIKRRLLTSFQNGDMVTVASCAMFLWNLQKQ*"
     gene            58980..59315
                     /locus_tag="S16_GE16_scaffold_5545_prodigal-single_65"
     CDS             58980..59315
                     /product="hypothetical protein"
                     /codon_start=1
                     /transl_table=11
                     /translation="MKLTIHQEVMQNRRLFLEEQIWTNEKYLADLKRECRDHVIMRGR
                     IRFSPGKGKVVSTMDGKPDNWNDGSYSVSCVICGKDFGWACPVNPKGYCEYDHSEDCK
                     FCGISSERK*"
     gene            59312..59668
                     /locus_tag="S16_GE16_scaffold_5545_prodigal-single_66"
     CDS             59312..59668
                     /product="Tax=RBG_13_Bacteroidetes_44_24_curated"
                     /codon_start=1
                     /transl_table=11
                     /translation="MKDKEKVRQYNAAYYRRNKSTLLPKLRARATKWCKDNKERRNQH
                     ERERRLKMGVSHPNISATRKNRKKLRDAALNVYGRACSCCKETIDEFLTIDHIRGGGT
                     KHRSQIKSGGGVSIDG*"
                     /db_xref="86721438"
     gene            59738..60274
                     /locus_tag="S16_GE16_scaffold_5545_prodigal-single_67"
     CDS             59738..60274
                     /product="Putative uncharacterized protein n=1 Tax
                     =Coprococcus sp. ART55/1 RepID=D5HG29_9FIRM"
                     /codon_start=1
                     /transl_table=11
                     /translation="MAYASTKEMNYETDIPEYAIHTDKRICGFFGTFRWLSNFFPCKV
                     HFEGLDYPCLENAYQAAKWPATGRHLWEGNKTASREVFTMVSAAEAKKMGRKAPGLNV
                     KEWDEKKYNIMALLVLQKFLMNQTLKEMLLATDDAYLEETNHWSDRYWGVDEDGVGEN
                     NLGRILMGVRETIRKNKL*"
                     /db_xref="UniRef100_D5HG29"
                     /db_xref="A0A0G1RDR2_9BACT"
                     /db_xref="puv:PUV_17890"
                     /db_xref="D5HG29_9FIRM"
     gene            60322..60999
                     /locus_tag="S16_GE16_scaffold_5545_prodigal-single_68"
     CDS             60322..60999
                     /product="GIY-YIG catalytic domain-containing endonuclease
                     n=1 Tax=Paramecium bursaria Chlorella virus CviKI
                     RepID=M1HHX3_9PHYC"
                     /codon_start=1
                     /transl_table=11
                     /translation="MNARIYQIKNDINQKVYVGQTFKTLEDRFERHCKEGRWKNVKKM
                     PIVLAIRKYGRQHFSIHLLEELPDGLSQLDIDKKETEWGMKLNTLSPRGYNLKLGNGH
                     GVLSDETKRKIGLGNRGKVVSNVARQRLSVSHKGIRLSLAAKKKLSDYWKGTQLSPLA
                     RRRAVESNQKTYTLISPSGVETQITNMAKFCRENGYDKSNMCELVKGRKSSYRGWKVK
                     PLEKNKL*"
                     /db_xref="UniRef100_M1HHX3"
                     /db_xref="nop:Nos7524_3219"
                     /db_xref="M1HHX3_9PHYC"
     gene            60996..61460
                     /locus_tag="S16_GE16_scaffold_5545_prodigal-single_69"
     CDS             60996..61460
                     /product="hypothetical protein"
                     /codon_start=1
                     /transl_table=11
                     /translation="MSKVSIEEVQGVLEERKVPNAADIIKDLEQIIAELQAEKEANAE
                     DKPKYEFVVVLHDPSGELIAQKKDEVLSAYVVQQEEGEDAGTILSRIAEAAKNQNEAA
                     KQKRARLQNMREIFDGLKSKYLKEKKVKIKTKEAVRVLITTGKMDAEPVKAD*"
     gene            61504..62238
                     /locus_tag="S16_GE16_scaffold_5545_prodigal-single_70"
     CDS             61504..62238
                     /product="Phage related protein id=3144637 bin
                     =GWB1_Spirochaetes_59_5 species=unknown genus=unknown
                     taxon_order=unknown taxon_class=unknown phylum=unknown
                     tax=GWB1_Spirochaetes_59_5 organism_group=Spirochaetes"
                     /codon_start=1
                     /transl_table=11
                     /translation="MTTSSCRFCKTKITRNGTRPAVFCSVTCKAEWQKTQKPVTKEWL
                     IQKYSVELLSTYQIAALVDRNPKQVWHWLKGYDIPIRTVVEELEKNAYRKRVSNGEVP
                     PTMLGKHHSDSTKQLLSVQRRGIVPTHICGKNSNLYGKYGSLNPQWKGGVTPEREKFY
                     KTPEWKSARKVVLKRDDFKCVECAVPISSILVGGIKTCNLCIHHIASFAEHKPLRCDP
                     NNLVLLCRKCHYWVHSKKNSNRKYLL*"
                     /db_xref="GWB1_scaffold_1776_36"
                     /db_xref="86109233"
     gene            62235..62954
                     /locus_tag="S16_GE16_scaffold_5545_prodigal-single_71"
     CDS             62235..62954
                     /product="Methyltransferase {ECO:0000256|RuleBase:RU362026
                     }; EC=2.1.1.- {ECO:0000256|RuleBase:RU362026};; 
                     TaxID=272568 species="Bacteria; Proteobacteria;
                     Alphaproteobacteria; Rhodospirillales; Acetobacteraceae;
                     Gluconacetobacter.;" source="Gluconacetobacter
                     diazotrophicus (strain ATCC 49037 / DSM 5601 /; PAl5).;""
                     /codon_start=1
                     /transl_table=11
                     /translation="MSKIYLGDCRDVMKSLDEESVDVAITSPPYKDADHYSEELMTGA
                     FREVYRLLKPNTLFFLNFGHLAADKFRPFRVCELAIKEKFRLNDTIVWKKNHYKPIQG
                     ARRLNNLTEFIFLLYKGEMPTLNRLGIGIPYADISNAKRFAGGRNLKCRGNLWEIDYP
                     TINSSEEKPHPDMFPPELPENCIKLCGYPVKVVLDCFAGSGTTALVAKAMKKDYIAIE
                     KNPETFAELEALMGPEACPVS*"
                     /db_xref="A9HK84_GLUDA"
                     /db_xref="UniRef100_A9HK84"
                     /db_xref="gdi:GDI_2065"
                     /db_xref="2.1.1.-"
     gene            complement(62923..63123)
                     /locus_tag="S16_GE16_scaffold_5545_prodigal-single_72"
     CDS             complement(62923..63123)
                     /product="hypothetical protein"
                     /codon_start=1
                     /transl_table=11
                     /translation="MTPSEIKSLIRECLSEVLAEGEVVCAWCKKKLKDAPEISGTSHG
                     ICQKCKDEMMGSIKKPDKLQAP*"
     gene            complement(63123..63605)
                     /locus_tag="S16_GE16_scaffold_5545_prodigal-single_73"
     CDS             complement(63123..63605)
                     /product="hypothetical protein"
                     /codon_start=1
                     /transl_table=11
                     /translation="MNLPKTTELSLKTIVEGMGQIQSKIGQPQQECMTTEMKRQLKEM
                     AAMFNEYGSAFEGEQKIMDAAQAIGEFMKLAEMYAVNEGGDVFQENIIKQNFAECSKK
                     VQQLQKLAQECYVRKQQLGVLFDDIRHVVSRYYKIQDPMPQPNTVPQTSAPTLPSAQA
                     *"
     gene            complement(63633..63935)
                     /locus_tag="S16_GE16_scaffold_5545_prodigal-single_74"
     CDS             complement(63633..63935)
                     /product="hypothetical protein"
                     /codon_start=1
                     /transl_table=11
                     /translation="MKLSEVLHTVSAEKKRGLINIDDWKFTHADHLKNMGFDFDGDYV
                     MSMKSPEIKVYKKKFPQGEFFVVESKDNGIKIFPEFEQVIEFFDKYPQPEIDKEKE*"
     gene            complement(63937..64632)
                     /locus_tag="S16_GE16_scaffold_5545_prodigal-single_75"
     CDS             complement(63937..64632)
                     /product="hypothetical protein"
                     /codon_start=1
                     /transl_table=11
                     /translation="MPSKTPKQRRFMHVVYAMQKGKMAKSGKAGEAASEMDPQDVKDF
                     LMQECGLKECGVSTKQRILKVLKYLMGHDMLHEEIPAAPDVIASTKTAHGDFDQTLKM
                     YRGFEFTPKENQAIQNFDEAQPSVHDKFKVQYSKSDDFTNNSTIVVKKLRQPDGKFVY
                     TALVKVRGGEEAEAPEEPAGAPPEGEAPPAQAPMKEAAGDEIKIIKSVPIDGMGGEEI
                     LTNFLQAVYHNQA*"
     gene            64816..66147
                     /locus_tag="S16_GE16_scaffold_5545_prodigal-single_76"
     CDS             64816..66147
                     /product="dihydrolipoamide acyltransferase n=1 Tax
                     =Streptomyces sp. CNB091 RepID=UPI00035DE320"
                     /codon_start=1
                     /transl_table=11
                     /translation="MDSNLLKEAIADARAVRQTALANAKAALEEAFGNRLEAMLTPKL
                     EEETADVVAAPAAPAAAPAAAPALEEEAPVNESDIEQIIRELESELPQDGAPTPAPAA
                     VPPMEPAAAAPAPAPAPMPAPAPAAVPPMEPAAAAPAPAEPTDEAEMDEEIDINELLE
                     SLKKEEEDEEKQELDESVPVKSSGIGASDNKEPSADAHESSHIESSGQSVDSATVGTP
                     EYEKKSSKDATVGSKRPNQSKTATKTNLSTPGGPLKENTGGSTPGYPEGAKKTSGGKD
                     ATEGVDRPNEAEHATKDDLSTVPSPLKEENEALKAQLNEAEQAVTYLRGQLNEINLLN
                     AKLLYTNRLFKEYSMDNQKKMKIVEMFDLAKNVREVKMTYTVIAESLSFGAEAKKKTS
                     SKVQNITEGMASKPVAGTAPKQIIAESAKSEMVSKFQKLAGIKAPAPSTTK*"
                     /db_xref="UniRef100_UPI00035DE320"
                     /db_xref="A0A0F9MTW6_9ZZZZ"
                     /db_xref="mmc:Mmcs_5167"
                     /db_xref="UPI00035DE320"
     gene            66178..67932
                     /locus_tag="S16_GE16_scaffold_5545_prodigal-single_77"
     CDS             66178..67932
                     /product="similar to major head protein n=1 Tax
                     =Rhodothermus phage RM378 RepID=UPI000018F68D"
                     /codon_start=1
                     /transl_table=11
                     /translation="MDNVKELLTSALDPQARLKQETRGLVSKWDKTGLLEGLKDDIAK
                     SNMAVLLENQAKQLIEESSVTGTSANSEQWAGVALPLVRRVFAEIAAKEFVSVQPMNL
                     PSGLVFYLDFKYGSNSGMFTADSATNYSSLFGGISGSANTDPWKLGSTNAPAGGLYGP
                     GRYGYTVNDQTVNSIPMVVGSASLADIGFDTGNSNDPIYGSLSASLAAGRLFTLTTNG
                     LLAATLAGSGSAPDYNAVRSFTISASAAGAAPSGVQTYFPGFTRVSGTEVVFVVSSSV
                     GGFTVGGIGERSATGSINLSLQPKDTSRGDFEDRLGTSVNAPDTGLNKDIGIPEVNLE
                     LKSEPIVAKTRKLKAVWTPELAQDLNAYHSVDAEAELTALLSEYVSMEIDLEILDMLI
                     NNVPNINKERWSAVLNREIIKTGVNQYAVQDTTVAGTGGYYTKATWYQTLGNKIQKVS
                     NKIHQLTLRGGANFMVVGPDVATILESIPGFVVNTDGDSAKFAMGVSRVGSFASRFQV
                     YKNPYMQENLILLGFRGNNFLETGAVYAPYIPLIQTPLVYDPVNFTPRRGVMTRYAKK
                     IVRPEFYGLVYVADTDRV*"
                     /db_xref="UniRef100_UPI000018F68D"
                     /db_xref="A0A0F9QC12_9ZZZZ"
                     /db_xref="UPI000018F68D"
     gene            68066..68800
                     /locus_tag="S16_GE16_scaffold_5545_prodigal-single_78"
     CDS             68066..68800
                     /product="Uncharacterized protein {ECO:0000313|EMBL
                     :KFZ26324.1};  TaxID=1541960 species="Bacteria;
                     Tenericutes; Mollicutes.;" source="Mollicutes bacterium
                     HR2.;""
                     /codon_start=1
                     /transl_table=11
                     /translation="MYRDLTGERFGKLLVLVREGSKSKFAYWRCRCDCGTEKVIRGVN
                     LTTGRSASCGCVHKHDLTGCIFSKLTVLKLESNTDPVSHNRYWLCRCDCGTVKKIPQS
                     HLTGKRVRSCGCQQFPLRSEHPAWKGCGEFSGTFFNTIRSSAKTRGLEFSISKEYIWG
                     LFLKQNRKCALTGMDLKFASNWKVSDGTASLDRIDNLKGYLEGNVWWVHKDINLMKNT
                     FTIEQFRAYCKRVSEIAENEHSLRAT*"
                     /db_xref="A0A094IKN2_9MOLU"
                     /db_xref="GWB1_scaffold_1776_26"
                     /db_xref="sri:SELR_12480"
     gene            68820..71132
                     /locus_tag="S16_GE16_scaffold_5545_prodigal-single_79"
     CDS             68820..71132
                     /product="hypothetical protein"
                     /codon_start=1
                     /transl_table=11
                     /translation="MSTYRRLVNEIYIDGFESSENEPIFRVPENFDRYNEGSGWQAYR
                     GGNDWENGTTGVAVYLGPEGYNKEMARIWFEVKFPPHLEEYVSSNKGWNTPSSKAVKK
                     WGDKAARRWMRETVNIRRATKKLHGPHDGYNHTWMERKSWRECFLLALEAEKMKPFVK
                     KFGVDRTKWIGMKRSTTLNESGMPSKYWWMDPNGELIPVPYDGHAVKGAEIIKNKTGR
                     ISLDVYPDMYKLGYIRVGFAGMWGQYLIEINYGQKPPSLKQWKALKDLAIETGADTIR
                     DDTRKKEVRVDECRLLFENFHENKEWFLYEGENTITAVFGDNTRQTFKVHYRNNRIRE
                     DQAKHRAKAARTWKRLAMEIRKSAGLSKSGNPVVVPWQECFERALKDPMMLEFVDDLR
                     ATPIFEYFQPMQNLWLAPDGKVYRGGSHEHIAQNILYLLGKKVDSRDHEVLYGALWKL
                     GYARIILHGFHDAPLIVDKGTEAAPRLTKAQRKWVEDMSFELGLNGEYSNAYGRTITL
                     ESELHEMTYDELHQSMQDFRTRKDLRKGTVTGADSRERGAKSVNVRSLRVVSTVGRDG
                     GEHETSLFSYKTRPSSDDPRSQHPRWNGYIRFIEDSKGGVVAPTKDKQDVEVNCNCPD
                     YRYVWAKANSDADAGVTGREGGMKQKTQGTAGKPVNIFEAEVAPAQDVEADKRFKGGG
                     NANNGTYGKRIRNPQNTPGLCKHLIALANYIGKGIKSEPVAPAEPDKEEPDVVAKPSK
                     LKKTGKPVNIFETIKQFALDNPTFDVTYDD*"
     gene            71113..71907
                     /locus_tag="S16_GE16_scaffold_5545_prodigal-single_80"
     CDS             71113..71907
                     /product="hypothetical protein"
                     /codon_start=1
                     /transl_table=11
                     /translation="MSRMTIKRTQLKTLIKEIVGQTMQMLQEVQRGEWWIYPGGAAQF
                     ADGDVGDSGHEGYVIEHLSREIYEHFCGSAPDEMGYLGDWEGDIFCALKDDERLSEEE
                     IATWENRGSRGGPLVVILAKLLEDKAYNDPKQAEDALYIAYGSSRLDARDYGMKYLGW
                     KRMTTSNYGTEFQTWFLRQSDLDDMKRGIFDAWGDMGDTGEEADDPNHSVSIEVRANN
                     KSFSDIPLETFERATVSDIVTFSRQAAWMRERKQNVAPVMDPVNFT*"
     gene            complement(71904..72137)
                     /locus_tag="S16_GE16_scaffold_5545_prodigal-single_81"
     CDS             complement(71904..72137)
                     /product="hypothetical protein"
                     /codon_start=1
                     /transl_table=11
                     /translation="MANIFYWDGNPITTTRVANSAQTTQNFPFNIGVGLTNGYSWNGG
                     LDDVRLYNRALSATESLNLYQSTRACLFGIRWG*"
     gene            complement(72145..74181)
                     /locus_tag="S16_GE16_scaffold_5545_prodigal-single_82"
     CDS             complement(72145..74181)
                     /product="Putative uncharacterized protein (Fragment) n=1
                     Tax=Streptococcus mitis bv. 2 str. SK95
                     RepID=F9LUU8_STRMT"
                     /codon_start=1
                     /transl_table=11
                     /translation="MALDDAPNKLESVWIQRNPLNQFYEQINVSGSDLIVYHSSSGEL
                     QADKISVWADKYGLGGASSGTTVKVSATDTTAGYLVDKVIAGPNITINQDNVGGYETL
                     SITGSAGGGSGDFASGSLFASASLFASSSLFASASLSASWASSSISSSRSQTTSLAFS
                     ISVTDDQSDVNFNIPFVTTGNSNVFIDDGGFTYNAFTNKLSVGDITATRLTGSLLGTA
                     SFAVSSSYATSSGWADTAGSASSAFVAGTVTVYPQASGQWHIGLLATNAGVVNVYSDG
                     NGDALWDASTKALIAPAITSSLYGTASFAVSASYAATSSLVTNGQSYVVPFEDNINVV
                     AGNGPVFTFGAEAGSYNFSNIPISASLFFGDLQGTASQAISASYAPSSAGGGLETGST
                     YPITASWAESASNAVLSLFSETADYALDSQFSLSASYAISTSYVQYNEVLQLSSSYAS
                     SSLSASYAKTASYVVGGYTTPTFDQTASTWQVISGSPGVDIYNTKTIQGESQQVIRRN
                     WRANNSSMSLWVKSPPNPPYSIVLGFEPASIRTGVNYTKCGILLYDSSSKKIVTNCLQ
                     FNNQWQVAFLKYTSPQTYNSGYTQDSLTDSRSYCPPILLAVTDDGTNLTSSYSLDGGS
                     FWFQTYTVSRTDFLTTGPNQIGILIDSPMALVASGDYTIFHYTESAPINFVNLR*"
                     /db_xref="UniRef100_F9LUU8"
                     /db_xref="F9LUU8_STRMT"
                     /db_xref="spv:SPH_1885"
     gene            complement(74350..74895)
                     /locus_tag="S16_GE16_scaffold_5545_prodigal-single_83"
     CDS             complement(74350..74895)
                     /product="hypothetical protein"
                     /codon_start=1
                     /transl_table=11
                     /translation="MPYKIYTDRDEEFICEVSVKNASLKDSMARIILESNGLTVAFKG
                     VIRNGKCVVPIKRVKGLFEENTTGRMHLELIVDNMYFKPWESTFQVEENTSVKVRVDE
                     QTAPASPAVTTLPPKKEVKIKYDATQDILWICERFNINKKTLPYRRKDFKTIIAEYFK
                     STPGALVRQKEILKEVSQFFK*"
     gene            complement(74908..75246)
                     /locus_tag="S16_GE16_scaffold_5545_prodigal-single_84"
     CDS             complement(74908..75246)
                     /product="hypothetical protein"
                     /codon_start=1
                     /transl_table=11
                     /translation="MPYIVVCRKWGSTPVKWNVADWKWSECQLVKELLGGVPGERALP
                     QWLHEEVPYDAYAELKKKKLFLEILCKIEGKTVLNEKREIDMKRKITARDIQLVIKEV
                     AGINVSIIET*"
     gene            complement(75293..75775)
                     /locus_tag="S16_GE16_scaffold_5545_prodigal-single_85"
     CDS             complement(75293..75775)
                     /product="hypothetical protein"
                     /codon_start=1
                     /transl_table=11
                     /translation="MISFKSLLKEESDYDPSWDYEVVKKPLPEVQKLVSSILTDLEPL
                     KQALGFRKVYVHYIKAPDTDLARYINGTMDNPHFVLNARGIYNAAKKYGVNLGTAVET
                     TLVHEFGHAYLEMNGIETMDHDEDVVEEFAGEFNHFRNIKTAIGILDRFVEEMNPGSR
                     *"
     gene            complement(75772..77184)
                     /locus_tag="S16_GE16_scaffold_5545_prodigal-single_86"
     CDS             complement(75772..77184)
                     /product="CCA-adding tRNA nucleotidyltransferase n=1 Tax
                     =Prevotella sp. CAG:1092 RepID=R5PB48_9BACT"
                     /codon_start=1
                     /transl_table=11
                     /translation="MGPFRGQVYLAGGAVRDMIRGEKPKDLDVVVTNHGKNGGMDFAV
                     WLAQQMGNYKAGSNPVLFPNFGTAKVNLSGTHQGVDLTGFEVEAVFARKEVYTPGSRK
                     PEVFPGTIEDDAYRRDFTVNSMMLDLTTDEILDITGKGRADIKAGIIRSTSNPDEIFG
                     QDALRMFRAVRFATKYNWNIEPGTWEGIKKNLNQLVTNNTSRERIRDELDKMLATKNP
                     RRAFELMRELGLLPYVAPEFQQMVGMTQNVHHTDDVFNHTMAVLQGTKPDQVTRLIAL
                     FHDVGKVVTRAVTPKGVQFIGHEKESGKKAEQIMRSLKYPVDLIKLVRRGVEEHMKLK
                     HGGDDAVKLSDDTLRRFYIKLGDTLEQVLDVIHADNVSHAGPSSMPNQIENVRRRLAA
                     LNIQVKQPELPYDGDQLQSIFGVPEGEGVGIILNIMTNLWYKNGHVSKRDAEHVVKSV
                     MPQLNKLIRQRKEKRNKPKV*"
                     /db_xref="UniRef100_R5PB48"
                     /db_xref="A0A0F9KW46_9ZZZZ"
                     /db_xref="rsd:TGRD_157"
                     /db_xref="R5PB48_9BACT"
     gene            complement(77398..78480)
                     /locus_tag="S16_GE16_scaffold_5545_prodigal-single_87"
     CDS             complement(77398..78480)
                     /product="Putative uncharacterized protein n=1 Tax=Vibrio
                     phage KVP40 (isolate Vibrio
                     parahaemolyticus/Japan/Matsuzaki /1991) RepID=Q6WHD4_BPKVM"
                     /codon_start=1
                     /transl_table=11
                     /translation="MILLKELIYSNDLERFREPLRRYMYSTFPKEYNQKQLLMFGLSM
                     DNLIDVFLDKILKIRVDVTYTDDRKQMPHGNYSGETNVITIGDVNLKMYSGTPKYSEY
                     VDGVIFHELVHAVNFHKKLWDKITYDALTMGDKYYGDPEEERAYRAQIEHLFIKQFGF
                     SPKQAETMMNKYSTDQSPVRSKWMAKYSKEKMTETIQTLRGSPVRRYKNLVGKLVGEQ
                     LYVHKKYAAEVVPNEQLKFAAELLKQLKPGFRFNSIMWNRKTGEIRFDEAPDFDTARE
                     PHVGKYISVYPNGMTREGDSNNVWHHKWLWVKDDYKGFDVDKAKKWSKLWLSKLNQIA
                     KGTDKSFGTQLQKHGLGEQLVNAPKT*"
                     /db_xref="UniRef100_Q6WHD4"
                     /db_xref="Q6WHD4_BPKVM"
     gene            complement(78477..78731)
                     /locus_tag="S16_GE16_scaffold_5545_prodigal-single_88"
     CDS             complement(78477..78731)
                     /product="Endonuclease VII n=1 Tax=Cronobacter phage
                     vB_CsaP_GAP52 RepID=K4F9S6_9CAUD"
                     /codon_start=1
                     /transl_table=11
                     /translation="MAKFGLSEAGYRSLSMKQNNVCAICNKPETAKIHGNVKSLAVDH
                     CHSTGRIRGLLCSKCNTAMGLLEDDPSIIRKMIAYLEIPL*"
                     /db_xref="UniRef100_K4F9S6"
                     /db_xref="K4F9S6_9CAUD"
                     /db_xref="sld:T261_6599"
     gene            complement(78937..79485)
                     /locus_tag="S16_GE16_scaffold_5545_prodigal-single_89"
     CDS             complement(78937..79485)
                     /product="hypothetical protein"
                     /codon_start=1
                     /transl_table=11
                     /translation="MIRLKQLITEIKYEYGCLMAMVPPAAATRIMEFGQKIIPDDILY
                     FDPTEPDDYGREREPHVTIKFGLTEHYSKEQIAELLRGTKPFPVSIRGMDIFSNPQYD
                     VIKLNVDGPELHRLREVCDKLPNEDKYPEYHPHMTLAYLRPGLGARFIRKTTSLAKIQ
                     ITTLAYSDRGDKSRYNLQNENV*"
     gene            79597..80775
                     /locus_tag="S16_GE16_scaffold_5545_prodigal-single_90"
     CDS             79597..80775
                     /product="Uncharacterized protein {ECO:0000313|EMBL
                     :KKM14274.1}; Flags: Fragment;;  TaxID=412755
                     species="unclassified sequences; metagenomes; ecological
                     metagenomes.;" source="marine sediment metagenome.;""
                     /codon_start=1
                     /transl_table=11
                     /translation="MDQILIDQDRVRFPGSGSPVVGRTPYGFYDSDPIFQAEAYSGMI
                     WAATKLGYPNIDVEMIDIHFYACYEEAVNEYGKELNQFNIVNNMLVFQGQNLQTLGNV
                     NGRNVTGLGLGQIITLAKDYGSETGTGGRLDWKKGNIQVIAGQQDYDLQALWSDVSES
                     CNRMEIKRIFHDRPPASARIYDPFSMTGMSYSNVLQELGFGAYSPAVQFLMTPIFEDL
                     LRMQAIEFNDMVRKSAFSFEIVNNKVRLFPIPTYDYKLYFEYILEKDRLSLSPSGSGE
                     DAVVSDYSNVPYVKPIYGQINEPGRQWIRNYFLACCKETLGNIRSKYQTIPIPNGETT
                     LDGPELRQSAQEMKTALLENLREMLQQAGKFYQMEKQAEMTEQLINSLKGVPLFIYWA
                     *"
                     /db_xref="A0A0F9I3Q0_9ZZZZ"
     gene            80779..81252
                     /locus_tag="S16_GE16_scaffold_5545_prodigal-single_91"
     CDS             80779..81252
                     /product="Uncharacterized protein {ECO:0000313|EMBL
                     :KKM18224.1};  TaxID=412755 species="unclassified
                     sequences; metagenomes; ecological metagenomes.;"
                     source="marine sediment metagenome.;""
                     /codon_start=1
                     /transl_table=11
                     /translation="MGLYGRYYSERDMRLIGSINSELMGDIVQTLVVIHKMTPQATKV
                     NMYGESSVETGKVFYPGVSMTAFITREVIDTPADEFGTDRKQVVKFAFREEMLKQVNL
                     YPENGDIIVFNARYHEIDNVEQEQFLGGVDDKSWSIICDTHYSRLSKLSIFERQG*"
                     /db_xref="A0A0F9IES9_9ZZZZ"
     gene            81256..82419
                     /locus_tag="S16_GE16_scaffold_5545_prodigal-single_92"
     CDS             81256..82419
                     /product="Uncharacterized protein {ECO:0000313|EMBL
                     :KKM18223.1};  TaxID=412755 species="unclassified
                     sequences; metagenomes; ecological metagenomes.;"
                     source="marine sediment metagenome.;""
                     /codon_start=1
                     /transl_table=11
                     /translation="MPSWRGNPTNPVPNPVQESIARSEKRVGDNRSVPVRRDTDKQKD
                     QRITLMDVDKVIFDHLEKMQISVVDEGNTIRVPIFYGSPEKWVAARRDGYIRDKQGKI
                     QLPAMVFRRVNSDNDDDIEIFNRYVRYPVIQKNSSKNKYTQFSILTGKNAPVNEVFNI
                     TMADHMVFTYSFIVWTEYHEQMNPIIEKIKFNTKDYWGSPRGFRFRCRVEAFTHTIEL
                     SADDDRIVRTEFNLVTNGYILPETYQLLDKQYPTTEKLFTPKKIIIGTEVVSTDYDMT
                     HLNDVSEKWRSQTYPNLKLGDEPLPPGISWGDTSDSSAAPSNLSEFVSSLKVSTTATG
                     WTITSTSGATITWQTAPKYPDSPGTEGWLAHDSKYLYVYTGGVWKRTPINNFV*"
                     /db_xref="A0A0F9K7Z9_9ZZZZ"
     gene            82422..85478
                     /locus_tag="S16_GE16_scaffold_5545_prodigal-single_93"
     CDS             82422..85478
                     /product="LPXTG-motif cell wall anchor domain protein n=1
                     Tax=Lactobacillus oris PB013-T2-3 RepID=E3C8V9_9LACO"
                     /codon_start=1
                     /transl_table=11
                     /translation="MANPLDIVYSRVNADGTGFDEKTLVPVPGQLIICDPCGDLTTFT
                     GSFVNFTVSASISSSYASSSLSASFAISASWAPGGLNIEVTSSDDYYYIPFLFDSSSN
                     VLYIDTSSIYYNPEQDLLAVPNISASFVNGTASIALSASWAPFTPTDVSTYLSSSWTG
                     SSSSQFAGTASLATTSSYTEAWDSSSLVALVNTKVNATGSKMTGSVLIAGTLEASKTI
                     IADNGMWAPHMGTSGTIFSASIVRTLSVLIYDLTLAYGGGQYYMDGDGTPIAINDAIF
                     TGGGAMVGTSSFAVSASHADSSDSALTAAYAIEAATAFQATSAETAEALSIIEMGVSS
                     IRIYDDPQFGVVWDSNENIKAPYLYSTASWAQWAKTANEPTASADIATKHYVDSLIQG
                     SAIFYLSATGSGIDSDYLLKLSGSNPGNITLITASVGDGTYVFTWITPENIPNVTVLP
                     DGLYHIDHTSRKTTATNTVTIYPEIYIADSSGSTYFEVGTVATPFELSDTFERVQQDI
                     VVSTPITMSATDRLVVKLKITNTGINDIETLVEGDTLSHFATPISNANFIVNVDSASV
                     SVSSSYSVSSSYALYSEDALSASYALSTSYALHSDSSSVADVAGLVIAVAQSTGQYNI
                     GLLGSNSGTVNVYADGHGALLFDAGTDTLIVPSAETTASQAITASYSETSSYSVTSSY
                     SETASNALSSSNSVSASYAETSSYSNVSLTSASASYAETASYSATASNAFSSSTAVSS
                     SYAETSSYSDSASFSTSASYAETASYSVTSSYSETASYAITASYSETASYADSSLNSI
                     SASYALDGGKQLQTGSTYPITASSTISASYSLSASYALGGGTLLQTGSYYPISSSWAN
                     TASVAVSASVAVSASYAPGGGGTSLQTGSTYPITASWAESASAVISASYALSASYAPG
                     SGGGTSLQTGSYYPITASTAITSLFSETADYALDSQFSLTASYAISTSYIQYNEVLQL
                     STSFASASISASWASSSISASYAETASYATNAGAGGVDIIQMRMFL*"
                     /db_xref="UniRef100_E3C8V9"
                     /db_xref="E3C8V9_9LACO"
                     /db_xref="spw:SPCG_1750"
     gene            85497..85856
                     /locus_tag="S16_GE16_scaffold_5545_prodigal-single_94"
     CDS             85497..85856
                     /product="Putative uncharacterized protein gp14 n=1 Tax
                     =EBPR podovirus 3 RepID=F8TUY0_9CAUD"
                     /codon_start=1
                     /transl_table=11
                     /translation="MSTFIKLPFSASVSGKNVLVAGTVSASATPIHTAPAGTDSLDEV
                     WIYAYNEAATNVVLSILWGGTDEPTDVSRHTIASQSGRTLLIDGKLIQDSLTVSAYAT
                     TASVVTLDGYVNRATFT*"
                     /db_xref="UniRef100_F8TUY0"
                     /db_xref="86981227"
                     /db_xref="F8TUY0_9CAUD"
     gene            86081..86311
                     /locus_tag="S16_GE16_scaffold_5545_prodigal-single_95"
     CDS             86081..86311
                     /product="hypothetical protein"
                     /codon_start=1
                     /transl_table=11
                     /translation="MKYVLKRKQSVGLAFSRAGTVGAGATGTGMYLGGDTFGNGGIMH
                     CYIAEFCIFTTAFTPTQVKNLNSYFRWKYALP*"
     gene            86570..86929
                     /locus_tag="S16_GE16_scaffold_5545_prodigal-single_96"
     CDS             86570..86929
                     /product="Tax=RBG_16_Chloroflexi_54_11_curated"
                     /codon_start=1
                     /transl_table=11
                     /translation="MANTFTKLPLSGSVYGKQIALNTTASSVATPLHTAPDNTTTADE
                     IWLYAYNDHPSNSVLVSILWGGTTEPDDVVRTSIDSRTGRNLLVDGKILQNGLTVSAY
                     VDTTGSVVIDGFVNRIN*"
                     /db_xref="86981227"
     gene            86931..87671
                     /locus_tag="S16_GE16_scaffold_5545_prodigal-single_97"
     CDS             86931..87671
                     /product="hypothetical protein"
                     /codon_start=1
                     /transl_table=11
                     /translation="MGSIHTLNRGYRRLHLNEYSGNSPYTPASYGSLMMWLYPQNGLS
                     SLVSGSSVSQWNSYPGTEITLVTQSSAASQPMVTYDYFGGMPSLLFDGSNDYLSTTSP
                     ITMTGNWTAIFFCHAARTIPTGQLWTTAAGTGNYQFRISTNLFAYSNGQSFTSDNFDA
                     PQFAVPKLFTATYSGGTLAFYDGLTAKNSGAWGQWKWQYLASQWSAEGTWFKGAMAEI
                     VVYSTTLSYADITKLYHNYFSKKYPNTL*"
     gene            87774..88169
                     /locus_tag="S16_GE16_scaffold_5545_prodigal-single_98"
     CDS             87774..88169
                     /product="Endonucelase VII n=2 Tax=Myoviridae RepID
                     =Q7Y4H4_BPSYP"
                     /codon_start=1
                     /transl_table=11
                     /translation="MSYDKEYYDSHRKTLQKQQKRWRRANKKQEKERHKDWYQKNRNH
                     VRNKRFQLKYGLTLDQVEHMFVQQNGKCSICEESFENPRHMHVDHDHSSGTIRELLCS
                     NCNIVLGQSQENIQILLKAISYLEKWRSK*"
                     /db_xref="UniRef100_Q7Y4H4"
                     /db_xref="A0A0F9K182_9ZZZZ"
                     /db_xref="fri:FraEuI1c_3751"
                     /db_xref="Q7Y4H4_BPSYP"
     gene            88166..88456
                     /locus_tag="S16_GE16_scaffold_5545_prodigal-single_99"
     CDS             88166..88456
                     /product="hypothetical protein"
                     /codon_start=1
                     /transl_table=11
                     /translation="MNQIKFTEEELAEIRMLQTKFQEKVFEFGRFRLERMHLLRLVKE
                     LEDREKKAEDDYVQLQDMERSLLEKLTGKYGEGQLSLTDGVFIPTTPPSTGA*"
     gene            complement(88604..89806)
                     /locus_tag="S16_GE16_scaffold_5545_prodigal-single_100"
     CDS             complement(88604..89806)
                     /product="Transposase n=1 Tax=Methanosarcina barkeri 
                     (strain Fusaro / DSM 804) RepID=Q46B34_METBF"
                     /codon_start=1
                     /transl_table=11
                     /translation="MYNVAYKYRIYPTKEQEVLLSKHFGHCRFIYNHFLEVKIKYYKE
                     TKKTLNWQDMATELPKLKETNEWLSEIGSQSLQQSILNLDRAYTAFFRSNTRFPKFKS
                     KKYARKSFIVPMTNNNIKLNYETKRIVIPKFREGIKCVFDRKAEGTIKQAIVSQDRDG
                     RYYASILVEVEKELPKKPTPKKDKAIGIDFGVKTFLTLNDGTKIENPKVLKKSEDKLA
                     KHQQDLEQLTKGSTAYISKQEQITKLHSKIARQRKDFLDKLSHKLTNDNQIGTICCED
                     LTIKGMQKDNYSPTNKLIGDYAWGKFVNMLQYKSDWYGKNFLKIGRFEPSSKTCSHCG
                     YVNHNLTLNDREWTCPDCNEKHDRDVNAANNILDFAFPKTKFNTGRNYPIETHNYCGG
                     NPPALAGG*"
                     /db_xref="UniRef100_Q46B34"
                     /db_xref="A0A0F9P8G5_9ZZZZ"
                     /db_xref="mbw:MSBRW_2766"
                     /db_xref="Q46B34_METBF"
     gene            90324..90482
                     /locus_tag="S16_GE16_scaffold_5545_prodigal-single_101"
     CDS             90324..90482
                     /product="Uncharacterized protein n=2 Tax=unclassified
                     N4likevirus RepID=M4SLZ5_9CAUD"
                     /codon_start=1
                     /transl_table=11
                     /translation="MMSPDGILVTAKNISQFCRDHNLQNGNLYKVINGKIQSHKGWTL
                     PQKENAAP*"
                     /db_xref="UniRef100_M4SLZ5"
                     /db_xref="M4T356_9CAUD"
                     /db_xref="M4SLZ5_9CAUD"
     gene            90560..93838
                     /locus_tag="S16_GE16_scaffold_5545_prodigal-single_102"
     CDS             90560..93838
                     /product="Tail sheath protein n=1 Tax=Desulfarculus
                     baarsii (strain ATCC 33931 / DSM 2075 / VKM B-1802 /
                     2st14) RepID=E1QHX3_DESB2"
                     /codon_start=1
                     /transl_table=11
                     /translation="MPITEGGRFSPVDRIVSPGVFTRENDLSGLAQGVADIGAVIVAP
                     FPKGPGFTPTIVESSADLEERFGVADEVYYGPYTAKEYLVEKGFVTVCRVGALTGYHQ
                     KFPVVIYATKGLWNRGPEAGWSKPSSSFAYITQALLSSSSYTTYISNSIGVANDVSYS
                     GVTGSLSIPNVPVVVTFAGISATADPAGSHTSGSVYYNNLAEDLGTFTILLPVTTIAT
                     SSLTGSSFVTRDAAVLAHITSSGLAAVLGTNIITDSGSAVGGMTMVATNVWAGTGAAP
                     FATSYMLNTTMSIGTVCGVTGYYLEGCVTSSFGAYDGTFSSAGTASYDPCSASWTEGS
                     AEYKILAVLNNTQWDSIDSALEAPGFSGSTLVTASAPTSTIPVAYNLTLQSTDSTTPY
                     GVYNFSLDAGSTKYITAVFGNDPTAGDRATYATGQKIEAAYLYKLFENEIAKVVSEPD
                     KWFISGSVLPDGTFLGNPLNFTDDYSLDLNNGDSAFSLTNAYTPWVISQEISPWNGGT
                     PTRFNLFRVATLSDGTNMNTSYKIEISNVKLAGTVSGTDWGTFTLTVRAYSDTDKKTK
                     ILQQFGNLSLDPDSANYVARRIGDRYNYIDFNGKILEFGTYDNQSKYIRIEMNDIPWP
                     VSAVPYGFRAYATPINSAAGYWVPAMRYTKASVYGPNPGKYPSGVNFDDAPTGADTEL
                     AALYPTASTGNGTADDNKQYFAPLPAFGAYSSVGRNTIFALDTDITAGGVLSGSTISG
                     SNVVPATYDASMETTYVKMRKFVFGFQGGFDGQSPAIPINVGGDIIAGNTQGLDCTNI
                     NSAGSIAYKQCIAALGNADEWDINMIVTPGIVHEQHSYVTNLVVDMCESRGDCFYIMD
                     LYVDDGNPSSGQIDTVVGLAAEFDTNYAAAYYPWLKIKDTNTNKIITVPPSVVLPAVY
                     AANDKVAGEWWAVAGLNRGGIPIAKMVTDRTTHTERDDLYEGRVNPIAAFPGQGIVVW
                     GQKTLQVKSSALDRINVRRLLIEIKKYFASTARYLVFEQNTAATRNRFLSIVNPYLQS
                     IQQRSGLYAFEIVMDETNNTPDLIDQNILYGQIYLKPTKTAEFIIFDFNILPTAGATF
                     GAGA*"
                     /db_xref="UniRef100_E1QHX3"
                     /db_xref="A0A0F9MLP2_9ZZZZ"
                     /db_xref="dbr:Deba_1801"
                     /db_xref="E1QHX3_DESB2"
     gene            93929..94696
                     /locus_tag="S16_GE16_scaffold_5545_prodigal-single_103"
     CDS             93929..94696
                     /product="Uncharacterized protein {ECO:0000313|EMBL
                     :KKM66340.1};  TaxID=412755 species="unclassified
                     sequences; metagenomes; ecological metagenomes.;"
                     source="marine sediment metagenome.;""
                     /codon_start=1
                     /transl_table=11
                     /translation="MNLTSHGNPSQIKRICEWTGKVFFVDWKHRNQRFIDKTAMYEWR
                     KNQNRETVKCLTCGNSFERYKYILHPDTGLPTQYCSNDCNRKSFIKRNKLRKWIQTNN
                     PMNNPDSREKIRQSKLQRYGTTTYNNQPKCRATMIQKYGVPCALYLPTCKSNGRRISK
                     FQRLHYQTILQQHPDAELEKYLSDVQRAVDIFIPSSRHVIECHGDYWHCNPLKYSPDY
                     YNRLVHLTAKEIWERDSEKKKLLESAGYSVEVIWENA*"
                     /db_xref="A0A0F9LPQ6_9ZZZZ"
     gene            94727..95998
                     /locus_tag="S16_GE16_scaffold_5545_prodigal-single_104"
     CDS             94727..95998
                     /product="Uncharacterized protein {ECO:0000313|EMBL
                     :KKK59597.1};  TaxID=412755 species="unclassified
                     sequences; metagenomes; ecological metagenomes.;"
                     source="marine sediment metagenome.;""
                     /codon_start=1
                     /transl_table=11
                     /translation="MIHPQRQPQDPRVRGLFEYEDDPDYNAAEDFYKRRDEELYDLSV
                     LLKKSGGKGRVPWKTVSASLLKRVWYAFGKYNRIKENDIDKIADQVLTNIARLQASTE
                     MMGHTSHDVRPEIEDNYGITFTDEEWDRWMSDYFTGKDGGWLLSDYGLEPLKKLYAVI
                     FNARTPEEKLYAVDKALNVVHRRGDLASMFVEGGVSTLNAVANQGGYAYAGNYGDVNR
                     ESLVREDQSVAGKTFMVVDVQPEYQRAMPSNMVRELVKFITEHYEEMGQLVFLYNGAE
                     TLDMIDETSYKMWWIENGLDEMIVDQADFYDKGYAFFRYCMDSGGSEDATANFVRFMY
                     ENDIRDSRDMTREMWAKYLREYRRIDRKEIMDLLRHQSDCVHIPDLMDYLRRYTNLVI
                     CGGGINECLKEVEIALKALRKPYEVMDEFTY*"
                     /db_xref="A0A0F8WRP4_9ZZZZ"
     gene            96041..98146
                     /locus_tag="S16_GE16_scaffold_5545_prodigal-single_105"
     CDS             96041..98146
                     /product="Uncharacterized protein (Fragment) n=1 Tax
                     =Ornithorhynchus anatinus RepID=K7E7Z2_ORNAN"
                     /codon_start=1
                     /transl_table=11
                     /translation="MDENFVENLGMSAHVDEGLWDRLKSRAASFTQGAKNLSGGKLGG
                     VGTTESAKFNSLFRSFVAEELSLIKSLDKAVVPWAKHFTPEEASQVQQIEALEQALKK
                     IDFGKLPVTEALPSFSNLGARWAGGVQNMLDSYKKRMADTYDNFIKDVTKLNIVPEQY
                     ITRKIAASKSGAFEALKALEPVIGKPTTTGIRTPTATPAAAPTTSAPATPVTTTPAPS
                     PAPSPAAAPSAPPPKPATAAPAPAPAPVAPAPKPAAPSAQQSQTAKMAQKAIHKIINQ
                     LLSGKMLDDIEGYIKRDATKAEVPFPPTPPIVSVYPDGTEIVWHLRYKNSREIQNNLI
                     QVLAEVRTMNPETGKKETGKRSNWEDFMRFGASDVIDINGHEKKNFDILRNIKMTNPA
                     IGKEIENGLNSSGETIDPSLGEQMAKAFAGVIRASVPKPERGERRLSGPETPEKIGSG
                     PGTPEPPIEGPKTKEKMVNPPPEKQARVEKIPPPASAPEPEKKAEPTKVSGPTSAPVS
                     SEPTKSKEPEKPEEPSSKLKDLVPKDGKEKVKATPEKAARKPTPKKATPKPAPKKAAV
                     PDKSVAPAAPVAAAPKKPVVAPAAPKAEPTPSAEPTGKSIFGTDEERLKRFNARWTVP
                     NKLPPLTSIEQMNKFRSALGSEENPPSWKVEFAYQQATGQNAPQKPSAPAPKAAKVTK
                     PRQKMTEVFEATFKDFFPL*"
                     /db_xref="UniRef100_K7E7Z2"
                     /db_xref="K7E7Z2_ORNAN"
                     /db_xref="gau:GAU_0198"
     gene            complement(98349..98798)
                     /locus_tag="S16_GE16_scaffold_5545_prodigal-single_106"
     CDS             complement(98349..98798)
                     /product="Transposase-like protein n=1 Tax=Catenibacterium
                     mitsuokai DSM 15897 RepID=E2NNB8_9FIRM"
                     /codon_start=1
                     /transl_table=11
                     /translation="MENVKFLIFPIIVISMSSKYHSKGHCKYLIKLHIVLVCKYRKKL
                     LFGALDDDIKQWCYDICKTRDVIIDMMATDKDHLHLLVDIPHTQGIDELIKILKQRTT
                     WNVWQKHSTFLKQHFWKERTFWSDGKFVCSTGDVSTETILEYIKSQG*"
                     /db_xref="UniRef100_E2NNB8"
                     /db_xref="E2NNB8_9FIRM"
                     /db_xref="bpb:bpr_I2333"
     gene            99320..99931
                     /locus_tag="S16_GE16_scaffold_5545_prodigal-single_107"
     CDS             99320..99931
                     /product="transposase n=1 Tax=Bacillus sp. 105MF RepID
                     =UPI00037F63A4"
                     /codon_start=1
                     /transl_table=11
                     /translation="MKVKTKHWKRAVGMDMGCIDFVTCSDGTTTPNPHFLRQSQEELS
                     KTQEKYSKLKKKPRDDKRKIRVKRKLVNLHCKVKNQRKDFLHKLSRKFVEEYSHICVE
                     NIRPSQLMDDNWRSVNRSIIDSGWATFRQMLHSKAVEAGCEVMDVDPAYTSQRCSGCG
                     NIEKKNLSERQHHCKVCGLDIGRDLNAARNILRVGMDSLVKAT*"
                     /db_xref="UniRef100_UPI00037F63A4"
                     /db_xref="bmyc:DJ92_522"
                     /db_xref="88178684"
                     /db_xref="UPI00037F63A4"
     gene            99971..100522
                     /locus_tag="S16_GE16_scaffold_5545_prodigal-single_108"
     CDS             99971..100522
                     /product="Uncharacterized protein {ECO:0000313|EMBL
                     :AKB25659.1};  TaxID=1434100 species="Archaea;
                     Euryarchaeota; Methanomicrobia; Methanosarcinales;
                     Methanosarcinaceae; Methanosarcina.;"
                     source="Methanosarcina sp. MTP4.;""
                     /codon_start=1
                     /transl_table=11
                     /translation="MQTEYILHLDLDGVLSDFDSAFEKLSGGLTADQYKSQGKSPSKL
                     YLSQGADYWRDLGWAKGGQEILSFSLSNFKLVRILSSAGTGKDWKKYKEVQAGKLDWL
                     SKHAPQIPKRNVIIVPFTNLKARHAGPDRILVDDHARNIDGWKKAGGIGILHDSNDWQ
                     ATIKELQKYASGPLKLSEIVASL*"
                     /db_xref="A0A0E3P0B4_9EURY"
     gene            100566..103754
                     /locus_tag="S16_GE16_scaffold_5545_prodigal-single_109"
     CDS             100566..103754
                     /product="Uncharacterized protein n=1 Tax=Prevotella sp.
                     CAG:1092 RepID=R5PA49_9BACT"
                     /codon_start=1
                     /transl_table=11
                     /translation="MNKQLEEAIDREIYRILTECPASLYDRNRFVVDCTEGPAVAFKF
                     IKTQDGNVVPAFNDQRDSGREALHGDIRNTPPGLEVLRGRLWSDLKVASFYQSERIVE
                     KYRKEVEQFFKDLGEDINSYRWDFNDSSTSHGLVPWPFKGGYKVSGPAINIPPDIQRK
                     INNLLPKFHLVAPGPEKDRLKAKIDALYKKAGLENQKELQAKAYRKAGAEKLSPYEKG
                     GGTVAGYRGRLPAIAEEQLNENPDTCRDVKSGGIWTVYDDGPAVAFYCIADDVTGKYQ
                     WYYYRNDRGSAWHNSIVRRPTAEIPDPFDVGSDRYLRGRIWQDPKVCSFYANKDKFGP
                     TEVKRVEELFDILGFDISEFRFEFNNSARTDGLQPWPFKKESAPEAPKLSPEEQKKID
                     DINKKIADLQATLHLKTGAEKEQVEKEIERLEKMAGRIGGVAARKAAYRKTGAEKIAP
                     FEKGGGSLAGYRGRLPAIAEDTVRLYNKNLCPKLWTPEMTLNPEARETLLQIALDFYT
                     DTELPGKIKDVQLLGSAANYNWTPASDLDVHILVDGSEVSVNPEEREKFFRSMVGKWN
                     LEHDISVKGHPVELYLQDVNEKNAATAIYSLLQNRWVKEPSPERISVNQQEIQKQYTE
                     WVMMIRKAIASKDEASLKKILEDLRDYRKAGLDASGEFSTQNLVFKILRARGFLEKVK
                     DAHNKFYDQKHSVKDGFDPTSMGPNVAYGVNQNMDNGGFYRRMNDKMREMEEGIKMSD
                     LKSRHPRFAVDTRNPELKRLTLDNLKSLRDKAARFYSAARDANDEEEMMRATQVWQMF
                     NDEIKHRLAYVNKPVNETKTQAPIKSKYFTIFWNQPYVAKGVGLIMIGSNPPSQFADP
                     NWFANLWHPWGVSKEQSEDWAINRAGGAFKAGFEEEGKHFESPEAMLAYLDKWWEKTQ
                     LKEGYGAGNPEEDRLNIHNTDGSVRRWQIRSKDAPKTPKMTKEVMDMVNEALDTVLPE
                     VITEGELLLEHPLVKTLKKNKKPLTDEERKEVMRKGAVWHHGPKGEKTPAVWKSVVNG
                     KTWYACNTHRAIQVKSTLKAAIRAFSFIKTTA*"
                     /db_xref="UniRef100_R5PA49"
                     /db_xref="A0A0F9JXP6_9ZZZZ"
                     /db_xref="R5PA49_9BACT"
     gene            103751..104488
                     /locus_tag="S16_GE16_scaffold_5545_prodigal-single_110"
     CDS             103751..104488
                     /product="hypothetical protein"
                     /codon_start=1
                     /transl_table=11
                     /translation="MSKVSEHIKSGRMWLNEDGKWCKRCPACSREVVGKDGSVTTKFN
                     VSHSVVVGKVCHSCVKIGKPTWASTHPQEFGKRISGSNHPFYGKQHSDSFKARQRIRY
                     LGTSLSEITKEKLRWSARKAWENPVSKKKYADALCRTKWIRVRTDKGQLEMLDKWNQL
                     GFQFEPNYQLRIGDELFYLDGYDPARNVVLEYDSGYHSRGGQRTRDQVRERKIINHLH
                     PRRFWRYISKKSLFIECMTRDFVDNRG*"
     gene            104493..104984
                     /locus_tag="S16_GE16_scaffold_5545_prodigal-single_111"
     CDS             104493..104984
                     /product="hypothetical protein Rm378p031 n=1 Tax
                     =Rhodothermus phage RM378 RepID=UPI000018F629"
                     /codon_start=1
                     /transl_table=11
                     /translation="MADLLTNNEIFFTMYEPKVQNRFIMYIDGVPAFLIRKTDRPKWT
                     SEKMTLDHINIQRYYKGKTKWEEITIEMYDAIVPSAAQAVFEWFRLSHESVTGRDGYM
                     DFYKKDVIINVVGPVGDKVEEWKLVGAFPISFDGGTLDWTNGGDALLATATLSYDYAI
                     LQY*"
                     /db_xref="UniRef100_UPI000018F629"
                     /db_xref="A0A0F9MGU0_9ZZZZ"
                     /db_xref="UPI000018F629"
     gene            105081..105884
                     /locus_tag="S16_GE16_scaffold_5545_prodigal-single_112"
     CDS             105081..105884
                     /product="hypothetical protein"
                     /codon_start=1
                     /transl_table=11
                     /translation="MYKCNRCKEEKKFETYDKLRRHVGMVHKVNSVDFHVEQRLNGVW
                     PTCKCGCKGKVRWSYDLKGFREFCQGHQSRVHNNWGHNSKAIERSAKTRRQQYASGAR
                     KPWNDGLTIRDERVKKNVGVLIDFTRTPEERIVRSKRMRKGRLSGTVPTQHGPDHPNW
                     KGGVLEINVLARARTRLYKEWKYPILTRDGFKCTECGETKDLQVHHDKERMCEIIERH
                     MVDGMDPQTFEEKEFIADAVVDYHIKNKVSGVTICRGCHGKIHPSLNFV*"
     gene            105985..106650
                     /locus_tag="S16_GE16_scaffold_5545_prodigal-single_113"
     CDS             105985..106650
                     /product="hypothetical protein"
                     /codon_start=1
                     /transl_table=11
                     /translation="MKKEFLEYLIRECVKEVLEAFPQEPETAGAPAPPAGGLGTADQP
                     PLEPTTAAPPPIQSAKGVFYVDPKKPGKPAPLKVAPPQDPAALERDLYRTAARSGGPR
                     VKVSSAALREVPKVLANPNTSLYLYIGKQNEDDPDNELYLLPAKTLQQAQQGSVGAGT
                     SAEHPTYAMEPKEPELKPAYDPETQGPSDAQKTLAPDIDENSNLKNMLSSMIRESLKE
                     LRK*"
     gene            106650..106970
                     /locus_tag="S16_GE16_scaffold_5545_prodigal-single_114"
     CDS             106650..106970
                     /product="hypothetical protein"
                     /codon_start=1
                     /transl_table=11
                     /translation="MKQSQLKELVRVIVKETMDSMGSLTDPTTMGTALAATDVAAAPT
                     ASAQAAAKAKAERDMRKSTQAKLRATQKAEKLDNDKHKAEDKQFKIKKKAYNKQVRDL
                     KMSL*"
     gene            107026..107844
                     /locus_tag="S16_GE16_scaffold_5545_prodigal-single_115"
     CDS             107026..107844
                     /product="Uncharacterized protein {ECO:0000313|EMBL
                     :KKL88020.1};  TaxID=412755 species="unclassified
                     sequences; metagenomes; ecological metagenomes.;"
                     source="marine sediment metagenome.;""
                     /codon_start=1
                     /transl_table=11
                     /translation="MSDLVPIIKPGARPVPQQAVKQESTFPSEVISLPSKGWFYPANT
                     PLATGQLELKLMTAKEEDILTSRNLITKGVVLDKLLESLIVEKAIDPIDMLNCDRNAA
                     FVAIRRMAYGDEYKANVTCPKCGADNPLTIDLGKMDNRSFEFEKYTKGKNEFDFILPI
                     SKKTVTFRLLTKKDEDAIEADLKALQKVSNEVTSEVTTRLKHVIIAIDGSPDKGAVRK
                     FVDEMRAGDSLALRNHIRSTTPDVDMSFDFQCRQCGVERREDVPLGVSFFWPNG*"
                     /db_xref="A0A0F9I2G7_9ZZZZ"
     gene            complement(108079..108375)
                     /locus_tag="S16_GE16_scaffold_5545_prodigal-single_116"
     CDS             complement(108079..108375)
                     /product="hypothetical protein"
                     /codon_start=1
                     /transl_table=11
                     /translation="MNDNRLHEPQTIRDIKNGVGYFVVGGFLFVIVILLFGGLIAPVF
                     WPWVSKKVDEIVTGDPKLGPRTYMRRVMGTTLTLWFFGSWILLILIMNGWGQNH*"
     gene            108467..110953
                     /locus_tag="S16_GE16_scaffold_5545_prodigal-single_117"
     CDS             108467..110953
                     /product="hypothetical protein"
                     /codon_start=1
                     /transl_table=11
                     /translation="MATAGSTQQRLKSEIELLAERRSIEYEIRQIIKERGQISEKYNS
                     IDEAFTKRLVVSQEKLRGIYTARRRHLDDIAVLTKKLAHESDVTVRDNLKGILSQKEA
                     RLAELDAVERMVNLEKSWGELEANAAIKRKEEDERRFERGMAYVGKLGDIFKMQQNHY
                     MNLKNSTVLQGKQLLLAASLLAVFQTQFELFKTMDESLAKFRISMGMMRSDAERVSKS
                     IKEVATQFAHIGVSMDIAATSVAALANEFGGTMKISQDLVENVSILKAQLGVSEEVSA
                     GFLRNMGALSRSTAQSQVHMTYLANEMTAAAGIPLNLVMQDVAKMSANALAMVSKMPL
                     AIVKSAVSARQMGTTINKMADASANLLNFTESVQAEMEASVLIGEAINVQQARQLAYQ
                     GKIVESTKAIVREAKRINFERLDYFQMQAFATASGRSADEILRMIQAQRQLQEARGMD
                     GLKDEVALYDRLQTSRESDLKNMDLQRKLMVQQMANQARLDQLQQQWNQLWMETMRVM
                     YPVLNIALQLATVLVRIGPQLVILSTGLNKIFGVSEMLAKAWSGGAVSIARITLGVAK
                     FGDRFIAVMAMVLKPIKSIWTLLSKIPFIMNALKFAAPFTKAIPVIGWIITAFQFIYN
                     MFKRYQEFTKAGDNPILAGLKAIGYALYDTLLAPFVKVWDWIKRIFVGESPSKLGLGI
                     VRGIVEVQAMIFDALTYPWRHFLAWVADKIPGMGGIAKKLRGGLRGGLQDVGVLEKKA
                     ATPEVTPLEVNTAATPTPTTTVTPIPTPEEQKRREQDSLSLANILAAINQLNANLQAG
                     KIGVYIDGQLMSATLSRQTQFKGGYGVNVA*"
     gene            110972..113224
                     /locus_tag="S16_GE16_scaffold_5545_prodigal-single_118"
     CDS             110972..113224
                     /product="Uncharacterized protein {ECO:0000313|EMBL
                     :KKN13660.1};  TaxID=412755 species="unclassified
                     sequences; metagenomes; ecological metagenomes.;"
                     source="marine sediment metagenome.;""
                     /codon_start=1
                     /transl_table=11
                     /translation="MANQSPRPALTVNVPVNYPTTPTPGKIQILYDANKRDLYHKLSP
                     YGYETFLGIKTRQPFIYTYPDEASPSSTYEVVNEFEHAITDVQRVSKFMISQNGIIFL
                     TKQFLLQTGNAFNETRIYNPTSPIVAAGLPLTLYEGRPTRHVDTSDLLGSFLGNIGTT
                     IGGALGLNSGVPKPPAGTLGGTLPDNSVQGTIGGKGLLRAGTANKARAGLTTLWGTKA
                     KFSLGGFLADTLKGIFSNFIPARQDQSLKRQDQVMYGLMLGSATGERGPFTYLGAPDD
                     SGAQKEIGGVQQFWFGGSTSGIRKGDKFPILGPLNWKKLYVNDRGQTVLEVPALVTIR
                     GLTGQAGYVVGDTSGPVRYEDAVSPQKPRNKGDDWVGSDILIQYSKYASDSTYYPTKF
                     NTDSNTSVVAVNASLKRVIDAIQRDGVYTATATTPESSVLVTTQYRKGYDRIVAMKKH
                     GDVETQQLYSVLGEYRNARVLENQHSGQPATLSKKMASTNQFDGINTLKVLDKNKKID
                     NGLIPNWTEWRPYNDDQIAFYFYDVVNERYIPFRAIIRGLQETDSANWEELSFIGRAD
                     RLYSYSGYNRSLTFSFTVHISSIIELAPTWQRINYLMSLVKPSRYVTGTSPNALTNRY
                     TKFIVPPMVMVTIGDLYKNQPVVIGSAGISIPDTAIWETLNQDNSQEWSYLVDYIKSP
                     KIGKLYGQMPLTADISINAYILEQERAIAGAAHFGSAPRDELGFPRQVEPLNTKDPTE
                     LHKSFIVDNK*"
                     /db_xref="A0A0F9N270_9ZZZZ"
     gene            113224..113520
                     /locus_tag="S16_GE16_scaffold_5545_prodigal-single_119"
     CDS             113224..113520
                     /product="Uncharacterized protein {ECO:0000313|EMBL
                     :KKN13661.1};  TaxID=412755 species="unclassified
                     sequences; metagenomes; ecological metagenomes.;"
                     source="marine sediment metagenome.;""
                     /codon_start=1
                     /transl_table=11
                     /translation="MKRYISNAQQTRWDGKKVYKSTIYPTVLPQASDLLVIANETDYL
                     DTLAQKYYNDPTLWWIIASVNNVGKGRMSVTPGTQLRIPSDVYSIINEFKALNQ*"
                     /db_xref="A0A0F9QKI0_9ZZZZ"
     gene            113659..114120
                     /locus_tag="S16_GE16_scaffold_5545_prodigal-single_120"
     CDS             113659..114120
                     /product="hypothetical protein"
                     /codon_start=1
                     /transl_table=11
                     /translation="MKKQDKSFFVDPDYKRRMSESLKLARKDETKYGESFREKCRKNR
                     AIQLQRGIGGMVSYNPNACVFMDRLNEERGWNLIHALNGGEKMVEGFFLDGYDEQRKI
                     AFEYDEPKHHTLAQQKRDSIKRNVIVKYLSPMEFWRYDEKNKTLYNSLEAK*"
     gene            114117..115052
                     /locus_tag="S16_GE16_scaffold_5545_prodigal-single_121"
     CDS             114117..115052
                     /product="hypothetical protein"
                     /codon_start=1
                     /transl_table=11
                     /translation="MSIPLIPWEPHCFPTEIQQELVRRSINRSMKYIKPENGDWGGFG
                     DEEWMEYRGPMTAWVRVCSNSDGLDIINRPTFVMYGGRDFATSYGFNRGIFGLTTGAN
                     STEPNATVLGYTANGDPHYLVNDVHVSSDSPLHVPNPEIEKVSAVIQKELLRRVRIEW
                     TCFSPAQLAYMTPYFLIPGITMTVEWGWNHFNPSSLLDLRDTEKLTKLYNDPYPLYTE
                     NVLQSHGNYEVVFGFVTNFEWSIDGNKIKCMTEVTSKDRLYAGIPLRANMIEADRALS
                     DKDQQTSAGKAKGDTQKSLGVVDNFKKVVLDYSRT*"
     gene            115049..116755
                     /locus_tag="S16_GE16_scaffold_5545_prodigal-single_122"
     CDS             115049..116755
                     /product="hypothetical protein"
                     /codon_start=1
                     /transl_table=11
                     /translation="MIDPSKATADEAINAYMTGPGYRPLRGFINWLKQKRPDDYKEYL
                     FGIYYGREETTSKRYIAGGFAGLQESTVKSVDDVYANKDYDFDCQTPRKHLWLNMGLI
                     IELLNFCSQLKGVDNKPMFQVDIHDTIITGHPNLISTDGKALLIPNSLSPKYFTGVYG
                     AETYDGNTQYEKEMQPCTNTYPLVQAQELDNPNEIRSSLKWSNYRLRQLFVPSGKIRR
                     DDISVIINAYRYKYADPQGDYEFPFSGDYYVEEGNELRKYEAYYTGFLKNLYVHVDVL
                     KDTVLNPNVVFFDDIVKKILEKINDASGQFWKFRLDAGAGRLNTAGYAPMKIVDDNMT
                     QYTSNEGKIFTFDYYSAEGLLQSINFRPTLSNAQAIRTIYAQSNLTNKRKVVLSGDNQ
                     LLDYKFSDRILRIGDESGNTEDKSVFTENSWKSSMAKLQTIRPPEGVFQVTSKNGDGE
                     KTIYRLTLPPGSDEVLNLMLEDNDKGHNPRYTGIMPGIQAEFTIQGIAGIRTFAMFRV
                     RGLPEPYSEKNVVFRVVNCNDSIQNGNWVTTLVAGVIPLRGYFASKLGLDPKVDVAPI
                     KK*"
     gene            116785..118152
                     /locus_tag="S16_GE16_scaffold_5545_prodigal-single_123"
     CDS             116785..118152
                     /product="Uncharacterized protein {ECO:0000313|EMBL
                     :KKM03467.1}; Flags: Fragment;;  TaxID=412755
                     species="unclassified sequences; metagenomes; ecological
                     metagenomes.;" source="marine sediment metagenome.;""
                     /codon_start=1
                     /transl_table=11
                     /translation="MVPIGMIETWEIFDAFIESSKNDDLLLHVVPLHDGIHSAINSPS
                     LLFIRNLATKRTYYYAFDHPDVRTPKPIDHARLISALSSTTGLKWAVDKKSFEHMVPI
                     RGLLDVGFAEYVRANEVFEVGDFETPAHVLVRRNFSGRPGYGKFVPLMKHLEAFSELA
                     ETCEKIIKKAVVDDAMIAFNRLIIEPLGETEKHGLQVDLGEFRSHFGDILVKSGKVYS
                     QYFFYTSTGRPSNRFGGVNYAALNKDDGSRKSFVSRFGENGRLVLIDYSSFHPRILGF
                     LTDYQLPLDVDIYEYLAKLYFNKTKVDEIDIADAKQITFRQFFGGVEEKYQHIKYLSH
                     MKSFIDHHWRFFKEHGYVETPFFKRKITEKHIGEPKPATVFNYIMQASEGEISIPVLQ
                     QVNEFLKDKQSKAVLYTYDSILFDCCLDDGPIMGKVRTMMSLENRFPMKTYLGDNYHD
                     MHLLT*"
                     /db_xref="A0A0F9HJV8_9ZZZZ"
     gene            118220..119110
                     /locus_tag="S16_GE16_scaffold_5545_prodigal-single_124"
     CDS             118220..119110
                     /product="Uncharacterized protein (Fragment) n=1 Tax
                     =Taeniopygia guttata RepID=H0YYM6_TAEGU"
                     /codon_start=1
                     /transl_table=11
                     /translation="MANLIDRILAEVCLDDRIPDGVFDMSNNSHMDALRECMENSFNM
                     SLNDCRDIHNKMLEGKYPERQAYNKDGLLVTFPTPQHKAKAIQRGTHFEQDPTKGASN
                     VFAGGQGQEKPAPNVFAGNQQPPAQGAPKSEPAPAQGAAPAPQGQEKPAQPAGQSEPS
                     KLPASETPPPAPSAPSAPSGGGGASSLPASGTPPPAAPGQPPLEVEPANAPAPGKPGA
                     PVPPPNFDTPKSPEVRAAEADTVKQIMAGDENNPSLNPEVPQPPSPTMPVNVSELLTI
                     AEKIGFEAALKVISEAMNKK*"
                     /db_xref="UniRef100_H0YYM6"
                     /db_xref="H0YYM6_TAEGU"
                     /db_xref="csx:CSING_12155"
     gene            119123..119524
                     /locus_tag="S16_GE16_scaffold_5545_prodigal-single_125"
     CDS             119123..119524
                     /product="Uncharacterized protein {ECO:0000313|EMBL
                     :KKM03465.1};  TaxID=412755 species="unclassified
                     sequences; metagenomes; ecological metagenomes.;"
                     source="marine sediment metagenome.;""
                     /codon_start=1
                     /transl_table=11
                     /translation="MPQFQDNRQLLCTFSTSTDFRKTIEEILDFYEVYSKRVFAFSNT
                     QNPKEVFLTYNVVNMQRDAPKFPNTILIHRNKQTNTLYTLNAMNRLIEEENGSLDKTY
                     QVNWSLYENSLIITGDISVRIIPLKIHSVVD*"
                     /db_xref="A0A0F9GXA8_9ZZZZ"
     gene            119540..119959
                     /locus_tag="S16_GE16_scaffold_5545_prodigal-single_126"
     CDS             119540..119959
                     /product="Putative PfWMP3_35 n=1 Tax=Nitrolancetus
                     hollandicus Lb RepID=I4EL44_9CHLR"
                     /codon_start=1
                     /transl_table=11
                     /translation="MTERKKAYDKEWRKSNRKYMQDYRKKNKSRIAAHRHQWRSDNKD
                     KMRRISSKARLKKVYGITPDEYDAMLLKQNGCCAICKTPASKYKRKLHVDHNHTTGEN
                     RGLLCVRCNSGIGHFKENPTLLDAAKDYLLQYNNALK*"
                     /db_xref="UniRef100_I4EL44"
                     /db_xref="A0A0F9UCB3_9ZZZZ"
                     /db_xref="arm:ART_3348"
                     /db_xref="I4EL44_9CHLR"
     gene            120099..120998
                     /locus_tag="S16_GE16_scaffold_5545_prodigal-single_127"
     CDS             120099..120998
                     /product="YALI0D26315p n=2 Tax=Yarrowia lipolytica RepID
                     =F2Z640_YARLI"
                     /codon_start=1
                     /transl_table=11
                     /translation="MNLDFIKQKLDTLQGKNKQSSKFWKPSEGESKVRILPYKFNTEN
                     PFVELKFYYYRQANGTTKTFLSPSITGNPDPVLEFCEKLRATGTKENWVLSKSYEPKL
                     RTYVPVIVRGKEEEGVKFWGFGKQVYEAILEKMANPDIGDITDLESGNDLIIKFTKNP
                     PSGKKFPETKVDVRIKKTPAVDPTNDDLMQKIADQVDIMTLFTEPTYEELKTEFENHI
                     NPENDPEPEAEATSDDSTDDTTAPATEPEASAPAETSAPAATPAATPAATSPTAEKAS
                     VTLSPEDMKAKFKKMFADAAATK*"
                     /db_xref="UniRef100_F2Z640"
                     /db_xref="A0A0F9GXH2_9ZZZZ"
                     /db_xref="F2Z640_YARLI"
     gene            121075..122241
                     /locus_tag="S16_GE16_scaffold_5545_prodigal-single_128"
     CDS             121075..122241
                     /product="recombinase RecA n=1 Tax=Candidatus Paceibacter
                     normanii SCGC AAA255-P19 RepID=UPI00036C84F8"
                     /codon_start=1
                     /transl_table=11
                     /translation="MAAKSKRVEQEDTAGRDKLAVFLQKALNDRQKDGQKVAYFLDEK
                     EDPSTISEWVPTGCAMLDLAICNRPHSGLPVGRISEFNGLESSGKSLLCAHIIAETQK
                     KGGLAVMLDPEYAAAPDFWSAIGVQIPNLVYIPCDHLEGMLQNLETAIGEVRKNYSDR
                     LVTIITDSIASVPTKKELEGGFDVAAYGGDKSKILSLAMRKLNGIIARQRVCAVFTNQ
                     LRQNMKAMAFGDQYTEPGGLAFRFAASVRIRMKNIGRVSNSKKQVIGRTIQAQVTKTR
                     FGPTFRTATFDIHYDSGIQDLQSWLDYMKTNGLITGTKAGYTFKMCDDKVLKAAEFVQ
                     TANEDSEFREKVYQAICENYVMKYRAANSKIEEDVEHSEGEESEKADSPESKDE*"
                     /db_xref="UniRef100_UPI00036C84F8"
                     /db_xref="A0A0F9ILE9_9ZZZZ"
                     /db_xref="cay:CEA_G1828"
                     /db_xref="UPI00036C84F8"
     gene            122241..123320
                     /locus_tag="S16_GE16_scaffold_5545_prodigal-single_129"
                     /gene="polA"
     CDS             122241..123320
                     /gene="polA"
                     /product="polA; DNA polymerase I (EC:2.7.7.7)"
                     /codon_start=1
                     /transl_table=11
                     /translation="MQPSREDKAKIFSLFSQFKSELTPERGLNRVINDKVLLVDGLNT
                     FIRCWSANPTMNEDGLHTGGVAGTLKSIGYAIKLINPTRCVVVFDGDGGSRKRKQIYP
                     AYKEHRTSKVRLNRTYEELSEMESEEANKIKQLVRLSEYLQLLPVNMLIADGIEADDT
                     IAYCTEQYFKDSMVYIMSSDKDFLQLVNERVKIWSPSKKTMYGPAEVLRDYGIHPSNF
                     VLFRAMDGDLSDNIDGIKGVGVKTVVKYFPFMAEPTPRTVQYLVEFAEKTRGKYKIYD
                     KVIDGAKVLERNYALMQLKETIASTASQLHINDCLNRAKIPRLERFGLVKLITEDKMW
                     NNIPNHQIWVKETFSGLDSMAKSQL*"
                     /db_xref="ots:OTBS_1022"
                     /db_xref="UniRef100_A5CDT3"
                     /db_xref="A0A0F9ILE6_9ZZZZ"
                     /db_xref="A5CDT3_ORITB"
                     /db_xref="2.7.7.7"
     gene            complement(123520..124518)
                     /locus_tag="S16_GE16_scaffold_5545_prodigal-single_130"
     CDS             complement(123520..124518)
                     /product="Uncharacterized protein n=1 Tax=Haliangium
                     ochraceum (strain DSM 14365 / JCM 11303 / SMP-2)
                     RepID=D0LUF7_HALO1"
                     /codon_start=1
                     /transl_table=11
                     /translation="MSFDINILVNGSRCKLYNHRGKTYVEAKEGSEYVVEIKNNSWEK
                     VLAVVSVDGLNVVDGKTAEENGPGYVMDRYTAQKLYGFQYSQDKVATFKFGAFGAKDV
                     DGNPLGYAASKKDGSEKNAGVIGVKIWDEVPKPQPVIPPNPYPPAYWQTSSFAISCSF
                     SATSTTLGGMPTIIRSATTYSPNPSDWQAGGVTYRCSANSGMIKSNLLQDALADAKAV
                     RQTNLASPKEALESAFQCSNDSMAYCSQIECDNVDIQPDMASFDMETQWGSSRNYKVK
                     EVEFERRNVVHSFDIYYASRESLIAMGIDLSTEKRVSFPESFKENKYAKPPKGWKA*"
                     /db_xref="UniRef100_D0LUF7"
                     /db_xref="hoh:Hoch_6816"
                     /db_xref="D0LUF7_HALO1"
     gene            124672..125217
                     /locus_tag="S16_GE16_scaffold_5545_prodigal-single_131"
     CDS             124672..125217
                     /product="MAP7 family protein"
                     /codon_start=1
                     /transl_table=11
                     /translation="MTKEQIREKNRIRHKRFREKNPERWRQKMAEGMRRRYAKNPKKF
                     RKRRMDYYWDHRDEILQKQRGKDKQTVNSYQREYRRRHPFRLFCTLTNRGYDEKIRPL
                     DLWGIAKRQRLLCALTGDKLTRENISVDHVTPRAKGGRNVVSNLRLVTRDTNFMKNVH
                     SDAALLELCRKVVNHLERRGE*"
                     /db_xref="nhm:NHE_0786"
     gene            125294..126685
                     /locus_tag="S16_GE16_scaffold_5545_prodigal-single_132"
     CDS             125294..126685
                     /product="DNA primase/helicase n=1 Tax=Bacillus phage SP10
                     RepID=F8WQ11_9CAUD"
                     /codon_start=1
                     /transl_table=11
                     /translation="MDNKELDNLKSYGTEFQNKCIGAILTDRAFIERIADILSPDYFE
                     TSAQKWVVEKAVKYFMEFKDVPSPTVMTIYLREIDDQMKLLKQSVGDLLGVAFGHCAD
                     SDLKFVKEQFLDFCRKRTLANAILKSVDLLKVKEYDAIQTVINSALRAGLERNLGHEY
                     FTDIDKRMAAVARDCVKTGWDLIDSALDGGLGKGELGFIVAPAGSGKTWLLTALGAHA
                     QRQGKTVLHVTLELNENYVGLRYDACHTGIAFQEVRNHVDTVRKKLETIPGRLFIKYF
                     PLKTVSPASIKLFIERLEMLNQVKIDLLIVDYADILRPFQYDKNSNSYSEAGSVYEEL
                     RTVAGELQIPVWSASQSNRGGHELDVIQASNVADSYRKIMTGDVVLSLSRKMEDKQEG
                     MGRIHIMKNRFGADGMTFPCTFNTSCGAVNIYDKNSSEGLQLLQKMKDGEKSVKKMTK
                     GLWDQMMGDDDND*"
                     /db_xref="UniRef100_F8WQ11"
                     /db_xref="A0A0F9CI94_9ZZZZ"
                     /db_xref="abaz:P795_18315"
                     /db_xref="F8WQ11_9CAUD"
     gene            126781..129411
                     /locus_tag="S16_GE16_scaffold_5545_prodigal-single_133"
     CDS             126781..129411
                     /product="Ribonucleoside-diphosphate reductase n=2 Tax
                     =Prevotella bivia RepID=D1XW22_9BACT"
                     /codon_start=1
                     /transl_table=11
                     /translation="MAEDVITTRFDDVKKLTTEEYFEGNQFSIDAVKKKYTIDENETY
                     VQAVKRVCDYIASVESTQELRDYWSARWFDEIFNDWWHPAGSIMQGAGSNRKISLANC
                     TTISLGRMRGKDEEWDSLEAIIRNTGYTVAKCAAYRQGLGVDFSALRPRGTAVLNSAN
                     ESTGAVHWMGFMDGIGKYVGQKGRIPAMLFSISCDHPDVEQFIQSKAKRDQIQNANIS
                     VQCTEKFYKAVANNDEWELRFEIPAVKKGDKVYIDVHSIDMNTVREKETGRYYRLATH
                     DRKKEVFTKTVKARALMELIAKEMHANADPGIQNIDLARKYSNSDAMYDPNDEYDSRI
                     LSTNACSEQYLSRESLCVLASINVARFSTKREIYMGQLKKVSHSVNRFLDNVNECELR
                     YQTYATPHQKLAIQKLRRTGAGVTNIAAWLFRQNTPYASVACNNAFEEFMKWYNYWLY
                     VSTEELGKEKGDFGLFKADKWKSAPFVARMIALSEALNKEFGVPVLKGTHARNVTVSS
                     IAPTGTLSLMFRGLVLSYGIEPPFFMYFWKRTRMAGKYEYYFNVPRVVREMFEAKGYK
                     IPMESDCIKDTWDGEKGKPIAEFIDQHKDEFKFLESVDVKPMDKLEMMSRVMKWVDSS
                     ISTTYMLPEGSDWKECYKFIMASHEKEVKSIAAFPDRKMYGIVTKIPFKGLAFKLKEE
                     GLGMHPSDFSPEEMEQLNISPDNIKTVNNAPKRLDSLDADIYVISVKGEKFVIVVGLQ
                     NGEPYEIFGGHVNGFGFKFAQKRGKISKVKRGQYALELDDVVIEDFSKQFTPTEQILF
                     RMASMSLRHGVPISFVVEQLQKATSDITSMAAAAARVLKKYIRNGHHVTGRKCPSCGK
                     ALVYIDGCVSCSSCGWSQCS*"
                     /db_xref="UniRef100_D1XW22"
                     /db_xref="A0A096AEW2_9BACT"
                     /db_xref="hhy:Halhy_2334"
                     /db_xref="D1XW22_9BACT"
     gene            129482..129880
                     /locus_tag="S16_GE16_scaffold_5545_prodigal-single_134"
     CDS             129482..129880
                     /product="hypothetical protein"
                     /codon_start=1
                     /transl_table=11
                     /translation="MIDGNLLITIAPPIFAAIIAYAIARIKSNANERIQRAKIEAEVD
                     SKAMEMVRSIVNEMKTELKAEIAVLREENKVLKETQASNREEIESLQRRLRESSELQD
                     AMKIEIASLKTTIQWYEKRLKETGGWVGHW*"
     gene            129909..130235
                     /locus_tag="S16_GE16_scaffold_5545_prodigal-single_135"
     CDS             129909..130235
                     /product="hypothetical protein"
                     /codon_start=1
                     /transl_table=11
                     /translation="MVLFDKFFDIFCKHAAVVNDDPAELEKEVEIVQKKCGPWCRVRG
                     FTSFQQLFLALHVAKAKNHPYYVAFVKENEEEAGTLILKKSDPNIKTVCYSDTQTLST
                     MELVSR*"
     gene            130280..131014
                     /locus_tag="S16_GE16_scaffold_5545_prodigal-single_136"
     CDS             130280..131014
                     /product="hypothetical protein"
                     /codon_start=1
                     /transl_table=11
                     /translation="MKKDTFQAMVRRILNEELERTSAVGNGMIQRVPEMNGNGVDPEK
                     KNKTFASDPNTRDTEAKEEAEAELTKVVQKLNKAFTVVWDDHDDLMINGRDRIFARIT
                     PLWEDNYRVIYYPRNEDRVFITGLSWNQVIDFVKDNLDKTPHTAVEKARDRSWRNTED
                     QTDAPDKGLPQKDKPKTMSTDEPFTKEKNREKRYVEDQVKDKEDLPNQPMREAPEPKR
                     QADIKVKDPVKLRKKVPDKKLVISQK*"
     gene            131065..132024
                     /locus_tag="S16_GE16_scaffold_5545_prodigal-single_137"
     CDS             131065..132024
                     /product="ATPase associated with various cellular
                     activities, AAA_5 n=1 Tax=Planctomyces maris DSM 8797
                     RepID=A6C7X1_9PLAN"
                     /codon_start=1
                     /transl_table=11
                     /translation="LTGQGIYDTVFAMVKSELSDLLSQASILKPKDLIINDLKWKYLL
                     WAVYRRKNILLVGYTRCGKTTAIKSVARILERPFFEFNLGSTQDARATLVGNTTLAKE
                     KGTEFHESEFVRAIQSPDAVILLDELTRASDDAWNILMPVLDKTMGFLRLDERDDSAK
                     IMVKDVTFAASANIGAEYTATKVLDRALAARFPVKVEMLPLNRDELLALVRQRNPNLD
                     TNKNSPIWNLCDLANKTIDELKKDEPRLTSLIPTGTVLEMAQLIEDGFTLEEVAEMVV
                     YPDFPDEGGADSERTFIKQIVEGYIPKKGAKNPLNVSHLAPKK*"
                     /db_xref="UniRef100_A6C7X1"
                     /db_xref="A0A0F9PWD1_9ZZZZ"
                     /db_xref="A6C7X1_9PLAN"
     gene            132021..134201
                     /locus_tag="S16_GE16_scaffold_5545_prodigal-single_138"
     CDS             132021..134201
                     /product="Uncharacterized protein {ECO:0000313|EMBL
                     :KKN34535.1};  TaxID=412755 species="unclassified
                     sequences; metagenomes; ecological metagenomes.;"
                     source="marine sediment metagenome.;""
                     /codon_start=1
                     /transl_table=11
                     /translation="MSDNPIYSDFWLDKEKYSDYIDPSDENTDEAFSVDLIQLASVRR
                     IISNYVDILTGTSVPVYFKAAGESYNIGGKEIYITTAIRRRKDFDQAVGLALHEAAHT
                     LLTDFDLSKNIPFNAPKGLWAFGRKNNIRKQTLERFLKTMFNIVEDWYIDDWVISRVP
                     GYVGYYEASYNVCFNTPTIDDLLLSKEYRQPSLSSYEFRIINFTNPLTDLQALPGLAD
                     IAAAVDISTISRLEKTKDRIKVAYKVVDIVLKNLQHYHDTYNPQGKQGSASKQSQRIN
                     VNDFFGKAPLANDDDAQKPSPGQQGGTPKSGKSDDSSKKSDADRTIQDVADTLGSRPK
                     QPDDENKAMSSQVSKSSEKELPKEITKAVDQQVQYVHGNSTKKELNPLQKNMLDLIES
                     HGIVLVYVPVAMEGNEAAMKVACIVVKKLTMNLITSGQAMFPMANFWKEADGSLQPDP
                     AMVEAVTRGIALGNKLGRRLLIRREIKRTKQIRRRSGTINRRLLYSVGFDAEDIFERI
                     RLHKWSKGSLHITVDASTSMTGDKWNRTMTMCVAICKATSMVDNIHVTVSFRATHRSQ
                     GIEMPYIVQAYDSKVDKFSKVRNLFKFLRPTGCTPEGLAFGAIMELFTGADPEEKDRY
                     FLNISDGEPYFCIRSPLTGHTFSYGDGNGVEHTKSQVKKIRRQGVRVLSYYVQDDAYS
                     SFLGDGHNTKRNFQTMYGKDARFIKTNSVVDLATTINELFLKHE*"
                     /db_xref="A0A0F9PS24_9ZZZZ"
     gene            134293..134643
                     /locus_tag="S16_GE16_scaffold_5545_prodigal-single_139"
     CDS             134293..134643
                     /product="hypothetical protein"
                     /codon_start=1
                     /transl_table=11
                     /translation="MSKKTERKNKTNLVVTWPTTPFFTLDDVFALQPDAKGITLRVRL
                     SKEIEKGKAAEIGCKTGGQGRPKKVFAFTPVPQSTLDLARSQNITLVDQNLLQKAILV
                     PAAVPFAKPQTVTV*"
     gene            complement(134580..134720)
                     /locus_tag="S16_GE16_scaffold_5545_prodigal-single_140"
     CDS             complement(134580..134720)
                     /product="hypothetical protein"
                     /codon_start=1
                     /transl_table=11
                     /translation="MSYSNSTSSWSREIKIILRSGLVEDDYTVTVWGLAKGTAAGTKI
                     AF*"
     gene            complement(134777..135082)
                     /locus_tag="S16_GE16_scaffold_5545_prodigal-single_141"
     CDS             complement(134777..135082)
                     /product="hypothetical protein"
                     /codon_start=1
                     /transl_table=11
                     /translation="MLVKRILNPAKKNHIEGDTFHLIFLGADAVLYDALWDEPIIYGP
                     KALVRNAIIDDKKLPAQLTKGLKEITLFVYRIQSSGELKRVGEPIKGKPVDITVPNY*"
     gene            complement(135272..135673)
                     /locus_tag="S16_GE16_scaffold_5545_prodigal-single_142"
     CDS             complement(135272..135673)
                     /product="Putative uncharacterized protein n=1 Tax=Blautia
                     hydrogenotrophica DSM 10507 RepID=C0CM91_9FIRM"
                     /codon_start=1
                     /transl_table=11
                     /translation="MPQSVSGIYKIINKINGKYYVGSSNDITGIHGRWYEHRNDLNAG
                     RHDNEHLQRAWNKYGPDAFEFVVVKKVPIDAIRLEEQKYLDAAIEERRQTYNMNFLAT
                     GGSGFTGHKHSEESKLKTSLKLRVAQKETKG*"
                     /db_xref="UniRef100_C0CM91"
                     /db_xref="C0CM91_9FIRM"
                     /db_xref="nop:Nos7524_3219"
     gene            136128..136667
                     /locus_tag="S16_GE16_scaffold_5545_prodigal-single_143"
     CDS             136128..136667
                     /product="hypothetical protein"
                     /codon_start=1
                     /transl_table=11
                     /translation="MKSKVPRTPKAGKGAKKSGKARTPSSGELPTSKLSLFDHVKHIR
                     SVQDPKYYENLSEENRKSFNHFMLLRALAMDDAIVGEMAFLYRYFHLIPSPQFYKLLI
                     ALTPKHNGWVPWVKTKVIKHSQDLLTLVAKTYDVSRRQANEYVNVLVATDEGLEKLVE
                     LCSAMGLNDSEVEALFDKK*"
     gene            136670..137287
                     /locus_tag="S16_GE16_scaffold_5545_prodigal-single_144"
     CDS             136670..137287
                     /product="hypothetical protein"
                     /codon_start=1
                     /transl_table=11
                     /translation="MKVIGVAGYARAGKDTFTSIAIDLLAKNGINARQYSFAERLKNE
                     VNPFLSKNCGVSAFTQHAEEKKDIRDFLVWYGTTFWRKRDPKRWIRGVDDQIKIDGND
                     VDIAIVSDVRYPNEGEWVHAWSGYLVHVSAWRYEDQPDVKKWFTAPNEQERLNDPIVK
                     ALSDYQVEWQAKGLGPKEAVADPGLRIEVLKALNSCSWFNAPLHQ*"
     gene            complement(137265..137555)
                     /locus_tag="S16_GE16_scaffold_5545_prodigal-single_145"
     CDS             complement(137265..137555)
                     /product="hypothetical protein"
                     /codon_start=1
                     /transl_table=11
                     /translation="MDIHNVTEFRNFINGNKLSGLDPAIAAVGVCVTDYERGCSCWKA
                     GDRQKIYNNCKALYIRAVGLIVAKFSTQFAEKVVDKKITFSQDGIVIGGVGR*"
     gene            complement(137559..137903)
                     /locus_tag="S16_GE16_scaffold_5545_prodigal-single_146"
     CDS             complement(137559..137903)
                     /product="hypothetical protein"
                     /codon_start=1
                     /transl_table=11
                     /translation="MATTILISSSFLALILLIWFRTEAWVEYCRLFHLNFLSFYKDFY
                     EKRQNDVALTYLGYLRQYHNTFIVRLITCPICLGVWLGIGLILFVGNFIVIPACVLGG
                     LILFGIVDRLLG*"
     gene            complement(137916..138641)
                     /locus_tag="S16_GE16_scaffold_5545_prodigal-single_147"
     CDS             complement(137916..138641)
                     /product="hypothetical protein"
                     /codon_start=1
                     /transl_table=11
                     /translation="MAVIRIKHSDFETKYRVPECADTLNTQEWAAEDANRVKDAGWES
                     RYDYEANLIVSEVMDKKLRYNANVLELGPGPGVLSEKIQNLLRYKDYPVQYDLVDKPF
                     AKEAFEKAKRYGRFFVKDLSAGFDTSGLESNYQFIIANDFLEHVFNPSGIVQEVRKLL
                     SEDGIFFVSVPNWRMGHQFTYRGLWDYDNFLYFMMVHGFEAKNVSPSILETPDYPKLD
                     SEEEMPEELRRSWNWYFTFIKTP*"
     gene            complement(138622..139881)
                     /locus_tag="S16_GE16_scaffold_5545_prodigal-single_148"
     CDS             complement(138622..139881)
                     /product="Glycosyl transferase family 2 n=1 Tax
                     =Methanotorris formicicus Mc-S-70 RepID=H1KX88_9EURY"
                     /codon_start=1
                     /transl_table=11
                     /translation="MLTLVIPSRNNLKYVKFAYGSVRKQLGPEVEVVLLDDASTDGTW
                     RWMCETAGKDKNCKIYKNSGPERIGHTVLYDMGAQMASNEVFGIFHADMVATPHYVKN
                     MMKHLKPGVVVSGTRIEPPLHPPGPEKYVMDFGMEPEEFKWEAFLATVSALERDHESK
                     LTKGIFAPWIMFKKDFFDIGGHDKRVFAPMELEDSDLFNRFLLKGYSLVQSRDAFVYH
                     MTCRGSRFKDGIKIIQEIPVGGGNVWKRSQDSDEYTKLRQNKFREWWRKWHMDVLHDP
                     NMLPLVHPRYDVGFVVKDCSYGLLGFLEPWCDTIYIESQQLIDQYIKDEQPKTKFDLS
                     QRVKVFGSETPNDILISFDGPKFTNAHLDVIKQLPLMINDSGEQGSVMEFDIFKLDIR
                     FINPIEHRLINADAPWYVKQLYGSNQN*"
                     /db_xref="UniRef100_H1KX88"
                     /db_xref="H1KX88_9EURY"
                     /db_xref="mmp:MMP1079"
     gene            complement(139883..140797)
                     /locus_tag="S16_GE16_scaffold_5545_prodigal-single_149"
     CDS             complement(139883..140797)
                     /product="Radical SAM domain protein id=1910061 bin
                     =GWB2_Nitrospirae_rel_47_37 species=Desulfovibrio
                     fructosivorans genus=Desulfovibrio
                     taxon_order=Desulfovibrionales
                     taxon_class=Deltaproteobacteria phylum=Proteobacteria
                     tax=GWB2_Nitrospirae_rel_47_37 organism_group=Nitrospirae
                     organism_desc=Good + (but may not be Nitrospirae phylum)"
                     /codon_start=1
                     /transl_table=11
                     /translation="MFDRFNPQLKLASDENFNRFLRGEKVYPINIEVSPSHTCNAKCP
                     WCFYAGTHVKKNIGMMNADLLVKMINDLADLGLKALTWTGGGEPTLHPAFNDLSVLVH
                     KRGIKQGLFTNALLKPTYNPLLFEWIRVSNTEREWPEKNIRWLRERTKVLGMAYNYAG
                     NDKEVHESLRIGKEIKVDYVQIRQALNLRGLVTDRPPPEIKDPILFITKYKFDDSSNP
                     HGYTKCYGYHFVPFVWYNGNVDVCGYMNKCGAPYTLGNLNFKSIKEIMDEAPRSVPVV
                     GTCQVCCKNHLINKLINESLELKDKEFI*"
                     /db_xref="gwb2_scaffold_1934_8"
                     /db_xref="1422702"
     gene            complement(140799..141710)
                     /locus_tag="S16_GE16_scaffold_5545_prodigal-single_150"
     CDS             complement(140799..141710)
                     /product="GDP-L-fucose synthase n=1 Tax=Fischerella
                     muscicola RepID=UPI0002DC6B7F"
                     /codon_start=1
                     /transl_table=11
                     /translation="MTGGTGFLGKNFIQFVNAHGGTIVPLGSKLDLSDVEEAGLAFEQ
                     LTQKFDYIIHAAALTAAGDWPAKHRAEQYDTNIRIHTNVLNFWYHDQPQAKMIGIGSS
                     CAYPGMKEFFDESEYWNGQMHDSVEVFGFTKKTLSIGIEAYKSQYGLKGTMVVPATLY
                     GPHDHFDPEKSHVVSALVQKFVNAAVKNLPTVEVWGDGSQTREILYVEDQILGICSVL
                     DFDGPLLNIGTGIPVTIKRLAELLQEVSGFQGTIVYNANKFTGNKNKVMDITLAKNLY
                     GWTTDIKVVDLKTRLKQTCDWYRENCT*"
                     /db_xref="UniRef100_UPI0002DC6B7F"
                     /db_xref="A0A0A6PBS2_9GAMM"
                     /db_xref="ipa:Isop_0915"
                     /db_xref="UPI0002DC6B7F"
     gene            complement(141737..142432)
                     /locus_tag="S16_GE16_scaffold_5545_prodigal-single_151"
     CDS             complement(141737..142432)
                     /product="Uncharacterized protein n=1 Tax=Oscillatoria
                     acuminata PCC 6304 RepID=K9TK54_9CYAN"
                     /codon_start=1
                     /transl_table=11
                     /translation="MISIIVPTRKRPNQFTRLVDNIVDTVSDIQNVELLVYIDDDDDE
                     SIPALTAAAERIDINAVQGNKLIGSQMYNELGKIARGDILMFGADDIVFGNSLWDLVV
                     QDEFDKFEDKILLVYGNDGFQNGRIATHGFIHRYWMELVGYVLPPKLASAYTDEWVTD
                     LAIRVGRNKYLPNLMVEHLHPAAGKAPTDETYQKRIEVAGDIGAYYKSLEPDIVRDAE
                     TLKAFIKVFEKQS*"
                     /db_xref="UniRef100_K9TK54"
                     /db_xref="oac:Oscil6304_3686"
                     /db_xref="86713925"
                     /db_xref="K9TK54_9CYAN"
     gene            complement(142429..143364)
                     /locus_tag="S16_GE16_scaffold_5545_prodigal-single_152"
     CDS             complement(142429..143364)
                     /product="hypothetical protein"
                     /codon_start=1
                     /transl_table=11
                     /translation="MNKYLLVYNTCEIRKNNLQLYLQGLDYLLAQETKGLFEFDIAVS
                     GCSLHSATKAALKKRYGNKLIYCWIDDIYTVNVTFNRSVDEIVKQRGPYTGYVFIDSG
                     VLTTFPNTLLEIHNRAITGQYGIISMQTDTDMGLENWFGLPRGYVFRGKDFIVPVGKC
                     VHIHFNYYPHCFYEYYGKILPDIFKASCTESVFYYMVAPLKLKWCVVKDIVLIHYQSA
                     DGATSLEKFDPPTKPYWNELMCDIDIRNAFKDPRAKITGFGYDEWAHIFDHNPDAYDA
                     EGMALYPKELGDFVKETVFIPKTLFDYNNVRCEIS*"
     gene            complement(143364..144920)
                     /locus_tag="S16_GE16_scaffold_5545_prodigal-single_153"
     CDS             complement(143364..144920)
                     /product="Fe-S oxidoreductase n=1 Tax=beta proteobacterium
                     KB13 RepID=B6BTL0_9PROT"
                     /codon_start=1
                     /transl_table=11
                     /translation="MLDVLFIEPNVAKEAYQALADEFSAIETPTWCLLLAQSCRSVGY
                     KVAICDANAERLTDEQVVKRVEELRPRLVVFVMYGQNPNSGTTMMIGAYRTGKKMKAA
                     LPNLPICMVGSHVSALPKEVLEKPFVDFVLLNEGVYALRNLLKVTDFYDGIQLEKVKG
                     IGWKQLVLGEYAEESNRTNLILNPPEFVVPNDKMDIDLPGYAWDLLPYKNKPFDLYRA
                     HFWHANFDKSKRTPFAAIYTSLGCRFGCDFCMINILNRNNNASGISSADSRIMRFWSP
                     DFITKEFEKLAAYGVETVRISDEMFFLDKRYFEPLLTNIVNKGLKFNMWAYARVDTVR
                     KQYLELFKKAGINWLALGIEAARQEIRTEVSKGTFKNVNIRQVCQDIRDADINVISNF
                     IFGFPEDTIESMQATLDLAVDINAETTNMYPCMALPGSPLHVRATQEGWKLPDSPEGY
                     AFLSYESEPLPTKFCTSAEVLKFRDDAWHQYFTNPKYLELVEKRFGPQQRKNVEELAS
                     IKLKRKILGD*"
                     /db_xref="UniRef100_B6BTL0"
                     /db_xref="B6BTL0_9PROT"
                     /db_xref="hse:Hsero_0302"
     gene            complement(144924..145478)
                     /locus_tag="S16_GE16_scaffold_5545_prodigal-single_154"
     CDS             complement(144924..145478)
                     /product="hypothetical protein n=1 Tax=actinobacterium
                     SCGC AAA023-D18 RepID=UPI0003814833"
                     /codon_start=1
                     /transl_table=11
                     /translation="MKNYFEELVRSMDWLAQKEDTYFLGQTVAYPGTAMSNTVKQISM
                     EKRIEMPVCEDFQMGLTIGMAMNGTVPVSIFPRWNFLLVGTSQIVSHLDKLKDMLPVG
                     AKLPKCIIRTGIGSTNPLYPGPQHVGDFTDAFRIMCPNVDIIRLEATNEIFPAYQKAY
                     ERNDGKSTILVEWSDAYDPLWEKP*"
                     /db_xref="UniRef100_UPI0003814833"
                     /db_xref="88888205"
                     /db_xref="UPI0003814833"
     gene            complement(145484..146101)
                     /locus_tag="S16_GE16_scaffold_5545_prodigal-single_155"
     CDS             complement(145484..146101)
                     /product="hypothetical protein n=1 Tax=alpha
                     proteobacterium SCGC AAA015-O19 RepID=UPI000364C542"
                     /codon_start=1
                     /transl_table=11
                     /translation="MKKYTPQQLKDFELEMGECFRQKLIRAPIHLDDGNEEPLIKVFE
                     KVKDEDWVFCTWRSHYKCLLKGVPRELVKKNILDRRSISLCFPEYRVFSSAIVGGNLP
                     IANGLAFDLKRKKLPGHVWCWIGEMTSETGCFHENWKYAVANNLPITFVIEDNFRSVC
                     TDTRKTWNLPVLTHEQPELVERNKVIYYTYRPKFPHSGMGERIQF*"
                     /db_xref="UniRef100_UPI000364C542"
                     /db_xref="clb:Clo1100_4065"
                     /db_xref="88888206"
                     /db_xref="UPI000364C542"
     gene            complement(146105..147058)
                     /locus_tag="S16_GE16_scaffold_5545_prodigal-single_156"
     CDS             complement(146105..147058)
                     /product="NAD-dependent epimerase/dehydratase n=1 Tax
                     =Arcobacter nitrofigilis (strain ATCC 33309 / DSM 7299 /
                     LMG 7604 / NCTC 12251 / CI) RepID=D5V7F5_ARCNC"
                     /codon_start=1
                     /transl_table=11
                     /translation="MTRILITGGAGYIGCILTPALLEQGYKVTVFDNLIHRQHAVLDN
                     CANPNFRFVYGDVRTPIHYAEQIRGHDVIVNLAAYVGMPLCNRFPIEAQQVNQGSAEF
                     LAETVSKEQLVIHANTNSGYGLGKHIGGIAVHCTEETPLTPISIYGKTKCAAETAIMA
                     SGNNISFRLATVMGVSRKMRMDLLVNDFTWRAWNDRFIVLFESTFLRNFIHIRDVAKA
                     IVFAIAHNPVMRGQAYNLGNTEANVNKMDLCLAIKKRIPDFYITESQINKDPDQRNYI
                     VSNDKLEALGWRPDYSLDDAIREVLEACPIIKNTNCPFSDI*"
                     /db_xref="UniRef100_D5V7F5"
                     /db_xref="ant:Arnit_2927"
                     /db_xref="D5V7F5_ARCNC"
     gene            complement(147055..147372)
                     /locus_tag="S16_GE16_scaffold_5545_prodigal-single_157"
     CDS             complement(147055..147372)
                     /product="Uncharacterized protein {ECO:0000313|EMBL
                     :KFZ26324.1};  TaxID=1541960 species="Bacteria;
                     Tenericutes; Mollicutes.;" source="Mollicutes bacterium
                     HR2.;""
                     /codon_start=1
                     /transl_table=11
                     /translation="MVCKIKSVARRRKIQFSVSTEYLWELFCRQNGKCALTNISLELP
                     ESSWDVKHGVGTASLDRIDSSVGYIEGNVQWVHKEINMMKQDLTQTHFVEMCRLVSQK
                     AKL*"
                     /db_xref="A0A094IKN2_9MOLU"
                     /db_xref="GWB1_scaffold_1776_26"
     gene            complement(147613..148593)
                     /locus_tag="S16_GE16_scaffold_5545_prodigal-single_158"
     CDS             complement(147613..148593)
                     /product="GDP-mannose 4,6-dehydratase id=3930269 bin
                     =GWF2_Nitrospirae_44_13 species=Fusobacterium ulcerans
                     genus=Fusobacterium taxon_order=Fusobacteriales
                     taxon_class=Fusobacteriia phylum=Fusobacteria
                     tax=GWF2_Nitrospirae_44_13 organism_group=Nitrospirae"
                     /codon_start=1
                     /transl_table=11
                     /translation="MKVLITGITGSGGSYLAEYLLDQAPEKDRIKVIGTTRDHSSSRN
                     VDHIKDRLLMRYLDLNDPLTVYRLFDADRPDVVMHIASMANVRKSFDYPHEVITNNIN
                     ITLNLLEAVRLLKNKDGYNPIIQICSTSEVYGRVDPKYVPITEDCPLKPINPYAVSKM
                     AQDNLGYVYFLNYGMNVIRTRMFTYLNARRADLFATAFAKQILDIKNGKKDVLEHGNL
                     ESVRTFIDVREAAEAYWVATKKCKVGDVYNIGGSVGISIKEFLDLLIEKMGVPVKTYQ
                     NPKLMRPSDTSIQVPDMSKFTRDTGWKPVIPFDKSVEFFIEELHRFWDKK*"
                     /db_xref="gwf2_scaffold_28_189"
                     /db_xref="pms:KNP414_03315"
                     /db_xref="89141688"
     gene            complement(148590..149018)
                     /locus_tag="S16_GE16_scaffold_5545_prodigal-single_159"
     CDS             complement(148590..149018)
                     /product="Cytidylyltransferase n=1 Tax=Polaribacter sp.
                     MED152 RepID=A2U022_9FLAO"
                     /codon_start=1
                     /transl_table=11
                     /translation="MKRGIVSGYFNPLHKGHLEYIHGAKAMCGFLICIVNNDKQVAVK
                     GSKPFMDEVHRCFIMQEIRDVDKVVLSIDTDRTVCETLRSIRNSYPEDLLDFYNSGDR
                     STPDATEPAEVKVCRELAIKYVAIPMLKVYSSSVLLAQVS*"
                     /db_xref="UniRef100_A2U022"
                     /db_xref="pom:MED152_05750"
                     /db_xref="A2U022_9FLAO"
     gene            complement(149015..150004)
                     /locus_tag="S16_GE16_scaffold_5545_prodigal-single_160"
     CDS             complement(149015..150004)
                     /product="Predicted kinase related to galactokinase and
                     mevalonate kinase n=1 Tax=butyrate-producing bacterium
                     SS3/4 RepID=D7GQ87_9FIRM"
                     /codon_start=1
                     /transl_table=11
                     /translation="MKEHITEIIIVRAPFRVCLFGGSTDYVDFFKDHGSFLIGTTIDK
                     YTYQSLRIRPRILSHESVITYSQQQVVKNWNEIHNPLIREILKYRNIIHNIEFNSYSD
                     IPSRTGLGGSSAFCVGMLHLLNNVFVVPNQTPRGLVKEAIYIERVLLKEPGGIQDQIW
                     PVYGGLNTIEIHTDGEFFVKPLAVTAEFKKELQNSMVLIYTNEQREQDTIAKSHEKKD
                     KTKILQIAKEAHRFFLNEDIEQIGRLLHQSWEEKRKISPLISTGRINEIVTDVMGMGA
                     YGVKLLGAGGCGFVLVVCNPSVKRKIIDKFRESTLDFEFENKGVSVIYDGNMQ*"
                     /db_xref="UniRef100_D7GQ87"
                     /db_xref="bprs:CK3_00760"
                     /db_xref="89636902"
                     /db_xref="D7GQ87_9FIRM"
     gene            complement(150001..150384)
                     /locus_tag="S16_GE16_scaffold_5545_prodigal-single_161"
     CDS             complement(150001..150384)
                     /product="Putative nucleotidyltransferase n=1 Tax
                     =Synechococcus phage S-SM2 RepID=E3SJ96_9CAUD"
                     /codon_start=1
                     /transl_table=11
                     /translation="MKDQYEPPIVCTGCKVPKGWGEELIIENNELYCGKLLIFKRGCK
                     FSMHYHMNKDETWYVSSGRFVYRFIDTSNAEVTEIALVPGDVVRQKPGQPHQLEALMD
                     GVVFEVSTHHEDSDSFRVWKGDSQK*"
                     /db_xref="UniRef100_E3SJ96"
                     /db_xref="gba:J421_3610"
                     /db_xref="88376517"
                     /db_xref="E3SJ96_9CAUD"
     gene            complement(150381..151100)
                     /locus_tag="S16_GE16_scaffold_5545_prodigal-single_162"
     CDS             complement(150381..151100)
                     /product="hypothetical protein"
                     /codon_start=1
                     /transl_table=11
                     /translation="MKLSYVIASMRPEAVAVCIESIERLPTHDHEVVIVTPHVQPDFG
                     NVRFLLDDKFGGSTYAMNKGAQESVGDWILIGTDDHVINYDVYRFLDLIRHPQIEALD
                     YQIINMGAPWTDCLIRNAQGYRIDMGNVPPAVLQERWPVATFPAASRKTIETKLNGHI
                     FHPDLVHHFVDHFLGLYVSRKQPNVGLAQFSGNTAWTAHVPGDHCDRSRDNLDSVMFC
                     KLAAQFIQNPSAYNYTDPLRQ*"
     gene            complement(151174..152112)
                     /locus_tag="S16_GE16_scaffold_5545_prodigal-single_163"
     CDS             complement(151174..152112)
                     /product="hypothetical protein"
                     /codon_start=1
                     /transl_table=11
                     /translation="MSDKLLVVYNTCEISHMNLWWYMDCLRNLLRQNYDNFQVVVSGC
                     KITSATKAALSATFKDSLWYNYIEDVVPVNVTFNHTVKVVTEKMGKFDGYIYVDSGMN
                     TQNNRNVLEEINLRSSTRQFGMVTVQPSTDTGYQMWFGKPEIGFAFTGEDFIVPVGKA
                     CPLHFQYFDHRLLEYYGRLIPDIFKTFCTESTFSFLNAALGLKWVFIKDLVVSHNKAS
                     DGPCGLVNQKYYGDKETWNCLLGDLDIKELIMNDDGKRLGMGYEEAQNVFMHDPDCYD
                     ENGFAKNPELKAFIKKNLFVPPTIVDYDQLTYKLIT*"
     gene            complement(152109..153068)
                     /locus_tag="S16_GE16_scaffold_5545_prodigal-single_164"
     CDS             complement(152109..153068)
                     /product="hypothetical protein"
                     /codon_start=1
                     /transl_table=11
                     /translation="MKLYVYPHANIHTHDKIPEFVGTTPFCQTGIQKHCQVVTNPDDA
                     DFFYMGQVSDGNIDDPSNILTEEKFNFLAGRELKHIMDLEGDFCEDIHHTACGYGRTV
                     APMWALKPIKSCAPTKYAHWVQPIMARPHVSQLLIFLSQNPETSEIEFPDEVSFGFRG
                     MAGPIPTRARLETVLKSSGIKNEIILNPGWGGRKGLDSPAVSAYVESLYRNLISLCPE
                     SSCSATIRFYETCFFARVPVIVGEQMVMEEGDYDTSFIYKVDPACSNEDLLGQLQWIA
                     NKPHSELVEKGKAARQYFLDVVVKYFQDPTKYMIDWMKRKNLL*"
     gene            complement(153065..153724)
                     /locus_tag="S16_GE16_scaffold_5545_prodigal-single_165"
     CDS             complement(153065..153724)
                     /product="hypothetical protein"
                     /codon_start=1
                     /transl_table=11
                     /translation="MKTIYVATDSRGTVATRAGGTRDTSWTERFMKAYPATFIPRRSA
                     MEMPTHHIYDILGIGGMEDQSIDLAVLQTGMYTGIDYCSEGVFKALFGSYFKPEALKY
                     HHPDVNRYIYSHKGDEETIFGLLRQKCKRVVYIGLHILSRWHLELRRGREWNPTYNQL
                     AEAQNAWYASLVTDYIALPWDEAWVDQCTPVDEYLHYTEPGVRYILDKLDPIIKEVLA
                     T*"
     gene            complement(153721..153957)
                     /locus_tag="S16_GE16_scaffold_5545_prodigal-single_166"
     CDS             complement(153721..153957)
                     /product="hypothetical protein"
                     /codon_start=1
                     /transl_table=11
                     /translation="MEKSMLDLVNEFLTSKGKPTVGYTDTLYSSGLLDSMDMCELMIF
                     LQNNGKWVEPTLNGSQRDLSEMDSAERLEQIVRK*"
     gene            complement(153938..156043)
                     /locus_tag="S16_GE16_scaffold_5545_prodigal-single_167"
     CDS             complement(153938..156043)
                     /product="Acyl-CoA synthetase, AMP-forming n=2 Tax
                     =Bacteria RepID=B5EDV2_GEOBB"
                     /codon_start=1
                     /transl_table=11
                     /translation="MNIFIGTDSRGTHHMSKTASEGWAVQFEKLHPEHNFVGCRTGVE
                     QPTVTLFDIRDKLSKYEDGFFDLAVLQVGYHEGVEYYSRDVFELFFKENFNPQALVID
                     EHNRYYKYWDVPTYEGIFELARQKAKRVVYLGFPRLLYFREGRLKENAVLVNETLSKL
                     ATDYFELPQDDDWGAINTFDNIHYNDGGRKYILERLEEYLRQLFYPEYPHTLTSVFIS
                     QSFNPSSKNYWLYTEAMTVGRAIAEQTKPGEVILLAKKSGTELYAAFMGAIIFGRTPL
                     IIQRPSPKVHQSFFERRMNDLKAQVNAKLCFCEPQDNEKFSTFFQCLNSLVPTEEKRV
                     SVHVPLLRDLAFIQLSSGTTGVSKICEITHGQIVEHCLAYGEVTRMDSSKSVVSWLPL
                     YHDMGLIAAFLLPIIHGAEFHIIDPFDWLMNPKSLLELVSTYGGTHCWMPSFAFKYLA
                     NKVSIESVPEVQLSSMEQLISCSEPTFCDDLKKFGKKFQPIGFNPSSLQTCYALAENI
                     FAVSQTKTLGETEWKGVKYANCGNVLPDVSVKIIRDGHDVTNTDDGEIWIKSPFMPRT
                     NKCVDGWYNTGDIGFFSNDCLHIIGRAKDMFVSYGVNIYPETIEHVIANVDGVVPGRV
                     VCFGVFSKEQGTNKVVVCAETEDVTNNKLKMELSAIIKEEFGLAAIVILVTAGSLIKT
                     SSGKFCRIKNKETYGKINA*"
                     /db_xref="UniRef100_B5EDV2"
                     /db_xref="A0A0F9F6K6_9ZZZZ"
                     /db_xref="gbm:Gbem_3738"
                     /db_xref="B5EDV2_GEOBB"
     gene            complement(156040..157215)
                     /locus_tag="S16_GE16_scaffold_5545_prodigal-single_168"
     CDS             complement(156040..157215)
                     /product="hypothetical protein n=1 Tax=Nodosilinea
                     nodulosa RepID=UPI00030CD6F2"
                     /codon_start=1
                     /transl_table=11
                     /translation="MKWPLMSNNITENDADALIRFLSQRPVPRLTSDKKVAEFEREWS
                     KWLGVEYSVFVNSGSSANILTLALLKAILRVDRHEVIVSPLNWCSDISAILHAGMTPV
                     FCDINLTTLALDEEKVLSLITPQTGAILLTHILGYNGLTQKLIDKCAELDIVLIEDCC
                     ESHGATFNGQKIGTLGDISNFSFYYAHHMSTIEGGMICTNNRDVYERARILRSHGMLR
                     ESESQELKESTIKRLPDLHSDFVFMQDSYNFRSTELNAVLGLNQLPRLDGNNALRSRN
                     LNIFLDGLNPEKFYVDFNREGNSNYALTLLLRQPDIELRNKVETTLRENGVEFRRGMS
                     GGGNQLRQPYLTRRFGTGFATLFPNTDLVHFYGWYIGNYPELAEKDIQWLTQILNEA*"
                     /db_xref="UniRef100_UPI00030CD6F2"
                     /db_xref="S0G1R2_9DELT"
                     /db_xref="ccz:CCALI_02125"
                     /db_xref="UPI00030CD6F2"
     gene            complement(157212..158204)
                     /locus_tag="S16_GE16_scaffold_5545_prodigal-single_169"
     CDS             complement(157212..158204)
                     /product="Uncharacterized protein {ECO:0000313|EMBL
                     :KKN68801.1}; Flags: Fragment;;  TaxID=412755
                     species="unclassified sequences; metagenomes; ecological
                     metagenomes.;" source="marine sediment metagenome.;""
                     /codon_start=1
                     /transl_table=11
                     /translation="MKIAFLTEMGFKGKVPANHPNARTEFAWMIALDADHYPITEFRS
                     VADYDWVMLILPKGGVGLNSEGIRLNNDPNRFAQFYAIPFVETLKKFNKKVAYIQEGP
                     SWYVNDFSLPDQFNFFNQLAECDVIFAHNDYDMRWYEGWFPQKKVTTIQTLMIEELVR
                     SISPAQEDKAILGGNFCRWYGGFQSYLVASEFECPLYVQTSHCSQPGEDQIPNLTVLP
                     RLIWVDWLKTLSTFRYGVNLMPTIAAGTFSLNCAYFGIPCIGNKKVDTQRLCFPYLSV
                     DAEDVRTARDMAARLKTDPDFYLECSNTAKLAYRNLYDFDVWQKRMYNFLNKNL*"
                     /db_xref="A0A0F9V5L0_9ZZZZ"
     gene            complement(158201..158944)
                     /locus_tag="S16_GE16_scaffold_5545_prodigal-single_170"
     CDS             complement(158201..158944)
                     /product="Putative uncharacterized protein n=1 Tax
                     =Bathycoccus sp. RCC1105 virus BpV1 RepID=E5ESP4_9PHYC"
                     /codon_start=1
                     /transl_table=11
                     /translation="MSYLVTCHNEDTSLDRCITTIVTHKDDEDEVVVLDDFSDSPNTQ
                     KILERWLASAKITMILPIGKIEKVPNVRVIQHALDKNYGAHKNFGNEQCTGEWVFQID
                     GDEIPNPNLIVNLKTIIEANSTVDLIFVPRINDFIGVTETHARQWGWRLTSCEACDGR
                     PVVNWPDYQSRIYRRDPARIRWDRRLHEKIEGHTGYAMIPAETDLALYHDKTIETQMK
                     TNFRYNEWFTQEENRGHDVFGTKPSGSKQ*"
                     /db_xref="UniRef100_E5ESP4"
                     /db_xref="A0A0F9SJP1_9ZZZZ"
                     /db_xref="srd:SD10_20925"
                     /db_xref="E5ESP4_9PHYC"
     gene            complement(158947..159792)
                     /locus_tag="S16_GE16_scaffold_5545_prodigal-single_171"
     CDS             complement(158947..159792)
                     /product="hypothetical protein n=1 Tax=Pseudanabaena sp.
                     PCC 6802 RepID=UPI00034CDC3C"
                     /codon_start=1
                     /transl_table=11
                     /translation="MSNTTRIPERCSGSIKYYVYQMVDPKSNIPFYIGKGMGNRMYYH
                     EALTLSGKVPHGNKLLFHKIKKILSESGTICYKKTDESLSEEDALKKEQFYIRQIGKR
                     IDGTGPLCNITDGGEGVSGLKHSDQTKKKMSILSRQPHRIRISCQNAKKASQQNTGKR
                     KLTKRHKEIVQMYKTHPMKYIQLKLGCDFTTLKRYLIESRLFIPNKNRKDTEVVLAKK
                     SIANKGKRSRPVRQFDLHGTHLKTWENISSACLSLGKPNRQGDIWTCCSGGQKTAFGY
                     RWSFV*"
                     /db_xref="UniRef100_UPI00034CDC3C"
                     /db_xref="A0A0F9H7Q9_9ZZZZ"
                     /db_xref="mea:Mex_2p0665"
                     /db_xref="UPI00034CDC3C"
     gene            complement(159818..160858)
                     /locus_tag="S16_GE16_scaffold_5545_prodigal-single_172"
     CDS             complement(159818..160858)
                     /product="Uncharacterized protein n=1 Tax=Ferroplasma
                     acidarmanus fer1 RepID=S0ARE8_FERAC"
                     /codon_start=1
                     /transl_table=11
                     /translation="MERQIIDTVMVTGKCIIPHRFDAILSPLYAECQRIVKSMLSDRT
                     KNSSKHWKSVPCVISKSLISKYQRNPKCQSVKKLAIQICGDKGRQIKLQGNQIRIPSL
                     FKKEWIDIFPPKPILGNIASVEIFKRKGKWFLSYSYHTPKNIIETDGVVGVDRNARGN
                     VATVADVQTGKVIKVGPDIKGWKDNFKNRKRKLQRKGAKSLLKKINRKQSNRTKDINH
                     KVSKQIVDFATTHRRAIVLENLKHIKSSKKCGHYVQRTNWSYFQLEQYLKYKAALRGI
                     PVYYVDPFNTSKECSRCGTINDVIGKKFVCKNCGHRDHRDANAGFVIGKRYLDGLPRA
                     KESPRRAILTPP*"
                     /db_xref="UniRef100_S0ARE8"
                     /db_xref="fac:FACI_IFERC01G1566"
                     /db_xref="87203871"
                     /db_xref="S0ARE8_FERAC"
     gene            complement(160921..161166)
                     /locus_tag="S16_GE16_scaffold_5545_prodigal-single_173"
     CDS             complement(160921..161166)
                     /product="hypothetical protein"
                     /codon_start=1
                     /transl_table=11
                     /translation="MDTPPVEDTKYPLLHSVLKCLPQYGKEYLLCKEELDLDFKAPIT
                     DDRQSLGLVERIRWIWSDSPLISVMSTPISLAIDGNI*"
     gene            complement(161271..162638)
                     /locus_tag="S16_GE16_scaffold_5545_prodigal-single_174"
     CDS             complement(161271..162638)
                     /product="Glycosyl transferase family 2 protein n=1 Tax
                     =Paenibacillus alvei TS-15 RepID=S9TQT7_PAEAL"
                     /codon_start=1
                     /transl_table=11
                     /translation="MNKPVCVVQAPLWTRSGYGDWALSLAKSLLRYDKFDLHVVPTRW
                     GHCCKKNLEEEVNDPLGKALLDRILRNPLQAQPEVYIQITIPNEFLMTPQGPMKIGKF
                     NIGMTASIETTVPRPEWIEGLNRMDLNVAMSKHGKDVLVSAKYDKKLPNGMVEPLKVT
                     GPMEVLFWGADTKVFKKTDMVVDSLEREMAGIKEDFAFLFVGQWTGGTINSDRKAIGW
                     LIKTFLESFKDQKNAPCLIIKSSGPTLSNMDRHDCLKKIHDVTEMVKAENIGTKVWPK
                     IYLLHGELNDVEMNALYNHKKVKVHVSFTHGEGFGHPLLLSTLSGKPLLAPQWSGHVD
                     FLDPRYANFLDGQLEPIPQEAVNDWFVKDAQWYTVDYGKAKEKFRRIFADYDSFLPNA
                     EALRMENTEKFSIEAMDKEFHAMLDKYVPKFAMPATIVLPKLKRLDLPKLSPSKNNRT
                     SSSLG*"
                     /db_xref="UniRef100_S9TQT7"
                     /db_xref="A0A0F9RNG9_9ZZZZ"
                     /db_xref="S9TQT7_PAEAL"
     gene            complement(162645..162872)
                     /locus_tag="S16_GE16_scaffold_5545_prodigal-single_175"
     CDS             complement(162645..162872)
                     /product="hypothetical protein"
                     /codon_start=1
                     /transl_table=11
                     /translation="MEKERIDREELWSLISRAKQDRNAVCNPEWIMAYNQLIFACSTL
                     DAFIARSSETPTVDLTPSNRVPSGDMGGPIE*"
     gene            complement(162875..163141)
                     /locus_tag="S16_GE16_scaffold_5545_prodigal-single_176"
     CDS             complement(162875..163141)
                     /product="hypothetical protein"
                     /codon_start=1
                     /transl_table=11
                     /translation="MKKVIVERVREEAKYFCDKHPDREAYTQIASMCWYGSKFDIQHI
                     RMNLCDECMEKLYDFVKENFGVEPFDDELSLLGSRNGCPLCRED*"
     gene            complement(163138..163806)
                     /locus_tag="S16_GE16_scaffold_5545_prodigal-single_177"
     CDS             complement(163138..163806)
                     /product="Deoxyuridine 5'-triphosphate nucleotidohydrolase
                     {ECO:0000256|HAMAP-Rule:MF_00116,
                     ECO:0000256|SAAS:SAAS00071038}; Short=dUTPase
                     {ECO:0000256|HAMAP-Rule:MF_00116};; EC=3.6.1.23
                     {ECO:0000256|HAMAP-Rule:MF_00116,
                     ECO:0000256|SAAS:SAAS00071036};; dUTP pyrophosphatase
                     {ECO:0000256|HAMAP-Rule:MF_00116};  TaxID=983920
                     species="Bacteria; Proteobacteria; Alphaproteobacteria;
                     Sphingomonadales; Sphingomonadaceae; Novosphingobium.;"
                     source="Novosphingobium nitrogenifigens DSM 19370.;""
                     /codon_start=1
                     /transl_table=11
                     /translation="MKIYVKKIEGVTLPEKGSQVAAGYDIVATSEPKVIGVQIEHEFK
                     RIDYVEYETNLYIAPDSTLVHTLIHPRSSVSKYNLVLANSIGLIDNDYRGMVLCRFKY
                     IWQPEDVSISGNVLRVRPNPEKMYKKGDKIAQLVVEQTVGVEWVFVDNLDQTQRGTGG
                     FGSTDDKTGKPIEQVFAEEKKKFEERQPQSASPILDKYKEAGGLPTRIPYSEVIKKRQ
                     SGIE*"
                     /db_xref="F1Z651_9SPHN"
                     /db_xref="hor:Hore_07970"
                     /db_xref="UniRef100_UPI00036CEBED"
                     /db_xref="3.6.1.23"
     gene            complement(163933..165465)
                     /locus_tag="S16_GE16_scaffold_5545_prodigal-single_178"
     CDS             complement(163933..165465)
                     /product="putative glycosyltransferases n=1 Tax
                     =Rhodothermus phage RM378 RepID=UPI00000381B0"
                     /codon_start=1
                     /transl_table=11
                     /translation="MAKKKILLLSDDLRMHSGVATMSRELVLGTVHKYQWCQMAGAIK
                     SPDAGKVMDLSQATKDLIKQGKVKADKNDEDIYVKLYPVDGYGNEDILYSVINQEKPD
                     AIMHFTDPRFWGWLYQLENGIRRKIPLTYLNIWDDIPYPMYNRPFYESCDALFSISKQ
                     TMNINKWVLGETNSCTVHDPMNGRSLLHLVPHGINEDIFHRKDANSKEYQDRYNAMFR
                     GKKYDFIIFYNSRNVQRKRTSNIMLAYRTFCDNLPPEKAKKCCLLMHTEIMHDAGTNL
                     IALKEALCPDYDIVFSPAKIPPEEMPYLYSFADVTINASSNEGFGLSIAESLMCATPV
                     IATVTGGLQDQIGQTDDDGKPIVFTQEFGSNSVGKYKNHGVWAYPLWPATRLVQGSIP
                     TPYIFDDLVKWEDIADAYMYWYLMPEDMRKACGDAGRKWACNEGGINATNMCQQFVDG
                     MEYVFRNWKPRRAFGLYPADESYVGNTMIDPKKMGFEIPKIDQNAIAEKIKDTAAKLA
                     KV*"
                     /db_xref="UniRef100_UPI00000381B0"
                     /db_xref="A0A0F9P8T0_9ZZZZ"
                     /db_xref="mth:MTH450"
                     /db_xref="UPI00000381B0"
     gene            complement(165469..165915)
                     /locus_tag="S16_GE16_scaffold_5545_prodigal-single_179"
     CDS             complement(165469..165915)
                     /product="hypothetical protein"
                     /codon_start=1
                     /transl_table=11
                     /translation="MPNQMESKDSSGLQARLKGLGFEQVDLEPKVSNRFIVKIDGLPS
                     YVIKGIHLPMRTLAGWEQRVELECYNPLDAKLENTVIELIRRGEVKIKIQILTPTADI
                     DTEWDIVGWNGEISFGSLNWSNKGDANLIHVTFEVKSATISYPQKS*"
     gene            complement(165930..166172)
                     /locus_tag="S16_GE16_scaffold_5545_prodigal-single_180"
     CDS             complement(165930..166172)
                     /product="hypothetical protein"
                     /codon_start=1
                     /transl_table=11
                     /translation="MKDKDKVATTVKIPAELYDELKVLGIRHKISLQTLVEKCVNLFV
                     GNTQVSASFRETIIAYSIPKDETPETPTAPTTPPQV*"
     gene            complement(166264..167163)
                     /locus_tag="S16_GE16_scaffold_5545_prodigal-single_181"
     CDS             complement(166264..167163)
                     /product="Uncharacterized protein {ECO:0000313|EMBL
                     :KKN26500.1};  TaxID=412755 species="unclassified
                     sequences; metagenomes; ecological metagenomes.;"
                     source="marine sediment metagenome.;""
                     /codon_start=1
                     /transl_table=11
                     /translation="MVGQNMSEQKKKTVSYSQYGKWYVCPHHWYLDYVKGLRTREVNL
                     NLTYGNAIHETLQLYVKTLYTEGLVKATTLNLPNFFIEHFVDECTDNKIKCTQAEMTE
                     FVEDGINFIKEFMQASVRLQHFPADKYEFLGVEDELTMELQNNTQYWGFIDLVLKDKA
                     TGRIKIFDFKTSRVAWSEAKMSDLAKTSQLVLYKALYSRKHNVPVSMIDVEFMILKRK
                     VYAAKDCRYKQSRIQIFKPDASQKEVNRVVSHFTQFLTECFHPDGSYNEDIKYPKIPG
                     KGKTNCKYCLHKGKNCDAIADIK*"
                     /db_xref="A0A0F9P3V1_9ZZZZ"
     gene            167200..167949
                     /locus_tag="S16_GE16_scaffold_5545_prodigal-single_182"
     CDS             167200..167949
                     /product="hypothetical protein"
                     /codon_start=1
                     /transl_table=11
                     /translation="MKKLMTYFMVLLASISMLTAEEFTTGGIYVNSASTNLSCNLLSQ
                     TTNLMQQIIVGKTYRLETEVMEFKTKVGEELSLSFSTGLQVGVLPKSTFSVDSFNQLV
                     KNDASQPSTLQAEYSVTALSLMEGEVNLICPKMDTNSQCILQTPLVNVNLAPGRLSVR
                     ANPKWVILNAIDGAVTVVDAKNKKTVIDKGQMGLIIQYPGREDQIMVTSKAISPEELT
                     KITTSLDTLEKHGKDILFIVLEGKVVGVRLK*"
     gene            167986..168282
                     /locus_tag="S16_GE16_scaffold_5545_prodigal-single_183"
     CDS             167986..168282
                     /product="hypothetical protein"
                     /codon_start=1
                     /transl_table=11
                     /translation="MTLNQLESLTEDEVAFCLYVVNTLFPPDSPKMEFQTRHLTWFRK
                     GVLEQKIQQAFPHVKREGHPVFSSLLNKLGVPHEIRYETRPQETTGSNPVTSSV*"
     gene            168279..168740
                     /locus_tag="S16_GE16_scaffold_5545_prodigal-single_184"
     CDS             168279..168740
                     /product="Uncharacterized protein {ECO:0000313|EMBL
                     :EKF03305.1};  TaxID=1188 species="Bacteria;
                     Cyanobacteria; Nostocales; Microchaetaceae; Tolypothrix.;"
                     source="Tolypothrix sp. PCC 7601.;""
                     /codon_start=1
                     /transl_table=11
                     /translation="MILEEVKEFAAIYHHKFIVLKFMNNIIQELMLRAEQHDQSKFNE
                     DEFKIILATAEEIQKHPYGTPEHEAVRQKYAKECAIHFSKNRHHPEHFPNGVEDMNLM
                     DLIEMLVDWKAASMRNPDGSVAKSLQFAAEKYGISPQLVKILDNTAKACKM*"
                     /db_xref="A0A0D6KUD9_9CYAN"
                     /db_xref="gwc1_scaffold_2797_9"
                     /db_xref="cai:Caci_5076"
     gene            168843..171530
                     /locus_tag="S16_GE16_scaffold_5545_prodigal-single_185"
     CDS             168843..171530
                     /product="DNA polymerase n=1 Tax=Vibrio phage nt-1 RepID
                     =R9TJ65_9CAUD"
                     /codon_start=1
                     /transl_table=11
                     /translation="LYQNIWVNRKTETVTLWDDEKGKVEFPLDAVRYAYRKKAGGEFR
                     SLYGDELEEVMYYTDGDMSLFESDVSPEVKALSKIYEDSDDPSEGHRVGITDIEVDST
                     GGFPNVETGDKAITCIAVYDTPTETFWSFVLDPEQKIVSRTERIKMKPADTKEYEWHI
                     ESFREEEDLLKKFLDKWEEWNFSIITGWNSNSFDYPYLYARIRAILGKKDGYRLSSIG
                     CAYLHQFSKTMRIAGISCLDYLELYKKFIGKDQPQFSLGYIGQEEVGMTKTQFRGSLV
                     ELYKQDLDKYVEYNLQDVKIVAALDKKLDFIHLARSVCHKGHVPYEWYMYSSRWIDGA
                     LLTYLHRNKLVAPNKPEGGREQYEAMKEEGAEGFEGAYVKDPIPGLYDWVYSSDVTSL
                     YPSVIMSLNISPETKVGKIENWDTEKFANGEIGAVTIGTTQYSAEEFKDMIKDGRMSV
                     SSNGVLYRQDKTGIVPAILDIWFAERVEYRQLAAKFKEEGDKVKESFYDRRQLRQKIF
                     LNSVYGTLGLPIFRFYDRDNAEATTVSGQHIIKMTEKYVNMVYTEKFAAKGKQVHKDF
                     VIYIDTDSVYMSAWPLMQLDGRSIDITEENIQYVIDLSKEVSAGINQFYEYAIPAMFN
                     LAKHRIKITPDVVTSTTLWVKKKRYAMMKVYDMEKKRKVFDKDGKTLGKLEVKGIDVV
                     RTSFPARFRKFSSELLNMILRKHSKDSIDDRILAMEKEIKTLPVEDIAKNTSVRFVSA
                     NGSSNYNPAGRKRFSIPTPKTPPQVGAALMYNDLLRKFGIHQQFEPIHHGQKIKWVYL
                     KENPHALKYLAVKADGTDPDEILEILNTYVDRKAMYERELKTKIMKFYAVLHWVYPSI
                     TARIADSFFKKKEEPPPMSILEEEDEEPEVEVLDAPMEE*"
                     /db_xref="UniRef100_R9TJ65"
                     /db_xref="A0A0F9NZ45_9ZZZZ"
                     /db_xref="hlr:HALLA_09795"
                     /db_xref="R9TJ65_9CAUD"
     gene            171582..172334
                     /locus_tag="S16_GE16_scaffold_5545_prodigal-single_186"
     CDS             171582..172334
                     /product="hypothetical protein"
                     /codon_start=1
                     /transl_table=11
                     /translation="MQKSVLETFIKRYSLGGICESAHWYSDSEKETVTARAHTADKTV
                     ILKVVMKEWKGVEAFQIAFPSSSKIKSMLGPIGDEVTLALNKVRDRISSISFSDNDCE
                     AVCTVAEYDAFPETLDVDSDAVNIPTEFDVEIQLTEDFIAKLMKGVSALSEAKDFVLK
                     NNKKGGLDMVINYEDTNTNRIRLPVTTLPGKDKLDTPLGFSTPVVKAIINSNEVGDNS
                     VLRVSARGIAIIGFEDPIFKSTYFLFPTRVIE*"
     gene            172338..173285
                     /locus_tag="S16_GE16_scaffold_5545_prodigal-single_187"
     CDS             172338..173285
                     /product="Clamp loader subunit n=1 Tax=Prochlorococcus
                     phage Syn1 RepID=E3SPM6_9CAUD"
                     /codon_start=1
                     /transl_table=11
                     /translation="MSEKLIQERRTSQFMWAEKYRPKSLDEFIGNEGVKIKIKGLLDQ
                     QDIPHLLFYGTAGGGKTSLAKLIVKAIPCDHIYINASDERTIDTIRDKIVSFASTVSF
                     QPLRVVILDEADYLPALSQAALRNVMETYAIHSRFILTCNYIERMTSPIVSRCGGGIK
                     IQPPEMADAAALLAAILENEKVTYKLEDIEFLVKSYFPDVRQIINCAQQNVSKGKLAI
                     AVESVIETDYKEKLLALLKTPKKAGVFGEIRQLVADAGFSNYDEIYRYLFDKVDEYAK
                     GKEAVVILELADAVYQSSLVFEKEITLVAALQKLLKVLV*"
                     /db_xref="UniRef100_E3SPM6"
                     /db_xref="A0A0F9P4B6_9ZZZZ"
                     /db_xref="nmo:Nmlp_1084"
                     /db_xref="E3SPM6_9CAUD"
     gene            173282..173491
                     /locus_tag="S16_GE16_scaffold_5545_prodigal-single_188"
     CDS             173282..173491
                     /product="hypothetical protein"
                     /codon_start=1
                     /transl_table=11
                     /translation="MKWFNKDKTQMINLDRVDAWFYSPGYTGENCAEKSSITFFVNGA
                     QMESDGDEADELYKILKNEQDVLHS*"
     gene            173511..173807
                     /locus_tag="S16_GE16_scaffold_5545_prodigal-single_189"
     CDS             173511..173807
                     /product="hypothetical protein"
                     /codon_start=1
                     /transl_table=11
                     /translation="MANNSGPVWNNEQERQILAEVYRSFATAFDGQKNPTAYQQWFRG
                     AGIVENHPVKMTRTLVINCNYKPVLLMKEVMLLAEKHGLALYLQEVDPDGNPKE*"
     gene            173752..174033
                     /locus_tag="S16_GE16_scaffold_5545_prodigal-single_190"
     CDS             173752..174033
                     /product="hypothetical protein"
                     /codon_start=1
                     /transl_table=11
                     /translation="MVLRSTSKRLTQTAIQRNNVDELAAISRIADLEDRIRKLTQERN
                     NLAAAIVNYKAFLQRIPRRLPPHEDVRDELTPNEWLNWATCELGYEIDD*"
     gene            174017..174613
                     /locus_tag="S16_GE16_scaffold_5545_prodigal-single_191"
     CDS             174017..174613
                     /product="Putative uncharacterized protein n=1 Tax
                     =uncultured organism MedDCM-OCT-S09-C426
                     RepID=D6PL40_9ZZZZ"
                     /codon_start=1
                     /transl_table=11
                     /translation="MKSTIELPKFLRRSLHPKPNLLKDTQCYLIGHMENINGEGWRDE
                     FTKFAEQLGVKVYNPYHKPFIQDIPEDEDSRREMKHWMETEQYDLVASRMKKVRGYDL
                     RCCDKCDWFVALIKPGVASYGSAEEITTIIREKKPLFLVIDDPRGKKSCPLWLMGVMP
                     HKYIYNTIEEVKEMVSAIDLGVVKMNSDRWKLFKPEKR*"
                     /db_xref="UniRef100_D6PL40"
                     /db_xref="D6PL40_9ZZZZ"
     gene            174652..175506
                     /locus_tag="S16_GE16_scaffold_5545_prodigal-single_192"
     CDS             174652..175506
                     /product="hypothetical protein n=1 Tax=Salinicoccus albus
                     RepID=UPI000371E3D8"
                     /codon_start=1
                     /transl_table=11
                     /translation="MKALNLVGKTFGRLVVLSSAGIKNHRSFWNCRCTCGGRKEAMGK
                     TLLSGGTTSCGCLQREKIHECCFRDIAGERFSSLTAQASFYRNGKTYWKCLCDCGEPT
                     IVEATKLKSGHTKSCGCLHAHSAKIRAIERNKRMRGSKHPSWRADLSDDERKRRIEGR
                     FSDPKLNRWRKKVYERDHYTCQKCKDNRGGNLVAHHIYSWAYYPTLRYVTLNGITLCD
                     ECHKSFHNVYGRKKNTRKQLTIFMSKKNPNPSPKPPVPPKIVPKPLPPRPAPIPPKRE
                     EGLPSKIQ*"
                     /db_xref="UniRef100_UPI000371E3D8"
                     /db_xref="A0A0F9L9S9_9ZZZZ"
                     /db_xref="bwe:BcerKBAB4_3417"
                     /db_xref="UPI000371E3D8"
     gene            175524..175919
                     /locus_tag="S16_GE16_scaffold_5545_prodigal-single_193"
     CDS             175524..175919
                     /product="Uncharacterized protein n=1 Tax=Isosphaera
                     pallida (strain ATCC 43644 / DSM 9630 / IS1B)
                     RepID=E8QXH4_ISOPI"
                     /codon_start=1
                     /transl_table=11
                     /translation="MNCLNGNLIYLATPFTHSDKAVMDERFKRVNAVAAKLMARGDYV
                     FSPISHTYPIALSGDLPHGWDFWAGYDDVMISRCTSVFVLILDGWKESKGVTAEIQLA
                     KKYDIPVVFIDENLVVDKIIVCDHLPEGL*"
                     /db_xref="UniRef100_E8QXH4"
                     /db_xref="A0A0F9L7D7_9ZZZZ"
                     /db_xref="ipa:Isop_2448"
                     /db_xref="E8QXH4_ISOPI"
     gene            175916..176293
                     /locus_tag="S16_GE16_scaffold_5545_prodigal-single_194"
     CDS             175916..176293
                     /product="hypothetical protein"
                     /codon_start=1
                     /transl_table=11
                     /translation="MIDCLRKHEEMIRRLPWWRKDYYDWPIETYIGKPFKSAVRIICI
                     NIKKPFQAIYWWWRRRKGPGKFEAMALPLIKRVDYQQAAKDIIQLQDLPETPGTTFYM
                     DYVYSDKDLTNRTESKSPNPPLS*"
     gene            176574..177740
                     /locus_tag="S16_GE16_scaffold_5545_prodigal-single_195"
     CDS             176574..177740
                     /product="Putative uncharacterized protein n=1 Tax
                     =Acidovorax citrulli (strain AAC00-1) RepID=A1TNW2_ACIAC"
                     /codon_start=1
                     /transl_table=11
                     /translation="MVGFLYNNLPAGSVYDTLFTIMSFDLVEIQVHDPLREKGVMYVG
                     QYGTSGYATAAKGYIYDFIVKGVPVSWIPLKFDDSVLSDDTPYNILVKTAIDKPLAEV
                     STIFLHCTADLWPKYKEENKDKFQGRNIIGYTVWETNVLPEKWSDFINQSVNEVWCPS
                     TYNEQVFRESGVTIPLRVVPHRFLRADLPARHNIQMGICGGETLTHNPNVLTFYSISE
                     LNERKNVPALIEAYCKAFTQDQKVRLILKVHYKNYSPENVTYCIGKLKQILRGYPNHA
                     PVQLIAKNLSELELLALHSIGDCCVSMTRSEAFGLTIFDAFNYGRKVIVPGYGGQTDY
                     LGGNYAGLVSYTLEDVKNMENFTHGYYMQGHQQWANPSIDHCVEIMRRVYNEKS*"
                     /db_xref="UniRef100_A1TNW2"
                     /db_xref="A0A0F9JBW3_9ZZZZ"
                     /db_xref="aav:Aave_2068"
                     /db_xref="A1TNW2_ACIAC"
     gene            177727..178779
                     /locus_tag="S16_GE16_scaffold_5545_prodigal-single_196"
     CDS             177727..178779
                     /product="Glycosyltransferase n=1 Tax=Bacillus
                     methanolicus PB1 RepID=I3E4D0_BACMT"
                     /codon_start=1
                     /transl_table=11
                     /translation="MKNPKILYVSCHAILEYDELRMFRDNGWSFFSIGAYITPETPHM
                     ASRPPLSDCSVLTGAFPVYHEMCNRNVKEGLPPSLHSKKFTPEFLDCFDVIIIMHVPE
                     WIVANWEVLRGRNVIWRTIGQSTPNVEKQIEPYRKEGLKVVRYSPKEQEIPFYAGEDE
                     LIRFGKYPSDFKMWEGNLEQVITIGQSMKKRSWWCNYDLFRQVTKDFPTKLYGNDNDD
                     EDEAIRGGQIPNYAQLIDVLSQNSVYFYTGTRPASYTLNFMEAAFAGTPMVSVSHQSV
                     LFEGKDYFEVPDLLEKYRAGFFSDDPDQLKDNISLLLYDRCLAESVSNKLRFMAAELF
                     DANKIRKTWERFLASL*"
                     /db_xref="UniRef100_I3E4D0"
                     /db_xref="I3E4D0_BACMT"
     gene            178776..179774
                     /locus_tag="S16_GE16_scaffold_5545_prodigal-single_197"
     CDS             178776..179774
                     /product="Marine sediment metagenome DNA, contig:
                     S12H4_S26731 {ECO:0000313|EMBL:GAJ22582.1}; Flags:
                     Fragment;;  TaxID=412755 species="unclassified sequences;
                     metagenomes; ecological metagenomes.;" source="marine
                     sediment metagenome.;""
                     /codon_start=1
                     /transl_table=11
                     /translation="MNVFLDFHHHDLFRSLYFLFHKRLGFTLYIPYGMEWRMEHGLYP
                     YPDMETSRQFLVSVRHTVNIYGDLPNVRMISPDEFKDIKIDLMVSTLPSHLVAMKSLA
                     EGYQTASKHILQTGNNVVPHTIDPLVKNLLSSSWLVYNTSTISHKLFYHQEFDTTRFC
                     PPVTMENPKSVYSLTHGFGTGCSPFTEDYSIFCSMKDRLSDFEFRCYGHGGEYGSAPD
                     VAKVIREAGFIFHTKPQGDGYGHIYHNASACGKPVIYKSSYLTKYGIPMTPALLFDDE
                     TSVDLSRLSIDAAIEKILEMCRNYPEITKKVHRKFTRVVDFDAEFIQIKKFLEELL*"
                     /db_xref="X1VQK5_9ZZZZ"
     gene            179771..180151
                     /locus_tag="S16_GE16_scaffold_5545_prodigal-single_198"
     CDS             179771..180151
                     /product="hypothetical protein"
                     /codon_start=1
                     /transl_table=11
                     /translation="MNVFTDYHHRDALDSLYRLFEGRFGMKLYVPSGIEYYDHGDLAI
                     HDGDDDRSIIDGLCVQYPKTSQEGFSPISQTSEHRYPIRYIPFEHFNDIKFDIFLPTL
                     PSNVRRFKRLAERMGQSPMGYTPS*"
     gene            180192..180842
                     /locus_tag="S16_GE16_scaffold_5545_prodigal-single_199"
     CDS             180192..180842
                     /product="hypothetical protein"
                     /codon_start=1
                     /transl_table=11
                     /translation="MQPLFVRVPYERREELYRGYHWVENTPIGRINACYMHSEFNTEL
                     FRPEWDKKDPTYMTSLMNVLDAENSDYLISLCDQLKWKLKIFGAGNRDQILSLIEDEA
                     TELQAAGFLGHLKQTDDGYGFNIHRGAYCGCQIITRSSYYRGRFFPNLYSSACLLFED
                     DTFIDVDRGLDYVLSELKHRSSHYREYYENSIRHARRVIDFDEEEKKIRVFMENLV*"
     gene            180860..181444
                     /locus_tag="S16_GE16_scaffold_5545_prodigal-single_200"
     CDS             180860..181444
                     /product="Uncharacterized protein n=1 Tax=Simkania
                     negevensis (strain ATCC VR-1471 / Z) RepID=F8L3D5_SIMNZ"
                     /codon_start=1
                     /transl_table=11
                     /translation="MRIGVGDTGQYFVTEENIKKFIALPPHNVWLKGFIDMIDFLSSY
                     SVEMMVEIGGWQGESATLFAYHFPKAKIYSVEPFIPNYDPELHVARQNMEIVEGNYRE
                     RIEKFPNIELLRMTSVQALQNFSDGSLDFVYIDGDHRYEFVQKDIGGWMKKVCSGGFI
                     GGHDQGMPGISKAIEEKLGKVDHSFVDGSWLKRL*"
                     /db_xref="UniRef100_F8L3D5"
                     /db_xref="X1RKY4_9ZZZZ"
                     /db_xref="sng:SNE_A19070"
                     /db_xref="F8L3D5_SIMNZ"
     gene            181554..181940
                     /locus_tag="S16_GE16_scaffold_5545_prodigal-single_201"
     CDS             181554..181940
                     /product="Uncharacterized protein {ECO:0000313|EMBL
                     :EZH71700.1};  TaxID=1317122 species="Bacteria;
                     Bacteroidetes; Flavobacteriia; Flavobacteriales;
                     Flavobacteriaceae; Aquimarina.;" source="Aquimarina
                     atlantica.;""
                     /codon_start=1
                     /transl_table=11
                     /translation="MYPPERRLGRWIFHNVVWTARGITAQYNALIDYVESDSVEFLKN
                     YMNSIDLLYLDSMDVPLHEGADRTPCQEHNLKEFQAAEPKLHRKSIVLLDDYFGGNGK
                     PRLCEPYMMSRGWRRILGYQQLLFVK*"
                     /db_xref="A0A023BNP0_9FLAO"
     gene            181977..182552
                     /locus_tag="S16_GE16_scaffold_5545_prodigal-single_202"
     CDS             181977..182552
                     /product="hypothetical protein"
                     /codon_start=1
                     /transl_table=11
                     /translation="MSEKKPTSPVKENAFDMGIAGTTGALDYAAGFGTPASPDMSQDP
                     SAFMGGKTLGSHSNTAASAPAQPMDMDQEVDAIYSKPVTPSPDEVMTGLKYELHNMVK
                     KDKGRAKGMVITNLKKDPHYYAKLGMLNIDDKEMMKEEAEKPTKSESQMMERVKLLNQ
                     MLEAKGKKAETPQSIKDALAETREKKSQRYK*"
     gene            182573..183667
                     /locus_tag="S16_GE16_scaffold_5545_prodigal-single_203"
     CDS             182573..183667
                     /product="Glycosyl transferase-like protein n=1 Tax
                     =Trypanosoma brucei brucei (strain 927/4 GUTat10.1)
                     RepID=Q383T0_TRYB2"
                     /codon_start=1
                     /transl_table=11
                     /translation="MKKIPRIFCVTLKETPLRTKGFLEVAAAAKLEVTMFPGVLGSRL
                     GLIPKFPNEIEAPGQDIVMNERAVGCNLSHLMLWKHLSMLPDEEFIIFEDDAVIPPDF
                     IDKFSALYAKLPDDWQMAYIGWIKYGKDVPPVLIDEGISIRIPTATHAYLVKKSILDE
                     LCSTLAPIQSNIDLTIINRLLPKIRYYVFDPSLVSQRSYLNTTDPVWTSLVYDWQNDL
                     YGCKKELLAQLELKDGWHPAENDGAKSWKWSKDAFSMRVPPNLDSITLVCSTPIENVL
                     QMHRDDTPLQIPLKVGDNALTIISKGSDLLQFTMKETFIPSENNPMSKDKRVLGICLK
                     RVLLTLGTTSIPIEVSKLGAAEPPPMTFKI*"
                     /db_xref="UniRef100_Q383T0"
                     /db_xref="Q383T0_TRYB2"
                     /db_xref="rba:RB11533"
     gene            183664..184431
                     /locus_tag="S16_GE16_scaffold_5545_prodigal-single_204"
     CDS             183664..184431
                     /product="Uncharacterized protein n=2 Tax=Prevotella
                     oralis RepID=E7RNW4_9BACT"
                     /codon_start=1
                     /transl_table=11
                     /translation="MIPRLVHFVFGLNEDFAKIPFSLYHYLAVASVRAINRDYEVVVH
                     YYYEPEGNEWWERCKQIAVMDKLEAPPSAFHGKSIKYYAHKTDWVRLDILFNEGGIYL
                     DMDTICISPFDPLLGSFRKCVMGLEVWNGELTGLCNAVIMAEKSHPFLKMWQDSFSDF
                     NPEDWNQMACRKPLELYMKHKSLVHIEPPESFFLLTWSEKDLRDAHVNVIAHPRSYSM
                     HLWESKAYKSHLQHITEPDIRTRHSTYNILARRAFAL*"
                     /db_xref="UniRef100_E7RNW4"
                     /db_xref="E7RNW4_9BACT"
                     /db_xref="acr:Acry_0387"
     gene            184494..186128
                     /locus_tag="S16_GE16_scaffold_5545_prodigal-single_205"
     CDS             184494..186128
                     /product="Uncharacterized protein {ECO:0000313|EMBL
                     :KKN61327.1};  TaxID=412755 species="unclassified
                     sequences; metagenomes; ecological metagenomes.;"
                     source="marine sediment metagenome.;""
                     /codon_start=1
                     /transl_table=11
                     /translation="MSNYKSYLLKSLGLREDQIPGGKGDNTNPQDVDQEQLKMGIKVE
                     MEHTHDADLAKEIALDHLSEDPQYYTHLKNAGMADELPNGQQPAQTPMMQKLISPTAI
                     MPTPVIAVGVRGTKTGLLPAGGQVADPEKARLGGLEKVEVLPQGGAVMPGDKARFGGL
                     EPVENPKANSQGAFANTPSSDAIKADGGHYTPDNKDITQGKCPVTSRKGNTEEHPMQV
                     QKLGNPPTEDDGTGRNGKGLELSAPETVEPHPMSKMVSGDPDRNLAKAGIDDAPETDE
                     GEPRKGPWGIELKGDEGEDQDEDNEEDKDEEGEDVSIDIKETLAEAKKEKWMQDLDIK
                     KGALKAKDPTPSTKLTGKDLNKLEKQAEKSGNTRQIKQVTLARTFKKAQHECATCGCG
                     NPEDDHGMKARFQKLANIKTEGWAMGEYTPEQQKAIDLLQKRGFREVGSFPGEPDADG
                     GNMGETVTVVLQKKQGPSRLSCEVDPDGSCNGQPVEQFLANQVREAGLTSEAGLTSEE
                     QKLQQLEELVGRLNAKGKVTPLLKKAQAYLVKSKSK*"
                     /db_xref="A0A0F9SGB5_9ZZZZ"
                     /db_xref="GWB1_scaffold_1776_24"
     gene            186206..187450
                     /locus_tag="S16_GE16_scaffold_5545_prodigal-single_206"
     CDS             186206..187450
                     /product="hypothetical protein"
                     /codon_start=1
                     /transl_table=11
                     /translation="MRLWHVALAFRAPPKSFQDRSIRVYITDRHPTDILRSFAHELIH
                     HWQNEHGALPNEAQKGGHAHYAQKNPVLRKREMEAYLLGNILFRDWQDENRYGPLNEN
                     LAIDNSHTLKIAIKNMLFDMIRQNVIKSYHRDATSGDMKPEDFVEDMAKKIELALEQM
                     IQTINDRGNWENQGNMISEMISRRQLKTFVKERIEKIMEVDFFKWREEQDRLALEKWN
                     KEHPNYHADSIGEMYDMKDELAADQAAAEEEEDANSYLLRQYSKKDKKKNKKNRKSRG
                     QQGFDLPQDRNLNYAKWLQQAFTHQKKLNKKAEKYYDIGFTPSLQGENHYCWYWNANT
                     NSIVTAKGGSHQSNFGKEIPYMSFRGRYDMKTKELSVAIPEFGAMKKPTGDLKKDAPP
                     GMIDALNKTFHNPKIFYFPFIV*"
     gene            187457..187858
                     /locus_tag="S16_GE16_scaffold_5545_prodigal-single_207"
     CDS             187457..187858
                     /product="hypothetical protein"
                     /codon_start=1
                     /transl_table=11
                     /translation="MSDEATNRFTEFDIMAALHARIAEKKAGATPAQSSTGKATVDPY
                     QMMVNRKNANAEEALAPVQTWPEEDVKKLEEFCKKMGIVGFNCGNMSPLAALALLKGK
                     LGVVDTPARTEGYGPNYPYTQAIQKKRLLHG*"
     gene            187878..188882
                     /locus_tag="S16_GE16_scaffold_5545_prodigal-single_208"
     CDS             187878..188882
                     /product="hypothetical protein"
                     /codon_start=1
                     /transl_table=11
                     /translation="MKPVKHIIIGTLLIGMLYLATGCATTAKIFGKKSTAEASAKAKV
                     ENVESQIGANLQDKLEQAANLTYGVGYALSKEENPSRSIEVARELNSRAASLTGAPTI
                     DEMNKMKQMIDDLTSQLQTEVARGQKALEAKDNEIYALQLESKLLVAAKDKEIQKYMK
                     LAQDTAMKADAIQAKLDDMNSFFGLGAIWYGLKRLVVSLAWFIGIGSILYLVLRFASM
                     SNPIAASIFGIFNLIGSWFVNIIKVLTPKAVEVAGYAEKAVVNEYKSIMVKLVDCIES
                     TKIQQKTAAAVAAAAAANAAAAAVPNSLNVLSTELSKTLNTNEKAAISQIKQDIGYTG
                     *"
     gene            188895..189575
                     /locus_tag="S16_GE16_scaffold_5545_prodigal-single_209"
     CDS             188895..189575
                     /product="hypothetical protein"
                     /codon_start=1
                     /transl_table=11
                     /translation="MTKQDLQNLIVECLNEYVAEHSPQPAKDTSMTLKKTELKSLVNE
                     IVRQCVKEASTQYKVQGKKSQLEEPGKRNKAREMQEDPEINEVAPPGGEDVVKAIKKS
                     GTADNPWAVAWSMKNKGQIENENDEGGEEHSQYDEGEEIRLIKGLALIVLKLLKMHQG
                     MEGTENEPESEEPVGEPEPKSEFPPKEKEDGEDLDENHKVQDRSFKTVKDLDNNPKNV
                     RNPKVPQS*"
     gene            189699..189992
                     /locus_tag="S16_GE16_scaffold_5545_prodigal-single_210"
     CDS             189699..189992
                     /product="hypothetical protein"
                     /codon_start=1
                     /transl_table=11
                     /translation="MQIYITDTTVKPAKDVVFGDYASAVRYLEGMSARSGQSRRDFML
                     LLESCGHGEDDGGSVTFVRAMAERYNIGVIREGRKMRCDITSAFAFNKPEYGS*"
     gene            189943..190746
                     /locus_tag="S16_GE16_scaffold_5545_prodigal-single_211"
     CDS             189943..190746
                     /product="Uncharacterized protein n=1 Tax=Oribacterium
                     sinus F0268 RepID=C2KYA8_9FIRM"
                     /codon_start=1
                     /transl_table=11
                     /translation="VTLPQPLRSISQSMGLNIGTPSQLRQDYYVYHLIDPNSNQVFYV
                     GKGCKSRMFAHEKCVRNNNHCERNPILFYKIRKILAASQKIGYIKIQENLTEPEAMAL
                     EVSEIKKYGRRSNKTGILCNITNGGEGMSGYIHSTRTKRYMSKLHSGTKNPFHGKRHS
                     VAVLQRLTKSAMGNSHAKGMVHTSKTKKKLSQMNLGKTVSLETRRRMSRSRARRPTKP
                     IFQFDKNNLFVQRWASASNAAKVLGFSKQCLSNCLRGEAKNLQRIYLEI*"
                     /db_xref="UniRef100_C2KYA8"
                     /db_xref="A0A0F8X6E4_9ZZZZ"
                     /db_xref="eft:M395_01370"
                     /db_xref="C2KYA8_9FIRM"
     gene            190743..191573
                     /locus_tag="S16_GE16_scaffold_5545_prodigal-single_212"
     CDS             190743..191573
                     /product="DNA/RNA helicase, superfamily II n=1 Tax
                     =Opitutaceae bacterium TAV1 RepID=I6B1I2_9BACT"
                     /codon_start=1
                     /transl_table=11
                     /translation="MNEMKILWCEPYKVKVGTINHWRRIWQIPVPVRAAFFEFWRESK
                     FELLAKGFRVYPEGNGNDKEWFLSETKLAQSQFEKIGVTRSLEPPPLSDYLLPVYDIG
                     DETGLRPWQSVAAGRLVSAINEWGCAIDGSDTGCHAKGQLILMADGTTKKVENIVIGD
                     KVMGWCGEQSVTKLHRGRQQMVKIIPTKGTPWVVNLDHILTVILTNGCSLSHKRTGGY
                     RYGSIVDIRIRDYLNLSRSTKHAMKLFSSGVAWEPKHQPVSPYFIGVLLGDGGMSSRS
                     *"
                     /db_xref="UniRef100_I6B1I2"
                     /db_xref="I6B1I2_9BACT"
     gene            191548..193383
                     /locus_tag="S16_GE16_scaffold_5545_prodigal-single_213"
     CDS             191548..193383
                     /product="DNA/RNA helicase, superfamily II n=1 Tax
                     =Opitutaceae bacterium TAV1 RepID=I6B1I2_9BACT"
                     /codon_start=1
                     /transl_table=11
                     /translation="MVECHLVRECKSHGWVLGDTKEEITKRITNSPNLFSWLRHQKLF
                     PIACESKFIPHDYKTGSSSQRLELLAGILDTDGYYHGGNGYEITLKSKQLSDDIAFVA
                     RSLGFAAYTKPCQKKCSNGVVGNYFRTHISGNVHLIPCRIDYKTAHPRRQKKDVLRRG
                     FKVELLSEDDYYGFSLDGDGRFLLGDFTVTHNTGKTYTACAVARDMGMKMVVICPKAV
                     ISAWNEVIKIHFGMEDSLIAVTNYEQLKIGKTSSEIASFVIPRATRRKTFTWKVPKNT
                     LIIWDEAQKLKNWKTKNAKTCIAAHKQGYKQLFCSATTATTPLELRTVGTCLKLFKGG
                     QQGWSQWLREHGCQKGMWGMEFTSDPKLRQKILKKLNKDVFLDRGVRLRRDTIPNFPD
                     CDLFAVLLDMAEQDTKQINSIYDEMEKELKELEKNSKTTKMNHLVVELRHRQRIELVK
                     VPLFIDMIEEAKEEGFSVAVFVNFTDTLNAIAKRLNISCIFDGKVGDAVREANRKRFQ
                     NNEEQVILVNVQSGGGGLSLHDLFGGHPRMSLISPSYSAVNMRQVVGRIWRDDAKTKA
                     IQKLVCVAHTVEENVYHNVMRKLNNLDLLNDGDLRFSKDYTLVTQ*"
                     /db_xref="UniRef100_I6B1I2"
                     /db_xref="I6B1I2_9BACT"
                     /db_xref="acu:Atc_1180"
     gene            193380..194039
                     /locus_tag="S16_GE16_scaffold_5545_prodigal-single_214"
     CDS             193380..194039
                     /product="Group I intron endonuclease n=1 Tax=Nostoc sp. 
                     (strain ATCC 29411 / PCC 7524) RepID=K9QVA5_NOSS7"
                     /codon_start=1
                     /transl_table=11
                     /translation="MNKVGIYKIQNRTNGKYYVGSSRRLERRMFYEHRWMLRRGEHFN
                     PHLQNAWDKYGESNFDFLVVEVLSPEVSEKTLLSAEQRHLDVLKCSPQLGYNSTFIAG
                     KVELTPAMRKAQSIRQKKWLKKNGHPLLGTHPSQETLERLSLSHRGLKLSESAKKKIS
                     GKRSVAHRQSVKEKKRRWWEQLRQNPIAYSEFCKNRAIKMAEKRYGNYAYAKNYEIIH
                     S*"
                     /db_xref="UniRef100_K9QVA5"
                     /db_xref="nop:Nos7524_3219"
                     /db_xref="K9QVA5_NOSS7"
     gene            194008..194373
                     /locus_tag="S16_GE16_scaffold_5545_prodigal-single_215"
     CDS             194008..194373
                     /product="hypothetical protein"
                     /codon_start=1
                     /transl_table=11
                     /translation="MRRTMKSSTAKVVIVKINGKKSRVPVDAAIHDDIFIEAATRVVE
                     KHRKDMSFFHKIRIIGECYEKDDENTPSKHYQVNMYHILMNAGLYSVAELLREKAKNL
                     HNVDLQLEPARANAGKSNT*"
     gene            194351..194782
                     /locus_tag="S16_GE16_scaffold_5545_prodigal-single_216"
     CDS             194351..194782
                     /product="hypothetical protein"
                     /codon_start=1
                     /transl_table=11
                     /translation="MPENPTPDSSSLERVVSVLAQTVDELTQKVHSLEVDKLTKETQL
                     TPEQLEEAGYSVEPPPRTRKGGGFRPIMAHEILEAKKTLTEKYPKGFNESMVARQLRV
                     NYITYRKYAKMHGLWXXXXXPPNQTSGGRKVFLTPNEGSIP*"
     gene            195079..195537
                     /locus_tag="S16_GE16_scaffold_5545_prodigal-single_217"
     CDS             195079..195537
                     /product="hypothetical protein"
                     /codon_start=1
                     /transl_table=11
                     /translation="MAKSPEHILSKSGVLASFSVSKKISEEEVHAMMENAQSRGKSED
                     EILDLVKTRIMMEIMDATRKGTLPGIILENSQRKLIPIQSVTALNRMVEVLSQKMKQK
                     KFDKLSLCYFINYLVGSLGLVEEDFEEFHRRMRKARSEDGEDDDDDAEFA*"
     gene            195596..196750
                     /locus_tag="S16_GE16_scaffold_5545_prodigal-single_218"
     CDS             195596..196750
                     /product="Putative uncharacterized protein n=1 Tax
                     =uncultured organism MedDCM-OCT-S09-C426
                     RepID=D6PL36_9ZZZZ"
                     /codon_start=1
                     /transl_table=11
                     /translation="MEIMSAKTAKLHLDPNEETVMITGVTGQDGSHMADLLLRTTTHN
                     IVGGARRLAVDNHKNIQHLEGNPRFNIVNFDLSDTHAIDQILQEVRPSYFINLAAQTF
                     VKASWDFPVQTWEVNTTGVLHILEAIRQYVPSCRFYNAGSSEEFGDVVYSPQDEKHPM
                     RPRSPYAASKAGARQIVKVYRESYNLFAIQSWLFNHEGTRRGKEFVSRKITSNVVRIY
                     QEIKAGLGSPIMPLELGNLSAKRDWSDAEDLVSAIWLMVNNSEPAEYVVSSGENHSIR
                     EFVEFAFEGVGIKGRWVGEGENEQFVTNIYEGVDTVLVRVNPAFYRLAEVADLLGDSS
                     KIRRELNWRPQTDFQHLVAKMVHCDMAEAGLSEDFFNLHVKIGVKKSAKS*"
                     /db_xref="UniRef100_D6PL36"
                     /db_xref="D6PL36_9ZZZZ"
                     /db_xref="pdi:BDI_2203"
     gene            196825..197493
                     /locus_tag="S16_GE16_scaffold_5545_prodigal-single_219"
     CDS             196825..197493
                     /product="hypothetical protein n=1 Tax=Flexithrix
                     dorotheae RepID=UPI0003718789"
                     /codon_start=1
                     /transl_table=11
                     /translation="MKSNLTEIIFIVDRSGSMESIRKDMIGGFNSFIKEQLKVPTDCK
                     VSFYQFDTQDPKVETVYEQRNLSVVPELTMETFVPRGGTPLLDAVATVVKKVEQRHAE
                     TEDYSRPSKVLVVVITDGEENSSVEWNGAQVKQIIESKEENDQWEFVYLGANQDAWAV
                     GGNLGFKASSTLGYVASAGGTNAMWSSLSDKTAKYRCAANVTRGLEFDDDDKKAQEKQ
                     GYKP*"
                     /db_xref="UniRef100_UPI0003718789"
                     /db_xref="W6MD72_9GAMM"
                     /db_xref="nbr:O3I_002355"
                     /db_xref="UPI0003718789"
     gene            complement(197550..198185)
                     /locus_tag="S16_GE16_scaffold_5545_prodigal-single_220"
     CDS             complement(197550..198185)
                     /product="HNH endonuclease domain protein n=1 Tax
                     =Verrucomicrobiae bacterium DG1235 RepID=B5JDL1_9BACT"
                     /codon_start=1
                     /transl_table=11
                     /translation="MQGIENKLLVLKLNKNWVAVDTAIVGDAIIDLAGGKNSYAVDVD
                     YELNEDGNPDFQNPKPFRPVDWEEWITLPVRSWDFSIKTIRMEIRVPTILVAKYYAKI
                     PEVRFGKHPSNEQIRIRDGNRCQYTGRKLKRDEVSIDHVVPRARGGQDTWENQVVTSK
                     TLNAMKGDKLNSEIGLKLIAKPTKPKPIPRYKLIREARHADWRLFLKDLDE*"
                     /db_xref="UniRef100_B5JDL1"
                     /db_xref="B5JDL1_9BACT"
                     /db_xref="ote:Oter_1048"
     gene            complement(198256..198825)
                     /locus_tag="S16_GE16_scaffold_5545_prodigal-single_221"
     CDS             complement(198256..198825)
                     /product="ATP-dependent Clp protease proteolytic subunit 
                     {ECO:0000256|HAMAP-Rule:MF_00444,
                     ECO:0000256|RuleBase:RU003567}; EC=3.4.21.92
                     {ECO:0000256|HAMAP-Rule:MF_00444,
                     ECO:0000256|RuleBase:RU000549};; Endopeptidase Clp
                     {ECO:0000256|HAMAP-Rule:MF_00444};  TaxID=1262839
                     species="Bacteria; Firmicutes; Clostridia; Clostridiales;
                     Clostridiaceae; Clostridium; environmental samples.;"
                     source="Clostridium sp. CAG:780.;""
                     /codon_start=1
                     /transl_table=11
                     /translation="MSMKLPDFTDDTLFNYGVDKDHRRIFLFDDVDNMPIGLVIKALY
                     MMEAASPKKGIELFVGSYGGCEYDMFALHDAIQIIRCPINTIAIGKCMSAAPLLVACG
                     RKKYRCATENTCFMVHQGHGDIGGKVDEVKNDLEHWKALERKWCLLMERHTKKSAAFW
                     KSQCEKVGNKYFDAEQAVEWGLIDYVLSK*"
                     /db_xref="R5Q5M9_9CLOT"
                     /db_xref="apc:HIMB59_00012890"
                     /db_xref="UniRef100_R5Q5M9"
                     /db_xref="3.4.21.92"
     gene            198950..199213
                     /locus_tag="S16_GE16_scaffold_5545_prodigal-single_222"
     CDS             198950..199213
                     /product="hypothetical protein"
                     /codon_start=1
                     /transl_table=11
                     /translation="MFSHDNLNMDVLLHTTQEMKDMYYHFMKPRGLLDYVSYILNEFE
                     WESGVRIDIVRLYPDTIVVKWIRLENQLSLLGQIKSLAGRLDS*"
     gene            complement(199182..200006)
                     /locus_tag="S16_GE16_scaffold_5545_prodigal-single_223"
     CDS             complement(199182..200006)
                     /product="Uncharacterized protein n=1 Tax=Simkania
                     negevensis (strain ATCC VR-1471 / Z) RepID=F8L9F5_SIMNZ"
                     /codon_start=1
                     /transl_table=11
                     /translation="MSKITLIVPDLHLRWRLAQKIIDSAGADEVIFLGDFFDDFNDCP
                     IAINEMIDWLESIINRPNYIFLYGNHDLHYASPHEHLRCSGYAQWKHFIIRDRLSRKF
                     WDHFKFYHFLDDKWLLSHGGLHNLNLPSKICDLHEDRPTFFRKVDEFLEDASMKAFRE
                     TSWFSHAGQSRGGLHRVGGITWCDFEREFYPIIGLNQIVGHTPQGLGFPKWCVLQKGE
                     RVSYHPYETWKPKPALVDDVNASVNIDLDVFLNMHWGFWDGTNLTVLNYQDDLQET*"
                     /db_xref="UniRef100_F8L9F5"
                     /db_xref="sng:SNE_A16110"
                     /db_xref="F8L9F5_SIMNZ"
     gene            complement(199978..200892)
                     /locus_tag="S16_GE16_scaffold_5545_prodigal-single_224"
     CDS             complement(199978..200892)
                     /product="Putative uncharacterized protein n=1 Tax
                     =Desulfotomaculum kuznetsovii (strain DSM 6115 / VKM
                     B-1805 / 17) RepID=F6CQV3_DESK7"
                     /codon_start=1
                     /transl_table=11
                     /translation="MEGLLYPHWRFLCPILGKYFNDFGDSLIVNIMRTYNQISEAIEQ
                     EIARKYAEGHSSIRVGKEFGVHFSTVLKIVRRRGIEPRSTTQTSKRYSFNEDFFESID
                     TEQKAYWLGFILADGCISRGKDLIIVLKASDSEHLKKIVADIKGTNQFQHIRNNGGFN
                     GINAVRLSIRSKKMCDDLKKHGITERKSLTAKIPSCVPAPLRHHFWRGVVDGDGHVCV
                     NRQGKYKYLEVGLCGNKSVVTSFSTFIANIIGVRPAVCSDHSIWKTKVGCKNASKLCT
                     CLYDKSVIFLERKLNIYKEYVEDNAHRS*"
                     /db_xref="UniRef100_F6CQV3"
                     /db_xref="dku:Desku_1111"
                     /db_xref="F6CQV3_DESK7"
     gene            200963..201035
                     /locus_tag="S16_GE16_scaffold_5545_prodigal-single_trna_1"
     tRNA            200963..201035
                     /product="Ser"
     gene            complement(201081..201437)
                     /locus_tag="S16_GE16_scaffold_5545_prodigal-single_225"
     CDS             complement(201081..201437)
                     /product="hypothetical protein"
                     /codon_start=1
                     /transl_table=11
                     /translation="MPENQDNKVFVPEPTPEQTPVDPVVKLPEASGVLTINFDELKEN
                     SVVVIKINPEGMQQRMAATQQIAMALRPLRESIQKKNIAFIVMATQETMEVLDPQQME
                     QLGWVKKEPSRIIIPR*"
     gene            complement(201430..201582)
                     /locus_tag="S16_GE16_scaffold_5545_prodigal-single_226"
     CDS             complement(201430..201582)
                     /product="hypothetical protein"
                     /codon_start=1
                     /transl_table=11
                     /translation="MNSTPKPSKNAGKGMKPITGYNPSNWYKNYPAIDWGHKPTPKPK
                     KDKSNA*"
     gene            complement(201579..202214)
                     /locus_tag="S16_GE16_scaffold_5545_prodigal-single_227"
     CDS             complement(201579..202214)
                     /product="Uncharacterized protein {ECO:0000313|EMBL
                     :KKL52960.1};  TaxID=412755 species="unclassified
                     sequences; metagenomes; ecological metagenomes.;"
                     source="marine sediment metagenome.;""
                     /codon_start=1
                     /transl_table=11
                     /translation="MKIFLIRMVGILCLMPLLMSGEINSSNGVGIKDWTWKVVHCTDG
                     DLISIDYVMTNNTPHKIINAQFEVILWGTSLTTILNNDSRQLAKVIRKDLDDVGYSFC
                     PSNSVHKSGVDVALQKYMSSTVKSVSLTLNELMDIPLVCFYTGVPLSLKTNEYTTVSL
                     DRLDNEKGYTKNNVVFCCRFINVMKSTLSYDQFVTACGTVFHHCSTKSIRQ*"
                     /db_xref="A0A0F9F6T2_9ZZZZ"
     gene            complement(202235..203059)
                     /locus_tag="S16_GE16_scaffold_5545_prodigal-single_228"
     CDS             complement(202235..203059)
                     /product="Putative GIY-YIG family homing endonuclease n=1
                     Tax=Acinetobacter phage Ac42 RepID=E5EYK1_9CAUD"
                     /codon_start=1
                     /transl_table=11
                     /translation="MSMTIYKTTNLVNGKIYVGKDASNRPTYLGSGHVLRRAITKYGK
                     ENFKKEVLERCSSLEELAKKEIEWIARLHSTDRKIGYNLTEGGTGGNTFSLMDPQRKA
                     RRKKELTEAARKYVSSPEGKKFLSENTKKTWRRKSHREFMTKMMTGREIKWASKISRS
                     IKEWHKTNPIPEESRKRAAEICRQKMTGKEFKPFSEEVKQKIIRMYQTMGPVLIARHL
                     RDEGYDASSYLVRVALKKAGIYKKWQKGIGNKTENKHPFQNVETRTQCSDIQLDFL*"
                     /db_xref="UniRef100_E5EYK1"
                     /db_xref="A0A0F9NCS8_9ZZZZ"
                     /db_xref="pln:Plano_2883"
                     /db_xref="E5EYK1_9CAUD"
     gene            complement(203097..204185)
                     /locus_tag="S16_GE16_scaffold_5545_prodigal-single_229"
     CDS             complement(203097..204185)
                     /product="Uncharacterized protein {ECO:0000313|EMBL
                     :KKL98398.1};  TaxID=412755 species="unclassified
                     sequences; metagenomes; ecological metagenomes.;"
                     source="marine sediment metagenome.;""
                     /codon_start=1
                     /transl_table=11
                     /translation="MKIDLNAIDQTQFMMHPHIVNGETLWLVQPQHIGAKFTQDNKIF
                     RSSVWNDQGELVSAGFPKFTNWGENPDHFPVPKSLKGCSITEKLDGSLLIVTKYKGNF
                     ILRTRGTVDASKLDNGYELEIFKDAHLHRIDGDSDTWGFSILFEWVSPNQRIILNYGD
                     QPDWYLVGIVDHDDYRLAGQDFLDQWAQQHGLKRPASYKFPSVESLMKDVEQWKGKEG
                     VVIYSGDGQVLHKVKALEYLVKHRFKSEATLENTLDLYFSMGRPLYPEFEKKLVEAFD
                     YECFEMVRGYASSICDSAKDVQRIVEGMDIFVKEILIPLPTRREQAEKVIGAYGTTNR
                     SSFVFARLDGKNLNDDQMKKLFWQILKK*"
                     /db_xref="A0A0F9GI09_9ZZZZ"
     gene            complement(204216..204371)
                     /locus_tag="S16_GE16_scaffold_5545_prodigal-single_230"
     CDS             complement(204216..204371)
                     /product="hypothetical protein"
                     /codon_start=1
                     /transl_table=11
                     /translation="MKDILKFMSESPILTGFIILIAAITVSEVAKYIAYAFQRRLPES
                     EKDEEDD*"
     gene            complement(204355..204675)
                     /locus_tag="S16_GE16_scaffold_5545_prodigal-single_231"
     CDS             complement(204355..204675)
                     /product="hypothetical protein"
                     /codon_start=1
                     /transl_table=11
                     /translation="MIPDREGIWEWFEKDGTRRLMTVVDVELSTREQPWLRVYWWGGY
                     YNVADNPNNPGLFGKREWPDNWGKRVGGVGSMPEEALYNGPTPEQREKILDTLRKHRN
                     ERHP*"
     gene            complement(204672..204971)
                     /locus_tag="S16_GE16_scaffold_5545_prodigal-single_232"
     CDS             complement(204672..204971)
                     /product="hypothetical protein"
                     /codon_start=1
                     /transl_table=11
                     /translation="MKPVNLTLLTIPRLKAYRKVLYKKIGPYEMCWCGDPCCDAEMEN
                     AVENPKYQFLKAELERVNEALGKRQLQQIKKERKAKWADMVRIAPDKKRWHSQNK*"
     gene            complement(204968..205237)
                     /locus_tag="S16_GE16_scaffold_5545_prodigal-single_233"
     CDS             complement(204968..205237)
                     /product="hypothetical protein"
                     /codon_start=1
                     /transl_table=11
                     /translation="MNDQTVFLVKFEKGYYAADQKGEYDWKFTPDPNLANQYKTRKKA
                     QARVDWAKCLLNDGEPLNSEDPTHIAVKGKIEIEEWILRTRLLKV*"
     gene            complement(205230..205379)
                     /locus_tag="S16_GE16_scaffold_5545_prodigal-single_234"
     CDS             complement(205230..205379)
                     /product="hypothetical protein"
                     /codon_start=1
                     /transl_table=11
                     /translation="MKIDTDKIFEEWWKEEQESYQPLNSYRKMVKAGWDACLRKLPKE
                     DEENE*"
     gene            complement(205376..205588)
                     /locus_tag="S16_GE16_scaffold_5545_prodigal-single_235"
     CDS             complement(205376..205588)
                     /product="hypothetical protein"
                     /codon_start=1
                     /transl_table=11
                     /translation="MRPIGTIWDDYLFANPLTDEEMKALLKHVRYAVDALRLLSDKRY
                     RLVLSDLQQEQMKLEGYVDARRDRKR*"
     gene            205613..205873
                     /locus_tag="S16_GE16_scaffold_5545_prodigal-single_236"
     CDS             205613..205873
                     /product="hypothetical protein"
                     /codon_start=1
                     /transl_table=11
                     /translation="MFGEQFRRTRQSKDGTITMNCNEDTSPGLIRCPVKDHSRRTYPL
                     MWVARAIHTFPKVISLFTKMALLPETTQMNRLSPMSTATVGR*"
     gene            complement(205765..206049)
                     /locus_tag="S16_GE16_scaffold_5545_prodigal-single_237"
     CDS             complement(205765..206049)
                     /product="hypothetical protein"
                     /codon_start=1
                     /transl_table=11
                     /translation="MTLNIPILTKDEFRRLLMDHITHDKKDWSKEEVMQYMIDEGFPK
                     LDFENLNTVLPKIFVYLPTVAVDMGDNRFIWVVSGNNAILVNKEITFGKV*"
     gene            complement(206046..206321)
                     /locus_tag="S16_GE16_scaffold_5545_prodigal-single_238"
     CDS             complement(206046..206321)
                     /product="hypothetical protein"
                     /codon_start=1
                     /transl_table=11
                     /translation="MIRFYNENGCETPKDPHDAWEREIRNALLPIVQKAAAEGVSLRD
                     IQFLISEDAAFLCAEYRLRRGTAEYKAKKEASRTIKCGGAEVTFEKV*"
     gene            complement(206352..206687)
                     /locus_tag="S16_GE16_scaffold_5545_prodigal-single_239"
     CDS             complement(206352..206687)
                     /product="Uncharacterized protein n=1 Tax=Chryseobacterium
                     gleum ATCC 35910 RepID=D7VWE6_9FLAO"
                     /codon_start=1
                     /transl_table=11
                     /translation="MARGQWIEFPSHYTWVVVRSYKEFVETVLRQGMPTRIAFDHDLC
                     YEDQNKTENFKEKTGYDCAKWLADYCIVNTLPLPDYYVHSFNPVGRANILQFLNRFQE
                     IRPDLQVQA*"
                     /db_xref="UniRef100_D7VWE6"
                     /db_xref="A0A086ATX6_9FLAO"
                     /db_xref="chz:CHSO_0935"
                     /db_xref="D7VWE6_9FLAO"
     gene            complement(206742..207560)
                     /locus_tag="S16_GE16_scaffold_5545_prodigal-single_240"
     CDS             complement(206742..207560)
                     /product="Putative uncharacterized protein n=1 Tax
                     =Bacillus sp. BT1B_CT2 RepID=E5W276_9BACI"
                     /codon_start=1
                     /transl_table=11
                     /translation="MYKNKLGVEIPLGEVKEKYFSQWKIKDIASHYGCSWQQIGKIVW
                     KEIPTRREHKYKYEINHSYFDKITTEEQAYVLGFLCADGSVSKNQNSLLTLVSKDVDA
                     VERIKTSLKSSSPITIMENDDGTYYRIAFYSKQICDRLTDLGCVPQKSQFLQWQIGSI
                     PRNLIRHFIRGYFDGDGHFSFWKHRGKYLKSHWTITSTLPFCEGMSGYIKHRFGFNCY
                     MSRRHKKSKSNNRTIELSGNRQITKLMNWIYEGATIFLQRKKSKFEEFQKAYGK*"
                     /db_xref="UniRef100_E5W276"
                     /db_xref="cbv:U729_3203"
                     /db_xref="A0A0A7G2V2_9CLOT"
                     /db_xref="E5W276_9BACI"
     gene            complement(207608..208585)
                     /locus_tag="S16_GE16_scaffold_5545_prodigal-single_241"
     CDS             complement(207608..208585)
                     /product="Putative uncharacterized protein n=1 Tax
                     =Moumouvirus Monve RepID=H2EF98_9VIRU"
                     /codon_start=1
                     /transl_table=11
                     /translation="MSYMPHIDNLYKNQEILLFKEAFALEKIHGTNAKIVWKCNPSNQ
                     AQRQLVFFSGGTKHELFVSLFDKDVLIAKFTEMGIPVDRDVTVYGESYGGKEQGMSET
                     YGKVAKFIAFDVQIGDCWLDVPKAEGFVKSLGLEFVHYKRVTTDLPALDAERDAPSMQ
                     AIRNGISMIVPEGADFNCPAGTVVEPYGTHGDRIANPRKREGVVLRPIIELTKNNGSR
                     LICKHKRDEFRETKTPRPVVDPAKMQVLADAERVADEYVTIMRLQHVLDKLPGHCIER
                     MREVISAMTEDVLREGAGEIVESEAVKKALGKKTAVMYKDFLKSQIGSK*"
                     /db_xref="UniRef100_H2EF98"
                     /db_xref="A0A0F9PC02_9ZZZZ"
                     /db_xref="H2EF98_9VIRU"
     gene            complement(208628..209362)
                     /locus_tag="S16_GE16_scaffold_5545_prodigal-single_242"
     CDS             complement(208628..209362)
                     /product="Uncharacterized protein {ECO:0000313|EMBL
                     :KFZ26324.1};  TaxID=1541960 species="Bacteria;
                     Tenericutes; Mollicutes.;" source="Mollicutes bacterium
                     HR2.;""
                     /codon_start=1
                     /transl_table=11
                     /translation="MYLSDMKHIDKTLLRKYCYEDGLPLAEMARRFGVCKITVHRRIK
                     KLGFENRKKPSLVEDLTNQTINNLTFIKYVKNDRFGKAVWLCKCHCGKEKLLNASAIK
                     ANLTTSCGCNKRKNLSTGYELISGAFWNKLRKSALSRDIEFTITIEEAWEIFLRQNKQ
                     CALSGVSLTMVSNNDRSLSQTASPDRIDSTKGYTKNNFQWVHKRINRIKNILSVDELI
                     FWSRLIQKKTKGIVTEKYNPDVLAWE*"
                     /db_xref="A0A094IKN2_9MOLU"
                     /db_xref="GWB1_scaffold_6850_9"
                     /db_xref="efau:EFAU085_02818"
     gene            complement(209526..211145)
                     /locus_tag="S16_GE16_scaffold_5545_prodigal-single_243"
     CDS             complement(209526..211145)
                     /product="RIIB n=1 Tax=Aeromonas phage 31 RepID
                     =Q56EB4_9CAUD"
                     /codon_start=1
                     /transl_table=11
                     /translation="MNIVTATKSNNTITVLVNEDGSIKPIPVTSEHPKWTEILEAWTK
                     QDFESLLDLMSMKKIVERFSNGDLIVSDSGVFYKEIQLVGVDVDRIMAFLRSGDPYQP
                     IANYMVRKLKNPSKRAINEMYNFLEHKQMPLTPNGTILAYKGVLPDFFSVSSGKEPLL
                     QGRRNEAGQIFNGVGETIEMSRADVDDDFRRGCSGGLHAGSLDYARDWARSHKGVIIV
                     IEIDPPDVVSVPEDCQCKKLRCAKYKVIGLYNGPLPDTYTAEFSTPEGEDANDEESEE
                     CVDCGANPCRCDNCDWCGCHVDDCTCNECSECGMDRDACQCQHEKVCGANDNPSPEET
                     CPCQTCESQTPTSLGEPTTTDNVVEVPRDENAEKGLNAQKETAHEILGLDTKGNEIRQ
                     KFVAALCEQMGLQPDAITDRKDFIDDLGFDSLDMVEVLMALEEAFNMEITDEEAERCK
                     TVGDAIAALEKRLGVQKVEVSDTYQKVQEPPIPQDADAKTYAEGFELGLRNGVRRRKR
                     LYLEGNPNALAYERGYCAGYRAGRKDYIQKQ*"
                     /db_xref="UniRef100_Q56EB4"
                     /db_xref="A0A0G1W240_9BACT"
                     /db_xref="nml:Namu_2667"
                     /db_xref="Q56EB4_9CAUD"
     gene            complement(211158..213500)
                     /locus_tag="S16_GE16_scaffold_5545_prodigal-single_244"
     CDS             complement(211158..213500)
                     /product="RIIA protein (Fragment) n=2 Tax=mine drainage
                     metagenome RepID=T1C4P6_9ZZZZ"
                     /codon_start=1
                     /transl_table=11
                     /translation="MIHVDNTQTIETAGAPKSIGKVTTTLKNLPFLISALSDRIYKDK
                     PGAIVREYSTNAWDSHILAKLPINELQVSLPTLNDPVLRIRDFGRGLTSDQIRDLYCI
                     LGESDKRGSNDLNGQLGLGCKSGFAYGDSFMVTSWVNGEKTIYNIIKGDDHKEGDVLE
                     MARVPMAEGERTGIEVAVPIKVNDLHTIHSKAADLYKYWTVLPTISNMDESELSRMMK
                     FRNEDPFLSGEGWEIRPHSGSYGSGKSVAVMGQVAYPIDWSMLSSKLAITPQKRILLE
                     ILQSNDVVLSFPIGSLKFTINREELEYTETTYKNLEDKIEEICTTLDESVKSKFSNAK
                     SLWEAKRIYLSLFGRNLVNNSDDDDDDDSSPSSVDSAIKVLDGEFYRLEETFKGKLVW
                     NGLVIDTPHFAQMNHWDCDRPDAAFDDVTSPYAPCLISYRKKKTRVKRLVCSDGNHNR
                     ITPYNGVKVVILDGRYASQATAVARYFLLQPHMNISKVHVLRFANDEQKEKFFAHYNF
                     ETAEYVNVSTIIEDVKEWQRLTRKTYGRGGGSGKSAVLKYIDVETGDVKEEAVCLRDL
                     EDGGVYVASRRKHVMPKGQCHLRHYRLAEYVRYIAEYCGGGFDRVYCIPEGKLTAKWF
                     QKAKSEGLWVEVTDYVKENADVSVTDDMKMRYHYNEFVDNTSFCLNRAWMRAIIEKLS
                     GSSSEFQDYADAVVSNPDDFSELTNSCNFFGIEPPSFGKSPVNFKKLLKAISDKYPII
                     EWMGFGTYDSVNTNKLNALAIYIETVDASKKMLTSVPEPV*"
                     /db_xref="UniRef100_T1C4P6"
                     /db_xref="A0A0F9FAG8_9ZZZZ"
                     /db_xref="nml:Namu_2668"
                     /db_xref="T1C4P6_9ZZZZ"
     gene            complement(213547..213798)
                     /locus_tag="S16_GE16_scaffold_5545_prodigal-single_245"
     CDS             complement(213547..213798)
                     /product="hypothetical protein"
                     /codon_start=1
                     /transl_table=11
                     /translation="MFTKPQYKHDCKSCVFLGNLLAGGKAADLYFCPQHGMPTVIARY
                     SNELGDYSSGLTFGHPETGNIAELMVARATAVRKGLLTE*"
     gene            213916..214902
                     /locus_tag="S16_GE16_scaffold_5545_prodigal-single_246"
     CDS             213916..214902
                     /product="hypothetical protein n=3 Tax=Acetobacter aceti
                     RepID=UPI00037AF225"
                     /codon_start=1
                     /transl_table=11
                     /translation="MATRVLFICKKRLTEYGISYGLINSCRFLCNALKRLGVEAKVVS
                     VLDNNAIDREVHQYKPTHVFIEALWVVPEKFKVLLPRYPKVKWYVRLHSNIPFLANEG
                     IAMEWIVKYDALQKKHPNFHIAPNSKKLARDLRISRNISTVYAPNVYCPHLEEHIKYT
                     KVPVHHHHDVLNIGCFGAIRPMKNHLTQAIAAMAFANRINKKLHFHINGRCEQHGEQF
                     HRNLHHLFEGTKHKLVGHPWMPHDEFMGLVREMDLGMSADIPVIGSKEIGWLNFWYKE
                     PDPTDADDIVWFLYLAYYGKKIGLQNLNKIGLELYNYKAMTAWMELFFPNIS*"
                     /db_xref="UniRef100_UPI00037AF225"
                     /db_xref="A0A0D6MTW7_ACEAC"
                     /db_xref="goy:GLS_c23090"
                     /db_xref="UPI00037AF225"
     gene            215024..215473
                     /locus_tag="S16_GE16_scaffold_5545_prodigal-single_247"
     CDS             215024..215473
                     /product="Uncharacterized protein n=1 Tax=Bacillus phage
                     Bastille RepID=J9PM76_9CAUD"
                     /codon_start=1
                     /transl_table=11
                     /translation="MLMHEYGTLMKFPDYDSPNRYVKFSDLVGKTLAKVDGRKGDESI
                     HFTTVDGDEYHLWHQQDCCESVTVEDICGDWDEIIGEPILKAEESTNVPEGFADPYAE
                     GNKFHYRESFTWTFYRITTMKGQVVIRWYGTSNGYYSESVSFCKYDK*"
                     /db_xref="UniRef100_J9PM76"
                     /db_xref="A0A024B357_9CAUD"
                     /db_xref="gau:GAU_1797"
                     /db_xref="J9PM76_9CAUD"
     gene            215873..218005
                     /locus_tag="S16_GE16_scaffold_5545_prodigal-single_248"
     CDS             215873..218005
                     /product="Conserved hypothetical cytosolic protein n=1 Tax
                     =Pirellula staleyi (strain ATCC 27377 / DSM 6068 / ICPB
                     4128) RepID=D2R5Y9_PIRSD"
                     /codon_start=1
                     /transl_table=11
                     /translation="MLTITQIYLEKRLKVLLPKGGTKEINRLLVATLAKNFESLGYNF
                     TPKLFRALAKLTEAQLTEFYTTTLPVLKQMRGAHRRYCPMYPNFPQQVIDASDFELYW
                     NAICHYWSFWAKDLGLADDTWLPEYEKKERMPLAEPTKLDTIDLGTEQDFKSIFTTLV
                     SAKSSISESDKQIVEWFVQTYRDRINLILPETITMKEQVALVAGLILKYTPTSAVVMT
                     KYVKTPTDVLRVAAAFAGGDVSLAEAVKFKKFSRPVRRFLLTLLEACKTDIAQEMVKY
                     QSRWQRLGEVIHPGEYAKQFPRSFAAFKAIRNEKVQTFNGKVEAALQDDVSEAVSLLV
                     TRPGDFARRLDHVLRMSEGKRAAFAKKFLGVADKVSTTVLLQLFTHFKTRSEVKTRSV
                     FPKGNLAKIHVLETTPPTIDERFCLSLAEKIRNVLVKRFAALDNLGKVYLDPTLKNYL
                     VPFSQRSAAKALRTIVRGSQIPLDGDYDTVRFFVWWKNMNAGQVSETAWNDGDRVDID
                     LTASILREDFTCLTDVAYYNLRDFAGHHSGDITNAPRGASEFIDISLDAVLQGGGRYV
                     VMCINSYTQHKYCDLPECFAGWMGRKSPNSGEIYEAKTVKNKIDIASDTTVVLPLVID
                     AKTRRVVWMDLGLKQRPSWNNVRNNAGNISLVVKAMTELHKPNLYDLLSMHIDARGKV
                     AKTPEAADVVFSPETIAFDTDTVLTKYV*"
                     /db_xref="UniRef100_D2R5Y9"
                     /db_xref="psl:Psta_4428"
                     /db_xref="D2R5Y9_PIRSD"
     gene            complement(218021..218824)
                     /locus_tag="S16_GE16_scaffold_5545_prodigal-single_249"
     CDS             complement(218021..218824)
                     /product="Uncharacterized protein {ECO:0000313|EMBL
                     :KFZ26324.1};  TaxID=1541960 species="Bacteria;
                     Tenericutes; Mollicutes.;" source="Mollicutes bacterium
                     HR2.;""
                     /codon_start=1
                     /transl_table=11
                     /translation="MESKLNKTRGKSQEEKASIFHRSRKWKYNSQFAYRNRDFLMREY
                     VINKKPCTVIAKEQHTQYKQILYWLHKFEIPIHPRFEYCRVNLKGNRYGHLVVLREFT
                     DESSEFPADKGVRWVCKCDCGREIITYGRLLNKGDKESCGKHRFKGYKEISGRFFNRI
                     KRGAAVRNIDFHLTLEEIWSLFLKQNRTCALSGVKLSLDIDPNNVRCTASLDRIDSSK
                     GYFPENVQWVHKDVNRFKWQLDETTFLDWVQKIYHYRVKETPAISRRGS*"
                     /db_xref="A0A094IKN2_9MOLU"
                     /db_xref="GWB1_scaffold_1776_26"
                     /db_xref="mea:Mex_1p3999"
     gene            218903..219136
                     /locus_tag="S16_GE16_scaffold_5545_prodigal-single_250"
     CDS             218903..219136
                     /product="hypothetical protein"
                     /codon_start=1
                     /transl_table=11
                     /translation="MDDVEVLVQYGNDKGELDADYLAFVACANFKEQATAAVILGSWK
                     CADIMQKESPEKFPKNYKSRPETKNTDTQNEES*"
     gene            219123..219323
                     /locus_tag="S16_GE16_scaffold_5545_prodigal-single_251"
     CDS             219123..219323
                     /product="hypothetical protein"
                     /codon_start=1
                     /transl_table=11
                     /translation="MKNRKSNRRPRNRLAIFYKSHGEYIGPYCGITLSKKQIANLRQD
                     GTLTEISNYVLRSPLQLRRRVA*"
     gene            219393..219584
                     /locus_tag="S16_GE16_scaffold_5545_prodigal-single_252"
     CDS             219393..219584
                     /product="hypothetical protein"
                     /codon_start=1
                     /transl_table=11
                     /translation="MKEIKLRTILNSRTGMKYFAGPDLITYFHGMKNDRPREVQDFIE
                     EVVVALATSQNDGTYHPIA*"
     gene            219581..219868
                     /locus_tag="S16_GE16_scaffold_5545_prodigal-single_253"
     CDS             219581..219868
                     /product="Uncharacterized protein {ECO:0000313|EMBL
                     :KKM72796.1};  TaxID=412755 species="unclassified
                     sequences; metagenomes; ecological metagenomes.;"
                     source="marine sediment metagenome.;""
                     /codon_start=1
                     /transl_table=11
                     /translation="MTTVVNMRRKKGQPPPVYDRRVDRGTIFGNPYDHNKLGITRAAC
                     VAKYAEYFYDRIARDENFRNQVLTLKDKVLGCWCLPLECHATVIADYLNNL*"
                     /db_xref="A0A0F9KDT6_9ZZZZ"
                     /db_xref="bue:BRPE67_BCDS11270"
     gene            219865..220551
                     /locus_tag="S16_GE16_scaffold_5545_prodigal-single_254"
     CDS             219865..220551
                     /product="Uncharacterized protein n=1 Tax=uncultured
                     bacterium RepID=K1YDS0_9BACT"
                     /codon_start=1
                     /transl_table=11
                     /translation="MKPDRIVLVRHGQSVGNVNKEIYKEIPDYALQLSEEGKAQAVEA
                     GRRFRELIGDESFKCYVSPFWRTRQTYLGMMTAFPSHQKTSKEFYEDPRLREQEWAGA
                     LREDGYMEDIESERDSFGHFYYRFDRGESCADVFDRISSFLDTLHRDFEKTDFPRNCL
                     IVTHGMTLRVFLMRFFHLSVEEFERLRNPKNCQMVVLERAGEKYKLVNGLEEYPDVSH
                     KYQFDWTTSF*"
                     /db_xref="UniRef100_K1YDS0"
                     /db_xref="K1YDS0_9BACT"
                     /db_xref="kfl:Kfla_3119"
     gene            220578..221186
                     /locus_tag="S16_GE16_scaffold_5545_prodigal-single_255"
     CDS             220578..221186
                     /product="GIY-YIG catalytic domain-containing endonuclease
                     n=1 Tax=Acanthocystis turfacea Chlorella virus GM0701.1
                     RepID=M1H4E2_9PHYC"
                     /codon_start=1
                     /transl_table=11
                     /translation="MGMPYVVYKLTNKVTGKSYIGKTNDLPARLRKHKVDTHCVYLHN
                     SIVKHGMDNFEVEVLAENLDESAAFRLEEKFILEFKTLKPFGYNLLERDGIERRLSKE
                     SLKKLATSLQGRSDLVKTRSKFIGVRSRTGTRLVEARIRYGGVRYQQYFPSEIDAAEA
                     YDKMAVYFYGIKAKINFVDNIEQYVNCDLKAFSETFNKYVKK*"
                     /db_xref="UniRef100_M1H4E2"
                     /db_xref="M1H4E2_9PHYC"
                     /db_xref="put:PT7_P035"
     gene            221183..221485
                     /locus_tag="S16_GE16_scaffold_5545_prodigal-single_256"
     CDS             221183..221485
                     /product="hypothetical protein"
                     /codon_start=1
                     /transl_table=11
                     /translation="MKTPFGNTKAAIKLAEIVENNPRSRRYVSSTLSELGCVLRNLFS
                     IKEHPTRRYLCCLVQRQFIDRVRASQKLAPLEASFLINVITSKCRTIKRYFDAKVD*"
     gene            221469..221705
                     /locus_tag="S16_GE16_scaffold_5545_prodigal-single_257"
     CDS             221469..221705
                     /product="hypothetical protein"
                     /codon_start=1
                     /transl_table=11
                     /translation="MLKLIETTPKRPPVFLAGEQVYFSIPDYGQGMGRVSGFYTHSDG
                     TNLYAVYPNNPRITDSYNYVCIVVPEDQLISAPF*"
     gene            221996..222238
                     /locus_tag="S16_GE16_scaffold_5545_prodigal-single_258"
     CDS             221996..222238
                     /product="Putative uncharacterized protein id=3144627 bin
                     =GWB1_Spirochaetes_59_5 species=Desulfosporosinus youngiae
                     genus=Desulfosporosinus taxon_order=Clostridiales
                     taxon_class=Clostridia phylum=Firmicutes
                     tax=GWB1_Spirochaetes_59_5 organism_group=Spirochaetes"
                     /codon_start=1
                     /transl_table=11
                     /translation="MSRVFESQRGKCALTEIPLSFGVWDMGVRKAGNASLDRIDSSKG
                     YVKENVQWIDKDINNMKGILAEMRFIELCKLVAKKH*"
                     /db_xref="GWB1_scaffold_1776_26"
                     /db_xref="86109223"
     gene            222251..222454
                     /locus_tag="S16_GE16_scaffold_5545_prodigal-single_259"
     CDS             222251..222454
                     /product="hypothetical protein"
                     /codon_start=1
                     /transl_table=11
                     /translation="MLYWIQAKISIKVFGISGPFEQVVTQMVNARNTQEARSKFENHI
                     RQRFAHMNGESFDFQYLIVADTI*"
     gene            222496..222753
                     /locus_tag="S16_GE16_scaffold_5545_prodigal-single_260"
     CDS             222496..222753
                     /product="hypothetical protein"
                     /codon_start=1
                     /transl_table=11
                     /translation="MQITTKFDVGDSVVFLHNNCFTRREITRIEIEASKQDAKEAQLV
                     KYYFANLEKDYSNRGHYVPEYKYESEIASTKEELAEQSQEH*"
     gene            222755..223006
                     /locus_tag="S16_GE16_scaffold_5545_prodigal-single_261"
     CDS             222755..223006
                     /product="hypothetical protein"
                     /codon_start=1
                     /transl_table=11
                     /translation="MAKMDTYIPFTGPLIMSYGKRYRDERDELVKQIDMLLEWDTGLA
                     QPCHCEFHDPKECAEDRANDELQRDGLALSIKNALMLND*"
     gene            223019..223231
                     /locus_tag="S16_GE16_scaffold_5545_prodigal-single_262"
     CDS             223019..223231
                     /product="hypothetical protein"
                     /codon_start=1
                     /transl_table=11
                     /translation="MTPAQKMYYEGMGCSCHKCAPCSFCMSLDETEADLFWAGQMKEL
                     SAYWKMLEEVPAEPEHSWVTIYDYAT*"
     gene            223221..223598
                     /locus_tag="S16_GE16_scaffold_5545_prodigal-single_263"
     CDS             223221..223598
                     /product="hypothetical protein"
                     /codon_start=1
                     /transl_table=11
                     /translation="MQLNEDFVPSTIDEAIDTIVKGLQPDEIDYIKKNTSSSVHFTIG
                     MGLRNDWSLWEQDTPIQRDFKRRFRLFGHGDDLSGIILEGVWAKVRGKDIEKTLEETA
                     ERFRKHWIKTGLNPETGKKQPKL*"
     gene            223595..223900
                     /locus_tag="S16_GE16_scaffold_5545_prodigal-single_264"
     CDS             223595..223900
                     /product="hypothetical protein"
                     /codon_start=1
                     /transl_table=11
                     /translation="MTDQQIAEWRKFKETLSFSPVECRVCREKLYFGNQFYLDTGRKE
                     LRFTCNCQDKVSFNGKCTECKAPVVFEPICGSAVRLRCTRGHNDVTLISKISELRTL*"
     gene            complement(223920..224675)
                     /locus_tag="S16_GE16_scaffold_5545_prodigal-single_265"
     CDS             complement(223920..224675)
                     /product="hypothetical protein"
                     /codon_start=1
                     /transl_table=11
                     /translation="MHPNTAKMIQLYESGTGTNEIAKRFNVHRSTVQQSLKKSSIKLR
                     KRSPSHHYDVRFFSRYTPESCYWAGFIMADGCIRRTCLHIKLANKDRGHLRKFLDSIR
                     ADYQIRDHSNYCTIDVSGPWFLHDLKTKFGIVPRKTFITQYPDIPSRFDKHFIRGLLD
                     GDGCITRTTCPSLNFAGTKKLLSTIAHKLRALGVHLKSGNEVPPFQRTNKNIGHIHYS
                     GENAKLILRWIYQNSNNLLRLDRKHEKYQKLFG*"
     gene            224734..225516
                     /locus_tag="S16_GE16_scaffold_5545_prodigal-single_266"
     CDS             224734..225516
                     /product="Uncharacterized protein n=3 Tax=Bacillus
                     thuringiensis RepID=C3IV05_BACTU"
                     /codon_start=1
                     /transl_table=11
                     /translation="MKIYEDVTRIHLMPRSYVFCRCDGRAFHSYLRGCQKPFDVGVIE
                     DMDATAIYLCENVQNVKLGYVQSDEITLLLCDFDTYDTSQFFDGNIQKISSVVASMAT
                     AKFNQLRVQRQFIEKNQWYNSTLATFDCRCWNVPSQWEAANVFIWRNQDCARNSVSMV
                     AQSNFSHKELQSKSTKDMHEMLHGKGINWATDFTDRQKNGGLIVRESYQVPVEEAWSS
                     MHNPPYADAKEAVNRTRWVSKGAWKFTENKDQLLGMIPVYPK*"
                     /db_xref="UniRef100_C3IV05"
                     /db_xref="btn:BTF1_31137"
                     /db_xref="A0A0B5QP64_BACTU"
                     /db_xref="C3IV05_BACTU"
     gene            225519..225827
                     /locus_tag="S16_GE16_scaffold_5545_prodigal-single_267"
     CDS             225519..225827
                     /product="tsf; elongation factor Ts; K02357 elongation
                     factor EF-Ts id=136868 bin=ACD8 species=ACD8 genus=ACD8
                     taxon_order=ACD8 taxon_class=ACD8 phylum=OD1-i tax=ACD8
                     organism_group=OD1-i organism_desc=OD1-i"
                     /codon_start=1
                     /transl_table=11
                     /translation="MTNTEKVKQIRGMTFSPVNKINEALQRANGDVAAAIEILVKEKQ
                     ADANEMANRVANAKIVHSYVHNNRIGAMIVLACQTDFVAKSEPFLALAKNISIASIVV
                     *"
                     /db_xref="ACD8_16_73"
                     /db_xref="saf:SULAZ_0197"
                     /db_xref="87073267"
                     /db_xref="K02357"
     gene            complement(225749..226006)
                     /locus_tag="S16_GE16_scaffold_5545_prodigal-single_268"
     CDS             complement(225749..226006)
                     /product="hypothetical protein"
                     /codon_start=1
                     /transl_table=11
                     /translation="MNRWSSIFSPRVEATSLHWLLPALLSLDLVVLLSYYLIFHVSVL
                     EYLEAVGVLILSETYTYTTILAMEMFFASAKNGSLFATKSV*"
     gene            226025..226300
                     /locus_tag="S16_GE16_scaffold_5545_prodigal-single_269"
     CDS             226025..226300
                     /product="hypothetical protein"
                     /codon_start=1
                     /transl_table=11
                     /translation="MSKKPPHIDRQLDEIYDTADYMMREGYWHTLNELFECMTNKVWR
                     TDLDILLGWATVTLPGKSKIPNRKRFMEECLKHHSNPKEPDLWKGLT*"
     gene            226282..226644
                     /locus_tag="S16_GE16_scaffold_5545_prodigal-single_270"
     CDS             226282..226644
                     /product="hypothetical protein"
                     /codon_start=1
                     /transl_table=11
                     /translation="MEGIDMSDEILTLGEPTPTNNPETPSRCVVRLRTCCWNDGDGLH
                     IKKTLRFLKRKCEGYNILEEDCQMIGADEVISHITNLDECKDGVYEVVTCNEWGAWET
                     PHIIEDYDYKLIPLNEQN*"
     gene            226631..226822
                     /locus_tag="S16_GE16_scaffold_5545_prodigal-single_271"
     CDS             226631..226822
                     /product="hypothetical protein"
                     /codon_start=1
                     /transl_table=11
                     /translation="MSRIKKRYCVVKIYSRTQDRTVVFRSRFKWIASGVAHWFDPWSP
                     DRWFYMLATETSSGLDFEV*"
     gene            226806..227165
                     /locus_tag="S16_GE16_scaffold_5545_prodigal-single_272"
     CDS             226806..227165
                     /product="hypothetical protein"
                     /codon_start=1
                     /transl_table=11
                     /translation="LILKFNMSKKYGNSNTWCFTEDGWEASRPIEIWQSVGEGEEVIA
                     HATDKYNAQRLVDALILSEKVGSDPKNKLTKREIVFLQFVSSTCPEPWTTMADNAIMW
                     NDREAYNTLKAKFSEIY*"
     gene            227167..227799
                     /locus_tag="S16_GE16_scaffold_5545_prodigal-single_273"
     CDS             227167..227799
                     /product="dihydrofolate reductase (EC:1.5.1.3)"
                     /codon_start=1
                     /transl_table=11
                     /translation="MKAIVAMDSNRVIGYKGRVPWYYPEDLAFFKRMTGIQDLFTGRS
                     TFESIGKPLPDRFTYILTGDPSKYRSAAVSLPQCTYITGEQLITWIRDYPVRMEKTWL
                     CGGAKVFEKFLPFCTEIYVTHLTEEYDGDTYMPEFESMFPEPEIIRETKNFTIARYTR
                     GGVPLEWRLLQAGESANIGDRYESNGLWFPVEIITPADLENPPRVIRYVR*"
                     /db_xref="gwc:GWCH70_1582"
                     /db_xref="gwf2_scaffold_1322_62"
                     /db_xref="32806417"
                     /db_xref="1.5.1.3"
     gene            227789..228712
                     /locus_tag="S16_GE16_scaffold_5545_prodigal-single_274"
                     /gene="thyA"
     CDS             227789..228712
                     /gene="thyA"
                     /product="thyA; thymidylate synthase (EC:2.1.1.45)"
                     /codon_start=1
                     /transl_table=11
                     /translation="MSDNLCSKCGCPPHPCLPCEEVAMLRGNRVDYDYSQLLRDILDN
                     GKVKKNRTGVDTIGVFGRQVQFDLSHGFPLLTTRKLPFKSTKVELEGFLKGITDKQWY
                     QDRGCRYWDEWCNPQKVPYGHDASTKQKMREERDLGKIYGYQWRNFNSSGVDQLKRVV
                     ETLKSNPADRRMIVSAWNPCQLTEMALPPCHFWWMVGVEEDRLNLVWGQRSVDTYLGL
                     PNNVVSYALLLHLLAKEAGLKEGILAGQLVDVHLYENHLPQVKELLTRPSYPLPTIQT
                     DKFTSIFEWSHEDTRLLNYQSGPKLSAPIAV*"
                     /db_xref="gwc:GWCH70_1581"
                     /db_xref="A0A0G0GAQ5_9BACT"
                     /db_xref="RAAC4_OD1_1_391"
                     /db_xref="2.1.1.45"
     gene            228712..228954
                     /locus_tag="S16_GE16_scaffold_5545_prodigal-single_275"
     CDS             228712..228954
                     /product="hypothetical protein"
                     /codon_start=1
                     /transl_table=11
                     /translation="MVFIIMKKFKFEVGEITEDVWSGDIVSKCEFLANLGQGQMLFYD
                     TTAKCFRKVFIAVDEDSGEPYMNGWNCASKPSKLLK*"
     gene            228951..229148
                     /locus_tag="S16_GE16_scaffold_5545_prodigal-single_276"
     CDS             228951..229148
                     /product="hypothetical protein"
                     /codon_start=1
                     /transl_table=11
                     /translation="MNPILTDLVGSPQPIRCPKCGNILDCFFHERDSTSDRMNCPVCN
                     WWAGVAWDGEWLCADDTYNAT*"
     gene            229221..229775
                     /locus_tag="S16_GE16_scaffold_5545_prodigal-single_277"
     CDS             229221..229775
                     /product="Putative HNH endonuclease 2 n=1 Tax=Clostridium
                     sp. CAG:575 RepID=R6H3G8_9CLOT"
                     /codon_start=1
                     /transl_table=11
                     /translation="MFKRNCPTCNKELTYTQKHNWVSAERKNGRCYKCRVVNRKGNNV
                     ECIVCKNQIYRRPSDLRNDGHYFCSLKCHRKYTSIHCRGENNKLWKGGRKASQRRFVE
                     ASNQRRSENKEKAANLLGGKCSLCGYDKCLDAMDFHHINGDEKDVAIGEILDLKWGKK
                     IERELKKCELLCCRCHRELHWEEK*"
                     /db_xref="UniRef100_R6H3G8"
                     /db_xref="A0A0F9A9P7_9ZZZZ"
                     /db_xref="oac:Oscil6304_2169"
                     /db_xref="R6H3G8_9CLOT"
     gene            229888..230283
                     /locus_tag="S16_GE16_scaffold_5545_prodigal-single_278"
     CDS             229888..230283
                     /product="hypothetical protein"
                     /codon_start=1
                     /transl_table=11
                     /translation="MAQANHAASVLEANFGETSNCRRQEVRDWKRQSGQGFGTCIVLA
                     ASKEQIDTIFSTGELRRWIMKGWVIDPDYCVRVTHEVARFMKGVRFIPESADENTIAF
                     TRKEKTCAYIMGTKEELPHILGIYPSHED*"
     gene            230273..230761
                     /locus_tag="S16_GE16_scaffold_5545_prodigal-single_279"
     CDS             230273..230761
                     /product="hypothetical protein"
                     /codon_start=1
                     /transl_table=11
                     /translation="MKIDYQLIVEAETILPKLEGFLDNCHTVQSHLNWYRKACDGTDT
                     PNPTAEEFRRYLVKSVAEAKRLLAEHAMSVMERSRLIQEAAKYSPEECHAIDKWLCGI
                     RDFDEYPRIVELMETMLRAFIARKKQGTPVTIREVEEEFGLTDAGLGLLLQKYINHRN
                     NL*"
     gene            230758..231333
                     /locus_tag="S16_GE16_scaffold_5545_prodigal-single_280"
     CDS             230758..231333
                     /product="hypothetical protein"
                     /codon_start=1
                     /transl_table=11
                     /translation="MNFDHINRISDYTRTEIMPNLASRMHVTDFGDYLSKMCESPSCR
                     WMRKKLRAYPVNYCVDPVGFTKKYSKKCVAFTGTLSPQDGAMNIVYQISPTLHVLARL
                     FHWVEHEKVRAYLMLTCAYESQDEFLAFFDDNTSLRLTGNTEERAAGFGAIMDEQEDS
                     GIANLLKGFRKQKKIAAESEEPENDGLDLNR*"
     gene            231420..231995
                     /locus_tag="S16_GE16_scaffold_5545_prodigal-single_281"
     CDS             231420..231995
                     /product="Uncharacterized protein {ECO:0000313|EMBL
                     :KFZ26324.1};  TaxID=1541960 species="Bacteria;
                     Tenericutes; Mollicutes.;" source="Mollicutes bacterium
                     HR2.;""
                     /codon_start=1
                     /transl_table=11
                     /translation="MSREYFTGLKNPKCIDLTGQKFGKLTAIIIDPTRRKRVFWVCKC
                     DCGEQKSVAAKHLRKGAVKSCGCDRRRTNQNHPSWKGYQEISGKHWAQIQRHAALRSR
                     KFAVGLPYLWNLFLQQKRCCALTGQPLGFQSRSDSTDGNASLDRIDSSKGYVKGNVWW
                     VDKDVNAMKSDFSLDFFRRTCKMVAEYEFTT*"
                     /db_xref="A0A094IKN2_9MOLU"
                     /db_xref="GWB1_scaffold_1776_26"
                     /db_xref="bthu:YBT1518_29205"
     gene            231979..233217
                     /locus_tag="S16_GE16_scaffold_5545_prodigal-single_282"
     CDS             231979..233217
                     /product="DNA ligase (ATP) {ECO:0000313|EMBL:AGS80982.1};
                     EC=6.5.1.1 {ECO:0000313|EMBL:AGS80982.1};;  TaxID=1357714
                     species="Viruses; dsDNA viruses, no RNA stage;
                     Caudovirales; Myoviridae.;" source="Caulobacter phage
                     Cr30.;""
                     /codon_start=1
                     /transl_table=11
                     /translation="MSSLLDTFLEKAKKVAPYPTLYSRTSTGAIQTWKVEVEGNKYRF
                     ITGQKNSPNLVTTEWTTCQGKGKGKSATTPEEQATKEAKAAMQKKLKGSYWQNEADID
                     KMRFFAPMLAHKYVLELDDNGNIVKRRFVDWKKGVWVSPKMDGLRCIINREGAFSRLG
                     NQFFAFPHITDELKALFDEFPDLVLDGECYTHALKADFDKIISLAKKKTPTPEELKES
                     REKLEYHIFDCPSAPGGYTERYEWLKKNILKRFGEDSPIKVCEHKMIYSEADIDAYLQ
                     ECISQGFEGCMMNLPDAEYEPDKRSYTILKYKLFMDAEFEILDVLEGTGNRSGMMGKI
                     VFKLPKGGTFDCDSKGNRDFFRRLLLENLPASPSGKERCHWKESNCSIPELHASGGSE
                     IRKSHCDKRLRMIGKPKNIR*"
                     /db_xref="A0A067XRC5_9CAUD"
                     /db_xref="UniRef100_M5F9R5"
                     /db_xref="6.5.1.1"
     gene            233250..233816
                     /locus_tag="S16_GE16_scaffold_5545_prodigal-single_283"
     CDS             233250..233816
                     /product="hypothetical protein"
                     /codon_start=1
                     /transl_table=11
                     /translation="MNQFLGLDVETGGVTPETSLLTAYFAVLDENLCVVDELNLFLKP
                     DDGNYVVTAQALSINKINLVEHDKVAVPYSKAKTPLYQFLERNYQGEKLIPVGHGVSF
                     DVRRVSSILISQGSWENFVSYRLLDTGNAAQFLRAAGLFPKNVSGSLGSLVAHFGLPS
                     KGELHDARTDTLQTVEVLKKLLKIVKQA*"
     gene            complement(233803..234387)
                     /locus_tag="S16_GE16_scaffold_5545_prodigal-single_284"
     CDS             complement(233803..234387)
                     /product="hypothetical protein"
                     /codon_start=1
                     /transl_table=11
                     /translation="MSIPYYQSLVKEKEFVYLLGFLWADGYISKVCNSIEINIVKEDY
                     EVLSPVFSKHIKWNIFQKQRKQNGIPYGRPQIKSQISLSLLKQFLLEYGYANKSGWRG
                     YFDGDGSIAISKNGCKNLAFWSTADQDWSELDSVLKSLGVKFSIYKYYRKCGNSSALT
                     LTHTKRIRSVRSFLYPRNEYDFGLKRKFDKLMLV*"
     gene            234425..235078
                     /locus_tag="S16_GE16_scaffold_5545_prodigal-single_285"
     CDS             234425..235078
                     /product="Phi92_gp097 n=1 Tax=Enterobacteria phage phi92
                     RepID=I7HTB3_9CAUD"
                     /codon_start=1
                     /transl_table=11
                     /translation="MFNIIESPELRVWFTSDWHLGHQRDFVWESRGYKSAEAHTNTII
                     ETTNELVREGDIIFNLGDFCLNTNETQFNAYLDRIRCKNLWCLFGNHNNPHEKIVYRP
                     GRNRLCPNREVNWVYPVRYKNMSYIGHYHEVVVNGQFIVLSHYAFQVWNKSHKGSWCI
                     CGHSHGSLPTTRPESDYGKILDVGWDLHHKPLSFDEVKAIMDKKPIQVVDHHGSSTT*"
                     /db_xref="UniRef100_I7HTB3"
                     /db_xref="A0A0F9NH20_9ZZZZ"
                     /db_xref="ash:AL1_24400"
                     /db_xref="I7HTB3_9CAUD"
     gene            235124..235588
                     /locus_tag="S16_GE16_scaffold_5545_prodigal-single_286"
     CDS             235124..235588
                     /product="hypothetical protein"
                     /codon_start=1
                     /transl_table=11
                     /translation="MDTTFDFIGKRFGNWTVLAFAGVAKAGRDRLWLCKCDCGKTSKV
                     KTYYLTKGYSTKCVYCAKHTKRYYSEELPEVTWKRVRRSAAKRNIPLKVTRQEAYSLF
                     LQQNKKCKLTGLDLRNVQWIHKDVNRIKNIFDEPYFLSLCRKIVEHCQTRPV*"
     gene            235664..235891
                     /locus_tag="S16_GE16_scaffold_5545_prodigal-single_287"
     CDS             235664..235891
                     /product="hypothetical protein"
                     /codon_start=1
                     /transl_table=11
                     /translation="MSKNLTECMALGLYLEAAERIIEELDARGFSTPVPENAENLEMV
                     VAGIIERTVRGNTNVTTAGGDGWEDDLQNQE*"
     gene            235946..236374
                     /locus_tag="S16_GE16_scaffold_5545_prodigal-single_288"
     CDS             235946..236374
                     /product="Uncharacterized protein n=1 Tax=Pseudomonas
                     phage PAK_P4 RepID=V5JX98_9CAUD"
                     /codon_start=1
                     /transl_table=11
                     /translation="MTAPNTKCQICQKPIYRIPSRLRDGLHFCSYGCRNSYFSIEKSF
                     VWKGGKAAYITRGRQRDKVRKLERKKRAIKLKGGKCMKCGYNRCIGALDFHHLDPSTK
                     ESTLKYLWDKSWERIEAEIEKCVLWCCRCHREYHWNESHE*"
                     /db_xref="UniRef100_V5JX98"
                     /db_xref="A0A094KV51_9MOLU"
                     /db_xref="oac:Oscil6304_2169"
                     /db_xref="V5JX98_9CAUD"
     gene            236316..236957
                     /locus_tag="S16_GE16_scaffold_5545_prodigal-single_289"
     CDS             236316..236957
                     /product="Uncharacterized protein n=1 Tax=Pseudomonas sp.
                     GM60 RepID=J3GSS5_9PSED"
                     /codon_start=1
                     /transl_table=11
                     /translation="VFCGVADVIGNIIGTRVMNKNLEKYLVKKYPEIFVDYGGDMRKT
                     CMAWGMECGDGWFLLLDALCADIQNRIDNPPYVYKKTLKVYASRVWNWVVLKLHLPYR
                     FLYYGEVMERGFVPQLVAVQVKEKFGGLRFYSRGGDAYTRAIIDFAETLSYRICETCG
                     VMNELVNPNSRGWIQTTCPCCARDKESHTDNRRTELVELFRKVMEDNQNDASK*"
                     /db_xref="UniRef100_J3GSS5"
                     /db_xref="A0A0F9V376_9ZZZZ"
                     /db_xref="tmz:Tmz1t_0021"
                     /db_xref="J3GSS5_9PSED"
     gene            237206..237646
                     /locus_tag="S16_GE16_scaffold_5545_prodigal-single_290"
     CDS             237206..237646
                     /product="hypothetical protein"
                     /codon_start=1
                     /transl_table=11
                     /translation="MVGKSKKFSQKLFSANDPKSRRLVKAFFAERGVTLVDHPNKYDI
                     DLVSEDGTIRVEVEHRLNWDVPEFPYDEVNVPERKAKFFSEGNTHYVILSKDYKYLGF
                     ISGPKIKKFMIPECLKESRNRFVQECEFFYKVPKTQFEFYEVET*"
     gene            237649..237915
                     /locus_tag="S16_GE16_scaffold_5545_prodigal-single_291"
     CDS             237649..237915
                     /product="hypothetical protein"
                     /codon_start=1
                     /transl_table=11
                     /translation="MEEKTLTFEPPVPQAPPAPAAQYDLKETVTGKPVNRDPVVLQDS
                     FGNKLRAPHPPKSGCRKCHGRGFLGTDMKTNQMIPCRKCYPWKR*"
     gene            237917..238087
                     /locus_tag="S16_GE16_scaffold_5545_prodigal-single_292"
     CDS             237917..238087
                     /product="hypothetical protein"
                     /codon_start=1
                     /transl_table=11
                     /translation="MRLNARRYVYEDEYQTAIEHEWRNWISTFPEIALLTPEEQEPYK
                     QFFKRIIEHLND*"
     gene            238136..238699
                     /locus_tag="S16_GE16_scaffold_5545_prodigal-single_293"
     CDS             238136..238699
                     /product="Uncharacterized protein {ECO:0000313|EMBL
                     :KKK51225.1};  TaxID=412755 species="unclassified
                     sequences; metagenomes; ecological metagenomes.;"
                     source="marine sediment metagenome.;""
                     /codon_start=1
                     /transl_table=11
                     /translation="MRNLNGRKHGELSTILTKEFLLQEHFSNRKTISQISKEVGCSHK
                     AVRLYLDKYKLKTQIYDIYHPTMKSHPMWKGYGDISMSYWGNVIQGAKHRKLPFRLTI
                     EEGWDLFLGQHRKCALSGRTIGFEHPKSNTASLDRIDSTRPYEKGNVQWVHRDLNYAK
                     QSMTTEDFIQMCEEVSSYAKIRKNTCC*"
                     /db_xref="A0A0F8WSB0_9ZZZZ"
                     /db_xref="GWB1_scaffold_1776_26"
     gene            238668..239249
                     /locus_tag="S16_GE16_scaffold_5545_prodigal-single_294"
     CDS             238668..239249
                     /product="Uncharacterized protein n=1 Tax=Nitrolancetus
                     hollandicus Lb RepID=I4EMH4_9CHLR"
                     /codon_start=1
                     /transl_table=11
                     /translation="MQKYEKTLVVNMIGGPGCGKSSLRAGVFYDLKFRGVDCEEAPEV
                     AKDMVWSKQFFTLGNQIKVFGEQHDRIFRLLGQVEVVITDSPLLLTPIYNQRESDTLR
                     RLAMEEFNSMWNYTVFLKRCKPYNPNGRNQDEDGAREIDRKIADFLLDNQIPFETCKG
                     VLEGKDYIVKKVLMLLGKWSPPTRKQVAAALEV*"
                     /db_xref="UniRef100_I4EMH4"
                     /db_xref="A0A0F9I0S5_9ZZZZ"
                     /db_xref="cbaa:SRAA_2037"
                     /db_xref="I4EMH4_9CHLR"
     gene            239246..239395
                     /locus_tag="S16_GE16_scaffold_5545_prodigal-single_295"
     CDS             239246..239395
                     /product="hypothetical protein"
                     /codon_start=1
                     /transl_table=11
                     /translation="MKYKIKTYDEVHDVCLLYKQVWWIFYTFVGAGSRQKLLDTIEKN
                     GGVLV*"
     gene            239474..239671
                     /locus_tag="S16_GE16_scaffold_5545_prodigal-single_296"
     CDS             239474..239671
                     /product="hypothetical protein"
                     /codon_start=1
                     /transl_table=11
                     /translation="MAEGLEKIRIHAISKGLTKLGMPKWMGCRFGGGSWKIVWAIIQD
                     VFEKDDSLDLFVCDYDPPRQS*"
     gene            complement(239834..240016)
                     /locus_tag="S16_GE16_scaffold_5545_prodigal-single_297"
     CDS             complement(239834..240016)
                     /product="hypothetical protein"
                     /codon_start=1
                     /transl_table=11
                     /translation="MVLLKGKASLSDSPKICLIPLYFLTLFGVFLTETVQFTNSNAGK
                     ERMGLRLWAAAFSFQY*"
     gene            240103..240948
                     /locus_tag="S16_GE16_scaffold_5545_prodigal-single_298"
     CDS             240103..240948
                     /product="Putative uncharacterized protein n=1 Tax
                     =Geobacter sp. (strain M18) RepID=E8WQ94_GEOS8"
                     /codon_start=1
                     /transl_table=11
                     /translation="MHRLKISITSLSLLLTTTLKFVTMSKKRKTGTREWAESSFNIGI
                     GCAHDCRYCYARSQSKRAGTIKDNSEWVSEKLKTKMPSTSKKKGWVMFPTTHDVTPFY
                     LPAAIEALKGLLSNGNNVLIVSKPHLECIAEICEQLEEWKSQILFRFTIGTSCEETAK
                     FWEPGAPSIEERLSCLTYAYQHGFATSVSMEPMLGSVTETMDLFFAMEGNVTDKIWIG
                     KMNKIDGRVNKVDDIVRKKCDRIVAMQRDENILWLVDKLKNHPKIAWKDSIKEIIEKY
                     EMSPV*"
                     /db_xref="UniRef100_E8WQ94"
                     /db_xref="geb:GM18_0521"
                     /db_xref="86108748"
                     /db_xref="E8WQ94_GEOS8"
     gene            240929..241108
                     /locus_tag="S16_GE16_scaffold_5545_prodigal-single_299"
     CDS             240929..241108
                     /product="hypothetical protein"
                     /codon_start=1
                     /transl_table=11
                     /translation="MKCPRCKSKNVRILNEYVDADLPSFHVECTDCEYNFNEWNGVSQ
                     DTLKKIFGEGWQIYV*"
     gene            241105..242247
                     /locus_tag="S16_GE16_scaffold_5545_prodigal-single_300"
     CDS             241105..242247
                     /product="Pantetheine-phosphate adenylyltransferase id
                     =2047593 bin=GWD2_Clostridiales_32_59 species=unknown
                     genus=Anaeromyxobacter taxon_order=Myxococcales
                     taxon_class=Deltaproteobacteria phylum=Proteobacteria
                     tax=GWD2_Clostridiales_32_59 organism_group=Firmicute
                     organism_desc=a65"
                     /codon_start=1
                     /transl_table=11
                     /translation="MKTRAVMAGSFDPVHFGHLDIIKRAARDFDLTVLVANNPSKKYM
                     FTLEERARMLLVATRLSTIGVPVNVVMLKDPHQLTADWAFENGVPVIVRGVRSFADYD
                     MESMIRDINISQQNGVETYFLKCDQKLSHISSGAVKELFSHAGFIHEYVPLSVKREVE
                     RKAGLHIIGVTGNIASGKNWICEKLMADDMNIHHLDMDKLAHFILFESVLPAHADVRR
                     QIRETFTLFDKIYREDLTEPLSSVERVSLGNFADAGERAKLNAIMGKPIITALRRALS
                     VKKGIVLLNTALLAEFNLAHICNNTVVLVTTDNATRNTRLQARGLTGEQIKHRLSSQF
                     TDERKKYHLEQLIAREHFGKIIEVDNSGRVDGYTGLYERIKHELKI*"
                     /db_xref="gwd2_scaffold_570_10"
                     /db_xref="srb:P148_SR1C001G0818"
                     /db_xref="88872625"
     gene            242306..242770
                     /locus_tag="S16_GE16_scaffold_5545_prodigal-single_301"
     CDS             242306..242770
                     /product="Gp236 n=1 Tax=Mycobacterium phage Myrna RepID
                     =B5LJK6_9CAUD"
                     /codon_start=1
                     /transl_table=11
                     /translation="MEQLLVHIFGDYCLQSDYMAMNKSKPGKAGVIPCLVHVLIYTAC
                     FLLLTTSWKALLVIGATHFIIDHWHTPLKRLIWLKNHIGPTMKYPPYLYCNSTGYYDD
                     SPYNTRKPLEGFQDRGVIWGKPRHFFITIWLYIATDNFLHLAINYLALKYLT*"
                     /db_xref="UniRef100_B5LJK6"
                     /db_xref="B5LJK6_9CAUD"
     gene            242852..243553
                     /locus_tag="S16_GE16_scaffold_5545_prodigal-single_302"
     CDS             242852..243553
                     /product="hypothetical protein"
                     /codon_start=1
                     /transl_table=11
                     /translation="MLREGVVDIPPKEEKAINAMLKELERFHKRRSTLHKDVSDNAIC
                     AALKEYTNDILAPKYGLDSVYWRFMYDPYSLNKAGFIPFPGIGFPKELYVNLAYDVPD
                     SSKPLRYQKIDWDKVAESIYHEWVHVKQDVAIQKKHERGMGSPMLRKIYKATAYHDMH
                     WEQMAIARQEIEWIKRNFKRVKPQHIVKWLQRQGLKSPETEMLKKENPEAYRRIMRYA
                     IMFLLKRMAKQATKR*"
     gene            complement(243550..243894)
                     /locus_tag="S16_GE16_scaffold_5545_prodigal-single_303"
     CDS             complement(243550..243894)
                     /product="hypothetical protein"
                     /codon_start=1
                     /transl_table=11
                     /translation="MLLKRLLVEIILEAMFGQKFKLRVTKNGQMKAFIGMATANAKPG
                     ERPYRITWFSLGQAIMKGSIPDNRHIDLDFDEMKQILAAKEFPPEIVKRIQDRYPNDD
                     SELLGDRYQIGN*"
     gene            243906..244226
                     /locus_tag="S16_GE16_scaffold_5545_prodigal-single_304"
     CDS             243906..244226
                     /product="hypothetical protein"
                     /codon_start=1
                     /transl_table=11
                     /translation="MPPALKTLTFSRELVQYRSMGEWADMILDNIDWDTDYLEPEPFK
                     VRAPKHPTCRFCGKKNLRWRQIGKKWVLFEKKAPHNCPKRPLSLETLKKVAGEVVAAQ
                     RKKK*"
     gene            244223..244789
                     /locus_tag="S16_GE16_scaffold_5545_prodigal-single_305"
     CDS             244223..244789
                     /product="Deoxycytidylate deaminase (EC:3.5.4.12)"
                     /codon_start=1
                     /transl_table=11
                     /translation="MNVEKEYRDETGEPVAGVIGEPFEDYLPPSWDVYFMRLSYEVAT
                     KSKDPSTKFGAVIVKGKRPILFGYNGLPPKVHDYPERLNTNAKYPWTVHAETNAIACA
                     AKYGIATDMATLFVGAWPCPTCAGILVAAGIQEIVLHRPAVEIFARDPKWDNVIPRDM
                     FKEAGIEVRFLDMFIGRAAFISRKKYNI*"
                     /db_xref="magq:MGMAQ_1838"
                     /db_xref="W6K731_9PROT"
                     /db_xref="UniRef100_Q2W3S4"
                     /db_xref="3.5.4.12"
     gene            244786..245283
                     /locus_tag="S16_GE16_scaffold_5545_prodigal-single_306"
     CDS             244786..245283
                     /product="hypothetical protein"
                     /codon_start=1
                     /transl_table=11
                     /translation="MKCGYLIVSLLALMALPMASQTRIGGIAGIDPQYRMERARSGIG
                     TGKILYYVVGADGKTRPWTEGDEAYANKVLKEYEEYKANARKAAEEKERQKQIELTTY
                     LNKKAEELPETQRKVMQFRLEQATNGSKTYQLKVSNCYTNGTDGFPLNTNLATYWFNK
                     AQMSQ*"
     gene            complement(245290..245754)
                     /locus_tag="S16_GE16_scaffold_5545_prodigal-single_307"
     CDS             complement(245290..245754)
                     /product="hypothetical protein n=1 Tax=Calothrix sp. PCC
                     7103 RepID=UPI000314899A"
                     /codon_start=1
                     /transl_table=11
                     /translation="MVKVECNGCHTTFEMDLGRYTTRHRQNKGIHYCSNSCFHKNRAG
                     KTPFTYFLDKSKRRPGVASNLDATFLKELWESQKGVCPYTKIKMILPECNRRFSKYCS
                     LEKASLDRIDPAKGYVKGNVEFVCQGINFAKNDYSKEEVLRFVEHIRSSPPV*"
                     /db_xref="UniRef100_UPI000314899A"
     gene            complement(245852..246037)
                     /locus_tag="S16_GE16_scaffold_5545_prodigal-single_308"
     CDS             complement(245852..246037)
                     /product="hypothetical protein"
                     /codon_start=1
                     /transl_table=11
                     /translation="MGRKRKYFTAEEKQEANRNKYMRYYWKHATAIKRKNLKRYHAKK
                     NIQSNDNDNLSSLSQKI*"
     gene            246114..246983
                     /locus_tag="S16_GE16_scaffold_5545_prodigal-single_309"
     CDS             246114..246983
                     /product="Hydrolase, putative n=1 Tax=Caloramator
                     australicus RC3 RepID=I7J6W0_9CLOT"
                     /codon_start=1
                     /transl_table=11
                     /translation="MIGSIIGDIAGAPYEGDRLVQDKRDYRPFFLNGLAKFTDDTNLT
                     IAVAEALLTGKPYHEMYMKWYKRNPDLGYGSSFKEWCAKGGDYSNDSRGNGAAMRVSP
                     IALFATNRQFANAEGKLVNMSVEDQLEWAYKEATESTKMTHNCEEARNGALAVVTAII
                     TAAARDENGKRVYGKEDIEAIVSQLSGYDLTASIETVRNEWSKRDIRCDITVPQALIC
                     FLNSTSFEDCIRLSVYTKGDVDTIAAISGGIAEHFYGLQSINPGILAETKMRLQPEMI
                     EIIEKSYGPDLKW*"
                     /db_xref="UniRef100_I7J6W0"
                     /db_xref="gur:Gura_1972"
                     /db_xref="I7J6W0_9CLOT"
     gene            246977..247348
                     /locus_tag="S16_GE16_scaffold_5545_prodigal-single_310"
     CDS             246977..247348
                     /product="Uncharacterized protein {ECO:0000313|EMBL
                     :KKK71190.1};  TaxID=412755 species="unclassified
                     sequences; metagenomes; ecological metagenomes.;"
                     source="marine sediment metagenome.;""
                     /codon_start=1
                     /transl_table=11
                     /translation="VVKPWRKRLNISADSGNDSIVFLSKSGLHLATGYTRVVIGGRGA
                     YVEFLARQIEFNNFTVPEEEQYRISDARVFYVEWRSKCESYVKLYVQKRRVAYADYQI
                     GYCYMSPLDLVMASTCPVVSP*"
                     /db_xref="A0A0F8YBX7_9ZZZZ"
     gene            247379..247567
                     /locus_tag="S16_GE16_scaffold_5545_prodigal-single_311"
     CDS             247379..247567
                     /product="hypothetical protein"
                     /codon_start=1
                     /transl_table=11
                     /translation="MKFWKTMVSDWVWWGIMALLFFLELPVLLVLGLVHNPWLFAAGF
                     WVPTPLWYYLIVYKKSKN*"
     gene            247571..248674
                     /locus_tag="S16_GE16_scaffold_5545_prodigal-single_312"
     CDS             247571..248674
                     /product="NUDIX hydrolase n=1 Tax=Niastella koreensis 
                     (strain DSM 17620 / KACC 11465 / GR20-10)
                     RepID=G8TQ97_NIAKG"
                     /codon_start=1
                     /transl_table=11
                     /translation="MPAGDPMWKCESCGAVYYTANTIVCPTCLGNNACAENIKMPPDD
                     FFMKSPLEVTTVDSGEIGVIVGRFQTPYLHAGYKELFEYVRYRHSRVFVFLGVSPVKG
                     TKHDPLPFQARRVMIETEYPTFEVFSIDDVFDVDKWSRNLDRQIDLMAGPGQRAVLYG
                     SRDCTKYTGKYPLESVRDVTKISSTEVREQVGLKWQNDQKWREGVVWLSQNRFPVCYP
                     TVDMAVVDFENDMVCLARKPHETKYRFPGGFADIHSDSYESDAIRELYEEFNIDALAL
                     DYIGSTIVDDARYRSQVDKIKTLFYAVTKWNGTPTPGDDLKGGEAKWFTFEALEKNEE
                     ALIVPTHRILWTMLRNWKTKLATVQQKVKTTKK*"
                     /db_xref="UniRef100_G8TQ97"
                     /db_xref="A0A0F9UYI4_9ZZZZ"
                     /db_xref="nko:Niako_5881"
                     /db_xref="G8TQ97_NIAKG"
     gene            248678..249469
                     /locus_tag="S16_GE16_scaffold_5545_prodigal-single_313"
     CDS             248678..249469
                     /product="putative nicotinamidase/pyrazinamidase (EC:3.5.1
                     .19 3.5.1.-)"
                     /codon_start=1
                     /transl_table=11
                     /translation="MKKTYLLIIDPQRDFCDKTGALSVAGADEDMARLTAFLTVNQKA
                     ISEIRVTMDCHQSIHIAHPIFWVNDKGENPPFFTTITDEDVKNGVWKPFHPELVGWAT
                     TYTEGLKKNGRYQLMIWPPHCIFGTEGWTVVPSLMNALTGWEKGTINRIHWIQKGNNF
                     LTEQYSAIVADVPDPADPTTALNKELIADLAEADEVLVAGEALSHCLGGTLWDIAENG
                     GDMTKYTLLTDCTSSVTNCEKLGDDYVKKLVARGMKTATTGTWKA*"
                     /db_xref="mgy:MGMSR_1135"
                     /db_xref="UniRef100_I3CIN5"
                     /db_xref="A0A084Y235_9PROT"
                     /db_xref="I3CIN5_9GAMM"
                     /db_xref="3.5.1.19"
                     /db_xref="3.5.1.-"
     gene            249694..249996
                     /locus_tag="S16_GE16_scaffold_5545_prodigal-single_314"
     CDS             249694..249996
                     /product="hypothetical protein"
                     /codon_start=1
                     /transl_table=11
                     /translation="MKRFRQTIQRWRSKTLRCIDCGCRPWDKGEDFYIRNPLWKLIVP
                     EDGVICIGCFETRLGRKLVRTDFSLWFRNNRWFGDKRRKINNPPSARLADRLKLKA*"
     gene            250027..250896
                     /locus_tag="S16_GE16_scaffold_5545_prodigal-single_315"
     CDS             250027..250896
                     /product="Uncharacterized protein {ECO:0000313|EMBL
                     :KKT55960.1};  TaxID=1618523 species="Bacteria;
                     Microgenomates.;" source="Microgenomates bacterium
                     GW2011_GWC1_44_23.;""
                     /codon_start=1
                     /transl_table=11
                     /translation="MRFQTFTVVVGTKACNAKCPFCISAQTGFFGTPPDVNWRNFHIA
                     CNLAQKADTTTVLLTGKGEPTLYPQNVTDTLVNLKNYNFPLIEMQTNGITIAEGKIND
                     FTLKAWYDLGLTTVALSVVHYDSELNRSLYVPDNKTLPYNYLPALIEKLHNIGFSVRL
                     CVMLLKNYIDVPEKVQKMIDFAKSNKVEQLTLRNITATEGEASNPVTLWTKEHALPFH
                     ILQDINRSVENKGTLIYKLMHGMNVYDVDGQNVCLGNCLTRDANQSDSRQLIFFPDGS
                     LYYDWQYKGARIL*"
                     /db_xref="A0A0G1I9R5_9BACT"
                     /db_xref="gwe2_scaffold_2473_2"
     gene            251150..252310
                     /locus_tag="S16_GE16_scaffold_5545_prodigal-single_316"
     CDS             251150..252310
                     /product="Nicotinate phosphoribosyltransferase {ECO
                     :0000256|HAMAP-Rule:MF_00570,
                     ECO:0000256|RuleBase:RU003838}; Short=NAPRTase
                     {ECO:0000256|HAMAP-Rule:MF_00570};; EC=6.3.4.21
                     {ECO:0000256|HAMAP-Rule:MF_00570,
                     ECO:0000256|RuleBase:RU003838};;  TaxID=883155
                     species="Bacteria; Bacteroidetes; Flavobacteriia;
                     Flavobacteriales; Flavobacteriaceae; Myroides.;"
                     source="Myroides [odoratimimus] CIP 103059.;""
                     /codon_start=1
                     /transl_table=11
                     /translation="MTFREPILKSFLDQDAYKFAMGQVVFHDFPEAKVTYEFKNRGGT
                     PFPPGFADAVNWQIELMATLAMTPEEFLFIQTLPGIRKTYAEWLMSYRYDPGEVVATQ
                     NGDTLSILIDGDWFRTIYWEVPLMAIVSELYFKMTGKTPDKFTYHRLVEKNRNMSEAN
                     CHWADFGTRRRFSQFSQNQVVYLSKDVRGFIGTSNVYLAMKHRVKPIGTSAHEMVMGI
                     SAKYGATLANKMWLVHWTNHFRGLNSIALTDTFTTDVFLRDFDSMYARLFDGVRQDSG
                     DPYEWAHKMITHYDSLGIDSRTKKFVFSDGLDDTTFKNLTIEFRDCANIIGGIGTFLT
                     NDCGHKALNMVIKLMTADFGVGPVDVVKLSDNPGKHNGSEAAIARVKAELGL*"
                     /db_xref="K1I4Z7_9FLAO"
                     /db_xref="UniRef100_H1Z7U3"
                     /db_xref="rag:B739_0491"
                     /db_xref="H1Z7U3_MYROD"
                     /db_xref="6.3.4.21"
     gene            252307..252639
                     /locus_tag="S16_GE16_scaffold_5545_prodigal-single_317"
     CDS             252307..252639
                     /product="hypothetical protein"
                     /codon_start=1
                     /transl_table=11
                     /translation="MKTKKLKIGELVFLKNVGYPFNRTDDGRESWEGASGIVTGLNVG
                     PMKMVEVTPLAPIKADFGERMVNCVFHPESVCRENRPWLRKHLKDILKLKKELIRVAS
                     IAVDMDME*"
     gene            252739..253536
                     /locus_tag="S16_GE16_scaffold_5545_prodigal-single_318"
     CDS             252739..253536
                     /product="NH(3)-dependent NAD(+) synthetase {ECO:0000256
                     |RuleBase:RU003812}; EC=6.3.1.5
                     {ECO:0000256|RuleBase:RU003812};;  TaxID=1456540
                     species="Archaea; Euryarchaeota; environmental samples.;"
                     source="uncultured marine group II/III euryarchaeote
                     KM3_91_A10.;""
                     /codon_start=1
                     /transl_table=11
                     /translation="METKLTMIGEARNVAAWLAMKATEAGRKCFVVGVSGGVDSALVS
                     TLCAKTGYPTLCLTLPCRSRADGLERANKHVAWLMKEFKNVEKVNIDLTATYNAFANT
                     LNGEWNSKLAHANTKSRLRMIALYQVATCVNGLVVGTGNKVEDFGVGFFTKYGDGGVD
                     LSPISDFLKSEVRYMAEALGVLPEIVNAIPTDGLWADTRTDETQLGATYDELEWAMQW
                     LEDGKNCYSTVLVEGLTPRQKEVLRIYNERHTASRHKMNPIPCYKRQ*"
                     /db_xref="A0A075I3W5_9EURY"
                     /db_xref="UniRef100_UPI0003808F9F"
                     /db_xref="cbal:M667_08300"
                     /db_xref="UPI0003808F9F"
                     /db_xref="6.3.1.5"
     gene            253533..253805
                     /locus_tag="S16_GE16_scaffold_5545_prodigal-single_319"
     CDS             253533..253805
                     /product="hypothetical protein"
                     /codon_start=1
                     /transl_table=11
                     /translation="MRLTPREREVASVAADLLMKGNPSTRIAKYCLRKKMDLSQVYKL
                     LKKLPVMDPNRDILRVFHRLDEMPECLDQSQEHGKVLRETLDSHGK*"
     gene            253795..253947
                     /locus_tag="S16_GE16_scaffold_5545_prodigal-single_320"
     CDS             253795..253947
                     /product="hypothetical protein"
                     /codon_start=1
                     /transl_table=11
                     /translation="MANKTYKLQITETFEFPTQEDADAFADFKYSAECETPECVKVEV
                     VKEYEK*"
     gene            253989..254396
                     /locus_tag="S16_GE16_scaffold_5545_prodigal-single_321"
     CDS             253989..254396
                     /product="Signal peptidase I {ECO:0000256|RuleBase
                     :RU362042}; EC=3.4.21.89 {ECO:0000256|RuleBase:RU362042};;
                     TaxID=397291 species="Bacteria; Firmicutes; Clostridia;
                     Clostridiales; Lachnospiraceae.;" source="Lachnospiraceae
                     bacterium A4.;""
                     /codon_start=1
                     /transl_table=11
                     /translation="MKKSPSLTSFLLLLIVGAWLTMTLYSHFGVRSCRVIGESMAPTY
                     HEGNTILMSAYALKRHPLKRGGIIVFSDPDGIVVIKRVVGIPGDVDAISPVKGMRVLG
                     KDQYLVLGDNRTNSVDSSVYGPIYRKQIIGVVE*"
                     /db_xref="R9ISJ3_9FIRM"
                     /db_xref="bld:BLi01122"
                     /db_xref="UniRef100_R9ISJ3"
                     /db_xref="3.4.21.89"
     gene            254561..254989
                     /locus_tag="S16_GE16_scaffold_5545_prodigal-single_322"
     CDS             254561..254989
                     /product="Uncharacterized protein n=1 Tax=Solitalea
                     canadensis (strain ATCC 29591 / DSM 3403 / NBRC 15130 /
                     NCIMB 12057 / USAM 9D) RepID=H8KN30_SOLCM"
                     /codon_start=1
                     /transl_table=11
                     /translation="MNVCNLKKTFADYKAKGWDRIFVLVDVHGTIIPSGSHDEFRFIT
                     EDAKEVLKWFSDREEVRLILWTSSYMTEYSRVCNWLREYGIIVDYVNQNPEAKDTARA
                     CFAQKPYYNIVIDDRAGFEPETDWAELKCQLIELGEWDKQ*"
                     /db_xref="UniRef100_H8KN30"
                     /db_xref="scn:Solca_4119"
                     /db_xref="H8KN30_SOLCM"
     gene            255010..255417
                     /locus_tag="S16_GE16_scaffold_5545_prodigal-single_323"
     CDS             255010..255417
                     /product="hypothetical protein"
                     /codon_start=1
                     /transl_table=11
                     /translation="MDWKEAAELTRKLKSREGSDKTASEYLFTGLIVIAFLAIVGIPL
                     IVYVVWAHALVIKTFWAWFIVSAFDLKPLTWAQAWGLSMIVSYLTHVAHTCKSKDERE
                     TSEKVAEFVMLLLKPWIALGIGYVCAHYFLHVV*"
     gene            255579..256358
                     /locus_tag="S16_GE16_scaffold_5545_prodigal-single_324"
     CDS             255579..256358
                     /product="Uncharacterized protein (Fragment) n=1 Tax
                     =uncultured bacterium RepID=K2C9X7_9BACT"
                     /codon_start=1
                     /transl_table=11
                     /translation="MRLTTEKFVERAVGVHGRKYDYGSSVYGKNNTDKITITCRTHGS
                     FLQTPHDHLSGNGCPKCARDALPQHQPKTRKAFLEDAILVHGNQYDYSQVVYINAFVK
                     VKILCPKHGEFMQSPHEHLKGQKCRSCGYEKRRLNNGFKWKSFIFPDGRTEKLQGYEP
                     LTVRYLISSSIDPSEIRIDHAEKPVIPYEWSGSVHRYHPDCFLNKSNVLVETKSTYTW
                     EFQEEQNKAKIKGVLRAGYRMRVIVWNRKKKLHSDVIYDNI*"
                     /db_xref="UniRef100_K2C9X7"
                     /db_xref="A0A009KYE4_ACIBA"
                     /db_xref="ppr:PBPRB0128"
                     /db_xref="K2C9X7_9BACT"
     gene            256364..257053
                     /locus_tag="S16_GE16_scaffold_5545_prodigal-single_325"
     CDS             256364..257053
                     /product="Putative uncharacterized protein n=1 Tax
                     =Dictyostelium purpureum RepID=F0Z9X1_DICPU"
                     /codon_start=1
                     /transl_table=11
                     /translation="METTMAICGTAGRKDDAKRLTKNHFEAMCECARLLLRQFQENDY
                     GVDTLVCGGAAYADHCAVRLFLNKEVPKLKLFFPCQFLGGVEGFDPTPLNEHERQKGY
                     STGETANRYHAAFTRKVGFNSLGDLERAIQSGATVVVPKGGFFGRNALVAQSDILLAM
                     TFGEKEWVKDGGGIGKDGKPKMGGTAHTVMTYLNRVKKYGFFDKSFHYDLNSGEVFCG
                     ARVKLESPVHI*"
                     /db_xref="UniRef100_F0Z9X1"
                     /db_xref="F0Z9X1_DICPU"
     gene            257158..257646
                     /locus_tag="S16_GE16_scaffold_5545_prodigal-single_326"
     CDS             257158..257646
                     /product="hypothetical protein"
                     /codon_start=1
                     /transl_table=11
                     /translation="MRNPKAPCSPDEKKVRTFGIWHFILVAFIIIWMVGAYTFLKEKV
                     DVTYDASPIIVLDSGGNINLLTNLFEPQLKTNAVKSQTETNAMTMPSVVVKPEYHYGD
                     IVIIKYFYVEGVVLGKSAVGDDYTVVYKDHNHVLQKISLPRTMLLSPTNGALNPISLL
                     ID*"
     gene            complement(257606..257836)
                     /locus_tag="S16_GE16_scaffold_5545_prodigal-single_327"
     CDS             complement(257606..257836)
                     /product="hypothetical protein"
                     /codon_start=1
                     /transl_table=11
                     /translation="MIDVSQITDEKELREMKDALNFFINKKVVADIYKDDGKEDIELF
                     LDRQLARELLGKVLARMKRLSQSTRKWDSKRR*"
     gene            complement(257902..258141)
                     /locus_tag="S16_GE16_scaffold_5545_prodigal-single_328"
     CDS             complement(257902..258141)
                     /product="hypothetical protein"
                     /codon_start=1
                     /transl_table=11
                     /translation="MKKFRQLLNDTADQMLSTYLLVFSVYCLVKGVQGLFREAPPLWA
                     FLVVGGWGFLLGVLKTLTYKTPTYGNDSQKDNVED*"
     gene            complement(258203..258775)
                     /locus_tag="S16_GE16_scaffold_5545_prodigal-single_329"
     CDS             complement(258203..258775)
                     /product="Uncharacterized protein {ECO:0000313|EMBL
                     :KKM65691.1};  TaxID=412755 species="unclassified
                     sequences; metagenomes; ecological metagenomes.;"
                     source="marine sediment metagenome.;""
                     /codon_start=1
                     /transl_table=11
                     /translation="MTKKCKLCQIERPTTEFYVDLRMKSGCSSYCKDCTTHKKYTWYQ
                     KNKLINKKTRDKWLDQSDNKVKQRMASKLAHERGREYCRKVKEKILSEMPCCICKEPR
                     GGCLDFHHADPEEKHMSVSHCHSLRQLFNELPKCIVICSNCHRLHHKKVISIPANAPL
                     VNAEAYLSFANSLVLKASQSRPYRSAVLVK*"
                     /db_xref="A0A0F9JT87_9ZZZZ"
     gene            258880..259197
                     /locus_tag="S16_GE16_scaffold_5545_prodigal-single_330"
     CDS             258880..259197
                     /product="hypothetical protein"
                     /codon_start=1
                     /transl_table=11
                     /translation="MTETTIPVTVSVTHQITEERISDLLCNAIEGGLNYWVATLDRDD
                     KTTRAEAPYRQDVPFAGGYLTLVEQGEDAPDGKGRTFKIDRGAIVEGMQVFAEKYPRV
                     ESK*"
     gene            259194..259439
                     /locus_tag="S16_GE16_scaffold_5545_prodigal-single_331"
     CDS             259194..259439
                     /product="hypothetical protein"
                     /codon_start=1
                     /transl_table=11
                     /translation="MKPFLIHFWHGRSFGEHKTFMKKVHKLCRLDAQNNYYWDGTLDA
                     FAFQWGEKFIFLPAAENEKEYILGRICITPLSGFGQR*"
     gene            259440..259625
                     /locus_tag="S16_GE16_scaffold_5545_prodigal-single_332"
     CDS             259440..259625
                     /product="hypothetical protein"
                     /codon_start=1
                     /transl_table=11
                     /translation="MATRYKVKCMVCTKNASFEDAKDVIQSRWRILGWDVGTADPKVV
                     CPDCEYLPTEAPKKKKK*"
     gene            259622..259882
                     /locus_tag="S16_GE16_scaffold_5545_prodigal-single_333"
     CDS             259622..259882
                     /product="tRNA/rRNA methyltransferase (SpoU) n=1 Tax
                     =Shewanella denitrificans (strain OS217 / ATCC BAA-1090 /
                     DSM 15013) RepID=Q12P00_SHEDO"
                     /codon_start=1
                     /transl_table=11
                     /translation="MIEYVFGPEDGSIPPVLRRHCHRFVSIPTKHCTNLAAAVYTVLY
                     DRILKHYQLTGEKPVLDEQRGFVDTLANEDITTRLNEGGAFI*"
                     /db_xref="UniRef100_Q12P00"
                     /db_xref="sdn:Sden_1541"
                     /db_xref="A0A090SZW7_9VIBR"
                     /db_xref="Q12P00_SHEDO"
     gene            259879..260223
                     /locus_tag="S16_GE16_scaffold_5545_prodigal-single_334"
     CDS             259879..260223
                     /product="hypothetical protein"
                     /codon_start=1
                     /transl_table=11
                     /translation="MSSTFTESLKRRKKYQFYKYRESWSSKITDWKTVRIPEGWDAKG
                     FFEDMCHNHSWSEHFHGIESKKCKPTAKWLEAQVLDMRRRANEINEVADDYCWILHEL
                     ENKRGNRSRKAS*"
     gene            260177..260557
                     /locus_tag="S16_GE16_scaffold_5545_prodigal-single_335"
     CDS             260177..260557
                     /product="hypothetical protein"
                     /codon_start=1
                     /transl_table=11
                     /translation="MNLKTNEEIAHGKLVDQSDAIDMIAKELTWLLTEAQKQDPQLGS
                     PLADELGRRFMALYKDFQGIRENGMKLSMELEKMEFDDHILGLIYKTSGRLLVRKMSE
                     GLFEQFISVAEFGVLPEDLEDENG*"
     gene            260611..261264
                     /locus_tag="S16_GE16_scaffold_5545_prodigal-single_336"
     CDS             260611..261264
                     /product="Uncharacterized protein n=1 Tax=Acinetobacter
                     baumannii Naval-18 RepID=J4VG36_ACIBA"
                     /codon_start=1
                     /transl_table=11
                     /translation="MGTRNLTCVVLNGEYKVAKYGQWDGYRSGLGTDILNFLRNEFDR
                     NAFIAGVEKLTVISPAKLKELWNGCGADPKEDWVTMDVVEKFKVTHPELSRDTSGGAL
                     LKLIQDGTAVWSHPNLMFAADSLFCEWAYVLDLDKGTFEVYEGFNKSPLDASERFAAL
                     PVKQYSGGNKYYPVRLLKSYSLRRLPTPKTMCRVQSWSRKAEIAKEIIKKAHATLLT*"
                     /db_xref="UniRef100_J4VG36"
                     /db_xref="A0A009FM83_ACIBA"
                     /db_xref="dal:Dalk_4605"
                     /db_xref="J4VG36_ACIBA"
     gene            261261..261476
                     /locus_tag="S16_GE16_scaffold_5545_prodigal-single_337"
     CDS             261261..261476
                     /product="hypothetical protein"
                     /codon_start=1
                     /transl_table=11
                     /translation="MNVGLKQAGQVVFVLDISCEDVNMAKDEWARITGHLDPCWDAKE
                     KTYYGWPVVVTNAKALTRSEVKPLFYY*"
     gene            261478..261792
                     /locus_tag="S16_GE16_scaffold_5545_prodigal-single_338"
     CDS             261478..261792
                     /product="hypothetical protein"
                     /codon_start=1
                     /transl_table=11
                     /translation="MKILAFLCGIDYRLYFAKWMLRLGRFHDHTTPGVWFALLIGGVG
                     MVMFTCMGTLGNAQIPTFKNCTWAGVKGAFVCTAVLYLIWEICQGLKALHQWAGRYTR
                     GY*"
     gene            261792..261971
                     /locus_tag="S16_GE16_scaffold_5545_prodigal-single_339"
     CDS             261792..261971
                     /product="hypothetical protein"
                     /codon_start=1
                     /transl_table=11
                     /translation="MEHRQLMNCHDCGAKPGETHMPGCDTEVCSHCGTQSVIVNSGDA
                     NGNGVISLGGSQVAP*"
     gene            262060..262893
                     /locus_tag="S16_GE16_scaffold_5545_prodigal-single_340"
     CDS             262060..262893
                     /product="N6-adenine-specific DNA methyltransferase, D12
                     class (EC:2.1.1.72)"
                     /codon_start=1
                     /transl_table=11
                     /translation="MLEDMERTKPFLKWAGGKFKLVDLITSFMPEHPVRYIEPFVGAG
                     AVALNVPFGTVIVNDANEELVNVWTMLRNDPEAVIYECKNLFSGVFNTSDFYYQLRKE
                     FNSKQGTDARRAALFIYLNKHGFNGLCRFNRRGEFNVPFGRYKSVSFDPEALRAVSKR
                     MQGWLVTNQDYTFVMSMAKEGDVVYLDPPYAPLSDTSCFTSYSSSEFGLTEQQRLVQC
                     IEEAVKRGAVVIVSNHDIPLVRELYKTATEIHEVSVQRNISCKGTKREKAKELIAVYR
                     P*"
                     /db_xref="swp:swp_2069"
                     /db_xref="B8CNJ1_SHEPW"
                     /db_xref="UniRef100_B8CNJ1"
                     /db_xref="2.1.1.72"
     gene            262890..263363
                     /locus_tag="S16_GE16_scaffold_5545_prodigal-single_341"
     CDS             262890..263363
                     /product="Uncharacterized protein n=1 Tax=Klebsiella
                     pneumoniae (strain 342) RepID=B5Y0J6_KLEP3"
                     /codon_start=1
                     /transl_table=11
                     /translation="MISTELQLGKAGEHIACADLILQGYNAFLADQGLPYDVLVDFRG
                     RIYKLQIKATTDLVKVHRNSSPVYRFQIKQGKNQSQIRTPISPDVTDFFAFVILNHRK
                     VAYIPVNKILGKHGAVLQTLDLRCRTIKYAKPSCGRYFDDYTSFGIHLTNAQQPV*"
                     /db_xref="UniRef100_B5Y0J6"
                     /db_xref="A0A0F9BV16_9ZZZZ"
                     /db_xref="kpe:KPK_4186"
                     /db_xref="B5Y0J6_KLEP3"
     gene            263344..263829
                     /locus_tag="S16_GE16_scaffold_5545_prodigal-single_342"
     CDS             263344..263829
                     /product="Uncharacterized protein n=1 Tax=Bacillus sp.
                     CPSM8 RepID=V7Q4T7_9BACI"
                     /codon_start=1
                     /transl_table=11
                     /translation="MLNNLYNRPSMPFYEYNQNNSGGSFVVNDKVCHRVIIEADSKSA
                     AEMKAEDLGIYFNGVDAGYDCECCEDRWYPPWDTLTFPMPYGGMTKVAAEVFAKKYKI
                     TARPMTKGKVFGDNTHEVVFENVKQYAQYMADEYGWTDPDVRIYFADGFVSSIVSKGS
                     K*"
                     /db_xref="UniRef100_V7Q4T7"
                     /db_xref="W2E8F4_9BACL"
                     /db_xref="V7Q4T7_9BACI"
     gene            263826..264233
                     /locus_tag="S16_GE16_scaffold_5545_prodigal-single_343"
     CDS             263826..264233
                     /product="hypothetical protein"
                     /codon_start=1
                     /transl_table=11
                     /translation="MKTFKRLTKKTRTAIVNEVKMMLAAHRDCLWTRFTECSHPQAVD
                     PAVWRCVANEGYYGEAFGIMRGLVAMGYGYFGPDNLDAVSDGRSDVKEHNLKWWFNEL
                     SKEVLDEEGYFDKTCSAEKCHGLLNKYRLLVRK*"
     gene            264230..264394
                     /locus_tag="S16_GE16_scaffold_5545_prodigal-single_344"
     CDS             264230..264394
                     /product="Uncharacterized protein n=1 Tax=Pseudomonas
                     stutzeri B1SMN1 RepID=S6JRS8_PSEST"
                     /codon_start=1
                     /transl_table=11
                     /translation="MKDYCIICGVDLTVVDEDPNGEKNCTCAKCRAEENHDFDAEPNA
                     VFSRGGQRIK*"
                     /db_xref="UniRef100_S6JRS8"
                     /db_xref="S6JRS8_PSEST"
     gene            264399..264767
                     /locus_tag="S16_GE16_scaffold_5545_prodigal-single_345"
     CDS             264399..264767
                     /product="hypothetical protein"
                     /codon_start=1
                     /transl_table=11
                     /translation="MNEAPTPEMIAKLPKWAQAHLKDLDRRAFVAERTLREYHDSSTP
                     SEFFTEDFDTDQKKMVRRYIQTHKLEILRNGLRVTIINRHDDPGVDITWCDEERATYQ
                     VPCIPQGLNHVRLMLKKDLR*"
     gene            264816..265301
                     /locus_tag="S16_GE16_scaffold_5545_prodigal-single_346"
     CDS             264816..265301
                     /product="hypothetical protein"
                     /codon_start=1
                     /transl_table=11
                     /translation="LFKGQSSPCRDDDCGSSGKTCTDTFNTTTSTCWSPTDKETMNDN
                     LKQNLDEIAADLSKARQNNAPTYWLMLIFAGTLVTALITLFLTKTGIVLLVTSAFVYM
                     ANNILNSWLEIRKAEKAAEAAKPAKPAKKMPPPVVVEASKDKEIRVNLKRHLEVTVFA
                     P*"
     gene            265318..265779
                     /locus_tag="S16_GE16_scaffold_5545_prodigal-single_347"
     CDS             265318..265779
                     /product="hypothetical protein"
                     /codon_start=1
                     /transl_table=11
                     /translation="MKQSQLKALVKEIVTQVMDAANPPKPKPYEEVQGWSFAKGDDSV
                     VDFESVLLPDGREVNISVEFEGRWDDGAFDYEYGSIRGTHRYPLSFEVDKVTVTYAED
                     PNTKQRILPLDNAIVAAGEALFDDYEKSILESMPEPDNEPDPDQGRDDLDR*"
     gene            265781..265996
                     /locus_tag="S16_GE16_scaffold_5545_prodigal-single_348"
     CDS             265781..265996
                     /product="hypothetical protein"
                     /codon_start=1
                     /transl_table=11
                     /translation="MVRFQVNDKVVCVDDSPDFTPFGLLPNHLKKGQLYVVHDVYDYN
                     VRGTCLRVEPHSIHSYETRHFRLVARQ*"
     gene            266297..266530
                     /locus_tag="S16_GE16_scaffold_5545_prodigal-single_349"
     CDS             266297..266530
                     /product="hypothetical protein"
                     /codon_start=1
                     /transl_table=11
                     /translation="MTKEETRALRCLFRRLGGFDGKMKFDCGSDTDLIQEKTQLWRDT
                     WILPVLGALVAKGEGRATFDDKQTIVNAAKDGW*"
     gene            266532..266855
                     /locus_tag="S16_GE16_scaffold_5545_prodigal-single_350"
     CDS             266532..266855
                     /product="hypothetical protein"
                     /codon_start=1
                     /transl_table=11
                     /translation="MMLLRTQRDRRAFDSIGPWEQYRNIALMCYYRPDLWRKVARFLS
                     KLRRMNRVDFKGDCRKRAFEYAQNAMRDTKLPDLLKFSLSQAIIEEFNFDPRDGGKEV
                     CIIGK*"
     gene            266861..267088
                     /locus_tag="S16_GE16_scaffold_5545_prodigal-single_351"
     CDS             266861..267088
                     /product="hypothetical protein"
                     /codon_start=1
                     /transl_table=11
                     /translation="MKVQYSKIVGLEMSEGSVLIRFRPKGSDESDLPETIRVTPHDAY
                     LYLTFSFGMRDMSVKPGMIGANHAQIDYVQD*"
     gene            267090..267290
                     /locus_tag="S16_GE16_scaffold_5545_prodigal-single_352"
     CDS             267090..267290
                     /product="hypothetical protein"
                     /codon_start=1
                     /transl_table=11
                     /translation="MPKNFQAIVDWVKEHRPDLLTFVPQIQNNNVAILMLTVGFEAGR
                     QFQDENPGFPLNQPHLYLEQKS*"
     gene            267287..267553
                     /locus_tag="S16_GE16_scaffold_5545_prodigal-single_353"
     CDS             267287..267553
                     /product="hypothetical protein"
                     /codon_start=1
                     /transl_table=11
                     /translation="MKNIPDITGDIGPLFTGPVKVPMYSFSRPAWLFWQGLYEGLREE
                     GYSHERAIEMLQSKKVRHMLDGEGKRLERLGKSMAATWSLTDYF*"
     gene            267853..268359
                     /locus_tag="S16_GE16_scaffold_5545_prodigal-single_354"
     CDS             267853..268359
                     /product="hypothetical protein"
                     /codon_start=1
                     /transl_table=11
                     /translation="MKRKTDSGKPQFFVRIEKSVRETVTREHDPSDRWSGEDTFSDHN
                     ITGFRVVGEHDGWDFVLNEDPTGKSMYLVCAFYDTGDSFSRHENKLCLVSLVEHAQDA
                     QTILKACEADYKEYQDSNRWEVKPLKVHLPVADRYEELYTGTWKGYFERLKELRVETL
                     GAGMSIRF*"
     gene            complement(268451..269242)
                     /locus_tag="S16_GE16_scaffold_5545_prodigal-single_355"
     CDS             complement(268451..269242)
                     /product="Putative glycosyl transferase n=1 Tax=Myxococcus
                     stipitatus (strain DSM 14675 / JCM 12634 / Mx s8)
                     RepID=L7UGS0_MYXSD"
                     /codon_start=1
                     /transl_table=11
                     /translation="MRTSLIIRVRPFRSSALNLSVIMPFYKKIDELRLVFPMNKPYLI
                     GAEVVLCLDEDSTAGEVVSFVKLHPEIRWKVLVNRKAHPWRTPTKALNVGLRHSSNDY
                     VLVVSPESKFVGDLPGIMLSKVNTETAIMGQLGDCSYARFLEIGDAAVDEYEQTKGLH
                     FYGSICFHKSAAFEVGGYDECMDGWGGDDDNFRSRLRLSGVKVVPDKQARIVHLCLDN
                     MPKLGCRENDFSFDYIYHPQSIRCPNCYPNWGEDFDEVLFSSTLF*"
                     /db_xref="UniRef100_L7UGS0"
                     /db_xref="msd:MYSTI_04346"
                     /db_xref="L7UGS0_MYXSD"
     gene            complement(269184..269924)
                     /locus_tag="S16_GE16_scaffold_5545_prodigal-single_356"
     CDS             complement(269184..269924)
                     /product="hypothetical protein"
                     /codon_start=1
                     /transl_table=11
                     /translation="LLKASCLKSSDGVLIVDKRMKKTISLTVSKRPQYLKQFLTSLAQ
                     CKGLDEYRLVIGLEPLCSQSKALVEAIDFVEKEIVYNPASLGVKENPFHLLTHIFKTS
                     DFNVYLEEDVLVSSDILLLANWYAESECLDRNPILCLSNFNTRDYTKDTDVMEYAGAG
                     ALTPFSWVTTQQFWSEFMAGWWFSSDKGWDFGITSNLPFLMVRPICSRCNHIGEIGVH
                     MTPELHLKLYADKSYYQGPPIQEFRFES*"
     gene            complement(269979..270200)
                     /locus_tag="S16_GE16_scaffold_5545_prodigal-single_357"
     CDS             complement(269979..270200)
                     /product="hypothetical protein"
                     /codon_start=1
                     /transl_table=11
                     /translation="MIDRVRGIYVGAPLYRGDDFLFDGMTGWVSHFPKVCPNRFLFEA
                     DGHPPCFWEVPKEDVFTPGWSELTVEVDW*"
     gene            270292..270633
                     /locus_tag="S16_GE16_scaffold_5545_prodigal-single_358"
     CDS             270292..270633
                     /product="hypothetical protein"
                     /codon_start=1
                     /transl_table=11
                     /translation="MVNEQMSPKFWWMSPEAKLHRVAPYEHYPWAQKYLMTHEGYPPE
                     EVEKDVYALMAQLGWVRVSLFDYMGKKTIEYDFSKYRPLTQRQMKELKDMAVEEGVEE
                     LIPHAYDIKPV*"
     gene            complement(270620..270985)
                     /locus_tag="S16_GE16_scaffold_5545_prodigal-single_359"
     CDS             complement(270620..270985)
                     /product="hypothetical protein"
                     /codon_start=1
                     /transl_table=11
                     /translation="MSNIRTEIKDRKGIEALGFPYAEDELKCKGHMFNAIPVEIDIRD
                     HPEYNLAEVEEDMNRIFKAVLQWELRDAGIKALREVSWDRVFFMKNWWEPREFEVLFW
                     VRVVSEDYVKDTDSHVTRV*"
     gene            complement(270982..271182)
                     /locus_tag="S16_GE16_scaffold_5545_prodigal-single_360"
     CDS             complement(270982..271182)
                     /product="hypothetical protein"
                     /codon_start=1
                     /transl_table=11
                     /translation="MKIIKHGKTFDTGRKFKGTCDYCGCVVECVKKEIKMTMDQRDGD
                     YYWVKCPECSHHIYFNQKELQL*"
     gene            complement(271198..271695)
                     /locus_tag="S16_GE16_scaffold_5545_prodigal-single_361"
     CDS             complement(271198..271695)
                     /product="hypothetical protein"
                     /codon_start=1
                     /transl_table=11
                     /translation="MNKTGKPINLSKYPLIAKCYNLVRDIDSLPASPEATYLVMKAGE
                     LMDDIWNYLEEHQPKERLSNVMQETLEARYKGKKIRNVYGGIDFTVDYVEVTPDGPYP
                     QMTVLLGSNRYKEAAKVWREWQLTNNPLGKNPTPPEVDEPWRDAGRECFTMSQVDDAL
                     PEIIE*"
     gene            complement(271699..272046)
                     /locus_tag="S16_GE16_scaffold_5545_prodigal-single_362"
     CDS             complement(271699..272046)
                     /product="hypothetical protein"
                     /codon_start=1
                     /transl_table=11
                     /translation="MNVLIVILLVVAVVLLAVIAFRGQRKYDDEVLERFRESNLNTPW
                     PAPLNAQIERTQMMGEELKKSAGKLPINDPLPTGYSDNKLRDTKHQKAQFYIPENLSE
                     NEKQILRDFYGME*"
     gene            complement(272043..272321)
                     /locus_tag="S16_GE16_scaffold_5545_prodigal-single_363"
     CDS             complement(272043..272321)
                     /product="hypothetical protein"
                     /codon_start=1
                     /transl_table=11
                     /translation="MNECVCAGSGEIRVGFITRKWKAVKRWMFLNIWCRHFYRPVMRF
                     AHRYNWHYAPVSSMSPEYGKRDHWCQWCGLRGTTLKIDPNEPLFRKNV*"
     gene            complement(272424..273602)
                     /locus_tag="S16_GE16_scaffold_5545_prodigal-single_364"
     CDS             complement(272424..273602)
                     /product="Transposase related protein n=1 Tax=Thermoplasma
                     acidophilum (strain ATCC 25905 / DSM 1728 / JCM 9062 /
                     NBRC 15155 / AMRC-C165) RepID=Q9HKW8_THEAC"
                     /codon_start=1
                     /transl_table=11
                     /translation="MDVIGFSFDFLDFNSNGFGNVWNDFVCVLKNGTSQTAASKFGYK
                     DNMESQIVNTVMVTGKCIIPHRFDAILSPLYAECQRVVKEMLSDRTKNSSKHWKTIPC
                     VVSKSLISKYQRNKKCNSVKKLAIQICGDKGKQVKLEGDRIRIPSIFKKEWIDIFPPK
                     PIVGNIASVEIFKRKGMWFLSYSYNTPKNPIVTCGVVGVDRNARGNVATVCDIQTGKV
                     IKIGPDIKGWKDNFKNRKRKLQRKEAKSLLKKINRKQSNRTKDINHKVSKSIVDYATK
                     HCRAIVLENLGGIKDSKKCGHYVKKSNWSYFQLEQFLKYKAALRNIPIYYVDPFNTSK
                     ECSRCGTINDVIGKKFVCKNCGHRDHRDANAGFVIGKRYSAGLLGTKESPQRVVLTPP
                     *"
                     /db_xref="UniRef100_Q9HKW8"
                     /db_xref="tac:Ta0475"
                     /db_xref="87203871"
                     /db_xref="Q9HKW8_THEAC"
     gene            complement(273593..273793)
                     /locus_tag="S16_GE16_scaffold_5545_prodigal-single_365"
     CDS             complement(273593..273793)
                     /product="hypothetical protein"
                     /codon_start=1
                     /transl_table=11
                     /translation="MYFSNTSIDTPPVEETKYPLLQSVLEWFPQYGKVCIFCNKELDF
                     DFKTPIIDARQSVGLVESIKWM*"
     gene            complement(273818..274234)
                     /locus_tag="S16_GE16_scaffold_5545_prodigal-single_366"
     CDS             complement(273818..274234)
                     /product="hypothetical protein"
                     /codon_start=1
                     /transl_table=11
                     /translation="VWGKKAEISRYANMNKGSRLYEEAVEILRQSNVLKETVDWLMKE
                     VDRVCNRYSDDEVDGLSWEEKEQHLKEVDELSGRLNESVRTLDVLDEQYEKLRAKVKK
                     LYGKDYLPPLGQVTRYKITPSDELSYFPQSRPDGVG*"
     gene            274455..275123
                     /locus_tag="S16_GE16_scaffold_5545_prodigal-single_367"
     CDS             274455..275123
                     /product="Uncharacterized protein {ECO:0000313|EMBL
                     :KKL85805.1}; Flags: Fragment;;  TaxID=412755
                     species="unclassified sequences; metagenomes; ecological
                     metagenomes.;" source="marine sediment metagenome.;""
                     /codon_start=1
                     /transl_table=11
                     /translation="MKIELCHPFWTNYPNARALYERNPKITAWISRVKRIAEQLVENP
                     GTINFKSEKTDPADVANEFRGAAFEGFGEVLIKTLGLMPLIGIAEYEPLTSDDYGVDG
                     KGIGKNGKLLTVQFKFRSEYDTVLFGDKDHLNNFINASIEMGVDIGDSNNMVIITTAD
                     EVFYKDMTVEWKNKVRYIAPNKSWGCFRGLKYTPQDPTNIFCLKTLVDGNVPFWSTAI
                     QAIS*"
                     /db_xref="A0A0F9HVZ3_9ZZZZ"
     gene            275083..>277104
                     /locus_tag="S16_GE16_scaffold_5545_prodigal-single_368"
     CDS             275083..>277104
                     /product="Helicase n=1 Tax=Synechococcus phage S-PM2 RepID
                     =Q5GQA5_BPSYP"
                     /codon_start=1
                     /transl_table=11
                     /translation="MFLFGARRSKQSLDFFPPTSIISPMKLTHEFLNRSNNATAWLFL
                     CRTFDDYMTAMDNQFQCIASSYSSLEEFRRGAFGLFVEFYLRHFSAKYGVTDLTYTPT
                     KSNIDFAGKDKQGAPSTVLSLFKDNDREITMNADHLSAFANISRLEYGVGVAATTNMF
                     VVSNGKAVNETLLQKAPTIKDKITFILMDEIASNVTNNLDFWKAFQAAAKEEKTVVPL
                     VTTPKYILRDFQTGAVDAMLKNKLGQVLLPTGTGKSVIQAEYCKRYIHERNATPVILI
                     VSPRIVLTYQLLNMVFNHLSSSRVDAQYVNLSSGDMEKVSQDMFKQMKEQGLVPRDIT
                     ATTDLREIKKLIDSTKGKVPLIISATYHSAWRLSEIDANINVILCDEAHNLVMGRFSE
                     DFKEETLKLQAESKFFFTATPCNTPSEEGRGMNNVKFFGTEIYRKPYREMIERNEILP
                     VVIQTVNVKECVLLKNRDGEAVPENMKEADFERDVTSKVLAIRDAFNYHAETLAKSSC
                     DPSQIAPKLLATIDGVAVLKGILRSEETINLFTNENVQVFAISTDIKYYHNGEYYQGY
                     DFKEKFMQDIRSLKETDKAIILHIDMVGEGLDVAGITSVMAFSTQGLQKLGQLVGRAM
                     RLHDTDRKNLYAGKFFRGMNRSQTMVKPYCYFLIPMFLNESQDLHTLIRE"
                     /db_xref="UniRef100_Q5GQA5"
                     /db_xref="Q5GQA5_BPSYP"
ORIGIN      
        1 AAGGTCTAAT TAACCTTTCC ACACGGAATA ATGTTTCAGT CAATGTCATA TAATTTGAGT
       61 TTGTGAGTCG GGATGGACTC CTTTCCTACT CGTTAAAGAA GGATAGAAGC CCAAGACCTT
      121 TAGGTCTTGG GAGCATTCAC TCTGAGATAA TACAAACGTA TTATCGTGGT ATTGCCTCTT
      181 GTGAGGGATA CCGAACTAAC AGACAATAAT TGTTGTTAAA GAAAGGAAAT AGTATATGTT
      241 CGATAAGTTA GTAACCTTCA ACCAGCGTCC CCTATTTGAT CAACTTTTCG GAGAATGGGA
      301 TGTCTCTCCC CACGAAAAAC TGTTTGACAA AATCCTCGTT AAAACCAATC CTGTGTTATC
      361 GAAAGAACTT GGCTCCAACT TTTTCGAAAG TGGTGCTTTC CCCAAGGTTG ATATCCGAGA
      421 AACTGAATCG GAGTTTATCA TCGAGGCGGA AACCCCCGGT CTTGCCAAAG ATCAAGTAAA
      481 GGTTGAAGTC AAGGAAGATA CTCTCGTTAT TCGAGGCGAG AAACGAAGTG ACGAGAAAAA
      541 GGATGGAAAA TATCATACTC GGGAAATCAA ACGGTCATCC TTTTCTCGGG CATTCACCCT
      601 TCCACCAGAG ATTGTGGATA AGAATACCGT TCAGGCAAAG TTCCAGAATG GCATGTTAGA
      661 AGTTCGAATC AAAAAGGTCA AACCGACCCC GCCTCCTAAA CCCGATGTCA AGGTAATTGA
      721 CATTCAATAA AGTTATACGT AGTTACGCAT AGACCCCAGT GAAAACTGGG GTTTTTTAAT
      781 GTACGGGGTG ATATTTATAA ACAATGAAAG ACCGAATTCT TGATAAAATC ATCCGGTTTG
      841 ACGTACTGCT AGGAATCGTG GCACTGGTAA TTGCCTTGGT TGCCGCTTTT TTCAGCGTGT
      901 ATGGTATCGC AACACTCTTT GCCGGGGCAT TTGCCTCTAC GGTGGTCATG GGAACCGTTC
      961 TCGAAATAGG AAAACTGGTC TCCGTAACCT ACCTCTATCG CTACTGGAAA CAAACAAAGA
     1021 AATGGTTATG TGCCTACCTT GCCGCTGCTT TGGTGGTTCT AATGCTCATT ACCTCATTGG
     1081 GTATTTTCGG GTATCTGTCC TCCGCTTATC AGAAATCATC CACCCAATAC AAAGCACAGC
     1141 AGGACCAAAT CGTTCTCATT GAGAAAACAA AAACCTATGC CCAAAACAAA ATCGACCAAG
     1201 CGCAAACCCG TATTATCGCT TTGAATGAAC TCCGGAAGGC ACAAGAAGAA CGTTTGAGTG
     1261 CTGCTCAGAA CAATGTTCAA ATCTCCCGAA ACTTCATCGC TTTACAACAG CTCCAGAACC
     1321 AAACCTCTGA GATGATTAAA AATACTGAGG CGGAAGTGAA GTCGGAGCAG AAGAAGATTG
     1381 ATGATGGCAT CAAAGAAATG GGTGACATCG ATAAGAAGGT TTCCGAGATG CGGTATGGGG
     1441 AGAACAACAA GGATATTCGA ACCTTCGAGT TCGTCGCAAA ACTATTCAAT ACGGACCTTG
     1501 ATACGATTGC GAAGTGGTTC ATCTTTGCTC TCATTATTGT ATTCGACCCG CTCGCCGTGG
     1561 CTCTCATACT TGCCTACAAC GTAGTGACTT ACAAGAAGGA TTCGGAATCA ACTAACTCCG
     1621 AAATTCCAGA AAAGTTGGAG ATAGTTGATC CTCCCATCGA ACCATTAAAA AAAGCATAGG
     1681 AAAGAAAAGA CCCACCGCTT TTCCTTTCCA AAAAGTTCCA AAGGTGGAAC CTTCCCCTCC
     1741 GAAGGAGGAA GTGCCGCATC ATCACCACCA TCCTCACCCC CATCCCCCGG CGACTGATGA
     1801 CCCTTTCTAT AGAGCCTACT TCAAGCAGTA TTAAGATTTT GCTTGACTTT GGATGAAACT
     1861 TTTGTTAGGT TAATGCGTCA TAAGATAAAG AAAAACTCTA GTTTTCAAAA AATGGATGCT
     1921 ATGTATGAGC GATTCGACCA AAATAAAATT AGATCGAGAC AATATGGACC AAACCGATAT
     1981 TCGCTACGTA CTAGAGTTGC TCTCCGATGC TGTGAGAGAT CAAGAATGGG ATGGTGTGTT
     2041 AGAAGCCAGA GAGTTTGTCA GGGAATACCT GAATGATGAC GGGGGACCGA TTGAGCTAGA
     2101 AGAATGATTT ATGTATCTAA GTGTTTCGTT GATAGTTATC ATCCTCTTAT TACTCGTTGT
     2161 AGTTGGACTT CTTGTAAAGG CTCTGACTAT TCAGTTGGGG AAAGTTCGTA TCTATACCCA
     2221 ATGGATTCGG GATTTGCAAA ACCGAGTTGA TGTCGTTGTG GACACAATGC ATCAACTGGA
     2281 CGACAAGCAA ATGTTCTCGA AGGACGACGA AGTGGGTGCG GTTTTTCAGC AAATGGTGGC
     2341 TCTCGTTGAC ACCCTCGACG AGAAGATCAT GAGAGAATAA GTTATGGCGA AAAAAAGAAA
     2401 AGTGACCCGC AAGAAAACTG TACAAAAGAA AACTCGGCGC AAGAAGATTT CCAATCCGAA
     2461 GATTGTCCAA CCCCTGCCAG CGGCCCCGCC AAAGAAACGC AGACGAGCGG CGTCAAAGAT
     2521 GTATTTCACA CAGGACACCG AGGACGCAAT CATTCTGTAC AACCAGACGG TTGACCAAGA
     2581 TACCCGAGAG AAAATCTATC GAGAGAAGAT TGAGTTCCCA ATTCAAAAAT TGGTTGAGAA
     2641 CGTGTTCAAC CGATTCGGGT TTTCTTATTT CAGAACGGGG TCGGCAGATG TTCAAAAAGA
     2701 AGCATTGGCG CATTTGGTTG CCAATCTTTG CAAGTACGAC CCCAACAGAC CGAGTAAGGT
     2761 TCACAAGAAA AAGAAGAGTA AGGCGTTTGC TTACTTTTCG GTTATTGCAA AGAACTGGTT
     2821 CATTTTGTTG AACAACAACA ACTACAAGGA GTTCCAGACC CAACTTCCAA TCAGCGAGGA
     2881 ACGAAGTGAG GATACCGTCC AACTTCAAAT GGTTGATAAA CATCACGCTC AACGGGAGAC
     2941 TGATGAGTTC ATGAAACTGA CCATCGATTT CTGGGAGGCG AACGTCTCAA AAATCTTTGG
     3001 TAAGCAGAGA GACCTTGATA TAGCGAATGC TGTTATCGAG TTGCTCCGGA GTGCTCAAAG
     3061 AATTGATACC TTCAATAAAA AGGCTCTGTA TCTATACATC CGAGACATGT CGGATTGCAA
     3121 GACTCAGCAG ATTACGAAGG TCATCAATAA GATGAAACAA TACCACAAGA ACATCTATCG
     3181 GATGTATCTT AACGAGGGAA CTATTTCACC TTCGCTTCAT CTCGTTTAAG CGGATTTACT
     3241 ATTTATGAAA TATTCGATTT TGAGGTATTG TCTAAATATG TATAATTATG CCTCGAAAAT
     3301 TAACAACCGA AGAATTTATA TCAAGAGCCA GAAATGTGCA TTCGGATAGA TATGATTATT
     3361 CGGAAGCGGT TTATACAATA AGTCATGATA AACTTCGAAT TAGGTGTCCA AGGCACGGGG
     3421 CATTTTTTCA AATAGCAAAC GATCATCTCA ATGGAAGAGG ATGCCCAGAA TGTGGAAATT
     3481 GGAACGGGAG AACATCATTA AAAGATTTCA TTGAAAGGTC AAAGAGAATT CATGGTGATA
     3541 TTTATAATTA TTCCCTTGTG AATTATAGAA ACAGCTTTTC AAAAGTAAAG ATCATTTGTC
     3601 CACTTCACGG AAAGTTTTTC CAAACACCAT ATTCTCATTG GAGAGGAAGC GGGTGTCCAA
     3661 AATGCCGTTA TTCATCTCCG TCTTCAAGAC GGATTAAATC TTCCGATCAA TTCATAAAAG
     3721 AAGCGAAATA CATCCACGGA AATCTTTATG ACTATTCAAG AATTGTCTAT CGTTCGGCCA
     3781 AAGAAAAGGT CCAAATATTT TGTCCGAAAC ACGGGGAATT TCAGCAAACT CCAATCAATC
     3841 ATTTGTGGAA TAAACATGGG TGTCCAAAGT GTCGATCTTC TATCGGGGAA AGAACTATAA
     3901 GAAAATGGTT GGAGGAAAAT GGCATTCCCT ATGAGGAACA AAAAAAGTTT TGGAATTGTC
     3961 GGAATCCAAG AACAAAACAT ATTTTGAAAT ATGACTTTTT TCTACCAGAA AAAAACATTC
     4021 TCATCGAATA CGATGGGAGA CAACATTATG AATTGGGGTA TTTTGGGACT CACCATAAAA
     4081 CGCATAAAGA CCTTTTGGAC ACACAATATC GAGACCAGAT TAAAACAAAA TATGCTCAGG
     4141 ACAATAATTA TAGGTTGATA CGTATCTCGT TTAAGAATTT TTTTGAAATC GGCGGGATAT
     4201 TAAAAAAACA ACTTCATGGA TAACGAATTC GAAGTATTTG AAGGAAAAAG TTTTCAGAAC
     4261 CTCTGCAAAG ACATCTACGA GCGGTCTGAC AACAAAAAAG AGCAACTGGA CTTGCTCATT
     4321 GGAGAGTTAC GCCCCTTGGT TCGCAACATT GACGACGCTC AACAGATTGT TCCTCTGATT
     4381 CAGGGGTATC TGGAAATCTC CGTTCGGAAT GACGAGCAGT TAGTGAAACT TGCCCAAGTC
     4441 GTTCAGCGAC TTCAAAACGC AAAACTCGAA GGTGGAAGTG GTCCTCTTTT GTCCGAGGCG
     4501 GAAAAAGACC AGCTTTGGAA GGAAGTCCAA GAAGTTACGA ACGAAGTGAA AACCCCCATC
     4561 CCCGACGCTC ACGACGTTGT AGAACCCCAC CCCAAGTAAT CTATGGCATA TTGGACTGCG
     4621 AAATCATATG GTAGCATGTC CGGAGACAGC TTCGGACTTG GACGGGGGTC TTCTGCTGGT
     4681 CAGGGAACCA GTGAGTTCTA TGAACTCGAA CCAGCAATTG TTTTGGACAT CATTCTTGAC
     4741 AAAGACCATC CTTTCCTCAA GAACACAAAG AACCTTCAAG TTGTTCTCGA CGTGGATAGA
     4801 TGGCCCGGTG ATTTGCAGAA CAAAAAGGCG GCGGTTAATG AGATTGATTA TTCGTGGGTT
     4861 GGTCGGGCAC TAGTTCGGAT GCAGTATTCT GCTCCCACAA CCAAAAAGGA AAAGTTGGTG
     4921 TGGGCATTCC CGATGGATTC ATCCATTTCA GAATATCCTC TCATCAATGA AATCGTGATG
     4981 GTGTTTCAGT ATCGGGATAA ATATTTCTAC ACCCGAAAGT TGAACCTCCG AAACCTCCCC
     5041 AATGAAGGAG TGGATTTTGC CACAAACAAA ACCATCAGCG GGGAAGACAA CACCGAGTTG
     5101 TACTCAAACT CCCCGTATTC CGGGCCGCAA TCCAAGACCA GCTTCGACGG AACACTCGGA
     5161 TATAAAGGAG TCGCCGGAAA GTACTACAAA ATCAATGACC GCATCCGTCG CATCCAAAGG
     5221 TTCGAGGGTG ATACGGTCCT AGAAAGTCGA TTCGGGCAAT CCATCAAATT GGGGGCATAC
     5281 GATGGGGATC GAGGAAATGA CAAGGGAGAT TCGAAGAATG TGGACTACTC CGATTTTGGT
     5341 GGAAACCCAA TGATTATTCT TCGCAATAAG CAGAGAAAAC TTCTCAAGGA GGGAGAAACC
     5401 CTCAAGTTAA CAAGCAGCCC AAATCCAGCA ACAATTACCG GAACCCCAAT TGAAAAGAAT
     5461 GCGGGTGGGT ACATTCTGGA AGATATCAAC CACGATGGGT CCACCATTGC CATTACAACG
     5521 GGACAAACCA TAAGCAAATG GGTAACGACA TGTTACAAGA AGATGTTCGG AACAGGAGAA
     5581 GAAGTGGGTT CGTTCAATGG GTCGGGATAC ACCATTCCAA CATTGAAAGG TGACCAGATT
     5641 GTAATCAATA CTGACCGATT GATTTTGTCT TCTCGTTACG GGGAAACGTT TCACTATTCA
     5701 AAGAAGCGTT ATGCTATTGT TACTGACAAT GAGTACGCAG TAGATGCCCA CCAACAAATC
     5761 GTTCTCACGA CAAATACAAA GACAGTCATC AACTCTCCCG CTATTTATTT GGGAGAATAT
     5821 GATGTTACTG GTGAGCCTGC GGTTTTGGGT CAGACGTTGG CGAATTGGCT GTATGATTTG
     5881 TGTAACTGGA TTGCCGCCCA CACACACTGG TACATTCATG CTCACGTTGA TGCCGGGAAG
     5941 GAGTCTCCGT CTCAGACACA ATTACCCGTT CAGATCGCCG CCTTGTTTGC ACTTCGGGAC
     6001 AGGATTCATT TCATCTTGAG TCGCCGTGTG TTTATTACTG GCGGCGGGTT TGCTCCCGGT
     6061 AAAAACGGTG GGAGTATTAC GGGTGGAACC TCCCCAGTAA AAATCAGTAT TCCTGCCGGA
     6121 AGCGGAGTTC CCGGTGGATG GACGGGTGCG AATAGACGTT AAGTCAACTA TTTATACAGT
     6181 AACACACATA TGAAAAAAAC CGACCTTATT CGAGTAATCA GGGAAATTGT GAAGCAAGAA
     6241 CTCAAGAAAG AGCTTCCAAA CGCCCTTGCA CAAGTATTTG CCCAGATGAT GGGGCAATCA
     6301 CGTCAACCCG AGATTCATCA CATAAATTTG GTTCGGAAAC TTCCAAAGAG TGAACCCCCA
     6361 TTTTCTCAAC CCGAACCCCC CGTGGATGAG ATGTCGTCTT TGAAAACGCA ACTTCAAGAA
     6421 ATGTTTTCAC ATGGAGAACC AGTCCATAAG AATGTGCCAG AACAAGCGGC TAAACCAAAA
     6481 GCGAAACACT TTACCAAGAA TCCGGTTATC AATGATATTT TGAATCAGAC GAGACCCTTT
     6541 AATAGTTCGG AACGAATGGC GAACCGAGTT GGCGGGGGAG GCGCATCGGC AATGTCCCCC
     6601 GGTGTAGCAC TGGCAGCGGG GTCTTATGCA TCCTCGGAAA CTGGTGTGGG ACAAATGATG
     6661 GAAGAAAAAG ACCTTGGGTT TATGAAGGGA GTACCCGGAA TGCCGGGGTC GGACGGACCC
     6721 GTTCTTACAG AACTTCCTAC ACATGCTCAG TCAACTTTAA GAGAAGGTGT TGAGGGTGGC
     6781 CCCGCTCCAA TGGAAGGAAT AGCGGTTGAC TCCGCATTGG ATTTGAAAAA TCATCCTGCT
     6841 CTGCCGGATA GCATAAAAGG AATTCTTAGC CGAGACTATC GCTCTCTTGT TCGAGCGATG
     6901 GATAAAGGCA AGAAAAAGTA ATTATGGCAA CCAAGAAGAC GCCTATTGGA TTGGTTCTGC
     6961 CACTCCAAAA TGGGAATAGT GGGTACTTTG ATCAGGCATA CGATTCTTTC ACCCAGAAGC
     7021 GTATGAACAT CATCAACCTT CTACGTACCA AGGTCGGAGA ACGCCGAATG CAACCGTTAT
     7081 TCGGGTCTCG GTTGTGGTCT ATTGTGTTTG ACCAGAATAC CGAAGTGCTG CCAGAAATCA
     7141 TCACAAATAC CGTCACAGAG GACATAAACC GCTGGATTGC GGGAGTCAAT GTAAAAAAAG
     7201 TCACGGTATC TGTGCCACAA ATTGACGAAA CAACTGATTA CCGAGATATT TATAGTGTGT
     7261 TGGTACAGGT TCAATTCGTG GATACTTCGA CGCAAGAAGA AGGAAGCGTC GAAATCTACA
     7321 TTGATAGCGG TAAGATTTAA CTATGGCAAC AACCGTCCAG AAAAACTTCA CTCCAAATAG
     7381 CAAGGACGTG AGATACCTCA ACCGGGATTT TACCCAGTTG AAGTCATCTC TCATGGATTT
     7441 TGCCAAGACT TACTTCCCCA ACACCTATCA AGATTTCTCT ACGGCGTCAC CGGGAACCAT
     7501 GTTCATCGAA ATGGCGGCGT ATGTCGGAGA CGTTCTCAGC TACTACACCG ACTACGCTTT
     7561 CAATGAAAGT CTCATTCAAA ATGCCACAGA ACGCCGAAAT ATTCTGAGTC TTGCTTCGTA
     7621 CCTTGGATAT AAAGTCAAAC CCATTCAAGG TGCAATTGGA GAATTGGACG TTTTTCAGTT
     7681 GTGTCCTTCA AAGGTTGCCG ATGATGGAAC TTATGTTCCG GACCCAGATT ATGCTCTCTT
     7741 AGTCAAAGAG AACATGCAAG TCTCAAACAA TGCCGGAGCT TACTTCGTTG TTAACGACTC
     7801 GGTGGATTTC ACGGTGAGTA CGTCCCTCTC CCCAAGAACC GATTCGGTCT ATTCACGCAA
     7861 TCAGGATGGA ACTCCCGAGT TCTTCCTTTT GAAAAAGACC GTAAAAATCT CTGCGGGAAG
     7921 AATGGTCACC AGAACTTTCC AAATCGGAAC CCCAACGCAG TTCTTGAAGT TGAGTTTGAA
     7981 TGAAGACGAC GTTTTGGGAA TCATTGATGT AGTGGATACC GACAACAACG AATGGCATGA
     8041 GGTTGACTAT TTGGCACAGG AACTTGTTCC GGTTGCCGTT CCGAACGATG CCGAACACGA
     8101 GGGAGAGCTT TCCACGTATA AGGATTCGGT ACCATACATC CTTCGCTACT TGAGAACCCC
     8161 ACAGCGTTTC GTTGTGTCGA TTGATGAGAA CAACATTACC TCTATCAAGT TCGGTGCTGG
     8221 TTCGGAAGGA TTCCAAGAAG AGTTTGTGAC TTTCGATTCC CGCCTGATTG GTCTCGGATT
     8281 GAGAAACATC AGTAACTACA ATATCCCTCT GGACCCTGCG AATTTCTTGA AGAATGAGTC
     8341 CTATGGGATT GCCCCGTCGA ATACCACGCT CACTATTCGG TACTTGGTCG GCGGAGGCAT
     8401 CGATTCCAAT TCTCCGTCAA ACGCAATCCG AAATGTAGTT TCCGTCGAAT TCGCCAACCC
     8461 AACAGCGGGT CTCCCTCCTG AGAAGATTAA CCTGTTGACA ACCGTTCAGA ACTCCTTACA
     8521 GGTGAACAAT CCCATTGCTG CCGTCGGCGG GAAAGAGGGG GAAACCGATG AGGAAATCAA
     8581 GATGAATGCG ATTGCGAATT TCGCCACGCA GAATCGTGCC GTGACTCGGG ATGATTATCT
     8641 GGTTCGTGTC TATTCCATGC CAGCGAAGTT CGGTTCGATT GCCAAGGCGC AAATCGTGAC
     8701 GGAAACGAGT TTAGACGTTG GCGTGAACAA GGTTCTCAGC GGAGTGACGA ACGCTTCAAA
     8761 CGAGGCGACG GTTGCCGACG TTGGGGTTGG AAAGTATTTC CGAAAGATTG CCTATGACGC
     8821 CAGCAATCCA TTTTCCATCA ACATCTATCT GCTGAGCTAC GATGCCAACA AGAATCTGGT
     8881 GCCGACGAAT CAGGCGCTCT TAACCAATTT GATGACATAC ATGAAGCGTT ACCGCCTGAT
     8941 GACGGATGGG GTGAATATCA TCGATGGGTA TGTCATCAAT GTTGGGGTCA ATTTCAGCAT
     9001 CACCGTTTTC AAGGGTTACA CGAAGAAAGA AGTTCTGTTG AACTGCATCG AAGCTATCCA
     9061 GAATTTCTTC AACATTGACA ATTGGAACTT CTCGCAACCC ATTAACCTTA GTCAGTTGCA
     9121 GTTGGAGATT GCGAAGGTCG AAGGAGTTCA AGCTGTCGTG GATTTGGAAG TTGTCAATAA
     9181 GACCGTCTTG GATGGAGACT ATTCAGCGGT TGAGTATGAC ATTCCGTCCG CAACCAAAAA
     9241 TGGAATCATT TATCCCTCGG TGGACCCGTC TATCTTTGAA GTGAAATATC CGGAGACTGA
     9301 CATCAAGGGA ACAGTACTCT AATATGCACC ATCACCTATT CCCAAGCGAA GACACGTATC
     9361 TCACGAACCT TGTCGGATAC GAAGATAAGA ACTTCGGCAT TAACGAAGTC CTTCGTATTG
     9421 GGACGAGCAA CAAAACCGTC CATTCGCAGG AGACGACACG AACGTACACG TACTCCGCTG
     9481 TAGAATGGGT AAACTATTGC GTCACCGATT TCAGCGGGTC TTTGACTGGT TCTTTTATCG
     9541 GCGCAGCGAC AGCATCGGGA TGGATTGATT GCAGTGCTTC CCTCAGTGCA TCTTATTTCA
     9601 GTGGGTCATT GGACGGTGCG GCTATAGCAG AGCAAACCGG ATGGTTCTCT GGCTCGCTGG
     9661 TTGGAATGGT TTCTGGAACC ATTCTCTCAA CCGCTCTTCC TAACTATTCT GGGTCACTCT
     9721 GGGGTGCCTA CGGACACATT ACTGGAATTG TCACGGGAAC CGATACCAGA AACGAAACAT
     9781 GGTGGAGGAC CACTTCGGCG AAGTTTATCA ACCGAACCCT GATGAAGTTC GATCTGAGTG
     9841 CGATTTCTGC CTCCATTGTC AGCGGGGAAA TTCTCAACCC ACAGTTCAAG CTGAACTTGA
     9901 AGGTTTGTAA CGAATACCAA TTGCCCATCT CATATTCAAT CTATGCCTTC CCGGTTAGTG
     9961 AAAGCTGGGC AATGGGAAAT GGATACTATT CAGACGGAGG GTCGGATACA GGAGCCAGTT
    10021 GGTATTATCG GGATTATGCC AGCGGAACCC CATGGTATTC CCCGATTACT ACGAGTTTAC
    10081 GTCCCGTCGT GGATTTCTTA ACCATCCCCG CCAACGCAAC GGCATCCTTC GCTTATGGTG
    10141 GAGGAACATG GAATTACACG ACGGCGACTC AAAGTTTCAA CTACGAGTCT TCCGACATCA
    10201 GCATGGATGT CACGAATATT GTGAATTCGT GGCTTGACGG AACAAATCCG AACTACGGAT
    10261 TCATTCTTAT ATCGTCCGAC GAAATTCTGA ACAGCGGTTC CGGTTTTGAA TTGACGTTCT
    10321 ACGGCAAGGA CACTAACTCC GTTCACTCTC CCTATTTGGA TATCATGTGG GACGATTGGT
    10381 CGTGGACTTC CGGAAGTTTG GGAACCTCGT CCGTCAGCCT CACATCCTCC TATTCTGGAA
    10441 TGGATGTCAT TGTTCAATCG GGTTCAACTT TCTCCATTTC TGGTGGAGTA TCCGGAACGT
    10501 TTTCGTCAAG TTTGTTATTT ACCACAGTGA TTCCTGTTGA TTCATATACC AGTTCTTTTT
    10561 TTGGTATTGT TCTTGGGACG GGTTTGACCG GAAATATTGC GGGGTTTCCT ATAGTGGGTC
    10621 AAGTATTCGG TTCAATTACG GTGAATACGT CGTCCGTCAC GGGTCCGTGT GGCGCAACTT
    10681 TCGGTGCTCA AATTGTATCA GCATCCTTTA TCGATGGTGT TTTTCTCGGG TCGTCATTCA
    10741 CTGCATACTA TGTGGACAAC AAGTTGGAAA ACGCTTTCCT TACTGGGTCT TGGTCTTCGG
    10801 ATGCACTTTT AGGAGCACGG GTTCTCATTC CGCTTCCATC CGGTATCGAC CCTTACGCAT
    10861 ACGCTTACGT CACCAGTCCC TATATTTGGG GGAAGGCATT CGGAACATAC ACGATTTCCG
    10921 GTTCCATAAG CGGAAGCGTT GGGTCCGAGG CCGGTACATT CTTCGGAACG TTTATTGATG
    10981 GTCCGCTTGT TGGGGGAGTT CTGGACCTTG ACGTAAGCGG GAGCATTTTT ACTTCCAGTT
    11041 ATTTCTACAC GAGTAGCGTG GAAATGACAT CAAGTGCCTT TACCCCTCTG GACCTAGATT
    11101 CACCGTTCAC GGTTATTGTA AAGAACCTCA AACCAGAATA CAAAGGTGGA GACCTTGTTC
    11161 GAATCAGGGT TTTCGGCAGA AAAGAATTCC CTCTGAAAAC GTTCGGAAAG ACATCCCAAC
    11221 AGCTTGGGTA CATCGTTCCT GAACTATTGC CGTCTTCCTC ATACTATGCC ATTAAGGACA
    11281 ATATGAGTGA AGAAATAATC GTGGACTTTG ATAATTATAC TCGGATAAGT GCTGACTATC
    11341 CCTATGGAAA TTACTTCATG TTGGATACCA GTGGATTAGC CCAAGAGCGA CCATATCGCA
    11401 TCTTGATTCG AGTCGAGGAT AGTGCGTCAA AATACACCTT CGATAGCGGC GATGTGTTCA
    11461 AGATAACGAG ATAATATGTC CCACGACGTA AAATTCAGCC AAGACATAAC CAACTTCCAA
    11521 CGATACGGAA CCTACACGTA TAAGTCGGAT GAAGTGGGGA ATGCTGTCTT TAACTCGTCG
    11581 TCCACCGATT TCTCACAGGT GTATTTTGCC CTGTCGTTGC CCAATTTCTT GTATGACGAA
    11641 ACCAAGTTGG TTTCTTTCTA CGACCCAACG TTCACCGAGT TCATCCCACA GGCCAATACG
    11701 GCGTCTATGG ACGTGTTTCA GATTCAGGGC GATTTGGATG CCGAAAGGCA AAAGAATCAA
    11761 GAACTCACAC AGCAACTAGA GGCGGTCATT GCTCTCAACG AATCGACTCC TTCGGTCTCC
    11821 GACAAGGAAG CATCGAAACA GGTCATTTTG GAACTTAGGA AGATGTTGGG GCAGGGGAGG
    11881 GTAGATTCCG ATTTCTCAGA AGATTTTCCC TATACTCCGG TCCAGAAGGA ATCGAATATA
    11941 GCATCCGAAT CAACCAAGAA CACAGCAAGT AGCGGGTCGG TATAATCATG TCATTACCTT
    12001 ATCCATACAT AACCGATAAC CAGTATCACG TCAATACGGC TTCTTATCTT GACCAGAAAG
    12061 AAACCGAGAT GTTGGTTTCT GGTTACGCTC CGGATTTGTG GTATGGATTT GGGGAGACGG
    12121 ATGTCATTGA AATGTCGGTG TTCGATTTGG ACCAAAACCA AATCGGGTGG AAGACCATCA
    12181 ATTCCGAAAA GCATTTCAAG ACGATTACTC TGAGTTATTT GGATGCTTTG GACCGACCAA
    12241 TCGATTACTC CTACCAGCAA TTGGTCACCG ACTTCATCCT CTATAAGAAC ACCAAGGTTT
    12301 TGTTCAGTCC AGCAGACCAA CTGCAAAAAG AGTTCTCTAT TCAGAGCGGA AGCTACCTGC
    12361 TCAGTTACAA CTTTATGCGG GAGATGGCGG GAAGTCCAAC CGCCCCGTTG GTGGTTCAGG
    12421 AGATTTCTCC ATCGAGAAAA GAAATCAAGC TCATTCCAGC GGGTCCAAAT ACTCCCCGCT
    12481 ATCAAGCGTT CTGTCTCAAG AAATTTCAAA TCAAGGACGT TGCCCCGCTT CTTCTTTCCC
    12541 TGACTAATCA GTGTCCATAC GACCAGATTT ATTCAAGGAT CAAGGACAAG TATTCCGCTC
    12601 AAATCGAGTA CTTGAAGCAG TTGTTGTTCC TGACTTCCGA TGGGGCGTTT GTCGCCTTCT
    12661 TAAAGACCCT GTATGAGGAT AAGGTCGTTT ACACGAATCC AACTTCTCAA AGCGATCCAA
    12721 TCGAACGAGT TAAGAGAATA CAGGGAATCA AATCGTACTA TCAGAATCTC CTTCTCTCGA
    12781 ACTACGAATC CATCTCTGAT TTCATTGCCA TTGATGATTC ATATGATGCG TACGCCGCAA
    12841 TCAGAGTTGA ACAGCAGTTC AAGCCGTATG GACCTAACCA AGGCACCGAA CTCACTAAAG
    12901 CGAAACAGTT CTTGGTAGAT TTTTTCACGG TAGAGTTCTA CCACCCAATT ACTTTATCGG
    12961 CCAAGGCATC CTTTGATTTG AAGTACTACT CGTACTTCAA GAACGCCCTT AACACTGGAA
    13021 ACAATACCCT CTTTACCATC ATCGACCACG CCTATTTGGA TGAGAGGGTT GCCGAGACGG
    13081 ACCCCCTCAC GCTCATCATC AAGCTCAAGT CGGAACTGCC CGACGATGTG AAATTACAGA
    13141 CGGCGTGTTG GATAAGCAAC ATCAGCATTG CCCCATATGT TGTTAATGCG ATTGTTCGCA
    13201 AATCCACGGG AATCCAAACC CTCAAGATTT CCCCTCCAAA CTTCTCGGCA GATTCGAGTG
    13261 ACATAAGTCT GTACAACACC AATGAAGAGT TCACGGCCAC TGATTTAAGA GATACGGTCG
    13321 CTGACCAGCA GACCATTGAC ATCAACAAGA AAATCAATGA CCTTAAAGTT GATTACACAG
    13381 ACTTCTCCAA CTTCATTGTT TTCTCATCGG CACAGCAGCG ACTCGTCAAC TTCAAGAACA
    13441 AGATAACCTC TTGGTATCAA TTGAGCGCCT CCTTGGAGAC TTTGGAAATC AGTTCAAGTC
    13501 AATCTCTGGC GGCAGGTACA TTCTATCCAC AATACACCTT GGAAAAGAAT ACCATTGAGG
    13561 GGCAGATGAC GAACATCGTC GATTCGTTCG ACGGATATGA ATCCTATTTG TTCCAGTCGG
    13621 GGTCATATAC TTTCGACGTA ACGGCACGGG CATTTACCAA TGCGAATTAC GTTTCCAATC
    13681 AGGATTACAC CGCCTCCCTT TACGATAAGG CAAATCGAGA TAGTTTAGTC AACAACACCC
    13741 CAGACCACAT TGTTCTGGAC GATGAAAATG ATGAGTACTT GATGTTCCTC AATATGGTGG
    13801 GACATTACTT CGACAACATC TATCTCTACA TCACCAACCT TCCATCAGAG AAAACGGTGA
    13861 GCGAAGACCC CGCCCTTACG TTCTCGAAGA AGATGGTGGA CTACATGTTG GAATCGTTCG
    13921 GGTGGGATGT TGGAACGACA TACGAGGACA TGACGACGCT GGACACGTAC ACCACGGCGT
    13981 CCGCAACCGT CTCGGCAGAA AATAGAACCA AAGCGGTTCG AACCAGAATC CTTAGCAGTC
    14041 TCTCTCAGAT TTACAAGACC AAAGGAACCG AAGAAGCAAT CAATCTTCTT CTTTCATGTC
    14101 ATGGTATTCC GGCAAACTTA CTCAACATTC GTGAGTACGG AAATGATACC TACACCACGG
    14161 CATCTTTGGT GACTTACACG AAAAACGAAC GCATCTGCAT GTTCCACTGG TCGGGTTCCG
    14221 GTGGGGCAGC TTCGTTCATC ACTCAAGATT TCGCTCCCAA ACCAAACATT CGAACGGTTG
    14281 AGTTGAAGAT GCTCTTCAAG AATCCGGAAC TATATCCGGA GAAAAAGAGA TTTCAGTTCA
    14341 TCGAATCCAC CCACCCATAT ACAGTCAAAT GGGACAACAA TTGGACCGTC CATAGACTTT
    14401 ACCCACGGCT TGTTCCTTAT TACAACTTCC GGCGTGGCGT CTTGGATTTG TTCGGGAATA
    14461 TGGAAACGTC GGACGAATCT GGGCCGAAAT TCCAACGATT TCATCCAGCG TTTACACGTC
    14521 GGCGTACACC GGATATTTCT CTGGTTCTTT TTTTGGAACC GCCGCAACCG CTTCTGGTGT
    14581 GGTATCAAAT GTTGGGGTCT TGAGTTCATC TTACTTCTCC GGTTCTGTGG ACGGCGGAAG
    14641 CATTTTCGAA ATCAGTGGAA GTGTTTCCGG CGCTTTAGAT GGTATCATTA CTGGTTCTCT
    14701 TCAAACGTTT TCTTGGATAA ACTTCGTTGG AGGACTGACT GGTTCTCTCG GAGACTTCTC
    14761 CTATGGAACG TGGTTGCAAA CAGGAGAAGT TAGGAAATCA AGCACCGTCG GCGGGAAGAT
    14821 AGCATACAAC GGAATTCCTA CAACGTATCT TACCAGCAGT CTCCTGCCTC TGTTTGATGG
    14881 AGACATTTTC AATATTCGCT TGCGCCGAAA TGAACCGGAG GCGGCGTATC AGTACGTCAC
    14941 CGATACTGAG TTGCTTCCGT CAATCTACGA CCTGACGGTT CAAAGAAACG AAAGAGGAAG
    15001 ACGAGTTTTC CGAAGCTACA ACGCTGTTCA AGGAACGTAC GAAGACAACA TGGTATGGGA
    15061 TGGAAGGTCC GTTTTGGATA CATGGGAGGA AACCGGAAGT TTGGGGACGA CACCTTCCTG
    15121 CTCTCTCGCC TTTGGTGTTG ATTCCGATTT TCTATATGGA GACCCAGACC CAATCAATCT
    15181 GGCGTTTGGA AACGCAATGG TTTGGGATGC TCCGGTTTCG GATGATGATT TCGAAATCCA
    15241 TTGCAATGAT TATAGCTCGT TCGCCTATAG TGGTTCGGAT GCGGAGAAGC ATCTGATTAC
    15301 CCGAATGGAG TATGATGAAC CCGTGGATTT CCTAACTTCC TATTATGCAT ACGACTATCT
    15361 CGATTCCGAT GGAAATCCAC TCCCCGGTTA CTCGTACGGC GATGCGGGGG GAGCTATTGA
    15421 GAACAGGTCG GAATACTACT CGACTTTTGA TGCTCTGTAC ACAACCGTAG TCGCCTCGGG
    15481 AAGTTGGACC GGGGCGAAGA CGGGAAGTTT ATACACCATT GAGAAGTTCA CCGGAAGCTT
    15541 CAAAGGAACG ATGTCCGGAA GTCTCTCTGG AAGCGGACAT GGATATTTCC TTACTGGAAG
    15601 TACCTATGGA ACCGCCATTA GCAGTTGGTT GTGGGGAAGG ATTTCCGGCT CCATGAGCGG
    15661 CAGCTTTAAC GGTGATGCGA GCGGCAGCAT TTCTAGTTCA TATTTCAGTC AGAAGGGACG
    15721 CTTCGGTGCC GGATATTGGA AGGGAGAATC CTATTCTGCC GACAACGTTA CAAGAAGTTT
    15781 GTTCACCGGA TTTTTCAGCG GAAGCGCAAC AGGAAGTTTC GCCCACAGTA CCATCATGTA
    15841 TGGTGATATG ACATCCAGCT TGGGGCAAGC GGGAAGTTGG ACGGGCGGGG TGTTCCATGG
    15901 GCACCGATTG GGCGGTTGGA CTGGTTCCTT CACGGGTAGT TTGACGGGGA GCATGAAGTT
    15961 GATTTATGCC AGCGGTTCAT TCTCTGGTAG CATTTCAGGA AGTCTCCATC ACATCCCGAG
    16021 TATCGGAACA TTCAATGGAA CGACAAACCA AATCTGGTAT GGAACTCTCA CTGGAAGTCT
    16081 GACGGGAAGT TTCACGGGAA GCACCGGGGA AGTTGTCTTC ACGGGAAGCT CCCCATACTA
    16141 TTCCTATCAG GGTCAGGCGA TGTTCTCTGG AAGTTTCAAA GGGTCGATGA CAAGTAGTGT
    16201 CAATGACAAC CTTGTTCCCA GAGACTATTA CGCAACGGGT TCCTTCTCAG GAAGTTTCTT
    16261 CCAAATCTGG ACTGGTAGCA GGCATATTTT GTACAACAAG CCAATCATGC CATCCAACAT
    16321 CTCGTACGGG TCTTACCACT ATTGGCGTCC GTTGCACGCA ACACAATCGG TCTATGTGTA
    16381 CTGCAACGAT GGATACCAGT TCGTTACTTA CTACCCAGTG TTCCCATATG AGTTCCTCGT
    16441 CAAGGATATC GAAAAGACCT ATACGACTCC AAGCTATGGT CCAAATCGAT TCCGAAATGA
    16501 GAAAGTCAAG CCGATGAAAC AAGGTGTTGC CGCTCGTCTT GATGACGAAG AGCGTTCAAC
    16561 GAAAACTTTG GCTACTGGCG TTCAAGCAGA TTCAAACCTT CTTGGTCTGT ATCTCGACCC
    16621 GCAGGATGCT AAGAATCGGG ACATCGTAAA ATACGTCGGG AACGATAACT TGGTTGATTT
    16681 GATTGCTGAA CCGTCGAACA TGTATTCGGC ATCGTATGAA GCATTAGAAG AAGTCAATCA
    16741 GCAGTACAAC TCCTTTGGAA ACAGACAGGT TCTTTACAAC GAACTCATTA CCCTTTACAA
    16801 AGTTTACTTC TCCCGTGAGG TATTCGATGC AGTAAAGAAT GTGATTCCGG CGAGAGCCAG
    16861 CGTTCGAACT GGTATTTTGG TTGAACCTAC AGTTCTGGAA CGCCCCAAGT ATCAACACCG
    16921 CCCGATTGCC CCAGAAATGA ATACTGGGTC GGTTGCGTAT TACGATGTAA CGGCGAGTCA
    16981 CTATTTCCGT GACCCCATCA CAAAACTCAT GCGGTTCTCC GGTTCAACGG ACAACACATC
    17041 GAACGGAACG TTCGGTCTTT TGTTCGGCGA GTTCAATACC AGTGGAGTTT CTTCGCAGAG
    17101 TCTCGACTAC ACCACGCTCC CAAGCAACCC AACAATCCAT TTGGATTTGG GATACCTGAA
    17161 CGAGGCGAAT TTCAATTACC CAATCAACTG GAACAATGGA TACTACTGTG ACTTGCCCGA
    17221 CTCGTTGCAG TTTGGAAACT TTGGAAGTCT GGGGGGTGCG GGTGGTTATC CAGAAGCCGT
    17281 CGGATATACG GTCCAAGAGG ACTTGGACGC CCATACGAAT AACGGCGGGG AAGATGCGGC
    17341 ATTCTTGGTG AAGCGATGGG ACCGTCACAC TATCTATTTC AAGAGCGGTT CATACATAAG
    17401 AACGTCAGAC AGGAACGCTG ACCTACAGAC CACGAATTCG ATTTGGCTCT ATACTCTGGT
    17461 TGGCATGTCT CCCGAGGGAT ATCAGAAGAT TTTCTACACC GGAACAACAC TTGAGGCATC
    17521 TGCCTCCCTT GCAAATATTG CCTTCCCAGA TGATGTTGTA ATCATTGGTC CGATTACCTA
    17581 TTACACCCAC AGGGCTAATA CGGCGGTTGG AACTCCAAAT CAGCGAGTCA ACGTTATCAG
    17641 AGCAGCCGAC AACCACGTTT CCTATCCTTA TGTCGTGGCA TCGGGTTCCT ATTTCTCCAT
    17701 TGTGGACAAG ACGTATTTTG AAGTTTTCGG GGGATACCCA CGAAACCACT ACACGCACAA
    17761 GAGAATGCAG TTCAGCCCGA TGAAGTTTAA TAGTCTGAAC GGACGGTACA AAGTTCAAAC
    17821 CGCCCAGATT TATATTCGGG GAAGTCAGAC AGTTAACACG ACAATCGACG ATCAATCTGG
    17881 GTTGGAAGAT GCGTCTCTTC CAGTACAAAC AATCCAAACC AGTAACGTCA ACCTGCAACA
    17941 GAGCGACAAC GTGATAAATC AGTAAAAAAT GGTTCCTCGG CAATACTTAT AGATGAGACT
    18001 CGACATTTTA TAAAATCGGT ATATGGCATA CATTGACAAC ACCACCATCA CAGTAGATGC
    18061 AGTTCTTACC CGTCGGGGTC GTGAATTGCT TGCGAAGAAT GGCAATCTCA ACATCACGTC
    18121 CTTTGCGCTC GCCGATGACG AGATTGACTA TACTCTTTAC CAACCCAACC ACCCCAACGG
    18181 AAGTGCTTTC TACGACATCG CTCTTCGGAA CGCTCCCGTG TTCGAACCCT TCACGGATGA
    18241 GACACAAGTC ATGAAGTACA AGTTGGTCAC CCTCAATCAG GGCGTAACAG CAATCCCGGT
    18301 GATTTCAATC GCCCAAGACA AGATTGCCGT TACCCGTGAC TTCACGGGCG ATATTATCGT
    18361 CTCGCCTTCC ACGAATCCAG CGTACAATCT CACGGCGGGC TATACGGCGA TTCTTGGGAA
    18421 CAAAAATGTC GGAACCCTCG TGGTGGAGGA AAGCAACTCA ATCAATGCCG TCTCAAATAC
    18481 CATTCCAACT TTCGCTGGTG ACATCAATAC TGCGAGTTCT CAAGTAGTCG TAGGAAACAA
    18541 GTTCCGCTTC ATTCCGAATG CACAATTGGG AAGAACCACG ACCACGAACC TTACTATCGT
    18601 CGGCAACGAA TCAGGTGGAA GCATTAGTAT CGAAGTCACG GTCACCGTCC CAACAACAAG
    18661 CTAATTGACC TATGATATTT AACACATTCC AAGATACCGA CATCGTAACC GGACGAACGA
    18721 CACGAGTCGC CAGCGGTTTT TGGCCCAATG GTGCTGCCAG TTGGAGTCAG AGTCTTTTTG
    18781 TGGACGATTT TTGGGATTTA ACCCAATCTG CCGCTACTCC ATCTCCTTCT TACGGAGCAT
    18841 CCCTCTATGA TGTCAGACGG ACAATGTACT ACGTCAACGT TTTCCCAAGC GCCACGGAAA
    18901 AGGCAAACAA CGACCCCTAT TTTTCCGCTA CGTACGGTCA CATCGGCGGC AGCGGTTCGT
    18961 TTTTGAATGA AACCGCCAGT ATTAAAGCGA ACCCGACAAA GGCAATCTAC ACGCAATACA
    19021 AGAACTTGCT TTTGGGAACT TCGGACTTGG ATGGAAAATT CAGTTTCAAA ACCGGAAGTT
    19081 CAAGCGGAAC CGTTGATGCT TTGGATATTT GGGTGTTGAG TTTCTCAACC TACAAAATGA
    19141 AGGACAGAAT CGACGAGGGA ATTTTCCAAA TTTCCTTCTC CGGTTCCAGA GGATGTTTCA
    19201 CCTTCATTGA CGATTCTCCA AATGAAACCC AAGTCAAGAC TGTTTACAAC CTGATTTCTG
    19261 GGTCTTTGAG TGGTGGGGTG GCCGCTGGCG CTACCTATCA AGGTGTGGGA CTTCTCTATC
    19321 CCCAAAACGG AATGGTCGTT CTCAACGCCG AAAAACTCAA TGACGTAGTT GGGCTGAAAG
    19381 CGACGGTTGG GTTTAGTGGA TTTAATCCGG ATACCGATGG TCCGTTCTTC TATGACAGCA
    19441 GTTCGATGCC CACCTATGAC GATTATACGA TGAATCAAGA AGTCATAGTC AAATCGCTCG
    19501 TTTATGCAGG AGCGGCGGGT ACGACGGACA ATCAGATGAA AGTCCGAAAA TCCGAATACG
    19561 TCCCGGCACG CCATTACTTT GTTCGAGTGA AGAATCGTGA CTTCAATTAC AGCAACAACC
    19621 CAACGTATAT CTATGATGGA ACCGATGGGA TTCACGCTCA AGGAACAATC CGAAATTCCG
    19681 ATTTCGTCGA TGACCCCAGA ACGTATCCCA CAACGGTTGG TCTTTACAAC GATAATAACG
    19741 AGTTGGTTGC AGTTGCGAAG TTGAGTCGCC CTGCGGTCAA AACATTTGAT AATGAGCTTT
    19801 TAATTAAGGT ACGCATGGAT TTTTGACCAA GAATTACTGA TAAAATAGCG TTTTGAACGT
    19861 GTCACTCAAT ACTTATAAAG TATGAGTGAC ATTTTTATTT GCAAACAATG TGGGAAAAAG
    19921 ATGGGAATAA AACAACTTGG CCGTCATCTT TGGAAAATAC ATAACCAAAA GTACGAAGAT
    19981 TATGTAAAAG ATAATCTGGA AGAATTTCGA CCACATGGAT GGCAACCCTG TGTTATATGT
    20041 GGAACAATAT CCAAAAAGAG AACCTGTAGC AGAGAATGTT TTCGAAAGCA CTGCTCGGAT
    20101 TTGAAAACTG GTCTAGTCTT TGGTCCAATG TCGGATGAGA NNNNNNNNNN NNNNAAGAGT
    20161 TGGAAAATTT CATACCGCCG AGTCCAAACA AAAAATGTCC GAAACACAAA TTGAAAGATT
    20221 ATCCGTCCCC GAAAATCATC CGTTTTATGG CAAACATCAT TCACACGAAA CCAAAGAAAA
    20281 AATATCCAAA ACACGAAGAG AACGTGGAAC GGCTAGAGGT AAAAATAATC CTATGTTCGG
    20341 AAAAACCCAC ACGTCCGAAG CAATCAAAAA AATTTTCTCT CATCGTCGAA TGAATGGGTT
    20401 GGAAAAAATG GTTGCTGATG AGTTTGATAA AGCGGGGATT GCTTATCATT TTCAGTTCTT
    20461 TATTTCAGAA AATGGTATAT GTAAATCCTA TGATTTCAAA ATCAAAGGTA AGCCTCTTAT
    20521 TATAGAGACG GATGGGGATT TTTGGCATGG AAACCCCACA CGGAAAAACC ATTACAAAAA
    20581 AGTGGACGCA ATTCGTGAAA ATGATGCTTT GAAAGATAAA ATAGCGAAGC GCAAGGGATA
    20641 TCGGGTGGTT CGACTATGGG AGTCAGATAT CAGAAAAGAC CCCTCAATAG TGCTCAAATA
    20701 CGTCATGTAG TGATATTTAT ATTAGTCCAT GATCAAGCAA CTCAAAAAAT TTGACATTCA
    20761 GACTACACCG TTCATTGCTA CCAAAAATTG GGAACTGCTT AACATACAGC ACCAAGACTT
    20821 GGTTATACTT GAACCGTACA GTGCGAGTGT TCTCATCGAA GATACAGAAG TTGCTCTTGA
    20881 GTTTATTGAT TACGCCTTTG GGAACCCATA CGGACTCCTA AATACCTCCT GTGACGTTGC
    20941 CTTAGAGCAA CAAAATCTCG ACCCCGTTCT CTACGAAGAG GGCATCAGCG GAAGCGGTCT
    21001 TTTTTACCCA GATGACGCCA AAAACCCAAG CGGGACTTAC AAGCGCCTTG TCTATCAACA
    21061 GATACTCAGA GCGTTTTATA ATAACTACCA GAACCCCCTC AAAGTCTTCG GGTTGGAGTC
    21121 CTTTGACTTC CAAACCTCGG GGATGCAGCG GTATCTCTCT AGTTACTTCA AAATCTTCAC
    21181 TTTGCCACAG GAGCAGTTTG GGGACAAGAT TCAAGAGGGA ACTGTAGTAT TTGTAGATAA
    21241 TTCATTTGAC GATAACTATG TGGTTAAGGA CGACTGTCAG GGTAACTTGA TGGCTTCCCA
    21301 TAACCTCTTC TCCCGTATTC AAGAAGTCCG CCATTTCGAA AATATCATTT ATAACCTTGA
    21361 GTCCCCAAAT ACTTGTGCCG CCCCAGTTGT AAATCCGCCG ACATCGAGCG GTGTATCCTT
    21421 TACTTTGACG GCATCATTGA CAGCATCATA CGGAGAGAAC TATGGTCTGG GATACACCGA
    21481 GTCCATCCAG ACAAACCCAT TTACCATGAG TTTGAATTGG AACGATCCAT TCAACAACGA
    21541 GTCCGGATTC TACATTTACA TGGCAACCCA GTTCGATTCG GCATCCTCGT TCACTTCATA
    21601 CAACTTCGCC GGATCGGTCG GACCAAATGT CACCGAATCC TTGGTCTATT ATAACTCGCC
    21661 ATTCATCTCC GCATCCCTCT ATGTTGTGGC GTGGAACGGA TTGGGTCTAT CCGAACCGAC
    21721 CAACATTGTC AATCTCAATA TCACACGGTC ATACAGTTCG GCGGATATAG TGACTTAGCT
    21781 GCTTGTCCTG ATGTAAGACC CGTTAGAAAT AATGGGCAAT TGGTTGGAGC AGAAACCCAC
    21841 CTGCTTTAGC GGGTGGGTAG TTCATGGATT GTGCTTCGCA ACCAGTGGTT CGAGAGTGTA
    21901 CACAACTACT TATGATTTCC CGAATACGAA GATTTGGTCC ACAAGAGTTT CCATCCCCAG
    21961 TGGGTATATC ATGGTATAAT TACTGACGGA TGATATGTAT GAAAAGACGC TATGTACGTT
    22021 GACTCAAGAA ATGTAAATTA CGGATATTCA GTTGGAACCC ATGGGAAATA TGTTGCCATT
    22081 GGGAACCCAA TGCTGCTCCG TTATGACCCC CTAACAGCAA GTCTGTATCA ATCGGGGTCC
    22141 GTCGATGTTT ATCGATATGA CATCAACACC GACCAACATT TTTACGTCAA CACATTACAC
    22201 AAACCCATCT ACCTGTCCGA GTTGATTCTT CTTGCCGCCG AATCAGCATC TATCCTATCA
    22261 AGTAGCCTTC ATACTGAAAC CGAGGGGTAT GATTTTGCAA ATCGTGATAA GGATATTCTG
    22321 GTGGATGTCG GAATGTATTT CACTGCATTC GACGACGACT ACGGGTACGC CGTTGATTGC
    22381 TATGACAAGA AAATAGCAGT GGGTTGTCGT TATTACCTCG ACAAGGCGGT TTTTAGCAGT
    22441 TCCACTTTCA CTTTTACTGG ATCGGCGGTG GACATCTGGG ATTACACGTA TTCCGAAAGA
    22501 AACATTTACA CCTACAACAC TCTGGTCTCT GTTTTGGGAT ATGGATTCAC GGGTTCCGGA
    22561 GCACCGAGCA TAACTGTCGG CGACACCGCC TCTGTTGATT TGGGGACGGT GGACCTGACA
    22621 ATCTACAACT ATTACTACGA AGTCATCTTG GTTCCACCGG GATATGATGA GTTATGGGTG
    22681 AGCATGACTA CTACTGCCTC GGGTTCATTA GGAGTCGTAT CGAAAATTCC AGTTTCCCCA
    22741 GATGGAGAAA TCGCAACCTA TGCCATGACG GCATCTCTTC AACCGGGAGC AACGGCGTCT
    22801 TACCTAGCGG TCATCACCAA TGAAATACGA CATTTCAGCA TTGAAAATCC TGATGTCGAG
    22861 TTTTCCGAGT CCTTTGGGCA CGTTGTTTCG ATGAATGACC ACTGGCTTGC CATCGGGTCT
    22921 CCGCTGGTAA GCAGTTCGAA GGGACTAGTC TATCTCTATG AGAACAAGAG CACCGGAAGC
    22981 AATTTGAGTT GGTCGCTCTA TCAGACTCTC GCTCCTTCCG ACCTTTATGA GGGACAGCTG
    23041 TACGGGTGGG ATTTGGCGAT GAACAAGAGT ACTGGTTCTT GCAAAGACCG ATTGATTGTT
    23101 GGTGCTGGTT CGGCGGATAA TCCCTATGTT TATCTCTACG AACTATCTGA ATCGGTTTGG
    23161 GTGGAAACCC ATCGCTTTGA AGAGGATACG TCCGTTCTGT ACCCTCTCAC CTTCAATACG
    23221 TCCAGTTATC CGATTCTTCT TTCGTCCAGT TATCAGACCA GTTCATTCGG TTGGGCCGTT
    23281 GGTATCTGGG AAGATACGGT TGTCATTGGT GCTCCCACAG AACGTCAGAT TTTCGAATAT
    23341 ACGGGGTCCG CCTTCTTCGA ACAGGGAACC GCTTACATTT TCGAGCGTTG TCCACAATCC
    23401 GGATGTCCAG TTACCGAGTC TCTCTACAAA CTACAGAAGA AAATCTATGG CGACCTGTAC
    23461 ACACTCAAGA ACAATCGTCT TGGATATTCC GTGAGCGTAT TCGGAGAGAA CATGGTTATC
    23521 GGAATTCCAA AAATAGACGT AGGAGATTTG ACGGCGTGTT TTGAACAAGT CGCCATCCCA
    23581 CAACAACTGT ATTGCAACGC CGACCTTCAA GATACTGTCC ACGGTCAGTG GATGTACTTG
    23641 ACTCGAAATA CATCTTCCCT CATTTGGGAA AATCAGAAAG TTTTCCAGAG GCGAAAGAGA
    23701 TTCCTGAGTC CATACCGATG CCTTGGGAAG GATGTTTCTA TGGGAAATTT GTCTGTTGTC
    23761 ATCGGCGCAC CAATTTGGAT GGCCGAGCGT GCCAGAGAAA TCTCGCTCAT TTTCACGGAG
    23821 AGTCTAGGAA CTTCTTTGGA CGACGTGATG GGTAAGGCAT ACATCTACAA TCTCCATAAC
    23881 TACAAGCCGG AACATTACGT GGGGAACGCT TTCTATCGAA ACGGAACACT GGTTGTCAAC
    23941 ACGTCCGGAT CGGCATTTGA AGGTCTCTAC TTCAACCCAA CAACCCCTTA CACTTACGAG
    24001 TACTTGCTCC GTTTCAAATC CCGGCACCAA ATCACCGAAA AGCAAGTCGT CTGCACCGTT
    24061 GAACCGGGAG AGTTCAATGT CAGCACCAAT CCAACGGCAA TCGACAAGGC AACTTCCCCA
    24121 TTCGATTTGA ACCAAAACGG AGTCTTCGAT TTCCAAGATG CCGATGTGCT TCTGCGGTAC
    24181 ATGCAGTACA AAAACTCGAC GACTCTGGGG GGGTATTCCT TTGATTGGAG TTCGTCGGTT
    24241 GTCAAAGAAC CGGATGAAAT TAGTTTCTAC AACTACAATG CCGAACAGTG GACAAACACC
    24301 GATTTTCTGT TCTCGTCTAG CTTGAAGAGG TTCGAAACGG TTGACCTTGC GTATGCCAAT
    24361 CTTCTGGACT TCAATCAAGA TAACAAGATT GACATCAATG ACATGTTTAT CATGTGGAAG
    24421 TATTTCTCCA ACCGTTTATC GGAGAGGAAT TACCTCAGTT ATATCAACTC AAACTGTCAG
    24481 CGTCAACAGG TCAGTCAAGC TATTATTTAT ATCGACGACA TTTCGAAGAG ACATGCAACA
    24541 CCAATGATTG TCGATGGGTT CTTCGATTAT GACCGCCTGT CTGCCGCCGA TAGAACGGGT
    24601 TCATTCCTCG CTCCAATGGT AACTACCATT GGATTGTACG ATGGGTTAGA CTTGGTTGCT
    24661 GTTGCCAAAG TCGGCGCACC AATCAAACTC CCCAAGACTT TGCCCATAAA TTTCGTCGTG
    24721 AAAGTGGATT TCTAAACTAT TTATATGCAG AACAACACAA TTGACATATG CCAGTAACCA
    24781 CACAAATCGC AACCGAAAGT AAGAGACCAG CGTTGTCTCA GACCATCGTC GATCTCTACA
    24841 ACTCCCTCCA TACAGGCGGG GCGTATGATT CAAAAGCCGA CGTGGTAACT TCGGGTGCCC
    24901 ACAACGAACT GACCGATGGC ATTCAGGAAA GAACCCACAC AGTCAGGGGA TTCAAAACCA
    24961 AGATGTCGGA ACAAGCATCT GAATTTCTTA TGGTTACGCA AGGCAAAGAA ACAACCAGAA
    25021 TGTTGGTCAG TGTGTATGGA CACCACTCGA CTCAACGTTA CGGTCAACGT TTCGGGTACT
    25081 AATTCGTTCA AATAAGTTAT GATTCTCGGG CTAGACGCCA GTACAACCGT CTGCGGTTGG
    25141 GCATTCTTCG ACGGCACCAC CATCTCCGAT GCCGGATTCA TTGACATTTC CAAGGAAGAA
    25201 ACCAACAAAT CCAAAGCCCG TCTCATCATT GCCAATCTCT CCGACCACTC CAAATTTCCG
    25261 CTTATCACCG AAGTCAAACT CGAAGCCGCC TTGAGCGGGT TTATGGGGGG GAGAACATCC
    25321 CAACAAGTCA TCATCAAACT CGCCCGATTC AATGCGGTTC TCGAATACAT TCTGGGCGAA
    25381 GAGTTGAAAG TTCCGGTGAC TCTTGTTGGT GCTTCTACTG CTCGGAAGAA GGTTCTGGGG
    25441 AAAGCATTCA TCAAAGGAAT GAAATCCAAA GAATACGTTC GTCAGGAATT GCCAAAAAAA
    25501 GTTCCCGACT TATCTCGATT CGATCAAAAA AACCGAAACG GGGAATGGAA TGTCAAAAAC
    25561 GGGGATATGT ATGATGCGAT TGTAATCGCT ATGTCTTAGC ATGAGCCACG AAGTAATATC
    25621 AAGCTGTATC CGCAAATCCG AAAAGAACCT CGTTAAAATA ATGCAAAAAG CTGGTTATCT
    25681 CTACATTGTT ACAAACGCCG CTTTCCCCGG TTGGGTCAAG GTTGGAACTA CTTTGAACCT
    25741 CAAGGAACGT CTCCATACTT ATCAGACAGG AGACCCCCAT CGGAACTATC GTTTGGAGTA
    25801 TTTTCTTCAC CATCCCGCAT TTCGGGAAGC GGAAAAGAAA ATCAAGGAAG TCATGAAACA
    25861 CTTCGCCAAA GCAATCAAGG GCGAATGGTA TGAAGTCGAT TTGAACTTTG CCAAGAGTCG
    25921 CCTCGAAGAA CAACTTGACG ATTATAATAA CGTCCCAGAA GAGTTGGTTC AGGTGGGATT
    25981 TCGAACCAAG CTATAAAAAG TTGCGTTTTT CTCAGGGTTC TGGTAGGGTT TCTCTATGGA
    26041 ATGGGTCAAA AAGTGCCCTC AATGTGGTAA GCCGCACGTT TATTCTCGCC GCCGAAAGGA
    26101 GCGAGAGAAC GCCCTATGTA AATCCTGCAA GAAGACACAG CATTACCAAA AACTTCGGGA
    26161 TGCTGACCCA CGGAAAGAAC TCATTAACGG ACATCACAAA TATCAGCAGG AGAAAGACGC
    26221 CCGACGCCGA AAGAATATAA AAAGAGTCCT TGGTTGTCGG TTACAGGTGA TCGACGAGTC
    26281 CACTCGGTTG GAGGATATAA AATATTGATT TTCGGGATGG TTTGTGTCAT ATTCGGGTAT
    26341 GATTCTTCAA AGTAAGCTGC TCTCACTTCT TAATGAAGTA TTGGGACAAA ATGCGAAGCT
    26401 TCGCAAGGGA GGAATGCAGG CTACATATTT CTGCCCCATA TGTAGTCATT ACAAACGTAA
    26461 ACTCGAAATA TCGTTAGAAA CGGGACAATA TCATTGTTGG GTCTGTCATT TTCGTGGTTC
    26521 TTACCTTGGC AGTTTGTTCA CCAAAGTCAA GGCACCCCGC ATCTATCGGG ACCGCTTGTT
    26581 TGAAATCACA AAAGACGTTC GACTTGTTCG AAAACGTCGT TCCAAAAATG AGGCAGTTGA
    26641 CCTTTCATTG CCGGAAGATT TCATATCTCT AGCAAACCCT CCAAAACACG ACAGACTTTA
    26701 TTCCGAGCAC ATGCAGGAAT ACCGCCGAGC AATTGCCTAC TTAAAAAATC GTGGAATCAC
    26761 GATGGAGGAC ATATGTAGAT ACAACATCGG GTACTGTGAG ACCGGGGAGT ATCGAGATTG
    26821 TGTGGTTATT CCATCGTATG ATGATGACGG GAAACTGAAC TACTTTTCAT GTCGCTCCTA
    26881 CTATCCGAGT ACGTGGTTGA AATACAAGAA CGCCCCATTT TCAAAGGACA TCGTGGGGTT
    26941 TGAGAGTTTC ATCAACTTCG ATGAACCCGT GAATTTAGTT GAAGGCGCAT TTGATGCCAT
    27001 TGCTGTTAGG AACAATGCGG TGCCGTTGTT TGGCACGATG ATGTCAACTC GTTTGAAGGA
    27061 GCAGTTGGTT ATCCATAAGA CCAAACGAGT GAATATCCTT CTTGACAATG ATGCGATGAG
    27121 AGAAGCGATT AGAGTGGCAC AGGAATTGAG GAAATGGGGA ATCGTGGCAC ATCTGGTTAT
    27181 TCTGCCAGCG AAAGACCCCT CGGAACTTGG TTTCCATGTT GTTCAGAATC TTATCGAACG
    27241 CTCGCACCCA TTTGAATTTG AGGATTTGAT TTATCAGAAG TTGTTGCAAT AGGGGATTGA
    27301 CTTTAACGGG GAAATCTGCT ACATTTGCCT AGTATGTCTA TCAAAACAAA ACTGACACCC
    27361 CTTCGTTATC CCGGTGGAAA GTCCAACGGA CTGACCGATT TAGACCCCTT CCTCCGAAAA
    27421 GACTTTCGGG AATATCGGGA ACCATTTTTT GGCGGCGGGT CTGTGGGGTT GTACCTCATG
    27481 CAGTTTCAGA AAGATGCCGA CTACTGGGTT AATGATTGGG AATATCCCGT GTATTGTTTT
    27541 TGGAAGACGC TCTACGACCA ACCCCAAGAG ATGGTCGATT TTCTTCTCGA CGAGAAATTA
    27601 AGATTCATGG TACCGGGAGA TGTCAAAGTC AAGGGCGTCA AATCGAAAAG CGCCCTCAAC
    27661 GGACGTGGAT TGTGGGAAAT CTGTCGCCGT GAAATCGAAC CTCTCGTTGA ACAAAAGGGA
    27721 GACCCGTTCA TGACGGCATG TTTGTGGTAC ATTATTCTCA AAACGTCTTA TTCCGGACTC
    27781 TGGGGTGCGA GCACATATTC CCCTCTGGCA TGGGACCAGA ACTTCACGGA GAAATGCATC
    27841 CATAGACTCC CCGAAGTGAG TTCTCTCATG CACAGCGTTC GGTCACTGAA AATCACGAAT
    27901 TTGGACTATT CCTTCTTGCT GAACGACAAA CAGCAGAACA AGAGTATTTA TATCTTCGCC
    27961 GACCCGCCCT ATGACATCAA GGACAATCTC TATGGTCTGA ATGGGGAGAC CCACAAGCAA
    28021 TTCGACCACA TGCGGTTCTA TCAGACTATT TCCCGTTGCA AAAAGAACTG GTTGATTACG
    28081 TACAATGACC ATCCTGTATT GGTGGACCGA TTCAAGGGAT ACCACCAGCA TTCATGGGAG
    28141 TTGCAATACA CGATGGCATC GAAAGTACGA GAAGGACAAG AGGGGTCCGA GAAAACCGGA
    28201 AAATCCGGCA AAAAGGGCAA GGAACTTTTG ATTTGGAACT ATGACATTTG AGAAACTACA
    28261 AAGCACTCAG AGTGAGTTTA CTCATGTAAT CCATGTAGCA GACATTCACA TTCGTCTCAC
    28321 GAAGCGTCAC GCCGAGTATC GTGAGGTATT CCAACGGTTC TATGATGATG TAAAGAACTC
    28381 TCCGGAAACG TCCATTGTTT GTGTTCTGGG CGATGTCTGT CACAGCAAGT CAGACCTGAG
    28441 TCCCGAGTGC GTTCAAATGG TATCGGAGTT CCTGTTCACT CTCGCCAACT TGCGGGAAAC
    28501 TATTCTTGTT CCCGGCAATC ACGACGCCAC TCTTTCAAAC AAAACCCGTC TGGATAGTCT
    28561 TTCTCCAATC GTCGAAGCAC TGGCACATCC TCGGTTGCAT TATTTGACTG AATCAAAGTT
    28621 GTATGGTATC GGGAACATCC TATTCAATAA CATGTGCATA TTCGACGACC CCGAGAAATA
    28681 CACCAAGGGG TTTGATATTC CGGATGTGTA CCGGAACGAG TACAAACACA TAATCGCTCT
    28741 CTTCCACGGA CCCGTGGACC GTTCGGTAAC GGATACTGGG TTCGCCATAT CCAATCCCGC
    28801 CATTATGCCA GAGCTATTTG ACTGGCATAA TATTGCTTTG TTGGGCGATA TTCACCGCCG
    28861 TCAGAATATG CAGGAGGAAC GCCCAGAGGA ACATAAACCC TGCGTTCACT ATCCCGGTTC
    28921 CATGATTCAG CAGAATCACG GGGAACCTCT CCACCCACAC GGATATACTC TTTGGGATTT
    28981 GGATACCTAC GATTATCACT ACAAAGAGCT TCCGAATGAC TATGGGTACT TCACGATTGA
    29041 AATCAATGGG GCGAATATCC TCACTGACTT ATCCGACGTT CCGAAGAAGA CCTATTTGAG
    29101 GGTCAAGTGT ACCGACTCTA TCGCAACCGA AGTCAAAGCA GCCGAGGCAC TGGTATCCAC
    29161 CCTAACAGAA GTTGTCGAGA CTGCCCGTCT TCGTGTCGAG TCAGAAAAGG ACAAGAAAGC
    29221 AAAAGAGGCA CTGGTTTGTA AAGACGTGAA GATGTCTCAA ATCGCCGATG AAGATTACCA
    29281 AGCAACCTTG ATTGCGGAGT TCCTTCAAGC AAAACTCAAT GTTCATGACC AAGACAAGAT
    29341 TGACAAGATT CTTCTCATCA ATCGGGACGT TAACACCGAA ATCCGAAAGG ATGACTTTGC
    29401 ACGAAACTTA AAATGGAAAC CCATTCGGTT CGAGTGGGAC AATATGTTTG CCTATGGGGA
    29461 AGGAAATGTT ATTGACTTCA CCCAGATGCA CGGTATTTAC GGTATCTTCG GACCCAATAC
    29521 TTGCGGAAAG TCCAGTGTCT TCTCTGCTAT GTGTTTCTGT TTGTTTGACA AGTGGGACCG
    29581 GGGATTCAAA GCAATCGTAG CACGAAATTC CCAAAAGCAG GGGTTCCGTT GCCAATTTGA
    29641 ATTCGAGATT TCTGGTATCC GTTACTTCAT CGAAAAAACT GGCGAGACAA CTCGGACGGG
    29701 AAATGTGAGA GTTGCCGTTA ACTTCTGGCG GGTGGTCAAC GGGATAAATG AAGACCTGAC
    29761 CGATGTTATG CGTCGAAAAA CCAACGATGT CATTCGAGAA TACCTCGGAA CGTTTGAGGA
    29821 TTTCATCCTG ACGACTCTCT CTATCCAGAA TACGACAAAG AACAACATCA GTTTCATTGA
    29881 CATGGGGAAC ACCGAACGAA AGGATTTGCT CGTACAAATC ATGGGATTGA ATGTCTTCGA
    29941 CAGACTCTAT GAGAGGGCAT ACGAAAAGGG TAAGGAGCTG ACCAACAAAC TGAAACCCCA
    30001 CAAGGAAAAG AACTACATCA AGGAACTTGA TGAAGCAGAG ACATCCTTGG CGAGCACCGA
    30061 TGGTCAAATT CAAGATTGTC AGTCGGCGAT TGATGACCTT TCCCGGCAGA TCAGGGGAGT
    30121 TAACGACAGT ATTGTAGCGG AGACCGAAAA ACTTATTCGG CTGGACAGCG ATGTTCCTAC
    30181 CGACCTTCCC CTTTTGGAGA GGAAGAGGAA ATCCACGCAA GATTCTCTGG ACAAGATAAA
    30241 CAAGCAACTG GGAAAAGACA AATCAGAACT TGCAACCCAC AAGGCGACGG TTGATCGTCT
    30301 GGCCGAAGAA ATTTCAGAAG TCATTGCTGA GGATTTAGTC AAAGCACACA AGACGTACAA
    30361 CGACTTCCGA ACTCGGCGGG AAGAAGAATC CCGAAAGTAC GAGTTGAAGA AGGTCTCGGT
    30421 GACTAACAAA CTCGAACGCC TTGCTAAACT CCGCAAGGAA TACAATTACG ACCCGAACTG
    30481 CCCCTACTGC GTTGAGAATG TGGCGGAAAA GGACAAAGAC ACCCAGACCA CGGAACGGGA
    30541 GTTGAAGAAA GAACAGGCGG AACTTGCGGC GTTGGATGGC AGTCTTTCTG ACCTGAAAGC
    30601 GAAATTGGAA GAGTGGGAAT GGGTCGATGT GGCGTATCAG AACTACACAA AGTTGCTCAA
    30661 CGACCACAGC AAGGCGAAGG ATTCCTATAC AACCCTTAAC ACCAAGATTC TACTGGCGGA
    30721 AAAGGATGTA GAAAAACTTC AACAGACAAT CAAAGAACTC GAACGTAGAA TTGAACTCTA
    30781 TCACAAAAAC GAGGTTGCTG TGGAGAACAA TCAGAAGGTC AACATGACCA TTCTGACCTA
    30841 TAAGAATGCG TTGAGCAAAC TAGAGAGTAA CCTTAATACG CAAAACAAAC AACTTCTGGT
    30901 GCTTTCTGGG AGCAAGCAAG TGTTGCAGCA GAAAATCGAG GGAATCAAGG AAACGATTCT
    30961 GGATTTGATT GCCACAGAGG AAGAACGGGA ACTGTACGAA TACTACTGCA AAGCGGTGGG
    31021 TCGGAACGGA ATCCCCTATC AGGTTATCTG TAATACTCTT CCGGAGATCA CTAGGGAAAT
    31081 CAATTCCATT CTAACTCAAA CCTCAGACTT CATTGTTGAA ATGGAATCGG ATGACAAGAA
    31141 CATCATCCCC TACGTTCACT ATGAAACAAA AGGACGCTGG CCGATTGAAA TGACCAGTGG
    31201 GTTTGAGCGG TTTGTTGCCT CCATTGCCAT CAAAGTCGCT TTGAACAATG TGACCAATCT
    31261 CCCCCGAACC AACATGATTC TCATTGATGA AGGATGGGGG TCTCTGGACA AAGAGAACAA
    31321 GGCAAATGTC CCCATGCTTC TAGCCTCTTT GAAGCACCAC TATGAAATCA TTATAATAAT
    31381 CTCCCACTTG GATGAGATTC GGGACTATGT GGATACCCAA ATAGAAGTGT CCAGATTGGG
    31441 TAATTTTTCT AAGGTAGTCT TTGAGTAAAG TTTTCCGCCG TGCCTATTTA TTGGCATGGC
    31501 ACTGTTATCA TCATTTGGGA AAGAAGGTGT AAAATTAAAC CTTCTCCGTC GTCGAGTTGA
    31561 CATCGAGGAC ACCAAAAGTA CCTCCAAGTA TTTCGCAATC ACCGAATTCC CCAAGGTCTT
    31621 CACGGCGGGG AAAAACTCGT TTGCTTTCAA CGGAACGTCC ATTCTCAAGG ACAAATCGGA
    31681 GGTTCTAATC GAGTGTCTCG ATTCTGCCGG AAACTCTCTT TACATCGAGC AGGCGAAGGC
    31741 AAAGGATACC CAGTTCACCG ATGCCTCCAA GTTCGTTGTT TCTGTTCACG TTTACGACGA
    31801 AGCATACAAT GGACCAGCAA AGGTAATTCT TGTTGGAACG ACGAAGCGGA AGGAAACGGT
    31861 TCGTTGGATT GGAAACCTGA CCATCGACAA AAGCCTCGAC AACGTTTCTA AAGTCCGGTT
    31921 TGTTGGTCGC CCCTCCTTGG AAGTTCGTCC ATTGCTTTAT CCCGTTGTTT CCCTAGAACG
    31981 GGCGGCTGTT GATTACCCAC CACCACCCGT TATTTCTCAG GCGACGGGAC ACGCCGATAT
    32041 TTACAGCCGG GTATATTCGG CAACGGTAAC GGCAATTGGT GCTGGATATA CTTCTGCAAC
    32101 AGTAACTTTC AATAACGCCG GAACCGGAGG AACGGGGGCG GCTGGATATG CTGTTATTGC
    32161 GCCGGATGCG TCGATCTCGG GGGTTGTTAT CACCAATGGG GGAAACGGAT ACATTGTCGC
    32221 CCCAAAAATT GACATCGGTG GGGTTTATAC AACAAAGGCG TCTGCCGTTG CTGTTCTCAG
    32281 AAGTTCAGTT ATTAGTGTCA CGGTTGATAT TCCCGGTGCC GGATATACGT TCGACCCAGA
    32341 AGTGGTTTTT ACCCCCACTA ATGGGCACGG GGCAGGGGCG TTAGCAACCG CAACTACTGT
    32401 TGGCGGTCAA GTAACTGGCG TTGAAGTAAA TAATGGTGGG GATGGGTACA CGTACGCCCC
    32461 ATTGGTCACA TTTGAAATTC CGGATGCTCC CCCACCACCT AATATGAACG TGTTGTTGAA
    32521 CTTCTCGGCG AGTTTCACCA CCTATGCCGG AACACCACTG AGAGATTCCA ATAAAAACAC
    32581 CGTCAACCCA AAACAAACGG ACATCGACTA TCGCCTTACA ATTGCCAACT CGGCGTTCGT
    32641 TCCGTTGACA CCATCTGATT TCGGGTCCAA TACTTATCCG TCTAAGGTTT TCAATTCCCA
    32701 AATGGAAGGA AGAGAAATAA CTCTCCACAT CACAAGGGTT AAGCAACCTT ATTCCACCCA
    32761 GTCCATTCCG GTTAATCTGA CTTCTTCTTT TGTCATCAAG AAGGTATTGA GTAGCAACAC
    32821 CGCCCAGTTA ACGGAGCCAT TCTATTACAC GGTTGGCACG AATCAGTTCG TTGCTGATAT
    32881 TACCGAAGGA AGGTGTTTTG TGAACTATCG GTACGTACTT TACAATACCG CCCCCGACTC
    32941 TAGCCAACTT TTTCAAATCT CACCAACGAT TTCGGTTCCC GTTAAGGAAT CTTATGCCGA
    33001 AGTCGTTTAC CGAAATATCA AATGTTTCAC GGGGTATGTT GCACGCCATA AGTTATATCG
    33061 AAAAAGTTCC TTTTACCCCG GCGATTTTCA GTTGATTTCT GATGAACTTC TGACCCCACC
    33121 GGAAATCCTC ACGGACCAAG TTACGTTCAA TCGTTTCTAT GACAAAATGG GGAAGTTCTA
    33181 TAATCAACCC CACGTTGATA AGTATTGGTT TCCGGAAACA GCCAATTTTA CTCTAACGCA
    33241 CACAACATCT CCCATCAATG CCATGGTCGT CGAGATGGGG TCGTATTCAG ATGCAGACGG
    33301 CAATTCGGGG ATTCTCCTTA AAACGGATAC TATTGGGGGG GTTAATGATA ATATCTATCG
    33361 CCCATACGAT GAGAATCAAT ATAACCGCCT TTCCGGTTCT TCTTACAATT CTAACTTCAT
    33421 TAGTTTGAAG AAAGATGTTC TATACGTTCT TGGGGTTGAC ATGTCTCTAC GAAAGGATGT
    33481 TTCCGAATCG GCGGGGGTTG AATTCTATTT TACCAGTTCC ATTGCCAGCA TTCGATCCGA
    33541 AAAAACCTAT ACGCCTCGCT TTGGAATGAA ATTGGGAGAG GTTTCCACGT CAGACAAAAC
    33601 AACACAGAAG TATTTCAACA CGACCCAATA CATCTACTTT ACTCCCGCCA ACGATTACTT
    33661 CGGCACTCTT GTTGTTGTCC CGAAAAAATG CAGCCCAACT CTGGCAAATA TTTCCCTTAA
    33721 AGTTTATGGA GACAACGGGT TTTCTCCCGA TGCCAATGAC ATTCGTATTC CCTTTGAAGT
    33781 GAATACCTCA AACGAAGCAT TTGACATTAA AGCGGAACTA TTGGACATCA ACTCCACTGT
    33841 CATCTATTCC AAGCTTCAGA CTATTCAAAG TTTCGATGCC GATGGTGAAA GTCTCTATGG
    33901 GAAAACCAAT ACCGGAACCA TTAACACCGT CATTACCATT AACCAACAGG GAACGTATGC
    33961 GGGGCGCAAG GGGCGGCCGG ATGTGACCGT TCAAGGACAA CCCTACTTTC CAGATTTGAC
    34021 TCAATGCGAT GATACAATTC GCATGGTAGG ATGGCATGTC CCCCACGGGG ATGACGAGGA
    34081 CGGAAAACTT TGTTATACAA ACGTTGCTCG CCTGTACATT AGTTCCAGTG AATATATCGT
    34141 CCTCCACGAG TATCAGAGCG GTATTGAACA CGTTGCTAAA TCCATTGCCG TGGAATACGA
    34201 CTTTGACAAC AACTTGGGTA GGAAAATCTT CGTTGATGCC TCTGGAAACA AAGAAACCTT
    34261 CCCATAATCT GGAAGGTTTT TTCCTCGTTT CTATATTTAT ACTTAGATAC GTATTGCTAT
    34321 GAAAGTTAAA ACCGGAGTCT ATCGTATAAC CAATACGTTT AATGGAAACG TTTATGTTGG
    34381 AAGCTCTGCG TCTCAAAAAG GAATACAAGG AAGATGGAAC GATCACAAAA AATCCCTCCG
    34441 ACGAGGAAAT CATTCGAATC TTCATCTTCA ACGAGCATGG AATAAATACG GAGAATCGGT
    34501 ATTTTTGTTT GAAATATTGG AGGTATGTGA TCCATCTCAT TGTTTAGAAC GAGAACAGTA
    34561 TTACATGGAT TGTCTTAACC CAAAATACAA TATTTATCCT ACAGCCGGAA GTCCATTAGG
    34621 TAGAATCGTA TCGGATGAGA CCAAACGGAA AATTTCAGAG TCTCTTACCG GAAGAACTCT
    34681 TTCACTCGAC GTGAAACAAA AAATTTCAAG TTCTTTAACC GGACGACCAA AATCGACTCA
    34741 ACATATTGCT GCTGTAAACT TGGCATTAGT GGGCAAACGA AAATCGGGGA GAGATCATGG
    34801 AAGATATGCA GGAACTTTTG CGTTTTTCAA TCAAGAGTTG AAAGAAACGT TCCGTGGTAG
    34861 TCAATTTGAA TTTGCCGATA GTCATGGGAT TGACAGGTCG GCAGTCTCAA AGATTTGTAT
    34921 AGGTAAACGA AAATCCCATC ACCAATGGGT ATGTTTAGGA AAAACACATG AATCCAAAAA
    34981 AAAGTAACAT CGATATAGTA AAAGATTATT TGTCTGGAAC GAGACCATTT ATTATGGTCG
    35041 GTTACCAACC AAAAGCGATC AGGCGAAAAG ACGGAGAAGA GTGGGTAGAT GTCTCGGGGC
    35101 AGAGATGGGT TCAGAGAAAT GGTTACAAGA CCAAGGTTAA CGAGCAAGCG AACATGATTC
    35161 GAGAGGTATC CCGGCGAAAG TGTTCATGTG GTCAAGACAT TACTTTTGGG AACAAGCTCG
    35221 ACGAGAAGTT CTTTGCCAAG ACCGGGAAGT GCTATAACTG TCTCATTGAA GAGGAAACTC
    35281 GCCTGCGAGT ATTGGGAGTT TTCCCACACT ATGAGAAGTA CAAACTTCTC TCGAACTATC
    35341 TGGGGTTCCT TGAGGATATG AAGCAAAAAA TCCTCGACAG CATCAAGTAT TTTGAAGCGG
    35401 AATCGGATTC GTTGAAAATC ATCTGCAACA GCGAGGGGTT TACGGAGAAG TTTCAGGGAA
    35461 TCAACACCAC GGAACTCTTA ACGGCGGCGA AGAAGGATTT GGAAGAAATC ACCAAGGCGA
    35521 TTGCCAAGGT CAAGAAAGAC AANNNNNNNN NATTTTTGTA TCGGAGGAAA AGAAGGCATT
    35581 GAAAATCCTG ACTCCGAAGA AGAAAAAGAA TGAGCGAACA GCAGCCTAAG AAATCTCTTC
    35641 AAGACATCAT TCGAGAAGAG TACAAGAAGT GTCTCACGGA CCCCGTGTAC TTCATGCGGA
    35701 AGTACGTCAA GATTCAGCAC CCAATCCGAG GGACAATCAA CTTCGACCTG TATCCCTTTC
    35761 AAGCGGATAC TCTCGGAGAA TTCGCCAAAT ATGATTTCAA CATCGTTTTG AAATCCCGCC
    35821 AGATGGGCAT CTCCACGTTG GTTGCTGCCT ATTCCCTTTG GTTGATGATA TTCCACAAAG
    35881 ACAAGAACGT GATGATTATC TCAATCAAGC AGGATGTCTC CAAGGAAATC GTCTCCAAGG
    35941 TTCGTTTCGC AAACGACAAT CTTCCTTCAT GGTTGAAAGT AGAATGCTCG GAGGACAACC
    36001 GCCTCTCCCT CAAACTCACA AACGGTTCGC AAATTGTCGC TCTTTCGTCC GCCAGCACTA
    36061 CGGGTCGTTC CGCCGCTCTA TCATTGCTTA TTCTTGACGA AGCGGCGTTC ATTGAAAAGG
    36121 CGGAAGAAAT CTGGGCAGCA GCACAACCTA CGTTGTCCAC TGGTGGTAAA GCAATCTTGC
    36181 TTTCGACGCC CAACGGCGTT GGAAACTTCT CCCACAAAAT GTGGATACAG GCGGAAGAGG
    36241 GCACCAACAA GTTCCACCCC ATTACACTTC CTTGGCATCT CCATCCGGAG AGAGATGAAG
    36301 CGTGGAGAAA GGACCAAGAC CGAGTGAGTG AAAACCTCAA GAAGACCGCA CAGGAATTGG
    36361 ATTGTGACTT CTTGAGTTCC GGTGCTACCG TCATTGACCT TCCCCTCATC GCATGGTTCA
    36421 AGGAAACGTA CATGCGAGAT ACCACCGACA AGCGGGGAGT CCATCAGGAT TATTGGGTTT
    36481 GGCAGTATCC TGTTTACACG CCGGATGTCT CCTACATTGT GGCGGCTGAC GTTGCCCGAG
    36541 GCGATGGGGA GGACTATTCG GCGTTTCACG TCCTGAATGC CAAGACGATG GAACAATGTG
    36601 CCGAGTACAA AGGACACGTT TCGACCAAAG ATTTCGGAAA CATGCTCGTT TCTGTCGCCA
    36661 CAGATTACAA CAATGCCCTG CTTATCGTGG AACGTGAAGG ACCGGGATGG GCAACGTTGC
    36721 AACAAATCAT TGATCGTGGG TATCCGAACA CCTTCTATGG GTCTGCCGAT TTACGGTATG
    36781 TGGACGTTGA GCAACAGATG ACGAACAAGT ATCACGCCGA GGACAAGAAA CTTGTGCCGG
    36841 GGTTTGCAAC AACCCTCCGA ACTCGTCCAG TCATCATCTC AAACCTCTGT CAGTATTTTG
    36901 TCGAAAAGGC AATCACGATT TATTCCAAGC GGTTCTACTC TGAACTCGAA GTCTTCATTT
    36961 GGGACAACCA TAAACCACAA GCAGCAAAGG GTTACAACGA CGACTTGGTT ATGGCATTGG
    37021 CGATTGGCAT TTGGGTTCGA GATACCGCCC TCCGGTTACA GCAAGAAAGA GTGGCATTGA
    37081 CCCGTTCTAC GCTGGACCAA ATCACGGTGA AAAAGAACGA ACCCGCTCCC GTTTACAAAA
    37141 CGAGCGCAGA ATCCGGACGG CGTTCATGGC AAATGCCGAT GGGTCCAGCG GGTCCGTGGG
    37201 GGGGTAAAAC GGAGGATTTG AAATGGCTTT TGGGGTAAGA ACCCCCTATT TATACAAAGA
    37261 TGCTCTGTAC AGATGAGCAC AACACACATA CACAAATAAG GAAAGACTAA CTATATGGCA
    37321 GACAAACCTA TATTCCAATT CGAAGACGAC ATCGTTGATA TCAAGCAGCA ATCTCTCTAT
    37381 GCGAGGTTGA AGCGCCTTTT TTCGACGGAT GTCATCGTTC GTAACGTCGG TGGTAAGCAA
    37441 ATCAAGATTA AGGACACCGA CAACATCATG TATGCGACGG ATAGGAACTC GCTACGTGAC
    37501 CGTTTCAACC GAATCCGCTC AACGGCGTAC AACGCCTATT CAAGAGATTT CTCTCTATCG
    37561 TATCAAGCAG CAAGAATGGA CTTGTTTCGT GACTACGATT GTGTAGGTCC AGATACCATT
    37621 ATTCCATTAC CAGATGGGTC ACGTCCGACG ATAGCGGAAC TCGCTGAGAA ATATAAAGAC
    37681 CGACCACAAG AACGTTTCTT GGTTTTCTCA TATGACCACG AAACTGACTC TGTGAAACTT
    37741 GGGAAAGCAT ACCACCCTCG CAAGAAAAAA GGCAAACGCA TTGGTTATAA AATAACATTC
    37801 GATAACGGGC AGTATGTTAT TGGAAGTTTG AAACATCCAT TTATGATGCG AGATGGCTCG
    37861 TATAAAATGA TATATGAACT TCGCATTGGA GACTCTGTAA TGCCTTTCTA TCGGAAGGAT
    37921 TACAATTGTA GATATAATAA ATACAAAAAA CTATACAATT TTTCTAAGGG ATGGCAATCT
    37981 GAACACGTTG TTGTTGCGGA GCAGTTTGAC CGCCCACTAA ATGATAATGA AGTGGTGCAT
    38041 CATAAAAACT TCAACGGGTA TGATAATTCC CCCGATAATT TACAAATAAT GACGAAGGAT
    38101 GACCACACAC GATTTCATTC TAATCATAGT AAAAATGTAT TGTGGGGGGA TGAAAACTAT
    38161 GAAAATCAAC TTAACAGGTT GAGGTCCAAT CCGAACTATA TCAACCGAGA ATTTCATCAC
    38221 TGGGATGGTC CACGAATTGG AGAAAATAAC CCATTTTTTG GAAAGCAACA TTCAGGTGAT
    38281 TCAAACAAAA GAAGATCGAA AACTCTGAAA AAGGTATTTG AGAATAGAAA TCAAACGGGA
    38341 GAGCATAATC CAAAATATCG TGGGGATATA ACGTTTTCTA ACGTCAAGGA AAAGGCAATT
    38401 GAGTTTTATA AAGAAAACTC AAAAATAAAC CTGTGGGGTT TTATCAAGCA TATTCAATGT
    38461 GACCATTCTA CTCTTCAAAA TCGTCTTAAA AAAGAAGGAC ACGATTGGAA ATCATTCAAA
    38521 CAAGAAGTAG AAACCACATT GAATCATAAA ATAGTATCCA TAGAAATTGT TGATGAAGTA
    38581 GAAGTTTATG ATATTACTGT GGAGAAATAT AAAAACTTTG CCACTGATAG TTGTTTCGTG
    38641 GGAAACACAA TGGACATGGA CCCCATTATT GCCTCGGCTC TCGACATCTA CGCCGATGAA
    38701 TGTCTCACAC TGAACGAACT CAAGCAGATG CTCGTCGTTC ATTCAAAAGA CAGCAACATC
    38761 AAGAAAATCC TCCACAATCT CTTCTACGAC ATTCTCAACA TCGAGGGGAA CCTCTGGTCG
    38821 TGGACAAGAA ACATGTGCAA ATACGGAGAC TTCTTTCTCC GCTTGTACAT CACTCCCGAG
    38881 TACGGCATTT ACATGGTGGA ACCCATTTCT GCCTACAACG TCGAGCGGGT AGAAAACGCC
    38941 GACCCATACA ACAAACGCTA CGTCAAGTTT CAACTCCGTC CAACCGATAC ATCGCAGGCG
    39001 GAACAAGTTG AAAACTATGA GATGGCACAC TTCCGATTGC TCTCAGATAG CAACTTCCTT
    39061 CCCTACGGGA AGGCAATGAT TGAAGGTGCC CGTCGTGTTT GGAAACAGCT TTCTTTGATG
    39121 GAAGACGCAA TGCTCATCCA TCGTATCATG CGTGCGCCCG AACGTCGTAT TTACAAGGTT
    39181 GACGTTGGGG CAATCCCGCC CAATGAAGTC GATGCCTACA TGGAGAAACT CATCTCCAAG
    39241 GTCAAGAAGA CTCCATTCGT GGATGAGCGC ACCGGAGATT ACAACCTTCG TTTCAACCTC
    39301 AACAACATGC TCGAAGACAT TTATCTACCC GTTCGTGGTG GAGATAGTGG AACCGAGATT
    39361 GATACTCTCG CAGGGATGGA ATGGACTGGA ATCGAGGACT TGGATTACAT CAAGCACAAG
    39421 ATGATGGCCG CCCTCAAGAT TCCCAAGGCG TTCTTGGGAT ATGAGGAAGG CATCTCCGGA
    39481 AAAGCGACAC TGGCATCGGA AGATGTTCGT TTCGCCCGAA CCATTCAACG CATCCAAAGA
    39541 ATTTTGGTGT CAGAACTCAG CAAAATCGCC ATCGTTCACC TTTACGCCCA AGGATATAGA
    39601 GATGAATCGC TGGTCGATTT CGAGCTTGAA TTGACTAACC CAAGCACAAT CTTCGAACGA
    39661 GAGAAGGTTG AAATCTGGGG TGATAAGGTC ACCGTTGCCG CTGACATGAT GGAAAACAAG
    39721 TTGTTCTCCA AGGATTGGAT TTACAAGAAC ATCTTCAACA TGTCCGACGA AGACAAGACT
    39781 GTGGTCAACG ACCAAGTACT CGAAGACACG AAACAGAAGT TCCGTCTTAC CTCTATTGAA
    39841 GAAGAAGGTA ATGACCCAGC CAAACCGGCT CAGAAAATCA ATCCCGGCGA TATTGGTGGG
    39901 GGTGGGGAAG GGGGTCCAGA AGGTGGACCA CCTGAACTTG GAGGACCAGA GGGCGGTCCC
    39961 GAAGGTGGTC CAGAAGGTGG ACCGGGAGGC GGTCCTCCCG GTGGTCCCGG TGGGGGCGGT
    40021 CCCGGTGAAT TGCAGGAAAA AGTCGAACAG GACCAATCTG ACCGAGACCA AACTGGACGC
    40081 AAAGACGCTC GGCAATATCC TTTCGGGGAA GACCCTCGGG GTTCTCTTGA GATAAAGTCT
    40141 AAGCCCGGTT CTGACCGGGA AACCCGTTAT CAACCGAGAA CATCCCCCCT CGGAGTCAAC
    40201 GAGGGAATCG GCATCAAACC GAAAGCGGAC AAGAATTTGA TTGATACGTT ACAGAGTTTT
    40261 TTAACAAAAC CCCTGTTACA GGAGGAAAAT GAACTCAAAC CACCGGGAAA ATCCCTGATG
    40321 GATGAGAGCA ATATCCGAGA GTAACGAGGA TACACAGAAA TATGCTATTT TAGAGTTGTT
    40381 AGGGCATATT TATAATATGT TGAGAGTTGA ACACTACTAT GCAAATGGAA TACAAACGAG
    40441 CCTGCCCAAG TTGTGGTAAG GATATTGTGT ATGTTTCATT GGATTCCTTT CGCCATTCAA
    40501 AGCCGACAAC AAAATGTCGC TGGTGCTGTA ATGTGCTGAG GGGGAAGGAA TCCAATAGAA
    40561 GGGGTTGTCG CCATTCCGAC GCAACAAAAG CACTTATATC AGTTGCCCAA AAAGGAAAAA
    40621 AATTGTCTAT GGACACCCGG CTCAGGATGT CCATGGCACA GAAAAAGAGA TATTCCAATC
    40681 CTACTGAACT CCAAAAAATG ACGCTGGCGG TAACAAAAGC GATGCACCGA CCCGATGTGA
    40741 GGTCTCGGCA CATGGATGCA CTTCATAACT CTCAGTGGCT CAGTGTAAAA ACGGATAATG
    40801 GACAGATGGA ACTTTTAGCG CAATGGAACG CATTGGGATA TAACTTCCAA CCCAATTATC
    40861 CTCTCCGAAC CGGAACCGAT TTATTCTATC TTGATGGATA TGACTCAGTC AAAAATGTGG
    40921 TGATTGAATA TGATTCGAAA TACCATCGAA GTGTAGGACA GCGAAAAAAG GATTCTATTC
    40981 GAGAACAAAA AATCATAGAC GCTCTACAAC CGATTGAGTT TTGGAGATAT GATTCGGGGA
    41041 CCAAAACAAC AAAAAACATT TTGGAGGTTG TATAACTATG AGCCAGAAAC GAATGCGTCA
    41101 TTCCAAATTT AAGAATACTG GCATTCTCTT TGAACTTTTG ACTCGTCAGA TTACCGCCGA
    41161 CATTCTTGGT GGTAGGCAGG AGTCTATAGC TAAAGACTTG CTTTTCAAGT ATTTCAAGGA
    41221 GAACACAGAA CTCGGTAAAG AGTGGAAACT CTACAACGCT ATTCTCACCA CCAAGCTGAA
    41281 GGAAGAGACG AAGGCGGAAC GACTTGTTTC CGTAATTCTC GAAGCTCGTA AGCGTCTGAG
    41341 CAGACGCCGC CTCAGCAAGG AAAAGTACGA GCTTATCAAG GAGATTAAGG AAAAGTATCC
    41401 CTTGGACGAC CTTTTCAAGG CTCCCATCCG AAACTATCGA ATGCTGGCCT CGATTTACAA
    41461 ACTTTTTGAA GACGGTGTTT CCGACGAAGT TAGGTTCAAT GTCAATGAAG TGTTTCAAGC
    41521 CAAAACCTGC ATAGTAGAGC ACATCATTGA CAAACCGAAG TCTGTAATTA AAGAAACCGA
    41581 AGACGAACAA CTCATCGACA CTTATAGACA ACAGAACTCG GAAACCCGTC TTCTTGCTTA
    41641 TGAACTTCTG CTCGAAAAAC TCAACACCAA GTACTCAACG GTGTTGGACG ATGACCAGAA
    41701 GGCGGTTCTA CGTGAATACA TCTACAATAT AGCCAATACC AATTCTCTTG GCAACTTTGT
    41761 CAAAGATAAA GTGACCGTGG TAAAGACTCA GTTGATGGAA GTGGTCCAGA AGATTGATGA
    41821 CGATGTTGCC CGTATTAAAG TCAATGAGGT TATCCACCAA CTGGATAGGG TAAACTCCGA
    41881 ATCTTCTAAA GTCGTTCGTG ACAATCAAAT TATGGTACTT CTTTTGTCTT ACGAACTCTT
    41941 GAAGGAGGTT CGTAAGAAAT TAGGAACTAC CATTCATGGA TAATAGATAC TGGTCGGGAA
    42001 AGAAGCGGTC TGAGGACACC AAAAGAAAGG TGCGTGAGAA CCATGCACGT TTTTGGAAAG
    42061 GGAAGAAGCA TTCCGAGGAA ACGAAGAGAA AAATGCGAGA ATCCCACCAA GGAGAAAAGT
    42121 GCTATTGGTA TGGGAAGTCT CTTTCAGATG AAACAAAGAA AAAGATATCT TTGAGTCATA
    42181 GAGGGATGAA GCGTTCGACC GAAGTAAAAA AAAAGATATC TCAGTCGTTA AGAGGTAAGA
    42241 AAAAGTTGTG GAATCGTTCC GAGGACTACA GAGAAAAACG AAGAATACAA CGGTTAAATG
    42301 AGATTGAGAA AAAGTTCGGT GGTGTGAACT TCAATATTAA AGCGTGCCAG TTTGTAGATG
    42361 GGATAAATCA CTGTTTTGGC TATAACCTTC AACACGCATG TAACGGGGGA GAAAAGCGAA
    42421 TAGCGGGATA TTCCGTCGAT GGGTACGACA AACGTGAAAA CATTGTATTT GAATACGATG
    42481 AGCCGCATCA TTATTATGTA GCAGATGGGA CACTGAAGCC AAAAGACGCC GTTCGGCAAG
    42541 AAAGAATTAT ACGAAAAATA CGTCCTTTAT TGTTTGTCCG ATATGATGAA AGGACTGGTC
    42601 GATTATATGA TGCGATGTCT AATTCAGATT TACCTACTCT TTTACTATGA CTATCCGTAA
    42661 ACTAAGACAA CGCATCAAGT CCGTTCTCCA CGAGTCAACA GACCCCGAAG CATTCTACCG
    42721 TGACGCCCAA GGCCGGGAGA GCGATTATGC CAACGTCCGT TCGGAGTTGG AAATGATTAA
    42781 GCAGGCGGGA CTCGAAAGAG AATATGAAGC ATTGATGAAG GGTATTTTTG CTCTCCCAAT
    42841 TCAAGAGTTC GACCTTCGGG CCGCCGCCAT CGAGCAACTC AAACGGAAAG CAGAAAAGAT
    42901 TGTTGGTCAA CCCAAGACAG AAACCATTAC TCGCTCCCAA CTCAAGGAAG TCATTAAGGA
    42961 AACTCTCCGA ACGATTCTCA AGGAGATGTA TGGTCGCCGT CGGGTTCTCT CAATGCTCGA
    43021 AGAGGGTCCA ATCTCCCTCG GAGATTTGCA GTCCGCATGG CGAGAAGACC AGTCCGGAGA
    43081 ATACGTCCAA ATCAACCCCG ATGATTCTGT TTGGTACATC GCCCACGGGC GAGCACGAGA
    43141 ACAGATTGCT CCCAAGGGAG AACGAAATCC ATTCCCGAAA ATAGGAATTT GGATGCAACG
    43201 TGGTGGGGGC ATTCTCAACA TTTGGAAAGT CAATGACCAC GGAAACGTCG AACTCATGAG
    43261 TCGTTCTGGG AAAGAACTCG GTGGGTTGGC GGAACAGATT TACGAAATGA CGACAACGGG
    43321 TGCCGTAGCA CCGATTAACC TCCCCGGCAA TGTCAAGGGA GGTTGGGTCG CTTCCAAGGG
    43381 AGGAAGTGCT CGTGGAGTTG CAGGGTCAAA GGCATTGGGA TATGAGTTGA CTCCAATCGG
    43441 CAAGAAAGAC ATGGCACGAA AACAAGACCC AGTGTACTAA TGAACCTCAA GCGCATCATC
    43501 GAACAGACGG AAGCCGCTGC CCAATACTAT GATTTGGGCA AGGACTTCGT TACGTTTATT
    43561 CGTTCGATGA ATGCGACAAC GGAATCAGTC AAGAATCGTT TTGAACAAGC GATTGGGGCA
    43621 AAGTTGAAGG GCAAGAAGAT TCGTGCTCGT GCTTCCCGTG GATATAAGCA GTTTGAAAAG
    43681 GACTACGAGA TAAACGTAGT GAGCGTTTCG TTGGATGACT ACTATGACAA CTATGTGGTC
    43741 GTTGTCAAAG GTAGTAATGG AAAGGAATAC TTCCTGAAGC CGGGGTTCAA GGTCCAGATT
    43801 CTTGGTGCCG CCGAACCCGA GAAACAAGAA GCTCCACCCG AACCACAAAA ACCGAAACCA
    43861 GAGCAACCAG CGGCTCAACC ACCACCACAA CCCGCACCCC AAGCGCCTGC ACAGCCAGAG
    43921 CAACCTCAAC AACCGCAGCA ACCAGTGAAG GAAGATGACA GTGGGGCGGA ATTGGTTCGT
    43981 AAATATCCGG TGGAAGCAAT CGAAAAGGAT TTGCAATCTT GGTTACCGAA ACTTCTGATG
    44041 TCACCCAACA AGAACTTGAG GCAGTACATC CCACGGGATG GAGTATCAAG GTCTAAGGGG
    44101 AGAAAGACGG TTATCAGTTA TGGGATTGTC ATCCCAACCG ATGAACTACC GGGATTGTCC
    44161 GCCGACCAAG TGAAGGCGGA ATTGGCGCAA GCCGGGAAGT TTGCAAGTGA TGTCAGTGAC
    44221 ATTGAGAACT TTTACACGTT GGACAAGTTC GACGTGCGTG GAGGAAAATA CGTGATCATC
    44281 GTAAGGAAGG TCACCAACTA CTAAAACCTA TGAATGAACG AAGACTATTA GTCGAAGTAC
    44341 AGACTTTCAG ATGCGACCCG AGTATGCTTC GGGAATCACT TGAAAAGCCG AATGCCCCAT
    44401 TTCGAGTTAA GGGTATTTTG CAGCGTGCTG GCATCAAAAA CCAGAACGGA CGCATCTACC
    44461 CCAAAGATGT GTTGCTTCGG GAATCGCAAA AATATACCGA TACTTTCATT CGGGAAAACC
    44521 GTGCTCTTGG GGAACTCGAC CACCCAGAAA CGTCGGTTGT CAACCTCCGC AATGCGTGTC
    44581 ATAAAGTCAC CGAAATGCAT TGGGAAGGCG ATGACTTGGT AGGAACTTGT GAGGTTCTCT
    44641 CCACTCCAAG CGGGAACATT CTTCGTGAAC TTTTCCGCAG CGGCGTCAAC GTTGGTATTT
    44701 CATCCCGAGC ACTCGGTTCT CTGAATAGAG TATCCGAGGG CGTTGCCATG GTTGGAGAAG
    44761 ACCTTGAATT GATTGCGTTC GATTTCGTGT CGAATCCATC GACGGCAGGG GCGTTCATGT
    44821 TCATGGACAA TTCACAACCC ATGATGGAAA GCGTCCAGCA CAAGAATCCC GTAACCAATA
    44881 AATGGGAATC GGTGGACAAG ATTGTTCGAG ACATCCTCTC CGAAATGAAC TAAGACTATG
    44941 AAGCGAAAAG AACTGAAACA ACTAATCAGA GAGTCGGTGA AATCCGCTCT TAATGAAAAC
    45001 TTCTTGACCG AGAATATACA AGACCCGACC AAAGAAGAGA TGGTTCAGTT CTTGACACGA
    45061 GAGTTCGGCA GAATGGCCGA CGACAAACAA GCCTTTCGTT TTGACATGGA AGGTGCTATC
    45121 TATTGGTTCG CCTCTCATTA CCATGGGGGG CAATGGTCCA ATCTCTACTC TGCTCTCAGT
    45181 ACTTCTCATT TCCGCCCCGG TCCATCCGTA AATGGTCCCG AGAAGGATAG CATGGAAGAA
    45241 GACATGTACA AAGCATTGGA AGCGGAGTAT GGTGGACAAC AACATCAACA TGATGTTGAA
    45301 CCCCCGCATC CCGGCGAAGG AGATGATTGG AGAAATGCTT TGCAGGAAAC GGGACAGGAT
    45361 ACGGTTCTCA AGTATATCGA TAACAACTAC TATATGCTCT CTCCGAAACA GGCAAAGGAG
    45421 TTTGCTGTTG ATGGTAAACT CCCCCGTCCC GGTTATGAGA AGAAAGCAGA CATTTCAAAG
    45481 TTGAAAGGAC TCAAGGCAGA TATTCAAGGT AGGATTCAAC CCTTGGATAT TTCCGATGAA
    45541 GATTCTGCGT GGATTCTTCC AACTGTCACA TGGGGAAAAC AGGTCTGGGC AGTCCGTATT
    45601 CACAAGAGGA TGATGCCAAT GCGTGAAGAC GGGGCAGCGG GAGGCGGTCA GGGCGGTCCC
    45661 GGCGCACCGG GAACTGGCAT GGGAAACGTT ACCGCTAATG TGGACCCCGT TCGGGTTCCT
    45721 TTTGGCGGCG GAAGAAAGCA CCCAAAAGAT GTTCCGGCGC ATCGAACCAA CGAGGGAACT
    45781 CAAGAAGATG ACGACGCTTT GTACGTTGAA TACCTTTCGC AGATGCCGGG AGAAGAACCC
    45841 TTTATGCTCA ACGGACAGAA GTTCGAGTAT GTCTGGGCGA AGTACCCGAG TGGGAAGAAA
    45901 GACATCGGAG TGTATGCGTT TGCCGGGGAC ATGACCTACG GATACAATGC CTTCCGCCAG
    45961 ATGCACAACA TCAAGGAAGC GAAAAACGTT GTAAATCTAG TCCCGATTAA CGAGTCGGTT
    46021 CCGAAGCGAA TTCTCAGGCT CAAAGACCTC ATAAAATAAG TTGCATCACA GCATCTTAGA
    46081 AAATTCATGG TATTTTCGGG ATAGTCCTAT TCCATCCCAT CTTTCCCATA TCATTGTTCC
    46141 GAATTTAATG ACCTCCAATT TTTTCCATAT CATTGCTTTA GAATAGCTAT GTTTTCCTTT
    46201 TGTTACAAAA ATATGGAATG GAACGTCTGG AAGAAATGAC CAATCCTGAT CCCAAGAACT
    46261 TGTAAACTGT ATTCGAATCA AAATATCCCC TCCACCAATA TTTTTTCAGG TGTTCAGGTA
    46321 TTATTGATAG AATCTTTGTG GCCGGGGCGT TTGATTTAAC GTGGTAATCC ATTGACAAAA
    46381 AGAAATCCAC CAATGATTTT CCAGAGACTC GTAATTGTAT TGTGGGTTTT CTGTTTTTGG
    46441 GGGTATATTT GTATTGTTTC CATTCTCCGA GGGCATAAAA AATGGGAAGG AGTTCCACAA
    46501 AATCTTCCTC AATCATTTTT ATGTTTATAG AATAGTCGGA TTGGTTTTGC ACCCATCCTT
    46561 CCGCCCAAAG AATTCCAAGA ACATAGGCGA CTTCTTTGGT CTTGACTTCT CTAAACGTAT
    46621 CTGGTAAGAT GGTAGGAGTG AAAGATCGGA TCAGAGTATC CGAATGAAGT TTTCGTTGTA
    46681 ACGATGATGG CACATAACAT CCTAATGCAT TTGCGGTTTG GCGCACTGAG TTTACAGAAT
    46741 GTTGCAACTG GTGGGCACAT TTCTTGGACC CCAAAATGCT ATAATTGGCC TTTAACCAAT
    46801 TTAGGTCTTC TTCCGAATAT CGTTTATGAC TCTTCATGTA TCTCTTATAC ATATACAGAA
    46861 AACCAATGAA ACATCAGATT TTTTCATACG ACAACGTTTA TCTCATTCCC GAACACTCAT
    46921 CCTTAAAAAG TCGGGCCGAT GCCGATACGT CAATTGATTT ATCTGGGTGG AAATTTGCTT
    46981 TGCCAGTTGT TCCGGCAAAT ATGCTTGATG TTATATCTTT TTCTAACACC AAATTTTTGT
    47041 CGGAAAATGG GTATTTCTAC ATTATGCACC GATTTGAAGG TGCAACTAAA AAGTTCGTAG
    47101 ATTTTGCATA TGAGAATGCT TTGAAATTGG TGTCGATTAG TACCGGAGTA AATGATGATT
    47161 CCAAAAGGGA ACTAGAATAT GCATTAAATA AGTTACGTGT TCATTGGGTT TGTATTGATA
    47221 CAGCGCATGG TGACCACGAT AACGTCGGAG AAATGCTCAA ATTTATCCAC AAATATTGTG
    47281 ATCATGGATT GGATACCCGA CCGAAGATAC TTGCCGGGAA TGTAGCAACT GCGGAGGGAT
    47341 ATAGATTTCT CTGTGATGCG GGAGCGGACG CCGTGAAGGT TGGTATCGGC GGGGGTTCGA
    47401 TTTGCACCAC GAAAAACAAA ACGGGGTTCC ACCTTCCCAC GGCATATTCC GTGTGGGAAT
    47461 GCGCCCAACT GGGATTGGAC GTTCCAATCA TTGCCGACGG TGGAGCAAAG GATTTCGGGG
    47521 ATGTTGCCAA GGCGTTAACC CTTGGGGCTA CGATGGTTAT GAGTGGAGGG TGGTTTGCCA
    47581 GTTGTATCGA TTCCCCCGCT AAAATCGAGA ACGGCAAGAA GATTTACCGG GGTTCTACGT
    47641 CTTATGAGGC AAAAGGACAG CGGCACCACA TAGAAGGGCG GACCCTTGAA CTGTCTGAGG
    47701 GGACCACCTA CCCCGAAAGA CTCGAAGAAA TACGTCAGGC GATTTGTTCA AGTATATCCT
    47761 ACGGGGGCGG TAAAGACCTG AGTTGTTTTA ACACCGTTAA ATGGGATTTG CTGTAAAAGA
    47821 ATGGTGAAAT AAAACAAAAA CGTGCCACAA ATGGCGAGTT AATCACTATT TATTCACATG
    47881 TATCTCTACA TTTTTCCACT GGTAGATAAG TCGGCGTTCA AAATTGGGCA AACTCGCATT
    47941 CCCATGAGAA GGATCACACG ACTTTTTAAC TTCTATGATG TTGATGTTAG CAGCATCACC
    48001 ATTGTTCAAT GCAACACAAA TTTCGAATCG GAAAAATTTG AAGCCTTGCT GCATTCGCTA
    48061 CTCGGCCAAT ATCGAGTTCG GTTACCATAC GAAGGAGGAA CTGAATTTTT CAAATATGCC
    48121 GTCTATAAAG AAGCGTTGGA GTTTTGTCAA TTGGTTTGTA AACTTAATGG GTATTTGAAG
    48181 GTGCAGTTTG AAAAAGACGC TTCTCTAAAA CCACTGTGTT CGGTGGACAT CGAAAAAAAT
    48241 CGTTTCGCTG AACTTGTTCG ACGAAAACGA TTAGAGTTAA ACATTTCACA GTTAGAGTTG
    48301 GCCAAGGCGG CAAAGGTAGG AGCCCGTACA ATAGAACGTT TTGAAACTTC TGGACAAGCA
    48361 ACGTTTGAAA ACGTCATCAA AATATTTTCA GTGCTTGGAA TAGAGTGTGC CACCCCGAAA
    48421 GAGCCTACAA CTTTCGGAAG ACGAGTGAAG CGAAAAATTC TGGTTGGTGA TAGCGATCAT
    48481 GAACCGGATA AGGAATGGGA ACGAGAAATA TGAGAATAGT CATTACTGGG CATCGAACAG
    48541 AGAAACTTGC TCCATACGAT TTTGGGTGGA TTCAGTCTGC TATTGATGAT GTATTGGTTG
    48601 AGTTGAAAAC CAAGGATTCG TCACTTCTGG CGTATTCCGG CATGGCCAGC GGCATTGATT
    48661 TGCATTTTTG CCGATCCTGT CTGCTTCTCG GCATTCCGTT CATCGCCTGT GTTCCTTTTG
    48721 AGGGTCAGGA GAATACTATG ACGCCCAAAG ATGCCGACAT CAGGGAACAA TATCTCAAAG
    48781 TGGCTAAGGA AATCAAGCAA GTTAAAAACT CGTGGATGGT GGAACATACG GATGTCGGTA
    48841 TCTGCGTGTG GGATGGAAAC AAAGGTGGAA CGCACAATGT TGTTCAGCAA TTCGTGGAAA
    48901 ACAGACGAAA TTTCTACTGG ATTAACCCAG TTGGTAAAGT CGTTTGGAAG TGTTTTCTTT
    48961 GAGGCTTGAC TTCTGGTGTG TTTACGGGTG GAAGGGATAC CGAGAAATCA TGGGAACGGT
    49021 TTGGAACCAT GTGTATGAAC ATGCCAAGGT AAGAAAGTTA AGTGTGGAGA TTACCATTCA
    49081 AGACGGATGG GAACTGTTCG AAAAACAACA CCGAAAATGC GCTCTATCCG GCGTAGAACT
    49141 CGTTTTCGCA AAAAACTCAA AAGAGCTCAA AAATCGGATA CAAACCGCTT CGTTGGACAG
    49201 AATCGATTCG TCGAGGGGTT ATACCAGAGA CAATGTTCAA TGGATACACA AAGACTTAAA
    49261 CTTAATGAAG TGGGATTGGG GACAGGATGA ATTTGTCAAA TGGTGTCACT TGGTTTCAGA
    49321 TCATCAAAGG AAAAATGAAG AAGACAAAAC AAAAACAAAT TGAATTGGTT CTTAAACGAA
    49381 TCAATCATTT GATCCGCCAT ATTCGGAACG TTGAGGATAA TTCTGTTCTG TTGGGAACCA
    49441 AACTTATAGA ACGTGGGGAA ATCGAATTGG GCGTTCGACT TATTGCTAAT GGAATGGTTC
    49501 ATGATTCCAG TAAGTTTTCT GGTATTGAAT TTGAAACTTT ATCGGGCGAA CCCATAAAAG
    49561 AAGAAGAAGA AGCTAAAGCG AAGTTGAAAT TCGCCATTCA CCACCACCGA AAAACTAATT
    49621 GGCACCACCC AGAGGCGTGG AGCGGTGGGC TCCCTGATAT GCCTGACGTA TATCTCGCCG
    49681 AACTTGTTTG CGATCTCAAA GCCCGGTCGG AAGAGTTTGG GACATCCCTC ATGGATTACA
    49741 TTGAAGGCGA TGGTATTAAA CGTTGGGGGG TCACCAAAGA ACACCCTGCC TACAAGAAAA
    49801 TCATGGAGTT TGTGGACCTT CTCTGCGCCA AACCGTTCGA GACTCTGAAC CAAAGTTAAG
    49861 AACAGGCTTG ACTTTTTCTA AAAGATCGGT ATAGTGGTCG TAATATGAAG ATTAGAACCT
    49921 CGTTTGTGTC GAACAGTTCG TCTTCCTCAT TCGTGTGTTT AATCACAGGG GAAGCAGTAG
    49981 AAGTCCATGA CGGTTGTTTC TGGGACGCTG GTCTCAGCAA GTGCATCAAC GGTCACATTT
    50041 TCCAGAAGCA ATTTCTGGTC CCGTGGACTC CGGAGTTTCC AAACCGGGGT GTCATGTTGG
    50101 AGAAGTTGGA GAGCGTCACC GACAGCAAGC GTGAATGTAT GCGCCTTCGG GAATTGAAGG
    50161 ACCACGAACT CAAGATGGCA TACAGGAGAA AGTTCGGGAC GAATGAGGAC GGCGGTTACG
    50221 AGTGCAACGT CAATGAGTGC CCCATCTGCA CGATGACCCG AGTCACCGAT GCCGATTTGG
    50281 TCCAGTACTT CCTCAAGCAG TCCAAGTACA AGACTCGTGA GGCGTTGGTT GATGCCCTCC
    50341 GTAAGGAATT CGGCGGGGTC ATTCCTTTTC AGCGGTACAT TCAGAGCACC AAGTAACTTA
    50401 CCCCATAATA TAAATACGTT TTCTCCAAAT CCCCGCATAT TTATGTAATG GTATGAGTAA
    50461 ACCACTAACT ATTGAAAAAG TGCGGAGCCG GGTTGAGTCT CTCGGATTTG GGTTAATGTC
    50521 CTCCAAAATA AACAACGGAT CACAGACACG AATAAATGTT AAATGTCGAT GCGGAAAAAT
    50581 CTTCAATGTG TCGTATAAAC ATCTCACAGA TGGACATACC AAATCTTGCG GGTGTTTGCA
    50641 ACGGAAGGAT TTAACTGGTC GACCGTTTGG TAAGTTGACT GTAGTAAAAC AGATTATCCA
    50701 AAAGGAACGG TCTTATGGGG CAAGGTGGTG GTTGTGCAAA TGCGTTTGTG GAGGCACTAT
    50761 TGAAACAATA ACAGCATCGT TATTGTCTGG TGCGACTTCC TCGTGTGGGT GCTCAAGGGT
    50821 TGGAGAAAAT AACCCCCACT GGAAAGGGTA TAAGAACATT TCCGGACGAT TTTGGGCGGT
    50881 ATTGAAAGCG TCGGCAAAAA AGCGAGAGTT GGAAATGTGT CTCACTAAAG AACAAGCATA
    50941 TGATGTATTG GAAAAACAGG GGTTTCGGTG TGCCCTGTCA AAAGTTCCCA TCCACATAAA
    51001 TGGGAACGCA AAGGATACAA CTGCTTCGAT AGATAGGATC GACTCCACCG TGGGGTATGT
    51061 TCCTAACAAC ATTCAATGGG TTCATAAAAA TGTCAATACA ATGAAATGGG ACTTGACACA
    51121 ATCGGATTTT CTGGCATGGT GTAAGAGAAT AGCAGAAAAC AACTAAGATG AAAATCACAG
    51181 AAACCGACAA AACAAAAGTT CTTCAAAGTC CGAATTACAA CTACATTTTT CGGAAAACAG
    51241 ATGGGTTCTT TGCCCGTTGG GGAGCGACTA AGGACGAAGA CCCTACATGG TCTCCCTACG
    51301 GTCCTGAAAT CATGGACATT GAAATCTCCG AGGGAGAGGG ATGCCCGTTG TCCTGTCCGT
    51361 TCTGTTACAA GGGCAACAAG AAAGGGAACA ACGCCACGAA CATGTCTCTG GACACGTTCC
    51421 GGCAGATTTT CAAGACCTTT CCGCCGTCTG TGACCCAGAT TGCGTTTGGG ATTACGTCCG
    51481 TGGGTTCACA CCCGCAACTG TTTGACATTT TCCAGCACTG CCGGGACAAT GGGGTTATTC
    51541 CTAATGTCAC CATCAACGGT GCGGACCCGC TTACCGATGA GCAAATCACC AAATTGGTAT
    51601 CCGTCTGCGG TGCTATGGCA ATCTCCGTGG TTTGGCCTAA TCCCCAAAGA GGGTTCGACC
    51661 TCATTAAACG TATAAATCAA GCATTTTTCA AGAAAAAAAT TCTGGTAAAA AAGAAGAAAA
    51721 AATAACGCAT TTCGTGCTTC TCTCCGAGAG GGATTTTCTA AGATGATGAG TGAAAAAATG
    51781 AAGGGTCAGC CGAGCCGACA ACTCGGGAAC AAATGGACGC CCGAACAGAA ACAAAAAAAA
    51841 TCAGGCGAGA ACCATCCCTC ATATGGAAAA ACGTATGAAG AAATATATGG AAAACAGAAT
    51901 GGACGGAAAT TGCGACAATT GCGAAAAAAG AGTAGATTAG GAAGGAAAAA TTCAATCGAG
    51961 ACTCGCATAA AGCTGTCGGA ACGTATTATT ACCGATGAGT GGAAACAAAA AATATCCCAA
    52021 TCAAATCGTG GAAAGATTCG GACTATGGCG CAACGGAATC GTTTATCCGA ATACTTTGGA
    52081 AATCCAGAGA ACCATCCTGC GGTCGATCAT ACCAAGTATA AATTTTACCA TAAAGATGGA
    52141 CGGGTAGTTG TGGCACGAAA ATACGATATG AAGAAAACAT ACGGTTGTAA CTCGATACAC
    52201 AAGATTATTC GAGGAGAAAG AAACCATTGT AATGGATGGA TATACAAGGG GGAAATAATT
    52261 CCTTGATATT TTCATGGAAA CAGGCATTAT ACAATTATGA TTAACGATTA CGAAATCAGC
    52321 ATTACCGGAG AAGTTGAGAA TTCAAATGAT TATGAGGAAA TCACTGTAGA AGAATTTCTC
    52381 AACAGAGAAT TGGCAACCGA AGAGGAAAAA AATCAGTTTT GTAGAACATA TAAAGCCATA
    52441 AATATCCATT TCATGATTTC CAAGCAAACC ATCAAGAATG CTTACGAAGT CTGCGATGCA
    52501 ATGAAGAACG ACCCTCGCCT CGCCAAAATG AATGCAATCG TCTTCCTTGG CCTCAAGCCC
    52561 AAGGAACGGG GTCAGGCATT CGATGTGCTT CCGACAGAAG AGTTCGTGAA GTTGGTCAAC
    52621 TACTGCCTCG AAAACGGCGT GAGGTTTGGA TTTGATTCAT GTTCTTGCTG TAGGTTTTTG
    52681 GAAGCAGTGA ATACCAATAA AACACTATCC GATGATGTAA AAACTCGATT GCTTGAATGC
    52741 GCCGAACCGT GTGAATCAGG ATTATTCAGT GCGTATGTGG ATGCTGCTGG AAAATATTGG
    52801 CATTGTTCAT TCGGAGAAAA TCGAGACGAT GCCGGGGGGG TTGATTTAAC CAAAACAAAG
    52861 AACTTCGTAG AGGAAGTTTG GCTAAGTAAA GAAATGAATA GTTGGAGGGA AACATTGAAG
    52921 GGGTTTGATA GGGAATGTCC CTTGTATCCG GAGATTCGAG TAAAGCATAA ACTTTGATAG
    52981 GTGTTTTGCT CCCCGCTTTG ATATGTATTG GTATGAAAAC CGGAATCATA TACAAGGCAA
    53041 CTAACCTAAT AAACGGCAAA TCCTATATTG GCCAGACTAT TCGTTCGCTT AATACCCGAA
    53101 GGGGAGATCA TTTACGCCTA TCGCACAACC CAAAGCAGGT GCAGTATAAT CATCTGTTTC
    53161 ATCGGGCAAT CCGAAAGTAT GGTATAGATA ACTTTAGGTG GGAGCAGTTG GAGCGGTGTG
    53221 CGGTAACCGA CCTAAATGAT AGGGAAGTAT TTCATATTGT GTTTCACAAT ACTTACGCAC
    53281 CGAATGGTCA ATGTGGTTAC AATATGACGA AAGGCGGGGA TACCCATTTT GGGAGTTCTG
    53341 GTAAGTATCA TTATCTCAAT CGAATGAGTC GAAAAGAAAA ACGGGCGTGG CTACAAAAAT
    53401 ATCGAATAGG TACAAAGAAC CCAAACTTTG GAAATTCCGA TGCCGTAAGC GGAGAAAACC
    53461 ATTTTAGTAG AAGAATGACT CCAAGTGAAT ACCAGCGGTG GGTCGATGGA ATATCCGGGG
    53521 GAAACAACTA TCAAAAGCGT CTTACTAGAA AAGAACGTCG TAAAAAATGT TGGATAAACA
    53581 AACTCTCTAA GACGGAACGA GAAAAATGGA AAAAGACCTT GACCGGGGAG AATAATTCGT
    53641 TTGCCAAATT CGTTCGAAAT AATCCCGGCG TGTACAAAGG AAAAAATAAC CCTTTATTTG
    53701 GGGTTCCAAA TGAAAGTGCA AAAAAGGAAT ACATAATAAC ACTACCAACC GGAGATGTTT
    53761 TCCGTATAAA AGGGTTGCGT GCTTTTTGTA AAGAAAACCA ACTCAATTCG GGAAATATGA
    53821 GTTGTTGTGC CAATGGAACA TATAAACAAG TCAAAGGATA TAGGTGTCGA TTTTTTAATC
    53881 CCAGACTTGA CAAATCCATA AAATGGTGGT ATCCTACGCC TTCAAAATGA AACAACGTAA
    53941 CGGATTTGTA AGCAATAGTT CTTCGGCATC ATTCGTGGTA TCGAAGCACA GCATCACGTA
    54001 TGCCCAAGGG GCTGCTCTTT TGGCATATCA CACCCACGAG GATAACGTGG ACGGATGGGC
    54061 CGTTCGGGAA GAGGGGGAGT ACATTCGTGG TCATACCATC ATGGATAACG ATGCCATTGA
    54121 TGCCTATTTG ACGACAATCA ATTTCCCAAT CAATCAGATG GTCTGGGATA GTAATTAGAT
    54181 TATGAAAATA CGCACAGGAT TTGTATCGAA CAGCAGTTCT TCGTCGTTTG TTGTGGTCGG
    54241 GGTTCCTCTG ACCGAAACTA TCGAACACAA TTTGCAGACC ACTCTTCCCA GAAAGGATAA
    54301 TGAAGCGGAT TATGAATGGC ATGAGAGGAT TACCAGAGAG ACGGGACTGC AAGTGTTCCA
    54361 CATCAAACAT GGGGAAGCGT CCCATATCAT CGGAGAGGTT CTTGCCGACG TTAGCAGCGA
    54421 TGGCGATTAT TTGGAATTCA CCGCCTACAC ACGAACCCAA ATTGGAGAAA TGATGGACTA
    54481 CGTATGTCGT CATCTGGGCG GGGGCGTTGA ACCGAAGCTC ATGTTAGGAA CCAGACCATC
    54541 ATGAAAATCA GAACCGGATT TGTAAGCAAC AGCAGTTCCG CCTCGTTTGT CGTGGCGATT
    54601 CGGAAAACCC ATCCTTGTCC AAGTTGTGGG CGGGGCGATG TTGACCTTCT TGATATCGTA
    54661 GAACATATCG GGCGGGGTGC CGACTATGAA GATACCGAAT TGAAGGCGAG GGGTGCCCAA
    54721 TTGATCCGAG AGCGGTGGAA AAAGGACAAG TGGTGTGATG AACAAGACCA GTACAAAGAA
    54781 CTTTATGCCC TAATGGAAGA GGCAGAGCGG AAGGGATATA CCGTTGGGGA AATCGAAATT
    54841 TCGTATCATG ATACGGCAAC AAACGACCTT TTGAAAGACA TGGAAAAGCG GAACTCCCTC
    54901 ATTGTTTTGT GGAGTGACCA CCGAGACATC AATAACGTAC AATTATGAAA ATCAGAAACG
    54961 GATTTGTAAG TAACAGTAGT TCATCCAGCT TCACCTGTGG ATGTTGTGGC GAAACCCAAT
    55021 CAGGATGGGA CTTATGTCCC TCGGATGCGG GAATGAAGGA ATGCCAACGT GGGCACGTCT
    55081 TCTGCGAAGA CCATATCTTG GATTTCACTG TCTCCCCCGA GGAAAAGCGA AAGGTGCTCA
    55141 TCGCCGATAG GGAGCATTAT CGAAACGCCG AGTGGAAGAA ACCGGGAGAA ACAGATGCCG
    55201 AGATTGCGGA AGTCAAAGCT TACTCTCAAG AAGACCTTGA CGATGCCTTT TCTGATTTTT
    55261 GTGGAGACAA TGGGTGCCTG CCTGCGGAGT GTCCTCTTTG TCAACTTGAG AATGCTACGC
    55321 CGGGAGACAT CATGCGCTAT GCTCTCAAGA AGTTCGGATA CAAGAACTCT AAAGAATTCG
    55381 CCGCTGCGAT GAAGCAGGAA TTTGGAACTT ACGAGAAGTT CTGCGAATTC ATCATGCCCC
    55441 CAAAGACCAA TGAAACTGCG TAACGGATTT GTATCAAATT CTAGCTCCAG TTCTTTCATC
    55501 ATTTTTGGTG AGAAGGTGGA GTGGTATGAC CTTGATGAAA GGGATGAAAA TCTCTGGATG
    55561 TGCGGTTCGT ACTTCGGGGA AGGATATGAC GTGTTCCGCC TGACCCCAGA AATGATTCGC
    55621 CTCATCAAAG AAGCGGGTCG GAATGGGTCT TACTATCGGG CAAACAAGAC GCTGTTTCCG
    55681 GAAGATGAAA CCCCGATGAA GAATGACCTT CCTCCGGTGT TTACTGTCTT CGAATTCGAC
    55741 AGAAGTCAGC ATTCGGTATC CAGTCTGAAA CTCTTCAAGG AAAGGTACAT GAATGAAGAT
    55801 TCGTAGTGGG TTTGTCTCCA ATTCAAGTTC GAGTTCCTTC GTGGTGCAGC GTTATGACCG
    55861 CCACACGAAA GGATACCCTA GACTGATAAC GGTGGAACAG GACCGCCTCT TGAAGAAAAA
    55921 TCAGTTCCGG TTGGAGTTGG CGTATTATCC TGACCAAGTG GGGTATCCAA CTCATGAACC
    55981 CATTGAACCG AAATGTCGCA AGCTCGCCAA TTGGTGTCGG TATGTGTCCT GTAATCAGGA
    56041 CGACGAGATT TTCTTCCTGA TTCGGAACAG GATTTCGTTT GATGCCGACA TTCATTATGG
    56101 TCATCGAAGC ATGACCTACG ACGGTAAAAC CGACGTGCTT ATCATCGCTC AGAACTTTGG
    56161 TAAGCAAATG CAAATGACGG GCAGCGACAA AATGACATTC GCTCCATACA AGGGGCAGAA
    56221 ACCAGTAGAA ACAACGACAG GAAAGGCATA TCTGAAAAAG TATGAAAATT AGAGAAGGAT
    56281 TCGTATCGAA TAGTTCGTCC AGTTCATTCG TGATTTCCAG TTCATTCGTG ATTATCACGA
    56341 CTGCGGAAAA GTGGGCGGAA GCAAAACAGA AACTCTCGGA GAAAATCGGT GAAGATGTCG
    56401 CCGAGATTGT CATCGGGGAA CTGGGTCGCC CGAAGCAGGC GAAAATCCTC GGTCAAGATG
    56461 CTCTGGTATT CTCTGGGATT TTATCCTCGG AGGAATACGG ATACGCTGGC ATCGAACGCC
    56521 TAAAGGAAAA GAAGGAACTC ACCGAGGAAC AGGAAGAAGA CCTTGCCATA AAGGCATATG
    56581 AGGAACAGTA CGAACTCGAA AAAATCCTTC GAGACGACGG CGTTTCTTAT ACCTCTAGCG
    56641 AGTGTTGCTG ATTTATGAAA CTACGCACAG GATTCGTATC AAATAGTTCG TCCAGCAGCT
    56701 TTTGCGTTCT GGGCGTTGAA ATCGATTCTA AGACCGCCGA TAAAGTGGAG GGGGCAAGAG
    56761 AACAACTCAA AGATACCGGA GTTTGTATCA ACTATGCAAT CTCCGGTGGA GATTGGAACA
    56821 GAACCTTGAG TTTAGGTTGT TGACAGAATG GGAACTAACT TGCGTGTCTG AAATGTCATG
    56881 GACTGGATAA AAAACAATAT TGTATATCTC ACGAAAGCCG GAAGCCAAGC ATACGGATTG
    56941 GCAACCGATT TGTCTGATCT CGACCTTAAA GGAGTGTGCA TTCCGCCCCG GCACGTCGAA
    57001 AACAATCTGT TTCAACGGTT TGATCAAGCG GAAAACCTTC CGTTCTTAAA CGATACATAT
    57061 GGCTCCTTTA AGAACCCGAA AAATCCAAAA TTGGAAAGCA CAGTTTATTC ATTAAGGAAG
    57121 TTTTTCATTT TGGCGGCAAA TGTAAACCCC AACATCATTG AATTGTTGTG GACAGACCCG
    57181 AGCGATTATT TGGTTATAGA ACCTGTATTT CGGGAAATGA TAAATCGGAG AACGCTTTTC
    57241 ATTTCTACTA AAGCCAAATT CACTTTTTCG GGGTATGCGT GCAGTCAGTT GGCGAAGATT
    57301 GAACGACATC GCAAATGGAT TGTTCAAGGC GAGTTGGCGG TGCCCAAGCG TGAAGACTTT
    57361 GGACTCCCGC CTGTTATGGC TCGTGGAACC GAGGAAGTTT TCGGTTACAT CAAGGCAAAG
    57421 GTGGAGCAAT GGAACTTTAA CCAATTCCCA CTCGAAGAGT CCAGTCGTGC TGACATGAAA
    57481 GAACTCATCT GGGAGTTGGT CTATGAACTT ACCCAGAAGG AAGTTTCGTG GGACAACTGG
    57541 CCAGACGCCT ATGCCGAGGC AGCGGTTCAT AAGATGGCAC AGGAAATGAA CCTCTCCGAT
    57601 TCCGTCGTAA GACTCATCAA CGCCGAGAGA CAGTACTTCA AGGCGAAGAA GAACTACGAG
    57661 AGTTGGCTCA AGTGGAAGGC AGAGCGCAAT CCCGCTCGCC GTGCTTTGGA AGTCAAGAGT
    57721 GGTTATGACA CGAAGCACGC CTCGCATTTG GTTCGCCTCA TGCGTATGGG TCACGAAATC
    57781 ATGACCGAGG GGAAGGTCAT CGTAAAGCGA CCCGATGCCG AAGAACTCTT GGACATCAAG
    57841 AACGGTGGAT GGAGTTACGA GCGTGTGATG GAACATGCCG CCGAATTGCA GAAGAGACTC
    57901 GACGGAATCT ACAAGCAAAT CGAGTCTGAC CGCAAGGCGG GAAAACCCGT TGTCCTTCCG
    57961 AAGGAAGTCA ACTACGAAGA GTTGAACGCT CTCTATCGTA ACCTTAGCGA AGATTACCTC
    58021 TCCCAAAAGG AGGGGTAATC CTTTTTTTAT GCCCGAAGAT TTCCAAACTA CTCTCGACGA
    58081 AATCAACGCC GCTCCTTTAA GTGAGCGGTT GGAACTCGTG GAGAAGTTGT TTCAACTCGG
    58141 CGTTTCCAGA GACGAAGACG ACGGTATCTA TTACGTGACG GATAACATGA CTCTCGATTG
    58201 TGCGTTTAAG ACTCTCCGCA GGATGATTGA AAAGGGCGGT CAAGTATGAA GAAAGTTTCC
    58261 TACAAGCGAT TCCGAACTTT TGGAAAATGG AAGACAACGA GTTCCCTGAA AGTCCTCGAA
    58321 CGGGAAATCG ATAAACTTGG CATTGGGGAT GCCCTTGACA TCATGTTTCA TTGCAACCAC
    58381 AAGAAAACAT GGAATGACCG AGGCATCAAG ACCTGCAAGG ATTGTGGGAC TCAATTGGAA
    58441 GTAACCAGTT ACCGGGATTA GCATGATAAA CGTCGATGCC CTCAAAGAAA AACTTGCCAC
    58501 GCTCGCAGGA ACGTTCAAAG ACCCCATAAC GAACGACCCC AAGTTTACAT GGGAAGAATT
    58561 AGATGCGCTA TACGACTATG CCTGTAAGGG ATATGAGGCA GCTTTTCGGG GGGAATCTCG
    58621 TTTGACTCCC GAGGAAGTTG ACAACAAATA CAAGTGGCTG TTCTGGGTGT ACGGATGGGA
    58681 CTTTTTCACG ATGAACAGAA GCAGGAAGAA CTAGCACCAT GATTAAAGCA ACAGATTTCA
    58741 TTTCAGACGA AGCGAAGAAA ACGGCACAGA CCGAGGCACT GGGCGTTTTA GTGGATGTTT
    58801 TTGTCAAAGA GATGGGTGCG GACATCTTCT CCAACCTCGA AAAGGGATAT GCTGGATGGG
    58861 ATGAAACCAA GAACGCAGAC GAAATCAAGA GACGGCTCTT GACAAGTTTC CAGAATGGTG
    58921 ATATGGTTAC CGTCGCATCC TGCGCTATGT TCCTCTGGAA CTTGCAGAAG CAGTAGTCTA
    58981 TGAAACTGAC CATTCATCAA GAAGTCATGC AGAATCGCCG ACTGTTCCTA GAGGAACAGA
    59041 TATGGACGAA TGAGAAGTAT CTCGCAGACC TGAAACGGGA ATGCCGAGAT CACGTCATTA
    59101 TGCGTGGGCG AATCCGTTTC AGTCCCGGCA AAGGAAAGGT TGTCAGTACC ATGGATGGTA
    59161 AACCCGACAA TTGGAACGAT GGCAGCTACA GCGTTTCCTG CGTCATTTGC GGAAAGGATT
    59221 TCGGATGGGC GTGCCCAGTG AACCCCAAAG GATACTGCGA GTACGACCAC AGCGAAGACT
    59281 GTAAGTTCTG CGGAATTTCC TCGGAGAGAA AATGAAAGAC AAAGAAAAGG TGCGACAATA
    59341 TAATGCGGCG TATTACCGCA GAAATAAGAG CACCCTTCTT CCTAAACTTC GGGCCAGAGC
    59401 AACCAAATGG TGTAAAGACA ACAAAGAACG ACGGAACCAA CACGAAAGAG AACGACGACT
    59461 TAAAATGGGC GTTAGTCATC CAAATATTTC CGCCACTCGG AAAAACCGAA AAAAACTACG
    59521 GGATGCCGCA TTGAATGTGT ATGGCAGAGC GTGTAGTTGT TGCAAGGAAA CGATTGATGA
    59581 ATTTTTGACT ATAGATCATA TCAGGGGCGG GGGAACAAAA CACCGTTCCC AGATAAAGTC
    59641 GGGCGGGGGA GTTTCAATAG ATGGTTGAAG AAAAACGGGT ATCCGAGTGG GTTCCGAACA
    59701 ATGTGCTGGA ATTGTAATTG GAGTGCCTTC GTTGGGAATG GCGTATGCAT CCACAAAAGA
    59761 AATGAACTAC GAGACTGATA TTCCTGAATA CGCCATTCAT ACCGACAAGA GAATCTGTGG
    59821 ATTTTTTGGT ACGTTTAGAT GGTTGTCGAA CTTTTTCCCT TGCAAGGTCC ATTTCGAGGG
    59881 GTTAGACTAT CCCTGTTTAG AAAACGCCTA TCAGGCAGCA AAGTGGCCAG CGACAGGGCG
    59941 GCATCTTTGG GAAGGAAACA AAACCGCTTC CCGAGAAGTC TTTACGATGG TATCGGCGGC
    60001 AGAGGCAAAA AAGATGGGTC GCAAGGCACC GGGGTTGAAC GTCAAAGAGT GGGACGAGAA
    60061 GAAGTACAAC ATCATGGCGC TTCTCGTGCT CCAAAAGTTC CTGATGAACC AGACGTTGAA
    60121 GGAAATGCTT CTCGCTACAG ATGACGCATA TCTCGAAGAA ACTAATCACT GGTCGGATCG
    60181 CTATTGGGGA GTAGATGAGG ATGGAGTCGG AGAGAATAAT CTTGGTAGAA TACTCATGGG
    60241 AGTCCGAGAA ACCATTCGTA AAAATAAGTT ATAATAACTA CTGGGGAGAC ATATTCGAAA
    60301 GTTCCAACGC TATTTATAGG TATGAATGCT CGAATATATC AAATCAAAAA CGACATCAAC
    60361 CAAAAAGTTT ATGTGGGTCA AACGTTCAAA ACATTAGAAG ACAGGTTTGA ACGCCATTGT
    60421 AAAGAAGGAA GATGGAAAAA TGTCAAGAAA ATGCCCATTG TTCTCGCTAT CCGGAAATAC
    60481 GGACGGCAAC ATTTTTCTAT CCATCTTTTG GAAGAACTCC CAGATGGTTT GTCCCAATTG
    60541 GATATCGACA AGAAAGAAAC GGAATGGGGA ATGAAACTGA ATACTCTTTC TCCCCGAGGA
    60601 TACAATTTGA AACTCGGAAA TGGACATGGA GTTCTTTCCG ACGAAACAAA ACGAAAAATA
    60661 GGTTTAGGAA ATCGAGGAAA AGTTGTGTCG AACGTGGCAC GACAACGATT ATCAGTATCA
    60721 CATAAAGGTA TTCGATTGAG TTTGGCGGCA AAGAAAAAAC TCTCGGATTA TTGGAAAGGA
    60781 ACACAACTTT CTCCGCTGGC AAGACGGCGA GCAGTCGAGT CCAATCAAAA AACCTATACA
    60841 TTGATTTCTC CTTCGGGAGT TGAAACGCAG ATAACCAACA TGGCCAAGTT TTGTCGTGAA
    60901 AATGGTTACG ACAAAAGCAA CATGTGCGAA TTGGTTAAAG GTCGCAAATC ATCATACCGA
    60961 GGATGGAAAG TAAAACCATT AGAAAAAAAC AAATTATGAG CAAAGTGAGT ATTGAAGAAG
    61021 TACAAGGCGT CCTTGAAGAA CGCAAAGTTC CGAATGCCGC CGACATCATT AAAGACCTTG
    61081 AACAGATTAT CGCTGAACTC CAAGCGGAGA AGGAAGCGAA TGCTGAGGAC AAACCCAAGT
    61141 ATGAGTTTGT CGTGGTTCTC CATGACCCGA GCGGTGAGTT GATTGCCCAG AAGAAAGATG
    61201 AAGTTCTTTC GGCGTATGTC GTTCAACAGG AAGAGGGCGA AGATGCCGGA ACGATTCTTT
    61261 CGAGGATTGC TGAGGCTGCC AAGAACCAGA ACGAAGCGGC AAAGCAGAAG CGTGCTCGCC
    61321 TCCAAAACAT GAGGGAAATC TTCGACGGTC TCAAGTCCAA GTACCTCAAG GAAAAGAAGG
    61381 TCAAGATTAA GACCAAGGAA GCGGTGCGTG TTCTTATCAC CACCGGGAAA ATGGATGCCG
    61441 AGCCAGTCAA GGCAGACTAA CAAATAATCG AGGTTTTTGT ACGGCGGGGT GATATGTATT
    61501 GATATGACAA CATCATCCTG CCGTTTTTGC AAAACAAAAA TCACTCGAAA TGGAACCCGA
    61561 CCCGCTGTTT TTTGTAGTGT GACGTGTAAG GCGGAATGGC AAAAAACACA AAAACCAGTA
    61621 ACGAAAGAGT GGTTGATCCA AAAGTATTCG GTTGAGTTGT TGAGTACCTA TCAAATTGCT
    61681 GCTCTTGTTG ATAGGAACCC AAAACAAGTT TGGCACTGGC TCAAAGGATA TGATATTCCA
    61741 ATCAGGACTG TTGTAGAAGA ATTGGAAAAG AATGCATATA GAAAACGGGT TAGTAACGGG
    61801 GAGGTTCCTC CAACGATGCT TGGAAAACAT CATAGTGATT CAACAAAGCA ATTACTATCC
    61861 GTACAACGGC GAGGAATTGT TCCCACTCAT ATCTGCGGGA AAAATAGTAA CTTGTATGGA
    61921 AAATATGGGT CTCTAAATCC CCAGTGGAAA GGTGGGGTTA CTCCGGAACG TGAAAAGTTT
    61981 TACAAGACGC CAGAATGGAA ATCTGCTCGC AAAGTTGTAC TTAAGCGGGA CGATTTCAAA
    62041 TGTGTGGAAT GTGCCGTTCC AATTTCCTCT ATCCTAGTCG GGGGCATTAA AACGTGTAAC
    62101 TTATGCATTC ACCACATTGC ATCTTTTGCA GAGCATAAAC CTCTTCGATG CGACCCGAAT
    62161 AATTTAGTAC TCCTTTGTAG GAAGTGCCAT TACTGGGTGC ATTCCAAGAA AAATTCAAAT
    62221 CGAAAATATC TGTTATGAGC AAAATCTATT TAGGAGATTG TCGAGACGTA ATGAAATCAC
    62281 TTGATGAGGA ATCGGTTGAT GTAGCGATTA CCTCGCCGCC ATACAAAGAC GCCGATCATT
    62341 ATTCAGAAGA ACTCATGACG GGTGCGTTTC GAGAGGTTTA TCGACTCTTG AAACCCAACA
    62401 CTCTTTTCTT TCTCAATTTT GGGCATTTAG CCGCAGATAA ATTTCGTCCA TTTCGAGTAT
    62461 GTGAACTGGC TATAAAGGAG AAATTTCGTC TCAATGATAC CATCGTTTGG AAGAAGAACC
    62521 ACTACAAACC CATTCAGGGG GCACGGAGGT TGAACAACCT CACGGAGTTC ATTTTCCTTC
    62581 TCTACAAGGG AGAAATGCCG ACGCTGAATC GGTTGGGTAT TGGAATCCCC TATGCTGACA
    62641 TTAGCAACGC CAAGCGGTTT GCTGGCGGGA GAAATCTCAA GTGTCGGGGA AACCTTTGGG
    62701 AGATTGATTA CCCCACCATC AATTCCAGCG AAGAGAAACC ACACCCCGAT ATGTTCCCAC
    62761 CGGAATTACC GGAGAACTGT ATCAAACTGT GTGGGTATCC TGTGAAGGTG GTGCTGGATT
    62821 GTTTCGCAGG GTCGGGGACC ACGGCGTTGG TTGCCAAGGC AATGAAGAAG GATTACATTG
    62881 CTATCGAGAA GAATCCGGAG ACGTTTGCGG AACTTGAGGC GCTTATGGGG CCTGAAGCTT
    62941 GTCCGGTTTC TTGATGCTGC CCATCATTTC GTCTTTACAC TTCTGACAGA TGCCATGGGA
    63001 CGTACCGGAG ATTTCTGGTG CGTCCTTTAG TTTTTTCTTA CACCAAGCGC AGACGACTTC
    63061 GCCCTCGGCG AGAACTTCGG AGAGACATTC CCTAATCAGA GATTTGATTT CTGATGGAGT
    63121 CATTATGCCT GAGCACTTGG GAGTGTTGGG GCAGAAGTCT GGGGGACCGT ATTTGGTTGC
    63181 GGCATGGGGT CTTGAATCTT GTAGTATCGA CTGACTACGT GACGGATGTC GTCGAACAGA
    63241 ACCCCAAGTT GCTGCTTGCG AACGTAACAC TCTTGCGCCA ACTTCTGAAG CTGTTGGACT
    63301 TTCTTGGAAC ACTCAGCAAA GTTCTGCTTG ATGATGTTCT CTTGGAAAAC GTCTCCACCC
    63361 TCGTTGACGG CGTACATCTC AGCAAGTTTC ATGAACTCAC CGATTGCCTG TGCGGCGTCC
    63421 ATAATCTTTT GCTCGCCTTC GAACGCCGAT CCGTACTCAT TGAACATAGC CGCCATCTCT
    63481 TTGAGTTGGC GCTTCATTTC AGTCGTCATG CATTCTTGTT GAGGTTGTCC AATCTTGGAT
    63541 TGGATTTGTC CCATCCCCTC CACGATTGTC TTGAGCGAAA GTTCTGTAGT CTTGGGTAGA
    63601 TTCATACGTA TAAATAGTTC GGAAAATCGG TTTTACTCTT TTTCTTTGTC AATCTCAGGT
    63661 TGTGGGTATT TGTCGAAGAA CTCGATAACC TGTTCGAATT CCGGAAAGAT TTTGATTCCG
    63721 TTGTCTTTAG ACTCCACCAC GAAGAACTCC CCCTGTGGGA ACTTCTTTTT ATAAACCTTG
    63781 ATTTCTGGGG ACTTCATGGA CATGACATAA TCACCATCGA AGTCGAACCC CATGTTTTTC
    63841 AAGTGGTCCG CATGTGTGAA CTTCCAATCA TCGATATTGA TGAGTCCACG CTTTTTCTCG
    63901 GCCGAGACGG TATGTAGGAC TTCCGAAAGT TTCATGTTAT GCTTGGTTGT GATAGACCGC
    63961 CTGTAGGAAA TTGGTCAGGA TTTCTTCCCC GCCCATTCCA TCAATGGGAA CGGATTTGAT
    64021 GATTTTAATC TCATCTCCCG CCGCTTCTTT CATCGGTGCT TGAGCGGGTG GTGCTTCTCC
    64081 CTCGGGTGGT GCTCCTGCTG GTTCCTCGGG CGCTTCTGCC TCTTCCCCAC CACGGACTTT
    64141 TACGAGAGCG GTGTAAACAA ACTTGCCATC CGGTTGTCGA AGTTTCTTGA CAACGATGGT
    64201 GCTGTTGTTT GTGAAATCGT CTGATTTGCT GTATTGAACT TTGAACTTGT CATGGACGGA
    64261 AGGCTGTGCC TCATCGAAGT TCTGGATTGC CTGATTCTCC TTCGGGGTAA ACTCGAACCC
    64321 ACGATACATT TTCAGTGTTT GGTCGAAATC GCCGTGGGCG GTTTTCGTGG AAGCAATGAC
    64381 ATCTGGGGCA GCGGGAATCT CTTCGTGGAG CATATCATGC CCCATCAAGT ACTTCAAAAC
    64441 CTTGAGGATA CGTTGCTTTG TAGAAACGCC GCATTCCTTC AAACCACATT CCTGCATCAA
    64501 GAAATCCTTG ACATCCTGTG GGTCCATTTC ACTGGCGGCT TCCCCGGCTT TTCCGGACTT
    64561 CGCCATTTTT CCCTTTTGCA TGGCATAGAC GACATGCATG AAGCGGCGTT GTTTAGGTGT
    64621 TTTCGATGGC ATACTTTTTC TCGATTTCCG TCCTCCTATA AATAGAGAGA AGATTATTTT
    64681 AACGTTTTCA TTTTTTCGAC AATAGTTATT ATACGAAATG CAGCAACCTT CTATTTGCCG
    64741 CTACAAACAC TGACAAGTGT AACTTCATTG GACTTCGAAT AAGTTCAGAA ACCCTGTAAA
    64801 GGAAAAACAA TAACTATGGA CAGCAATCTT TTGAAGGAGG CAATCGCCGA CGCAAGAGCC
    64861 GTTCGCCAAA CCGCATTGGC AAATGCCAAA GCAGCATTGG AAGAAGCTTT TGGAAATCGT
    64921 CTTGAGGCGA TGTTGACCCC CAAGCTAGAA GAGGAAACCG CTGACGTTGT TGCCGCTCCC
    64981 GCCGCTCCTG CCGCCGCACC TGCTGCTGCA CCAGCATTGG AAGAGGAAGC ACCAGTCAAC
    65041 GAATCCGACA TCGAACAAAT CATCCGTGAA TTGGAGAGTG AACTCCCACA GGATGGAGCA
    65101 CCAACGCCAG CACCCGCAGC AGTTCCTCCT ATGGAACCTG CCGCAGCGGC TCCTGCTCCC
    65161 GCCCCTGCTC CAATGCCTGC ACCAGCGCCA GCAGCAGTTC CTCCTATGGA ACCCGCCGCA
    65221 GCGGCTCCTG CACCAGCAGA ACCAACTGAT GAGGCTGAAA TGGATGAAGA AATTGACATC
    65281 AACGAACTCC TTGAGAGTTT GAAGAAAGAA GAAGAAGACG AAGAGAAGCA AGAATTGGAC
    65341 GAGAGCGTTC CAGTCAAGTC GTCTGGAATC GGTGCTTCCG ATAACAAGGA ACCATCGGCT
    65401 GACGCACACG AATCTTCTCA CATCGAATCT TCTGGACAGT CCGTTGACTC GGCAACTGTT
    65461 GGAACCCCTG AGTACGAGAA GAAATCCTCC AAGGATGCAA CCGTCGGCTC CAAGAGACCA
    65521 AATCAATCCA AGACTGCAAC CAAGACGAAT CTATCGACTC CCGGTGGTCC GTTGAAGGAA
    65581 AACACGGGTG GTTCAACCCC CGGTTATCCC GAAGGCGCAA AGAAAACCTC CGGTGGTAAA
    65641 GACGCAACCG AAGGAGTAGA TCGTCCAAAT GAAGCGGAAC ACGCTACTAA GGACGACCTT
    65701 TCCACTGTCC CATCTCCGCT CAAGGAAGAG AACGAAGCCC TCAAGGCTCA ACTCAACGAA
    65761 GCGGAACAGG CAGTGACCTA CCTTCGTGGA CAACTTAATG AGATCAACTT GCTGAACGCC
    65821 AAACTGCTCT ACACGAACAG ACTGTTCAAG GAGTACAGCA TGGACAATCA GAAGAAAATG
    65881 AAGATTGTCG AGATGTTTGA TCTGGCAAAG AACGTTCGTG AAGTCAAAAT GACCTACACG
    65941 GTTATCGCTG AGTCCCTCAG TTTCGGTGCT GAAGCTAAGA AGAAAACCTC TTCTAAGGTT
    66001 CAAAATATCA CCGAAGGCAT GGCGAGCAAA CCAGTAGCAG GAACCGCACC AAAGCAAATC
    66061 ATTGCTGAAA GTGCGAAGTC CGAAATGGTA TCTAAATTCC AGAAACTCGC AGGAATTAAG
    66121 GCACCAGCAC CATCAACCAC AAAGTAAATT GCGAGATAAC AATAAGGAAA AACGTATATG
    66181 GATAACGTAA AAGAACTGTT GACCAGTGCG CTCGATCCTC AAGCTCGTTT GAAGCAGGAA
    66241 ACCCGTGGAC TCGTGTCCAA GTGGGATAAA ACCGGGCTTC TTGAGGGACT CAAGGATGAT
    66301 ATTGCGAAGA GCAATATGGC CGTACTGCTC GAAAATCAGG CAAAGCAACT GATTGAAGAG
    66361 TCTTCCGTAA CTGGAACCTC TGCAAACAGC GAACAATGGG CTGGCGTGGC ACTGCCACTC
    66421 GTCCGTCGTG TATTTGCCGA AATCGCTGCG AAGGAATTCG TCAGCGTTCA ACCAATGAAC
    66481 CTGCCTTCCG GTCTGGTGTT CTACTTGGAC TTCAAGTATG GCTCCAACTC GGGTATGTTC
    66541 ACTGCTGACT CAGCAACCAA CTATTCCTCC CTCTTCGGTG GAATCTCTGG TTCCGCTAAC
    66601 ACCGACCCAT GGAAGCTTGG TTCAACCAAT GCTCCCGCTG GTGGTCTCTA TGGTCCCGGC
    66661 CGCTACGGTT ATACCGTCAA CGACCAGACT GTAAACAGCA TCCCAATGGT AGTCGGTTCC
    66721 GCCTCTCTGG CAGACATCGG CTTCGATACG GGTAATTCAA ACGACCCTAT CTATGGTAGT
    66781 CTTTCAGCCT CACTGGCTGC TGGACGTTTG TTCACCCTTA CAACGAATGG TTTGCTCGCC
    66841 GCAACGTTGG CAGGCTCGGG TTCCGCCCCT GACTACAACG CCGTGCGTTC ATTCACCATC
    66901 TCTGCTTCCG CAGCAGGCGC AGCCCCAAGC GGTGTGCAGA CCTACTTCCC CGGTTTCACC
    66961 CGTGTTTCCG GAACCGAAGT TGTGTTCGTT GTTTCGTCCT CTGTCGGCGG TTTCACCGTC
    67021 GGTGGAATCG GCGAGCGTTC TGCGACTGGT TCAATCAACC TCTCGCTGCA ACCCAAGGAT
    67081 ACCTCTCGTG GTGACTTCGA AGACCGTCTC GGTACTTCGG TCAACGCACC TGATACCGGC
    67141 CTGAACAAGG ACATCGGTAT TCCAGAAGTT AACCTCGAAC TCAAGAGCGA ACCTATCGTC
    67201 GCCAAGACCC GTAAGTTGAA GGCAGTCTGG ACCCCAGAAC TCGCCCAAGA CTTGAACGCT
    67261 TATCACAGCG TTGACGCCGA AGCAGAACTC ACTGCTTTGC TGTCCGAGTA CGTCTCGATG
    67321 GAAATCGACC TTGAAATCCT CGACATGCTG ATCAACAATG TTCCTAACAT CAACAAGGAA
    67381 CGTTGGAGTG CAGTGCTCAA TCGTGAAATC ATCAAGACTG GTGTAAACCA GTACGCAGTG
    67441 CAGGACACGA CTGTAGCAGG AACAGGCGGA TACTACACCA AGGCAACTTG GTACCAGACT
    67501 CTTGGCAACA AGATTCAGAA GGTATCCAAC AAGATTCACC AGCTTACCCT CCGTGGCGGT
    67561 GCTAACTTCA TGGTCGTAGG ACCAGACGTG GCAACCATCC TCGAATCCAT CCCCGGCTTC
    67621 GTGGTCAACA CTGACGGTGA CTCCGCTAAG TTCGCCATGG GCGTAAGCAG AGTCGGTAGC
    67681 TTCGCAAGTC GCTTCCAAGT TTACAAGAAC CCCTACATGC AGGAAAACCT GATTCTGTTG
    67741 GGCTTCCGTG GAAATAACTT CCTCGAAACT GGTGCGGTCT ATGCCCCATA CATCCCACTC
    67801 ATCCAGACGC CTCTCGTCTA TGATCCCGTA AATTTCACTC CCCGCAGGGG AGTTATGACT
    67861 CGCTACGCCA AGAAGATTGT GCGTCCCGAG TTTTACGGAT TAGTTTACGT TGCTGATACC
    67921 GACAGGGTAT AAGCAATAAC TAATAGTAGA TTCAATCACA ACCCCGAAGG ATTAAACCCC
    67981 TTCGGGGTTC TTTATTTTTT GTTAATAAAA TAAGTATCTA CAAATCTTCA TACTATTTAT
    68041 ACGGAAAGAA AGGCGTGTGA CGATCATGTA TAGAGATTTA ACAGGAGAAC GGTTTGGAAA
    68101 GCTTTTGGTA TTAGTTCGTG AAGGGTCTAA AAGTAAGTTT GCATATTGGA GATGTCGCTG
    68161 TGATTGCGGA ACGGAAAAGG TCATACGTGG AGTAAACTTA ACTACAGGAA GATCGGCCTC
    68221 TTGTGGATGT GTCCATAAGC ATGATTTAAC TGGATGCATT TTTTCTAAGT TAACCGTTTT
    68281 GAAGTTGGAA AGTAATACCG ATCCTGTTAG CCATAACAGG TATTGGCTCT GTCGATGTGA
    68341 CTGCGGCACA GTTAAAAAAA TACCACAAAG TCATTTAACA GGAAAACGAG TTCGATCATG
    68401 TGGTTGTCAA CAGTTTCCTC TTAGAAGTGA ACATCCTGCG TGGAAAGGAT GTGGAGAATT
    68461 CTCGGGAACC TTTTTTAACA CTATTCGGAG CAGTGCAAAA ACTAGAGGAT TAGAGTTCAG
    68521 TATAAGCAAA GAATATATTT GGGGACTATT TCTGAAACAA AACAGAAAAT GTGCTTTGAC
    68581 CGGAATGGAC TTGAAATTTG CTTCTAACTG GAAAGTATCT GATGGAACAG CATCCTTAGA
    68641 TAGAATCGAT AATCTAAAGG GATATCTCGA AGGAAACGTA TGGTGGGTTC ACAAAGACAT
    68701 CAACCTAATG AAAAATACTT TCACTATTGA ACAATTTCGT GCTTATTGTA AACGGGTATC
    68761 CGAAATCGCT GAAAATGAGC ATTCTTTGCG TGCAACATGA TATTTATACA TGAAATATCA
    68821 TGTCCACGTA CCGCCGCCTA GTAAACGAAA TCTACATTGA CGGGTTCGAG TCCTCTGAGA
    68881 ACGAACCTAT CTTTCGTGTA CCGGAGAATT TTGACCGCTA CAACGAGGGT TCGGGATGGC
    68941 AGGCATATAG GGGTGGAAAT GATTGGGAAA ATGGAACAAC CGGGGTAGCG GTTTATCTTG
    69001 GTCCCGAGGG TTACAATAAA GAGATGGCAC GAATCTGGTT CGAAGTCAAG TTCCCACCCC
    69061 ATCTCGAAGA ATACGTTAGT TCAAACAAAG GGTGGAATAC CCCTTCTTCT AAGGCAGTAA
    69121 AGAAATGGGG AGACAAAGCT GCTCGTCGCT GGATGAGGGA GACCGTCAAC ATTCGCCGAG
    69181 CAACCAAAAA ACTTCATGGT CCCCACGATG GTTACAACCA CACATGGATG GAGCGCAAAT
    69241 CGTGGAGAGA GTGTTTCCTG CTCGCCTTAG AAGCAGAGAA GATGAAACCT TTCGTCAAGA
    69301 AGTTTGGAGT GGATAGGACC AAATGGATTG GAATGAAGCG GTCCACGACC TTGAACGAAA
    69361 GTGGGATGCC GTCCAAATAC TGGTGGATGG ACCCTAATGG AGAACTCATT CCGGTTCCCT
    69421 ATGATGGACA CGCCGTCAAG GGTGCTGAAA TCATCAAGAA CAAAACCGGA CGAATCTCTC
    69481 TGGATGTTTA TCCCGACATG TACAAGTTGG GATATATCCG AGTTGGGTTT GCAGGAATGT
    69541 GGGGGCAATA TCTCATTGAA ATCAACTACG GACAGAAACC CCCGTCTTTG AAACAATGGA
    69601 AGGCACTCAA AGACCTTGCC ATCGAAACGG GGGCGGATAC TATTCGGGAT GACACCCGCA
    69661 AGAAGGAAGT CCGTGTTGAT GAATGCCGAC TTCTTTTTGA AAACTTCCAC GAGAACAAGG
    69721 AATGGTTCTT GTATGAGGGT GAGAACACTA TCACCGCAGT CTTCGGTGAT AACACCCGTC
    69781 AGACGTTCAA GGTTCATTAC CGCAACAATC GAATTCGAGA AGACCAAGCA AAGCATCGTG
    69841 CCAAAGCGGC AAGGACATGG AAACGATTGG CAATGGAAAT TCGCAAGTCC GCTGGTCTGA
    69901 GCAAATCCGG AAATCCCGTT GTGGTTCCGT GGCAGGAATG CTTTGAGCGT GCTCTTAAAG
    69961 ACCCCATGAT GTTGGAGTTC GTTGACGACC TGCGAGCGAC ACCGATTTTC GAATACTTCC
    70021 AACCAATGCA GAATCTCTGG TTGGCACCCG ATGGGAAAGT TTACAGGGGA GGGTCTCATG
    70081 AACACATTGC CCAGAACATT CTCTACCTTT TGGGAAAAAA AGTAGATAGC AGAGACCACG
    70141 AAGTACTTTA TGGCGCTCTC TGGAAACTGG GATATGCTCG TATTATCCTT CACGGATTTC
    70201 ATGACGCTCC TTTGATTGTC GATAAAGGAA CCGAAGCGGC TCCCCGCTTG ACAAAGGCAC
    70261 AGAGGAAATG GGTCGAAGAC ATGTCGTTCG AACTTGGATT GAATGGGGAG TACAGCAATG
    70321 CCTATGGGCG GACTATAACC CTCGAATCTG AACTGCATGA AATGACCTAT GATGAACTTC
    70381 ATCAAAGTAT GCAGGATTTC AGAACCCGCA AAGACCTTCG AAAAGGAACT GTCACCGGAG
    70441 CAGATAGTCG GGAGAGGGGT GCAAAAAGCG TCAATGTTCG GTCTCTACGA GTTGTTAGTA
    70501 CAGTTGGACG GGACGGGGGA GAACACGAAA CTTCTCTCTT CAGCTACAAA ACCCGCCCAT
    70561 CCTCCGATGA CCCTCGTTCG CAACATCCCC GCTGGAATGG TTACATTCGT TTCATCGAAG
    70621 ACTCCAAGGG AGGGGTGGTA GCACCAACAA AGGATAAGCA GGATGTCGAA GTCAACTGCA
    70681 ACTGCCCAGA TTATCGGTAC GTTTGGGCAA AGGCGAATTC TGACGCCGAC GCAGGCGTTA
    70741 CTGGAAGAGA AGGCGGAATG AAACAGAAGA CGCAAGGAAC TGCCGGAAAA CCAGTAAACA
    70801 TTTTTGAGGC GGAAGTTGCT CCTGCTCAAG ATGTGGAGGC GGACAAGAGA TTTAAGGGGG
    70861 GCGGAAACGC CAACAACGGA ACTTACGGAA AGAGAATTCG AAACCCACAG AACACGCCGG
    70921 GACTTTGCAA ACACTTGATT GCTCTTGCCA ACTACATTGG GAAGGGAATC AAATCGGAAC
    70981 CCGTTGCTCC TGCTGAACCC GACAAGGAAG AACCCGATGT TGTGGCGAAA CCCTCCAAAC
    71041 TCAAGAAGAC TGGTAAACCA GTGAACATCT TTGAGACTAT CAAGCAGTTT GCGTTGGACA
    71101 ATCCTACCTT CGATGTCACG TATGACGATT AAGAGAACCC AACTCAAGAC TCTTATCAAA
    71161 GAAATCGTCG GGCAAACCAT GCAGATGCTT CAAGAAGTAC AGCGTGGGGA GTGGTGGATT
    71221 TATCCCGGTG GAGCCGCTCA GTTTGCAGAT GGGGATGTGG GAGACTCGGG ACATGAGGGG
    71281 TACGTGATTG AGCATCTTTC TCGGGAAATC TATGAACACT TTTGCGGCTC CGCTCCCGAT
    71341 GAAATGGGAT ACCTCGGGGA TTGGGAAGGT GATATTTTCT GTGCTTTGAA GGATGACGAG
    71401 CGCCTTTCCG AAGAAGAGAT TGCAACGTGG GAGAATCGAG GAAGTAGGGG CGGTCCTCTC
    71461 GTCGTCATCT TGGCAAAGCT TCTCGAAGAC AAGGCATACA ATGACCCCAA ACAAGCAGAG
    71521 GATGCTCTCT ACATCGCTTA CGGAAGCTCC CGTCTGGATG CCCGTGATTA TGGAATGAAA
    71581 TATCTCGGTT GGAAACGCAT GACGACTTCC AACTATGGGA CCGAATTCCA AACATGGTTT
    71641 CTACGTCAGA GCGATTTGGA TGATATGAAG CGGGGCATTT TTGATGCGTG GGGGGATATG
    71701 GGAGATACAG GGGAAGAGGC AGATGACCCA AATCATTCAG TCTCCATTGA GGTTCGGGCG
    71761 AACAACAAGT CGTTCAGCGA CATTCCCCTT GAGACGTTTG AGAGGGCGAC GGTTTCTGAC
    71821 ATCGTGACTT TTTCAAGACA GGCGGCATGG ATGCGTGAAA GAAAGCAGAA TGTTGCCCCA
    71881 GTTATGGACC CCGTAAACTT CACTTAGCCC CACCGAATAC CGAACAAGCA CGCTCTGGTG
    71941 CTTTGGTATA GGTTCAATGA TTCCGTCGCC GACAACGCTC GATTGTATAA TCTCACATCG
    72001 TCAAGACCAC CGTTCCAACT GTATCCATTG GTCAACCCAA CCCCGATGTT GAATGGGAAG
    72061 TTCTGGGTGG TTTGTGCGGA GTTTGCTACA CGGGTTGTTG TGATAGGATT GCCATCCCAA
    72121 TAAAAAATGT TCGCCATAGG TTGGTTATCT CAAATTTACA AAGTTGATTG GGGCACTCTC
    72181 CGTGTAATGG AATATCGTAT AATCCCCCGA TGCTACGAGA GCCATAGGTG AGTCTATCAG
    72241 TATTCCAATC TGGTTTGGTC CAGTTGTGAG GAAGTCGGTT CTGGATACTG TATAAGTCTG
    72301 AAACCAAAAA CTTCCTCCGT CTAAGGAATA GGATGAGGTT AGGTTAGTTC CATCATCCGT
    72361 TACTGCCAGT AAAATTGGGG GACAATAGGA CCGACTGTCC GTGAGAGAGT CCTGAGTATA
    72421 GCCGCTGTTG TAGGTTTGCG GAGAGGTATA TTTCAGGAAG GCAACTTGCC ATTGATTGTT
    72481 AAATTGGAGG CAGTTGGTGA CGATCTTTTT GGAACTACTG TCGTAAAGGA GAATGCCGCA
    72541 CTTAGTATAA TTGACGCCGG TACGGATAGA TGCTGGTTCA AATCCGAGGA CAATCGAATA
    72601 GGGCGGATTC GGTGGTGATT TCACCCACAA ACTCATGGAG CTATTATTCG CCCTCCAATT
    72661 TCTTCTGATG ACCTGTTGAG ATTCCCCCTG TATTGTTTTG GTGTTATAGA TGTCAACCCC
    72721 CGGTGACCCG CTTATCACTT GCCACGTTGA TGCTGTTTGA TCAAATGTTG GAGTCGTGTA
    72781 TCCGCCTACC ACATAGCTGG CCGTCTTCGC ATAGGACGCA CTCAGAGAAC TTGAAGCATA
    72841 GGAGGATGAA AGTTGCAGGA CTTCATTGTA CTGAACATAG CTCGTCGAGA TGGCGTAACT
    72901 TGCTGATAGG GAAAACTGAC TATCCAACGC ATAATCTGCG GTTTCCGAAA ACAAGGAAAG
    72961 AACCGCATTC GACGCCGACT CGGCCCAACT TGCCGTAATC GGATAGGTAG AACCCGTCTC
    73021 AAGTCCGCCC CCCGCAGAAC TTGGGGCGTA AGATGCAGAG ATTGCCTGAG ATGCGGTTCC
    73081 TTGTAAGTCT CCAAAGAAAA GCGATGCACT TATCGGAATG TTGCTGAAAT TATACGAACC
    73141 AGCCTCTGCA CCGAAAGTAA ACACAGGTCC GTTACCCGCC ACGACGTTGA TATTGTCTTC
    73201 GAATGGGACA ACATAAGATT GTCCGTTCGT GACGAGACTG GATGTTGCGG CGTAGGACGC
    73261 AGAAACCGCA AACGACGCCG TTCCATAGAG GGAAGATGTA ATGGCAGGGG CGATGAGTGC
    73321 TTTCGTAGAA GCATCCCAAA GAGCATCTCC GTTTCCATCG GAATATACAT TAACAACCCC
    73381 CGCATTCGTT GCCAACAAAC CAATATGCCA CTGTCCGGAC GCTTGCGGAT AAACAGTAAC
    73441 CGTTCCCGCA ACGAATGCTG AACTCGCAGA CCCCGCCGTG TCTGCCCAAC CTGACGAAGT
    73501 GGCGTAGCTT GAACTTACTG CGAATGACGC CGTTCCGAGC AAAGAACCAG TCAATCGTGT
    73561 TGCGGTAATA TCTCCAACGG ACAGTTTGTT CGTAAATGCA TTGTAAGTGA ACCCACCGTC
    73621 GTCGATGAAA ACATTGGAAT TTCCCGTCGT GACAAACGGA ATATTGAAGT TAACGTCGGA
    73681 TTGGTCGTCC GTAACCGATA TGGAGAACGC CAAGGATGTC GTTTGGGAGC GGGACGACGA
    73741 AATGCTACTA GATGCCCAAG ATGCGGAAAG AGATGCCGAG GCGAAGAGGG AGGATGATGC
    73801 AAATAGAGAA GCAGAAGCGA ACAACGAACC CGAGGCAAAG TCCCCACTTC CTCCACCCGC
    73861 TGATCCGGTG ATGGATAATG TTTCATACCC ACCCACATTG TCTTGGTTAA TGGTGATGTT
    73921 AGGACCGGCG ATAACCTTGT CAACTAAGTA CCCCGCCGTG GTATCCGTTG CGGAAACTTT
    73981 GACCGTGGTT CCGCTGCTTG CACCGCCCAA TCCATACTTA TCCGCCCACA CGGAGATTTT
    74041 GTCTGCTTGG AGTTCTCCGC TGGAAGAATG GTAAACAATC AGGTCAGACC CCGAAACGTT
    74101 GATCTGTTCA TAGAACTGGT TGAGTGGATT CCTTTGAATC CACACTGATT CCAGTTTGTT
    74161 TGGGGCGTCA TCGAGTGCCA TATGCTATAA ATAGAGATGG GGCATGGAAA TCTGAGGAAC
    74221 CAGTAACCCC GATTTCACTG GATTATCCCA CTTTAATAGC GTAAATCTGT GTTGTAACAG
    74281 ACCCAGAACG TTGGTTGAGA GCGGCGTGCA TTATGTATGC GGTTGCACTA ATAGGCATAA
    74341 CTCATAATCT TACTTGAAGA ACTGGCTTAC TTCCTTGAGG ATTTCCTTCT GCCGTACAAG
    74401 AGCGCCGGGG GTCGATTTGA AGTACTCAGC AATGATTGTC TTGAAGTCCT TGCGTCTGTA
    74461 TGGAAGGGTC TTCTTGTTGA TGTTGAACCT CTCGCAAATC CAAAGGATAT CTTGAGTGGC
    74521 GTCGTACTTG ATTTTGACTT CTTTCTTAGG AGGGAGAGTG GTTACAGCAG GAGAGGCGGG
    74581 AGCGGTTTGT TCATCGACAC GGACTTTGAC AGAAGTGTTT TCTTCGACTT GGAAGGTGGA
    74641 TTCCCATGGC TTGAAGTACA TGTTGTCCAC GATGAGTTCG AGATGCATCC GTCCGGTGGT
    74701 GTTCTCTTCA AAGAGTCCTT TCACTCGCTT AATCGGAACG ACACATTTCC CGTTCCGGAT
    74761 GACTCCTTTG AAAGCGACGG TTAGTCCATT TGATTCGAGG ATGATTCTCG CCATGGAATC
    74821 CTTCAATGAA GCATTCTTGA CGCTTACCTC ACAGATGAAC TCTTCGTCTC TGTCTGTGTA
    74881 AATTTTGTAA GGCATAGGTT TCCTGTGTTA TGTTTCAATA ATGCTGACAT TGATCCCCGC
    74941 TACTTCCTTG ATTACCAGTT GAATGTCTCG GGCGGTGATT TTCCGTTTCA TGTCGATTTC
    75001 CCTTTTCTCA TTCAACACCG TTTTTCCTTC GATTTTGCAA AGAATCTCAA GGAATAACTT
    75061 CTTCTTTTTC AGTTCGGCGT ATGCATCATA GGGAACTTCC TCGTGTAACC ATTGTGGAAG
    75121 AGCCCGTTCA CCGGGAACCC CTCCTAGAAG TTCCTTTACA AGCTGACATT CCGACCATTT
    75181 CCAGTCGGCA ACATTCCACT TAACGGGAGT ACTCCCCCAT TTTCTACATA CGACGATGTA
    75241 CGGCATCGGA TATAAATATC GGCCAGAACG ACATTATTCC GAACTATTCT CCTTACCTGC
    75301 TACCGGGGTT CATCTCTTCC ACGAAGCGGT CCAAGATGCC AATAGCGGTT TTTATATTTC
    75361 TAAAATGGTT GAACTCACCC GCAAATTCCT CAACAACATC TTCATCGTGG TCCATCGTCT
    75421 CGATGCCATT CATTTCCAAA TAGGCATGTC CAAACTCATG AACCAGTGTT GTCTCAACGG
    75481 CAGTCCCGAG ATTCACCCCA TACTTCTTGG CGGCATTGTA GATGCCTCTA GCATTCAAAA
    75541 CGAAGTGGGG ATTATCCATT GTCCCATTGA TGTAGCGTGC CAAATCGGTA TCGGGCGCTT
    75601 TGATGTAGTG GACGTACACT TTACGGAAAC CTAGTGCCTG CTTGAGCGGT TCCAAGTCCG
    75661 TTAAGATGGA AGACACCAGC TTTTGAACCT CGGGAAGAGG TTTCTTCACA ACCTCGTAGT
    75721 CCCACGACGG GTCATAGTCG GATTCTTCTT TCAATAAGGA CTTGAACGAA ATCATACCTT
    75781 GGGTTTGTTC CGCTTCTCTT TCCGTTGCCG GATGAGTTTG TTCAGTTGTG GCATAACGCT
    75841 TTTCACGACA TGTTCCGCAT CTCTTTTGGA AACGTGTCCG TTCTTGTACC AGAGATTCGT
    75901 CATGATGTTG AGGATGATGC CTACGCCTTC TCCCTCGGGA ACCCCGAAAA TCGATTGGAG
    75961 TTGGTCTCCA TCATACGGGA GTTCCGGTTG CTTAACTTGG ATGTTAAGGG CGGCAAGGCG
    76021 GCGTCTGACA TTTTCAATCT GATTGGGCAT TGACGATGGT CCTGCGTGAG ATACGTTATC
    76081 GGCATGGATA ACATCCAGAA CTTGTTCCAA AGTATCGCCC AGCTTGATGT AGAATCGACG
    76141 CAGGGTATCA TCAGAGAGTT TCACGGCATC GTCCCCGCCG TGTTTGAGTT TCATGTGTTC
    76201 CTCGACCCCT CTGCGGACTA GTTTAATCAA GTCCACGGGG TACTTGAGAC TCCGCATGAT
    76261 TTGTTCTGCT TTCTTACCGC TTTCCTTTTC GTGCCCGATA AACTGAACGC CCTTTGGCGT
    76321 TACCGCACGG GTAACGACCT TTCCTACATC GTGGAACAGC GCAATCAAAC GGGTTACTTG
    76381 GTCGGGTTTC GTTCCCTGTA AAACCGCCAT CGTGTGATTG AATACATCAT CGGTGTGATG
    76441 AACGTTCTGG GTCATTCCGA CCATCTGTTG GAATTCTGGG GCGACATATG GAAGAAGACC
    76501 AAGTTCCCGC ATCAATTCAA ACGCCCGACG TGGATTCTTC GTGGCGAGCA TTTTGTCCAG
    76561 TTCATCCCGA ATTCTTTCTC GGGAGGTATT GTTGGTGACA AGTTGATTCA GATTCTTCTT
    76621 TATGCCTTCC CACGTTCCCG GTTCGATATT CCAATTGTAC TTCGTAGCAA ACCGAACCGC
    76681 TCGGAACATA CGCAATGCGT CCTGCCCGAA GATTTCATCG GGGTTGCTAG TTGAACGGAT
    76741 GATTCCCGCT TTGATATCAG CACGTCCTTT TCCGGTAATG TCCAGAATCT CGTCCGTCGT
    76801 CAAATCCAAC ATCATGCTGT TGACGGTGAA ATCACGGCGA TATGCATCGT CTTCGATAGT
    76861 GCCGGGAAAG ACTTCTGGTT TACGAGAGCC GGGCGTGTAA ACTTCTTTTC TGGCAAATAC
    76921 CGCCTCTACT TCAAACCCCG TCAAATCAAC GCCTTGATGC GTGCCGGAAA GATTAACCTT
    76981 TGCGGTTCCG AAGTTGGGGA ATAGCACTGG GTTGGACCCC GCCTTGTAGT TTCCCATCTG
    77041 CTGTGCCAAC CAAACGGCAA AATCCATTCC CCCGTTTTTT CCATGATTGG TAACAACAAC
    77101 ATCAAGGTCT TTTGGTTTCT CTCCCCGAAT CATGTCTCGA ACCGCACCAC CCGCCAAGTA
    77161 CACTTGTCCT CGGAATGGAC CCATTTGGAC TTTCTGTTTC AAGAAGTCCA ATGCTGCTTC
    77221 GTCTTGTGTA ACCTCGTTTA TCTCTGGGTC GCCAGAAAAC TTAAGGTCTT TAGACCTTGA
    77281 GATGAATGGC GAAATATAAT AAGTTGACTT CCGTTTCCCA ATGATATATT ATCCTTGGCG
    77341 ACATTGGAAG AAACCAATCG TAAAGCGGAA GATGCTAAGG ATAGAAGCCC AAGACCTTTA
    77401 GGTCTTGGGA GCATTCACTA ACTGTTCTCC CAAACCATGT TTCTGCAACT GCGTCCCGAA
    77461 TGATTTATCC GTCCCCTTTG CAATTTGATT CAGCTTTGAG AGCCATAGTT TACTCCATTT
    77521 CTTCGCTTTG TCAACATCAA ACCCCTTGTA GTCGTCCTTC ACCCATAACC ATTTGTGGTG
    77581 CCAGACATTG TTAGAGTCTC CCTCACGAGT CATTCCGTTT GGGTAAACAG AGATGTATTT
    77641 TCCGACGTGG GGCTCCCGAG CAGTATCGAA ATCGGGCGCT TCATCGAAAC GGATTTCCCC
    77701 CGTTTTTCGG TTCCACATGA TGGAATTGAA CCGAAACCCC GGTTTGAGTT GTTTCAAGAG
    77761 TTCAGCGGCA AACTTGAGTT GTTCGTTTGG GACGACTTCT GCGGCGTATT TTTTGTGAAC
    77821 GTAAAGTTGT TCTCCTACGA GTTTTCCGAC GAGATTCTTG TATCGGCGTA CGGGACTCCC
    77881 CCTCAATGTT TGGATGGTTT CGGTCATTTT TTCTTTTGAA TATTTTGCCA TCCATTTTGA
    77941 TCGAACCGGA GACTGATCTG TACTATATTT ATTCATCATC GTTTCCGCCT GTTTAGGGCT
    78001 GAACCCAAAC TGCTTGATGA AAAGATGCTC TATTTGTGCT CTGTACGCAC GTTCTTCTTC
    78061 TGGGTCTCCA TAATATTTAT CCCCCATTGT CAGAGCATCG TAGGTGATTT TATCCCACAG
    78121 TTTCTTATGG AAGTTCACCG CATGAACTAG CTCATGAAAT ATAACCCCAT CAACATATTC
    78181 AGAGTATTTT GGAGTCCCAC TATACATCTT TAGGTTAACA TCACCAATGG TTATTACATT
    78241 CGTTTCTCCG CTATAGTTCC CATGGGGCAT TTGTTTTCGA TCATCCGTAT AAGTAACGTC
    78301 CACCCTAATT TTCAAAATCT TATCGAGAAA TACATCAATG AGATTATCCA TTGACAACCC
    78361 AAACATTAGC AGTTGTTTTT GGTTGTATTC TTTTGGAAAG GTGGAATACA TATACCGCCT
    78421 CAGAGGTTCA CGAAAACGCT CCAAGTCGTT TGAGTATATG AGTTCTTTTA GAAGAATCAT
    78481 AGAGGAATTT CCAAATAGGC AATCATTTTT CTAATGATCG ACGGGTCGTC TTCTAGCAAT
    78541 CCCATGGCGG TATTGCATTT CGAACAAAGT AATCCTCGGA TTCGGCCGGT GGAATGACAG
    78601 TGGTCCACCG CTAAAGATTT TACGTTTCCG TGAATCTTTG CGGTTTCAGG TTTGTTACAA
    78661 ATGGCACAGA CGTTGTTCTG TTTCATGGAA AGAGAACGAT ACCCCGCTTC ACTCAATCCG
    78721 AACTTAGCCA TTCTCGTTCG TATAGTGGTT GATTTGGGGT GTCTCTTGTA CCACTCTTTA
    78781 CACCAAATCC GATTTCTTTC TCTGATGTCA GGATTTTCTC TTCGCCTTTG CTCTGATTCT
    78841 CTACAACACC TTCGGCAAGG AGTGTCGAGT CCTGTTTTCG TTCTTTTTCT TACGGGCCAA
    78901 TATTCAGAAG TCAGTGGCCA TGATTTTTGG CATTTGTTAC ACGTTTTCAT TTTGAAGGTT
    78961 GTATCGGGAT TTGTCCCCCC TATCTGAATA AGCAAGGGTT GTAATTTGGA TTTTAGCCAA
    79021 CGATGTTGTT TTTCGGATAA AACGGGCTCC TAAGCCGGGG CGTAAATAAG CCAAGGTCAT
    79081 GTGGGGATGG TATTCGGGGT ACTTATCTTC ATTGGGCAAC TTGTCGCAAA CCTCTCGCAG
    79141 GCGGTGGAGT TCAGGTCCAT CAACGTTGAG TTTGATAACG TCGTATTGAG GGTTTGAAAA
    79201 GATATCCATG CCACGAATGG ACACAGGAAA AGGTTTCGTT CCCCTGAGAA GTTCCGCTAT
    79261 CTGTTCCTTG GAGTAATGCT CTGTGAGACC GAACTTGATG GTGACGTGTG GTTCCCGTTC
    79321 ACGCCCGTAA TCATCCGGTT CGGTTGGGTC AAAGTACAAA ATGTCGTCCG GAATGATTTT
    79381 TTGACCGAAT TCCATGATTC TGGTTGCGGC AGCCGGTGGA ACCATTGCCA TGAGGCATCC
    79441 GTATTCGTAT TTGATCTCGG TAATGAGTTG TTTGAGTCGG ATCATGGGTA TTTATAATCA
    79501 TGCGGACGCA TTGAGACACA ACACGCCGAC ATAGTTAAAT ATGTCGAACG AAGCTCAATC
    79561 CCATCCTATA TTTATAAGAA GTAAGGCATT GATTTTATGG ACCAAATTCT CATAGACCAA
    79621 GACAGAGTAC GATTTCCCGG CAGTGGTTCC CCCGTTGTTG GACGTACCCC ATACGGTTTT
    79681 TACGATTCCG ACCCCATATT CCAAGCCGAA GCCTATAGCG GAATGATCTG GGCGGCGACA
    79741 AAGTTGGGTT ACCCAAACAT TGACGTGGAG ATGATCGACA TTCATTTCTA CGCCTGCTAC
    79801 GAGGAAGCGG TCAACGAATA CGGCAAGGAA CTCAACCAGT TCAACATCGT CAACAACATG
    79861 CTCGTGTTCC AAGGTCAGAA CCTTCAAACA TTGGGCAATG TGAACGGAAG AAACGTCACC
    79921 GGATTGGGGC TTGGGCAGAT TATCACCCTT GCCAAGGATT ATGGGTCTGA AACAGGAACG
    79981 GGCGGAAGGC TGGATTGGAA AAAGGGAAAC ATTCAAGTCA TCGCAGGACA GCAAGATTAC
    80041 GACCTTCAAG CCCTTTGGAG CGATGTATCA GAGAGTTGTA ATCGGATGGA GATCAAAAGG
    80101 ATTTTCCATG ACCGCCCACC AGCGAGCGCA CGTATCTACG ACCCGTTCTC AATGACCGGA
    80161 ATGAGTTATT CGAACGTTCT TCAAGAACTC GGGTTTGGGG CATACTCACC AGCGGTTCAG
    80221 TTTTTAATGA CTCCGATTTT CGAAGATTTG CTGCGTATGC AGGCAATTGA GTTCAACGAC
    80281 ATGGTCCGTA AATCTGCGTT CAGTTTCGAA ATCGTGAACA ACAAAGTTCG TCTATTCCCG
    80341 ATTCCGACGT ATGACTATAA GCTCTACTTT GAATATATTC TGGAAAAGGA CCGCCTGAGT
    80401 CTTTCTCCCT CGGGTTCGGG CGAGGATGCG GTTGTGTCCG ATTATTCAAA CGTTCCATAT
    80461 GTGAAACCAA TCTACGGACA AATCAACGAA CCGGGACGCC AGTGGATTCG TAACTATTTT
    80521 CTTGCTTGCT GCAAGGAGAC GTTGGGGAAT ATTCGTTCCA AATATCAGAC GATTCCCATT
    80581 CCGAACGGAG AAACGACGTT AGATGGTCCG GAGCTTAGAC AATCGGCGCA GGAAATGAAA
    80641 ACCGCCCTGT TGGAAAATCT CCGTGAAATG CTGCAACAAG CGGGAAAGTT TTACCAGATG
    80701 GAAAAGCAAG CGGAAATGAC CGAACAACTC ATCAACTCCC TCAAGGGGGT TCCGCTGTTC
    80761 ATCTACTGGG CATAATCTAT GGGACTGTAC GGACGATATT ATTCAGAACG AGACATGCGC
    80821 CTCATCGGCT CTATCAACTC CGAGCTGATG GGCGACATCG TTCAGACACT TGTTGTCATC
    80881 CACAAGATGA CACCACAAGC GACAAAGGTC AATATGTATG GTGAGAGCAG TGTTGAAACG
    80941 GGTAAGGTCT TCTATCCCGG CGTTTCCATG ACCGCATTCA TCACTAGGGA AGTTATCGAT
    81001 ACCCCCGCCG ATGAGTTTGG AACAGACCGT AAACAGGTGG TCAAGTTTGC CTTCCGTGAG
    81061 GAAATGCTCA AACAAGTCAA CCTCTATCCG GAGAACGGGG ATATCATCGT ATTCAATGCC
    81121 CGTTATCATG AAATCGACAA CGTGGAACAA GAACAGTTCT TGGGCGGCGT GGACGATAAA
    81181 AGCTGGAGCA TCATCTGCGA TACTCACTAC AGCAGATTGA GCAAACTGAG CATTTTCGAA
    81241 CGACAAGGAT AAACAATGCC AAGCTGGCGA GGAAATCCAA CAAATCCGGT TCCCAATCCG
    81301 GTGCAAGAGA GCATCGCTCG CTCTGAAAAG CGAGTTGGTG ATAACCGTTC TGTACCAGTT
    81361 CGTCGAGATA CCGACAAGCA AAAAGACCAA CGCATCACTT TGATGGATGT GGATAAGGTC
    81421 ATCTTCGACC ATTTGGAGAA GATGCAGATT TCCGTGGTGG ATGAGGGAAA CACCATTCGA
    81481 GTTCCTATTT TCTATGGGTC TCCCGAGAAA TGGGTAGCAG CAAGACGAGA TGGATATATC
    81541 CGTGACAAGC AGGGCAAAAT CCAATTACCC GCTATGGTGT TCAGGCGGGT CAACTCGGAC
    81601 AATGATGACG ACATTGAGAT TTTCAATCGT TATGTTCGTT ATCCTGTAAT CCAAAAGAAC
    81661 TCGTCAAAGA ACAAATACAC CCAGTTTTCC ATTCTGACGG GGAAGAATGC TCCGGTGAAT
    81721 GAAGTATTCA ACATCACTAT GGCAGACCAT ATGGTATTCA CATATTCGTT CATCGTGTGG
    81781 ACCGAATACC ATGAGCAAAT GAACCCCATC ATCGAGAAAA TCAAGTTTAA CACGAAAGAC
    81841 TATTGGGGAA GTCCGAGAGG ATTCCGTTTT CGTTGCCGAG TTGAGGCGTT TACGCATACA
    81901 ATCGAGTTGA GTGCAGATGA TGACCGAATT GTAAGAACCG AATTCAACTT AGTGACCAAC
    81961 GGGTACATTC TTCCCGAGAC GTATCAATTG CTTGACAAAC AGTATCCGAC AACGGAGAAA
    82021 CTTTTCACTC CAAAGAAGAT TATCATTGGA ACCGAAGTTG TGAGTACGGA TTATGACATG
    82081 ACACACTTGA ACGACGTGTC TGAGAAGTGG AGAAGTCAAA CGTATCCAAA CCTCAAGTTG
    82141 GGAGATGAAC CATTACCACC GGGAATCTCG TGGGGAGATA CATCCGATTC TTCGGCGGCT
    82201 CCATCAAATC TTTCGGAGTT TGTAAGTTCG TTGAAGGTTT CAACGACGGC GACTGGTTGG
    82261 ACGATAACCT CCACAAGCGG AGCAACTATT ACATGGCAAA CTGCCCCCAA GTATCCCGAC
    82321 TCGCCGGGAA CCGAAGGATG GTTAGCACAT GATAGCAAGT ATTTATACGT GTACACCGGG
    82381 GGTGTTTGGA AAAGAACCCC AATCAATAAT TTCGTGTAAA CATGGCAAAC CCACTCGATA
    82441 TAGTCTATAG CAGAGTCAAT GCAGACGGAA CGGGATTCGA CGAAAAGACG TTAGTCCCAG
    82501 TACCGGGTCA ATTGATTATC TGTGACCCGT GTGGAGATTT GACGACGTTT ACTGGTTCGT
    82561 TCGTAAATTT CACGGTATCT GCCTCCATTT CGTCCTCTTA TGCCTCGTCT TCTTTGTCGG
    82621 CATCTTTTGC CATCTCGGCA TCATGGGCTC CCGGTGGATT GAACATCGAA GTTACATCCT
    82681 CAGATGATTA CTATTATATT CCCTTCCTAT TCGATAGTTC GAGCAATGTT CTCTACATCG
    82741 ACACGTCGTC CATCTACTAC AATCCAGAGC AGGATTTGCT GGCGGTTCCA AACATCAGTG
    82801 CCTCTTTCGT CAATGGAACA GCTAGCATTG CCTTGTCGGC GTCGTGGGCA CCATTTACCC
    82861 CAACCGATGT TTCCACTTAT CTCTCTTCCA GTTGGACAGG TTCATCTTCG TCTCAGTTCG
    82921 CTGGAACCGC ATCCTTAGCT ACGACATCTT CTTACACAGA AGCATGGGAT TCGAGTTCTC
    82981 TTGTTGCCCT TGTCAATACC AAGGTCAATG CAACTGGGTC CAAAATGACG GGTTCGGTGT
    83041 TAATTGCAGG AACCCTCGAA GCGTCAAAGA CCATCATTGC TGATAATGGA ATGTGGGCAC
    83101 CCCACATGGG AACGTCCGGA ACAATCTTTT CGGCATCTAT CGTCAGAACA CTTTCAGTTC
    83161 TCATTTATGA TTTGACTCTT GCCTATGGTG GGGGACAATA TTACATGGAT GGAGATGGAA
    83221 CCCCAATCGC CATCAATGAT GCTATTTTCA CTGGTGGTGG GGCAATGGTT GGAACATCTA
    83281 GTTTCGCCGT TTCTGCTTCT CATGCCGACA GTTCCGATTC TGCCTTAACG GCGGCATATG
    83341 CAATCGAGGC GGCAACGGCG TTTCAAGCAA CTAGTGCGGA AACCGCAGAA GCCCTTAGTA
    83401 TCATTGAAAT GGGGGTGTCG TCTATTCGGA TTTACGACGA CCCCCAATTC GGGGTGGTTT
    83461 GGGATAGCAA CGAGAACATA AAAGCGCCCT ACCTCTATAG TACCGCATCG TGGGCGCAAT
    83521 GGGCAAAAAC GGCGAATGAA CCAACGGCAA GCGCCGACAT TGCTACAAAA CACTACGTTG
    83581 ATTCCCTTAT TCAAGGAAGT GCTATTTTCT ATCTATCTGC CACGGGGTCT GGTATTGACA
    83641 GTGATTATCT TCTGAAACTC TCGGGGTCAA ACCCCGGTAA CATCACATTG ATCACGGCAT
    83701 CCGTTGGAGA TGGAACTTAC GTCTTTACAT GGATAACCCC CGAGAACATT CCTAACGTAA
    83761 CAGTTCTTCC AGATGGTCTG TATCACATTG ACCACACTAG TCGAAAGACG ACGGCAACCA
    83821 ATACCGTTAC CATCTATCCG GAAATCTACA TCGCCGACTC TTCTGGTTCA ACTTATTTTG
    83881 AAGTTGGGAC AGTTGCCACT CCATTTGAAC TTTCAGATAC GTTTGAACGA GTTCAACAAG
    83941 ACATCGTTGT TTCCACGCCC ATTACCATGT CGGCTACTGA TCGATTGGTA GTCAAGTTGA
    84001 AAATCACCAA CACCGGAATA AATGACATCG AAACACTGGT TGAAGGCGAC ACTCTCTCCC
    84061 ATTTTGCAAC CCCAATATCG AATGCCAACT TCATTGTCAA CGTTGATTCT GCGTCTGTTT
    84121 CAGTATCCTC TAGCTATTCT GTATCGTCCA GCTACGCACT TTATTCCGAG GATGCTCTCA
    84181 GTGCTTCATA CGCCCTATCC ACATCGTATG CACTTCATTC GGATTCGTCC AGCGTTGCCG
    84241 ATGTCGCCGG ATTGGTGATT GCAGTTGCCC AATCAACCGG ACAATATAAC ATTGGTCTTC
    84301 TCGGGTCGAA TTCGGGGACC GTAAACGTCT ATGCCGACGG ACACGGAGCG TTGTTATTTG
    84361 ATGCTGGAAC GGATACCCTA ATTGTTCCAT CGGCGGAAAC GACGGCAAGT CAGGCCATTA
    84421 CCGCATCCTA TTCAGAGACA TCTTCTTATT CGGTTACTTC AAGTTATTCC GAAACGGCAA
    84481 GCAACGCCCT TTCTTCATCC AATTCCGTTT CGGCATCTTA CGCAGAAACG TCCTCTTATT
    84541 CGAACGTATC TTTGACTTCA GCCTCGGCAT CCTATGCCGA AACAGCATCT TATTCGGCGA
    84601 CGGCGAGTAA TGCTTTTTCC TCATCCACTG CCGTATCGTC TTCATATGCA GAAACATCCT
    84661 CCTACTCTGA TTCTGCATCA TTTTCAACCT CGGCATCCTA TGCCGAAACA GCATCTTATT
    84721 CGGTTACATC TAGTTACTCC GAGACCGCCT CCTATGCAAT CACTGCATCG TATTCCGAAA
    84781 CGGCATCGTA CGCAGATTCG TCATTGAACT CCATTTCCGC CTCTTATGCC CTCGACGGGG
    84841 GAAAACAACT CCAAACGGGT TCGACCTATC CGATTACAGC AAGTTCGACA ATATCGGCAT
    84901 CTTATTCTCT TTCTGCCTCC TATGCTCTCG GCGGCGGCAC GTTGTTACAA ACTGGTTCCT
    84961 ATTATCCCAT TTCTTCAAGT TGGGCCAATA CGGCGTCGGT TGCCGTTTCG GCGTCGGTTG
    85021 CTGTTTCGGC GTCCTATGCT CCCGGTGGGG GAGGAACGAG CCTGCAAACG GGTTCGACCT
    85081 ATCCAATAAC GGCAAGTTGG GCCGAGTCCG CATCGGCTGT CATTTCCGCC TCTTATGCTC
    85141 TTTCGGCGTC ATACGCTCCC GGTAGTGGCG GCGGCACGTC TCTTCAAACT GGTTCGTATT
    85201 ATCCTATTAC GGCATCGACG GCAATTACTT CTCTGTTTTC GGAAACCGCA GACTACGCTT
    85261 TGGATAGTCA GTTTTCATTG ACGGCAAGTT ATGCCATTTC AACAAGCTAT ATCCAGTACA
    85321 ATGAAGTTCT TCAACTTTCC ACTTCTTTTG CATCTGCTTC TATCAGTGCT TCGTGGGCAT
    85381 CGAGTTCAAT AAGTGCCTCG TATGCGGAAA CCGCTTCCTA TGCAACCAAC GCCGGGGCTG
    85441 GTGGAGTTGA TATTATTCAG ATGAGAATGT TCCTATAACC GAATATGTAT TAACGTATGT
    85501 CAACCTTTAT CAAACTGCCG TTTAGCGCCT CCGTTTCCGG AAAAAACGTT TTGGTTGCCG
    85561 GGACCGTTTC GGCGTCCGCT ACACCAATTC ATACCGCACC TGCCGGAACC GACTCGTTGG
    85621 ATGAAGTGTG GATTTATGCC TACAACGAGG CAGCGACCAA CGTCGTTTTG AGCATTCTCT
    85681 GGGGCGGCAC CGATGAACCA ACAGATGTAT CACGACATAC GATAGCATCT CAATCGGGAA
    85741 GAACTTTGTT GATTGATGGG AAACTCATTC AAGATTCATT GACGGTATCC GCCTATGCTA
    85801 CAACTGCATC GGTTGTTACA CTTGATGGTT ACGTTAACCG AGCTACATTT ACATAAGATG
    85861 GCAATTCCTT TTGAACATAC CCTCAAATCT GGAAACAGAC GACTCGGATT AAACGAGTAC
    85921 ACGTCAACAG AAACCTTTTC ACCAAAAGGT ATGCCGGGGT TAATGGCATG GGTTCACCCC
    85981 GAGTCTGGTT TTTATCTTTG GGCGGTCAGA AAACCCACCT GCTTTAGCGG GTGGGATGAA
    86041 TGACCGCCAT TGAAAATATA ATTACTATTT TCAGACATTA ATGAAATATG TATTAAAAAG
    86101 AAAGCAATCC GTTGGATTAG CATTCTCAAG GGCGGGAACC GTGGGGGCCG GAGCCACGGG
    86161 AACGGGAATG TACTTAGGCG GCGATACTTT CGGCAACGGG GGGATCATGC ATTGTTACAT
    86221 TGCAGAGTTC TGTATTTTTA CGACGGCGTT CACTCCTACC CAAGTCAAAA ATTTGAACTC
    86281 CTATTTCAGG TGGAAGTACG CTTTACCCTA ATCGATTATG GCAATCATTT ACTATCCAAG
    86341 CGGTTCTCTG ACTTATACTC GACAGGTGTC GGGAGGACAA ATGATTGAAC ACCATATTAG
    86401 TGTTGCGTCG AACCAAATCA TTGTTCTGTC GGGGTCGGTC CCGGCTACAG CATCGACGGA
    86461 TTTCATTTCT GCCAGTTTTG CGGTATCAGC TAGTTTTGCC GCAAACGCAG GAAGCGGAGG
    86521 CGGGGGAGGA AGTTCGGATT ACATTGGCAA TCAAGTATTT TCATAAAGTA TGGCAAACAC
    86581 ATTTACAAAA CTTCCATTGA GCGGTTCCGT TTACGGAAAG CAAATCGCTT TGAACACCAC
    86641 CGCTTCCTCG GTTGCAACGC CTCTCCATAC TGCCCCAGAT AACACGACGA CCGCAGATGA
    86701 AATCTGGCTC TATGCCTATA ATGATCATCC GTCTAACTCT GTTCTTGTCA GTATTCTGTG
    86761 GGGAGGAACA ACGGAACCCG ATGATGTGGT TCGAACATCC ATCGATTCAC GAACCGGAAG
    86821 AAACTTACTC GTGGATGGAA AGATTCTACA GAATGGACTG ACGGTTTCGG CGTATGTCGA
    86881 TACTACGGGG TCTGTGGTAA TCGATGGATT TGTGAACCGG ATCAACTAAC ATGGGCAGCA
    86941 TTCATACATT GAATAGAGGA TATAGACGCC TTCATTTGAA TGAATATAGC GGAAATTCTC
    87001 CGTACACTCC CGCATCATAT GGCAGTCTTA TGATGTGGCT TTATCCTCAA AACGGTCTTT
    87061 CCAGTCTCGT TTCGGGGTCT TCCGTTTCTC AGTGGAATTC ATACCCCGGC ACAGAAATTA
    87121 CATTAGTAAC TCAATCGTCT GCCGCTAGTC AACCAATGGT GACGTATGAT TATTTTGGTG
    87181 GGATGCCGTC GCTTCTTTTT GATGGGAGTA ATGATTATCT TTCTACAACC TCCCCCATAA
    87241 CCATGACTGG CAATTGGACT GCAATTTTTT TCTGTCACGC TGCAAGAACA ATCCCAACGG
    87301 GCCAGTTATG GACAACCGCT GCGGGGACCG GAAATTATCA GTTCCGGATA TCAACAAATC
    87361 TTTTTGCTTA CTCAAATGGA CAAAGTTTCA CTTCTGACAA TTTTGATGCC CCACAGTTTG
    87421 CTGTTCCAAA ACTATTCACC GCCACCTACT CGGGAGGGAC TTTGGCGTTT TACGATGGAT
    87481 TGACGGCTAA AAATAGCGGA GCATGGGGAC AGTGGAAGTG GCAATATCTG GCGTCTCAGT
    87541 GGTCCGCCGA AGGAACATGG TTCAAGGGAG CTATGGCAGA AATCGTTGTT TATTCTACCA
    87601 CTCTTTCTTA CGCAGATATA ACCAAACTTT ACCACAACTA TTTCAGTAAG AAATACCCCA
    87661 ATACACTCTA GCGGTCTTCA AACACTCACG ATCAATAAAT CTGTTCGATT GATTTTTTCC
    87721 ACTCTATTTA TTCCCAATGG GGAACTAATG TCCCCGAGTT TTTATATTGT GGAATGAGCT
[truncated: 239,821 more chars]
