# Supplementary material for: Clades of huge phages from across Earth’s ecosystems
Source: Nature. 2020 Feb 12;578(7795):425–31. doi: 10.1038/s41586-020-2007-4 (PMC7162821; doi:10.1038/s41586-020-2007-4)
Supplement: Supplementary file 6 — Genbank files for all genome. [file 41586_2020_2007_MOESM6_ESM.zip › genbank_genomes_SD-4/AOT-PERU_PHAGE_COMPLETE_CIR-CU-CL-ST_331_34.gbk]

LOCUS       aot2015-SM02_SRR1761699_Peru_trim_clean_trim_clean_scaffold_10_curated_closed_complete_start-adj_prodigal-single     201373 bp    DNA     linear   BCT NOV-13-2019
DEFINITION  aot2015-SM02_SRR1761699_Peru_trim_clean_trim_clean_scaffold_10_curat
            ed_closed_complete_start-adj_prodigal-single, contig.
ACCESSION   aot2015-SM02_SRR1761699_Peru_trim_clean_trim_clean_scaffold_10_curated_closed_complete_start-adj_prodigal-single
VERSION     aot2015-SM02_SRR1761699_Peru_trim_clean_trim_clean_scaffold_10_curated_closed_complete_start-adj_prodigal-single.1  GI:
KEYWORDS    .
SOURCE      AOT-PERU_PHAGE_COMPLETE_CIR-CU-CL-ST_331_34
  ORGANISM  AOT-PERU_PHAGE_COMPLETE_CIR-CU-CL-ST_331_34
            .
COMMENT     Data sourced from ggkbase. For additional details see
            http://ggkbase.berkeley.edu/organisms/405181
FEATURES             Location/Qualifiers
     source          1..201373
                     /organism="AOT-PERU_PHAGE_COMPLETE_CIR-CU-CL-ST_331_34"
                     /mol_type="genomic DNA"
     gene            complement(1..285)
                     /locus_tag="aot2015-SM02_SRR1761699_Peru_trim_clean_trim_c
                     lean_scaffold_10_curated_closed_complete_start-adj_prodiga
                     l-single_1"
     CDS             complement(1..285)
                     /product="hypothetical protein"
                     /codon_start=1
                     /transl_table=11
                     /translation="MEIKIQDINFINELRNLSALIDSHSSVLTQCIESKYNINNDSFQ
                     VYQNKYNEYCKRFKEKKQELETKYIIPVLGTNIKYNWELNYDSGIITVKI*"
     gene            complement(300..575)
                     /locus_tag="aot2015-SM02_SRR1761699_Peru_trim_clean_trim_c
                     lean_scaffold_10_curated_closed_complete_start-adj_prodiga
                     l-single_2"
     CDS             complement(300..575)
                     /product="hypothetical protein"
                     /codon_start=1
                     /transl_table=11
                     /translation="LHTGALKEEVIPNLKNFIEVVEKYDDIRDTTRKGIYVSSLSFLY
                     RRNGLADDIEFTYSLINKIDALDGVLNSDFSILDNVLGGTPYNFERV*"
     gene            complement(597..866)
                     /locus_tag="aot2015-SM02_SRR1761699_Peru_trim_clean_trim_c
                     lean_scaffold_10_curated_closed_complete_start-adj_prodiga
                     l-single_3"
     CDS             complement(597..866)
                     /product="hypothetical protein"
                     /codon_start=1
                     /transl_table=11
                     /translation="MSVLTKNEYLLTKYFTELQINKSASENLCKELIELLDIGTDVSN
                     GFLFNRLTMMLLGEYLTNDEIFFREYKKLKLNVYFLSEEHIKDMK*"
     gene            complement(869..1192)
                     /locus_tag="aot2015-SM02_SRR1761699_Peru_trim_clean_trim_c
                     lean_scaffold_10_curated_closed_complete_start-adj_prodiga
                     l-single_4"
     CDS             complement(869..1192)
                     /product="Uncharacterized protein n=1 Tax=Pandoraea sp.
                     RB-44 RepID=V5U9Q0_9BURK"
                     /codon_start=1
                     /transl_table=11
                     /translation="VLQVVLDYVIRLALVHVIIHVAVVVAVVVGVVVAVVVMEVEAAV
                     AAIAAVVLAVIVVVVVSVLEAVTVLALILAALAVDVEVDAIASVQKDAVEAPAQVVQY
                     LINGD*"
                     /db_xref="UniRef100_V5U9Q0"
                     /db_xref="V5U9Q0_9BURK"
                     /db_xref="bpf:BpOF4_04560"
     gene            complement(1254..1580)
                     /locus_tag="aot2015-SM02_SRR1761699_Peru_trim_clean_trim_c
                     lean_scaffold_10_curated_closed_complete_start-adj_prodiga
                     l-single_5"
     CDS             complement(1254..1580)
                     /product="hypothetical protein"
                     /codon_start=1
                     /transl_table=11
                     /translation="LVDEYITPKIFNDLKNAIAAECDRRCYSGSVKDAYGSKSGKYHN
                     LVADEIITTEDYFQYKNPLQAIIGTQDSQLSKILGESSISALKVSEDVLIKYKDLFNK
                     ENILIL*"
     gene            complement(1588..1707)
                     /locus_tag="aot2015-SM02_SRR1761699_Peru_trim_clean_trim_c
                     lean_scaffold_10_curated_closed_complete_start-adj_prodiga
                     l-single_6"
     CDS             complement(1588..1707)
                     /product="hypothetical protein"
                     /codon_start=1
                     /transl_table=11
                     /translation="MTHQKNNNVNLYELTIPKKWALEVIPEEEYEMLLKISKG*"
     gene            complement(1711..2484)
                     /locus_tag="aot2015-SM02_SRR1761699_Peru_trim_clean_trim_c
                     lean_scaffold_10_curated_closed_complete_start-adj_prodiga
                     l-single_7"
     CDS             complement(1711..2484)
                     /product="Radical SAM superfamily protein n=1 Tax
                     =Firmicutes bacterium CAG:170 RepID=R6MQT4_9FIRM"
                     /codon_start=1
                     /transl_table=11
                     /translation="VQKFIEKNKDVLSLNISIDGNKTLHDKCRIDTEGNPTYDRAMAA
                     MNHYVNYYHGYRNSKLTIAPDNVNYLADAVIEMINNGYQDINLNCTYEKGWEPHHATT
                     LYYELKKISDYLLKNNLEDKIFLSILDPTFGHALPEDHLIKWCGGTGLMIAINWKGEI
                     FPCQRYAENSLGNNQIPYTIGNLNDGIAVNPIELERVKCLDCINRRTESTDKCFYCPI
                     ASGCGECSAYNYEMYGTPDKKATFICITHKARVLAISYL*"
                     /db_xref="UniRef100_R6MQT4"
                     /db_xref="R6MQT4_9FIRM"
                     /db_xref="ckl:CKL_1831"
     gene            complement(2566..2739)
                     /locus_tag="aot2015-SM02_SRR1761699_Peru_trim_clean_trim_c
                     lean_scaffold_10_curated_closed_complete_start-adj_prodiga
                     l-single_8"
     CDS             complement(2566..2739)
                     /product="Radical SAM additional 4Fe4S-binding
                     domain-containing protein n=1 Tax=Ruminococcus sp.
                     5_1_39BFAA RepID=C6JAZ7_9FIRM"
                     /codon_start=1
                     /transl_table=11
                     /translation="MNFETAKTFIDYLLSGEKGFNSYIDSKNCLGCILDFIGGEPFLE
                     IELIDQIVDYFRE*"
                     /db_xref="UniRef100_C6JAZ7"
                     /db_xref="C6JAZ7_9FIRM"
                     /db_xref="apr:Apre_1741"
     gene            complement(2761..2901)
                     /locus_tag="aot2015-SM02_SRR1761699_Peru_trim_clean_trim_c
                     lean_scaffold_10_curated_closed_complete_start-adj_prodiga
                     l-single_9"
     CDS             complement(2761..2901)
                     /product="hypothetical protein"
                     /codon_start=1
                     /transl_table=11
                     /translation="MYKKTYDYGHYLERLFPDEKRDIKHTVKSITFIVTEDCSMRCTY
                     CY*"
     gene            complement(3046..3201)
                     /locus_tag="aot2015-SM02_SRR1761699_Peru_trim_clean_trim_c
                     lean_scaffold_10_curated_closed_complete_start-adj_prodiga
                     l-single_10"
     CDS             complement(3046..3201)
                     /product="hypothetical protein"
                     /codon_start=1
                     /transl_table=11
                     /translation="MAKKILKEISLPHALVVYLERVDYEVKSYQSLLTFAINNNLYNS
                     ENFKKYE*"
     gene            complement(3321..4847)
                     /locus_tag="aot2015-SM02_SRR1761699_Peru_trim_clean_trim_c
                     lean_scaffold_10_curated_closed_complete_start-adj_prodiga
                     l-single_11"
     CDS             complement(3321..4847)
                     /product="Uncharacterized protein n=1 Tax=Bacillus phage
                     vB_BanS-Tsamsa RepID=U5J9B3_9CAUD"
                     /codon_start=1
                     /transl_table=11
                     /translation="MSDFLNAMKNATNFTYTENGALTHKSTGTDLYDMFALGGAMRTR
                     SDEDVILMFQKAYKENPVYAMKCLFYLRDVRGGQGERRFFRTVMKYMAKHNADAVRAM
                     IQHIPEYGRWDDLYVFVDTPLEKDAFEFIKGQLALDVQCKTPSLLGKWLKSENTSSAE
                     SRKLAHITKTYMGMTSRQYRKTLSILRARINIVERLMSENRWDEIEFDKIPSRAGLIY
                     KNAFARHDIEREKNGARTYEDFAKDTTTKVNAKALYPYEVVDKALNRMRRSWSSTVAL
                     DDTDRLMINKYWDNLADYFNGKTFNGMAIVDTSGSMCGSEASAPINVAISLGMYCAEK
                     AKGPFQNHFISFESNPHFIEVEGVDFCDKVYRVSRAPWGGSTNIEGAFDMMLDVAIAN
                     HCTQDEIPQNLIVISDMEFNYCVSSNAYRSSWGGGGVDNTLFEKMRAKWVAHGYAMPH
                     LVFWNVQARQNNIPMRDEANVSYVSGMSPVIYEMLLSGKTAQDLMYEKLDSERYAPIH
                     *"
                     /db_xref="UniRef100_U5J9B3"
                     /db_xref="A0A094IFW5_9MOLU"
                     /db_xref="mpz:Marpi_0401"
                     /db_xref="U5J9B3_9CAUD"
     gene            complement(4976..5926)
                     /locus_tag="aot2015-SM02_SRR1761699_Peru_trim_clean_trim_c
                     lean_scaffold_10_curated_closed_complete_start-adj_prodiga
                     l-single_12"
     CDS             complement(4976..5926)
                     /product="Uncharacterized protein n=1 Tax=Bacteroides sp.
                     CAG:144 RepID=R5Y005_9BACE"
                     /codon_start=1
                     /transl_table=11
                     /translation="MLPSDNVILGSAFKQTEWFDKFDYVIGNPPYVRIHNLMPETKKE
                     IEQYSYCFGMYDLYYAFYEIGQKFLKPTGSLLYISPLSFIQNASGKKMREDIEKNNLL
                     WYFEDLTKEQLFDGFSTYTGIVGLSKVKTSIQIPWSNTREKVGLSYESLQNGIATLAD
                     RIFIKDNFNDLEDTFVHPIIKAGTQEWKECIVPPHTEEELKSAPKTYAYMLANKEQLK
                     NRSITGNTKWFEFGRSQGLANMNKEKLVISTTITPDKISYIRVGPEVFVYSGLYATAD
                     DLDKLEAELNSPELLEYLIENGKPMRGGYYQITSTMLKNY*"
                     /db_xref="UniRef100_R5Y005"
                     /db_xref="mhn:MHP168_352"
                     /db_xref="R5Y005_9BACE"
     gene            complement(6147..6758)
                     /locus_tag="aot2015-SM02_SRR1761699_Peru_trim_clean_trim_c
                     lean_scaffold_10_curated_closed_complete_start-adj_prodiga
                     l-single_13"
     CDS             complement(6147..6758)
                     /product="Uncharacterized protein n=1 Tax=Barnesiella
                     intestinihominis YIT 11860 RepID=K0X4P3_9PORP"
                     /codon_start=1
                     /transl_table=11
                     /translation="MEFQQLFADQFKAVAEKKYGPATTRSSKLLEPIHSKIAELVEKE
                     GFSTRSLCNSEYEFIGAYGSKKVDIAIFNGDKFVGAINFKGIRSEYNKNANNYYENMK
                     GESDLFINAGIPIMQIIFIPTKVHHKKSNGEVVFETPTQKSKDNYKNFLAYKSAYWDL
                     LTFIPYYFEVDYDNFTAQYCEDNISPCLTDAIMQFIGGLKENV*"
                     /db_xref="UniRef100_K0X4P3"
                     /db_xref="K0X4P3_9PORP"
                     /db_xref="uur:UU035"
     gene            complement(6862..7212)
                     /locus_tag="aot2015-SM02_SRR1761699_Peru_trim_clean_trim_c
                     lean_scaffold_10_curated_closed_complete_start-adj_prodiga
                     l-single_14"
     CDS             complement(6862..7212)
                     /product="Uncharacterized protein n=1 Tax=Clostridium
                     bolteae 90B8 RepID=R0B159_9CLOT"
                     /codon_start=1
                     /transl_table=11
                     /translation="VKIIYTHIDDDKNFFYYEPDNYDIIISNPPFSQKDDILKRLYEL
                     NKPYAMLLPIPSLQGQARFPYLQDIQYLGFDKRINYYKDEAMTKTQDGVSFGSCYLCK
                     DFLPKDLIIEELNR*"
                     /db_xref="UniRef100_R0B159"
                     /db_xref="A0A0E9E375_CHLTH"
                     /db_xref="rch:RUM_19970"
                     /db_xref="R0B159_9CLOT"
     gene            complement(7309..7422)
                     /locus_tag="aot2015-SM02_SRR1761699_Peru_trim_clean_trim_c
                     lean_scaffold_10_curated_closed_complete_start-adj_prodiga
                     l-single_15"
     CDS             complement(7309..7422)
                     /product="hypothetical protein"
                     /codon_start=1
                     /transl_table=11
                     /translation="MPLNKGYLTAKTDKASDEVFTPEYAVKPLLKYIALYA*"
     gene            complement(7528..7602)
                     /locus_tag="aot2015-SM02_SRR1761699_Peru_trim_clean_trim_c
                     lean_scaffold_10_curated_closed_complete_start-adj_prodiga
                     l-single_trna_1"
     tRNA            complement(7528..7602)
                     /product="Pseudo"
     gene            complement(7793..7867)
                     /locus_tag="aot2015-SM02_SRR1761699_Peru_trim_clean_trim_c
                     lean_scaffold_10_curated_closed_complete_start-adj_prodiga
                     l-single_trna_4"
     tRNA            complement(7793..7867)
                     /product="Pseudo"
     gene            complement(8307..8382)
                     /locus_tag="aot2015-SM02_SRR1761699_Peru_trim_clean_trim_c
                     lean_scaffold_10_curated_closed_complete_start-adj_prodiga
                     l-single_trna_3"
     tRNA            complement(8307..8382)
                     /product="Pseudo"
     gene            complement(8516..8833)
                     /locus_tag="aot2015-SM02_SRR1761699_Peru_trim_clean_trim_c
                     lean_scaffold_10_curated_closed_complete_start-adj_prodiga
                     l-single_16"
     CDS             complement(8516..8833)
                     /product="hypothetical protein"
                     /codon_start=1
                     /transl_table=11
                     /translation="VIIISRSYKKTPYCGDKKSKDLKRYANRVIRQRLKNSDDKLNYK
                     SYRKAYESWNICDFCTIAPDFETYYKFMVDQWYSRQINGWHEPYPTREQTRKEYRKYY
                     KNK*"
     gene            complement(9069..9263)
                     /locus_tag="aot2015-SM02_SRR1761699_Peru_trim_clean_trim_c
                     lean_scaffold_10_curated_closed_complete_start-adj_prodiga
                     l-single_17"
     CDS             complement(9069..9263)
                     /product="HNH endonuclease n=1 Tax=Runella slithyformis 
                     (strain ATCC 29530 / DSM 19594 / LMG 11500 / NCIMB 11436 /
                     LSU 4) RepID=F8EHS2_RUNSL"
                     /codon_start=1
                     /transl_table=11
                     /translation="MPLQEYLDSSLDIQSNKVRNKLLREGYKNYQCECCGMTEWLGKP
                     IPLELHHKDGNRNNNVLKNY*"
                     /db_xref="UniRef100_F8EHS2"
                     /db_xref="rsi:Runsl_3984"
                     /db_xref="F8EHS2_RUNSL"
     gene            complement(9285..9380)
                     /locus_tag="aot2015-SM02_SRR1761699_Peru_trim_clean_trim_c
                     lean_scaffold_10_curated_closed_complete_start-adj_prodiga
                     l-single_18"
     CDS             complement(9285..9380)
                     /product="hypothetical protein"
                     /codon_start=1
                     /transl_table=11
                     /translation="MARELNCNPKTINSVLAKLGIDYSGNQSGKG*"
     gene            complement(10011..10307)
                     /locus_tag="aot2015-SM02_SRR1761699_Peru_trim_clean_trim_c
                     lean_scaffold_10_curated_closed_complete_start-adj_prodiga
                     l-single_19"
     CDS             complement(10011..10307)
                     /product="hypothetical protein"
                     /codon_start=1
                     /transl_table=11
                     /translation="MENKPLSRAYNRDVSKRKALRKRQIVRNVYRWSENPDYYNNLHQ
                     YSKNKIHCSCPWCSEKTRNKGHRRIAKNYNRSINWKKSDLIKIEAMCADLKENI*"
     gene            complement(11187..11277)
                     /locus_tag="aot2015-SM02_SRR1761699_Peru_trim_clean_trim_c
                     lean_scaffold_10_curated_closed_complete_start-adj_prodiga
                     l-single_trna_2"
     tRNA            complement(11187..11277)
                     /product="Pseudo"
     gene            complement(11304..11654)
                     /locus_tag="aot2015-SM02_SRR1761699_Peru_trim_clean_trim_c
                     lean_scaffold_10_curated_closed_complete_start-adj_prodiga
                     l-single_20"
     CDS             complement(11304..11654)
                     /product="hypothetical protein"
                     /codon_start=1
                     /transl_table=11
                     /translation="MKYSLDKYKYFIYYDKNGKKTVSAVSTYAGRTVKGYAKCDPRDN
                     FSEDNGKKLAAARCNAKVADKRVKRAEKKMGDALRQLDAAEAYYKRMRTYFNDASRDA
                     EFAKNEVICLEQEM*"
     gene            complement(11798..11872)
                     /locus_tag="aot2015-SM02_SRR1761699_Peru_trim_clean_trim_c
                     lean_scaffold_10_curated_closed_complete_start-adj_prodiga
                     l-single_trna_1"
     tRNA            complement(11798..11872)
                     /product="hypothetical protein"
     gene            complement(12580..12653)
                     /locus_tag="aot2015-SM02_SRR1761699_Peru_trim_clean_trim_c
                     lean_scaffold_10_curated_closed_complete_start-adj_prodiga
                     l-single_trna_1"
     tRNA            complement(12580..12653)
                     /product="hypothetical protein"
     gene            complement(12769..12888)
                     /locus_tag="aot2015-SM02_SRR1761699_Peru_trim_clean_trim_c
                     lean_scaffold_10_curated_closed_complete_start-adj_prodiga
                     l-single_21"
     CDS             complement(12769..12888)
                     /product="hypothetical protein"
                     /codon_start=1
                     /transl_table=11
                     /translation="MNFHTKAHYEYRIAKLKAKGEVVNANLIRKAERKLRNMK*"
     gene            complement(12899..13249)
                     /locus_tag="aot2015-SM02_SRR1761699_Peru_trim_clean_trim_c
                     lean_scaffold_10_curated_closed_complete_start-adj_prodiga
                     l-single_22"
     CDS             complement(12899..13249)
                     /product="hypothetical protein"
                     /codon_start=1
                     /transl_table=11
                     /translation="MEEVAVKTHLIITDIHEEYYMNWCGKIFDAKPKLKNGLPVFTII
                     GSRGRMEISTIDMNQLEKCAKSLTYPRGRSAVSKDSSQIYIQEIDGNEKLLGVLTHKH
                     IKSYAPMYDKVGFR*"
     gene            complement(13253..13441)
                     /locus_tag="aot2015-SM02_SRR1761699_Peru_trim_clean_trim_c
                     lean_scaffold_10_curated_closed_complete_start-adj_prodiga
                     l-single_23"
     CDS             complement(13253..13441)
                     /product="hypothetical protein"
                     /codon_start=1
                     /transl_table=11
                     /translation="MYICPTCNRGFSTEEGVAKHFLSCWKEQNPYHQSKPAPRSEDIN
                     TMEMNDDVMNFFNSFKQR*"
     gene            complement(14087..14518)
                     /locus_tag="aot2015-SM02_SRR1761699_Peru_trim_clean_trim_c
                     lean_scaffold_10_curated_closed_complete_start-adj_prodiga
                     l-single_24"
     CDS             complement(14087..14518)
                     /product="hypothetical protein"
                     /codon_start=1
                     /transl_table=11
                     /translation="MSQYLNFFIKTGENQYQQIASYSRNHVIYKAFDSAPYEQIRRLT
                     ESKIVNAIENLVMARDSFQKAMRDTDEQVAIQYRLCSKDEFLDIYRQIQQTNKELKQD
                     VEECNNGILELQFIQRMTRIPNDAIIYFGVEIYNPTDEDII*"
     gene            complement(14538..14613)
                     /locus_tag="aot2015-SM02_SRR1761699_Peru_trim_clean_trim_c
                     lean_scaffold_10_curated_closed_complete_start-adj_prodiga
                     l-single_trna_4"
     tRNA            complement(14538..14613)
                     /product="hypothetical protein"
     gene            complement(14717..14791)
                     /locus_tag="aot2015-SM02_SRR1761699_Peru_trim_clean_trim_c
                     lean_scaffold_10_curated_closed_complete_start-adj_prodiga
                     l-single_trna_3"
     tRNA            complement(14717..14791)
                     /product="hypothetical protein"
     gene            complement(14792..14998)
                     /locus_tag="aot2015-SM02_SRR1761699_Peru_trim_clean_trim_c
                     lean_scaffold_10_curated_closed_complete_start-adj_prodiga
                     l-single_25"
     CDS             complement(14792..14998)
                     /product="hypothetical protein"
                     /codon_start=1
                     /transl_table=11
                     /translation="MEINFGSRYADLDNNVYKVVGNAFHYGDKTDEVIFLAPIKNGTV
                     GDVQYISRKEMEKGGILFPVSKYN*"
     gene            complement(15019..15195)
                     /locus_tag="aot2015-SM02_SRR1761699_Peru_trim_clean_trim_c
                     lean_scaffold_10_curated_closed_complete_start-adj_prodiga
                     l-single_26"
     CDS             complement(15019..15195)
                     /product="hypothetical protein"
                     /codon_start=1
                     /transl_table=11
                     /translation="MEISFETAQLVHEAIAYTITKTSYFTTGQIPSADDVNSATSLFF
                     CKFLEDEKNITTIR*"
     gene            complement(15276..15351)
                     /locus_tag="aot2015-SM02_SRR1761699_Peru_trim_clean_trim_c
                     lean_scaffold_10_curated_closed_complete_start-adj_prodiga
                     l-single_trna_2"
     tRNA            complement(15276..15351)
                     /product="hypothetical protein"
     gene            complement(15400..15654)
                     /locus_tag="aot2015-SM02_SRR1761699_Peru_trim_clean_trim_c
                     lean_scaffold_10_curated_closed_complete_start-adj_prodiga
                     l-single_27"
     CDS             complement(15400..15654)
                     /product="Putative membrane protein n=1 Tax=Clostridium sp
                     . CAG:1000 RepID=R5A6H9_9CLOT"
                     /codon_start=1
                     /transl_table=11
                     /translation="LSIGCGILIYYAVDIFKKHNSVIGILLCVPTFIICGFNHCIANM
                     YYIIASREFTIDALIFIIICIIGNSIGSLICNYVDNFKKI*"
                     /db_xref="UniRef100_R5A6H9"
                     /db_xref="R5A6H9_9CLOT"
                     /db_xref="tar:TALC_00705"
     gene            complement(15826..15948)
                     /locus_tag="aot2015-SM02_SRR1761699_Peru_trim_clean_trim_c
                     lean_scaffold_10_curated_closed_complete_start-adj_prodiga
                     l-single_28"
     CDS             complement(15826..15948)
                     /product="hypothetical protein"
                     /codon_start=1
                     /transl_table=11
                     /translation="MLKAIMAGVLIGIAGLVNLSINVPYLGAFLFSTGLLIICY*"
     gene            complement(16094..16390)
                     /locus_tag="aot2015-SM02_SRR1761699_Peru_trim_clean_trim_c
                     lean_scaffold_10_curated_closed_complete_start-adj_prodiga
                     l-single_29"
     CDS             complement(16094..16390)
                     /product="hypothetical protein"
                     /codon_start=1
                     /transl_table=11
                     /translation="MHYPIMRKSFGDMPGLFNKSSLSVKYLNGLLDIYVYIPNNLSLN
                     KLNNYIAQIQKQSIFSKCNFYYLKNFNNNNYNIMNELYNKFSPYKQEENHCYYL*"
     gene            complement(16427..16588)
                     /locus_tag="aot2015-SM02_SRR1761699_Peru_trim_clean_trim_c
                     lean_scaffold_10_curated_closed_complete_start-adj_prodiga
                     l-single_30"
     CDS             complement(16427..16588)
                     /product="hypothetical protein"
                     /codon_start=1
                     /transl_table=11
                     /translation="MMNNLLTLCYNCSNTRVFIHPWHETTLGLNRSLLKKYNYNLFDL
                     YYYDYNKYK*"
     gene            complement(16859..17008)
                     /locus_tag="aot2015-SM02_SRR1761699_Peru_trim_clean_trim_c
                     lean_scaffold_10_curated_closed_complete_start-adj_prodiga
                     l-single_31"
     CDS             complement(16859..17008)
                     /product="hypothetical protein"
                     /codon_start=1
                     /transl_table=11
                     /translation="MIYKFFPNIKIMIYTNGLILNHLTEDLLFFLANYHIKFVISIYP
                     RIKYF*"
     gene            complement(17232..17459)
                     /locus_tag="aot2015-SM02_SRR1761699_Peru_trim_clean_trim_c
                     lean_scaffold_10_curated_closed_complete_start-adj_prodiga
                     l-single_32"
     CDS             complement(17232..17459)
                     /product="hypothetical protein"
                     /codon_start=1
                     /transl_table=11
                     /translation="MIYGWNKQGFLCQNSFGKSWGNDGCFILPYDYVIGDARALVDEY
                     NPEEEALIIPKTNKFLDFWYKILNWFINLVR*"
     gene            complement(17616..17774)
                     /locus_tag="aot2015-SM02_SRR1761699_Peru_trim_clean_trim_c
                     lean_scaffold_10_curated_closed_complete_start-adj_prodiga
                     l-single_33"
     CDS             complement(17616..17774)
                     /product="hypothetical protein"
                     /codon_start=1
                     /transl_table=11
                     /translation="MYLSDACKIATKYGDMLESDCSGNVEIPHAWYEAESAYANAEKM
                     KRAYTFRL*"
     gene            complement(18109..18185)
                     /locus_tag="aot2015-SM02_SRR1761699_Peru_trim_clean_trim_c
                     lean_scaffold_10_curated_closed_complete_start-adj_prodiga
                     l-single_trna_1"
     tRNA            complement(18109..18185)
                     /product="hypothetical protein"
     gene            complement(18322..19371)
                     /locus_tag="aot2015-SM02_SRR1761699_Peru_trim_clean_trim_c
                     lean_scaffold_10_curated_closed_complete_start-adj_prodiga
                     l-single_34"
     CDS             complement(18322..19371)
                     /product="Transporter, dicarboxylate/amino acid:cation Na+
                     /H+ symporter family protein n=1 Tax=Filifactor alocis
                     (strain ATCC 35896 / D40 B5) RepID=D6GS88_FILAD"
                     /codon_start=1
                     /transl_table=11
                     /translation="MMIVPILFFGISSALASSKRAGAITLKTIILFIIMFSVSYLICY
                     GLFSMIQPGVGFNFTPIKWNGTTVSTSFEEFFVAIFPNNIIQAMVNNSILPVILFAFM
                     FGIALRHTTQAVSERLITTLNCFNLAFNKMLEYILYFTPIGIFALMGNTVATYGSQIL
                     TTCAIYVGCAWLGCLIIALIVMILPVWIYCHINPIEYIKRVSKIWLITLSTCGSAATL
                     PYTIKICNEEFGINKEITDIVVPLGCTIHMCGGAVSFSLLALFNCQMYGITITPIMFI
                     TMLVAAILINMGAPGIPGGGVVIGASYLALIGCPLDFIGVYAGFYRLLDMAYTTMNVS
                     GDITANLLINKNINK*"
                     /db_xref="UniRef100_D6GS88"
                     /db_xref="A0A0F7HNU3_9STAP"
                     /db_xref="faa:HMPREF0389_00445"
                     /db_xref="D6GS88_FILAD"
     gene            complement(19522..19597)
                     /locus_tag="aot2015-SM02_SRR1761699_Peru_trim_clean_trim_c
                     lean_scaffold_10_curated_closed_complete_start-adj_prodiga
                     l-single_trna_4"
     tRNA            complement(19522..19597)
                     /product="hypothetical protein"
     gene            complement(19674..19748)
                     /locus_tag="aot2015-SM02_SRR1761699_Peru_trim_clean_trim_c
                     lean_scaffold_10_curated_closed_complete_start-adj_prodiga
                     l-single_trna_3"
     tRNA            complement(19674..19748)
                     /product="hypothetical protein"
     gene            complement(19757..20284)
                     /locus_tag="aot2015-SM02_SRR1761699_Peru_trim_clean_trim_c
                     lean_scaffold_10_curated_closed_complete_start-adj_prodiga
                     l-single_35"
     CDS             complement(19757..20284)
                     /product="hypothetical protein"
                     /codon_start=1
                     /transl_table=11
                     /translation="MEIERKWLLNSLPKNLTFWDHYTTIEQAYLTIEKFSDVITKEVR
                     VRKKTTADGETDYKLAYKIGSGLVREEIETPITEDFWKECTKHVIPIHKKYYTETCKC
                     LHYKDDDLTQTFTVEFSEVDGGEFYYAEVEFDSIEDANHFNFPYPSLVIKEATDDDSV
                     RMANYWMKTAYRRMG*"
     gene            complement(20305..20381)
                     /locus_tag="aot2015-SM02_SRR1761699_Peru_trim_clean_trim_c
                     lean_scaffold_10_curated_closed_complete_start-adj_prodiga
                     l-single_trna_2"
     tRNA            complement(20305..20381)
                     /product="hypothetical protein"
     gene            complement(20383..20472)
                     /locus_tag="aot2015-SM02_SRR1761699_Peru_trim_clean_trim_c
                     lean_scaffold_10_curated_closed_complete_start-adj_prodiga
                     l-single_trna_1"
     tRNA            complement(20383..20472)
                     /product="hypothetical protein"
     gene            complement(21546..21737)
                     /locus_tag="aot2015-SM02_SRR1761699_Peru_trim_clean_trim_c
                     lean_scaffold_10_curated_closed_complete_start-adj_prodiga
                     l-single_36"
     CDS             complement(21546..21737)
                     /product="hypothetical protein"
                     /codon_start=1
                     /transl_table=11
                     /translation="MKFVPGDKVFCKKYGKGFVHKIDETEKDWFYDFHFADGTRIWMS
                     QADGERYVKHRKKVAPTAE*"
     gene            complement(21787..21858)
                     /locus_tag="aot2015-SM02_SRR1761699_Peru_trim_clean_trim_c
                     lean_scaffold_10_curated_closed_complete_start-adj_prodiga
                     l-single_trna_3"
     tRNA            complement(21787..21858)
                     /product="hypothetical protein"
     gene            complement(21998..22076)
                     /locus_tag="aot2015-SM02_SRR1761699_Peru_trim_clean_trim_c
                     lean_scaffold_10_curated_closed_complete_start-adj_prodiga
                     l-single_trna_2"
     tRNA            complement(21998..22076)
                     /product="hypothetical protein"
     gene            complement(22078..22153)
                     /locus_tag="aot2015-SM02_SRR1761699_Peru_trim_clean_trim_c
                     lean_scaffold_10_curated_closed_complete_start-adj_prodiga
                     l-single_trna_1"
     tRNA            complement(22078..22153)
                     /product="hypothetical protein"
     gene            complement(22347..22423)
                     /locus_tag="aot2015-SM02_SRR1761699_Peru_trim_clean_trim_c
                     lean_scaffold_10_curated_closed_complete_start-adj_prodiga
                     l-single_trna_1"
     tRNA            complement(22347..22423)
                     /product="hypothetical protein"
     gene            complement(22615..22691)
                     /locus_tag="aot2015-SM02_SRR1761699_Peru_trim_clean_trim_c
                     lean_scaffold_10_curated_closed_complete_start-adj_prodiga
                     l-single_trna_1"
     tRNA            complement(22615..22691)
                     /product="hypothetical protein"
     gene            complement(22848..23312)
                     /locus_tag="aot2015-SM02_SRR1761699_Peru_trim_clean_trim_c
                     lean_scaffold_10_curated_closed_complete_start-adj_prodiga
                     l-single_37"
     CDS             complement(22848..23312)
                     /product="hypothetical protein"
                     /codon_start=1
                     /transl_table=11
                     /translation="LIEETDNPEEREIYWIEKKQSFKNGYNATIGGDGRKYIDYDLVI
                     ATYQELKNISEVSRHLNIHPDTISRILKDSNEKIYSASEVGQFYYGKLIKQLDSNTGE
                     LIQIFPSVRAAAKFLRPDSSSVGGVISHITDVCKGKRNMAYGYKWEFVNKTS*"
     gene            complement(23655..23807)
                     /locus_tag="aot2015-SM02_SRR1761699_Peru_trim_clean_trim_c
                     lean_scaffold_10_curated_closed_complete_start-adj_prodiga
                     l-single_38"
     CDS             complement(23655..23807)
                     /product="hypothetical protein"
                     /codon_start=1
                     /transl_table=11
                     /translation="MNRKADLKKTGDELQAYLQFRRRGSKVENRKGKGAYTRKQKHKN
                     QEKYCA*"
     gene            complement(23791..23898)
                     /locus_tag="aot2015-SM02_SRR1761699_Peru_trim_clean_trim_c
                     lean_scaffold_10_curated_closed_complete_start-adj_prodiga
                     l-single_39"
     CDS             complement(23791..23898)
                     /product="hypothetical protein"
                     /codon_start=1
                     /transl_table=11
                     /translation="MFDRYSDYDTEIQVDEFVEHEYLTGWEEEYYEQES*"
     gene            complement(24299..24383)
                     /locus_tag="aot2015-SM02_SRR1761699_Peru_trim_clean_trim_c
                     lean_scaffold_10_curated_closed_complete_start-adj_prodiga
                     l-single_trna_1"
     tRNA            complement(24299..24383)
                     /product="hypothetical protein"
     gene            complement(24672..24743)
                     /locus_tag="aot2015-SM02_SRR1761699_Peru_trim_clean_trim_c
                     lean_scaffold_10_curated_closed_complete_start-adj_prodiga
                     l-single_trna_1"
     tRNA            complement(24672..24743)
                     /product="hypothetical protein"
     gene            complement(24745..24819)
                     /locus_tag="aot2015-SM02_SRR1761699_Peru_trim_clean_trim_c
                     lean_scaffold_10_curated_closed_complete_start-adj_prodiga
                     l-single_trna_4"
     tRNA            complement(24745..24819)
                     /product="hypothetical protein"
     gene            complement(24985..25069)
                     /locus_tag="aot2015-SM02_SRR1761699_Peru_trim_clean_trim_c
                     lean_scaffold_10_curated_closed_complete_start-adj_prodiga
                     l-single_trna_3"
     tRNA            complement(24985..25069)
                     /product="hypothetical protein"
     gene            complement(25151..25227)
                     /locus_tag="aot2015-SM02_SRR1761699_Peru_trim_clean_trim_c
                     lean_scaffold_10_curated_closed_complete_start-adj_prodiga
                     l-single_trna_2"
     tRNA            complement(25151..25227)
                     /product="hypothetical protein"
     gene            complement(25309..25384)
                     /locus_tag="aot2015-SM02_SRR1761699_Peru_trim_clean_trim_c
                     lean_scaffold_10_curated_closed_complete_start-adj_prodiga
                     l-single_trna_1"
     tRNA            complement(25309..25384)
                     /product="hypothetical protein"
     gene            complement(25530..25979)
                     /locus_tag="aot2015-SM02_SRR1761699_Peru_trim_clean_trim_c
                     lean_scaffold_10_curated_closed_complete_start-adj_prodiga
                     l-single_40"
     CDS             complement(25530..25979)
                     /product="hypothetical protein"
                     /codon_start=1
                     /transl_table=11
                     /translation="MKPNTVALSTAKSDPQWFHHGWDRSVVYEDKNGVLNGLRAEPFV
                     PQTFENAEGYCGHCDKDPVHCKFIKAYRQQLSNLDFDDMMRRFKSIAERVVKNGEEPE
                     IVLLVHEAPNNPCSERWPLFEWFKKHGIDVEEYPIKKAQKPEQKFNF*"
     gene            complement(26098..26730)
                     /locus_tag="aot2015-SM02_SRR1761699_Peru_trim_clean_trim_c
                     lean_scaffold_10_curated_closed_complete_start-adj_prodiga
                     l-single_41"
     CDS             complement(26098..26730)
                     /product="Putative uncharacterized protein n=1 Tax
                     =Lachnospiraceae bacterium 2_1_58FAA RepID=F7K085_9FIRM"
                     /codon_start=1
                     /transl_table=11
                     /translation="LRYGFNISVPTYNSSKYDLLVDTGTELLKIQIKKSISNSKSSFT
                     FPCTTQNVKSSLGSKHKYTNDEIDYFATVWNDKVYLVPVDETSLQKTISFDDETYLIT
                     NMFSQYKQLSDEELYNSSHKEKFYCKDCGCEINPGSLRCIPCNNKLLRMAERPSREEL
                     KNLIRNKPFTQIARKYNVSDNAVRKWCDSYNLPRRSGDIKKIGEEDWNNI*"
                     /db_xref="UniRef100_F7K085"
                     /db_xref="F7K085_9FIRM"
                     /db_xref="pmz:HMPREF0659_A7222"
     gene            complement(28029..28313)
                     /locus_tag="aot2015-SM02_SRR1761699_Peru_trim_clean_trim_c
                     lean_scaffold_10_curated_closed_complete_start-adj_prodiga
                     l-single_42"
     CDS             complement(28029..28313)
                     /product="hypothetical protein"
                     /codon_start=1
                     /transl_table=11
                     /translation="MFSDDEEILKLLFSSLTKKHSVPESYTHFGGFIKPWELKKTNLF
                     IKYFFYKNLSIDEVGYWLDHTAIFLGEFRTLSNCYDRYNFNSNNGFFVIP*"
     gene            complement(28798..29007)
                     /locus_tag="aot2015-SM02_SRR1761699_Peru_trim_clean_trim_c
                     lean_scaffold_10_curated_closed_complete_start-adj_prodiga
                     l-single_43"
     CDS             complement(28798..29007)
                     /product="hypothetical protein"
                     /codon_start=1
                     /transl_table=11
                     /translation="MAPFHLHFSGYIKLFNCKNFPLIKKIFYDLSPLDFNKYIDTHLN
                     EITNTIDYWNKFSNTLNNLEEQINE*"
     gene            complement(29494..29805)
                     /locus_tag="aot2015-SM02_SRR1761699_Peru_trim_clean_trim_c
                     lean_scaffold_10_curated_closed_complete_start-adj_prodiga
                     l-single_44"
     CDS             complement(29494..29805)
                     /product="hypothetical protein"
                     /codon_start=1
                     /transl_table=11
                     /translation="LCSIKCNGKNHWNFDYKEDKEIFCPGKLGEIPWNESAKIRPMDL
                     GFFDPYISIYKIQDRGWPTEDILRDYILYTSEYDNLPGIIYNTNYYTSKTNCYMTFTD
                     E*"
     gene            complement(30217..30336)
                     /locus_tag="aot2015-SM02_SRR1761699_Peru_trim_clean_trim_c
                     lean_scaffold_10_curated_closed_complete_start-adj_prodiga
                     l-single_45"
     CDS             complement(30217..30336)
                     /product="hypothetical protein"
                     /codon_start=1
                     /transl_table=11
                     /translation="MRQFEFPYNFDKKLLYILQTFTSGNDINCIYLPPYLKDY*"
     gene            complement(30340..30525)
                     /locus_tag="aot2015-SM02_SRR1761699_Peru_trim_clean_trim_c
                     lean_scaffold_10_curated_closed_complete_start-adj_prodiga
                     l-single_46"
     CDS             complement(30340..30525)
                     /product="hypothetical protein"
                     /codon_start=1
                     /transl_table=11
                     /translation="MFPPASCDLEGNIYLLESDNPNNFYQIFLQNSYLKKKICILNYK
                     DLLDKNYLSNKFNEMDG*"
     gene            complement(31056..31211)
                     /locus_tag="aot2015-SM02_SRR1761699_Peru_trim_clean_trim_c
                     lean_scaffold_10_curated_closed_complete_start-adj_prodiga
                     l-single_47"
     CDS             complement(31056..31211)
                     /product="hypothetical protein"
                     /codon_start=1
                     /transl_table=11
                     /translation="MKYVEIVLFLLKEVIIKQEVQIQIVFFSVVIQCFPLIFIYLKNS
                     YGDARQH*"
     gene            complement(31793..32062)
                     /locus_tag="aot2015-SM02_SRR1761699_Peru_trim_clean_trim_c
                     lean_scaffold_10_curated_closed_complete_start-adj_prodiga
                     l-single_48"
     CDS             complement(31793..32062)
                     /product="hypothetical protein"
                     /codon_start=1
                     /transl_table=11
                     /translation="MYLPIHNNYYYLLINTPLTYPICLDEEEALAYLKYINRDDYQYN
                     NIANYDVLDYEKIIYIEVSFPNNEEIQKLLTKIKDNIATGYALRN*"
     gene            complement(32076..32465)
                     /locus_tag="aot2015-SM02_SRR1761699_Peru_trim_clean_trim_c
                     lean_scaffold_10_curated_closed_complete_start-adj_prodiga
                     l-single_49"
     CDS             complement(32076..32465)
                     /product="hypothetical protein"
                     /codon_start=1
                     /transl_table=11
                     /translation="LIADLSINLCHKFQFKDLIIGNYIYNEENNKLEIVSKNLPTIIL
                     GAHLKRSSTPHCETCSYVNICQGFCFMRSYLKCYNPIIPIQESCLLKKIKYNFIFNKL
                     KNQNFNIDNNLIISDLYKQYLYQILKH*"
     gene            complement(33069..33260)
                     /locus_tag="aot2015-SM02_SRR1761699_Peru_trim_clean_trim_c
                     lean_scaffold_10_curated_closed_complete_start-adj_prodiga
                     l-single_50"
     CDS             complement(33069..33260)
                     /product="hypothetical protein"
                     /codon_start=1
                     /transl_table=11
                     /translation="MLVQEQDNLLLRDIIERNYYTFFRKDEYVNKNLNISFFYDNDYT
                     DYKIIPNYESLEDKNANFE*"
     gene            complement(33260..33451)
                     /locus_tag="aot2015-SM02_SRR1761699_Peru_trim_clean_trim_c
                     lean_scaffold_10_curated_closed_complete_start-adj_prodiga
                     l-single_51"
     CDS             complement(33260..33451)
                     /product="hypothetical protein"
                     /codon_start=1
                     /transl_table=11
                     /translation="MRHYMAIFTTAECYRENVNVTHNHFLTDHNMFRRWYNGYAELGY
                     KDHREKIKKIMENVLKGEN*"
     gene            complement(33710..33904)
                     /locus_tag="aot2015-SM02_SRR1761699_Peru_trim_clean_trim_c
                     lean_scaffold_10_curated_closed_complete_start-adj_prodiga
                     l-single_52"
     CDS             complement(33710..33904)
                     /product="hypothetical protein"
                     /codon_start=1
                     /transl_table=11
                     /translation="MLEYSDYVNGIKPYSIDANEIQGFHATYGELNVLDRNHECPESN
                     EHAITLMPDGTIAECPCTFL*"
     gene            complement(34115..34375)
                     /locus_tag="aot2015-SM02_SRR1761699_Peru_trim_clean_trim_c
                     lean_scaffold_10_curated_closed_complete_start-adj_prodiga
                     l-single_53"
     CDS             complement(34115..34375)
                     /product="hypothetical protein"
                     /codon_start=1
                     /transl_table=11
                     /translation="MQALVDFIYNFNDGISPRGSKSKNVNFHLQLSIDGPPGDFNTYG
                     HKVPWDIYKKQFDDFCFYLKEKENSGRELKNINIIFAISGTS*"
     gene            complement(34430..34696)
                     /locus_tag="aot2015-SM02_SRR1761699_Peru_trim_clean_trim_c
                     lean_scaffold_10_curated_closed_complete_start-adj_prodiga
                     l-single_54"
     CDS             complement(34430..34696)
                     /product="hypothetical protein"
                     /codon_start=1
                     /transl_table=11
                     /translation="MLINKLDLMGSSSCDLKCSYCYITKNCSFYNYDSAVQEAWETGS
                     YLTTIKQVFSKLDADPTQIKDLEFWGGEPTLHIKEMASQGKALG*"
     gene            complement(34683..34925)
                     /locus_tag="aot2015-SM02_SRR1761699_Peru_trim_clean_trim_c
                     lean_scaffold_10_curated_closed_complete_start-adj_prodiga
                     l-single_55"
     CDS             complement(34683..34925)
                     /product="hypothetical protein n=1 Tax=Orenia marismortui
                     RepID=UPI0003602E34"
                     /codon_start=1
                     /transl_table=11
                     /translation="MLVIVFVIVVIIPLIMVLVMMLDMVLVIAIVIVIVIVLDMVLVI
                     VVMVVMVVIADIAQGMVDMLQKMFKLDVKGELNVNK*"
                     /db_xref="UniRef100_UPI0003602E34"
                     /db_xref="D8U1B6_VOLCA"
                     /db_xref="tni:TVNIR_1071"
                     /db_xref="UPI0003602E34"
     gene            complement(34954..35115)
                     /locus_tag="aot2015-SM02_SRR1761699_Peru_trim_clean_trim_c
                     lean_scaffold_10_curated_closed_complete_start-adj_prodiga
                     l-single_56"
     CDS             complement(34954..35115)
                     /product="hypothetical protein"
                     /codon_start=1
                     /transl_table=11
                     /translation="LANLAQSKWYQSDTANTVVTMTDFSTNIKVPNVGDLLKSVDFNL
                     IETAITSAE*"
     gene            complement(35218..35328)
                     /locus_tag="aot2015-SM02_SRR1761699_Peru_trim_clean_trim_c
                     lean_scaffold_10_curated_closed_complete_start-adj_prodiga
                     l-single_57"
     CDS             complement(35218..35328)
                     /product="hypothetical protein"
                     /codon_start=1
                     /transl_table=11
                     /translation="MGANATSVGTLVKLSDLDALYLRLYNLKVAHINDAD*"
     gene            complement(35331..35768)
                     /locus_tag="aot2015-SM02_SRR1761699_Peru_trim_clean_trim_c
                     lean_scaffold_10_curated_closed_complete_start-adj_prodiga
                     l-single_58"
     CDS             complement(35331..35768)
                     /product="hypothetical protein"
                     /codon_start=1
                     /transl_table=11
                     /translation="MANITYELIFKFTSGKEVNFIDEEHTFSIVEDYRSPVLLTPQMF
                     GIDDLREYYALLLIDGKPMEDYASNYCNFKNFGNSIVDLLNNEDTISEIILRDTNTKG
                     EYFHINSDQLVGIEAGGGTDRGFDNIMVYRIQIYYKKVGKIGE*"
     gene            complement(36130..36465)
                     /locus_tag="aot2015-SM02_SRR1761699_Peru_trim_clean_trim_c
                     lean_scaffold_10_curated_closed_complete_start-adj_prodiga
                     l-single_59"
     CDS             complement(36130..36465)
                     /product="hypothetical protein"
                     /codon_start=1
                     /transl_table=11
                     /translation="MSILINVNKLTGKSLNKLNSVLDEINYLSWFKIDKVILGCNLYQ
                     NENNYSYFWDVVDKYPDISRIRMSITAPNSKELKANKELYYTIMKPILLQFLEETKKR
                     DIKISYDCN*"
     gene            complement(36670..36780)
                     /locus_tag="aot2015-SM02_SRR1761699_Peru_trim_clean_trim_c
                     lean_scaffold_10_curated_closed_complete_start-adj_prodiga
                     l-single_60"
     CDS             complement(36670..36780)
                     /product="hypothetical protein"
                     /codon_start=1
                     /transl_table=11
                     /translation="MPNIILTEYCNLQCPYCFASKMIEEKTDNTKNISIE*"
     gene            complement(36783..36962)
                     /locus_tag="aot2015-SM02_SRR1761699_Peru_trim_clean_trim_c
                     lean_scaffold_10_curated_closed_complete_start-adj_prodiga
                     l-single_61"
     CDS             complement(36783..36962)
                     /product="Methyltransferase FkbM family n=1 Tax
                     =Desulfotignum phosphitoxidans DSM 13687
                     RepID=S0G4Z7_9DELT"
                     /codon_start=1
                     /transl_table=11
                     /translation="MLEGASQILQTYKPTMNICLNHRMEDQYNIPTLIYNTNSNYSFY
                     YFIEGEIHSKFVLCK*"
                     /db_xref="UniRef100_S0G4Z7"
                     /db_xref="S0G4Z7_9DELT"
     gene            complement(37149..37439)
                     /locus_tag="aot2015-SM02_SRR1761699_Peru_trim_clean_trim_c
                     lean_scaffold_10_curated_closed_complete_start-adj_prodiga
                     l-single_62"
     CDS             complement(37149..37439)
                     /product="Methyltransferase FkbM family n=1 Tax
                     =Methanocorpusculum labreanum (strain ATCC 43576 / DSM
                     4855 / Z) RepID=A2SSZ0_METLZ"
                     /codon_start=1
                     /transl_table=11
                     /translation="MIDHYYEFCHLLFKIYSPILYYGVSFEEGYEYKITDKDIVFDCG
                     GNMGLFALYCASKGARVYCFEPMSYIRDFLYESQKLYPDLIHIIPCGVSNRN*"
                     /db_xref="UniRef100_A2SSZ0"
                     /db_xref="mla:Mlab_1277"
                     /db_xref="A2SSZ0_METLZ"
     gene            complement(37974..38492)
                     /locus_tag="aot2015-SM02_SRR1761699_Peru_trim_clean_trim_c
                     lean_scaffold_10_curated_closed_complete_start-adj_prodiga
                     l-single_63"
     CDS             complement(37974..38492)
                     /product="HNH endonuclease domain protein n=1 Tax
                     =Mitsuokella multacida DSM 20544 RepID=C9KJE0_9FIRM"
                     /codon_start=1
                     /transl_table=11
                     /translation="LHLNRIFTISDLNELFIPEVKDLDIGNKNIYITIFNLFVEELSD
                     VDNIFSQKLKYCITNMISRIATSVDEAMIAEDKTQETVVSEPVQIIPTINTVNTNSFD
                     LDIDITNKNYLKEYIMRKNLKPYRCDICGLSSWQNNPLMLYLYSKNHIYSNKNLENLM
                     FLCPNCYSQIGE*"
                     /db_xref="UniRef100_C9KJE0"
                     /db_xref="W0TWB1_9CAUD"
                     /db_xref="C9KJE0_9FIRM"
     gene            complement(38755..39054)
                     /locus_tag="aot2015-SM02_SRR1761699_Peru_trim_clean_trim_c
                     lean_scaffold_10_curated_closed_complete_start-adj_prodiga
                     l-single_64"
     CDS             complement(38755..39054)
                     /product="hypothetical protein"
                     /codon_start=1
                     /transl_table=11
                     /translation="VIVIARGSIAKENVAKVLAESFGKDWIGESDKKYYVWANDGGER
                     VQIAISLTCPKNPVGAAVSPTSNEINFEAEPERPVMEITPDEQEMIDRLKAELNL*"
     gene            complement(39173..40636)
                     /locus_tag="aot2015-SM02_SRR1761699_Peru_trim_clean_trim_c
                     lean_scaffold_10_curated_closed_complete_start-adj_prodiga
                     l-single_65"
     CDS             complement(39173..40636)
                     /product="Uncharacterized protein {ECO:0000313|EMBL
                     :KHO63165.1};  TaxID=1511746 species="Bacteria;
                     Firmicutes; Clostridia; Thermoanaerobacterales;
                     Thermoanaerobacteraceae; Thermoanaerobacter.;"
                     source="Thermoanaerobacter sp. YS13.;""
                     /codon_start=1
                     /transl_table=11
                     /translation="MKSYNLDELKQQVRHVLEYSQGIYDVSEDALDNMMNEWERNKAR
                     FINNFMGGKLIVELPGKRSFHLGEKAKIKKYNDFLDYVALRMNNYELCRFIETQGEEA
                     FYENTVKTGWDHTKSNTFISPGSKLIRAFKYFIEDKDLLETVQNEASRIIQGDCIEGI
                     LCISVHPLDYLSLSETTYNWRSCHALDGEYRAGDLSYLMDGSTFICYLRGDDKQNLPS
                     FPDDLLWDSKKWRCLGFLADDKNGIIMGRPYPYEAADIIDELRWEVFNREWNLDLGSW
                     RADAIRSVQDRLTNWDEDLSRTYIPWNGRLVELDKTVHDCPSPTHYNDILLSSCYLPI
                     YARSKGYFGKNDWKKIQYHIGHSVMCIHCNSEYVSPGDGTMMCRSCEIRYGNSDSDDI
                     VYCENCGCRLWYEDAIVVGDNGNYLCDECASKITKTCRDCGNPYYIDDLTYHKDDEDE
                     NGGYYLCGWCEQDRQDTGEIAENESSTTTISFDEFDL*"
                     /db_xref="A0A0B3BKP6_9THEO"
     gene            complement(40636..41676)
                     /locus_tag="aot2015-SM02_SRR1761699_Peru_trim_clean_trim_c
                     lean_scaffold_10_curated_closed_complete_start-adj_prodiga
                     l-single_66"
     CDS             complement(40636..41676)
                     /product="Putative uncharacterized protein n=1 Tax
                     =Lachnospiraceae bacterium 7_1_58FAA RepID=H1CDP0_9FIRM"
                     /codon_start=1
                     /transl_table=11
                     /translation="MRVMKDSEYLAFKQLAKLTQEQMIKAMRAVLESRYTDIIATKEY
                     IVAKGDIPIGLVAHMDTVFPLPPTEIYYDTTQNVVWSPQGLGADDRAGIFAILQILKT
                     TKLRPHIILTTDEEKGGWGAYALVEQHPEFPFGDLKYLIQLDRQGANDCVFYDGINED
                     FIRYVSSFGFVEHIGSFSDISILCPFWDVCGVNLSVGYKNEHNLIETLNISHLFDTIQ
                     KVKRMLMVKTIPDFEWKEKYYPYFTNGYPLDDDIDEYSAAYGYNWVNDKRSVDAYTVI
                     CHNCKKPFYNYETFPTKKIDGGTMFLCPDCVGDHANWCDCCGEAFERTPENAGATICP
                     DCAKIEKIKVKD*"
                     /db_xref="UniRef100_H1CDP0"
                     /db_xref="H1CDP0_9FIRM"
                     /db_xref="pth:PTH_2466"
     gene            complement(41734..42546)
                     /locus_tag="aot2015-SM02_SRR1761699_Peru_trim_clean_trim_c
                     lean_scaffold_10_curated_closed_complete_start-adj_prodiga
                     l-single_67"
     CDS             complement(41734..42546)
                     /product="hypothetical protein"
                     /codon_start=1
                     /transl_table=11
                     /translation="MRYCLKYIKNKYIQEADEILFGDNHGDSMIDAIELYPNADFIYE
                     VVDEPDWDYLKMINSRLNKTNRRLIISTMYTTIAQSAKENGLAFYFSFAINNFADLQT
                     VNELGACYALITAPIFFEQDKLEKFSIPIRYRANVAYSGYLTTKRVNANAAFIRPDDV
                     EFYDNDTTTIEFGASSSEQEEVLYRLYKYDKTWPGDLNMVITTLNIEPAPMNRMIGPD
                     FAKHRLNCGQRCVEGDTLQCHLCHNQMSLAVPSKIKNYIDNVILPVRTNDQN*"
     gene            complement(42739..43146)
                     /locus_tag="aot2015-SM02_SRR1761699_Peru_trim_clean_trim_c
                     lean_scaffold_10_curated_closed_complete_start-adj_prodiga
                     l-single_68"
     CDS             complement(42739..43146)
                     /product="hypothetical protein"
                     /codon_start=1
                     /transl_table=11
                     /translation="MKTTDRTTKRDFYEAIIKAMETGETDVEPTKIIEFCENEIALLD
                     KKADKAKERAAAKKAEADELMDKVYAVLSDTEFMTRNAVMDALGDMPEDVTIAKVGAR
                     LTKLVGAEKVEKAEQTVANAEGKKSKVMGYRKI*"
     gene            complement(43257..44999)
                     /locus_tag="aot2015-SM02_SRR1761699_Peru_trim_clean_trim_c
                     lean_scaffold_10_curated_closed_complete_start-adj_prodiga
                     l-single_69"
     CDS             complement(43257..44999)
                     /product="hypothetical protein"
                     /codon_start=1
                     /transl_table=11
                     /translation="MNLYDALTTEDIDLIRAYIEAYGGKNDEYDATGCCVQSMPNTMA
                     PWAEAKERLYTMFGEQIILRKSFNFSKGADELADEINEARYRRDDNGIAKMEALIREN
                     FWMRSNYSALGLDDDQADNITRLVGSYMLANNSWSRSEFTVNGIRVNTGAKVVKILGK
                     ILATFENQEWNEIFEEFRLEHSRILNQKKLTGELCLSIHPLDFMTMSDNNEGWDSCMS
                     WQACGDYRQGTVEMMNSPCVVVAYLRNPNYEMDIPDGHWNSKKWRCLFVVDRDVIVNI
                     REYPYCNDELVGECLNWLKSLAEKNLHYQYRDTTCRYRADCENSVQVGEKKIPVNFST
                     GHMYSDFRFEHLMYLNAALPEKIDIYYSGVSECLSCGKTSSGYDESLLSSNDLICHSC
                     NGDGECEECGHYCDAEELYEVEGRLICQDCYDNETAECPACQRNIDFYNSKCEDWRDQ
                     LPGPERHFIHSDNTFEIAFNGYITHLHFDTLCECCAKKIRSGEIKDYGPVEQFVDKWN
                     ISHTYLDLEKMTEDAVQDVIPWNGKGWMKNRRDNPNRSWVSLKTGYCDFDKGYFVDEN
                     GNEIANPRPFSFPN*"
     gene            complement(45134..46564)
                     /locus_tag="aot2015-SM02_SRR1761699_Peru_trim_clean_trim_c
                     lean_scaffold_10_curated_closed_complete_start-adj_prodiga
                     l-single_70"
     CDS             complement(45134..46564)
                     /product="Uncharacterised protein {ECO:0000313|EMBL
                     :CRH71321.1};  TaxID=813 species="Bacteria; Chlamydiae;
                     Chlamydiales; Chlamydiaceae; Chlamydia/Chlamydophila
                     group; Chlamydia.;" source="Chlamydia trachomatis.;""
                     /codon_start=1
                     /transl_table=11
                     /translation="MATIKSPTLYVKCSQSAFDELFEKFNKAVKSKQYKKFDYDAWCK
                     IRKTIKERCSRIDNKIVPTSIHFDVDAKKVFVENVPNFYFDDKSFGQFLVNELTPQFI
                     IKVLMCGIEVKEATEYVISKKPITAELDWKREMTTNDKYYYKNIIKQREEINNYYNDV
                     NQYYEKIYTDADKYMSSYATAQPSNLSWNGIIGGPIADNTATKATTNTVKPDSLTLDW
                     FATTSSTKPISADDLATITKLNTKASVISPCADQVSICTDDLCKNCKNYEKKDNEEKE
                     NKMKGFNFDFGKITNDSIRMSMYGMAVKNASGVWTAYDKGTGDLMDVDVFNFDGSNFL
                     FKMPVAIKDIAVGDVVIHARKPMFVVSKTEAGDLVAIDPVAGEKKTIMPSKNMFGFNF
                     ATKVISLFDNLMGQTPTSENPFGNLWMLMLMDGKSDMKDMLIPMMLMSQANGSTNAFN
                     PMMLMLMNDGDMKDIALPLMLMNQVK*"
                     /db_xref="A0A0E9ELA9_CHLTH"
     gene            complement(46575..46748)
                     /locus_tag="aot2015-SM02_SRR1761699_Peru_trim_clean_trim_c
                     lean_scaffold_10_curated_closed_complete_start-adj_prodiga
                     l-single_71"
     CDS             complement(46575..46748)
                     /product="hypothetical protein"
                     /codon_start=1
                     /transl_table=11
                     /translation="MFNMNDPFWPYAKHTQEVEDIIDALVHADAGNYTIDVDDDLSQS
                     DLDYIKSEVMRRR*"
     gene            complement(46790..47029)
                     /locus_tag="aot2015-SM02_SRR1761699_Peru_trim_clean_trim_c
                     lean_scaffold_10_curated_closed_complete_start-adj_prodiga
                     l-single_72"
     CDS             complement(46790..47029)
                     /product="hypothetical protein"
                     /codon_start=1
                     /transl_table=11
                     /translation="MTIYKIKYILDIEEDYYLFLNDAIDAGNHYIDRIAEEEGDWDNV
                     MITYAKNCLKHNHEFKGVVKIDEIEARASRNSANW*"
     gene            complement(47029..47343)
                     /locus_tag="aot2015-SM02_SRR1761699_Peru_trim_clean_trim_c
                     lean_scaffold_10_curated_closed_complete_start-adj_prodiga
                     l-single_73"
     CDS             complement(47029..47343)
                     /product="hypothetical protein"
                     /codon_start=1
                     /transl_table=11
                     /translation="MDMIKALVLDDGYHDKDVVMFYENKSLLRVSLAYFINIHLCVPH
                     HEDYQVKTVHYEDMEDNHLIDMFDQLSCMKSVARIDDEDLVWYFQKLYDSDEVVDGCD
                     IY*"
     gene            complement(47395..47544)
                     /locus_tag="aot2015-SM02_SRR1761699_Peru_trim_clean_trim_c
                     lean_scaffold_10_curated_closed_complete_start-adj_prodiga
                     l-single_74"
     CDS             complement(47395..47544)
                     /product="hypothetical protein"
                     /codon_start=1
                     /transl_table=11
                     /translation="MDYTDVFASIIKEAVNADLTDWYVDTYFCGNWHMFEDAFRREFG
                     KNLFD*"
     gene            complement(47544..47852)
                     /locus_tag="aot2015-SM02_SRR1761699_Peru_trim_clean_trim_c
                     lean_scaffold_10_curated_closed_complete_start-adj_prodiga
                     l-single_75"
     CDS             complement(47544..47852)
                     /product="hypothetical protein"
                     /codon_start=1
                     /transl_table=11
                     /translation="MNYRYHIKYGLRSDDRARSAFIVCDPGVVNMRAQIIVDTFYDNL
                     VEQGVIFDNTIDYYVEQVRDELAKEHIQWAEEAIWVDAYTRYYTHRSLATWYQVEEAY
                     *"
     gene            complement(47855..48211)
                     /locus_tag="aot2015-SM02_SRR1761699_Peru_trim_clean_trim_c
                     lean_scaffold_10_curated_closed_complete_start-adj_prodiga
                     l-single_76"
     CDS             complement(47855..48211)
                     /product="hypothetical protein"
                     /codon_start=1
                     /transl_table=11
                     /translation="MFQKYVLTYGSYDVGDMITMIRYSESLEEALEDAQCIARNHFEA
                     LVRGKRIRWKHSIGEFVEEYRDKVKYLTGKRPVGPEYKGQSFWNLGYNKYSDMLEDHI
                     WYQAELIDIKNPFEEL*"
     gene            complement(48211..48570)
                     /locus_tag="aot2015-SM02_SRR1761699_Peru_trim_clean_trim_c
                     lean_scaffold_10_curated_closed_complete_start-adj_prodiga
                     l-single_77"
     CDS             complement(48211..48570)
                     /product="hypothetical protein"
                     /codon_start=1
                     /transl_table=11
                     /translation="MVYSIEYGLHDIHCGGHVFFSASDIEHAQFKAIQLAHSLFFRKF
                     NDNCIRFPSQKQLYEKVVNDLHLPNTWDKWDAIWDYVNNLYWSMIDDHVWYKVEEASD
                     ADSSLFGATITWGEEEF*"
     gene            complement(48681..48992)
                     /locus_tag="aot2015-SM02_SRR1761699_Peru_trim_clean_trim_c
                     lean_scaffold_10_curated_closed_complete_start-adj_prodiga
                     l-single_78"
     CDS             complement(48681..48992)
                     /product="hypothetical protein"
                     /codon_start=1
                     /transl_table=11
                     /translation="VSIKFLKDYGLLVREIKVSNPEEWGGRKSINAQMWYPRKDTVRI
                     AFFAGERKIAYFDFNVWDRDTNWDWCKKWFWEALPENRIDMKWMYEHGYHSYEDEGLN
                     T*"
     gene            complement(48982..49149)
                     /locus_tag="aot2015-SM02_SRR1761699_Peru_trim_clean_trim_c
                     lean_scaffold_10_curated_closed_complete_start-adj_prodiga
                     l-single_79"
     CDS             complement(48982..49149)
                     /product="hypothetical protein"
                     /codon_start=1
                     /transl_table=11
                     /translation="MIYCAFDPLNIPKDPNTNEDIHVCKSYDSFLCAKCPSRYDGDRI
                     KEYMESHPREH*"
     gene            complement(49165..49476)
                     /locus_tag="aot2015-SM02_SRR1761699_Peru_trim_clean_trim_c
                     lean_scaffold_10_curated_closed_complete_start-adj_prodiga
                     l-single_80"
     CDS             complement(49165..49476)
                     /product="hypothetical protein"
                     /codon_start=1
                     /transl_table=11
                     /translation="MNIYTWHVIRFSDAYELCKYSIKTYDIEYEDMWDKLITQCELHN
                     EDLVRIDFVEDGFLSMDENLDKEEFDYNCLFNLIIGTIRKECLAMDNWMGNEVYVEMN
                     R*"
     gene            complement(49482..49772)
                     /locus_tag="aot2015-SM02_SRR1761699_Peru_trim_clean_trim_c
                     lean_scaffold_10_curated_closed_complete_start-adj_prodiga
                     l-single_81"
     CDS             complement(49482..49772)
                     /product="hypothetical protein"
                     /codon_start=1
                     /transl_table=11
                     /translation="MKILIDKMPTKVDDCPWSYPTENPWNAYTTWFCQYSLSNGETCP
                     MAKGGECPYFTTMSRQSDLDCIIDAFNAVPEVYPIRTQEAKEIIIRNPNRKD*"
     gene            complement(49756..50157)
                     /locus_tag="aot2015-SM02_SRR1761699_Peru_trim_clean_trim_c
                     lean_scaffold_10_curated_closed_complete_start-adj_prodiga
                     l-single_82"
     CDS             complement(49756..50157)
                     /product="hypothetical protein"
                     /codon_start=1
                     /transl_table=11
                     /translation="MCDYCNSKMYDREVYYDTTSDTWFLDIETGEWSDYNDDFVHIHR
                     QINYCPYCGRRLRCKDKKNEVQTDDYGPDSPFIPNPTNCGSSYLNYNAWTGDEMTMCR
                     LDYNHCPVAEKDEKCPFIPTYEETVAYENPY*"
     gene            complement(50157..50426)
                     /locus_tag="aot2015-SM02_SRR1761699_Peru_trim_clean_trim_c
                     lean_scaffold_10_curated_closed_complete_start-adj_prodiga
                     l-single_83"
     CDS             complement(50157..50426)
                     /product="hypothetical protein"
                     /codon_start=1
                     /transl_table=11
                     /translation="MKMYIYYANDGLDFRKQVIIAENDAQAKAYVDNLIRRARANEES
                     TKFTGPMEFNAAFMMDCLAPKNISNKPYRLTKFECEIEERPWGEM*"
     gene            complement(50428..51144)
                     /locus_tag="aot2015-SM02_SRR1761699_Peru_trim_clean_trim_c
                     lean_scaffold_10_curated_closed_complete_start-adj_prodiga
                     l-single_84"
     CDS             complement(50428..51144)
                     /product="Uncharacterized protein {ECO:0000313|EMBL
                     :KKN72369.1};  TaxID=412755 species="unclassified
                     sequences; metagenomes; ecological metagenomes.;"
                     source="marine sediment metagenome.;""
                     /codon_start=1
                     /transl_table=11
                     /translation="MVAKSFQSYAIVSEVYTVNGRQYVKVQNPKNGSTRQVRWYSEDE
                     YNKMYGIAEPQSIPFKTQKIVLGFVNDYIIIFKNGGMDENNEYFKYSPARYCRLWGWY
                     FPSDIDLPEDLPTDCNPMKLEWALVGNDDEKLKTDAEIHENIDALLWPEHPSQYQGAV
                     GERIDRNIVVIRNYKLETKYGNSNMMTFEDEQGNIYLWTTTAKDWPEGTKHRIRGTVK
                     SHNLYHNIHQSVLTRVAEVR*"
                     /db_xref="A0A0F9SZJ9_9ZZZZ"
     gene            complement(51230..51916)
                     /locus_tag="aot2015-SM02_SRR1761699_Peru_trim_clean_trim_c
                     lean_scaffold_10_curated_closed_complete_start-adj_prodiga
                     l-single_85"
     CDS             complement(51230..51916)
                     /product="Uncharacterized protein n=1 Tax=Catenibacterium
                     sp. CAG:290 RepID=R7GNX1_9FIRM"
                     /codon_start=1
                     /transl_table=11
                     /translation="MRKFLCALMVVLTILMCAGCGGPKGETLSGDNGPEDEAVKITFN
                     ADFYDNAGDLWLSATGSTFNIEPNKVKEYTYSTEGYWQYNWAMSSVMSVYIDGKQIDS
                     CGSTIIFADNRLEILDMNIPEVVNTHARTNDAYIGVDEPWFSMNWTDYWTVQWWCINE
                     QSHGRTLKPRVVVIQSQTGEPIRMYSGSDVSWELCKNLPKTTHITIDGMDLYVHRANF
                     SIIDTSILKG*"
                     /db_xref="UniRef100_R7GNX1"
                     /db_xref="R7GNX1_9FIRM"
                     /db_xref="csr:Cspa_c18940"
     gene            complement(51909..52166)
                     /locus_tag="aot2015-SM02_SRR1761699_Peru_trim_clean_trim_c
                     lean_scaffold_10_curated_closed_complete_start-adj_prodiga
                     l-single_86"
     CDS             complement(51909..52166)
                     /product="hypothetical protein"
                     /codon_start=1
                     /transl_table=11
                     /translation="MSVEIKSGWVNALESVPSDYPSLKDKAKAYVVHTAPVYRGRPDM
                     TEEGYSVSYWDYDGEVWGNICEGDIVLHWMPFTKWWEETNA*"
     gene            complement(52156..52449)
                     /locus_tag="aot2015-SM02_SRR1761699_Peru_trim_clean_trim_c
                     lean_scaffold_10_curated_closed_complete_start-adj_prodiga
                     l-single_87"
     CDS             complement(52156..52449)
                     /product="hypothetical protein"
                     /codon_start=1
                     /transl_table=11
                     /translation="MWDSIKKHLGTACLTAAILLVAIMFINIFSSFKPSVVDKGVVFP
                     EDRELFIPVDKGEVLGGDAYAVADRNTGVVYIYTNGALSPLYDKEGNLMIYER*"
     gene            complement(52433..52795)
                     /locus_tag="aot2015-SM02_SRR1761699_Peru_trim_clean_trim_c
                     lean_scaffold_10_curated_closed_complete_start-adj_prodiga
                     l-single_88"
     CDS             complement(52433..52795)
                     /product="hypothetical protein"
                     /codon_start=1
                     /transl_table=11
                     /translation="MKKIDLDRFMIWTCLLLLLGMMIWVVVKTIHKMEQGRINGPANQ
                     MEELQDGSFFPVDSERFLKIDSGDVCGHDATVYADSITGVMYIFVGGYGSFCPLYNED
                     GSLMIYDPGEEMLDVGFD*"
     gene            complement(52808..53095)
                     /locus_tag="aot2015-SM02_SRR1761699_Peru_trim_clean_trim_c
                     lean_scaffold_10_curated_closed_complete_start-adj_prodiga
                     l-single_89"
     CDS             complement(52808..53095)
                     /product="hypothetical protein"
                     /codon_start=1
                     /transl_table=11
                     /translation="MMTKYFHITITTALRDKDEFYVYFKGNSEDEIYYTLHDFIEDNL
                     DEIATKYFDSDEIVKRGMTEDYYFHEFEADYDEITETEYREAMNQIFGNLD*"
     gene            complement(53092..53265)
                     /locus_tag="aot2015-SM02_SRR1761699_Peru_trim_clean_trim_c
                     lean_scaffold_10_curated_closed_complete_start-adj_prodiga
                     l-single_90"
     CDS             complement(53092..53265)
                     /product="hypothetical protein"
                     /codon_start=1
                     /transl_table=11
                     /translation="MNIPTTVNKTEANACLMNIRTEIDALVNHGELDNDEGHYMAHCL
                     NIIDTYINRGDAE*"
     gene            complement(53265..53471)
                     /locus_tag="aot2015-SM02_SRR1761699_Peru_trim_clean_trim_c
                     lean_scaffold_10_curated_closed_complete_start-adj_prodiga
                     l-single_91"
     CDS             complement(53265..53471)
                     /product="hypothetical protein"
                     /codon_start=1
                     /transl_table=11
                     /translation="MKMKLSDEFNTRTYIDKLMNLDMALERLDGLFDAVSVAMHEKEI
                     EEAEYDIQQIYDFRNYIDKMMEGE*"
     gene            complement(53452..53628)
                     /locus_tag="aot2015-SM02_SRR1761699_Peru_trim_clean_trim_c
                     lean_scaffold_10_curated_closed_complete_start-adj_prodiga
                     l-single_92"
     CDS             complement(53452..53628)
                     /product="hypothetical protein"
                     /codon_start=1
                     /transl_table=11
                     /translation="MKVWYERTVRNFINVPCDWPESKIYKYLRENTCGPYDDLAWWYD
                     KEIVEGDEDEDEII*"
     gene            complement(53628..53825)
                     /locus_tag="aot2015-SM02_SRR1761699_Peru_trim_clean_trim_c
                     lean_scaffold_10_curated_closed_complete_start-adj_prodiga
                     l-single_93"
     CDS             complement(53628..53825)
                     /product="hypothetical protein"
                     /codon_start=1
                     /transl_table=11
                     /translation="MARREFNRLAEYCEETYGSPYNRDEAWFICAECGEPIYFDDWTE
                     EETHGWAYCPICETNLYEDVE*"
     gene            complement(53836..54024)
                     /locus_tag="aot2015-SM02_SRR1761699_Peru_trim_clean_trim_c
                     lean_scaffold_10_curated_closed_complete_start-adj_prodiga
                     l-single_94"
     CDS             complement(53836..54024)
                     /product="hypothetical protein"
                     /codon_start=1
                     /transl_table=11
                     /translation="MYCTIEIWDDDDVVETDFDTYDQAFALYAHRFSYGTLPFVDFLI
                     VDMSTGEVVLQASTAKMV*"
     gene            complement(54088..54384)
                     /locus_tag="aot2015-SM02_SRR1761699_Peru_trim_clean_trim_c
                     lean_scaffold_10_curated_closed_complete_start-adj_prodiga
                     l-single_95"
     CDS             complement(54088..54384)
                     /product="hypothetical protein"
                     /codon_start=1
                     /transl_table=11
                     /translation="MRVAIYATEPYYGGLHGYFNCGIYHIDTFSEADEIGHYLCDELI
                     DSYTTLTDLYEDGEREYDYAIYEIPNAFDDIDDDQLDADLYDYGLSGFIKKYSL*"
     gene            complement(54384..55061)
                     /locus_tag="aot2015-SM02_SRR1761699_Peru_trim_clean_trim_c
                     lean_scaffold_10_curated_closed_complete_start-adj_prodiga
                     l-single_96"
     CDS             complement(54384..55061)
                     /product="HNH homing endonuclease {ECO:0000313|EMBL
                     :AJA42244.1};  TaxID=1572704 species="Viruses;
                     unclassified phages.;" source="Staphylococcus phage
                     phiIPLA-C1C.;""
                     /codon_start=1
                     /transl_table=11
                     /translation="MMIFPTLHIEFEKWKFNKEYGVWVSNFGNFKDIHKRPIPKKIFQ
                     QNGYVSVKTKHGNRMAHRLVMYTWCPIEDREAFTVDHIDHNKRNNRVDNLEWVSQAEN
                     LIRAQDDIVVSAVPTINNACAEPAGRDTGKILEECDNTLAKWLATTTDTTCRSFIVQE
                     GITLDTIFTNTDGFKGTAMEAIDWLQKHNSKVSTTEEKFFFKLCNSIRMDGFMYSRKW
                     NFLRGVK*"
                     /db_xref="A0A0D3MVE4_9VIRU"
     gene            complement(55171..55455)
                     /locus_tag="aot2015-SM02_SRR1761699_Peru_trim_clean_trim_c
                     lean_scaffold_10_curated_closed_complete_start-adj_prodiga
                     l-single_97"
     CDS             complement(55171..55455)
                     /product="hypothetical protein"
                     /codon_start=1
                     /transl_table=11
                     /translation="MDSLFDLMFGIMNNDYSKADKAGHDTVGDYTIDTCDTVDQGYET
                     AMWKGNGDIIIVERYPDKERAEAGHTKWCEFAKTNPEHVYSVQMDEHVNF*"
     gene            complement(55467..55859)
                     /locus_tag="aot2015-SM02_SRR1761699_Peru_trim_clean_trim_c
                     lean_scaffold_10_curated_closed_complete_start-adj_prodiga
                     l-single_98"
     CDS             complement(55467..55859)
                     /product="hypothetical protein"
                     /codon_start=1
                     /transl_table=11
                     /translation="MILLLIPFVVMIICIILSCKIQDVDTNECICVVGGVALCIVLAL
                     GFVCFLMRVCDYDKFEIDAERANIVRYIERYGDDAETNEATYNTIYNKVYNFNYRVYR
                     CQRTRSNPFISWFKAGWWMEIEPIDWAP*"
     gene            complement(55856..56260)
                     /locus_tag="aot2015-SM02_SRR1761699_Peru_trim_clean_trim_c
                     lean_scaffold_10_curated_closed_complete_start-adj_prodiga
                     l-single_99"
     CDS             complement(55856..56260)
                     /product="hypothetical protein"
                     /codon_start=1
                     /transl_table=11
                     /translation="MLITILFVIVFILSASLCYKFRNHDVSMVLLLLAVICAVGLIVC
                     GAMCACTPYDSDLRTQDAMDKERMLLELRIDDDYWRKDARLTAELVHDVDEYNELVIS
                     MRKTYNSEWTSWFGRFWMADLTTVEFPEGGWK*"
     gene            complement(56254..56448)
                     /locus_tag="aot2015-SM02_SRR1761699_Peru_trim_clean_trim_c
                     lean_scaffold_10_curated_closed_complete_start-adj_prodiga
                     l-single_100"
     CDS             complement(56254..56448)
                     /product="hypothetical protein"
                     /codon_start=1
                     /transl_table=11
                     /translation="MSVFSVITFIVCIILIFTYMYQSYHIVKYYREQGRWGVWAILNI
                     LSILIIVEATEIMAEVVHLC*"
     gene            complement(56454..56630)
                     /locus_tag="aot2015-SM02_SRR1761699_Peru_trim_clean_trim_c
                     lean_scaffold_10_curated_closed_complete_start-adj_prodiga
                     l-single_101"
     CDS             complement(56454..56630)
                     /product="hypothetical protein"
                     /codon_start=1
                     /transl_table=11
                     /translation="MIFNILNQLLLFIFGLLLFAIMLNNIEEPYFHSKWGIILPFVGA
                     LACAACVIYNLFQG*"
     gene            complement(56630..56803)
                     /locus_tag="aot2015-SM02_SRR1761699_Peru_trim_clean_trim_c
                     lean_scaffold_10_curated_closed_complete_start-adj_prodiga
                     l-single_102"
     CDS             complement(56630..56803)
                     /product="hypothetical protein"
                     /codon_start=1
                     /transl_table=11
                     /translation="VILRLILLMVLGGSICIGIETMWRAFKNGKWSLGIIVIFEVIGF
                     ILMTIFFVKEQVL*"
     gene            complement(56800..57543)
                     /locus_tag="aot2015-SM02_SRR1761699_Peru_trim_clean_trim_c
                     lean_scaffold_10_curated_closed_complete_start-adj_prodiga
                     l-single_103"
     CDS             complement(56800..57543)
                     /product="hypothetical protein n=1 Tax=Butyrivibrio sp.
                     XPD2006 RepID=UPI0003B3CE41"
                     /codon_start=1
                     /transl_table=11
                     /translation="MIEGLYPPFQHWGASGTTWILSDTHFNDPDLIHAYADRPSAEEQ
                     VKRINAKCGRADTLIILGDVGDVSYVRQLRAKYKILVMGNHDSGASNYQRQIFRQKFD
                     KGLFQKHEALDEMKRLYPDCAYSITDSYDYLDNFPCWEVRADNKLFDQVFTGPVMISE
                     KLMLSHEPINMIPWAFNIHGHVHDRRIKNNSNHFNVCADVIGYEPINFNKWMKEGHLA
                     PIVSIHRDTIDNATARARKRGYRLGRKPQ*"
                     /db_xref="UniRef100_UPI0003B3CE41"
                     /db_xref="R6BL30_9FIRM"
                     /db_xref="UPI0003B3CE41"
     gene            complement(57546..57776)
                     /locus_tag="aot2015-SM02_SRR1761699_Peru_trim_clean_trim_c
                     lean_scaffold_10_curated_closed_complete_start-adj_prodiga
                     l-single_104"
     CDS             complement(57546..57776)
                     /product="hypothetical protein"
                     /codon_start=1
                     /transl_table=11
                     /translation="MKWHLFSEKRPEIGTDVLICFEPGNPFACDVCSLEEEGEGHYVW
                     WRLEKSYPVDDTDYWAEIPMPQPRIPAYKEED*"
     gene            complement(57789..58031)
                     /locus_tag="aot2015-SM02_SRR1761699_Peru_trim_clean_trim_c
                     lean_scaffold_10_curated_closed_complete_start-adj_prodiga
                     l-single_105"
     CDS             complement(57789..58031)
                     /product="hypothetical protein"
                     /codon_start=1
                     /transl_table=11
                     /translation="MNDIVMRFRTEHGQTIEMTMNDLKDAYDEYRFLTKREYILENYP
                     ESEACVDRIAARAIELEDSYHYREDDAIEQAFDEIM*"
     gene            complement(58131..58412)
                     /locus_tag="aot2015-SM02_SRR1761699_Peru_trim_clean_trim_c
                     lean_scaffold_10_curated_closed_complete_start-adj_prodiga
                     l-single_106"
     CDS             complement(58131..58412)
                     /product="hypothetical protein"
                     /codon_start=1
                     /transl_table=11
                     /translation="MAVKIRKAFTIMPDSLNDDQRYIFHGIDRAEAEEICLAFVEELL
                     DDDIQMCQRAEHYPEITWCPDWWKDVEPDLRLCEYDSFVYETSIYDFGH*"
     gene            complement(58501..58875)
                     /locus_tag="aot2015-SM02_SRR1761699_Peru_trim_clean_trim_c
                     lean_scaffold_10_curated_closed_complete_start-adj_prodiga
                     l-single_107"
     CDS             complement(58501..58875)
                     /product="hypothetical protein"
                     /codon_start=1
                     /transl_table=11
                     /translation="MELYNLYSYIEVVDDPDTFVYLWSAHYDNAEAAQSDAWNETCLR
                     YEENAKEFQLPDYDEMIERLQEFERSRGRPDTIDKKMMDHAIELAIEARDDCIDYYVV
                     PARLDERDYEDLVVIDADEYNL*"
     gene            complement(58862..59080)
                     /locus_tag="aot2015-SM02_SRR1761699_Peru_trim_clean_trim_c
                     lean_scaffold_10_curated_closed_complete_start-adj_prodiga
                     l-single_108"
     CDS             complement(58862..59080)
                     /product="hypothetical protein"
                     /codon_start=1
                     /transl_table=11
                     /translation="MTLFKINLEDCGCFCIDLDTISSFYIGFGNKLKILPIGGSDYIA
                     PITICPQDAKRLVEAWENRQERINNGTL*"
     gene            complement(59077..59274)
                     /locus_tag="aot2015-SM02_SRR1761699_Peru_trim_clean_trim_c
                     lean_scaffold_10_curated_closed_complete_start-adj_prodiga
                     l-single_109"
     CDS             complement(59077..59274)
                     /product="hypothetical protein"
                     /codon_start=1
                     /transl_table=11
                     /translation="MKRKGYDIYIGKRGAIYYLETIEETNPLVADTYAYDKALDKFGD
                     IPEVVWKAIPAVIWIPEDGRE*"
     gene            complement(59325..59570)
                     /locus_tag="aot2015-SM02_SRR1761699_Peru_trim_clean_trim_c
                     lean_scaffold_10_curated_closed_complete_start-adj_prodiga
                     l-single_110"
     CDS             complement(59325..59570)
                     /product="hypothetical protein"
                     /codon_start=1
                     /transl_table=11
                     /translation="MIFTVMHNGSPYFTVEASEIIGIAKVYNGEVNFSTVMLLKNGGS
                     YKFPFPTKDEQLNKIRQNWLLARTKTNFPTPDVIIDV*"
     gene            complement(59567..60019)
                     /locus_tag="aot2015-SM02_SRR1761699_Peru_trim_clean_trim_c
                     lean_scaffold_10_curated_closed_complete_start-adj_prodiga
                     l-single_111"
     CDS             complement(59567..60019)
                     /product="hypothetical protein"
                     /codon_start=1
                     /transl_table=11
                     /translation="MWQRTCKECAYFDDMRCKISGQPAISHNIACASFSSQHYECDIC
                     HRQIHHTEVIYDSKSNKIVCSDCCNRLSTCDNCHNGNICLFETDPSPLPKQIQKQIRQ
                     GNMFGQTIIKNPERVRQICEVKCSCWDKENQQCLKTTSHYCPNIQEVI*"
     gene            complement(60019..60474)
                     /locus_tag="aot2015-SM02_SRR1761699_Peru_trim_clean_trim_c
                     lean_scaffold_10_curated_closed_complete_start-adj_prodiga
                     l-single_112"
     CDS             complement(60019..60474)
                     /product="hypothetical protein"
                     /codon_start=1
                     /transl_table=11
                     /translation="MDAGFYRFDVHFFDGAEQNAHGFVYAKNYANAVEKVCDMVDDED
                     IADIKIEGMEPSEVLLMPDWIADKITKYDYFASDYAREDKNVQFKNVNSVLSAEKTDE
                     VMKEIEKHLTSGNYGPSDKLPLSQQSIEYINECVKNGLPIQMPDHRGEI*"
     gene            60861..61235
                     /locus_tag="aot2015-SM02_SRR1761699_Peru_trim_clean_trim_c
                     lean_scaffold_10_curated_closed_complete_start-adj_prodiga
                     l-single_113"
     CDS             60861..61235
                     /product="hypothetical protein"
                     /codon_start=1
                     /transl_table=11
                     /translation="MVIKKNSRQMPSTTSIVREKDYCDLLYAWLQCNSERENVNTSRR
                     RIEKKKVKWASIERDFTRELSDGTIEKAMSRKTIAKYFSYLIDSNLVSDEGDEYYYLT
                     VLDGSEANLIEYNTLLKMMNVF*"
     gene            61747..62175
                     /locus_tag="aot2015-SM02_SRR1761699_Peru_trim_clean_trim_c
                     lean_scaffold_10_curated_closed_complete_start-adj_prodiga
                     l-single_114"
     CDS             61747..62175
                     /product="hypothetical protein"
                     /codon_start=1
                     /transl_table=11
                     /translation="MGYHSGLNGEYSIPVEVNSKYVKHFQRCCKEEVPEKAIKVETYL
                     KDDTIYFVLPSNYKPVKICFAEELRPSAPPEGVVYGGKGNQKLNVDFHSSDPYSSGYY
                     YKDNSVNISNSINYATKTSLSPSAPETDNYVNISDTTDYA*"
     gene            62510..62893
                     /locus_tag="aot2015-SM02_SRR1761699_Peru_trim_clean_trim_c
                     lean_scaffold_10_curated_closed_complete_start-adj_prodiga
                     l-single_115"
     CDS             62510..62893
                     /product="hypothetical protein"
                     /codon_start=1
                     /transl_table=11
                     /translation="MKNEFSYDVLKNKYGKRVGNYKGRDVIVRSKYDDLGDNVYVLYD
                     CNNAFIVDGYWIANISEDGNLNRKWESPWKKQKRASAAARPLACPEGDESGENDINLD
                     VDTSLADSLLESAYNDILSDLMFKE*"
     gene            complement(63304..63678)
                     /locus_tag="aot2015-SM02_SRR1761699_Peru_trim_clean_trim_c
                     lean_scaffold_10_curated_closed_complete_start-adj_prodiga
                     l-single_116"
     CDS             complement(63304..63678)
                     /product="hypothetical protein"
                     /codon_start=1
                     /transl_table=11
                     /translation="MNKNDILTRLMNGESAEDIAKEMTAMLNDATKAYADQKKDKEKM
                     ARAEAVADAINDYAAYVGYKGAELKGEDVIKVMDSFLKFYKDPHNFKIEIPGFRFETR
                     TDKPTKKGKTVDEIINDWISRI*"
     gene            63789..64094
                     /locus_tag="aot2015-SM02_SRR1761699_Peru_trim_clean_trim_c
                     lean_scaffold_10_curated_closed_complete_start-adj_prodiga
                     l-single_117"
     CDS             63789..64094
                     /product="hypothetical protein"
                     /codon_start=1
                     /transl_table=11
                     /translation="MSNRAVYGYRAALGFGIFGAHMKAARITENFPYGGTDREFGPQR
                     PRSARCTSPFSIPHLAQFVNRQNEQKLRVDFSTLNFNPPTAGRAKFRPVPPCRYSQR*"
     gene            complement(64027..64785)
                     /locus_tag="aot2015-SM02_SRR1761699_Peru_trim_clean_trim_c
                     lean_scaffold_10_curated_closed_complete_start-adj_prodiga
                     l-single_118"
     CDS             complement(64027..64785)
                     /product="Uncharacterized protein n=1 Tax=Ruminococcus sp.
                     CAG:9 RepID=R7CQQ3_9FIRM"
                     /codon_start=1
                     /transl_table=11
                     /translation="MWRPAFLSIHIFNNFSGESLYKLTIAFCPEMRYTINNLRELEPT
                     NSTEASMNKSQFFDHEIEFIQSEDLRSFMRYYFDCIVPDYFWTIGASSSGKFHPAMSQ
                     GEGGLVRHTKAVAWFCEELLRMSQWAYLTDERKDYARVACLLHDTAKYGLHEFDKELY
                     PKHGEMAADQVRRSWLVFFESDCPYELTQAIKSHMGQWTTNKADRPFTPIDRLVHMAD
                     YVASRAFIDIPAITADYNDKAELDEISPDLPWED*"
                     /db_xref="UniRef100_R7CQQ3"
                     /db_xref="R7CQQ3_9FIRM"
                     /db_xref="cbb:CLD_2428"
     gene            complement(64859..65203)
                     /locus_tag="aot2015-SM02_SRR1761699_Peru_trim_clean_trim_c
                     lean_scaffold_10_curated_closed_complete_start-adj_prodiga
                     l-single_119"
     CDS             complement(64859..65203)
                     /product="hypothetical protein"
                     /codon_start=1
                     /transl_table=11
                     /translation="VKNKEFLYVGHYYDENGVYILKIGTTNDLKRRQQEHTRNYRKTA
                     VHRLPRNSEFIYDFSLPLSKYNTLRYEDKNRENWQKKGYGVFVRNDRFACPVKPKSVE
                     ITIRRTYQIALD*"
     gene            complement(65254..65652)
                     /locus_tag="aot2015-SM02_SRR1761699_Peru_trim_clean_trim_c
                     lean_scaffold_10_curated_closed_complete_start-adj_prodiga
                     l-single_120"
     CDS             complement(65254..65652)
                     /product="hypothetical protein"
                     /codon_start=1
                     /transl_table=11
                     /translation="MADISKTEWLKNAMAKMGWTADEAEAVWNSDREIDKGKKQDFDL
                     SKEQLKIAQKFAKTGTRKTPTAYKFTTRERKANPTKAAIIAELATFLTENSENACENV
                     EITNKERQIAFSVGENSYELTLVQKRKPKS*"
     gene            complement(65714..66133)
                     /locus_tag="aot2015-SM02_SRR1761699_Peru_trim_clean_trim_c
                     lean_scaffold_10_curated_closed_complete_start-adj_prodiga
                     l-single_121"
     CDS             complement(65714..66133)
                     /product="hypothetical protein"
                     /codon_start=1
                     /transl_table=11
                     /translation="MTNTTSSVRLTKRDYFTAILSKVDMDATYDIPKGDATVKVSGAD
                     VAGFLNHELELLDRKNTVDKKPTATQLANEGIKADIKAFLDAHKGEKYTVSALMKSVP
                     AIADASNQKVSSLVRQMVIDGLAERIEDKRKAYFTAK*"
     gene            complement(66489..66785)
                     /locus_tag="aot2015-SM02_SRR1761699_Peru_trim_clean_trim_c
                     lean_scaffold_10_curated_closed_complete_start-adj_prodiga
                     l-single_122"
     CDS             complement(66489..66785)
                     /product="hypothetical protein"
                     /codon_start=1
                     /transl_table=11
                     /translation="MIDYIYAPAKMEFNRVFVPLNNFFSTAILNLSLEIGTGYEVLTT
                     FTACRERPLHNGLCAPVLGLLCRSGLAVRTAGEHQQGNQRSSQLRWFIFVYFAY*"
     gene            complement(66904..67584)
                     /locus_tag="aot2015-SM02_SRR1761699_Peru_trim_clean_trim_c
                     lean_scaffold_10_curated_closed_complete_start-adj_prodiga
                     l-single_123"
     CDS             complement(66904..67584)
                     /product="hypothetical protein"
                     /codon_start=1
                     /transl_table=11
                     /translation="MEFPRVQDFILTIQQAVSEKPRLVKCADDLCRVIHNEYPNVKIV
                     TSNGATKECLVFPELGYVLKWSMETRDAEREVAVYQKAVDANLADFFPATMLAGYIVS
                     PRDGEAIAFTAQQIITNSAHKICWAEGGLQGRLVRIAKTVPDCRVNQIERQFRKADQN
                     GYGRDLDGLWAKVAVSLYGKRKVIALCEFVKKYHINDLHGSNIGYIGISPVILDFSGY
                     GVQDELEF*"
     gene            complement(67800..68156)
                     /locus_tag="aot2015-SM02_SRR1761699_Peru_trim_clean_trim_c
                     lean_scaffold_10_curated_closed_complete_start-adj_prodiga
                     l-single_124"
     CDS             complement(67800..68156)
                     /product="hypothetical protein"
                     /codon_start=1
                     /transl_table=11
                     /translation="MNERIADLMRKLDCTEAEAKDIIVQDAIIDKGGNPFPLTEEQEK
                     ASKKARGVGRQPTAYKFAPRERKANLTKQGIITLLTETLTTYGATDLNMSNAEREFLF
                     TLDGTKYKVVLSCPRK*"
     gene            68201..68638
                     /locus_tag="aot2015-SM02_SRR1761699_Peru_trim_clean_trim_c
                     lean_scaffold_10_curated_closed_complete_start-adj_prodiga
                     l-single_125"
     CDS             68201..68638
                     /product="hypothetical protein"
                     /codon_start=1
                     /transl_table=11
                     /translation="LGGLLAHLAEERLALILHALHLLVQHHLPNEGGQLLIAHVLADG
                     ELFEHLADGIQAVALHSGQDSGLDDLILLLGLGGLLVHGVLAVEQVDFVGDELHQLGV
                     SLNLGQFQQGGEIVALGGLAGGGVSVSHSINSFLHLVLRALPS*"
     gene            complement(69427..69960)
                     /locus_tag="aot2015-SM02_SRR1761699_Peru_trim_clean_trim_c
                     lean_scaffold_10_curated_closed_complete_start-adj_prodiga
                     l-single_126"
     CDS             complement(69427..69960)
                     /product="hypothetical protein"
                     /codon_start=1
                     /transl_table=11
                     /translation="MKARYANLRNFNRTVKTYKWLVDLFGNKEFTSEDFSKAKHDYRR
                     YTYNSLSFLRDEGIIKVVRTEQTTKEIKLDPWDAESWMIDKNGNALMTEYNWMRLPEV
                     AQSALLALNGQDFRVERKDTKTVEKEKLIYTVNPAGMLNWRKGYGRLLAMRADALAGE
                     IANLNEKRDAFLACQID*"
     gene            complement(70074..70289)
                     /locus_tag="aot2015-SM02_SRR1761699_Peru_trim_clean_trim_c
                     lean_scaffold_10_curated_closed_complete_start-adj_prodiga
                     l-single_127"
     CDS             complement(70074..70289)
                     /product="Uncharacterised protein {ECO:0000313|EMBL
                     :CRH74851.1};  TaxID=813 species="Bacteria; Chlamydiae;
                     Chlamydiales; Chlamydiaceae; Chlamydia/Chlamydophila
                     group; Chlamydia.;" source="Chlamydia trachomatis.;""
                     /codon_start=1
                     /transl_table=11
                     /translation="MPIKQVLFKGDHSDGVQAGIQLENGFVICACCGGVFEPDEIEIL
                     HVFDYWVDFSEWIGDPDLTEYRKHDTP*"
                     /db_xref="A0A0E9EWK7_CHLTH"
     gene            complement(70357..71013)
                     /locus_tag="aot2015-SM02_SRR1761699_Peru_trim_clean_trim_c
                     lean_scaffold_10_curated_closed_complete_start-adj_prodiga
                     l-single_128"
     CDS             complement(70357..71013)
                     /product="hypothetical protein"
                     /codon_start=1
                     /transl_table=11
                     /translation="MKNIYCTLDTETVGGAAHPTGMYNVGAIIHDRKGEILATTSLLV
                     MEHYDEIATDGYAKKNFPKYAERLKAGEISAIATEREAYEVIKNLCDHYGVRYVMAYN
                     SGFDFCKTCFRDLLDTFEFIDLYLMALETITHKKSYAEYCREHGKRSKNGKTCATSVE
                     AVYGYLHGNPDFEEEHTALSDAMQEMEIFLACQKMHKRYTKNVHAWDAPFEVKCFPKF
                     *"
     gene            complement(71127..71573)
                     /locus_tag="aot2015-SM02_SRR1761699_Peru_trim_clean_trim_c
                     lean_scaffold_10_curated_closed_complete_start-adj_prodiga
                     l-single_129"
     CDS             complement(71127..71573)
                     /product="Uncharacterised protein {ECO:0000313|EMBL
                     :CRH65047.1};  TaxID=813 species="Bacteria; Chlamydiae;
                     Chlamydiales; Chlamydiaceae; Chlamydia/Chlamydophila
                     group; Chlamydia.;" source="Chlamydia trachomatis.;""
                     /codon_start=1
                     /transl_table=11
                     /translation="MTIYLDLDGTVIDFYGVPNWLECLEAQDSTPYRVAKPLVNLSTL
                     ARYLNRLQARGYNIGIISWLSKSGTDKFNAEVAEVKRDWLAKHLPSVQWDEIHIVPYG
                     VPKSTCATCPASILFDDEQRNLNEWTANTHNMAYNADLLMEILRNL*"
                     /db_xref="A0A0E9E423_CHLTH"
     gene            complement(71638..72225)
                     /locus_tag="aot2015-SM02_SRR1761699_Peru_trim_clean_trim_c
                     lean_scaffold_10_curated_closed_complete_start-adj_prodiga
                     l-single_130"
     CDS             complement(71638..72225)
                     /product="Group I intron endonuclease n=1 Tax=Blautia
                     hansenii DSM 20583 RepID=C9L7B8_BLAHA"
                     /codon_start=1
                     /transl_table=11
                     /translation="LCFCETREEADAKEREYIQLYNAVNDDNFYNNAEGGTGGDGWRS
                     CQRWLEQHPEEAQAMYKRNGEHLRKWCDTHPEEYKEKCIKPMLEASHKRLKENPELVK
                     QQVIRLNQAKEKWQQEHPEEHQAQVNEWRKAGSIANSKAVICLTTNRVFESQSAAARY
                     YGVPQSNISKCLKGERKSAGVDPDTGEKLFWEFVK*"
                     /db_xref="UniRef100_C9L7B8"
     gene            72705..73142
                     /locus_tag="aot2015-SM02_SRR1761699_Peru_trim_clean_trim_c
                     lean_scaffold_10_curated_closed_complete_start-adj_prodiga
                     l-single_131"
     CDS             72705..73142
                     /product="hypothetical protein"
                     /codon_start=1
                     /transl_table=11
                     /translation="MSQMTNASFHENTMAIEPMDAMPIIGRSQQRSQTSPAVNRNEMP
                     RAITIIRIVIILFTSLKYDGFVCGKGCSTNKRVICQVICDERQSFVFVLEPLAISEAF
                     APSGYAPPLNIVVHIFDFHCRALLSRFVRRYGSVRISLQGSRE*"
     gene            complement(73081..73230)
                     /locus_tag="aot2015-SM02_SRR1761699_Peru_trim_clean_trim_c
                     lean_scaffold_10_curated_closed_complete_start-adj_prodiga
                     l-single_132"
     CDS             complement(73081..73230)
                     /product="hypothetical protein"
                     /codon_start=1
                     /transl_table=11
                     /translation="MEMIKVFNDHTGEILEKTFVDPADADDFEFILDFLEARYERYHN
                     GEQIY*"
     gene            complement(73297..73767)
                     /locus_tag="aot2015-SM02_SRR1761699_Peru_trim_clean_trim_c
                     lean_scaffold_10_curated_closed_complete_start-adj_prodiga
                     l-single_133"
     CDS             complement(73297..73767)
                     /product="hypothetical protein"
                     /codon_start=1
                     /transl_table=11
                     /translation="MNAIILFIICTAVNVVLSTIKSILTVKGNKWVAAGINALTYGFY
                     SYVIILTNIDGVSTLAKMGITAACNFIGVLAVKWVEELARKEKLWKIEMTVPTKYRAA
                     VDFDLRDIPHSYIEISNKHTLFNFYCATQAESKKVKDIVAQYGAKYFVAESKNL*"
     gene            complement(73773..73973)
                     /locus_tag="aot2015-SM02_SRR1761699_Peru_trim_clean_trim_c
                     lean_scaffold_10_curated_closed_complete_start-adj_prodiga
                     l-single_134"
     CDS             complement(73773..73973)
                     /product="hypothetical protein"
                     /codon_start=1
                     /transl_table=11
                     /translation="MNIPSKLKQVANELEQLSIEIAAEKKNLSNSEDKQAAQNLSDDL
                     FEIQSHLRTSMYWLAEAMFGED*"
     gene            complement(74120..74491)
                     /locus_tag="aot2015-SM02_SRR1761699_Peru_trim_clean_trim_c
                     lean_scaffold_10_curated_closed_complete_start-adj_prodiga
                     l-single_135"
     CDS             complement(74120..74491)
                     /product="hypothetical protein"
                     /codon_start=1
                     /transl_table=11
                     /translation="MSDFQKLTLKKWARNFLILCGFILLVYGMFKSTFVLYAAVAILT
                     LTIAGACAYTLISSIRWDWRLRGKLTEDEYKAYQSCDRWFGFQDDKYLPTDEQIVWMA
                     ENTNNSCDTLWSMYNKLTEGH*"
     gene            complement(74506..74682)
                     /locus_tag="aot2015-SM02_SRR1761699_Peru_trim_clean_trim_c
                     lean_scaffold_10_curated_closed_complete_start-adj_prodiga
                     l-single_136"
     CDS             complement(74506..74682)
                     /product="hypothetical protein"
                     /codon_start=1
                     /transl_table=11
                     /translation="VFNIVLALIAVGGCAWAIIRSILWRNEKYLSTEEQIREMMDETS
                     ISTETLWNLFDRLN*"
     gene            complement(74675..74893)
                     /locus_tag="aot2015-SM02_SRR1761699_Peru_trim_clean_trim_c
                     lean_scaffold_10_curated_closed_complete_start-adj_prodiga
                     l-single_137"
     CDS             complement(74675..74893)
                     /product="hypothetical protein"
                     /codon_start=1
                     /transl_table=11
                     /translation="MDLKQAYQAVFADLRECPMFHGRYDAINGNPYFMSGIETVMEVI
                     ANRAYDDDFAEKFSNEFTDNMLRSRESV*"
     gene            complement(75108..75356)
                     /locus_tag="aot2015-SM02_SRR1761699_Peru_trim_clean_trim_c
                     lean_scaffold_10_curated_closed_complete_start-adj_prodiga
                     l-single_138"
     CDS             complement(75108..75356)
                     /product="hypothetical protein"
                     /codon_start=1
                     /transl_table=11
                     /translation="MKIILIIYIIGIVLYWLGIASIISTMKKNKEQAQEVFKNRGESK
                     RSPFSNWLTVITGSIIPIFHYAVAFLYIFKPDFIFGKE*"
     gene            complement(75678..75905)
                     /locus_tag="aot2015-SM02_SRR1761699_Peru_trim_clean_trim_c
                     lean_scaffold_10_curated_closed_complete_start-adj_prodiga
                     l-single_139"
     CDS             complement(75678..75905)
                     /product="hypothetical protein"
                     /codon_start=1
                     /transl_table=11
                     /translation="MEVIKAPIYVKMTEKERKTLRDAYDILNELYDVIADNDCDYVGD
                     TCGNTYDRVDVALTANVLQMLAPTEKVEIGK*"
     gene            complement(75920..76150)
                     /locus_tag="aot2015-SM02_SRR1761699_Peru_trim_clean_trim_c
                     lean_scaffold_10_curated_closed_complete_start-adj_prodiga
                     l-single_140"
     CDS             complement(75920..76150)
                     /product="hypothetical protein"
                     /codon_start=1
                     /transl_table=11
                     /translation="MEFIESPIYVKLSDEERNSLHEVYVILNDLVNAAEENDCEYVGN
                     PLTGDGYGRFDLSQAAEICRVFAPAEKLEISN*"
     gene            complement(76222..76530)
                     /locus_tag="aot2015-SM02_SRR1761699_Peru_trim_clean_trim_c
                     lean_scaffold_10_curated_closed_complete_start-adj_prodiga
                     l-single_141"
     CDS             complement(76222..76530)
                     /product="hypothetical protein"
                     /codon_start=1
                     /transl_table=11
                     /translation="MSNHLTEERANRLALLQEYLGYSDRVMIEVIDQRQTARLRLLST
                     GIILVLDLYENFIITAYPATFERAVAIYKSAGKNRLPQQLVKRIRKNEERHPEFYVVK
                     *"
     gene            complement(76547..76723)
                     /locus_tag="aot2015-SM02_SRR1761699_Peru_trim_clean_trim_c
                     lean_scaffold_10_curated_closed_complete_start-adj_prodiga
                     l-single_142"
     CDS             complement(76547..76723)
                     /product="hypothetical protein"
                     /codon_start=1
                     /transl_table=11
                     /translation="MATIAILAILALAGFAGVQCVGGYMVYRQTHDWHFLVGSILYGV
                     ACIGLVRFVFNMGW*"
     gene            complement(76976..77155)
                     /locus_tag="aot2015-SM02_SRR1761699_Peru_trim_clean_trim_c
                     lean_scaffold_10_curated_closed_complete_start-adj_prodiga
                     l-single_143"
     CDS             complement(76976..77155)
                     /product="hypothetical protein"
                     /codon_start=1
                     /transl_table=11
                     /translation="MNYSKTFIAAAIRYGEYVVDEMYTTWDRHDYRLRAIRYNGKLYW
                     HKMVDGELVEFKILK*"
     gene            complement(77166..77387)
                     /locus_tag="aot2015-SM02_SRR1761699_Peru_trim_clean_trim_c
                     lean_scaffold_10_curated_closed_complete_start-adj_prodiga
                     l-single_144"
     CDS             complement(77166..77387)
                     /product="hypothetical protein"
                     /codon_start=1
                     /transl_table=11
                     /translation="MEYSVVVNNVEVVRVSGDEAAWNKFEIACELVRLMLADGGFGEA
                     WAELREMNGEPIARFDENGMSECGAVRGM*"
     gene            complement(77471..77743)
                     /locus_tag="aot2015-SM02_SRR1761699_Peru_trim_clean_trim_c
                     lean_scaffold_10_curated_closed_complete_start-adj_prodiga
                     l-single_145"
     CDS             complement(77471..77743)
                     /product="hypothetical protein"
                     /codon_start=1
                     /transl_table=11
                     /translation="MTREYKVRFIDSEAQHSETATIQWDVDTSLCDLIEEQLYILWEL
                     RPLEREWRRQFCTNGWTRFIYGLYEQFSVSYPWDNSNIITVEKIQA*"
     gene            77833..77958
                     /locus_tag="aot2015-SM02_SRR1761699_Peru_trim_clean_trim_c
                     lean_scaffold_10_curated_closed_complete_start-adj_prodiga
                     l-single_146"
     CDS             77833..77958
                     /product="hypothetical protein"
                     /codon_start=1
                     /transl_table=11
                     /translation="MYDFCLICLLIKLLGHGIMVNFARQDRGRATEYNTNGAECQ*"
     gene            complement(78034..78225)
                     /locus_tag="aot2015-SM02_SRR1761699_Peru_trim_clean_trim_c
                     lean_scaffold_10_curated_closed_complete_start-adj_prodiga
                     l-single_147"
     CDS             complement(78034..78225)
                     /product="hypothetical protein"
                     /codon_start=1
                     /transl_table=11
                     /translation="MTNFEQYLENLMGMKKAEIINEGITWGIWANTEGNKAELMKWKK
                     VLLARSLADRLERLERRGY*"
     gene            complement(78336..78644)
                     /locus_tag="aot2015-SM02_SRR1761699_Peru_trim_clean_trim_c
                     lean_scaffold_10_curated_closed_complete_start-adj_prodiga
                     l-single_148"
     CDS             complement(78336..78644)
                     /product="hypothetical protein"
                     /codon_start=1
                     /transl_table=11
                     /translation="MINIRSIRKLGNNDGLTLKLGKKVNYKSGWQVATEGIECKTAQE
                     AIDAVRDYGGNCGVWFSEGVYYIDKSKRVATKREAMEIGKACNQISVLKWATMTLAYC
                     *"
     gene            complement(78875..79063)
                     /locus_tag="aot2015-SM02_SRR1761699_Peru_trim_clean_trim_c
                     lean_scaffold_10_curated_closed_complete_start-adj_prodiga
                     l-single_149"
     CDS             complement(78875..79063)
                     /product="hypothetical protein"
                     /codon_start=1
                     /transl_table=11
                     /translation="MKNIYEIENIIDEIPADDWAGICNLMDYYYQSNFSADAEQRLAR
                     AIAPYGLTAEEILTWDAE*"
     gene            79150..79458
                     /locus_tag="aot2015-SM02_SRR1761699_Peru_trim_clean_trim_c
                     lean_scaffold_10_curated_closed_complete_start-adj_prodiga
                     l-single_150"
     CDS             79150..79458
                     /product="hypothetical protein"
                     /codon_start=1
                     /transl_table=11
                     /translation="LRPIFLLDFQNFLAQLAGLEYAANAHNVGFPQKPYCDVVGFVTR
                     TGDDGKGLPLGVDTDVGISDSACHCHFLLNTFPRTCQDRNGQSWSCPAVRTFPHPRQA
                     *"
     gene            complement(79367..79603)
                     /locus_tag="aot2015-SM02_SRR1761699_Peru_trim_clean_trim_c
                     lean_scaffold_10_curated_closed_complete_start-adj_prodiga
                     l-single_151"
     CDS             complement(79367..79603)
                     /product="hypothetical protein"
                     /codon_start=1
                     /transl_table=11
                     /translation="MSNIYGVCYTTKEPVVYNRGTQWEKTCSDFLFVQANKDNGTKLV
                     DKLNAMLAEGVEKYELLDMTKIDHFYLDKSEEMY*"
     gene            complement(80463..80738)
                     /locus_tag="aot2015-SM02_SRR1761699_Peru_trim_clean_trim_c
                     lean_scaffold_10_curated_closed_complete_start-adj_prodiga
                     l-single_152"
     CDS             complement(80463..80738)
                     /product="hypothetical protein"
                     /codon_start=1
                     /transl_table=11
                     /translation="MAVAVLIRNKYKLHKKSLTNLCILPIDTHPEIWYNSIINQGGIV
                     YVYHLQSRALHHRGCCHRWYWHLDVPHLPPSLREVFCCPKIVKNLTM*"
     gene            complement(81071..81214)
                     /locus_tag="aot2015-SM02_SRR1761699_Peru_trim_clean_trim_c
                     lean_scaffold_10_curated_closed_complete_start-adj_prodiga
                     l-single_153"
     CDS             complement(81071..81214)
                     /product="hypothetical protein"
                     /codon_start=1
                     /transl_table=11
                     /translation="MPKYKSFGNALAAKMQKKANYYATKAVHQIVWGENPKRGRPKKE
                     NKK*"
     gene            complement(81217..81381)
                     /locus_tag="aot2015-SM02_SRR1761699_Peru_trim_clean_trim_c
                     lean_scaffold_10_curated_closed_complete_start-adj_prodiga
                     l-single_154"
     CDS             complement(81217..81381)
                     /product="hypothetical protein"
                     /codon_start=1
                     /transl_table=11
                     /translation="MEFYTIEYNGEIYVGVRVSKRYGSRIEYLRAKEVLDDLGIEIPQ
                     KLTDAINGVI*"
     gene            complement(81539..81832)
                     /locus_tag="aot2015-SM02_SRR1761699_Peru_trim_clean_trim_c
                     lean_scaffold_10_curated_closed_complete_start-adj_prodiga
                     l-single_155"
     CDS             complement(81539..81832)
                     /product="hypothetical protein"
                     /codon_start=1
                     /transl_table=11
                     /translation="MKIYKYLIETPGSTHIMDHLTDIVSTGLDVNNNPCVWAVYDEKA
                     PEKYFQINAVGTGWELDKYVNNNDKYLGVINDGEYIWHIIKSSGEKCHVMEEK*"
     gene            complement(81834..82088)
                     /locus_tag="aot2015-SM02_SRR1761699_Peru_trim_clean_trim_c
                     lean_scaffold_10_curated_closed_complete_start-adj_prodiga
                     l-single_156"
     CDS             complement(81834..82088)
                     /product="hypothetical protein"
                     /codon_start=1
                     /transl_table=11
                     /translation="MGVSFNQYINLEQLTEAGYTCILLGEGQDYWPYIKNNMIIYVDN
                     IDTKINCYPLHCPIFVYNKNQVINAEDRDVRVWAEVLKEE*"
     gene            complement(82144..82350)
                     /locus_tag="aot2015-SM02_SRR1761699_Peru_trim_clean_trim_c
                     lean_scaffold_10_curated_closed_complete_start-adj_prodiga
                     l-single_157"
     CDS             complement(82144..82350)
                     /product="hypothetical protein"
                     /codon_start=1
                     /transl_table=11
                     /translation="LGAYVIVIFWIIISALVMFEYIDAIQSAGENKLIVCLIFFIGGP
                     IFAASDLLQRILDIFLPEGWNGDD*"
     gene            complement(82335..82733)
                     /locus_tag="aot2015-SM02_SRR1761699_Peru_trim_clean_trim_c
                     lean_scaffold_10_curated_closed_complete_start-adj_prodiga
                     l-single_158"
     CDS             complement(82335..82733)
                     /product="hypothetical protein"
                     /codon_start=1
                     /transl_table=11
                     /translation="MVIAIVILSILLILSIIYNILFTKGVVKLLDPETIEQKYNLIAD
                     YYEDANNIEESFPCCLLLHLQFNAKEFAKITDFSNYENSNIIAYSVLSKSPPPPGYAN
                     QLEKDSSIRMLIRNVRVNKYKDGEYFWEPM*"
     gene            82905..83195
                     /locus_tag="aot2015-SM02_SRR1761699_Peru_trim_clean_trim_c
                     lean_scaffold_10_curated_closed_complete_start-adj_prodiga
                     l-single_159"
     CDS             82905..83195
                     /product="Uncharacterized protein {ECO:0000313|EMBL
                     :KFZ25879.1};  TaxID=1541960 species="Bacteria;
                     Tenericutes; Mollicutes.;" source="Mollicutes bacterium
                     HR2.;""
                     /codon_start=1
                     /transl_table=11
                     /translation="MIKLDYSLQTPEERNELVKKILEETPDPSPRYLEILGDYIILCM
                     EKQEKKERKLLTDNRMATVNKRETSFEGLVSQFENGEDGIYNLITENKNTIF*"
                     /db_xref="A0A094IJG9_9MOLU"
     gene            83388..83669
                     /locus_tag="aot2015-SM02_SRR1761699_Peru_trim_clean_trim_c
                     lean_scaffold_10_curated_closed_complete_start-adj_prodiga
                     l-single_160"
     CDS             83388..83669
                     /product="hypothetical protein"
                     /codon_start=1
                     /transl_table=11
                     /translation="MTKITRSRNFIPLEDTTCIFDDDGYPIPDGISLLDPRVCSAILC
                     NYSRLKQDSWGDFERDLWYIMEDFDNLCTIALKDYPLYDRIVEYKIDGL*"
     gene            84009..84362
                     /locus_tag="aot2015-SM02_SRR1761699_Peru_trim_clean_trim_c
                     lean_scaffold_10_curated_closed_complete_start-adj_prodiga
                     l-single_161"
     CDS             84009..84362
                     /product="hypothetical protein"
                     /codon_start=1
                     /transl_table=11
                     /translation="MAVDNSNKVYYCERCNRTMGADQFYTSNNLEKYPNDGKLPQCKK
                     CITMLVDNWNPETYMWILQEIDVPYVPDEWSKLMMKYGQDKSKLTGMSILGRYLSKMK
                     LKQYKDYRWKDSEFL*"
                     /db_xref="cbn:CbC4_4192"
     gene            84603..84749
                     /locus_tag="aot2015-SM02_SRR1761699_Peru_trim_clean_trim_c
                     lean_scaffold_10_curated_closed_complete_start-adj_prodiga
                     l-single_162"
     CDS             84603..84749
                     /product="hypothetical protein"
                     /codon_start=1
                     /transl_table=11
                     /translation="MKWGKAYKPEEWVKLEQLYEEMMSSYDIRGAGHIDTLKLICKTS
                     LKAN*"
     gene            84786..85181
                     /locus_tag="aot2015-SM02_SRR1761699_Peru_trim_clean_trim_c
                     lean_scaffold_10_curated_closed_complete_start-adj_prodiga
                     l-single_163"
     CDS             84786..85181
                     /product="Uncharacterized protein {ECO:0000313|EMBL
                     :KFZ25884.1};  TaxID=1541960 species="Bacteria;
                     Tenericutes; Mollicutes.;" source="Mollicutes bacterium
                     HR2.;""
                     /codon_start=1
                     /transl_table=11
                     /translation="MSKVYDSLMKSGNFTAAQNKADTGEAFDSIGELVAMCETEGFIP
                     RYYTEGPKDKVDETLQDLKNYTHTLVTEEMNLGNLIEGAIKKMQEEENKEEDQDIEED
                     LTMEEIDHLKDEDLIEYNDFLEEESEIDA*"
                     /db_xref="A0A094IJH1_9MOLU"
     gene            85420..85614
                     /locus_tag="aot2015-SM02_SRR1761699_Peru_trim_clean_trim_c
                     lean_scaffold_10_curated_closed_complete_start-adj_prodiga
                     l-single_164"
     CDS             85420..85614
                     /product="Uncharacterized protein {ECO:0000313|EMBL
                     :KFZ25885.1};  TaxID=1541960 species="Bacteria;
                     Tenericutes; Mollicutes.;" source="Mollicutes bacterium
                     HR2.;""
                     /codon_start=1
                     /transl_table=11
                     /translation="MRHKYIYAVFPRAYSKSFLSMMVLMCRAILYPRCKLFITSGGKE
                     QAAGIVKEKVQEICTLIPAF*"
                     /db_xref="A0A094IDY3_9MOLU"
     gene            85807..85959
                     /locus_tag="aot2015-SM02_SRR1761699_Peru_trim_clean_trim_c
                     lean_scaffold_10_curated_closed_complete_start-adj_prodiga
                     l-single_165"
     CDS             85807..85959
                     /product="hypothetical protein"
                     /codon_start=1
                     /transl_table=11
                     /translation="MNISRMCMDGTTQPDETLNKSQIYITTAGYKNTFPYDKLIQLLV
                     WEIVKP*"
     gene            85972..86160
                     /locus_tag="aot2015-SM02_SRR1761699_Peru_trim_clean_trim_c
                     lean_scaffold_10_curated_closed_complete_start-adj_prodiga
                     l-single_166"
     CDS             85972..86160
                     /product="Uncharacterized protein {ECO:0000313|EMBL
                     :KFZ25888.1};  TaxID=1541960 species="Bacteria;
                     Tenericutes; Mollicutes.;" source="Mollicutes bacterium
                     HR2.;""
                     /codon_start=1
                     /transl_table=11
                     /translation="MGGTYRIPVLMKLLDANFIKDLKMDGTFNESSFDREYESKWSGT
                     VEDAFFNAEIFDRNRILN*"
                     /db_xref="A0A094KUY1_9MOLU"
     gene            86263..86448
                     /locus_tag="aot2015-SM02_SRR1761699_Peru_trim_clean_trim_c
                     lean_scaffold_10_curated_closed_complete_start-adj_prodiga
                     l-single_167"
     CDS             86263..86448
                     /product="Uncharacterized protein n=1 Tax=Bacillus cereus
                     HuA3-9 RepID=R8CIX3_BACCE"
                     /codon_start=1
                     /transl_table=11
                     /translation="VTPQSQGGSIKSLVNLYTLSDEHFEDQTIKLKKLYYKYNADRIV
                     IDGNGLGIGLIDYMVKT*"
                     /db_xref="UniRef100_R8CIX3"
                     /db_xref="A0A0E9E528_CHLTH"
                     /db_xref="R8CIX3_BACCE"
     gene            86551..86709
                     /locus_tag="aot2015-SM02_SRR1761699_Peru_trim_clean_trim_c
                     lean_scaffold_10_curated_closed_complete_start-adj_prodiga
                     l-single_168"
     CDS             86551..86709
                     /product="hypothetical protein"
                     /codon_start=1
                     /transl_table=11
                     /translation="MYIIKANAPLNTEAHAIAKSQLASGKVKFLIDERVAKNKLLAKK
                     KGQTMTPE*"
     gene            86764..86940
                     /locus_tag="aot2015-SM02_SRR1761699_Peru_trim_clean_trim_c
                     lean_scaffold_10_curated_closed_complete_start-adj_prodiga
                     l-single_169"
     CDS             86764..86940
                     /product="Uncharacterized protein n=1 Tax=Bacillus cereus
                     HuA3-9 RepID=R8CIX3_BACCE"
                     /codon_start=1
                     /transl_table=11
                     /translation="MNLREETEGVNIILKQANKSIRKDKFSAFEYGLYYLKLEEDKKK
                     KRKKFNAKDWCFLN*"
                     /db_xref="UniRef100_R8CIX3"
                     /db_xref="R8CIX3_BACCE"
     gene            86951..87124
                     /locus_tag="aot2015-SM02_SRR1761699_Peru_trim_clean_trim_c
                     lean_scaffold_10_curated_closed_complete_start-adj_prodiga
                     l-single_170"
     CDS             86951..87124
                     /product="hypothetical protein"
                     /codon_start=1
                     /transl_table=11
                     /translation="MRASRGEIKIEEILRQAELPFKMEYIFPDLKAPSGRPLRFDFVV
                     FDDDGRIDFIIEY*"
     gene            87518..87934
                     /locus_tag="aot2015-SM02_SRR1761699_Peru_trim_clean_trim_c
                     lean_scaffold_10_curated_closed_complete_start-adj_prodiga
                     l-single_171"
     CDS             87518..87934
                     /product="Uncharacterized protein n=1 Tax=Clostridium
                     difficile CD160 RepID=T3DL87_CLODI"
                     /codon_start=1
                     /transl_table=11
                     /translation="MVTKNDVLRAMINRDIVEMRRISNLFYDISGIYERVCNYFAYLY
                     RYDWYVAPEILDDTVKDEKVLKDFSKLLNYLDNTYIKKICGDIAQSIMKNGCYYGYIV
                     QSANSLMLQELPASYCRSRYFVAGMPAIEFDMRFFD*"
                     /db_xref="UniRef100_T3DL87"
                     /db_xref="A0A094IDY5_9MOLU"
                     /db_xref="T3DL87_CLODI"
     gene            88226..88708
                     /locus_tag="aot2015-SM02_SRR1761699_Peru_trim_clean_trim_c
                     lean_scaffold_10_curated_closed_complete_start-adj_prodiga
                     l-single_172"
     CDS             88226..88708
                     /product="hypothetical protein"
                     /codon_start=1
                     /transl_table=11
                     /translation="MDKNGDLIFDIDESRDIHNNAVAMLSRAIGVDVLTTFTDVQSID
                     LSDKNTTTTTDDLAKVERTVYNNLGISQNLFNTDGNLSLEKSILNDESTVRNLLLQFN
                     IFFDRIVKMKVANNKKYSFKFYMLETTQYNYKEMSKLYKEQTQLGYSKMLPQIALGHS
                     *"
     gene            88993..89316
                     /locus_tag="aot2015-SM02_SRR1761699_Peru_trim_clean_trim_c
                     lean_scaffold_10_curated_closed_complete_start-adj_prodiga
                     l-single_173"
     CDS             88993..89316
                     /product="Uncharacterized protein n=1 Tax=Bacillus cereus
                     HuA3-9 RepID=R8CIR1_BACCE"
                     /codon_start=1
                     /transl_table=11
                     /translation="MKHQSIKLETPCEFINVTPINPLISKCQIKVCYVGDEPNRNRSI
                     ISKEIAREMANSLPGSPIVGFYNESNGDFEEHNRIIDISNGKFEMKDTTRPYGFVDLG
                     AKVWF*"
                     /db_xref="UniRef100_R8CIR1"
                     /db_xref="R8CIR1_BACCE"
     gene            89629..90585
                     /locus_tag="aot2015-SM02_SRR1761699_Peru_trim_clean_trim_c
                     lean_scaffold_10_curated_closed_complete_start-adj_prodiga
                     l-single_174"
     CDS             89629..90585
                     /product="Positive regulator of mannosylphosphate
                     transferase, putative (Fragment) n=1 Tax=Candida maltosa
                     (strain Xu316) RepID=M3JXA0_CANMX"
                     /codon_start=1
                     /transl_table=11
                     /translation="MMNELKELLKEGGAKVFNRYAVEIGDSLWSALWEYVNKAFPDGS
                     NNYCSKYRIDGVFEDNSQKFAILQDRGDMKYYRLNFSLNDSDGLVPGEGLIEVTKSYN
                     PAAEPQFALEAVEAYETEFKKKQEEEEENKKANDDKGDNSDDPEKKKDDNSSKNNGQK
                     SENEDDDPSKDDKDDKKKKKYSLDEIEEYVNLKAQYEELQNKFSLLEAENKTLSETNT
                     SLIEFKNSIERKDKEAMIQSFYMLSDDDKKDVIDNIDKYSVDDIEAKLSVICVRNKVN
                     FNLDDDNNDKGPTTYNLSNLDNDSDAGMPAWVKAVLESANKN*"
                     /db_xref="UniRef100_M3JXA0"
                     /db_xref="M3JXA0_CANMX"
                     /db_xref="fma:FMG_0229"
     gene            90604..91080
                     /locus_tag="aot2015-SM02_SRR1761699_Peru_trim_clean_trim_c
                     lean_scaffold_10_curated_closed_complete_start-adj_prodiga
                     l-single_175"
     CDS             90604..91080
                     /product="hypothetical protein"
                     /codon_start=1
                     /transl_table=11
                     /translation="MFKDFLNSHLGVGKNPPKSQAKYVEFGYGQVEPNHLSAQRTAQI
                     YAQLPANKDINILENGQFVKYDYAANDNGIGEVNFTGKGEWMLVYNEIKLYRDHPDGT
                     KQWDCEFAMLKDDYQARIYSPYDWEHTEVEYGGRFWNGVDETGADHKVLEHTVSLD*"
     gene            91309..91536
                     /locus_tag="aot2015-SM02_SRR1761699_Peru_trim_clean_trim_c
                     lean_scaffold_10_curated_closed_complete_start-adj_prodiga
                     l-single_176"
     CDS             91309..91536
                     /product="hypothetical protein"
                     /codon_start=1
                     /transl_table=11
                     /translation="MTPGTAMVPRVFKTNVGDHYTTNMINEDSVSVGDILAPDAKGIL
                     AKDESQDMKWQVVKVYTMPDGQRGAKILRIA*"
     gene            91554..92660
                     /locus_tag="aot2015-SM02_SRR1761699_Peru_trim_clean_trim_c
                     lean_scaffold_10_curated_closed_complete_start-adj_prodiga
                     l-single_177"
     CDS             91554..92660
                     /product="Uncharacterized protein n=2 Tax=Paenibacillus
                     RepID=F5LC78_9BACL"
                     /codon_start=1
                     /transl_table=11
                     /translation="MLDRNNLVALMKTVAKADPSSPVAYSYNGQNLSYEALNDTLRNE
                     MNELAGTNALYRENKNLIFSMIEETLDEVLPKKVSQSYEQFAEVKQFAQGDKPIFRRP
                     LNTRARAKQFVTRVGLAGIYEVFKLGPAENESFEVRTSAIGGAAQIGFEEFLDGRVDF
                     AEVTKIIMDGMDELIYKEVALALKSSINQLPPANRVAAAGFDEGAMDRLITIASAYGT
                     PTIYCTYEFAVRMIPNEAWRYTEAMKTELWNTGRLASYKGTKVVILEQGFEDESNTRK
                     VIDPGYAWIIPTGVDGKPVKIAFEGGTIVDEFSNYDRSREIQVYKKVGVGCMLANNIC
                     SYVDTSLMGQMYTWNYDGVTGKVATYDGRLSGQI*"
                     /db_xref="UniRef100_F5LC78"
                     /db_xref="A0A094IJH7_9MOLU"
                     /db_xref="F5LC78_9BACL"
     gene            92749..93336
                     /locus_tag="aot2015-SM02_SRR1761699_Peru_trim_clean_trim_c
                     lean_scaffold_10_curated_closed_complete_start-adj_prodiga
                     l-single_178"
     CDS             92749..93336
                     /product="Uncharacterized protein {ECO:0000313|EMBL
                     :KFZ25895.1};  TaxID=1541960 species="Bacteria;
                     Tenericutes; Mollicutes.;" source="Mollicutes bacterium
                     HR2.;""
                     /codon_start=1
                     /transl_table=11
                     /translation="MIRSEDMFNVKNRSTSVVVYRIPESNLRREWAPGEVKRIPFGEL
                     EKLTYQPGGRELIANFLQIMENEVTDDLNVHREPEYNMSEEQVRDLILNGSIDAFLDA
                     LDFAPIGVIDLIKTMSVQLPITDMAKREALKAKTGFDVDKAIENDRASKEDDKKETIA
                     DKPAERRVTESAPAGRRTSGNAYKVVKQTETKSAE*"
                     /db_xref="A0A094IDY9_9MOLU"
     gene            93358..93531
                     /locus_tag="aot2015-SM02_SRR1761699_Peru_trim_clean_trim_c
                     lean_scaffold_10_curated_closed_complete_start-adj_prodiga
                     l-single_179"
     CDS             93358..93531
                     /product="Uncharacterized protein {ECO:0000313|EMBL
                     :KFZ25896.1};  TaxID=1541960 species="Bacteria;
                     Tenericutes; Mollicutes.;" source="Mollicutes bacterium
                     HR2.;""
                     /codon_start=1
                     /transl_table=11
                     /translation="MGTKFTDIYNRFLGKITDDLYIELTPEDTIKDLRAILLNILPEF
                     EFPRFDIYDYTID*"
                     /db_xref="A0A094J097_9MOLU"
     gene            93935..94108
                     /locus_tag="aot2015-SM02_SRR1761699_Peru_trim_clean_trim_c
                     lean_scaffold_10_curated_closed_complete_start-adj_prodiga
                     l-single_180"
     CDS             93935..94108
                     /product="hypothetical protein"
                     /codon_start=1
                     /transl_table=11
                     /translation="MITKYHTDISDEVMEKNIVRLTNQLWKLIPMRENEEDWDKQLNT
                     VIIEIAGLNEIFI*"
     gene            94234..94347
                     /locus_tag="aot2015-SM02_SRR1761699_Peru_trim_clean_trim_c
                     lean_scaffold_10_curated_closed_complete_start-adj_prodiga
                     l-single_181"
     CDS             94234..94347
                     /product="hypothetical protein"
                     /codon_start=1
                     /transl_table=11
                     /translation="MPKRPERMEKLLPYGLNTNKSVNLVGARLGDTSIKIP*"
     gene            94750..94917
                     /locus_tag="aot2015-SM02_SRR1761699_Peru_trim_clean_trim_c
                     lean_scaffold_10_curated_closed_complete_start-adj_prodiga
                     l-single_182"
     CDS             94750..94917
                     /product="hypothetical protein"
                     /codon_start=1
                     /transl_table=11
                     /translation="MMDDELNVVYVASRGPVETKIDYIQKHTTSVDNPNYSLNLLIPK
                     NEKTLKFFKRY*"
     gene            94993..95331
                     /locus_tag="aot2015-SM02_SRR1761699_Peru_trim_clean_trim_c
                     lean_scaffold_10_curated_closed_complete_start-adj_prodiga
                     l-single_183"
     CDS             94993..95331
                     /product="hypothetical protein"
                     /codon_start=1
                     /transl_table=11
                     /translation="MTGVIEVNAVEYYANEFTDDRDAGLADVFKIPDPILKRKIIDDN
                     KDNNKILNIVGETFIKPKKEYDFNLNIKNIRGTWKIEGNDVPVQIISEGTNDKGFATI
                     KLKWDSTYSG*"
     gene            95411..95572
                     /locus_tag="aot2015-SM02_SRR1761699_Peru_trim_clean_trim_c
                     lean_scaffold_10_curated_closed_complete_start-adj_prodiga
                     l-single_184"
     CDS             95411..95572
                     /product="hypothetical protein"
                     /codon_start=1
                     /transl_table=11
                     /translation="MRIDGYHIPKSSFLSMEKDTGIIVNEILKNNRLKKLLYYTTSDA
                     MEKPNLTED*"
     gene            95891..96013
                     /locus_tag="aot2015-SM02_SRR1761699_Peru_trim_clean_trim_c
                     lean_scaffold_10_curated_closed_complete_start-adj_prodiga
                     l-single_185"
     CDS             95891..96013
                     /product="hypothetical protein"
                     /codon_start=1
                     /transl_table=11
                     /translation="MYRTVHGGEDEKYMPTYPDKNSGKIKEEQFIKEFKDYISK*"
     gene            96013..96141
                     /locus_tag="aot2015-SM02_SRR1761699_Peru_trim_clean_trim_c
                     lean_scaffold_10_curated_closed_complete_start-adj_prodiga
                     l-single_186"
     CDS             96013..96141
                     /product="hypothetical protein"
                     /codon_start=1
                     /transl_table=11
                     /translation="MDYRLNLICGTDMLIPECNLVAHQPRIKEISFIGESDFFIGA*"
     gene            96769..97845
                     /locus_tag="aot2015-SM02_SRR1761699_Peru_trim_clean_trim_c
                     lean_scaffold_10_curated_closed_complete_start-adj_prodiga
                     l-single_187"
     CDS             96769..97845
                     /product="Uncharacterized protein n=2 Tax=Clostridium
                     botulinum RepID=F4AB61_CLOBO"
                     /codon_start=1
                     /transl_table=11
                     /translation="MKFGVREICDVVLKAKSAQKIGNKVFYAGEPVIYFDTLKTSSLE
                     GAATTVYAQGGRGNSRLVAWEGERTLTFTMEDALISPEGFMILSGAGLIAANADKPIY
                     QHITETVDASDSLRFKFDATGFKFAVYTENKPYLPGNAGDNFAYVMFMKNGEITTEPY
                     IPVHEGDDTAIDSEAMPETVTDLDGKTYYRVAVMDHKMYVGLASYEDEQNKGHKYESE
                     SGDPAYDVVTLPNRLKFDSVLVDYYTERKSGATQMEITADKFGGNYYLEASTLFRDTN
                     GVDMPAEFIIPNCKIQSNFTFTMASSGDPSTFTFTLDAFPDYTRFDHSKKVLAAIQVI
                     EYLDNDDLHRHSTVHQKSHDSYNW*"
                     /db_xref="UniRef100_F4AB61"
                     /db_xref="A0A094IFN9_9MOLU"
                     /db_xref="cbn:CbC4_4178"
                     /db_xref="F4AB61_CLOBO"
     gene            98320..98526
                     /locus_tag="aot2015-SM02_SRR1761699_Peru_trim_clean_trim_c
                     lean_scaffold_10_curated_closed_complete_start-adj_prodiga
                     l-single_188"
     CDS             98320..98526
                     /product="hypothetical protein"
                     /codon_start=1
                     /transl_table=11
                     /translation="MALEKHFEDMKNSINKVKLTKVEGHNIHLALGKYYKNTEWYKRV
                     QDTHMTNKSLFDIFYSGNKVAAQG*"
     gene            98527..98763
                     /locus_tag="aot2015-SM02_SRR1761699_Peru_trim_clean_trim_c
                     lean_scaffold_10_curated_closed_complete_start-adj_prodiga
                     l-single_189"
     CDS             98527..98763
                     /product="hypothetical protein"
                     /codon_start=1
                     /transl_table=11
                     /translation="MYDAFINHISRKHVEYLRALNNLENPIIVSPFEKSVYNEEGRWN
                     FIQLVMDSLNSTAWYRGGDAIAADNRTRKILFNI*"
     gene            99255..99575
                     /locus_tag="aot2015-SM02_SRR1761699_Peru_trim_clean_trim_c
                     lean_scaffold_10_curated_closed_complete_start-adj_prodiga
                     l-single_190"
     CDS             99255..99575
                     /product="hypothetical protein"
                     /codon_start=1
                     /transl_table=11
                     /translation="MIMAYTNVSFTDKQKEDPKKLYDLVVGSGFSAKVFGEINPGEYA
                     QIKSWVAETIHSIYEYKNSAAGILDIISTDYKDTTFDMEQLTNDIQNPETLGLLKDVL
                     TKLG*"
     gene            100229..100456
                     /locus_tag="aot2015-SM02_SRR1761699_Peru_trim_clean_trim_c
                     lean_scaffold_10_curated_closed_complete_start-adj_prodiga
                     l-single_191"
     CDS             100229..100456
                     /product="hypothetical protein"
                     /codon_start=1
                     /transl_table=11
                     /translation="MDKFADKANKAAKALSTSTLNYTDASLIYYQQGLSDKEVEDRTA
                     VTIKMANAAGESADKISDQLTAVWNNFYDGS*"
     gene            100460..101005
                     /locus_tag="aot2015-SM02_SRR1761699_Peru_trim_clean_trim_c
                     lean_scaffold_10_curated_closed_complete_start-adj_prodiga
                     l-single_192"
     CDS             100460..101005
                     /product="Phage tail tape measure protein TP901 family
                     core region n=1 Tax=Blautia sp. CAG:257
                     RepID=R5WTL3_9FIRM"
                     /codon_start=1
                     /transl_table=11
                     /translation="LEYYADVMTALGAATASSTDEIAAGLEKFAAVSNTVGLSYEYAT
                     SALATVTATTRQSADVVGTAFKTLFARIQDLELGKTLDDGTTLGKYSQALETVGVSIK
                     TADGGLREMDDILDDLGEKWNSFDAEGNPLISKDAKVALAQTVAGVRQYTQLMALMDK
                     WDFMKENLETARNATGTLTEQ*"
                     /db_xref="UniRef100_R5WTL3"
                     /db_xref="R5WTL3_9FIRM"
     gene            101948..102058
                     /locus_tag="aot2015-SM02_SRR1761699_Peru_trim_clean_trim_c
                     lean_scaffold_10_curated_closed_complete_start-adj_prodiga
                     l-single_193"
     CDS             101948..102058
                     /product="hypothetical protein"
                     /codon_start=1
                     /transl_table=11
                     /translation="MLIGPVDEVTKSSKDFQNALEAIESALDGGKPKEVS*"
     gene            102317..102508
                     /locus_tag="aot2015-SM02_SRR1761699_Peru_trim_clean_trim_c
                     lean_scaffold_10_curated_closed_complete_start-adj_prodiga
                     l-single_194"
     CDS             102317..102508
                     /product="hypothetical protein"
                     /codon_start=1
                     /transl_table=11
                     /translation="LASACGSAAMALQSFNSMMQTLSDPDISGWEKFTSVLFSISMIV
                     PGVSSVLRGLGTANAFLQQ*"
     gene            complement(102583..103008)
                     /locus_tag="aot2015-SM02_SRR1761699_Peru_trim_clean_trim_c
                     lean_scaffold_10_curated_closed_complete_start-adj_prodiga
                     l-single_195"
     CDS             complement(102583..103008)
                     /product="hypothetical protein"
                     /codon_start=1
                     /transl_table=11
                     /translation="LSIFLRLSFKPDKVLFNVFNLLFTSSNAVLVSSKFLLFYSAFSA
                     AAPVALSYIAQAATKAPKATIKGQIVAKTGTIFNHRPFRAVEKALVVTVAFPATIASA
                     CNAVVSVTTPPAAKTAWIAFFLKASFNFLLANILSIFFF*"
     gene            103337..103486
                     /locus_tag="aot2015-SM02_SRR1761699_Peru_trim_clean_trim_c
                     lean_scaffold_10_curated_closed_complete_start-adj_prodiga
                     l-single_196"
     CDS             103337..103486
                     /product="hypothetical protein"
                     /codon_start=1
                     /transl_table=11
                     /translation="LDTIVNAKLRNPSLEINPNTLKDLGLDQSVIDLIDNNSALQDAI
                     EALTI*"
     gene            103520..103660
                     /locus_tag="aot2015-SM02_SRR1761699_Peru_trim_clean_trim_c
                     lean_scaffold_10_curated_closed_complete_start-adj_prodiga
                     l-single_197"
     CDS             103520..103660
                     /product="hypothetical protein"
                     /codon_start=1
                     /transl_table=11
                     /translation="MYNKMVSEGILEDLKEAGVSDEYASDIAYKMAEDAVRNSNTTDY
                     TD*"
     gene            104588..104725
                     /locus_tag="aot2015-SM02_SRR1761699_Peru_trim_clean_trim_c
                     lean_scaffold_10_curated_closed_complete_start-adj_prodiga
                     l-single_198"
     CDS             104588..104725
                     /product="hypothetical protein"
                     /codon_start=1
                     /transl_table=11
                     /translation="MIDADTSPYIAKLRECGEYNQDQIDTMVEQLSSAFDTLANLADS
                     K*"
     gene            104933..105301
                     /locus_tag="aot2015-SM02_SRR1761699_Peru_trim_clean_trim_c
                     lean_scaffold_10_curated_closed_complete_start-adj_prodiga
                     l-single_199"
     CDS             104933..105301
                     /product="hypothetical protein"
                     /codon_start=1
                     /transl_table=11
                     /translation="VPIITGYEDKEITTMVEPPPTVQAITYDGAKFGGKTVGGNKNSP
                     TNNNTNDNNPSGGGGNYTPPPPKEYKDEIERYHVIKQKIEDLQEVMDHLAKAKERAFG
                     TSKLELMDQEIEKYDEMIDL*"
     gene            105413..106162
                     /locus_tag="aot2015-SM02_SRR1761699_Peru_trim_clean_trim_c
                     lean_scaffold_10_curated_closed_complete_start-adj_prodiga
                     l-single_200"
     CDS             105413..106162
                     /product="hypothetical protein"
                     /codon_start=1
                     /transl_table=11
                     /translation="MKRQIDKYNSSIGKNEDADKAAEEAYDDFIEALEQYEETNNLRQ
                     DELEKLYDLQTELADVIFEKTQYKIEIKIAVKDDELEYLDYLLSKIEDDAYSAAEAIA
                     LIGEKAENALEKTKTYSDGLLELLNNHGINSIEELDKLTVDDLKAKNFTEDEIDQIRE
                     WRSSILEANQELLEMRATIQEKVLDSFNQFSEDIQDQIDLFEHYQNILEGVKDITSLL
                     GAQLNEQSKLVLRNLNRSLMNNSINNLAGAK*"
     gene            106364..106468
                     /locus_tag="aot2015-SM02_SRR1761699_Peru_trim_clean_trim_c
                     lean_scaffold_10_curated_closed_complete_start-adj_prodiga
                     l-single_201"
     CDS             106364..106468
                     /product="hypothetical protein"
                     /codon_start=1
                     /transl_table=11
                     /translation="MDNIVKEFEDGISPIYGSIEALQDAITRANELND*"
     gene            106682..106957
                     /locus_tag="aot2015-SM02_SRR1761699_Peru_trim_clean_trim_c
                     lean_scaffold_10_curated_closed_complete_start-adj_prodiga
                     l-single_202"
     CDS             106682..106957
                     /product="hypothetical protein"
                     /codon_start=1
                     /transl_table=11
                     /translation="LEDAQNSNETVRLTRDNNGNWGYVYSANEDKIAEAEQEYEDKLN
                     AYQKANEEYLKTLENNIIQLQSDYQEKLTAIKLSFTQGEISQAEYEK*"
     gene            107150..107497
                     /locus_tag="aot2015-SM02_SRR1761699_Peru_trim_clean_trim_c
                     lean_scaffold_10_curated_closed_complete_start-adj_prodiga
                     l-single_203"
     CDS             107150..107497
                     /product="hypothetical protein"
                     /codon_start=1
                     /transl_table=11
                     /translation="MFNAFWKSHDNYVADSNKLLDDYLNKIKEINSTAGIEGSFADEA
                     SGWSIKITGESNKAVADMEKIVKNATDSFNDVIKAASDWESIYVSKIDSAIKRNEALV
                     KTMNEMVAALSGM*"
     gene            107645..107776
                     /locus_tag="aot2015-SM02_SRR1761699_Peru_trim_clean_trim_c
                     lean_scaffold_10_curated_closed_complete_start-adj_prodiga
                     l-single_204"
     CDS             107645..107776
                     /product="hypothetical protein"
                     /codon_start=1
                     /transl_table=11
                     /translation="MLDQLDINKQIEGWMNNNELNIDTALMDSLDISTILQNIGLNV*"
     gene            107846..107965
                     /locus_tag="aot2015-SM02_SRR1761699_Peru_trim_clean_trim_c
                     lean_scaffold_10_curated_closed_complete_start-adj_prodiga
                     l-single_205"
     CDS             107846..107965
                     /product="hypothetical protein"
                     /codon_start=1
                     /transl_table=11
                     /translation="MQQVSINADFPNVTDSNEIMEAFEMMENEASQYASRKTI*"
     gene            108438..108635
                     /locus_tag="aot2015-SM02_SRR1761699_Peru_trim_clean_trim_c
                     lean_scaffold_10_curated_closed_complete_start-adj_prodiga
                     l-single_206"
     CDS             108438..108635
                     /product="hypothetical protein"
                     /codon_start=1
                     /transl_table=11
                     /translation="VLIPSSEGRESSKTIMGPQSYISNNELVGYTTLRISYNLMADLY
                     NGAKTLNKGTYGIRIILSGKD*"
     gene            108696..108974
                     /locus_tag="aot2015-SM02_SRR1761699_Peru_trim_clean_trim_c
                     lean_scaffold_10_curated_closed_complete_start-adj_prodiga
                     l-single_207"
     CDS             108696..108974
                     /product="hypothetical protein"
                     /codon_start=1
                     /transl_table=11
                     /translation="MLFLSAYKTGGYTSQYFDIDVTNLIINDIQIELWENGNFYDSDN
                     NKIDSSDSFSIVFKNINLYLGYYKSNFSDITTDSNIGVYLYPRGSNRY*"
     gene            109014..109229
                     /locus_tag="aot2015-SM02_SRR1761699_Peru_trim_clean_trim_c
                     lean_scaffold_10_curated_closed_complete_start-adj_prodiga
                     l-single_208"
     CDS             109014..109229
                     /product="hypothetical protein"
                     /codon_start=1
                     /transl_table=11
                     /translation="MGFRVIDMTSGTLATFTGAEIWLYSYDKDVTENSSVFGQGWWRL
                     GARADGSYDEIPILAGNTISISLRLGD*"
     gene            109524..109754
                     /locus_tag="aot2015-SM02_SRR1761699_Peru_trim_clean_trim_c
                     lean_scaffold_10_curated_closed_complete_start-adj_prodiga
                     l-single_209"
     CDS             109524..109754
                     /product="hypothetical protein"
                     /codon_start=1
                     /transl_table=11
                     /translation="MLPSKKTMIIPVENGKINKHDEYEFEHILNTDKNTAPMYDYLNP
                     TTKIYYIPFRINSLYNPLFRNNTIKCEIEINN*"
     gene            110007..110339
                     /locus_tag="aot2015-SM02_SRR1761699_Peru_trim_clean_trim_c
                     lean_scaffold_10_curated_closed_complete_start-adj_prodiga
                     l-single_210"
     CDS             110007..110339
                     /product="hypothetical protein"
                     /codon_start=1
                     /transl_table=11
                     /translation="VDNIIKIHEALTESDINLLSKLVVKVKGTYNNNNLEGYISIPTT
                     FNPEYVCADGCSIITYDITGKKPVYEKTNYQIFKYTTEMDGFETVSENLNWSLQNNIK
                     NDENKILA*"
     gene            110466..110585
                     /locus_tag="aot2015-SM02_SRR1761699_Peru_trim_clean_trim_c
                     lean_scaffold_10_curated_closed_complete_start-adj_prodiga
                     l-single_211"
     CDS             110466..110585
                     /product="hypothetical protein"
                     /codon_start=1
                     /transl_table=11
                     /translation="VIKNNYPIAMWNDLQGAAINFNDETLQLISTTVGQLNSN*"
     gene            110601..110690
                     /locus_tag="aot2015-SM02_SRR1761699_Peru_trim_clean_trim_c
                     lean_scaffold_10_curated_closed_complete_start-adj_prodiga
                     l-single_212"
     CDS             110601..110690
                     /product="hypothetical protein"
                     /codon_start=1
                     /transl_table=11
                     /translation="MGTFKNNNNLEEYGLYAFDNKKNIFKIND*"
     gene            110996..111265
                     /locus_tag="aot2015-SM02_SRR1761699_Peru_trim_clean_trim_c
                     lean_scaffold_10_curated_closed_complete_start-adj_prodiga
                     l-single_213"
     CDS             110996..111265
                     /product="hypothetical protein"
                     /codon_start=1
                     /transl_table=11
                     /translation="MPERLYPPVIAGTLPAFCKSYIETGDTKVLKDVQITIPFTASAA
                     VNDKEFVGFVLRLKTASTNTYLFNPIESMDFNTANSTVTFTIPPS*"
     gene            111749..112015
                     /locus_tag="aot2015-SM02_SRR1761699_Peru_trim_clean_trim_c
                     lean_scaffold_10_curated_closed_complete_start-adj_prodiga
                     l-single_214"
     CDS             111749..112015
                     /product="hypothetical protein"
                     /codon_start=1
                     /transl_table=11
                     /translation="MYRVTAETLLAPSKSISITTDPHPNSGCINVNFHGIERVVRQEN
                     VIKEMTRINTYYNYSKNLMIKLKRFYQGANSPDNPQIKEWVDRI*"
     gene            112091..112309
                     /locus_tag="aot2015-SM02_SRR1761699_Peru_trim_clean_trim_c
                     lean_scaffold_10_curated_closed_complete_start-adj_prodiga
                     l-single_215"
     CDS             112091..112309
                     /product="hypothetical protein"
                     /codon_start=1
                     /transl_table=11
                     /translation="MCGISTGILESLIMESKEFDLYLGEYLGSVIENIGKEKEEINYY
                     NLFSKFLWNTTVYIATSFEGYKNLNIIL*"
     gene            112610..113134
                     /locus_tag="aot2015-SM02_SRR1761699_Peru_trim_clean_trim_c
                     lean_scaffold_10_curated_closed_complete_start-adj_prodiga
                     l-single_216"
     CDS             112610..113134
                     /product="hypothetical protein"
                     /codon_start=1
                     /transl_table=11
                     /translation="MKPSLVDYNDYTVKQGVKYIYGIIQYNLFGIYSSRIESEPVSVD
                     FEDIFLYDGDRVLKVKFNPKVSSFKTTILEQKTNTIGNKFPFIFRNGKVAYKEFPISG
                     LISYQMDDEILFYDREIQDYIRTCTDHADIKNSTEFFDRMEKVLENPCDLIENNIHKE
                     RNFKMEVLDWLNNG*"
     gene            113183..113674
                     /locus_tag="aot2015-SM02_SRR1761699_Peru_trim_clean_trim_c
                     lean_scaffold_10_curated_closed_complete_start-adj_prodiga
                     l-single_217"
     CDS             113183..113674
                     /product="hypothetical protein"
                     /codon_start=1
                     /transl_table=11
                     /translation="MNISMSPVDTLGRMLHSFTGQCVEIADLTYENLLKYGFIKSDIV
                     SKYISLWRSYYLNEYEPGMDITIDFESNNISQFSVQDLLPGSSIFLTYGDVSEKTEDE
                     ILIGITGSYTYNNSSRKISRIRIPNDEYTHPVGILECQYQGVRYGDFDAITEVKLKTI
                     LSH*"
     gene            113885..114265
                     /locus_tag="aot2015-SM02_SRR1761699_Peru_trim_clean_trim_c
                     lean_scaffold_10_curated_closed_complete_start-adj_prodiga
                     l-single_218"
     CDS             113885..114265
                     /product="hypothetical protein"
                     /codon_start=1
                     /transl_table=11
                     /translation="MSYINTQFYNYTRDKLKVLNLEQLHIKVRELIPIYAVPYEYVTP
                     EGWAKITAENPSGVPWAISDGKATHVCLPQADGSYSKYDYEENFGSQYLLYSVSPFGE
                     PYPIDELTPKVREYFNVNDEFCVF*"
     gene            114368..114700
                     /locus_tag="aot2015-SM02_SRR1761699_Peru_trim_clean_trim_c
                     lean_scaffold_10_curated_closed_complete_start-adj_prodiga
                     l-single_219"
     CDS             114368..114700
                     /product="hypothetical protein"
                     /codon_start=1
                     /transl_table=11
                     /translation="VIDDFDTSFYINEKYRYEKLHDIQYDEEVGLYYVLIKNKKTYLN
                     DELELYVEKDGKYKLVKDVYIIPKGATDKYQDYINNQIKALNDLREKKLQTAIMFDHK
                     AINDFYDA*"
     gene            115337..115453
                     /locus_tag="aot2015-SM02_SRR1761699_Peru_trim_clean_trim_c
                     lean_scaffold_10_curated_closed_complete_start-adj_prodiga
                     l-single_220"
     CDS             115337..115453
                     /product="hypothetical protein"
                     /codon_start=1
                     /transl_table=11
                     /translation="MKPAALKNFDIVDLWSNDITEEKKAEIKKEVLKTIKRM*"
     gene            115955..116161
                     /locus_tag="aot2015-SM02_SRR1761699_Peru_trim_clean_trim_c
                     lean_scaffold_10_curated_closed_complete_start-adj_prodiga
                     l-single_221"
     CDS             115955..116161
                     /product="hypothetical protein"
                     /codon_start=1
                     /transl_table=11
                     /translation="MNYYIDAWTSIQGLYDTIIGYLAIIKDQDDDDALDKLLYQKVLG
                     GIHEILWYYGRLKQSRRNLNKLLG*"
     gene            116888..117073
                     /locus_tag="aot2015-SM02_SRR1761699_Peru_trim_clean_trim_c
                     lean_scaffold_10_curated_closed_complete_start-adj_prodiga
                     l-single_222"
     CDS             116888..117073
                     /product="hypothetical protein"
                     /codon_start=1
                     /transl_table=11
                     /translation="LYIIDNTCLPVKENGYKYVLDAIISLITPNTTNNYMNTGFSRLL
                     DANTIIANYNSTITNYQ*"
     gene            117077..117307
                     /locus_tag="aot2015-SM02_SRR1761699_Peru_trim_clean_trim_c
                     lean_scaffold_10_curated_closed_complete_start-adj_prodiga
                     l-single_223"
     CDS             117077..117307
                     /product="hypothetical protein"
                     /codon_start=1
                     /transl_table=11
                     /translation="LVSNGINTSTYKLVGKIEKNDIFLELGKYYYLENNFYKQATLSN
                     YDSNVDYYLNEKDYLIKSFIDYFSQLAVSAND*"
     gene            117695..117994
                     /locus_tag="aot2015-SM02_SRR1761699_Peru_trim_clean_trim_c
                     lean_scaffold_10_curated_closed_complete_start-adj_prodiga
                     l-single_224"
     CDS             117695..117994
                     /product="hypothetical protein"
                     /codon_start=1
                     /transl_table=11
                     /translation="LSGYKVNITKTNPTVNEVRYQHLLMLKGLAKISELCYWCNTQLF
                     NEYRIDPLLIELFTNLPKLSKPNENYSSITSMGIFYWYIENVLNKDINAYKDAIE*"
     gene            118163..118264
                     /locus_tag="aot2015-SM02_SRR1761699_Peru_trim_clean_trim_c
                     lean_scaffold_10_curated_closed_complete_start-adj_prodiga
                     l-single_225"
     CDS             118163..118264
                     /product="hypothetical protein"
                     /codon_start=1
                     /transl_table=11
                     /translation="MRELIEAVKDAWNKFILTLDRGFTKEIEAGMYQ*"
     gene            118579..118860
                     /locus_tag="aot2015-SM02_SRR1761699_Peru_trim_clean_trim_c
                     lean_scaffold_10_curated_closed_complete_start-adj_prodiga
                     l-single_226"
     CDS             118579..118860
                     /product="hypothetical protein"
                     /codon_start=1
                     /transl_table=11
                     /translation="MFLITAFNTTLTSTGCKIAISGKDKMCLLNGDIGGNFPNPIDFA
                     IELVEYDEKNLNISELIIKYNLIKNLHWRINKDTEIQYLTDEGIAYLTE*"
     gene            118876..119433
                     /locus_tag="aot2015-SM02_SRR1761699_Peru_trim_clean_trim_c
                     lean_scaffold_10_curated_closed_complete_start-adj_prodiga
                     l-single_227"
     CDS             118876..119433
                     /product="hypothetical protein"
                     /codon_start=1
                     /transl_table=11
                     /translation="MLGIIEVKDSISGEIKKYKKIRRPITYIIREMIHFYGNEPFHNI
                     LIKDVDDKGLELLRYTDGDFYAFLDDNGIYVNITFDTTLTKYTTTGKKVQLNQLTDSE
                     LTEIGSNNFKTKIKDNPNDKIGYYVSKISGTGTAGYRAVDLYWPDEDGLVVNVGDTIT
                     SVLDKICSTFGDYEYFYNLNGQFVF*"
     gene            complement(119522..119635)
                     /locus_tag="aot2015-SM02_SRR1761699_Peru_trim_clean_trim_c
                     lean_scaffold_10_curated_closed_complete_start-adj_prodiga
                     l-single_228"
     CDS             complement(119522..119635)
                     /product="hypothetical protein"
                     /codon_start=1
                     /transl_table=11
                     /translation="MKKLKHYLKNYKNFLKLTLQLLHKSDYKYTNYHAFHK*"
     gene            119677..119859
                     /locus_tag="aot2015-SM02_SRR1761699_Peru_trim_clean_trim_c
                     lean_scaffold_10_curated_closed_complete_start-adj_prodiga
                     l-single_229"
     CDS             119677..119859
                     /product="hypothetical protein"
                     /codon_start=1
                     /transl_table=11
                     /translation="MIWGKKNPTTANSEGVPIHLRYAIDEKPKKYTTIDGRVYRSYDP
                     LKTGEFVKTPNPKDTL*"
     gene            120301..120510
                     /locus_tag="aot2015-SM02_SRR1761699_Peru_trim_clean_trim_c
                     lean_scaffold_10_curated_closed_complete_start-adj_prodiga
                     l-single_230"
     CDS             120301..120510
                     /product="hypothetical protein"
                     /codon_start=1
                     /transl_table=11
                     /translation="MALDYEKYGHNDDYAVKLAQNNPEFKNGCTGYESYYADLLAYWR
                     KIYNPTTIDYKNYFVGMPNPQKPEE*"
     gene            120511..120753
                     /locus_tag="aot2015-SM02_SRR1761699_Peru_trim_clean_trim_c
                     lean_scaffold_10_curated_closed_complete_start-adj_prodiga
                     l-single_231"
     CDS             120511..120753
                     /product="hypothetical protein"
                     /codon_start=1
                     /transl_table=11
                     /translation="MPLPDNEKEYYGWNRKYITDPSTLEFWMDFIEDSECTIGKYSVK
                     AIGDRPKIVNNDAIKSIIYRDTPNIIYISPEKYSLY*"
     gene            120856..121011
                     /locus_tag="aot2015-SM02_SRR1761699_Peru_trim_clean_trim_c
                     lean_scaffold_10_curated_closed_complete_start-adj_prodiga
                     l-single_232"
     CDS             120856..121011
                     /product="Uncharacterised protein {ECO:0000313|EMBL
                     :CRH82110.1};  TaxID=813 species="Bacteria; Chlamydiae;
                     Chlamydiales; Chlamydiaceae; Chlamydia/Chlamydophila
                     group; Chlamydia.;" source="Chlamydia trachomatis.;""
                     /codon_start=1
                     /transl_table=11
                     /translation="LNNLLYQYAYLNEKINLKSVPVYYLEPNTIITVDDNKSDIHGEY
                     ILNKITI*"
                     /db_xref="A0A0E9FKR9_CHLTH"
     gene            121172..121315
                     /locus_tag="aot2015-SM02_SRR1761699_Peru_trim_clean_trim_c
                     lean_scaffold_10_curated_closed_complete_start-adj_prodiga
                     l-single_233"
     CDS             121172..121315
                     /product="hypothetical protein"
                     /codon_start=1
                     /transl_table=11
                     /translation="MSGVIFDDYTPIIKLGIQSLPGTKFRLNANQDYIMIGGVGLYEL
                     DMT*"
     gene            121430..121657
                     /locus_tag="aot2015-SM02_SRR1761699_Peru_trim_clean_trim_c
                     lean_scaffold_10_curated_closed_complete_start-adj_prodiga
                     l-single_234"
     CDS             121430..121657
                     /product="hypothetical protein"
                     /codon_start=1
                     /transl_table=11
                     /translation="LSSFYGNLKVNPRIALTFDKTYTNRYEMEQAIAKRAPDGSSTGN
                     INGDGVYNTRYVFINYGERRYSPYISTEIKA*"
     gene            122051..122167
                     /locus_tag="aot2015-SM02_SRR1761699_Peru_trim_clean_trim_c
                     lean_scaffold_10_curated_closed_complete_start-adj_prodiga
                     l-single_235"
     CDS             122051..122167
                     /product="hypothetical protein"
                     /codon_start=1
                     /transl_table=11
                     /translation="MVASLDSKAPKFEAIVDAPDDNDEYEKVSFLYEDNSRV*"
     gene            122168..122983
                     /locus_tag="aot2015-SM02_SRR1761699_Peru_trim_clean_trim_c
                     lean_scaffold_10_curated_closed_complete_start-adj_prodiga
                     l-single_236"
     CDS             122168..122983
                     /product="hypothetical protein"
                     /codon_start=1
                     /transl_table=11
                     /translation="LSPLNSYYQLDGEIIIGEGETALTIPKYKELDISYIVDKWNAST
                     PNVKKLEESVKENLKEIIDYEEKINNSEEYKGLFTFDTNHEANADKIGGYNEYRANLV
                     REKALAHYAGDEVSEQYYDTKITNLDDMLSQYASKVQAWKQAIANLKEARKKEYEALP
                     IKDIYRGPLFEYKKITSDIIIYEPLEKDVNGKKLEIITSQEILDMYLETLGNIYYSSD
                     YIVNNPPHYVSLSVGSKYSITDNNGITLKYYHKKLEEPGYISFELFKRLVKIP*"
     gene            123335..123478
                     /locus_tag="aot2015-SM02_SRR1761699_Peru_trim_clean_trim_c
                     lean_scaffold_10_curated_closed_complete_start-adj_prodiga
                     l-single_237"
     CDS             123335..123478
                     /product="hypothetical protein"
                     /codon_start=1
                     /transl_table=11
                     /translation="MDTKGYKLINNKLDEGTLSNIKEPFSLQLSDSGFYVNNELKYAK
                     QID*"
     gene            123506..123691
                     /locus_tag="aot2015-SM02_SRR1761699_Peru_trim_clean_trim_c
                     lean_scaffold_10_curated_closed_complete_start-adj_prodiga
                     l-single_238"
     CDS             123506..123691
                     /product="hypothetical protein"
                     /codon_start=1
                     /transl_table=11
                     /translation="LGNMASLMWDLVYPRGTWVIYNPQDYGETNTYVDYSDKKYLNGE
                     LYYPDPNGTYVKIELKN*"
     gene            123899..124651
                     /locus_tag="aot2015-SM02_SRR1761699_Peru_trim_clean_trim_c
                     lean_scaffold_10_curated_closed_complete_start-adj_prodiga
                     l-single_239"
     CDS             123899..124651
                     /product="hypothetical protein"
                     /codon_start=1
                     /transl_table=11
                     /translation="LFIGNDRDPNNSALYPKTISELIRYLYKLLGLETDNDYYDMPSQ
                     ETIWGMYNALLNLLGKYTDSYSINNFIPVKSEYVWADLYDQNGNPIVDSSGNILKDEP
                     AKEIVYYGKRGEVDFGLRNPNNQWDIKTEETFSTLHTGAFGPLYIVQDNYPIWKKVED
                     LTVKPSPDTAYYIENDNGDKVYAGDITKFNDKKIYYTAYLLYEKASGLKEGVQYYRDI
                     NSLWGLLREFQQCRDKYQANWAQDHPGSPSHI*"
     gene            125597..126115
                     /locus_tag="aot2015-SM02_SRR1761699_Peru_trim_clean_trim_c
                     lean_scaffold_10_curated_closed_complete_start-adj_prodiga
                     l-single_240"
     CDS             125597..126115
                     /product="Putative uncharacterized protein n=1 Tax
                     =Clostridium sp. 7_3_54FAA RepID=G5FF00_9CLOT"
                     /codon_start=1
                     /transl_table=11
                     /translation="LRKGAAGKLEWEKPEEDFHTISTKIINLQNQVDNFNTVIKNEIA
                     NANHLTYKPVGSLEDITSAENNKENVVYLVPNSSGDDNNSYDEYMLINSKPERLGTFG
                     NADLTGYAKTSELQAVKKKLVEEYTSLEVFNSTVGSLNDLGKAYVAGDTTNIVNEINK
                     VYESIIWGELSE*"
                     /db_xref="UniRef100_G5FF00"
                     /db_xref="G5FF00_9CLOT"
     gene            126144..127289
                     /locus_tag="aot2015-SM02_SRR1761699_Peru_trim_clean_trim_c
                     lean_scaffold_10_curated_closed_complete_start-adj_prodiga
                     l-single_241"
     CDS             126144..127289
                     /product="hypothetical protein"
                     /codon_start=1
                     /transl_table=11
                     /translation="MADYTGNAVKFKLGTQASLNTLKDSQKGWEVGTFYLTSDSSRLY
                     IGQADELALLNKSVEIYDDLSALKAKKTVSTKGDIAYCAKENVLAYYNGTTWNQINPD
                     DDTILTALTQVVSSVDKGVKITTGGINSDAGKTITAADVTITGAKGAQVAMANNKALT
                     ITGDTYALNVQEHADATNDIDLVLDSALQDASTVHIKGGDNVTITKVADSNSIQIVAK
                     DTKLNDISLGLGANGELQVGASDTGTTNVLKKQKLGYFIDGSYYGIGSDNEAKRVDLP
                     VYSKDQVDALIKKLDGMTYRGTIGTSGTTFTMDASFNVLKGGTATDIHIGDMFLVQGS
                     KLTYATGKTAGIGDLLIATAKDGKSETNGVLAIGDVEWTYVPSGDDA*"
     gene            127335..127790
                     /locus_tag="aot2015-SM02_SRR1761699_Peru_trim_clean_trim_c
                     lean_scaffold_10_curated_closed_complete_start-adj_prodiga
                     l-single_242"
     CDS             127335..127790
                     /product="hypothetical protein"
                     /codon_start=1
                     /transl_table=11
                     /translation="MTITSSNGGGVVGKIAFAEGDGIVIDSTDNGGKAPNQLSVTIKH
                     DTYDTTPTTDGKSLTNGGTFDVIDSITYDNGHIIGINTKTIQTLEYKPGPDSATRDDA
                     TNTVTVAHTLQAGTSLVSDKNAKMVLKSDTLKLTASGSTVTADLVWGSF*"
     gene            127932..128870
                     /locus_tag="aot2015-SM02_SRR1761699_Peru_trim_clean_trim_c
                     lean_scaffold_10_curated_closed_complete_start-adj_prodiga
                     l-single_243"
     CDS             127932..128870
                     /product="hypothetical protein"
                     /codon_start=1
                     /transl_table=11
                     /translation="MSNKRFIPVRGTEAKLDLMGFNDGYVYFAVDTGKIFIDYTQADG
                     TMVSRKLLGSGSGGGSGSNSGIYYANYTPTDAEKLEDEINIPIGAIEGGEYPEEDDLI
                     INLGDNCFYRVIKVQRAFQNVLCRRLTVAGGGGGDDPGSLASDIELAVDSLPTVNLIN
                     GRSQEVTFVATSAKNKKGNSYDSILTINWKLEYTDDGTNYNQYNSGTFQVPDGEKYAF
                     EFGKLAKDDASSRLVLVASQTNHPSTVTRLITFKTSKLELQESSSFSNLSYFEPNKLV
                     LQCNVNGAMDKIVEYYFDNEDEPFLSVPLAANSATL*"
     gene            129123..129332
                     /locus_tag="aot2015-SM02_SRR1761699_Peru_trim_clean_trim_c
                     lean_scaffold_10_curated_closed_complete_start-adj_prodiga
                     l-single_244"
     CDS             129123..129332
                     /product="hypothetical protein"
                     /codon_start=1
                     /transl_table=11
                     /translation="VHFKRNNIELSYSPQTITDSKNYAIFEIANPELDVINHYTITCG
                     DGARETTRKIEIRVVKDPTRTDFGI*"
     gene            129354..130763
                     /locus_tag="aot2015-SM02_SRR1761699_Peru_trim_clean_trim_c
                     lean_scaffold_10_curated_closed_complete_start-adj_prodiga
                     l-single_245"
     CDS             129354..130763
                     /product="hypothetical protein"
                     /codon_start=1
                     /transl_table=11
                     /translation="LLNTVGSGRSNSETLAKRTTLVNSSTALGAEPCAATFTNFNWYN
                     NGWTTDEDNKTCLRISNGAKLSIPIGRTVFSNPNGSQATEQSHSIELMFKVRNVQDYS
                     NLIRTITRYKNDENLYKAFYNEETGEFNYKNYTNYDAFLAWYLKTYEVDFVDKNGVKR
                     RMEYDDLEFSHIAKQINLNNVIGSYYSGNTKAVTGLCLGPQDAFFSNGTNTVNVSYVE
                     NKIITLSVVCKYSKEKIQNLIYIYLNGVLTSVVRNTQENGFTVENDKIEFNSDYCDID
                     LYKVRVYRTDLNVNDIVMNYAADFENVNIYDQNKLAEENTAIDEFQFSYTNMIKYNNE
                     HPDAPLMPYIIFDTTKLEDSENKLPYSKKVKLNVGVEFVNTPLEMYYNKGKLEELAKA
                     DKLFGDGATAAEKQKAVETYYKYHCPSFISDSASMSVQGTSSEFYPRRNYKVKTKNND
                     AVDGEKRVNIFLNRGPFRE*"
     gene            131034..131150
                     /locus_tag="aot2015-SM02_SRR1761699_Peru_trim_clean_trim_c
                     lean_scaffold_10_curated_closed_complete_start-adj_prodiga
                     l-single_246"
     CDS             131034..131150
                     /product="hypothetical protein"
                     /codon_start=1
                     /transl_table=11
                     /translation="MKIDYMESSGTYNMGFANMVKNAYSKHPLDDYNNAKAF*"
     gene            131454..132110
                     /locus_tag="aot2015-SM02_SRR1761699_Peru_trim_clean_trim_c
                     lean_scaffold_10_curated_closed_complete_start-adj_prodiga
                     l-single_247"
     CDS             131454..132110
                     /product="hypothetical protein"
                     /codon_start=1
                     /transl_table=11
                     /translation="VRGFRVLAFHKKKPSDGSSEPIYQFIGIYNMLLDKGSDEVYGFA
                     LDSTTGKDPKAKFIGDGTKSMPKVAECWEFENNSRTFCSYRDPQDRKDLKFDVFNTDG
                     SRVLNAVQSAPVVADSFEYRYHDDADILDYIMAPDGECKKDPTLTFSKDDITLNQENR
                     AQHLLKDYSNWERAVAWVWSTCTEKVVSNGTYKVCDVGEELFDNSKHYIMTTNPLTSE
                     *"
     gene            132120..134225
                     /locus_tag="aot2015-SM02_SRR1761699_Peru_trim_clean_trim_c
                     lean_scaffold_10_curated_closed_complete_start-adj_prodiga
                     l-single_248"
     CDS             132120..134225
                     /product="Uncharacterized protein n=1 Tax=Bacteroides
                     cellulosilyticus CL02T12C19 RepID=I9PPZ5_9BACE"
                     /codon_start=1
                     /transl_table=11
                     /translation="LAKEYVEGTTYYKKNPDYNPNQENSSEYIVAYIGTVLFSSNKTK
                     LYTGEIDKNNNITYVPCYSTDTFNPDKQYYTLESYSDEELDTKADRLVVLCKDEAFDA
                     SKTYYNYDGNAKCGKAVTKANVTAETYEPNKYYIGTIITYGDRSYKYDTQEYRGDKFT
                     YELSDHFDKEYMATYFVMTEIFECYDSRGKNCMMASWGPQEKGGDYIWYPIFYDIDTQ
                     LGINNTGIPSFEYNVDATEDGNYSTSDSVLWNNFYKYFKTGLIIPKYRHLRGITTSVF
                     GSNLKQPPLKTVDRIESYYLTDYNTTNNLADLGTRPLVAVNLDEYYKYITITNDASYL
                     DGTTGHISSDTTGVYTVDTNGTYFYALQGNRSLSRQQFLSNRLEYIDSWLNEGNYQRG
                     GANRIRGRVAANNKNKTSDKWIETASDPYFKDESTLTKNHLFDAEYWMTLTPAHSSYV
                     TLGDDNEAYPSRKYDGVHALRFNIDSIENGVRKSENYPEQLLYVYGINQMKDLGDMSN
                     LYWQEFEISGDATKLTSLKLGYDGLDENGERWYNDNVNQFSIPASSSDSKGMPLLKEV
                     NMSNIQFNAASPVLDLTSCEKLENFRATGSNLINVQFAKGVALNTVYLPTSITNLELV
                     EANLLKNIITEDEYKNPTRDDEGNLQANPGLYLQGFFDKISTGDKGDTMIASLNIAGG
                     GLGYDSYKLLKQYYTIRSQ*"
                     /db_xref="UniRef100_I9PPZ5"
                     /db_xref="C9KUD2_9BACE"
                     /db_xref="I9PPZ5_9BACE"
     gene            134280..134639
                     /locus_tag="aot2015-SM02_SRR1761699_Peru_trim_clean_trim_c
                     lean_scaffold_10_curated_closed_complete_start-adj_prodiga
                     l-single_249"
     CDS             134280..134639
                     /product="hypothetical protein"
                     /codon_start=1
                     /transl_table=11
                     /translation="MTVDDERNPSTTYYVDNGHYGLEPYTYTNFDAWTVKVENGEIYR
                     KDETIPEDKINQITDLVMFKEFISDKKWIKNSSKNIPDISGIIYINNTETIKESELRN
                     TIQVAYPNLTIFCANVE*"
     gene            134664..135227
                     /locus_tag="aot2015-SM02_SRR1761699_Peru_trim_clean_trim_c
                     lean_scaffold_10_curated_closed_complete_start-adj_prodiga
                     l-single_250"
     CDS             134664..135227
                     /product="hypothetical protein"
                     /codon_start=1
                     /transl_table=11
                     /translation="MDEDEGNDGRYQLIGSMTLKDGETWFADPIDAFGDISEKKPNHD
                     FYGWALTNSKNADILINIDKSINKWNEQTIDSNIHTYIFYAICPIHEWSVKYYYKDNT
                     LIEEKKIPHGNYAVMSTIIPWKDDSDLPLDQTYKFLGYSRSITASSAMKLEEYMITED
                     TTFYAVFDNNPINVYEDIHPEYFAVSE*"
     gene            135315..135821
                     /locus_tag="aot2015-SM02_SRR1761699_Peru_trim_clean_trim_c
                     lean_scaffold_10_curated_closed_complete_start-adj_prodiga
                     l-single_251"
     CDS             135315..135821
                     /product="hypothetical protein"
                     /codon_start=1
                     /transl_table=11
                     /translation="LTKKVKGKITVPAFFDVNGVSKKVIAIDATFGSPGDIYDTDIDA
                     PRNPGFEGKSATLNSITYVPVCYGENLTHVFFEKYKENDIEKCNIRFFCGATFSHSMN
                     LVWVEFPEGLRLIGDYAFKMPGCQSRVVYPKFSNVSIGGTIAVINQSAFQNTFSGDND
                     TLTIGSNV*"
     gene            136097..136246
                     /locus_tag="aot2015-SM02_SRR1761699_Peru_trim_clean_trim_c
                     lean_scaffold_10_curated_closed_complete_start-adj_prodiga
                     l-single_252"
     CDS             136097..136246
                     /product="hypothetical protein"
                     /codon_start=1
                     /transl_table=11
                     /translation="MTKIVMYEYLGTNGTILSPIHLEDIYYVRKLQLLADNNKRLTKN
                     GKDFV*"
     gene            136407..138341
                     /locus_tag="aot2015-SM02_SRR1761699_Peru_trim_clean_trim_c
                     lean_scaffold_10_curated_closed_complete_start-adj_prodiga
                     l-single_253"
     CDS             136407..138341
                     /product="Putative uncharacterized protein n=1 Tax
                     =Clostridium citroniae WAL-17108 RepID=G5HEV0_9CLOT"
                     /codon_start=1
                     /transl_table=11
                     /translation="MITKYKDSVKLAYQKLYEDIDKASNGKIQIDNLESFFGYIQEIG
                     ELDKKFLRLPLDEPLFEIDANSRKITIPSDFTANGLSVQGDHLAETVFFSIDRYFDYM
                     DLNNCNIRINWKIGDASGQSVNFSKSVDAEPGKIIFGWPVAKDLTGKSGTLSFAVEFY
                     TERDNVTSYSLNTLISTINIKEGLVLINPTVINVNDDILNMLQNSSFGEGEAKVEDLK
                     WLTNGLVTDPGATVALEFINLAGNAVDEGDSQKLSSVPVTLYARAQAGAADIKYSTPA
                     GKDDPVDKYVLVSKKDDDDNRIPLDPTGTYYIKEGSVYNIASSDDIKTWNDPEVAIPN
                     KSELYARYATIEVSGVGEYYIQAQGIIFDKENKKIGQGVLEHTPVVICPEPDAPAEIT
                     IISNNSDLKDEGYDIDLSVADSVAFLTGNEVTLTATASGYDNKDAYEAPAEGIEPKAL
                     VQYTWYKDGNETPVNTSKWIRSTKNNSFIVNEEGKYTVGVKTFLNNQTTLDETKSKEY
                     IVSPLASKIEENSIILGLSKQGGQYWINLNASTDGVTDKYTQKSFDVKYVLTAVNEKI
                     YSDKVICTLYQLPSEESDDTNPMFVCELTSSDIEGGKHTTITSSMIKNQEGNYFIRVT
                     NKYNGSAYSLNSDAFYINIK*"
                     /db_xref="UniRef100_G5HEV0"
                     /db_xref="A0A011AAY9_9CLOT"
                     /db_xref="G5HEV0_9CLOT"
     gene            138371..138910
                     /locus_tag="aot2015-SM02_SRR1761699_Peru_trim_clean_trim_c
                     lean_scaffold_10_curated_closed_complete_start-adj_prodiga
                     l-single_254"
     CDS             138371..138910
                     /product="Uncharacterized protein {ECO:0000313|EMBL
                     :EXG87869.1};  TaxID=1304866 species="Bacteria;
                     Firmicutes; Clostridia; Clostridiales; Clostridiaceae;
                     Clostridium.;" source="Clostridium sp. ASBs410.;""
                     /codon_start=1
                     /transl_table=11
                     /translation="MITNYQDYENKLWSIDKQMRTSKAILLPTPPKEELIPIDLNERK
                     IKVPKSFIIVSQDHSAETLYFTFDRYFDGMDLSNTCCIIQFQNAKGEAYYYVVPYMDI
                     TTDNVNQKIIMPWVIQNAATKYAGIVKFAIKFFSLNAAGHLMYELNTLVAEAIVEQGQ
                     NWDLDNISQEEFVFDKAFI*"
                     /db_xref="A0A011AAY9_9CLOT"
     gene            139110..139253
                     /locus_tag="aot2015-SM02_SRR1761699_Peru_trim_clean_trim_c
                     lean_scaffold_10_curated_closed_complete_start-adj_prodiga
                     l-single_255"
     CDS             139110..139253
                     /product="hypothetical protein"
                     /codon_start=1
                     /transl_table=11
                     /translation="MSNSPYESTVILQDDALNKMLANIKTYPVAGKKTGILLRPNKDG
                     TRL*"
     gene            139422..139976
                     /locus_tag="aot2015-SM02_SRR1761699_Peru_trim_clean_trim_c
                     lean_scaffold_10_curated_closed_complete_start-adj_prodiga
                     l-single_256"
     CDS             139422..139976
                     /product="hypothetical protein"
                     /codon_start=1
                     /transl_table=11
                     /translation="MFNIKENDVLKQTILIKGFDRSQNLVLGNRATTKGGDNGVLVAN
                     KVRGAVWNDYAEYRESLIKEAGRCVVETGYGDLELSTKRLQLGGNIISDTFGFSIGET
                     DKAETPIAVCGRVLAYPYEDRYKFTAGAAVCSGPDGTISLMTRKEVKEWPDAIVGYVS
                     EIPEYKEWGPDKIQVNNRIWIKVK*"
     gene            140111..140575
                     /locus_tag="aot2015-SM02_SRR1761699_Peru_trim_clean_trim_c
                     lean_scaffold_10_curated_closed_complete_start-adj_prodiga
                     l-single_257"
     CDS             140111..140575
                     /product="hypothetical protein"
                     /codon_start=1
                     /transl_table=11
                     /translation="MALFKISKGLSKNLMTNVPYAKEGFAYFTSDDGKFYIDIDGDGT
                     NASPAVIGDNRIPLSALSTDWIKATKIEDTETYPILAFKVADNTKNLIELKYGSIGYK
                     DGTLVIPNVETGSKDEVLIENNDEGSALIIDNKGAGIGIKIINTGKDSLVNN*"
     gene            140609..140725
                     /locus_tag="aot2015-SM02_SRR1761699_Peru_trim_clean_trim_c
                     lean_scaffold_10_curated_closed_complete_start-adj_prodiga
                     l-single_258"
     CDS             140609..140725
                     /product="hypothetical protein"
                     /codon_start=1
                     /transl_table=11
                     /translation="MNGSASFEGDVVIGGTYIFKGGTANILGANKTNTIISN*"
     gene            140780..141889
                     /locus_tag="aot2015-SM02_SRR1761699_Peru_trim_clean_trim_c
                     lean_scaffold_10_curated_closed_complete_start-adj_prodiga
                     l-single_259"
     CDS             140780..141889
                     /product="Uncharacterized protein n=1 Tax=Finegoldia magna
                     BVS033A4 RepID=E1KWH4_FINMA"
                     /codon_start=1
                     /transl_table=11
                     /translation="MTCGICGVSVPTDDGACEKDNLYINYDGDNSYKASRQVILQAGD
                     AGKDYGNHLYQYAAARGDAVHDWSLNNFYIKSDIDNKLNNLLATNDAMVFKGTIGGDA
                     AATIHELPAKHSAGETYRVYDIKGGNDGKYLGNGEVCEIGDLIICIKDGTTHSAGDWT
                     IVQTNIDGAVINTDGSSTDGHIAIFSGNKGRTIKDSGKSFNDLAIANHTHTKLVNDKY
                     AVDFNGTSLSPINNPQNTIDLGNTSNPWQNLYLTSDIKFKDSSGNWKTLTEKLTGKSN
                     VGHKHTIADTDGLQTALDNKSNTGHTHTISNITDLQDVLDNKAAKSHKHEISDITNLQ
                     KTLEGKSDTGHKHGIADINGLQTALDGKSDTGHTH*"
                     /db_xref="UniRef100_E1KWH4"
                     /db_xref="E1KWH4_FINMA"
                     /db_xref="dge:Dgeo_3026"
     gene            142007..142120
                     /locus_tag="aot2015-SM02_SRR1761699_Peru_trim_clean_trim_c
                     lean_scaffold_10_curated_closed_complete_start-adj_prodiga
                     l-single_260"
     CDS             142007..142120
                     /product="hypothetical protein"
                     /codon_start=1
                     /transl_table=11
                     /translation="MAADVSSITTASNVKKSLDGEFGKTLEFTIPRITVDK*"
     gene            142688..142999
                     /locus_tag="aot2015-SM02_SRR1761699_Peru_trim_clean_trim_c
                     lean_scaffold_10_curated_closed_complete_start-adj_prodiga
                     l-single_261"
     CDS             142688..142999
                     /product="hypothetical protein"
                     /codon_start=1
                     /transl_table=11
                     /translation="VTLIDGTTITAEAGNVVICTGDNKEYLYDTDGNWVDLGSSTSYA
                     LKPHIHGNISSDGYLTNETGVVQTNSIVYSDADGKISKGPTFDTTNTTKRFLAENGNW
                     E*"
     gene            143768..144370
                     /locus_tag="aot2015-SM02_SRR1761699_Peru_trim_clean_trim_c
                     lean_scaffold_10_curated_closed_complete_start-adj_prodiga
                     l-single_262"
     CDS             143768..144370
                     /product="hypothetical protein"
                     /codon_start=1
                     /transl_table=11
                     /translation="MTGLLKTNGSIENQGEAKFTHPDYCPDIEDTAENIGCAFKASRG
                     HFNQMNVNEIYLPATTTTNYEGNKISFKTYSGGNNGAYANVSEVAQINTTGLIVGSSS
                     IGTNGYIEGTWLKTTNAGNKAGDFATIDSSGWIYKRTAAQVLSDIGAASSSHNHDTNY
                     VKKTGDTMTGQLAIDKAGYGFRVNNGSTGYIELSRDNGGA*"
     gene            144500..144871
                     /locus_tag="aot2015-SM02_SRR1761699_Peru_trim_clean_trim_c
                     lean_scaffold_10_curated_closed_complete_start-adj_prodiga
                     l-single_263"
     CDS             144500..144871
                     /product="Putative phage tail protein n=1 Tax=Selenomonas
                     ruminantium subsp. lactilytica (strain NBRC 103574 /
                     TAM6421) RepID=I0GVA9_SELRL"
                     /codon_start=1
                     /transl_table=11
                     /translation="VVKIFSYSGYNAITSMKTTNGSWENGVYTNDRMYFNYVPDSNYN
                     AGTNQAAQIWLGPDASLHASAVWGAVWNDYAECREADTIEPGKCVIEVGDDTLITSTE
                     RLMPGANITSDTFGFSIGETE*"
                     /db_xref="UniRef100_I0GVA9"
                     /db_xref="sri:SELR_pSRC400450"
                     /db_xref="I0GVA9_SELRL"
     gene            144992..145120
                     /locus_tag="aot2015-SM02_SRR1761699_Peru_trim_clean_trim_c
                     lean_scaffold_10_curated_closed_complete_start-adj_prodiga
                     l-single_264"
     CDS             144992..145120
                     /product="hypothetical protein"
                     /codon_start=1
                     /transl_table=11
                     /translation="MTDEEYRNKGYCAIGTISAVPDYEEWGTGKVKVNGRVWIKVF*"
     gene            complement(145209..145541)
                     /locus_tag="aot2015-SM02_SRR1761699_Peru_trim_clean_trim_c
                     lean_scaffold_10_curated_closed_complete_start-adj_prodiga
                     l-single_265"
     CDS             complement(145209..145541)
                     /product="Uncharacterized protein n=1 Tax=Alicyclobacillus
                     acidoterrestris ATCC 49025 RepID=T0BSL9_9BACL"
                     /codon_start=1
                     /transl_table=11
                     /translation="LIICLCGSTRFKESFEKLGAILSLEGHIVLSPKVFAHADNIVLP
                     SDTETRLLNSSKNKINMADAVYFITGENEYIGQTGYQEICYARKLGKPITYFSNKKID
                     EYGYKVIQ*"
                     /db_xref="UniRef100_T0BSL9"
                     /db_xref="T0BSL9_9BACL"
                     /db_xref="gym:GYMC10_0799"
     gene            complement(145542..145955)
                     /locus_tag="aot2015-SM02_SRR1761699_Peru_trim_clean_trim_c
                     lean_scaffold_10_curated_closed_complete_start-adj_prodiga
                     l-single_266"
     CDS             complement(145542..145955)
                     /product="Uncharacterized protein n=1 Tax=Roseburia
                     intestinalis L1-82 RepID=C7G654_9FIRM"
                     /codon_start=1
                     /transl_table=11
                     /translation="MDWLEMLQQIFNILIVPVLTAVSLFLVRFIQSKTNELKAKTNDE
                     TLQKYMDMLNKTITDCVLATNQTYVESLKGQNAFDKNAQLEAFKKTYDAVMGILTEDA
                     KEYLNEALGDLSGYITTKIESEVNINKAQPKKTEG*"
                     /db_xref="UniRef100_C7G654"
                     /db_xref="A0A0E9ELR2_CHLTH"
                     /db_xref="pri:PRIO_4292"
                     /db_xref="C7G654_9FIRM"
     gene            146203..146481
                     /locus_tag="aot2015-SM02_SRR1761699_Peru_trim_clean_trim_c
                     lean_scaffold_10_curated_closed_complete_start-adj_prodiga
                     l-single_267"
     CDS             146203..146481
                     /product="Uncharacterised protein {ECO:0000313|EMBL
                     :CRH71274.1};  TaxID=813 species="Bacteria; Chlamydiae;
                     Chlamydiales; Chlamydiaceae; Chlamydia/Chlamydophila
                     group; Chlamydia.;" source="Chlamydia trachomatis.;""
                     /codon_start=1
                     /transl_table=11
                     /translation="MYPNSYNYYPQSQNPYLNRYMPTNQYTQQLQGLKGRPVSSLEEV
                     RATGIDFDGSVFYFPDLANRRIYTKQINLDGTASLNMYELKATPPPTA*"
                     /db_xref="A0A0E9ELY7_CHLTH"
     gene            146800..147480
                     /locus_tag="aot2015-SM02_SRR1761699_Peru_trim_clean_trim_c
                     lean_scaffold_10_curated_closed_complete_start-adj_prodiga
                     l-single_268"
     CDS             146800..147480
                     /product="Putative uncharacterized protein n=1 Tax=Blautia
                     hydrogenotrophica DSM 10507 RepID=C0CLR3_9FIRM"
                     /codon_start=1
                     /transl_table=11
                     /translation="MALTENGLSPADIMAMTQGDRNDNGFGGTWTWVFFLFFLLAWGG
                     GGLFGGGSATQGALTRAELADGLGRQDMFRNQDMILTEVSAFERDAANRWGNIQYEVM
                     KGLNDNRFAQQECCCTTNRNIDAVRYENAKNTCDIVNTNNLNTRDILTNQNAGVQRIL
                     DYLTADKIESLRTELQSANLTIQNMNQTTDLLNTLRPYPTPAYITCSPYTANSMYNAF
                     SGCSACGN*"
                     /db_xref="UniRef100_C0CLR3"
                     /db_xref="C0CLR3_9FIRM"
     gene            147721..147960
                     /locus_tag="aot2015-SM02_SRR1761699_Peru_trim_clean_trim_c
                     lean_scaffold_10_curated_closed_complete_start-adj_prodiga
                     l-single_269"
     CDS             147721..147960
                     /product="hypothetical protein"
                     /codon_start=1
                     /transl_table=11
                     /translation="VTATGNAGSGNTFSVQAYNNGTAIPAAIASLVDQGTVHFTTLVK
                     VLPSCRSINNNANLTFVNTGAITYSTVEVDIVKVG*"
     gene            147966..148100
                     /locus_tag="aot2015-SM02_SRR1761699_Peru_trim_clean_trim_c
                     lean_scaffold_10_curated_closed_complete_start-adj_prodiga
                     l-single_270"
     CDS             147966..148100
                     /product="hypothetical protein"
                     /codon_start=1
                     /transl_table=11
                     /translation="MDCQEYMISIIKRQTEGVVYHENMTDYYRFLCLDSLKEIHCHQS
                     *"
     gene            148173..148487
                     /locus_tag="aot2015-SM02_SRR1761699_Peru_trim_clean_trim_c
                     lean_scaffold_10_curated_closed_complete_start-adj_prodiga
                     l-single_271"
     CDS             148173..148487
                     /product="hypothetical protein"
                     /codon_start=1
                     /transl_table=11
                     /translation="MENTTLIPAEWYSKTSMDVTKGAIKSLSKESLYHWLDWEKETLS
                     IYKEAAMHFKENMAFHQLKIAKKLIKCISAEICEIEGLITEGLAYDFSPEFLKYYYKI
                     DE*"
     gene            complement(148919..149029)
                     /locus_tag="aot2015-SM02_SRR1761699_Peru_trim_clean_trim_c
                     lean_scaffold_10_curated_closed_complete_start-adj_prodiga
                     l-single_272"
     CDS             complement(148919..149029)
                     /product="hypothetical protein"
                     /codon_start=1
                     /transl_table=11
                     /translation="MLDFIAKYWLEFLFGIIALGLTGLAKYFYNLYKKEK*"
     gene            complement(149108..149617)
                     /locus_tag="aot2015-SM02_SRR1761699_Peru_trim_clean_trim_c
                     lean_scaffold_10_curated_closed_complete_start-adj_prodiga
                     l-single_273"
     CDS             complement(149108..149617)
                     /product="hypothetical protein"
                     /codon_start=1
                     /transl_table=11
                     /translation="MNILFLDLSSKSTGWCLSSEKGEMLKWGLIPISGDNTLERIKQM
                     TDKIVDLIKENNIGKIVAEDVHPEAYGNKSHTERVLMWLQGSVALGAHSVDTNIDYDF
                     IEFMNSSSWRKLLGMKLGPKVKRVALKQADIEFVKNKYGIVANDDVCDAICLYTAYFT
                     KPQEEYNWE*"
     gene            complement(149617..150174)
                     /locus_tag="aot2015-SM02_SRR1761699_Peru_trim_clean_trim_c
                     lean_scaffold_10_curated_closed_complete_start-adj_prodiga
                     l-single_274"
     CDS             complement(149617..150174)
                     /product="DUTP diphosphatase {ECO:0000313|EMBL:EEW36754.1}
                     ; EC=3.6.1.23 {ECO:0000313|EMBL:EEW36754.1};; 
                     TaxID=638301 species="Bacteria; Firmicutes; Bacilli;
                     Lactobacillales; Carnobacteriaceae; Granulicatella.;"
                     source="Granulicatella adiacens ATCC 49175.;""
                     /codon_start=1
                     /transl_table=11
                     /translation="MIKFERVSKYPDAVIPTRSTVNSAGYDFTVVEDIIIPSYSNQMS
                     EMVRWGRTGHIYTLTEMASFTKELKIKPTLVPTGIKCCLDADTYLELSVRSSTPLKHW
                     IILANGVGIIDADYYNNPDNEGHIYFQVINLTTFDIQLKKGDKIGQGIIKPYLTTDDD
                     NAFGQRLGGFGSTTSSPEANQASLT*"
                     /db_xref="C8NHU1_9LACT"
                     /db_xref="cml:BN424_318"
                     /db_xref="UniRef100_C8NHU1"
                     /db_xref="3.6.1.23"
     gene            complement(150174..150425)
                     /locus_tag="aot2015-SM02_SRR1761699_Peru_trim_clean_trim_c
                     lean_scaffold_10_curated_closed_complete_start-adj_prodiga
                     l-single_275"
     CDS             complement(150174..150425)
                     /product="Uncharacterised protein {ECO:0000313|EMBL
                     :CRH81734.1};  TaxID=813 species="Bacteria; Chlamydiae;
                     Chlamydiales; Chlamydiaceae; Chlamydia/Chlamydophila
                     group; Chlamydia.;" source="Chlamydia trachomatis.;""
                     /codon_start=1
                     /transl_table=11
                     /translation="MEYLVSTTEVYRVDNEASATSLIEKAKHDNMYELAKYSSVKKEK
                     KQKGEIIDEWYQVSLTKKFNDEKDPISVVNIKYGEQIDF*"
                     /db_xref="A0A0E9FGW7_CHLTH"
     gene            complement(150425..150703)
                     /locus_tag="aot2015-SM02_SRR1761699_Peru_trim_clean_trim_c
                     lean_scaffold_10_curated_closed_complete_start-adj_prodiga
                     l-single_276"
     CDS             complement(150425..150703)
                     /product="hypothetical protein"
                     /codon_start=1
                     /transl_table=11
                     /translation="VNRLFCSLQPFDMVQQIYAVDNNGNIVDTFSCTFDDMVEAIPSY
                     CKNNNINVIHLLGITDYTFEMKQRMMEFCKTNYAYENLNLTIDCGEEK*"
     gene            complement(150700..151245)
                     /locus_tag="aot2015-SM02_SRR1761699_Peru_trim_clean_trim_c
                     lean_scaffold_10_curated_closed_complete_start-adj_prodiga
                     l-single_277"
     CDS             complement(150700..151245)
                     /product="Uncharacterised protein {ECO:0000313|EMBL
                     :CRH80672.1};  TaxID=813 species="Bacteria; Chlamydiae;
                     Chlamydiales; Chlamydiaceae; Chlamydia/Chlamydophila
                     group; Chlamydia.;" source="Chlamydia trachomatis.;""
                     /codon_start=1
                     /transl_table=11
                     /translation="MTNGLKCIGVKTIDELKYSPQVFENGAVAYTEDKKVYCYMDGKW
                     EEVSNYGTIDKVDDTKANLNLNLYDLNKSLVRSLPDPDTDTLGDYQQKINSYHRKMNN
                     NYYLMLCRDYNYYTVFHYEPTIIADSFGKSILDCLADVGKIKTLDWNEEQGAIEIWMS
                     ISDNIYMFYLFGYDAGVVDFS*"
                     /db_xref="A0A0E9FD94_CHLTH"
     gene            complement(151273..151557)
                     /locus_tag="aot2015-SM02_SRR1761699_Peru_trim_clean_trim_c
                     lean_scaffold_10_curated_closed_complete_start-adj_prodiga
                     l-single_278"
     CDS             complement(151273..151557)
                     /product="Anaerobic ribonucleoside-triphosphate
                     reductase-activating protein
                     {ECO:0000256|PIRNR:PIRNR000368}; EC=1.97.1.-
                     {ECO:0000256|PIRNR:PIRNR000368};;  TaxID=1401067
                     species="Bacteria; Firmicutes; Negativicutes;
                     Selenomonadales; Veillonellaceae; Veillonella.;"
                     source="Veillonella montpellierensis DNF00314.;""
                     /codon_start=1
                     /transl_table=11
                     /translation="MGGEPLAPENLFLVDLIIEHIKEALPKTKIFLWTGYTMDELAMC
                     REPHLKNIVDNIDCIIDGPFKIEQRDITLPMRGSHNQKVYYAPFDLWEKM*"
                     /db_xref="A0A096ALN0_9FIRM"
                     /db_xref="UniRef100_B0A7I8"
                     /db_xref="svo:SVI_2929"
                     /db_xref="B0A7I8_9FIRM"
                     /db_xref="1.97.1.-"
     gene            complement(151666..151767)
                     /locus_tag="aot2015-SM02_SRR1761699_Peru_trim_clean_trim_c
                     lean_scaffold_10_curated_closed_complete_start-adj_prodiga
                     l-single_279"
     CDS             complement(151666..151767)
                     /product="hypothetical protein"
                     /codon_start=1
                     /transl_table=11
                     /translation="MRYAGIIKNDIAGAPGVCVSFFTQGCARHCEGC*"
     gene            complement(151764..152339)
                     /locus_tag="aot2015-SM02_SRR1761699_Peru_trim_clean_trim_c
                     lean_scaffold_10_curated_closed_complete_start-adj_prodiga
                     l-single_280"
     CDS             complement(151764..152339)
                     /product="anaerobic ribonucleoside-triphosphate reductase 
                     (EC:1.17.4.2)"
                     /codon_start=1
                     /transl_table=11
                     /translation="MELAKKIESLFKQRCAEFKEQYKLNFGVYYTPAENLCYTAMKKF
                     KAKYGEIPNVSDKEFFTNSIHVPVWKEMSPFDKIDIESQLTGYSNAGCITYVELDSTV
                     SNNLTALEQIVNYAMDKDIPYFAVNVPNDTCLKCGYTGEFNDKCPECGSKEIQQLRRV
                     TGYLTGNYKTAFNLGKQDEVEHRVKHVGVME*"
                     /db_xref="blr:BRLA_c002870"
                     /db_xref="UniRef100_S2YNZ3"
                     /db_xref="S2YNZ3_9FIRM"
                     /db_xref="1.17.4.2"
     gene            complement(152400..152732)
                     /locus_tag="aot2015-SM02_SRR1761699_Peru_trim_clean_trim_c
                     lean_scaffold_10_curated_closed_complete_start-adj_prodiga
                     l-single_281"
     CDS             complement(152400..152732)
                     /product="Ribonucleoside-triphosphate reductase class III
                     catalytic subunit {ECO:0000313|EMBL:EXG87696.1};
                     EC=1.17.4.2 {ECO:0000313|EMBL:EXG87696.1};;  TaxID=1304866
                     species="Bacteria; Firmicutes; Clostridia; Clostridiales;
                     Clostridiaceae; Clostridium.;" source="Clostridium sp.
                     ASBs410.;""
                     /codon_start=1
                     /transl_table=11
                     /translation="LKDGRGNICPVTIIMPTLAMIAKTRVNNLLSFKVLDEDNEVKIN
                     ECIRVFMNLLDEKIAEAKDQLIERFDWICSQSPASAKFMYENSLMAGYIPEEGIRSAL
                     KHGTLALG*"
                     /db_xref="A0A011B0C5_9CLOT"
                     /db_xref="UniRef100_N2B8I9"
                     /db_xref="1.17.4.2"
     gene            complement(152733..153125)
                     /locus_tag="aot2015-SM02_SRR1761699_Peru_trim_clean_trim_c
                     lean_scaffold_10_curated_closed_complete_start-adj_prodiga
                     l-single_282"
     CDS             complement(152733..153125)
                     /product="Anaerobic ribonucleoside-triphosphate reductase
                     n=1 Tax=Coprococcus sp. HPP0074 RepID=S2YNZ3_9FIRM"
                     /codon_start=1
                     /transl_table=11
                     /translation="MYHNLNTLQSRSGNQLPFTSINYGTCTLPEGRMITKALLEVSLE
                     GLGKLHKTSIFPCGIFQCMKGVNREPGDPNYDLFKLALQSTAKRLYPNYANVDWSGNA
                     GYDINDPRTYFSTMGCRTANGYDINGFG*"
                     /db_xref="UniRef100_S2YNZ3"
                     /db_xref="S2YNZ3_9FIRM"
                     /db_xref="pbd:PBOR_02460"
     gene            complement(153159..153341)
                     /locus_tag="aot2015-SM02_SRR1761699_Peru_trim_clean_trim_c
                     lean_scaffold_10_curated_closed_complete_start-adj_prodiga
                     l-single_283"
     CDS             complement(153159..153341)
                     /product="hypothetical protein"
                     /codon_start=1
                     /transl_table=11
                     /translation="MVPYVKKSFRKHFKAYLTDVDDYSEGMALQIMKDCEPIEISNKE
                     LQSQFGHQNAYNYALK*"
     gene            complement(153378..153647)
                     /locus_tag="aot2015-SM02_SRR1761699_Peru_trim_clean_trim_c
                     lean_scaffold_10_curated_closed_complete_start-adj_prodiga
                     l-single_284"
     CDS             complement(153378..153647)
                     /product="Ribonucleoside-triphosphate reductase class III
                     catalytic subunit {ECO:0000313|EMBL:EXG87696.1};
                     EC=1.17.4.2 {ECO:0000313|EMBL:EXG87696.1};;  TaxID=1304866
                     species="Bacteria; Firmicutes; Clostridia; Clostridiales;
                     Clostridiaceae; Clostridium.;" source="Clostridium sp.
                     ASBs410.;""
                     /codon_start=1
                     /transl_table=11
                     /translation="MGEANSLLMKQYALDYIVSPRTKRNHEENMIYTHDLDHYAVGDH
                     NCLSIPFDDLLANGFNTRQTDVRPAGSVNTAFQLVAVIFQLQSLQ*"
                     /db_xref="A0A011B0C5_9CLOT"
                     /db_xref="UniRef100_S2YNZ3"
                     /db_xref="paej:H70737_02410"
                     /db_xref="S2YNZ3_9FIRM"
                     /db_xref="1.17.4.2"
     gene            complement(153690..154034)
                     /locus_tag="aot2015-SM02_SRR1761699_Peru_trim_clean_trim_c
                     lean_scaffold_10_curated_closed_complete_start-adj_prodiga
                     l-single_285"
     CDS             complement(153690..154034)
                     /product="ribonucleotide-diphosphate reductase subunit
                     alpha (EC:1.17.4.1)"
                     /codon_start=1
                     /transl_table=11
                     /translation="MFYIIKRNGDVMPFNKQKIIDAITKAFIAVDENIFESDSINSIA
                     DEVEYRASHFPDGSVNVEDIQNWIEEVLMTSERPDIARAYIRYRYKKEVARTHSTEFI
                     TAIGEKIRGANI*"
                     /db_xref="bmu:Bmul_2789"
                     /db_xref="UniRef100_S2YNZ3"
                     /db_xref="S2YNZ3_9FIRM"
                     /db_xref="1.17.4.1"
     gene            complement(154302..154484)
                     /locus_tag="aot2015-SM02_SRR1761699_Peru_trim_clean_trim_c
                     lean_scaffold_10_curated_closed_complete_start-adj_prodiga
                     l-single_286"
     CDS             complement(154302..154484)
                     /product="hypothetical protein"
                     /codon_start=1
                     /transl_table=11
                     /translation="MFEATVFNEWCYGTGIESVKEGAINVGVFNPEGAEILLHDKRVN
                     LIIVYIHADDKIRLIR*"
     gene            complement(154491..154703)
                     /locus_tag="aot2015-SM02_SRR1761699_Peru_trim_clean_trim_c
                     lean_scaffold_10_curated_closed_complete_start-adj_prodiga
                     l-single_287"
     CDS             complement(154491..154703)
                     /product="gmk; guanylate kinase (EC:2.7.4.8)"
                     /codon_start=1
                     /transl_table=11
                     /translation="MYNILALIGEAGSGKDTILRKLIDDTKHYYNGKLPLHEIISYTS
                     RPPREKEVDGINYHFISAEKFAEMIL*"
                     /db_xref="cag:Cagg_1870"
                     /db_xref="UniRef100_T0RU46"
                     /db_xref="87011863"
                     /db_xref="T0RU46_9DELT"
                     /db_xref="2.7.4.8"
     gene            complement(154703..158656)
                     /locus_tag="aot2015-SM02_SRR1761699_Peru_trim_clean_trim_c
                     lean_scaffold_10_curated_closed_complete_start-adj_prodiga
                     l-single_288"
     CDS             complement(154703..158656)
                     /product="DNA polymerase n=1 Tax=Bacillus vallismortis
                     RepID=UPI000288CE8E"
                     /codon_start=1
                     /transl_table=11
                     /translation="MRPYFGVHNHTHYSNLRLLDSINRPEELIKTAEKLGLSGIAITD
                     HECLSAHMEVNQFAKDFLKEHPDFTIALGNEIYLTDTRDCGQKYYHFILLAKDEIGYK
                     ALKELSSIAWINSYIDRKMERVPTLKSELKNVMVQYKGHVIATTACIGGELGSNLYPM
                     YEAEVVGDTQTKSIYYNNIVKFIEFCINVFGKDDFYLECAPSTMKDQLVVNQKIYQVA
                     KAYDLKMVVGTDAHYLTKKDRPIHKAYLNSKDGEREVDSFYEFAYVMNSDEVEELMLP
                     YMDTWDKNKTPQEIMNWIFDNTLEIQKKIKFYSLERKQQIPRVEVLDYKKGFIPKDWY
                     EKYPVICSLINSDDIQERYWINECIKALQEKQLYENETYIARLETEANVIKNIGEKLE
                     DCLFAYFNTFKHYIDLFWECGSIVGPGRGSATGFLSNYLLGITQLDPIRWGLPYWRFL
                     NLERAELPDIDIDLAPSKRPAIFSAIRKERGTLGLIQVATFGTEGTKQAILTACRGYR
                     SDDYPNGIDVDEAQFMSSLIPQERGFLWPMKDVVNGNPDKDRKPVTTFIQKVNQYPGL
                     LDIIVYIEGIVNKRSSHASGVILYGEDPFETASFMKTPSGDLITCWDLHKAEAAGDTK
                     YDFLVTEACDKIIQCYNLLKEDNQIPDIGLRDFYNKYLHPEVIDTSDKRIWEHLAAGD
                     ILDVFQFSTGVGLAIAKKLKPKDPMEMTAANAMMRLMSEKGKESQQDRYYRIQKAGIE
                     VFDKEMKDNHLPEEMIEKMHKHCDRYYGCCPLQEQMMEILMDVAGFTLGEANSARKVV
                     AKKQMAKIPQLKEQVFSKFTNEHNAEYFWENAIAPQLGYAFSLNHSLPYSFVAIQMIY
                     LAINFNPIYWNCACLIVNSGALENEPEEMSDEDYDYSGEEYCGVSPEDVMENKPKNKK
                     VASTDYGKIAKAIGDIQSAGIKVSLADINKAKFGFAPDVENNQILFGLKGLLNVGDDL
                     INNIIANRPYISVKDFYYRIKPSKQAMISLIKSGAFDEMMDRKDLMIWYIWETCDKKS
                     RLTLQNLATLIRYNLLPEDKDEYVMARRVYEFNRYLKAVCKDGNVYKVDERAINFLTE
                     IGCDDLIGSCCLLDSKAWDKVYQKYMDTFRAWITENKDVILNKLNNKIFKDDWDKYAS
                     KSISAWEMEVLCFYYHEHELAHVNNSKYGFVDFFHLPEEPIVDKVFSKGNKTITMYKL
                     HKICGTCIAKNKTKSTVTLLTTSGVVEVKFRKEYFSLFDKQISEKQADGTKKVMEKSW
                     FNRGNMIAVQGIRQGDNFIAKKYASSGGHQLYKIDKILDNGDIELKDERYNGGAN*"
                     /db_xref="UniRef100_UPI000288CE8E"
                     /db_xref="bamy:V529_20460"
                     /db_xref="A0A0A1LYB0_BACIU"
                     /db_xref="UPI000288CE8E"
     gene            complement(158914..159165)
                     /locus_tag="aot2015-SM02_SRR1761699_Peru_trim_clean_trim_c
                     lean_scaffold_10_curated_closed_complete_start-adj_prodiga
                     l-single_289"
     CDS             complement(158914..159165)
                     /product="hypothetical protein"
                     /codon_start=1
                     /transl_table=11
                     /translation="MILRQTKHIKKENVHFITSHHRVIKYLPLNDLIEITNIDHHHDI
                     QYNEVEPEDELNCGNWVKYAYEHGYAVSQYNWIHNDNSI*"
     gene            complement(159321..159896)
                     /locus_tag="aot2015-SM02_SRR1761699_Peru_trim_clean_trim_c
                     lean_scaffold_10_curated_closed_complete_start-adj_prodiga
                     l-single_290"
     CDS             complement(159321..159896)
                     /product="Putative exodeoxyribonuclease {ECO:0000313|EMBL
                     :CRH64166.1};  TaxID=813 species="Bacteria; Chlamydiae;
                     Chlamydiales; Chlamydiaceae; Chlamydia/Chlamydophila
                     group; Chlamydia.;" source="Chlamydia trachomatis.;""
                     /codon_start=1
                     /transl_table=11
                     /translation="MYNWADQIICSTNEKRNDINRIVRTQKGYDPDRPCLGDKLIGLH
                     NQWEFMSSSHTWALTNGTIGTLEDFYVEDIRFPYWIYKNPVPFMYAQLRLDDDDTFCG
                     VPIDYNQLLTGKKTFEGKQIYQIKKNKNCPDPPFDFSYAYAITCWKAQGSEYNKVLGF
                     EEAPPYDRETHKKYLYTLATRAKERLVLIRK*"
                     /db_xref="A0A0E9E0M0_CHLTH"
     gene            complement(159897..160172)
                     /locus_tag="aot2015-SM02_SRR1761699_Peru_trim_clean_trim_c
                     lean_scaffold_10_curated_closed_complete_start-adj_prodiga
                     l-single_291"
     CDS             complement(159897..160172)
                     /product="ATP-binding protein n=1 Tax=Rhizobium meliloti
                     RepID=UPI000301A072"
                     /codon_start=1
                     /transl_table=11
                     /translation="MLPKAMWELLLSHGIYILATGDPGQLPPIVDEDNNHVLDNPHVF
                     LDEIMRQAQDSEIIRFSMWIRDNKPISSYKGTEEQVLIRFKWDEMLP*"
                     /db_xref="UniRef100_UPI000301A072"
                     /db_xref="A0A0E9E0M0_CHLTH"
                     /db_xref="UPI000301A072"
     gene            complement(160314..160517)
                     /locus_tag="aot2015-SM02_SRR1761699_Peru_trim_clean_trim_c
                     lean_scaffold_10_curated_closed_complete_start-adj_prodiga
                     l-single_292"
     CDS             complement(160314..160517)
                     /product="Exodeoxyribonuclease V n=2 Tax=unclassified
                     Siphoviridae RepID=J3SKZ6_9CAUD"
                     /codon_start=1
                     /transl_table=11
                     /translation="MILTNKQEQGLKIAVERYKNKERYTVIAGYAGSGKSTLIKFIIS
                     ALGVNPEEEVCYVAFTGKAATVL*"
                     /db_xref="UniRef100_J3SKZ6"
                     /db_xref="A0A0E9E0M0_CHLTH"
                     /db_xref="J3SKZ6_9CAUD"
     gene            complement(160546..160749)
                     /locus_tag="aot2015-SM02_SRR1761699_Peru_trim_clean_trim_c
                     lean_scaffold_10_curated_closed_complete_start-adj_prodiga
                     l-single_293"
     CDS             complement(160546..160749)
                     /product="hypothetical protein"
                     /codon_start=1
                     /transl_table=11
                     /translation="MTEFKSAWDIAQDLHNLLYNTEKSDNEIYNEVFEISKIFAETFL
                     TTPEDFAQSFMALRTEIQNEKVI*"
     gene            complement(160814..161644)
                     /locus_tag="aot2015-SM02_SRR1761699_Peru_trim_clean_trim_c
                     lean_scaffold_10_curated_closed_complete_start-adj_prodiga
                     l-single_294"
     CDS             complement(160814..161644)
                     /product="hypothetical protein"
                     /codon_start=1
                     /transl_table=11
                     /translation="MKNTILNKWLIALSCVLIIGCSIKTVEASVITRNALSEAYIPSE
                     MSSVVDLTTTIEYKQIRNISKTEDTQELRTLIQECKTLKESAEQMLVLADNLGYTDKH
                     PVVKTTTAEIEQLNKLITIYENRLEQKRWEIRIEKYPTASSIWLYLSDQGYSDEICAG
                     ILGNIMAEVGGHTLDIEHTTNTHPGYYGICQWSLKYSNTKGMDLSEQCQYLVETIENE
                     FNSFGSEYKSGFDYDDFIEMTDIEEIALAFAKCYERCGSGSYDVRQSNALIAFEYFAS
                     *"
     gene            complement(161698..162414)
                     /locus_tag="aot2015-SM02_SRR1761699_Peru_trim_clean_trim_c
                     lean_scaffold_10_curated_closed_complete_start-adj_prodiga
                     l-single_295"
     CDS             complement(161698..162414)
                     /product="Single-stranded-DNA-specific exonuclease RecJ n
                     =1 Tax=Subdoligranulum sp. 4_3_54A2FAA RepID=G9RRZ1_9FIRM"
                     /codon_start=1
                     /transl_table=11
                     /translation="LSNKILIVQLDDLITDRNLTGLIANQLMSEYQRPVLILNRIENE
                     DGTITWEGSGRGYDKSRLKDFRGFLENNKYVMYAEGHANAFGVGIKDEDISAFIASTN
                     SALDGFDFTPIYNVDFIYKSDELTPDEVIDIAGMKSLWGQGVEEAEIAVEGIKVHKDN
                     IRILSPDKNPTLKIMLPNGINFMKFRSSEEEYDKLYSELGYVTINIVGECERNIWNNK
                     ISPQVMIKDYEIVDRANYYF*"
                     /db_xref="UniRef100_G9RRZ1"
                     /db_xref="G9RRZ1_9FIRM"
     gene            complement(162436..162801)
                     /locus_tag="aot2015-SM02_SRR1761699_Peru_trim_clean_trim_c
                     lean_scaffold_10_curated_closed_complete_start-adj_prodiga
                     l-single_296"
     CDS             complement(162436..162801)
                     /product="Single-stranded-DNA-specific exonuclease RecJ n
                     =1 Tax=Clostridium bolteae 90B8 RepID=N9Z4R0_9CLOT"
                     /codon_start=1
                     /transl_table=11
                     /translation="MDVRDFETRRLIDKGLQQIRNPYFRGAIDKDQFHFTNEITPIGV
                     AFYIAPLINATTRVGTQEEKLMLFESMLDFRGYELVPSTKRGCKGQAETRVEQACRNC
                     TNIKSRQTKIRDNSLEKIE*"
                     /db_xref="UniRef100_N9Z4R0"
                     /db_xref="A0A060N8K0_CLOBO"
                     /db_xref="fpa:FPR_23240"
                     /db_xref="N9Z4R0_9CLOT"
     gene            complement(162940..163191)
                     /locus_tag="aot2015-SM02_SRR1761699_Peru_trim_clean_trim_c
                     lean_scaffold_10_curated_closed_complete_start-adj_prodiga
                     l-single_297"
     CDS             complement(162940..163191)
                     /product="Putative SPBc2 prophage-derived single-strand
                     DNA-specific exonuclease YorK
                     {ECO:0000313|EMBL:KFZ25956.1}; EC=3.1.-.-
                     {ECO:0000313|EMBL:KFZ25956.1};;  TaxID=1541960
                     species="Bacteria; Tenericutes; Mollicutes.;"
                     source="Mollicutes bacterium HR2.;""
                     /codon_start=1
                     /transl_table=11
                     /translation="MNYLYCLFPSFVNNNISYRVHMGKQHGIIPDTIPEDVKLVIAPD
                     SSSNDYEAHEYLNLSGVDVLVIDHHEADHISKYACVINN*"
                     /db_xref="A0A094J0E0_9MOLU"
                     /db_xref="UniRef100_E5W358"
                     /db_xref="bamy:V529_20470"
                     /db_xref="E5W358_9BACI"
                     /db_xref="3.1.-.-"
     gene            complement(163805..163981)
                     /locus_tag="aot2015-SM02_SRR1761699_Peru_trim_clean_trim_c
                     lean_scaffold_10_curated_closed_complete_start-adj_prodiga
                     l-single_298"
     CDS             complement(163805..163981)
                     /product="hypothetical protein"
                     /codon_start=1
                     /transl_table=11
                     /translation="MSELHWNKYNAAADLDPFPDIRYQCPLCYKSFKEEYDKCPNCGK
                     IIKKGTQYEWYRLG*"
     gene            complement(163981..165084)
                     /locus_tag="aot2015-SM02_SRR1761699_Peru_trim_clean_trim_c
                     lean_scaffold_10_curated_closed_complete_start-adj_prodiga
                     l-single_299"
     CDS             complement(163981..165084)
                     /product="Putative DNA replication initiation protein
                     phage SPbeta n=1 Tax=Bacillus amyloliquefaciens subsp.
                     plantarum UCMB5033 RepID=S6G206_BACAM"
                     /codon_start=1
                     /transl_table=11
                     /translation="MVVFDKSEIREKLTTDNIYDLLLEWGGDPEYNETGIVSSTICHN
                     MPGEGSKKLYYYENTGLFKCYTGCDATFDIFELCTKVMRIQHEREFDLNSAVLWVAHR
                     FGLGGTIQELDEAKTLEDWKIFNEYSRIQSIEKKTNQITLKTYDEKILTRFNYKVQLT
                     PWLDEGISQEALNAAKIGFYPGGDQITIPHYDIDGRFIGLRGRSLCKEECELYGKYRP
                     IHLNNQWYSHPLGMNLYNLNLSKNAIKTFKKAIVFEGEKSVLKYKTYFGLNNDISVAC
                     CGSNLSSHQVQLLLDCGVEEIIIAFDRQFKELGDDEFKHLKLNLLKARSKFKNYATIS
                     FMFDKTGLLGYKDSPIDDGKDIFLKLFKERIII*"
                     /db_xref="UniRef100_S6G206"
                     /db_xref="bama:RBAU_2045"
                     /db_xref="S6G206_BACAM"
     gene            complement(165084..165248)
                     /locus_tag="aot2015-SM02_SRR1761699_Peru_trim_clean_trim_c
                     lean_scaffold_10_curated_closed_complete_start-adj_prodiga
                     l-single_300"
     CDS             complement(165084..165248)
                     /product="hypothetical protein"
                     /codon_start=1
                     /transl_table=11
                     /translation="MEKAGQIEYKMSKRQATELIKSYKGPRKNPQDILIEYVNTNLNL
                     LRKCVKVIVD*"
     gene            complement(165260..166792)
                     /locus_tag="aot2015-SM02_SRR1761699_Peru_trim_clean_trim_c
                     lean_scaffold_10_curated_closed_complete_start-adj_prodiga
                     l-single_301"
     CDS             complement(165260..166792)
                     /product="Uncharacterized protein n=1 Tax=Blautia hansenii
                     DSM 20583 RepID=C9L7X2_BLAHA"
                     /codon_start=1
                     /transl_table=11
                     /translation="MASKYVDPTAIMQVIGCVYNSPQLLDFTDKYSITEEDFPDQFHR
                     VVFGAIYKIHELGAEKVTLENINDFLSSRPKYQGIYKANKGEEWLLNIADTAKPLSFD
                     YYYSRLKKMSLLRAYDNYGVDVSFIYDPDNILDVEKKQLQEDNLDNSSLENIAKLVDD
                     RIETIKYEYVNNVEGVAVQAGHGIFDLLDSLKEHPEIGSPLYGSLVNTVTRGARLKKF
                     YLRSAPSGIGKTRSMIADACNLGCNKIYDETFGWIRNGICEPVLYITTEQEISEIQTM
                     MLAFLSNVNEEHILNTKLYVGDEEERVLEAGKIIASSPIYIRELPDFSLMDVENEIKK
                     GIRDHEVKYVFHDYIHTSLKILEEITRRSGGVKLREDNILFMLSTKLKDICNQYGVFI
                     MSATQLNGAYQDAETPDQNLLRGAKAIADKIDYGSILLPVKDDDLVALNDILQTNIFE
                     IPTIKMSVYKNRRGRYKGVYLWCKADLGTCRVKPMFCTTYGYELVPIDDIKINFEEES
                     AF*"
                     /db_xref="UniRef100_C9L7X2"
                     /db_xref="C9L7X2_BLAHA"
                     /db_xref="bsul:BSUA_02194"
     gene            complement(166782..167141)
                     /locus_tag="aot2015-SM02_SRR1761699_Peru_trim_clean_trim_c
                     lean_scaffold_10_curated_closed_complete_start-adj_prodiga
                     l-single_302"
     CDS             complement(166782..167141)
                     /product="Uncharacterized protein {ECO:0000313|EMBL
                     :KFZ25962.1};  TaxID=1541960 species="Bacteria;
                     Tenericutes; Mollicutes.;" source="Mollicutes bacterium
                     HR2.;""
                     /codon_start=1
                     /transl_table=11
                     /translation="MKLLGENYINPRVRKQLNQYVEEYNYTYSGMLKALIYFYEIKGN
                     SVEKANGGVGIIPWIYKDAYNYYYNLWMIKQRNEDKNISLYVPQVQEITIPIPQRKPY
                     KKNLFSFLDEEEGVNGI*"
                     /db_xref="A0A094IFT5_9MOLU"
     gene            complement(167425..167901)
                     /locus_tag="aot2015-SM02_SRR1761699_Peru_trim_clean_trim_c
                     lean_scaffold_10_curated_closed_complete_start-adj_prodiga
                     l-single_303"
     CDS             complement(167425..167901)
                     /product="hypothetical protein"
                     /codon_start=1
                     /transl_table=11
                     /translation="MADIYAYAEKYTENGEAKVRLVLRSPDNSAETGCRFRYIEPVIE
                     FTYENLVNALNKAIDKEAGMHDNKFVTDARDVVSIAKTYDYDALREEFQELVGTLMAK
                     NQAYYTPRVTQIVDKYLGKGKKVNDATIDQAELIDLIVTEIKEDLMPTIEAKTVTE*"
     gene            complement(168025..168435)
                     /locus_tag="aot2015-SM02_SRR1761699_Peru_trim_clean_trim_c
                     lean_scaffold_10_curated_closed_complete_start-adj_prodiga
                     l-single_304"
     CDS             complement(168025..168435)
                     /product="ATP/GTP binding protein n=1 Tax=Lactobacillus
                     phage ATCC 8014-B2 RepID=K4I0H4_9CAUD"
                     /codon_start=1
                     /transl_table=11
                     /translation="MGIDLMALQPHKVSRDLSGYITYVYGAEKSGKTTFASHMPSPLI
                     LAFERGYNALPGVIAQDITTWGEMKQTLRELKKPEVKERFKSIAVDTVDIAGALCEKY
                     ICSQNGVDALSGIPYGQGWNMVKKEFEEVFRTIT*"
                     /db_xref="UniRef100_K4I0H4"
                     /db_xref="A0A094KV29_9MOLU"
                     /db_xref="bamy:V529_20510"
                     /db_xref="K4I0H4_9CAUD"
     gene            complement(168584..169519)
                     /locus_tag="aot2015-SM02_SRR1761699_Peru_trim_clean_trim_c
                     lean_scaffold_10_curated_closed_complete_start-adj_prodiga
                     l-single_305"
     CDS             complement(168584..169519)
                     /product="hypothetical protein"
                     /codon_start=1
                     /transl_table=11
                     /translation="MMKVKNETHIEGILYEHALEAKVTGPNSKAPGTNFISGTISIAT
                     DDAMTNIVPVHFTYVTEKTAKGGANATYSLLQNIIDGVVGTYMQDGADKAAKLRVDSA
                     IGLNEFYTDRNGKEELVSVKTNEGGFVHTTNVLTEDETQRNTFKCDMVITQVTHIDAD
                     DERKIPEKAVVKGVVFNFRNEILPVEFTATNAGAMAYFEDLGATTSNPVFTKVWGRQV
                     SEVIKREIREESAFGEDSVREVQSTRKDFVITGAAKEPYEWDSEDTILASELTTAIAN
                     RETYLATMKQRRDEYKASKGQTTPAAASSKAEFNF*"
     gene            complement(169539..169898)
                     /locus_tag="aot2015-SM02_SRR1761699_Peru_trim_clean_trim_c
                     lean_scaffold_10_curated_closed_complete_start-adj_prodiga
                     l-single_306"
     CDS             complement(169539..169898)
                     /product="hypothetical protein"
                     /codon_start=1
                     /transl_table=11
                     /translation="MSKKIEFIKYVETLIEATKNNPVEMNEDAHFYWESFRKTEEIEK
                     PTFTENGKKIILWMREHPEMPMVKAREVAEGLVISSRAVSGAFRKLVSDGFVEKVGQD
                     PVIYVLTDKGKNFEIVD*"
     gene            complement(170189..170611)
                     /locus_tag="aot2015-SM02_SRR1761699_Peru_trim_clean_trim_c
                     lean_scaffold_10_curated_closed_complete_start-adj_prodiga
                     l-single_307"
     CDS             complement(170189..170611)
                     /product="Uncharacterized protein n=1 Tax=Bulleidia
                     extructa W1219 RepID=D2MMY7_9FIRM"
                     /codon_start=1
                     /transl_table=11
                     /translation="MDYKDIVSNVDIYDLEKSILASGYPMRTIIPDRDITEKDLARCQ
                     NLVNATKTGNGAHAQFMTGIRVNFDLTFSNKAWVEAERYRFLEFVSSQSTMHRITKFD
                     LDNQYNKYVDSRIIEIMKSKVKEYNKITDLRDSFPKDD*"
                     /db_xref="UniRef100_D2MMY7"
                     /db_xref="D2MMY7_9FIRM"
                     /db_xref="cah:CAETHG_1076"
     gene            complement(170613..170888)
                     /locus_tag="aot2015-SM02_SRR1761699_Peru_trim_clean_trim_c
                     lean_scaffold_10_curated_closed_complete_start-adj_prodiga
                     l-single_308"
     CDS             complement(170613..170888)
                     /product="hypothetical protein"
                     /codon_start=1
                     /transl_table=11
                     /translation="MYRIIDKRGTGKTSRLMLLAKEENAIIACSNPDAMRIKAERYGI
                     IGINFISYYDYVNGNYQKGSMVFIDELDCFVRSLGHNLSGYTLSNED*"
     gene            complement(170888..171124)
                     /locus_tag="aot2015-SM02_SRR1761699_Peru_trim_clean_trim_c
                     lean_scaffold_10_curated_closed_complete_start-adj_prodiga
                     l-single_309"
     CDS             complement(170888..171124)
                     /product="Uncharacterized protein n=3 Tax=Bacillus
                     thuringiensis RepID=C3IV04_BACTU"
                     /codon_start=1
                     /transl_table=11
                     /translation="MCYVGQAANLAERWKQHIKRGLGADPVTKNKLYPAMKAIGVENF
                     SFEVIEECERSKLDEREDYWQDFFKAKEFGYSIK*"
                     /db_xref="UniRef100_C3IV04"
                     /db_xref="A0A0E9EA30_CHLTH"
                     /db_xref="btn:BTF1_31132"
                     /db_xref="C3IV04_BACTU"
     gene            complement(171125..171484)
                     /locus_tag="aot2015-SM02_SRR1761699_Peru_trim_clean_trim_c
                     lean_scaffold_10_curated_closed_complete_start-adj_prodiga
                     l-single_310"
     CDS             complement(171125..171484)
                     /product="Group I intron endonuclease {ECO:0000313|EMBL
                     :CRH66220.1};  TaxID=813 species="Bacteria; Chlamydiae;
                     Chlamydiales; Chlamydiaceae; Chlamydia/Chlamydophila
                     group; Chlamydia.;" source="Chlamydia trachomatis.;""
                     /codon_start=1
                     /transl_table=11
                     /translation="MMADCALSISNLINQKKIELEQLDLAIKEQSEKVNASVEASKRA
                     EEIRSQSDFYKLTIPKEDLDEIKELREVEKHLRNPEPLNKVIWKCYYEKPTTDLIGRV
                     IGSGTHTGIYKITNLTN*"
                     /db_xref="A0A0E9EA30_CHLTH"
     gene            complement(171906..172175)
                     /locus_tag="aot2015-SM02_SRR1761699_Peru_trim_clean_trim_c
                     lean_scaffold_10_curated_closed_complete_start-adj_prodiga
                     l-single_311"
     CDS             complement(171906..172175)
                     /product="hypothetical protein"
                     /codon_start=1
                     /transl_table=11
                     /translation="MAMKENSKKVLNYLKEINGQNVTAADVADALGFEKRSVDGIFTS
                     AIQRKGLGIRTPAEIELEDGTHKQVKFLSLTPAGMSFDPDAPDAE*"
     gene            complement(172255..172350)
                     /locus_tag="aot2015-SM02_SRR1761699_Peru_trim_clean_trim_c
                     lean_scaffold_10_curated_closed_complete_start-adj_prodiga
                     l-single_312"
     CDS             complement(172255..172350)
                     /product="hypothetical protein"
                     /codon_start=1
                     /transl_table=11
                     /translation="MEIMTLSSHVDSLDDITIIDEMVQELLATYS*"
     gene            complement(172508..173629)
                     /locus_tag="aot2015-SM02_SRR1761699_Peru_trim_clean_trim_c
                     lean_scaffold_10_curated_closed_complete_start-adj_prodiga
                     l-single_313"
     CDS             complement(172508..173629)
                     /product="hypothetical protein n=1 Tax=Brevibacillus
                     laterosporus RepID=UPI000380B5C7"
                     /codon_start=1
                     /transl_table=11
                     /translation="MSFSQELIDKFAPEAQCIQAMKIWKLPDGKENMFSQICNSGDYF
                     AELKKDGYWYQFEKTEHHSYLFSRNVSANTGILTEKLDNVPHIAVALNCLPSGTILIG
                     EIYYPGKTSKDVTKIMGCLAPEAITRQQSSGLIHYYLHDVIRYNGVDLQDKGAWTRYQ
                     VLKAIWDKFNLSQYHFLELAEAQTSNIQEFTASALDKGEEGVVLKKKDAIYVPDKRPA
                     WSSVKIKKMDFIDCICIGFEDATKQYTGKELNTWEYWVDLGDNLYHGRYLDDNGYATI
                     KTPMFPVTKPYFYGWKTSMRLGALDNEGKIVEIGTVSSGLTDDLKADFAKNPDKYLNR
                     VVSIQCMEKNNTDHTLRHGFFKCFRDDKNFEDCLIDTIF*"
                     /db_xref="UniRef100_UPI000380B5C7"
                     /db_xref="A0A011VVD9_RUMAL"
                     /db_xref="UPI000380B5C7"
     gene            complement(173717..174355)
                     /locus_tag="aot2015-SM02_SRR1761699_Peru_trim_clean_trim_c
                     lean_scaffold_10_curated_closed_complete_start-adj_prodiga
                     l-single_314"
     CDS             complement(173717..174355)
                     /product="DNA gyrase subunit A {ECO:0000256|HAMAP-Rule
                     :MF_01897}; EC=5.99.1.3
                     {ECO:0000256|HAMAP-Rule:MF_01897};;  TaxID=411470
                     species="Bacteria; Firmicutes; Clostridia; Clostridiales;
                     Lachnospiraceae; Blautia.;" source="Ruminococcus gnavus
                     ATCC 29149.;""
                     /codon_start=1
                     /transl_table=11
                     /translation="MMPDEEPATMYSIYRDTDAKFVLFVSKNGLVKKTPLEEYVKTKK
                     KTGIAAVSIKEGDKLALVSLIKDEELLLITKKGNVIRFNSNEIGPTSRASFGVKGIGL
                     NEGDEIVSALPIRHNTDTLAIFTESGSGKKVNLTEFPAQKRAGKGIAGYKASNVSGDI
                     VGATLVADEDNVLIVGDKSTICVSAKDIPLQSRLSVGNQLIRNSRIKSITKV*"
                     /db_xref="A7AZZ2_RUMGN"
                     /db_xref="css:Cst_c27730"
                     /db_xref="UniRef100_A7AZZ2"
                     /db_xref="5.99.1.3"
     gene            complement(174383..176098)
                     /locus_tag="aot2015-SM02_SRR1761699_Peru_trim_clean_trim_c
                     lean_scaffold_10_curated_closed_complete_start-adj_prodiga
                     l-single_315"
     CDS             complement(174383..176098)
                     /product="DNA gyrase subunit A (EC:5.99.1.3)"
                     /codon_start=1
                     /transl_table=11
                     /translation="LENNIIQTPIIHEVEQSFLDYSVSVITDRAIPSAEDGLKPVARR
                     ILYDMFDKGYAYNKKFVKCAQPVGDTMGRFHPHGDSSIYGALCILSQPWTMRYPPIAF
                     HGNNGSRDGAQEAAYRYTECKLSPIGEEMLADIKKDTVDWQLAYTDIEDEPVYLPGRI
                     PHLMVNGTTGIAVAMACSFAPHNLTEIMDAIICALDKPDCSIDDLLQYVKGPDFPTGA
                     TLINKDELRNAYMTGKGRARVRADYTVESKNGYDTIVFTSMPYKVSKDDLIIEVDKLC
                     ETGKLDGIVAVRDESNKDGVRFVIELAKGIAINPIINKLYKLTRLEDTYSFNQVALVN
                     KKPKLLNLKELIEIYIDHQKDVLLRKTKYDSDKIASKIHVLEGLLIALEDIDNVIKLI
                     KQSESSATAKTSLMEKYNLSEAQAKAILDMKLARLAKLEKVQINTDKEELVAEFNRLA
                     LILKDPTDELRKIFTEIKNKYGDERRTVITQIEATPKEEEEIAEVEPEKCVVVMTEGG
                     TIKRIPTTSFRTQKKNGKGIKSQDDITSCVLRTNTIDSLMIFSNKGLMYRLLVNDIPV
                     GTNTS*"
                     /db_xref="ccl:Clocl_4221"
                     /db_xref="G8LUJ5_CLOCD"
                     /db_xref="UniRef100_G8LUJ5"
                     /db_xref="5.99.1.3"
     gene            complement(176088..176543)
                     /locus_tag="aot2015-SM02_SRR1761699_Peru_trim_clean_trim_c
                     lean_scaffold_10_curated_closed_complete_start-adj_prodiga
                     l-single_316"
     CDS             complement(176088..176543)
                     /product="Ribonuclease HI {ECO:0000313|EMBL:EPZ50713.1};
                     EC=3.1.26.4 {ECO:0000313|EMBL:EPZ50713.1};; 
                     TaxID=1201290 species="Bacteria; Proteobacteria;
                     Deltaproteobacteria; Bdellovibrionales;
                     Bacteriovoracaceae; Bacteriovorax.;" source="Bacteriovorax
                     sp. BAL6_X.;""
                     /codon_start=1
                     /transl_table=11
                     /translation="MSYIIYTDGSCRGNGTKNSSGGFGVVITKDDKLIATYRKDCETG
                     TTNNREELKAILYAFSEYGKYNPIVYSDSAYCVNAINTWMWNWKTFNWIKPTDKRTPE
                     NVDLFKAFDRLYNMGLRMDLRKISGHSGHKWNELADKLATGEEEATIGK*"
                     /db_xref="T0C372_9DELT"
                     /db_xref="UniRef100_T0C372"
                     /db_xref="bmx:BMS_1852"
                     /db_xref="3.1.26.4"
     gene            complement(176657..176764)
                     /locus_tag="aot2015-SM02_SRR1761699_Peru_trim_clean_trim_c
                     lean_scaffold_10_curated_closed_complete_start-adj_prodiga
                     l-single_317"
     CDS             complement(176657..176764)
                     /product="hypothetical protein"
                     /codon_start=1
                     /transl_table=11
                     /translation="MCENIKVNVVNLYPGDIIVAHLGEDVNVDEAREIH*"
     gene            complement(176757..176921)
                     /locus_tag="aot2015-SM02_SRR1761699_Peru_trim_clean_trim_c
                     lean_scaffold_10_curated_closed_complete_start-adj_prodiga
                     l-single_318"
                     /gene="gyrB"
     CDS             complement(176757..176921)
                     /gene="gyrB"
                     /product="gyrB; DNA gyrase subunit B (EC:5.99.1.3)"
                     /codon_start=1
                     /transl_table=11
                     /translation="MEETVMNPETRTLKQITMEDAEQVATTFISLMGEAVGPRKAFIE
                     KYAERANVDV*"
                     /db_xref="sgn:SGRA_3248"
                     /db_xref="J1I1Q8_9SPHI"
                     /db_xref="UniRef100_J1I1Q8"
                     /db_xref="5.99.1.3"
     gene            complement(177110..177511)
                     /locus_tag="aot2015-SM02_SRR1761699_Peru_trim_clean_trim_c
                     lean_scaffold_10_curated_closed_complete_start-adj_prodiga
                     l-single_319"
     CDS             complement(177110..177511)
                     /product="Uncharacterised protein {ECO:0000313|EMBL
                     :CRH64430.1};  TaxID=813 species="Bacteria; Chlamydiae;
                     Chlamydiales; Chlamydiaceae; Chlamydia/Chlamydophila
                     group; Chlamydia.;" source="Chlamydia trachomatis.;""
                     /codon_start=1
                     /transl_table=11
                     /translation="MTSGGQFNAEECHPSHKLTKQDVIDIRSRYNNHERKNEVYENYK
                     NLIGESGFHKIWNGETWKNVMPEVFTEENKNFHKHNTSNIGSKNGRSRLDENDVYQIR
                     LRRKNGENIREVYKDYSNKITYGSFTNVWTY*"
                     /db_xref="A0A0E9E534_CHLTH"
     gene            complement(177967..179676)
                     /locus_tag="aot2015-SM02_SRR1761699_Peru_trim_clean_trim_c
                     lean_scaffold_10_curated_closed_complete_start-adj_prodiga
                     l-single_320"
     CDS             complement(177967..179676)
                     /product="DNA gyrase subunit B {ECO:0000256|HAMAP-Rule
                     :MF_01898, ECO:0000256|RuleBase:RU003363}; EC=5.99.1.3
                     {ECO:0000256|HAMAP-Rule:MF_01898,
                     ECO:0000256|RuleBase:RU003363};;  TaxID=1262964
                     species="Bacteria; Firmicutes; Clostridia; Clostridiales;
                     Ruminococcaceae; Ruminococcus; environmental samples.;"
                     source="Ruminococcus sp. CAG:60.;""
                     /codon_start=1
                     /transl_table=11
                     /translation="MSDYGVKDIKTLEGIEAIRLRPGMYIGSVGPDGVRHITLEIISN
                     AVDEYLNGHCTECNIAVNKDGDIEVKDNGRGVPFGKAKDGSETLVNVYTKLHTGAKFD
                     SNGKTGYNTSGGMNGVGAKATNALSEQFQVISFRDGKRASASFKCGKLINYKEEKYSD
                     KNTGTWVKFRPDATIFKEGIKLDYDALKKQIQELAYLSPGMLFTLKFEDKPEETISSK
                     NGILDYIKDLNNKKTTLTSVFYTENTEDRIGVKIALQYNDTYSDTYKLYTNSIPNSGG
                     THLTGFRTALTTSINDYAREKGLLKDKDANITGEELKEGLTLVLSFIMPDPVFSGQTK
                     DVLSSSEARTMVQRLVSKDLKVWLISNEKDAKAIVDKALLARAAREKAKKAKETVRKA
                     DTKKRAMLPGILSDANSKDRKNCEVFIVEGKSAEGPAKNARNRNTQAVLPLKGKIINT
                     LKADLHKALSNNEISAMIDAFGLEVQNGKVIVDESKLRYGKIIITADADVDGSHIRVL
                     FLTFIWKFAPELLEKGYIYTAVPPLFKATWGTNIKYLKDERALTEFRKSMNRQFELGR
                     MKG*"
                     /db_xref="R5I6P3_9FIRM"
                     /db_xref="cpy:Cphy_0005"
                     /db_xref="UniRef100_R5I6P3"
                     /db_xref="5.99.1.3"
     gene            complement(179757..180806)
                     /locus_tag="aot2015-SM02_SRR1761699_Peru_trim_clean_trim_c
                     lean_scaffold_10_curated_closed_complete_start-adj_prodiga
                     l-single_321"
     CDS             complement(179757..180806)
                     /product="Aspartate aminotransferase n=1 Tax=Thermotoga
                     neapolitana (strain ATCC 49049 / DSM 4359 / NS-E)
                     RepID=B9K962_THENN"
                     /codon_start=1
                     /transl_table=11
                     /translation="MSFTPSEIDLIIKTRIEHGETVYNLATGDPNYPVPPRIMGGLSY
                     AMNMGIHNYSPIAGYQSLRQKIYPSHPTRVVIGNGAKELINLAIQATKKDTEKNEYIV
                     CGPTWSCYTDMIRNANGVVRYIDLSDFTKILQKISNFVNPNTRAIVLNNPNNPTGKIY
                     GPSTIRRLVDMAEENNFYLIVDEVYEDFIYDKEKTSYMSAQMWPNTVVIKSFSKKYSL
                     TGWRFGYAICGNSMIASNMIHIKSNTIGPPNSLIQKAVEYNWDNIIDNRIVDYKARRD
                     YLAESCGWKAPDAGLYFCVPVKNFDKTFKELAEHDIYILSGENYNMPGYARISFANTS
                     LDDLKKIQPILATIS*"
                     /db_xref="UniRef100_B9K962"
                     /db_xref="tna:CTN_1319"
                     /db_xref="A0A0B5L442_9THEM"
                     /db_xref="B9K962_THENN"
     gene            complement(180916..181128)
                     /locus_tag="aot2015-SM02_SRR1761699_Peru_trim_clean_trim_c
                     lean_scaffold_10_curated_closed_complete_start-adj_prodiga
                     l-single_322"
     CDS             complement(180916..181128)
                     /product="hypothetical protein"
                     /codon_start=1
                     /transl_table=11
                     /translation="MAAFPWSAYGVSQVFYYKKAALENTKDGVKFESIIRSIDNAYAN
                     TTYPHQDVSTDDIINEVSGNSQDPVG*"
     gene            complement(181290..182063)
                     /locus_tag="aot2015-SM02_SRR1761699_Peru_trim_clean_trim_c
                     lean_scaffold_10_curated_closed_complete_start-adj_prodiga
                     l-single_323"
     CDS             complement(181290..182063)
                     /product="Putative uncharacterized protein n=1 Tax
                     =unidentified phage RepID=H7BVK7_9VIRU"
                     /codon_start=1
                     /transl_table=11
                     /translation="MADGIVGCVQTMPWDYRPWGCGSGPKGSCNDGWIQFEICEDGLA
                     NETYLKQVYEEACQLTAYLCKKYNIDPNGTVNFKGVNVPTILCHADSNALGLGSNHGD
                     INHWFPKFGKSMATVRADVAKLMNTTSSSTPSNTPNSSTTKVQLYRIRKTWTDSKTQM
                     GAYSSLDNAKKACDKLGGDYKVFDSEGKVIYTPAKPFKPYVVYVNIEKLNVRAQPNNT
                     SKVKMVLNKGAYTIVEEKNGFGKLKSGAGWIDLAYTTKK*"
                     /db_xref="UniRef100_H7BVK7"
                     /db_xref="H7BVK7_9VIRU"
                     /db_xref="clt:CM240_0631"
     gene            complement(182424..183128)
                     /locus_tag="aot2015-SM02_SRR1761699_Peru_trim_clean_trim_c
                     lean_scaffold_10_curated_closed_complete_start-adj_prodiga
                     l-single_324"
     CDS             complement(182424..183128)
                     /product="Endolysin, putative n=1 Tax=Dehalococcoides
                     ethenogenes (strain 195) RepID=Q3Z7L4_DEHE1"
                     /codon_start=1
                     /transl_table=11
                     /translation="MTAIEKAWREYVVYLAQSYIGCKESDGSHKKIVDLYNSHKPLAR
                     GYALKYTDSWCSGFASAIAIKAGLTDIIPTEVGCEKHVQLFKNHSVSKWEEDGTKAPE
                     PGDYIFYNWDKSTQPNDGSADHVGIVERVNNNVITTIEGNYSDSVKRRTLIVGAGNIR
                     GYGRPAYWTLKTMPPSYERDTSATSTTALLKRGDRNDAVRALQNNLISLGYSCGSAGA
                     DGDFGSGTEAAVRSFQ*"
                     /db_xref="UniRef100_Q3Z7L4"
                     /db_xref="det:DET1070"
                     /db_xref="Q3Z7L4_DEHM1"
                     /db_xref="Q3Z7L4_DEHE1"
     gene            complement(183200..183304)
                     /locus_tag="aot2015-SM02_SRR1761699_Peru_trim_clean_trim_c
                     lean_scaffold_10_curated_closed_complete_start-adj_prodiga
                     l-single_325"
     CDS             complement(183200..183304)
                     /product="hypothetical protein"
                     /codon_start=1
                     /transl_table=11
                     /translation="MRRASKVFRGSDVYGEVELKTIHRSKIAEIAQKM*"
     gene            complement(183347..183757)
                     /locus_tag="aot2015-SM02_SRR1761699_Peru_trim_clean_trim_c
                     lean_scaffold_10_curated_closed_complete_start-adj_prodiga
                     l-single_326"
     CDS             complement(183347..183757)
                     /product="Uncharacterized protein n=1 Tax=Ruminococcus
                     gnavus ATCC 29149 RepID=A7AXS7_RUMGN"
                     /codon_start=1
                     /transl_table=11
                     /translation="MLKGPAGTGKTYLALGFLLHMLDRGQIDKVIIFCNTVATKNSAK
                     LGFYPGSRDEKLLDSQIGNLLISKLGDRIAVEELMDREKLILLPMSDIRGYDTTGMNA
                     GIYISEAQNLDITLMKLALQRIGEDSICIIDGDA*"
                     /db_xref="UniRef100_A7AXS7"
                     /db_xref="A7AXS7_RUMGN"
     gene            complement(183794..184453)
                     /locus_tag="aot2015-SM02_SRR1761699_Peru_trim_clean_trim_c
                     lean_scaffold_10_curated_closed_complete_start-adj_prodiga
                     l-single_327"
     CDS             complement(183794..184453)
                     /product="Putative uncharacterized protein n=1 Tax
                     =Lachnospiraceae bacterium 2_1_58FAA RepID=F7K086_9FIRM"
                     /codon_start=1
                     /transl_table=11
                     /translation="MIKTRQFYDTCSLLLRAGNLFDEPEDFIISSITLQELENIKTST
                     NKDDNVKFSARQLLHDLDEHFGQYLIINYQNTYAQNITQRDFELTNDTKILSCYLECV
                     RLFPEEKIVFITNDLALKSIARVFTSNIQSLEEDKPDNYTGYKEITMSDDCMGDFYTN
                     PSENEWNLQVGEYILVKNTEGEIVDRLCWNGEYYRHLDYKSFNSRWFGEVKPIKGDAY
                     Q*"
                     /db_xref="UniRef100_F7K086"
                     /db_xref="F7K086_9FIRM"
     gene            complement(184828..185064)
                     /locus_tag="aot2015-SM02_SRR1761699_Peru_trim_clean_trim_c
                     lean_scaffold_10_curated_closed_complete_start-adj_prodiga
                     l-single_328"
     CDS             complement(184828..185064)
                     /product="hypothetical protein"
                     /codon_start=1
                     /transl_table=11
                     /translation="MSEKTGCFIAESRAHQKYLKFVKNCEILPKLEALNHLKSTLAVW
                     ESDTPNYFSRRLNSEIKNLEEDLMMCKRAIANEQ*"
     gene            complement(185346..186374)
                     /locus_tag="aot2015-SM02_SRR1761699_Peru_trim_clean_trim_c
                     lean_scaffold_10_curated_closed_complete_start-adj_prodiga
                     l-single_329"
     CDS             complement(185346..186374)
                     /product="Putative uncharacterized protein n=1 Tax
                     =Eggerthella sp. (strain YY7918) RepID=F7UXD9_EEGSY"
                     /codon_start=1
                     /transl_table=11
                     /translation="MNISKIKIKGQVYNIVDANAYVAEVNGERYASLNEAVIACGTTP
                     STITLVGNEVMSAQVVIGDGQDITLNLNGKSLTAKPNWNFNSGLLAIHHGGTLTINGE
                     GEIFGVSPGGCVYCGIVLTVDKTDNDNSKPAKLIVNGGHIVGQCYGISGNGSNAGRGN
                     TECIINGGLIEASSIITGEDNCGYYQPQFNGKMTFNDGVIRGRSAIEIRSGDFTMNGG
                     IAEAYGFANECMVKNGSGPTSKGVAVAIAQHSTKQPINVIINDGQLIAECPFFEGNPM
                     GNDELSIATVKAEINGGSFRTVGAGSEPFHAVDLTEFVKGGEFVHYFTDKKYLDPEKF
                     DIDNWQSL*"
                     /db_xref="UniRef100_F7UXD9"
                     /db_xref="eyy:EGYY_01440"
                     /db_xref="F7UXD9_EEGSY"
     gene            complement(186607..186900)
                     /locus_tag="aot2015-SM02_SRR1761699_Peru_trim_clean_trim_c
                     lean_scaffold_10_curated_closed_complete_start-adj_prodiga
                     l-single_330"
     CDS             complement(186607..186900)
                     /product="hypothetical protein"
                     /codon_start=1
                     /transl_table=11
                     /translation="MVNIMSKSGHTTYGLTEYVLDEEKEVNNLSVLDAPGSTAYIIAT
                     GNSYILSGGSRTWKKMKLVSAGGSGSSAEAEARIAELETQVAEYQAKEAKATK*"
     gene            complement(187019..188407)
                     /locus_tag="aot2015-SM02_SRR1761699_Peru_trim_clean_trim_c
                     lean_scaffold_10_curated_closed_complete_start-adj_prodiga
                     l-single_331"
     CDS             complement(187019..188407)
                     /product="Uncharacterized protein n=1 Tax=Clostridium sp.
                     CAG:510 RepID=R6BYI6_9CLOT"
                     /codon_start=1
                     /transl_table=11
                     /translation="MEILTTILPYLPIVLIVIVALIILKAGYVKAPPDTALIISGMHK
                     KPRVLIGKAGIRIPFFERVDNLSLGAIQIDVKTGSAVPTAEYINVRVDSTVSVRVGQN
                     PEMIALAAQNFLNVDRDTIARKINDLLEGNIREIVGQMKLTDMVSDRKLFSEKVQENA
                     VPDLARYGLELITFNVQNFSDDNDVITNLGIDNVAQISKNAAIAKSNAEREIEVAKAE
                     NAKQANDAKVKAAEDIATRNNDLAIKQAQLQQEADTRKAQAAAATGIEEENQRKIKEV
                     AATNANIAKAEREAELKQKQIQLKEYELDALVRKQAEADKFAAEKQAEADLVRRQKEA
                     EAKAYEAVKSAEAKKAQADADRYAAEQQAAGIQAVGAAEAAAIEAKAEAQKKMGEASI
                     IEMYFKALPDVVASAAAPLAKVDKIVQYGDGNSTKLVKDVMTSANQIMEAMADSGIDI
                     KDMLTSALKKKD*"
                     /db_xref="UniRef100_R6BYI6"
                     /db_xref="R6BYI6_9CLOT"
                     /db_xref="rho:RHOM_13935"
     gene            complement(188483..189238)
                     /locus_tag="aot2015-SM02_SRR1761699_Peru_trim_clean_trim_c
                     lean_scaffold_10_curated_closed_complete_start-adj_prodiga
                     l-single_332"
     CDS             complement(188483..189238)
                     /product="Uncharacterized protein n=1 Tax=Bacteroides sp.
                     CAG:709 RepID=R6E9A4_9BACE"
                     /codon_start=1
                     /transl_table=11
                     /translation="MAIFATSDMHFGHDREFVWKVRGFNSIQEMNDEYVNRWNSVVSA
                     EDDVYCLGDLMLGDPSNIEYIKKLNGKIHIVYGNHDTNNRRKMYAELPNVVETAWAIM
                     LDYKKYHFFMTHFPCLTGNLEKESLKQCTCNLFGHTHQTTNFYNDLPFMYHVGVDSHD
                     GYPVSLDIIIEQMNAKVRECRSYLDEEETIPAPVERKSPDFPARLAQKQMLEEHKATV
                     RCDKCVYSAWFCGQNPTDCHEYRRDPPDGGYYG*"
                     /db_xref="UniRef100_R6E9A4"
                     /db_xref="A0A0B4CLC2_9FLAO"
                     /db_xref="chz:CHSO_0938"
                     /db_xref="R6E9A4_9BACE"
     gene            complement(189238..189741)
                     /locus_tag="aot2015-SM02_SRR1761699_Peru_trim_clean_trim_c
                     lean_scaffold_10_curated_closed_complete_start-adj_prodiga
                     l-single_333"
     CDS             complement(189238..189741)
                     /product="Ser/Thr phosphatase family protein n=1 Tax
                     =Leptotrichia hofstadii F0254 RepID=C9MVX9_9FUSO"
                     /codon_start=1
                     /transl_table=11
                     /translation="MRMKSKTLWLIAGVPGSGKSTFLANQNKPNAKIISRDAIRFKLL
                     GDGDAYFKNEDTVWNMYVDAIKDSLQENEHTVLDATHLNERSRNKILDRLNLNDVNIN
                     VIYFKVPLNVCIDRNAQRTGRAHVPTDVITKMYASYRYPTFNEKYHYNRILEVDENGN
                     INEWSDK*"
                     /db_xref="UniRef100_C9MVX9"
                     /db_xref="C9MVX9_9FUSO"
                     /db_xref="lba:Lebu_0775"
     gene            complement(189686..189940)
                     /locus_tag="aot2015-SM02_SRR1761699_Peru_trim_clean_trim_c
                     lean_scaffold_10_curated_closed_complete_start-adj_prodiga
                     l-single_334"
     CDS             complement(189686..189940)
                     /product="hypothetical protein"
                     /codon_start=1
                     /transl_table=11
                     /translation="MFEEHAFYCMKCGHRGIPLARRTSHQHERFHRKKLYCPYCKEEV
                     NHIECKNETDIEEFLKNFNEGVYANEVEDSVAHCRSAWKW*"
     gene            complement(189940..190197)
                     /locus_tag="aot2015-SM02_SRR1761699_Peru_trim_clean_trim_c
                     lean_scaffold_10_curated_closed_complete_start-adj_prodiga
                     l-single_335"
     CDS             complement(189940..190197)
                     /product="hypothetical protein"
                     /codon_start=1
                     /transl_table=11
                     /translation="MMFIISILLVGVLFLVPSAVCTWLWGLILVPMFNIEPISFWSMY
                     GLIWMMQLMTGSLFEDIALSNSYLNNELFDNIKFDKEDEDK*"
     gene            complement(190454..190696)
                     /locus_tag="aot2015-SM02_SRR1761699_Peru_trim_clean_trim_c
                     lean_scaffold_10_curated_closed_complete_start-adj_prodiga
                     l-single_336"
     CDS             complement(190454..190696)
                     /product="hypothetical protein"
                     /codon_start=1
                     /transl_table=11
                     /translation="MEKNITLSEDKFKRIYCGYLKYLALQNGGVDNWSWYGDSLGDFL
                     KECYLENHPDKTLEDLFDEDYDFDTVVDEDLERGNF*"
     gene            complement(190696..190962)
                     /locus_tag="aot2015-SM02_SRR1761699_Peru_trim_clean_trim_c
                     lean_scaffold_10_curated_closed_complete_start-adj_prodiga
                     l-single_337"
     CDS             complement(190696..190962)
                     /product="hypothetical protein"
                     /codon_start=1
                     /transl_table=11
                     /translation="MKYDPVKVPLDSAMVERNTRNECINEIRPRIPEALWDRISEELV
                     RDQCLSLWTCCIECIEEMAEAWEEQNGENLVWVPGHYEVQKEKD*"
     gene            complement(190952..192322)
                     /locus_tag="aot2015-SM02_SRR1761699_Peru_trim_clean_trim_c
                     lean_scaffold_10_curated_closed_complete_start-adj_prodiga
                     l-single_338"
     CDS             complement(190952..192322)
                     /product="Putative RNA ligase, DRB0094 family n=1 Tax
                     =Blautia hansenii DSM 20583 RepID=C9L7W7_BLAHA"
                     /codon_start=1
                     /transl_table=11
                     /translation="MSEHVGYVVKVEKLRPHTNADRLQVATFFGNDTCVGLDVKAGDI
                     GVYFPTDLQLDYDFCVQNHLLRKLIDGTPDKGYMDPNKRNVSTIKLRGEKSDGIYVNI
                     SDFDYCFDDDASKYLKVGDTISVVNGHSICQKYIPHSNKQTGNLTGGNRTRKKKAPIA
                     PLFTEHADTEQLAYNLGAFQAGDQIEITLKMHGTSQRTGYLPVFKGYKRSLWDKIMKR
                     DGTPIYEWGYVSGTRRTVLENFDGGFYGSNLFREQHSKFFEGKLHKGEEVYYEVVGFT
                     DTGTPIMASAANKKLNDKAFIKQYGETTTFSYGCDAPQSELYVYRMTMTNEDGDVVEY
                     SPDFMRYRCEQMGCKTVPVMWKGFIPADETLEECYDCNGEWGTWRVVRKNTPGEWIMN
                     MAEQYYAGPDPIGKTHTREGVVVRIINKPKFCAYKHKNFEFKCLEGLVKAEAEAPDME
                     EAQDEV*"
                     /db_xref="UniRef100_C9L7W7"
                     /db_xref="C9L7W7_BLAHA"
                     /db_xref="nfa:nfa39550"
     gene            complement(192414..193625)
                     /locus_tag="aot2015-SM02_SRR1761699_Peru_trim_clean_trim_c
                     lean_scaffold_10_curated_closed_complete_start-adj_prodiga
                     l-single_339"
     CDS             complement(192414..193625)
                     /product="Serine hydroxymethyltransferase {ECO:0000256
                     |HAMAP-Rule:MF_00051}; Short=SHMT
                     {ECO:0000256|HAMAP-Rule:MF_00051};; Short=Serine methylase
                     {ECO:0000256|HAMAP-Rule:MF_00051};; EC=2.1.2.1
                     {ECO:0000256|HAMAP-Rule:MF_00051};;  TaxID=1263007
                     species="Bacteria; Firmicutes; environmental samples.;"
                     source="Firmicutes bacterium CAG:176.;""
                     /codon_start=1
                     /transl_table=11
                     /translation="LASKVLDMINKEANRQYNNIELIASENFVSDEILYAVGSILTNK
                     YAEGYPDVEDTAGQHGRYYGGCQYVDEIEDYCRKMWQKAFNTDYHVNVQPHSGANANF
                     ASYLAVLKPGDTVLSMSLENGGHLSHGLKANVSGKLYNFVHYDVDENGLIDYDDLAKK
                     IDRWRPQLIIAGASAYPRQIDFQKIYDIIQEVKKEYEDSYNPYFMVDMAHIAGLIVAG
                     DHPSPFGLADIITTTTHKTLRGPRGGLIFCKPELAKKIDSAVFPGLQGGPLEHVIAGK
                     AICAEEACTQEYKDYIHQVVKNCKAMADHFTELGYDVITGGTDNHLFLLDFSSKFPTI
                     TGLAVQNKLDEFGITLNKNTVPNEKRSPKITSGVRIGTAAMTTKGWKESDFIWCADQI
                     DYIIKKMAEKE*"
                     /db_xref="R6D2Q3_9FIRM"
                     /db_xref="UniRef100_R6D2Q3"
                     /db_xref="cbv:U729_2937"
                     /db_xref="2.1.2.1"
     gene            complement(193626..193826)
                     /locus_tag="aot2015-SM02_SRR1761699_Peru_trim_clean_trim_c
                     lean_scaffold_10_curated_closed_complete_start-adj_prodiga
                     l-single_340"
     CDS             complement(193626..193826)
                     /product="hypothetical protein"
                     /codon_start=1
                     /transl_table=11
                     /translation="MEDLVGWMTANMSSFAAIAFAVTVLGNAIEDAKKQLTDLAETDE
                     DYATDSADECECAVCDCVEGEM*"
     gene            complement(193874..194221)
                     /locus_tag="aot2015-SM02_SRR1761699_Peru_trim_clean_trim_c
                     lean_scaffold_10_curated_closed_complete_start-adj_prodiga
                     l-single_341"
     CDS             complement(193874..194221)
                     /product="hypothetical protein"
                     /codon_start=1
                     /transl_table=11
                     /translation="MLDGITLLDTGTKVVSYTWGWSWGGFIAAIFTIFLIVVSIICMI
                     DGTGGDIFFIAAIFVGMLSLFIFAHAKPAKTITTYSVMIDDSVLMTEFYDKYEVLNIQ
                     GKIFTITEREDTD*"
     gene            complement(194214..195011)
                     /locus_tag="aot2015-SM02_SRR1761699_Peru_trim_clean_trim_c
                     lean_scaffold_10_curated_closed_complete_start-adj_prodiga
                     l-single_342"
     CDS             complement(194214..195011)
                     /product="Putative uncharacterized protein n=1 Tax
                     =Lachnospiraceae bacterium 7_1_58FAA RepID=H1CC27_9FIRM"
                     /codon_start=1
                     /transl_table=11
                     /translation="MDAVKQSLYAHYKESLEYFHKRNIVGLFLQGSQNYGLAYENSDV
                     DTKLIVLPSFDEIAFNKKPVSTTHIRENEEHIDFKDIRLYMQTFRKQNLNFLEILFTP
                     YKIVNPDYAPYWDELVKHREDVAHYNLYRAVKSMKGIALEKYHALQHEYPSKVDVLAQ
                     WGYDPKQLHHLLRVEEYLMRYMEGEPYEDCLQPRDKEYLISVKRGLYNVDEAVAKANE
                     AMKHITECADAFCESHPDEYNKKTDELLDFVQYQIMKKCVSEELKNA*"
                     /db_xref="UniRef100_H1CC27"
                     /db_xref="H1CC27_9FIRM"
     gene            complement(195084..195428)
                     /locus_tag="aot2015-SM02_SRR1761699_Peru_trim_clean_trim_c
                     lean_scaffold_10_curated_closed_complete_start-adj_prodiga
                     l-single_343"
     CDS             complement(195084..195428)
                     /product="hypothetical protein"
                     /codon_start=1
                     /transl_table=11
                     /translation="MNCDDYFNQIAKPGKCEVCGAEEPVVVLSSSFGPCSCAYCKECY
                     DFNLEPYYLCVSTVWSCGWDNMSERAKNIVEKSLIKIGKTFDEMMEDVNKMDQDYLDW
                     CNKTTENDRVEG*"
     gene            complement(195418..195750)
                     /locus_tag="aot2015-SM02_SRR1761699_Peru_trim_clean_trim_c
                     lean_scaffold_10_curated_closed_complete_start-adj_prodiga
                     l-single_344"
     CDS             complement(195418..195750)
                     /product="hypothetical protein"
                     /codon_start=1
                     /transl_table=11
                     /translation="MAEYIKREAVINRIKEYAADVYGVDLDDPLQFAGHSVRENFCEG
                     LYEATELVDAIPAADVAPVVHGRWIATYDEFCSCSLCKYPVHAAWSQTNYCPNCGAKM
                     DGGTTDEL*"
     gene            complement(195766..195912)
                     /locus_tag="aot2015-SM02_SRR1761699_Peru_trim_clean_trim_c
                     lean_scaffold_10_curated_closed_complete_start-adj_prodiga
                     l-single_345"
     CDS             complement(195766..195912)
                     /product="hypothetical protein"
                     /codon_start=1
                     /transl_table=11
                     /translation="MKVRVEFECEIYSDKYTPWFAVNDEIEHTNFECVENLKVFDTET
                     GEEL*"
     gene            complement(195914..196183)
                     /locus_tag="aot2015-SM02_SRR1761699_Peru_trim_clean_trim_c
                     lean_scaffold_10_curated_closed_complete_start-adj_prodiga
                     l-single_346"
     CDS             complement(195914..196183)
                     /product="hypothetical protein"
                     /codon_start=1
                     /transl_table=11
                     /translation="MIICAAIKDTRTDAVFGGIRHGFIYSAMHDAGITPPHEKAIEGF
                     LDEKGNFYDRYEAYDIAMTNGQMSATARHYKMDKGERELFSEDLY*"
     gene            complement(196161..196700)
                     /locus_tag="aot2015-SM02_SRR1761699_Peru_trim_clean_trim_c
                     lean_scaffold_10_curated_closed_complete_start-adj_prodiga
                     l-single_347"
     CDS             complement(196161..196700)
                     /product="hypothetical protein"
                     /codon_start=1
                     /transl_table=11
                     /translation="MITLLIVLTIGLFIWLFIWWLIFNSPTDSDRPHCFLSFHRFKTL
                     YNLNEDRYCYTCHDYSDFAHLYLNKYPERDYLCAEVQIKFHFISFLFFLVWNMLRNIQ
                     EKRSEKNHGLELVLTRGKEDIEMIRARAEKEIREAERINNKVKENIEKAKHDREIRLT
                     LNNEETKWGEIKNDYLRGN*"
     gene            complement(196700..197440)
                     /locus_tag="aot2015-SM02_SRR1761699_Peru_trim_clean_trim_c
                     lean_scaffold_10_curated_closed_complete_start-adj_prodiga
                     l-single_348"
     CDS             complement(196700..197440)
                     /product="Uncharacterized protein n=1 Tax=Firmicutes
                     bacterium CAG:170 RepID=R6LQ90_9FIRM"
                     /codon_start=1
                     /transl_table=11
                     /translation="MPKFFVVSDVHGFYDELLNALDDAGFDPENTDHYLISCGDNFDR
                     GPQNLEVQKFFIRTPRTILIRGNHEDLFDWAVRDGFTMRDIQNGTYQTIQELGRAKIP
                     EHQWASQDEITEYAYRTTRGFFDRMVDYFETENYIFVHGWIPGNLKSPDHQWRRATKN
                     QWEKARWDNGMERAMKGHIEPGKTIVCGHWHTSWGHHRQDGTPEWGVDADFSPYYDKG
                     IIAIDACTAYSHKVNCIVLEDKFLKEID*"
                     /db_xref="UniRef100_R6LQ90"
                     /db_xref="R6LQ90_9FIRM"
                     /db_xref="acl:ACL_0399"
     gene            complement(197397..197771)
                     /locus_tag="aot2015-SM02_SRR1761699_Peru_trim_clean_trim_c
                     lean_scaffold_10_curated_closed_complete_start-adj_prodiga
                     l-single_349"
     CDS             complement(197397..197771)
                     /product="hypothetical protein"
                     /codon_start=1
                     /transl_table=11
                     /translation="MPKRNFDKNLQNVRNIAHAVKDEIALKQCEALGNSLRIKTERLL
                     RQGRSITEISYRTDNALKRIASHTLKSRQYTIYKIIEETLDEILPPVINQTFEEFADV
                     SKIYRGDNYAEILRSERRPWIL*"
     gene            complement(197771..198100)
                     /locus_tag="aot2015-SM02_SRR1761699_Peru_trim_clean_trim_c
                     lean_scaffold_10_curated_closed_complete_start-adj_prodiga
                     l-single_350"
     CDS             complement(197771..198100)
                     /product="hypothetical protein"
                     /codon_start=1
                     /transl_table=11
                     /translation="MNEIKLGWLSPTAEMVECNAYEHIQTAYDILDKNYDMGYVFNPD
                     DVLVDLGWVHICRGSMLDHDYHFYWNINRFLTPEQIQYLKPYFEDENVPIDEVERDIF
                     FDRLELM*"
     gene            complement(198097..198408)
                     /locus_tag="aot2015-SM02_SRR1761699_Peru_trim_clean_trim_c
                     lean_scaffold_10_curated_closed_complete_start-adj_prodiga
                     l-single_351"
     CDS             complement(198097..198408)
                     /product="Uncharacterized protein n=2 Tax=Clostridiales
                     RepID=A6BD77_9FIRM"
                     /codon_start=1
                     /transl_table=11
                     /translation="MIKLWVDDVRPAPKGYTWLKSVKGAETLLLYFKYNNIEDEILID
                     LDHDAGEYAWDGGDYIKLLDWLEAENMVDAGFAFHIHSMNPVGIQNMRAIIQKNGWRE
                     V*"
                     /db_xref="UniRef100_A6BD77"
                     /db_xref="U2PT56_EUBRA"
                     /db_xref="A6BD77_9FIRM"
     gene            complement(198405..198635)
                     /locus_tag="aot2015-SM02_SRR1761699_Peru_trim_clean_trim_c
                     lean_scaffold_10_curated_closed_complete_start-adj_prodiga
                     l-single_352"
     CDS             complement(198405..198635)
                     /product="hypothetical protein"
                     /codon_start=1
                     /transl_table=11
                     /translation="MTKAELVYEVLNQYSCVSAKELSMWIKRTKGIDISPQSVSGVLR
                     TLTVKGKVGCSNCGNGATVYWCRNDNWKKVRE*"
     gene            complement(198744..201233)
                     /locus_tag="aot2015-SM02_SRR1761699_Peru_trim_clean_trim_c
                     lean_scaffold_10_curated_closed_complete_start-adj_prodiga
                     l-single_353"
     CDS             complement(198744..201233)
                     /product="Shoulder domain protein n=1 Tax=Flexibacter
                     litoralis (strain ATCC 23117 / DSM 6794 / NBRC 15988 /
                     NCIMB 1366 / Sio-4) RepID=I4AHY9_FLELS"
                     /codon_start=1
                     /transl_table=11
                     /translation="MSENGMIQKDLVLSINEYAYVLDRTKGNVLCHVGPTKTSLSQSD
                     ELVRFDVRTKKFVPCSYNEAIYLFASAPENWYLVLKNPTHSGKRPTIGTSNNLPEDID
                     VGCKINIRGPVSFALYPGQMAKVIQGHALRTNQYLLARVYDAEKAKSEGGQVVDAEGN
                     VIVEENKNYVNGQILVIKGTDISFYIPPTGIEVIPVQNQEKKGYVRDAVTLERLEYCI
                     LKDEDGNKRYVHGPEVVFPEPTESFVTSPKGGYIFRAIELSPISGIYVKVIAEYKDDK
                     DPKIIHPVGEELFITGNDQMIYYPRPEHAIINYDEKILHHAIAIPKGEGRYVMNRLTG
                     EITTVKGPAMFLPDPRTQVIVKRKLSDRQCNLWFPGNQAVLDYNRGLSEKSVEKAMKN
                     KNIVNTADLDTLYSASASTSDTGYVKTLAYLESNASISRGTSYTKPRTITIDSKLDGV
                     VSVDIWTGYAANVISKNGERKVICGPQTILLDYDQTFEELQLSTGKPKTTDVLEHTTF
                     LRYENNKVSDIISVETKDFVKADVKVSYCVDFDTKYMDKWFSVDNYVKYLCDRVRSLM
                     KREAKKYAIEEFYQNYSDIVRNVAIDYQDTASETESGHIGRFFPENGMFIKDCEVLSI
                     RVESDIAEILDEHQKDMVEKSLELTNAESRVKVAEALFEAEKRENELASTKLINRMNL
                     QREEALRKLEIQSEVNRKTDAEKQAAKQAEQDMQAVLDAIQEAGLERKRKEAEQTLNI
                     KMSEAQIEAAKKQAYADSVVKIMNSITPELTAALESKANADVFKGIANGIAPYAMANN
                     ESAADFVNTLLRGTTLEGIVDRITKKDTTNE*"
                     /db_xref="UniRef100_I4AHY9"
                     /db_xref="A0A0E9EF00_CHLTH"
                     /db_xref="fli:Fleli_1136"
                     /db_xref="I4AHY9_FLELS"
ORIGIN      
        1 TTAAATTTTA ACAGTTATAA TACCAGAGTC ATAATTTAAT TCCCAATTAT ATTTAATATT
       61 AGTTCCTAAA ACAGGAATAA TATATTTTGT TTCTAACTCT TGTTTTTTTT CTTTAAATCT
      121 TTTACAATAT TCATTATATT TATTTTGATA AACTTGGAAA CTATCATTAT TGATATTATA
      181 TTTAGATTCA ATACATTGAG TTAAAACAGA ACTATGGCTA TCTATTAATG CGCTTAAATT
      241 GCGTAATTCA TTAATAAAAT TAATATCTTG AATTTTAATT TCCATAATAA TTATACCTTT
      301 TAAACTCTCT CAAAATTATA TGGCGTTCCG CCTAAAACAT TGTCTAGAAT AGAAAAATCA
      361 CTATTTAAAA CACCATCTAA TGCATCAATT TTATTGATTA GAGAATAAGT AAATTCAATG
      421 TCATCAGCTA ATCCATTACG ACGGTACAAA AAACTTAGAG AAGAAACATA AATACCTTTA
      481 CGAGTAGTAT CTCTTATATC ATCATATTTT TCAACAACTT CAATAAAATT TTTTAAATTA
      541 GGAATAACTT CTTCTTTAAG AGCTCCAGTA TGCAAATGAT TTAGAGCAAT TAAACGCTAT
      601 TTCATATCTT TAATATGTTC TTCAGATAAA AAATAAACAT TTAATTTTAA TTTTTTATAT
      661 TCGCGGAAAA ATATTTCATC ATTAGTAAGA TATTCTCCTA ATAGCATCAT AGTTAATCTA
      721 TTAAATAAAA AACCATTAGA TACATCAGTT CCAATATCTA ATAATTCTAT TAGTTCTTTA
      781 CATAAATTTT CACTAGCTGA TTTATTAATT TGCAATTCAG TAAAATATTT AGTTAAAAGA
      841 TATTCATTTT TAGTTAATAC ACTCATATTT AATCTCCATT AATCAGGTAC TGTACTACTT
      901 GAGCTGGCGC TTCCACGGCA TCCTTCTGCA CACTGGCTAT CGCATCCACT TCCACATCTA
      961 CCGCAAGAGC CGCTAGAATT AGTGCAAGTA CTGTGACAGC TTCCAGTACA GAAACCACCA
     1021 CAACCACTAT CACAGCCAGA ACAACCGCTG CTATCGCCGC CACCGCCGCC TCCACTTCCA
     1081 TCACAACCAC CGCTACAACC ACCCCTACAA CCACCGCTAC AACCACCGCT ACATGTATTA
     1141 TAACATGTAC CAGTGCAAGT CTAATAACAT AGTCCAGTAC AACTTGCAGC ACAGTGAGTT
     1201 CCTGCTTGAT TAGTAACCGT TATAGGATCA GCTTTTAATA TTGTAGTTAA TGCCTATAAT
     1261 ATTAAAATAT TTTCTTTATT AAATAAATCT TTATATTTTA TTAAAACATC TTCACTAACT
     1321 TTAAGAGCTG AAATACTACT TTCTCCTAAA ATTTTAGAAA GTTGGCTATC TTGAGTCCCA
     1381 ATAATAGCTT GTAATGGATT TTTATATTGG AAATAATCTT CAGTGGTAAT TATTTCATCA
     1441 GCGACTAGAT TATGATACTT TCCACTTTTA CTTCCATAAG CATCTTTAAC ACTTCCTGAA
     1501 TAACATCGAC GATCGCATTC TGCAGCGATA GCATTTTTTA AATCATTAAA AATTTTTGGT
     1561 GTTATATATT CATCAACCAA TTCTTTCTCA CCCCTTAGAT ATTTTTAATA ACATTTCATA
     1621 TTCTTCTTCG GGTATAACTT CTAATGCCCA TTTTTTTGGA ATAGTTAATT CATATAAATT
     1681 AACATTATTA TTTTTTTGAT GAGTCATATT CTATAAATAA GAGATTGCTA ATACTCTCGC
     1741 TTTATGAGTA ATACAAATAA ATGTTGCTTT TTTATCTGGA GTACCATACA TTTCATAATT
     1801 ATAAGCAGAA CATTCTCCAC AACCTGAAGC AATTGGACAA TAAAAACATT TATCTGTTGA
     1861 TTCAGTACGT CGGTTAATAC AATCTAAGCA TTTTACTCGT TCTAATTCGA TAGGATTAAC
     1921 AGCTATTCCA TCATTTAAAT TTCCAATAGT ATAAGGTATT TGATTATTTC CTAATGAATT
     1981 TTCTGCATAG CGTTGACAGG GAAAAATTTC ACCTTTCCAA TTAATAGCTA TCATTAAACC
     2041 AGTACCACCA CACCATTTAA TTAAATGATC TTCTGGTAAA GCATGACCAA AAGTTGGGTC
     2101 TAAAATAGAG AGAAAAATTT TATCTTCTAA ATTATTTTTT AATAAGTAAT CACTAATTTT
     2161 TTTTAATTCA TAATATAATG TAGTTGCATG ATGAGGCTCC CAACCTTTTT CATAGGTGCA
     2221 ATTAAGATTA ATATCTTGAT AACCATTATT TATCATTTCG ATAACAGCAT CAGCTAAATA
     2281 ATTAACATTA TCAGGAGCTA TGGTTAATTT AGAGTTTCTA TATCCATGAT AATAATTAAC
     2341 ATAATGATTC ATCGCTGCCA TTGCTCTATC ATAAGTAGGA TTTCCTTCTG TGTCAATACG
     2401 ACATTTATCA TGAAGTGTTT TATTCCCATC AATACTTATG TTTAATGATA AAACATCTTT
     2461 ATTTTTTTCA ATAAATTTTT GCACTTTAGG GTCAAAATAA GCAAGTCCAT TAGAAGAAAT
     2521 ACTAATTCTA AAATTAGTGG CCCAAGGATG ATGTAATTTA AAAGTCTATT CTCTAAAATA
     2581 ATCAACAATT TGGTCTATTA GCTCTATTTC AAGGAATGGC TCTCCTCCAA TAAAATCCAA
     2641 TATACATCCT AAGCAATTTT TAGAATCAAT ATAAGAATTA AAACCTTTTT CTCCAGATAA
     2701 TAAATAATCA ATAAATGTTT TAGCCGTTTC AAAATTCATA TGGTTAGAAG ATTTATTATG
     2761 CTAATAACAA TATGTGCAAC GCATAGAACA GTCTTCAGTT ACTATAAATG TAATACTTTT
     2821 TACAGTATGT TTAATATCTC GTTTTTCATC TGGAAATAAT CGCTCTAAAT AATGTCCATA
     2881 ATCATAAGTT TTTTTATACA TTGTTTAGAG ACTCCCTTCA TAAAAACATA AATTTTCACT
     2941 TTGATAAAAA ATTTCCCAAG GTGATTTACG GTATTCTTCT GGAGTAAACT TATTAATAAT
     3001 TTCTTGTTTT AATAAATCAT ATTCAACAAA TTTCTCAAGA TATTCCTATT CATATTTTTT
     3061 AAAATTTTCA GAATTATATA AATTATTATT AATCGCAAAT GTTAATAAAC TTTGATAAGA
     3121 TTTTACTTCA TAATCTACTC TTTCTAAATA TACAACTAAT GCATGAGGTA ATGAAATTTC
     3181 TTTAAGAATT TTTTTTGCCA TAAATTATAC CCTTTCTCTA AATATATATA TTTTATTATA
     3241 CTAAAATTAT TAGCATTTGT CAAATTCAAA AAAAAATAAG TAATGTATTT AATACACTAC
     3301 TTATTTTACT TTATTCTGTT TTAGTGGATA GGAGCGTATC TCTCACTGTC CAGCTTCTCA
     3361 TACATCAGGT CCTGTGCGGT CTTGCCACTC AGGAGCATCT CGTAGATAAC AGGACTCATA
     3421 CCAGAGACAT AAGATACATT TGCTTCGTCG CGCATAGGAA TGTTATTCTG ACGGGCCTGA
     3481 ACATTCCAGA ACACCAGATG AGGCATAGCA TAGCCATGGG CTACCCATTT AGCACGCATC
     3541 TTCTCAAACA AAGTGTTATC AACGCCACCA CCGCCCCAAG AAGAACGATA AGCATTAGAA
     3601 GATACGCAGT AGTTAAACTC CATATCACTA ATCACAATCA GGTTCTGAGG AATCTCATCC
     3661 TGAGTACAAT GATTAGCGAT AGCGACATCC AGCATCATAT CAAATGCGCC CTCAATGTTG
     3721 GTAGAACCAC CCCAAGGAGC ACGGCTGACA CGATACACCT TATCGCAGAA ATCCACACCC
     3781 TCAACCTCAA TGAAGTGAGG ATTAGACTCG AAGGAGATAA AGTGATTCTG GAAGGGGCCC
     3841 TTCGCCTTCT CAGCACAGTA CATACCGAGA GAAATGGCTA CATTAATGGG AGCAGAAGCT
     3901 TCAGAGCCAC ACATAGAACC AGAGGTATCT ACGATAGCCA TACCATTAAA GGTCTTACCA
     3961 TTGAAATAAT CAGCCAGATT ATCCCAATAC TTGTTAATCA TCAAACGATC AGTATCGTCC
     4021 AATGCAACAG TAGAACTCCA GCTACGTCTC ATGCGATTCA GAGCCTTATC GACAACCTCA
     4081 TAAGGATACA GAGCCTTAGC ATTTACCTTA GTGGTAGTAT CCTTGGCGAA ATCCTCATAG
     4141 GTGCGGGCAC CATTCTTCTC ACGCTCAATG TCATGACGCG CAAATGCATT CTTATAAATC
     4201 AGACCGGCAC GAGAAGGAAT CTTATCGAAC TCAATCTCGT CCCAACGATT CTCAGACATA
     4261 AGACGCTCAA CAATATTGAT GCGGGCACGC AGGATAGACA GGGTCTTGCG GTACTGGCGA
     4321 GAAGTCATAC CCATATAGGT CTTGGTAATA TGAGCCAGCT TACGAGACTC CGCAGAGCTA
     4381 GTATTCTCAG ACTTCAGCCA CTTACCCAAC AGGGAAGGAG TCTTGCACTG AACATCCAGA
     4441 GCCAACTGAC CCTTAATGAA CTCAAATGCG TCCTTCTCCA GAGGAGTATC AACGAACACA
     4501 TACAGGTCGT CCCAGCGGCC ATACTCAGGG ATATGCTGAA TCATAGCACG AACCGCATCC
     4561 GCATTATGCT TAGCCATATA CTTCATAACA GTGCGGAAGA AACGACGCTC ACCCTGACCT
     4621 CCGCGCACAT CACGCAGATA GAACAGGCAC TTCATAGCAT ATACAGGGTT CTCCTTATAT
     4681 GCCTTCTGGA ACATCAGAAT AACATCCTCG TCAGAACGAG TGCGCATAGC GCCACCCAGC
     4741 GCGAACATAT CATACAGGTC AGTGCCAGTA GACTTGTGAG TTAATGCACC GTTTTCAGTG
     4801 TAGGTGAAAT TGGTAGCATT CTTCATAGCG TTCAGAAAAT CACTCATAAT TTTACTCTCC
     4861 TTTTTCTCTT TGACTCCTCT TGGACAAGAG GAAAATTTAT AACATCTTTA ACTTTCTATA
     4921 AATATTATAT TATATTTTTT TAAAAAAATC AAATAAGAAT TTTATAAAAG ACGATTTAAT
     4981 AATTTTTTAA CATTGTGCTA GTAATTTGAT AATAACCGCC CCTCATAGGT TTTCCGTTTT
     5041 CAATTAGATA CTCCAAGAGT TCTGGGCTAT TTAATTCTGC TTCTAATTTA TCTAAATCAT
     5101 CAGCAGTTGC ATATAAACCG GAATATACGA AAACCTCTGG ACCTACTCTT ATATAAGAAA
     5161 TTTTATCGGG GGTAATTGTT GTTGAAATAA CTAATTTTTC TTTATTCATA TTAGCTAAGC
     5221 CTTGAGAACG ACCAAATTCA AACCATTTTG TATTACCAGT AATAGAACGA TTTTTTAGCT
     5281 GTTCTTTATT AGCTAACATA TAAGCGTAAG TTTTAGGGGC TGATTTCAAT TCTTCTTCTG
     5341 TGTGAGGTGG AACAATACAC TCTTTCCATT CCTGGGTGCC AGCTTTAATA ATAGGGTGGA
     5401 CAAAAGTATC CTCCAAATCA TTAAAATTAT CTTTAATAAA AATTCGGTCT GCTAATGTTG
     5461 CGATACCATT TTGCAGACTT TCATAAGATA ATCCAACTTT TTCTCTAGTA TTACTCCAAG
     5521 GGATTTGAAT ACTTGTTTTT ACTTTTGATA ATCCAACAAT ACCAGTATAT GTGGAAAATC
     5581 CATCAAATAA TTGCTCTTTT GTGAGATCTT CAAAATACCA AAGTAAATTA TTTTTTTCAA
     5641 TATCTTCTCT CATTTTTTTA CCACTAGCAT TTTGAATAAA AGAAAGCGGA GAAATATATA
     5701 GTAGACTTCC AGTTGGTTTC AAAAATTTTT GACCAATTTC ATAAAAGGCA TAATATAAAT
     5761 CATACATACC AAAACAATAA GAATATTGTT CAATTTCTTT TTTTGTCTCT GGCATTAAAT
     5821 TGTGGATGCG CACATATGGT GGATTTCCAA TAACATAATC AAATTTATCA AACCATTCAG
     5881 TTTGTTTAAA AGCTGAACCT AAAATTACAT TATCTGATGG TAACATATTT TGCACTTTTT
     5941 CGATAACGTC AGCGTCAATG TCAATAGCAA AAATATGTTC TTTTGGAATG CCTCTATTTA
     6001 AAAGTCCCGT AATAAATGCT CCATCACCAC AGCTATTATC TAAAAATAGA GACGTATCAA
     6061 TTTCTTTCTA AGTTAAATTT AAAATATCAA TCATATGATT GACAATAGTA TCTGGTGTCA
     6121 TAACTTGACC ATAGTTTTTT ACTTTATCAA ACATTTTCTT TTAAACCTCC TATAAATTGC
     6181 ATAATTGCAT CAGTTAAACA AGGAGAGATA TTATCTTCAC AATATTGTGC AGTAAAGTTG
     6241 TCATAATCCA CTTCAAAATA ATATGGGATA AAAGTTAATA AATCCCAATA AGCAGATTTA
     6301 TAGGCTAAAA AGTTTTTATA ATTATCCTTG CTTTTTTGAG TAGGAGTCTC AAAAACTACT
     6361 TCACCATTAC TCTTTTTATG ATGAACCTTA GTGGGAATAA AAATTATTTG CATAATAGGG
     6421 ATACCGGCAT TTATAAATAA ATCAGATTCG CCCTTCATAT TTTCATAATA ATTATTTGCA
     6481 TTTTTATTAT ATTCAGAGCG GATTCCCTTA AAATTGATAG CTCCTACGAA TTTATCACCA
     6541 TTAAAAATGG CAATATCAAC TTTCTTAGAG CCGTAAGCCC CAATAAACTC ATATTCTGAA
     6601 TTGCACAGAC TTCGAGTGGA AAAACCTTCT TTTTCCACAA GTTCAGCAAT TTTAGAATGA
     6661 ATTGGTTCTA ACAATTTGGA AGAGCGAGTC GTGGCAGGAC CATATTTTTT TTCTGCAACT
     6721 GCTTTAAATT GGTCAGCAAA CAACTGTTGA AATTCCATAT TTTCTCCTCT TTTTTATATT
     6781 ATACCAAAAA CTTTAGCTAA AGTCAATTTT TCTTATATCA TAGTTTTTAT AAAAATCAAT
     6841 TAAGATTTTT ATAAAAACTA CTTATCGATT CAGTTCTTCA ATAATTAAAT CTTTTGGTAA
     6901 AAAATCTTTG CATAAATAAC AACTACCAAA TGATACGCCA TCTTGTGTTT TAGTCATAGC
     6961 TTCATCTTTA TAGTAGTTAA TTCTCTTGTC AAACCCTAAA TATTGAATAT CTTGCAAATA
     7021 GGGAAAACGC GCTTGTCCTT GTAATGAAGG GATAGGTAAG AGCATCGCAT AAGGTTTATT
     7081 CAATTCATAC AATCTTTTCA AAATATCATC TTTCTGAGAA AATGGTGGAT TAGAAATAAT
     7141 TATATCATAA TTATCTGGCT CATAATAGAA AAAATTTTTA TCATCATCAA TATGAGTATA
     7201 AATAATTTTC ACATATGGAA GAGTAGATAA TGTTTTAACA TAATAACTAA ATTCTTTATC
     7261 AAATGGACAC CAAATAGTCA GAGGATTATT TTGATTAAAA TTATGCTTCT AAGCATATAA
     7321 TGCGATATAT TTTAATAGAG GCTTAACTGC ATATTCAGGA GTAAATACTT CATCAGAAGC
     7381 CTTGTCTGTT TTAGCAGTTA AATAACCTTT ATTTAATGGC ATAATAATTT ACTCCTTTAT
     7441 CATTATAAAT ATATTATAAT ATATTTTTTT ATAAAAATCA AATAAGGGAT AGTATTTCTA
     7501 CTATCCCTAA AATTTTCTAT TATCTATTGG AGGTAGGGGT CGGAGTCGAA CCGACAGGCA
     7561 CCAGCTTTGC AGGCTGTTCT CTAACCATTG GAGTTCCCTA CCATGTGGAG GGCCCGATAT
     7621 TATCGTGGGC GGGCCTCCCG TTGCCCCACT TCATATATCT AATCAGGGAA GATATGCACA
     7681 ACCCTTAATC TTTTTCAAGA TTGATAGACC TTCTTACCGT TATCAACGTT GATATATGAA
     7741 TTGTCGTCTC AAATTTTCCA AATTGAAAGG GGTTAGGTGC CGTATTCACC TATGGTGCCC
     7801 CGTCGGGGAT TTGAACCCCG GACCAATAGC TTAAAAGGCT ACTGCTCTAC CACTGAGCTA
     7861 ACGGAGCATG TTGCTGGAAA AAATTTACCA AAACTGGAAA AAAATTGGAA ATACGCGTGA
     7921 GAAAAAAAAC AAGGCACTTT GATGTAAAAT TTGTAGCATT AACTATAATC ATCTAATAAT
     7981 AATTGCTGTT TGTGCCTTTA CCTAATTCAA TAAATAACCT GCCGTTCTTC ATTGCTTTCG
     8041 AATGTTTTGT CGATAATCGC CACATTCCTA CCGGCTATGA CCTCCTAAGA AGGCAAGTAA
     8101 AAAAGACTCA CTGAACGTTA TCGTTCTCAA ATTGACGATG GTAATTTTCG AGAGCCCCAT
     8161 CATCGCATTT ACACTTAGAT AATTCTTTAT GAGCCGTAAA TAGAGCTATT ATTTGATAGC
     8221 ATCATCCTTT TTTAGTAGAA ATAACTTTCT AATAAAAATT TGCTGCACGG CTCTCAATAT
     8281 TATATGAACA GTCCCATTAA AGGGAATGGA GCAAGATACC AGACTCGAAC TGGCCCCGTC
     8341 TGCTTGGAAG GCAGATATGC TAGCCACTAA CACCAATCCT GCGATTAAAG CATTTTCTTT
     8401 ATGAAGTTGA AAATGCCAAA CAGTCTTACC TTTGGGGATA GGGATTTAAA GAAAAGGCTT
     8461 GAAAGTTCTT TAACTTTCTA TGTATATTAT ACAAAAATTT TTTGAAAATG TCAAATTATT
     8521 TGTTTTTATA ATATTTACGA TATTCCTTGC GAGTCTGTTC TCGTGTAGGA TAAGGCTCAT
     8581 GCCAGCCATT AATCTGACGT GAATACCATT GATCTACCAT AAATTTATAA TATGTTTCAA
     8641 AATCAGGCGC AATAGTACAA AAATCACAAA TATTCCATGA TTCATATGCT TTGCGATATG
     8701 ATTTATAATT TAATTTATCA TCAGAATTTT TCAAACGCTG TCTAATAACT CGATTAGCAT
     8761 AACGTTTCAA ATCTTTGGAT TTCTTGTCTC CACAATAAGG GGTTTTCTTA TACGAACGAG
     8821 AAATAATAAT CACTCCTTTA TTATGATAAA TGGTGCCGCT GACCGGACTT GAACCGGTAC
     8881 GACTTTAGGG TCGGCAGATT TTCGTACTAC TCTATATCAC TATAGCCACA TTACTGTGTT
     8941 GTAGTCTGGA CTATGTCTTC ACCATATCAA ATGACTTAGG TGGTTGGTAT ATAGTCTCTA
     9001 CACATTTATT TGACACAATT TTTACCACGA TAAGAATCTG TAAATGCATG GCAATTTGGA
     9061 CATAATAACT AATAATTTTT TAAAACATTA TTATTTCTAT TACCATCTTT ATGATGTAGT
     9121 TCTAATGGAA TAGGTTTTCC TAACCATTCA GTCATACCAC AACATTCACA TTGATAATTT
     9181 TTATATCCTT CTCGTAATAA TTTATTTCTT ACTTTATTAC TTTGAATATC TAAACTAGAA
     9241 TCTAAATATT CTTGTAATGG CATATAATTA TTATTTGATT TTGACTATCC CTTACCACTT
     9301 TGATTTCCAG AATAATCAAT ACCTAATTTA GCAAGAACTG AATTAATTGT TTTTGGATTA
     9361 CAATTCAATT CTCTAGCCAT ATAAGCCTTA GACTAATTTT CATTTATCCA TTGTAATATT
     9421 TCATTTTTTC GTTCTAAAAT ATCAGTTCGC ATAAAATTCT CCTTTTAAAT TAATCTCTCT
     9481 CTATATATTA TATCAAAATT AATTTAAATA AATTATCTTA CGCTGTCCAA AAATTTTAGA
     9541 GCGTGTGCCA AAACTTAGCA CGGCGTTCTG TGTTTGCCTT CGCCGTTTTA GCCAACTTCT
     9601 ACTCTAAGAG TTTCCTCTTA GGCACTCTCT ACGAAAATCC TCGTAGTCCA CATTTGTGGA
     9661 AAACACATTA AAGTCTGCTG TGTCTGCCAT TCCACCACAG CGGCATACAA CAAGGCTCAA
     9721 TATATGTAAG AAAAATTTTT CAAGCAATTT TTCGGATTAT TGTTTATGAA ACAAAAATTT
     9781 TGCTGCGTGA GCCTTTATTC ATTTTCTATA TATATTATAT TATATTTTTT TAAATTTGTC
     9841 AAACAAGACT CTTTTTGTTT GGTTCCACCG CGTTTGACCA CTTCGCTACC GACCCATATG
     9901 GTGGGCCAGG GTAGATTCGA ACTACCGAAC CAGTTAAGGA GTGGATTTAC TATCCAGTTT
     9961 TTGCTGTTCA AGTCTTTATA TATATATTAT ATATTATTTT TTGACAAAAA TCAAATATTT
    10021 TCTTTTAAGT CAGCGCACAT TGCTTCAATT TTAATCAAAT CAGATTTTTT CCAGTTAATT
    10081 GACCGATTAT AATTTTTAGC GATTCTGCGA TGACCCTTAT TCCGTGTTTT TTCAGAACAC
    10141 CAAGGGCATG AGCAATGAAT TTTATTTTTT GAATATTGAT GGAGATTATT ATAATAATCG
    10201 GGATTCTCGC TCCAGCGATA AACATTTCGT ACAATTTGGC GTTTTCTTAA TGCTTTTCTT
    10261 TTGGATACAT CCCGATTATA GGCTCTTGAT AATGGTTTAT TTTCCATAAT CTTTCTCCTA
    10321 TTTTTATTTT CTATATATAT TATATTATAT TTTTTTGAAA ATGTCAATTT TTTATTATTG
    10381 GCCTAAGATA TTTAAATCAT TTATATTTTT TTTTAAATTT ATAAAAGATA TAAAGGAGTT
    10441 GTTAAATAAA TGGCAGAAAA AAAAGTTGTA GGATTATAGA ATCTTAAAGA TTTTTATACA
    10501 CAGCTAAAAG AAAAATTTGC ATTAAAAAAT GACGGGAATA AAAAAGTTTT ATACACAGAT
    10561 TCTATAAATG ATGATCCTAT TAGTTATACT AAAACAGAAA TAAATGAAAA ATTAGAATTA
    10621 ATAAATGGAA ATTCGAATTC AGGAGGAGGA GGGAATCCTC TATTATTTAT AAATACTACA
    10681 GGTAATACAA ATGAAATTTT TAATATCATT CAAGATAGTA TGGATAATAA AATAATTAAA
    10741 AGACGAATTA GTGAAACAGA TGATTCTGCA GAATTACTAG ATGCTATCTT CCTTAGCCCT
    10801 AGTCAAGCTG TATTTTCTCG ATTTTATCCA TAGCAAGCTA AAGAACATGA TAATAACAAT
    10861 CCAGAATGGA ATCCTAATAC TTATAATTTA GGGAATTTAT CAACATTAAA TAAAAATACT
    10921 ACTGGGAATC CTACTTGGAA ATTTTCTAGT ATTGAAGTAG TAAATGCTCA AGATAGTATT
    10981 GATAAAATTA AAGAATTAGA TACAAAAATT GCTACATTAG AATATGAAAT TTCTCAATTA
    11041 AAAATAAAAA TTTCTAAATT AGAATCTAAA CCTCATTTTA CCAAAGCTCA AATTGAAAAA
    11101 ATTATTGCAG ATTATAATGC AGCTCATCCG CAAGGATAAA AAAATGGTGA TATATAATAT
    11161 AAATATATAT CACCATTTTT TTTATTTGGC GCCGGGGGTG GGATTCGAAC CCACGGGAGT
    11221 AATTAGCTCA CACAAGTTTT CAAGACTAGG CGCTTATGAC CACTTGCGCA CCCCGGCATA
    11281 TGGGGTATTA AACCCCGTTT ATATTACATT TCCTGTTCGA GACAAATAAC TTCATTCTTC
    11341 GCGAACTCAG CATCTCTAGA CGCATCATTG AAATAAGTCC GCATACGCTT ATAATAGGCC
    11401 TCAGCTGCAT CCAACTGACG GAGCGCATCG CCCATCTTCT TCTCTGCGCG CTTCACGCGC
    11461 TTATCAGCCA CCTTAGCATT ACACCGAGCT GCTGCGAGCT TCTTACCATT ATCCTCAGAA
    11521 AAATTATCAC GAGGATCACA TTTAGCATAG CCCTTTACAG TTCTACCAGC ATAGGTAGAA
    11581 ACAGCAGAAA CTGTCTTCTT ACCATTCTTG TCATAATAGA TAAAATACTT ATACTTATCC
    11641 AGAGAATACT TCATAATAAT ACACCTTTTT CTCAAAAAAA TAGCGAATGA GGGTCATACC
    11701 ACTCGCTTAT AGGCCCATAT TAATTTATAT ACCGCACTAA ATCTCTAATA GAGCAAGTTA
    11761 GCTAAACTTA TGACCACGGC CATCCGTGCG GATATTATGG AGCCGGATGA CGGATTCGAA
    11821 CCCCCGACCT ATCGCTTACA AGGCGATTGC ACTACCACTG TGCTAATCCG GCATTTATAT
    11881 TAAAATTTTT TAAAACTATT TTTGATTTGG ATTTTCGATT CTTACGCTCG CCCTCGCCCG
    11941 GACCAGCCAT AAACAAAAAA TCCCTGTTAT TAATAATGCT ATCGCTTACT TCATAACCAC
    12001 TAAAGCGCAC CTTGTGTTAT GCTACCTACC TGTTAACCAT CAGCTACTTC ACTATTAATA
    12061 ACAGAAAAAT TCTGTCCAAT AAAACTCATG TATTATGTTT GGCAGGCGAA TAGGACACCT
    12121 TACACTTATT TTATTGACAA ATCATTAACG TACTCCAAAC AGCTCATAAT AATTAAACTA
    12181 TACCCTATAA CTCACCTTGT CATTTCGACA CAAGGGCCCG CCCTCGCTAT TATAACTTTA
    12241 TGCTTAGGGA CTCATAGGTA ATCAAATATC CAACACACGC TCTCGGTGTA TTGCCACTTG
    12301 ATGGGATTTC ACCTTTATAA CCTACTGGTG GGCCGAGAGG GAATCGCACC CACTCGAACC
    12361 ATAAGGTATC AGTTTTACAG ACTGACGTGC CTACTTTAAC ACATTACCGG CCCAAATATT
    12421 CGATTTTGTT TAAGGTAAAT CGAGAACCTT GATGGTGTGT CCCTCGACCA AAAATCTACC
    12481 TCGCGACCGC AGACTACTCT TTAAATGATG GGCACTTCGA ACCCTACATT CCATCTAGCG
    12541 AAGACTTATC AATGGTTTGT ATACATATTG CTCCGCTTCT GGCACCGGCT CTCGGATTCG
    12601 AACCGAGTCG ACCTGATTTA GAGTCAGGCG GGCTACCATT ACTCCAAGCC GGAATGTCTG
    12661 ACAAGGCTCG AATAAATAAC CTAATTAAAT CATCTATTAC ACAAGTATTT GCTGAACAAG
    12721 CCTTTAATTT ATATATTTAT TATACAATAA ATTTTTTAAA ATGTCAAATT ACTTCATATT
    12781 ACGCAATTTG CGCTCGGCCT TACGAATTAA ATTGGCATTA ACAACCTCAC CCTTAGCCTT
    12841 CAGTTTTGCA ATACGATACT CATAATGAGC CTTAGTGTGA AAATTCATAT TACTCTCCTT
    12901 ATCTAAAACC TACTTTATCA TACATTGGAG CATAACTCTT AATATGCTTA TGAGTTAAAA
    12961 CACCCAATAG TTTCTCATTT CCGTCTATCT CTTGGATATA GATTTGAGAA CTATCTTTAG
    13021 AAACGGCAGA ACGACCTCGC GGATAAGTCA AAGATTTAGC ACATTTTTCC AATTGATTCA
    13081 TATCAATCGT GCTAATTTCC ATTCGACCGC GGCTACCAAT AATTGTAAAA ACAGGTAAAC
    13141 CATTTTTCAA TTTAGGTTTC GCATCAAAAA TTTTACCGCA CCAATTCATA TAATATTCTT
    13201 CATGAATATC AGTAATGATT AAATGAGTTT TTACCGCGAC TTCTTCCATT TTTTACCTCT
    13261 GTTTAAATGA ATTAAAAAAA TTCATTACAT CATCATTCAT TTCCATCGTG TTAATATCTT
    13321 CACTACGAGG AGCAGGTTTT GATTGATGAT ATGGATTTTG TTCTTTCCAA CAGCTTAGAA
    13381 AATGTTTAGC TACACCCTCT TCTGTTGAAA ATCCTCTATT ACAAGTTGGA CAAATATACA
    13441 TTATTTTCCT CACTTACTTC TGGTCCGGAG TAGGTTATCT GCGTCATCTA GACCTATTTT
    13501 TTCAATCCTC ATATATTCGT TCAGAATAGC AAGTTCTTAA TTAAATATAT GATTTAGCAG
    13561 AGCTCCGGTG GCACGGCCGG CTGGACTCGA ACCAGCAGAT ACAGGAGTCA GGGCGAGAAA
    13621 ATGAGACTTG CACTCATACT ACCAATCATT CCGGTTGGCG TCCTACTAAC AGAACTTACA
    13681 CTATGCTACT TAACCCATCA CACAATATAA CCCATTTAAA CGATTTCTCG AAAGTCCTGT
    13741 GCCTTACCTG TTTGGCGACG GCCGTATATT AAATTGTTGC GTCTATTGGC TCTCCCGATT
    13801 CTCCAAGCCA AAATTTCTCT CTATAAAACC ATATCATTTT ATTTTATGGC ATGACTAAGA
    13861 GATATAGTTA ATTTATTTAT CGTGCTTTTA CTATCATAGA CGCGGAAACG AAATTTCGAA
    13921 CATTTTAATA TTCTTGAACT AAATTTCGTT AAGCGCAAGA CCCCAAATAT GAATAAATTG
    13981 ATTATCAGTC AATCGCGTAA ACCATTCCGC CATAAACGCT AGTGCGTTCA ACAGGATTTG
    14041 AACCTGTAAT TCTTCATTAG AAGAGTTTGC TGCAAGGGTC TTTATATTAA ATTATATCTT
    14101 CATCTGTTGG ATTATAAATC TCAACTCCGA AGTAAATTAT AGCATCATTG GGAATTCTTG
    14161 TCATTCGTTG AATAAATTGA AGTTCAAGAA TCCCATTATT ACATTCCTCA ACATCTTGTT
    14221 TCAATTCTTT ATTTGTTTGT TGGATTTGAC GATAAATATC AAGAAATTCA TCTTTTGAAC
    14281 ATAGCCGATA CTGAATCGCA ACTTGCTCAT CAGTATCTCT CATTGCTTTT TGAAAGGAAT
    14341 CTCTTGCCAT TACTAAATTT TCAATAGCAT TTACTATTTT TGATTCAGTT AGTCGCCTAA
    14401 TTTGCTCATA AGGAGCAGAA TCAAATGCCT TATAAATCAC ATGATTACGA GAATAACTCG
    14461 CAATTTGCTG ATATTGATTT TCACCAGTTT TAATAAAAAA ATTGAGATAT TGAGACATTT
    14521 AATTCATTCC TTTCTACTGG TGGGCGATAA CGGACTCGAA CCGCTGACCC TCTGAATGTA
    14581 AATCAGATGC GCTACCAGCT GCGCCAATCG CCCATATAGC GGAGTCAAAA ACTACCTCTC
    14641 CGCATTGTGG CTACAAATCC ACGGTTTATA GTATGTAGGG AGTATTAATA TAAAACGATA
    14701 TCAAATGCAA AGCAAATGGC ATCCCGTCGA GGATTCGAAC CCCGATTATG TGGTCCGTAG
    14761 CCACAGGTCT TATCCATTGG ACTAACGGGA CTTAATTATA CTTAGAAACA GGGAACAGGA
    14821 TTCCACCCTT TTCCATTTCC TTGCGAGAAA TATACTGAAC ATCGCCCACA GTGCCATTCT
    14881 TGATAGGAGC TAGGAAAATC ACTTCATCAG TCTTATCGCC ATAATGAAAT GCATTACCCA
    14941 CAACCTTATA AACATTGTTA TCGAGGTCAG CATAACGAGA ACCAAAATTA ATTTCCATTT
    15001 TCATCAATTC CTTTCTTATT ACCGAATTGT TGTAATATTC TTCTCGTCTT CCAAAAACTT
    15061 ACAGAAAAAC AAACTTGTTG CGCTATTGAC ATCATCTGCC GAAGGAATTT GACCAGTTGT
    15121 AAAATACGAT GTTTTAGTAA TCGTATACGC AATCGCTTCA TGAACCAACT GAGCAGTTTC
    15181 AAATGAAATT TCCATTTTTA AATCCCTTTC TTAATTTTCT ATATATATTA TAATATATTT
    15241 TTTATAAAAA ATCAATTAAG GATTTTTATT CTCGATGGTC CGAGTGGTGA GACTCAAACT
    15301 CACGGCCTCA GCATCCCAAA TGCCGCGCTC TATCAACTGA GCTACACCCG GATATTGAAG
    15361 GAAGATTTTT CCCTTCCTTC ATCTTATATA AATATTATAT TATATTTTTT TAAAATTGTC
    15421 AACATAATTA CAAATTAAAC TACCTATTGA ATTTCCAATA ATACAAATAA TAATAAAAAT
    15481 TAAAGCATCA ATGGTAAATT CACGACTTGC AATTATATAA TACATATTAG CAATACAGTG
    15541 ATTAAAACCG CATATAATAA ATGTAGGAAC ACATAATAAA ATTCCAATTA CACTATTATG
    15601 TTTCTTAAAT ATATCAACTG CATAATAAAT AAGAATACCA CAACCAATAG ACAACCATAA
    15661 TGTTAAATAC CATGGTTGAT TAATTTTATT TAATATTGTA GTTGTTTGCG GAATAATACC
    15721 TATACAAAAT ACACCAATTA AATTGCCGAT TAAATAAATT AAACAATTTT TAAAATCATT
    15781 TAATGATTTA ATATATCCAA TTTTACCAGT ATATAAATTA TATTGCTAAT AGCAAATAAT
    15841 TAATAGTCCA GTAGAAAAAA GAAATGCTCC TAAATAAGGA ACATTAATAC TTAGATTAAC
    15901 AAGACCGGCA ATACCAATCA AAACACCGGC CATTATAGCT TTTAACATAT TATATTCCTT
    15961 GTAATTGATT ATATTGTTTC TCCAGATAGT TTTCATCTTT TAAATTATTT AAATTAGTTA
    16021 TATCTAAACT AAATTTATAA GGTAAAAAAC TATGTTCTAA AAATTCTTTA TAACCATTTT
    16081 CATATGAATT AGACTATAAA TAATAACAAT GATTTTCTTC TTGCTTATAT GGAGAAAATT
    16141 TATTATATAA TTCATTCATT ATATTATAAT TATTATTATT AAAATTTTTT AAATAATAAA
    16201 AATTACATTT AGAAAAAATA GATTGTTTTT GAATTTGGGC GATATAATTA TTTAACTTAT
    16261 TTAATGATAA ATTATTTGGA ATATAAACAT AAATATCTAA TAAACCGTTT AAATATTTTA
    16321 CACTTAAGCT TGATTTATTA AATAATCCTG GCATATCTCC AAACGATTTC CTCATAATAG
    16381 GATAATGCAT TAAAATTAAA TAATCTTTAT CATAATCATA ATAAATCTAT TTATATTTAT
    16441 TATAATCATA ATAATATAAA TCAAATAAAT TATAATTATA TTTTTTTAAT AAACTTCTAT
    16501 TTAATCCTAA TGTAGTTTCA TGCCAAGGAT GTATAAATAC ACGAGTATTC GAACAATTAT
    16561 AACAAAGAGT TAATAAATTA TTCATCATAT TATCTAATTC TGATAAATCC TAAATTGTAG
    16621 TTAGATTTTT ACGACTATTA TCAGATAAAT AAGAAAAATT ATTAACAGCT ATACAGCAAG
    16681 GATAAAAATA ATTATTAATT AAATAATAAG TTGAATTATC ATAGTTAACA CAAAAACATT
    16741 TTTTCTTTTC TTCATTATTT AAATCCTATA TAATAGGATT ACAATGAAAT AATAAACTAT
    16801 TTCTTATTTC ATATTCAATA TTATTATTAT CTAATTTATT AAATAATAAC TCATACTACT
    16861 AAAAATATTT TATTCTAGGA TAAATAGAAA TAACAAATTT AATATGATAA TTAGCTAAAA
    16921 AAAATAATAA ATCTTCAGTT AAATGATTTA ATATTAATCC ATTTGTATAA ATCATAATTT
    16981 TTATATTTGG AAAAAATTTA TAAATCATTT TACAAATATC CTAAATCTAA GGATGTAAAA
    17041 TTGCTTCTCC ACCACTTAAA TCTAAAGTAT CCAAATTTGA AAATAATATT TTTATTTTTT
    17101 TTAAATTTAA TTCCACATCA TCTAATGTTA TAAAAAATTT TTTAACGCTT GGATCATCAC
    17161 AGTGATTGGC GCAATTTAAA CAATTTAAAT TGCACTAATT TGTAAGAAAC CACATTAATC
    17221 TTTTTTCCAA ATTACCTCAC CAAATTAATA AACCAATTTA AAATTTTATA CCAAAAATCT
    17281 AAAAATTTAT TAGTCTTTGG TATAATTAAT GCTTCTTCTT CTGGATTATA CTCATCAACT
    17341 AATGCGCGAG CATCACCAAT AACATAATCA TAAGGTAAAA TAAAACAACC ATCGTTGCCC
    17401 CATGATTTAC CGAATGAATT TTGACATAAA AACCCTTGTT TATTCCATCC ATAAATCATA
    17461 ATACAATGAT AAGTTGATTT GTGTTTTATG TTATAAATAA ATGTTCCATC ATTTTTAGCC
    17521 CTACATCCTT GATACCAATC AATACATGCA GCGACCGGCC CATATTTTTG AAGGGCAACT
    17581 TTAATATCAT TATTTGTTTT ACAAGTAAAA TAACTCTATA ATCTAAATGT ATATGCACGC
    17641 TTCATTTTTT CAGCATTAGC ATACGCACTT TCGGCCTCAT ACCAAGCATG AGGAATTTCA
    17701 ACATTACCTG AACAATCAGA TTCAAGCATA TCACCATATT TAGTTGCTAT TTTACAAGCA
    17761 TCACTTAAAT ACATACCCTA ACTTAAATCA TCACACAATT CTCGTTTTAT ACCATATAAA
    17821 AAATTAGTAG ATAATCTATT CTGTCCATGA TTATGATATT CAAGTATTTC AGATACTACA
    17881 TGAGGAACAC AAGAACCAAC ACTTCCTTGA TTTTTAATAA ATGAATATTT TGGTAATTCA
    17941 AATTCATCAG GTAAATTATC AATCTAAGAA GCTGTAGCTC TAATTTTATA ATTTCTTAAA
    18001 TCTTTTTTAG AAGGATTACA ACCTAAAAAT TCCACAATTC TACCTCCTTA AAACATATTT
    18061 CTATATATTT TAAGAATTGA ATATAGACAA TTAATAAGTT TTATCCTATG GTGCGAATGG
    18121 GTGGATTCGA ACCACCGACC TTTGCGTTAT CAGCACACTG CTCTGACCGA CTGAGCTACA
    18181 CTCGCATATA CAAGGCGAAA TTTTTTTTAT ACTATCGCTT CTACCAGTTG AGCTATCCCC
    18241 GCATATGTTG CGGGAAGAAG GACTCGAACC TTCAACAAAT AGTTCCCTAT CAAAAAACAA
    18301 ATTGCTGTTT TCGCCTTTAT TTTATTTATT TATATTTTTA TTGATTAACA AATTAGCTGT
    18361 AATATCTCCA CTAACATTCA TTGTAGTATA AGCCATATCA AGCAGTCGAT AAAAACCAGC
    18421 ATATACTCCA ATAAAATCAA GCGGGCAACC AATCAATGCT AAATAAGAAG CACCAATTAC
    18481 TACTCCACCA CCCGGAATAC CGGGCGCACC CATATTAATA AGAATAGCCG CAACTAACAT
    18541 TGTAATAAAC ATTATTGGCG TAATTGTAAT ACCATACATT TGACAATTAA ACAAAGCCAA
    18601 TAGACTAAAT GAAACGGCGC CTCCGCACAT ATGAATAGTG CATCCAAGAG GAACAACAAT
    18661 GTCAGTAATT TCCTTATTAA TACCAAATTC CTCATTACAA ATCTTGATAG TATAAGGAAG
    18721 AGTTGCCGCA GAACCGCAAG TAGATAAAGT AATCAACCAA ATTTTACTCA CTCGTTTAAT
    18781 GTACTCTATT GGATTTATAT GACAATAAAT CCATACGGGT AAAATCATTA CTATTAAAGC
    18841 AATAATTAAA CAACCCAACC AAGCGCATCC AACATAAATG GCGCAAGTTG TAAGGATTTG
    18901 GCTACCATAA GTAGCAACTG TATTACCCAT TAAAGCAAAA ATACCAATAG GAGTAAAATA
    18961 TAAAATATAT TCAAGCATTT TATTAAATGC TAAATTAAAA CAATTCAATG TAGTAATTAA
    19021 TCGCTCTGAT ACTGCTTGAG TTGTATGCCG TAATGCTATA CCAAACATAA AAGCAAATAA
    19081 AATTACAGGA AGAATTGAAT TATTTACCAT AGCTTGAATA ATATTATTCG GAAAAATAGC
    19141 TACAAAAAAT TCTTCAAATG AAGTAGAAAC TGTTGTTCCA TTCCATTTTA TTGGAGTAAA
    19201 ATTAAATCCT ACACCAGGTT GTATCATACT AAATAATCCA TAACAGATTA AATATGATAC
    19261 TGAAAACATT ATAATAAATA GAATAATTGT TTTTAATGTA ATCGCGCCAG CTCGTTTAGA
    19321 TGAAGCTAAT GCACTTGATA TTCCGAAGAA TAATATTGGA ACAATCATCA TTTTCAAAAG
    19381 GTTAATATAA ATTGTTCCTA AAAATGCGAT TGATGGAAAA ATTGAAGGAA CAATAAAACC
    19441 TAAAATTATT CCTAATACAA ACGCCCCTAA ATTAAATAGA TAAAATTTCT ACTTCATAGA
    19501 GACACTCCTT ATTTAATTTA ATGGCATCCC GTGAAAGATT CGAACTCTCA AATATGGGGT
    19561 AGAAACCCAA CGTTTTATCC AATTAGACTA ACGGGACATA TACAAGACTC ATTTTATAGT
    19621 TCACTTAAAA GGTGAGTGCT TAACAAGCAA AAATTGCTGT ATGAGTCTTT TAATGGTGCC
    19681 CCGGGGAAGA ATCGAACTTC CATCAAGAGA TTATAAGTCC CCCGTTCGCA CCATTAAACT
    19741 ACCAGGGCAT CATTTTTTAG CCCATGCGAC GATATGCTGT TTTCATCCAA TAGTTGGCCA
    19801 TACGAACACT ATCATCATCA GTGGCCTCTT TAATCACCAA ACTAGGATAA GGGAAATTGA
    19861 AATGATTTGC GTCTTCAATA GAATCAAATT CTACTTCCGC ATAATAGAAC TCGCCACCAT
    19921 CGACTTCACT GAACTCTACT GTAAATGTCT GAGTAAGATC ATCATCCTTA TAATGCAGAC
    19981 ATTTACAAGT TTCAGTATAA TATTTCTTAT GGATAGGAAT AACATGCTTA GTACATTCCT
    20041 TCCAGAAGTC CTCAGTGATA GGAGTTTCAA TTTCTTCACG GACGAGGCCG CTACCAATCT
    20101 TATAGGCCAG TTTATAATCT GTCTCACCAT CTGCGGTTGT CTTCTTGCGA ACCCGCACTT
    20161 CTTTGGTAAT AACATCACTG AATTTTTCGA TTGTTAAATA AGCTTGCTCA ATAGTAGTAT
    20221 AATGATCCCA AAATGTTAAA TTTTTAGGCA AACTATTCAG AAGCCATTTA CGCTCAATTT
    20281 CCATTATTAT CCTCCTGTTG GATTTGGGGT GGCTAGGCGG ACTCAAACCG CCGACCTTCT
    20341 GGGCCACAAC CAGACGTTCT TATCATCTGA ACTATAGCCA CATGGCGTAG ATAGAAGGAT
    20401 TCGAACCTTC GAGCCGCTCA CGCGACTAAT GCCTTAGCAG GGCACCGCAT TCAACCACTC
    20461 TGCCATATCT ACAAATTATA TAATAATATT AATTGAACTA ATCAAACTAA TGTCTTTGTA
    20521 CGCAATTTCA GTTTGTCTAA TAGACCAATT ATCATTAATA ATTAAACTAT TATCACTTGT
    20581 ATAACCAATT ACTGTGATAG TATGGTCTTT ATATTTTGGA CTACTCCATA GAGATAAAAT
    20641 TACAGGTTTT TTAGCATCAA TTTGATTTTT AAGAGTATTA AAATTATATC CTAAGCTTTT
    20701 TAAATAAATG CCTCGATTTT GTATTTTATC ATTAAATAAT GTAAAATACG ATTCTTCAAA
    20761 AATCTTAGAA ATTTTAAATG GAGAAGTACC TTTAACTCCA GTATATCCAT ACTTACGAGC
    20821 AATTTTTTCT ACTGTTGAAT AGATTTCTTT AACAGAATAT TTATTTTTAT TAAGATAATA
    20881 AATACAAGCC GTAATAGATG TTAATGAACA ATCATTAGCT TCGCCATAAT TATCCTAATC
    20941 TAAGCACTAA AAATTTTTAA GCCATACTTT CATTTATTTT TTTTACCTCC GCGTTTACGA
    21001 AATTTCGTAT AAAAATAAAA ATATTAGCGA AAATTCGCTA ACCGCGTCTC CTCTGCATTT
    21061 TTACGGACTT GGAACCGCCA TTGGTTGCAT TAAACGCAGA TTATCTCTCG CTAACACATG
    21121 GATAATCCTC TGATCCGAAA ATCATATCAT CAATATCATG AAACATTTAA ATTCCCTCCT
    21181 ATCCTTAATA AAGCAAAAAT GGAACGTAGA AAAACGACCT GTATTGTGAA GTTAGAAATA
    21241 AAGGAAAAAC CAATCTATGC CAAACTTAAA ACAAAGGAGA TACACAAATG AACGCAATTT
    21301 ACAGGCTAGA TGTAAAAGAC TCGTTCCATA TAATAGTCTT TTGTTTCTAT ATACTTCAAA
    21361 ATATATAGAA AGAGATAACC AATCCCACAG CCATACGGTC TATTTGTGCA AATATTTAGA
    21421 TTTACATGGA CTTGCAACCA AATATCATTT AGGAGGCACA TTTATCTCAT ATGTATGGAT
    21481 CTCTCATTGT GGGTCTTAAA CAAAAAGAAA GGACTTATTA AAAAAGAGGG AAAATGATTT
    21541 TTTTATTACT CTGCTGTGGG AGCAACCTTC TTGCGATGTT TCACATATCG CTCACCATCA
    21601 GCCTGCGACA TCCAAATTCG CGTTCCATCA GCGAAATGAA AATCGTAGAA CCAATCCTTC
    21661 TCAGTCTCGT CAATCTTATG GACAAAACCC TTACCGTATT TCTTACAAAA CACTTTATCG
    21721 CCGGGAACAA ATTTCATACT TAAATTTCTC CTTTTGGATG TTTTTCTACT AGGCACTATC
    21781 TTTACGCTCC GGAATACGGA TTCGAACCGT AGACCTCTTT CTTTTGGAAA GTGCTCTAAC
    21841 CAGCTGAGCT ATTCTGGAAA AGATAATTGC TGTTAATGCC TTATATGTTA ATTTTATTGT
    21901 TTATTATTTC AAGACGCAAT AGGGATTCGA ACCCATTCGT TTTCAGTTTT GAAGACTAAA
    21961 TTCTTAACCA GTAAATGATT TGCTGGATGC GTCTTAATGG TTGCGTTGCC TGGGAGTCGA
    22021 ACCCAGTATC ACTGGCTTAT GAGGCCAGTA TGGTAAATCC GTTCCACTCG CCCGCAATGG
    22081 TGCCTGTCGT TGGATTCGAA CCAACTATCT ATGGCGCATG AAGCCATCGC TTATCCACAT
    22141 AAGCTTCACA GGCAGATTAT GGGCATTGAT TATCCGGTTC AATTACCCAA AACCTTGATA
    22201 ACACTACTAC TATAAGTAAT GGTGTCATAA TTATTAGCTC GCAAGCCGAA TTGAGCTATA
    22261 TGTATACTCA TAATAATTGC GGTTGTGCCT CGAAAAGGGC TGTTTAGAAT CAATGTTCCG
    22321 ATATTTTGAC AGTTTCAATT ATTATTTGGC GACTCCGGCG GGGCTTGAAC CCGCGACCTC
    22381 ATGCGTGACA GGCATGCGTT CTAACCAGCT GAACTACGGA GCCATATTCG ACATTTGGGT
    22441 TGGCCACACC CCTTTGTTAT CGTCATCACC AGTCTCAGTG AAATACGGAT TGTTTAACGG
    22501 CTTACAATCA ACCCCTAATC CTTCCTACTT GCGGCGTATT AGGTTTCCCA GACTTTTTTA
    22561 TTAGAGACAG TAAGTTCTGT CTATATTCTT TATTAGATAG TAAATTCTAT CTAATGGTGA
    22621 TCCTGGCGGG GATTGAACCC GCAAACCCCA CCTTGAAAGG GTGGTAACTC TACCAATTCG
    22681 TCCACAGGAC CAGACGGTGG GAGATCAAAC CCACCATTTT TGTTTTGTGC AACTGTGCTT
    22741 GACTTTTTAG TCATAACTCA TGAATTCGGC CACCACCCCG AATTCATTGG TGACCCCAGT
    22801 AGGATTATCC TACAAATTCC ATTAAAATGG CAACTTTAAA AATTCGTTTA TGAGGTCTTA
    22861 TTTACAAATT CCCATTTATA TCCATAAGCC ATATTACGCT TTCCTTTACA TACATCAGTA
    22921 ATATGACTTA TAACTCCACC AACAGAAGAA CTGTCAGGTC TTAAAAATTT CGCCGCTGCT
    22981 CTAACAGATG GAAAAATTTG AATTAACTCT CCAGTATTAC TATCTAATTG TTTAATCAAT
    23041 TTACCATAAT AAAATTGACC AACTTCAGAT GCTGAATAAA TTTTTTCATT ACTGTCTTTA
    23101 AGTATACGAC TAATTGTATC TGGATGAATA TTTAAATGAC GAGATACTTC ACTAATATTT
    23161 TTGAGCTCTT GATAAGTTGC TATAACTAAA TCATAATCAA TATATTTACG CCCATCACCA
    23221 CCAATTGTAG CATTATATCC ATTTTTAAAT GATTGTTTTT TTTCAATCCA ATAAATTTCT
    23281 CTTTCTTCTG GATTATCAGT TTCTTCAATC AATTCAATAT GAAAATGCTC AACTCCATAT
    23341 TTTCGTATAG CATTATATAA TGGACGTTTT TCATTTCTTT CTCGAAATGC ATCTGAACAA
    23401 TGCTCTTTAA ATCGTTTTTC AATAGAAAAT TCAGTTTTAC CAATATAAAT TTTCTAATTT
    23461 ATATCATTGA TAATCTAATA AATGTATGCC ATAGTTAAAT GACTCCTTTT TATTAATTTA
    23521 ATTTCGCATT AGTTAAAACA GGATACACCA CGTGAAGGTT GCGAAATTTG TATCCCTGAC
    23581 CCCAGCCAGA TTCGAACTGA CATCTCAACC TTGAGAGGGT TGCCACCTAA GCCATTTAGT
    23641 CAGATGGGGC CATATTAAGC ACAATATTTC TCTTGATTTT TGTGCTTCTG TTTTCGTGTG
    23701 TAGGCACCTT TACCTTTGCG GTTTTCAACC TTAGAACCGC GACGTCGGAA CTGGAGATAT
    23761 GCTTGAAGTT CATCACCAGT CTTTTTTAAG TCAGCTTTCC TGTTCATAAT ATTCTTCCTC
    23821 CCAACCGGTC AGATATTCAT GCTCAACAAA TTCATCAACT TGAATTTCAG TATCATAATC
    23881 GCTGTAGCGG TCGAACATTA TTTTCATTCC TTTCTTAACT TTCTATATAT ATTATAATAT
    23941 ATTTTTTATA AAAAATCAAA TATAGGAATA AAGCAGGTAT GCGATGAAAA TACCTCTATC
    24001 TGCGCTCATG CGTTTTAACG CCACTCACCA CGAGTTAGAT TTTTATTGTG CTCTAACTGC
    24061 ACTAGATGCC TTTCACATCA GATAGTTCCT ATGTTTTTTA AATAAATACT AAAGATTGGG
    24121 CGGGTGGTCA TGTTTCAGCC ACACGCTTAC ACTACTCCAA TTCGTAAGAA ACCACTTCCA
    24181 GTTTCTCAGG CGAAGGTTTT TTTACGCTAA TTCAAGGGAT TTCCACCGCA ACCTACCTCA
    24241 CTCTTCCTCG CCTGCCCAAT CGGCCGATAG GACCTGAGCC GTTTCAGTAT TTACTTAATG
    24301 GTGCTCAAAG TGGGATTTGA ACCCACACAT CTTCCAATAC TTGGGTTTGA GCCAAGCGCG
    24361 TCTGCCAATT CCGCCATTCG AGCATAACTA AGGATTCTTT TTGTTCTTCC GGGTGCTTAC
    24421 GAGAAGAATC CACAAGAAAC TCTACCCATC TCTAATCTAA TCCAATCATT AATAACGGCA
    24481 CTTATCGCAA CAATTTAATT TATATCTTTT AATTTATTTT CATTTCTTTT TGTTGGTATA
    24541 ATAATGTATA TGTATTATTA CTTTTTCCTC TAATCATTAG TAATATTATC ATTCAAGCCT
    24601 AATATTATAC CAAGAGTTAA TTAGTATTAA ATTGTTGCTG TGGGCGGCCT CGCCTAGCAT
    24661 TAACTATAAT TTCCCAGATA ACGAATTTGA ACCGTTGCCT CGTGGTTACC TTCCACGCGC
    24721 TCTACCGCCT GAGCTAATCC GGTATGGTGG ATCTGATGCG ATTCGAACGC ACAACCTCGT
    24781 CCTTGCAAGG GACGCTTTCT CCCGTTGAAA TACAGACCCA AATTTTATGA GATAGCTACA
    24841 TTATGTATAC CTAATATAGC TATTAGGTTT TCCAACTCTC CACCTCAAAC TATTTTCATC
    24901 TATCTCTCCT CTTGGCCAAC CCGATTTGAG CGATTTGAAT GGAGCCCTTC CATTCTAACA
    24961 TTGATAAAAT AGTAAAATCA ACAATGGTGC GGGTAGTGGG ACTCGAACCC ACACACCATT
    25021 TGGCAGAGGA ACCTAAATCC TCCGAGTCTA CCAATTCCAC CATACCCGCA TACAAGAGCA
    25081 CTTTTATTTA TGTACTGATG GAAAGCACTC CAAAACCACC CGCAACATTT TCTTTGAGTA
    25141 GTTGCCACTC TGGCGGGACA TGAAGGACTC GAACCTTCGA CCCTCTGATT AACAGTCAGA
    25201 TGCTCTAACC AACTGAGCTA ATGTCCCAAA TAACAAGACG TCTTATATAA CTTTTTTAAT
    25261 CCCAAATTAA ATGTTTGTAT AAAATCAGTT TGCCGTTCAA CGTCTTTATG GTGCTTGGAG
    25321 ATGGGGTCGA ACCATCTACG CTTGGCTCTT CAGGCCAACG CTCTACCAGT TGAGCTATCC
    25381 AAGTATTTAA CTTTTAACTT TCTAAATATA TTATAATATA TTTTTTATAA AAAATCAATT
    25441 AAGATTTTTT GTCCCAGAAA ATTGAAGATT TTTTAAATTT CCTTTTCTTT AACTTTCTAT
    25501 ATATATTATA ATATATTTTT TTAAAAAAAT CAAAAATTAA ATTTTTGCTC AGGTTTTTGC
    25561 GCCTTTTTAA TTGGATACTC TTCAACATCA ATCCCATGTT TTTTAAACCA CTCAAATAGC
    25621 GGCCAACGCT CAGAACAAGG GTTATTCGGG GCTTCATGGA CAAGTAAAAC GATTTCAGGC
    25681 TCTTCGCCAT TTTTAACTAC CCGTTCAGCA ATACTTTTGA ATCGACGCAT CATATCATCA
    25741 AAATCAAGAT TGCTTAATTG TTGACGATAT GCTTTAATAA ATTTACAATG AACAGGGTCT
    25801 TTGTCGCAAT GGCCGCAGTA TCCCTCAGCA TTTTCAAATG TTTGAGGAAC AAATGGCTCG
    25861 GCGCGCAATC CATTTAAAAC GCCATTTTTA TCTTCATATA CTACACTTCT ATCCCAGCCG
    25921 TGATGGAACC ATTGTGGGTC GCTCTTGGCT GTTGATAAAG CCACGGTATT TGGCTTCATA
    25981 AAACGAACTG CATAAAAATA CGAAATATAA AATTTTATAC AAATCACTCC TATGTATAAA
    26041 ATCTATGGCA GGCCATCTAG GACTCGAACC TAGGTCCGCG GTTTCCATCT AAAATGCTTA
    26101 AATATTATTC CAATCCTCCT CTCCAATTTT TTTTATATCT CCACTTCTAC GAGGCAAATT
    26161 ATAACTATCA CACCATTTTC GCACAGCATT ATCAGAAACA TTATATTTTC TTGCTATTTG
    26221 AGTAAAAGGT TTATTGCGAA TTAAATTTTT TAATTCTTCT CTAGAAGGTC TTTCTGCCAT
    26281 TCGTAAAAGT TTATTATTAC AAGGAATACA TCGGAGAGAG CCTGGATTAA TTTCGCATCC
    26341 ACAGTCTTTA CAATAAAATT TTTCTTTATG AGAAGAATTA TATAGTTCTT CATCAGATAA
    26401 CTGTTTATAT TGTGAAAACA TATTTGTTAT TAAATAAGTT TCATCATCAA AAGAAATTGT
    26461 TTTTTGTAAA GATGTTTCAT CAACAGGCAC TAAATACACT TTATCATTCC ATACAGTCGC
    26521 AAAATAATCA ATTTCATCAT TTGTATATTT ATGCTTACTT CCTAAAGAAC TTTTCACATT
    26581 TTGTGTGGTA CAAGGAAATG TAAATGATGA TTTTGAATTA CTTATAGATT TTTTAATTTG
    26641 AATTTTTAAT AATTCTGTCC CTGTATCAAC TAATAAATCA TATTTTGAAG AATTATAAGT
    26701 TGGAACAGAA ATATTAAATC CATACCGCAA AAATTCAATT TGAACTTTTA ATTCAATTAT
    26761 CTAACCTTTA ATTAAATTTT CACTTAACAC GTTATTTTAT GGAATAATAT TAAGTTTTCA
    26821 AATGGAGACC GCTATGCTAG CCGCTACACC AATGACCTAT ATATGTTAAG GAAGAAATTT
    26881 TTTCCCTTCC TTAACTTTCT ATATATATTA TATTATATTT TTTAAAAAAA ATCAAATTTT
    26941 AGATTTTTTC TAAAGTATTT ACTAAATCAG TCCACTATAT TGCTATATCA TTAAGTTGAG
    27001 TAAAATATTT GTCAATAAAA TTATTAAACT CTCTATTAGA CATAGTAAAA AATAATTTAT
    27061 GAATTAATGG AAACCACTCT GAAATATTAA ATAATTTTAT AAATCCACTA AAATGAATTA
    27121 TTGACATATT TTTTTCAAAA AAAATGCTAT TTTTTTGTCG TAAAAAATAA TCATTTAATA
    27181 TTTCTTCGTC ATTAATTTTA TTTATCTATG ATTGACTTAA AAAATGTTTA AAATTATTTA
    27241 AATCAATTTG ATTACTACAA ATAAAAATAA TTCCTTCCAT TTGATTAATT AATTTATTAA
    27301 AAAATCCTAA AAATTGACAA TTTATAGACA TTTTATCAAA TAAATAATCA ATATTTTCAG
    27361 TTAAAATAGT ATCTGCATCT AACCAACAAA TTTTTTCATA CTTATCTAAA TAATCAATTA
    27421 TTTTAAATTT ATTGAATGTT TTTTGAAAAC GTCCAGAAGC TGCCTAAGAA AATAATTTTT
    27481 GCTTAATAGA AATATAATGG ATATTATTTT CTTTTAATAC TTTCTAAGAA ACTAAATCAT
    27541 TTTCATCTAC CATCACAATA TATTCATATT TAGAATTTAA ATATTTGATT CTTTGGGCTT
    27601 GACGAATTAC ACAAGGCAAA TACTATTCAT CAGTAAATGT CATATAACAA TTAGTTTTTT
    27661 CCATATTAAA TGTATATTAA TGAATCCTTA TATTTTTTTA ATTTTTCTAA TCTAATTTCT
    27721 GAAGAAGTAA AAGGAGATAA TAATAAATCT AAATTTTCTT CTAATTGAAA ATTTAAGTTA
    27781 GAGATAAAAC ATATTCTATT ATATTCTCCT TTAAATTTCT ATTCTAAAAA TTTAAATTGC
    27841 TAGTATAAAT TTTTATTTTT TATATTATGA ATTAATTTAA AACTACAAGT GGCTTTATCT
    27901 AATTTATTTA ATAAATCATT TTCTGGAGTT AATAATATTG GATCAATACA AATAATTAAT
    27961 GGATAATCAT GCCCATAATT TGAAAATAAA ATCTAATAAT TAATACATTG TTTTATATCT
    28021 TCTTCTGTCT ATGGAATTAC AAAAAATCCA TTATTTGAAT TAAAATTATA TCTATCATAA
    28081 CAATTACTTA AAGTTCGAAA TTCTCCTAAA AAAATTGCTG TATGATCTAA CCAATATCCA
    28141 ACTTCATCAA TTGATAAATT TTTATAAAAA AAGTATTTAA TAAATAAATT AGTTTTTTTT
    28201 AATTCCCAAG GTTTAATAAA GCCTCCAAAA TGAGTGTAAG ACTCTGGGAC AGAATGTTTT
    28261 TTTGTTAAAG ATGAAAATAA TAGTTTTAAA ATTTCTTCAT CATCACTAAA CATCTATTGA
    28321 TTATTATAAA CTAAATTTTT AAGCTGAGGA TAAAAATTTA TGTCTGGCTA AATAATAAAC
    28381 AAACCGCCCA TTAATCTTTC GAATTCTACC AATTGATTAT CCCAATGATC TGGTTCAAAA
    28441 TATCCGTAAA ATTTAGAATT TTCTTTTTCA GCCAAATCAA ATTCAGTATC TATATTGCCT
    28501 CCAAAAAAAA TAACATCAGC ATCAATAAAA CATATATAAT CATATTCTAC ATAATTAAAT
    28561 ATCTAAAATT TATTAATTGT ATCATTATAA GTAAATAAAA TATTACCTTC TTGAAATTTA
    28621 TCTACATGGA TAATTTTATA TAATATATCA TGTTTTATTA ATTGTTCTTG TAAATATTGG
    28681 TCCGATTCTG GAATTAGTAC TATAAATGGA TATTTTGATT TATAATATTT TAATGACTAA
    28741 TTGCATCTTA TTACGGCTGG TAAAAATTTT TCATTAGTCA TTAATGTCAT ATAACAATTA
    28801 TTCATTTATT TGTTCCTCTA AATTATTTAA AGTATTACTA AATTTATTCC AATAATCAAT
    28861 AGTATTAGTT ATTTCATTTA AATGAGTGTC TATATATTTA TTAAAATCTA ATGGAGATAA
    28921 ATCATAAAAT ATTTTTTTAA TTAAGGGAAA ATTTTTACAA TTAAATAATT TAATATATCC
    28981 TGAAAAATGT AAATGAAAAG GAGCCATATA AGAAAGATTA ACATTATATT GTGTCTAAAA
    29041 ATATATGGTT AAAAAAGCTT CATCATGAGA GCAAATAAAC TAATTTTTGT ATAATTGTAT
    29101 TTTAAAATTA TCTAAATCAA TTTTATCTGA AATAATAAAA ATTCCGCCTT CAATTCTATT
    29161 TAAATTATTA TCAATAGATC CTAAAAACTA ACAATCCGTA GACATTTTAT CAAATAGATA
    29221 ATCAATATTC TTAATTAAAA TAGTATCTGC GTCTAACCAA CAAATTTTTT CATACTTATC
    29281 TAAATAATCA ATTATTTTAA ATTTATTGAA TGTTTTTTGA AAACGGTCGA ATTGAGTTTT
    29341 ATATATTTCC TATTGAATTA AAATATAATG GATATTATTT TCTTTTAATA CTTTCTAAGA
    29401 AACTAAATCA TTTTCATCTA CCATCACAAT ATATTCATAT TTAGAATTTA AATATTTAAT
    29461 TCTTTGGGCT TGACGAATTA CACAAGGCAA ATACTATTCA TCAGTAAATG TCATATAACA
    29521 ATTAGTTTTT GAGGTATAAT AATTTGTATT GTATATAATA CCAGGCAGAT TATCATACTC
    29581 ACTAGTATAT AAAATATAAT CACGCAATAT ATCTTCTGTT GGCCAACCAC GGTCTTGAAT
    29641 TTTATATATT GAAATATAAG GATCAAAAAA TCCTAAATCC ATTGGACGAA TTTTGGCAGA
    29701 TTCATTCCAA GGAATTTCTC CTAACTTTCC TGGGCAAAAT ATCTCTTTAT CTTCTTTATA
    29761 ATCAAAATTC CAATGATTTT TTCCATTACA TTTAATACTA CACAAAGAAT TGATTAATAA
    29821 AATATAATTA AAATTTTTTG GTAATTTTTT TAATTCTGAT AATTGACGAG ATGCAGAAAA
    29881 TGGTAAAACA AAACTATCAA AATAAAGAGA AAATTCTTGT AAATTATTTA TTATTTTTTC
    29941 CTATGTAATT TGCATAGCAA TTGATCCAAC AATATTAATT GTTGAATCAA TCTATTTAAT
    30001 AATTTTAGCT TGTTCAATAG ATGCTACACA AAAATTTTTA ACACCTAAAT TAATATAATA
    30061 TTTTACGAGT TCAGCGTTTA AAAAAATATT AGTTTTCTAT AATAAAATCT AAATTTTATT
    30121 TGGGAATAAT GAATTAATAA AATTTAGATG ATCTTCGTAT TCTTGTCGAG ACATTTTATC
    30181 TAATTGTTCT GCCTATTCAG CAGTTCGTAA AATTGTCTAA TAATCTTTAA GATATGGAGG
    30241 TAAATAAATA CAATTAATAT CATTACCAGA TGTAAATGTT TGTAAAATAT ATAACAATTT
    30301 TTTATCAAAA TTATAAGGAA ATTCAAATTG TCTCATTTAT TAACCATCCA TTTCATTAAA
    30361 TTTATTTGAT AAATAATTCT TATCTAATAA ATCTTTATAG TTTAAAATAC AGATTTTCTT
    30421 TTTTAAATAA CTATTTTGTA AAAATATTTG ATAAAAATTA TTGGGATTGT CTGATTCTAA
    30481 TAAATAAATA TTCCCTTCTA AATCACAAGA AGCGGGAGGA AACATTCGAT AAATAATAGA
    30541 TTTCGCTGGC TTATTTCCAT CTAATGAAAT AAAATAAAAA TTTATATTTA AATAATTATT
    30601 CTAATTTAAA ATTAATTTTT TAAATTTTAA TAAATTTTTT ATATCCTAAC AAGATTCTTT
    30661 ATCAAATGGG ATACATACAT CTCCTAATCC TGTTTTAAAT TTTTTTAAAA ACATTATACT
    30721 TGGATGAGAA GGCAAATCCT CTGCTTTAAT ATTATCTATA AAATACTAAT TATCAAAACA
    30781 AGGAAGAATA GTTTTGCAAT CATGGACATA CTTATAATAT AATTTATAAT TATTTATATA
    30841 TAAATCATAT AAAGTCTAAT CATAATTACT GGGCAAATCT TTCTAATGAT GCCAAGTTAT
    30901 TATTTCATCA CTTCCAAATC CTAATTCATC TGAGTTTCCA CAATATTTAC ATATTTTTAA
    30961 TGGTTTGCTA CAATATTCAA TAAAACGTTC TTCTGTCAAA TTATCAATAT TTAAATAATC
    31021 TTCTGGGAAA CAAGGAATAT TAATTTTATC CCAGCTTAAT GTTGGCGCGC ATCGCCATAA
    31081 CTATTTTTTA AATAAATAAA AATGAGGGGG AAACATTGAA TGACAACACT GAAAAAAACG
    31141 ATTTGGATTT GAACTTCCTG TTTTATTATA ACCTCCTTTA ATAAAAAAAG GACGATTTCC
    31201 ACATATTTCA TGTTTAATAC CTAATTTAGT CATTAATTCT TCTTGTTTCT AAGTATTATT
    31261 AAAATATGAT TCTCCTAATG GATATAAGCT TTGGGTAAAA TGCACTTCAT TTTTCACTGC
    31321 AAATTCATAA TCTTCTTCAG TCCAATTCTA TTTAAGGATG CCATTAGTAT AAATATCTAT
    31381 TGAGACTTCT GGTAATTCAC TTCGTATATA ATAGCAAATT TCTTCATATT CTGGATTTAA
    31441 TAATGGTTCT CCACCAAATA AAACTATCTA CAAAATTTTA TCTTGGAAAA ATTCTTTTAA
    31501 TTTAGGTATA GCATATTTAA TCTCATTTAA TGTCATTAAT TCATTTTTAT CATTAATATT
    31561 ACAACCAGCC TAACAATTAG TACAGTTTAA ATTACAATTT CTAGCTAAAA TTAATTGTAT
    31621 TTCTACATCA AAAGGAAACT TTGTTTTTAA TACTTGCTAT TGGTATCGTT TAGCAAGATA
    31681 ATCTTCTATC ATATCACAAG TTATCTCTTG GCAATCCACA ATATTTGGCG CTTGAAGGTT
    31741 CATAAAGCCG CTCCTCTTTA TAATTGCTAA AATCAAAAAG ACGATTTTTA TACTAATTTC
    31801 TTAATGCATA ACCAGTTGCA ATATTATCTT TAATTTTAGT AAGTAATTTT TGAATCTCTT
    31861 CATTATTTGG GAAAGAAACT TCAATATATA TTATTTTTTC ATAATCAAGA ACATCATAAT
    31921 TAGCAATATT ATTATATTGA TAGTCATCTC GATTAATATA TTTTAAATAA GCTAAAGCTT
    31981 CTTCTTCATC TAAACAAATT GGATAAGTAA GAGGAGTATT AATTAATAAA TAATAATAAT
    32041 TATTATGTAT TGGTAAATAC ATTATTTTCC CCTCCCTAAT GTTTTAAGAT TTGATATAAA
    32101 TATTGCTTAT ATAAATCTGA AATAATTAAA TTATTATCAA TATTAAAATT TTGATTTTTT
    32161 AATTTATTAA AAATAAAATT ATATTTTATT TTTTTTAATA AGCAACTTTC CTGAATGGGT
    32221 ATAATAGGAT TATAGCATTT TAAATAAGAA CGCATAAAAC AAAAGCCTTG ACATATATTA
    32281 ACATAAGAAC AAGTTTCACA ATGAGGAGTG CTAGAACGTT TTAAATGCGC ACCTAATATT
    32341 ATCGTTGGAA GATTTTTACT TACAATTTCT AATTTATTAT TTTCTTCATT ATATATATAA
    32401 TTACCAATAA TTAAATCTTT AAATTGAAAT TTATGGCATA AATTAATGCT TAAATCTGCT
    32461 ATCAAAACAT TTAATGAATT TTGAAAATCA CAATTTTTCT TACAATTTGT ATTATCTAAT
    32521 ATATGCTAAT CTTGTAAAGC AATAGGTAAA TTTGTAAAGA AAATTTCATT TAAATCATTT
    32581 AAATTATCCA TTAAGTAATT TAAATATTTT AAATAATCCT CTATCGCTTC GATAGTCCAT
    32641 AAATCAGAAT CAACTTCAAT ATACTAATCA ATATTAAAAT TATTACTATC AATTATTTTC
    32701 TAATTAAATA TTAATTCTTC TGAAGGCATT TGTGGAGGAA TTAAAATATT TAGTTTATAA
    32761 TTTAAATTAT TAATATCTTG ATTTTTAAAT AAATTAATTT GAGAAATTAG TAAGCTAAAA
    32821 ACAAAATTTA TATGAAATTT ATTGTTTAAT ATATTAATTT TATTAAATAG AGAATTTAAA
    32881 TCTTCAAATT TATATAAACT AATATAAAAG TTTAATGATT TAAATTTAAT TTCTTGTTCA
    32941 TAAATTAAAT TAAATAGTGA TAAATTTAAT TCAAAATTAT CAAAAAATTT ATCATCATGA
    33001 ATGTTAATAT TAGCATTAAA TCCTTGGCTT TTATAATAAT TTAAAAATAA TTTAAAATTA
    33061 TTATAAATCT ATTCAAAGTT AGCATTTTTA TCTTCTAATG ACTCATAATT AGGAATAATT
    33121 TTATAATCAG TATAATCATT ATCATAGAAA AAAGAAATAT TTAAATTTTT ATTTACATAC
    33181 TCATCCTTAC GAAAAAATGT ATAATAATTA CGTTCTATTA TATCTCGCAG TAAGAGATTA
    33241 TCTTGTTCTT GTACTAACAT TAATTTTCTC CTTTTAATAC ATTTTCCATA ATTTTTTTAA
    33301 TCTTCTCTCG ATGATCTTTA TATCCTAATT CAGCATAACC ATTATACCAA CGCCTAAACA
    33361 TGTTATGGTC TGTTAAAAAA TGATTATGAG TCACATTAAC ATTTTCACGA TAGCATTCAG
    33421 CAGTTGTAAA AATAGCCATA TAATGTCTCA TTAATAACTC TGGATTTAAT GCATAGTTAT
    33481 AATCAATCTA TCTTGATAAA GCCATTTCAT AAGCCATATT TAAATTTAAA TTAGCATAAG
    33541 TAGAATTAGT CCCAATAAAT CCACCACCAT AAACATACCA ACTATGGTAA TTATCAAGTT
    33601 TTTCATCACC TAATAATGGA TTATAAAAAC TACCGTCTCT AATTAAGCAA GATTTATATT
    33661 CCCAATACTA TTTATTATTT AATAATTCTT GTTTATAAGA ATCCAAATTC TATAAAAAAG
    33721 TACAAGGGCA TTCAGCTATA GTTCCATCAG GCATTAATGT AATTGCATGT TCATTAGATT
    33781 CTGGACATTC GTGATTTCTG TCCAATACAT TTAATTCTCC ATAAGTTGCA TGAAAACCTT
    33841 GAATTTCATT AGCATCAATA CTATAAGGTT TTATTCCATT AACATAATCA CTATATTCTA
    33901 ACATTAGTGC AATTTTATTT AATTCTAATG CTTCTTCAGT GGTTGTCGAA TCTGGAATAG
    33961 CTACCGTAGG AGTCCAAATT GGAGTTCCTA AAAATATATC TATAGTTTTA AATTGTTTTA
    34021 GTTCATCATT TACATATTTA CAAACTTTTT TAATATATTC TTGAAATTCT TTTATTTTAT
    34081 CTAAAGTATT TAAATTTTTT AAAATATATT TTTGCTAAGA GGTTCCACTA ATAGCGAAAA
    34141 TAATATTAAT ATTTTTTAAT TCTCTTCCAG AATTTTCTTT TTCTTTTAAA TAAAAACAAA
    34201 AATCATCAAA TTGTTTTTTA TAGATATCCC AAGGTACTTT ATGACCATAA GTATTAAAAT
    34261 CTCCAGGAGG CCCATCAATG GATAGTTGTA AATGAAAATT AACATTTTTT GATTTACTTC
    34321 CACGAGGAGA GATACCATCA TTAAAATTGT AAATAAAATC TACTAAGGCT TGCATATTAA
    34381 TCTAATACCA ATTAGTTGGG ATTAATACAA AATCAACTTC TGGAAATAAC TATCCTAATG
    34441 CTTTTCCTTG AGAAGCCATT TCTTTAATAT GTAATGTAGG TTCTCCTCCC CAAAATTCTA
    34501 AATCTTTTAT TTGAGTAGGG TCTGCATCCA ATTTCGAAAA AACTTGTTTA ATAGTAGTTA
    34561 AATAAGATCC AGTTTCCCAA GCTTCTTGAA CGGCGGAATC ATAATTATAA AATGAACAAT
    34621 TTTTTGTAAT ATAACAATAA GAACATTTTA AATCACAGCT GCTGGATCCC ATTAAATCTA
    34681 ATTTATTTAT TAACATTTAA TTCACCTTTA ACATCTAATT TGAACATTTT TTGCAGCATA
    34741 TCTACCATAC CTTGAGCTAT ATCTGCGATA ACAACCATAA CAACCATAAC AACTATAACA
    34801 AGTACCATAT CGAGTACTAT AACGATTACT ATAACAATTG CTATAACAAG TACCATATCG
    34861 AGCATCATAA CAAGTACCAT AATCAGAGGT ATAATGACCA CTATAACAAA AACTATAACG
    34921 AGCATTATAT TTATTTGAAT AAGTAGGAAT AATCTATTCT GCAGAAGTGA TTGCAGTTTC
    34981 AATTAGATTA AAATCTACGC TTTTTAATAA ATCTCCTACA TTAGGTACTT TAATATTTGT
    35041 ACTAAAATCT GTCATTGTTA CTACAGTATT TGCTGTGTCA GATTGATACC ATTTTGATTG
    35101 AGCTAAATTT GCCAATTCAG ATTTTAATGT TGCAATTTTA GCAGTTGAAA CTTCTACTTT
    35161 ACTACCTCGT GTTAATCCAC TGCTTTGAGC TGGAACCGTT AGAGCAGATT TATTAATCTA
    35221 ATCTGCATCA TTAATATGAG CTACTTTTAA ATTATATAAA CGTAAATATA ATGCATCTAA
    35281 ATCAGATAAT TTAACTAAAG TACCTACAGA TGTAGCATTA GCTCCCATTA TTACTCACCT
    35341 ATTTTTCCAA CTTTTTTATA ATAAATTTGT ATACGATATA CCATTATATT ATCAAAACCT
    35401 CTATCAGTTC CTCCGCCGGC TTCAATGCCT ACTAATTGAT CAGAGTTTAT ATGGAAATAT
    35461 TCTCCTTTAG TATTAGTATC TCTTAAAATA ATTTCTGAAA TAGTATCTTC ATTATTAAGC
    35521 AAATCAACAA TAGAATTACC AAAATTTTTA AAATTACAAT AATTTGATGC ATAATCTTCC
    35581 ATAGGTTTGC CATCAATTAA TAATAATGCA TAATACTCAC GTAAATCATC AATACCAAAC
    35641 ATTTGAGGGG TTAAAAGAAC TGGAGAACGA TAATCTTCTA CAATAGAAAA TGTATGTTCT
    35701 TCATCAATAA AATTTACCTC TTTACCAGAA GTAAATTTAA AAATTAATTC ATAAGTAATA
    35761 TTTGCCATAA AAAAATTCCT CCTTCTTTTT TAGAATTAAA AAATTATAAA ACTTTATTAC
    35821 TTATACTTAC CCAACATTAG AAAATGATAA ACATCCTCCT TGACATTGAG CAAGTTGTAA
    35881 TTTTTTACAA TCTTTGCACA TGGAAGTGTT ATTATTTATA GTTTTTATTA CTATTTGATT
    35941 TTTAAAATAT CTAGTTAATT CTTCGATATT ATTAAAATCA TTACATTGAA TAGGATTATC
    36001 ATAAACACCA AAACAGCAAG TAGCTTTAAA ATCTGGAGTA ATATCTATAA CGGGTTCACA
    36061 AAAACTATTT AATTCCCCTA ATTGATTTAC TAAATCCTAT TCTTCATTGT TTAATAAACA
    36121 TAACGGAATC TAATTACAAT CATATGAAAT TTTTATATCA CGTTTTTTAG TTTCTTCTAA
    36181 AAATTGTAAT AATATAGGTT TCATAATAGT ATAATACAAT TCTTTATTTG CTTTTAATTC
    36241 TTTGCTATTG GGTGCAGTAA TAGACATTCT TATTCTTGAA ATATCTGGAT ATTTATCAAC
    36301 TACATCCCAA AAATAAGAAT AATTATTTTC ATTTTGGTAT AAATTACATC CTAAAATAAC
    36361 TTTATCAATT TTAAACCAAC TTAAATAATT AATTTCATCT AATACACTAT TAAGTTTATT
    36421 TAATGATTTA CCAGTCAATT TATTTACATT AATTAAAATT GACATATTTG GTCCAATAGT
    36481 AGATAAAAAT TCACTTAAAT TAATTCCATT TGTAAATACT ATTGAAGAAG TATTTGTAAA
    36541 TTCATTAAAT GAATTTATTC TACCTAATAT CTCTCTAAAC TAAGGATGTA AAGTGGGTTC
    36601 TCCTCCAATT AATCCAATCC GATCTAAATT CGTTGCTGAA GGTAATAACC ATTTTAAAAT
    36661 TTTATCTAAC TATTCAATAG AAATATTTTT TGTATTATCT GTTTTTTCTT CAATCATTTT
    36721 ACTAGCAAAA CAATAAGGAC ATTGAAGATT ACAATATTCT GTTAAAATAA TATTTGGCAT
    36781 ATTTATTTAC ACAATACAAA TTTAGAATGT ATTTCTCCTT CAATAAAATA ATAAAATGAA
    36841 TAATTAGAAT TGGTATTATA AATAAGGGTA GGAATATTAT ATTGGTCTTC CATCCGATGA
    36901 TTTAAACAAA TATTCATAGT TGGTTTATAT GTTTGTAAAA TTTGTGAAGC GCCTTCAAGC
    36961 ATTTGTGCTT CAGACCCTTC AATATCTGCT TTAATAAATG TAGGAACAAT ATGATTATTC
    37021 TAACTAAATG AATCTAATGT AATTAACTTA CATTTTTCTT TATATAATCT ATCAGATGTA
    37081 TATTCTAATT CATGAAATAT TGAATTCGAT CCAGCTCCTG GATTATAGGT TTGAGAAAAA
    37141 TATTGTTCCT AATTTCTATT AGACACTCCA CAAGGAATAA TATGGATTAA ATCAGGATAT
    37201 AATTTTTGAC TCTCATATAA AAAATCTCTA ATATAAGACA TAGGCTCAAA ACAATATACT
    37261 CGTGCGCCTT TTGAAGCACA GTATAGCGCA AATAGTCCCA TATTTCCGCC ACAATCGAAT
    37321 ACAATATCTT TATCAGTTAT TTTATATTCA TATCCTTCTT CAAATGAAAC ACCATAATAT
    37381 AAAATTGGAC TATAAATTTT AAATAATAAA TGACAAAATT CATAATAATG ATCTATCATT
    37441 TTATTTTTTT GTTTTAAATA AAAATTAGGA ATTTTTGTAT CACCAATAGT TAAAAATTCC
    37501 TAATTCATAA TATCAATATT ATATTGCTTA AAAAATTTAA TCATACTTTC ATTTTCAGGA
    37561 AAACTATCAA CTAAATGAAA AACATTTTTA CTATCATGAA TCATTTTTTC ATTAATTAAA
    37621 TTTTTATCTA ATAATAATGA TTCAATCTAT TGTTTTAATG TATTATTAAT TTGATAATAA
    37681 TTTCCAAAAT TAATTTTCTA AGTAATTATA ATAAATAATG AAATTAATAT ATTTTTTTCA
    37741 GTTTGTTCAA AATCTATAAA CCAATTATTT TTTTTAATAA GTAATTTTAA ATTTGATTCT
    37801 AATTGATATT TTATATCATC ATTAACAATT ATAAATACAT TTTCATTAAA ATATATATCA
    37861 TATATTAATT TTAATAAATT ATAATAATCA TTAATATTAT TAGTATCAAA TTTATTGAAT
    37921 ATTTTATTTA ATCCATTAAA ATAATTCTAA TTATAAGAAT TATAATACAT AAATTACTCT
    37981 CCAATCTGAG AATAGCAATT AGGGCATAAA AACATCAGAT TTTCTAAATT TTTATTTGAA
    38041 TAAATATGAT TTTTACTGTA TAAATATAGC ATAAGAGGAT TGTTTTGCCA AGAACTTAAT
    38101 CCACAAATAT CACATCTATA AGGTTTTAAA TTTTTACGCA TAATATATTC TTTCAAATAA
    38161 TTTTTATTAG TAATATCAAT ATCCAAATCG AATGAATTAG TATTTACTGT ATTTATAGTT
    38221 GGAATAATTT GAACAGGTTC ACTAACTACA GTTTCTTGAG TTTTATCTTC TGCGATCATT
    38281 GCTTCATCCA CAGAAGTAGC AATTCTAGAA ATCATATTTG TAATACAATA TTTAAGTTTT
    38341 TGAGAAAAAA TATTATCTAC ATCAGATAAT TCTTCCACGA ATAAATTAAA AATTGTAATA
    38401 TAAATATTTT TATTACCAAT ATCTAAATCT TTCACTTCTG GAATAAATAA TTCATTTAAA
    38461 TCAGAAATTG TAAAAATTCT ATTTAAATGC AAACTTGCTA AATAATCTCG AATATAATTA
    38521 GATAATTTGC CTTTATCTGC TTCCTCAAGT TGTTTATCAT TAATTAAATC AATAATTTTC
    38581 TTAATTTTAA TTAAGAGTAA TTGATATGAT ACAATATCTT CATCATCAAA ATGCTATTTA
    38641 AGAGCTTCTA ATTCTTCAAT AATTTGATTA TACATTTTAA ATCTCCTTAT AATCTAATTC
    38701 TATTTAAATT ATAACAAAAA AAAAGAGATA AGTCAAATGA CTTATCTCAT TATATTAAAG
    38761 ATTCAATTCA GCCTTAAGTC TGTCAATCAT TTCCTGTTCA TCAGGAGTAA TCTCCATTAC
    38821 AGGTCTTTCA GGCTCGGCCT CAAAATTGAT TTCATTACTG GTAGGAGATA CTGCTGCTCC
    38881 TACTGGATTC TTTGGACAGG TTAGACTAAT AGCGATTTGA ACGCGCTCAC CACCATCATT
    38941 AGCCCAAACA TAATACTTCT TATCAGACTC GCCAATCCAA TCCTTACCGA ATGATTCGGC
    39001 AAGCACCTTG GCGACATTTT CCTTCGCAAT ACTTCCGCGT GCTATAACAA TCACTCCTTA
    39061 AATATTTAAA TAATTATTCA CGTTCTGGCG GAGGTATTTG ACGCACTCGC GTAATAGGTA
    39121 TCCATTCGCC ATTTTCATCG TGTATATAAT ATATAGGTCT TGTATTTAAT GACTACAAAT
    39181 CAAACTCATC AAAACTTATG GTAGTAGTAG AAGATTCATT TTCTGCGATT TCTCCCGTGT
    39241 CCTGTCTATC TTGCTCGCAC CATCCACACA GATAATATCC ACCATTTTCA TCTTCATCAT
    39301 CTTTATGATA TGTTAAATCA TCAATGTAAT ATGGATTACC ACAATCTCTA CAAGTTTTAG
    39361 TGATTTTACT AGCGCATTCA TCACAAAGAT AATTTCCATT GTCTCCAACA ACAATTGCGT
    39421 CTTCATACCA TAAACGACAA CCGCAATTCT CACAATAAAC AATATCATCA CTGTCAGAAT
    39481 TGCCATATCT AATCTCACAA GAACGGCACA TCATCGTGCC ATCACCAGGA GATACATACT
    39541 CAGAATTACA ATGGATACAC ATTACTGAAT GTCCAATATG ATACTGAATT TTCTTCCAGT
    39601 CATTCTTACC AAAATATCCT TTACTACGAG CATAAATAGG CAAATAACAA CTGGATAGAA
    39661 GAATATCGTT GTAATGTGTA GGACTTGGAC AATCATGAAC AGTTTTATCA AGTTCTACAA
    39721 GACGGCCATT CCAAGGGATA TAAGTACGAC TCAAATCTTC ATCCCAATTA GTTAAGCGGT
    39781 CTTGAACCGA ACGGATGGCG TCTGCGCGCC AACTCCCAAG ATCCAAATTC CATTCTCTAT
    39841 TAAACACTTC CCAACGAAGT TCGTCAATAA TGTCTGCGGC TTCATAAGGA TACGGGCGCC
    39901 CCATAATAAT ACCATTTTTA TCATCAGCCA AGAAACCCAA ACAACGCCAC TTTTTACTAT
    39961 CCCAGAGTAA ATCATCAGGG AATGAAGGAA GGTTCTGTTT ATCATCGCCT CTCAAATAGC
    40021 AGATAAATGT GCTACCGTCC ATCAGATAAC TCAAATCACC AGCGCGATAT TCACCATCGA
    40081 GAGCGTGGCA AGAACGCCAG TTATATGTGG TTTCGCTCAA ACTGAGATAA TCAAGAGGAT
    40141 GAACTGATAT ACAGAGGATG CCCTCAATAC AGTCTCCCTG AATAATGCGA CTAGCCTCAT
    40201 TCTGAACAGT TTCCAGCAAA TCCTTATCCT CAATGAAATA TTTAAATGCT CGTATTAGTT
    40261 TAGAACCCGG CGAAATAAAT GTATTACTCT TAGTATGGTC CCAACCAGTT TTTACAGTAT
    40321 TCTCATAGAA TGCTTCTTCG CCCTGCGTTT CAATAAATCG GCATAACTCA TAATTATTCA
    40381 TTCGCAGAGC AACATAATCC AAGAAATCAT TGTATTTCTT AATTTTTGCC TTTTCTCCCA
    40441 AATGGAAGGA ACGCTTACCT GGCAGTTCCA CAATGAGTTT ACCGCCCATA AAATTATTAA
    40501 TGAATCGTGC TTTATTGCGC TCCCATTCAT TCATCATATT ATCAAGAGCG TCCTCACTCA
    40561 CATCATAAAT ACCCTGACTA TACTCTAATA CGTGTCTAAC TTGCTGTTTC AGTTCATCTA
    40621 AATTATAACT CTTCATTAAT CTTTAACCTT AATCTTCTCA ATTTTCGCAC AGTCAGGGCA
    40681 AATAGTGGCC CCGGCATTTT CCGGCGTACG CTCGAATGCT TCACCGCAAC AATCACACCA
    40741 ATTAGCGTGG TCGCCCACAC AATCAGGGCA TAAGAACATA GTTCCGCCAT CAATTTTCTT
    40801 AGTGGGGAAC GTTTCGTAAT TATAAAATGG CTTCTTACAA TTATGACAAA TTACTGTATA
    40861 AGCATCAACA GAGCGTTTAT CATTTACCCA ATTATAGCCA TAAGCCGCAC TATACTCGTC
    40921 GATATCATCG TCCAAAGGAT AGCCATTGGT AAAATAAGGA TAGTATTTTT CCTTCCACTC
    40981 AAAGTCAGGA ATAGTCTTCA CCATTAACAT TCTCTTCACC TTCTGGATGG TATCGAACAA
    41041 ATGGCTAATA TTTAATGTTT CAATGAGATT ATGCTCATTT TTATAACCGA CAGAAAGATT
    41101 GACACCGCAC ACATCCCAGA ATGGACACAG AATACTAATG TCGCTAAATG AACCAATATG
    41161 CTCTACGAAA CCAAAAGAAG ACACATAACG AATAAAATCT TCATTGATAC CATCATAAAA
    41221 CACACAATCA TTCGCGCCCT GGCGGTCCAG CTGAATCAGA TATTTCAAAT CACCAAATGG
    41281 AAACTCTGGA TGCTGTTCAA CAAGCGCATA TGCGCCCCAT CCGCCCTTCT CTTCATCGGT
    41341 AGTTAAAATA ATGTGCGGAC GCAGTTTTGT GGTCTTCAAA ATTTGAAGAA TCGCGAATAT
    41401 ACCAGCGCGG TCATCAGCTC CAAGACCCTG CGGACTCCAC ACAACATTCT GTGTAGTATC
    41461 ATAATAAATT TCAGTAGGAG GAAGCGGAAA TACTGTATCC ATATGGGCGA CTAATCCGAT
    41521 AGGAATATCT CCCTTGGCTA CAATATATTC CTTTGTTGCG ATAATATCTG TATAACGAGA
    41581 TTCTAACACG GCGCGCATAG CCTTAATCAT CTGCTCTTGG GTGAGCTTGG CTAACTGCTT
    41641 GAATGCCAGA TACTCAGAGT CTTTCATCAC TCGCATCTAT CAATCTTCCT TTCTTATTTT
    41701 ATATAAATAT TATATAATAT TTAAATAAAA TTGTCAATTT TGGTCATTTG TTCTAACAGG
    41761 CAAGATTACA TTGTCTATAT AATTCTTGAT TTTAGATGGA ACTGCTAATG ACATTTGGTT
    41821 ATGGCACAAA TGGCATTGAA GTGTATCGCC TTCTACGCAT CGTTGACCGC AATTCAATCT
    41881 ATGTTTGGCG AAGTCTGGCC CAATCATTCG ATTCATCGGC GCGGGCTCGA TATTAAGAGT
    41941 TGTAATTACC ATATTCAAAT CGCCCGGCCA AGTTTTATCA TATTTATATA AACGATATAA
    42001 AACTTCTTCT TGTTCACTAC TGGACGCACC AAACTCAATA GTTGTTGTAT CGTTGTCATA
    42061 AAACTCTACA TCATCAGGTC GAATGAACGC GGCATTCGCA TTCACGCGCT TGGTAGTTAA
    42121 ATATCCACTA TATGCTACAT TAGCACGATA ACGAATCGGA ATGGAAAATT TTTCCAATTT
    42181 GTCTTGCTCG AAAAAAATTG GCGCAGTAAT TAGCGCATAG CAAGCACCCA GTTCGTTTAC
    42241 TGTTTGTAAG TCTGCGAAAT TATTAATTGC GAAGGAAAAA TAAAATGCTA ATCCATTTTC
    42301 CTTTGCGCTT TGGGCGATTG TAGTATACAT AGTAGAAATG ATTAAACGCC GATTAGTTTT
    42361 ATTTAGTCTG CTATTAATCA TTTTTAAATA ATCCCAATCA GGCTCATCAA CGACTTCATA
    42421 AATAAAATCC GCGTTAGGAT ATAGTTCTAT TGCGTCAATC ATCGAATCGC CGTGATTATC
    42481 TCCAAATAAA ATTTCATCAG CCTCTTGGAT ATATTTATTT TTTATATATT TCAAACAATA
    42541 TCTCATTATA ATAAATCCTT TTTTGTTTTT ATTATAGCAT ATTTTTTAAT ATATGTCAAT
    42601 AAATTGGTCA AAAAATTAGT AAGCCATATT TTGATTTAGG TTTTCGGTCT TTGCCCCCGA
    42661 CCTCGCCCGG AGCAGACCCA TAGAAAAATG AGGTTAGGAA TTAAATCCTA ACCTCATTCA
    42721 AGAATCGGCG TGTCCCGATT AGATTTTTCT ATACCCCATC ACCTTGGACT TCTTGCCCTC
    42781 GGCATTAGCC ACGGTCTGCT CAGCCTTCTC GACCTTCTCT GCGCCAACCA GCTTAGTCAA
    42841 TCTTGCGCCA ACCTTGGCGA TAGTCACATC CTCGGGCATA TCACCCAGAG CATCCATTAC
    42901 AGCATTACGA GTCATAAACT CGGTGTCGCT CAGGACGGCA TATACCTTAT CCATCAGCTC
    42961 GTCAGCCTCG GCCTTCTTAG CTGCGGCGCG CTCCTTAGCC TTATCGGCCT TCTTATCCAG
    43021 CAGGGCAATC TCGTTCTCAC AGAACTCGAT AATCTTGGTG GGCTCGACAT CAGTCTCGCC
    43081 GGTCTCCATA GCCTTGATAA TAGCCTCATA GAAATCACGC TTAGTAGTGC GGTCAGTAGT
    43141 CTTCATAGTA TGTACCTCTT TCAAAAATTT ATTTTTGTTG TAAGGTCTTC CTTTACCTTA
    43201 CATATATATT ATATAATTTT TTTTTAAAAA AATCAAAACA CTTTATATTG AACCAGTTAA
    43261 TTGGGGAAGG AGAACGGGCG AGGATTCGCG ATTTCGTTCC CATTTTCATC AACGAAATAA
    43321 CCCTTATCAA AATCGCAATA TCCTGTTTTG AGACTTACCC AACTGCGGTT AGGATTGTCT
    43381 CTGCGATTCT TCATCCAGCC CTTACCGTTC CAAGGGATAA CGTCCTGAAC AGCGTCCTCG
    43441 GTCATCTTCT CCAAATCCAG ATAAGTATGG GAAATGTTCC ACTTATCAAC AAACTGCTCA
    43501 ACGGGGCCAT AATCCTTGAT TTCGCCAGAA CGAATCTTCT TAGCACAACA CTCACACAGA
    43561 GTATCAAAGT GGAGATGAGT GATATAGCCA TTGAACGCGA TTTCAAATGT ATTATCGCTA
    43621 TGGATGAAAT GGCGCTCAGG GCCAGGCAAT TGGTCGCGCC AATCCTCACA CTTGGAATTG
    43681 TAGAAGTCAA TATTACGCTG ACAGGCCGGG CACTCAGCAG TCTCGTTATC ATAACAATCC
    43741 TGACAAATCA AACGGCCCTC AACCTCATAC AATTCCTCAG CATCACAATA ATGACCGCAC
    43801 TCTTCGCACT CGCCATCGCC ATTACAGCTA TGACAAATCA AATCATTGGA ACTTAGGAGG
    43861 CTTTCATCAT AGCCGCTGGA AGTCTTACCA CAACTCAGGC ACTCGCTCAC GCCAGAGTAA
    43921 TAAATGTCAA TCTTCTCCGG CAGAGCGGCA TTCAGATACA TCAGATGCTC AAAACGGAAA
    43981 TCGCTATACA TATGACCAGT AGAAAAATTC ACAGGAATTT TCTTCTCGCC AACCTGAACA
    44041 CTGTTCTCGC AATCAGCGCG ATACCGACAG GTAGTATCAC GATACTGATA ATGAAGGTTC
    44101 TTCTCGGCCA GGCTCTTCAA CCAGTTCAGG CACTCGCCCA CCAGTTCATC ATTACAATAG
    44161 GGATACTCGC GAATATTAAC AATAACATCG CGGTCAACAA CAAACAGACA ACGCCACTTC
    44221 TTACTGTTCC AATGACCATC AGGAATATCC ATCTCATAAT TGGGATTCCG CAGATACGCC
    44281 ACCACGACAC AAGGAGAGTT CATCATCTCT ACGGTGCCCT GACGATAATC ACCGCAAGCC
    44341 TGCCAGCTCA TACAACTATC CCAGCCCTCG TTATTATCGC TCATCGTCAT AAAATCCAGA
    44401 GGATGAATGG ATAGGCACAG TTCGCCGGTC AACTTCTTCT GATTGAGAAT ACGAGAATGT
    44461 TCCAGACGAA ACTCTTCGAA GATTTCATTC CACTCCTGGT TCTCAAAGGT AGCGAGAATC
    44521 TTACCCAGAA TCTTCACAAC CTTGGCGCCG GTATTCACAC GAATGCCATT CACAGTGAAC
    44581 TCAGAGCGGC TCCAAGAGTT ATTAGCCAGC ATATAAGAAC CAACCAAACG AGTAATGTTA
    44641 TCCGCCTGGT CATCGTCCAG ACCCAACGCG GAATAATTAC TCCGCATCCA GAAATTTTCA
    44701 CGAATCAGGG CCTCCATCTT AGCGATGCCA TTATCATCTC TACGATAACG AGCTTCATTG
    44761 ATTTCATCAG CCAGCTCATC AGCTCCCTTA GAAAAGTTGA AGGACTTCCT CAGAATAATC
    44821 TGCTCACCGA ACATCGTGTA GAGACGCTCC TTAGCCTCTG CCCACGGCGC CATCGTGTTC
    44881 GGCATAGACT GAACGCAACA ACCAGTCGCA TCATACTCAT CATTCTTACC GCCATATGCC
    44941 TCAATGTAAG CACGAATCAG GTCAATATCT TCCGTAGTCA GGGCGTCATA CAGATTCATT
    45001 TTGTATCATT TCCTTTCTTC ATCTTATATA TATATTATAT TATAAATTTA TAAAAAAATC
    45061 AAATAAGGGT CTTACCGCCG AGAGGTAAGA CCCTTATTTT TGGGGATGAA ATCAACAAAC
    45121 TGGGGGATAT ATATTACTTA ACCTGATTCA TCAGCATCAG AGGCAGGGCG ATGTCCTTCA
    45181 TATCGCCATC ATTCATCAGC ATCAGCATCA TAGGGTTAAA CGCATTGGTA GAACCATTGG
    45241 CCTGACTCAT CAGCATCATA GGAATCAGCA TATCCTTCAT ATCGGACTTG CCATCCATCA
    45301 GCATCAGCAT CCACAGATTA CCGAAGGGGT TCTCAGAGGT AGGAGTCTGG CCCATCAGGT
    45361 TATCAAACAG GGAGATAACC TTGGTCGCGA AATTGAAGCC AAACATATTC TTAGAAGGCA
    45421 TAATAGTCTT CTTCTCACCA GCCACGGGGT CAATGGCAAC CAGGTCGCCG GCCTCGGTCT
    45481 TGCTGACCAC GAACATAGGC TTGCGTGCGT GGATAACGAC ATCGCCCACC GCAATGTCCT
    45541 TGATAGCCAC AGGCATCTTG AACAGGAAAT TGGAACCATC GAAGTTGAAC ACATCAACAT
    45601 CCATCAGGTC GCCAGTGCCC TTATCATAGG CAGTCCAAAC ACCAGAGGCA TTCTTAACAG
    45661 CCATACCATA CATAGACATA CGGATGGAAT CGTTGGTAAT CTTACCGAAA TCAAAATTGA
    45721 AACCCTTCAT TTTATTCTCC TTTTCTTCAT TATCCTTTTT TTCGTAATTC TTACAGTTTT
    45781 TACACAGGTC GTCAGTACAA ATACTCACCT GGTCAGCGCA AGGACTAATA ACACTTGCCT
    45841 TGGTATTGAG CTTTGTGATA GTAGCCAAAT CGTCTGCACT AATAGGTTTA GTGCTACTTG
    45901 TAGTCGCAAA CCAATCAAGA GTGAGACTAT CCGGCTTCAC AGTATTGGTA GTCGCCTTAG
    45961 TCGCAGTATT ATCTGCGATG GGACCGCCTA TAATGCCATT CCAACTCAAA TTAGAGGGCT
    46021 GAGCAGTCGC ATAACTAGAC ATATACTTAT CAGCATCAGT GTAAATCTTT TCATAATACT
    46081 GATTTACATC ATTGTAATAA TTATTGATTT CCTCGCGCTG CTTAATGATA TTCTTGTAAT
    46141 AATATTTATC GTTAGTAGTC ATTTCTCTCT TCCAATCCAA TTCTGCTGTG ATAGGCTTCT
    46201 TAGAAATGAC ATACTCAGTG GCTTCTTTTA CCTCAATACC GCACATCAAT ACTTTGATAA
    46261 TAAATTGAGG GGTCAACTCA TTGACAAGAA ACTGACCGAA GGATTTATCA TCAAAATAAA
    46321 AGTTTGGAAC ATTTTCAACG AATACTTTTT TTGCATCAAC GTCAAAATGA ATAGATGTTG
    46381 GAACGATTTT ATTATCAATT CTGGAACAAC GTTCCTTAAT TGTCTTACGA ATCTTACACC
    46441 AAGCATCGTA ATCAAACTTC TTATATTGCT TACTCTTGAC TGCCTTATTA AATTTCTCAA
    46501 ACAGTTCATC GAACGCAGAT TGAGAACATT TAACATACAG AGTGGGACTC TTAATTGTTG
    46561 CCATTATCTT CCTCCTACCT ACGTCGCATT ACTTCTGACT TAATATAGTC GAGGTCAGAC
    46621 TGCGACAGGT CATCATCGAC GTCAATAGTA TAATTGCCCG CGTCCGCGTG AACCAGCGCG
    46681 TCAATAATAT CTTCTACCTC TTGGGTGTGC TTAGCATAGG GCCAGAACGG GTCATTCATA
    46741 TTAAACATAC TTATCACTCT CCTGCGTTAT CGAAATTTCG GACATTTTAT TACCAGTTAG
    46801 CGGAATTTCG TGAAGCGCGT GCCTCAATCT CATCAATCTT GACTACGCCC TTAAACTCGT
    46861 GGTTATGCTT CAAACAATTC TTAGCATAGG TAATCATCAC ATTGTCCCAA TCGCCCTCTT
    46921 CTTCGGCAAT TCTATCAATA TAGTGATTGC CGGCATCAAT GGCATCATTG AGGAACAGGT
    46981 AATAATCCTC TTCTATGTCA AGAATATATT TAATCTTATA GATAGTCATT AGTAAATATC
    47041 ACACCCATCT ACAACTTCAT CAGAATCATA CAGTTTCTGA AAATACCAGA CCAAATCTTC
    47101 ATCGTCAATA CGGGCGACAG ACTTCATACA ACTGAGTTGG TCAAACATAT CAATGAGATG
    47161 GTTATCCTCC ATATCCTCAT AATGAACAGT CTTCACCTGA TAATCCTCGT GATGAGGAAC
    47221 GCACAAATGG ATATTAATGA AATACGCCAA GCTAACCCTC AACAGACTCT TGTTCTCATA
    47281 GAACATTACG ACGTCCTTAT CGTGATAGCC ATCGTCCAGA ACCAAAGCCT TAATCATATC
    47341 CATCAATCCC TTTCTTATCT TATATATATA TTATATTATA TTTTTTTTAA AAAATCAATC
    47401 GAATAGATTT TTGCCAAACT CTCTGCGGAA TGCGTCCTCG AACATATGCC AATTACCACA
    47461 GAAATAGGTA TCTACATACC AATCAGTCAA ATCGGCGTTA ACAGCCTCTT TGATAATGCT
    47521 AGCAAACACA TCTGTATAAT CCATTAATAT GCCTCCTCAA CCTGATACCA AGTAGCGAGA
    47581 GAACGATGAG TGTAATAACG AGTATACGCA TCTACCCAAA TAGCCTCTTC GGCCCACTGG
    47641 ATATGTTCTT TGGCCAACTC ATCGCGCACC TGCTCGACAT AATAGTCAAT AGTATTATCG
    47701 AAAATAACAC CCTGCTCAAC CAAATTATCA TAAAAGGTAT CTACAATAAT CTGAGCGCGC
    47761 ATATTGACCA CACCAGGGTC GCAAACAATA AATGCGGAAC GGGCTCGGTC ATCAGACCTC
    47821 AAACCATATT TTATATGATA ACGATAATTC ATAATTACAA CTCCTCAAAT GGGTTTTTAA
    47881 TGTCAATCAG TTCTGCCTGA TACCAAATAT GGTCTTCAAG CATATCACTG TATTTATTGT
    47941 ATCCAAGGTT CCAAAATGAT TGACCTTTAT ATTCTGGACC CACCGGACGT TTGCCAGTCA
    48001 AATATTTTAC TTTATCTCGA TACTCTTCAA CAAACTCGCC AATAGAATGT TTCCATCTGA
    48061 TTCTCTTTCC ACGAACCAGA GCTTCAAAAT GATTACGAGC AATACATTGA GCATCTTCAA
    48121 GAGCCTCTTC AAGACTCTCG CTATAACGAA TCATAGTTAT CATATCGCCC ACATCATAAC
    48181 TGCCGTAGGT AAGTACATAT TTCTGAAACA TTAGAACTCC TCCTCTCCCC ACGTTATTGT
    48241 TGCCCCGAAT AATGAAGAAT CCGCATCAGA TGCTTCTTCT ACTTTATACC AAACGTGATC
    48301 ATCAATCATC GACCAGTATA AATTATTAAC ATAGTCCCAT ATCGCGTCCC ATTTGTCCCA
    48361 AGTATTAGGC AAATGTAAGT CATTTACTAC TTTTTCATAT AGTTGCTTTT GGCTGGGAAA
    48421 TCGAATACAA TTATCATTGA ATTTACGGAA AAATAAACTA TGGGCTAACT GTATCGCTTT
    48481 GAATTGAGCG TGTTCTATAT CAGAAGCACT AAAAAATACG TGGCCTCCAC AATGTATATC
    48541 GTGTAAACCA TATTCAATAC TATATACCAT AAGCCCATTT CCTTCCTTTA CCTTATATAT
    48601 ATATTATATT ATATTTTTTA ATAAAAATCA ATAAAAAAAA ATAAGGATAA CTTATAGAAA
    48661 GTTATCCTTA TAAACATTTA TTATGTATTT AGACCTTCAT CTTCATAAGA GTGATATCCG
    48721 TGTTCATACA TCCATTTCAT ATCTATTCTA TTTTCAGGGA GGGCCTCCCA AAACCACTTC
    48781 TTACACCAAT CCCAATTAGT ATCGCGGTCC CATACATTAA AATCAAAATA AGCGATTTTT
    48841 CGTTCACCAG CGAAAAATGC TATGCGCACG GTATCTTTTC TTGGATACCA CATTTGTGCG
    48901 TTAATGCTCT TCCTTCCGCC CCATTCTTCT GGATTAGATA CTTTTATTTC GCGGACTAAA
    48961 AGCCCATAAT CTTTCAAAAA CTTAATGCTC ACGAGGGTGA GACTCCATAT ATTCTTTAAT
    49021 GCGGTCGCCG TCGTATCGAC TCGGGCACTT CGCGCATAAA AACGAATCAT AACTTTTACA
    49081 AACGTGAATA TCCTCATTGG TGTTCGGGTC CTTGGGGATA TTCAACGGGT CAAACGCACA
    49141 ATAAATCATT CTTTTACCTC ATTTTCATCG GTTCATCTCG ACATACACTT CGTTGCCCAT
    49201 CCAATTATCC ATAGCCAAAC ACTCCTTGCG GATAGTGCCA ATAATCAGAT TGAATAGACA
    49261 GTTGTAATCG AACTCTTCTT TATCCAGATT CTCGTCCATA GAGAGAAAAC CATCTTCCAC
    49321 GAAATCAATG CGGACGAGGT CTTCATTATG TAATTCACAT TGAGTTATGA GTTTATCCCA
    49381 CATATCCTCA TACTCAATAT CATAAGTCTT AATGGAATAC TTACACAGTT CATAGGCATC
    49441 ACTGAATCGA ATGACGTGCC ACGTATAGAT ATTCATATCA ATCAATCCTT TCTATTGGGA
    49501 TTACGGATAA TAATTTCTTT CGCCTCTTGG GTGCGAATAG GATAAACCTC AGGCACAGCA
    49561 TTGAAGGCAT CAATGATACA ATCAAGGTCG CTTTGCCGAG ACATAGTAGT AAAATAGGGG
    49621 CACTCGCCAC CCTTTGCCAT TGGACAAGTT TCGCCATTAC TCAGAGAGTA CTGGCAAAAC
    49681 CAAGTTGTAT AAGCATTCCA AGGATTTTCA GTGGGATATG ACCAAGGGCA ATCATCTACT
    49741 TTGGTAGGCA TTTTATCAAT AAGGATTTTC ATAAGCAACT GTCTCCTCAT AAGTTGGAAT
    49801 AAATGGACAT TTCTCGTCTT TCTCTGCTAC TGGACAATGA TTATAATCAA GTCTACACAT
    49861 CGTCATTTCA TCACCAGTCC AGGCATTATA ATTCAAATAA CTCGAACCAC AGTTTGTAGG
    49921 ATTGGGAATG AATGGAGAAT CCGGACCATA ATCATCAGTT TGGACTTCGT TCTTCTTGTC
    49981 CTTACAACGC AAACGCCGAC CGCAATACGG ACAATAGTTT ATCTGGCGAT GAATATGAAC
    50041 GAAATCATCA TTATAATCAC TCCACTCTCC GGTCTCAATA TCAAGAAACC AGGTATCAGA
    50101 GGTAGTATCA TAATAAACTT CGCGGTCATA CATCTTAGAA TTACAGTAAT CACACATTAC
    50161 ATTTCCCCCC AAGGTCTTTC TTCAATCTCA CATTCAAACT TTGTCAGACG ATACGGCTTA
    50221 TTGCTGATGT TTTTAGGAGC GAGACAATCC ATCATAAACG CCGCATTGAA TTCCATCGGA
    50281 CCAGTAAACT TCGTAGATTC TTCATTGGCG CGTGCTCTAC GAATCAAATT GTCAACATAA
    50341 GCTTTGGCTT GCGCATCGTT CTCAGCAATA ATTACCTGCT TTCTAAAATC CAGACCATCA
    50401 TTGGCATAAT AAATATACAT TTTCATATTA TCTTACCTCC GCGACGCGAG TTAATACACT
    50461 TTGATGAATG TTATGGTAGA GATTGTGGCT CTTTACAGTT CCACGGATAC GATGCTTAGT
    50521 ACCCTCGGGC CAGTCCTTCG CGGTAGTAGT CCAGAGATAA ATATTGCCCT GCTCATCCTC
    50581 AAAGGTCATC ATATTGGAAT TACCATACTT GGTTTCCAGT TTGTAATTGC GGATAACCAC
    50641 AATATTGCGG TCAATGCGCT CACCAACGGC GCCCTGATAC TGGCTGGGAT GCTCCGGCCA
    50701 CAACAGAGCA TCAATGTTCT CGTGGATTTC AGCGTCAGTC TTCAACTTCT CGTCATCATT
    50761 GCCAACCAGC GCCCACTCCA ACTTCATAGG ATTACAGTCA GTAGGCAAAT CCTCAGGAAG
    50821 GTCGATATCA GAAGGGAAAT ACCAACCCCA CAGCCGGCAA TACCGGGCAG GAGAATACTT
    50881 GAAATACTCA TTGTTTTCAT CCATTCCACC ATTCTTGAAA ATGATGATAT AATCATTTAC
    50941 AAAACCCAGA ACGATTTTCT GAGTTTTAAA GGGAATGCTC TGAGGCTCAG CGATGCCATA
    51001 CATCTTGTTG TATTCGTCCT CGCTATACCA TCTTACTTGT CTGGTGCTAC CGTTCTTAGG
    51061 ATTCTGGACC TTCACATACT GACGTCCATT AACCGTATAT ACCTCGCTCA CAATGGCGTA
    51121 GGACTGGAAA GACTTCGCTA CCATTTGTAT CATTCCCTTC ATTCATCTTA TATATATATT
    51181 ATATAATATT TTTTAATAAA AATCAAAAAA AGGGATGAGG CGCTAGACCT CATCCCTTCA
    51241 AAATACTTGT ATCAATAATT GAAAAATTAG CCCTATGAAC ATACAAATCC ATACCGTCGA
    51301 TTGTGATATG TGTGGTTTTG GGCAAATTCT TACAAAGTTC CCAACTAACA TCAGACCCGC
    51361 TATACATTCG AATAGGCTCG CCTGTCTGAG ATTGAATCAC AACAACACGA GGTTTCAGTG
    51421 TACGCCCGTG AGACTGTTCG TTAATACACC ACCACTGAAC AGTCCAGTAG TCAGTCCAAT
    51481 TCATACTGAA CCAAGGCTCA TCTACACCAA TATACGCATC ATTAGTGCGG GCGTGAGTAT
    51541 TGACAACCTC AGGAATATTC ATATCCAGAA TTTCAAGGCG GTTATCGGCG AAAATAATAG
    51601 TTGAACCGCA CGAATCAATC TGCTTGCCAT CAATATACAC AGACATTACA GAGGACATTG
    51661 CCCAGTTATA CTGCCAGTAT CCTTCGGTGC TGTAAGTATA TTCCTTCACC TTATTCGGCT
    51721 CAATATTAAA TGTAGAGCCT GTCGCGCTCA ACCACAAATC GCCGGCATTG TCATAGAAAT
    51781 CGGCGTTGAA TGTGATTTTT ACTGCTTCAT CTTCTGGACC ATTGTCGCCA CTCAAAGTTT
    51841 CACCCTTCGG TCCACCACAA CCAGCACACA TCAGGATGGT CAGCACGACC ATCAACGCAC
    51901 ACAGAAACTT ACGCATTAGT CTCCTCCCAC CATTTGGTAA ACGGCATCCA GTGAAGAACA
    51961 ATATCGCCCT CGCAAATATT GCCCCAGACT TCTCCGTCAT AATCCCAATA ACTTACTGAA
    52021 TAACCCTCTT CGGTCATATC AGGACGACCC CGATAAACAG GAGCGGTATG AACGACATAG
    52081 GCCTTAGCCT TATCTTTGAG AGATGGATAA TCGCTGGGCA CGCTTTCAAG GGCATTCACC
    52141 CAACCACTTT TAATTTCAAC GCTCATAAAT CATCAAATTT CCTTCCTTAT CATATAAGGG
    52201 CGAGAGTGCT CCATTTGTAT AAATATATAC GACGCCAGTA TTTCGGTCAG CGACCGCATA
    52261 TGCGTCTCCA CCTAGCACCT CGCCCTTATC AACTGGAATA AATAGTTCTC TATCTTCTGG
    52321 AAATACTACG CCCTTGTCTA CGACGCTTGG CTTAAATGAT GAGAAGATGT TAATAAACAT
    52381 AATCGCCACC AACAGAATCG CCGCAGTCAA GCACGCAGTT CCAAGATGTT TCTTAATCGA
    52441 ATCCCACATC TAACATTTCC TCACCGGGGT CATATATCAT CAATGACCCA TCTTCGTTAT
    52501 ATAGCGGACA GAAACTGCCA TATCCACCGA CGAAAATATA CATAACGCCA GTAATAGAAT
    52561 CGGCATACAC TGTGGCGTCG TGTCCGCATA CGTCGCCACT GTCTATTTTC AAGAATCGCT
    52621 CACTATCGAC AGGAAAGAAA CTTCCGTCTT GTAATTCTTC CATTTGATTC GCAGGACCGT
    52681 TTATACGACC TTGTTCCATC TTGTGGATTG TCTTAACTAC CACCCAAATC ATCATACCCA
    52741 AGAGCAATAG TAGACAAGTC CAAATCATAA AACGGTCTAA ATCTATTTTC TTCATTTGAC
    52801 TACCTCCTTA ATCGAGATTG CCAAAAATTT GATTCATTGC TTCGCGGTAT TCAGTTTCGG
    52861 TGATTTCATC ATAGTCGGCC TCGAACTCGT GAAAGTAATA ATCTTCGGTC ATACCACGCT
    52921 TAACGATTTC ATCGCTATCA AAATACTTAG TCGCAATCTC GTCCAAGTTA TCTTCAATAA
    52981 AGTCGTGAAG CGTATAATAG ATTTCGTCCT CAGAATTACC TTTGAAATAG ACATAGAACT
    53041 CATCCTTGTC TCTAAGCGCG GTAGTGATAG TGATGTGGAA GTATTTAGTC ATCATTCCGC
    53101 ATCACCCCGA TTGATGTAGG TGTCAATGAT ATTCAGACAA TGAGCCATAT AGTGGCCCTC
    53161 GTCGTTATCC AATTCGCCGT GATTGACCAA GGCATCAATC TCAGTCCGAA TATTCATCAG
    53221 GCAAGCATTG GCTTCGGTCT TATTAACAGT GGTAGGAATA TTCATTATTC GCCCTCCATC
    53281 ATTTTATCAA TGTAATTGCG GAAATCGTAA ATCTGCTGAA TGTCATACTC AGCTTCCTCA
    53341 ATTTCCTTTT CGTGCATCGC TACGCTAACC GCATCAAACA AACCATCCAG ACGCTCCAAC
    53401 GCCATATCCA GATTCATCAG TTTGTCGATA TAAGTGCGCG TATTAAATTC ATCAGATAAT
    53461 TTCATCTTCA TCTTCATCAC CCTCGACAAT CTCCTTGTCA TACCACCAAG CCAAATCATC
    53521 ATACGGGCCA CAGGTATTCT CACGGAGGTA TTTATAGATT TTCGATTCCG GCCAATCACA
    53581 GGGGACATTG ATAAAATTGC GAACAGTGCG CTCATACCAA ACTTTCATTA TTCCACATCC
    53641 TCATACAGAT TAGTCTCACA AATAGGGCAA TATGCCCAGC CGTGGGTCTC TTCCTCAGTC
    53701 CAGTCATCGA AGTAGATAGG TTCCCCGCAC TCCGCGCAGA TGAACCAGGC CTCATCACGG
    53761 TTATAAGGAG AGCCATAAGT CTCCTCACAG TATTCAGCAA GACGGTTAAA TTCTCGACGA
    53821 GCCATACGTT CCTCCTTAAA CCATTTTAGC AGTCGATGCT TGAAGCACCA CTTCGCCAGT
    53881 GCTCATATCA ACGATTAGAA AATCAACGAA AGGAAGAGTG CCATAGGAAA ACCGATGCGC
    53941 ATACAGGGCG AATGCCTGGT CATAGGTATC AAAATCGGTC TCAACAACAT CATCGTCGTC
    54001 CCAAATTTCA ATAGTACAAT ACATTGTTTG ATTTCCCCTT CCTTTATCTT ATATATATAT
    54061 TATATTATAA ATTTTTAAAA AAATCAATTA GAGAGAATAT TTCTTGATAA AACCGCTCAA
    54121 ACCGTAGTCA TAAAGGTCGG CGTCAAGCTG GTCATCGTCG ATATCATCGA ACGCATTAGG
    54181 GATTTCATAG ATTGCGTAAT CATACTCACG TTCGCCATCT TCGTAGAGGT CGGTCAGTGT
    54241 AGTATAACTG TCAATCAGTT CATCACACAG ATAATGACCA ATTTCATCAG CCTCACTAAA
    54301 CGTATCAATG TGGTAGATAC CGCAGTTGAA ATATCCGTGG AGCCCGCCAT AATAGGGCTC
    54361 AGTTGCGTAA ATTGCCACTC TCATTATTTA ACTCCTCTTA AAAAATTCCA CTTACGAGAA
    54421 TACATAAAAC CGTCCATACG GATGCTATTA CACAGTTTGA AGAAGAACTT CTCTTCGGTA
    54481 GTGCTAACCT TAGAGTTATG CTTTTGGAGC CAGTCAATAG CCTCCATTGC CGTGCCCTTG
    54541 AAACCATCAG TGTTGGTAAA AATAGTATCA AGAGTGATAC CCTCCTGAAC GATAAAGGAA
    54601 CGGCAAGTGG TGTCCGTGGT AGTGGCAAGC CACTTGGCCA GAGTATTGTC GCACTCTTCC
    54661 AGAATTTTCC CAGTGTCCCG ACCGGCGGGT TCGGCGCACG CATTATTAAT AGTAGGAACA
    54721 GCACTCACCA CAATATCATC CTGGGCTCGA ATCAGATTCT CAGCCTGGCT GACCCATTCC
    54781 AGATTGTCAA CGCGGTTATT ACGTTTATTG TGGTCAATGT GGTCAACAGT GAACGCCTCG
    54841 CGGTCTTCAA TGGGGCACCA CGTATACATA ACCAAGCGAT GCGCCATACG ATTGCCGTGC
    54901 TTGGTTTTCA CAGACACATA ACCATTTTGC TGGAAGATTT TCTTAGGAAT AGGACGCTTA
    54961 TGAATGTCCT TGAAGTTGCC AAAGTTAGAA ACCCAAACTC CATACTCCTT ATTAAATTTC
    55021 CACTTTTCAA ACTCAATATG TAAGGTGGGA AAAATCATCA TAAACATCAA TTCCTTTCTC
    55081 TTTTACCTTA TATATATATT ATATAATAAA TTTTAAAAAA AATCAATGGA GGATTTTACG
    55141 TTTGGTAAAA CCCTCCATTG ACTTAGTTAT TTAGAAATTG ACGTGCTCGT CCATCTGAAC
    55201 GCTATATACG TGCTCAGGGT TCGTCTTAGC AAACTCACAC CACTTCGTGT GGCCAGCCTC
    55261 AGCGCGCTCC TTATCGGGGT AGCGCTCAAC GATGATGATA TCGCCATTGC CCTTCCACAT
    55321 AGCGGTTTCA TAACCCTGGT CCACGGTGTC GCAGGTGTCA ATGGTGTAGT CGCCAACAGT
    55381 ATCGTGGCCA GCCTTATCAG CCTTAGAATA ATCATTATTC ATAATGCCGA ACATCAAATC
    55441 AAACAAAGAA TCCATATTAT ACCTCCTTAT GGCGCCCAAT CTATCGGCTC AATCTCCATC
    55501 CACCATCCGG CTTTGAACCA GCTAATGAAA GGATTTGACC GAGTTCTCTG ACATCTATAT
    55561 ACTCGATAAT TAAAATTGTA AACCTTGTTA TAAATAGTGT TGTAGGTAGC TTCATTAGTC
    55621 TCTGCGTCAT CGCCATACCG TTCAATATAT CGAACAATAT TTGCGCGTTC CGCATCAATC
    55681 TCAAACTTGT CATAATCGCA AACGCGCATA AGGAAACAGA CAAAGCCTAA CGCAAGAACA
    55741 ATACAAAGAG CAACGCCTCC AACAACACAG ATACATTCAT TTGTATCAAC ATCTTGAATC
    55801 TTACAAGATA GAATGATACA AATTATCATT ACTACAAAAG GTATCAGTAA GAGAATCATT
    55861 TCCATCCTCC TTCTGGAAAT TCTACGGTAG TTAGGTCAGC CATCCAAAAG CGACCAAACC
    55921 AAGAAGTCCA TTCACTGTTA TAGGTCTTGC GCATCGAGAT AACCAATTCA TTGTATTCGT
    55981 CTACATCGTG GACAAGTTCC GCGGTCAGAC GTGCGTCTTT ACGCCAATAA TCATCATCAA
    56041 TACGCAATTC AAGAAGCATA CGCTCCTTAT CCATTGCGTC TTGGGTGCGA AGGTCAGAGT
    56101 CATATGGCGT ACAGGCACAC ATAGCTCCGC ACACAATAAG ACCGACCGCA CAGATAACCG
    56161 CAAGCAAAAG AAGAACCATA GAAACATCGT GATTGCGGAA TTTGTAGCAT AGAGATGCGC
    56221 TGAGGATAAA TACAATTACA AACAAAATAG TAATCAGCAT AGATGTACTA CCTCCGCCAT
    56281 AATTTCAGTG GCCTCCACGA TAATTAGGAT AGATAGAATG TTCAAAATTG CCCAAACGCC
    56341 CCATCTACCC TGCTCACGGT AATATTTAAC GATATGATAA GATTGATACA TATAAGTAAA
    56401 AATCAGAATT ATACAAACAA TAAATGTAAT AACGCTAAAA ACAGACATAG TAATCACCCC
    56461 TGAAACAAAT TGTAAATGAC ACAGGCCGCG CAAGCGAGAG CGCCAACGAA CGGAAGAATA
    56521 ATGCCCCATT TACTATGGAA ATAAGGCTCT TCGATATTAT TCAGCATAAT AGCGAACAAC
    56581 AGAAGACCGA AGATAAACAG AAGAAGTTGG TTCAAAATAT TAAAAATCAT TATAGCACCT
    56641 GTTCCTTCAC AAAGAATATA GTCATAAGAA TAAATCCTAT AACCTCAAAA ATTACTATTA
    56701 TTCCAAGAGA CCATTTCCCA TTTTTAAACG CGCGCCACAT TGTCTCAATC CCTATACAAA
    56761 TAGAGCCTCC AAGAACCATA AGGAGAATAA GGCGTAGTAT CACTGGGGTT TCCTCCCCAA
    56821 TCTATACCCT CGTTTGCGTG CGCGAGCCGT TGCATTGTCA ATCGTATCGC GATGAATGGA
    56881 TACGATGGGC GCGAGATGGC CCTCCTTCAT CCACTTGTTG AAGTTGATAG GCTCATAGCC
    56941 AATCACATCA GCGCACACGT TGAAATGGTT GCTGTTGTTC TTGATTCGTC TATCGTGGAC
    57001 GTGGCCGTGG ATATTAAACG CCCAGGGAAT CATATTGATA GGCTCGTGAG AGAGCATCAG
    57061 TTTCTCAGAA ATCATTACAG GCCCGGTGAA TACCTGGTCG AAAAGTTTAT TATCAGCGCG
    57121 AACCTCCCAA CAGGGAAAAT TATCGAGATA ATCATAACTA TCAGTGATAG AATAAGCGCA
    57181 ATCGGGGTAG AGACGCTTCA TCTCGTCCAA TGCCTCGTGC TTCTGGAACA GACCCTTATC
    57241 AAACTTCTGT CTGAAAATCT GACGCTGATA GTTGGATGCG CCAGAGTCGT GGTTGCCCAT
    57301 CACGAGAATC TTATACTTGG CACGCAACTG ACGCACATAG GAGACATCGC CAACATCGCC
    57361 AAGGATAATC AACGTATCTG CGCGACCGCA CTTAGCATTG ATGCGCTTCA CCTGCTCTTC
    57421 TGCGGAGGGA CGGTCAGCAT AGGCGTGAAT GAGGTCGGGG TCGTTAAAAT GCGTATCGCT
    57481 CAGAATCCAC GTGGTACCAG ACGCGCCCCA ATGCTGAAAC GGCGGGTAGA GACCTTCAAT
    57541 CATAGTTAAT CCTCCTCCTT ATATGCGGGA ATTCTCGGCT GAGGCATCGG AATTTCAGCC
    57601 CAATAATCAG TATCATCAAC AGGATAGCTT TTTTCAAGGC GCCACCAAAC ATAGTGGCCT
    57661 TCGCCTTCCT CTTCTAGGCT ACACACATCA CAGGCAAAAG GATTGCCCGG CTCGAAACAG
    57721 ATGAGAACAT CAGTGCCAAT CTCAGGCCGC TTCTCAGAAA ACAAATGCCA CTTCATAGCG
    57781 CATCCTCCTC ACATAATCTC ATCGAACGCC TGTTCGATTG CGTCGTCTTC CCGATAATGA
    57841 TAACTGTCTT CGAGTTCGAT GGCACGAGCG GCGATTCTGT CCACGCAAGC CTCGGACTCA
    57901 GGATAGTTTT CAAGAATATA TTCACGCTTA GTCAGGAAAC GATACTCGTC GTATGCATCT
    57961 TTGAGGTCAT TCATAGTCAT CTCAATAGTC TGGCCGTGCT CAGTTCTGAA ACGCATTACA
    58021 ATATCATTCA TTTTGTATCA TTTCCTTTCT TCATCTTATA TATATATTAT ATTATAAATT
    58081 TATAAAAAAA TCAAATAAGA GTATTTGGCA TCGCCAAATA CTCTTATATA TTAGTGTCCA
    58141 AAATCGTAAA TTGAGGTTTC GTATACGAAT GAATCGTATT CACAGAGACG AAGGTCAGGC
    58201 TCAACATCCT TCCACCAATC AGGGCACCAC GTAATCTCAG GATAGTGTTC AGCGCGCTGA
    58261 CACATCTGGA TATCATCATC CAAGAGCTCC TCGACAAATG CGAGGCAAAT CTCTTCGGCC
    58321 TCTGCGCGGT CAATGCCGTG GAAAATATAG CGCTGGTCAT CATTGAGGGA ATCGGGCATA
    58381 ATAGTAAACG CTTTGCGGAT TTTAACAGCC ATTTTCAATT CTCCTTGTAT TGATTTTTCC
    58441 AAAATTATTT GGTATAATGA TAATAGAAAT ATAAGGTGGT GAAAATCGTG GCAAATTTAA
    58501 TTATAGATTA TATTCATCAG CATCTATTAC TACGAGGTCT TCGTAATCTC GTTCGTCAAG
    58561 TCGAGCGGGT ACTACGTAAT AATCAATGCA ATCATCACGC GCTTCAATGG CTAACTCAAT
    58621 TGCGTGGTCC ATCATTTTCT TATCTATTGT ATCTGGCCTA CCTCTTGACC GCTCGAACTC
    58681 TTGGAGTCGC TCAATCATTT CATCGTAGTC AGGCAACTGG AATTCTTTGG CGTTCTCTTC
    58741 ATAACGGAGA CAAGTCTCGT TCCAAGCATC TGATTGGGCG GCTTCGGCAT TGTCGTAGTG
    58801 AGCCGACCAT AAATATACAA ATGTATCAGG GTCATCGACC ACTTCAATAT ATGAATAGAG
    58861 ATTATAGAGT TCCATTGTTA ATGCGCTCCT GTCTATTTTC CCAGGCTTCA ACAAGACGTT
    58921 TAGCATCCTG TGGGCAAATC GTAATAGGGG CAATGTAGTC AGACCCTCCG ATAGGGAGAA
    58981 TTTTCAGTTT ATTGCCGAAG CCAATATAGA ATGAACTGAT GGTGTCGAGG TCAATACAAA
    59041 AACAACCACA GTCTTCAAGG TTAATTTTAA ATAGTGTCAT TCTCTTCCAT CCTCCGGTAT
    59101 CCAAATTACT GCCGGGATTG CTTTCCATAC TACTTCTGGA ATATCGCCAA ACTTGTCGAG
    59161 TGCCTTATCA TAGGCATAGG TATCTGCGAC GAGAGGATTA GTTTCCTCGA TAGTTTCGAG
    59221 GTAATAAATC GCTCCGCGTT TGCCGATGTA GATGTCGTAG CCTTTACGTT TCATACGCTC
    59281 CTCCTGGTCA GTTTTGTTAA ATTTAATAGT TTTGCCCAAC GTGCTCACAC ATCAATGATT
    59341 ACATCAGGCG TAGGAAAATT TGTTTTAGTC CGAGCAAGAA GCCAATTCTG GCGAATCTTG
    59401 TTGAGTTGTT CATCTTTTGT GGGAAATGGA AATTTATAGG AACCGCCATT TTTGAGAAGC
    59461 ATTACTGTGC TGAAATTTAC CTCGCCATTA TAGACTTTGG CAATACCAAT GATTTCACTG
    59521 GCCTCGACGG TGAAGTAAGG AGAGCCGTTA TGCATTACTG TAAATATCAT ATAACCTCCT
    59581 GAATGTTGGG ACAATAATGG GAAGTAGTTT TTAAACATTG TTGGTTTTCT TTGTCCCAAC
    59641 AAGAACATTT GACTTCGCAA ATCTGTCGAA CCCTCTCGGG ATTTTTTATG ATTGTTTGTC
    59701 CGAACATATT TCCCTGACGG ATTTGTTTTT GTATTTGTTT CGGAAGTGGT GATGGGTCTG
    59761 TTTCAAAAAG GCAGATATTC CCATTATGGC AATTATCACA CGTAGACAGA CGATTACAGC
    59821 AATCTGAACA AACAATCTTA TTACTTTTGC TATCATAGAT TACCTCAGTA TGGTGAATTT
    59881 GACGGTGACA AATATCGCAC TCGTAGTGTT GGCTACTAAA TGAGGCGCAA GCAATATTGT
    59941 GAGAGATAGC GGGTTGTCCG CTAATCTTAC AGCGCATATC ATCGAAATAG GCGCATTCTT
    60001 TACAGGTTCG TTGCCACATC AGATTTCACC ACGATGGTCT GGCATCTGGA TAGGGAGACC
    60061 ATTCTTAACG CACTCATTGA TATATTCGAT AGACTGCTGA GATAGAGGGA GCTTGTCAGA
    60121 GGGGCCATAA TTGCCGCTAG TCAGATGCTT CTCAATCTCC TTCATAACTT CATCAGTCTT
    60181 TTCTGCGGAC AGCACAGAAT TAACATTCTT AAATTGAACA TTTTTGTCCT CGCGCGCGTA
    60241 GTCGCTGGCA AAATAGTCAT ACTTGGTAAT CTTGTCGGCA ATCCAGTCGG GCATCAGGAG
    60301 GACTTCACTG GGCTCCATAC CTTCAATCTT GATATCCGCG ATGTCTTCAT CATCAACCAT
    60361 ATCACAAACC TTCTCAACGG CATTCGCGTA ATTCTTCGCA TATACGAAAC CGTGGGCATT
    60421 CTGTTCAGCG CCATCGAAGA AATGAACGTC GAAACGATAA AAGCCAGCAT CCATATTTAT
    60481 TACCTCCTGA TTAATTGTAG TTGAACTGTT GTTAATTCAT TTCTTATTGT TTATATATAT
    60541 ATTATATAAA AATTTTTATT AAAAATCAAT TAAAGAGCGG TTAGCGAAAT TTAGAATAAA
    60601 AATGTTGAGA TAAACGAAAT TTCGTTTCCG CGTCTTACCG TGTCGGACAA AAATGGTCAT
    60661 TTGATATAAA AGTGGTCAAA ATTTTCTATA AAAGTGTCCA AAAATTTCTA TAAAAGTGGT
    60721 CAAAATTTTC TATAAAAAAG AGTAATTTTT TCTATAAAAA TGGTCAAAAT TTTCTATAAA
    60781 AGTGGTTAAA AAATTCTGGT CAGGACCATT CAATAGAAAA GGCGTAATTT TTATTGTTCT
    60841 ATGGAAGGAG GTTGGTATTT ATGGTTATTA AAAAGAACTC TCGTCAAATG CCATCAACTA
    60901 CATCTATTGT GCGAGAAAAG GATTATTGCG ATTTATTATA TGCCTGGCTT CAATGTAATT
    60961 CTGAACGAGA AAATGTAAAT ACTTCACGCC GTAGAATAGA GAAAAAGAAA GTTAAATGGG
    61021 CTAGTATTGA GCGTGATTTT ACTCGTGAAT TAAGTGATGG AACTATTGAA AAAGCTATGT
    61081 CTCGTAAAAC TATTGCGAAA TATTTTTCTT ATTTAATTGA TTCAAATCTT GTTAGTGATG
    61141 AAGGCGATGA ATATTATTAT TTAACAGTAT TAGATGGGTC AGAAGCTAAT TTAATTGAAT
    61201 ATAATACATT ATTAAAAATG ATGAATGTAT TTTAGAAGAA TAGTATAAAT ATATATATTT
    61261 ATTTGTTTAA TAAATACTAT ACTAGTAGTT TTTAGCCATT TATCGCTACA TTTAGATAGA
    61321 TTAAAGAATA TATTGGTATT GCTACAACTA CTACATCTAA TAATGCTATA ATTGATGATA
    61381 CTATTGATAT TCTTAAACGT TTAGGATTAT TAGATTATAG ATTAAAAATA TTAGAAGATA
    61441 ATAAGACGTG TCTTGAATTT TTGTGGGTGA AGAACGAACT CCCTAAATAA AGTGGTCAAA
    61501 ATTTTCTGAT AAAAGTGGTC AAAATTTTCT GATGGTGTTA GATAAAGTGG TCAAAATTTT
    61561 CTATAAAAGT GGTCAATTTT TAGAAACCTA TTAAATAGTA ATAGAGGGTT GAAATAGGTT
    61621 TGTGGCAATA GAGGGTGGGC TTAAATAATC CGGCTGACGC CGGCTTATTT AATCCCATTG
    61681 GGAATTTTCC CGATGTAAAA ATCGTAGAGA CGAGAACAAA AATAAAGAAC AAAAGGAGAA
    61741 ATAAAAATGG GTTATCATAG TGGATTAAAT GGAGAATATA GTATTCCTGT GGAAGTAAAT
    61801 AGTAAGTATG TAAAGCATTT TCAAAGATGT TGTAAAGAAG AAGTGCCTGA AAAGGCAATT
    61861 AAAGTAGAAA CATATTTAAA AGATGATACA ATTTATTTTG TATTACCTAG CAACTATAAG
    61921 CCTGTAAAGA TTTGTTTCGC AGAGGAGCTC CGCCCCTCCG CACCTCCCGA GGGTGTTGTT
    61981 TATGGTGGAA AGGGCAATCA AAAATTAAAT GTAGATTTTC ATTCATCAGA CCCTTATTCT
    62041 TCTGGATACT ATTATAAAGA TAATAGTGTA AATATTAGTA ATTCTATTAA TTATGCCACA
    62101 AAAACCTCCC TAAGCCCGTC GGCGCCTGAG ACGGATAATT ATGTAAATAT TAGTGATACG
    62161 ACAGATTATG CTTAGCCTAA TAATATTTAT GATAATAGTA ATAGTTATGT CTCTATATTT
    62221 GATTCTCTAT TGGATTTGAG TAAATAAGTA AATGCTATGG GATGTAGCGC AGAAGAAGCA
    62281 GGAGACGCAA TAAGTAATAT ATTTTATAAG ATTTATAATA AGTGACAGGG ACTCCGTCCC
    62341 CGTGCCCCTG GGGCAATATT GTGGCACTTG ATTTATATAT AAAATTATTA TATAATATTT
    62401 ATATATAAAA GTAGGAGGTG CCATTTTTGA AATTTCATTT GAAAAATAGG GGCTAAATAG
    62461 ACATTTTGAA AAATGAAATG AAAAAATGAA ATGAAAAATG AAATGAAAAA TGAAAAATGA
    62521 ATTCAGTTAT GATGTATTAA AAAATAAATA TGGTAAGAGA GTTGGCAATT ATAAAGGTAG
    62581 AGATGTAATT GTTCGTTCAA AGTATGATGA TTTGGGCGAT AATGTTTACG TCTTATATGA
    62641 TTGTAATAAC GCTTTCATTG TTGATGGCTA TTGGATTGCG AATATCAGTG AAGATGGTAA
    62701 TTTAAATCGT AAATGGGAAT CACCTTGGAA AAAGCAAAAA CGGGCCTCGG CGGCGGCCAG
    62761 GCCACTAGCG TGTCCTGAGG GTGATGAGAG TGGCGAGAAT GATATTAACC TTGATGTTGA
    62821 TACGTCTCTT GCTGATTCTC TTCTGGAATC GGCGTATAAT GACATTTTGA GTGATTTGAT
    62881 GTTTAAGGAA TAAAAAAAAT GGAGTGGCGA TAAACCACTC CATTTTTTTT TGACTTATGA
    62941 TGCTTTTTAA CTTATGATGC TTTTTTTTGA GTCCGAAGTC TTTTGATTAT TGTTTTATCT
    63001 CCATAAAACT AGATTAAATA AACCTATTAG CGGGGTTTGA TGAATATAGT TGTAAATAAC
    63061 GAATAATGAA ACCTTATAAT ATTTTTTCTT AATAACAAAA TGATTATGGT AGAATGATAA
    63121 AAACTTTGAA AGAAAATGAT GGAAGTTTGG TGCCCCCGCT CGGTACCAAC TCATCACTCA
    63181 ATTTCATCGT TGTCGTCATC CTCTGAATTT TTCAAGATAC CCTTTCTAAA AAACGTCGAG
    63241 CCCAGGTATT CTAATCGCCA ATTTCCCAAA TGAAAAATAC CTGGGCCGAC ACGTTATTCG
    63301 AAATTAAATG CGAGAAATCC AGTCGTTGAT GATTTCATCA ACGGTTTTGC CCTTCTTGGT
    63361 GGGCTTATCA GTTCTCGTCT CAAAACGAAA ACCGGGAATC TCAATCTTGA AATTGTGAGG
    63421 GTCCTTATAG AACTTCAAGA AACTGTCCAT TACCTTAATG ACGTCCTCGC CCTTCAACTC
    63481 TGCGCCCTTA TAGCCGACAT AGGCCGCATA GTCGTTGATA GCATCGGCAA CCGCTTCCGC
    63541 TCGGGCCATC TTTTCCTTGT CCTTCTTCTG GTCAGCATAT GCCTTAGTGG CGTCATTCAG
    63601 CATTGCAGTC ATTTCCTTAG CAATATCCTC AGCGCTCTCG CCATTCATTA AGCGCGTCAG
    63661 AATATCGTTC TTATTCATTA AAATAACCTC TTTTCATTTT GTATATACAT ATTATACAAA
    63721 AAATTTTTTT AAAAGTCAAG TGAGAAAAAA AATGGTTTTT TTTATCATTA TAACATAAAT
    63781 TTTTTTTTAT GTCAAACCGG GCGGTATATG GGTACCGAGC GGCGCTCGGT TTTGGGATTT
    63841 TTGGGGCGCA TATGAAGGCC GCTAGAATTA CGGAAAATTT TCCATATGGG GGTACAGATC
    63901 GGGAATTCGG ACCGCAGCGC CCGCGCTCGG CCCGTTGTAC CTCCCCTTTT AGTATACCAC
    63961 ACCTGGCCCA ATTTGTCAAT AGGCAAAATG AACAAAAATT AAGGGTGGAT TTCTCCACCC
    64021 TTAATTTCAA TCCTCCCACG GCAGGTCGGG CGAAATTTCG TCCAGTTCCG CCTTGTCGTT
    64081 ATAGTCAGCG GTGATTGCCG GAATGTCGAT AAACGCTCGA CTTGCCACAT AGTCAGCCAT
    64141 GTGTACCAGT CTGTCGATAG GAGTGAAAGG TCTGTCCGCC TTGTTGGTAG TCCACTGACC
    64201 CATGTGGGAC TTGATGGCTT GTGTCAACTC ATAGGGGCAG TCGCTCTCGA AAAAGACCAG
    64261 CCACGAACGG CGTACTTGGT CAGCCGCCAT TTCCCCGTGC TTGGGGTACA ACTCCTTGTC
    64321 GAACTCGTGT AAACCATACT TGGCTGTATC GTGGAGCAGA CAGGCAACTC TTGCGTAGTC
    64381 CTTGCGCTCG TCAGTGAGAT ACGCCCACTG GCTCATGCGG AGCAATTCCT CACAAAACCA
    64441 CGCGACCGCC TTAGTGTGGC GTACCAAACC GCCCTCGCCT TGACTCATAG CCGGATGGAA
    64501 CTTACCGGAA GAACTTGCGC CGATAGTCCA GAAATAGTCG GGAACGATAC AGTCGAAGTA
    64561 ATAGCGCATG AATGAGCGCA AATCCTCGGA CTGAATGAAC TCGATTTCGT GGTCAAAAAA
    64621 CTGGCTCTTA TTCATAGATG CCTCCGTGCT GTTGGTGGGT TCCAGCTCCC TCAGATTGTT
    64681 TATAGTATAG CGCATTTCGG GACAAAATGC AATAGTCAAT TTATACAAAC TTTCGCCGGA
    64741 AAAATTGTTG AAAATGTGTA TTGACAAAAA TGCCGGGCGC CACATTCGTG AGCGCTCGAC
    64801 CCATTATACC ACAGTCAGAG GGCGTTGTCA ATAGTCAAAT TAAATAAAAA AATTGCTCTC
    64861 AATCGAGAGC AATTTGGTAA GTTCGACGAA TGGTAATTTC AACAGATTTC GGCTTCACAG
    64921 GACACGCAAA TCTGTCATTT CTCACAAACA CGCCGTATCC CTTTTTCTGC CAGTTCTCAC
    64981 GATTTTTGTC CTCGTATCGC AAAGTGTTAT ACTTGGAGAG CGGTAGCGAA AAATCGTAAA
    65041 TAAATTCAGA ATTGCGCGGT AAACGGTGAA CGGCGGTTTT GCGGTAGTTC CTCGTGTGTT
    65101 CCTGTTGTCT GCGCTTTAAG TCGTTAGTCG TGCCTATTTT CAGAATGTAG ACACCATTTT
    65161 CATCATAATA GTGTCCAACA TACAAAAATT CCTTGTTTTT CACACTTTTT TCCTCGATTT
    65221 CCGGGGAAAA TGGGGGATTT CTCCCCCATT TTCTCAACTT TTCGGCTTGC GCTTCTGCAC
    65281 AAGCGTCAGT TCATAGGAAT TTTCACCAAC TGAAAACGCA ATCTGTCTCT CTTTGTTGGT
    65341 AATTTCCACA TTTTCACAGG CATTTTCGCT GTTTTCGGTC AAAAATGTTG CCAATTCAGC
    65401 GATAATAGCC GCTTTCGTGG GATTTGCCTT GCGCTCTCTC GTGGTGAATT TGTATGCGGT
    65461 GGGGGTCTTG CGTGTGCCAG TCTTGGCGAA TTTTTGAGCG ATTTTGAGCT GTTCTTTCGA
    65521 CAGGTCAAAA TCCTGTTTCT TGCCCTTGTC GATTTCTCGG TCAGAGTTCC ACACGGCTTC
    65581 CGCTTCATCG GCAGTCCAGC CCATTTTCGC CATAGCGTTT TTCAGCCATT CGGTTTTGGA
    65641 AATGTCAGCC ATAAAACACC GCCTTTTCAG ATTTTAGGGG AGAGAGGGGG AGAGGTTATC
    65701 TCCCCCTCTT GTCTCACTTG GCGGTGAAAT ACGCCTTGCG CTTATCCTCG ATACGCTCTG
    65761 CCAGACCGTC AATGACCATC TGACGCACCA GAGAGGAAAC CTTCTGATTG GACGCATCGG
    65821 CGATAGCGGG GACAGACTTC ATCAGAGCGG AGACGGTGTA CTTCTCGCCC TTGTGGGCGT
    65881 CCAGGAACGC CTTGATGTCA GCCTTGATAC CCTCGTTTGC CAGCTGGGTG GCGGTGGGCT
    65941 TCTTGTCCAC GGTGTTCTTG CGGTCGAGCA GTTCCAGCTC GTGGTTCAGG AAGCCCGCCA
    66001 CATCAGCACC GGAAACCTTG ACAGTGGCAT CGCCCTTGGG AATGTCATAA GTGGCGTCCA
    66061 TATCCACCTT GGACAGAATG GCGGTGAAGT AGTCGCGCTT GGTCAGGCGC ACAGAGGAAG
    66121 TAGTGTTAGT CATAGTATCA ACCCTTTCTG CGTTTTTAGG TGTCGCCCAC CATATTGTTG
    66181 TTTCCCTCTT GGAACATCTA TATTCTAACA CATATCCGAA GCCTTGTCAA GACTTTTTTT
    66241 CGGATTTGTG GAATTTTTTT AAGGTACACG CCCCGCCGGA AGGTCTTACC CTCTCCCTTG
    66301 GAACAATTAT ATATTACCAC ACCCTTGGGC AAATTACAAT AGTCAATACT CACAAAAAAT
    66361 GGGATTTTCA ACATCTAAAA TTTGTGCAAA AAAACACTTG ACAAAATTTG TGCCGCGTGG
    66421 TATAATGGAA ATTTCGGGCG CCACGTTCGT GAGCGCCCGA CCCATTATAC CACATTTGAG
    66481 CGCATTTGTC AATAGGCAAA ATACACAAAA ATAAACCAGC GTAGTTGGCT ACTACGCTGG
    66541 TTCCCCTGTT GATGTTCGCC AGCCGTCCGG ACAGCCAGCC CACTTCTACA CAGCAGACCC
    66601 AAAACCGGGG CGCAAAGCCC ATTATGGAGG GGTCTTTCTC GGCACGCGGT GAATGTGGTT
    66661 AGAACTTCGT ACCCAGTCCC AATTTCTAAC GAGAGGTTCA AGATGGCGGT TGAGAAGAAA
    66721 TTATTGAGTG GGACAAACAC TCTATTAAAC TCCATCTTGG CTGGGGCATA AATATAATCA
    66781 ATCATTAAAC TATCTAATCA AACAATGATT GACTACTAAG GTGGTCGATA CAATCGCCAT
    66841 TTCATTTTTC TCACCTCACA ATGTTAGTAT AGCACAGGCG GAGCGGTTTG TCAAGAGTTT
    66901 TTTTCAAAAT TCTAACTCGT CCTGAACGCC ATAGCCAGAG AAATCGAGGA TAACAGGAGA
    66961 AATGCCAATG TATCCAATGT TTGAGCCGTG GAGGTCGTTT ATGTGATACT TCTTGACGAA
    67021 CTCACAGAGG GCGATAACCT TGCGCTTACC GTAGAGGGAA ACGGCGACTT TTGCCCACAA
    67081 TCCATCGAGG TCGCGCCCAT AGCCATTTTG GTCTGCCTTG CGGAACTGTC GCTCAATCTG
    67141 ATTAACTCGG CAGTCAGGAA CAGTCTTTGC GATACGGACG AGACGCCCTT GCAGTCCGCC
    67201 CTCTGCCCAG CAGATTTTAT GAGCACTGTT AGTAATAATC TGTTGAGCAG TGAACGCAAT
    67261 CGCTTCACCA TCACGAGGGG AGACAATGTA GCCAGCCAAC ATAGTGGCGG GGAAAAAATC
    67321 GGCGAGGTTG GCGTCTACGG CTTTCTGATA CACAGCCACT TCCCGCTCTG CGTCCCGCGT
    67381 CTCCATAGAC CATTTGAGAA CATAGCCCAA TTCAGGGAAC ACCAGACATT CCTTGGTCGC
    67441 ACCGTTGCTG GTGACTATCT TGACATTAGG ATATTCGTTG TGAATAACGC GACACAAATC
    67501 GTCAGCGCAC TTGACCAGTC TCGGCTTTTC AGATACCGCC TGCTGAATGG TCAGGATAAA
    67561 ATCCTGAACT CTCGGAAACT CCATCGTTCA TCGCTCCTTT CAGTATCATC ATTATAACAC
    67621 ATTACAGGAG AATTACAATA GGTAAAATGC ACAAAATTTT GCGGAAAAAA TTTCTGAAAT
    67681 TGTATAATGT GCCGAAAACC GGGTGCCAGG ACCGTAAGCG CCCGGCCGAT TATACCACAC
    67741 GCGCTCTGAT TTGTCAATAG GTAAAAATGC ATAAAAAAAA TGAGGGAGAT TTCTCTCCCT
    67801 CACTTGCGCG GACACGACAG CACAACCTTG TATTTTGTTC CATCAAGCGT GAATAAAAAT
    67861 TCGCGCTCCG CGTTGCTCAT GTTCAGGTCA GTCGCGCCGT ATGTGGTCAG TGTCTCGGTC
    67921 AGCAAGGTGA TAATGCCCTG CTTCGTGAGA TTAGCCTTTC TTTCTCTTGG TGCGAACTTG
    67981 TATGCGGTCG GCTGGCGTCC TACTCCACGC GCTTTCTTGC TTGCCTTTTC CTGTTCCTCG
    68041 GTCAGCGGAA ACGGATTGCC GCCCTTGTCG ATAATAGCAT CTTGGACAAT AATATCCTTG
    68101 GCTTCGGCTT CGGTGCAATC CAGCTTTCGC ATAAGGTCGG CAATACGCTC ATTCATGCGC
    68161 TTACTCCTTT CGGGGATAGG GTGGGGATTT CTCCCCACCC TTGGGCGGTT TACTCGCTCA
    68221 CCTTGCGGAA GAACGCCTTG CGCTTATCCT CCACGCGCTC CACCTGCTTG TCCAGCACCA
    68281 TCTGCCGAAC GAGGGAGGAC AGCTTCTGAT TGCTCATGTC CTTGCAGACG GGGAACTCTT
    68341 TGAGCATCTC GCTGATGGAA TACAGGCGGT CGCGCTCCAT AGCGGACAGG ACAGTGGTCT
    68401 TGATGACCTC ATTCTCCTGC TGGGTCTTGG TGGGCTTCTT GTCCACGGTG TTCTTGCGGT
    68461 CGAGCAGGTC GATTTCGTGG GTGATGAACT CCACCAGCTT GGGGTCAGCC TTAACCTCGG
    68521 ACAGTTTCAG CAGGGCGGTG AAATTGTCGC GCTTGGTGGG CTTGCGGGTG GTGGTGTTAG
    68581 TGTTAGCCAT AGTATCAATT CCTTTCTCCA TTTGGTTTTG AGGGCTTTGC CCTCCTGACA
    68641 TTATCTATTA TAACAGCTTG CGCTGGGATT GTCAAGAGTT TTTTTCAAAA TTCTTGATTT
    68701 TTTTTGATAG TGCCAACAGG GGAACGCTCC ACAAGTATTC ACAACGACTT ACTGCCCCGA
    68761 CCTGACGGAT AAAGTCTTGC CGTGTTATTG CGTCGCAGTC CGGTTAGAGG TTCCGGTCTG
    68821 TCCCTTGCTC ACATCATGCT CATTTTCCGT TCAACGTATG GCCTTACCGC GCTGGTGTAG
    68881 GGCCTACTTC CTTTACTTTC GCACGGTTCG CGACCCGCGG ATTTCTTGGG TGGGGCTGTT
    68941 CCCCTCTTGA CATTATCAAT TATAACACAG GTGCTGGGGA TTGTCAAGAG GTTTTTTGAA
    69001 ATTTTTTCAA ATTTCTGAAA CCTGTCTACA TAGGTGACAC ATTAGACGCA TCTGCCGTGC
    69061 CATTCCCCTC TTGACATTAT CCATTATAGC ACAGGTGCTT GGGATTGTCA AGAGGGAAAA
    69121 TGCGGGTCAG TTACCGAGTT ATCACACCCG CCAGCGTGGC TCTTGCGAGG CGACTTGCTG
    69181 TTCCCTCTTG ACATTATGTA GTATAACACA GGTAGGCATG GATTACAATA GGTAAACTAT
    69241 ACAAGTTTCG GGAAAAATAA ATAAAAAAAT TTGTGCAAAA AAACTCTTGA CAAAATTGCT
    69301 GACGGGGTGT ATAATGGTGA ATTCCGGCCG AGACGCGCGA AATCGGCCGG CCATTATACC
    69361 ACACCCAGGC GCATTTGTCA ATAGGTAAAA ATGCATAAAA AATGAGGGGA AAATCCCCTC
    69421 ATTTTTTTAG TCTATCTGAC AAGCGAGAAA TGCGTCCCGC TTTTCGTTCA GGTTTGCGAT
    69481 TTCGCCCGCC AGCGCGTCAG CCCTCATAGC CAACAGACGC CCATAGCCCT TGCGCCAGTT
    69541 CAGCATACCA GCGGGATTGA CCGTGTAAAT AAGCTTCTCC TTTTCCACGG TCTTGGTGTC
    69601 CTTGCGCTCA ACGCGGAAGT CCTGACCATT CAGAGCCAGC AGAGCGGACT GTGCCACTTC
    69661 CGGCAAACGC ATCCAGTTGT ACTCGGTCAT CAGGGCGTTG CCATTCTTGT CAATCATCCA
    69721 GCTTTCCGCG TCCCACGGGT CGAGCTTGAT TTCCTTGGTG GTCTGTTCGG TGCGTACCAC
    69781 CTTAATGATA CCCTCGTCCC GCAGGAACGA CAGGGAATTG TAGGTGTACC GCCGGTAGTC
    69841 GTGCTTTGCT TTGGAGAAGT CCTCGGAAGT GAACTCCTTG TTTCCGAACA GGTCTACCAG
    69901 CCATTTGTAG GTCTTGACCG TGCGGTTGAA ATTTCTGAGG TTAGCATAGC GAGCTTTCAT
    69961 AGTTTTTTCT CCTTTTCTAT TGGTGGGGCT TACCATCGTT TCCCCTACCT TGAATTTGTA
    70021 ATGTTATTAT AGCATGGAAT GGGGGCGTTG TCAACCCCCA TTCCAAACTT TTTTTACGGG
    70081 GTGTCGTGCT TGCGGTATTC AGTCAGGTCA GGGTCGCCAA TCCATTCGGA AAAATCAACC
    70141 CAATAGTCGA ACACATGGAG AATTTCGATT TCATCAGGTT CAAACACCCC GCCACAACAG
    70201 GCGCAGATTA CAAAACCGTT TTCAAGCTGA ATACCAGCTT GAACACCATC GGAATGGTCG
    70261 CCCTTAAAAA GCACTTGCTT AATAGGCATT TCGCTTACCT CCTTGTCTTA GTATAGCCAT
    70321 TATACCACAT GAGAAAGGGG CTGTCAAGCC CCAATCTCAA AACTTGGGAA AACATTTTAC
    70381 CTCAAAGGGC GCGTCCCATG CGTGGACATT CTTGGTGTAT CGCTTGTGCA TCTTCTGACA
    70441 GGCAAGGAAA ATTTCCATTT CCTGCATAGC GTCAGACAGG GCGGTGTGTT CTTCCTCAAA
    70501 GTCAGGATTG CCGTGGAGAT AACCATACAC CGCTTCGACA GAGGTTGCAC AGGTCTTGCC
    70561 ATTCTTGGAA CGCTTGCCAT GTTCTCGGCA GTATTCCGCG TAGGATTTCT TGTGGGTGAT
    70621 AGTTTCCAGT GCCATGAGAT ACAGGTCGAT GAACTCGAAA GTGTCCAGCA GGTCGCGGAA
    70681 ACAGGTCTTG CAGAAGTCAA AACCGGAATT GTACGCCATC ACATAGCGAA CGCCGTAATG
    70741 GTCGCACAGG TTTTTGATTA CCTCATAGGC TTCGCGCTCC GTGGCGATAG CGGAGATTTC
    70801 GCCAGCTTTG AGCCGTTCGG CATACTTGGG AAAATTCTTC TTGGCATAGC CATCGGTGGC
    70861 GATTTCGTCA TAATGCTCCA TCACCAGCAG GGAAGTGGTG GCAAGGATTT CGCCCTTGCG
    70921 GTCGTGGATA ATCGCGCCCA CATTATACAT TCCCGTGGGG TGAGCCGCGC CGCCTACCGT
    70981 TTCAGTGTCC AGCGTGCAGT AGATATTTTT CATTGTTCAT TCTCCTTTTC TCTTGGTTGG
    71041 GCTTACCATC GTGTCCCATA CCTTAATTAC ATTACATATT ATAGCAAATA GGGGCGAGAT
    71101 TGTCAACCCC TATTTGCTAT TTTTTTTTAC AGGTTTCGCA GGATTTCCAT AAGCAGGTCG
    71161 GCATTATATG CCATATTGTG GGTGTTTGCC GTCCACTCGT TGAGATTGCG CTGTTCATCA
    71221 TCGAACAGAA TAGACGCGGG GCAGGTGGCG CAGGTGGATT TGGGGACGCC ATAGGGGACA
    71281 ATATGGATTT CGTCCCACTG AACGCTGGGG AGATGCTTTG CCAGCCAGTC GCGCTTGACC
    71341 TCGGCAACCT CGGCATTGAA CTTATCCGTT CCGCTCTTGG ACAGCCAGCT GATGATGCCG
    71401 ATATTGTAGC CCCGCGCCTG TAAGCGGTTC AGATAGCGGG CGAGGGTGGA GAGGTTCACA
    71461 AGGGGCTTTG CCACACGATA TGGTGTGCTG TCCTGTGCTT CGAGGCACTC CAACCAGTTG
    71521 GGGACGCCGT AAAAATCAAT CACCGTCCCA TCGAGATCGA GGTAAATAGT CATACTTTTT
    71581 GTCTCCTTCG TTTTATTGTA TTTACATTAT AACGCCTATT CTCCTATTTG TCAAGAGTTA
    71641 TTTTACAAAT TCCCAAAATA ATTTTTCACC CGTATCAGGG TCTACTCCCG CGCTTTTACG
    71701 CTCTCCTTTC AAACATTTAC TAATGTTGCT TTGTGGAACG CCATAGTATC GAGCCGCCGC
    71761 TGATTGAGAC TCAAATACAC GATTAGTAGT TAAACAAATT ACTGCTTTAC TATTAGCAAT
    71821 ACTTCCAGCC TTTCGCCATT CATTTACTTG TGCTTGGTGC TCTTCTGGAT GTTCTTGTTG
    71881 CCATTTTTCT TTTGCCTGAT TTAATCTTAT TACTTGTTGT TTAACGAGTT CAGGATTTTC
    71941 TTTTAATCGC TTATGACTTG CTTCTAACAT TGGCTTAATA CATTTTTCTT TGTATTCTTC
    72001 TGGATGAGTA TCACACCATT TCCGCAAATG TTCCCCATTT CGTTTATACA TGGCTTGCGC
    72061 TTCTTCTGGA TGTTGTTCCA GCCATCTTTG ACAACTGCGC CAGCCGTCTC CACCTGTGCC
    72121 ACCTTCCGCA TTATTATAAA AATTATCATC ATTTACTGCG TTGTATAATT GGATGTATTC
    72181 TCGTTCTTTT GCGTCGGCTT CTTCTCTTGT TTCACAAAAA CACAAAACAC TTTTAGTAAA
    72241 ATTCTCCTTG CCATACTTGC TAATTGCTTT TAGTATAGTT GTTCCACTAC CTAAATAGTT
    72301 ATCGTCTGGG CGTCCTTTGT GCTATCCAAT GTATTGTTTG CCGTTAATTT TATTTGTTGT
    72361 TATGTAAACG TAATAGTCCA TTTTTAGACC ATCCTTCCAT CTATGTCATT GATATTATTA
    72421 TACAAAAAAT TTTTAGAATT GTCAAATTTT CGTTGGTTAT TTCGCACAAA CTTTCGGGAT
    72481 GCGCACTTGG TCAAATTTGT TCAATTTACC TATTGACAAA ATTGCTGGCA GGGTGTATAA
    72541 TGGAAATTTC GAGCGCCAGG GCCGTGGGCG CTCGGCCGAG TATAGCACAA ATAGGGGCGT
    72601 TTGTCAATAG GTAAAATGAA CAAAAAAAAT CTCCCAAATT TGGGAGATTT TTCAATTATT
    72661 ACTTCTTGAC AGTGATGCTG AAAATAGAGC GTAGGAGTGC GATAATGAGC CAAATGACCA
    72721 ACGCCAGTTT CCACGAAAAC ACGATGGCGA TAGAGCCGAT GGACGCGATG CCAATCATAG
    72781 GGAGAAGCCA GCAGAGAAGC CAGACCAGCC CAGCAGTAAA CAGGAACGAA ATGCCAAGGG
    72841 CAATAACCAT TATCAGAATA GTAATCATTT TATTCACCTC TCTTAAATAC GATGGTTTTG
    72901 TGTGTGGTAA AGGTTGCTCC ACGAACAAGC GGGTCATTTG CCAGGTCATT TGCGATGAAC
    72961 GACAGAGTTT CGTTTTCGTC CTTGAACCAC TCGCTATTAG TGAAGCGTTC GCCCCAAGTG
    73021 GTTATGCCCC ACCACTCAAC ATTGTAGTAC ACATCTTTGA TTTCCATTGT CGCGCCCTCC
    73081 TTAGTAGATT TGTTCGCCGT TATGGTAGCG TTCGTATCTC GCTTCAAGGA AGTCGAGAAT
    73141 GAACTCGAAG TCGTCCGCGT CCGCGGGGTC TACGAACGTC TTTTCAAGGA TTTCGCCAGT
    73201 GTGGTCATTG AAAACTTTAA TCATTTCCAT TTTGTTGTCC TCCCTTATTT GATGATACCA
    73261 TTCTAACACA GAGGGGCTGA TTTGTCAACC TCTATTTTAC AGATTTTTGC TTTCTGCTAC
    73321 GAAATATTTT GCGCCATACT GCGCCACAAT GTCCTTGACC TTTTTGCTCT CGGCTTGCGT
    73381 GGCACAATAG AAATTGAATA ACGTGTGTTT GTTGCTAATC TCAATGTATG AGTGGGGAAT
    73441 GTCTCGCAGG TCAAAATCAA CAGCGGCACG ATACTTTGTG GGGACAGTCA TTTCAATCTT
    73501 CCACAATTTT TCCTTGCGCG CCAACTCCTC CACCCATTTG ACCGCCAGCA CGCCGATGAA
    73561 ATTACAGGCG GCGGTAATGC CCATCTTTGC CAGCGTAGAA ACGCCGTCAA TGTTGGTCAG
    73621 GATAATGACA TAGGAATAGA AGCCATAGGT CAGCGCATTG ATACCAGCGG CTACCCACTT
    73681 ATTGCCTTTA ACAGTCAAAA TGGATTTGAT GGTGGACAGC ACCACATTCA CAGCGGTACA
    73741 GATAATGAAT AGAATAATTG CGTTCATAGT CATCAATCCT CCCCGAACAT AGCTTCCGCC
    73801 AACCAGTACA TAGATGTGCG CAGGTGAGAC TGGATTTCAA ACAAATCATC ACTCAAATTT
    73861 TGAGCGGCTT GCTTGTCCTC GCTGTTGGAC AGGTTTTTCT TTTCTGCGGC GATTTCGATT
    73921 GACAGTTGCT CCAACTCATT AGCAACTTGT TTCAGCTTAG AGGGGATGTT CATAGTATCA
    73981 ATTCCTTTCT TAATTTCTAT TATAATAATA ACACATTTAT TTGAAAATGT CAAGAAAAAT
    74041 TTTTGCCGTA GTTAAATTCT CACAGGATTA GTTTTTTGTT CCGTGTAGTT AGTCAGAACT
    74101 AAACCTGACA AGAGGGGCGT TAATGCCCCT CCGTCAGTTT GTTATACATA CTCCATAAGG
    74161 TATCACAGGA ATTGTTTGTG TTTTCAGCCA TCCATACAAT TTGTTCATCA GTCGGCAGGT
    74221 ATTTATCATC TTGAAAACCA AACCATCTAT CACAGGATTG GTATGCCTTA TACTCGTCCT
    74281 CTGTCAGCTT GCCACGCAAC CGCCAATCCC AGCGGATAGA ACTTATCAGA GTATACGCGC
    74341 ATGCGCCCGC GATAGTCAGG GTCAGAATGG CGACAGCCGC ATACAGCACG AATGTGGATT
    74401 TGAACATACC ATACACCAGC AGGATAAAAC CACACAGAAT GAGGAAATTG CGCGCCCATT
    74461 TTTTGAGCGT CAGTTTCTGA AAATCAGACA TTGTTCTTAC TCCTTTCAGT TTAGTCTGTC
    74521 AAACAGATTC CACAGCGTTT CAGTGGAAAT GGACGTTTCA TCCATCATTT CGCGGATTTG
    74581 CTCCTCGGTG GATAGGTATT TTTCATTTCG CCAGAGAATA GAGCGGATAA TCGCCCACGC
    74641 GCACCCGCCT ACGGCGATTA GTGCCAATAC AATATTAAAC ACTTTCTCTA CTCCTTAACA
    74701 TATTGTCAGT AAATTCATTA GAGAACTTCT CGGCAAAATC ATCATCATAG GCGCGATTGG
    74761 CGATTACCTC CATAACCGTC TCAATGCCGG ACATAAAGTA GGGATTGCCA TTGATGGCGT
    74821 CATACCGCCC GTGGAACATA GGGCATTCAC GCAGGTCTGC GAAAACCGCC TGATACGCTT
    74881 GCTTTAAATC CATAATACAT ACCTCCTTGT TTCAGTATAG CCATTGTACT ACATTACGGG
    74941 ATAGAAGTCA ATCGTCAAAA TGCACAAAAT TGCGGCGAAA AATTTGTGAA GTATACCTAT
    75001 TGACAAAAAT GCCGGGCGCC ACATTCGTGA GCGCGCGGCC GAAAATGTCA AGTGGAAAAT
    75061 TATACAAAAA TTGGGCTGGA TTTTTGTTCA TCCAGCCCAA ATGATTTTTA TTCCTTTCCA
    75121 AAAATAAAAT CCGGTTTGAA AATGTAGAGG AATGCTACGG CGTAATGAAA AATCGGAATG
    75181 ATTGAGCCGG TGATAACGGT CAACCAGTTA GAGAACGGAC TGCGCTTGCT TTCACCCCGG
    75241 TTCTTGAATA CTTCTTGCGC CTGTTCCTTG TTTTTCTTCA TAGTCGAAAT GATGCTTGCG
    75301 ATACCCAGCC AGTAGAGAAC AATACCAATG ATGTAAATAA TGAGAATGAT TTTCATAAGT
    75361 GTATCTCCTT TTTATTTGAT TTACTTTCCC GATTTCGGAA CGAAGCCACG GCAATACTGG
    75421 CTTGCCCACG TCCAGTCTTT CATTCTCTTG GTGCATCGGC TCTCACACTG AGAGTTCAGC
    75481 ACCTTACCGC AGTTATAGCC CCAGTATTGA CAGTGATAAC AGCAGACATT GCGGATTTCT
    75541 AAATTGTAGC GGTTCGCCAG TTCCTCTCGA ATTTCAAATG CGGTCATTGT TTTTACCTCC
    75601 TTGTTTCATT GTCTACATTA TACCATACCT ACTGGTTGTT GTCAATAAAA AAATGTGGAA
    75661 TTTCTCCCAC ATTTTTTTTA TTTACCGATT TCCACTTTTT CAGTGGGGGC AAGCATTTGA
    75721 AGCACATTAG CCGTAAGCGC GACATCTACT CTGTCATAGG TATTCCCGCA AGTATCGCCC
    75781 ACATAGTCGC AGTCATTATC GGCGATAACG TCATACAATT CATTCAGAAT GTCATAGGCG
    75841 TCGCGCAGGG TTTTCCGCTC TTTCTCTGTC ATTTTGACAT AAATGGGGGC TTTAATAACT
    75901 TCCATTTTGT TTTCCTCCCT CAATTACTAA TTTCCAGTTT TTCAGCAGGT GCGAATACTC
    75961 GGCAGATTTC AGCGGCTTGG CTGAGGTCAA ACCGCCCATA GCCATCACCA GTCAACGGAT
    76021 TGCCCACATA CTCGCAGTCA TTCTCTTCGG CGGCGTTTAC AAGGTCATTC AGAATGACAT
    76081 AAACCTCATG GAGTGAATTG CGCTCTTCAT CACTCAACTT GACATAGATA GGGGACTCAA
    76141 TAAATTCCAT TTTGGTATTC TCCTTTCTTT TGGTATTATC TATTATAGCA GAAATGGGGC
    76201 TTGTTGTCAA GCCCCAATTT TCTACTTTAC CACATAAAAT TCAGGGTGGC GTTCCTCATT
    76261 CTTGCGGATG CGCTTGACCA ACTGCTGGGG TAGACGGTTC TTGCCAGCAC TCTTGTATAT
    76321 AGCGACAGCC CGTTCAAAGG TTGCGGGGTA TGCGGTGATG ATGAAATTCT CATATAAGTC
    76381 CAGCACGAGG ATAATACCAG TTGAGAGCAA ACGCAGGCGG GCGGTTTGGC GTTGGTCGAT
    76441 GACCTCAATC ATCACGCGGT CAGAATATCC GAGGTATTCC TGTAAGAGGG CGAGCCGGTT
    76501 AGCCCGCTCC TCTGTCAGAT GGTTCGACAT AGTGTAGTTT TCCATATTAC CACCCCATAT
    76561 TGAACACGAA GCGCACCAGA CCGATACAGG CAACGCCATA TAGGATAGAG CCAACGAGGA
    76621 AGTGCCAGTC GTGCGTCTGA CGATAGACCA TATAGCCGCC GACACACTGA ACGCCAGCGA
    76681 AGCCAGCGAG GGCGAGGATT GCGAGGATTG CGATAGTAGC CATTTGAATG ACCTCCTTTA
    76741 ATTGATGGTA TAAGTATAGC ACACCTACTG GGCGTTGTCA ACCGTCAAAT TGCACAAATT
    76801 TCGGGATAAA AAATTGTTGA AAAAAACAAA CACAAAATGC TTGACAAATT GGCTGGGCTG
    76861 TGGTATAATG GAATTTCCGC GCATCAGGGC CGTAGACGCG CGGCCAAAAT TATACCATAA
    76921 AAATGCTATT TTGTCAATAG TCAAAATACA CAAAAAAAAT GAGCCAAATT TTGGCTCATT
    76981 TCAAAATCTT AAATTCAACC AGTTCGCCGT CTACCATCTT GTGCCAGTAC AGTTTGCCAT
    77041 TGTAGCGGAT AGCGCGCAAG CGGTAGTCGT GTCTGTCCCA CGTGGTATAC ATTTCATCAA
    77101 CCACATACTC GCCGTAGCGG ATAGCGGCGG CTATAAAAGT TTTGCTGTAA TTCATTTGTC
    77161 GCACCTCACA TCCCGCGGAC TGCGCCGCAC TCGCTCATAC CATTTTCATC AAAGCGAGCG
    77221 ATAGGTTCAC CGTTCATCTC GCGGAGTTCA GCCCACGCTT CACCAAAGCC GCCATCAGCC
    77281 AGCATCAGCC GCACCAGTTC ACACGCTATT TCAAACTTAT TCCACGCGGC TTCATCACCG
    77341 CTCACGCGCA CGACCTCGAC ATTATTGACT ACTACACTGT ATTCCATCTT GAATACCTCC
    77401 CTCATTTGAT AATACAATTA TAGCACGCTT ATTTGTGTTT GTCAATAGAA AAAATAAAAA
    77461 AAAATCCAGG TCAAGCCTGG ATTTTTTCAA CGGTGATGAT ATTGGAATTG TCCCAGGGGT
    77521 AAGACACGGA AAACTGCTCA TATAGGCCAT ATATAAACCG CGTCCAGCCG TTGGTACAGA
    77581 ACTGTCTACG CCATTCCCGC TCCAAAGGGC GCAACTCCCA CAGGATATAC AGCTGTTCCT
    77641 CGATAAGGTC GCAGAGACTG GTATCAACAT CCCACTGGAT GGTAGCAGTC TCGCTATGCT
    77701 GTGCCTCGCT GTCGATGAAC CGAACCTTGT ACTCACGCGT CATAATGATG ACCTCCTCTG
    77761 TTTTATGTAT ACAGTATAGC ACAGGGGCGC GTAAATGTCA ATAGTCAAAA TGCACAAATT
    77821 TCGGGATTTG GAATGTATGA TTTTTGTTTG ATTTGCCTAT TGATAAAATT GCTGGGACAT
    77881 GGTATAATGG TAAATTTCGC GCGCCAGGAC CGTGGGCGCG CGACCGAGTA TAACACAAAT
    77941 GGGGCAGAAT GTCAATAGGC AAAATCACCA AAATTTTCAA CCGAATTATG GGCATAATGC
    78001 CATATAAAAA AAACAAGGGC TTTCGCCCTT GTCTTAGTAG CCCCGCCTTT CCAGTCTTTC
    78061 CAGCCTATCG GCGAGGGAAC GCGCCAGCAG AACTTTTTTC CATTTCATCA GCTCGGCTTT
    78121 GTTGCCCTCG GTGTTCGCCC AGATGCCCCA GGTGATGCCC TCGTTGATGA TTTCCGCTTT
    78181 CTTCATACCC ATCAGGTTTT CGAGATACTG TTCAAAATTT GTCATAGCGT TTAGCTCCTC
    78241 TCTTTTGATG GTTTAATTAT AGCACCTATT TCGGGATTTG TCAATACCTT TTTCAAAATT
    78301 TTTTCAAAAA ATAATAGGGC TTTCGCCCTA TTATTTTAGC AGTAGGCAAG CGTCATAGTC
    78361 GCCCATTTCA GCACGGAAAT TTGATTACAC GCTTTGCCGA TTTCCATAGC TTCACGCTTT
    78421 GTCGCCACGC GCTTGCTTTT GTCGATGTAA TACACGCCCT CACTGAACCA CACGCCACAG
    78481 TTGCCGCCGT AGTCTCTCAC CGCGTCAATG GCTTCTTGTG CGGTCTTACA CTCGATGCCC
    78541 TCAGTGGCAA CCTGCCAACC GGATTTGTAG TTTACCTTTT TGCCCAGTTT GAGCGTCAGC
    78601 CCGTCATTGT TGCCCAACTT GCGGATAGAA CGAATGTTAA TCATAGTGTG TATCTCCTTT
    78661 GTTGTTTTGT TGTATTCATT ATAACACGCT TATTTCATTT TGTCTATTGG CAGACTATAC
    78721 AAATCGGGAT AGCGAATTTT GTGCGAAATT TTCGCATTTT TCTCTTGACA ACTGGTGGAC
    78781 TGCTGTGGTA TAATATTTCG GAGCGCCACG TGCCTAATGA GCGCGACGAT GCTCGTTAAA
    78841 ATTTTAACAA TCCAACAGTA AAAAAATAGG ACGCTTACTC AGCGTCCCAG GTCAGGATTT
    78901 CCTCTGCGGT CAAGCCGTAA GGAGCGATTG CCCTTGCCAG TCTCTGTTCA GCGTCAGCGG
    78961 AGAAATTCGA CTGATAGTAG TAGTCCATCA GATTACAAAT GCCAGCCCAG TCATCAGCGG
    79021 GGATTTCGTC GATGATGTTC TCGATTTCAT AGATGTTCTT CATTTTGCGT ACCTCATTTC
    79081 TTAATTTCTG TATTTATTAT AACACGCTTA TTTGTGTTTG TCAATAGTTT TTTCAAAAAA
    79141 AAATAGGGCT TGCGCCCTAT TTTTTTACTT GATTTTCAGA ATTTCCTTGC CCAGCTTGCC
    79201 GGACTTGAAT ACGCGGCGAA CGCTCACAAT GTTGGCTTTC CGCAAAAACC CTATTGCGAT
    79261 GTTGTGGGCT TCGTTACCCG TACGGGCGAT GATGGAAAGG GTCTGCCCCT CGGCGTTGAT
    79321 ACAGATGTAG GTATTAGCGA TAGTGCGTGT CATTGTCATT TCCTCCTTAA TACATTTCCT
    79381 CGGACTTGTC AAGATAGAAA TGGTCAATCT TGGTCATGTC CAGCAGTTCG TACTTTTCCA
    79441 CACCCTCGGC AAGCATAGCG TTCAGTTTGT CCACCAGCTT TGTGCCATTG TCCTTGTTTG
    79501 CCTGAACGAA CAGGAAATCG GAACAGGTTT TCTCCCACTG TGTCCCTCTG TTGTAGACAA
    79561 CAGGCTCTTT GGTGGTGTAG CAGACTCCAT AGATGTTAGA CATTGTATCG TCCTCCTTTG
    79621 TTTTACTGTA ATCATTGTAG CACACTTGGG GTAATTTGTC AAGAGGTTTT TTCAAAAATA
    79681 ACCTATTTAT TTTCAGGACA GAGATTGTGA TTATTTTAAC AATCGGATTT GCGATTTTTT
    79741 TCTTTAACAC TTTAATGTGG TGAAGTCTGG GGCGTTGCGA CCGTGTTCGG CATCCAACAG
    79801 TGAATGTGAA ATTTTTAACA ATTAAACAGC AACTTCACCA CATCCACACA TTGTGAAATT
    79861 TTTAACAATC TTGCTCGGAC AGCGAATGTA TCAACTGTGC CGTGCGTGTC CTCCTTGCTA
    79921 CCTGTGCAAG CGCACTCTTT ACTCTCTTGC TCTTGGCTCT CACATTGTTA AATTTTTAAC
    79981 AATCTTGCTC ACCCCTCTGT GAGAGCTGTG TGTTGCGGGA TGCGCGCTGT TCAGCGCCTG
    80041 CGCCGCTGTA TTGTTTGGCA ATTGTGCGAG GGCTTATTCT TGGGCGATTA GGGCCGTTAA
    80101 CGGCGTTGAT TCCAAAAGAG AAATAGAATA CTTACATTAG ATTTGTGGTG CGCGGTTCCC
    80161 GGTGAGCCGA CCGGTGGGAA GCGCGTTCCA TTCTCTTATT GTCGGCCTAC TCTCTCTCCC
    80221 TACCTACTAC CCATAGCCAC CCATACCCTA CCATACCATA CTACTATACT ACATTGTTAA
    80281 TACATTAACA ATGTATCTAT CATTGTGTTG TGTTGTGTGT TGTTCTCTTT GTCTGTTGGT
    80341 CGCTCGCTCG TTGGCTCGCT CTGCCTTGTC CACTGTGCCG TGCGTGTCCT TGTCCTCTCT
    80401 TGGTTGAGTG ATTGTTAAAA ATTTAACAAT CTCGCTACAT CGTTAATCTT TTAACAATCT
    80461 TGCTACATTG TTAAATTTTT AACAATCTTA GGGCAACAAA AAACCTCCCT CAATGAGGGA
    80521 GGCAGATGAG GCACATCAAG ATGCCAGTAC CAGCGATGAC AGCAACCGCG GTGATGAAGC
    80581 GCACGACTTT GTAGATGATA GACATAGACT ATTCCTCCTT GATTGATGAT ACTATTATAC
    80641 CAGATTTCAG GATGCGTGTC TATTGGCAGA ATACACAAAT TTGTGAGAGA TTTTTTGTGG
    80701 AGTTTGTATT TATTGCGAAT GAGGACCGCG ACAGCCATTC GCGGTCCTGT GAGTTGAGGG
    80761 GCTGTATTGG GGATGGTCTA GCCTTTCCGC GTGCGCCAAG CCCAAGAAGG CCTCGATAGT
    80821 GTTCAGATTT TTTCTCAGAT AAAAACCGAC CGGGGGGGGT GGGTTTCGGG AAAAAATTTT
    80881 TTTTGATTTT TATTTTTTTG TTTGGCTGGT ACAAACTCTC ACCAAAACTT TTTTCAATTC
    80941 AGATAACGGT AGAACTTTTT TCAATTTGGA TAACGGTAGA ACTTTTTTAA TTATTTTTTA
    81001 ATTTTATTCC TACCAAAAAA CCAAATAGGA AAAAATAAAA TTAATCCTAT TAATGCTAAT
    81061 GCTTCAAGAA TCATTTTTTA TTCTCCTTCT TAGGACGACC ACGTTTAGGG TTTTCACCCC
    81121 ATACAATTTG ATGAACTGCT TTAGTAGCAT AATAATTAGC TTTTTTCTGC ATCTTAGCGG
    81181 CAAGTGCATT ACCAAAACTT TTATACTTAG GCATAATTAT ATTACTCCAT TAATAGCATC
    81241 AGTTAGTTTT TGAGGAATTT CAATTCCTAA ATCATCTAAT ACTTCTTTAG CGCGTAAATA
    81301 CTCTATTCTA CTACCATATC GTTTACTCAC TCGCACTCCA ACATAAATTT CACCATTGTA
    81361 TTCAATAGTA TAAAATTCCA TACGGTCGCC AGGAGCAATA CCATATTTTT GTCTTAAATT
    81421 TTTAGGAAAA ACAAGACGGC CTAAACTATC AACCTAATGA ATAGAACCTT CATTATGAAC
    81481 TATTGCTTGG CCTTCTCGCA TTACAATATC AAAATAATTT TTTCCATCTT CCATAAAATC
    81541 ACTTCTCCTC CATTACATGG CATTTTTCTC CAGAAGACTT AATGATATGC CAAATATATT
    81601 CACCATCATT AATAACTCCT AAATACTTGT CATTATTATT TACATATTTA TCCAATTCCC
    81661 AACCTGTACC AACAGCATTA ATCTGGAAAT ATTTTTCAGG TGCCTTTTCA TCATAAACTG
    81721 CCCATACGCA TGGATTATTA TTTACATCCA ATCCAGTAGA TACAATATCA GTTAAATGGT
    81781 CCATAATATG AGTTGACCCT GGAGTTTCAA TTAAATATTT ATAAATCTTC ATATTACTCC
    81841 TCTTTTAACA CTTCTGCCCA AACGCGCACA TCTCTATCTT CCGCGTTAAT AACTTGATTT
    81901 TTATTATATA CAAAAATAGG ACAATGTAGT GGATAACAAT TTATTTTAGT ATCAATATTA
    81961 TCCACATAAA TAATCATATT ATTTTTAATA TAGGGCCAAT AATCTTGACC TTCACCCAAT
    82021 AGGATACAAG TATATCCTGC TTCAGTTAAT TGTTCAAGAT TAATATATTG ATTAAATGAT
    82081 ACACCCATAA ATAGAATAGT AGTGCCTCGT TTAAAATTTT TCAAAACATA TTTAATCTAT
    82141 TTTTTAGTCA TCACCATTCC ATCCTTCCGG TAAAAATATA TCTAAAATTC TTTGTAATAA
    82201 ATCGCTTGCG GCGAATATTG GACCGCCGAT AAAAAATATT AAACAAACAA TTAATTTATT
    82261 TTCACCGGCG CTTTGAATTG CATCAATATA TTCAAACATT ACTAATGCTG AAATGATTAT
    82321 CCAAAAGATA ACAATTACAT AGGCTCCCAA AAATATTCAC CATCCTTATA TTTATTTACT
    82381 CGAACATTAC GGATTAGCAT TCTTATAGAG CTGTCTTTCT CTAATTGATT TGCGTATCCA
    82441 GGCGGTGGTG GGCTCTTGGA CAAAACTGAA TAAGCGATTA TATTAGAATT TTCATAATTA
    82501 GAGAAGTCTG TGATTTTTGC GAATTCCTTC GCATTAAATT GAAGATGTAA TAGTAAACAA
    82561 CAAGGGAAAC TTTCTTCAAT ATTATTTGCA TCTTCATAAT AATCTGCTAT TAAATTATAT
    82621 TTTTGTTCAA TAGTTTCAGG GTCTAGAAGT TTAACTACTC CCTTTGTAAA CAATATATTA
    82681 TATATAATAG ATAATATTAA TAATATACTT AATATAACAA TAGCAATTAC CATAAACTTC
    82741 TCCTTTTATT TTTTATTATA ATAATAATAC AAAAAATTTT TTTTATTGTC AAATTTTTTC
    82801 CAATTAATAG TATCGTTTAA AAATTTTTTA AATGCATTTA TTAAAATTTG ACACCTGGAA
    82861 AAATTTTTTG TATAATGAAG ACGTAAAAAA ATCTGGAGGT AATGATGATA AAATTAGATT
    82921 ATTCCTTACA AACTCCAGAA GAAAGAAATG AATTAGTCAA GAAAATATTA GAGGAAACCC
    82981 CAGACCCCTC TCCTCGATAT TTAGAAATAT TAGGGGACTA TATCATTCTT TGTATGGAGA
    83041 AACAAGAGAA GAAGGAGCGT AAACTATTAA CTGATAATCG TATGGCAACA GTTAATAAAC
    83101 GTGAAACATC TTTTGAAGGT CTTGTTTCCC AATTTGAGAA TGGCGAAGAT GGAATTTATA
    83161 ATTTAATTAC TGAAAATAAA AATACAATAT TTTAGCCTAA AATTACAATT ACTAAAAAAG
    83221 ATATAGAAGA AATACCTCAT TTAAAATAGT TGAGAGACGC CATTACTACT TGGGAAGCCA
    83281 AATTACGAGT TAGTGAAGGA CGCGAAGCAT TTATAATTAA ACGTGCTATT ATTGAAATGC
    83341 GTAAAGATTA GTATGTTATT AAAAATGCGG TTCGTCGTCC AATTGTTATG ACTAAAATTA
    83401 CTCGTTCAAG AAATTTTATT CCATTAGAGG ACACAACTTG CATTTTTGAT GATGATGGTT
    83461 ATCCAATCCC GGATGGCATT TCACTATTAG ATCCTAGAGT ATGTTCTGCA ATTTTATGTA
    83521 ATTATTCTCG TTTAAAACAA GATAGTTGGG GAGATTTTGA AAGAGATTTA TGGTATATTA
    83581 TGGAAGATTT TGATAATTTA TGTACCATCG CTCTTAAAGA TTATCCACTA TATGACAGAA
    83641 TAGTTGAATA TAAAATTGAT GGATTATAGA ATATAGACAT CCAAAAGAGA ATCCAAGAGG
    83701 AATTTAATAT TACCCATAGT TTAGAATATA TTTCTAGTTT ATGGCGCAAT AAAATTCCTA
    83761 AATTAATCGC TTCAGCGGCT GAAGACCAAT ACCTATATGA TTACTATTTA CATAAAGCAA
    83821 AAGGTAAATA TAAAAAATGT AGTCGCTGTG GGCAAATTAA ATTAGCACAT AATAAATATT
    83881 TTAGCAAAAA TAAAACTAGT AAAGATGGTT ATTATAGTAT TTGTAAAAAA TGCCGCAATG
    83941 CCAAAAACAA GGGCAAACAG TTATAATTTT GAGATGCCTG TTATTGGATA GATATAAGGA
    84001 GGAAAATTAT GGCTGTAGAT AATAGTAATA AAGTATATTA TTGCGAACGA TGTAATAGAA
    84061 CTATGGGCGC TGACCAATTC TATACATCTA ATAATTTAGA AAAATATCCA AATGATGGAA
    84121 AACTCCCTCA ATGTAAAAAA TGCATCACAA TGCTTGTAGA TAACTGGAAT CCAGAAACTT
    84181 ATATGTGGAT TTTACAAGAG ATTGATGTAC CATACGTTCC TGATGAGTGG AGTAAATTAA
    84241 TGATGAAATA TGGACAAGAT AAATCTAAAT TAACTGGTAT GAGTATTTTA GGTAGATATT
    84301 TGTCCAAAAT GAAACTTAAA CAATATAAAG ATTATAGATG GAAAGATTCT GAGTTTTTAT
    84361 AGGAAGTGGC TAATAATAAA TTAGAGCAAA CTATGAAACG ACAAGGCTAT GATGCCTAGC
    84421 AAATAGCAAC TGCTATTGCT AAATCTACCG TCGCCATTCC AGAAGAAGAA TTAAAACCTT
    84481 ATACTCCTGA ATTACCAGAG CGTTTTAGAG ATGGTGATAA TTATTTTGAC CAATAGAATG
    84541 GTATTGAACA TGACCCAGCA GATGACCTCG ATTTAACAGA AGAAGATATT CTATATCTTC
    84601 GTATGAAATG GGGTAAAGCT TATAAACCAG AAGAATGGGT TAAATTAGAG CAACTCTATG
    84661 AAGAAATGAT GAGTTCTTAT GATATTCGTG GCGCTGGTCA TATTGATACA TTAAAGTTAA
    84721 TTTGTAAAAC ATCCTTGAAG GCGAACTAGC TAATCGATAT TGGTGATATC GAAGGTTTCC
    84781 AAAAGATGAG CAAGGTTTAT GATAGTCTAA TGAAATCAGG TAATTTCACC GCCGCTCAAA
    84841 ACAAGGCTGA TACAGGAGAA GCATTTGATT CTATCGGAGA ATTAGTGGCT ATGTGTGAAA
    84901 CTGAAGGATT TATTCCTCGG TATTACACAG AAGGTCCAAA AGATAAAGTT GATGAAACTC
    84961 TACAAGATTT AAAGAATTAT ACACATACAT TGGTCACCGA AGAAATGAAT CTAGGTAATC
    85021 TCATTGAAGG TGCTATCAAG AAAATGCAAG AAGAAGAAAA TAAAGAAGAA GACCAAGATA
    85081 TTGAAGAAGA TTTAACGATG GAAGAGATTG ACCATCTCAA AGATGAAGAT TTAATTGAAT
    85141 ATAATGATTT CCTTGAAGAA GAGTCTGAAA TAGATGCTTA GACTTTGAGG AATTTAGAAG
    85201 GATAATATGG CTTTATAGGA TTTACTTGAT TTATCTTAGA AGCGTAAAAA GATTGGAATT
    85261 TCAGAGGACC GTCTTCGTGC AATTATACCA GAAGCAAGAT AGTACATAGC CTTTTGGAGA
    85321 GAATATCCAG ATATGTTTAT CGACTTTATG GCAGGACCCG ATGGCGGCCC TCAACATTTT
    85381 AAACTCTATT TTTATTAGAG AATTTTTTTG CGCGCTGCGA TGCGTCATAA ATATATTTAT
    85441 GCAGTATTTC CTCGTGCTTA TTCAAAATCT TTTTTATCAA TGATGGTCTT AATGTGTCGT
    85501 GCGATTTTAT ATCCCAGATG TAAATTATTT ATTACTTCTG GTGGTAAAGA ACAAGCGGCT
    85561 GGAATTGTAA AAGAAAAAGT CCAAGAAATT TGTACTCTTA TTCCTGCATT TTAGAAAGAA
    85621 ATAGATTGGC GCCGTGGCTA GACACTTGAA GGAAAAGATT ATGTTAAATA TGTATTTAAA
    85681 AATGGTTCAT ATTTTGACAA TATTGCCGCG AGAGAGTCTT CTCGTGGTAA ACGTCGCCAT
    85741 GGTGGTTTAA TCGAAGAGTG TGTTGGTGTT GATGGTGATA TTCTATCACA AGTTATTATC
    85801 CCTACAATGA ATATTTCTCG TATGTGTATG GATGGTACTA CTCAACCTGA TGAAACTCTT
    85861 AATAAATCTC AAATTTATAT TACTACTGCT GGGTATAAAA ATACATTCCC TTATGATAAA
    85921 TTAATTCAAT TATTAGTTTG GGAAATTGTT AAACCTTAGC AATCCATTAT TATGGGTGGT
    85981 ACTTATCGTA TTCCTGTTTT AATGAAATTA TTGGATGCGA ATTTTATTAA AGACCTAAAA
    86041 ATGGACGGAA CATTCAATGA AAGTTCATTT GACCGAGAAT ATGAAAGTAA ATGGTCTGGT
    86101 ACTGTAGAAG ATGCGTTTTT TAATGCTGAA ATATTTGATA GAAATAGAAT ATTAAATTAG
    86161 CCTGAATATG AAGCATCTGG GCGTAATTCA AAATTAGCAT CTTATGTACT TGCGGTCGAC
    86221 GTTGGCCGTA AAGGATGTGA TTCAGTTATT TGTGTATTTA AAGTGACCCC ACAATCACAA
    86281 GGTGGTTCAA TTAAAAGTTT AGTAAACTTA TATACATTGT CTGATGAGCA TTTTGAAGAC
    86341 CAAACTATTA AATTAAAAAA ATTATATTAT AAATATAATG CTGATAGAAT TGTAATTGAT
    86401 GGTAATGGTT TAGGAATTGG TTTAATTGAT TATATGGTTA AAACATAGAT TGACCCTGAA
    86461 ACCAACGAAA TCTTCCCTGA TTTTGGCGTT GTTAATGATG ATGATTTATT TTACAAGAAA
    86521 TATAAAACAT CTAATACCGT ATTAGATGCT ATGTATATTA TAAAAGCTAA TGCGCCACTT
    86581 AATACAGAAG CTCACGCTAT TGCTAAATCA CAACTCGCTT CTGGAAAAGT AAAATTTTTA
    86641 ATTGATGAGC GCGTAGCAAA AAATAAACTT CTTGCTAAAA AGAAAGGTCA AACTATGACT
    86701 CCAGAATAGA GGGCAGAAGA ATTAAAACCA TTTACTTTAA CTTCCATATT AAAAGAAGAA
    86761 ATGATGAATT TGCGTGAAGA AACTGAAGGA GTAAATATTA TCCTGAAGCA AGCAAATAAA
    86821 AGTATCCGAA AAGATAAATT TTCTGCTTTT GAATATGGAC TATATTATTT AAAATTAGAA
    86881 GAAGATAAAA AGAAGAAACG TAAAAAGTTT AATGCTAAAG ATTGGTGTTT CTTAAACTAA
    86941 GGAGGTAATT ATGAGAGCGT CTAGAGGCGA AATTAAAATT GAAGAAATTT TGCGGCAAGC
    87001 TGAATTACCG TTCAAGATGG AATATATTTT TCCAGATTTA AAAGCACCAA GCGGTAGACC
    87061 ATTACGTTTC GATTTTGTTG TTTTTGATGA TGATGGTAGA ATTGATTTTA TTATTGAGTA
    87121 TTAGGGTAAA TAGCATTATG AGCCTAGTGC GAAATTTGGC GGTAAAAAAG GTTTATATCA
    87181 ACAACAGTAT AATGATAATC AGAAACGACG TTTTTGTGCT TTACATGATT TTAAATTAAT
    87241 AGAGATTCCT TATACAGATG AAAATCTTAT TACATATGAT TATATAATGA AATTAGCTGG
    87301 ATATTAAGGA GGTGGAATTT TGGATACTAA AGAATTATCA CGTTAGGAAA TCATCCACTC
    87361 CAAAGGATTT AATATCAGCA ATGGAACAAG TGATTATCGA ACTGCTGATC CAACAGAATA
    87421 TCGTAAGATA AAAGTTGGGG TTCAAACATT AGATGATGCT GTATTAGATT TAGGGTCATT
    87481 TGCTCGATTA TATCCTAATC GTCGTGGTCC ATGTCGCATG GTCACTAAAA ATGATGTATT
    87541 ACGAGCTATG ATAAATCGTG ATATTGTTGA AATGCGTAGA ATTTCTAATT TATTTTATGA
    87601 TATTAGTGGC ATTTATGAGC GAGTATGTAA TTATTTTGCT TATTTGTATA GATATGATTG
    87661 GTATGTCGCT CCAGAAATTT TAGATGATAC AGTAAAAGAT GAAAAAGTTT TAAAAGATTT
    87721 TTCAAAGTTA TTAAATTACT TAGATAATAC TTATATTAAA AAAATCTGCG GTGATATTGC
    87781 TCAAAGTATT ATGAAAAATG GTTGTTATTA TGGATATATA GTGCAATCTG CAAATAGTTT
    87841 AATGTTACAA GAATTGCCTG CTAGTTATTG CCGTTCTAGA TACTTTGTGG CTGGTATGCC
    87901 AGCAATTGAG TTTGATATGC GGTTTTTTGA TTAGTTCCCA GATCCTAATT ATCGTATGCG
    87961 CGTATTAAAA TTATTCCCTG AAGAATTTTA GCGTGGATAT GTTTTATATA AGAAAGGAAA
    88021 ATTACTTCCT GATATTAAGG GAGATTATAG TGGAAGCTGG TATTTACTAT CCCCAGAATT
    88081 AAGTGTGAAA TTTAATTTTA ATGGTAGCGA TACCCCACCA TTTATTAATT CTATTCCTGC
    88141 TCTTATGGAT TTAGATGCTG CTCAAGATTT AGACCGCAGA AAACAAATGT AGAAGTTGTT
    88201 AAAAATTATT GTTCAAAAAC TTCCAATGGA TAAAAATGGT GATTTAATAT TTGATATTGA
    88261 TGAATCTCGT GACATACACA ATAATGCTGT TGCTATGTTA TCAAGAGCTA TTGGCGTTGA
    88321 TGTTTTAACA ACATTTACTG ATGTTCAATC TATTGATTTA TCAGATAAAA ATACTACAAC
    88381 TACTACAGAT GATTTAGCAA AAGTTGAACG TACTGTTTAT AATAATTTAG GTATTTCTCA
    88441 AAATCTATTC AATACTGATG GTAATTTATC ATTAGAGAAG TCTATCCTTA ATGATGAGTC
    88501 AACTGTTAGA AACTTGTTGT TGCAATTTAA CATTTTTTTT GATAGAATAG TAAAGATGAA
    88561 GGTTGCGAAC AATAAGAAAT ATAGTTTTAA ATTTTATATG CTTGAAACTA CACAATATAA
    88621 TTATAAAGAA ATGTCAAAAT TATATAAAGA GCAAACGCAA CTTGGTTATT CTAAGATGTT
    88681 ACCTCAAATT GCTCTTGGTC ATTCTTAGAG TTTCATTTTA AATACTGCGG TATTTGAAAA
    88741 TGATGTGTTG AAACTAACTG AAATTATGAT CCCACCATTA ATGTCTTCTA CTATGAGCAG
    88801 TCAAGATGTT TTGGGTAATA AAGGTTCAAA CAATTAGAAT AAAACACAAA ATAATTCAGG
    88861 AAGTAGTAAT CAATAGACTA CTACAAAACA GACTACTGAA ACAAAATAGT CTGGGCGACC
    88921 TGAAAAGGCT GATGATTAGA AAAGTGAAAA AACCATAAAA AATAAAGAGT CAATGAATTA
    88981 AGGAGGTAAA TCATGAAGCA TCAAAGTATT AAACTTGAAA CGCCTTGTGA ATTTATTAAT
    89041 GTAACTCCTA TTAATCCTTT GATTTCTAAA TGCCAAATTA AAGTTTGCTA CGTTGGGGAT
    89101 GAACCAAATC GCAATCGAAG CATTATTTCT AAAGAAATTG CAAGGGAGAT GGCTAACAGT
    89161 CTCCCTGGCA GTCCTATTGT TGGTTTTTAC AATGAATCTA ATGGAGATTT TGAGGAACAC
    89221 AATAGAATTA TTGACATTTC AAATGGTAAA TTTGAAATGA AAGACACTAC TAGACCTTAT
    89281 GGTTTTGTAG ATTTAGGTGC CAAGGTTTGG TTTTAGAAAT TTTTAGATGA TGGCGTTAAT
    89341 GAACATGAAT ATCTTATGAC TGAAGGATAT TTATGGACCG GCCAATATCC AGAATGTAAG
    89401 CGCATTGTTG AGTAGGGTAA TAATCATTCT ATGGAACTCG ATGAAGGCAC TTTAGATGGA
    89461 ACTTGGACGA AAGATAATAA TGGAAAGCCG TAGTTTTTCA TTATTAATGA AGCAATTATT
    89521 TCTAAACTTT GTATTTTAGG AGAAGAGTGT GAACCTTGCT TCGAAGGCTC CTCTATTACA
    89581 AAGTTTTCTC TTTCATTTGA TGATAGTTTT AAAAATGAAC TATATTCAAT GATGAATGAA
    89641 CTAAAAGAAT TATTAAAAGA AGGAGGAGCA AAAGTGTTTA ATAGATACGC CGTGGAAATC
    89701 GGAGATTCTC TATGGAGTGC TTTATGGGAG TATGTAAATA AAGCTTTCCC TGATGGCTCT
    89761 AACAATTATT GCTCTAAGTA TCGTATTGAT GGTGTTTTTG AAGATAATAG TCAAAAATTT
    89821 GCTATTCTTC AAGACCGCGG AGATATGAAA TATTATCGTT TAAACTTTTC TTTAAATGAT
    89881 TCTGATGGTC TTGTTCCTGG TGAAGGTTTA ATTGAAGTGA CTAAATCTTA TAATCCAGCA
    89941 GCAGAACCTC AATTTGCTTT AGAAGCGGTT GAAGCTTATG AAACCGAATT TAAGAAAAAG
    90001 CAAGAAGAAG AAGAAGAAAA TAAAAAGGCA AACGATGATA AGGGCGATAA TTCTGACGAC
    90061 CCTGAGAAGA AAAAAGATGA TAATTCTTCT AAAAATAATG GTCAAAAGTC AGAAAATGAA
    90121 GATGATGATC CTTCAAAAGA TGATAAGGAT GACAAGAAAA AGAAAAAGTA TTCCTTGGAT
    90181 GAAATTGAAG AATATGTTAA TTTAAAGGCA CAGTATGAAG AGTTGCAAAA TAAATTTAGT
    90241 TTATTAGAGG CTGAAAATAA GACTCTAAGT GAGACTAATA CTTCTTTGAT TGAGTTCAAA
    90301 AATAGTATTG AGCGTAAGGA TAAAGAAGCT ATGATTCAAT CATTCTATAT GTTGTCTGAT
    90361 GATGATAAGA AAGATGTTAT TGATAATATT GACAAGTATT CTGTTGATGA TATTGAAGCA
    90421 AAACTTTCTG TTATTTGCGT TCGCAACAAG GTTAATTTTA ATCTTGATGA TGATAATAAT
    90481 GATAAAGGCC CAACTACCTA TAATTTAAGC AATTTAGATA ATGACAGTGA TGCTGGAATG
    90541 CCAGCTTGGG TCAAGGCTGT TCTAGAATCA GCCAATAAAA ACTAATAAGG AGGACATACT
    90601 TAAATGTTTA AGGATTTTTT AAATTCTCAT TTAGGCGTTG GTAAGAATCC ACCTAAGTCA
    90661 CAGGCTAAGT ATGTTGAGTT TGGTTATGGT CAGGTTGAGC CAAATCACCT GTCTGCACAA
    90721 AGAACCGCTC AAATTTATGC TCAGTTGCCT GCTAACAAGG ATATTAATAT TCTTGAAAAC
    90781 GGTCAGTTTG TTAAGTACGA TTACGCCGCT AATGATAATG GCATTGGTGA AGTGAATTTT
    90841 ACTGGCAAGG GCGAGTGGAT GCTAGTTTAC AATGAGATTA AGTTATATCG TGATCATCCT
    90901 GATGGAACTA AGCAGTGGGA TTGCGAATTT GCTATGCTAA AGGACGATTA TCAGGCTCGT
    90961 ATTTATTCTC CATATGATTG GGAGCATACT GAGGTTGAGT ATGGTGGACG TTTCTGGAAT
    91021 GGTGTTGATG AAACTGGTGC TGACCATAAG GTGCTTGAGC ACACTGTTTC TTTAGACTAG
    91081 GGCCTAAAGA CCGTTACTAT TGCTGGCGAA GTTTATGATG TTAAGGACAA TAAGTTTACT
    91141 TATAATGGTG TAGAGTATGA GATTGATCCT AAGACCAATC AAACTAAGAC TCCTGTACCT
    91201 GTAAAGTATG CTTATGATAA GGTTCTAACT GATGTCGCTG ATATTTACGA AGAGCTAACT
    91261 TGGACTAATG ATCCATATAA GAAGCTTGGT GTATATCATG AGAAGCGCAT GACTCCAGGT
    91321 ACCGCAATGG TTCCTCGTGT CTTTAAGACT AATGTTGGTG ATCATTACAC TACTAATATG
    91381 ATTAATGAAG ATAGTGTTTC TGTTGGTGAC ATTCTAGCTC CTGATGCCAA GGGTATTTTA
    91441 GCTAAGGATG AGAGCCAGGA TATGAAGTGG CAGGTTGTTA AGGTATATAC TATGCCTGAT
    91501 GGACAACGTG GCGCTAAGAT TCTACGTATT GCGTAAGAAA GGAGAGAAGA ATAATGTTAG
    91561 ATAGAAACAA TTTAGTTGCT TTAATGAAGA CTGTTGCTAA GGCTGATCCT TCTTCTCCTG
    91621 TGGCTTACAG TTATAATGGT CAGAACCTTT CTTATGAGGC TCTGAATGAT ACTCTACGTA
    91681 ATGAGATGAA TGAGCTGGCT GGTACCAATG CTCTATATCG TGAAAATAAA AATCTGATTT
    91741 TCTCAATGAT TGAGGAAACT TTGGATGAAG TTCTTCCTAA GAAGGTTTCT CAGTCTTATG
    91801 AGCAGTTTGC TGAAGTTAAG CAGTTTGCTC AGGGTGATAA GCCCATTTTC CGTCGTCCTC
    91861 TAAATACACG CGCACGTGCT AAGCAGTTCG TAACTCGTGT TGGACTGGCT GGTATTTATG
    91921 AAGTCTTCAA GCTGGGACCT GCTGAGAACG AGAGCTTTGA GGTTCGTACC TCTGCTATCG
    91981 GTGGAGCTGC TCAAATTGGC TTCGAAGAGT TCTTAGATGG TCGTGTTGAC TTCGCTGAAG
    92041 TTACCAAGAT TATTATGGAT GGTATGGATG AACTGATTTA CAAGGAAGTT GCTTTAGCTT
    92101 TGAAGTCTTC TATCAATCAG CTACCTCCTG CTAACCGTGT TGCTGCAGCA GGTTTCGATG
    92161 AGGGTGCTAT GGATCGTTTG ATTACCATCG CTTCTGCTTA TGGTACTCCT ACTATTTATT
    92221 GTACTTATGA ATTTGCTGTT CGTATGATTC CTAATGAAGC TTGGCGTTAT ACTGAAGCTA
    92281 TGAAGACTGA GCTGTGGAAT ACTGGTCGTT TGGCTTCTTA TAAGGGAACC AAGGTTGTTA
    92341 TTCTAGAGCA GGGCTTCGAG GATGAAAGTA ATACCCGTAA GGTTATTGAT CCTGGTTATG
    92401 CTTGGATTAT TCCTACTGGT GTTGATGGCA AGCCTGTAAA GATTGCTTTC GAGGGTGGCA
    92461 CTATTGTTGA TGAATTCAGC AATTATGATC GTTCTCGTGA GATTCAGGTT TATAAGAAGG
    92521 TCGGCGTTGG TTGTATGTTG GCTAACAACA TTTGCTCTTA TGTTGATACT TCATTAATGG
    92581 GTCAGATGTA TACTTGGAAC TATGATGGTG TAACTGGTAA GGTTGCTACC TATGATGGAC
    92641 GTCTAAGTGG ACAAATTTGA TTTAAACCTT AATATAGATT TCATTTAAGG GGAGAAGGGA
    92701 TTTACTCCCT CTCCCCTTAT TTTTTTTAGA GAAAAAGGAG ATAATAAAAT GATTCGTTCT
    92761 GAAGATATGT TTAATGTAAA AAATAGAAGT ACTAGTGTTG TTGTATATAG AATTCCTGAG
    92821 AGTAATTTGA GACGCGAGTG GGCGCCCGGT GAGGTAAAGC GCATTCCATT TGGGGAACTA
    92881 GAAAAATTGA CTTATCAACC TGGTGGACGT GAATTAATTG CTAATTTCTT ACAGATTATG
    92941 GAAAATGAAG TTACTGACGA TTTAAATGTT CATCGTGAGC CTGAATATAA TATGTCAGAA
    93001 GAGCAAGTCC GTGATTTAAT TCTTAACGGT TCTATTGACG CATTTTTAGA TGCTCTTGAT
    93061 TTTGCTCCTA TTGGAGTTAT TGATTTAATT AAAACTATGT CTGTTCAATT GCCTATCACT
    93121 GATATGGCTA AACGTGAAGC TTTAAAGGCT AAGACTGGTT TTGATGTAGA TAAGGCTATC
    93181 GAAAATGATC GCGCTAGTAA AGAAGATGAT AAAAAGGAAA CTATTGCAGA TAAGCCAGCT
    93241 GAAAGACGTG TTACAGAATC TGCTCCAGCA GGACGTCGTA CTTCTGGAAA TGCTTATAAA
    93301 GTAGTAAAGC AAACTGAAAC TAAATCTGCT GAATAATAAA TAAATAGGAG GCGTGTCATG
    93361 GGAACTAAAT TCACTGATAT TTATAATCGC TTCCTTGGGA AAATTACTGA TGACCTTTAT
    93421 ATTGAATTAA CTCCAGAAGA TACAATTAAA GATTTACGTG CAATACTTCT AAATATTTTA
    93481 CCTGAATTTG AATTTCCTAG ATTTGATATT TATGACTATA CTATTGATTA GGAAATTAAA
    93541 TATGAAAATG AAATATTAGA AGATGATTTT GTAATTGGTC TTTTGTGGGA AGATGAAAAA
    93601 GATGAAGAAT CAGAAATCCG CCCTCCTCGT GTAATGATAG AACATTCATC TTTTGGAGCT
    93661 GAATTAACAC CGGAGGAAAT TAATATTTTA GCTATATTGA TGATGGTAAA TTGGGTATAG
    93721 CGCCAAGTTA CTTCTATTGA ACACACTCGT ATGAAGTATA GTGGTTCAGA TTTTAAAATG
    93781 ACTTCATAGG CTAATCATTT ACAAAAATTG ATGTCTTTAC TGAGTGAATG TTAGAGACAA
    93841 TCATTTCATA TGCAACGTTT ATATAAACGT CGTAAATTAG TAGAAGGGAA ATACGAATCC
    93901 AATTGGGGCG TATTTCATTA TAAAAATTAT CCTTATGATA ACTAAATATC ATACAGATAT
    93961 TTCCGATGAA GTCATGGAAA AAAATATAGT AAGATTAACT AATCAACTGT GGAAATTAAT
    94021 CCCTATGAGA GAAAATGAAG AAGATTGGGA TAAACAATTA AATACAGTTA TTATTGAAAT
    94081 TGCGGGCTTA AATGAAATTT TTATTTAGGA CCCGCGATTT TTATAGTTGC TTAGTAAATT
    94141 AGAAGGATTA AATGTTTTAA ATGATATTGA ATTCTCAATT TATAGAAAAA CTGTATTTGA
    94201 ATGTATTAGT TTATTATAGG AGATTAGAAA GTAATGCCAA AACGTCCAGA AAGAATGGAA
    94261 AAATTATTAC CTTATGGTTT AAATACTAAT AAAAGTGTAA ATCTTGTAGG GGCTCGTTTA
    94321 GGTGATACAA GTATAAAAAT TCCTTAGCCA GATTCAGTTG ATGGTAGTTT AAATATGGCT
    94381 AAACGATTAA TGAGTGCGGG TGGTTTTGCC CAACAGTAGC GAATGATCAA AGATAAACGA
    94441 CATTCGTTAG ATCAAGCCAC TAAGTATTCT TATTAGGCGG CTTGGGTACG TAAATGTGCA
    94501 GCTACAGAGG TAGAAACTAA ATAGGAAAAA AATATTTTAC CTCCAGTTAG AGCATTAATG
    94561 AATCCTAATA AATTAAAATA GGATTATGAT GATAAAGTTA TTTCGATTGG ATTTGAACAT
    94621 AAATTTAATT GCGGAGATGT ATTTGAATGG TGTAATACTG GAACATATTG GTTAATTTAT
    94681 TTACAAGATT TAGATGAATT AGCTTATTTC CGCGGAGATG TTCGTAGATG TACTTATTAG
    94741 ATTCCATTTA TGATGGATGA TGAATTAAAT GTAGTTTATG TGGCTAGTCG AGGCCCAGTA
    94801 GAAACTAAAA TTGATTATAT TCAAAAACAT ACTACTAGTG TAGATAATCC AAATTATTCT
    94861 TTAAATTTAT TAATTCCTAA AAATGAAAAA ACTTTGAAAT TTTTTAAGCG TTATTAGAAG
    94921 TTTTATATTT GGCCGGAAGA TGGGTCAGTT TATGATACCT GCTGGAGAGT TGAAGCTGTA
    94981 AATAATATTA GCATGACTGG CGTTATTGAA GTAAACGCTG TTGAATATTA TGCTAATGAA
    95041 TTTACTGATG ATCGAGACGC AGGATTAGCT GATGTATTTA AAATACCCGA TCCAATATTA
    95101 AAACGTAAAA TTATAGATGA TAACAAAGAT AATAATAAAA TTTTAAATAT TGTTGGTGAA
    95161 ACCTTTATTA AACCTAAAAA AGAATATGAT TTTAATTTAA ATATTAAAAA TATTCGAGGG
    95221 ACTTGGAAAA TTGAAGGTAA TGATGTTCCT GTTCAAATTA TTAGCGAAGG AACTAATGAT
    95281 AAAGGATTTG CAACAATTAA ACTTAAATGG GATTCTACTT ATAGTGGTTA GTTTGATTTA
    95341 GTTTATGGAA CTAGTCGAAA AACTATAGTA GTAGAATCAT TGTTTTAATG AGTAAAAGGA
    95401 GATTGAAAAC ATGAGAATAG ACGGATATCA TATTCCAAAA TCAAGTTTTC TATCTATGGA
    95461 AAAAGACACT GGGATTATTG TTAATGAAAT ATTAAAAAAT AATCGTTTAA AAAAATTATT
    95521 ATATTATACC ACTAGTGATG CTATGGAAAA ACCTAATCTT ACTGAAGATT AGTCTTTAAG
    95581 TTTACTAGGG ACTAATATTA AAATAGTTCC TAAATTATAT GTTGATGGTT CTGTTTTAAA
    95641 TTATGTATTA ATTAATTTTG ATAATTTTAT TCCCAGTGAA AATCCAGAGT TTAGAGATAA
    95701 CACTATTCAA TTTGATATTG TATGTCATTT TGATCAATGG AATTTAAGAG ATTATGCATT
    95761 GCGCCCATAT AAAATTGCTG GAGAGATTGA TTCAATGTTC AATTTGAAAA AATTGACTGG
    95821 TATTGGTTAT TTAGAATTTG TGGGTGCGAC TTAGATTGTT TTAACCGATG AATTTGCTGG
    95881 GTTATGTTTG ATGTATCGCA CTGTTCATGG TGGCGAAGAT GAAAAATATA TGCCAACTTA
    95941 TCCTGATAAA AATAGCGGCA AAATTAAAGA GGAACAATTT ATTAAAGAAT TCAAGGATTA
    96001 CATTAGTAAA TAATGGATTA CCGCTTAAAT TTAATTTGCG GAACTGATAT GTTGATTCCT
    96061 GAATGTAATT TAGTCGCTCA TCAACCAAGG ATAAAAGAAA TTTCATTTAT TGGGGAATCT
    96121 GATTTTTTTA TTGGAGCATA GACCCTCTGT TTGCATAAAA CAATGTTTAT AGAGGACAAA
    96181 ACTATTCTAG ACAGTATCAA TAATTTTTAG ATATTTATGA CGATAATGTT ATAGGATGAA
    96241 ACAAAGGATA AAAAAGCTAA CATTTTAAAT GTTTTAAATT TATTATTCCC ATCATACAAA
    96301 ATAAATGTGA CGCCGAATTC ATTGTTATTT ATGAAGGAAG GTGTTCCTCC AATTACAGTA
    96361 GATGGAAATA ATTTTGAAGC ATTACAAGAA GTGTTGCGTT TAATCTTTTG TATGCACAAT
    96421 GGCCCGATGG ATTAGTAGGC TTTCAATCCT GCCAACGATA AGGCTCGTGA GATTGCTCAA
    96481 AAGCTAATGC GAGGGAGACA GCGAGTTGCC GCCCAAAACG GTAATTCGAA TGTAAGTGTT
    96541 TTTAGTTAGT ATATGTCAAT CTTGACTATT GGATTGTGTT CAATGTCATT ATAGGATTTG
    96601 ACAAATCTGA CAATGTTCCA ATTATATGAT TTAATGGAGA GATATACGCT ATATACTGCT
    96661 TGGGACCTGG ATGTACGCTA GCGTTTAGCT GGCGGTAAAC CTGAAGGGAC CCCGGATAAT
    96721 TGGATGAAAA ACATTCATTA ATTAAAAATA CAAGGAGGAA ATAACACTAT GAAATTCGGT
    96781 GTCCGCGAAA TTTGTGATGT TGTATTAAAG GCTAAGTCAG CACAGAAAAT CGGTAATAAG
    96841 GTGTTCTATG CTGGTGAACC TGTTATTTAT TTTGACACCC TGAAAACTTC TAGTTTAGAA
    96901 GGTGCTGCTA CCACTGTATA TGCACAAGGT GGTCGTGGTA ACTCTCGTTT GGTAGCATGG
    96961 GAAGGTGAAA GAACTCTGAC CTTCACTATG GAGGATGCTC TAATTTCTCC TGAAGGATTT
    97021 ATGATTCTTT CTGGTGCTGG CCTAATTGCT GCTAATGCCG ATAAGCCAAT CTATCAGCAT
    97081 ATTACTGAGA CTGTTGATGC TAGTGATTCA TTACGTTTCA AGTTTGATGC TACTGGATTT
    97141 AAGTTTGCCG TTTATACTGA GAATAAGCCT TATCTACCTG GTAATGCTGG TGATAACTTT
    97201 GCTTATGTAA TGTTTATGAA GAATGGTGAA ATTACTACTG AGCCTTATAT TCCTGTTCAT
    97261 GAGGGTGATG ATACTGCTAT TGATAGTGAA GCTATGCCTG AGACTGTAAC TGACCTAGAT
    97321 GGTAAAACCT ACTATCGTGT AGCTGTTATG GATCATAAAA TGTATGTTGG TTTAGCTTCT
    97381 TATGAAGATG AGCAGAATAA AGGACATAAA TATGAGAGTG AAAGTGGCGA CCCGGCTTAC
    97441 GATGTAGTCA CTCTACCAAA TCGTCTAAAG TTTGATTCTG TGCTAGTTGA TTATTATACT
    97501 GAGCGCAAGT CTGGTGCTAC TCAGATGGAA ATTACTGCTG ATAAGTTTGG TGGCAACTAT
    97561 TATCTTGAGG CTTCTACTCT ATTCCGTGAT ACTAACGGTG TAGATATGCC TGCTGAATTC
    97621 ATTATTCCTA ACTGCAAGAT TCAGTCTAAC TTCACCTTTA CTATGGCTTC TTCTGGTGAC
    97681 CCAAGTACAT TTACTTTCAC CTTAGACGCA TTCCCTGATT ACACTCGTTT CGATCATAGT
    97741 AAGAAAGTTT TGGCTGCAAT TCAAGTAATT GAATATCTGG ATAATGATGA CTTACATCGT
    97801 CATAGTACAG TTCACCAGAA ATCTCACGAT AGTTATAATT GGTAATTTAA TTAAAAAATT
    97861 TTATGGGGAG AGGATTTATT CCTCTTCCCA TTTTTTTATT TTAGGAGAAA AAGAATGGTT
    97921 AATCAAGAAG GCATAGTTTT TGGAGGATAT TTTTTATATG AAGCAGAATT TAAAAAAATC
    97981 TTTCAAGAAT TTTGGAATAG TGAATTAAAA AATATTTTTA TTGAAAAAAT ATAGATTATA
    98041 ATTAAAAATT ATCTAACTGA AGTAAATGGT AATATATTGG CAGCAAAAAA TCCAAAAGCA
    98101 TTATATAATT CTTGGGAATA GATTAATACT GAAGTATTTG GAAATACTCC AGTTTCTTTA
    98161 TTGGGTATTT TAAAATGGGA TAAAGAATAT CATTATACTT TTGTTAACAA AGAATCTGAT
    98221 TTAATAAATA GCTATACTTC TTAGAAAATA CAAGTTAATA AGACATTAAT GAAAGAATAC
    98281 CGAACAACTT TAAATACAAT ATATTAGAGT GATATTGAAA TGGCATTAGA AAAACATTTT
    98341 GAGGATATGA AAAATTCAAT TAATAAAGTG AAATTAACTA AGGTAGAAGG GCATAATATA
    98401 CATTTAGCTT TAGGTAAATA TTATAAAAAT ACAGAATGGT ATAAACGAGT TCAAGATACA
    98461 CATATGACTA ATAAGAGTTT ATTTGATATA TTTTATAGTG GGAATAAAGT AGCTGCGCAA
    98521 GGATAGATGT ATGATGCTTT TATTAATCAT ATTAGTAGAA AACATGTAGA ATATTTAAGA
    98581 GCTTTAAATA ATTTAGAAAA TCCTATAATA GTTTCTCCAT TCGAGAAATC GGTTTATAAT
    98641 GAAGAGGGGC GTTGGAATTT TATCCAATTA GTTATGGATT CTTTAAATTC GACGGCTTGG
    98701 TATCGTGGAG GCGATGCTAT TGCGGCGGAT AATCGGACTC GTAAAATATT ATTTAATATT
    98761 TAGGTAAAAT CAGGAACAAA AGGACGTAGT TGGGATATTG CTAGTATTTA GTTTTTAACT
    98821 TTTATTAATA CTTTAAATTC TTATTTAAAT AAAACGGGTT AGGACATAGC GACATTTTTA
    98881 TATGAAAATT TAAAAATTAC AATGGCGACA TCTATTGATA GCAAAAAAAT TGATGAAGAT
    98941 TTGGAAAAAG AAATTTTAGA TAATGTAAGA AAAAATTTGA AATTATCTGG GTTGACAATA
    99001 AACTAATTTT TTAGTATAAT ATAAATAAGT GTAAAAGGAG GATTTTTGAA ATGGCAAAAG
    99061 TATCATTTTC AAAGTTAAAT TTAAATAAAA ATACAGAAGT ATCAACATTT GAATGGGGAG
    99121 ATTAGATTAT TGAAGTTAAG GATTACCTTC CTATTGGAGA TAAGTTAAAT CTTATTTCAG
    99181 AGATTATTAA TGATTCTATT GATAAGAATG GTTATTATAA CCCTGCTCGT GTATATCTTC
    99241 ATACTATTTT AAAAATGATT ATGGCATATA CAAATGTAAG TTTCACTGAC AAGCAAAAAG
    99301 AAGATCCAAA GAAATTATAT GATTTAGTAG TAGGCTCTGG TTTTTCTGCT AAGGTGTTTG
    99361 GAGAAATTAA TCCAGGAGAA TATGCACAAA TTAAAAGTTG GGTCGCGGAA ACTATTCATT
    99421 CAATTTATGA GTATAAAAAT TCTGCGGCAG GTATTTTAGA TATTATTTCT ACTGATTATA
    99481 AAGATACAAC ATTTGATATG GAGCAATTAA CTAATGATAT TCAGAATCCT GAAACATTAG
    99541 GATTGTTAAA AGATGTTTTG ACCAAGTTGG GATAATTAAA CTATTTAATT TTTTAAAATT
    99601 AAATAGGAAT AATCAAGTGT ATGGGTGTGA GAAGATTATT TCTCACACCC ATTTTTTTTT
    99661 GTTTATATTA TGAGAGAAAG GAGTCCCGTT TATGGCAAAA CAACTAAATG TCGCATTAGA
    99721 TTTTACTGCG AATACCACAC AAGCAAAATA GCAGATTTAG GAATTACAGC AGTTATTAAC
    99781 TAAAGTAGCA TATAGTACTG ATTTAGGTAT TGATCCCAGT CAAATGAAAG AAGCTTCTGC
    99841 GGCGGCTAAA GAACTAGCTA TTCATTTAAA TGAAGCATAT AATTAGAAAA CTGGTAATTA
    99901 TGATTTAAGT AAATTAAATG CTAGTTTAGC TAAATCAAAA ACTAATGTGA CTGAATTATC
    99961 TACCAGCTTA CTCCAAGCGG GAACAACTGG ACAACAAGCA TTTATAAAAT TAGCTCAATC
   100021 AATAGCAGCT GCTGATTAGC CAATGATTAC ATTAAATGCT CGTTTATAGG ATTTTTTAAC
   100081 TACTGTTAAA AATACAGTTA AATGGCAAAT TTCTTCAAGT ATGATTCATG GTGTAATGGG
   100141 AGCTTTACAA GGAGCTTATC ATTATGCTTA GAATTTAAAT AGTTCATTAA ATGATATTCG
   100201 AATTGTTACT GGTCATAATA TTGACTATAT GGATAAATTT GCTGATAAAG CAAATAAAGC
   100261 AGCAAAGGCA TTAAGCACTT CTACATTAAA TTATACTGAT GCTTCTTTGA TTTACTATCA
   100321 ACAGGGCTTG TCAGACAAAG AAGTAGAAGA TAGAACTGCG GTCACAATTA AAATGGCTAA
   100381 TGCTGCTGGC GAAAGTGCAG ATAAAATATC AGATCAATTA ACTGCTGTCT GGAATAACTT
   100441 CTATGATGGA TCATAGTCAT TGGAATATTA TGCTGATGTT ATGACTGCAT TAGGTGCAGC
   100501 TACTGCATCA AGCACAGATG AAATAGCAGC AGGATTAGAA AAATTTGCAG CTGTGTCTAA
   100561 CACAGTAGGT TTAAGTTATG AATATGCTAC TTCAGCTTTG GCGACTGTAA CTGCTACGAC
   100621 TCGTCAATCT GCTGATGTGG TTGGTACTGC ATTCAAAACA TTATTTGCTC GTATTCAAGA
   100681 TTTAGAGTTA GGTAAAACTC TTGATGATGG TACTACATTA GGCAAATATT CTCAAGCTCT
   100741 TGAAACTGTT GGTGTTTCTA TTAAAACAGC AGACGGTGGG TTGCGAGAGA TGGATGATAT
   100801 TCTTGATGAT TTAGGTGAAA AATGGAATTC ATTTGACGCT GAAGGGAATC CATTAATTTC
   100861 TAAAGATGCT AAAGTGGCAT TAGCTCAAAC TGTTGCTGGT GTTCGTCAAT ATACACAATT
   100921 AATGGCATTA ATGGATAAAT GGGATTTTAT GAAAGAAAAT CTCGAAACTG CTCGTAATGC
   100981 TACTGGAACA TTAACTGAAC AATAGAAAAT TTATGAAGAA TCTTGGGAAG CCGCTAATAA
   101041 GCGTTTACAA GCTTCATTCC AAGCTTTATA CACCGATTTA ATTGATGATA AATTTTTTAT
   101101 TAAATTTACA GATTTTTTAT CTGATATGGT TGATGGCGTT GATTCTTTTA TTGATAAAAT
   101161 TGGTGGAATT AAACCTTTAT TATTAGGATT TTTATCATTA ATTGGTTAGA CATTAAGCTC
   101221 TAAAATTTAG CCGGCTTTAG ATAATGCAAT AAATAATATT CAAATTTTAG TAGGTGGAGC
   101281 AGATAAAGTT TATGCTAAAA TATCTAAAGA AACTTCTGAT AATATCAAAT TATAGTTAGA
   101341 AGCAAGAACT AATTTTACTC CAGCTCAAGA GCAGGAATTA AAAAATTCTT AGGAATTATT
   101401 AGGAGTAAAA AATAAATTAG CAACAGTGTC TGAAAATTTA TCTGTTAGTG AAAAAAGATA
   101461 TTATGAAAAT GAAATTCAAT TTATTGAAAA ACAATAGTAG GAAACAGTAA AATTAATTAA
   101521 ATTACGAGAA CAATTAAATA AAGATACTAA TCCTATTGAT TTAAATGCTC CTAATCAAAT
   101581 CTATGATTAT GGTACTAGTT ATTTACAAAA ATTAAAAGCT AATAAAGATA AAGCTTAGTA
   101641 GTCATATCGT AATAATCCAT CTGAAAGTAA TTAGGCAGAT TTAGTCGCTG CTAGAAATGA
   101701 TTTAGCTTTT TTCTAGAATG ATAAATTAGA TATTCAGGAA TAGGCAGCGT CTCAATTAGC
   101761 ACAAACAGTT GAAAAATTAA CAAATGCTTA TAAAACTTTT ATTGAAATTG GGCATGAAAC
   101821 AAATGAAACT TTATTATCAG GAAATGATTT ATACTCTTTA ACAATTGAAG GACTTAAAAA
   101881 ATTAGGGACT TAGTATACTA AATTAAATGG TGAAATTGAT TTTGAAACGG TTCGAACTTC
   101941 TATTGATATG CTTATTGGTC CAGTAGATGA AGTCACAAAA TCTTCAAAAG ATTTTCAAAA
   102001 TGCTTTAGAA GCTATTGAAA GTGCATTAGA TGGAGGAAAG CCAAAAGAAG TAAGTTAGGC
   102061 TTTTAAACAA TTAGCAGAAG TTCTAAAAAA TACTACTGTT GAAGGAAAAA ATGCGGCTAA
   102121 TGCTTTAGAA CAAATGGGTC GTTCAACAAG TAAATCAATG AAATAGGCTA AAGGTGATAT
   102181 TTAGGCGCAT GGTAAAGCAT TAAAATAGTG GGGATAGGCT ACTAAAGAAG CAAAAGAAGC
   102241 ACAAGAAGGA CTCAATCAAG CAGTTATTAA TTTTAAACCA ATTCATAAAA TACCTTTCAC
   102301 TTAGAGTATA ATATCATTGG CCTCTGCTTG TGGTTCTGCC GCAATGGCAT TACAATCATT
   102361 TAATTCTATG ATGCAAACAT TATCTGATCC TGATATTTCT GGATGGGAAA AATTTACATC
   102421 TGTTTTATTT AGTATTTCTA TGATTGTTCC TGGGGTGTCT AGTGTTTTAC GAGGATTAGG
   102481 TACTGCTAAT GCTTTTTTAC AACAATAGTC CTAGAAACAA TTTCTTACAC TTTCTTTAGA
   102541 AAATGTAGCA ATAGGAGCTA ATACAATAGT ATTAACCCAG AATCAAAAAA AGAAAATAGA
   102601 TAATATATTA GCTAGTAAAA AATTAAATGA TGCTTTTAAA AAGAATGCTA TCCAAGCAGT
   102661 TTTAGCAGCG GGAGGAGTAG TTACTGAAAC TACAGCATTG CAAGCTGAAG CTATTGTAGC
   102721 AGGAAAGGCG ACGGTAACAA CTAATGCTTT TTCTACTGCT CTAAAAGGTC TATGGTTAAA
   102781 TATTGTTCCA GTTTTAGCTA CTATTTGGCC TTTAATTGTA GCTTTAGGGG CTTTGGTAGC
   102841 GGCTTGGGCG ATATATGATA ATGCTACTGG AGCCGCTGCG GAAAATGCTG AATAGAATAA
   102901 TAAAAATTTA GAAGAAACTA AAACAGCGTT AGATGATGTA AATAGTAGAT TAAATACATT
   102961 AAATAGTACT TTATCTGGCT TAAATGATAA GCGTAAAAAT ATTGACAATC TTACTTATGG
   103021 AACTATAGAA TGGCGAGATG CTGTTAATGA ATTAAATGAT GAAGTTGATG ATTTAATTGA
   103081 AAAATATGGT TTAATAAAGG GATAGGATTG GGATATTGAT GCTCAGGGGC GTAAATATAT
   103141 TACAGATACT GGCGCTGAGA CTATGCGGAC TTCAATGGAT GAAGAACGTT CTAATTTATT
   103201 ATCAGCAAAA GCTGCTCAAT AGAAATTTAA AGACAAATAT GAATATGATT AGAATAAAAA
   103261 AGAAATTGTT TCTGATTATA CTAAACGTGG ATAGACTCAT TATGACAATG ATGTAGAATA
   103321 GATTACATCT AAAGATTTGG ATACTATTGT TAATGCTAAA TTACGTAATC CAAGTTTAGA
   103381 AATTAATCCT AATACATTAA AAGATTTAGG ATTAGATCAA AGCGTTATTG ATTTAATTGA
   103441 TAATAATAGT GCTTTACAAG ATGCTATTGA AGCATTAACT ATATAGGCAC AACGAATTGC
   103501 TGATATAGAA ACTAATGATA TGTATAATAA AATGGTTTCT GAAGGCATTT TAGAAGATTT
   103561 AAAAGAAGCC GGAGTTAGTG ATGAATATGC TTCTGATATT GCTTATAAAA TGGCTGAAGA
   103621 TGCAGTCCGT AATTCTAATA CTACAGATTA TACCGACTAG TCTGCTACCG CTTTTAATGT
   103681 TTTAAATAAT TCAAATGAAA ATATTCAAGA GTTTTTAAAA GAGAGAGGAT ATACTTATAA
   103741 AGATAATAAT TTTTGGGGTA ATTTATCTAA ATTATAGAAT GATAAAACTA TTGAAGTATA
   103801 TATAGATGAA GATTAGAAAG AGACTAAAAA TATTTCTGTT TCAGAGTTAC GAGCTTGGCT
   103861 GGAAAATAAA TTAGCATCTG AAGATACTAT AGCTAATGTT GATGATTATG TAGGGATTGA
   103921 AGCTGATAGT AAAACAACTT GGGAAAGCGC TTCTAAAGCG AAAGAAACTT GGGATAAAAA
   103981 TCAATCTACC GTTAATGAAT TTTCAAAGTT AAGAGATTCT GGGGTCCCTC AAATTGAAGG
   104041 ATATGATGAA GAAACATTAA ATAATTCTTA TCAAGCTGCT TTAGAATCTA AAGCATCAGA
   104101 AGTAGGAGAA GTTTTAAAGT AGAACTCTGA AGAATATGCT AAGATGTTTG ATATGACAAA
   104161 AGAGGGCTTT GAAGATTGGA TTAGCGATAG TGATAATATT ATAGAAAATT TTGATTTAAT
   104221 ATAGAAAGCT ATTAATGGAG ACGCTGAAGC AGTTAATGAA TTACGAAAAA AAACTGGTTT
   104281 AAATATTGGA ACTATTGAAG ATATTTAGGA AGCGTGGAAT GATAATAGTA AAGCTTTAGA
   104341 TAAATATGCT GAGAAATTAT CTAAAGGAGT AGAATTAACA GAATCAGAAT ATGATGCATT
   104401 TGGAGATTTT TTAAATGCTA ATTCAGATAG TTTTTCATAG TTGGCAGGAG TAAGTGAAGA
   104461 AACATTTGAT AAAATTTTAG CGAAAGATAA AGATTTTATC AAAAAAGCAG GCCCATTAAT
   104521 TCCTAAAATG ATGCAAGGAA ATAAAGAAGC TTATGCTAAA TTTAGAATTG AAGCTTAGAA
   104581 AAAAATTATG ATTGACGCTG ATACTTCTCC TTATATAGCT AAATTAAGAG AGTGTGGAGA
   104641 ATACAATCAA GATCAAATTG ATACAATGGT AGAACAATTA TCTTCAGCTT TTGATACGTT
   104701 AGCTAATCTT GCCGATTCTA AATAGATCGG TGTTAGGGTT GATGACAGTG AAGCTATTGC
   104761 TGCCTGCCAA CGCATAGTTG ATGCTTTTGG ATGGACAGCA GATGAAGCTG TTAAAGAAAT
   104821 GGGTAAAATG GGTTATAATT TAGAGGTAGA ACCTAGTGAA CCTGTAGAGG AGACTACAAC
   104881 TGTATAGAAT CCTATTTATG AGCATTATGG ACCTGATGGA TGTGTTTTAC CTGTGCCTAT
   104941 TATTACTGGT TATGAAGATA AAGAAATAAC TACTATGGTA GAGCCTCCTC CTACGGTACA
   105001 AGCTATTACA TATGATGGAG CTAAATTTGG AGGAAAAACT GTAGGTGGTA ATAAAAACAG
   105061 TCCAACAAAT AATAATACGA ATGATAATAA TCCTAGTGGA GGCGGTGGTA ATTACACTCC
   105121 TCCTCCTCCA AAAGAGTATA AAGATGAAAT TGAGCGCTAT CATGTAATTA AACAAAAAAT
   105181 TGAAGATTTA CAAGAGGTAA TGGATCATTT AGCTAAAGCT AAAGAAAGAG CATTCGGTAC
   105241 TTCTAAATTA GAATTAATGG ATCAAGAAAT TGAGAAATAT GATGAAATGA TTGATTTATA
   105301 GAATCAATAT CTTGATGAAA TTAATAAATA CTGGGAAGAA GATAAGTCTT TAATCGCATC
   105361 TTATGGGGCT GAGTTTGATG AAACTGGTGT TATTATTAAT TATGATGAAA TTATGAAGCG
   105421 CCAGATTGAC AAATATAATT CATCTATTGG TAAAAATGAA GATGCTGATA AAGCGGCAGA
   105481 AGAGGCTTAT GATGATTTTA TTGAAGCTTT AGAACAATAT GAAGAAACTA ATAATCTGCG
   105541 CCAAGACGAA TTAGAAAAAT TATATGATTT ACAAACTGAA TTAGCTGATG TAATTTTTGA
   105601 AAAAACTCAA TACAAGATTG AAATTAAAAT TGCCGTTAAA GATGATGAGT TGGAATATCT
   105661 TGATTATTTA CTTAGTAAAA TTGAAGATGA CGCCTATTCA GCGGCTGAAG CTATTGCATT
   105721 AATTGGTGAA AAAGCAGAAA ACGCTTTAGA AAAAACCAAA ACTTATTCTG ATGGTTTGCT
   105781 GGAGTTATTA AATAATCATG GTATTAATTC TATTGAAGAA TTGGATAAAT TAACTGTTGA
   105841 TGATTTAAAA GCTAAGAATT TCACTGAAGA TGAAATTGAT CAAATTCGAG AATGGCGTTC
   105901 TAGTATTTTA GAAGCTAATC AAGAATTGCT TGAAATGAGA GCAACTATTC AAGAAAAAGT
   105961 TCTTGATAGT TTTAATCAAT TTAGTGAGGA TATTCAAGAC CAAATTGATT TATTTGAACA
   106021 CTATCAAAAT ATTCTTGAAG GTGTTAAAGA TATTACTTCC CTGTTAGGTG CTCAATTAAA
   106081 TGAACAATCA AAATTAGTAT TGCGTAATTT AAATCGTTCA TTAATGAATA ATAGCATTAA
   106141 TAATCTTGCA GGAGCTAAAT AGCAAGTAGA GGCATTAAAA CAAATGCGTG CTGACGCTCA
   106201 AGAATAGTAT GATAAAGCTG TTGCTAATGA AGATTCAATT GGAATTAAAC GATGGAGTGA
   106261 CACTTTAAAA GAAATTGATA AGCAAGTTCA TGATGCTGAA GAAAATTTCT TAGATACTTG
   106321 GCAAGAGACA TTAGAGAGAG CTCATGATAT CTTTGAAGAA GAAATGGATA ATATCGTCAA
   106381 AGAGTTTGAA GATGGCATAT CTCCTATTTA TGGTTCTATT GAGGCTTTGC AAGATGCTAT
   106441 TACTAGAGCT AATGAATTAA ATGATTAGTA TTTAAGTGAT GCTGACAAGA CTTATGAATT
   106501 AAATAAACTA AGACGCCAAA TTGAAGGCTC TATTGATGAT ACTGACATTA TTCCTCATAA
   106561 ACAAGCATTA AATAAATTAC AAGATGAGTT AAATAAAAAA TTAAAAGATG GCTCTAAAAT
   106621 TAGTGAATAT GATTTAAAGA TTTTACAATC TAAATATGAA TTAGAGCTAG CTAGATAGAA
   106681 ATTGGAAGAC GCCCAAAACT CTAATGAAAC TGTTCGTTTA ACTCGTGACA ATAATGGGAA
   106741 TTGGGGATAT GTATATAGTG CTAATGAAGA TAAAATAGCT GAAGCTGAAC AAGAATATGA
   106801 AGATAAATTA AATGCTTATC AAAAAGCTAA TGAAGAATAT TTGAAAACCT TAGAAAATAA
   106861 TATTATTCAA TTACAATCTG ATTATCAAGA AAAATTAACA GCAATAAAGT TGTCATTCAC
   106921 TCAAGGTGAA ATTTCTCAAG CTGAATATGA AAAGTAGGCG GCTGATTTAG AAAAATATTA
   106981 TGATGAACGT ATGCAGCAAA TTCATTAGTA GTATGAAGAA GTATTTAAAA ACAGTAAAGA
   107041 TGCTAATGAA AAATTTGTAG CATATTATAA AGATAGTTCT GGCGCATTAG TTGAAAATTT
   107101 CAATTAGACT ACTTTAGCAT TAAAAACAGG ATATTCTACA TTAGATGAAA TGTTTAACGC
   107161 ATTCTGGAAA AGCCATGATA ATTATGTAGC TGATTCTAAT AAATTACTTG ATGATTATTT
   107221 AAATAAAATT AAAGAAATTA ATAGTACAGC AGGTATTGAA GGAAGTTTTG CTGATGAAGC
   107281 TTCTGGATGG TCAATCAAAA TTACTGGTGA ATCAAATAAA GCCGTTGCAG ATATGGAAAA
   107341 AATTGTTAAA AATGCAACAG ATTCATTTAA TGATGTTATT AAAGCAGCCA GTGATTGGGA
   107401 ATCTATTTAT GTTTCTAAAA TTGATAGTGC GATTAAGCGT AATGAAGCTT TAGTAAAAAC
   107461 TATGAATGAA ATGGTGGCTG CTTTGTCTGG AATGTAGAGT ATTGATTATA GTAAATATGA
   107521 AAATGCTATT GATTCTCGTT CAACAGCGAC TGCCAATAAT ATAATTAGTA CTCAACATAA
   107581 TTCTGAGAGT TTTAATAAAT CAGCTGGAAT TCCTGATTAT ATTTCTCAAT TCTCTTATTT
   107641 AGATATGTTA GATCAATTAG ATATAAATAA ACAAATTGAA GGTTGGATGA ATAATAATGA
   107701 ATTAAATATT GATACTGCTT TAATGGATAG TTTAGATATT TCTACTATAT TACAAAATAT
   107761 AGGATTAAAT GTTTAGACTA TTGTAAGCTA TTTATCTAAT CTTATTCCTT CTTCTCTTGG
   107821 TGTTGATAGA ATTGCACAAG AATTTATGCA ACAAGTTTCT ATTAATGCTG ATTTCCCGAA
   107881 TGTGACTGAT AGTAATGAAA TTATGGAAGC ATTTGAAATG ATGGAAAATG AAGCAAGTCA
   107941 ATATGCTAGT CGAAAGACTA TTTAATTTAA ATGGCGAGGT AATTAAACCT CGCCATTTTT
   108001 TTATTGGCCA AATATAAATA ATAAAATAAG ATTTTTTCTC AAAATTTATT AGAATATGAG
   108061 AAAAAGGAGA GCGAATTATG TCTAATGAAT TAAATGAAAA AATATTCCGA TCAGTAGACA
   108121 CAATTGTATC TGCTCGATTA TAGAATTTAC CATTTGACTA GACAATAGTT GGAGTAGTAG
   108181 AAAGTGTTCC TGAAAGTATT GAAGGAGCAT AGAAATATAT TGTAAATTAT AAAGGAGCTA
   108241 AATTAACAGT TTTTGTTAAT GAAAAAGATA AATCTTATGC TCTTAATGAA GAAGTTTATG
   108301 TATTAATTCC ACAAGGCGAT TTTTCTGGTA AGAAATTGAT TACTGGACGT GTAATTAGTG
   108361 ATTATGAAGT AATTGGTAAA GATGATTCTA AAACTTTTTA TGCAGCTAAT TAGCTTTTTA
   108421 ATTAGAGTAA AGAGATTGTG TTAATTCCTA GTTCTGAAGG TCGAGAGTCT AGTAAAACTA
   108481 TTATGGGTCC TCAGAGTTAT ATAAGTAATA ATGAATTAGT AGGATATACG ACTTTACGTA
   108541 TTTCTTATAA TTTAATGGCT GATTTATATA ATGGCGCAAA AACTTTAAAT AAAGGTACTT
   108601 ATGGTATCCG TATTATATTA AGTGGAAAAG ATTAGACAAC AAAAGAATTA AAAACATTTA
   108661 CTCGACAGAC CACAACAATA TCCTCTAATA AAGATATGTT ATTTTTAAGT GCATATAAAA
   108721 CAGGAGGTTA TACTTCTCAA TATTTTGATA TAGATGTTAC TAATTTAATT ATTAATGATA
   108781 TCCAAATTGA ATTATGGGAA AATGGCAATT TTTACGATAG TGATAATAAT AAAATTGATA
   108841 GTTCAGATTC TTTTTCAATT GTTTTTAAAA ATATAAATTT ATATTTAGGA TATTATAAAA
   108901 GTAATTTTTC AGATATTACA ACTGATAGTA ATATTGGCGT TTATTTATAT CCAAGAGGTA
   108961 GCAATAGATA TTAGTTCACT CCCTCTCAAG ATGAAGAAAA ACGTAAGGTT ACAATGGGGT
   109021 TTAGAGTTAT AGATATGACT TCAGGGACTT TGGCTACATT TACTGGGGCA GAAATATGGT
   109081 TATATTCTTA TGATAAAGAT GTAACTGAAA ATAGTTCAGT ATTTGGTCAA GGTTGGTGGC
   109141 GTTTAGGTGC AAGAGCAGAT GGCAGCTATG ATGAGATTCC TATTCTTGCG GGTAATACAA
   109201 TTTCTATCTC TCTCCGTTTA GGAGATTAGA TTTTTACTCA ATCATATAGG ATTTATTTTA
   109261 AAGGTAAAAT AGGAACAAGA GAAGTTTTAG GATATTCTTA GTCATGTTCT TATACAAATA
   109321 CATTATATAA TCCAGATATT GGTTTATTAG CTGGTTTAAA TTTATTTACG AATAATAATA
   109381 ATAATACATT TTATATATAT GGACAAGATA ACCAATTATT AGCTCGTTCT GATGGAGAAA
   109441 AAATCCATTA TATTGCGGTA GAATTTAATA GCAAAGATAC TAGTAAGACT ACAACATTGA
   109501 CAAATGGTGT TCGATTACGA TATATGCTAC CTTCTAAAAA AACAATGATT ATTCCAGTGG
   109561 AAAATGGAAA GATAAATAAG CATGATGAGT ATGAGTTTGA GCATATATTA AATACTGATA
   109621 AAAATACTGC TCCTATGTAT GATTATTTAA ATCCTACAAC TAAAATATAT TATATACCTT
   109681 TTAGAATTAA CTCTTTATAC AATCCACTTT TTAGAAATAA TACAATTAAA TGTGAAATTG
   109741 AAATTAATAA TTAGATATAT ACCAGTTCAA TTGAATTATT ATTTGGTAAT AGCGGCTCTT
   109801 CTGGGGCTAA TTGTGTACTT CAATTATCAC TACAAGAAAA AATTAAAGAT TAGTATAAGG
   109861 ATTGTAAAGT TATTTGTCCT ATTTCTCAAG ATAAGGAGTA TCGAATAGTT GCTAATTTAT
   109921 ATGATTATAC TTGGCAAGGA CGTTCTGATA TTGAATTAAC TTATGAATGG TATTATAATT
   109981 CTTTAAATTC TGATAAGATT TCATTAGTGG ATAATATTAT TAAAATTCAT GAAGCATTAA
   110041 CAGAATCTGA TATTAATCTT TTATCAAAAT TAGTGGTTAA AGTAAAAGGA ACTTATAATA
   110101 ATAATAATTT AGAGGGATAT ATTAGTATTC CTACTACATT TAATCCAGAA TATGTTTGTG
   110161 CTGATGGATG CTCTATAATA ACTTATGATA TTACTGGTAA AAAACCGGTA TATGAAAAAA
   110221 CTAATTATCA AATTTTTAAA TATACAACTG AAATGGATGG GTTTGAAACT GTATCTGAAA
   110281 ATTTAAATTG GAGCTTGCAG AATAATATTA AAAATGATGA GAACAAAATT TTAGCATAGT
   110341 GGAAATTTGA AAATAATATA ATTATTCCGC CTACTGTATT TTCCTCTCAA GATAATAATT
   110401 CAACTTGTCT CTATGTATAG GCATAGAATA AAACAGACAA AATAGTATGG ATATAGCCTA
   110461 TTGTAGTGAT TAAAAATAAT TATCCTATTG CAATGTGGAA TGATTTACAA GGGGCAGCTA
   110521 TTAATTTTAA TGACGAAACT TTACAATTAA TTTCTACTAC AGTAGGACAA TTAAATAGTA
   110581 ATTAGACTAA AGGTGTACTA ATGGGTACAT TTAAAAATAA TAATAATTTA GAAGAATATG
   110641 GTTTATACGC TTTTGATAAT AAAAAAAATA TATTTAAAAT AAACGATTAG GGAGAAGCTT
   110701 GGATAAAAAC TGCTACTTCA GCATAGAATT TAGCAAGTGC TGATTATAAA AGTTTATTAA
   110761 ATATTGGAAG CTCTGGGAAC CCAGTATATT TCTTAAATGG AGTACCCGTC CAATGTAATT
   110821 TATCTTCAAA TTCTACTATT AAGACTTTAA TTGATAGGTG CGATAAATTA GAACAACGTA
   110881 TCCAAATTTT GGAAAGTAAT TTCAATACAT TATAGCAAAC AACAATTCCA AATTTAGTAA
   110941 AACGCATTCA AGCATTGGAA AATAAATAAT AATTATGTGG TAAAGGAGAA TGACTATGCC
   111001 TGAAAGATTA TATCCTCCTG TAATAGCAGG TACTTTACCT GCTTTTTGTA AGAGTTATAT
   111061 TGAAACAGGC GACACGAAAG TATTAAAGGA TGTTCAGATT ACAATTCCTT TTACTGCGAG
   111121 TGCCGCGGTC AATGATAAAG AATTTGTTGG ATTTGTTTTA CGATTAAAAA CTGCTTCAAC
   111181 AAATACTTAT TTATTTAATC CAATCGAATC AATGGATTTT AATACTGCTA ATTCTACTGT
   111241 TACATTTACG ATACCTCCTT CTTAGGGAGC CTTATTAAAT GAAGGTTAGT ATTACAAGGT
   111301 ACAATTAGCC TATATTTCAC AATATACATA GACTGAAACA AAAGAAGATC CTGACACGAA
   111361 AGAAACTATT ACAGTTAATG TTGTTAAAAA ATTAACAGGA TACTATTCTA CTATTGGTAT
   111421 TATTAAATGT ATTTAGGAAC CTAAAATTTC AGTTAAAGGG TATTCAATTG ATAGTATTAA
   111481 TTTATTTAAT AATAATTTAT TTGGTTTGTA TGAATTATCT TCTGATTTTG ATTAGAGTGA
   111541 AAAAGTATAT TCTTATAATT TTTCATTTTA TACAGAAGAA GGGGAATTAT ATTATACCAC
   111601 TGGTGAATTA TTACATAATA ATTCTAATGA TATTGAATAT GGAATATCTA CTGATTCAGT
   111661 TGTTTTAAGT AGTTTCATTA AAACTAGTGA AGTTTATAAA TTAGTTTATA CTGTTACAAC
   111721 TTTAAATGGA TATGTGGCAT CAAGCCCAAT GTATAGAGTA ACAGCAGAAA CTTTATTAGC
   111781 TCCTAGTAAA AGTATTTCAA TCACAACAGA CCCTCATCCA AATAGTGGAT GTATTAATGT
   111841 TAATTTTCAT GGTATTGAAC GAGTAGTCCG TCAAGAAAAT GTTATTAAGG AAATGACTCG
   111901 TATTAATACT TATTATAATT ATTCTAAAAA TTTAATGATA AAATTAAAAC GATTCTATCA
   111961 AGGGGCAAAT AGTCCAGATA ATCCGCAAAT TAAAGAGTGG GTTGATCGAA TTTAGGAATC
   112021 AGGATTTGTT GTTAATATTT TAGAAAAGTA TAGAATATAT TTACGAGATA ATGTTTCATT
   112081 ATTAAATGAT ATGTGTGGTA TTTCTACTGG TATTTTAGAG TCTTTAATTA TGGAATCAAA
   112141 AGAATTTGAT TTATATTTAG GAGAATATTT AGGTTCTGTT ATAGAAAATA TCGGTAAAGA
   112201 AAAAGAAGAA ATAAATTATT ATAATTTATT TAGTAAATTT TTATGGAATA CTACAGTATA
   112261 TATTGCTACT TCATTTGAAG GATATAAAAA TTTAAATATT ATTTTATAGA ATAGAGTAAA
   112321 TTCTTATTTA AATTATTTAT AGGATTCTAT AAATGCTGAT GAAACAGAGT TAGATTAGAT
   112381 TGTTACAGAT TAGAGTTTAA TTAATTTATG CCAAAATATT ATTACTACGG CTAATTTATC
   112441 TACTGAATTA GCTAAAGAAT ATTTACATAT TTTAGGATAT GATTCTAATA TTGAATACCA
   112501 AGTAGATAAA CAAGAAGATA CTTATTTTGG TCAATACATT TTAGTAAGGG CCAGCGAAGA
   112561 GGATGAATAT CGTTCTTGGT TAGAATTAAA ACGATTTAAA CTTGAAAATA TGAAACCATC
   112621 ATTAGTGGAT TATAATGATT ATACTGTTAA ACAAGGTGTT AAATATATTT ATGGTATAAT
   112681 TCAATATAAT TTGTTTGGTA TTTACTCTTC TCGTATTGAA AGTGAACCCG TTTCAGTTGA
   112741 TTTTGAAGAT ATCTTTTTAT ATGATGGAGA TAGAGTTTTA AAAGTAAAAT TCAATCCTAA
   112801 AGTATCTTCA TTTAAAACTA CAATATTAGA ACAAAAAACA AATACAATTG GCAATAAATT
   112861 TCCCTTTATT TTCAGAAATG GAAAAGTTGC TTATAAAGAA TTTCCTATTA GTGGATTAAT
   112921 TTCTTACCAA ATGGATGATG AAATTTTATT TTATGATAGA GAAATTCAAG ATTATATTAG
   112981 AACTTGTACT GACCATGCCG ATATTAAAAA TAGTACAGAA TTTTTTGATC GTATGGAAAA
   113041 AGTATTAGAA AATCCTTGTG ATTTAATTGA AAATAATATT CATAAAGAGC GCAATTTTAA
   113101 AATGGAAGTC TTAGATTGGT TAAATAATGG ATAGCCTAAA TTATTCCGGT CTGGACCAGA
[truncated: 111,749 more chars]
