# Supplementary material for: Clades of huge phages from across Earth’s ecosystems
Source: Nature. 2020 Feb 12;578(7795):425–31. doi: 10.1038/s41586-020-2007-4 (PMC7162821; doi:10.1038/s41586-020-2007-4)
Supplement: Supplementary file 6 — Genbank files for all genome. [file 41586_2020_2007_MOESM6_ESM.zip › genbank_genomes_SD-4/BML_PHAGE_45_11.gbk]

LOCUS       BML_coassembly_scaffold_25_prodigal-single     322368 bp    DNA     linear   BCT NOV-13-2019
DEFINITION  BML_coassembly_scaffold_25_prodigal-single, contig.
ACCESSION   BML_coassembly_scaffold_25_prodigal-single
VERSION     BML_coassembly_scaffold_25_prodigal-single.1  GI:
KEYWORDS    .
SOURCE      BML_PHAGE_45_11
  ORGANISM  BML_PHAGE_45_11
            .
COMMENT     Data sourced from ggkbase. For additional details see
            http://ggkbase.berkeley.edu/organisms/404891
FEATURES             Location/Qualifiers
     source          1..322368
                     /organism="BML_PHAGE_45_11"
                     /mol_type="genomic DNA"
     gene            <1..984
                     /locus_tag="BML_coassembly_scaffold_25_prodigal-single_1"
     CDS             <1..984
                     /product="Putative HNH endonuclease n=1 Tax=Escherichia
                     phage PBECO 4 RepID=L7TIF8_9VIRU"
                     /codon_start=1
                     /transl_table=11
                     /translation="GQDDQDQGQDDQDQGQDDQDQGQDDQDQGQDDQDQGQDDQDQGQ
                     DDQDDPKENENEPKAGCPKCGKGGPGQHDGKVLKFGFSQEDGTFDRHIIEQLDDVEKA
                     EIQQETAQAALSARNSIKSRGELPAGIAEALSQIKESKVNWRNMLSADAQSALQDDYS
                     WRNPHRSLMSEGITIPGPDVDVEFRAALIVDTSGSMSKDDLDNVHSEIMGIARTFDSF
                     TITVICFDTQLYNEQTFDNFSTDTIATYEFRGRGGTYFKPAMDWLLVKKEKEDEPFDW
                     VVFFTDGYGDGWHEHMQFEYPNFVWLITPSGYARQGPVPTWGSVIHYDPHD*"
                     /db_xref="UniRef100_L7TIF8"
                     /db_xref="A0A0F9MNR7_9ZZZZ"
                     /db_xref="das:Daes_1896"
                     /db_xref="L7TIF8_9VIRU"
     gene            complement(991..1455)
                     /locus_tag="BML_coassembly_scaffold_25_prodigal-single_2"
     CDS             complement(991..1455)
                     /product="hypothetical protein"
                     /codon_start=1
                     /transl_table=11
                     /translation="MPPDPSTHATKVANTVLRAIGHDISRFYGIVQNSTPMEDEVVLS
                     FATEASSKKLRVNNEFDRIKFVELGLFEPDFVFNFKRIFFYTNGGHSGRLALYVASDT
                     SCIINLDAIVLQFDGVISSFMIGSDSIFFENKKDMMFARAIIMSHINHELVS*"
     gene            1610..4897
                     /locus_tag="BML_coassembly_scaffold_25_prodigal-single_3"
     CDS             1610..4897
                     /product="Ribonucleoside-diphosphate reductase {ECO
                     :0000256|RuleBase:RU003410}; EC=1.17.4.1
                     {ECO:0000256|RuleBase:RU003410};;  TaxID=573173
                     species="Viruses; dsDNA viruses, no RNA stage;
                     unclassified dsDNA phages.;" source="Vibrio phage helene
                     12B3.;""
                     /codon_start=1
                     /transl_table=11
                     /translation="MISVRKRNGQLEPLDINKLHKVVFWACEDISGVSVSEIELKAQI
                     SLEEGISTKHIQETLIKSAADLISEDTPNYDKVAARLVYYNIRKEVYGGFTPWHIRDI
                     VKNNVKLGYYEPKLLDYYSDTDFDNLEDIIKHERDDLFRYAGMEQFRGKYLIKNRVTG
                     QFFETPQVAILLIAATLYMKEDPSVRMTYIKELYDAVSTFDISLPTPVMGGIRSRETQ
                     GASCVLIDCDDTTNSICASSTAIKKYICNKAGIGLNVGRIRAIGSEINKGKAEHTGLV
                     PLINSFQGDVKSFSQGGIRGGSATVFFQWWHYEYPELVVLKNNKGTEYNRVRHMDYGV
                     QLNRLIYQRLLEGGNISLFSPKDVPGLNEAFYRGDNEEFERLYVKYEKAKSIRKRTMP
                     AKDWFTMLMTERRETGRIYIQNIDHCNTHSSFKPEVAPITMSNLCVAPETRILTKQGY
                     QSIGKLENQKVDIWNGEEWSEVTVKKTGENQSLIKVIMSDFTELHVTPYHKFYIQKSY
                     RSTKPVEVRATDLKPGMKIIKHTLPFIEEGDVWENAYQRGFFAGDGTFSKNRPCLWLY
                     GKKRELVDQFAAITINRTEADSVDRTNLFLEHNFVQRDQKFEVPINGHFTSKLEWLAG
                     VLDADGCVTTEKAFGSQCFQISSINLSFLKNIQLMLQTIGIHGSVNHGQNAGTRVMPD
                     GKGGSADFECNRTWRLIIATNGTQELLAMGLPIKRHVINKRYIQRDARHFIKVTSVED
                     SGRIDDTFCFTEPKRNMGVFEGIIAGNCVEITLPTSSLEHEFDEGGRIALCILAAVNL
                     GKIKKPEDFEKPCRVIIRALDALIDYQDYMLPAAREFSLDYRALGVGVINLAYWLAKN
                     DLKYDDNAVPEVAKLIEAQSYYLIKASVALAKEKGPCRALKNTKYGDGILPIDTANEN
                     ALALFENQFYMPWEELREELKEYGIRNATVMALMPSETSAQISNATNGVEPPRALISD
                     KTSKHGRLSQVVPEINKLKNKYDLLWDQKSPDGYLKLMATIQCFVDQSISTNVSINPE
                     NYPDGQVSMMDLISQLLRFYSLGGKTLYYHNTYDGQVDEGAIKEPVVQTLSETVMDDE
                     DCDSCKI*"
                     /db_xref="M4MAU2_9VIRU"
                     /db_xref="UniRef100_M4MAU2"
                     /db_xref="cyj:Cyan7822_1445"
                     /db_xref="1.17.4.1"
     gene            4910..6025
                     /locus_tag="BML_coassembly_scaffold_25_prodigal-single_4"
     CDS             4910..6025
                     /product="Ribonucleotide-diphosphate reductase subunit
                     beta {ECO:0000313|EMBL:AFC21750.1}; EC=1.17.4.1
                     {ECO:0000313|EMBL:AFC21750.1};;  TaxID=1141136
                     species="Viruses; dsDNA viruses, no RNA stage;
                     Caudovirales; Myoviridae.;" source="Cronobacter phage
                     vB_CsaM_GAP32.;""
                     /codon_start=1
                     /transl_table=11
                     /translation="MTVFNTKNSAIKKRHLSSRLFLDQDGGVDIARYDQLKYPEIDAL
                     TQKMLGFFWRPEEVDINTDRSDFMKMPDNAQHIFTSNLKRQILLDSIQGRSPALSFLR
                     IVSNPELETCIETWSFFETIHSRSYTHIIKNVYPNPSEIFDTLMDIPEIVTCAKDISK
                     YYDDLIDAINIWETLGKKGITEYALKKKLWLCLNSVNVLEGIRFYVSFACSWAFAESK
                     LMEGNAKIIKQIARDEATHLALTQRLIKHWLKQDDPDFIKIAEETQAECIEIFKLAIQ
                     QEIEWARYLFKDGSILGLNEQLLEDYVLYIGAQRMKAIDLPVDFEYPKRDPLPWTRNW
                     IASKGTQVAPQETEISSYIVGGINNDLDISKLGGFKL*"
                     /db_xref="K4F9M0_9CAUD"
                     /db_xref="UniRef100_K4F9M0"
                     /db_xref="awd:AWOD_I_1518"
                     /db_xref="1.17.4.1"
     gene            6022..6384
                     /locus_tag="BML_coassembly_scaffold_25_prodigal-single_5"
     CDS             6022..6384
                     /product="Uncharacterized protein {ECO:0000313|EMBL
                     :KKM74802.1};  TaxID=412755 species="unclassified
                     sequences; metagenomes; ecological metagenomes.;"
                     source="marine sediment metagenome.;""
                     /codon_start=1
                     /transl_table=11
                     /translation="MKIDDIEKYQKYGGVNPKRWKPGDIAYYEYHCDQSDGSVHAHLW
                     YRSHQPVTIIALVQDGAQGTSYLERAEGGLDLRMYSVRFQDGLVDEEILEDELLVSPK
                     FFSPEYAPPNKPKPDHIK*"
                     /db_xref="A0A0F9MZY6_9ZZZZ"
     gene            6394..6636
                     /locus_tag="BML_coassembly_scaffold_25_prodigal-single_6"
     CDS             6394..6636
                     /product="Glutaredoxin n=1 Tax=Photobacterium damselae
                     subsp. damselae CIP 102761 RepID=D0YXN8_LISDA"
                     /codon_start=1
                     /transl_table=11
                     /translation="MIEIYSKSNCVFCEKAKQLLSTRGQSYTEIDLMQEGAKDRMFER
                     FEKQSLPLPRTVPQIFIDGEYIGGYDQLKARDIPSK*"
                     /db_xref="UniRef100_D0YXN8"
                     /db_xref="D0YXN8_PHODD"
                     /db_xref="pgb:H744_2c2468"
                     /db_xref="D0YXN8_LISDA"
     gene            6641..7159
                     /locus_tag="BML_coassembly_scaffold_25_prodigal-single_7"
     CDS             6641..7159
                     /product="hypothetical protein"
                     /codon_start=1
                     /transl_table=11
                     /translation="MKIDDIINEVKRGSSFSDVGGQNELNHKAEKEGPLEPVGKMGHY
                     KVFIQQNDPELYIVYDKDLPIAMINVEYTQYGYYSIQNIFIIKEYRGKGIVSKFLKFI
                     MKHFEVPSILFDFSLSDTMAASIDGLRGFKKYWYDTINNIKHPYSKQTPGNNMYYPKE
                     LERTKDWLIMVE*"
     gene            7138..8013
                     /locus_tag="BML_coassembly_scaffold_25_prodigal-single_8"
     CDS             7138..8013
                     /product="hypothetical protein"
                     /codon_start=1
                     /transl_table=11
                     /translation="LAYHGRIGEYIDTSAYEQIAAIENLWLYQNAENPNYYQLTHDEI
                     IVGIYSLIFENDVTHLHIIEIDRKNIQARETEKVIIFFLANHKLSELLIVYNDVEEVK
                     RLLRYLPLGLGGIATTSQTPDGSQLISIRPEYSLKPMETENHRVNKKNLRQYEDTLVY
                     VPTYTMDYLLRSIAQIESYDRIEKTLSEHNVRLSDHFRPRIMYNYIPLHPSGIPLFDH
                     YSQNSSGWDDSRIEDYQKISFLYPPCIILHQGICILGEHYVLSLLKSGVNQFYAIDLG
                     EGHWNDWMSDRALFV*"
     gene            complement(8026..8529)
                     /locus_tag="BML_coassembly_scaffold_25_prodigal-single_9"
     CDS             complement(8026..8529)
                     /product="hypothetical protein"
                     /codon_start=1
                     /transl_table=11
                     /translation="MRNQVHHFDPREISNRNYSNLDLNDFSGFSDFSFRTFKHCNFYQ
                     TSLMGRYLSNTIFVKCNMTEINMSGAHIIGTVFEVCGGMDTVDFGGLILLYHWKWDPI
                     EAYLFSSVLGGLVIKIHDRAWPFDELGEARDSYQIHTNGQLKIKMYMILNYLEAKGKQ
                     YRKARGF*"
     gene            complement(8526..9161)
                     /locus_tag="BML_coassembly_scaffold_25_prodigal-single_10"
     CDS             complement(8526..9161)
                     /product="Pentapeptide repeat protein n=1 Tax
                     =Pseudanabaena sp. PCC 7367 RepID=K9SEF5_9CYAN"
                     /codon_start=1
                     /transl_table=11
                     /translation="MSDVRTPVIPMANSNHNGDLFEHMNLSGADLKNSRFRKAKFQKV
                     NLTGVRFDGSDLYNCTFQIANLSKIHCDRVHAVAATFAKCDLRGSVWRQSDLSRANLA
                     RADLAGASFIETDLANANLTLSNIEEADIHGVIVLRKVTFIKGLNFIMFSSVLGGLVI
                     KDGPTCWTGEDAFRQVRNGKGHGYDTKYNNRMNSALNYLEAHWKRFQKVRK*"
                     /db_xref="UniRef100_K9SEF5"
                     /db_xref="pseu:Pse7367_0262"
                     /db_xref="K9SEF5_9CYAN"
     gene            complement(9158..9490)
                     /locus_tag="BML_coassembly_scaffold_25_prodigal-single_11"
     CDS             complement(9158..9490)
                     /product="hypothetical protein"
                     /codon_start=1
                     /transl_table=11
                     /translation="VNISWDTLPYKHKLQFSSLNVHPEFKGGNIEMVAYFERHGYKTV
                     FLLYSETKGWFMTTGSGFIANGESQFYKAAKLYTRDSQPYVHYFVAATYFKSKIRQYE
                     RFKNKIIS*"
     gene            complement(9459..9776)
                     /locus_tag="BML_coassembly_scaffold_25_prodigal-single_12"
     CDS             complement(9459..9776)
                     /product="hypothetical protein"
                     /codon_start=1
                     /transl_table=11
                     /translation="MNEYIAYEDVFPFYRHRVVAGFEVSIWCYVNSSHPVLRFNDYFR
                     SYVYSGRSAFHEVRESVSTQLSVIDKDHTYNMVINHLLSTINYLEAVWKQYCEHKLGH
                     PSV*"
     gene            complement(9769..10158)
                     /locus_tag="BML_coassembly_scaffold_25_prodigal-single_13"
     CDS             complement(9769..10158)
                     /product="hypothetical protein"
                     /codon_start=1
                     /transl_table=11
                     /translation="MGKISDIFIDKLSQYPMMNVDGTEVTPIRRVSASALFQISGFRI
                     DREDISAPVGEEFMMSIMLSDAKVVGCVLKSNHFIWCGPTAFECARQSCLANPIPESH
                     RIFYSSSLNYLEAVWNQYVKFRREQYE*"
     gene            complement(10142..10339)
                     /locus_tag="BML_coassembly_scaffold_25_prodigal-single_14"
     CDS             complement(10142..10339)
                     /product="hypothetical protein"
                     /codon_start=1
                     /transl_table=11
                     /translation="MRGGGRSSDPDNYYRTGHTVFNDFREFLKFNLSTSAALDYYNSL
                     ANYFEAVWNQYQKRGTNGQDQ*"
     gene            complement(10501..10806)
                     /locus_tag="BML_coassembly_scaffold_25_prodigal-single_15"
     CDS             complement(10501..10806)
                     /product="hypothetical protein"
                     /codon_start=1
                     /transl_table=11
                     /translation="MSEYPKYELIREFKYTRTVPINPDYFYISQISLLYDGRRFKIRM
                     GTYSFEGIYDTSWWDIFIRARRALEEQTMIVNPEAIVFYQAMLNYFECMLLKCVREP*"
     gene            complement(10784..11137)
                     /locus_tag="BML_coassembly_scaffold_25_prodigal-single_16"
     CDS             complement(10784..11137)
                     /product="hypothetical protein"
                     /codon_start=1
                     /transl_table=11
                     /translation="MDDLRWVDCNDPRREYFTGLYDEQIEIYHPIEGKLADFRRKIKY
                     GTVLGTQIISIYPGFENRVTKLILARHTFGGSNVFWQARKFLDKCEIDHPTFYLMGLN
                     YLEAKWNRYVRISEV*"
     gene            complement(11138..11461)
                     /locus_tag="BML_coassembly_scaffold_25_prodigal-single_17"
     CDS             complement(11138..11461)
                     /product="hypothetical protein"
                     /codon_start=1
                     /transl_table=11
                     /translation="MLKQKLMTSFPMLLDDGFMRNIIIRASSKKMCGKIFLGKIKMIN
                     GYATLYYIPDKGPLICRKHMIWYGENAFINAEAYFRSFERMHYFYYLKAVWNQFRTNA
                     LGQER*"
     gene            complement(11454..11801)
                     /locus_tag="BML_coassembly_scaffold_25_prodigal-single_18"
     CDS             complement(11454..11801)
                     /product="hypothetical protein"
                     /codon_start=1
                     /transl_table=11
                     /translation="MGRNRDDIRIWYAGLYHLSKNQSPMIPPTQVIKRKLIASAMKPF
                     GQWLKLYHHPNHPCLIQIGRGLNFYTNFEDVYKRIAVYSPSLETERLFLSLNYLQAHW
                     KRRQALLGKQGDA*"
     gene            complement(11788..12072)
                     /locus_tag="BML_coassembly_scaffold_25_prodigal-single_19"
     CDS             complement(11788..12072)
                     /product="hypothetical protein"
                     /codon_start=1
                     /transl_table=11
                     /translation="MAKEYIRGVSNIKIKDCCFSRRTVIAHMGGLTLYDSSYKGLMIV
                     AYDEHVWYGPDAFILIRRSFKTTRRKLSSMQINYLEAVWNRYERVKNGQK*"
     gene            complement(12065..12406)
                     /locus_tag="BML_coassembly_scaffold_25_prodigal-single_20"
     CDS             complement(12065..12406)
                     /product="hypothetical protein"
                     /codon_start=1
                     /transl_table=11
                     /translation="MIDWDKVPLKIQTAYTWKGPLYGFEKATIVSLGVPSFKGKSGRL
                     ILLDDPEAGCVVRKVKTSADRFISWSGEDAFEKARDYFAHHRFMDTNYNHMNVNYFES
                     VWRRYIRMKNG*"
     gene            complement(12399..12764)
                     /locus_tag="BML_coassembly_scaffold_25_prodigal-single_21"
     CDS             complement(12399..12764)
                     /product="hypothetical protein"
                     /codon_start=1
                     /transl_table=11
                     /translation="MVNIKVDYPDWNYNGIFGKNKYDYILKNGRAGFPGSKIISMGII
                     KDDWLPLWLLVSPEYGCVLKKMSSIPKEGYYAYYGEEAFDHFRILIVKKRLLQAEFNC
                     LNINYLEAVWNRYKRYHHD*"
     gene            complement(12757..13047)
                     /locus_tag="BML_coassembly_scaffold_25_prodigal-single_22"
     CDS             complement(12757..13047)
                     /product="hypothetical protein"
                     /codon_start=1
                     /transl_table=11
                     /translation="MRKFYKGNQRSHAETNIIWQFVSRDREPIMLRYKKSLKTGETCY
                     GIHIGSVKFYGQHALKYARNCVHSNYYLSRYRVYYLAYINYIEAMMRKMGNG*"
     gene            complement(13031..13342)
                     /locus_tag="BML_coassembly_scaffold_25_prodigal-single_23"
     CDS             complement(13031..13342)
                     /product="hypothetical protein"
                     /codon_start=1
                     /transl_table=11
                     /translation="MRKTKNKSPVSTNPKYSNTIRRIEGPHQRPIVLRYVIINDTNDK
                     TYGIHIGDVNYYGPKAFIHARRTLRHHITYQIFGDYYLAYLNYLEAVLKQYEARDAKV
                     L*"
     gene            complement(13323..13646)
                     /locus_tag="BML_coassembly_scaffold_25_prodigal-single_24"
     CDS             complement(13323..13646)
                     /product="hypothetical protein"
                     /codon_start=1
                     /transl_table=11
                     /translation="VTIVNYDCPDIHQKFDEARAGVLIRSVVNYYNVYLNNRSCKFMQ
                     LYKHPLRNCVLRLGNMVWYGEDVFQRVRRYIDDEESAVTSYFILMSRLNYLEAVWKQY
                     EKNKE*"
     gene            complement(13627..13941)
                     /locus_tag="BML_coassembly_scaffold_25_prodigal-single_25"
     CDS             complement(13627..13941)
                     /product="hypothetical protein"
                     /codon_start=1
                     /transl_table=11
                     /translation="MTPSKMTTCSFEMIDPIIWIRRDLVLSGGGVPKDFWMTLYIEKD
                     GLKWYVSCGSVDYFIEKPEDFLVFVRDQSQYGINDRFWAFVNLYRALFLRYRRHCDHS
                     KL*"
     gene            complement(13938..14348)
                     /locus_tag="BML_coassembly_scaffold_25_prodigal-single_26"
     CDS             complement(13938..14348)
                     /product="hypothetical protein"
                     /codon_start=1
                     /transl_table=11
                     /translation="MKKQIPPMTDSISMGVAKHSIAIIKPGDLVYSGVSASSITIPNN
                     VIISMRKLMEISDLVMLSETQFNITHDSTRIHLMHSSKVGLVLRVYNDIYDGPDMFSN
                     ARRTSFFTPATLRDALVRLNYLEAYARRFYGFGA*"
     gene            complement(14320..14508)
                     /locus_tag="BML_coassembly_scaffold_25_prodigal-single_27"
     CDS             complement(14320..14508)
                     /product="hypothetical protein"
                     /codon_start=1
                     /transl_table=11
                     /translation="MTELELQRLKVIREQWKEGQQDKRTILTDMITSEFIRALLHHSD
                     YLLEHVTPSDEKTDTSHD*"
     gene            complement(14505..14822)
                     /locus_tag="BML_coassembly_scaffold_25_prodigal-single_28"
     CDS             complement(14505..14822)
                     /product="hypothetical protein"
                     /codon_start=1
                     /transl_table=11
                     /translation="MSPPKIACSYRRFIFSTDVYLGTKDHRYISGTLTLSLLGNNTFE
                     LTINRRGNTDMYFSGVNWYELAKENILGDYTALMTQSSKIAYLSELNHMAAVVNRVRR
                     NIL*"
     gene            complement(14797..15138)
                     /locus_tag="BML_coassembly_scaffold_25_prodigal-single_29"
     CDS             complement(14797..15138)
                     /product="hypothetical protein"
                     /codon_start=1
                     /transl_table=11
                     /translation="MNFVADNPVGLNSTFVVKNFDVSGDDIEPLLATMTLYHYGDNMF
                     SLYIAYGNGFTASFTGPTWFEDAKQILIKRYSWSKRTQDIYLANLNYFGSLAKRIQNG
                     KPIYEPSEDRL*"
     gene            complement(15122..15421)
                     /locus_tag="BML_coassembly_scaffold_25_prodigal-single_30"
     CDS             complement(15122..15421)
                     /product="hypothetical protein"
                     /codon_start=1
                     /transl_table=11
                     /translation="MSKFQTPFDMSLESYTNPVRGMALSYGTLSLTSSSDGTSPMIKV
                     IRAPMGRHFIGPNCFQNSRTFFSDNTEHLPRYIKQEWLLGINYLEAVWKQYELRR*"
     gene            complement(15396..15707)
                     /locus_tag="BML_coassembly_scaffold_25_prodigal-single_31"
     CDS             complement(15396..15707)
                     /product="hypothetical protein"
                     /codon_start=1
                     /transl_table=11
                     /translation="MMNDDQIPPINFSKWFRVEGLGVPAMISMGLFVDQSWVLTIEFG
                     VGGPFKYLGENRFEDARYHLEFLLRGAFRKTTYLAYLNYMEAKWKRYRRETDVQISNA
                     F*"
     gene            complement(15697..15972)
                     /locus_tag="BML_coassembly_scaffold_25_prodigal-single_32"
     CDS             complement(15697..15972)
                     /product="hypothetical protein"
                     /codon_start=1
                     /transl_table=11
                     /translation="MSKPRVLKNRRILVRVVNWPDRFRMKLDIFEGKSTSYHVYIFHR
                     HFYGNDALEKARDFRRRKLYSDTHYYDAILNYFEAIINRYRRLVNDE*"
     gene            complement(15969..16301)
                     /locus_tag="BML_coassembly_scaffold_25_prodigal-single_33"
     CDS             complement(15969..16301)
                     /product="hypothetical protein"
                     /codon_start=1
                     /transl_table=11
                     /translation="MSEIIFTRSYTRPWAIICLTVDGGGRKSITIHRFALAKNRTYLK
                     EPLFSDVKVEVLSTELKYARAELVGSTSPFRHDYLCGVNYLEAVWKRYRKWRMGFDNN
                     PIRENDEP*"
     gene            complement(16294..16686)
                     /locus_tag="BML_coassembly_scaffold_25_prodigal-single_34"
     CDS             complement(16294..16686)
                     /product="hypothetical protein"
                     /codon_start=1
                     /transl_table=11
                     /translation="MRSPELIKLSKEICADMQTFVYSEIDLKDITELVWVGTHQVISR
                     RMSLYFSPKYGPMLVVLGIAFFHSGGKEQVIASGLKFSNDLDVFDKARLYTQLNFKKT
                     SSKKEPRVYNAFVNYFEAVWGRCKVAHE*"
     gene            complement(16664..17143)
                     /locus_tag="BML_coassembly_scaffold_25_prodigal-single_35"
     CDS             complement(16664..17143)
                     /product="hypothetical protein"
                     /codon_start=1
                     /transl_table=11
                     /translation="MIYKPSGGSVPADPGFRDADLPMETFRDVDFSNCDFMNANLRVV
                     AFINCKLDGANFTGADFQFARFIDTDIRKVDFGPIVYLGSFTVPSSDVVTLWGSIWGG
                     YVIKYGREYLTSTDGASARQNFSRTIGSQTSNMVLNYMIMRYKRFMTRLEDAKSRID*"
                     /db_xref="sfo:Z042_16120"
                     /db_xref="W0LLI4_9ENTR"
     gene            17248..17664
                     /locus_tag="BML_coassembly_scaffold_25_prodigal-single_36"
     CDS             17248..17664
                     /product="hypothetical protein"
                     /codon_start=1
                     /transl_table=11
                     /translation="MTDTLVAQRKALWNTFCQECLKLGMKDPFNMIFRGLDGKDEIIY
                     QHYLVPSLSQAFEAYQAALDAYVATGVTLIEARTEQIDRFTEFKQAAVAAGFEDEYAA
                     VEDDLAYLKDEALQSYHAYLEACNASSTIWTRMADR*"
     gene            complement(17661..18335)
                     /locus_tag="BML_coassembly_scaffold_25_prodigal-single_37"
     CDS             complement(17661..18335)
                     /product="Pentapeptide repeat protein n=1 Tax
                     =Acaryochloris marina (strain MBIC 11017)
                     RepID=B0C751_ACAM1"
                     /codon_start=1
                     /transl_table=11
                     /translation="MKTIEKVSKPSRREKRARKSPKLKLAYSDMPDTDFSYGDLDNTN
                     LRGARLCGSEFNSTHIEKANFSKTDLYGATFVDCRGTPAKFTDANLECALFSYIDLRG
                     VDFRNTRLDQTTFYHCKMDGANFTNARLIDMKFEGHHDLTKVNFGMVVLLAQAEVKGM
                     EILVWSSVWGGLVIQCNGKVYSSFNGIRISFFFGRYSTELAHRSLINYLEAKWRDFER
                     YVVSCS*"
                     /db_xref="UniRef100_B0C751"
                     /db_xref="amr:AM1_5062"
                     /db_xref="B0C751_ACAM1"
     gene            complement(18295..18813)
                     /locus_tag="BML_coassembly_scaffold_25_prodigal-single_38"
     CDS             complement(18295..18813)
                     /product="Glucose/sorbosone dehydrogenase {ECO:0000313
                     |EMBL:AIF03758.1};  TaxID=1456040 species="Archaea;
                     Thaumarchaeota; environmental samples.;"
                     source="uncultured marine thaumarchaeote KM3_169_D08.;""
                     /codon_start=1
                     /transl_table=11
                     /translation="MTVEYANHSILRGMNMSNAWLSQMRHANVDLSKTIFDRAIMHNS
                     RFKNVSLVDTSLYLTDFESSVFINTDFAGANLWSADFTKCVFENCSFGGLIRIECPFP
                     QSPEGLNDYTLWTSVLGGRVLKNRSQAHYSKRVFQHLREDNIDKWNAINYFEAVWNQY
                     ENYRKSIQAFPA*"
                     /db_xref="A0A075GPQ5_9ARCH"
     gene            complement(18810..19874)
                     /locus_tag="BML_coassembly_scaffold_25_prodigal-single_39"
     CDS             complement(18810..19874)
                     /product="pentapeptide repeat-containing protein n=1 Tax
                     =Succinivibrionaceae bacterium WG-1 RepID=UPI000255632B"
                     /codon_start=1
                     /transl_table=11
                     /translation="MPITEDWVSIMIKWDPIDEDDIDRLIYGGPDFSYSEHSDGDFSN
                     LNIERGLFTASSFAHAKFYNSNIDTCDFSRTNFFKASMRRGYYSYCCFKRADIDQTDF
                     SHTSIYNSWFEDAIIYDTTFHRSILKGVGFDSARIILTDMSRAVGQVFFEDAKLDRVN
                     LTHADLSYSNLNGVLIRNSFMARSKFQYSKGSQATFTGVDAKEIDLAFSTYIDSYFTE
                     CDLTLAHFETATFRHSVFQHCNMKRLQASRANFYDVTFRNCNLVEADLYQADFYGCDF
                     IDCDMGGLIYTKVSNNICIWTSVLGGLVVKAYGGTFSGPDAFSKARTGSSKNAIAEHE
                     QLNYAEAVYNRLKAYMETLT*"
                     /db_xref="UniRef100_UPI000255632B"
                     /db_xref="rty:RT0551"
                     /db_xref="A0A0C1XKI2_9CYAN"
                     /db_xref="UPI000255632B"
     gene            complement(19849..20733)
                     /locus_tag="BML_coassembly_scaffold_25_prodigal-single_40"
     CDS             complement(19849..20733)
                     /product="hypothetical protein n=1 Tax=cyanobacterium PCC
                     7702 RepID=UPI00035D091E"
                     /codon_start=1
                     /transl_table=11
                     /translation="MHQSQYYVPLSSGELSKLQGQTLQEVSLSELSKKGGDFGATVWN
                     YAEILDCNLKKTNFYKAYLTGVQIVGTDLSKSNFGSSTIISTLWGHSNFDGASLAFCK
                     VTDSYISHTSFYKTDLFASIFITATFSNSTFSESRLKRTEFRSAILKACVFSDISFEA
                     SKLHGVIFDGCGFQGAIFDETNFQVATFKKCDLDGTVFRNTQNFDTIIFDHSTNLDKA
                     DFGPIVLVHHRRFTDKLRDSDIQLWSSILGGCYLWIGDRKFLGPECFTEARHSTQVSL
                     WIINYFEAIWNAYNRRLG*"
                     /db_xref="UniRef100_UPI00035D091E"
                     /db_xref="dti:Desti_1720"
                     /db_xref="I4C4D9_DESTA"
                     /db_xref="UPI00035D091E"
     gene            20826..21677
                     /locus_tag="BML_coassembly_scaffold_25_prodigal-single_41"
     CDS             20826..21677
                     /product="hypothetical protein n=1 Tax=Amorphus coralli
                     RepID=UPI0003687985"
                     /codon_start=1
                     /transl_table=11
                     /translation="MVLVRNDMFTNTSPDDVFTIKDHMVYRNGKQIPFMPHAKRKGRG
                     TINVKFFTYHHSAGQMDLNNLVTYMANATTKADVQLCMGPNGELVQMAPLNEKCWHMG
                     DSSYAGHHGLNQYATGIEVVNPGQLDITAPGKYVAWFGKRYTKEDGIVESKHQIHGGS
                     VKGWYPYHENQIKVLKNLALVINRYYGAEIIGHDETTSRKTDPGPISRIGEIRAFIKE
                     RNLPPPPPPPISTDMVPEKEEVKKKESETISLTPEPIPTLPDPVHDKSWNSTWDALFR
                     FLFRKKK*"
                     /db_xref="UniRef100_UPI0003687985"
                     /db_xref="amac:MASE_14820"
                     /db_xref="A0A0B3XXM7_9ALTE"
                     /db_xref="UPI0003687985"
     gene            21674..22345
                     /locus_tag="BML_coassembly_scaffold_25_prodigal-single_42"
     CDS             21674..22345
                     /product="Uncharacterized protein {ECO:0000313|EMBL
                     :KKN96883.1};  TaxID=412755 species="unclassified
                     sequences; metagenomes; ecological metagenomes.;"
                     source="marine sediment metagenome.;""
                     /codon_start=1
                     /transl_table=11
                     /translation="MSKIVLRDNRPFLQLDKCYEDIMQTLPFERELSEATYKEITAMI
                     DEGFLLQGLRSKALLGVELAGYQYKCAIFNMKSSEHHNNKKVYTNLFRFKEWDLFIDE
                     ETMKPIERARQLFYRGNIELHCTCPSFLFHGYQYLLSQRKAALIPEARPPVKNNPANR
                     GIVCKHLNRSLKAFPFWASSMAKYIKENHKVKEGLDAVTDKKTDLLERLLRDPDMKLN
                     YEDVI*"
                     /db_xref="A0A0F9XWW2_9ZZZZ"
     gene            complement(22346..23014)
                     /locus_tag="BML_coassembly_scaffold_25_prodigal-single_43"
     CDS             complement(22346..23014)
                     /product="hypothetical protein"
                     /codon_start=1
                     /transl_table=11
                     /translation="MGHSDNIIIGAVLDMDKFPIIGTMERLRVHQTPLIPNIYIITIN
                     GVIMAHYCLERLDFEKHSQFLTNVAKKEVYQQETDTFVLSILGISKPAVFFQYTERFL
                     LFCIHRLYIYDVMILYNDTDEVNRLFSFYSHFFEHMWYDPENGLEEPIGSKVPHEPNG
                     RAIRAFSNRHVTLDDEDRLNVSREYYQENIYNQYSTFFLSAHHRQKPGWPEDWIKDWA
                     RPGL*"
     gene            complement(22993..23586)
                     /locus_tag="BML_coassembly_scaffold_25_prodigal-single_44"
     CDS             complement(22993..23586)
                     /product="hypothetical protein"
                     /codon_start=1
                     /transl_table=11
                     /translation="MKIEDLLNEARNAESINDHIGQQGLSMIINHASSYRVVGSDNEL
                     SFHCLESNSLWYAVSLNKTFIAEFRFENKSVETGSIPSLLYAYVAPSARGSKILYRFL
                     SFIINQLHIAPILIDYMMSDNLIKSLNNMTTLTKFWFNIDTGERRPYVDMDPKFSNNH
                     DPDYSLENEVSKVGGNEYYPFGDIGDKKKYQWVILIT*"
     gene            23645..24406
                     /locus_tag="BML_coassembly_scaffold_25_prodigal-single_45"
     CDS             23645..24406
                     /product="Putative uncharacterized protein n=1 Tax
                     =Myxococcus xanthus (strain DK 1622) RepID=Q1D4Q5_MYXXD"
                     /codon_start=1
                     /transl_table=11
                     /translation="MHWVIQNNLFREENYQVIYDTLTRVGIPYTEVTVVPFSHELIPE
                     VSNDGPIMMYGSCLLIKIAQKRGWVPGAITNDNFQHSAWVEHWGTELLNHDAKVMKLD
                     EAEYEGICFVRPAYDLKAFSGQIVEGKRFKFWREKHLQTHIGLKLDEEIVVAPLKIIT
                     QETRFFVVNGKIISGSIYRIGRQTIYRAEYSQAAGTYAEAMIAQWQPARAFVIDVAEL
                     EDGSHKVIEINCINSSGFYACDISKIIQALNNLAD*"
                     /db_xref="UniRef100_Q1D4Q5"
                     /db_xref="A0A0F9N6S9_9ZZZZ"
                     /db_xref="mxa:MXAN_4193"
                     /db_xref="Q1D4Q5_MYXXD"
     gene            complement(24403..24588)
                     /locus_tag="BML_coassembly_scaffold_25_prodigal-single_46"
     CDS             complement(24403..24588)
                     /product="hypothetical protein n=1 Tax=Deinococcus
                     aquatilis RepID=UPI00036A2EF4"
                     /codon_start=1
                     /transl_table=11
                     /translation="MKKELIPFSYEWRKEQRRIAYEKKNGKKLVTCVACNGSGRYDHN
                     GAPECSSCGGTGKHREN*"
                     /db_xref="UniRef100_UPI00036A2EF4"
                     /db_xref="S2LMA1_9ENTR"
                     /db_xref="UPI00036A2EF4"
     gene            24619..24927
                     /locus_tag="BML_coassembly_scaffold_25_prodigal-single_47"
     CDS             24619..24927
                     /product="hypothetical protein"
                     /codon_start=1
                     /transl_table=11
                     /translation="MTTVIEKSIFISDLLNNTDKITVHPMDHQRTSHDLAFEITEVIE
                     TLVWDDIDVMEIDLAMTFPLCVVSIMYVEEDEDIMDIIFEFPYKTMSIYFQNIEVDML
                     *"
     gene            24974..25330
                     /locus_tag="BML_coassembly_scaffold_25_prodigal-single_48"
     CDS             24974..25330
                     /product="hypothetical protein"
                     /codon_start=1
                     /transl_table=11
                     /translation="MKRIVFFGGPNSDGIANLFAILLNSYGVVRLTDPDTIETDLGIA
                     LSGSESIVFIYPELDTVQYSAMEEAIRTHDGYNIIHLITTNKHVIPLDTTLLLYVWHE
                     VKAADVESIAKHIYRE*"
     gene            complement(25332..25535)
                     /locus_tag="BML_coassembly_scaffold_25_prodigal-single_49"
     CDS             complement(25332..25535)
                     /product="hypothetical protein"
                     /codon_start=1
                     /transl_table=11
                     /translation="MDIDITSLDLEFGKWMSEAKGDPNLKLRHLRFGQYLMNNYTGVP
                     EVFYATNANEVYATVYAVLAEQQ*"
     gene            complement(25535..25843)
                     /locus_tag="BML_coassembly_scaffold_25_prodigal-single_50"
     CDS             complement(25535..25843)
                     /product="hypothetical protein"
                     /codon_start=1
                     /transl_table=11
                     /translation="MDQTAISVFIDHNRLVAQVWKNEDDKTIIDVLVTPEEAKKIEHK
                     PVYLDLDDDSIWTFKCLLDHYNTPETIVVYKWNHHVSLRENVEDRFSLLLKRLMFWKR
                     *"
     gene            25960..26136
                     /locus_tag="BML_coassembly_scaffold_25_prodigal-single_51"
     CDS             25960..26136
                     /product="hypothetical protein"
                     /codon_start=1
                     /transl_table=11
                     /translation="MEFTFLDDAQQRVVAEFLVEYKETGDSEVLNRMTRYMTGVMRPR
                     STKFKFSKKAVAAK*"
     gene            26136..26486
                     /locus_tag="BML_coassembly_scaffold_25_prodigal-single_52"
     CDS             26136..26486
                     /product="hypothetical protein"
                     /codon_start=1
                     /transl_table=11
                     /translation="MKTQREYVEYVNSHVSDWFVSIPAKGYKWKMVPAFEIESISPIS
                     EWVEWMNREIGYMTRAGYINYYSDLLSEEIIHPVIIIEEHGHYIAIDGNHRMGATALR
                     GGNTIKALLGKVRT*"
     gene            26483..26806
                     /locus_tag="BML_coassembly_scaffold_25_prodigal-single_53"
     CDS             26483..26806
                     /product="hypothetical protein"
                     /codon_start=1
                     /transl_table=11
                     /translation="MIPDRSPYEMLLEAPLYEPFCIGWEEGGEPTLWCEKENGEDGLW
                     FHVTNGAWTGRMAPDGEIYIPRAPKGAEHPGKGYIVPYIPLEGDLYKPSSLKDLPSDD
                     DEIPF*"
     gene            26818..27483
                     /locus_tag="BML_coassembly_scaffold_25_prodigal-single_54"
     CDS             26818..27483
                     /product="Uncharacterized protein n=1 Tax=Rhizobium phage
                     RHEph10 RepID=L7TSF4_9VIRU"
                     /codon_start=1
                     /transl_table=11
                     /translation="MIELPSKKITADIVKAFRDKTGAGLLETKEVLSRANGDLLLAEG
                     LLRYKGLAINPRGRTNAEWEMDQARAWVEEQNTAQLFEPVGDDYEEPKYDFKLPEDVI
                     FQVVSDDREINRGSWKGYALEIVNVITDHGPEKAGAATYDMIYGSLDYTIIDMYECPG
                     LGWFVVTGTTAEFYPGDRWETDDDMAFFHTGVRPATQEEIDFNSEENNETEIEPSPTP
                     GTL*"
                     /db_xref="UniRef100_L7TSF4"
                     /db_xref="L7TSF4_9VIRU"
                     /db_xref="tbe:Trebr_1421"
     gene            27440..27661
                     /locus_tag="BML_coassembly_scaffold_25_prodigal-single_55"
     CDS             27440..27661
                     /product="hypothetical protein"
                     /codon_start=1
                     /transl_table=11
                     /translation="MKQKSNRALRRAHYDRMKQRCIKHIPWMMDEQAPRFANNRKPCS
                     CWMCGNQRKHHGEPFNDTRRKQYGLEENA*"
     gene            27658..27834
                     /locus_tag="BML_coassembly_scaffold_25_prodigal-single_56"
     CDS             27658..27834
                     /product="hypothetical protein"
                     /codon_start=1
                     /transl_table=11
                     /translation="MNRYLWRLELAWTMIIHGWGLNRAKGAFKGEYDDPFYDERPDDP
                     LRGLDVLIEETRSQ*"
     gene            27834..28184
                     /locus_tag="BML_coassembly_scaffold_25_prodigal-single_57"
     CDS             27834..28184
                     /product="Putative uncharacterized protein n=1 Tax
                     =Alcanivorax borkumensis (strain SK2 / ATCC 700651 / DSM
                     11573) RepID=Q0VRI7_ALCBS"
                     /codon_start=1
                     /transl_table=11
                     /translation="MRCLVSGGRDYKDRGFVFETLDMVHKESKISLLIEGGAAGADKW
                     GREWGFSRGVYVVTCWALWDAFGKKAGPLRNIAMNELLKPEYAVVFPGGTGTNHMASI
                     LDEAGLSYLDCRKE*"
                     /db_xref="UniRef100_Q0VRI7"
                     /db_xref="abo:ABO_0763"
                     /db_xref="Q0VRI7_ALCBS"
     gene            28189..28404
                     /locus_tag="BML_coassembly_scaffold_25_prodigal-single_58"
     CDS             28189..28404
                     /product="hypothetical protein"
                     /codon_start=1
                     /transl_table=11
                     /translation="MSGHKLSDVIDLLKNTIVNKKALEEDFQKKIALSSNGIERLSFG
                     VSLTYLQENLVELETILHDLENVTSLD*"
     gene            28452..28526
                     /locus_tag="BML_coassembly_scaffold_25_prodigal-single_trn
                     a_1"
     tRNA            28452..28526
                     /product="Pseudo"
     gene            28651..29952
                     /locus_tag="BML_coassembly_scaffold_25_prodigal-single_59"
     CDS             28651..29952
                     /product="hypothetical protein"
                     /codon_start=1
                     /transl_table=11
                     /translation="MKLAPLFNRQKILLEGRREYMAFINSFPYHAFKENVALDIKDHL
                     KSELLWAERILKKSDRIIWWLKLVAIESFVFQTHFNASDVLIDKDFKYSLLAKMAIKN
                     PKVYEDIMDDNFLDNTKRWLDHFSQIDYPPINDYPFVHQTPSEILTIFEIYEKEWQAK
                     RTRNMSLGPDETIILSLGHHIWVDTGKASCKKEGEAGGHCGNSGRVDTKDRMYSLRKV
                     LSNGKHYFQATFILDEEGWLTERKGYANEKPTVDTHPAIVEFLKLPFINGLKTSGHYL
                     PENDFKIGDLSDELFQELVKDRADLVTDFNNCNSLLSKPENLIAFIDGRKRIRDSGSD
                     RVWLINPNQLPDALYGISFFHQLTDNQFYDYLSLMWAISCPYGADTSVWLLYLKRRFG
                     LNRLIKEADRLPRVLNFDSKSIKALMIVKKHIIEKKSHWLL*"
     gene            29949..30776
                     /locus_tag="BML_coassembly_scaffold_25_prodigal-single_60"
     CDS             29949..30776
                     /product="hypothetical protein"
                     /codon_start=1
                     /transl_table=11
                     /translation="MKLKTVLNKLSEMAVRNVDRIGDFSADADFETSSMTLKTDRKLM
                     RHPKTEALIRRALSRFPQTIDVKIINDRDIGRNIYNLSKHVKGEKLEQSLETINKVKL
                     DFTTADINIVYIGSRLIGYSPGRGPFSAWMAIHRFWQEMFELPDNRKAIGMFDYSRVL
                     TFLNKAIYNNGSARIYALEFRSARDDNVLGQSELVYEILTEYCMMGKVRYKPAREVWD
                     YMQALDYHWYSGKKSNNPTFEDFEKRYNKYMVKLNQTVEKIAQKVFQKISGKVIAIA*"
     gene            30791..31609
                     /locus_tag="BML_coassembly_scaffold_25_prodigal-single_61"
     CDS             30791..31609
                     /product="hypothetical protein"
                     /codon_start=1
                     /transl_table=11
                     /translation="MRLRTLLEYIQMDEMAVRNVDKVGDLSANADFETSSMSQRTDRK
                     LMRHPKTEALIRKALSRFPQTIDVKIINDKDIREYLIMNVGHVSNKKIQQTLKYVHDV
                     DLDFTTADINIVFTGDRFYHYTVGQGPLSAWMCIHRVWQYLLESPVYNVGEKIDRKME
                     AILIKTVLPNLVLMISPFMFRSARDKRVNSRAELFYELFTEYCMMGRIRYKPAREVWE
                     FLKKYNPDAFDKPVPEFEKYEKLYNKNMKRINQMVAKMAQNVFKRIKGDIIVIY*"
     gene            31625..33187
                     /locus_tag="BML_coassembly_scaffold_25_prodigal-single_62"
     CDS             31625..33187
                     /product="Marine sediment metagenome DNA, contig:
                     S01H1_S03921 {ECO:0000313|EMBL:GAF97258.1}; Flags:
                     Fragment;;  TaxID=412755 species="unclassified sequences;
                     metagenomes; ecological metagenomes.;" source="marine
                     sediment metagenome.;""
                     /codon_start=1
                     /transl_table=11
                     /translation="MKLSSVFNHQKLFEGRRENLAYIDNFPYDRIEMNYVSGQEENTI
                     RPLLLKELEWAERVLKKPDRVLWWLKVASMHYYHKSFKKDGYQATNHPTYLKWRKIKP
                     SISKTLSSVFKLDTYKQWFEHFAVYDYPPLLDYPFGNETPDELIENLRTIEDQWRSKR
                     TRKMTADPSHTLILRKGDFVWLNLNKAACKEESAAGGHCGNSPRATSDDRILSLRKVT
                     GEKSQYYYATFILEKDGYLGERKGYANSKPEPKLHPYIVELLKQPFIKGIKHGRFLTK
                     NDFQINDLSPEWREELIVARPDYFPRMEVLDRFSDDLEKVIEIFKNDYDFFFEFLAGP
                     YRKMLSKRLDYDQMFSIVEHHVKTRRVHPLYLAYRTVHYVNFGGDPDPDRLYWYIIEN
                     AKYAEYDDIDLIKPRGPDTDEQSLKHRYIEKCLEQGISHQSYIDLYPFLKDGEAVDTM
                     TKDQVMNIFKMYKEVRPHKATAAEFVNNLTQLFTLEELEEISRNEDVNFREDIKATIR
                     VAIRRRDAKKAS*"
                     /db_xref="X0TUJ4_9ZZZZ"
     gene            33309..33683
                     /locus_tag="BML_coassembly_scaffold_25_prodigal-single_63"
     CDS             33309..33683
                     /product="Uncharacterized protein n=1 Tax=Pseudomonas sp.
                     VLB120 RepID=U5VMX2_9PSED"
                     /codon_start=1
                     /transl_table=11
                     /translation="MKKLSELSHPIQPVGLDEHGVLRFKKNAIVAYLLENGPIDMNQI
                     ALQGFSPKDREQFAQLIGYSVDGAADLSYVRRETITAADLMAKGVDEKAARIKALETR
                     LEATQDAIVAAVSALGDIELEV*"
                     /db_xref="UniRef100_U5VMX2"
                     /db_xref="A0A0G1YD09_9BACT"
                     /db_xref="psv:PVLB_27102"
                     /db_xref="U5VMX2_9PSED"
     gene            33714..36641
                     /locus_tag="BML_coassembly_scaffold_25_prodigal-single_64"
     CDS             33714..36641
                     /product="Marine sediment metagenome DNA, contig:
                     S01H1_S03921 {ECO:0000313|EMBL:GAF97258.1}; Flags:
                     Fragment;;  TaxID=412755 species="unclassified sequences;
                     metagenomes; ecological metagenomes.;" source="marine
                     sediment metagenome.;""
                     /codon_start=1
                     /transl_table=11
                     /translation="MRLAKVFQIQQLYEGASDYEAILKNFPYDLIPSDNLIFVRERFK
                     DELRWAKETLKRPDRVIWWLKFIKFVYYTAFIKNAPKKFQIDPDAEPEPDPPVPNFAK
                     AMIAKTPAYNDYIVAVGHINTTVGSYKHRFAHYMGIDDPRIQSYHWTHETPGDLDDKF
                     KKWEDEYAQQEGRRLAPDASHTVIMKLGDLVWLNLNKAACADEGQAGRHCGNSPRRGS
                     NDRILSLRRLVKGGKQEVCLTFVMEEDGFLGERKGFANNNPDPKYHRAIVELLKQPFI
                     KGMKGGRWATSNDFKLTDLSPELAEELYQARPDYFTFWDVLKIFKDNKERFWAILAAQ
                     SPKGIPDELLFRIKDEKVVPLAELVRFTIDHGNHAITYPMALTHLGEQDDGVAKLLDL
                     KIRNLTPDYIIDICKNSQYTSSEIVKKYIELGSDTHLTMVQKLSFLGMEDDYSQKWLH
                     TEGKDLDKKQISEMATMIGSIHTNIINLKIPNIKALTHPLTFLRALISVGNNNIDGLL
                     MNFHHSRNAASAEVRKKDISDMIEIGCDMNPLTALNIIHMFGIDSPLIRQFLLSGRIT
                     MKQLDDRRAFSVLSEEEATSILKDNVADVIPWLVEYYGADSAIVAKAFETDWITLNDV
                     RVRYGDDDPFIDVVRDKLEEHVSEFLQQETGATIEGKFIILEEYNIENIAKYMFGSNA
                     ETAAKMMTGDGDYDHDGWSNEDLDNHFDTLKYVKYVPDPNDPSKPHIKQSVINYDMKP
                     VYARYIREHKMEEWKDFTNSDEYDDYDPEDDEFERDEDERIIYPPERENVDQLKSFLY
                     NNDEEWEQAFRWSYNDAYGQAVEADYVKTFTDAINDWEDEFSEKLAMFFVVKEGEEYT
                     PAITQYYDRTFFVAIYLDEYLKGLKFRLKGIIQSSTDEDDIDDEDDIEEGEIDYNAIK
                     TFISVDEEEFTHYENNISKRDIRVDGYHSIDDENLGDILFNHIPVTLEFIQECQPVKP
                     EKK*"
                     /db_xref="X0TUJ4_9ZZZZ"
     gene            36680..37807
                     /locus_tag="BML_coassembly_scaffold_25_prodigal-single_65"
     CDS             36680..37807
                     /product="DNA ligase (ATP) {ECO:0000313|EMBL:AGS80982.1};
                     EC=6.5.1.1 {ECO:0000313|EMBL:AGS80982.1};;  TaxID=1357714
                     species="Viruses; dsDNA viruses, no RNA stage;
                     Caudovirales; Myoviridae.;" source="Caulobacter phage
                     Cr30.;""
                     /codon_start=1
                     /transl_table=11
                     /translation="MTILPILYKYDTTGKPRFWTVEVEPETGKWRTVAGVVGTENPVT
                     SEWTQAVGKNEGKANATSAMGQAHKEANALWAKKLKEGYAEDIEKSGANFVEPMLAQK
                     YDIKRLKNVDYVLVQPKLNGIRCTINKTGMFTRTGETIVSCPHLWEAAQPILDVHPDL
                     TLDGELYNHELRRDFNTITSVVRKQKLSFEQLEQSARLIQYHIYDGVFGSNEGMKFSE
                     RYVEIKNQIFTHSHPSLKSVETNRISLVDFKTMIPQYHANYVADEYEGLMVRHDLAYD
                     VGKRSWSLMKYKHFMDDEFPIDRFEEGRGRAAGVAKVAICKLPDGREFGATVKGSYDF
                     CKQVMAEQNEYNEATVEFFDYTPDGIPLFPVAAKLYKDGKI*"
                     /db_xref="A0A067XRC5_9CAUD"
                     /db_xref="UniRef100_UPI0003CEEC50"
                     /db_xref="6.5.1.1"
     gene            37836..38270
                     /locus_tag="BML_coassembly_scaffold_25_prodigal-single_66"
     CDS             37836..38270
                     /product="hypothetical protein"
                     /codon_start=1
                     /transl_table=11
                     /translation="MKDIRRKIEQALRETSDSIFYHGTSHAFDKLRGVTFVTTNKKEA
                     ENFACKCHFRGPSTPIPPGARVMAFRVKGRYLTLRTTEADAFEKTYGVSLGKGRSASS
                     EIINALEKADYSGLERVMDGGVVRMVINPLDLIEVRNLSYVL*"
     gene            38377..38694
                     /locus_tag="BML_coassembly_scaffold_25_prodigal-single_67"
     CDS             38377..38694
                     /product="hypothetical protein"
                     /codon_start=1
                     /transl_table=11
                     /translation="MSDIKKKVEEILLNEMYTPNGTDVEKCDYISDMLTQIANALERQ
                     VNMARQMENSVTLKKIERSGFYSKVETMMTSLKKMSYSFRVLGADLADQISMGHAGGP
                     PKK*"
     gene            38813..39061
                     /locus_tag="BML_coassembly_scaffold_25_prodigal-single_68"
     CDS             38813..39061
                     /product="hypothetical protein"
                     /codon_start=1
                     /transl_table=11
                     /translation="VFGAMKLEEGLLIVVGNSEARVATRWPVNPVWYGSLEWDSKMDS
                     WDYLTRTKMRMLRHVIPHLPIHTNSYDPERRHLNQPDH*"
     gene            complement(39012..39980)
                     /locus_tag="BML_coassembly_scaffold_25_prodigal-single_69"
     CDS             complement(39012..39980)
                     /product="Putative transcriptional regulator n=1 Tax
                     =Methylomicrobium album BG8 RepID=H8GJ80_METAL"
                     /codon_start=1
                     /transl_table=11
                     /translation="MRNRLKEFRVEFNMTQTQIAESVGVTQPTYQRWETGAAPIPEPK
                     LKKLAHFLGVDAAKIIFKHEPIEATFFDADPNSETCYYGEVAIHFRNGGDPLLLSISN
                     NAYTNLHLGLQGKTKFVTVNSLANQTVSLRVDAISDLYFSSDDYEDHGPEHGTYKNHL
                     NLQIPDNRDWEIIEAMACDSDMDEFDSKDVERVSGWVITEEQYDKLAADDAIDQERLA
                     SDQESIMATTALAFKTACAVTYQLSTGQKRDIDVEDREAMYEAFVELVEMDDEGHENN
                     MILWNVSGSHRTIFINKDAIDYVILPTHQYISGRVDSNAAALDHMN*"
                     /db_xref="UniRef100_H8GJ80"
                     /db_xref="H8GJ80_METAL"
                     /db_xref="rme:Rmet_6072"
     gene            complement(40085..40984)
                     /locus_tag="BML_coassembly_scaffold_25_prodigal-single_70"
     CDS             complement(40085..40984)
                     /product="hypothetical protein"
                     /codon_start=1
                     /transl_table=11
                     /translation="MFITPRKIDPSDMKNIVQMSAKLVGRNSALWAMFPIIATILIGV
                     GFGFYYHFLTSAFETRDIGAISGAFVLYAFVAPMTMGLVSLFGVSFALRSDKTLTFSE
                     FSDVISSSVIKGRFINLSALKIIGHLLIIILFVGIFSLISPVSDPKAADSLTEPVKNP
                     GFTGMLYYFDLLIDYAFMALFFFMINHVSAIGGVLNNVYQLPWDMSKRMSHIAYMFSP
                     VLSRITLYCAAFFLAVIWIVENLPVIGDVASLIIKTISVAMAPYIYTIGYVTVREIFF
                     DQGNSPVKEKQTQSAGSLQETFS*"
     gene            complement(40988..41320)
                     /locus_tag="BML_coassembly_scaffold_25_prodigal-single_71"
     CDS             complement(40988..41320)
                     /product="Uncharacterized protein n=1 Tax=Nitratireductor
                     indicus C115 RepID=K2NVF6_9RHIZ"
                     /codon_start=1
                     /transl_table=11
                     /translation="MSDILRNLADDLEAIDAKAASVAKTDDRVTLDFMMSRVVNVEYI
                     NPESKPSLTIAVVTHVNGYVFTGESAPADPANFNEALGKERAFKKAIESLWALEAFAL
                     RERMTARE*"
                     /db_xref="UniRef100_K2NVF6"
                     /db_xref="K2NVF6_9RHIZ"
                     /db_xref="abs:AZOBR_200078"
     gene            complement(41341..41508)
                     /locus_tag="BML_coassembly_scaffold_25_prodigal-single_72"
     CDS             complement(41341..41508)
                     /product="hypothetical protein"
                     /codon_start=1
                     /transl_table=11
                     /translation="MSEYDLLHFFILLLFIGTLISFGWIITLGQKVKVLVSENQTRKN
                     EIDELRANVLK*"
     gene            41573..41773
                     /locus_tag="BML_coassembly_scaffold_25_prodigal-single_73"
     CDS             41573..41773
                     /product="hypothetical protein"
                     /codon_start=1
                     /transl_table=11
                     /translation="MSQEEFDPQEEFDTELVNRCGDGGPLVVKQVLIDMAMEGKLCNK
                     LLAAIWEGREIRAVKRLKKGLF*"
     gene            complement(41765..42001)
                     /locus_tag="BML_coassembly_scaffold_25_prodigal-single_74"
     CDS             complement(41765..42001)
                     /product="hypothetical protein"
                     /codon_start=1
                     /transl_table=11
                     /translation="MPKPFYVNVNKHRIVSNAKHGTNEPPIRIAGSKSGKGEYAFEIE
                     LPAGSKMLYSADKPILKCGARLVIECPTKPVILK*"
     gene            complement(42035..42121)
                     /locus_tag="BML_coassembly_scaffold_25_prodigal-single_trn
                     a_25"
     tRNA            complement(42035..42121)
                     /product="Pseudo"
     gene            complement(42171..42569)
                     /locus_tag="BML_coassembly_scaffold_25_prodigal-single_75"
     CDS             complement(42171..42569)
                     /product="hypothetical protein"
                     /codon_start=1
                     /transl_table=11
                     /translation="MSQYPPSYERLIENHIEEFEGEMAIVASGVFRQFPFILCHGIED
                     GNLAENGIIIVVKDQVWNGGPEIFQTVREYFNMEGAIVILPSVEIETTVLPHQVGFVT
                     RYSTVFSMPALIANYLEAVWKQWNKLENNC*"
     gene            complement(42566..42865)
                     /locus_tag="BML_coassembly_scaffold_25_prodigal-single_76"
     CDS             complement(42566..42865)
                     /product="hypothetical protein"
                     /codon_start=1
                     /transl_table=11
                     /translation="MRNPIVFNGGNPINPKDGLYLRNIWPFIHENVDVENIYLVRLYT
                     GPPEFYPHLSINHYYFNGPNAFRVARKYFEELKSPHRLVWVNYLEAIWKQYEKNR*"
     gene            complement(43150..43226)
                     /locus_tag="BML_coassembly_scaffold_25_prodigal-single_trn
                     a_24"
     tRNA            complement(43150..43226)
                     /product="Cys"
     gene            complement(43232..43316)
                     /locus_tag="BML_coassembly_scaffold_25_prodigal-single_trn
                     a_23"
     tRNA            complement(43232..43316)
                     /product="Leu"
     gene            complement(43358..43525)
                     /locus_tag="BML_coassembly_scaffold_25_prodigal-single_77"
     CDS             complement(43358..43525)
                     /product="hypothetical protein"
                     /codon_start=1
                     /transl_table=11
                     /translation="MKRNGISKCGRCKKKTVDLDGKNAPDGRERYKCLACGNTFTMGK
                     NKNHSSNLEQI*"
     gene            43648..44934
                     /locus_tag="BML_coassembly_scaffold_25_prodigal-single_78"
     CDS             43648..44934
                     /product="Putative uncharacterized protein n=3 Tax
                     =unclassified Coccolithovirus RepID=G4YBT4_9PHYC"
                     /codon_start=1
                     /transl_table=11
                     /translation="MTFTELLQSLLEVFTRLDQIDADIAEYEQAVALRNELTQEASVI
                     IGQIQTKLGTVVTPPSPPPPPPPPPPSPPPPSPPPPPPSGTLDPIGASALPGGASLRT
                     SDGVWTLTAAKNILKDGVLLPETNNVDRIEVAAQLTDGTKTTIRQFGWGLTWIYAPGV
                     NGADANGWLEGSGPIPDPGPVDPDPVDPNPVPPAQGWTPMVPLNGTLHPEDNSNFNTT
                     WSKTFGVSTWGEGKLAMGVWRYDHVIADRTNGTLTLLSNNQGHGQLQQHGTRFRSARI
                     GVVAEFGEIRPDAIITPVWAYSGWNEGNDGQGRFELDFEVVGKKGLEINYHDGIKPGR
                     RVGFIAGDFSNRTVRFEIDYSETGGYADFIVDGNSVKRLTKTEVEGFGMKWPTKVMFP
                     LYDAWVVNNPGWTGANYNPNGAEMRVVLKEKLTLVR*"
                     /db_xref="UniRef100_G4YBT4"
                     /db_xref="R1E778_EMIHU"
                     /db_xref="met:M446_0483"
                     /db_xref="G4YBT4_9PHYC"
     gene            45017..45592
                     /locus_tag="BML_coassembly_scaffold_25_prodigal-single_79"
     CDS             45017..45592
                     /product="hypothetical protein"
                     /codon_start=1
                     /transl_table=11
                     /translation="MSASIKTIQDNIFNVLKTSIVKETEAPLSGTERLAVKRGQEAAL
                     EKIDQIISKFFQADPSQVDTEVSQNKKHNSVFKKVGPKAALHKDRVAIVGTVKADVQM
                     KKNTPENLYVMMYVYMPHDGKMVEVDSIHANGTFDQISHKIANVITNIKNKAKPNSPH
                     LEGINFLYDKITQREEPKRFSQRLKDILNRS*"
     gene            45628..45918
                     /locus_tag="BML_coassembly_scaffold_25_prodigal-single_80"
     CDS             45628..45918
                     /product="hypothetical protein"
                     /codon_start=1
                     /transl_table=11
                     /translation="MTNEVPTSEAKAPTMEDLHLQVNMSMRQVKLLSNQIASLMAYNS
                     ELEVKIEVMGQMIQQRETELAHMVAKLDSLKHPLEPTPRAPEPTISSSDLAN*"
     gene            45955..46051
                     /locus_tag="BML_coassembly_scaffold_25_prodigal-single_trn
                     a_2"
     tRNA            45955..46051
                     /product="Pseudo"
     gene            46073..46237
                     /locus_tag="BML_coassembly_scaffold_25_prodigal-single_81"
     CDS             46073..46237
                     /product="hypothetical protein"
                     /codon_start=1
                     /transl_table=11
                     /translation="MSKIVNYYSNYGPGGRNCICCGPSPKSRKKHDRTAKRRERQAAR
                     REIVAEVAQG*"
     gene            46261..46839
                     /locus_tag="BML_coassembly_scaffold_25_prodigal-single_82"
     CDS             46261..46839
                     /product="hypothetical protein"
                     /codon_start=1
                     /transl_table=11
                     /translation="MSNYVQIKNKQTLIKEEEFPSLSTRRAAVANGTANPSINVKIDN
                     TLNKIGYNLFKKNFSNFKYETTTEGVSKKFQAAYNDLIAIRGTINLSKRDFTVEVEFL
                     FYSNDTAPTAPAKQDNEQPSESPIVYTFHTGIYKTGISYISLVRKKMVGELSEVARKY
                     LKAGNIDRPTYQMFIQLGRYLNNEGNFSVSSK*"
     gene            47000..47221
                     /locus_tag="BML_coassembly_scaffold_25_prodigal-single_83"
     CDS             47000..47221
                     /product="hypothetical protein"
                     /codon_start=1
                     /transl_table=11
                     /translation="LGGMIILSFIDFGVSLYWLITFEKLLNIDIFINYMIAGFHIGTN
                     LTFITTALVVKQSVAVGGGKALRGATLWS*"
     gene            47212..47637
                     /locus_tag="BML_coassembly_scaffold_25_prodigal-single_84"
     CDS             47212..47637
                     /product="hypothetical protein"
                     /codon_start=1
                     /transl_table=11
                     /translation="MVVTPSVTTTAIMLGALGVSSNIVISSSIGDTVTVGVSYIAFGM
                     FMCLLRIVIDDTRMRGGMRFLFNLILGGFITFIFGFGLYSVGAPIEYHLSLALIAVFI
                     GDDLLMNLIHNGQSYIHRAIRGSKQFVKELIADLKDIFS*"
     gene            47680..47850
                     /locus_tag="BML_coassembly_scaffold_25_prodigal-single_85"
     CDS             47680..47850
                     /product="Uncharacterized protein n=2 Tax=Haemophilus
                     influenzae RepID=C4F2V3_HAEIF"
                     /codon_start=1
                     /transl_table=11
                     /translation="MFELFRDKRSEWRWRFRATNGRIVFITSEGYKNRKDAIAAMDLA
                     RSTNASTAMKEV*"
                     /db_xref="UniRef100_C4F2V3"
                     /db_xref="hia:H733_1027"
                     /db_xref="F9H7S6_HAEHA"
                     /db_xref="C4F2V3_HAEIF"
     gene            47852..48184
                     /locus_tag="BML_coassembly_scaffold_25_prodigal-single_86"
     CDS             47852..48184
                     /product="Uncharacterized protein n=1 Tax=Cronobacter
                     phage CR9 RepID=M1F1D8_9CAUD"
                     /codon_start=1
                     /transl_table=11
                     /translation="MKVKELIQYLETVNPEHDVVVPVTTLGHHMGGTPHLALKAPHSG
                     FDWDTGRIFLQLEEDVRSVDKSYLKEREMVGRLLDENMSMKMVIKSHGLDKKIAPKPK
                     KFVDLFRF*"
                     /db_xref="UniRef100_M1F1D8"
                     /db_xref="M1F1D8_9CAUD"
     gene            complement(48181..48336)
                     /locus_tag="BML_coassembly_scaffold_25_prodigal-single_87"
     CDS             complement(48181..48336)
                     /product="hypothetical protein"
                     /codon_start=1
                     /transl_table=11
                     /translation="MTKGENRAKKRRRLRRILNQSGDFFKHIGNSISRRRFGDGISKG
                     KIKDNTD*"
     gene            complement(48353..49165)
                     /locus_tag="BML_coassembly_scaffold_25_prodigal-single_88"
     CDS             complement(48353..49165)
                     /product="hypothetical protein n=1 Tax=Roseomonas sp. B5
                     RepID=UPI000301862B"
                     /codon_start=1
                     /transl_table=11
                     /translation="MMEIMKELEYDRKRFKGVRVIPDVHGVYESFKRITDQAREEELF
                     VLQLGDLLDRGPENGLTLQHMLDLEDEGRGTWVMGNHDWKHLRYFRGNKVQIKEYQNE
                     TIEHINQIEGLRERFVAAGDKVSFWLRLDDFWFAHAAIHEEMKHVPDDVDKDKLKFLR
                     DRAIFGSVDPGTRIAVNGFPIPVFTWMQKLTGVDTIFLGHHSFDHNRIPICTHKDTKT
                     MFLDGGCGKDNHNLRYTDLVRIGDTHVVRNTFDINMVTYNEFHREYCSFELV*"
                     /db_xref="UniRef100_UPI000301862B"
                     /db_xref="D5RRS7_9PROT"
                     /db_xref="goy:GLS_c21140"
                     /db_xref="UPI000301862B"
     gene            49296..49631
                     /locus_tag="BML_coassembly_scaffold_25_prodigal-single_89"
     CDS             49296..49631
                     /product="hypothetical protein"
                     /codon_start=1
                     /transl_table=11
                     /translation="MIQFGILYKKEDVLLFKQWFEGGFSDDTMILTNLNSDIINEFSE
                     TSIAVIELKEIDDGITFSIKSKVETDLDLNGLMVNAIDQLDDFDNMIGLVVDKFRQRF
                     GEHYGYTIH*"
     gene            49663..50394
                     /locus_tag="BML_coassembly_scaffold_25_prodigal-single_90"
     CDS             49663..50394
                     /product="putative Predicted HD phosphohydrolase family
                     protein"
                     /codon_start=1
                     /transl_table=11
                     /translation="MLVKSQPALTIRPEDYQLYEQIGTIIHDYDLGIDKDQLLAYVFH
                     TMKNHPYHGYNHILSMFKSFAAIPKGVLAHPEAVIWFILFHDIFYDPRGNNNERTSGY
                     MLLDYHGKQRYDQANIAVQYALTGIDLSASYHEDNNYDEMVVEIRLMRDLDLEIFSAS
                     EEEFRAYRANIELEYEHVPTEVFIDKSIEFFRTMLAKKIYVSPFVGHAAEDSAKVNIM
                     RELGRLHQRKLDIQYDYTNPIILDI*"
                     /db_xref="lha:LHA_0826"
                     /db_xref="A0A0A8UQU5_LEGHA"
     gene            complement(50439..51020)
                     /locus_tag="BML_coassembly_scaffold_25_prodigal-single_91"
     CDS             complement(50439..51020)
                     /product="hypothetical protein"
                     /codon_start=1
                     /transl_table=11
                     /translation="MSVQLKIKSKSLAAEARIIKIEEQKLLNQSRFGKLHHIKKSIRK
                     NAASLKGLDPRSEQWRQEYARLVDMATKRLSKVEQTLGNNWAAVLEARRNKAAAGFFS
                     VRNHRLEVVRPEARATHLTRMILKGIPYERVENSTETPLLKDVGMVQRIVTMVNKYAH
                     TSETGSHLGSFMADDLKLWVEHSSAEELLRQIA*"
     gene            complement(51289..51362)
                     /locus_tag="BML_coassembly_scaffold_25_prodigal-single_trn
                     a_22"
     tRNA            complement(51289..51362)
                     /product="His"
     gene            complement(51413..52078)
                     /locus_tag="BML_coassembly_scaffold_25_prodigal-single_92"
     CDS             complement(51413..52078)
                     /product="hypothetical protein"
                     /codon_start=1
                     /transl_table=11
                     /translation="MSIDMYDRLMMTPHDFMPNFRYINQYMGIIGNLIKTIPAPNNEG
                     VGDLFSKLQDHLISGFSCKGAIVDFPSDQVIPPECYLYQNDGIFRLYSEFKDRAPRGS
                     DQRDIGNRVYQVHNGLRDQIKDIEIRKILVPRDSGKAVKFSMGARYNKKLYKLVEELE
                     AFLREQIAYNKKIQELTKETRKIVEEYSSLAELLQAVPSLGPFVDEKVTTPDQEIKKL
                     WGI*"
     gene            52155..53363
                     /locus_tag="BML_coassembly_scaffold_25_prodigal-single_93"
     CDS             52155..53363
                     /product="Uncharacterized protein n=1 Tax=Bradyrhizobium
                     japonicum USDA 6 RepID=G7DCL9_BRAJP"
                     /codon_start=1
                     /transl_table=11
                     /translation="VTKVTSAVIGPDVTDVNLANSSIAQRHIKDNAVGTEQLANASIT
                     GAKIALGTVDTNNYKDLSVTGAKIAAGTIVTSKIADGSITGIKMAVNSVLTPAINALA
                     VTTEKIANSGITNIKLADGSITTDKLANQQVTGIKIANGTILPENINSVADGEILVGS
                     GGQYVRLAKGVNNSVLSVNANGSLEWGTSVVPTGVISDFIGSAVPSGWILANGRTIGS
                     AASTATSTKGDTVYNLYLLLWNSLTNTHAPVSGGRGSSAAADWAANKTLTLPDMRGRV
                     GVGLDSMGFSASQRINLESLTSDTLGSSGGNQRIELDILSLPKHDHKMFVDWTSGSEA
                     DLGVNSYVLERAATYNESKYSMATRPNLAQPTMGRTSEAGGDNSSSSGKGAPHSNMQP
                     FLLVNKIIKL*"
                     /db_xref="UniRef100_G7DCL9"
                     /db_xref="bju:BJ6T_53000"
                     /db_xref="G7DCL9_BRAJP"
     gene            53728..53820
                     /locus_tag="BML_coassembly_scaffold_25_prodigal-single_trn
                     a_3"
     tRNA            53728..53820
                     /product="Ser"
     gene            53836..54318
                     /locus_tag="BML_coassembly_scaffold_25_prodigal-single_94"
     CDS             53836..54318
                     /product="Putative uncharacterized protein n=1 Tax
                     =Bacillus phage SP10 RepID=F8WQ62_9CAUD"
                     /codon_start=1
                     /transl_table=11
                     /translation="MQTKVISGFPGVGKTECTRLNPTWLDSDSSIFSWKRNAAGYLEL
                     DDTGNKTRDPTFPNNYINHIKNNIGRVPVIFVSSHKDVRKALVENCIPFTLVYPKPSL
                     MVEYVTRYEKRGSPASFINYITQNWDPFIEELINQPGCKHFVLREGQYLSDVIDRLTA
                     *"
                     /db_xref="UniRef100_F8WQ62"
                     /db_xref="A0A0F9TNQ1_9ZZZZ"
                     /db_xref="eyy:EGYY_16080"
                     /db_xref="F8WQ62_9CAUD"
     gene            54813..55325
                     /locus_tag="BML_coassembly_scaffold_25_prodigal-single_95"
     CDS             54813..55325
                     /product="hypothetical protein"
                     /codon_start=1
                     /transl_table=11
                     /translation="MSRPLIDLQQSIYHTLNEGDNCDCDKEVPEGPEEEVNEAFFQTV
                     SDGDLRFKITALIGQSDIITKLYVKNIGNRDVFKIPLQSYPAIYKAVSQGSSKPDLTY
                     RIEELAFGNKKYPVFFSPSGLMYGRGKPEKEVPAKESRYHLTYIGPYTKSQHEIIHNA
                     AKKPLIDNSD*"
     gene            55352..56155
                     /locus_tag="BML_coassembly_scaffold_25_prodigal-single_96"
     CDS             55352..56155
                     /product="Putative uncharacterized protein n=1 Tax
                     =Lachnospiraceae bacterium 2_1_58FAA RepID=F7K085_9FIRM"
                     /codon_start=1
                     /transl_table=11
                     /translation="MGLNKSKIYANSDDDFKSLVTSCYSYSEILRKLELVTNGSASRT
                     VLKRRILELNIDINHFDPYKNSVLGLPKISLEKILVENSSYYNNSSLKKRLLKDRIIT
                     YKCSICNLHEWLDAPISLQLDHINGVNTDNRIGNLRLLCPNCHSQTITFAGKNIKKTP
                     RPKLYENKLCKWCNENFHCKTSTQRYCSVSCRINGRIEIDIDKSKLEMLIWTYSFQEV
                     GARLGISDNGVKKRALSLKCKMPPPYFHSKIRNPDDKLTEYNKIKIDPL*"
                     /db_xref="UniRef100_F7K085"
                     /db_xref="W0TWB1_9CAUD"
                     /db_xref="acy:Anacy_2172"
                     /db_xref="F7K085_9FIRM"
     gene            complement(56257..56568)
                     /locus_tag="BML_coassembly_scaffold_25_prodigal-single_97"
     CDS             complement(56257..56568)
                     /product="hypothetical protein"
                     /codon_start=1
                     /transl_table=11
                     /translation="MPLLDIIIKYIKARRKTKMFKHILKAVNLADPNDPEQAAFLNMV
                     RNYRMEQQMLIMGQQAYAALQQMGIIPSNPGQPTTIRPVSITVSTDSTLVDKEGKPVI
                     N*"
     gene            56613..56930
                     /locus_tag="BML_coassembly_scaffold_25_prodigal-single_98"
     CDS             56613..56930
                     /product="hypothetical protein"
                     /codon_start=1
                     /transl_table=11
                     /translation="MKFKRASILFIAFIALASCSVSSPDTAPCIPEPGKINTCIPTTP
                     NSDDPFIEADPDNPAYPPRGEKLNTDWEAMTEQCEWQPETEWCKIECTTERAKKRSWC
                     END*"
     gene            56923..57543
                     /locus_tag="BML_coassembly_scaffold_25_prodigal-single_99"
     CDS             56923..57543
                     /product="hypothetical protein"
                     /codon_start=1
                     /transl_table=11
                     /translation="MTKTTKDLDLSTGPSLASAATLALEHDLLEPQRQKLVALGIPLC
                     PPGGTGYETVKAIDDYISNKKNFIYTDDENLPFNEKLGITTSRYEVWRSFYEDVLDGK
                     PVKGDCDDFGLTALQLACIAGVPRSRLAQAIVVSETSWKDLKKPVKYENMDHFIGMYY
                     HNKIWYTFGDTWGQDVKPSMAPANKRHRVMMMAILDEGILWRKFAQ*"
     gene            57550..57996
                     /locus_tag="BML_coassembly_scaffold_25_prodigal-single_100"
     CDS             57550..57996
                     /product="hypothetical protein"
                     /codon_start=1
                     /transl_table=11
                     /translation="MSHWYRDLRNRLNEVFIHEFKPSYTKGKSCEIFKNPTAKEYRTF
                     EGMARGFIIDDRTVILWKVYDSLHQTVRDELKLSKDVIPIVIYGDLKSDVNIEVTDNI
                     RNSELLHTPLSEVIRTNAYIQAAFRDINVSYFDEAIVGSWDTEPED*"
     gene            complement(58003..58245)
                     /locus_tag="BML_coassembly_scaffold_25_prodigal-single_101"
     CDS             complement(58003..58245)
                     /product="hypothetical protein"
                     /codon_start=1
                     /transl_table=11
                     /translation="MFKLVIGYWGATPGDGYKLISTSDISKHETAEEAQTALDAYAKR
                     YPDDAYDLLIRKPKMSCNPGENYPTPYLDYRFNPNR*"
     gene            58349..60643
                     /locus_tag="BML_coassembly_scaffold_25_prodigal-single_102"
     CDS             58349..60643
                     /product="Marine sediment metagenome DNA, contig:
                     S01H1_S03921 {ECO:0000313|EMBL:GAF97258.1}; Flags:
                     Fragment;;  TaxID=412755 species="unclassified sequences;
                     metagenomes; ecological metagenomes.;" source="marine
                     sediment metagenome.;""
                     /codon_start=1
                     /transl_table=11
                     /translation="MRLVRVFNHQKLFEGASDYQAILDNFPYDQIIQSDDGRYPSKEH
                     VRNVFNKELVWAKETLQRPDRVIWWLKYVKFIAYHAYVHRVPVHPDPGKVTPVPKFIQ
                     KMYSENPNRVQSDPSNFSFNMLGSPKRNLEHFMGIDDPRIQNYHFLHQTFGEILNQFE
                     KWEDEYKQQEGRKLAPDASHTVIMKLGDLVWLNLNKAACADEGHAGRHCGNSPRSGSN
                     DRILSLRRVIKGGKQEVCLTFVLEEDGFLGERKGFANSRPDPKYHRAIVELLKQPFIK
                     GFKQGRWMTSNDFKVGDLSPELGNELFEARPEYFSFEDVKRIIGEDDPRLFDYGLKIA
                     RNLHQDHVAYLFDKFPDRKYELVHAMGEQGNPHIDVLDHWNSPKLIEHRKDAKLVRAM
                     IYNGLTGEHLYFKYLEPYDIGVNDPIIPKLIKKARAVYVDEDGQYTFENIFHALPREM
                     VAEFTIKNGALGNPFADYKDRFEPDEIDLLLKNNIIPLIDYIEYYGKDSPKVLEKVKD
                     HYSEANQYDDYISIRTGHLNFRINSNSIQKSLSSVASMNNSPIIPKWFLSKLLTPPVF
                     SGLQKAIAEYRSKSAYGRSHRPITRTEMIDELMKPDFRHARYEIFGMIIENAWAGVIK
                     DERLDIAERWNTWLLNASSKKQVVLDISKIKYMNEEYKQHVDDQLKAFGLERKFPLTL
                     SWDTLKKPHRAESVIVNNNQLVDFFLFCHLTGYGAGGWDHFLKYDGPIFKVSQKELES
                     VIDYEKIRAELLEMIGRVMKMFEK*"
                     /db_xref="X0TUJ4_9ZZZZ"
     gene            60643..63531
                     /locus_tag="BML_coassembly_scaffold_25_prodigal-single_103"
     CDS             60643..63531
                     /product="Marine sediment metagenome DNA, contig:
                     S01H1_S03921 {ECO:0000313|EMBL:GAF97258.1}; Flags:
                     Fragment;;  TaxID=412755 species="unclassified sequences;
                     metagenomes; ecological metagenomes.;" source="marine
                     sediment metagenome.;""
                     /codon_start=1
                     /transl_table=11
                     /translation="MPIRLQGLLNNHKMIVENKSTYAQMIENMPWEYLNDEGYPKEEV
                     MRTLWDSIKELEASWRKPDRIVWFLKALKMNMLRDQGIFKFPDGFEKVRFARNLIAAD
                     RLWKDNFVASHIIKEELDHFFALNYEPIQRYEFGSKSPTVVRRELHALEMEYIQKQKE
                     NARLIPIEPTETIIKDFGNGWAWVNLNRASCDKEGAALGHCGNSPRSKSNDRLISLRQ
                     KKNGKWQAALTFILEEDGYFGERKGAGNQAPAERYHPYIVELLSMDFYKGLKDGRWMK
                     HHDFMVAHLSPELAQKLYAARPDLFSPLDKVRFFGEQFAGANFFAGYHGSGEKAFLIS
                     RETIASYFQTIDAYLKSQASNQDQRNREVLFRKNLLKWGALAEKINTAKGVRSFSPET
                     IHKLINNSDYPLDNLDIWEIVNTDRNNLNHLLGLKDILAAYGADSPECKEYINRPSFK
                     VNRSGTILLTEIQRMIEQEAPIPPEEQNFWVPDEYDKLIIQILNNDTKIPFIGSGFDF
                     RPAFKEVFVDKLLDGKIFDMSHFKDIRLFSDFRDHPKIQEIMQNYYYLGQQSLTMTFS
                     EAIGYYTLETYKSFLKSIIPKLKDHDDYGDIEGFDFYDVISKFGPDIELLRILVTAPM
                     VKVSEIESLHAGITPAVKQQLVNDLYERKFLTHSVPIPEMLAYFGDSQEEIKAHMKSL
                     MWELDFNHDEDTGLFYHSFGTFKDFKYEIHNSVMETTINELLNPNEYLMEHYSGHVRK
                     AIYSVLKPEHPYKDTILRAIQNALYEEEDGIRDKFESENQFATRPTLSAIMNHYIKDD
                     NAGVIFDMMDNAGAYEFYDHCENALNVYYKSQSEPFHIHRFNAILKAMSLSIDESSIY
                     KFGITDLPVKFKVMTKYGRDVQSFYDEFDDEFNDSRNSIACVMTLEDAISTFSKLPLG
                     EFTIKFFDESMDQALTNGINFHDDYNDLDDFSLDFNIEEYLKFLVDRL*"
                     /db_xref="X0TUJ4_9ZZZZ"
     gene            63531..64139
                     /locus_tag="BML_coassembly_scaffold_25_prodigal-single_104"
     CDS             63531..64139
                     /product="hypothetical protein"
                     /codon_start=1
                     /transl_table=11
                     /translation="MFELVSNYKSAVLAINAFSKDKNFELVSAKGYSHIVYAHKNHPG
                     WVIKLPRSVKLAKSDKNIKFIDKLCKQELATKNPLFPKIYDNRVHYYNDGTYAIIMER
                     LQIKTPFIEKLICDMTQKAASPATVLESFDTVLLECATEPALGQMTAMICRVFRIDPK
                     HMVEYMGFILGIIDNKKDLDLQSENMGFRDNGQLVFFDPIAA*"
     gene            64154..64834
                     /locus_tag="BML_coassembly_scaffold_25_prodigal-single_105"
     CDS             64154..64834
                     /product="hypothetical protein"
                     /codon_start=1
                     /transl_table=11
                     /translation="MNFELIAEQCLMERYDDLERVWRAISKCTTAVEVEDVMRQLIPN
                     GLFSDEGNFSLVFKSPSSNEFVLKLSTKGYDVWPKYAQMVSENELYKTNPLFPVIPKP
                     YFKILPNGGLNGNAAIGFIEYLEMDKTEIQAHLHKAVEELPDRSSSIYAADPFIEGWY
                     EYEEKGTSPILDAICKYFKIDPVHMIDFFNKVNPLNTGFRSMDLHAANIGYRKNGEIV
                     LFDPLGYA*"
     gene            64827..65546
                     /locus_tag="BML_coassembly_scaffold_25_prodigal-single_106"
     CDS             64827..65546
                     /product="hypothetical protein"
                     /codon_start=1
                     /transl_table=11
                     /translation="MLDMNFELIAEQCLMERSDQLEKVWSELMKYTTIQDIERHPHFF
                     SDNDLDMFDYGGYAKVYKSANGDDYVLKITSSGGDGWVPFAHRVANERLYETNPLFPK
                     IQSRYLKELKVFHQGSYNGAIAFVERVYTSPIRVNKLVTKAIRQMGSMTSNTSFNISN
                     CAALFEAAFEEYVDTGGDVGIIIDSVCEAFEINKDHMLEFFWTINDLMINHGSVILLD
                     MHNSNIGFRKDGGVVFFDPVN*"
     gene            65546..66241
                     /locus_tag="BML_coassembly_scaffold_25_prodigal-single_107"
     CDS             65546..66241
                     /product="hypothetical protein"
                     /codon_start=1
                     /transl_table=11
                     /translation="MINFEVLAEQCLMERTNEVEAAWSQIVHLDTVWDVMRHAAEMFG
                     EEYGYGLFSNVFKSPSGNDFVLKVSYEDGDGWVPFAEIVSQQQKYKTNPLFPIIPSHL
                     FKKFPDGSAMAIIEWVKLDEEYTERQIEKIIEDVYLEYPDHIMGMDAGDNPFNCAFEE
                     LLRNKEPVFVPPICNAFGTTSEHLYDYFEVVRLATGSTNMHMIDLNEQNIGYRSNGQT
                     VLFDPVGFYRHEL*"
     gene            66189..66974
                     /locus_tag="BML_coassembly_scaffold_25_prodigal-single_108"
     CDS             66189..66974
                     /product="hypothetical protein"
                     /codon_start=1
                     /transl_table=11
                     /translation="MAKPFFLIQWGFIVMNFDFIAEQCLIEKTNRVPYWINRLKQFES
                     AIELDDFLHDTIFLGLKIIGRGNYSLVAMGMGGKDYVLKYSAPGVNNDPCAEFMYDVW
                     QTGVWKSNPLFPKIEPDHFIVYDDGTYAVFLEYLDLFSTDPGGDIYKALKLMSLPLLP
                     RQKLKNYRPGIMQLAVFQQAYEECMSNDPHKPYTDAVCLAFRFNKAHLIEYMKFCSDY
                     VSGKVYIDLHSGNIGKRKNGQMVLFDPLGHVVNLNQPEENPPA*"
     gene            complement(67027..67311)
                     /locus_tag="BML_coassembly_scaffold_25_prodigal-single_109"
     CDS             complement(67027..67311)
                     /product="hypothetical protein"
                     /codon_start=1
                     /transl_table=11
                     /translation="MKTVIAFLSVGALLLATACSNPSTDPVTPGDDVVTPGDPLNPPN
                     VNAATDDLLGAEVVSSTEARADATEVVTSTSNETAPEVAVTEAEGAVAPN*"
     gene            complement(67574..68206)
                     /locus_tag="BML_coassembly_scaffold_25_prodigal-single_110"
     CDS             complement(67574..68206)
                     /product="PREDICTED: proteoglycan 4-like n=1 Tax=Cavia
                     porcellus RepID=UPI0003512CF2"
                     /codon_start=1
                     /transl_table=11
                     /translation="VLFRNTLIGVSFFAMAAFAAPAMADAPRSDAIIQELIQSLAETA
                     SEIETERLGTLAVEQEAIALEQAALAKRNELADRNAGLVARKQELVLLYEQVGTFIYA
                     LPIGAIEPTEPEVVEPTEPEVVEPTEPEVVEPTEPEVVEPTEPEVVEPTEPEVVEPTE
                     PEVVEPTEPEVVEPTEPEVVEPTEPEVVEDEVDDEPGILSRAWNVIKFWD*"
                     /db_xref="UniRef100_UPI0003512CF2"
                     /db_xref="L5JX44_PTEAL"
                     /db_xref="csy:CENSYa_1492"
                     /db_xref="UPI0003512CF2"
     gene            68393..69115
                     /locus_tag="BML_coassembly_scaffold_25_prodigal-single_111"
     CDS             68393..69115
                     /product="hypothetical protein"
                     /codon_start=1
                     /transl_table=11
                     /translation="MSNNLNTIMVIDEIVKRQLQMKQRPISEAFDYNREKPKTNHPLK
                     GEYLEPKARKVVKDFLNGATREWICVNYGISPEQLAVYLHTARLAGYDIEHGQRGRHV
                     PEEKKLRVIIKNALLKNWDVSIHELKTLTRNQNADSLSSVRARMKKELRKEFPDRWPD
                     NPKKVIYKTIRETLMQNWNITPSQMNEILEMNIPTNKLSSMIAGIRHQLRKKFPGKWP
                     EADTRGNKLNNSNFRRRKARDS*"
     gene            complement(69123..69198)
                     /locus_tag="BML_coassembly_scaffold_25_prodigal-single_trn
                     a_21"
     tRNA            complement(69123..69198)
                     /product="Arg"
     gene            complement(69209..69283)
                     /locus_tag="BML_coassembly_scaffold_25_prodigal-single_trn
                     a_20"
     tRNA            complement(69209..69283)
                     /product="Arg"
     gene            complement(69296..69670)
                     /locus_tag="BML_coassembly_scaffold_25_prodigal-single_112"
     CDS             complement(69296..69670)
                     /product="hypothetical protein"
                     /codon_start=1
                     /transl_table=11
                     /translation="MDHSKYHLTLGKFRDYLANLGDPDIQVVTEAGESIGLGGSYRGF
                     YDHYAFEIVPFKRTVGDFLVDLNDVIIGKVYEGYKGGNYIMTEDTPLWISDYGVASGR
                     AMIFAHYVEAQNLVVVFTKDVS*"
     gene            69816..70043
                     /locus_tag="BML_coassembly_scaffold_25_prodigal-single_113"
     CDS             69816..70043
                     /product="hypothetical protein"
                     /codon_start=1
                     /transl_table=11
                     /translation="VFQKEVILKESRCIDINENMLKILQPHMMGPPLSIKKILKNVAV
                     AISLFPTTADKINFAILLVQQFLTTRNVFFR*"
     gene            70151..70459
                     /locus_tag="BML_coassembly_scaffold_25_prodigal-single_114"
     CDS             70151..70459
                     /product="H-N-H endonuclease F-TflIV n=1 Tax=Mycobacterium
                     smegmatis MKD8 RepID=L8F5G5_MYCSM"
                     /codon_start=1
                     /transl_table=11
                     /translation="MNNNKWQTYKARPDDAWTARGRKKYLLEKYGHCCMICDLTEWCG
                     APIPIELDHINGDFRDNSETNTRLICPNCHAQTPNYKSKNIGNGRFTRMERYRSNSSY
                     *"
                     /db_xref="UniRef100_L8F5G5"
                     /db_xref="A0A0F9V4I4_9ZZZZ"
                     /db_xref="mva:Mvan_5177"
                     /db_xref="L8F5G5_MYCSM"
     gene            complement(70466..70539)
                     /locus_tag="BML_coassembly_scaffold_25_prodigal-single_trn
                     a_19"
     tRNA            complement(70466..70539)
                     /product="Thr"
     gene            complement(70617..70790)
                     /locus_tag="BML_coassembly_scaffold_25_prodigal-single_115"
     CDS             complement(70617..70790)
                     /product="hypothetical protein"
                     /codon_start=1
                     /transl_table=11
                     /translation="MKILEYRHPEYKNVPPHMIALGCWYSPSGSKFYSKYYQMPVTDE
                     ASAEYAAKFGKAA*"
     gene            complement(70756..71496)
                     /locus_tag="BML_coassembly_scaffold_25_prodigal-single_116"
     CDS             complement(70756..71496)
                     /product="hypothetical protein"
                     /codon_start=1
                     /transl_table=11
                     /translation="MNLYRLLSESRKYGNLSDIIRKINGLRLPARYFDGKGLTEFKHL
                     TGPYYKIAVIGVDGEEVKFRFFYGNREIGILGVYTQWSVYNIEFNIRKSFPDEELAYI
                     RDELNKRLGFHYKIGKTYKETALNNLNNTSRSKLDNLNNTSRSKLEAKGIYNSSHFVR
                     SYKDESSVFVQYTTEKSYRSAGGGYGDHSFDAKITTIGNETQKMEGWGVVVFDEDKKM
                     VYRSTHYDQWARNGGLIDENSGIQAPRI*"
     gene            complement(71512..72246)
                     /locus_tag="BML_coassembly_scaffold_25_prodigal-single_117"
     CDS             complement(71512..72246)
                     /product="hypothetical protein"
                     /codon_start=1
                     /transl_table=11
                     /translation="MSDTPVVIPEDIETAVKMAALTGFPTEYNNLFHIMGQRFGPILK
                     WGHFKSQEVSFRKEGVFFSGRVDAWEKDSEYWSIVIPYDEVLALYAVDEKNPNFNVHP
                     IRARLQNDYNNHKGRNVSSLKLQTLSGYAGRLWKWFNRQVVPVIMVFFLIIIMSFGLW
                     KIIEMGFETHDNLSACKSPEVERALALINNDPNKMSTTWNTVYYNDRIIFEPNEDGNL
                     ALSSTQKMLSPACETMVNDLVKSVSK*"
     gene            complement(72251..72727)
                     /locus_tag="BML_coassembly_scaffold_25_prodigal-single_118"
     CDS             complement(72251..72727)
                     /product="hypothetical protein"
                     /codon_start=1
                     /transl_table=11
                     /translation="MTNIPPDTDEDYVVPYLDRLDPEFVNQVKLAALTGFPRHYKEII
                     FKVVDGIQTVENAVMVKPSFRWNDDEELDILNQDGSVIDTIPREALILSDWTPLYDTI
                     RSNLLNHKRAARVKASRKKLDPDWKFLSLLIGGTLLLLILFVNLVVMITIELLSKG*"
     gene            72806..73267
                     /locus_tag="BML_coassembly_scaffold_25_prodigal-single_119"
     CDS             72806..73267
                     /product="hypothetical protein"
                     /codon_start=1
                     /transl_table=11
                     /translation="MSSWEDDTFSIRGEEIKAKKMELGDNVYHAIAYEGSFYALENSK
                     VVTSALTSIKNVQDWIELNAKPNKRIGKILDKGIKERPTVSDQEPMVDALSGPKFTII
                     HFAKRDFRIMYKGNMVETWGTNAAAVKRADAYEAKYIKWVTAGKPEDTFKP*"
     gene            73279..73482
                     /locus_tag="BML_coassembly_scaffold_25_prodigal-single_120"
     CDS             73279..73482
                     /product="hypothetical protein"
                     /codon_start=1
                     /transl_table=11
                     /translation="MGMDQIKRDIKVIMRLLPDDGTPMTVSELMLKMGEDVWPAINHL
                     KDSGKVILVTGKQNYIYKVNPDA*"
     gene            complement(73466..74095)
                     /locus_tag="BML_coassembly_scaffold_25_prodigal-single_121"
     CDS             complement(73466..74095)
                     /product="Uncharacterized protein n=1 Tax=Vibrio fluvialis
                     PG41 RepID=S7HVQ4_VIBFL"
                     /codon_start=1
                     /transl_table=11
                     /translation="MKPVQDQIQNILTEQRLVRKPAGMGLTMLYNNEIMIAGGMRSGN
                     SPAYITRMKYVIYDLILVRKLVEEGMDRDDAFDQAISGQIQLFILDDTDTEIHGVSDI
                     QITQKKAGIGRKVIKALVDDCAANNKPLHVYDIMKNALGFWDKMGCKFYNTSFGYNNI
                     KQRSDTEPVTLAQAKKMKRVPMGIINPEYLPPLEDEPKPIKLTGFKRLD*"
                     /db_xref="UniRef100_S7HVQ4"
                     /db_xref="S7HVQ4_VIBFL"
     gene            complement(74362..74559)
                     /locus_tag="BML_coassembly_scaffold_25_prodigal-single_122"
     CDS             complement(74362..74559)
                     /product="hypothetical protein"
                     /codon_start=1
                     /transl_table=11
                     /translation="MNQLLEILDRMARGLRRLVIFLTLVFMGYFGVSIMAQYYPIYLF
                     FGALILMTGLLAYIVGYKKPN*"
     gene            complement(74543..74794)
                     /locus_tag="BML_coassembly_scaffold_25_prodigal-single_123"
     CDS             complement(74543..74794)
                     /product="hypothetical protein"
                     /codon_start=1
                     /transl_table=11
                     /translation="MINQKRVDKFFNRVFDGLDRLNKSLWDIICLMIVWGSIAFIIVL
                     FVKMVIGHWIVFLIAMGGILFFVILGYLLGKDQPDEPAS*"
     gene            complement(74791..75159)
                     /locus_tag="BML_coassembly_scaffold_25_prodigal-single_124"
     CDS             complement(74791..75159)
                     /product="hypothetical protein"
                     /codon_start=1
                     /transl_table=11
                     /translation="MSIIQGLKSPFTIIGVTVFLLVNMVSCGYSNMVVNERPIGDPYE
                     QSGVRSCETVGFCSYMDTSYNYSTGDIEFRQVYGYYYACEGREPVKYTHQNFEYERRN
                     GKIYVRPKVLNVTKIGECKL*"
     gene            complement(75774..76118)
                     /locus_tag="BML_coassembly_scaffold_25_prodigal-single_125"
     CDS             complement(75774..76118)
                     /product="hypothetical protein"
                     /codon_start=1
                     /transl_table=11
                     /translation="MKIQDIIQEMVSNFDDGRKRLRNTEFGDQRRAKNKGKIPIGYQV
                     GDIEGYSIQGDEEDPTGLFSYQILDEETADFIKKKYNVSMVPIYDDDIEKPEFITMKT
                     LHKFNINKVPKT*"
     gene            complement(76189..76788)
                     /locus_tag="BML_coassembly_scaffold_25_prodigal-single_126"
     CDS             complement(76189..76788)
                     /product="Uncharacterized protein n=2 Tax=Cochliobolus
                     heterostrophus RepID=N4X3B2_COCH4"
                     /codon_start=1
                     /transl_table=11
                     /translation="MFILKANQQVALSVAYKDKRGNNAFVDGFPTWAVSDETLGTIEA
                     GSTPFTVTVKAVGTPGSFQVSVIADADRGEGIQNIVGVLDIEVIPGDASVVAIGTGIA
                     EDQPEPEPEPEVPVEPEPEVPVEPEPEVPVEPEPEVPVEPEPEVPVEPEPEVPVEPEP
                     EVPVEPEPEVPVEPEPEVPVEPEPEVPVEPEPEDPIIEG*"
                     /db_xref="UniRef100_N4X3B2"
                     /db_xref="I4ZSG5_9GAMM"
                     /db_xref="arp:NIES39_M01680"
                     /db_xref="N4X3B2_COCH4"
     gene            complement(76810..77157)
                     /locus_tag="BML_coassembly_scaffold_25_prodigal-single_127"
     CDS             complement(76810..77157)
                     /product="hypothetical protein"
                     /codon_start=1
                     /transl_table=11
                     /translation="MSTLTLFDVLKESEDYKFRDDVVGLAQDLMKINDAYALATAAAV
                     SKIRKIAYDIDLDASVLKQAWGPVADACDQLEAAMDQIIDVVANRPEAYTKPPAGIAE
                     VVVLTPGSPTEQS*"
     gene            complement(77238..77315)
                     /locus_tag="BML_coassembly_scaffold_25_prodigal-single_trn
                     a_18"
     tRNA            complement(77238..77315)
                     /product="Met"
     gene            77412..77735
                     /locus_tag="BML_coassembly_scaffold_25_prodigal-single_128"
     CDS             77412..77735
                     /product="hypothetical protein"
                     /codon_start=1
                     /transl_table=11
                     /translation="MTKAEELFKRIVKEGNFQAAMLLAIEKNGDILVETDGDYQYHKE
                     VMSRWAQDCISENISIVPFRTVFGCGNNGVPHRLSNIELEQMDYVELEWVNYIETGSP
                     LIKLS*"
     gene            77805..77981
                     /locus_tag="BML_coassembly_scaffold_25_prodigal-single_129"
     CDS             77805..77981
                     /product="hypothetical protein"
                     /codon_start=1
                     /transl_table=11
                     /translation="MLYLINALILTGLATWGYMLKSEGTLPAVPYIAESNVKYVWGVL
                     IAFAIFNFWAAFSG*"
     gene            77994..78077
                     /locus_tag="BML_coassembly_scaffold_25_prodigal-single_trn
                     a_4"
     tRNA            77994..78077
                     /product="Leu"
     gene            78087..78170
                     /locus_tag="BML_coassembly_scaffold_25_prodigal-single_trn
                     a_5"
     tRNA            78087..78170
                     /product="Leu"
     gene            complement(78184..78774)
                     /locus_tag="BML_coassembly_scaffold_25_prodigal-single_130"
     CDS             complement(78184..78774)
                     /product="hypothetical protein"
                     /codon_start=1
                     /transl_table=11
                     /translation="MNNVQKKVRQVLKDETLREAEEWREIFTAISATMATAGLMGVLG
                     RAAYQKYVSDTFRKMKEAKDAADRYRRLRSMIVICVEENIGKLTKAEIVGLMKISSQR
                     LSFEEIEKTLNTLLEKKPKILDDILKRADPDGYAEMIKAQFPLDGKTVTNDELAGILA
                     PELQVPPEPKPVRTRKSKAGENDPEDDIPVDPKIIN*"
     gene            78816..79115
                     /locus_tag="BML_coassembly_scaffold_25_prodigal-single_131"
     CDS             78816..79115
                     /product="hypothetical protein"
                     /codon_start=1
                     /transl_table=11
                     /translation="MVDIFANGYPATLGHYVVVVTEVVVRLYHPKEELIMTYALDDPN
                     QLAAWGWNARHFPTMVIAQIEKMMEPEAAEDFMKIQKIVFEKKQQLIAQMNAGHL*"
     gene            79136..79273
                     /locus_tag="BML_coassembly_scaffold_25_prodigal-single_132"
     CDS             79136..79273
                     /product="hypothetical protein"
                     /codon_start=1
                     /transl_table=11
                     /translation="MLKACDCVICREPNRVVNSHDLVKLGTHNPDGSLTKEYGGDRHA
                     D*"
     gene            79263..79772
                     /locus_tag="BML_coassembly_scaffold_25_prodigal-single_133"
     CDS             79263..79772
                     /product="hypothetical protein"
                     /codon_start=1
                     /transl_table=11
                     /translation="MRIDDLEKTAYPPVDKFTDIRSILDPMGWYQDNPGGKWLAEKQE
                     MAARGYTGSTTALLGRNRPCLIYLKHAIKFDGAVGEQAWRNNDERYHHMMKHFDPSLV
                     DEVMIWVLYDGRCLIGEGNHRVQVCHDQGLSWIPADIRYFCGGEQVPGVLYPRTAIDG
                     VVKPGNQLF*"
     gene            79823..80020
                     /locus_tag="BML_coassembly_scaffold_25_prodigal-single_134"
     CDS             79823..80020
                     /product="Uncharacterized protein n=1 Tax=Hyphomicrobium
                     denitrificans 1NES1 RepID=N0BDV7_9RHIZ"
                     /codon_start=1
                     /transl_table=11
                     /translation="MEQLKGWKTLLFSIATVVLGFLVQFDWVSFLGDSKAGWAFIIVG
                     LINGALRFVTDTPVLKASPKS*"
                     /db_xref="UniRef100_N0BDV7"
                     /db_xref="hdt:HYPDE_35073"
                     /db_xref="N0BDV7_9RHIZ"
     gene            complement(80082..80753)
                     /locus_tag="BML_coassembly_scaffold_25_prodigal-single_135"
     CDS             complement(80082..80753)
                     /product="hypothetical protein"
                     /codon_start=1
                     /transl_table=11
                     /translation="MDWEIIKSSIQWFSPIIGGAIVWMYTQWEKSKRTKAEAQKTIAE
                     REQTYSQIVENRNKILLEENELLRKKLLDYHLNNISKKDVSVSDLIKELIDGDPGVSW
                     AKIRVSENVFKVIRVSPGYARLYLNENPEYYDDKTPEEIFGKEIGTRYAKSDEKVYRN
                     QYGVHIREEVTTAPSGRVGYFVGRKYSVYIKDDHNYIFGSGYHENLDGTVEHGINDPS
                     PDPKD*"
     gene            complement(80784..81176)
                     /locus_tag="BML_coassembly_scaffold_25_prodigal-single_136"
     CDS             complement(80784..81176)
                     /product="hypothetical protein"
                     /codon_start=1
                     /transl_table=11
                     /translation="MSYFHVLEMVMITLSYWAMAYYNLKISHNLRGAQQSNAYSSPVL
                     SPHNSKALFNITAYSGLLYFFIPLVVALTAHMNELIFISSDKVFQERPFYVSFFILLW
                     IMWNIRSALVMRDSYNDLVLEIKHTPES*"
     gene            81266..81808
                     /locus_tag="BML_coassembly_scaffold_25_prodigal-single_137"
     CDS             81266..81808
                     /product="hypothetical protein n=1 Tax=Oceanicola sp. S124
                     RepID=UPI000255A952"
                     /codon_start=1
                     /transl_table=11
                     /translation="MAKLNTLTEGEKQNVLRDFVGREVGVCMSGMIHYLFTEKKVEDY
                     EFQDAMMGYDHEEELIRYMDNASEQEVTDLATDMAIEFDDDVDIEQIKTDIRKAFNAL
                     SIGERGDIILNNLDIDPEYREIFEYWTVTGWFADKLLALGEAVIKDWNGLHIWGRATT
                     GQAIYMDYVIEKIYTQYIDN*"
                     /db_xref="UniRef100_UPI000255A952"
     gene            81820..82293
                     /locus_tag="BML_coassembly_scaffold_25_prodigal-single_138"
     CDS             81820..82293
                     /product="hypothetical protein"
                     /codon_start=1
                     /transl_table=11
                     /translation="MAFETPVAYINVDVSTIRETMETVLIGKQRYVMFMLYKYLLARQ
                     YTWENGITVKNFMGMETKQRDTQFKSFNEDMRKINESPVWKRSEYYRLWSDYQTSPNL
                     YKPHNDLLQIIKDDALPTDNLNMDVRIYMDICTFHKFGAMTRADFEEYVNTSVKK*"
     gene            82298..82750
                     /locus_tag="BML_coassembly_scaffold_25_prodigal-single_139"
     CDS             82298..82750
                     /product="hypothetical protein"
                     /codon_start=1
                     /transl_table=11
                     /translation="MFRWFMNNFIHTPPDRANRLESSDLLRVVPVLDNQGDYMLSFEK
                     FIAQEMTPPPIRIDKLPVKLKRADNKVRLLSFHPNVSRPPKEDEEPSTVLPPSTFDDP
                     ELHIPFHHGLYINPRITEESHNPYGSFYKKIRVYVNSNQPQNKETDND*"
     gene            82743..83147
                     /locus_tag="BML_coassembly_scaffold_25_prodigal-single_140"
     CDS             82743..83147
                     /product="hypothetical protein n=1 Tax=Bacteria RepID
                     =UPI000360F4A5"
                     /codon_start=1
                     /transl_table=11
                     /translation="MIKIYDPYYTVAALRAEPAALFIFGDNTERFGKGGQAIIRDEPN
                     AHGIATKLTPSQFMKDEDVLSNIFTILKDLQLVTSYLRAGKTVYWPRDGIGTGLSAMP
                     SQCPLTFEFLVFFMDTIFAEFGDEDKKSTWGR*"
                     /db_xref="UniRef100_UPI000360F4A5"
                     /db_xref="A0A0F9Y8S0_9ZZZZ"
                     /db_xref="UPI000360F4A5"
     gene            83183..83605
                     /locus_tag="BML_coassembly_scaffold_25_prodigal-single_141"
     CDS             83183..83605
                     /product="hypothetical protein"
                     /codon_start=1
                     /transl_table=11
                     /translation="MSIAEFMRNLFSTIKSMFFKRVDEVYANKSPLIAYKYVIHTEVE
                     PIEKNGVKIPDKTRNHIRVFEMDHDTQTVVEHRFLYTVVLGEDQQKKNNAIHRLFRLK
                     RWIAHEGADINQASIIYTHAPLGDFFGKNGYSLVVLPE*"
     gene            83663..83830
                     /locus_tag="BML_coassembly_scaffold_25_prodigal-single_142"
     CDS             83663..83830
                     /product="hypothetical protein"
                     /codon_start=1
                     /transl_table=11
                     /translation="MTKERFKQIREQAYARIAERERAMLITESIKDLIPLPPTSPFMK
                     ALTEAKTRSAV*"
     gene            complement(83840..84508)
                     /locus_tag="BML_coassembly_scaffold_25_prodigal-single_143"
     CDS             complement(83840..84508)
                     /product="hypothetical protein"
                     /codon_start=1
                     /transl_table=11
                     /translation="MTRFLTRLLESLLLEAKLDKLMVSTNFLELVEELDRYNNNLITP
                     ALKTLVQTKLADHAARASTSDSRFVRGSPLSEYSHVHIISGKIILIYKISGGALYLYT
                     LVTHKDYDGGNAGRLARVLASYKFTEVPPDQFEGTENLEYLSNQDKEEVMTLIYELAT
                     SKTDRKILEQFLKGQPQNFMEFLEFAISMSDHHYDDHKKAFYNSFPDINVIMMNALKH
                     VAPK*"
     gene            complement(84516..85328)
                     /locus_tag="BML_coassembly_scaffold_25_prodigal-single_144"
     CDS             complement(84516..85328)
                     /product="hypothetical protein"
                     /codon_start=1
                     /transl_table=11
                     /translation="MKINQLLKLIENPIGNWDISSLEKSEDFLPTDKRLLKSKKVEDF
                     VRKCFKRFNVVIDVNIGYPAKKKKVGPNSIQFVIYGNNNHSEYDDGTHPLSGWMVVHR
                     FWQASKDEKLLNLFLDNEKLLFIDPIRTAFYKSILYGKGKHDPQTIEKYATGYDIKFI
                     AALPFTFRSARENIMSATDDIIFELLTEYSLRGRIRIVPAEEYIHRFNGGHLVGIEKY
                     ATDGMGKIVSTPESIINLQKALNELETTLNTNVKVFAQMILHQLKGRVLISS*"
     gene            complement(85391..86095)
                     /locus_tag="BML_coassembly_scaffold_25_prodigal-single_145"
     CDS             complement(85391..86095)
                     /product="MFS transporter n=1 Tax=Loktanella vestfoldensis
                     RepID=UPI00036AB59E"
                     /codon_start=1
                     /transl_table=11
                     /translation="MTALLKEQFQGLGQVTNAHLLEHKRTLVLNADYQAFTVLPLSVV
                     GWREAITAIYLDKVEVVEVYSDVQIRSERSSMPLPSVVVNKIYHHPERQVAFSKNNVF
                     LRDDYMCQYCGKRDSGLNLTYDHFIPRKLGGLTSWENIITACEDCNMSKGSKTFAQWT
                     SPLGLKRPLHMPYKPSYYTLAGKVRQNKIIIPAGSGWLAYLQWEGPVFEKDNQGHNVQ
                     ISGPETEDIGDELLGY*"
                     /db_xref="UniRef100_UPI00036AB59E"
                     /db_xref="A0A0F9KDI1_9ZZZZ"
                     /db_xref="apc:HIMB59_00007250"
                     /db_xref="UPI00036AB59E"
     gene            complement(86169..89072)
                     /locus_tag="BML_coassembly_scaffold_25_prodigal-single_146"
     CDS             complement(86169..89072)
                     /product="hypothetical protein"
                     /codon_start=1
                     /transl_table=11
                     /translation="MSPDERVIPVRPRVGQPCRQINTDMSLIKVFGRQRLFENMKQYQ
                     EMLKLPYEDFRDDVMSANPGEDFETVVKEIKDHLSNQLSHLLSTPLLAKKDRVVFFLK
                     LEKIGVLKHVLKIPVSKILEYRWIKKIIQSDIHWKTYIELSTLNEWTQGTIPYAHYFA
                     LEYAPLRNFSIEGQSPLTIITQLLQLEAEYLKGNKNDRKVKKRPSDEIIIEFPDGFAW
                     VNLHRPSCKDEGTALQHCGNSPRSDTDDTILSLRKRVKGGWRPSCTFVLEVDGYLGER
                     KGAQNRAPEPKYHPYIVKLLELPMIRGIRKGHWMTMQDFSPLHLSNELRLELFKNRPD
                     MFTPSDMIMFGAFNENALEHLPIDRILNDLNEAKDGVISFYKTHGSNDQVDFINHNLI
                     RFLKGLYLLYKDQPNKGNNLHNIMEELIDMNLLQHINEDWVKELSKIAIREMTYDTPF
                     RKMFHPTAPVYLYNGERVNFYSEVMQPTLQSPMKEYISILGLRDKIRNEIFRLMNEEV
                     VWEINYSVFDYLTQFNHFTDMEEQIIADLITKSSTILINIPDYYLVQWIGYKGIIPLL
                     KDENKRILIKTDMREAKKWMSPEEFEIYFKHLVRYPPDDTFSIGPGPEQYTVLLEAPK
                     KLDDIIYAKLISQKDFFALFPSEQLPKPKAYYLRLFAIIRKEVDESELTYSEFTEMAL
                     PPKFQKRLEKQFVEHLGLAYEPDSDMIYMNEFTIPTSIDNYTIEDDTYNRTINYLDQL
                     TDDDPEYKPENYMDHIFKDRMELITSAINQSAEGLVNFYEMIEYYKGVSEEQLSLFDK
                     LPQDMRRLLNKPTFEKIVDNIPGLKKQILIKTLETQKNVFEKTFKDRLTYEIPNLMEY
                     LTAHIEELSPEYFIETEDGFEPLSQNTLYPYIEEVGEVRIETGFQKSDFNEWRDTSDE
                     PIKKLGDIFRINSDNTSEFDYQMSSLSLGDVDYMEAVGEALSEFFDKFYESIE*"
     gene            complement(89022..89117)
                     /locus_tag="BML_coassembly_scaffold_25_prodigal-single_trn
                     a_17"
     tRNA            complement(89022..89117)
                     /product="Ile"
     gene            89190..89480
                     /locus_tag="BML_coassembly_scaffold_25_prodigal-single_147"
     CDS             89190..89480
                     /product="hypothetical protein"
                     /codon_start=1
                     /transl_table=11
                     /translation="MAIGICGVCQKEDDIRPYGLNGSNICFECATSNVDRLEEATRQM
                     GKIMDQGPVTVVDENGIRLPTYDEIIEIVDAGELSGEIVFDPNLDVVKKRLH*"
     gene            complement(89714..90010)
                     /locus_tag="BML_coassembly_scaffold_25_prodigal-single_148"
     CDS             complement(89714..90010)
                     /product="hypothetical protein"
                     /codon_start=1
                     /transl_table=11
                     /translation="MSYHVFTQNERVVIMDDDHQRNFFNKLRALNIEANGEGTYEAKA
                     ISKKASEDPMLEQTFGLRLDQNWNYTKSPSNQLVIESQKGTPLKINNRLVQPVK*"
     gene            complement(90108..90692)
                     /locus_tag="BML_coassembly_scaffold_25_prodigal-single_149"
     CDS             complement(90108..90692)
                     /product="hypothetical protein n=1 Tax=Sinorhizobium
                     medicae RepID=UPI00035F381F"
                     /codon_start=1
                     /transl_table=11
                     /translation="MDNFASNTTIEVTSVGDFTDRGFNMQLISGEPFWPLAPYPEDFH
                     IEDIAHGLSFTGRYGGHCKKFYSVAQHSLWVSRMVPEEFAMEGLLHDLTEAYVGDLVR
                     PVKYQIPKFIEIENRIWEVAALRFKLPMKMSKAVKDADNWALWTEKRDLLVNTGKVDW
                     GPPREPHPDPIVPITDMYEVKQLFLDRFYELGGE*"
                     /db_xref="UniRef100_UPI00035F381F"
                     /db_xref="avi:Avi_6152"
                     /db_xref="B9K2Q0_AGRVS"
                     /db_xref="UPI00035F381F"
     gene            complement(90749..91024)
                     /locus_tag="BML_coassembly_scaffold_25_prodigal-single_150"
     CDS             complement(90749..91024)
                     /product="hypothetical protein"
                     /codon_start=1
                     /transl_table=11
                     /translation="MATVKINKNQSVENYLQNARIYATGFALVHGTVTMDDIRAGYPP
                     RGENQTLALQSNSRTVFSKDLFEQTGETVMSSRPSARGARINVYRLT*"
     gene            91087..91341
                     /locus_tag="BML_coassembly_scaffold_25_prodigal-single_151"
     CDS             91087..91341
                     /product="hypothetical protein"
                     /codon_start=1
                     /transl_table=11
                     /translation="MSMKIYKLNAEGLFNLKNWFHMVLRDADLLADKRLQTMENKHFH
                     GNFEMKTSPHIHIDARHSARGRDEEYHFASHEMEEIFAHV*"
     gene            complement(91404..92813)
                     /locus_tag="BML_coassembly_scaffold_25_prodigal-single_152"
     CDS             complement(91404..92813)
                     /product="nicotinate phosphoribosyltransferase n=1 Tax
                     =Hahella ganghwensis RepID=UPI0003694E97"
                     /codon_start=1
                     /transl_table=11
                     /translation="MKIPIILQADSYKGSHYRQYPKGAQYVSSYIESRGHKVAEGETP
                     WTEHVLFGLQAFIKEYLLTPITHADVDKAANLFRAHMGMFNEEGFRYIVDNHGGYMPV
                     RIQAVPEGTVLPLHNVLVQVINTDPKCAWLTSYLETALLRAIWYPTTVATLSREVKKV
                     FAEFLLKTTGSTDGIDFMLHDFGARGVSSSESAQIGGAAHLVNFKGSDTVEAIVWLQE
                     YYGADMPAFSVPAMEHSTVTAWGKDGEVDAYKNMLQEFSAPNAIISIVSDSWDIWNAI
                     DNIYGDELKNYVLALAHIGAKLVIRPDSGDPVKVVNEVIKRALKKFEGAENSLDYMKL
                     PDNIGVLQGDGVDYYDIIEILTAMEKENYAANNIVFGMGGGLLQKVNRDTLKFAMKAS
                     AIDVDGEWRDVYKDPVTDPGKTSKKGRQALVKRNGQYETVREDSLEREDENLLVTVYQ
                     NGELLVDDNLDIIRLRAAI*"
                     /db_xref="UniRef100_UPI0003694E97"
                     /db_xref="A0A095UNJ0_9GAMM"
                     /db_xref="hch:HCH_06992"
                     /db_xref="UPI0003694E97"
     gene            complement(92826..93878)
                     /locus_tag="BML_coassembly_scaffold_25_prodigal-single_153"
     CDS             complement(92826..93878)
                     /product="ADP-ribose pyrophosphatase {ECO:0000313|EMBL
                     :KIM05843.1}; EC=2.7.7.1 {ECO:0000313|EMBL:KIM05843.1};;
                     EC=3.6.1.- {ECO:0000313|EMBL:KIM05843.1};;  TaxID=1539064
                     species="Bacteria; Proteobacteria; Epsilonproteobacteria;
                     Sulfurovum.;" source="Sulfurovum sp. FS06-10.;""
                     /codon_start=1
                     /transl_table=11
                     /translation="MTYDYGVFIGRFQPFHEGHAKVVNTALENVDKLIILIGSANNPR
                     TIRNPFTFEERKEFISALYAKEIAEGRIILKPLNDMTYQDTQWVRQVQDIVDMTILED
                     HPGFRDYGFKIALIGSQKDNSGFYLSLFPQWKSIPVVHKNPVNSTDIRKFMYSEGDKL
                     YRFNKKPNHVEMPVAYKLWDYTQSDWFSNLVEEYHWCEDYKSKYDGAPYRPTFVTVDA
                     VVIQSGNVLLVKRNAMPGKGKWALPGGYIDQYETIDEAILRELREETKIDVSDTRLLA
                     CQGKKVIFDDPHRSPRGRVITTARVFKLPDEATLPKVKGSDDAAEAFWVPLSQLTPEK
                     LFEDHAFIIQVMTSDI*"
                     /db_xref="A0A0C2UVL1_9PROT"
                     /db_xref="gsn:YC6258_02135"
                     /db_xref="UniRef100_F5SSW8"
                     /db_xref="2.7.7.1"
                     /db_xref="3.6.1.-"
                     /db_xref="3.6.1.13"
     gene            complement(93982..94392)
                     /locus_tag="BML_coassembly_scaffold_25_prodigal-single_154"
     CDS             complement(93982..94392)
                     /product="Uncharacterized protein n=1 Tax=Salipiger
                     mucosus DSM 16094 RepID=S9QRA1_9RHOB"
                     /codon_start=1
                     /transl_table=11
                     /translation="MFLVSLLKVITEQKGPPMVEDTVTLGSLYDNSELYDDREFVSHY
                     RELSDQSFTVKILPYSNIKYVLTRDGKTSVVDAYKNFATPAQKKLVGEKLRFFDQTRI
                     VIMDGNMVVDGNHHLIAAFKSKKDVKYIDLADIS*"
                     /db_xref="UniRef100_S9QRA1"
                     /db_xref="A0A0F9UFG9_9ZZZZ"
                     /db_xref="S9QRA1_9RHOB"
     gene            94756..95076
                     /locus_tag="BML_coassembly_scaffold_25_prodigal-single_155"
     CDS             94756..95076
                     /product="hypothetical protein"
                     /codon_start=1
                     /transl_table=11
                     /translation="MESDMFFDMGELGPKQTGLPFTVFHYQKTGSMKDIYIKIGTTHK
                     TESIICTLKIKDKIKLVSGKWTLGGDNFNLLSQWVNLNKEILSDYWEGNYSTTDFISR
                     IVKV*"
     gene            95088..95420
                     /locus_tag="BML_coassembly_scaffold_25_prodigal-single_156"
     CDS             95088..95420
                     /product="Uncharacterized protein n=1 Tax=Methylobacterium
                     sp. GXF4 RepID=I9CQW6_9RHIZ"
                     /codon_start=1
                     /transl_table=11
                     /translation="MTFFKRLITLNEMANLRSDETGLPFIVFVNAKHGSKHDARVKVG
                     FNNKASSITCSFSVRPNIELVSGKCKLKDRELNLLRAWIELNKQVIIDLWDENIDQDT
                     FLSKIQKV*"
                     /db_xref="UniRef100_I9CQW6"
                     /db_xref="I9CQW6_9RHIZ"
     gene            complement(95421..95951)
                     /locus_tag="BML_coassembly_scaffold_25_prodigal-single_157"
     CDS             complement(95421..95951)
                     /product="Uncharacterized protein n=1 Tax=Pseudomonas
                     phage phi_Pto-bp6g RepID=G3KB14_9VIRU"
                     /codon_start=1
                     /transl_table=11
                     /translation="MNMRDHLESRGVDLSLYSSIYTSDEPTRACFLLYNLSGQIDGVH
                     KYNPFGTKKKNVDDGSAKYITFATAGKGRMPVFGIDLLDPGKPDLIVTEGVFKSANLH
                     RLGYNSVAVLTSDPKYLRSLFFILSYQYNLFAIGDNDKGGLQLIRTVGRGFCSPADID
                     EMDDQAVHDMIVNFVK*"
                     /db_xref="UniRef100_G3KB14"
                     /db_xref="G3KB14_9VIRU"
     gene            complement(95954..96364)
                     /locus_tag="BML_coassembly_scaffold_25_prodigal-single_158"
     CDS             complement(95954..96364)
                     /product="hypothetical protein"
                     /codon_start=1
                     /transl_table=11
                     /translation="MAAQAQRQLGDQEIQMYSDLHKDVYGYRPRGLFSVPTSYNEFIN
                     QMNIMGARLEEQEIERRAYEAAACRVWKARIRQIAQDNGVDVVTVLRWEMDAEGCYYP
                     DHGYDFEHYLWGQGIGWTRVDRFKKWLRKAVAGN*"
     gene            complement(96430..96699)
                     /locus_tag="BML_coassembly_scaffold_25_prodigal-single_159"
     CDS             complement(96430..96699)
                     /product="hypothetical protein"
                     /codon_start=1
                     /transl_table=11
                     /translation="MNTLPPIGTRVVYKKDNFWCNGGSHVGTVVHHWPQYNYKFDDYD
                     EDAIKVKSTKPENEWKVSVELDNPPKGFPYKNKRVAAELADIELL*"
     gene            complement(96702..97133)
                     /locus_tag="BML_coassembly_scaffold_25_prodigal-single_160"
     CDS             complement(96702..97133)
                     /product="Swarming motility protein YbiA n=1 Tax=Bacillus
                     licheniformis CG-B52 RepID=T5H9P1_BACLI"
                     /codon_start=1
                     /transl_table=11
                     /translation="MTEPVEIKGFKGQHRWLSNFYKCKLKYEGVVYPSSEHAYQAAKS
                     NDDRVKSVIAQLPDAKTAKRFGQSIEKRPDWEEVKEAVMLDILREKFRSAPLKNWLDS
                     TGDAFLEETNNWGDVFWGVCDGVGANKLGQILMQVRSENRE*"
                     /db_xref="UniRef100_T5H9P1"
                     /db_xref="A0A0F5KQM5_9BACI"
                     /db_xref="puv:PUV_17890"
                     /db_xref="T5H9P1_BACLI"
     gene            complement(97136..97507)
                     /locus_tag="BML_coassembly_scaffold_25_prodigal-single_161"
     CDS             complement(97136..97507)
                     /product="hypothetical protein"
                     /codon_start=1
                     /transl_table=11
                     /translation="MAVKNLNKKMFLKDHADAMAIELHKITGYPLGMWRGSAPMFGRA
                     FSIIDIHPCVIKDDQWIDVTGLNTGSPKHDDQITKTELVPVTEEEVWTIIDERKKKEL
                     LEAANRYIHEDMTLTTLLNLG*"
     gene            complement(97523..98317)
                     /locus_tag="BML_coassembly_scaffold_25_prodigal-single_162"
     CDS             complement(97523..98317)
                     /product="hypothetical protein"
                     /codon_start=1
                     /transl_table=11
                     /translation="MTEQKWYFPSGEELTVGTVMDINEKAGTAKVSGVKYSCYRCSGS
                     GRYPSIWYDGVCLKCKGVGFLYYKGVKTVYTAQALADRLAKQAAKQAEKNAIRMAEQV
                     KQEEAANQAFTKIREDNPWLDEAIKVAQETKNNFMIDVIDSIRKHGKVSEKQAAALQK
                     NVADAKQKAAQGELAIGAGFIGKEGQRVEMRAKISVKRFIEGGGFQGAGTFLYKLVSA
                     DGAVITTFTARELGSPHEELCFKATVKKHETYQGIPQTVVTRLALQ*"
     gene            complement(98387..98463)
                     /locus_tag="BML_coassembly_scaffold_25_prodigal-single_trn
                     a_16"
     tRNA            complement(98387..98463)
                     /product="Met"
     gene            98576..98803
                     /locus_tag="BML_coassembly_scaffold_25_prodigal-single_163"
     CDS             98576..98803
                     /product="hypothetical protein"
                     /codon_start=1
                     /transl_table=11
                     /translation="MGKSRKPRFKGGQGFGEFSEFSGVHIGAGVPYNFSNGHRGMAKA
                     VRGAKKYVRSRIRAADKMKMKSVVKDLDVIS*"
     gene            98850..101030
                     /locus_tag="BML_coassembly_scaffold_25_prodigal-single_164"
     CDS             98850..101030
                     /product="UPI0003CDD547 related cluster n=1 Tax=unknown
                     RepID=UPI0003CDD547"
                     /codon_start=1
                     /transl_table=11
                     /translation="MEYNVTSSKTEKFGTVGPSVKMTIEANVKAFRTLVDSIYPDKIA
                     SPIRELMTNALDAHIEAGCPERPFEVTLPNVFDPVFRVRDFGKSMSEELINTVYSVLF
                     CSTKDKTNDVTGMYGIGSKSPYAYCDSFGVTCFQHGKVRVYEWGLDAQGAPDLIPMAV
                     GDTDEEDGVEISFTVREDDFRTFREKLAEIALGFDVQPIFKCGSEDELKLPVPYLVGK
                     NFKFFNEVSADLRKGVFVRQGPVLYPVSSSYSVRRATEKFHGIFDMGGTLIVDVNIGD
                     CEVTVARDSLAYTERTIANVATALKLAYDELKIHYTTNLDQIDDFETACIEWIENHYL
                     YERFNVPKVWKGREIKVRRFNKDAEAIVAKIRYGGMRKLRKDDDMGMVGRLTDFEDHI
                     LTIDKYKSKNTYVFVAESDDRKTTHRLGNRVVHYFQTMTGKSLIDLEDDEFSYIILKT
                     APKVAYDVETLSKAMNDFDPAKIIHMNSIVLPKQKRADRVKEIKSSGPYFYITKYGSR
                     RDQSEAPTAGHYVKAKGRSEVILNGKEYDYSNIYSLKASLTSLGFEGDKVFVIPKCHD
                     ALTSLPDMVDLNTVIPDEFKKLYSREQAVLALATTRYSENRFTSSQFREYFELFSNKH
                     IGAELLEDANVQKFNTLITACNELLKVADDIERVEIIYDIYGITKKETDEVNATLQQM
                     EAQFLQDYPLVGEIDLGYEHVREKCIDYIKQVRHYKSLLNTITA*"
                     /db_xref="UniRef100_UPI0003CDD547"
                     /db_xref="X6ALD3_9RHIZ"
                     /db_xref="UPI0003CDD547"
     gene            101058..102572
                     /locus_tag="BML_coassembly_scaffold_25_prodigal-single_165"
     CDS             101058..102572
                     /product="homocysteine S-methyltransferase n=1 Tax
                     =Thioalkalivibrio thiocyanodenitrificans
                     RepID=UPI000373B9D5"
                     /codon_start=1
                     /transl_table=11
                     /translation="MAINYILKSAEDGTPQSLTVVVKYRPHTVLANDPRFETLLAKIK
                     ENGSEDDLFEILDKKELIHKTTGGLLEVRGSKLFAEGQEIPASLAKRLFQLVEGGFDT
                     LRYEKFILRLLKNPSFRSVHQLAGFLEKSNIPLDEEGYFIAYKRVNADFTDCHTGTID
                     NRVGQIPSMPRYMVDDNPQSTCSNGYHVCSFDYLHHFSGEHTMACKVDPADVVSVPVD
                     YNQAKMRVCRYEVIAEVPDERIQKNNYFSTPAFELFDNIDPFKNVETDDGFGIDYEND
                     AFIVETDNDGADLAISFTGFYNVMKSQNSVKGVIEALAEKYSITKPLALGMLDAFLDQ
                     GIESMIEDDLDLDRNEDISVAVEPGDDGETVYYYNKAKIDFKVIEYFIDNYDEYAAAV
                     LVAYHYGISFAEGAGLCLYGVKHDLVEYSYGPFEWIEPEEDEVEDEVEDEVEDEVEDE
                     VEDEVEDEEPSDPVEVVTADEDEPVIQEVEEDDRSGENPAPPVEDDKPETPWGV*"
                     /db_xref="UniRef100_UPI000373B9D5"
                     /db_xref="A0A0A7HBV0_9CAUD"
                     /db_xref="strp:F750_6761"
                     /db_xref="UPI000373B9D5"
     gene            102622..103002
                     /locus_tag="BML_coassembly_scaffold_25_prodigal-single_166"
     CDS             102622..103002
                     /product="hypothetical protein"
                     /codon_start=1
                     /transl_table=11
                     /translation="MGDILYDDNMVFQTDMRDWDLEASNGWTPDCSNKWDYDPAIISL
                     SCRVWGPHTQLITNRSENGITIETPFVETVTWHGSVCCGGDDLLDSGFQTADSLEAAK
                     KAVEDWAEEQAAFIRKVVEEALKK*"
     gene            complement(103136..103513)
                     /locus_tag="BML_coassembly_scaffold_25_prodigal-single_167"
     CDS             complement(103136..103513)
                     /product="Uncharacterized protein {ECO:0000313|EMBL
                     :KKN07368.1};  TaxID=412755 species="unclassified
                     sequences; metagenomes; ecological metagenomes.;"
                     source="marine sediment metagenome.;""
                     /codon_start=1
                     /transl_table=11
                     /translation="MKEAFLKGIHKGNQYRSRATMSYMEQSFNDWLLLEYPNVQFIRE
                     HVAPIINDGNYDTCYFIDFYFPDLGFGIELDGTHHKNQVDYDKKRDEDIKRCHDIDIF
                     RINHKEYLSGEKIEFVKNLIKTR*"
                     /db_xref="A0A0F9QQ14_9ZZZZ"
     gene            104019..104357
                     /locus_tag="BML_coassembly_scaffold_25_prodigal-single_168"
     CDS             104019..104357
                     /product="Putative uncharacterized protein n=1 Tax
                     =Paenibacillus sp. Aloe-11 RepID=H6CDY7_9BACL"
                     /codon_start=1
                     /transl_table=11
                     /translation="MSGYCYGDPEPTENCPYCRESCSADFVDIGVGFQQCGPYHCQNC
                     GASQIGPNDKERPLADWEKETGWYQPASPPGSSANVDHSGQIIGHREADDLYRASRGV
                     GSRRWGRLIS*"
                     /db_xref="UniRef100_H6CDY7"
                     /db_xref="H6CDY7_9BACL"
     gene            complement(104347..105219)
                     /locus_tag="BML_coassembly_scaffold_25_prodigal-single_169"
     CDS             complement(104347..105219)
                     /product="Uncharacterized protein n=1 Tax=Nitrolancetus
                     hollandicus Lb RepID=I4EMH4_9CHLR"
                     /codon_start=1
                     /transl_table=11
                     /translation="MSIVINFYGGSGIGKSTCAAGLFYKLKMRGINTELVSEYAKELA
                     WKNDVGTLKNQLHLLGTQMERMERLVNKADIIITDSPLLLNSIYAGDEYPQCFHQMVE
                     WAHKRYNSLNYLITRKKDFSKSGRVHTLEQSIQKDNDIQLMLELYRQPYKIVTYDDET
                     LEQIANEIEELFTQSLYLFDEVPVELDDAVKKDEPDNFAVSEYLPRPLQPETQYEFLD
                     TVSLLYTKNPEIKPNEEDLKYMTIPEEARAFDDIHGKNAHVNRTNVAINWSTDTIHVY
                     SHRLGRVVEYVPKK*"
                     /db_xref="UniRef100_I4EMH4"
                     /db_xref="A0A0F9HFP0_9ZZZZ"
                     /db_xref="rus:RBI_I01848"
                     /db_xref="I4EMH4_9CHLR"
     gene            105339..105512
                     /locus_tag="BML_coassembly_scaffold_25_prodigal-single_170"
     CDS             105339..105512
                     /product="hypothetical protein"
                     /codon_start=1
                     /transl_table=11
                     /translation="MEKGEFEEPLFSDPELSALIVVIDRLFSKGGIEGKEAHAMGALR
                     TKLVSLLQMTDNT*"
     gene            105526..106164
                     /locus_tag="BML_coassembly_scaffold_25_prodigal-single_171"
     CDS             105526..106164
                     /product="hypothetical protein"
                     /codon_start=1
                     /transl_table=11
                     /translation="MRHFGYVNQKTPILLLGFNKANSTIMYVELESLSPDEIQWLGDF
                     IARNYKRETLAVPLNMETMRNGASAFQHFIRESRTTEQYNVHMIDKDQCIQWFKVHSN
                     YVNRDIDHPLVKMIEQKLAAPSAPAAAPDALGGEEAIHPLLETLKSIQGDPRVAKLFH
                     SDDEASDTPEPAVKKSSPAISPGLETRLSDMEKQLKLIAKELKRLSKAKVES*"
     gene            106177..106575
                     /locus_tag="BML_coassembly_scaffold_25_prodigal-single_172"
     CDS             106177..106575
                     /product="hypothetical protein"
                     /codon_start=1
                     /transl_table=11
                     /translation="MSEVKTLSDLPINVYMSNDGRIHVDINSDIVFHFKGRKVEIVDD
                     ESLEYIRSSKAIVTEGTLQLNPEGQFLEDIVSTMLVNHPALDIISLNTAEHKVPEEEP
                     IVKKTKLIRKQYIKRIRYKGRKNGRSSGNN*"
     gene            106550..106894
                     /locus_tag="BML_coassembly_scaffold_25_prodigal-single_173"
     CDS             106550..106894
                     /product="hypothetical protein"
                     /codon_start=1
                     /transl_table=11
                     /translation="MEDRLAIIEQKLDTIIDFLSRMDPENAPLSFPWTSKLLIEHASG
                     QDQDGNNMVYGIDFAFAQTHESLPAALRSVAEYIDHRFVGRRITLTEYASTVDHEETR
                     AEILAHVGRIGK*"
     gene            106891..107328
                     /locus_tag="BML_coassembly_scaffold_25_prodigal-single_174"
     CDS             106891..107328
                     /product="hypothetical protein n=1 Tax=beta
                     proteobacterium L13 RepID=UPI0003723133"
                     /codon_start=1
                     /transl_table=11
                     /translation="MSGGAVCRIGDLSSLFKTCTQDFAATGSPDILVNGIPVHRRGDL
                     WTVHCCTHGNCYDAFLLAGAPTTYANGLPIGRVDDPIYRYRKISGSNAFRKGAAKVKT
                     GSPNTFVSVGMAGQPTSRTVFFRAGDGRAGDSLQEVQVDYPTT*"
                     /db_xref="UniRef100_UPI0003723133"
                     /db_xref="A0A074THK2_9RHOB"
                     /db_xref="acz:Acaty_c0126"
                     /db_xref="UPI0003723133"
     gene            107337..108062
                     /locus_tag="BML_coassembly_scaffold_25_prodigal-single_175"
     CDS             107337..108062
                     /product="Uncharacterized protein n=1 Tax=Myxococcus
                     fulvus (strain ATCC BAA-855 / HW-1) RepID=F8CKG7_MYXFH"
                     /codon_start=1
                     /transl_table=11
                     /translation="MSVLLEGITLKSKNELVAYAIVIAEYYENSKSKIYNSVYWNSLR
                     DSVNRLYPKVIGKLEVNTSPDDPYAGDVEMIGDIRQGKLTIYSDHTDHPILSNEDVVK
                     FRTVHDYMAHGAANLKQDISKTGFKGGSFSYRGELSAYLKHAKLAPPDALPALFTEVI
                     GQASYYCVTGIFPEQKIIHIVDADHTNIGNLSGQSKTRFDEILSLLNNGKTIASLLPL
                     KVGQQVSKTFEPRNKLPLTGYLK*"
                     /db_xref="UniRef100_F8CKG7"
                     /db_xref="A0A0F9UUD5_9ZZZZ"
                     /db_xref="mfu:LILAB_35095"
                     /db_xref="F8CKG7_MYXFH"
     gene            108285..115448
                     /locus_tag="BML_coassembly_scaffold_25_prodigal-single_176"
     CDS             108285..115448
                     /product="Marine sediment metagenome DNA, contig:
                     S01H1_S12250 {ECO:0000313|EMBL:GAG07155.1}; Flags:
                     Fragment;;  TaxID=412755 species="unclassified sequences;
                     metagenomes; ecological metagenomes.;" source="marine
                     sediment metagenome.;""
                     /codon_start=1
                     /transl_table=11
                     /translation="MHRIDSDGNINFLFSEGNVETGVPGTRLTADWLNDVQENLLYLI
                     ESVNFVPEKGNHRLLTDAITFLIQTGGTIRTDFQRTIRELNASYLYGARNIFRQPEEP
                     IESVQGPFYQNDIWYDTDHPLKLKYLWNGLIEEWVDPSSEAGGRGVLAAQKLAAISDG
                     VVEIYITSITPPSPSEGDIWYNDVTNQLFIRENDEWFEVLDPFVKNTIINSVINDAAA
                     QARGLVDGKIRTYYTDTEPTGLGPENSGDLWFDISDGNKPYRYDHPLWVAIQDGRIQR
                     AIDLIFIQAAIADGTIFVYFSTVEPDAINQAALVPPNPAPSEGDLWLDISLDGDDNPV
                     NDPYLYINGQWIEQTDPELRAALISFATFQSITDGMITFYFQDTEPDETNIPPPRYGD
                     IWFDTSEVEIEDESALDPSTAPTLLVPGYVQYRYDGTNWLPIEDFRVKLIFAKLRIEE
                     VARAEADNALAGQITTAYTAIEDNQASLQQALVSIDGVGTNFGVVSDINGNITGFGLL
                     SDYQARLEFTYDVLSNEKLIPGDIIYQGVDYATRTYGATVIAIVDPNGIVKVVAENGT
                     HSLTDPIKGRDRTNAYGILDARIENPTPGESEFRVVADRFVITDGTDDSAPFVFQDGI
                     LYLGQVNTESAVITYIGAFASDPTPGDYDENSVYLNTVDGNSYILVSGVWELYLAKGA
                     DGADGVDGADGADGADGIDARSVNLTATDQTIEYDISGGDPDPSSITVTATALNTVGT
                     VYYEFFEDDVTEQNTTSNTYDVTSPASIGSTPIKIEVQIREGASTGTILARDQITLFG
                     IRDGADAVTIILSNEAHTLPRTTGGTVTFTSSGTDIDVYAGVTQLSYDASLATNNTWR
                     VVSATPTSGLTLGSASTENSGKTRRYAAATAMTTSPSIVTFVIDVKDSAGVTTTFTRV
                     QSLSFSQQGATGSTGATGSTGATGERGSKTFYAIGTSWIDATADAAIVAAGYTKVIAD
                     QVTIYDTGTGFSQTRTWSGSAWLTLTQVIDGNLLVNGTIVSDKIAANTIKASRLLITD
                     SHNMIVDPNISDADYWNLIGGAVQSTNSAITSHLLAPSGVYMAGAGQSSGAVSEARPN
                     TAFMSRVEVGKPYRLKGDIRKIAGFTGRAFLYATFYQQDKTTVISSIAVQADTDHRSV
                     ALSSDTTVYLDGIVTAPANAAWVRLRCYVLWSSTLTNAGGIYWANPAMSRAANADLIV
                     DGSITADKMSATFGTFENYIRVGAAGSSTDASFLAGNNYNSTYRLWIGNEIPSAAPFK
                     VTKDGGIEARDIKIYSSGGELIFSSSSGYSDFGRNLILLNSGNLINPLVESLDDNTDF
                     IPITITEATTIEFEVRIPQRASLNPIPTSITVNIVRKPVSGSDSTLCTATLTKDTHYE
                     EVVTVVPAEGYYEYDSETHSMVFIETSAGYTSYAIKGKAPYLGDSNSVVYPDATNGTQ
                     VAAFSNVTPSSGSYEYRVTMSQSPDNISTLKVYNYSRTLEMLDTDPGIGFIRTDAGSS
                     GGSVVNADTLGGNGPSYYLNLANMTAGTLAVARGGTGIASYTTSNYLRASGATTLEQR
                     TPTQVRSDIAAAPLASPTFTGTVTAPTLLSDSMVAQVTSVTGVSGTLTTSHRNRQIFI
                     IGDITTAASGVMAQGNAIGITADGTNRTLTRGTGMVMYVNGTDTASVTIPANSTIGLK
                     YISGSVCEVLGISSGASTFDASAIVSGVLNTARLGTGTANSTKYLRGDGTWQDYSAGG
                     GVWGSITGTLSSQTDLQTALDGKAASDHDVKSVASSTTVSAIPSGVYAFDGLSYDGLP
                     GFGAVLGAKANLNRQFQIAGPSATELKYRRGHSTLGWDAWQDVGLLGVAQTWTAAQTI
                     SAATSLPMNFTRTGSSGGVGHRYTNTAGYLDIFAVPTGTDTGSMYSANAVINFGNGTA
                     AAPTYAFQGTGVDDGMYLSASNTLGLATQGTNRFTLSSDALILANTGQIRNVSGSAAT
                     PSYSFPDNDTGIYSYSANVIGFATGGVGTSTLSTTGLSLVGATTETKSIKIGTTRSGN
                     GYSYLDLVGDATYTDYGMRIIRHNTGANTASEIIHRGTGGLYFTATESSIMVFRTAGT
                     ERVRINPNSTQTLEVLGSINLTAAIGTLRSKLDWGFTQSGLTISNEDNTPLSLRTTGI
                     NRLVIAATGEVDIGTATKQSAGLLRIRRNGDNIEFGHTNTAGYGSFIGSQAGNGVPVV
                     AFNCLTGTTNNTYKTAGLKGSVFRSNNAGGFEWASVDTAAATDNQTPTNRMTLNSSGT
                     LTVTLLSATSDRRIKENIRDREPGMLAKVLQFRPRDYLNRETQNEETGFIAQELEKIV
                     PEFVNKIDEWNGIKDFRTIDYGRLAAVALTSAFQEHHEIMTLQAANQNEKIDKQQKQL
                     DKQAREIREMKAQIKKLVRAGGR*"
                     /db_xref="X0UNA7_9ZZZZ"
                     /db_xref="gwc1_scaffold_4046_1"
                     /db_xref="abs:AZOBR_p330040"
     gene            115448..116173
                     /locus_tag="BML_coassembly_scaffold_25_prodigal-single_177"
     CDS             115448..116173
                     /product="Uncharacterized protein n=1 Tax=Azospirillum
                     brasilense Sp245 RepID=G8AYA5_AZOBR"
                     /codon_start=1
                     /transl_table=11
                     /translation="MPLPGSGTITTDDIRTEFGLPATFTVPNDLWRGGAYVPDISANS
                     AVPTSGAILLPNNFWGAKGAITRQYNSGSGTETVPATYTTCRIRVYGAGGSGRRTATA
                     FAGGGGGGGFSERTITVAGGQTIAYSVGAGGAAQTSTSNGVAGGNSTVNTWSGGSLSM
                     AANGGAGGTFAGGAGGTASGGTTNSSGSAGTSGQYDTESASWDIFPDGGAGASGGIGN
                     GGFGAYNADSGPGDNGRVEFYYT*"
                     /db_xref="UniRef100_G8AYA5"
                     /db_xref="abs:AZOBR_p340102"
                     /db_xref="G8AYA5_AZOBR"
     gene            116170..116943
                     /locus_tag="BML_coassembly_scaffold_25_prodigal-single_178"
     CDS             116170..116943
                     /product="Uncharacterized protein (Fragment) n=1 Tax
                     =Monodelphis domestica RepID=K7E4B2_MONDO"
                     /codon_start=1
                     /transl_table=11
                     /translation="MNLLHLLSLTSKSDRAIGGPPPPPPPPPPPPPPPLSVAISSTNI
                     SDTRSGSGSITVGPVTLTPSDAVGAVNYSWARVSGSTAFSATNPTGDTTSFQAFLTAP
                     ETISAVWRGTATDDVGSDYKDVTVGAEATFSAVVSISDGDYSMIDSVAVTAGFRLNSD
                     GKAQYYETVSGTWINISDWLLSGSASDYQVRVTNTGAVSSGTTGSWLGLGSTQAWTRS
                     RSPEGTSFCSLFVEIRDVATSTVQDSATIVINAERYFEE*"
                     /db_xref="UniRef100_K7E4B2"
                     /db_xref="K7E4B2_MONDO"
     gene            116968..117468
                     /locus_tag="BML_coassembly_scaffold_25_prodigal-single_179"
     CDS             116968..117468
                     /product="hypothetical protein"
                     /codon_start=1
                     /transl_table=11
                     /translation="VTEIIPKFKRTMHNYETHKMTYRFTDLVDIPVELDLPSLRNKYS
                     NNLEVTTWIDKIQVEEHEIPIEFTDGAFDADKMKATVISHGYNARNNAIEYLSRLQNF
                     LAAEEAKAEADRRAAEGYDDAELIMGDVAEEGEFPVESETPSNEEPEMPVLASKPKVR
                     KRTTKK*"
     gene            complement(117470..117895)
                     /locus_tag="BML_coassembly_scaffold_25_prodigal-single_180"
     CDS             complement(117470..117895)
                     /product="hypothetical protein n=1 Tax=Acidobacteriaceae
                     bacterium TAA166 RepID=UPI0003B621FE"
                     /codon_start=1
                     /transl_table=11
                     /translation="MIKFVHDDGGRWAAGFKGQKAGDCVTRAIAIATGLPYRQVYNEL
                     NALCKAMGYHGASDSRTGHFRKVYERYLADRGIKWTGLSKVGAPSPIRVKASDLPPTG
                     TYILRLSKHLTVWTDGELRDIYDCSREGTRMVYGYFKVR*"
                     /db_xref="UniRef100_UPI0003B621FE"
                     /db_xref="E6PXP2_9ZZZZ"
                     /db_xref="pub:SAR11_1188"
                     /db_xref="UPI0003B621FE"
     gene            complement(118149..118709)
                     /locus_tag="BML_coassembly_scaffold_25_prodigal-single_181"
     CDS             complement(118149..118709)
                     /product="hypothetical protein"
                     /codon_start=1
                     /transl_table=11
                     /translation="MKNIQDRIRQEIFKKPISENDLEVIRQSIGSTRLHAGPGYYLYD
                     IRYKKVTDTPVHSIADAIKQSMQAFNQTGDPEFYYYNAIVWKDDADMFHLIIGPTGQK
                     HGPFTLEALHNIACDVCVAAYTEMARRANSLKDTGPVDNNTIDGQVNPTSVPGLRMEG
                     RTSKKKVAPLKESSKPSKRLIQKIKR*"
     gene            118773..119114
                     /locus_tag="BML_coassembly_scaffold_25_prodigal-single_182"
     CDS             118773..119114
                     /product="hypothetical protein"
                     /codon_start=1
                     /transl_table=11
                     /translation="MRKNEFIVRRLESRGVLEPLTQMSFKPKGSLLFRQMMFLSLTDE
                     ISMARLDRLTDHMLILDVKPIYTQNKWLLSHPLKTWNIVIDLICDDDYLTSEDIFIQL
                     MLFLGEYDEVN*"
     gene            complement(119169..120032)
                     /locus_tag="BML_coassembly_scaffold_25_prodigal-single_183"
     CDS             complement(119169..120032)
                     /product="hypothetical protein n=1 Tax=Aureimonas
                     ureilytica RepID=UPI000373233C"
                     /codon_start=1
                     /transl_table=11
                     /translation="MSDIIASSGPLTSIVVALITAGKVDDKNVSSVILSVSAALEGKS
                     IASETVEAGEAKPVKEDDIIRSLANRAAVAFKAEATQVVAEAVKQAASPVPEDGLLPY
                     QRDGKTPAVDPNKSVLDNSIVCLDDGKSFKTLKRHIMQLGYESPEAYLQYWGLPADYP
                     MVSPNYSAKRSEMAKSYGFGSKTNRGTRVPKAAKSKPVVKVERPDWIGPDEDIVEATV
                     KDDYIICLIDQARPKYIRGHVKKLGMTWEGYLAKFGLPEDYPHSPYSTKRRHKVDAAA
                     HGVEVREVEAA*"
                     /db_xref="UniRef100_UPI000373233C"
                     /db_xref="A0A090ED42_9RHIZ"
                     /db_xref="mlo:mll9315"
                     /db_xref="UPI000373233C"
     gene            complement(120178..124407)
                     /locus_tag="BML_coassembly_scaffold_25_prodigal-single_184"
     CDS             complement(120178..124407)
                     /product="Uncharacterized protein n=1 Tax=Escherichia
                     phage PBECO 4 RepID=L7TIL2_9VIRU"
                     /codon_start=1
                     /transl_table=11
                     /translation="MSSVVRQNSLFVAEDWRRVYEAISNVDFTAYDQNTLRSAIVEHL
                     QQNYSETFNDWIASSEFVMILDTLTYLSQNISYRIDLNNRDNILELARRKESILRLAF
                     NLAYNVSRNTAAKGDMKLTSIRTNQRLLDFDGRPIRGNVLWNDASDPDWFDKWTIIMD
                     AAFDSRTKWGNPLRSFSKNRTTLNTYRFNSPAPLVGSYPVTATTNTYGSLAIDLINAV
                     INETSGQVEELTPERFSSYHVLYKSDGLGAGSKGTGFFLPYKQGKIQSVDLNLIDVTP
                     NTTIDIDVPNINNADVWLVELNEDGTNKAEWTKTDGLFNESLAYAPRASSRKIFEVYT
                     LNNDRIKLRFGDGKFSEIPNGQFRCWFRVSSPSAPLLKISDMVNRSITIPYVSQAETF
                     RLTLTMSAVQDSTQGARSETELDIKRRASKVYYTQNRMVTGEDYNSFPLKDNNILKLK
                     AVNRTFAGQGNTAALNDPTGSYNNVSITGNDGHLYLEPHRSTRPATFNSDLQSSESFI
                     DQYIAPLLASEDKQILHYKTQPPIPVQDIRFLKTSTVQKRAKGKFDPIPSADILDYLK
                     PDALLKFQTGELSRLERILPDSLSLSDSVSLKNSVNFDQSFVTSITPAMRRTLSSSEK
                     ANVIRALTFKRPFAIRWDSRGFWDIILQNNIDSASEYSRQYAGDLTGANRDASWILWL
                     EYSVGSNDTDIWTITDRGIWLNFESESSVNFYHVDDKPVVDLRTLQVKRDEIIITTAN
                     ESKDSLYRKGIQDSFSTIPVFGVQIIEGNGVKKLFRLNTSQVPSNHVFLYQDEVLDKT
                     TVWQLKTEGNATYIEFNVAPELGEYFQVKIDPFLIQNTPKFFKYAPETDTDTFNLNND
                     NYYLSNSFVFVDGLLETTQSYGIYNTNEVKRIKLYRDVSNLTVNTLTGGEPIWISHSF
                     VSEENQTIFDLKMVSPLSLVFREGVLVTSGYAVNTDLSDANRIIFDEEFEEGVNIEVR
                     SLVSSATVDVDYVEAVATDEQVVVQVPSTANRNNVLLWVDGIYQSDVTYDENLSAFIL
                     NAGLVAGQEIVYIHTSFAASLTSSADLMFRTYSGDNIQLQKEPVSFRVFSRLRYDDGY
                     TNSKGLRITNVDEDYNGSSDNPYNFGTLVLTDGTDLVLRRRILIDGLYGWVPLSETTI
                     PKGTIHSLKYQFEVDTDIPNDDSVDEGHIHYDRTTDTWMKATNGVWTEITDVENYGAL
                     VGRDKMNFVWNHYTSDDFRIDLAQTNIHDMYVITSGYDEAVRNWLEFGGTLPTPETSD
                     LLKATFEPFEDYKMVSDTLVWRSGRYKFLFGNAAQSELRGKFLVVKAPGSTQNDNDVK
                     IAVLNAINRFFDVEFWDFGERFYFTELAAFIHSELNGVIQSVVVVSTSGNSFGQLFEA
                     RCEPDELFLSVATIADIEIVDSLNDSRLNRS*"
                     /db_xref="UniRef100_L7TIL2"
                     /db_xref="A0A0F9UA99_9ZZZZ"
                     /db_xref="L7TIL2_9VIRU"
     gene            complement(124407..124625)
                     /locus_tag="BML_coassembly_scaffold_25_prodigal-single_185"
     CDS             complement(124407..124625)
                     /product="hypothetical protein"
                     /codon_start=1
                     /transl_table=11
                     /translation="VSKKTNIHKLPTGQQIISISGENFLFFSLNEGKIELGPMEGDRM
                     MYEYAQTYKKEAGLEVIQEMIKMKKEIS*"
     gene            124966..125814
                     /locus_tag="BML_coassembly_scaffold_25_prodigal-single_186"
     CDS             124966..125814
                     /product="hypothetical protein"
                     /codon_start=1
                     /transl_table=11
                     /translation="MKNQDTASYDVFTPKSYKFFYTRRFPRKFALSKRRPGEITLYCK
                     YRLTKDMSARSKLVALFMNDIKKTANDKFYRSYQHQRLSVEDVLSEAVIGFLKGLEKF
                     RFDRYPGIWTICIQYIRNHMDDFIMDNINPLRKMSSSSHSRRLYFMYGKSIKKFGFEE
                     PLTEDQKSIISTDLKLSYNQIDFMTNRSSMMVMQNIDDVGNVSAASYTEDYDVKIECE
                     RLVKKINEIRPLLSPKELVVLDKRMLQDDQATCAVLSKELDISVSKIYQIERSIKAML
                     SERMSK*"
     gene            complement(125807..128716)
                     /locus_tag="BML_coassembly_scaffold_25_prodigal-single_187"
     CDS             complement(125807..128716)
                     /product="Lysozyme {ECO:0000313|EMBL:ADX87661.1}; EC=3.5.1
                     .28 {ECO:0000313|EMBL:ADX87661.1};;  TaxID=979536
                     species="Viruses; dsDNA viruses, no RNA stage;
                     Caudovirales; Podoviridae; Autographivirinae;
                     T7likevirus.;" source="Vibrio phage ICP3_2007_A.;""
                     /codon_start=1
                     /transl_table=11
                     /translation="MNDFSKGRQKVYERFQDSRDNKGLRNFGLYQATVEDASDPTAEG
                     KLIVSIPGLSNTGVAAGEAFEDDQSKKFALFSAYPVLPSAGTNTIRGAEEFGMVSYGI
                     WGPQPRRGDTVLVAFLQNAKQTLVWIGCIPRKLTGFMVPGAPNSRMEDGSILSGLEIV
                     ETSSEDDTRPPSLDFSDNLLTSGLFMDGTRGAGDSGKTRESPSMVSGWKTPGDPENGQ
                     IGHQLVFDDRLESQGIRLRTSFGNQILISDINRSIYISTAQGNTWVEIGNDGKIDVYG
                     KDTISIHAEGNLNFRAGGNMNIDVGGTLNIKSGQAMNVYVDSFNQTVLNDSKITINGD
                     SHIKSMGNSYYQALGTMSVKSGDMTNILSVGANVNIDGGRTVRVNEGAALGNAISTLS
                     NVSTVLQNASSLVPASIAPVLGSVTDLAPDSLSKVMNAKNSLDSLKSNIESAIAVSGG
                     SAALDNVMTQIQAATGNITSASSLLGNLPASVSEVTNKLNLSQSVISAASDYASGIST
                     NLVDSVNQSVTLGPDGLPLLDAISGTAINSGLDNITGLITNGAGIGTIPGLDAVPGLS
                     SNPTGAITDIINNTASIETSLTGAISLVTGVSDSLAGVSAGLADLVGSEPFDALPSDI
                     KGLITSAVPGLSGIQANISSSLSSLTGVKGQITSALNLPTSISSQLGSLTSSIPTLNV
                     GAVDALSSTGVTVAPLAGPPNDLQIRANQTGAPIPYVSGMRVPQHEPWKVAGRYRRSP
                     IITPGHLQDKLTSSPQGMWDRIRKNTILNDGYNLTDVPPDNLGPPPYPPGDWRQDVAP
                     TTGNPGNRKRTEYIIIHHTADEPQTTKTIRDIYKDHTKGNGWADIGYHYVIERDGTLS
                     IGRPENQIGAHAGMETGINSISVGVSLMGGAKRGTGLKVGEINFTAAQWVTLKQIITE
                     LQQRYPHAKILGHRDVRRGKVDMMFDVPPWVAQGMPALSNWPTLVLPCWPEGYST*"
                     /db_xref="F1D0L7_9CAUD"
                     /db_xref="apb:SAR116_2145"
                     /db_xref="UniRef100_F1D0L7"
                     /db_xref="3.5.1.28"
     gene            complement(128709..131144)
                     /locus_tag="BML_coassembly_scaffold_25_prodigal-single_188"
     CDS             complement(128709..131144)
                     /product="hypothetical protein"
                     /codon_start=1
                     /transl_table=11
                     /translation="MSRAQKYISQLLGPKGLSEDPVTGNTILNFRRQEYEAYTQNVFV
                     NKLDDYMLTQNHITLSIVDVTGMQTPVKLGEQALDPAAGGAIGQFSAQQLLEAPYIPF
                     AFSGAVHENDFLLDTHLQIQDFNFKSIRCPTNVDPFRIGFQSGNMTINESYGFSFDDL
                     ITDIAEKANYNYWESNTSNKGISATRFIYRIDIHFSGWKEDGTFENKIEFEYPYTPDK
                     VIRRNTFTMFAHVHKTQGDVNATGSTTVLDMVPYSEVFSFPENAVFQEMGSLVALWKE
                     RLGYVNDTEEADAGTPPSVKRTDPLLDDVRSRYPEIREARFRNPFSSVSTPSEQSEIR
                     DQSVAGGDELDITLEQWITTFTEFLNENTASFVTLKTDGDLGNLAEADIAKLPEVKPT
                     KRNTFEIHAPSDLLSEIVIKGSHPYEYTESLAIDRVFAAPDIITHALFNCPKVREGMK
                     KYPRTIYLIRTQVDYSQATYFEAINDWVNIKVNYYIDEFEDYRYIPDNKADTFSKSFE
                     RMLALISTKSIKRVYHDDHFAANTEIISYNTKYNNFYYKNLKINTDSTQLEYIYNEFR
                     RRDFVLFDNDNQTPVRGGALGLTGEESQEFMKVLFDGFQGYDNSPFIRSSSSLAKKNQ
                     DISDSVTMAPHLWKILQRIENPIEGTNRASIEADKNLALFSKKAAPNTVDVEVSIRQI
                     ETANYLKEYNNMMEYDLVSLDGFEVRGDPQWLFGLTPTMLFPDYDQKPLEHTKYTADV
                     IMIKSISPEASEYMARNNLNYPIQQRYNASGLYQIYEVEHKFQGGNYTQTMNGVRLIG
                     LDTKINEPETSDE*"
     gene            complement(131141..131431)
                     /locus_tag="BML_coassembly_scaffold_25_prodigal-single_189"
     CDS             complement(131141..131431)
                     /product="hypothetical protein"
                     /codon_start=1
                     /transl_table=11
                     /translation="MANYSKYSLYSETIQRDGFLLSFKDVVSVDPDPTDYEVVIDARH
                     HNRPDLFAMDTYGAPGLWWIIPMLNNFSDLVFDFSQGTVIKIMTQQRFHKFK*"
     gene            complement(131431..132552)
                     /locus_tag="BML_coassembly_scaffold_25_prodigal-single_190"
     CDS             complement(131431..132552)
                     /product="hypothetical protein"
                     /codon_start=1
                     /transl_table=11
                     /translation="MALKITQLPSTIVNTSLVGQGKSLSKAFSGVTNLLGNTKLPTKS
                     SIQSEVTQQTNTLTGKNGASEFYNQSSQSAATAFANGTSSFFDANGIQIEGLPPVRSS
                     STPMSSDPLASSYPTNTELPVTDAPTIESRRVILKPFDFEHPSPEMREYVTRRDNIMY
                     PIYNSGGLVMTYTPMINETASMDYQSNDISQNNEGYNIYRGTKNRTITLSNIVFTCET
                     PAQGLYALAAIHFLRSYSLTDFGVGRSGRPPSPMWFSAYGKYVYDKVPVLLSGYGFKT
                     SDPELDLVPIVNPEQTSLYSQHRQSNISRNGSHKAELGLLRDAIQNIDYTEHSWLPVK
                     VEIDSLTLTVQHTPLYWKTFNMDDYKSGRLAQNSEDWLW*"
     gene            132667..133224
                     /locus_tag="BML_coassembly_scaffold_25_prodigal-single_191"
     CDS             132667..133224
                     /product="RNA polymerase sigma factor n=1 Tax=Escherichia
                     phage PBECO 4 RepID=L7TQF6_9VIRU"
                     /codon_start=1
                     /transl_table=11
                     /translation="MKRVKREKSTDTKRFYIKNENLLREIIESKRRYVQSNKEDKKPS
                     EFMTPDLILMLTSLVERYSSTPNWKNYTYLDEMRAEALVNLCEKWDMFDETHADPNPF
                     SYYTTIITNSFRGQLTKEKRPQKIKDEILKDMGLAPSYSSQIEDEIAWRRENAEKLLP
                     PKRGWGRPKADKKDAVEAVVEAIEK*"
                     /db_xref="UniRef100_L7TQF6"
                     /db_xref="A0A0F9UX53_9ZZZZ"
                     /db_xref="L7TQF6_9VIRU"
     gene            133447..133818
                     /locus_tag="BML_coassembly_scaffold_25_prodigal-single_192"
     CDS             133447..133818
                     /product="hypothetical protein"
                     /codon_start=1
                     /transl_table=11
                     /translation="MSDETIETAPAKAATPASGITFIKEEWSKEIPTPEFKAKFGENF
                     SILSVPQSILASTENGVNHWDFVMEHSKGYISIDGSTTSKDMIEFLFESIQDKMMMEA
                     YFKSIELAEQNKASGEAQSSK*"
     gene            133853..134875
                     /locus_tag="BML_coassembly_scaffold_25_prodigal-single_193"
     CDS             133853..134875
                     /product="Endonuclease subunit n=1 Tax=Escherichia phage
                     PBECO 4 RepID=L7TJQ6_9VIRU"
                     /codon_start=1
                     /transl_table=11
                     /translation="MPAFQKIGMFTDIHFDEHNGSDVHNEYCLEFIDWFLEQSEDCDA
                     LCFGGDWHHFRPKVNAATLLPSFQAVKKLADTGKTIYWIIGNHDLPFLDKRSPHSLPF
                     LEAFPNIVIIDKPTLVDDTLFVPWVIPSDDIKEIVSIPARYVFGHFEFPGFMMNQNYA
                     MEAHEGMLSHEDFSGPEYIFSGHYHGRQVKTIRKTEVHYIGNAFPHSFSDANDTDRGM
                     MILEHGGKPKYINWPNMPTYHKLNMSEFEGQSFGPRAKIIIQDDVGLSGDERDNIRDL
                     MMEGNAPLGVNIIDSRSTMANKETAIILEGEDMMDMVIRCLKETDDPNYDPALLVDIF
                     LKAETF*"
                     /db_xref="UniRef100_L7TJQ6"
                     /db_xref="L7TJQ6_9CAUD"
                     /db_xref="L7TJQ6_9VIRU"
     gene            134880..135272
                     /locus_tag="BML_coassembly_scaffold_25_prodigal-single_194"
     CDS             134880..135272
                     /product="hypothetical protein"
                     /codon_start=1
                     /transl_table=11
                     /translation="MTEPPEKRVMPILFADIVPLVAAETFGVMFEKHEKNGTLSLSWG
                     MEDAPEWVPYILPARQKRDELIYNIVLENLGHDISQSYSLPSEFTIFVNNSEHSLMNM
                     LMGDKSMTWYSKVMRTNPRYNKRMKWTW*"
     gene            135266..135544
                     /locus_tag="BML_coassembly_scaffold_25_prodigal-single_195"
     CDS             135266..135544
                     /product="hypothetical protein"
                     /codon_start=1
                     /transl_table=11
                     /translation="MVKKSFWIFYREPEPYMRVEHILNKIGYDPDRFVPVSKEVVLKI
                     SNQAKYTHLVMRVLLSEPNWIKVSQNQRKTLNLIHNGCPVPKTLGRLK*"
     gene            135765..136046
                     /locus_tag="BML_coassembly_scaffold_25_prodigal-single_196"
     CDS             135765..136046
                     /product="hypothetical protein"
                     /codon_start=1
                     /transl_table=11
                     /translation="MSSKPPFALGYSTRRNQRRMEITRLKHRYVYLYGDISPICSKLP
                     DSFTIHSNPAGENGVWLMNGVMYDTSSQRASKHKRIQTMMSRFIQNGCE*"
     gene            136043..136345
                     /locus_tag="BML_coassembly_scaffold_25_prodigal-single_197"
     CDS             136043..136345
                     /product="hypothetical protein"
                     /codon_start=1
                     /transl_table=11
                     /translation="MMVDTLDWDRVPSTLLDRLRLIEPTQAEKNQYDNMLFSMMFNEF
                     YTQTFELIPNALTIFPRSSITPGLMRAMLDCPNSKRISEYRRLKILIRKYLWGEVK*"
     gene            136342..136635
                     /locus_tag="BML_coassembly_scaffold_25_prodigal-single_198"
     CDS             136342..136635
                     /product="hypothetical protein"
                     /codon_start=1
                     /transl_table=11
                     /translation="MTFKTFEATLTIAGGTHGVMFVLEMPYYSEMFDQVAIGRFPKVC
                     AFDSVTPFPQDVTIYPIDYSNDTSKPKVIPFNDHFREVSNRTRMSYILDRDGR*"
     gene            136632..136874
                     /locus_tag="BML_coassembly_scaffold_25_prodigal-single_199"
     CDS             136632..136874
                     /product="hypothetical protein"
                     /codon_start=1
                     /transl_table=11
                     /translation="MRTLSFKMMMYHSEFGCYMETMCIKILNSTVTPFPENGIIYLSD
                     TENKSFPFTPEFKKISQAFRQMDPVFLDLLKRLMER*"
     gene            136875..137087
                     /locus_tag="BML_coassembly_scaffold_25_prodigal-single_200"
     CDS             136875..137087
                     /product="hypothetical protein"
                     /codon_start=1
                     /transl_table=11
                     /translation="MPGQPTYIEISYRQARDGSIQTYTRVLDLRRLDKTSINIIIYPF
                     DGQLPVIPFTPGFRWASQIARSFQRE*"
     gene            137099..137317
                     /locus_tag="BML_coassembly_scaffold_25_prodigal-single_201"
     CDS             137099..137317
                     /product="hypothetical protein"
                     /codon_start=1
                     /transl_table=11
                     /translation="MNKCLNWTYKLLHYDRYTNTSVTKTYGQIFLLRYIREVGSEVTI
                     HPHVLQNPIIPFTPTFCAISNYKRKDKC*"
     gene            137311..137925
                     /locus_tag="BML_coassembly_scaffold_25_prodigal-single_202"
     CDS             137311..137925
                     /product="hypothetical protein"
                     /codon_start=1
                     /transl_table=11
                     /translation="MLIIVRHGRSLSNAGIHRTTGKNISDDNNILTSVGLEGALQAGR
                     TIKSITGGEVAQIVSSDLPRAKQTAYTIASALENVVPIILEPKFKEIQWCRDGVYRDF
                     TSARGALEKDIHYRPLEDSENQMEVYTRACAGLLDHAEKWVDGNNILVSHYMVIRALL
                     AIKDSNDPLHMPNYSPKNTDPIIITRAGIEAILRNAETHLKENV*"
     gene            137934..138431
                     /locus_tag="BML_coassembly_scaffold_25_prodigal-single_203"
     CDS             137934..138431
                     /product="hypothetical protein"
                     /codon_start=1
                     /transl_table=11
                     /translation="MKLRDLISTDSSETVIEEGIENYVIGHVNSMGMSADLYQIDKDI
                     SLRKVFNLLSLDTIRGLLYPDNRLIVWDADRVTHDVTDGVIRRKLFTEYNNASVQPVK
                     LIIELKKDENNHPVLGVYFYSADIKSDVLFERLKPHLKSMRNCSIVLFYDINSHKFLK
                     MFNLS*"
     gene            138441..138839
                     /locus_tag="BML_coassembly_scaffold_25_prodigal-single_204"
     CDS             138441..138839
                     /product="hypothetical protein"
                     /codon_start=1
                     /transl_table=11
                     /translation="MVIYPIVNPTLLTSFYEFIEEEKNIYPFRANLHRTASPPEHPGW
                     HELIYRPINKNMPTLILDEPEFISRFERSFQKRQQERTTEKNVSIIPDFTTEELLKYL
                     IEIKCEKTDLKTPSFICWSEYFDKGLWVFM*"
     gene            complement(138832..139263)
                     /locus_tag="BML_coassembly_scaffold_25_prodigal-single_205"
     CDS             complement(138832..139263)
                     /product="hypothetical protein"
                     /codon_start=1
                     /transl_table=11
                     /translation="MAVPHAGNYSLETIRDVQLMTHLVDIHTALKTLVSVHADISKIK
                     DPDIRMDSYEKLFTEMNKLIPHFDPDKIQVRDDKGRFLPRPQNVDVSELKAISGALSE
                     MVNKRVIEAKLDQISNQLDTYMTTMSKRVGDLEAFIRPPFT*"
     gene            complement(139206..139496)
                     /locus_tag="BML_coassembly_scaffold_25_prodigal-single_206"
     CDS             complement(139206..139496)
                     /product="hypothetical protein"
                     /codon_start=1
                     /transl_table=11
                     /translation="MDPSPKKELPVGIKMIATLFGVFIFFFVIGAILLIGWLTVVIHY
                     RTVNPPVTLPQMFGAGVWIIGFFILMIAGIYCLEWLFHMLGTIVLKQLGMSN*"
     gene            complement(139463..139747)
                     /locus_tag="BML_coassembly_scaffold_25_prodigal-single_207"
     CDS             complement(139463..139747)
                     /product="hypothetical protein"
                     /codon_start=1
                     /transl_table=11
                     /translation="MRRHNVPPHIREIIRKYYHGPEDDANVRKILRQGHKEWADLSPS
                     VLRLIADSYRTANIETPSLKKKKYGEVSDTKAKISLGGPKWTHLQKKNYQ*"
     gene            139822..141969
                     /locus_tag="BML_coassembly_scaffold_25_prodigal-single_208"
     CDS             139822..141969
                     /product="Recombination endonuclease subunit n=1 Tax
                     =Escherichia phage PBECO 4 RepID=L7TM31_9VIRU"
                     /codon_start=1
                     /transl_table=11
                     /translation="MHFKVLEIRNLKSFGDETQRINFDDLPGVTLIMGQNNDVLDTNS
                     RNGCGKSSILDALCFVLTGQPLKKNKKKEGLINRKNRKNAVVSLLFEHNYRGRLYEGL
                     ITRGISPTFCHFHARPMDEPGELNAPAFDRTRDSMNQTSADIIAFTGMDANVFRQVML
                     VAAKQPSVLEMEDPAQKSLFELIFGFQILSEKAVAIKKQRDLLERQFDLEKTRLEERK
                     IAREQQLKQIERLEIAYAQYDTDTEAKVASTKLLIDNYETIDFKAEEELLTLAEADNT
                     EYQKALAEVAHYEKEASRAQADINEIINNLGKDRFRLKKLLESEAETYIQQYDAWVIA
                     TNKVKQYSAEIKTFEADLTRERIALNNLMNEIEAHTDNCPTCHQTWPDQDARDAHIVQ
                     LAEQMEVHEAKIKAISLELEKLNMGVGEERLVAPPVSDVFKSRDDAVSAGATIKEIEQ
                     HISRLEEQKDKQDQNAQDAEKSRKQANADADAYKEKVTATLSKCVFKTRSELSEASRK
                     LEALVTSLTTLIDNENPHLKTLEEARNHLPEEVDETGMIDLKKQIDHRKYLEKRLTNK
                     NSDIRRGVMQIWLPRLNEEVYKNLEAMDLPYRLLFNDDFSVATIDSSEETDFNLVSSG
                     EEERAIIAVALALRRVYEGIHGPINLFWIDERLDSGLDEPGAARAMTVLKEYSDNNHK
                     SILLISHKKEMMDYADRVMLVIKEGKESRVKIL*"
                     /db_xref="UniRef100_L7TM31"
                     /db_xref="L7TM31_9CAUD"
                     /db_xref="L7TM31_9VIRU"
     gene            141953..142489
                     /locus_tag="BML_coassembly_scaffold_25_prodigal-single_209"
     CDS             141953..142489
                     /product="hypothetical protein"
                     /codon_start=1
                     /transl_table=11
                     /translation="VSRFYEASTYFDIILDKLYQHNQYVSEYERRHYYDPLPYYKHSI
                     AGNWRYILQIIPEYKKDFNTNTLHSDYPLKMIRSWNLEEAYIWLRDKINPNFDPRFYS
                     KCSWEETKGFWPEPQAFTYRGKHFFIQKKGSHLYFLFDDNCKLVTTCVLPIDCLLIAA
                     CRILRDEMLNAHAAISST*"
     gene            142467..143156
                     /locus_tag="BML_coassembly_scaffold_25_prodigal-single_210"
     CDS             142467..143156
                     /product="hypothetical protein"
                     /codon_start=1
                     /transl_table=11
                     /translation="MQQLVPPEIDLPELFKGVVNGNLRRMCLQNRRSRLRSMLGSKWL
                     GFKSKKDQKGINLDHWKYVLMYEKRMGPPPISSILYRGINDERFKPEMVFENNLTSAL
                     QCLNMGTTTAYFAEGFNHRYFNFGPAEFLIQSTDAYRSVWSEGKRLLNVYSFAPYDDP
                     LVNGNSNKFETFYEEGLLTIFRIVLTVLLVETEYMLENYVALCEKRKALTKAEWNREV
                     IHRMVHLKSNA*"
     gene            complement(143145..143684)
                     /locus_tag="BML_coassembly_scaffold_25_prodigal-single_211"
     CDS             complement(143145..143684)
                     /product="Putative deoxynucleotide monophosphate kinase n
                     =3 Tax=Mimiviridae RepID=DNMK_MIMIV"
                     /codon_start=1
                     /transl_table=11
                     /translation="MLIGFTGYKGSGKDTAARGLIRHGFHQIAFADKIKETCRKLFQI
                     TDHEMDDRELKETPLDRWPYKSPREIMKDLGEGMKVIAPDVWSKPVSDRYLMLAKMNH
                     SVVISDIRFPHEFDLVRELGGIIYRVDRLGHRPDDTHVSEKYISTFDVDYVLMNNYEN
                     PEDFENYIFEMYRKIPLSV*"
                     /db_xref="UniRef100_Q5UQ70"
                     /db_xref="J2YX23_9VIRU"
                     /db_xref="rsc:RCFBP_20374"
                     /db_xref="DNMK_MIMIV"
     gene            complement(143711..144223)
                     /locus_tag="BML_coassembly_scaffold_25_prodigal-single_212"
     CDS             complement(143711..144223)
                     /product="hypothetical protein"
                     /codon_start=1
                     /transl_table=11
                     /translation="MRIVFTSPELGKVNMDLKDRLWCGPAAVSCITGQPVSIVHSLIK
                     KYRIRQGYPKNGRWITHIDGTYKEDLHYVFKKFAHTLRPYREFILDYDVDLRKCDAPT
                     LGSWLKNRSPRELEKTFLVHITGHWCLVKGDFYFDNHLARPIRISKIKGKKTRVHHVY
                     EVLKKKKISY*"
     gene            144294..145250
                     /locus_tag="BML_coassembly_scaffold_25_prodigal-single_213"
     CDS             144294..145250
                     /product="hypothetical protein"
                     /codon_start=1
                     /transl_table=11
                     /translation="MDYSIWPKITGTPTIQYGTVTTDNTSEYHTMPAPNTVLSQQWII
                     DQMRRYTSNTIITSPKKWVLPTPFVEIDKMSDVKKPLLVHSGVFSDEDDNDVNFDTVP
                     YIILKIAGWAEENAIETIYYQTGNGGSNLFFETMEDYTKYVEECLPDLFIDYDIWTSL
                     ENDMQNIILGSENGVTLRAVYEIPAECNMDIVDHYPSPFAVELWKFIYRTCKGKVFKN
                     LDDFLFFETVEDKMLVEAFITSLYDDIKEDKVTFKPLSGSGSSKPLDPNRIQSSSIIN
                     NNVYTSLLYQRIKNEMKYDIEYDNDFKTLLKSVNSLEDLELE*"
     gene            complement(145242..146177)
                     /locus_tag="BML_coassembly_scaffold_25_prodigal-single_214"
     CDS             complement(145242..146177)
                     /product="hypothetical protein"
                     /codon_start=1
                     /transl_table=11
                     /translation="MATLLDVISLVNEQTTLYSNLLLFTENPVYGDKIKIGEKTYTFG
                     SNIEIKNTLDETLAEVKRVIPEAHAVKDDMVVLTSYTSVPVSVDVPARKAGMSLILKK
                     NFKPGDSIQLANVTFHFQIVAPFPVAGEPEISPNMVPLFDNVEATLKSLADTIQKYQK
                     SVSNALINQITVTYVNEGLLIEANEVGSAGNGIKLVYGSYTFETKNGSNVDRIAVRAD
                     QMEEGGAGDLTPDLKNIVTEREIFENGIKALETIVCMLVEGSTSPLDSWSGARRDRKE
                     LKGRIKDILEVIPSAASDHKDDRKDISDKMKTRLL*"
     gene            146248..146787
                     /locus_tag="BML_coassembly_scaffold_25_prodigal-single_215"
     CDS             146248..146787
                     /product="hypothetical protein"
                     /codon_start=1
                     /transl_table=11
                     /translation="VSSNLEILNRIEMNIRSATRPVVIMLIGIPGSGKSTFRASLLEK
                     FETNGFQILSTDDFLDIRAEKLKIPYDEAFSQYAEVATENFFSGVNSFSKDKINCIID
                     RTNTTFNGRAKVLAPFNENDYYTIGVVFNPDFAIIEQRIKDRHEKTGKFISEEVLHTM
                     RNRFEYPDKTEFTLLLEVK*"
     gene            146828..147385
                     /locus_tag="BML_coassembly_scaffold_25_prodigal-single_216"
     CDS             146828..147385
                     /product="hypothetical protein"
                     /codon_start=1
                     /transl_table=11
                     /translation="MVRILGIDPAQHMGWVLLEDDKYITGGVKNFTPPSKSQISKNKK
                     VRSQKWIDIQDWLVSSIEEHAPDFIAFELVKRHTSTLAGHSYGFLKYSIGCAANRAGI
                     EAYPIDVGKWRRIALDHGNFTKEQTSYALSLIYPSITFESDDHSDALGIALAAYRIHQ
                     KGELANLWESATGKKKKKTPDDDKT*"
     gene            147372..147668
                     /locus_tag="BML_coassembly_scaffold_25_prodigal-single_217"
     CDS             147372..147668
                     /product="hypothetical protein"
                     /codon_start=1
                     /transl_table=11
                     /translation="MIRLEHPEEGKFNIQYKNLKTDELVAVRIPEVWKQDEYVYRLDA
                     GDKVFAIGTNNQFILIGQSPHEATIIFYEEKEGVGSPLNCFSTKLTAGEPDVSE*"
     gene            147655..148521
                     /locus_tag="BML_coassembly_scaffold_25_prodigal-single_218"
     CDS             147655..148521
                     /product="thymidylate synthase (EC:2.1.1.45)"
                     /codon_start=1
                     /transl_table=11
                     /translation="MYRNEQGYLNLLKLVKETGVRSEDRTGIGTLSIFGAQIRYDLKE
                     GFPLFTTKRVPFKSVASELLWFLEGSSNERRLAEILYDKDRSDLEDKTTIWTANAKAP
                     YWENNKESEGDLGRIYSVQWRRWKSSYGLVVDQIANLIEGLKTDPYSRRHILQSWNPA
                     EVHLAALPPCHVMAQFYVRNNELSCMYTMRSNDLFLGHPFNTASYALLTHMLAHICGL
                     EVGEVIYSGGDVHLYTNHLEQVEEQLSRMVNPAPQLVITDLYEDIESFTMKSFDVINY
                     YPHSPIAADMAV*"
                     /db_xref="ant:Arnit_2698"
                     /db_xref="UniRef100_D5V6S6"
                     /db_xref="A0A0G1XV33_9BACT"
                     /db_xref="D5V6S6_ARCNC"
                     /db_xref="2.1.1.45"
     gene            148523..149281
                     /locus_tag="BML_coassembly_scaffold_25_prodigal-single_219"
     CDS             148523..149281
                     /product="Putative metallophosphoesterase n=1 Tax
                     =Methylobacterium extorquens (strain ATCC 14718 / DSM 1338
                     / AM1) RepID=C5ASH8_METEA"
                     /codon_start=1
                     /transl_table=11
                     /translation="MKITYGSDFHLEFGIRQMTFAPPPEDTDVLILAGDIASGINGIK
                     WASDLLKYAKHVICVAGNHEFYGYEYPGLYNDLHSAAEDLGVIFLQDQTTTIDGWNFI
                     GSTLWTDYQFGVESAYEGKRRIQRVLNDFRVIRGGVTPDMFEEANQISKAYIGTQLAT
                     FGRDKSIVITHHAPASVSVHPVFEGDDFNAGFINGWDDWIVAEGPHIWFHGHIHAHMD
                     NTLGNTRIIANPRAYGDEHKKYGDPPFTFKSIEV*"
                     /db_xref="UniRef100_C5ASH8"
                     /db_xref="A0A0A6P9L7_9GAMM"
                     /db_xref="mea:Mex_1p2649"
                     /db_xref="C5ASH8_METEA"
     gene            149333..149596
                     /locus_tag="BML_coassembly_scaffold_25_prodigal-single_220"
     CDS             149333..149596
                     /product="hypothetical protein"
                     /codon_start=1
                     /transl_table=11
                     /translation="MIRYVRSSFQSSIYRWAIENSCNVVMFRLNDYLIVHFWCPESLY
                     MFDTYYSGLDILANVDMTNVVILSEFKQRARNNLKSKKVVINY*"
     gene            149647..150588
                     /locus_tag="BML_coassembly_scaffold_25_prodigal-single_221"
     CDS             149647..150588
                     /product="hypothetical protein"
                     /codon_start=1
                     /transl_table=11
                     /translation="MTNKPANPLIVGIDQLPATSVALPTGGYFYDDTVLEAGTDVADA
                     MVRPFTMWQEVHFNDFYSVTSGHAHIQLINQCAPWVIKPDELCQPDIEVIMLAAREAS
                     YGPKMKMRLKCQNPGTKKGEGLNGEEIEVPTCGANINVEVDIREAILQYEPIADLDDW
                     KTVIKMGKSEWTVLLRPKLYKDTIQIIKLAGEQFKIAAAMQKKDQSELDLDAKTSEKL
                     LKIKDAIRLLSFLASIRGVIPKGGDVIYDRNLIEEWLNVLPKSLIETIETKSKSLLEK
                     YDKAALFDTKCPECGHEMKDISIMNDPNHFFGHGSPE*"
     gene            150824..151300
                     /locus_tag="BML_coassembly_scaffold_25_prodigal-single_222"
     CDS             150824..151300
                     /product="hypothetical protein"
                     /codon_start=1
                     /transl_table=11
                     /translation="MRFFYKIFRGVGYGFCVAGALIGILMLVVGEDSFRENYSQGGIL
                     IMNVSILLSVIISLCLDTEVGAPRQPIQYSTHPIQQAPMEKDPMEQSIIEMLENYGKG
                     TTREEIKYNRAKEDRLWRQLERDYWNAFREQINIKTSNDYEIYKDRLERRGHMGRI*"
     gene            151341..153827
                     /locus_tag="BML_coassembly_scaffold_25_prodigal-single_223"
     CDS             151341..153827
                     /product="hypothetical protein"
                     /codon_start=1
                     /transl_table=11
                     /translation="MDQEIVNLLRKNSELIQKLTDHLKGLPESGDSAGSRSSHSAEPK
                     AKNEKKLMEATAAELAGELSQVLTQHLTSALKGAGGSAPAADGETPSGGTGGGYSSTA
                     RDKQLAKLKQREIEGQWEALLNIERLREDSFETFKTLLTQQITTFFAGPVTEFLSGNM
                     FQQHVSEILRNQSSNVSRMFGDITDAIIHDFSATFGQAGKNIMSFSATVKAITDDLSS
                     GRRTYASYMGSFSEYGMELRSVRKSIDKALGPNGSLYNFADGDTQTELLQTIYSENIR
                     QGRNIALDSKEMRDQAIKRQESLKTIAKFTGQSFEELVKMNAKDTELDDALYRSKMTK
                     EGQNAFREFYTSLTDERQKKLALLSLQSQEFGAGDFKTKIAMEMPEAIGAVGDGNQMA
                     ATMAEISAMMERGEKIRLADWHKAMNRNQDYINKNVYSGIAGGFSPTGFEEAMKNSLK
                     LGQDPGEDDANLIARAMNKFRAWVDDSPLASVGKWLSGPAGLINAMMTNTVATHANTV
                     ALGGWSFMGLFKPINLMFSRIMSPFNMVGRHLTKLLPALGKTETALGKTLGVFKGIGG
                     LLGKLVVGLGVVLQLFEGFKQILFGPSDKSKERFRDAGLEGDAIGRANLYSGLTKLGF
                     AAALLTPAAPIAAIGILADLLTGGVVTDWIGSMLEHLFTSIGEAIGPEWLSSWEDFKI
                     GLSNLGTLWLNTFKKNLNWALNLIGLQSDLQEQAYKEVKKSGEDMKNKTVETQQKIHK
                     LIWNGTEYMVAPGSQGATKIDLSAANDILKAQADTDQRGYTDAEILSALIDGNRVNKD
                     MLAALQYMASKQGKSLSPAYNTNPDSRRMG*"
     gene            153881..155917
                     /locus_tag="BML_coassembly_scaffold_25_prodigal-single_224"
     CDS             153881..155917
                     /product="Portal vertex protein n=1 Tax=Escherichia phage
                     PBECO 4 RepID=L7TM28_9VIRU"
                     /codon_start=1
                     /transl_table=11
                     /translation="VKSFKTAIRPPTQARITQANRRAVASNPNDMGSINSESFNFNDL
                     NTILYQGRSDRIQRYYMYDMMDKDTDIARALDIIAEYCTLKDINNNIPFVLEIEEDVM
                     SDEDSDLLQIMLKIWSKMNNWDNMLFRTVRTALKYGDAFFIRDKNFKLYPLHPSSVAG
                     IYVDDNGRDILGYHLVNLTQNFDFLVKAPVSIQTRQSLLQPNKSHQATEGFMNRIYSG
                     VAPVEHIVHLSLNEGRDTGGNGQNNDIWPFGESFLEQIYKDFRQRSLLEDAEVIHRIQ
                     RAPTRRVFYIDVTKMRPDRADAKLRKMKNEIQQKRVPSNYGGTDSVDTIYNPISQLED
                     IFVPVTADGRGTKIETLQGQDWSQSDALKYFNSKMLRGLRVPVSFMLGPDEGGAQYND
                     GRSGTAYIQEQQFSLICSRIQSIMDNDLDFEFKMFLDYRGVEIASNKFMVGFVPPMSF
                     EEYRDDALWSARLQRMQTAMGIPHFAKRFVMSRFGNMSETDILDNERMWREENKPSEA
                     RQYNQDNELGGMGVGLAGGFGGMNDIAFGDEMGGMDDGTGMGNMGAGDTAGLGDTGGM
                     GGGASAPPGGAAGGMGAGMEGVNRKSNKKLIIEDIVQPISKRDSRPPVAKNNAWGTGI
                     DQVASSNDEVPTMKLSHIRKLRIERERNRTKMLRRMFQLSQQYGAQEDTSGGFI*"
                     /db_xref="UniRef100_L7TM28"
                     /db_xref="A0A0F9QJG2_9ZZZZ"
                     /db_xref="scl:sce0785"
                     /db_xref="L7TM28_9VIRU"
     gene            156026..156835
                     /locus_tag="BML_coassembly_scaffold_25_prodigal-single_225"
     CDS             156026..156835
                     /product="Uncharacterized protein n=1 Tax=Entamoeba
                     invadens RepID=S0AZR1_ENTIV"
                     /codon_start=1
                     /transl_table=11
                     /translation="MGRNFKKLEYTFDTVLRALERKSQLSESEIKKDARLVELLKESK
                     DTVRDYILSVFAEQLSEADKKTLEYAVTEGDDMVAGGDTKALSDNEDEIDQESILAEE
                     GDDGEETVDELVSKILSIVDAEEAKDLIDGAAPEDDMDADDDAVDMDDMDMGSDDEAE
                     FESTDNEDTFVSGDDIGDDKVLESGVDFDEIFKDDEPSDDDFDPEDTDDDLEDDDIES
                     DDEDGDDIDLDTDSDEEFEPKDDDFGSDYDEEESDEEFDPEKDVLDDEDYE*"
                     /db_xref="UniRef100_S0AZR1"
                     /db_xref="A0A087FZP6_ARAAL"
                     /db_xref="cml:BN424_278"
                     /db_xref="S0AZR1_ENTIV"
     gene            156837..157475
                     /locus_tag="BML_coassembly_scaffold_25_prodigal-single_226"
     CDS             156837..157475
                     /product="Prohead core scaffolding protein and protease n
                     =1 Tax=Enterobacteria phage vB_KleM-RaK2
                     RepID=H6X3P9_9CAUD"
                     /codon_start=1
                     /transl_table=11
                     /translation="MSRLTLIEHLQPSIASVTLLTEGTNDGCKYLEGIAIQGDVENRN
                     GRIYPKEEIARAVADMQQRISEHGPIAGECDHPDNLVTSLERTSHFIERIKLSGSNGI
                     AKFKIVPVGLGAIVSGLIQYGLKVGVSSRGSGNVDSQGRVSDFEIHTIDMVANPSAPS
                     AYPQTIRESVEESASGREAMTLANVLRHDEKAQQEFLGLMKHFTQELRKGQR*"
                     /db_xref="UniRef100_H6X3P9"
                     /db_xref="A0A0F9TS85_9ZZZZ"
                     /db_xref="H6X3P9_9CAUD"
     gene            157477..158577
                     /locus_tag="BML_coassembly_scaffold_25_prodigal-single_227"
     CDS             157477..158577
                     /product="Uncharacterized protein n=1 Tax=Enterobacteria
                     phage vB_KleM-RaK2 RepID=H6X3Q0_9CAUD"
                     /codon_start=1
                     /transl_table=11
                     /translation="MQDFLKKIFASEVLTEDTKSQIQKEFDTLIENERKAAAASERKA
                     LSEQYKADRKKIIASMDQMISEALEAEVAELKEELSQLRRLKVKMVKTISEADKKANA
                     KALRGLHIMEAMLKKVAKTEMQELSEDRAAARRAVAKSLKENQIKYANDRKKLVENGG
                     KVMEYLIKDQLSSFVRDMHEDINEARKNDFGRSIFEAFASEFSTTHFNENLEANKLKI
                     ENKKLQETLIKTAKTLKEERKSIKGKLVEETRKRKILENKQARETEVSRLLKPLKGTA
                     RHEMAALLEGVSTDKLKTTFTRYLPIITENHATKSLSTDRKPSGKPVLSEQKLSQASI
                     RDGKKAEVTDPADKEDSTLIELRRRAGIPARK*"
                     /db_xref="UniRef100_H6X3Q0"
                     /db_xref="A0A0F9QPC4_9ZZZZ"
                     /db_xref="H6X3Q0_9CAUD"
     gene            158590..159804
                     /locus_tag="BML_coassembly_scaffold_25_prodigal-single_228"
     CDS             158590..159804
                     /product="Major capsid protein n=1 Tax=Escherichia phage
                     PBECO 4 RepID=L7TM23_9VIRU"
                     /codon_start=1
                     /transl_table=11
                     /translation="MSKINSKQWTKVKEIMKEGLKPSLQSHMDVLLDNTLIESARMNR
                     GQNPMLFENAADTVGSTGNIAAINQVILPLIRRVMPGLIANELVGVQPMDGPFALIRS
                     LRPIFSQTNSGVSAGSEMFSPRHVNSLAIAYSGNENTGAPGAALTSALEGVPGNAVSF
                     EIVKKQVEAGTRKLRASWTIEAAQDAESQHKIDYQEIIMDMCANKIVVDIDQEILAKL
                     RSLPPTPGVKNTFDQSALSGSPIFVGDELAVLAILLTKEANDIGTRTRQSVGNFAVVS
                     SEALTVLQAAKSSMFAQTTKGDFEGPVNVKYVGTLNNQLKVYVDPFAQASAPVLVGLK
                     ENDVNCGMYYCPYVPLMATPAVINPQNMDQVVGFMSRYALVTMDSTADSLGNSADYYG
                     LVGINATELSFL*"
                     /db_xref="UniRef100_L7TM23"
                     /db_xref="A0A0F9QJK5_9ZZZZ"
                     /db_xref="L7TM23_9VIRU"
     gene            complement(159864..160136)
                     /locus_tag="BML_coassembly_scaffold_25_prodigal-single_229"
     CDS             complement(159864..160136)
                     /product="hypothetical protein"
                     /codon_start=1
                     /transl_table=11
                     /translation="MTDASDNAEKSPSGSSWYKGEIFSIFKQKGGYGFVKLDPSSNEK
                     EHAFFHTDRLHYQIQISELRKGKPVLVTVERTKEGKLVVSDLKVVD*"
     gene            complement(160271..161536)
                     /locus_tag="BML_coassembly_scaffold_25_prodigal-single_230"
     CDS             complement(160271..161536)
                     /product="Uncharacterized protein n=1 Tax=Phaeospirillum
                     molischianum DSM 120 RepID=H8FYD6_PHAMO"
                     /codon_start=1
                     /transl_table=11
                     /translation="MTTKYSVSGNRTYLVLDGDQHIIPALERRNYVLNFDREQGRFYL
                     KYADDFTNPKRVYGNTYTHADRILGTFRDRARNTGVLLQGEKGSGKTLLAREVCIRGQ
                     AMFPTIIIDQPYTGDEFNMTLRGIKEPCIIFIDEFEKVYHETDKQEALLTLLDGTLAS
                     NKLFLFTCNEASRVNNYLKNRPGRMFYKMDFDTLEESSIIQYINENMKKVEERPAFIS
                     RLCSFKKMTFDMLVAVIEEKNRYDETFDDILKIVNVSNQIYVDSYDIKINYRGHNIPK
                     EMILNNVRRFNLAEEVSFTVLYQYYPKRGYALRESVVGMVDTLGSTALEDEIDPAKVK
                     KLMEIRRNNLIEDAMDDAEDAMDADDHDVECIKAEKAQYLPTAEKVAIRFNWDNFNRS
                     KSGKDNYVFDIEDYEVSFSPMEYTRYSYD*"
                     /db_xref="UniRef100_H8FYD6"
                     /db_xref="H8FYD6_PHAMO"
     gene            complement(161659..162408)
                     /locus_tag="BML_coassembly_scaffold_25_prodigal-single_231"
     CDS             complement(161659..162408)
                     /product="hypothetical protein"
                     /codon_start=1
                     /transl_table=11
                     /translation="MLIVSPFHDYYDGALGTAGVDKTIVYRRKYYHDLDQEAPIKIQR
                     WSDFPHYSPDWFVRNINANTYGHPMYRGMVIFCGKAYPFLQVPLYEDGIDPKQWAARP
                     GGARRFIYNNFMSDNRLLAQLSDSGKKAVEVFSKFAEKQRNDDYSDLNKKYQSPALAS
                     FRTDYGKSSYTMPYTAAVNPCLAELEFFKVFNSFDAFQEIYYFIGNVLTNNEDPPDLK
                     LDEKTKLLTKGMDNMSFKRREHPRKSKRNKT*"
     gene            complement(162424..162729)
                     /locus_tag="BML_coassembly_scaffold_25_prodigal-single_232"
     CDS             complement(162424..162729)
                     /product="hypothetical protein"
                     /codon_start=1
                     /transl_table=11
                     /translation="VNKYKFPDPRYFSRVKSALERGEFRIVAGRLACEMCGSNCGQCG
                     DTDILGEFSRMSDAGKLDNLVKNLFKPRTPGPNFVERQRIKKWLTAYEVYCKENSSD*"
     gene            complement(162731..163021)
                     /locus_tag="BML_coassembly_scaffold_25_prodigal-single_233"
     CDS             complement(162731..163021)
                     /product="hypothetical protein"
                     /codon_start=1
                     /transl_table=11
                     /translation="MFKQVILVVPTAGGCREDGNVYYTEYLLIDNGRNHSLAFDEDIF
                     TDEDFGPRACPTGEEDDDADNKERLEEIKTILIGLGYSVRNSETMFMELKVE*"
     gene            complement(163006..164058)
                     /locus_tag="BML_coassembly_scaffold_25_prodigal-single_234"
     CDS             complement(163006..164058)
                     /product="Uncharacterized protein n=1 Tax=Ralstonia sp.
                     PBA RepID=I9BVD2_9RALS"
                     /codon_start=1
                     /transl_table=11
                     /translation="MTQKLLTRDEFRNAVFARDKHTCVFCPNPAQDAHHILERRLWPD
                     SGYYLDNGASVCGDHHMQCEMTTLSVEDVRDACGITKILVPPHLYPDQPYDKWGNPIL
                     PNGQRLKGDLFNDESVQKVLEQGKVLRLFTHLVKYPRSYHVPWSENMNEDDRMMGDLK
                     AFAGKEIVVTMKLDGENTSLYRDYFHTRSLDGRSHESQNWVKQFHSTIAHDIPEGWRV
                     CGENLYAKHSIHYNDLPTYFMGFSIWNDQNECLSWKETLEWFSLLGIVPVPVLFRGLF
                     ENFSHKDIWSPDMSKEHEGYVLRLAGGFHYREFRNSLGKYVRKNHVQTIQHWRYGQQM
                     VKNNLVSEGAPTCSSK*"
                     /db_xref="UniRef100_I9BVD2"
                     /db_xref="I9BVD2_9RALS"
                     /db_xref="bbe:BBR47_27770"
     gene            164139..164654
                     /locus_tag="BML_coassembly_scaffold_25_prodigal-single_235"
     CDS             164139..164654
                     /product="hypothetical protein"
                     /codon_start=1
                     /transl_table=11
                     /translation="MNVIGWRMIYRSGENNFSLEVFKPDQADAIKIGQKVTYGKLINP
                     ETAYSLTDDKLVRVPASEFFKRGLFMDGIHSLTFMANWGIATQEIHPSEVLEDEGTLH
                     KFLHWGIRIQTGDFLYEKALERLIEQEKRLDGFCQPGYQDHLYSYFNDYWFDYKMKIP
                     TFSKSYSKASQ*"
     gene            164651..164968
                     /locus_tag="BML_coassembly_scaffold_25_prodigal-single_236"
     CDS             164651..164968
                     /product="hypothetical protein"
                     /codon_start=1
                     /transl_table=11
                     /translation="MTIIGWSFLYNIKEDEYKLEIFNPGLATSREIAKKVSYGKLIDY
                     GPFPIMSDSFTIRIPASEYFKRGFFMIRESYTNCFILEHFEALQPIILMISLPYWLNR
                     KKR*"
     gene            complement(165082..165879)
                     /locus_tag="BML_coassembly_scaffold_25_prodigal-single_237"
     CDS             complement(165082..165879)
                     /product="Putative tRNA-His guanylyltransferase protein n
                     =1 Tax=Caulobacter phage CcrColossus RepID=K4JUY6_9CAUD"
                     /codon_start=1
                     /transl_table=11
                     /translation="MRTDDYGDRMKTYEAQTDYRLDTTLPIYARIDGRSFSKFTQGMK
                     RPFDERMSSAMINTTKKLVEKTHARIGYTQSDEISLVFMGNENSDIFFGGRVQKLASV
                     MAGIASVEFLKSIQNIPDLAHYADRSPHFDCRIVQLPTEVEAANMMLWREMDATKNAI
                     SMAAQAEFSSRMLECVNGVQKISMLKDKGIEFDDYPDFFKRGTWVRRTTVLKTLTDEE
                     LAGIPDEYRPDPGHLFTRSEVKVIDMPSFRTVTNRVGVVFNQEDPIV*"
                     /db_xref="UniRef100_K4JUY6"
                     /db_xref="A0A0F9J8Z1_9ZZZZ"
                     /db_xref="ppm:PPSC2_c3708"
                     /db_xref="K4JUY6_9CAUD"
     gene            complement(165901..165976)
                     /locus_tag="BML_coassembly_scaffold_25_prodigal-single_trn
                     a_15"
     tRNA            complement(165901..165976)
                     /product="Val"
     gene            complement(166017..166202)
                     /locus_tag="BML_coassembly_scaffold_25_prodigal-single_238"
     CDS             complement(166017..166202)
                     /product="hypothetical protein"
                     /codon_start=1
                     /transl_table=11
                     /translation="MEFHIEEDKVLAFLIYIESHSDTVKSYERHAITLQPVIRIKNDT
                     LGFNSKHLLVLEPKNDS*"
     gene            complement(166219..166292)
                     /locus_tag="BML_coassembly_scaffold_25_prodigal-single_trn
                     a_14"
     tRNA            complement(166219..166292)
                     /product="Pseudo"
     gene            complement(166529..166602)
                     /locus_tag="BML_coassembly_scaffold_25_prodigal-single_trn
                     a_13"
     tRNA            complement(166529..166602)
                     /product="Pseudo"
     gene            166648..167640
                     /locus_tag="BML_coassembly_scaffold_25_prodigal-single_239"
     CDS             166648..167640
                     /product="hypothetical protein"
                     /codon_start=1
                     /transl_table=11
                     /translation="MKLTAKVNQILQENYAENNQVFNEMYTDLVKMIGDRLGSITLNN
                     PDELGKLLSKLRLSLLDVIEFRGLDNVLMKGTPNQQALYKVIKTHKVPIRLYIQKYDP
                     SQNDKLVISFKNLDLMKGSLFLINVFGYQKPLFIGISVPSNIIEFIFKDGPASVADLQ
                     YGIEWADPINKLAFRHEMQHLAQLIDKEIKFNSGPPRLDPNFLAYMKTKVKLNTEGLL
                     EYYLDPREIETHIAQDLSKLVIQYTGVQDYRNGRAIVVTYRHMAPSDFLAMVNPNFYI
                     LKQALLYRPKPDQPYNDKYFSLLLQIYKRVLVEFDKKLQQVDNTSPTEKKRYWA*"
     gene            167637..168857
                     /locus_tag="BML_coassembly_scaffold_25_prodigal-single_240"
     CDS             167637..168857
                     /product="hypothetical protein"
                     /codon_start=1
                     /transl_table=11
                     /translation="MNKDMMKMLAEAVRRAKQVQHPEDITIEYQLGPRIVPDWAYEPD
                     PDTGEFETNPEQWANYPEGKFSGFETKDDVPVGLRPVVQGNKLILPNNSEESRQYTNT
                     EPSGTLFGDINSSGGIIVSDYVTIEKTDEGYVIYPNSPHPLNNMIGKTIFKVNPKNKS
                     RFRATRPLRKKGGGILPKGSPVTINHFNYLRSQLKKAIQHIYIGAERTDGFLKGRKAS
                     LHQNFMEYKTNYDGYYAEHRLTIKSLQSGYKADHGDVFLIFEAAATVDPEDLENRAAK
                     INMTAEEKAKQDKIIDKFMNDEEDDIDDESDEDTYDKQMRFDDYDLEFNYFSLQACCH
                     HAYLDVIIDFFDLDIDPELRKKYDMRKKRPAPQIVSPGQTYDAASVPTKYKPATQDKT
                     LLDAEAFLQSRRKK*"
     gene            complement(168884..169294)
                     /locus_tag="BML_coassembly_scaffold_25_prodigal-single_241"
     CDS             complement(168884..169294)
                     /product="Uncharacterized protein {ECO:0000313|EMBL
                     :KKL78644.1}; Flags: Fragment;;  TaxID=412755
                     species="unclassified sequences; metagenomes; ecological
                     metagenomes.;" source="marine sediment metagenome.;""
                     /codon_start=1
                     /transl_table=11
                     /translation="MVSVIDIADNHFIFDEDDCTIEWFSGTGAGGQHRNKHQNCCRVI
                     HRPSGLVETRQGRSRDSNRKQAMEALEKRLSTHHEDQVHSKSNVIQRTQMGSGMRGDK
                     IRTYRFQDNQVTDHNSQKTADLKKVMKGNFDLLW*"
                     /db_xref="A0A0F9EX50_9ZZZZ"
                     /db_xref="gwe2_scaffold_88_165"
                     /db_xref="tmr:Tmar_0155"
     gene            complement(169436..169537)
                     /locus_tag="BML_coassembly_scaffold_25_prodigal-single_242"
     CDS             complement(169436..169537)
                     /product="hypothetical protein"
                     /codon_start=1
                     /transl_table=11
                     /translation="MRLVIKPGEGGTDAKLFQQELADSYERFFLRKT*"
     gene            complement(169593..169811)
                     /locus_tag="BML_coassembly_scaffold_25_prodigal-single_243"
     CDS             complement(169593..169811)
                     /product="hypothetical protein"
                     /codon_start=1
                     /transl_table=11
                     /translation="MIEARTSIIQLKHETNGEKYFGVIIGPDEYVEKFLVDNKSDPPY
                     WGTVFEATPFDTHEECQAALHLSFQKIN*"
     gene            complement(169816..170157)
                     /locus_tag="BML_coassembly_scaffold_25_prodigal-single_244"
     CDS             complement(169816..170157)
                     /product="hypothetical protein"
                     /codon_start=1
                     /transl_table=11
                     /translation="MAKIVEKTDHSWICPYKFLKLSHAEFKEWLISRLEIEFDTQANG
                     QCSITLFLLNKGYRHVCTTYTSIFYEDDTGYYYSEQQTWVHKIHQIMDERCPASITGD
                     EIMKFLTELGL*"
     gene            complement(170150..170494)
                     /locus_tag="BML_coassembly_scaffold_25_prodigal-single_245"
     CDS             complement(170150..170494)
                     /product="hypothetical protein"
                     /codon_start=1
                     /transl_table=11
                     /translation="MDDDELSLDNGLYRWANLKPSDTGLPFVVFITSENPMSPDPFIT
                     LSRSPNIKDAFSTFNIAPGHVGLASGVLFGPVVDKVEAWIEKNQAVLMGYWDGTIPYT
                     QAVMEQLVSING*"
     gene            complement(170558..170824)
                     /locus_tag="BML_coassembly_scaffold_25_prodigal-single_246"
     CDS             complement(170558..170824)
                     /product="Uncharacterized protein {ECO:0000313|EMBL
                     :KKM14082.1};  TaxID=412755 species="unclassified
                     sequences; metagenomes; ecological metagenomes.;"
                     source="marine sediment metagenome.;""
                     /codon_start=1
                     /transl_table=11
                     /translation="MPRHIDRAEFDKAVEAVWTEIEYQNSLSRRTDKEALDTPGFLSL
                     GDRYLRKAQDEWADNEGDAAGPHNLRKLAAIFVRGMLYVGIVKR*"
                     /db_xref="A0A0F9HG56_9ZZZZ"
     gene            complement(170835..171950)
                     /locus_tag="BML_coassembly_scaffold_25_prodigal-single_247"
     CDS             complement(170835..171950)
                     /product="hypothetical protein n=1 Tax=Gemmata
                     obscuriglobus RepID=UPI00016C3F54"
                     /codon_start=1
                     /transl_table=11
                     /translation="MSFSSNSKVPSSTGNIDIETAKMWAKNGDAYFGCEEAVDKLPSG
                     QYTVQYSEARGIYFSKTDVKLDELLDLPDSSSEKVIKEIETFWSKKDVYVAMKVLWKR
                     GILLFGPPGSGKTTCVQQVAKGIIDRGGCAIYVDHPGIAATALSMARRIEPDRPLVII
                     LEDLDSIVYKHSEADLLALLDGELQIDNVVFIATTNYPEKLDKRIINRPSRFDVIQRV
                     GMPSAAARRQYLISKLPSLTTAPASKAYIEARVKEKPESYVAASKAYEKAQKAVAPAL
                     EGETAVMVDVQDALNLDKAKEAFEKEKDRFDSSNSKLCAMDEWVESTDGFSVAHLKEL
                     IISTEVYGRSFDESLKRLRKMCNVQVTSKSTGDDLSI*"
                     /db_xref="UniRef100_UPI00016C3F54"
                     /db_xref="A0A0F9RB54_9ZZZZ"
                     /db_xref="hau:Haur_1438"
                     /db_xref="UPI00016C3F54"
     gene            complement(172018..172479)
                     /locus_tag="BML_coassembly_scaffold_25_prodigal-single_248"
     CDS             complement(172018..172479)
                     /product="hypothetical protein"
                     /codon_start=1
                     /transl_table=11
                     /translation="MRFKSLLRVLNEAPGDNISDALPPLDNEGDDTTEDDTPSAEDAL
                     NGEVDFGDIPGMGSDGPEESKFDDKLFYKVSDHPYVQLNDHDPSSPDNPVTIVGMSKE
                     ELTSFANQQRENLAKHNIEDKSGVTGTYKDEGAARIKQLLDFIKIVAERKK*"
     gene            complement(172481..172819)
                     /locus_tag="BML_coassembly_scaffold_25_prodigal-single_249"
     CDS             complement(172481..172819)
                     /product="hypothetical protein"
                     /codon_start=1
                     /transl_table=11
                     /translation="MSFFSARDARKQATGLRAVFDEIALIQPAVLDAIDNGNFEVKVG
                     PIMDIETGMTNSATHFNAYVDPQNNQDDASQVARQQLYRVIGHFVELGYTVRIEKHED
                     TETFNWIIKW*"
     gene            complement(172819..173961)
                     /locus_tag="BML_coassembly_scaffold_25_prodigal-single_250"
     CDS             complement(172819..173961)
                     /product="hypothetical protein"
                     /codon_start=1
                     /transl_table=11
                     /translation="MTKNILRKSPIERFRALETRLSTFGQTLSAYKSKSTDQLDRDIY
                     KLNESLNHMQETLPFASTVNNPKYVVRLLTKDALLALKEHKTIRDQSVEILEGMTYYN
                     AKIDSKKVVGKRATVIEGKAGWYNINEDVCILKAIEVLRYGSDNDFRKIYFECANGIG
                     LAALDKFDFDHIKKSSPKALNLIENYCDKVWEGKWPWEFKAPKKVHSLIKETKEMNIK
                     KFRSEFDFKINSLLEGEMEKSHIVTELGDMIDKVDSMIETLGRTSGTLMTTTRDSIRT
                     EFGDNAMSDLENSLSEKIRSTVDSLSDLKSAINEKIEALSGNVTPPAQTEFDDMGAGG
                     DMGSVGDMGAGAEDTEEFEFDDEAAVTDDDELDFDIDDLEGEREKK*"
     gene            complement(174004..174615)
                     /locus_tag="BML_coassembly_scaffold_25_prodigal-single_251"
     CDS             complement(174004..174615)
                     /product="Uncharacterized protein {ECO:0000313|EMBL
                     :KKM13913.1};  TaxID=412755 species="unclassified
                     sequences; metagenomes; ecological metagenomes.;"
                     source="marine sediment metagenome.;""
                     /codon_start=1
                     /transl_table=11
                     /translation="MVLDIFKQKWEELEAMGPPNNPLIKAVPSLESLEDIDISIDSAS
                     PNGVCEVSFFNLTAVISGDQEVPILKREIIRWLRSFCDVRLRMATDTSVLRVTLTNFK
                     DNGIPPVTEAVERAFKRSGNQIVRVFKCVGGPKDGRRVSDPDQCLKAVNVNRRMAVKQ
                     AARKNAGKIQKSKTKNRMVNIVSRNRLNKATKRLKKVLGKRVR*"
                     /db_xref="A0A0F9JVI5_9ZZZZ"
     gene            complement(174683..175117)
                     /locus_tag="BML_coassembly_scaffold_25_prodigal-single_252"
     CDS             complement(174683..175117)
                     /product="hypothetical protein"
                     /codon_start=1
                     /transl_table=11
                     /translation="MSYNAIVFPGVTGGPGVKDTMAITVTAGATSNPIKSQATRAAYN
                     AASSDDKALHNRFSDVVQFITQYANPVSISTNGNNVITLGFEQAGLFNNAGIGRPGNF
                     TENGNPRANAFDLAAAYVAANDHGVTVMTITINGVAQNNTNL*"
     gene            complement(175117..175281)
                     /locus_tag="BML_coassembly_scaffold_25_prodigal-single_253"
     CDS             complement(175117..175281)
                     /product="hypothetical protein"
                     /codon_start=1
                     /transl_table=11
                     /translation="MKRKTLHQYYEQASAGVGSTGDMAAINGSIGKKKPKKTRKAVGA
                     YIIHRKHGEQ*"
     gene            complement(175288..175797)
                     /locus_tag="BML_coassembly_scaffold_25_prodigal-single_254"
     CDS             complement(175288..175797)
                     /product="hypothetical protein"
                     /codon_start=1
                     /transl_table=11
                     /translation="MSYAPKVFPGVSADVGIRDILAITVVVLDEEDEPTTNNVTPIAN
                     LAAFNAAYAVAHDLDAEPEDIAAAELLLEKHALFAAIVNHFSPYANPVSISATGNTVT
                     LGFEQAGLFSNAGIGRPGNFTENGNPRANAFDLAATFLTSTPPTVATFEVSACTVTIN
                     GVAQTTTNQ*"
     gene            complement(175902..176621)
                     /locus_tag="BML_coassembly_scaffold_25_prodigal-single_255"
     CDS             complement(175902..176621)
                     /product="hypothetical protein"
                     /codon_start=1
                     /transl_table=11
                     /translation="MNESQPLINYTPFIDLLTDIIIKSDLEVLEFYDTKSHYQWICSN
                     HKNSFLTLSFEKATPGSLIITPFFVFEEQRVYLRPQKGIGSETELLGWAKENLIQMVS
                     ISDAFLSVIHNFPAIAVDSGITTVIDYPTISDRSQGIEFVWKISDIINQHTVTMFFKV
                     RLTNRTMILKSRFEGDEWFTLKTTSSYDLVAKSIENKIRSTIARLTPDVKFYKNILKE
                     PGYYGENVVAFPPLYTKINFN*"
     gene            complement(176658..176852)
                     /locus_tag="BML_coassembly_scaffold_25_prodigal-single_256"
     CDS             complement(176658..176852)
                     /product="hypothetical protein"
                     /codon_start=1
                     /transl_table=11
                     /translation="MSKRHQKWHYEHLPVGDGLSKIAPYRIADEEDDYIDRVATEKEA
                     QIIVREHNANVPPVPDTWKY*"
     gene            complement(176852..177433)
                     /locus_tag="BML_coassembly_scaffold_25_prodigal-single_257"
     CDS             complement(176852..177433)
                     /product="hypothetical protein"
                     /codon_start=1
                     /transl_table=11
                     /translation="MTRSKIIKYKPDPPVRVVGLPLSMELDNYRFPEFKMREIVSKIG
                     EMVEAYVSNMEKDARKRKEMDKKDRRSYRAICSLPEDFDAADIILRFYQEDYSPTDIM
                     LEFTLDESEADFAERVAYYNEVLLPDYEKWVSGNKEFLEAEEARLEKQRQKEISDRLK
                     YINKEKKRVAKSFEAEQKRLEKEAAKIQAMRDQ*"
     gene            complement(177482..177781)
                     /locus_tag="BML_coassembly_scaffold_25_prodigal-single_258"
     CDS             complement(177482..177781)
                     /product="hypothetical protein"
                     /codon_start=1
                     /transl_table=11
                     /translation="MAREIGSLLKEIKAFRPYQDVPNELDIQGRHVFAAVRRLINRIE
                     KECDEEVAADLVKRLLNAIKTDDYKKYERGINRLKEVPEDKSDESEVKDRDLTPE*"
     gene            complement(177805..178248)
                     /locus_tag="BML_coassembly_scaffold_25_prodigal-single_259"
     CDS             complement(177805..178248)
                     /product="hypothetical protein"
                     /codon_start=1
                     /transl_table=11
                     /translation="MEEDIDIFNGLPYRDFVAVIKGTGKYYRVNQPYKNNLIKGFFDE
                     NRFAFPRDEVVLIFNPRHRKNDVNWPCLSLADVNMAEQRSSLPILGFERLLLDFSNQW
                     YFYVPKPMRYVYPKQVVFNISKVIFKDIIDKMVFEAFLTSGGLYN*"
     gene            complement(178265..178702)
                     /locus_tag="BML_coassembly_scaffold_25_prodigal-single_260"
     CDS             complement(178265..178702)
                     /product="hypothetical protein"
                     /codon_start=1
                     /transl_table=11
                     /translation="VIKVHELLDLGFTADELLVFPEISDINDLPKRLRSGQPVINTIK
                     RMEDNQIWIDNPERPEGSEDCLKMSVYDSYGVVYNDPDNKVDQFLHIPRMEYLYTDNL
                     AKMDKVNIKFFLYALVPAFLVYFPSHADYMLAKALIPDYRKLY*"
     gene            complement(178686..180053)
                     /locus_tag="BML_coassembly_scaffold_25_prodigal-single_261"
     CDS             complement(178686..180053)
                     /product="DNA primase-helicase subunit n=1 Tax
                     =Enterobacteria phage vB_KleM-RaK2 RepID=H6X3T5_9CAUD"
                     /codon_start=1
                     /transl_table=11
                     /translation="MSGLDPKQKLLVEYLIADGDSYIKCRNILKPEFFGVGLSKVIEF
                     INAYTDEYYDMPPLDIINVSTGISLNKPEEPITPQRRSWILDEVEAHCRFNAVVNAVF
                     AASEKISNNELDNLVEPIKDAVLLSLKRDMGVSYWADPKARIKAMLVNNLKPMGFRDI
                     DKLLYGGIEPGALSIAAANSGGGKSFFLANVCLNWVERGEHALYISLELSEAMICKRF
                     DSMVSGFDGREIFAHLDEVASTIAVKSRSAGQLWVKNFPAQTSTIEIEAYIREFITVT
                     GVTPAIVAVDYLDLVAPRDKSVDNNNQFLRDKYVAEDLRNLSRIYNFCCITASQLNRG
                     GVGEEQHHQGMIAGGISKINTADNVFTLYQDKAMMDKGILKVQFLKTRSSNGVGKSCY
                     LKINLDTVRYSDLDEETVRALEGGQNKTTEIKNTQAQISQTQQARLEHLRQRIGQKAT
                     SDKSS*"
                     /db_xref="UniRef100_H6X3T5"
                     /db_xref="A0A0F9QU71_9ZZZZ"
                     /db_xref="mbo:Mb3616"
                     /db_xref="H6X3T5_9CAUD"
     gene            complement(180053..181039)
                     /locus_tag="BML_coassembly_scaffold_25_prodigal-single_262"
     CDS             complement(180053..181039)
                     /product="Marine sediment metagenome DNA, contig:
                     S03H2_L01096 {ECO:0000313|EMBL:GAH45644.1}; Flags:
                     Fragment;;  TaxID=412755 species="unclassified sequences;
                     metagenomes; ecological metagenomes.;" source="marine
                     sediment metagenome.;""
                     /codon_start=1
                     /transl_table=11
                     /translation="MDVIDAFLNVLPPYKKTSGGWFSFDCPSCGDRRGRGGFLVTPTN
                     GFRYHCFNAGCDFQEQPTGWEPDRGLGGRPRKLFRELGGDIKVLPIDLIMRRADEYSK
                     SGSLTVAHEQQPVWKFPKEELPHHARLITDFIEDEDYLAVFEYAHDRLGSIIYEYPIM
                     WTPKHRRSVLVPYYNFGEIVGWMTRGIDNKTFFQKTGHDYIFNQDELVGEGRAGIVVE
                     GIFDALSVMGFAIRKSSPTPQQTILLNSCGRDIIVLPDFAEDGIGMIRAAEENNWFVS
                     TPNWDFNIKDATQAVQHYGRLYTIRSVMRAKHKNYLGAKIRANAGSAKRGNS*"
                     /db_xref="X1GVK4_9ZZZZ"
     gene            181104..181622
                     /locus_tag="BML_coassembly_scaffold_25_prodigal-single_263"
     CDS             181104..181622
                     /product="hypothetical protein"
                     /codon_start=1
                     /transl_table=11
                     /translation="MSQLTNKTFHHVRYDIPTFVVGAPGQQGAYPKAEITLVPGLSYP
                     FNIMFTTRDGVPLNLTPFKIHLVFWSINQINLEETPQILNFNRPGEIVLSKEIVVDDG
                     YDGTLSTILDGVETSTIGNAQHDGGVKWGVFLKNDTGHVFGCEVGPNGARSGSVSIQP
                     DSYIPLGVLESL*"
     gene            181619..181987
                     /locus_tag="BML_coassembly_scaffold_25_prodigal-single_264"
     CDS             181619..181987
                     /product="Marine sediment metagenome DNA, contig:
                     S01H1_S16290 {ECO:0000313|EMBL:GAG27731.1};  TaxID=412755
                     species="unclassified sequences; metagenomes; ecological
                     metagenomes.;" source="marine sediment metagenome.;""
                     /codon_start=1
                     /transl_table=11
                     /translation="MMEELETTYPYLTYLETDKNKDTIIGVMQKVTNKYVWIYNYDLI
                     EDDAARKRLLNYAQKWFYESNMEITIEMFIGPKFDEFFPYLKGYALKDVLKIIGPQVN
                     LGETFRKRTKKRTLYLLREM*"
                     /db_xref="X0XS62_9ZZZZ"
     gene            complement(182066..182665)
                     /locus_tag="BML_coassembly_scaffold_25_prodigal-single_265"
     CDS             complement(182066..182665)
                     /product="Uncharacterized protein n=1 Tax=Enterobacteria
                     phage vB_KleM-RaK2 RepID=H6X3T1_9CAUD"
                     /codon_start=1
                     /transl_table=11
                     /translation="MHNDIPDIDIDVVDRVKLLSGLGGIPASMVIDGDLKKHPTGVFF
                     QNIPIDPKTGLAAFPSGKKSGDISDEKGFFKIDFINNAAYQHVRDMAHLEELLARPVN
                     WFAFADPNVVAKLQHIGRHYEIISYYPPASIMDLAIIIALIRPAKRYLIGSDWPTIVN
                     KIWNVEQDGYRFKKSHAVSYAQMIVVQLHSLEDAGLLID*"
                     /db_xref="UniRef100_H6X3T1"
                     /db_xref="A0A0F9NC34_9ZZZZ"
                     /db_xref="H6X3T1_9CAUD"
     gene            complement(182658..183335)
                     /locus_tag="BML_coassembly_scaffold_25_prodigal-single_266"
     CDS             complement(182658..183335)
                     /product="hypothetical protein"
                     /codon_start=1
                     /transl_table=11
                     /translation="VTDTCPYCKQLFKTKAGFARHQCKKKNLIEAVGEANLHRLHILF
                     NFWLRYNKLSVKEKTYDQFLKSPYFSQFSNIQIAIETGNIGDAKEYIIWLSKNRVKVD
                     HWADPNIMTRYRNYVTVESDGLEKVIDSMTNVMNYCLKHNITIDDFFEKGSRNDIIGM
                     INGGNIHPWFLFTSSNQDKFFSRLSDEAFRHLMRSINSDYWLDRIERDVTTLEKITNF
                     YDEVNYA*"
     gene            complement(183338..183856)
                     /locus_tag="BML_coassembly_scaffold_25_prodigal-single_267"
     CDS             complement(183338..183856)
                     /product="hypothetical protein"
                     /codon_start=1
                     /transl_table=11
                     /translation="MTKPKLDIFRILKAFDQRDIGYSKSVPEDEKSDFYNFVRYPALR
                     WMSGANFDKDHMTTILSVNLVNPLWFALGKHPDWQASLLAVIGPGRPMRHSYVQPPKA
                     AQDTVLMNYVRAHYSSDLSVADCEMALIDISPEEFKKMVSGMENKADLEKAFEKWRQR
                     YNVKIGIGQKVG*"
     gene            complement(183853..184434)
                     /locus_tag="BML_coassembly_scaffold_25_prodigal-single_268"
     CDS             complement(183853..184434)
                     /product="hypothetical protein"
                     /codon_start=1
                     /transl_table=11
                     /translation="MSNGVLPTITKYSSIAQKSRHMTGLDVSSLEWFNEFKRIEPTHL
                     FGEVEVGDDIGDGYAVAINPGLFIINSKVDINALNDPSLLMKRYKSLKSALKKYGFDG
                     KFSIPFKYFRLTFVSNHDMGGYDKKFVREPFGTPFNPVNASHIYVDEMFFETQVHAMM
                     AKTIIETILRDIDPTYLPLYNWVVTKIKEWKYE*"
     gene            complement(184465..184959)
                     /locus_tag="BML_coassembly_scaffold_25_prodigal-single_269"
     CDS             complement(184465..184959)
                     /product="hypothetical protein"
                     /codon_start=1
                     /transl_table=11
                     /translation="MKILTTEDQSIDTDGISDGKNIHYGVLDFTKTKSPDFFFKPLVF
                     VNVCQDSAAHLTIGKYDVILPFRWNLLVFNGNMIEYISIEDMTGRLMDVVCLNPISGF
                     RPMAMKARVNGISYDASFSIPNLDRKHLLVTPIEPIEKSPICVLAGETSCRVPENLDV
                     GMIW*"
     gene            complement(184961..187426)
                     /locus_tag="BML_coassembly_scaffold_25_prodigal-single_270"
     CDS             complement(184961..187426)
                     /product="Helicase domain-containing protein n=1 Tax
                     =Methylobacterium extorquens DSM 13060 RepID=H1KC88_METEX"
                     /codon_start=1
                     /transl_table=11
                     /translation="MTKIAKLTITDHINTIVTGLDAYTKKEVTDMFRFFVPGAHMMPL
                     YKLGRWDGHVSLFKDNTLPVNLVLEDSFIDLLINRGYDIDIEDQRVHNDVIIEEVDEN
                     FLQDGKPGFILRPYQTEMINLCREHKSGIFIAGTGAGKCLGLGTLILMADGSIKRVED
                     VKVGDRLAGPYGNNTVLSLARGREEMYRITPTKGDSYTCNASHLLSLKKSGDRPIHLS
                     DGTIVTGNNEIVCRADVLYHSHNKAKHCMKGWRSPVAAFDNQTVELPVPPYILGIWLG
                     DGTKDLSNRCAITKPEGRVVDAWTEWAVNKECDIIKEDSNGTRCPTWKIRAKPGGQNH
                     CLFLLRDLNIDIKVLNIPHEYKTASWEHRAELLAGILDTDGCVSRGGWDYISKNRALA
                     EDTAFLARSLGLAAYVTECQKGIKALDFVGTYWRVSISGDSSIVPCKAKIPAERTINK
                     DVLKHGIKIEPIGEDDYYGFELSGDRLFMLGDFTVTHNTATCAGTVKSFLPFGKVVTV
                     VPSIDLVVQTAKNYQEFGIDTGVFYGDEKIVKDSLVSTWQSLINVPELMDGVIAILCD
                     EVHKYKAQEMDTFLKTVCSHVPHRYGYTGTLPKSSLGRTQLKGSIGPVLFTKDTYELQ
                     QEGVLAKTDVEMIQLMEPKDQTVFHDPKHSRWEDEMAHLLSKPARLDWIVEYIKDLQK
                     TGNTLVFVNNYAAVDALMKRMPNAHQADGRVKPSVRQKLYKEFNDMDDAVMVCTIQTA
                     STGIDILRIFNVVFIEPGKSFIEIIQSIGRGLRKGGDKEFLNIKDIYADTKYSKKHAA
                     ERKSYFKEKSHKITVTKTRYIED*"
                     /db_xref="UniRef100_H1KC88"
                     /db_xref="H1KC88_METEX"
                     /db_xref="acu:Atc_1180"
     gene            complement(187395..187826)
                     /locus_tag="BML_coassembly_scaffold_25_prodigal-single_271"
     CDS             complement(187395..187826)
                     /product="hypothetical protein"
                     /codon_start=1
                     /transl_table=11
                     /translation="MTTADKIVFKNDDPVLSELLTEHIEEFRVEVEESHSSLYLTLRD
                     SDVFGGKSIFSLIINDSGEVSTFEIYTGFSAEDAPAKLSDFSRYQYKNNHLVSYRMYT
                     EKDEMGCPRVFHFMKLYSTDMSFIDTEAEVINDQNSQADNN*"
     gene            complement(187823..188329)
                     /locus_tag="BML_coassembly_scaffold_25_prodigal-single_272"
     CDS             complement(187823..188329)
                     /product="hypothetical protein"
                     /codon_start=1
                     /transl_table=11
                     /translation="MEPDKKDIKDIYKYRDWFRLVIDDPSRIFEAMDWYRERRDEARE
                     LILPVQGKLLELNTYHAGYLALYITYFQQLKHLASLFEHRLTRVAAQITKEWKNHPPT
                     LVAPKIQEIKILVEDDERYSDQKILLGEIELLRDEMDAIVTGFETRGWQIKGSIDLIL
                     KDLKDAMI*"
     gene            complement(188316..189515)
                     /locus_tag="BML_coassembly_scaffold_25_prodigal-single_273"
     CDS             complement(188316..189515)
                     /product="Recombination and repair protein n=1 Tax
                     =Escherichia phage PBECO 4 RepID=L7TIH5_9VIRU"
                     /codon_start=1
                     /transl_table=11
                     /translation="MSKAAKSFKSQFAKTMEKFDSDTVNLGFKDNIPWLSMGNYAMNR
                     RFSGYFNKSFMFGTSFMAAGISQSGKSLAMAMAAKEHMKDGGMVFWLDVEKATIHRDW
                     FLRAGLDPDSDLFDYSQAGTVEDVKKAVATIVKIYKDIIKTDPDFKVFVVIDSISSCQ
                     TESQYDRAVSGEVKGDQGQQAKQIKDMILSFTHLIASKNIIIGGILHSMASMDMYDPG
                     EKTLGGRGVIYMAGAVFMFEKKALKAEKAEAVELVNDVDGSKVVGNLAKVKLLKSRIS
                     KPNEDLYVQMIMPHGVDPYSGLFDVLKDDGYIEMAGAWATFKLREHIEGMPEKFYRKD
                     FRKYADQIMDIITRFEAGEFDGVVRTDHIPQTIQLTSEQMEAYDPNTDFDEYVNKIKE
                     EETNGAG*"
                     /db_xref="UniRef100_L7TIH5"
                     /db_xref="L7TIH5_9CAUD"
                     /db_xref="mro:MROS_2436"
                     /db_xref="L7TIH5_9VIRU"
     gene            complement(189585..190583)
                     /locus_tag="BML_coassembly_scaffold_25_prodigal-single_274"
     CDS             complement(189585..190583)
                     /product="SsDNA binding protein n=1 Tax=Cronobacter phage
                     vB_CsaM_GAP32 RepID=K4F655_9CAUD"
                     /codon_start=1
                     /transl_table=11
                     /translation="MSDALAKLRAAQAALKAQNEKTNHGPSELFRHWNLDYDKSCTLR
                     FLPDGDETNLFFWKKKMLWEWKFPTADGGEVKIVMPCKKTFNPTASDEVYSLLGEMFQ
                     LSKKTGDQSHAETAKAYWVKTSFMMQGFVRASDYKEEQVPESLIRKFDFSKEIFTDTI
                     DKRVQDTNEETALRSWPVDFDAGLNYIVKKTKGANGYANYNGSQFSFNPTPLTEEERA
                     AIAGGIPHLSRYLPTPLSDEAYGLQMTMLETALSGGVWNKEWEDAGFKPYSQDARGET
                     APEAEAPPKPELARVSATASAPQTETVLTNPAGNSEISDRAARIKAQIAANRKEAG*"
                     /db_xref="UniRef100_K4F655"
                     /db_xref="K4F655_9CAUD"
     gene            complement(190687..192555)
                     /locus_tag="BML_coassembly_scaffold_25_prodigal-single_275"
     CDS             complement(190687..192555)
                     /product="DNA terminase packaging enzyme large subunit n=1
                     Tax=Cronobacter phage vB_CsaM_GAP32 RepID=K4FB48_9CAUD"
                     /codon_start=1
                     /transl_table=11
                     /translation="MTNVLILLIKLLLWVIDRDHREAHRIDNEGNRKFTHSLSQNSRS
                     DFGDIISAHRTVPYDAWLLRTENHRLVAADKHIVIVDGFQEVFMEDLQPGQIIMTDTG
                     PEKVMMCLPLNCKVHMYDLQIQTDADKPEYDHLYYTDGILSHNTTLAAAYCLWWALFK
                     PNQTVLVASNIGANAKEIMLKVKDMYMECPLWLKAGVKTDNIFELVFDNGSRIVAKTT
                     TPNTGRGMTPALVYLDEFAFVSPNVQAGFWTSIQPSLSEGGRLIMTSTPNTDEDTFSR
                     LWFNADDAPNSQRWSRRSIEEGGRERDNEEYETIFEDEDMRKDHNFGPKDEKKEEDQF
                     GFKRFFVHWTAHPNRDERFKRKQLADGMPISEWNRDFECMFAGAEDSLISSPTLIRIT
                     NHTNAPRFVDQYGVQWFEYIEPNATYGVTIDPSEGIGKDNAVIQVWQFPQMIQVAEWA
                     RNDCDQFEQAKMLTRVLKRIAYEQETDVDHRGEANIYYTVECNGVGMGVLNLIVQEEH
                     NIPGQLVDSEGNASRGLRTTSLTKRQYALQFKDITERAIFYPSSLSLLNEMKSFVKTG
                     SSYAAKRGLKDDRVMSCILMLNLLEELKYTVDGIEKILTPSVLDDDTLSPLPDMIF*"
                     /db_xref="UniRef100_K4FB48"
                     /db_xref="A0A0F9M7T7_9ZZZZ"
                     /db_xref="swo:Swol_1310"
                     /db_xref="K4FB48_9CAUD"
     gene            complement(192548..193591)
                     /locus_tag="BML_coassembly_scaffold_25_prodigal-single_276"
     CDS             complement(192548..193591)
                     /product="hypothetical protein"
                     /codon_start=1
                     /transl_table=11
                     /translation="MARTCNLCKQKVPGLLPGFIEHGEQFHPEYYVGNIASNAWRFVP
                     KRYFDPFNQEWFSDLGHFIRAIKAHGYTKEAFFLFYGRECMPEEWKHFIHDEKYGTAN
                     CHNTCLECLAPAGWDDKYCSYNVFCGFSCSTTWHSKHTDRVEQSLITKSRRLAEDPNF
                     MLIPTQKQYWINKGHTEEEATEQVKQRQTTTSLEAFILRYGEEEGLQRHAKRNLLWLE
                     SLKPLKGLGVPKISLQLFDALDELFEGDLLYGDDEFIVSINNKNYKLDCYNQKNNKAI
                     EFFGDYWHANPKKYTSDRIIKSRPAHDIWGADKVRLHEIEMTGVEVKVVWEGDFRTDP
                     ANVLVECVKYLND*"
     gene            complement(193620..194012)
                     /locus_tag="BML_coassembly_scaffold_25_prodigal-single_277"
     CDS             complement(193620..194012)
                     /product="Gp17 terminase large subunit n=2 Tax
                     =unclassified T4-like viruses RepID=H8ZMK6_9CAUD"
                     /codon_start=1
                     /transl_table=11
                     /translation="MRPPNLVMELTREQVIEYYRCLTDPKYFISNYCYIIHVKGSKNL
                     FKLFDYQCNMIDNYQQYDRNIVMIGRQLGKCVNAHSLITKDGEKVEIGTIIPLNFKEK
                     IVFWLEQQLLKLSVSKVLKSDKNIQIME*"
                     /db_xref="UniRef100_H8ZMK6"
                     /db_xref="A0A0F9FMH0_9ZZZZ"
                     /db_xref="H8ZMK6_9CAUD"
     gene            194110..194673
                     /locus_tag="BML_coassembly_scaffold_25_prodigal-single_278"
     CDS             194110..194673
                     /product="hypothetical protein"
                     /codon_start=1
                     /transl_table=11
                     /translation="MFNILTKREKVGVFIDLKYLLSISRSMDERIDFNRLRDLITEKS
                     KEAHFFVYCSKLPDEFQDSIRKVADYLIHHGFNVSFKQIGVIQKEAKTEYIGSIDVML
                     AVDLLHKFFSLELDTVVIFSNRRDLTYPFQHIKSEHGEIILCGAKSPVKPFDRTDLSL
                     INMSDEYILIEDLIEEVYLESPKPTDV*"
     gene            194666..195001
                     /locus_tag="BML_coassembly_scaffold_25_prodigal-single_279"
     CDS             194666..195001
                     /product="hypothetical protein"
                     /codon_start=1
                     /transl_table=11
                     /translation="MSSPPRKISRTSWKRVQGSPGTIRYCLFASTVATVAKEGKLWKA
                     DSDLFSIVETFTSQDDAKVAVEKAYDALCEATGALTLVNEGEGVEETPDMLTSLIEDI
                     PDDPDNSDD*"
     gene            194976..195311
                     /locus_tag="BML_coassembly_scaffold_25_prodigal-single_280"
     CDS             194976..195311
                     /product="hypothetical protein"
                     /codon_start=1
                     /transl_table=11
                     /translation="MTQIIQTIETIPDNLSIYVTQRLPTVFHAIEKYKSNHPAQAPSM
                     EVVVEGERIFLIVSGTISCAFPFKFKSAFEYSNITGYTIEHCIPLEPLDDKRLNTGTF
                     KFRLKVFSG*"
     gene            complement(195790..196281)
                     /locus_tag="BML_coassembly_scaffold_25_prodigal-single_281"
     CDS             complement(195790..196281)
                     /product="hypothetical protein"
                     /codon_start=1
                     /transl_table=11
                     /translation="MKINDILLERLKSSMKEGLKASPNNIKRARAFFGKKWAAFSPNA
                     DKIAGPYVDHGGCIYAAVFGALVFGGKIAGHAYHAWTVLPEGVTMDLTQNTMEVRQMA
                     DGVIPRRLKKWGADNFHSLPTQIYQEDSGFHKEIEPRLKYVVNIVDKWVQEFIQPKLD
                     LSR*"
     gene            196304..197245
                     /locus_tag="BML_coassembly_scaffold_25_prodigal-single_282"
     CDS             196304..197245
                     /product="hypothetical protein"
                     /codon_start=1
                     /transl_table=11
                     /translation="MKIRDLYTRIEELMEAPLEGYHLLGTGDTDFDPSRPESPAWTRD
                     QESSEIRRNNPEPFFRKSDRKMIHNPQTVETLQRVFGRIGLRIHFVFINDRENMNFGN
                     MIDFPLQGKGILGYVSNEQHIEYVQALRSRDPESFIVIFRGNDPDGYSEHVSLSPWMM
                     IHRLAHIITPDEKRTESYMLGSFRDILNQMGSYFPRHPSENKNVTKYRSEDNDAAIAY
                     HMFFPMRSARLAKLSTDGNLGGEIIREIFVQTLFNPDWKMKPITQDIIEKSNTNGVKQ
                     RVWDLKSYYRQLILKVDMYKKMTIEDLLGHAGDTIYL*"
     gene            complement(197421..197711)
                     /locus_tag="BML_coassembly_scaffold_25_prodigal-single_283"
     CDS             complement(197421..197711)
                     /product="10 kDa chaperonin n=1 Tax=Uncultured termite
                     group 1 bacterium phylotype Rs-D17 RepID=B1GYR8_UNCTG"
                     /codon_start=1
                     /transl_table=11
                     /translation="MSDLYAIGNNVLILPDHPDQKSFGGILIPETVAKPPRTGRVIAV
                     GPGRMTKKKKLIPIDIAPDEHIMFDETDARIVKLNEVDHIVVDADACLGVIE*"
                     /db_xref="UniRef100_B1GYR8"
                     /db_xref="rsd:TGRD_678"
                     /db_xref="89632683"
                     /db_xref="B1GYR8_UNCTG"
     gene            complement(197757..198743)
                     /locus_tag="BML_coassembly_scaffold_25_prodigal-single_284"
     CDS             complement(197757..198743)
                     /product="hypothetical protein"
                     /codon_start=1
                     /transl_table=11
                     /translation="MAKRYLQEFMAKMDEEYNVVIYSYENVFTPDNLNKVKSALMPYR
                     LREMNKGGTLLSQEYPEQFPHIPFCNLYRIDAKVGIMPKNGYERIRQDLTQALKIEAK
                     RLHVSENGKATGGEEDIVHAANPKMTKMVEKEKERVSADKLHGPGLLKYFKEQNKKDP
                     EAGWSAYTIKEHTFITTHDVLAEANIGCNRGLYKCKLTENGIFVIGQVEQSQADLPFY
                     SDYDEINFSSLEDHEFTDVPEVQGVSIVDQIVSVITDAGLTVASLSDDEEDFLPDVQS
                     LQDGLWRCVIQDNSVDCETLQAVANSLGAVTIEVHLVVDRDWNRLGLIFAID*"
     gene            complement(198743..199216)
                     /locus_tag="BML_coassembly_scaffold_25_prodigal-single_285"
     CDS             complement(198743..199216)
                     /product="hypothetical protein"
                     /codon_start=1
                     /transl_table=11
                     /translation="MNNMIGKSLGIEQDEEISSSDTMTRDVVVAEPLKGVSQEDLTKI
                     SEEALHDGFVDLKCISDHTTAMALELFASIDSIDEKVKPRVLEVAAQLMKSSVDAIKQ
                     SQDAALKHIERAKEPSKPDGTPPPSNNQFNFFGDRNELMRMLTDGEMKNITGEKR*"
     gene            199315..200166
                     /locus_tag="BML_coassembly_scaffold_25_prodigal-single_286"
     CDS             199315..200166
                     /product="Unnamed protein product n=2 Tax=Cronobacter
                     sakazakii RepID=K8CIB6_CROSK"
                     /codon_start=1
                     /transl_table=11
                     /translation="MSTKETSRGIRSNEPISEADLARVTPAIMNSTSPKSTVSELYGF
                     VPTIDLIRALNTEGFQVYFAVQIKARGENAAYCRHVVRLRKDNITNEHGLIEDIIIYN
                     SHDRTMPITLNAGLYDPEHDTYMTLPGVVGQAATRHMKGNTVNYIASVPDLAQIHRAA
                     ADSIMQMKSIHLNQLERLQFAELAIAARFPKDRPPINPADVLSSNEVNDVRGDLWSTL
                     IDVNNGLLNGGIKFATGRANKKTGSPKMSSTRRISNIRLISGFQKALWDIALNYMSQI
                     EQERAAA*"
                     /db_xref="UniRef100_K8CIB6"
                     /db_xref="K8CIB6_CROSK"
     gene            200259..200615
                     /locus_tag="BML_coassembly_scaffold_25_prodigal-single_287"
     CDS             200259..200615
                     /product="Uncharacterized protein {ECO:0000313|EMBL
                     :KKO08566.1};  TaxID=412755 species="unclassified
                     sequences; metagenomes; ecological metagenomes.;"
                     source="marine sediment metagenome.;""
                     /codon_start=1
                     /transl_table=11
                     /translation="MENISERLVTLYHGTCSENGQALCKAGWTPRAGMMGGNMGQTRY
                     LYLSTEIEDALWFANQKGCSTVISVEVPINSLRVDPEDGISDTVEEEMNLPHGMPGKL
                     ILTKPLGPTSFKIVQE*"
                     /db_xref="A0A0F9VTX0_9ZZZZ"
     gene            complement(200640..201026)
                     /locus_tag="BML_coassembly_scaffold_25_prodigal-single_288"
     CDS             complement(200640..201026)
                     /product="hypothetical protein"
                     /codon_start=1
                     /transl_table=11
                     /translation="MKISNLYSLDIVYLYHGTSDKTWAMSSPISETSLFLASTIENAT
                     AYATEEADRDYNEDGSKIAIPIVIRFELETLLTLPVTFYPDEAVLRNKSDTYSWVDSI
                     KEYGSCSIYPFLEGYKKYGTLFKVQY*"
     gene            202048..203742
                     /locus_tag="BML_coassembly_scaffold_25_prodigal-single_289"
     CDS             202048..203742
                     /product="hypothetical protein"
                     /codon_start=1
                     /transl_table=11
                     /translation="MRIRDIEKQSKKLKENVFKHESPVVAVHMSGVAIGSVLLIMGHV
                     LGEFSNIINNAVNTGKLAIPVENYDAVYSKLKSKNGNKPYYQIDGIYVMRGKDKFNVF
                     FTEQGPVLGWGAPLDHMKLSDANGQYVVTVEKKELQGVKNFLRKGVSESYGEANTSFL
                     LIMVSISSLVANLDIIYRNNEKMILGLPEARYSEVYEKLKAELNPDNGAPINTTIFGL
                     KELFPDNDPNSVYRIFFTPEGPKVGIEAPIDGLEVRKDNKGNYLFFVKYKDRETVYKS
                     LVNEGAKNFLRKGVTEGSNGDWLNDNMEYVLISALLFVSFVGGVSEIKRGAEIVKVAI
                     HPTEYSRVYNDLKIEYKTPHNPVFVAKELLVEPKKNSIYKVFLTVDGPKVGIDAPIEG
                     LEVSTDEQGNYIIYMPRFEVENTPAFNNKVVEGMTVIKSRKTVVENSDRIINFSNPLH
                     IAIGVVIVLRLFQQYNDVYNAPTVFNLPVAEYNTFYSKLKEHKGQNGETIFLLEGLYA
                     NRNEEFKVWATPDGPKVGKEAPIDELPVPKSADGKHYAFVFSREVVKKHPEYFTQK*"
     gene            complement(203729..204331)
                     /locus_tag="BML_coassembly_scaffold_25_prodigal-single_290"
     CDS             complement(203729..204331)
                     /product="Uncharacterized protein {ECO:0000313|EMBL
                     :KHQ52866.1};  TaxID=1515334 species="Bacteria;
                     Proteobacteria; Alphaproteobacteria; Rhodobacterales;
                     Rhodobacteraceae; Ponticoccus.;" source="Ponticoccus sp.
                     UMTAT08.;""
                     /codon_start=1
                     /transl_table=11
                     /translation="MMKLSGIYDTLKPSVLKIFKAGRYGYYWIFDRVEKLLEPYLKSR
                     YWKPVKPLATHLLTLAISILTVYVAVFKVIPTAAVFTYEAVVISTMAKTDTFIFSKTD
                     EVESKPGEHRVYACRQTPCQAQFDSVEYRIEDSLFMDAVYLTRHGIPYDPGELAGAFL
                     GETNVCEVRWYGKRRKFLGFYPKIIGASCQPNEPTRAISE*"
                     /db_xref="A0A0B3S861_9RHOB"
     gene            complement(204328..204879)
                     /locus_tag="BML_coassembly_scaffold_25_prodigal-single_291"
     CDS             complement(204328..204879)
                     /product="DNA-N1-methyladenine dioxygenase (EC:1.14.11.-)"
                     /codon_start=1
                     /transl_table=11
                     /translation="MSTLLPPYVHNFLPNPEEMMAIIMEEVKWVQRDGAPRKEYWATL
                     KGESYTYGRGQGERTYEPNPIVPSVEHVRTLVKEMTGEWLEGCFLNLYETGNESLGWH
                     SDDDPGINHDQPIVVVSLGAERTLEWREIGAKGYDSIYGQKLASGSLFLMPPGMQYTH
                     VHRIPKAPQLTAPRISLTFRGLL*"
                     /db_xref="mpt:Mpe_B0294"
                     /db_xref="UniRef100_K4JRX9"
                     /db_xref="K4JRX9_9CAUD"
                     /db_xref="1.14.11.-"
     gene            complement(204889..206877)
                     /locus_tag="BML_coassembly_scaffold_25_prodigal-single_292"
     CDS             complement(204889..206877)
                     /product="ATP-dependent Clp protease, ATP-binding subunit
                     ClpB (Fragment) n=1 Tax=Sagittula stellata E-37
                     RepID=A3K6L5_9RHOB"
                     /codon_start=1
                     /transl_table=11
                     /translation="MKHLITEEAKIPADFKIIGRLKELESMFSILMRQKSSSIALVGP
                     GGVGCSTLLMALGAAKNETYTPFDILNKRFHWLDVDLLFSAHNSQDILDSFSAINAHL
                     VHTDNNVLIIENTRGFIDGARSSGCESILNSLLSNVQSRKYQVIMEIHDNDVGKFFSV
                     HSNIKDYFTILEVKEPTSSELKDIVLAGSEKIEAHHRIKVSDEAIDAAIKMTQKFTSN
                     HPSLSRCQPERTINLIDMAMATYRNDCHETIGQDVREKLKTLFAERKKAQDYRAETQV
                     LLDDELARLKTEADGKRAKMSERENELKGNIRKADSIIKDLSEQYDTFTTEINFPFLL
                     KPDYVLQEFSEKSSIPMDKLNQDERAKILSLPARLRAHIFDQDHVVDALCDSIISASA
                     GLKSDTKPIASYLFAGSSGVGKTEIVKALSIELQGSTNAMVRVDCSEFQEKHSIAKLI
                     GAPPGYEGFSEEAGFLTTAVRRNPHSIILFDEIEKAHPNIFDLLLQVLDDARLTSSYG
                     ITAHFNETIVLLTTNIGQEHFLNFDLSHEEAEKALVRDLEKSFRPEFLNRFEGRQNII
                     GFKTLKPETIFKIAKRELDKLNKQIAPSAAFRVTMDDENMKNMCTDLYNPIAGAREII
                     GIMGRTIRPSVSRKIIEGRLDGDMIVTYDMANRKILVQ*"
                     /db_xref="UniRef100_A3K6L5"
                     /db_xref="A0A0B3RXR4_9RHOB"
                     /db_xref="aae:aq_1672"
                     /db_xref="A3K6L5_9RHOB"
     gene            complement(206886..208487)
                     /locus_tag="BML_coassembly_scaffold_25_prodigal-single_293"
     CDS             complement(206886..208487)
                     /product="Uncharacterized protein n=1 Tax=Sagittula
                     stellata E-37 RepID=A3K477_9RHOB"
                     /codon_start=1
                     /transl_table=11
                     /translation="MSEKHATRRSFQDLVAESSQKRQRATPRTTIRARTTENEFAKIF
                     ENKSTSLDEKVKEVAQTLSFVESKEELERKLHEFHQFQEELQEERKADARAIIELTDT
                     GAYAHLKTVMTNMGNGLKDFEERIEPLIAITEAIFNLRANNVTAEVFNELREERKLYE
                     ANQAKIKELEKSVQKMVFNNHDYEIDIIHHKGKKAFGFFGPIVPASKVAIEDLTQKVA
                     SNKAEIEKIKAEIEVLKTVTPGESKYQEFAEEKAKLRELLDITSEEHINRQKELVQTA
                     RKFIDTSDADMATVLEHFGDMDQQIGKLVDSNYDKSVVFGVINEAANFITTENARLRA
                     EYEAMPEATDIDRLRKEEKLRTINKYIEELETAQITARQTTAELTSSRVRIDAMKDTN
                     IAQKNVARQLQSSGIAGIADNLATTLQAVSAAAIGETNETARMFIGKMNDRTLEISKR
                     EIIRNALEQGNVNEDIINALDKLAEIGETVQASNNIRRESIQRTYELLDEVAQRVDET
                     QAVLGERESIVAESANEAVNKKIQG*"
                     /db_xref="UniRef100_A3K477"
                     /db_xref="A0A0B3S1R0_9RHOB"
                     /db_xref="A3K477_9RHOB"
     gene            complement(208556..209164)
                     /locus_tag="BML_coassembly_scaffold_25_prodigal-single_294"
     CDS             complement(208556..209164)
                     /product="hypothetical protein"
                     /codon_start=1
                     /transl_table=11
                     /translation="MTKTKILSLEDIALLLEKQGNMDFKSIVCPNRGDDNHGDFQEVH
                     GGLVPTVFGWACLYCDHTSTERPSEEYFLPVEVIPDPKTYQSDTSYPLEWEDGYPTDE
                     SLEQFEALYNDMSERSRLGVRQALLDIERIFEGSGVYHGISITKCGYKENGAYTIYFS
                     TGGWSGNEAVIWAMFKWPCLKVFYQTQWKRGGHYVFQVNINS*"
     gene            complement(209164..209529)
                     /locus_tag="BML_coassembly_scaffold_25_prodigal-single_295"
     CDS             complement(209164..209529)
                     /product="hypothetical protein"
                     /codon_start=1
                     /transl_table=11
                     /translation="MTFEFIWDDMISIRQKLGEYVPEPFEIGIILFKHGAEPDIKTEA
                     NYLRLDEEALIGIEYEILETLVGSHVELDESDYGLSYVYAYKTDKDKPITGIELFYND
                     CIIIDYLHVIDLTKGFVVA*"
     gene            complement(209526..209777)
                     /locus_tag="BML_coassembly_scaffold_25_prodigal-single_296"
     CDS             complement(209526..209777)
                     /product="hypothetical protein"
                     /codon_start=1
                     /transl_table=11
                     /translation="MQLIGRKLYIAIAPNLVYGVEKLVIPPASMGLTLDPTAPMRLFD
                     VVEVMGERQERLLGYPIDMAYGHSINQVIETNACWVPRQ*"
     gene            complement(209782..209955)
                     /locus_tag="BML_coassembly_scaffold_25_prodigal-single_297"
     CDS             complement(209782..209955)
                     /product="hypothetical protein"
                     /codon_start=1
                     /transl_table=11
                     /translation="MDMCAKEMYEWMLNRKRFAEEELRRERLRSIKSAQYVFYEAQLD
                     LIEMFLGQFGQKE*"
     gene            complement(209960..210157)
                     /locus_tag="BML_coassembly_scaffold_25_prodigal-single_298"
     CDS             complement(209960..210157)
                     /product="hypothetical protein"
                     /codon_start=1
                     /transl_table=11
                     /translation="MAQMKPLMTLAEVAVITRFEVDVVMGWIKDRKICGINFDGQWRI
                     REIDLLRMLDNNATIGPLEKE*"
     gene            complement(210209..211015)
                     /locus_tag="BML_coassembly_scaffold_25_prodigal-single_299"
     CDS             complement(210209..211015)
                     /product="hypothetical protein"
                     /codon_start=1
                     /transl_table=11
                     /translation="MTLGIQKRIYELIADPYEPEPEPVLEYQGLNVSLTESVDYLTHY
                     MKTVGDTFVIPVSKYPELYETLKLTYKSSSILIEGLEYRDPAGDVWNIFLLEDGPHYG
                     ANEPMVQITPSWSNDIPYYKTALTKKVVKGLFENSETRIAPIVTMAAMVLMVSWMISK
                     DLFANTSIFSEEVIVKENIKPDAIILPVENVNRLSQAMDRYVNSVYELDNPGDYSIKI
                     YDLSYRNQNNQAQDVFISTNGVLACGIDKPQYKIVPKTVNGEQYYMFEKN*"
     gene            complement(211031..211594)
                     /locus_tag="BML_coassembly_scaffold_25_prodigal-single_300"
     CDS             complement(211031..211594)
                     /product="Head completion protein n=1 Tax=Cronobacter
                     phage vB_CsaM_GAP32 RepID=K4F7E9_9CAUD"
                     /codon_start=1
                     /transl_table=11
                     /translation="MAQAPKPFVYDVINKSKYKGVKPPTIRSGWERKFAEVCDLSESI
                     LEWASEPVAIPYRDPLTGFQKVYIPDFLIAYRKDKGQVVRLLVEIKPKHETFIEHARN
                     ARDAERLIRNQAKWKAAKWWCQRRGISFQVMTESNLFEGPKAPPKVKQTAAAMKMKLR
                     VQTAKGVRKKKATVLKRKTYGRWKKRR*"
                     /db_xref="UniRef100_K4F7E9"
                     /db_xref="K4F7E9_9CAUD"
     gene            complement(211598..212854)
                     /locus_tag="BML_coassembly_scaffold_25_prodigal-single_301"
     CDS             complement(211598..212854)
                     /product="hypothetical protein"
                     /codon_start=1
                     /transl_table=11
                     /translation="MGTVNWPRNHATRIRGLDGTGETIALAMPRPSFTWFVEFRISED
                     VPVGLWHEGVASGRVTAAVKSTDKPSFSFDVETLRAYNQPRQITKKIEWKDITVTFYD
                     DTTSYITGLLKSYRMHKTYQALQTDPNESRRSEYYALGATSDQSVTPDVQLNSTRLNY
                     RFNGIGPRSLPSMGIRPQWTKFFEEITIYDMGTETNSINIYHMIDPVIKDVSMGKLDY
                     TDSAFQEITITFAYESMYDEIGISLNPDLYPNRPGLFETQLQVIPDLKSDILTRAGVF
                     NATTSIEEAKTLFPPSTAEELERQGLSFTGIIKAIQRSIQGGELNLENLGNNLFKEIA
                     KGTPIQNLREFYKNTKQIKQAIEQGRFTDVAALLGNVKLLGGIVDGPVNDIFNSAEGQ
                     ISGIIKDADTWLDKHTNNLPPWISRG*"
     gene            complement(212873..213559)
                     /locus_tag="BML_coassembly_scaffold_25_prodigal-single_302"
     CDS             complement(212873..213559)
                     /product="Uncharacterized protein n=1 Tax=Cronobacter
                     phage vB_CsaM_GAP32 RepID=K4FB34_9CAUD"
                     /codon_start=1
                     /transl_table=11
                     /translation="MSINSLTNFGVPGQGGQRSPKLQPVLTNRFRVNFYNFGNPGDTA
                     PYDLTRAIRQIGRPNVAFSDAQQYSYLSIVNVITRLEPWEAIPISFNEDIDQQVLTKV
                     YQQVAKQQSYFDQTASRAGENYKFEIDIDILAGGGSAGNSASDPNILVKYCLVGCILM
                     SAGLPELAYESANLSTVDLSIKFDNFTAFDNKGREIGTYDHQPEIETRRGDFETGVGG
                     AGNTPGLFGI*"
                     /db_xref="UniRef100_K4FB34"
                     /db_xref="K4FB34_9CAUD"
     gene            complement(213629..214033)
                     /locus_tag="BML_coassembly_scaffold_25_prodigal-single_303"
     CDS             complement(213629..214033)
                     /product="Peptidyl-tRNA hydrolase, PTH2 family {ECO
                     :0000313|EMBL:KHO51704.1}; EC=3.1.1.29
                     {ECO:0000313|EMBL:KHO51704.1};;  TaxID=1579375
                     species="Archaea.;" source="archaeon GW2011_AR17.;""
                     /codon_start=1
                     /transl_table=11
                     /translation="MGPPKQVILVRRDLKMPPGKLAAQVAHASMGALLKSSFNAVVPV
                     QEEQRPCRVIPMSPPMNLWLDGAFTKVCLGVDSLEELIDYKNKAEDARILNCVIKDSG
                     RTVFKEPTITCMALGPDYTSVIDTVTGQLKLY*"
                     /db_xref="A0A0B3ASQ0_9ARCH"
                     /db_xref="UniRef100_R9SLM1"
                     /db_xref="meb:Abm4_1457"
                     /db_xref="R9SLM1_9EURY"
                     /db_xref="3.1.1.29"
     gene            complement(214036..214407)
                     /locus_tag="BML_coassembly_scaffold_25_prodigal-single_304"
     CDS             complement(214036..214407)
                     /product="hypothetical protein"
                     /codon_start=1
                     /transl_table=11
                     /translation="MKHELLKAITAILAPDYIKMAPRAMEAAKKIYNAVDFKELECSS
                     EHIETLIPKLVWQSSEEEMVAKTPFGNYSIYKDRNNNWMWSYYTSISEEETHHCGSLI
                     DGVVLSNEDWHTKVLSIFKRD*"
     gene            complement(214466..214591)
                     /locus_tag="BML_coassembly_scaffold_25_prodigal-single_305"
     CDS             complement(214466..214591)
                     /product="Uncharacterized protein n=1 Tax=Shinella
                     zoogloeoides DD12 RepID=V5D0C2_9RHIZ"
                     /codon_start=1
                     /transl_table=11
                     /translation="MDYCGKRNLDIGGAIMEKMAYNASREDHQPEARKAAGGKQF*"
                     /db_xref="UniRef100_V5D0C2"
                     /db_xref="W4T550_9FLAO"
                     /db_xref="V5D0C2_9RHIZ"
     gene            complement(214622..214837)
                     /locus_tag="BML_coassembly_scaffold_25_prodigal-single_306"
     CDS             complement(214622..214837)
                     /product="Uncharacterized protein n=1 Tax=Psychrobacter sp
                     . 1501(2011) RepID=F5SRR7_9GAMM"
                     /codon_start=1
                     /transl_table=11
                     /translation="MKSVFDNINDLRDICYNAAYQAGWWTNLHTGEPLERNHGEMFML
                     MVSEIAEAMEGQRKNKMDDHLPHRLSV*"
                     /db_xref="UniRef100_F5SRR7"
                     /db_xref="F5SRR7_9GAMM"
                     /db_xref="prw:PsycPRwf_1350"
     gene            complement(214956..215129)
                     /locus_tag="BML_coassembly_scaffold_25_prodigal-single_307"
     CDS             complement(214956..215129)
                     /product="hypothetical protein"
                     /codon_start=1
                     /transl_table=11
                     /translation="MFLLGVAGCKKVAGDCKLTKREEALLVKWIELNKGTIVKYWNKE
                     IDTGSLYNALKKV*"
     gene            complement(215305..215664)
                     /locus_tag="BML_coassembly_scaffold_25_prodigal-single_308"
     CDS             complement(215305..215664)
                     /product="hypothetical protein"
                     /codon_start=1
                     /transl_table=11
                     /translation="MKLFEVFRKLFKESENYDQFDDIMNFSSASTGLPFTIFVFSKYD
                     SPNPFLKVGNNLNLDSVSCTVSIAPKIEIIKGRWTYGPYEFERLKKWIEINQALLIKN
                     WSEVTYLSDFINGLKKV*"
     gene            complement(215661..216020)
                     /locus_tag="BML_coassembly_scaffold_25_prodigal-single_309"
     CDS             complement(215661..216020)
                     /product="hypothetical protein"
                     /codon_start=1
                     /transl_table=11
                     /translation="MGTEYTTKLYFECHVTIDPVFDERRAIASAIAQCYKFKLAKLIM
                     EKGGELKQSELDTFMTGHGQDYKDLEERMVSLIEHLNRGGMFKVRRYKIENTLLDSRP
                     QGDPLKLLNKPDVETIE*"
     gene            complement(216022..216291)
                     /locus_tag="BML_coassembly_scaffold_25_prodigal-single_310"
     CDS             complement(216022..216291)
                     /product="hypothetical protein"
                     /codon_start=1
                     /transl_table=11
                     /translation="MHYQNSAGRIYITGLNRAVSNPQRAHLYDGSFGDPGKGMCRHAW
                     NRDEGSGYSIFRGNLGPKGICKTCVRRAERGEDGVDPIEHFTDED*"
     gene            complement(216299..217384)
                     /locus_tag="BML_coassembly_scaffold_25_prodigal-single_311"
     CDS             complement(216299..217384)
                     /product="hypothetical protein"
                     /codon_start=1
                     /transl_table=11
                     /translation="MRMIDRVEKSLSAHISGPAFPTAVPIKQIRNKRTEILRNLRSSR
                     CFYLDAAVAKMAYQIASQTDHTYGPEYLLGLSKRAHLSFDNMFIEWDSVPGENGLYQS
                     DEGAYAFQMWKIADGIYEGIFWIGTDEIQQIPDGEALMYPVGFIYDAEWRPLNHIKSF
                     LNKHDQYVNFTVQKGKKLLGTDYALGAIMKHAGGDRDGDMMMEMVSGPFYWRCNTPTS
                     MALADDSEMQQKLLPLLDQFDGHFRVYLAAMGLINSLQMEILPSGVRQVSGKSKRMVG
                     GQVKPFMEYGVCRFAVPGTKIIRQLQKIGRDTRKKKRHSVRGHYRLIVKEGKKTSVWV
                     KPHERGDASLGYKLNDYEVELDTNRVK*"
     gene            217512..217859
                     /locus_tag="BML_coassembly_scaffold_25_prodigal-single_312"
     CDS             217512..217859
                     /product="hypothetical protein"
                     /codon_start=1
                     /transl_table=11
                     /translation="MAGEHEHYTQFSREDGWGSPPTFSFEYIHNQRQIRTFFDPTLGI
                     ESWWYLFEEISSGQPIIRITRCIWAGPHAFKILREKRSSLFLLKRIHLHRVNYLEAIW
                     NQYQKAKINADQT*"
     gene            217843..218199
                     /locus_tag="BML_coassembly_scaffold_25_prodigal-single_313"
     CDS             217843..218199
                     /product="hypothetical protein"
                     /codon_start=1
                     /transl_table=11
                     /translation="MPTKRNFRLIIEDNGTVNQYTVTRPRDYYIKSNRYILIQVSLFW
                     SETSFNYSGYFRLYMDTQDNNPVIIGHTDVYSGPNIFKIVRKIVERRSSVHGSLSINY
                     LEAVWKQYQKARGNDI*"
     gene            218189..218536
                     /locus_tag="BML_coassembly_scaffold_25_prodigal-single_314"
     CDS             218189..218536
                     /product="hypothetical protein"
                     /codon_start=1
                     /transl_table=11
                     /translation="MIYKIFHSVGPIATQWEAAVPDSEWDNHIIIRDLFSIGIVHFNF
                     KLLHNKANGGPSFIYGNTWWIGDEPFERFRKSIRRHNPHFSDRHITDIWCINYLEAVW
                     KQYQKAKINNEQS*"
     gene            218553..218885
                     /locus_tag="BML_coassembly_scaffold_25_prodigal-single_315"
     CDS             218553..218885
                     /product="hypothetical protein"
                     /codon_start=1
                     /transl_table=11
                     /translation="MTDNRTLDKEMVIRSKDYYIDPKYHIFIRAAPFWTRLSPHYSGH
                     FKLYMDRKDSSPLIIGHTNVYSGPNVFKVAKKTNSPACRCSLNYLEAVWNQYSKNYRL
                     TTSDTKTV*"
     gene            218955..219098
                     /locus_tag="BML_coassembly_scaffold_25_prodigal-single_316"
     CDS             218955..219098
                     /product="hypothetical protein"
                     /codon_start=1
                     /transl_table=11
                     /translation="MATYRDLANKLCEDYLAGDNDIEGLISQLRDIKDTMPRDTEEDA
                     EIQ*"
     gene            219127..219363
                     /locus_tag="BML_coassembly_scaffold_25_prodigal-single_317"
     CDS             219127..219363
                     /product="hypothetical protein"
                     /codon_start=1
                     /transl_table=11
                     /translation="MPKYKQNDPVPDITFYDEGFNATTIQVQWNTKRGMNFLDLNTAA
                     IGSTVKKSYGYELMEKAAAQDISYHVMTESPLFD*"
     gene            219427..219813
                     /locus_tag="BML_coassembly_scaffold_25_prodigal-single_318"
     CDS             219427..219813
                     /product="hypothetical protein"
                     /codon_start=1
                     /transl_table=11
                     /translation="MLEQVTFEFNTSHWFARDTRTGKFAAVGATFKEVTKKLDVTRRE
                     NWSKKVKAERLKAKLVPVREASREGLYITQELRLDHKSERGTWIVIGGYKVPWTATNT
                     LDGRTINSPSSIGIYCLIKSGHWTHV*"
     gene            219841..220314
                     /locus_tag="BML_coassembly_scaffold_25_prodigal-single_319"
     CDS             219841..220314
                     /product="hypothetical protein"
                     /codon_start=1
                     /transl_table=11
                     /translation="MSNIITIIAYKSSGYRSIRGCVTDQWGSGFQMDVFDDIEEAIKC
                     LGKLMVEDRHSKEGEYEYHILIDGKDESYIYEDEDEAIHKQVSDGAEKYLQDAIKAEE
                     ELIEISRQNEAKRVKEEQKQKKLEELEILKIRVSEERINENRARIKKLEEELDQE*"
     gene            complement(220396..221982)
                     /locus_tag="BML_coassembly_scaffold_25_prodigal-single_320"
     CDS             complement(220396..221982)
                     /product="Uncharacterized protein n=1 Tax=Enterobacteria
                     phage vB_KleM-RaK2 RepID=H6X3J6_9CAUD"
                     /codon_start=1
                     /transl_table=11
                     /translation="MEELDQIISEYSPVWWARKISDPIRNYLDQRFPHMKLLQQIYHY
                     MNPEIKVPKCISCGGVMAFYNLKRLYGGDFCSHICSNKATASNPETRKKAIKTNLERY
                     GVENPAHRPEVIEKRMYSNLEKYGSITGRLNTPDVKVKASINTNTPEARAKRLATIQE
                     RYGVDYISRTETYRALRVEKAEAYYLTLHPDIKSSVRKGVDVYLEFYSCDHIEHTYYS
                     KFIWRIKNYPEITPCSVCNADILSRRSFKENELFNWVKTICPDAIPNSRSIISPYEID
                     IVCPAQKICIEFNGLFWHSEIGGGKDKNYHLNKTKLLAEQGYQLIHIFEDEWDHKKEI
                     VKERLSQKLGVYSSMIYARTLDFREIKPSQSKALLDRHHIQGNGKTYRAFGLFREDEL
                     VSVLTFSKPSIAKGGKGLAGLEISRFASSVGVVGGFSKLFKNAMKVMSDVDTVFTYSD
                     LRWGSGNVYGLSGFTRVKDSPPNYWYIDTHEISRKHRYAFRKNKDDDPILTEWENRQL
                     QGLDRIWDCGNAKWVWVRNS*"
                     /db_xref="UniRef100_H6X3J6"
                     /db_xref="cgu:WA5_1708"
                     /db_xref="32948547"
                     /db_xref="H6X3J6_9CAUD"
     gene            complement(222004..224340)
                     /locus_tag="BML_coassembly_scaffold_25_prodigal-single_321"
     CDS             complement(222004..224340)
                     /product="Tail sheath protein n=1 Tax=Enterobacteria phage
                     vB_KleM-RaK2 RepID=H6X3J8_9CAUD"
                     /codon_start=1
                     /transl_table=11
                     /translation="MTLIAPGVELNLRDNSAYTISASTTTPLIFIATRANKTTPNGDA
                     IAAGTLESNTLRAVTSQRDVLQAFGTPGFVTSFGAPVHGDETNEYGLHALWSYMATSN
                     LAYTVRADIDLAGLEPTTDEPSNPPANGTLWINSSVFKGAIYRRNAAGTAWVAVNVSL
                     VTTSPDDDDGAAGDFVFDYSTTSGTLKVKTDALEDAWVQIGAVDFSDDAINELTGTAE
                     QIYISAVAPTGAAANDYWWKTSEFNLGMYRYRAADNQWVAAPVLISALEPLSANDGDL
                     WMDISTIQTNGESAINIYNTDEFESVEYTITDNIAPTLPAEDGDLWYNDDFTDFALYR
                     SNGTTWTEIVTATTASPSATQKVFANVAPVTPATGAIWVDTGDLENYPVVKRYNGVSW
                     EDISASLRTTYIAPGSANGDFFLNLDDLRTKFTVKIYDSTYEPVTIDTGLIDDWEEED
                     GRWKPYAGLRFGRRAQRYVVTRALQEAVSSTEGLASEGLRYALLAAPGYPELYDELVN
                     LGDIRKQQLHVVGDVPFTMKAAGIPVGREVLASDWKNNTAGADETGELGFSASGTWTA
                     SLYYPHGLSTNSNGQTIMVPSSTLALRSLQYADSVRGVGHPAFGFEAGVVNNATAVGY
                     LTNDGLFKNISLSEGEAGVLYNLSINPFMNYFNVGLRNMGNKTTYGLNSKLSEQHIAR
                     LVSKMKFDIAISLRRFIGTLNNSETWAMTRNAVERYLAGLMAGQILEDFVVRCNEVNN
                     SAERRNRRELWVDIAIIPTSAVEFVYIDLGINSSGDVI*"
                     /db_xref="UniRef100_H6X3J8"
                     /db_xref="A0A0A8J9Q3_9CAUD"
                     /db_xref="H6X3J8_9CAUD"
     gene            224418..224984
                     /locus_tag="BML_coassembly_scaffold_25_prodigal-single_322"
     CDS             224418..224984
                     /product="hypothetical protein"
                     /codon_start=1
                     /transl_table=11
                     /translation="MAKINYTQIDFFYGSNIKIPSPDPAFFEIDHGAITFNSNVNQII
                     NNAGSNGFIYKVRIGLIPKSKWFIRDKPAALYSERLSKLLEFAPEPPKNPVQRASQLI
                     NQYGMLGMTTRQIYFQNYSSDPYMFPENMTLYMGVDGYIYNVKDTNVIANTSNGQTID
                     VTTLARIYNLNLVKIIEETPVSQLGPLP*"
     gene            complement(224959..225741)
                     /locus_tag="BML_coassembly_scaffold_25_prodigal-single_323"
     CDS             complement(224959..225741)
                     /product="Tail sheath stabilizer and completion protein n
                     =1 Tax=Cronobacter phage vB_CsaM_GAP32 RepID=K4F7G1_9CAUD"
                     /codon_start=1
                     /transl_table=11
                     /translation="MTDIRVKRKPFFYDYNIKRYLVQVMACFAGYQVKTGIQRDGQVR
                     YIDVPVVYGGRSRIVQYLENGGGLSTTLSLPILSVVMTSLQQKPDMRRYAQHQSSLVY
                     AAHETDHISEGNQEVEGERVEYVETRYMPVPYEMGISVYGMASNADQMFQIIEQIGVE
                     FNPELDLIVSNAPDNWISETRLIFEGNFDIDEVPEGNEEIKYTFRSDFKLMIHITPPS
                     IVRPSNTIEEIHVNTFVANDPIDWDTMTNIGNVIVRAEDPTG*"
                     /db_xref="UniRef100_K4F7G1"
                     /db_xref="A0A0F9QMH4_9ZZZZ"
                     /db_xref="K4F7G1_9CAUD"
     gene            complement(225964..226311)
                     /locus_tag="BML_coassembly_scaffold_25_prodigal-single_324"
     CDS             complement(225964..226311)
                     /product="hypothetical protein"
                     /codon_start=1
                     /transl_table=11
                     /translation="MGVYIYTRRKDVREIDGLKIVRFSYAYKPGGYRYNDSSVEKRLL
                     AAGERAAKATADVEYFFMGQWPDIKGSEEVAFYPVGPSVSAVVDDAPRTPVGYIFRQG
                     KKLCVRMRDIDIE*"
     gene            complement(226375..226608)
                     /locus_tag="BML_coassembly_scaffold_25_prodigal-single_325"
     CDS             complement(226375..226608)
                     /product="hypothetical protein"
                     /codon_start=1
                     /transl_table=11
                     /translation="MGKVYRLDTSPGQGVVRACSTCRHRNGERCGAGGSYINTERSYD
                     NGVCGTAGRMWEAKPPKIGVWGHIKRFWLGDRE*"
     gene            complement(226618..227436)
                     /locus_tag="BML_coassembly_scaffold_25_prodigal-single_326"
     CDS             complement(226618..227436)
                     /product="Serine/threonine-protein phosphatase {ECO
                     :0000313|EMBL:KDX15288.1}; EC=3.1.3.16
                     {ECO:0000313|EMBL:KDX15288.1};;  TaxID=1444067
                     species="Bacteria; Proteobacteria; Gammaproteobacteria;
                     Enterobacteriales; Enterobacteriaceae; Escherichia.;"
                     source="Escherichia coli 2-156-04_S1_C2.;""
                     /codon_start=1
                     /transl_table=11
                     /translation="MPMKKGGKLVKIVKAVTHIDFYHINDIIPHWTIIGKMWDNIRKV
                     LIMLERSEPLKIVDQNLDGRDFVVGDIHGEFDHLMAKLIEINFDFSKDRLFSVGDLVD
                     RGPKNMEVLKLIKEPWFFAVVGNHEDMMFEVLLGESYSRESMWVPNGGGWHLKEDEEE
                     LLELAQYAYSNMPLAIQITRPDGNIGIIHASAPDAWTETTIDYQCRRVLWDRNFLYGL
                     KHDEATARIPDLPDLVKLYMGHTPGNAPLSFVNGKYNWIDTGACFGGSLTVVEV*"
                     /db_xref="A0A070SN49_ECOLX"
                     /db_xref="UniRef100_L6Y108"
                     /db_xref="dji:CH75_06390"
                     /db_xref="L6Y108_SALEN"
                     /db_xref="3.1.3.16"
     gene            complement(227378..227542)
                     /locus_tag="BML_coassembly_scaffold_25_prodigal-single_327"
     CDS             complement(227378..227542)
                     /product="hypothetical protein"
                     /codon_start=1
                     /transl_table=11
                     /translation="MNEEFQQRAEKFWDKVQAGEVDRQKFMDFMEQFYDDANEKGWEA
                     GKDSESGYPY*"
     gene            228391..228669
                     /locus_tag="BML_coassembly_scaffold_25_prodigal-single_328"
     CDS             228391..228669
                     /product="hypothetical protein"
                     /codon_start=1
                     /transl_table=11
                     /translation="MNFETWIESFSEAEMKTIFEDGENWRKTGTLPMKTMLNIKAFEY
                     HTLINEGKEMGHFYTNAPDVILKQSIVNAVTRQLYLKASSKTDEDIPE*"
     gene            228802..229458
                     /locus_tag="BML_coassembly_scaffold_25_prodigal-single_329"
     CDS             228802..229458
                     /product="hypothetical protein"
                     /codon_start=1
                     /transl_table=11
                     /translation="MEDDGKPVDDLEVIRARNERDKAWRSPYSDGRALRSTLAENDRD
                     VLLARLDAAEARVKELETFIKPIDVQKLEAIRERHKTVCDGVAIGKMKPGWYPQAHID
                     RGTFLEFFDPERAALITAEARKALEASLANVKYVGTLNNQFKVYVDPFAQASTPVLPS
                     PEDSDKAARDAYYHMTDNDPKIHSNRFPTWDELSEEEREKWRMKPEIRTPGKKPDNDE
                     *"
     gene            229469..229840
                     /locus_tag="BML_coassembly_scaffold_25_prodigal-single_330"
     CDS             229469..229840
                     /product="hypothetical protein"
                     /codon_start=1
                     /transl_table=11
                     /translation="VPTKQETFDTVYKHLVTQGRPSIKEDQCLYRGPKNRTCAVGCLI
                     PDELYDPKMEACGINNLIERGFDLPNYFTKQKTLLERLQAVHDEPGFWTLRGLSKLGH
                     EAMEEVAKDFRLKYNKPIKKA*"
     gene            229844..230134
                     /locus_tag="BML_coassembly_scaffold_25_prodigal-single_331"
     CDS             229844..230134
                     /product="hypothetical protein"
                     /codon_start=1
                     /transl_table=11
                     /translation="MMYQSWYPISSAPQDGTPIEIKCPDGGFVFEGPSASSTYEVMEM
                     APSLIVAYRGIDVFAREKVWQLYWSHQDGNYNYYPYILNPEQWRPYYFNHES*"
     gene            230139..230756
                     /locus_tag="BML_coassembly_scaffold_25_prodigal-single_332"
     CDS             230139..230756
                     /product="hypothetical protein"
                     /codon_start=1
                     /transl_table=11
                     /translation="MNDDIKNLLEPLSEERLARIRTDVERLRGVYKIPITDGHGPAGG
                     EEPDNAEFHVRRFETPPIQKRAADHIEVLLQALDNERAKVEKLEFPRTEVQAFACLME
                     NALRRKDGQYGGNSWQKHTLAEEILPHLQERVEWVDSYLRNSKAYEKKGDALMADIER
                     QSAVEQAINAANFAMMLVDILQPNRIRLPNPSNPIIPLVDQGDHL*"
     gene            230753..231241
                     /locus_tag="BML_coassembly_scaffold_25_prodigal-single_333"
     CDS             230753..231241
                     /product="hypothetical protein"
                     /codon_start=1
                     /transl_table=11
                     /translation="VSEGDDIDKGWLEAKERFKLVFPDGPPSRPMLIGKHAVGHYTVW
                     QQAIAKAERLDPWLADVLVWHLWWEDLNAERAQWFVDQMNEYRTELDAEREAREKAEE
                     RLKQLETVLCEQGNISTSFLLTWMADRLVLVHNEPANVDFVITARARARNIAETIKEL
                     SK*"
     gene            231238..231411
                     /locus_tag="BML_coassembly_scaffold_25_prodigal-single_334"
     CDS             231238..231411
                     /product="hypothetical protein"
                     /codon_start=1
                     /transl_table=11
                     /translation="MSSAKEEEQIERLVKLMCEEGARFDAESAWNEKSYPEHERERRQ
                     VKIMLAELRVMNR*"
     gene            231408..231920
                     /locus_tag="BML_coassembly_scaffold_25_prodigal-single_335"
     CDS             231408..231920
                     /product="Uncharacterized protein n=1 Tax=Sphingobium sp.
                     HDIP04 RepID=T0GVB9_9SPHN"
                     /codon_start=1
                     /transl_table=11
                     /translation="MTQTSPWWLIMKRGLYYRPEAAGYTGIREQAGRYTEAEAKYRAG
                     IDPKAITAIREDEAPEYSPACFEDVRLKHSLSKISKYVAEKDTIELLKEVEATLTETL
                     RIASRNEMGPYVDRANRAILILKQMYEQAEDDRACMEEVIKRCEEPGKANPALKKFIA
                     KGKKLLKHSD*"
                     /db_xref="UniRef100_T0GVB9"
                     /db_xref="T0GVB9_9SPHN"
     gene            231984..232493
                     /locus_tag="BML_coassembly_scaffold_25_prodigal-single_336"
     CDS             231984..232493
                     /product="hypothetical protein"
                     /codon_start=1
                     /transl_table=11
                     /translation="MSKMAQIIQEVREDIQPFVEAAKQFNHGWLPNDGFQGAPSNLRV
                     KHLRKMGDHLQRVQMMADRIAELEQALDRVTDRPLSGELGGCMWCAKSAPGTGPHGYA
                     DETPESHEPDCPWIVGRQVLDNDVPVLDKVRKFAEGGVCQVTAEGKQAFLNDILNLIG
                     RDLTVYSGT*"
     gene            232496..232747
                     /locus_tag="BML_coassembly_scaffold_25_prodigal-single_337"
     CDS             232496..232747
                     /product="hypothetical protein"
                     /codon_start=1
                     /transl_table=11
                     /translation="MGNIKWLQLAVAFQIQPRVRIERRDMTEDRWAISSDGLVLNRAG
                     EWQTERLPSSRTEEDLVNTRWTLEEAFARVETLEFMGER*"
     gene            232749..233057
                     /locus_tag="BML_coassembly_scaffold_25_prodigal-single_338"
     CDS             232749..233057
                     /product="hypothetical protein"
                     /codon_start=1
                     /transl_table=11
                     /translation="MLRVLVTIILVLTGITLSTWLLVHGMLGHSLNMGPMEVFFMGLC
                     LTFITLNVMLDEIDFRLEQGHRGRERTEQLGLLHYKTRSYEEIYRLVDKMEKNTYGDD
                     *"
     gene            233057..233197
                     /locus_tag="BML_coassembly_scaffold_25_prodigal-single_339"
     CDS             233057..233197
                     /product="hypothetical protein"
                     /codon_start=1
                     /transl_table=11
                     /translation="MGKTLLRKYLKKKREAKTLEQFDRVSILYYRYHRKVYGLYRVSI
                     WE*"
     gene            233166..233471
                     /locus_tag="BML_coassembly_scaffold_25_prodigal-single_340"
     CDS             233166..233471
                     /product="hypothetical protein"
                     /codon_start=1
                     /transl_table=11
                     /translation="MAFIGSLFGNSVMFDKTMKSQPGVPDGWRPMPEYDHEHRMIIGL
                     WVQKKIDGVLHWVWDVEVFDPFYGSELIWGEPHEYVGFRYLPSSVKVIGNGVNHAEN*"
     gene            233458..233739
                     /locus_tag="BML_coassembly_scaffold_25_prodigal-single_341"
     CDS             233458..233739
                     /product="hypothetical protein"
                     /codon_start=1
                     /transl_table=11
                     /translation="MPKIDLEAMIDQIDKQLQEEHVQGYMDGYETDTPEPGPNQSEAY
                     THSWKIGRAEKEGRNKDLPSAFESEFNARKIRDERIFQEMDKMGLIKRY*"
     gene            233801..234274
                     /locus_tag="BML_coassembly_scaffold_25_prodigal-single_342"
     CDS             233801..234274
                     /product="hypothetical protein"
                     /codon_start=1
                     /transl_table=11
                     /translation="MAQVNHILYHDYKDAYPSLKDLYERHGGRRLVWRLNVRTHGDYN
                     GDDSTYEVDLVGNLYCGPLLNTMEVNPSTSLKVIGQEKAWTPDKPRATGYYLRFCHGI
                     TPVFSTVAYTYFFLDLNESNPKKYKEIMKQINPSEGGAWRDRIVGVFEMIEDGFK*"
     gene            234351..234671
                     /locus_tag="BML_coassembly_scaffold_25_prodigal-single_343"
     CDS             234351..234671
                     /product="hypothetical protein"
                     /codon_start=1
                     /transl_table=11
                     /translation="MVDLEELKRLAREYALSPHVSFNSPTAVALSRFLMQNVNGIIRA
                     LYSVKMKHQWPAHLITDNMSDKEATAILIDYCDRRLEEGATQITLSLEFFKTLISSGL
                     DDID*"
     gene            234718..234918
                     /locus_tag="BML_coassembly_scaffold_25_prodigal-single_344"
     CDS             234718..234918
                     /product="hypothetical protein"
                     /codon_start=1
                     /transl_table=11
                     /translation="MAKKSVDRLVQEWADAVYAYEKFEKEHPYNLSNEWERLLYAKEA
                     AETALKEYAKTIPRGQTKKAKG*"
     gene            235069..235452
                     /locus_tag="BML_coassembly_scaffold_25_prodigal-single_345"
     CDS             235069..235452
                     /product="hypothetical protein"
                     /codon_start=1
                     /transl_table=11
                     /translation="MNDPENIKKAQLSFLFYVGLWIAAASPWMGNEYLENAGTFLVWA
                     LGLFTIVVSFGLLLLIKEGSQVSGEPRSPIRFTISRIGLIGLVLILAAQEKYWLASIY
                     FVYGILAEGAYAKLTKIEKGAVKDN*"
     gene            complement(235585..236124)
                     /locus_tag="BML_coassembly_scaffold_25_prodigal-single_346"
     CDS             complement(235585..236124)
                     /product="hypothetical protein"
                     /codon_start=1
                     /transl_table=11
                     /translation="MTIYRDTQARIRSLLKEDIDRQQFIKGLQRAFGTDPEDFHLSQD
                     QNRIEAKFSRVLNHTPLKTGHDALGAQIIVIGTFNETGLNAHLKIWLSNFQRSSPKTS
                     VIKRNITKISCANMDDFIAKTIEQIIRVSGETSFENPYMGNFINAIIEVLKNRRAGKN
                     LSETHGLLPMSPMVQALFE*"
     gene            236147..236716
                     /locus_tag="BML_coassembly_scaffold_25_prodigal-single_347"
     CDS             236147..236716
                     /product="hypothetical protein"
                     /codon_start=1
                     /transl_table=11
                     /translation="MNLFFDLNKQYLKESDIVPFKPSSPRPITKELYLAERDLVLDVA
                     QKRFGKNKKGIGGCQLHQIIIKRLKDKGHSGYKVHQAFLKDLLVKDRRREEDLDRPVY
                     DGSIAKVLVKFSKESKNHIEAKLKTYQYFYDQGYQFGTPEYDDDPFDLDIYDDETQDE
                     IINMSIDAGMKDPEVGKPGNVVQLFKPQS*"
     gene            236740..237321
                     /locus_tag="BML_coassembly_scaffold_25_prodigal-single_348"
     CDS             236740..237321
                     /product="hypothetical protein"
                     /codon_start=1
                     /transl_table=11
                     /translation="MNLFIELNKQLLQESDVIDLDTIRSRKGKSPAKPKAPAMHYITD
                     KEYIETFNHILKWLTDNTIEAPNRIRVHSLVRNYFRENGYNSYDPASKHYAIRKARDL
                     ETPDMAYLPKINPNAFEGVYAQYMRENPEIDPKEAEFQVLLMYLDSNYQMDFDQNAVS
                     QLEPTEPEPAASPVQDSPEPAPEPSNVIPFKRK*"
     gene            237325..239130
                     /locus_tag="BML_coassembly_scaffold_25_prodigal-single_349"
     CDS             237325..239130
                     /product="hypothetical protein"
                     /codon_start=1
                     /transl_table=11
                     /translation="VTRPLSSLLIESKVRTDIDNMAMSVPYTKYGLSAPDYAANKILL
                     KGFYQIWNKHMSSIEAKFKTSLKIYCFKLYRLNRVIWLVESLIGTLGTTERDEALKSN
                     IEKFKKEYVGPLLDEWVQHNPKIKPVMNRFMQSATQFEDFLKTFKHYAGIDYYKIRDY
                     EFGWTDPETVYEDFQKLEWEYADLQRAKDAYRPLEEMEEIIVDMGEYKWINTHKRYCE
                     DEGRRMAHCGNAGGNSDDVVLSLRHFKKGRAKPVLTFILDTASGDIGEMKGFANEKPD
                     KKYHPYILRLFIEYKEIDKIGGGGYAPERNFSVYDLSDQDYETLLAARSDILLDKDLI
                     GRTALLPELFNKYVSGQIAIGDINRVKATGNTIVLTYDSIIDERSADMYKVMNEDLIG
                     SIQHDINGDYDSALFSVILDDHSIKEYIHTYKAIFMSDKLMDIAEDMLVNPAKYLIET
                     DTNDEIVNNVMNIRRKDMALDNLCRYITYEIWSKVPYDLKSRLMNTYLSSETPLWDTD
                     NSIIEDFKIVNGRPIITLDSTEVSKMAKVRNVNYLGFFKKYCNIQSWWSASYLGIKNK
                     DPQIIAELNQIVDSICNRFENDRYFLDDVMISNFY*"
     gene            239161..240018
                     /locus_tag="BML_coassembly_scaffold_25_prodigal-single_350"
     CDS             239161..240018
                     /product="hypothetical protein"
                     /codon_start=1
                     /transl_table=11
                     /translation="MFNFIQKSILVENISQQSVATAVCSAPFFTQYGISPDMISLEAI
                     GGGQVYKIFIDVPNRHVDSDMAGNVTTILALEQALAGVNFGRAEFMGLQFPYKPAKFV
                     TLSVNAINIRFTYSVNIKIPPEMETQLATMMAQRMPDTDTLGRMYEGELTPPLAKRKL
                     MENKGVDPMLSAELKLNLGSKAMLKKTLGYTGDNHLGAAIASMKGRNVGEEMIVEMGL
                     PVFYGSTGSVGSGDYINMKTLLEREISGILSEQEQDLLKFSDHGIRFLPASSDRAFEL
                     IYSFRYKRA*"
     gene            240020..240781
                     /locus_tag="BML_coassembly_scaffold_25_prodigal-single_351"
     CDS             240020..240781
                     /product="hypothetical protein"
                     /codon_start=1
                     /transl_table=11
                     /translation="MSKIQDKINAVLKEEQVNEMTEDQMVFMGFLAIEIPLFLAFLIN
                     FGIDGWKNRHEQAAYLKKMYADQTETTKSIVKYFLEQMATTPHMTEEVKKKYLKIIHK
                     KQAEADKYTGVDPAWVYSMVRSMTKDAPEFLKSLRSDKMLGGMFMQDKAKYKRVAPEG
                     DHREVANKLLTLLKHDQTLPEKYFKIVKYFTNGKAPQLRLGTIEYMGYITLRDALSDL
                     LDDVEKNKNRYRDPPPELEEIYNVAKTLLNMENAW*"
     gene            240775..241170
                     /locus_tag="BML_coassembly_scaffold_25_prodigal-single_352"
     CDS             240775..241170
                     /product="hypothetical protein"
                     /codon_start=1
                     /transl_table=11
                     /translation="LVERIQNRIYDVLREAAYNGRDEAGNEDIIGDIARRKATGSHVP
                     EVKPNYDNAIYNYVAMQLSVGVNVLQAFAEEYNIDVERVALKLRADKQRVAYMKRAVQ
                     DGSEKDAIRMAQAYPGPLQRRDRRRRRRA*"
     gene            241184..241381
                     /locus_tag="BML_coassembly_scaffold_25_prodigal-single_353"
     CDS             241184..241381
                     /product="hypothetical protein"
                     /codon_start=1
                     /transl_table=11
                     /translation="MLTKIVAKNRRPLIEMEMVYEPFETLLDSYLRQERDKFMAKATE
                     IRQQALDEFRKTVKPAGTPSE*"
     gene            241433..241669
                     /locus_tag="BML_coassembly_scaffold_25_prodigal-single_354"
     CDS             241433..241669
                     /product="hypothetical protein"
                     /codon_start=1
                     /transl_table=11
                     /translation="MFALFGFDFGFRMGGVDDFITWVPSREAALEMMNKPSKDGRKLP
                     DAYQLTDPSLKKVGLWTRDHDGKVVEVDPRDYEF*"
     gene            241680..241973
                     /locus_tag="BML_coassembly_scaffold_25_prodigal-single_355"
     CDS             241680..241973
                     /product="hypothetical protein"
                     /codon_start=1
                     /transl_table=11
                     /translation="MFALFAYATYYPVGGAHDFQGWFASQEDALEGIKTMYKEGRYWD
                     RYDLAEMGAAMTITYGWTSDEIEKLIERDERKAREEAEREAVYGDDMELDEGD*"
     gene            complement(241970..242275)
                     /locus_tag="BML_coassembly_scaffold_25_prodigal-single_356"
     CDS             complement(241970..242275)
                     /product="hypothetical protein"
                     /codon_start=1
                     /transl_table=11
                     /translation="MSIDFHNTLKHRRDKLTKDIQLEENRQIPVNGDYLEKALEAIEK
                     VQILMLQKRSGRDGESFRPVTQIERELQAVQEFIARAFYDEGDWPLEYFDTEEDEED*"
     gene            complement(242343..242711)
                     /locus_tag="BML_coassembly_scaffold_25_prodigal-single_357"
     CDS             complement(242343..242711)
                     /product="hypothetical protein"
                     /codon_start=1
                     /transl_table=11
                     /translation="MFTLILSLCFLGFGSLFLLVNHIKHRSLAEKIWSGGYILIGILM
                     GALYIIYENATYMMFPVIFMASSIIAILLAGMMVAKLVAKSEYNEVERSLNFVGILAF
                     ATLVITFIAHLHMIVPPFIS*"
     gene            complement(242782..242857)
                     /locus_tag="BML_coassembly_scaffold_25_prodigal-single_trn
                     a_12"
     tRNA            complement(242782..242857)
                     /product="Phe"
     gene            243031..243645
                     /locus_tag="BML_coassembly_scaffold_25_prodigal-single_358"
     CDS             243031..243645
                     /product="Uncharacterized protein n=1 Tax=Vibrio phage
                     nt-1 RepID=R9TGY8_9CAUD"
                     /codon_start=1
                     /transl_table=11
                     /translation="MKPIYHKSEAHYTNLEKARKVGMEIKVDCLHCGQTSTKCGITNH
                     QKNCIKNPDRVNKDSVRMDQCPVCDTEFLSKKAHGRWKTTCSYACSNVHFRSGKDNGQ
                     WNPEASYHKGQVYYRRICFRHHDKKCVICGEDNIVAVHHMDEDHKNNSPENLIPLCPT
                     HHIYVHSKYKNLVEPIINEYIKEWSVWKDSNLRPLSPKDSAPSD*"
                     /db_xref="UniRef100_R9TGY8"
                     /db_xref="A0A0F8WQJ1_9ZZZZ"
                     /db_xref="arg:QT11_C0001G0304"
                     /db_xref="R9TGY8_9CAUD"
     gene            complement(243580..243656)
                     /locus_tag="BML_coassembly_scaffold_25_prodigal-single_trn
                     a_11"
     tRNA            complement(243580..243656)
                     /product="Pro"
     gene            complement(243679..244074)
                     /locus_tag="BML_coassembly_scaffold_25_prodigal-single_359"
     CDS             complement(243679..244074)
                     /product="Uncharacterized protein n=1 Tax=Mycobacterium
                     phage Crossroads RepID=S5YNW3_9CAUD"
                     /codon_start=1
                     /transl_table=11
                     /translation="MMMAAKISEYLDKKAKIQEYLGGCCRKCGRDDNLEVDHIDHKAK
                     EFNVMKNWGWAWERLVPELNKCQLLCKTCHLEKSINEGSLAEGWASQPRKVHGTVWTY
                     TRHKCRCDPCRKAKSIESKKYYDRRKRSW*"
                     /db_xref="UniRef100_S5YNW3"
                     /db_xref="S5YNW3_9CAUD"
     gene            complement(244106..244180)
                     /locus_tag="BML_coassembly_scaffold_25_prodigal-single_trn
                     a_10"
     tRNA            complement(244106..244180)
                     /product="Pseudo"
     gene            complement(244182..244255)
                     /locus_tag="BML_coassembly_scaffold_25_prodigal-single_trn
                     a_9"
     tRNA            complement(244182..244255)
                     /product="Gln"
     gene            complement(244470..244820)
                     /locus_tag="BML_coassembly_scaffold_25_prodigal-single_360"
     CDS             complement(244470..244820)
                     /product="hypothetical protein"
                     /codon_start=1
                     /transl_table=11
                     /translation="MKIQDKVIAALTENENDSGNKSGVIWTTFDDDDDDGTYDLTGKL
                     PHDVSIDVVHGGANEWRVILANDRYVGPDDLDIGPDFFTSREDARHWCENTDFVKALF
                     ASLRKPPKYYVPRK*"
     gene            244942..245685
                     /locus_tag="BML_coassembly_scaffold_25_prodigal-single_361"
     CDS             244942..245685
                     /product="hypothetical protein"
                     /codon_start=1
                     /transl_table=11
                     /translation="MRIVDLEEAVFRKDAKLIEAGAGLTRILTHMQENGFAIISAFRT
                     APDELRDAKLKKAYPNLPLIEARAKDNRKRHISLAKRVRTLGYGAIQMKGYWNETGDD
                     GGTIQVEERALFIPFTKTGRITEDVAIDTFAKDEDILGFPDFIQAACWLGRKYQQEAI
                     IIGDTRGVFLADLGQDVMVRIGKPEALNTNVLQAAYSRLYKGNKGNHRFAFTEGEFVF
                     QGFVVPKNKFEANLLANSGLTLLGEDDER*"
     gene            245675..246211
                     /locus_tag="BML_coassembly_scaffold_25_prodigal-single_362"
     CDS             245675..246211
                     /product="hypothetical protein"
                     /codon_start=1
                     /transl_table=11
                     /translation="MSARALSRGWVKVRTKEIRGVEPSSSHGQEVFDNPLIYGLTDIE
                     QQLMLSDSSPSKDNSDLIKWLAMKHNWIRTVWFRSNPNESLTIEGYKLRDIRRVAMVC
                     LSNMGLFVIKTQGDPFSPDCAFEPMSNFNSVRLVIGVRSGPSRSDLKVYRLSGDYLMD
                     FLYYGMPNIDTLVATKAA*"
     gene            246326..246733
                     /locus_tag="BML_coassembly_scaffold_25_prodigal-single_363"
     CDS             246326..246733
                     /product="hypothetical protein"
                     /codon_start=1
                     /transl_table=11
                     /translation="MAKNFRNGDKAKSSKKQPLSLDKPARPGRALKVVEPFIIFDETP
                     PFFSHYRGDNQFTNRLHTTISKLKDGGYAEIPKQVISHYFPQREQKAIIASIHARAKA
                     YCTKHAPGSEIRVRPSRDNPGNIALWRRANLND*"
     gene            246726..247346
                     /locus_tag="BML_coassembly_scaffold_25_prodigal-single_364"
     CDS             246726..247346
                     /product="hypothetical protein n=1 Tax=Arhodomonas
                     aquaeolei RepID=UPI000371B751"
                     /codon_start=1
                     /transl_table=11
                     /translation="MTEVYISIDVESDGPCPGINSMLSLGAAIIDPISEKPVHTWEGI
                     FQPLPDCKPNPSTMENFWNDPKNRAAWEAATLNPRDPTELIAEFMEWTRTIPGTKLFV
                     CYPLSYDYKWLDYYIHRFNGSNPFGFACGVDLKSIVYGMGIGDGSFKGNSKKTMPRHW
                     FQNLPKHTHCALDDAIEQGILFVRVQKDIERKRLEKTILDNFDPRS*"
                     /db_xref="UniRef100_UPI000371B751"
                     /db_xref="A0A0D8ZN62_9CHRO"
                     /db_xref="hch:HCH_04219"
                     /db_xref="UPI000371B751"
     gene            247355..247576
                     /locus_tag="BML_coassembly_scaffold_25_prodigal-single_365"
     CDS             247355..247576
                     /product="hypothetical protein"
                     /codon_start=1
                     /transl_table=11
                     /translation="MLCQKSQKVIHASKEAAIIARKRMNNPFLSAYKCPNCKGWHLGS
                     KGFTAKKANKIDALLREHERKIGKKLKKG*"
     gene            248230..248409
                     /locus_tag="BML_coassembly_scaffold_25_prodigal-single_366"
     CDS             248230..248409
                     /product="hypothetical protein"
                     /codon_start=1
                     /transl_table=11
                     /translation="MDQNVKSLIEKAADAEKSEDAMRYSQAALNAAHSLATLEDIKFR
                     EMETAALKKRIPPSK*"
     gene            248617..248955
                     /locus_tag="BML_coassembly_scaffold_25_prodigal-single_367"
     CDS             248617..248955
                     /product="Uncharacterized protein n=1 Tax=Leptospirillum
                     ferriphilum (strain ML-04) RepID=J9Z8T0_LEPFM"
                     /codon_start=1
                     /transl_table=11
                     /translation="MTDDPRRTLTDRTQIYPGHTEIIQKGPRLGQQKDYVVLAQEEID
                     KGFTRPYRNAYKHLKCGVVTTMGQTLSETYARDPHFYSGTFCCGCQSHFPVGEEGEFI
                     WVADGSKVGT*"
                     /db_xref="UniRef100_J9Z8T0"
                     /db_xref="lfi:LFML04_0665"
                     /db_xref="88040612"
                     /db_xref="J9Z8T0_LEPFM"
     gene            248959..249513
                     /locus_tag="BML_coassembly_scaffold_25_prodigal-single_368"
     CDS             248959..249513
                     /product="hypothetical protein"
                     /codon_start=1
                     /transl_table=11
                     /translation="MKLRNLIKTQGPNDGTRTLKESLLVPELIKALDDLKRAKFTGVL
                     IGAAALSFYVKPRMTQDLDALFLNFADIPTKITGFKRTRDHAFVHKKTGVELEVLDAE
                     FLKTSPQLVQQVIDTSSVQQGIRVASPSGLVAMKLGRFSRQDQADIVNLIKNTQVDIS
                     GFALDAKQIEAFKALEQEANTEPE*"
     gene            249598..251193
                     /locus_tag="BML_coassembly_scaffold_25_prodigal-single_369"
     CDS             249598..251193
                     /product="60 kDa SS-A/Ro ribonucleoprotein n=1 Tax
                     =Simkania negevensis (strain ATCC VR-1471 / Z)
                     RepID=F8L6Y8_SIMNZ"
                     /codon_start=1
                     /transl_table=11
                     /translation="MATKYSKILATPTPQTERLDARQVKNNAGGYVYETSQWSRLTRF
                     LILGSDGGTYYVNARAHTKANVDVVHACVAEDFQRTVDEIVAVSDQGRAKDNDPALLA
                     LAIVASNPDIEVRAYALAALPKVVRIGTHLFHFMEYMKSFKSMGRMAKRHISNWYLNK
                     APEAVAYQMVKYRQRDGWSHKDVIKLSHPATEVTAYNNLFRWAIGKEVDTALLPQLVQ
                     DYIVMSTIDLSAPGATKKVIKLLKTSKLPWEAVPTEVLGDPKVWKVLLNDLPVTATMR
                     NLGRLTSNGLLKELSDETSMVVDRLTDEATLVKGRVHPLSVLFALKTYGSGHGLKGGL
                     TWLPLTQVSDALEQAYYKSFKSVTPTGKKFLLALDVSWSMSSPLTSSPVVSCAEAAAA
                     MAMVTKAVEKNVIVKGFSHQFVDLPFTANMPLNKALTMTRGMNFGSTDCSLPMLYAIE
                     KGLDVDAFIVYTDNETYHGSMHPMEALRKYRKAMNKPDAKLVVVGMTASNFTIADPAD
                     MNCLDIVGFDTSTPQVISEFVAG*"
                     /db_xref="UniRef100_F8L6Y8"
                     /db_xref="sng:SNE_A06210"
                     /db_xref="F8L6Y8_SIMNZ"
     gene            complement(251190..251519)
                     /locus_tag="BML_coassembly_scaffold_25_prodigal-single_370"
     CDS             complement(251190..251519)
                     /product="hypothetical protein"
                     /codon_start=1
                     /transl_table=11
                     /translation="MTQMKNISLPAATVSTVMDLDIDTDIGGYAYYSFHFVARADAGQ
                     AAGELVMNDTGESVSFDIRSTVAPDTVDLEDIITMDVQYVEGRRVVLYTAPVDVEFFY
                     LKNKAFG*"
     gene            complement(251528..252580)
                     /locus_tag="BML_coassembly_scaffold_25_prodigal-single_371"
     CDS             complement(251528..252580)
                     /product="hypothetical protein"
                     /codon_start=1
                     /transl_table=11
                     /translation="MKLRQLFEAIDMQKTLASFGDQLSSRIREDHSFSGTPEEFIQAC
                     EQMDPSPTRKYTLWLVKTYAKGGIKFFEDIMSKTIPSLKIFDKASLTRKISGPVSDIN
                     RYQTLNDLMNFIDQFGDKPILTKKEKVTELFKTGKAKLIYDGPKWRIAIPMTEEASCI
                     LGLNTRWCTAARNDNAFDQYNIGSLIIILNKTQNTRWQFSFEEFQFVDEKDQSIDLYE
                     FFSSNEDLLQIFKHHFSKYMPELSYIMGIDRASLDDLRNEPIRAYRLAKYINDRVPEL
                     ESAIMRDPELAYRYAENIIQGAWPEGEPAIMTEPEFSYLYAAYVLGERWPEAEPIIKS
                     DNYFAQEYRDFFDLDL*"
     gene            252757..253731
                     /locus_tag="BML_coassembly_scaffold_25_prodigal-single_372"
     CDS             252757..253731
                     /product="hypothetical protein"
                     /codon_start=1
                     /transl_table=11
                     /translation="MFKDFVKAPVTFLSVSLVIIMLIVASVWGWYMEYGLSVKGVIFI
                     AMSVPLELILSILPGAAMVFLLNGRVFKATIMAGSAIIVFQFTNLGTINFLHQLDKGA
                     VTETAKLDVTISDLKADVIKYTKEIEEVKTQAAIVAAPFQNTVKEIQKEFPGTFGPLQ
                     KEAQSRIDDTFEKRDAKLAELNTKLEQAQKGLANAKTRKLDQNIIGDEVTDNFFMVLQ
                     YVNVLGYALVAVISTRNVRSENREKKTIKSTLEEIKTKIVDTVPHADKVIKTDLAPKS
                     AREAVANRKRNRVPTAPRRDTKDETVIHLQFVKPETATKRRTKNKPKD*"
     gene            253852..254205
                     /locus_tag="BML_coassembly_scaffold_25_prodigal-single_373"
     CDS             253852..254205
                     /product="hypothetical protein"
                     /codon_start=1
                     /transl_table=11
                     /translation="MSQPKEQIVFGEFYYQTFKSCIDFVNLGLTSFWLYCIITVGVFG
                     GLSALLGLIDYRIGSPTGMNFPLAATMVICSLAWPLIAYFLPIIIIIGGSLLIFSIIY
                     KIFYRFGNYLAQVFK*"
     gene            254214..254552
                     /locus_tag="BML_coassembly_scaffold_25_prodigal-single_374"
     CDS             254214..254552
                     /product="hypothetical protein"
                     /codon_start=1
                     /transl_table=11
                     /translation="MDPDKMFLVNERCAHLPRPGDYWHEMSCPILVVLAVDDSRVCYL
                     DKRVNVDGTHWRWDHLAKPKIVSRDSFRRYLRYDENGKYWADAIPMAHMFILPFFPAI
                     CGPMEQNDAQ*"
     gene            254542..254808
                     /locus_tag="BML_coassembly_scaffold_25_prodigal-single_375"
     CDS             254542..254808
                     /product="hypothetical protein"
                     /codon_start=1
                     /transl_table=11
                     /translation="MPNRQELDFADQNPSFTNGFEVGLIYQQLTDGEVLIEARMVHSE
                     NRAILDKVGRYFNCSVEWMRVDGFDEWSYVTIRKQVSKKVRKKS*"
     gene            254805..255239
                     /locus_tag="BML_coassembly_scaffold_25_prodigal-single_376"
     CDS             254805..255239
                     /product="hypothetical protein"
                     /codon_start=1
                     /transl_table=11
                     /translation="MIEKIQDIIKHLREDDKLDNDELGYIFQALIWSKDDIRGADELL
                     IYLAGGFKGYEQLEKVIRLLKPDWLHGFEMFQQDGTVKYFAWMWPNISEPRGGLWEPD
                     WKLGQECYASHPEAIKGFATTLPAALMACLLEDYVETQRVNA*"
     gene            255242..256450
                     /locus_tag="BML_coassembly_scaffold_25_prodigal-single_377"
     CDS             255242..256450
                     /product="seryl-tRNA synthetase (EC:6.1.1.11)"
                     /codon_start=1
                     /transl_table=11
                     /translation="MFDIKDIRTRPDYYQGMMVKRGLSADVITNILELDKAFRNCITE
                     EDTFRAKSITTKADREIGRGLKVKTDEARQVFMKAMIEVPNVIHERVPEGKTEADNTL
                     NFESKEVEKKLGGPDHVQIAGKLLNFEKAAHVSGARFVYVMGGLAKLERALTNFMLDR
                     HALHGFTEVSPPLMVNIDAVFGTGQYPKFENDLFKVSTDDSEKIRYLVPTAEVPLTNL
                     VANEILNKSDLPLRFVAHTPCFRAEAGAAGKDTKGLIRMHQFNKVELVSIVENTMGLL
                     ELEWLTHYACNILQCLQLPYRVINLCAGDLGFSSLMTHDIEVWMPSQNKYREISSVSW
                     CGDFQAHRMTARYRPTPADKPVYLHTLNASGVAVGRLMAALIETGYDGTVIKLPEALW
                     PYYGAEFIIL*"
                     /db_xref="mmr:Mmar10_1906"
                     /db_xref="SYS_MARMM"
                     /db_xref="UniRef100_Q0AND9"
                     /db_xref="6.1.1.11"
     gene            256467..256766
                     /locus_tag="BML_coassembly_scaffold_25_prodigal-single_378"
     CDS             256467..256766
                     /product="DNA-binding protein n=1 Tax=Hyphomonas neptunium
                     (strain ATCC 15444) RepID=Q0C133_HYPNA"
                     /codon_start=1
                     /transl_table=11
                     /translation="MKNSTLRISSTRSPNAVDVMVGEMIRLLRQQENMTLAELASILG
                     ASHQQVQKYETGHNRVSAGKLYRIACVFGVSMNEFFPYNPAKMTQRDRMAVVYNR*"
                     /db_xref="UniRef100_Q0C133"
                     /db_xref="hne:HNE_1859"
                     /db_xref="Q0C133_HYPNA"
     gene            complement(256806..257012)
                     /locus_tag="BML_coassembly_scaffold_25_prodigal-single_379"
     CDS             complement(256806..257012)
                     /product="hypothetical protein"
                     /codon_start=1
                     /transl_table=11
                     /translation="MYKLKFYNTFFYQIIDKDTGKMVQGITQLTNGMWRLTDMMDKTW
                     GPKFDTPREALAHWETYGAKVKEA*"
     gene            complement(257029..257274)
                     /locus_tag="BML_coassembly_scaffold_25_prodigal-single_380"
     CDS             complement(257029..257274)
                     /product="hypothetical protein"
                     /codon_start=1
                     /transl_table=11
                     /translation="MKISEMIEQLEKLKADFGDLPVFTAPNADETYWLNPVDGLSVSP
                     VVLQKEGHYLGARTKLIDRYTYKGDPAGPANAIEINL*"
     gene            257357..257668
                     /locus_tag="BML_coassembly_scaffold_25_prodigal-single_381"
     CDS             257357..257668
                     /product="hypothetical protein n=1 Tax=Pseudomonas
                     fluorescens RepID=UPI0003809454"
                     /codon_start=1
                     /transl_table=11
                     /translation="MTDHYVYLIGVEDTGHVKFGYSKDPDARLKQLQTGSAQPLKLLG
                     MFGYCETKAKLMERKIHQSFSCYRMSGEWFEMDHTSAIQLFQWANIRYGDESETLLRI
                     R*"
                     /db_xref="UniRef100_UPI0003809454"
                     /db_xref="A0A010TD53_PSEFL"
                     /db_xref="acz:Acaty_c1822"
                     /db_xref="UPI0003809454"
     gene            complement(257671..260304)
                     /locus_tag="BML_coassembly_scaffold_25_prodigal-single_382"
     CDS             complement(257671..260304)
                     /product="hypothetical protein"
                     /codon_start=1
                     /transl_table=11
                     /translation="MGYNRIKRILNEAIVANPDDIDEWLETFIDHVTLEVGKRWIATK
                     ARKHLFNTEDLLRQVDGTSVYSYIGTIPPYIQSAFETDSPVFALDKQNQNLINFSTDL
                     LHIVDYFNSLQHAATVQPGQWGVNHPNVVKEKRMRERALAIINKLEQTAFKDIRAQSE
                     KWYQFVAANRDLSQKQEGVDIIKDWGTHYAVTYKNSQALELDGGDLANCLRYSYYENR
                     IQSGEAKVITIREKSRSGDPTRDKAVVAISLLSKASEEVAGRWEVNECKGYGNRVPAI
                     QYHKMITELLNDLDNLLHIVLRGVSNDLKAMGISAKVIEGKTVYGSFEDVAEVIYDQD
                     GIRIIASDSRAEIGIGRVGLSLGLRHGFIVSIDGDINHVGIDNTIKALNILKTPTVNN
                     SLEKRLKNEYGIVSEKKYYTDRMEAIFKNLLGPESLVYETNTLKVYEGGHSYVVIKGD
                     KKLSANYVQHQDLTNDNPGPKMLVPRENFYRLDELEPDEFIDFMNATKTGLIGCDFSH
                     YDDQFVDFLMRNRIWTDETKVGYMEDVCETFITENLTTYIGKVLPDGQTIFTYLNPMD
                     ADGPRRSLHAKFAFRDNNFEIWTGEFIDSYPTDYIQIMNKVGIEASEKIKDTLLSELD
                     IIYQDGTFIDLNQIEPVFTTSKANSFFYKDYGNGAYVYRTLDKKLYTYLYLRGNEIRV
                     INHGYKSHYPKPINQYPELTDHVAYVLGSNKKYFLGKDTLEELEAIIIPPDTYYFTID
                     DIIKDIKAERLSDLNHYLENHSTITIREMVARGTEVQQFQLLEAISLYSKTFRIMDEQ
                     RKPTGTMIVIMPNTTWVKLFHNVKNDAIQTEVLEMKKTVRDDIERYVKTLPNPFLVLG
                     GNVIPLLTRLVKKINDGEDKE*"
     gene            complement(260318..260776)
                     /locus_tag="BML_coassembly_scaffold_25_prodigal-single_383"
     CDS             complement(260318..260776)
                     /product="hypothetical protein"
                     /codon_start=1
                     /transl_table=11
                     /translation="MALKRLKQLLEYYGNRGSLYPYGSKLFTKNQIRYLFDRIDHYRY
                     PEKTMVSEIQHSMKKSVQEWFTLAMMKDNRNLSKEDLAKLQDGASMVRYGKLNFQARH
                     YYHLAEFIKDTSFPGTPKRIFFKYIIGDILDNAQSLDNFNLKSWNKYIPD*"
     gene            complement(260776..263292)
                     /locus_tag="BML_coassembly_scaffold_25_prodigal-single_384"
     CDS             complement(260776..263292)
                     /product="hypothetical protein"
                     /codon_start=1
                     /transl_table=11
                     /translation="MMFRRLSKLVLNEAIVANPDAIDAYLGQFIGELKFPAAQKWMAT
                     KARKHLFNTEALLRQVDKQSVYTYIKQVPSYVEAALNSDTPVFALDPSVENLAGLTND
                     LNHIVDYMNSLFYASELEPAQWGRGHKNVERETRLKERALAIIPKLEQTAFKDIKAQS
                     EKWFQFVATNRDLSQKQEGITIIKDWGPFYAVTYKNKEALELDGDDLANCLRYSFYED
                     RIASGRAKIVTIRERSKSGDATRDRAVVAISLQKEKGYWAPNECKGYGNKVPAVQYHR
                     MITQLLNELDIDNTSNDLRGMGITCSVVDGKSRYGSFEDVATVVYDKEGIKILKTDDR
                     IQAGVGRVGLDIRLNSKQLYKIEGNIDHIGIPSLCKILTIINIKPEYTLGSKLLNEYG
                     IVINGNSDLLDAIHPNDFIRIMNKTDMKAVYYQTMNSHGTVQHYMKKHMIWYNGASFG
                     YMKDTCEAFEANGITAYITKMDAHNQRVAFTQLPSTTQGTNGDIFIMDDAIENITIDH
                     LEDQTLIQGLISLLNHLKVGPTVRQGSKLLNEYGIAFTNKYQLVTEYKQPALSTEKLV
                     SYHVKNMSQVPRLSQSADAGKFIPTTACVITNKAGNFILMVLESMGSGIHTSSASNPG
                     LRTMSQFFGASARTEVSEHTSLFMRKYNITSVTSSVANDIGMHKLDLGYIVTPDDVIR
                     MVRKHGLEAVEASFRKSHHDYGFLAKSLYFTPEQNEKLAKVLYKDTIKTPLTSEITKT
                     LIEGREFFTERLKAYQAYRQFISEDTIRKRIQEKINKKIIEYMKSKKNTIFYISDMFE
                     LELQQVALKLNEKTYAELDASLKDEASQAGILNAMLKDDL*"
     gene            complement(263270..263764)
                     /locus_tag="BML_coassembly_scaffold_25_prodigal-single_385"
     CDS             complement(263270..263764)
                     /product="hypothetical protein"
                     /codon_start=1
                     /transl_table=11
                     /translation="MALNRFKKMLNEYGRQSFAGYGKSLFTYATAFKLFNAITYIAFS
                     EDNLANDRIEKTLKNWCIQALLRDNPTFTKEKLETIAFNHDGKYRENKKKIEQRHYFF
                     FAEHIVRTTEPDSPNRLFLKRTMKAVLKRAGTGNFNSEMWNKYIPVVEKSKTDIPNDV
                     PPSQ*"
     gene            complement(263784..266438)
                     /locus_tag="BML_coassembly_scaffold_25_prodigal-single_386"
     CDS             complement(263784..266438)
                     /product="hypothetical protein"
                     /codon_start=1
                     /transl_table=11
                     /translation="MSSKFSRLRRLFLNEAIVANPDAIDAFLEPYIDSIKFTQGKKWI
                     ATKARKHLFNTEALLQQVNKNSIGAWLKNIPPYVHDALNVDAPVYVLNAEMVPHEFTS
                     ELGHIVDYLNSIFYASELQPAQWGRGHKNVDREVKLKERALAIIPKLEQTAFKDIKAQ
                     SDKWFQFVATNRDLSQKQEGVDIIKDWGQFYAVSYKNKEALELDGDDLANCLRYSYYE
                     NSISSGQAKVISIREKSKSGDATRDRAVVAMSFKKNGTKWEINECKGYGNKVPAIQYH
                     QMIANLLNELGIIGMSDDITSMGLTSTVTDGVTKYGTFEDIATLVYDKDGIKILKTNT
                     RVEVGVGKVGLSLRLSKNGNIYEIIGNLDHVGAPNLIKVLNILNLSVSSHLGTDLRYD
                     HDITRNTEGKFVKLDDPAHHIYSGRGIRAYSFDEMVVVYLPDTEQKKLIFEIKNVDSK
                     SIIISSTYDIKAVPVDALIELCNEAKLFLNFPEEVRYSSEFQDYLIENRICSTEDKTG
                     YMDDLLVKIEDDYLVSYSGLIDFVENKHLVLSMLSKVSDPSHYMRTIVTNDHIVDIAI
                     SNFNITNGLVNLYNQLGYPPIESARHKLIHFWGIVYDAATKTYGTLKQAHRPIVKTKN
                     LHLFDMGDGTYISAPASNYRQNIVLSTANNNLSLFINSPTSRNALIFTPEICFLLRTI
                     LNRHKKLKLAPELQRILKVIKIGRTALLTPQDVIGYIKTHGRQKFHEAVWGIPYADGF
                     KNFTYGTVEQQLELLAALYDINDPLPFKIETTSRMVGGVEFSTSKFSAYSLFVTIFFQ
                     SSNSRIDSRARAYVDDMNKKFIKHISTLSNTFIETNGLLSIRKIYDAVEKNNMEVDKA
                     LQKVMNSDTIGEDDLYAGYLFMLSDKIK*"
     gene            complement(266471..267766)
                     /locus_tag="BML_coassembly_scaffold_25_prodigal-single_387"
     CDS             complement(266471..267766)
                     /product="hypothetical protein"
                     /codon_start=1
                     /transl_table=11
                     /translation="MTINIANPGEAAGALRDALLANIEPIPLLVDSTGPWKTGFKAFA
                     VSPGTLSFFPEDVRVTGGGCWIQDIDIEEDTETGITFLDFPNLVGVIQSIDINYFADL
                     LNLGFPELLAVGNDFEMYSLGSCVEVGIPNLRAVGSYFEFSYMNALETISAPALEYAE
                     YVYISDNMSLTSISFPALETVFTIYMNSNELLSEINIPALREIRNRLGFENLAALTSL
                     TFTALEVLGEINMNWNMGSLTTFSYGNNLRSVTDDQYFNGCALDQESVDHILITLAGL
                     DGTGETTTFSNKEVYLGNANAAPSGAGYAAIQTLIERNTNFEYNIPDIIEFSMTAGVD
                     GDRIGYIRTVTGSVTASEINPWLLSVTQDDVSFEIVIQELNVPSALVMSTVLFINDVE
                     YPGEWSAAEGLSVYNLTDPEAQPGFVNGNTYTIELRRFD*"
     gene            complement(267763..269436)
                     /locus_tag="BML_coassembly_scaffold_25_prodigal-single_388"
     CDS             complement(267763..269436)
                     /product="Uncharacterized protein n=1 Tax=Cronobacter
                     phage vB_CsaM_GAP32 RepID=K4F6U0_9CAUD"
                     /codon_start=1
                     /transl_table=11
                     /translation="MANSDDDLNIKLDLTSTGGGYSYKPSEPFELYKEGDKKNKDSVF
                     MSGIISELFDIAGVVCYVYLYEGVFDQTRDDISAESIFKDLMNFDENEADIMAVQDSI
                     LGENRDRKYSDNAVRLKGIYAVSENELDFARFGTMLSNDIIQMEFHKEVMETQLGRRL
                     IPGDVIELAHLRETGIDGRTSNRFYKVDNLTRVPGSYDAMYTYHVMAATLTPVKDAQE
                     FIDIMERKDQYGKTLSEQAGSRDRQMQTTAQVQFAANEHAYTTWWDGTALHVNEEGKV
                     VPQPWADDLKPPNGQQALKTSAFPENPEEGDYVVRIDFFPNKLYRFENNSWVLKEVDS
                     KREWQPYNWLPVLREHMSDRSYVDDIRPWELKSVHDIRTPRQNQSRPSPKGDERYIHA
                     VLQDWDRLIPVDHIPALEGDIVSRIADLVPTNTPLSISHHLNAGAGQYLLFTLRYVIT
                     RGDDQQTGEIHIVDSGSELEFSISVINTGNVGIEFDVRYNDDIRELVYTLTPGPNATM
                     TYIVDGRFNGNIEEVIISPPPDEIPENALMLGGQVLTLDDEELVLGDTP*"
                     /db_xref="UniRef100_K4F6U0"
                     /db_xref="A0A0F9QHT7_9ZZZZ"
                     /db_xref="K4F6U0_9CAUD"
     gene            269495..270664
                     /locus_tag="BML_coassembly_scaffold_25_prodigal-single_389"
     CDS             269495..270664
                     /product="Transposase, IS605 OrfB family, central region n
                     =1 Tax=Halobacteroides halobius (strain ATCC 35273 / DSM
                     5150 / MD-1) RepID=L0KAR5_HALHC"
                     /codon_start=1
                     /transl_table=11
                     /translation="MNELLFLSRVIKLKTNSTQAQKLACIEGNVLACSNSVQYWIEQR
                     YMNKKSFPDRKELVQFVKQWSHEKDYRLASTLSETFRAIAKQKWTSYTRFFKKLSGKP
                     KYKKSGRAISIPLDNQNCRLVNNKIKIPKVGLLGYYGGTFPNGRLYNTTVYRNGQDWY
                     ASLTFSIDQPEYISPVKKCVGIDVGLRKHACYFDGQKIYHIHNNFDITKFDTKLAHYQ
                     RKAAKQKKGSNGLKRTREKIRKVYQKRKNVTTDFLHKFTTMVVKRHQRVSVETLDIAS
                     MFENRWISKRLGEAALGKIHQMLEYKCRLYSRELYKCNQWYASSQICSQCGHKNTQMK
                     SGLKELVCSNCELVIDRDDNAAKNIYFQGNNCPIIEPSINTNSKCSSLLLYESET*"
                     /db_xref="UniRef100_L0KAR5"
                     /db_xref="hhl:Halha_1698"
                     /db_xref="L0KAR5_HALHC"
     gene            270736..271419
                     /locus_tag="BML_coassembly_scaffold_25_prodigal-single_390"
     CDS             270736..271419
                     /product="Neck protein n=1 Tax=Cronobacter phage
                     vB_CsaM_GAP32 RepID=K4F9J9_9CAUD"
                     /codon_start=1
                     /transl_table=11
                     /translation="MVEIGEQDYMVAFDEALRLYRARSRNSIDEGWLFLDMEPGVNEY
                     YLPKDIDSVKEIRRQRVGYIGSGTGFEPFSASVVNHMLTQPGQGQNMPGLLNYELLTG
                     YHELLGRMFGEHILYEFNEGSSRLYLWRTIKTKERAGLHVSRLKSISVLLKDGQAYRW
                     LQNYTEQCVRCILGEKYRKFAILPGPQSGTNLKGGDLIGEATAKKEALETELLEYGDN
                     GYGPDLFYG*"
                     /db_xref="UniRef100_K4F9J9"
                     /db_xref="K4F9J9_9CAUD"
     gene            complement(271416..271973)
                     /locus_tag="BML_coassembly_scaffold_25_prodigal-single_391"
     CDS             complement(271416..271973)
                     /product="Peptide deformylase {ECO:0000256|HAMAP-Rule
                     :MF_00163, ECO:0000256|RuleBase:RU003335}; Short=PDF
                     {ECO:0000256|HAMAP-Rule:MF_00163};; EC=3.5.1.88
                     {ECO:0000256|HAMAP-Rule:MF_00163,
                     ECO:0000256|SAAS:SAAS00013131};; Polypeptide deformylase
                     {ECO:0000256|HAMAP-Rule:MF_00163};  TaxID=77133
                     species="Bacteria; environmental samples.;"
                     source="uncultured bacterium.;""
                     /codon_start=1
                     /transl_table=11
                     /translation="MTTVTQKANPVLSPDLQNYIEFVKLLKPHKPIEKKIIKYFEGHS
                     FDIRKASEFSPLRAPSYEVPKSWFGTEILSFLEESMEQVMENAGGVGLAAIQIGIPLN
                     MFIAKIDGKTQAFYNPIVHNMTDPYDAVEGCLSLDNQYPVIRYKQVFMSYSDKMGESE
                     ASVFTNLVAEIIQHEIDHLTGILID*"
                     /db_xref="K1Z4X6_9BACT"
                     /db_xref="lgq:P906_09405"
                     /db_xref="UniRef100_K1Z4X6"
                     /db_xref="3.5.1.88"
     gene            272022..272855
                     /locus_tag="BML_coassembly_scaffold_25_prodigal-single_392"
     CDS             272022..272855
                     /product="hypothetical protein"
                     /codon_start=1
                     /transl_table=11
                     /translation="MRLQSLFNKIKLMEMPVRDFKRIGDFGKEAHLEPTSSFKAKTDI
                     KLLRHEKMERMLRKGLDWAPQTIDIFIVNNRIEIKQEIFFQRHQNLSSNYRKTVEEFF
                     NIKLQPGHITIIILSNGGVVRYKKEAGPMTPWMAVHRFWQSVYDYGNECSLRNEIQKL
                     SGSTSQLLPKNYSYDYYDTLKILPFTPAFTFRSARENNISQADDIFFEALTQFCFKGE
                     VIMNDADIVFNALSDYVDNTDPKQWKLNYTQWASFIKNYIPILAYKTMDELDGGVLFI
                     T*"
     gene            273293..273379
                     /locus_tag="BML_coassembly_scaffold_25_prodigal-single_trn
                     a_6"
     tRNA            273293..273379
                     /product="Lys"
     gene            273410..273589
                     /locus_tag="BML_coassembly_scaffold_25_prodigal-single_393"
     CDS             273410..273589
                     /product="hypothetical protein"
                     /codon_start=1
                     /transl_table=11
                     /translation="MKPLKNLCWPPSKKWCLDKILERAPEILYVDGPSSGQREILSIT
                     CDGVLMWKKKEETDV*"
     gene            273582..273794
                     /locus_tag="BML_coassembly_scaffold_25_prodigal-single_394"
     CDS             273582..273794
                     /product="hypothetical protein"
                     /codon_start=1
                     /transl_table=11
                     /translation="MSSRRKIVVDDVEYTWQVGSSCVVIRGPNKYKKIISKPEATGFY
                     SADRDFEKKNARITPGMIAEYIKMNP*"
     gene            273804..273983
                     /locus_tag="BML_coassembly_scaffold_25_prodigal-single_395"
     CDS             273804..273983
                     /product="hypothetical protein"
                     /codon_start=1
                     /transl_table=11
                     /translation="MSTYAKNIAERFKGDPVGLLLHLDREYMELSMEKQANEYQNFRN
                     IIRAWVTHWGETMED*"
     gene            273995..274071
                     /locus_tag="BML_coassembly_scaffold_25_prodigal-single_trn
                     a_7"
     tRNA            273995..274071
                     /product="Lys"
     gene            274450..274722
                     /locus_tag="BML_coassembly_scaffold_25_prodigal-single_396"
     CDS             274450..274722
                     /product="hypothetical protein"
                     /codon_start=1
                     /transl_table=11
                     /translation="MHKLTPPDQLSFATALEQLSDVVEAFSVIGFETDPETKVPELYI
                     DNHAEHYLTQSAEMLREVITQGRQIMNNVRDAVEAKEMIQEGVTVS*"
     gene            274731..275120
                     /locus_tag="BML_coassembly_scaffold_25_prodigal-single_397"
     CDS             274731..275120
                     /product="hypothetical protein"
                     /codon_start=1
                     /transl_table=11
                     /translation="MTAKNYYFDLVTLYPNIGRYVDRLNADKQIDLDATDTPYVLGFN
                     PIESVGGVFVSVNISRNNKMTLFNMQAGRFTKPRTPIKTDDGWTRPAQEAQLVIEPDS
                     KKGSGKERRRIASETLDFQTMAKRLIE*"
     gene            275117..275881
                     /locus_tag="BML_coassembly_scaffold_25_prodigal-single_398"
     CDS             275117..275881
                     /product="hypothetical protein"
                     /codon_start=1
                     /transl_table=11
                     /translation="MTRDGWLNNGATYLMGIAPLYDFELARTALETYLTAEAGGWVED
                     GGEPENGHGEPLSEETFVEAADAIFAAQVGETVTVSVSVPVLVNLTVTGRYASEVNAE
                     TIRTDLQTVIEDRIQTLNGKGLSIADIDFDATTEEFIRTTGELNAAARVAVQTHITTE
                     PELTDPVAKAVVHLRNTFSLNNTWMAYRHYLNAGDAPSIIFVKKYTNTSYTTVDETFV
                     DGSDIVTYEGYIVYVNRNTLYVQTVIINPTQTRTPT*"
     gene            275897..276385
                     /locus_tag="BML_coassembly_scaffold_25_prodigal-single_399"
     CDS             275897..276385
                     /product="hypothetical protein"
                     /codon_start=1
                     /transl_table=11
                     /translation="MMTTALYINYTKNNDAPHFVVVSPYAFKNFSAGGDLFGFDISSA
                     VKDAIKADKKEKYDPMTGPSFAWTLKNSMNAMTQHTSVSNYWRKAYNTRNETFTAYVD
                     HLLVNAKNSVDVLDTTVSINISQLIKDMKVDFRPKIGFEPGNWKTFKHNFVTIQKEWT
                     PF*"
     gene            276370..276669
                     /locus_tag="BML_coassembly_scaffold_25_prodigal-single_400"
     CDS             276370..276669
                     /product="hypothetical protein"
                     /codon_start=1
                     /transl_table=11
                     /translation="VDSILEPELLVEGKYRTLSLLDKQQTLDLLEILNNKWSIASGLI
                     DGSPARQIMTWIDMCYERIDFLEYMEEVMPAPVEDPLMAKKIDKRHRTRFGKIEE*"
     gene            276719..283861
                     /locus_tag="BML_coassembly_scaffold_25_prodigal-single_401"
     CDS             276719..283861
                     /product="Uncharacterized protein {ECO:0000313|EMBL
                     :KKN58210.1}; Flags: Fragment;;  TaxID=412755
                     species="unclassified sequences; metagenomes; ecological
                     metagenomes.;" source="marine sediment metagenome.;""
                     /codon_start=1
                     /transl_table=11
                     /translation="MAEKRFYDLLPNSIKNDKRKKASSMGPDLLYQPANMEVIEGFIG
                     DVSDISEERLKREPEILPRGRTDNLLSTAVAITNGSEITNGAFFSDIIGYLAANGADT
                     SNISRLFECDYYSFNPPIDVDAWLNFSKYIWTGTGTTTDIADYMVKDQIGQKTVFHRL
                     TSNGTFVEVPVFHSDLVKAEFPNGTVVGELREDSRSDSRAVYVWTTASEWSAIIFKTV
                     SELPVNTIDIPDNTYFYVASVKYQTRTLRRWSEPAGRWIAYHPVVSETAPLVFEDGVV
                     WEDATSGISRSLKIRSEGLWIPLDYHTTDDLDDIDIDDLLTGTDYVYHLVALEATDAW
                     SQANKWRHVLDLSETDKALYKNNASARPIISFWAGLELFDNVKSRRNQPPSFEVYLPH
                     TNNVLTKVSSFSENYSGNYIYTYQRGIGLDDPILGFPLQNTDTGELVFRLDLEHSPIL
                     FGGSALKGYRFFKDIETDKLHTVWTKSLVPLETVPGQEPLNWTNNPDHALETSLSRKE
                     LVQHYKGIIQANSTGAGLGFNHYRWSFRDPVNGAGIIDTEAPLQKMGAILTDPRLDIV
                     TALQRMSREYSRFMKRFTNRLTQLWGQQEIINGDDEDETVDLIINQIVMQGDPSKPFN
                     SGVMGTFVREPFETDEAIPIPTSIARFGGGPLYEPRIVSYPEGSYILGHDGSLVPSFE
                     DFRDDILIALETRFYNQVPAHRRNNTNESARSPLFDQVFSIDDYCKAWTPATNYQTVL
                     RATDDYASMTEDGFYFDTVEANFKERVLGVWSTISTSPGLIFYSEFDEEYYVITENNY
                     FTIDIFNDVTSDYNRDEYYLAALPFFERWVLRNEVDPKVITVDEDDRFTWNYSTSGQL
                     ANWKAIYKHIYKTDRPHQAPWECLGFSVKPLLWDALYTEDAPGVWYSTNPMWADLKTG
                     ALWDLEGEFIHYDRLLPSSAPIPVDTTGELLDPVTLGIMDLDSVQTHIQNWEYGDMSP
                     EEFKFFSSYEGRFVHAIVSFLLKPARFFELLWTDYIITLGDDGVRGGALRVNNETLTR
                     KIVSDPNNTDAGLKSCLIDYLKLLGSSPDVLDDLINSSKMTLAWKTQGFVSTSTMQLK
                     TSSGLNIPFEDIFVKTHRSLPLDTVTMSGVHIQKRGAQYKVYGYDTLSPYFVVDQSNK
                     PIIGGKIVKEEKFTAQSGQTEFTLTTFKVKHTDLGLSAILINGFKIPSSQYVWKSDAV
                     VEILRPVLIGGENITVAVQTVISNATTRARKFEINGLLYFYYPESNNTKKFYVYGHPF
                     DTEQEIVEFLYEYGRELSYYGWTFTSDWIEVAKKFINWTRTADEGDIFVGVPNDGRVE
                     LELPFGQVDDLTRNSIEISVTNFAGLPADDMTIDRNGSQIIFKSSDSIYFVRTHVVEI
                     QHVVFLSSRTKFNDVIYDTFTGIRQNRLSVRANRTSEWNGRVDVDGYLLGQNGLIENF
                     ETHASQSENLYNTVNPIDNKAKRDLAWGAYGWRYSDYMDAANISPISSFDYHKRMIRE
                     KGTFRAMEAFSRSKISGNPLRIRECWAWKLADFGKNSNTRNPSWTIYRNDIRAGRQIV
                     DFGQTGVGIQVPEHTDYNNPIWVIRPDREVYLKDPEIPDYTLELLSVGNDYSFFEWNP
                     RAGKHEPLALSQIDIRTPFDPASYTNGGLNVLVDHAWGPSQLGTIWLKDDNVRYINYE
                     DDEFTLEEKAERWGRFISYDVNSFSSSEEDGDLLVNIGPHDFEDEQTCIAITSDGLRY
                     RAFIIEALDNEILLTILDDSGEKIFQNTNGPNFSDVIRIEYGDIEVYEWVESRFPPVS
                     APLTDRETLLNPGENQYSRFIDPDTGVIKYYFWVRNRQQVVPGKTLSVTQIENRLRDP
                     TGNILPWFGILDRKALVFNSTVLTNTTDYQAVLRQFREDEQPHDQWVIVVDKEDIYPC
                     SELVFEKLVSSLAGVDTFGRTIPFPSLNGIVRYGVNDGQTVFQNVDRARTVFLSSVER
                     IMKGIDRTDQSGFLSAFPASLKNITWQEMDYDKLGYVPSQKVVTESQKEALIDNFEND
                     VVRVNRSFMVEGSYRYASYQYIDDVWIKVQSEKTSARLLPAVFNNFHAHARNLFEYLT
                     AEQGNSIIMDLIHEMVIQNNDCDWCIKTSLVDLINPSYASQPKFISPDNTDIIYNAWL
                     DTKPYRVKARRLVSELILAVDDLPYDLITAEVVDSNVLKIQQNVDRLSCNLYDDFAYD
                     VHPYDTEAYDWPSWARDRLATNDWETIMDTVTTAGVKLYNGPFSTSVYRHQLYFVNSL
                     GQLVDPATHTIQFIGGRIRVQFAINPTPGTRFIIRRATGIASASLVEDGDFEHTPAVQ
                     RGSTTGYHNNRVATEPASGFGCVDLTALDGGTSEERIRIEMVDVLVIDVTTTPRTIHG
                     YDYEPYGTDLYDAPPV*"
                     /db_xref="A0A0F9RNS7_9ZZZZ"
     gene            283877..284989
                     /locus_tag="BML_coassembly_scaffold_25_prodigal-single_402"
     CDS             283877..284989
                     /product="hypothetical protein"
                     /codon_start=1
                     /transl_table=11
                     /translation="MVDTTFTQVISASASPDLNDGTDTFITHKRIILNNNLVSRKKFG
                     VDNSSVDYDFVTISDSSALIPDYVFDDLDAYVTSDDYGDEAETEVFVTTPPSSTHNGY
                     IRVYDAPMTLKTRYGLQVFPGEIYEVRARYQPSTANIGGEMYVTLGVEAFNSSGVFLG
                     THGIETVYEYETASSVWQDLVLEVTSAAILAAYPSTAYVRAYGDFNQNDDEDYGRGRV
                     EAFKIVKTTSARGSLPSIVKRDMDVVYRNAIRQDVIDVWARTIRPLSKKFTITSNHNG
                     NYYIDNGYIIFEEPEYNDVTIEYTQDVIDRAQEARFELDGIDIVSYRVDDLADIIGFK
                     RVGLKVIVNEDDAIYTWDGEEWVVQSVECPLVVMQV*"
     gene            284941..285663
                     /locus_tag="BML_coassembly_scaffold_25_prodigal-single_403"
     CDS             284941..285663
                     /product="hypothetical protein"
                     /codon_start=1
                     /transl_table=11
                     /translation="MGGAVGRVSFGGDASLNNQPSGARVDTPSIATGATFDFVAWLPS
                     NNTLGRIGFWVLVNGDAGAWTEWDNISLKEVPENAYRYYLETDGVDDWMNVLPVLNLG
                     ETWTHVGGWLRTGGSRIFALSTSAFSPVFLGDNNAQVYSEANLGASINTGSTSVAHVL
                     TVERVSESVLTGRYNGISGTPVDPHAASSSTALALFSAVTNTFVSGLAGRFYGGLFTN
                     SLLDEVQDTVVYERIKKLTGVV*"
     gene            285663..285995
                     /locus_tag="BML_coassembly_scaffold_25_prodigal-single_404"
     CDS             285663..285995
                     /product="hypothetical protein"
                     /codon_start=1
                     /transl_table=11
                     /translation="MSNTVSLIAITPLPMKDIAETMGLMLGHSGQEFAIPLTTGTEET
                     HRALHAWVSPEYSKIWTGEAYPDGADPEAVDWVRSQLIISLRDGGVPIEHFDEVLAAN
                     SLIRIEGE*"
     gene            285997..286404
                     /locus_tag="BML_coassembly_scaffold_25_prodigal-single_405"
     CDS             285997..286404
                     /product="Uncharacterized protein n=1 Tax=Hyphomicrobium
                     sp. (strain MC1) RepID=F8JI48_HYPSM"
                     /codon_start=1
                     /transl_table=11
                     /translation="MDISTELQNQIVSSFETVMANSSSFKIFTGSKPANTTIANTGTL
                     LVSLALPNDWIADPVEGEVEKNDNWETSVMLASGTAGYFRFYDSSNVCHWQGSISDEA
                     GSGDMKLSNILFEVDGIFVMNQFSISFGGFEVV*"
                     /db_xref="UniRef100_F8JI48"
                     /db_xref="hmc:HYPMC_1228"
                     /db_xref="F8JI48_HYPSM"
     gene            286467..286688
                     /locus_tag="BML_coassembly_scaffold_25_prodigal-single_406"
     CDS             286467..286688
                     /product="hypothetical protein"
                     /codon_start=1
                     /transl_table=11
                     /translation="MKWIFLYLLVILIVAAIFFAGVFTERIRPNQCLKWIHGMKVEEG
                     LKVRCQYIDNVDSIYLFRCDDQLVMVQDV*"
     gene            286685..286975
                     /locus_tag="BML_coassembly_scaffold_25_prodigal-single_407"
     CDS             286685..286975
                     /product="hypothetical protein"
                     /codon_start=1
                     /transl_table=11
                     /translation="MIIFLYVVLSAIILWSLYAIFMHIRGIRNDREVYKESTLNKVEM
                     LQMIHAKTNKEFPKHKMPMYPDPKIERQRIDRGLFFCIITLIVSYLLIGLYV*"
     gene            286988..287239
                     /locus_tag="BML_coassembly_scaffold_25_prodigal-single_408"
     CDS             286988..287239
                     /product="hypothetical protein"
                     /codon_start=1
                     /transl_table=11
                     /translation="MSNWKPKTEFTSHGYPYCPHCGHDIWNLLKDSEWLVNTPSDDTV
                     HCQNCETELHVEARIEVYWDSKVIVRTEPEPAPETPPEE*"
     gene            287248..287481
                     /locus_tag="BML_coassembly_scaffold_25_prodigal-single_409"
     CDS             287248..287481
                     /product="hypothetical protein"
                     /codon_start=1
                     /transl_table=11
                     /translation="MRIKIGDEWYSSLDGPICVEFTEAELDFVKTIDPEEYPERKFGV
                     FPMTWTDPIARKVFMEAQSFKMQATVVLNKPIK*"
     gene            287491..287566
                     /locus_tag="BML_coassembly_scaffold_25_prodigal-single_trn
                     a_8"
     tRNA            287491..287566
                     /product="Met"
     gene            287624..288082
                     /locus_tag="BML_coassembly_scaffold_25_prodigal-single_410"
     CDS             287624..288082
                     /product="Uncharacterized protein n=1 Tax=Agrobacterium
                     phage 7-7-1 RepID=J7F8Z2_9CAUD"
                     /codon_start=1
                     /transl_table=11
                     /translation="MRVRVGDTWYSEDQPLMVVLSFQDKKTIGHAAVAGVSNIVSGLA
                     TKLIKDGEAWVDWMERPVNNSENLHESYTPDITPEPKTAIIETGENEVGMKIKIGNTW
                     FDEEVDGPFMLVLDSSDKKNIANMAPEATKYAIFKDGLMTEDEMREWMNE*"
                     /db_xref="UniRef100_J7F8Z2"
                     /db_xref="A0A0F9F744_9ZZZZ"
                     /db_xref="J7F8Z2_9CAUD"
     gene            288075..288389
                     /locus_tag="BML_coassembly_scaffold_25_prodigal-single_411"
     CDS             288075..288389
                     /product="hypothetical protein"
                     /codon_start=1
                     /transl_table=11
                     /translation="MSNKTRIVTAYYTLSNPPSYYFNDLKTLPFWKRVKACWYFLTTP
                     AHKVRQHRLDNDISAHLSDQITKEIDQQILEEISEQFKQMEKLNKQFDLLNKTSDPFN
                     KI*"
     gene            288564..288893
                     /locus_tag="BML_coassembly_scaffold_25_prodigal-single_412"
     CDS             288564..288893
                     /product="Uncharacterized protein {ECO:0000313|EMBL
                     :EYR81912.1};  TaxID=1410620 species="Bacteria;
                     Proteobacteria; Alphaproteobacteria; Rhizobiales;
                     Rhizobiaceae; Shinella.;" source="Shinella sp. DD12.;""
                     /codon_start=1
                     /transl_table=11
                     /translation="MNDPEAAYLNALTQCSERYWNMCRVGQDDELLKFVQEFRTALSL
                     CEAHMMAGPNYNDLPPRPSLNKLNRWLGYIQGVLIERGRTTVQIERDWTRPLFKPLDY
                     PEQFDQD*"
                     /db_xref="A0A021XBI0_9RHIZ"
     gene            288916..289443
                     /locus_tag="BML_coassembly_scaffold_25_prodigal-single_413"
     CDS             288916..289443
                     /product="hypothetical protein"
                     /codon_start=1
                     /transl_table=11
                     /translation="MKIVDIYEAIRVEGAFTDSALENAFDYVKSNIADYNKTFDMGKY
                     SVFQKTNDPSEYIIFDQAEPIAFYRVEASNGLNILTGAGVKKEYRNRKVTFEFLHFAK
                     EHLKKWPICMGEQLSDISIMIAQVDKTFEKKWVNYVTKEEALFNPETIDDYIYNGPQS
                     KMTRDEARPWLIMFQ*"
     gene            289422..290021
                     /locus_tag="BML_coassembly_scaffold_25_prodigal-single_414"
     CDS             289422..290021
                     /product="hypothetical protein"
                     /codon_start=1
                     /transl_table=11
                     /translation="LVDHVPMIVSIDSFRLHYDPVLANKFVIYMDNEVVADFKTSPMS
                     SEFHINPLLLQEINVSPSWRHHRLIEKFLWYCLLNLKYHPIFIPLSLSHYFNYPIFKD
                     KADRFHFFYTNPVTGETTPVTENMNASETEWFLSIDAFTRLEGFTMPIVQNDVDFEGG
                     DPDLLKMIRMLPGHGSACVQYSNYFPDEPLDYPEKFDQD*"
     gene            290043..290285
                     /locus_tag="BML_coassembly_scaffold_25_prodigal-single_415"
     CDS             290043..290285
                     /product="hypothetical protein n=1 Tax=Oscillatoria sp.
                     PCC 10802 RepID=UPI000379B64F"
                     /codon_start=1
                     /transl_table=11
                     /translation="MAATRSDISGWFDRGVAEGYKIMIVWCDTFDYEDYPVYYESRET
                     AISAKKTPDSMQRLMESYDLTADKETQLNATRTHCI*"
                     /db_xref="UniRef100_UPI000379B64F"
                     /db_xref="87937253"
                     /db_xref="UPI000379B64F"
     gene            290298..290621
                     /locus_tag="BML_coassembly_scaffold_25_prodigal-single_416"
     CDS             290298..290621
                     /product="hypothetical protein"
                     /codon_start=1
                     /transl_table=11
                     /translation="MKKLLILTPPDGDSDGGQVGNSDFFWVDNLDNAELQFNEPIFHM
                     PDETEHEEPELYDPENEDDEEEEEETGPDALEVFWNKIISLIEQHGYVVTHIPTDDVI
                     IRDLD*"
     gene            290631..290927
                     /locus_tag="BML_coassembly_scaffold_25_prodigal-single_417"
     CDS             290631..290927
                     /product="hypothetical protein"
                     /codon_start=1
                     /transl_table=11
                     /translation="MTKAEYKAPITLKQFVKDMPIETVIQIFTDYEEFNQTGVTTSSS
                     ELRLKTREYLDLVAIRKDVAIHAGWMRHLGEEIMIRLVNHYRNLAEQKTEHVTG*"
     gene            290914..291330
                     /locus_tag="BML_coassembly_scaffold_25_prodigal-single_418"
     CDS             290914..291330
                     /product="hypothetical protein"
                     /codon_start=1
                     /transl_table=11
                     /translation="MSQDKNASQIFEDALTDRIKTMMGDMIPEEVVREKITKIFDEAF
                     FTREQGHNAGPRRPTALTQMIIDRIIQEQTKAVIEPYLALISPMIQEMINERIQTGFL
                     KSIIEDIDNRIKGSVYSPINELKTQLRNLGIGINIY*"
     gene            291343..291546
                     /locus_tag="BML_coassembly_scaffold_25_prodigal-single_419"
     CDS             291343..291546
                     /product="hypothetical protein"
                     /codon_start=1
                     /transl_table=11
                     /translation="MSEYTCYSPDDPDRNDTEIERLTRYYLKMSGPAPEVTWNQEVFQ
                     TLQYLLLTREMVRLGHDFAKDGG*"
     gene            291549..291824
                     /locus_tag="BML_coassembly_scaffold_25_prodigal-single_420"
     CDS             291549..291824
                     /product="Uncharacterized protein n=1 Tax=Acinetobacter
                     baumannii NIPH 60 RepID=N8XX83_ACIBA"
                     /codon_start=1
                     /transl_table=11
                     /translation="MRMGHIVGILIGIVLMSACSFSQVGNKKEQSARVLAAQGIVVHS
                     LDYQFIGWGCSEDDVFNFKFKGLTKDGAQVKGHVCSSWFKGATVRYN*"
                     /db_xref="UniRef100_N8XX83"
                     /db_xref="A0A061ZY42_ACIBA"
                     /db_xref="N8XX83_ACIBA"
     gene            291836..292360
                     /locus_tag="BML_coassembly_scaffold_25_prodigal-single_421"
     CDS             291836..292360
                     /product="hypothetical protein"
                     /codon_start=1
                     /transl_table=11
                     /translation="MPLANEIHLGYVGIDRVMQKLGEMRMEIPSDPQAFLHDFGDITF
                     PETVQEGLDKALISVIEELPGWEYKEKTTGHFPHHKFTTPWGERETSGFNLYIRYDPV
                     ETDRTVEDMTLSIGLSSRYFPCILDAEDEHGTIGPSFSIAKAMEKMLLCKKEITKVLP
                     FFWDAEFIVREIWY*"
     gene            292379..292717
                     /locus_tag="BML_coassembly_scaffold_25_prodigal-single_422"
     CDS             292379..292717
                     /product="hypothetical protein"
                     /codon_start=1
                     /transl_table=11
                     /translation="MSIYINPLDMTKEDWLANNAKPTVYFPSLKKEARFSIFKKLKED
                     GYEIVCLVDNVAFTAAAVIDSVSFLNQTCYDSDPRPRTYFTVKSDVLATVLSPEEYAL
                     LVRQSKQSHH*"
     gene            292725..292949
                     /locus_tag="BML_coassembly_scaffold_25_prodigal-single_423"
     CDS             292725..292949
                     /product="Uncharacterized protein n=1 Tax=Afipia felis
                     ATCC 53690 RepID=K8NFP1_AFIFE"
                     /codon_start=1
                     /transl_table=11
                     /translation="MIRAMHPIPIEAAKKIAEDFGYDQIIVIGRRVGEAPDPCGEHVT
                     TYGIDKANCEAAALTGNFLKYKVMGWPKED*"
                     /db_xref="UniRef100_K8NFP1"
                     /db_xref="K8NFP1_AFIFE"
     gene            292951..293172
                     /locus_tag="BML_coassembly_scaffold_25_prodigal-single_424"
     CDS             292951..293172
                     /product="hypothetical protein"
                     /codon_start=1
                     /transl_table=11
                     /translation="MLNIILSNVTSFTIFVLGIMGLYIMFVMINTRFGFEVGLAIVTI
                     AAFIIGLISTVISLITSGLRRGDPDVSQF*"
     gene            293169..293456
                     /locus_tag="BML_coassembly_scaffold_25_prodigal-single_425"
     CDS             293169..293456
                     /product="Uncharacterized protein n=1 Tax=Afipia broomeae
                     ATCC 49717 RepID=K8PJQ9_9BRAD"
                     /codon_start=1
                     /transl_table=11
                     /translation="LRYVYNKRSGDAPKGAVYIGRGSKWGNPFKIGPDGSRKLVIEKH
                     AQWLKTREDLLGAIGELTGKPLICYCAPDACHGDLLAQLANDPDFLENFLK*"
                     /db_xref="UniRef100_K8PJQ9"
                     /db_xref="K8PJQ9_9BRAD"
                     /db_xref="bbt:BBta_7412"
     gene            293516..294088
                     /locus_tag="BML_coassembly_scaffold_25_prodigal-single_426"
     CDS             293516..294088
                     /product="Uncharacterized protein n=1 Tax=Escherichia
                     phage PBECO 4 RepID=L7TJR8_9VIRU"
                     /codon_start=1
                     /transl_table=11
                     /translation="MIENYGISVEGFVKIVSRGDEGDEIVHLDKRNAIHKEHMSIAIT
                     RALAGEDGGHVYSMYFGTGGATIDQVGEITYSDPNVTGAADLNVPVYYEVVDPDRGAP
                     AGNTMGSRHVNGTLVSDVEIRCVLEKNEPFGQPAFDNISTDSNGNFVFDEISLKTDDG
                     LLLTHIVFNPIEKTSNRVYEVVYVLRVTLV*"
                     /db_xref="UniRef100_L7TJR8"
                     /db_xref="A0A0F9HY94_9ZZZZ"
                     /db_xref="L7TJR8_9VIRU"
     gene            294097..294741
                     /locus_tag="BML_coassembly_scaffold_25_prodigal-single_427"
     CDS             294097..294741
                     /product="hypothetical protein"
                     /codon_start=1
                     /transl_table=11
                     /translation="MATNITNSEGDVVVTVADGNNDVSTPLNLIGVGYSGYAPLQNNN
                     FYNITENFRSETAPNNPIPGMDWYKPTIGPQYFNGTSWVLYATGVSTDIILSRLETAS
                     DINFNAVASHNLHTGAAGVKTLVSSVIIVPQTGASVAGLPPQILVEVANGTGDIADKI
                     VLSGLTAATKFFRFNITGSNRIVEAGDTVKLNITSAITGPDVLVADVYLMGVAI*"
     gene            294741..295844
                     /locus_tag="BML_coassembly_scaffold_25_prodigal-single_428"
     CDS             294741..295844
                     /product="BNR repeat-containing protein n=1 Tax
                     =Oscillochloris trichoides DG-6 RepID=E1IAP0_9CHLR"
                     /codon_start=1
                     /transl_table=11
                     /translation="MTVNVIPYGKLADGSYNLALNSSGVPTASAIEIKDTLPTTGDTN
                     NFVGRTVFNKADNIVYTFTDDPSNQWVSMRDLAVTVAAPAPSASEPEGTLYYSTDTEV
                     LYLRVSTLWVAIAGKLGAGVIWRHYTGNAVTSLFATGSTQMPGVDYVQVFIDGEALRP
                     GSVGVRDYYMIGNDVQLNATPANDALISIRTLIYQNFGRNSEFYCTRTAANGSLNLFD
                     TGAQLTKPGQLFVALNGVLQVPDTGLGNGTYDYKVEQQDNSIVSITSTGVTATVTTTV
                     AHQYEAGDPVVIYGANQAEYNGSFTVLNVINPTSFRYTMGSDPAVDTATGTMKYAPLK
                     QNDKVVFYNDAGVATPPVTGLIVHIQAIESIIA*"
                     /db_xref="UniRef100_E1IAP0"
                     /db_xref="A0A0F9LRF9_9ZZZZ"
                     /db_xref="bpk:BBK_4328"
                     /db_xref="E1IAP0_9CHLR"
     gene            295841..297073
                     /locus_tag="BML_coassembly_scaffold_25_prodigal-single_429"
     CDS             295841..297073
                     /product="Uncharacterized protein {ECO:0000313|EMBL
                     :KIL34690.1};  TaxID=1590652 species="Bacteria;
                     Firmicutes; Bacilli; Bacillales; Paenibacillaceae;
                     Cohnella.;" source="Cohnella sp. VKM B-2846.;""
                     /codon_start=1
                     /transl_table=11
                     /translation="MTNIKTVSIEDENVTTEKLADQSVTSAKIEDGAVGEDQLADGGI
                     TGAKIGDGEVGTTQIADLGVTNGKLADNSITGIKILDNSITGPKIQDGSIGPEKLAPG
                     TIDQAVIADGSVIADKIANGAVGTLQLADESVTSAKIPTNTISLNRLVNGQAGSVLAR
                     DNTGVTVAIAPGVAGSVLTMSNGQPQFLSPLIPTGAIIDYWGAAAPNGWISCDGRTIG
                     PLGSAATGLSDASAEALFKHIWNNFGNSIAPVVPSRGASADADWAAGTKVITLPDLRG
                     RVTVCVDTEVGSVAAQTVITDAQFGGDVSTVGIMGGSSVHVLAENEMPPHKHALFTDA
                     TVLTDDQLPDGEVTVGYRRNLPGSISTEYHFNFSEAYVQPTVARTGVSGGADVDALVA
                     EPHKNIQASVIVLKIIKI*"
                     /db_xref="A0A0C2Q9D8_9BACL"
                     /db_xref="BACIGN_2_6_27"
                     /db_xref="bbac:EP01_10470"
     gene            complement(297095..299311)
                     /locus_tag="BML_coassembly_scaffold_25_prodigal-single_430"
     CDS             complement(297095..299311)
                     /product="hypothetical protein"
                     /codon_start=1
                     /transl_table=11
                     /translation="MTKIGMKQIKQRLKETIEAAELKDREASKGSKAKGESSEAKPSV
                     GKWGTKGGSKKSDMTDIQSNKPAVAKWGVHKTHAEPGVKADNGMSKEDGKKVTRHFLQ
                     GLDPNNVAKINVKPAQFSITPVAKMGGKKGTNIFKPVSKSCVTEGIFNGRVELRVGQN
                     KHVFEAVSPESIRRIASSYAAVGQPVDINVFPGIRKSYLNEAFAQSLINAIHYQTMGS
                     TEKVAENTKAAFKKFSSLLESEFNNRAHSNKSDWRRSVVKPAFKQAVTRFNEIYESNL
                     TTYDVTIRAKKGSTVDVYELVSRGINEGHAAAMSMYEVQASAGPTFVIESITIGTKIF
                     KPSDVIKNYAVAPKIMLENIDIDTAFIKGLVSTDGVGINVKKGSGTAKTAGKPETFKP
                     STAKAKGAETHKPKDTGSVEAALKRDGSGWDKAKKPEQKKPDGRFNVTEGKKKRINER
                     LEAPELKEAEETIYYAGHDNATQQKLKTAYDQFTANRYPAEVTCLMVRILAVSLFYQK
                     LTQSGTDEQEIDRQLEAYDPYNRWRRMNPKLDISDIVGTYKNIGVQLAAMRGSVESPY
                     DLLAQFKPNSIMWARPNEFFGQLKSTVKKKSLTETSPLIIIWRDCAEIINRFDDISEV
                     RQDLCQAFENYREQYYYPFVVAFMLRVYTVDYAMKSDSSVLKRIGMRLIHEWMQKNPS
                     YEYSPDHATKLFQALSRSPVKGKDVHELVQSDRENWPYYNPEHIITALNNVKKDIQ*"
     gene            299356..299868
                     /locus_tag="BML_coassembly_scaffold_25_prodigal-single_431"
                     /gene="dnaE"
     CDS             299356..299868
                     /gene="dnaE"
                     /product="dnaE; DNA polymerase III subunit alpha (EC:2.7.7
                     .7)"
                     /codon_start=1
                     /transl_table=11
                     /translation="MSDILFTFQDRVILSNGLVIFTDQGLLQLARDGLSLDGLKALPS
                     PEVEKFNLFSDEQINTCFEMDESRWSEWNTPVEFKEMDIHSYLRALVDDPVYQGRLEL
                     ELKLFEERNMLSLVKHACYLIDYMKKNGFIWGVGRGSSAASLIFYLIGLHRIDPILHD
                     IPLNEFIKDL*"
                     /db_xref="cpat:CLPA_c27670"
                     /db_xref="UniRef100_K4F6Z2"
                     /db_xref="A0A0F9S651_9ZZZZ"
                     /db_xref="K4F6Z2_9CAUD"
                     /db_xref="2.7.7.7"
     gene            299877..300086
                     /locus_tag="BML_coassembly_scaffold_25_prodigal-single_432"
     CDS             299877..300086
                     /product="hypothetical protein"
                     /codon_start=1
                     /transl_table=11
                     /translation="MSFETRNNVSQAMGYIIKELSKGITESDLTGGYEHFSASTFNRA
                     KTILLDRQAIESRTVLDGAVLYKIR*"
     gene            300097..300444
                     /locus_tag="BML_coassembly_scaffold_25_prodigal-single_433"
     CDS             300097..300444
                     /product="hypothetical protein"
                     /codon_start=1
                     /transl_table=11
                     /translation="MSKTAKGKTVDWELLKASANAAKSGPEIKKFEPPVPEKAAKKVS
                     GFKPEPAVETAEKVQPVVTTKKVVKRQMPSAPSVKPQVSPNSPTVVTAPSAPSVQKIE
                     EADDKLPSAPSED*"
     gene            complement(300441..300926)
                     /locus_tag="BML_coassembly_scaffold_25_prodigal-single_434"
     CDS             complement(300441..300926)
                     /product="heat-shock protein n=1 Tax=Marinobacterium
                     rhizophilum RepID=UPI0003691AD7"
                     /codon_start=1
                     /transl_table=11
                     /translation="MSKLSAPVLGNILGFEFGLGPFKETTYPPYNIVQVGDDRIIELA
                     VAGFDENSLEVIFQQNVLTVRSLPSTPETNTDEAYAATGQHGPLYIYKGISSKAFSVS
                     WKISPEFNVGHADFYNGILKIKLEYNPPEALKPRVIDIVRSDRILLNEDTSNKKTKAK
                     V*"
                     /db_xref="UniRef100_UPI0003691AD7"
                     /db_xref="A0A0A3W8G2_9GAMM"
                     /db_xref="caq:IM40_00630"
                     /db_xref="UPI0003691AD7"
     gene            301032..301487
                     /locus_tag="BML_coassembly_scaffold_25_prodigal-single_435"
     CDS             301032..301487
                     /product="hypothetical protein"
                     /codon_start=1
                     /transl_table=11
                     /translation="MGMNRALTKQCEALWNAGKIETGKPELITHILGIQFAPRAFGDH
                     PFSEYEGEFLSKDNDITKIVPTNDLFTHIVEHKLLISFREIDFFINKFENYRDNDPEY
                     FYVYYDYPTRTVHFCELDSEKITDMYSYNGYIFVTQNDDNTLFKLQKVA*"
     gene            301515..301844
                     /locus_tag="BML_coassembly_scaffold_25_prodigal-single_436"
     CDS             301515..301844
                     /product="hypothetical protein"
                     /codon_start=1
                     /transl_table=11
                     /translation="MKSLIGVNAIKDGLLIDIFDRGEKMVRGIIIPDDHFSRERGIRP
                     RAALVLSAGPEVIKAGIRVGDIVYVDKMEWSRKLGVFPATDGSGDYGVWWTRLDKLLF
                     GDKDPSK*"
     gene            301841..302776
                     /locus_tag="BML_coassembly_scaffold_25_prodigal-single_437"
     CDS             301841..302776
                     /product="Clamp loader subunit DNA polymerase accessory
                     protein n=1 Tax=Escherichia phage PBECO 4
                     RepID=L7TQ69_9VIRU"
                     /codon_start=1
                     /transl_table=11
                     /translation="MSFKTLWVDKYSPQTVDDYVWENSEVKARFQNWIKDGAIDNLLF
                     YGPQGTGKSSLAKVLMKEMGIDECDYLKINASREGNIDTIRERVIPFVHSGGFSGSYK
                     YVILEEASGLSFAAQESLKEDTEAYQHVVRWIFTTNDLNKLSQALKDRFTTISFNHPD
                     EDAFLDRIIYVLESEGVDYTYDPMVIDHIQNIVKKNYPSLRACIRALQYYTLDGKLGM
                     TAPKHMGTHSWKETMVTLFKAKKIREARDLIATYALTSDYEELYRWVYENIEIFKNPD
                     SALLILANGYRHHSHVADPEINFSATMTEIIINSG*"
                     /db_xref="UniRef100_L7TQ69"
                     /db_xref="A0A0F9P4B6_9ZZZZ"
                     /db_xref="tne:Tneu_0695"
                     /db_xref="L7TQ69_9VIRU"
     gene            302803..303594
                     /locus_tag="BML_coassembly_scaffold_25_prodigal-single_438"
     CDS             302803..303594
                     /product="PhoH family protein n=1 Tax=Thioalkalimicrobium
                     cyclicum (strain DSM 14477 / JCM 11371 / ALM1)
                     RepID=F6D9B8_THICA"
                     /codon_start=1
                     /transl_table=11
                     /translation="VLNKFVSKEFHNLNYDLLPASVDLSQFFENTESPIMSKAKRRQR
                     EYVATVSDTNLKPRNPVQAEFIKKIQINHVNFGIGPAGTGKTFIASTMAARALDMGQV
                     DKIILCRPIVQAAGEDLGFLPGTLQEKADPYLRPMMDAFNKYWANSSYNGLGKLAYLL
                     EKEKIEVCPLAFMRGRDFERCWILCDEAQNMNEDMMKMLLTRVGTDSRLVITGDPDQK
                     DDPKANGFEKAKDKLSDCPSVAFTYFGHQEIVRSEVVKDILGRWG*"
                     /db_xref="UniRef100_F6D9B8"
                     /db_xref="tcy:Thicy_1281"
                     /db_xref="F6D9B8_THICA"
     gene            303626..304177
                     /locus_tag="BML_coassembly_scaffold_25_prodigal-single_439"
     CDS             303626..304177
                     /product="hypothetical protein"
                     /codon_start=1
                     /transl_table=11
                     /translation="MKEFEDIAKLLMSEAPADEVSNILLEADWAKENKDIQMFYCLMF
                     EQFLDNCSVYAYDGWEEGVLFGAPIIEKYFFVVNCVFPKNFDVRGLRRVVGKDNENTV
                     TYKRTKTGTYTVEFRVLRSVLDDLEDNNRRDARKEAESLGYIEAPAEKEPAADPMADP
                     MGGMGGMGGMGGGGAPGGGMGNF*"
     gene            304177..305304
                     /locus_tag="BML_coassembly_scaffold_25_prodigal-single_440"
     CDS             304177..305304
                     /product="Helicase C-terminal domain protein (Fragment) n
                     =1 Tax=Prevotella amnii CRIS 21A-A RepID=E1GUF5_9BACT"
                     /codon_start=1
                     /transl_table=11
                     /translation="MKISKRKFADLEISIEFKSGTIRKGKNKDGEEWSYPMHCSYGYI
                     LGTHSPDGEHLDCYLRTNPDVEAKVYVVHQMTPDGSKFDEDKVMLGFSSAAEAKKMYL
                     KHMSFSKHLFGGMCEFEMDHFKVMAYQASKSKCILAREDVANKMKADGVLPAKITTPI
                     QLAKRISENQFYIRFKHNKQPLDYKPFTRLTEAENYLNRLPANTIYEIGATVSAKKER
                     MLFEGFERGDLKGLLLPRISIDEYVAGNKANMVIAFFIQNEPLALNPLIKFLELTPGI
                     KEVDTTDSDTLLRTSIVYLEFEKNLELVKIIDDLMYDMALLSNTKQEDFNIIFPNAEK
                     PYPYSYDTVNKYITLAVKKAKNAPVEEPEEEMEDGLEITDE*"
                     /db_xref="UniRef100_E1GUF5"
                     /db_xref="A0A0F9SNZ8_9ZZZZ"
                     /db_xref="amai:I635_08865"
                     /db_xref="E1GUF5_9BACT"
     gene            305279..305668
                     /locus_tag="BML_coassembly_scaffold_25_prodigal-single_441"
     CDS             305279..305668
                     /product="hypothetical protein"
                     /codon_start=1
                     /transl_table=11
                     /translation="MVWKLLTSRIVWSIVGLVALGFLINNWISRMEKSIRTKIETEIA
                     LVAKDAQIKSIEDRLAFLVSEHNDTKLILTELNNKNQQVKVVTNEITREIIEKAVPQP
                     IAPLSPVLADTSEALAEDWEKTYGSPK*"
     gene            305665..305979
                     /locus_tag="BML_coassembly_scaffold_25_prodigal-single_442"
     CDS             305665..305979
                     /product="hypothetical protein"
                     /codon_start=1
                     /transl_table=11
                     /translation="MIKTFVALSLTLAVASCVTPEPLVVDKNVYIAVALDDGFFTEDN
                     CPIPPKPPTGKDGTEIKDTELASTMTELYGNNKTCRNTLDAIKQKNKDGIEKVNRLNT
                     EK*"
     gene            306042..306620
                     /locus_tag="BML_coassembly_scaffold_25_prodigal-single_443"
     CDS             306042..306620
                     /product="ATP-dependent Clp protease proteolytic subunit 
                     {ECO:0000256|HAMAP-Rule:MF_00444,
                     ECO:0000256|RuleBase:RU003567}; EC=3.4.21.92
                     {ECO:0000256|HAMAP-Rule:MF_00444,
                     ECO:0000256|RuleBase:RU000549};; Endopeptidase Clp
                     {ECO:0000256|HAMAP-Rule:MF_00444};  TaxID=883114
                     species="Bacteria; Firmicutes; Clostridia; Clostridiales;
                     Peptoniphilaceae; Helcococcus.;" source="Helcococcus
                     kunzii ATCC 51366.;""
                     /codon_start=1
                     /transl_table=11
                     /translation="MTPVIFETTAQGERGYDIYSWLLQKNIIYLSGEVSRESADIICA
                     QIMAKSLESVDHIKLYINSPGGSVSGLMSIIDTIRHTEVKVHTYCVGMAASAAAVLLT
                     CGRKGHRYIFPSASVMFHDISGWAGGTYKDIKIDFEFLEYQRKLLKKVLIETTEQDAD
                     IIETLLDRDKWLTPEEAINMNVADKIVSKIDV*"
                     /db_xref="H3NL70_9FIRM"
                     /db_xref="pnu:Pnuc_0934"
                     /db_xref="UniRef100_UPI0003042662"
                     /db_xref="3.4.21.92"
     gene            306613..307071
                     /locus_tag="BML_coassembly_scaffold_25_prodigal-single_444"
     CDS             306613..307071
                     /product="hypothetical protein"
                     /codon_start=1
                     /transl_table=11
                     /translation="MSDDLGPPDNEEQELDAFLDRVGQDIDPVKYFINALKECGCEVD
                     EREDGGFDIKNACPNLATHTSNGFCEILCTKCFIALDIHPIDIPTVAEVEGEVEEDDI
                     DAFLRVVGTQANTGDYPRAEKRTGSGITRFETDDTDDSPDYPVEGVDWSE*"
     gene            307104..308798
                     /locus_tag="BML_coassembly_scaffold_25_prodigal-single_445"
     CDS             307104..308798
                     /product="ATP-dependent helicase n=1 Tax=Methanosarcina
                     mazei Tuc01 RepID=M1QEE9_METMZ"
                     /codon_start=1
                     /transl_table=11
                     /translation="MSIIDYFAFPKMREQQTIALQEIEANWDKKSIFLLSLPTGTGKS
                     AIAHAVASWASKAYVLTETKQLQDQYMADFDNLNNLKGKDNYQCTRIPAMTAETSLCS
                     SSKAMVKACLAHFECPYYEARDAAMKGKTFLTSYSYFLTARTSITKAAREVIICDEGH
                     VLETKLVEEATIELDIDKIEQRLEMDMELVKFPPIENVEKIMTTLEHIQEKLTGTVLK
                     YLLQLENVWNAIMIVCKIPTTSSVFEGMEITARIKSLTEKIETMSGQVDLESVPNSFS
                     YDVKALNKKIKYASKFLETLEFILEYRDDHWVFERPTLRIMKITPLVAKRVFNTMMRN
                     RCDKMIIMSATLGDPHVFIEEFGIDPDDCLVIDAESGFPVEKSPIYCMAGPSLSYDKY
                     DRNIVEAVKHIDSIIDSYVGVKGIIHTGNYRVCHDLVKYSRHASRMIYKAPDQKITNE
                     VLVDRHIKSEKDTILVSPSMHSGIDLRDDLSRFQIVAKMCYPNLQDARVKAKQKYTPL
                     WYENETMTKIVQATGRSTRHENDYSDTFIVDPTFGRLYGRMKDGLAISFKQRIIWV*"
                     /db_xref="UniRef100_M1QEE9"
                     /db_xref="A0A0F8N332_METMZ"
                     /db_xref="mma:MM_3282"
                     /db_xref="M1QEE9_METMZ"
     gene            complement(308800..309027)
                     /locus_tag="BML_coassembly_scaffold_25_prodigal-single_446"
     CDS             complement(308800..309027)
                     /product="hypothetical protein"
                     /codon_start=1
                     /transl_table=11
                     /translation="MWTILVWALAIVDGSLQTIAVFETKSEFTSRQSCEAILYNPEII
                     VQLPHEFDVIENGVVDIRGACVPIGKLSSYM*"
     gene            complement(309052..309744)
                     /locus_tag="BML_coassembly_scaffold_25_prodigal-single_447"
     CDS             complement(309052..309744)
                     /product="Uncharacterized protein {ECO:0000313|EMBL
                     :KKN60231.1};  TaxID=412755 species="unclassified
                     sequences; metagenomes; ecological metagenomes.;"
                     source="marine sediment metagenome.;""
                     /codon_start=1
                     /transl_table=11
                     /translation="MAKAAKEPKPKKEPKAPKKTLASIPMGANLKNYLRLLTVMAPLK
                     GLEATLRQALEEEARTKILEQGHDNKVRPENFIGVCDKGTAEFQLQKRAKNSPLTEDE
                     VKVLKEIGIPFENTEVKPKSIQINPKVINDIDVVNMIAAAIQNSPETLELLKEKGIDS
                     QDIFHHEDAVKKDIVSDATLDAAFALVDLQRMFSVVNIATRFMVSPSPLADNDYNEAL
                     NVLTETGVAKSK*"
                     /db_xref="A0A0F9UG67_9ZZZZ"
     gene            complement(309756..310130)
                     /locus_tag="BML_coassembly_scaffold_25_prodigal-single_448"
     CDS             complement(309756..310130)
                     /product="hypothetical protein"
                     /codon_start=1
                     /transl_table=11
                     /translation="MSNVPVTSTRLIRLLPAIFIRSKMETAGLTRSRLAQETGYTTAH
                     FSKILSDNSRISPSFAYALGQILQFDPMELLTIQAHLDLKREAYIQMRLASGKEVDPN
                     AEFDRLCLDILKTYDTFFTSAE*"
     gene            complement(310161..312938)
                     /locus_tag="BML_coassembly_scaffold_25_prodigal-single_449"
     CDS             complement(310161..312938)
                     /product="DNA polymerase {ECO:0000256|RuleBase:RU000442};
                     EC=2.7.7.7 {ECO:0000256|RuleBase:RU000442};; 
                     TaxID=1555202 species="Viruses; dsDNA viruses, no RNA
                     stage; Caudovirales; Myoviridae.;" source="Escherichia
                     phage 121Q.;""
                     /codon_start=1
                     /transl_table=11
                     /translation="MSYVDAKRVGNSVFVSERLPDGKRRIQSYKSPLDYYTDYTDDEL
                     ADDVSKGIRHIVRKSMFGDRVRKRSFNDYNSCQTSIIKDITDGKKIYESDIRPEYKVL
                     ERNYEGQAAPNLHVAIYDIEVAIPPKMPWARYENPYAEINAITIYQKWLNKCLTYALA
                     PPGMTVDEAQAAILPLIEENRDIYICQNEAELLELTLEAFEDADVISGWNDRTFDLPY
                     IIQRTRLILGEEPYETIHYYNPSPLSEQHLKRLCLFHQSPRMEIISQYGRPETVFSLC
                     GRVQLDYLDLYKTLTFSQKPSYSLDYILSEELQENKVAYKGTLYQLWCEDFATFIRYS
                     IQDVMGLSRLDDKMTFIRLASEVTHMACVNLIDALGSVSKIENAIIVALHKKGMVAPD
                     KKPVMETSKVAGGFVHMPKGRKYNYITSFDLNSLYPSVIRLLNISPETVVGQFDISRT
                     EAKLQEYMNLDGKGKPSEQRTRAWHNFTGTLEYHDIVDGTDELLTLVYEDGEKITMTG
                     AEWREIFRGMDLTVSANGTVFRTDQPGIIPEVLAVWYQERIETRKKSKDCYKAGDTVG
                     GAYWDMVQQVRKVYLNATYGALLNAYFRFNDPRFGQSVTLSGRVVTKHMARKACEIID
                     GRYEFTPAMIYSDTDSGYFELNQYFDRIGIDKTDIGAMVDECDRLGELINASFPEAME
                     RNFFSSIEHAKVIECKRETVARNGLFKHETKKRYALNVWDDEGKRYPDGKVKVVGMEV
                     RRSDTPKFVQKFLQECLEDVLIRDYSFDKIYEKAEMARDKFDVDDPFDLGIPSSASKI
                     TIGKAQEEYHQANGGPKPKIHWAVMGALRFNQYREFFGDTDMREITDGDKVKIFYLNQ
                     YHPKNPLQFPSIAINADATFIKDWFSELPFDIEMMKQKLIANKLNNVFDMLDWDFDPP
                     LTVANSVFVYD*"
                     /db_xref="A0A097EYM1_9CAUD"
                     /db_xref="UniRef100_L7TII7"
                     /db_xref="hlr:HALLA_09795"
                     /db_xref="L7TII7_9VIRU"
                     /db_xref="2.7.7.7"
     gene            complement(312952..313137)
                     /locus_tag="BML_coassembly_scaffold_25_prodigal-single_450"
     CDS             complement(312952..313137)
                     /product="hypothetical protein"
                     /codon_start=1
                     /transl_table=11
                     /translation="MKVSYSLDIQTLQEAVHRFIENRAGLQDGALEGISPTVILIDGD
                     AVSLQDFIREITVEVIL*"
     gene            complement(313162..314325)
                     /locus_tag="BML_coassembly_scaffold_25_prodigal-single_451"
     CDS             complement(313162..314325)
                     /product="Uncharacterized protein {ECO:0000313|EMBL
                     :CDY79462.1};  TaxID=60547 species="Bacteria;
                     Proteobacteria; Betaproteobacteria; Burkholderiales;
                     Burkholderiaceae; Burkholderia.;" source="Burkholderia
                     glathei.;""
                     /codon_start=1
                     /transl_table=11
                     /translation="MSATKKNKTTSKPMAKTAPKAPSKQAELPFTQNDGSREDVLDDL
                     QKVYMEHGKLTRSLHETHGRYGEHMVKKHFGGYNAAKHVLGIEDVNLKKLYRIRSNRE
                     IAEATIKEMDEEREKLYHAYSPPPIGRSTSLLIASDMHDFACDKLYYRSFVGAAELMQ
                     PDIVVLNGDIFDCYELSTFEKEAKHKMLPESIKWGHEFFGALRKASPKTQIDFIAGNH
                     EDRLLKRLNEVSDIRDVMHETLGLTISKIFKLDDFGIQYVGKNSLAVPDRKHYSKHIE
                     ERNYMIYNDCFLVDHHPSGMQMRMPGVNGHHHKFTSTAQYSYDYGSYDWVQSGAGHVR
                     KASYCDGKKWDNSFISVFINNEKNISTWHNHPVKDECMVHGKRFIRTKDEEVS*"
                     /db_xref="A0A090HIA2_9BURK"
     gene            complement(314325..314651)
                     /locus_tag="BML_coassembly_scaffold_25_prodigal-single_452"
     CDS             complement(314325..314651)
                     /product="hypothetical protein"
                     /codon_start=1
                     /transl_table=11
                     /translation="MTAQNGKDIDFTNLSNHETDRIVEAVRVIATYNDEAKQVKECIR
                     DVLEKTAFDLGADKESTKKLKKYIRKAAAIYWSNKIEENLIDNTCVENIIAKVETKNQ
                     QQEDTI*"
     gene            314783..315544
                     /locus_tag="BML_coassembly_scaffold_25_prodigal-single_453"
     CDS             314783..315544
                     /product="hypothetical protein"
                     /codon_start=1
                     /transl_table=11
                     /translation="MKTELKVALDYVKRIKPSFLFIDQNEDSTVVRAIDDSKSVFINL
                     NFPKWDNLNSSIIVSNIPYLTKILSMADMVTNGTIEFENGYNGNGEEIIRNLVFLTNK
                     TRIKYSLTDPRIETTTRAPKAVKNIVYTAEYTLTEQDIANLKEAIQLHETVIDRADNG
                     FIIPYVLDGKLAFEFPYQISTINLTMENQVEGDISFKSAFPLSMFSMVLQTLMSKPFV
                     NIRIAESLIQFETGDDMCIANVYLPKSTRRIGSNG*"
     gene            315537..315845
                     /locus_tag="BML_coassembly_scaffold_25_prodigal-single_454"
     CDS             315537..315845
                     /product="hypothetical protein"
                     /codon_start=1
                     /transl_table=11
                     /translation="MAKLQSFKMPLFEHVKRAWANFRNQPWIWVDMGHLTIDAQGMIE
                     IRYEYNEQMISYLKTLNYHGENNDEIVQKYIERCYLYISNDEDSPFEGVNYEPNDNNG
                     *"
     gene            315860..316879
                     /locus_tag="BML_coassembly_scaffold_25_prodigal-single_455"
     CDS             315860..316879
                     /product="RnaseH n=1 Tax=Enterobacteria phage vB_KleM-RaK2
                     RepID=H6X3R5_9CAUD"
                     /codon_start=1
                     /transl_table=11
                     /translation="MSKTHLLVDFNNIMYRSRYGVGKGDIEDMAASTLAVTLSLLSRS
                     FKKFQASHLVVAIDSSSWRKSIYPEYKATRKLKKTPKDLVIDKAIHEMIDNCEELFKS
                     MNCTVMRVPMAESDDLIAQWIFAHSNHSHIILSSDSDYKQLISDKVNLYNGMNNTLWT
                     NQGVFYQDGLKALRTQTQVMIFDELWKQQTERSAKGVDTFVPVTVDPQWELFEKVMRG
                     DTSDNIPRAAPKGIRTERLVEAFNNRDKTEWINLMAHAHPDGTTVEDAFWRNIRLIDL
                     RKAPDYIVDAIVEEMANQMTKPATNQVGRRFLEFCGKHQLVNIGSNAQHHAEMLVRRY
                     DGQFD*"
                     /db_xref="UniRef100_H6X3R5"
                     /db_xref="A0A0F9M143_9ZZZZ"
                     /db_xref="H6X3R5_9CAUD"
     gene            316863..317576
                     /locus_tag="BML_coassembly_scaffold_25_prodigal-single_456"
     CDS             316863..317576
                     /product="hypothetical protein"
                     /codon_start=1
                     /transl_table=11
                     /translation="MANSIETVETLNIRIPNYIPLEMNGNIVENISELSVSVADLLTD
                     IPDEDILHVDKESIVIRKNDQSADLIQKFKQLNTKSPDITGSVFRDEKALIKSLSQGG
                     RMVFSFCYEMPTNLDTMKDIQNADIFLESFFLWREINKRCEHDFYVLHETRRGDFTSM
                     EFFLQRNFIFTSEKDFMMTKCFLSSSDFWDFAVDTKWKAAHKEFGWGGDFSFHMNWLM
                     SCKVIEKGKPSCAKRLRHS*"
     gene            complement(317573..318166)
                     /locus_tag="BML_coassembly_scaffold_25_prodigal-single_457"
     CDS             complement(317573..318166)
                     /product="Uncharacterized protein n=1 Tax=Bradyrhizobium
                     sp. STM 3843 RepID=H0TE84_9BRAD"
                     /codon_start=1
                     /transl_table=11
                     /translation="MSSRSDKAMISSGKPRIENNAYFTIEDWLSYAIVNHLGPLSGTV
                     WEPACGMLHLSKVLVKSGYTVFNSDLIDYGQHDLQIDFLKTDPKTFEAYTHIITNPPY
                     SKIECEAFVRHGLAHIRHTGGIMCMLLRNEWDSASTRNDLFGDCPEFKTKLVLTKRPR
                     WFEKQENDSSPRHNYSWFIWDGKNTQPATIAYYYSKN*"
                     /db_xref="UniRef100_H0TE84"
                     /db_xref="H0TE84_9BRAD"
                     /db_xref="sgy:Sgly_0318"
     gene            318178..319056
                     /locus_tag="BML_coassembly_scaffold_25_prodigal-single_458"
     CDS             318178..319056
                     /product="hypothetical protein"
                     /codon_start=1
                     /transl_table=11
                     /translation="MTKIEHPFEKFDRFEAETYIRRGVIHQYEQDDYITEKLYNPKLF
                     KALTQLANEGKTRQAVAEILGCSPPWISMVLRDKYPRHLFPHLHDQFGINRFEAMTIG
                     GEAYLKRLVFFHIYKSGKTRLVTIATMLEMSSCGLLMFMKRNYPDNDYYEGIEYHLDN
                     EAIDINTRMKFRDILEWVNYNRISGPYDIKDEFEEESRIISLVRRDENETVAGSLTIE
                     GNTITGMDIDTTDYRDVAQDLINYVCGVADQENFNLMVDAKTADGRIKSFLSLAGFRH
                     GDDNILMRTPGAARII*"
     gene            319079..319423
                     /locus_tag="BML_coassembly_scaffold_25_prodigal-single_459"
     CDS             319079..319423
                     /product="hypothetical protein"
                     /codon_start=1
                     /transl_table=11
                     /translation="MRHAIEYFKRELHQFVNTLKSNRQEAIEVLNDHAVLALKEQIKD
                     RRKILNLRQSDLAALSGLNQPGISRLESASNKSMTLNTLHTVAASMGCIVIIDILPVK
                     EVISDIELDSKA*"
     gene            319469..319669
                     /locus_tag="BML_coassembly_scaffold_25_prodigal-single_460"
     CDS             319469..319669
                     /product="hypothetical protein"
                     /codon_start=1
                     /transl_table=11
                     /translation="MNFKFKTFAQLVSKSSIDPVVWQKHPIRIMGKSGFGSFKGIKLD
                     PKETTVIEDISDETLIDKDFRF*"
     gene            319702..321291
                     /locus_tag="BML_coassembly_scaffold_25_prodigal-single_461"
     CDS             319702..321291
                     /product="Gp566 n=1 Tax=Bacillus phage G RepID
                     =G3MAU6_9CAUD"
                     /codon_start=1
                     /transl_table=11
                     /translation="MSNFMFTVPINEIANQVQMQWNAGLTPMIWGPPGIGKSECIHAL
                     AAKGKSVIPKNDVLSHYSTYLRDYYGQTFNRRKLFDVRLLLLNPTDLSGIPVYNKDDR
                     EASWVQTGLFPMASNILAELERRLASKFAEIEAMGWKPEPVEVTEARILDRMERGLGE
                     ETPEARMVREIQSVSKLADNERSRLAATWDQIMHLEGRIASGLLDQHSIVFLDEISIA
                     SKMVQGAALQLVLDRSCGTYRLPDGVGLVAAGNRVSDGVGAKPMSPALATRFDHIQAA
                     EPTFESWEPWAIENGIDPVVIGFLNFRRDALFNFDVRKLMSTGSESAVTFPTPRTWTM
                     VSRFIQKNGGLRHLYGSNETKRITRSSLSGLVGEDQVNELNAFIEIYRFLPDPNEVLD
                     GRLKKIDYKGVLTKEDQASEMIYGPKVASLKYAFVTNLITIINNEIRDLYEAKQGGKP
                     EFATLSNKVYPRIDALSKFLLADEDDVEWANVFYFKVLQVSMMMLDAKKLHSMDSFRD
                     LISKAGEAEAHNGRPISGKRK*"
                     /db_xref="UniRef100_G3MAU6"
                     /db_xref="A0A0F9JSQ9_9ZZZZ"
                     /db_xref="nsa:Nitsa_0262"
                     /db_xref="G3MAU6_9CAUD"
     gene            321424..>322368
                     /locus_tag="BML_coassembly_scaffold_25_prodigal-single_462"
     CDS             321424..>322368
                     /product="Uncharacterized protein n=1 Tax=Clostridium
                     ultunense Esp RepID=M1Z4K7_9CLOT"
                     /codon_start=1
                     /transl_table=11
                     /translation="MFEITLGQRDVNSKLGFDIKKMINNDKVHLMNTQPFFAALLQSK
                     YLRVVAADDLNFLTAATDGRNIYINPLFMHSLSQEKRLFVYCHEIWHCIFDTISRCGN
                     REHKLFNFAADYSINQHLVNSGLVLPTAEDFLIFETRLIELIGNKALQDYFAASVQKA
                     KDSGLFDPNAVGVLYDTRFKGMGHEAIYEILYQEELNKPKLPSQCDCQKKDKKSDPDK
                     KGQKSENKDKGKGKPEDQDDQDEKGQSGSDQDDQNDQKNKQKQKSKDKGKSQDDQDDQ
                     KSSGGSDQDQDDQGQDDQDQDQDDQDQDQDQDDQDQDQD"
                     /db_xref="UniRef100_M1Z4K7"
                     /db_xref="M1Z4K7_9CLOT"
                     /db_xref="scu:SCE1572_12385"
ORIGIN      
        1 GGCCAAGATG ATCAAGATCA AGGCCAAGAT GATCAAGATC AAGGCCAAGA TGATCAAGAT
       61 CAAGGCCAAG ATGATCAAGA TCAAGGCCAA GATGATCAAG ATCAAGGCCA AGATGATCAA
      121 GATCAAGGCC AAGATGATCA AGATGATCCT AAAGAGAACG AGAACGAGCC AAAGGCCGGT
      181 TGCCCGAAAT GTGGCAAGGG CGGTCCCGGT CAACATGATG GTAAGGTTCT GAAGTTCGGC
      241 TTCTCTCAGG AAGACGGCAC CTTTGATCGT CATATCATTG AACAGTTGGA TGATGTGGAG
      301 AAGGCTGAAA TCCAGCAGGA AACCGCTCAG GCTGCTCTGT CCGCCCGAAA CAGCATCAAG
      361 AGCCGTGGAG AGCTTCCGGC TGGTATTGCT GAGGCTCTGA GCCAGATCAA AGAGAGCAAA
      421 GTCAACTGGC GCAATATGCT GAGTGCGGAC GCTCAAAGCG CATTGCAGGA TGACTATAGC
      481 TGGCGCAATC CCCATCGCTC CCTGATGTCG GAAGGTATTA CCATTCCGGG TCCAGATGTG
      541 GACGTGGAAT TCCGGGCTGC CCTGATTGTG GACACTTCAG GCTCAATGTC CAAGGATGAC
      601 CTCGATAACG TGCATTCCGA AATCATGGGC ATCGCTCGGA CGTTTGATAG CTTCACCATC
      661 ACGGTTATCT GTTTCGACAC CCAACTGTAT AACGAACAGA CATTTGACAA TTTCAGCACG
      721 GATACCATTG CGACATATGA ATTCCGTGGG CGCGGTGGCA CTTACTTCAA ACCGGCCATG
      781 GACTGGCTGT TGGTAAAAAA AGAGAAAGAA GATGAGCCTT TTGATTGGGT CGTGTTCTTC
      841 ACCGATGGAT ATGGTGACGG CTGGCATGAA CATATGCAGT TCGAATATCC GAACTTTGTC
      901 TGGCTGATCA CCCCGAGCGG CTATGCTCGG CAGGGGCCAG TTCCAACGTG GGGATCAGTG
      961 ATCCACTATG ATCCACACGA TTAATACGGT TTAAGAAACC AGTTCGTGGT TAATATGGGA
     1021 CATGATGATT GCGCGAGCGA ACATCATGTC CTTTTTATTT TCAAAGAAGA TTGAATCTGA
     1081 CCCGATCATA AAAGATGAAA TAACGCCATC AAATTGTAGG ACAATTGCAT CCAGATTGAT
     1141 AATACAGGAT GTGTCAGAGG CTACATATAA TGCCAACCGG CCACTATGCC CCCCATTAGT
     1201 GTAGAAAAAT ATTCTTTTGA AATTGAATAC AAAGTCTGGC TCAAATAAGC CAAGCTCCAC
     1261 GAATTTGATT CTATCGAACT CGTTGTTTAC CCGTAACTTC TTACTGGATG CTTCGGTAGC
     1321 AAACGATAGA ACCACCTCGT CTTCCATAGG GGTGCTATTC TGAACGATCC CGTAAAATCG
     1381 ACTAATGTCA TGACCAATCG CCCTTAAAAC GGTGTTGGCT ACTTTGGTCG CATGGGTGCT
     1441 GGGATCAGGG GGCATCTACC TATTTATTTC AGGCGTATAT TTAAAGCACT ATATCACACG
     1501 CCCCTAAATA AACAAGCCCA CATAATTGGC CATCGTTCGA TGAAAAGTGC CCGGATAATG
     1561 TCCTATTATC CGGAATGAGA ATTCTGTTTT CTAAAGGATA AAAAAGTCTA TGATTAGTGT
     1621 CAGAAAAAGA AATGGCCAAC TTGAACCCCT CGACATCAAC AAGCTACATA AAGTCGTCTT
     1681 CTGGGCCTGT GAAGATATTT CTGGTGTCTC CGTTTCAGAA ATCGAACTCA AGGCCCAGAT
     1741 TAGCCTCGAA GAAGGCATCT CCACCAAGCA TATTCAGGAA ACATTGATCA AATCTGCCGC
     1801 CGATCTCATT TCCGAAGACA CCCCGAATTA TGATAAAGTG GCAGCCAGAC TGGTCTACTA
     1861 TAATATCCGA AAAGAAGTAT ATGGCGGGTT CACGCCTTGG CACATCCGGG ACATCGTAAA
     1921 GAATAATGTC AAGCTGGGTT ACTATGAGCC CAAACTTCTG GACTATTATA GTGACACTGA
     1981 TTTTGATAAT CTGGAAGATA TTATCAAACA TGAGAGAGAT GATCTGTTCC GGTATGCCGG
     2041 AATGGAACAA TTTCGAGGAA AATACCTGAT CAAGAATCGG GTCACCGGTC AATTCTTTGA
     2101 AACCCCACAG GTTGCTATTC TCCTGATCGC CGCCACTCTT TACATGAAGG AAGACCCTTC
     2161 GGTCAGGATG ACTTATATCA AAGAACTCTA TGATGCAGTC AGCACCTTCG ACATCAGCCT
     2221 GCCGACCCCC GTCATGGGCG GCATTCGTAG CCGGGAGACC CAAGGGGCCA GTTGCGTCCT
     2281 GATCGACTGT GACGACACTA CAAACAGCAT CTGTGCCTCG TCTACCGCCA TCAAGAAATA
     2341 TATCTGCAAC AAGGCAGGTA TTGGTCTCAA TGTCGGGCGC ATTCGGGCCA TCGGGTCAGA
     2401 GATCAATAAG GGGAAAGCTG AGCATACGGG CTTGGTCCCT TTGATCAATT CTTTCCAAGG
     2461 TGACGTAAAG AGCTTTTCAC AGGGCGGGAT TCGAGGCGGC TCAGCCACTG TCTTCTTCCA
     2521 ATGGTGGCAC TATGAATACC CAGAGCTTGT TGTTCTCAAG AACAATAAAG GCACAGAGTA
     2581 TAACAGGGTT CGCCATATGG ACTATGGCGT CCAATTGAAT AGACTGATTT ACCAACGATT
     2641 GCTCGAAGGG GGTAATATTT CCCTATTCTC TCCCAAAGAT GTTCCCGGGT TGAACGAAGC
     2701 TTTCTATCGT GGAGACAATG AGGAATTCGA ACGCCTGTAT GTAAAATACG AGAAGGCCAA
     2761 GTCCATCCGC AAGAGAACTA TGCCTGCAAA GGATTGGTTC ACCATGTTGA TGACCGAGCG
     2821 CCGGGAAACC GGACGCATCT ATATCCAGAA TATTGACCAT TGTAATACAC ATTCGTCTTT
     2881 CAAGCCGGAA GTCGCTCCTA TTACTATGAG TAATCTTTGT GTGGCGCCAG AGACCCGGAT
     2941 TTTGACGAAG CAGGGATATC AGTCCATTGG TAAATTGGAA AACCAGAAAG TAGACATCTG
     3001 GAATGGTGAA GAGTGGTCTG AAGTAACCGT GAAGAAAACT GGTGAAAACC AGTCATTGAT
     3061 TAAGGTAATA ATGTCAGATT TTACTGAATT ACATGTTACC CCATATCATA AATTCTATAT
     3121 TCAAAAGTCT TATCGGTCCA CGAAGCCAGT GGAAGTTCGG GCTACCGATC TGAAACCGGG
     3181 AATGAAGATC ATTAAACATA CTCTCCCTTT TATTGAAGAA GGGGACGTAT GGGAAAATGC
     3241 TTATCAACGT GGGTTCTTTG CTGGTGACGG AACCTTCTCT AAAAACCGTC CATGTCTATG
     3301 GCTCTATGGA AAAAAACGCG AATTGGTAGA CCAATTCGCT GCTATTACTA TTAATCGGAC
     3361 TGAGGCCGAT AGCGTAGACA GGACGAATTT GTTCTTAGAA CACAATTTTG TTCAACGTGA
     3421 CCAAAAGTTT GAGGTGCCGA TCAACGGACA CTTCACAAGT AAACTAGAAT GGTTGGCTGG
     3481 CGTATTGGAT GCTGATGGAT GTGTTACCAC CGAAAAAGCC TTTGGTTCAC AATGTTTCCA
     3541 GATTTCATCA ATCAATCTCT CTTTCCTTAA AAATATCCAA CTTATGCTTC AGACTATTGG
     3601 TATTCATGGT AGTGTAAATC ATGGGCAAAA TGCTGGCACT CGCGTAATGC CTGACGGCAA
     3661 AGGCGGCTCA GCCGATTTCG AATGTAATCG CACTTGGCGC CTGATTATTG CCACCAATGG
     3721 CACACAAGAA CTTCTTGCCA TGGGACTACC GATAAAAAGA CACGTCATCA ATAAAAGATA
     3781 TATTCAACGG GATGCTCGCC ATTTTATCAA AGTGACTTCC GTTGAAGACA GTGGACGTAT
     3841 TGATGACACA TTCTGCTTTA CCGAACCGAA GCGCAATATG GGCGTCTTTG AAGGTATCAT
     3901 TGCAGGTAAT TGTGTCGAGA TCACCCTACC AACGTCTTCA CTGGAACACG AATTTGACGA
     3961 AGGTGGCCGA ATTGCTCTGT GCATTCTGGC AGCCGTCAAT CTCGGTAAGA TCAAGAAGCC
     4021 GGAAGATTTC GAAAAACCTT GCCGGGTTAT CATTCGCGCC TTGGATGCCC TGATTGATTA
     4081 TCAGGACTAT ATGCTACCGG CTGCCAGAGA ATTCTCACTG GATTACCGCG CCTTGGGTGT
     4141 CGGCGTCATC AACCTTGCCT ACTGGCTTGC CAAGAATGAT CTCAAATATG ATGACAATGC
     4201 GGTTCCAGAA GTTGCCAAGC TGATTGAGGC CCAGAGTTAC TATCTGATCA AAGCGTCGGT
     4261 CGCCCTTGCA AAAGAGAAGG GTCCCTGCCG CGCCTTGAAG AATACCAAGT ATGGTGACGG
     4321 TATTCTTCCG ATTGATACCG CAAATGAAAA TGCTCTGGCT CTGTTTGAAA ACCAGTTCTA
     4381 TATGCCTTGG GAAGAATTGC GGGAAGAATT GAAGGAATAT GGTATCCGGA ACGCCACCGT
     4441 AATGGCTCTG ATGCCGAGCG AGACTTCAGC ACAAATTTCC AATGCGACCA ATGGTGTGGA
     4501 GCCCCCACGT GCCTTGATCA GTGACAAGAC CTCTAAACAC GGTCGCTTGT CTCAAGTAGT
     4561 GCCAGAGATC AACAAGCTGA AAAACAAATA TGACCTACTC TGGGACCAGA AGTCCCCAGA
     4621 TGGTTATTTG AAGCTTATGG CCACGATTCA ATGTTTTGTA GACCAGAGCA TTTCCACCAA
     4681 TGTTTCGATC AATCCAGAAA ACTACCCGGA CGGTCAGGTC AGTATGATGG ACCTTATTTC
     4741 CCAATTGCTG AGATTTTATT CACTCGGTGG GAAAACCTTA TACTATCATA ATACTTATGA
     4801 TGGCCAAGTC GATGAGGGGG CGATCAAGGA ACCCGTTGTC CAGACGTTAA GTGAAACGGT
     4861 GATGGATGAT GAAGATTGTG ATTCCTGCAA GATTTAAGAA AGCTGACTGA TGACCGTATT
     4921 CAATACTAAA AATTCCGCTA TCAAGAAACG GCACCTGTCT TCCAGATTGT TTCTGGATCA
     4981 GGATGGCGGT GTCGATATCG CTCGTTATGA CCAATTGAAA TATCCCGAAA TCGATGCCCT
     5041 CACCCAAAAG ATGCTTGGGT TCTTCTGGCG TCCAGAGGAA GTGGATATCA ATACAGATCG
     5101 ATCCGACTTC ATGAAGATGC CGGATAACGC CCAGCATATC TTTACTTCAA ACCTGAAACG
     5161 GCAAATCCTT CTGGACTCCA TTCAGGGCAG AAGCCCGGCC CTCAGTTTCC TGCGGATAGT
     5221 TTCAAACCCG GAGCTTGAGA CCTGTATTGA AACATGGAGC TTCTTCGAGA CCATTCACAG
     5281 CCGATCCTAT ACGCATATCA TCAAGAATGT GTATCCGAAC CCTTCGGAAA TTTTTGACAC
     5341 ATTGATGGAC ATTCCGGAAA TTGTGACATG TGCCAAGGAC ATTTCAAAAT ATTATGACGA
     5401 TCTGATTGAT GCGATCAATA TCTGGGAAAC CTTGGGAAAG AAGGGGATTA CCGAATATGC
     5461 GCTTAAGAAG AAGCTCTGGC TCTGTCTGAA TTCTGTCAAC GTTCTGGAAG GCATTCGCTT
     5521 CTATGTGAGC TTTGCCTGTT CATGGGCGTT TGCCGAGAGC AAGCTGATGG AAGGCAATGC
     5581 TAAGATCATC AAGCAGATTG CCAGAGATGA AGCCACCCAT CTGGCATTGA CCCAGCGACT
     5641 GATCAAGCAT TGGCTCAAGC AGGACGACCC AGACTTCATC AAGATTGCCG AAGAAACACA
     5701 GGCAGAGTGT ATCGAAATTT TCAAATTGGC AATCCAGCAG GAAATCGAAT GGGCCAGATA
     5761 CTTGTTCAAG GATGGTTCCA TTCTGGGTCT CAATGAACAA CTTCTGGAAG ACTATGTATT
     5821 GTATATTGGT GCCCAGCGTA TGAAGGCCAT TGATCTGCCT GTAGACTTCG AATACCCGAA
     5881 GCGGGACCCA CTTCCTTGGA CCCGCAACTG GATTGCCTCA AAGGGCACCC AAGTCGCTCC
     5941 ACAAGAGACT GAGATCAGTT CCTACATTGT GGGCGGCATC AATAACGATC TGGACATCAG
     6001 CAAGCTCGGC GGCTTCAAAC TATGAAAATT GACGACATCG AGAAGTATCA GAAATATGGT
     6061 GGGGTCAATC CTAAACGGTG GAAACCCGGA GACATTGCTT ATTATGAGTA TCATTGTGAT
     6121 CAATCAGACG GCTCGGTCCA CGCCCACCTT TGGTATCGAA GTCACCAACC GGTCACCATT
     6181 ATTGCATTGG TTCAAGACGG GGCGCAAGGA ACTTCATATC TAGAACGAGC CGAAGGCGGA
     6241 TTGGATTTAC GAATGTATAG TGTTCGTTTT CAAGATGGGC TTGTTGACGA AGAAATTTTA
     6301 GAAGACGAAT TGCTGGTGTC TCCGAAATTT TTCAGCCCGG AATACGCCCC ACCAAACAAA
     6361 CCCAAACCAG ATCATATCAA ATAGGAGAAA ACCATGATTG AGATTTATAG CAAGAGTAAC
     6421 TGTGTATTCT GTGAGAAGGC CAAACAACTG TTAAGCACTC GTGGTCAATC CTACACAGAG
     6481 ATTGATCTGA TGCAGGAAGG TGCCAAGGAC CGGATGTTTG AACGGTTTGA AAAACAGTCC
     6541 CTACCGTTGC CCAGAACAGT CCCCCAGATT TTCATCGATG GTGAATATAT TGGGGGCTAT
     6601 GATCAGTTGA AGGCGAGAGA TATACCCAGT AAATAACAGT ATGAAAATAG ATGACATCAT
     6661 TAATGAGGTT AAAAGAGGTT CGAGTTTTTC CGATGTCGGG GGCCAGAATG AATTAAATCA
     6721 CAAAGCTGAA AAGGAAGGAC CCTTAGAACC GGTTGGAAAG ATGGGGCACT ATAAGGTGTT
     6781 TATTCAGCAA AATGATCCCG AACTTTATAT CGTATATGAT AAAGACCTTC CAATTGCAAT
     6841 GATAAATGTC GAATATACAC AATATGGATA TTACAGTATT CAAAATATTT TCATAATAAA
     6901 AGAGTATAGA GGTAAAGGAA TTGTTTCAAA ATTCTTAAAA TTTATAATGA AACATTTTGA
     6961 GGTTCCCTCT ATTTTATTTG ATTTTAGTCT ATCTGATACG ATGGCTGCGT CCATTGATGG
     7021 ACTAAGGGGA TTCAAAAAAT ATTGGTATGA TACCATCAAC AATATCAAAC ATCCGTATTC
     7081 AAAACAAACG CCCGGTAATA ATATGTATTA TCCAAAAGAG CTTGAGAGGA CCAAAGATTG
     7141 GCTTATCATG GTAGAATAGG TGAATATATT GATACCTCGG CTTATGAACA GATAGCGGCC
     7201 ATTGAGAACC TGTGGTTATA TCAGAATGCT GAAAACCCAA ATTACTATCA GTTAACCCAT
     7261 GATGAAATCA TCGTGGGCAT ATATTCATTA ATTTTCGAAA ATGATGTGAC GCATCTTCAT
     7321 ATAATAGAGA TCGACCGAAA AAATATTCAA GCTCGTGAGA CTGAGAAGGT CATAATTTTT
     7381 TTCTTGGCGA ACCATAAGCT CTCCGAATTA CTAATTGTCT ATAATGATGT CGAAGAAGTC
     7441 AAAAGGCTGT TGCGATATCT ACCATTGGGG CTGGGAGGGA TAGCAACGAC GAGTCAGACA
     7501 CCAGACGGTA GCCAATTAAT TTCAATCCGG CCTGAATATT CACTAAAGCC AATGGAAACG
     7561 GAAAACCATA GAGTAAACAA GAAGAACCTT CGGCAGTATG AAGATACTCT GGTTTATGTT
     7621 CCAACTTACA CAATGGACTA TCTACTGAGG TCCATTGCCC AAATAGAAAG TTATGATCGT
     7681 ATAGAAAAAA CCCTTTCTGA ACATAACGTC AGGCTGTCTG ATCACTTTCG ACCGAGAATT
     7741 ATGTATAACT ATATTCCTTT ACATCCATCT GGGATACCAT TGTTTGATCA TTATTCACAA
     7801 AATAGTTCAG GATGGGACGA TTCTCGTATA GAAGACTACC AAAAAATCTC TTTCCTTTAT
     7861 CCCCCATGCA TTATTCTTCA CCAAGGGATT TGTATTTTGG GAGAGCATTA TGTTCTATCT
     7921 TTATTGAAAT CTGGCGTAAA TCAATTCTAT GCGATTGATT TAGGAGAAGG CCACTGGAAC
     7981 GATTGGATGT CTGATCGGGC ACTATTCGTG TGATTTTCAT CTCTCTTAAA ACCCCCGAGC
     8041 CTTACGATAT TGTTTGCCCT TGGCTTCCAG ATAATTGAGG ATCATATACA TTTTGATTTT
     8101 CAGTTGGCCA TTTGTGTGTA TCTGGTAGCT ATCTCTGGCT TCTCCAAGTT CATCAAAGGG
     8161 CCATGCACGA TCATGTATCT TTATAACCAG TCCACCCAGA ACCGACGAGA ACAGGTAGGC
     8221 CTCAATAGGG TCCCATTTCC AATGATACAA CAGAATGAGC CCCCCGAAGT CCACCGTGTC
     8281 CATGCCTCCA CAGACTTCGA ACACGGTTCC TATGATATGA GCCCCGCTCA TGTTGATTTC
     8341 AGTCATGTTA CATTTTACAA AAATGGTATT TGACAGGTAA CGGCCCATCA AAGAGGTCTG
     8401 GTAAAAATTA CAATGTTTAA ACGTTCTGAA ACTAAAATCA GAGAAGCCAG AAAAGTCATT
     8461 CAGATCAAGA TTTGAATAAT TGCGATTAGA TATTTCTCTG GGGTCAAAAT GATGGACCTG
     8521 ATTTCTCATT TGCGAACTTT CTGAAATCGT TTCCAATGGG CTTCCAGATA ATTGAGTGCG
     8581 GAATTCATTC TATTATTATA TTTCGTATCA TATCCATGGC CTTTGCCGTT TCTGACTTGC
     8641 CTGAAGGCGT CCTCTCCGGT CCAGCAGGTT GGACCGTCCT TTATGACAAG ACCGCCCAGA
     8701 ACCGACGAAA ACATGATGAA GTTCAGGCCT TTTATGAATG TCACCTTTCT TAAAACGATC
     8761 ACTCCATGGA TATCTGCTTC CTCTATATTG GACAGGGTGA GGTTAGCGTT AGCCAGATCA
     8821 GTTTCTATGA AGGAGGCCCC GGCAAGATCG GCCCTTGCCA GATTAGCTCT CGACAGGTCA
     8881 GACTGGCGCC AGACACTTCC CCGAAGATCA CATTTCGCAA ATGTAGCAGC CACCGCATGA
     8941 ACACGGTCAC AATGAATCTT TGAAAGATTG GCGATTTGGA AGGTGCAATT GTAAAGATCA
     9001 GAACCGTCAA ACCGGACACC AGTCAGATTG ACCTTTTGGA ATTTGGCTTT GCGAAACCGG
     9061 CTGTTTTTCA AATCGGCCCC CGATAGGTTC ATGTGTTCAA ACAGGTCCCC ATTATGATTA
     9121 CTGTTTGCCA TTGGAATAAC CGGAGTTCGA ACATCACTCA TGATATGATC TTGTTTTTAA
     9181 ATCTCTCATA TTGCCGTATT TTAGATTTGA AATATGTTGC CGCCACAAAA TAATGAACAT
     9241 AGGGCTGACT ATCCCGGGTG TATAGTTTAG CAGCTTTATA GAATTGGCTT TCGCCGTTTG
     9301 CAATAAACCC ACTTCCTGTA GTCATAAACC ATCCTTTTGT CTCAGAATAT AACAAAAAGA
     9361 CTGTTTTATA ACCGTGTCTC TCAAAATACG CAACCATTTC AATATTACCG CCTTTAAACT
     9421 CAGGATGCAC ATTGAGAGAA GAAAACTGAA GTTTATGTTT ATACGGAAGG GTGTCCCAAC
     9481 TTATGTTCAC AATATTGTTT CCAGACGGCT TCCAGATAGT TGATAGTGGA TAAGAGATGA
     9541 TTAATCACCA TATTATACGT ATGGTCTTTG TCAATTACTG ACAACTGTGT TGAAACAGAT
     9601 TCTCTAACCT CATGAAATGC GCTTCTACCA GAATAGACGT AACTCCTAAA GTAATCATTA
     9661 AACCTGAGAA CAGGATGAGA TGAGTTCACA TAGCACCATA TTGACACCTC AAAGCCAGCG
     9721 ACAACCCGGT GCCGGTAGAA TGGGAACACG TCTTCATAGG CGATATATTC ATTCATACTG
     9781 CTCTCTTCGG AATTTCACAT ATTGGTTCCA GACTGCTTCC AGATAATTCA GGGAGGACGA
     9841 ATAGAAAATT CGATGGCTTT CAGGGATAGG GTTGGCCAGA CATGATTGGC GAGCGCATTC
     9901 GAACGCCGTT GGGCCACACC ATATGAAATG ATTGGACTTC AATACACAGC CCACTACTTT
     9961 GGCATCACTA AGCATGATAC TCATCATAAA TTCTTCTCCG ACAGGCGCAC TGATATCCTC
    10021 CCTGTCAATG CGAAACCCCG ATATCTGGAA TAGGGCACTC GCAGATACCC TTCGAATAGG
    10081 AGTAACCTCG GTCCCATCGA CGTTCATCAT GGGGTATTGG GATAGTTTGT CGATGAAGAT
    10141 GTCACTGATC TTGCCCATTG GTCCCTCGTT TCTGATACTG GTTCCAGACG GCTTCAAAAT
    10201 AATTGGCTAG AGAATTGTAA TAGTCCAAAG CCGCCGATGT AGATAAGTTA AATTTGAGAA
    10261 ATTCTCTGAA GTCATTAAAA ACCGTGTGTC CGGTTCTATA GTAATTATCA GGGTCTGATG
    10321 ATCTACCACC CCCTCTCATG TTACTACTAT CAGAACATAT GATGGGACGA CCGTCTGCGC
    10381 CAATGAACAA ATGGAGAGTA GTTCGGCCTA GGCGATACAC AGACCGAAGG AGAATACTAC
    10441 GAGGGGACGA CATTAGCGAA CCTTTTCGAA ACGGCTTCCA GATAGTTAAT ATAGGCCATG
    10501 TTACGGCTCC CGAACACATT TTAGTAGCAT ACATTCGAAA TAATTCAACA TAGCCTGATA
    10561 GAATACTATT GCTTCTGGAT TAACTATCAT GGTTTGCTCT TCCAACGCCC TGCGGGCTCT
    10621 TATAAAAATG TCCCACCAAC TTGTATCATA GATGCCTTCA AAAGAATACG TTCCCATCCT
    10681 GATTTTAAAA CGTCGCCCAT CATATAACAA AGATATTTGA GATATGTAAA AATAATCCGG
    10741 ATTGATTGGC ACTGTTCGGG TATATTTGAA TTCTCTAATC AATTCATACT TCGGATATTC
    10801 GGACATATCG GTTCCACTTC GCTTCCAGAT AATTCAGGCC CATTAAGTAA AATGTGGGAT
    10861 GATCGATTTC GCACTTATCC AAAAATTTTC TAGCTTGCCA GAAAACGTTA CTTCCGCCAA
    10921 AGGTATGTCT GGCTAAAATT AACTTGGTGA CCCGATTTTC AAAACCGGGG TAAATACTGA
    10981 TGATTTGAGT TCCTAGAACA GTCCCATATT TAATTTTTCG CCGAAAGTCT GCCAACTTCC
    11041 CTTCGATGGG ATGATATATT TCAATTTGCT CATCATACAA CCCCGTAAAA TATTCCCGCC
    11101 TTGGATCATT ACAATCTACC CACCTTAGAT CATCCATTTA CCGCTCCTGT CCCAGAGCAT
    11161 TGGTTCTAAA CTGGTTCCAG ACGGCTTTCA AATAATAAAA ATAGTGCATT CGTTCGAAAC
    11221 TTCTGAAATA GGCTTCAGCA TTAATAAAGG CGTTTTCTCC ATACCATATC ATATGCTTTC
    11281 GACAGATCAA CGGACCTTTA TCGGGAATAT AATATAACGT CGCATACCCA TTAATCATTT
    11341 TGATCTTGCC AAGAAATATT TTCCCACACA TTTTCTTGCT GGATGCACGA ATGATTATGT
    11401 TTCTCATGAA CCCATCATCG AGAAGCATAG GGAAAGAGGT CATCAGTTTT TGTTTAAGCA
    11461 TCGCCTTGCT TCCCTAAAAG GGCCTGTCTA CGTTTCCAAT GAGCTTGTAA ATAGTTCAAG
    11521 GAAAGGAACA GGCGCTCTGT TTCCAGACTG GGTGAGTAGA CCGCAATTCG CTTGTAGACA
    11581 TCTTCGAAAT TAGTGTAAAA GTTCAGGCCT CTGCCGATCT GGATCAGACA AGGATGATTA
    11641 GGATGGTGAT AGAGTTTCAA CCACTGGCCA AAAGGCTTCA TTGCCGATGC AATGAGCTTA
    11701 CGTTTGATGA CTTGTGTCGG TGGGATCATT GGAGACTGGT TCTTGCTCAG ATGGTAGAGC
    11761 CCGGCATACC AAATACGAAT ATCGTCTCTA TTTCTGCCCA TTTTTAACTC TCTCGTATCG
    11821 GTTCCAGACA GCTTCTAGAT AATTAATCTG CATCGAAGAC AACTTCCGTC GAGTTGTTTT
    11881 GAACGATCTT CGAATTAAAA TAAAAGCGTC TGGGCCATAC CATACATGTT CGTCATAAGC
    11941 GACGATCATT AATCCCTTGT AAGAGCTATC ATAGAGCGTT AATCCTCCCA TGTGTGCTAT
    12001 CACGGTTCTT CGGCTAAAAC AGCAATCTTT AATTTTTATG TTACTAACCC CACGGATATA
    12061 TTCCTTAGCC ATTTTTCATC CGTATATACC GGCGCCACAC AGATTCGAAA TAATTCACAT
    12121 TCATATGGTT GTAGTTGGTA TCCATAAACC GATGATGAGC GAAGTAATCT CTGGCCTTTT
    12181 CAAATGCGTC TTCCCCGGAC CATGAAATAA ACCGGTCAGC AGAGGTTTTG ACTTTTCGGA
    12241 CAACGCATCC AGCTTCCGGG TCGTCTAATA GAATAAGCCG TCCCGATTTA CCCTTAAAAG
    12301 AAGGAACCCC GAGGGATACA ATAGTCGCCT TTTCAAACCC ATAAAGTGGA CCTTTCCACG
    12361 TATAGGCAGT TTGGATTTTT AAAGGCACCT TATCCCAGTC AATCATGATG GTATCTCTTG
    12421 TATCGGTTCC AGACGGCTTC CAGATAGTTT ATATTCAGAC AATTGAACTC GGCTTGTAGA
    12481 AGCCTCTTTT TTACGATTAA TATTCTGAAG TGGTCAAACG CCTCTTCTCC ATAATAAGCA
    12541 TAATATCCTT CTTTGGGGAT CGATGACATT TTCTTCAGAA CGCATCCATA TTCAGGGCTG
    12601 ACCAGTAACC ACAATGGCAG CCAGTCATCT TTGATGATGC CCATGGAAAT GATTTTTGAA
    12661 CCCGGGAACC CAGCCCTACC ATTCTTCAAA ATATAGTCAT ATTTGTTTTT CCCGAAAATC
    12721 CCATTATAGT TCCAATCGGG GTAGTCAACC TTAATATTAA CCATTGCCCA TCTTTCTCAT
    12781 CATGGCTTCA ATATAGTTGA TATAGGCCAG ATAGTAAACT CGGTAGCGAG ACAGATAGTA
    12841 ATTACTATGA ACACAATTCC TTGCATATTT GAGAGCATGT TGCCCATAGA ACTTGACCGA
    12901 TCCTATGTGT ATCCCATAGC AGGTTTCTCC GGTCTTTAGG GATTTCTTAT ATCTGAGCAT
    12961 AATCGGTTCC CGGTCACGGG AAACAAACTG CCAGATAATA TTAGTTTCAG CGTGACTGCG
    13021 CTGATTCCCT TTATAAAACT TTCGCATCCC TTGCCTCGTA TTGTTTCAAA ACAGCTTCCA
    13081 GATAATTCAG ATAGGCTAGA TAGTAGTCAC CAAATATCTG ATAGGTTATA TGATGTCTGA
    13141 GAGTTCTTCT AGCATGAATA AAAGCTTTTG GTCCATAGTA ATTAACGTCC CCGATATGTA
    13201 TTCCGTAAGT CTTGTCATTA GTGTCATTAA TGATCACATA TCTTAACACG ATGGGTCTCT
    13261 GGTGAGGGCC TTCAATCCGA CGAATGGTGT TTGAATATTT GGGATTGGTG CTAACCGGCG
    13321 ACTTATTCTT TGTTTTTCTC ATATTGCTTC CAGACTGCTT CCAGATAATT TAATCGGCTC
    13381 ATCAAGATAA AATAAGAAGT CACCGCACTC TCTTCGTCAT CGATATATCG GCGAACCCGC
    13441 TGAAATACAT CTTCTCCATA CCACACCATG TTCCCAAGCC GCAGGACACA ATTTCTCAAT
    13501 GGGTGTTTGT ATAATTGCAT GAATTTACAG GAACGATTAT TGAGATAAAC ATTGTAGTAA
    13561 TTAACGACAC TTCGAATAAG AACCCCCGCA CGAGCCTCAT CGAATTTCTG GTGTATGTCC
    13621 GGACAATCAT AATTTACTAT GGTCACAATG TCTCCGATAT CTCAAGAATA GGGCTCGGTA
    13681 TAGATTCACG AAGGCCCAAA ACCGATCATT GATGCCATAT TGAGACTGAT CTCTTACAAA
    13741 AACCAGAAAG TCTTCAGGTT TTTCAATAAA GTAGTCTACG CTCCCACACG AGACATACCA
    13801 TTTTAATCCA TCTTTTTCAA TGTATAAGGT CATCCAGAAA TCCTTAGGAA CGCCGCCACC
    13861 AGAAAGCACA AGGTCTCTCC TGATCCAGAT TATAGGGTCA ATCATTTCAA AAGAACAGGT
    13921 CGTCATCTTT GAAGGGGTCA TGCTCCAAAC CCGTAAAATC TTCTGGCATA GGCTTCCAGA
    13981 TAGTTCAGTC GAACAAGAGC ATCCCGTAAA GTGGCAGGTG TAAAAAATGA TGTTCGCCGC
    14041 GCATTGGAAA ACATGTCTGG CCCATCATAT ATATCGTTAT AAACTCTCAA TACCAATCCT
    14101 ACCTTGGAGG AATGCATGAG ATGGATGCGC GTAGAGTCAT GTGTAATGTT AAACTGAGTT
    14161 TCAGACAGCA TAACCAAATC AGATATCTCC ATCAGTTTTC TCATACTGAT GATGACATTA
    14221 TTTGGAATTG TTATTGAACT TGCTGATACC CCACTATACA CAAGATCGCC GGGCTTGATG
    14281 ATGGCTATCG AATGTTTCGC CACCCCCATT GAAATACTAT CAGTCATGGG AGGTATCTGT
    14341 TTTTTCATCA GACGGGGTTA CATGTTCGAG AAGATAGTCA GAATGATGCA GAAGAGCCCT
    14401 AATGAACTCG GATGTAATCA TATCTGTTAA GATTGTACGT TTGTCCTGTT GGCCCTCTTT
    14461 CCACTGCTCT CGAATGACTT TGAGCCGTTG CAGTTCGAGT TCGGTCATAG GATATTCCTT
    14521 CTTACCCGGT TGACTACAGC AGCCATATGG TTGAGTTCTG ATAGATAAGC GATTTTTGAC
    14581 GATTGGGTCA TGAGAGCCGT ATAATCCCCT AGGATATTCT CCTTTGCCAA TTCATACCAA
    14641 TTAACCCCAG AGAAATACAT ATCGGTATTA CCTCTTCGAT TAATAGTTAA CTCGAATGTG
    14701 TTATTACCCA ACAGACTCAA CGTTAAGGTC CCCGATATAT AACGGTGGTC CTTCGTACCC
    14761 AGATAAACAT CGGTGCTGAA AATAAATCTA CGGTAACTAC AAGCGATCTT CGGAGGGCTC
    14821 ATAAATAGGC TTCCCATTTT GAATACGTTT GGCCAGACTA CCAAAATAAT TCAGGTTAGC
    14881 CAAGTAGATA TCTTGGGTCC GCTTGCTCCA AGAATACCGT TTAATGAGAA TTTGCTTAGC
    14941 ATCTTCAAAC CATGTTGGTC CGGTAAACGA AGCGGTAAAC CCATTTCCAT AAGCGATATA
    15001 CAATGAGAAC ATATTGTCCC CATAATGATA TAAGGTCATA GTAGCTAAGA GTGGTTCAAT
    15061 GTCATCTCCG CTCACGTCAA AATTTTTGAC AACGAACGTA CTGTTCAGGC CAACGGGATT
    15121 ATCAGCGACG AAGTTCATAT TGTTTCCAGA CGGCTTCCAG ATAGTTGATG CCCAATAGCC
    15181 ACTCCTGTTT GATATATCTT GGTAAATGTT CAGTATTATC ACTGAAAAAA GTCCGACTAT
    15241 TCTGAAAACA GTTCGGGCCG ATGAAGTGTC GGCCCATAGG CGCCCTTATT ACTTTTATCA
    15301 TGGGCGATGT GCCATCAGAA GATGATGTAA GGGATAATGT TCCATAAGAT AAGGCCATGC
    15361 CCCTTACCGG GTTTGTATAT GATTCAAGAG ACATATCAAA AGGCGTTTGA AATTTGGACA
    15421 TCAGTCTCTC TTCTGTAGCG CTTCCATTTG GCTTCCATAT AATTGAGATA GGCTAGATAT
    15481 GTGGTCTTCC GGAATGCCCC CCTCAATAAA AATTCTAAAT GATATCTAGC ATCTTCAAAG
    15541 CGATTTTCGC CTAGATATTT AAATGGACCA CCGACCCCGA ACTCAATTGT TAGCACCCAA
    15601 CTTTGATCAA CAAAGAGCCC CATGGATATC ATTGCTGGCA CGCCCAAGCC CTCGACCCGA
    15661 AACCATTTGG AAAAATTGAT GGGAGGTATT TGATCATCAT TCATCATTTA CCAACCTTCG
    15721 GTAACGGTTA ATAATCGCTT CAAAATAGTT CAAGATGGCG TCATAGTAAT GAGTGTCAGA
    15781 ATAAAGTTTC CTTCTTCTAA AATCCCGAGC TTTTTCTAAT GCATCGTTTC CGTAAAAATG
    15841 CCGATGAAAT ATATAGACAT GATACGAGGT AGACTTTCCC TCAAAAATAT CCAGTTTCAT
    15901 ACGAAACCGG TCGGGCCAGT TGACAACCCG AACCAATATT CTCCTATTCT TAAGAACTCT
    15961 TGGCTTACTC ATGGTTCATC GTTTTCCCGG ATAGGGTTAT TGTCGAAACC CATACGCCAT
    16021 TTTCGATATC GTTTCCAGAC CGCTTCCAGA TAATTCACCC CGCAAAGATA ATCGTGCCGA
    16081 AAAGGAGATG TACTTCCTAC TAGCTCGGCT CTGGCGTATT TCAATTCTGT TGATAAAACT
    16141 TCTACCTTTA CATCGGAAAA GAGCGGTTCT TTAAGATACG TTCGGTTCTT GGCTAATGCA
    16201 AAACGATGAA TTGTAATCGA TTTTCGACCA CCCCCATCAA CGGTCAGACA AATGATTGCC
    16261 CAAGGTCTTG TGTATGATCT TGTAAAAATG ATCTCACTCA TGGGCCACTT TACACCGGCC
    16321 CCAGACGGCT TCAAAATAAT TTACGAAGGC GTTGTATACT CTCGGTTCTT TTTTGCTACT
    16381 AGTTTTCTTA AAATTTAGTT GAGTATATAG TCTGGCTTTG TCAAAAACGT CCAGATCATT
    16441 ACTGAATTTG AGCCCACTCG CTATTACCTG TTCTTTTCCT CCCGAGTGAA AAAACGCTAT
    16501 CCCAAGAACA ACCAACATGG GGCCATACTT CGGTGAAAAA TACAGGCTCA TTCGCCGACT
    16561 AATAACTTGA TGAGTGCCCA CCCATACCAG TTCAGTAATA TCTTTCAAAT CTATTTCCGA
    16621 ATATACAAAT GTCTGCATAT CCGCACATAT CTCTTTTGAA AGCTTAATCA ATTCTGGACT
    16681 TCGCATCTTC CAACCGTGTC ATAAACCGTT TGTAACGCAT TATCATATAA TTGAGGACCA
    16741 TGTTTGAAGT TTGTGACCCG ATAGTCCTAG AAAAGTTTTG ACGGGCAGAA GCGCCATCCG
    16801 TGCTGGTCAG ATACTCTCTT CCATATTTAA TCACATACCC ACCCCATATT GATCCCCATA
    16861 GGGTTACCAC ATCTGATGAA GGCACCGTAA AAGACCCTAG GTAAACAATG GGTCCGAAAT
    16921 CAACTTTCCG TATATCGGTA TCAATAAATC GAGCGAATTG AAAATCAGCG CCGGTAAAGT
    16981 TGGCGCCATC AAGCTTACAG TTGATAAATG CTACGACTCT GAGGTTCGCA TTCATAAAAT
    17041 CACAATTACT GAAGTCAACG TCCCTGAACG TTTCCATTGG TAAATCAGCG TCCCTGAACC
    17101 CCGGATCGGC AGGGACGCTA CCCCCACTTG GTTTATATAT CATTTTTTGA CCACCTGTTC
    17161 GATAAGAATA GATCGACATG TTGTATAATC TTCCACGATT GACTTATGAA TAAGATTGGA
    17221 TCACTATAGG CTTATTTGGA GGCACCCATG ACCGATACAT TAGTAGCACA GCGCAAGGCC
    17281 CTTTGGAATA CATTTTGCCA AGAATGTCTA AAATTGGGAA TGAAGGACCC ATTCAATATG
    17341 ATTTTCCGGG GACTAGATGG TAAAGATGAG ATTATCTATC AGCATTACCT TGTACCAAGC
    17401 CTGTCCCAAG CATTTGAAGC CTATCAGGCG GCTCTGGACG CCTATGTTGC CACCGGAGTT
    17461 ACTTTGATCG AAGCCCGCAC AGAACAGATA GACCGGTTCA CGGAGTTTAA ACAAGCGGCA
    17521 GTGGCAGCCG GGTTTGAAGA TGAGTATGCC GCCGTTGAGG ATGATCTGGC CTATCTGAAA
    17581 GATGAGGCCC TTCAATCCTA TCATGCTTAT CTTGAGGCCT GCAATGCAAG TTCCACGATA
    17641 TGGACCCGGA TGGCAGACCG TTAGCTACAC GATACTACAT ATCTTTCAAA ATCTCGCCAT
    17701 TTGGCTTCCA GATAATTGAT CAGGGAACGA TGAGCCAGTT CCGTCGAATA CCTCCCAAAA
    17761 AAGAAAGAAA TCCGTATCCC ATTGAAGCTG GAATAAACTT TCCCGTTACA TTGGATTACC
    17821 AAGCCGCCCC AGACAGACGA CCAGACAAGG ATTTCCATGC CCTTCACTTC GGCTTGGGCG
    17881 AGCAAGACTA CCATACCGAA ATTGACCTTG GTTAAGTCAT GATGGCCCTC AAACTTCATA
    17941 TCTATAAGTC GCGCATTCGT AAAATTGGCG CCGTCCATCT TACAATGGTA AAAAGTCGTT
    18001 TGATCCAAAC GGGTATTGCG GAAGTCTACC CCTCTAAGGT CTATATAGCT AAACAGGGCG
    18061 CATTCAAGAT TGGCATCAGT AAACTTGGCC GGGGTTCCCC GACAATCGAC AAACGTAGCT
    18121 CCATATAGAT CGGTTTTGCT GAAATTGGCT TTTTCAATAT GAGTAGAATT AAACTCCGAC
    18181 CCACACAATC TCGCTCCCCG TAGATTGGTA TTATCCAAAT CCCCGTATGA AAAATCGGTA
    18241 TCTGGCATAT CCGAATATGC CAGTTTTAAT TTTGGGGACT TGCGCGCCCG TTTCTCACGC
    18301 CGGGAAGGCT TGGATACTTT TTCGATAGTT TTCATATTGG TTCCAGACAG CTTCAAAATA
    18361 GTTGATCGCA TTCCACTTAT CTATATTATC TTCTCTGAGA TGTTGAAAGA CTCGTTTACT
    18421 ATAATGGGCT TGAGAACGAT TTTTGAGGAC ACGTCCTCCC AGAACAGAGG TCCATAGTGT
    18481 ATAATCATTA AGTCCTTCGG GGCTCTGGGG GAAAGGACAT TCTATTCGAA TGAGCCCGCC
    18541 AAAGCTGCAA TTCTCAAAAA CACATTTTGT GAAATCTGCG GACCATAGGT TTGCGCCAGC
    18601 GAAATCGGTA TTGATGAAAA CAGAGCTTTC AAAATCCGTA AGATAAAGAG ATGTATCAAC
    18661 CAGCGAGACA TTCTTGAACC GGGAATTATG CATTATTGCC CGGTCAAAAA TAGTTTTAGA
    18721 CAGGTCCACA TTCGCATGGC GCATCTGAGA CAGCCAAGCG TTTGACATGT TCATACCCCG
    18781 TAGAATACTG TGGTTCGCGT ATTCAACCGT CATGTCAGCG TCTCCATATA CGCTTTCAAC
    18841 CGGTTGTATA CCGCTTCGGC ATAGTTCAAT TGCTCATGTT CTGCGATGGC ATTCTTTGAT
    18901 GAACCAGTGC GAGCCTTACT AAAGGCATCA GGGCCACTAA AGGTCCCACC ATATGCCTTT
    18961 ACGACCAGTC CTCCCAGAAC AGATGTCCAG ATGCAAATAT TATTACTCAC CTTGGTATAG
    19021 ATCAATCCCC CCATGTCGCA ATCAATGAAA TCACACCCAT AGAAATCGGC TTGATATAGA
    19081 TCGGCTTCGA CAAGATTACA GTTCCTGAAG GTCACATCAT AAAAGTTGGC CCGGGAGGCC
    19141 TGTAACCTTT TCATGTTACA ATGTTGGAAA ACACTGTGTC GAAAGGTAGC TGTTTCGAAA
    19201 TGTGCCAAGG TCAGGTCACA TTCAGTAAAA TAGCTGTCAA TATAAGTTGA AAAGGCTAGG
    19261 TCAATCTCTT TTGCATCTAC CCCGGTAAAA GTAGCCTGAG ACCCCTTTGA ATACTGAAAC
    19321 TTACTTCTTG CCATAAAAGA ATTCCGTATT AACACACCGT TTAGATTAGA ATATGACAGG
    19381 TCAGCGTGGG TCAGATTTAC CCTATCCAGT TTGGCATCTT CAAAAAAGAC TTGCCCCACC
    19441 GCCCGACTCA TGTCGGTCAG TATTATTCTG GCACTGTCAA ATCCAACACC CTTTAGTATC
    19501 GATCTGTGAA ACGTGGTATC ATAAATAATG GCATCTTCAA ACCATGAGTT ATAAATCGAC
    19561 GTGTGTGAAA AATCCGTCTG ATCAATATCG GCCCGCTTGA AACAACAATA TGAATAATAC
    19621 CCCCGCCGCA TGGACGCCTT GAAAAAGTTT GTTCGGGAGA AATCACATGT ATCAATATTA
    19681 CTATTATAAA ATTTAGCATG AGCGAATGAG GAAGCCGTGA ACAGCCCCCT CTCGATGTTC
    19741 AAGTTGCTAA AATCCCCATC AGAATGTTCA GAATAGGAAA AATCTGGCCC ACCGTAAATC
    19801 AACCGGTCGA TATCATCCTC ATCTATCGGG TCCCACTTTA TCATGATACT AACCCAATCT
    19861 TCGGTTATAG GCATTCCAGA TGGCTTCGAA ATAGTTGATG ATCCAGAGCG ACACCTGTGT
    19921 TGAGTGTCGG GCTTCGGTAA AGCACTCCGG ACCTAGGAAC TTACGATCCC CAATCCATAA
    19981 GTAACAACCT CCCAGAATGG AAGACCAGAG TTGAATATCG GAATCTCTTA GCTTATCTGT
    20041 AAACCTTCTA TGATGAACCA GAACGATGGG ACCAAAGTCC GCCTTATCCA GATTAGTAGA
    20101 ATGATCAAAA ATGATAGTAT CAAAGTTTTG AGTATTCCGG AAAACTGTCC CATCCAGATC
    20161 ACACTTCTTA AACGTAGCGA CCTGAAAATT CGTTTCATCG AAAATCGCCC CTTGAAATCC
    20221 ACATCCATCG AAGATCACCC CATGAAGTTT GGAAGCTTCG AAACTGATAT CTGAAAACAC
    20281 ACAGGCTTTG AGGATCGCAG ACCTGAATTC AGTGCGTTTC AACCGGCTTT CTGAAAAGGT
    20341 TGAATTACTG AAAGTGGCCG TTATAAAAAT CGAAGCAAAT AAATCAGTCT TGTAAAAGCT
    20401 TGTGTGAGAT ATGTATGAAT CAGTTACTTT ACAAAAAGCG AGCGATGCCC CATCAAAATT
    20461 CGAATGTCCC CACAGGGTTG AAATAATCGT TGATGAGCCG AAATTCGATT TACTCAGATC
    20521 GGTGCCCACA ATCTGAACCC CAGTCAAATA CGCCTTGTAA AAATTGGTTT TTTTCAGATT
    20581 ACAATCAAGA ATTTCGGCAT AGTTCCACAC TGTTGCCCCA AAATCCCCAC CTTTTTTTGA
    20641 GAGTTCTGAA AGGGACACTT CTTGCAAGGT CTGACCTTGG AGCTTCGAAA GCTCGCCCGA
    20701 AGATAGTGGA ACATAATATT GGGACTGATG CATATAATGG CTCATTTACA ATAGTTCTGA
    20761 ATATGATACT GTCTTTAATC GACTTTGGCA ATGTGAAATC TTCTAAATAG GACTAAAGGT
    20821 GTATTATGGT TTTAGTAAGA AATGACATGT TTACGAATAC GTCTCCTGAC GATGTATTCA
    20881 CAATCAAGGA CCATATGGTC TATCGTAATG GAAAGCAAAT CCCATTTATG CCCCATGCCA
    20941 AGCGAAAGGG CCGGGGAACA ATCAACGTCA AGTTCTTCAC CTATCACCAC AGCGCTGGCC
    21001 AGATGGACCT CAATAATCTG GTCACCTATA TGGCCAATGC GACCACCAAG GCGGATGTCC
    21061 AGCTATGCAT GGGTCCCAAT GGGGAATTGG TCCAGATGGC GCCCCTGAAC GAAAAATGCT
    21121 GGCATATGGG CGATTCTTCT TATGCGGGCC ACCATGGGCT GAACCAGTAT GCAACCGGGA
    21181 TTGAAGTGGT TAACCCGGGT CAACTGGATA TCACGGCTCC GGGAAAATAT GTCGCATGGT
    21241 TTGGTAAACG ATATACCAAA GAAGACGGGA TTGTCGAATC CAAGCATCAG ATACATGGGG
    21301 GATCAGTCAA AGGCTGGTAT CCCTATCATG AAAATCAGAT CAAGGTTCTC AAAAATCTGG
    21361 CCCTCGTGAT CAATCGTTAT TACGGCGCCG AGATCATTGG ACATGATGAG ACCACCAGCC
    21421 GGAAGACCGA TCCCGGCCCG ATCAGCCGGA TTGGGGAAAT CCGGGCCTTC ATCAAGGAGC
    21481 GCAATTTACC GCCCCCACCG CCGCCGCCAA TTTCAACTGA CATGGTTCCT GAAAAGGAAG
    21541 AAGTTAAAAA AAAAGAATCC GAAACTATTT CTTTGACCCC GGAACCAATT CCAACCCTTC
    21601 CTGATCCGGT TCATGACAAA TCTTGGAATT CTACTTGGGA TGCCTTATTC CGGTTCTTGT
    21661 TCAGGAAGAA AAAATGAGCA AGATTGTTCT CCGGGATAAC CGGCCCTTTC TTCAACTGGA
    21721 CAAATGTTAT GAAGATATCA TGCAGACCCT TCCTTTTGAA AGGGAACTCA GTGAAGCCAC
    21781 CTATAAAGAA ATAACGGCCA TGATCGATGA AGGGTTCCTG TTGCAGGGCC TTCGATCAAA
    21841 AGCATTACTT GGGGTCGAAC TGGCGGGCTA TCAGTATAAA TGCGCCATTT TTAACATGAA
    21901 GTCGAGTGAA CACCATAATA ACAAAAAGGT TTACACCAAC CTGTTCAGGT TCAAGGAATG
    21961 GGACCTGTTT ATTGATGAAG AGACCATGAA GCCTATCGAA CGGGCCAGAC AATTATTCTA
    22021 TCGTGGAAAT ATTGAGTTAC ATTGCACCTG CCCGTCTTTC CTGTTTCACG GCTATCAATA
    22081 CCTGTTGAGC CAGAGAAAAG CGGCCCTGAT CCCGGAAGCT CGGCCTCCGG TAAAGAACAA
    22141 CCCGGCCAAT CGGGGCATTG TGTGCAAGCA CTTGAACAGA AGTCTCAAGG CTTTCCCGTT
    22201 CTGGGCATCC AGTATGGCCA AGTATATCAA AGAGAACCAC AAGGTCAAAG AAGGTCTGGA
    22261 TGCCGTGACC GACAAGAAGA CCGACCTTCT CGAACGATTG TTACGAGACC CGGATATGAA
    22321 ATTGAATTAT GAGGATGTTA TCTAATTATA GACCCGGCCT CGCCCAATCT TTAATCCAGT
    22381 CTTCGGGCCA ACCCGGTTTT TGTCTATGAT GGGCCGACAG AAAAAACGTG GAATACTGAT
    22441 TGTAGATATT CTCTTGATAA TATTCTCTTG ATACATTTAA CCGATCTTCA TCGTCTAACG
    22501 TAACATGGCG ATTGGAAAAA GCCCGGATCG CCCGTCCATT AGGTTCATGA GGAACTTTCG
    22561 ACCCTATCGG TTCCTCCAAT CCATTCTCAG GATCATACCA CATATGTTCA AAAAAGTGAG
    22621 AATAGAAAGA AAACAACCTA TTCACTTCGT CAGTATCATT ATACAAGATC ATAACATCAT
    22681 ATATATAAAG CCTATGAATG CAGAACAGTA AAAACCGTTC TGTATATTGA AAAAAAACAG
    22741 CAGGTTTTGA TATTCCTAAA ATTGATAATA CAAAAGTATC AGTCTCCTGT TGGTATACCT
    22801 CTTTCTTGGC CACATTCGTA AGAAATTGTG AATGTTTCTC AAAATCTAAC CGTTCTAAAC
    22861 AATAATGGGC CATTATAACC CCGTTTATCG TAATGATGTA GATATTAGGA ATTAAGGGAG
    22921 TTTGATGGAC CCGTAAGCGT TCCATTGTCC CAATAATGGG AAACTTATCC ATATCCAGAA
    22981 CAGCGCCAAT GATTATGTTA TCAGAATGAC CCATTGATAT TTCTTCTTAT CGCCGATATC
    23041 GCCGAAAGGG TAATACTCAT TACCACCCAC TTTTGAAACC TCGTTTTCTA AGGAATAGTC
    23101 TGGATCATGG TTGTTCGAAA ATTTCGGGTC CATATCAACA TATGGCCTAC GTTCTCCTGT
    23161 ATCTATATTG AACCAGAACT TGGTCAAAGT GGTCATATTA TTCAAAGACT TTATCAAATT
    23221 ATCAGACATC ATATAATCAA TCAGGATGGG CGCAATATGC AATTGATTGA TAATAAATGA
    23281 AAGAAACCGA TAGAGTATTT TGCTTCCGCG AGCAGACGGT GCAACATATG CATATAATAA
    23341 ACTAGGGATC GAACCAGTTT CAACAGACTT ATTTTCAAAC CGAAATTCGG CAATAAAGGT
    23401 TTTATTTAAA GATACCGCAT ACCATAGACT ATTACTTTCA AGACAATGGA ATGAAAGCTC
    23461 GTTATCTGAT CCCACTACAC GATAACTGGA TGCATGATTG ATAATCATGG ACAAACCTTG
    23521 TTGACCAATA TGATCGTTGA TGCTTTCAGC GTTTCTCGCT TCATTCAAAA GGTCTTCGAT
    23581 TTTCATATAC CTATTTACTG ATAAGAACCT ATCCTATAAA CTGTCTAGAC AGAAGGAACA
    23641 CGTCATGCAT TGGGTCATCC AGAATAATCT CTTCCGGGAA GAGAATTACC AAGTCATCTA
    23701 TGATACCCTT ACCAGAGTGG GAATTCCCTA TACCGAAGTC ACGGTTGTCC CATTCTCTCA
    23761 CGAACTGATC CCAGAAGTTT CCAATGATGG CCCGATCATG ATGTACGGGT CCTGCCTGTT
    23821 GATCAAGATT GCCCAGAAAC GGGGATGGGT TCCCGGCGCC ATCACCAATG ATAACTTCCA
    23881 GCATTCGGCA TGGGTCGAGC ATTGGGGAAC AGAATTGCTG AACCATGACG CCAAGGTCAT
    23941 GAAACTGGAT GAAGCTGAAT ATGAAGGGAT TTGTTTTGTC CGGCCTGCTT ACGATTTAAA
    24001 GGCCTTTTCT GGCCAGATCG TGGAAGGCAA GCGGTTCAAG TTCTGGCGGG AAAAGCACCT
    24061 TCAGACGCAT ATCGGGCTCA AGCTGGATGA AGAAATTGTA GTGGCACCCC TGAAGATCAT
    24121 TACTCAGGAG ACCCGTTTCT TCGTGGTGAA TGGTAAGATC ATTTCAGGCT CCATCTACCG
    24181 GATAGGCCGT CAGACCATTT ACCGGGCAGA ATATAGCCAA GCCGCTGGCA CCTATGCAGA
    24241 AGCCATGATC GCCCAATGGC AACCCGCCCG GGCTTTTGTG ATCGATGTTG CCGAACTGGA
    24301 AGACGGTAGC CACAAGGTGA TCGAGATCAA CTGTATCAAC TCATCTGGCT TCTATGCCTG
    24361 TGATATCAGC AAGATCATTC AAGCTTTGAA TAATCTTGCT GACTAATTTT CCCGATGTTT
    24421 CCCGGTTCCC CCACAAGAGG AACATTCTGG GGCCCCGTTA TGATCATACC GACCAGACCC
    24481 GTTACAAGCC ACACAGGTCA CCAGTTTCTT ACCATTCTTT TTCTCATAAG CAATCCGGCG
    24541 CTGCTCCTTG CGCCACTCGT AACTGAAGGG GATGAGTTCT TTTTTCATGA TACTTGTCTT
    24601 TATACTATAA CTACTTGAAT GACAACAGTT ATAGAGAAAT CCATATTTAT TTCTGACTTG
    24661 CTGAACAATA CCGATAAGAT CACTGTCCAC CCCATGGATC ATCAGCGTAC AAGTCATGAT
    24721 CTCGCCTTCG AAATTACCGA GGTTATCGAA ACTCTGGTCT GGGATGATAT AGATGTCATG
    24781 GAGATCGATC TGGCCATGAC CTTCCCACTC TGTGTGGTCT CAATCATGTA TGTGGAAGAG
    24841 GATGAAGATA TTATGGACAT CATCTTTGAA TTTCCCTACA AGACCATGAG TATCTATTTC
    24901 CAAAATATAG AAGTAGACAT GTTATGAGTT TTATACTATA TAAAAGATTG AAACTCAGAA
    24961 TGGGTTGGTG TAGATGAAAA GAATTGTGTT TTTTGGTGGC CCCAATAGTG ACGGTATTGC
    25021 AAACCTGTTT GCAATACTAC TCAACTCGTA TGGGGTCGTC AGATTAACCG ATCCGGATAC
    25081 GATTGAAACC GATCTGGGGA TTGCCTTGAG CGGTTCCGAA TCTATTGTTT TTATATATCC
    25141 AGAATTAGAT ACTGTCCAAT ATTCGGCCAT GGAAGAAGCC ATCCGGACCC ACGATGGCTA
    25201 CAATATCATA CATCTTATCA CAACCAACAA GCACGTGATT CCGCTGGATA CGACTCTATT
    25261 GCTCTATGTC TGGCATGAAG TGAAAGCGGC AGATGTGGAA AGCATAGCCA AACACATCTA
    25321 CCGCGAATAG TTCACTGTTG TTCGGCCAGA ACTGCATAGA CCGTTGCATA CACTTCGTTG
    25381 GCATTGGTTG CATAGAAGAC TTCCGGGACC CCTGTATAAT TATTCATCAG GTATTGTCCG
    25441 AAGCGAAGAT GCCGGAGTTT CAGGTTTGGA TCACCTTTGG CTTCCGACAT CCATTTACCA
    25501 AACTCTAGGT CCAGACTAGT GATATCGATA TCCATTATCG CTTCCAGAAC ATCAGCCGCT
    25561 TGAGCAACAG GCTGAACCGG TCTTCCACGT TTTCACGCAG GCTGACATGA TGGTTCCACT
    25621 TGTAGACTAC AATGGTCTCC GGGGTATTAT AATGATCCAG AAGACATTTG AACGTCCAAA
    25681 TCGAGTCATC ATCCAGATCA AGATAAACAG GCTTGTGTTC GATCTTCTTG GCCTCTTCCG
    25741 GAGTTACCAA GACATCGATA ATGGTCTTAT CATCCTCATT CTTCCAGACT TGAGCAACAA
    25801 GTCGGTTATG GTCGATGAAA ACTGAGATAG CCGTCTGGTC CATGGTTAAC TTCCTTTGAA
    25861 GCGCATTATA ATTAGAATAT ACATGAGTTA ATTTAGTTGT CAATCCAAAT ATTTTCAATC
    25921 AAAAATGTCC TAAATAAACT CTTTGAAGGA GTTAATCTCA TGGAATTTAC ATTTTTGGAT
    25981 GATGCCCAAC AACGGGTTGT GGCAGAGTTT CTGGTTGAGT ATAAGGAGAC AGGCGATTCA
    26041 GAAGTTTTGA ACCGAATGAC CCGGTATATG ACTGGTGTCA TGCGTCCCCG CTCAACCAAG
    26101 TTCAAGTTTT CCAAGAAGGC GGTGGCTGCG AAATAATGAA AACCCAACGA GAATATGTTG
    26161 AGTATGTCAA TTCTCATGTA AGTGATTGGT TTGTTTCAAT CCCCGCCAAG GGCTATAAAT
    26221 GGAAAATGGT TCCCGCTTTC GAGATCGAGA GCATATCCCC GATATCCGAA TGGGTAGAAT
    26281 GGATGAACCG GGAAATCGGA TATATGACCC GAGCCGGGTA TATCAATTAC TATTCTGACC
    26341 TATTATCAGA AGAAATTATT CACCCGGTCA TCATAATTGA AGAGCATGGG CATTATATTG
    26401 CTATTGACGG GAACCATAGA ATGGGTGCAA CTGCCTTACG TGGCGGCAAC ACCATCAAAG
    26461 CCCTTCTGGG AAAGGTTCGA ACATGATCCC CGATAGATCA CCCTATGAGA TGCTTCTGGA
    26521 AGCTCCCCTT TACGAACCAT TCTGTATCGG CTGGGAAGAA GGCGGTGAGC CCACATTATG
    26581 GTGTGAAAAG GAAAACGGTG AAGACGGGCT CTGGTTTCAT GTAACAAACG GCGCTTGGAC
    26641 GGGTCGCATG GCTCCCGATG GCGAAATATA TATTCCACGG GCTCCAAAAG GAGCCGAACA
    26701 TCCCGGCAAA GGTTACATCG TTCCATATAT CCCCCTAGAA GGCGATCTTT ATAAACCGTC
    26761 TTCCTTAAAA GACTTGCCCT CTGACGATGA CGAAATCCCG TTTTAAGGTA TAATATCATG
    26821 ATTGAACTAC CTTCGAAGAA AATCACAGCA GACATCGTAA AGGCGTTCCG CGATAAAACT
    26881 GGTGCGGGCC TGTTGGAGAC CAAGGAGGTT TTGAGCCGGG CGAATGGGGA CCTGCTACTA
    26941 GCAGAAGGGC TCCTTAGATA TAAAGGGCTT GCCATAAATC CACGGGGCCG AACGAATGCC
    27001 GAGTGGGAGA TGGATCAAGC CCGGGCATGG GTGGAGGAAC AAAACACGGC TCAACTATTT
    27061 GAACCCGTGG GAGATGATTA CGAAGAGCCG AAATATGACT TCAAATTACC TGAAGACGTA
    27121 ATCTTTCAAG TCGTATCTGA CGACCGAGAA ATTAACCGAG GAAGTTGGAA AGGTTACGCA
    27181 CTAGAAATAG TAAATGTCAT TACCGATCAT GGGCCAGAAA AGGCGGGAGC CGCCACCTAT
    27241 GATATGATAT ATGGGAGTCT GGACTATACC ATTATAGACA TGTATGAATG TCCCGGTCTT
    27301 GGCTGGTTTG TGGTTACCGG AACGACTGCC GAATTCTACC CCGGCGACCG TTGGGAAACA
    27361 GATGATGATA TGGCGTTTTT TCACACAGGG GTCAGACCAG CCACCCAAGA GGAAATAGAT
    27421 TTTAATAGCG AGGAAAATAA TGAAACAGAA ATCGAACCGA GCCCTACGCC GGGCACACTA
    27481 TGACCGAATG AAACAGCGCT GCATCAAACA CATTCCGTGG ATGATGGACG AACAGGCGCC
    27541 CAGATTTGCC AATAATCGCA AACCATGCTC TTGCTGGATG TGCGGTAACC AGCGTAAACA
    27601 TCATGGGGAA CCGTTTAACG ACACTCGTCG CAAACAGTAT GGACTGGAAG AAAACGCATG
    27661 AACCGTTATT TGTGGAGACT GGAACTCGCT TGGACCATGA TCATTCATGG CTGGGGGCTT
    27721 AACCGAGCCA AGGGCGCCTT TAAGGGAGAA TATGATGATC CCTTTTATGA TGAGAGACCA
    27781 GATGATCCCC TTCGTGGACT TGATGTATTG ATTGAAGAAA CCCGGTCTCA ATAATGCGCT
    27841 GTCTCGTGTC TGGTGGTCGA GATTACAAGG ACAGGGGCTT TGTCTTTGAA ACCTTGGACA
    27901 TGGTGCATAA GGAAAGCAAA ATCTCCCTGT TGATCGAAGG GGGCGCCGCT GGGGCTGACA
    27961 AATGGGGCCG GGAATGGGGC TTCTCCCGTG GGGTCTATGT GGTCACCTGT TGGGCACTCT
    28021 GGGACGCCTT TGGCAAAAAG GCCGGTCCAC TTCGGAATAT TGCCATGAAC GAATTGCTGA
    28081 AACCAGAATA TGCAGTGGTG TTCCCGGGCG GCACCGGCAC AAACCATATG GCCTCAATAC
    28141 TCGATGAGGC TGGATTATCT TATTTGGACT GTAGAAAAGA GTAATATTAT GTCTGGCCAC
    28201 AAGTTAAGTG ATGTCATCGA CCTTTTGAAA AATACTATTG TTAACAAAAA GGCGCTTGAA
    28261 GAAGATTTTC AGAAAAAAAT AGCACTCAGT TCCAACGGCA TAGAAAGATT AAGTTTCGGG
    28321 GTAAGTTTAA CATACTTGCA GGAAAATCTG GTAGAATTGG AAACAATTCT CCATGATCTG
    28381 GAAAATGTGA CCAGTCTGGA CTAATTGTTG TTGACATGTT CCAACAATGT GATAAATAGA
    28441 CCTTCCAATA GGCTCCCTTC GTCTAGTGGT TAGGATTGCA AGCTTTCAAC TTGTAGAGAC
    28501 CGGATCGTAA CCGGTAGGGA GTGCCAATTG AGAAAATTGT AGGGAGGTGC AATTCCTTAC
    28561 GGATAATTAC GGTAACCTCA GCGTAGCCCA TTGTGGCTGA AGGGGTCCGA TGAATGCGAA
    28621 CTACAATTTT CCCACAATAT AAATACAGGG ATGAAGCTTG CTCCCCTGTT CAATCGTCAG
    28681 AAAATCCTGT TGGAAGGGCG CCGAGAGTAT ATGGCGTTCA TCAATAGTTT TCCATATCAC
    28741 GCCTTTAAAG AAAATGTGGC ACTAGATATA AAAGACCACT TGAAAAGTGA ATTACTATGG
    28801 GCCGAACGTA TCCTGAAGAA ATCAGATCGT ATTATCTGGT GGCTCAAGCT GGTGGCAATA
    28861 GAAAGTTTTG TTTTTCAAAC CCACTTCAAT GCATCAGATG TATTAATAGA TAAAGACTTC
    28921 AAATATAGTT TACTAGCGAA AATGGCCATT AAAAATCCAA AAGTGTATGA AGACATTATG
    28981 GATGACAATT TTCTCGATAA TACTAAACGA TGGTTAGATC ACTTTTCACA AATAGATTAC
    29041 CCACCGATAA ATGATTATCC ATTCGTCCAC CAAACTCCTT CAGAAATCTT AACTATTTTC
    29101 GAAATATATG AAAAAGAATG GCAAGCCAAG CGCACCCGAA ACATGTCTCT CGGTCCCGAC
    29161 GAGACCATTA TCCTAAGTCT AGGGCACCAT ATTTGGGTAG ACACTGGTAA AGCATCTTGT
    29221 AAGAAAGAGG GAGAGGCTGG TGGCCATTGT GGAAACAGTG GGAGAGTTGA TACCAAGGAT
    29281 CGGATGTATT CTTTAAGAAA GGTATTGTCG AATGGTAAAC ATTATTTCCA AGCGACTTTC
    29341 ATATTGGATG AGGAAGGTTG GCTCACTGAG CGGAAAGGTT ATGCCAATGA GAAACCAACT
    29401 GTAGACACTC ATCCGGCCAT TGTGGAATTC CTGAAGCTAC CATTCATCAA CGGCTTGAAA
    29461 ACATCTGGCC ACTATCTTCC AGAAAATGAT TTTAAGATTG GGGACTTGTC GGATGAATTG
    29521 TTTCAGGAGT TGGTGAAGGA TCGGGCCGAT CTGGTTACCG ATTTCAATAA CTGTAATAGC
    29581 TTGTTATCGA AGCCGGAAAA TTTAATCGCC TTTATCGATG GTAGGAAAAG AATAAGGGAT
    29641 TCTGGTTCTG ATAGAGTGTG GTTGATCAAT CCCAATCAAT TGCCGGACGC ATTATATGGA
    29701 ATATCGTTTT TCCACCAGTT AACAGACAAT CAATTCTATG ATTACCTATC TCTTATGTGG
    29761 GCCATCTCAT GTCCTTATGG AGCGGATACT AGTGTGTGGT TATTATACCT CAAAAGGAGA
    29821 TTTGGTCTTA ATCGCCTGAT AAAGGAGGCC GACCGACTAC CAAGAGTGCT TAATTTCGAT
    29881 TCAAAATCAA TAAAAGCTTT GATGATTGTT AAGAAGCATA TTATTGAAAA AAAGAGCCAT
    29941 TGGTTACTAT GAAACTAAAG ACCGTTCTCA ACAAATTGAG TGAAATGGCT GTCCGCAATG
    30001 TGGACAGGAT TGGTGATTTC TCCGCAGATG CCGATTTTGA AACATCGTCC ATGACTTTGA
    30061 AGACAGACCG CAAGCTCATG CGACATCCGA AGACCGAGGC CCTTATTCGT AGAGCGTTAT
    30121 CCCGGTTTCC CCAGACCATT GATGTCAAGA TTATCAACGA TAGGGACATT GGTCGTAATA
    30181 TCTACAATCT GAGCAAGCAT GTTAAAGGTG AAAAACTGGA GCAATCGTTG GAAACGATCA
    30241 ATAAGGTTAA ACTGGATTTC ACCACAGCGG ACATCAACAT CGTGTATATT GGGAGCCGGT
    30301 TGATTGGTTA TTCCCCCGGT AGAGGACCAT TTTCTGCTTG GATGGCTATT CACCGGTTCT
    30361 GGCAGGAGAT GTTTGAATTA CCTGATAACC GTAAGGCCAT TGGAATGTTT GACTATAGTC
    30421 GGGTATTAAC TTTCTTGAAC AAAGCCATAT ACAATAATGG TTCTGCCAGA ATATATGCCT
    30481 TGGAATTCCG GAGTGCCAGA GATGATAATG TTCTTGGGCA ATCGGAATTG GTTTATGAAA
    30541 TATTGACTGA ATATTGTATG ATGGGGAAAG TCCGTTACAA GCCCGCTCGT GAAGTATGGG
    30601 ACTATATGCA GGCTCTGGAC TATCATTGGT ATAGTGGTAA AAAGTCCAAT AACCCAACCT
    30661 TTGAAGATTT TGAAAAACGG TATAACAAAT ATATGGTCAA ACTTAACCAA ACGGTTGAGA
    30721 AGATTGCCCA GAAGGTTTTC CAGAAAATTT CGGGCAAGGT TATCGCTATT GCTTAATCCC
    30781 TAAATACCGG ATGCGGTTAA GAACTCTTCT TGAATATATC CAAATGGATG AGATGGCTGT
    30841 CCGTAATGTG GACAAGGTGG GTGATTTATC CGCGAATGCT GATTTCGAAA CCTCTTCCAT
    30901 GTCTCAGAGG ACAGATCGCA AGCTGATGCG ACATCCTAAA ACCGAGGCCC TTATTCGCAA
    30961 AGCCTTGTCC AGATTCCCCC AGACTATTGA TGTCAAGATT ATCAATGATA AGGACATTCG
    31021 GGAGTATTTG ATAATGAATG TCGGTCATGT ATCAAATAAG AAGATACAGC AGACGTTGAA
    31081 ATACGTTCAC GATGTTGATC TAGATTTTAC CACGGCTGAC ATCAATATTG TTTTTACTGG
    31141 GGATCGCTTT TATCATTATA CAGTTGGGCA AGGGCCATTA TCGGCTTGGA TGTGTATTCA
    31201 TAGGGTATGG CAATATTTGC TTGAGAGCCC TGTATATAAT GTGGGTGAAA AGATTGATCG
    31261 GAAAATGGAG GCCATTCTGA TTAAGACGGT GTTGCCCAAT TTAGTTTTGA TGATTTCTCC
    31321 ATTTATGTTC CGTAGCGCCC GAGATAAGCG GGTAAATTCG AGAGCCGAAT TGTTTTATGA
    31381 ATTGTTTACC GAATATTGCA TGATGGGCCG GATCAGATAT AAGCCTGCAC GGGAAGTCTG
    31441 GGAATTTTTA AAGAAGTATA ACCCGGATGC CTTCGATAAG CCTGTTCCAG AGTTTGAAAA
    31501 ATATGAAAAA CTGTATAATA AGAATATGAA GAGGATTAAT CAGATGGTTG CCAAGATGGC
    31561 CCAGAATGTA TTCAAGCGTA TCAAGGGTGA CATTATCGTT ATCTACTAAT CCCTAAATAT
    31621 AGAGATGAAG TTATCATCTG TCTTCAATCA TCAGAAACTG TTCGAAGGGC GCCGGGAGAA
    31681 TCTGGCCTAT ATTGACAATT TTCCGTATGA TCGGATTGAA ATGAATTATG TGTCTGGGCA
    31741 AGAAGAGAAT ACTATCCGGC CATTATTGCT AAAAGAGTTG GAATGGGCAG AACGGGTTCT
    31801 CAAGAAGCCG GATCGGGTGT TATGGTGGCT CAAGGTGGCC TCCATGCATT ATTATCACAA
    31861 ATCGTTTAAG AAGGACGGTT ACCAAGCCAC TAATCACCCA ACGTATCTCA AGTGGCGCAA
    31921 GATAAAGCCA TCTATAAGCA AAACTCTTTC TTCTGTTTTT AAGCTTGATA CATACAAGCA
    31981 ATGGTTTGAA CATTTTGCGG TTTATGATTA CCCTCCATTA TTAGATTATC CTTTTGGCAA
    32041 TGAGACCCCA GATGAACTTA TTGAAAATTT GAGAACCATT GAAGACCAGT GGCGCTCCAA
    32101 GCGGACCCGG AAGATGACGG CAGACCCGTC TCACACGCTC ATCTTACGCA AGGGTGACTT
    32161 CGTATGGCTC AACTTGAACA AGGCAGCCTG TAAGGAAGAG AGTGCGGCTG GGGGGCATTG
    32221 TGGCAACTCT CCTAGGGCCA CCAGTGATGA TCGTATCCTA TCCTTGAGAA AGGTGACCGG
    32281 AGAAAAAAGC CAGTATTACT ATGCGACCTT CATTCTGGAA AAGGATGGGT ATCTTGGGGA
    32341 GCGCAAGGGC TATGCAAACA GCAAGCCGGA GCCCAAATTA CATCCTTATA TTGTGGAGCT
    32401 TCTGAAGCAA CCGTTCATCA AGGGGATAAA GCATGGTCGG TTTCTGACCA AGAATGATTT
    32461 CCAGATTAAT GACCTGTCCC CAGAGTGGAG AGAAGAGTTA ATAGTGGCTC GACCAGATTA
    32521 TTTCCCACGT ATGGAAGTTT TGGATCGCTT TAGTGATGAT TTGGAAAAAG TGATTGAAAT
    32581 TTTCAAGAAT GATTATGACT TCTTTTTTGA ATTCTTGGCG GGTCCGTATC GGAAAATGCT
    32641 AAGCAAACGA CTTGATTATG ATCAGATGTT CTCAATTGTA GAGCATCATG TAAAGACCAG
    32701 AAGAGTTCAC CCTTTATATC TTGCCTATCG AACCGTTCAT TATGTGAATT TTGGGGGCGA
    32761 TCCTGATCCA GATCGGCTTT ACTGGTATAT CATTGAGAAT GCCAAATATG CGGAATATGA
    32821 TGATATCGAT CTGATCAAAC CTAGGGGACC AGATACGGAT GAGCAGTCTT TAAAACATCG
    32881 GTATATCGAG AAATGTCTTG AACAGGGAAT AAGTCATCAG TCTTATATAG ATTTGTATCC
    32941 ATTTTTAAAA GACGGTGAAG CCGTTGATAC CATGACCAAG GATCAGGTCA TGAATATTTT
    33001 CAAAATGTAT AAAGAGGTTC GCCCACATAA GGCAACGGCG GCGGAATTCG TGAACAATTT
    33061 AACCCAATTG TTTACGTTGG AAGAACTTGA AGAGATTTCC CGAAATGAAG ACGTAAATTT
    33121 CAGAGAAGAT ATAAAGGCGA CTATACGGGT GGCTATTCGG CGCCGAGATG CGAAGAAAGC
    33181 TTCTTAATGC GCCAGAAGTG GCACCATAAT ATTAATTATA GCGCACAATG CGCCAGAAGT
    33241 GACACATTAA TATCAATTTG ACTTCATCTT CATATATGGT ATGAAGCGTA TACGTCATGG
    33301 AGATTAATAT GAAGAAATTG TCCGAATTGA GCCACCCGAT CCAACCGGTG GGGCTGGATG
    33361 AACATGGAGT TCTCCGCTTC AAGAAGAATG CCATTGTGGC GTATCTTCTG GAAAATGGTC
    33421 CAATAGATAT GAACCAGATC GCGCTCCAAG GCTTTTCTCC AAAGGATCGG GAGCAGTTTG
    33481 CTCAACTGAT CGGGTATTCT GTGGATGGGG CAGCCGATCT GAGCTATGTT CGCCGGGAGA
    33541 CCATTACAGC GGCGGATTTG ATGGCCAAGG GGGTGGACGA GAAAGCTGCC CGCATCAAGG
    33601 CGCTTGAGAC AAGGCTTGAG GCTACTCAGG ATGCGATTGT TGCAGCGGTG AGTGCCTTGG
    33661 GTGATATCGA GCTTGAAGTT TAGGTTGGTA TGCCGCCCGG TATAAATACC TGAATGCGGC
    33721 TTGCCAAGGT ATTCCAGATT CAACAATTAT ATGAAGGGGC CTCAGATTAT GAGGCAATCC
    33781 TTAAGAATTT TCCTTATGAT CTCATACCAT CAGACAATCT GATTTTCGTA AGAGAAAGGT
    33841 TTAAAGATGA GTTGAGATGG GCGAAAGAAA CGCTCAAGCG CCCAGACCGG GTTATCTGGT
    33901 GGCTCAAATT CATCAAGTTT GTATATTATA CCGCTTTTAT AAAGAACGCT CCGAAAAAGT
    33961 TCCAGATCGA TCCGGATGCG GAGCCGGAAC CAGACCCACC AGTCCCCAAC TTTGCCAAGG
    34021 CAATGATTGC AAAAACCCCG GCTTATAATG ATTATATCGT GGCGGTTGGC CATATCAATA
    34081 CCACCGTGGG AAGTTATAAA CATCGGTTCG CTCATTATAT GGGAATTGAT GATCCCCGTA
    34141 TCCAGTCTTA TCACTGGACC CATGAGACGC CCGGAGACCT AGACGACAAG TTTAAAAAAT
    34201 GGGAAGATGA ATACGCCCAA CAAGAAGGTC GCAGGCTTGC GCCAGATGCT TCACACACGG
    34261 TGATCATGAA GCTGGGTGAT CTAGTCTGGC TCAACTTGAA CAAGGCAGCT TGTGCCGATG
    34321 AGGGCCAAGC CGGTCGTCAT TGTGGCAACT CTCCCCGACG AGGTTCGAAT GACCGTATTC
    34381 TATCATTGAG ACGATTGGTC AAAGGGGGCA AGCAAGAGGT CTGTCTAACC TTCGTGATGG
    34441 AAGAGGACGG GTTCCTCGGT GAGCGCAAGG GCTTTGCCAA TAACAATCCG GACCCTAAGT
    34501 ATCACAGGGC GATTGTGGAG CTTTTGAAGC AACCTTTCAT CAAGGGGATG AAAGGTGGGC
    34561 GATGGGCGAC CAGTAATGAT TTCAAGCTGA CTGATCTTTC GCCAGAATTG GCAGAAGAGT
    34621 TATACCAAGC TCGGCCAGAT TATTTCACAT TCTGGGACGT ATTGAAAATC TTCAAGGACA
    34681 ACAAGGAAAG GTTCTGGGCT ATATTGGCGG CACAGAGTCC CAAAGGAATT CCAGATGAAC
    34741 TACTTTTCAG AATTAAGGAT GAAAAGGTCG TCCCCTTGGC GGAACTTGTC CGTTTCACGA
    34801 TTGACCATGG TAACCATGCG ATCACTTATC CTATGGCCCT TACACACTTG GGCGAACAAG
    34861 ATGATGGGGT CGCCAAGTTA CTGGATTTGA AAATCAGGAA TTTGACCCCC GATTATATTA
    34921 TTGATATCTG TAAAAATAGC CAATACACTT CAAGCGAAAT AGTTAAAAAA TATATTGAAC
    34981 TTGGCAGTGA TACCCATTTA ACCATGGTTC AGAAATTGTC TTTCTTGGGT ATGGAAGATG
    35041 ATTATAGCCA GAAGTGGCTT CATACCGAAG GAAAAGATTT GGACAAGAAA CAAATTAGTG
    35101 AAATGGCGAC CATGATTGGG TCAATTCATA CCAACATCAT TAATCTGAAA ATTCCAAATA
    35161 TTAAAGCACT CACCCATCCG CTAACATTTT TACGTGCATT AATTTCCGTT GGTAACAACA
    35221 ATATAGACGG TTTATTAATG AATTTCCACC ATAGTCGAAA TGCGGCTAGT GCAGAAGTCC
    35281 GTAAAAAAGA TATCTCTGAC ATGATTGAGA TCGGGTGTGA TATGAATCCG TTAACTGCAC
    35341 TCAATATCAT TCACATGTTT GGGATCGACA GTCCACTTAT TCGTCAATTC CTGTTAAGTG
    35401 GCCGTATCAC CATGAAGCAA CTTGATGATC GCCGGGCCTT CAGTGTCTTG TCTGAAGAAG
    35461 AGGCAACTTC AATTCTGAAG GATAATGTCG CAGACGTTAT CCCATGGTTG GTCGAATATT
    35521 ACGGCGCGGA TAGCGCCATT GTAGCCAAGG CGTTTGAAAC CGATTGGATC ACGTTGAATG
    35581 ATGTTCGGGT CAGATATGGC GATGATGATC CGTTCATTGA TGTGGTGAGG GACAAGTTGG
    35641 AAGAACATGT CTCAGAATTC TTACAACAGG AAACAGGTGC CACCATTGAA GGTAAGTTCA
    35701 TAATCTTGGA GGAATATAAT ATTGAAAATA TTGCGAAATA TATGTTCGGA AGCAACGCCG
    35761 AGACTGCTGC CAAAATGATG ACCGGCGACG GGGATTATGA CCATGATGGA TGGTCTAATG
    35821 AGGACTTGGA TAATCATTTT GATACTCTGA AATATGTCAA ATATGTTCCA GACCCGAATG
    35881 ATCCTTCCAA ACCCCATATC AAACAATCGG TTATCAATTA TGATATGAAA CCGGTTTATG
    35941 CTCGTTACAT TCGGGAGCAT AAAATGGAAG AATGGAAAGA TTTCACCAAT AGTGATGAAT
    36001 ATGATGATTA TGACCCAGAG GATGATGAAT TTGAACGGGA TGAGGACGAG CGGATAATCT
    36061 ATCCCCCGGA GAGAGAAAAT GTCGATCAAC TCAAGAGTTT TCTATATAAT AATGATGAGG
    36121 AATGGGAGCA GGCGTTCCGA TGGTCCTATA ATGACGCCTA TGGGCAAGCC GTCGAAGCCG
    36181 ATTATGTCAA GACCTTTACC GATGCTATTA ATGACTGGGA AGATGAGTTC AGTGAAAAGC
    36241 TTGCGATGTT CTTTGTGGTC AAAGAAGGTG AGGAATATAC CCCAGCCATT ACTCAGTATT
    36301 ACGATAGAAC CTTTTTTGTC GCAATCTATC TGGACGAGTA TCTAAAAGGT TTGAAATTTC
    36361 GTCTCAAGGG GATTATTCAG TCAAGTACCG ATGAGGACGA TATAGATGAT GAGGACGATA
    36421 TTGAAGAAGG CGAAATAGAT TATAATGCCA TCAAGACTTT TATATCAGTA GATGAAGAAG
    36481 AGTTCACCCA TTACGAGAAC AATATTTCTA AAAGAGATAT TCGGGTAGAT GGTTATCATT
    36541 CTATAGATGA TGAAAATCTT GGGGACATAC TGTTCAATCA TATACCAGTG ACCCTAGAAT
    36601 TTATTCAAGA ATGCCAGCCG GTTAAACCAG AAAAGAAATA ATAGTCCTAT AAAGAGGTAA
    36661 ACCTGTATGG AGCCTTCTTA TGACTATTCT TCCCATTCTT TACAAATATG ACACCACTGG
    36721 CAAGCCCCGT TTCTGGACGG TTGAGGTCGA GCCTGAAACC GGTAAATGGA GAACCGTCGC
    36781 AGGCGTGGTC GGCACCGAGA ACCCGGTCAC TTCAGAATGG ACCCAAGCGG TTGGCAAGAA
    36841 TGAAGGCAAG GCGAACGCTA CATCTGCCAT GGGACAGGCT CATAAGGAAG CGAATGCGCT
    36901 CTGGGCCAAG AAGCTGAAAG AAGGCTATGC GGAAGACATC GAGAAAAGCG GTGCAAATTT
    36961 TGTTGAGCCG ATGCTGGCCC AGAAATACGA TATCAAGCGG TTGAAGAATG TGGACTATGT
    37021 TCTGGTTCAA CCGAAGCTGA ACGGGATCAG ATGCACTATC AACAAAACCG GAATGTTTAC
    37081 CAGAACCGGA GAGACCATTG TCTCCTGTCC ACATCTCTGG GAAGCGGCCC AGCCTATTCT
    37141 GGACGTTCAT CCGGATTTAA CTCTGGACGG CGAATTGTAT AACCATGAGT TAAGAAGAGA
    37201 TTTCAATACG ATTACCTCTG TGGTCAGGAA GCAGAAACTC AGTTTCGAGC AATTGGAACA
    37261 ATCTGCCAGA CTGATCCAGT ATCATATCTA TGATGGGGTA TTCGGATCGA ATGAGGGGAT
    37321 GAAGTTCTCC GAACGGTATG TTGAGATCAA GAACCAGATT TTTACCCATA GTCACCCCAG
    37381 TCTAAAATCG GTCGAAACCA ATCGGATCAG TCTGGTTGAT TTTAAAACCA TGATCCCGCA
    37441 ATATCACGCT AATTATGTTG CCGATGAATA CGAGGGCCTT ATGGTCCGGC ATGATCTGGC
    37501 TTATGATGTC GGTAAGCGTT CTTGGAGCCT GATGAAATAC AAACACTTCA TGGACGATGA
    37561 ATTTCCCATT GATCGATTTG AGGAAGGTCG TGGCCGAGCA GCCGGGGTAG CCAAAGTTGC
    37621 CATCTGTAAG CTACCGGACG GTCGAGAGTT TGGGGCCACT GTGAAAGGAT CGTATGATTT
    37681 TTGTAAACAA GTGATGGCAG AACAGAATGA ATATAATGAA GCTACGGTGG AATTCTTCGA
    37741 CTATACCCCG GATGGCATCC CTTTGTTCCC GGTTGCCGCA AAATTGTATA AAGACGGGAA
    37801 GATTTAGATA AATATGGTAT ATTCGTGGAT AAACAATGAA AGATATCAGA AGAAAGATAG
    37861 AACAAGCGCT TCGTGAAACA AGTGACAGCA TTTTTTACCA TGGCACCAGT CATGCGTTCG
    37921 ATAAATTGCG TGGTGTAACC TTTGTAACTA CGAACAAAAA AGAAGCTGAA AATTTTGCCT
    37981 GTAAATGCCA TTTTCGTGGG CCGTCAACAC CCATCCCACC CGGAGCAAGA GTTATGGCCT
    38041 TTCGAGTTAA AGGTCGTTAT CTTACCTTGA GGACCACAGA AGCCGACGCT TTTGAAAAAA
    38101 CATATGGCGT ATCCCTTGGT AAAGGCAGAT CGGCTAGTTC AGAAATTATA AACGCATTGG
    38161 AAAAGGCGGA TTATTCGGGT CTTGAACGTG TCATGGATGG TGGAGTAGTT CGAATGGTTA
    38221 TTAATCCATT GGACCTGATT GAGGTTCGAA ATCTTTCTTA CGTACTTTAA AATAACTCTT
    38281 CAACTATACC CCGGATGACA CGCCTTTGTT CCCAGTTGTC GTCGTCTTGC ACAAGATTTC
    38341 AAGAATTTAG ATAAATAGAT ACAAAAAGGT TTACCTATGA GCGATATCAA GAAAAAAGTT
    38401 GAAGAAATTT TACTGAACGA AATGTATACT CCAAATGGCA CTGATGTAGA AAAATGCGAT
    38461 TATATTTCAG ATATGCTCAC ACAAATTGCA AATGCACTTG AACGACAAGT TAATATGGCT
    38521 CGTCAGATGG AAAACTCGGT TACTCTTAAA AAGATAGAGC GTAGTGGATT TTACTCAAAA
    38581 GTGGAAACTA TGATGACCTC TTTGAAAAAA ATGTCTTACT CTTTCAGAGT GTTAGGGGCT
    38641 GATTTGGCGG ATCAGATTTC TATGGGTCAT GCCGGTGGCC CTCCTAAAAA GTAACGCTTG
    38701 ACACTATTTC AAAATAATAT ATAGTTTATC TGGTGGTAGA GGCGGTTTCG GAAGAAGCCA
    38761 CTCATCATTG AAACGGGGCC GTCATCAGGC ACCCTTCAAG TGGAGCCTGT CCGTGTTCGG
    38821 GGCTATGAAG CTTGAAGAAG GACTGTTGAT AGTAGTTGGT AATAGTGAGG CCAGAGTAGC
    38881 GACAAGATGG CCAGTAAATC CTGTATGGTA TGGTTCCCTA GAATGGGATA GCAAAATGGA
    38941 TAGCTGGGAT TACCTAACCC GGACCAAGAT GAGAATGCTC AGGCATGTAA TACCACACCT
    39001 TCCCATTCAT ACTAATTCAT ATGATCCAGA GCGGCGGCAT TTGAATCAAC CCGACCACTG
    39061 ATATATTGGT GGGTTGGCAA GATGACATAA TCTATAGCAT CCTTGTTGAT AAATATCGTC
    39121 CGATGTGACC CTGACACATT CCAGAGGATC ATGTTATTCT CATGGCCTTC ATCATCCATT
    39181 TCAACTAGTT CAACAAATGC TTCATACATG GCCTCTCGGT CTTCCACATC GATGTCGCGC
    39241 TTCTGTCCAG TAGACAACTG GTACGTGACC GCGCAGGCCG TCTTGAAGGC CAGAGCGGTC
    39301 GTTGCCATAA TACTTTCCTG ATCAGAAGCC AATCTTTCCT GATCAATGGC ATCATCAGCA
    39361 GCAAGTTTAT CATATTGCTC TTCAGTGATA ACCCAGCCAC TCACACGTTC AACATCTTTC
    39421 GAGTCAAATT CGTCCATGTC ACTATCGCAG GCCATAGCTT CAATGATCTC CCAATCACGG
    39481 TTGTCGGGAA TCTGAAGATT AAGATGGTTT TTGTATGTGC CATGCTCTGG CCCATGATCC
    39541 TCATAATCGT CGCTGGAAAA ATACAGGTCC GAGATAGCGT CAACCCGAAG GGAAACTGTC
    39601 TGGTTAGCCA AGCTGTTAAC AGTAACAAAC TTGGTTTTAC CTTGTAGGCC TAGATGTAAA
    39661 TTTGTGTATG CATTATTGGA AATAGACAAC AGTAGTGGAT CACCACCATT GCGAAAATGA
    39721 ATGGCAACTT CGCCATAATA ACAAGTTTCA CTATTCGGGT CGGCGTCAAA AAAGGTGGCT
    39781 TCTATCGGCT CATGCTTGAA AATAATTTTG GCGGCGTCCA CTCCTAGAAA ATGCGCCAGT
    39841 TTTTTTAGTT TAGGTTCTGG GATCGGAGCC GCACCTGTTT CCCATCTTTG ATATGTAGGT
    39901 TGAGTGACCC CCACGCTCTC AGCGATCTGG GTCTGAGTCA TATTGAACTC TACACGGAAT
    39961 TCTTTCAGCC GATTTCTCAT TCTTCTCTCC AAATTATAGC TATAATATAG GCATAAAATT
    40021 TGAAGAAAGC AACCCTTATT TTACAGCGAT TGTGACATTC TATTTACGAT TGATTTACGG
    40081 TAATCTACGA AAACGTTTCC TGTAGCGATC CAGCACTCTG GGTCTGCTTC TCCTTGACCG
    40141 GCGAATTACC TTGGTCAAAG AAGATTTCCC GCACAGTTAC ATATCCAATA GTATAGATAT
    40201 ATGGGGCCAT TGCGACAGAG ATGGTCTTGA TGATCAATGA AGCTACATCC CCAATGACTG
    40261 GCAAGTTTTC GACAATCCAT ATCACAGCCA AAAAGAATGC TGCACAATAC AAAGTAATTC
    40321 GAGAAAGCAC GGGGCTGAAC ATATAGGCAA TATGGGACAT TCTCTTCGAC ATGTCCCACG
    40381 GTAGTTGGTA GACATTATTC AATACGCCAC CAATCGCTGA AACATGATTG ATCATGAAAA
    40441 AGAATAGAGC CATGAAGGCA TAGTCGATCA ATAGATCAAA ATAATAGAGC ATACCAGTAA
    40501 ATCCCGGGTT CTTGACCGGT TCTGTCAGGC TATCCGCTGC TTTGGGATCA GAGACAGGAG
    40561 ATATAAGGGA AAAAATGCCA ACAAAAAGTA TAATGATCAA TAAGTGGCCA ATGATTTTCA
    40621 AGGCGGACAG GTTGATGAAA CGGCCTTTGA TGACGCTGGA ACTAATAACA TCACTGAATT
    40681 CCGAAAAGGT CAAAGTTTTG TCCGACCGTA GGGCAAAACT GACCCCGAAT AGGGAAACAA
    40741 GTCCCATTGT CATCGGGGCG ACAAATGCAT AAAGAACGAA CGCCCCGGAG ATGGCGCCGA
    40801 TATCCCGAGT CTCAAAGGCA GATGTAAGAA AATGATAATA GAACCCGAAC CCAACCCCTA
    40861 TCAAAATGGT GGCGATAATG GGGAACATTG CCCAAAGGGC GCTATTCCTG CCGACCAGCT
    40921 TGGCACTCAT CTGGACAATG TTCTTCATGT CAGACGGATC AATTTTTCGA GGGGTAATGA
    40981 ACATGGTTTA TTCTCTCGCG GTCATACGTT CACGAAGGGC GAAGGCTTCC AGTGCCCAAA
    41041 GGCTTTCAAT GGCTTTTTTG AAGGCGCGTT CTTTACCCAG CGCTTCATTG AAATTTGCAG
    41101 GATCAGCCGG GGCCGATTCC CCGGTAAACA CATAGCCATT CACATGAGTT ACCACCGCAA
    41161 TAGTTAACGA TGGTTTACTT TCTGGGTTAA TGTACTCCAC ATTGACAACC CGGGACATCA
    41221 TGAAGTCCAA GGTCACGCGG TCATCCGTTT TGGCAACCGA TGCAGCTTTG GCATCAATGG
    41281 CTTCCAGATC ATCCGCAAGA TTTCTAAGTA TGTCACTCAT TTATTCAATC CTTTCCCTTA
    41341 TTATTTAAGA ACGTTTGCTC TCAATTCATC AATCTCATTT TTACGGGTCT GGTTTTCGGA
    41401 CACCAAAACT TTTACTTTCT GGCCGAGGGT AATAATCCAT CCAAATGAAA TCAAGGTTCC
    41461 GATAAACAGG AGAAGGATGA AAAAATGAAG TAAGTCATAT TCTGACATTG TGAAAACCTT
    41521 CTGAATGTGT TATGGTCTAT AGTATATCGG AATTTTGTAA AGAGAAATTT TCATGTCCCA
    41581 AGAAGAATTC GACCCCCAAG AAGAATTCGA CACCGAATTG GTTAATCGAT GTGGCGACGG
    41641 TGGCCCACTC GTGGTCAAGC AGGTTCTCAT CGATATGGCA ATGGAGGGGA AGCTTTGTAA
    41701 CAAGCTTCTG GCCGCTATCT GGGAAGGCCG GGAAATCCGG GCAGTCAAGC GTTTGAAAAA
    41761 GGGATTATTT TAGGATCACC GGCTTGGTCG GACATTCGAT AACCAATCTG GCCCCACACT
    41821 TGAGAATGGG CTTGTCCGCA GAATAGAGCA TTTTAGAACC GGCTGGCAAT TCGATCTCGA
    41881 ACGCATATTC CCCTTTGCCA GATTTTGATC CGGCAATTCG AATTGGCGGC TCATTGGTTC
    41941 CATGCTTGGC GTTGGAAACG ATTCGATGCT TATTGACGTT TACGTAAAAC GGCTTGGGCA
    42001 TGATCTGGGA CCTTTTTGGA AGATTGAAGA GACGCTACAG AGGTCGGACT CGAACCGACA
    42061 GTTGCTACTT AATTCGCGTT CGGTTAACAG CCGAAGCCCT TGCCATTCGG GTCACTCTGT
    42121 ATTGCGTTCT CATTCAATAC AATTTCTATT TATACCAATC GTAACAATAG TCAACAATTA
    42181 TTTTCCAATT TATTCCATTG TTTCCAGACG GCTTCCAGAT AATTGGCAAT CAGCGCAGGC
    42241 ATTGAGAAAA CGGTAGAATA GCGTGTTACA AAGCCGACTT GGTGAGGTAA TACTGTTGTC
    42301 TCTATCTCCA CACTGGGTAA TATAACAATA GCCCCTTCCA TGTTAAAATA TTCTCGAACC
    42361 GTTTGGAAGA TTTCTGGACC CCCGTTCCAT ACTTGATCTT TCACGACGAT TATGATCCCG
    42421 TTCTCGGCTA GGTTTCCATC TTCAATTCCA TGACACAATA TAAACGGAAA TTGTCTAAAA
    42481 ACCCCGGAAG CGACAATGGC CATTTCCCCT TCGAATTCCT CTATATGATT TTCGATCAGG
    42541 CGTTCATATG ATGGCGGATA TTGGCTCATC GGTTCTTCTC ATATTGTTTC CAGATGGCTT
    42601 CCAGATAATT GACCCACACT AATCTATGGG GGCTTTTCAA TTCCTCAAAA TACTTTCTGG
    42661 CAACGCGAAA TGCGTTCGGC CCATTGAAAT AATAGTGATT TATAGACAAA TGTGGGTAAA
    42721 ATTCTGGTGG ACCGGTGTAT AATCTTACAA GATAGATATT CTCGACATCC ACATTTTCAT
    42781 GGATAAAAGG CCATATATTT CGAAGATATA ATCCGTCTTT GGGATTGATA GGATTGCCGC
    42841 CATTAAAGAC TATTGGATTT CTCATATCGT TTCCAGACGG CTTCCAGATA ATTAATCCAT
    42901 ACGTTATGTT CGGTTTGGGA TATATCTAAC CCATTTGGTT GAGGTGGGGA TGTATTGGCA
    42961 TTGAAGACAT CGCCGGTCCA CGTGGTTCCT CTGAGAAGTA ATTCTGGATG TCCATTTGGG
    43021 GTTAACATCA GGATATATGT TCCGTTCCCG ACTGGTACGA CCCGAAGAAT ACGGTGACCT
    43081 AATGCTACTA ATTCATGATA GACACGCTCG TATATATGAA TAAGGGGGAC ATGTTGTCCT
    43141 AGGGAGTTGT GGAGAGACGG ACAGGATTCG AACCTGCATA TATCGGATTT GCAGTCCAAT
    43201 GCCTAAACCT TTCGAGCCAC CGTCTCAATT TTGGTGCGGG TGAGAGGACT CGAACCTCCA
    43261 CACCTTGCGG CGCTGGAACC TAAATCCAGT ACGTCTACCA ATTCCGTCAC ACCCGCATTC
    43321 TATGTAGATA CTCTATTTAT CTTATTAGCG CAATAGATTA AATTTGTTCC AGATTAGAAG
    43381 AATGATTTTT ATTTTTCCCC ATCGTAAATG TATTACCACA GGCCAGACAT TTATAGCGTT
    43441 CGCGGCCATC TGGGGCATTT TTTCCATCTA AATCAACGGT CTTCTTTTTA CACCGTCCAC
    43501 ACTTGCTTAT CCCATTCCGT TTCATGCTGA CTTCCTTTGA GACTATTGAG TGAGCAGTAT
    43561 ATCGTCCTTG ATGTGAAAAA CAACGAAAAA CATAAATAGG AACCACTTCG GTTTTGTAAA
    43621 TAAGTGCATA ACAGGAGTTT ATTAACAATG ACTTTCACCG AACTGCTACA AAGCCTTTTA
    43681 GAGGTTTTTA CACGGCTAGA TCAAATCGAT GCGGATATCG CAGAATATGA GCAAGCCGTC
    43741 GCACTACGGA ATGAGTTAAC CCAAGAGGCC TCGGTCATTA TTGGGCAAAT TCAAACCAAG
    43801 TTGGGTACGG TAGTGACGCC TCCGAGCCCA CCACCACCGC CGCCTCCCCC ACCTCCGAGC
    43861 CCGCCGCCGC CGAGCCCTCC CCCGCCACCA CCGAGTGGAA CGCTTGATCC GATTGGTGCA
    43921 TCTGCACTTC CGGGCGGCGC ATCCTTGCGG ACTTCTGATG GAGTATGGAC GCTTACGGCA
    43981 GCGAAAAATA TTCTGAAGGA CGGTGTTCTT CTTCCGGAAA CCAACAATGT TGACCGGATC
    44041 GAAGTAGCTG CACAACTTAC AGATGGCACC AAAACAACCA TTCGCCAATT CGGATGGGGT
    44101 CTTACATGGA TTTATGCTCC CGGCGTCAAT GGCGCTGATG CAAACGGCTG GCTTGAAGGA
    44161 AGTGGTCCTA TCCCCGATCC GGGTCCAGTA GACCCAGACC CGGTTGACCC CAATCCGGTT
    44221 CCTCCGGCAC AAGGATGGAC CCCGATGGTT CCGCTTAACG GAACGCTCCA CCCGGAAGAC
    44281 AATTCCAACT TCAACACCAC TTGGAGTAAA ACCTTTGGCG TCTCCACATG GGGCGAAGGA
    44341 AAACTTGCCA TGGGTGTCTG GCGTTATGAT CATGTGATTG CTGACCGTAC AAACGGAACC
    44401 CTCACCCTAC TTTCGAATAA TCAGGGCCAT GGTCAACTTC AGCAACATGG AACACGTTTC
    44461 CGTTCTGCGC GAATTGGTGT TGTTGCCGAA TTCGGAGAAA TTCGTCCTGA CGCCATCATC
    44521 ACCCCAGTTT GGGCCTATTC TGGCTGGAAT GAAGGAAATG ATGGACAGGG CCGGTTTGAG
    44581 CTTGATTTTG AAGTCGTAGG TAAAAAAGGT CTTGAGATCA ACTACCACGA TGGTATCAAG
    44641 CCGGGTCGCA GAGTCGGTTT CATCGCAGGC GATTTTTCAA ACCGGACAGT CCGGTTCGAG
    44701 ATCGATTATT CGGAAACCGG TGGATATGCG GACTTCATCG TTGATGGAAA TAGTGTTAAA
    44761 CGTCTGACCA AAACCGAAGT AGAAGGGTTT GGAATGAAAT GGCCTACTAA GGTAATGTTC
    44821 CCGCTCTATG ATGCTTGGGT AGTCAATAAC CCCGGCTGGA CAGGTGCGAA CTATAACCCG
    44881 AATGGCGCTG AAATGAGAGT TGTCCTGAAA GAAAAATTGA CATTGGTCCG TTAACCTTTC
    44941 AGTAACCTTT TTGAATTATA AGCCCCGAGG AACCCCTCGG GGCTTATTTT ATAAATAACA
    45001 TCATATAGGA TTACCAATGT CAGCCAGTAT CAAAACAATT CAAGACAATA TATTCAATGT
    45061 TCTCAAAACT TCTATTGTCA AGGAAACGGA AGCCCCTCTC TCCGGCACCG AACGACTGGC
    45121 TGTCAAGCGT GGGCAGGAAG CCGCCTTGGA AAAAATTGAC CAGATCATTT CCAAATTTTT
    45181 TCAAGCCGAT CCCAGTCAGG TGGATACCGA AGTTTCACAG AATAAAAAAC ATAACAGTGT
    45241 TTTCAAAAAA GTAGGCCCCA AAGCAGCACT TCATAAAGAT AGGGTGGCTA TTGTCGGAAC
    45301 TGTGAAAGCA GATGTTCAGA TGAAAAAGAA CACTCCGGAG AACCTTTATG TGATGATGTA
    45361 TGTCTACATG CCACATGATG GAAAGATGGT CGAAGTCGAT AGTATTCATG CGAATGGGAC
    45421 CTTTGATCAA ATTTCCCATA AGATCGCCAA TGTAATAACC AATATTAAGA ATAAGGCCAA
    45481 GCCAAATAGT CCCCATTTGG AAGGGATCAA TTTCCTATAT GACAAGATTA CTCAACGCGA
    45541 AGAGCCAAAA AGATTTAGTC AGCGTCTCAA AGATATTCTC AATCGATCCT AAAATATCCT
    45601 ATAAATAGGA TATATAAGGA GACCGTGATG ACCAATGAAG TTCCCACATC TGAAGCGAAA
    45661 GCGCCCACTA TGGAGGATTT ACACCTCCAA GTTAATATGA GTATGAGACA AGTCAAACTA
    45721 TTGTCTAACC AGATTGCATC ACTGATGGCC TATAATTCAG AACTGGAAGT CAAGATTGAG
    45781 GTCATGGGTC AAATGATACA GCAACGGGAA ACAGAATTAG CTCATATGGT AGCAAAGTTG
    45841 GATTCTCTCA AACACCCACT TGAACCTACT CCCCGGGCAC CGGAACCTAC CATTTCGTCA
    45901 TCAGATTTAG CCAATTGACG TAATACTGAA GTTAAAGTAT AAATAACTCG TTGCGGAAGG
    45961 ATAAGTCGAA AGACTCTGGG TAGCGACTGC GGTCTTGAAA ACCGTTAACC CTTCATCGGG
    46021 TGTGGGGGTT CGAATCCCTC TCCTTCCGCC ATTTAAACCA AAGGGGTTCA TTATGAGCAA
    46081 GATTGTGAAT TATTATTCAA ACTATGGTCC CGGGGGCCGA AATTGTATTT GTTGTGGCCC
    46141 TTCTCCCAAG TCCCGCAAGA AGCATGATCG GACAGCCAAG CGCCGTGAGC GTCAGGCGGC
    46201 TCGTCGTGAG ATCGTGGCAG AAGTCGCTCA GGGATAAATA CCCTCAACAG GGTTATTTGA
    46261 ATGAGTAATT ACGTCCAGAT CAAAAACAAG CAAACGTTGA TCAAGGAGGA AGAATTTCCT
    46321 TCTTTGTCCA CTCGACGGGC AGCAGTGGCC AATGGGACGG CTAATCCTTC TATAAATGTG
    46381 AAAATAGACA ATACACTCAA CAAAATTGGT TATAATCTAT TCAAGAAGAA TTTTTCTAAT
    46441 TTCAAGTATG AGACCACCAC TGAAGGAGTT AGTAAAAAAT TTCAGGCTGC CTATAATGAC
    46501 CTGATCGCCA TCCGAGGGAC CATCAATCTT TCAAAAAGGG ATTTTACGGT GGAAGTAGAA
    46561 TTTCTTTTCT ATTCAAACGA TACCGCCCCT ACCGCCCCGG CAAAACAAGA CAATGAACAG
    46621 CCGTCCGAAA GTCCCATCGT TTATACTTTT CACACGGGCA TCTATAAAAC AGGTATCAGT
    46681 TACATCAGCT TGGTCCGAAA GAAGATGGTG GGAGAGCTAT CTGAAGTCGC CAGAAAATAT
    46741 CTGAAAGCTG GTAATATTGA TCGGCCTACT TATCAAATGT TCATTCAACT GGGTCGATAC
    46801 TTAAACAACG AGGGCAATTT TTCGGTATCC AGTAAATAGT TATATGACCT TCATCATTAT
    46861 CTATTGCATC AGTATAATTC TATCCATAAT AACAATAGGA TTCTGTGTAT GGACGCTATC
    46921 TTCAGTAAAA CACGAGATAG GGTCATTCAA TTTCAAACAT ATATGCAATG GTAGACTTGA
    46981 TGGAATAGCC TTCTTTATTT TGGGAGGGAT GATTATACTC TCATTTATAG ACTTCGGCGT
    47041 TTCTTTATAC TGGCTCATTA CTTTTGAAAA GTTGTTGAAT ATTGATATCT TTATCAATTA
    47101 CATGATTGCT GGCTTTCATA TTGGAACCAA TCTGACCTTT ATCACGACTG CGCTAGTGGT
    47161 GAAACAGTCT GTCGCCGTTG GTGGAGGCAA GGCATTAAGG GGGGCAACCT TATGGTCGTA
    47221 ACCCCTTCAG TCACCACAAC GGCGATCATG CTTGGAGCGC TTGGCGTATC CAGTAACATT
    47281 GTCATAAGCT CTTCTATTGG AGACACAGTG ACCGTTGGGG TCTCTTATAT TGCGTTCGGA
    47341 ATGTTCATGT GTCTTCTTCG GATCGTAATC GATGATACCC GAATGAGAGG TGGAATGCGC
    47401 TTCCTATTCA ATCTCATTCT CGGGGGCTTC ATTACCTTTA TCTTCGGCTT TGGACTTTAC
    47461 AGCGTTGGAG CCCCGATTGA ATATCATCTA TCTCTCGCTC TTATCGCCGT GTTCATTGGG
    47521 GACGACTTGT TGATGAACCT GATCCACAAT GGCCAAAGTT ATATCCACCG GGCTATCCGG
    47581 GGCAGCAAGC AATTTGTAAA AGAGTTGATC GCCGATCTGA AAGATATTTT TTCGTAACTG
    47641 TCCCAACTAT CCTATTAAAT ATTAAGAAGG AGAGTTGACA TGTTCGAACT ATTTCGTGAT
    47701 AAACGTAGTG AATGGCGGTG GCGCTTTCGG GCTACAAATG GAAGAATCGT TTTCATCACA
    47761 TCTGAAGGGT ATAAGAACCG GAAAGATGCG ATTGCGGCGA TGGACCTAGC CAGAAGTACC
    47821 AATGCTTCAA CTGCGATGAA AGAAGTGTAA GATGAAAGTG AAGGAGCTTA TTCAGTATCT
    47881 GGAAACCGTT AATCCAGAAC ATGATGTCGT GGTGCCTGTA ACGACACTGG GGCATCATAT
    47941 GGGTGGGACT CCTCACTTGG CACTCAAAGC GCCCCATTCC GGCTTCGATT GGGATACAGG
    48001 TCGTATTTTC CTACAGCTTG AGGAAGATGT CCGCAGTGTG GATAAATCCT ATCTGAAAGA
    48061 ACGGGAAATG GTAGGCCGTC TGCTTGATGA AAACATGAGC ATGAAAATGG TCATCAAAAG
    48121 CCATGGCCTA GACAAGAAGA TTGCACCAAA GCCCAAGAAG TTCGTGGACC TGTTTCGCTT
    48181 CTAGTCCGTA TTATCCTTGA TCTTACCCTT TGAAATACCG TCGCCGAAGC GCCGCCGAGA
    48241 AATACTATTT CCAATATGTT TGAAAAAGTC GCCAGACTGA TTCAATATCC GTCTCAATCG
    48301 ACGGCGCTTT TTGGCACGAT TTTCACCTTT GGTCATAGAT TGCCTCTATA AATTAGACCA
    48361 GTTCGAACGA GCAGTATTCA CGGTGGAACT CATTGTAAGT CACCATATTA ATATCAAAGG
    48421 TATTTCTCAC AACGTGCGTA TCACCGATCC GAACCAGATC AGTGTATCTC AGGTTGTGGT
    48481 TATCCTTGCC ACATCCACCA TCCAAGAACA TCGTCTTGGT GTCCTTGTGA GTGCAGATCG
    48541 GGATGCGATT GTGATCAAAG GAATGGTGCC CAAGGAAGAT CGTGTCTACC CCAGTCAATT
    48601 TCTGCATCCA TGTGAAGACC GGAATAGGAA ACCCATTTAC AGCAATTCTG GTCCCGGGGT
    48661 CTACCGATCC AAAGATGGCG CGGTCCCGAA GGAACTTCAG TTTATCTTTG TCAACATCAT
    48721 CCGGAACATG TTTCATTTCC TCATGGATGG CCGCATGGGC AAACCAGAAG TCATCCAGAC
    48781 GCAGCCAGAA GCTTACCTTG TCACCCGCCG CCACGAAGCG TTCCCGGAGC CCTTCGATCT
    48841 GGTTGATATG CTCAATGGTC TCGTTCTGGT ATTCCTTGAT TTGCACCTTG TTACCTCGGA
    48901 AGTAACGCAG GTGTTTCCAA TCATGGTTCC CCATGACCCA TGTTCCCCGG CCCTCGTCCT
    48961 CAAGGTCCAG CATATGTTGC AGGGTTAACC CATTCTCTGG CCCACGATCC AGAAGATCGC
    49021 CCAACTGAAG AACAAACAGT TCTTCCTCTC TGGCCTGATC CGTGATTCGC TTGAAGCTTT
    49081 CATAGACTCC ATGCACGTCC GGGATCACCC GAACGCCTTT AAACCGTTTA CGGTCGTATT
    49141 CAAGTTCTTT CATAATTTCC ATCATCTTTC TACTATACAA CTATTAATCA ATTAAAGCAA
    49201 TCCATTGTTC AAAAAACTCC ACGCCCTATA CAGCCAACGT CATATCTATT TCTTCATGGC
    49261 TCGCTAAATA TCTGTAGAGT AATATGGAGA ATAGAATGAT CCAGTTCGGT ATTTTATACA
    49321 AAAAAGAAGA CGTACTCCTA TTCAAGCAAT GGTTCGAAGG TGGGTTCAGT GATGACACCA
    49381 TGATCCTCAC CAATTTAAAT TCTGACATCA TCAACGAGTT CAGTGAGACA TCCATTGCCG
    49441 TAATAGAGCT AAAAGAAATA GATGATGGAA TTACCTTCAG CATTAAAAGC AAGGTGGAGA
    49501 CCGATCTTGA CTTGAATGGA CTGATGGTGA ATGCTATAGA TCAACTTGAC GATTTTGATA
    49561 ATATGATCGG CCTCGTCGTA GACAAGTTTC GCCAGAGGTT CGGTGAGCAT TACGGATATA
    49621 CAATCCACTA ACTGACCAAG CTTCCATTAC AGGATATAAG TCATGCTCGT GAAGTCACAA
    49681 CCCGCTCTGA CCATTCGGCC AGAAGATTAC CAGTTATATG AACAGATTGG AACAATCATT
    49741 CATGATTATG ACCTAGGGAT CGATAAGGAC CAGCTTCTGG CTTACGTCTT TCACACAATG
    49801 AAGAACCATC CCTACCATGG TTACAATCAT ATCCTGTCCA TGTTCAAATC GTTTGCCGCT
    49861 ATTCCCAAAG GGGTCTTGGC TCACCCTGAA GCCGTTATCT GGTTCATATT GTTCCACGAT
    49921 ATTTTCTATG ATCCCCGTGG CAATAATAAT GAACGAACCT CCGGCTACAT GCTTCTCGAT
    49981 TATCATGGCA AGCAGCGATA TGACCAAGCC AACATTGCTG TCCAATATGC ATTAACCGGA
    50041 ATTGATCTGT CTGCATCATA TCATGAAGAT AACAACTATG ATGAAATGGT TGTCGAAATC
    50101 CGGCTCATGC GGGACCTTGA TCTTGAAATC TTCTCGGCCT CAGAGGAAGA ATTCCGGGCA
    50161 TATCGAGCCA ATATTGAACT CGAATATGAA CATGTCCCCA CTGAGGTCTT CATCGACAAG
    50221 AGTATTGAAT TCTTCCGAAC CATGTTGGCC AAGAAGATTT ACGTGTCCCC ATTCGTGGGC
    50281 CACGCGGCTG AAGATTCCGC CAAGGTCAAC ATCATGAGGG AACTGGGTCG ATTGCACCAG
    50341 CGTAAGCTGG ACATCCAGTA TGATTATACA AATCCGATCA TACTGGATAT TTGAACGAAG
    50401 AAGCCCCGGG GCGAACCCGG GGCTTCTTGT TGTAGGGGTT AGGCAATCTG TCTCAGAAGC
    50461 TCTTCTGCTG AAGAGTGTTC GACCCAAAGC TTGAGATCGT CTGCCATGAA GCTTCCCAGA
    50521 TGGGACCCGG TTTCGGACGT ATGGGCATAC TTGTTGACCA TTGTCACAAT CCGCTGGACC
    50581 ATTCCAACAT CCTTCAGAAG TGGGGTCTCC GTTGAGTTTT CAACCCGTTC ATACGGGATA
    50641 CCCTTGAGGA TCATACGGGT GAGATGGGTA GCCCGAGCTT CCGGACGGAC CACTTCAAGC
    50701 CGATGATTGC GAACGCTGAA GAACCCGGCA GCCGCCTTGT TGCGACGAGC TTCCAGAACA
    50761 GCGGCCCAGT TATTACCCAG CGTTTGTTCG ACTTTACTCA GACGTTTGGT GGCCATATCG
    50821 ACCAAGCGGG CATACTCTTG GCGCCATTGT TCCGAACGGG GGTCTAACCC TTTCAGACTG
    50881 GCAGCATTCT TTCGAATGCT TTTCTTGATG TGATGAAGTT TGCCGAAACG AGACTGGTTT
    50941 AGCAGTTTCT GCTCTTCGAT CTTGATGATC CTTGCTTCAG CGGCAAGGCT CTTGGATTTG
    51001 ATTTTAAGTT GGACGCTCAT ATAGTTCTCC TTTGGTTGAG CTTAGTATAA AAACAGGATT
    51061 ACTCAAAGGG GTGAAAGGAG GTGCCCTAGC CGCGTATTCA GAAGAAGCGA TTGGTTTTCA
    51121 TAATAGTATT TATCCTTGAA GAATGGTCGT CTGTATTTTG GTGCCCGACC CCGGACTCTA
    51181 ACCGGGACCC ATTGAGTTGA AATTCTAGGG CGCCGACCGG ACGCCGGGCG GTATCCATTG
    51241 AAGAGATGAA TATAAGGGAG CCAATCATGA TGTCAATGCT TCATTTGATG GAACTGTTGC
    51301 CGGGGATCGA ACCCGAGTAT TAGCGGCCAC AACGCTACGC TCTACCACTG AGCTACAACA
    51361 GCAAAATTTT CCCTCTTATA TACCAAACTG GTTATGAAGC AATCCTATTT AGTTATATAC
    51421 CCCAAAGCTT TTTAATTTCT TGATCCGGGG TCGTCACTTT TTCATCTACG AATGGACCCA
    51481 GAGAAGGCAC CGCTTGCAAC AGTTCCGCAA GAGAAGAATA CTCTTCAACA ATTTTACGGG
    51541 TTTCTTTCGT CAGTTCTTGA ATTTTTTTGT TATAAGCGAT TTGTTCACGA AGAAAGGCTT
    51601 CCAATTCCTC CACAAGTTTA TAAAGCTTTT TATTATAGCG AGCCCCCATA CTGAACTTTA
    51661 CGGCTTTACC ACTATCACGA GGAACCAAAA TTTTTCGAAT TTCAATATCT TTGATTTGAT
    51721 CACGAAGCCC ATTATGAACT TGATAAACAC GATTACCAAT ATCTCTTTGA TCTGAACCGC
    51781 GCGGCGCCCT GTCTTTAAAT TCGGAATATA ATCTAAAAAT GCCATCATTT TGATATAAAT
    51841 AACATTCAGG CGGTATCACC TGATCCGAAG GGAAATCGAC AATGGCGCCT TTACAAGAGA
    51901 AGCCGCTGAT CAAATGATCC TGTAGTTTTG AAAAAAGATC ACCAACCCCT TCATTATTCG
    51961 GGGCCGGAAT CGTTTTGATC AAATTACCTA TAATTCCCAT ATATTGGTTA ATATATCGAA
    52021 AATTGGGCAT GAAATCATGG GGGGTCATCA TTAATCTATC ATACATATCG ATACTCATGA
    52081 CCTAACTCCT TCTATAATGG CCCATATTTG ATAACCGGTC ACAAATCATA AATACCTGAA
    52141 AGGGTATTAG ATCAGTGACG AAAGTAACAA GCGCAGTAAT AGGCCCAGAC GTAACAGATG
    52201 TCAACCTAGC GAATAGCTCA ATTGCTCAAC GGCATATAAA AGACAATGCT GTTGGCACCG
    52261 AACAACTGGC AAACGCCTCT ATTACGGGGG CCAAGATCGC TCTCGGAACA GTAGACACAA
    52321 ATAATTATAA AGACCTAAGT GTCACTGGGG CAAAGATTGC GGCTGGAACC ATCGTAACTT
    52381 CCAAAATCGC CGATGGTTCC ATCACCGGCA TCAAAATGGC CGTGAACTCG GTTCTCACCC
    52441 CGGCTATTAA CGCTTTAGCT GTCACAACTG AAAAGATTGC TAACAGTGGA ATTACCAATA
    52501 TAAAACTGGC GGACGGTTCA ATTACGACTG ACAAACTGGC CAACCAGCAG GTTACCGGTA
    52561 TCAAGATCGC CAATGGAACC ATCCTGCCAG AAAATATCAA CAGTGTGGCC GATGGGGAAA
    52621 TTCTGGTTGG ATCGGGGGGA CAATATGTCC GATTGGCCAA AGGGGTCAAT AATTCGGTTT
    52681 TGTCGGTCAA TGCTAACGGG TCGCTCGAAT GGGGGACCTC TGTGGTGCCC ACAGGGGTCA
    52741 TCAGTGACTT TATTGGAAGT GCCGTGCCTT CTGGCTGGAT TCTTGCCAAT GGCCGGACAA
    52801 TCGGGTCTGC CGCCTCAACG GCAACGTCCA CCAAAGGAGA CACGGTTTAT AACCTGTATC
    52861 TCCTGTTATG GAACTCGTTA ACCAATACTC ATGCCCCTGT TTCAGGAGGA AGAGGGTCTT
    52921 CTGCGGCAGC CGATTGGGCA GCGAACAAGA CCTTGACCCT TCCGGACATG CGTGGCCGGG
    52981 TTGGGGTTGG CTTGGACAGC ATGGGCTTTT CGGCCTCACA AAGAATCAAT CTGGAAAGCC
    53041 TGACCTCCGA TACTCTGGGG TCAAGCGGCG GAAACCAGAG AATTGAACTG GACATCCTGA
    53101 GCCTGCCGAA ACACGATCAC AAGATGTTTG TGGACTGGAC CTCGGGATCA GAAGCCGATT
    53161 TGGGTGTAAA CAGTTATGTT CTGGAAAGAG CGGCCACCTA TAACGAATCC AAATATTCCA
    53221 TGGCGACCAG ACCCAACTTG GCACAGCCCA CCATGGGCCG AACCTCTGAA GCCGGTGGAG
    53281 ACAATTCATC ATCTTCTGGA AAAGGGGCGC CACACTCGAA CATGCAACCG TTCCTCTTAG
    53341 TAAATAAGAT CATCAAATTA TAATTTGTTG ATTGACAATA TTGAGTTAAG TGAGTATTTT
    53401 GATAGTAGGC CGAGGGGTTG GAACAGAGAT GGTGATGACA TCGACCCTAC TTCCAACGTA
    53461 ACTCTGCGGT TTACTAAATG TAAAAGAGCC CTTGTAGGAG AGGGCGGAAT GTTAGGTCTT
    53521 ATCACCCTGA CCCAAGACTT GCTCTGAGAA ACTTGAGTCT TCGGCCCGAA TACACCAACT
    53581 TGAAGAAAAG GGATATGAGC CTATGAGGTT GTCCTAATAT TCAAGTAAGT AATAACGAAT
    53641 TGCTGGTGTT ATATACCTAA GTGTTAAAAG CGTAAATATA AACATACGGG CGGTGCGATA
    53701 ACACGAAATT ATCGCACCGC TTTTCCGGGT AGGTTGGATG AGATGGCTTA AATCAGCGTC
    53761 CTGCTAAGAC GCCGTGGGTA GAAATACCCA CCGTGGGTTC GAATCCCACA CCTACCGCCA
    53821 CTCAAAGGGA AACATATGCA GACTAAAGTG ATCTCAGGGT TTCCGGGTGT CGGTAAGACC
    53881 GAATGCACCA GACTTAATCC AACGTGGCTG GATTCTGATT CCAGTATTTT CTCATGGAAG
    53941 CGCAATGCGG CTGGTTATCT GGAACTGGAT GATACGGGTA ATAAAACCCG TGATCCAACC
    54001 TTTCCCAATA ATTACATAAA CCATATCAAG AACAATATTG GACGAGTGCC CGTCATTTTT
    54061 GTATCCAGTC ATAAAGACGT TCGGAAGGCA TTGGTCGAGA ATTGTATACC TTTTACCCTT
    54121 GTCTATCCTA AGCCATCCCT GATGGTGGAG TATGTGACCC GATATGAAAA ACGGGGTAGC
    54181 CCGGCGTCAT TCATCAATTA TATTACCCAG AACTGGGACC CGTTTATTGA AGAATTGATC
    54241 AATCAGCCCG GATGTAAGCA CTTTGTCCTC AGAGAGGGCC AGTATCTAAG TGATGTTATT
    54301 GATCGGCTAA CCGCCTAGAA AATCTTGAAA TTTTTGTCGA AAGTTGGAAC CCTTCCACCA
    54361 AGTCCCCATC TTTGTTATCA AAAACTCCAT GATTAACATC CAAAGAAAAA ATAAAGATAC
    54421 CGGGATGGCA ATCGGCCAAG TAAACAACAT TAGAAAAAAG TCTCGCTCCC GCTCTTGTCC
    54481 CGTTTTATTT CGTCTGACGG GACAATCGCA GACATAACTG CCCGACCAAT CTGAAAAATT
    54541 CCTACTACAT CCTTCATCAT GGTTCCGATC ATCTGCGCCA CCAGTGTTCC ACCGGGGCAT
    54601 GAACCGTGCC CACAGGAAAC CGATGAGCAA TGAAAGAAGA ATGTAGGCCA GAAGAATACC
    54661 CATTGGCATT ACCAATAATC GGGGTTGATT GGTGGAGACG CCGGAATTCG AATCCGGCAG
    54721 AGTCGGTTTG CAAAACCAAC TTGCTACCCT AGAGCCGTCC CCTAACCAAT ATAGTAAGGT
[truncated: 338,951 more chars]
