# Supplementary material for: Clades of huge phages from across Earth’s ecosystems
Source: Nature. 2020 Feb 12;578(7795):425–31. doi: 10.1038/s41586-020-2007-4 (PMC7162821; doi:10.1038/s41586-020-2007-4)
Supplement: Supplementary file 6 — Genbank files for all genome. [file 41586_2020_2007_MOESM6_ESM.zip › genbank_genomes_SD-4/SALIVA_PHAGE_50_20.gbk]

LOCUS       term4_saliva_scaffold_5_prodigal-single     223372 bp    DNA     linear   BCT NOV-13-2019
DEFINITION  term4_saliva_scaffold_5_prodigal-single, contig.
ACCESSION   term4_saliva_scaffold_5_prodigal-single
VERSION     term4_saliva_scaffold_5_prodigal-single.1  GI:
KEYWORDS    .
SOURCE      SALIVA_PHAGE_50_20
  ORGANISM  SALIVA_PHAGE_50_20
            .
COMMENT     Data sourced from ggkbase. For additional details see
            http://ggkbase.berkeley.edu/organisms/405138
FEATURES             Location/Qualifiers
     source          1..223372
                     /organism="SALIVA_PHAGE_50_20"
                     /mol_type="genomic DNA"
     gene            complement(<1..747)
                     /locus_tag="term4_saliva_scaffold_5_prodigal-single_1"
     CDS             complement(<1..747)
                     /product="Putative uncharacterized protein n=1 Tax=Rothia
                     mucilaginosa M508 RepID=G5ERF7_9MICC"
                     /codon_start=1
                     /transl_table=11
                     /translation="LRNTHRKATILTLTTLTLFPTTLANATGTNAWDNHHGETAPTKT
                     VSSSNGKPCLVTGYRNVPLNPDGTTVNAFCFNNADENHERLSPYAAIDTSKTQEDLYK
                     VQDTGIWGAGQQVARDTFAYQKLPDNTPVLDNSQNINSQHLVYNRTINKWLTAENVNR
                     KGAGQELIPTLTVDSSNPNQEYVEVVSRDNRALTSEATRRLTMGSRPMSLWYLKHPNP
                     SGDKSLATYDTATGLWTSMFHVMQDAPAQTY"
                     /db_xref="UniRef100_G5ERF7"
                     /db_xref="G5ERF7_9MICC"
                     /db_xref="rmu:RMDY18_09300"
     gene            961..1578
                     /locus_tag="term4_saliva_scaffold_5_prodigal-single_2"
     CDS             961..1578
                     /product="hypothetical protein"
                     /codon_start=1
                     /transl_table=11
                     /translation="MQTNTLEQIFEQADIFGMARQNGIAPESIVAYGVYGSQAVGLAN
                     ENSDFDVFVIIDEDIKKNRRMINSEAGDYKFIPVTEWAKHSDMLLDVLALGTFIFPEM
                     RRNGSDTPTKNPWAAYILNTRPSLYEALKAAQSSAKYARIRRDEMQTRESYDPVSMYK
                     REKLARKQTIRTQKMEDYLYSIFTTDDARYTPYFTAVERAEVFNF*"
     gene            1680..2366
                     /locus_tag="term4_saliva_scaffold_5_prodigal-single_3"
     CDS             1680..2366
                     /product="hypothetical protein"
                     /codon_start=1
                     /transl_table=11
                     /translation="LNPKPVKKTKVNDNKHTVRLAWSFIEKANHEWNKMFTTARHNNS
                     RVRLPKETDTKGIPWDEPINKEDPNTWVFVTLTTMGEVVPGWASESFDRTRFDGEDFW
                     LVRWDNGELIKPEKGAAFRLEDDGFTVTVNEQWRDEFLLASSVFPQPLTTDKDINTHN
                     LMGTLRNDGFPNTVHSLINSLFGIGETDPWFPVKEAIRNLRSNPSLESILAAEDAINK
                     AIDETVLFEA*"
     gene            complement(2440..3501)
                     /locus_tag="term4_saliva_scaffold_5_prodigal-single_4"
     CDS             complement(2440..3501)
                     /product="hypothetical protein"
                     /codon_start=1
                     /transl_table=11
                     /translation="LGEKRKLCPACNHPEHDNIADSCALTCHRCLYIQARRWKSGTSN
                     NYIESLNHKHALLTMCPCGTSPLDINEKCNACLYRHYWWHQAGFSFSKWLQVRDNRTD
                     YVCPMCPVVKGNFLATPGCEGGQHRMPTDVVFRVPVPSDVYNTTSWCTLCGAPRGMFT
                     PGCFDCVEYHCENHTVWEYVIRRVLKRGKIDGDALIPRDNGMYEVQRPDIPDMPSRAC
                     KECGVADPSDYTPNCKECYTRHYDEYWVTGRNTPYKPYIDYITLKAKHTTCTGVLEDG
                     SICGIPRLCYRGGCKACRKRWREWEGYRGQNNFKPEFPTPLDVVNYHERSRASREAVA
                     LSKVTMFPDIELPPGKVKF*"
     gene            complement(3604..7155)
                     /locus_tag="term4_saliva_scaffold_5_prodigal-single_5"
     CDS             complement(3604..7155)
                     /product="Protein translocase subunit SecA n=1 Tax=Rothia
                     mucilaginosa M508 RepID=G5EQT3_9MICC"
                     /codon_start=1
                     /transl_table=11
                     /translation="LANPIEKALRFGERREEKRAQKYLEAINLLAPLFEDMTDEELKA
                     QTEEFKKRIADGEELDSLIPETFAVAREASKRVLGKCPYDVQMLGGIALHLGQVAEMR
                     TGEGKAVTFDTLIPTPEGAKPASEIIIGDTIYAGTGELTSVTGVFPQGKQNVYRVYFI
                     DGRYIDCNNEHLWEVFVTKRVTETVTTEVIAERLSRREAVFIPRAGKTDALFRTSANP
                     TVGLSKEDGFVYVGSSDKPLDSLVEPLEGSLEGVGATRGAVHVFNALSRAGGIITTVD
                     AKDSSVRHYQVNVDVARPVLEDAGFTLQELLAQTVDPHIPVTADKPLGSEKQIRSLIN
                     SVVTVSLPEANSYIASAWSELDAETIAWHARALGWGAVVRPASDEFGWAVDINRKPKP
                     NVQVIAVEDLGYEEEQVCFTVSHPSHLFLAGDHVVTHNTLTAVAPLYLNALTGKGAHL
                     VTTNDYLAREQEAQMGRVYSFLGMTHGAIQESMEPAERKDIYARDIVYGTNNQFGFDY
                     LRDNIAKDPADRVQRELNYVIIDELDSILIDEAGTPLIISAPTKDVAEAEKWFEASAH
                     LVENMEPGVHYEFDKKKRTAQFLEEGYNYVEDVWGTTDKALFGTHSELLTFLRASLQA
                     KALYDYDKDYIVRGSEVMIVDEHTGRAMEGRRFSNGLHQALEAKERIKGNFQVAIQPE
                     NPTVATITLQNFFRLYEKMSGMTGTAESEAAELANTYELTVRVIPPNKPLARVDLPDA
                     IYVSENAKFKAVITEIKELHDAADGTYITQDGEERPLVQPILIGTTSVAASEKLSRLL
                     SQAGIKHNVLNARHEEQEAHIIAQAGRLGAVTVSTNMAGRGTDILLGGNADMIVEEQL
                     AIMGLTPQYTPAEYENQRKLLQPVADAKVEEEAELVRDLGGLYVIGTTRHDSRRIDNQ
                     LIGRSGRQGDPGKSKFFLSLDDEILRFYGAGNLARVARAMSKDPDTPVTGKLLTKAIE
                     SAQASIDGRHREARKNTLQYDDVLTEQRKTTYGERAKILTGDPEFILDQASWFIEQSV
                     SNTVGDWLDEQGKHADDWNLNKLWRHLKDELQWSPTIAPKDLEDEYPSATELTRDAIV
                     YELTSAAEQQWLRMVELDKAHAAMYARAAALSAIDDEWVAHLADLEYLKEGIGLRSYA
                     QKDPKIEYKLESGDMYNQMNRVFVKRSFTRTILGTRH*"
                     /db_xref="UniRef100_G5EQT3"
                     /db_xref="G5EQT3_9MICC"
                     /db_xref="rmu:RMDY18_06720"
     gene            7300..7659
                     /locus_tag="term4_saliva_scaffold_5_prodigal-single_6"
     CDS             7300..7659
                     /product="hypothetical protein"
                     /codon_start=1
                     /transl_table=11
                     /translation="MLTRFTRKLGTAPLAVSEAITLIVGAIVYIGSVCWAVWGLQNLL
                     PALILIGLWLVVRRSLQMEIFYRPMLLGIWVTYSLVSVLAVLDGTRREDLFGASFVIL
                     GGVLIQWAANTLSDPNK*"
     gene            complement(7720..7808)
                     /locus_tag="term4_saliva_scaffold_5_prodigal-single_trna_3
                     7"
     tRNA            complement(7720..7808)
                     /product="Pseudo"
     gene            complement(7859..8221)
                     /locus_tag="term4_saliva_scaffold_5_prodigal-single_7"
     CDS             complement(7859..8221)
                     /product="hypothetical protein"
                     /codon_start=1
                     /transl_table=11
                     /translation="MLYTSTIDVKNTLSGEDVVKLAFQSDDFDQLKDFVETTTGARLI
                     GATASTPTRDCNPGNDNLSAEIALGVTDTVSTAGYKVRRFPWGTNGVSEALYDVLEGY
                     AGQDLVARLNAWRSDVAF*"
     gene            complement(8305..8375)
                     /locus_tag="term4_saliva_scaffold_5_prodigal-single_trna_3
                     6"
     tRNA            complement(8305..8375)
                     /product="Gly"
     gene            complement(8446..9045)
                     /locus_tag="term4_saliva_scaffold_5_prodigal-single_8"
     CDS             complement(8446..9045)
                     /product="hypothetical protein"
                     /codon_start=1
                     /transl_table=11
                     /translation="MSTPVSSCPIDAVLDPHNVTPPEDVYTLQRRVRRFLTGVALIGC
                     VSILFAVALAFLQAGQYGGLTFLEAVGELFKSTAYMYVPSALVMYALVIAYRLLNHLE
                     GGKSIWKLFKVGSFKAWFVVLVAYVSANVLAIIVLNTAGIGAVGLISSATSIIAFVAW
                     FVASALYVVLFILESERLHSFLAWYDAHEATCKSCKARG*"
     gene            complement(9146..9727)
                     /locus_tag="term4_saliva_scaffold_5_prodigal-single_9"
     CDS             complement(9146..9727)
                     /product="hypothetical protein"
                     /codon_start=1
                     /transl_table=11
                     /translation="MALDVDIDVPEIVKYDPERMGKTFVSLDADMRRDFLRGCAWNNV
                     WDIAVLTCVITFANNSVPLATSIWDSFARVCITLLFAVLVVKVLARLIPLTRLRPCYT
                     SKLEETSYLVQEPFRKSFSLTDVPELISVIALSAGYALSFHNGGNYAWYGLSVVVAFA
                     LGNIWNLCAYDLFPRYTDAAVYMLKSEEPDEEE*"
     gene            complement(9831..10064)
                     /locus_tag="term4_saliva_scaffold_5_prodigal-single_10"
     CDS             complement(9831..10064)
                     /product="hypothetical protein"
                     /codon_start=1
                     /transl_table=11
                     /translation="LFSGLVKIFKPKQNAEDKLLDSETANAPKPVSDVPLVEGGSGQV
                     DTHIIRTIPADVARVQSTGTGAGGASLIAPIKF*"
     gene            complement(10113..10682)
                     /locus_tag="term4_saliva_scaffold_5_prodigal-single_11"
     CDS             complement(10113..10682)
                     /product="hypothetical protein"
                     /codon_start=1
                     /transl_table=11
                     /translation="MKGLHIMTSYLHPYTEAQLSALTASPVDRGVWEILGDTPEETFD
                     SLVQRPITVDDLDYRANDPEQAVYNINEVAITDNAQAIYEKAAPYGERYALTMSDLYK
                     SAATDIFNGSGEYGIMEDPTYAFAEIGLLATTDEAGNTIETFEGMLAEGARRFNKAFK
                     QYGVNDEGYFMLRDVYSAALESKVLGIPF*"
     gene            complement(10734..11597)
                     /locus_tag="term4_saliva_scaffold_5_prodigal-single_12"
     CDS             complement(10734..11597)
                     /product="hypothetical protein"
                     /codon_start=1
                     /transl_table=11
                     /translation="MVTQDNNVTEHPHKGAGAPKKPSRRALLVGGGVAVVGGLAGLLA
                     TYRPYVAKDNTIRVPYTVEHRDATPIATTDAGAPVYQPPADSEGEKMPVLDDYTLYAP
                     EPEVEVREAVCEADASKITTDIPNNLPAFGWSIPSHGISTSLTASGATGGKMILPITT
                     DGSGIYYSPSNPITASEGSTILAGHVNKQNYYLSPWGYLHRLKGCERVFVTDGYGGVT
                     QWHVVDMFTVPQNQLTSLGKMWEKTGERSLWFVTCSGAQVGSDGDQGAGNTFGFGYQN
                     NLVVRCAPCTP*"
     gene            11681..12493
                     /locus_tag="term4_saliva_scaffold_5_prodigal-single_13"
     CDS             11681..12493
                     /product="TadE family protein n=1 Tax=Arthroderma otae 
                     (strain ATCC MYA-4605 / CBS 113480) RepID=C5FXH4_ARTOC"
                     /codon_start=1
                     /transl_table=11
                     /translation="LKKLLPLTLLALTVSLSGCGANTTDNANATTTPTATASASPTET
                     PTATATAPTSVEPSRDAKNPNVAQGNDYATGMNGVAETKPGNITTVTGDISPHSTSNT
                     EAENPVTPNPEHTKPATDEDKSKLQEIIKNLEGSPVISAGSYDIHPNLKYPIKPANSK
                     EENGELSADKYAEVVVLDDVADGGEEYAVVAPQVKGNEHDIKQNGFRPINTEAARQAL
                     QNDHNTRIQGFLHYEPNATYTGKQTLTLHIKQSNHGAYAKAGAVATGDSTAE*"
                     /db_xref="UniRef100_C5FXH4"
                     /db_xref="rca:Rcas_0423"
                     /db_xref="C5FXH4_ARTOC"
     gene            complement(12895..15729)
                     /locus_tag="term4_saliva_scaffold_5_prodigal-single_14"
     CDS             complement(12895..15729)
                     /product="Protein TolA n=2 Tax=Klebsiella pneumoniae RepID
                     =V3LG52_KLEPN"
                     /codon_start=1
                     /transl_table=11
                     /translation="MTKSSNRSTKKTFIAGAGLALMIPSTFAGAANALTTSEAKPLEY
                     KGAVTAEDYGKSTYEISVDYASLDAIAKAAQDKGVKVTNGETKTIIAANHADGLKKAD
                     EAKKDAAAQVESLKKAVATVEQNKQAEAKAKADEEAAKKIAKEAEAVKAENAKITEEN
                     KAITAENEKIKAENEAAKKDADAKNAAALKSYNDAKAAQDKLKAEQVTNADPNKAIVD
                     AKNLAVEQPFDVVDNNNSLVSINGAAPQDSMDERTDFPDNWSSANTYRFTNLDGNKPN
                     LSLKYKDAAVDKATGKKLTAQVDIVRFVSNPTGAPYVNGSPKWSNMIDVHSSFTDIIS
                     FQKIYNMELKVTLTYSDTGAAYEKQFYLTPGSLNAQQTHGATAANRYEFTAPGNGVIA
                     TFLNTESRINPTAQSLQGTSASMPGTEHVGFYIRQGSNQGGVVFDETDDALKYLGVTY
                     LVNNGASVYVGTTGNPGVPGDDGVSGDPKSVSDSDYSPYTIDASYNHLMLSANTVAPT
                     LKDPVKPKPITPEEKPLKPLKPLKQVPTVPEVKKPELKPVPEVKLNKVVIKVANIAPE
                     KTVANEDVVIPAGNDLPTQTVTGNTGNKAPEQFSITDLLEYGKDGDSNWRPLVSITKD
                     SLKVVDADGKDVTSKFDIKVEEGKLISGTGTDFDGHVADVVTATAKNPQELGANKSYS
                     LKVESKSLNDFKADEMRDLGIVTVNNTPIVTSIHRVKEVVGQVNKELTTPAEGIKAGA
                     TLRWKAQAKNSSGADMEKAVISEFPDSAQFDVKSVKFLNTNNRGTVNGNVWEIGELKA
                     GETVEFEVEVTLKNDLDMNRVYSEGILNTIVLTNNPTPSDPTPTTPPEKCQVNSTVDE
                     DTDGCDATVTKLVPPPATPETPESPKPSEPAKPEQPKTIEKAKAETGETGYGAGGIDV
                     TTAAVAGGIGVLALAGTGFIVAKRRKREAE*"
                     /db_xref="UniRef100_V3LG52"
                     /db_xref="kvd:KR75_15665"
                     /db_xref="V3LG52_KLEPN"
     gene            complement(15925..15999)
                     /locus_tag="term4_saliva_scaffold_5_prodigal-single_trna_3
                     5"
     tRNA            complement(15925..15999)
                     /product="Thr"
     gene            complement(16100..16177)
                     /locus_tag="term4_saliva_scaffold_5_prodigal-single_trna_3
                     4"
     tRNA            complement(16100..16177)
                     /product="Pro"
     gene            complement(16327..16977)
                     /locus_tag="term4_saliva_scaffold_5_prodigal-single_15"
     CDS             complement(16327..16977)
                     /product="hypothetical protein"
                     /codon_start=1
                     /transl_table=11
                     /translation="VSNVEPRSPLNPTPPSSLGGTVKYLTGIPMIYATPSAVEGCDGL
                     IDVYGVHVWHTPPSDTVSASKRLLEEESANPPVEGTRERRAYESKHQAPTNVTDLLLS
                     PVIANPIYTFILGYLNPKADGVTFTEREERLIVQQIVSHIGDWVTPMLSELNMSYEEL
                     ISTATHETVSDMLRHCVSYFYPYPVEELQGTLEIFTLTPRAVVELTQNVRIIDLQN*"
     gene            complement(16992..17273)
                     /locus_tag="term4_saliva_scaffold_5_prodigal-single_16"
     CDS             complement(16992..17273)
                     /product="hypothetical protein"
                     /codon_start=1
                     /transl_table=11
                     /translation="MASVTYRFKPRAKVRTIIPGNTVSVQFWEKRLSSSHTGALEVVA
                     TRLSELRYPKLTPAEALAGAAKELQAEIGYMPSSWDVLNYVRGLIAPPF*"
     gene            complement(17395..20112)
                     /locus_tag="term4_saliva_scaffold_5_prodigal-single_17"
     CDS             complement(17395..20112)
                     /product="hypothetical protein"
                     /codon_start=1
                     /transl_table=11
                     /translation="MAKTHYGYKDGQFKQGECKVTTGTCPYGNHSEDPNKINDLREYV
                     SKTLSENPNYGAVYNLVAGMHGEKNVTSSLLAQMGVPVKLAKAWVNEPVSAEYERDYV
                     ADGAEVEPEPAVEEPESIVPVEETGYLITEPMPTDEELAKMFPDSSPLSRRSLWRTRE
                     HIYNSQLKRWKEQDEEELMQLRAQGIDDAQTEALYEDPEDEFLRLSEEDITEDIEEEP
                     EVTPEPAKPAPPAVTETIPTDDELEDMYPYVSGNMRMRLWKNAMRQAGVPIPKPENDG
                     APSEEELEELYPTVPPNARLGRWKRDKRELEDIHRWNKNNTAFANIAEKLSNPGLAGT
                     LTDEEKALLEEPYKDIDYINRAIFDNYAGKTLTGDSYDETSAIRALADYGAKGSKVET
                     DIIQSHFHDEANPGRAEDRELARQLTNPDYILDNPKARIRDSHQLATSDLSEIVSAGK
                     DIDVEENKRALATHLDNFEGTLRDARTAKEAFNNSPNPSLEKLKEKARRVDANNLKPA
                     SLFTAEGHDVFQSDDPADKAQREEAAEHWKRNFKPGSHIMMGNMDAEVYTLQPDGRVT
                     SSTGRNVGYADYKTGDLRGTDGYPLLDHRNGVRLYGSADALIKEAVADGEHFDVAHRS
                     ADPGFISKYETDPAYAEPVGKMRKYLADRDAALTEKAKRNEEIYHAQRSADPEDMYEK
                     LNKVGLTIPSYEANMHLPNAAEGIRNRMSSYISSEIQAGRLQYNQDTKEFTRSDRPDT
                     AKIEPKLNYNEVFGGKGTLAENVSLMTAVRRTHNIASSHTSQHADGLSPAVGKYNPAA
                     SRRKNWGDTPISAAKADTGDILTTGVLNSDDTVSTYVVLDAKNRIVAPVINGRTPIQA
                     NVDNTFNAQASEDAITNIEQRAKAKDATVYKIQLTEDFKDDQGRTLELW*"
     gene            complement(20272..22515)
                     /locus_tag="term4_saliva_scaffold_5_prodigal-single_18"
     CDS             complement(20272..22515)
                     /product="hypothetical protein"
                     /codon_start=1
                     /transl_table=11
                     /translation="MAKTHYGYKDGQFKQGECKVTTGTCPYGNHSEDPNKINDLREYV
                     SKTLNENPNYQVAYQMVAAMKGEKNVTAADLVKQGVPAKLAKAWANEPISAEYERDYV
                     AGTSTSLPTPTEVGNEVEVPEADIETAVQDDGGHKSGYTGWKDRTGWVRVSKFQDAAK
                     KLEHPETLTEEERERLEAPYDELEYVNRMLAEDYQLNNPGEPLPEYLTGDAIEDMKSF
                     GEPGNEINDKIIAGLIVDSQEGIPFESREFARRNIDASALLSKKQTWFEPKAFTDVDP
                     SNITDVGKNPDMEQKRHTLSTYVGAVAQLHKDALEVKSVRYINDEPDISAEEMAKRSI
                     EYRESYGAARFMVKDRHFEKQDIEAEEYDRGVSRHWRENMKPGAYIMLGKMDAEVYTL
                     QEDGRITSPDGVPVGWANYETGELYDRVGTPLYHTGGAPRLFKDDEAVLKYAVADGQH
                     RIYHVADNSTDPGFYSRYEISDDPVVQEKLAKIRDFYADNDEILERVAERKESISNAI
                     TDEKPAEVYNTLRKLGLPKLEALESGSKPRPTEKLDAENQVKAFIRDGIANGDLEYMG
                     NGSFAPGSGLSIEDMKNDHTLDYDRIFDENDSVATRASMVAVVRRNRNFGSSFDSFIS
                     DVSSPKPGRYSPVAHRRRHWNPNEPRAFATEGKTGELITSNHENSDGTYDTYIMVDAK
                     RGMMLPVEDGLIPVEKNEGGVLNAPVSEETVQALLDRYHAGDRELSKRIKVTDDIDWS
                     TNPLYVW*"
     gene            complement(22641..24995)
                     /locus_tag="term4_saliva_scaffold_5_prodigal-single_19"
     CDS             complement(22641..24995)
                     /product="hypothetical protein"
                     /codon_start=1
                     /transl_table=11
                     /translation="MAKTHYGYKDGQFKQGKCEVTTGTCPYGNHSENPEKINELREYV
                     AKTLNENPNYQVAYEMVARMHGEKNVTAALLTQQGVPAKLAKAWANEPVSEEYERDYV
                     ADGTTEAVVEPEPEPVTEQEPLVEVNPAEDNLWGTAAADKYGHIPSVNYEELEVIEDP
                     AVYEETPRYYESDRLRMERIKGNSAVREFEDLAKRVRYPEMFGGADPERVQEVFEEPY
                     KTLQFINQELQTDWARKHPGQPLPEELRNLNEMESLVNFDIPGNEVATNIIATDVREG
                     AIGISPEAREFARDYVSVANLLSHDETGYQGVVDNFVEKREENLEATGKNLELEKKRL
                     LIGKHLVRAAQDYQEAVDRKAERNEKLPNITVDSIKEGANEIIEYDLVNDDLYLYEKD
                     ARRRGSAASNNYYEKVAKHWRENLKPGSYVMFGAKDAEVYTVREDGGVIAPDGGLSGY
                     VDYKTGVFYDTDGVPLRHYNGAPRLFKNAEALMENAVAGGNYMRFPAPLSADPGHFSR
                     YELSDSPRVQNKLAKIRNFVADKDADYREIAQRKESIYKATNDKQDTKAQYESLKKLG
                     FKPLAHMERGGKLTKTSEDRAKMEMNHFIEQEISAGRMIYADGEYHKNDGASIEELQS
                     RKLDYDAVFDKDDDVATRVSMVNAVRRAHNIETSYRDPSSYARSKAPTRHEAVAHRRR
                     DWGDTPSNIPPREAAEDNLLIGEKTKRNGMPIAYLVVDDANRLMVEVPYTIHESDTES
                     GKLDAPASNEELDSLKARYLAGDKALTVMAIEDENEYAGKLRVW*"
     gene            complement(25105..26526)
                     /locus_tag="term4_saliva_scaffold_5_prodigal-single_20"
     CDS             complement(25105..26526)
                     /product="hypothetical protein"
                     /codon_start=1
                     /transl_table=11
                     /translation="MLMHISPGQDGTPPRMLSCSSPSGCPYRKEGALPVGVPHVHGDA
                     QFMNDVMEYTAGVNSEIAKVTQEYAMRGETMDTPEFRQWLMGKLADKTNPPTRHMGGV
                     GFPNDDPWAPWTANGVAPSQYDSIAARDALRDMYSEASDKWIREKIALETRKQPVIAD
                     YGNGDAYTLDYDFQSRTEAIPGTPQEDKRMHDAYIYTRDPFIQNNNGGVLNLDPNEHH
                     LFIADYESNPPRMGAVRYDPDNLDLLGLPVEHIQGYRGARPYYTPVLEDNSKDANGHS
                     NYPDYDMPAAVLSAPFIRKDAEHKDRAWANYRRAGESVTGNSYRNGAFEMSGGYYNPN
                     SGTVTTDTLRINDQNGDYIKTPHIYSPIFNRNAYVMNIKNSYQANIFADKFIEYDEEE
                     DTYSIDWKRLHDAGIDMLIFDECKEGWDNYMDVRNQRGFTWDALDHSMQSYIINSSAI
                     CGWVKYDTGMRYAPYSGARGGGH*"
     gene            complement(26851..27759)
                     /locus_tag="term4_saliva_scaffold_5_prodigal-single_21"
     CDS             complement(26851..27759)
                     /product="hypothetical protein"
                     /codon_start=1
                     /transl_table=11
                     /translation="LANKPFDFTQVDTTNIPSVRTLEDGYLPEGQPFFNEDDGTTIIR
                     VGDTVLTFSVDDDFDAHTLAETYSFLGQLKSPLDIDLPDISALKPYDGFPENVLDTPK
                     PLNGLEVTALNRQGIPTEDNNVEAQYLVTQWALLGVGVSPSGGLGGDHTTLYAHVPTA
                     DGTDTEIRALIFRSEPVAPGSKVEAIACWGTSTLLSTTLRRIALYEMDSDELVEEYDY
                     KDDYIDREGAVKIFSVVSPNTDPDSTPEQEDQYAALIGSLMLQWLEPGMEQVLEADRI
                     RREREKAARKAIAEARKAAKQNSEAE*"
     gene            complement(27908..29683)
                     /locus_tag="term4_saliva_scaffold_5_prodigal-single_22"
     CDS             complement(27908..29683)
                     /product="hypothetical protein"
                     /codon_start=1
                     /transl_table=11
                     /translation="MATGIHSSPLIPPFPGFGICNAASPDTCPYGGMDTHMVTKYLDP
                     ELQEQLHEVQEAMRTGKGDALAKVGITLRQMNDAIEKAQGTAGNRFIFRLDKEAAKTP
                     VMNKYYRNAVRDSARIMKTSRSMEKALGWMQNRTENKLYNDARQKFIQKFGEEEGEVR
                     LNAMLEARLQDLEAEKATGKPIPESRRKAAMLEYLRRLGMDSNMGNGGEGNDRQYYDP
                     VNEQHAAKMKRPNTRAGYLEAKLEGAVYLKDKNEVHGFYTTGTGKNMELHEATVNVDE
                     FAKAKKLETQYDQNIKDAAERVNMILAVTDNPRMRSADGIGTVQTLAHDGRIVTIEFN
                     HETLDTAKLDTYPAEQREKFMTVSDKKLGIGGLRRALADGKITQEQFDMATSETTVID
                     TISISGTEEAQKSVGIKFRDMPTNRSINDLHDTRATINDVARSLAEACNDFERETGMT
                     RAEYRKHMTNQTNALKNGLATEYTPGLNCFMGDALDTNVIQSTSERVASKNVLSNIFS
                     PAELDGLINGYGERSVEYNVDAVRANTSPEEFKSLVSSTVSITEMSEADAKKKAEREA
                     AKAEREAAKAERARVKAEKEAAKNA*"
     gene            complement(29862..30512)
                     /locus_tag="term4_saliva_scaffold_5_prodigal-single_23"
     CDS             complement(29862..30512)
                     /product="hypothetical protein"
                     /codon_start=1
                     /transl_table=11
                     /translation="MDIHLIYSKGAKAPEVHINNWVKSHLILGSTIIIEYENNPTGLN
                     GTQFNIFGRLCMFSEETERLRYTSYDKRVNLTLNAHGELMNGDNIVSRIIVERGVFED
                     YGMGASHGAWRSNDEWVQTLVQMDDWWAEVENLFWCYVPEHALGKNIGNPSRALAEKL
                     GLHNWTLGAPETIPAFKRALNTLQNLTGAPDAAILKLSSANMLQNIELFNNMEATP*"
     gene            complement(30609..30968)
                     /locus_tag="term4_saliva_scaffold_5_prodigal-single_24"
     CDS             complement(30609..30968)
                     /product="hypothetical protein"
                     /codon_start=1
                     /transl_table=11
                     /translation="MTYVPASDLEFNVAIPACDLTEQLTRAIETHGLTVSKIETKHEM
                     QAGIREPMLFATFTLEAGDEQVKVDSVILPGNDWSVMQVIEHSNNTDFIVCTHPADEY
                     AMPIDIKYVGEPISIAD*"
     gene            complement(31471..32346)
                     /locus_tag="term4_saliva_scaffold_5_prodigal-single_25"
     CDS             complement(31471..32346)
                     /product="hypothetical protein"
                     /codon_start=1
                     /transl_table=11
                     /translation="MSETSLQNTETAASLVTPGRRVLEGVGADIILIKDVRKYENTDF
                     TLVAHLDGIGAVELPPLASSYQALSELTGKDITADTVPIELIREVIKLNPQFMGINPQ
                     SPHAALVFGYATTIPDDYKTGVVPITGRVLENDEIVEKQHEGFAVRASMNAIVYPSVN
                     SLLPPDSVPTDGSSTIPGWYIFSDTLTSEGKFSASVIVGDPDMEMAYMEFLDNLEITE
                     SVEEDTDGAVALNALTPKERALNAGRAAYAQGLHRFAVNGLMLGLPLGGGEAYFHDEG
                     NGTYWMPISIIPARA*"
     gene            complement(32398..32859)
                     /locus_tag="term4_saliva_scaffold_5_prodigal-single_26"
     CDS             complement(32398..32859)
                     /product="hypothetical protein"
                     /codon_start=1
                     /transl_table=11
                     /translation="VFTSVAGLIQSLLLNQPAVAVMSAVNLAYYTATLFEDKHPIIRS
                     TAYKVTAFSIALLSSGITQYIVLGNSLDSPATLAILGGATGLIMAISHNFWTLKGFTV
                     ANVALWSTYCLVVGAYTNLIGNGFVLAGVLIAVWRYTRKNKTDVADTFTPA*"
     gene            complement(33043..33408)
                     /locus_tag="term4_saliva_scaffold_5_prodigal-single_27"
     CDS             complement(33043..33408)
                     /product="hypothetical protein"
                     /codon_start=1
                     /transl_table=11
                     /translation="VTIAYTSKFIDLTPETINNVANDLLAEIPGCTEVEPALSLYATG
                     KTLNLDICINERWYNVYISPLHQFIRGTKIALSRVEVDEYDPEETPDGLPYRIPGMKG
                     DENFTQLIKFVRDRVVTTV*"
     gene            complement(33578..35947)
                     /locus_tag="term4_saliva_scaffold_5_prodigal-single_28"
     CDS             complement(33578..35947)
                     /product="Uncharacterized protein n=1 Tax=Haloferax
                     mediterranei (strain ATCC 33500 / DSM 1411 / JCM 8866 /
                     NBRC 14739 / NCIMB 2177 / R-4) RepID=I3R2D4_HALMT"
                     /codon_start=1
                     /transl_table=11
                     /translation="VQHVSPQLFGEKVPSDLYITKYDSEPAELIKHSEAITRKYFTEA
                     EKRWIEFFAYIGLSENDISASLSEVRTPTKIRRYIRAHHEKIQGLRVECKNSIQRAPR
                     YPYVVDTRAPYSVTTDEARAKGFLPEYGIDTGMDWEYVASGMSANPFSAEAKEYFAYL
                     LANLGGWDNLHTRNNILTYYSLFTPETLMYLGNRVTKADVEKYADGAPEPPCPYVFSF
                     RDYEMSHMGRNVLRANSKFYDEDNALLNMSAIERACGGRVSTKAVTLALAWQGVVPDD
                     ISSIVPVSMGVSKKSVDKVLSLVRLTFAQPVNDIEQTELLEALPLTPLSPSGGFFDVQ
                     TNDLYEPKITFTGLDGREYTLYPWQVSHTTPIMASASNTKNYYVWLQRTYGAQVAARY
                     MALYSPQKSFESVYKASVRRDGWGDTLSDVPPVCPFPIPFEAVYDEAHGLIRYYEHLD
                     INGSSVFRTQDTEQETEEPSVVPEHLGSDLADDLAEMVSEQTGNDTEELEQPAQEEQE
                     PVDEEPPAREPKEPTREASQSPVEAPEATKPETVQEEPEAASSARHGGAPNEAIGEYE
                     LRPGVIQQVMFTDGDGTRVLKALPGDKKLAIDFALPGIDEHYDHGEASRRAEAEKQAA
                     KHGAFPPLATPPASSPARKVDGITVGELAVKISSPVSKVIWNILNKNQENLRGSSIST
                     VSRILNAPPVSMIQTLADEHGWSESILSLAALVDTQPAIILSVFSKNFNKDAPFTVLL
                     NLFGVTEQEALHTLTSPTAGFDVRNIPVRRIADALGKTYEAVIVESLNL*"
                     /db_xref="UniRef100_I3R2D4"
                     /db_xref="hme:HFX_0671"
                     /db_xref="I3R2D4_HALMT"
     gene            complement(36099..36171)
                     /locus_tag="term4_saliva_scaffold_5_prodigal-single_trna_3
                     3"
     tRNA            complement(36099..36171)
                     /product="Met"
     gene            complement(36209..36297)
                     /locus_tag="term4_saliva_scaffold_5_prodigal-single_trna_3
                     2"
     tRNA            complement(36209..36297)
                     /product="Ser"
     gene            complement(36376..36448)
                     /locus_tag="term4_saliva_scaffold_5_prodigal-single_trna_3
                     1"
     tRNA            complement(36376..36448)
                     /product="Gln"
     gene            complement(36532..36604)
                     /locus_tag="term4_saliva_scaffold_5_prodigal-single_trna_3
                     0"
     tRNA            complement(36532..36604)
                     /product="Gln"
     gene            complement(36800..37198)
                     /locus_tag="term4_saliva_scaffold_5_prodigal-single_29"
     CDS             complement(36800..37198)
                     /product="hypothetical protein"
                     /codon_start=1
                     /transl_table=11
                     /translation="MAPYPVITLTYSNPRTGTRHVVVAPGVSVQSETGDIPLEPVAHK
                     AKVEFTVRERAAYDKDSLYMVLEDVTKNPAIRSKPELWKLIILTEDDIESVSELCVCE
                     SIPVAERVLEDIQKRAVFAYDGSLEPIRLR*"
     gene            complement(37279..38454)
                     /locus_tag="term4_saliva_scaffold_5_prodigal-single_30"
     CDS             complement(37279..38454)
                     /product="Uncharacterized protein n=1 Tax=Magnetospirillum
                     gryphiswaldense MSR-1 v2 RepID=V6F132_9PROT"
                     /codon_start=1
                     /transl_table=11
                     /translation="MTETNTPKQCNHTHHINNSGRPMPCEAASSDSCHFKGNKHGTQE
                     EVVLEAEDIALERNKRREELLAKKAQEKAEQQAQKETPSVTPQPKPTPKPAPPPSNTP
                     KPTPAPIPKPLGKPVAPPKPDKPKRGRTLAAGDKLVAGANGRSYVLPAPRTQEPQTEE
                     EYLEELEKQRLFLDRARKVTTRAQKIKNPNTPPNMKRKLQREIENEKKEAEKNRLIWD
                     VPIIEALWEQKRRVARKHGTRPHWARLTKGQRQITAEQMDEASLEKFREHVKNINPGT
                     LQISKHVYDKLHTGDLAELSAEDIISTLNSYSPGTYSVTEHDDKRTDGRSISIRSETL
                     VKTVAPEKGAPPEPCNLVLVLGIDPPKPQVVTAYWKAVNQRPTGSGIRFQDKWLKVT*"
                     /db_xref="UniRef100_V6F132"
                     /db_xref="mgy:MGMSR_0781"
                     /db_xref="V6F132_9PROT"
     gene            38719..39273
                     /locus_tag="term4_saliva_scaffold_5_prodigal-single_31"
     CDS             38719..39273
                     /product="hypothetical protein"
                     /codon_start=1
                     /transl_table=11
                     /translation="LGCNTKIGVSYHSAFRGFLLKLGIFGVLPGFLWYNFRVTRRFQV
                     FLGWAYGFIVTPQNEVFFMSTANWYNTVHSAAEKAGIELSKTKSEAFARALADALHET
                     LSSGEDVSIQKVATFKVDVAPPTMVRAGLGTTELKPKDAHKVVKISQSGVLKKDVAAL
                     PVSKAEEKEAIAKQKERQKKDAKK*"
     gene            39402..40181
                     /locus_tag="term4_saliva_scaffold_5_prodigal-single_32"
     CDS             39402..40181
                     /product="hypothetical protein"
                     /codon_start=1
                     /transl_table=11
                     /translation="MAVHARKAFKAGEPVEFSFKNGNVLMISPAGGDVHGAFIEAQEA
                     APSGREEDAKFASVILEPTKIMMLFSKAVLATGFTQEDLKTIAERNGLVCNSSNEAGL
                     SGGAPWGTPSNKPEREPYTVTDSYGDKVTVYPVDEHPGLIYLHFVSGDDEAKLMVPPD
                     LLMMLFTECTRVVNFTAKEMRELSIKSGDILAPAIQVGRSARRAMGLRKGARIRPVHT
                     SRTNVTAQFPANAPLTRPIGTLESVLSGSAGKAAAGSSFMR*"
     gene            40223..41029
                     /locus_tag="term4_saliva_scaffold_5_prodigal-single_33"
     CDS             40223..41029
                     /product="hypothetical protein"
                     /codon_start=1
                     /transl_table=11
                     /translation="MIHTEDAEVVALHLPDIAAFTKYVGSDCASTTWDTYVRRLYKTL
                     GFPDGLPIPRQPEVGALAHCGLAPVLWHKAAIRSNGYAPILALIGADGVHSSSAVAAL
                     KEAHAEAHGHALAPVFTHGVRKFTAVQQATLELLASPAMGEVVEQLGVDAFLKFLPAG
                     DFVDVYGRADLERLINDGGLESVVPTKPSEVADSVLGAAMIDAYDALDDALVSALALP
                     ESVSRVAWVLSHDVADWSSADAPVAVAHSMQGENGAGGVADRSFEDVCLF*"
     gene            complement(41130..41636)
                     /locus_tag="term4_saliva_scaffold_5_prodigal-single_34"
     CDS             complement(41130..41636)
                     /product="hypothetical protein"
                     /codon_start=1
                     /transl_table=11
                     /translation="LKEIKHLLYLPAFLIPNSRLKGVTLPDAPAYLYLTVAIPNEIPA
                     NILEHNVLTRLSVGIADATPTPNETGGYDIIVDLYTTDTDEFYGELPGMLYGHGVELE
                     YPRQLAAEWALHLEGTRRKASWLYEADRWALYQPEKKRLQVAYALHGTDDLATVPTVE
                     ELEAGQPL*"
     gene            41763..43316
                     /locus_tag="term4_saliva_scaffold_5_prodigal-single_35"
     CDS             41763..43316
                     /product="Putative transposase, IS605 OrfB family n=1 Tax
                     =Mobiluncus mulieris FB024-16 RepID=E1MGB2_9ACTO"
                     /codon_start=1
                     /transl_table=11
                     /translation="MAKNQTYKAFLARPSHVMDLNGVLLDSTSIMAELAAEVQNISAY
                     ATYVVRNDTKLADELAQAGGVQPAEAGRRAGVRMPDFLVTGKSGKSRKEALLQHRVVT
                     EYRSWQERIEAVNGESSKHVTQGWKRTMNASPPSYGEDYVNLGAVNKQYAAIENNPFV
                     DGEIVLKLVIKGNWYRLIFPFNSTRFPEGKVTLPVIKVEGDQPVFIFTVATDNPVVQL
                     SGDYAIGVDVGINNYVTVVVRKSGTGKIAYKTTLSQRVHSLWNSVRASERQVRALRKK
                     AKPIVYDRQGKMAALDEAHLHREAASRKKRELAILAAQEIADLSHQYDNAVVAVEDLG
                     WVHNTMQNGRWNRGELVKWLTHYVSQNGGWVVAVNAANTSQVCHECGSKVTHPEHKVS
                     LCPKCGAKDRDVNAAMNIAARAVPKVNTARNTRAKNRKLQKKTSLKTPTARNALKHPG
                     GSRNKNYPTPKRKKRRSSKGVKLPLRPASVNTTTVLADWDTYGVAETNTAALNQGNTA
                     YECRECNLN*"
                     /db_xref="UniRef100_E1MGB2"
                     /db_xref="E1MGB2_9ACTO"
     gene            complement(43352..44110)
                     /locus_tag="term4_saliva_scaffold_5_prodigal-single_36"
     CDS             complement(43352..44110)
                     /product="hypothetical protein"
                     /codon_start=1
                     /transl_table=11
                     /translation="MSENLTPLITLEIPDMSESTAQIADRIRKTRGITKETILADLAE
                     MGISASEVAYNLGKTEEELNDELYQFPPYVTSTDIATKIRAANTQGIGAGIYRTRING
                     HNYTIGARVTVQVHPDTNTGWHDSQLWDTTVDAIVWKIEGGTVYLLPVVSYNAKERVP
                     ISREDWKLRREALGGNFITIRHTAFQSRFNGNEVTVLNVVEPAAHTKPTNDEFINAQF
                     TASYMVDNRFSPLDWARMHALNGWVPTNSLYVTE*"
     gene            44312..44923
                     /locus_tag="term4_saliva_scaffold_5_prodigal-single_37"
     CDS             44312..44923
                     /product="hypothetical protein"
                     /codon_start=1
                     /transl_table=11
                     /translation="VLEFSGRMTIITMIEVSLIGYGGKQSKESAKIYRLLALGDGSGA
                     GAPSTPVITQQGFQFPVEMQGGAYGTISGRVITKLVHNELVCPSVRNVFNRTVEEEQV
                     SLAVSRGITGANVNVVKEAVVLPPGVEVHTLAESLFNELGVRDEFQVKDWVSLVKTVS
                     GSVASLASETISCPGLNGKACTDPTYDHVSDIVGACTWVTESL*"
     gene            complement(45009..45605)
                     /locus_tag="term4_saliva_scaffold_5_prodigal-single_38"
     CDS             complement(45009..45605)
                     /product="hypothetical protein"
                     /codon_start=1
                     /transl_table=11
                     /translation="MTTTESPYLFTVTETAPGENQDAPSVTVLVTDRKRITEDGHRKP
                     DTYIHGTRFKFMPRAFKVTSSLYMNGKPVDTFTILESAPDNRIGGIDVMLDGGLHSGT
                     AASEWIVDSEAVLKFVRNFVTEHEVPLRNLISSSRNWARDNEELLKETPTVTGIAVLT
                     ENVQTAFLTALTTQKELVNALAKNYATSVQPKHKTADE*"
     gene            complement(45728..45985)
                     /locus_tag="term4_saliva_scaffold_5_prodigal-single_39"
     CDS             complement(45728..45985)
                     /product="hypothetical protein"
                     /codon_start=1
                     /transl_table=11
                     /translation="MKIDGYSTRRINKNMYRIVDHNGTPVGSIQRNMEAANRPGTGRW
                     HAYGNRKLTDYKGREALGNSIREVLTVFIQTPCVTYLIVGQ*"
     gene            complement(46005..46337)
                     /locus_tag="term4_saliva_scaffold_5_prodigal-single_40"
     CDS             complement(46005..46337)
                     /product="hypothetical protein"
                     /codon_start=1
                     /transl_table=11
                     /translation="MNTQYEHIKRGITTETDLTNEVAHYESVCNYFKARVAYWVTRTA
                     KAKVTLQEAQKNATAIAVETLAKARHTYETYLEHLQEVENKVEYYQNILKNLYQQYTK
                     YTTPCTVN*"
     gene            complement(46423..47313)
                     /locus_tag="term4_saliva_scaffold_5_prodigal-single_41"
     CDS             complement(46423..47313)
                     /product="hypothetical protein"
                     /codon_start=1
                     /transl_table=11
                     /translation="LSVPVQSENTVNQRFIIDASNGSTFRAKDTSLLYGGARLASGEK
                     VVIEGGHHENLEISNASLAVSGSVITGDCSFNNTLRDESVSLLGSFGLKDCTFWGGVA
                     VEMYDNGYDSEKGKGTIRSAYTSKENNDEPIRHWKVFALRYWAKEIQGVQEGDSYHDE
                     SDLMETAQGVLDGCESRLQYITRLCLAPNTHSSTSCLCGIFLPYLLIGDDLAVAYFVK
                     ANPALADAVRGTIFESLTQGQIKDVLLSKAEEDAGSRDNSFSEWWWTPKDAFACLGEK
                     LRDTYGLGSFSDLLRAQPHP*"
     gene            complement(47349..48236)
                     /locus_tag="term4_saliva_scaffold_5_prodigal-single_42"
     CDS             complement(47349..48236)
                     /product="hypothetical protein"
                     /codon_start=1
                     /transl_table=11
                     /translation="MTEMPSNLIIENSNIDSDTLEYLKKWQGAEDGTTTIKNTSLQDV
                     TLNRAPAYSTTIQGGSHEKLRIGWVDKLVRKHKDVSVVIDGDIHTSLCTFQPHAVNDV
                     HVRHIDSFHLKGAGTYRDVALHGNLGINIISRDGKPDTVILDGHYASYSPDMFFHKKT
                     GGYNRFKLWESSRNLAADLINGKHEIRQFCAFKDIHTHAGCRCALYYPLLMDADDLAV
                     AYYMLVNEKLADKVPATLAGVTPTMLEDILDERVLASKKVSPEEMTKRINRIAMLGET
                     KLGKRVKKYGVPYAYMLWS*"
     gene            complement(48331..49377)
                     /locus_tag="term4_saliva_scaffold_5_prodigal-single_43"
     CDS             complement(48331..49377)
                     /product="hypothetical protein"
                     /codon_start=1
                     /transl_table=11
                     /translation="MSHANYTYTNCVGEIPDTPLFGEGVVTVRDAAINSTVSLRGFEN
                     TEIHLRGGAHSLFSVWLGAHNFSGNPGLLNNNYNTPDEIEAGSSKIFRVDIGDNVNTF
                     NSSIVSETGRVYTYMRDAAILNAHLRGTWSMKKVRIWGNVGFDLETTRRIPLGHLMDV
                     HPEPLENLKKLGYPEEVPDIILSYVQPDYGLWQLVENFDKYECEKAYRDTLNAAQQVL
                     KSGCVINQFCAFKDVHDRPNCRCALYYPLLLELNPLALMYFVKAGAHTRKMENIISGN
                     VTHGHLEGSLSALLLEREVERARYSHMQRKMEEPVKVVRRVTPAVLRSSSKQPVSKTH
                     QCSGERLKTSVTEQ*"
     gene            complement(49469..50494)
                     /locus_tag="term4_saliva_scaffold_5_prodigal-single_44"
     CDS             complement(49469..50494)
                     /product="hypothetical protein"
                     /codon_start=1
                     /transl_table=11
                     /translation="MSVSYSYINCKGWGTPRKSPFGNGVVRVRDAALNVWSEFGCDWR
                     TEINLTGGAHCGFDIHMGAHNYVIPPDQLNKRYNKPEDEYKRFSVNVSGNICTDASWV
                     GSSQDYSGTFMHDASRLNLRLRGAWSMSRARLWGNLGFDLEAVNEIPLNDLMGFQHEE
                     LGKWVEVGYPAKVPEVILSDVKPDYSLWQLMRCSGVDKKVIKNVYCNTLKAAQQVLKS
                     GCTINQFCAFKDAHDHPNCRCALYYPLLLELNHLALAYFMKAGAHTRQYVREPFTSLS
                     RALVEDTLNTVILERNVRITHTEYGDEIYEAPVEAKAVQRVTWERFDKFLKDAGIEKT
                     SLLWRAP*"
     gene            complement(50590..51612)
                     /locus_tag="term4_saliva_scaffold_5_prodigal-single_45"
     CDS             complement(50590..51612)
                     /product="hypothetical protein"
                     /codon_start=1
                     /transl_table=11
                     /translation="VTSQNHQLINCRGDLTAVRTQGKGIITVEDTALSTRAYFMANEH
                     TTLAIEGGAHTALNAYTGFRDTVIFTKARDWYMPAGDTATQEEPTRVEISGNIHTYLV
                     DIGMPGRSGHGDDVYDTSLVNLHLRGTWSMSNVSLWGNLGFDLETDKVEPLERLVQMP
                     TVTIDQLKSGGVPDTVPQVIIRRGYANYNLWYLMNQFTPRERHYVFTETLHIARQVLE
                     SGCAINQFCAFKDIHSRPNCRCALYYPLLFEGNHLALAYFLRAAEHTKDNVPVTLENV
                     TKTQMEDILNQTVLARRESSTGHEMLEGSDMVPSAFVRKFSKPRFMAFLKTMGITDAS
                     MLWRAP*"
     gene            complement(51688..52668)
                     /locus_tag="term4_saliva_scaffold_5_prodigal-single_46"
     CDS             complement(51688..52668)
                     /product="hypothetical protein"
                     /codon_start=1
                     /transl_table=11
                     /translation="MTQPATVNLADGITWDDVMDIENPDSLTLEGTTLSFTQVRDDSQ
                     ILVKGNGKVHIQGGVHVNPRIRAGATVEGAAQIEITGNVFTHYLSTPRVTPSGTSSIS
                     LRGFWGASAAGFTGNLGLDFDVVEIDTQHLEHHLEYQASEAWTADKTTPDTPIPSVIF
                     RAMLVSYQLPHFFNFTMERAKNVYLINAFEVACNVLNKATEIRQFCAHKDAHTRPNCR
                     CALYQSLLITGDAMATAYHLQAMPALQHLTPSTLQDVPVRALEDLLEEKLLTLARTSP
                     ERKPLWDSMINNALTKDEFTEHVKQFGFSNPEALWNLDADPNGVWDTAVS*"
     gene            complement(52765..53796)
                     /locus_tag="term4_saliva_scaffold_5_prodigal-single_47"
     CDS             complement(52765..53796)
                     /product="hypothetical protein"
                     /codon_start=1
                     /transl_table=11
                     /translation="MLKDSRITAWNTRLEPPVDMADSIRVIGTTGRINLKDTTLIAYN
                     TFPRKCEIVVNHNATLNIEGGVHKGLDIVTYKGFTIDRRFDNPFTINILGNINSYMLS
                     ITHGNCLGETMLNYRRHNMTLEGDWSAYGVNLWGNLGISMTAPTFKESSVYGKERVPD
                     WFNDNTPAVVMRSVNVAFNLEEIVTAGSADNRQDVFEEAHKLAVQVINSGATIHRFCA
                     LIDIHKDESCRCGLYYSLLLLLDPLAIAYYIRRTPALAYLMGATVADIPTGMIEDVLQ
                     ERLFALVPHSDAYEDAVGKVRHASTPRFKAALKKQGVENINLLWSTNPEGGQWFLDRL
                     PPRGLSYHD*"
     gene            complement(53839..54648)
                     /locus_tag="term4_saliva_scaffold_5_prodigal-single_48"
     CDS             complement(53839..54648)
                     /product="hypothetical protein"
                     /codon_start=1
                     /transl_table=11
                     /translation="MPNTKAYLSDPRVTVENLTVDDETKIIVEDDSRVTLQNTTISKS
                     NIRAYAGNITINGGTHTNLNATLHAGEGSCNVLFLGDIHTKNLIINPQSNVTLTGSCK
                     LDSVAFTGSFVLDIESFGDEKLDNMVFSYDYEDVDSAYVNGWVWHNPRYCTSSVSTSL
                     LDGAYNVRRFCVYPNVHVSETCLCGLFYPLLLEGHALAVLYYIQANPNLTEYHSMILS
                     SIPQGDVKDAVSEALDDFRNNRGYRERTPSKLKETLASFGINDLNTLFREP*"
     gene            complement(54817..55272)
                     /locus_tag="term4_saliva_scaffold_5_prodigal-single_49"
     CDS             complement(54817..55272)
                     /product="hypothetical protein"
                     /codon_start=1
                     /transl_table=11
                     /translation="VNEAGEYSDTPTQVKLDGKVTKSATADINSQTFSWSEKTADGVK
                     KYTDYYPSDERKEVRIVDDLNPGDEPYAVHQQVFDVLDSYRDGKESMCEYTPVAFPPC
                     FHRNAWKKLEKVTIHIPKGTYDEHVQTGEGGKTSTDGGISDIANALING*"
     gene            complement(55229..55906)
                     /locus_tag="term4_saliva_scaffold_5_prodigal-single_50"
     CDS             complement(55229..55906)
                     /product="hypothetical protein"
                     /codon_start=1
                     /transl_table=11
                     /translation="VGYLESLIVYPVAAFLAASALRVFFAIMMARKYKGLEARYVKAE
                     KTAKARIDARRDALWGGCMEGDSLARAEYDALDYEGWGLAPENTRLIEEWMPDELIAQ
                     YNDDTRSFHYVFHSGFVLILYGCLVLALLVVGAFWLAVALFIALLVSVSTLEDAHINK
                     QVGNGVGIFLVETLVTSIVVPAVIVAGIMMGGAFSEPPPPYIAQHTKKSTLRERSRRI
                     QRHTHTG*"
     gene            complement(55919..56818)
                     /locus_tag="term4_saliva_scaffold_5_prodigal-single_51"
     CDS             complement(55919..56818)
                     /product="hypothetical protein"
                     /codon_start=1
                     /transl_table=11
                     /translation="LFNESGISAAVSSIGVYVTLGFLVVVICIFCSVVLRRAGHRFTL
                     TNQMGGFISGMVALGFGAALIEAFFAGWTVFWELIITAVTALIPIGCISYLYDLRDAK
                     LAKGGKKNSRSTAWFTPVDVFAFFVFLHVTLLFTAATYTAPYTPDAKPPGDSKTITLY
                     RGDNLVPTTSEVKNELIGMVTRKTKGTSSSKEYLYNWRERTSDGEIRDMYKPGKYDFS
                     SKKEKGTTHRVDEVEVTNSEPNDKPHVVHQLIYKVPPTYKDGDRICDKWDVEATGCQQ
                     NAWLEQVKATIYVPNAQYVLDVQ*"
     gene            complement(56847..57797)
                     /locus_tag="term4_saliva_scaffold_5_prodigal-single_52"
     CDS             complement(56847..57797)
                     /product="hypothetical protein"
                     /codon_start=1
                     /transl_table=11
                     /translation="MSKVKNIESYLQDNTLISTPEGSSITLEHTSVYGASRLWLQPGE
                     NLKITGGKHFTLTVTGNKQAVDPNPPSAVTLTGNMLTCGLTLAAVAGDRACTHNECLT
                     QPDMALQGTWSALDATLIGNLDIWLEQSNRPATVTALDNLRYGNISKDKVAEKVCFYG
                     VKADYSLRHLLHSWDRLKDVHKGTLKASYMLLHNGAEVKRFCAFKDAHIEPNCKCALY
                     YPLLLEGNSLALAYYLRAQGTPRSSEPLITQSIPKTMLEDALEASIRGGLEFPYPGAV
                     RVTDEHTQAVKKLKTVEQFRKTYKNMGVRDITALYAPFIL*"
     gene            complement(57834..58916)
                     /locus_tag="term4_saliva_scaffold_5_prodigal-single_53"
     CDS             complement(57834..58916)
                     /product="hypothetical protein"
                     /codon_start=1
                     /transl_table=11
                     /translation="VGFYKNLMDGLKRRLNVPADLTLAGTTIPDYITIDMTSRGKVYT
                     LAKVVDMPISKAPHYDVHGFNIHPDATISNPERLQVCTVHENVTIDTHGAGGLQHYRS
                     IFRGNTTVTNNLSRACTFDDLGLGALTLEHIDAKEHVRVLGDATIIAGEKILELSQDS
                     TYRYALKLIGDPAGYYDKADVFPSDSSLGDMIYLSYRLIQNDDAVRTYCVAPELHKSR
                     ENCKCGIYYPLFLMGHDVAIGYFMKVAGVDPEGDSPLQFVPAQYLEETMKQFYHDNLS
                     SLNASLENQRWVSEREWYEKLYKAVGKDVKNVEDLRACLTEVGINYLPSVCGFLDASK
                     YTPASAIPDDVYAIHPAGEFIISQYL*"
     gene            complement(59007..60098)
                     /locus_tag="term4_saliva_scaffold_5_prodigal-single_54"
     CDS             complement(59007..60098)
                     /product="hypothetical protein"
                     /codon_start=1
                     /transl_table=11
                     /translation="MMTFSAKTTITETEQLFKYVTGSPDALEKYFKRNSHVAPVYANA
                     WRIIRFNPAPVVLFPGKIKQVQRGYGSASKAIVAPSKASLEAYKFTYVGTHKGVEFGT
                     CTIPAAELPDFKATHMESIDRAYQAECVIQEGATICSGFSFSRSVLLETGATVENVYL
                     DDSHVASGTSLTNTAFRRSDSIGNVTLENVAEAINVNLEAVNHSDSIVIKNVDYLYNL
                     EITGSANITGVDNAWLPLLAEDFSDFGEEDTAKYYSALLTHPAPHERENKDYNTAEFN
                     LTCNALERAKPANIWVDSTLCLVPEEHSKRLDKCHCLLWYPLYQQGEPLAVEYVNRVR
                     GIETLDILADVPVAYLEEALAKHVLENSK*"
     gene            complement(60189..61286)
                     /locus_tag="term4_saliva_scaffold_5_prodigal-single_55"
     CDS             complement(60189..61286)
                     /product="hypothetical protein"
                     /codon_start=1
                     /transl_table=11
                     /translation="MRKRNPLINGTPLRTEYITGAPRTIFKHIKPILEGSQKWGKKPL
                     VSPEAGEVRSALLKLKGGATVIITPYVNRPEWLRGKAEVGWKISVIPVRSNLQGTIFT
                     PLRKTRTLEYGYMSGMSVDASLIDAGTTISNTDQVNNAKIGANCNITDSTVWGLNVGA
                     GSVITGSSITDLDACGKRTVSRNSRVFDCEFWGGVSLLADEPTTGKVPLHNIVTWHLV
                     TKGGHLKIHNPTQEPLYVETDDQVLRKHGGRHALYDAEVYTGKQNESRAKENYWATLS
                     VTQYILNFSTASWDVSTVCIDDKAHKEHLNACRCLMWYPLYLDDNPFALEYVRRAQGK
                     RGNIQNPLSAVPVSMLEEQMAVLALEQDEWG*"
     gene            complement(61380..61544)
                     /locus_tag="term4_saliva_scaffold_5_prodigal-single_56"
     CDS             complement(61380..61544)
                     /product="hypothetical protein"
                     /codon_start=1
                     /transl_table=11
                     /translation="MWYPLYIDGDLFALEYIRRAQGGKNDTQNPLSAVPLGTLEEQMV
                     TTVLSEQTEE*"
     gene            complement(61611..62465)
                     /locus_tag="term4_saliva_scaffold_5_prodigal-single_57"
     CDS             complement(61611..62465)
                     /product="hypothetical protein"
                     /codon_start=1
                     /transl_table=11
                     /translation="MSNRHPIIQGETMRTEYITGAPRTVLKRIQPILTGSLGYGRAPY
                     VSPNTDVVQRKLRLLTGKVTVLITPRVYRPDQGGATRVGWEISIIPDRKNLQNTTFTP
                     VHKTRTLEYGYVNDTKVRSALVGHGTVVSGDSELCDSEIGWNSKISNSTVRDTFVNSD
                     SEISASTVRHVQANAYGSFTSINTTVDDCKLYGGATLISDTPVSDYGFHNLEVRDIEV
                     TGGHLKIHNPTENRLLVHPEINYRWLQNTEYDARIFKGGSGFYLSKDSDKAVKTVTKN
                     LLTWRVPV*"
     gene            complement(62491..63651)
                     /locus_tag="term4_saliva_scaffold_5_prodigal-single_58"
     CDS             complement(62491..63651)
                     /product="hypothetical protein"
                     /codon_start=1
                     /transl_table=11
                     /translation="MAKTPTYNYAHIKAKLLAEKKRLPFGDAITDDLEKFYKKASQDG
                     YILAVGAHDPETSPAVILTSPKNMPELNFHDYAPNVFLANMGTVTVEGGKKLPNTLKA
                     PSVPLAVFKDAVARNINVKDGCTLLTDEATATNATFKGNNTLAGETRVEGGVFKNLSS
                     AGKNTIKTAGELNYCSLDGKVTIEGNISLTGINLTGDTYFTTATGGNPIHIKNGDGRS
                     ARAVYNLTHLKKHGKTFNYSFTDIYLKIAAQALKESPDVLHATLCMNHTVHAQNMKAC
                     RCALWYPLLRAADPVAMQYLVRAEGLHDPAGKTGNPLRDASLNNPLSSLSTYHLEESM
                     CGTIFEMEKIYDGNRWYEALDTYKGIISENYAYAGIKDKDLLWCDLWEAYSK*"
     gene            complement(63781..65022)
                     /locus_tag="term4_saliva_scaffold_5_prodigal-single_59"
     CDS             complement(63781..65022)
                     /product="hypothetical protein"
                     /codon_start=1
                     /transl_table=11
                     /translation="MHTPETVTVTHQSFPAFAYRATASRLGTDAGDTSRWDECDIITA
                     DDPEGYDVRVAVDSAARFNAGAMVRGVVSQEEHLGDMSLVFNPRTGRYKTKDVSNFIL
                     ENSRLERDSIIGGVNNIVRGSARVINSCLWRENLIEGNSTLVAAHAVFSKLTDSVFFG
                     GGHITDSKLSGNVFAVNANINHSELEGNIEINAENLEGERLGVHALRIPKWLIPGNSE
                     PISVTNKVDFSDLSLATRAFHVYDGDLWQALPNVRLCFNPAEHKKKVEHCHCLLWLPV
                     MLTFSPVALHYLMRVSDLEKPLGGVFDAKLSRKEAEHMRDVCASVRDMTSSNPLASLP
                     LRALEELLMRELKELEVLNGSRPDWREKMWVNLASLGVTKQEMDKLIHWSWNGRSDHF
                     NFARMFARLTGIPLGSKLVKK*"
     gene            complement(65163..66434)
                     /locus_tag="term4_saliva_scaffold_5_prodigal-single_60"
     CDS             complement(65163..66434)
                     /product="hypothetical protein"
                     /codon_start=1
                     /transl_table=11
                     /translation="MLIPETMTITQEPTTAHINSNRPHLMGILEETLYSATQSLPDEL
                     HIVAITNTESPHNKSALGLAKPENLPEANITPGVAPHENLGGLRLVFREDVRYPTTEY
                     EGATNFILDDAVFMGSGDFSGGRNILRDSARVKDSSLRGSCLLNGAASLENVRASGAV
                     LTGSSSCKDSKVYSSRLAGRAKVANVYLSDSLLIGDFEIDASAMPADCGVFNIRGIDC
                     VEYWVPGQENTAPSDMLSSFYRASVMFSMFSVAKGDETQGVAGVLPYVRACFNPEKHK
                     ERTEMCHCLLWLPQMLMMHPAAIQYFVRVSGGSMTQDADYNGYGVSDVRRNVWDASLS
                     NPLSSVPLCVLDDMLLRASLDYEEERAVVRRVRGIDGFFEYYMRNNLRVLGVTEEALK
                     VFFDRDSFEFFSHDHIDFIFSSITGVHLGSV*"
     gene            complement(66555..67790)
                     /locus_tag="term4_saliva_scaffold_5_prodigal-single_61"
     CDS             complement(66555..67790)
                     /product="hypothetical protein"
                     /codon_start=1
                     /transl_table=11
                     /translation="MTIPETVTVKRSRLNYKNIWARKVGIEVGYDYTTRGYPNSDKPG
                     LDTITVQNPHKSWETNSIGIGKSAHIEGYRTKPKSNPSEAMGALRLGFGKMEVIPRKE
                     STTNDIQNFIIGESRITGETHVYGNRNLIADKAHVNNSTLNGGCFIANESRVENSTGE
                     NSEICGSTRVVDSDFKRVLVKGDSHLNNVAISYSRIRSGVEIDASAIPDGKLEIYKLY
                     LPAWLIPGNRESWDDWGRAPSREIVRNMRAFTVNYGDVFPYLPHIRACFDPENHRKQT
                     ERCHCLIWLPLMLTFSPVALHYLMRVSSNERVITGRDKNFLKDVRENVRSMGISNPLS
                     SVPLKDLESQLEQEYKHLAKFSRLLSPERNLKALGVTDREWETLKMQYDAEIGDTVRQ
                     EKFSYIFQHVTGIRLGTYK*"
     gene            complement(67892..69163)
                     /locus_tag="term4_saliva_scaffold_5_prodigal-single_62"
     CDS             complement(67892..69163)
                     /product="hypothetical protein"
                     /codon_start=1
                     /transl_table=11
                     /translation="MSMQTYIQPLNTVTPLFLEDKLRLEALELPIGENTQCVYYYHHS
                     DYKPTADIIFDSLANIPGSSFVELPDGDTGFDPGDIEVTVEEKIPVVHSQNPRLTTII
                     LENATLTGKSVIKPASTFDAPTEQREAVVRRPSTLSKFIHPENILSGSANAEDATLAG
                     GCGIYGNAKVLGGEHLYLLASGNAYVECTRTHRTDFILGGFIKGNYAVEDLTFYGDGV
                     EINDLGTMPAGSEPFILELQDGDPDVPTYESFINDGWAGYGDTQWENISRFNRITCSI
                     VKDGRFWSQRLCLDTHLHKQYTETCHCLVWLPRILTFDPRAISYLIRVSGRMGSPDVK
                     IPLAHAGADNPLAHVTLRALEESLASEIGTPNVLTAWHGNGIKIGWSDAWLENLEACG
                     IPAPDTEGYGDDLTELYEEEVNRLLEYALGF*"
     gene            complement(69314..70801)
                     /locus_tag="term4_saliva_scaffold_5_prodigal-single_63"
     CDS             complement(69314..70801)
                     /product="hypothetical protein"
                     /codon_start=1
                     /transl_table=11
                     /translation="MTKKLGNTVIHKRTLDLKDAIENIKYTAFPGETEAGTLSPGMPV
                     ALIGEPGIGKTASLLALAEEMGYEGVEVIIGSQLTPEMISGIPSVGETKFLDADGSEV
                     MIPTVTYLNEHFQVEILRKKKVILLLDEYSNSPAGVQAAMLRLLNERVFPDGSPVPPE
                     TAIVLATNSARSSVNPALIAPPTQNRIAWLPVSQNLKDWTEGMLEKWGQPMMKNERNI
                     RKMVAKYLEGNPGAFQERNRDERQNNFDSKMDENSKDAALYAWRSPRSWDNLIMALAR
                     LPHDDAEFFRKHAKIQAESIIGVLGLNDFNDALESYIGTHIQGALETMSVQEMFDNPE
                     EVARRAGDNDANLTSAVGARVQKYYMDVLEAYNANKTPETKGKMIEATAQVASLLFAL
                     ADSGSPAYSPVFRPALFPVCEKISKTLMNFPGGVFINPKASPRVPLTVLEKHNKRLHD
                     AIKATAQVEVDDKGKPKPLVEIPVLTVFTKVEAIAYPEQYLQRDK*"
     gene            complement(70901..72667)
                     /locus_tag="term4_saliva_scaffold_5_prodigal-single_64"
     CDS             complement(70901..72667)
                     /product="Uncharacterized protein n=7 Tax=Clostridium
                     RepID=N9WEG2_9CLOT"
                     /codon_start=1
                     /transl_table=11
                     /translation="MRFEQFSPDEPVKVRKATEHEMEVFIHHAAELTRFGMVPYFAPI
                     INEIRVVMINTNKAYVDKDWRVALPEGSLDSFDAKDTPVEIIREVLRLVILQHDRAAK
                     NVMSDEEVTRVSFDLEINQRLNGFNGRLKLNRDGEEIVDLLPEDYNLPAFGIAEEYYS
                     TVLSYMRESEMPDMAGGGAGAPQGSNANPQGGSGGAGGSSGTPQDGDGGSGTPTGSQS
                     GSASSASISGSSSNAGSPDNSDSDGSEGDGNGEEGNSPDSGADNAGEDDGDENGTGNN
                     SDSNEESDEEGNNPGANGDATDEEDDPESGTGAKTGSSKFVTEAELVAMMDAVGLQRA
                     DNQTKRRKRNDMLALVQEEMRSKSIGSGAGNTLLDWVAKSEAGNTAHWSEMLRRVLVI
                     ASNQRMAGDTIRTYRRPNFRLQCALPDTRIILPTTYDVRPNVYVGVDTSCSMMNSEDI
                     GRALGNIERIFEEFQTRAEVRISAIDTELGEFQSVKQIRDIEFTGGGGTDMVPFINAL
                     NSYESGADKEHPPATLGILITDGYIDWEDVADALQEKHNYKLAIVLTSKHAEDVVESM
                     EKHFNGLLPDVRPEIIPVTIYN*"
                     /db_xref="UniRef100_N9WEG2"
                     /db_xref="W7MWY7_GIBM7"
                     /db_xref="bprs:CK3_32440"
                     /db_xref="N9WEG2_9CLOT"
     gene            complement(72807..73244)
                     /locus_tag="term4_saliva_scaffold_5_prodigal-single_65"
     CDS             complement(72807..73244)
                     /product="YALI0B11770p n=1 Tax=Yarrowia lipolytica (strain
                     CLIB 122 / E 150) RepID=Q6CEY9_YARLI"
                     /codon_start=1
                     /transl_table=11
                     /translation="MGFFDFWKKKRKKRVLSGSDTDTPDVMPSVFDDDLDDDREVFEV
                     EEVTETEEASEDNAFDTEAEEVSEEDSSFDAEEEDEADVEDSSDSVDASDDSWSNSDS
                     GSSYDSSSSYDSGSSYSSSSSYDSGSSYSSDSGSSDSGGGGGE*"
                     /db_xref="UniRef100_Q6CEY9"
                     /db_xref="A0A077V5A7_STAAU"
                     /db_xref="suf:SARLGA251_07190"
                     /db_xref="Q6CEY9_YARLI"
     gene            complement(73334..73696)
                     /locus_tag="term4_saliva_scaffold_5_prodigal-single_66"
     CDS             complement(73334..73696)
                     /product="hypothetical protein"
                     /codon_start=1
                     /transl_table=11
                     /translation="MATYNAGDTTYTNNLIHVGAAREPWIPFAKDTATRTVIMRTDSP
                     HIYSVVDAVTHAPVGHIARVGGARPWLAYIAPLHGVYKNMRSREANGWRANSLEEAYG
                     VFCHAMGGKGKAAWLNRG*"
     gene            complement(73775..75187)
                     /locus_tag="term4_saliva_scaffold_5_prodigal-single_67"
     CDS             complement(73775..75187)
                     /product="hypothetical protein"
                     /codon_start=1
                     /transl_table=11
                     /translation="MSPIKAHTNILKLIQHVQSQGTVHLPGNTLTQPALPPTPAGYHI
                     LPEQLYAGDMVWADNTATENLALALADLAQESTQELQELYSFTAYRETNMFGRPLLHE
                     EYNSWLESYLKDGGTTTSASLIYQGEVPEEHLAYEQMNMRYVDNADSLPELVCVVTDR
                     RMTVHILVSPDIDLNDVPVAQLLNNSNIQKQSILAGRHSYVQLYGWAKDADGTKKPVA
                     YPSTHMGGVVPVFPPGAIASKGGFTRVAKEITRTLEDIKSLDNATVMQAYGNYREEFD
                     NVTSQLTALTSTIQDGYSGWRAADIAAYREWATDRLKLRYVPGKDKSAIFRFPLNVYS
                     CNTPGKLNQALEGISEKTPKGTHYGSVVAPVLIIVKPGVADLNKISFPHRHNLKREYT
                     VCGWGNRYPLSRRLRHYNAKWYNPDNISVYPNLLSSRSLKAAFKVMMTDGWVAQHFPP
                     HHPVFQFKDNISSWDNTWLA*"
     gene            complement(75400..76305)
                     /locus_tag="term4_saliva_scaffold_5_prodigal-single_68"
     CDS             complement(75400..76305)
                     /product="hypothetical protein n=1 Tax=Geminocystis
                     herdmanii RepID=UPI0003454218"
                     /codon_start=1
                     /transl_table=11
                     /translation="LSFNYQTFGKKRGANGELFLCPKGINLPIPTKVDNPKQVRIIPS
                     HNNFIIEVVYEAEENAPKSTSKYAGIDLGVDNFATITFSTQNQPLIIKGLELKSINQG
                     YNRLISKAQELLPAPLKTSKPIHRLWSRRSWILKTKIHQMTAFLATLFDEMQIEKVFI
                     GKNNNWKQNLPFGKKVKQRFAYLPYETFIEQLQYKCKLRGITVIVQEESYTSKASFLD
                     GDDIPVYGEVENPQFSGRRVKRGLYKAGNGRLINADVNGSYNIMRKGLANNLQPLQMS
                     NPLIHPRVVKGIGEEPNDKLVQLYM*"
                     /db_xref="UniRef100_UPI0003454218"
                     /db_xref="T2ILE7_CROWT"
                     /db_xref="oni:Osc7112_2739"
                     /db_xref="UPI0003454218"
     gene            complement(76309..76671)
                     /locus_tag="term4_saliva_scaffold_5_prodigal-single_69"
     CDS             complement(76309..76671)
                     /product="Transposase, IS605 OrfB family (Fragment) n=1
                     Tax=human gut metagenome RepID=K1S6X5_9ZZZZ"
                     /codon_start=1
                     /transl_table=11
                     /translation="MQLTERHLIKPNHELYRTLDDLTFKAKNLYNHGLYLYRQSYFAH
                     KKNPETPILTWVDIDKSLRKQGHDDMRALPSKVANAVLKNLGENISSFWKLVRLKNKG
                     GLAQKPKLPHYLHKTDGR*"
                     /db_xref="UniRef100_K1S6X5"
                     /db_xref="K1S6X5_9ZZZZ"
                     /db_xref="can:Cyan10605_3209"
     gene            complement(76769..77119)
                     /locus_tag="term4_saliva_scaffold_5_prodigal-single_70"
     CDS             complement(76769..77119)
                     /product="hypothetical protein"
                     /codon_start=1
                     /transl_table=11
                     /translation="MTYAYQYVITDTNPPLFYLEDNEGEGYRHPVAFTNPAKQAPWLP
                     ALVPDQSIPLKVGETERGYFQLDAPPTDFLIKNVSNERTRYVKIHGDTVLQRWDGLFP
                     KSDTTEDCDNGLYN*"
     gene            complement(77169..77780)
                     /locus_tag="term4_saliva_scaffold_5_prodigal-single_71"
     CDS             complement(77169..77780)
                     /product="hypothetical protein"
                     /codon_start=1
                     /transl_table=11
                     /translation="MALHPKGTRLGELEQLIETLRQKGLDELPALHSLNAPYIPYYYT
                     ETYLQERGSDRILRHRLEVYRQAVLDNDAPHILEYFKERVELEEAIPKICARVREQLS
                     KGYTREVTPDDWEKWCTDACHQYNKHSSDINHAAKPVIFVEDPRQLYFPKNMTGVHGV
                     YFLLDKRWDVNVYLHRFIDRENSNVLFGWRQGTTPVRLTAQHA*"
     gene            complement(77867..79027)
                     /locus_tag="term4_saliva_scaffold_5_prodigal-single_72"
     CDS             complement(77867..79027)
                     /product="hypothetical protein"
                     /codon_start=1
                     /transl_table=11
                     /translation="MSYMPSKYNYTYTTLPAREVLKKRNEEYMPDGFRKELRQVAEAD
                     GNVTVISRKFHNPATRRPDNQYFPVLFTDPKRQAPWLPEMVPDESLVKAAGEIERGRL
                     PIDIEPTGFVVREVPEMIVSENAVLEHPDSILDRDGEARHIKGVLKGNARVTSKARLG
                     SEFNVAGDTTIGAAYVSSVNIGGGYVDITGGAGVVDCVLEGNIVIKGQMRIFQKNIYG
                     NVSIISRTPEDATWEHAIRTPDHAPFIDRGFLTLQRTHLKNCINGSQSAHFEDMWDNM
                     RQHIEENLVFDTFCLDTAHHREFCRCGMYLPAYLAGVPAAIQYYGLMDTRKPALLQND
                     IILGLMNSYDVETAIRAEILSGAQGECPSSYDAWCALMMEKTGVHPDTYLEN*"
     gene            complement(79069..79200)
                     /locus_tag="term4_saliva_scaffold_5_prodigal-single_73"
     CDS             complement(79069..79200)
                     /product="hypothetical protein"
                     /codon_start=1
                     /transl_table=11
                     /translation="MSFWKKYTQDTLSNDWADTKHHHGAALLTIAFLVIVAISHLTD*"
     gene            complement(79286..79362)
                     /locus_tag="term4_saliva_scaffold_5_prodigal-single_trna_2
                     9"
     tRNA            complement(79286..79362)
                     /product="Met"
     gene            complement(79383..79916)
                     /locus_tag="term4_saliva_scaffold_5_prodigal-single_74"
     CDS             complement(79383..79916)
                     /product="hypothetical protein"
                     /codon_start=1
                     /transl_table=11
                     /translation="MHKTRPPYKTGTPKKYKLTDEYKIIQHPRWSGREVVLHQIQALR
                     DIPEHNVIAGNLGGWVEHEGNLSQFGSAWVSENGAVFDGAVCMVGAHVTGNAWQYEFC
                     VSRGKATLDGYAQQCGTSQISGNSYVGGSVTVAGDAYVWGEYRNNDEGVQLNTGAHGY
                     VVNELTGERQNHVLQYS*"
                     /db_xref="jeo:JMA_39630"
                     /db_xref="A0A0B5AT29_9BACL"
                     /db_xref="GWB1_scaffold_2466_3"
     gene            80056..80349
                     /locus_tag="term4_saliva_scaffold_5_prodigal-single_75"
     CDS             80056..80349
                     /product="hypothetical protein"
                     /codon_start=1
                     /transl_table=11
                     /translation="LRRKFGKFFVFLGVNAPGAVFASLLVANNALRAISGDIALFVAP
                     SGAHVGLIALSVAWFIGQAFALLVFATVYTAYSASKEPLARLSRLIGIQEYKR*"
     gene            complement(80443..81060)
                     /locus_tag="term4_saliva_scaffold_5_prodigal-single_76"
     CDS             complement(80443..81060)
                     /product="hypothetical protein"
                     /codon_start=1
                     /transl_table=11
                     /translation="MGFLEENTTTPRNRQSTYSTPEELKDANKYYNANAVEKHLREAY
                     KGISGAPVPNVNHIAETYYPDAVLMVTTDSTLTKNPPMYWHENTVKEILKAYPKPLPN
                     RDKPERPKIFVAPTPLIHKFLDYPRNNTRHNYRSGFQAALSLQPNDAKVDGRGTLSVM
                     YDVETVKKNVKTIKSVYTLNKDWTKCLKHTNKLIDVMNSSFDAKN*"
     gene            complement(81117..81356)
                     /locus_tag="term4_saliva_scaffold_5_prodigal-single_77"
     CDS             complement(81117..81356)
                     /product="hypothetical protein"
                     /codon_start=1
                     /transl_table=11
                     /translation="LSNDNVTQALASIRFAYKAKKALEEPAPTLLRHMGTVTSRIPLE
                     HQLQVAHDKAARNLISEIDNANNLFNEILKPTRAQ*"
     gene            complement(81383..81718)
                     /locus_tag="term4_saliva_scaffold_5_prodigal-single_78"
     CDS             complement(81383..81718)
                     /product="hypothetical protein"
                     /codon_start=1
                     /transl_table=11
                     /translation="MSNLTNYIILEGVFADGKHLTSAELSEATPSPGVTREIPREVSN
                     TIRQVFKGTWTVGSDDLPSVLVASFLEAVNIALETHAVGYTLRLEPETKDIGGGKIRH
                     TETLAVLEP*"
     gene            complement(81711..81995)
                     /locus_tag="term4_saliva_scaffold_5_prodigal-single_79"
     CDS             complement(81711..81995)
                     /product="hypothetical protein"
                     /codon_start=1
                     /transl_table=11
                     /translation="VKVFADKRLKPWRNVKYRLIKAGYPAELVEPIEEILRDGILNDT
                     PREAYARAIVAITDVDAVNTALARLGDELAAGKEAIKTLNYSTESGSDHE*"
     gene            complement(81976..82362)
                     /locus_tag="term4_saliva_scaffold_5_prodigal-single_80"
     CDS             complement(81976..82362)
                     /product="hypothetical protein"
                     /codon_start=1
                     /transl_table=11
                     /translation="LQVIPIATRETITIPTDSYLVLHAENVTWGTPRHIADSFMALNT
                     NIGDEYPGVTLYTPDGVNIEDADTREPYGTIQTVKESNGNHLVHFRTLDGKHDTVLSR
                     TIILDSTNLEEAEVQHRAVFRESVCR*"
     gene            complement(82473..83894)
                     /locus_tag="term4_saliva_scaffold_5_prodigal-single_81"
     CDS             complement(82473..83894)
                     /product="ATPase associated with various cellular
                     activities AAA_5 n=1 Tax=Alkaliphilus oremlandii (strain
                     OhILAs) RepID=A8MFZ5_ALKOO"
                     /codon_start=1
                     /transl_table=11
                     /translation="MHEVKEVTLDKAFRLIHQTAYPKVDDITGDVLEHGSNICLIGSA
                     GVGKTKGMEALAERTGYKLITLITSQMNAEQFQGIPTPGSIEVTNPDGSKTTKGAVQY
                     LLDTWQAEVFAHADEGQPVMLFFDELRNAPADVLAASLNILADRKINGIPLPADTVIV
                     AATNSERDSVSPTIFHTPIQGRFTWYAVTQNPKDWCVGAINGWGKRMTHNESVIRNKI
                     VTRIREGNATLMEPIDNGGEPLHLTSVRGYTPESEEAAQFAWRSPRSWDNCIKELSGL
                     FTKGNDPKTWYEDAKSLTIGTVGYLGFVEVKDILKNLSTALCTVSVTGEFTTEQEKRN
                     GAEAFGSRLFHDVTNARKSGNTAEENAQIGVETAGNLFAGYQQKFGSWSELNSYTDTV
                     IESFMSQIREHLKPAFGKGLSDEENQAISDTVRFALDSLTALTTKSKEEAMKHLKLDD
                     MVIGRMGNQAIKEWNNYYDNIFS*"
                     /db_xref="UniRef100_A8MFZ5"
                     /db_xref="aoe:Clos_0986"
                     /db_xref="A8MFZ5_ALKOO"
     gene            complement(83966..85156)
                     /locus_tag="term4_saliva_scaffold_5_prodigal-single_82"
     CDS             complement(83966..85156)
                     /product="Putative lipoprotein n=1 Tax=Burkholderia
                     pseudomallei (strain K96243) RepID=Q63WJ8_BURPS"
                     /codon_start=1
                     /transl_table=11
                     /translation="MTQIQEWFSQNPVALWIIAILFILFLLWLILRHHSSQSSNSGNG
                     QGAGSGSGGGQGSGSGGGGNSNGSGQGGSSGGGESGSDDSDANTEGNSGESASGSGQG
                     SGQGGSSAGNDESDDFDDSDDMGATAAEIMREIEREQYLQEQKARLLAERREEERQMR
                     MMRARRVGSGMGVGSEAGNSDLDWGDIRANRNIPDWIYAINRSISHKASRMRANGDQK
                     KTYQRYNSRSMRFGKVIRPRTLTISKPDKLSVYVGVDTSGSMSQYAGSDLAVEAVSQI
                     LRQDKYDAHLACIDRRLYPWQSADDLKRRIRFKGGGGTYMSTFFEEVLNIKKKPTEDL
                     PEPDVTVLITDGELDDADWRRMTELSNLYKAKGISMFILLTNTRVSCPAELAKVAKVF
                     YCTK*"
                     /db_xref="UniRef100_Q63WJ8"
                     /db_xref="bps:BPSL0892a"
                     /db_xref="A3QJ94_SHELP"
                     /db_xref="Q63WJ8_BURPS"
                     /db_xref="K96243"
     gene            complement(85181..85810)
                     /locus_tag="term4_saliva_scaffold_5_prodigal-single_83"
     CDS             complement(85181..85810)
                     /product="hypothetical protein"
                     /codon_start=1
                     /transl_table=11
                     /translation="MTPAPNIIPRKSPASSTVRRNTRKPAVPSKRRDMTGSEQRTIVD
                     AKLHYPEWYQGRHARAYSKAVEAKLKEIKNAHRKLTYTAAYNRGSGQYTLMLRYKNAK
                     NTPVTVQVGKSEAHPIKFTTSPYTRVPDHGRVAPYELEAFTGVLDKISLAPRTEITVL
                     DTPYTTTRHVEETLTNAHYRIALKLNQQSGATRRAVHVKKKHKATNRQP*"
     gene            complement(85950..87179)
                     /locus_tag="term4_saliva_scaffold_5_prodigal-single_84"
     CDS             complement(85950..87179)
                     /product="hypothetical protein"
                     /codon_start=1
                     /transl_table=11
                     /translation="MTAPNTELRVIEDYATKVAEARNAPDGLRAGTYFYRNVLGNSIH
                     PKVTDEYRTVGERHYTIGSRDVLSLKSLAKLTRDASVEKPVVIDGAPIELVARVGAGD
                     NMRQLVNMNRIDVDYPHAYGRFVYTEPVRDVVHFSTPRLVALYPDVFPTVHKASVALA
                     KWRVEHPGYSMYVAEDEVEALLEFAAGLNTAPKHVAPKSFDQNLSIIPTVDSLKGCVA
                     DKGVILYSSEVVAYGLYLNAEVWKARGGKGARKSINCGTSMKQAAEMFELIGREPKYR
                     MVWCNTDEKTYLYTDEERKFLRDWLQVEGGLGAPSEVWAERAKDVFTNAESEILYGLS
                     RPAISAAKKDGEDVVVDVLRKFKANHVRVKRMTATQGIEPIRVSDLLYTADIAEKVLQ
                     EITGRSLEATYPRAISA*"
     gene            complement(87498..87577)
                     /locus_tag="term4_saliva_scaffold_5_prodigal-single_trna_2
                     8"
     tRNA            complement(87498..87577)
                     /product="Leu"
     gene            complement(87903..87982)
                     /locus_tag="term4_saliva_scaffold_5_prodigal-single_trna_2
                     7"
     tRNA            complement(87903..87982)
                     /product="Leu"
     gene            complement(88208..89206)
                     /locus_tag="term4_saliva_scaffold_5_prodigal-single_85"
     CDS             complement(88208..89206)
                     /product="hypothetical protein"
                     /codon_start=1
                     /transl_table=11
                     /translation="LVVRRLSLCQLMVGSLILRALFFGGRREPVDTSYLSDEEMDVLN
                     PSIPFTPAHMVFIYERGAVAGDADLVGALCVSADPDTFDPVSGSGGVIPAVVPESVLR
                     RVLVDVPTGVNVNYGVHAQRVASRLFALKASAVFGAGSDEGVTFALFKPHDGVKAVSG
                     SPDEFGFELPWYDARKHFCYAVHGASTVSFFKTVRSVVKELVGVDSAGELRMEVAQAA
                     RNAGNHAYIGWVQWFVGADGNVSEIRLVAGDPTSNGCPVETLPFIVGAPNIKDTPVEE
                     YGYRIVNDMFTNCTFGDVTVGAPLFEDNRICYDVGKRAYSLPVVVTMTPQQVNPVT*"
     gene            complement(89329..89401)
                     /locus_tag="term4_saliva_scaffold_5_prodigal-single_trna_2
                     6"
     tRNA            complement(89329..89401)
                     /product="Asn"
     gene            complement(89485..89560)
                     /locus_tag="term4_saliva_scaffold_5_prodigal-single_trna_2
                     5"
     tRNA            complement(89485..89560)
                     /product="Lys"
     gene            complement(89685..89758)
                     /locus_tag="term4_saliva_scaffold_5_prodigal-single_trna_2
                     4"
     tRNA            complement(89685..89758)
                     /product="Glu"
     gene            complement(89760..89832)
                     /locus_tag="term4_saliva_scaffold_5_prodigal-single_trna_2
                     3"
     tRNA            complement(89760..89832)
                     /product="Arg"
     gene            complement(89866..89938)
                     /locus_tag="term4_saliva_scaffold_5_prodigal-single_trna_2
                     2"
     tRNA            complement(89866..89938)
                     /product="Arg"
     gene            complement(90073..90144)
                     /locus_tag="term4_saliva_scaffold_5_prodigal-single_trna_2
                     1"
     tRNA            complement(90073..90144)
                     /product="Glu"
     gene            complement(90175..90249)
                     /locus_tag="term4_saliva_scaffold_5_prodigal-single_trna_2
                     0"
     tRNA            complement(90175..90249)
                     /product="Arg"
     gene            complement(90326..90399)
                     /locus_tag="term4_saliva_scaffold_5_prodigal-single_trna_1
                     9"
     tRNA            complement(90326..90399)
                     /product="Ile"
     gene            complement(90438..90513)
                     /locus_tag="term4_saliva_scaffold_5_prodigal-single_trna_1
                     8"
     tRNA            complement(90438..90513)
                     /product="Asp"
     gene            90575..90814
                     /locus_tag="term4_saliva_scaffold_5_prodigal-single_86"
     CDS             90575..90814
                     /product="hypothetical protein"
                     /codon_start=1
                     /transl_table=11
                     /translation="MEVCRALPLCMASSRNHPDALITPSYTCIVARGRILTYDLLDSV
                     YPVYHERISYIPSCYVRPVGLEPTTCGLKVRSSTD*"
     gene            complement(90753..90825)
                     /locus_tag="term4_saliva_scaffold_5_prodigal-single_trna_1
                     7"
     tRNA            complement(90753..90825)
                     /product="Lys"
     gene            complement(90856..90928)
                     /locus_tag="term4_saliva_scaffold_5_prodigal-single_trna_1
                     6"
     tRNA            complement(90856..90928)
                     /product="Ala"
     gene            complement(90963..91036)
                     /locus_tag="term4_saliva_scaffold_5_prodigal-single_trna_1
                     5"
     tRNA            complement(90963..91036)
                     /product="Thr"
     gene            complement(91233..91315)
                     /locus_tag="term4_saliva_scaffold_5_prodigal-single_trna_1
                     4"
     tRNA            complement(91233..91315)
                     /product="Tyr"
     gene            complement(91359..91532)
                     /locus_tag="term4_saliva_scaffold_5_prodigal-single_87"
     CDS             complement(91359..91532)
                     /product="hypothetical protein"
                     /codon_start=1
                     /transl_table=11
                     /translation="MLEDVSLEVVMSLRVHPGLAPLGVVTFLAQWIEPSLSQVGQVER
                     VRFPQDVLVERWV*"
     gene            complement(91380..91457)
                     /locus_tag="term4_saliva_scaffold_5_prodigal-single_trna_1
                     3"
     tRNA            complement(91380..91457)
                     /product="Ala"
     gene            complement(91769..91841)
                     /locus_tag="term4_saliva_scaffold_5_prodigal-single_trna_1
                     2"
     tRNA            complement(91769..91841)
                     /product="Ala"
     gene            complement(91893..91966)
                     /locus_tag="term4_saliva_scaffold_5_prodigal-single_trna_1
                     1"
     tRNA            complement(91893..91966)
                     /product="Asn"
     gene            complement(91997..92076)
                     /locus_tag="term4_saliva_scaffold_5_prodigal-single_trna_1
                     0"
     tRNA            complement(91997..92076)
                     /product="Leu"
     gene            complement(92518..92599)
                     /locus_tag="term4_saliva_scaffold_5_prodigal-single_trna_9"
     tRNA            complement(92518..92599)
                     /product="Leu"
     gene            complement(92653..92723)
                     /locus_tag="term4_saliva_scaffold_5_prodigal-single_trna_8"
     tRNA            complement(92653..92723)
                     /product="Gly"
     gene            complement(92844..92916)
                     /locus_tag="term4_saliva_scaffold_5_prodigal-single_trna_7"
     tRNA            complement(92844..92916)
                     /product="Phe"
     gene            complement(92946..93018)
                     /locus_tag="term4_saliva_scaffold_5_prodigal-single_trna_6"
     tRNA            complement(92946..93018)
                     /product="Val"
     gene            complement(93378..93448)
                     /locus_tag="term4_saliva_scaffold_5_prodigal-single_trna_5"
     tRNA            complement(93378..93448)
                     /product="Trp"
     gene            complement(93507..93589)
                     /locus_tag="term4_saliva_scaffold_5_prodigal-single_trna_4"
     tRNA            complement(93507..93589)
                     /product="Tyr"
     gene            complement(93774..93847)
                     /locus_tag="term4_saliva_scaffold_5_prodigal-single_trna_3"
     tRNA            complement(93774..93847)
                     /product="Asp"
     gene            complement(93879..93954)
                     /locus_tag="term4_saliva_scaffold_5_prodigal-single_trna_2"
     tRNA            complement(93879..93954)
                     /product="Arg"
     gene            complement(94180..94560)
                     /locus_tag="term4_saliva_scaffold_5_prodigal-single_88"
     CDS             complement(94180..94560)
                     /product="hypothetical protein"
                     /codon_start=1
                     /transl_table=11
                     /translation="MGIFEFEGGYPILNLFFVLYAAIALFGTHLALRSGAFSGLSDVP
                     KSLLVIFISSGFLAGIASVSFGLLAWVVRKVDNVPGDWSTHGFTVTIAGAFATTLAVS
                     IALLLLTGLIRLIAFAVRALFVKR*"
     gene            complement(94566..95108)
                     /locus_tag="term4_saliva_scaffold_5_prodigal-single_89"
     CDS             complement(94566..95108)
                     /product="hypothetical protein"
                     /codon_start=1
                     /transl_table=11
                     /translation="MKKQIGNVLKLLTFKSRKNEGAAKPTSHIQITEAQAEAYLTERY
                     PEGAVRDFEYQEHEDEGVGITVSAHCCNLKNHRDPASFMKALTARSPKMFQDVTLNAW
                     DEEESVGWEEMWVTFRGESGAGFHVSCYKFHRGNFEIHMSTGKHGGATFVTEQNLKEL
                     EAVIEAFLYIDSVPPIRKDV*"
     gene            complement(95204..96190)
                     /locus_tag="term4_saliva_scaffold_5_prodigal-single_90"
     CDS             complement(95204..96190)
                     /product="hypothetical protein"
                     /codon_start=1
                     /transl_table=11
                     /translation="MLTPRILHPEMLSGANERALFNLEAPAKTPNTNKDTSDFLDAYN
                     TWLKYYLQQGNRITHFYNYPCPANVVVTNPRSQRPSRPDGMCGAKSRTYILPPEIDAT
                     EWGNMFVTRRSHNKLYGWTNDGKTAVVYGGWVPAYSNTIDKQMMSDNSVSESIRRPIL
                     QGVAKANEQDRASNLRNAFNSIEHECANSRMQDKGTHKMGHVLEWYTKTSNNGAAPAL
                     KKPTHQMHVDFNKGDGWAFNTFLYEESDLYHFKDINPAEYLATLGAVIATFITNDIAV
                     VTGTGYDSRDPQPLIVLTATTPTGQNLAGYSYIIDTVKPGGEWEPATVTFKV*"
     gene            complement(96326..96398)
                     /locus_tag="term4_saliva_scaffold_5_prodigal-single_trna_1"
     tRNA            complement(96326..96398)
                     /product="Arg"
     gene            96675..97004
                     /locus_tag="term4_saliva_scaffold_5_prodigal-single_91"
     CDS             96675..97004
                     /product="hypothetical protein"
                     /codon_start=1
                     /transl_table=11
                     /translation="VVNVFDAWDVIRWLFFALFLPSAVIACAGLLISFLFSKVAKVLG
                     CGSGGTVLSAIFAGVLSVAAKVLLFFNYTWWLGLWGYTDQYLILVSYALLIACEVVSM
                     NRSRTDS*"
     gene            complement(97090..97506)
                     /locus_tag="term4_saliva_scaffold_5_prodigal-single_92"
     CDS             complement(97090..97506)
                     /product="hypothetical protein"
                     /codon_start=1
                     /transl_table=11
                     /translation="MTKQTTETPKVIKLTDEWGDPLINGDGNLLVPKEIQVGATIKFA
                     TNRDDGTRVTSTRFVTGGTSTRLSIKDYTGKPDGTLNVIQCNRECLTCWEDNEDELHN
                     KDNCAGAVTFDGLEYINNRGVSFGWALDIEVTNPTR*"
     gene            complement(97604..98020)
                     /locus_tag="term4_saliva_scaffold_5_prodigal-single_93"
     CDS             complement(97604..98020)
                     /product="hypothetical protein"
                     /codon_start=1
                     /transl_table=11
                     /translation="MTTTDFEFEHFNPNFETFFITMDDFEDAEMRASFEFMRINMMVA
                     QERIAITNAIANIEASADTNDHEAQTRINQMQAIVDDIDWNIFHVSRADNGIIPIREA
                     TSDGDTDKAEFIMDRVRGEVNSIAETFMRIRDWREI*"
     gene            complement(98607..99293)
                     /locus_tag="term4_saliva_scaffold_5_prodigal-single_94"
     CDS             complement(98607..99293)
                     /product="Transposase, IS605 OrfB family n=1 Tax
                     =Bifidobacterium longum subsp. longum 2-2B
                     RepID=I3AU30_BIFLN"
                     /codon_start=1
                     /transl_table=11
                     /translation="VDTPTAVAPTGTLSYDDANGWVFKYDLPIIQNKVVGVDMGTRFF
                     AVTYDGEHTNFLHGANTPLQHEMGTYSKLHQKLKKKGTRSARKRLKAISDSWREQLNV
                     RIKKTVKDILNDAEPDTVFILERLTTPHNLDKRLVTADIGNMSAAIFALFNQALREEA
                     KKSGHMVLYTSASGTSARCPACGIFKKRNRKHDTHSYQCPCGFRSNDDRVAAMNIRER
                     GISHLVERFV*"
                     /db_xref="UniRef100_I3AU30"
                     /db_xref="I3BMU5_BIFLN"
                     /db_xref="med:MELS_1274"
                     /db_xref="I3AU30_BIFLN"
     gene            complement(99247..99759)
                     /locus_tag="term4_saliva_scaffold_5_prodigal-single_95"
     CDS             complement(99247..99759)
                     /product="hypothetical protein"
                     /codon_start=1
                     /transl_table=11
                     /translation="MHPNKNNIKVGNHEVHVRLKATNPKTHNKLIRYYRAYTALCNLV
                     SEASYTLNTLDLNQILPRIRGEAEPYAKKYPGILFRAFNTVTREYADHIAGAEKLSKP
                     RKYALNNIPVTLGDDYTVILYDNKRYGLELLLAHRTNVFSKGEQFYAEWVNLPGGYSY
                     CRRTDRDAIL*"
     gene            complement(99898..101013)
                     /locus_tag="term4_saliva_scaffold_5_prodigal-single_96"
     CDS             complement(99898..101013)
                     /product="hypothetical protein"
                     /codon_start=1
                     /transl_table=11
                     /translation="MYESTHIETTVTPDDVLNIFKKHLKEMGVTATITARPPIGYKEP
                     RLLTWCDADTINVANEEPAGRYYITDDDNNVFALNVTGGAFAQMLGLEHTTVTAKSLT
                     TYTEDDYRLYNTTTRISDIPQALQVSTHGYNGARSVRDLQETPVGEALTRTVHDIVKL
                     PAPDTEANMNTDVLTPGGWFASPEEIDETLFTAGHPAAQALVNQHGAVIGYKATLGRC
                     MSHMTAFSFIGALVGLNLDTEMITDTAPIGYEPPKIGDILHKLGLNFPTTTFTYFVTR
                     NNETYLLLAGEETVRVSLKEEPRICTTVVIIRLTPSTPWYNTATPVTLYGDVPVSEDM
                     RHSYYGRALCQATRSLQEGTIRQMEEIIASQLVPDAE*"
     gene            complement(101106..102209)
                     /locus_tag="term4_saliva_scaffold_5_prodigal-single_97"
     CDS             complement(101106..102209)
                     /product="hypothetical protein"
                     /codon_start=1
                     /transl_table=11
                     /translation="MHTYQYITKDSNPPVTVITAVGDDNKQYPASFTNPAKQAPWLPA
                     LTPDPSSPLKVGEKERGYIQLDMEPDVLFDGEADIKVRDNVVLEHWGCLFEKEDGKYD
                     LIVETNELEGDIYIGKEARLICTPYSFNGSIKLGVADFMGDNLVDGTLVADGGAHFTE
                     GTLEGNIKVNGALVMYIASIYGNVCIEYGNRFSTYEEIQGNNTRPVFESCLFTLSQEY
                     LPDYFEMRGYYPEIAHNWSYCDTGDCFEAGQAETFCFDSVNHESNCKCGLFLPFYLGL
                     VPEAIQYFNLKDKRHPTPMPDNHPAANKTAAELERELLQLIWSSPDIWRNGKNFYQDY
                     KNLTGIDYPKSYEDWLEQMEALTGVNPTTYLPK*"
     gene            complement(102236..103156)
                     /locus_tag="term4_saliva_scaffold_5_prodigal-single_98"
     CDS             complement(102236..103156)
                     /product="hypothetical protein"
                     /codon_start=1
                     /transl_table=11
                     /translation="MRNEHIFPVDEGTVLVIPNNPTPDETERLYDMYVVVESANLEYF
                     TSHFARVASLNPEDEGTRWEIYQDHIQDKDCTRVTLSYYSEADGTRKNHTPADKVYPY
                     RPLRYKTHTIYPRVEAANKIYALLTNVDKLPYNTDLTLCIHMDTLRKLVLAKTPYREL
                     LNNRADKEPVKNALLRHVTNTRNTLKELLEEDRKVLDWLAENIDQANNVRPDGITLKD
                     CLRQARRLVNNDTQHTETATVALQEALSTLTEVVEPPKTKGKSNPVKRHAKNEYLLAC
                     TIRNLTLTRETLLDPVERWYTEIVQALKKI*"
     gene            complement(103365..103955)
                     /locus_tag="term4_saliva_scaffold_5_prodigal-single_99"
     CDS             complement(103365..103955)
                     /product="hypothetical protein"
                     /codon_start=1
                     /transl_table=11
                     /translation="MKNNKTAEWLQREANNGWTSGYSHITGVGGRKSIGEYPAYEEYL
                     NVHSNETAYVNKLRRPANIKSTAVNIVVAVLIFAPALVGIFYVGSHMFNSITGGNNEA
                     NPQVTTSAPANTPTEAQTPAPTETATSEVTGTTQARPESYVNKDGHTVYPAVEDSTVE
                     KKFGETMSNFLSWAIGFLPYLLGFIFLWFVIGLLLE*"
     gene            complement(104015..105010)
                     /locus_tag="term4_saliva_scaffold_5_prodigal-single_100"
     CDS             complement(104015..105010)
                     /product="hypothetical protein"
                     /codon_start=1
                     /transl_table=11
                     /translation="VLFFRKKETSPAYEFKKGVSPLLQLRQELTQCNALLLYARLGWG
                     GIDNIDGEEVPEHVVFLGASIASYYTAVSAESKSKRVSDAIAYLASATETAAWEQYRH
                     SGVSYKDLKDYITGERIIKAVTSDKELLQDEATLKEALDTIVTIRRSLGDTALPIMAT
                     ITEGTILWADVEKHQERITKYLKKEKELTSKQSLTTKEEAKLAQIKEKLLKEAVALQH
                     AKSRYEHNENLQADYKKLVDSKNELLETQEEAILKLQTYLQFKRDEEQLQGVTARLNG
                     IAGGGLNNVNRAADEAKAKLQGWKEIRDNTAENELDKTLTYANAEEYLNELRKNI*"
     gene            complement(105868..107607)
                     /locus_tag="term4_saliva_scaffold_5_prodigal-single_101"
     CDS             complement(105868..107607)
                     /product="Uncharacterized protein n=1 Tax=Dermabacter sp.
                     HFH0086 RepID=S3Z7H6_9MICO"
                     /codon_start=1
                     /transl_table=11
                     /translation="VSNTFNKTTPVKGAKKKALGGVLLATLTLGGGATSVAMLNVAHA
                     AEVTAAATTQARTEKTVSLTAQDFTAYAPSETFQNYVNWTLKTDKLAKRSDATRTVYT
                     VDVAKLLEGINIDKSSLKIGLGATPGTSLAGLEKGGDFPFPMYVKDEAAEPRQGALPY
                     GATTITANADGTITIPRNDDSRQTISFLYSVKDANGDLITQRITIAPTLPKVAPGAVN
                     ASTTIGELGTTNGNPTTVKAGANGEVTFTYTNNSEITATTAARQSYNDEKIYLSLTRD
                     GQAVTLPEIEIAPGETKTISVNTVSASTTPEEVTGAEFTVKEELPGYSSYIGVAPCDN
                     LSATPLILDVNGQGQSGNYEDFKDMFFSGKETKKAPVVPAGVNVVDTPILANPADYTI
                     GLNDPSYHGSCAAQLNVINAGRTTSDANISGWYVSDVTSKTYDYSVYVKPVATPEPTP
                     EPTPSETPAPVPSESTPPAPVEPSPSTPAEPTPSVTPTPEPSPTSPTVVPSVDPTPSA
                     TTPVPSVSPSEPTVEKPSEPGVKPSEPAKPVEAKTGHEQGSGVPVAGIIGGVAGLAVV
                     AAGGFFLWKRRQS*"
                     /db_xref="UniRef100_S3Z7H6"
                     /db_xref="S3Z7H6_9MICO"
                     /db_xref="shu:SHYC_00490"
     gene            complement(107869..108462)
                     /locus_tag="term4_saliva_scaffold_5_prodigal-single_102"
     CDS             complement(107869..108462)
                     /product="hypothetical protein"
                     /codon_start=1
                     /transl_table=11
                     /translation="MTEKLYKLTSIVDCSHQPNKLKATIESYGTLEEITEYVRENVLA
                     GFHEDVSFFPYTATLDVLTEHDAFINENGKKTSAENLHDHFFSIYEDALENDAVKLYI
                     DQHPGNYFISQEYQVLATIFDEPIFGDQVKERGNLLYTEPLPYTLPLVQAYAETAANE
                     LNKESENTHTFTVEPVHANKKNRKRKKNAGAKTSKKK*"
     gene            complement(108697..109485)
                     /locus_tag="term4_saliva_scaffold_5_prodigal-single_103"
     CDS             complement(108697..109485)
                     /product="hypothetical protein"
                     /codon_start=1
                     /transl_table=11
                     /translation="MRDRVTTGFLNNNDGIILITSNNATGLEPHIYQVDTLTNNTHFT
                     AHAVHPANRNTITGHLENGNLTITNPGKLKKRILKTAGIGANLANGGYVSIDDITANS
                     RLTGTVSYYSTNNPAVEHNLTENKLTYPEATHHFDYGVLVFANRNQILIDDTLASDLT
                     YDIYANNPGYHGYLNHLDPTLTRPATREAINALQTVENEPGFNPADVMTLLTIAQEKE
                     HETLQARDETINKAISTYLGTLNLNGENPVVTKAIDTLLKEAGQ*"
     gene            complement(109499..109792)
                     /locus_tag="term4_saliva_scaffold_5_prodigal-single_104"
     CDS             complement(109499..109792)
                     /product="hypothetical protein"
                     /codon_start=1
                     /transl_table=11
                     /translation="MRDHNCTGNITVTRNANATAKPTPPGIKHLEIRINTCNNNCPLT
                     QIVPQEPLYASLKHPNSETVQFIICEEISYAHPDQDYELIEKIIDKLPVHFTN*"
     gene            complement(109822..110256)
                     /locus_tag="term4_saliva_scaffold_5_prodigal-single_105"
     CDS             complement(109822..110256)
                     /product="hypothetical protein"
                     /codon_start=1
                     /transl_table=11
                     /translation="MTNKTKRPLVPVARPYNSYNKYVKPGIWAITLVVAVTLPIALLP
                     AFFVAALFYFATGIVNRDSFASYILLSTRNDCDVKSGAIGLGVLAYLLIANTGYLIRT
                     GFPPQAIYPAELYNIFYTLAIAVTVIDIIALGITYLRVKKNK*"
     gene            complement(110302..110550)
                     /locus_tag="term4_saliva_scaffold_5_prodigal-single_106"
     CDS             complement(110302..110550)
                     /product="hypothetical protein"
                     /codon_start=1
                     /transl_table=11
                     /translation="MFIGSFFAVIALSLYAVYVAAFVAVGAGIIVTHNKLSEYITNST
                     KRAGYTQAQDLTRQMGYTLIISTLYVVEFFIVRQMLGI*"
     gene            complement(110677..111150)
                     /locus_tag="term4_saliva_scaffold_5_prodigal-single_107"
     CDS             complement(110677..111150)
                     /product="Uncharacterized protein n=1 Tax=Bacillus cereus
                     ISP3191 RepID=J8EAS1_BACCE"
                     /codon_start=1
                     /transl_table=11
                     /translation="MFKIRDLFHLRVGRPNPKHKRQPGTTRYITGSLFNNGCTDHVGN
                     TDGLHNTSGITVVRAGSTGSTFYQPAPFYPAENLFTLTPKTPKTDEIGLFLATIIEIL
                     CLEHEQYVYKNKPKIGTLGNNEIPLPVTEAGDPDWGFMHGYMSAILYAAQSATKE*"
                     /db_xref="UniRef100_J8EAS1"
                     /db_xref="psab:PSAB_10725"
                     /db_xref="E8MIQ5_BIFL2"
                     /db_xref="J8EAS1_BACCE"
     gene            complement(111199..111750)
                     /locus_tag="term4_saliva_scaffold_5_prodigal-single_108"
     CDS             complement(111199..111750)
                     /product="Uncharacterized protein n=1 Tax=Bacillus cereus
                     ISP3191 RepID=J8EAS1_BACCE"
                     /codon_start=1
                     /transl_table=11
                     /translation="MSKEHIPYPPALTGANLGCTWGWFKVKDIFHVATGRKIPKRDHE
                     PGTTRHITASKFNNGCSTYLGNTDRIHNTPGITVSSSGSVGHAFYQSAPFYPSGGVLI
                     MTPKEPITPEAGLFLTPLFELISEKYSYVYQPNITTMGDNEIPLPVTETGEPDWGFMH
                     GYMSAVLYAAANTEGIEQARWRQ*"
                     /db_xref="UniRef100_J8EAS1"
                     /db_xref="G5KDQ2_9STRE"
                     /db_xref="cuv:CUREI_04310"
                     /db_xref="J8EAS1_BACCE"
     gene            complement(111747..112691)
                     /locus_tag="term4_saliva_scaffold_5_prodigal-single_109"
     CDS             complement(111747..112691)
                     /product="Uncharacterized protein n=1 Tax=Bacillus cereus
                     ISP3191 RepID=J8EAS1_BACCE"
                     /codon_start=1
                     /transl_table=11
                     /translation="MTKPRARSIKQYEPGDVPFVSPWIHNNGVTAYKQPKPGETLDPA
                     NTVTVTPLAGVAFYQPKPYLGRGGGGSAITILTHPRFTPNTGLYVATVITKTLEGTDY
                     RNPVSMKTLKGKAITLPALENGDPDWAYMERSMSEICQRALEENTLDEELGEPETRLF
                     KVADLFTLQRGKRLTKANQTPGNIRFIGTRKYDNGVSAWVGNTENIHPGNALTIARNG
                     DVGFTFYQDKPFIAGDDAIILNSKTPISKEAHLYLTPLFEAIGANYNYMHKLSLTRLQ
                     EELIPLPVTASGDPDWEYMHKYMSGVLEAAQKELESTK*"
                     /db_xref="UniRef100_J8EAS1"
                     /db_xref="I3DIA0_9PAST"
                     /db_xref="bpf:BpOF4_21334"
                     /db_xref="J8EAS1_BACCE"
     gene            complement(112720..113985)
                     /locus_tag="term4_saliva_scaffold_5_prodigal-single_110"
     CDS             complement(112720..113985)
                     /product="Uncharacterized protein n=2 Tax=Bifidobacterium
                     longum RepID=S3E3Y1_BIFLN"
                     /codon_start=1
                     /transl_table=11
                     /translation="MVTPNSTHQLDVNDLHTYAARASRALHIGFNIEDPYQRMIIATA
                     AILVENVTSKLSETNPTTPEELDLAIEEAFYTPDLAHLRSVQEQYQLVPFPEEAPAEQ
                     VEKFVNAIIDFCDTLEQYAWGGEDVMGILFTECGRTQKKSDLGQVFTPPHITNLICET
                     LNIEPDDNVLDAACGTGAFLTVANAKYSHNTYGVEYHPIIHALTQANIYLAGGNPDNI
                     ILGDSQTEEVSKWITDQNITKVIMNPPYETKYGCLNIVENVLNSVPAGTQCAFILPNT
                     KLESGAPTQVKRILKNNRVTQILRLPDDIFYKASVLASIFYITAGEPQGDNEIITHHL
                     ADDGHKTVFRKGRQDPDGNWKNLEPHWVKVLTGETVDKSTEVINPAEHLSWQTPRPEI
                     TVTYEDFYKKAVAYLEFIHTENNRTHDAQ*"
                     /db_xref="UniRef100_S3E3Y1"
                     /db_xref="blm:BLLJ_0992"
                     /db_xref="E8MIQ6_BIFL2"
                     /db_xref="S3E3Y1_BIFLN"
     gene            complement(114204..114722)
                     /locus_tag="term4_saliva_scaffold_5_prodigal-single_111"
     CDS             complement(114204..114722)
                     /product="hypothetical protein"
                     /codon_start=1
                     /transl_table=11
                     /translation="MTRASRYILTAQKRNETLTYTGTLEEILNQLENEALQFNDPSMF
                     CRSTRDIINLERDYGNESAFYSYDNADSYDANNGEEDTETRYLWFSDEHLHTKAAVGF
                     MERVARTLEATETYQRSLEATTDEDEEREVLRTVILRNRPLMLTPDTLCAYAEYVLDT
                     AMSLITCESVAD*"
     gene            complement(114835..115152)
                     /locus_tag="term4_saliva_scaffold_5_prodigal-single_112"
     CDS             complement(114835..115152)
                     /product="hypothetical protein"
                     /codon_start=1
                     /transl_table=11
                     /translation="MDTLTVQFTSKEALSYDESFWDIEKHYITRFKTVPADMDGMYNI
                     QVTVEEPDGERTATLETTEPLNSEWAEWVESAIEYNKRQSGGVTLENQDGVATFEDEF
                     YPA*"
     gene            complement(115283..116104)
                     /locus_tag="term4_saliva_scaffold_5_prodigal-single_113"
     CDS             complement(115283..116104)
                     /product="hypothetical protein"
                     /codon_start=1
                     /transl_table=11
                     /translation="MSLTYTTLNDALNSLVFSRLAHLDPEMFTSLKASFLNHTLAVAD
                     IAAATLTFDADNAGFKEANLSDSEFLEVIERNIGTIARVTPADDLPDGTYYTTSDTPY
                     LTDEFLGGAEWDVDYPLYEALTTRVTINSLDARPTTYASVSPIYMEDSNPDMFDIVGA
                     VLLNTGEARDDLKLSIRTSEATGKKSLVVMRYAADLDREAFDSNFESRGKVWRDGDPA
                     EIQEVLDKVVAFESMSPSELTEVIADLMQDSSLGVDNDREDISELATRLVNSLEL*"
     gene            complement(116329..116697)
                     /locus_tag="term4_saliva_scaffold_5_prodigal-single_114"
     CDS             complement(116329..116697)
                     /product="hypothetical protein"
                     /codon_start=1
                     /transl_table=11
                     /translation="MTTLNILINDSGSIHANIESYNAPDQYTEFTIDPNQPLEGTNWN
                     PTEPVTDEYDDFITDEDFNAYQEALKVYLPAFLEDKVINSYRVNNLIFRNETDGNLVF
                     DIEETLVMTVVKDALQPFRI*"
     gene            complement(116870..117172)
                     /locus_tag="term4_saliva_scaffold_5_prodigal-single_115"
     CDS             complement(116870..117172)
                     /product="hypothetical protein"
                     /codon_start=1
                     /transl_table=11
                     /translation="MITDFQYALTSIVLVPFFTAIGLVIGGNILHKCLLRVTRGTRIS
                     SKWLTGVFAVVVLTLHVVLALHSCTTIEGWDNVARVLYSVTFLSAGCVAFVIDSKS*"
     gene            complement(117238..117540)
                     /locus_tag="term4_saliva_scaffold_5_prodigal-single_116"
     CDS             complement(117238..117540)
                     /product="hypothetical protein"
                     /codon_start=1
                     /transl_table=11
                     /translation="MFPTNIARLSTTATPRAICDALWRKREALGIDNITPITKTDNGS
                     NIIIETIQGEMALTTYEQSNGARVTSLTIYATTPDQHELDPNGEVYQRIVEFIDAL*"
     gene            complement(117640..118122)
                     /locus_tag="term4_saliva_scaffold_5_prodigal-single_117"
     CDS             complement(117640..118122)
                     /product="Uncharacterized protein n=2 Tax=Turicella
                     otitidis ATCC 51513 RepID=K0YFV9_9CORY"
                     /codon_start=1
                     /transl_table=11
                     /translation="MSYPAFAVANTLIERSKMTGVPLTPLKLQKVMYFLTSEYAKETG
                     GENLMLDNFQAWAYGPVVPAIYQEFKPFRANPITGYATDSQGYILKVTVAENPAFERT
                     LNRVWGATASKTPTQLVTISQAGGSAWSQTWNDEAGDGDPIPFEAVKNDSTYKEHLGL
                     *"
                     /db_xref="UniRef100_K0YFV9"
                     /db_xref="K0YFV9_9CORY"
                     /db_xref="vei:Veis_1323"
     gene            complement(118286..118804)
                     /locus_tag="term4_saliva_scaffold_5_prodigal-single_118"
     CDS             complement(118286..118804)
                     /product="hypothetical protein"
                     /codon_start=1
                     /transl_table=11
                     /translation="MQSSIVISPELLAKLHEEARVLRANSDSKTRALFVSKRGARLEL
                     KAMNELIDQLATALAKEQSTSVSVRRSLIPLTEAAEMLNMSRPEVVKHARNGEIKFVQ
                     RGKYMHLATRSVEAFKAKRAQEPVATKVATPAPAPAPVEVVATRPVSRKLVAMGKQAR
                     KATRSYFWGITE*"
     gene            complement(118969..119487)
                     /locus_tag="term4_saliva_scaffold_5_prodigal-single_119"
     CDS             complement(118969..119487)
                     /product="hypothetical protein"
                     /codon_start=1
                     /transl_table=11
                     /translation="MLELEGNFFAYFKERLHMEQALNVIIFWAVYLVAIIVHFECAHR
                     LIKVNGRDDPEGVLKGAWHKAALPWITGAWLLLSFDLLFFTPERLGAFDGFIAAGLAA
                     LSFGAVMYYWGFGATIGTAVDPTYDHATDYTSNLMVTTCAMLVVFGVVCALRLCGVEI
                     DVVKAWRFFFIL*"
     gene            complement(119554..119952)
                     /locus_tag="term4_saliva_scaffold_5_prodigal-single_120"
     CDS             complement(119554..119952)
                     /product="hypothetical protein"
                     /codon_start=1
                     /transl_table=11
                     /translation="VSTPTIIALVFNVVMLIVNVVMFFVHRKHEPWKSETRKWRTILA
                     ATDVTLALGFAAAVAGNLSTGVEPLHNICTLASLVLIGIGLGYQLAIIIHYYRLSKKY
                     QREADALHAQTIALMRETAMYLEQSARKGK*"
     gene            complement(120102..120527)
                     /locus_tag="term4_saliva_scaffold_5_prodigal-single_121"
     CDS             complement(120102..120527)
                     /product="hypothetical protein"
                     /codon_start=1
                     /transl_table=11
                     /translation="MVFPPAVVITFYSIMIILDALMFFGHLKFEPHKSAPRKIRIILA
                     VSDGTGVLGFTAALIGYLNSGNEVLSAVCALAVVILLGTSLALLIPLFIYHRKNAKAI
                     KAATPDKTDIMIEELEKAVGKIENKIEDLREQKKNSSKE*"
     gene            complement(120531..121388)
                     /locus_tag="term4_saliva_scaffold_5_prodigal-single_122"
     CDS             complement(120531..121388)
                     /product="hypothetical protein"
                     /codon_start=1
                     /transl_table=11
                     /translation="MNNLNVTAGDKFVGVLAFEKSPYVLEGVLLEVAGVDGDLLTLNT
                     IPVTEHGELFPQAVEGVVAEDGLLRITGQTGEHALLAAAYLGKPVDKANLTDIWHEDT
                     GVVEISYTADNSVAFIKPVPTGGYQLSMSPIDALYSGAVTAKGSPDIYLSNTVADKLT
                     TATNITHWNIYNVNCFKPASHATPVTAEEAKRYKNINPDPYTTDAAIKAVGTAQRHMY
                     RILTTGLASKLTLHSSTPATGKWKADDSTRIIDEELNSSLVALDEAIRQMEALKDRIT
                     QTINTHEGA*"
     gene            complement(121381..122292)
                     /locus_tag="term4_saliva_scaffold_5_prodigal-single_123"
     CDS             complement(121381..122292)
                     /product="hypothetical protein"
                     /codon_start=1
                     /transl_table=11
                     /translation="MVTIKPYNESWHLTETAYDVPFTVLIPADLETGNPDIAHGWLVA
                     PVSLTENVFIPLYPYLQATVFAGYIPENLLDAYELFTGYNEATPGTAFTSMRLGSPVL
                     QVTSCEKPYSLAVPIPAAPMPLPEKLTRTFKDAVEKGGVYTLTGTCNITKHVGHPYTQ
                     EDDQSLVWLTWRQADSKDATPIFDIVTGRLDETMLSSGIGVTGLGVDIPKRKSRWGRK
                     PPIEEAGEFAAEYLMTHRDETGWLPVEAAPEGDVVYAQPFGVEERTQYYTPIVMTETE
                     EFVDRCYETRTTHLYAPITEQERDTNE*"
     gene            complement(122395..123225)
                     /locus_tag="term4_saliva_scaffold_5_prodigal-single_124"
     CDS             complement(122395..123225)
                     /product="hypothetical protein"
                     /codon_start=1
                     /transl_table=11
                     /translation="MRYTANPQFTSPQRHTYTNIPARLLVTHTHNPERPYDFILYPEI
                     PGVEAPTPLALVAPYPLVKRNPHRIDDPAKLPTEVVQVLNNPNTRFQGITPGATEHAL
                     RYGTRVVRDLKNPIELSTISGLLVDNVNGGEAEYMDAVALDIPCTASVITYDAIPNND
                     KGGFIGISTDAPMLPGWCAWEMENHETLHVSIFAGDPDSPDAGELIYTCNMPPVSPLS
                     KRATDAQKDFVGLLTFDLNITRLSRAGLTVAGRRDGKLVRDGQVRYIPIMLTVDYGQE
                     *"
     gene            complement(123821..124726)
                     /locus_tag="term4_saliva_scaffold_5_prodigal-single_125"
     CDS             complement(123821..124726)
                     /product="hypothetical protein"
                     /codon_start=1
                     /transl_table=11
                     /translation="MRMKHLYITEDLKPGDGLLTYTPTPSHPYIQGTFTLYQVRKTDG
                     VTTTARRVTRIKEQPRTIKVRLENNHLTITYPETYSTIPVIHVGEQCALPDSPFEETF
                     FTTSGEYDQLTAVHVTHSYTGGIGYVGAPFEKLVVTDEAAETILNYLHDQHQLAVGIT
                     STLYRNALTVEETYNAFPPVATEALQEFISYPDHDTISELLQRAHYNVTPEQWADPTV
                     EYAWESIYNADERLVDSAQIDDITWWHDDAEMVTSTVRYLNGKLAALNLIGDVGITDN
                     EIQAVNEYTALLNRLIARLKESGLY*"
     gene            complement(124930..125517)
                     /locus_tag="term4_saliva_scaffold_5_prodigal-single_126"
     CDS             complement(124930..125517)
                     /product="hypothetical protein"
                     /codon_start=1
                     /transl_table=11
                     /translation="VFNSFTKYRQRRTQTKEHACVLADVVLTVLEPHYNNFLNTVEPT
                     LRSMGDDVLFRAPIYYETQEAHEALIEAISATTIPADLKLSDKDIATVVYSIRWCRIL
                     EKVMTRKMTPPSFGGFTLGYTLDGITVTQIVDLPKWHKAYLKAVAKNLHKNLKEYSAR
                     REAALAEKYALELSNENKEPLACIGRFSTHVPADK*"
     gene            complement(125547..126164)
                     /locus_tag="term4_saliva_scaffold_5_prodigal-single_127"
     CDS             complement(125547..126164)
                     /product="hypothetical protein"
                     /codon_start=1
                     /transl_table=11
                     /translation="MRDEKWHARIREDKSLRDFIRDHTHVFYEIFTDKLSEKADEGTA
                     VLDKPIFLAIENAPYGIMTVSEIFNALQSSYLHDNYHEYFHTYLKELLEQASYRTDPD
                     GSLYAYWTGLYGEITEDTIDDAIDSYAYAYAKEFTNHYSKLLLVWEGYEPNTYLTLHP
                     LVSKYENSTSAIVSALKLSTYTPEEKEQLKAAVSRVGRFSVKVSP*"
     gene            complement(126189..126803)
                     /locus_tag="term4_saliva_scaffold_5_prodigal-single_128"
     CDS             complement(126189..126803)
                     /product="hypothetical protein"
                     /codon_start=1
                     /transl_table=11
                     /translation="MIQSSHYWEALWTDRALRELVKTCEQVFRSAFVDEICKKLSAQT
                     HALPLDAPIFPATNRYPHGLLDMHIVSNSVKDAGIGNHISARYMSTLLEQAAYRTDPD
                     GELYNSYLQAEKLYAFDPTFTEGKLNNLTEYTRKYVKEFTCHYVSLTHNFKGYELNTY
                     LTWHPLMGKYLDATDYTPIEKERAKDAVHLVGRFNVKVTHQAQI*"
     gene            complement(126842..127393)
                     /locus_tag="term4_saliva_scaffold_5_prodigal-single_129"
     CDS             complement(126842..127393)
                     /product="hypothetical protein"
                     /codon_start=1
                     /transl_table=11
                     /translation="MLTRHMWMQKLWDEEYADYEPYVEAVKKVVIRVINVLPAYTYKD
                     CPVKEALEHHDNCSGEDFAKAVLQGLRQDTLLDEYNYLSSGLVTRTLEEAFCRTDHDN
                     RLYIKHVQATQAARGDIATGVRAYTDEWAEEFTMHYYAVARHGSWFTPDKYMPGYSGT
                     GKQQGKIWEIAQQLLAKHVKRIS*"
     gene            complement(127414..127959)
                     /locus_tag="term4_saliva_scaffold_5_prodigal-single_130"
     CDS             complement(127414..127959)
                     /product="hypothetical protein"
                     /codon_start=1
                     /transl_table=11
                     /translation="MLPSATPQRELEAEVALHVVKELERQKEEGALLLLPLVRETGNP
                     PYKAILCDVDTLTTAITTPMRQPQTKLRKTIQQLLLRTLKPLRDVTEDAIYAAHDDLE
                     LQAGWWQNETRLADENRGDYLQYIYGFARRFSLHYVTGLVAMDKHAGTSATYLNQADR
                     DALKPVLQSIGRLNTRKQNKP*"
     gene            complement(128030..128461)
                     /locus_tag="term4_saliva_scaffold_5_prodigal-single_131"
     CDS             complement(128030..128461)
                     /product="hypothetical protein"
                     /codon_start=1
                     /transl_table=11
                     /translation="MTEAYNQQAQELLEAATKLNSISNKLRNLEREISGFISNTSDRL
                     ATDLLRLQDGNLNMTTLSNADKRNRLDEAYDLKERVEQRAQGAQKLAWRCGESALEHM
                     MGEAGDTKSTTRSKFAGTHVEVEQESLNDLLDEWEAIQESD*"
     gene            complement(128680..129228)
                     /locus_tag="term4_saliva_scaffold_5_prodigal-single_132"
     CDS             complement(128680..129228)
                     /product="hypothetical protein"
                     /codon_start=1
                     /transl_table=11
                     /translation="MLTSETYASAVEAITGTVHAELKRQNSLGVFTQAPLVKEAYDMH
                     GGYTSMVLCNVKALTIAIIRSSKRITLNGRETLRELLNTRGSERYAQDTLDAIYAAHK
                     NKEIINNYFYGGGIDYDNPAREPYKRLYYIEEFAAEFAKQYLEILGVSSKENGGNHLT
                     LEEQATMKHLIKNIGRITLKKQ*"
     gene            complement(129366..129788)
                     /locus_tag="term4_saliva_scaffold_5_prodigal-single_133"
     CDS             complement(129366..129788)
                     /product="hypothetical protein"
                     /codon_start=1
                     /transl_table=11
                     /translation="MSNTTAQELLNAATELNKLTNKLNDLEREISGLISSTSDRLATD
                     LLRLQSGNLNLVTLTNSKKRERLSKARKLKVEVEQHAGYNEALAWVYAEGAYEIMGDA
                     GNAQSTSVRATVAQKNVKTAQDVLERLRGEWEELENGE*"
     gene            complement(129866..130474)
                     /locus_tag="term4_saliva_scaffold_5_prodigal-single_134"
     CDS             complement(129866..130474)
                     /product="hypothetical protein"
                     /codon_start=1
                     /transl_table=11
                     /translation="MNTVQHLQQTYPDVVQATGANTPHILYYACASWCAWLLLTHLWC
                     IIRTTAHLDTTKPIPTVWKMLGAAPAITTTGTYLYTTATLLIDCVEYVVAEGFSEKAV
                     TWAFTLSLTQITWVSAVITFAFPVVTLIAKDTAQYINRLFALSYLYGRVRRINEKNNP
                     NDNHSRYTTPTWKEELEEMRTERVTPANTTGATTTILVVANP*"
     gene            complement(130496..130951)
                     /locus_tag="term4_saliva_scaffold_5_prodigal-single_135"
     CDS             complement(130496..130951)
                     /product="hypothetical protein"
                     /codon_start=1
                     /transl_table=11
                     /translation="MTVQAVNILHILLVLFEYGAPFITGIALVLPYIIVTANAYTGFN
                     LTGVLHRIAKSPICRNGGDNIYAWALLVFMGTHPTICSLSARLINYEGDFPPLPLFYI
                     QNMFATFIGGIGTIITATPIVITLALLYPSRNVTGTNKTLKESATILNT*"
     gene            complement(130948..131433)
                     /locus_tag="term4_saliva_scaffold_5_prodigal-single_136"
     CDS             complement(130948..131433)
                     /product="hypothetical protein"
                     /codon_start=1
                     /transl_table=11
                     /translation="MPTLDEDTILRLILITYALSAIQPVATYALYAWKTNRRDKRINT
                     TERTMRLALAAHEAAGVCFILTVVAANILVVGFLSAHVGIIKLLLTWVISNAALFTIG
                     VGTNFTVHLHFLNRRTWANEREYRQEIGAIETGNPARCTWVTWRRVEEELERPSERQF
                     S*"
     gene            complement(131484..131948)
                     /locus_tag="term4_saliva_scaffold_5_prodigal-single_137"
     CDS             complement(131484..131948)
                     /product="hypothetical protein"
                     /codon_start=1
                     /transl_table=11
                     /translation="MGITPDAVPFIIGAFTLVLPATMGFFMAWRASHARVHAAITPKA
                     MERARILYGIGWGTFLVSWLSANIALVTIWALNMTDSPTFPVGKLFALNMLTFGFNLV
                     FAYLLKQVHVARYEENARDIRWRAGEQEAGDHPLPSGFVWQYIKAHLETPSN*"
     gene            complement(131951..132298)
                     /locus_tag="term4_saliva_scaffold_5_prodigal-single_138"
     CDS             complement(131951..132298)
                     /product="hypothetical protein"
                     /codon_start=1
                     /transl_table=11
                     /translation="MWNGTLDMYFNEDGTLDHALICGDDITNITATDKPNQSRWEIPQ
                     GLPPERLEKALVHLESLITSYYAGYTFPHNGSNYSITQISGNAWDSTALVCNVQIERV
                     DTRVSGWTARAVA*"
     gene            complement(132320..132655)
                     /locus_tag="term4_saliva_scaffold_5_prodigal-single_139"
     CDS             complement(132320..132655)
                     /product="hypothetical protein"
                     /codon_start=1
                     /transl_table=11
                     /translation="MATRLVYSVGRIYTTLDNITRQYMVLQTKAEQARNSLPRNTTAG
                     ASLNAQTLANISIMAQKSVTNIPYEAVEISNQYISGGAKMALENYFNSHLQKLKEAEE
                     TINQIKKHL*"
     gene            132903..133229
                     /locus_tag="term4_saliva_scaffold_5_prodigal-single_140"
     CDS             132903..133229
                     /product="hypothetical protein"
                     /codon_start=1
                     /transl_table=11
                     /translation="MAKVQFHGNITGDANAKATFDAMFHQFLNKGNANNMHVYVDSIE
                     QDGEVAVDANFIPAGTTIPDQPIIFAYITNDEDEMKFFTENNGKVIKVKHLKYLPNEG
                     AVEVTL*"
     gene            133440..134369
                     /locus_tag="term4_saliva_scaffold_5_prodigal-single_141"
     CDS             133440..134369
                     /product="hypothetical protein"
                     /codon_start=1
                     /transl_table=11
                     /translation="VKFFHRKQRPPVTDTPEPLKVLEQSLTLADALLVYFETGGSYVS
                     LRGALIQARKNQRESGSVLMSDEDLVGIRRETLVAVKLYHAGGNVPPDVRLEKIVTFE
                     RVFDRMRSADVIDDEDIKAGLQLIADTRKTLGDAAPNIIDYLDDLELLVSKAGRIRRD
                     IRAGVAKEERLRASGDDGLDAVVAANEDLVIELTDVEANINETKAFLKSTEEAFAANR
                     ELLRETERALRRIADTRTSQKQRELVAGLVSKVADSGDATVFKRLADQAESQLAGMRE
                     VQAGAEDRVINSEFSRLQASERLNKEFRAGKGE*"
     gene            134376..135035
                     /locus_tag="term4_saliva_scaffold_5_prodigal-single_142"
     CDS             134376..135035
                     /product="Putative uncharacterized protein n=1 Tax=Volvox
                     carteri RepID=D8TXD4_VOLCA"
                     /codon_start=1
                     /transl_table=11
                     /translation="MSDSSTSQKALEAVHGSRYAGAARVLGYADKQAAWLKDVEQRER
                     RAERKVTRKKRLRLAGKVTAFLVVFTLIIGVIIAAVMGIAHLSQEASKNAQVAASASA
                     SATPSATPSTTPSSTPSPSPTSASPKPSPKPTEKCLSREERVGTIGGSLESEYCKTQE
                     SMAKAKHMLQVAIPLIALLALLPVAQIGARTGNFAGTLVAFIIIIIVGMLLMYAVNNL
                     L*"
                     /db_xref="UniRef100_D8TXD4"
                     /db_xref="D8TXD4_VOLCA"
                     /db_xref="sgu:SGLAU_10770"
     gene            complement(135143..135727)
                     /locus_tag="term4_saliva_scaffold_5_prodigal-single_143"
     CDS             complement(135143..135727)
                     /product="hypothetical protein"
                     /codon_start=1
                     /transl_table=11
                     /translation="VSLEPSTQALIAYLTIFLAPGFISGAVTHWSTPRVVHQARKSGI
                     TNQDSEALRKAANTCISIFGIGIIVFPILLSWTMPLIGEQAVQIYKSTFIIAFFAYLL
                     VDELTGRFLTLFVPANPELERAAAQRFLADMKNAAGEKEEKQEPDLIFMNIPLYQPIT
                     DMQPFKAMRDFARRTGGEDSGNSPDTNTVSKETT*"
     gene            complement(135881..136573)
                     /locus_tag="term4_saliva_scaffold_5_prodigal-single_144"
     CDS             complement(135881..136573)
                     /product="hypothetical protein"
                     /codon_start=1
                     /transl_table=11
                     /translation="MKTVKEYVEAFVSETIDAETGVRRYTLFGESYFVDAKGYGFYRL
                     IDKRFNISYERQSNFYENYMYISGTGKRVATGYDSKVRALIRYTQVNLGIGHFDHTVK
                     TGDVRRALRAISAEHLYRAEDVEAALNEYLAENTFTDEAIKVAQEASINNDEILAITQ
                     REDISGEENLNRLELIEAKARELVEIIDSLSTYASLSVLDTLDYDGWEDMRYHLTTGL
                     SEEIAVKRSLLQ*"
     gene            complement(136770..137219)
                     /locus_tag="term4_saliva_scaffold_5_prodigal-single_145"
     CDS             complement(136770..137219)
                     /product="hypothetical protein"
                     /codon_start=1
                     /transl_table=11
                     /translation="MTSKNNKYPTYTGKALYGMRRLEEYLNEVLIGRTVTDVTHEGGW
                     GEPRVERLTLDNGYKIALESINGCECCGGINSSLSFHFGNLEGVTVRSVRGEYDDDDD
                     EDNGDFVITFTGNRRRKTLCSGDEGKNGFGGYGYGWYVTSGFNTGDE*"
     gene            complement(137649..137810)
                     /locus_tag="term4_saliva_scaffold_5_prodigal-single_146"
     CDS             complement(137649..137810)
                     /product="hypothetical protein"
                     /codon_start=1
                     /transl_table=11
                     /translation="MEIVIATFVIAAGMYALIIGLAYAALGAMALFLKYTEGKYDTPS
                     TKTTPRRVL*"
     gene            complement(138004..138333)
                     /locus_tag="term4_saliva_scaffold_5_prodigal-single_147"
     CDS             complement(138004..138333)
                     /product="hypothetical protein"
                     /codon_start=1
                     /transl_table=11
                     /translation="MYLVEDYVVEMTVSDTLKIQDVMEFLTANKKKLRIGKETVMYGD
                     YIQVSRFRCKQILGIRLSGGFPYSHRTLEVSSEGVIDEEGNVHYATEMDFSDLNRALL
                     KKFEDYR*"
     gene            complement(138382..138747)
                     /locus_tag="term4_saliva_scaffold_5_prodigal-single_148"
     CDS             complement(138382..138747)
                     /product="hypothetical protein"
                     /codon_start=1
                     /transl_table=11
                     /translation="MHRIDEFDAYMTVPESLTLQGVKDFLAANREKLNIFPANGKYNI
                     DSGLCMYTSGNGSIDVHRLKGEQGLNIRFHDRYSWGGKVLEIASLAMIDEEYNEYYIP
                     SEDFSDLTDALLEKFEIAP*"
     gene            complement(138792..139145)
                     /locus_tag="term4_saliva_scaffold_5_prodigal-single_149"
     CDS             complement(138792..139145)
                     /product="hypothetical protein"
                     /codon_start=1
                     /transl_table=11
                     /translation="MHLIDNYDARMTVSDALEFQDVIEFLTKNKDELGIDDELHLSDN
                     YLQVPRFNGEQMLGITFEARYLAPKNAPSGKYKVLEISSEDMEDELGNEYNIPREDFD
                     DLTDALLEKFETDIH*"
     gene            complement(139325..140962)
                     /locus_tag="term4_saliva_scaffold_5_prodigal-single_150"
     CDS             complement(139325..140962)
                     /product="Putative transposase, IS605 OrfB family n=1 Tax
                     =Mobiluncus mulieris FB024-16 RepID=E1MGB2_9ACTO"
                     /codon_start=1
                     /transl_table=11
                     /translation="LAKNQTYKAFTARPTHVMDLNGTLLDSATILSQLVTEVQGISAY
                     ATFIARNDTELEAGLARATAIQAATAGRQAGVTMPEFLAADKKDKNGEPVKDKKTGVP
                     IKSKTGRSRKEWLVRHNAVTAFRSWQERVKAVNGESTKHVSQGWKRTMDATPPSYGED
                     FINLGVTDRSYAVIENDPFVDGEIVLKMVVQGAWYRLIFPFDNTRFPGGKVTLPVIKI
                     EDNQPVFIFTVATDNPVVQFSGDYVLGVDVGINNYVTVAVINSSTGRIVYETTLSQRV
                     HSLWNSVRASERQVRPLRKKARKILYDRPARRAALEEAQLHREAASRKKRELAILAAQ
                     EIAYLSHFFDNAVVAVEDLSWVRNTMQTGRWNRGELVKWLTHYVEQNGGWVVSVNAAN
                     TSQVCHKCGSSVTHPEHRVSDCPKHGKMDRVVNAAANIAARAVKKVATAREKRGNNSK
                     LQPQAPLKTPVARRSLKYPGQDRTKNTSTPKRKKKGVKTPFSPARVQQISTPVTTTPV
                     VTAMTTVLADCHTYGVAGTSAAIKQGAITKNRLCSPI*"
                     /db_xref="UniRef100_E1MGB2"
                     /db_xref="E1MGB2_9ACTO"
                     /db_xref="dte:Dester_1194"
     gene            complement(141039..141503)
                     /locus_tag="term4_saliva_scaffold_5_prodigal-single_151"
     CDS             complement(141039..141503)
                     /product="hypothetical protein"
                     /codon_start=1
                     /transl_table=11
                     /translation="MMNNKELTVFKEAVHTLNGGTLSNWHAGVVALHKEAVELKDKIL
                     ADPDHTKLISVPGVAEPPWRAIFRLLVFLEELENKTSTCMVRFAENDGAVLTEDAFFD
                     SIRAQNEVIRDIEQRYHLLREALEAFDDGYEAGVLKSHEALKVWVDDCRQVC*"
     gene            complement(141545..142006)
                     /locus_tag="term4_saliva_scaffold_5_prodigal-single_152"
     CDS             complement(141545..142006)
                     /product="hypothetical protein"
                     /codon_start=1
                     /transl_table=11
                     /translation="MNNTDFETFKLQAVEKLTVRYDKYITKLKMMLNKAHKLERYLQK
                     DYRGYVAIECGDICQNLSPLQVTQFIIRDIQALIPLIERERNKAQRDIMETKDHNDLE
                     LVKVWAGNQLAAYGRNIRNIKKSLQAFKDGYGTGVEAYILYRRAWKERHIN*"
     gene            complement(142092..142568)
                     /locus_tag="term4_saliva_scaffold_5_prodigal-single_153"
     CDS             complement(142092..142568)
                     /product="hypothetical protein"
                     /codon_start=1
                     /transl_table=11
                     /translation="MATATLTAIKADAQHRIVAMFCKHLTALDEMCNKAREYQAQFAS
                     NPGAQVPMMPQVEATGFIEVYSPATVIEMTISSIEDTTRQIELEMARTEAVILNSHDA
                     KEVETHEAYANTRVAETYEWEIGILNKPLEAFNESYQAGVTAYWQATREWLTRHNA*"
     gene            complement(142723..143193)
                     /locus_tag="term4_saliva_scaffold_5_prodigal-single_154"
     CDS             complement(142723..143193)
                     /product="hypothetical protein"
                     /codon_start=1
                     /transl_table=11
                     /translation="MANTKFHAIKAQAYETATARFNERLTKLNNMLTDARELMSKLEN
                     DPEAHEPILAEINDQFAESYTPFLVVDKTIDDIKDQVRQVEPVRNRLVRNIDGSVVTS
                     DIEIHNIMVNRKLAEFDWHIDNLEKPLNALKEGYEQGVIAYGQATYEFKVRYGF*"
     gene            complement(143365..144618)
                     /locus_tag="term4_saliva_scaffold_5_prodigal-single_155"
     CDS             complement(143365..144618)
                     /product="hypothetical protein"
                     /codon_start=1
                     /transl_table=11
                     /translation="MSTSTTGNLNPGDLLVTYNPNDKQYTLYTVLSLSDEHSANLTSP
                     PGKENILTTLTEHAEVNEAGESVTIHVLHQTRKWTGGKMVYVPPVSEVRVVKHFVKDA
                     PGVDPHGYMEALQGACETLGDIKVPETLKSPAGGALGAIHAVQPGEVEGVVEQVQHLL
                     EQRLVTSLAAYETASSIIEPLAAEEQERVDHFLGRVEASGYKPGKFVHLETEIPHAYH
                     LSLHLNDILMVSTDDGWEYIQAKSGSKTHISVRNLDTGEPETLYVKAEHEDGYNGYGC
                     DSSEERAQCTFEYHYRMGVYIVRADGSEDKVHEYTVIPCSDPALMVEHRGTTAWQYGN
                     LYTLCNELDAIEAGVDYELFDILRLRAKAIDLVSENGNLYRFRVLKDYLKKVTPKPLD
                     AHMGEVQRIVNDFAEMLKVIASANV*"
     gene            complement(144719..145150)
                     /locus_tag="term4_saliva_scaffold_5_prodigal-single_156"
     CDS             complement(144719..145150)
                     /product="hypothetical protein"
                     /codon_start=1
                     /transl_table=11
                     /translation="MTHIIETTKNHNPVEFCVDIDPIAGHTYDELVKHVVDTAKFMTA
                     WHVDNHRDDEAKFSFMDADGGTVQVAIEERNPKTGHMLENVQEITAGFEECEEAVFQM
                     HQHMFDDDIAGTDLKFFVEEDSMFGTSLFVTVGAFAKLRDI*"
     gene            complement(145288..145560)
                     /locus_tag="term4_saliva_scaffold_5_prodigal-single_157"
     CDS             complement(145288..145560)
                     /product="hypothetical protein"
                     /codon_start=1
                     /transl_table=11
                     /translation="MANTALIGAPTDYTTFMLDVDVALRSAGHLEKKVYGAPGLLVEA
                     LTEVKAEVAQLEGNTEAGDWKYVMEKYVTAKQAMNALRSLNLLVGD*"
     gene            complement(145647..145736)
                     /locus_tag="term4_saliva_scaffold_5_prodigal-single_158"
     CDS             complement(145647..145736)
                     /product="hypothetical protein"
                     /codon_start=1
                     /transl_table=11
                     /translation="MLCIHYLKLLIYPTLRLNRWAATPQIANH*"
     gene            145847..147163
                     /locus_tag="term4_saliva_scaffold_5_prodigal-single_159"
     CDS             145847..147163
                     /product="hypothetical protein n=1 Tax=Scytonema hofmanni
                     RepID=UPI00034753F2"
                     /codon_start=1
                     /transl_table=11
                     /translation="MIKRKFTTVTQLHEKNNQDIIDYFESARGTYAQAQRKTFYAIRN
                     SPDFNKSTYNTHLQKTYGVLKRTANSIIADAQGQLNALKELMAYEQKQLTLKIKVLEA
                     NIHVLEVRKSALKTGSPVCLGKYRNLKRKLVAQKSKLNKLKQKSANLSYQIESGRYKI
                     CFGSKKLLQTDYQAFIDRRDAHMSFIGSKSEASGNQILHLRFNPRNNQFELRLRKDIG
                     GFKNAKDKYVYGRVYFNHHKKWIKEALRNHSSPLSYKIIKKRGRFYLYCTFEIQMDKS
                     DFQTRATHGTIGLDFNKGFVTIAETNLYGHLTDTQLLPYRFKAGSKTTTDLEAIATVA
                     VKRALASGKDICVENLDFRGKRASTQSKTGRKYNEMLHSLAYRQFVDKIEQRAYRYAV
                     SVRRVNPAWTSWLAKQLYCPVMKLNTHVGAAYVIARRGQGYKDSVK*"
                     /db_xref="UniRef100_UPI00034753F2"
                     /db_xref="K6P1E6_9FIRM"
                     /db_xref="gwc:GWCH70_2559"
                     /db_xref="UPI00034753F2"
     gene            complement(147336..147827)
                     /locus_tag="term4_saliva_scaffold_5_prodigal-single_160"
     CDS             complement(147336..147827)
                     /product="hypothetical protein"
                     /codon_start=1
                     /transl_table=11
                     /translation="MTENITNPTRTVDDILEALFPRCTEPLEGFKHLSPSICDCGESE
                     PHRESCKRFWCWSVTHIPFTASGERFRRERIDWALRIANDPETALALEWTLETGRRLS
                     LTHLILGNFTKTCKAAGRDPQSEESLLWLLEMFTHTPGNFLTVTGNNEKTRNRVPLFL
                     GQF*"
     gene            complement(147989..148360)
                     /locus_tag="term4_saliva_scaffold_5_prodigal-single_161"
     CDS             complement(147989..148360)
                     /product="hypothetical protein"
                     /codon_start=1
                     /transl_table=11
                     /translation="MSNSSIFISDFSIEGTFTGSLPVDSVEAAAKKTITLSDLTLRKD
                     EDVSGLVGVSFPSLFGKMHLEDTTVDVEFFIGSQVTLDIVSLFVTTSEIEVEPQVTFL
                     GENGGGVALRYGGAEPLELTV*"
     gene            complement(148646..150397)
                     /locus_tag="term4_saliva_scaffold_5_prodigal-single_162"
     CDS             complement(148646..150397)
                     /product="Filamentous hemagglutinin family outer membrane
                     protein n=1 Tax=Pseudanabaena sp. PCC 7367
                     RepID=K9SH54_9CYAN"
                     /codon_start=1
                     /transl_table=11
                     /translation="MARKKTVKRQAGALLALPLIIGGATIPAVMTAANAETSATSTTA
                     GVSNTTVNLTAQDFTVSGDTLTWQEFVNWNVKDSKIPAQGQGGVTTYKVNVQDLIGTK
                     IKPDTLRIGFGTNGLDGMHGNIPVFSKEPEKSISYSGMTFTADENGVITMPIPNSYLG
                     WVRLPFTVEAEDGSTITQQINWSSPLTTPKGSCGESNASTTIGTLGSTKDSPVTVKPG
                     AEGEVTFTYTNDTPYLATTANQPTYPSYKELSGDAYREAIQANNDTNIYLEFYKEGQK
                     VELPEVNIAPGETKTITVSTLKASDIAGEVTGATYTLKELLPRFKDFLRVVPTDHLAA
                     QPILAKNVPYLAWNIGASHKDDGVNAMGGLDARRAPRLAAGVDTSHLVDSSKWTVDDY
                     IRTKGNIDPTFAAYETVLGHIGDGETSYVRDGNNEHSCDYSVYVKPEAVPTPSATPTP
                     VETPAPTPTPSEVPPVPVVTPTPTEVPTPAPKTEEPTPEPSVTPSVTPSETPKTEEPP
                     ATVTPTPEATTPAVTPSVTPVPDVTKPAEPGKPVEAKTGHDEDSTVNVGLIAGISAAV
                     LAGLAAVAYGYTKRKSE*"
                     /db_xref="UniRef100_K9SH54"
                     /db_xref="K9SH54_9CYAN"
                     /db_xref="oni:Osc7112_6188"
     gene            complement(151234..152019)
                     /locus_tag="term4_saliva_scaffold_5_prodigal-single_163"
     CDS             complement(151234..152019)
                     /product="hypothetical protein"
                     /codon_start=1
                     /transl_table=11
                     /translation="MTTSSISLSGAFWNNSPATLSANEPHLLGTWVTFIQPAIYSNYL
                     LYRIPKQELRIPAEDNTPLPGAEELEQPLKGIERVWCARLGKLNLANPTRWKLGVMQE
                     AIEKLGGKNLVKHLKPVTAMVVVHTSNFQSPDFLEVLKNIFGEETFKHFIGKYVSNEC
                     SGVALYDKEDNGVFFNCERLDSMFTLLKVTTISPYWKERPKMCVLDKHRAVHIIKAID
                     TVLTPVQDPWKTETPDGLLELARELTAGDGVQFPPGKHIHLNI*"
     gene            complement(151973..152713)
                     /locus_tag="term4_saliva_scaffold_5_prodigal-single_164"
     CDS             complement(151973..152713)
                     /product="hypothetical protein"
                     /codon_start=1
                     /transl_table=11
                     /translation="MYIDMRDYKQTAILAQSAAYEDIVAWVTAVKPNMIVAHTLCVMD
                     DPFSLHSKLRSPFGVTLQATEQELQKNEPLWRHKLEELGLDITRWRVDTVPLIRGAGA
                     CKFYITIDLNAPEKDKVVELINRIKESDDLGRNVERELTHDGFFRVAVKPRLRLECIT
                     SGQRYTQIIIHTTVPENPIETLDNPDVQDILKQFNQCLTPVQEPWKAGKEETLTEVIR
                     ELCYPEWEERNTDNDHLINKLVRSVLEQ*"
     gene            complement(152713..153429)
                     /locus_tag="term4_saliva_scaffold_5_prodigal-single_165"
     CDS             complement(152713..153429)
                     /product="hypothetical protein"
                     /codon_start=1
                     /transl_table=11
                     /translation="MALHIDIRDNISDLNSWVHAQHDEFEEWFTCIKPNMDVEHTLCF
                     MEDIFLALIKFHSERRLKIPGNDYSRKSTIQMLEEAEPAWRNKIDELGLDVTRWRIHS
                     CALLNEGLDCNFYVTVSLNAPENEAVLKLLNKIGTPLEENWDKRATKLRRGFFTTPKN
                     PDISISIPYAEDGYAQIIISASSWEYVGNPLDNPDVQEVLKQFNRCLTPVQEPWKAYS
                     KETLTDVIKELYNEPELGEL*"
     gene            complement(153449..154765)
                     /locus_tag="term4_saliva_scaffold_5_prodigal-single_166"
     CDS             complement(153449..154765)
                     /product="hypothetical protein"
                     /codon_start=1
                     /transl_table=11
                     /translation="MTRKKTLTLTKLPVKRGVNIHIGLSLRGGVNVTLERKISVAYGT
                     DETQVVGKNELTIPKHGFFAPGVDNFDGFPSTGIVEVAEDFTGEAYIYNKARVTPTVT
                     LKAGKGEDSCLAMYGNAYATDALFTCEHPISRCVLSDNAVVRGGEHHEIWVEENGYVE
                     GTNTDNVYVTGSARLIKAGTVNPSVFGGDTEVNLTCVSAGEVNAATKLLEIGALEWGL
                     SKTQPLKNNKEHPWLLKAATPQKMWGTLDEHKHVWYLAHTAKALKEATPPDEVTLCLA
                     SALHKKQKEHCKCMFYYALYLLADPVALQYFARLEGNTLDTPTLLETAPYTFMEECMA
                     NRIIELNEACVSEETTGQAIFDENLTIPVEQVKQMRGFQRLVAELKNFNRPASFDDPT
                     NEVLWYLNYLYVAHGITAEQFFSKGLRKDKPNKAILEMTARTRGII*"
     gene            complement(154793..156079)
                     /locus_tag="term4_saliva_scaffold_5_prodigal-single_167"
     CDS             complement(154793..156079)
                     /product="hypothetical protein"
                     /codon_start=1
                     /transl_table=11
                     /translation="MTNKKTLKLTPVLERNGVSLVDGATVVYGTAESVITGTIDEITN
                     GNGASLPEHGFFAASPENFEGFPDEGAVEVSDSFSGSALIFDNARITPTVNLQCGERG
                     YILAMTGNSYITDATIVTGYGIDVTHLDGNAIVRGGRHRELRANENGYVENSSTDCVY
                     VTDRARLINVPDVTASIFGSDAEVNFARVSKGTKNAATKLMAISQLSWNLSDTQPFIR
                     RAHTPPRELTTMLETPQDMWDTLPYTWGNYSYIYNVALALQEAPEPDEATLCLASTLH
                     KKQKEHCKCMFYYGLYLLADPLALHYFSRLEGNKPDASHPLSSVGYRTLEDSMSHRII
                     ELKEAFGTRELYPQDVFLENLTIPYQEISRTERFRCVLKDLQKFKKAREPESNELMWY
                     LNYLQVAHNITPDQFLDYGSPDRSILEMTARTRGII*"
     gene            complement(156201..156506)
                     /locus_tag="term4_saliva_scaffold_5_prodigal-single_168"
     CDS             complement(156201..156506)
                     /product="hypothetical protein"
                     /codon_start=1
                     /transl_table=11
                     /translation="MTDTITVNIKTSNYDDFDFHMNSLSGMTYLLGKTFYTPFTFTTK
                     DGVTTGVNDHIIINNKKVPLANTLTVTTDQPLNGTYMLDWYRWDDGKGFSMTFFPNL*"
     gene            156691..157425
                     /locus_tag="term4_saliva_scaffold_5_prodigal-single_169"
     CDS             156691..157425
                     /product="Bax1 inhibitor-like protein n=1 Tax=Rothia aeria
                     F0474 RepID=I0UTE2_9MICC"
                     /codon_start=1
                     /transl_table=11
                     /translation="MRSKNPVISKQMQSGFSNLTQSSSSKLTGVPLTYRGLSSQLWIT
                     ALFLVAGVAVGWVFPVVGAIAGLIAFIFGLVVIIRGAFTGIIKAPAVLTYAVLEGAAL
                     GAVSVLTEAKYPGVALAATAATVVAFFAVLIAFSCGMRSNPKLTRIVFIGMIAYVAYL
                     LLAGVIATFTGFDITGTPFGMIVGLIAIAMGLYCLLSDFTDISRAIEQGVDDAYGWNL
                     TFSLMLSIVWVYIEFLRLFTNLVKSN*"
                     /db_xref="UniRef100_I0UTE2"
                     /db_xref="I0UTE2_9MICC"
                     /db_xref="rmu:RMDY18_16270"
     gene            complement(157543..158754)
                     /locus_tag="term4_saliva_scaffold_5_prodigal-single_170"
     CDS             complement(157543..158754)
                     /product="hypothetical protein"
                     /codon_start=1
                     /transl_table=11
                     /translation="MQSITSPLANLPGKTHNIVHTTADEKWVKAPNKPKHSVYITSTG
                     GGTLHVVGNINAKSVYIGDDVEIAGSIAAEVDIRIKAGTEFVSRDEYPLVAGGNIVIG
                     EPGMSSGSRSSFPSFKDTYILGGLLVGGDLFIGGGVELNTGQVIVGGDIILGAASSIQ
                     LYPLERNGEPLPIVPKYLCGGQIYLNPETHYRPLSIRGDNWDIIQPYSEDTPAVCLKN
                     GASMQGGGERIPCANTTIYSEAYKTFRSIKLPAPNTTDTETYTAPIGLAPAYKAQAMV
                     HRKATWLVRVAAEHSPFGVTVESLKDYVENNLADLLQELSLLALLEPDKFAESDVVRE
                     YEAEVLETIRTRDAYRRRTLPFATALVQSIADVDSKYFDELNTSNQKKKHGSRFSSFM
                     DGLADMLDVFS*"
     gene            complement(158821..160095)
                     /locus_tag="term4_saliva_scaffold_5_prodigal-single_171"
     CDS             complement(158821..160095)
                     /product="Uncharacterized protein n=1 Tax=Segniliparus
                     rugosus ATCC BAA-974 RepID=U1LN97_9ACTO"
                     /codon_start=1
                     /transl_table=11
                     /translation="MNPQPPQNPSCKVQEAAQNALNSRNEQEHRYAGNVGSKKLLKAI
                     ATAGVGALLLAGCSTPETQTFNSSPVTETPFSTQGIEYIRLCKNTADETRAEDANCEA
                     AEASNGAPTESASPNPTDSAPASPSESTTSTPSPTETPTSAPTVGNNNGGTNININNG
                     GSSGGEAHHGGSATNAFIWYYIGYMWGNSNNGVTYTNNYYNGNVPSVGSPLRAGSPVI
                     PDKGTVYQGLPSSGGSFTDSYRAARAKAGVVNGKVATVTKYNNPPAGSKTNGNSNNGS
                     SGSASGTTSNNGGNSTLAAVAGTGAGAAAGAVVANKAGTNSSTGTKTSTAPANNPTSK
                     SNPGTSSTTNKSGTAGSSSNSSSNSKSGSGNSGSSNSSGSSSKSSNNSGSSSKSGSSG
                     SSGSKSGGSSSSGGSKGGFGGGSKSGGGTSGG*"
                     /db_xref="UniRef100_U1LN97"
                     /db_xref="A0A099P2U2_ISSOR"
                     /db_xref="rge:RGE_20180"
                     /db_xref="U1LN97_9ACTO"
     gene            complement(160275..161042)
                     /locus_tag="term4_saliva_scaffold_5_prodigal-single_172"
     CDS             complement(160275..161042)
                     /product="Uncharacterized protein n=1 Tax=Natrinema gari
                     JCM 14663 RepID=L9Z4C4_9EURY"
                     /codon_start=1
                     /transl_table=11
                     /translation="MVKSLSAALKRLFTYLTSNQQGSAPTPLDGMVLQVANLDVPSEL
                     ILPATDIVVIDDWREDSPPKTAIAGNNVAVVNNVAHDFPNSIRGTIYARNNITLEDMC
                     DLFALTPPVEPGHPYKGGGLYAGRDIRIGTSSAISELYHNVHPATQVHGNIVAGGDVY
                     IGDNVAVYGWVIAGGNVYIGDNCTFSGEIVTGGNVYTRSANVRFAGDELYRAGNNGAL
                     ERSSKIIEQQPNQLYGYPHGISINAPKFPNDFQAQHA*"
                     /db_xref="UniRef100_L9Z4C4"
                     /db_xref="L9Z4C4_9EURY"
                     /db_xref="nat:NJ7G_2831"
     gene            complement(160987..161439)
                     /locus_tag="term4_saliva_scaffold_5_prodigal-single_173"
     CDS             complement(160987..161439)
                     /product="hypothetical protein"
                     /codon_start=1
                     /transl_table=11
                     /translation="MKHLFKKAITLLPVPFLLTGCFNIPVTCDTNQRTTYAPIEIRNQ
                     TASYLQPYEEYYTCYLPNNTVSICQRNLTRWVEGSLEWRDKDKYSNPDEGWQVWYGDP
                     KRADDSETPYRVTVEADRVICDNRDNYKDRNGEIIERRVKTTIHVPNQ*"
     gene            complement(161509..162834)
                     /locus_tag="term4_saliva_scaffold_5_prodigal-single_174"
     CDS             complement(161509..162834)
                     /product="hypothetical protein"
                     /codon_start=1
                     /transl_table=11
                     /translation="MNKLTSLNPGDKLITQNTETHKYELHTVTGNTDTSAILNGGTQL
                     LWAAETVKEDGTREVEYTLQSILMSYDEDRNDRHWDEEHPNSQTVNLIRLFHKGSEAR
                     EAHDYLKTLNTLQRVLTPYAYEHGTYARVGSRVYETDTEEMAQARINPHTLTRQVAKN
                     LHDVLVKEVDTVTATYLQNVEALQQNMRTLFMENHDKLKAYYDKYTPEEAKATRAVHI
                     LRNKHYHITRFGFITGSLVTFELGNWEGDYTLQVANGSPYDIDLVDADGNPAGKFTTT
                     CEHIDHEHDGLPLEDLYGDYDEYNVCYSCAEPDRIRTELIYTPEGGKPHHVISYNIKL
                     NTTFEQEKARNKLRAWQMTSLRTVARRYNHLTTGTVETHLTPLYLAALDLYPSDTKTL
                     DVIENVVKSVNKRLQGAGDKALTAKYELVTNVQKTLAHYLTIKDTGVAI*"
     gene            complement(162951..163295)
                     /locus_tag="term4_saliva_scaffold_5_prodigal-single_175"
     CDS             complement(162951..163295)
                     /product="hypothetical protein"
                     /codon_start=1
                     /transl_table=11
                     /translation="MTTYAIQDIATEGDATEHHLDIRLAKNDETLAGKRANYNEIFKY
                     ITEALNIFPDTVLYATETERDGDNVALALFADEECANYTGLEIIIEEPAPFDGVQTVT
                     LGVNEAPYATIN*"
     gene            complement(163465..163842)
                     /locus_tag="term4_saliva_scaffold_5_prodigal-single_176"
     CDS             complement(163465..163842)
                     /product="hypothetical protein"
                     /codon_start=1
                     /transl_table=11
                     /translation="MSKLYIGSIEKFLLISKKGKVREMEPSDEKFANVDYQLDNEFVV
                     EFAEFLGEREAGLFEFKLMYWHDAYEDNIRVKVGNRKYEIVAQVRVEDAEALECLAQM
                     DKGYTYPVRYFYADECELGFFEV*"
     gene            complement(164017..165450)
                     /locus_tag="term4_saliva_scaffold_5_prodigal-single_177"
     CDS             complement(164017..165450)
                     /product="ATPase associated with various cellular
                     activities AAA_5 n=1 Tax=Roseibium sp. TrichSKD4
                     RepID=E2CKR4_9RHOB"
                     /codon_start=1
                     /transl_table=11
                     /translation="MKRLNELTLTTVLNLLEDTAYPQYDENTGEITAPGKNAFLIGTA
                     GIGKTQAIAKMAKDTGYELITLITSQMNAEQFQGIPRPTTITVKQDGKDVQVGAVEYL
                     LDTWQAKVLANEQAGKRTLLFFDELRNAPSDVLAACLNILADRKINGVSLPDSTVIIA
                     ASNSAEDSVNPSPFQTPIQNRFSWYAVTQTPKGWAAGAMDKWGTKMNDRERVIRPAIV
                     KAIKDGRASLLEPPNERGTAARINKVTGSSAETEEVIKHAWRSPRSWDSLIVQLSSLM
                     LDKYDKNSWEASAKHVANATIGVLGAEEISDELHRIARRLYTKSTALTTVQEAIEDAT
                     VTVKSKGNQLATQAHFVALGGALFTANVGDPSSFDIRPWREGVEVTELTAAEVVNNHL
                     ADVVQGYKAGLKLRYGGFIKRLMSDGEETRRTLQSMSNAMEEHRNTVYSALSRHTSRR
                     ELLEELDADSRLIKALQGAISDFLNGR*"
                     /db_xref="UniRef100_E2CKR4"
                     /db_xref="E2CKR4_9RHOB"
                     /db_xref="dhy:DESAM_22653"
     gene            complement(165481..166956)
                     /locus_tag="term4_saliva_scaffold_5_prodigal-single_178"
     CDS             complement(165481..166956)
                     /product="Dentin sialophosphoprotein n=1 Tax=Cricetulus
                     griseus RepID=G3INE8_CRIGR"
                     /codon_start=1
                     /transl_table=11
                     /translation="MPFDPLFLQGIATAVSALASAALAYNTLRTPKDKEPDGEPGKHW
                     EDKNNQQDSTEDEEPESEGNAGNTDETESEEADGSESVDGEEDAEPAEADEAGTPDEE
                     GSASEESETGSEGTSSDTQMDSESDSSGSPGDDSESTTDVDGVGSSASESDGNPGTGT
                     ESTQEAQGGDETPGTDIEPVEDTNASLGGSEGDVPDADSDSSNVSENDNRKPVQPVEA
                     PEPEVVYDTALTLAALALAEEARQEEKERNAHGAVEEGNHIVRYMPAPSEDSQPGTGA
                     GVLQGRWNPPELRFYNSEWMQQIERILTHKMGIVKETKAVKKTYQRWSNKSNRTGGII
                     YPRKATLINRDSTLAAYVGVDTSGSMYNYNPNRVAEALDEILQKNLLDVRVACIDTVM
                     RDWQEATTVKEILMEGGGGTQMSPFFKAVNAIANGDTDMPKPNLVVLLTDGELAWGDW
                     ERVTEESGKLADRNIPVFILILDRQERYPNELTDVAHIYYV*"
                     /db_xref="UniRef100_G3INE8"
                     /db_xref="A0A033UDP5_STAAU"
                     /db_xref="sud:ST398NM01_0866"
                     /db_xref="G3INE8_CRIGR"
     gene            complement(167055..167387)
                     /locus_tag="term4_saliva_scaffold_5_prodigal-single_179"
     CDS             complement(167055..167387)
                     /product="hypothetical protein"
                     /codon_start=1
                     /transl_table=11
                     /translation="MNTLPAANAQVMELRAQALNQILVMRRIAGVVMGLRDGIRANKV
                     IDGNGNNFHRAGQRANGYAVAIAREFERIMRSYDLTNDADLAVARLASLTNYMPVRYA
                     TISKLIQA*"
     gene            complement(167628..167966)
                     /locus_tag="term4_saliva_scaffold_5_prodigal-single_180"
     CDS             complement(167628..167966)
                     /product="hypothetical protein"
                     /codon_start=1
                     /transl_table=11
                     /translation="MLTAKVITPAQVSLCAERCESNYRLVEKVKFDVARAAELFRVDV
                     AALVSEVARQEQYIEVRMDLIRGWNPRENPEKMERIINHIEGIRDAVTALRRRINSEF
                     EGRFLKLLAL*"
     gene            complement(168049..168579)
                     /locus_tag="term4_saliva_scaffold_5_prodigal-single_181"
     CDS             complement(168049..168579)
                     /product="hypothetical protein"
                     /codon_start=1
                     /transl_table=11
                     /translation="MITVKIPSREQIESLSGWREKILNTINGVKGRVDNADYTFRYSV
                     RYLPVLGSEWLCWHIDYQAKRISRDKLVAELKKIEARERETNRELRKRFDEKFIGAID
                     PLKNVAPSLYGELEEMVRSASARFNEPSRGACGDEAAEYSSELCYTLLERLNKETPDR
                     KTASSNSPIGSGWHAI*"
     gene            complement(168713..169210)
                     /locus_tag="term4_saliva_scaffold_5_prodigal-single_182"
     CDS             complement(168713..169210)
                     /product="hypothetical protein"
                     /codon_start=1
                     /transl_table=11
                     /translation="MLVAKAVTPALLRVQSEKIGDRYLIIDQVLSNVADASSEFLETL
                     DEARARIQKLKESYSRHGYESLSGYGASHGNLKRYRLNRVRRGSSMDREYPYTEFDVM
                     YRHAISPLEDKDPELFRELSEMVSDATATFMTFYLYRYMDIKRLSASLKQELTARLKE
                     AQVGQ*"
     gene            complement(169330..169881)
                     /locus_tag="term4_saliva_scaffold_5_prodigal-single_183"
     CDS             complement(169330..169881)
                     /product="hypothetical protein"
                     /codon_start=1
                     /transl_table=11
                     /translation="VLFWKEQCYAMITAKVITREQIDHYRNHTHQLIHDALRNVDEAD
                     KTYRETVGALASRVTAQQIDYETEKLEARRCSRMTAKEIRALQRLEAERKFEMENLKE
                     RVERRFGNGFIEAITPLKEKHPQLYMELKSIIDEAKEGFDNYPRGSINASKIHSANLA
                     ARLTTTLERALTDLLPKTHTAAS*"
     gene            complement(169905..170477)
                     /locus_tag="term4_saliva_scaffold_5_prodigal-single_184"
     CDS             complement(169905..170477)
                     /product="hypothetical protein"
                     /codon_start=1
                     /transl_table=11
                     /translation="LKAVIPKILTPQNVASLRDANVAARAKQLRPLVWVPLRKMTVHT
                     PADVPAFCNRVMRALDNFCVEVGAINRLYEANPGNNVSWVRICVRRKYHSDFMALGLA
                     CLALKQAIPHTQLEELEMLRNEWCSILNVDNYLVNNRPAYLYMCYKMRDEVRAQLSAI
                     CRDLGVYTPGCLEQDPAWGFPAYRAIPGII*"
     gene            complement(170505..170963)
                     /locus_tag="term4_saliva_scaffold_5_prodigal-single_185"
     CDS             complement(170505..170963)
                     /product="hypothetical protein"
                     /codon_start=1
                     /transl_table=11
                     /translation="MRNAKPVTVENLKFLNSLGARTDARSVAVAYQKLEELNNTYREK
                     ILNTHNQWGKGLKAGYLPKSYDALISHHFRNYRHDANQATKPLATVAPAAYWELNRFI
                     QNSTRELEKIMYPRRAHNFKAAWVDYEARLENMRPQMLLLEREATFNEKL*"
     gene            complement(171000..171416)
                     /locus_tag="term4_saliva_scaffold_5_prodigal-single_186"
     CDS             complement(171000..171416)
                     /product="hypothetical protein"
                     /codon_start=1
                     /transl_table=11
                     /translation="MLTAKTFTADQLKSITNLPVPQETKLQAKGVYARLAYKARMLGT
                     DIMKNSYANPMFNELKRSDLEMRLENFNLVVRKELLESDTVSRRERETVLRNTYYALE
                     AAIRAIKRAQNDEAVRKLSQLAQYYMTVPSQPKQPY*"
     gene            complement(171446..171931)
                     /locus_tag="term4_saliva_scaffold_5_prodigal-single_187"
     CDS             complement(171446..171931)
                     /product="hypothetical protein"
                     /codon_start=1
                     /transl_table=11
                     /translation="MLTAKTFTATQLKNANPSTLAPTMLQTHEEAPPAVLDALLEEAK
                     KLECELLSFKTLISGWQWENMSDRKKKRHIDDAIGTVKNFMVHATSALLEPHLSTLDP
                     NMWWGAIESAFDTNETLIDLTKKCKHLITAIDTGEHHTIPAQTHQIIRYLKKKTTLAT
                     N*"
     gene            complement(171944..172366)
                     /locus_tag="term4_saliva_scaffold_5_prodigal-single_188"
     CDS             complement(171944..172366)
                     /product="hypothetical protein"
                     /codon_start=1
                     /transl_table=11
                     /translation="MLEAKTPTTEDIRTLYRFGDAKFIIATLFAELIHEYDKYLLELE
                     PQLTRENWYRRTPEPPYVRTGDTFSKFQRVIRANQGDNDALNKVLWAVERYCAEMFSE
                     IIALWERSDSRFDADKLLRHYADTFPRVRDDMVGAVSW*"
     gene            complement(172426..172920)
                     /locus_tag="term4_saliva_scaffold_5_prodigal-single_189"
     CDS             complement(172426..172920)
                     /product="hypothetical protein"
                     /codon_start=1
                     /transl_table=11
                     /translation="VRAKIPTAQQIKDLGNLPKYRHHATPEPKVKPVEPVENRTDLEV
                     TLDRISAAWEELYNAARRLSNKHGQKDGVQGGRVTQDKEAQYMQEILSIIQRTQNKME
                     DAGNTIKNIYPRVYKQLEEHRLEMNGIMKDALLRHPDPIDNTPVALIWIMQRTDDIRA
                     ELLT*"
     gene            complement(173117..173563)
                     /locus_tag="term4_saliva_scaffold_5_prodigal-single_190"
     CDS             complement(173117..173563)
                     /product="hypothetical protein"
                     /codon_start=1
                     /transl_table=11
                     /translation="MLQARLLTIENMQTLNAANTHALIITNVFEQLAYKYVVFRWQVL
                     QHIRAHRDIEDPTPMPYHLLNDVATEFHTTLESAKNLNESTNRCLDAVGRYYSNHFVD
                     ISEAWDEAGIRNPWQIIEDEMRNFDIVRADFLAGNYEVAIIGNKPG*"
     gene            complement(173581..174090)
                     /locus_tag="term4_saliva_scaffold_5_prodigal-single_191"
     CDS             complement(173581..174090)
                     /product="hypothetical protein"
                     /codon_start=1
                     /transl_table=11
                     /translation="MYAKVPTAQQIKNLQHHPPAANLHTDTELTEVLNSIITVWEELL
                     EEMRFIADTYTDYGDEEYANAYISRAGTGRRYVEDVANIARQAVEQNQSTAITIRDTH
                     PHAYTEISEHITALKRDLTTAFNPTAVPIRYTPLVVLATIQNAYALQEKLLTPAQYVK
                     KLLKTQTQQ*"
     gene            complement(174258..174521)
                     /locus_tag="term4_saliva_scaffold_5_prodigal-single_192"
     CDS             complement(174258..174521)
                     /product="hypothetical protein"
                     /codon_start=1
                     /transl_table=11
                     /translation="MSFNPRKSKSTRHLRTVKKQLFMPSKGVSCSSGKRVFTTRTDAW
                     KSLLSKRGNTPTATDEEAVSLEVYKCASCGFWHHTAKRQRQTA*"
     gene            complement(174929..176299)
                     /locus_tag="term4_saliva_scaffold_5_prodigal-single_193"
     CDS             complement(174929..176299)
                     /product="hypothetical protein"
                     /codon_start=1
                     /transl_table=11
                     /translation="MGIIKNLFSNTDNLVITKHNVPKPKQVVSLIGWEKVLMEAWVHN
                     GAEGVAGLLGVRDEVYVKRQALAFAADAKGETRKPLDIAVEPGDKGFEHVLHYPDLLH
                     ETLTEKIEKVFEQNLPQGTSFYGYPLEYGLPRTYLHIPRPDLGWVTLYEYAQLSEAHL
                     HAVHHIINAWFSYRKPPAGHYEYIDCRPPKKGVEERKRNAYKFAYPAGAFRSYRTIWN
                     EPIEKHGTTYYPTEALHDFTAGRWNWRDSYDVKAGERGGYVTKDANYPEYDLDISPTR
                     KENGGKEGTLSKLGSWIGEGVYLEGTVEKRSYLQGNMLIPKNTTITSSTVVGDVYIIG
                     KATVDDSRLNGNITLTGEVEIKDSEIKGDITISGCRYKIFTRHETQVTNSIIEGTITL
                     DKPVLLYGTTIRGNITVSGMFVTWLGCVFTGNLHLKTRTYKELNDAKIHGVSPDGITP
                     ETRILT*"
     gene            complement(176437..177402)
                     /locus_tag="term4_saliva_scaffold_5_prodigal-single_194"
     CDS             complement(176437..177402)
                     /product="hypothetical protein"
                     /codon_start=1
                     /transl_table=11
                     /translation="MTRKTPKTLVGHGIALLLKDRNLDTTSDTPTFETWVKGAYTLAI
                     GTIETFNGVTGAFTATLTAGVPGNTHGNTYTVTGSLEALTGAPLAPGTRATHTSGTHT
                     LTGETEIPTYACYLGTPVLTNTDPAWHEILPGDTLFTTGAPSPVTATHVYKAGVIATQ
                     PNGEPYMFIDGAISDNITETVNNAGTALWARYGLLGVLGDTVACDAATGEALTQFAKT
                     LPNYPVRILEYGLSELEAKNLANITHNKFTDTVELETLLPDVSTKEIHVTTLTAHVET
                     TLKALEQVEKELTGTKANLEQLYKSLKASKLYSEEAAKEIALNQR*"
     gene            complement(177579..179045)
                     /locus_tag="term4_saliva_scaffold_5_prodigal-single_195"
     CDS             complement(177579..179045)
                     /product="hypothetical protein"
                     /codon_start=1
                     /transl_table=11
                     /translation="MSTPNYLLYKMPHVSTNLWLPTLRDRNVNEAHTDKLLWLKNGNK
                     VTRVAPPNLLPIFHNEDNSYQWILYRAKDNLQSKSRLKYDGNRTVTLIGDLGTNLPGF
                     ANFITPIAGRDDLYTVPDNIAERLLGNDEHTGNTIGGNAKVDVTTVKMPDGNIAITGN
                     ANVSGTSFQTSKFSKNLYAIEDYTIHNSKVRLEGSLQGAGKITDSNLRNVYAEGDHDT
                     PVGFSCNNASAKDVSVKNSIMNLDGSHADLVSAEGGANVTVSGDVKLHRAHFEQGTFN
                     ISGSLSIASVVFKNGNLDAKINHPDHHDVSRRSGGRWITICPNNHVHYSLKSALNPPR
                     DRWGSVHGFKDAAEVALRVAADIKHANADVERYCIAPATHTSGDTCRCGLFFGLFLLG
                     DQSAVEYFARAAGVVTNLTEIYDGIPKSQLEDKLYGTLDKVAKRRDEADMFDGIWRIS
                     TAVLGDTYYWDGEGCVKYIKELTGLTDIGVLMGETIED*"
     gene            complement(179234..179911)
                     /locus_tag="term4_saliva_scaffold_5_prodigal-single_196"
     CDS             complement(179234..179911)
                     /product="hypothetical protein"
                     /codon_start=1
                     /transl_table=11
                     /translation="MGYSDSNQAIQLTDPRKDGRVFMVGIYDNVAGTLMHPRFIVKNG
                     TLYMNSSSDKGEEHDFSTLMSKHPEIEKITVKGIKPEGKWDTKPETFYEAYPVARLFI
                     DAETYEDNSYVVGYYILSLDNYVDTHGELTREKFASERFFAPAPHIRYDANGIWDVYD
                     KAGDIVGTIEECDMPGVAAKYAGNLLFTWRTSYGVQSDRWHNALVNAPTLAECADVIL
                     KEASSKS*"
     gene            complement(179974..180534)
                     /locus_tag="term4_saliva_scaffold_5_prodigal-single_197"
     CDS             complement(179974..180534)
                     /product="hypothetical protein"
                     /codon_start=1
                     /transl_table=11
                     /translation="MEASNNYGRTETGDDVLQSNQEAFRNAKQPAIDEAIWLDENGVD
                     FTGWVFELTPDGEHIASASICLHDPSAVAELIYEASQAHLPNCGGEYTLYRNLNGVID
                     DALLVVKLPGTGEYLTITGSRRDKAFLEWSMSVNDAPSCHWGETPLFANRKIRELFLY
                     INKNIPERKYWGNLGDQQEQKNKNMW*"
     gene            180755..182026
                     /locus_tag="term4_saliva_scaffold_5_prodigal-single_198"
     CDS             180755..182026
                     /product="hypothetical protein n=1 Tax=Geminocystis
                     herdmanii RepID=UPI0003454218"
                     /codon_start=1
                     /transl_table=11
                     /translation="MQLTERHLIKPNHELYKTLDDLTFKAKNLYNHGLYLYRQSYFAH
                     KENPDVPILTWAKIDNLLRKQGHSDVCALPSKVANAVLKNLGENISSFWKLVRLKREG
                     GLAQKPRLPHYLHKTDGRYPLSFNYQTFGAKRGANNELFLCPKGINLPIPTKVDNPKQ
                     VRIVPSHNNFVIEVIYDVKESAPKSTSKYAGIDLGVDNFATITFSTQNNPLIIKGLEL
                     KSINQGYNRLIGKAQSLLPDSLKTSKPIHRLWSRRSWILRTRIHQMTAFLATLFDEME
                     IEKVFIGKNKNWKQGLPFGKKVKQRFAYLPYETFIEQLQYKCQLRGITVIAQEESYTS
                     KASFLDGDNIPVYGEVENPQFSGHRIKRGLYRAGNGRLINADVNGSYNILRKGLANNQ
                     LSFNVDNPIIHPRVVKGIGEEPNDKLVQLYM*"
                     /db_xref="UniRef100_UPI0003454218"
                     /db_xref="F5UG07_9CYAN"
                     /db_xref="oni:Osc7112_5570"
                     /db_xref="UPI0003454218"
     gene            complement(182429..182743)
                     /locus_tag="term4_saliva_scaffold_5_prodigal-single_199"
     CDS             complement(182429..182743)
                     /product="hypothetical protein"
                     /codon_start=1
                     /transl_table=11
                     /translation="MSNTITVKPTSPNAQNYKFTDVVESIFRAAYVMDIAPRARFAKV
                     DGVGTLILDKAFIDGITLVSLKKDEVATITIDTDLSYKNDYLIQGYTLARGVESIELT
                     AC*"
     gene            complement(182952..184355)
                     /locus_tag="term4_saliva_scaffold_5_prodigal-single_200"
     CDS             complement(182952..184355)
                     /product="hypothetical protein"
                     /codon_start=1
                     /transl_table=11
                     /translation="MTEQDTWQARKLNPTSWDDRRNITTGYRKEELASGKVKEITHLY
                     APPMGYGSIFIEHPENLDGYTPGELYTPAEEHEGVVGAVGKTLFGKNASVACGETLLL
                     GHTSQDTARFEDAHIRDEAGRNNCIFDNASVKGGTHAALFMQGNSSITGDVYTHLVSM
                     SDTARIKGTGTVRNMYLDGDAEIDFTGGTGGYNEWGNRNNRYTLYGTDTRLRATQPFL
                     YVGDSIYDDVPSPHWSFNSRTPVYVCDDWDEQDEGVTLLDSLRAAARHVHREPGAVVN
                     VRMCLSATQHRKYAECCQCMLWYPLYLLAEPVALHYFARVDGLVGKAQGAIASTGVEN
                     LLAGLTIRDLETALRARLKQAYDEIIDEEAYPWGDTNQKAALKVFYENIKESVLDRPY
                     VAQLCDKLGFTEEARYWGEDKRHLMYWYLNYLYQVHGIIAEELVADGTLREDILFMTA
                     LERGIPAQYSMNGIFDW*"
     gene            complement(184431..184826)
                     /locus_tag="term4_saliva_scaffold_5_prodigal-single_201"
     CDS             complement(184431..184826)
                     /product="hypothetical protein"
                     /codon_start=1
                     /transl_table=11
                     /translation="MFNDSITYKLPTKHKMPVLTETIRTIEENCFISDEYIVPVYHVD
                     ELDEGYFEIEANGEWFYIQERENNHTLLLGTIDEEADGTYEDHLEYCDGRECENSDGE
                     ECYPRVGEMYSDAWNMLDKILTKLGYEKE*"
     gene            complement(184953..185345)
                     /locus_tag="term4_saliva_scaffold_5_prodigal-single_202"
     CDS             complement(184953..185345)
                     /product="hypothetical protein"
                     /codon_start=1
                     /transl_table=11
                     /translation="MTETTKGYLVTDVKGYAYDKDGKPIETTIANEDLTGFMEHISNN
                     PVTSVILEDFKDNNRFEVDLCGMATLEDSSQKEQAYSYSIDGAIHYVSLTIYVHPEDR
                     ERLVNLMERNTWKLPAKFNPNESPSIFF*"
     gene            complement(185393..185830)
                     /locus_tag="term4_saliva_scaffold_5_prodigal-single_203"
     CDS             complement(185393..185830)
                     /product="hypothetical protein"
                     /codon_start=1
                     /transl_table=11
                     /translation="MGKKHQKFIPLLFKGYPLDENGNVLNDYWDAPKATCREFSQAES
                     QDIMHDLSLMGNLHVFIETPSAGTNIFEASFMKRESAYTLVFLEDGEMKGVTVDKDEA
                     VTVEVCGVKYLVSMVLNPGDKRRNALHKRLLQTTKNMWYYRSS*"
     gene            complement(185987..186832)
                     /locus_tag="term4_saliva_scaffold_5_prodigal-single_204"
     CDS             complement(185987..186832)
                     /product="hypothetical protein"
                     /codon_start=1
                     /transl_table=11
                     /translation="MKELHESPFTKKPPPGFCSASVICPNMGEDLTSNPTQAISNERS
                     QHDMVNVTGEERNLIYMFCRAYATLRYMAISHGSREGNGHLWTTTYGELLFQYIPKVI
                     NEDDPQPWGSHRVKTLEKFTSEGSGAEIALHLSGGAIQIFPVSEEVNAKKGGWGGSSA
                     CGEYAKMVASIVKRFYPHDDKNIILRDVTSQNALPTLFYQLEKYCTCGTTECGTYICN
                     MTFAYKFLPPQRYAILIEGDVGRAITKVLRTLDEILPAKVFELKWVDYSEVDKLVDKA
                     FAGTL*"
     gene            complement(186849..187421)
                     /locus_tag="term4_saliva_scaffold_5_prodigal-single_205"
     CDS             complement(186849..187421)
                     /product="hypothetical protein"
                     /codon_start=1
                     /transl_table=11
                     /translation="MENLTLTGFTPTVSVQAHTDIMALIKRGNMKPLPQLLSKMEPSD
                     DRFLIGDPKLFDNCFAFKIVMVEEHIQFIRDLHSRINLDRMARNNDLHLVARANTDPN
                     ENSWVVGLGNKKYCDEYFTLNAIRRRFETNPDGEHIAWMPMNHTRLITEQKVKNLDKY
                     SWDVIGIEIDWWDVTFYLKSEVGICWGNIR*"
     gene            complement(187513..187815)
                     /locus_tag="term4_saliva_scaffold_5_prodigal-single_206"
     CDS             complement(187513..187815)
                     /product="hypothetical protein"
                     /codon_start=1
                     /transl_table=11
                     /translation="MEYLTLENFTPNVNVSTRTDIMRLITHKAKEEAEHEPKKRARKP
                     LERVPIRICSAPTAPCPPDKRISVIDEEVKAGKWFPVFTTTPPDLSAVYDFHITFT*"
     gene            complement(187914..188432)
                     /locus_tag="term4_saliva_scaffold_5_prodigal-single_207"
     CDS             complement(187914..188432)
                     /product="hypothetical protein"
                     /codon_start=1
                     /transl_table=11
                     /translation="MANTKRTTWHEALTIAKNLQEEYLLPIFAMTRRYNPKVDYYTPA
                     SVNPEAYLNENVDKSDWDNVEAWVVFKNDNLAGGEAEFYSTVKTWRGEEQVPAPFGKV
                     IKGSEWEDDQAEGFYVSYRLSENFTMTDLVTMLNRFVELVNAGSDEKWEVVPPESEEK
                     CAVLRVVGTRYF*"
     gene            188715..189143
                     /locus_tag="term4_saliva_scaffold_5_prodigal-single_208"
     CDS             188715..189143
                     /product="hypothetical protein"
                     /codon_start=1
                     /transl_table=11
                     /translation="MSNTENNDFQLTLETVKGNLNTIAYIRTEADMFINGHVRALYGT
                     VDAVESMESAGTTLDLKAFTRLKKVADIKREASEVEDATRLELAMLNVGGINIESFNE
                     DSEAMKTAQALKVRTDDIAAKLSLRWVEHQRHLKVRNVTR*"
     gene            189287..189613
                     /locus_tag="term4_saliva_scaffold_5_prodigal-single_209"
     CDS             189287..189613
                     /product="hypothetical protein"
                     /codon_start=1
                     /transl_table=11
                     /translation="LELVRSILSAFIFACLLMVAVVMWNAGHDGKHSMSPLGSGNMPL
                     GARSAQQIRTDAHQRRERAYKERTLKRVEKAPGAHLYVTHKEAEAIRKSGVLDGLRFD
                     THIYKD*"
     gene            complement(189686..190573)
                     /locus_tag="term4_saliva_scaffold_5_prodigal-single_210"
     CDS             complement(189686..190573)
                     /product="hypothetical protein"
                     /codon_start=1
                     /transl_table=11
                     /translation="MNLAQYMLPAHAAAFLTAIPYTVAIIIAALTSKRALRKSTSGDV
                     KEQTWHKFQIALAVLTSLYVAAVLAFTLPDAKSAIMHMLMVLTIGMSAPLFIFMALTF
                     IDEDKVNKNTETYVPNILAITAVIMLGTSFTVGFFSSQQDTYGNNSTPVAEKVNGETV
                     EYRRALERVSDGKYLTINAIKEDNGIPRAPRIETITYYTWLERDTDNTIKTVTVNVGD
                     NGGVTIADDLPAGEAPYVTYTPMYYTNSAHADGANLCVGGRDKGCDLNATYAYDKATV
                     HIPTGTTSDLVVANREAKE*"
     gene            complement(190657..190977)
                     /locus_tag="term4_saliva_scaffold_5_prodigal-single_211"
     CDS             complement(190657..190977)
                     /product="hypothetical protein"
                     /codon_start=1
                     /transl_table=11
                     /translation="MRVEPGNHVVKILENPNDVKWHLQENIPGSQVNVGNRTKHSALF
                     IVTVGGEKYHATVTAINSGHSVEIEHISIKAHPNWGYEPDCERISATMRLINILLNEF
                     IGTH*"
     gene            191131..191796
                     /locus_tag="term4_saliva_scaffold_5_prodigal-single_212"
     CDS             191131..191796
                     /product="hypothetical protein"
                     /codon_start=1
                     /transl_table=11
                     /translation="MGSFSWMYATPVPSKSAPLNIMPGDKVKLLIPQELGGGHIAGTY
                     RDYGRIETPQGTVHDVYELVAIWNSPTIRNIFREYDPKLTDKVLARKARDEQDTDPAK
                     SITFLLRCIGIDWRYGIYGDRLHYDLKFARMNDKITYELCRFISPIDPYRGFVRDSFT
                     STLHAEWGMADWMKRVKPRRDVMLGRPLVEPKVYDLNRLVALRALLEEKYSTALGVAR
                     VPA*"
     gene            191886..192455
                     /locus_tag="term4_saliva_scaffold_5_prodigal-single_213"
     CDS             191886..192455
                     /product="hypothetical protein"
                     /codon_start=1
                     /transl_table=11
                     /translation="LLGREESIRYAEEAAVKLRNLYLEKYGDPDNPLHLDLVNLCGKI
                     GGSIYEVFCNTQWKDFNVLEALPGGGFIVRLNTFYMDSETYKSSLRLAFAIGDWLLNF
                     QNAEPGTVCRTYQETHHVTASSKPSYDYVVHFGWSLLLPADLFESTWWLYRCNASEVA
                     KAFDVSCRTAQLRSQQLNLPVKPLESMEG*"
     gene            192626..193243
                     /locus_tag="term4_saliva_scaffold_5_prodigal-single_214"
     CDS             192626..193243
                     /product="hypothetical protein"
                     /codon_start=1
                     /transl_table=11
                     /translation="MSDDVNIYEEEALEHAKEYAVKLRELHLTEATYLDDTIHLNLVE
                     LCYMLGGDIETVGGTSYQEYDILEAREDGRFLVRLHIADHLSVKYESSLQLATIIGDW
                     ILNFQDAEPGTICRTDADYRNNNSLEYRCAVRFGWNLLLPAGLFESAWWMCGCDADTV
                     GYVLNVYFIHVLYRARQLGLPERTPYLLGGYNDEGEYIPSTLHTD*"
     gene            193334..193915
                     /locus_tag="term4_saliva_scaffold_5_prodigal-single_215"
     CDS             193334..193915
                     /product="hypothetical protein"
                     /codon_start=1
                     /transl_table=11
                     /translation="MSNGATIQTAQELYKHAEEVAVTIRERYLEKYGDPDNPLHLNLV
                     KLCSKIGGQIELVDSTSRYDDFSELEARADGYFLVHLRVADHLIIPYESSFRLAFIIG
                     DWILNFQDAEPGTECRTYRETVANNTASYMAAKYFGWSLLLPADLFESTWQITGCDLR
                     ETTKAFNVSTNAVMTRAQQLNIPLSAPKVMVDE*"
     gene            complement(194031..194309)
                     /locus_tag="term4_saliva_scaffold_5_prodigal-single_216"
     CDS             complement(194031..194309)
                     /product="hypothetical protein"
                     /codon_start=1
                     /transl_table=11
                     /translation="MSTLEARMEEAVLEAAQNKYGDEYIELHTYVYTDEYDKPVISGE
                     ATVNTESQFTDHFAGMRIVMTNRNIAIREFRFTYEVATGGVEIEDGLE*"
     gene            complement(194539..195762)
                     /locus_tag="term4_saliva_scaffold_5_prodigal-single_217"
     CDS             complement(194539..195762)
                     /product="hypothetical protein"
                     /codon_start=1
                     /transl_table=11
                     /translation="MSTIDFSKISTGDYLVMNDVRERGSYEAVRVLAANGGNSVVIDR
                     LHYTAMSNYPTRAVLINDTATGGYVVAETATSNTRANGVGFVWNERMNVVAHFPSDEE
                     RNAKKHTWALNQFKKLSETQFFVAPEKLTRAQRLTVLKRLRDSRQEELDTLEHEYSLL
                     TEIVDSYIQAEQSKQAVFTSDTALGEFVMLKSPDGYQDVNLNIGFFIGEGVEFTLTSD
                     KGIRRTGIITGKENGNLTIADTNGNKAGTFTSVVREYECPICEGYESENDFHDADECD
                     GISHRIEIEYINSNGDIEGTVEAFSVIPAGAVDKVQEWGEFVEWQENVFKTFRVGFPI
                     GEQAFKFKLQDGADEVIYRWLNKPWKVPRTVTALCETAKKALQREFESERATIMNRDD
                     KLFKASVILGEYGKR*"
     gene            complement(195857..196219)
                     /locus_tag="term4_saliva_scaffold_5_prodigal-single_218"
     CDS             complement(195857..196219)
                     /product="hypothetical protein"
                     /codon_start=1
                     /transl_table=11
                     /translation="MNFANGYENVKVSAYNSRWSTEEVVDFINMEATSCKMEFLESNI
                     DYMEEGDEFYDDEVDFIFFNADKRKWVRVTVDKDDENYDFWTEMGKNEVEIEGFAISA
                     TGGTYDKVLKVEKVKSGN*"
     gene            complement(196391..197647)
                     /locus_tag="term4_saliva_scaffold_5_prodigal-single_219"
     CDS             complement(196391..197647)
                     /product="hypothetical protein"
                     /codon_start=1
                     /transl_table=11
                     /translation="MIEKITPNPGIPYSLYWDCGDNLTVKSEIMGLPKKELKERLALI
                     EKRRKQQQKNPERLVITHQEVAELLGVSDARVKELYIFGEILGYSSNGEFVYPADQFP
                     DGCHFGNLNTFIGHLLHAGMNGGTISDWLFRHREELCGFSYAVLAQESSDHYRWVSNK
                     VFALAEEEETNRYLLEKPSNASARNVTPTSVIDSWDTLDIVTALNATREHDKDWKWLA
                     KRTQCSKNILMARQKMHFWYPKDGTFMAISKKALMEKYGLSEAGVDAVTVQEDTSDSS
                     RVFIETFFREPVDMEDHWDEDAREVGKALKRVNEVYAAHNPESEKEYMGIYERFQALG
                     NVTVLEYAKVSPEHRAALVRLLERGTEWLEGKRRSEAEYKRLKAVQNEYEAHMREVAE
                     KWLTENKDKVSDVAQILGGISPSRMF*"
     gene            complement(197892..199064)
                     /locus_tag="term4_saliva_scaffold_5_prodigal-single_220"
     CDS             complement(197892..199064)
                     /product="hypothetical protein"
                     /codon_start=1
                     /transl_table=11
                     /translation="MTDFSFKNHVRLTVDQLCGLNSVAYSTQWGLWATDEQFCHLLGI
                     PSDEFIERRKFARPNNLWDAARVAKELNIPVEQVNILHAQGRIIGWAEDEERGTVYPA
                     HQFAGGKLFDRIQQVVEPLRIAGQSDKEIDWHLFTPKYELGGFAYAHLMDESSDHAHW
                     VLGRFRDAVEGARASRYIRDNCPGITADTVTPVSMVKEWRSLKSAEAVEREAEVEYQL
                     RVDRAINLEKLIGVSFKTLLLREHMSSPFPANLDWIKSSELCESFGVTEEELDKLLTP
                     APTSEKWKREYKGESVYNYACFVRDSAGRVTIHPVAHRIEVLLDELAKAGYYTYGADP
                     IWVNHLYLGNVSMIDYALISPEHEEAIISLLERTIERTKEANERKRGKKKSDAEEL*"
     gene            complement(199069..199566)
                     /locus_tag="term4_saliva_scaffold_5_prodigal-single_221"
     CDS             complement(199069..199566)
                     /product="hypothetical protein"
                     /codon_start=1
                     /transl_table=11
                     /translation="MDFSWNNIPGVAQLFLLLYAVGAVILAYGLIREKMESDYTGEQV
                     EPKDIVTYTLIMGAFASGVTLGLTALAVVVGFLIKGETTTTFLEVGTSILIMLLVTIL
                     GAVVLPVLFLVGALVLTALFVAAVFLGTYLIVKPLQAWGNFLNRITGYAPENKAETTT
                     TTPKE*"
     gene            complement(199758..200636)
                     /locus_tag="term4_saliva_scaffold_5_prodigal-single_222"
     CDS             complement(199758..200636)
                     /product="hypothetical protein"
                     /codon_start=1
                     /transl_table=11
                     /translation="MDFAIIWISFAILSTITTLIVYALVIPSHIRKLPEPEQEATYNR
                     SRKRFYYVQLVWLAAVLATGIILSNIGLILFSIFGFCWTYLAFAIYFFYKSDEIVKMD
                     AHQRYKENVKDVVQLFAFAIFTGVVALCINADNAAREAENAQYDQVVTYHLNTDGNKL
                     EGEPRTLPISNLRTSNNGYTYSWLERKTDGSLVPVSVNRENNDLFEVTLKDDLPATDT
                     EARVERIVDYKVKGADVAAGKEICGVKDAYGYGRFFHALPACEDGKTAAKFIKSYTII
                     HIPAGSAEKMVSVTNG*"
     gene            complement(200658..201368)
                     /locus_tag="term4_saliva_scaffold_5_prodigal-single_223"
     CDS             complement(200658..201368)
                     /product="hypothetical protein"
                     /codon_start=1
                     /transl_table=11
                     /translation="MQTYDYNILTTIVEVPSRSIRRIEALEDHISKLNNESGNAESIG
                     ESHVPPSSRAKTSPLRLRLPARMLTRTIFPFMARMLQVKPSSQRKAKYDKTITYYMDG
                     NNHLLEGDAHTYPVSSLRSNRAGTSYSWVERTNDGTITTRTADKPRDAKYELTIKEDL
                     PATDTEPRVERTLEYKVKSEDTNAGKEVCVEKRFDGLFSPLPECDKDKTEGKLIKSRT
                     IIHIPAGSFDKIVTVTSE*"
     gene            complement(201580..202311)
                     /locus_tag="term4_saliva_scaffold_5_prodigal-single_224"
     CDS             complement(201580..202311)
                     /product="hypothetical protein"
                     /codon_start=1
                     /transl_table=11
                     /translation="MTTPYMIFPNEMTLTVYFLSHEVAERIIAEKPPIKLAGETYTEA
                     EDNSAYPAHHVVIDPYIEFVDANDKRIYRAEGVYETSNEMKLILALGEHRNIYIKDYI
                     LEVDDYSFNVIIKFRELVKGNPLENENNTSTANLHFESKDRYMSSMELEEWGKYAYCS
                     GALMSNKEEGEIVYEIMLDEPYASLSCSRKMVAKVDGDPLFVKKVVERFGETFWKEHR
                     RGVTFDRVNVVDGKITLDVPVTIPK*"
     gene            complement(202415..202744)
                     /locus_tag="term4_saliva_scaffold_5_prodigal-single_225"
     CDS             complement(202415..202744)
                     /product="hypothetical protein"
                     /codon_start=1
                     /transl_table=11
                     /translation="VTIEIETPTLGFSGFMFDFETPTELKEAINAGNKPEITNIDARF
                     TSVKDYGATMTVKAGDVFINIELNAPSYLWFVILTEFGIEGEDDIRAVDYNEGILALP
                     DNETYLD*"
     gene            complement(203182..203577)
                     /locus_tag="term4_saliva_scaffold_5_prodigal-single_226"
     CDS             complement(203182..203577)
                     /product="hypothetical protein"
                     /codon_start=1
                     /transl_table=11
                     /translation="MGEADIRTGKTPTLPDGVMKWAVLKIITVAGVLSVANAILSHEA
                     LNTQKVTVIDVSNTDMTAYWVAVVITLIATPILTAPLFWAMYWGITGVYMLYKSVSDG
                     FTRAVAWWGGLFFKNEHSDVKNHTCERHH*"
     gene            204518..204739
                     /locus_tag="term4_saliva_scaffold_5_prodigal-single_227"
     CDS             204518..204739
                     /product="hypothetical protein"
                     /codon_start=1
                     /transl_table=11
                     /translation="MHPSRWGFFVTIYTTERNQSMTQKEDINQLKKKNNTPAHHFATP
                     KPYPWVKNFKTLLAPMLSYIGALLYLLYG*"
     gene            complement(205533..206513)
                     /locus_tag="term4_saliva_scaffold_5_prodigal-single_228"
     CDS             complement(205533..206513)
                     /product="hypothetical protein"
                     /codon_start=1
                     /transl_table=11
                     /translation="MGKKVKNKPGSNKRRQQDKKRRQRQERIKAANRNTENFEYDFSN
                     IGDRIFTLTNRAENVEPAWVEVTPETITAPDDLKALYSSYFNHEASRIYDVPGDTPAV
                     QPILDMSKHHDRGTTPVNTLRELFVLPPVDTIAARYGYAKKVADKNFFTSEYLTAQEV
                     ATRTGMSIEQVEEATKNNTLFKGRSGKKNRNANGGYPAAQFNPDGTINPFVAELIKHT
                     EETWRHFEDPYTSMYSTALKLTTKDLFTPCIGLGYVTPIQYVALGEEYLDAYLQARIG
                     CIDYMDYEEATEALALRYAMEQALGVPDLYEMMHEHCPDCNPNYHEEHAH*"
     gene            complement(206670..206981)
                     /locus_tag="term4_saliva_scaffold_5_prodigal-single_229"
     CDS             complement(206670..206981)
                     /product="hypothetical protein"
                     /codon_start=1
                     /transl_table=11
                     /translation="MSATFNFELSAEEIASVAPHLNYEYPGCCELTVEHIEINEWNET
                     ITLTLGNSHGDIEVDATPAEADDFGNLTSRYEGDEITGYRLEKAIYSLNLEEGYVVIN
                     A*"
     gene            complement(207311..207538)
                     /locus_tag="term4_saliva_scaffold_5_prodigal-single_230"
     CDS             complement(207311..207538)
                     /product="hypothetical protein"
                     /codon_start=1
                     /transl_table=11
                     /translation="MFDLMNVSFSIFIPNATGFLVMLIMALGMLAVAGTLEKQEPVAS
                     DELDMVVMKRPLEFWEPVSMGAEIKEVGRAN*"
     gene            complement(207791..208081)
                     /locus_tag="term4_saliva_scaffold_5_prodigal-single_231"
     CDS             complement(207791..208081)
                     /product="hypothetical protein"
                     /codon_start=1
                     /transl_table=11
                     /translation="MGHVLFGLLILSMLLFFWSNTYWAILGWFAGLFVWVSGVAFAMT
                     LIFNDMSGVAFAWGIIIGVPLYIIGYMLGFFDWFCLSSGNHDERDIYNHRRY*"
     gene            complement(208085..208936)
                     /locus_tag="term4_saliva_scaffold_5_prodigal-single_232"
     CDS             complement(208085..208936)
                     /product="hypothetical protein"
                     /codon_start=1
                     /transl_table=11
                     /translation="MLEPYASLIWWLAGCLLVVTMCEVIAARGTSKWGAWRNRVKWVH
                     VPVWVLTLTLLTITDTIAQPGTKAFGAVLGYVTALAFLCLFYVGSYWVIIKDGDARWI
                     LKALRAMSFSFLVTLLFGMLLGSTSIPDREARPTSVEYAVSANGSRSPIASERHELKR
                     VGSSDWVTVAAVEHKPHGKNSSSELRTAYTWNEVRGTETVAKTTTIEQDDVSVVEDVA
                     AGKAAWVEYIPVYYLAPAGIFDRTRPDPVQGNLCVQGRDTGCKVNAQRAYTKYVLHVP
                     ASAKQEG*"
     gene            complement(209149..210024)
                     /locus_tag="term4_saliva_scaffold_5_prodigal-single_233"
     CDS             complement(209149..210024)
                     /product="hypothetical protein"
                     /codon_start=1
                     /transl_table=11
                     /translation="MIEPYASLQTVFIGCLAVVLVITVATPFIRLKPKLRNNHWWLTG
                     THLLAWVVALGTLIVSVNSSKPGDTGVLGAALTCWAVAGMIFLLLAATVTPEEHPYRR
                     RYEQQEPPSRWAYYLWSMGGFIALMVSMCMVSGTSASKSSPPSSVEYSTAADGSKTPV
                     GTEKYLLEKSETGQWVTTALGDRAFSKEQRTVYTWTEKRKSDASDTLTVTKHVTTTID
                     ENDISVVNDVKPGETPWAEYTPVYYLAPVGMFNDTRPNPETDKLCVLGRDTGCKANTK
                     PSHNKIVLHLPEVEK*"
     gene            complement(210733..210933)
                     /locus_tag="term4_saliva_scaffold_5_prodigal-single_234"
     CDS             complement(210733..210933)
                     /product="hypothetical protein"
                     /codon_start=1
                     /transl_table=11
                     /translation="MIWALTLHLGVIMVVFSIILLGFNTLTGAYYPDSDSVRENYRIL
                     AVFLLAGGVLVAVGGLGMILSR*"
     gene            complement(210933..211310)
                     /locus_tag="term4_saliva_scaffold_5_prodigal-single_235"
     CDS             complement(210933..211310)
                     /product="hypothetical protein"
                     /codon_start=1
                     /transl_table=11
                     /translation="VRPPLGDDIPRRVYRDHADTCSSGGKMSLMARDCKDALEAALAK
                     CEGNEEAEAVLLEFASAVLKTFRHEVHDAAQVYYPEYLTDFGKQVVDEVSARYENDGR
                     SYAPAGKNEFTLLPNPYDEEGTL*"
     gene            complement(212341..212646)
                     /locus_tag="term4_saliva_scaffold_5_prodigal-single_236"
     CDS             complement(212341..212646)
                     /product="hypothetical protein"
                     /codon_start=1
                     /transl_table=11
                     /translation="MKAYEAKAEELYNLSNELYRMGDVAWGVENLANHYDVEGVAEPA
                     AKVKAELFGLAQNYRHLRVFAKDNQEAILAVDIEKVKQESEAALEEVTKLFTERYGL*"
     gene            complement(212724..213005)
                     /locus_tag="term4_saliva_scaffold_5_prodigal-single_237"
     CDS             complement(212724..213005)
                     /product="hypothetical protein"
                     /codon_start=1
                     /transl_table=11
                     /translation="MRNERIEFVFDVLEDEFAERLSNGEEPVATDLEVDYTITPHDNH
                     SEAVITCHFEGEDEEHYVNLDGNLLDFITLHGRRVDDLDIDWANIKNMW*"
     gene            complement(213795..214616)
                     /locus_tag="term4_saliva_scaffold_5_prodigal-single_238"
     CDS             complement(213795..214616)
                     /product="hypothetical protein"
                     /codon_start=1
                     /transl_table=11
                     /translation="VSNKAPTPSLALNDRASADRMFNYLDEALVELDITRSWVTSARY
                     DCLKAFKEFHAGYLANKNATFSERNLEYDYVTLGENKFQVGGIYRFNFEPEDDYAWGK
                     EAYVKVTGVTHNRAMITLSGDASAPREGYIGRVQRSSKLKVVIEDKVFHVSSYFVKPL
                     PIGSFQDIETYRKAKQYADSTSLGKSLEGIFLDTFSAGDNKPTCLPSRWKLERNNHFW
                     SDSYTELVAEMMNHTSDMLFDIERSIQKVHWVRDQLDRFYDEVEANLSARNADSK*"
     gene            complement(214613..214906)
                     /locus_tag="term4_saliva_scaffold_5_prodigal-single_239"
     CDS             complement(214613..214906)
                     /product="hypothetical protein"
                     /codon_start=1
                     /transl_table=11
                     /translation="MPVYPCDVVNTNKGVIYVRSSRVTHNLDGGFITVSGLNADGEML
                     NDVPVSDLNKNLLLANASEMDAQELFDWERRLSNLRDEALGSPRTLRLCVATT*"
     gene            215777..216199
                     /locus_tag="term4_saliva_scaffold_5_prodigal-single_240"
     CDS             215777..216199
                     /product="hypothetical protein"
                     /codon_start=1
                     /transl_table=11
                     /translation="MYIEEVQKILDKHSSYLKMVGVEPGITKIPYSLHGDYFIEIANM
                     NKRQLEQAGNLMSNNPNAFNLALAERLKDFVDEASDEYAERAIGIIDKLAELDNLHAG
                     NQHEEAADLENYAAHIYDSFEMQTLREMSAPFKACNTL*"
     gene            complement(216449..217777)
                     /locus_tag="term4_saliva_scaffold_5_prodigal-single_241"
     CDS             complement(216449..217777)
                     /product="hypothetical protein"
                     /codon_start=1
                     /transl_table=11
                     /translation="MGVPISDFVTGGFIVTTEGKDGSYGLYQVLGTDGAECAELRDAA
                     NGGQLRCVLKVRDADEVTDKRPSSFEMHRGTLWGDSLSCGEPCEPTTLVDVIRVFQVG
                     ERDKAGEYFDALVAARKVLSKVRSGAAVAPLNMFASNPHAVELSDVEYVVETLQGREL
                     NGLIGFDVECNKFLDEMKFGKDKKAVGAFLSKVAAEPPRSDFQHYLLTNKQVGVSPFG
                     FFAGDIVRAQTQDGVQFFQVTGGDGVTVQVCNIADDSACSLKIVSDLDESWQIYIGEY
                     RYNSDIHVVKPDGSEEPVWSRSFMILPTRNPDLVGEFESIYEAQEAALKKFSDGIKER
                     VDGFKETMRNKPDDFIVAISVLELIELLNEIKKLNYKAEECGDIARLGALEMQVRTLI
                     EDKAESVRYAVYDLCGDIADTLVRVAALNTAQPELAETMRARLCCSHTHA*"
     gene            complement(219037..219441)
                     /locus_tag="term4_saliva_scaffold_5_prodigal-single_242"
     CDS             complement(219037..219441)
                     /product="hypothetical protein"
                     /codon_start=1
                     /transl_table=11
                     /translation="MSTVVEKHEPSYAYANLSFSRISSADLMGEVNAWKTAEMEIVCI
                     GGSSGEGAHVGYDVEATDPTKKPGDAGWYIGRVSMHAIVGGAIAFDDELMRRVVDEVK
                     AVLRNRVAQGQPIVKVKGRGLVFDTRVMIATD*"
     gene            220105..220263
                     /locus_tag="term4_saliva_scaffold_5_prodigal-single_243"
     CDS             220105..220263
                     /product="hypothetical protein"
                     /codon_start=1
                     /transl_table=11
                     /translation="MPLTNSPTVRGITYNDTCLCNTPTIPYAPPGTQVENPADNQPIQ
                     VDYTHPEP*"
     gene            complement(220788..221861)
                     /locus_tag="term4_saliva_scaffold_5_prodigal-single_244"
     CDS             complement(220788..221861)
                     /product="hypothetical protein"
                     /codon_start=1
                     /transl_table=11
                     /translation="MANIVDSAVAGVRTGFKGGAFVSKAKYEVLTGKKHTVVVDGVKY
                     CRVRALHRIDRPFGLPQVKPGDLGGFVAVSGVGAVLSHEGSCWVADEAFVAGYVSGGS
                     QVTGHAFVGVGSQVTGRSLVSDFAQVVDGAEVADSLVTDFAQVVGVSRRGLNPGFGGR
                     AGQTSVGRYSWVSGRARVSSGAMVDRFGRVEGLAVVAGAVQVRRGSIVGGAVVLVGES
                     ALIDACGEVVDEPVNMWGCPVGFVMRPRLGNVMSFGDATADGGRVFPYSGKGYARVRE
                     EAQELANIFGVEVDLGREVEGSWAGSFDKSLGYPREVEVSRDGIAFFRDATEEDERAR
                     EQEELSAYFMAHPLSPLAEEEEL*"
     gene            complement(221872..222348)
                     /locus_tag="term4_saliva_scaffold_5_prodigal-single_245"
     CDS             complement(221872..222348)
                     /product="hypothetical protein"
                     /codon_start=1
                     /transl_table=11
                     /translation="MFLFCSFLRVVFWGSAFCLFGWWALSRWCGMVGVPLLVFIGCPA
                     VWGVCFRVQPLLFAGEPAPGGVFCVLRGGCLRALRGWLFLGCRHKRQFELLPLSVRYA
                     LGCNISVLGIGNQPVGGWCLRALAAIGVVCVTFLGCVHYFCSFAPVSCFTEWVPSI*"
     gene            complement(223303..>223371)
                     /locus_tag="term4_saliva_scaffold_5_prodigal-single_246"
     CDS             complement(223303..>223371)
                     /product="hypothetical protein"
                     /codon_start=2
                     /transl_table=11
                     /translation="RSGVGLAVTRTFMNVEEACLPD*"
ORIGIN      
        1 GTAGGTCTGT GCGGGTGCGT CCTGCATGAC GTGGAACATC GAAGTCCATA GACCTGTTGC
       61 CGTGTCGTAG GTTGCTAGGG ACTTGTCACC AGAGGGATTG GGGTGCTTTA GGTACCACAG
      121 GGACATAGGG CGGGAGCCCA TCGTAAGGCG GCGGGTTGCT TCGCTGGTGA GGGCGCGGTT
      181 ATCACGGGAT ACGACCTCTA CGTATTCCTG GTTCGGGTTA GACGAATCAA CAGTGAGAGT
      241 AGGAATAAGC TCCTGACCGG CACCCTTACG GTTCACGTTT TCGGCGGTCA ACCATTTATT
      301 GATAGTGCGG TTGTACACAA GGTGCTGAGA GTTAATGTTC TGGCTATTGT CAAGAACAGG
      361 GGTGTTATCG GGGAGCTTCT GGTAAGCGAA AGTGTCGCGT GCTACCTGCT GACCGGCACC
      421 CCAGATGCCC GTGTCTTGAA CCTTATAGAG GTCTTCTTGG GTCTTGGAGG TATCAATAGC
      481 GGCATAGGGG GAAAGGCGCT CATGGTTTTC GTCAGCGTTA TTGAAACAGA AAGCGTTTAC
      541 GGTGGTTCCA TCAGGATTCA AAGGAACATT GCGGTATCCG GTCACCAGGC AAGGCTTGCC
      601 ATTGCTAGAG CTAACGGTTT TGGTGGGCGC GGTTTCGCCG TGGTGGTTAT CCCACGCGTT
      661 TGTACCTGTT GCGTTAGCTA AAGTCGTGGG GAAAAGTGTG AGGGTTGTTA GGGTTAAGAT
      721 GGTTGCTTTA CGGTGAGTAT TGCGCAATAG TCTGACCTTC AAAGGTTTAT CATGCTGGCA
      781 CAAATGTATA TTTTTACACG GAACGTAAGG GTGCCTATAT CAAACGCGCC AGTTTATGCT
      841 TATAGTTACG AATACTCTAT ATCATAGTTT ATACTAGGGT GCATAAATAT ACATAGGGGT
      901 TGTAAAAAGG TAAAAACATG TGGTAGACTT GAGTTATCAA TTTGAAAGTG AGGAACAATC
      961 ATGCAGACCA ATACCCTGGA ACAAATTTTT GAGCAAGCTG ACATCTTCGG TATGGCGCGC
     1021 CAAAATGGTA TCGCTCCCGA GAGTATTGTT GCTTACGGTG TTTACGGTTC CCAGGCTGTC
     1081 GGCTTGGCTA ATGAAAACAG CGACTTCGAC GTTTTCGTCA TTATCGATGA GGATATCAAG
     1141 AAGAACCGCC GCATGATTAA CAGCGAAGCA GGTGACTACA AGTTCATCCC CGTAACCGAA
     1201 TGGGCTAAGC ACTCTGACAT GCTGTTAGAC GTTCTAGCCC TGGGCACTTT CATCTTCCCC
     1261 GAGATGCGAC GAAACGGCTC AGATACCCCC ACGAAGAACC CGTGGGCGGC ATACATCCTG
     1321 AATACCCGCC CGTCCCTCTA CGAAGCGTTG AAGGCGGCTC AGTCTTCTGC GAAGTATGCA
     1381 CGTATCCGCC GAGACGAGAT GCAAACACGC GAATCATACG ACCCTGTAAG CATGTACAAG
     1441 CGAGAGAAGC TCGCGCGCAA GCAGACCATC CGCACGCAGA AGATGGAAGA TTACCTGTAC
     1501 AGTATCTTCA CTACCGACGA TGCGCGTTAC ACCCCGTACT TCACCGCCGT TGAGCGAGCC
     1561 GAAGTTTTTA ACTTCTAGCT TCTCTGTTAC CCCATCCATC TTACTCTAAT AGGTGGGGTA
     1621 ACAGACCTCC ACATTTTTTC CACACCCCTT ACACTTTAAT TTTTGAAAGG CAACTAACCT
     1681 TGAACCCGAA GCCGGTTAAG AAAACCAAAG TAAACGACAA TAAGCACACC GTGCGCCTCG
     1741 CCTGGAGCTT CATTGAAAAG GCAAATCATG AGTGGAACAA GATGTTTACC ACGGCACGCC
     1801 ACAACAACAG TCGCGTGCGT CTCCCCAAAG AAACAGACAC CAAGGGCATC CCGTGGGATG
     1861 AACCTATCAA CAAAGAAGAC CCGAACACCT GGGTTTTCGT AACCCTAACC ACTATGGGGG
     1921 AAGTTGTACC TGGCTGGGCA TCAGAGTCCT TCGACCGCAC CCGCTTCGAC GGTGAAGACT
     1981 TCTGGCTGGT ACGCTGGGAC AATGGAGAAC TGATTAAGCC GGAGAAGGGG GCGGCTTTCC
     2041 GCCTTGAAGA CGACGGTTTT ACAGTCACAG TAAATGAGCA GTGGCGAGAT GAGTTCCTAC
     2101 TTGCGTCCTC CGTGTTCCCT CAGCCTCTCA CCACTGATAA GGATATCAAC ACGCACAACC
     2161 TAATGGGTAC TCTACGGAAC GACGGCTTCC CTAACACAGT TCATTCTCTC ATAAACTCCC
     2221 TCTTTGGAAT TGGTGAGACT GACCCGTGGT TCCCTGTAAA GGAAGCTATC AGAAACCTAC
     2281 GGAGCAACCC CAGCCTTGAA TCAATTCTGG CGGCTGAAGA CGCTATCAAT AAGGCTATCG
     2341 ATGAGACTGT GTTGTTTGAG GCATAGTTGC CACCTGTAAC CTTATATAAA CTGAAACCCC
     2401 CACAGGTTAA AACTTGTGGG GGTTTCTTCG TGCGCGTTTT TAAAATTTGA CCTTGCCTGG
     2461 CGGGAGCTCA ATATCAGGAA ACATGGTTAC CTTACTGAGA GCTACAGCTT CACGTGACGC
     2521 ACGTGACCGC TCATGGTAAT TAACAACATC TAGAGGCGTG GGAAATTCGG GTTTGAAGTT
     2581 GTTCTGCCCT CTGTATCCTT CCCACTCTCG CCAACGCTTA CGGCAGGCTT TGCAACCTCC
     2641 ACGGTAGCAG AGGCGCGGGA TGCCGCAGAT TGAACCGTCC TCCAGTACGC CAGTACATGT
     2701 TGTATGCTTC GCTTTCAAAG TGATGTAGTC AATGTACGGC TTATATGGTG TGTTTCGCCC
     2761 GGTGACCCAG TACTCGTCAT AGTGGCGCGT GTAGCACTCT TTGCAGTTGG GTGTGTAATC
     2821 GCTAGGGTCT GCTACACCGC ACTCTTTGCA GGCACGGGAG GGCATATCGG GAATGTCGGG
     2881 TCGCTGAACC TCATACATCC CGTTATCTCG CGGGATGAGA GCGTCGCCGT CAATCTTTCC
     2941 ACGTTTCAGA ACACGCCGGA TAACGTACTC CCATACTGTG TGATTTTCGC AATGATACTC
     3001 TACGCAGTCG AAACAGCCGG GCGTAAACAT TCCACGCGGA GCCCCACAAA GCGTACACCA
     3061 GCTTGTCGTG TTATACACGT CGGACGGAAC GGGTACGCGG AACACTACGT CGGTCGGCAT
     3121 ACGATGTTGG CCCCCCTCGC AACCGGGGGT AGCTAAAAAA TTACCTTTAA CCACAGGGCA
     3181 CATGGGGCAA ACATAGTCGG TGCGGTTATC GCGCACCTGG AGCCATTTAC TGAATGAGAA
     3241 GCCTGCTTGA TGCCACCAAT AATGCCGGTA AAGGCAGGCG TTACATTTTT CGTTAATGTC
     3301 TAGAGGGCTT GTACCACAGG GGCACATGGT CAGCAGAGCG TGCTTATGGT TAAGGGACTC
     3361 AATGTAATTG TTGGAGGTGC CGCTTTTCCA GCGCCTAGCC TGTATATAAA GGCAACGGTG
     3421 GCAGGTTAGG GCGCACGAAT CTGCAATATT GTCGTGCTCC GGATGGTTGC AGGCGGGGCA
     3481 TAGCTTGCGC TTTTCTCCCA AAACGGGTTT CTCCTTTATG TGCATGATAA GCGGGGCTAC
     3541 AATAGCTTTA GTGAAGCATC TGTAGCCCCG CTGTACTGTT CAACTGTAAA TAAGTTTACA
     3601 GCATTAGTGT CGGGTACCCA AAATAGTGCG CGTGAATGAA CGTTTTACAA ATACGCGGTT
     3661 CATCTGGTTA TACATGTCTC CAGATTCTAG CTTGTATTCG ATTTTCGGGT CTTTCTGCGC
     3721 GTAGGAGCGT AAACCGATGC CTTCTTTGAG GTATTCAAGG TCGGCAAGGT GTGCTACCCA
     3781 CTCATCATCG ATAGCTGACA GGGCGGCGGC ACGCGCGTAC ATTGCCGCGT GCGCTTTATC
     3841 AAGCTCCACC ATCCTCAACC ACTGTTGTTC AGCGGCAGAC GTTAGCTCAT AAACGATAGC
     3901 GTCACGGGTT AGCTCTGTAG CGGATGGGTA CTCATCTTCT AAATCTTTAG GGGCAATGGT
     3961 TGGTGACCAT TGCAGTTCAT CTTTAAGGTG CCGCCAGAGC TTATTTAGGT TCCAGTCGTC
     4021 AGCATGTTTA CCCTGCTCAT CGAGCCAATC TCCTACTGTG TTGCTTACGC TCTGTTCAAT
     4081 GAACCATGAG GCTTGGTCGA GAATGAACTC TGGGTCGCCG GTGAGAATCT TAGCGCGCTC
     4141 ACCATAGGTG GTTTTACGCT GTTCCGTAAG AACATCATCG TACTGGAGTG TGTTCTTACG
     4201 TGCTTCACGG TGACGACCAT CAATGGAAGC CTGCGCGCTT TCAATCGCCT TCGTGAGAAG
     4261 CTTACCTGTA ACAGGGGTGT CTGGGTCTTT CGACATGGCG CGCGCCACCC TAGCCAAGTT
     4321 CCCCGCCCCG TAGAAACGCA GAATCTCATC ATCTAGAGAC AGGAAGAACT TACTCTTACC
     4381 AGGGTCACCT TGACGACCGG AACGACCAAT CAGCTGGTTA TCGATACGAC GCGAATCATG
     4441 GCGTGTAGTA CCAATAACAT ATAAGCCGCC CAGGTCGCGT ACAAGCTCTG CTTCTTCTTC
     4501 CACCTTAGCG TCCGCGACGG GTTGCAAGAG TTTGCGCTGG TTCTCATACT CGGCGGGCGT
     4561 GTATTGTGGG GTTAGACCCA TGATAGCGAG CTGTTCCTCT ACAATCATGT CCGCGTTACC
     4621 GCCAAGTAGA ATGTCGGTGC CGCGACCTGC CATGTTGGTA GACACAGTAA CAGCACCTAG
     4681 ACGACCAGCC TGCGCGATAA TATGCGCCTC CTGCTCCTCA TGGCGGGCGT TCAGTACGTT
     4741 ATGCTTGATG CCCGCCTGAG AGAGTAGCCT AGAGAGCTTT TCAGACGCGG CAACGCTAGT
     4801 GGTACCAATA AGAATGGGCT GAACAAGCGG ACGTTCTTCC CCATCCTGTG TAATATAGGT
     4861 TCCATCTGCC GCGTCGTGAA GCTCTTTAAT CTCCGTGATA ACCGCTTTAA ACTTAGCGTT
     4921 CTCAGAAACG TAGATAGCGT CCGGCAAATC GACACGCGCC AGCGGCTTAT TCGGAGGGAT
     4981 GACACGAACC GTCAGCTCGT AGGTGTTTGC GAGCTCAGCG GCTTCCGACT CCGCCGTACC
     5041 AGTCATACCG GACATTTTCT CGTAGAGGCG GAAGAAATTC TGCAAAGTGA TGGTAGCTAC
     5101 GGTGGGGTTT TCGGGCTGGA TAGCTACCTG GAAGTTGCCC TTAATGCGTT CTTTCGCTTC
     5161 GAGAGCCTGG TGCAGACCGT TACTGAAACG CCTACCTTCC ATAGCACGCC CCGTATGCTC
     5221 ATCCACAATC ATGACTTCAC TACCGCGAAC AATGTAGTCC TTATCATAAT CATAGAGAGC
     5281 TTTAGCCTGC AATGAAGCAC GGAGGAACGT TAAAAGCTCA CTGTGCGTAC CGAAGAGCGC
     5341 CTTATCCGTG GTACCCCACA CGTCCTCAAC ATAGTTGTAG CCTTCTTCAA GGAACTGAGC
     5401 TGTACGCTTT TTCTTATCGA ACTCGTAGTG AACACCTGGC TCCATGTTCT CTACCAGGTG
     5461 CGCGCTCGCT TCAAACCATT TCTCAGCTTC GGCTACATCT TTAGTCGGTG CGGAAATAAT
     5521 GAGAGGCGTA CCTGCTTCAT CAATGAGAAT GGAGTCCAGC TCATCAATGA TGACGTAGTT
     5581 CAGCTCCCTC TGTACCCGGT CGGCTGGGTC TTTCGCAATA TTGTCGCGCA GGTAATCAAA
     5641 CCCGAACTGG TTATTCGTGC CGTACACAAT GTCACGGGCA TAAATATCTT TCCGCTCCGC
     5701 AGGTTCCATA GACTCTTGGA TAGCGCCGTG TGTCATACCG AGGAAGGAGT AGACACGCCC
     5761 CATCTGAGCC TCCTGCTCAC GCGCCAAATA GTCATTGGTC GTCACAAGGT GCGCCCCCTT
     5821 ACCCGTAAGA GCGTTCAAGT ACAAGGGAGC AACAGCTGTT AGCGTGTTAT GGGTTACAAC
     5881 ATGGTCGCCC GCGAGGAAAA GGTGCGACGG GTGAGAAACA GTGAAACAAA CCTGCTCCTC
     5941 CTCATAGCCC AAGTCTTCTA CCGCAATAAC CTGCACATTA GGCTTAGGCT TACGGTTAAT
     6001 ATCTACAGCC CACCCAAACT CATCCGACGC AGGGCGAACA ACAGCACCCC AACCGAGAGC
     6061 ACGGGCGTGC CAAGCAATAG TTTCAGCATC AAGCTCTGAC CAAGCGGAAG CAATGTAAGA
     6121 ATTAGCTTCC GGCAAAGACA CAGTTACCAC GCTGTTAATG AGAGAACGAA TCTGCTTCTC
     6181 TGAACCCAGA GGCTTATCAG CAGTAACAGG GATGTGCGGG TCTACAGTCT GCGCCAGAAG
     6241 CTCCTGCAAA GTAAAGCCTG CATCTTCCAA AACAGGGCGC GCAACATCAA CATTCACCTG
     6301 ATAGTGACGG ACAGAACTAT CCTTAGCATC AACAGTGGTA ATAATTCCAC CAGCCCGGCT
     6361 AAGAGCATTA AAAACATGTA CAGCACCCCG AGTAGCTCCC ACACCTTCCA AGGAGCCCTC
     6421 TAGCGGCTCT ACAAGGCTAT CTAAAGGCTT ATCCGAGGAG CCGACGTACA CAAACCCATC
     6481 TTCCTTAGAC AAACCGACTG TGGGGTTTGC AGAGGTTCGG AACAGGGCAT CTGTTTTACC
     6541 GGCACGCGGA ATAAAAACAG CCTCCCGACG AGAAAGACGC TCAGCAATAA CCTCAGTAGT
     6601 AACAGTTTCA GTAACACGCT TAGTAACAAA AACTTCCCAC AGATGCTCAT TATTACAGTC
     6661 AATGTAACGA CCATCAATGA AATACACACG GTAAACATTC TGCTTACCCT GCGGGAACAC
     6721 ACCAGTAACA CTAGTAAGCT CACCAGTACC AGCATAAATA GTGTCACCAA TAATAATTTC
     6781 CGACGCAGGC TTAGCACCCT CCGGAGTCGG AATAAGCGTA TCAAATGTGA CCGCCTTACC
     6841 CTCACCCGTG CGCATCTCAG CAACCTGCCC AAGATGCAAA GCAATACCAC CAAGCATCTG
     6901 AACATCGTAA GGGCACTTAC CCAGCACACG CTTAGAAGCC TCACGAGCTA CAGCAAACGT
     6961 CTCCGGGATA AGAGAATCAA GCTCCTCACC GTCCGCGATA CGCTTCTTAA ACTCCTCAGT
     7021 CTGTGCTTTA AGCTCTTCAT CTGTCATATC TTCAAAGAGG GGCGCTAGAA GGTTAATTGC
     7081 CTCTAAATAC TTTTGCGCAC GCTTCTCTTC ACGACGTTCA CCAAAACGGA GAGCTTTCTC
     7141 AATGGGATTA GCCAAAAAAC AATGCCTTCC AATGCAAAAA TAGTGTGTTT CTTTAGCGGT
     7201 TATTTTACCA CGTATCTGTA TAGAAAAATA TATCGGCTAC ACACGGATAT ACTCTAAAAG
     7261 TATATTCCAA AAACAACTTC ACAGGTCACG ACAAAAAACA TGCTTACACG ATTCACCCGC
     7321 AAACTAGGCA CGGCTCCACT TGCCGTATCA GAGGCAATAA CCCTTATCGT CGGCGCAATT
     7381 GTCTACATTG GCTCAGTATG CTGGGCTGTA TGGGGGCTAC AGAACCTCCT GCCCGCACTC
     7441 ATCCTTATCG GGCTGTGGCT TGTAGTCCGG CGAAGCCTGC AAATGGAAAT CTTCTACCGC
     7501 CCCATGCTAC TGGGTATCTG GGTTACATAC AGTCTTGTTA GCGTACTAGC CGTGCTAGAT
     7561 GGAACTAGGC GAGAAGACTT GTTCGGTGCC TCATTCGTTA TTCTGGGTGG CGTTCTTATT
     7621 CAATGGGCGG CGAACACTCT ATCAGACCCC AATAAATAAA AAAGAAAATA CCCCTTATCA
     7681 AAGCATTCAA TCCATGCTCT GTTAAGGGGT ATTTTTGTGC GGTACCGGCG GGATTTGAAC
     7741 CCGCGGATGC CGTAACCAGC ATCTACTCCT TAGCGGGGAG CCCCATTCGT CCACTCTGGC
     7801 ACAGTACCTT AAATGCCTAC AAACGTAAGC GGTAAAACAA CTATATCACA GATAGTAGCT
     7861 AGAACGCAAC ATCGGAACGC CAAGCGTTTA GACGCGCCAC TAAATCCTGC CCCGCGTAAC
     7921 CTTCTAGAAC ATCATAGAGA GCTTCACTCA CACCATTTGT GCCCCAAGGG AAGCGACGCA
     7981 CCTTATAACC CGCCGTGGAT ACCGTGTCGG TTACACCTAA AGCAATTTCT GCGCTTAGAT
     8041 TATCGTTGCC TGGGTTGCAG TCGCGGGTAG GGGTTGAAGC GGTGGCTCCA ATAAGGCGGG
     8101 CACCTGTGGT GGTTTCCACA AAATCCTTGA GCTGGTCAAA ATCATCACTC TGGAAAGCGA
     8161 GCTTAACAAC ATCTTCACCA CTAAGGGTGT TCTTCACATC GATAGTGCTT GTGTACAACA
     8221 TAACTTGTCT TTCTTTCTGT AGGTTACAAA ATAGTGGAAG GCGACCCGCC AGAGGTTTTC
     8281 TGACGGGTCG CCTAAAAGGT GAAGAGCGGC TGACGGGAAT CGAACCCGCG TATCATGCTT
     8341 GGGAAGCAGG CGCTCTACCA TTGAGCTACA GCCGCATATG CAACAAGTCT ACCAGAACAG
     8401 GCGAGCTCGT TGCAAACACA TTTACCGATG AATGTGTAAA AATTTCTAGC CGCGTGCCTT
     8461 ACACGATTTA CAAGTCGCCT CGTGCGCATC ATACCAAGCA AGGAAACTAT GCAGACGTTC
     8521 ACTCTCAAGA ATGAACAGCA CCACGTAGAG AGCGGACGCT ACAAACCAGG CAACAAACGC
     8581 AATAATACTG GTAGCGGAGC TAATCAACCC GACAGCCCCT ATGCCCGCCG TGTTAAGAAC
     8641 AATGATGGCT AGAACGTTAG CTGATACGTA AGCTACCAGG ACGACAAACC AAGCCTTAAA
     8701 GGAGCCAACC TTAAACAGCT TCCATATCGA CTTGCCGCCT TCAAGATGAT TCAGAAGTCG
     8761 GTACGCAATC ACAAGAGCGT ACATAACCAG AGCGGAGGGG ACATACATGT AAGCCGTGCT
     8821 CTTGAAAAGC TCCCCGACCG CTTCTAGGAA CGTTAAGCCT CCATATTGTC CCGCTTGCAG
     8881 GAAAGCCAAA GCAACAGCAA ACAAGATGGA CACACAGCCA ATTAGCGCCA CACCTGTTAG
     8941 GAAGCGCCTG ACACGCCTCT GGAGGGTGTA AACATCTTCG GGTGGGGTGA CGTTATGTGG
     9001 GTCTAGTACA GCGTCGATAG GGCAAGAAGA AACGGGAGTG CTCATTGTAG CTCCTCAAAA
     9061 TTAGGGTGCG GGTTAGAGTT TGATACTGTG TTTATAGCAA TAGAGCCACC ATGCAAAACA
     9121 TACGCATGGC GGCTCTATTG CGCACTTATT CTTCCTCGTC TGGTTCTTCG CTCTTCAGCA
     9181 TATACACGGC GGCATCCGTA TACCTGGGGA ACAAGTCATA CGCACACAGG TTCCAAATGT
     9241 TACCCAACGC GAAAGCTACT ACAACCGACA AACCATACCA AGCATAGTTA CCACCATTAT
     9301 GGAACGAGAG CGCGTAACCA GCAGAGAGAG CAATTACAGA AATAAGCTCC GGAACATCTG
     9361 TAAGAGAGAA AGACTTACGG AACGGCTCCT GAACAAGGTA GGAAGTTTCC TCAAGCTTTG
     9421 ACGTGTAACA GGGACGCAAG CGTGTCAGCG GGATAAGACG CGCCAGCACC TTAACCACCA
     9481 ACACGGCAAA CAGAAGAGTG ATACACACGC GCGCGAAAGA ATCCCAAATG CTTGTAGCAA
     9541 GCGGCACGCT ATTGTTCGCA AAAGTGATAA CACACGTCAG GACAGCAATA TCCCACACGT
     9601 TATTCCACGC GCAACCACGC AGAAAATCAC GCCGCATATC CGCATCTAAA GACACGAAGG
     9661 TTTTACCCAT CCGCTCCGGG TCGTACTTCA CAATCTCCGG CACATCAATA TCAACATCTA
     9721 GAGCCATAAT TTAAAGGTTC CCTCTCTAAA GAAATAAAAA ACATAACCAT TATATATAAA
     9781 GGTGACCCGC CAGGCTAAAA AACCTGGCGG GTCACCATCT TTAGGCGGCT CTAAAACTTA
     9841 ATAGGGGCAA TAAGAGACGC GCCGCCCGCA CCAGTCCCAG TACTCTGAAC GCGAGCCACA
     9901 TCAGCGGGAA TAGTTCGGAT AATGTGTGTA TCTACCTGAC CGGAACCGCC CTCTACCAGC
     9961 GGCACATCTG ATACTGGCTT AGGGGCGTTA GCAGTCTCAC TATCGAGAAG CTTATCCTCA
    10021 GCGTTCTGCT TCGGCTTAAA AATCTTCACC AAACCTGAAA ACAAATTACT CTCCTGACAT
    10081 TGAGTGGTTA ATGCAAGTGT ACTATATCGC GTTTAGAACG GGATACCCAA AACCTTAGAC
    10141 TCAAGGGCGG CAGAGTACAC GTCACGCAAC ATGAAATAGC CCTCATCATT AACACCATAC
    10201 TGCTTAAACG CCTTATTGAA ACGGCGGGCA CCCTCAGCGA GCATACCCTC AAACGTCTCA
    10261 ATCGTATTGC CAGCTTCGTC AGTGGTAGCT AGAAGCCCAA TCTCAGCGAA AGCATACGTC
    10321 GGGTCTTCCA TAATTCCGTA CTCGCCGGAG CCGTTAAAAA TGTCGGTCGC GGCACTCTTG
    10381 TACAGGTCGC TCATGGTGAG GGCGTAGCGT TCGCCGTAAG GAGCCGCCTT CTCGTAGATA
    10441 GCCTGCGCAT TATCAGTAAT GGCAACCTCG TTAATATTGT AAACCGCCTG CTCAGGGTCG
    10501 TTAGCGCGGT AGTCCAAATC ATCAACAGTG ATAGGGCGCT GTACGAGGGA ATCGAACGTT
    10561 TCCTCCGGAG TGTCACCCAG AATTTCCCAC ACCCCCCTAT CAACAGGGGA CGCGGTAAGG
    10621 GCGGAAAGCT GAGCCTCAGT GTACGGGTGC AGGTAGCTAG TCATGATGTG TAAACCTTTC
    10681 ATTAAAAACC TTTGCAGAAA TATTCTACCA CATGTTTTGA CGTACTGTGT GGCTTATGGT
    10741 GTACACGGCG CACATCGAAC AACCAAGTTG TTCTGATAAC CAAAACCGAA CGTGTTACCG
    10801 GCACCTTGGT CACCGTCTGA GCCAACCTGC GCTCCAGAAC AGGTGACAAA CCATAGTGAC
    10861 CGTTCCCCTG TCTTCTCCCA CATCTTACCC AAAGAAGTAA GCTGATTCTG AGGTACCGTA
    10921 AACATATCTA CAACGTGCCA CTGCGTAACG CCCCCATAAC CGTCCGTAAC AAACACACGC
    10981 TCACACCCCT TGAGACGATG CAAATAACCC CACGGCGACA AATAATAATT CTGCTTGTTC
    11041 ACGTGTCCCG CAAGAATAGT GGAACCCTCT GAAGCTGTAA TGGGGTTAGA CGGGCTGTAA
    11101 TAGATACCAG AACCGTCCGT GGTGATAGGT AGAATCATCT TCCCGCCCGT AGCGCCACTA
    11161 GCGGTTAAAG ACGTAGAAAT ACCGTGAGAG GGGATGCTCC ACCCGAAAGC CGGGAGGTTG
    11221 TTTGGAATAT CTGTCGTAAT TTTTGATGCG TCAGCCTCAC AAACAGCCTC ACGCACCTCA
    11281 ACCTCCGGCT CAGGAGCATA GAGAGTGTAA TCATCTAGAA CAGGCATTTT TTCGCCCTCA
    11341 GAGTCAGCAG GCGGCTGATA CACCGGAGCG CCAGCATCTG TAGTAGCGAT GGGGGTAGCG
    11401 TCCCTGTGCT CTACCGTATA GGGGACACGG ATAGTATTAT CCTTAGCCAC ATAGGGGCGG
    11461 TACGTCGCTA GAAGCCCCGC TAAGCCGCCC ACAACAGCAA CCCCTCCGCC TACAAGCAAA
    11521 GCACGGCGCG AAGGCTTCTT AGGGGCTCCT GCGCCCTTGT GTGGGTGTTC TGTAACATTG
    11581 TTATCCTGAG TAACCATGTT TTTATCATAG CTGATATGAT GGGGTTATAC TTCTACGGGG
    11641 CGCAAACCCC GCAATCACCA CTAACAAAGG CTGTTAAATT TTGAAGAAGC TCCTACCCCT
    11701 AACCCTACTT GCTCTTACCG TCTCCCTCTC AGGTTGCGGC GCAAACACTA CAGACAACGC
    11761 TAACGCAACC ACAACACCGA CGGCTACAGC ATCCGCGTCG CCTACAGAAA CACCCACCGC
    11821 TACAGCAACC GCACCAACCT CTGTTGAACC TAGCCGTGAC GCGAAAAACC CTAATGTAGC
    11881 ACAGGGCAAC GACTATGCCA CTGGCATGAA CGGGGTAGCC GAGACGAAGC CGGGCAATAT
    11941 CACTACCGTA ACCGGCGACA TTTCACCCCA CAGCACGAGC AATACCGAAG CTGAAAACCC
    12001 CGTAACCCCT AACCCCGAGC ACACTAAGCC TGCAACCGAC GAGGATAAGA GTAAGCTCCA
    12061 GGAAATTATC AAGAACCTTG AAGGCTCCCC CGTCATCTCA GCAGGTAGCT ACGACATCCA
    12121 CCCGAACCTC AAATACCCCA TCAAGCCCGC TAACAGCAAG GAAGAAAACG GAGAACTCTC
    12181 AGCGGATAAG TACGCCGAGG TTGTTGTCCT GGATGACGTA GCAGACGGCG GCGAAGAATA
    12241 TGCTGTAGTC GCCCCGCAGG TTAAGGGTAA TGAGCACGAC ATCAAGCAGA ACGGCTTCCG
    12301 CCCCATCAAC ACCGAAGCGG CACGCCAAGC GTTGCAGAAC GACCACAACA CCCGTATTCA
    12361 AGGCTTCCTA CACTACGAGC CTAACGCAAC CTACACAGGC AAGCAGACTC TAACCCTGCA
    12421 TATTAAGCAG AGCAATCACG GCGCATACGC TAAAGCAGGC GCTGTAGCAA CAGGCGACTC
    12481 TACCGCTGAG TAAGACAACT TCATAACCGC ACTAGAAAAC CCCCTTAACG ACTAATTCGT
    12541 TAAGGGGGTT TTCTAGCCAT CTACAAGCAA GCACCGCCGG ATAGCTAAGG TCATTACTCC
    12601 TCTTAAACAC ATCCTGTGAA CGTCTACCCC TAAAACCCAA CTAGCGGACA AGCGAACCAA
    12661 ACGAACGTGA ATACACACCG GCAGAAAACT CAAGCAGGGG TCGCAGACCA CACCGTAACC
    12721 AATACCCCTA CAAACAGGGA TACTTAACAT GGTCAGTGCT TAAAACAACA ACCATAAAAA
    12781 GTATATCAAA CATCCACACG CAAGGGTGCC CCTACGGGCA TTACATCCAT AGGGGCACCC
    12841 TTTATCTATA AAGCGCCTAA ATCACATATG CAACTAAGTC GCTAAGGTTA CAGGTTACTC
    12901 AGCCTCACGC TTACGACGCT TAGCAACAAT AAAGCCGGTA CCAGCAAGAG CAAGAACACC
    12961 AATACCGCCT GCAACAGCCG CAGTAGTCAC GTCAATACCA CCGGCACCGT AACCAGTCTC
    13021 ACCAGTCTCA GCCTTAGCCT TCTCAATAGT CTTAGGCTGT TCCGGCTTAG CAGGCTCAGA
    13081 CGGCTTAGGA GACTCAGGAG TTTCAGGTGT AGCCGGCGGA GGAACCAGCT TCGTAACGGT
    13141 AGCGTCACAA CCATCGGTAT CCTCATCCAC CGTGCTGTTC ACCTGACACT TCTCAGGAGG
    13201 AGTGGTCGGA GTCGGGTCAG ACGGGGTCGG GTTGTTCGTT AGAACAATCG TGTTCAGGAT
    13261 ACCCTCGGAG TAGACGCGGT TCATGTCCAG GTCGTTCTTC AGGGTTACCT CAACCTCGAA
    13321 CTCGACAGTC TCGCCAGCCT TCAGTTCACC AATCTCCCAC ACGTTACCGT TTACGGTGCC
    13381 ACGGTTGTTC GTGTTGAGGA ACTTGACGCT CTTCACATCG AACTGCGCAC TGTCGGGGAA
    13441 CTCGGAGATA ACTGCCTTCT CCATGTCAGC ACCGGAGCTG TTCTTAGCCT GCGCCTTCCA
    13501 ACGGAGAGTA GCGCCAGCCT TAATACCCTC AGCCGGAGTG GTCAGTTCCT TATTGACCTG
    13561 ACCAACAACT TCCTTCACGC GGTGAATGGA GGTGACAATC GGGGTGTTAT TAACGGTAAC
    13621 GATACCAAGG TCGCGCATCT CGTCAGCCTT GAAGTCATTC AGAGACTTAG ACTCGACCTT
    13681 CAGGCTGTAA GACTTGTTAG CACCAAGCTC CTGCGGGTTC TTAGCGGTAG CAGTCACCAC
    13741 ATCAGCAACG TGACCATCAA AGTCAGTGCC AGTACCGGAA ATGAGCTTAC CCTCTTCAAC
    13801 CTTAATGTCG AACTTGGAGG TAACGTCCTT ACCGTCAGCG TCTACAACCT TCAGAGAATC
    13861 CTTAGTAATG GAAACAAGTG GTCGCCAGTT ACTATCTCCA TCCTTGCCGT ACTCAAGAAG
    13921 GTCGGTAATG GAGAACTGCT CAGGAGCCTT GTTGCCAGTG TTACCGGTAA CAGTCTGAGT
    13981 AGGCAGGTCA TTACCAGCGG GGATAACAAC ATCCTCGTTA GCGACAGTCT TCTCAGGCGC
    14041 AATATTAGCA ACCTTAATAA CGACCTTGTT CAGCTTCACC TCGGGAACCG GCTTCAACTC
    14101 CGGCTTCTTC ACCTCAGGAA CAGTAGGAAC CTGCTTGAGA GGCTTCAGAG GCTTGAGAGG
    14161 CTTCTCCTCC GGAGTGATGG GCTTAGGCTT CACCGGGTCT TTCAGAGTCG GCGCAACAGT
    14221 GTTAGCCGAC AACATCAAGT GGTTATATGA AGCATCAATA GTGTACGGCG AGTAATCCGA
    14281 ATCAGAAACA CTCTTCGGGT CACCCGAAAC ACCATCATCG CCAGGAACAC CGGGGTTACC
    14341 CGTAGTACCA ACATAGACAG ACGCACCGTT ATTCACCAGG TAGGTTACAC CCAGGTACTT
    14401 CAAAGCGTCG TCAGTCTCGT CAAAGACAAC ACCGCCCTGA TTAGAGCCCT GGCGGATATA
    14461 GAAACCAACA TGCTCCGTGC CCGGCATAGA TGCGGAGGTG CCCTGTAGCG ACTGGGCAGT
    14521 CGGGTTGATG CGAGACTCAG TGTTCAGGAA CGTCGCAATC ACACCATTAC CAGGCGCGGT
    14581 GAACTCGTAA CGGTTAGCGG CGGTAGCACC ATGAGTCTGC TGAGCGTTCA ACGAACCAGG
    14641 AGTCAGGTAG AACTGCTTCT CATAAGCGGC ACCCGTATCC GAATAGGTCA GGGTAACCTT
    14701 CAATTCCATA TTGTAAATCT TCTGGAATGA AATAATGTCC GTAAAGGAGG AGTGGACATC
    14761 AATCATATTG CTCCACTTAG GTGAACCATT CACATACGGC GCACCCGTGG GGTTACTTAC
    14821 GAAGCGTACA ATATCAACCT GAGCGGTCAG CTTCTTGCCG GTTGCCTTAT CAACAGCCGC
    14881 ATCCTTGTAC TTCAAGGAAA GGTTAGGCTT GTTACCGTCC AGGTTCGTGA AACGGTAAGT
    14941 GTTAGCGGAA GACCAGTTAT CCGGGAAGTC GGTGCGCTCA TCCATGCTGT CCTGCGGTGC
    15001 GGCACCGTTA ATGCTTACGA GGCTGTTGTT GTTATCAACA ACATCGAACG GCTGTTCAAC
    15061 AGCCAGGTTC TTTGCATCTA CGATAGCCTT ATTCGGGTCA GCGTTGGTGA CCTGTTCAGC
    15121 CTTTAGCTTG TCCTGAGCCG CCTTAGCGTC GTTGTAAGAC TTGAGGGCGG CGGCGTTCTT
    15181 AGCGTCAGCG TCCTTCTTGG CGGCTTCATT CTCCGCCTTA ATCTTCTCAT TCTCGGCGGT
    15241 AATTGCCTTG TTCTCTTCGG TAATCTTGGC GTTCTCAGCC TTGACCGCCT CGGCTTCCTT
    15301 GGCAATCTTC TTGGCGGCTT CCTCGTCTGC CTTAGCCTTA GCTTCCGCCT GCTTGTTCTG
    15361 CTCAACGGTG GCAACAGCCT TCTTTAAAGA CTCCACCTGC GCGGCGGCAT CCTTCTTAGC
    15421 CTCGTCTGCC TTCTTTAAAC CATCAGCGTG GTTAGCGGCA ATAATGGTTT TAGTCTCACC
    15481 GTTCGTGACC TTAACGCCCT TATCCTGAGC CGCCTTAGCA ATAGCGTCCA GTGAAGCGTA
    15541 GTCGACGGAA ATCTCGTAAG TACTCTTACC GTAATCCTCC GCCGTAACAG CACCCTTATA
    15601 CTCCAAAGGC TTAGCCTCAG AGGTAGTAAG CGCATTAGCG GCACCCGCGA AGGTGGACGG
    15661 AATCATCAGA GCCAGACCCG CACCAGCGAT GAAGGTCTTC TTCGTAGAGC GGTTAGAGCT
    15721 CTTCGTCATA TATGTTTTCT CCTTATTAGG AAGTTGCGGT AAATAAGGTA ACGAAATTCC
    15781 CAGTCGACTA GGTGGTTTAT CGTTACTACA TCAACTATAT ATCATTCTCG CACACCGCAC
    15841 AACCATCTAA ACCACAAGCA ACACTTACCG CAAGCACAGA AAAGGCGGGC ACCCACCAGA
    15901 AAACCTGGTG AATACCCGCC TAAGCGGAGC CGATTATCAG AATCGAACTG ATGACCCGTG
    15961 ACTTACGAAA TCACTGCTCT ACCACTGAGC TAAACCGGCA CAAACAGCGA AAAGATGCGA
    16021 AAACACACCG ACATTATACT AAGGGACACA TGATTACATG TGTCGCGAAC GAATAAAATA
    16081 GGTTATTACT CTTCGCTGTT CGTCGGGGTG ACAGGATTTG AACCTGCATT CTCCTGCTCC
    16141 CAAAGCAGGC GCGTTAGCCA AACTACGCTA CACCCCGTAA AAGAGGCTCC TCCACCCCGA
    16201 AGGGTGCGGA TGGTGAGGAA CCTCTATCCG AAAGGGTTTT ACAATCAATC ATGCATCTAA
    16261 TGCAAACACG ACCCGAAGCT AATAAGGTCG TTGAAAGGTT GTATATCAAT CTTACAACAG
    16321 CCTATTTCAG TTTTGCAAGT CGATTATCCG CACATTTTGC GTGAGTTCCA CCACAGCACG
    16381 TGGGGTGAGT GTAAAAATCT CCAACGTGCC TTGTAGCTCC TCTACCGGGT ACGGGTAAAA
    16441 GTAAGACACG CAATGCCTTA ACATATCAGA CACCGTCTCA TGGGTAGCCG TAGAGATAAG
    16501 CTCCTCATAA GACATATTCA GCTCAGACAA CATGGGAGTA ACCCAGTCAC CGATATGGCT
    16561 CACAATCTGC TGAACAATCA GGCGCTCTTC CCGCTCTGTG AAAGTAACAC CGTCAGCTTT
    16621 CGGGTTCAAG TACCCAAGAA TAAACGTGTA GATAGGGTTA GCAATCACAG GTGATAAGAG
    16681 TAAATCAGTC ACATTGGTAG GTGCCTGGTG TTTACTTTCG TAAGCTCTGC GCTCACGGGT
    16741 GCCTTCCACC GGCGGGTTAG CCGACTCTTC CTCTAAAAGC CGCTTAGAAG CGCTCACAGT
    16801 GTCAGATGGT GGCGTATGCC AAACATGTAC ACCGTACACG TCGATAAGCC CGTCACAGCC
    16861 TTCAACAGCG CTCGGCGTAG CATAAATCAT AGGGATACCC GTAAGGTACT TAACCGTGCC
    16921 ACCTAAAGAT GATGGCGGCG TAGGGTTCAA AGGTGAACGC GGCTCCACAT TACTCACAGC
    16981 TGTTCCTTTC TTTAGAACGG TGGCGCGATT AGACCGCGCA CATAATTCAG CACATCCCAG
    17041 CTAGAGGGCA TGTACCCAAT CTCAGCCTGT AGTTCCTTTG CCGCCCCAGC AAGCGCCTCA
    17101 GCAGGCGTTA GCTTAGGGTA ACGCAACTCA GAAAGCCTGG TAGCTACCAC CTCAAGAGCG
    17161 CCCGTATGAG AGCTTGACAG TCGCTTCTCC CAGAACTGTA CAGAAACCGT ATTGCCCGGA
    17221 ATAATGGTGC GTACCTTAGC GCGCGGCTTA AACCTATAAG TAACTGATGC CATAAGCAAC
    17281 ACCCTTCCTC TAAAAAAATA AACAGGGGTT CGGTTTCCAC TCTACCACAG CTGAGCAGGA
    17341 ACCAAACCCC TGAAAAAATA TTAGATTAGC AAGCTACAAG GAAACTACTA CAGATTACCA
    17401 AAGCTCGAGA GTGCGACCTT GGTCATCCTT AAAGTCTTCG GTGAGCTGTA TCTTGTAAAC
    17461 GGTAGCGTCC TTAGCTTTCG CGCGCTGTTC AATGTTCGTA ATAGCGTCCT CGGAAGCCTG
    17521 AGCATTAAAG GTGTTATCAA CGTTCGCCTG GATAGGGGTG CGCCCGTTAA TCACAGGTGC
    17581 AACAATCCTG TTCTTCGCGT CCAGTACAAC ATAAGTGCTC ACCGTATCAT CACTATTGAG
    17641 CACCCCTGTG GTGAGAATAT CTCCGGTATC AGCTTTAGCG GCACTAATAG GCGTGTCGCC
    17701 CCAGTTCTTA CGGCGACTTG CCGCTGGGTT GTATTTACCG ACAGCCGGGC TTAGACCGTC
    17761 TGCGTGCTGG CTCGTGTGCG AGGACGCAAT GTTGTGTGTA CGACGTACAG CAGTCATCAG
    17821 GGATACGTTC TCTGCGAGGG TGCCCTTACC ACCGAAGACC TCGTTATAGT TCAGTTTGGG
    17881 TTCTATCTTT GCAGTATCGG GACGGTCAGA GCGGGTAAAC TCCTTAGTGT CCTGGTTGTA
    17941 CTGCAAACGA CCAGCCTGAA TCTCAGAGGA AATGTAGCTA GACATCCTAT TGCGGATACC
    18001 CTCAGCCGCG TTAGGGAGAT GCATATTAGC CTCATAGGAC GGGATAGTGA GTCCAACCTT
    18061 ATTCAGCTTC TCATACATAT CCTCCGGGTC AGCGGAACGC TGAGCATGAT AAATTTCCTC
    18121 GTTACGCTTA GCCTTCTCCG TTAGAGCGGC ATCCCTATCA GCCAGATACT TACGCATCTT
    18181 ACCTACAGGC TCAGCATACG CCGGGTCAGT CTCATACTTG GAAATAAATC CTGGGTCTGC
    18241 TGAACGGTGT GCAACATCAA AGTGCTCACC ATCCGCTACA GCTTCCTTAA TCAAAGCATC
    18301 AGCGGAACCG TACAGGCGCA CACCATTCCT GTGGTCAAGG AGAGGGTACC CGTCTGTTCC
    18361 ACGCAGGTCA CCAGTCTTAT AGTCTGCGTA ACCAACGTTC CTGCCCGTCG AGGAAGTAAC
    18421 ACGCCCGTCA GGTTGGAGGG TGTAAACCTC AGCGTCCATG TTGCCCATCA TAATGTGCGA
    18481 GCCGGGCTTA AAGTTACGCT TCCAGTGTTC TGCGGCTTCT TCCCGCTGAG CCTTATCAGC
    18541 TGGGTCGTCG CTTTGGAAAA CGTCGTGCCC CTCAGCGGTA AACAAGCTTG CAGGCTTCAA
    18601 GTTGTTGGCA TCAACGCGAC GCGCTTTTTC CTTTAGCTTC TCCAGAGACG GGTTAGGAGA
    18661 ATTATTAAAC GCTTCTTTAG CGGTGCGCGC ATCCCTTAAT GTTCCCTCAA AGTTATCTAG
    18721 GTGCGTTGCT AGAGCACGCT TATTCTCTTC AACATCAATA TCCTTACCGG CGCTAACAAT
    18781 CTCGCTCAGG TCACTAGTCG CAAGTTGGTG CGAATCACGG ATGCGTGCTT TAGGGTTATC
    18841 AAGAATATAA TCCGGGTTTG TAAGCTGACG CGCAAGTTCC CTATCTTCAG CGCGCCCAGG
    18901 ATTAGCCTCG TCATGGAAGT GGGACTGAAT AATATCTGTC TCTACCTTGC TACCCTTAGC
    18961 GCCGTAGTCT GCGAGGGCAC GGATGGCGCT CGTCTCATCG TAAGAGTCAC CTGTAAGCGT
    19021 CTTACCCGCA TAGTTGTCAA AGATAGCGCG GTTAATGTAA TCAATATCCT TGTAAGGCTC
    19081 TTCAAGGAGC GCTTTCTCCT CGTCAGTCAG CGTGCCCGCC AAGCCAGGGT TGGATAGCTT
    19141 CTCAGCGATG TTAGCGAAAG CTGTATTGTT CTTATTCCAG CGGTGAATAT CTTCCAGCTC
    19201 ACGCTTATCA CGCTTCCAGC GCCCTAAACG TGCATTAGGC GGCACGGTGG GGTAAAGCTC
    19261 TTCTAGCTCT TCCTCAGACG GCGCACCATC ATTCTCGGGC TTAGGAATAG GGACACCCGC
    19321 TTGACGCATA GCGTTCTTCC ACAGACGCAT ACGCATATTA CCCGAAACAT ACGGGTACAT
    19381 GTCCTCCAGC TCATCATCCG TAGGAATAGT TTCCGTTACA GCAGGAGGGG CAGGCTTAGC
    19441 AGGCTCCGGG GTTACCTCCG GCTCCTCCTC AATATCCTCT GTAATATCTT CCTCAGATAG
    19501 GCGGAGGAAC TCATCTTCAG GGTCTTCGTA AAGAGCCTCA GTCTGAGCAT CATCAATTCC
    19561 CTGTGCCCTT AGTTGCATCA ACTCCTCTTC GTCCTGCTCC TTCCAACGTT TCAGTTGTGA
    19621 GTTATAAATA TGTTCGCGTG TCCTCCAAAG TGACCGGCGG CTCAGCGGGG AGCTATCGGG
    19681 GAACATTTTT GCCAGCTCTT CATCTGTAGG CATAGGCTCA GTAATTAGAT ACCCCGTCTC
    19741 CTCCACGGGA ACTATACTCT CAGGCTCCTC TACAGCCGGT TCAGGTTCAA CCTCAGCACC
    19801 ATCAGCAACA TAATCGCGCT CATACTCAGC CGAAACAGGC TCATTAACCC AAGCCTTAGC
    19861 CAACTTCACA GGCACCCCCA TCTGGGCTAA TAGTGAGGAG GTGACATTCT TCTCGCCGTG
    19921 CATACCCGCC ACCAAATTAT AAACTGCGCC GTAGTTCGGG TTCTCACTCA GCGTCTTAGA
    19981 AACATACTCA CGCAAGTCGT TAATCTTATT CGGGTCTTCA GAGTGGTTAC CATAAGGACA
    20041 CGTACCTGTG GTTACCTTAC ATTCACCCTG CTTAAACTGC CCATCCTTGT ACCCGTAGTG
    20101 CGTCTTAGCC ATAGTATTTA TTACTCGACA TTTCTCTAAA GTCATACAAT AATGCCAGTT
    20161 CCTATATATC AGAACTGAAG CCCACGGGAA ACAGGTGAGC CTCACCGCCT AAACCGTTTA
    20221 AAGTTTTGAC GGAAGCCCAC CTGTTTCCCC GCATGTACCT ATATTAGATT TTTACCAGAC
    20281 GTATAGCGGA TTAGTGCTCC AATCTATATC ATCGGTAACC TTAATACGCT TGGATAGTTC
    20341 ACGGTCGCCC GCATGGTACC TATCTAGAAG AGCTTGAACT GTTTCCTCTG ATACAGGGGC
    20401 GTTCAGTACT CCTCCTTCAT TCTTTTCAAC AGGGATTAAC CCATCCTCAA CCGGAAGCAT
    20461 CATACCCCGC TTGGCATCTA CCATGATGTA TGTGTCATAT GTGCCGTCAG AGTTCTCATG
    20521 GTTACTGGTA ATAAGCTCAC CTGTTTTACC CTCCGTTGCG AACGCGCGTG GTTCGTTTGG
    20581 GTTCCAGTGC CTACGCCTGT GAGCTACAGG GCTGTAACGT CCAGGTTTCG GACTGGACAC
    20641 GTCAGAAATG AATGAGTCGA AGGAGGAGCC GAAGTTCCTG TTGCGGCGTA CAACGGCGAC
    20701 CATTGATGCG CGGGTAGCCA CAGAATCATT CTCATCGAAG ATGCGGTCGT AATCCAGGGT
    20761 GTGGTCATTT TTCATATCTT CAATACTTAG CCCACTACCG GGCGCAAAGG AACCATTACC
    20821 CATATATTCC AGGTCACCAT TAGCGATACC ATCCCTAATG AAAGCTTTCA CTTGGTTCTC
    20881 AGCATCTAAT TTCTCAGTCG GACGAGGTTT AGAGCCAGAT TCTAGAGCCT CAAGCTTCGG
    20941 AAGCCCCAGC TTGCGTAAAG TATTATAAAC CTCGGCGGGC TTCTCATCCG TTATAGCGTT
    21001 AGAGATGGAT TCTTTACGTT CGGCAACCCG CTCTAGAATT TCATCATTAT CCGCGTAAAA
    21061 GTCCCTAATC TTCGCAAGCT TCTCCTGTAC AACCGGGTCA TCGCTTATCT CATAACGAGA
    21121 GTAGAAGCCT GGGTCTGTAC TATTATCGGC AACATGATAA ATCCTATGCT GACCATCCGC
    21181 TACAGCATAT TTCAGAACAG CCTCATCGTC CTTGAAAAGA CGCGGGGCAC CACCAGTATG
    21241 ATACAGGGGT GTACCAACAC GGTCGTAAAG CTCGCCCGTT TCATAGTTCG CCCAACCAAC
    21301 CGGCACACCG TCAGGTGATG TAATGCGCCC GTCTTCCTGG AGCGTGTACA CTTCCGCGTC
    21361 CATTTTGCCT AACATAATGT AAGCGCCTGG TTTCATGTTT TCACGCCAGT GCCGCGATAC
    21421 CCCACGGTCG TATTCTTCCG CCTCTATATC TTGTTTCTCG AAATGGCGGT CTTTAACCAT
    21481 GAATCGTGCC GCGCCGTAGC TTTCCCTATA TTCAATAGAG CGCTTAGCCA TCTCTTCAGC
    21541 TGAGATATCG GGTTCATCGT TTATGTAGCG GACAGATTTA ACTTCCAGAG CATCTTTATG
    21601 AAGCTGAGCA ACAGCACCCA CATAGGTACT TAAAGTATGC CTCTTCTGCT CCATATCCGG
    21661 GTTTTTCCCA ACATCAGTAA TATTACTAGG GTCTACATCC GTGAAAGCTT TAGGCTCAAA
    21721 CCACGTTTGC TTCTTACTAA GCAAAGCAGA CGCATCAATG TTTCTCCGCG CAAACTCACG
    21781 ACTCTCAAAG GGGATGCCTT CCTGACTATC TACAATAAGC CCAGCAATAA TCTTGTCGTT
    21841 AATCTCATTA CCAGGTTCAC CGAAGCTCTT CATATCCTCA ATAGCATCAC CAGTCAGATA
    21901 CTCAGGAAGT GGCTCGCCAG GGTTGTTAAG TTGGTAGTCC TCAGCCAGCA TGCGATTAAC
    21961 GTATTCCAGC TCATCGTAAG GTGCTTCCAG GCGCTCCCTC TCCTCCTCTG TTAGGGTTTC
    22021 GGGGTGCTCT AGTTTCTTGG CGGCATCCTG GAACTTACTG ACACGCACCC AACCAGTCCT
    22081 ATCCTTCCAG CCTGTGTAAC CGCTTTTATG TCCACCGTCA TCCTGTACAG CGGTTTCTAT
    22141 ATCCGCTTCA GGCACCTCAA CTTCGTTGCC TACTTCAGTT GGGGTAGGCA ACGAAGTTGA
    22201 GGTGCCTGCA ACATAGTCGC GTTCATACTC AGCAGAGATA GGCTCGTTAG CCCACGCCTT
    22261 CGCAAGCTTT GCTGGGACAC CCTGTTTCAC CAAATCAGCC GCCGTAACGT TCTTCTCACC
    22321 CTTCATAGCC GCCACCATCT GGTAGGCTAC CTGGTAGTTC GGGTTCTCAT TCAGCGTCTT
    22381 AGAAACATAT TCACGTAGGT CGTTAATTTT GTTCGGGTCT TCCGAGTGGT TCCCATACGG
    22441 GCACGTACCA GTGGTAACCT TGCACTCCCC CTGCTTGAAC TGCCCGTCCT TGTACCCATA
    22501 GTGCGTCTTT GCCATAATGA TTTATCCTCA ATATTTTCTC TAAATACATG CAATATGTCA
    22561 GCACCTATAT ATCAGAAAAG CGGTAAACAC TAGAGCATAA GGTCGCCCTG TGTTTACCGC
    22621 TTTCATTCAT GGTTTATAAG CTACCAGACT CGGAGCTTAC CGGCGTATTC ATTTTCATCT
    22681 TCAATAGCCA TAACAGTTAG TGCCTTATCC CCTGCCAGGT ATCGAGCTTT AAGGCTGTCT
    22741 AGCTCTTCGT TACTAGCCGG GGCATCAAGC TTACCGCTTT CCGTATCGGA CTCATGGATA
    22801 GTGTAAGGTA CCTCTACCAT AAGACGATTA GCGTCGTCTA CGACAAGGTA TGCTATCGGC
    22861 ATGCCGTTAC GTTTAGTTTT TTCGCCAATC AGCAGGTTAT CTTCAGCGGC TTCGCGAGGC
    22921 GGAATATTGG AAGGGGTGTC TCCCCAGTCA CGACGGCGAT GCGCTACAGC TTCGTGACGT
    22981 GTCGGTGCCT TTGACCGCGC GTAAGATGAG GGGTCGCGGT AGGAGGTTTC GATATTATGG
    23041 GCACGGCGTA CCGCATTCAC CATAGAAACC CTAGTAGCTA CATCATCATC TTTATCGAAG
    23101 ACGGCATCAT AGTCCAGCTT CCGACTTTGA AGCTCCTCAA TACTCGCCCC GTCATTCTTG
    23161 TGGTACTCGC CATCAGCGTA TATCATGCGC CCTGCAGATA TTTCCTGCTC AATGAAGTGG
    23221 TTCATCTCCA TCTTCGCCCT ATCCTCGCTG GTCTTGGTAA GCTTCCCACC CCGCTCCATA
    23281 TGAGCTAAAG GCTTGAAGCC AAGCTTCTTC AAAGATTCAT ACTGAGCCTT AGTGTCCTGC
    23341 TTATCATTAG TTGCCTTATA GATGCTTTCT TTGCGTTGAG CAATTTCACG ATAATCAGCA
    23401 TCCTTATCAG CTACAAAGTT ACGAATCTTT GCCAGCTTAT TCTGAACGCG GGGACTATCG
    23461 CTAAGCTCAT ACCTTGAGAA GTGACCAGGG TCGGCACTAA GTGGCGCTGG GAACCTCATA
    23521 TAGTTACCAC CCGCGACAGC GTTTTCCATA AGAGCCTCAG CGTTTTTGAA GAGGCGCGGC
    23581 GCACCGTTGT AATGACGCAA CGGCACACCG TCTGTGTCAT AAAACACGCC TGTCTTATAA
    23641 TCAACGTAGC CTGATAAACC ACCGTCGGGG GCGATTACCC CGCCATCTTC CCTAACTGTG
    23701 TAGACCTCAG CATCCTTAGC GCCGAACATG ACATAGGAGC CAGGTTTAAG GTTTTCGCGC
    23761 CAATGTTTCG CCACCTTCTC GTAATAATTA TTAGAGGCGG CAGAGCCTCG ACGTCGCGCA
    23821 TCCTTTTCAT AAAGATAAAG GTCATCATTA ACTAAGTCAT ATTCTATAAT CTCATTAGCG
    23881 CCTTCTTTGA TTGAATCGAC TGTAATGTTA GGCAGTTTTT CATTACGCTC TGCTTTCCTA
    23941 TCCACAGCTT CCTGGTAATC CTGAGCCGCG CGCACCAGAT GCTTACCAAT AAGGAGCCTC
    24001 TTCTTTTCAA GCTCCAAGTT CTTACCTGTA GCTTCAAGGT TCTCTTCACG TTTCTCGACA
    24061 AAATTGTCGA CCACACCTTG ATAGCCTGTT TCATCGTGGC TTAGTAAGTT AGCTACTGAC
    24121 ACATAATCAC GTGCAAATTC ACGCGCCTCT GGTGAGATGC CAATAGCACC TTCACGAACA
    24181 TCTGTAGCAA TAATATTTGT TGCAACCTCA TTACCAGGAA TGTCGAAGTT TACGAGCGAT
    24241 TCCATTTCGT TTAGATTGCG TAGCTCTTCA GGTAGGGGCT GACCGGGGTG CTTACGCGCC
    24301 CAGTCAGTCT GTAGTTCTTG GTTAATGAAC TGTAAGGTTT TATAGGGTTC TTCAAAAACT
    24361 TCCTGTACCC GCTCTGGGTC AGCGCCACCA AACATCTCCG GGTAACGGAC ACGCTTCGCC
    24421 AAGTCCTCAA ATTCTCTTAC AGCACTGTTC CCCTTAATAC GTTCCATCCT TAGCCTGTCA
    24481 GACTCATAAT AGCGGGGTGT CTCCTCATAC ACTGCAGGGT CTTCAATAAC TTCTAGCTCT
    24541 TCGTAATTCA CAGAAGGGAT GTGTCCGTAT TTATCAGCCG CCGCCGTACC CCAAAGATTA
    24601 TCTTCTGCGG GGTTTACCTC AACTAGCGGC TCTTGCTCAG TAACAGGCTC GGGTTCCGGC
    24661 TCTACGACCG CCTCTGTGGT TCCGTCAGCA ACATAGTCGC GTTCGTATTC TTCTGATACG
    24721 GGTTCGTTAG CCCATGCTTT TGCGAGCTTC GCGGGAACGC CCTGTTGGGT TAGTAGTGCC
    24781 GCTGTGACGT TTTTCTCGCC GTGCATGCGG GCTACCATTT CGTATGCAAC CTGGTAGTTC
    24841 GGGTTCTCGT TCAGGGTTTT TGCGACGTAT TCGCGGAGCT CGTTAATCTT TTCGGGGTTT
    24901 TCGGAGTGGT TTCCGTAAGG GCAGGTGCCT GTGGTAACTT CACATTTGCC TTGTTTGAAT
    24961 TGTCCGTCTT TGTATCCGTA GTGCGTCTTT GCCATAATGA ATCCTTGTGT TAAATAAAGT
    25021 TACTAAATGT TTATATGTAC AAAAAAGACG GGGGGGGGCT ACTTTCCGGA GCCCTCTCCC
    25081 GTCTTTCTCT TTCTATATAT CAGTTTAGTG ACCGCCACCT CGTGCGCCAC TGTAGGGGGC
    25141 GTACCTCATG CCTGTATCAT ATTTCACCCA ACCACAGATA GCGGAGCTGT TGATAATGTA
    25201 GCTTTGCATG GAATGGTCAA GCGCGTCCCA TGTGAAGCCG CGCTGGTTAC GCACATCCAT
    25261 ATAGTTGTCC CAGCCTTCTT TGCACTCATC GAAGATGAGC ATGTCGATGC CAGCGTCGTG
    25321 CAGGCGTTTC CAGTCGATGC TGTATGTGTC TTCTTCCTCA TCGTATTCGA TGAACTTATC
    25381 AGCAAAAATG TTCGCCTGGT AGCTGTTTTT GATGTTCATC ACGTATGCGT TGCGGTTGAA
    25441 GATGGGCGAA TAGATGTGTG GTGTTTTGAT GTAGTCGCCG TTCTGGTCGT TAATCCGGAG
    25501 CGTGTCTGTT GTGACGGTGC CTGAGTTGGG GTTGTAGTAT CCGCCGCTCA TTTCAAAGGC
    25561 ACCGTTCCTA TAGGAGTTAC CTGTAACGCT TTCGCCTGCG CGACGATAGT TTGCCCACGC
    25621 CCTATCTTTA TGCTCTGCAT CTTTACGGAT GAACGGTGCT GATAGGACAG CGGCTGGCAT
    25681 ATCATAATCC GGGTAGTTGC TGTGCCCGTT AGCGTCTTTA GAGTTATCTT CTAAAACAGG
    25741 TGTGTAGTAT GGGCGAGCAC CCCTATACCC TTGAATATGC TCCACAGGTA ACCCGAGCAG
    25801 GTCTAAATTA TCGGGGTCGT ACCGCACGGC ACCCATACGG GGCGGGTTAC TCTCATAATC
    25861 GGCAATGAAC AGGTGGTGCT CGTTCGGGTC TAGATTGAGC ACGCCGCCGT TATTGTTTTG
    25921 AATAAATGGG TCGCGCGTGT AAATGTAAGC GTCATGCATA CGCTTATCTT CCTGTGGTGT
    25981 TCCTGGTATT GCCTCTGTGC GGCTCTGAAA ATCATAATCT AAGGTGTAAG CGTCACCGTT
    26041 ACCGTAATCA GCTATGACGG GCTGTTTACG GGTTTCTAGA GCTATTTTTT CGCGTATCCA
    26101 CTTATCTGAT GCTTCCGAGT ACATGTCACG GAGCGCGTCA CGAGCCGCAA TCGAATCATA
    26161 CTGAGAAGGA GCTACACCAT TAGCTGTCCA AGGAGCCCAC GGGTCATCAT TAGGGAAACC
    26221 CACCCCACCC ATATGACGAG TCGGCGGGTT AGTTTTATCA GCAAGCTTCC CCATCAGCCA
    26281 CTGTCGAAAC TCAGGCGTAT CCATAGTTTC ACCACGCATA GCGTACTCCT GAGTGACCTT
    26341 AGCAATCTCA CTATTCACCC CAGCCGTATA TTCCATCACA TCATTCATGA ACTGTGCATC
    26401 ACCATGAACA TGAGGAACAC CAACAGGTAA AGCACCCTCT TTACGGTACG GGCAACCTGA
    26461 CGGGGAAGAA CAAGACAACA TACGGGGCGG TGTCCCATCC TGCCCTGGGG AAATATGCAT
    26521 CAACATAACG TGACATCCTT CAAAGCTATA TACAGAAACT TGCTAGAAGA ACCACGCCGC
    26581 CTGACAGTAA GAACACAGGA TTAGGCGGGC TACACACAAA CAGGAGGCGT GTAGCCCGCA
    26641 AACACAAAAC AAAAAATAGA GGGAACCTCA ACTAAAGCGA AAAGGGTAAG GCAAATAAAA
    26701 GGTGAGCATA CCTAAACCCA AAGTATAGTT AAAGCTGTTT ACTAACTACC ACATAGCAGG
    26761 CGTTAAAAGC GCACAAAAAA AAGAGCCTCC ACCAGCGCTT ATCAACAACA CCAATGGAAG
    26821 CTCTTCAAAA GCCAATTAGT GAAGAAACCG TTACTCGGCT TCACTGTTCT GTTTAGCCGC
    26881 CTTACGCGCC TCCGCAATAG CCTTACGAGC GGCTTTCTCA CGCTCACGAC GAATACGGTC
    26941 AGCCTCAAGA ACCTGCTCCA TGCCAGGCTC CAACCACTGC AACATCAAAC TACCAATAAG
    27001 AGCCGCATAC TGGTCTTCCT GCTCTGGCGT GCTATCCGGG TCGGTGTTCG GAGAGACGAC
    27061 GGAGAAAATC TTAACCGCAC CTTCACGGTC AATATAATCA TCCTTATAGT CGTACTCCTC
    27121 CACCAGCTCA TCAGAATCCA TCTCATACAG GGCAATACGA CGTAACGTAG TGCTCAATAG
    27181 GGTGGATGTA CCCCAACACG CGATAGCTTC CACCTTAGAA CCAGGCGCTA CAGGCTCCGA
    27241 CCTGAAAATG AGAGCGCGAA TCTCCGTGTC CGTACCATCA GCAGTAGGAA CATGTGCGTA
    27301 AAGAGTAGTG TGGTCGCCAC CCAAACCGCC TGATGGGGAA ACACCCACAC CAAGCAGAGC
    27361 CCACTGCGTC ACAAGATACT GAGCCTCAAC GTTATTATCC TCCGTAGGAA TACCCTGACG
    27421 GTTAAGAGCC GTAACTTCAA GACCATTTAG CGGCTTAGGT GTATCCAGCA CATTCTCTGG
    27481 GAAACCATCG TAAGGCTTCA ACGCAGAAAT GTCTGGCAAA TCAATATCTA GCGGCGACTT
    27541 CAACTGACCC AAGAAGCTGT ACGTTTCGGC AAGAGTGTGC GCGTCAAAGT CATCATCCAC
    27601 AGAGAACGTC AAAACAGTGT CCCCGACACG GATAATGGTG GTGCCGTCAT CCTCATTGAA
    27661 GAACGGCTGA CCTTCGGGCA GGTACCCGTC TTCCAGCGTG CGGACGGAGG GGATGTTGGT
    27721 CGTGTCGACC TGAGTGAAGT CAAAGGGTTT GTTAGCCAAG GTTGGCTCCT TACTATGAAT
    27781 CCGGCAAAAA GTATTGCGTA AAATACATAG CAGAGTGAAA AAATAAAATG GGTGAGGAAC
    27841 CAAGACACTG CCTCACAACA GTTCAGGCTC CTCACCCATT TTGCTTATAC TAATTGCCGG
    27901 TCAAGAGTTA TGCGTTCTTT GCCGCTTCCT TCTCAGCCTT CACACGTGCG CGCTCAGCTT
    27961 TAGCTGCCTC ACGTTCCGCC TTTGCCGCCT CACGCTCCGC TTTCTTCTTC GCGTCAGCCT
    28021 CAGACATTTC CGTAATAGAA ACAGTGCTAG AAACCAGGCT CTTAAACTCT TCAGGTGAAG
    28081 TATTCGCACG GACAGCATCA ACATTGTACT CAACGGAACG CTCACCGTAG CCGTTAATGA
    28141 GTCCGTCCAG CTCAGCAGGG CTAAAGATGT TTGACAGAAC ATTCTTTGAC GCGACACGCT
    28201 CACTGGTGCT CTGAATAACG TTCGTATCCA AAGCGTCACC CATGAAACAG TTCAAACCAG
    28261 GCGTGTATTC TGTCGCCAAA CCATTCTTTA GGGCGTTCGT CTGGTTTGTC ATGTGCTTCC
    28321 TGTACTCAGC CCTCGTCATA CCTGTTTCAC GCTCGAAGTC GTTACAAGCT TCTGCGAGGC
    28381 TACGAGCCAC GTCATTAATC GTTGCGCGTG TATCATGCAG GTCGTTAATA GAGCGGTTAG
    28441 TAGGCATGTC GCGGAACTTA ATACCGACAG ACTTCTGCGC CTCTTCAGTG CCCGAGATGG
    28501 AGATAGTATC AATCACCGTG GTTTCGCTAG TCGCCATGTC GAACTGCTCT TGCGTAATCT
    28561 TACCATCTGC CAAAGCGCGA CGCAGACCAC CAATGCCGAG CTTCTTATCA GAAACCGTCA
    28621 TAAACTTCTC ACGCTGTTCA GCAGGGTAAG TGTCCAGCTT TGCGGTGTCC AGCGTTTCGT
    28681 GATTAAACTC AATGGTGACA ATACGACCAT CGTGTGCAAG GGTCTGAACA GTGCCGATAC
    28741 CGTCTGCGCT ACGCATACGC GGGTTATCCG TTACCGCCAG AATCATATTG ACACGCTCAG
    28801 CGGCATCCTT GATGTTCTGG TCATACTGCG TTTCCAGCTT CTTAGCCTTA GCAAACTCAT
    28861 CAACATTAAC GGTCGCCTCA TGAAGCTCCA TATTCTTACC AGTACCCGTG GTATAGAAGC
    28921 CATGAACCTC GTTCTTATCT TTAAGGTAGA CAGCACCTTC AAGCTTAGCT TCCAGATACC
    28981 CGGCACGCGT GTTGGGGCGC TTCATCTTAG CCGCATGCTG TTCATTTACA GGGTCGTAGT
    29041 ACTGGCGGTC GTTACCTTCG CCGCCGTTAC CCATATTAGA ATCCATGCCC AGGCGACGCA
    29101 GATACTCAAG CATAGCCGCT TTACGGCGGC TCTCGGGGAT GGGCTTACCT GTAGCTTTCT
    29161 CAGCTTCTAA GTCCTGCAGG CGCGCTTCAA GCATGGCATT AAGGCGCACC TCGCCTTCTT
    29221 CCTCACCGAA CTTCTGGATG AACTTCTGCC GCGCATCATT GTACAGCTTA TTTTCTGTAC
    29281 GGTTCTGCAT CCAGCCCAGA GCTTTCTCCA TGCTACGGCT AGTCTTCATG ATTCGAGCCG
    29341 AGTCACGGAC AGCGTTCCTG TAGTACTTGT TCATAACAGG AGTCTTAGCC GCTTCCTTAT
    29401 CCAACCTGAA GATGAAACGA TTACCAGCCG TGCCCTGAGC CTTCTCAATA GCATCATTCA
    29461 TCTGACGTAA GGTAATACCA ACCTTAGCCA GAGCGTCACC CTTACCAGTA CGCATAGCTT
    29521 CCTGCACTTC ATGAAGCTGT TCCTGTAGCT CAGGGTCAAG GTACTTCGTC ACCATGTGCG
    29581 TATCCATACC ACCGTAAGGG CAAGTGTCTG GGCTTGCCGC ATTGCAAATA CCGAAGCCGG
    29641 GGAACGGCGG GATGAGAGGG CTACTGTGGA TACCTGTTGC CATATTTTGT TTTCTCCGTT
    29701 TTCATATAAG CCCGCTACTA AGATTCTAGG CAAAACACTT ACGGATTCAT ATTATGCGTG
    29761 TTTCACTATC TGTCTTGTAG CTTTGGGTGT TGTTTAAACT AACACCACCT ATATATCTGA
    29821 GCTTTGAGGA CGGGTACGGC GTGAGCAACA GCACTACTAG TTTACGGCGT GGCTTCCATG
    29881 TTATTGAATA GCTCAATGTT CTGTAGCATG TTCGCTGAGG AGAGTTTGAG TATTGCCGCA
    29941 TCGGGTGCGC CTGTGAGGTT CTGTAGCGTG TTTAGGGCGC GTTTGAAAGC GGGAATGGTT
    30001 TCCGGTGCTC CGAGCGTCCA GTTGTGGAGC CCTAACTTTT CAGCAAGAGC GCGGCTAGGG
    30061 TTTCCAATGT TCTTACCGAG CGCATGTTCA GGAACGTAGC ACCAGAATAG GTTTTCCACT
    30121 TCCGCCCACC AATCATCCAT CTGCACCAAT GTTTGCACCC ATTCATCATT GGAACGCCAC
    30181 GCTCCGTGGC TTGCTCCCAT GCCGTAATCC TCAAACACGC CACGCTCTAC AATGATGCGA
    30241 GACACAATGT TGTCGCCGTT CATGAGCTCC CCGTGAGCGT TCAGAGTTAG ATTCACACGC
    30301 TTGTCGTAGC TAGTGTACCT CAGGCGTTCT GTTTCTTCGG AGAACATGCA GAGTCGCCCG
    30361 AAAATGTTGA ACTGCGTGCC GTTAAGCCCG GTAGGGTTAT TCTCATACTC AATAATGATG
    30421 GTGGAGCCGA GGATGAGATG TGATTTAACC CAATTATTGA TGTGTACTTC TGGCGCTTTT
    30481 GCGCCTTTAC TGTAAATCAG ATGAATATCC ATGTGTAATG TTCCTTTTTA GGTGGCATGC
    30541 CCCTCACAAG CCGGTAAGCA TCTGAGGGGC ACTGAGTGAA GCAGAAATTA TGAACAGCAA
    30601 TAAACCCGCT AGTCAGCAAT GCTGATAGGT TCACCAACAT ATTTAATGTC GATGGGCATT
    30661 GCGTATTCGT CAGCCGGGTG GGTACACACA ATGAAGTCAG TGTTGTTGCT GTGCTCAATA
    30721 ACTTGCATAA CAGACCAGTC GTTGCCGGGT AGAATCACAG AATCAACCTT GACCTGCTCG
    30781 TCGCCAGCTT CTAGCGTGAA CGTCGCGAAA AGCATAGGCT CGCGGATGCC TGCTTGCATT
    30841 TCGTGCTTTG TCTCAATCTT AGAGACAGTC AGCCCGTGTG TTTCGATAGC TCGCGTTAGT
    30901 TGTTCCGTAA GGTCACAAGC AGGGATAGCT ACGTTAAACT CAAGGTCACT GGCAGGCACA
    30961 TAGGTCATTA GGTTTCCCAT CTTTCATTGC TTTTGCTTTA CCATCCAAGG TTTCCACTCT
    31021 TTTGGTTCTT CTATTTTACC ACATGTCTTC TGTGTTAGTT GGGGTTTTTA AGGCACTATA
    31081 AAGCGGGCAG GCACCCTTGT TAATCAGATG GGTGCCAGCC CGCTTTACAT CAATTCCTGG
    31141 CGTGACGCTC TATTACACCG TAACCAGAAA TAATGAAAAT CGCGAAACTA TACTCGTTAT
    31201 TCCCAGGTCA ATTTTAGGGT TTTTCAACCC AAGGTCTTAC GGATAACCTG CTCCACATAA
    31261 GCTCACCTGG TTTCGACTAA AGAGCCACGC AACCAGACTT GTTGCTTATG CTTCTAATGG
    31321 AACACTGCCT TAAAGGGAGA TGCGCCACTG TCTCGCGTGC CTACATCTAT ATAAGGCTGT
    31381 ATGTCATTAT TACAGCAAAA CCTGCGAGCC ATGTCAAATC GAAATGCGAG AAAAATTTCA
    31441 TAGTTTTTCT ACATTATCGA AAACTGCAGA TTACGCCCTG GCGGGAATAA TAGAAATAGG
    31501 CATCCAGTAC GTCCCGTTGC CCTCATCATG GAAATAAGCC TCGCCACCCC CGAGAGGGAG
    31561 ACCCAGCATT AAACCGTTTA CGGCGAAGCG GTGTAGACCC TGGGCGTAAG CGGCACGTCC
    31621 GGCGTTAAGC GCACGCTCCT TGGGCGTGAG GGCGTTCAGA GCCACGGCAC CATCTGTGTC
    31681 TTCCTCAACG CTTTCGGTAA TCTCCAAGTT GTCAAGGAAC TCCATGTATG CCATTTCCAT
    31741 GTCGGGGTCG CCTACAATGA CGCTGGCTGA GAACTTGCCC TCCGAGGTGA GCGTGTCACT
    31801 GAAAATATAC CAGCCAGGAA TCGTAGAAGA ACCGTCCGTA GGAACAGAAT CCGGCGGAAG
    31861 TAGACTATTT ACCGAGGGAT AAACGATAGC GTTCATAGAT GCACGTACCG CAAAACCTTC
    31921 ATGCTGTTTC TCTACAATTT CGTCATTCTC AAGCACGCGC CCGGTAATAG GTACAACCCC
    31981 CGTCTTATAA TCGTCAGGAA TGGTGGTAGC GTAACCAAAA ACTAGAGCGG CATGCGGTGA
    32041 CTGCGGGTTA ATCCCCATAA ACTGCGGGTT AAGCTTGATG ACTTCACGAA TAAGCTCAAT
    32101 AGGCACCGTG TCAGCGGTAA TATCCTTACC AGTAAGCTCC GAGAGCGCCT GATAAGAGGA
    32161 AGCCAGAGGG GGTAGCTCAA CAGCACCAAT ACCGTCCAGG TGAGCTACGA GCGTGAAGTC
    32221 CGTGTTTTCA TACTTGCGAA CATCCTTGAT GAGGATAATG TCTGCGCCTA CGCCTTCAAG
    32281 GACGCGGCGA CCAGGGGTTA CGAGAGACGC GGCTGTTTCT GTGTTCTGTA GCGAAGTTTC
    32341 GCTCATACGT TTTCTCCTTA CGGGAGGTTG CTATTAGATG GGTCAGTTTT TATTGTATCA
    32401 CGCGGGCGTA AAGGTATCCG CTACATCTGT TTTATTCTTG CGTGTGTACC GCCATACGGC
    32461 AATGAGCACG CCAGCGAGCA CGAAACCGTT ACCTATCAGG TTCGTGTACG CGCCAACAAC
    32521 TAGGCAGTAA GTGCTCCATA AAGCCACGTT CGCTACGGTA AAACCTTTCA GTGTCCAGAA
    32581 ATTATGGCTA ATAGCCATGA TAAGCCCTGT TGCTCCACCC AAAATCGCGA GTGTTGCCGG
    32641 GGAATCCAGA CTATTACCTA GCACAATATA CTGGGTGATG CCGGACGATA AAAGAGCAAT
    32701 ACTGAAAGCG GTAACCTTAT ATGCCGTGCT TCTAATAATG GGGTGTTTAT CTTCAAATAA
    32761 TGTTGCCGTG TAGTATGCAA GATTTACGGC ACTCATAACA GCTACAGCGG GCTGATTCAA
    32821 AAGCAATGAT TGAATAAGCC CGGCAACAGA GGTAAACACG CTAATGCGCC TTACCCACGT
    32881 AAGGTTCACA TGCCCCATGA AGCACAAAGA GACGCTGATA AGGAGCCCCA GCCCTTGAAC
    32941 TGTAATATCT TGTATGGAAA TAATAAAACC CGCCTTACCT CACAATGTTT CAGGTGTAGA
    33001 ACACGTGTGG TATAGCGGGC TTATTGTGAT AATCCTATAA GGCTACACGG TGGTAACTAC
    33061 GCGGTCACGC ACAAACTTAA TGAGCTGAGT AAAGTTCTCG TCACCCTTCA TGCCGGGGAT
    33121 GCGGTAGGGC AGACCGTCAG GAGTTTCCTC TGGGTCGTAC TCATCAACTT CTACGCGACT
    33181 GAGGGCAATC TTTGTGCCTC GGATGAACTG GTGTAGCGGG GAAATGTAGA CGTTGTACCA
    33241 GCGTTCGTTA ATGCAAATGT CCAGGTTAAG GGTTTTGCCG GTGGCGTATA GCGACAGGGC
    33301 GGGCTCCACT TCCGTGCAAC CAGGAATCTC AGCGAGTAGG TCGTTTGCAA CGTTGTTAAT
    33361 GGTTTCAGGG GTGAGGTCAA TGAACTTGGA GGTGTAAGCG ATAGTCACGG GTGCTTCTTT
    33421 CTGTCGAGCG AAACTTGATT TACATTCCGA GTGTACCACA TGTTCCGTGA ATATCCACCC
    33481 GACTTATGGA TAGAAAGAAA GTGTGGGGCA CGCGAGATTT GTTTTTCTCG CGTGCCCCAC
    33541 ACTTTTTACA TGTCACACGC AGTTAGCGGG GCACCTTTTA CAGGTTGAGG CTTTCCACGA
    33601 TAACCGCTTC ATACGTCTTA CCCAAAGCGT CAGCAATGCG CCTAACAGGA ATGTTCCTCA
    33661 CATCAAAACC AGCCGTCGGG CTAGTAAGCG TATGTAGAGC CTCCTGCTCG GTAACCCCAA
    33721 AGAGGTTAAG GAGCACGGTG AATGGTGCGT CCTTATTGAA GTTCTTAGAG AAGACACTAA
    33781 GGATGATAGC AGGCTGAGTG TCTACCAAAG CGGCAAGACT CAAGATGCTT TCAGACCAGC
    33841 CGTGCTCATC TGCAAGCGTC TGAATCATAG AGACAGGAGG TGCGTTAAGA ATCCTGCTCA
    33901 CCGTAGAGAT GCTGGAGCCC CTCAGGTTTT CCTGGTTCTT ATTCAGAATA TTCCAGATAA
    33961 CCTTACTGAC CGGCGAGGAA ATCTTTACAG CGAGCTCGCC AACAGTGATG CCGTCCACCT
    34021 TGCGAGCAGG CGACGAAGCG GGTGGTGTTG CGAGCGGCGG GAACGCGCCG TGTTTTGCCG
    34081 CCTGCTTTTC AGCTTCCGCA CGTCGGGATG CTTCACCGTG GTCATAGTGC TCATCAATGC
    34141 CTGGTAGCGC GAAGTCGATA GCGAGCTTCT TATCACCAGG CAGAGCCTTT AGGACGCGGG
    34201 TGCCGTCACC GTCCGTGAAC ATGACCTGCT GAATCACTCC GGGGCGTAGC TCGTATTCAC
    34261 CGATAGCTTC GTTAGGGGCA CCGCCGTGAC GGGCGCTAGA GGCGGCTTCC GGTTCTTCCT
    34321 GTACAGTTTC AGGTTTCGTA GCTTCCGGTG CCTCTACGGG GCTCTGTGAG GCTTCTCGGG
    34381 TAGGTTCTTT GGGCTCGCGA GCGGGTGGTT CTTCGTCTAC AGGTTCCTGT TCTTCCTGTG
    34441 CAGGCTGTTC AAGCTCCTCG GTATCGTTTC CGGTCTGCTC AGAAACCATC TCAGCCAAAT
    34501 CATCAGCCAG GTCACTACCC AGATGCTCGG GCACCACGGA TGGTTCTTCC GTTTCCTGTT
    34561 CAGTGTCCTG TGTGCGGAAT ACAGAGGAGC CGTTAATATC CAGGTGCTCG TAGTAGCGAA
    34621 TCAGCCCGTG AGCTTCATCG TACACAGCTT CAAACGGGAT AGGGAACGGG CATACGGGCG
    34681 GAACGTCAGA TAGCGTATCA CCCCAACCAT CACGGCGCAC AGATGCCTTG TACACACTCT
    34741 CAAAGCTTTT CTGCGGGCTG TATAGAGCCA TGTAGCGCGC GGCAACCTGA GCGCCGTATG
    34801 TGCGCTGAAG CCACACGTAA TAGTTCTTCG TATTAGAGGC GCTCGCCATA ATGGGCGTGG
    34861 TATGGGATAC CTGCCACGGG TAGAGCGTGT ACTCCCTGCC GTCCAGACCC GTGAAAGTAA
    34921 TCTTAGGCTC GTACAGGTCG TTTGTCTGAA CATCAAAGAA CCCACCGGAC GGGCTGAGTG
    34981 GTGTGAGCGG CAAAGCTTCT AATAGTTCCG TCTGCTCAAT ATCATTAACC GGCTGGGCGA
    35041 ACGTCAAACG GACAAGAGAC AAAACCTTAT CTACGCTCTT CTTTGAAACC CCCATGCTGA
    35101 CAGGAACGAT ACTGCTAATG TCATCAGGTA CTACGCCCTG CCAAGCGAGC GCCAACGTAA
    35161 CAGCCTTCGT GGAAACACGA CCGCCACAGG CACGCTCAAT AGCCGACATG TTCAGCAGAG
    35221 CATTATCTTC ATCATAGAAC TTGCTGTTGG CACGCAGAAC GTTACGCCCC ATATGGGACA
    35281 TTTCATAATC CCTGAAAGAG AAAACGTAAG GGCACGGAGG TTCCGGCGCA CCATCCGCAT
    35341 ACTTCTCAAC ATCAGCCTTA GTCACACGAT TACCCAAATA CATGAGCGTT TCAGGTGTAA
    35401 ACAACGAATA ATAGGTGAGA ATATTGTTAC GGGTATGCAA ATTATCCCAG CCACCAAGGT
    35461 TCGCCAACAA GTACGCAAAA TACTCCTTAG CCTCAGCACT GAAAGGATTA GCCGACATGC
    35521 CAGAAGCTAC ATACTCCCAG TCCATACCCG TATCAATACC ATACTCCGGC AAGAAACCCT
    35581 TAGCGCGAGC CTCATCCGTA GTGACACTAT ACGGCGCACG AGTATCCACA ACATACGGAT
    35641 ACCTGGGAGC CCTCTGAATA CTGTTCTTAC ACTCAACACG CAACCCCTGA ATCTTCTCAT
    35701 GATGCGCACG AATATACCGG CGAATCTTCG TAGGAGTACG CACCTCACTA AGAGACGCAG
    35761 AAATATCATT CTCAGAAAGA CCAATATAAG CGAAGAACTC AATCCACCGC TTCTCCGCCT
    35821 CCGTGAAATA CTTACGAGTA ATAGCCTCAG AGTGCTTAAT CAGCTCAGCA GGCTCACTAT
    35881 CATACTTAGT GATGTAAAGG TCAGAAGGAA CTTTTTCACC GAACAACTGT GGCGAAACGT
    35941 GTTGCACGTC GCAACTCCTT ACGGATAGAG GACAGCCCCA CACAAAAAAC ATATGCGGGA
    36001 TAACTCCCCC CATTGTACCA CCCGCACAGG TCAAAACAAC AAAAGAACCC CCAACAACCC
    36061 CTATCTAAAG GGAAGTCGGG GGCTCTAAAA TTTTAAAGTA CCTCTCACAG GGCTCGAACC
    36121 TGCACGCCCG GCGTATGAAA CCGGCGCTCT AACCAATTGA GCTAAAGAGG CACAACATGT
    36181 AAGCAAACCT TACCAGTTTA CTATTATGCG GACAGGGCGG GATTTGAACC CGCGGAACCC
    36241 CGCTAAGGGC TCTCTGATTT TCAAGACCAG TGCATTCGTC CACTCTGCCA CCTGTCCAAA
    36301 AGGTACCTAG CCAACATTCA GTAAAAGCCA ACGAATTTTG CTTGATAAAA AACCCGAAGA
    36361 GGTTGGCTAG GTAAGCTGAG GTAGTAGGAC TCGAACCTAC ACTACACGGT TCCAAAGACC
    36421 GGCGTGACTG CCATTACACC ATACCTCAAT ATGTGAAGTG TGTGTGTATG AAAATATAGC
    36481 ACACCTCAAA CCTAGAGTCA AAACTTAAAA ATGGTATTTA AGTTTTGTGC GCTGGGATGC
    36541 CAGGATTTGA ACCTGGAGCT TACGGATTCA GAGTCCGCCG TGTTGCCGAT TACACCACAT
    36601 CCCAATATTT TGGATAGAAC CTCGTTGCAA GGAACTGTAA GGAAAGTTTA CCACATATTA
    36661 CATCACGTAT GCAAGGTTTA CTTTTAGTTG TTGCGCTCTT TAGAGGTCTT TCCAGTAAGA
    36721 AAGCAGTACC AATTTAAGGT GTTTCCCCTG GGGTTTTACC TCATATTGGT ACTGCTTTTA
    36781 GTGTTTTGTA ATATTTTACT TACCGCAGGC GGATAGGTTC TAAGGAACCA TCGTAAGCAA
    36841 ACACGGCACG CTTCTGAATG TCTTCAAGTA CCCGCTCAGC TACAGGGATA GATTCACAGA
    36901 CGCAAAGCTC TGAGACAGAT TCGATGTCAT CTTCCGTCAG GATAATAAGT TTCCATAGTT
    36961 CTGGCTTCGA CCGGATAGCC GGGTTTTTCG TCACATCCTC TAATACCATA TATAGGCTGT
    37021 CCTTGTCGTA GGCGGCTCGT TCCCTGACAG TAAATTCCAC TTTCGCTTTG TGTGCTACGG
    37081 GTTCTAGCGG GATGTCGCCT GTTTCTGATT GGACGGACAC GCCGGGCGCT ACAACGACGT
    37141 GGCGCGTGCC TGTGCGTGGG TTTGAGTATG TGAGTGTGAT TACGGGGTAT GGTGCCATGA
    37201 CGTGTTCCCT TAAAGGCTGG AGGGAACTTT TAGCTGTTTC ATATCATTGT AACTTTTGCT
    37261 GTTGTTCTTT CTTGACGGTT AGGTTACTTT CAGCCACTTA TCTTGGAACC TGATGCCGCT
    37321 TCCGGTGGGG CGTTGGTTTA CAGCTTTCCA GTAAGCAGTA ACGACTTGTG GTTTTGGTGG
    37381 GTCTATGCCG AGCACGAGGA CGAGGTTGCA TGGTTCGGGT GGCGCGCCTT TTTCGGGGGC
    37441 AACTGTTTTT ACTAGTGTCT CTGACCGGAT GCTGATGGAG CGCCCGTCTG TTCGTTTGTC
    37501 GTCGTGTTCT GTTACGGAGT ATGTGCCGGG GCTGTAGCTG TTGAGTGTGG ATATGATGTC
    37561 TTCCGCTGAT AGTTCTGCCA GGTCGCCTGT GTGGAGCTTG TCGTAGACGT GTTTACTGAT
    37621 TTGTAGTGTG CCGGGGTTGA TGTTCTTGAC GTGTTCGCGG AATTTTTCGA GGCTTGCTTC
    37681 ATCCATCTGT TCGGCGGTGA TTTGCCTTTG TCCTTTGGTG AGACGCGCCC AGTGTGGGCG
    37741 TGTCCCGTGT TTACGTGCTA CGCGCCGTTT CTGCTCCCAG AGTGCTTCAA TGATGGGTAC
    37801 GTCCCAGATG AGTCTGTTCT TTTCGGCTTC TTTCTTTTCG TTTTCAATTT CGCGCTGTAG
    37861 TTTCCGTTTC ATGTTCGGTG GCGTGTTGGG GTTTTTGATT TTTTGGGCGC GGGTTGTGAC
    37921 TTTGCGGGCA CGGTCGAGGA AGAGCCTCTG TTTCTCTAGC TCTTCTAGGT ATTCTTCTTC
    37981 GGTTTGTGGT TCTTGTGTGC GGGGTGCGGG GAGCACGTAG GAGCGCCCGT TTGCGCCTGC
    38041 TACAAGCTTG TCTCCTGCCG CTAGTGTGCG CCCGCGCTTA GGCTTGTCGG GTTTCGGTGG
    38101 TGCGACTGGT TTCCCGAGTG GTTTCGGGAT GGGAGCAGGC GTCGGTTTTG GCGTGTTGCT
    38161 TGGGGGTGGG GCTGGTTTCG GTGTTGGCTT TGGTTGAGGG GTAACGCTTG GGGTTTCTTT
    38221 TTGCGCCTGT TGTTCTGCTT TTTCTTGTGC TTTCTTGGCT AGGAGTTCTT CACGGCGTTT
    38281 ATTCCGCTCT AACGCGATGT CTTCTGCTTC TAAGACGACT TCCTCCTGTG TCCCATGTTT
    38341 ATTACCCTTA AAATGACAGG AATCCGAGGA AGCCGCTTCG CAGGGCATAG GTCGCCCGGA
    38401 GTTGTTAATG TGATGCGTGT GGTTGCACTG CTTAGGGGTG TTTGTTTCGG TCATATTTTT
    38461 CTCTTTATAT AAGTTTATGT TTCTACTCTT GGATTATATC TAGCTTTGTG GGACGGGTAG
    38521 AGCCCCTAGC CTATATGTGT GGGGCTGGCT AGGGGCTCTA TATTGGGTGC GAGCCAGGCG
    38581 AGTGTTAAAG GCGGTGGTGT TTGTGCCTTT AGGGTGTGGT GCCTGGCTCT ATGCGGGAAG
    38641 AGAGGGTAAG GAGGAACTCT CTTCCTTTGT GGAGCTGGAT TATGCGTTAT CCGTTTACTA
    38701 CTATAGCAGG GTTGCTTTTT GGGTTGCAAC ACAAAAATAG GTGTTTCATA TCACTCGGCT
    38761 TTTCGGGGTT TCTTGCTGAA ACTCGGTATT TTCGGGGTTT TGCCGGGTTT TCTGTGGTAC
    38821 AATTTTCGTG TAACCCGCCG GTTCCAGGTT TTTCTGGGGT GGGCTTACGG TTTTATTGTT
    38881 ACCCCACAGA ATGAGGTATT TTTTATGTCT ACCGCTAACT GGTACAACAC TGTTCACTCT
    38941 GCCGCTGAGA AGGCTGGCAT TGAGCTGTCT AAGACTAAGT CCGAAGCTTT CGCGCGCGCA
    39001 CTGGCGGATG CTCTGCATGA GACTTTGAGC TCCGGCGAGG ATGTTTCTAT CCAGAAGGTT
    39061 GCTACCTTTA AGGTTGATGT CGCTCCTCCG ACGATGGTTC GTGCGGGTCT TGGCACTACT
    39121 GAGCTGAAGC CGAAGGATGC GCACAAGGTT GTGAAGATTT CGCAGTCCGG TGTTCTCAAG
    39181 AAGGACGTGG CGGCTCTGCC TGTTTCCAAG GCTGAGGAGA AGGAAGCTAT CGCGAAGCAG
    39241 AAGGAGCGCC AGAAGAAGGA CGCTAAGAAG TAAGCTTCTT TCATGTGTTG TTGTGAGGCG
    39301 GCGAGGCTCC CCTGTATTGT GGGTGTTTCG CCGCCTCACT ATCACCTAGA GGGAAACCTG
    39361 TTGAGTAAGT TTTTAGCTAG TTTTAGAAAG GTTTTGTAAA AATGGCTGTG CATGCGCGTA
    39421 AAGCTTTTAA AGCTGGGGAG CCGGTAGAGT TTTCGTTCAA GAACGGCAAT GTGCTGATGA
    39481 TTTCGCCCGC TGGTGGTGAT GTTCATGGTG CGTTCATTGA AGCGCAGGAA GCCGCACCGT
    39541 CAGGACGTGA GGAGGATGCT AAGTTTGCGT CCGTAATTCT AGAACCAACC AAAATTATGA
    39601 TGCTTTTCTC TAAGGCTGTT CTTGCGACGG GTTTCACTCA GGAAGACCTT AAAACCATTG
    39661 CGGAGCGTAA CGGTTTGGTG TGTAATTCTT CTAATGAGGC TGGTCTTTCG GGCGGCGCGC
    39721 CGTGGGGTAC GCCGTCTAAC AAGCCTGAGC GTGAACCATA CACGGTTACA GATAGCTACG
    39781 GGGATAAAGT AACGGTCTAC CCGGTGGATG AGCACCCTGG TCTTATTTAT TTGCATTTTG
    39841 TGAGCGGTGA CGATGAAGCT AAGCTGATGG TGCCACCCGA TTTGCTAATG ATGCTTTTCA
    39901 CAGAGTGTAC CCGTGTTGTG AATTTCACGG CAAAGGAGAT GCGTGAGCTT TCCATTAAGT
    39961 CTGGGGATAT TCTTGCGCCA GCCATTCAGG TTGGAAGGTC AGCCCGACGT GCAATGGGTT
    40021 TACGTAAGGG TGCCCGTATC CGCCCGGTGC ATACGTCCCG CACAAACGTT ACAGCTCAAT
    40081 TCCCCGCTAA CGCTCCCCTA ACCCGCCCCA TAGGTACCCT AGAATCCGTT TTGAGTGGTT
    40141 CTGCGGGTAA GGCGGCGGCT GGTTCATCTT TCATGCGTTA GAGCGGCATA TATGGTTTCA
    40201 GAAAGGAAAA GGAAAAATGT CAATGATTCA CACTGAGGAT GCTGAGGTTG TTGCTTTGCA
    40261 TCTTCCTGAT ATTGCGGCGT TCACTAAGTA CGTTGGTTCT GACTGTGCGT CGACCACGTG
    40321 GGATACTTAT GTTCGTCGTC TATATAAAAC ATTGGGTTTC CCGGATGGGT TGCCTATTCC
    40381 GCGTCAGCCG GAGGTTGGTG CTTTAGCTCA TTGCGGTTTA GCGCCTGTGT TGTGGCATAA
    40441 AGCCGCTATC CGCTCTAATG GTTATGCCCC TATTTTGGCG CTTATTGGTG CTGATGGGGT
    40501 TCACTCATCT AGTGCGGTAG CCGCTTTAAA GGAAGCTCAC GCTGAGGCGC ACGGCCATGC
    40561 TCTAGCGCCT GTGTTCACGC ATGGTGTCCG TAAGTTTACG GCTGTACAGC AGGCTACTTT
    40621 GGAGCTTCTT GCTTCTCCGG CTATGGGTGA AGTTGTTGAA CAGCTCGGGG TGGATGCGTT
    40681 TTTGAAGTTT TTGCCTGCCG GTGATTTTGT GGACGTGTAT GGTCGTGCTG ATTTGGAGCG
    40741 TCTTATCAAT GACGGCGGGC TAGAGTCAGT TGTTCCTACG AAGCCGTCGG AGGTTGCTGA
    40801 TTCGGTGCTG GGTGCGGCTA TGATTGATGC TTATGACGCT CTAGATGATG CCCTGGTTTC
    40861 TGCTCTAGCG TTGCCTGAGT CTGTATCACG TGTAGCGTGG GTTCTTTCTC ATGATGTGGC
    40921 TGACTGGTCT AGCGCGGATG CGCCGGTGGC TGTAGCTCAT TCCATGCAAG GCGAGAATGG
    40981 GGCTGGCGGG GTTGCCGACC GCAGTTTTGA GGACGTGTGC CTATTCTAAG CGGTTCGGCA
    41041 TATTTGGTTT TATAGAAGCA TTTAGGGGAG TCACCTCACA TTTTGAGGTG ACTCCCCTAA
    41101 TTTTATGCAC GTTTTAATGA TTTGTGCCTT TAGAGCGGCT GACCTGCTTC AAGCTCTTCA
    41161 ACCGTAGGTA CGGTAGCAAG GTCGTCGGTT CCATGCAGGG CGTAAGCTAC CTGTAGGCGC
    41221 TTCTTCTCAG GCTGGTAGAG CGCCCACCTG TCGGCTTCGT AGAGCCAGGA TGCTTTACGG
    41281 CGGGTACCTT CTAGGTGTAG CGCCCATTCA GCGGCGAGCT GGCGCGGATA CTCGAGTTCT
    41341 ACGCCGTGCC CATACAGCAT ACCGGGGAGC TCGCCGTAGA ACTCGTCGGT ATCTGTCGTG
    41401 TATAGGTCTA CGATGATGTC GTACCCGCCG GTTTCGTTAG GGGTGGGTGT AGCGTCTGCG
    41461 ATGCCAACTG ATAGGCGTGT GAGCACATTG TGTTCGAGAA TGTTTGCGGG GATTTCGTTA
    41521 GGGATAGCGA CGGTGAGGTA CAGGTAAGCG GGTGCGTCGG GCAACGTTAC GCCTTTCAAA
    41581 CGTGAGTTAG GAATGAGAAA AGCGGGAAGA TATAGAAGGT GTTTTATTTC CTTCAAGCCT
    41641 CCCGCTTTTC CTATAGCGTT AGCTGACAGT TGCGAAGTTT GTTAATATTG CACACATGGT
    41701 TTAATATGGG CAATATTAGG CGTAGTAGTA ATAACCCATG AGCATCGACA AGGAGGACGC
    41761 GTATGGCTAA AAATCAGACG TATAAGGCTT TCTTGGCGCG CCCTTCTCAT GTCATGGATT
    41821 TGAACGGCGT ACTGCTAGAT AGCACTTCTA TTATGGCTGA GCTTGCCGCA GAGGTACAGA
    41881 ACATCTCAGC GTATGCTACT TATGTTGTTC GCAACGATAC AAAACTGGCA GACGAGCTGG
    41941 CTCAGGCAGG CGGTGTTCAG CCAGCGGAGG CGGGTCGTCG CGCAGGTGTT AGGATGCCTG
    42001 ATTTTCTAGT AACAGGCAAG TCTGGTAAGT CGCGTAAAGA AGCATTGCTT CAGCACCGTG
    42061 TGGTGACTGA GTATCGTTCC TGGCAGGAGC GTATCGAAGC TGTAAATGGT GAAAGTAGCA
    42121 AGCATGTGAC TCAGGGCTGG AAGCGCACTA TGAACGCTTC CCCTCCGTCG TATGGGGAGG
    42181 ATTACGTTAA TCTGGGTGCG GTAAACAAGC AGTACGCCGC CATTGAGAAT AATCCTTTTG
    42241 TGGATGGGGA AATTGTCCTT AAACTGGTGA TTAAAGGTAA CTGGTATCGC CTGATTTTCC
    42301 CCTTTAATAG CACTCGTTTC CCCGAGGGCA AAGTTACCCT GCCAGTCATT AAGGTCGAGG
    42361 GTGACCAGCC TGTTTTCATC TTCACGGTCG CTACTGATAA CCCCGTTGTT CAGCTCTCAG
    42421 GCGACTACGC TATCGGCGTG GACGTTGGCA TCAACAATTA CGTAACTGTT GTTGTTCGTA
    42481 AAAGTGGTAC TGGGAAAATT GCCTACAAGA CGACGCTATC TCAGCGTGTC CATTCGCTGT
    42541 GGAACAGCGT TCGTGCGTCC GAGCGTCAAG TCCGCGCCCT TCGTAAAAAG GCAAAGCCTA
    42601 TTGTTTATGA CCGTCAGGGT AAAATGGCGG CGTTGGATGA GGCTCATCTC CACCGTGAAG
    42661 CGGCTTCTAG GAAGAAGAGG GAACTCGCTA TCCTTGCCGC ACAGGAAATT GCTGACCTAT
    42721 CGCACCAGTA CGATAACGCC GTGGTTGCGG TGGAAGACCT GGGCTGGGTA CACAACACTA
    42781 TGCAAAACGG CAGGTGGAAC AGGGGTGAGC TTGTTAAGTG GCTGACCCAC TATGTTAGCC
    42841 AGAATGGTGG CTGGGTTGTT GCTGTGAACG CGGCAAACAC GTCACAGGTC TGCCACGAGT
    42901 GCGGCTCTAA AGTTACCCAT CCTGAGCATA AGGTTTCACT CTGCCCTAAA TGCGGTGCAA
    42961 AGGATAGGGA TGTTAATGCC GCGATGAACA TTGCCGCCCG CGCTGTGCCT AAAGTGAATA
    43021 CGGCACGAAA TACCCGAGCA AAAAACCGCA AGCTCCAGAA AAAGACTTCC TTAAAAACCC
    43081 CTACCGCCAG GAATGCTCTA AAGCACCCTG GCGGTAGTAG GAATAAGAAT TATCCAACCC
    43141 CGAAGAGGAA GAAACGACGT TCTTCTAAGG GGGTGAAACT TCCTTTACGC CCCGCTAGTG
    43201 TCAATACGAC GACGGTTCTA GCGGACTGGG ACACATACGG TGTTGCAGAG ACCAATACGG
    43261 CGGCACTCAA TCAAGGAAAC ACAGCTTACG AATGTAGGGA ATGTAACCTT AATTGATACC
    43321 GCAGGTTGCC TCGTGGGGCG TGTTAAGTTC TTTACTCGGT CACGTAGAGC GAGTTAGTGG
    43381 GCACCCAGCC GTTGAGAGCG TGCATACGTG CCCAGTCGAG CGGGCTGAAA CGGTTATCAA
    43441 CCATGTAGCT CGCCGTGAAC TGTGCGTTAA TGAACTCGTC ATTGGTGGGC TTAGTGTGAG
    43501 CGGCAGGCTC AACGACGTTA AGGACGGTCA CTTCGTTGCC GTTGAAGCGG CTCTGGAAAG
    43561 CAGTGTGACG GATGGTGATA AAGTTGCCGC CGAGCGCTTC ACGGCGGAGC TTCCAATCCT
    43621 CACGGCTGAT AGGCACACGC TCCTTAGCGT TATAAGAAAC AACAGGGAGC AGGTACACGG
    43681 TGCCGCCTTC AATCTTCCAC ACGATAGCGT CTACAGTAGT GTCCCAGAGC TGGCTGTCGT
    43741 GCCAGCCGGT GTTAGTGTCA GGATGTACCT GCACGGTGAC ACGTGCGCCG ATAGTGTAGT
    43801 TATGACCGTT GATGCGGGTA CGGTAAATAC CAGCGCCGAT GCCCTGAGTG TTTGCCGCAC
    43861 GAATCTTCGT AGCAATATCG GTGCTAGTTA CGTAAGGAGG GAACTGATAC AACTCATCAT
    43921 TCAGCTCTTC CTCAGTCTTG CCAAGGTTGT ACGCGACCTC GCTCGCGCTA ATTCCCATCT
    43981 CTGCAAGGTC TGCGAGGATG GTTTCTTTGG TGATTCCTCG TGTCTTGCGG ATGCGGTCAG
    44041 CAATTTGTGC AGTGCTTTCC GACATGTCCG GGATTTCGAG GGTGATGAGG GGGGTGAGGT
    44101 TTTCCGACAT AATGGCGGTT TTTCCTTTCA AATATTTGTT TACAGTAAAG CGTGCCCTCT
    44161 GTGAAAGTGG GGGCACTCTA ATAGAATTTT ACCACATGAT TAGCCGGGTA TCAATTTCTG
    44221 GTTTTCTGTT CGTGCCAAAG GCGCTGTAGA ATAGGTAAGT ATGTATGAAC CGCACCTAAA
    44281 GATGGTGCTT GGATTATGAG TAGGTTGAGG CGTGTTAGAA TTTTCCGGTC GCATGACCAT
    44341 TATAACAATG ATTGAGGTGT CCCTTATAGG TTACGGGGGT AAACAGTCGA AAGAATCAGC
    44401 GAAGATTTAC CGGCTTCTTG CTTTAGGGGA CGGTTCTGGG GCTGGTGCGC CGTCTACGCC
    44461 GGTTATTACT CAGCAGGGGT TCCAATTCCC TGTTGAGATG CAAGGTGGTG CTTACGGAAC
    44521 TATTAGCGGA CGTGTAATAA CGAAACTTGT CCATAATGAG CTGGTGTGCC CTAGTGTCAG
    44581 GAACGTTTTT AACCGAACAG TGGAGGAAGA GCAGGTATCT CTAGCAGTTA GCCGAGGTAT
    44641 CACAGGTGCT AACGTGAACG TTGTAAAAGA AGCTGTTGTT TTACCGCCTG GCGTTGAGGT
    44701 TCACACTTTA GCGGAAAGCC TGTTTAATGA ATTGGGTGTG CGGGATGAGT TTCAAGTAAA
    44761 GGACTGGGTT TCGCTCGTTA AGACTGTAAG CGGCTCTGTT GCATCTTTAG CCTCTGAAAC
    44821 CATTAGTTGC CCAGGGTTGA ATGGTAAAGC CTGTACAGAC CCCACCTATG ACCACGTGTC
    44881 GGATATTGTG GGTGCTTGCA CCTGGGTTAC TGAAAGCTTG TAGAGGCACA TATAAAGAAA
    44941 AGCCCCGTAG TTAGAAAATA TTCATTCTAA CTACGGGGCT TTATTGTGTT GGTAAGAACA
    45001 GGCGGTGCTT ATTCGTCAGC GGTTTTGTGC TTCGGCTGAA CCGAGGTGGC GTAGTTCTTA
    45061 GCTAGAGCAT TAACCAGCTC CTTCTGAGTG GTCAAAGCTG TGAGGAACGC CGTCTGAACA
    45121 TTCTCAGTTA GTACGGCAAT GCCGGTTACA GTCGGGGTTT CTTTGAGGAG CTCCTCATTG
    45181 TCCCTAGCCC AGTTGCGGCT ACTAGAGATG AGATTACGCA GAGGAACCTC ATGTTCAGTT
    45241 ACGAAGTTGC GCACGAACTT TAGTACAGCC TCACTGTCTA CAATCCATTC ACTAGCCGCT
    45301 GTGCCGCTGT GTAGCCCTCC GTCCAGCATC ACATCAATGC CGCCAATGCG GTTGTCGGGT
    45361 GCGCTTTCGA GGATGGTGAA GGTATCTACA GGTTTGCCGT TCATGTATAG GCTACTGGTT
    45421 ACCTTAAATG CGCGGGGCAT GAACTTGAAC CGGGTGCCAT GAATGTAGGT ATCAGGTTTG
    45481 CGGTGACCGT CTTCTGTGAT TCGTTTACGG TCGGTTACGA GCACGGTTAC TGAGGGTGCG
    45541 TCCTGGTTTT CGCCTGGCGC GGTTTCGGTT ACCGTGAAAA GGTAGGGAGA TTCAGTAGTG
    45601 GTCATTGCCT TCTCCTTCTT GGTTGAGTGG TGCTTTTTGC TTTCCGGTTG CGGGTGATTA
    45661 GGTGTAATGC GTGGGGCATC CCAATATATC ATGGGATGCA CCTAAAGGTT AAAACATGTG
    45721 GTGTAACTTA CTGACCGACA ATCAGGTAAG TTACGCACGG GGTTTGAATG AACACGGTGA
    45781 GCACTTCTCG GATGCTGTTA CCGAGCGCTT CACGTCCCTT GTAGTCGGTG AGCTTACGGT
    45841 TGCCGTATGC GTGCCAGCGT CCGGTGCCGG GGCGGTTGGC GGCTTCCATG TTGCGCTGGA
    45901 TAGACCCGAC AGGAGTACCG TTGTGGTCTA CGATGCGGTA CATGTTCTTG TTGATGCGTC
    45961 GGGTGCTGTA GCCGTCAATT TTCATGGGGT ATCTCCTTTC GGGTTTAGTT TACGGTGCAG
    46021 GGGGTGGTGT ACTTGGTGTA CTGCTGGTAG AGGTTTTTCA GAATGTTCTG GTAGTACTCT
    46081 ACTTTGTTTT CAACTTCCTG GAGGTGCTCC AGGTAGGTTT CGTAGGTGTG GCGGGCTTTC
    46141 GCGAGGGTCT CTACAGCGAT AGCGGTTGCG TTCTTCTGGG CTTCCTGAAG GGTTACCTTT
    46201 GCTTTTGCGG TTCGGGTTAC CCAGTATGCT ACACGTGCCT TGAAGTAGTT GCACACGCTT
    46261 TCGTAGTGCG CTACTTCGTT CGTCAGGTCG GTTTCGGTGG TGATACCGCG CTTGATGTGT
    46321 TCGTACTGGG TGTTCATGGT GGCAACCTTT CGTAGATGTG TTGGGTGGGC TCCTCTCACC
    46381 CAACACATCC ATAGTACCAC ATGTTTTTAG TGGTTTGCAA GTTTATGGGT GGGGCTGTGC
    46441 TCGCAAAAGG TCGCTAAAGC TACCCAGACC ATATGTGTCT CGCAATTTCT CACCCAAACA
    46501 CGCGAAAGCA TCTTTAGGTG TCCACCACCA CTCACTGAAT GAATTGTCTC TAGAGCCTGC
    46561 ATCCTCTTCT GCCTTACTCA GGAGCACATC TTTTATCTGC CCCTGAGTAA GGGACTCAAA
    46621 AATTGTGCCC CGCACAGCAT CAGCGAGAGC CGGGTTAGCT TTCACAAAAT ATGCGACAGC
    46681 TAAATCATCA CCTATCAAAA GATATGGCAA GAAAATACCG CAAAGGCAAC TAGTAGAGCT
    46741 GTGCGTATTA GGCGCTAAAC AGAGCCGCGT AATGTACTGA AGCCGTGACT CGCAACCATC
    46801 CAACACGCCC TGCGCTGTTT CCATAAGGTC TGACTCATCA TGATACGAGT CTCCCTCCTG
    46861 CACGCCCTGA ATTTCCTTAG CCCAGTACCG TAGCGCGAAA ACCTTCCAAT GCCTGATAGG
    46921 TTCATCATTA TTCTCCTTGC TGGTATAGGC GGAACGAATC GTACCTTTAC CTTTTTCGGA
    46981 GTCGTAGCCA TTGTCGTACA TCTCGACAGC TACCCCACCC CAGAAAGTAC AATCCTTCAA
    47041 ACCAAAAGAC CCTAGAAGGC TAACAGACTC GTCACGCAGG GTGTTATTAA AGGAACAGTC
    47101 ACCAGTGATA ACGCTACCTG AAACCGCGAG AGAGGCGTTA CTAATCTCCA GGTTCTCATG
    47161 GTGCCCGCCC TCAATAACTA CCTTTTCACC TGATGCTAGG CGCGCTCCCC CGTATAGCAA
    47221 ACTAGTGTCT TTCGCACGGA ACGTACTGCC GTTAGACGCA TCAATAATGA ACCGCTGGTT
    47281 TACCGTGTTT TCAGATTGAA CAGGAACACT CAAAGTTCTA TCACTACCTT TCTTTAAAAA
    47341 TGGGGGTTTT AACTCCAGAG CATGTACGCA TACGGCACAC CATATTTCTT AACACGCTTA
    47401 CCCAGCTTAG TCTCGCCCAG CATGGCAATA CGGTTAATAC GCTTAGTCAT CTCTTCTGGA
    47461 GATACCTTCT TAGATGCAAG GACACGCTCA TCCAGAATAT CTTCAAGCAT GGTCGGGGTA
    47521 ACACCGGCAA GAGTGGCTGG TACCTTATCA GCCAGCTTTT CGTTCACCAG CATATAGTAA
    47581 GCGACCGCCA AATCGTCCGC GTCCATAAGG AGCGGGTAGT AGAGCGCGCA ACGGCAACCA
    47641 GCATGCGTGT GAATGTCCTT AAATGCACAG AACTGTCGAA TCTCATGCTT ACCGTTAATC
    47701 AGGTCAGCCG CCAGGTTACG GGAACTCTCC CAAAGCTTGA AACGGTTATA ACCGCCAGTC
    47761 TTCTTATGGA AGAACATGTC AGGGCTGTAC GATGCGTAAT GACCATCAAG AATCACAGTA
    47821 TCAGGCTTGC CGTCACGAGA AATAATATTG ATACCAAGAT TCCCATGAAG AGCCACATCG
    47881 CGGTAAGTCC CTGCACCTTT AAGGTGGAAG CTATCAATAT GTCGCACGTG TACATCATTG
    47941 ACGGCGTGCG GCTGGAACGT ACAAAGAGAC GTGTGAATGT CACCATCAAT AACAACAGAA
    48001 ACATCTTTAT GCTTCCGAAC AAGTTTATCT ACCCACCCGA TGCGGAGCTT CTCATGTGAA
    48061 CCACCCTGAA TGGTGGTGCT GTAGGCGGGT GCGCGGTTAA GAGTCACATC CTGTAGCGAC
    48121 GTGTTTTTAA TGGTGGTAGT ACCATCTTCA GCACCCTGCC ACTTCTTTAG GTACTCCAAA
    48181 GTGTCGCTAT CAATGTTGCT GTTTTCGATG ATGAGGTTAC TGGGCATTTC GGTCATAGCT
    48241 CTTGTTCCTT TCAGAGTCGT GTTTTTACCT AAAAATTATA CCACATGTGC CGGATAAGAT
    48301 TATCTCTAAA CGGTACATGT GGTACTTGTT TTATTGCTCG GTGACGCTTG TTTTAAGGCG
    48361 CTCGCCAGAG CATTGATGTG TTTTTGATAC CGGCTGTTTT GAGGAACTTC TCAAAACAGC
    48421 CGGTGTTACA CGACGCACAA CCTTAACAGG CTCTTCCATC TTACGTTGCA TATGAGAGTA
    48481 ACGGGCGCGC TCCACCTCAC GCTCCAGGAG CAAAGCACTA AGAGAGCCTT CAAGATGACC
    48541 GTGCGTAACA TTTCCCGAGA TAATGTTCTC CATCTTACGG GTATGCGCAC CAGCTTTCAC
    48601 AAAATACATT AACGCCAAAG GATTAAGCTC CAACAGTAGC GGATAGTAGA GGGCACAACG
    48661 GCAATTAGGG CGGTCATGAA CATCCTTAAA AGCGCAGAAC TGATTGATAA CGCAACCACT
    48721 CTTGAGAACC TGCTGGGCGG CGTTCAACGT GTCACGATAC GCCTTCTCGC ACTCATACTT
    48781 ATCGAAATTC TCAACCAACT GCCAAAGACC GTAATCAGGC TGAACATATG AAAGAATGAT
    48841 GTCCGGAACC TCTTCCGGGT AGCCCAGCTT TTTCAGATTC TCCAAAGGTT CAGGATGCAC
    48901 ATCCATGAGA TGCCCCAGCG GGATGCGCCT TGTAGTTTCA AGGTCGAAGC CCACGTTACC
    48961 CCAGATGCGA ACCTTTTTCA TGCTCCATGT GCCACGCAGA TGAGCGTTAA GAATCGCCGC
    49021 ATCACGCATA TACGTGTAAA CACGCCCCGT CTCGGAGACA ATACTGGAGT TAAATGTATT
    49081 TACATTATCC CCAATATCTA CACGGAAAAT TTTAGAGCTA CCGGCTTCAA TTTCATCCGG
    49141 CGTATTGTAG TTATTGTTGA GCAAACCAGG GTTTCCACTG AAATTATGCG CACCAAGCCA
    49201 GACGGAGAAT AAGCTGTGCG CCCCACCCCT CAGATGTATC TCTGTGTTCT CAAAACCTCT
    49261 CAGAGATACG GTAGAGTTTA TGGCGGCATC ACGAACCGTA ACTACACCTT CGCCAAAGAG
    49321 CGGAGTATCG GGTATCTCAC CTACACAGTT TGTGTACGTA TAGTTAGCGT GGGACATGTG
    49381 GTTCCTTTCG TTACCTGAAC AATTTCAGTT CTTCAACTCA ATAATACCAC ATGTCCCACA
    49441 CATTTAATTA TTTAAGTTTG TGCAAGCTCT ACGGAGCGCG CCACAGCAAG GACGTTTTCT
    49501 CAATTCCCGC ATCCTTTAGG AACTTATCAA ACCGCTCCCA AGTAACACGC TGGACGGCTT
    49561 TAGCTTCCAC GGGTGCCTCA TATATCTCAT CCCCGTACTC TGTGTGGGTG ATTCGTACAT
    49621 TGCGCTCCAG AATGACGGTG TTTAACGTAT CCTCGACTAG AGCGCGGGAG AGGCTCGTGA
    49681 ACGGCTCCCT CACATACTGC CTCGTGTGCG CGCCCGCCTT CATGAAATAC GCTAAAGCCA
    49741 GATGGTTAAG CTCCAGCAGT AGCGGGTAGT AGAGGGCGCA ACGGCAATTG GGGTGGTCGT
    49801 GAGCATCTTT AAAAGCGCAG AACTGGTTAA TGGTGCAACC GCTTTTGAGA ACCTGCTGGG
    49861 CGGCTTTTAG CGTATTGCAG TAAACGTTCT TAATAACCTT TTTATCCACA CCAGAACAGC
    49921 GCATTAACTG CCAGAGGCTA TAGTCAGGTT TCACGTCACT AAGAATCACC TCCGGCACCT
    49981 TCGCAGGGTA GCCTACCTCT ACCCATTTAC CCAGCTCCTC ATGTTGAAAT CCCATCAAGT
    50041 CGTTTAGTGG AATTTCATTA ACAGCCTCCA GGTCAAACCC GAGATTACCC CAAAGCCGAG
    50101 CTCTACTCAT GCTCCAGGCA CCCCGCAGGC GCAGATTTAG ACGTGACGCA TCGTGCATAA
    50161 AAGTACCCGA GTAATCTTGA CTTGAACCAA CCCATGAAGC ATCGGTGCAG ATATTGCCAC
    50221 TAACATTGAC ACTAAAACGC TTATACTCAT CTTCGGGTTT GTTGTAGCGC TTATTAAGCT
    50281 GGTCAGGTGG GATGACATAG TTATGGGCAC CCATGTGTAT ATCAAACCCA CAGTGTGCGC
    50341 CGCCGGTTAG GTTTATCTCT GTCCGCCAGT CGCAACCAAA CTCAGACCAA ACGTTCAGAG
    50401 CCGCGTCTCT AACCCTAACA ACACCATTAC CAAAAGGTGA CTTTCTGGGT GTACCCCAGC
    50461 CTTTGCAGTT AATGTAAGAG TAACTTACGG ACATATGTTT TCCTTTCGTA CTATTGAAAC
    50521 ATCTCAAGTT TTCACGCTTA ACGATAACAC ATGTCCCTCA CGTTTAGCCG TATGAGGCAT
    50581 GTGGGTGTGT TACGGCGCTC GCCAGAGCAT TGATGCGTCT GTAATGCCCA TAGTTTTCAG
    50641 AAAAGCCATA AAACGTGGCT TGGAGAACTT GCGAACAAAC GCTGACGGAA CCATATCTGA
    50701 ACCTTCCAGC ATTTCGTGCC CCGTAGAGCT TTCCCGACGC GCTAGAACGG TTTGGTTCAA
    50761 GATGTCCTCC ATCTGGGTCT TGGTGACGTT CTCAAGCGTC ACTGGAACGT TGTCTTTAGT
    50821 GTGTTCAGCC GCCCGTAAGA AGTACGCAAG AGCCAGGTGG TTGCCCTCAA ACAGTAGCGG
    50881 GTAATATAGG GCGCAACGGC AGTTAGGTCG TGAATGAATG TCCTTAAATG CACAGAACTG
    50941 GTTAATGGCA CAGCCGCTTT CTAGTACTTG CCGCGCAATA TGTAGAGTTT CTGTGAAAAC
    51001 GTAGTGGCGC TCACGGGGCG TAAACTGGTT CATTAGATAC CAGAGGTTAT AGTTAGCGTA
    51061 TCCGCGTCTA ATAATGACCT GCGGAACCGT GTCGGGAACA CCGCCACTTT TCAGTTGGTC
    51121 AATGGTGACC GTCGGCATTT GCACCAGACG CTCCAGCGGC TCCACCTTAT CTGTTTCCAA
    51181 GTCAAACCCA AGGTTTCCCC AAAGGGAAAC ATTACTCATG CTCCAGGTGC CCCGCAGGTG
    51241 AAGATTCACG AGAGACGTAT CATAAACATC GTCACCATGC CCGCTCCGAC CAGGCATACC
    51301 AATATCTACA AGGTAGGTGT GAATATTGCC GCTAATTTCA ACACGGGTAG GCTCCTCCTG
    51361 GGTTGCCGTA TCCCCAGCTG GCATGTACCA GTCACGTGCT TTAGTGAATA TTACTGTGTC
    51421 TCGGAAGCCA GTGTAAGCGT TAAGGGCGGT GTGAGCGCCG CCTTCAATAG CAAGTGTCGT
    51481 GTGTTCGTTC GCCATGAAGT ACGCTCTGGT GCTTAAAGCT GTATCCTCAA CCGTGATAAT
    51541 ACCTTTTCCT TGGGTGCGCA CGGCGGTAAG GTCGCCTCGG CAGTTGATGA GCTGATGGTT
    51601 TTGGCTCGTC ACGTTTTCAT TCCTTTCTTT CAACTGGGGG CTCGTAGATG GAGTTACGGG
    51661 GGCATGTTAT TGCGGTTCAT GCGCGTCCTA ACTTACTGCC GTGTCCCACA CACCATTAGG
    51721 GTCAGCGTCC AGGTTCCATA ACGCCTCCGG GTTACTGAAA CCAAACTGCT TAACATGTTC
    51781 TGTAAACTCA TCTTTGGTCA AAGCATTATT TATCATCGAG TCCCAAAGAG GCTTCCGCTC
    51841 TGGGGAGGTG CGCGCGAGGG TAAGTAGCTT TTCCTCCAGC AGGTCTTCAA GTGCTCTTAC
    51901 GGGAACATCC TGCAAAGTTG AAGGCGTGAG GTGCTGAAGA GCAGGCATCG CCTGTAGGTG
    51961 GTACGCAGTT GCCATAGCGT CACCTGTAAT GAGTAGGCTC TGGTATAGGG CGCACCGGCA
    52021 GTTAGGGCGA GTATGAGCAT CTTTGTGGGC ACAGAACTGA CGTATCTCTG TTGCCTTGTT
    52081 CAGAACATTG CATGCGACTT CAAAAGCATT GATAAGGTAA ACGTTCTTAG CTCTTTCCAT
    52141 CGTAAAGTTG AAGAAATGAG GTAGCTGGTA GCTGACGAGC ATAGCTCTAA AGATTACAGA
    52201 TGGGATGGGC GTATCTGGTG TAGTTTTATC AGCTGTCCAT GCTTCCGAGG CTTGGTATTC
    52261 AAGGTGGTGT TCTAGATGCT GGGTGTCAAT TTCAACTACG TCGAAGTCTA ACCCCAGGTT
    52321 CCCGGTAAAA CCCGCCGCTG ACGCACCCCA AAAACCTCGT AGGGATATGG AAGATGTGCC
    52381 ACTCGGGGTG ACGCGGGGCG TTGAAAGATA GTGTGTAAAA ACATTGCCCG TAATTTCGAT
    52441 TTGAGCCGCG CCTTCTACAG TCGCGCCAGC GCGGATACGT GGGTTTACGT GAACACCACC
    52501 CTGAATATGA ACTTTGCCGT TGCCTTTAAC CAGGATTTGA GAGTCATCAC GTACTTGTGT
    52561 GAAGCTGAGG GTGGTTCCCT CTAACGTAAG AGAGTCAGGA TTCTCAATGT CCATCACATC
    52621 ATCCCATGTG ATGCCGTCGG CAAGGTTTAC GGTAGCTGGC TGAGTCATTT GAGGGCGCTT
    52681 CCTTTGAGTA GTAAATAATA ATGCTGTGTA TGTGGCGGCA CCTATAAGAG ATGCAACCCC
    52741 ATACACAGCA TTGTACCACA TGTGTTAATC GTGATAACTG AGCCCTCGGG GTGGTAGCCG
    52801 GTCAAGGAAC CACTGCCCAC CTTCCGGGTT GGTACTCCAG AGTAGGTTAA TATTCTCCAC
    52861 GCCTTGTTTC TTGAGTGCCG CCTTGAAACG CGGTGTAGAG GCATGGCGCA CCTTACCTAC
    52921 CGCATCCTCG TAAGCATCAC TGTGGGGCAC TAGGGCGAAT AGCCGCTCCT GTAGAACGTC
    52981 TTCAATCATT CCAGTAGGAA TATCCGCCAC AGTAGCTCCC ATCAAATACG CCAGCGCGGG
    53041 CGTGCGCCTA ATATAGTAGG CAATAGCGAG CGGGTCAAGA AGAAGTAAAA GGCTGTAGTA
    53101 CAGACCGCAA CGACAGGACT CGTCTTTATG AATATCAATA AGGGCGCAGA AACGGTGGAT
    53161 AGTAGCTCCT GAGTTAATGA CCTGAACAGC CAGCTTGTGT GCCTCCTCAA ATACATCCTG
    53221 GCGGTTATCT GCACTACCGG CTGTGACAAT CTCTTCCAGA TTGAAAGCAA CATTGACACT
    53281 ACGCATAACA ACAGCAGGCG TATTATCGTT GAACCAATCC GGCACCCGCT CTTTACCGTA
    53341 AACCGACGAT TCCTTAAAGG TTGGGGCAGT CATACTGATA CCCAAGTTAC CCCAAAGATT
    53401 CACACCATAC GCCGACCAGT CGCCCTCCAG CGTCATGTTG TGCCGCCTAT AGTTCAGCAT
    53461 TGTTTCACCC AAGCAGTTAC CATGCGTGAT AGACAGCATA TATGAGTTAA TGTTGCCTAG
    53521 AATGTTAATG GTAAACGGGT TATCGAAGCG CCGGTCAATC GTGAAACCCT TATAGGTAAC
    53581 AATATCCAAA CCCTTATGTA CGCCGCCTTC AATGTTGAGG GTAGCGTTAT GATTAACAAC
    53641 TATCTCGCAT TTACGTGGGA ACGTGTTGTA AGCGATAAGG GTAGTGTCCT TGAGGTTGAT
    53701 TCGCCCAGTG GTACCGATTA CCCGGATTGA GTCTGCCATA TCCACAGGTG GCTCCAGCCT
    53761 AGTGTTCCAG GCGGTAATGC GAGAATCTTT GAGCATGACT GTTTATCCTT TCTGTAGCAT
    53821 TTTTTTTGGG TATTGTCTCT AAGGTTCCCG GAAAAGCGTG TTGAGGTCGT TGATACCGAA
    53881 AGACGCGAGG GTTTCTTTCA GCTTGCTAGG TGTGCGTTCC CTGTACCCGC GATTATTACG
    53941 AAAATCATCC AAAGCTTCAC TCACGGCATC CTTAACGTCT CCCTGCGGGA TAGAGCTTAG
    54001 AATCATGGAG TGGTACTCGG TCAGGTTCGG GTTTGCCTGG ATATAGTAGA GCACTGCCAG
    54061 CGCGTGACCT TCCAAAAGTA GCGGGTAGAA CAACCCGCAA AGGCACGTTT CAGAAACGTG
    54121 TACATTGGGG TACACGCAGA AGCGGCGAAC ATTGTACGCC CCATCAAGAA GTGAGGTGGA
    54181 GACGCTAGAT GTGCAGTATC GTGGGTTGTG CCACACCCAG CCATTTACGT AGGCGCTATC
    54241 AACATCCTCA TAGTCGTAGC TGAATACCAT GTTATCGAGC TTTTCGTCGC CAAACGATTC
    54301 AATATCCAGT ACGAAGCTAC CTGTGAAGGC GACACTATCA AGTTTGCAAC TACCCGTCAG
    54361 TGTGACGTTG CTCTGTGGGT TAATAATAAG GTTTTTAGTG TGAATATCGC CTAAGAATAG
    54421 GACGTTACAG CTTCCTTCAC CTGCATGGAG GGTGGCGTTC AGGTTGGTGT GTGTGCCGCC
    54481 ATTGATGGTG ATGTTCCCTG CGTATGCTCG AATATTAGAT TTGCTGATGG TTGTGTTCTG
    54541 TAGTGTCACG CGAGAGTCGT CTTCAACAAT GATTTTTGTC TCGTCGTCTA CGGTTAGGTT
    54601 TTCGACGGTA ACTCGCGGGT CGGATAGATA CGCTTTAGTG TTGGGCATTG GGTTGCTTCC
    54661 TTATCAGTGT TTAAAGTAAA AGTATTCTAC CCACATAGTA CCACATGTTT AAGTTATTTC
    54721 CTCTGGGTTG CTTTGTTGTA CACCAAAGCA AAAGAGGTTG GGGCACGTGC CTGTAGTTCA
    54781 CGCTCCCCAA CCTCTTACTC AGATATTCTG TTACACCTAG CCGTTTATAA GGGCGTTGGC
    54841 TATGTCCGAT ATTCCGCCAT CAGTTGAGGT TTTGCCACCT TCTCCGGTTT GCACATGCTC
    54901 GTCATAGGTG CCTTTAGGTA TATGGATGGT CACTTTTTCG AGTTTCTTCC AAGCGTTCCT
    54961 ATGGAAACAT GGCGGGAAAG CCACAGGCGT GTACTCACAC ATGCTTTCTT TCCCGTCACG
    55021 GTAGCTATCG AGCACGTCGA ACACCTGCTG ATGTACAGCG TAAGGCTCAT CCCCCGGGTT
    55081 GAGGTCGTCT ACGATACGAA CCTCTTTACG CTCATCACTG GGGTAATAGT CAGTGTACTT
    55141 CTTAACACCA TCCGCTGTTT TCTCAGACCA GCTAAAAGTC TGACTATTGA TGTCTGCCGT
    55201 AGCGCTCTTG GTGACTTTAC CGTCCAGCTT AACCTGTGTG GGTGTGTCGC TGTATTCTCC
    55261 GGCTTCGTTC ACGTAGAGTA CTTTTTTTGG TGTGTTGAGC AATATAAGGC GGTGGCGGCT
    55321 CTGAGAAAGC GCCACCCATC ATGATGCCCG CAACTATGAC GGCAGGCACC ACGATTGAGG
    55381 TTACAAGAGT TTCCACTAGA AATATTCCTA CACCATTTCC TACCTGCTTA TTGATGTGAG
    55441 CGTCTTCTAG GGTGCTGACA CTTACGAGCA GGGCAATAAA CAGGGCTACA GCCAACCAGA
    55501 AGGCACCCAC AACCAGCAAA GCAAGAACTA AACAGCCATA AAGAATGAGA ACGAAGCCGC
    55561 TGTGGAAAAC ATAGTGGAAA CTGCGTGTGT CGTCGTTGTA CTGGGCAATA AGCTCATCTG
    55621 GCATCCACTC TTCAATAAGT CGTGTATTCT CCGGCGCTAA ACCCCAGCCT TCGTAATCTA
    55681 AAGCGTCATA CTCAGCCCGC GCTAAAGAGT CACCCTCCAT GCACCCTCCC CATAGAGCAT
    55741 CACGGCGCGC ATCAATACGT GCTTTAGCAG TCTTCTCAGC TTTAACATAA CGCGCCTCTA
    55801 AACCTTTGTA TTTGCGCGCC ATCATTATGG CAAAGAAAAC CCGCAAAGCG CTTGCCGCCA
    55861 GGAAAGCCGC TACAGGGTAA ACAATTAGTG ACTCAAGGTA TCCCACAACT CTCCTTCCTT
    55921 ACTGAACATC TAGCACATAT TGTGCGTTTG GTACATAAAT GGTTGCTTTC ACTTGCTCTA
    55981 ACCAGGCGTT CTGTTGGCAA CCTGTCGCTT CAACATCCCA CTTATCACAT ATGCGGTCAC
    56041 CGTCCTTGTA AGTTGGAGGA ACCTTGTAGA TGAGCTGGTG TACAACGTGG GGCTTATCGT
    56101 TAGGTTCTGA GTTAGTGACC TCTACTTCAT CGACACGGTG GGTGGTGCCT TTTTCTTTCT
    56161 TGCTAGAGAA GTCGTATTTG CCTGGTTTGT ACATGTCTCG GATTTCGCCG TCGCTGGTGC
    56221 GTTCACGCCA ATTGTACAGA TACTCCTTAG AGGAGCTGGT GCCTTTAGTT TTTCGAGTAA
    56281 CCATCCCGAT AAGCTCATTT TTAACTTCCG ATGTGGTGGG CACGAGGTTG TCTCCCCTGT
    56341 AGAGGGTAAT GGTTTTGCTG TCGCCGGGAG GTTTAGCGTC TGGGGTGTAC GGTGCAGTGT
    56401 ATGTGGCGGC TGTAAAAAGC AAAGTCACAT GTAAGAACAC GAAGAACGCG AAAACGTCCA
    56461 CGGGTGTAAA CCATGCCGTA GACCTGGAGT TTTTCTTACC TCCCTTTGCC AGTTTCGCGT
    56521 CCCTTAAATC GTACAGGTAA CTAATGCACC CGATAGGGAT TAAAGCTGTA ACGGCTGTAA
    56581 TGATAAGCTC CCAGAACACT GTCCAGCCCG CGAAGAAAGC CTCAATGAGA GCCGCCCCAA
    56641 ACCCTAGCGC CACCATTCCG CTAATGAAAC CACCCATCTG ATTGGTCAGG GTGAAACGAT
    56701 GACCAGCCCG CCTAAGCACG ACACTGCAAA AAATGCAGAT GACGACAACA AGGAATCCGA
    56761 GGGTGACGTA AACCCCGATA CTACTGACGG CGGCTGAGAT GCCAGATTCA TTAAACAAAA
    56821 CTTTTACTCC TTCCAGGTAG AGAACTTCAT AGGATGAACG GGGCGTATAG GGCGGTAATG
    56881 TCGCGTACAC CCATGTTCTT GTAAGTTTTC CTGAACTGTT CTACAGTTTT CAGCTTCTTT
    56941 ACAGCTTGTG TGTGCTCATC GGTGACTCTT ACCGCTCCTG GGTATGGGAA CTCTAGCCCG
    57001 CCACGGATGG ATGCTTCCAG AGCATCCTCA AGCATAGTTT TAGGGATGGA CTGTGTGATG
    57061 AGCGGCTCGC TACTTCTAGG GGTACCTTGA GCACGTAGAT AGTACGCCAA AGCCAACGAG
    57121 TTACCTTCCA GAAGTAGCGG GTAGTAGAGC GCGCATTTAC AGTTTGGCTC TATATGTGCG
    57181 TCTTTGAAAG CGCAGAACCT CTTAACCTCA GCCCCGTTAT GCAACAGCAT GTAGGACGCT
    57241 TTAAGCGTGC CCTTGTGAAC GTCTTTCAGC CTATCCCAGC TGTGTAGCAG GTGACGTAGA
    57301 GAGTAGTCTG CTTTAACGCC GTAGAAGCAC ACCTTTTCGG CTACCTTATC CTTAGATATG
    57361 TTGCCGTATC GCAGGTTATC TAGAGCTGTT ACGGTTGCTG GGCGGTTGCT CTGCTCTAAC
    57421 CATATGTCAA GGTTGCCGAT GAGTGTTGCA TCTAGAGCCG ACCAGGTGCC CTGTAGCGCC
    57481 ATGTCTGGCT GGGTTAGGCA CTCATTATGT GTACATGCTC TATCGCCTGC GACAGCGGCT
    57541 AGAGTAAGCC CGCAGGTTAG CATGTTTCCG GTGAGTGTCA CAGCAGATGG CGGGTTAGGG
    57601 TCTACCGCCT GTTTGTTTCC CGTAACGGTG AGTGTGAAGT GTTTGCCGCC CGTGATTTTA
    57661 AGATTCTCGC CCGGCTGTAA CCAGAGACGT GAAGCACCGT ACACGGAGGT GTGTTCCAAT
    57721 GTGATACTGC TACCTTCTGG GGTGCTGATA AGCGTGTTGT CCTGTAGGTA GCTTTCAATG
    57781 TTCTTCACCT TCGACATGCG GTGCTCCACT CTCTCCTGTG TAGGGGGTGT TGGTTATAGG
    57841 TATTGGGAAA TGATGAACTC GCCTGCCGGG TGGATAGCGT AAACATCATC GGGGATAGCT
    57901 GATGCGGGCG TGTATTTGGA AGCGTCTAGG AAGCCGCACA CGCTAGGCAG ATAGTTGATA
    57961 CCCACCTCAG TTAGGCAGGC ACGTAGGTCT TCTACGTTTT TAACGTCCTT ACCTACGGCT
    58021 TTGTACAGTT TTTCGTACCA TTCCCGTTCG GACACCCAAC GCTGGTTTTC CAGGCTCGCG
    58081 TTTAGGCTTG AAAGATTATC ATGATAGAAC TGCTTCATGG TTTCTTCAAG ATACTGGGCA
    58141 GGTACGAACT GTAGCGGCGA GTCGCCTTCC GGGTCTACAC CCGCCACTTT CATGAAATAC
    58201 CCGATAGCCA CGTCGTGACC CATCAGGAAC AGCGGGTAAT AGATGCCGCA CTTGCAATTC
    58261 TCGCGGCTCT TATGCAGTTC GGGTGCCACA CAGTATGTTC GCACAGCGTC ATCATTTTGA
    58321 ATCAGACGGT ACGACAGGTA AATCATGTCG CCCAGACTTG AATCTGACGG AAACACGTCC
    58381 GCTTTGTCAT AATAACCAGC AGGGTCACCA ATAAGCTTCA AAGCGTACCG ATAAGTCGAA
    58441 TCTTGAGAAA GCTCAAGTAT CTTCTCGCCG GCAATAATAG TGGCATCGCC TAGTACACGA
    58501 ACATGCTCCT TAGCGTCAAT ATGCTCAAGA GTAAGAGCAC CTAAACCCAG GTCGTCAAAC
    58561 GTGCAGGCTC TACTGAGGTT GTTCGTAACC GTAGTGTTAC CACGGAAGAT GGAACGGTAA
    58621 TGCTGTAACC CACCAGCGCC GTGGGTATCA ATAGTGACAT TCTCATGTAC AGTGCAGACC
    58681 TGCAAACGCT CCGGGTTGCT GATAGTAGCG TCCGGGTGGA TATTAAACCC ATGCACATCA
    58741 TAGTGGGGAG CCTTACTGAT AGGCATGTCC ACCACTTTGG CGAGCGTGTA CACCTTGCCA
    58801 CGTGAGGTCA TGTCGATGGT GATATAGTCG GGGATGGTGG TGCCTGCGAG CGTCAGGTCA
    58861 GCGGGTACGT TAAGGCGGCG TTTCAGACCG TCCATGAGGT TCTTATAAAA TCCCACGGGT
    58921 GTTCCTTTCA GAGATGGTGT TGAGCGGGTA TTGGTTTCAA GCTCCCATGA TACACGGATA
    58981 AGCTTTAAAA TGCCCCTTTA AAGCGGCTAT TTGCTGTTCT CTAGCACATG TTTTGCTAGG
    59041 GCTTCCTCAA GGTACGCAAC AGGAACATCA GCAAGGATGT CGAGGGTTTC AATGCCGCGC
    59101 ACACGATTCA CATACTCCAC AGCTAGAGGC TCACCCTGCT GATACAGCGG GTACCAAAGC
    59161 AGGCAATGGC ACTTGTCTAG GCGCTTGCTG TGCTCCTCTG GGACAAGGCA CAGCGTACTG
    59221 TCTACCCAGA TGTTCGCTGG TTTGGCGCGC TCTAGAGCGT TACACGTAAG ATTGAACTCA
    59281 GCCGTATTGT AGTCCTTGTT TTCCCTCTCA TGCGGGGCTG GGTGCGTTAG CAGGGCGGAG
    59341 TAATATTTTG CCGTATCTTC CTCCCCAAAA TCTGAAAAAT CCTCAGCAAG TAAAGGTAGC
    59401 CATGCGTTAT CTACGCCTGT GATGTTAGCG GAGCCTGTGA TTTCCAGGTT ATAGAGATAG
    59461 TCGACGTTCT TGATAACGAT GCTGTCAGAA TGGTTTACGG CTTCGAGGTT CACGTTGATT
    59521 GCCTCTGCGA CGTTTTCCAA CGTAACATTT CCAATGCTAT CGCTCCGGCG GAAAGCCGTG
    59581 TTTGTAAGAG ACGTACCAGA TGCTACGTGT GAATCATCTA GATAAACGTT CTCTACTGTA
    59641 GCGCCCGTTT CTAAGAGCAC GCTACGGCTA AAACTGAAAC CACTACAGAT GGTAGCGCCT
    59701 TCCTGAATGA CACACTCCGC TTGGTAGGCG CGGTCGATGC TTTCCATGTG GGTCGCCTTA
    59761 AAATCAGGTA GTTCAGCGGC TGGGATAGTA CACGTGCCAA ACTCCACACC CTTATGGGTG
    59821 CCTACATAAG TGAACTTGTA AGCTTCAAGG GAAGCTTTAC TGGGTGCCAC AATAGCTTTA
    59881 GAAGCACTGC CGTACCCGCG CTGTACCTGC TTAATCTTTC CTGGGAAGAG AACCACAGGG
    59941 GCGGGGTTGA AACGGATAAT CCTCCAAGCA TTAGCATAAA CAGGGGCTAC GTGACTGTTC
    60001 CTCTTAAAGT ACTTCTCAAG AGCATCAGGT GAGCCGGTCA CATACTTAAA AAGTTGCTCC
    60061 GTTTCAGTAA TAGTGGTTTT TGCGCTGAAG GTCATCATTA ACGTTTTCCT TTCCGAAATA
    60121 GATTACTGCT TTATGTGTGG TGACGCTAAG ATGTGAATAA GCGTTTTAGT ATCACCACAC
    60181 ATTCTGGCTT AGCCCCACTC ATCCTGTTCT AAGGCAAGAA CTGCCATTTG TTCCTCTAAC
    60241 ATGCTCACGG GCACAGCTGA GAGTGGGTTC TGAATGTTGC CACGCTTCCC TTGTGCCCGG
    60301 CGAACGTACT CTAAAGCGAA CGGGTTATCG TCTAGGTAGA GAGGGTACCA CATGAGACAC
    60361 CTACAGGCGT TCAAATGCTC TTTGTGAGCC TTATCGTCAA TGCAAACGGT AGACACATCC
    60421 CATGAAGCGG TTGAAAAATT CAGGATGTAC TGAGTCACAG AGAGTGTTGC CCAGTAGTTC
    60481 TCTTTAGCGC GAGACTCGTT CTGCTTCCCC GTGTACACCT CAGCGTCGTA GAGGGCATGT
    60541 CTCCCGCCGT GTTTCCTGAG AACCTGGTCA TCTGTTTCAA CGTAGAGCGG TTCTTGTGTG
    60601 GGGTTGTGAA TTTTGAGGTG CCCGCCCTTT GTTACCAGAT GCCAAGTCAC AATGTTATGT
    60661 AGCGGAACTT TACCTGTGGT GGGCTCGTCA GCCAGCAGGC TTACCCCACC CCAAAATTCA
    60721 CAATCAAAAA CACGCGAATT GCGGCTAACA GTGCGCTTAC CACAAGCATC TAAATCTGTA
    60781 ATTGAAGAAC CAGTGATTAC ACTACCTGCC CCGACGTTTA GACCCCATAC GGTAGAGTCA
    60841 GTGATATTGC AGTTTGCGCC AATCTTAGCA TTATTCACTT GGTCTGTGTT GCTGATAGTT
    60901 GTTCCCGCAT CAATGAGTGA AGCATCAACC GACATTCCGC TCATGTACCC GTACTCTAGG
    60961 GTTCGGGTTT TACGGAGCGG GGTAAAGATA GTTCCTTGAA GGTTGCTCCG GACGGGGATA
    61021 ACTGAGATTT TCCAACCCAC CTCCGCTTTG CCGCGCAACC ATTCGGGGCG GTTCACATAT
    61081 GGTGTGATAA TAACCGTTGC CCCGCCTTTG AGCTTTAGTA GAGCGGAACG AACCTCACCA
    61141 GCCTCCGGGC TGACGAGCGG CTTCTTACCC CATTTCTGGG AACCTTCCAG GATAGGTTTA
    61201 ATATGCTTGA AAATTGTTCT AGGAGCGCCG GTAATGTACT CGGTACGTAG AGGTGTTCCA
    61261 TTGATTAAGG GGTTTCGTTT CCGCATGTTT TGATTTTCCT TTCAATAATT TAATGACACG
    61321 TGAGGGGCAC CTCAGATGTG AGATGTTTCT AAGGTGCCCC TCATATGGCG AAGAGCGGCT
    61381 TACTCTTCAG TCTGTTCACT GAGGACAGTT GTAACCATCT GCTCCTCCAG TGTACCTAAA
    61441 GGTACAGCTG ATAGGGGGTT CTGTGTGTCA TTTTTCCCGC CCTGTGCTCG GCGAATGTAT
    61501 TCTAGAGCAA ACAGGTCGCC GTCTATGTAG AGCGGGTACC ACATGAGGCA CCTACAGCGG
    61561 CTCAGGTGTT TGCCGTGTTC CTTATCGTCA AGGCATAGGG TGGAAGATTC TCAGACGGGT
    61621 ACACGCCAGG TCAGAAGGTT CTTCGTTACG GTCTTTACAG CTTTGTCGCT ATCTTTGCTG
    61681 AGGTAGAAGC CGCTCCCGCC CTTGAAAATC CTGGCATCAT ATTCAGTGTT CTGAAGCCAT
    61741 CGGTAGTTGA TTTCCGGGTG GACTAATAGC CTGTTTTCCG TAGGGTTGTG GATTTTCAGG
    61801 TGACCACCTG TAACCTCAAT GTCCCTTACC TCTAGGTTGT GGAAGCCATA GTCACTTACG
    61861 GGTGTGTCAC TTATCAGGGT TGCTCCGCCG TAGAGTTTAC AGTCGTCCAC GGTGGTGTTA
    61921 ATGCTGGTGA ACGACCCGTA AGCGTTGGCT TGAACATGCC TGACGGTCGA GGCGCTAATC
    61981 TCACTGTCAG AATTTACGAA GGTATCACGG ACGGTTGAGT TGCTGATTTT ACTGTTCCAG
    62041 CCAATCTCAG AGTCGCACAG CTCCGAATCT CCACTAACGA CCGTGCCGTG CCCCACTAAA
    62101 GCACTTCGCA CCTTAGTGTC ATTCACGTAC CCGTATTCTA GGGTGCGGGT TTTGTGTACG
    62161 GGCGTGAAAG TAGTGTTCTG TAGGTTTTTA CGGTCGGGGA TAATGGAAAT TTCCCATCCC
    62221 ACCCTAGTCG CACCACCCTG GTCAGGGCGA TACACACGTG GGGTGATGAG TACAGTCACT
    62281 TTACCAGTGA GTAGGCGGAG CTTACGCTGA ACAACGTCAG TATTTGGGCT CACATATGGT
    62341 GCGCGACCAT ACCCGAGGGA GCCGGTTAGA ATCGGCTGGA TGCGCTTGAG GACGGTGCGG
    62401 GGCGCGCCGG TAATATACTC GGTACGCATG GTTTCGCCCT GGATGATGGG GTGTCGGTTA
    62461 GACATGGGTG GGGTTTCCTT CCGTAGTTGT TTATTTGCTG TATGCCTCCC AAAGGTCGCA
    62521 CCATAGGAGG TCTTTGTCTT TGATGCCTGC GTAGGCGTAG TTTTCGGAAA TGATGCCCTT
    62581 ATATGTATCT AGGGCTTCGT ACCAGCGGTT ACCATCATAG ATTTTCTCCA TCTCAAAAAT
    62641 GGTTCCGCAC ATGGATTCTT CCAGATGGTA GGTTGAGAGG CTACTGAGCG GGTTGTTTAG
    62701 GCTCGCATCC CTGAGCGGGT TACCTGTTTT ACCTGCGGGG TCGTGGAGCC CCTCAGCTCG
    62761 TACCAGGTAC TGCATTGCTA CAGGGTCTGC GGCGCGCAGT AGCGGATACC AGAGGGCACA
    62821 GCGGCAAGCT TTCATGTTTT GTGCGTGTAC AGTGTGGTTC ATGCACAAGG TTGCGTGAAG
    62881 AACGTCTGGT GACTCTTTGA GAGCTTGTGC GGCAATTTTG AGGTAAATGT CCGTGAAGGA
    62941 GTAGTTGAAC GTTTTGCCGT GCTTTTTGAG GTGGGTTAGG TTGTACACAG CACGGGCACT
    63001 GCGTCCGTCA CCATTCTTAA TGTGAATAGG GTTACCGCCT GTGGCTGTGG TGAAGTATGT
    63061 ATCGCCCGTA AGGTTGATGC CTGTAAGGGA TATGTTGCCT TCAATGGTGA CCTTACCGTC
    63121 GAGTGAGCAG TAGTTAAGTT CACCGGCGGT TTTAATAGTG TTCTTTCCGG CAGAGCTTAG
    63181 GTTCTTGAAC ACGCCTCCTT CTACGCGGGT TTCACCTGCT AGGGTGTTGT TGCCCTTAAA
    63241 GGTGGCATTA GTGGCGGTAG CTTCATCTGT GAGGAGTGTG CAACCGTCCT TAACGTTAAT
    63301 ATTTCGCGCC ACAGCGTCTT TAAAAACGGC TAGGGGTACA GATGGTGCCT TTAGGGTGTT
    63361 TGGTAGCTTC TTGCCGCCTT CTACGGTTAC TGTGCCCATG TTTGCAAGGA ATACGTTCGG
    63421 GGCGTAGTCG TGGAAGTTCA GCTCTGGCAT GTTCTTCGGG GAGGTGAGAA TAACCGCCGG
    63481 GGACGTTTCA GGGTCGTGAG CACCCACAGC AAGAATATAC CCATCCTGCG AAGCTTTCTT
    63541 ATAGAACTTT TCCAGGTCGT CGGTGATAGC GTCACCGAAC GGGAGGCGCT TCTTCTCCGC
    63601 GAGTAGTTTC GCCTTAATGT GTGCATAGTT GTATGTAGGT GTTTTAGCCA TTCCGGGGTT
    63661 CCTTTCAGTA AAACATTCTA CCCACATTGT ACCACATGTT TCACATAATT TTAGTGCCCC
    63721 GCTTGGTTAT GTCGTATTCA AGCGGGACAC TACAAAAAGT TACTATGCAA AGCTTAATTT
    63781 CTACTTCTTC ACCAGCTTAC TGCCGAGAGG GATACCCGTG AGGCGTGCAA ACATACGAGC
    63841 AAAATTAAAG TGGTCGCTAC GCCCGTTCCA GCTCCAATGA ATAAGCTTAT CCATCTCCTG
    63901 CTTTGTTACG CCCAAAGAAG CTAGATTCAC CCACATCTTC TCGCGCCAAT CAGGTCGCGA
    63961 ACCATTAAGC ACTTCTAGCT CCTTGAGCTC GCGCATAAGA AGCTCCTCCA GGGCACGCAA
    64021 CGGCAAAGAA GCAAGCGGGT TACTGCTCGT CATATCACGA ACAGACGCGC ATACGTCACG
    64081 CATATGTTCC GCCTCCTTAC GGGAAAGCTT CGCATCAAAC ACCCCACCAA GAGGCTTCTC
    64141 CAAATCCGAT ACACGCATCA GGTAATGAAG CGCCACAGGT GAGAAAGTAA GCATCACAGG
    64201 GAGCCACAGG AGGCAATGAC AGTGCTCCAC CTTCTTCTTA TGCTCCGCCG GGTTGAAACA
    64261 CAAGCGCACG TTAGGGAGTG CCTGCCATAG GTCACCATCA TAAACGTGGA AAGCGCGCGT
    64321 TGCCAGGCTT AGGTCAGAAA AATCAACCTT ATTGGTGACA GAGATAGGTT CGCTATTACC
    64381 GGGAATGAGC CATTTAGGGA TGCGGAGCGC GTGAACACCC AAGCGTTCCC CTTCCAAGTT
    64441 CTCGGCGTTA ATTTCAATGT TGCCTTCAAG CTCTGAGTGG TTAATGTTTG CATTTACAGC
    64501 AAAAACGTTG CCACTCAGCT TTGAATCCGT AATGTGTCCC CCACCAAAGA AGACAGAATC
    64561 AGTCAGCTTA GAGAACACAG CATGTGCGGC AACGAGAGTG CTGTTGCCTT CAATAAGGTT
    64621 CTCACGCCAA AGACAAGAGT TAATGACACG CGCAGAACCG CGCACAATAT TATTTACGCC
    64681 ACCAATAATA CTATCGCGCT CAAGCCTACT GTTCTCAAGA ATGAAATTAC TTACATCCTT
    64741 CGTCTTGTAG CGTCCCGTGC GCGGATTGAA AACCAGGCTC ATGTCTCCAA GGTGCTCTTC
    64801 CTGGCTAACC ACACCCCGTA CCATCGCACC GGCATTAAAT CGCGCCGCTG AATCTACCGC
    64861 AACCCTAACA TCATAGCCCT CCGGGTCGTC AGCGGTAATA ATGTCACACT CATCCCAACG
    64921 GGACGTATCG CCCGCATCGG TACCAAGCCT AGAAGCTGTG GCACGGTAAG CGAACGCCGG
    64981 GAAGGATTGA TGGGTAACCG TTACGGTTTC GGGGGTGTGC ATGATTTGTT GCCTTTCGTT
    65041 TAAAAACCTT TCTAGTACAC TATTCTACCA CATGTTTTAA TGATTTGATA GACGTGGGAA
    65101 AAATGAAGCC CTGGATACGT AAACACTGAC ACGTATCCAG GGCTTTGTTC TGCTACCTTC
    65161 TACTACACAG AGCCCAGATG AACACCCGTG ATGCTAGAGA AAATAAAATC AATATGGTCG
    65221 TGAGAGAAAA ACTCAAAGCT ATCCCTGTCA AAGAAAACCT TCAACGCCTC CTCAGTAACA
    65281 CCCAAAACCC GCAGGTTGTT ACGCATATAG TACTCAAAAA AGCCATCGAT GCCTCTAACC
    65341 CTGCGAACAA CAGCACGCTC CTCCTCATAA TCCAAAGAAG CACGCAGGAG CATATCATCT
    65401 AGAACGCACA ACGGGACAGA GCTAAGCGGA TTACTCAAAG ATGCATCCCA CACGTTTCTT
    65461 CTCACGTCAG AAACACCATA GCCGTTGTAG TCCGCATCCT GAGTCATGCT CCCGCCTGAG
    65521 ACGCGCACAA AATACTGGAT AGCCGCAGGA TGCATCATAA GCATCTGAGG AAGCCACAAA
    65581 AGGCAATGAC ACATCTCAGT GCGCTCCTTA TGCTTCTCGG GGTTAAAGCA CGCACGAACA
    65641 TACGGCAAAA CACCAGCAAC ACCCTGGGTT TCATCACCCT TAGCTACAGA GAACATGCTA
    65701 AACATGACGC TTGCCCGGTA AAAAGAGGAA AGCATATCGC TCGGCGCTGT GTTTTCCTGA
    65761 CCAGGCACCC AATATTCTAC ACAATCAATG CCACGGATAT TGAACACACC ACAGTCAGCA
    65821 GGCATAGCTG ATGCATCAAT CTCAAAATCC CCTATCAGCA GTGAATCAGA CAGATAAACA
    65881 TTAGCCACTT TTGCACGCCC TGCAAGACGG GAACTGTACA CTTTACTATC TTTACAAGAT
    65941 GAACTACCTG TGAGGACGGC ACCTGATGCT CGAACATTCT CTAATGACGC GGCACCATTA
    66001 AGAAGGCAAC TCCCCCTGAG AGATGAATCC TTAACACGGG CGCTGTCTCG CAGAATGTTC
    66061 CTACCACCGC TAAAGTCCCC GCTACCCATG AATACAGCGT CGTCCAGAAT GAAGTTCGTT
    66121 GCACCCTCAT ACTCTGTGGT TGGATAGCGA ACATCCTCAC GGAAAACAAG ACGTAACCCA
    66181 CCCAGGTTCT CATGGGGCGC TACACCTGGG GTGATGTTTG CTTCGGGTAG GTTTTCGGGT
    66241 TTCGCCAACC CGAGCGCACT CTTATTGTGA GGCGACTCTG TGTTCGTAAT TGCGACAATG
    66301 TGAAGCTCAT CAGGGAGCGA CTGTGTAGCA CTGTAGAGCG TCTCCTCTAA GATGCCCATC
    66361 AGGTGTGGGC GATTAGAGTT AATGTGCGCT GTGGTGGGTT CCTGGGTGAT AGTCATTGTT
    66421 TCGGGGATGA GCATGATATT CCTTTCTTTA CTGTTTACTC CTGCTCCTGC GTGGCTTAGT
    66481 AATATAACTC CCAAGTCACG CAGGAGCTGA AGCTTTGTTT AATTTGCCGC CATGTATGGT
    66541 TCTACCTTTC ACCTTTACTT ATAGGTTCCC AAGCGGATGC CGGTTACATG CTGGAAGATG
    66601 TAAGAGAACT TCTCCTGCCG AACAGTGTCA CCTATTTCAG CGTCATACTG CATTTTGAGA
    66661 GTTTCCCATT CGCGGTCGGT AACACCTAAA GCTTTCAGGT TGCGTTCCGG GCTTAGCAAG
    66721 CGTGAAAACT TTGCCAGGTG TTTATATTCC TGCTCAAGCT GGGATTCTAA ATCTTTCAAA
    66781 GGAACAGAGC TTAGCGGGTT GCTAATACCC ATGCTCCGCA CATTCTCGCG CACATCTTTA
    66841 AGGAAGTTCT TATCTCTACC TGTAATAACT CGTTCATTAG AGGAGACGCG CATCAGGTAG
    66901 TGAAGCGCGA CAGGCGAGAA TGTGAGCATG AGCGGGAGCC AGATGAGGCA GTGGCAACGT
    66961 TCCGTCTGCT TCCTATGATT CTCCGGGTCG AAGCACGCAC GAATATGCGG CAGGTACGGG
    67021 AAAACGTCAC CGTAATTAAC CGTAAAAGCA CGCATGTTAC GCACAATCTC ACGCGATGGT
    67081 GCGCGCCCCC AATCATCCCA AGATTCCCTA TTCCCAGGAA TAAGCCACGC CGGGAGGTAG
    67141 AGCTTGTAAA TTTCCAGCTT CCCATCAGGG ATAGCAGACG CATCAATCTC AACACCACTG
    67201 CGGATACGTG AGTAAGAGAT AGCCACATTA TTCAGATGTG AATCACCTTT AACTAGCACG
    67261 CGCTTAAAAT CGCTATCAAC AACACGGGTG CTACCACAAA TCTCGCTGTT CTCACCTGTG
    67321 CTATTCTCAA CACGCGACTC GTTAGCGATA AAGCAACCAC CGTTCAGGGT TGAGTTGTTG
    67381 ACGTGCGCCT TATCAGCGAT GAGGTTCCGG TTACCATAAA CATGAGTTTC GCCCGTAATG
    67441 CGAGACTCAC CAATAATGAA GTTCTGAATA TCGTTTGTCG TTGATTCCTT CCGGGGGATA
    67501 ACTTCCATTT TCCCGAAACC AAGACGGAGT GCGCCCATTG CTTCGGAGGG GTTACTCTTG
    67561 GGTTTGGTGC GGTAACCTTC AATATGGGCG CTCTTACCAA TCCCAATACT GTTAGTTTCC
    67621 CACGACTTGT GGGGGTTCTG GACGGTGATA GTGTCCAGAC CGGGCTTATC GCTATTCGGG
    67681 TAACCACGCG TCGTGTAGTC ATATCCAACT TCGATGCCAA CTTTTCGCGC CCAAATATTT
    67741 TTGTAATTCA AGCGACTACG TTTCACGGTT ACGGTTTCAG GGATAGTCAT TGAGGTTCAT
    67801 CCTTTCTATA GGTAAATAAG ATTTATAGGT GGAGTGTGGG GTAGGTAAAC CCGTTCTAAG
    67861 GGGTCTATCA GCCCCACAGA GGGGTCTTAA TTTAAAAACC CAGCGCATAC TCCAGGAGGC
    67921 GGTTTACCTC TTCCTCGTAA AGCTCTGTGA GGTCATCTCC ATAGCCCTCT GTGTCAGGTG
    67981 CGGGAATGCC GCACGCTTCA AGGTTCTCTA ACCAAGCGTC GCTCCATCCA ATCTTAATGC
    68041 CGTTACCATG CCAGGCGGTG AGCACGTTAG GGGTGCCAAT CTCTGAAGCG AGCGATTCTT
    68101 CAAGAGCACG CAGAGTAACG TGAGCCAGCG GGTTATCGGC TCCGGCGTGC GCTAGGGGAA
    68161 TCTTCACATC TGGGCTACCC ATCCGACCAG ATACGCGGAT AAGGTAGCTG ATAGCGCGCG
    68221 GGTCAAACGT CAAGATACGA GGAAGCCACA CAAGGCAGTG ACAAGTTTCT GTGTACTGCT
    68281 TATGCAGGTG TGTATCGAGG CACAGGCGCT GACTCCAGAA CCTGCCGTCT TTCACAATGG
    68341 AGCAGGTGAT GCGGTTAAAC CGGCTAATGT TCTCCCATTG AGTGTCGCCG TATCCTGCCC
    68401 ATCCATCATT TATGAAGGAC TCATAGGTGG GCACGTCAGG GTCACCATCT TGCAGTTCAA
    68461 GGATGAACGG CTCTGAACCA GCAGGCATGG TTCCAAGGTC GTTAATCTCT ACACCGTCAC
    68521 CATAGAACGT TAAATCCTCG ACAGCATAGT TGCCCTTAAT GAAGCCACCT AGAATGAAGT
    68581 CTGTGCGGTG AGTACGGGTA CATTCGACAT AGGCGTTACC GGAAGCTAGT AGGTACAGGT
    68641 GTTCACCACC TAGAACCTTA GCGTTACCAT AGATGCCACA CCCGCCCGCG AGGGTCGCAT
    68701 CCTCGGCGTT TGCAGAGCCG CTAAGAATAT TCTCAGGGTG AATGAACTTA GAGAGCGTGC
    68761 TGGGGCGGCG CACCACAGCT TCTCTCTGCT CTGTGGGAGC ATCAAAGGTG GAAGCGGGCT
    68821 TGATAACGGA TTTGCCGGTG AGGGTGGCGT TCTCCAGAAT GATAGTTGTG AGGCGCGGAT
    68881 TCTGACTGTG TACAACAGGA ATCTTTTCCT CAACAGTGAC CTCAATATCG CCTGGGTCGA
    68941 AGCCCGTATC ACCATCAGGT AGTTCTACAA AGGAGGAGCC TGGAATGTTT GCCAGCGAGT
    69001 CGAAGATAAT ATCAGCTGTC GGCTTGTAAT CAGAGTGATG GTAATAGTAA ACGCACTGCG
    69061 TGTTTTCTCC AATAGGGAGT TCTAGCGCCT CGAGTCGTAG CTTATCTTCC AGGAAAAGCG
    69121 GCGTAACAGT ATTGAGGGGC TGGATATAAG TCTGCATGCT CATGGTAGTT CTTTTCTCTT
    69181 TCATTCTTTA TAATAAAAAC TCTACCTCTA TTCTACCACA TGTTTTAATA ATTTACTGAC
    69241 TTAGTGGCAG GAGAAAGCCC CTAGATGTGG GAAATATCTA GGGGCTTTCA CAGATTTACA
    69301 GTATAACTAC TGTTTACTTG TCACGCTGGA GGTACTGCTC GGGGTAAGCG ATAGCTTCAA
    69361 CCTTAGTGAA CACAGTCAAG ACCGGAATCT CAACAAGCGG CTTCGGCTTA CCCTTATCAT
    69421 CAACCTCAAC CTGAGCGGTA GCCTTAATTG CGTCATGGAG GCGCTTATTG TGCTTCTCCA
    69481 GTACAGTCAA GGGCACACGA GGCGATGCCT TCGGGTTAAT GAACACGCCG CCAGGGAAAT
    69541 TCATAAGGGT CTTTGAAATT TTCTCACACA CAGGGAATAG TGCCGGTCGG AATACGGGGC
    69601 TGTATGCCGG GGAGCCACTG TCAGCAAGCG CGAACAGCAG GGAGGCAACC TGTGCGGTAG
    69661 CTTCAATCAT CTTACCCTTG GTTTCAGGGG TCTTGTTTGC GTTGTATGCC TCAAGGACAT
    69721 CCATGTAGTA CTTCTGGACT CGGGCACCTA CAGCGCTGGT GAGGTTAGCG TCATTATCGC
    69781 CTGCACGTCG TGCAACCTCT TCGGGGTTAT CGAACATTTC CTGAACACTC ATGGTTTCCA
    69841 GGGCACCCTG AATATGAGTG CCAATGTAGG ACTCCAAAGC GTCATTAAAA TCGTTCAGAC
    69901 CCAGCACACC GATAATGCTT TCTGCCTGAA TCTTTGCGTG CTTACGGAAG AACTCGGCAT
    69961 CGTCATGCGG CAGGCGTGCA AGAGCCATAA TCAGGTTATC CCAAGAACGG GGCGAACGCC
    70021 ATGCGTAAAG AGCCGCGTCC TTACTGTTCT CATCCATCTT AGAATCGAAG TTGTTCTGAC
    70081 GCTCATCACG GTTGCGCTCC TGGAAAGCAC CAGGGTTGCC TTCCAGATAC TTAGCGACCA
    70141 TCTTACGAAT GTTACGCTCG TTCTTCATCA TGGGCTGTCC CCACTTCTCG AGCATGCCCT
    70201 CAGTCCAGTC CTTGAGGTTC TGAGACACGG GAAGCCAAGC GATACGGTTC TGGGTGGGCG
    70261 GCGCAATAAG AGCCGGGTTC ACAGAGGAAC GCGCCGAGTT AGTAGCAAGC ACGATAGCGG
    70321 TTTCAGGAGG AACCGGCGAA CCGTCCGGGA AAACGCGCTC ATTCAACAGT CGAAGCATAG
    70381 CCGCCTGCAC ACCCGCCGGA GAGTTAGAGT ACTCATCCAA CAGGAGAATG ACCTTCTTCT
    70441 TACGTAGAAT CTCCACCTGG AAATGCTCGT TAAGGTAGGT GACGGTAGGA ATCATAACCT
    70501 CAGAGCCATC AGCGTCGAGG AACTTCGTTT CACCCACCGA CGGGATACCA GAAATCATTT
    70561 CAGGGGTAAG CTGAGAACCA ATAATGACTT CCACACCCTC ATAACCCATT TCCTCAGCGA
    70621 GGGCGAGCAG GGATGCTGTC TTACCGATAC CAGGCTCGCC AATCAAAGCT ACCGGCATGC
    70681 CAGGAGACAG AGTGCCTGCT TCGGTTTCAC CGGGGAAAGC GGTGTACTTG ATGTTTTCGA
    70741 TAGCGTCCTT GAGGTCGAGG GTGCGCTTGT GAATGACGGT GTTGCCCAGC TTTTTGGTCA
    70801 TGGTTTTTCC TTTCAAGAAA AGAGTTAGGT TTAGCGGGTG CCCCACCGTT CCTGTTCTAG
    70861 GGCAGGTGGG GCACCCTTTG TTACCCCGCA GGGGGAGTTG TTAGTTGTAG ATGGTGACCG
    70921 GAATAATTTC AGGTCGAACA TCCGGGAGTA AGCCGTTGAA ATGCTTCTCC ATTGATTCTA
    70981 CCACATCTTC CGCATGTTTG CTAGTCAAGA CGATGGCGAG CTTGTAGTTA TGCTTTTCCT
    71041 GGAGAGCATC TGCAACATCC TCCCAGTCAA TATAACCATC CGTGATAAGG ATACCCAGTG
    71101 TAGCGGGCGG GTGCTCCTTA TCAGCACCAC TTTCGTAGCT ATTCAGAGCG TTAATGAACG
    71161 GAACCATATC GGTACCTCCA CCACCCGTGA ACTCAATGTC CCTAATCTGC TTCACAGACT
    71221 GGAACTCGCC TAGTTCCGTG TCAATAGCGC TAATTCGCAC CTCAGCACGG GTCTGGAACT
    71281 CTTCAAAAAT GCGCTCAATG TTACCGAGAG CACGACCAAT ATCTTCACTG TTCATCATAG
    71341 AGCAAGACGT GTCCACGCCC ACGTAAACGT TAGGGCGAAC ATCATAGGTG GTAGGCAGAA
    71401 TGATTCGCGT GTCCGGCAGA GCGCACTGTA GTCGGAAGTT CGGGCGGCGG TACGTGCGGA
    71461 TAGTGTCACC AGCCATACGC TGATTAGAAG CGATAACAAG TACACGGCGG AGCATCTCAG
    71521 ACCAGTGTGC CGTGTTACCA GCCTCAGACT TAGCCACCCA ATCCAGTAGA GTGTTACCTG
    71581 CGCCGGAGCC GATAGACTTA GAGCGCATCT CTTCCTGAAC CAGAGCAAGC ATGTCGTTAC
    71641 GCTTACGGCG CTTCGTCTGA TTATCAGCAC GCTGGAGCCC CACAGCGTCC ATCATGGCAA
    71701 CTAGTTCAGC TTCAGTAACG AACTTAGAAG AACCTGTCTT AGCGCCGGTT CCGCTTTCCG
    71761 GGTCATCTTC CTCATCGGTA GCGTCACCAT TAGCACCGGG GTTGTTACCC TCTTCATCTG
    71821 ATTCTTCGTT AGAGTCTGAG TTGTTGCCGG TTCCGTTTTC GTCACCGTCA TCTTCGCCAG
    71881 CATTATCGGC ACCGGAATCG GGGCTATTGC CTTCTTCACC GTTACCGTCG CCTTCGGAGC
    71941 CGTCAGAATC AGAGTTATCC GGCGAGCCCG CGTTAGAGGA CGACCCAGAG ATAGATGCAC
    72001 TGCTTGCGGA GCCACTCTGG GAACCAGTCG GAGTACCGGA GCCGCCGTCA CCATCCTGTG
    72061 GAGTACCCGA GGAGCCACCA GCCCCGCCTG AACCACCCTG CGGGTTAGCG TTACTACCCT
    72121 GGGGAGCGCC CGCACCGCCG CCAGCCATAT CCGGCATCTC AGATTCACGC ATATAGGATA
    72181 GAACAGTGGA GTAGTATTCC TCAGCGATAC CAAAAGCAGG CAGGTTGTAA TCCTCGGGGA
    72241 GGAGGTCTAC AATTTCTTCA CCATCACGGT TAAGCTTGAG ACGACCATTA AAGCCGTTAA
    72301 GTCGCTGGTT AATCTCCAAG TCAAAGGATA CGCGGGTTAC TTCTTCATCA CTCATCACGT
    72361 TCTTTGCGGC ACGGTCGTGC TGAAGGATGA CTAGACGGAG CACCTCACGG ATAATCTCAA
    72421 CCGGCGTGTC CTTTGCATCA AAACTGTCGA GGCTACCTTC GGGGAGCGCT ACACGCCAGT
    72481 CCTTATCAAC ATACGCCTTA TTGGTGTTAA TCATCACGAC ACGAATTTCG TTAATGATAG
    72541 GCGCAAAGTA GGGCACCATG CCGAAGCGGG TAAGCTCTGC GGCGTGATGG ATGAAAACTT
    72601 CCATCTCATG CTCGGTCGCC TTGCGCACCT TTACAGGCTC GTCTGGCGAG AACTGTTCAA
    72661 ATCGCATTGG GTCATTTCCT TTCAAAAAAT ACTACACTCA TTGTAGCACA TGTTTCAAAA
    72721 TATTTTCAAC CTGTGGGGTT AAGAATGGCG ACTAAAACCC GTTACATAGG TATCAGCCGC
    72781 CATTCTCTAT AAAGCAAGAA GTATTACTAC TCCCCGCCAC CTCCACCACT ATCGGAAGAA
    72841 CCGGAATCAC TCGAGTAAGA AGAACCCGAG TCATAAGAAG ACGAAGAGCT GTAGCTAGAA
    72901 CCCGAATCAT AAGAAGAGCT TGAGTCATAG GAGGAGCCAG AATCCGAGTT GCTCCACGAA
    72961 TCATCAGAAG CATCCACAGA ATCAGACGAG TCCTCTACAT CCGCTTCATC TTCTTCCTCA
    73021 GCGTCAAAAG AGCTGTCCTC CTCTGATACT TCTTCAGCCT CAGTATCAAA GGCATTATCT
    73081 TCAGAGGCTT CCTCTGTCTC GGTTACCTCT TCAACCTCGA AAACCTCACG GTCATCGTCC
    73141 AGGTCGTCAT CAAACACAGA AGGCATCACA TCCGGAGTGT CAGTATCAGA ACCGGAAAGC
    73201 ACGCGCTTCT TACGCTTCTT CTTCCAAAAA TCAAAGAAAC CCATAATAAG CTCCTAAAAA
    73261 TAGTCGTAAA CAAAAGTATC ACCCAGCACA GGAAAACCTA CACCGGGTGA ACCTATCATA
    73321 ACACAAATCG CCGCTAACCA CGGTTCAACC AGGCGGCTTT ACCCTTACCG CCCATAGCGT
    73381 GACAAAACAC GCCGTAAGCT TCCTCCAGGC TATTCGCACG CCACCCGTTC GCCTCACGCG
    73441 ACCGCATATT CTTATACACG CCATGTAGAG GAGCAATATA TGCAAGCCAC GGGCGGGCAC
    73501 CACCCACACG TGCAATATGC CCCACAGGAG CATGCGTCAC CGCGTCCACC ACACTATAAA
    73561 TATGCGGCGA ATCTGTACGC ATGATAACCG TGCGAGTAGC AGTATCCTTA GCAAAAGGAA
    73621 TCCACGGCTC CCTGGCGGCA CCCACATGGA TTAAGTTATT GGTATAGGTC GTATCACCTG
    73681 CGTTGTATGT TGCCATAAAA TAAGGCACCC CTTAAAAAGA GTAAATGTTC ATTAACTAGT
    73741 TCCCTTAATT CTACCACCTG TAGGTTGTGG GTAGCTAAGC AAGCCAGGTG TTATCCCATG
    73801 ATGAGATATT ATCCTTGAAC TGAAACACGG GGTGGTGCGG CGGGAAATGC TGTGCAACCC
    73861 ACCCATCAGT CATCATCACT TTAAAAGCCG CCTTTAAACT TCGTGAACTT AGCAGGTTTG
    73921 GGTACACGGA AATGTTATCG GGGTTGTACC ATTTGGCGTT ATAGTGCCTT AATCTGCGGC
    73981 TAAGCGGGTA ACGGTTGCCC CATCCGCACA CAGTGTACTC ACGTTTAAGG TTGTGCCTGT
    74041 GTGGGAAACT GATTTTGTTC AGGTCTGCAA CACCGGGTTT CACAATAATT AGCACAGGTG
    74101 CCACGACCGA ACCGTAGTGG GTGCCTTTAG GGGTTTTCTC GCTAATTCCT TCAAGCGCTT
    74161 GGTTCAGTTT ACCCGGCGTG TTGCAGGAGT ACACATTTAG TGGGAAACGG AAAATGGCGC
    74221 TCTTATCTTT ACCAGGGACA TAACGTAGTT TTAGTCGGTC GGTAGCCCAC TCACGGTAGG
    74281 CGGCAATATC TGCGGCACGC CACCCCGAAT AACCATCCTG AATGGTGCTA GTTAGGGCAG
    74341 TTAGCTGACT AGTAACATTA TCAAATTCTT CTCTGTAGTT ACCGTATGCT TGCATCACAG
    74401 TTGCGTTATC TAGCGACTTA ATATCTTCCA GCGTCCGGGT TATTTCTTTC GCAACCCGCG
    74461 TGAACCCACC CTTAGATGCA ATAGCACCCG GTGGGAACAC AGGAACAACA CCGCCCATAT
    74521 GTGTAGACGG GTAAGCGACC GGCTTTTTCG TACCGTCGGC ATCTTTTGCC CAGCCATACA
    74581 ATTGCACATA AGAGTGCCTC CCGGCAAGGA TGCTTTGTTT CTGAATATTG CTGTTGTTTA
    74641 GAAGCTGAGC AACAGGCACG TCGTTAAGGT CAATGTCCGG TGACACGAGA ATATGGACAG
    74701 TCATCCGCCT GTCAGTTACC ACACACACTA GTTCCGGGAG AGAATCAGCA TTATCAACGT
    74761 ACCGCATGTT CATCTGCTCA TAAGCTAAAT GTTCCTCTGG AACCTCACCC TGATAGATGA
    74821 GAGAAGCAGA TGTTGTGGTG CCGCCATCTT TCAGGTAGCT TTCCAGCCAG CTATTGTATT
    74881 CCTCATGTAA GAGCGGGCGA CCGAACATAT TGGTTTCTCT ATAAGCCGTG AAACTGTACA
    74941 GCTCTTGCAA CTCTTGTGTG CTTTCTTGGG CTAAGTCTGC TAAAGCTAAA GCAAGGTTCT
    75001 CTGTTGCCGT ATTATCTGCC CACACCATAT CTCCAGCGTA CAACTGCTCA GGTAGAATGT
    75061 GATAACCGGC TGGGGTAGGG GGCAGTGCGG GTTGTGTAAG CGTGTTTCCT GGAAGATGTA
    75121 CAGTTCCTTG ACTTTGAACG TGCTGAATGA GCTTCAGAAT GTTTGTGTGC GCTTTAATAG
    75181 GCGACATGCC AGTTCTCCTT CACAGAGGGC AAGAAAAAGG TTGGGTTCTT TTCGTAGTAT
    75241 AGGCGTTGCC CACGCTTATC CACCAGCCCA AAATAGGTTT AAATGGCGTA TCGAAATGTT
    75301 GCAAAAACAC TCAATTATTG CACCATTTAA TTCATAACAG GAAAAACCTG TTATAGGCAC
    75361 CCTACAGCAC CTCTAGCCCA TCACAAAAAA TGTTTAGGGT TACATGTATA GTTGAACCAA
    75421 CTTATCGTTA GGTTCTTCAC CGATACCCTT GACGACACGG GGATGAATTA ACGGGTTGCT
    75481 CATCTGTAAG GGCTGGAGGT TATTCGCCAG TCCTTTTCGC ATAATGTTAT ACGACCCATT
    75541 AACGTCAGCA TTTATCAACC GACCATTACC TGCTTTGTAG AGCCCACGTT TAACTCTACG
    75601 TCCAGAAAAT TGCGGGTTTT CCACTTCGCC GTAAACAGGA ATATCATCAC CATCTAGGAA
    75661 ACTAGCCTTA GACGTATAGG ATTCTTCCTG AACAATAACA GTAATTCCGC GCAATTTGCA
    75721 CTTATACTGC AACTGCTCAA TAAAAGTTTC GTAAGGGAGA TAAGCGAAGC GTTGTTTAAC
    75781 CTTCTTGCCA AAAGGCAGGT TCTGCTTCCA GTTATTGTTT TTCCCAATGA AGACTTTTTC
    75841 AATCTGCATC TCGTCAAAAA GAGTGGCAAG GAACGCCGTC ATTTGATGGA TTTTCGTTTT
    75901 GAGAATCCAT GAGCGGCGTG ACCAAAGACG GTGGATGGGT TTACTTGTCT TCAGGGGTGC
    75961 TGGTAGCAGT TCTTGCGCTT TGGAGATGAG GCGGTTGTAG CCCTGGTTAA TGGACTTCAG
    76021 CTCAAGACCC TTAATAATGA GCGGTTGGTT TTGGGTGGAG AATGTGATGG TAGCAAAATT
    76081 ATCTACTCCT AAATCAATAC CGGCATATTT AGACGTGCTT TTAGGCGCGT TTTCTTCCGC
    76141 TTCATAAACC ACCTCAATAA TAAAATTATT GTGGCTAGGA ATGATGCGAA CCTGCTTAGG
    76201 GTTATCTACT TTAGTGGGAA TGGGGAGGTT AATACCTTTT GGGCACAAGA ATAGCTCCCC
    76261 GTTAGCGCCA CGCTTCTTGC CAAAAGTCTG GTAATTAAAA GACAAAGGCT AACGCCCATC
    76321 AGTCTTATGC AGATAATGCG GGAGTTTCGG CTTCTGGGCT AAGCCACCTT TATTTTTCAG
    76381 CCGCACCAAC TTCCAAAATG ACGAAATGTT TTCGCCTAAG TTTTTCAGCA CAGCATTAGC
    76441 AACCTTGGAC GGTAGCGCGC GCATGTCGTC GTGCCCTTGC TTTCGCAGGC TCTTGTCAAT
    76501 ATCCACCCAA GTCAAAATGG GGGTTTCGGG GTTCTTCTTG TGCGCAAAAT ACGACTGGCG
    76561 ATAAAGGTAC AGCCCGTGGT TATAAAGGTT CTTCGCCTTG AATGTTAAGT CGTCCAACGT
    76621 TCGATAGAGC TCATGGTTCG GCTTGATGAG ATGCCGCTCC GTCAGTTGCA TCAGGTTCCT
    76681 CCTTTCATGT AAACACATCC TACCACAAGG GGTGGGTATC AACAATAAGC TACAGGTGGC
    76741 TACATTTTTG TACAAGTTGG ATTAACGGTT AATTATACAA GCCATTGTCG CAATCCTCAG
    76801 TGGTATCTGA TTTGGGGAAA AGCCCGTCCC AACGCTGAAG AACCGTATCC CCGTGAATCT
    76861 TCACATAACG GGTACGCTCG TTCGACACAT TCTTGATAAG AAAATCAGTG GGAGGCGCGT
    76921 CAAGCTGGAA GTAACCTCGT TCCGTCTCAC CTACCTTGAG CGGGATGGAC TGGTCAGGTA
    76981 CTAGTGCCGG GAGCCAGGGC GCCTGCTTTG CAGGGTTGGT GAACGCCACG GGGTGCCGAT
    77041 AGCCTTCGCC CTCATTATCC TCCAAGTAGA ACAAGGGCGG GTTGGTATCA GTTATGACGT
    77101 ACTGATAAGC GTAGGTCATA GTTATTATCC TTTCAATAAG GGGCGTGAGT TTGGGGGGGG
    77161 GGCTTATTTT AAGCGTGTTG TGCAGTTAAT CGTACCGGAG TGGTGCCTTG TCGCCAGCCG
    77221 AAAAGAACAT TACTGTTTTC TCGGTCAATA AACCTGTGCA GGTACACATT CACATCCCAC
    77281 CGCTTATCCA GTAGGAAGTA CACGCCGTGT ACGCCAGTCA TGTTCTTCGG GAAATATAGT
    77341 TGCCTCGGGT CTTCTACGAA GATTACTGGT TTTGCGGCAT GGTTAATGTC ACTACTATGT
    77401 TTGTTATATT GGTGACATGC ATCTGTACAC CATTTTTCCC AGTCGTCTGG GGTTACTTCG
    77461 CGCGTGTACC CTTTGCTGAG CTGTTCACGT ACACGGGCGC AAATTTTGGG TATTGCTTCC
    77521 TCTAATTCGA CGCGCTCTTT GAAATATTCA AGAATATGCG GTGCGTCATT ATCCAGCACT
    77581 GCTTGACGGT ACACTTCCAG CCTGTGTCGT AGAATCCTGT CGCTTCCTCT TTCCTGTAGG
    77641 TATGTTTCTG TGTAGTAGTA AGGAATATAA GGCGCGTTGA GGCTGTGTAG GGCGGGGAGC
    77701 TCGTCTAGAC CTTTTTGGCG CAGAGTTTCT ATGAGCTGTT CTAATTCGCC TAGTCGTGTT
    77761 CCCTTGGGGT GTAATGCCAT TGTGACTCCT GGTGCTAGGG TTGGGTGTGG AAAAGCGGTG
    77821 TGCAACTAAC AAAAATACTG CCAGTTACAC TCCACTTTCC TGATTTCTAG TTCTCTAGGT
    77881 AGGTATCAGG GTGTACGCCG GTCTTCTCCA TCATAAGCGC GCACCAAGCG TCGTAGCTAG
    77941 AAGGACACTC ACCCTGCGCG CCTGATAGAA TCTCCGCGCG GATAGCAGTC TCCACATCGT
    78001 AGGAGTTCAT CAAACCCAAA ATAATATCAT TCTGCAACAG GGCAGGCTTA CGGGTATCCA
    78061 TCAGACCGTA ATACTGGATA GCCGCCGGAA CACCTGCAAG GTATGCCGGG AGGTACATAC
    78121 CGCATCGGCA AAACTCACGG TGATGCGCCG TATCCAAGCA GAACGTGTCA AAAACAAGGT
    78181 TCTCCTCAAT ATGCTGACGC ATATTATCCC ACATGTCCTC AAAATGAGCG CTCTGTGAAC
    78241 CATTGATGCA GTTCTTGAGA TGAGTGCGCT GAAGGGTGAG GAAGCCTCTA TCAATGAACG
    78301 GTGCATGGTC AGGAGTGCGG ATAGCGTGCT CCCACGTTGC GTCCTCGGGC GTGCGGCTAA
    78361 TAATGCTCAC ATTGCCGTAA ATATTCTTCT GGAAAATACG CATCTGCCCC TTAATGACAA
    78421 TATTACCTTC CAGTACGCAG TCTACAACAC CCGCACCGCC AGTAATATCT ACATACCCGC
    78481 CGCCGATGTT CACACTAGAA ACATAGGCGG CACCAATAGT GGTATCCCCA GCAACATTAA
    78541 ACTCGGAACC GAGACGTGCC TTAGATGTAA CACGCGCGTT ACCCTTGAGA ACACCCTTAA
    78601 TGTGGCGTGC TTCCCCGTCA CGGTCAAGGA TGCTATCCGG ATGCTCCAGC ACAGCGTTCT
    78661 CAGAGACAAT CATCTCCGGA ACCTCACGAA CCACAAAGCC AGTGGGCTCA ATATCAATCG
    78721 GAAGACGACC GCGTTCAATC TCACCAGCCG CCTTCACCAA AGACTCATCC GGTACCATCT
    78781 CAGGAAGCCA CGGAGCCTGC CTCTTAGGGT CTGTGAATAG CACAGGGAAA TACTGATTAT
    78841 CAGGTCGCCT AGTCGCCGGG TTGTGGAACT TACGGCTAAT AACAGTAACA TTGCCGTCCG
    78901 CCTCAGCTAC CTGACGCAGT TCCTTACGGA AACCATCAGG CATGTACTCC TCATTACGCT
    78961 TCTTCAAAAC TTCGCGCGCG GGGAGAGTCG TGTAAGTGTA ATTGTACTTA CTGGGCATGT
    79021 AGGACATGAT TATTTTCCTT TCGTAGAGGG CTTTTTAATA AACGGTCACT AGTCAGTCAG
    79081 ATGGCTGATA GCAACAATGA CAAGGAACGC AATCGTGAGA AGAGCGGCAC CATGATGATG
    79141 CTTCGTATCC GCCCAATCGT TACTAAGCGT ATCCTGCGTA TATTTCTTCC AAAAGGACAT
    79201 AAAAAGCTCA CTTTCAGCAT TACAGCGTTT TGGCGTTTAG AGATAAAGGT AACCCGCACC
    79261 TTATTCCGTG CGGGTCACCT ATTTGTTGTA CGCCGTGTGG GGCTTGAACC CACGACCCAG
    79321 GGATTATGAG TCCCTTGCTC TAACCGGCTG AGCTAACGGC GCATATCGGG CTAACAGCTC
    79381 GACTAGGAAT ATTGTAGCAC ATGATTCTGG CGCTCGCCAG TTAGCTCATT AACTACGTAG
    79441 CCGTGTGCGC CGGTATTGAG TTGCACACCC TCATCATTGT TGCGGTATTC ACCCCACACG
    79501 TAAGCGTCCC CAGCTACGGT AACTGAGCCG CCTACGTAGC TGTTTCCACT AATCTGGCTG
    79561 GTGCCGCACT GTTGCGCATA CCCGTCAAGG GTTGCTTTAC CGCGACTGAC ACAAAACTCA
    79621 TACTGCCAGG CATTGCCGGT AACGTGCGCA CCGACCATAC ATACCGCTCC GTCGAACACG
    79681 GCTCCGTTCT CGGATACCCA TGCGCTACCG AACTGGCTAA GGTTACCTTC GTGCTCTACC
    79741 CAGCCGCCAA GGTTGCCTGC GATTACGTTG TGTTCTGGGA TGTCGCGTAG TGCTTGGATT
    79801 TGGTGGAGTA CTACTTCGCG TCCTGACCAG CGGGGGTGCT GGATGATTTT GTATTCGTCT
    79861 GTGAGTTTGT ACTTTTTGGG GGTGCCTGTT TTGTAAGGTG GGCGGGTTTT GTGCATGATG
    79921 ATTTTTCCTT CCAATGATTC ATCTCCACAA AGGGAGCTCC TCCAGTGTAG CACATGATTT
    79981 TTCGGGCAGG TTTGTGTCAT ATGGTAAGGT GGGTGTGAAT TATTTAACTG TTTTTATGGA
    80041 TTGATAGGAT ACGTTTTGCG TAGGAAGTTC GGTAAGTTTT TTGTTTTTCT TGGGGTAAAT
    80101 GCGCCTGGGG CTGTGTTTGC ATCTTTGTTG GTTGCTAATA ATGCTTTGCG TGCTATCTCA
    80161 GGGGACATTG CGTTGTTTGT TGCCCCGTCG GGTGCGCATG TTGGTTTAAT TGCTTTGTCG
    80221 GTCGCCTGGT TTATTGGTCA GGCGTTCGCT CTTCTTGTTT TCGCTACCGT GTACACGGCG
    80281 TACAGTGCCT CCAAAGAGCC GCTGGCGCGC CTTAGCCGCC TTATTGGTAT TCAAGAGTAT
    80341 AAGCGCTAGT TTTTAAAATT TTAAGCCGTT AGAACACCAC ACAGCCCCTA ACTGTAATTT
    80401 CAAGTTAGGG GCTGTGTTTT TGTGTCTTCT GAAAACTACA AGTTAGTTCT TCGCGTCAAA
    80461 AGAACTGTTC ATAACATCAA TAAGCTTGTT TGTGTGCTTG AGGCACTTAG TCCAGTCCTT
    80521 ATTGAGCGTG TAGACACTTT TAATGGTCTT GACGTTCTTC TTTACGGTTT CCACATCGTA
    80581 CATGACGGAC AAGGTTCCGC GACCGTCGAC CTTAGCGTCG TTAGGCTGTA GCGAGAGCGC
    80641 CGCCTGAAAA CCAGACCTGT AGTTATGGCG CGTGTTGTTA CGCGGGTAAT CCAGGAACTT
    80701 GTGGATAAGC GGGGTGGGTG CTACGAAGAT TTTTGGGCGT TCCGGCTTAT CACGGTTGGG
    80761 GAGCGGCTTC GGGTATGCCT TTAGAATTTC CTTCACCGTA TTCTCATGCC AGTACATTGG
    80821 CGGGTTTTTG GTGAGGGTGC TGTCTGTGGT GACCATGAGG ACAGCGTCCG GGTAGTAGGT
    80881 TTCCGCAATA TGGTTCACAT TAGGAACTGG AGCACCACTG ATACCTTTAT AGGCTTCTCG
    80941 GAGGTGCTTT TCTACCGCGT TAGCGTTGTA ATACTTATTT GCGTCTTTGA GCTCCTCGGG
    81001 TGTCGAGTAT GTGCTCTGAC GGTTACGGGG TGTGGTGGTG TTTTCTTCTA GAAATCCCAT
    81061 GTGACATGGT TCCTTTCAAT CGTGTGGTTG TTTGTCGTGT GGTTGTTATT GTTGTGCTAC
    81121 TGGGCGCGGG TGGGCTTCAA AATTTCATTG AAGAGGTTGT TGGCGTTATC AATCTCAGAG
    81181 ATGAGGTTAC GTGCCGCCTT ATCGTGTGCT ACTTGAAGCT GATGCTCTAG TGGGATACGG
    81241 GAAGTAACCG TCCCCATATG CCGTAGCAGA GTTGGGGCGG GCTCCTCTAA CGCTTTCTTT
    81301 GCCTTGTAAG CGAATCGGAT AGATGCGAGA GCCTGGGTGA CATTATCGTT ACTCAAAGGC
    81361 GTTCTCCTTT ACATGTTTAG GGTTAAGGTT CGAGGACGGC GAGGGTTTCG GTGTGCCGAA
    81421 TCTTTCCGCC GCCAATGTCC TTGGTTTCAG GTTCAAGCCG GAGCGTGTAA CCCACGGCGT
    81481 GAGTTTCCAA GGCAATGTTT ACCGCTTCGA GGAAGCTTGC AACAAGAACA GATGGTAGGT
    81541 CGTCTGAACC TACAGTCCAT GTGCCCTTAA ATACCTGTCG GATGGTGTTG GACACTTCGC
    81601 GGGGAATTTC TCGGGTTACA CCGGGTGATG GGGTTGCCTC AGATAATTCA GCTGAGGTGA
    81661 GGTGCTTACC GTCTGCGAAT ACGCCTTCAA GGATGATGTA GTTAGTGAGG TTACTCATGG
    81721 TCGCTACCGC TTTCTGTTGA GTAGTTAAGG GTCTTAATGG CTTCCTTACC GGCGGCTAGT
    81781 TCGTCACCTA GCCGGGCAAG AGCCGTGTTT ACAGCGTCTA CGTCGGTAAT GGCAACAATG
    81841 GCGCGCGCGT AAGCTTCGCG AGGCGTGTCA TTGAGGATGC CGTCACGCAG AATCTCTTCT
    81901 ATAGGCTCTA CAAGCTCAGC GGGGTACCCT GCCTTAATGA GCCGGTACTT GACGTTCCTC
    81961 CACGGCTTGA GGCGCTTATC GGCAAACACT TTCACGGAAC ACGGCGCGGT GCTGTACTTC
    82021 AGCTTCCTCT AGGTTCGTGC TGTCTAGGAT GATGGTGCGG GATAGTACGG TGTCATGTTT
    82081 ACCGTCGAGG GTGCGGAAAT GCACAAGATG GTTTCCGTTG CTTTCCTTTA CGGTCTGGAT
    82141 GGTGCCGTAT GGTTCTCGCG TATCCGCATC TTCAATATTC ACGCCGTCAG GGGTGTAGAG
    82201 GGTAACGCCT GGGTACTCGT CGCCAATATT GGTGTTAAGT GCCATGAAAC TGTCGGCAAT
    82261 ATGCCTTGGG GTGCCCCAGG TGACGTTTTC GGCATGCAAA ACCAGGTAAC TATCTGTGGG
    82321 GATGGTAATG GTTTCACGTG TTGCGATGGG GATAACCTGC AATAGGGTTC CTTCCGGTAA
    82381 GTAATTAAAG TGAGTCTACT ATAGCACATG TTTCGGGGCT CTGAAAGTTT TTACGGGTCT
    82441 TCCAGAGCCC CGAAACATGC GGCACTTAAA CGTTAGGAGA AGATGTTGTC GTAGTAGTTA
    82501 TTCCATTCCT TAATCGCCTG ATTACCCATA CGACCGATAA CCATATCGTC CAGCTTCAGA
    82561 TGCTTCATAG CTTCTTCCTT AGACTTGGTG GTTAGTGCAG TCAAAGAATC CAGGGCGAAA
    82621 CGGACAGTGT CCGAGATAGC CTGGTTTTCC TCATCGGAAA GACCCTTGCC GAAAGCAGGC
    82681 TTCAAATGCT CACGAATCTG AGACATGAAC GACTCAATCA CAGTGTCCGT GTAAGAGTTC
    82741 AACTCAGACC AGCTACCGAA CTTCTGCTGA TAGCCAGCGA ACAGGTTACC GGCAGTCTCA
    82801 ACACCAATCT GAGCGTTCTC CTCCGCAGTG TTACCCGACT TACGTGCGTT AGTGACATCA
    82861 TGGAAGAGAC GGCTACCGAA AGCCTCAGCA CCGTTACGCT TCTCCTGCTC AGTAGTAAAC
    82921 TCACCCGTAA CAGACACGGT ACACAGCGCA GTGGAAAGGT TCTTGAGGAT ATCCTTCACC
    82981 TCAACAAACC CCAGGTAGCC TACGGTACCG ATGGTGAGGC TCTTAGCGTC CTCATACCAA
    83041 GTCTTAGGGT CGTTGCCCTT AGTGAATAGA CCCGAAAGCT CCTTGATGCA GTTGTCCCAA
    83101 GAGCGCGGGG AGCGCCATGC GAACTGTGCG GCTTCCTCAG ACTCAGGCGT GTAGCCTCGG
    83161 ACGCTAGTAA GGTGGAGCGG TTCACCACCA TTGTCAATCG GCTCCATGAG CGTAGCGTTA
    83221 CCTTCACGGA TGCGGGTAAC AATCTTATTG CGGATAACAG ACTCATTGTG AGTCATGCGC
    83281 TTACCCCAGC CGTTAATAGC GCCTACACAC CAGTCCTTCG GGTTCTGAGT TACCGCATAC
    83341 CAGGTGAATC GTCCCTGAAT GGGCGTATGG AAAATGGTGG GGCTAACAGA GTCACGTTCC
    83401 GAGTTAGTTG CGGCAACAAT GACGGTATCT GCGGGGAGGG GGATGCCGTT AATCTTACGG
    83461 TCTGCAAGGA TGTTCAAAGA TGCGGCGAGA ACATCGGCGG GCGCGTTCCT CAGCTCATCA
    83521 AAGAACAGCA TGACAGGCTG ACCTTCGTCG GCGTGGGCAA AAACCTCCGC CTGCCAGGTA
    83581 TCCAGCAAAT ACTGTACGGC ACCCTTAGTG GTCTTAGAGC CGTCGGGGTT GGTCACCTCA
    83641 ATACTTCCGG GAGTAGGGAT GCCCTGGAAC TGTTCGGCGT TCATCTGCGA GGTAATGAGG
    83701 GTAATGAGCT TATAGCCGGT ACGTTCTGCT AGGGCTTCCA TACCCTTGGT TTTACCTACA
    83761 CCCGCTGAAC CGATAAGGCA GATGTTAGAG CCGTGTTCCA GTACGTCGCC GGTAATGTCA
    83821 TCTACCTTGG GGTAGGCGGT CTGGTGAATG AGTCGGAACG CCTTATCAAG GGTTACTTCC
    83881 TTGACTTCGT GCATGGTTTA TTTTCTCCTT TAAAATAAAG ACTAATAATA GAAATTGTAC
    83941 CACATGTTTT CGTGGATACA CAAATTTACT TGGTGCAGTA GAAAACCTTC GCAACCTTAG
    84001 CGAGTTCAGC GGGGCAAGAA ACCCGAGTGT TCGTGAGAAG AATGAACATC GAAATACCCT
    84061 TAGCCTTATA CAAGTTGGAG AGCTCGGTCA TCCTGCGCCA GTCAGCGTCA TCTAGCTCAC
    84121 CATCCGTAAT CAGGACAGTT ACATCCGGTT CCGGCAAATC CTCGGTCGGC TTCTTCTTAA
    84181 TGTTCAGAAC TTCTTCGAAG AACGTGGACA TATAGGTACC GCCGCCGCCC TTAAAACGGA
    84241 TACGTCGCTT CAAATCATCA GCACTCTGCC ACGGGTAGAG CCTACGGTCA ATACACGCCA
    84301 AATGCGCATC ATACTTATCC TGACGCAGAA TCTGAGATAC AGCCTCAACA GCCAAATCAG
    84361 AGCCAGCATA CTGACTCATA GAGCCAGAGG TATCAACGCC AACATAAACA CTCAACTTAT
    84421 CCGGCTTACT GATAGTAAGA GTGCGCGGGC GAATCACCTT ACCAAAACGC ATGGAGCGAG
    84481 AGTTATAACG CTGATAGGTT TTCTTCTGGT CACCATTGGC GCGCATACGG GAAGCCTTAT
    84541 GCGAAATACT GCGGTTAATG GCATAAATCC AGTCAGGAAT GTTTCGGTTA GCCCGAATGT
    84601 CACCCCAATC AAGGTCGCTA TTACCAGCCT CAGAACCTAC ACCCATGCCG CTACCGACAC
    84661 GGCGTGCCCG CATCATCCGC ATCTGGCGTT CTTCTTCACG CCTTTCAGCA AGTAGACGAG
    84721 CCTTCTGCTC TTGAAGATAC TGCTCACGTT CTATTTCACG CATAATCTCG GCGGCAGTAG
    84781 CACCCATATC ATCCGAGTCG TCAAAGTCAT CAGACTCGTC GTTACCGGCA CTAGAGCCAC
    84841 CCTGTCCACT ACCCTGGCCT GAGCCACTGG CGCTTTCACC CGAGTTACCT TCGGTGTTTG
    84901 CATCCGAGTC GTCAGAGCCG CTTTCACCAC CACCGGAACT ACCGCCTTGA CCAGAACCGT
    84961 TGCTATTTCC GCCGCCCCCA GAACCTGAAC CCTGACCACC TCCGGAACCC GAGCCAGCGC
    85021 CCTGCCCATT TCCAGAATTA GAGGACTGGG AGGAGTGATG GCGTAGAATT AGCCAGAGTA
    85081 GAAATAGGAT AAAGAGAATT GCGATAATCC AGAGCGCCAC AGGGTTTTGG CTGAACCATT
    85141 CCTGGATTTG AGTCATAACT TAATACCTTT CTAAAAATCG CTAAGGCTGG CGGTTAGTCG
    85201 CCTTATGCTT CTTCTTTACA TGGACTGCCC GTCGGGTTGC GCCGCTCTGC TGATTGAGCT
    85261 TGAGGGCAAT ACGGTAGTGG GCGTTCGTTA GGGTTTCTTC CACATGTCGC GTAGTCGTGT
    85321 ACGGCGTGTC GAGGACAGTA ATTTCGGTGC GCGGCGCGAG GGAAATCTTA TCCAGTACGC
    85381 CTGTGAATGC TTCAAGCTCA TAAGGTGCTA CGCGACCGTG GTCGGGCACG CGAGTATAGG
    85441 GGGAGGTGGT GAACTTGATG GGGTGAGCTT CACTCTTGCC TACCTGCACA GTAACGGGGG
    85501 TGTTCTTAGC GTTCTTATAC CGGAGCATGA GCGTGTACTG CCCGCTACCG CGATTATATG
    85561 CGGCTGTATA GGTAAGTTTA CGGTGCGCGT TCTTAATTTC CTTGAGCTTA GCTTCTACAG
    85621 CTTTAGAGTA TGCTCGCGCG TGCCTGCCCT GATACCACTC GGGGTAGTGT AGCTTTGCAT
    85681 CTACAATGGT GCGCTGTTCG CTACCAGTCA TGTCGCGCCG CTTCGAGGGT ACGGCTGGCT
    85741 TTCGCGTATT GCGTCGAACG GTAGAGCTTG CGGGACTCTT GCGGGGAATG ATGTTAGGGG
    85801 CAGGAGTCAT TGTTATGTCT TCCTTTCAAC AGTTGTAATT ATAAAAAAGT TTCTACATCT
    85861 ATTGTACCAC ATGTTTCTGT GGATACGAAA AGGGAGCCCG ATATTGCAGA CTCCCTTTTT
    85921 CTAAGTTCTA AAACATGAAG AGCTAAGCTT TAGGCGCTAA TAGCGCGCGG GTAAGTCGCC
    85981 TCCAAGGAAC GCCCAGTAAT TTCCTGAAGA ACCTTCTCCG CAATATCGGC AGTGTACAGC
    86041 AAATCAGAAA CACGGATAGG TTCAATGCCC TGGGTGGCGG TCATACGCTT CACACGCACA
    86101 TGATTTGCCT TAAACTTACG TAGAACATCT ACCACAACAT CCTCGCCGTC CTTCTTGGCG
    86161 GCAGAAATAG CGGGGCGGCT CAAGCCATAA AGAATTTCAG ACTCAGCGTT CGTGAACACA
    86221 TCCTTCGCGC GCTCAGCCCA CACCTCAGAC GGCGCTCCCA AACCACCCTC CACCTGAAGC
    86281 CAATCACGCA GGAACTTACG CTCCTCATCA GTGTAAAGGT AAGTCTTCTC ATCAGTGTTA
    86341 CACCACACCA TGCGGTACTT AGGTTCACGT CCGATAAGCT CAAACATCTC AGCCGCCTGC
    86401 TTCATGCTAG TGCCACAGTT AATAGACTTA CGGGCACCCT TACCGCCGCG CGCCTTCCAC
    86461 ACCTCAGCGT TCAGATACAA GCCGTAAGCA ACAACTTCAC TCGAATAAAG AATCACACCC
    86521 TTATCGGCAA CGCAACCCTT CAAAGAATCC ACAGTAGGAA TAATAGAAAG ATTCTGGTCA
    86581 AAACTCTTCG GAGCCACATG CTTAGGTGCA GTATTCAAGC CAGCCGCAAA CTCAAGCAGA
    86641 GCCTCAACCT CATCCTCAGC AACATACATG CTGTAACCAG GATGCTCCAC ACGCCACTTA
    86701 GCAAGCGCAA CCGAAGCCTT ATGCACAGTA GGGAACACAT CGGGGTAAAG AGCAACCAGG
    86761 CGAGGCGTAG AAAAATGCAC CACATCGCGC ACCGGCTCCG TATAAACAAA ACGACCATAC
    86821 GCATGCGGGT AATCAACATC AATACGGTTC ATATTCACCA GCTGACGCAT ATTATCGCCA
    86881 GCACCAACAC GCGCAACCAG CTCAATAGGC GCACCATCAA TAACAACCGG CTTCTCTACC
    86941 GACGCATCAC GAGTAAGCTT AGCCAAAGAT TTAAGAGACA AAACATCACG AGAACCAATA
    87001 GTATAGTGGC GCTCGCCAAC CGTGCGGTAC TCATCGGTTA CCTTCGGGTG AATAGAGTTA
    87061 CCCAGAACAT TCCGGTAGAA ATAGGTGCCC GCACGCAGAC CATCAGGCGC ATTGCGTGCT
    87121 TCAGCAACCT TAGTAGCGTA ATCTTCAATA ACTCGAAGTT CAGTGTTAGG GGCGGTCATA
    87181 GTAATCATTA ATCCTTTCAA TAAGGGGTCG TACTTCGTTT TATGCACATC ACGTGCCTTA
    87241 ATCTTGATTC AACTATAGCA CATGTTTCAA ATATTTTCCA AATTTTAGGG TAAAGATATG
    87301 GCGGCTACCC CAGAAAACCG GGAATAACCG CCACTATCCA GAAAGGAGTA CTAAGAGTAA
    87361 GTGTTAAAAA TGAACGACAT GTCCAAACGT TCACCTAAAG CCGCCACACA ATCGTGACAA
    87421 CCACACTAAC CCCAAGATGG TACCCACGCC CGAAAGAGAG GTAAAAAGGG TACGGAACTA
    87481 CATCCGTTAC GGGTACGTGC GCCAGGTGGG ACTCGAACCC ACACTCCGAA GAACCTGATT
    87541 TTGAGTCAGG CGCGTCTGCC AATTCCGCCA CAAGCGCTAG AGGAGGGGCA CCATATTAGA
    87601 GCACTCAGTG CCCCTCCCGA ACATCACAGT CATCACTTGC ACTTTGTTCA GGGCTTTTAA
    87661 CAGCCGTAAA AGTAAAAACC TTAACCCACA TTTTGCGGGC AAGGCGGGCG TGAGGGGCGC
    87721 TTATCCCCAC AGCCCTAACA AATGACACTA CAAGTGTAAC ACAGCATGGG TATCGTTTTC
    87781 GCCCTAGAAC TATCAGCCGC GACGTGAAAT GCAACACATA CACACTGGGG CTCGGTTAGC
    87841 TTACCATAAA GACCTTCTCA GTCTCACGGA GGAGATGGAG ACTAGTTATT AGCTACTTTA
    87901 CGTGCGCCAG GTGGGACTCG AGCCCGCACA CCGAAGAACC TGATTTTGAG TCAGGCGCGT
    87961 CTGCCAATTC CGCCACAAAC GCCAAAGGGT GAGGCTAGAC AACCCATCTG GTTATCTAGC
    88021 CTCACCCAAC CACAGACATA TTCACACTGC TAATGTAGCT ACAATGTAGC TACGAAACGA
    88081 AACCTTAACA GTATTTTACT GAAAAGGCGG GGCAACTCAT ATATAACCTA CCCCTGTGAA
    88141 CAATACTAGT GTAACACATT TAAAGCGCGT CACGCAAGAA AACCATAACT TCACAAGGTG
    88201 ACACTCATCA CGTTACAGGG TTTACCTGCT GGGGAGTCAT CGTCACAACC ACAGGAAGCG
    88261 AGTACGCGCG CTTACCCACG TCATAACAAA TACGGTTATC CTCGAACAAA GGAGCACCCA
    88321 CCGTCACATC GCCAAACGTG CAATTCGTAA ACATGTCATT GACGATGCGG TACCCATACT
    88381 CCTCCACAGG TGTATCCTTT ATATTCGGGG CACCAACAAT AAACGGTAGC GTCTCAACCG
    88441 GGCATCCATT CGACGTCGGG TCACCCGCAA CAAGCCGAAT CTCACTCACA TTCCCGTCAG
    88501 CACCAACAAA CCACTGAACC CAACCAATAT ACGCATGATT ACCCGCATTG CGAGCCGCCT
    88561 GAGCAACCTC CATACGCAAC TCCCCAGCAG AATCAACCCC AACAAGCTCC TTCACAACAG
    88621 AACGAACCGT CTTAAAGAAA CTAACAGTAC TAGCCCCATG AACCGCATAA CAAAAATGCT
    88681 TACGCGCATC ATACCAAGGA AGCTCAAAAC CAAACTCATC CGGAGAACCA GACACAGCCT
    88741 TCACACCATC ATGCGGCTTA AACAACGCAA AAGTAACACC CTCATCCGAG CCAGCACCAA
    88801 AAACAGCCGA CGCCTTCAAC GCAAACAACC TAGAAGCCAC ACGCTGAGCA TGAACACCAT
    88861 AATTAACATT CACACCAGTA GGAACATCCA CAAGAACACG ACGAAGAACC GACTCAGGAA
    88921 CAACAGCAGG AATAACACCC CCCGAACCCG ACACCGGGTC AAAAGTATCC GGGTCAGCCG
    88981 AAACACACAA AGCACCCACC AAATCAGCAT CCCCCGCAAC AGCCCCACGC TCATAAATAA
    89041 AAACCATATG CGCAGGCGTA AACGGAATAG ACGGATTAAG AACGTCCATC TCCTCATCCG
    89101 ACAAATACGA GGTATCTACC GGCTCACGGC GACCACCAAA AAACAGCGCC CTCAAAATTA
    89161 GGGAACCCAC CATTAGCTGG CAAAGACTTA GCCTTCTTAC GACCAAACAT TACACAAATC
    89221 CTTTCAATAA AAAACAAAAA CATGTGCTAC AACTAATTAT AAAGCAAACA CCCCACGCCA
    89281 GCAAACAAAA CCGGCAAGGG GTGTAAAACA ATATATAAAA CTAAAAAGCT CCCGCACCTG
    89341 GACTCGAACC AGGAACCAGG CGATTAACAG TCGCCCGCTC TGCCAATTGA GCTACACGGG
    89401 AATAACGTCC CAAAAAGGAG CAGGTCACAG AAACACTCAA ACAGTGTAAC TAAAAAGAGC
    89461 ATATCCAAAA ATGCAATAGC CCTTTAGTGC GCCCTGTGGG GCTCGAACCC ACGACCCGAG
    89521 GATTAAGAGT CCTCTGCTCT ACCAACTGAG CTAAAGGCGC AAAACACAAC CAGGAAAGCA
    89581 TGAAAGGAAG CGTATAGCAA AGCTACACCC AAAACCCGGC TGTGCAAACA GCAACCAAAA
    89641 AGGTCGCCAA ACCCACACGC AACCCAAAAG CCACATGTGA GAAGTACCCC CGACGGGACT
    89701 CGAACCCGCA CCCGCCACCC TGAGAAAGTG GTGTCCTGAC CAATTAGACC ACGGGGACGT
    89761 GCCTCCTACA GGAATCGAAC CTGCGACCAC CCGACTCGGA ATCGGGTACT CTATCCTCTG
    89821 AGCTAAGGAG GCAACAATAA ACCCAAAAAC AGGTTTACCT AAAAGTATCC CAGGCAGGAA
    89881 TCGAACCTGC GGCTATCCGC TTAGGAGGCG GCTACTCTAT CCACTGAGTT ACTGGGATAA
    89941 GAATAGCGGC AACCAATAAG ATGGAGAGCC GCTACTCGAT GTAACGAAAG GTTAAATTGT
    90001 GCCATAACTA TGAAAACAGC ATGACCCCAT GCCAGCTTCC AAAAGCTACA AATATAACTC
    90061 TTGAAGCTTG CGTACCCCCG ACGGGAATCG AACCCGCTCC TCCGCCTTGA AAGGGCAGTG
    90121 TCCTAGCCGT TAGACCACGG GGACATATTA TAAGTCTACA TAGAATGTAG AGAGTGCTCC
    90181 TTGCAGGATT TGAACCTGCG ACCTTCTCGT TCGTAGCGAG ATATTCTATC CAGGCTGAAC
    90241 TAAAGGAGCG GGGTGTGTGA CGGGAATCGC ACCCGCTACT ACTTGCGCCA CAAGCAAGCG
    90301 CCTCGCTATC CGGCTTCACA CACAGTGCCC TTGGGTGGGC TTGAACCACC GACCTCCGCT
    90361 TTATCAGAGC GGCGCGCTAA CCAACTGCGC TACAAGGGCT TAGGCTGACT TTTTAGGCGG
    90421 TCAGTGCGCC ATATACGCGG TCTGTACGGG GCTCGAACCC GCGACCTCCG CCGTGACAGG
    90481 GCGGTGCTCT AACCAATACT GAGCTAACAG ACCATGAGAG TGCCCCCGCT AAGAGGCACT
    90541 ATGCATCCTA CAAGACAGCC GGGGAGCTAC CCCTATGGAA GTGTGTAGGG CACTTCCCCT
    90601 GTGTATGGCT TCAAGCCGGA ACCATCCAGA CGCTCTAATA ACACCGAGCT ACACGTGCAT
    90661 TGTGGCACGT GGCAGGATTT TAACCTACGA CCTTCTGGAT AGTGTTTATC CGGTGTATCA
    90721 CGAAAGGATT AGCTACATCC CGTCATGTTA CGTGCGCCCT GTGGGGCTCG AACCCACGAC
    90781 CTGCGGATTA AAAGTCCGTA GCTCTACCGA CTGAGCTAAA GGCGCTTAAC ACACAACCTG
    90841 TAACAGGCGT GTGAGTGGAC AGTACGGGAC TTGAACCCGT AACCTGCGGC TTGCAAAGCC
    90901 GACGCTCTAC CAGTTGAGCT AACCGCCCTC ATAAAGCAAA CAGTAAAACT ATCTACTTTG
    90961 CGAGCCTCCT ACAGGAATCG AACCTGCGAC CCTCTGTTTA CAAGACAGAT GCTCTAACCA
    91021 ACTGAGCTAA GGAGGCAAAA TATTTCATTC AATTAAGAAA TAACGTATCG GTTTTTCAGG
    91081 TTCCCCTGAA CCTTATATCT CAAGTGTACC ACATGAATTT CAGCTTTGCA AGTCGAAATC
    91141 CGAAAAATTT TCAACCCTTT TTAAGAGGGT AGAATTAAGG TGTGAAACAC TCACACATGA
    91201 AACTATATCA GAGCGTGTCC ATATAGTCAA AGTGCCGCCG GAGGGATTTG AACCCACAAA
    91261 ACCATAATGG TGACAGATTT ACAGTCTGCT TCCTTCGCCA ATAGGAGTGC AACGGCTTGC
    91321 ATAGCGGCAA AAAAGTGATG ACCTGAAAGA CGTGCCGCCT ACACCCATCT TTCAACAAGT
    91381 ACGTCCTGCG GGAATCGAAC CCGCTCCACT TGACCCACCT GGCTAAGGCT GGGCTCTATC
    91441 CATTGAGCTA AGAACGTTAC CACACCCAAA GGAGCCAACC CAGGGTGTAC CCGAAGACTC
    91501 ATGACAACCT CCAGGGAGAC ATCTTCAAGC ATAGAAGCTA CCTACCCCCA GGCAGAGGCG
    91561 CTACCTCTGC AACCATTAGG AGCGGGGCTG ATGCAATAAA AGATGAGCTA GGGCATTACG
    91621 CCAAGCTGTG ACCTAAACAA TCAACCCTAG AGCTAACATT CTTGGTCTTG GTGCCACCCG
    91681 TTAAGGTAGC ACCCGTTTAT TTTTACAACC TCTCCCACCT CTCAGTAGAC GAGGTATGCA
    91741 ACACAACTCA AAAAGAGAAT GTGCTACGTG GACAGTACGG GACTTGAACC CGTAACCCTC
    91801 GGCTTGCAAA GCCGATGCTC TCCCAATTGA GCTAACCGCC CATAACCCCA ACAAAAAGCT
    91861 AGGGTATCAA CGCCACGTAT AGGTGACGTA AGCGCCCCAG ACTGGACTCG AACCAGTAAC
    91921 CTCCCGATTA ACAGTCGGGC GCATCTGCCA ATTGAGCTAC AAGGGAATAT GAACCTCCCA
    91981 GTTAAGGGTG GTTGCGTGCG CCAGGTGGGA CTCGAACCCA CACTCCGAAG AAGCAGATTT
    92041 TAAGTCTGCC GCGTCTGCCG ATTCCGCCAC AAGCGCCTAA AGTGTGAACA TGACAAGCAT
    92101 ATCACACTAA CACTCACTCA CGCAAAAAGA ATGAGCAAAA AAGTCAGAAG CCCGAAGGCT
    92161 CCCCTATTGC AATAAGGGTG TTCCGATGGG TTACCCCTAC GAAACTGAAT CCTCGAGCCG
    92221 GATTTAAACC GGCATATCAG TGAGGCTCCG CCTATTGAGC TACCAGAGAC TCAAACGTCC
    92281 CAGGCTGGGG TTTGAACCCA CACCTCTCAC CTAGCGTTGA TTACGCAACC GAGGAACGTA
    92341 AACATGAGCG CACCACATTT ACGTTACGTG TCCCAGGCAG GACTCGAACC TGCACGGGGT
    92401 AGCTCACACT AGCCCCAGGC GCTACACGAC CCGTTATGCA CACAAGGGTC GCTTCACGCC
    92461 CATCTTTGCC AATTTGACTA CTGGGACGGC TCCAAAAATG TGCGTTTTCA GAGCAAGTAC
    92521 GCCCGGTGGG ACTCGAACCC ACACGCCGTG AGGCACAAGA ACCTAAATCT TGAGTGTCTA
    92581 CCAATTCCAC CACGGGCGCT TAACTATTTA ATTACTAAAT AGCAACGCAA AGAAAAACTC
    92641 TCTTCGCGTG AGAGGCGTGT ACGAGAATCG AACTCGCAAC AACAGTTTGG AAGACTGTGG
    92701 TTTTACCATT AAACTAACAC GCCAAATATT TAACACAAAT AACTATAGCA TAGTATATCC
    92761 AATGTGTTAA ACAAAATCCT TAGACAGTTC TAAGGAAGTA CGCTGGACGC TGTAGCAATT
    92821 CGAGAAACAA ACGCCAGGTT CCGTGTCTCC TGCCGGAATT GAACCGGTGA CCTCCTGCTC
    92881 TTCAGGCAGG CGCTCTACCA ACTAAGCTAA AGAGACTCAC ACCCCATATA GATAGGTGTA
    92941 TTACGTGGTT CGTAAGGGAT TTGAACCCCC GACCTCCGCC GTGTAAAAGC GTTGCTCTAC
    93001 CAACTGAGCT AACGAACCTA AAGATGAATC CCCTGGCAGG ACTTCACGCC TGCAACCTGT
    93061 GTGGGTGCGC TACCAATTAC GCTACAAGAC AGCCAGACGC TTGTACAGGG CGCACTGACA
    93121 TACTAAGGTC TTGACGGGAC TCGAACCCGC ACCTCCCTGC CCATGTTTTT AAGCTAACGC
    93181 ACGGTCAGCT AATGACTTTA CACCACAGGG GAGCACGCAG AAAATGTACG GTTTCCTACG
    93241 GCTACGAGCG TGTAGAAGGG AATCGAACCC CACTATTGCG TGCCCTTTCT AACAGAGCCC
    93301 TCCACTTGCC TTCGTGGTCA TTACACGCTA CAGGTTTCGC CACCTTTGGT TAGAACTCCG
    93361 GTTTTGTAAC CTGTAAGCAC CCGCCACCGG CTTCGAACCG ATATCTTGCA GTTTTGGAGA
    93421 CTGCGGCTTT ACCTTAAGCT AGACGGGCTT GCGAGAAATA AGTTTACCAC ATATTTTCAT
    93481 GTTTGCAAAC TTGTATTTTC TCTGAGTGCC GCCGGTAGGA TTTGAACCCA CGAAATCGAA
    93541 TGATGCCTGA TTTACAGTCA GGTTCCTTTA GCCTCTTGGA TACGACGGCT TGTATTAAAT
    93601 AGTTACACTG TTAAGTTTTC AATAAGCTTT ACGTTGGTGA CTTTTTCAAG CCCCCGCGTC
    93661 TTATATATCA AGTGTACCAC ATGTTTTTCG TGGTTCGCAA CCTGATTTTA AGTTATCTAC
    93721 ATCACATTAC TTAGAGGCTC ATGCACCCAC AGGTAAGTAT TGTAGGTAAC GCGCGGTCTA
    93781 TATGGGATTT GAACCCACAT CTTCTACCGT GACAGGGTAG CGCTTTATCC AGTTAAGCTA
    93841 ATAGACCTTG TTTAGCACTA AGGTTTCCCT TATATGCTTT GTGCCCCTTG CAGGAATCGA
    93901 ACCTGCACAA GTCTACTTAG AAGGAAGATG CTCTATCCGT TAAGCTAAAG GGGTGTATAG
    93961 GGTTTTGTAA TATCTAGCGG CTTCCCCGCC TTACAGATAC TACTGTACCA CATGTTTTTT
    94021 ATGGTTTGCA ACCTGATTTT AAGTTATCTA TATCACAGGT AGATACTCCG CATAAGCACA
    94081 CACAAAAGAC ATCCCTGTGT ATACAAGGAC ATCCAAGGCT AGGCAGGCTA GAAATTACCT
    94141 AAGGTATTAG CCGCTCACAT ATTCAACATT CTTTGCGTGT TACCGTTTAA CAAACAAGGC
    94201 ACGCACAGCA AAGGCAATGA GTCGGATTAG CCCGGTAAGT AACAACAATG CGATAGAAAC
    94261 AGCTAAAGTC GTAGCAAAAG CGCCCGCAAT GGTAACCGTA AAACCATGCG TAGACCAGTC
    94321 GCCAGGCACA TTGTCTACCT TGCGCACAAC CCAAGCTAGA AGACCAAACG AAACACTAGC
    94381 TATCCCTGCG AGAAAACCTG ACGAGATGAA AATTACTAGC AGTGATTTGG GTACATCACT
    94441 CAGACCACTA AACGCTCCGC TCCTTAAAGC AAGATGCGTG CCAAATAGTG CAATAGCCGC
    94501 GTAAAGAACG AAGAAAAGGT TAAGAATCGG GTAGCCGCCC TCAAACTCAA AAATACCCAT
    94561 GTTGGTTATA CATCCTTTCT AATAGGTGGT ACGGAATCAA TGTAGAGAAA CGCCTCGATG
    94621 ACAGCTTCTA GCTCCTTTAG GTTCTGCTCT GTAACAAATG TGGCACCCCC ATGCTTGCCG
    94681 GTGGACATGT GTATCTCAAA ATTGCCTCGG TGAAACTTAT AACAGGAAAC ATGGAAACCA
    94741 GCACCTGATT CACCCCTGAA TGTGACCCAC ATTTCTTCCC AGCCCACCGA CTCCTCTTCG
    94801 TCCCAGGCGT TAAGGGTTAC GTCTTGGAAC ATTTTAGGGC TTCTAGCCGT GAGTGCCTTC
    94861 ATGAAACTTG CCGGGTCGCG GTGGTTCTTC AAATTACAGC AATGAGCAGA GACGGTGATG
    94921 CCCACCCCCT CATCCTCATG CTCCTGATAC TCAAAATCTC GCACAGCACC TTCGGGGTAG
    94981 CGTTCTGTTA GATATGCCTC TGCCTGCGCC TCTGTAATTT GAATATGAGA TGTGGGCTTA
    95041 GCCGCACCTT CGTTCTTTCT GCTCTTAAAA GTTAGTAACT TTAGCACATT GCCAATCTGT
    95101 TTCTTCATCC TAAAAAATTC CTGCCTGTAA GATGAGAGTT ATCTCCGTGC GTATATGGAG
    95161 CACGCTATTA CAAGTAGCAC ATCGTTAGAC CTCTTGGAGT CTACTATACC TTAAATGTTA
    95221 CTGTGGCGGG TTCCCATTCG CCGCCGGGCT TTACCGTGTC GATAATGTAG CTGTATCCTG
    95281 CGAGGTTCTG CCCGGTTGGG GTGGTTGCGG TAAGTACGAT AAGCGGCTGG GGGTCACGTG
    95341 AGTCATATCC TGTGCCCGTA ACGACTGCAA TATCGTTGGT GATAAATGTG GCTATTACAG
    95401 CGCCTAGTGT GGCTAGGTAC TCTGCGGGGT TTATGTCTTT GAAATGGTAG AGGTCGGACT
    95461 CTTCGTAGAG GAATGTGTTA AATGCCCAGC CGTCGCCTTT GTTGAAGTCT ACGTGCATTT
    95521 GGTGGGTCGG CTTTTTTAGG GCGGGTGCGG CTCCGTTGTT GCTGGTTTTG GTGTACCATT
    95581 CCAGGACGTG CCCCATCTTG TGTGTACCCT TGTCCTGCAT CCGAGAGTTA GCGCACTCGT
    95641 GTTCGATGCT GTTGAACGCA TTACGCAGGT TTGAAGCCCT ATCTTGTTCG TTTGCCTTGG
    95701 CTACACCTTG CAGGATTGGG CGGCGGATAC TTTCCGACAC AGAGTTGTCG CTCATCATCT
    95761 GCTTGTCGAT GGTGTTGCTA TATGCGGGTA CCCATCCGCC GTACACGACG GCGGTTTTGC
    95821 CGTCGTTAGT CCAGCCGTAT AGCTTGTTGT GGGAGCGTCT GGTCACGAAC ATGTTTCCCC
    95881 ATTCAGTAGC GTCAATTTCT GGCGGCAAAA TGTATGTACG AGACTTAGCG CCACACATGC
    95941 CATCCGGTCG GCTGGGGCGC TGACTGCGCG GGTTAGTTAC TACCACGTTA GCGGGGCATG
    96001 GGTAGTTGTA GAAATGGGTG ATGCGGTTAC CCTGCTGTAG GTAGTACTTG AGCCAAGTGT
    96061 TGTAGGCATC GAGGAAGTCG CTTGTGTCCT TGTTCGTGTT AGGAGTCTTT GCGGGTGCTT
    96121 CTAGGTTAAA TAGGGCGCGT TCATTAGCGC CGCTTAGCAT TTCTGGGTGA AGGATGCGTG
    96181 GTGTCAGCAT GAAAAAACCT TGATTGTAGA TGTGAATGGG GCTGTTGCCA CCCCTGTGTT
    96241 TGGGTGGCTA CCGAAGCCAC CCGCCCGTTT ATTACTCGCC CCATCTTTTG TAGGTGGGAG
    96301 GTAGCGCACC TTGGGGTGTG TTACGTGCTC CTTGTCGGAG TCGAACCGAC ACGGGGATGC
    96361 TTAGAAGGCA TCTGCTCTGT CCGTTAAGCT AAAGGAGCTC AGGTGATGAA AACCCTAATG
    96421 TGGATTTATT ACCACTCATT GAATAATAAC ACATGTTTTT AGTGGTTAGC AACCTGGTTC
    96481 TGGGTTGCTT GTATCTTTGC GGGTGCTGGG TTGATTGGCT GTTATGTGCG CTCATGTGTT
    96541 TTACTGAGCA ATATTTTTAC TCTTCCTGTT GGGTGACCCG TTCAGCATAG GTGACACTGT
    96601 GTTGCGTGTT TCGGTTAGAA TGGGTATTGT TCTTTCCGGC ACTACTTTCT ATTTTCTTTT
    96661 CATAGGAGCT TGTTGTGGTT AATGTTTTCG ATGCTTGGGA TGTCATTAGG TGGCTTTTCT
    96721 TCGCGCTGTT CTTACCTAGC GCTGTCATTG CGTGTGCTGG CTTGCTGATT AGCTTTCTTT
    96781 TCTCTAAGGT TGCCAAGGTG TTGGGGTGCG GGTCAGGCGG CACTGTACTA AGTGCTATCT
    96841 TTGCGGGTGT CCTGTCTGTT GCGGCTAAGG TGTTGTTGTT CTTTAATTAC ACATGGTGGC
    96901 TTGGCTTGTG GGGCTACACA GACCAATATC TTATTTTGGT GTCGTATGCT TTACTGATTG
    96961 CTTGTGAGGT GGTTAGTATG AATCGTTCGC GCACCGATAG TTAGTGTTTT AGGGCGGCTT
    97021 ACTTTATGTC TATGCGCTTT TGTTGTTTTG TTCCCCGTAG TGGGATTCTT AAGGGTGTAT
    97081 TTAAGGGTGT TATCGGGTGG GGTTGGTTAC CTCAATGTCG AGTGCCCACC CGAAGCTTAC
    97141 TCCGCGATTG TTGATGTATT CGAGCCCGTC GAAGGTTACA GCACCAGCGC AGTTATCTTT
    97201 GTTGTGGAGC TCGTCTTCGT TATCTTCCCA ACAGGTCAGA CATTCACGGT TGCACTGGAT
    97261 GACATTAAGG GTGCCGTCGG GCTTGCCGGT GTAGTCCTTG ATGCTGAGCC GGGTGCTGGT
    97321 GCCTCCGGTT ACGAAGCGGG TTGAGGTTAC GCGGGTACCG TCGTCACGGT TGGTGGCGAA
    97381 CTTGATGGTT GCGCCTACCT GAATTTCCTT GGGTACGAGG AGGTTTCCGT CTCCGTTGAT
    97441 GAGGGGGTCG CCCCATTCGT CGGTGAGCTT GATTACCTTG GGGGTTTCGG TGGTCTGCTT
    97501 AGTCATGATT GTTTACGCCT TTCGGTTTTT TGGGTTGTTG AGAGTGGGGT ACCCCTGCCA
    97561 GTTTTTGTGG TGCTGGCAGG GGTTTTTGGT TTTTTGGGTT GGGTTAGATT TCGCGCCAGT
    97621 CACGGATTCG CATGAAAGTT TCTGCGATGG AGTTTACCTC GCCCCTAACC CTGTCCATGA
    97681 TGAACTCTGC CTTATCGGTG TCGCCGTCGC TAGTAGCTTC GCGGATGGGG ATGATGCCGT
    97741 TGTCGGCTCG GCTGACGTGG AAGATGTTCC AGTCGATGTC GTCTACAATT GCCTGCATCT
    97801 GGTTGATGCG TGTCTGAGCC TCATGGTCAT TGGTGTCGGC GGATGCTTCA ATGTTTGCGA
    97861 TGGCGTTGGT GATAGCGATT CGCTCCTGGG CGACCATCAT GTTGATGCGC ATAAACTCGA
    97921 AGCTTGCGCG CATCTCCGCA TCCTCAAAGT CGTCCATAGT GATGAAGAAC GTCTCAAAAT
    97981 TGGGGTTAAA GTGCTCAAAC TCAAAATCGG TGGTGGTCAT GTTGGGGTGC CTTTCAGTAG
    98041 AGTATCGCTT TTTTGGTTTT GAGGTTTCTT GCAACCTCTC AACCTTACAT AAGTAATACT
    98101 ACCTCATGTT TTTAGTGGTT TGCAAGTCGG GTGGGTCTAC AGAACTAACG GGCACACCCC
    98161 ATTAGCGGGT TGAGATTAAC GATTCAACAA AAAGAGCCTC TGACATGATT CTTAGTAATC
    98221 ATGGCAGAGG CTCTTTCGGT ACCCTTACAC TATTCCGCCA GTTTCCTGGT GTGTATAGTG
    98281 TGGGCGTATC GCTATTCTGC TTCCCAGTCT CTAGCGCCCA CTTTGCAATG CCTGGGCTTA
    98341 ACCAGGTGGC TTGCAAAGTA GACTGCTGGT CGGCTTGTCC CGTCTCTTCT ACGCTTCGCC
    98401 AAAAGCTAGT CCGGCTTGGT ATATCGATAG GGTGCCGGGA TGAGAGGAAC GTCGTCAGGC
    98461 GGGTTTGCAG GGCGCACCCC AAATTCTTTA TCTGGCGCTC TACATGTTAC TAGCCCCAAA
    98521 GGTGGATAAG TTTTCAAAAC TCCACCTTTT GATACCTGCT GGGGTGGTAG CGTCACCCCG
    98581 CGCCGACAAA ACCTGTTCAC CGGCGCTTAC ACGAAGCGTT CAACAAGATG AGAGATACCG
    98641 CGTTCACGAA TGTTCATGGC GGCTACTCTA TCGTCATTAG ACCTGAAACC ACAAGGGCAC
    98701 TGGTATGAAT GAGTATCGTG CTTCCTGTTT CGCTTTTTAA AGATACCACA GGCTGGGCAC
    98761 CTTGCGCTAG TCCCTGAAGC GGAGGTGTAT AGAACCATGT GCCCACTCTT TTTAGCTTCT
    98821 TCACGTAACG CTTGGTTAAA TAGGGCGAAG ATTGCGGCTG ACATATTACC AATATCTGCC
    98881 GTTACGAGTC GCTTATCTAG ATTGTGAGGT GTTGTGAGAC GTTCTAGGAT GAACACTGTA
    98941 TCTGGTTCAG CGTCATTAAG GATGTCTTTG ACTGTTTTCT TAATTCTTAC GTTTAACTGT
    99001 TCACGCCAGC TATCTGAGAT AGCTTTGAGA CGTTTCCGGG CGCTACGTGT GCCTTTCTTT
    99061 TTGAGTTTCT GGTGGAGCTT ACTATAGGTG CCCATCTCAT GCTGGAGCGG GGTGTTAGCA
    99121 CCGTGCAAGA AGTTAGTGTG TTCCCCGTCG TAAGTAACAG CAAAGAAGCG GGTGCCCATA
    99181 TCTACGCCCA CTACTTTGTT TTGAATGATT GGCAGGTCAT ATTTAAAAAC CCACCCATTT
    99241 GCATCGTCAT AGGATAGCGT CCCGGTCGGT GCGACGGCAG TAGGAGTATC CACCTGGGAG
    99301 ATTTACCCAT TCTGCGTAGA ATTGCTCACC TTTGGAGAAA ACATTAGTGC GGTGGGCAAG
    99361 GAGAAGCTCT AGACCGTACC GCTTGTTGTC ATAAAGGATG ACTGTGTAAT CGTCGCCTAA
    99421 AGTTACGGGA ATGTTGTTCA GGGCATATTT GCGGGGCTTA GAGAGCTTTT CGGCACCAGC
    99481 GATGTGGTCT GCGTATTCTC GTGTCACGGT GTTGAAAGCA CGGAATAGAA TTCCCGGATA
    99541 CTTTTTCGCG TAAGGTTCCG CTTCGCCCCT TATTCGGGGG AGGATTTGGT TCAAATCTAA
    99601 AGTGTTGAGC GTATATGATG CTTCGCTAAC AAGGTTACAG AGCGCCGTGT ATGCCCTGTA
    99661 GTACCGGATG AGTTTGTTAT GTGTTTTAGG GTTGGTTGCT TTAAGGCGGA CGTGGACTTC
    99721 GTGATTTCCT ACCTTGATGT TGTTCTTATT GGGGTGCATT TTGATAATTC TATCTTCCTT
    99781 ATCGGCAATT GCGTTAAAGC GTCTCTACAT GTAGGTAGTG GGAACAAAAA GGTGGGGTAA
    99841 GTACCATATG CTCTACAGAT ACCTACCCCA CCGCAAAGCC CCGTAAGGGA CACGCGCCTA
    99901 TTCAGCGTCT GGGACTAACT GGGAAGCGAT AATCTCTTCC ATCTGACGGA TAGTTCCTTC
    99961 TTGGAGGCTC CGCGTTGCCT GACAGAGAGC ACGCCCATAG TAGCTGTGTC GCATATCTTC
   100021 ACTCACAGGC ACGTCGCCAT ATAGGGTTAC GGGTGTAGCC GTGTTGTACC AGGGCGTGCT
   100081 GGGGGTTAGG CGAATAATGA CTACAGTGGT ACAGATGCGC GGCTCTTCCT TCAAGCTTAC
   100141 CCGTACTGTT TCTTCACCGG CGAGTAGTAG GTATGTCTCG TTGTTTCGGG TAACGAAGTA
   100201 GGTGAAGGTA GTTGTGGGGA AGTTGAGCCC GAGCTTGTGG AGGATGTCCC CGATTTTTGG
   100261 TGGCTCATAC CCTATAGGTG CGGTATCTGT AATCATTTCT GTGTCAAGGT TCAGACCTAC
   100321 TAGGGCACCA ATAAAGCTAA ACGCCGTCAT ATGGCTCATA CAGCGCCCCA AAGTTGCCTT
   100381 ATACCCAATT ACAGCACCGT GCTGGTTTAC GAGCGCCTGA GCCGCCGGGT GCCCCGCTGT
   100441 AAATAGGGTT TCGTCAATTT CCTCCGGGGA CGCGAACCAT CCACCAGGTG TTAGTACATC
   100501 TGTATTCATG TTCGCTTCTG TGTCTGGTGC AGGAAGTTTA ACGATGTCGT GTACGGTTCG
   100561 GGTGAGCGCC TCCCCCACAG GCGTTTCCTG TAGGTCACGT ACTGAGCGTG CGCCGTTATA
   100621 CCCGTGAGTG CTCACCTGTA GCGCTTGAGG GATGTCACTG ATTCGGGTTG TAGTGTTGTA
   100681 GAGGCGGTAA TCGTCTTCCG TGTAAGTGGT GAGAGATTTT GCGGTGACTG TAGTGTGTTC
   100741 CAACCCCAGC ATTTGCGCGA ACGCCCCGCC CGTAACGTTA AGCGCGAAGA CGTTATTATC
   100801 ATCATCTGTA ATGTAGTACC TACCCGCTGG CTCTTCATTA GCAACATTGA TGGTATCCGC
   100861 GTCACACCAG GTGAGTAGAC GCGGCTCCTT ATACCCAATA GGTGGGCGGG CAGTAATCGT
   100921 TGCTGTTACT CCCATTTCTT TGAGGTGCTT TTTGAAGATG TTGAGCACAT CGTCGGGGGT
   100981 TACGGTAGTT TCAATGTGCG TTGATTCGTA CATGGTGGTT ATTCTCCTAA GTAAAAGAGG
   101041 GTAATGTTTC TAGGTTCCCC CGAGATTGCT TTTTGCACCC TAAGGAGCCT AGCTGTGTTG
   101101 CTTTCCTACT TGGGTAGGTA AGTGGTGGGG TTCACACCTG TGAGTGCTTC CATCTGTTCT
   101161 AACCAGTCTT CGTATGACTT CGGGTAATCA ATACCCGTGA GGTTTTTGTA ATCTTGGTAG
   101221 AAGTTTTTAC CGTTCCGCCA AATATCAGGG CTACTCCAGA TGAGCTGAAG GAGTTCTCGC
   101281 TCCAATTCTG CGGCTGTCTT ATTGGCGGCG GGGTGGTTGT CCGGCATGGG GGTGGGATGT
   101341 CGCTTATCTT TCAGGTTGAA GTACTGAATA GCTTCCGGAA CCAAGCCTAA GTAGAACGGC
   101401 AGGAAAAGCC CACACTTACA GTTACTCTCG TGGTTTACGC TGTCGAAGCA GAACGTTTCC
   101461 GCTTGCCCTG CCTCGAAACA ATCACCTGTG TCGCAATAAC TCCAGTTGTG CGCAATTTCC
   101521 GGGTAGTATC CACGCATTTC AAAATAGTCC GGAAGGTATT CCTGAGAGAG GGTAAATAGA
   101581 CAGCTTTCAA AAACAGGGCG GGTGTTATTG CCCTGAATTT CCTCATACGT GGAGAAGCGG
   101641 TTCCCGTATT CAATGCACAC GTTACCGTAG ATACTAGCAA TGTACATGAC GAGAGCACCA
   101701 TTAACCTTAA TGTTTCCTTC TAGTGTACCC TCAGTAAAAT GCGCCCCACC GTCAGCCACT
   101761 AGCGTGCCAT CGACTAGGTT ATCGCCCATA AAATCTGCTA CACCAAGCTT TATCGAGCCA
   101821 TTGAAAGAGT AGGGTGTGCA GATAAGGCGG GCTTCTTTAC CGATGTAAAT GTCACCTTCT
   101881 AGCTCGTTAG TCTCAACGAT GAGGTCATAT TTACCGTCCT CTTTCTCAAA GAGGCACCCC
   101941 CAGTGCTCTA GTACTACGTT GTCACGCACT TTAATATCTG CTTCGCCGTC AAATAGCACA
   102001 TCGGGTTCCA TGTCGAGCTG AATGTACCCG CGTTCCTTCT CGCCCACCTT GAGCGGGCTT
   102061 GACGGGTCTG GGGTTAGAGC GGGAAGCCAG GGTGCTTGCT TTGCTGGGTT GGTGAAAGAT
   102121 GCTGGGTACT GTTTATTGTC GTCGCCTACG GCTGTAATGA CAGTTACGGG AGGGTTACTG
   102181 TCTTTGGTAA TGTACTGGTA AGTGTGCATT GTTTTCTCCT TAAAGTAAGT TGGGGTTAGA
   102241 TTTTCTTGAG CGCCTGTACA ATTTCAGTGT ACCAGCGCTC TACAGGGTCG AGGAGGGTTT
   102301 CGCGGGTGAG TGTCAGGTTC CGGATGGTAC ATGCGAGGAG GTACTCATTC TTGGCGTGAC
   102361 GCTTCACTGG GTTACTCTTC CCTTTGGTCT TAGGCGGCTC TACTACTTCG GTTAGGGTAC
   102421 TGAGAGCTTC TTGGAGAGCG ACGGTCGCCG TTTCGGTGTG CTGGGTATCG TTATTGACCA
   102481 GTCGGCGCGC TTGTCGGAGG CAGTCCTTTA ATGTGATACC GTCGGGGCGC ACATTGTTTG
   102541 CCTGGTCAAT GTTTTCTGCT AACCAATCGA GTACCTTCCT ATCTTCTTCC AACAGTTCTT
   102601 TGAGGGTGTT TCGCGTGTTA GTGACGTGCC GTAGGAGCGC GTTCTTCACA GGCTCCTTGT
   102661 CGGCGCGGTT ATTGAGTAGC TCCCTGTATG GGGTTTTCGC GAGCACAAGC TTCCTAAGAG
   102721 TGTCCATGTG GATGCAGAGA GTCAGGTCTG TGTTATAGGG GAGCTTATCA ACATTAGTGA
   102781 GCAGAGCGTA GATTTTGTTT GCGGCTTCTA CACGCGGGTA GATGGTGTGG GTCTTATATC
   102841 GTAGCGGGCG ATACGGGTAA ACCTTATCAG CTGGCGTGTG GTTCTTACGG GTTCCGTCTG
   102901 CTTCACTGTA GTAGCTGAGC GTGACGCGGG TGCAGTCCTT ATCTTGAATA TGGTCTTGAT
   102961 AAATTTCCCA CCGGGTGCCT TCATCTTCGG GGTTGAGTGA TGCTACACGG GCGAAGTGGC
   103021 TGGTGAAATA TTCAAGATTT GCTGACTCAA CAACGACGTA CATGTCATAG AGCCGTTCTG
   103081 TTTCGTCGGG GGTGGGGTTA TTAGGGATTA CAAGTACCGT GCCTTCATCT ACAGGAAAGA
   103141 TATGCTCATT GCGCATGGGG TTTATTTCCT CTCTTGTGTT GGCGAGTTTT CTGGCGTGAT
   103201 TTTTGGGCTA TACAGATGGT TCTATGTGGA CTTAATTTTA CCACATGTGA CTGATGTTGT
   103261 CCGTCTCTGC ATAGGGAAGT TTTCTATTGT TGCAGGTGTG ACAAAAAAGG TGGCACTGTG
   103321 AAACTTTAGA TAGTTACAGT GCCACCTTTT TTGAATCTTT CTAATTATTC GAGAAGTAAA
   103381 CCAATAACAA ACCACAAGAA AATGAAGCCT AGTAGATAAG GTAAGAAACC AATAGCCCAG
   103441 CTTAAAAAAT TAGACATGGT TTCACCAAAC TTTTTTTCAA CAGTACTATC TTCCACGGCG
   103501 GGGTAGACGG TGTGCCCGTC CTTGTTCACG TATGACTCTG GGCGTGCCTG TGTGGTTCCT
   103561 GTCACCTCAC TTGTTGCTGT TTCCGTTGGG GCGGGTGTTT GTGCCTCTGT GGGGGTGTTT
   103621 GCGGGCGCAG AGGTGGTTAC CTGCGGGTTG GCTTCGTTGT TTCCGCCTGT GATGCTGTTG
   103681 AACATGTGGG AGCCGACGTA GAAGATTCCC ACTAGGGCGG GCGCGAAGAT GAGCACTGCA
   103741 ACAACGATGT TCACTGCCGT GCTTTTGATG TTCGCGGGGC GGCGGAGCTT ATTTACGTAT
   103801 GCGGTTTCGT TACTGTGGAC GTTGAGGTAT TCCTCATAGG CGGGGTATTC TCCGATGCTT
   103861 TTCCTGCCGC CTACACCTGT GATGTGGCTG TACCCTGATG TCCAGCCGTT GTTTGCTTCG
   103921 CGTTGCAACC ATTCGGCGGT TTTGTTATTT TTCATGCGTG TTTTGACTCC TCTCTTTAGG
   103981 TGCGGGTGCC CCGCCTGTCT TGTTGGGGGG GGGATTAGAT GTTTTTGCGT AGTTCGTTGA
   104041 GGTATTCTTC GGCGTTGGCG TAGGTGAGGG TTTTATCTAG TTCGTTTTCT GCCGTGTTGT
   104101 CTCGGATTTC TTTCCAGCCT TGCAGTTTCG CTTTTGCTTC GTCGGCGGCA CGGTTCACGT
   104161 TGTTCAGTCC TCCACCGGCG ATTCCGTTAA GGCGTGCGGT AACGCCTTGC AGTTGCTCTT
   104221 CGTCACGTTT GAACTGCAGG TAGGTTTGCA GTTTGAGGAT GGCTTCTTCC TGTGTTTCGA
   104281 GGAGCTCATT TTTGCTGTCT ACGAGTTTCT TGTAGTCGGC TTGGAGGTTT TCGTTGTGTT
   104341 CGTAGCGGCT TTTGGCGTGC TGGAGCGCTA CAGCTTCTTT AAGGAGCTTC TCTTTGATTT
   104401 GTGCCAGCTT AGCTTCCTCC TTGGTGGTGA GGCTCTGTTT GCTGGTGAGT TCCTTTTCCT
   104461 TTTTCAGGTA CTTTGTGATG CGCTCCTGGT GCTTTTCCAC GTCTGCCCAG AGGATTGTTC
   104521 CTTCGGTGAT GGTAGCCATA ATGGGTAGGG CTGTGTCGCC TAGTGAGCGG CGGATAGTGA
   104581 CAATAGTGTC GAGTGCTTCT TTGAGGGTCG CCTCGTCTTG GAGTAGTTCC TTGTCGCTGG
   104641 TCACGGCTTT GATAATCCTT TCGCCGGTAA TATAATCCTT CAAATCCTTG TAAGATACAC
   104701 CACTGTGCCT GTACTGTTCC CATGCCGCCG TTTCAGTAGC GGAAGCCAAA TACGCGATAG
   104761 CGTCACTAAC ACGCTTACTC TTAGATTCGG CAGACACGGC AGTGTAGTAG GAAGCAATAC
   104821 TGGCACCCAA GAACACGACA TGCTCAGGCA CCTCTTCCCC ATCAATATTG TCGATACCAC
   104881 CCCAACCTAG TCGGGCATAC AGAAGTAGCG CGTTACACTG CGTAAGCTCC TGCCGCAACT
   104941 GCAACAAAGG CGACACGCCC TTCTTGAACT CATAGGCAGG TGACGTTTCC TTCTTCCTGA
   105001 AAAATAGCAC CCTACACATC CTTTCTATCA CATATGGTTC GCATATCTGT GGAACATTTT
   105061 TCACTGTCTT ATACCCGTAA TTTTACCACA CATTTTAAAT AATTTACGGG ATTTACGGTA
   105121 CAGTGCGAAG CCGCCCCACC TGCGGGGAAG CAGGTGTGCG GCTGTTACAA CGCCCCGTTT
   105181 ACCAATAAGG GCGGTCGGCA TTAAATGGTG TTGTCATTAG GGGCTTATAA TCACCCATAG
   105241 GTTTAAATGG TGTATCGAAT TGTTGCAAAA ACAACTATCC GTTGCATTTA ATTCATAACA
   105301 GGTAAAACCC TGTTATAGGC ACCCTACGAT ACCCCTAGCC CCTCACACAA ATATGTTTAG
   105361 GGTTACGTGT AATCAAACCA AGTAGCCGAG GTGTTCCTTT GCTTCCAGTT TTTGTTTCCC
   105421 TGAAAAAGAC GGGCTAAATC TGCATCTCGT CTAAGACGGT GGATGGATTA GCTTACCTTC
   105481 GCAAGGAAGC TGGTAGCAAT GACTAACCAT TAGCTCTGAT TCGATTATAG GTTCAGAGTA
   105541 ACACAATGTA TAGCTACATC AGGTTTCTCC TTGCCTGTAC TTATAGTATG ACATAAGCCA
   105601 TCGAATTATG CAACAACAGA CGACAGAAAA CTACAAACTT TTACAGATTG GATTAACGGT
   105661 TAATTATACA TAGAAAGCTA CCCTTGTTAA AAGGGCACAA AAAATGGTGG GTGACACGTC
   105721 AAGAGCATCA AAGAAACTCT CACATGTCAC CCACCATACA CAATACGACC AGGTGTCTGT
   105781 CAGGCTCAGC CCTGTTAAGG ACTCATGACC TAGCGTGCTT TAAAACCTAA ACACACAATT
   105841 ACCCAACCTG ACCGCGTGCC GCTCATGTTA GGACTGGCGA CGCTTCCAAA GGAAGAAACC
   105901 ACCAGCGGCT ACAACAGCCA AACCAGCAAC GCCGCCAATA ATACCGGCTA CAGGAACACC
   105961 GCTACCCTGC TCGTGACCCG TCTTAGCCTC AACAGGCTTA GCAGGCTCAC TCGGCTTCAC
   106021 GCCAGGCTCC GAAGGCTTCT CAACAGTAGG CTCAGACGGA GAAACCGAAG GAACCGGAGT
   106081 GGTAGCGGAC GGTGTCGGGT CTACCGATGG AACAACAGTC GGGCTAGTCG GCGAAGGCTC
   106141 AGGGGTAGGA GTAACGCTCG GAGTAGGCTC AGCCGGAGTA GACGGCGAAG GCTCTACAGG
   106201 AGCCGGAGGG GTAGACTCAG AAGGAACCGG AGCAGGAGTC TCACTCGGGG TGGGTTCCGG
   106261 AGTTGGCTCA GGAGTCGCTA CAGGCTTCAC GTAGACACTA TAGTCGTAGG TCTTACTGGT
   106321 TACATCGCTC ACATACCAGC CACTAATATT AGCGTCTGAC GTGGTGCGCC CTGCGTTGAT
   106381 TACGTTTAGC TGTGCGGCAC AAGACCCGTG ATAGCTGGGG TCGTTTAGCC CGATGGTGTA
   106441 ATCAGCCGGG TTAGCAAGAA TAGGTGTATC AACCACGTTC ACTCCTGCGG GAACCACAGG
   106501 AGCCTTCTTG GTTTCCTTAC CGCTAAAGAA CATGTCCTTA AAGTCTTCGT AGTTACCGCT
   106561 CTGCCCCTGA CCGTTCACGT CCAGGATGAG CGGGGTGGCG GACAGGTTGT CACAAGGCGC
   106621 TACGCCGATG TAAGAACTGT AGCCGGGTAG TTCTTCCTTG ACGGTAAACT CTGCGCCAGT
   106681 GACTTCCTCC GGGGTGGTGG ACGCGGAAAC AGTGTTTACG CTGATGGTCT TAGTCTCGCC
   106741 GGGAGCGATT TCAATCTCTG GCAGAGTTAC TGCCTGACCG TCGCGGGTAA GAGAAAGATA
   106801 AATCTTCTCA TCATTGTAAG ACTGGCGTGC CGCGGTAGTT GCCGTGATTT CAGAGTTGTT
   106861 CGTGTAGGTG AAGGTCACTT CACCGTTTGC GCCTGCCTTA ACGGTGGTCG GGTTGCCATT
   106921 AGTGGTTCCC AGCTCACCAA TGGTGGTAGA AGCGTTTACG GCACCAGGTG CAACCTTGGG
   106981 CAAAGTCGGT GCGATAGTGA TTCGCTGAGT AATCAGGTCA CCATTAGCGT CCTTGACGCT
   107041 GTAAAGGAAG GAAATGGTCT GGCGGCTATC ATCATTACGA GGGATGGTGA TAGTTCCGTC
   107101 AGCGTTTGCG GTGATGGTTG TTGCACCGTA TGGTAGAGCG CCCTGACGCG GCTCAGCCGC
   107161 TTCATCCTTC ACATACATAG GGAAGGGGAA GTCTCCACCC TTCTCAAGAC CTGCGAGGGA
   107221 GGTGCCAGGT GTAGCACCCA AACCAATCTT CAAGGAGCTC TTATCGATGT TGATACCTTC
   107281 AAGGAGCTTT GCAACATCGA CAGTGTAAAC GGTGCGGGTA GCGTCACTGC GCTTCGCCAG
   107341 CTTGTCAGTC TTGAGCGTCC AGTTCACGTA GTTCTGGAAC GTCTCGCTCG GTGCGTATGC
   107401 GGTGAAGTCC TGAGCGGTCA GGCTCACGGT CTTTTCGGTG CGCGCCTGGG TGGTTGCGGC
   107461 GGCGGTTACT TCTGCGGCGT GAGCCACGTT AAGCATTGCT ACGCTGGTTG CACCACCACC
   107521 GAGAGTGAGG GTAGCAAGAA GCACGCCACC GAGAGCCTTC TTCTTTGCAC CCTTAACGGG
   107581 AGTGGTCTTA TTGAAAGTGT TAGACACGGT AATACCGTCT CCTTTTGTGT TGTGTACGTA
   107641 CAATAAATAG TCTGTTTGCC GGGTAAGCGT GTTGCTACCC GTCAGTGCCA GTATAGCGCA
   107701 AAAACTTTCA CTATGTGTAG CAGGTTTTGG GGCGCTGGCG TGTAATGTTA GGCACGCATC
   107761 TGCCCGGTTT CAGTTAATTT TAGGCATAAT TAAGCCCTCC CGAAGGCAAC CTTTGTAGGT
   107821 ACCTATTAGG AGGGCTTAAC TTATAGGTGC GTTAGTGCCG TGTGCTGGCT ACTTCTTCTT
   107881 AGAGGTCTTA GCACCCGCGT TCTTCTTACG CTTACGGTTC TTCTTGTTCG CGTGTACGGG
   107941 TTCTACAGTG AAAGTGTGGG TGTTTTCACT TTCCTTGTTG AGTTCATTTG CGGCGGTTTC
   108001 AGCGTATGCC TGTACCAGAG GCAGAGTGTA CGGGAGCGGC TCGGTGTAGA GCAGGTTGCC
   108061 TCGTTCCTTC ACCTGGTCAC CGAAGATAGG CTCGTCGAAG ATGGTTGCCA GCACCTGGTA
   108121 CTCCTGAGAG ATGAAGTAGT TACCAGGGTG CTGGTCAATG TATAGCTTCA CAGCGTCATT
   108181 TTCTAGTGCG TCTTCGTAGA TGGAGAAGAA ATGGTCGTGC AGGTTTTCTG CGGAAGTCTT
   108241 CTTACCGTTT TCGTTGATGA ACGCATCATG CTCAGTGAGA ACATCCAGAG TTGCGGTGTA
   108301 AGGGAAGAAG CTTACATCCT CATGGAAACC AGCCAAAACA TTCTCACGAA CATATTCGGT
   108361 GATTTCCTCA AGCGTTCCGT AGGATTCGAT GGTTGCCTTC AGCTTGTTGG GCTGGTGTGA
   108421 GCAGTCGACA ATGGAGGTGA GCTTGTACAG CTTTTCAGTC ATAGGGGTTT CTCCTTTAAG
   108481 AAGTTATCGG AAGGTACGCA CCCAGTGTAC CACATTGGTG TTATAGCTTC GGGGTACCGC
   108541 TGGTTACCGT GTTGCAATGA GAGCGGGTAG CGCCCGTAGT TGTGCAAGCG CTTCCTCAGT
   108601 GTTGGCGGTT AGGGTGTTGA GCTTTTGCTC TGCGTCTTCT AGTGACGCTT TAGCGGATGC
   108661 GAGTAGCTCC CAGGCGGCTT TTTCACCCAT AAACAATTAC TGACCCGCTT CCTTTAGTAG
   108721 CGTGTCGATT GCCTTAGTCA CTACAGGGTT TTCACCGTTT AGATTGAGGG TGCCCAGGTA
   108781 GGTACTAATT GCCTTGTTGA TGGTTTCGTC ACGCGCTTGG AGGGTTTCGT GTTCCTTTTC
   108841 CTGTGCGATG GTGAGTAGCG TCATCACGTC GGCGGGGTTG AAGCCCGGCT CGTTTTCTAC
   108901 GGTTTGGAGT GCGTTTATGG CTTCGCGGGT TGCCGGGCGG GTGAGGGTCG GGTCGAGGTG
   108961 GTTGAGGTAT CCGTGGTATC CAGGGTTGTT GGCGTAGATG TCGTAGGTGA GGTCGCTTGC
   109021 GAGGGTGTCG TCAATGAGGA TTTGGTTTCG GTTTGCGAAG ACTAGTACAC CGTAGTCGAA
   109081 GTGGTGGGTT GCTTCGGGGT AGGTGAGCTT GTTCTCGGTT AGGTTGTGTT CTACGGCGGG
   109141 GTTGTTGGTG CTGTAGTAGC TGACGGTTCC GGTGAGGCGG CTGTTTGCAG TGATGTCGTC
   109201 AATACTGACA TACCCGCCGT TGGCGAGGTT TGCGCCGATT CCTGCGGTTT TAAGGATTCG
   109261 TTTTTTGAGT TTGCCGGGGT TGGTGATGGT GAGGTTGCCG TTTTCGAGGT GCCCGGTGAT
   109321 GGTGTTACGG TTTGCGGGGT GTACTGCGTG GGCGGTGAAG TGGGTGTTGT TGGTGAGGGT
   109381 GTCTACCTGG TAGATGTGGG GTTCGAGTCC GGTGGCGTTG TTGCTGGTGA TGAGGATGAT
   109441 TCCGTCGTTG TTGTTGAGGA AGCCGGTGGT TACGCGGTCG CGCATTAGGG GTTTCTCCTT
   109501 AGTTGGTGAA GTGGACGGGG AGCTTGTCGA TGATTTTCTC GATAAGTTCA TAGTCCTGGT
   109561 CGGGGTGTGC GTAGCTGATT TCCTCACAGA TGATAAACTG TACGGTTTCG CTGTTTGGGT
   109621 GCTTTAGAGA GGCGTACAGC GGTTCCTGTG GGACGATTTG GGTTAAGGGG CAGTTGTTGT
   109681 TGCAGGTGTT GATTCGGATT TCGAGGTGTT TAATACCGGG CGGGGTGGGT TTCGCCGTAG
   109741 CGTTTGCGTT TCGGGTTACG GTGATGTTGC CGGTGCAGTT GTGGTCACGC ATGAGTTTTG
   109801 TCTTCCTTTC TAAGGGTTCT GTTACTTGTT CTTCTTGACG CGCAGGTAAG TGATACCCAG
   109861 AGCAATAATG TCGATAACAG TAACCGCGAT GGCGAGAGTG TAGAAGATGT TGTAGAGCTC
   109921 GGCGGGGTAG ATTGCCTGCG GCGGGAAGCC GGTACGGATA AGGTAGCCAG TGTTAGCGAT
   109981 AAGCAGGTAC GCGAGTACGC CTAGACCAAT AGCGCCGCTC TTCACGTCGC AGTCGTTGCG
   110041 GGTGCTGAGG AGGATGTAGC TTGCAAAGGA GTCGCGGTTT ACGATGCCGG TAGCGAAGTA
   110101 GAAGAGAGCG GCTACAAAGA ACGCGGGCAG TAGCGCAATA GGGAGAGTTA CTGCTACTAC
   110161 GAGGGTAATT GCCCAGATGC CCGGCTTAAC ATACTTGTTG TAGCTGTTGT ACGGGCGTGC
   110221 TACGGGCACT AGGGGGCGCT TAGTCTTGTT AGTCATGATA GGTTTTGCCT TTCAGTAAGT
   110281 AAGTGTTGTT TGTGCCGTGT TTTAGATGCC GAGCATCTGG CGAACAATAA AGAACTCTAC
   110341 AACATATAGG GTGCTGATAA TGAGGGTGTA CCCCATTTGG CGGGTCAGGT CTTGTGCCTG
   110401 GGTGTATCCC GCTCGCTTAG TAGAGTTGGT GATGTATTCA CTGAGCTTGT TGTGGGTAAC
   110461 AATAATACCG GCTCCTACAG CGACGAACGC GGCTACGTAG ACTGCGTAAA GGCTGAGAGC
   110521 GATGACAGCG AAAAAGGAGC CGATAAACAT GTGGTACACC TTTCGTAGAA TTTAAAAACT
   110581 TTCTACAAGA AGTGTACCAC ATGTTTTGGT TATTGTGTTA ATTTTTGGGT TGGAGCTTCT
   110641 TCAAATATTC CAGAGCCCCG CCTGCCGTGC AGGTGCCTAT TCCTTTGTAG CAGATTGTGC
   110701 GGCGTATAGT ATGGCAGACA TGTACCCGTG CATGAAACCC CAGTCTGGGT CGCCTGCCTC
   110761 GGTTACGGGT AGTGGGATTT CGTTGTTGCC CAATGTACCG ATTTTAGGTT TGTTCTTGTA
   110821 AACGTACTGC TCGTGTTCTA GGCACAGTAT TTCGATGATG GTCGCTAAAA ATAGCCCTAT
   110881 TTCATCTGTT TTGGGTGTTT TGGGTGTTAG CGTGAACAGG TTTTCTGCCG GGTAGAACGG
   110941 AGCAGGCTGG TAGAACGTGC TCCCTGTGCT TCCTGCTCTT ACGACGGTTA TGCCTGATGT
   111001 GTTGTGTAGC CCGTCGGTGT TTCCGACATG GTCGGTGCAT CCGTTGTTGA ATAGGGAGCC
   111061 GGTGATGTAC CGTGTGGTGC CTGGTTGCCG TTTATGTTTC GGGTTTGGTC GCCCCACACG
   111121 CAGGTGGAAA AGGTCGCGTA TTTTGAACAT TTTCCATCTG CTTTCTGTGA GTGGTGAACC
   111181 GTAATCTAAT TTCAGCATTT ATTGCCGCCA CCTAGCCTGC TCTATTCCCT CGGTGTTAGC
   111241 GGCGGCATAT AGTACAGCTG ACATGTACCC GTGCATAAAC CCCCAGTCTG GCTCCCCGGT
   111301 TTCGGTTACG GGTAGCGGTA TTTCGTTATC ACCCATTGTT GTGATGTTGG GCTGGTACAC
   111361 GTAACTGTAT TTCTCGCTGA TGAGTTCAAA GAGTGGTGTG AGGAATAAAC CTGCTTCTGG
   111421 GGTGATTGGT TCTTTGGGTG TCATGATGAG CACGCCGCCT GACGGGTAGA ACGGGGCGGA
   111481 CTGGTAGAAG GCGTGCCCGA CGCTTCCTGA ACTACTGACT GTGATACCTG GTGTGTTGTG
   111541 TATCCGGTCT GTGTTGCCCA GGTAGGTGGA GCATCCGTTG TTGAATTTGG AGGCTGTGAT
   111601 GTGCCGGGTG GTTCCTGGTT CGTGGTCGCG TTTGGGGATT TTCCGTCCGG TTGCTACGTG
   111661 GAAGATGTCT TTGACTTTGA ACCAGCCCCA GGTACAGCCC AGATTAGCGC CTGTGAGGGC
   111721 TGGTGGGTAC GGGATGTGCT CTTTACTCAT TTGGTACTCT CCAGCTCTTT CTGTGCGGCT
   111781 TCTAGTACGC CTGACATGTA TTTGTGCATG TACTCCCAGT CCGGGTCGCC TGACGCTGTT
   111841 ACAGGGAGGG GGATGAGTTC TTCCTGCAGG CGGGTTAGGG ATAGTTTGTG CATGTAGTTG
   111901 TAGTTCGCGC CGATTGCTTC GAAGAGCGGG GTGAGGTACA GGTGCGCCTC TTTACTGATA
   111961 GGGGTTTTGC TGTTGAGGAT GATAGCGTCG TCCCCGGCGA TGAATGGCTT GTCTTGGTAG
   112021 AAGGTGAAGC CTACATCTCC ATTCCGTGCA ATGGTGAGCG CGTTGCCGGG GTGGATGTTT
   112081 TCTGTGTTTC CTACCCAGGC GGATACGCCG TTGTCGTATT TACGAGTGCC AATAAACCTG
   112141 ATGTTTCCGG GGGTTTGATT GGCTTTTGTG AGGCGTTTGC CGCGTTGGAG GGTGAACAGG
   112201 TCAGCGACTT TAAAGAGGCG TGTCTCAGGT TCGCCCAGCT CTTCGTCTAG GGTGTTTTCT
   112261 TCCAGGGCGC GCTGACAGAT TTCACTCATG CTCCGCTCCA TGTATGCCCA GTCGGGGTCA
   112321 CCATTCTCTA AAGCGGGGAG GGTAATAGCT TTTCCTTTGA GGGTTTTCAT GCTTACAGGG
   112381 TTGCGGTAAT CTGTGCCTTC GAGGGTTTTG GTGATGACGG TAGCGACGTA TAGCCCGGTG
   112441 TTTGGGGTGA AACGCGGGTG GGTTAGGATG GTGATTGCTG ACCCGCCGCC TCCCCTGCCG
   112501 AGGTATGGTT TTGGTTGGTA GAACGCTACA CCTGCGAGCG GGGTTACGGT TACCGTGTTC
   112561 GCGGGGTCTA GTGTTTCGCC GGGTTTGGGT TGCTTGTAGG CGGTTACGCC GTTGTTGTGT
   112621 ATCCAGGGGG ATACGAAGGG CACGTCGCCG GGTTCGTATT GTTTGATGCT TCGGGCTCGG
   112681 GGTTTCGTCA TGGTGAACAG TTCCCCGAGC ACGTATTCTT TACTGTGCGT CATGGGTGCG
   112741 GTTGTTTTCG GTGTGGATGA ACTCAAGGTA GGCGACGGCT TTCTTGTAGA AGTCTTCGTA
   112801 GGTTACGGTG ATTTCTGGGC GGGGTGTTTG CCAGGATAGG TGTTCGGCGG GGTTGATGAC
   112861 TTCTGTGCTC TTGTCTACGG TTTCTCCGGT GAGAACTTTC ACCCAGTGTG GTTCGAGGTT
   112921 CTTCCAGTTG CCGTCGGGGT CTTGCCTGCC TTTTCGGAAG ACGGTTTTGT GTCCGTCGTC
   112981 TGCTAGATGG TGGGTGATGA TTTCGTTATC GCCTTGTGGT TCACCGGCGG TGATGTAGAA
   113041 GATGCTGGCG AGGACGCTTG CTTTGTAGAA GATGTCGTCG GGCAGGCGGA GAATCTGGGT
   113101 GACCCTGTTG TTTTTGAGGA TTCGTTTCAC CTGCGTGGGG GCACCCGATT CTAGTTTGGT
   113161 GTTGGGCAGG ATGAACGCGC ATTGTGTCCC GGCGGGGACG GAGTTGAGGA CGTTTTCGAC
   113221 AATGTTGAGG CACCCGTACT TAGTTTCGTA GGGTGGGTTC ATAATTACTT TGGTGATATT
   113281 TTGGTCGGTT ATCCATTTGG AGACTTCTTC GGTTTGCGAG TCTCCGAGGA TGATGTTGTC
   113341 GGGGTTACCA CCGGCGAGGT AGATATTCGC TTGGGTGAGT GCGTGAATGA TGGGGTGGTA
   113401 TTCCACGCCG TAGGTGTTGT GGCTGTATTT TGCGTTGGCT ACGGTGAGGA ACGCACCAGT
   113461 ACCGCATGCC GCGTCGAGAA CATTGTCATC AGGTTCAATG TTGAGAGTTT CACAAATGAG
   113521 GTTTGTGATG TGGGGTGGGG TAAATACTTG CCCGAGGTCT GATTTCTTTT GGGTGCGCCC
   113581 ACATTCGGTA AATAGAATAC CCATTACGTC TTCGCCACCC CAAGCGTACT GTTCCAGGGT
   113641 GTCACAGAAG TCAATGATTG CGTTTACGAA CTTTTCCACC TGTTCAGCGG GTGCTTCCTC
   113701 GGGGAAGGGT ACGAGCTGGT ATTGTTCCTG TACGGAGCGT AGGTGCGCCA GGTCGGGCGT
   113761 GTAGAAGGCT TCCTCAATGG CGAGGTCTAG CTCTTCAGGG GTGGTTGGGT TGGTTTCGGA
   113821 GAGTTTGCTG GTTACGTTTT CTACGAGGAT GGCGGCGGTA GCGATAATCA TTCGCTGGTA
   113881 GGGGTCTTCA ATGTTGAAGC CTATGTGTAG GGCGCGGCTT GCTCGTGCGG CGTAGGTGTG
   113941 CAGGTCATTC ACGTCGAGCT GGTGGGTTGA GTTTGGGGTC ACCATATATC ATCTTCCTGT
   114001 TGGAGGTGGT ATGCATGTTT TGCATTGTTA TAGATAATAT ATCGGGTTGT GGGGTGTGTT
   114061 TTACCGCGCA CGTCACGGCG TTTTTATACA TTGAGGTGTA ATATTTTACG GGGCAGGTAA
   114121 CTCAGGCAGT CGCACAAGAA AAAGCCCCTA ACGTATAAGG GTCAGCGTTA GGGGCTTTTT
   114181 CTCACCTATA TGTCGTGAGG TTACTAGTCG GCTACCGACT CACAGGTAAT GAGCGACATG
   114241 GCGGTGTCGA GCACATATTC GGCGTATGCA CACAAAGTGT CAGGGGTAAG CATGAGCGGG
   114301 CGGTTACGCA AGATTACGGT TCGCAGTACC TCACGCTCCT CGTCCTCATC TGTAGTTGCT
   114361 TCCAGTGAGC GCTGGTACGT TTCGGTCGCT TCAAGAGTGC GTGCTACACG CTCCATGAAA
   114421 CCCACCGCCG CCTTAGTGTG GAGGTGCTCG TCTGAGAACC ACAGGTAACG AGTTTCAGTG
   114481 TCTTCCTCGC CATTGTTAGC GTCGTAAGAG TCAGCGTTGT CGTAAGAGTA GAAAGCCGAT
   114541 TCGTTGCCAT AGTCGCGTTC TAGGTTGATA ATATCGCGGG TTGAGCGGCA GAACATGCTC
   114601 GGGTCATTAA ACTGGAGGGC TTCGTTTTCG AGCTGGTTGA GGATTTCCTC TAGGGTGCCG
   114661 GTATAGGTGA GGGTTTCGTT ACGCTTCTGA GCGGTGAGAA TGTAGCGGCT TGCACGGGTC
   114721 ATGAGTAGTG TGCCTTTCAA TTGTTAAGGT TGAGTGGGGT TTTAGTACCA ATTTAAGGTA
   114781 TTTCCCCTGG GGTTTTACTA TAAATTGGTA CTGCTTTTGC TTGGTTTTTG GGCGTTAGGC
   114841 GGGGTAGAAC TCATCCTCGA AGGTTGCTAC GCCATCCTGG TTTTCCAGGG TTACACCACC
   114901 AGACTGGCGC TTGTTGTATT CAATAGCGCT TTCAACCCAT TCTGCCCATT CACTGTTAAG
   114961 GGGTTCTGTG GTTTCCAGGG TTGCCGTGCG CTCACCGTCA GGTTCTTCTA CGGTTACCTG
   115021 AATGTTGTAC ATGCCGTCCA TGTCGGCGGG CACGGTCTTG AAACGGGTAA TGTAGTGCTT
   115081 TTCAATATCC CAGAAAGACT CGTCGTAGCT AAGTGCTTCC TTAGAGGTGA ACTGTACGGT
   115141 GAGCGTGTCC ATTAGATAAC CTTTCGTTGC GGGGTTCCTG TAACCCCTTA CATATCTATA
   115201 GTACCACATG TTTTCGATGA TTGCAAAGCG CCCCTGGTTA AAGAGTTATT ATCTTTAACC
   115261 AGGGGCGCTT ATAGTTCATA TTTTACAGCT CCAAGCTGTT TACAAGACGG GTAGCGAGCT
   115321 CACTAATATC CTCACGGTCA TTATCAACAC CCAAGCTAGA ATCCTGCATA AGGTCAGCAA
   115381 TAACTTCAGT CAGTTCGCTC GGACTCATGC TTTCAAAAGC TACAACCTTA TCCAGCACTT
   115441 CCTGAATCTC CGCCGGGTCA CCGTCGCGCC ATACCTTACC ACGAGACTCA AAGTTACTAT
   115501 CAAAAGCTTC ACGGTCAAGG TCAGCCGCGT AACGCATCAC AACAAGGCTC TTCTTTCCAG
   115561 TAGCCTCACT AGTGCGGATA CTCAGCTTCA AATCGTCACG TGCCTCGCCG GTATTCAAAA
   115621 GCACAGCACC CACAATATCA AACATGTCGG GGTTACTGTC CTCCATATAG ATAGGGCTCA
   115681 CACTCGCGTA AGTAGTCGGG CGCGCATCCA GGCTGTTAAT GGTAACGCGG GTGGTAAGAG
   115741 CTTCGTAGAG AGGGTAATCA ACATCCCACT CGGCACCACC CAGAAACTCA TCAGTCAGAT
   115801 AAGGGGTATC ACTAGTGGTG TAGTAGGTGC CGTCCGGCAG GTCGTCTGCG GGGGTTACGC
   115861 GGGCAATGGT ACCGATATTA CGCTCGATAA CCTCAAGGAA CTCAGAATCA GAGAGGTTCG
   115921 CTTCTTTGAA ACCTGCGTTA TCGGCATCAA AGGTAAGAGT GGCGGCGGCA ATATCAGCAA
   115981 CCGCCAGAGT GTGATTCAGA AAAGATGCCT TGAGAGAAGT AAACATCTCA GGGTCAAGAT
   116041 GTGCAAGACG ACTAAACACA AGACTGTTAA GTGCGTCATT AAGAGTGGTA TAGGTCAGAG
   116101 ACATAATGTG TGTTGCCTTT CGTAAGCTTG TTGAGTGGAA AGTTCGTTTT ATGCCATGTC
   116161 TCGCATAACG AATGTTACCT TTCGTATAAT CCCCGCTGTG GCGTACTATT GGGGTTCCTG
   116221 TTTCTTTAAA GCCACATAAT CTATTGTAGC ACATGTTTTT AGATATGTGC AAGTTTTAGG
   116281 CTGTTACCCC TAATAGTTAG CTAGGGGCAA CAGGTGTGTG AGATACGTTT AGATTCGGAA
   116341 CGGCTGGAGC GCGTCCTTAA CTACGGTCAT AACCAGGGTT TCTTCAATGT CGAAGACGAG
   116401 GTTACCGTCA GTCTCATTAC GGAAAATGAG GTTGTTTACA CGGTACGAGT TGATAACCTT
   116461 ATCCTCCAGG AAAGCGGGCA GGTAGACTTT GAGAGCTTCC TGGTAAGCGT TGAAGTCTTC
   116521 GTCGGTGATA AAGTCGTCGT ATTCGTCGGT TACAGGCTCG GTGGGATTCC AGTTGGTGCC
   116581 TTCGAGGGGC TGGTTCGGGT CGATGGTGAA CTCGGTGTAC TGGTCGGGTG CGTTGTAGCT
   116641 TTCAATGTTT GCGTGAATGG AGCCGCTGTC ATTGATGAGG ATGTTGAGGG TGGTCATGTT
   116701 TGCGTACCTT TCAGTGGATA GTTCCTGTAG CTTTTCAGGT TTCCCCGTCG CTACACTTAT
   116761 ATAGTACCAC ATGTTTTTAG GGGTTTGCAA GTTCTAGGTG TGAGCTTAGC CCCGTAAACT
   116821 CAAAATACGT AGAGCTTACG GGGCTAAAAA ATATAGATGC GGCAGTTAGC TAACTCTTAC
   116881 TGTCGATAAC AAAAGCAACA CAACCCGCCG AGAGGAACGT AACACTGTAG AGTACCCGCG
   116941 CCACATTGTC CCAGCCTTCA ATTGTAGTGC AGCTATGAAG AGCCAAAACA ACATGTAGAG
   117001 TAAGAACAAC TACAGCAAAC ACGCCCGTGA GCCACTTAGA GCTAATGCGG GTTCCTCGCG
   117061 TAACGCGAAG CAAACACTTA TGAAGAATAT TGCCGCCAAT AACAAGCCCG ATAGCCGTAA
   117121 AGAACGGAAC AAGAACAATA GATGTAAGGG CATACTGAAA ATCAGTAATC ATAAATTGAA
   117181 AACCTTTGCA GAAGTATAGA AGCGTGTGTA TGTGTGCGCT TGAGTTAGTA GGTGCATTTA
   117241 GAGAGCGTCA ATGAACTCTA CGATACGCTG ATACACCTCA CCGTTAGGGT CTAGCTCATG
   117301 CTGGTCGGGG GTGGTTGCAT AGATAGTAAG GGAAGTAACT CGCGCACCAT TGCTCTGCTC
   117361 ATACGTGGTT AGAGCCATTT CACCCTGAAT GGTTTCAATG ATGATGTTAG AGCCGTTATC
   117421 GGTTTTGGTA ATAGGAGTAA TGTTATCAAT ACCGAGTGCT TCGCGCTTGC GCCACAGAGC
   117481 ATCGCAGATA GCGCGCGGGG TTGCAGTAGT AGACAGACGT GCAATATTGG TGGGGAACAT
   117541 TAGATGCCTT TCATTGGCGT AGTGAACGTA CAGTAACTTT ATATCTATAT GCTACCACAT
   117601 GTTTTTGCTG ACTGCAAAGA AAATGGGCTA TACCCCCGAT TACAGACCCA AGTGCTCTTT
   117661 ATACGTGGAA TCGTTCTTGA CAGCTTCGAA CGGAATCGGG TCACCGTCCC CGGCTTCATC
   117721 ATTCCAAGTT TGAGACCATG CTGAGCCGCC AGCTTGAGAG ATAGTCACAA GCTGAGTAGG
   117781 GGTCTTACTA GCCGTAGCAC CCCATACACG GTTCAGAGTT CGCTCAAAAG CAGGATTTTC
   117841 TGCAACCGTC ACCTTGAGGA TATAACCCTG GCTATCAGTC GCGTAGCCAG TAATCGGGTT
   117901 AGCACGAAAC GGCTTAAACT CCTGGTAAAT TGCCGGAACG ACAGGACCAT ACGCCCACGC
   117961 TTGGAAATTA TCCAGCATGA GGTTCTCGCC GCCGGTTTCC TTTGCATACT CAGAGGTCAA
   118021 GAAATACATA ACCTTCTGCA ACTTCAGAGG GGTGAGCGGC ACGCCTGTCA TCTTAGACCT
   118081 TTCGATAAGG GTATTTGCCA CTGCGAAAGC TGGATACGAC ATATGGTGCC CCTTTCGTGG
   118141 ATTTGTGTGG TGCAGGTTTT TATCCCGCCT GACGTTCTGT AAATATTCTA CCACATGTTT
   118201 TTACTAATGA CAAAAAAGGC TCTGGCTTAC TCACGTAAAA CAAACGTTAG AGCAAGCCAG
   118261 AGCCTTTATT TAGAGGGTGT TACGCCTATT CAGTGATACC CCAAAAGTAC GAGCGGGTAG
   118321 CCTTACGCGC CTGCTTACCC ATAGCAACAA GCTTGCGGGA AACAGGGCGG GTAGCTACAA
   118381 CCTCTACAGG GGCAGGAGCG GGCGCAGGTG TCGCAACCTT GGTAGCAACC GGCTCCTGAG
   118441 CGCGCTTAGC CTTAAAAGCT TCCACACTAC GGGTTGCAAG ATGCATATAC TTACCACGCT
   118501 GAACAAACTT AATCTCACCG TTACGGGCGT GCTTTACAAC CTCCGGACGG GACATGTTCA
   118561 GCATTTCAGC CGCCTCAGTA AGAGGGATAA GAGAGCGGCG AACAGAAACA CTAGTGGACT
   118621 GCTCCTTAGC GAGAGCCGTA GCGAGCTGGT CAATAAGCTC ATTCATAGCC TTCAACTCCA
   118681 AGCGGGCACC GCGCTTAGAA ACAAACAGAG CGCGAGTCTT AGAGTCAGAG TTAGCGCGCA
   118741 GGACACGTGC TTCCTCGTGA AGCTTAGCAA GAAGTTCAGG GCTGATAACA ATACTGGACT
   118801 GCATATCTTC TCCTTATCGG TATGCAACGT ATATGCGGAG ACTACCTCCC CGCTGGGTGT
   118861 ACCTCAAGTG TACCACATGT TTTTAATGGT TTGCAAACCT GTGGGGTGTA TCCCCACTAC
   118921 AAGCAAGCAC ACCCCACATG CACATTCTAG AGTTACCAAG TCACCCTTTT ACAGAATAAA
   118981 GAAGAACCTC CATGCCTTGA CGACATCAAT CTCAACACCA CAGAGTCGCA AAGCACACAC
   119041 AACACCAAAA ACCACAAGCA TAGCGCAGGT CGTAACCATT AGATTACTTG TGTAATCGGT
   119101 CGCATGGTCA TAAGTTGGGT CGACCGCTGT GCCAATGGTT GCCCCGAAGC CCCAGTAATA
   119161 CATGACGGCA CCGAAACTAA GCGCCGCCAA ACCAGCGGCA ATAAACCCAT CAAAAGCACC
   119221 CAAACGCTCC GGCGTGAAAA ACAACAGGTC AAAACTTAGC AGTAACCAAG CGCCAGTTAT
   119281 CCAAGGTAAC GCCGCTTTAT GCCAGGCACC TTTCAGTACC CCCTCCGGGT CGTCGCGACC
   119341 GTTTACTTTA ATGAGCCGGT GAGCACACTC AAAATGAACA ATGATGGCAA CCAGGTAAAC
   119401 CGCCCAAAAG ATAATAACGT TAAGTGCTTG CTCCATATGT AATCTTTCCT TAAAGTAGGC
   119461 AAAAAAGTTC CCCTCTAACT CTAGCATCTT GTATGCCTGA GTTAGAGGGG TTTTTCCATG
   119521 TTCTCTATGG GTTATTTGGA AGTGCCTACC TACTTATTTG CCCTTCCTGG CGCTTTGCTC
   119581 CAGGTACATC GCTGTTTCCC TCATTAGGGC GATGGTCTGC GCGTGTAGCG CGTCTGCTTC
   119641 ACGCTGGTAC TTCTTGGATA GACGGTAGTA ATGAATAATG ATAGCGAGCT GATACCCTAA
   119701 ACCGATTCCG ATGAGGACGA GCGACGCTAA GGTGCAGATG TTGTGTAACG GTTCAACACC
   119761 AGTACTGAGG TTGCCAGCAA CCGCCGCCGC GAAACCTAGA GCGAGTGTAA CGTCGGTAGC
   119821 GGCGAGGATG GTGCGCCATT TACGGGTTTC GCTCTTCCAC GGTTCATGCT TGCGGTGTAC
   119881 GAAGAACATT ACAACGTTCA CAATGAGCAT TACTACATTG AACACGAGGG CGATAATGGT
   119941 TGGTGTACTC ACGGGTTAGT TCCTTTTGAT TGGAGCGGCG TTTTCACTGA CAGTTTACCA
   120001 TAGGTGAAAA CCACCTTGGG TGTAGGTAAA AAAGAGTACC CTCCCGCTCT AGCATCATTT
   120061 CAATACATAA AGCTGGAGGG TGTTCGTATA GTCGCTACTA GTTACTCTTT AGAGCTGTTC
   120121 TTCTTCTGTT CGCGCAGGTC TTCAATCTTG TTCTCAATCT TTCCGACTGC CTTTTCGAGC
   120181 TCTTCAATCA TTATGTCCGT TTTGTCGGGT GTAGCCGCCT TTATCGCCTT CGCGTTCTTA
   120241 CGGTGGTAGA TGAACAGAGG AATGAGGAGC GCCAGACTGG TGCCGAGCAG AATAACTACC
   120301 GCGAGGGCAC ATACCGCACT TAGAACCTCA TTACCTGAGT TGAGGTACCC GATAAGGGCG
   120361 GCAGTGAAAC CAAGCACACC AGTACCATCT GAGACAGCGA GAATGATACG GATTTTACGT
   120421 GGCGCACTCT TGTGAGGCTC GAACTTCAGG TGCCCGAAAA ACATGAGCGC ATCTAGAATA
   120481 ATCATGATGC TGTAGAAAGT AATGACGACT GCGGGTGGGA AAACCATAAG TTAGGCTCCT
   120541 TCGTGGGTGT TGATGGTTTG GGTGATGCGG TCTTTGAGAG CTTCCATCTG GCGGATGGCT
   120601 TCATCTAGAG CCACCAGAGA GCTATTCAGC TCTTCATCAA TGATACGTGT ACTGTCGTCT
   120661 GCTTTCCACT TACCCGTTGC GGGTGTGGAA GAGTGGAGAG TTAGTTTACT TGCCAGCCCT
   120721 GTTGTTAGAA TCCGGTACAT GTGCCGTTGT GCGGTTCCTA CGGCTTTGAT TGCCGCGTCT
   120781 GTTGTGTATG GGTCTGGGTT GATGTTCTTG TACCGTTTCG CTTCCTCAGC TGTTACGGGG
   120841 GTTGCATGGG AGGCGGGCTT GAAACAGTTC ACGTTGTAGA TGTTCCAGTG GGTAATGTTT
   120901 GTTGCTGTTG TGAGCTTGTC GGCTACCGTG TTTGAGAGGT AAATATCGGG GCTACCTTTC
   120961 GCGGTGACTG CTCCGCTGTA GAGCGCGTCG ATAGGTGACA TGCTTAGTTG GTATCCGCCG
   121021 GTTGGTACGG GTTTAATGAA TGCTACAGAG TTGTCAGCTG TGTAGCTAAT CTCTACTACG
   121081 CCGGTGTCTT CATGCCAAAT GTCGGTAAGG TTTGCCTTAT CTACGGGCTT TCCGAGGTAG
   121141 GCGGCGGCTA GAAGCGCATG CTCCCCGGTC TGCCCGGTGA TTCGGAGCAG ACCATCCTCA
   121201 GCCACTACGC CTTCTACGGC TTGCGGGAAT AGCTCGCCGT GTTCCGTTAC AGGAATAGTG
   121261 TTTAGGGTGA GCAGGTCGCC GTCTACGCCT GCAACTTCAA GCAGTACGCC TTCTAGTACG
   121321 TATGGCGATT TTTCAAAGGC GAGAACGCCC ACAAACTTGT CTCCAGCGGT AACGTTTAGG
   121381 TTATTCATTC GTGTCCCTTT CCTGTTCTGT GATAGGTGCG TACAGGTGTG TTGTGCGTGT
   121441 TTCATAACAC CTGTCTACAA ACTCTTCGGT TTCTGTCATA ACAATAGGCG TGTAGTACTG
   121501 TGTGCGTTCT TCAACTCCGA ACGGCTGTGC GTACACAACG TCGCCTTCTG GTGCGGCTTC
   121561 AACGGGGAGC CAGCCTGTCT CGTCACGGTG CGTCATCAGG TACTCTGCCG CAAACTCACC
   121621 TGCTTCCTCA ATGGGCGGCT TCCTGCCCCA CCTGCTTTTA CGCTTAGGAA TATCTACACC
   121681 CAGCCCGGTA ACACCTATCC CGGAGCTCAG CATGGTTTCA TCTAACCTGC CGGTCACAAT
   121741 GTCAAAGATT GGGGTGGCAT CTTTAGAGTC TGCCTGCCGC CAGGTTAGCC ATACGAGGCT
   121801 CTGGTCATCT TCCTGCGTGT ACGGGTGCCC CACATGCTTT GTGATGTTGC AGGTGCCTGT
   121861 GAGTGTGTAC ACGCCACCTT TTTCTACAGC ATCTTTGAAG GTACGGGTTA GCTTCTCAGG
   121921 TAGCGGCATG GGTGCGGCTG GTATAGGTAC AGCCAATGAG TACGGTTTCT CACAGCTGGT
   121981 CACCTGCAAC ACAGGCGAAC CGAGACGCAT AGATGTGAAC GCCGTGCCGG GTGTTGCCTC
   122041 ATTGTACCCG GTGAAAAGTT CGTAAGCATC TAATAGGTTC TCGGGAATGT ACCCGGCGAA
   122101 TACGGTTGCC TGTAGGTACG GGTAGAGAGG GATGAATACG TTTTCTGTTA AAGATACGGG
   122161 TGCTACTAGC CAGCCGTGCG CAATGTCCGG GTTCCCTGTT TCCAAATCGG CTGGGATAAG
   122221 AACAGTAAAC GGAACATCAT AGGCTGTCTC GGTAAGGTGC CATGACTCGT TATATGGCTT
   122281 AATGGTAACC ATCGTGTGAG GTTATCCTCC GGGTGAGATG AGTTTTTTCT TGCAGGTATT
   122341 AAGTATATAA CACGCATCTT TAATTATTCT AAAGATGTGT GTTATATGTT TCTATTATTC
   122401 CTGCCCGTAA TCTACAGTCA GCATAATTGG AATGTAACGC ACCTGACCGT CACGTACCAG
   122461 CTTACCATCA CGTCGACCTG CAACAGTTAA ACCCGCACGG GAAAGCCGGG TAATGTTCAG
   122521 GTCAAAGGTG AGTAGACCCA CAAAATCTTT CTGAGCATCT GTTGCGCGTT TACTGAGCGG
   122581 GCTTACCGGC GGCATATTAC AGGTGTAGAT GAGCTCCCCA GCATCTGGGC TGTCCGGGTC
   122641 GCCAGCAAAA ATGGACACGT GTAGCGTTTC ATGGTTCTCC ATTTCCCAGG CACACCAGCC
   122701 AGGTAGCATC GGCGCGTCCG TACTTATACC AATGAAACCA CCCTTATCGT TATTAGGGAT
   122761 AGCGTCATAG GTGATAACAG ACGCAGTACA CGGAATATCT AAAGCTACAG CGTCCATGTA
   122821 CTCAGCTTCA CCGCCATTAA CATTATCCAC TAGCAACCCT GAGATGGTGG ACAGCTCAAT
   122881 AGGGTTCTTT AAATCACGTA CCACACGTGT ACCATACCGT AGCGCGTGCT CTGTTGCGCC
   122941 AGGTGTGATG CCCTGAAACC GCGTGTTTGG GTTATTGAGA ACCTGCACCA CTTCGGTCGG
   123001 TAGCTTAGCA GGGTCGTCAA TCCGGTGCGG GTTCCGCTTC ACCAATGGGT ATGGTGCAAC
   123061 GAGAGCCAAC GGTGTCGGTG CTTCTACGCC TGGGATTTCG GGGTAGAGAA TAAAATCGTA
   123121 GGGGCGTTCC GGGTTATGCG TGTGAGTAAC AAGCAAGCGG GCAGGAATGT TCGTATAGGT
   123181 GTGTCGCTGG GGGGACGTGA ATTGTGGGTT TGCTGTGTAA CGCATGGGCG TATGCCTTCC
   123241 TGGGGTGTTA TTATTGATTT GTTTCAGTAT AACAAAAGGG CGGGTCGTCA GGCGCGATTA
   123301 TTCCCGTTTT CTACTCTTGT GAGGAGTCGC TTTTTGGTTC ATTCAACGAC GTGTACCAGT
   123361 GATTTGTTTA ATCCGGCGTG TTTCCTGGGT ATCCCCAGCT TACTGTGGGT ATCTCTTGGG
   123421 GTGACTGTGT TATTTGCCGC TTTTTGGTGT TTTGGTGGTT CAAAAGTACG GGTATTGAGG
   123481 ATATTCCTTT GTCTGTAAGA TTCCTCGTTA CTTTTGTGTT TACGATGTGG TTTATTGCGG
   123541 CAAGCTTGAA TGGGGTTAAA ACCCAGCCAG ACGCTACTAT GCAAAGGTAT GTCGTAGGTA
   123601 CGTCTGCGAT TCTTGTTGTA ACCGGGGTTG GTGTTTCCAG ATTACTAGCT AGTGCGGGTG
   123661 TTGCTGTTTA TCAGCTTGTC TTGAAGCGCC GAAGCTGTAA GAACACGCCG TAGCGTAGTT
   123721 TCTTTTAAAT ATAATTAGAG GTCACCTCCT GAAACATTAG GAGGTGACCT CTAACGTTCA
   123781 AGCGTAAATA TAGAGGTGGG TTCGCAACCA CACGGGGAAG CTAGTAGAGC CCTGATTCTT
   123841 TAAGTCGTGC TATCAGTCGG TTAAGTAACG CTGTGTACTC ATTAACCGCC TGAATCTCAT
   123901 TATCCGTAAT GCCAACGTCG CCTATGAGGT TGAGTGCGGC GAGCTTACCG TTGAGGTACC
   123961 TTACGGTGCT AGTTACCATT TCCGCGTCGT CATGCCACCA GGTAATGTCA TCAATTTGGG
   124021 CTGAATCTAC AAGGCGCTCG TCTGCGTTGT AGATGGATTC CCAGGCGTAT TCTACAGTCG
   124081 GGTCTGCCCA TTGCTCTGGC GTTACGTTGT AGTGCGCTCT TTGAAGTAGC TCACTAATGG
   124141 TGTCATGGTC AGGGTAGCTG ATAAATTCTT GTAGCGCTTC TGTTGCTACA GGTGGGAAAG
   124201 CGTTATAGGT TTCTTCCACG GTGAGAGCAT TGCGGTACAA GGTAGATGTG ATACCTACGG
   124261 CGAGCTGATG TTGGTCGTGT AGGTAGTTAA GGATGGTTTC GGCGGCTTCA TCGGTGACGA
   124321 CTAGCTTCTC AAATGGCGCG CCTACGTATC CTATGCCGCC TGTGTAGCTG TGTGTGACAT
   124381 GCACGGCTGT GAGTTGGTCG TATTCGCCGG AGGTGGTGAA GAACGTTTCT TCAAAGGGCG
   124441 AGTCCGGTAA GGCACATTGT TCTCCGACGT GAATTACAGG TATAGTGCTG TAGGTTTCGG
   124501 GGTATGTGAT GGTTAGGTGG TTGTTTTCGA GCCGCACTTT GATTGTGCGG GGCTGTTCTT
   124561 TGATGCGGGT TACGCGACGC GCTGTAGTTG TTACACCGTC AGTTTTGCGC ACCTGGTATA
   124621 ACGTGAATGT TCCCTGAATG TACGGGTGGC TCGGTGTTGG TGTGTAGGTG AGGAGCCCGT
   124681 CGCCTGGTTT CAAATCTTCG GTAATGTACA GGTGTTTCAT CCGCATGGCG TTCATCCTAA
   124741 TGTGTAAGCT TGTTACCTAA ATTAAATATC GCTTTCATGG TAGCACGTGC GTTTTTATTG
   124801 CGAAAGCTTC ATATATGGAC GCACCTAAAA GATAAGCGTC GCATCATGCT GGTTTTTGCT
   124861 GTAAAAACAT ACCCTCACCT CCTGGATGGC AACTAGGAGG TGGGGGGTAT GCGTGTACCC
   124921 GCTACCAGGC TATTTGTCGG CTGGCACATG TGTGCTAAAC CTGCCAATGC AAGCTAAAGG
   124981 TTCCTTGTTT TCATTAGAAA GCTCTAGCGC ATATTTTTCG GCTAGAGCGG CTTCACGCCG
   125041 AGCCGAGTAT TCTTTCAGAT TTTTATGTAG GTTTTTCGCT ACCGCTTTCA GGTATGCTTT
   125101 ATGCCATTTT GGGAGGTCTA CGATTTGGGT TACCGTAATC CCGTCTAGCG TATACCCAAG
   125161 AGTGAATCCA CCAAAGCTGG GTGGGGTCAT CTTTCGGGTC ATGACTTTTT CTAGGATTCT
   125221 GCACCACCGA ATACTGTACA CAACGGTAGC AATGTCTTTG TCGCTGAGTT TGAGGTCGGC
   125281 TGGGATGGTC GTTGCGCTGA TAGCTTCGAT GAGGGCTTCG TGTGCTTCTT GTGTTTCGTA
   125341 GTATATGGGC GCGCGGAAGA GCACGTCGTC GCCCATGCTC CGGAGGGTAG GCTCGACAGT
   125401 GTTGAGAAAG TTGTTGTAGT GCGGTTCTAG TACAGTAAGC ACAACGTCTG CTAGGACACA
   125461 GGCGTGCTCT TTCGTTTGGG TTCTGCGTTG CCGATATTTA GTGAAGCTGT TAAACACAGA
   125521 TGGTTCCTTC TTGTTGAGTA TGGTGTTTAT GGGCTTACTT TCACGCTGAA TCGCCCTACA
   125581 CGGCTCACAG CCGCCTTCAA CTGTTCTTTC TCTTCCGGCG TGTAGGTAGA GAGTTTTAAG
   125641 GCGCTCACAA TGGCGCTGGT GGAGTTTTCG TACTTACTCA CTAACGGGTG TAGTGTCAGG
   125701 TAGGTGTTAG GCTCATACCC TTCCCAGACC AACAACAGTT TGCTGTAGTG ATTAGTAAAC
   125761 TCCTTAGCAT ATGCGTATGC GTAGGAGTCT ATCGCATCAT CAATCGTATC TTCCGTAATC
   125821 TCCCCATAAA GACCTGTCCA GTAGGCGTAG AGGCTCCCAT CGGGGTCTGT TCTGTAGGAT
   125881 GCTTGCTCTA GTAGCTCTTT AAGGTACGTG TGGAAGTACT CATGGTAATT GTCGTGGAGG
   125941 TATGAGCTCT GTAAAGCATT AAATATCTCG CTAACAGTCA TTATCCCGTA GGGGGCGTTC
   126001 TCTATAGCAA GAAATATGGG CTTATCCAGA ACAGCTGTAC CTTCATCCGC TTTTTCAGAG
   126061 AGTTTATCTG TAAAAATCTC ATAGAAAACA TGCGTATGGT CGCGTATAAA GTCGCGTAAA
   126121 GATTTATCTT CGCGTATTCG CGCGTGCCAC TTTTCGTCTC GCATCAATAG TTACGTTCCC
   126181 ATCCTTGTTC AAATCTGTGC CTGATGGGTT ACTTTCACAT TAAACCGCCC CACAAGATGA
   126241 ACGGCATCCT TTGCGCGTTC CTTCTCTATA GGCGTGTAGT CGGTAGCGTC CAGGTACTTA
   126301 CCCATGAGCG GGTGCCAGGT CAAGTATGTA TTAAGCTCGT ACCCTTTGAA ATTGTGGGTG
   126361 AGGCTCACGT AATGGCACGT GAACTCTTTA ACATACTTTC GTGTGTACTC TGTCAGGTTG
   126421 TTTAGCTTTC CCTCGGTGAA TGTTGGGTCG AAAGCGTAAA GCTTTTCGGC TTGGAGGTAG
   126481 CTGTTGTAGA GCTCCCCGTC GGGGTCTGTC CTGTACGCCG CCTGCTCTAG GAGGGTCGAC
   126541 ATGTAGCGGG CGGAAATGTG GTTGCCGATT CCCGCGTCTT TCACAGAGTT ACTGACGATG
   126601 TGCATGTCGA GTAGACCGTG TGGGTAACGA TTTGTAGCCG GAAATATGGG GGCATCTAAC
   126661 GGGAGAGCGT GTGTTTGGGC GGATAGTTTC TTACATATCT CGTCCACGAA AGCTGAGCGG
   126721 AAAACTTGTT CACAGGTTTT CACGAGCTCA CGCAGTGCCC TGTCAGTCCA TAGGGCTTCC
   126781 CAATAGTGAG AGCTTTGAAT CATTACTGGT TTCCTTTCCG TAGTTGGTTG CTTTGTTTGC
   126841 CTTAGCTGAT GCGCTTAACA TGCTTAGCTA GAAGCTGTTG AGCTATCTCC CATATTTTAC
   126901 CTTGCTGTTT ACCCGTTCCG CTGTAGCCGG GCATATATTT ATCGGGCGTA AACCAGGAGC
   126961 CGTGGCGCGC TACAGCATAA TAGTGCATGG TGAACTCCTC AGCCCACTCG TCAGTATAAG
   127021 CACGTACACC CGTTGCAATA TCTCCGCGTG CGGCTTGTGT CGCCTGTACG TGCTTGATGT
   127081 AGAGGCGATT GTCATGGTCT GTCCTGCAGA AAGCTTCTTC TAACGTCCTT GTGACAAGTC
   127141 CTGAGCTTAG ATAGTTATAC TCGTCTAGAA GCGTATCCTG CCGGAGCCCC TGTAGCACGG
   127201 CTTTAGCAAA ATCCTCCCCC GAGCAATTGT CATGGTGTTC AAGTGCCTCT TTAACAGGGC
   127261 AATCCTTATA GGTGTACGCA GGCAGGACAT TGATTACTCT GATGACCACT TTCTTTACAG
   127321 CTTCCACATA TGGTTCATAG TCGGCGTACT CTTCATCCCA GAGTTTCTGC ATCCACATGT
   127381 GACGTGTAAG CATAGTTCTA CTCCTTCTCT CTTTTAGGGT TTGTTCTGTT TACGGGTATT
   127441 AAGGCGACCG ATGCTTTGTA GTACCGGCTT TAGTGCGTCC CTGTCTGCCT GGTTGAGGTA
   127501 TGTGGCGCTG GTACCGGCGT GCTTATCCAT CGCTACAAGG CCTGTTACGT AGTGGAGCGA
   127561 GAAGCGCCTA GCAAACCCGT AAATGTATTG TAAGTAATCG CCTCTGTTTT CGTCGGCTAG
   127621 GCGCGTTTCA TTTTGCCACC AGCCTGCCTG TAATTCTAGG TCATCGTGGG CGGCATAGAT
   127681 AGCATCTTCA GTAACATCCC GGAGTGGCTT CAACGTTCGT AAAAGAAGCT GTTGTATCGT
   127741 CTTGCGCAGT TTCGTTTGGG GTTGGCGCAT AGGGGTTGTG ATAGCTGTCG TGAGGGTATC
   127801 CACATCACAA AGTATTGCCT TGTAAGGCGG ATTACCCGTT TCTCGCACTA GGGGTAGTAG
   127861 GAGTAATGCT CCCTCTTCTT TTTGACGTTC CAGCTCTTTA ACGACATGGA GGGCTACCTC
   127921 CGCCTCAAGT TCGCGCTGAG GTGTAGCTGA TGGGAGCATC TATTTCCTTT CATTCCTAGT
   127981 AGGGGGTTTG TTTAGTTCGG GTGCTCTACC TTTGGGCGTA TTTTGACTAC TAGTCGCTTT
   128041 CCTGAATGGC TTCCCACTCA TCGAGCAGGT CATTCAGGGA TTCCTGCTCG ACTTCAACAT
   128101 GGGTTCCTGC GAACTTGCTT CGAGTGGTGC TCTTCGTGTC GCCTGCCTCA CCCATCATGT
   128161 GTTCGAGGGC AGATTCGCCA CACCGCCAGG CGAGCTTCTG GGCACCCTGG GCACGCTGTT
   128221 CAACGCGCTC CTTGAGGTCG TATGCTTCAT CGAGTCGGTT TCGCTTGTCG GCGTTGCTGA
   128281 GCGTGGTCAT GTTGAGGTTG CCGTCCTGGA GGCGGAGCAG GTCGGTTGCT AGACGGTCAG
   128341 AGGTGTTAGA GATGAAGCCG CTGATTTCGC GTTCCAGGTT GCGGAGCTTG TTGGAGATGC
   128401 TGTTGAGCTT GGTTGCGGCT TCCAGTAGTT CCTGTGCCTG CTGGTTGTAT GCTTCGGTCA
   128461 TGTTGTTTCC CCTTTCGAGG GTGTTGTGTT GTGCGGGTTG CCCCGCCTTA CGTTCTACAC
   128521 ATAGTTTACC ACATGTTTTT AGGGGTTTGC AACAATGAGG ATGGTTGTTG TTGCTCCGGC
   128581 GGTATTTACA GGGGCTACCC GCTCTGTTTA CATCTCTTCT AGCTCTTCCA GCCAGGTTGG
   128641 GTGGTGTACC TGCTGTAGTT GTCGTTGAGG TTGAGTTTCT TACTGTTTCT TTAGGGTGAT
   128701 TCGCCCAATA TTTTTAATCA AGTGTTTCAT GGTTGCTTGT TCCTCCAGGG TGAGATGGTT
   128761 GCCACCGTTT TCTTTACTGC TAACCCCTAA AATTTCTAGG TACTGTTTTG CGAACTCTGC
   128821 CGCGAACTCT TCTATATAGT AGAGGCGCTT GTATGGTTCC CGTGCCGGGT TGTCATAATC
   128881 AATGCCTCCA CCATAGAAAT AGTTGTTGAT AATTTCTTTG TTCTTATGGG CGGCGTAGAT
   128941 AGCATCTAGA GTGTCTTGGG CGTACCGCTC CGACCCTCTC GTATTGAGTA ACTCGCGCAG
   129001 GGTTTCTCGC CCGTTAAGGG TTATTCGCTT GGAGCTCCTA ATGATAGCGA TAGTAAGCGC
   129061 TTTCACGTTA CACAGCACCA TTGAGGTGTA ACCCCCATGC ATATCATAAG CTTCTTTGAC
   129121 AAGGGGAGCC TGCGTGAATA CTCCTAAGCT GTTCTGGCGT TTCAGTTCTG CATGTACAGT
   129181 GCCGGTAATT GCTTCTACAG CGGAGGCGTA TGTTTCGCTA GTGAGCATCT GGGGGTTCCT
   129241 TTCTGTGTAT TGGTGTGTTT CGCTTACTCA GGGGCTTTGA GATACGTAAA AGCGGTGGGC
   129301 TGTGCGGGTT TCCTATTCTT TGGGATACCG CATAGCCCAC CGCTTCAAAG AGATTTCAGC
   129361 AGGTGTTATT CGCCGTTTTC CAACTCTTCC CATTCGCCTC GCAAACGTTC AAGAACATCC
   129421 TGGGCGGTCT TGACGTTTTT CTGGGCTACG GTAGCCCGAA CACTGGTGCT CTGAGCGTTT
   129481 CCTGCGTCGC CCATGATTTC GTATGCGCCT TCTGCGTACA CCCAGGCGAG GGCTTCGTTG
   129541 TAGCCAGCGT GCTGTTCTAC CTCCACCTTC AGCTTGCGTG CCTTACTGAG GCGTTCACGC
   129601 TTCTTGCTGT TGGTGAGGGT GACCAGGTTC AGGTTGCCGC TCTGGAGGCG GAGTAGGTCG
   129661 GTTGCGAGAC GGTCGGAAGT GCTGGAGATG AGTCCGCTGA TTTCGCGCTC CAGGTCATTG
   129721 AGCTTGTTGG TCAGCTTATT GAGCTCGGTT GCGGCGTTCA GCAGTTCCTG TGCGGTGGTG
   129781 TTTGACATGC TGTTTTCCCT TTCGAGGGTG TTGTGTTGTG CGGGTTGCCC CGCCTTACGT
   129841 TCTACGCACA GTCTACCACA TGTTTTTAGG GGTTTGCAAC AACGAGGATG GTTGTTGTTG
   129901 CTCCGGTGGT GTTTGCGGGG GTTACTCGCT CTGTTCGCAT CTCTTCTAGC TCTTCCTTCC
   129961 AGGTCGGGGT GGTGTACCTG CTGTGATTGT CGTTAGGGTT GTTTTTCTCG TTGATTCTTC
   130021 TAACACGTCC GTATAGGTAG GAGAGAGCGA AGAGGCGGTT AATGTACTGG GCAGTGTCTT
   130081 TAGCAATGAG AGTTACGACG GGGAAAGCGA ACGTGATAAC AGCACTCACC CAGGTGATTT
   130141 GAGTTAGGGA TAGCGTGAAA GCCCACGTTA CTGCTTTTTC ACTGAATCCT TCCGCTACTA
   130201 CGTACTCTAC ACAGTCGATG AGGAGCGTTG CTGTGGTGTA GAGGTAGGTT CCTGTTGTGG
   130261 TGATGGCGGG GGCGGCTCCT AGCATTTTCC ATACTGTGGG GATGGGTTTG GTGGTGTCAA
   130321 GGTGGGCTGT GGTGCGGATT ATGCACCACA GGTGGGTTAG TAGGAGCCAG GCACACCAGC
   130381 TTGCGCAGGC GTAGTAGAGG ATGTGTGGGG TGTTTGCGCC GGTGGCTTGC ACTACGTCGG
   130441 GGTAGGTTTG CTGTAGGTGC TGTACAGTGT TCATTTCCCT ACTTCTTCCT TTCTGTTACG
   130501 TGTTGAGTAT TGTGGCGCTT TCCTTGAGGG TTTTGTTTGT GCCTGTGACG TTTCGTGATG
   130561 GGTACAGGAG GGCGAGCGTT ATTACGATGG GTGTTGCTGT GATGATGGTG CCGATACCGC
   130621 CGATGAACGT TGCGAACATG TTCTGAATGT AGAACAAGGG TAGTGGCGGG AAGTCGCCTT
   130681 CGTAGTTGAT GAGTCGGGCA CTGAGGGAGC AGATAGTAGG GTGGGTTCCC ATGAACACTA
   130741 AGAGCGCCCA GGCGTAGATG TTATCGCCAC CGTTTCTACA GATGGGTGAC TTTGCGATGC
   130801 GGTGAAGCAC ACCCGTGAGA TTGAAACCTG TGTATGCGTT AGCGGTAACA ATGATGTACG
   130861 GCAACACTAA CGCAATACCT GTAATAAATG GTGCACCATA CTCAAAGAGC ACCAGTAGTA
   130921 TATGAAGAAT GTTCACGGCT TGTACTGTCA TGAGAATTGC CTTTCACTCG GGCGTTCCAG
   130981 TTCTTCTTCT ACACGTCGCC ATGTCACCCA TGTACACCGG GCGGGGTTCC CGGTTTCGAT
   131041 AGCGCCAATC TCCTGCCGGT ATTCACGTTC ATTAGCCCAC GTCCGTCTGT TCAGGAAATG
   131101 TAGATGTACG GTGAAGTTTG TTCCGACCCC AATGGTGAAG AGAGCGGCGT TTGAGATTAC
   131161 CCATGTCAGT AAGAGCTTAA TGATGCCGAC GTGCGCGCTT AGGAAACCAA CTACTAGAAT
   131221 GTTAGCGGCT ACCACTGTGA GGATGAAACA TACACCAGCG GCTTCATGTG CCGCTAAAGC
   131281 AAGCCGCATA GTGCGCTCCG TAGTGTTTAT CCGCTTATCA CGCCGGTTCG TCTTCCACGC
   131341 ATATAAAGCA TAGGTGGCTA CCGGCTGGAT AGCGCTGAGA GCATAGGTGA TGAGTATAAG
   131401 CCGGAGGATG GTGTCTTCGT CTAGGGTGGG CATGTGTTCT TATTCCTTTC AGTATGGGTC
   131461 TACCTAGTTG TTTCCAGGTG GTGTTAGTTG CTGGGTGTCT CGAGATGAGC TTTAATGTAT
   131521 TGCCATACAA ACCCGCTGGG AAGAGGGTGG TCGCCCGCTT CCTGTTCTCC AGCTCGCCAC
   131581 CTAATATCTC TGGCGTTTTC TTCGTACCGT GCAACATGAA CTTGTTTCAG CAAATATGCG
   131641 AAAACCAGAT TAAAACCAAA GGTTAGCATG TTTAGTGCGA ATAGCTTACC GACCGGGAAA
   131701 GTGGGACTGT CAGTCATGTT GAGCGCCCAG ATGGTTACTA ACGCAATATT GGCGCTCAAC
   131761 CATGAAACAA GGAAGGTACC CCAACCTATC CCGTAGAGTA TTCGTGCTCT TTCCATTGCT
   131821 TTAGGCGTGA TGGCGGCATG CACCCGAGCG TGACTAGCCC TCCAAGCCAT GAAGAAACCC
   131881 ATTGTTGCGG GTAGTACAAG AGTAAACGCA CCAATGATGA ACGGTACAGC GTCAGGGGTG
   131941 ATTCCCATTC CTAAGCTACC GCCCTTGCTG TCCAGCCGCT TACACGTGTG TCTACTCGCT
   132001 CTATCTGTAC GTTGCATACT AGCGCTGTGC TGTCCCAGGC GTTGCCGCTA ATTTGGGTGA
   132061 TGCTGTAGTT GCTTCCATTG TGCGGAAACG TGTACCCGGC GTAGTAGCTG GTGATGAGTG
   132121 ATTCTAGATG GACAAGTGCT TTCTCTAGTC GCTCAGGGGG TAGTCCTTGT GGGATTTCCC
   132181 ATCGGGATTG GTTTGGTTTA TCTGTGGCTG TGATGTTTGT GATGTCGTCG CCGCAGATGA
   132241 GGGCATGGTC TAGCGTTCCA TCTTCATTGA AGTACATATC GAGGGTTCCG TTCCACATGG
   132301 GGGTGCTGTT TCCTTTGTTT TAGAGGTGCT TTTTAATCTG GTTGATTGTT TCTTCAGCTT
   132361 CCTTGAGTTT CTGGAGGTGG CTGTTGAAGT AGTTTTCTAG AGCCATTTTA GCACCGCCGC
   132421 TGATGTACTG GTTGCTGATT TCGACCGCTT CGTATGGAAT GTTGGTGACG CTCTTTTGTG
   132481 CCATGATGCT GATGTTCGCT AGGGTTTGCG CGTTGAGGCT TGCTCCGGCT GTCGTGTTGC
   132541 GCGGGAGCGA GTTCCGTGCT TGTTCTGCTT TGGTCTGTAG CACCATGTAC TGTCGTGTGA
   132601 TGTTATCTAG GGTGGTGTAG ATACGTCCGA CGCTGTAGAC GAGGCGGGTT GCCATTTGGT
   132661 GTGGGTTCCT TTCATTGCTG GGGGGGTGTA AAAGGGAGAC TCTTCTCCGT TATCTCTATA
   132721 ATACCACATG TTTTTAACCT TTTGTTAATC TTAGGGGCAC GCCTAGATGT ATGTAGCATC
   132781 ACATTAAAAA ATAACGACAA ACAGTTTGCA AACCACTAAA AACATGTGGT ACTATATAAA
   132841 TGTAGCGAGG GGGGAACCTC AAAAGCTACA GATTTAAACT TCCTACCGAA AGGGTTCACA
   132901 TCATGGCAAA GGTTCAGTTC CACGGCAACA TCACCGGCGA CGCAAACGCA AAGGCAACCT
   132961 TCGACGCAAT GTTCCACCAG TTCCTAAACA AGGGCAACGC AAACAACATG CACGTTTACG
   133021 TTGATTCCAT TGAACAGGAC GGTGAGGTTG CTGTAGATGC AAACTTCATT CCCGCCGGTA
   133081 CCACTATTCC TGACCAGCCC ATCATCTTCG CATACATCAC CAACGATGAA GACGAGATGA
   133141 AGTTCTTCAC CGAAAACAAC GGTAAGGTTA TCAAGGTCAA GCACCTCAAG TACCTGCCGA
   133201 ACGAGGGTGC GGTAGAAGTA ACCCTCTAAA AGCCCACAGG AGCCCCGCTA ACCGAAAGGA
   133261 AGGCGGGGCT TCCTCTATCC CCCTATCGTT TTCTTTTCCG CCTGTTGTGG GGCGGATTTT
   133321 TTGTACCCGA ATTGGCTGCG GAAAAACCAT TGAAAATCTC ACAGTGTGGA ACAGGGCTTA
   133381 CGGAGCGCTC CGGGTGATAC AATAGGTAAT GTTTTAGCTA CTTTGAGGAG GTACCTCTTG
   133441 TGAAGTTTTT TCACCGGAAA CAGCGCCCAC CTGTAACAGA CACGCCTGAG CCGTTGAAGG
   133501 TGCTTGAGCA GTCTTTAACG CTTGCTGATG CGTTGCTTGT CTATTTTGAG ACAGGCGGTA
   133561 GTTATGTGAG CTTGCGAGGG GCGTTGATTC AGGCGAGGAA GAATCAGCGT GAGTCGGGTT
   133621 CCGTTTTGAT GAGCGATGAA GACCTGGTAG GTATTCGTCG TGAAACTTTG GTGGCGGTGA
   133681 AGCTGTATCA TGCGGGCGGT AATGTGCCGC CTGATGTCAG GTTGGAGAAG ATTGTTACTT
   133741 TTGAGAGGGT GTTTGACCGT ATGCGTTCTG CTGATGTGAT TGATGATGAA GATATTAAGG
   133801 CTGGTTTACA GCTGATTGCG GATACCCGTA AGACGTTGGG TGATGCGGCT CCGAATATCA
   133861 TTGATTATCT TGACGATTTG GAGCTGTTGG TGTCTAAGGC GGGTAGGATT CGTCGTGATA
   133921 TTCGTGCCGG TGTTGCTAAG GAGGAGCGTC TTCGTGCTTC GGGTGATGAT GGCTTGGATG
   133981 CTGTTGTTGC CGCTAATGAG GATTTGGTGA TTGAGCTAAC CGACGTGGAA GCTAATATCA
   134041 ATGAAACGAA GGCGTTCTTG AAGAGTACTG AGGAGGCGTT TGCCGCTAAC CGGGAGCTTC
   134101 TTCGTGAGAC GGAGCGTGCC CTGCGCCGTA TTGCTGACAC ACGCACTAGC CAGAAACAGC
   134161 GTGAGCTGGT TGCCGGTTTG GTGAGTAAGG TTGCTGATTC GGGGGATGCG ACGGTGTTTA
   134221 AGCGTCTTGC TGACCAGGCT GAGTCTCAGC TTGCGGGTAT GCGTGAGGTT CAGGCTGGTG
   134281 CTGAGGACAG GGTTATCAAT AGCGAGTTTA GCCGCCTGCA AGCTAGTGAA CGCCTTAATA
   134341 AAGAGTTCCG TGCCGGTAAG GGGGAATAGT ATCGGATGAG TGATTCCTCA ACCTCACAGA
   134401 AAGCTCTGGA GGCTGTTCAT GGTTCAAGGT ATGCGGGTGC CGCTCGGGTT CTCGGGTACG
   134461 CTGATAAGCA AGCCGCCTGG CTAAAAGATG TAGAGCAACG TGAGCGGCGT GCGGAGCGGA
   134521 AAGTAACCCG TAAGAAACGG CTCCGGCTTG CTGGTAAGGT AACGGCGTTC CTGGTTGTGT
   134581 TTACTCTTAT CATTGGTGTT ATTATTGCCG CTGTTATGGG TATCGCGCAT CTTTCACAAG
   134641 AAGCTAGTAA GAACGCGCAG GTTGCCGCAT CAGCTTCAGC GAGCGCCACA CCATCTGCAA
   134701 CACCGTCGAC AACCCCCTCT AGTACGCCAT CTCCGTCGCC TACGTCTGCT TCACCTAAGC
   134761 CATCCCCTAA ACCTACTGAA AAGTGTCTTT CTCGTGAGGA ACGTGTTGGT ACTATCGGTG
   134821 GAAGCCTGGA GAGTGAGTAC TGCAAGACCC AGGAAAGTAT GGCTAAAGCT AAGCATATGC
   134881 TACAGGTAGC AATTCCTTTA ATTGCTTTAC TAGCACTACT CCCGGTTGCG CAGATTGGTG
   134941 CCCGGACAGG CAATTTTGCC GGTACACTGG TTGCTTTCAT TATTATCATT ATTGTGGGTA
   135001 TGCTTCTTAT GTATGCCGTT AATAATCTCT TGTAGGTTGA AGCCTTTATA AGGTGTTTTA
   135061 TGCACAAGCA AATACCCCTC AGAAACCTTT GAATTAGTTT CTGAGGGGTA TTTCTTATTG
   135121 CTACACCACC TGCTGTGTAT GGTTAGGTGG TTTCTTTGCT TACGGTATTG GTGTCTGGGC
   135181 TGTTGCCTGA GTCTTCCCCG CCGGTGCGAC GTGCAAAGTC ACGCATAGCT TTGAACGGTT
   135241 GCATGTCTGT GATGGGTTGG TATAGCGGAA TGTTCATAAA AATAAGGTCG GGCTCCTGCT
   135301 TTTCTTCTTT CTCCCCTGCC GCGTTTTTCA TGTCTGCAAG GAAGCGCTGG GCGGCGGCAC
   135361 GTTCAAGTTC CGGATTTGCG GGAACGAACA GAGTAAGGAA CCTGCCGGTG AGCTCGTCCA
   135421 CGAGTAGGTA AGCGAAGAAC GCGATAATGA ACGTGCTCTT ATAGATTTGC ACCGCTTGCT
   135481 CACCAATGAG AGGCATCGTC CAAGAGAGCA AGATAGGGAA TACGATAATG CCGATTCCGA
   135541 AGATGCTTAT GCACGTGTTA GCGGCTTTAC GTAGAGCCTC GGAGTCTTGG TTTGTGATGC
   135601 CTGATTTGCG GGCTTGGTGA ACAACCCTGG GGGTACTCCA GTGTGTTACG GCTCCGCTAA
   135661 TGAATCCTGG TGCGAGGAAG ATTGTCAGGT ACGCGATAAG CGCCTGAGTC GAGGGTTCTA
   135721 AACTCACGGT TGCCTTCTTT CATGTAGTGG TTAATATGGG CTTCTTTAGA ATAACACAAG
   135781 CCCTTGGTAG GAAAATATCT GTTAGAGATG TTGAATAAAG ATGTGCGCCC CAGCTGTAAA
   135841 GAACTATAAA CAGCTGGGGC GCACATCTTA TATGGGTGTG TTACTGGAGG AGTGAACGCT
   135901 TAACGGCGAT TTCCTCCGAG AGCCCGGTGG TGAGGTGGTA GCGCATATCC TCCCACCCAT
   135961 CATAGTCTAG GGTATCGAGC ACACTCAGTG AGGCGTAAGT GCTGAGAGAG TCAATGATTT
   136021 CTACCAGCTC ACGCGCTTTA GCTTCAATGA GCTCGAGGCG ATTCAAATTC TCCTCACCAG
   136081 AAATATCCTC ACGCTGGGTA ATAGCCAGAA TTTCATCATT ATTGATGCTT GCTTCCTGAG
   136141 CGACCTTAAT TGCCTCGTCG GTAAAGGTGT TTTCAGCCAG GTACTCATTT AGGGCGGCTT
   136201 CAACATCTTC GGCGCGGTAA AGGTGTTCGG CGCTAATGGC GCGAAGAGCC CGGCGAACAT
   136261 CCCCAGTCTT TACAGTGTGG TCAAAGTGTC CGATACCAAG GTTTACCTGA GTGTATCGGA
   136321 TAAGGGCGCG TACCTTACTG TCATATCCTG TTGCCACGCG CTTGCCGGTA CCGCTAATGT
   136381 ACATGTAGTT TTCGTAGAAG TTGCTCTGGC GCTCGTATGA GATATTGAAT CGCTTGTCGA
   136441 TAAGGCGATA GAATCCATAC CCCTTAGCGT CGACAAAGTA GCTTTCACCA AACAGAGTGT
   136501 AGCGGCGCAC ACCCGTTTCA GCATCAATAG TTTCGCTTAC GAACGCCTCT ACATATTCCT
   136561 TTACGGTTTT CATGGGTGGT AGTACCTTTC AGTAGGTGGT TTACGTTTTT CCTTAACTAT
   136621 CTATAGTTTA CCACATGTTT TTAATGGTTT GCAAGCTTGA TGGGGTGAAC CCATAAAAGA
   136681 AAGCACCCCT AGCAATTGAT GAGAACTACC ACAAAGGATT ATCCTAACAA TTACTAGGGG
   136741 TGCTAAAAGA ACATATGAGC GGGGACTCAC TACTCGTCGC CAGTATTAAA GCCGGAGGTT
   136801 ACGTACCAGC CGTAACCGTA ACCACCGAAT CCATTCTTAC CTTCATCACC AGAGCAGAGG
   136861 GTTTTACGGC GACGGTTACC CGTGAAAGTG ATAACAAAAT CGCCATTATC CTCGTCGTCG
   136921 TCATCGTCAT ACTCACCGCG AACACTGCGA ACAGTAACGC CTTCAAGGTT TCCAAAATGG
   136981 AAACTCAAAG AGGAATTGAT TCCCCCACAG CACTCACACC CATTAATGGA TTCCAAGGCA
   137041 ATTTTATATC CGTTATCGAG AGTCAATCGC TCAACACGCG GTTCACCCCA GCCACCTTCG
   137101 TGGGTCACAT CGGTGACGGT TCGCCCAATA AGAACCTCGT TAAGGTATTC CTCAAGGCGG
   137161 CGCATACCGT AGAGGGCTTT CCCGGTGTAG GTGGGATACT TGTTGTTCTT ACTGGTCATG
   137221 GGGTGTTACC TTTCGTAGAT TTAGTGCTCT TGATAGAGTG TTCTTTGCAC GCCTGGTGGG
   137281 ACTCGAACCC ACTATGCCCA TCGGGGGCTC CGTCAAAACA CGAACGGAAT GTCTACCCAT
   137341 CCATCACAGG CGCGGTTTGT AAGTTTTGGT GTGCTCACGC TTAAAACAAT GAGTTTTTGC
   137401 ACGTCTGCTT ACATATCTAT AATACCACAT GTTCTTACTA TTTGCAACAC ATTTAACTAC
   137461 TGCCCCTTAT GGATTTTAGA TTATTGCCTA GCACGCTACA TGTGGGGCTA AAAGTGTTGT
   137521 AGTAATGTGG TTATGCCACT CTTACTTACA GGCTTAGGCG AGGCGGCTTA TGGGCGTTTT
   137581 AAAGCCCCTG TAAACAAAAC CAGTACAGGG GCTTTAAATA TTTGCTTAAT GGGAAGGTGC
   137641 TGTATCTTTT ACAGTACGCG GCGGGGAGTC GTCTTAGTAG ACGGGGTGTC ATACTTACCC
   137701 TCGGTGTACT TGAGGAATAG AGCCATTGCG CCCAGGGCGG CGTATGCAAG ACCAATGATG
   137761 AGTGCGTACA TACCGGCGGC GATAACAAAG GTTGCGATTA CGATTTCCAT TATGATTACA
   137821 CCTTTCGTTG AGTTGATAGA AATGGGGGGG GGGGGCTGGC TTACCCCTCG TTATACCTCA
   137881 ATATTACCAC ATGTTTTTAA TGGTTTACAA ATATGTCTAG CAAAATGGAG TCCCCACGCT
   137941 TATACATTAG CAAAGAGCCC CGCACCCTAC ATGTTTAGTA GGGTGCGGGG TAGTATTGAG
   138001 GGGTTAGCGG TAATCCTCGA ACTTTTTGAG AAGTGCCCTG TTTAGGTCGC TGAAGTCCAT
   138061 CTCCGTGGCA TAGTGTACGT TACCTTCTTC GTCAATTACG CCTTCACTCG AAACTTCGAG
   138121 CGTGCGGTGG CTGTAGGGGA ACCCGCCGCT AAGCCTGATA CCAAGAATCT GCTTACACCT
   138181 GAATCGGGAA ACCTGAATAT AGTCACCATA CATGACCGTT TCCTTACCAA TGCGGAGCTT
   138241 CTTCTTGTTC GCGGTCAGGA ACTCCATTAC GTCTTGAATC TTGAGAGTGT CAGAAACGGT
   138301 CATCTCGACA ACATAGTCTT CCACCAGGTA CATGATGAAA ACCTTTCGAG TAGGTAGGTG
   138361 TAGTGGGGTG GTTTGAAGGG GTTAGGGGGC AATCTCAAAC TTTTCGAGAA GAGCGTCGGT
   138421 CAGGTCGCTA AAGTCTTCGC TAGGAATGTA GTACTCGTTG TACTCTTCAT CAATCATTGC
   138481 CAAACTTGCA ATTTCGAGTA CCTTACCGCC CCATGAGTAG CGGTCATGGA ACCTAATATT
   138541 AAGTCCCTGT TCACCCTTGA GTCGGTGAAC GTCGATAGAC CCGTTGCCGG ACGTGTACAT
   138601 GCACAAGCCA CTATCAATGT TGTACTTACC GTTTGCGGGG AAAATATTAA GCTTCTCCCT
   138661 ATTCGCGGCA AGGAAGTCCT TTACTCCCTG AAGGGTAAGA GACTCGGGGA CGGTCATGTA
   138721 TGCGTCAAAT TCATCAATTC GGTGCATGGT TACAGTCCTT CCAATAGGGG GGGTAGAGTG
   138781 TTGTTTGAGG GCTAGTGGAT GTCAGTCTCA AACTTTTCGA GAAGAGCGTC GGTCAGGTCG
   138841 TCAAAATCTT CACGGGGAAT ATTGTACTCG TTGCCCAGTT CGTCTTCCAT GTCTTCACTC
   138901 GAAATTTCGA GTACCTTGTA TTTTCCGCTG GGTGCATTCT TTGGCGCAAG GTATCGCGCT
   138961 TCAAAGGTGA TACCAAGCAT CTGCTCACCA TTGAAGCGGG GAACCTGGAG GTAGTTATCC
   139021 GACAGGTGCA ATTCGTCATC AATACCGAGC TCATCCTTGT TTTTGGTAAG GAACTCGATT
   139081 ACGTCCTGAA ACTCAAGAGC ATCGGAGACA GTCATACGGG CATCGTAGTT ATCAATCAGG
   139141 TGCATGATTA AAACCTTTCG AGTAGGTAGG TAGTGGGCTT AGCTTTTGGG GCTTCCCCCT
   139201 CGTTACACCT CAATATTACC ACATGTTTTT AATGGTCTGC AAGTAAGGTA GATAGAGAGG
   139261 AGCCCCAGTA ATATAAACCG GGGCTCCTTA ATCATGTTTA CGTTCTTACG GGAGGGTTAC
   139321 CGTATCAAAT AGGGCTACAT AACCTGTTTT TGGTTATGGC TCCCTGTTTG ATAGCCGCCG
   139381 AAGTCCCTGC AACACCATAT GTGTGGCAGT CCGCTAGTAC GGTGGTCATC GCGGTAACCA
   139441 CTGGTGTAGT CGTTACCGGG GTAGAAATTT GTTGTACCCT AGCGGGGCTA AAGGGGGTTT
   139501 TCACCCCCTT CTTTTTCCTT TTCGGAGTGG ATGTGTTCTT TGTCCTGTCT TGACCGGGAT
   139561 ACTTCAAAGA ACGCCTAGCC ACAGGGGTTT TCAAAGGAGC CTGTGGCTGA AGTTTGCTAT
   139621 TGTTGCCGCG CTTCTCCCTT GCCGTCGCCA CCTTTTTAAC AGCGCGGGCG GCAATATTAG
   139681 CGGCGGCATT AACAACCCTA TCCATCTTGC CGTGCTTAGG GCAGTCAGAA ACCCTATGTT
   139741 CAGGATGAGT AACGCTAGAG CCACACTTGT GACAGACCTG AGACGTGTTA GCCGCGTTCA
   139801 CAGAGACGAC CCAGCCGCCA TTCTGCTCAA CGTAATGGGT CAGCCATTTA ACAAGCTCGC
   139861 CCCTGTTCCA CCTGCCGGTT TGCATGGTGT TGCGCACCCA GCTCAGGTCT TCCACCGCCA
   139921 CAACAGCGTT ATCAAAGAAG TGTGACAAAT AAGCTATTTC CTGAGCGGCA AGGATAGCCA
   139981 GCTCACGCTT CTTCCTCGAC GCGGCTTCAC GATGTAACTG AGCCTCTTCT AGCGCCGCTC
   140041 TACGCGCCGG ACGGTCATAC AGAATCTTAC GGGCTTTCTT ACGGAGGGGG CGGACTTGCC
   140101 GCTCAGAAGC GCGAACACTA TTCCAGAGTG AATGAACACG CTGAGACAGC GTGGTTTCGT
   140161 AAACTATCCG CCCAGTGGAG CTATTGATAA CAGCAACGGT TACATAATTA TTGATACCCA
   140221 CATCCACACC GAGAACATAA TCACCCGAGA ACTGAACGAC GGGGTTATCG GTGGCAACCG
   140281 TGAAAATAAA AACAGGCTGG TTATCCTCAA TCTTGATGAC AGGCAGGGTC ACCTTACCCC
   140341 CAGGGAAGCG AGTGTTATCG AAGGGGAAAA TTAGCCGATA CCATGCACCC TGAACCACCA
   140401 TTTTAAGAAC AATCTCACCG TCCACAAACG GGTCATTCTC AATCACAGCG TAGCTACGGT
   140461 CGGTGACTCC AAGGTTAATA AAATCCTCGC CATACGACGG TGGAGTAGCG TCCATAGTGC
   140521 GCTTCCAGCC CTGACTTACA TGCTTAGTGC TTTCTCCGTT TACCGCCTTA ACACGTTCCT
   140581 GCCATGAACG AAACGCCGTA ACAGCATTAT GGCGAACCAG CCACTCTTTA CGTGACCTGC
   140641 CTGTCTTGCT TTTGATAGGC ACGCCAGTCT TCTTATCCTT GACTGGTTCG CCGTTCTTGT
   140701 CTTTTTTGTC CGCCGCCAGA AACTCAGGCA TGGTAACACC TGCCTGACGA CCCGCCGTAG
   140761 CCGCCTGAAT AGCAGTAGCA CGCGCCAAAC CAGCCTCAAG TTCCGTATCG TTACGCGCAA
   140821 TGAACGTAGC GTAAGCCGAA ATTCCCTGAA CCTCTGTGAC AAGCTGAGAC AAAATAGTGG
   140881 CGCTATCTAA CAGCGTGCCA TTCAAATCCA TGACGTGAGT CGGACGTGCT GTGAATGCTT
   140941 TATACGTCTG ATTCTTAGCC AACGCCCCTC CTGTTCCTAT AGTCATGGAT TACTGTCAAT
   141001 GTGCCTAATA TTACCCATAT TAAATCATGT GTGCAATATT AACAAACTTG GCGACAGTCG
   141061 TCTACCCACA CTTTGAGAGC TTCGTGAGAC TTCAGGACTC CCGCTTCGTA ACCATCGTCA
   141121 AAAGCTTCTA GCGCTTCACG CAAAAGGTGG TAACGTTGCT CAATATCACG GATTACTTCA
   141181 TTCTGTGCTC TTATAGAGTC AAAGAACGCA TCCTCCGTAA GAACAGCGCC ATCATTCTCC
   141241 GCAAACCTCA CCATGCATGT CGAGGTTTTA TTTTCAAGCT CTTCTAGAAA AACAAGAAGC
   141301 CGGAAGATAG CTCGCCAGGG TGGTTCAGCC ACGCCAGGCA CAGAGATGAG TTTTGTGTGG
   141361 TCGGGGTCGG CTAGAATCTT GTCTTTAAGC TCTACAGCTT CTTTATGGAG CGCTACTACG
   141421 CCAGCATGCC AGTTGCTGAG AGTACCGCCG TTGAGCGTGT GTACAGCTTC TTTAAATACC
   141481 GTGAGTTCTT TGTTGTTCAT CATGTCGGGG TTCCTTTCGT TGTAGATGCT AGTGTATTGT
   141541 GGCGCTAGTT AATGTGCCGC TCCTTCCATG CCCGGCGATA CAGAATATAA GCTTCAACGC
   141601 CGGTTCCGTA ACCATCTTTA AATGCTTGGA GTGACTTCTT TATATTGCGG ATGTTCCTGC
   141661 CGTAAGCCGC GAGCTGGTTA CCTGCCCACA CTTTAACTAA TTCAAGGTCG TTATGGTCTT
   141721 TGGTTTCCAT GATGTCGCGT TGAGCTTTGT TACGCTCCCG CTCAATCAAG GGAATGAGTG
   141781 CTTGAATATC GCGGATGATA AATTGAGTTA CCTGGAGAGG TGAAAGATTC TGACAAATAT
   141841 CTCCGCACTC AATGGCGACG TACCCCCTAT AGTCCTTCTG GAGGTAGCGC TCTAGCTTGT
   141901 GTGCTTTGTT GAGCATCATC TTTAGCTTGG TGATGTACTT GTCGTATCGC ACGGTAAGCT
   141961 TTTCAACAGC CTGGAGCTTG AAAGTTTCAA AGTCAGTGTT GTTCATGTTG TAGGTTCCTT
   142021 ACATTGAGGG GGGTTGCAAC TGAAAGCCCT GTACCCCACA CGTTTGGTGG GGTGCGGGCT
   142081 GGGTTTAGTG GTTAGGCGTT GTGGCGGGTG AGCCATTCGC GGGTTGCCTG CCAGTATGCG
   142141 GTAACGCCTG CCTGGTAGCT TTCATTGAAC GCTTCCAGGG GCTTGTTCAG GATGCCAATT
   142201 TCCCATTCGT AGGTTTCCGC TACGCGGGTG TTTGCGTATG CTTCATGGGT TTCAACTTCC
   142261 TTAGCGTCGT GGGAGTTGAG GATTACGGCT TCGGTTCGCG CCATTTCAAG CTCAATCTGA
   142321 CGGGTAGTGT CCTCGATGGA GCTAATAGTC ATTTCAATAA CGGTGGCAGG GCTGTACACC
   142381 TCAATAAATC CGGTGGCTTC CACCTGGGGC ATCATGGGTA CCTGTGCGCC GGGGTTGGAG
   142441 GCAAACTGTG CCTGGTATTC GCGCGCCTTG TTGCACATTT CGTCCAGAGC AGTAAGGTGC
   142501 TTGCAGAACA TTGCTACGAT GCGGTGCTGT GCGTCCGCTT TGATAGCGGT GAGGGTAGCG
   142561 GTTGCCATGA TGTATGCCCT TTCGGTAGGA AGTTTAAATT TGTAGCTTTG GAGCTTTCCT
   142621 TTCAGCTCCT CGCTACATTC CAATAGTACC ACATGTTTTT AGTGGTATGC AAATCAAGCC
   142681 TCCCTATCGT GTTCCAACAG GGAGGCTTAT AAAATTTTCG GCTTAGAAGC CGTAGCGTAC
   142741 CTTAAACTCG TAGGTTGCCT GACCGTAAGC AATAACGCCC TGCTCGTAAC CTTCCTTGAG
   142801 AGCATTGAGC GGCTTTTCAA GGTTATCAAT ATGCCAGTCA AACTCAGCCA GCTTACGGTT
   142861 TACCATGATG TTGTGGATTT CAATATCTGA GGTTACAACA GAGCCGTCAA TATTGCGTAC
   142921 CAGGCGGTTA CGCACAGGTT CCACCTGACG CACCTGGTCT TTAATGTCAT CGATGGTCTT
   142981 ATCAACAACA AGGAACGGGG TGTAAGATTC GGCAAACTGG TCGTTGATTT CCGCCAGGAT
   143041 GGGCTCGTGT GCCTCCGGGT CGTTTTCGAG CTTGCTCATG AGCTCGCGGG CATCGGTAAG
   143101 CATGTTGTTC AGCTTGGTGA GGCGTTCGTT GAAACGTGCG GTAGCGGTTT CGTATGCCTG
   143161 TGCCTTGATA GCGTGGAACT TGGTGTTTGC CATGATGTGA CCCTTTCGGT AGTAAAAACA
   143221 TGCGGTGTAG CTTTTGGGGT TTCCCCCTCG CTACATTTCA ATAGTACCAC ATGTTTTTAG
   143281 TGGTTTGCAA GCCGGTGGGT GAACGAGTGT TATCCCGCCC AGATTTCTTT AATCCAGGCG
   143341 GGATAAAAAC ACTACATATG AGCTTTACAC GTTAGCTGAG GCGATAACCT TCAACATCTC
   143401 GGCAAAATCA TTAACGATTC GCTGAACCTC CCCCATGTGA GCATCTAGCG GCTTAGGGGT
   143461 AACCTTCTTC AGGTAATCCT TTAAAACGCG GAAACGGTAA AGGTTGCCGT TTTCACTCAC
   143521 CAGGTCGATT GCCTTAGCAC GCAGGCGTAG AATGTCAAAA AGCTCATAGT CTACACCAGC
   143581 TTCAATCGCA TCCAGCTCAT TGCATAGGGT ATACAGGTTT CCGTACTGCC AGGCGGTAGT
   143641 TCCACGGTGT TCGACCATCA ATGCCGGGTC GCTACAGGGA ATGACGGTGT ATTCGTGAAC
   143701 CTTATCCTCG GAGCCGTCAG CACGAACAAT ATACACACCC ATGCGGTAGT GGTATTCAAA
   143761 GGTACACTGT GCGCGTTCCT CACTAGAGTC ACAACCGTAA CCGTTATACC CATCCTCATG
   143821 CTCTGCCTTA ACATACAAGG TTTCAGGTTC ACCAGTATCA AGGTTACGTA CAGAAATATG
   143881 GGTTTTAGAG CCTGACTTAG CCTGAATATA CTCCCAGCCG TCGTCGGTAC TAACCATAAG
   143941 AATGTCGTTA AGGTGCAGGC TGAGGTGGTA AGCGTGCGGG ATTTCAGTTT CCAGGTGAAC
   144001 GAACTTACCC GGCTTATACC CTGACGCTTC CACACGTCCC AGGAAGTGGT CTACACGTTC
   144061 CTGCTCCTCA GCCGCCAGAG GCTCAATGAT GCTGGAAGCG GTTTCGTAAG CGGCGAGAGA
   144121 GGTAACCAAG CGTTGCTCCA ACAGGTGCTG TACCTGCTCA ACAACACCTT CAACCTCGCC
   144181 AGGCTGTACA GCATGAATAG CCCCTAGCGC CCCACCTGCG GGGCTTTTAA GGGTTTCGGG
   144241 CACCTTGATG TCACCCAGGG TTTCACATGC GCCCTGTAGA GCTTCCATAT ACCCGTGCGG
   144301 GTCTACACCA GGCGCGTCCT TCACGAAATG CTTTACGACC CGCACCTCAG ATACAGGGGG
   144361 TACATACACC ATCTTGCCAC CAGTCCACTT ACGGGTCTGG TGTAACACGT GAATAGTAAC
   144421 CGACTCACCT GCCTCATTCA CCTCCGCGTG CTCGGTGAGG GTGGTCAGAA TGTTTTCCTT
   144481 ACCTGGCGGG GAGGTGAGGT TAGCACTATG CTCATCCGAC AGGCTCAGTA CAGTATAGAG
   144541 AGTGTACTGC TTGTCGTTTG GGTTATAGGT GACGAGCAGG TCGCCAGGAT TCAGGTTTCC
   144601 GGTAGTGGAA GTAGACATGG AGGGTTTTCT ACCTTTCATA GTGAAGGTTG TGTGCAAACC
   144661 CCTCCAAGGT TACCGGCTAA GCAGTTTTCC TGGAGGGGTA CCTGTAGGCT TGAGGGGTTT
   144721 AGATGTCGCG GAGCTTAGCG AAAGCACCCA CGGTCACAAA GAGGCTCGTA CCGAACATGC
   144781 TATCCTCTTC TACAAAAAAC TTGAGGTCGG TACCCGCAAT GTCGTCGTCA AACATATGCT
   144841 GGTGCATCTG GAAAACAGCC TCTTCACACT CCTCGAAACC TGCGGTGATT TCCTGGACGT
   144901 TTTCGAGCAT GTGTCCAGTC TTCGGGTTTC GCTCTTCGAT AGCGACCTGT ACGGTGCCAC
   144961 CATCAGCGTC CATGAAGCTG AACTTTGCTT CATCGTCGCG ATGGTTATCA ACATGCCAGG
   145021 CGGTCATAAA CTTTGCCGTA TCCACAACAT GCTTCACGAG CTCATCATAA GTGTGACCCG
   145081 CAATGGGGTC AATGTCTACG CAAAACTCGA CGGGGTTGTG GTTTTTGGTG GTTTCAATGA
   145141 TGTGGGTCAT GGTTAGTATT ACCTTTCAAT GTGTCATGTG TGTGTCAATG GGGCATACCC
   145201 CAGCAATTAA GATACCCCCA TACTACCACA TGTTTTTACT GTTTGTAAAT TATAGGGCAG
   145261 TATGGGGGTA CTAGATGCTT GGGTAAGTTA GTCGCCTACA AGAAGGTTGA GAGAGCGGAG
   145321 CGCATTCATT GCCTGCTTAG CGGTAACATA CTTTTCCATG ACGTACTTCC AATCGCCTGC
   145381 CTCAGTGTTA CCTTCAAGCT GGGCAACTTC TGCCTTAACT TCCGTCAGGG CTTCTACCAG
   145441 CAGACCCGGC GCGCCGTAAA CCTTCTTTTC AAGGTGACCT GCCGAGCGCA GTGCGACATC
   145501 TACATCTAGC ATGAAGGTGG TGTAGTCGGT CGGTGCGCCA ATGAGAGCGG TGTTTGCCAT
   145561 GTTTGAAACC CTTTCGGTAG AGAAACAAGA GGTGTAGCTT TCTAGGGGTT GCCCCCCTCG
   145621 CTACATTTAT ATAGTACCAC ATGTTTTTAG TGGTTTGCAA TCTGTGGGGT TGCCGCCCAC
   145681 CGATTTAAAC GAAGGGTGGG GTAAATCAGC AGTTTCAGAT AATGGATACA AAGCATGAAA
   145741 TTATTCCTAT TTTTCGTGCT TTGTATTCAT TGGGTGCATG GTATTATGTG AGCACTGAGG
   145801 AACTCGTAAA CGGGTTCAAG ACGCAAGATA TAACGAGGTG GAAAGCATGA TTAAGCGTAA
   145861 GTTCACTACT GTGACACAAC TTCATGAGAA AAATAATCAA GACATTATCG ATTATTTTGA
   145921 GAGTGCTCGT GGAACTTACG CGCAGGCTCA GCGGAAAACT TTCTACGCTA TCAGAAACAG
   145981 CCCTGATTTT AACAAATCTA CCTACAACAC CCATCTTCAA AAAACTTACG GCGTTCTGAA
   146041 ACGAACAGCG AACTCCATTA TTGCGGATGC GCAAGGTCAG CTCAACGCGC TAAAAGAGTT
   146101 GATGGCTTAT GAGCAAAAGC AATTAACCCT CAAAATCAAA GTCCTAGAAG CCAATATCCA
   146161 TGTTCTAGAG GTTAGAAAGT CCGCGCTAAA GACGGGTTCA CCTGTCTGTC TAGGTAAGTA
   146221 CCGAAACCTT AAACGGAAGC TCGTCGCTCA GAAAAGTAAG CTCAATAAGC TGAAGCAAAA
   146281 ATCCGCAAAC TTGAGCTACC AGATAGAATC TGGTCGATAC AAAATCTGCT TTGGTAGCAA
   146341 GAAGCTCTTA CAAACCGATT ACCAAGCTTT TATAGATAGA CGCGACGCTC ATATGTCGTT
   146401 TATTGGCTCG AAGAGTGAAG CATCAGGTAA CCAAATCTTA CATTTGCGGT TCAATCCGCG
   146461 AAATAATCAG TTTGAACTGA GGTTGCGCAA GGACATCGGT GGCTTCAAGA ACGCTAAGGA
   146521 TAAATACGTT TATGGTCGCG TTTACTTTAA CCACCACAAA AAGTGGATTA AAGAGGCACT
   146581 CCGTAACCAC AGTAGCCCAT TGAGTTACAA AATCATTAAG AAGCGTGGGC GCTTCTACCT
   146641 TTACTGCACC TTTGAAATTC AGATGGACAA GAGCGACTTC CAGACACGCG CCACACATGG
   146701 AACCATTGGA CTAGACTTCA ACAAGGGCTT CGTAACCATC GCGGAAACCA ACCTGTACGG
   146761 GCACCTAACC GACACTCAAC TCCTACCCTA TCGCTTCAAA GCAGGAAGCA AAACCACCAC
   146821 AGATTTAGAG GCAATTGCGA CAGTAGCTGT GAAGCGCGCC CTAGCGTCTG GGAAGGATAT
   146881 CTGTGTTGAG AACCTTGACT TTAGGGGTAA AAGGGCAAGC ACTCAAAGTA AAACAGGGAG
   146941 GAAATACAAC GAGATGCTAC ACTCACTTGC CTATCGGCAA TTCGTGGACA AAATCGAACA
   147001 ACGCGCCTAC CGTTATGCGG TATCTGTAAG GCGCGTAAAC CCCGCGTGGA CATCATGGTT
   147061 AGCGAAGCAA CTCTACTGCC CAGTAATGAA ACTAAACACT CATGTTGGTG CCGCATACGT
   147121 TATCGCACGA CGTGGACAAG GCTACAAGGA TAGCGTAAAA TAGACCCATA TACAGCCTTA
   147181 TACAGATGTA GTCACGCAAG GCAGTGGCGC ATCTCCCTTT AAGGCAGTGT TCTTATTAGA
   147241 AGCATAAGCG ACAAGTCTGG TTGCGTGGCT CTTTAGTCGA AACCCGGTGA GCTTATGTGG
   147301 AGTAGGTTAG CCGTAAGACC TTGGGTTGAA AAACCCTAAA ATTGACCTAG AAATAATGGG
   147361 ACGCGGTTTC GTGTTTTTTC GTTATTCCCA GTTACGGTAA GAAAATTGCC AGGCGTATGG
   147421 GTGAACATCT CTAAGAGCCA CAGGAGGGAC TCTTCACTCT GCGGGTCACG CCCAGCCGCC
   147481 TTACAGGTCT TCGTAAAATT ACCCAAAATC AGGTGTGTAA GCGAAAGACG GCGACCCGTT
   147541 TCAAGCGTCC ACTCTAAAGC CAATGCCGTC TCAGGGTCAT TGGCAATGCG TAACGCCCAG
   147601 TCGATGCGCT CGCGTCGAAA ACGCTCCCCT GAAGCTGTGA AGGGTATATG AGTAACAGAC
   147661 CAGCACCAGA ACCGCTTACA GCTTTCCCTG TGCGGTTCAC TCTCGCCGCA GTCACAGATA
   147721 CTAGGGCTTA GATGTTTGAA TCCCTCTAGG GGCTCCGTAC AGCGCGGGAA CAGGGCTTCA
   147781 AGAATATCAT CCACCGTCCG GGTGGGGTTT GTAATGTTTT CAGTCATGGC AGAAACCTTT
   147841 CAGATTCAAC GGTTAATTAT TTTCCCTCCT AGATGTTTTA GATAGGAGGG TATAAAAAAG
   147901 GTGGGGCACC CGAGATGACG TAAAACTGTA CGCCATTTAC TAGAGCGCCC CACCACAGCA
   147961 TCATATTAGA TGCTTACAAG CTTCACTGTT AGACGGTAAG CTCCAGGGGC TCCGCACCGC
   148021 CATATCGGAG AGCTACGCCA CCACCATTCT CACCCAGGAA AGTAACCTGC GGCTCCACCT
   148081 CAATCTCAGA GGTAGTTACA AACAGGGAAA CAATATCCAA GGTAACCTGC GAACCAATGA
   148141 AGAACTCAAC GTCCACAGTA GTGTCTTCGA GGTGCATCTT ACCAAACAGA GACGGGAAAG
   148201 AAACACCAAC CAGACCTGAT ACATCCTCAT CCTTGCGGAG GGTAAGGTCG GAGAGGGTAA
   148261 TGGTCTTCTT AGCGGCGGCT TCAACAGAAT CAACCGGCAA AGAACCAGTA AAGGTGCCCT
   148321 CGATAGAGAA GTCAGAAATG AAAATAGAGG AATTGCTCAT AATAAGCTCC TAATAACGGT
   148381 TGTGAGAAAG AAAATTCGAG CAAGCAGGTT TACTAGCTCG AGGTGTCCGC TAACATCAGG
   148441 CACAACCTAC TGTAACACAT GTTTTTCTCT GTTTTCAAAT CGGCGCGGCA AAATATACCA
   148501 CACCCTGATG GAAACACATT AGAGAAGGCA CCCCTATATC TAAGTAAGGG GTGCCTTCTC
   148561 TAAATGAAAA CAGACTAAAT TAACAAGTTC CTCAGCTTAC ACAAACCGAG GGATAAAAGC
   148621 TGTACGGTAC ACAATAAACA GCTGGTTACT CAGACTTACG CTTCGTGTAA CCGTAAGCTA
   148681 CAGCGGCTAG ACCCGCCAGA ACAGCGGCGC TAATACCAGC GATAAGCCCC ACATTCACCG
   148741 TAGAGTCTTC ATCGTGACCA GTCTTAGCCT CTACAGGCTT ACCCGGCTCA GCAGGCTTTG
   148801 TAACGTCAGG TACGGGCGTA ACAGACGGTG TTACCGCTGG GGTGGTTGCC TCGGGGGTGG
   148861 GTGTTACGGT AGCGGGTGGC TCCTCAGTCT TAGGAGTCTC GCTAGGAGTA ACAGACGGGG
   148921 TTACAGACGG CTCCGGGGTA GGTTCCTCAG TCTTAGGAGC CGGGGTAGGC ACCTCGGTCG
   148981 GTGTTGGGGT TACAACCGGA ACAGGAGGAA CCTCAGACGG GGTGGGAGTA GGAGCCGGAG
   149041 TTTCTACAGG GGTAGGAGTT GCAGACGGGG TGGGTACAGC CTCCGGCTTC ACATACACGC
   149101 TGTAATCACA GCTGTGCTCA TTGTTGCCGT CGCGAACATA AGAAGTTTCA CCGTCTCCAA
   149161 TATGCCCGAG GACAGTCTCG TAGGCGGCGA AGGTTGGGTC AATATTACCC TTAGTGCGGA
   149221 TGTAGTCATC CACCGTCCAC TTTGATGAAT CAACCAGATG GCTCGTGTCT ACACCAGCCG
   149281 CCAGACGAGG AGCACGGCGC GCGTCAAGCC CGCCCATAGC ATTAACGCCA TCATCCTTAT
   149341 GGGACGCACC AATGTTCCAC GCCAAATAAG GAACATTCTT AGCGAGGATA GGCTGAGCCG
   149401 CCAGGTGGTC AGTAGGAACA ACACGAAGGA AATCCTTGAA ACGTGGGAGC AGTTCCTTCA
   149461 GTGTGTAGGT AGCACCCGTA ACTTCACCCG CAATATCAGA TGCTTTCAAT GTGGATACGG
   149521 TAATGGTCTT TGTCTCACCG GGTGCAATGT TCACCTCGGG GAGCTCGACC TTCTGCCCTT
   149581 CCTTGTAGAA CTCGAGGTAG ATGTTTGTAT CATTGTTAGC CTGTATAGCT TCACGATACG
   149641 CATCACCCGA AAGTTCCTTG TACGACGGGT ACGTGGGCTG GTTAGCGGTT GTAGCCAGGT
   149701 AAGGAGTGTC GTTCGTGTAC GTAAAAGTAA CTTCACCCTC AGCACCGGGC TTCACAGTAA
   149761 CGGGGCTGTC CTTCGTGGAA CCCAGAGTGC CGATAGTGGT GGAGGCGTTA CTTTCACCAC
   149821 AGGAACCTTT AGGTGTTGTA AGCGGGGAAC TCCAGTTAAT CTGCTGGGTG ATAGTGGAAC
   149881 CGTCTTCAGC TTCAACAGTG AACGGAAGAC GTACCCAGCC GAGATAGCTA TTCGGGATAG
   149941 GCATGGTAAT CACGCCGTTC TCGTCAGCGG TGAAAGTCAT ACCGCTGTAG CTAATGCTCT
   150001 TCTCGGGCTC CTTACTGAAT ACGGGGATAT TGCCGTGCAT CCCGTCCAGC CCGTTGGTAC
   150061 CGAAACCAAT CCTCAGAGTG TCTGGCTTAA TCTTGGTTCC GATAAGGTCT TGAACGTTTA
   150121 CCTTATAGGT GGTTACGCCG CCCTGACCCT GAGCAGGAAT CTTAGAGTCC TTCACGTTCC
   150181 AGTTCACAAA CTCCTGCCAG GTGAGCGTGT CACCCGAAAC AGTGAAGTCC TGCGCGGTGA
   150241 GGTTTACCGT AGTGTTGCTT ACACCAGCGG TGGTGGAGGT TGCAGATGTT TCTGCGTTAG
   150301 CGGCTGTCAT AACCGCCGGA ATGGTTGCGC CTCCGATGAT GAGTGGGAGG GCGAGCAGAG
   150361 CGCCTGCTTG ACGCTTCACA GTTTTCTTAC GTGCCATTAA GAGACACTTC TCCTTCGTGA
   150421 GAAAATACAC CCCCCCCCCC GCCAAAATTA CTTAGCGGTT TAAATTGGGG GCGGAGCGTC
   150481 TTTCGCTCAC CCACAATATA GCGCAAATCT GTCCGCATTG CTACACCCCC GCTTTTCTTC
   150541 TTCCTTCTTT TTCTTTTTTA AAAACGATAG CCGACCGACT CTCAGCGCCG TGTCGATGGA
   150601 CAAACCCCAC GACGCTAGTG CGTCAATCCA TCTCCAAACC TAGTCGTAGT GCCCGGTGAC
   150661 TTTTTGGTCG AAACGGCACC CGCTCTTTAA TCTAATCCAC TATCTATAGT GCAACCCCCA
   150721 CAAAACAGCC CAAAAACCCC GACAATTCAA GGTAAAACAG GGCACCCGAC AGGAGAGTTA
   150781 TTTACCGAAA AGTCACCCAA ATCGGAGTTA TCGACGGAAA AGTCACTCCC AAAAAGTCAC
   150841 AGTTATCGAC CGAAAAGTCA CCGCTACCGA CCAGAAAGTC ACAGCGGTTC CGACGGAAAA
   150901 ACCACCCATC GTAGCGAGGG TGGCTTGAGT TATTTACCGA AAAGTCACAC CAGTACGGTG
   150961 GGGTAATTTC CGGGGGTTAT GGTCAGGTAA ATCACATGGT TTTATGACCT GTTGGTGCGT
   151021 TATCGACCGG AAAGTCACGG GCGGTTTACT GATACCGGGT GAGGTTATTT ACGGAAAAGT
   151081 CACTACCCCT TATTGGCGCG CTTACCGTCG ATGTACTAAA GCTGATACCT ACTAGCGGCA
   151141 GGTGATGGTG TAGTTGTCGG TGTCGAGAAT ATAGTGATGC CTCTGGCAGG AATATCTACC
   151201 CCAGCCAGAG GCATCACTGG TAACGGTATG CGGTTAGATG TTGAGGTGTA TATGTTTCCC
   151261 CGGCGGGAAC TGTACCCCGT CGCCCGCCGT GAGCTCACGT GCAAGTTCTA GTAACCCATC
   151321 TGGGGTTTCC GTCTTCCAGG GGTCTTGCAC GGGCGTTAGA ACGGTATCTA TAGCTTTTAT
   151381 AATGTGTACT GCGCGGTGCT TATCCAGTAC ACACATTTTC GGGCGTTCTT TCCAGTAAGG
   151441 GCTAATAGTT GTAACTTTCA GTAAGGTAAA CATGCTATCT AGCCGTTCAC AGTTAAAAAA
   151501 CACGCCATTA TCTTCCTTGT CGTAGAGAGC CACCCCAGAA CATTCATTGC TGACATATTT
   151561 ACCGATGAAG TGCTTAAAGG TTTCTTCACC GAAAATATTT TTAAGAACTT CAAGGAAATC
   151621 AGGGCTCTGA AAATTGCTGG TATGTACCAC AACCATTGCT GTGACTGGTT TCAGATGCTT
   151681 TACGAGGTTC TTCCCGCCTA GCTTTTCGAT AGCTTCTTGC ATAACCCCCA GTTTCCACCG
   151741 TGTCGGGTTG GCGAGGTTCA GTTTCCCTAA CCGGGCACAC CATACCCGTT CAATCCCTTT
   151801 TAGGGGCTGT TCAAGCTCCT CAGCCCCAGG TAGCGGGGTG TTGTCTTCGG CGGGGATTCT
   151861 GAGCTCCTGT TTCGGGATAC GGTAGAGCAG ATAGTTACTG TAGATGGCGG GCTGAATGAA
   151921 TGTAACCCAT GTACCAAGTA GGTGCGGCTC GTTGGCGGAT AGGGTGGCTG GACTATTGTT
   151981 CCAGAACGCT CCGGACAAGC TTATTGATGA GGTGGTCATT ATCTGTGTTC CTTTCTTCCC
   152041 ATTCCGGGTA GCAGAGCTCG CGGATGACCT CTGTCAGGGT TTCTTCTTTG CCTGCCTTCC
   152101 AGGGCTCCTG CACTGGGGTG AGGCATTGAT TGAATTGTTT CAGAATGTCC TGCACGTCAG
   152161 GATTATCTAG TGTCTCAATG GGGTTTTCGG GCACTGTGGT GTGGATGATG ATTTGGGTGT
   152221 ATCTTTGCCC GCTGGTTATA CACTCAAGCC GGAGGCGTGG TTTTACGGCA ACCCTAAAGA
   152281 AACCATCATG TGTTAGCTCC CGCTCAACGT TTCGTCCGAG GTCGTCGCTT TCTTTGATTC
   152341 GGTTGATAAG TTCCACTACC TTGTCCTTCT CGGGCGCGTT TAGGTCAATG GTGATGTAGA
   152401 ACTTACAAGC ACCTGCGCCC CTAATTAGGG GTACTGTGTC GACGCGCCAG CGTGTAATAT
   152461 CCAGTCCGAG CTCTTCAAGT TTATGCCGCC ATAACGGTTC GTTCTTCTGT AGCTCCTGCT
   152521 CCGTCGCCTG CAAAGTTACC CCAAACGGCG ACCTGAGCTT ACTGTGCAGA GAGAACGGGT
   152581 CATCCATAAC GCAGAGAGTG TGTGCAACTA TCATGTTCGG TTTGACGGCG GTAACCCAAG
   152641 CCACAATGTC TTCGTAGGCG GCGCTTTGAG CGAGTATGGC GGTCTGTTTG TAATCGCGCA
   152701 TATCAATGTA CATTACAGTT CTCCTAGTTC AGGTTCGTTG TAGAGTTCTT TAATGACATC
   152761 GGTGAGGGTT TCCTTACTGT AGGCTTTCCA GGGCTCCTGT ACTGGGGTTA AGCACCTGTT
   152821 GAATTGTTTT AGGACTTCTT GCACATCAGG GTTATCGAGT GGGTTGCCCA CGTATTCCCA
   152881 AGATGACGCT GAGATGATGA TTTGCGCATA CCCATCTTCG GCATAGGGGA TGGAGATAGA
   152941 AATATCTGGA TTCTTGGGTG TAGTGAAAAA ACCTCTCCTC AGTTTAGTTG CCCGCTTATC
   153001 CCAGTTTTCT TCAAGGGGAG TACCTATCTT ATTGAGTAGT TTTAACACCG CTTCGTTTTC
   153061 AGGAGCGTTA AGCGATACGG TCACGTAAAA GTTGCAGTCC AAACCTTCAT TTAGTAACGC
   153121 ACATGAGTGG ATGCGCCAGC GGGTAACATC CAGCCCAAGC TCATCTATTT TGTTGCGCCA
   153181 GGCTGGTTCA GCTTCCTCTA GCATCTGAAT AGTTGATTTG CGACTGTAAT CATTACCAGG
   153241 TATCTTCAAA CGCCGTTCTG AGTGGAATTT TATAAGCGCT AGAAAGATGT CCTCCATAAA
   153301 GCAGAGAGTG TGCTCAACAT CCATGTTTGG CTTGATGCAG GTAAACCATT CTTCAAACTC
   153361 ATCATGCTGA GCGTGTACCC AACTGTTTAG GTCGCTGATG TTGTCGCGAA TGTCAATGTG
   153421 TAGAGCCATG TTCTGTCCTG TCTTCCTGTT AGATGATGCC TCGGGTGCGG GCGGTCATTT
   153481 CAAGGATAGC CTTATTGGGC TTGTCCTTCC TGAGTCCCTT ACTGAAGAAC TGTTCAGCTG
   153541 TGATTCCATG TGCTACGTAG AGGTAATTGA GGTACCAGAG CACTTCGTTG GTTGGGTCGT
   153601 CAAAGGAAGC AGGGCGGTTG AAGTTTTTTA GCTCCGCTAC TAGGCGCTGG AAACCACGCA
   153661 TCTGCTTTAC TTGCTCCACA GGGATGGTGA GGTTTTCATC GAATATGGCT TGCCCGGTGG
   153721 TTTCCTCGCT GACACATGCT TCGTTAAGTT CGATGATGCG GTTCGCCATG CACTCCTCCA
   153781 TAAACGTGTA TGGGGCGGTT TCTAGAAGCG TAGGCGTATC GAGAGTGTTA CCTTCAAGGC
   153841 GTGCGAAGTA TTGTAACGCT ACAGGGTCTG CGAGAAGATA CAGGGCGTAG TAGAACATGC
   153901 ATTTACAATG CTCCTTCTGT TTCTTGTGCA GGGCGGATGC TAGGCATAAG GTCACCTCAT
   153961 CAGGTGGGGT TGCTTCTTTG AGCGCTTTAG CGGTGTGAGC AAGGTACCAC ACGTGTTTAT
   154021 GTTCATCTAG TGTGCCCCAC ATTTTTTGGG GTGTTGCCGC TTTAAGGAGC CACGGGTGCT
   154081 CCTTGTTGTT TTTGAGTGGC TGGGTCTTAC TTAAGCCCCA TTCAAGGGCG CCTATTTCAA
   154141 GTAGCTTTGT TGCGGCGTTT ACCTCACCAG CACTAACACA GGTCAGATTA ACCTCCGTGT
   154201 CGCCACCGAA CACGCTCGGA TTGACAGTTC CAGCTTTGAT GAGACGCGCT GAACCTGTCA
   154261 CATATACGTT ATCCGTGTTC GTGCCTTCTA CGTAACCGTT TTCTTCTACC CAAATCTCGT
   154321 GATGCTCCCC GCCGCGCACA ACAGCGTTAT CGCTCAGGAC ACACCGTGAA ATGGGGTGTT
   154381 CACAGGTGAA AAGAGCGTCT GTAGCATATG CGTTACCGTA CATTGCGAGG CAACTATCCT
   154441 CACCTTTCCC AGCTTTCAGC GTTACGGTCG GTGTGACGCG CGCTTTATTA TAGATGTAAG
   154501 CCTCGCCAGT AAAATCCTCA GCCACCTCAA CAATGCCAGT ACTAGGGAAG CCGTCAAAGT
   154561 TATCCACACC GGGGGCAAAG AAGCCGTGTT TAGGTATCGT CAGCTCGTTT TTACCTACGA
   154621 CCTGCGTCTC ATCGGTTCCA TATGCCACAG ATATTTTTCG CTCCAGGGTG ACGTTTACGC
   154681 CACCCCTAAG AGAAAGCCCA ATGTGGATGT TTACACCTCT CTTAACGGGA AGCTTGGTTA
   154741 GGGTGAGCGT CTTTTTTCTG GTCATATTTT GTGCCTTTCT GTGTAAAGCG GGTTAGATGA
   154801 TACCTCGTGT GCGGGCGGTC ATCTCTAAGA TGCTACGGTC TGGGGAGCCG TAATCGAGGA
   154861 ACTGGTCAGG TGTGATGTTG TGAGCGACTT GCAGGTAGTT GAGGTACCAC ATCAGTTCGT
   154921 TAGATTCTGG TTCCCTAGCT TTTTTGAACT TTTGCAAATC CTTTAGTACG CACCTAAATC
   154981 TTTCTGTTCG TGAAATTTCC TGATAGGGGA TGGTAAGGTT TTCGAGAAAC ACGTCCTGCG
   155041 GGTAGAGTTC CCGGGTACCA AACGCTTCTT TTAGCTCAAT AATACGGTGT GACATGCTGT
   155101 CTTCCAGAGT CCTGTACCCG ACGGAAGATA GTGGGTGAGA TGCGTCAGGC TTGTTACCTT
   155161 CTAGACGTGA GAAATAATGC AACGCTAGAG GGTCAGCAAG CAGGTACAAG CCGTAGTAGA
   155221 ACATGCATTT ACAATGCTCC TTTTGTTTCT TGTGCAGGGT GGAAGCTAAG CATAAGGTCG
   155281 CCTCATCAGG TTCGGGTGCT TCCTGTAGAG CCAGCGCCAC ATTATAGATG TAAGAATAGT
   155341 TTCCCCAAGT ATATGGGAGT GTATCCCACA TATCTTGGGG TGTTTCCAAC ATTGTAGTAA
   155401 GCTCGCGGGG AGGCGTATGG GCACGCCTAA TAAACGGTTG AGTATCGCTC AGGTTCCAGG
   155461 AAAGCTGTGA TATAGCCATT AGCTTTGTTG CGGCGTTCTT CGTGCCTTTG CTAACCCTAG
   155521 CGAAATTAAC CTCAGCGTCG CTACCGAAAA TACTTGCCGT AACGTCGGGT ACGTTAATGA
   155581 GTCGTGCCCT ATCTGTCACA TACACACAGT CTGTAGATGA GTTTTCCACA TACCCGTTTT
   155641 CGTTCGCACG TAGCTCCCGG TGTCGTCCAC CCCTAACGAT GGCGTTACCG TCAAGGTGTG
   155701 TAACGTCTAT CCCGTACCCT GTAACGATGG TTGCGTCCGT AATATACGAG TTGCCGGTCA
   155761 TTGCCAAAAT ATACCCTCTT TCGCCGCACT GCAAATTCAC GGTGGGCGTG ATACGGGCAT
   155821 TATCAAAAAT AAGTGCGGAA CCAGAAAAAC TATCGCTAAC CTCTACAGCA CCTTCATCAG
   155881 GGAAGCCTTC AAAGTTTTCA GGGCTCGCGG CAAAAAACCC GTGTTCGGGT AGTGATGCCC
   155941 CGTTACCGTT TGTGATTTCG TCAATGGTGC CGGTAATTAC AGATTCTGCT GTTCCATACA
   156001 CTACGGTTGC GCCGTCCACA AGACTTACGC CGTTTCGTTC GAGAACAGGG GTTAGCTTGA
   156061 GTGTTTTCTT GTTGGTCATG TTAGTGCTTC TTTCTTTACG GTTATGGTGC TCTATAAGGC
   156121 ACGTCGGGTT GAAGATGTGC GGTAACCCCT GATGTAGATT CAATTCCACG TCGGGGGTTA
   156181 CTTACCGTCG AATGGGCGGG TTAGAGGTTC GGGAAGAACG TCATACTGAA ACCCTTGCCG
   156241 TCATCCCAGC GATACCAGTC GAGCATGTAG GTGCCATTAA GTGGCTGGTC GGTGGTTACG
   156301 GTCAGCGTGT TAGCGAGCGG CACCTTTTTG TTATTGATAA TAATGTGGTC GTTTACGCCG
   156361 GTGGTTACAC CGTCCTTAGT AGTGAAAGTG AACGGTGTGT AGAACGTCTT CCCGAGTAGA
   156421 TAGGTCATAC CGGACAGGCT ATTCATGTGG AAGTCAAAGT CGTCGTAGTT GCTGGTCTTG
   156481 ATGTTTACGG TGATGGTGTC GGTCATGATT GGTTACCTTT CGTAGAGTTG TTTGCTGTGT
   156541 AGCTTGTGCG GGCTTACCGT TGCTACATTT CAATATTACC ACATGTTTTG AATATTTAAT
   156601 GCCGCGTGGG TGGGGTGTGT TTTCAGCTAT GTTGGTACTG TACTAATGGT ACTATTGACC
   156661 CCTTATTTTT GGGGAGTTAG GAGTCCGCTT ATGCGGTCTA AGAATCCTGT TATTAGTAAG
   156721 CAGATGCAGT CAGGCTTTAG CAACCTTACA CAGAGTAGTT CTAGTAAGCT AACTGGTGTG
   156781 CCGCTCACTT ATCGTGGGCT TTCATCTCAG CTGTGGATTA CTGCCCTGTT CCTGGTTGCT
   156841 GGTGTTGCGG TCGGCTGGGT ATTCCCTGTT GTGGGCGCTA TTGCCGGTTT GATTGCTTTC
   156901 ATCTTCGGTC TGGTGGTCAT TATCCGTGGC GCGTTTACGG GTATTATTAA AGCGCCTGCC
   156961 GTGCTCACGT ATGCTGTGTT AGAGGGAGCG GCACTTGGTG CTGTATCTGT GCTTACAGAG
   157021 GCGAAGTATC CTGGTGTTGC TTTGGCGGCA ACCGCCGCTA CGGTGGTTGC GTTCTTTGCC
   157081 GTGTTGATTG CTTTCTCTTG TGGTATGCGT TCTAACCCGA AGCTTACCCG TATCGTGTTT
   157141 ATTGGCATGA TTGCGTATGT GGCTTACCTG TTGCTGGCGG GTGTGATTGC CACGTTCACC
   157201 GGCTTCGATA TTACGGGCAC GCCGTTTGGC ATGATTGTTG GTCTTATCGC TATCGCTATG
   157261 GGTCTGTATT GTCTACTGAG TGACTTTACG GATATTTCTC GCGCTATTGA GCAGGGTGTT
   157321 GATGATGCTT ACGGGTGGAA CCTCACGTTT AGCTTGATGC TTTCTATCGT GTGGGTTTAC
   157381 ATCGAGTTCT TACGCCTGTT CACGAATCTG GTAAAGAGCA ACTAGCGTCC TGGTTTGTTT
   157441 AGCTTCTTGA TAGGGGCTGA GCATAGTTAT AGGGGCGTTA CCTGAAACCA AAAACGGTTT
   157501 TTCGGGTAAC GCCCCTGTTT TTTGTGTCGT GTTCAAAATA TGTTAGCTGA ACACATCTAA
   157561 CATGTCGGCT AGACCGTCCA TGAAAGAGCT GAACCGTGAG CCGTGCTTCT TCTTCTGGTT
   157621 GCTGGTGTTT AGCTCATCAA AATATTTACT ATCCACATCC GCAATACTTT GAACAAGCGC
   157681 GGTAGCGAAA GGTAAAGTAC GTCGCCTATA CGCATCCCGC GTCCTAATGG TTTCCAAAAC
   157741 CTCTGCCTCG TATTCTCGTA CCACATCAGA CTCCGCGAAC TTGTCCGGTT CCAATAGAGC
   157801 GAGTAGCGAT AGTTCTTGCA ACAGGTCAGC AAGATTGTTC TCTACATAAT CTTTGAGAGA
   157861 TTCTACGGTC ACACCGAACG GGGAATGTTC AGCCGCTACA CGCACCAGCC AGGTTGCTTT
   157921 ACGGTGAACC ATTGCTTGTG CCTTATATGC GGGCGCTAAA CCAATAGGAG CTGTGTATGT
   157981 TTCTGTGTCT GTGGTGTTTG GAGCTGGGAG CTTTATTGAG CGGAATGTTT TATATGCCTC
   158041 ACTGTAGATT GTTGTGTTCG CGCACGGGAT GCGCTCACCG CCGCCTTGCA TACTCGCACC
   158101 ATTTTTAAGG CAAACCGCAG GCGTGTCCTC ACTGTATGGT TGAATAATAT CCCAGTTATC
   158161 CCCACGTATA GAGAGGGGAC GGTAGTGTGT TTCGGGGTTT AGATATATTT GCCCGCCACA
   158221 CAGGTACTTA GGAACTATAG GTAGCGGTTC GCCATTTCTT TCTAGGGGGT AGAGCTGAAT
   158281 GCTACTAGCC GCTCCAAGAA TGATATCCCC GCCTACTATA ACCTGTCCGG TGTTAAGTTC
   158341 CACGCCGCCA CCTATGAAAA GGTCGCCTCC TACCAGAAGC CCACCTAAAA TATAAGTGTC
   158401 TTTAAAGCTA GGGAAACTAG ACCGGGAACC CGAGCTCATG CCAGGTTCAC CAATAACAAT
   158461 GTTCCCGCCA GCCACTAGCG GGTATTCATC ACGTGATACA AACTCTGTAC CAGCTTTGAT
   158521 TCGGATGTCT ACCTCGGCGG CGATAGAGCC TGCAATTTCT ACGTCGTCGC CAATGTAGAC
   158581 GCTTTTGGCG TTAATGTTGC CGACGACGTG AAGCGTGCCG CCACCCGTGG AAGTAATATA
   158641 TACCGAGTGT TTGGGTTTAT TGGGGGCTTT TACCCATTTC TCATCAGCTG TTGTATGCAC
   158701 AATGTTGTGT GTTTTGCCTG GCAGGTTAGC TAGAGGAGAT GTAATTGATT GCATGATTAT
   158761 TGCACCTTAC CGCTGAGTGG GGGAGATTTA CTGGAAGTAA TGTACAGGAT GCTGAGGTGG
   158821 CTATCCGCCA GAGGTTCCTC CACCTGATTT GGAGCCGCCT CCGAAGCCGC CCTTAGAACC
   158881 ACCCGAGGAG GAACTACCGC CAGATTTAGA ACCACTGGAG CCACTACTGC CCGACTTAGA
   158941 GCTAGAGCCA GAGTTATTAG ATGACTTGGA GCTGGAACCT GAGCTGTTGG AAGAACCAGA
   159001 GTTACCGCTA CCGCTCTTAG AGTTACTAGA GGAGTTACTA GAGCTACCGG CTGTGCCGCT
   159061 CTTATTTGTT GTTGAGCTTG TGCCGGGGTT ACTCTTACTT GTCGGGTTGT TCGCTGGGGC
   159121 TGTGCTGGTT TTGGTTCCAG TTGAGCTGTT AGTACCTGCT TTGTTTGCAA CTACAGCGCC
   159181 AGCCGCCGCA CCTGCACCTG TTCCCGCCAC AGCCGCCAAC GTAGAGTTAC CACCGTTATT
   159241 TGAGGTGGTA CCACTAGCGC TACCGGATGA ACCATTATTA CTATTACCGT TGGTCTTAGA
   159301 GCCTGCGGGT GGGTTGTTGT ACTTGGTTAC GGTAGCAACT TTGCCGTTTA CTACGCCTGC
   159361 TTTTGCGCGT GCGGCACGGT AAGAATCTGT GAAAGAACCA CCCGATGACG GGAGCCCCTG
   159421 ATAAACGGTG CCCTTATCGG GGATAACAGG GCTTCCAGCG CGGAGCGGTG AACCTACACT
   159481 AGGTACGTTA CCGTTGTAAT AGTTGTTCGT GTAGGTCACC CCGTTATTGG AGTTACCCCA
   159541 CATGTACCCA ATGTAGTACC AGATGAAAGC GTTAGTGGCG CTACCGCCGT GGTGCGCTTC
   159601 CCCACCGGAG GAGCCGCCAT TATTGATGTT GATGTTTGTT CCACCGTTAT TATTGCCGAC
   159661 TGTAGGAGCG CTGGTGGGGG TTTCGGTTGG GGACGGGGTA CTGGTTGTGG ATTCGCTTGG
   159721 GGAAGCAGGC GCAGAATCGG TCGGGTTAGG TGATGCTGAT TCGGTAGGTG CGCCGTTTGA
   159781 TGCTTCTGCC GCTTCACAGT TAGCGTCCTC CGCGCGGGTT TCGTCAGCCG TGTTCTTGCA
   159841 CAGGCGGATG TATTCGATGC CCTGCGTGCT GAACGGTGTC TCGGTTACGG GTGAGCTGTT
   159901 GAAGGTTTGG GTTTCCGGGG TGGAGCAACC GGCTAGGAGT AGCGCACCCA CACCGGCGGT
   159961 AGCAATAGCT TTCAGAAGCT TCTTAGAGCC TACATTACCA GCGTAACGGT GCTCTTGCTC
   160021 ATTCCTGCTG TTCAGGGCGT TCTGCGCGGC TTCCTGAACC TTACAGCTCG GGTTCTGGGG
   160081 GGGTTGGGGA TTCATTAGAT TCTATGTTCC TTTTAGTGTG GTGTTTGTAT CAATCATATC
   160141 GGGTTTTCAG AATCCATTAT ATAACGGAAA ACCAGAGAAC AGCCCGATTA CTGTCTCCTC
   160201 GCAATGGGTA CGTTATCGGG GCACTCTCTG GTTTCATATA TTGCCGTTGT TTCCCGGCTT
   160261 GGCTTGGTAA GCTGTTAGGC GTGCTGTGCC TGAAAATCAT TCGGGAATTT TGGGGCATTA
   160321 ATGCTGATTC CGTGCGGGTA GCCGTAAAGC TGATTTGGTT GTTGCTCGAT AATCTTTGAG
   160381 GAGCGTTCTA GCGCCCCATT GTTGCCTGCG CGGTACAGCT CATCCCCGGC GAAGCGAACA
   160441 TTAGCCGACC GGGTGTAAAC ATTCCCACCC GTAACAATTT CCCCCGAAAA GGTGCAATTA
   160501 TCACCAATAT AAACGTTTCC ACCCGCAATA ACCCAACCAT AAACTGCCAC GTTATCGCCA
   160561 ATATACACAT CCCCACCGGC AACAATATTG CCGTGAACCT GCGTAGCCGG ATGAACATTA
   160621 TGGTACAGCT CACTTATTGC ACTACTGGTG CCGATGCGAA TATCACGACC CGCGTAAAGC
   160681 CCACCACCTT TATAAGGGTG CCCAGGTTCC ACTGGTGGGG TTAGCGCGAA CAGGTCACAC
   160741 ATGTCCTCTA ACGTGATGTT GTTTCGCGCG TAAATGGTGC CTCGGATAGA ATTAGGAAAA
   160801 TCGTGGGCAA CATTATTAAC AACCGCCACA TTATTTCCCG CAATAGCGGT TTTAGGTGGC
   160861 GAATCTTCCC GCCAGTCATC AATCACAACA ATATCCGTAG CGGGGAGAAT TAACTCTGAT
   160921 GGAACGTCTA GGTTCGCAAC CTGTAGCACC ATCCCATCTA GGGGTGTGGG CGCACTACCC
   160981 TGTTGGTTAC TGGTTAGGTA CGTGAATAGT CGTTTTAACG CGGCGCTCAA TGATTTCACC
   161041 ATTCCTGTCC TTGTAGTTAT CTCTGTTGTC GCATATTACC CGGTCTGCTT CCACGGTGAC
   161101 ACGGTAGGGG GTTTCTGAAT CGTCAGCGCG TTTCGGGTCG CCGTACCAAA CCTGCCACCC
   161161 CTCATCTGGG TTGCTGTACT TATCCTTGTC GCGCCATTCC AAGCTACCCT CCACCCAGCG
   161221 GGTGAGATTG CGCTGGCAAA TACTGACAGT GTTATTTGGC AAATAGCAGG TGTAATACTC
   161281 CTCGTATGGT TGTAGGTAGC TTGCTGTTTG GTTCCTTATC TCAATGGGTG CGTAGGTGGT
   161341 TCGCTGGTTC GTATCGCAGG TTACGGGAAT GTTGAAGCAT CCTGTGAGGA GGAACGGAAC
   161401 AGGGAGGAGG GTGATTGCTT TTTTAAAGAG GTGTTTCATA TCTTTCTATT CTAAAGGTTG
   161461 CCGACCTCAA CCATGAGAGC TGAGGTCGGC AACCTTTAGA TTCATGCGCT AAATGGCAAC
   161521 ACCCGTGTCC TTGATGGTCA GGTAGTGTGC GAGCGTTTTC TGTACATTGG TAACGAGTTC
   161581 ATACTTTGCG GTAAGAGCTT TGTCACCTGC GCCCTGTAGA CGCTTATTTA CACTCTTAAC
   161641 CACATTCTCA ATAACATCCA GGGTTTTGGT GTCTGAGGGG TAGAGGTCTA GGGCGGCGAG
   161701 ATACAGCGGG GTTAGGTGGG TTTCCACAGT ACCAGTGGTT AGGTGATTGT ATCGTCGTGC
   161761 TACGGTTCGG AGGCTCGTCA TCTGCCAGGC GCGCAGTTTG TTGCGTGCTT TCTCTTGCTC
   161821 GAACGTGGTG TTTAGCTTGA TGTTGTAGGA GATTACGTGG TGGGGTTTAC CTCCTTCGGG
   161881 GGTGTAGATG AGTTCTGTGC GAATCCGGTC GGGCTCCGCG CAGGAGTAAC ATACGTTGTA
   161941 CTCGTCGTAG TCACCGTAGA GGTCTTCTAG CGGCAAACCG TCATGTTCAT GGTCAATATG
   162001 CTCGCAAGTG GTGGTGAACT TACCGGCGGG GTTGCCGTCT GCGTCTACAA GGTCGATGTC
   162061 GTAGGGGGAG CCGTTAGCTA CCTGTAGAGT GTAGTCGCCT TCCCAGTTGC CCAGCTCGAA
   162121 CGTTACGAGA GAGCCGGTGA TGAAGCCGAA CCGGGTGATG TGGTAGTGCT TGTTCCGCAG
   162181 GATGTGTACG GCTCTGGTTG CCTTAGCTTC TTCGGGGGTG TACTTGTCGT AATATGCCTT
   162241 GAGCTTGTCA TGGTTTTCCA TGAACAAGGT GCGCATGTTC TGCTGTAGAG CTTCAACATT
   162301 CTGGAGGTAG GTAGCGGTTA CGGTATCAAC CTCTTTAACG AGTACGTCGT GTAGGTTCTT
   162361 TGCGACCTGC CGGGTGAGCG TGTGTGGGTT GATGCGTGCC TGCGCCATTT CTTCCGTATC
   162421 AGTCTCATAT ACACGGGAAC CAACGCGGGC GTAGGTGCCA TGCTCGTAAG CATACGGGGT
   162481 GAGTACACGC TGTAGAGTGT TGAGGGTCTT CAGGTAATCG TGTGCTTCCC GCGCTTCGCT
   162541 ACCCTTGTGG AATAGGCGGA TAAGGTTTAC GGTCTGAGAG TTAGGGTGCT CCTCATCCCA
   162601 GTGCCTGTCG TTTCGGTCTT CGTCGTAGGA CATAAGGATG CTCTGTAGAG TGTACTCAAC
   162661 TTCTCGGGTT CCATCTTCCT TAACGGTTTC TGCCGCCCAC AGTAGCTGGG TACCGCCGTT
   162721 AAGAATAGCG CTCGTGTCGG TGTTTCCGGT TACGGTGTGC AGTTCGTATT TGTGGGTTTC
   162781 GGTGTTTTGG GTGATGAGCT TGTCGCCGGG GTTGAGGCTG GTCAGCTTAT TCATGGTTCC
   162841 TTGTCGCCTT TCAGAGGGGT GTTTTTGTTC TTTTGGGGTA GTTGTTGCCC CGCTAGGGGT
   162901 TTGTTGCTCT AGCGGGGCAC TGTGGGGCTT GTAGCCCGTT GTCTAGCTGT TTAGTTGATG
   162961 GTTGCGTAGG GGGCTTCGTT TACGCCCAGG GTTACGGTCT GTACGCCGTC AAACGGGGCA
   163021 GGTTCCTCGA TAATGATTTC GAGTCCCGTG TAGTTGGCAC ACTCTTCGTC GGCGAAGAGG
   163081 GCGAGGGCTA CATTATCCCC GTCGCGCTCC GTTTCCGTTG CATAGAGAAC GGTATCAGGA
   163141 AAAATGTTCA GTGCTTCGGT GATGTACTTG AAGATTTCGT TGTAGTTTGC GCGCTTTCCG
   163201 GCTAGAGTCT CGTCGTTCTT TGCCAAGCGA ATATCCAGGT GGTGCTCGGT TGCGTCGCCT
   163261 TCGGTGGCGA TGTCCTGGAT TGCGTAGGTG GTCATGGCGT GTAACCCTTT CGGTAGTAAA
   163321 TGTAACTCTG TAGCTTCCAG GTTTCCCTTG CTACATTTAT ATAGTACCAC ATGTTTTTAA
   163381 TGGTTTGCAA GTTTTGGGGA TAATTTTAGG GAAAATAAAC AGGGCGTACA GCCCGCTAAG
   163441 CCATACACCC CATTTACTAA CTTACTAAAC CTCAAAGAAG CCCAGCTCAC ACTCATCTGC
   163501 GTAGAAGTAG CGCACCGGAT AGGTGTAACC CTTATCCATC TGAGCCAGGC ACTCTAGAGC
   163561 TTCCGCGTCC TCTACACGAA CCTGGGCTAC AATTTCGTAC TTACGGTTAC CAACCTTAAC
   163621 GCGAATGTTG TCCTCGTAAG CATCATGCCA GTACATGAGC TTAAACTCAA AGAGTCCTGC
   163681 TTCACGCTCG CCCAAAAACT CGGCAAACTC TACTACAAAC TCGTTATCCA GCTGGTAATC
   163741 AACGTTAGCG AACTTCTCGT CGGAGGGTTC CATTTCGCGA ACCTTACCCT TCTTAGAGAT
   163801 AAGCAGGAAC TTTTCAATGG AACCAATGTA GAGCTTAGAC ATGGCGTTTA ACCTTTCGGT
   163861 AGAAAATTTA ACTCTGTAGC TTTTCGGGCT CCCCTTCGCT ACATCTCAAT AGTACCACAT
   163921 GTTTTTAATG GTTTGCAAGT TGGTGAGTGA AGAAAAATAG GTGGGGTACA CAACATCAAG
   163981 TCATGCACCC CACCTATTAG AAGCTACCCG GTAGCTTTAA CGCCCATTCA AGAAGTCACT
   164041 AATAGCACCC TGCAGAGCTT TAATCAGACG CGAATCAGCA TCAAGCTCCT CCAATAGCTC
   164101 ACGACGTGAG GTATGCCTCG AGAGAGCACT ATATACAGTA TTTCGATGCT CCTCCATAGC
   164161 GTTACTCATA GACTGTAGAG TGCGCCTGGT TTCTTCTCCG TCGCTCATTA GGCGCTTAAT
   164221 GAAGCCGCCG TAACGGAGCT TTAAACCCGC CTTGTAACCC TGTACAACAT CTGCAAGGTG
   164281 ATTATTAACA ACCTCAGCGG CAGTCAGCTC GGTTACTTCA ACACCTTCCC GCCAGGGGCG
   164341 AATATCGAAA CTGGACGGGT CACCAACATT AGCGGTGAAC AAGGCACCAC CTAACGCAAC
   164401 GAAATGCGCC TGAGTAGCAA GCTGATTACC CTTACTCTTA ACAGTGACAG TAGCATCCTC
   164461 AATAGCTTCC TGCACCGTAG TGAGTGCCGT AGATTTCGTG TACAGGCGGC GCGCAATACG
   164521 GTGAAGCTCA TCAGAGATTT CTTCCGCACC CAAAACACCG ATAGTGGCGT TAGCGACATG
   164581 CTTAGCAGAT GCCTCCCAGC TGTTCTTGTC GTACTTATCG AGCATCAAGG AGCTCAACTG
   164641 AACGATGAGG CTATCCCAGG AACGCGGGGA ACGCCAGGCG TGCTTAATGA CTTCTTCTGT
   164701 CTCCGCGCTA GAGCCGGTCA CCTTATTGAT ACGTGCCGCC GTGCCGCGCT CATTGGGCGG
   164761 CTCCAGCAAA GAAGCGCGAC CATCCTTAAT AGCTTTCACA ATAGCCGGGC GGATAACACG
   164821 CTCACGGTCG TTCATCTTCG TGCCCCACTT ATCCATTGCG CCTGCCGCCC AACCCTTCGG
   164881 GGTCTGAGTC ACCGCATACC AGCTGAATCG GTTCTGGATA GGGGTCTGGA ACGGTGACGG
   164941 GTTCACCGAA TCCTCAGCCG AGTTAGAAGC GGCAATGATG ACCGTCGAAT CAGGTAGCGA
   165001 CACGCCGTTA ATCTTACGGT CAGCTAGAAT GTTCAAACAT GCGGCAAGCA CATCCGACGG
   165061 GGCGTTCCTC AACTCGTCAA AGAACAGCAG GGTGCGCTTA CCCGCCTGCT CATTAGCTAG
   165121 AACCTTCGCC TGCCACGTAT CCAGCAGATA CTCAACCGCA CCCACCTGAA CATCCTTACC
   165181 GTCCTGTTTA ACGGTGATGG TTGTGGGGCG AGGGATGCCC TGGAATTGTT CGGCGTTCAT
   165241 CTGCGAGGTG ATGAGGGTAA TCAGCTCATA CCCGGTATCT TTAGCCATTT TCGCAATAGC
   165301 CTGAGTTTTA CCGATGCCTG CTGTTCCGAT GAGGAAAGCA TTTTTACCGG GCGCTGTGAT
   165361 TTCGCCAGTA TTTTCGTCGT ACTGCGGGTA TGCCGTATCT TCCAGCAGGT TCAGTACGGT
   165421 GGTGAGGGTT AGCTCGTTGA GACGCTTCAT GGTTTAAAGC TTATTCCTTT CTGGTTAAAT
   165481 TTACACGTAG TAGATGTGAG CTACGTCTGT GAGTTCATTG GGGTATCGTT CCTGCCGGTC
   165541 AAGGATGAGA ATGAATACCG GGATGTTCCT GTCCGCTAGT TTACCTGATT CTTCGGTTAC
   165601 TCGCTCCCAG TCACCCCAGG CTAGTTCACC ATCTGTGAGG AGTACCACGA GGTTGGGTTT
   165661 CGGCATGTCT GTGTCCCCGT TGGCTATCGC GTTTACTGCC TTGAAGAATG GGGACATTTG
   165721 CGTTCCGCCG CCGCCCTCCA TGAGGATTTC TTTCACGGTG GTCGCTTCCT GCCAGTCGCG
   165781 CATCACAGTG TCGATACAGG CTACACGCAC ATCGAGCAGG TTCTTCTGTA GAATCTCATC
   165841 TAGAGCTTCC GCTACACGGT TAGGGTTATA GTTATACATT GACCCGGAGG TATCTACACC
   165901 CACATAGGCG GCTAAAGTGC TATCCCTGTT GATAAGGGTC GCTTTCCTGG GGTAAATAAT
   165961 TCCACCAGTG CGGTTAGATT TATTACTCCA CCGCTGGTAG GTTTTCTTTA CCGCCTTTGT
   166021 TTCTTTGACG ATACCCATCT TATGCGTAAG GATACGTTCT ATCTGTTGCA TCCACTCGCT
   166081 GTTGTAGAAC CTAAGTTCTG GCGGGTTCCA CCTGCCCTGC AACACACCGG CACCTGTACC
   166141 AGGCTGAGAA TCCTCAGAAG GTGCAGGCAT GTATCGGACA ATATGGTTAC CTTCCTCTAC
   166201 AGCTCCGTGG GCGTTACGTT CCTTTTCTTC CTGGCGTGCC TCCTCAGCTA GTGCTAGAGC
   166261 CGCCAGCGTT AGAGCCGTAT CGTAAACAAC CTCGGGCTCC GGCGCTTCTA CAGGCTGGAC
   166321 GGGTTTCCGG TTATCGTTTT CGCTAACGTT GCTACTGTCA CTATCCGCGT CGGGTACATC
   166381 ACCCTCAGAG CCGCCCAGCG AGGCGTTCGT ATCCTCTACG GGTTCAATGT CCGTGCCGGG
   166441 TGTTTCATCG CCACCCTGGG CTTCCTGGGT GCTTTCGGTA CCTGTTCCAG GGTTGCCATC
   166501 AGATTCAGAT GCGCTAGAAC CTACTCCGTC CACGTCGGTG GTGCTTTCAG AATCATCACC
   166561 TGGTGAGCCA CTACTATCTG ATTCGCTATC CATCTGAGTA TCGCTAGACG TACCCTCTGA
   166621 GCCTGTTTCC GATTCCTCAG ATGCGCTACC TTCTTCGTCA GGGGTGCCCG CTTCATCGGC
   166681 TTCAGCTGGC TCAGCGTCTT CTTCACCGTC TACCGACTCA GAACCGTCGG CTTCTTCTGA
   166741 TTCTGTTTCG TCAGTATTAC CAGCGTTTCC CTCAGATTCC GGTTCTTCGT CTTCGGTGCT
   166801 GTCCTGTTGG TTATTCTTAT CTTCCCAGTG TTTACCGGGC TCCCCGTCAG GTTCTTTGTC
   166861 TTTGGGGGTT CGTAGGGTGT TGTATGCTAG GGCGGCGCTC GCTAAAGCCG ATACAGCGGT
   166921 AGCGATGCCC TGCAAGAAAA GCGGGTCAAA AGGCATGATT CTGTTTTCCT TCCACTAGTT
   166981 ACGGTTTGCA GGCATAATTG TACCTCCTGA CGTTGAAATT ATCAAGAGGT ACCTCATGTT
   167041 TCATGCGGGG TTGTTTACGC CTGAATAAGT TTGCTAATGG TGGCGTAACG CACCGGCATG
   167101 TAGTTAGTCA GGCTGGCGAG ACGGGCAACA GCCAGGTCAG CGTCATTGGT GAGGTCGTAG
   167161 CTACGCATGA TTCGCTCAAA CTCGCGAGCA ATTGCGACGG CGTAACCGTT TGCGCGCTGA
   167221 CCCGCACGGT GGAAGTTATT GCCGTTACCG TCGATTACCT TGTTAGCGCG GATGCCGTCA
   167281 CGCAGACCCA TTACAACACC GGCAATGCGG CGCATGACAA GAATCTGGTT TAGTGCCTGG
   167341 GCTCGAAGTT CCATAACCTG AGCGTTTGCG GCGGGGAGGG TATTCATGAT TTTCAACCTT
   167401 TCGTAGCTTA CACATCAATT CTACCACATG TTTTAACGAT TAGCGAACCG TTTATGTTAG
   167461 GCGCATATTT ACAAGCGCCG CCTCCAGATA CTTCGTCAAA TCATGCTCAA GTTCTGTAGC
   167521 TTTCCCCTTA GCATCCCGAG CATCCTTAAT TCGGCGTACC CTGAAATTAG CACTCGCATC
   167581 ATTAACAATC CCACTCAGCT CCTCAAAAAG AAGAGGCTGG GCGGCTTCTA GAGGGCTAAT
   167641 AGCTTCAAAA ACCTGCCCTC AAACTCAGAA TTAATGCGGC GGCGCAACGC GGTCACTGCA
   167701 TCTCGTATGC CCTCTATATG GTTAATGATG CGCTCCATCT TCTCAGGGTT TTCTCTGGGG
   167761 TTCCAGCCGC GAATCAAATC CATACGAACC TCAATATATT GCTCCTGACG CGCAACCTCT
   167821 GAAACAAGTG CGGCAACGTC TACACGGAAA AGCTCAGCCG CACGCGCAAC ATCAAATTTT
   167881 ACTTTCTCCA CCAGCCGGTA GTTACTCTCA CAACGTTCAG CGCAGAGGGA AACCTGGGCA
   167941 GGCGTAATCA CCTTAGCGGT AAGCATTGGT CGATTCCTTT CTAATAGGGT GGGGGGACAA
   168001 TTGCGGCTCC CCTTTTATGT TCGTTTAGGT GGCGCATCCC TTAAACTGTT AAATTGCGTG
   168061 CCAACCACTA CCTATGGGGC TGTTTGAACT GGCGGTTTTA CGGTCGGGAG TTTCCTTATT
   168121 TAGCCGCTCT AGCAGGGTGT AACATAGCTC CGACGAGTAC TCGGCGGCTT CATCACCGCA
   168181 CGCGCCCCTA GAAGGCTCAT TGAAGCGAGC GCTCGCGGAG CGAACCATTT CCTCAAGCTC
   168241 ACCATAGAGA GAAGGAGCCA CATTCTTTAG CGGGTCGATA GCGCCAATGA ACTTCTCGTC
   168301 AAACCTTTTG CGGAGCTCCC GGTTAGTTTC ACGCTCCCGA GCCTCTATCT TTTTCAGCTC
   168361 AGCTACCAGC TTGTCACGAC TAATGCGTTT GGCTTGATAG TCAATATGCC AACAAAGCCA
   168421 TTCCGACCCT AGCACAGGTA GATACCGCAC ACTATAACGG AAGGTGTAGT CGGCGTTATC
   168481 TACACGCCCC TTCACCCCAT TAATAGTGTT TAGAATTTTC TCGCGCCACC CCGAGAGTGA
   168541 TTCAATCTGT TCACGCGATG GGATTTTGAC AGTAATCATT AAAGAAACCT TTCTAATATT
   168601 CTCCTGAGTT ATTCCTGAGA GAAGTTACTA AAACCCAAGG CTGTCCGACT CCTATGAAAC
   168661 ACAGTACTTA ACCCCAGGAA TTTAAAGAGC TTATCCACAC ATTGCGTAAC AGCTATTGCC
   168721 CCACCTGTGC TTCTTTGAGA CGTGCTGTTA GCTCCTGTTT AAGAGACGCA CTGAGCCGCT
   168781 TAATGTCCAT ATAACGATAA AGGTAGAAAG TCATGAACGT GGCAGTCGCA TCGCTTACCA
   168841 TTTCGCTTAG CTCACGGAAA AGTTCTGGGT CTTTATCTTC TAGCGGGCTG ATAGCATGGC
   168901 GGTACATCAC ATCAAATTCG GTGTATGGAT ATTCTCTATC CATAGAACTG CCGCGTCGTA
   168961 CCCGATTCAG CCTATACCGT TTGAGGTTTC CGTGGGAAGC ACCATAACCA GAGAGAGATT
   169021 CATAACCGTG GCGGCTGTAG CTTTCTTTGA GCTTTTGGAT ACGTGCGCGA GCTTCATCTA
   169081 GCGTCTCTAG AAATTCAGAT GATGCATCCG CTACGTTGGA TAGCACCTGG TCTATAATCA
   169141 GGTACCTGTC GCCTATCTTT TCGCTTTGTA CCCGAAGCAA GGCGGGCGTA ACCGCTTTGG
   169201 CAACAAGCAT TAACTAACTC CTTTCTAGTG TTTTTAGCGC AACCTTTCAG GGTGAGCTTT
   169261 TTAGTATCTG GGTGCTGTGG AGCACCCCAC AGTAGGTACG ACCATTCTAC CACATGTTCC
   169321 TATAATTCTC TAAGAAGCGG CGGTGTGGGT TTTGGGTAGT AAATCGGTGA GCGCCCGCTC
   169381 TAGTGTAGTG GTTAGCCGTG CCGCCAAATT AGCAGAGTGG ATTTTAGAAG CATTGATGCT
   169441 ACCTCGCGGA TAGTTATCAA ACCCCTCTTT AGCTTCATCA ATGATTGATT TCAGCTCCAT
   169501 ATAAAGCTGG GGGTGCTTTT CTTTTAAAGG AGTGATAGCT TCAATAAACC CATTTCCAAA
   169561 ACGCCGCTCC ACCCTTTCCT TTAGGTTTTC CATCTCAAAC TTCCGCTCCG CTTCTAACCG
   169621 CTGTAGCGCC CGTATCTCTT TCGCGGTCAT CCTTGAGCAC CGTCGTGCCT CTAGCTTTTC
   169681 CGTTTCGTAA TCTATCTGTT GGGCGGTAAC CCGTGATGCA AGAGCGCCGA CCGTTTCCCG
   169741 GTAGGTTTTA TCAGCCTCGT CTACATTGCG TAGCGCGTCG TGTATTAGCT GGTGTGTATG
   169801 GTTGCGGTAG TGGTCAATCT GCTCACGGGT AATAACCTTA GCGGTAATCA TTGCGTAACA
   169861 TTGTTCCTTC CAAAATAACA CATGGGTAAA CACCTGTTTC AGGGCTAAAT TATACCTGGG
   169921 ATTGCCCTGT ATGCGGGGAA ACCCCAGGCT GGGTCTTGCT CTAAGCAACC TGGCGTGTAA
   169981 ACACCTAAAT CGCGGCAGAT AGCAGATAGT TGGGCGCGCA CCTCATCACG CATCTTATAA
   170041 CACATATACA GGTATGCCGG ACGGTTATTT ACGAGATAGT TATCAACATT GAGTATCGAA
   170101 CACCATTCGT TACGTAACAT TTCAAGTTCC TCAAGCTGAG TGTGAGGTAT GGCTTGTTTC
   170161 AAAGCTAAGC ACGCGAGCCC TAAAGCCATG AAGTCGCTGT GATATTTCCG CCGCACACAG
   170221 ATACGCACCC ATGACACATT GTTCCCAGGG TTTGCTTCGT AAAGCCGGTT TATCGCTCCC
   170281 ACCTCCACAC AGAAATTATC TAAAGCACGC ATGACACGGT TACAGAAAGC TGGAACGTCA
   170341 GCTGGCGTGT GGACGGTCAT CTTCCGTAAA GGCACCCACA CCAGTGGGCG TAGCTGTTTC
   170401 GCGCGCGCCG CAACATTCGC GTCACGGAGA GAGGCGACGT TCTGCGGGGT TAATATTTTG
   170461 GGGATAACAG CTTTCAACAG TGCTTTACCT TTCCGTGCTT GCTGTTAGAG TTTCTCGTTA
   170521 AAAGTTGCTT CTCGTTCTAG TAGGAGCATT TGTGGGCGCA TGTTCTCTAA CCGGGCTTCG
   170581 TAATCAACCC ACGCCGCTTT GAAGTTATGA GCACGCCGGG GATACATTAT CTTTTCCAGC
   170641 TCACGGGTGC TGTTCTGGAT GAACCTGTTG AGTTCCCAGT AGGCGGCTGG GGCTACAGTT
   170701 GCTAGGGGTT TAGTTGCTTG GTTAGCGTCA TGCCGGTAGT TGCGGAAATG GTGGCTAATG
   170761 AGCGCGTCAT AGCTCTTAGG GAGGTACCCG GCTTTTAGAC CTTTACCCCA CTGGTTGTGG
   170821 GTGTTAAGTA TCTTCTCCCT ATAGGTATTG TTGAGTTCTT CAAGTTTCTG GTAGGCGACG
   170881 GCTACAGAAC GGGCATCCGT GCGTGCGCCC AGACTGTTGA GAAATTTCAG GTTTTCTACG
   170941 GTTACTGGTT TGGCGTTACG CATACGGTTA GTTTCTCCTC TAGGTTTTAT GGTTTCGGGT
   171001 CAGTATGGTT GCTTGGGCTG GCTCGGGACT GTCATGTAAT ATTGGGCGAG TTGGCTGAGC
   171061 TTACGTACCG CTTCGTCGTT TTGCGCTCTT TTTATCGCAC GGATAGCCGC CTCTAGCGCG
   171121 TAGTACGTGT TTCTAAGCAC GGTTTCTCGT TCACGCCGTG ACACGGTGTC GCTTTCTAGA
   171181 AGTTCCTTCC TTACCACAAG GTTGAAGTTT TCTAGGCGCA TCTCCAGGTC AGAGCGTTTA
   171241 AGTTCATTAA ACATCGGGTT GGCATATGAG TTTTTCATTA TGTCCGTCCC AAGCATCCGT
   171301 GCTTTATATG CTAGGCGTGC GTACACGCCC TTTGCCTGTA GCTTTGTTTC CTGCGGGACG
   171361 GGCAGGTTCG TAATGCTTTT GAGCTGGTCA GCCGTGAATG TTTTAGCGGT CAGCATGTGC
   171421 TTCTACTCCT TTCCTTTGTT GGTTGTTAGT TTGTGGCTAG TGTGGTTTTC TTTTTGAGGT
   171481 ACCGGATAAT CTGGTGGGTT TGTGCGGGTA TCGTATGGTG CTCACCTGTG TCTATCGCTG
   171541 TGATGAGGTG CTTGCATTTC TTGGTGAGGT CTATTAGTGT TTCGTTTGTG TCAAACGCAG
   171601 ACTCGATAGC GCCCCACCAC ATGTTTGGGT CTAAGGTACT GAGGTGCGGT TCAAGCAGTG
   171661 CTGACGTGGC ATGAACCATG AAGTTCTTTA CCGTACCGAT AGCATCATCT ATGTGGCGTT
   171721 TTTTCTTCCT GTCTGACATG TTCTCCCACT GCCAGCCTGA GATTAAGGTC TTGAACGATA
   171781 GTAGCTCACA CTCCAACTTC TTCGCTTCTT CTAGCAAAGC ATCAAGCACA GCTGGAGGCG
   171841 CTTCCTCGTG TGTTTGTAGC ATGGTTGGTG CTAGGGTGCT GGGGTTAGCG TTTTTTAGTT
   171901 GGGTGGCTGT GAATGTTTTA GCGGTCAGCA TGTTAAATAA CTCCTACCAT GAAACAGCTC
   171961 CTACCATGTC GTCTCTTACG CGCGGGAAAG TATCCGCGTA GTGCCGTAGT AGTTTGTCTG
   172021 CGTCGAACCG GGAGTCGCTT CGCTCCCAGA GGGCAATGAT TTCAGAGAAC ATCTCAGCGC
   172081 AGTATCTTTC TACAGCCCAA AGCACCTTAT TGAGGGCATC ATTATCTCCT TGATTGGCGC
   172141 GTATGACTCG CTGGAACTTG CTGAAAGTGT CTCCTGTACG CACATATGGC GGTTCCGGTG
   172201 TGCGCCTATA CCAGTTTTCC CTTGTGAGCT GTGGTTCCAA CTCTAGTAGG TACTTGTCGT
   172261 ATTCGTGGAT TAGCTCCGCA AAAAGGGTGG CGATAATGAA CTTCGCATCC CCAAATCTGT
   172321 ACAGGGTTCG GATGTCTTCT GTTGTGGGGG TTTTAGCTTC TAACATTATG TGTTGTGTTC
   172381 CTTTCGTTGG GGTGCGGGCA TATGAAAAGG TTTACTGGGG TTGTGCTAGG TGAGTAGTTC
   172441 TGCTCGTATG TCGTCTGTCC TTTGCATTAT CCAAATTAGG GCTACGGGTG TGTTGTCTAT
   172501 TGGGTCTGGG TGCCTTAAAA GCGCGTCCTT CATGATGCCG TTCATTTCCA GTCGATGCTC
   172561 TTCTAGCTGT TTATAAACTC TGGGGTAAAT ATTTTTAATG GTGTTACCTG CATCTTCCAT
   172621 CTTGTTCTGG GTGCGCTGGA TAATGGACAG GATTTCTTGC ATATATTGCG CCTCTTTATC
   172681 CTGGGTGACC CTCCCTCCTT GTACCCCATC TTTTTGACCA TGCTTATTAG AGAGTCTCCG
   172741 AGCCGCATTA TATAGTTCCT CCCAAGCGGC ACTGATGCGG TCTAGAGTAA CCTCTAAATC
   172801 TGTACGGTTT TCTACAGGTT CCACAGGTTT AACCTTGGGT TCAGGTGTGG CATGGTGCCT
   172861 GTATTTCGGC AGGTTGCCCA GGTCTTTGAT TTGCTGTGCG GTGGGTATCT TAGCACGCAC
   172921 TGGTTCACAG CCTTTCTGTA GTGTTTATGT TTGCTTTGCC TATCTCTAGG CTTTTACGGC
   172981 TTCTACCTAT TATATACCGG CTCTAGTAGC CCATGTTCGG CTTATTAGGC AAAAAGGGAA
   173041 CGCCAGTACA CGGCAAACCC GACGGGCTAT GTACAGGCGC TTAGAGACTC CTTGGAGGGT
   173101 GATTCTTTGC TGGTTGTTAC CCCGGCTTGT TCCCTATGAT AGCAACTTCA TAATTCCCAG
   173161 CCAGGAAGTC GGCGCGCACA ATGTCGAAAT TACGCATCTC GTCCTCGATT ATTTGCCACG
   173221 GGTTCCTGAT GCCTGCTTCG TCCCATGCCT CAGAGATGTC CACAAAATGA TTGCTGTAAT
   173281 ACCTACCTAC CGCATCCAGG CACCTGTTCG TTGATTCGTT AAGGTTTTTT GCGCTTTCCA
   173341 GTGTGGTGTG AAACTCTGTA GCTACGTCGT TGAGTAAATG GTATGGCATG GGTGTCGGGT
   173401 CTTCTATGTC ACGGTGCGCC CTAATATGCT GGAGAACCTG CCACCTGAAC ACGACGTATT
   173461 TGTATGCCAA CTGCTCGAAC ACGTTAGTGA TGATGAGCGC GTGTGTGTTT GCGGCGTTTA
   173521 GTGTTTGCAT GTTCTCTATA GTGAGGAGTC GTGCTTGTAG CATGGTGAAC TTTACCTGGT
   173581 TTACTGTTGG GTTTGGGTTT TGAGGAGCTT TTTGACGTAT TGGGCTGGGG TGAGTAGCTT
   173641 TTCTTGTAGT GCGTAGGCGT TTTGGATAGT CGCTAAAACT ACTAAAGGCG TGTAGCGGAT
   173701 TGGTACAGCG GTGGGGTTGA AAGCGGTTGT TAAATCACGT TTTAGGGCGG TGATATGCTC
   173761 ACTGATTTCT GTGTAGGCGT GCGGGTGAGT GTCGCGGATG GTTATCGCTG TTGATTGGTT
   173821 CTGCTCTACA GCTTGTCGGG CTATGTTGGC AACATCTTCA ACGTAGCGCC GCCCCGTTCC
   173881 AGCCCGGCTA ATATAGGCGT TCGCATATTC CTCATCGCCA TAATCGGTGT ACGTGTCGGC
   173941 AATGAATCGC ATCTCTTCTA GTAGCTCTTC CCAAACGGTA ATAATGCTAT TAAGCACCTC
[truncated: 62,544 more chars]
