# Supplementary material for: Clades of huge phages from across Earth’s ecosystems
Source: Nature. 2020 Feb 12;578(7795):425–31. doi: 10.1038/s41586-020-2007-4 (PMC7162821; doi:10.1038/s41586-020-2007-4)
Supplement: Supplementary file 6 — Genbank files for all genome. [file 41586_2020_2007_MOESM6_ESM.zip › genbank_genomes_SD-4/SALIVA_PHAGE_CIR_35_33.gbk]

LOCUS       pre3_saliva_scaffold_6_prodigal-single     243172 bp    DNA     linear   BCT NOV-13-2019
DEFINITION  pre3_saliva_scaffold_6_prodigal-single, contig.
ACCESSION   pre3_saliva_scaffold_6_prodigal-single
VERSION     pre3_saliva_scaffold_6_prodigal-single.1  GI:
KEYWORDS    .
SOURCE      SALIVA_PHAGE_CIR_35_33
  ORGANISM  SALIVA_PHAGE_CIR_35_33
            .
COMMENT     Data sourced from ggkbase. For additional details see
            http://ggkbase.berkeley.edu/organisms/405057
FEATURES             Location/Qualifiers
     source          1..243172
                     /organism="SALIVA_PHAGE_CIR_35_33"
                     /mol_type="genomic DNA"
     gene            <3..542
                     /locus_tag="pre3_saliva_scaffold_6_prodigal-single_1"
     CDS             <3..542
                     /product="Lytic enzyme n=2 Tax=Pseudomonas aeruginosa
                     RepID=U8EH10_PSEAI"
                     /codon_start=3
                     /transl_table=11
                     /translation="ALSIAKNPQAIANHCYAGRMGNGPESSGDGWNYAGKGPIQITGK
                     SNYENFFRSRGMLASTSPHLLLEKDLGTASAFWFWSTNGVNAFADKGDFDGCCDKVNI
                     GRKTIRVGDAHGFNARKAIYDKLKTFLTKHPELLKGEEVHVIPQKTMLDTIPPEITFY
                     EQDPESEMVTEYVQDVTFI*"
                     /db_xref="UniRef100_U8EH10"
                     /db_xref="prp:M062_14930"
                     /db_xref="A0A0F7QQ54_PSEAI"
                     /db_xref="U8EH10_PSEAI"
     gene            563..1129
                     /locus_tag="pre3_saliva_scaffold_6_prodigal-single_2"
     CDS             563..1129
                     /product="Uncharacterized protein n=1 Tax=Salmonella phage
                     S16 RepID=M1EAG1_9CAUD"
                     /codon_start=1
                     /transl_table=11
                     /translation="MKELYKQRLAVVIVIYFFMFIASMIINLLAVILSPLIVWFSMRD
                     NTKGKIPKIFNWFLTHDNPIDGDEGHLERHPKEDYWSIYKRRVFWICRNKGYTFDYDV
                     CGTHLTGPIRVKGNPNTSDQREAGYLFQVDDNGIFEYYLIYRYPFLKSHCFRVRLGWK
                     FNSDKVNTGEKVMLATSIGFFKKFTGKN*"
                     /db_xref="UniRef100_M1EAG1"
                     /db_xref="M1EAG1_9CAUD"
     gene            1131..1358
                     /locus_tag="pre3_saliva_scaffold_6_prodigal-single_3"
     CDS             1131..1358
                     /product="hypothetical protein"
                     /codon_start=1
                     /transl_table=11
                     /translation="MNILSYIQFNDTNQTAKWLEENKVKYTLCNLRKSIFIDTIEGDL
                     EVFPSEYIFITDEDPKPWVYTENAFLQLTVE*"
     gene            1503..1757
                     /locus_tag="pre3_saliva_scaffold_6_prodigal-single_4"
     CDS             1503..1757
                     /product="hypothetical protein"
                     /codon_start=1
                     /transl_table=11
                     /translation="MLQIIFASFFFFCLITRFKLVKNFFIFVIGVFVISYNKVFGGQT
                     KFYHGVIEPRKPKNFAPRYKKDTSTINNEEVKFRDGKYTI*"
     gene            1898..3304
                     /locus_tag="pre3_saliva_scaffold_6_prodigal-single_5"
     CDS             1898..3304
                     /product="hypothetical protein n=1 Tax=Pseudomonas
                     pyrrocinia RepID=UPI00036B2F42"
                     /codon_start=1
                     /transl_table=11
                     /translation="MKKSIIAIAIAAVASTAYADNTVVGTYQVVHGDKITVSGSGNTS
                     IGTDLTNNGLSNTAFGIHNTVNGKDSVVGGQRSEVKGDMSVAIGHHAKALESMNTAVG
                     SEASAIGQSSTAIGKGTRTEGIGSTAIGAHAYAKQNSGVAMGLHANALGGQSTAIGQS
                     SRAEGDQSTAIGSGATSVGRFTTSLGVNAKAINDHDVAIGSFSTTEKAVGTATSEVNG
                     ITYGTFKGHKPVATVSVGKENAERTITHVAAGRITKESTDAINGSQLYAVANKVGDNT
                     KAIETLKGGVATNADNIAINSSRITTNSQAIQTINNSLNQYNTWNEAQDGQINELRKL
                     VDGLNADNSQIRKELHDNRREARAGIAGSNAIAAIPQPHAPGQTAIGVGAGYFKNEGA
                     AAVGVSHISNSGRWVSKAGVNFDTRRNVGIGLGLSYVFGGVKQQPQVVTKEVVHEVVR
                     EVVVREVPAQPVTKKIRG*"
                     /db_xref="UniRef100_UPI00036B2F42"
                     /db_xref="mvg:X874_5240"
                     /db_xref="W0QH27_9PAST"
                     /db_xref="UPI00036B2F42"
     gene            3393..3860
                     /locus_tag="pre3_saliva_scaffold_6_prodigal-single_6"
     CDS             3393..3860
                     /product="Uncharacterized protein n=1 Tax=Simonsiella
                     muelleri ATCC 29453 RepID=V9H645_9NEIS"
                     /codon_start=1
                     /transl_table=11
                     /translation="MNKLKLFLIILLSVFVKPVLANTSEEVKYLAMAIFYEAQGESHA
                     GKEAVADVILNRVDHPEFANSVKKVITTKGQFQWYHNRSLRGGRVFNPSKEKEIMKLA
                     KKKYMQHVMDVRDDTTRKAIFFSTGRKPAPRARLSKKVGNHYLYTLKPKTRRS*"
                     /db_xref="UniRef100_V9H645"
                     /db_xref="V9H645_9NEIS"
                     /db_xref="pami:JCM7686_2601"
     gene            3893..4606
                     /locus_tag="pre3_saliva_scaffold_6_prodigal-single_7"
     CDS             3893..4606
                     /product="hypothetical protein"
                     /codon_start=1
                     /transl_table=11
                     /translation="MEISLKNNQNYYIQRVKRHYDEFNEGRKGLDYYVTFDYMGSAEF
                     EFGALPKSWKFMKENADQYKLTTIPMVLGGNEYNVFCVIPKDTEDQYMIDLFEGFYNS
                     TKRTKERTDVSYIDEMVSRESYQLGWFNITNDYTRDEIPWFATISPSVAYYWYKEMHS
                     NAEVEQKHKEMFDDVRIGDMVIYPTYNERIYNIGKVVGINEESVVVKNYKHKRRYKHN
                     QVIFLEEGKVLPEFDWDIR*"
     gene            4705..7050
                     /locus_tag="pre3_saliva_scaffold_6_prodigal-single_8"
     CDS             4705..7050
                     /product="hypothetical protein"
                     /codon_start=1
                     /transl_table=11
                     /translation="MIIGENNIIQTGYEPHLHRRRDSRAYLNPRFESITDIFTRSMYS
                     EADNYISSTTPEFQTMESALLEARKLSKELIPFYFRFFLNSFLFRVNDFTLNGSKDFK
                     YASNRYTTSVKEQIYEPIIYKKLDIKGISKLYSPYRKLEFSGVSYGGENPKNYGIKQG
                     LIENSANTDPKYLNELKDFAIRINTMLFPTNERFKADKEIYKTSFKGNGKLPTMAYSP
                     EYFDLMKEINLSNSVGKTYYTPKEGEDLLLDNTDEAVVTKDPIIYFSEFDPLKMTYDE
                     FKSKVKKRAKEYSKWLHEYSESTAKQNEINYDKSIAHFGDYRYNLSDYVPKNLFLKKN
                     ASWEYLHIEFSKFALYIAMTDLYKIGFGTDAEDRKILVSPNLFRERLIKLKKLLRKYF
                     DKVKSFQSYTVSSSERIDNPWFSFFQYSNPNQGNGIGTGTKITNVDIGEFIFNSLNRK
                     MMTLVSLNPFKGWVGSGGPNMPLFYCGDELNDSQVKLYKVNEYPIFNLITPEIFVYSG
                     DSVKLTSDLSNTGTVTLGDEEVIDLLFNKKGYSIARSTSGLSYSSYEDEKIEEELSGK
                     KGALTWFMEEFNKLYSVEQHRYRTLLNAIFEMVSKSALNNLRYGVLSGEALKKYKSFS
                     GIDQDDEIKILFLLAKTKDKNKRTHNIPLDNFYKLVTEPKYQVHGYKNKISNKNALML
                     NATEWSGKLSEASYLNELRIKILALPDQVLKWEHIELITKYVFYSVLHNIGAPDNPSS
                     MPDPINQNDSIDSAVDKYMRGNLLENISTWRDNIEHVYKEL*"
     gene            7319..8395
                     /locus_tag="pre3_saliva_scaffold_6_prodigal-single_9"
     CDS             7319..8395
                     /product="hypothetical protein"
                     /codon_start=1
                     /transl_table=11
                     /translation="MYITTDKKQITETLREMFQKIQKHYNRISSSKEYEVLISSTDKF
                     DKERILNHMSTDVVSFSIKKRLNLKTTKKSFLSKIRNAIVGKFTENDQEYNYKRIVIR
                     KDIYKKNLNLLEKLGIDGFYEVYLFAFTMCDESKYYKFDTDTDILELRSFLDWDIDNL
                     DWLEYYRKFIRIAQLYQTLDKPSVVKNPFSINNDSGYTLLTLIGFGFSDVTYNDKYIE
                     VRRTEENNVQFVVEGINQEIVFDLVFDETQSEKMVKNMLLILADHTKINGTKVSEITN
                     VRDEIFGGGERYLTVTTDKQNKIVQILLKSNEGTIMRTLYFSNFKAHSTVNDLFLDAF
                     PKTTIYVDVDDELVVAANISEFNA*"
     gene            8413..8502
                     /locus_tag="pre3_saliva_scaffold_6_prodigal-single_10"
     CDS             8413..8502
                     /product="hypothetical protein"
                     /codon_start=1
                     /transl_table=11
                     /translation="MGVVVEEVMPLYGDEAEQSQQQDNDEEEE*"
     gene            8507..9208
                     /locus_tag="pre3_saliva_scaffold_6_prodigal-single_11"
     CDS             8507..9208
                     /product="Ribonucleotide reductase of class Ia (Aerobic),
                     beta subunit n=2 Tax=Taylorella asinigenitalis
                     RepID=G4QB31_TAYAM"
                     /codon_start=1
                     /transl_table=11
                     /translation="MELGEKTKPMKFSVFNQTPNDATKEAMFLGQSINLQRYDKSKYQ
                     TYNDLSEKQKSFFWRPEEVDLSKDRIDFEGLPENEKHIFLRNLDYQSLLDSIQGRSPA
                     IAFLPLISIPELENWTIAWDFFESIHSYSYTYIMRNVLIDPSEEFDSIVVNEEIKKRA
                     RAISQYYDDLIEYSQYYNLFGEGVFEVRKQAKDYAMYFHQRIDISKRELMKKIYLCMF
                     VVNVLEAIRFYVSFA*"
                     /db_xref="UniRef100_G4QB31"
                     /db_xref="tat:KUM_0018"
                     /db_xref="I7J090_9BURK"
                     /db_xref="G4QB31_TAYAM"
     gene            9640..10101
                     /locus_tag="pre3_saliva_scaffold_6_prodigal-single_12"
     CDS             9640..10101
                     /product="Ribonucleotide-diphosphate reductase beta
                     subunit {ECO:0000313|EMBL:EGF10203.1}; EC=1.17.4.1
                     {ECO:0000313|EMBL:EGF10203.1};;  TaxID=888742
                     species="Bacteria; Proteobacteria; Betaproteobacteria;
                     Neisseriales; Neisseriaceae; Neisseria.;"
                     source="Neisseria bacilliformis ATCC BAA-1200.;""
                     /codon_start=1
                     /transl_table=11
                     /translation="MEGNAKIIKLIARDEALHLTTTQHIINTLASGAEGEEWKEIAKE
                     TKEECINIFKEAAQQEKDWAKYLFKDGSMIGLNETILCQYVEYITNHRMKAVGLDPIF
                     PDANHNPIPWINAWLTSDNVQVAPQEVEISSYLVSQVDSNISKDDLGGIEL*"
                     /db_xref="F2BEC2_9NEIS"
                     /db_xref="ppr:PBPRA2460"
                     /db_xref="UniRef100_F2BEC2"
                     /db_xref="1.17.4.1"
     gene            10170..10643
                     /locus_tag="pre3_saliva_scaffold_6_prodigal-single_13"
     CDS             10170..10643
                     /product="hypothetical protein"
                     /codon_start=1
                     /transl_table=11
                     /translation="MLPTISDLPKYTHAYLFRLNPINQFLIKKYPREEDNSFLARYWE
                     AYLFASYILIDNNYSDKIAPIVVTPEEFYKIPSPSISSCFNEWLEMYKKDRIFKSTFV
                     MDSIPGVSEPISIEIDPIPEDAVIAFTGILDKIKTDGMISKEDIEKEIEDGSDIF*"
     gene            10624..12567
                     /locus_tag="pre3_saliva_scaffold_6_prodigal-single_14"
     CDS             10624..12567
                     /product="DNA ligase, NAD-dependent (EC:6.5.1.2)"
                     /codon_start=1
                     /transl_table=11
                     /translation="MDPIYFRMIELVDLINKYSYHYYTLDDPLVSDKEYDKLYKELSQ
                     LEEQHPDLVLDDSPIKRIGDKASPTLSKIKHKHIMGSLKNCFDVNDLNKFFSFLPNQT
                     ELMVQSKFDGLALELVYRQGKLISASTRGDGFIGEDVLKNVLTITSIPKEIPIQKETI
                     VYGEVLMFREVFNQLNQERLAKGEKPFSNPRNAAAGSLRQLDPEITRQRQLQFIPYTI
                     EPKQTYISYSEMTSALSRLGFNTFVKGIVTYPLDKEVLSKIVSEHEVTRKTDQYDTDG
                     IVFKVNDLSYAKPNEGKLPNWACAFKLDPESETTQVVDIVVQIGRTGAITPVAILTPV
                     LVSGSIVSRATLNNASFIKQLDVRIGDFVQVRKAAEIIPEIISVDLDKRDPDSKPFVF
                     PDKCPCCQSQLVTEETITRCMNKECEEQLIQNILHFASRDGMDIKGVDEFIIRSLFKA
                     KVIYYPIHLYHLSLEDLEKVLGKGLTAKNAFEAIEASRYTTPEKFLYSLGIRFVGERM
                     SKLLLKEYKDIMRLLDATYEELVNLEGVGPIKAKAIYEYLFNPKNRDLVLNYLVEFKF
                     KKEKKLSNKLDQKTFLITGTLTRPRKEIEKLITDNGGTMLSSVSSKLNYLIVGENAGS
                     KLEKAKKLGIEIIEEKDLNDFLK*"
                     /db_xref="tid:Thein_0156"
                     /db_xref="F8A8Z2_THEID"
                     /db_xref="UniRef100_UPI0003B480E0"
                     /db_xref="6.5.1.2"
     gene            12695..13000
                     /locus_tag="pre3_saliva_scaffold_6_prodigal-single_15"
     CDS             12695..13000
                     /product="hypothetical protein"
                     /codon_start=1
                     /transl_table=11
                     /translation="MFNFIRKLFSNSHETIITGKLTLENKDKIIADLNGCSLVEKVLL
                     SRTGCSDDMALYVVFKKSIKVDDETTNERGRKNTAIVLEDESFEFYPSRKLFKITAR*"
     gene            13143..14054
                     /locus_tag="pre3_saliva_scaffold_6_prodigal-single_16"
     CDS             13143..14054
                     /product="hypothetical protein"
                     /codon_start=1
                     /transl_table=11
                     /translation="MKSYSVIAKQLGSVFASASSDKTIQQTLNDFYISDEKAKRIREA
                     NNAPSDAPIPMEITGKLAADWFGHLDGMSENPDNRVRCIELSRLLKKSSLSYFPLFFT
                     LFHEMNKVVSTIRYKMEIFKEFLISRYEIETQEEFDEFVDLVVKEMCYLMVTRNHYRK
                     FIKDKMNFTGIPVEDSNGFKEFFYNSSVEELDKRVPVYYDKGYLGTTEEFIQLPDDEL
                     KKHRLGTCFGFVLNTTFGSTEFIAGKFKPNEKCLSYQFLKEYSDEEIKSNKTMFYKPK
                     HYAKLIPVFETVDGKKVLKMLVFKTVK*"
     gene            14125..15123
                     /locus_tag="pre3_saliva_scaffold_6_prodigal-single_17"
     CDS             14125..15123
                     /product="hypothetical protein"
                     /codon_start=1
                     /transl_table=11
                     /translation="MELYNPEIEMLGEEIDFVGAYSELDKLLKIVLVPVIKNFELEDT
                     DNKYICKIETTDGELLIYDLDKEGTNLFEVNILHIIAFNYFKEKRMVDNSALCRLIQK
                     QCKELFGDKHPEMVYRIKHLTDKVILYLAISSLNAYSKEKIKSNIQNDTQSAPNHTPI
                     ANLVGLGPSAKGLVSVLSSVNWKIEEEVLRFEAISVSNFYVKFDPAFGNFGFVIRQNN
                     TEERNALSELAELPLFYPKNSYSYLFDKENPIIGAINNIPVIETKDRTIFIDGACVVE
                     SIEDSLFTKSKLICGSTETIFRIPRNDLANLISIAKNSAKQYAIKPSEFSLENLNH*"
     gene            15187..15444
                     /locus_tag="pre3_saliva_scaffold_6_prodigal-single_18"
     CDS             15187..15444
                     /product="hypothetical protein"
                     /codon_start=1
                     /transl_table=11
                     /translation="MRVYKDKLEVERLNEIVERIKEFSFILDISVDSDEHGKTVLELE
                     FTKDILAFDKENKEYVYTEGWCIKEGESFEFYPDDLRLIVE*"
     gene            15473..15871
                     /locus_tag="pre3_saliva_scaffold_6_prodigal-single_19"
     CDS             15473..15871
                     /product="hypothetical protein"
                     /codon_start=1
                     /transl_table=11
                     /translation="MNTLKTVLLDKAYVLGDAMALIEVAIDVGTRVLNRIYVPPEKMV
                     KMHESTCKISQQWLSRLKTMKSNKHFNLKVLRDLTENKNLNYLKEVLDNVDIPITEEQ
                     KELKKFLCFFYHLNDSNYREFINVVYRHRD*"
     gene            15936..16121
                     /locus_tag="pre3_saliva_scaffold_6_prodigal-single_20"
     CDS             15936..16121
                     /product="hypothetical protein"
                     /codon_start=1
                     /transl_table=11
                     /translation="MKMLAKRIRFHKRKYRFIRFSNGEYLVCKPKTYNSRKKKQLRSI
                     HARYMFTKYRKYLEENK*"
     gene            16162..16569
                     /locus_tag="pre3_saliva_scaffold_6_prodigal-single_21"
     CDS             16162..16569
                     /product="hypothetical protein"
                     /codon_start=1
                     /transl_table=11
                     /translation="MSPSNVDSEMDQKFYDELTKSIESFLKMNDSKWNKQYFVYREYE
                     GDKETNLTKLMIYSIDVYADRETWINFYNLMSFWFVGLSVSKKKDHYFNQCTISNTYS
                     RIDRIVVILGYVDEIGITYKYNITIEHGKRKEY*"
     gene            16541..16771
                     /locus_tag="pre3_saliva_scaffold_6_prodigal-single_22"
     CDS             16541..16771
                     /product="hypothetical protein"
                     /codon_start=1
                     /transl_table=11
                     /translation="LNTVKEKNIKMKKQKKVVNRKYTAPKSLSGMDNPLGETFGKPFD
                     GSFNQRPTKHEIEEAFDDLGIAIAKKFGIPLD*"
     gene            complement(16835..18649)
                     /locus_tag="pre3_saliva_scaffold_6_prodigal-single_23"
                     /gene="nrdA"
     CDS             complement(16835..18649)
                     /gene="nrdA"
                     /product="nrdA; ribonucleoside-diphosphate reductase (EC:1
                     .17.4.1)"
                     /codon_start=1
                     /transl_table=11
                     /translation="LGIRGGAATLFYPIWHLEVESLLVLKNNRGVEDNRIRQLDYGVQ
                     INKLMYQRLIEDKDITLLSPHSVEGLYDAYFNDQELFEKLYTEAENNPLIPKKTIKAT
                     DLFTLLMSERANTGRIYIMNTDHMNTHSSFIEKEATIYTSNLCVSGDTKVLTDKGMVS
                     IGEHVGEKFTIWNGIEWSEGIEFVKTNTDQDLYRVELTDGRYLDCTSEHKWILEDGTR
                     IPTKELTQNTKLAKWSFTWGPTPNHMFTFDYSIVKSITKLEGKHDTFCVFEPKNNSVI
                     FNGIMTGNCMEIGLPIKPLNNISDEEGEIALCTLGALNLGTVDKDNLEEIEESMDLIV
                     RALDSVLDYQNYPVKAARNSVDKYRPLGIGVINYAYYLAKNGARYSNSSGHQMTHELF
                     EAIQYYALKSSVQLAKEKGKCGAFENTKYSKGILPIDTYKKSIDEYASFEYKLDWESL
                     RKDIIQYGLRNATLTSLMPSESSSQVSNATNGIDLPRGPITVKASKDGILKQVVPDYK
                     NLDSSYEYLWYDSNNIGMLKLVAIMQKFVDQSISTNTRYNPVNYPNGKVPMKELLKEL
                     LIAYKYGIKTLYYHHTNDGSNDTQDSLDDGCAGGACKI*"
                     /db_xref="teg:KUK_0411"
                     /db_xref="X0QQJ7_9GAMM"
                     /db_xref="UniRef100_I2JDU4"
                     /db_xref="1.17.4.1"
     gene            complement(18981..19889)
                     /locus_tag="pre3_saliva_scaffold_6_prodigal-single_24"
     CDS             complement(18981..19889)
                     /product="Ribonucleoside-diphosphate reductase {ECO
                     :0000256|RuleBase:RU003410}; EC=1.17.4.1
                     {ECO:0000256|RuleBase:RU003410};;  TaxID=888741
                     species="Bacteria; Proteobacteria; Betaproteobacteria;
                     Neisseriales; Neisseriaceae; Kingella.;" source="Kingella
                     denitrificans ATCC 33394.;""
                     /codon_start=1
                     /transl_table=11
                     /translation="MTEQKIKVKKRDGHFEPLDIAKIHRVVEWAAECLDVSSSQVEIN
                     SHIQFYNGISTTDIHETLVKSAADLISTEYPDYQYMAARLALFHIRKIAYGEFVPTRL
                     YKHIQSMIEKGVYDKEILEKYTEEEINAIESFVDHTRDLNFAYAGIKQMESKYLVQNR
                     VTKRVYESPQVAFVLIPTCLFADYPKETRLKYIKKFYDALSLFKISLPTPIMAGVRTP
                     TRQFSSCTVIDCDDSLDSINAATSSIVKYISQRAGIGINGGRIRALGSEIRKGEAIHT
                     GVIPFWKMFQAAVKSCSQGKQSCPAL*"
                     /db_xref="F0EX11_9NEIS"
                     /db_xref="nel:NELON_03940"
                     /db_xref="UniRef100_F0EX11"
                     /db_xref="1.17.4.1"
     gene            complement(19913..20380)
                     /locus_tag="pre3_saliva_scaffold_6_prodigal-single_25"
     CDS             complement(19913..20380)
                     /product="hypothetical protein"
                     /codon_start=1
                     /transl_table=11
                     /translation="MKKEPVSPDEVKIVGLKHCIRHAIESLKTETGCTTEEVIKFLLV
                     VRPFEIIFPNVKNAEGQDKENKIENITKYIKLYSNSIKEYCKIETIRYSTGDRTSTFY
                     PELITTDNLIQWFLFNIGRYHSGDQCYLVSRNGIVDDPKGLIPTLIQTFNISN*"
     gene            20542..20994
                     /locus_tag="pre3_saliva_scaffold_6_prodigal-single_26"
     CDS             20542..20994
                     /product="hypothetical protein"
                     /codon_start=1
                     /transl_table=11
                     /translation="MAVKKADVVMNIKHLLEDLKDEMVAYSSLPMADLKQLQNALLDA
                     REAIQDRYYKKNGTRAESRLRPIAFYRKNETTVTRIDSHSIIRDGDQYKLFNHLLDKV
                     ETPNMSGNYRLKDSTGGVITLTPKTLEAIYHYNHVVGDGNLPFYKMKR*"
     gene            21098..21445
                     /locus_tag="pre3_saliva_scaffold_6_prodigal-single_27"
     CDS             21098..21445
                     /product="hypothetical protein"
                     /codon_start=1
                     /transl_table=11
                     /translation="MNANELEIHNIKITEINNKIRRMLQNLKYNHEINIYTDKDENLN
                     SLYHVIDLRGHQYDPAGELFLQEVVDNYNVWSYLSEDIMGSNRKRDGNNSYLINIFLD
                     GKLYTYNFLMEWE*"
     gene            21448..22296
                     /locus_tag="pre3_saliva_scaffold_6_prodigal-single_28"
     CDS             21448..22296
                     /product="hypothetical protein"
                     /codon_start=1
                     /transl_table=11
                     /translation="MYPTELLEKHKCRAYQLANNLVYISIATKDPLTYNCTLKDVLND
                     VFPDYIPPLFPLKAIAFLYIRIQHLKKALTIREHNSILLDFEFYSAAMFVMKILDIEK
                     NPHLKKLIKYAYNLNDDQTEKFIDLVIKHYTKVMYRDHLYQGYLESKTNGNGVPVSSM
                     GYYENGPMHSRLLDKFIDYNYGKLPFIYDEFFKQLKSDFKQGIEVRINGKAIGKVRHV
                     ARRLAGIIAFIDLYDEYKDFLHRPDITDKYEIVPLIEYRKLEKPILQLDEEEYPVIIA
                     FNMLEI*"
     gene            22333..22803
                     /locus_tag="pre3_saliva_scaffold_6_prodigal-single_29"
     CDS             22333..22803
                     /product="hypothetical protein"
                     /codon_start=1
                     /transl_table=11
                     /translation="MLRYIGKLFKKLGNRLDPEERKVIEIKTDKLFATVCKDCQRVID
                     AESEEVKDKVIETQDSDDEDGDHHTSYPVIYFNRKDEYPTEFSLYEILEDDNGEISVV
                     FASDNSKKAKKTKSGNYSLVTTDGRVVTVRRHTILNIVKTHKETAGHRYYRKPN*"
     gene            complement(22862..24169)
                     /locus_tag="pre3_saliva_scaffold_6_prodigal-single_30"
     CDS             complement(22862..24169)
                     /product="Uncharacterized protein n=1 Tax=Bacillus cereus
                     BAG4X2-1 RepID=J8YVH2_BACCE"
                     /codon_start=1
                     /transl_table=11
                     /translation="MEDIKLNLAEYQQIEGYPFLYILPDGKVYNSNSKRFISGKHYHD
                     VKTDKYVNLVSLKRKMSHNVDLSKFKPLPEFPNYLIDENGKIYSTKNNIVIKTRFDQG
                     GYKRVCLRDNTGKKHFRSIHQLVLSAFNESEYRRLKDSYEKDKNDYLVVNHIDSNRTN
                     NHISNLEVVTQQENIRHGIEHGNWASNQVMIKFLASGEVKQFSSMTGASKYLDLNEST
                     LQKRFGNKKYLNTVYSTKEYGDHQIKLGSDADFGTPIYFIDNGTGLSTGISVIDYRVS
                     PFHEVTYKSFSEYSRKTGIAESTISRSFAKNNQPVLSNLHRLKKLDNFEEWVTTDPIL
                     DYLKAVNANALVILKEDSSEPPTISLVSSHPVLRYVNGYSELLELAIKHKPFKHDPSG
                     RLFYTYGDFIRSEWYKKWGNRFSEYEYRGFKGIEKETSSFIGD*"
                     /db_xref="UniRef100_J8YVH2"
                     /db_xref="J8YVH2_BACCE"
                     /db_xref="bama:RBAU_2042"
     gene            complement(24308..25183)
                     /locus_tag="pre3_saliva_scaffold_6_prodigal-single_31"
     CDS             complement(24308..25183)
                     /product="Major virion structural protein n=1 Tax
                     =uncultured bacterium RepID=K2CA78_9BACT"
                     /codon_start=1
                     /transl_table=11
                     /translation="MARIEPVFMSKNTGGFADGIQAPVVGLIEGGNFGYAKQWAAWIN
                     NTPYTSRPLISFLLEAPLGFKLLPDGKVHIAILRSLVETIRHRITGLGHKLTVATDQN
                     QAFGGSGQKYEVFTNVTEDPLNVSMSFWERPGLAIGRYMRYWIEMLMMNMETKYASIS
                     TVAGTQDYDAMPDMYSMSMLFIEPNATMTKVVQSWIGINMWPKSSGDNEAKHDKENPS
                     ETREIQIEFTGIYHYGPGVDFFAQKFLDSIKLINANAYHEEALHGNIGLDSMVAASRM
                     SFGETVRNISKRQFK*"
                     /db_xref="UniRef100_K2CA78"
                     /db_xref="A0A0A8JB32_9CAUD"
                     /db_xref="K2CA78_9BACT"
     gene            complement(25251..27461)
                     /locus_tag="pre3_saliva_scaffold_6_prodigal-single_32"
     CDS             complement(25251..27461)
                     /product="Tail sheath n=1 Tax=uncultured bacterium RepID
                     =K1XCA1_9BACT"
                     /codon_start=1
                     /transl_table=11
                     /translation="MDIYINNPTPHSFHLGTKDMSGRPQSVVATPRAPHMAFCPFYAE
                     KGPTEEVVVDGEAFIKLFGNKTLDPLHKYYNHSSVFIEGMLQDSGTIIAKRIVPENAM
                     RKAGMRLSIEYVEVEVDEYERDASGQFRLDRGKKVSTGRKVPGITYRWVLEELKPEQI
                     TLASRTVSSSGLGKGATNQVDFAVNGVVGKRLPIFDFETSSPGAWGNLTGISIWAPKT
                     TDQAPLNTIAFSDTGSYPFRLQVFTKPNATSNKVVETTTKGAREIDFSLKPGAVSKVG
                     VRYYLGETFVKHYNNNRPDEPNLPATFGSFSNIHVYQANIDSILSLFMQKELDVSGTQ
                     VPTLNPQTGEMENTTRYYGDFAAVTEENKADSKYLFNLFTGTHSDGRPYQTFRNSDNI
                     STTEGEVTALREGSVQWSTGGTDGEMSDELFAAAVEAMLDEFADANSRYMDDTTYNDS
                     VFYDTGYPIETKFNLNKYLVNRKDRWVCATTHVSGEGVITAAEEIARLAAIRNRLKLA
                     PDSAVFGTETFRAMVIRGSGRFRSSVSSYEKRVPVSYEICRLFTKYWGAKIGRADARW
                     DPTEGDNNYLRYLTDISNPWVPYIQRNEAWAAGGMWVERSESGRFYFPMIRTIYEDYS
                     STLMNARIMLFHVELNKIGAELRRRFSGKDWSQLRLKQEAESWFYSQIKDNKFGGTIE
                     VEGELYFTTIDTERSWSWHFVARVYGDNIKTVQTFYSENYRREDKPENFSGISA*"
                     /db_xref="UniRef100_K1XCA1"
                     /db_xref="K1XCA1_9BACT"
     gene            27802..28710
                     /locus_tag="pre3_saliva_scaffold_6_prodigal-single_33"
     CDS             27802..28710
                     /product="hypothetical protein"
                     /codon_start=1
                     /transl_table=11
                     /translation="MAIFYSPYETTIGSFFKTDEQQKTIRQSLGLNYPWLKVNEQNKS
                     IFIYPNSVVPKFDHPLIIETVKGLKYTVCDLSSFIRERQEGEYTVANKPLFSLQTIRT
                     ILTSDLVNNGTRSIKSLSPNVVKTYVDLITSSLSMAFSLNSEEIVALRAMSGWMYYSM
                     LHSETYAGELEFDALIAKLSRDVGIPSSFLYRYVDREFYKNVDDFLEQLKLKMNNPAI
                     QKINSGLFYTVIAKNLNANVWIGLEKQQILAMSVEHIPTFVATLVVCLSEQVFKNAGL
                     TKMALKNFNRDRANFILAVNSIVNDY*"
     gene            28731..31409
                     /locus_tag="pre3_saliva_scaffold_6_prodigal-single_34"
     CDS             28731..31409
                     /product="Uncharacterized protein n=1 Tax=uncultured
                     bacterium RepID=K2CA82_9BACT"
                     /codon_start=1
                     /transl_table=11
                     /translation="MSVPYLIGHYLYNLWAAPHQDNQSIVRPKRITPLGGARNHVKVV
                     TEDYNLPSKHERYHAYMIGQVPEEMFNFNFVEWHDCSHWYNMADLCVEQTVVFQFYTD
                     KGIVIPLTHIYYTLTREKNLVLVIKEDLKINWDMNTEDVLFRTYNNALLHHDDQNLPK
                     ETIAIQYAKPYRTSDKSPLINFYNKYKSKPGYIFTYINGYLVNDPITVEILEKDVVEL
                     IYDSTITKVVEMKISTIPTFKSIIDKIRKYLFTHGLSYRKNLFEYFDDCDFHLCAYPK
                     TTPKLFRGVMLHRNSETNIRQVGNCDFSISTNLVREMMNNHDFINEQIANVVFKVFYR
                     KQYGKRTMPFVNNRLHELNKLAFQNRVAAMQGVRSNIKEWRADELESSTLSQLISKPK
                     AVCSLKEVQDAYGYNATTYYTGKSLHPYETFIDDGLGGKLVNVPYAYRPYSTIFEYDQ
                     KGKLLAWRRLGDYNQYPVTSPECRLVEFISGIGTRQPNDYIDILEVEIPEDEEFRVYA
                     CVKTLEEEPDRWEDVTNEEGVWAWKTINGKRGIVITGTSDRLLSDYTFTVRTDKTFLC
                     RTILVPFTKGILNFALNQHYYNAEKDNVFARPVRIPYGYLDIFLNGKALIEGIDYFVE
                     FPNVYIINKSCIDHSKNSQEITYRMMSFAETKPKENGEGTRLAGITTNRQVGYVNNHM
                     LSRNGIWEIFDDKNYLFKVGNGIIDQSKLGFSERGNIIPERADELEGRPYEIRDIIVP
                     KRKTYIEDTYSFKSKADDLDRRVSAYMGQFFKDTKFTSNPPIEGLYKVYSTVLSRIIH
                     DLKRKQYKFPNIESRYNDQEVINFVESNYKDLFVAEPYFRLDNISMKHVTIHPTYRTD
                     VTTLTYHEVRFLKQIIRIYFRNEIEISHFIRIGENT*"
                     /db_xref="UniRef100_K2CA82"
                     /db_xref="A0A0A8J960_9CAUD"
                     /db_xref="K2CA82_9BACT"
     gene            31406..33145
                     /locus_tag="pre3_saliva_scaffold_6_prodigal-single_35"
     CDS             31406..33145
                     /product="Virion structural protein n=1 Tax=uncultured
                     bacterium RepID=K2CV88_9BACT"
                     /codon_start=1
                     /transl_table=11
                     /translation="VSENNYPVNQPVYGRGIAANVSIVGIDGEPPILDDSQVWRIWAI
                     HDIYLGQEGHRKYVPKVGDFVLDTNTFTYYKVIAVNQTTLVPELEEISSKTSSDEMSK
                     DEGRFFSGGTLATPCARQIFYDDSVVRPTLTVPAQFHIQGSLPHHAIAFKGTVAGAGG
                     LPISVRYDASYNVIGNEIPLEPIGQQDPNNLTQWYLPPFYSAHELEQGEMVLILVYDD
                     KGGLLSRTNFIVEKSALLRDVSDADKFISAISIDSMYIDAKDESNLLIPEQILKNSIN
                     IMGKVHYTDGTIVTYPVDGNKFELLYLDRASESTVGVKGTLVLKYYLGANEKSVNVIN
                     NNNRYFITRSFNYTITERDGAYSVKLYPVPRWVNDTVGYQLDWYLFTLDRNQWIDVTN
                     DVYITSNSPIRSLNGKLFGPNQQLNVAIDLGVLNNTFREHIHPQQVDIRLLRNAADAT
                     ADRWLLGFEAYQNPPYGEGLVCNVRVLTGTNYTYNFANSCTDLDDWLRKVYYSTMPQY
                     RTNSENQAPKPNMFKLLVGGQEHEFPINMWNQDLSVPTRCKATSTVSLVFFTRYNNND
                     VFYSIAPFPVVIS*"
                     /db_xref="UniRef100_K2CV88"
                     /db_xref="K2CV88_9BACT"
     gene            33257..33691
                     /locus_tag="pre3_saliva_scaffold_6_prodigal-single_36"
     CDS             33257..33691
                     /product="hypothetical protein"
                     /codon_start=1
                     /transl_table=11
                     /translation="MDEWLKTYNFPTREIPRIENVRLYIFRNNEFEDNSRTAFKRDSY
                     LEKLKKLGEFKTSKNTYKVYGSIFEYYLGSFEFLADYVISDIVYISLVRKEPSIDIVS
                     KVLIDVDNSNKVLIERSRTTVSGRFSIRDSSKDPEMANFDWE*"
     gene            33796..34584
                     /locus_tag="pre3_saliva_scaffold_6_prodigal-single_37"
     CDS             33796..34584
                     /product="hypothetical protein"
                     /codon_start=1
                     /transl_table=11
                     /translation="MNVNFTLVLIDEPGLEKVRKDIRLLKGEEYLPGNLIGVTSEIIT
                     EKVNVWIIENYGNVDSDIQEAFSSHAKNIVHCYLEVVGAREVLTVDRDSLNDFWGADS
                     EEDKIAQATKINNYLINNENYFEFVANAISKTFTFVIGDSPDQHKVISRITFTNDSGR
                     FTHRAVYREVDPSYDTNYDLWKKGKEKQWVSRVGRCFEIDSFSIENFNRACKTVLEQI
                     DIVINNYVKPEHVHLVNPELIIEDFCEFWFSIRKSKLNITNRSS*"
     gene            34684..35928
                     /locus_tag="pre3_saliva_scaffold_6_prodigal-single_38"
     CDS             34684..35928
                     /product="Uncharacterized protein n=1 Tax=uncultured
                     bacterium RepID=K1XC82_9BACT"
                     /codon_start=1
                     /transl_table=11
                     /translation="MYKNVREVFNDHCSNLSIDTKLCDRIEQYLNSFITKSPEHAQFF
                     GGDTIGDTVVKFVNSDRLKWFEEILRIDELDIAPDLAELISPVHYLVASDPFSLSCVW
                     LVHAIWKSTKIPETKKQKAMSDIIIVMNIRFLTSRMQRHWPYPCSKQTAEATLSSMSN
                     KYAIKRLGSWLAVLRERGDDTTDMKHSIHKLTIEKMDVDIRNTGYSVGYMITDSQSRI
                     KNMLKNIYNVQKNLQTTTITSSSSTFIESDGEEVLKDKEKSLETYKRYLEGIIADKHS
                     FIKLDLISIIENSNKTMPAQMFRSTLSWISDTYGKGSEGKLEIDEIVAKLMNHLLSYL
                     YLNRNTMKNKSDISGLLSKMKGVYTSSRTTEETLLEIRDDMEGIVRRATKVKSGSAIA
                     ATRTGVMLYIVLRAFTMKHYQG*"
                     /db_xref="UniRef100_K1XC82"
                     /db_xref="K1XC82_9BACT"
     gene            36009..36425
                     /locus_tag="pre3_saliva_scaffold_6_prodigal-single_39"
     CDS             36009..36425
                     /product="hypothetical protein"
                     /codon_start=1
                     /transl_table=11
                     /translation="MSFFEKLLAKTCKTAHNLSNLISTDFYFSKIDESKPTIITIMTK
                     YNCPMDIVIIKRTYLMKRKNVGWFRKKQRKFVLYQITGIVPDCFPDKVARVMNSTMQI
                     PALLSRFCDEKQQINAVASAFLDIKMSDILKQDKIK*"
     gene            complement(36477..38777)
                     /locus_tag="pre3_saliva_scaffold_6_prodigal-single_40"
     CDS             complement(36477..38777)
                     /product="Putative uncharacterized protein 007 n=1 Tax
                     =Pseudomonas phage PhiPA3 RepID=F8SJN8_9CAUD"
                     /codon_start=1
                     /transl_table=11
                     /translation="MILFLQDWDKYSEAIVHLSTKNQSFIDLANIYKKMGVKNYYFHL
                     ALHDPDLEFVDPFDPNLTPHMISKIATEIAVNPWYFFRELAQAPDSNEDTRIFFRANR
                     ANISLFWCFFNHCQYFLIQPRQTGKSFSTDIIMQYLLCFRKSLKMLLYTKDSDLRTVN
                     VIRLRALIATLPSYLNPITRKDSNNTEGITVLSNNNYYNTIIAQESEDAAYKRGRGNT
                     VEVRQCDEVAFCKLNHITIPSMGSSMDAARQKALEQGKETCSIFTTTAGKKDTPHGRW
                     AYEVWNESAQFDEKYFDSFDAVEFEKRVKADSNPVDPLFKAIGLFQVQGTFSHRQLGY
                     TDEWLIENMARNKVTGEDALRDYYNVWTSGTESSPFTVEQAQMIKNSECDPVFRDIGK
                     FGIIINWYVDNHELSTIFNNCPVIVGLDSSSAIGKDACSLTFVNALDLNIIGTASISK
                     VNLFQYAQWLCDLIIRFPKLLLVPENRSSAQGIIDFLIETLPAYGINPFKQIFNTIVH
                     EKDEKARAFMMMDAHPNPASVANMYRSSFGYSTSGKGRYSRDNLYGETFYRAIDVIAD
                     KVKDKKLIRELLGLVIVDGRIDHGSDKEDHDDQVISWLLACWFIFNGRNVNYYNINKG
                     RFLSNVVTAGEEIDPVKQMQQREQEALKDKISNLYEELSNTEDHFEFAKLEKTIRLLE
                     SRLTPESRSQMAMSVSGMIDDLKETRRINALRSSPDMLNDVMDGLSHMSDVFTGNPYF
                     GNRYGNVTNGIYQNPNDISDINYWLS*"
                     /db_xref="UniRef100_F8SJN8"
                     /db_xref="F8SJN8_9CAUD"
     gene            38958..39818
                     /locus_tag="pre3_saliva_scaffold_6_prodigal-single_41"
     CDS             38958..39818
                     /product="hypothetical protein"
                     /codon_start=1
                     /transl_table=11
                     /translation="MNKDVLKSFFKEAVSLIKSGEKSISLKDLILADKEIVSKTIKHI
                     TSSSYYMMHVGQITSIQEGFNEWIANREESQVFPQIKFPTTIDYDQSLNLNNSIMDLT
                     KASEDEIALVYHMAVLFLIEYYLESEEESSWQRERVQSEVTRTLNSSIYFFINLGADH
                     ASYIGNFTTEESHFLVFVTMLKFYRNLDKEYVRGILEYLTYLFLEFKGEYSQEVLDDF
                     EDYISRTFPNLDLERVFQLDAIMCIINVFDIVEYFLELFIDKEGNDIFPRDGYTPSDL
                     QATITNWALV*"
     gene            39846..40178
                     /locus_tag="pre3_saliva_scaffold_6_prodigal-single_42"
     CDS             39846..40178
                     /product="hypothetical protein"
                     /codon_start=1
                     /transl_table=11
                     /translation="MKPTITIQEANEMMYNLSIKYMENIKYHMETLENIRPEDEYTPM
                     DLLLATIKVAKVLLVKMEALASVLNIKSYSIDLGGDAFTVDLDTSKPTVKRVLDLIDR
                     VEGLDGNY*"
     gene            40165..40971
                     /locus_tag="pre3_saliva_scaffold_6_prodigal-single_43"
     CDS             40165..40971
                     /product="hypothetical protein"
                     /codon_start=1
                     /transl_table=11
                     /translation="MEITNLVVGPIGNVPLDYIYDFNDPKHHEEIRADYANGISSLLV
                     SICEEVSNYPDKVIVDISDLSVVNNPEEDEYATVIPKIEIFPDLAAITMFFHKSINEK
                     IYDTVLEHVNKESPGSKITDFDVLTTCVCLNDSKICNFGITTQYGTYQIDCVQVDDVV
                     FQMTDGNGRKGKFSMRIVGIPDNKKPNGEYDNIATIMTAMSTETTREMFKTMSNFKLM
                     LSLDALSYVMMTSGPKPNLSHNCLDVIYFRSVAKQCIDQLVLEAKGNSIN*"
     gene            complement(41023..41625)
                     /locus_tag="pre3_saliva_scaffold_6_prodigal-single_44"
     CDS             complement(41023..41625)
                     /product="hypothetical protein"
                     /codon_start=1
                     /transl_table=11
                     /translation="MKFKVVPIKSLKKDLSTESFIHPPTFKGTENVPIMGDFATQIAQ
                     RLNEIFSKTENEQDGMAESMGRDMGDKQDPTKSYMIGRNDVIAGVDGSIAATRNSRLS
                     VEHVEGGLGLYDITGELASLIKGNNQPFIWTIQYETLSDYHVEKIRSLIVDGYFVNLV
                     ILVPATVKMEDVKLRCGSLFDLMQSTDRLAVFATFVLSGN*"
     gene            complement(41645..42448)
                     /locus_tag="pre3_saliva_scaffold_6_prodigal-single_45"
     CDS             complement(41645..42448)
                     /product="Uncharacterized protein n=1 Tax=uncultured
                     bacterium RepID=K1XC51_9BACT"
                     /codon_start=1
                     /transl_table=11
                     /translation="MSTVNMCLAEIHQVIPEEIIEETFVTPYRQDYYKPVSADARIIT
                     EIFEKRVIPDLSLEYAHQVTIPLEACQIERINVSDYVVVIPPEVLQNRKILSVLGVNT
                     VNIYNNSYMGNDSLAAGVSSVMSAGSKMAAGGSSVPANYLEKTEVISPNSFIIKRAPY
                     LSTNCTIDILVEHDAKLNTIDRTAISYVKELSLLACKAYIYKKLKIRINRAMLDGGSE
                     LAAFGEWVDTYADAEEMYQEKKRDASRILWQADEEQNWRLWRVTMGNMY*"
                     /db_xref="UniRef100_K1XC51"
                     /db_xref="A0A0A8J830_9CAUD"
                     /db_xref="K1XC51_9BACT"
     gene            42706..43308
                     /locus_tag="pre3_saliva_scaffold_6_prodigal-single_46"
     CDS             42706..43308
                     /product="hypothetical protein"
                     /codon_start=1
                     /transl_table=11
                     /translation="MQQTFFIPDIEKAIKDVFMYGHQLIENPIGSSMDKTVQEALGEY
                     IINHKFTLSSFNWLVNLGIDKVYAEEFNRAGFMKDTWSWYAGINIIVNYWLERLGCFV
                     INNKQYQILDTVNLLLQFDKNLKQDYSTGKEIEMLVSAIKSGHVENFFSKTLGALNKA
                     YQEDIELCRFIEDRNQNDIGVKLPMSFVIDPFYLTITFIH*"
     gene            43316..44161
                     /locus_tag="pre3_saliva_scaffold_6_prodigal-single_47"
     CDS             43316..44161
                     /product="hypothetical protein"
                     /codon_start=1
                     /transl_table=11
                     /translation="MENKSIIQLNVREILEDIELQLVNFGVYNKPILESEDFGFYHKE
                     TYRELITKGETYTLVNIDGVKSQQEYKGTIKSFNYFRHHQVYDSYGNKVYSPFGNVTF
                     SRICHAETLTIFKDIFDHSLKMDLPLRFCGRLIMARRDLALYVLSLVFPEHIGYILKD
                     DIPDEEVDKNPLVILMYNIIRIIENIVRSSGLSLNEIYAFVYKEGFVYLESLGDYRII
                     EWEMIQDYIQDKIGSENAKEYKNTFGNMNPLEFLCDTSPKYVEYLVCEMVDKKQRQIW
                     CKLIN*"
     gene            44183..44641
                     /locus_tag="pre3_saliva_scaffold_6_prodigal-single_48"
     CDS             44183..44641
                     /product="hypothetical protein"
                     /codon_start=1
                     /transl_table=11
                     /translation="MVPILKIPEKRYSTAYLGDINLVDIYNYFQEELLNRKLSSWDLR
                     QCGYESIHHFFLLTLNELYDEVVDLEGNSDKYTKYVETVTNIGLSIEVADNILKYLAV
                     LVNEVIEELRITNKECVYIQVQEDISFIPLASVYCLRSINIIGVDTYVPR*"
     gene            44628..44999
                     /locus_tag="pre3_saliva_scaffold_6_prodigal-single_49"
     CDS             44628..44999
                     /product="hypothetical protein"
                     /codon_start=1
                     /transl_table=11
                     /translation="MSLGKKCVFSVNIPSQLNIAIDLIYKMTGHHININQLVDFISRN
                     RPYRNVDMDAKVNTETILLTDTFVENIEHYQNTPMGIQIYDTLYQVILVYYRFIFDKG
                     DYLSTQNNYILFSKENLNLDK*"
     gene            45002..45481
                     /locus_tag="pre3_saliva_scaffold_6_prodigal-single_50"
     CDS             45002..45481
                     /product="hypothetical protein"
                     /codon_start=1
                     /transl_table=11
                     /translation="MVMTAFLNDPQYKLKIHYCNLFEKYYITDGDYVQKIMILMRNAF
                     RFTENQFRLYIMEIDNVFRKKDHLFQNQNVLDFYNEFSILNLYPEIQATPEIEKRLTH
                     LAFELYRSIISVTVSNKLYLPEPVLQQDGYLKVNCYHIGGYTTDSIILFKTNPWSPI*"
     gene            45483..45896
                     /locus_tag="pre3_saliva_scaffold_6_prodigal-single_51"
     CDS             45483..45896
                     /product="hypothetical protein"
                     /codon_start=1
                     /transl_table=11
                     /translation="MTVTKQLQIGKIYSFDTYAPEVLGTRIANAKCLAVLNAQNAISN
                     GVDIFAYHEQMRPHLPVGYNNDPMTMIYVKLVNSSGLETIYSMDWINLETLQETRADR
                     IIATIDGVSIEDIEIIRRALAVQGYNNFNLVLTES*"
     gene            46301..46729
                     /locus_tag="pre3_saliva_scaffold_6_prodigal-single_52"
     CDS             46301..46729
                     /product="hypothetical protein"
                     /codon_start=1
                     /transl_table=11
                     /translation="MSDDKEVSQEVKEQPKKAYEGGEIVYWLKGEISQDDSTLIRNAK
                     RVFNEKTLPHVEDDATAVVNVKLAMLAGKPADPVAKEGKEEHRRIDDGAVDDNAGRFV
                     PPVATPTGPGNEGERANTPERTPSGKPVKPKDAKPEGAEA*"
     gene            46862..49072
                     /locus_tag="pre3_saliva_scaffold_6_prodigal-single_53"
     CDS             46862..49072
                     /product="Uncharacterized protein n=1 Tax=uncultured
                     bacterium RepID=K1XQ93_9BACT"
                     /codon_start=1
                     /transl_table=11
                     /translation="MDNIRSKNPNDISGINVNQYDLKENVFVLNANEYTRKLNPVVDY
                     VEQQAKFLSVMEEIPYEDARSFVAENIKPDGLFPIKNPKIHCVRKDENGDRYEDVDST
                     LLQYLKETFVSEDIMAATFTTFMPHKRKMSYISQYVEEAFPKRKALKKRQFQMKQMGN
                     SVGEAFANNGQNNIKRSINSISGASSLPSTPIYCISMHPVLTSNCRMTSGYANANNEK
                     LLGGNRHYHSADVTINNLVALTTNIDLEQVKAVIDQYNLYVPNSEELFEYILESTRNY
                     WRWPEKEQIIREFITKCTREERACIAYIYDLHAMKRFNEEFMYSFIGKLSEKVDPIPG
                     LDLEEAGRIFNSALDEIKIHAIQVHSDKVIGERESEYVKTDTVITMASQVINTYHVFQ
                     EYKDYIQTFLRSRHLPSSLAMLPAILRKVVLMSDTDSSIFTTEAWTKWYTNKSRGYKD
                     KQLSTGVYSAMVMLSSLTLKHLLATMSANLGVPEKYIWGIAMKNEFNFVIFVNLNRTK
                     HYIATIAIQEGNVYSELDIEKKGVHMRNSNSPQDIIKHAERIMEKLYNFHSDEKIKVL
                     DVLKEVADAERKIIHSLEQGEPIYYRSTQIKEKESYKKEEDQSPFANYIFWNETFGKH
                     YGMTDPPPYSSFNVKLDINNKTEMAQWLDSFENQELANDIRENLKKRKKDHLSTINVP
                     YAVFTSQPIPKEIIPKVAKRDIVINLCAPYYIALEAVGFFFFDKFNSKLISDYY*"
                     /db_xref="UniRef100_K1XQ93"
                     /db_xref="K1XQ93_9BACT"
     gene            49115..49387
                     /locus_tag="pre3_saliva_scaffold_6_prodigal-single_54"
     CDS             49115..49387
                     /product="Uncharacterized protein n=1 Tax=Neisseria sp.
                     oral taxon 020 str. F0370 RepID=L1P4J1_9NEIS"
                     /codon_start=1
                     /transl_table=11
                     /translation="MSDIVFLTKDDLKALVVKEYYHRIPDSTVTVCAITLKNGFVVVG
                     DSACIDPRKFDEEIGRQVAFDDAIEKVWELEGYRMKSEGLFSQEQQ*"
                     /db_xref="UniRef100_L1P4J1"
                     /db_xref="A0A084INN7_9GAMM"
                     /db_xref="pmul:DR93_1433"
                     /db_xref="L1P4J1_9NEIS"
     gene            complement(49438..50526)
                     /locus_tag="pre3_saliva_scaffold_6_prodigal-single_55"
     CDS             complement(49438..50526)
                     /product="hypothetical protein"
                     /codon_start=1
                     /transl_table=11
                     /translation="MFNIVGITNRIRKEETWHLKFANRVIDNRLKRAINWYRNNYYYV
                     AGQHILYRVLHHLDIGENIPDEYIEQYVNNTVFIKANALGFTSYRSVGRLHYGNFYGP
                     NTTEVISIVENRWDWEYVKKEWQELSPVIVLRHDQTHISYNLMTIKNYVDKPGFAIIQ
                     IDINLLVMQYLAWRIHHKRIKVVNPEHKVPAIGYFLGMVVLPNMLPSHLNQVIINKNC
                     MLTDDSISPTIDYIGTSFYVNTSSTELDQDIKEIFSRARGGNFNIAKICQNIHGIGDV
                     RAITFMDNPPILLNRQNKWVYVLAMSRFLRHCLNTPAQPYMYVNKGYVNRLKYELLSL
                     KGGKVFDDYRISDLKPLYEKEVDWLFNL*"
     gene            50867..52780
                     /locus_tag="pre3_saliva_scaffold_6_prodigal-single_56"
     CDS             50867..52780
                     /product="hypothetical protein"
                     /codon_start=1
                     /transl_table=11
                     /translation="MGIEIDNKNLGNARPFTFTGNGGFAGFNVINNDLMSFEKTLKEV
                     IESRFTVNGIDIGIIPLDRKNHRLLPLDVMLITVRDENDSEKSKNLRGVYAVAICKST
                     DTLREQQVDLGGRKFSIDILPSQMFNAPELINLFVAVVKDKYKEDTVYCGGSTLFVDE
                     VNLKDQSVVLRSLINYLMACVTGASYEKNRRDRKLSDMNFADHDPSEVLYCERKLNTA
                     PVFDEANQPIRADFIHTVTGRVENNNASTSFLGDGGVAREVSSVTGYIDILPVSPNAN
                     ANVSNMCPWSSTGFAYGQAGSVTGQQAPAEATRTYVTNVVFTSINPAEYQTMGNILFG
                     LVAGVVASWDNYWWVMTALNPKQQAPNSLHSVAGLGYDISQILRLPKFEPIPVDSPEF
                     NDAAWINVLNTYFRPDVVFSLEVGLGSAGEWKYDAILQAAIESYEDAVKPGSFNGFLI
                     DLATLLTNGVFTAEYQKLGGDGRVVTTLRDRQTLVGSYYNDTLKTIRSVQDFDRRLLL
                     NQINGSVENMAIIADWNYASVDPSLNTLQRLGIQQDIIKRQAPSAKVTGYGVRVDFDS
                     RFVRALVNSMRIAGLVLINSNTVTPVNQVQFATHINNALVSNIDGHLSYGRTTTGTSG
                     MGAFNFSQHRPHY*"
     gene            52930..54438
                     /locus_tag="pre3_saliva_scaffold_6_prodigal-single_57"
     CDS             52930..54438
                     /product="DNA-directed RNA polymerase {ECO:0000256
                     |RuleBase:RU004279}; EC=2.7.7.6
                     {ECO:0000256|RuleBase:RU004279};;  TaxID=77133
                     species="Bacteria; environmental samples.;"
                     source="uncultured bacterium.;""
                     /codon_start=1
                     /transl_table=11
                     /translation="MGTYLQYVNSDEIYNNTTCAKIIVNDLPNRSQKDKATINSLLML
                     EVGEVFDNVPRCSCGALSMKMYKGVRCKKCDTVVEEIVTNNLDDKIWVRAPEGVPALM
                     NIKIWYQLQTYLQRSSFKFNLLQWLTDPDYKPKLTKMSAPIRKALQKLDEHGLNVRSY
                     QFFYDNFDRYMEFLLLNPEFNTRALERGPELYRLIMENRKDVWVQYVQIPNRALTIIE
                     KSNGKQWVDASTPKLLKAVRRMVGIDNDENLRSKTSAKTKQSRTSKFLSEMAEYYGKE
                     IDPNYLSKKYGLFRKHIDATRSHFSARFVVTAITEPHRFDEVWLPWVGAMSLLGPHIR
                     SKLYKKGYSSNKVMAIMTKYQMVYNEEIHKIMTELIDESRAPCGEKGIPILLNRNPTL
                     KHGSIVLLRVTRIKTDPRDMSASTSGPIAPLYNGDFDGDTENFLLLLDNITARALQPF
                     EPKYSVNNLIEPYMADGVTSLPKPTTMSIAVAMTKEKDPNEEQLKFMSQFVA*"
                     /db_xref="K2C9Q3_9BACT"
                     /db_xref="UniRef100_K2C9Q3"
                     /db_xref="2.7.7.6"
     gene            54463..55113
                     /locus_tag="pre3_saliva_scaffold_6_prodigal-single_58"
     CDS             54463..55113
                     /product="hypothetical protein"
                     /codon_start=1
                     /transl_table=11
                     /translation="MAMLITGGRDAMRNHMYGAISQDTANFIQSQIASLTATYGDVAA
                     GFQNQLMSNFNASAMRSITLAKNNLDSTGNMFDEGVRKLTTVDDFRMASLNNQHYICS
                     NPYFLREFTSGRMEGWKLERTYPELTGERDPYFQNVMQGAVQYGDEDWGNEDSEDVII
                     QYYNDEVEELPELMINEKFIIKQNWNTLYNLIQSNSSDEEDYDSVIDPTSIDGNFL*"
     gene            55188..55643
                     /locus_tag="pre3_saliva_scaffold_6_prodigal-single_59"
     CDS             55188..55643
                     /product="hypothetical protein"
                     /codon_start=1
                     /transl_table=11
                     /translation="MAFTNNDPDVKLVPTLDGIGWIDRGINIKLDRLLANFFTSDGSQ
                     SSLYYRMFKTYQVINADNVNDVESLRSTMESYLLTYLSKYFNSVNVEVSLADMQGNKK
                     DLMDLPEARIGLFLTVTVNDKEGYIEMNKPVMYEGGVFKYTLDKFNKGG*"
     gene            55646..56290
                     /locus_tag="pre3_saliva_scaffold_6_prodigal-single_60"
     CDS             55646..56290
                     /product="hypothetical protein"
                     /codon_start=1
                     /transl_table=11
                     /translation="MSEVSLIDIEKSNAETDVASTEEAMNIAIKEHMQTIQDIRHQID
                     TELSSIDVNDYIENFLALHCGYVSENDQYSMDTWLEFAGGMYRPVNLTHKGKVIGQVP
                     SLYPDGLYNLVSSEKETVDPDDKTVGNTLQQINQYAENYHEIGNAERKNYYDALVSRV
                     DSDVINAHKEKWKEFFRFMGVIDKNVNSTETKKETQVSDNKNNISNIFSSEDVF*"
     gene            56315..57442
                     /locus_tag="pre3_saliva_scaffold_6_prodigal-single_61"
     CDS             56315..57442
                     /product="PHIKZ065 n=3 Tax=Viruses RepID=Q8SD97_BPDPK"
                     /codon_start=1
                     /transl_table=11
                     /translation="MLRPIKGRVFGDVHFCHAQTPSEKIFEEVRHYFPFSKDAYSYDI
                     TVLDGDYWDKLMPNNHPDTFTTEESIYYLLKWHKQHDCMLVIVDGTPLHDAGQMEKFV
                     HINENSGIGADLIFVKDVDIKYIDKFDIHVLFIPDRPRSSPDDTYQRVKEIMEEKQLS
                     KIDMAVMHGCFQYQLPEISVDHKHIEENYLSIVKGPIFIGHVHTHSTFDRIIAPGSFS
                     RLRHGEEEPKGMIDFVMDVDNSFKAKFIENELATIYKTITVTGLNIDDSLDKIKRIVN
                     KLPENSKVRIECEQGHPITADRSFVTLKAEYLSINWSIKVVTDKSVIATDKEVFSTEN
                     EYVPLIINENNIIELIERKAIERGNSKELIKLIPEYLQTII*"
                     /db_xref="UniRef100_Q8SD97"
                     /db_xref="Q8SD97_BPDPK"
     gene            57453..58322
                     /locus_tag="pre3_saliva_scaffold_6_prodigal-single_62"
     CDS             57453..58322
                     /product="Uncharacterized protein n=1 Tax=uncultured
                     bacterium RepID=K1WXZ8_9BACT"
                     /codon_start=1
                     /transl_table=11
                     /translation="MDFTNEREKGKVPISIGTSLAFESLLNIHDDLKHKIPPYLETEV
                     IWINVKTLFRNLWGAIPRIRHDLVSDMQLAEALIFEMEMIRDVCRNECRGLEVVYYLP
                     NYFGLGTINNEVLLRMDNTELQKNYTKRMVRTLEIVLKRYNQGMDINNVSDRNHMIRI
                     YNNQITDRETRKTFIISSYAYDLTAYRKFSNLKLLETHTGAIKGRELWYTKYENHSAV
                     PPMPFRLDLLTILGDKTLFRTKVPKLRQAIIELAKANRWTPLTTTDKIRMNIGSIKDY
                     QIRQRLLDVITGM*"
                     /db_xref="UniRef100_K1WXZ8"
                     /db_xref="K1WXZ8_9BACT"
     gene            58395..59090
                     /locus_tag="pre3_saliva_scaffold_6_prodigal-single_63"
     CDS             58395..59090
                     /product="hypothetical protein"
                     /codon_start=1
                     /transl_table=11
                     /translation="MAEQQQFASKYRRNITHTRIMSLWGRNEEKTVASFNLYVTGNVL
                     HLTVYTGLSEDKQRRQKQIKFDFKDGQITSFLAILQGLVQLSELPFDGEARTIVSSIF
                     GYVKFKDMDKAERREIGKILVGRDKNGIYFISAINNTHGRVKFNFELDRDIVIYDINS
                     NEPIEPKEASERMMLQFVNNAKLILANVLTQEFVDKDSEKEGGQSGGSNNGGNRQSSS
                     NTSAADDFDSLLP*"
     gene            59230..60828
                     /locus_tag="pre3_saliva_scaffold_6_prodigal-single_64"
     CDS             59230..60828
                     /product="hypothetical protein"
                     /codon_start=1
                     /transl_table=11
                     /translation="VSQLYFDMSGNKASIHVKYGSETVTFSSLYYIKGKDSNDVETAA
                     SPYNEFNQWITTKPQAWQSELFGYYKELRNTIDTVNNVELLLQQLNKIFVKVYDMISL
                     EEIKMWIINPNTPVYVTTKPSTRYDENRIAVPKETTYEYEDYLELVIYSFALRLAAPV
                     LGEVTYRRLREEYGRNAKEVYAMEMLHGTVLDDCRAEQRLKEFMANTKVQTDINNIVV
                     SGLSEEDFQNYMYAIIVLKKVTLGDISGADGSYQLIKDIYYLYRSKIKQISKPSTTDP
                     NQVQIKRNPITDNNSFSESNSQSILDVGYARSNLLSDDKIFLKMAINDHPQLINTLCP
                     DLPPELYYESLDAMRTKFDLSIQSNEDGYSKPLQEVQLTILKWLVDESVNTVIFDSLE
                     LEEFIGLIAVIRAILWHREFYEFAAIISAISLEPRFDQIHIPYSHRDNITPAIQEMLE
                     KRFDLAGNTKSEKRNMSAIGCIGLIETEISGTNWLLTLPDSWLAQNKIQTKEGRLIVQ
                     SNIRNRIAELMLFIEANQKLIEDI*"
     gene            60847..62466
                     /locus_tag="pre3_saliva_scaffold_6_prodigal-single_65"
     CDS             60847..62466
                     /product="hypothetical protein"
                     /codon_start=1
                     /transl_table=11
                     /translation="MASYNSIAGNAGQRINFRIESLKLVRVNGFQDQYLRPYRTAMTN
                     TVENNIREMTDQFNGRIPTSRISEACNDFIMPSDRVESYQGRSVSVAMPNGWKEHRYT
                     FIMVVETTIDNLATRELVTGYTDRCDATYGQGGYGGTIHIAPDTVFYVNAVTKLSQRS
                     VNGIVVPTVVNSYSVIGGGFSTDAYLGATTWRMTPQNMIQSARNSNVEGLSSIPPTGS
                     APIIGSDYRQVQNAAVLTNRNNNSPTNVFSKIIENMATSINADATSGMVDPIIAQDQV
                     RATVADPSIFNSIFMNSLYNYFSQRIACFDFGFLTQINPMIDQIMAVDDKGYQTTQYQ
                     GMWDKPTIESIMAVVVSNIVTSFMTSASLTSIEFTTTNMLPVMVGGAVSSFQTDTKIS
                     DVRGFNQTLAYRNFIPSYCQRLTDELGPIVSRNNNAGFSLYVRADMGIDIFIRLKYDN
                     GIEEAFVFPMFADSIISPILTTNSDLFRHNSNDINAAMNIVTDVFDEKLFGGSSRQGW
                     GTPMMGNNDNVNTAMNWGSPAQTPDNQKQHF*"
     gene            62476..64017
                     /locus_tag="pre3_saliva_scaffold_6_prodigal-single_66"
     CDS             62476..64017
                     /product="75k gamma secalin n=1 Tax=Secale strictum subsp.
                     africanum RepID=K7WZA4_SECST"
                     /codon_start=1
                     /transl_table=11
                     /translation="MNMLETYQRILNTCNLHVDDAGMVKRQFNNKMIPLGIKFGEEHR
                     YMVLPTRENLNSPQVASYVIFHPFIENLARSESRVLSVIRKEFIRHYGAQLAYLMTTL
                     VDLSSFGKHNELTPEQLEIIGKFGKTDKTFAENFGKIITNLAKQGGTNTPATLSLRKG
                     MTIGNRKYSRVAMWSSPLVDEINKTIEYCEKSKDYKPKVFGVPVRKADLKTLKAVCDV
                     FMPDIDKGSLYGTSDATDAPYIEAFIRSLKTLPAHTNSIAKVFFSGDYPIVAAAVAEE
                     EMSHVYSDIDWIEDEFSVSKWKSEYVMIPLQEGNEGNISVEEVTKAIPVQQPVKKWDT
                     VSTPSTGNAVQAQAPQVQQSPYQQPIPQQPVQQTPQVQQVQQPVQQATTQNQFMPQPV
                     QPQPMYQQPVQQVQYQQPVMQQGNQFIQQPVQPQMMQPQMVQGYPQPVQQVPAHLQPM
                     VSQYDPRANGMYMAPQNQFYGQPQQMLPFGGQSPMGQMQPFGGYNQFNQPMQNVSQLF
                     GIAKR*"
                     /db_xref="UniRef100_K7WZA4"
                     /db_xref="K7WZA4_SECST"
                     /db_xref="ecr:ECIAI1_0930"
     gene            complement(64124..64465)
                     /locus_tag="pre3_saliva_scaffold_6_prodigal-single_67"
     CDS             complement(64124..64465)
                     /product="Uncharacterized protein n=1 Tax=uncultured
                     bacterium RepID=K2CUF7_9BACT"
                     /codon_start=1
                     /transl_table=11
                     /translation="MSLLNDTFDDSGYGHEDFKVVIEDHLPILSRSDNIEKIIPVAPI
                     DAARWEYDFEGLLRFLGVQPQYHWATMRVNGLYSSDEYRADMMQIKIPSKEIIDRLYN
                     YYNTVIRRSAG*"
                     /db_xref="UniRef100_K2CUF7"
                     /db_xref="K2CUF7_9BACT"
     gene            64563..66938
                     /locus_tag="pre3_saliva_scaffold_6_prodigal-single_68"
     CDS             64563..66938
                     /product="Uncharacterized protein n=1 Tax=uncultured
                     bacterium RepID=K2DS11_9BACT"
                     /codon_start=1
                     /transl_table=11
                     /translation="MSHELNQNRLELRGMTAFNSFGDTVSASRAQMQASAFSQHYVIN
                     GAEPDSIQTGFSQEVGKYTYSIKTEHNIHNIVAIVDRYTPSSFNGIQFSPQRVVIYQT
                     FDEDTSKPLYGIINIERVCSNHTKFGFPYKPTPDASNIRIGASIPKGTILYDSPAKRP
                     DGNYCPGRELLTLYSSLEGTIEDSILVSKDIVGQIKTKVYVTRTMELGEKEFPLNLYG
                     DDDNYKVIPDIGEYCRPTGEAYEGIIMAKREYRPELIPISFTKKSTRKFNPITDIGLD
                     GNGVGARVIDIIVYKQNKTTSAVSDKVLAQLNKYADAYKEWCERILHQYKAIQANNHG
                     AAEFTDEFDQLIRHCMAICNEPIPDTKGKSLPIQKVGNFNRKLDDIVVIVKTEYEKEL
                     GIGYKMTDQHGGKGVVAKLIPPEEMPYDPVTGLRAQVVISPETTNNRMNYGRIYEQTL
                     KTSMLELRQWLINKTGLDEKSPNLKDSVIHLPREVLQECFDRIQRFLEITVDKQFHWY
                     KSLDFKDKTIDLYHVLKEKFYLYRPVDNPNPYLEMFDTLSKEGFLSPPRKLKYFNPYS
                     GKEEETTLEHRIGPNYYIFLEKIGDEAAAVSTAATQPNGIIAPITSKDKARSHGARSQ
                     ATRFPAESEIRCLISGAPSGIVAEIHDRSNNPTVIESILENIYSSDKPTNIESVIDRD
                     KYPLGNNRSLSIVNHIFQCNGYRLAYKPFDPSQQSLSQLDPITGKPIMLIENDEEEEV
                     KVQRKTKTEIILEGIDARESSNESDDDDNDDDNDQNEDDDIGIVEYDPAAD*"
                     /db_xref="UniRef100_K2DS11"
                     /db_xref="K2DS11_9BACT"
     gene            66963..68993
                     /locus_tag="pre3_saliva_scaffold_6_prodigal-single_69"
     CDS             66963..68993
                     /product="Uncharacterized protein n=1 Tax=uncultured
                     bacterium RepID=K2C9L1_9BACT"
                     /codon_start=1
                     /transl_table=11
                     /translation="MQRYSARAILNAKPVDVLNNFRGKFELVFDDGQVIESTGMQLAM
                     SRYAWELNKKFPNVGLYARHHISTFMKEDTDFKPSTILNLNSSIMTDIWDVYYRNNNT
                     DAINKMQDELWQTFMDINNAIFNDVMIHGAQNHATMNIEDILEIMLDKEILDIEKKYP
                     VNHDTVVDPGYVPGIYSRKKKVIDQDRFRQNNISILLRSGSIKAQQLYQCMGPRGSLT
                     DMDSSIFKHPIDTGFFHGLKDIYHVLIESRTAALALNNQSGPLKFTEYLSRRVQLIGM
                     ELARLHHGDCGSKHHLEIQVRGERQGSVMSDLRLLEGMNYLDEETGTYRPVRLKDTHL
                     IGKRIKVRTVLGCKHKDPNGVCSTCFGEASRNIARYRNLGHYCVIAFTQIITQMVLST
                     KHHISSATASTVQLFDNALNYLRAIQDGLGISIRPDILGKYKSIKLVLPEVVFEGLSD
                     IREVEDTNILSPRRTSHVNRILLRITDKKNNTVDEVLDVVSIRDEGYLSADMLKHMKE
                     KGWTVDHDGNIEIDITEYDPEHSVIEITPKQFDMFAYSRGIEKILKSSVKDIKRRNTE
                     VTPESFLMELVDVINTKLEINLSILQIVAYTMMCTDPSKKDYSLPKPHTNHAVGTMDH
                     LLIGRSLSAALLYEKQTQILSSVDSFYYTNRTDSPMDELFVPNQMDLKYRKV*"
                     /db_xref="UniRef100_K2C9L1"
                     /db_xref="A0A0A8JBG2_9CAUD"
                     /db_xref="K2C9L1_9BACT"
     gene            69058..69753
                     /locus_tag="pre3_saliva_scaffold_6_prodigal-single_70"
     CDS             69058..69753
                     /product="hypothetical protein"
                     /codon_start=1
                     /transl_table=11
                     /translation="MSRKQQTVIFLDIDGVLQHDAYRRYCLRRDWNYNWRVDPTCLLL
                     LKEIQEQHPEVEVVISSSWRINKIKSEFEHLFRQSGYEINIHKDWKTVNHTYPTYNDY
                     YKYCKYTETFTDKLYRPKDGDNGFYLKEFEKLEADSKLHYRGWQILKWLVDQPDDVDT
                     RFFILDDSNDMLMLEPELIHIKHGEVENGFTPVHQNKILDLLKDNFEEGMYRFVGSRY
                     YFLKDRYLHPENY*"
     gene            69777..71354
                     /locus_tag="pre3_saliva_scaffold_6_prodigal-single_71"
     CDS             69777..71354
                     /product="RAD2/SF2 helicase n=1 Tax=Pseudomonas phage
                     201phi2-1 RepID=B3FIZ4_9CAUD"
                     /codon_start=1
                     /transl_table=11
                     /translation="MEPMRIEAYPLQFIIYPRDRQDIELIRLWCKNFIRVNTYWDKRR
                     KQKVSIPVAAYVFFSKDRSNIRAMRTMLPDFIAHLNLARKIEGKDFVVEEKSLDIKLA
                     ENKYPEVLDHIKPRGEQGDLIEFITKNHNGCYLMSLGVGLGKSLSAIMICQKLKQRMV
                     CIMRPGYHGEQTEDSISGWIKEFAKSTKVDPKDICTVSGNKELKSIINLALNNELHYK
                     VILISNKTLQFYIKYYEQYSEEEFKDLGFNATPMELGKVLGVDTVFVDEVHQDSHFQC
                     KLVTYLGVNKMVGATGTIKSSDSFVNKMAAYAYPVVNRYQQKNITPHVQPTAYHFKFD
                     KPYMIRSDGFRGYNHINFEKSILKRKGLTKQYFGMIDNLVYDRFLTRLPLDPEYKCLI
                     VVASINMARALAAYLKECYPELEVNSFVEDDPDSNAFNSTICVSTHQSSGTGLDIPKL
                     AAVFMTVAIGSEQTNIQVQGRLRKLPTEGALHDFVYFVCDDIDSHRKYHYDKRDRIFK
                     GKLLPVIEMDSGIVLEV*"
                     /db_xref="UniRef100_B3FIZ4"
                     /db_xref="W6ATJ6_9CAUD"
                     /db_xref="B3FIZ4_9CAUD"
     gene            71492..71701
                     /locus_tag="pre3_saliva_scaffold_6_prodigal-single_72"
     CDS             71492..71701
                     /product="hypothetical protein"
                     /codon_start=1
                     /transl_table=11
                     /translation="MKFSTMFKIYRYANAFAGFGLPGLLMEAAKSSVRKEVAFQLSNL
                     TPIPESETRPEIDFFTVVYHNHMEK*"
     gene            71868..71987
                     /locus_tag="pre3_saliva_scaffold_6_prodigal-single_73"
     CDS             71868..71987
                     /product="hypothetical protein"
                     /codon_start=1
                     /transl_table=11
                     /translation="MKLGKFALLFIATVAAKFYIESKGSVAEKESKKIGPLDL*"
     gene            complement(72038..73792)
                     /locus_tag="pre3_saliva_scaffold_6_prodigal-single_74"
     CDS             complement(72038..73792)
                     /product="Uncharacterized protein (Fragment) n=1 Tax
                     =uncultured bacterium RepID=K1XQH8_9BACT"
                     /codon_start=1
                     /transl_table=11
                     /translation="MAELKGTQCRNVVYCKNPKHIDFDLHLVKVTDYYDDGTKEPKVK
                     LIKDFNKTFWVANRKNRHYKQKKERFPLTDCDEVKAPRRRMAEEAARALDIKFLPPNP
                     NDLLKDPYVFGTDLTSSAELKFKYNQSKYAKDTEELADVAAFDVETNIRDKKRWQWIE
                     MATLSFKDVVITVVDKYFIQEKYPQKTKEDIINDLYKYDNIYLSEVNKDRNIKQEFYV
                     ADSEIDVLKILFRRAHELKPDFISAWNMDFDISRLIEACGRANINPADLLSDPSVPRD
                     FRFFRYNPGRESGMSQKGVWKTFANYEKWPQVFCPSSFVFADSMCFYYGSRKHKGKLP
                     KYSLDYILSREFPDEIKPGMSEKEIEKRKRNSRIRKLKFEESNHLVGTPDWHIFMQTK
                     YPYEYVIYNKFDCIALEYLDEQTLDICHTLVSSCEYSDYKDFESEPKRLANHMHWFNL
                     GHGYAYGTGGQNCVIPLDNKLIGRDDWIITLRADLLVEPGLNNLEDAPLLHTNVHQDS
                     GDIDVTSSYPYSNLTMNTSVETMTKELISIDGVDELDRRQAGINFSAGFINSVENACK
                     LFHAKNMVDVLKAYRSQK*"
                     /db_xref="UniRef100_K1XQH8"
                     /db_xref="W6ATM5_9CAUD"
                     /db_xref="K1XQH8_9BACT"
     gene            73910..75244
                     /locus_tag="pre3_saliva_scaffold_6_prodigal-single_75"
     CDS             73910..75244
                     /product="Uncharacterized protein n=1 Tax=uncultured
                     bacterium RepID=K2DSB4_9BACT"
                     /codon_start=1
                     /transl_table=11
                     /translation="MNISNLNNLGMPEVSQELMLNEGNWTKVDSDLFPELIDHFRWIR
                     RNVHPRKLYSDPKVAKGFKDIIFKNTGINIEIGTNYHDFGVIPPDINSNSILIKPKNK
                     QYYTNEEIRKRSGEVRGFIDLKNFRVSGDFSLMKSTLYISPELIYGNFYKASNEELAA
                     AVCHEIGHVFSYFALAAYTYSAVMPMIGMVNRVLKTNNTEELTVVLKEWNDEPTNLTT
                     VDVKELSSKNKEVVVTAIVGNYARDFKSIMRHNSYEQINAEYLADKFAARVGAGVYVV
                     SMLDKIYSTHGTRAKMSLNQFIFNEFVISIPLVLGFALGMIVGFGVLASAIFSAVNYI
                     SSLIAVGHTNLSDGTYDTELNRYRRIREDLVSMLKDKKIDTAIGARIRTDIKQIDNIL
                     KDYNEYKSVVATVLDYIIPSRRRIGIQTEYYRELEKLGNNDLFVSAYDLKQL*"
                     /db_xref="UniRef100_K2DSB4"
                     /db_xref="A0A0A8JBD7_9CAUD"
                     /db_xref="K2DSB4_9BACT"
     gene            75259..75711
                     /locus_tag="pre3_saliva_scaffold_6_prodigal-single_76"
     CDS             75259..75711
                     /product="hypothetical protein"
                     /codon_start=1
                     /transl_table=11
                     /translation="MSIQENVRQLAQEIFPGEGRSKGLAFALGLFYGVTAANYVKAES
                     NNAQEVYEQKVADLYIPDISEINSTVVFDVRLAVHVFQHAFLGLYETRVNPFSVKKAA
                     NSLTEAVVDFSNYFTSEENEVFNQYREPILNMCSKLSEVYTVQEQEEA*"
     gene            75715..76098
                     /locus_tag="pre3_saliva_scaffold_6_prodigal-single_77"
     CDS             75715..76098
                     /product="hypothetical protein"
                     /codon_start=1
                     /transl_table=11
                     /translation="MSLLNLNSLGDAEVSNEWGLSHVNDVKNAIEKEARNASVTMTVD
                     KKTREELNREHDEELAKKTEEQERKRENRNQAVRDAAEGLVDAAKATGRGIKEVARIA
                     YNLALGEDKQKSSDHPSKSKTDVNE*"
     gene            complement(76141..76335)
                     /locus_tag="pre3_saliva_scaffold_6_prodigal-single_78"
     CDS             complement(76141..76335)
                     /product="hypothetical protein"
                     /codon_start=1
                     /transl_table=11
                     /translation="MQLSDLLHKKDDPLSYIEGEHFIPKHIGLSAEDERKLDELRVKY
                     LSDKTGLDPKDIDLAMIKKY*"
     gene            76437..78005
                     /locus_tag="pre3_saliva_scaffold_6_prodigal-single_79"
     CDS             76437..78005
                     /product="hypothetical protein"
                     /codon_start=1
                     /transl_table=11
                     /translation="MSKYGWDEEPIETNPSASDTVENTVNPVDDRATPKIEIEEILNV
                     PEEAINKDYKVLKETDAVEEKIEALEATQESLRQIYKHIQQTGKVSVGTHHDLKELAP
                     DISLESANMYTSVPSENQAEETEVVLRNTISANEVIMAGVAGDLRITAAKNLFFGGDK
                     SEAERLAYIDKIIAQVADGGFRRDQAIKAVRDAIVNFVRDITSKIEAAKKDQEAVAGK
                     DENILQMVTEHIDQLTATREIFTNESELINWFKRYMSPDQQRLLFSMEEELGRYSNIA
                     YVLKDYVTDRKVYNITETHEQKAHNRVCHQLDEINQWITDTANAIISGSPIPEDTRYS
                     GKASLENYISVNSDVDKFDISSVYLKPEVFEYEPLLDVLESSTEAISECIKNNTHFMN
                     AQFKKIINYINFYCNDLLPVLDGYVKSRKDIFTAKEEQIISDLYSNIRKLVTTLSANL
                     VKDVTVYVGKRNYFLGVMAGYQIVFSTLSDVVDTWIKNNEEFPDSVYDSAQRIKEASD
                     KALEIFANPVMAIK*"
     gene            complement(78066..81038)
                     /locus_tag="pre3_saliva_scaffold_6_prodigal-single_80"
     CDS             complement(78066..81038)
                     /product="Uncharacterized protein n=1 Tax=Pseudomonas
                     phage PA7 RepID=I7CDP7_9VIRU"
                     /codon_start=1
                     /transl_table=11
                     /translation="MAEDNTSLIVKNIEKYGSSPAMLMRDSLTTLKAVLNNNHGIVSA
                     ENPVALLMEMSAVQTAGAIGKSWLLNRRQYPVAAKTHEDLWYHLSDLDWVGAFALPSD
                     ATFVLAFDYDELEQIMLPMPNDDDGRLLRIPKGIRITVGNVDFMLDYPINIRQLRHGG
                     FRVTYDTAEKSPIQQLESNIIEHSVANIDGVKHFLIRIRLIQVTETIVEDSITSNTTI
                     SVNKNFNDQYYYARVFTGNDETGWKELTTTHSPDIYDINKLTAVLKVIENTNDSTLTV
                     TIPKIYNVSTTSNNGLISNRLGSRIRVQIYSTLGEISMKLDEYTPSQFSYDFFPQGER
                     KRDYSSIGEYSAALKSLRNMSIWSDTFISQGRDALTFEELRERVINNTVGPNEIPVSN
                     NAIEDKIQDYRFNITKAVDYVTSRAYWAVRDMPNPESSKLITPAASSVEVLTTSISAL
                     IGSGTVIDNDARITITPESVYSMKNGKLSMLTKSDIDRIKEMNSENKAKAVNTNEMFF
                     SPFHYVVDTNHDTIRLRPYYLDRPTAKTKSFITANDKIDIALGIDQYTIERTNKGYRL
                     IVTMQSNDVYKKMWDDDYWAQLLIHPYKDKGYVYLAGKFIGRTPENEPMFQFDLDTRF
                     DLDENHNLIVKNMSLQGFGELDVPIPLEAKWEIMFGFYGQMPNWSRIKLDNLIGLHLV
                     NPDAKACLMESIDVRLGHYLEYLWTRARTHATETFYKRYDKNVPLTYPEDVYDKDQAT
                     GSIVNIVNGKVTYNLRHRKGDPVLDENDQPVYRHREGDVMLDENQRPIIKEPRKVIRR
                     LELMLVDATYLFATDEIAKSYREEIVETFLDWIVEDLKPINDKTLEQTRILYYPSSTM
                     GEFRVMYNEGIETFINAAQSLQIWFTVSKQVYIDYDIQEKIKTASIRVIYEELKKNTV
                     SISSIVAALVKEHGKDVMGIKVRNLGNNDDIVSFTVLDEGKRATLRKKLIVQSDDTLA
                     VAEDITFNFILHESEQNL*"
                     /db_xref="UniRef100_I7CDP7"
                     /db_xref="I7CDP7_9VIRU"
     gene            complement(81052..82200)
                     /locus_tag="pre3_saliva_scaffold_6_prodigal-single_81"
     CDS             complement(81052..82200)
                     /product="Virion structural protein n=1 Tax=Pseudomonas
                     phage PhiPA3 RepID=F8SJX0_9CAUD"
                     /codon_start=1
                     /transl_table=11
                     /translation="MTIDITQIGDSKFSINDILSDNYTGTIKEMIDSLVKVKHGFTVS
                     ESMTDSFRGPNIVTNVPMIKPNTNLPGYVFTVRPDLNMSKNNLRIDRKMAPLLTDKEN
                     SIMRAIRCILGPQCMMPMPGFPNRSELMPYITCPLIDKRYPFIAISDNNVRTLTGWPS
                     GQLGVRRSAAGILKEVHIMADGPATYKGDFSLNMSLNSMKGNPLMYLYYYWILYIGMV
                     YTQSYGLMPWPEYLSNGRMDYTTRIYRLIMDETKTYVTEAAMTGYAIPTSIDIGPYFD
                     YQSDNYRPYVDKTVEVEFACSGVEYLDEIIIKQFNRTVEMFQPFMSDKYRSKQLIKVD
                     KRYQKIMNNKAYPWINPISRELEWWCTPQNWKNSASLIQLADLNNPYF*"
                     /db_xref="UniRef100_F8SJX0"
                     /db_xref="A0A0A8J8Y7_9CAUD"
                     /db_xref="F8SJX0_9CAUD"
     gene            82257..83738
                     /locus_tag="pre3_saliva_scaffold_6_prodigal-single_82"
     CDS             82257..83738
                     /product="Uncharacterized protein n=1 Tax=uncultured
                     bacterium RepID=K1XC83_9BACT"
                     /codon_start=1
                     /transl_table=11
                     /translation="MINVVDSGLTAVRHIGDTLKSNAARLLMSDANNMSAKSLSQYSQ
                     ELQLRPTIAIEREILNDQNMQTLVQTAMSNYAAYYILALSIDNTINGVSVGRMVGKYS
                     PNRSAYNNAAGVIGGGIGAAVDGLVVSHQSYLPHLTKEIKKNTLSSPKLSIESSIPDL
                     PKKFQGVYALSRESLGDVIASMEHFDALALEYGTEAVAHAYNTVNLEVSQEAYIPAAA
                     NASIVATAGTAAASAAGKYVLDKARQYIDSKVDKALGINQPEEEKPESELVGNNAQSN
                     AKDINEMQNLAVGRLLNVSLSRDNVKADITMLLKPTLVGLRSTSIAAIAGISKKPTSF
                     RDRWIAFWDRDQIQSAWDWISCRDLVEAHRRHLVEDTTGYYEQTYKKNKNNQISSLLT
                     GEFSVGTVANTWIISDMTAARVEATIGARLSNKRARDKFMAESGCMTLIVYNPDYQRV
                     FLYNHGLDDVSEITMQYLKKKSESPNFDMDVFKLMSQGSAPII*"
                     /db_xref="UniRef100_K1XC83"
                     /db_xref="K1XC83_9BACT"
     gene            83757..84704
                     /locus_tag="pre3_saliva_scaffold_6_prodigal-single_83"
     CDS             83757..84704
                     /product="hypothetical protein"
                     /codon_start=1
                     /transl_table=11
                     /translation="MNQDVQLAREAFSFSAIFDGITNFFKSNDISDILEDTRSRLRDS
                     TIPAVSIAIEETRNIDFSSSKSYQMTLHNIRRHYGNNTERQGLFEALGNVTLHAEKII
                     NELIAMVSKYFPEKTDRNSITYPLAQIMALGETIDFLVVFVPKYIRYFMAYHLEEVGG
                     IPANRTISKPQDEYIKKNMMNFYRSIDSLGKVDLKNLERMVRGIPEVAISEDGSEKKM
                     FNQNRLDPTGALQRFTTTGNILYYIQMAWVDYQNYRYKLSKEELESIKIDIDYMNSVI
                     SSGTGDAYLEKQREKAHERMAKLEYEIDKYEKRALGTSY*"
     gene            84724..85485
                     /locus_tag="pre3_saliva_scaffold_6_prodigal-single_84"
     CDS             84724..85485
                     /product="hypothetical protein"
                     /codon_start=1
                     /transl_table=11
                     /translation="MMNSYPEAILDIPYRKENKSEINVPFSICKVTPAHNPTNTYHTP
                     FKRLGLNDVWQVNNMGIRTINTVSNTPTHTVGLATGSEDVDYVYAMYTDHPEWFEGSS
                     EAAFRNTDSVINLALNLLSKDYYTLFETAYNSGYCNRHVWEMIRDIMRDVGIRATPDE
                     RPLFPLSYHLELIKDYMTEKYNNRQNDGSLTKRTDDYTGFNSTSGSFSKYIFGQPSED
                     NTINFIRQCMTKGGVGLLITYLNAMYGSLVIRREI*"
     gene            85553..85966
                     /locus_tag="pre3_saliva_scaffold_6_prodigal-single_85"
     CDS             85553..85966
                     /product="hypothetical protein"
                     /codon_start=1
                     /transl_table=11
                     /translation="MSLLDLATDSEDFVEEVEKHPSVENTPEEQPEKINTDISENRDN
                     AEAVKTLLDVVESLENFKDNLKLMQEEEVVLDHESLNLFNQRVAMAFNKGKMEAPLPL
                     HLSRESFRNTFGQEAYNLMIERLEEINRKLVEKLN*"
     gene            85982..87067
                     /locus_tag="pre3_saliva_scaffold_6_prodigal-single_86"
     CDS             85982..87067
                     /product="hypothetical protein"
                     /codon_start=1
                     /transl_table=11
                     /translation="MASLLDLSREEHTIDETPIGEPQDINPEEPENVVSDGKVQNGPE
                     EKSDESSTDVEGAEDALIGDALKTIASLEAVNRTLSMFVKHKVKIDQESLVRAYSDIS
                     KAYADNNLKEPVPLVMAVESHQTLADRTHMVQELICSVESQISGLLKNVQMIQDNRIN
                     RIKARVASISRESLEVSQEVNMNLAKVAVANKAGGGTISQLWNNLTMKQSVYLPFEAK
                     DVSFFKSIKVGDEKTLVETLRRNINNLRTGRQLELFPLDFRSWKNGFTNQIKNTVGQG
                     QGVNIDIPMTDKELWMGFCKQIKEILDKNPDKSSFLSRLLFIDTRHNHAEVTEQKEFN
                     ERFVGILEALYNRAVEEFSLGVSFLSK*"
     gene            87202..89034
                     /locus_tag="pre3_saliva_scaffold_6_prodigal-single_87"
     CDS             87202..89034
                     /product="hypothetical protein"
                     /codon_start=1
                     /transl_table=11
                     /translation="MSMSLYDLARAGAFVTNLSADGENAETITETAPEAEVDTPAEAP
                     AETPVETTETEVTVTETPEGEEVVDSNELETELLEVQGESETVDDENAKVEAIEEQID
                     DAEEAAVATEALIHNLQYTIGYGNGVNMAHAELVREHVNYIGKSLGWDKRDIPNLDYS
                     KESFSTVGAISLTQESILQATKNMLTKIIQSIIEGVNWVIQQGVNIWNKLFSSFDKMK
                     QTAEKLRDYAKEKSSFTKLKEGHEMITTPAVKAVYGNETDAGLLPAIGNLREVATELT
                     TNWLPMKIQNDVESLIDGVRKNAEGGLLASAAALYNGASHVMDKGVVQSAKDAAGAVK
                     DGVSSAADKAKNAVSSGLDSLRNLDIKAFAQAAASGSLDFVKKGVDAVTQFALSCAPF
                     VDQDLSKEAISRYGVTLQPSEAVKGSKPLPGNRIVLLIYPSLQEFAKSGASIQYFNLG
                     NIASALTADNKLKGFVQAANNTAKEAIGGIPRLEFRLAKLDRITDKRMEIKVPKMAEL
                     VSASEGLIQLCEECSKLKKHLDATAAFYKKVQRQLTVIKTALAVKSKFSGSVVQKALV
                     SALKWIRGALNILREPGASFCSYMVGEVSQLGSVIRAGVDSYES*"
                     /db_xref="mmaz:MmTuc01_1753"
     gene            89213..90808
                     /locus_tag="pre3_saliva_scaffold_6_prodigal-single_88"
     CDS             89213..90808
                     /product="hypothetical protein"
                     /codon_start=1
                     /transl_table=11
                     /translation="MNMSLNNISKGNYAKRIHCGYDDAIGFDLSISSSHVRDKRNGLL
                     GRYKFTKEYLNCTSDVVLVAERTGIVVPLYPTPEYVAERYKVTPVNGKGVYVILRFNT
                     NGWNARHIFEYFKVFDEMSESEKKTILDSNPIMLEFYQRIRNRWAPYFSNRKPARNYE
                     SLLDGEVCDDMVFFISEEDIRNRQVLYDNALDISLTFDDISHKRVYHPAITTNSQSIP
                     SEIFKMVKDTLDKNEQLESIRLVSANPIVMYRKFGKYIQKFSSREPLPGEKEGLHYIG
                     TADDENGNQYTVNEFIELSDRNKLSELSIFRTYDEARNYNSDIELTKLKTKHEMEMME
                     LKKEIAILENKHKEELAKAKNVELTLKFKEFVEDAVHRRVMREMDHREKMDNKNHQLN
                     ERLMDALDRNEEREYKLDERISDRQYKLRERILDQNDRIQDLEHKRYLRQGDVHSAEL
                     SLRMKIAELESKLGHKQIENERQISNNWLSVISGVSSILGTVFKLFGTATASPSVSKL
                     GTALQMLSSINPQTINQVRGMFG*"
     gene            90879..92531
                     /locus_tag="pre3_saliva_scaffold_6_prodigal-single_89"
     CDS             90879..92531
                     /product="Uncharacterized protein {ECO:0000313|EMBL
                     :BAQ02643.1};  TaxID=1585840 species="Viruses; dsDNA
                     viruses, no RNA stage; Caudovirales; Myoviridae.;"
                     source="Ralstonia phage RSL2.;""
                     /codon_start=1
                     /transl_table=11
                     /translation="MNPLLNKFIKDNTPVIDPRIGDGLSYSESNKIPAFIDRVLRINS
                     ASFPKGLVYIGLRKATPLEGYRYQTRALNNIRRYDINRNDIRMYVFHFEFNGTPMQKY
                     IYLPFISRHGFMHMNGVKYVVSPVVADGIMTIKPNSIFVKLIKTKLWFERFVSQIVVD
                     GVREYVPIYFSKIHHKESDSNSGGRMIKMKPTLVHYLCCKYGMTKTLELFGFSNVLMV
                     NVDEFKQNPDKYPKEDWVVVESTGKKPARSYAYGLYTPMQYLFLVPRQQYENISTAPS
                     VLGTLIYVLEHFPSPKRMNPDTVNNIDSWRLMLGESIRSSDEHYAVIKNAMDKHMISL
                     DEYVDEMVHDDFKRIGFSQIDSVYKLFIFIVQNFNVMVSEVNKIATSNSFYGKQLQVL
                     QFLLFNIVKAINRCYFELNGLRIEQERDPNKVIKDDDIRKILGNIRPEEIMRIKEHAE
                     IIPVEDPTDLPLLKLGRIVVPQEKSDKLRTSKTSFDVSSPENKLNASLIEVGAALDMA
                     KADPAGRNRINLFVKLSDDLTIIPNEELEPIMSSLRDKLGQD*"
                     /db_xref="A0A0A8J9C3_9CAUD"
     gene            92550..95126
                     /locus_tag="pre3_saliva_scaffold_6_prodigal-single_90"
     CDS             92550..95126
                     /product="hypothetical protein"
                     /codon_start=1
                     /transl_table=11
                     /translation="MYNQYTQHKQNVIKQCLDQQVMGADTPARQLLVQKMQVDAKYYQ
                     DVFNTLCNRVESLYLQGKLNPEDYNSLVNLAYEVYNDYVAFFAINYGTHNITPAPDIN
                     THQAMQQAAGMYVNYRDGDQRFLLSFYQQQMMGNQQMQPIQQMQQIPFGNNMQMQGFQ
                     QPQMNMYGQMQPMQPQMMQGYPQQQVPQQYGGGFAMTISNPGASNTTNMDMNLMGNNA
                     TQPSNTSKTLTENQAQDAFFNIGNRNSGRELKFNYYINTGYSDEEISKRKEEQTLEEM
                     RLKMEAHNNRVRENELRRKEERDRQANDSLEKMFVDTVSKTPEEHQKFISDMEDPEKV
                     QNAIQEASIQVGQIQTDKPYYELISHSPVSNGVTEVNTSSVVDFDEQPSSSLPIEPVE
                     AVIEDDPFAVYDYPEDAPPENVPVRVLKRRPNRVINTNWMAIPEKDLDVWVEGNEELD
                     EHRCEFVPRDLYPVYDDEIEWVKEGNEYVGYLNYSAEGKYYREPVAFRNPSWNVWTMT
                     KYTERGYYFILDRFNYPVQKTYKLDERQIMERKNHIIPTHLPVEGTYQTGIPYSETHG
                     DTDLLKAADNLLLSDEELKEQLAKLSEEEKEFANVDYDGTTREVLNLDELVSACLVSH
                     QEYRPNSKAAVYRVVTSNTTFCKERQNDTLALIKECETMDDFYETIYKPIKEAEPVLA
                     KRLVDLLDRNYNRVMVKCGLPNVRVTCSINIYKDVENTQILPNPRREEQYKLSMKEMF
                     ENFISEEFLKDGVLLHDDEESRYLSVLPVTGSVLVVDKEMNEFEGVVGPDQESRQNRW
                     FELSKDDYVELNTFLINLISRNEPQAKEFYIITKDGFLIEAIKGYSTYKSENRIYIRI
                     LN*"
     gene            95186..95767
                     /locus_tag="pre3_saliva_scaffold_6_prodigal-single_91"
     CDS             95186..95767
                     /product="hypothetical protein"
                     /codon_start=1
                     /transl_table=11
                     /translation="MGKLTPKDPVIFNTSMELKEQLEIARFIRQSDLKFKESEFFKQL
                     ETTPDERKKKYTNVVLDFNLVCHHLKEAFWKMDKLANDKYVGLDYSPYPVNRTIHFET
                     PYLARYTKNEKFISTLNQINDHLQKIVDILGNSFDIGLLTALLGKHSKGFVSALKFRY
                     EKDKLQYFMIYTKTYKSAKINKWFDFPIRISMK*"
     gene            complement(95916..98927)
                     /locus_tag="pre3_saliva_scaffold_6_prodigal-single_92"
     CDS             complement(95916..98927)
                     /product="Virion structural protein n=1 Tax=uncultured
                     bacterium RepID=K2D7Y6_9BACT"
                     /codon_start=1
                     /transl_table=11
                     /translation="MDNQLFENIVLQLKNRSGAANIDNASIKENPSVYALIAKLNSSR
                     EEESFKNDGELASTTPDLDYMLGISSEKAQEIDDNETIMQLLPDMERAAQILCSYILS
                     PKYLMKPELQIRPPRNLFPQNTITVITDEIKKYFKKHFDVEGKLYKMLYDILFLKGAY
                     ITAVIPESSLDDIINGDLVENSRESYTVQLSRESLSHVNNLLDSNNRPSRGFLGDPGY
                     SAETKNKLVNRPMLARESVEVHFGNTDNDTDNTTHNSFRSSNYATVIKPPTSIEFTLP
                     AEYAKTHKDAANSKVNNSKEVNISKEGVWKIDLSSCKDTLIEVTDDLNILRQSAVKKE
                     ILSQESRRMAGIPTGFQSTSLDREIVSDRNIIDKIFRRIDDVNSYRTDALELKKMKTS
                     EQTAREDLDEPLFLNYPVEAVVPIFKPGSPSEHVGYLALHDEEGNPLSKAKPINYYRE
                     LANGYNSRQTASTMASSLIQQGKTMFEGFSNNLDESRQLEMLSRIHSNAIIKDILERL
                     KNGLYGKNLDVGDSSEVSRIMFYRALRGQRTRVLFIPKEIMSYMAFDYDNRGFGISLL
                     DNMKVLISLRIQFMLAQLRAGIMNSIPETLVTLRIDEKDPDPRKTIQIANVMALQSRS
                     NSGLIIGASNVQTIEDRVNQSNIRMAIESDNPKIPQIGHDISRTTADIPAPDNDVAEG
                     IKRDTIMGTGLTPDMVDNSLSTEFAANVLQGNFITNLIAFQKQDRFNPLLTDLIRKAI
                     GVSPYLLKRLRKIIKDNLIEIIENIREASGDKTLTTEGMSKSAINVLVDGIVDKFVSS
                     LEVNLPAPPNDNHESKAEQLSQYEERVDKAISYVISQEIIPESLISEDGVNMVDEYAA
                     IVKGDLLRSWMLENNYMPEIMDYITIAEDGTQTYEKNKAIRELSIKTIKAMTEFFKGG
                     KTIAKSTSAVLKANDMAGEGDDYFSSNNESSDNNEGGGDEFGMEEDFMGDEFGEDNQD
                     ENQEDNTEGEGNQEGGDSNLGPDSSKDGASD*"
                     /db_xref="UniRef100_K2D7Y6"
                     /db_xref="A0A0A8J887_9CAUD"
                     /db_xref="K2D7Y6_9BACT"
     gene            98978..101317
                     /locus_tag="pre3_saliva_scaffold_6_prodigal-single_93"
     CDS             98978..101317
                     /product="Virion structural protein n=1 Tax=Pseudomonas
                     phage PhiPA3 RepID=F8SK20_9CAUD"
                     /codon_start=1
                     /transl_table=11
                     /translation="MLPDFDYHYSVYIDKNIGLVSTMIIKSEYQAHDMNNAVRVKTRD
                     MDAVDEYRPDTWIYYKHISGEYHETDTPMTVVSMDTTETIIFNKENLKIHRTTRQEYS
                     YGTKKYEELVERYPDKELLIKGILNPVDIDVAIQAKEGTILSYDKSFVESNEYTLMER
                     LQDWIYGMYNRWYQSQYNLNNRYFNIAFWGTFYPKLVEALMTIRLEMCLTNEAHSYHY
                     RRFLASHGFLDFYLDQLTPKQAIIFYKNIRWVERYVGQRHTQKWLIQKILTLRNLPIS
                     EYNMLQKDEDIVDTAKVTPVFEKVSLNGLEYIIPELDTLSLKDMLDKEDPLAPYNVKE
                     RENLEVIARKDTSGSLDSFIKTKILQSKAIDYSGSEQFTLERALVDTWIEMASRGLYK
                     AYIMVNHPLTGELIPLSGRDALLLYTYCIYRYYDIKENCIPDYTIGIIPRLEKPSKKE
                     LDNCVPDKALLDKEWNTFIDSHYMKIRPIVDTFSFYEQANELFKRLNEGIDRVNQDEH
                     LDGRAYKEMQFYRLYTTKLVSFRKPGMQTFTQFLDSISLNLKDVHNRTDFLKLANDIW
                     KKATGLNNVKVNSLYNTHKAMIQLLTKLSSYSVHYIREINEHPITSTNMRSLRLDGGG
                     RKKGRYVGDLNDGTAVSVVDIETRSHQSALDHDYTDNKIYAEPRSTGKLHFNISVDVK
                     NIDVPGSNVRLINDLNIGTYCTTPADDLTGIANPGNLPAIPGMRTFLSLPLKERRKMI
                     DAFEGCLDWDPFPENREPPREDIEWNFQVKSIDGFDYNE*"
                     /db_xref="UniRef100_F8SK20"
                     /db_xref="A0A0A8J9E9_9CAUD"
                     /db_xref="F8SK20_9CAUD"
     gene            101415..102332
                     /locus_tag="pre3_saliva_scaffold_6_prodigal-single_94"
     CDS             101415..102332
                     /product="Virion structural protein n=1 Tax=Pseudomonas
                     phage PhiPA3 RepID=F8SK31_9CAUD"
                     /codon_start=1
                     /transl_table=11
                     /translation="MAKPVIPNKRTAFESVRTLIGNENQVIRELGLPYTVKPNTTLNQ
                     LLGINQSMHPPHTTIPTIGYFCIGYGGISLQNCTNDSDAFPMPKIFQHTAEDTGLFKP
                     VPFVMREFNNDLTAQERTKYALRVVETYKGVKYYSYYLKRLDLSKTRVETKIITVADD
                     GSLSEEDYSPTTTNLNPIAQELSAERENILKAKYGRSIAQVNVNISREDVEELKNVFN
                     IRHGDPNRALITEIGLVSGVDKLVEVTTSSGRSQFQEVIAAQIAHINATIQYLAAVND
                     GFDSIFNLGVNEPLYNLQQGEVSLQNLGH*"
                     /db_xref="UniRef100_F8SK31"
                     /db_xref="F8SK31_9CAUD"
     gene            102349..102927
                     /locus_tag="pre3_saliva_scaffold_6_prodigal-single_95"
     CDS             102349..102927
                     /product="hypothetical protein"
                     /codon_start=1
                     /transl_table=11
                     /translation="MNFPNTSQWEFTLLGIDPGSSNLGISIYKLDFNTLAIKESFAFT
                     ISAKDTCFYSRNTSNEFGDKIARLQAMKSELAEVFRYYSPSLIVCESPFFNSFTPNAY
                     AILIEVVNLIHETIWEYNYQIPFFKVDPPTAKRAVGAKGNAKKDEMTQAIIEIKDRLK
                     LRNNPLELDEHSIDALAIGHYGYLNYVLNLNR*"
     gene            102932..103240
                     /locus_tag="pre3_saliva_scaffold_6_prodigal-single_96"
     CDS             102932..103240
                     /product="hypothetical protein"
                     /codon_start=1
                     /transl_table=11
                     /translation="MSLNSIENNTTSTDNLDVKKIKLLRILINFKKRPERIMNGFLVL
                     VTALMIVTIVGLTFEILKLNNDVKRLNNSNRSYQEINEKLIKSIEGNRPPDYLDNQEP
                     *"
     gene            103243..103749
                     /locus_tag="pre3_saliva_scaffold_6_prodigal-single_97"
     CDS             103243..103749
                     /product="hypothetical protein"
                     /codon_start=1
                     /transl_table=11
                     /translation="MVRKTRATNNVLDPMVKKGLITIDNELILANRKESDEGLNGLIK
                     DYREISDKHSSYEDLSEDITGIEFKQLINQLDFKDRVKLVYRYMVATGNIDDVEEFGR
                     KVNNLKLTFFKWFGFACLILFVMTVSGVVTMGIVTNDIDSNGLINSFMSIIKKILDMS
                     MGSKPTID*"
     gene            103783..105969
                     /locus_tag="pre3_saliva_scaffold_6_prodigal-single_98"
     CDS             103783..105969
                     /product="Uncharacterized protein n=1 Tax=Eimeria praecox
                     RepID=U6H855_9EIME"
                     /codon_start=1
                     /transl_table=11
                     /translation="MAKSLLELSREGSTPIVSESDQPKPKEQGLSKLENRGKAIREKE
                     FTIFARIMNFSQLKNANRGEIQEQYIIPVEQTEENAGKGSIRVRKITARNGRSRYELT
                     TKNKMGEGDSIEVTVPTTKENFIQFKVLSTVAMLKHRYTFNIKGTDKKWEIDAVPDGN
                     GSYCPWVRCEIEVDDLNNKDVPELPLEVEELILPPELGKLTQEEYDEKTKPIMDRFFT
                     SSNPYIDDENSATTELEGEVDTDDEGQEETPEDKSDETTGKEVMSVDNITDEKDTAEK
                     VEARSEQIVDKREETEEAEKAEEEKEEGGEDGDTSEEGGSEKSEDGNEPEGEEGKGED
                     TDETEEVSKESYEYLKGLGVDLSKVKVTTESSDGKGLIEKFSEMASKGLLKSVGDFYD
                     DLFSDPSKSLKGGDGLSFSKIGTSNGGSVLKVRAKESKSYEYKVLMVPYVKGKDPLDV
                     ALNQLNTMPKSEAISKLISVYKSNLEYYKLWAKNFKTIAEGYQDKDDPMDPDDLVDYI
                     SYYDTGRDKRIFEHYVPEFKNHEYKEIDLNEGFNGRIPVISSLDTFEDKITLSNEKSF
                     NEKVKLFENKARNILGKYKELLKIVDGLESPYDTKNPANEYVGHGDGDEYHDQELTFF
                     KDYVGFRLQEIIDMLELTYVKELYSLYGLNSDSSVSQEGFGSPECIHQDNPITPPVEV
                     TQGEATGEEIETKENPYEPSLDAIVKMSKFQEGERDFNVKSADDWS*"
                     /db_xref="UniRef100_U6H855"
                     /db_xref="A0A0A8J9A2_9CAUD"
                     /db_xref="nou:Natoc_1099"
                     /db_xref="U6H855_9EIME"
     gene            106087..106440
                     /locus_tag="pre3_saliva_scaffold_6_prodigal-single_99"
     CDS             106087..106440
                     /product="hypothetical protein"
                     /codon_start=1
                     /transl_table=11
                     /translation="MQKELMDKIENHNRKIKEAFNIESTASTKVENEICITSSTFYFS
                     NHDEWKLNTKELDKIIDEKIEKSIHDAEVDISHSFKGKNVKISSYAFSFKGNDFINNY
                     YYIHAVRIIPKKKTD*"
     gene            106495..106875
                     /locus_tag="pre3_saliva_scaffold_6_prodigal-single_100"
     CDS             106495..106875
                     /product="hypothetical protein"
                     /codon_start=1
                     /transl_table=11
                     /translation="MTENEIIEVISNSHLGELYSELKEVYEKNKHKTLVNINKELSLG
                     TKNKARYIIITDIEHSDIVDEAFEKINECIDGQFPKGLPTGSVVYFSNKKKNSGRTLV
                     SIIVGLEIDGVSVSFYFGYVKKPN*"
     gene            106894..107256
                     /locus_tag="pre3_saliva_scaffold_6_prodigal-single_101"
     CDS             106894..107256
                     /product="hypothetical protein"
                     /codon_start=1
                     /transl_table=11
                     /translation="MQSSFINQLKDLIASIYPNPKVDFRKTFNGDTQSDLIVLFDEEF
                     DKMEPKLIEFANQFNICKFPDSTINISRDPKIHHRKLYVFKFKLGPGYNKKFVFLKGV
                     KEYETPIGDFEVLERESY*"
     gene            107195..107533
                     /locus_tag="pre3_saliva_scaffold_6_prodigal-single_102"
     CDS             107195..107533
                     /product="hypothetical protein"
                     /codon_start=1
                     /transl_table=11
                     /translation="VLKNTKHLLVILKFSKEKVTNSIRSIKINDEVKQDDTKIKSLEV
                     EFTSDNYVSPGVTKFAEHFLDKTTNQNQEVDKSISDKLNDFFDKENSERESVEEEITQ
                     AKLFIAKLLK*"
     gene            107837..108565
                     /locus_tag="pre3_saliva_scaffold_6_prodigal-single_103"
     CDS             107837..108565
                     /product="hypothetical protein n=1 Tax=Streptococcus
                     entericus RepID=UPI00037CAEFA"
                     /codon_start=1
                     /transl_table=11
                     /translation="MSIVEIKLYRIQSLKTFTKSGGYNPVVHVGELGGYVESEANLSQ
                     EGNCWLFDKARVKDGGKVLDDAIVYDKCLVSKNSIIRGRSVVGGHCFVTNQSVIIDSR
                     LEGNVIVNGHSTVHSGAYLYGEIGVDQSDVGNLVNLIGRISVKKSRITAPLELSGDYE
                     LNFDVSDPHSVIGYNVGMPGGRLFAIKNIVASKVEDKWSTGDFVGTGAELIDFIRDSD
                     DEQRINYVRSIVEHHLNFFKLKGN*"
                     /db_xref="UniRef100_UPI00037CAEFA"
                     /db_xref="E1GUD1_9BACT"
                     /db_xref="btx:BM1374166_02014"
                     /db_xref="UPI00037CAEFA"
     gene            108568..109365
                     /locus_tag="pre3_saliva_scaffold_6_prodigal-single_104"
     CDS             108568..109365
                     /product="Polymer-forming cytoskeletal n=1 Tax=Haemophilus
                     paraphrohaemolyticus HK411 RepID=I2NCS8_9PAST"
                     /codon_start=1
                     /transl_table=11
                     /translation="MEKKYELIKDDTLSWKSLEGETITLYRIRALKDFECPIKEDSLF
                     NITVNKGDLGGYIEKEENLSHEGGCWVFHKARVYGNAQVLENACLYNLANVFGNAVVK
                     GYARLLGSAYVYGDCVISDHVELDGYVSVGDTSKLSGSLSIRDNCQVHGESVLDGDIS
                     LGGSVLVNNAKLIGEVSLSGAFTINFDVSDNNDIVGYVINLRTDGSVSPIYSHCYLTA
                     STKEDIWSERNFKGTGEELIESFSRIDSERIGYYCNLVEFHKKQYNL*"
                     /db_xref="UniRef100_I2NCS8"
                     /db_xref="I2NCS8_9PAST"
                     /db_xref="bgr:Bgr_09000"
     gene            109512..109967
                     /locus_tag="pre3_saliva_scaffold_6_prodigal-single_105"
     CDS             109512..109967
                     /product="hypothetical protein"
                     /codon_start=1
                     /transl_table=11
                     /translation="LIALSLTLTGCAELGTAINAALDVIPSSPVVQNNGDDVDMMSDE
                     FAKIYNNQSKEWCHYPADCKKKKLNFDHYVYFEGYLTNPYSRESVGHVGNNVARAAWK
                     AAVCQEAQLKTGWKAGCAFSSLANEVERLEQKRYNRYGAQYNKIFTSDI*"
     gene            110030..110620
                     /locus_tag="pre3_saliva_scaffold_6_prodigal-single_106"
     CDS             110030..110620
                     /product="Uncharacterized protein {ECO:0000313|EMBL
                     :BAQ02692.1};  TaxID=1585840 species="Viruses; dsDNA
                     viruses, no RNA stage; Caudovirales; Myoviridae.;"
                     source="Ralstonia phage RSL2.;""
                     /codon_start=1
                     /transl_table=11
                     /translation="MKFLGYVTKEELESTVNQLFDRIFIVTVDYIHLMNINEIQRYGS
                     ITSGDLEDDKKNANERITVGMTIPKLVELYKNQIPFYLTNRTDDRTMYEIIFKHIHEW
                     RVYAENTIYLNSVPFEDLIDLSEFASAIYKSRDQTKDIDPEVARLRNRFGRANGFLGI
                     SDIIKPEAKKEEKKTEIDPHQPDTAILDQIYNNRRF*"
                     /db_xref="A0A0A8J8Y2_9CAUD"
     gene            110620..111957
                     /locus_tag="pre3_saliva_scaffold_6_prodigal-single_107"
     CDS             110620..111957
                     /product="Uncharacterized protein (Fragment) n=1 Tax
                     =uncultured bacterium RepID=K1YBN6_9BACT"
                     /codon_start=1
                     /transl_table=11
                     /translation="MLEGSPITEELLKVARSRQGLAKYAYSSLIHIVEKGLTYQPIKL
                     LGLDIERDYEHNLADVVTCEIAVSPGTWTDYVMPNIENIEISIIADPTNFRGETIVTR
                     YRAYCKTMVDFRKTDARLQNVNTETINRMDIVKVEFQLVPLLVEKLLTLQIGTNVVKS
                     NVTDALTALLMGEASKLEGLENSDMLKGVDMVEADNTTVYDNIPIPHGVKLLELPLYM
                     QKKLYGVYKQGMGHYIQSGMWYVYPKNRTKRNDDKVRFTNIYISPKDFLKYAESTWTK
                     EGSDLFIIASLDGESKDISTSANTLNKGNGIRVINPDIQTTDDSVKVAGNKAYISRAN
                     NVSEVILNDSKNGVVNAPLITEQKDTNIYEQVSQVEGRNGKLIALVWQNSQAELVKPG
                     TIVRVHYTEGHTSRQAMIEGIVVKAHHYIHATSDSVVSTQYTTVTGLFIFVRD*"
                     /db_xref="UniRef100_K1YBN6"
                     /db_xref="K1YBN6_9BACT"
     gene            112055..112510
                     /locus_tag="pre3_saliva_scaffold_6_prodigal-single_108"
     CDS             112055..112510
                     /product="hypothetical protein"
                     /codon_start=1
                     /transl_table=11
                     /translation="MLNTNNTNEVFYEVTKLKSKPKNTNLRNYLNSNFKLFAGIHCLY
                     IGELKGGTLDVCVVMNDGSVYNVNAQANNRIGEDIHDSIMSALKFKHDSSCFYRPEGE
                     TFEDYIEKYNHTYLSPTTPNMVKTIETTMPSCRVYLSLTKIKAMNVIYS*"
     gene            112552..113271
                     /locus_tag="pre3_saliva_scaffold_6_prodigal-single_109"
     CDS             112552..113271
                     /product="Uncharacterized protein n=1 Tax=Bartonella
                     vinsonii subsp. arupensis OK-94-513 RepID=J0R308_BARVI"
                     /codon_start=1
                     /transl_table=11
                     /translation="METKLMTDKKYELVPETITEFYCRPMYRIRALKDFSDVKKGDLG
                     GYVESEYNLSQTGNCWIYDDSIVGLGARIIDNAIVKECSTVIEHSEISDSAIIEKGSL
                     IDESSIVCDQSRVIKSIVTNRSSVIYNSTIHEKSLIEQSSCICGAVVGPNTHVKNGAV
                     IRFYIASSEDYVVYSSPFSYCRSLTVSTKADIWSCDPHVDTAEKLREFLIEDEVLKED
                     DEYLRWYDSIVAFHKNYFNIK*"
                     /db_xref="UniRef100_J0R308"
                     /db_xref="J0R308_BARVI"
                     /db_xref="btr:Btr_0999"
     gene            113367..114956
                     /locus_tag="pre3_saliva_scaffold_6_prodigal-single_110"
     CDS             113367..114956
                     /product="Uncharacterized protein {ECO:0000313|EMBL
                     :BAQ02694.1};  TaxID=1585840 species="Viruses; dsDNA
                     viruses, no RNA stage; Caudovirales; Myoviridae.;"
                     source="Ralstonia phage RSL2.;""
                     /codon_start=1
                     /transl_table=11
                     /translation="MIVHFPIVSEKQTIVRPIAFKIVDDLRKYLRMGILENPLIVHLD
                     EEGARKEKGTSTEENGQEGIIEAGAESIVITVEEEYGEQSLLQYQDWSQEFMPIFFEP
                     NTQTHITPYYSHVTMKFNITYRTQSKHTARAWLNSVKSKMRMFTDTFPHHLEYHYIVD
                     DKAVYILSEVYKLIKNKDKNLPPLSTWLQDHFTHRFGKISDSAGINTNFAVSEVQTNI
                     QGYYDTDGMIEEGDKVEGTPGWICTFPYLVRYMKPTSLSIYYPRVVYNQIVPAVLMGV
                     DQTNTVQPNAPTEYPEDYTVFTDSAYHLAKFTSMTDSHSWEEYKGICVPHWNEFAPAQ
                     DFSIRGTERFVDQLILFDDEDDIGCQILDLRDENNEFKIDPELLEFIISEQNYLLDTG
                     QSLFQILLYQNDQMMSRSAVKIDKEGKLYLNQKIDLKHTYNIRIAIYYDWTYLSPDAI
                     NRLRYWLDKLKLHPMFNKYYSDLYNRVIDYLKGGRDSNNNDNWGRDYNRWNISNIKTV
                     QTFYLINYRDRSQSEGLDRYA*"
                     /db_xref="A0A0A8J9L3_9CAUD"
     gene            114949..116304
                     /locus_tag="pre3_saliva_scaffold_6_prodigal-single_111"
     CDS             114949..116304
                     /product="Uncharacterized protein n=1 Tax=Halocynthia
                     phage JM-2012 RepID=I1VXL5_9CAUD"
                     /codon_start=1
                     /transl_table=11
                     /translation="MPKLVNSNYKPEQNTPVHELIEKPKVVPKDFKSVIVDTKEERLD
                     TLVQYAEGSRQKVTYFRQRLSRNDSVTHFSLDASGTVQQYERIDGLEILLQGSLGTSQ
                     STTELRTTEITGEAHVLPPVIPNKGDIMLMDIGRNTIGWFNINEVRRLTHRRNTLYEI
                     QFSMAYEIRDQINDPRIINLNQKTIEVLKYSIDYLKAGQNPLLTPKKADTFSFLRGEY
                     DRISRYWFRKFYHRFYETCLVPNQRTLIYDGFFMRAIQQWFSSQRYPEMVHFRIYTDD
                     EFPILQTTSIWDAITERDPYLLKESFSKSCAITLEEFTNSPNFASIRYSAFKAVVAPY
                     GMTYSNKIYIKNDEVIGNAFQMTPSVNPRKFKVVNDQLLINQILPNRSYVFSQEFYQD
                     ADDGQSHLEIQLRKYLEDDILDVEIIEELVKDCMNWGELEHFYYLPVLLVLMNYCIRR
                     M*"
                     /db_xref="UniRef100_I1VXL5"
                     /db_xref="A0A0A8J9G3_9CAUD"
                     /db_xref="I1VXL5_9CAUD"
     gene            116417..116866
                     /locus_tag="pre3_saliva_scaffold_6_prodigal-single_112"
     CDS             116417..116866
                     /product="hypothetical protein"
                     /codon_start=1
                     /transl_table=11
                     /translation="MLEINTNECLEKVVNGMEVIKDFYTAMDSIDEYEKPLYSEEDLT
                     FIRMNHGGVNDLIIKYLKENGKDYKEGHDYVLECFDILTVIKQYQKDTFDRLSEKLKE
                     DEGIGVLECLDSIGVDMYIKQNMEKVETSLLLLIAYNQLIKAGKKDE*"
     gene            116859..117482
                     /locus_tag="pre3_saliva_scaffold_6_prodigal-single_113"
     CDS             116859..117482
                     /product="hypothetical protein"
                     /codon_start=1
                     /transl_table=11
                     /translation="MSKFRCDYIYFGDYKMPVSEDEDAGLDSLIEAIHMYRNKEISST
                     ELLASLACTQQIVKNTETIRNSRERIYKELVHNFVDLKQYIDVYRFEMAKDPELKEIC
                     SDIQKLSSSDILDIYQGTDGNFNKVCDLVLAEQEKQLDKIIKEYLSNYGAPFYISNPY
                     FVIKKMIPLVDIWIMKKENLNDRDRHAIVVSRKLTELLSILAFTNPL*"
     gene            117512..118345
                     /locus_tag="pre3_saliva_scaffold_6_prodigal-single_114"
     CDS             117512..118345
                     /product="hypothetical protein"
                     /codon_start=1
                     /transl_table=11
                     /translation="MNPNFEITLELDTSSEENLKKSLSKVIADNLNGNLRDEKFAKIL
                     SVASQTINAIQMYRDNATKLFWRIRHHLFEICKYVNLAYEDGYDSITLNLSPEDREFL
                     DELKVNSGLLDKEFTKYLEKNGSWTREKPVYGILHEIVAVTSFIKKEYLNSKGTSREL
                     NYMVNLAEDAIHSLLIAKEHLNNIKTNIIADNYYCNTINAEPFQSGFNPVNYRFNNPN
                     YQQPAMDVPSFGGPVFPPVPSNTGFNPNATKHYYQNVYSEDTQETKIEQSTVSNATEQ
                     Q*"
     gene            118443..119549
                     /locus_tag="pre3_saliva_scaffold_6_prodigal-single_115"
     CDS             118443..119549
                     /product="hypothetical protein"
                     /codon_start=1
                     /transl_table=11
                     /translation="MSSTNTNNEVIPNENLDKVIDYKKEVSDFGAYKDSMLKKESKEI
                     SKLRKEVNETTKNYCTVFYTIYNKFGIRGLKEILEHMKENDTKSYEAFIEQQKLDKEN
                     GRPYFKVKEVTDDFVHDLTYLEVKYHTVNFDFKNYAKQAIRTDSTIDKPYTYRILHSM
                     IGMAGELSEAIELSDGAVTNKVSYEALVSEIGDIVWYIALYYDAIKKFDKEISSQSLV
                     IEHADMNFNPDIYLNKNGELKKGYKEIEYSSIPEDGDEIYKYEYFSGILNEFLLRSAK
                     ALDTYKKHYFYKQPLNYNHLEQFDELCTDIIIWLQYLDANRENSYRQIYSLGEIAKAN
                     IDKLKARYPEKFTVEDSLNRDYKKESEQSGLTVK*"
     gene            119680..120609
                     /locus_tag="pre3_saliva_scaffold_6_prodigal-single_116"
     CDS             119680..120609
                     /product="Putative uncharacterized protein n=1 Tax
                     =Neisseria mucosa C102 RepID=E5UI79_NEIMU"
                     /codon_start=1
                     /transl_table=11
                     /translation="VKKSIITLLIAASMLTACESKEAKEAVQAASSVGATVTASEAMA
                     SETPEMAPEDLGYGDPEKTGQQLDEKFNNGWEFHSAGSRDPEAYDAIQKFGPTWIYNG
                     KNDSGETFRLIYSCGGGSLGSGFGIYSPGFETRYSKEHPYEFVITNNGDYLRRNYVTK
                     PEKHPTFDQLGNRISNTTTAGFKRYVDINYNLIADVSVGGITDDNTGTAITYTDPRRL
                     VDGELGNRLAIQGMSFTENVTDWSHHDAVYGSYVKDPNTYRDELMALFQEDAINKNIL
                     ENTHTYRYNVPAVISDPASEKYFRNGNICDLVY*"
                     /db_xref="UniRef100_E5UI79"
                     /db_xref="E5UI79_NEIMU"
     gene            120687..121625
                     /locus_tag="pre3_saliva_scaffold_6_prodigal-single_117"
     CDS             120687..121625
                     /product="hypothetical protein"
                     /codon_start=1
                     /transl_table=11
                     /translation="MLKQLIIVEGLSHSGKTTVINELKNKIDHKVLVLNTPNSKDLEE
                     IEEYFISKIDALDLEKDAYIINSTKVSLEVLQQAKKSVANSFDRLRDNVKKNNFSKQM
                     TAEDYINLNKDGVDAPYLALVMEVASIVSSKTTQLKALVDMVNFFDQDVTIIVDRFIG
                     SSFAYGPVDIIDMVKNPKKYQFRLDRSHERDVLITALSRLHSVHDFLNWVALTQAPVL
                     PFFLECPLEERKRRSGNVTPNDESDKEFDKTSLEFDQIMRNKYHHYMVKFSEDCSYFN
                     PDIYDYFVLPTVSVEQTVNNIIDILDNKEQYKVTDL*"
     gene            121715..122467
                     /locus_tag="pre3_saliva_scaffold_6_prodigal-single_118"
     CDS             121715..122467
                     /product="hypothetical protein"
                     /codon_start=1
                     /transl_table=11
                     /translation="MELYRLIRDLEELPKDKLLYDSICRPSWYMSEDGMAVLAGSPCP
                     VQTVDQLLHTLKSLLLKDAPSQDNSFRRKVYDNTEVYFNSVKATRSGFRFVAEEINSS
                     TIKSWQNYSTDTAMVTVAVGGPSYTVSSDKVQILVNKSYFMSLGLNGKRNYLQELLSV
                     RAFQYQDNDGNTQYFNKEYWGFKEQEPKQVECRPKPTHNHHHCCCNAEEPKEEQTPLI
                     ITHNSGGFDFVEEVDDANGNVINPNGRIINPE*"
     gene            122498..123154
                     /locus_tag="pre3_saliva_scaffold_6_prodigal-single_119"
     CDS             122498..123154
                     /product="hypothetical protein"
                     /codon_start=1
                     /transl_table=11
                     /translation="MRVKLKQGLSILFGLVLIGIVVFIAYHFSINDKRVAVELENAKR
                     DKTSIPTLENNLSTPAATGIPDGKDVLESPVEIAPPPPPPPPTPKPKLPKEEQPIIID
                     AAFGLTKETNGDLIVGLYGLQKTAKGYQRYFSYRCDAKDSKLVKFDTGAYFVFGRSNG
                     VMVRDITVDDKTYYTTEGDGKDIVKALNRASSFSFSVPSGTVYKVTVHDRSENDLPCL
                     *"
     gene            123263..123568
                     /locus_tag="pre3_saliva_scaffold_6_prodigal-single_120"
     CDS             123263..123568
                     /product="hypothetical protein"
                     /codon_start=1
                     /transl_table=11
                     /translation="MDKIDVNSLPEQEYREIAALVGYQDTLDIIEKTKGHEELEKLIY
                     EMRMRNTTCYLNFLQNQIKAKKITQEYFIHIPYWEVYRKSNGEYSGLRKNGSLLDAE*"
     gene            123682..124389
                     /locus_tag="pre3_saliva_scaffold_6_prodigal-single_121"
     CDS             123682..124389
                     /product="hypothetical protein"
                     /codon_start=1
                     /transl_table=11
                     /translation="MFTPETHKKPSQFKKHKHHGKPHRDKKQSVAQAPEDYKPSTVYL
                     REETPESNLTLDQKYEQVKNNNISNVVEETVKLMDNLDLMFKLSSQLPKTKQLNPNEV
                     FDLKVLKFGDKVYTTNLLNPKLFPHLMDDAPYTEQQLHDVCSGISFIANGLTSGSITL
                     EKINYKKVYSEISEYSQIIREELNNKAYFSVHHEFIEKNGKIIRVFYLVYSRKNIYTK
                     EYNHIAVRLFSLSSVKL*"
     gene            124473..125474
                     /locus_tag="pre3_saliva_scaffold_6_prodigal-single_122"
     CDS             124473..125474
                     /product="Thymidylate synthase n=1 Tax=Salmonella phage
                     SPN3US RepID=G5DEX2_9CAUD"
                     /codon_start=1
                     /transl_table=11
                     /translation="MKQYLDTLKNILEEGTTIENDRSGTGMISLIGTSEKYPLSNGDF
                     PLLTTRKVWLNKTILELIWFLKGEVDVSFLKENNVPFWEKWTSKETNTIGPMYPMLWR
                     KKPEVKLYLDYAGSSNDPMVSVIHVDQVSNVLEGLKKDIETKTISRRHYLSNIALGLR
                     PDESLTPIENVNLGNMALDTCHQVFYVSLRPLTKEQKELSVQYQKNQFNAFETFYDIE
                     PYEFGIETMLVMRSNDVMVGKPHNVAQYALLNLMIANALKVLPLSHRHTVHDSHVYLS
                     HVDQAKEMLEREPYPLPKLYVRPDLTIEKIVSGEITVDDFKLLDYQSHEPISFSLEG*"
                     /db_xref="UniRef100_G5DEX2"
                     /db_xref="shg:Sph21_2973"
                     /db_xref="32812468"
                     /db_xref="G5DEX2_9CAUD"
     gene            125594..126106
                     /locus_tag="pre3_saliva_scaffold_6_prodigal-single_123"
     CDS             125594..126106
                     /product="hypothetical protein"
                     /codon_start=1
                     /transl_table=11
                     /translation="MRRILRQIFLQNKLTTGLLLLLSILSLILLAYVFYIHEVSVRDN
                     VASTVSVKWQRLQKEGNRIKYKLSKDDHVALVLTCRNKKFTINTLRAMSIVRLSIDGE
                     ESNLSSMGINGRLYYVPVINDNPNPTEEQIRFLKALSKADIVTFRHNKVNYVWPTKNQ
                     TELSYCVDLP*"
     gene            126139..127542
                     /locus_tag="pre3_saliva_scaffold_6_prodigal-single_124"
     CDS             126139..127542
                     /product="hypothetical protein"
                     /codon_start=1
                     /transl_table=11
                     /translation="MSDYKQFNYYATRSPRENLNQIFMDCGYPKEYLDDIEVVAVRPS
                     SDDRYAEYKNKSGNTAVEVNYSGELTKLTGKYSNVHFYNRTTPIPHHWRNKTMTVLDT
                     ELDNMDVVTYVKNRFTKEGYPFIGERLTYELQDGALKYGANKLDIAARRDSLGFTGTA
                     TLKVQYLANLNKQMVKLVSTVNPFITEDTVVSKGLYNELSVVPARTSKETDEKILSRF
                     LVETYGATKAKAVKDEMKAKALDVVRHPSFRGELANPKTSEQEIEKTASRNYLSSVLY
                     RLSKDMDRDQDGLVYGNIRMMIGISDISKLVADSGKFELDVEQESKYRDSGIKVKSFI
                     LASDTNDGCRFDIQLGKHENAQDAFNAARSLIKRFFGVYADLIDVERDSASNHRLEIS
                     VLPATSIADYVGGELHAYVTYSGEDEVVVPKITVQQNLNGFADVVSDEDHTVGFSEVQ
                     GESVLDRMRDNYNNARQ*"
     gene            127607..128149
                     /locus_tag="pre3_saliva_scaffold_6_prodigal-single_125"
     CDS             127607..128149
                     /product="Uncharacterized protein n=1 Tax=Haemophilus
                     haemolyticus HK386 RepID=I3DM41_HAEHA"
                     /codon_start=1
                     /transl_table=11
                     /translation="MASPENVLVNILNDFATFLGEKDKATFEELKTKIENLHQTVMGG
                     EVDEELDTIREIVAELKNLKDAQGNTPQAILSKFSELETKIQALTDGATTANQKIAAA
                     EATANAAKTKAETNEQNMAQLPVTAAKAEAADTLSKANKASLEALTTKVASLEESAKK
                     TDVTDLSLDALKQAYNAARG*"
                     /db_xref="UniRef100_I3DM41"
                     /db_xref="I3DM41_HAEHA"
     gene            128222..128920
                     /locus_tag="pre3_saliva_scaffold_6_prodigal-single_126"
     CDS             128222..128920
                     /product="Putative uncharacterized protein n=1 Tax=Gemella
                     haemolysans M341 RepID=F3A4Z6_9BACL"
                     /codon_start=1
                     /transl_table=11
                     /translation="MADSKLKTLFLDFARYLGEKDAEIAKLIKDVKIITGQGSPEGKV
                     VADKDVTYIDTNRTLGAYKWVKTRSGGNTGWKVVEGDTGWVEIPRATNRSGTNIKVWI
                     RRINERVTWKFGGGQFDWYGIVGPSNENWQGNPVRSVANNPNSKIIHSYVCPPNWNLI
                     PVGFRSPSSLIGQFYSDLTNKVYGVWKLGGVNDRNQFRFEFFDQTDAHKDIPDIRIDT
                     VTYLTDDPWPTAFQ*"
                     /db_xref="UniRef100_F3A4Z6"
                     /db_xref="F3A4Z6_9BACL"
     gene            128953..130311
                     /locus_tag="pre3_saliva_scaffold_6_prodigal-single_127"
     CDS             128953..130311
                     /product="hypothetical protein"
                     /codon_start=1
                     /transl_table=11
                     /translation="MAFKIKYNPKLSDRENFNLLLKDCGYPSDRVSELKVKQGPVDIS
                     ETPTGLNASVYIEVPASIASQYSNAHQESFTPEAEGNKVFHHRYKRLTVDEHFASEAT
                     VIDSDVEYDHGVDRFGSTTRYIMEALGFSNVLRPEDYGKLTIQGIDNSLVQYGSNKIR
                     VSLSNMLSFKDFSSESFVLNMSADATSGKRVLLKLSITDLPNPDSFKIPKGTYEGTDL
                     AYTSKGNIIQPKVIKLNDLISNEIGLITDKVKEVMFSDSQGKQQFFSDKYSFTRAGVV
                     PKTTVYPKTVIVENTPNLLNLVKYVSPTDNHPYIAGDVNVYMIPLVDKEVAQYLGGVS
                     DQTNRFRFDRLDTNSNGTFVIFNVVGKYNAVADSNKFSEFVNQALQGSGLIRKPSNGV
                     SYPDSTLTYKVETSIANDMFMSGPVYIALVPPKTEKLTLREDMDGFEAMILRDASSLP
                     EF*"
     gene            130358..131845
                     /locus_tag="pre3_saliva_scaffold_6_prodigal-single_128"
     CDS             130358..131845
                     /product="hypothetical protein"
                     /codon_start=1
                     /transl_table=11
                     /translation="MSFDKIKVDFTKSGLDNVKELLVDAGYPRSELEKLQVYTNQKSD
                     EQGSTELFVGVADADLAGRITNEGVEASSVPNAANDESAEKKATFTKILKHNYKRIDP
                     LASRGMRKLTDGFSEGGRFLPEAADVNELAKKLLAYVPGKQDTMDAQIEGVTLALEGE
                     EGTLKYGLNKFNYSFGENDLCFTKTNAENKLVLRVRADTTRGDQVVIFPKLVTPHALV
                     DGFTPIAAFETKAADLNPTDRLSNIFLSDKTAKDYGNQKPNQVFGVSIDLANVTDMDK
                     LKETYFSKAYSDHAGRLAEAKKLTFKEAEVVTQADEFGSELITNAAQLVKYETNADLN
                     DDNTTVEANVGFYVVPLSAKTIGNDFLTSGSEGREEWTVRTSPTNLGGEDDYTLYHEM
                     ADRGTDYPQVGNPDTEEGREAIKAAMQRLIQTNYVKDNPAFKVELQNADEGGVVYDKD
                     SFTFKVSAASGYENFIKGAVYVVADFTVGKFRVAEDLDGFGEVQL*"
     gene            131963..134047
                     /locus_tag="pre3_saliva_scaffold_6_prodigal-single_129"
     CDS             131963..134047
                     /product="hypothetical protein"
                     /codon_start=1
                     /transl_table=11
                     /translation="MSTRIDIKITQSENLNKLLENNGVSKEKQSNIESVSIVPEDKMV
                     NEKPYNTKLVINLTPIDGVARPPVSTSYNRVRVGWVGDDEYAFTYDNALGTPLKKDGS
                     EDDLGILTKLVNASTFFSQDEKYPFRVKVNPEYTRIEVIPHLDSPCYIGGKEYGLKIL
                     TDPRSIKIFEPETYVVSAMAVPHAQWTNGSKDTTVSLELQDEEGQTKTVKAMVMPYRE
                     EIDGTMYKMNLGLDFPTKSHLLYTDTTRPVLKNSYESLLPISKPLEGELTEERLESLK
                     LLYKDMEDDNSILTYANAKLSGGYVSDNNVISINKGVHDYRLNILKAKCRDIYYHLIN
                     DISEGDPIKYVKETNSYIMTMDETYRTRYPEEKICFKLHVDSPDNELGIEFTNITDYT
                     NVNGPRTARNIFGDFDRFNQFMRILRNHALEKLKARGVSVADASIILQSARNVNVWQT
                     ITERFTTFHNGNPNIRKNSLFIDYDITFVANKGTPIRLVNLLSKDTYNTPEKKERLLT
                     DSTYFDSLVKAYLVKEGLLDIEDDIPYIEDNTINKVEKVSTNIVNPVRPENTTSKQLE
                     YRVDRYSNRVFMVGIPRGEYTEYIVIQYEMIPSYTFLSGSRVFADVNRETYSIDALLN
                     ADIDEFANLMKRYAPDFPYKYLDLEKTQESIRYLTEDKSYGIGITYFVKENVLFSNSG
                     NSVYTLITLRYA*"
     gene            134124..135704
                     /locus_tag="pre3_saliva_scaffold_6_prodigal-single_130"
     CDS             134124..135704
                     /product="hypothetical protein"
                     /codon_start=1
                     /transl_table=11
                     /translation="MGIKVDSRLTQTENLNKLLEDAGIGEERRRDFESISILEEDNTV
                     NGEMYNTQIQMHLIHGSQTHRKEKKTFASSLYNRMPTGWNNDRGYVFNYDETVRKPLN
                     RDKKAEDLKNLAAMVNESDKLSQDTKYPFRVNVNEAYTEIEIIPHLASPCYYGKKKYP
                     LKVKIDKANEPIFEPEIYVVSALGIPGASLVNSDIKQTTRLSLTTNDSGFEYTHDIDA
                     LVIPYRQRIDEVLYTMPIARNDGSFYLRDPDGQVADLKTTLLGIGKPYKDQEFSDIKK
                     ENLTRLVTNNSLEDILSVSTLGLAYTRISNVTTQLIIDKNRKKYKINILKLKLSEVIY
                     TILFNHINDNVLTREGDRFVLTTDNYYRTDQPRSTSLEKIAFRIERNNTSDNELVFVL
                     EDQALLPRISQNNDIRRHRLFNYGKVNHFMRMIRNVIANDLISYGFNRLTVDSLLGGS
                     FIADSTTLFPYQQEWKTTEDSFIVIGREQSYYPGQVPLTAKYIADKKLAVTEYPYPIE
                     YPSDDYIDYRMKITFKRT*"
     gene            135704..135814
                     /locus_tag="pre3_saliva_scaffold_6_prodigal-single_131"
     CDS             135704..135814
                     /product="hypothetical protein"
                     /codon_start=1
                     /transl_table=11
                     /translation="MLDTTVPFGTVVFIIYIISNLYYLIEELKLCLFYLT*"
     gene            135828..136073
                     /locus_tag="pre3_saliva_scaffold_6_prodigal-single_132"
     CDS             135828..136073
                     /product="hypothetical protein"
                     /codon_start=1
                     /transl_table=11
                     /translation="MKKLAILFSLFVVGCATKQPVPTEEPKPETIVHVQITEDAGYLC
                     KDNHTASCNLLRNYCMKNNNTDEDCLEFNKAVESNNE*"
     gene            136066..136623
                     /locus_tag="pre3_saliva_scaffold_6_prodigal-single_133"
     CDS             136066..136623
                     /product="hypothetical protein"
                     /codon_start=1
                     /transl_table=11
                     /translation="MNDLILPEILKHPFALRKDVQVIDHVSFLLSQVSVDIIKNLIQK
                     EFGLDINPFKPYSVTVCYSKNRLNIYPFTLLSFEFTEFYTIDPTTLPILNKVSIKTIK
                     DVNGIPIDVLVIDSIKEAEFKTIHNKYISQYAAEWSQGEYIPYIEVCRPSVLNLEQER
                     VLSNDPHVYLAFDTVRYMRFGEIIK*"
     gene            136661..137917
                     /locus_tag="pre3_saliva_scaffold_6_prodigal-single_134"
     CDS             136661..137917
                     /product="hypothetical protein"
                     /codon_start=1
                     /transl_table=11
                     /translation="MNKIYSAKTLREIIESLFTIDEENKVFTKNDITDKVANKVWRFH
                     YISLISILKAFPDSNIVNFALLDFEIAIRQFARDMSERGFKNPIATGSNFLVIGFENE
                     SDVIDSSTGGWSVIAFDPYKESSNHVFGVIEKPEQKVFPIFDSLPEAESFRRKTEEFY
                     GTKQTLVYYDLNNYLNPFAVSNYGVGFVNDDRLDNGVVIDLPECENGDIIKFSDEISI
                     QKTDDWDYCYYAGRFKKVSKGTIHTNFYTNRKDVSGYLVITKNGTNLVSAGGRSLVNI
                     EIFKDFMREYHKGKFPSGEIKAIYVWDLSEKFAEFVRKGYDQECSIGKAYYSLIYYIR
                     TARFVNNQYGLSVSILTDENDRSLLLVDNSENGTPYDVNTLRFFDDYGWCGDINHLKP
                     EHSVDKVVSLGDNAVHLYYRNFLPKV*"
     gene            138004..138402
                     /locus_tag="pre3_saliva_scaffold_6_prodigal-single_135"
     CDS             138004..138402
                     /product="hypothetical protein"
                     /codon_start=1
                     /transl_table=11
                     /translation="MGIFDKFYGFLVKYVFSNAKLILAILVLSMLYRIDIINKRNEEL
                     SHKLEVVNTELKGKEEQIKLLEEKAATQDQLITNYKQSIFDHQAKIAEIEKSANEHTK
                     ALVNVLDKDPWANTPISPETKELLNRKKAK*"
     gene            138399..138701
                     /locus_tag="pre3_saliva_scaffold_6_prodigal-single_136"
     CDS             138399..138701
                     /product="hypothetical protein"
                     /codon_start=1
                     /transl_table=11
                     /translation="MKYLPLLSLILVACTPVTKEVKVFSPIPIECDLTQVCTDKEYHL
                     ETNRDLALAYTGAKTELAYCSEHLRSLQSCVRNANAILTKEKDTDEKTSIQTPSKN*"
     gene            138664..138771
                     /locus_tag="pre3_saliva_scaffold_6_prodigal-single_137"
     CDS             138664..138771
                     /product="hypothetical protein"
                     /codon_start=1
                     /transl_table=11
                     /translation="MRKPRFKRQARTNRSRRIWFMLERFRQERKEKENQ*"
     gene            138850..139140
                     /locus_tag="pre3_saliva_scaffold_6_prodigal-single_138"
     CDS             138850..139140
                     /product="hypothetical protein"
                     /codon_start=1
                     /transl_table=11
                     /translation="MDFYEEDMEDLRFRIIFLEEKIIKINDKLSEANRNTVLSLMATV
                     MRLSDLREKVEDLEEQVFTPNLKNRSFRKRKPNLVRGKIRTKNLKLKNITNY*"
     gene            139282..139875
                     /locus_tag="pre3_saliva_scaffold_6_prodigal-single_139"
     CDS             139282..139875
                     /product="Intrrupted gp229 phage associated n=1 Tax
                     =Clostridium sp. CAG:352 RepID=R6QWY9_9CLOT"
                     /codon_start=1
                     /transl_table=11
                     /translation="MENKKFELVKEDSIVVDGFKLYRIRALKDFFVIKAGDLGGYVES
                     EDNLSHEGYAWIYDNAKVYGGSKVFGNARVAHNATVNQHSKVSGFSRVNGSALVTHFS
                     RIENEAEVGGDAVVESSDICDNARVFEGARVHSHSVLKDYSAVFGNAVLNEAVLYGNS
                     VVYDKAYVGKMMFLRSVEVCGNSVVTGETFISNTRIG*"
                     /db_xref="UniRef100_R6QWY9"
                     /db_xref="R6QWY9_9CLOT"
                     /db_xref="hso:HS_1421"
     gene            140048..141826
                     /locus_tag="pre3_saliva_scaffold_6_prodigal-single_140"
     CDS             140048..141826
                     /product="hypothetical protein"
                     /codon_start=1
                     /transl_table=11
                     /translation="MSFDLLEKYNQLNETAKSAVDKQCDEILEVLFGENGSIDYKDPK
                     QLTNLTSHPYMFSGILGISYNYIAQSVQVPYNEQAQHLACGPHEFSAAVYMKVIHEVQ
                     EKGYKTIAIGNFGSIVLDKNFGIIATQENAYPYDYQPNQNNFVYGFVSDDTDDKEIIV
                     GFVDYRIAKYIVDNANKRGGNLSLIAIDLNRLDYEYFARYNDIEGKVHSPITTMVIGS
                     TTIGYIINKEYLASEDNYGKHIHKFNEFNKEDIVEELTAYNSYKPFYNGDFFVYDFKV
                     NNFKDRAKNPEVVEGFVNEIRGQIVEEGIKPCHVEPVMMSVEEDSTAYFRMLVWTNTP
                     NSHRFLPPAVVEEFISKNLNVLTSVFYVAKDVDIKQYMDVVTLSDDLKEHIDSIKEFL
                     TPGSFAVELNHYLQLARDNFNLRTIDYVNLNGVSFIYNSNIPFYSRPVAINGKVVVGK
                     VIDVNGDDVQSVSKLDTDVITVMRNCKVRNYSTNIMDTDHSVEICFKGKKTYHEVVNK
                     LEEYQHIKDRLLISKPTVSHAAFHDGLPLFVLSYCKASTFSTKAMVSKVDSDEDEMFF
                     LFNHNQLQGEFNHPSVIINYHCKKRS*"
     gene            141969..142526
                     /locus_tag="pre3_saliva_scaffold_6_prodigal-single_141"
     CDS             141969..142526
                     /product="hypothetical protein"
                     /codon_start=1
                     /transl_table=11
                     /translation="MEKMIIVTISVMSLIGIIYFTADFLAKMYYSAIHTPNIRNNQII
                     KRLILKHLTVKKSDHGINNDQQSIGMFLEGTNYTRQLLVNFLNSRKFSFGVFGTQHWL
                     LEINNYNQSKVGEYVVENIEISLLNEYSIERNNSEDKVTVSELRSIILLLTVRHFINE
                     KGELVSTIESIEPVKGGNILFNSKK*"
     gene            complement(142950..145112)
                     /locus_tag="pre3_saliva_scaffold_6_prodigal-single_142"
     CDS             complement(142950..145112)
                     /product="Putative SNF2 domain helicase n=1 Tax
                     =Pseudomonas phage 201phi2-1 RepID=B3FJG0_9CAUD"
                     /codon_start=1
                     /transl_table=11
                     /translation="MSILNLLRGLNVEVDPIRNKVEITGLRFLYVCRDLEKYIGAKML
                     YSILDNVSYSRLVFSMFYLPDFYHAINTLLTDPKFKRRIRSGRELLAIRTELEKIPLI
                     ANIKIINETEPNAIPKLDKSKLNRIFNNIKLFDYQDKFIDDCVWKSKLLGLNGYLLDA
                     PPGAGKTAASISLMEVLDADTIIVVCPKKAVNDVWDETINRIYKEPQSYSMSLPVLHG
                     PSKPAGFDINDHFIVCHYESLGKLNDYLKSIKIPNKKYAVVLDESHSLNSHNSERSIQ
                     FRELVSKIDPIFCLWMSGTPIKALGTETMTMFATIDRLFDKSVYKSFLKVFGISGVYA
                     ISVMAHRLQLVRSEIKTNGSGVEQYTHKVKVTLQNGADYTLKTISNKMIDYVKERKEY
                     YQKNAKKYEDDFFSSIEVYRSRVVKGRGDTSFFRADLEDYLSKAKTLHNGYSPTDPKH
                     KQYVLECNYYEDKVIIPRLPNDVKKVFRKAKSVYKYVELTIMGEALGNILGKARSRCN
                     ADMVKQLVTDAKVISEDGEIYQSNLPDLILNAQAKTIIFTDYVEVVKETEYQLKLKGF
                     KPISIFGETTSGNGLALQTKIFKEDSEINPLITTYKTLSEAVPLTEANRVIFLNLPFR
                     SGTYEQAVKRANRIGQTLDVDLFEVTLDTGEEPNISTRNEDILKWSEEQVALILGKKL
                     PEENKEILHGLIETSTIEDKIKTGIDTVTRVASKFLDW*"
                     /db_xref="UniRef100_B3FJG0"
                     /db_xref="B3FJG0_9CAUD"
     gene            complement(145310..146842)
                     /locus_tag="pre3_saliva_scaffold_6_prodigal-single_143"
     CDS             complement(145310..146842)
                     /product="Uncharacterized protein n=1 Tax=uncultured
                     bacterium RepID=K2DSJ5_9BACT"
                     /codon_start=1
                     /transl_table=11
                     /translation="MDVKALLAKCISLLFREGQSGENDLSKQLVLDVITTLKINSNDI
                     SGTDSTVNELKNVVLNMVSKEHPTPYNDLIQHIRIACSSDVVLFESIQDNISFQLDED
                     ELKRTILSYRFELNKYLKEKKATMLLDKMTFDLKFNRDKIGDLNQYMSSNLNGIIDLV
                     NYSGEEIPGIICEVDLSDIDAVAEQFELIRKENDGSRTIKMPWQAMNRMTRGGLRLGQ
                     LTTVGGLAHNNKTGVSLSMFISGCIFNNPKNLQTDQKKKPLMLLISFEDDMLIVLFNL
                     YILLKENLENVKITDEDKQRLSSREAAEYVYKKLSDTGYDIRIIRADSSTWSYAEIQS
                     CILQFESQGYEIHLTLIDYLNLANKNGLSHSRADADIQELFRRTKNFFAAKNIALLTP
                     VQLSPDAMELKRQGNKMLAMQISDGSYYEGCRGLSREPELELFVDIVKDNGRKYQTFA
                     RGKHRGQNDTPEEHKFFILEFQKIGGLRWDVNGTDTSLSKFGSVRNAEGEEEGAFWDI
                     GN*"
                     /db_xref="UniRef100_K2DSJ5"
                     /db_xref="A0A0A8J8V1_9CAUD"
                     /db_xref="K2DSJ5_9BACT"
     gene            147055..147708
                     /locus_tag="pre3_saliva_scaffold_6_prodigal-single_144"
     CDS             147055..147708
                     /product="hypothetical protein"
                     /codon_start=1
                     /transl_table=11
                     /translation="MSVLNLPNDSIKIILVPEPIVEDLKAVGYTINDLLYYDKASKVL
                     NKNALKIFTVLNSKYNPQRLDFVYGSEVLTPVLSETLDVRDLWLETSDQDTREEIRND
                     FVASDDNSGYSLDQYEYDASQALLSVLNGLDSAMASGKDIYEDILPANDGKYFFIILP
                     FIKATGNESSSPSKETLSIFAKNVLATILRKSAFYHDSKTIAQSSIFVNYLATKLNM*"
     gene            147790..150087
                     /locus_tag="pre3_saliva_scaffold_6_prodigal-single_145"
     CDS             147790..150087
                     /product="Major capsid protein n=1 Tax=uncultured
                     bacterium RepID=K2D7Z7_9BACT"
                     /codon_start=1
                     /transl_table=11
                     /translation="MSIFKKNANRSLGKSREALIGEIAKEFYSDVQLGRESVSLLGAL
                     MLSRESVDESQIEQLDETSGSVIASTATSISDTAKKEGAELTPEEVDNIQESLVIAAN
                     PEAYLKSGDADESAGTVHGILGGEVEAAPVQVEMSKESFEVHGMMNTLAMTVAYNVRA
                     DKQSKAAELFFPTINLDFSSNTYTIDTQLSTVFTEKEYEVTGKRDAYRNQKHIIKSLR
                     NHTILKSNFTDVIPVFRQGQNEDSFVDTALLPVRSVENDNGEKFQTSLLRIGEEIKLL
                     DISQTNRMIALGMQDGTDQIAGNPRLKTIGLKVGNDTVLFENLQYHQASQFTYSPKGD
                     REDILLTYDVNTHLLDENTKAVKSGKLPTELQALKDKGLEALVRLVLTGRGNTDTSAF
                     EITSGSVKVTAIRDAVTKEVKDLEDPALKPLIDAIKETEVIGWEVDATRTNSNIREHG
                     MVLDSRVQRIIYGVRLHSPIAVRRPFDEKTDVTDAQRVDTLIQTNYMRRTNAAITALY
                     DILGMLKAAPQKLDTTEPFAHSIVGIGQYFSKNYVRDVALDVYKTTQSMQTTDVRANA
                     SAVITNFVLAEMTQAYTSSELAAAYEIISGGANFRPHVIAIADVFTSKFIFREGDART
                     LGDGFDFTIEECSDNRLVDQDKDGEVGTIFLSFGVPKNGSLDIPLWFGNCLSKREIPR
                     IVNRARGSKYQHEVMVQPWFSHICHLPILVRIRVTGLKKAVQERIPFAVQALTKEGEV
                     PLTAEATATPAAPAAGAGATAGVAP*"
                     /db_xref="UniRef100_K2D7Z7"
                     /db_xref="A0A0A8J8A7_9CAUD"
                     /db_xref="K2D7Z7_9BACT"
     gene            150581..151009
                     /locus_tag="pre3_saliva_scaffold_6_prodigal-single_146"
     CDS             150581..151009
                     /product="hypothetical protein"
                     /codon_start=1
                     /transl_table=11
                     /translation="MEIKLSSLEKLNLVKKIVAELSQSEGKNITDVINKFPKLRELLD
                     AYKKEIGNSDDVEVLNKLLEKAGNRDNPEVKHRVVYNKAGNPSIISDYNNIWIPYSFS
                     WIFNWNDDTYVKIQPKNKSEDIYHVFISPDGLIKINKEKR*"
     gene            151006..151422
                     /locus_tag="pre3_saliva_scaffold_6_prodigal-single_147"
     CDS             151006..151422
                     /product="hypothetical protein"
                     /codon_start=1
                     /transl_table=11
                     /translation="MTEFPRVKYTRDVIIGEFTLPKGNLKAKKLMKELYDEGLKTYHE
                     VSSTYIMLSNTTIFIHFYLRNNTGKTTSVLNLYKGGLEMYSLKELREIIYNLSQASLK
                     SQIKNFLTEEEFERHIIEKYDMNLIQLGLCFKQKEF*"
     gene            151424..152251
                     /locus_tag="pre3_saliva_scaffold_6_prodigal-single_148"
     CDS             151424..152251
                     /product="hypothetical protein"
                     /codon_start=1
                     /transl_table=11
                     /translation="MEWLNYIQNTYNKIPDHLIIATLLGILAWHVVNLIVLAGKSFFP
                     NGGVLVRVLSIGGSGLFLAITIRYIANSYGLDLEVYSIFLILAVIIHLFVIGFSSYFN
                     SRVAAAPFTAYVYIPLNLILWVVISNVSLNTAQNAIHIRSISTIAKTLHGFRRFPKWY
                     LGFINGLILMGLRSCYPNDNYEEVLKTYMNLKIEYENSIGRTNSLVEAISKMVENEFF
                     IDMDTKQEKNKPSDTQIEKMASEFSETGKSKTADELGYHLGVLDSSKKSKTNNDDDK*"
     gene            152317..154578
                     /locus_tag="pre3_saliva_scaffold_6_prodigal-single_149"
     CDS             152317..154578
                     /product="DNA topoisomerase 1 {ECO:0000256|HAMAP-Rule
                     :MF_00952}; EC=5.99.1.2
                     {ECO:0000256|HAMAP-Rule:MF_00952};; DNA topoisomerase I
                     {ECO:0000256|HAMAP-Rule:MF_00952};  TaxID=1073362
                     species="Bacteria; Proteobacteria; Betaproteobacteria;
                     Neisseriales; Neisseriaceae; Eikenella.;"
                     source="Eikenella corrodens CC92I.;""
                     /codon_start=1
                     /transl_table=11
                     /translation="MAYHTLMIVESPNKAKTITKWVAKDGVRVMATFGHIRVLDTDKP
                     REEVLNVEHGFKLKYKISPKSKDHVKEMVSIAKNVDTIILATDPDYEGEGISQAVVDV
                     LKQNKVNPKNIYRVTYTEVTEKAVRDAINQSINTKRGIDGNKVAAQSARQALDYAVGF
                     WISPILWKIFPSQGLSAGRVQSPSLRILATREKEIHEFVPSTYWQVNAFTEKDNIGFA
                     TRLVRIGTDTISKMSLNDLEYVEKHKKALEELVTNKEKLHVTDVKTSKVSRKPKPPYT
                     TSTLQMDAVRKLGWNATRTMQVAQRLFEGSEVHGHGFITYMRTDSVSLSEEALNSIYR
                     YGTQFYPNDVLDHPKQYASKNKSAQEAHEAIRPTDITITPDSVKAKFTPDEFKLYELI
                     WQRTLASQMKPAIFDSTQVNLTFGKTYGFRANGSVLVFPGYLSVYQEGEEIDGEKDDN
                     VRLPRINVGDKLPVFEIQVSEHQTKPPARYNEASLVKVLEEYGIGRPSTYATIPKTLQ
                     DRGYITVEKNRITVTDMGIAVIDYLVDKFHTYVDYKFTSNMEADLDNIAQGNINREAM
                     LFNFWNPFIENVKREETISIKHKGVIETTEEICPSCGQSNLVKMLGKFGNYLKCTHQG
                     CKYTRSLAPKKEATEVKYIEGKSCPKCGSKIAIRKGFKGREFGSCTGYPNCKYSCNAD
                     GSEIVRHQNVNTGVKCPKCKKHYLSVRMGRFGKIVSCDGFTAKPKCSNIIRKEDLPKV
                     LGKTEAEVEALLK*"
                     /db_xref="V7IBT0_EIKCO"
                     /db_xref="alv:Alvin_2069"
                     /db_xref="UniRef100_V7IBT0"
                     /db_xref="5.99.1.2"
     gene            154717..155286
                     /locus_tag="pre3_saliva_scaffold_6_prodigal-single_150"
     CDS             154717..155286
                     /product="hypothetical protein"
                     /codon_start=1
                     /transl_table=11
                     /translation="MYNTIYNNIEITSFRNDKGAGVLTSEQIDELHAVPNCIVVTHYK
                     QDDKDAFTLKSIIGVITVLTTNKDVVSIFDTCKKDNVVVNLLSSLGDEESQKHNTPKE
                     KCNYLIDYLDFGVEFSAEQLNKLKIVPTAVVDNLERFDITEGVYATMVYFDTVIGRYN
                     AIVRDKTVSIKLATAMISENAIDLFEDLS*"
     gene            155323..155586
                     /locus_tag="pre3_saliva_scaffold_6_prodigal-single_151"
     CDS             155323..155586
                     /product="hypothetical protein"
                     /codon_start=1
                     /transl_table=11
                     /translation="MAKLFLVKTESGKVKYLSVEQVVEAIPDDPLKPTKLDLTFANNV
                     KESIKIHVKEEDPKLANLLNNDSMATAILGYFIPDIDNTETDV*"
     gene            155656..155967
                     /locus_tag="pre3_saliva_scaffold_6_prodigal-single_152"
     CDS             155656..155967
                     /product="hypothetical protein"
                     /codon_start=1
                     /transl_table=11
                     /translation="MMSKIIFDNVKFNTEVTAEEKAQLETIPNVLVVSSSNDGNGVSV
                     YKIKSILGERSLEVTDPDVNMVFADAVLKKASVNMFSDAAPKPVARSHGCSKVPSGIA
                     L*"
     gene            156039..156833
                     /locus_tag="pre3_saliva_scaffold_6_prodigal-single_153"
     CDS             156039..156833
                     /product="hypothetical protein"
                     /codon_start=1
                     /transl_table=11
                     /translation="MTTILYHNNEVLADSKALELISGAGGAGMFVKGKKIFSNDKVIV
                     TFFDKIPREETEEEVLRLSEWIFRYVYGIIIHSKKLKGDKDSFNQYLNRYIFNSIFNN
                     NVENLIRLKQGKYKFGGEVNSVILIFTKNHLLTIGNRTEVIDKYKDEDKIGKGTGITL
                     DAVLDENGDTVLIDNPVNIGLYDLDDIDYIFSGTGSTYITGSIKLGMSPKQGFELAVM
                     LDNVSSCSFTGNKTMSHKTTNLKVLKPFSKKELESIRKLVIEGNVK*"
     gene            156830..157612
                     /locus_tag="pre3_saliva_scaffold_6_prodigal-single_154"
     CDS             156830..157612
                     /product="hypothetical protein"
                     /codon_start=1
                     /transl_table=11
                     /translation="MIIIYKEGNLLIQDTFLTRSVKYGMATAPLPKPYFDISRGSLIV
                     PLSPDFLTHPTEYTVNHPDHKHSIKQNTPLFNYNGLQLAEFTANNIKLHFTSQDKETI
                     DEDLSATPPYYVVTYPYFSLLNNSEFAFTSNFNIRNELNILMFGDTRFDKLKEWVYTT
                     AEHVEGYLVTVSKKKIDRGIRDMLYKITIDKPKDMDDTLLDFMREQSARVREGLIEDF
                     DDRAVEVLNMVNGVVLKMTSVISRNPVMLPVYGDINVEYKDS*"
     gene            157590..158330
                     /locus_tag="pre3_saliva_scaffold_6_prodigal-single_155"
     CDS             157590..158330
                     /product="hypothetical protein"
                     /codon_start=1
                     /transl_table=11
                     /translation="MLSIKIVKRFNSRKEYLEHIPSPVIYDIDKGSEDLTIDSSKYLK
                     EIRSEIAETYIPYSKKFNAKLRKVFQYGNLHDDKPKGVLIERLVRTYLFTMVAILNRN
                     IGLMEKGLWPISDTENKWIDFGYFDFEETFIKTFKLEEIWCNHGEVYRPAKLAYVRLV
                     PKFKKFLNECTLNRLDDCCYGDLYAAYWVEDFITYHKNKDGKVLNFNRDFKHISKRTN
                     ITVLKVHDRKYRNEFTPIKLSNCIGVVL*"
     gene            158426..159010
                     /locus_tag="pre3_saliva_scaffold_6_prodigal-single_156"
     CDS             158426..159010
                     /product="hypothetical protein"
                     /codon_start=1
                     /transl_table=11
                     /translation="MSKNTIVLNNAEEFKKFTEDRVLREFAKMFVGSEEHHLEDMMEA
                     IRFYVSFKTVNTPKESSFPITFKVNEYNSMLVINGVDKSPLHRGGKFIENEFDKFMET
                     ISSNLSYDSTKGLIKTGDVLTDKFVIETFFCYERMNKPEPKVSGNFPEVMEIVGTTPK
                     GEKVVPNDPFKVVVKDKTITVKVSKGYIVNVESM*"
     gene            159010..159162
                     /locus_tag="pre3_saliva_scaffold_6_prodigal-single_157"
     CDS             159010..159162
                     /product="hypothetical protein"
                     /codon_start=1
                     /transl_table=11
                     /translation="MNLFIKALGLYGIYKLGELAYNHTNYYQQPYTALAFLFIGIIYC
                     VVASFR*"
     gene            159248..159850
                     /locus_tag="pre3_saliva_scaffold_6_prodigal-single_158"
     CDS             159248..159850
                     /product="hypothetical protein"
                     /codon_start=1
                     /transl_table=11
                     /translation="MLLSISLQDHQYEPIFGLNVDNSDQTIRDYLTFRLPPDRESIDL
                     KSYYLTDYILRKIDDRRKEYEEYEKEYKKWATQYENLSDEQKELFKKDQYIDGVIGPA
                     PRAPELYDGVIIEDVPVYMVSNLIDYLNRHNVRIYFNYEYESMVFSEFKETDTVGVYD
                     VVDKPSGNKEHKIFLYSTHILDIDEVRESVKDVSIPTANK*"
     gene            complement(159901..161607)
                     /locus_tag="pre3_saliva_scaffold_6_prodigal-single_159"
     CDS             complement(159901..161607)
                     /product="Uncharacterized protein n=1 Tax=Neisseria
                     wadsworthii 9715 RepID=G4CN29_9NEIS"
                     /codon_start=1
                     /transl_table=11
                     /translation="VIVVNNYLTQGVSFSDAMDLALKEAHEKVDYVLIKEGEYKIDRP
                     IKITNEKFTDCLGIVGENRQKVKIWTDRPQSIDWNPNTNLTDARNDAMILLERVNKKV
                     ISAITIEYKGEFYRKAQTYFGCVNGIYLEHTNYCKVSNVEISGCNRAGIFLNTTDVGI
                     VNAEKVGTMAYKHHREGLHPKEMGLPKGNVVTNCVLHHNRVAGCLAAWQEDFVAKGNH
                     AYRNGHEKDGGTGYGITMSSGTVNTNYLIEKNRVEYNYRKGLDVHDGWDGVITDNQVF
                     NNRFHGIAVEHRGFPGKNCIITNNDITFDSNFRLDRDDDVPDGRALNFKQDYYRQCGI
                     RVELKPQQEQPWGNEVPDPNYVIKGNRVYGINHDERGEHRVIEIYNKNTADYVVPNWD
                     ISDNDISCGKVDYIVFMDAPGNVSNGLGNVSITHNRFSADYVIVAPITIQEATKAKFG
                     AGRTIKVEDNFIEVISVNSGAKGIHFNGTVETYSINKNVFDLVGNLNRPIFRFQCNLD
                     GKVDDVKWSCTNNVFAMALANIHVFKGNKWWDIQKSKVNMENNVHHLKFKIPLDNKVL
                     TE*"
                     /db_xref="UniRef100_G4CN29"
                     /db_xref="G4CN29_9NEIS"
     gene            161796..163448
                     /locus_tag="pre3_saliva_scaffold_6_prodigal-single_160"
     CDS             161796..163448
                     /product="hypothetical protein"
                     /codon_start=1
                     /transl_table=11
                     /translation="MPIDSPLKYSRESFDLIHAVHNNNFRFSPESRMVGLTENTDKSN
                     QPVTKQSVLDVFNTQVIERINYLAKYSKQLWKVDVGDYGNSTDPNAHPFLVDHLDYSD
                     TNNEYGVMAVKNYLTLNDFRDQEGEITYDDAANTFRGSISDLSRLGRVRIVVKKGNTP
                     YSDNTYYAILNTRDENLIDYNTIRNSIVGSGNFNSICKSWANKIIDRANNVNVIYYEY
                     KLPDPPPPAEGGVKFLRKEAYFESVNLDDDGRFGKNSVSYGAIFGEGDTTAYFEIPKV
                     TRNLKGVRINISTSARLSNDGRYGLTVYNKNNGVILGHIPWTPGTGNRTFNFDRPVSL
                     SNNSYDNLILMLNTKVTGDRGDAMGVVATVEELIFDDNIRISNVPIYANASRINQELI
                     GPVFDTSGNFLKIMYRYTLKDCYAKPSMIRSTFSRSSQNEHHFIERIEQWRDGVRIGI
                     SQNPTYTENIISRKMLHSVSRFNGNRHNTLITMRHDVSNLDFKNGDELRFVYGYAYYH
                     PRWIHNTLVPDSNGVNDLQIFERERLQLWIDSVLCKEEPISQ*"
     gene            163479..165164
                     /locus_tag="pre3_saliva_scaffold_6_prodigal-single_161"
     CDS             163479..165164
                     /product="hypothetical protein"
                     /codon_start=1
                     /transl_table=11
                     /translation="MAINLPKKYSRETLLLLDKNEGVNLVMTPGATEVAIPNEEIIDK
                     SNQPVTKQSVLDIFNKQVLDRINLIPKYSRDYFFVDTGGMFGPRDENTHRNLLSQLGN
                     AHVNNDYGFMCVHDYVKLSDFRDQEGEITYDDLANTFSNVMRSLSRLSTLMITVKKGN
                     KDFYKETRLAISPNFSTPVSYAVNYAEVRNEIINSRRFNGICYKWYNKIMSIAIQNTL
                     NYTYKLPDPPLPSNGGVKFFKKEAYFGSVDLGHNGRTGQNSVSYNVIFGEGNTRAYFD
                     IPRVTRNLRGVSLNISTNQRLSDSGRYGITVYHKLSNVILGHIPWSPGIGNRTFNFER
                     PIALSENSYDDLVLMLNTKVTGDRGDAMGMVATINDLVFDDDVRIDPILLYPKVDIGR
                     MNSELAGPIFDTDSNNEILIITYKYIVKDWHFKPSVIRTLFNNSHDNDHIFVERIEQW
                     RDGARINTSLNPTFNERVTNHNTIYSNSKFNGNRHNTLITMYHDVSNLDIRNGDELRF
                     VYGYYNRLYTPSPWSGERYPSSKKKSVLNLESFQRSNLSLVIDDILNKEELIG*"
     gene            complement(165247..168210)
                     /locus_tag="pre3_saliva_scaffold_6_prodigal-single_162"
     CDS             complement(165247..168210)
                     /product="Virion structural protein n=1 Tax=uncultured
                     bacterium RepID=K2CUQ9_9BACT"
                     /codon_start=1
                     /transl_table=11
                     /translation="MANQTPNLKVRYEFDKSGRNPNNLVSNEQHTTTQRIRKVIVPHY
                     GHFYNDSVILTDLTSGQEVPRTDYFFEDPSEVIALKTGLAASMIIVVTNSSLGNRFAV
                     TYQAVGGEYTGANVNLLKQKLDNLSHDNRPVEWENIRNKPTTFNPADHRHPIYQTFGY
                     ESLIYIIERYIRAVLVGDEASHDVIWDELKKIRSLINSSVTPVMNDFSNYKISQAELT
                     NQLRQLINDLGTKIDGKAKEFNDKLAQHVAAQNPHRITPAIIGAPTTQELGTAINSLR
                     TDLRALIDDRYTKAQTDLKINTVQTAVTNLQGSKLDKTARAADTTLFMGKPYQTVLNE
                     SSDKTIEDAKDDFVHMGTGAGQIRPAGAGRDMTNVVKIGKDRSNKLVKVSVDADDLGT
                     MFNYRNGALADLNQMNTIDHIGTYKISYNGATRNMPINKSGTLIIVPATNGVTQIFYP
                     EQAANARDTDSVYKRTSTSATAFTEWVKAPDYRDYISQEKTGNNANKLASEKALGDVN
                     REITNVINNDIKTTLKDNLVKFTEGQSTIDRQAILKSLFGKAFNLGISNANVKDRTFA
                     DVNVDANKITARITELFGREQPKLIKDVIPISTVRENNIRWNKDGLYYGIIPDEMYAN
                     LYVDPDLGVDEPITLDNNRGTKDKPLATIGYALDQGTSGVRRTILLKEGKTHVIGKKM
                     VSITGNNPVYEVNPNNHRSGTKVNFRGGTIIFRPYGPSTDALNEKIKAANSEFSSYGG
                     SSEERHKEIIDLGCKIEFRGTYTGSNISRGGKSYSTFNKYCVDIENGTSLEFIGLTIK
                     FSTDPVADAKVRADEYVYSSANIFNWWRAFTINFNVCSFDTGEPALYNSNGDKLYIAL
                     FSPSASVQTFLFDNCIMSRNHYTGNNKVIEFRDATSASIKFNRLDREIIGTPDFVPGK
                     TYYSGLKIKAGMFYNVRTNIEPTQAEEFNVAKPGAPSGTKPAEIEVKDNKVYAVYHDG
                     NNMVRVQIHPALWAG*"
                     /db_xref="UniRef100_K2CUQ9"
                     /db_xref="W8CZP9_9CAUD"
                     /db_xref="K2CUQ9_9BACT"
     gene            complement(168299..170845)
                     /locus_tag="pre3_saliva_scaffold_6_prodigal-single_163"
     CDS             complement(168299..170845)
                     /product="PHIKZ131 n=2 Tax=Viruses RepID=Q8SD31_BPDPK"
                     /codon_start=1
                     /transl_table=11
                     /translation="MAAQSTPRYAFDQTARLAANLITNERHTLTPKNGYDFHYIIPDY
                     APFYVRDLKVYKLTQQGAKQFLNEGVDYKLGYEFLQAVNSTGIPVYGAISFINRNLAG
                     DIYLEYRTVGGDWLINPNKIAEIIADLQYNPVYTTWEQVANIPYQFPPSSHSHDVADM
                     TSWGDLLTVLRELGERVGASDNTRLQKMIADVVERTMRSSGKAAIGLDKLRNLDILPL
                     NNGNNNTDNYYVTPRGVRDIINTIAMPVINDHINARGNVHGLTAADIGAVTSDEITRR
                     LNTKLGKSEQAADSLLFDGRNSQQVKSFVLDGTSANTAKFNGLTYTEMVEDVKNRLNA
                     ILQAATGDQAANLPAKVLQLTAGNANKFGGLTPEQFTTKLLSTSTIDAATLNGLDKDA
                     IINAAKANVNATLLNGKTSQQIINESKQNVNATQLGGKTLQQVVADARTNVNATQLSG
                     LTKDQIVSEAKVNVNAIQLGGKTSQQIIEEARRSTNATSIGGKSVDTFKQELVQSIKA
                     ATTTIGGYTVRQIIDEARLDVNAKTLDGLNKESLRNYVLSASNISAATLGGKTADQII
                     SDAKQNVNAAQLGGRSLQQVISDAKTNVNATQLNGKSEQQIIDEAKRNVTAVNSAKLE
                     GKSYATIRSEISSDIIESQDNSKVHMGSGINQHPVTTTGSTKQNVVKIGKSKSSHALP
                     AVTIDQTDMGNMFLYRKGLTSESINSLKNTADVGIYSQSSDTNATTALGYPVAKNGTL
                     MVMPSYYTVQQWYFTREGSAIYARQVNTNDTWSSWVRIDLDPSKMSNSISGADANKLA
                     TEKAVGDLHREIIRLIGEAKKQAVAEVKEYLFDSRTNKFKEEHVPAPKWQ*"
                     /db_xref="UniRef100_Q8SD31"
                     /db_xref="I7CDL2_9VIRU"
                     /db_xref="raa:Q7S_08895"
                     /db_xref="Q8SD31_BPDPK"
     gene            170969..172204
                     /locus_tag="pre3_saliva_scaffold_6_prodigal-single_164"
     CDS             170969..172204
                     /product="Uncharacterized protein n=1 Tax=uncultured
                     bacterium RepID=K1XBU1_9BACT"
                     /codon_start=1
                     /transl_table=11
                     /translation="MNYTINQAIGKVIGELALWEKIPLNDSIETLYKKYSSIRLELTN
                     KYTKKKGVVVLDNYFANMDRTKTIEGWLTSIGEKKLDYSNVKVKLGKKGLLYREVLSN
                     KFKVIPVLKGKLPDDDLSRKANYDDLFITKEGVNPIDLQKNVLFTVNGYLHQTDANSK
                     GLWVTDGYKTIKKRKRHCIGAISFENLGEVKQIDINDSMISKLNDKIGLYSECVIDIG
                     EDVSDKTVILVLGGFMHVLDFDVFTLISSSAIKVKFKNIPLLERVHVSADDLDISDAF
                     FHKTYGDRNLILKDIYSDDFIRSYLNHSTSFIVLLNNPEVFKEITYPQQRNIPNNYLT
                     DHKPILPIMTRLGKFEEYVAIKDVDKYVLETADCQYRPRFYNTFRIENKNTYLNDASI
                     PTNRLRIPYAYFFNLLTFL*"
                     /db_xref="UniRef100_K1XBU1"
                     /db_xref="K1XBU1_9BACT"
     gene            complement(172259..173083)
                     /locus_tag="pre3_saliva_scaffold_6_prodigal-single_165"
     CDS             complement(172259..173083)
                     /product="Uncharacterized protein n=1 Tax=uncultured
                     bacterium RepID=K1WY15_9BACT"
                     /codon_start=1
                     /transl_table=11
                     /translation="MKANAQPKKHGVLIDLDCLFDTRFATLMEMDAEKADSLLLEGYY
                     FRERDEFPGMNLNEFRERYSKRNVQTLKNSLPTALLFRLGSIVADFIIEFSKDGRLVN
                     PELILNIYPYKLSGEEINTMVLCLKVRTNNIIPVRVISQDPLNISPGWIRDNVTFFYL
                     YNWSEWLTKYTMELASNRLDDVCIVAPSIMPLSIDEGKKQLAELEKDIRTHFSKQAEV
                     TEELSDMDFFKATSSLIKFFIGLEFLETRDYCVAIPDEVDLPKKEFDYDKSTRIVV*"
                     /db_xref="UniRef100_K1WY15"
                     /db_xref="K1WY15_9BACT"
     gene            complement(173061..173675)
                     /locus_tag="pre3_saliva_scaffold_6_prodigal-single_166"
     CDS             complement(173061..173675)
                     /product="hypothetical protein"
                     /codon_start=1
                     /transl_table=11
                     /translation="MYQDNDQDQLDFTSSNTDKEIQEKHIANVLLVDSLKTEAEFLKK
                     IENLSSNNRILEYKIYHSLAKILLTYDEKTYSEFRVMMSNIPIRYRFTDIVKLDTVQS
                     LVLRLNDSYSGFVKVLTDLLILLRVEAGDELDEVLYSIDRTLKTEDINQKTEYDTYRK
                     LLDEYPFLKMILAILFTTDLSLLDKVESLMISKAPASNESKRST*"
     gene            complement(173690..174370)
                     /locus_tag="pre3_saliva_scaffold_6_prodigal-single_167"
     CDS             complement(173690..174370)
                     /product="Virion structural protein n=1 Tax=uncultured
                     bacterium RepID=K1XQ80_9BACT"
                     /codon_start=1
                     /transl_table=11
                     /translation="MTPKRKATIEKCVNLVQSMLPKSDNGEITRKWLESLSDKEFDEL
                     MIKFANGQEFLQLITPVGDDNYRLDSDTLQKVADENNVNLYHRVWIKDDEGGYELSNK
                     KSMVIHLPIRVQQQLIAKKVSIPKDNDHIDVFTGQVTSKDSKAARLSYPEVNSLLAMG
                     LTKTVEEMMHFRGGSENGVRLIEQSIMQMGRASANALKPYSGTVGSTKMLHSYLTAMM
                     LKTTLLTK*"
                     /db_xref="UniRef100_K1XQ80"
                     /db_xref="A0A0A8JB46_9CAUD"
                     /db_xref="K1XQ80_9BACT"
     gene            complement(174444..175628)
                     /locus_tag="pre3_saliva_scaffold_6_prodigal-single_168"
     CDS             complement(174444..175628)
                     /product="hypothetical protein"
                     /codon_start=1
                     /transl_table=11
                     /translation="MEYKETALDIDNRFTIVKEHASNIRKLVLLVIASDDDKDIVGYA
                     KNINKHLLDIEDEYYKVFRELATEQIISDSLIDVIGKLQQHPDVELVQERGETEVMEA
                     LDEFPFVEESKDEDKIKEAQDETVTNILDKIVKVEPIATWQEKARELLKEEPVNRIVN
                     RDVYYIPPESAPVSIDDEPGTTQYIEAIDKYNLNYLLIERKLVQHTTKYGTFVEDTIV
                     IDTEDEEVVMDFVEGRDKRYRYLDSENNLTQYAKFIIDSNKSPYEFKVDVKVKEPSFK
                     EEAKQKLLKDTVYNTGDQRYYLVSGIPSEEYGANSISYIEGFDADTLEYLLIEEKSDF
                     SGNVTSEVLIRTEDEEELRRHVEGKPFTFKYLTPDGKFTEYAKKHIVRHLVKNSAEQQ
                     SN*"
     gene            complement(175640..178153)
                     /locus_tag="pre3_saliva_scaffold_6_prodigal-single_169"
     CDS             complement(175640..178153)
                     /product="Putative SbcC n=1 Tax=uncultured bacterium RepID
                     =K1YB93_9BACT"
                     /codon_start=1
                     /transl_table=11
                     /translation="MKIISLELEGAIRLELSGIKNLKITPETSITAIIGSNGSGKSSL
                     LHYLSPLPADKADFTKNGYKKIILEKENVRYVLTSDFKDNKHSFVIEATGEELNVGGT
                     QTMQNQLVQDYFNYNKVIHMLLTGKDRFTLMTPAKRKEWFTMLCDTDYSYGLKVFSKA
                     KDRQRDAMGAIKRMRQQIITLTNDQEEDQTDIPNNILVLENKINELRMIAPYKKEYSD
                     PQYEFNLKDKIDHQTETINKSNNDLIKSKQLVSKRWITEDTLEDLNKRKEEIVERLVR
                     LKQQYSSRVDEYTETENRLSNMKLSTQEEFKAIMDKREELKQEIKLIVKNDESILEIE
                     NALFKYKTYIDNQNSIDTTLMSLFNIQSPELSRQLIEDVDGLITEKKKLFNESAFRLT
                     KINERMNIFKEKENEAKVQCPNCQHEFHPGFELEKFNRLKEILENETETNSKLNHEIS
                     ELTDKLDMLNKDMDIVKQFSRLCSAYPEILGQIGAEVLKQRYYLTQPNYAQVKLQNFM
                     NKVSAKVRVDRLQEQVNELDKQLSNISSVDEKYYNETKEHLKHLEKLSNELYEKVQEE
                     SDSYQSVLKAINDITKFQEHRDKLDNDIKQYEAYELEMAEYLLYKSANSAITTYREDV
                     YRLSKKQSEIESKRQTIQLLEKQVNDLSNELKVWDVVLDALNPTDGLIAEGLLGYIRI
                     FLARMNGLIASIWTYPLVIHPSKMSEESETELSYRFPMTVGLSDKPKNDIVQGSDGIC
                     EVIDLAFRMVAMKALGLKGYPLYLDEFGRTFDNKHRENALRLVERLSEEFIEDQIFMV
                     SHSFMEYSVLNDVAFCVLSEDNIVLPPKNINKGVVITRN*"
                     /db_xref="UniRef100_K1YB93"
                     /db_xref="K1YB93_9BACT"
     gene            178232..179164
                     /locus_tag="pre3_saliva_scaffold_6_prodigal-single_170"
     CDS             178232..179164
                     /product="Putative phage baseplate assembly protein n=1
                     Tax=Pseudomonas phage OBP RepID=G9IA38_9CAUD"
                     /codon_start=1
                     /transl_table=11
                     /translation="MQNLNNLIPYSLGYVAVNKDPNSDIITVLPTSVFPMVDGEIVDL
                     VEDYQSRSLDSHGRENINTIKTSNTITAKWLCRDPNIKTAPDVRRGAEVQIYRKANTD
                     YFYWETTTNTGNYEKLEEKVFGYSNTRDENVKSGPDTDWTQVISTRRKQVVLINTTKS
                     DGERWAYHMGIDVKEGVVTIKDDIGNAFTIDSGNSILKMISSEGAFIEINKRNIKIDC
                     DNFELNAENNISEKSTRKRGQYSAGWNTETPVHSQLGNYSITGGITGSPGATGDGIEL
                     EGIMRIRGDMIVNGISFINHRHPETNSGNTLTPV*"
                     /db_xref="UniRef100_G9IA38"
                     /db_xref="G9IA38_9CAUD"
     gene            complement(179219..179617)
                     /locus_tag="pre3_saliva_scaffold_6_prodigal-single_171"
     CDS             complement(179219..179617)
                     /product="hypothetical protein"
                     /codon_start=1
                     /transl_table=11
                     /translation="MKTLFAFLTYLLPDRMIRTLFLSSLYRQLFNVNALDNNVYHRVN
                     KILNVCERDHAVGLGMELSQSFWNGEELKHIETELSKNGRYVLTEKAKNEMIEEILSK
                     TPLWLRYNPTSMKEDIGKMLENHSHLSNVA*"
     gene            complement(179656..181350)
                     /locus_tag="pre3_saliva_scaffold_6_prodigal-single_172"
     CDS             complement(179656..181350)
                     /product="hypothetical protein"
                     /codon_start=1
                     /transl_table=11
                     /translation="MNYTGLVIYCDGGTFRKNPGSYGRGLHWYTYNTNPIERKFPIGN
                     LKPTTKGYATKDIHAETFPPNVESKESFIEMVKSDKTYLVNVTSIKEHAQGYPDIQSN
                     NAAELQAMVRAFEIIIETKADIALIYSDSQYVLKAIANLEKLNKFDYCNPNTGTPLSN
                     NQILKELHRLQTMINTQGLKYMAKWIKGHGDAKNDDRTQSSIPNLFADEMASIAASLS
                     NNLFYLSEDNARHEREITFEDLAEERKPKKIHPFLNNKRMYLGFTPRKNKDVFFIGNP
                     GEITQDKKLERQIVIDSKTKEEVVIKRKVMIPIDIYTGKMIADAQVGVVVVEGGDPII
                     NLIEEVQEKWIVQHYAHPEMMYCLYMNTISDTKTYANLLKHKERWISRSFGTPNLETV
                     DGKMLTYINDPVYLALRNFSNFESLYMQLVNYRSKHIAIREQDITELLYDTFECSVSK
                     DFRGDQKEKAILGKSLKKEFGTDFKSLALEALFGDENPVTRKIILTTGVDLLNRNQLK
                     SIEGEFPSVKLLSWHHSGNLYSFAVFIETHKKTENGLQTKDYGIWRGVYSSQILIG*"
     gene            complement(181421..181786)
                     /locus_tag="pre3_saliva_scaffold_6_prodigal-single_173"
     CDS             complement(181421..181786)
                     /product="hypothetical protein"
                     /codon_start=1
                     /transl_table=11
                     /translation="MFRTIIDFLWEWIVGKEVKPGQAIRHHKTRLLFFVVLVLSLGYN
                     IKITDRFNLYYEAFEELKTRYSLQKGKIKTLEEGNQKLINSINSITHGKPPECTHETD
                     KNKDEIKPPKIEFEKDPKF*"
     gene            181834..183177
                     /locus_tag="pre3_saliva_scaffold_6_prodigal-single_174"
     CDS             181834..183177
                     /product="Virion structural protein n=1 Tax=Pseudomonas
                     phage PhiPA3 RepID=F8SK52_9CAUD"
                     /codon_start=1
                     /transl_table=11
                     /translation="MARSLKAFATHSFFTSNEKLVVHTFGEMSTESRTYEKDVQLYSH
                     NTDKNIVLNVLSSMENDRDIEIKSTDRDLALDISKHIYDYTLRGAREIYVDELKRNLL
                     DTFSARAQKFELGDVVTDSSYYCVQWVRFKDLDDNEFWIWFSDQSFRSEYDEYEIDVI
                     FPVENVDVFFSSRVEVEKELAKRPVDVLTRIANSKKANSPVTIFRLDIFKWYNPVKFT
                     PELDTNWYILIWGDAGDTIDAVKDKIQSEILKKSKHSRDEWKKVFPDIFKRNEFIIVP
                     QWDNLSNENKVREQASLYSPFVTLSTAVEKYCKPFMADMSEAHINANVQAVSLYYRAV
                     AALVCGSPENKENKFKLQEVFPDFIDVPSTSTDFGYQSANTQAFSLKIQDMLAVAETM
                     TPTSSLPRERITLAGGEMINGEKIFTRTTRNNKLFLVMKYKDVHYLIAAKHNFLK*"
                     /db_xref="UniRef100_F8SK52"
                     /db_xref="F8SK52_9CAUD"
     gene            183190..183861
                     /locus_tag="pre3_saliva_scaffold_6_prodigal-single_175"
     CDS             183190..183861
                     /product="PHIKZ161 n=2 Tax=Viruses RepID=Q8SD01_BPDPK"
                     /codon_start=1
                     /transl_table=11
                     /translation="MALNNPTVGSRGLWELKTPYQSYLPVNTTLECTAITNYGQLFSM
                     GIDPYQTYYQKYNISKEDYKKHSDEGGRIIFLRTDSGQIYSFPLHYLISYPIGTGVNY
                     CSIGIGLRLGALPLNTNVEAYIQKVEELADSMLGVNVQAETMALSEIMIVDNASHVRL
                     EKVRKQRTKDHRATLDQLDEANRAKKVLSDKLGLVERKTIELSNRILDLETLLRKNNI
                     NFETQ*"
                     /db_xref="UniRef100_Q8SD01"
                     /db_xref="I7CNM7_9VIRU"
                     /db_xref="Q8SD01_BPDPK"
     gene            complement(183916..184665)
                     /locus_tag="pre3_saliva_scaffold_6_prodigal-single_176"
     CDS             complement(183916..184665)
                     /product="hypothetical protein"
                     /codon_start=1
                     /transl_table=11
                     /translation="MTQEQELVQDLSVEETTESVETEGNNTGISDKSFEALITDPNFI
                     LRDFRGLCEKHNIGFVDLMNDMGFDAKTLRALLVNKPITEQIYTLSRELSIIIYKMGM
                     DSDPVVDTLDVRTTLGNTGDSAEFLELLDTFVFPYMAEYVNNGKLNPDWIVPKDPAEE
                     IQEAVAHQINVNNEMNKAVDDAQVYIDELSDLEDRIELTQGEESVAAVSEEQLEKVIQ
                     KVQDDGDIVVEEDDDDEDQSSTGDDHCCDPA*"
     gene            complement(184746..186275)
                     /locus_tag="pre3_saliva_scaffold_6_prodigal-single_177"
     CDS             complement(184746..186275)
                     /product="Putative uvsX n=1 Tax=uncultured bacterium RepID
                     =K1XC76_9BACT"
                     /codon_start=1
                     /transl_table=11
                     /translation="MITGFYQMPAKQSPYLRTNINVGCLMDIPTGSPVKAVHGRYITN
                     GGHNGSVIFVGPGNSYKSALADHVNEVAAFRIHRYASGQKYDTENNAYIPGLEVRLKR
                     IVGSLREADWFQTGRWIVTESSIYKGDEWFKMAKEWMYGKKKQGASIKIEIPALDRDG
                     KQMKIMLPTFVTLDSFSKFEVEAVQELRDKTDLGDSKQNMIAMNSGKFKKNMIDELPD
                     LLVGTNTYLTGTVHYGELKQMDPYAPVHKPLQHVDNGRKMKGVPENITFLSTCMWGIK
                     AVAKLANKADKNIMEYPLKNAANDNNVDDLNVVSIQQWRCKTGPSGYTLNIVVSQKYG
                     VLEELTNFHFLRTHGNYGLHGEITQTGNFKDVSCILYPEQKLTRTTVRTLMDEDRKLA
                     RAIQICADMLQMTVHWSTHLRSIDNRLLELTPATLFEKVKMEGYDWNMILDTRYFWSA
                     DDEDHDQLELSTIDIMRMALGTYHPFWLEADKKTIKKKYAKSSKAEEMLMAGEVVTSK
                     K*"
                     /db_xref="UniRef100_K1XC76"
                     /db_xref="K1XC76_9BACT"
     gene            186385..187251
                     /locus_tag="pre3_saliva_scaffold_6_prodigal-single_178"
     CDS             186385..187251
                     /product="hypothetical protein"
                     /codon_start=1
                     /transl_table=11
                     /translation="MSIQNKFSFQSKWDVPLSVSTEQLRENIEQLKTLEVSSEGIMDV
                     VSDFFDRAFNTLRLASQSVFSDDKKTLHLDIGRLNRLDKTKMSRGYASMMDNDVSIPP
                     GMCVDYDTYTKQMFNVTKVLKDVISQVVQLRIDIGRVISNDKGLTDSTLFSDMNYIRQ
                     SDVIAKELKQLSAMRKPDDFNAKAKYGDVFNSGIDIWTVVKTAENSNDLINTIDRKKL
                     QMEIDSTVQYIQDLHSKSSEGYSKPLIAKIGNAVTRVAEIVEAFSVTVYSAEVLCTAL
                     NSAIAEAEAFSK*"
     gene            complement(187296..187850)
                     /locus_tag="pre3_saliva_scaffold_6_prodigal-single_179"
     CDS             complement(187296..187850)
                     /product="hypothetical protein"
                     /codon_start=1
                     /transl_table=11
                     /translation="MNADEMMPDTNLDKPREVVSPHLSNFEIRGETSKHDKQGILDEN
                     IKLRQSLVRLMTTDLRAIANDPDAAALVLKAMESTDKVIIAQARIQTGEEANTSNAAL
                     AAAIVAEALSRNERTRSERMKEDSIPHRPDYQPSGRVFELPNASREIRDDELVTGTVI
                     ISQDEIMSTLKAKIQPEEEEKKEE*"
     gene            187994..188788
                     /locus_tag="pre3_saliva_scaffold_6_prodigal-single_180"
     CDS             187994..188788
                     /product="Putative uncharacterized protein id=3399105 bin
                     =GWB1_Spirochaetes_59_5 species=Actinobacillus
                     pleuropneumoniae genus=Actinobacillus
                     taxon_order=Pasteurellales taxon_class=Gammaproteobacteria
                     phylum=Proteobacteria tax=GWB1_Spirochaetes_59_5
                     organism_group=Spirochaetes"
                     /codon_start=1
                     /transl_table=11
                     /translation="MKTKRYEFTGETIEYRGKTLHQVRALVNINLLTDAGDVGGYIES
                     EANLPQDGTGWVSGTAKVFDNAVVLSGTVAGDAKVYGNAVMRGKYIGDKAHVFGNAKI
                     TAHSQIYGRAKVYGDAYTLGTAQVFDRAEVFGNAKVGKNAHVYEFAKVSGNADVLGTA
                     RIHGSSIVTDNAVVHGDSDVAGSVRIDGYVSVCFEVSSPEDFVVYKNILRNEEYITSS
                     TKRDIWSVGRISKKASEMEKYFSHRNEKEQKYIMKVVGTHKKMFRL*"
                     /db_xref="GWB1_scaffold_2466_3"
                     /db_xref="bgr:Bgr_07640"
                     /db_xref="C6AD01_BARGA"
     gene            188943..189578
                     /locus_tag="pre3_saliva_scaffold_6_prodigal-single_181"
     CDS             188943..189578
                     /product="hypothetical protein"
                     /codon_start=1
                     /transl_table=11
                     /translation="MLNKLVRFFHFKERSYDKKVAERTLKNNETMARFKDLSKLPSTS
                     DKIAVIHDFMLYLEDTRNRVEKMMDSDFKKIPYELGTDLKIECYGIITSDNGYLDIRS
                     LCELNKYLATKRYEYYKDIVICRITRSYTNPRSYFFNRNTGPSDYLDFYEYLKSIHDL
                     LARLVKIPEFEVYISSYKDVFLICIYNLIIIEKIFDYIRNTDKKEAMKNDY*"
     gene            189568..190137
                     /locus_tag="pre3_saliva_scaffold_6_prodigal-single_182"
     CDS             189568..190137
                     /product="hypothetical protein"
                     /codon_start=1
                     /transl_table=11
                     /translation="MTTNKEITLQGFRRITDTENGSVQDVSNTWGGVLSLLLRKIIKD
                     NYDGKGVEGCPQMEDESLIYSQMTEIIEDALRVYSGNTLDQNKITAEKARLLKELSRE
                     TISIKYLGELFHILDLPWVDITVTLQRKSGTIKSYTAHVGGVGLTQYERPVRDENLIE
                     QQKLHENSVEINHELYSLGKQVRKGNDDD*"
     gene            190130..190645
                     /locus_tag="pre3_saliva_scaffold_6_prodigal-single_183"
     CDS             190130..190645
                     /product="hypothetical protein"
                     /codon_start=1
                     /transl_table=11
                     /translation="MTEHELDLSVETSLDLSNVDPSKDGIDHIRINLNDTATILGERL
                     FIDHTRVFYHPRYGSFISVASAINWFKLKHKDDNVRSLYGARLREYVNEQIESGKNEF
                     QTKFVTDEVMESFLIYSIMSKPDLLEMVMSNKLPYVAYYFDSDNNFKMRDKQMTRILN
                     NIKPKLVDINN*"
     gene            190744..192012
                     /locus_tag="pre3_saliva_scaffold_6_prodigal-single_184"
     CDS             190744..192012
                     /product="hypothetical protein"
                     /codon_start=1
                     /transl_table=11
                     /translation="MATNSKKVKRKPTPPKKASKGKNDASTSKGAANDKKNKNTTVYN
                     SSQDNSLATKDAYSVDFNQGTLNSLYKFANTLNLDLNKLSEKLRGGKDMLKQVSGYLK
                     QANEIKNNIKERKFLDAIGGLAPGAKAALANAGIDVKKVDSIIEGAKLAIKVGEDVKK
                     IKNGDLSVLNGLNDLTRHITGYELINVQDVMAVKEAATEVMKEFSSLGLEIGAEFKKL
                     VKSEKHGWDIATDVTSEIIHDLSNNGDYNTMFHAIELSDPQRMEQISGKVVEKMISEF
                     SFNAVFNKEKDRNVIFDELMKVIYAFRGGEVLWIDRPGMRKIFNLKLFLNASNDFKTL
                     IKTVLSTRYYLNPEDVTDKVASRKSLIRYDYSNKTNEVLMLLSNVFTKTKTDFSVEFT
                     RDHSEFIINGIQRTDQLVSPSDFKANILAK*"
     gene            complement(192063..194249)
                     /locus_tag="pre3_saliva_scaffold_6_prodigal-single_185"
     CDS             complement(192063..194249)
                     /product="Uncharacterized protein n=1 Tax=Pseudomonas
                     phage PA7 RepID=I7DNR8_9VIRU"
                     /codon_start=1
                     /transl_table=11
                     /translation="MKNATNKFTDKDWVRELFVVGQDKIDGLSIDERNWSSSDYKFND
                     TAMGGSIVINPLPQPTAWTDPITNPVLIRNNADGMGAYFSETFDDNYRVVTFRFGTMA
                     FTSFLGFLFNMYHPGAAALVNKGRVHEVIFQIGRIIGFGVSLVAWPLLAMSILGQAVN
                     YLTRKPTSRYAYLKPGMTQYWAAAQTLLNHFMVNLKLAGNTVPWDEMIANEKGGLSEE
                     ETLNLYTPDKFEREIAAKTFPDLYGQNSFQKNALGQPGVYLDIIAAANRGQRLAIKRR
                     EIIEKALGKERSDIMPILEEMYRGPKGKAGHTLSQLYALWKNTTIYNPDSSIGGVLGS
                     GVGIGLGNQTEQDAQNQPSVNEQGNVEAPPPPQPQQDPKGAPTGVSNDSADSPSGEEL
                     NGPSLLEYFKTEMEEGSAFISFRVDDTGPVSESFSNSYRASELAEKINSTAASARSTY
                     FNLAGGNLGDNAVMKVMESIVGGLKSLAEGVVTGIGLEGLLIAGGGGMVTMPKYWESS
                     EVTLPKASYSFTLTSRYANRRAALQDIYMPLACFLAGAMSQSVGKHAYSAPFYCEFYD
                     RGRMQSRFAAIDSVTITRGDGTVGFTPEGLLMSCTVSFTLAAMEEHVSMPLSEKFSFT
                     ENILTLLGAPLLTSKKTSEFGMIATQLSRGLFDDDNQLMDWLAVLTGVSLNEQYYIGA
                     KLRRRIQQKRLDVAAAFSTPAFGSYLSETAVGSMLSALVFPYRAGR*"
                     /db_xref="UniRef100_I7DNR8"
                     /db_xref="W6AS56_9CAUD"
                     /db_xref="I7DNR8_9VIRU"
     gene            complement(194356..203442)
                     /locus_tag="pre3_saliva_scaffold_6_prodigal-single_186"
     CDS             complement(194356..203442)
                     /product="Virion structural protein (Fragment) n=1 Tax
                     =uncultured bacterium RepID=K2CVP1_9BACT"
                     /codon_start=1
                     /transl_table=11
                     /translation="MAIKNRVGKAVAEDLDFKFDFDDFEGQIPDQWDTVSDEYSTAEK
                     NRSPVTKARNNVIAGLKDSMLTRTGMEEVLRAAFPSEYGETYDNISAVLSGVNESTDV
                     VKKEFNRIKSRGKSYLRQLAPVGDMIGLKSLTDKLNNWGKEDFDGSDDYGQNNVDKEK
                     QREDSIQSSLGELFSVQNRIAEKRAKLEEVKRDAKDAVETVRFQGQIGVLSSIDASLR
                     NTVSFQNKNTYNYYRKSIELQLRKYHLLSDIYNTQTKTSEALIQTLNEIKLNTGLPEF
                     VKMRTSEAAKQMIRSKAFEGVHKSIFGNGDFITNFTNNLMGAAKSAIGNVNDFMDMLD
                     PMVEQGISAIVDDDPLGRDALHSATASVAPTLFGFLGKKMLQMSNKTKFGKKVYKNAS
                     RLKSFNDNLGENVLKYFTGGKAREFGRKLNKSGEVTDPVVDFIQQLVYQSVNKKTTTS
                     LDIEGYENYGDQLGREQLVSKAQRVVIPGYLARILRELTIIRTGQDVPLLEYNYRSNK
                     FTSSTSLTKDIVKSAVGKANVNLINSLGNNAFSTAGMFTTNKLTGEKEMLDGFTKEDM
                     LAVGNVLISAASENKTIDTKFLTNPNSFKDAIGEEKAKILAARYRKVSREDKKSSALD
                     RARGLFGYETDRIGSLGSNAKSTLKGFSIPENTLQAIVNAGYGGKLREIGLIDASGTV
                     NVDKLVELTRNIDSLDSLDESFGIDDIVGGLKQNKSSKRKINNGKGAKPSPSSDLDSF
                     RIGDRTIIPGITPNRPQDHISQTQGLASYLADSNDTPYLEIISHQLSSLNETLSSATG
                     YIPQTGGIGSDISHGVSKAYDWIKKVSKKSYDKVSEKFHEKWDGELGESIKGKAREYR
                     IKAKLARRKLDKKTSSAIDRLRSKGLEVQDLFHKNFDEPIMTARGFIEGKYRDAEGKV
                     IKSINDIKSTVFDEEGNVILTMEDVRDTFYVSAKGKIMQSKHFQKLLAEYEKQKGKTE
                     KRFGDFKDEWKKRRDQFKEDWEEGKIQDDIKGKARETGSKIKDFLGNAVSDLAGFTKN
                     LNLPKPSTLQDVYFNSIARNTATTNDLLMEMSLKLENLQLMSINQFATGENLPPELRP
                     RFMQRVKNLFARKRSFQFPNQQKHIAQRIWEFGGWAASSTATMGMALTKAMGNVTGKG
                     LKFGLSGATSLTGLGLDMGGDLLKSLKGQTKTTSKRAIDIADNAKGKVLDVYLKGHKE
                     PILKAREMKKGNYYDEQGNPITQFVDIKSDIYDVEGNVVCSYDDFKKGYVKDSGTYKL
                     VKTFNWFKDRTIGISTKLGSWGYAGLTLPAKIVKAGVLATHGVLRRKLRMQLKDIYVK
                     GHPETPILYAKDIRAGKYFDKETGKPIIDIADVSGPVVDSEGNDVLTREDLRLGLVDR
                     FGKEFTDHYRNFSGTKQWLIAKGVGLGIEAAKGSIKLGIAGIRMGVKMGAAAYRSAKS
                     ILGLSAKGAAKGLRIMGGAYTSIYDKLTGKIKDPSDALFAGLSISNETNQYLFAIHSL
                     LDQRIPVPSSGVFGDRDGDGDRENGIADIKQRNRLAKLREAEEKALARRDKNLANMIG
                     DAIRGKNGKKSKEEEKEEDGIFDNIIEGLTQGVAAKLLGALGLGGLLGGGGGRDGGVD
                     IDPDDLPDGDEKGSKKGGKGSSRKPKSRAAKMRQAMNQKFRRSKAGRSLFKAKNAMMA
                     GGRNVMAAGTTAMANTAGAVKGFASPYAAKVGSAASKVGNVALAGGQMALSAGGKALS
                     FAGKALPVVGGLYAGYSGVQNLMEGNYGMAALDLGMASASIFGVGGTLSAIGSGLGMA
                     GGLLAAALPYALAAGAVALAGYGIYKGARKLYDMYKGSKVGDLEKARLMLYGFDHDKD
                     DSWSSKILKFERIVMDAVVTGPNGITIDKTKVNPDDTYDIFGFDKEDAVQSQRWVFWF
                     NKRFIPAFTKSVSALKSINPKYDIQDSYNLEGEEARKYLNAIKPNPGEYSEMHAPFKD
                     MQILACTGADAAVFIEKVLEKLNKGESLNNPGLLKKTTTAVWKVATAPFRLAASVAEG
                     AYNAVKWVGKKVFNGLDTVMSSKLMSYTPMGMIWNGIKSALDIKSDITATNGDTAVDV
                     DGKYDPFLSVKYKAYGLSNLNDTTRISILNQLEKAAGENISWSGKSASYSGDVVDLIK
                     ETYTLFGIKEDDKSGMEILGKYLKYRFLPVFVNLVTAMNKHLNTTDINAVVKARPAIK
                     MLIVNDIVNVPVEIDGVKTTIWSFSLSPFGTALNTNRSSIDGDVDKLKKEVDSKGQSD
                     AKVKAEEAANESKSFGDRIKEMNKTLFNLTPVGMMKNLLDKMLPDSVKDKISEVGNNI
                     AGYASDVAQEIESGYNRIVGNLTGSNDEKFKKVMQAAANAGDPHPAVVAAQWAVESGW
                     GAKESGRNNFFGIKAKPGQPGTVRRTREVLNGRTVYINDRFADYNSLEEGIAARVAFT
                     KQNKRYANSGYFTARTPFEAAQALQRGGYATDPNYANSLAAIIKGRKIDPMRPVVIKP
                     TGGASSGTPAGTNTRADWEKSQQARNNSTAMPSKEYRDKMNSFGQARQYVMNNKSLTD
                     VQRKQALLKINNEAHAYMTKNRDLDNQQDPYTGGYDGGGSIKTGNKVNAKTKPGMVAA
                     WCTKNGSIAHTILGKRYGGNCAATVGLGLYHAGYIKTSRGNGNAYAYGQKLLNLGWKD
                     VTGSPWQVGDIAVCFPNPRASWKNARMYGHVSVFNGKEWWADIKSSHPCPYKDRNTAG
                     YNVRVYRDPNYMNGGTEIDATSSGGFAGSVAATRSSGMNNAVGQTRAFRGSTVNGKVT
                     KEQIEKGKVLAKLGYTKEGISQASKLYSYTTPEMEAGIRGYDTNTTVSDKTDGKSKIK
                     VGNVYVDPNTISTDSNITITRDILKDVSKYGNVFNPGNGEPNDALGRLQASIRKLLGV
                     GNIDATMVKTALASTELKREEMQKETQGTTLLSMALDKAKRAVVATTDKNNLKESTKA
                     SVEQSKAIKNDLLSVSNEILKEAKEQTKLLTDILSTIRKEKSKPGKEDNSFTPKERVS
                     FRDSINGSSDLKNPAGVGRPIVSMAK*"
                     /db_xref="UniRef100_K2CVP1"
                     /db_xref="K2CVP1_9BACT"
                     /db_xref="bcj:BCAM1078"
     gene            203605..205092
                     /locus_tag="pre3_saliva_scaffold_6_prodigal-single_187"
     CDS             203605..205092
                     /product="Putative RNA polymerase beta' subunit n=1 Tax
                     =uncultured bacterium RepID=K2CUJ2_9BACT"
                     /codon_start=1
                     /transl_table=11
                     /translation="MDDKIKNVLKNQKPFNLSLLNLNQGELYRSLNPVKSTQMFTGAN
                     YQLHPEGLWSNEIFGAMGSPDRMTKQAYIDLNVEIIHPTVYRELISSSSLLEEIMDGV
                     TFAKWNPETKFFDKSNALDGETGYEFFMQHLDELVMPETNSPKRKELNELLKKHRKIY
                     KLDKFIVLQAGYRDVEFKEGMIDHDEINQIYREIISLANSLSSISSKLNLSAVNSTRN
                     AIQKTVLKLYMYLGEITGHGKKKLIQGKWASRTVANGTANVITAVKPSGRFLNDKANI
                     GFNDTMVGLFQQLVGCLPFSVRGIKNSFLAEKFVSPLEPVRLVNKKTLKSEEVNLSQQ
                     WHDLFQSDEGIKKLIQRFRPTSVRHNPVEVDGYYLALIYKGLDGTFKIINGIEELPKD
                     KSKELVTPLTFIELLYITTIHLIDNAPSSIVRYPITGIESNVPSFAKVMTTTKAERRV
                     MLNDDWEVDTTIEPFYQFPVNGADTVTSLCPPLASLSSQGGDRLI*"
                     /db_xref="UniRef100_K2CUJ2"
                     /db_xref="A0A0A8JB39_9CAUD"
                     /db_xref="K2CUJ2_9BACT"
     gene            205160..206257
                     /locus_tag="pre3_saliva_scaffold_6_prodigal-single_188"
     CDS             205160..206257
                     /product="HNH endonuclease {ECO:0000313|EMBL:KFC88060.1};
                     EC=3.1.-.- {ECO:0000313|EMBL:KFC88060.1};;  TaxID=1006000
                     species="Bacteria; Proteobacteria; Gammaproteobacteria;
                     Enterobacteriales; Enterobacteriaceae; Kluyvera.;"
                     source="Kluyvera ascorbata ATCC 33433.;""
                     /codon_start=1
                     /transl_table=11
                     /translation="MILQKFTSKLEYLFLETNDRLYFTNLSYLVFYKDKRTNDIVELV
                     PRLVNKIYYVSIENTLVKLSNVLNFAFKDSNPDYFWEMMKWNVRHLDFDPVNYYPTNM
                     VWTNDFPTEDEEGFRLIPGYTRYKINRYGIVKRIDTDAIMQNRIGKRGHNKDISYRFI
                     SVKPDYRNKTKYESLHRLLALTFLPMPIGFETMDVCHLDNNSLNNSLENLEWNTRREN
                     NLQTCRNYNTSFQNPILVFDKKTKEITEYFSIREMERILDLKKGRGEERVLSKGTVLY
                     NDNRAYMLKKDFTGKWPEITHVGSRPANYKSRVKYTNKKTNEVIYFNSVFETSKYLGV
                     YKGTIKWRLRREPYVWESEDYKLEVVERIHY*"
                     /db_xref="A0A085GWG5_9ENTR"
                     /db_xref="3.1.-.-"
     gene            complement(206327..207439)
                     /locus_tag="pre3_saliva_scaffold_6_prodigal-single_189"
     CDS             complement(206327..207439)
                     /product="Uncharacterized HNH endonuclease L247; EC=3.1.-
                     .-;;  TaxID=212035 species="Viruses; dsDNA viruses, no RNA
                     stage; Mimiviridae; Mimivirus.;" source="Acanthamoeba
                     polyphaga mimivirus (APMV).;""
                     /codon_start=1
                     /transl_table=11
                     /translation="MLRNYNENLDQVCFYRDTVNFEKYYVDLRGNIFIRSSNGDVRIV
                     NPIEIEGQRCIYFQPLNRNIRIANIVNYAFKGLYKDMFEELMSQQIIFIDGNSRNVHP
                     SNMAWGNANSKDDEEGFRMIPGFVQYKINRNGLIKTNRGGFLEGRPTPGSSSANAKTY
                     LKINLKSDVCKKFNKEGKELPYVLVSIHRLMALAYLPIPPNFYKLDVSHINDNSLDNR
                     VENLEWVSRSANNARAVENNLIAGTNPVLIRNFGTGEVSRFNSIGACARHFNVHVTKI
                     TTFCKSKGQKTFPNGYQFCRESEFTEWGTEDYDYKNDNATRWQEAMRKKAIENFLGVK
                     LPVTLVTKETGKIVRLETMDDLKNFYTLKEGYYVIK*"
                     /db_xref="YL247_MIMIV"
                     /db_xref="UniRef100_Q5UPT4"
                     /db_xref="3.1.-.-"
     gene            207963..208148
                     /locus_tag="pre3_saliva_scaffold_6_prodigal-single_190"
     CDS             207963..208148
                     /product="hypothetical protein"
                     /codon_start=1
                     /transl_table=11
                     /translation="MTFDGDRENILSALTEEARNEIIQYKKQKRAYVGPDGSIRYSVN
                     YDTVKFVCHNLSDVPNE*"
     gene            208268..212512
                     /locus_tag="pre3_saliva_scaffold_6_prodigal-single_191"
     CDS             208268..212512
                     /product="Putative RNA polymerase beta subunit n=1 Tax
                     =Pseudomonas phage 201phi2-1 RepID=B3FJD5_9CAUD"
                     /codon_start=1
                     /transl_table=11
                     /translation="MINFEQFQLKLMNRMVTHFNNPRVFNTTQFFLPKQSAYHYIPSS
                     TADVGPSDKNALFKKGSLKIPMYSYMDIASRLGTLTIRTATQVIELKKYLKLNRKFKM
                     VVEMDKYKPELIVPLVLNYSLIDRRYRYLGNTNYIGYYRNMNVLNTLLKGLADVSYNY
                     NNYYNQFLFINVPDELLPISSLKRSITGMTVELFRKLDNLESIFILEMWKWLGLNREK
                     SVFANVPKTILDKTNIVLVKNDVFTIFNLGLLDSWRNSEENPAGKIDPRLMSKQFINI
                     LLKLNNIFKTKEGIELTEEEIAAKNLEADDDAGIETDPDDVIVKRDDAERDYGQIADY
                     RLRRGRALQREEDQENDLDDENDPDDHDDTNDYHEEAYYNELGEVHQDEDVQVVSDIL
                     DDEDELITETESDTDLNKLSKMSNIVPVVNEQEDEFEEVINSKFDSSDVLDLKNYKVE
                     DKVPLVKIVDKPISPSIKGKLVLEEYAKSNPMTVSKFDGIRKALTKYNSLSLNKDGGK
                     TVGEMIDIKPEELKITEKDTRGISTLKVFDKKYITEFMERDIASMMVGVQSAGVVVQD
                     IKKTEVENISGAYTVYAMKIKPIEGEASTIRVKIPKVSEDGTFTIGGKTYTYCHQRYD
                     LPIRKIDDSTVSLSSYFGKTFASRDDSRAFNYEKWLIANIRKNAFDQENKDVLETRSG
                     NMFDNHLEAPYVYSVLSRNFKAVTTKDCFLYFDRKSAEERFGRDFVIKSEVTGMTFIG
                     TYKKQYPLAIDSENTIYYIQDNNPIELGTIESLCGLDSVKAPTESVNIDIMGKAIPIG
                     LVLCYRLGITKLLASLEPKYYRTEPIGKRLKLESHEYAIRFNDFNLVLSKRDRVTSLI
                     MSGLNKIPDLNKMSIYSLNEKENFFNLLESIKIPGRYLKEIDLYYNMFVDPITERILI
                     EMKEPVDFGGLLIRCVELLVDYKHRDEVDMSEQRIRGFERMSGEVYTHLVRALREHNR
                     HGIKANYPVELNPEAVWMAINKDTTKRIIETLNPIQELKQGEEITFTGNGGRSKQSMV
                     KRTRQHHKNAVGIVSEATKDSSDAGISTYLSANPKFTNLYGIPENSGTGEMNPDLKPE
                     NVLSTAMMMMPCSDMDDPKRQVFLGTQSLHSIPATGYHPMPTRTGYDAKLVQRAGDTF
                     AATADKTGKVVEVNDYAIKIQNDDGTFRHIEIGRKFGSSGGFTMPHDIVSNVKVGDRL
                     ELGDVIAYHSGFFTKDPLNPKSLAYKSGKLIRVALMESPYTYEDSTAISKRLSLDTEI
                     QTTVVKEVVVNFEQSIHRLAKPGTKVMVDDPLCFIEDALTNDTKLFDEESLDLLRSIS
                     ANVPKSSVKGVIDKVEVFYNGDKEDMSESLRKIANLSDSKIVARQKALGKSPFTGMVD
                     DTYRVNGNPLMLDTAVIKFTITSNNYLSQGDKLKLF*"
                     /db_xref="UniRef100_B3FJD5"
                     /db_xref="A0A0A8J846_9CAUD"
                     /db_xref="B3FJD5_9CAUD"
     gene            212804..213082
                     /locus_tag="pre3_saliva_scaffold_6_prodigal-single_192"
     CDS             212804..213082
                     /product="hypothetical protein"
                     /codon_start=1
                     /transl_table=11
                     /translation="MCLSTLHDIANHVNITKIVFGAQLKATIAHVFEESPRINSEDNQ
                     PGEEIDAVFGSQSVYARIVNSPFLMGMSNSILVEMSKRIGKEYLSNKD*"
     gene            213172..213375
                     /locus_tag="pre3_saliva_scaffold_6_prodigal-single_193"
     CDS             213172..213375
                     /product="hypothetical protein"
                     /codon_start=1
                     /transl_table=11
                     /translation="MDQQFVKDTENATVLACAADLVGVFANRLISEVTGVQGFVKGEA
                     LNTNIIQEMALAELQRRIIAKGE*"
     gene            213380..214834
                     /locus_tag="pre3_saliva_scaffold_6_prodigal-single_194"
     CDS             213380..214834
                     /product="hypothetical protein"
                     /codon_start=1
                     /transl_table=11
                     /translation="MLTQDVLNLANDVAKTSLLNGARLKAIPGTALDAMVQNVTPAEG
                     IVASQECLEHSLGTVIDKSYANFGFTEGAAIYQVYDSIEEQCINPLKNQLSFTRNVVS
                     PVIREVIEDVRDRLSVRIEPASKIKVNQIEVPEFVYSTVLPRIAGLVSLYNPSQKGPS
                     SQPTFDEADNDTVIELVRTADDSTNEGIMNLAEVYEKQFGGDLFQDAWKLLKLRNEFV
                     NDTSVTYQSFMVYLTAFLIVDKLEKEPIQGMRITEEELKQWAMFFKVACSRIINSFAS
                     MYSTAIASKAVISSVNTKTKTIYVYHDTYANIDLPNKADILVGIMNSSNPTAYRNLDA
                     ITENAEELARHGQLVLATVNTIDKTRLAARTFDAITSSILALVENTFNDEHAELKAVI
                     EEIPVLEYRGKINHFLNNYYPGNRILDVDLAYVVSDTVCDLFFKDTMASLILKHLIVA
                     ESSKQDLDTSTVVSTAIINILIEWVAGQIEVVKG*"
     gene            214854..215570
                     /locus_tag="pre3_saliva_scaffold_6_prodigal-single_195"
     CDS             214854..215570
                     /product="Uncharacterized protein n=1 Tax=uncultured
                     bacterium RepID=K1WY89_9BACT"
                     /codon_start=1
                     /transl_table=11
                     /translation="MRYGIRNKDKIMASLKEVNNQLITTTGCKIIFPVRYEMVGLARV
                     GSDTHFYSLFLITNPDETHYAIFNCMASVHSDPDAINVITIDDEKYYELTYDPGSVII
                     KSLVVVREDKLIGKSYKEFVTKGKVPFFISYADMGRVFSQTGKYAGKSIGDTFESLAI
                     PISIIARNPNNINQYYREILNDIDPDKVMPVFVPASSVNFSASSALTKLTGSYFYTGV
                     VSSLCNPTTQTELIDHVLRY*"
                     /db_xref="UniRef100_K1WY89"
                     /db_xref="K1WY89_9BACT"
     gene            215591..216388
                     /locus_tag="pre3_saliva_scaffold_6_prodigal-single_196"
     CDS             215591..216388
                     /product="Uncharacterized protein n=1 Tax=uncultured
                     bacterium RepID=K2DSK4_9BACT"
                     /codon_start=1
                     /transl_table=11
                     /translation="MSNFVYRCTRLDGTDKKGVLTPDENGYYTICVGALDHKSKNINP
                     KTGENEYYSSLGADKFFAPGTLFNQRIAGGFIKAEYGHPSKQPGQTDMEFLERNIRID
                     EKSVCGVFGEIWLVPDYVDPLTNEKCVGIMAKVKPAGPYGKFLEEDLKTKGMNVCFSI
                     RSLTTRQVINGKNCKVLHTVITFDYVNEPGITCAEKLVSPSLESNNPVQAIINQGGQD
                     VEVTPSSARRLLTNNVVSAESGTVSILSDIAKMDTVTSKKQPVFVNW*"
                     /db_xref="UniRef100_K2DSK4"
                     /db_xref="A0A0A8JB36_9CAUD"
                     /db_xref="K2DSK4_9BACT"
     gene            216413..217006
                     /locus_tag="pre3_saliva_scaffold_6_prodigal-single_197"
     CDS             216413..217006
                     /product="hypothetical protein"
                     /codon_start=1
                     /transl_table=11
                     /translation="MKINPNLTEEENLLRHINERGEFPLTFRDITIGRPETLLRQSLR
                     VTKEDIRLKRFDTVVKNTRVLLKVSPNSKRWKGQVYIQPYRRIHVGAQWWKYADRILT
                     QDGSYVVTTNTYKYHTPTIDELNDSILNVVRYRKESLKVEVLSFQDNGFQYDTGRIRI
                     RPIENSLLYIGVQEFDVVYKPISFAPAALNGFDGYLP*"
     gene            217128..217622
                     /locus_tag="pre3_saliva_scaffold_6_prodigal-single_198"
     CDS             217128..217622
                     /product="hypothetical protein"
                     /codon_start=1
                     /transl_table=11
                     /translation="MSIKDTTRELADIIQKDYLVYNPESQNLETKKGAIDAVIKHTGV
                     EVTEKEMDAVFGLTNQFVAATALATGELGVETMAKHKEIESLSAKFDIAKGVHTEHIV
                     TRDYVSRIPPQTKGGEATETIKHGRVESTLTIRDNKDARGRNGEHKHIRNHVYDLGAE
                     KLGK*"
     gene            217710..218564
                     /locus_tag="pre3_saliva_scaffold_6_prodigal-single_199"
     CDS             217710..218564
                     /product="Bacterial transferase hexapeptide repeat protein
                     n=1 Tax=Prevotella amnii CRIS 21A-A RepID=E1GUD1_9BACT"
                     /codon_start=1
                     /transl_table=11
                     /translation="MNTISKIIKLKDTKYELIKDDYVIVEGRTLYRIKALEDFRCVKT
                     DDLGGYIEKEENLSHEGNCWIAGNAKVFGDATVIENALVSDYAIVKDRAIIGDMAFIG
                     DEAVISNKAYIRGIAIVVENAKVGGEVDISDNSYIDGNASIKGEGFVCVNTYIGGDTD
                     IDGDFEISSCTITGGRINGTNVVINDGSSIFSGADITGNVTINGSAVINFKLEHTTDY
                     FTYRDPARPHVIVTAAMKEDIWNVGGFSGTAKEFIEYGYNMTDTNGKSNEEMVEHHNS
                     LKSKYWGK*"
                     /db_xref="UniRef100_E1GUD1"
                     /db_xref="E1GUD1_9BACT"
                     /db_xref="lar:lam_661"
     gene            218566..219396
                     /locus_tag="pre3_saliva_scaffold_6_prodigal-single_200"
     CDS             218566..219396
                     /product="Bacterial transferase hexapeptide repeat protein
                     n=1 Tax=Prevotella amnii CRIS 21A-A RepID=E1GUD1_9BACT"
                     /codon_start=1
                     /transl_table=11
                     /translation="MAKKENTKKFELVENLTLYHNGGLLYRIRALKNFGDVKKGDIGG
                     WVESEKNLSQKGLCWIYDDAKVSAKARVSENARVMDLAVVDSNARVYGTAGVCDLSHV
                     TDYAAVRGNSIVRDKSCVMEFGLVDDHAFLYDRATVSGRAQVVGFARVCDDSRVTNGS
                     IVSGNSFIIGNGYIGGDVVVNGHERIDFTVIRSTDYVTYKDPFVDDVYYTTSTSRDIW
                     LSNDGSVCIGDNKGIPSESFIGRCVGAYENNTDEYLPISRVNYIKGIVENHKKLFNID
                     *"
                     /db_xref="UniRef100_E1GUD1"
                     /db_xref="E1GUD1_9BACT"
                     /db_xref="btx:BM1374166_00943"
     gene            219543..220016
                     /locus_tag="pre3_saliva_scaffold_6_prodigal-single_201"
     CDS             219543..220016
                     /product="hypothetical protein"
                     /codon_start=1
                     /transl_table=11
                     /translation="MLYNTVKFIAAGAVVVGVIAAIDAVIEANEAAKKAAKEKADAEL
                     RRVERAIDAEYKQTQEEFAKAREELDPTTSSFNEGYAKACLRQYGMSLSMLKASPENE
                     ILLGMAAERRRNLFEVQRDFAVRFANTGLEPVGLSKDYTDQEMIELVKRELAARA*"
     gene            220086..220523
                     /locus_tag="pre3_saliva_scaffold_6_prodigal-single_202"
     CDS             220086..220523
                     /product="hypothetical protein"
                     /codon_start=1
                     /transl_table=11
                     /translation="MCKFNVNLKDELIEALGLTEEQLELLDESKFDDLLTQAIKKNLD
                     QSDTESQTEKEIEMTTTTIETPVVETPVETTTSTALAKVKNPTARKAITVFAKVAAGV
                     MFGGACAVAGAAHHKEVNKVIKKARKKVGKVIPAVAPKPWYKF*"
     gene            220617..221264
                     /locus_tag="pre3_saliva_scaffold_6_prodigal-single_203"
     CDS             220617..221264
                     /product="Deoxycytidine triphosphate deaminase (EC:3.5.4
                     .13)"
                     /codon_start=1
                     /transl_table=11
                     /translation="MYLSDNQIIGSSLNSEKPLIKPFSPGREIVYVNDETKNISHGLS
                     QNGYDIRLGSDVEFFISRNYTQNSDNASARLDPFGTKNILTARMDPYKKELVNYKDYK
                     GNISQKEVKCWLIHPGQFVLAHSLEKFCIPENVTGFLFCKSSYARLGMNMAPTVLKSG
                     WEGQLVLEIYNQTNHALMIYEGCGIGTIYFAEHHESTNDPYKGKYHNQEGVVKAR*"
                     /db_xref="hak:KO116_02003"
                     /db_xref="UniRef100_UPI000146E12E"
                     /db_xref="32991065"
                     /db_xref="UPI000146E12E"
                     /db_xref="3.5.4.13"
     gene            221264..221680
                     /locus_tag="pre3_saliva_scaffold_6_prodigal-single_204"
     CDS             221264..221680
                     /product="Putative uncharacterized protein 084 n=1 Tax
                     =Pseudomonas phage PhiPA3 RepID=F8SJW3_9CAUD"
                     /codon_start=1
                     /transl_table=11
                     /translation="MSKYTWSRFGGYECSSKGDKRFSAFYARLNDGLSIEHHFQCFIK
                     GYSSIEEGKGNPPLREMPIEESYRLYKELWRQYLDSKPWLWIELKNNVERCNNTVSDM
                     FGTSEINQARALCDLLNERFTDNDFSGFEVLDLFKE*"
                     /db_xref="UniRef100_F8SJW3"
                     /db_xref="cyj:Cyan7822_6408"
                     /db_xref="F8SJW3_9CAUD"
     gene            221684..222079
                     /locus_tag="pre3_saliva_scaffold_6_prodigal-single_205"
     CDS             221684..222079
                     /product="hypothetical protein"
                     /codon_start=1
                     /transl_table=11
                     /translation="MNNLSEAARRFIGDIHSLAKCFESGAKFSGFTMPITIIDTCVTP
                     SRSFNPFRYGGTYFIVINNKVSFLYRKKGLFTLGSYVDAVEGIELSKQELHYVALEID
                     NLFKAIKKNEYYSKELGDIYVIKDNCMQK*"
     gene            222048..222617
                     /locus_tag="pre3_saliva_scaffold_6_prodigal-single_206"
     CDS             222048..222617
                     /product="dihydrofolate reductase (EC:1.5.1.3)"
                     /codon_start=1
                     /transl_table=11
                     /translation="MSLKIIVCKSSNDVIGINNSIPWNLPEDLIYFKEQTKNSVVVMG
                     RNTWESLPNRPLPDRINVIISNNPSRYFLNDAEYDDPSIKHIFQLENDDAFAEKIQEL
                     EKEHGDVWIIGGQKVYEQALDILDFDEIHVTNILREILPENESDEVAYFPMEKVLAKY
                     IPEEEHAEVFTSVHLPDRERYTITRYLPK*"
                     /db_xref="del:DelCs14_1880"
                     /db_xref="UniRef100_Q8SDF8"
                     /db_xref="I7DK88_9VIRU"
                     /db_xref="Q8SDF8_BPDPK"
                     /db_xref="1.5.1.3"
     gene            222708..223679
                     /locus_tag="pre3_saliva_scaffold_6_prodigal-single_207"
     CDS             222708..223679
                     /product="Putative cytosolic protein n=1 Tax=Streptococcus
                     salivarius K12 RepID=J7TMN6_STRSL"
                     /codon_start=1
                     /transl_table=11
                     /translation="MPVRVIEEDMFNDKESVYCVPVNTQGIAGKGLALYFKQKSPMWY
                     NQYKEACKNDEINKRKYHLYSTATETLVSIPTKISPYDDSCIDLIIEGLKAFEKDYDK
                     TEGFHWITQLRLPALGCGCGNLKWVDIEDKIIEELKDSEVEFIFCIESKHRPDRCAER
                     FMDNHLFFKGDHILGITYRFDLELLSPKGIMKKYPNVMCFIIDWIAHYLDINPEVYKT
                     ESQMVSGIKSALIDYFNRHGFVKDGIDFRRLVIEKMIEGKKTHYYSDTNFKKYLDDLN
                     DADVFFAYCGYDFPAILGINMDLSNKHLLDRKLWSGSNYLGKLLSRL*"
                     /db_xref="UniRef100_J7TMN6"
                     /db_xref="J7TMN6_STRSL"
                     /db_xref="gka:GK3117"
     gene            223728..224204
                     /locus_tag="pre3_saliva_scaffold_6_prodigal-single_208"
     CDS             223728..224204
                     /product="hypothetical protein"
                     /codon_start=1
                     /transl_table=11
                     /translation="MDNLDNNLVMIDISSLPKTPEEEKLFKEAKEYLENEFEVPISTI
                     FKLMINGVSGFVIDNDYEYVENFVCNYLNLPITEQKKVFVNSDGEQVFIWDEVQTGAE
                     EDHLAFLARLFIREIKEKNSLLLINYSVRCKETSFVTLSHESVHPDHIVVYLDKEE*"
     gene            224206..224910
                     /locus_tag="pre3_saliva_scaffold_6_prodigal-single_209"
     CDS             224206..224910
                     /product="hypothetical protein"
                     /codon_start=1
                     /transl_table=11
                     /translation="MFQLAKQEFILPTEFLVNLNIMDIYQECIMLYGKDPFRERFNHP
                     SCFNYNPSKPISEEVFEQISYSLLSSVTITYKYVYLASIPVNEMVIKEMMVSLWDSFF
                     NSYFDYNPEDLMVDNEYLFSVSDDENSGYSNCIMDNKNNVVTLKYGLEEDEAIFTSLF
                     FLRYINYLANLFPKIFNYILQNPKLEPEVIPRTVDPYTYSPRTHNRIAVPTNYINDLM
                     INTHLEYDIVCKTITI*"
     gene            224889..225335
                     /locus_tag="pre3_saliva_scaffold_6_prodigal-single_210"
     CDS             224889..225335
                     /product="hypothetical protein"
                     /codon_start=1
                     /transl_table=11
                     /translation="MQDNNYLIGHLEQTNLPLWEVGRSYYLDLSEIFNVTSSLITKKT
                     GLMSLNFILDILPEYNLSNISSLNELVDQSILEFALKVSGSTNEIDEGIIRIFFGKLF
                     GYLIELNIIKIGTTKRIFFKQENDPNLNQKQSNIVFGTIYTVLAEY*"
     gene            225338..225832
                     /locus_tag="pre3_saliva_scaffold_6_prodigal-single_211"
     CDS             225338..225832
                     /product="hypothetical protein"
                     /codon_start=1
                     /transl_table=11
                     /translation="MNQKRIRLLVNMGPLFRVVDALTANQFIINHKQVINELLLTVST
                     REVNRHYNQIDTHIPMCKDDMSIQLTSETLYQKLINETYLDHDKAVTICNTYIDCMYQ
                     FLINIHELMSGEEIIKVFGHVPTLYYYLTVEEYLGDGQFVLAELVPGQDQMEVDTSPW
                     FYLR*"
     gene            226399..227169
                     /locus_tag="pre3_saliva_scaffold_6_prodigal-single_212"
     CDS             226399..227169
                     /product="hypothetical protein"
                     /codon_start=1
                     /transl_table=11
                     /translation="MSSNDKRKAAKAKKRKENLRQRKLKTGSAINPNNMMVFNKTSTG
                     LDVIHRGSVSGSIATDILNEQETQPIDPKNREDLISQIKKNIELFYTGTKKESAISDF
                     AFLTENIYLTKVLLELAEKEVKAEDPDDQMLIDINNNMLKETLKGMTEICKNLYQQAV
                     EGKESLYFVNSLELNAINISKKYLEQTNILLQYIDVGLFQKGCRLTISRLGNRNYKDD
                     PDVKYFSIREGYGLIKDMIKHENKKRQEGKQNDVKQIH*"
     gene            227147..227443
                     /locus_tag="pre3_saliva_scaffold_6_prodigal-single_213"
     CDS             227147..227443
                     /product="hypothetical protein"
                     /codon_start=1
                     /transl_table=11
                     /translation="MTLSKSTDNQISVMNQELRRNLKKVMQNNKVTIKDVAKHVGANH
                     NTLLGYFSESRNLNIPIGIVYAVCRLTRTNFFHVAPTLMKDLASFIVMPNNELK*"
     gene            complement(227675..227920)
                     /locus_tag="pre3_saliva_scaffold_6_prodigal-single_214"
     CDS             complement(227675..227920)
                     /product="hypothetical protein"
                     /codon_start=1
                     /transl_table=11
                     /translation="MTMKKPYDLFGEGSYLSILSDEFVIYDIYPNTGLTLKEWLNMTR
                     VEQKIIKKSVDRKKKLQTTLNQEANNEMERAINETKK*"
     gene            complement(228238..230121)
                     /locus_tag="pre3_saliva_scaffold_6_prodigal-single_215"
     CDS             complement(228238..230121)
                     /product="Uncharacterized protein n=1 Tax=uncultured
                     bacterium RepID=K2CV52_9BACT"
                     /codon_start=1
                     /transl_table=11
                     /translation="MSMNNDINEIKQEDVVPSEQSEGVLHLNDTVEVSESSLAPSLLT
                     EEDDVSEFKPKEETEEKQTNDYDHLDEDLPTLATYNAETKKEESKKKEPVDPKKEFIK
                     KLSTIVGNDKDDLKLWVPSVKVIDEKISPASKNILLDPKHRILMDIKEVDYTDPKQAE
                     DLIKSISVPADSPDGMVRYLVENPSNLDETNATLLVQSMSDSRELISNDYRMTEKMMN
                     DEDVELTQVIGISADPSQRIRSRRATIPNSGGNLTGLKAKAAIMDSLGLSTYFTLVLP
                     HSGLVAIISPPVASEIIDFQYVLDTAKINVGRTIGGSNYGTATWYINDKLVDLFISKI
                     SYINLKDSSPENIRALLDPMDIPTIAWGLACTMYPDGYIFNRTALLDNGKAEHVMGRI
                     WLPDMAIYANSRLSVRQKQHLIKAESVASSNEEIESYRRDWKKEEDVEVFERLIFSRK
                     IEKREGTFIQETYIELGQSDMARYVEHGSDWDVYIKDAISETLSMTSDENIRSRYLSD
                     KIQATALREYSHFIRKIRINKYFEETGKSESLSSTIDSPETLIEILNEISSNQEIRNK
                     LIEAVVEYINKNVKVVYGVPTVSEYEEKHNSSPVSNKIVPINTVIAFFTLTARIYQTL
                     ATR*"
                     /db_xref="UniRef100_K2CV52"
                     /db_xref="K2CV52_9BACT"
     gene            complement(230108..230893)
                     /locus_tag="pre3_saliva_scaffold_6_prodigal-single_216"
     CDS             complement(230108..230893)
                     /product="hypothetical protein"
                     /codon_start=1
                     /transl_table=11
                     /translation="MTKLDNRIGLHTGIPSFDKLTIESNGLNLNPNAKTKFKKAKRQK
                     VLDIDPKRPYVKARDGEAKVVERVARIPEEFKDRFTQEEWDALNDYTFESLESTYKTI
                     KMMIEAPTKALNELLTQDKKFLPYIQEKEKLTTMVAMNTTDTRSLVRELNSIRKLYEK
                     FVDENGHVKPEVPEFEPYIIEKIIDIKARYLVCSNRVRAITEPLTKHISDFFTAMKFG
                     YYLDHKEEAPDDVKKFFAEYLHHYTNTTPPTQETNKETSHVNE*"
     gene            231055..231900
                     /locus_tag="pre3_saliva_scaffold_6_prodigal-single_217"
     CDS             231055..231900
                     /product="hypothetical protein"
                     /codon_start=1
                     /transl_table=11
                     /translation="MANLILNFIDDYWTMEEAKEYKEAIDFIDGIHEDWTDNIEMIIR
                     CSNDDVTVNEITLRIRDFIRDQFIELLGEIGFICSEDFVHDPITLYRIYSETISIENN
                     EQIEFSLSILEADKDNVITFYELLSTVGGLLIDESEFNQTIEKISNFTRERLVNTLRG
                     KELVKIEEKQEFDLIRASKNIKEFTKAVNDDSFYAIQLIRSGVDLGIDFKNYLSIYGK
                     EVFEMDLKEMAYNLYLFALMSNDGTDNPVLAVESHLNNYIFDPNSYDIIVRAVQDIQI
                     KTRGV*"
     gene            231901..233196
                     /locus_tag="pre3_saliva_scaffold_6_prodigal-single_218"
     CDS             231901..233196
                     /product="Uncharacterized protein n=1 Tax=Pseudomonas
                     phage PA7 RepID=I7CNW5_9VIRU"
                     /codon_start=1
                     /transl_table=11
                     /translation="MNKHEFWLTGMKNEWYKDAFWVKSCLSIFRTDDKEHYLVRADSN
                     GYYYLNADTNTKEYIDGAVDTSKPLLDFKEFITVPKGFIFPEWDEIRTTVGNLLQNYL
                     LVVDPFQGKVPYINKRFFPNDVEKLFIRKWKRSKDDVKNDEVEGEVFTEEYLKFAENA
                     IYLSNFTQTVVPSVTKKAIVSNPAVEKRKKELFEEYKDKLDDPIIQTKIDDELKKIDK
                     DYLKNDDFMGFAISGKIFNDARKRLYYQFGFAKGLDDNKEPTYINRPLDKGIDLNNLP
                     AYVNDAYSGSIGRGLETQEGGVDVKNAVRSAANLKVDGKECGTKYGEPVLFDEDTKKN
                     EKYLDYYFIQNGTSVKITEGNIASLAGKEVMMRSPRMCVNKNNSYCEHCAGPNISSYP
                     NGIASVNALPGSKIMLISMKGMHTSAKDSIKLDWENLIT*"
                     /db_xref="UniRef100_I7CNW5"
                     /db_xref="I7CNW5_9VIRU"
     gene            233306..233830
                     /locus_tag="pre3_saliva_scaffold_6_prodigal-single_219"
     CDS             233306..233830
                     /product="hypothetical protein"
                     /codon_start=1
                     /transl_table=11
                     /translation="MAVNSSFNKLKEITLEKATYELVKDGIKDIRKMFSNQVLFVIPN
                     HGARERYRIRLVNVKDVGLVISFSNKMAEHFVLRDPDEIDKLISILESIGEYKVDIRE
                     ALYLPNNFHECMALSKLSAIDIDQVWLSGYFIVSVVSDDFKDEKSIKTIFELSKIVSV
                     LFVSQRYKVLYRLS*"
     gene            233844..234107
                     /locus_tag="pre3_saliva_scaffold_6_prodigal-single_220"
     CDS             233844..234107
                     /product="hypothetical protein"
                     /codon_start=1
                     /transl_table=11
                     /translation="MYPVPNPMTKLEKIIRYRLYKEITLRNISLESLSSRIGLPRNHL
                     SIRLKSSYRGGLNIGVIISICKELGIPLYKVIPNSKMDGGNLK*"
     gene            complement(234991..235074)
                     /locus_tag="pre3_saliva_scaffold_6_prodigal-single_trna_1"
     tRNA            complement(234991..235074)
                     /product="Tyr"
     gene            complement(235255..235902)
                     /locus_tag="pre3_saliva_scaffold_6_prodigal-single_221"
     CDS             complement(235255..235902)
                     /product="hypothetical protein"
                     /codon_start=1
                     /transl_table=11
                     /translation="MANQVTVTVTRALARAKIIKDLLEDLKKECFVGYVRSSEKNGEL
                     AQQYQRNSQANIDEYKSLVKEYVAIKTAIHQFNDTKTVTVLGLPEMTVAAILVEKTIL
                     QDRRDILNTVRDQYSDALHQQQRANAGIDSEVSAYLANQEKQFGDTAGSKEAIDQLVK
                     TYREAKEKERSLNIVSGFNHAEFIEKESEFINSFMNEIDTILSEINATNTISYSY*"
     gene            complement(236267..237043)
                     /locus_tag="pre3_saliva_scaffold_6_prodigal-single_222"
     CDS             complement(236267..237043)
                     /product="Uncharacterized protein {ECO:0000313|EMBL
                     :AHI60319.1};  TaxID=1429768 species="Viruses; dsDNA
                     viruses, no RNA stage; Caudovirales; Myoviridae.;"
                     source="Erwinia phage Ea35-70.;""
                     /codon_start=1
                     /transl_table=11
                     /translation="MEETEDKEKKKIEKYLEEQKPKVRNNAEIIKAPDDYPYMLHGSI
                     DPGIKAFTPRLSARYAKGMEDRTVMRVHVSESIVGCIFAMDELTDIMLYNTTDEEAEV
                     FKGGWYIYAIPYKYALKPNHMLVHDSVRTSETWLVPYSKETKEYKGEIIAKLFVETMH
                     VVNMGMDEYKNTLRKYVTTYILEVLDKTVKIDQLSNKQYGKGLYKVEIVRTDDKGHHV
                     FYNIGKDNVRVIKLDKNEYKKKKKEMAPNLFTGKKTFLNW*"
                     /db_xref="W6B1L9_9CAUD"
     gene            237156..237605
                     /locus_tag="pre3_saliva_scaffold_6_prodigal-single_223"
     CDS             237156..237605
                     /product="hypothetical protein"
                     /codon_start=1
                     /transl_table=11
                     /translation="MKFIIGFIVVFFVLKFIVGLAQDVEISNFHAKEGEREEVIDRLK
                     RYIELYHSSVYILLTEYRNKFKNGEHWDVISDIPEVEKLYCCGSIRHLIDTRQKMNVL
                     IDKLPYKEFFHEGILYKSLSGSFLEFSIEEIVMISVKLSNVKLEKRN*"
     gene            237723..238151
                     /locus_tag="pre3_saliva_scaffold_6_prodigal-single_224"
     CDS             237723..238151
                     /product="hypothetical protein"
                     /codon_start=1
                     /transl_table=11
                     /translation="MLNDLLNNDTTTSVEILDVVKLASYCKKNLKEVVEPNSNLDKSI
                     NKFIEIMFKNITKVNENELDELLDVRTKLERIFTRHGIDEVKCCITFIAHGDKDINTS
                     EEVIIKKIGRRHTSKKLAIDIFGMLINIKTKIALSQLSES*"
     gene            238177..238581
                     /locus_tag="pre3_saliva_scaffold_6_prodigal-single_225"
     CDS             238177..238581
                     /product="hypothetical protein"
                     /codon_start=1
                     /transl_table=11
                     /translation="MYDVFGECLNLCVKRLDRDEVMSSPEVMAKYYKRLDITLATLKM
                     FRFIEDVTLDSECNENGDHEIKITCEKGFYDEVTVNGELYFSEERPSINIDTDYCLVC
                     IDGSITMTNDRIECAEKHLAQRKYLLKKLIGN*"
     gene            241565..241765
                     /locus_tag="pre3_saliva_scaffold_6_prodigal-single_226"
     CDS             241565..241765
                     /product="hypothetical protein"
                     /codon_start=1
                     /transl_table=11
                     /translation="MKISNVLNVASAMTLLSSIVTVPLMAALYYTDVSLTKAIGQASI
                     WFVMIPIITILTTELIKSLVRD*"
     gene            241882..242721
                     /locus_tag="pre3_saliva_scaffold_6_prodigal-single_227"
     CDS             241882..242721
                     /product="hypothetical protein"
                     /codon_start=1
                     /transl_table=11
                     /translation="MANKRQQMYQSQNQDRNHMSTRRQRQLEEEEALRQEEEEAARKE
                     QEEKEKEEAARKDRLDTEPEVTDPNDPDYLEPALYDMPEGDEVIVPEYIVESQQDGER
                     DLEDIDQNRTYNETYDRLSQDEVLSKVSVTAQMSILGIIEYVAKMKQFKGHILTLMAD
                     KNFVVNEGPAMQVEIFNNIMDIITKTDSVSFRYSMDFLLQLMCDEPEVLGLLNLSRFQ
                     ENLALDPVSIRCYANLMNLLTSLKDPMTRQKELNTTIDIAKALEYGFSEGAKTRLMNY
                     FYN*"
     gene            242812..>243171
                     /locus_tag="pre3_saliva_scaffold_6_prodigal-single_228"
     CDS             242812..>243171
                     /product="Phage endolysin n=1 Tax=Burkholderia phage
                     BcepF1 RepID=A1YZZ8_9CAUD"
                     /codon_start=1
                     /transl_table=11
                     /translation="MKAENWKQILSAAGCSILTATEWSSYFAKYADEYKINTPTRVAA
                     FVANVMIESNHLRVLKENLNYSALGLARTWPKRYADASGKPNQKALSIAKNPQAIANH
                     CYAGRMGNGPESSGDGWN"
                     /db_xref="UniRef100_A1YZZ8"
                     /db_xref="A1YZZ8_9CAUD"
                     /db_xref="paeg:AI22_27700"
ORIGIN      
        1 AAGCATTATC CATTGCTAAG AATCCACAGG CTATTGCTAA CCATTGTTAC GCTGGTCGTA
       61 TGGGTAATGG TCCTGAGAGT TCTGGAGATG GTTGGAATTA TGCTGGTAAA GGCCCTATCC
      121 AAATTACAGG TAAATCTAAT TACGAGAACT TCTTCCGTTC TCGCGGAATG TTAGCTTCTA
      181 CTTCACCACA CCTACTTTTA GAGAAAGACT TAGGTACGGC TTCAGCATTT TGGTTCTGGA
      241 GCACTAATGG TGTTAATGCA TTTGCTGATA AGGGTGATTT TGACGGATGT TGTGATAAAG
      301 TCAACATTGG ACGAAAAACC ATTCGTGTAG GTGATGCTCA TGGTTTTAAT GCTCGTAAAG
      361 CAATTTACGA TAAATTGAAA ACATTCTTGA CCAAACATCC TGAGTTATTA AAAGGAGAAG
      421 AAGTCCATGT GATTCCTCAG AAAACTATGC TGGACACTAT TCCTCCAGAA ATTACATTCT
      481 ACGAACAAGA TCCAGAATCA GAAATGGTTA CGGAATATGT TCAAGATGTA ACATTTATTT
      541 AAGTATTTAA GAAAATATCA AGATGAAAGA ATTGTATAAA CAAAGATTAG CTGTAGTAAT
      601 AGTAATTTAC TTCTTTATGT TTATTGCTTC AATGATCATT AATTTATTGG CTGTTATTTT
      661 ATCACCATTG ATTGTTTGGT TCTCTATGCG AGATAATACC AAAGGAAAGA TTCCTAAAAT
      721 CTTTAATTGG TTCTTAACTC ATGATAACCC TATTGATGGT GATGAAGGTC ATTTGGAAAG
      781 ACATCCTAAA GAAGATTACT GGTCTATTTA TAAAAGACGA GTATTTTGGA TTTGTCGAAA
      841 TAAAGGATAT ACTTTTGATT ACGATGTTTG TGGTACCCAC TTAACAGGCC CTATTCGTGT
      901 TAAAGGTAAT CCTAATACTT CTGACCAAAG AGAAGCAGGT TATCTTTTCC AAGTAGACGA
      961 TAATGGTATC TTTGAATACT ATTTAATCTA TCGATATCCA TTCTTGAAGA GTCATTGTTT
     1021 CCGTGTCCGT TTGGGATGGA AATTTAATTC TGATAAAGTA AATACTGGCG AAAAAGTCAT
     1081 GCTGGCTACT TCTATCGGTT TCTTTAAAAA ATTTACAGGT AAAAACTAAA ATGAATATTC
     1141 TTTCTTACAT TCAATTCAAC GATACTAATC AAACAGCTAA ATGGTTAGAG GAGAATAAAG
     1201 TAAAGTATAC TTTATGCAAT TTAAGAAAGA GTATATTCAT TGATACGATA GAAGGGGATT
     1261 TAGAAGTATT TCCAAGTGAA TATATCTTTA TTACAGATGA AGATCCTAAA CCTTGGGTAT
     1321 ATACTGAGAA TGCCTTTTTA CAACTAACAG TTGAATAAGA TCTACTCTAC TCTGGATATC
     1381 CAGAGTAGAG TAATCTCTTT TATGTTAGTG CTTATTTAAG AATAATTTAA ACATATACTA
     1441 TTACAGTGGC TTTACCTAAG CGTAAGGTAA TCCTATTAAT CTATTTTGAA AGGAAAGTAG
     1501 ATATGTTACA AATTATTTTT GCAAGCTTTT TCTTTTTCTG TTTGATTACC AGATTTAAAC
     1561 TGGTCAAGAA TTTCTTTATC TTTGTAATTG GTGTTTTTGT GATTTCTTAT AATAAGGTAT
     1621 TTGGTGGACA AACAAAGTTT TATCATGGTG TGATTGAACC ACGTAAACCA AAGAACTTTG
     1681 CACCTAGATA TAAAAAAGAT ACCAGCACTA TTAATAATGA AGAGGTAAAG TTCCGAGATG
     1741 GTAAATATAC CATTTAGGAT TTTATTTTAT TTCAAATCTA TATCATTTAA GTGGAATGGT
     1801 GGTTATGAGA CATCGTTCCA CTTCCCTTTA TGGGACGAAT TAATCTTTTC TTAACGCAGT
     1861 ACCAATCTTC TTTTTTAACT ATATAAAGGA AATAAATATG AAAAAATCTA TCATTGCGAT
     1921 CGCTATTGCT GCTGTGGCTT CTACCGCATA TGCTGACAAT ACCGTTGTAG GTACTTACCA
     1981 AGTAGTACAT GGTGATAAGA TCACTGTTAG TGGTTCAGGT AATACCAGTA TCGGTACTGA
     2041 CCTGACAAAC AACGGTCTGT CAAATACGGC ATTCGGTATT CACAATACTG TTAATGGTAA
     2101 AGACAGCGTA GTGGGTGGTC AGCGCTCCGA AGTAAAAGGC GACATGTCTG TTGCAATCGG
     2161 TCACCATGCC AAAGCATTAG AATCAATGAA TACCGCAGTT GGTTCCGAGG CATCGGCTAT
     2221 CGGTCAATCA TCTACCGCAA TTGGTAAGGG TACCCGTACA GAGGGTATCG GTTCTACTGC
     2281 TATCGGCGCA CACGCATACG CTAAACAAAA CAGTGGTGTG GCAATGGGTC TCCATGCCAA
     2341 CGCTCTGGGT GGTCAGTCTA CAGCCATCGG TCAGTCTAGT CGTGCCGAAG GTGACCAATC
     2401 TACAGCTATT GGTTCTGGTG CTACTTCTGT TGGTCGATTC ACTACTTCAC TAGGTGTGAA
     2461 TGCGAAAGCA ATCAATGACC ACGATGTGGC GATTGGCTCT TTCTCTACTA CTGAGAAAGC
     2521 AGTAGGTACG GCCACTTCTG AAGTGAACGG AATTACTTAT GGTACTTTCA AAGGCCATAA
     2581 ACCAGTAGCT ACCGTTTCTG TAGGTAAAGA AAATGCAGAA CGCACTATTA CCCATGTGGC
     2641 AGCTGGTCGT ATCACAAAAG AATCTACTGA TGCCATCAAT GGTTCTCAGC TCTATGCAGT
     2701 AGCCAATAAA GTTGGTGATA ATACAAAAGC AATCGAAACA TTGAAAGGTG GTGTAGCTAC
     2761 TAACGCTGAT AACATTGCCA TTAACTCCAG CCGCATTACT ACTAACAGCC AAGCAATTCA
     2821 AACCATCAAC AACTCTTTGA ACCAATACAA TACTTGGAAC GAAGCTCAAG ATGGTCAGAT
     2881 TAACGAATTG CGTAAATTGG TTGACGGTCT GAATGCTGAT AACTCTCAAA TCCGTAAAGA
     2941 GTTGCATGAT AACCGTCGCG AAGCTCGTGC AGGTATCGCT GGTTCAAACG CAATCGCCGC
     3001 TATCCCTCAA CCACATGCTC CTGGTCAAAC AGCAATTGGC GTAGGTGCTG GTTACTTCAA
     3061 GAATGAAGGT GCCGCTGCTG TCGGCGTAAG CCATATTTCT AACTCTGGTC GTTGGGTGTC
     3121 TAAAGCCGGT GTGAACTTTG ATACTCGCCG TAACGTAGGT ATTGGCTTGG GTCTGTCCTA
     3181 TGTATTTGGC GGTGTTAAAC AACAACCTCA AGTAGTGACT AAAGAAGTCG TACATGAAGT
     3241 TGTTCGCGAA GTTGTCGTTC GTGAAGTACC TGCTCAACCA GTTACTAAGA AAATTCGTGG
     3301 TTAATTAAAA CTATAATTAC ACTCCTGTTC CCGAAATGGG GCAGGAGTGT AGTTATGTCT
     3361 GTTTATATTT TTACTTTGTA AAGGAGTTTT AAATGAATAA ATTAAAGTTA TTCTTGATTA
     3421 TTTTATTATC AGTATTTGTA AAGCCAGTAC TTGCAAATAC TTCTGAAGAA GTTAAATATT
     3481 TAGCAATGGC TATTTTCTAC GAAGCACAAG GTGAATCACA TGCTGGCAAA GAAGCCGTAG
     3541 CCGATGTAAT CCTTAACCGA GTAGACCATC CTGAGTTTGC AAATAGTGTT AAGAAAGTAA
     3601 TCACTACTAA AGGCCAATTC CAGTGGTACC ATAATCGTTC TTTACGAGGT GGACGAGTAT
     3661 TCAATCCTAG TAAAGAAAAA GAAATCATGA AATTGGCTAA GAAGAAGTAC ATGCAACACG
     3721 TGATGGATGT TCGAGACGAT ACTACGAGAA AAGCAATCTT CTTTTCTACT GGACGTAAAC
     3781 CAGCACCACG TGCAAGACTA TCCAAAAAGG TAGGCAATCA CTATCTGTAT ACCCTGAAAC
     3841 CCAAAACTCG TCGTAGTTAA TCATTAATCT AACTTCGTAA AGGAAATTAA AAATGGAAAT
     3901 CTCTTTGAAA AACAACCAAA ACTATTACAT CCAACGTGTA AAACGTCATT ATGACGAATT
     3961 TAACGAAGGT CGTAAAGGTC TTGACTACTA TGTGACATTT GACTACATGG GTTCGGCAGA
     4021 ATTTGAATTT GGTGCATTAC CAAAATCATG GAAGTTCATG AAAGAAAATG CTGACCAATA
     4081 CAAATTGACC ACGATCCCTA TGGTACTGGG TGGTAATGAA TACAATGTAT TCTGTGTCAT
     4141 TCCTAAAGAT ACTGAAGATC AATACATGAT CGATTTGTTT GAAGGATTTT ATAACAGTAC
     4201 CAAACGTACT AAAGAACGTA CCGATGTAAG TTATATCGAC GAAATGGTAT CTCGTGAGAG
     4261 TTATCAATTA GGTTGGTTCA ACATTACTAA TGATTATACC AGAGATGAAA TTCCTTGGTT
     4321 TGCTACTATT TCACCATCCG TGGCTTATTA CTGGTACAAA GAAATGCATA GTAATGCTGA
     4381 AGTTGAACAG AAGCATAAAG AAATGTTTGA CGATGTTCGA ATTGGTGACA TGGTTATCTA
     4441 CCCTACTTAC AATGAACGAA TTTACAATAT TGGTAAAGTA GTTGGTATTA ACGAAGAAAG
     4501 TGTTGTGGTT AAAAACTATA AACACAAACG TCGTTATAAA CATAACCAAG TAATCTTCTT
     4561 AGAAGAAGGT AAAGTACTTC CAGAATTTGA CTGGGATATT CGCTGATAGA ATATAGAGAC
     4621 TCTAGGTTAA ATCCTAGAGT CTCTATAGAT TTCGTATGAA CTATTAATTA AATATTATTT
     4681 TTTTTTACTT TAAAAGGATG TAAAATGATT ATTGGTGAAA ACAATATTAT TCAGACAGGG
     4741 TACGAACCTC ACCTACATCG AAGAAGAGAT TCTAGAGCTT ATTTGAATCC CAGATTTGAA
     4801 TCTATTACCG ATATTTTCAC CAGGAGTATG TATTCTGAAG CTGATAATTA TATTTCTAGT
     4861 ACTACGCCAG AATTTCAAAC AATGGAATCT GCTCTTTTAG AAGCTAGAAA ATTATCCAAA
     4921 GAACTTATTC CTTTTTATTT TAGATTTTTT CTAAATTCAT TTTTATTTAG AGTAAATGAT
     4981 TTTACTCTAA ACGGATCTAA AGATTTCAAA TACGCTTCTA ATCGATACAC TACTTCAGTT
     5041 AAAGAACAAA TTTACGAACC GATTATATAT AAGAAATTAG ATATTAAAGG TATTTCTAAA
     5101 CTCTATAGCC CGTACAGAAA GTTAGAGTTT TCAGGAGTTA GTTACGGTGG GGAGAATCCT
     5161 AAGAATTATG GTATTAAACA AGGATTAATT GAGAACAGTG CTAATACAGA CCCGAAATAC
     5221 CTGAATGAGC TTAAAGACTT CGCTATTAGA ATTAACACCA TGTTATTCCC TACCAACGAA
     5281 AGATTTAAAG CAGATAAAGA AATTTACAAA ACTAGTTTTA AAGGAAATGG TAAATTACCT
     5341 ACTATGGCGT ATTCTCCTGA GTATTTCGAC TTAATGAAGG AGATTAATCT ATCTAACTCT
     5401 GTTGGTAAGA CATACTACAC TCCCAAAGAA GGTGAAGATC TTTTATTAGA CAATACTGAT
     5461 GAAGCAGTAG TTACAAAAGA TCCGATCATC TATTTTAGTG AATTTGATCC TTTAAAAATG
     5521 ACCTACGATG AGTTTAAATC TAAAGTAAAG AAAAGAGCTA AAGAATATAG CAAATGGCTA
     5581 CATGAATATT CGGAATCGAC AGCAAAACAA AATGAAATCA ATTACGATAA ATCTATTGCT
     5641 CATTTTGGAG ATTATAGATA TAATCTTTCT GACTACGTAC CTAAGAATCT TTTCTTAAAG
     5701 AAAAACGCGT CATGGGAATA TTTACATATT GAGTTTAGTA AATTTGCTCT TTATATCGCC
     5761 ATGACGGATC TTTATAAAAT TGGTTTTGGT ACCGATGCCG AGGATAGAAA GATTTTAGTA
     5821 TCTCCTAATT TATTTAGAGA ACGATTAATT AAACTTAAAA AATTATTAAG AAAATATTTC
     5881 GATAAAGTAA AATCATTTCA ATCTTATACC GTGTCTTCTT CAGAGAGGAT AGATAATCCA
     5941 TGGTTTTCTT TTTTCCAATA TAGTAACCCA AATCAAGGTA ATGGTATAGG TACAGGGACT
     6001 AAAATTACCA ATGTTGATAT TGGTGAATTT ATTTTTAATT CACTAAATCG TAAGATGATG
     6061 ACTTTGGTTT CATTGAATCC TTTTAAAGGA TGGGTCGGTT CTGGGGGTCC TAATATGCCT
     6121 TTATTTTATT GTGGTGATGA ACTTAATGAT AGTCAGGTTA AGCTATACAA GGTGAATGAA
     6181 TACCCAATAT TTAATTTAAT TACTCCCGAG ATATTTGTTT ATTCTGGTGA CAGTGTTAAA
     6241 TTAACTTCTG ATTTGTCTAA TACAGGTACC GTGACTTTAG GTGATGAAGA AGTGATAGAT
     6301 CTTTTGTTTA ATAAGAAAGG ATATAGTATC GCAAGGTCAA CGAGTGGACT TAGTTATTCT
     6361 TCTTACGAAG ATGAAAAAAT AGAGGAAGAA CTTTCAGGTA AGAAAGGAGC GCTTACTTGG
     6421 TTTATGGAGG AATTTAATAA ACTATACTCT GTAGAACAAC ACAGATATAG AACATTACTT
     6481 AATGCAATAT TTGAAATGGT GAGTAAATCC GCTTTAAATA ATTTACGATA TGGTGTTTTA
     6541 TCAGGAGAAG CTTTAAAGAA ATATAAAAGT TTCTCAGGTA TAGATCAAGA TGATGAGATT
     6601 AAAATTTTAT TTCTTTTAGC TAAGACTAAA GATAAAAATA AAAGAACCCA CAACATCCCT
     6661 CTTGATAACT TCTATAAACT AGTAACAGAA CCTAAGTATC AAGTTCATGG GTATAAAAAT
     6721 AAAATCTCTA ATAAGAATGC TTTAATGTTA AATGCAACTG AATGGAGTGG TAAGTTATCC
     6781 GAAGCTAGTT ACTTAAATGA ATTACGGATA AAAATATTAG CATTGCCAGA TCAAGTACTG
     6841 AAATGGGAAC ATATCGAACT AATCACTAAA TATGTCTTCT ATTCTGTATT ACACAACATT
     6901 GGTGCGCCTG ATAACCCTTC TTCAATGCCA GACCCTATTA ATCAAAATGA CTCTATTGAT
     6961 AGTGCAGTAG ATAAATACAT GCGTGGTAAT CTATTGGAAA ATATTAGTAC ATGGAGAGAT
     7021 AATATTGAGC ATGTTTATAA AGAGTTATAA AATAAAAGGA ACCTATATCA TGATAGTGGT
     7081 AATGAGCATT CTGTTATTCT TAACGTATGT TGCATTTGCG ATAAGTTTAA TAGAAGATTT
     7141 TATTTAAATT TATTTTAAGA ATAGTACAGG ACTATGGATA TCCATAGTCC TGTATTTATT
     7201 AATTTATTTT AACTACATAA AGGAATGAAA AATGCAATAC TTTATTGATA ATCTTAGTGA
     7261 ATTTATTCTT AATTACGAAA TCTCTGAATT ACCATTCATG ATGTAAAGGA AGCTAATCAT
     7321 GTATATCACT ACAGACAAGA AGCAAATTAC TGAAACTTTA AGAGAAATGT TTCAGAAAAT
     7381 CCAAAAGCAT TATAATCGTA TCTCTAGTAG TAAAGAATAC GAAGTACTCA TTTCGAGTAC
     7441 TGATAAATTT GATAAAGAAA GAATTCTTAA TCACATGTCT ACTGATGTAG TATCTTTCTC
     7501 CATTAAGAAA CGACTAAATC TTAAAACGAC TAAGAAATCT TTTCTTTCTA AAATTCGTAA
     7561 CGCAATAGTA GGAAAGTTTA CTGAAAATGA CCAAGAATAC AATTATAAGC GTATAGTTAT
     7621 TCGTAAGGAT ATTTATAAGA AAAATTTAAA TTTATTAGAA AAGCTAGGTA TCGATGGATT
     7681 TTACGAAGTT TATTTATTTG CTTTTACCAT GTGTGATGAA AGTAAGTATT ATAAATTCGA
     7741 TACAGATACA GATATCTTAG AATTACGTAG TTTTCTTGAC TGGGATATTG ATAACCTCGA
     7801 TTGGTTAGAA TACTATCGTA AGTTTATTCG TATTGCTCAG TTATATCAGA CTCTAGATAA
     7861 ACCATCTGTT GTCAAAAATC CATTTTCAAT TAATAACGAT TCTGGATATA CTTTACTTAC
     7921 ATTAATCGGA TTTGGTTTTA GTGACGTTAC CTATAACGAC AAATACATTG AAGTTCGTCG
     7981 AACTGAAGAA AACAATGTTC AATTTGTTGT TGAAGGAATC AATCAGGAAA TCGTATTTGA
     8041 TTTGGTATTT GACGAAACAC AAAGTGAAAA GATGGTAAAG AACATGCTTT TAATCTTAGC
     8101 TGACCATACC AAAATTAATG GTACTAAAGT TAGTGAGATT ACCAATGTTC GAGATGAAAT
     8161 CTTTGGTGGT GGAGAACGAT ACCTTACCGT AACCACAGAC AAACAGAATA AGATAGTACA
     8221 AATTTTATTG AAAAGCAACG AAGGAACAAT CATGCGTACT TTATACTTCT CTAATTTTAA
     8281 AGCACACAGT ACAGTAAATG ATTTGTTTCT TGATGCGTTT CCTAAAACCA CTATTTACGT
     8341 AGATGTTGAT GATGAGCTTG TTGTAGCAGC GAACATCAGC GAATTTAACG CTTAACATAA
     8401 GGAGTATTTA ACATGGGTGT AGTTGTAGAA GAAGTAATGC CATTGTACGG TGATGAAGCC
     8461 GAACAAAGTC AACAACAAGA TAATGATGAA GAAGAGGAGT AAGAAAATGG AATTAGGTGA
     8521 AAAAACAAAA CCAATGAAGT TTTCAGTATT TAATCAGACC CCTAATGACG CTACTAAGGA
     8581 AGCAATGTTT TTAGGCCAGT CTATTAACTT ACAACGATAC GATAAGTCTA AATACCAGAC
     8641 TTATAATGAT TTGTCAGAAA AACAAAAATC ATTCTTCTGG CGTCCCGAAG AAGTAGATCT
     8701 ATCTAAAGAC CGTATCGATT TTGAAGGCTT ACCAGAGAAC GAGAAACACA TTTTTCTACG
     8761 TAATTTGGAT TATCAATCGC TTTTGGACTC AATTCAGGGA AGAAGCCCAG CTATTGCATT
     8821 TCTTCCTCTA ATTTCTATTC CTGAATTAGA GAATTGGACA ATTGCTTGGG ATTTCTTTGA
     8881 ATCAATTCAT TCTTACTCTT ATACGTATAT CATGCGTAAC GTATTAATTG ACCCTAGCGA
     8941 AGAGTTTGAT AGTATTGTGG TAAATGAAGA AATTAAGAAG CGAGCACGTG CAATTTCTCA
     9001 ATACTACGAT GACTTGATTG AATACTCTCA GTATTACAAT CTTTTTGGAG AAGGTGTTTT
     9061 TGAAGTTAGG AAACAAGCAA AAGATTATGC TATGTATTTT CATCAACGTA TCGATATTAG
     9121 CAAACGCGAA TTGATGAAAA AGATTTATCT TTGTATGTTT GTAGTGAATG TACTTGAAGC
     9181 CATTCGGTTT TATGTCTCGT TTGCGTAAAC AATTATGCGC CACTTATTAG AAATAATAAG
     9241 AAAGCAAACT CTCTTAATTG CTGGGAGTCC CTTATAGCTT ATTTAACTAC AACGTAATCA
     9301 GTAATGATAA GCGTGAATGT TTGAAAATAA ATAAGATTGG GTAATCAGCA GCGAAGCGTC
     9361 CTATTAGGAT GAACGTTCAA CGACTAGTCG AAAGACGTAC CACTCAAGTG AGGTCTCTGT
     9421 AACGGAGTTT GGGGAAAAAG AGAGCAGGTA CAGTGGATTA ATGTAATCCT CTATGTATCC
     9481 TTCTTACTAA TTAGTAGGGA GTCTTACCGA GTAATGTCGG AGATGGTGAT ATAGTCTAGT
     9541 ATCCTATCGA AAGATAGGGA ATATCTCAAA GTAGATATTG TGTGGGCTAA CGACCCATGT
     9601 TAAATTAACG GTAGTTTTTC ATTTGCCGAG CGTAAATTAA TGGAGGGAAA CGCTAAGATC
     9661 ATTAAACTGA TCGCACGTGA TGAGGCACTC CATTTGACGA CTACTCAGCA CATTATCAAT
     9721 ACATTGGCTT CTGGTGCAGA AGGTGAAGAA TGGAAAGAAA TTGCCAAAGA AACTAAAGAA
     9781 GAATGTATTA ACATCTTTAA AGAAGCTGCT CAACAAGAAA AAGATTGGGC TAAGTATTTA
     9841 TTTAAAGATG GTAGTATGAT CGGATTGAAC GAAACTATTC TTTGTCAATA TGTTGAGTAC
     9901 ATTACCAATC ATCGCATGAA GGCCGTAGGA TTAGACCCTA TTTTCCCAGA CGCTAACCAT
     9961 AATCCAATTC CTTGGATTAA TGCTTGGTTA ACTTCTGATA ATGTACAGGT TGCTCCTCAA
    10021 GAAGTAGAGA TTTCATCTTA TCTCGTTAGT CAAGTAGATA GCAATATTAG TAAAGATGAT
    10081 CTTGGTGGTA TTGAACTTTA ACTGATTAAT AGAGTAGAGA AGGTTCCCTT CTCTACTCTA
    10141 TTTATTTTAA GACTAAATAG GAAAACAATA TGTTACCGAC TATTTCAGAT CTTCCTAAAT
    10201 ATACTCATGC TTATTTATTC AGACTGAATC CTATTAATCA ATTTCTGATT AAGAAATATC
    10261 CTAGAGAAGA AGACAATAGT TTTCTAGCAA GATACTGGGA AGCTTATCTT TTTGCGTCCT
    10321 ATATTCTTAT AGATAATAAT TACTCGGATA AAATAGCACC TATAGTTGTT ACACCTGAGG
    10381 AATTCTATAA GATTCCAAGT CCAAGCATCA GTAGCTGTTT TAACGAATGG TTAGAGATGT
    10441 ATAAGAAAGA TCGAATATTC AAATCGACTT TTGTCATGGA TAGTATTCCT GGAGTTTCAG
    10501 AACCTATCTC TATTGAAATT GATCCTATTC CTGAAGATGC GGTTATTGCA TTTACTGGAA
    10561 TTTTAGACAA AATTAAAACA GATGGGATGA TTAGTAAGGA GGACATTGAA AAGGAAATTG
    10621 AAGATGGATC CGATATATTT TAGAATGATA GAACTTGTTG ATTTAATCAA TAAGTATTCT
    10681 TATCACTATT ATACTTTAGA TGATCCTTTA GTTTCTGATA AGGAATACGA TAAGCTTTAT
    10741 AAAGAACTTT CTCAATTAGA GGAACAGCAT CCTGACTTAG TATTGGATGA TTCCCCTATT
    10801 AAGAGAATAG GGGATAAAGC TTCACCTACT TTAAGTAAGA TCAAACATAA ACACATCATG
    10861 GGTTCTTTAA AGAACTGTTT TGATGTAAAC GATCTTAATA AGTTCTTTTC ATTTCTACCG
    10921 AACCAAACAG AACTCATGGT CCAGTCTAAG TTCGATGGTT TGGCATTAGA GTTAGTTTAT
    10981 CGACAAGGTA AATTAATTTC AGCCTCTACT CGTGGTGACG GGTTTATTGG TGAAGATGTG
    11041 TTAAAGAATG TATTGACTAT AACTTCTATT CCTAAAGAAA TTCCCATTCA GAAAGAAACG
    11101 ATTGTCTATG GCGAAGTATT GATGTTCAGA GAAGTTTTTA ACCAACTGAA TCAAGAACGA
    11161 CTAGCAAAAG GAGAGAAACC CTTTTCTAAT CCTCGTAATG CTGCCGCAGG GTCATTAAGA
    11221 CAATTAGATC CGGAAATTAC TCGTCAACGT CAATTACAAT TCATTCCGTA TACAATAGAA
    11281 CCTAAACAAA CCTATATATC TTATTCAGAA ATGACCAGTG CTTTATCTAG ACTAGGTTTC
    11341 AATACTTTTG TAAAAGGTAT TGTTACTTAT CCTTTAGATA AAGAAGTATT AAGCAAGATT
    11401 GTTTCTGAAC ATGAGGTTAC TCGTAAAACA GATCAGTACG ATACGGATGG TATTGTATTT
    11461 AAGGTAAATG ATTTAAGCTA TGCAAAACCC AATGAAGGTA AATTGCCTAA TTGGGCATGT
    11521 GCGTTTAAAT TAGACCCAGA GTCAGAAACC ACTCAAGTCG TTGATATTGT CGTGCAGATT
    11581 GGTAGAACAG GAGCGATCAC ACCCGTTGCT ATTCTTACAC CAGTATTAGT ATCAGGTTCA
    11641 ATAGTTTCTA GAGCAACTCT AAACAATGCT TCTTTCATTA AGCAGCTAGA TGTAAGAATT
    11701 GGTGATTTTG TACAAGTAAG AAAAGCAGCA GAAATCATTC CTGAAATTAT TTCTGTGGAT
    11761 TTAGACAAGA GAGATCCTGA TAGTAAACCA TTTGTCTTTC CAGATAAATG CCCATGTTGT
    11821 CAGTCTCAAT TAGTTACAGA AGAAACCATT ACTCGTTGCA TGAATAAGGA ATGTGAAGAA
    11881 CAACTAATCC AGAACATATT GCATTTTGCT TCTCGGGACG GAATGGATAT TAAAGGCGTG
    11941 GATGAATTCA TTATTCGATC TTTATTTAAA GCGAAAGTAA TTTATTATCC GATCCATCTA
    12001 TACCATCTGT CTTTAGAAGA TTTAGAAAAG GTATTAGGTA AAGGATTAAC TGCTAAAAAT
    12061 GCTTTTGAAG CTATTGAAGC TTCTAGATAT ACGACTCCTG AGAAATTCTT ATATTCCTTA
    12121 GGAATCCGTT TCGTAGGTGA AAGAATGTCT AAACTTTTAT TAAAAGAATA TAAAGACATT
    12181 ATGCGTTTAT TAGACGCTAC TTACGAGGAA TTAGTAAATC TAGAAGGTGT AGGACCTATA
    12241 AAAGCTAAAG CCATTTACGA ATATCTTTTT AATCCAAAGA ATCGTGATTT GGTTCTAAAC
    12301 TATTTAGTAG AATTTAAGTT TAAGAAAGAA AAGAAGCTTT CTAATAAACT AGATCAGAAG
    12361 ACATTCTTGA TTACCGGTAC GTTAACCAGA CCTAGAAAGG AAATAGAGAA GCTGATCACG
    12421 GATAATGGCG GCACAATGTT ATCGTCAGTT AGTAGTAAGC TAAACTATTT AATTGTAGGT
    12481 GAGAATGCTG GATCGAAATT AGAGAAAGCT AAGAAGTTAG GTATTGAAAT CATTGAAGAA
    12541 AAAGATTTAA ATGATTTCTT AAAGTAAAAT AGAATAGAGA TACCCTATTA AGGTATCTCT
    12601 ATTTTTTATT TTATTTCAGA TATATATTAT TAAATTGAAC CTGATAGAGA AATCTCTATT
    12661 AATATTTTAA TCTCTTTGTA TAAGGAATCT AATCATGTTT AATTTTATTC GTAAATTATT
    12721 TTCTAATTCT CATGAGACCA TTATTACTGG CAAACTTACT CTCGAGAATA AGGACAAGAT
    12781 TATTGCCGAT TTAAATGGTT GTAGTCTAGT AGAAAAAGTC TTATTAAGTC GTACGGGTTG
    12841 TAGCGATGAT ATGGCACTTT ACGTAGTATT TAAGAAATCT ATCAAGGTAG ATGACGAAAC
    12901 TACCAATGAA CGCGGTCGTA AAAATACCGC AATCGTATTG GAAGACGAAT CATTTGAATT
    12961 TTACCCAAGT AGAAAATTAT TTAAAATTAC TGCTCGATAG AAATACGAAA ATAAAGATAC
    13021 TTTAATAAGG TATCTTTATT TTTTTTTGAT TTATTTTAAA CCTATAATAT TAAAATGAGT
    13081 AGTGAAGGAA GGCTACTATA AATAAACTTC TTATTTTTTA ACCTAAATAA AAGGAATAAG
    13141 ACATGAAATC TTATAGCGTT ATTGCTAAAC AACTCGGTAG TGTATTCGCA TCTGCTTCTA
    13201 GTGATAAAAC CATTCAGCAA ACCTTAAATG ACTTTTACAT TTCTGATGAA AAAGCCAAAA
    13261 GAATTAGGGA AGCTAATAAT GCTCCCTCTG ATGCTCCAAT TCCAATGGAA ATCACAGGTA
    13321 AGTTAGCTGC TGACTGGTTT GGACATCTTG ATGGGATGTC TGAAAATCCA GATAATCGGG
    13381 TTCGCTGTAT TGAGTTAAGT AGACTCTTAA AGAAATCTAG TTTATCTTAT TTTCCGTTAT
    13441 TTTTCACTTT ATTCCACGAA ATGAATAAAG TGGTCTCTAC AATACGTTAT AAAATGGAAA
    13501 TCTTTAAAGA GTTTTTAATT AGTCGTTATG AAATTGAAAC TCAAGAAGAG TTTGATGAGT
    13561 TTGTAGATCT TGTGGTTAAG GAAATGTGTT ACCTGATGGT AACACGTAAT CATTACCGCA
    13621 AATTCATTAA AGACAAAATG AATTTTACAG GAATTCCAGT CGAAGATTCA AATGGCTTTA
    13681 AAGAATTCTT TTATAACAGT AGTGTTGAAG AATTGGATAA AAGGGTACCA GTATATTACG
    13741 ATAAAGGATA CTTGGGTACT ACTGAAGAAT TTATTCAATT ACCTGATGAC GAATTAAAGA
    13801 AACATAGACT TGGTACATGT TTTGGTTTTG TTTTAAATAC TACTTTTGGT AGTACTGAAT
    13861 TTATAGCTGG TAAATTCAAA CCGAATGAAA AGTGTTTATC TTATCAATTC CTTAAGGAAT
    13921 ATAGTGATGA GGAAATTAAA TCTAATAAGA CTATGTTTTA TAAACCTAAG CACTATGCTA
    13981 AATTAATACC TGTTTTTGAA ACTGTAGATG GTAAGAAAGT TTTGAAAATG TTGGTATTTA
    14041 AAACTGTAAA ATAAACTAAT ACGGAGTAGG GGTATCGTTA CCCCTACTCT ATTTTTAAAT
    14101 TTAATTACAT AAGGAAATTT TAAAATGGAA TTGTACAACC CTGAAATCGA AATGCTGGGC
    14161 GAAGAAATTG ATTTTGTCGG AGCTTACTCG GAATTAGATA AATTACTGAA AATTGTTCTT
    14221 GTTCCGGTCA TTAAGAATTT TGAATTGGAA GATACAGATA ATAAATATAT CTGTAAAATT
    14281 GAAACAACAG ATGGAGAGCT TCTAATCTAC GATCTGGATA AAGAAGGAAC TAATTTATTT
    14341 GAAGTTAATA TATTGCATAT AATCGCATTT AATTACTTCA AAGAAAAACG AATGGTTGAT
    14401 AATTCTGCTC TTTGTCGATT GATTCAGAAA CAATGTAAAG AATTGTTTGG TGATAAGCAT
    14461 CCTGAAATGG TTTATCGAAT CAAACACTTG ACAGATAAGG TAATTCTTTA TCTGGCTATA
    14521 TCTAGTCTGA ATGCTTATTC TAAGGAGAAA ATCAAATCTA ATATCCAAAA CGATACACAA
    14581 TCGGCTCCTA ACCATACACC TATCGCTAAT CTTGTTGGAT TAGGCCCTAG TGCTAAAGGA
    14641 TTGGTTTCTG TACTTAGTAG TGTTAACTGG AAAATCGAAG AGGAAGTACT CAGATTCGAA
    14701 GCGATCAGTG TATCGAATTT TTATGTAAAA TTTGATCCGG CATTTGGTAA TTTTGGATTT
    14761 GTGATTAGAC AGAATAATAC TGAAGAAAGA AATGCTTTAA GTGAGTTGGC TGAATTGCCG
    14821 TTATTCTATC CTAAGAATTC TTATTCTTAC TTATTTGATA AAGAGAATCC AATCATCGGA
    14881 GCGATAAATA ACATTCCGGT TATTGAAACT AAAGACCGAA CTATTTTTAT TGACGGTGCT
    14941 TGTGTTGTTG AGAGTATCGA AGATAGTCTC TTTACAAAAT CTAAATTGAT TTGTGGTTCG
    15001 ACAGAAACTA TTTTCCGTAT TCCACGTAAT GATTTAGCTA ATCTTATTTC TATTGCTAAG
    15061 AATAGCGCTA AACAATATGC TATCAAACCA AGTGAATTTT CTTTAGAGAA TCTTAATCAC
    15121 TAAACTTTAA TAAACTAATA CTAGAGGGAT ATCCCTCTAG TATTAGTAAA ATATAAGGAA
    15181 GATAAAATGA GAGTTTATAA AGATAAATTA GAAGTTGAAA GACTTAATGA GATTGTAGAA
    15241 AGAATAAAAG AATTTAGTTT TATTCTTGAC ATCAGTGTGG ATAGTGACGA ACATGGAAAA
    15301 ACAGTTCTAG AATTGGAATT TACGAAAGAC ATTCTTGCTT TCGATAAAGA AAATAAAGAA
    15361 TATGTTTACA CCGAAGGATG GTGTATTAAA GAAGGAGAGT CATTTGAATT TTATCCTGAT
    15421 GACTTAAGAT TAATTGTAGA ATAAAACAAA ATATTAATTA GGGAAATTAA AAATGAATAC
    15481 GTTAAAGACA GTTTTATTAG ATAAGGCATA TGTTCTTGGT GATGCAATGG CTTTAATTGA
    15541 GGTAGCTATA GATGTAGGAA CACGCGTTCT AAACCGTATC TACGTTCCAC CAGAGAAAAT
    15601 GGTAAAAATG CACGAGTCTA CATGTAAGAT TTCACAACAA TGGTTAAGTC GTTTAAAAAC
    15661 CATGAAATCC AATAAACATT TTAATTTAAA AGTGCTTCGT GATTTAACTG AGAATAAAAA
    15721 TCTTAATTAT CTAAAAGAAG TACTAGATAA TGTAGATATC CCAATTACAG AAGAACAAAA
    15781 AGAATTAAAG AAATTTCTTT GTTTCTTTTA TCATTTAAAC GATAGTAACT ATAGGGAATT
    15841 TATTAATGTA GTGTATCGTC ATCGTGACTA GAGGGTGTCT AAATATAGAA CGGACATACC
    15901 TAAAAAATAT CAGACTCAAG TTAAGGAAAC TAAAAATGAA AATGCTAGCT AAACGCATTA
    15961 GATTTCATAA GAGAAAATAT CGTTTTATTA GATTTAGTAA TGGTGAGTAT CTTGTATGTA
    16021 AACCTAAGAC GTATAATTCT CGTAAGAAGA AACAACTCCG CAGTATTCAT GCTAGATACA
    16081 TGTTTACTAA ATATAGAAAA TACTTAGAAG AAAATAAATA ACTATTAAAA ATTTAAAACT
    16141 AACTTTATAA AGGAATTGCG AATGAGTCCA TCTAATGTCG ATTCAGAAAT GGATCAAAAG
    16201 TTCTACGATG AATTAACAAA AAGTATTGAG TCTTTCTTAA AGATGAATGA TTCCAAATGG
    16261 AATAAACAAT ACTTTGTTTA CCGAGAATAC GAAGGTGATA AAGAAACAAA CTTAACAAAA
    16321 CTCATGATTT ACAGCATTGA CGTATATGCT GATCGAGAAA CATGGATCAA TTTTTATAAC
    16381 TTAATGTCAT TTTGGTTTGT TGGTTTAAGT GTTAGTAAAA AGAAAGATCA TTACTTTAAT
    16441 CAATGTACGA TCAGTAATAC ATATTCTAGA ATAGATCGAA TAGTCGTTAT TTTAGGCTAT
    16501 GTAGATGAAA TCGGCATCAC TTATAAATAC AACATAACTA TTGAACACGG TAAAAGAAAA
    16561 GAATATTAAA ATGAAGAAAC AGAAAAAGGT AGTTAACAGA AAATATACGG CTCCTAAATC
    16621 ATTATCAGGA ATGGATAATC CTCTTGGTGA GACATTCGGT AAACCATTCG ATGGTAGCTT
    16681 TAATCAGAGA CCTACCAAAC ATGAAATCGA AGAAGCATTC GATGATCTTG GTATCGCTAT
    16741 TGCGAAAAAG TTTGGAATTC CTTTAGATTA AAATACATTA AAAACATAAT CCCCTACTCC
    16801 TGACGTATCA GGAGTAGGAG ATATTTTTTT TTAATTAGAT TTTACAAGCA CCGCCAGCAC
    16861 AACCATCATC CAGACTATCT TGAGTGTCGT TAGATCCATC GTTAGTATGG TGGTAGTACA
    16921 ATGTCTTAAT ACCATACTTA TACGCAATCA ACAATTCTTT CAATAGTTCT TTCATAGGTA
    16981 CCTTGCCGTT AGGATAGTTG ACAGGATTAT ATCGAGTATT CGTAGAGATA GATTGATCTA
    17041 CAAATTTCTG CATGATTGCC ACTAATTTCA ACATACCGAT ATTATTACTA TCGTACCATA
    17101 AATACTCGTA ACTAGAATCC AAGTTTTTAT AGTCAGGAAC GACTTGTTTC AAAATACCAT
    17161 CTTTAGAAGC TTTAACCGTA ATAGGACCAC GAGGTAAATC AATACCATTG GTTGCATTAC
    17221 TTACTTGACT ACTACTTTCA GAAGGCATCA AACTAGTCAA TGTAGCATTA CGCAAACCAT
    17281 ATTGAATAAT ATCTTTACGT AAGCTTTCCC AATCTAATTT ATATTCAAAC GAAGCATATT
    17341 CATCAATAGA CTTTTTATAA GTGTCTATTG GCAAAATACC TTTAGAATAT TTAGTATTTT
    17401 CAAACGCACC ACATTTACCT TTTTCTTTGG CTAATTGTAC TGATGATTTT AATGCATAGT
    17461 ACTGAATAGC CTCGAATAAT TCATGAGTCA TTTGATGACC ACTGCTATTA CTATACCGAG
    17521 CACCATTCTT CGCTAAGTAA TAAGCGTAGT TAATTACGCC AATACCTAAT GGACGATACT
    17581 TATCTACAGA ATTACGAGCT GCTTTAACAG GATAATTTTG ATAATCCAAT ACAGAATCAA
    17641 GAGCACGAAC GATTAAGTCC ATAGACTCTT CAATCTCTTC AAGATTATCT TTATCTACTG
    17701 TACCTAGGTT CAAAGCTCCT AGAGTGCATA GAGCAATCTC ACCTTCTTCA TCAGAAATAT
    17761 TGTTCAAAGG CTTAATAGGT AAACCAATTT CCATGCAGTT ACCGGTCATG ATTCCATTAA
    17821 AGATAACGGA ATTATTCTTA GGTTCAAATA CACAGAACGT ATCGTGTTTA CCTTCTAACT
    17881 TAGTAATGGA TTTTACAATA GAATAATCAA AGGTAAACAT GTGATTTGGT GTCGGACCCC
    17941 ATGTAAAGCT CCATTTAGCT AACTTCGTAT TTTGAGTTAA CTCTTTTGTT GGAATACGTG
    18001 TACCGTCTTC CAAAATCCAC TTATGTTCAC TAGTACAGTC TAGATAACGA CCATCTGTTA
    18061 ATTCTACACG ATACAAGTCT TGATCGGTAT TTGTCTTAAC AAACTCAATA CCTTCAGACC
    18121 ATTCAATACC ATTCCAGATA GTGAATTTCT CACCAACATG CTCACCAATA CTAACCATGC
    18181 CTTTATCAGT CAATACTTTA GTATCTCCTG AAACACACAA GTTACTGGTA TAGATAGTTG
    18241 CTTCTTTTTC AATAAATGAA GAATGTGTAT TCATGTGGTC AGTATTCATG ATATAAATAC
    18301 GACCAGTATT TGCACGTTCT GACATCAGCA GAGTGAATAA ATCAGTAGCT TTAATGGTCT
    18361 TCTTAGGAAT TAGAGGATTA TTCTCAGCTT CGGTATATAG TTTCTCAAAT AATTCTTGAT
    18421 CATTAAAGTA GGCGTCGTAT AAACCCTCTA CAGAGTGAGG TGACAATAAA GTAATGTCTT
    18481 TATCTTCAAT CAGACGTTGA TACATCAATT TATTAATCTG TACACCGTAA TCCAATTGAC
    18541 GAATACGATT GTCTTCTACA CCGCGATTAT TTTTCAGTAC CAGTAGCGAT TCTACTTCTA
    18601 AATGCCAAAT AGGATAGAAT AAAGTAGCTG CGCCGCCACG AATCCCCAAA TATCTTCAAT
    18661 ACGAGTCGTT AATTCGTATT CTATCAATTA AAATAGCTCT ATGTCACCAT AGATGTTGAG
    18721 ACTATATCTT CTTCTCCAGC ATTACCTGGT AAGATTCCAA ATATCAGGAA ACCACATAGA
    18781 GGATTACATT AATCCACTGT GGTAGTCGCT CTATTTCCCC AAACTCCGTT ACAGAGACCT
    18841 CACTTGAGTG GTACGTCTTT CGACTAGTCG TTGAACCTTC CCTAGATGTA TATAAATACA
    18901 ATTAGGTATT GGCTGCTGAT TGTCTATACT TTAATATAGA TTTCCCAGCA ATTAAGAGCG
    18961 ATATTTTTAA CTCTGCATTT CTACAGAGCT GGGCAGGATT GTTTACCCTG GGAACATGAC
    19021 TTGACTGCAG CTTGGAACAT TTTCCAAAAT GGAATAACGC CAGTGTGGAT AGCTTCGCCT
    19081 TTACGAATTT CACTACCTAG TGCACGAATA CGACCACCAT TAATACCAAT ACCAGCACGT
    19141 TGAGAAATAT ACTTAACGAT AGAGGAAGTA GCTGCATTAA TACTATCCAG ACTATCATCG
    19201 CAGTCAATTA CAGTACAGCT ACTAAACTGG CGAGTAGGTG TACGTACACC TGCCATGATT
    19261 GGAGTAGGCA ATGAAATCTT AAACAATGAC AAAGCATCGT AGAATTTCTT AATATATTTT
    19321 AAACGAGTTT CTTTAGGGTA GTCAGCAAAC AAACAAGTAG GAATTAAAAC AAAAGCTACT
    19381 TGAGGAGATT CGTACACTCG TTTAGTTACT CGGTTTTGTA CCAAGTATTT ACTTTCCATT
    19441 TGTTTAATAC CGGCATAAGC GAAATTTAAA TCTCGAGTAT GGTCTACAAA GGACTCAATA
    19501 GCATTAATTT CTTCCTCAGT GTATTTCTCT AAAATCTCTT TATCGTAAAC ACCTTTTTCA
    19561 ATCATTGATT GAATATGTTT ATATAATCGA GTAGGCACAA ATTCACCATA AGCAATCTTA
    19621 CGAATATGGA ACAGTGCTAA ACGCGCAGCC ATGTACTGAT AATCGGGATA TTCTGTAGAG
    19681 ATTAAATCAG CAGCAGATTT TACCAATGTT TCGTGAATAT CGGTAGTTGA GATGCCATTA
    19741 TAGAATTGAA TATGGCTATT GATTTCTACT TGAGAACTAG AGACATCTAA ACATTCAGCA
    19801 GCCCATTCTA CTACACGGTG AATTTTAGCA ATATCCAATG GTTCAAAATG TCCATCGCGT
    19861 TTCTTTACTT TAATTTTTTG TTCAGTCATT TTAGGAAAAT CCTTTTAAGT AATTAGTTAG
    19921 AGATATTAAA TGTTTGAATA AGAGTAGGGA TGAGTCCTTT AGGATCATCA ACAATACCAT
    19981 TTCTAGATAC TAAATAACAT TGATCACCAG AATGATAACG CCCAATATTA AATAAGAACC
    20041 ACTGAATAAG ATTATCAGTA GTAATTAATT CAGGATAAAA AGTACTTGTT CTATCACCAG
    20101 TGGAATAACG AATAGTTTCT ATTTTACAAT ATTCTTTTAT AGAATTAGAA TATAGTTTAA
    20161 TATATTTAGT GATATTTTCT ATTTTATTTT CTTTATCTTG TCCCTCTGCA TTTTTCACGT
    20221 TAGGGAAAAT AATTTCAAAA GGACGCACTA CAAGAAGAAA CTTTATTACT TCTTCAGTAG
    20281 TACATCCTGT TTCTGTTTTA AGAGATTCGA TTGCGTGTCT GATACAATGT TTTAAACCAA
    20341 CGATTTTAAC TTCGTCAGGA GAAACGGGTT CTTTTTTCAT CTAAATTTGT TCCTAAATTT
    20401 GAGTGAGTCG GGTTTGGAAA TTCATACACT TACCCTGTTT GATTTTTTAT ACTAATATGT
    20461 GTAATAAAAA TATACAGATT GATAAATATA TTGAATAATG ACTTATTCAC TTTACTTATA
    20521 TTACTATTAA AGGAAAAGAA AATGGCTGTT AAAAAAGCTG ATGTTGTAAT GAACATCAAA
    20581 CATCTGTTAG AAGACCTGAA AGATGAAATG GTGGCTTATT CTAGCTTACC AATGGCTGAC
    20641 CTTAAACAAC TTCAAAATGC TCTTCTAGAT GCGCGTGAGG CCATTCAGGA TCGTTATTAT
    20701 AAGAAGAATG GCACTCGTGC CGAATCTCGC TTGCGTCCTA TCGCATTCTA TCGTAAAAAT
    20761 GAAACAACAG TTACTCGTAT TGATAGCCAT TCTATTATTC GAGACGGTGA TCAATATAAA
    20821 CTGTTCAATC ACCTGCTAGA TAAAGTAGAA ACACCGAACA TGTCTGGTAA TTATCGACTG
    20881 AAAGATTCTA CTGGTGGTGT AATTACATTG ACACCTAAAA CACTAGAAGC GATTTATCAC
    20941 TATAACCATG TTGTCGGTGA TGGTAATCTT CCATTTTATA AAATGAAACG ATAACATACT
    21001 CTACTCTACC TTAAAAAAGG TAGAGTAGAT TATTTTATTT TAAATACATA TCATTAAAAT
    21061 GCTATTCCTG CACAATAAAC TTTTAAAGGA CTTTAAAATG AACGCTAATG AATTAGAAAT
    21121 TCACAATATC AAAATTACAG AAATCAATAA CAAAATTCGT CGTATGCTTC AGAACCTGAA
    21181 GTATAACCAC GAGATTAACA TCTACACTGA TAAAGATGAA AACCTTAATT CACTTTACCA
    21241 TGTAATTGAC TTAAGAGGTC ATCAGTACGA TCCTGCAGGT GAATTATTCT TACAAGAAGT
    21301 TGTCGATAAT TACAATGTAT GGTCTTACTT AAGTGAAGAC ATCATGGGTA GTAATCGTAA
    21361 AAGAGATGGT AACAATTCCT ATCTTATTAA TATCTTTCTA GATGGTAAAC TTTACACTTA
    21421 TAACTTTTTG ATGGAATGGG AGTAAACATG TATCCAACTG AACTGCTTGA AAAACATAAA
    21481 TGTCGTGCCT ATCAATTAGC AAACAATCTA GTGTATATTT CTATAGCTAC TAAAGATCCA
    21541 CTTACTTATA ACTGTACTCT TAAAGATGTG CTTAACGATG TATTTCCGGA TTACATACCG
    21601 CCATTGTTTC CACTCAAAGC AATTGCTTTC TTATATATCA GAATACAACA TCTGAAGAAA
    21661 GCACTTACTA TTAGAGAACA CAATAGTATT TTGCTCGATT TTGAATTCTA TAGTGCTGCG
    21721 ATGTTCGTAA TGAAGATTCT CGATATAGAA AAGAATCCTC ATCTTAAGAA ATTGATCAAG
    21781 TATGCTTATA ACTTAAATGA TGATCAAACT GAAAAGTTTA TTGATTTAGT TATTAAGCAC
    21841 TATACTAAAG TCATGTATCG CGATCATTTG TATCAAGGTT ATTTAGAATC AAAAACCAAT
    21901 GGTAACGGTG TTCCGGTATC CAGTATGGGC TATTACGAAA ACGGACCAAT GCATTCTCGA
    21961 TTATTAGATA AGTTTATTGA TTATAATTAT GGTAAATTAC CTTTTATTTA CGATGAATTC
    22021 TTTAAGCAAT TAAAATCTGA TTTTAAACAA GGCATTGAAG TAAGAATCAA TGGAAAAGCT
    22081 ATTGGTAAAG TTCGTCATGT AGCACGTAGA TTAGCAGGAA TTATTGCATT TATTGATCTG
    22141 TACGACGAAT ACAAAGATTT CTTACACCGA CCAGATATTA CCGATAAGTA CGAAATTGTA
    22201 CCTTTAATTG AATATCGTAA GCTTGAGAAA CCTATCTTAC AACTAGATGA AGAGGAATAT
    22261 CCTGTTATTA TTGCTTTCAA TATGCTTGAA ATATGATATT TATTTTATAA AATAATTGAA
    22321 AGGAATTGAT TAATGCTGAG ATATATTGGT AAGTTATTTA AGAAATTGGG TAATAGACTA
    22381 GATCCTGAAG AACGCAAAGT CATTGAGATT AAAACAGATA AGTTATTCGC TACTGTTTGC
    22441 AAAGACTGCC AACGAGTAAT TGATGCGGAA TCAGAAGAGG TTAAAGATAA AGTTATCGAA
    22501 ACTCAAGATT CCGATGATGA AGATGGAGAT CATCACACGT CATATCCGGT TATTTATTTT
    22561 AATCGAAAAG ATGAATACCC TACAGAGTTT TCATTGTACG AAATCTTGGA AGATGATAAT
    22621 GGTGAAATTA GTGTAGTATT TGCCAGTGAC AATTCTAAGA AAGCTAAGAA GACAAAATCA
    22681 GGAAACTATT CATTAGTGAC AACGGATGGG AGAGTAGTGA CTGTTCGTAG GCATACTATT
    22741 CTTAATATTG TGAAAACTCA TAAAGAAACT GCTGGTCATC GTTATTACAG AAAACCTAAT
    22801 TAAATAGTAC TCCTCTACTC CCGTAAAAAG GAGTAGAGGA CTTATTTTTT TTTTGATAAA
    22861 TTTAATCACC TATAAAAGAG GAAGTTTCTT TTTCAATCCC TTTAAAACCA CGATATTCAT
    22921 ATTCGCTAAA TCGGTTACCC CATTTCTTAT ACCATTCGGA TCTAATAAAA TCACCATAAG
    22981 TATAAAATAG TCTACCAGAA GGATCATGCT TAAAAGGTTT ATGTTTGATT GCTAATTCTA
    23041 GTAATTCAGA ATACCCATTC ACATAGCGCA AAACAGGATG GCTACTCACT AAAGATATCG
    23101 TAGGTGGTTC GCTACTATCT TCTTTCAAAA TTACCAATGC ATTAGCATTA ACTGCTTTTA
    23161 GATAGTCTAG TATAGGATCA GTAGTAACCC ATTCTTCAAA ATTATCTAGT TTCTTCAAAC
    23221 GATGTAAATT AGAAAGTACA GGTTGGTTAT TCTTAGCGAA CGATCTAGAT ATCGTAGATT
    23281 CAGCAATACC AGTCTTTCTA GAATATTCAC TAAAACTTTT ATAGGTTACT TCATGGAAAG
    23341 GAGACACACG ATAATCAATA ACACTAATAC CAGTACTTAA ACCCGTTCCA TTGTCTATAA
    23401 AATAAATAGG AGTACCAAAG TCAGCATCAC TACCTAATTT AATCTGGTGA TCTCCGTATT
    23461 CTTTAGTTGA ATAGACCGTA TTTAGATATT TCTTATTACC AAAACGTTTC TGTAACGTAG
    23521 ATTCGTTTAG ATCTAAATAT TTAGAAGCAC CAGTCATGGA ACTAAACTGT TTAACTTCAC
    23581 CACTAGCTAG GAACTTAATC ATTACCTGAT TGGAAGCCCA ATTACCGTGT TCAATACCGT
    23641 GTCTGATATT TTCCTGTTGA GTTACAACCT CTAAATTACT AATATGGTTG TTAGTTCGAT
    23701 TGCTGTCGAT ATGGTTTACC ACTAGGTAGT CGTTTTTATC TTTTTCATAG GAATCCTTTA
    23761 ATCTTCTATA TTCGGACTCA TTAAAAGCAG ACAAAACTAA TTGATGAATA CTTCTAAAAT
    23821 GCTTCTTACC AGTATTGTCT CTTAAACATA CTCTCTTATA ACCACCTTGG TCGAACCTTG
    23881 TTTTTATTAC GATGTTATTT TTAGTACTGT ATATTTTACC ATTTTCATCA ATCAGATAAT
    23941 TTGGAAATTC AGGAAGAGGT TTAAATTTAG ATAAGTCTAC GTTATGGCTC ATTTTTCTTT
    24001 TTAAAGATAC TAAATTAACA TACTTATCTG TTTTTACGTC ATGGTAATGT TTTCCACTTA
    24061 TAAAACGTTT TGAATTCGAA TTATACACCT TTCCATCCGG CAGTATGTAA AGGAATGGAT
    24121 AACCTTCAAT TTGTTGGTAT TCGGCTAAGT TTAATTTAAT ATCTTCCATC TGGACTTCTT
    24181 TCTACAGTAA ATAAAAAAAC ATAAATAAAA TACCGTTCCC CAGTTAAGGA GAACGGTATT
    24241 TTATTTTTAG GGTTAAACTA CATTTCTCAT ATAATAGGGA AGTTATCCTT TTTATATAAG
    24301 CCGTAATTTA TTTGAATTGC CGCTTACTTA TATTGCGAAC TGTTTCCCCA AAAGACATCC
    24361 TAGAAGCAGC GACCATTGAA TCAAGACCAA TATTTCCGTG TAGTGCTTCT TCATGATACG
    24421 CATTCGCGTT GATTAATTTA ATGCTGTCAA GGAATTTTTG AGCAAAGAAG TCAACACCAG
    24481 GGCCGTAGTG ATAAATACCA GTAAATTCAA TTTGAATTTC ACGAGTTTCA GAAGGGTTTT
    24541 CTTTATCGTG TTTGGCTTCA TTATCACCAG AAGATTTAGG CCACATGTTG ATACCGATCC
    24601 ATGATTGAAC CACTTTAGTC ATGGTTGCGT TAGGTTCGAT AAACAACATA GACATGGAAT
    24661 ACATGTCAGG CATTGCATCG TAATCTTGAG TACCGGCTAC TGTTGAAATG GAAGCATATT
    24721 TAGTTTCCAT ATTCATCATC AGCATTTCAA TCCAGTAACG CATGTAACGA CCGATAGCCA
    24781 AACCTGGACG TTCCCAGAAA GACATAGAAA CGTTCAGAGG ATCTTCAGTC ACGTTAGTGA
    24841 ATACTTCGTA TTTTTGACCA GAACCACCAA ATGCTTGGTT TTGGTCAGTG GCTACAGTGA
    24901 GCTTGTGTCC CAAACCAGTA ATACGGTGGC GAATGGTTTC TACCAGGCTA CGCAAGATAG
    24961 CGATATGGAC TTTACCATCA GGAAGAAGTT TAAAGCCCAA AGGAGCTTCC AAAAGAAAAC
    25021 TAATCAGCGG ACGAGAAGTG TATGGAGTGT TATTAATCCA AGCAGCCCAT TGTTTAGCAT
    25081 AACCGAAGTT ACCACCCTCG ATAAGACCTA CAACAGGAGC CTGAATACCA TCAGCAAAAC
    25141 CGCCCGTATT TTTAGACATA AAAACGGGTT CAATACGTGC CATTTTTATT TTTACCTTTT
    25201 AAAATTTTGA AATAAAATAG GGGTTAAATA AATAACCCCT AGTTATAGAC TTAGGCGCTA
    25261 ATACCGCTGA AATTTTCAGG CTTATCTTCG CGACGATAGT TTTCACTGTA GAACGTTTGA
    25321 ACAGTTTTGA TGTTGTCGCC GTATACACGT GCAACAAAGT GCCAAGACCA AGAACGTTCG
    25381 GTATCGATAG TAGTGAAATA CAACTCACCT TCAACCTCAA TAGTACCACC AAATTTATTG
    25441 TCTTTAATTT GGGAGTAGAA CCAAGATTCA GCTTCTTGTT TCAGACGCAG TTGTGACCAG
    25501 TCTTTACCGG AGAAGCGACG ACGCAATTCA GCACCAATTT TGTTCAACTC AACATGGAAC
    25561 AACATGATAC GAGCATTCAT CAAGGTAGAT GAGTAATCTT CGTAGATGGT ACGAATCATC
    25621 GGGAAGTAGA AACGACCGGA TTCGCTACGT TCTACCCACA TACCACCAGC AGCCCATGCT
    25681 TCGTTACGTT GAATGTAAGG AACCCATGGG TTAGAAATAT CAGTCAGATA ACGCAGGTAG
    25741 TTGTTATCAC CTTCGGTAGG ATCCCAACGA GCGTCAGCAC GACCAATTTT AGCGCCCCAA
    25801 TATTTAGTAA ACAAACGACA GATCTCGTAA GATACAGGAA CGCGTTTTTC GTAGCTGGAT
    25861 ACAGAAGAAC GGAAACGACC ACTACCACGG ATAACCATAG CACGGAATGT CTCAGTACCG
    25921 AATACTGCAG AATCAGGAGC CAGTTTCAAA CGGTTACGGA TGGCTGCCAA ACGAGCGATC
    25981 TCTTCAGCAG CAGTAATGAC ACCTTCACCA GATACGTGAG TAGTAGCACA TACCCAACGG
    26041 TCTTTACGGT TAACCAGGTA TTTATTCAGA TTGAATTTAG TTTCAATCGG ATAACCAGTA
    26101 TCGTAGAAGA CAGAATCGTT ATAAGTAGTG TCATCCATGT AACGGCTGTT AGCATCAGCA
    26161 AATTCGTCGA GCATTGCTTC GACAGCAGCA GCAAACAACT CATCAGACAT TTCGCCATCA
    26221 GTACCGCCAG TAGACCATTG TACCGAACCT TCACGCAAAG CAGTTACTTC ACCTTCAGTA
    26281 GTAGAGATGT TGTCGGAATT ACGGAAAGTT TGGTAAGGAC GACCATCAGA GTGAGTACCT
    26341 GTAAACAAGT TAAACAGATA TTTAGAGTCT GCTTTGTTTT CTTCAGTTAC AGCAGCAAAG
    26401 TCACCGTAGT AACGAGTGGT GTTTTCCATC TCGCCAGTCT GAGGATTCAG AGTAGGTACT
    26461 TGAGTGCCAG ATACGTCCAA TTCTTTTTGC ATGAAAAGAG AAAGAATGCT ATCGATGTTT
    26521 GCTTGGTAAA CGTGAATATT GCTGAAAGAA CCAAAGGTTG CAGGAAGATT AGGTTCGTCA
    26581 GGACGATTGT TATTGTAATG TTTTACAAAA GTCTCGCCCA AGTAGTAACG AACACCTACT
    26641 TTAGAAACAG CACCTGGTTT CAGACTGAAG TCGATTTCAC GAGCACCTTT AGTTGTAGTT
    26701 TCTACAACTT TATTGCTGGT AGCGTTAGGT TTAGTAAATA CTTGAAGACG GAATGGGTAA
    26761 GAACCTGTGT CGCTGAAAGC GATAGTGTTC AAAGGAGCTT GGTCTGTGGT CTTAGGTGCC
    26821 CAGATGGAAA TACCGGTTAA ATTACCCCAA GCACCAGGAG AACTGGTTTC GAAGTCAAAG
    26881 ATAGGAAGAC GTTTACCAAC CACACCATTG ACAGCAAAGT CAACTTGATT AGTTGCGCCT
    26941 TTACCCAAAC CAGAACTAGA TACAGTTCGG CTAGCCAAAG TAATTTGTTC TGGTTTCAGT
    27001 TCTTCCAAAA CCCAACGGTA AGTAATACCA GGAACTTTAC GGCCTGTAGA TACTTTCTTA
    27061 CCACGATCTA AACGGAATTG ACCAGAAGCA TCGCGCTCGT ATTCATCTAC TTCTACTTCA
    27121 ACGTATTCGA TAGACAGACG CATGCCGGCT TTACGCATAG CGTTTTCAGG AACGATACGT
    27181 TTAGCGATAA TGGTACCACT ATCTTGCAAC ATGCCTTCGA TGAAGACAGA AGAGTGGTTG
    27241 TAGTACTTGT GGAGAGGATC CAAAGTCTTG TTACCGAAGA GCTTAATAAA TGCTTCACCG
    27301 TCGACAACTA CTTCCTCGGT AGGACCTTTT TCAGCGTAGA ATGGGCAAAA AGCCATATGT
    27361 GGTGCACGCG GAGTGGCGAC AACGGATTGA GGTCTACCGG ACATATCCTT AGTACCCAGG
    27421 TGGAAACTGT GGGGTGTAGG ATTATTAATG TAGATATCCA TTTTTTAAAA ATCTCCAATG
    27481 TCTTAACCTG ATTAAGATTA GACTATTGTT AAAATAAATA AATTTTAATT GTATTCGCTG
    27541 TATTAGGTTT AACCCTAAAC AGATACATGA AAAACATTAC CGGTAATGTT CTATTAACGA
    27601 GCGAATAAGC AATAAATTAA ACAGTATTAG TGTTTAAAAT GATAACGTGT TTAGCCACGA
    27661 TATTCATAAT ATCGTGGTAA TTAGTTTCTA TATATAAATC GCATTGAAAT TTTTATCAGT
    27721 AAAAAGTATG ATGTTCTCTA CGGAGACTTT ACTTATAAAA GCTTTTATTT AATTAAATTA
    27781 ATTAACCTAG GAATAAAATA AATGGCCATT TTTTATTCGC CTTACGAGAC TACAATTGGT
    27841 AGTTTCTTTA AAACTGACGA ACAACAAAAA ACTATTCGAC AATCATTGGG TTTGAATTAC
    27901 CCTTGGTTGA AAGTGAATGA ACAAAATAAA TCTATTTTTA TTTATCCTAA TTCAGTCGTT
    27961 CCCAAATTTG ATCATCCGTT GATTATCGAA ACAGTAAAAG GTTTGAAATA TACTGTTTGT
    28021 GATTTATCAT CATTTATTCG AGAACGTCAA GAGGGTGAGT ACACAGTAGC GAACAAACCT
    28081 TTGTTCTCGC TACAAACCAT TCGTACTATT TTGACATCTG ATCTTGTTAA CAATGGTACT
    28141 CGTTCTATTA AATCATTGTC CCCTAATGTG GTTAAGACTT ACGTAGACTT GATTACTTCT
    28201 TCATTGTCTA TGGCTTTTAG CTTAAATAGT GAAGAAATCG TTGCTTTACG AGCAATGTCA
    28261 GGATGGATGT ATTACTCGAT GCTACATAGC GAAACATATG CAGGTGAGTT GGAATTTGAT
    28321 GCGCTTATCG CTAAACTGTC CCGAGATGTC GGCATTCCAT CTAGCTTCTT GTATCGATAT
    28381 GTTGATCGAG AATTCTATAA AAATGTAGAT GATTTCTTAG AGCAATTGAA ATTAAAAATG
    28441 AATAATCCAG CTATTCAGAA AATTAATAGC GGTTTGTTCT ATACTGTAAT TGCCAAGAAC
    28501 CTTAATGCTA ATGTCTGGAT TGGTTTAGAA AAACAACAAA TCCTAGCAAT GTCTGTAGAG
    28561 CATATTCCTA CATTCGTAGC TACCTTAGTA GTGTGTTTAT CAGAGCAAGT ATTTAAAAAT
    28621 GCTGGTTTAA CAAAAATGGC ATTGAAGAAT TTTAATCGTG ACCGTGCTAA CTTCATTCTT
    28681 GCTGTAAATA GTATTGTAAA CGATTATTAA TTAATAAAAG GAGTGTACCG ATGAGCGTAC
    28741 CTTATCTAAT AGGTCATTAT CTCTATAATC TCTGGGCAGC TCCACACCAA GATAACCAAA
    28801 GTATTGTAAG ACCAAAGCGC ATCACTCCTT TGGGTGGTGC TCGAAACCAT GTTAAAGTAG
    28861 TTACGGAAGA TTATAACTTA CCTTCCAAAC ATGAACGTTA TCACGCTTAC ATGATTGGGC
    28921 AAGTTCCTGA GGAAATGTTC AATTTTAATT TTGTAGAATG GCATGATTGT TCACACTGGT
    28981 ATAACATGGC AGACTTATGC GTAGAACAAA CTGTAGTATT TCAGTTTTAT ACTGATAAAG
    29041 GTATTGTTAT TCCATTGACA CATATCTACT ACACTCTAAC TCGTGAGAAG AATTTAGTAT
    29101 TAGTTATTAA AGAAGATCTG AAAATTAATT GGGACATGAA TACCGAAGAT GTCTTATTCA
    29161 GAACCTATAA TAATGCATTG CTTCATCACG ATGATCAGAA TCTTCCTAAA GAAACGATTG
    29221 CTATCCAGTA TGCTAAACCA TACCGTACTT CTGATAAGAG TCCTCTGATC AACTTCTACA
    29281 ATAAGTATAA GTCTAAACCT GGGTATATTT TTACCTACAT CAATGGTTAC TTGGTTAATG
    29341 ACCCGATTAC TGTAGAGATT CTTGAAAAAG ACGTAGTTGA ACTGATTTAC GATTCTACGA
    29401 TTACTAAAGT CGTAGAAATG AAGATCAGCA CAATCCCTAC ATTTAAATCT ATTATCGATA
    29461 AGATTCGTAA GTATCTATTT ACGCACGGTT TGTCTTATCG TAAAAACTTA TTTGAATATT
    29521 TCGATGATTG CGATTTTCAC TTATGTGCTT ATCCGAAAAC AACACCTAAA TTATTCCGAG
    29581 GTGTGATGTT ACATCGAAAT TCAGAAACCA ACATTCGACA GGTAGGTAAT TGTGATTTCT
    29641 CTATTTCTAC TAACTTAGTT AGAGAGATGA TGAACAATCA CGACTTCATT AATGAGCAAA
    29701 TTGCCAATGT GGTATTTAAA GTATTTTATC GTAAACAATA CGGTAAACGT ACAATGCCAT
    29761 TTGTCAATAA TCGCTTACAC GAATTGAATA AACTTGCTTT CCAAAATCGT GTAGCTGCCA
    29821 TGCAAGGTGT TCGTAGTAAT ATTAAAGAGT GGCGTGCAGA TGAATTAGAA TCATCTACTT
    29881 TATCTCAACT GATCTCTAAA CCTAAAGCAG TTTGTAGTTT AAAAGAAGTA CAAGACGCAT
    29941 ACGGTTATAA TGCTACGACT TACTATACTG GTAAATCACT ACATCCATAC GAAACGTTTA
    30001 TTGACGACGG ATTAGGTGGT AAGTTAGTCA ATGTACCATA TGCTTATCGT CCATATTCAA
    30061 CCATTTTCGA ATATGATCAA AAAGGCAAGC TTCTGGCATG GAGACGTTTA GGTGATTATA
    30121 ATCAGTATCC AGTAACTTCT CCAGAATGTC GCTTAGTCGA GTTTATTTCT GGTATCGGTA
    30181 CGCGTCAGCC TAATGACTAT ATCGATATTC TAGAGGTAGA GATTCCAGAA GATGAGGAAT
    30241 TTAGAGTATA TGCCTGTGTG AAAACACTGG AAGAAGAACC TGACCGATGG GAAGATGTGA
    30301 CTAATGAAGA AGGTGTATGG GCTTGGAAGA CCATTAATGG TAAGCGAGGT ATTGTCATTA
    30361 CAGGAACAAG TGATCGCTTG TTAAGCGATT ATACCTTTAC AGTAAGAACC GACAAGACAT
    30421 TCTTGTGTCG TACTATTTTG GTACCATTTA CTAAAGGCAT CTTAAACTTC GCATTAAATC
    30481 AACATTACTA TAATGCTGAA AAAGATAATG TGTTTGCTCG ACCTGTACGA ATTCCTTATG
    30541 GTTACCTAGA TATATTCTTA AACGGTAAAG CTTTAATTGA AGGAATCGAT TACTTCGTAG
    30601 AGTTTCCAAA TGTATACATT ATTAATAAGT CATGTATTGA CCATTCTAAG AACAGTCAAG
    30661 AAATCACTTA TCGAATGATG TCATTTGCTG AGACAAAACC TAAAGAAAAC GGAGAAGGTA
    30721 CTAGATTAGC AGGTATCACC ACTAATCGAC AAGTAGGTTA TGTAAATAAC CACATGCTTT
    30781 CTCGAAATGG TATTTGGGAA ATTTTCGATG ATAAGAATTA TCTATTTAAA GTAGGTAACG
    30841 GGATCATTGA CCAATCCAAA TTAGGTTTTT CTGAACGCGG AAATATCATT CCCGAGAGAG
    30901 CAGATGAATT AGAAGGTAGA CCTTACGAGA TTCGTGACAT TATCGTACCG AAGCGTAAAA
    30961 CATACATTGA AGATACTTAT AGTTTTAAGA GCAAAGCAGA CGATCTAGAC AGACGAGTAT
    31021 CTGCTTACAT GGGACAATTC TTTAAAGATA CCAAGTTTAC AAGCAATCCT CCAATTGAAG
    31081 GATTGTACAA GGTATATTCA ACTGTATTGT CTAGGATCAT CCACGATCTA AAACGAAAAC
    31141 AGTATAAGTT CCCTAACATC GAGTCTCGAT ACAATGACCA AGAAGTCATT AACTTTGTGG
    31201 AAAGTAACTA TAAAGATTTA TTTGTTGCGG AACCTTATTT CCGTTTAGAT AACATCTCGA
    31261 TGAAGCACGT TACCATTCAT CCAACGTATC GCACCGATGT AACAACCCTC ACTTACCATG
    31321 AGGTTCGTTT CTTAAAACAA ATTATTCGTA TTTATTTTAG AAATGAGATT GAGATATCTC
    31381 ACTTTATCCG AATTGGAGAA AACACGTGAG TGAAAATAAT TACCCCGTGA ATCAGCCTGT
    31441 ATACGGTCGT GGTATTGCTG CGAACGTGTC CATTGTCGGT ATTGATGGTG AACCTCCCAT
    31501 CCTAGATGAT TCTCAGGTAT GGCGGATATG GGCAATTCAT GATATTTATT TAGGTCAGGA
    31561 AGGTCATCGT AAATATGTAC CTAAGGTAGG TGACTTTGTA TTAGATACGA ATACCTTTAC
    31621 TTATTACAAG GTTATTGCTG TTAACCAGAC CACCTTGGTT CCAGAATTAG AAGAGATCTC
    31681 TTCTAAGACA TCTTCTGATG AAATGTCTAA AGACGAAGGT CGTTTCTTTT CTGGTGGTAC
    31741 ATTAGCAACA CCTTGTGCGC GACAAATCTT TTACGATGAT TCGGTAGTAC GACCTACATT
    31801 GACTGTGCCC GCACAATTCC ATATTCAAGG TTCACTACCT CATCATGCGA TTGCTTTTAA
    31861 AGGAACCGTA GCTGGTGCTG GCGGACTGCC AATTTCAGTA CGATACGATG CTAGCTATAA
    31921 TGTAATTGGT AATGAGATTC CTTTAGAACC GATTGGTCAG CAAGATCCAA ATAACCTTAC
    31981 TCAATGGTAT TTGCCTCCAT TTTATTCAGC GCATGAATTA GAACAAGGTG AGATGGTCTT
    32041 GATTCTGGTT TATGACGATA AAGGTGGTTT GTTATCTCGT ACTAACTTTA TCGTTGAGAA
    32101 ATCGGCACTT CTTCGAGATG TGTCTGATGC AGATAAATTC ATCTCCGCAA TCTCTATTGA
    32161 TTCGATGTAT ATCGATGCTA AGGATGAATC GAATCTTCTG ATTCCTGAAC AGATTCTGAA
    32221 GAACTCTATT AACATTATGG GTAAAGTACA CTATACCGAT GGTACTATTG TTACCTACCC
    32281 AGTCGATGGT AATAAATTCG AATTGTTATA TCTGGATCGT GCATCAGAAT CAACAGTCGG
    32341 TGTGAAAGGT ACTTTGGTAC TTAAGTACTA CCTTGGTGCT AATGAGAAAT CAGTCAATGT
    32401 GATTAATAAC AACAATCGTT ATTTCATCAC GCGTAGCTTT AACTATACCA TTACTGAACG
    32461 TGATGGTGCT TACTCAGTTA AACTCTACCC AGTTCCACGT TGGGTAAATG ATACTGTTGG
    32521 TTATCAGCTT GACTGGTATT TATTTACATT GGATCGTAAC CAATGGATTG ATGTGACTAA
    32581 CGATGTGTAC ATTACTTCTA ATTCACCAAT TCGTTCATTG AATGGTAAGC TCTTCGGACC
    32641 TAACCAACAA TTGAATGTAG CGATTGACTT AGGTGTATTG AACAATACAT TCCGTGAACA
    32701 TATTCATCCA CAGCAAGTAG ACATTCGTTT GTTGCGTAAT GCAGCTGATG CTACTGCCGA
    32761 TCGTTGGCTA CTGGGTTTTG AAGCTTATCA GAATCCTCCA TATGGCGAAG GATTAGTTTG
    32821 TAATGTACGC GTCCTTACTG GTACGAATTA TACTTATAAT TTTGCTAATA GCTGTACAGA
    32881 TCTCGATGAT TGGTTAAGAA AAGTATATTA CTCAACCATG CCTCAATATC GTACGAATAG
    32941 TGAAAATCAA GCACCTAAAC CTAACATGTT TAAATTGTTA GTAGGTGGTC AAGAACACGA
    33001 ATTCCCTATT AACATGTGGA ATCAGGATTT GTCTGTACCT ACTCGTTGTA AAGCAACATC
    33061 TACTGTATCA TTAGTATTCT TTACTCGATA CAATAACAAC GACGTATTCT ACAGTATCGC
    33121 TCCATTCCCT GTTGTAATTT CTTAATAGTA AAATACTCTC TACTCCTCAT CGGGGTAGAG
    33181 AGTATTTTTA TTTATTTTAA ATCTATATTA TTAAGATGAA GTAATACCTG TAAACTTTAT
    33241 TAAAGGAAAT TAAACTATGG ATGAATGGCT CAAAACGTAC AATTTTCCAA CACGAGAAAT
    33301 CCCTCGTATT GAAAATGTTA GATTGTATAT TTTTAGGAAT AATGAATTTG AAGATAATAG
    33361 CCGTACTGCA TTTAAAAGAG ATTCCTATCT TGAAAAGTTA AAAAAGTTAG GTGAATTTAA
    33421 AACCTCTAAA AATACGTACA AGGTATACGG AAGTATATTT GAATATTATC TGGGTAGTTT
    33481 CGAATTTTTA GCAGATTATG TTATTTCGGA TATTGTTTAT ATTTCTCTGG TTCGAAAAGA
    33541 ACCATCTATA GATATCGTAT CGAAAGTTTT GATCGATGTA GATAATTCTA ATAAAGTATT
    33601 AATTGAACGA TCTCGCACTA CTGTTAGTGG TAGATTTAGC ATCAGAGATT CTTCAAAAGA
    33661 TCCAGAAATG GCTAATTTTG ATTGGGAATA ATTGTTAAAA TTAGAAGAGT TCTTAAAGAA
    33721 CAGTTTGGAA AATGGTGAAT TGCTAAATTC TTGTATGCAG TTTTTAGAAA ACTAACTTAT
    33781 TAAAGGAAAT AAAAAATGAA TGTTAACTTT ACTTTGGTTT TGATTGATGA ACCTGGCTTA
    33841 GAAAAAGTAC GTAAAGATAT TCGTCTTTTG AAAGGAGAAG AATATTTACC AGGAAATCTT
    33901 ATCGGTGTAA CTAGTGAGAT TATTACTGAG AAAGTAAACG TCTGGATTAT TGAGAATTAC
    33961 GGAAATGTAG ATTCAGATAT CCAAGAAGCG TTCTCATCAC ATGCTAAAAA TATCGTTCAT
    34021 TGTTATTTAG AAGTGGTAGG TGCACGTGAA GTACTGACAG TGGATCGCGA TTCTTTAAAT
    34081 GATTTCTGGG GTGCTGATTC TGAAGAAGAT AAAATTGCTC AAGCTACGAA GATTAATAAT
    34141 TATCTGATCA ATAATGAGAA TTATTTTGAA TTTGTAGCCA ATGCTATTTC TAAAACATTT
    34201 ACATTTGTAA TTGGCGATTC GCCAGACCAG CATAAAGTAA TTAGTCGCAT TACTTTTACT
    34261 AATGATTCTG GACGTTTCAC TCACCGTGCA GTATATCGTG AAGTAGACCC AAGTTACGAT
    34321 ACAAATTACG ATCTGTGGAA GAAAGGTAAA GAAAAACAAT GGGTGTCTCG TGTTGGTCGT
    34381 TGTTTTGAAA TTGATTCTTT CTCTATCGAA AATTTCAATC GTGCGTGTAA AACAGTACTG
    34441 GAACAAATCG ATATTGTTAT CAATAATTAT GTTAAACCAG AACATGTACA TCTAGTAAAT
    34501 CCTGAATTGA TCATTGAGGA TTTCTGTGAA TTCTGGTTCA GTATCCGTAA ATCAAAACTG
    34561 AACATTACTA ATAGGTCATC TTAAACTGAT AAGTGATTGA AGATTAGAGA GTATTCCGTT
    34621 TAGGAATACT CTCTATTTTT TGACCATACT TGTTTATTTT TTTTACACTA AGGAATTTAT
    34681 TAAATGTACA AAAATGTCCG AGAGGTATTT AATGACCATT GCTCGAACCT ATCTATAGAT
    34741 ACAAAGCTAT GTGATAGAAT TGAACAATAC CTTAATTCCT TTATTACTAA ATCACCAGAA
    34801 CATGCTCAGT TTTTTGGTGG CGATACTATT GGTGATACTG TTGTTAAGTT TGTTAACTCG
    34861 GATCGTTTAA AGTGGTTTGA AGAAATACTA AGAATCGATG AGTTAGATAT TGCCCCTGAC
    34921 TTAGCTGAAT TAATTTCTCC AGTTCATTAC TTAGTAGCTT CGGATCCATT TTCATTAAGC
    34981 TGTGTTTGGT TAGTTCACGC TATTTGGAAA TCAACGAAAA TACCAGAAAC TAAGAAACAA
    35041 AAAGCAATGT CCGACATCAT CATTGTCATG AACATTCGTT TCCTAACGTC TCGTATGCAA
    35101 CGACACTGGC CATATCCTTG TTCAAAACAA ACAGCTGAAG CTACATTGTC GTCTATGTCT
    35161 AACAAATACG CTATTAAGCG ATTAGGTTCG TGGTTAGCCG TATTACGAGA ACGTGGTGAT
    35221 GATACTACAG ACATGAAACA TTCGATCCAT AAACTCACTA TTGAGAAAAT GGATGTGGAT
    35281 ATTCGTAATA CTGGTTATTC AGTAGGTTAC ATGATTACTG ACTCTCAATC ACGTATTAAG
    35341 AATATGTTAA AGAACATCTA CAACGTCCAA AAGAATCTTC AAACAACGAC GATCACCTCT
    35401 AGTTCGTCTA CGTTTATTGA ATCTGATGGC GAAGAGGTGT TAAAAGACAA AGAGAAATCA
    35461 TTAGAAACTT ATAAACGATA TCTCGAAGGT ATTATTGCTG ATAAACATTC GTTCATCAAA
    35521 CTAGATTTGA TCTCGATTAT TGAGAACAGT AATAAAACCA TGCCTGCCCA AATGTTCAGA
    35581 AGTACTTTAA GCTGGATTAG CGATACCTAT GGTAAAGGAT CAGAAGGAAA ATTAGAGATT
    35641 GATGAAATTG TTGCTAAACT CATGAATCAT TTATTATCTT ATCTGTATCT TAATAGAAAT
    35701 ACCATGAAAA ATAAATCTGA CATCTCTGGA TTACTTTCCA AGATGAAAGG TGTTTATACT
    35761 TCGTCACGAA CAACAGAAGA AACACTTCTG GAAATTCGAG ATGACATGGA AGGTATTGTT
    35821 AGAAGAGCTA CGAAAGTGAA ATCTGGATCA GCTATTGCAG CTACTCGTAC CGGTGTCATG
    35881 CTTTATATCG TATTAAGAGC ATTCACCATG AAACACTACC AAGGATAACG TAAATAATTA
    35941 TTTTAACATT GGCAATTACA TTATTCTTAA AGTGTATATT TAATAAATAT TACTTTAAGG
    36001 AATGAGAAAT GAGCTTTTTT GAAAAGTTGT TAGCTAAGAC TTGTAAGACA GCCCATAACC
    36061 TCTCGAATCT AATCTCTACA GATTTTTATT TTTCTAAGAT AGATGAATCT AAACCTACAA
    36121 TTATTACCAT CATGACAAAA TATAATTGTC CTATGGATAT TGTAATCATT AAGAGAACCT
    36181 ATTTGATGAA AAGAAAAAAT GTAGGATGGT TTAGGAAAAA GCAACGTAAA TTTGTACTTT
    36241 ATCAGATAAC AGGGATTGTT CCAGACTGTT TCCCTGATAA AGTTGCTCGA GTGATGAATT
    36301 CTACTATGCA GATACCTGCA TTACTATCTA GATTCTGTGA CGAGAAACAA CAAATCAATG
    36361 CAGTTGCTTC TGCTTTTTTA GACATCAAAA TGTCCGATAT TTTAAAGCAG GATAAAATAA
    36421 AATAGAATTC ACTCTCCTAC TCAATTAAGA GTAGGAGAGT AATTCATTTA TGTCAATTAA
    36481 CTTAACCAGT AATTAATATC ACTAATATCA TTAGGGTTTT GATAAATACC ATTTGTTACG
    36541 TTTCCATAAC GATTACCAAA ATAAGGATTG CCTGTAAATA CATCACTCAT GTGGCTTAAG
    36601 CCATCCATTA CGTCATTCAG CATATCGGGA GAAGAACGCA AAGCATTAAT ACGACGAGTC
    36661 TCTTTTAAGT CATCGATCAT GCCGGATACA GACATTGCCA TTTGAGATCT AGATTCAGGA
    36721 GTTAAACGAG ATTCTAATAG ACGAATGGTT TTCTCTAATT TAGCAAATTC AAAATGGTCT
    36781 TCAGTATTAG ATAATTCTTC GTATAGATTA GAAATCTTAT CTTTCAATGC TTCTTGTTCT
    36841 CTTTGTTGCA TTTGTTTTAC AGGATCAATT TCTTCACCTG CTGTAACAAC ATTAGACAAG
    36901 AATCTTCCTT TGTTGATATT GTAATAGTTA ACATTACGAC CGTTAAATAT AAACCAACAA
    36961 GCCAATAACC AAGAAATTAC TTGGTCATCG TGATCTTCTT TGTCAGAGCC ATGATCGATT
    37021 CTACCGTCAA CAATAACCAA TCCTAATAGT TCGCGGATCA GTTTCTTGTC TTTTACTTTA
    37081 TCAGCAATAA CATCAATAGC TCGATAGAAT GTTTCGCCAT ATAGATTATC ACGACTATAA
    37141 CGACCTTTAC CAGAAGTACT GTAACCAAAT GAACTACGAT ACATATTGGC TACACTGGCT
    37201 GGGTTAGGAT GAGCATCCAT CATCATAAAC GCCCTGGCTT TCTCATCTTT TTCATGGACA
    37261 ATCGTATTAA AGATTTGCTT AAATGGATTA ATGCCATAAG CAGGCAATGT TTCAATTAAG
    37321 AAGTCAATAA TACCTTGTGC AGATGATCGA TTCTCAGGAA CCAACAGTAG TTTAGGAAAA
    37381 CGAATAATCA AATCACAAAG CCATTGAGCA TATTGGAAGA GATTAACTTT ACTGATACTG
    37441 GCAGTACCAA TGATATTAAG ATCCAAAGCA TTTACAAATG TTAGTGAGCA GGCATCCTTA
    37501 CCAATAGCAG AAGAAGAGTC CAAACCCACA ATAACCGGAC AATTATTGAA TATAGTAGAA
    37561 AGTTCATGAT TGTCTACGTA CCAATTAATA ATAATACCAA ATTTACCAAT GTCTCTAAAT
    37621 ACTGGATCAC ATTCACTATT TTTGATCATC TGTGCTTGTT CTACAGTAAA TGGAGAAGAC
    37681 TCTGTACCAG ATGTCCAGAC ATTATAATAA TCTCGTAATG CATCCTCACC TGTTACTTTG
    37741 TTTCGAGCCA TATTTTCAAT CAACCATTCG TCAGTATAGC CTAATTGACG ATGAGAGAAA
    37801 GTTCCTTGTA CTTGGAAAAG ACCAATGGCT TTAAATAAAG GATCAACAGG ATTAGAATCT
    37861 GCTTTTACAC GTTTTTCAAA TTCAACAGCA TCAAAAGAAT CAAAATATTT TTCATCAAAC
    37921 TGTGCAGATT CATTCCATAC CTCATAAGCC CAACGACCAT GTGGCGTATC TTTTTTACCA
    37981 GCAGTTGTTG TGAAGATAGA ACAAGTTTCT TTACCTTGTT CTAAAGCTTT TTGTCTCGCC
    38041 GCGTCCATTG ACGAACCCAT AGACGGAATA GTAATGTGGT TTAATTTACA GAACGCCACC
    38101 TCATCACACT GACGAACTTC CACCGTATTA CCACGACCAC GCTTATAAGC AGCATCTTCA
    38161 GATTCCTGAG CAATAATAGT ATTGTAGTAG TTATTATTAC TTAATACCGT AATACCTTCT
    38221 GTATTATTAC TATCCTTACG AGTAATAGGA TTTAAGTAAG AAGGCAAGGT AGCAATAAGC
    38281 GCACGAAGGC GAATTACGTT TACAGTACGT AAGTCAGAGT CTTTTGTATA AAGAAGCATC
    38341 TTAAGACTTT TACGGAAACA CAACAGATAT TGCATGATAA TATCTGTAGA GAATGACTTA
    38401 CCAGTTTGTC GTGGCTGGAT CAAGAAATAC TGACAATGGT TAAAGAAACA CCAGAACAAA
    38461 GAGATGTTTG CTCTATTAGC TCTAAAGAAA ATACGAGTAT CTTCATTCGA GTCAGGTGCT
    38521 TGGGCTAATT CTCTAAAGAA GTACCATGGG TTTACTGCGA TTTCTGTAGC AATTTTAGAA
    38581 ATCATGTGAG GGGTTAAATT TGGATCAAAT GGATCGACAA ATTCTAAATC AGGATCGTGT
    38641 AAAGCAAGAT GGAAATAATA GTTTTTAACA CCCATCTTCT TGTAAATATT TGCTAAGTCG
    38701 ATAAACGACT GATTTTTAGT GGAAAGATGG ACAATCGCTT CAGAATATTT GTCCCAGTCT
    38761 TGAAGAAATA GTATCATTCT GTTTATTGCC TTTTATAAAA TATTTCAGTT ATATATCATT
    38821 AAAGTGAATT ATCAAAGCAT TTTAATGCTG ATGACACATA ATTTTTAAAA GAGATTGGGT
    38881 TTACCAATCT CCTAATATCG ATTTATCTAT CTAACTTATT TTGTTTTTAG TCTAATTTAA
    38941 TTATAAGGAT ATTAACCATG AACAAAGATG TTTTGAAAAG CTTTTTTAAA GAAGCTGTAA
    39001 GTTTAATTAA GTCAGGAGAG AAATCTATTT CTCTTAAAGA CCTGATTTTA GCTGATAAAG
    39061 AAATCGTCAG CAAAACAATT AAACACATCA CGTCGTCATC ATACTACATG ATGCACGTGG
    39121 GTCAGATCAC ATCGATCCAA GAAGGATTCA ATGAATGGAT TGCTAATCGT GAAGAATCCC
    39181 AAGTATTTCC ACAAATCAAA TTCCCAACCA CGATTGACTA CGATCAATCG TTAAATCTAA
    39241 ATAATTCAAT TATGGATTTA ACAAAAGCAT CAGAAGATGA AATAGCCTTA GTATATCACA
    39301 TGGCTGTATT GTTCTTAATT GAGTATTATT TAGAATCTGA AGAAGAAAGT TCTTGGCAGC
    39361 GAGAACGAGT ACAAAGCGAA GTGACTCGTA CGCTCAATTC CAGTATCTAC TTCTTCATTA
    39421 ATTTGGGTGC TGATCACGCT TCTTACATTG GTAACTTTAC TACAGAAGAA TCTCACTTCT
    39481 TGGTATTTGT TACCATGTTA AAATTTTATC GTAATCTTGA TAAAGAATAC GTGCGTGGTA
    39541 TCTTGGAATA CTTGACCTAT CTCTTCTTGG AATTTAAAGG AGAGTACAGC CAAGAAGTAC
    39601 TGGATGATTT CGAAGATTAT ATTTCACGTA CTTTCCCAAA TCTGGATCTC GAACGAGTAT
    39661 TCCAATTAGA TGCAATCATG TGCATCATTA ATGTATTCGA TATTGTCGAA TACTTCTTGG
    39721 AGTTATTTAT CGATAAGGAA GGTAATGATA TCTTCCCTCG CGATGGATAT ACTCCGTCTG
    39781 ACCTACAAGC AACCATTACT AATTGGGCGC TTGTTTAATC TAACTAACTT AAAAAGGAAA
    39841 TTGAAATGAA ACCAACTATT ACTATTCAAG AAGCAAACGA AATGATGTAC AATCTCTCCA
    39901 TTAAATACAT GGAGAATATT AAGTATCACA TGGAAACTTT GGAAAACATT CGTCCTGAAG
    39961 ACGAATACAC ACCAATGGAT CTTCTTCTGG CTACGATTAA AGTAGCTAAA GTACTCTTGG
    40021 TAAAAATGGA AGCCTTAGCT TCTGTTTTGA ACATTAAGAG TTATTCTATT GATTTAGGTG
    40081 GCGATGCATT TACAGTTGAC TTGGATACAA GTAAACCAAC TGTAAAACGT GTTCTTGACC
    40141 TTATCGATCG AGTAGAGGGT TTAGATGGAA ATTACTAACC TGGTAGTGGG TCCAATAGGT
    40201 AACGTACCAC TGGACTACAT ATACGATTTC AACGATCCTA AACATCATGA AGAAATCCGT
    40261 GCTGATTACG CTAATGGAAT CTCATCATTA TTAGTCAGTA TCTGTGAAGA AGTCAGTAAC
    40321 TATCCTGATA AGGTTATTGT CGACATCAGT GATTTATCAG TAGTCAATAA TCCTGAAGAA
    40381 GACGAATATG CAACCGTTAT TCCAAAGATA GAAATCTTTC CGGATCTAGC CGCGATTACT
    40441 ATGTTTTTCC ATAAGAGTAT CAATGAAAAA ATATACGATA CCGTATTAGA GCATGTGAAT
    40501 AAAGAATCTC CAGGTTCTAA GATTACTGAT TTTGATGTTT TGACAACTTG TGTTTGTTTA
    40561 AACGATTCTA AGATCTGTAA CTTTGGTATT ACTACTCAGT ATGGGACTTA CCAGATAGAT
    40621 TGTGTTCAGG TAGATGATGT TGTATTCCAG ATGACTGATG GAAATGGTCG TAAAGGTAAA
    40681 TTCAGCATGA GGATCGTTGG TATTCCTGAC AACAAGAAAC CAAATGGTGA GTACGATAAC
    40741 ATTGCGACAA TAATGACAGC GATGTCAACT GAAACTACTC GTGAGATGTT TAAAACCATG
    40801 AGTAATTTTA AATTAATGTT ATCTCTAGAT GCACTCTCTT ATGTGATGAT GACTTCAGGC
    40861 CCTAAGCCTA ATTTATCCCA CAACTGTTTA GATGTTATCT ACTTCCGAAG TGTTGCCAAA
    40921 CAGTGTATAG ACCAACTGGT TTTGGAAGCA AAAGGAAATA GCATTAACTA AACATAAGAA
    40981 TCTCTCCTCT ACCTTAATTG GTAGAGGAGA GTATTTCTTT TTTTAGTTTC CAGACAAAAC
    41041 AAAAGTAGCG AATACAGCTA ATCGATCTGT AGATTGCATT AAATCAAATA AACTACCACA
    41101 ACGCAATTTG ACATCTTCCA TCTTGACCGT AGCGGGTACT AGAATGACCA AATTAACAAA
    41161 ATAACCATCA ACAATTAAAC TACGAATTTT CTCGACATGG TAATCTGATA AAGTCTCGTA
    41221 TTGAATTGTC CAGATAAATG GTTGGTTATT GCCTTTAATC AAACTCGCTA ATTCACCAGT
    41281 GATATCGTAT AAACCTAAAC CACCTTCTAC GTGTTCCACA CTTAATCGAC TATTACGTGT
    41341 AGCGGCAATA GAACCATCTA CTCCAGCGAT GACGTCATTA CGACCAATCA TGTAGCTCTT
    41401 AGTGGGATCT TGTTTATCAC CCATGTCACG ACCCATTGAT TCAGCCATGC CGTCTTGTTC
    41461 ATTTTCAGTC TTACTAAATA TTTCATTTAG TCTCTGAGCA ATCTGAGTAG CAAAATCACC
    41521 CATGATAGGA ACATTCTCAG TTCCTTTAAA TGTAGGTGGG TGAATAAATG ACTCGGTACT
    41581 TAAATCTTTC TTTAAAGATT TTATCGGTAC GACTTTGAAT TTCATTATTA ATCTTTCTAT
    41641 TAAATCAATA CATGTTACCC ATGGTAACTC GCCACAATCT CCAGTTTTGT TCTTCATCAG
    41701 CTTGCCAGAG AATACGGCTA GCATCACGTT TCTTTTCCTG ATACATTTCT TCAGCATCTG
    41761 CATAAGTGTC TACCCACTCA CCAAATGCCG CTAATTCAGA ACCACCATCT AACATTGCTC
    41821 TATTGATGCG GATTTTAAGC TTTTTATAAA TGTAAGCTTT ACACGCCAAT AGACTTAATT
    41881 CTTTAACGTA AGAAATTGCA GTACGATCAA TAGTATTTAG TTTAGCATCA TGCTCTACCA
    41941 AAATATCAAT GGTACAGTTG GTACTAAGAT AAGGAGCGCG TTTAATAATA AAAGAATTAG
    42001 GAGAAATAAC TTCCGTCTTT TCTAAGTAGT TAGCTGGTAC ACTGGAACCA CCCGCAGCCA
    42061 TTTTAGAGCC AGCAGACATC ACTGAAGAAA CGCCAGCTGC AAGACTATCA TTACCCATGT
    42121 AAGAGTTATT ATAGATGTTG ACAGTATTTA CTCCCAATAC AGAAAGAATC TTTCTATTCT
    42181 GCAATACTTC AGGAGGGATA ACCACAACAT AGTCAGATAC ATTGATTCTT TCGATCTGAC
    42241 AAGCCTCTAA AGGAATAGTA ACTTGATGAG CGTATTCTAA AGAGAGATCA GGAATAACTC
    42301 GTTTTTCAAA AATCTCAGTA ATGATACGAG CATCTGCACT TACAGGTTTG TAATAATCTT
    42361 GGCGATATGG CGTAACAAAA GTTTCCTCAA TAATCTCTTC AGGAATTACT TGATGTATTT
    42421 CAGCTAGACA CATGTTTACA GTTGACATAA GTCTATCCTT TCGAATATAT AAATATAGAT
    42481 AAATTATGCT ATAATTTTCA TACGAATAAT CTAATTAGTT ACACGAATAT ATTATTATCA
    42541 TGAGAAAAGA GTAAATATCA TTCTATTTTG CTCTAGATTC ATCCTACATT GAGAAACTAT
    42601 TTTAAGATGA TAGATACCCT TAAGAAACAT TAAAAGTCCG TATAAGCTTA TTTTTACAGA
    42661 CTTTGAGCAT TTATGATCGA TATTCTAATT GTATAGGAAT TTGTTATGCA ACAAACATTC
    42721 TTTATCCCTG ATATAGAAAA AGCAATAAAA GATGTTTTTA TGTACGGACA TCAATTAATA
    42781 GAAAATCCTA TTGGATCTTC TATGGACAAA ACTGTTCAAG AAGCATTAGG CGAATACATC
    42841 ATAAACCATA AATTTACATT ATCTAGTTTT AACTGGTTAG TGAATTTAGG AATCGATAAA
    42901 GTCTATGCCG AAGAATTTAA TCGCGCTGGT TTCATGAAAG ATACATGGTC TTGGTACGCT
    42961 GGTATTAATA TTATTGTTAA CTACTGGCTA GAAAGATTAG GTTGTTTTGT TATTAATAAT
    43021 AAACAATATC AAATTTTGGA TACGGTTAAT TTATTATTGC AATTCGATAA AAACCTAAAA
    43081 CAAGATTACA GTACAGGTAA GGAAATAGAA ATGTTGGTTT CCGCAATAAA AAGCGGACAT
    43141 GTTGAGAATT TCTTTTCTAA GACATTAGGT GCTTTGAATA AAGCATATCA AGAAGACATT
    43201 GAGTTGTGTA GATTTATCGA AGACAGAAAT CAAAATGATA TTGGGGTTAA ACTACCAATG
    43261 TCTTTTGTCA TCGATCCATT TTATTTAACA ATTACATTTA TTCACTAGGC ACACTATGGA
    43321 AAACAAGTCA ATTATTCAAT TAAATGTTCG CGAAATTCTT GAAGATATAG AACTTCAATT
    43381 AGTTAATTTT GGTGTATATA ATAAACCAAT ATTAGAGAGC GAAGATTTTG GTTTTTACCA
    43441 TAAAGAAACT TATAGAGAAC TTATTACGAA AGGAGAGACA TACACCTTAG TTAATATTGA
    43501 CGGTGTAAAA TCTCAACAAG AATATAAAGG AACTATTAAG TCATTTAATT ATTTTCGACA
    43561 TCATCAAGTT TACGACAGTT ATGGCAATAA AGTTTATTCT CCTTTTGGAA ATGTTACATT
    43621 TTCTAGAATT TGCCATGCAG AGACACTAAC AATATTCAAA GACATTTTTG ATCACTCATT
    43681 AAAAATGGAT CTTCCATTAC GCTTTTGCGG TAGATTGATA ATGGCCAGGA GAGATTTAGC
    43741 TTTATATGTT TTAAGCTTAG TATTTCCGGA ACATATTGGT TATATTCTTA AAGACGATAT
    43801 TCCTGACGAG GAAGTGGATA AAAATCCATT GGTTATTCTG ATGTATAACA TTATTCGTAT
    43861 TATTGAGAAT ATCGTTAGAA GTTCAGGTTT GTCTCTAAAC GAAATCTATG CATTCGTGTA
    43921 TAAAGAAGGA TTTGTTTATT TAGAAAGTCT CGGTGATTAT CGAATCATTG AGTGGGAAAT
    43981 GATCCAAGAT TATATTCAAG ATAAGATTGG ATCTGAAAAT GCCAAAGAAT ATAAAAATAC
    44041 CTTTGGAAAC ATGAATCCAT TAGAATTTCT TTGTGATACA TCACCAAAAT ATGTTGAATA
    44101 TTTGGTGTGT GAAATGGTGG ATAAAAAGCA AAGACAAATT TGGTGCAAAC TGATAAATTA
    44161 ATTTTAGAAA GTAGTACTAA GTATGGTGCC TATTTTAAAA ATTCCAGAGA AAAGGTACTC
    44221 TACAGCTTAT TTAGGGGATA TCAACCTAGT TGATATTTAC AACTATTTCC AAGAGGAGCT
    44281 TCTTAATAGG AAGCTATCCT CTTGGGATCT TCGTCAATGT GGTTATGAAA GCATACACCA
    44341 CTTTTTTTTG CTTACTTTAA ACGAGCTTTA TGACGAAGTG GTTGATCTTG AAGGAAATTC
    44401 AGACAAATAT ACTAAATACG TAGAAACCGT TACAAATATC GGATTGAGTA TAGAAGTTGC
    44461 TGATAATATT TTAAAATATT TAGCTGTATT AGTTAATGAA GTAATAGAAG AATTAAGAAT
    44521 AACAAATAAA GAATGTGTTT ATATTCAAGT ACAAGAAGAC ATTAGCTTTA TACCATTAGC
    44581 TTCTGTTTAT TGTTTAAGAT CCATAAATAT AATTGGAGTA GACACATATG TCCCTAGGTA
    44641 AAAAATGCGT TTTTAGCGTA AACATTCCGA GTCAGCTAAA TATCGCTATT GATTTAATTT
    44701 ACAAGATGAC TGGTCACCAC ATTAACATTA ATCAATTGGT GGACTTCATT TCTAGAAATC
    44761 GCCCTTATCG AAATGTCGAT ATGGATGCAA AAGTAAATAC TGAAACCATT TTATTAACCG
    44821 ATACATTTGT AGAGAACATC GAACATTATC AGAATACCCC AATGGGTATT CAGATCTACG
    44881 ATACACTCTA TCAGGTCATT CTGGTTTATT ACCGATTTAT TTTTGATAAG GGTGATTATC
    44941 TCTCTACTCA GAACAACTAT ATTCTGTTTA GTAAAGAGAA TCTAAATCTG GATAAATAGT
    45001 TATGGTCATG ACCGCTTTTT TAAATGATCC TCAATATAAG TTAAAAATCC ATTATTGTAA
    45061 CTTATTTGAA AAGTATTATA TTACGGATGG GGATTATGTC CAGAAAATTA TGATACTGAT
    45121 GAGAAATGCT TTTCGGTTTA CAGAAAATCA GTTTAGACTG TACATCATGG AAATCGATAA
    45181 TGTATTTAGA AAGAAAGACC ATCTCTTTCA AAATCAAAAT GTTCTGGACT TTTATAATGA
    45241 GTTCTCTATT TTGAATCTAT ATCCTGAGAT ACAAGCCACC CCTGAGATAG AAAAAAGATT
    45301 AACTCATCTT GCTTTTGAGT TATATCGTTC AATTATCTCA GTGACAGTAA GTAATAAACT
    45361 CTATCTACCT GAACCTGTAT TACAGCAAGA TGGATATTTG AAAGTGAACT GTTACCATAT
    45421 TGGCGGATAC ACTACAGATT CAATTATTCT ATTTAAGACA AATCCCTGGA GTCCTATTTA
    45481 AAATGACAGT CACTAAACAA CTACAGATTG GTAAAATCTA TTCTTTCGAT ACTTATGCTC
    45541 CTGAGGTATT AGGTACTCGA ATTGCAAATG CAAAATGTTT AGCCGTGCTT AATGCACAAA
    45601 ATGCAATATC TAATGGTGTA GATATCTTTG CCTATCATGA GCAAATGAGA CCACACTTAC
    45661 CTGTCGGATA CAATAATGAT CCGATGACGA TGATTTATGT TAAGCTTGTA AACTCATCTG
    45721 GTCTAGAGAC CATTTACTCA ATGGACTGGA TCAATTTAGA AACCTTACAA GAAACTAGAG
    45781 CGGATCGAAT CATCGCAACA ATCGATGGTG TATCTATCGA AGATATTGAG ATTATCCGCA
    45841 GAGCTTTAGC TGTACAAGGT TATAATAACT TTAACTTAGT ACTAACAGAA AGTTAAAATA
    45901 TCTCAATACC ACTCTATATA TGAACAAGAT ACTTTAGTCT TATTGATGTT AGATTAGTTG
    45961 ACAACTTCCT CAACTACTGT TTAACGAGGA ATAATCTAAA TCAGTACATT CCCTTGTAGT
    46021 CATCTTTTTT TTTCATTTTG ATGCGACATG AATAATGTTC TAGCGACGAA CTAGAAGTTA
    46081 TTTCTATAGG GGTGCCAGAA TGGCTATTAA TAAATTGTAT TGGATAATTT ACACACGCCT
    46141 GTCAAAAGAT CCAGTAAGAC TAGATAGTAA AAATGTCAGT TCCTACAAAC CCAACCGAAA
    46201 CCCTCGCTCC TCAGATTAGG GGCGAGGGGA GTAAGTTTAT ATGTTTTTGT ATGAGATTTA
    46261 AGATCTTAAA TTATTTTATT TTGATCAAAA GGATAAACAA ATGTCTGATG ATAAAGAAGT
    46321 AAGCCAAGAG GTTAAAGAAC AACCTAAAAA AGCTTATGAA GGTGGCGAGA TTGTTTACTG
    46381 GCTTAAAGGT GAAATCTCTC AAGATGACTC TACATTGATT CGTAATGCCA AACGTGTATT
    46441 CAACGAAAAA ACTTTACCTC ATGTAGAAGA TGATGCTACT GCAGTGGTTA ACGTTAAGCT
    46501 TGCTATGCTT GCTGGTAAAC CTGCTGACCC TGTAGCTAAA GAAGGTAAAG AAGAACATCG
    46561 TCGTATTGAT GATGGTGCTG TAGATGATAA CGCTGGTCGT TTCGTACCTC CTGTAGCTAC
    46621 TCCTACTGGC CCTGGTAATG AAGGTGAACG TGCAAATACT CCTGAACGTA CACCATCTGG
    46681 TAAACCTGTT AAACCTAAAG ACGCTAAACC TGAAGGTGCT GAAGCCTGAA GGGGTCTTCA
    46741 GTCTGGTGGA CCGTCTGACG CCTAACGGAC TAAACATACA CTCTACTCCT TATTGGGGTA
    46801 GAGTGTAAAA TTATCTATGT CCTGCCTATT TTTTGAAAAT ACAAATATAG GAACGACCCA
    46861 AATGGACAAC ATACGTTCTA AGAACCCTAA CGATATATCT GGAATTAATG TAAATCAATA
    46921 CGATCTTAAA GAAAATGTAT TCGTATTAAA TGCTAATGAA TACACCAGGA AGTTAAATCC
    46981 AGTAGTCGAT TATGTTGAAC AACAAGCAAA ATTTCTATCG GTTATGGAAG AGATTCCTTA
    47041 CGAAGATGCC AGAAGTTTTG TAGCGGAAAA TATTAAACCA GATGGTTTAT TTCCGATTAA
    47101 AAATCCTAAG ATACATTGTG TTCGTAAAGA TGAAAATGGC GATCGGTACG AAGATGTAGA
    47161 CAGTACTTTA TTACAGTACT TAAAAGAAAC ATTTGTTAGT GAAGACATCA TGGCAGCTAC
    47221 GTTTACAACG TTTATGCCTC ACAAACGTAA GATGTCTTAC ATTTCCCAAT ATGTAGAAGA
    47281 AGCATTTCCT AAACGTAAAG CTTTAAAGAA ACGTCAGTTT CAAATGAAGC AAATGGGTAA
    47341 CTCAGTAGGT GAAGCATTCG CTAATAATGG TCAGAATAAC ATTAAGCGTT CTATTAACTC
    47401 CATTTCTGGT GCTTCATCAT TACCATCAAC ACCCATTTAT TGTATTTCGA TGCATCCTGT
    47461 ATTGACATCT AACTGTAGGA TGACTTCTGG ATATGCTAAT GCAAATAATG AAAAACTGTT
    47521 AGGTGGTAAT CGACATTATC ATTCGGCAGA TGTTACGATC AATAACTTAG TAGCACTAAC
    47581 GACCAATATT GATTTGGAAC AAGTAAAAGC AGTTATAGAT CAATATAATC TTTATGTCCC
    47641 TAATTCAGAA GAGTTATTCG AGTACATCTT AGAAAGTACA CGTAACTATT GGAGATGGCC
    47701 AGAGAAAGAA CAAATCATTA GAGAGTTTAT TACCAAATGT ACTCGTGAAG AAAGAGCTTG
    47761 TATTGCTTAC ATTTACGACT TACATGCAAT GAAACGATTT AATGAAGAAT TCATGTATTC
    47821 TTTTATTGGA AAACTTTCAG AAAAAGTAGA TCCGATTCCT GGATTAGATC TTGAAGAGGC
    47881 TGGCCGTATT TTTAACAGCG CTTTAGATGA AATTAAGATT CATGCCATTC AAGTCCATTC
    47941 TGATAAAGTT ATTGGTGAAC GAGAATCTGA ATATGTTAAA ACAGATACGG TTATTACCAT
    48001 GGCTTCTCAA GTCATCAATA CCTATCATGT TTTCCAAGAG TATAAAGACT ATATTCAGAC
    48061 ATTCTTAAGA TCTCGTCATT TACCATCTTC ATTAGCAATG CTTCCTGCTA TTTTACGTAA
    48121 AGTAGTATTG ATGTCAGATA CTGACTCATC TATCTTCACA ACAGAAGCCT GGACAAAATG
    48181 GTATACGAAT AAATCTAGAG GTTATAAAGA CAAGCAATTA TCTACAGGTG TTTATTCAGC
    48241 CATGGTAATG TTGTCTTCAT TAACTTTAAA ACATCTGTTG GCTACAATGT CAGCAAACTT
    48301 AGGCGTACCT GAAAAGTATA TTTGGGGTAT TGCAATGAAA AACGAATTTA ACTTTGTTAT
    48361 CTTCGTTAAC CTAAATCGTA CTAAGCACTA TATTGCGACA ATCGCGATTC AAGAAGGCAA
    48421 TGTTTATTCT GAATTAGATA TTGAGAAAAA AGGTGTACAC ATGAGGAATT CAAATAGTCC
    48481 TCAGGACATC ATTAAACATG CTGAAAGAAT TATGGAAAAA CTATATAATT TCCATAGCGA
    48541 TGAAAAGATT AAAGTGCTGG ATGTTTTAAA AGAAGTAGCT GATGCTGAAA GGAAAATCAT
    48601 TCATTCTTTA GAACAAGGCG AACCGATCTA TTATCGATCT ACCCAAATTA AAGAAAAAGA
    48661 ATCGTATAAG AAAGAAGAAG ATCAATCTCC TTTTGCCAAT TATATATTCT GGAATGAAAC
    48721 TTTTGGTAAA CACTACGGCA TGACCGATCC TCCACCCTAT TCGTCATTTA ACGTTAAGTT
    48781 AGATATCAAT AACAAAACAG AAATGGCTCA ATGGTTAGAT TCTTTCGAAA ATCAGGAATT
    48841 AGCAAATGAT ATACGTGAGA ATCTTAAAAA GAGAAAGAAA GATCACTTAA GTACGATTAA
    48901 TGTACCTTAT GCGGTATTTA CTTCTCAACC TATCCCAAAA GAAATTATTC CAAAAGTAGC
    48961 TAAGCGAGAC ATCGTAATTA ATTTGTGTGC ACCTTACTAC ATTGCTTTAG AAGCAGTAGG
    49021 ATTTTTCTTC TTTGATAAGT TTAATAGTAA ACTGATTTCT GATTACTATT AATGTATGTT
    49081 TTATAACCCT TAATCTAAAT AAAAGGAAAT AAAAATGTCA GATATCGTAT TTTTGACTAA
    49141 AGATGATTTG AAAGCTCTTG TTGTGAAAGA ATACTACCAT CGTATTCCTG ATTCAACAGT
    49201 GACTGTTTGT GCAATCACTT TGAAAAATGG TTTCGTGGTA GTTGGTGATT CAGCATGTAT
    49261 CGACCCTCGT AAATTTGACG AAGAGATCGG TCGCCAAGTT GCTTTTGATG ATGCCATTGA
    49321 GAAAGTATGG GAACTGGAAG GTTACCGTAT GAAATCAGAA GGTTTGTTCA GTCAAGAACA
    49381 ACAATAAGTA ATATATACTC CTCTACCCAA ATAAGGGTAG AGGAGTATTA TTTTTTTTTA
    49441 CAAATTAAAT AGCCAATCTA CTTCTTTTTC GTATAAAGGT TTTAAGTCAG AGATCCGATA
    49501 ATCATCAAAT ACTTTACCAC CTTTTAAACT TAGCAGTTCG TATTTCAACC TATTAACATA
    49561 GCCTTTATTG ACATACATGT AAGGTTGTGC TGGAGTATTT AAACAATGTC TTAAGAAACG
    49621 AGACATTGCC AGTACATAAA CCCATTTATT CTGCCTATTT AAAAGAATGG GAGGATTATC
    49681 CATAAATGTA ATGGCACGAA CATCACCGAT ACCATGTATG TTTTGGCATA TCTTTGCGAT
    49741 ATTAAAATTA CCACCTCTTG CTCTAGAAAA GATTTCTTTA ATATCTTGAT CAAGTTCAGT
    49801 AGAAGAAGTA TTGACATAAA AAGAAGTCCC AATATAATCA ATCGTTGGGG AAATACTATC
    49861 GTCAGTCAAC ATACAGTTCT TATTGATAAT AACTTGATTC AGATGGGAAG GTAACATATT
    49921 AGGTAATACA ACCATACCTA AGAAATAACC AATAGCTGGA ACTTTATGTT CAGGATTAAC
    49981 AACCTTAATG CGTTTATGAT GAATACGCCA AGCTAAGTAT TGCATTACCA ATAAATTGAT
    50041 GTCAATTTGA ATAATTGCAA AACCAGGTTT ATCAACATAA TTTTTAATTG TCATTAAGTT
    50101 GTAAGAGATA TGTGTTTGGT CATGTCGTAA AACAATAACA GGACTTAATT CTTGCCATTC
    50161 TTTTTTAACA TATTCCCAAT CCCATCTATT TTCTACTATA GAAATAACTT CTGTAGTATT
    50221 AGGACCATAA AAGTTACCAT AGTGTAAACG ACCTACACTA CGATAAGAAG TAAAGCCTAA
    50281 AGCATTGGCT TTAATAAAAA CAGTATTATT AACATACTGT TCTATGTATT CGTCAGGGAT
    50341 GTTTTCCCCA ATATCCAAGT GATGTAAAAC ACGATATAGA ATGTGTTGAC CAGCTACGTA
    50401 ATAATAATTG TTACGATACC AGTTAATGGC TCGTTTTAAT CTGTTATCGA TAACCCTGTT
    50461 TGCAAATTTA AGATGCCAGG TTTCTTCTTT ACGTATCCGG TTCGTGATAC CAACAATATT
    50521 AAACATTAGC TGAACTCTTT TTAATATAAT AAAATTTTTA AGTAATAGAC GGTCATATGA
    50581 AGATTTACGT ATAACGGTTT AAAATATCGT TATGAATAAA TTTCTGTATC ACTACCTTAT
    50641 ATATGATAGA TTAAACTACT GACTCTAACT GGGTCAGTAT AGGGAGATAT ATTATCTCAT
    50701 TTCAAATAAC CGAACATTTT AATATAGCGT TTTATTGTTT TAAAAAATAT TTAACTCTAT
    50761 ATTATTAATG TGTAATAGGG AACGAAAAGT AATTTAATCA ACGTTACTTT ACGACTTATT
    50821 ACAATTAACG TTAATTGTAA AACCCTTCTT TTAAAGGAAA TTAATTATGG GTATCGAAAT
    50881 CGATAACAAA AACTTGGGCA ATGCTCGTCC ATTCACTTTC ACTGGTAACG GTGGTTTTGC
    50941 TGGTTTCAAC GTCATCAACA ATGACCTGAT GAGCTTCGAG AAAACACTTA AAGAAGTGAT
    51001 CGAATCTCGC TTTACTGTAA ATGGTATCGA CATTGGTATT ATTCCACTCG ACCGTAAAAA
    51061 TCATCGTTTG CTCCCACTGG ACGTAATGTT GATTACTGTT CGCGATGAAA ACGATTCTGA
    51121 AAAATCTAAA AACCTGCGTG GTGTTTATGC CGTAGCGATC TGTAAATCTA CAGACACTCT
    51181 GCGTGAACAA CAAGTTGACT TGGGTGGTCG TAAATTCAGC ATCGACATTC TGCCTAGCCA
    51241 AATGTTCAAT GCGCCTGAAT TGATCAACCT GTTCGTTGCT GTCGTAAAAG ACAAATACAA
    51301 AGAAGATACC GTATACTGCG GTGGTTCTAC TTTGTTCGTA GACGAAGTGA ACTTGAAAGA
    51361 CCAAAGCGTA GTATTGCGTT CTCTGATCAA CTACTTGATG GCTTGTGTTA CTGGTGCAAG
    51421 CTACGAGAAA AATCGTCGTG ATCGCAAACT GAGCGACATG AACTTTGCAG ACCATGATCC
    51481 ATCCGAGGTT CTGTATTGCG AACGCAAATT GAATACTGCT CCAGTATTTG ATGAAGCAAA
    51541 CCAACCTATC CGTGCTGACT TCATCCACAC CGTAACTGGT CGTGTAGAAA ACAACAATGC
    51601 CTCTACTTCT TTCTTGGGTG ATGGCGGTGT TGCTCGTGAA GTATCTAGCG TGACTGGTTA
    51661 TATCGACATC CTGCCGGTAT CTCCTAATGC GAATGCGAAT GTAAGCAACA TGTGTCCATG
    51721 GTCTTCCACA GGCTTTGCTT ATGGTCAAGC TGGTTCAGTA ACTGGTCAAC AAGCTCCAGC
    51781 AGAAGCAACT CGTACTTACG TAACCAACGT GGTATTTACA TCCATTAACC CTGCCGAATA
    51841 CCAAACCATG GGTAACATCC TGTTCGGTCT GGTAGCTGGT GTGGTTGCTT CTTGGGACAA
    51901 CTACTGGTGG GTAATGACCG CGCTGAATCC AAAACAACAA GCGCCTAACA GCTTGCATTC
    51961 AGTAGCTGGT TTGGGTTACG ACATTTCTCA AATACTGCGC CTGCCTAAAT TTGAACCAAT
    52021 CCCTGTTGAC AGCCCTGAGT TCAATGATGC TGCATGGATC AACGTATTGA ACACTTACTT
    52081 CCGTCCAGAT GTAGTATTCT CTCTGGAAGT TGGTTTGGGT TCTGCTGGCG AATGGAAATA
    52141 CGACGCCATT CTACAAGCAG CCATCGAGTC TTACGAAGAT GCTGTGAAAC CAGGTTCCTT
    52201 CAACGGCTTC CTGATTGATT TGGCTACTTT GTTGACCAAT GGTGTATTTA CTGCAGAATA
    52261 CCAAAAACTG GGTGGTGATG GTCGTGTGGT AACTACATTG CGCGATCGTC AAACTTTGGT
    52321 AGGTTCTTAC TACAATGACA CCCTGAAAAC CATCCGTTCT GTTCAAGACT TCGACCGTCG
    52381 TCTGTTGCTG AACCAAATCA ACGGTTCTGT AGAAAACATG GCGATCATCG CTGACTGGAA
    52441 CTACGCTTCT GTAGATCCAT CTTTGAACAC TCTGCAACGT TTGGGTATCC AACAAGACAT
    52501 TATCAAACGT CAAGCACCTT CTGCTAAAGT CACTGGCTAC GGTGTACGTG TTGACTTTGA
    52561 TTCTCGTTTT GTACGTGCTC TGGTAAATTC AATGCGTATT GCTGGTCTGG TCCTGATTAA
    52621 CAGCAATACT GTTACTCCAG TTAACCAAGT ACAATTTGCT ACCCACATTA ACAATGCATT
    52681 GGTCAGCAAT ATCGATGGTC ACTTGAGCTA TGGTCGTACA ACTACTGGTA CCAGTGGTAT
    52741 GGGTGCGTTT AACTTCAGTC AACATCGCCC TCACTACTAA TCCTAATGTA GTTCGGTAAT
    52801 ACTAATCCCT GACTCTTTAA CTAGAGTCAG GGGTTTTGTA TTATGTTCAT CTAAATTTAT
    52861 TTTTTAGAAG TCAAATATTT TTTGATGATC TATTTTTGAA CGAACTAACT ACATGAGGAA
    52921 TGTTTATAAA TGGGAACTTA CTTACAATAC GTGAATAGCG ATGAGATTTA TAACAATACA
    52981 ACTTGTGCTA AGATTATTGT TAATGATTTA CCAAATCGCT CCCAGAAAGA CAAAGCAACA
    53041 ATCAATAGCT TATTGATGTT GGAAGTAGGT GAGGTTTTTG ATAACGTACC ACGATGTTCT
    53101 TGTGGTGCAT TATCCATGAA AATGTATAAA GGTGTGCGAT GTAAGAAATG CGATACAGTT
    53161 GTAGAAGAGA TTGTGACCAA TAATCTAGAT GATAAGATTT GGGTAAGAGC ACCAGAAGGT
    53221 GTTCCTGCTT TAATGAATAT TAAAATCTGG TATCAGTTAC AAACTTATTT ACAGCGTTCA
    53281 TCTTTTAAGT TTAATTTGTT ACAATGGCTT ACTGATCCTG ATTATAAGCC AAAACTAACA
    53341 AAGATGTCAG CACCTATTAG AAAGGCACTA CAGAAATTAG ATGAACATGG TTTAAATGTA
    53401 AGAAGTTATC AGTTCTTCTA CGATAACTTT GATCGCTACA TGGAATTCTT ACTACTGAAT
    53461 CCAGAATTCA ATACACGAGC ATTAGAACGA GGCCCAGAGC TTTATCGCTT AATCATGGAG
    53521 AATCGTAAAG ATGTGTGGGT GCAGTATGTA CAGATACCTA ATCGGGCACT GACAATCATT
    53581 GAAAAGTCTA ATGGTAAGCA ATGGGTAGAT GCATCAACAC CTAAACTATT AAAAGCAGTA
    53641 CGAAGAATGG TGGGTATTGA CAATGATGAG AATTTAAGAA GCAAAACGTC AGCAAAAACA
    53701 AAGCAGTCGA GAACTTCGAA ATTCTTATCT GAGATGGCTG AGTATTACGG TAAAGAAATT
    53761 GACCCTAATT ACTTAAGTAA GAAGTATGGT TTATTCCGTA AACATATTGA CGCCACACGA
    53821 TCTCACTTTT CTGCTCGATT TGTGGTAACA GCAATTACAG AACCACATCG TTTTGATGAA
    53881 GTATGGTTGC CATGGGTAGG TGCAATGTCA TTACTTGGAC CACATATCCG ATCTAAGCTT
    53941 TATAAGAAAG GATATTCTTC GAATAAAGTA ATGGCAATCA TGACTAAGTA CCAAATGGTT
    54001 TATAATGAAG AAATTCACAA AATCATGACG GAACTTATTG ATGAGTCTAG AGCACCTTGT
    54061 GGTGAAAAAG GCATTCCTAT CCTACTTAAC CGTAACCCAA CATTGAAACA TGGTTCTATC
    54121 GTTCTGTTAA GAGTTACACG AATCAAAACA GATCCTAGAG ATATGTCTGC ATCTACATCT
    54181 GGTCCTATTG CACCTTTGTA TAATGGTGAT TTCGATGGTG ACACAGAGAA TTTCTTATTG
    54241 TTATTGGATA ATATCACGGC ACGTGCGTTA CAACCATTCG AGCCTAAGTA TTCAGTAAAC
    54301 AATTTGATCG AGCCTTATAT GGCTGATGGT GTAACTTCAT TACCGAAACC CACAACCATG
    54361 TCTATTGCGG TAGCCATGAC CAAAGAAAAA GATCCTAACG AAGAACAACT GAAATTCATG
    54421 TCTCAGTTTG TAGCGTAGGG TTAACCGTCG AAAGGAAGTA TTATGGCTAT GTTAATTACA
    54481 GGTGGTCGCG ATGCAATGCG TAACCACATG TACGGAGCAA TATCTCAAGA TACCGCAAAT
    54541 TTCATTCAAA GTCAAATTGC TAGTTTAACA GCGACTTATG GTGATGTCGC TGCTGGATTT
    54601 CAAAATCAGT TGATGTCTAA TTTTAATGCA TCGGCAATGA GATCCATTAC TCTGGCTAAA
    54661 AATAACTTGG ATAGTACTGG TAATATGTTT GATGAAGGTG TACGTAAATT GACTACGGTT
    54721 GATGATTTCC GTATGGCTTC ACTGAATAAT CAGCATTACA TTTGTAGCAA TCCTTATTTC
    54781 CTGAGAGAGT TTACATCAGG ACGTATGGAA GGTTGGAAGT TAGAACGAAC TTATCCAGAA
    54841 TTAACTGGTG AGCGAGATCC ATATTTCCAA AATGTAATGC AAGGTGCTGT ACAGTATGGT
    54901 GATGAGGATT GGGGAAATGA AGATTCTGAA GACGTCATTA TTCAGTATTA CAATGATGAG
    54961 GTTGAAGAAC TTCCTGAACT CATGATCAAT GAGAAATTCA TCATCAAACA AAACTGGAAT
    55021 ACATTATACA ATCTGATTCA ATCGAATTCT TCTGATGAAG AAGATTACGA TAGTGTTATT
    55081 GATCCAACCA GTATTGATGG TAATTTCTTA TAATGTGAAT TGTAAATTGA GTAGGTAGAA
    55141 ATACTACCTA CTCTTTTTTT TTACTTTGTA TTGTTGAGGT TAAGTAAATG GCGTTTACGA
    55201 ATAATGACCC AGACGTAAAG TTAGTTCCTA CGTTAGATGG TATAGGATGG ATAGATCGAG
    55261 GCATCAATAT TAAATTAGAC AGGTTGTTAG CAAACTTCTT TACGTCGGAT GGTTCGCAAT
    55321 CTTCTCTTTA CTATCGCATG TTTAAAACAT ATCAAGTAAT CAATGCAGAT AATGTCAATG
    55381 ATGTCGAATC ACTACGTTCG ACAATGGAGT CTTATCTGCT TACTTACTTA AGCAAGTATT
    55441 TTAACTCTGT TAATGTCGAA GTATCGTTAG CAGATATGCA AGGTAATAAG AAAGATCTCA
    55501 TGGATCTGCC TGAAGCAAGA ATTGGTTTAT TCTTAACAGT AACAGTAAAC GATAAAGAAG
    55561 GATATATCGA AATGAATAAA CCAGTAATGT ACGAAGGTGG TGTGTTTAAA TACACGTTGG
    55621 ATAAATTCAA TAAAGGTGGA TAATAATGTC AGAAGTTAGT TTAATCGATA TAGAGAAAAG
    55681 TAATGCTGAA ACTGATGTAG CCAGTACTGA AGAGGCAATG AATATTGCCA TTAAAGAACA
    55741 CATGCAGACA ATTCAGGATA TTCGTCATCA GATCGATACC GAATTGTCTA GTATTGATGT
    55801 AAATGATTAT ATTGAGAATT TCTTAGCACT TCATTGCGGC TATGTTTCCG AGAATGACCA
    55861 ATACTCTATG GATACTTGGT TGGAATTTGC TGGCGGCATG TATCGTCCTG TAAATTTAAC
    55921 CCATAAAGGT AAAGTAATCG GACAAGTACC TTCTTTATAT CCTGATGGAT TATATAATTT
    55981 AGTTTCGAGT GAAAAAGAAA CCGTAGATCC TGATGATAAG ACCGTAGGTA ATACACTACA
    56041 ACAGATCAAC CAGTATGCAG AGAACTACCA TGAGATCGGT AATGCTGAAC GTAAGAACTA
    56101 TTACGATGCG TTAGTATCTC GTGTAGATTC TGATGTCATT AATGCCCATA AAGAAAAATG
    56161 GAAAGAATTC TTTAGATTCA TGGGTGTGAT TGATAAAAAT GTCAATAGTA CTGAGACTAA
    56221 AAAAGAAACT CAGGTAAGTG ATAATAAAAA TAATATCAGT AATATCTTTT CTTCTGAAGA
    56281 CGTATTCTAA AGATAAACTG ATAAGGAATT TAAGATGTTA AGACCAATAA AAGGAAGAGT
    56341 GTTTGGAGAT GTTCATTTTT GTCATGCTCA GACACCTTCG GAGAAGATAT TCGAAGAAGT
    56401 GAGACATTAC TTTCCTTTTT CTAAAGACGC TTATTCCTAC GATATTACAG TTCTGGATGG
    56461 TGATTACTGG GATAAGTTAA TGCCCAATAA CCATCCAGAT ACATTCACGA CTGAAGAGTC
    56521 AATTTATTAT TTATTAAAGT GGCACAAACA GCATGATTGT ATGTTAGTCA TTGTGGATGG
    56581 TACCCCACTT CACGATGCAG GACAAATGGA AAAGTTTGTC CACATTAATG AGAATTCCGG
    56641 TATAGGTGCC GATTTAATAT TTGTTAAAGA TGTCGACATT AAGTATATTG ACAAATTTGA
    56701 TATTCATGTT TTGTTTATTC CTGATCGTCC TCGTTCCTCT CCTGATGACA CTTATCAGAG
    56761 AGTTAAGGAA ATAATGGAAG AAAAACAGTT ATCAAAAATA GACATGGCTG TAATGCATGG
    56821 TTGCTTCCAA TACCAACTGC CAGAGATTTC TGTTGATCAC AAACATATAG AAGAGAATTA
    56881 CCTATCTATT GTAAAAGGAC CGATATTTAT TGGTCATGTA CATACTCATT CTACATTTGA
    56941 CAGAATCATT GCTCCTGGAT CATTTTCCCG TTTAAGACAC GGTGAAGAAG AACCTAAAGG
    57001 CATGATTGAT TTTGTAATGG ATGTAGATAA TAGTTTCAAA GCAAAATTTA TTGAAAATGA
    57061 ACTTGCAACA ATTTATAAGA CCATTACCGT TACTGGATTG AATATTGACG ATTCTTTAGA
    57121 TAAAATTAAA AGGATTGTTA ATAAACTTCC AGAGAACAGT AAAGTTCGAA TAGAATGCGA
    57181 ACAAGGACAT CCAATTACTG CCGACAGATC ATTCGTTACT TTAAAGGCAG AATATTTATC
    57241 AATCAACTGG TCTATTAAAG TTGTAACCGA TAAAAGTGTC ATCGCAACCG ATAAAGAAGT
    57301 ATTCTCTACA GAGAATGAAT ATGTACCTTT AATCATTAAT GAAAATAACA TTATTGAATT
    57361 AATTGAAAGA AAAGCAATAG AACGTGGTAA TTCTAAAGAG CTTATTAAAT TAATACCAGA
    57421 ATACTTACAA ACTATTATTT AAGGACTAAA TCATGGATTT CACTAATGAA CGAGAGAAAG
    57481 GTAAAGTGCC AATATCTATT GGTACTTCGT TAGCATTTGA ATCATTACTA AACATCCATG
    57541 ATGATCTGAA ACACAAGATA CCTCCTTATT TAGAGACAGA AGTAATCTGG ATAAATGTCA
    57601 AAACATTATT TCGTAATCTC TGGGGAGCAA TCCCCAGAAT ACGGCACGAT TTAGTTTCAG
    57661 ATATGCAATT AGCAGAAGCA TTGATATTTG AAATGGAAAT GATTAGAGAT GTTTGTCGAA
    57721 ATGAGTGTCG TGGTTTAGAA GTAGTTTATT ATTTACCTAA CTATTTTGGA TTAGGAACTA
    57781 TTAATAATGA AGTATTGCTA AGAATGGATA ATACTGAACT ACAGAAAAAC TACACAAAAA
    57841 GAATGGTTAG AACTTTGGAG ATTGTTTTAA AACGATATAA CCAAGGAATG GATATTAATA
    57901 ATGTATCAGA TCGTAACCAC ATGATACGTA TCTATAATAA CCAGATTACT GATAGAGAGA
    57961 CAAGAAAAAC ATTCATCATT TCAAGCTATG CTTACGACTT AACCGCTTAT AGGAAGTTCA
    58021 GTAATTTAAA ACTACTGGAA ACACATACAG GAGCAATTAA AGGTCGAGAG CTATGGTACA
    58081 CTAAATACGA AAATCATTCT GCGGTTCCTC CAATGCCGTT TAGATTAGAC TTATTGACTA
    58141 TCTTAGGAGA CAAAACCTTA TTTCGTACTA AAGTACCAAA ATTAAGACAG GCAATAATCG
    58201 AATTAGCCAA AGCGAACAGA TGGACACCTC TTACTACTAC AGATAAGATA CGCATGAACA
    58261 TCGGATCTAT TAAAGATTAT CAAATTCGTC AACGATTATT AGATGTCATC ACAGGCATGT
    58321 GAATAAATTC ACTACTTGCT TATTTAATGA AACACAATTA CATTTCACTT TAAACCTTTT
    58381 ATAGGACTTT TAAAATGGCT GAACAACAAC AATTTGCTTC TAAGTATCGT CGTAATATTA
    58441 CCCATACACG CATCATGTCT CTATGGGGTC GTAACGAAGA GAAAACCGTA GCTTCTTTTA
    58501 ACCTTTACGT TACTGGCAAT GTATTGCATT TAACAGTATA TACTGGTTTG TCCGAAGACA
    58561 AACAACGCCG ACAAAAACAA ATTAAGTTTG ATTTTAAAGA CGGTCAAATT ACATCATTCC
    58621 TGGCAATCTT GCAGGGTTTG GTTCAGCTGT CAGAACTTCC ATTTGATGGC GAAGCGCGTA
    58681 CAATCGTTTC TTCTATCTTT GGTTATGTTA AATTCAAAGA CATGGACAAA GCAGAACGTC
    58741 GTGAGATTGG TAAGATCTTG GTAGGTCGCG ATAAGAATGG TATCTACTTT ATCTCTGCTA
    58801 TTAACAATAC TCATGGTCGA GTTAAGTTTA ACTTTGAACT GGATCGCGAT ATTGTTATTT
    58861 ACGATATTAA CTCTAACGAA CCTATCGAAC CAAAAGAAGC TTCTGAACGC ATGATGCTTC
    58921 AATTTGTTAA TAACGCTAAA CTGATTTTGG CTAATGTCTT GACTCAAGAA TTTGTCGATA
    58981 AAGATTCTGA AAAAGAAGGT GGTCAGTCTG GTGGTAGTAA CAATGGCGGT AATCGTCAAT
    59041 CTAGTAGTAA TACTTCTGCT GCTGATGATT TTGATTCTTT GCTTCCTTAA TCTTTAATGC
    59101 TATACTACTC TAGAGGCCCA CAAGCCTCTA GAGAGTTTAG TATAAATTAT TACAACAATA
    59161 TAATATTATA TTGTAAGGGT AGACGTATCC TTATACTTTA GTTTGTTAAC AATCAAAAAG
    59221 GAAACTATCG TGTCACAACT TTATTTTGAC ATGTCAGGAA ACAAAGCGTC GATACACGTG
    59281 AAGTATGGTT CTGAAACAGT TACTTTCAGC TCTCTTTACT ACATTAAGGG AAAAGACAGT
    59341 AATGATGTCG AAACCGCAGC ATCACCTTAT AACGAATTTA ACCAATGGAT TACCACAAAA
    59401 CCACAAGCGT GGCAAAGTGA ATTGTTTGGT TATTATAAGG AATTAAGAAA CACAATCGAT
    59461 ACGGTTAATA ACGTGGAACT TCTTTTACAA CAATTAAATA AGATTTTTGT AAAAGTATAC
    59521 GACATGATTT CTTTAGAAGA AATCAAGATG TGGATTATTA ATCCTAATAC TCCAGTATAC
    59581 GTAACCACAA AACCATCTAC TCGATACGAC GAGAATAGAA TTGCGGTACC GAAAGAAACA
    59641 ACCTACGAAT ACGAAGACTA TTTGGAATTG GTGATTTATT CTTTTGCATT ACGATTAGCA
    59701 GCGCCAGTAT TGGGTGAAGT AACCTATAGA CGATTACGTG AAGAGTACGG TAGAAATGCT
    59761 AAAGAAGTAT ATGCAATGGA AATGTTGCAT GGTACAGTTT TAGATGATTG TCGTGCTGAA
    59821 CAACGATTAA AAGAATTTAT GGCAAATACA AAGGTACAAA CAGATATTAA TAATATCGTT
    59881 GTATCTGGTC TATCTGAAGA AGATTTCCAA AACTACATGT ATGCCATTAT TGTTTTAAAG
    59941 AAAGTTACAT TAGGGGATAT TTCTGGTGCA GATGGTAGCT ATCAGTTAAT TAAAGATATC
    60001 TATTATTTGT ATCGTTCTAA GATTAAACAA ATTTCTAAGC CATCTACTAC CGATCCTAAT
    60061 CAGGTACAGA TTAAGAGAAA TCCAATTACG GATAACAATA GTTTTTCAGA AAGTAATTCA
    60121 CAATCTATTT TAGATGTGGG TTATGCTCGT AGTAACCTAT TGTCAGACGA TAAGATTTTT
    60181 CTGAAGATGG CAATTAATGA CCATCCTCAA TTAATCAATA CACTTTGTCC TGATCTTCCT
    60241 CCTGAACTTT ATTACGAATC ACTTGACGCA ATGCGTACTA AGTTTGATTT GTCAATTCAG
    60301 TCCAATGAAG ATGGTTATTC TAAGCCATTA CAGGAAGTAC AATTAACTAT TCTGAAATGG
    60361 TTAGTGGATG AATCGGTTAA TACCGTGATA TTCGATTCTC TTGAATTGGA AGAGTTTATT
    60421 GGATTGATTG CGGTCATTCG AGCAATTCTT TGGCATCGTG AGTTTTACGA ATTTGCAGCA
    60481 ATTATTTCGG CAATCTCGTT AGAGCCACGT TTTGACCAAA TCCACATTCC TTATTCGCAT
    60541 CGGGATAACA TCACTCCAGC AATTCAGGAA ATGTTGGAAA AACGATTTGA TTTAGCTGGC
    60601 AATACTAAAT CTGAAAAACG CAATATGTCT GCGATTGGTT GTATTGGTTT AATTGAAACA
    60661 GAAATTTCTG GAACCAACTG GCTACTGACC TTACCCGATT CATGGTTAGC CCAAAACAAA
    60721 ATCCAAACAA AAGAAGGACG TTTGATTGTA CAATCTAATA TCCGAAACCG TATTGCTGAA
    60781 TTAATGCTCT TCATCGAAGC AAATCAAAAG CTAATTGAAG ATATCTAACT GTAAAGGAAC
    60841 AAACATATGG CATCTTATAA TTCCATTGCT GGAAATGCTG GTCAACGAAT CAATTTCAGA
    60901 ATTGAGTCTT TGAAACTTGT CCGTGTTAAC GGTTTTCAGG ATCAGTACTT GCGACCATAC
    60961 CGTACGGCAA TGACAAATAC GGTAGAAAAT AACATTCGTG AAATGACGGA TCAGTTTAAT
    61021 GGACGCATTC CGACCAGTCG AATCTCTGAA GCATGTAATG ATTTCATCAT GCCGTCAGAT
    61081 CGAGTAGAAA GTTATCAAGG TCGTTCTGTA AGCGTAGCAA TGCCTAACGG CTGGAAAGAA
    61141 CATCGCTATA CGTTTATCAT GGTTGTTGAA ACAACTATAG ATAATCTAGC AACTCGTGAA
    61201 TTGGTTACTG GATATACTGA CCGTTGTGAT GCGACATATG GACAAGGTGG TTATGGTGGT
    61261 ACAATCCATA TTGCTCCAGA TACTGTTTTC TATGTAAATG CAGTAACTAA GCTATCTCAA
    61321 CGTTCTGTCA ACGGAATCGT TGTACCTACT GTTGTTAACA GTTATTCTGT TATTGGTGGA
    61381 GGATTTTCTA CAGATGCTTA CTTAGGAGCC ACTACTTGGC GAATGACTCC GCAGAACATG
    61441 ATTCAGTCTG CTCGAAACAG TAATGTGGAA GGTTTATCCA GTATTCCACC TACTGGTAGT
    61501 GCACCTATCA TTGGTTCTGA TTATCGTCAA GTACAAAACG CAGCCGTACT TACTAACCGC
    61561 AATAATAACT CGCCAACGAA TGTATTCTCT AAAATTATTG AGAATATGGC AACTTCGATT
    61621 AATGCTGATG CGACATCTGG CATGGTGGAT CCTATCATTG CACAAGATCA AGTACGAGCA
    61681 ACCGTAGCCG ACCCATCTAT TTTCAATTCT ATCTTCATGA ATTCGTTGTA TAACTATTTT
    61741 AGTCAACGTA TTGCTTGTTT TGATTTTGGA TTCTTAACAC AAATTAATCC AATGATCGAC
    61801 CAAATTATGG CAGTTGATGA TAAAGGTTAT CAAACAACAC AATACCAAGG TATGTGGGAT
    61861 AAACCAACGA TTGAATCAAT CATGGCGGTA GTGGTGTCGA ATATTGTTAC TTCATTCATG
    61921 ACAAGTGCTT CATTAACTTC GATTGAATTT ACAACGACAA ATATGTTGCC AGTAATGGTT
    61981 GGTGGCGCGG TTTCATCATT CCAGACAGAT ACTAAGATCA GTGATGTTCG TGGCTTTAAC
    62041 CAAACTCTAG CTTATCGAAA CTTCATTCCA TCTTATTGTC AGCGATTGAC CGATGAGTTA
    62101 GGTCCTATCG TTTCTCGTAA TAACAATGCA GGCTTTAGTC TGTATGTTCG TGCAGATATG
    62161 GGTATTGATA TCTTTATTCG ACTGAAGTAC GACAACGGTA TTGAAGAAGC ATTCGTATTC
    62221 CCAATGTTTG CTGACTCAAT CATTTCACCT ATCTTGACCA CAAATAGTGA CTTGTTTAGA
    62281 CACAACTCTA ACGATATTAA TGCAGCAATG AATATCGTTA CCGATGTGTT TGATGAGAAA
    62341 TTGTTTGGTG GTTCTAGTCG TCAAGGATGG GGAACACCAA TGATGGGTAA TAACGATAAT
    62401 GTTAATACCG CAATGAACTG GGGATCTCCA GCTCAAACTC CAGATAACCA AAAACAACAT
    62461 TTTTAAGGAA ATAACATGAA TATGTTAGAA ACTTACCAAC GTATTCTGAA TACGTGTAAT
    62521 CTGCATGTAG ATGATGCAGG CATGGTAAAA CGTCAGTTTA ATAATAAAAT GATTCCTTTA
    62581 GGAATTAAGT TTGGAGAAGA ACATCGCTAC ATGGTTCTCC CAACACGAGA GAATCTTAAT
    62641 TCTCCTCAAG TAGCCAGCTA TGTTATTTTC CATCCGTTTA TTGAAAATTT GGCTCGTTCT
    62701 GAATCACGTG TATTGTCAGT AATCCGTAAA GAGTTCATTC GTCATTACGG TGCACAATTA
    62761 GCCTACTTGA TGACTACGTT AGTAGACTTG TCTAGTTTTG GTAAACACAA TGAACTGACA
    62821 CCAGAACAAC TGGAGATTAT TGGTAAATTT GGTAAAACAG ATAAAACGTT TGCAGAAAAC
    62881 TTTGGTAAGA TTATTACCAA TTTGGCAAAA CAAGGTGGTA CCAATACTCC GGCTACTTTA
    62941 TCATTGCGTA AAGGCATGAC GATTGGTAAT CGCAAGTATT CACGTGTAGC AATGTGGTCT
    63001 TCTCCATTGG TTGATGAAAT CAATAAGACT ATCGAGTATT GTGAGAAGTC TAAAGATTAC
    63061 AAACCAAAAG TATTTGGTGT GCCTGTTCGT AAAGCAGATT TGAAAACATT AAAAGCAGTG
    63121 TGTGATGTTT TCATGCCTGA TATCGATAAA GGTAGTTTGT ATGGTACTTC TGACGCGACA
    63181 GATGCTCCTT ACATTGAAGC ATTCATTCGC TCTTTGAAAA CATTGCCAGC ACACACCAAC
    63241 AGTATTGCTA AAGTATTCTT CTCTGGAGAT TATCCTATTG TTGCTGCAGC AGTAGCTGAA
    63301 GAAGAAATGT CTCATGTGTA TTCTGATATC GATTGGATTG AGGATGAGTT CTCCGTATCT
    63361 AAATGGAAAT CAGAATACGT AATGATTCCT TTGCAAGAAG GTAATGAAGG TAATATTTCT
    63421 GTTGAGGAAG TGACTAAAGC AATTCCAGTT CAACAGCCTG TTAAGAAATG GGATACGGTA
    63481 TCTACACCAA GTACTGGAAA TGCGGTACAA GCTCAAGCTC CGCAAGTACA ACAGTCACCA
    63541 TACCAACAAC CTATTCCACA ACAACCCGTA CAGCAAACAC CTCAGGTACA ACAGGTACAA
    63601 CAACCGGTTC AACAGGCTAC GACACAAAAT CAATTTATGC CACAGCCAGT ACAACCACAA
    63661 CCAATGTACC AGCAACCTGT ACAACAAGTA CAATATCAGC AACCGGTAAT GCAACAAGGT
    63721 AATCAGTTTA TCCAACAACC AGTACAGCCG CAAATGATGC AGCCTCAAAT GGTTCAAGGA
    63781 TATCCTCAAC CTGTTCAACA AGTACCGGCG CATTTGCAAC CAATGGTATC CCAATACGAT
    63841 CCACGAGCAA ACGGCATGTA CATGGCGCCA CAGAATCAGT TCTATGGTCA GCCACAACAA
    63901 ATGCTTCCTT TCGGTGGTCA GTCACCAATG GGACAAATGC AACCGTTTGG CGGTTATAAC
    63961 CAATTTAACC AACCTATGCA AAACGTAAGT CAGTTATTTG GTATCGCTAA ACGATAAAAC
    64021 ATAATGACTA CTCTCCTCTA CCCGATAAAG GTAGAGGAGA GTAATCTAGT GTTTTGGTTA
    64081 TTCAGATTAT TATTTTTAGT TCCGAATTAT AATAGGAATA CAACTATCCT GCACTTCTAC
    64141 GAATAACCGT ATTGTAGTAG TTGTAAAGTC TGTCGATAAT TTCTTTGCTA GGAATTTTAA
    64201 TCTGCATCAT ATCTGCTCTA TATTCGTCAG AGCTGTACAA TCCATTGACT CGCATCGTAG
    64261 CCCAGTGGTA TTGTGGTTGT ACACCAAGGA AACGCAGTAA TCCTTCAAAA TCATATTCCC
    64321 AACGCGCGGC ATCGATAGGT GCTACTGGAA TGATTTTTTC AATATTATCA CTGCGTGAAA
    64381 GAATGGGGAG GTGGTCTTCA ATCACCACTT TAAAATCTTC GTGACCGTAT CCTGAGTCAT
    64441 CGAATGTATC GTTTAGTAAG GACATCTTAA AAAACCTTTC AGACATATAT CATTATATTG
    64501 CTATATAGCA AATTAAGTAA ATTTACACAT TTTATCCCAA CCTTATTAAA GGATTTTTGA
    64561 ACATGAGTCA TGAATTAAAC CAGAATAGAC TGGAATTGCG CGGCATGACC GCATTTAATT
    64621 CATTTGGCGA TACTGTATCT GCTTCTCGAG CGCAGATGCA GGCATCGGCA TTCTCACAAC
    64681 ATTACGTCAT AAATGGCGCA GAACCTGACT CCATTCAGAC AGGTTTTTCG CAGGAAGTGG
    64741 GGAAATACAC TTACTCTATC AAGACGGAAC ACAACATTCA CAATATTGTA GCTATTGTGG
    64801 ATCGTTATAC TCCTAGTTCA TTTAATGGAA TTCAATTTTC ACCACAGCGT GTCGTCATCT
    64861 ATCAAACATT TGACGAAGAT ACCAGTAAGC CACTATATGG TATTATTAAT ATCGAACGTG
    64921 TTTGTAGTAA CCATACTAAA TTTGGTTTCC CTTATAAACC AACACCAGAT GCATCAAATA
    64981 TTCGTATAGG TGCGTCTATT CCAAAAGGAA CCATTCTTTA CGATTCTCCA GCTAAAAGAC
    65041 CAGATGGTAA CTATTGCCCA GGTCGAGAAT TGTTAACTTT GTATTCTTCT TTAGAAGGTA
    65101 CTATTGAAGA TTCTATTTTG GTGTCTAAAG ATATTGTTGG ACAAATTAAA ACCAAAGTAT
    65161 ACGTAACCCG TACCATGGAG TTAGGTGAAA AAGAATTTCC TTTGAATCTC TACGGTGATG
    65221 ATGATAACTA TAAAGTGATT CCGGATATCG GCGAATATTG CCGACCTACT GGTGAAGCTT
    65281 ACGAAGGTAT CATCATGGCT AAACGAGAAT ATCGACCTGA ATTGATTCCA ATTTCATTTA
    65341 CGAAGAAATC AACACGTAAA TTTAATCCAA TTACTGATAT TGGTTTAGAT GGTAATGGTG
    65401 TTGGTGCGCG TGTAATCGAT ATCATCGTTT ACAAACAAAA TAAAACTACT TCTGCGGTTT
    65461 CTGATAAAGT ATTAGCACAA TTAAATAAAT ATGCCGATGC TTATAAAGAA TGGTGCGAAC
    65521 GTATTTTACA TCAGTATAAA GCAATCCAAG CAAACAATCA TGGAGCTGCT GAATTTACTG
    65581 ATGAGTTTGA TCAATTGATT CGTCATTGCA TGGCTATCTG TAATGAACCT ATTCCAGATA
    65641 CCAAAGGTAA ATCATTACCT ATTCAAAAAG TAGGTAACTT CAATCGTAAA CTGGACGATA
    65701 TCGTAGTTAT TGTCAAAACA GAATACGAGA AAGAATTAGG CATTGGTTAC AAAATGACTG
    65761 ATCAACATGG CGGAAAGGGT GTTGTCGCTA AGCTAATCCC ACCTGAAGAA ATGCCGTATG
    65821 ATCCAGTAAC TGGTTTGAGA GCACAAGTAG TAATTTCTCC AGAAACAACC AATAACCGAA
    65881 TGAACTACGG ACGGATCTAC GAACAAACGT TGAAAACTTC AATGCTCGAA TTAAGACAAT
    65941 GGTTGATCAA TAAGACAGGA CTTGATGAGA AATCTCCTAA TCTGAAAGAT TCTGTTATTC
    66001 ATCTTCCTAG AGAAGTACTG CAAGAATGTT TTGACCGTAT TCAAAGATTC CTTGAAATTA
    66061 CAGTTGATAA ACAATTCCAC TGGTATAAAT CTTTAGACTT TAAAGATAAG ACTATTGATC
    66121 TTTACCATGT GTTAAAAGAG AAATTCTATC TTTATCGACC AGTAGATAAT CCAAATCCAT
    66181 ATTTGGAAAT GTTTGATACA TTGTCTAAAG AAGGATTTTT ATCTCCTCCA CGTAAGCTTA
    66241 AGTATTTTAA TCCTTATTCT GGTAAAGAAG AAGAAACCAC ATTAGAGCAT CGTATTGGCC
    66301 CTAATTACTA TATCTTCTTA GAAAAGATTG GTGATGAAGC AGCAGCAGTA TCTACAGCAG
    66361 CTACTCAACC AAACGGCATC ATTGCCCCAA TCACTTCTAA AGATAAAGCC AGAAGTCATG
    66421 GTGCTCGTAG TCAAGCAACC CGATTCCCTG CAGAATCTGA AATTCGTTGT TTGATTTCTG
    66481 GTGCGCCATC AGGTATTGTA GCAGAAATTC ATGACCGATC TAATAATCCT ACCGTGATTG
    66541 AATCTATCTT AGAGAATATT TATTCATCCG ATAAACCAAC GAATATCGAA TCCGTAATTG
    66601 ATCGAGATAA ATATCCTCTT GGTAATAATC GCTCACTGAG TATCGTAAAC CATATCTTCC
    66661 AATGTAATGG TTATCGTTTA GCTTATAAGC CTTTTGATCC ATCTCAACAA TCATTGTCTC
    66721 AGTTAGACCC AATTACAGGT AAACCGATCA TGTTGATTGA GAATGATGAG GAAGAAGAAG
    66781 TTAAAGTTCA GCGTAAAACC AAAACTGAAA TCATCTTGGA AGGTATCGAT GCTAGAGAGT
    66841 CATCTAACGA AAGTGATGAT GATGATAACG ATGACGATAA CGATCAAAAT GAAGATGACG
    66901 ATATCGGTAT TGTTGAATAT GATCCTGCAG CAGATTAATA GATTAAAACG GAGTGAAACG
    66961 TCATGCAAAG ATATTCTGCA AGAGCAATAT TGAATGCAAA ACCTGTAGAT GTATTAAACA
    67021 ATTTCCGTGG TAAATTTGAA CTGGTCTTTG ATGATGGACA AGTCATTGAA TCAACCGGAA
    67081 TGCAGTTAGC CATGTCTCGT TATGCTTGGG AATTGAATAA GAAGTTTCCT AATGTAGGAT
    67141 TGTATGCTCG TCACCACATC TCTACATTCA TGAAAGAGGA TACTGATTTT AAACCCAGTA
    67201 CGATTCTGAA TTTGAACAGT AGTATCATGA CCGATATTTG GGATGTGTAT TATCGGAACA
    67261 ACAATACAGA TGCTATTAAT AAAATGCAAG ATGAATTATG GCAAACATTT ATGGATATCA
    67321 ACAATGCTAT CTTTAATGAT GTCATGATTC ATGGTGCTCA AAATCACGCA ACCATGAATA
    67381 TTGAAGATAT TCTTGAAATC ATGCTGGATA AAGAGATATT GGATATTGAG AAGAAATATC
    67441 CAGTTAATCA TGATACGGTA GTAGATCCAG GATACGTGCC TGGAATTTAC TCACGTAAAA
    67501 AGAAAGTGAT TGATCAGGAT CGTTTTCGAC AAAACAATAT CTCTATTCTG TTAAGATCAG
    67561 GATCGATCAA AGCACAACAG CTTTATCAAT GTATGGGTCC TCGCGGTTCT TTAACAGACA
    67621 TGGATTCATC TATCTTTAAA CATCCTATCG ATACTGGGTT CTTCCATGGT TTAAAAGATA
    67681 TTTATCACGT ACTGATAGAA TCACGTACTG CGGCTCTGGC ATTGAATAAC CAATCCGGCC
    67741 CATTGAAGTT TACTGAATAC TTATCACGTC GTGTTCAGTT GATTGGTATG GAGTTAGCTC
    67801 GATTACATCA TGGTGATTGT GGGTCCAAAC ATCATTTAGA AATTCAAGTA CGTGGTGAAC
    67861 GTCAAGGATC GGTTATGTCT GATCTACGTT TGCTAGAAGG CATGAATTAC CTAGATGAAG
    67921 AAACTGGAAC TTATCGTCCA GTTCGTTTAA AAGATACTCA TTTGATTGGT AAGCGTATTA
    67981 AAGTACGTAC GGTATTAGGA TGTAAGCATA AAGATCCTAA CGGTGTATGT TCTACTTGTT
    68041 TTGGTGAAGC TTCTCGTAAT ATTGCCAGAT ATCGTAATCT TGGCCATTAT TGCGTTATTG
    68101 CATTTACCCA GATCATTACC CAAATGGTAT TGTCTACTAA ACACCACATC TCATCTGCTA
    68161 CCGCTTCGAC AGTTCAGTTG TTTGATAATG CATTGAATTA TTTAAGAGCG ATTCAAGATG
    68221 GTTTAGGTAT TAGTATTCGT CCTGATATTT TAGGTAAGTA CAAATCTATT AAATTGGTAT
    68281 TGCCCGAAGT CGTATTTGAG GGTTTGTCTG ATATTCGAGA AGTAGAAGAT ACCAATATCC
    68341 TATCACCACG AAGAACAAGT CATGTCAATC GTATCTTGTT AAGAATTACT GACAAGAAAA
    68401 ATAATACGGT TGATGAAGTT CTTGATGTTG TATCTATTCG TGACGAAGGT TATTTATCAG
    68461 CGGATATGTT AAAACACATG AAAGAGAAAG GATGGACTGT CGATCATGAT GGTAACATCG
    68521 AGATTGATAT TACTGAATAC GATCCAGAAC ATTCAGTCAT TGAGATCACT CCAAAACAAT
    68581 TTGACATGTT TGCTTATTCT CGTGGTATTG AGAAGATTCT TAAGTCTTCC GTAAAAGACA
    68641 TCAAACGTCG CAATACTGAA GTAACTCCAG AATCATTCTT AATGGAATTG GTAGATGTTA
    68701 TCAATACCAA ATTGGAAATT AACCTTTCCA TTTTGCAAAT TGTAGCATAT ACCATGATGT
    68761 GTACTGATCC TTCTAAGAAA GATTATTCGT TACCAAAACC ACATACGAAT CATGCAGTCG
    68821 GTACCATGGA TCACTTATTG ATTGGTCGAT CATTATCAGC AGCATTGCTG TATGAGAAAC
    68881 AAACACAAAT CTTGTCTTCA GTAGATTCGT TCTATTACAC AAACAGAACA GATTCACCGA
    68941 TGGATGAGTT GTTTGTTCCT AATCAAATGG ATCTGAAATA CCGTAAGGTG TAAGTAAATG
    69001 AAGAGACTCC CTTAACGAGG AGTCTCTTTT TATTTTTATT TTTAAAGGAA ATTAACCATG
    69061 TCTAGAAAAC AACAAACAGT TATCTTTTTA GATATCGATG GTGTATTACA GCACGATGCT
    69121 TATCGTCGTT ATTGTTTAAG AAGAGATTGG AATTATAACT GGAGAGTAGA TCCTACTTGT
    69181 CTACTTTTAT TAAAAGAAAT TCAGGAACAA CATCCTGAAG TAGAAGTCGT GATCTCTAGT
    69241 AGTTGGAGAA TCAATAAGAT TAAATCAGAG TTTGAACATT TGTTTAGACA ATCTGGGTAC
    69301 GAGATTAATA TCCACAAAGA CTGGAAGACT GTTAATCACA CGTATCCTAC TTATAACGAT
    69361 TATTATAAAT ACTGTAAATA TACTGAAACA TTTACCGATA AATTGTATCG TCCTAAAGAT
    69421 GGCGATAATG GTTTTTATTT AAAAGAGTTT GAAAAACTAG AAGCAGATTC TAAATTACAT
    69481 TATCGTGGTT GGCAGATTTT AAAATGGTTA GTTGATCAAC CTGACGATGT AGACACACGA
    69541 TTCTTTATTC TGGATGATTC AAACGACATG TTAATGTTAG AACCAGAACT GATTCACATC
    69601 AAACATGGTG AAGTAGAAAA TGGTTTTACG CCAGTACATC AAAATAAAAT TTTAGATCTT
    69661 TTGAAAGATA ATTTTGAAGA AGGTATGTAT AGATTTGTAG GATCACGTTA TTACTTTCTT
    69721 AAAGATCGTT ATTTACATCC AGAAAATTAT TAAGTTTCAT TCAGAAAGGA TATTTAATGG
    69781 AACCCATGAG AATAGAAGCT TATCCTTTGC AGTTTATTAT TTATCCTAGA GACAGACAAG
    69841 ATATCGAATT AATTCGATTA TGGTGTAAAA ACTTCATCAG GGTGAATACT TACTGGGATA
    69901 AGCGAAGAAA GCAAAAGGTA TCAATTCCTG TTGCAGCATA TGTATTCTTT AGTAAGGATA
    69961 GAAGTAATAT TAGAGCAATG AGAACAATGC TTCCTGATTT CATTGCTCAC TTAAATCTAG
    70021 CTAGGAAAAT AGAAGGTAAG GATTTTGTAG TCGAAGAGAA ATCTTTGGAT ATTAAGCTAG
    70081 CTGAGAATAA ATATCCTGAA GTATTAGACC ACATTAAACC AAGAGGCGAA CAAGGAGATC
    70141 TTATTGAGTT TATTACCAAA AACCATAATG GTTGTTACTT GATGTCTCTT GGGGTAGGAC
    70201 TTGGGAAGAG CTTATCGGCG ATCATGATCT GTCAAAAACT CAAACAGAGA ATGGTCTGTA
    70261 TCATGCGCCC AGGCTATCAT GGTGAGCAAA CAGAAGATTC TATTTCAGGT TGGATTAAAG
    70321 AGTTTGCTAA GTCTACAAAA GTAGATCCTA AAGACATCTG TACTGTGTCG GGTAATAAAG
    70381 AATTGAAGTC CATTATCAAT TTAGCTTTGA ATAATGAATT ACATTATAAA GTTATTCTGA
    70441 TTTCTAATAA GACTTTACAA TTCTACATTA AGTATTACGA ACAGTATTCT GAAGAAGAAT
    70501 TCAAAGATTT AGGATTTAAT GCTACTCCAA TGGAGTTAGG TAAAGTATTG GGTGTAGATA
    70561 CTGTATTCGT AGATGAGGTT CACCAAGATT CTCATTTCCA ATGTAAGTTG GTTACTTACT
    70621 TAGGTGTGAA TAAAATGGTG GGTGCAACAG GTACGATTAA GTCTTCAGAT TCCTTTGTGA
    70681 ATAAGATGGC TGCGTATGCC TATCCTGTTG TCAATCGTTA TCAGCAAAAG AATATTACTC
    70741 CTCATGTTCA ACCTACTGCT TATCACTTTA AGTTCGATAA ACCTTACATG ATTCGATCTG
    70801 ATGGTTTTAG AGGCTATAAC CATATTAACT TTGAAAAATC TATTCTTAAA AGAAAAGGTT
    70861 TGACAAAACA ATATTTTGGA ATGATTGATA ATTTGGTATA CGACAGATTC TTAACCAGAT
    70921 TACCATTAGA TCCAGAATAT AAATGCTTGA TTGTGGTTGC TTCTATTAAC ATGGCTCGAG
    70981 CATTAGCCGC TTATTTAAAA GAATGTTATC CAGAACTAGA AGTGAATTCA TTTGTTGAAG
    71041 ATGATCCTGA TTCAAATGCA TTTAATTCTA CGATTTGTGT ATCTACTCAT CAGTCATCAG
    71101 GAACTGGTTT AGACATTCCT AAGTTAGCAG CAGTATTCAT GACTGTAGCG ATTGGTTCTG
    71161 AACAAACCAA TATTCAAGTA CAAGGTCGTT TACGTAAGTT ACCTACAGAA GGTGCGTTAC
    71221 ATGACTTTGT TTACTTTGTT TGTGATGATA TCGATTCGCA TCGTAAATAC CATTACGATA
    71281 AAAGGGATAG GATCTTTAAA GGAAAACTAT TACCAGTAAT CGAAATGGAT TCAGGTATTG
    71341 TATTAGAAGT ATAGATAATT ATTACTCTCT ACTCCAATTA AGGAGTAGAG AGTAATTTAT
    71401 CATTTTATTT TATTTCAAAT ATATACTATT AACATGAACC TGATAGAGAA ATCTATCGTA
    71461 ACAGTTAACT AACCTTGTAA AGGATGTCCA AATGAAATTT TCAACCATGT TCAAGATCTA
    71521 TCGATATGCG AACGCATTTG CAGGCTTCGG CTTGCCAGGT CTTTTAATGG AAGCTGCAAA
    71581 ATCTTCTGTA AGAAAAGAAG TAGCTTTCCA GTTGTCTAAT CTTACTCCGA TTCCTGAGTC
    71641 TGAGACTAGA CCTGAAATTG ATTTCTTTAC GGTTGTTTAT CACAACCACA TGGAAAAATA
    71701 ATTTTTCTGG GGTTATGGTA TTTAATAAAT ACCATTTAGA TAAAGAGTAG TGAAAACTAC
    71761 TCTTTATTTT TTTTTATTTT AATATAGATT ATTTCAAGTA TATACTATTA AAGTGATCCA
    71821 ATGAGAGTAA TCTTATTTCT TTCTAACTTT TTGTAAAGGA ATAAAAAATG AAATTAGGTA
    71881 AATTTGCATT GTTGTTTATC GCTACAGTAG CTGCAAAATT CTATATCGAG TCTAAAGGTT
    71941 CGGTAGCTGA AAAAGAGTCC AAGAAAATTG GACCTCTTGA TTTGTAAAAT AAACTAAAGA
    72001 AAGGACAGTG AAAACTGTCC TTTCTTTTTT TTTTGATTTA TTTTTGACTA CGATAAGCTT
    72061 TCAATACATC AACCATATTC TTAGCATGGA ATAGTTTACA AGCATTCTCA ACTGAATTAA
    72121 TAAATCCAGC ACTAAAGTTA ATACCTGCTT GACGACGATC CAATTCATCT ACACCATCAA
    72181 TACTAATCAA TTCCTTAGTC ATGGTCTCTA CAGAAGTATT CATGGTAAGG TTAGAATAAG
    72241 GATAAGATGA TGTTACGTCA ATGTCTCCAC TATCTTGGTG AACATTAGTG TGTAATAGAG
    72301 GAGCATCTTC CAGATTATTC AAACCAGGTT CAACCAGTAA GTCAGCTCGC AAGGTAATAA
    72361 TCCAATCGTC CCTACCAATA AGTTTATTAT CCAAAGGAAT GACGCAGTTT TGACCACCAG
    72421 TTCCATAAGC ATAACCATGT CCTAAATTAA ACCAATGCAT ATGGTTTGCT AATCGCTTAG
    72481 GTTCAGATTC AAAATCCTTA TAGTCACTAT ATTCACAAGA CGAAACCAAA GTATGGCAAA
    72541 TATCTAATGT TTGTTCGTCT AAGTATTCTA ATGCAATACA GTCGAACTTA TTATAGATAA
    72601 CATACTCGTA AGGATACTTG GTTTGCATGA AGATATGCCA ATCAGGTGTA CCTACTAAAT
    72661 GGTTAGATTC TTCAAACTTC AATTTACGAA TACGGCTATT TCGTTTTCTT TTTTCAATTT
    72721 CTTTTTCAGA CATCCCTGGT TTAATTTCAT CAGGAAATTC ACGAGAAAGA ATATAATCCA
    72781 AAGAATACTT AGGTAACTTA CCTTTGTGTT TACGAGAACC ATAATAGAAA CACATGGAAT
    72841 CAGCAAATAC AAAAGAACTA GGACAAAATA CTTGAGGCCA TTTTTCGTAG TTCGCAAATG
    72901 TCTTCCATAC GCCTTTTTGA GACATACCAG ATTCGCGACC AGGATTATAT CTAAAGAATC
    72961 TAAAATCACG AGGTACGGAT GGATCTGACA ATAAATCAGC AGGATTGATA TTAGCTCGTC
    73021 CACAAGCTTC TATTAAACGA GAAATATCGA AGTCCATGTT CCAAGCTGAA ATAAAATCAG
    73081 GTTTCAATTC GTGTGCTCGT CTAAACAAGA TTTTCAATAC ATCAATCTCG GAGTCAGCCA
    73141 CATAGAACTC TTGTTTGATG TTACGATCTT TATTAACCTC ACTTAAGTAG ATATTATCGT
    73201 ATTTATAAAG ATCATTGATA ATATCTTCTT TGGTTTTCTG TGGATACTTT TCTTGAATAA
    73261 AATATTTATC CACTACGGTA ATTACTACAT CTTTAAAAGA CAATGTGGCC ATTTCAATCC
    73321 ATTGCCATCT TTTCTTATCT CGGATGTTGG TCTCTACGTC GAATGCGGCT ACGTCTGCTA
    73381 ATTCCTCTGT ATCCTTAGCG TATTTAGATT GATTGTATTT GAATTTCAAT TCAGCAGAAG
    73441 AAGTTAAGTC CGTACCAAAT ACATACGGAT CTTTTAATAA GTCATTTGGA TTAGGTGGTA
    73501 AAAATTTAAT ATCTAATGCT CTAGCAGCTT CCTCTGCCAT TCTACGACGA GGTGCTTTTA
    73561 CTTCATCGCA ATCCGTTAAA GGAAATCTTT CTTTTTTCTG TTTATAATGC CTGTTCTTTC
    73621 TATTTGCTAC CCAAAAGGTT TTGTTGAAGT CTTTAATCAA TTTTACTTTC GGTTCTTTAG
    73681 TACCATCGTC GTAATAATCA GTGACTTTAA CTAAATGTAA ATCAAAGTCA ATATGTTTAG
    73741 GATTTTTACA GTACACGACA TTACGGCACT GCGTTCCTTT TAATTCCGCC ATTGTTCAAT
    73801 CCTTACTCTA TGAGATTAAG CCATTTTATA TACAAAGATA GAAATACTTT TTCATACGTT
    73861 TTATCTTTGG TGTAATTATT TTAAATCGTT TGTAAGAAGA ATAATTAAAA TGAATATTTC
    73921 TAACTTAAAT AATCTAGGGA TGCCAGAGGT TTCCCAAGAA CTTATGTTGA ATGAAGGAAA
    73981 CTGGACTAAA GTAGATTCAG ATCTATTTCC TGAACTAATC GATCACTTTA GATGGATCAG
    74041 ACGTAACGTG CATCCAAGAA AGTTATACAG TGATCCAAAA GTAGCAAAAG GCTTTAAAGA
    74101 TATTATTTTT AAAAATACTG GTATTAATAT TGAGATAGGA ACAAACTATC ACGATTTTGG
    74161 TGTTATCCCT CCTGATATTA ATAGTAACAG TATTTTGATT AAACCTAAAA ATAAGCAATA
    74221 CTATACTAAC GAAGAGATTC GCAAAAGAAG TGGTGAGGTT AGAGGATTTA TTGACCTTAA
    74281 AAACTTTAGA GTATCTGGAG ATTTCAGTTT GATGAAATCT ACTCTGTATA TTTCTCCAGA
    74341 ATTGATTTAT GGTAACTTCT ATAAAGCATC TAATGAGGAA TTAGCAGCAG CAGTTTGTCA
    74401 TGAGATCGGT CATGTATTTT CTTATTTTGC TTTAGCTGCT TATACATACT CTGCAGTCAT
    74461 GCCAATGATT GGTATGGTCA ATCGTGTTCT TAAAACAAAC AATACTGAAG AATTAACAGT
    74521 CGTGTTAAAA GAATGGAATG ATGAACCTAC TAATCTGACT ACAGTCGACG TTAAAGAACT
    74581 TTCTAGTAAG AATAAAGAGG TAGTCGTTAC AGCAATCGTA GGTAACTATG CTCGTGACTT
    74641 TAAATCGATC ATGAGACACA ATTCTTACGA ACAAATTAAT GCTGAATACT TAGCGGATAA
    74701 ATTTGCTGCT CGTGTAGGAG CAGGTGTCTA TGTAGTATCA ATGCTTGATA AGATTTATAG
    74761 CACCCATGGT ACTCGTGCTA AGATGTCCCT GAATCAATTT ATCTTTAACG AGTTTGTTAT
    74821 CTCAATACCA CTTGTTCTTG GATTTGCACT AGGAATGATC GTAGGTTTTG GCGTATTAGC
    74881 GTCAGCAATC TTTAGTGCAG TTAATTATAT CTCATCATTG ATAGCCGTTG GACATACTAA
    74941 TCTTTCTGAT GGTACTTACG ATACTGAATT AAATCGATAT CGTCGTATTC GTGAAGATTT
    75001 GGTTTCTATG TTAAAAGATA AGAAGATTGA TACTGCTATT GGTGCTCGTA TTCGTACAGA
    75061 CATCAAGCAG ATAGATAACA TTCTTAAAGA CTACAATGAA TACAAGTCAG TAGTTGCAAC
    75121 GGTACTAGAT TATATTATCC CATCTCGTCG TCGTATTGGT ATTCAAACAG AATACTATAG
    75181 GGAATTAGAA AAACTAGGTA ATAACGATTT GTTCGTTAGT GCTTATGATT TAAAACAACT
    75241 TTAAAAAGGA ATTAAATAAT GTCTATTCAA GAAAATGTTC GTCAGTTAGC TCAAGAGATT
    75301 TTCCCTGGTG AAGGTCGTTC TAAAGGTTTG GCTTTTGCAC TTGGTTTGTT CTATGGTGTT
    75361 ACTGCAGCAA ACTATGTAAA AGCAGAATCT AATAACGCTC AAGAAGTATA CGAGCAAAAA
    75421 GTAGCAGATC TGTATATTCC AGATATCTCT GAAATTAACA GCACTGTCGT ATTTGATGTC
    75481 CGTCTGGCTG TTCATGTTTT CCAACATGCT TTTTTAGGCT TGTACGAAAC TCGTGTTAAT
    75541 CCTTTCTCCG TTAAGAAAGC AGCAAACAGC CTCACTGAAG CTGTAGTTGA TTTTTCTAAC
    75601 TATTTTACTT CTGAAGAGAA TGAAGTTTTC AACCAGTATC GTGAACCTAT CCTGAATATG
    75661 TGTTCTAAAC TGAGTGAAGT TTATACAGTT CAGGAACAAG AAGAGGCATA AGCCATGTCA
    75721 CTACTCAACT TAAATTCTCT TGGTGATGCT GAAGTATCTA ACGAGTGGGG TCTAAGCCAT
    75781 GTTAACGATG TTAAGAATGC GATTGAAAAA GAAGCACGAA ACGCATCAGT AACCATGACG
    75841 GTAGACAAGA AAACTCGTGA AGAGTTAAAT CGTGAACACG ATGAAGAATT GGCTAAGAAA
    75901 ACGGAAGAGC AAGAACGTAA ACGAGAAAAC CGAAATCAAG CAGTACGCGA TGCTGCGGAG
    75961 GGTTTGGTAG ATGCTGCAAA AGCAACAGGT CGCGGCATTA AGGAAGTTGC GCGGATTGCT
    76021 TATAATCTTG CCTTAGGTGA AGATAAGCAG AAATCTAGCG ACCATCCTAG TAAGTCAAAA
    76081 ACAGATGTAA ATGAATAAAG AACTACTCCT CTATCCTTAA TTGGATAGAG GAGTAATCTT
    76141 TTAGTATTTT TTAATCATTG CCAGATCAAT ATCTTTAGGA TCTAATCCTG TTTTATCGGA
    76201 AAGGTATTTT ACTCTTAACT CATCAAGTTT ACGTTCATCT TCTGCAGATA AACCAATGTG
    76261 TTTAGGAATA AAATGTTCCC CTTCGATATA ACTAAGCGGA TCATCTTTTT TATGTAATAA
    76321 ATCACTAAGT TGCATATCTC ATTCTCTTAC AAAAGTGTTT TAATAAATAT TTCATAAGAC
    76381 TATGAGTGAA ATCCAATATA GCTATATTTC ATTTTTATTC AAGAAAGGAC AATAACATGT
    76441 CTAAATACGG ATGGGACGAA GAACCTATCG AAACTAATCC AAGTGCGTCA GATACTGTGG
    76501 AGAATACTGT AAATCCTGTA GATGATCGCG CTACTCCTAA AATTGAGATT GAAGAAATCT
    76561 TAAATGTTCC AGAAGAAGCT ATCAATAAAG ATTATAAAGT ACTGAAAGAA ACCGATGCTG
    76621 TAGAAGAAAA GATCGAGGCT TTAGAAGCAA CTCAAGAGTC TTTGAGACAA ATCTACAAAC
    76681 ACATCCAACA AACAGGAAAA GTATCTGTAG GTACGCATCA CGATTTGAAA GAATTGGCAC
    76741 CCGATATTTC TTTAGAATCA GCAAACATGT ACACGTCTGT ACCTTCTGAA AACCAAGCAG
    76801 AAGAAACAGA AGTAGTGTTG CGAAATACCA TCAGTGCTAA TGAAGTAATC ATGGCTGGCG
    76861 TAGCTGGTGA TCTTCGAATT ACTGCTGCTA AGAATTTATT CTTCGGTGGT GATAAATCAG
    76921 AAGCTGAACG TTTGGCTTAT ATCGATAAAA TTATTGCTCA GGTAGCGGAT GGTGGTTTCA
    76981 GACGAGATCA AGCCATTAAA GCAGTGCGAG ATGCTATTGT TAATTTTGTT CGTGATATTA
    77041 CGAGTAAGAT TGAAGCGGCT AAAAAAGATC AAGAAGCAGT AGCGGGTAAA GATGAAAACA
    77101 TCCTTCAAAT GGTTACCGAA CATATCGATC AATTGACAGC GACTAGAGAA ATCTTCACTA
    77161 ACGAATCTGA ACTGATTAAT TGGTTTAAGC GATACATGAG TCCAGATCAG CAAAGATTGC
    77221 TGTTCTCCAT GGAAGAAGAA CTAGGAAGAT ACTCGAATAT TGCTTATGTT TTAAAAGATT
    77281 ATGTTACAGA TCGTAAGGTT TATAACATTA CTGAAACTCA TGAACAAAAA GCACATAACC
    77341 GAGTATGTCA TCAGTTAGAT GAGATCAACC AATGGATTAC TGACACTGCT AATGCCATTA
    77401 TTAGTGGTAG TCCAATTCCT GAAGATACTC GATATTCTGG TAAAGCTTCT CTTGAAAACT
    77461 ATATTAGTGT AAACAGTGAT GTCGATAAAT TTGATATCTC TTCTGTTTAT CTGAAACCAG
    77521 AAGTGTTTGA ATACGAACCT CTTTTGGATG TATTGGAATC CAGTACTGAA GCCATTTCTG
    77581 AATGTATTAA AAACAATACT CACTTCATGA ATGCTCAGTT TAAGAAGATT ATAAATTACA
    77641 TTAATTTCTA TTGTAATGAT TTACTTCCTG TACTGGATGG GTATGTCAAA TCCCGTAAAG
    77701 ATATCTTTAC AGCAAAAGAA GAACAAATCA TCAGTGACCT GTATAGTAAT ATCCGTAAAT
    77761 TGGTAACTAC TTTATCTGCT AACTTGGTTA AAGACGTTAC TGTTTATGTA GGTAAACGTA
    77821 ATTACTTCTT GGGTGTGATG GCTGGTTATC AAATTGTCTT CAGTACGCTG TCTGATGTCG
    77881 TGGATACTTG GATTAAGAAT AATGAAGAGT TTCCTGATTC TGTATACGAT TCTGCTCAAC
    77941 GAATCAAAGA AGCTTCTGAT AAAGCTTTAG AGATTTTTGC AAATCCAGTA ATGGCTATTA
    78001 AATAATAGGA CATAACGACT ATTCTCCTCT ACCCGTAAAG GTAGAGGAGA ATAATCTATT
    78061 ATGTATTAAA GATTTTGTTC AGATTCATGC AAGATAAAGT TAAAAGTAAT GTCTTCAGCA
    78121 ACCGCTAAAG TATCATCACT TTGTACAATC AGCTTCTTAC GAAGAGTAGC ACGTTTACCT
    78181 TCATCCAATA CAGTAAATGA AACAATATCG TCATTATTGC CAAGATTACG AACTTTAATA
    78241 CCCATTACGT CTTTACCGTG TTCTTTTACC AGTGCAGCTA CGATAGAAGA AATAGAAACA
    78301 GTATTCTTTT TCAGTTCCTC GTAAATCACA CGGATAGAAG CGGTTTTGAT TTTCTCTTGA
    78361 ATATCGTAAT CAATATATAC CTGTTTACTT ACAGTGAACC AGATTTGTAA TGATTGTGCG
    78421 GCATTAATAA ATGTTTCAAT ACCTTCATTA TACATTACTC TAAATTCACC CATGGTAGAA
    78481 GATGGATAAT ACAAGATACG AGTTTGTTCA AGTGTTTTAT CATTAATAGG TTTTAAGTCT
    78541 TCAACAATCC AGTCTAAGAA TGTTTCTACA ATCTCTTCAC GATAAGATTT AGCAATCTCA
    78601 TCTGTTGCGA AAAGATAAGT AGCATCCACC AACATTAATT CTAAACGACG AATAACTTTT
    78661 CGTGGTTCTT TAATAATTGG TCGTTGATTT TCATCCAACA TCACATCACC TTCTCGATGA
    78721 CGATATACTG GTTGGTCATT CTCATCTAAA ACAGGATCGC CTTTACGATG TCGTAAGTTA
    78781 TAAGTGACTT TACCGTTAAC AATATTAACA ATAGAACCAG TAGCTTGGTC TTTATCGTAA
    78841 ACATCTTCAG GATACGTCAA TGGTACGTTT TTATCGTATC GTTTGTAGAA TGTTTCAGTA
    78901 GCATGAGTAC GAGCACGAGT CCAGAGATAT TCTAGATAAT GACCCAGACG AACATCGATA
    78961 GACTCCATCA GACAAGCTTT AGCATCTGGG TTGACTAAAT GTAAACCAAT TAAGTTATCC
    79021 AGTTTAATTC GAGACCAATT AGGCATTTGA CCATAGAAGC CAAACATGAT TTCCCATTTA
    79081 GCTTCAAGAG GAATCGGTAC ATCTAATTCA CCAAAACCTT GTAAAGACAT GTTTTTAACA
    79141 ATCAAGTTAT GGTTTTCATC CAAATCAAAT CGAGTATCTA AATCAAATTG GAACATGGGT
    79201 TCATTTTCAG GAGTACGTCC AATGAACTTA CCAGCCAGAT AAACATAACC TTTGTCTTTA
    79261 TAAGGATGGA TCAGTAATTG CGCCCAATAA TCGTCATCCC ACATCTTTTT ATAGACATCA
    79321 TTACTTTGCA TGGTAACGAT CAATCGATAA CCTTTGTTGG TTCTTTCGAT CGTATATTGA
    79381 TCAATACCTA AAGCAATATC AATCTTATCA TTAGCCGTAA TGAAAGATTT AGTTTTTGCA
    79441 GTAGGTCTAT CTAAGTAATA AGGACGAAGA CGAATAGTAT CGTGGTTGGT ATCGACAACA
    79501 TAATGAAATG GTGAGAAGAA CATCTCATTG GTGTTCACTG CCTTAGCTTT ATTCTCAGAA
    79561 TTCATCTCTT TAATACGGTC AATGTCTGAT TTAGTCAGCA TGGACAGTTT ACCATTTTTC
    79621 ATGGAGTAAA CAGACTCTGG AGTAATGGTT ATTCGTGCAT CATTATCGAT AACCGTACCT
    79681 GAACCAATCA ATGCTGAAAT AGAAGTCGTC AGAACTTCTA CAGAAGAAGC AGCAGGCGTA
    79741 ATCAGTTTAG AGGATTCTGG ATTAGGCATA TCACGAACAG CCCAGTAAGC ACGAGATGTA
    79801 ACGTAATCTA CAGCTTTAGT GATGTTAAAG CGATAGTCTT GAATCTTATC CTCAATCGCA
    79861 TTATTAGAGA CAGGAATTTC ATTAGGGCCT ACTGTATTAT TAATTACTCG TTCACGTAAT
    79921 TCTTCAAATG TCAGCGCGTC TCGACCTTGA GAAATGAATG TATCTGACCA GATGGACATA
    79981 TTACGTAATG ATTTCAATGC AGCACTGTAT TCACCAATAG ATGAGTAATC ACGTTTACGT
    80041 TCACCTTGTG GAAAGAAGTC GTAACTAAAT TGACTAGGTG TGTATTCATC TAACTTCATT
    80101 GAGATCTCAC CCAAGGTAGA ATAGATTTGT ACACGAATAC GGCTACCCAG TCGGTTACTA
    80161 ATCAAGCCAT TATTACTGGT GGTTGATACA TTATAAATCT TAGGGATTGT TACGGTTAAA
    80221 GTACTGTCAT TGGTATTTTC AATAACTTTC AGTACCGCTG TTAGTTTATT GATGTCGTAG
    80281 ATATCTGGTG AATGAGTCGT GGTTAACTCT TTCCAGCCAG TTTCATCATT ACCAGTAAAG
    80341 ACTCGTGCGT AGTAATACTG ATCGTTAAAG TTTTTATTAA CACTAATGGT TGTATTACTT
    80401 GTAATGGAAT CTTCAACGAT TGTTTCAGTT ACTTGAATTA AACGAATACG GATCAAGAAA
    80461 TGTTTTACAC CATCAATATT CGCTACGGAG TGTTCAATGA TATTACTTTC TAATTGCTGA
    80521 ATGGGAGATT TCTCAGCAGT ATCGTAAGTG ACACGGAAAC CACCATGTCG TAACTGACGA
    80581 ATGTTAATCG GATAATCCAA CATAAAGTCA ACATTACCAA CAGTGATGCG AATACCTTTA
    80641 GGAATACGCA ATAAACGTCC ATCGTCGTCA TTAGGCATCG GTAACATGAT TTGTTCTAAT
    80701 TCGTCGTAAT CGAAAGCTAA GACGAATGTA GCATCACTCG GTAATGCAAA AGCACCTACC
    80761 CAGTCAAGAT CACTTAAATG ATACCAGAGA TCTTCATGGG TTTTTGCCGC AACAGGATAT
    80821 TGACGACGAT TAAGTAACCA ACTCTTACCT ATTGCGCCAG CTGTTTGTAC TGCAGACATT
    80881 TCCATGAGTA ATGCTACAGG GTTTTCTGCA GAAACAATAC CATGGTTATT ATTCAGCACT
    80941 GCTTTTAACG TGGTCAGAGA GTCACGCATC AGCATGGCAG GACTACTACC ATACTTTTCT
    81001 ATATTTTTAA CGATTAAAGA AGTATTATCT TCAGCCATTT TTCATTAACT CCTAGAAGTA
    81061 AGGATTATTA AGGTCAGCTA ACTGTATTAA AGAGGCAGAA TTTTTCCAAT TCTGAGGAGT
    81121 ACACCACCAT TCTAGTTCAC GACTAATTGG ATTAATCCAT GGGTATGCTT TATTATTCAT
    81181 GATTTTCTGA TAACGTTTAT CTACCTTGAT TAATTGTTTA CTGCGGTATT TATCAGACAT
    81241 GAATGGTTGG AACATTTCTA CAGTTCGATT AAATTGTTTA ATGATGATTT CATCTAAATA
    81301 TTCTACACCA GAACATGCAA ATTCAACTTC TACTGTCTTA TCGACATAAG GTCGATAGTT
    81361 ATCAGACTGA TAATCAAAAT ACGGACCAAT ATCAATACTG GTTGGAATGG CATAACCAGT
    81421 CATGGCAGCT TCAGTAACGT AAGTCTTCGT TTCATCCATT ATGAGTCGAT AGATACGTGT
    81481 GGTATAATCC ATACGTCCGT TTGACAAATA CTCGGGCCAA GGCATCAGTC CATAACTTTG
    81541 AGTATAGACC ATCCCGATAT AAAGAATCCA GTAATAGTAC AGATACATTA ATGGATTACC
    81601 TTTCATTGAG TTTAAACTCA TGTTAAGGGA AAAGTCTCCT TTATAAGTAG CTGGACCATC
    81661 AGCCATGATG TGGACTTCTT TAAGAATACC TGCTGCTGAA CGACGAACAC CCAATTGACC
    81721 AGAAGGCCAA CCAGTTAATG TTCTGACATT GTTATCAGAA ATAGCAATAA AAGGATAACG
    81781 CTTATCGATC AGAGGGCAAG TAATATACGG CATGAGTTCT GATCGATTAG GAAATCCTGG
    81841 CATCGGCATC ATGCACTGAG GACCAAGAAT ACATCGAATT GCTCGCATAA TGGAATTTTC
    81901 TTTATCTGTT AAAAGAGGAG CCATTTTACG ATCGATTCTA AGATTATTCT TAGACATGTT
    81961 TAAGTCTGGT CTTACTGTGA AAACATAACC TGGTAAGTTT GTATTAGGTT TAATCATCGG
    82021 AACGTTAGTA ACGATGTTTG GTCCTCTAAA GCTATCAGTC ATGGATTCAC TCACTGTGAA
    82081 TCCATGTTTT ACTTTAACAA GACTGTCGAT CATTTCTTTG ATGGTTCCCG TGTAGTTATC
    82141 ACTTAGGATA TCGTTGATAC TAAATTTAGA ATCTCCGATC TGTGTAATAT CGATGGTCAT
    82201 GATTAGACTT TCTTTAAAAA CTAGTTTTTA TTGTTTAAAT TAAAAAGGAA AACAAAATGA
    82261 TTAATGTAGT CGATTCTGGA TTAACAGCCG TACGACACAT TGGCGATACC TTAAAAAGCA
    82321 ATGCAGCGCG ATTGCTTATG TCAGACGCAA ATAACATGTC TGCTAAATCT CTTAGCCAAT
    82381 ACTCTCAAGA GTTACAGCTT CGACCTACCA TCGCCATTGA ACGTGAAATT CTGAATGACC
    82441 AGAACATGCA GACTTTGGTT CAGACCGCGA TGTCTAACTA CGCGGCTTAT TATATTCTTG
    82501 CTCTGTCCAT TGACAATACT ATTAATGGTG TTTCTGTAGG TCGTATGGTA GGTAAATACT
    82561 CACCTAACCG TTCTGCTTAT AATAATGCAG CAGGTGTAAT CGGTGGTGGT ATTGGTGCAG
    82621 CCGTAGATGG CTTAGTTGTT TCCCATCAGT CATACTTACC GCATTTGACT AAAGAAATTA
    82681 AGAAAAATAC CTTAAGTTCT CCTAAACTCA GCATTGAATC ATCTATTCCT GATTTACCTA
    82741 AAAAATTCCA AGGTGTTTAT GCACTTTCTC GTGAGTCTTT GGGTGATGTC ATTGCCTCTA
    82801 TGGAACACTT TGATGCGCTT GCATTGGAGT ATGGTACTGA AGCTGTAGCT CATGCCTATA
    82861 ACACTGTTAA TCTTGAAGTA TCTCAAGAAG CTTATATACC GGCTGCTGCA AATGCTTCTA
    82921 TAGTTGCTAC GGCCGGTACT GCTGCGGCCT CTGCAGCTGG TAAATATGTA CTGGATAAAG
    82981 CACGCCAATA TATCGATTCT AAAGTAGACA AAGCTTTGGG TATTAATCAA CCTGAAGAAG
    83041 AAAAACCAGA ATCCGAACTA GTAGGAAACA ATGCTCAGTC TAATGCTAAA GACATTAACG
    83101 AGATGCAAAA CTTGGCAGTA GGTCGTCTCC TGAATGTATC TTTGTCTCGT GACAATGTTA
    83161 AAGCAGACAT TACCATGCTC TTGAAACCTA CTTTGGTCGG TCTTCGTTCT ACTTCTATCG
    83221 CAGCTATTGC GGGTATTTCT AAGAAACCTA CTTCTTTCCG CGATCGTTGG ATTGCTTTCT
    83281 GGGATCGTGA CCAAATTCAA TCAGCATGGG ACTGGATCTC TTGCCGTGAT TTGGTAGAAG
    83341 CCCATCGTCG TCATTTAGTT GAAGACACTA CTGGTTATTA CGAACAAACT TATAAGAAGA
    83401 ATAAAAACAA CCAAATTTCT TCTTTGTTAA CTGGTGAGTT CTCTGTAGGT ACCGTGGCGA
    83461 ATACTTGGAT TATCTCTGAC ATGACTGCTG CCCGTGTAGA AGCCACTATT GGTGCTCGTT
    83521 TGTCTAATAA ACGTGCTCGT GATAAGTTTA TGGCTGAATC TGGCTGTATG ACTCTGATCG
    83581 TTTATAATCC TGATTATCAA CGTGTATTCT TGTACAACCA TGGTTTGGAT GATGTTTCAG
    83641 AAATCACCAT GCAGTACCTG AAGAAAAAAT CAGAATCCCC TAATTTCGAC ATGGACGTGT
    83701 TTAAATTGAT GTCTCAAGGC TCTGCCCCTA TTATTTAAAC CATCAATGAG GTTATCATGA
    83761 ATCAAGATGT ACAATTAGCT CGAGAAGCAT TTAGTTTCTC TGCCATTTTT GATGGTATTA
    83821 CTAACTTTTT TAAATCCAAC GATATTTCCG ATATTCTGGA AGATACTCGT TCTCGTTTGC
    83881 GTGATTCAAC TATTCCAGCT GTTTCTATTG CAATCGAAGA AACGCGCAAT ATTGATTTTT
    83941 CATCTAGTAA AAGTTATCAA ATGACTTTGC ACAATATTCG TCGTCATTAT GGTAACAATA
    84001 CTGAACGTCA AGGATTGTTT GAAGCTTTAG GTAACGTTAC ACTACATGCC GAAAAGATTA
    84061 TTAATGAACT GATCGCCATG GTTTCCAAGT ACTTCCCAGA GAAGACTGAC CGTAACTCTA
    84121 TTACTTATCC TTTGGCACAA ATCATGGCAT TGGGTGAAAC GATTGATTTC TTAGTCGTTT
    84181 TCGTACCAAA ATATATTCGT TACTTCATGG CTTATCATTT AGAAGAAGTA GGTGGTATTC
    84241 CTGCCAACCG TACTATTTCT AAACCACAAG ACGAATACAT TAAAAAGAAC ATGATGAACT
    84301 TTTATCGTTC TATTGATTCT TTGGGTAAAG TCGATCTGAA GAACCTGGAA CGTATGGTTC
    84361 GTGGTATTCC AGAAGTAGCG ATCAGCGAAG ATGGTTCTGA GAAGAAAATG TTCAATCAAA
    84421 ACCGTCTGGA TCCAACAGGT GCATTACAAC GATTCACCAC TACCGGTAAC ATCTTGTACT
    84481 ACATCCAAAT GGCTTGGGTG GATTATCAAA ACTACCGTTA CAAACTTTCT AAAGAAGAAT
    84541 TGGAATCAAT TAAAATTGAT ATTGATTACA TGAATTCAGT AATTAGTAGT GGTACTGGTG
    84601 ATGCTTATCT TGAGAAACAA CGAGAGAAAG CTCATGAGCG TATGGCTAAG TTAGAATACG
    84661 AAATCGATAA ATACGAAAAA CGTGCATTAG GCACCAGTTA CTAACCGATA AAGGAATGTT
    84721 AAGATGATGA ATTCTTACCC AGAAGCAATT CTTGATATTC CTTACAGAAA AGAAAATAAA
    84781 TCAGAAATCA ATGTTCCGTT TTCTATCTGT AAGGTAACGC CAGCGCACAA TCCAACCAAT
    84841 ACTTACCATA CTCCGTTTAA ACGTTTAGGT TTGAATGATG TTTGGCAAGT CAACAACATG
    84901 GGTATCCGCA CAATCAATAC CGTGTCTAAC ACACCAACAC ATACAGTTGG TTTAGCCACT
    84961 GGTTCTGAAG ATGTGGATTA TGTATACGCA ATGTATACTG ATCATCCAGA ATGGTTTGAA
    85021 GGTTCTTCTG AAGCCGCGTT CAGGAATACT GATTCTGTTA TTAATTTAGC TTTGAATCTT
    85081 CTTTCTAAAG ATTACTATAC TTTATTCGAA ACCGCTTATA ATAGTGGTTA TTGTAATCGT
    85141 CATGTTTGGG AAATGATTCG CGATATTATG CGCGATGTAG GCATTCGAGC AACTCCTGAT
    85201 GAACGACCTT TGTTCCCATT GTCTTATCAC TTAGAATTGA TTAAAGACTA CATGACTGAA
    85261 AAATACAATA ATCGTCAAAA TGACGGTTCT TTGACTAAAC GTACAGACGA CTACACTGGC
    85321 TTCAATAGCA CTAGTGGAAG TTTTTCTAAA TATATCTTTG GACAACCTAG CGAAGATAAT
    85381 ACGATTAACT TTATTCGTCA GTGTATGACA AAAGGTGGTG TTGGTTTGTT GATTACCTAC
    85441 CTTAATGCCA TGTATGGTTC TTTGGTTATT CGTAGAGAGA TTTAATTATG GATAATAAAG
    85501 AAAAAGTAGT CTTGTTAGGT ACAAGACTCT TTATTAAGAA AGTAGGTAAG AAATGAGTTT
    85561 GTTGGATTTA GCTACTGATT CTGAAGATTT TGTAGAAGAA GTAGAAAAAC ATCCTTCTGT
    85621 GGAAAATACC CCAGAAGAAC AACCTGAAAA AATTAACACT GATATTTCTG AAAATCGTGA
    85681 TAATGCTGAG GCTGTTAAAA CTCTTTTGGA TGTAGTAGAG TCTTTAGAGA ATTTTAAAGA
    85741 CAATCTTAAA CTCATGCAAG AAGAGGAAGT AGTCTTAGAT CACGAATCTT TAAATTTATT
    85801 TAACCAACGA GTAGCGATGG CATTTAATAA AGGTAAAATG GAAGCTCCAT TGCCCCTACA
    85861 TTTGTCAAGA GAATCTTTTC GCAATACTTT CGGTCAAGAA GCTTATAACT TAATGATCGA
    85921 GCGTCTCGAA GAGATTAATA GAAAGTTGGT AGAAAAACTT AATTAAGAAA GGAATAAGGC
    85981 AATGGCTAGT TTGCTAGACT TATCTCGTGA AGAACACACT ATTGATGAAA CACCTATTGG
    86041 TGAGCCTCAA GATATCAACC CAGAAGAACC TGAAAATGTA GTAAGTGATG GTAAAGTACA
    86101 AAATGGTCCT GAAGAAAAAT CAGATGAGTC CAGTACTGAT GTAGAAGGTG CTGAAGATGC
    86161 TCTGATTGGT GATGCTCTGA AAACCATCGC TTCTTTGGAA GCTGTAAATC GCACACTGAG
    86221 CATGTTTGTT AAACATAAAG TGAAAATTGA CCAAGAATCT TTGGTACGTG CTTACAGTGA
    86281 CATTTCCAAA GCATATGCGG ATAATAACTT GAAAGAACCA GTACCATTGG TAATGGCTGT
    86341 TGAATCTCAT CAAACACTTG CTGACCGTAC CCATATGGTT CAAGAATTGA TTTGTTCTGT
    86401 AGAATCACAA ATCTCTGGTT TGTTGAAAAA CGTACAAATG ATTCAAGATA ACCGTATTAA
    86461 CCGTATTAAA GCTCGTGTAG CAAGTATTTC TCGTGAATCT TTGGAAGTAT CCCAAGAAGT
    86521 AAACATGAAC CTTGCTAAAG TAGCGGTAGC TAATAAAGCT GGTGGTGGTA CCATTAGTCA
    86581 GCTTTGGAAT AACCTGACCA TGAAGCAATC GGTATATTTG CCGTTCGAAG CTAAAGACGT
    86641 GAGCTTCTTT AAATCTATTA AAGTAGGTGA TGAGAAAACG CTTGTAGAAA CATTGCGCCG
    86701 TAACATCAAT AATTTGCGTA CTGGTCGTCA ACTTGAGCTG TTCCCATTGG ACTTCCGTTC
    86761 TTGGAAAAAT GGTTTTACTA ACCAAATTAA GAACACTGTA GGTCAAGGTC AAGGAGTCAA
    86821 TATTGACATC CCAATGACTG ATAAAGAATT GTGGATGGGT TTCTGTAAAC AAATTAAAGA
    86881 AATCTTGGAT AAGAATCCAG ACAAATCTTC TTTCTTGTCA CGATTGTTGT TTATCGATAC
    86941 TCGCCATAAC CATGCTGAAG TAACTGAACA AAAAGAATTT AATGAGCGTT TCGTAGGTAT
    87001 TCTGGAAGCT CTTTATAATC GTGCTGTTGA AGAATTCAGC CTCGGTGTTT CTTTTTTATC
    87061 TAAATAAAAT ATAATAGAGA GAAAGAAATT TCTCTCTATT ATATGGTAAA ATGCTCTTAA
    87121 AATACACATT TTTGTTATTT TAAGATTTTT TAATCAAAAG CTTTTCATTA AACAATTTTT
    87181 TTTTAATATA GGATTACAAA AATGTCTATG TCTTTGTACG ATTTGGCTCG AGCTGGCGCA
    87241 TTTGTTACCA ACCTGAGCGC CGATGGCGAA AACGCTGAAA CTATTACTGA AACTGCTCCT
    87301 GAAGCTGAAG TAGATACTCC TGCAGAAGCT CCTGCTGAAA CTCCAGTTGA AACTACCGAA
    87361 ACTGAAGTAA CTGTAACTGA AACCCCAGAA GGTGAAGAAG TTGTAGATTC TAACGAACTG
    87421 GAAACTGAAC TGTTGGAAGT TCAAGGTGAA TCTGAAACTG TTGATGACGA AAATGCTAAA
    87481 GTAGAAGCAA TCGAAGAACA AATCGACGAC GCTGAAGAAG CAGCTGTTGC TACCGAAGCT
    87541 CTGATTCACA ACTTGCAATA CACTATCGGT TACGGTAATG GCGTAAACAT GGCTCATGCC
    87601 GAATTGGTAC GTGAACACGT TAACTACATC GGTAAATCTT TGGGTTGGGA CAAACGCGAT
    87661 ATTCCTAACT TGGATTACTC TAAAGAGTCT TTCTCTACTG TAGGCGCGAT CAGCTTGACT
    87721 CAAGAGTCTA TCTTGCAAGC TACTAAAAAC ATGCTGACCA AAATCATTCA GTCTATCATT
    87781 GAAGGTGTTA ACTGGGTTAT TCAACAAGGT GTAAACATCT GGAATAAACT GTTCAGCTCT
    87841 TTCGATAAAA TGAAACAAAC TGCTGAAAAA CTGCGCGACT ACGCTAAAGA GAAGTCTTCT
    87901 TTCACTAAAC TGAAAGAAGG TCATGAAATG ATCACTACTC CTGCAGTTAA AGCAGTTTAT
    87961 GGTAATGAGA CTGACGCTGG TCTGCTCCCA GCTATCGGTA ACTTGCGTGA AGTAGCTACC
    88021 GAATTGACCA CTAATTGGCT GCCAATGAAG ATTCAAAACG ATGTTGAATC TTTGATCGAT
    88081 GGCGTACGTA AAAATGCTGA AGGTGGTTTG TTGGCTTCTG CTGCGGCTCT TTACAATGGT
    88141 GCTAGTCATG TTATGGACAA AGGCGTTGTA CAATCTGCTA AAGATGCTGC TGGTGCTGTT
    88201 AAAGACGGTG TTTCCAGTGC CGCTGATAAA GCTAAAAATG CTGTTTCTTC TGGTTTGGAT
    88261 AGTTTGCGAA ACTTGGACAT CAAAGCATTT GCTCAAGCAG CTGCTTCTGG TTCTTTGGAC
    88321 TTCGTTAAGA AAGGTGTTGA CGCTGTAACT CAATTTGCTT TGTCTTGTGC TCCGTTCGTA
    88381 GATCAAGATT TGAGCAAAGA AGCAATTAGT CGTTATGGTG TTACTTTGCA GCCTAGTGAA
    88441 GCAGTTAAAG GTTCTAAACC ATTGCCAGGT AACCGTATTG TTCTTTTGAT TTATCCTTCT
    88501 CTGCAAGAGT TTGCTAAATC TGGCGCAAGT ATTCAGTATT TTAATTTGGG TAACATTGCT
    88561 TCTGCTCTGA CGGCCGATAA CAAACTGAAA GGTTTTGTTC AAGCTGCTAA TAATACTGCT
    88621 AAAGAAGCTA TCGGTGGTAT TCCTCGTTTG GAATTCCGTC TGGCTAAATT GGATCGTATT
    88681 ACTGATAAAC GCATGGAAAT CAAAGTACCT AAAATGGCTG AACTGGTTTC AGCTTCAGAA
    88741 GGTCTGATTC AACTGTGCGA AGAATGTTCT AAACTGAAGA AACATTTGGA TGCTACTGCT
    88801 GCATTCTACA AAAAAGTACA ACGTCAGTTG ACTGTTATCA AAACTGCTTT GGCTGTCAAA
    88861 TCTAAATTCT CTGGCAGCGT CGTTCAAAAA GCTTTGGTAT CTGCTCTGAA ATGGATCCGT
    88921 GGTGCTCTGA ACATCCTGCG TGAACCAGGT GCTTCTTTCT GTTCTTACAT GGTAGGCGAA
    88981 GTTAGCCAAC TGGGTTCTGT AATCCGTGCC GGTGTAGACA GCTACGAATC TTAATCTTTA
    89041 AATAGATAAT CTATTCCTCC TACCTGTGAA AGGGTAGGAG GAATATTTTA TTTATGTCTT
    89101 TTTATTTAAA CATTATACAG ACCTATATTA TTAAAATGGA TCCATTGCTT TTAGCTTTTA
    89161 AAAGCTTATA GCTATAAGTT TTATTTTCAT TTTAAATAAG AGGAAGTATA AAATGAACAT
    89221 GTCTTTAAAT AATATTTCTA AAGGCAATTA TGCCAAAAGA ATTCATTGCG GTTATGATGA
    89281 TGCTATTGGA TTTGATTTGT CTATCTCTTC TAGCCATGTT CGTGATAAAA GAAACGGCTT
    89341 ACTAGGTAGA TACAAGTTTA CTAAAGAATA CTTAAATTGT ACTTCAGATG TTGTTCTTGT
    89401 GGCAGAACGA ACAGGTATTG TTGTACCACT ATATCCAACG CCAGAATATG TTGCAGAACG
    89461 ATATAAAGTT ACACCAGTAA ATGGTAAAGG TGTTTATGTT ATTCTTCGAT TCAATACGAA
    89521 TGGATGGAAT GCCAGACATA TCTTCGAATA CTTTAAAGTA TTCGATGAAA TGAGCGAATC
    89581 AGAAAAGAAA ACCATTCTCG ATAGTAATCC TATTATGTTA GAATTCTATC AGCGTATTCG
    89641 TAATCGTTGG GCGCCTTACT TCTCTAATCG AAAACCTGCT CGTAATTACG AAAGCTTGTT
    89701 AGATGGTGAA GTCTGTGACG ATATGGTATT CTTTATTTCA GAAGAAGATA TTCGTAACAG
    89761 ACAGGTATTG TACGATAATG CTTTAGATAT TTCACTGACA TTTGACGACA TCTCCCATAA
    89821 ACGAGTATAT CATCCAGCGA TTACGACCAA TAGTCAAAGC ATTCCATCTG AAATATTCAA
    89881 GATGGTGAAA GATACACTAG ATAAAAACGA ACAGTTAGAA AGTATTCGTT TGGTATCTGC
    89941 TAATCCTATC GTCATGTATC GTAAATTTGG TAAATATATC CAGAAGTTTT CATCTAGAGA
    90001 ACCATTACCA GGTGAAAAAG AAGGATTACA CTATATCGGA ACAGCAGATG ATGAAAATGG
    90061 TAACCAATAT ACTGTTAATG AGTTTATCGA ATTAAGTGAC CGAAATAAGC TTTCTGAATT
    90121 ATCTATTTTC AGAACTTACG ACGAAGCTCG CAATTATAAT TCTGATATAG AATTAACTAA
    90181 GTTAAAAACC AAACATGAAA TGGAGATGAT GGAATTAAAG AAAGAAATTG CCATTCTCGA
    90241 GAATAAGCAT AAAGAGGAAT TAGCCAAAGC TAAGAATGTA GAACTTACTT TGAAATTTAA
    90301 AGAGTTTGTA GAAGATGCAG TACATAGACG TGTAATGCGT GAAATGGATC ATCGTGAAAA
    90361 GATGGACAAT AAGAATCATC AACTGAACGA ACGGTTAATG GATGCATTAG ATCGTAATGA
    90421 AGAAAGAGAA TACAAGTTAG ATGAAAGGAT TAGTGATCGT CAGTACAAAT TAAGAGAAAG
    90481 AATACTAGAC CAGAATGATC GTATTCAGGA TCTTGAGCAT AAACGCTACT TAAGACAAGG
    90541 TGATGTCCAT AGTGCTGAAT TATCATTAAG GATGAAGATT GCTGAGTTGG AAAGTAAGCT
    90601 GGGGCATAAG CAAATAGAGA ATGAACGGCA AATTAGTAAT AACTGGTTAT CGGTGATATC
    90661 TGGAGTATCG TCTATACTGG GTACAGTATT CAAGTTATTT GGTACGGCAA CAGCTAGTCC
    90721 GTCTGTTTCT AAATTAGGAA CAGCTCTACA AATGTTATCT TCTATTAATC CTCAAACCAT
    90781 CAATCAAGTA AGAGGCATGT TTGGTTAGAA GTAAATAAAT ATTAGTAATA TACTATTATA
    90841 TTGACCCCTC CAACCAAACT TAATAAAGGA ACATTTGCAT GAATCCCTTG TTAAATAAAT
    90901 TCATTAAAGA CAATACGCCT GTCATCGATC CAAGGATCGG TGATGGTTTG TCTTATAGTG
    90961 AATCTAATAA GATTCCCGCA TTCATTGATC GGGTATTACG TATTAACTCA GCTTCATTCC
    91021 CTAAAGGGTT AGTTTATATT GGTCTTCGTA AAGCAACACC ACTAGAAGGA TATCGATATC
    91081 AAACACGAGC ATTAAACAAT ATTCGTCGTT ACGATATTAA TCGTAATGAT ATTAGGATGT
    91141 ACGTGTTCCA TTTTGAATTT AATGGAACAC CGATGCAAAA ATACATTTAC TTACCATTCA
    91201 TTAGCCGACA TGGCTTCATG CACATGAATG GTGTGAAATA TGTTGTGTCC CCTGTAGTTG
    91261 CAGACGGGAT TATGACAATT AAACCAAATA GTATTTTTGT AAAACTGATT AAGACAAAAC
    91321 TGTGGTTTGA GCGTTTCGTT TCTCAAATCG TAGTAGACGG GGTAAGGGAA TACGTACCAA
    91381 TTTACTTTTC TAAGATTCAC CATAAAGAAT CAGATAGTAA CTCAGGTGGT CGAATGATCA
    91441 AAATGAAACC TACCTTGGTT CATTATCTTT GCTGTAAATA CGGCATGACC AAGACACTAG
    91501 AACTGTTTGG TTTTAGTAAT GTCTTAATGG TAAATGTTGA TGAGTTTAAA CAAAATCCAG
    91561 ATAAATACCC AAAAGAAGAT TGGGTAGTGG TAGAATCGAC TGGTAAGAAA CCAGCACGAT
    91621 CTTACGCTTA TGGATTGTAC ACGCCAATGC AATATTTATT CTTGGTACCT CGTCAACAGT
    91681 ACGAAAACAT TTCCACTGCA CCATCAGTAC TGGGTACTTT GATTTACGTC TTGGAACATT
    91741 TCCCAAGTCC TAAACGAATG AATCCAGATA CTGTTAACAA TATCGATTCA TGGAGATTAA
    91801 TGTTGGGTGA GTCTATCCGT TCTTCAGATG AGCATTATGC AGTCATCAAG AATGCAATGG
    91861 ATAAACACAT GATCTCTTTG GATGAATATG TTGATGAGAT GGTGCATGAT GATTTTAAAC
    91921 GAATTGGTTT TAGTCAAATC GATTCTGTTT ATAAATTGTT TATCTTCATC GTACAAAACT
    91981 TCAATGTCAT GGTTTCTGAA GTGAATAAGA TTGCAACATC TAATTCATTC TACGGAAAAC
    92041 AATTACAAGT ATTGCAATTT CTTCTGTTCA ATATTGTTAA AGCAATTAAC CGATGCTATT
    92101 TTGAATTAAA TGGTCTTCGT ATTGAACAAG AACGAGATCC GAATAAAGTG ATTAAGGATG
    92161 ACGATATTCG TAAAATCTTG GGTAATATCC GTCCAGAAGA AATCATGCGT ATTAAAGAAC
    92221 ATGCAGAGAT TATTCCTGTA GAAGATCCAA CCGATTTACC TTTGTTGAAA TTAGGACGTA
    92281 TTGTCGTTCC ACAAGAGAAA TCGGATAAAC TACGTACATC TAAAACATCT TTCGATGTAA
    92341 GTTCTCCAGA GAATAAACTG AATGCATCTT TGATCGAAGT AGGTGCTGCT TTGGATATGG
    92401 CTAAAGCAGA CCCAGCAGGT CGTAACCGTA TTAATTTGTT TGTTAAACTG TCTGATGATT
    92461 TAACCATCAT TCCTAATGAA GAGCTAGAAC CAATCATGTC TTCTTTGCGT GATAAATTAG
    92521 GACAAGACTA ACTTTAAAGG AAACTAATCA TGTATAATCA ATATACACAA CACAAGCAAA
    92581 ATGTTATTAA ACAATGCTTG GATCAACAAG TAATGGGTGC TGATACTCCA GCACGTCAAT
    92641 TGTTGGTACA AAAAATGCAA GTAGATGCTA AGTACTACCA AGATGTATTT AATACATTGT
    92701 GTAATCGCGT AGAATCTCTG TATCTGCAAG GTAAGTTAAA TCCAGAGGAT TATAATTCCC
    92761 TGGTTAATTT GGCTTATGAA GTGTACAACG ACTACGTAGC ATTCTTTGCG ATCAATTACG
    92821 GTACCCACAA CATCACACCC GCTCCCGATA TTAACACACA TCAAGCAATG CAACAAGCTG
    92881 CAGGTATGTA TGTGAATTAT CGCGATGGTG ATCAACGATT CTTGTTGTCG TTCTATCAGC
    92941 AACAAATGAT GGGTAACCAA CAAATGCAAC CAATTCAACA AATGCAGCAA ATACCATTTG
    93001 GTAATAACAT GCAAATGCAG GGTTTCCAAC AACCTCAAAT GAACATGTAT GGTCAAATGC
    93061 AACCAATGCA ACCACAGATG ATGCAAGGTT ACCCACAGCA ACAAGTACCG CAACAATATG
    93121 GCGGTGGTTT TGCCATGACC ATTTCTAATC CAGGTGCGTC TAATACCACA AACATGGATA
    93181 TGAATTTAAT GGGTAATAAT GCTACTCAAC CAAGCAACAC TTCTAAAACC CTTACCGAAA
    93241 ACCAAGCACA AGATGCATTC TTCAATATCG GTAATCGTAA TTCTGGTAGA GAACTCAAAT
    93301 TCAACTACTA CATCAATACT GGTTATTCTG ATGAAGAGAT TTCTAAACGT AAAGAAGAAC
    93361 AAACCTTGGA AGAAATGCGT CTCAAGATGG AGGCGCACAA TAATCGAGTA AGAGAGAATG
    93421 AATTGCGTCG TAAGGAAGAA CGTGATCGAC AAGCAAATGA CTCATTAGAG AAAATGTTTG
    93481 TTGATACCGT ATCCAAAACA CCAGAAGAAC ATCAAAAGTT CATCAGTGAC ATGGAAGATC
    93541 CAGAAAAAGT ACAGAACGCC ATTCAAGAAG CATCTATTCA AGTTGGTCAA ATCCAAACAG
    93601 ATAAACCGTA TTACGAACTG ATCAGTCATT CTCCAGTAAG TAATGGTGTT ACTGAAGTCA
    93661 ATACAAGTAG TGTGGTTGAT TTTGATGAGC AACCATCAAG CAGTCTGCCT ATTGAACCAG
    93721 TAGAAGCAGT GATTGAAGAT GATCCTTTTG CAGTATACGA TTATCCTGAA GATGCACCTC
    93781 CAGAAAATGT ACCTGTCCGT GTATTGAAAC GTCGACCTAA TCGCGTTATT AATACTAACT
    93841 GGATGGCGAT TCCTGAAAAG GATCTGGATG TATGGGTAGA AGGTAATGAA GAGTTAGACG
    93901 AACATCGTTG TGAATTTGTT CCTCGCGATT TGTATCCTGT ATACGATGAT GAAATTGAAT
    93961 GGGTTAAAGA AGGTAACGAG TACGTAGGTT ACCTGAACTA TTCGGCTGAA GGTAAGTATT
    94021 ATCGTGAGCC AGTAGCATTC CGTAACCCAT CTTGGAATGT TTGGACAATG ACCAAGTATA
    94081 CTGAACGTGG TTATTACTTC ATTCTTGACC GTTTTAATTA TCCTGTACAG AAAACATACA
    94141 AACTTGATGA AAGACAAATC ATGGAACGTA AAAACCACAT TATCCCAACT CATCTTCCTG
    94201 TAGAAGGAAC ATACCAAACA GGTATTCCGT ATAGCGAAAC CCATGGCGAT ACTGACCTGC
    94261 TTAAAGCAGC TGACAATCTT CTGCTCTCTG ACGAAGAGTT GAAAGAACAA TTAGCAAAAC
    94321 TTTCTGAAGA AGAGAAAGAA TTCGCTAATG TGGATTACGA TGGTACTACT CGTGAGGTAT
    94381 TGAATCTGGA TGAATTGGTA AGCGCTTGCT TGGTAAGTCA TCAAGAATAC CGTCCTAATT
    94441 CTAAAGCAGC GGTTTATCGT GTGGTTACCA GCAACACCAC ATTCTGTAAA GAACGCCAAA
    94501 ACGATACACT GGCATTGATT AAAGAATGTG AAACCATGGA TGATTTTTAC GAAACCATTT
    94561 ATAAACCTAT CAAAGAAGCC GAACCTGTTC TGGCTAAACG TTTGGTAGAT TTACTGGATC
    94621 GTAATTATAA TCGGGTAATG GTTAAATGTG GTCTTCCTAA TGTACGTGTT ACATGCAGTA
    94681 TCAACATTTA CAAAGATGTT GAGAATACCC AAATCCTTCC TAATCCTCGT CGTGAAGAAC
    94741 AATACAAACT TTCTATGAAA GAAATGTTTG AAAACTTCAT TAGCGAAGAA TTCCTAAAAG
    94801 ATGGAGTATT ACTGCATGAT GATGAAGAAT CTCGTTATCT TTCCGTATTG CCTGTTACTG
    94861 GCTCTGTATT GGTCGTAGAT AAAGAGATGA ATGAATTTGA AGGCGTAGTA GGTCCAGACC
    94921 AAGAAAGTCG CCAGAATCGC TGGTTTGAGC TGTCTAAAGA TGATTATGTA GAATTGAATA
    94981 CGTTCCTGAT TAATCTCATT AGTCGAAACG AGCCACAAGC TAAAGAATTC TACATCATTA
    95041 CAAAAGATGG TTTCTTAATT GAGGCTATTA AAGGTTATAG TACTTATAAA TCTGAAAATC
    95101 GGATTTATAT TCGTATTCTA AACTAATGAA ATAGGGGCAG TTTAACTCTG TCCCTATGAC
    95161 ATCAACTCAA TAAAGAATTA AATCAATGGG TAAACTCACG CCTAAGGATC CAGTTATCTT
    95221 TAATACCTCT ATGGAATTAA AGGAACAATT AGAGATCGCT CGTTTTATTC GTCAGTCTGA
    95281 TTTGAAGTTT AAGGAATCGG AATTCTTTAA ACAGTTAGAA ACCACTCCAG ATGAACGTAA
    95341 AAAGAAATAC ACCAATGTAG TCCTAGACTT TAATTTGGTA TGTCATCATC TCAAAGAAGC
    95401 TTTTTGGAAG ATGGACAAAC TTGCTAATGA TAAGTATGTC GGACTGGATT ATTCACCCTA
    95461 TCCAGTAAAT CGTACGATTC ATTTCGAAAC ACCTTATTTA GCAAGATATA CTAAGAATGA
    95521 AAAATTCATT AGTACACTTA ACCAAATTAA CGATCATCTT CAAAAGATCG TTGACATTTT
    95581 AGGAAACTCT TTTGATATTG GATTATTGAC TGCATTACTT GGTAAACATT CAAAAGGATT
    95641 CGTATCAGCA CTTAAGTTTA GATACGAAAA AGATAAATTA CAATATTTCA TGATCTATAC
    95701 GAAAACGTAT AAATCAGCTA AGATAAACAA ATGGTTTGAT TTTCCAATAA GGATTTCTAT
    95761 GAAATAGACA ACTTTTTAAA TTTAATAATT TATTAGATTT AATTAACCTA CCAATTAAAA
    95821 TTAGGGTCTA TAAAAAGTGG CGAGCATAAA TCCCTAGGGA GACCGAATGG TCTCCCTAGG
    95881 GTAGCAAGCT ATTTTTAGTT TGAATTACTT CTTTTTTAGT CAGAAGCTCC ATCTTTAGAA
    95941 GAGTCAGGAC CTAAGTTAGA ATCACCACCT TCTTGGTTTC CCTCACCTTC AGTATTATCT
    96001 TCTTGGTTTT CATCTTGGTT ATCTTCACCA AACTCATCAC CCATGAAGTC TTCTTCCATA
    96061 CCGAACTCAT CACCGCCGCC TTCATTGTTA TCGCTAGATT CATTATTAGA ACTAAAATAA
    96121 TCATCACCTT CACCAGCCAT ATCGTTAGCT TTCAATACCG CAGATGTAGA TTTAGCAATC
    96181 GTTTTACCTC CTTTAAAGAA TTCAGTCATC GCCTTAATTG TCTTAATAGA CAATTCACGA
    96241 ATCGCTTTAT TCTTCTCGTA GGTTTGCGTG CCATCTTCAG CAATGGTAAT ATAATCCATG
    96301 ATTTCAGGCA TGTAGTTATT TTCTAACATC CAAGAACGTA ACAGGTCGCC TTTAACAATA
    96361 GCAGCATACT CATCTACCAT GTTCACACCA TCTTCAGAAA TTAAACTTTC TGGGATGATC
    96421 TCTTGACTGA TGACATACGA GATCGCTTTA TCTACACGTT CTTCGTATTG AGACAACTGT
    96481 TCTGCTTTAG ACTCATGGTT ATCGTTAGGA GGAGCAGGAA GATTAACTTC CAAGCTACTA
    96541 ACAAACTTAT CTACAATACC ATCTACTAAA ACATTAATTG CTGACTTAGA CATACCCTCA
    96601 GTAGTTAGTG TCTTATCACC AGATGCTTCG CGAATATTCT CGATAATCTC GATTAAGTTA
    96661 TCTTTAATAA TTTTGCGTAA ACGTTTTAAA AGATAAGGAG ACACACCAAT TGCTTTACGA
    96721 ATAAGATCAG TTAATAAAGG ATTAAAACGA TCTTGTTTTT GGAAAGCAAT TAAGTTAGTA
    96781 ATAAAGTTAC CTTGTAATAC ATTGGCTGCA AATTCAGTAG ATAAAGAGTT ATCCACCATG
    96841 TCTGGAGTCA GACCGGTACC CATGATGGTA TCTCGTTTAA TACCTTCTGC AACGTCATTA
    96901 TCTGGAGCAG GAATATCGGC AGTCGTACGA GAGATATCGT GACCAATTTG AGGAATCTTA
    96961 GGATTATCAG ATTCGATAGC CATACGGATA TTAGATTGAT TTACCCTATC TTCAATAGTC
    97021 TGTACGTTAG AAGCACCAAT AATCAAACCA GAATTAGATC GTGATTGTAA TGCCATTACA
    97081 TTAGCAATTT GAATAGTCTT ACGGGGATCA GGATCCTTTT CATCGATACG TAAGGTTACT
    97141 AATGTTTCAG GAATGGAATT CATGATGCCT GCACGTAATT GAGCGAGCAT GAATTGGATA
    97201 CGCAAAGAGA TTAATACTTT CATGTTATCC AATAATGAAA TACCGAAACC ACGATTATCG
    97261 TAATCAAAAG CCATGTAAGA CATGATTTCT TTAGGAATGA ACAGTACACG AGTACGTTGA
    97321 CCTCGTAAAG CACGATAGAA CATAATGCGT GATACTTCTG AAGAATCACC TACATCTAAG
    97381 TTTTTACCGT AAAGACCATT TTTCAAACGT TCCAGAATAT CTTTAATAAT AGCATTAGAA
    97441 TGAATACGTG ATAACATTTC CAATTGGCGC GATTCATCTA AATTATTAGA GAAACCTTCA
    97501 AACATCGTCT TACCTTGTTG AATCAAGGAA GATGCCATAG TACTGGCTGT TTGACGACTG
    97561 TTGTAACCAT TAGCCAATTC ACGATAATAG TTAATTGGTT TGGCTTTAGA CAGAGGATTA
    97621 CCTTCTTCAT CATGTAGTGC CAAATATCCT ACGTGCTCTG AAGGAGAACC TGGTTTAAAT
    97681 ATAGGAACAA CCGCTTCCAC TGGATAATTC AAGAACAAAG GTTCATCAAG ATCTTCACGT
    97741 GCGGTTTGTT CTGAAGTTTT CATTTTCTTC AGTTCAAGAG CATCAGTCCG ATAACTATTT
    97801 ACATCATCAA TTCGCCTAAA GATTTTATCA ATGATGTTTC TATCCGAAAC TATCTCTCTA
    97861 TCCAAACTGG TTGACTGAAA ACCAGTAGGG ATACCAGCCA TACGACGAGA TTCTTGAGAA
    97921 AGGATTTCTT TCTTAACAGC TGACTGACGC AATATATTTA AATCGTCAGT TACTTCAATC
    97981 AAGGTATCTT TACAACTGGA TAGATCAATT TTCCACACGC CCTCTTTAGA AATGTTTACC
    98041 TCTTTAGAAT TATTTACTTT AGAGTTTGCC GCATCTTTAT GAGTTTTAGC ATACTCTGCC
    98101 GGTAAGGTAA ATTCTATGCT TGTAGGTGGT TTAATTACAG TAGCGTAATT AGAAGATCTA
    98161 AAACTATTGT GAGTGGTATT GTCTGTATCG TTATCGGTAT TACCGAAATG AACTTCTACA
    98221 GACTCACGAG CCAGCATAGG TCGATTCACT AATTTATTTT TAGTTTCAGC ACTGTAACCA
    98281 GGATCGCCTA AGAATCCACG AGATGGTCGA TTATTACTAT CTAGTAAGTT ATTAACATGA
    98341 GACAAAGATT CTCTAGATAA CTGAACGGTA TATGACTCTC GGCTATTTTC TACAAGATCA
    98401 CCATTAATAA TATCATCCAA AGATGATTCA GGAATGACTG CGGTAATATA AGCACCTTTT
    98461 AAGAAAAGAA TATCGTAAAG CATTTTATAA AGTTTGCCTT CGACATCAAA GTGTTTCTTA
    98521 AAGTACTTTT TAATTTCATC AGTAATAACT GTAATAGTAT TTTGTGGGAA TAAATTACGT
    98581 GGAGGTCTGA TTTGTAATTC TGGCTTCATT AAGTATTTTG GAGACAGAAT ATAACTACAA
    98641 AGAATTTGAG CAGCTCGCTC CATGTCTGGA AGCAGCTGCA TGATGGTTTC GTTATCATCA
    98701 ATCTCTTGTG CTTTTTCAGA AGAGATACCC AGCATGTAAT CTAAGTCAGG AGTAGTACTG
    98761 GCTAGTTCAC CATCATTTTT AAAAGATTCT TCTTCTCGTG AAGAGTTAAG CTTAGCAATT
    98821 AAGGCATATA CCGATGGGTT TTCTTTAATT GAAGCATTAT CTATATTAGC TGCACCACTT
    98881 CTATTTTTTA GTTGCAGTAC AATATTTTCA AATAACTGGT TATCCATTGT TATTTATCCT
    98941 TAACAGTGGT TAATTTATAG TAAAAGGTCA AAAGGCTATG TTACCTGATT TCGATTATCA
    99001 CTACAGCGTC TATATTGATA AAAATATAGG CTTGGTATCG ACAATGATCA TTAAGTCAGA
    99061 ATACCAAGCA CACGACATGA ATAACGCTGT TCGTGTGAAA ACAAGAGACA TGGATGCTGT
    99121 AGACGAATAT CGTCCAGATA CATGGATCTA TTATAAGCAT ATTTCTGGTG AATATCACGA
    99181 AACGGATACA CCAATGACAG TCGTATCAAT GGATACGACT GAGACAATCA TATTCAATAA
    99241 AGAGAACTTA AAAATACACC GTACGACAAG ACAAGAATAT TCTTACGGTA CTAAGAAATA
    99301 CGAAGAATTA GTTGAACGTT ATCCTGATAA AGAATTGCTG ATTAAAGGTA TTTTGAATCC
    99361 AGTAGATATA GATGTAGCTA TTCAGGCAAA AGAGGGCACA ATCTTATCTT ACGATAAGTC
    99421 ATTCGTAGAA AGTAACGAAT ATACATTAAT GGAACGATTA CAAGATTGGA TATACGGCAT
    99481 GTATAACCGC TGGTATCAAA GCCAGTATAA TCTTAACAAT CGTTATTTTA ATATTGCTTT
    99541 CTGGGGAACG TTTTATCCTA AGTTAGTAGA AGCATTGATG ACCATTCGGT TAGAGATGTG
    99601 TCTAACCAAT GAAGCACATT CTTATCATTA TCGTCGATTC TTAGCATCTC ATGGTTTCTT
    99661 AGATTTTTAC CTAGATCAAT TAACACCTAA ACAAGCAATT ATATTCTATA AAAATATTCG
    99721 TTGGGTAGAA AGATACGTTG GTCAACGACA TACTCAGAAA TGGTTGATTC AAAAGATTTT
    99781 AACTTTAAGA AATTTACCTA TTTCTGAATA CAACATGTTA CAAAAAGATG AAGACATTGT
    99841 TGATACTGCT AAAGTTACTC CAGTGTTTGA AAAAGTATCC TTAAATGGTT TAGAGTACAT
    99901 CATTCCAGAA CTAGATACTC TTTCATTGAA AGACATGTTG GATAAAGAAG ATCCACTTGC
    99961 ACCTTATAAC GTAAAAGAAA GAGAAAATCT AGAAGTCATT GCCCGTAAAG ACACTTCTGG
   100021 TTCTTTAGAT TCTTTTATTA AAACTAAGAT CCTTCAATCT AAAGCAATCG ATTATTCTGG
   100081 TTCTGAACAA TTTACATTAG AACGAGCCTT AGTAGATACA TGGATTGAAA TGGCTTCTCG
   100141 TGGATTGTAT AAAGCATACA TCATGGTAAA CCATCCGTTG ACTGGTGAGT TAATTCCATT
   100201 ATCAGGTAGA GATGCTTTAT TGCTTTATAC TTATTGTATC TATCGTTACT ACGACATTAA
   100261 AGAAAACTGT ATTCCTGATT ATACAATCGG TATCATTCCT CGACTAGAGA AACCTTCTAA
   100321 AAAAGAATTA GATAATTGTG TTCCTGATAA AGCTTTATTA GATAAAGAAT GGAATACGTT
   100381 TATTGATTCT CACTACATGA AGATTCGTCC AATTGTTGAC ACGTTCTCAT TTTACGAACA
   100441 AGCAAATGAA TTGTTTAAAC GATTAAACGA AGGTATTGAT CGAGTTAATC AAGATGAGCA
   100501 TTTAGATGGA CGTGCTTATA AAGAAATGCA ATTTTATAGA CTTTATACTA CTAAATTGGT
   100561 TTCTTTTAGA AAACCAGGAA TGCAGACATT CACTCAGTTT CTAGATTCTA TTTCTTTAAA
   100621 TTTAAAAGAC GTACACAATC GAACTGACTT CTTAAAATTG GCAAATGACA TCTGGAAAAA
   100681 AGCAACAGGT TTAAATAACG TTAAAGTGAA TTCTTTGTAT AATACACACA AAGCAATGAT
   100741 CCAGTTATTG ACTAAGCTTT CTTCTTATTC GGTACATTAT ATTCGTGAGA TTAACGAACA
   100801 TCCTATTACT TCTACTAACA TGCGTTCATT GCGTTTAGAT GGTGGTGGTC GTAAGAAAGG
   100861 ACGTTATGTT GGTGATCTTA ATGATGGTAC AGCAGTATCT GTAGTTGATA TAGAAACCAG
   100921 ATCACACCAA AGTGCTTTGG ATCATGACTA TACAGATAAT AAGATTTATG CAGAACCAAG
   100981 ATCTACTGGT AAACTACATT TTAATATCTC TGTGGATGTT AAGAATATTG ATGTTCCTGG
   101041 TAGTAATGTT CGTTTGATAA ATGATCTTAA TATCGGTACT TATTGTACTA CACCTGCGGA
   101101 TGATTTAACA GGTATTGCTA ATCCAGGTAA TCTACCCGCT ATTCCAGGAA TGAGAACATT
   101161 CTTATCATTG CCATTAAAAG AAAGAAGAAA AATGATTGAT GCCTTTGAAG GTTGTTTGGA
   101221 TTGGGATCCT TTCCCAGAGA ATCGAGAACC ACCAAGAGAA GATATCGAAT GGAACTTCCA
   101281 AGTTAAATCT ATCGATGGTT TTGATTACAA CGAATAGTAT CGTTAGGGGT AGAATACTAC
   101341 CCCTACCACG ATCTTTATGA CGATACATTG AATTTACTAA TTTTCACCTA AATAAATTAA
   101401 AAGGATGATT AGCAATGGCT AAACCAGTTA TCCCAAACAA ACGCACAGCG TTTGAATCAG
   101461 TACGTACCTT AATCGGTAAC GAAAACCAAG TCATTCGAGA ACTTGGCCTA CCCTATACAG
   101521 TAAAACCAAA CACCACACTT AACCAACTGC TGGGTATTAA CCAATCCATG CATCCACCTC
   101581 ACACTACGAT TCCTACTATT GGATATTTCT GTATTGGTTA CGGTGGTATC TCTTTGCAAA
   101641 ACTGTACTAA TGACAGTGAT GCGTTCCCTA TGCCTAAAAT CTTCCAACAT ACTGCTGAAG
   101701 ATACTGGCTT ATTTAAACCC GTTCCTTTTG TCATGCGTGA GTTTAATAAT GACTTAACCG
   101761 CTCAGGAACG TACGAAATAT GCTTTGCGCG TAGTGGAAAC TTATAAAGGT GTTAAATACT
   101821 ATTCTTATTA TTTAAAACGT TTAGATCTTT CTAAAACTCG TGTTGAAACA AAAATCATTA
   101881 CAGTAGCGGA TGATGGTAGT TTGTCAGAAG AAGACTATAG CCCAACCACT ACAAACTTGA
   101941 ATCCTATTGC TCAGGAACTT TCTGCTGAAC GAGAAAATAT TCTGAAAGCA AAATATGGTC
   102001 GCTCCATTGC TCAGGTTAAC GTAAATATTA GTCGTGAAGA TGTAGAAGAA TTGAAGAATG
   102061 TATTCAACAT TCGCCATGGT GATCCTAACC GTGCTTTGAT CACTGAAATC GGCTTGGTAT
   102121 CTGGCGTAGA TAAATTAGTT GAAGTAACAA CATCATCTGG TCGTTCTCAA TTCCAAGAAG
   102181 TGATTGCAGC TCAAATTGCA CACATTAACG CAACCATTCA ATATCTGGCA GCTGTTAATG
   102241 ATGGATTCGA TTCTATCTTC AATCTGGGTG TAAACGAACC TCTTTATAAT TTGCAACAAG
   102301 GTGAAGTTTC TTTACAAAAT CTTGGACATT AATTTAAAGA TATAAAAGAT GAATTTTCCA
   102361 AATACCAGTC AATGGGAATT CACTTTACTT GGTATTGACC CAGGTTCTAG TAACCTGGGT
   102421 ATTTCTATCT ACAAGTTAGA TTTTAATACA CTGGCTATTA AGGAATCTTT TGCTTTTACA
   102481 ATTTCTGCAA AAGATACTTG TTTTTATAGT CGTAATACCA GTAATGAGTT TGGTGATAAG
   102541 ATCGCCAGAT TACAAGCAAT GAAGTCAGAA TTGGCTGAAG TATTTAGGTA TTATTCTCCT
   102601 TCATTGATTG TTTGTGAATC ACCATTCTTT AATTCATTCA CACCAAATGC TTATGCAATT
   102661 TTGATTGAAG TCGTAAATCT TATTCATGAA ACCATTTGGG AATATAATTA TCAAATACCT
   102721 TTCTTTAAAG TAGATCCACC TACTGCTAAA AGAGCAGTAG GAGCAAAAGG AAATGCTAAA
   102781 AAAGATGAGA TGACTCAGGC AATTATCGAG ATTAAAGATA GACTAAAACT AAGGAATAAT
   102841 CCGTTAGAAT TAGATGAACA TTCTATCGAT GCATTAGCCA TTGGGCACTA TGGGTATTTG
   102901 AATTATGTCT TAAATTTAAA TAGGTAAAGA CATGAGTTTG AACTCGATCG AAAATAACAC
   102961 AACATCTACT GACAATTTGG ATGTTAAGAA AATTAAATTG TTAAGAATCT TAATTAATTT
   103021 TAAGAAACGA CCGGAACGAA TCATGAATGG CTTTTTAGTA TTGGTTACTG CACTCATGAT
   103081 CGTTACAATT GTAGGACTTA CCTTTGAAAT TTTAAAGCTG AATAATGATG TAAAAAGATT
   103141 GAATAATTCA AACCGATCTT ATCAAGAAAT TAATGAAAAG TTAATAAAGT CAATAGAAGG
   103201 TAATCGTCCT CCGGATTATT TAGATAATCA AGAGCCTTAA AAATGGTTAG AAAAACAAGA
   103261 GCAACCAATA ATGTACTTGA CCCTATGGTT AAGAAAGGTT TGATTACGAT TGATAACGAA
   103321 TTAATACTCG CTAATCGGAA AGAATCAGAT GAAGGACTCA ATGGTTTAAT TAAAGATTAT
   103381 CGTGAAATCA GTGATAAACA CTCTAGTTAC GAGGATTTGT CTGAAGACAT TACCGGAATT
   103441 GAATTCAAGC AATTAATCAA CCAATTAGAT TTTAAAGATC GTGTAAAACT TGTTTATCGT
   103501 TACATGGTTG CGACAGGCAA TATTGACGAT GTAGAAGAAT TTGGACGTAA AGTTAATAAT
   103561 CTCAAATTGA CATTTTTCAA ATGGTTTGGA TTTGCTTGTT TGATTTTGTT TGTCATGACT
   103621 GTTAGTGGTG TGGTTACCAT GGGTATTGTT ACCAATGATA TCGATAGTAA TGGTTTGATT
   103681 AATTCGTTTA TGTCTATTAT TAAAAAGATT CTCGATATGT CTATGGGTAG TAAACCTACC
   103741 ATTGATTAAA GAATATTATT AATCTATAAG GAATAGAATT AAATGGCTAA AAGTCTATTA
   103801 GAATTGTCCA GAGAAGGAAG TACTCCGATT GTGAGTGAGT CCGACCAACC TAAACCTAAA
   103861 GAGCAAGGAC TTTCGAAACT TGAGAATCGT GGTAAAGCTA TTCGTGAAAA AGAATTTACT
   103921 ATCTTTGCAC GTATCATGAA CTTTTCTCAA CTGAAAAACG CTAATCGCGG TGAGATTCAA
   103981 GAACAGTATA TTATTCCTGT TGAACAAACA GAAGAGAATG CAGGTAAAGG TTCTATCCGT
   104041 GTACGTAAGA TTACTGCCCG TAATGGTCGT TCTCGTTACG AATTAACCAC TAAGAATAAA
   104101 ATGGGTGAAG GAGATAGTAT TGAAGTTACT GTACCGACTA CTAAAGAAAA CTTTATTCAG
   104161 TTTAAAGTAT TGTCTACAGT AGCCATGCTG AAACACCGTT ATACTTTTAA TATTAAAGGT
   104221 ACCGATAAGA AATGGGAAAT CGATGCAGTT CCTGATGGCA ATGGTTCTTA CTGTCCATGG
   104281 GTTCGTTGTG AGATTGAAGT AGACGATCTT AACAACAAAG ATGTTCCTGA GTTACCTTTA
   104341 GAAGTAGAAG AATTGATTCT TCCTCCAGAA TTAGGTAAGT TGACTCAAGA AGAATACGAT
   104401 GAGAAAACCA AACCCATTAT GGATCGTTTC TTTACTTCTT CTAATCCTTA CATTGATGAT
   104461 GAAAACAGTG CTACTACTGA ATTAGAAGGT GAAGTAGACA CTGATGATGA AGGACAAGAA
   104521 GAAACTCCTG AAGATAAAAG TGATGAGACT ACAGGTAAAG AAGTAATGTC TGTAGATAAC
   104581 ATTACTGATG AAAAAGATAC TGCTGAAAAA GTAGAAGCTC GTTCTGAACA GATTGTCGAT
   104641 AAACGAGAAG AAACTGAAGA AGCAGAGAAA GCCGAAGAAG AGAAAGAGGA AGGTGGTGAA
   104701 GATGGTGATA CTTCCGAAGA AGGCGGTTCT GAAAAATCTG AAGATGGTAA TGAGCCTGAA
   104761 GGTGAAGAGG GTAAAGGCGA AGATACTGAC GAGACTGAAG AAGTCTCTAA AGAATCTTAC
   104821 GAATACTTAA AAGGCTTAGG TGTTGACTTA AGTAAAGTAA AAGTAACCAC TGAAAGTTCT
   104881 GACGGTAAAG GCCTGATTGA GAAATTTTCA GAAATGGCAT CTAAAGGTCT TCTCAAAAGT
   104941 GTAGGTGATT TTTACGATGA CTTGTTTAGT GATCCTTCCA AATCTCTTAA AGGAGGTGAC
   105001 GGTCTTTCTT TTTCAAAAAT AGGTACGTCA AATGGTGGTT CGGTTCTTAA AGTAAGAGCT
   105061 AAAGAAAGTA AGTCTTATGA ATATAAAGTA CTTATGGTAC CTTATGTTAA AGGAAAAGAT
   105121 CCGCTAGATG TTGCATTAAA TCAACTGAAT ACCATGCCTA AGTCTGAGGC TATTAGTAAA
   105181 TTAATTAGTG TTTATAAATC TAATTTAGAA TATTATAAGC TATGGGCTAA GAATTTTAAA
   105241 ACGATAGCCG AAGGATATCA AGATAAAGAT GATCCTATGG ATCCTGATGA TTTGGTTGAT
   105301 TATATTTCTT ATTACGATAC AGGTCGAGAT AAACGAATAT TCGAACATTA TGTTCCAGAA
   105361 TTTAAAAATC ACGAGTATAA AGAAATAGAT CTTAACGAAG GATTTAATGG ACGTATTCCA
   105421 GTAATTAGTA GTCTTGATAC TTTCGAAGAT AAGATTACTT TATCTAATGA AAAAAGTTTC
   105481 AATGAGAAAG TAAAATTATT TGAAAATAAA GCAAGAAATA TTTTAGGTAA GTATAAAGAA
   105541 CTATTAAAAA TCGTAGATGG TTTAGAATCT CCTTATGATA CTAAAAATCC GGCAAATGAA
   105601 TATGTTGGTC ATGGAGATGG CGATGAATAC CATGATCAGG AATTAACATT CTTTAAAGAT
   105661 TATGTTGGAT TTAGGCTCCA AGAGATAATC GATATGTTAG AATTAACATA CGTTAAAGAA
   105721 TTGTATTCTT TGTATGGTTT AAATTCTGAT AGTTCAGTAT CTCAAGAAGG TTTTGGTTCA
   105781 CCAGAATGTA TTCATCAAGA CAATCCAATT ACACCACCTG TTGAAGTCAC TCAAGGTGAA
   105841 GCTACTGGTG AGGAAATCGA AACTAAAGAA AATCCTTACG AACCTAGTTT AGATGCTATT
   105901 GTTAAGATGT CTAAATTCCA AGAAGGTGAG CGAGACTTTA ATGTGAAGTC AGCTGACGAT
   105961 TGGTCATAAC TTTTTAATAT TGAAATACTC TCTACTCCTC ATCGGGGTAG AGAGTATTTT
   106021 TTATTTATTT TAAAACCTAT ACTATTATAA TGGTTAACCA CATCTAACTT TATAAAGGAA
   106081 ACTACAATGC AAAAAGAATT AATGGATAAA ATTGAAAACC ATAATCGTAA GATTAAAGAA
   106141 GCTTTTAATA TCGAAAGTAC TGCCAGTACT AAAGTAGAAA ATGAAATATG TATTACATCT
   106201 AGTACTTTCT ATTTTTCCAA TCATGACGAA TGGAAGTTAA ATACTAAAGA GCTTGATAAA
   106261 ATTATAGATG AAAAGATTGA AAAATCTATT CATGATGCTG AAGTAGATAT AAGTCATTCT
   106321 TTTAAAGGTA AGAATGTAAA AATATCTAGC TATGCATTTT CCTTTAAAGG AAATGATTTC
   106381 ATTAATAACT ATTATTACAT ACATGCTGTA AGAATCATTC CTAAAAAGAA AACAGATTAA
   106441 ATATTTAACT GCAGTAAAAT CTATGTTATA AACCAACTAA ATAAGGAAAG TAAAATGACT
   106501 GAAAATGAAA TTATTGAGGT GATTAGCAAT AGTCATCTTG GTGAGTTATA CTCGGAACTA
   106561 AAAGAAGTTT ACGAGAAAAA CAAACACAAA ACTTTGGTTA ATATTAATAA AGAATTATCT
   106621 TTAGGTACGA AAAATAAGGC TAGATACATT ATCATTACCG ATATCGAACA TTCAGATATC
   106681 GTGGATGAGG CATTTGAAAA GATTAATGAA TGCATTGATG GTCAATTTCC TAAAGGTCTT
   106741 CCTACTGGTT CTGTTGTATA CTTTAGTAAC AAAAAGAAAA ATAGTGGAAG AACGTTAGTC
   106801 TCAATAATCG TTGGATTAGA GATTGATGGC GTTTCTGTAT CTTTTTACTT TGGCTATGTA
   106861 AAAAAACCCA ACTAACTAAA AAGGAAATTA ATTATGCAAA GCTCTTTTAT TAACCAGCTA
   106921 AAAGATCTCA TCGCCAGTAT CTATCCTAAT CCTAAAGTAG ATTTTAGGAA AACATTTAAC
   106981 GGTGATACTC AATCGGATTT GATCGTATTG TTCGATGAAG AATTTGATAA AATGGAACCT
   107041 AAGCTGATCG AGTTTGCAAA CCAATTCAAT ATTTGTAAAT TTCCAGATTC TACTATTAAC
   107101 ATTTCTCGCG ATCCTAAGAT TCATCATCGC AAACTTTACG TATTTAAATT CAAATTAGGC
   107161 CCTGGTTACA ATAAAAAATT CGTATTTCTG AAAGGTGTTA AAGAATACGA AACACCTATT
   107221 GGTGATTTTG AAGTTCTCGA AAGAGAAAGT TACTAACTCA ATAAGGAGTA TTAAAATAAA
   107281 CGATGAAGTT AAACAAGATG ATACTAAGAT TAAAAGCTTA GAAGTGGAAT TTACTAGTGA
   107341 TAACTATGTA AGTCCAGGAG TTACTAAATT TGCAGAGCAT TTCTTAGATA AAACCACTAA
   107401 TCAAAATCAA GAAGTTGATA AAAGTATTAG TGATAAGCTT AATGATTTCT TCGATAAAGA
   107461 AAATTCTGAA CGAGAATCTG TTGAAGAAGA AATCACTCAA GCAAAACTTT TTATTGCTAA
   107521 ATTACTTAAG TAATATCACC TTTTACACGA GATTACTGAA GCAGATAATG ACGGTTATTA
   107581 TAACGTTATA TACAGTACCA TTTACGAAGA CTACGAAAAG GTATTTAAAG ATATCGTTGA
   107641 ATTTAACCGA GGTGATTCTG ATATAGAAGC TATTGGTTTT AGTAGTAATG GTGAAGAAAT
   107701 TTCTTTCGTA ACGAATCCAG AAAAGAAAGA TATCACCATT ACTTGTCGAT TTAGTCAGAA
   107761 TGGTAAGAAG TACCAAATCC TGAAAGATGA TTTCGTCAAG GTACACACGT TTAAATCTTG
   107821 TATCTCAGAT GGAGAAATGA GTATTGTTGA AATTAAACTA TACCGAATTC AATCATTGAA
   107881 AACATTTACT AAATCTGGTG GTTATAACCC AGTTGTTCAT GTTGGTGAAT TAGGTGGTTA
   107941 CGTCGAATCC GAGGCAAACC TCTCTCAAGA AGGCAACTGT TGGCTCTTTG ATAAAGCAAG
   108001 GGTTAAAGAC GGTGGTAAAG TACTTGATGA TGCGATTGTA TACGATAAAT GCTTGGTAAG
   108061 TAAAAATTCC ATCATTCGTG GTCGTTCTGT TGTCGGAGGT CATTGTTTTG TTACGAACCA
   108121 ATCTGTTATT ATCGATAGTA GATTAGAAGG AAATGTTATA GTAAATGGAC ATTCTACTGT
   108181 TCATTCAGGA GCCTACCTAT ATGGTGAGAT AGGAGTTGAC CAGTCCGATG TCGGGAATTT
   108241 AGTTAATTTA ATAGGTCGAA TTTCTGTTAA GAAATCAAGA ATTACCGCAC CACTTGAATT
   108301 AAGTGGTGAT TACGAACTTA ATTTTGATGT GAGTGATCCC CATAGCGTTA TTGGTTATAA
   108361 TGTTGGAATG CCTGGAGGTA GATTATTCGC CATTAAAAAT ATTGTAGCTA GTAAAGTAGA
   108421 AGATAAATGG AGTACTGGAG ATTTTGTAGG TACTGGTGCA GAATTGATTG ATTTTATACG
   108481 TGATAGTGAT GATGAACAAA GAATTAATTA TGTTCGTAGT ATTGTTGAAC ATCACTTGAA
   108541 TTTCTTCAAA CTTAAAGGAA ACTAATTATG GAAAAGAAAT ACGAATTGAT TAAAGACGAT
   108601 ACATTATCTT GGAAAAGTCT CGAGGGTGAA ACTATTACGC TTTACCGTAT CCGAGCATTA
   108661 AAAGATTTTG AATGTCCAAT TAAAGAGGAT TCTTTATTTA ATATTACTGT TAATAAAGGT
   108721 GATCTTGGTG GGTACATTGA AAAAGAAGAG AATCTTTCTC ACGAGGGTGG TTGCTGGGTA
   108781 TTCCATAAAG CCCGAGTCTA TGGAAATGCA CAGGTATTAG AAAATGCTTG TTTATATAAC
   108841 CTAGCAAATG TATTCGGAAA TGCAGTTGTT AAAGGCTATG CTCGTTTATT GGGATCTGCT
   108901 TATGTCTATG GTGATTGTGT TATTTCTGAT CATGTTGAGT TAGATGGGTA TGTATCGGTA
   108961 GGTGATACCT CTAAACTTTC TGGAAGCTTA TCTATTAGAG ATAATTGTCA GGTACATGGT
   109021 GAATCTGTTT TAGATGGTGA TATTAGTCTA GGTGGTTCTG TTCTTGTTAA TAATGCTAAA
   109081 CTTATTGGGG AAGTTAGCCT CAGTGGTGCA TTCACCATTA ATTTTGATGT TAGTGATAAT
   109141 AACGATATCG TGGGATATGT TATTAATCTC AGAACAGACG GATCGGTTTC ACCTATTTAT
   109201 TCTCATTGTT ATCTTACTGC GTCTACTAAA GAAGATATTT GGTCAGAACG TAATTTTAAA
   109261 GGTACGGGTG AAGAACTCAT CGAATCCTTT TCACGTATAG ATTCTGAACG TATTGGTTAC
   109321 TATTGTAACT TAGTGGAATT CCACAAAAAG CAATATAACC TTTAATATAA AGTACTCCTC
   109381 TACCTAACAG GGTAGAGGAG TATTTTTTTT TTATTTTATT TCAGATATAT ATACTACTAT
   109441 TGTGACCATT TGCAATAATG CAAATTTTAT CTAACTTAAT TTAAGGAAAT TATCATGAAA
   109501 AAATTTTATC GTTGATCGCT CTTTCTCTTA CTCTTACTGG CTGTGCCGAA TTAGGCACTG
   109561 CTATTAATGC AGCACTCGAT GTTATCCCAT CTTCTCCAGT TGTACAAAAC AATGGTGATG
   109621 ATGTAGATAT GATGAGTGAC GAGTTCGCCA AGATTTACAA CAACCAATCT AAAGAATGGT
   109681 GCCATTACCC AGCGGACTGT AAAAAGAAAA AGCTGAATTT TGATCACTAT GTTTACTTCG
   109741 AAGGCTATCT GACAAATCCA TACAGCCGTG AGTCTGTAGG TCATGTCGGC AATAACGTAG
   109801 CACGAGCTGC TTGGAAAGCT GCCGTATGCC AAGAAGCTCA ATTGAAAACT GGATGGAAAG
   109861 CTGGATGTGC TTTCTCCAGT CTTGCCAATG AAGTAGAACG TCTTGAGCAA AAACGCTATA
   109921 ATCGTTATGG TGCTCAATAC AACAAGATCT TTACAAGTGA CATTTAAACA ACAAAAAGAA
   109981 TCTACTAAAA CAGTAGATTC TTTTTTTTTT AATTTTAAAG GATAAACCAA TGAAGTTTTT
   110041 AGGGTATGTA ACAAAAGAAG AATTAGAAAG TACAGTAAAC CAACTTTTTG ATAGAATATT
   110101 TATCGTGACT GTTGATTATA TTCATTTAAT GAATATTAAT GAAATTCAGA GATATGGTTC
   110161 TATAACATCT GGAGATTTAG AAGACGATAA AAAGAATGCT AATGAAAGAA TTACTGTAGG
   110221 GATGACGATT CCTAAGTTAG TAGAATTGTA TAAGAATCAG ATTCCTTTTT ATCTAACTAA
   110281 TCGTACGGAT GACCGTACGA TGTACGAGAT TATTTTCAAA CATATCCACG AATGGCGGGT
   110341 GTATGCAGAA AATACAATTT ACTTAAATTC TGTACCGTTT GAAGATTTAA TAGATCTTTC
   110401 TGAATTTGCC AGTGCGATTT ATAAATCTCG TGACCAGACT AAAGATATTG ATCCAGAAGT
   110461 AGCAAGACTA AGAAATAGAT TCGGTAGAGC AAATGGTTTC TTGGGTATTT CTGATATCAT
   110521 TAAACCAGAA GCCAAGAAAG AAGAGAAGAA AACAGAAATC GATCCACACC AACCAGATAC
   110581 CGCCATCTTG GATCAAATTT ATAACAATAG GAGATTTTAA TGTTAGAAGG CTCCCCAATT
   110641 ACTGAAGAAC TATTAAAAGT AGCCAGATCT AGACAAGGAT TGGCTAAATA CGCATATAGT
   110701 TCTTTAATCC ATATTGTTGA AAAAGGTTTA ACTTATCAAC CCATTAAGTT ATTAGGTTTA
   110761 GATATCGAAC GAGATTACGA ACATAATCTT GCAGATGTCG TTACTTGTGA AATCGCAGTT
   110821 TCTCCAGGTA CTTGGACAGA TTACGTAATG CCTAATATTG AAAATATCGA AATATCTATT
   110881 ATTGCTGATC CTACGAATTT CAGAGGTGAA ACCATTGTTA CCCGATATCG TGCTTATTGT
   110941 AAAACCATGG TAGACTTTCG TAAGACAGAT GCTCGTTTGC AAAACGTCAA TACAGAAACC
   111001 ATTAACCGAA TGGATATTGT AAAAGTAGAA TTTCAATTAG TACCATTACT TGTTGAAAAA
   111061 TTACTCACTT TACAAATAGG TACCAATGTT GTTAAATCTA ATGTTACTGA TGCACTTACT
   111121 GCTTTACTCA TGGGTGAGGC TTCTAAATTA GAAGGTTTAG AAAATTCAGA CATGTTAAAA
   111181 GGTGTGGATA TGGTAGAAGC TGATAATACT ACAGTCTACG ACAATATTCC TATCCCTCAT
   111241 GGTGTTAAGT TGTTAGAGTT ACCACTGTAT ATGCAGAAGA AGCTATATGG CGTCTATAAG
   111301 CAAGGTATGG GACATTACAT CCAATCAGGA ATGTGGTACG TCTATCCAAA GAACCGAACC
   111361 AAAAGAAACG ATGATAAAGT AAGATTTACG AATATCTATA TCTCTCCAAA AGACTTTTTA
   111421 AAATACGCAG AAAGTACTTG GACAAAAGAA GGTAGTGACT TATTTATTAT CGCTTCTTTA
   111481 GATGGTGAGT CTAAGGATAT TTCTACATCC GCTAATACTT TAAATAAAGG TAATGGTATT
   111541 CGTGTCATTA ATCCAGATAT TCAGACAACT GATGATTCTG TAAAGGTAGC AGGCAATAAA
   111601 GCTTATATTT CACGAGCTAA CAATGTTTCA GAAGTCATTC TTAATGATTC TAAGAATGGT
   111661 GTGGTAAATG CTCCATTAAT AACCGAACAA AAAGATACGA ATATTTACGA ACAAGTATCT
   111721 CAAGTAGAAG GTAGAAATGG TAAGCTAATT GCATTAGTAT GGCAAAATAG TCAAGCTGAA
   111781 TTAGTTAAGC CTGGTACTAT TGTCAGAGTA CACTATACCG AAGGACATAC CAGTCGGCAA
   111841 GCCATGATAG AAGGTATTGT GGTTAAAGCT CACCACTATA TCCATGCAAC ATCTGATTCA
   111901 GTGGTATCGA CACAATACAC TACTGTAACT GGTTTGTTTA TCTTTGTTAG AGATTAATAT
   111961 TTTCACACTA CTCCTTAACT GGAGTAGTGT GATTTATTTT ATTTTAAGTA TATAACATTA
   112021 ATGTGTATTA ACCTAACTTA AAAAGGAATT TTCTATGCTA AACACTAACA ACACTAATGA
   112081 AGTATTTTAC GAAGTAACGA AACTAAAAAG TAAACCGAAA AATACCAATT TACGAAATTA
   112141 TTTAAATTCA AATTTCAAAT TGTTTGCAGG TATCCATTGT TTATACATTG GTGAATTAAA
   112201 AGGCGGTACG TTAGACGTTT GTGTCGTCAT GAATGATGGT TCGGTTTACA ATGTAAATGC
   112261 TCAGGCAAAT AATCGCATTG GTGAAGATAT TCATGATTCT ATCATGAGTG CTTTAAAGTT
   112321 CAAACATGAT TCATCATGTT TCTACCGACC CGAAGGTGAA ACATTTGAAG ATTATATTGA
   112381 AAAATATAAC CATACCTACT TGTCACCAAC AACACCTAAC ATGGTGAAAA CTATTGAAAC
   112441 AACCATGCCT AGTTGCCGAG TGTATCTTTC ACTTACAAAG ATTAAAGCAA TGAATGTTAT
   112501 TTACAGTTAA GGAACAATAA TGTATTGGAT AAATGATGGA GATGAAAAGA AATGGAAACT
   112561 AAATTGATGA CCGATAAAAA GTACGAATTA GTACCCGAAA CTATTACTGA ATTCTATTGT
   112621 AGACCCATGT ATCGTATTCG TGCCTTAAAA GATTTTTCTG ATGTCAAGAA AGGTGATTTA
   112681 GGCGGATACG TAGAATCTGA ATATAATCTT AGCCAAACAG GTAATTGTTG GATCTACGAT
   112741 GATTCTATCG TAGGTCTAGG AGCTAGGATA ATTGATAATG CCATTGTTAA AGAATGTTCT
   112801 ACAGTTATTG AACATTCTGA AATTTCAGAT AGCGCCATTA TTGAGAAAGG TTCACTTATT
   112861 GATGAATCTT CTATAGTTTG CGATCAATCT AGGGTGATTA AATCTATAGT AACAAACAGG
   112921 TCATCGGTTA TTTACAATTC CACGATCCAT GAAAAGTCTT TAATCGAACA GAGTTCATGC
   112981 ATATGCGGAG CAGTAGTCGG ACCTAATACT CATGTCAAAA ACGGAGCGGT AATTCGTTTT
   113041 TACATTGCTA GCAGTGAAGA TTATGTCGTA TATAGCTCTC CGTTCTCTTA TTGTCGATCG
   113101 CTTACAGTTT CTACTAAGGC AGATATCTGG TCATGTGATC CTCATGTTGA TACAGCTGAG
   113161 AAATTAAGAG AATTCTTGAT TGAAGACGAA GTTCTAAAAG AAGATGACGA ATACTTAAGA
   113221 TGGTACGACA GTATCGTCGC TTTCCACAAG AACTACTTTA ATATTAAGTA AAATGTACTC
   113281 CTATCCTTAA TTGGATAGGG GTATTATTTT TTTTTTGATT TAAGTTAAAT GCTTTTCGTA
   113341 TGACTAGTAT TCTATAGGAG ATTTTCATGA TAGTACATTT CCCTATCGTT AGCGAGAAGC
   113401 AGACTATTGT TAGACCGATC GCTTTTAAAA TCGTAGATGA TTTAAGAAAA TATCTACGTA
   113461 TGGGTATTTT AGAAAACCCA TTAATTGTTC ACTTAGATGA AGAAGGTGCC CGTAAAGAAA
   113521 AAGGTACCTC TACTGAAGAG AATGGTCAAG AAGGTATTAT TGAAGCAGGT GCCGAGAGTA
   113581 TTGTCATTAC CGTTGAAGAA GAATATGGCG AACAATCCTT ATTACAATAC CAAGATTGGT
   113641 CTCAAGAATT CATGCCTATC TTTTTTGAAC CTAATACCCA AACACACATC ACACCTTATT
   113701 ATTCTCATGT AACCATGAAG TTTAATATTA CTTACCGTAC GCAATCTAAA CATACGGCAA
   113761 GAGCATGGTT AAATTCTGTT AAATCTAAGA TGAGGATGTT TACAGACACA TTCCCACATC
   113821 ACTTAGAATA CCATTATATC GTAGATGACA AAGCAGTATA TATTTTATCT GAAGTTTATA
   113881 AATTAATCAA AAATAAAGAT AAAAATCTAC CACCGTTATC CACATGGTTA CAAGATCACT
   113941 TCACTCATCG ATTCGGTAAG ATTTCTGATT CAGCAGGTAT TAATACTAAC TTTGCTGTTT
   114001 CTGAAGTACA AACAAATATT CAAGGTTATT ACGATACCGA TGGGATGATT GAAGAAGGGG
   114061 ATAAAGTAGA AGGTACGCCT GGTTGGATTT GTACTTTTCC TTATTTAGTA CGTTACATGA
   114121 AACCAACTTC TTTATCTATT TACTATCCTA GAGTGGTTTA TAATCAAATT GTTCCTGCTG
   114181 TATTAATGGG TGTGGATCAA ACCAATACGG TTCAACCTAA TGCCCCTACA GAGTATCCTG
   114241 AAGATTATAC GGTATTTACA GATTCAGCTT ATCATTTAGC TAAATTCACA TCGATGACCG
   114301 ATAGTCACTC TTGGGAAGAA TATAAAGGTA TTTGCGTCCC TCATTGGAAT GAATTTGCAC
   114361 CTGCTCAAGA TTTCTCTATC CGAGGAACAG AAAGATTTGT AGATCAGTTG ATTCTATTTG
   114421 ATGATGAAGA TGATATTGGT TGTCAGATAC TGGATTTAAG AGATGAGAAC AATGAGTTCA
   114481 AAATAGATCC TGAATTATTA GAATTCATTA TTTCAGAACA GAATTATCTT TTAGATACAG
   114541 GACAATCACT ATTCCAAATA CTGCTTTATC AGAATGACCA AATGATGTCT AGAAGTGCGG
   114601 TTAAGATAGA TAAAGAAGGT AAACTGTATT TGAATCAAAA AATCGATTTA AAACATACCT
   114661 ACAATATTCG TATTGCGATT TATTACGATT GGACTTATTT ATCACCAGAT GCGATTAACC
   114721 GATTGCGTTA CTGGTTAGAT AAGTTGAAAC TACACCCAAT GTTTAATAAA TACTATTCTG
   114781 ATCTCTATAA CCGAGTGATT GATTATCTTA AAGGTGGTCG AGACAGTAAT AATAATGACA
   114841 ACTGGGGTCG TGATTACAAT CGCTGGAATA TTAGTAATAT TAAAACGGTA CAGACTTTCT
   114901 ATCTTATTAA TTATCGAGAT AGATCGCAAT CAGAAGGACT AGATAGATAT GCCTAAGTTA
   114961 GTCAATAGTA ATTATAAACC TGAACAAAAC ACGCCTGTTC ATGAATTAAT TGAAAAACCA
   115021 AAGGTAGTCC CTAAAGACTT TAAATCAGTA ATTGTAGATA CTAAAGAAGA ACGGTTAGAC
   115081 ACATTAGTTC AGTATGCGGA AGGTTCTCGT CAAAAAGTAA CTTACTTTAG ACAAAGATTG
   115141 TCTAGGAACG ATTCCGTTAC TCATTTCTCT TTAGATGCCA GCGGTACTGT TCAACAATAC
   115201 GAGCGTATTG ATGGATTAGA GATTCTATTA CAAGGATCAT TAGGTACTTC TCAATCCACT
   115261 ACTGAATTGA GGACTACTGA GATTACTGGT GAAGCACATG TATTGCCTCC TGTTATTCCA
   115321 AACAAAGGCG ATATCATGCT GATGGATATT GGTCGCAATA CCATAGGTTG GTTTAACATT
   115381 AATGAAGTAA GACGTTTAAC CCATCGTCGT AATACATTGT ACGAAATCCA ATTCTCAATG
   115441 GCTTATGAGA TTCGAGATCA AATAAACGAT CCTCGCATCA TTAACTTAAA TCAGAAAACC
   115501 ATTGAAGTAT TAAAGTATTC TATTGATTAT TTAAAAGCTG GACAGAATCC ATTACTCACG
   115561 CCTAAGAAAG CCGATACATT TTCTTTCTTA AGAGGAGAAT ACGATCGGAT CTCTCGATAT
   115621 TGGTTTAGAA AGTTTTATCA TCGTTTTTAC GAAACTTGTC TCGTTCCTAA TCAAAGAACA
   115681 TTGATTTACG ATGGTTTCTT CATGAGAGCA ATTCAGCAAT GGTTTTCTTC TCAACGATAT
   115741 CCTGAAATGG TTCATTTTAG AATTTATACT GATGACGAAT TTCCTATATT GCAAACGACT
   115801 TCTATCTGGG ATGCAATTAC GGAAAGAGAT CCATATCTCT TAAAAGAATC ATTTAGTAAG
   115861 TCTTGTGCGA TTACATTAGA AGAGTTTACC AATTCGCCTA ATTTTGCTTC TATTCGCTAT
   115921 TCAGCATTTA AAGCAGTAGT GGCTCCTTAT GGAATGACTT ATTCTAATAA GATCTACATT
   115981 AAGAATGATG AAGTTATTGG TAACGCATTT CAAATGACAC CTTCTGTTAA TCCACGTAAA
   116041 TTTAAAGTGG TCAATGATCA GTTATTGATT AATCAAATCT TACCTAATAG AAGCTATGTT
   116101 TTTAGTCAAG AATTTTATCA AGATGCTGAT GACGGCCAAT CTCACTTGGA AATTCAATTA
   116161 AGGAAATATC TAGAAGATGA TATTTTAGAT GTTGAGATTA TTGAAGAACT CGTGAAAGAC
   116221 TGTATGAACT GGGGAGAACT AGAACACTTC TATTACTTGC CGGTTCTCTT GGTGTTGATG
   116281 AATTATTGTA TTCGCAGAAT GTAATAAAGA TTATACTCTC CTCTCCCTAA TAAGGAGAGG
   116341 AGAGTAATAT ATTTATATTT AAATCTATAT TATTAAAGTG AAGTAATTAA ACCAACTTTT
   116401 ATAAAGGAAC AGTAAAATGC TTGAAATTAA TACCAACGAA TGCTTAGAAA AAGTAGTAAA
   116461 CGGTATGGAG GTCATTAAAG ACTTTTATAC AGCTATGGAT TCTATCGACG AATACGAGAA
   116521 ACCACTTTAT TCAGAAGAAG ATTTAACATT CATTAGAATG AATCATGGTG GTGTTAATGA
   116581 TCTTATCATT AAGTACTTAA AAGAAAATGG TAAAGATTAT AAAGAAGGCC ACGACTATGT
   116641 TCTTGAGTGT TTCGACATAC TCACAGTGAT CAAACAGTAT CAAAAAGATA CTTTTGACAG
   116701 ATTGTCAGAA AAGCTTAAAG AAGACGAAGG TATTGGGGTT TTAGAATGTT TGGATTCTAT
   116761 CGGTGTTGAC ATGTACATAA AACAAAATAT GGAGAAAGTA GAAACCAGTC TTTTATTGCT
   116821 GATCGCATAT AACCAACTAA TTAAGGCAGG TAAAAAAGAT GAGTAAATTT CGTTGCGATT
   116881 ATATTTATTT TGGTGACTAT AAAATGCCAG TTTCTGAAGA CGAAGATGCT GGATTAGATT
   116941 CTTTAATAGA AGCGATCCAC ATGTATCGTA ATAAGGAAAT TAGTTCTACA GAATTACTGG
   117001 CTTCATTAGC TTGTACTCAG CAAATAGTCA AAAACACTGA AACCATTAGA AATAGCCGTG
   117061 AAAGGATCTA TAAAGAGCTT GTCCATAACT TTGTGGATCT TAAACAATAC ATCGATGTTT
   117121 ATCGATTTGA AATGGCTAAA GATCCCGAAT TGAAAGAGAT TTGTTCAGAC ATCCAGAAAT
   117181 TATCCAGTTC GGATATACTT GATATCTATC AAGGTACAGA TGGAAATTTC AATAAAGTCT
   117241 GTGATTTGGT ATTGGCCGAA CAGGAGAAAC AATTAGACAA AATTATTAAA GAATACTTAA
   117301 GTAACTACGG TGCTCCGTTT TACATTAGTA ATCCGTATTT TGTTATTAAG AAAATGATTC
   117361 CTTTAGTTGA TATCTGGATC ATGAAGAAAG AGAATCTTAA TGACAGAGAT CGTCACGCTA
   117421 TTGTAGTATC TCGTAAACTA ACCGAGTTAC TGAGTATCTT GGCTTTTACC AACCCTCTGT
   117481 AATACCAACC TAACTAATAA AGGAAAATAA AATGAACCCA AATTTCGAAA TCACTTTAGA
   117541 ACTGGATACT TCTTCAGAAG AGAACTTGAA GAAGTCATTA TCTAAAGTAA TCGCTGATAA
   117601 CCTGAACGGA AATCTTCGCG ATGAAAAATT TGCAAAAATT CTGAGCGTAG CAAGTCAGAC
   117661 GATCAATGCA ATTCAAATGT ATCGTGACAA TGCCACTAAA TTGTTTTGGC GTATCCGTCA
   117721 TCATCTATTT GAAATTTGCA AGTATGTTAA TCTTGCTTAC GAAGATGGTT ACGACAGCAT
   117781 CACACTTAAC CTTAGTCCTG AAGACCGTGA ATTCTTAGAT GAACTAAAAG TGAATAGTGG
   117841 TCTTTTAGAC AAAGAGTTTA CCAAGTATCT TGAGAAGAAT GGTAGCTGGA CTCGTGAAAA
   117901 ACCAGTCTAC GGTATTCTTC ATGAGATCGT TGCAGTAACC TCTTTCATCA AGAAAGAATA
   117961 CTTAAACAGC AAAGGTACGT CCAGAGAATT AAACTACATG GTTAATTTGG CTGAAGATGC
   118021 TATCCATTCT CTTCTTATTG CTAAAGAACA TCTTAACAAT ATTAAGACAA ATATCATCGC
   118081 TGATAATTAC TATTGCAATA CGATTAATGC GGAACCATTC CAATCAGGTT TTAATCCTGT
   118141 TAATTATCGT TTCAATAATC CAAACTATCA ACAACCAGCA ATGGATGTAC CTTCTTTTGG
   118201 TGGACCGGTG TTTCCTCCTG TTCCATCTAA TACTGGATTT AATCCAAATG CTACTAAGCA
   118261 TTATTACCAA AATGTTTATT CTGAAGACAC TCAAGAAACT AAGATTGAAC AATCCACTGT
   118321 ATCGAATGCT ACTGAACAGC AATAAATAAG TAAACTCCCA CTACTGTAAA AGGTAGTGGG
   118381 ATTTATTTTT TGTGTTTAGT TAATACGATG AACATCATCC CCAACTAGTA AAGGAAAATA
   118441 CAATGTCTAG CACTAATACG AATAACGAAG TTATCCCTAA CGAAAACTTA GATAAAGTAA
   118501 TCGATTATAA AAAAGAAGTT TCAGATTTCG GTGCTTATAA GGATTCTATG CTTAAGAAAG
   118561 AATCAAAAGA GATTTCTAAA CTTCGAAAAG AAGTAAACGA AACGACTAAA AACTACTGTA
   118621 CAGTATTTTA TACTATTTAT AATAAATTTG GTATTCGTGG ACTTAAGGAA ATTCTTGAGC
   118681 ACATGAAAGA AAACGATACC AAATCTTACG AAGCATTTAT TGAACAACAA AAATTGGATA
   118741 AAGAAAATGG TCGTCCTTAC TTCAAAGTAA AAGAAGTAAC CGATGACTTT GTTCATGACC
   118801 TTACTTACCT CGAAGTTAAG TACCATACTG TAAATTTTGA TTTCAAAAAT TACGCAAAAC
   118861 AAGCAATACG TACAGACAGT ACTATAGACA AACCTTATAC TTACAGAATA CTTCATTCAA
   118921 TGATTGGTAT GGCTGGCGAA TTAAGTGAAG CTATTGAACT TTCTGATGGT GCCGTCACCA
   118981 ATAAAGTTAG TTACGAAGCT TTAGTTTCTG AAATTGGTGA TATCGTTTGG TATATTGCTC
   119041 TCTATTACGA TGCAATCAAA AAATTCGATA AAGAAATTAG TAGTCAAAGT TTAGTTATTG
   119101 AACATGCCGA TATGAATTTT AACCCAGATA TTTACCTTAA TAAAAATGGA GAACTTAAGA
   119161 AAGGATATAA AGAAATCGAA TACAGTAGTA TTCCTGAAGA TGGTGATGAG ATATATAAAT
   119221 ACGAATATTT CTCTGGTATT TTAAATGAGT TTTTATTAAG AAGTGCAAAA GCATTAGATA
   119281 CTTATAAGAA ACACTACTTC TATAAACAAC CATTAAACTA CAATCATCTG GAACAGTTTG
   119341 ACGAACTGTG TACTGACATT ATTATCTGGT TGCAGTATTT AGATGCTAAC CGTGAGAATT
   119401 CTTATCGCCA GATCTATAGC CTTGGTGAAA TCGCTAAAGC AAACATCGAT AAACTAAAAG
   119461 CCAGATATCC TGAGAAATTC ACTGTTGAAG ATTCTTTAAA TCGTGATTAC AAAAAGGAAT
   119521 CCGAACAAAG TGGATTAACT GTTAAATAGA TCATTAAAAA TCTCTACTCC CGTAAAAAGG
   119581 AGTAGAGATT ATTTTTTTTT TATTTTATTT CAAATATATA CTATTTAAGT GAGTTTGATC
   119641 AGCTCAAATT TTATTCTAAC TTTGTAAAGG AAATATACCG TGAAAAAATC TATTATCACT
   119701 CTTCTGATCG CTGCTTCTAT GCTGACTGCT TGTGAAAGCA AAGAAGCTAA AGAAGCCGTA
   119761 CAAGCAGCTT CTTCCGTAGG TGCGACTGTA ACCGCTAGCG AAGCCATGGC TTCAGAAACA
   119821 CCTGAAATGG CTCCGGAAGA TTTGGGTTAT GGTGACCCAG AGAAAACTGG CCAGCAGTTA
   119881 GATGAGAAAT TTAACAACGG CTGGGAATTC CATTCAGCTG GATCTCGTGA TCCAGAAGCT
   119941 TACGATGCCA TACAGAAGTT CGGCCCAACG TGGATTTATA ATGGTAAGAA CGATTCAGGC
   120001 GAAACATTTC GCTTGATTTA TTCTTGTGGT GGTGGTTCTT TAGGTAGTGG TTTCGGTATC
   120061 TACTCTCCAG GATTCGAAAC TCGTTACTCT AAAGAACATC CTTACGAGTT TGTGATCACC
   120121 AATAATGGTG ATTACCTACG ACGTAACTAC GTAACCAAAC CAGAGAAACA TCCTACGTTT
   120181 GATCAACTGG GTAATCGTAT CAGTAATACG ACTACCGCTG GTTTCAAACG ATATGTGGAC
   120241 ATTAACTACA ATCTGATTGC TGATGTATCC GTCGGTGGCA TCACTGATGA CAATACTGGC
   120301 ACTGCAATCA CCTATACCGA TCCTCGTCGA TTGGTAGATG GTGAATTGGG TAATCGTTTG
   120361 GCTATTCAAG GCATGTCTTT CACTGAGAAT GTTACTGACT GGTCTCATCA TGATGCTGTT
   120421 TATGGTAGCT ACGTAAAAGA TCCCAATACT TACCGAGATG AGTTAATGGC TCTTTTCCAA
   120481 GAAGATGCTA TTAATAAAAA CATCCTCGAA AATACCCATA CCTATCGGTA TAATGTACCT
   120541 GCGGTAATCT CAGATCCTGC TTCTGAGAAG TATTTCCGTA ATGGTAATAT TTGTGATTTG
   120601 GTTTACTGAT CACGGCTCGG TAGACTACTC CCCTAAAAAG GAGTAGTCTA TTATTTTTAG
   120661 TTTATTTTAA GAAAAGGAAA CATAACATGC TGAAACAATT AATTATCGTG GAGGGATTAT
   120721 CCCACAGTGG TAAAACGACA GTGATCAATG AATTAAAAAA TAAGATTGAT CACAAGGTGC
   120781 TGGTATTGAA TACCCCTAAT AGCAAAGATC TTGAAGAGAT TGAAGAATAT TTCATTTCTA
   120841 AAATCGATGC TCTTGATCTT GAAAAGGATG CTTACATTAT TAACAGCACG AAAGTTTCCT
   120901 TAGAAGTCCT TCAACAAGCT AAGAAAAGTG TTGCTAATTC TTTTGACCGT CTTCGTGACA
   120961 ATGTAAAGAA AAATAATTTT TCTAAACAAA TGACGGCTGA AGACTATATT AATCTTAATA
   121021 AGGATGGTGT TGATGCACCT TACTTGGCTC TCGTTATGGA AGTTGCTAGT ATTGTCTCTA
   121081 GCAAAACCAC TCAATTAAAA GCATTAGTAG ACATGGTTAA TTTCTTTGAC CAAGATGTGA
   121141 CTATTATTGT TGATCGTTTT ATTGGTTCTT CTTTTGCATA TGGACCTGTC GATATTATTG
   121201 ACATGGTGAA AAATCCTAAG AAATACCAAT TCCGTTTAGA TCGTTCTCAC GAACGCGATG
   121261 TCTTAATCAC AGCACTCTCT CGCCTACATT CTGTTCACGA CTTCTTAAAC TGGGTTGCTT
   121321 TAACACAAGC TCCAGTATTG CCATTCTTCT TAGAATGTCC TTTAGAAGAA CGTAAGCGTC
   121381 GTTCTGGTAA TGTTACACCT AATGATGAGT CCGATAAAGA GTTTGATAAA ACTTCTTTAG
   121441 AGTTTGATCA GATCATGCGT AACAAATACC ATCACTATAT GGTTAAGTTC TCTGAAGACT
   121501 GTTCTTATTT TAATCCAGAT ATCTACGACT ATTTTGTTTT ACCGACTGTT TCAGTAGAAC
   121561 AAACAGTTAA TAACATTATT GATATCTTAG ATAATAAAGA ACAATATAAG GTGACTGATC
   121621 TATAGTCCTA TGAGAAATTA CAAAAAGAGT ATCGGTAAAT AATCGATACT CTTTTTTTTT
   121681 TGATTTATTA TTAAAGACTA AAGGAATATT CTCAATGGAA CTTTATCGAT TAATTCGAGA
   121741 TCTTGAAGAA CTCCCTAAAG ATAAGTTGCT GTACGATTCT ATTTGTCGTC CTTCTTGGTA
   121801 CATGTCTGAA GATGGAATGG CAGTATTGGC AGGTTCTCCT TGTCCAGTAC AAACAGTGGA
   121861 TCAACTTTTA CATACTTTGA AATCTTTACT TCTGAAAGAT GCTCCTTCTC AGGACAATAG
   121921 TTTCCGTCGT AAAGTATACG ACAATACTGA AGTTTATTTT AATTCAGTAA AAGCAACACG
   121981 TTCAGGTTTT CGATTTGTTG CTGAAGAAAT TAATTCTTCT ACTATTAAAA GTTGGCAAAA
   122041 CTATTCTACT GACACCGCAA TGGTTACAGT AGCGGTAGGT GGACCATCTT ATACCGTCTC
   122101 TTCTGACAAA GTACAGATCT TGGTAAACAA ATCTTACTTT ATGTCTCTGG GTCTGAATGG
   122161 TAAGCGTAAT TACTTGCAAG AATTGCTTTC TGTTCGTGCT TTCCAATATC AAGACAACGA
   122221 TGGCAATACT CAATATTTCA ATAAAGAGTA TTGGGGCTTT AAAGAGCAAG AACCTAAGCA
   122281 AGTAGAATGT CGTCCTAAAC CAACGCACAA TCACCATCAT TGCTGTTGTA ATGCGGAAGA
   122341 GCCTAAAGAA GAACAAACTC CTCTGATCAT TACCCATAAC TCTGGTGGGT TTGATTTTGT
   122401 AGAAGAGGTA GATGATGCTA ATGGTAATGT GATTAATCCT AATGGACGAA TCATTAATCC
   122461 GGAGTAATAT TAAAAAGAAT AAGGATAACT AAATAAAATG AGAGTTAAAC TCAAACAAGG
   122521 CTTAAGTATT TTATTTGGCC TAGTGTTAAT TGGCATTGTT GTTTTTATCG CGTATCATTT
   122581 TTCAATAAAT GATAAACGTG TTGCTGTAGA GTTAGAAAAT GCTAAACGGG ATAAAACCAG
   122641 CATTCCTACT TTAGAGAATA ATTTAAGCAC GCCAGCGGCA ACAGGGATTC CTGATGGTAA
   122701 AGATGTTTTG GAAAGTCCGG TTGAGATTGC TCCACCTCCT CCACCGCCTC CTCCTACACC
   122761 TAAACCTAAA TTACCTAAAG AAGAACAACC CATTATCATT GATGCGGCAT TTGGACTTAC
   122821 TAAAGAGACA AATGGTGACT TGATTGTTGG TCTGTATGGT TTACAGAAAA CAGCTAAAGG
   122881 CTATCAACGT TATTTTAGTT ATCGTTGTGA TGCTAAAGAC TCAAAACTAG TAAAATTCGA
   122941 TACGGGCGCT TATTTTGTAT TTGGTCGTTC TAATGGTGTT ATGGTCAGAG ACATCACTGT
   123001 AGATGATAAA ACTTATTACA CTACTGAAGG TGATGGTAAA GACATTGTTA AAGCTTTGAA
   123061 TCGAGCTTCT TCATTCTCAT TTAGTGTCCC TAGTGGTACC GTGTATAAAG TAACTGTACA
   123121 TGACCGTTCT GAGAACGATC TACCTTGTTT ATAATGTTTG CAATATTATT CTCTACTCCC
   123181 GTAAAAAGGA GTAGAGAATT TATTTATGTT TAATTTTTTA TTTGAGCTAT TGTGCTTAAG
   123241 CATTATTGAA AGGAAATTAA TTATGGACAA AATTGATGTG AATTCTTTAC CTGAACAAGA
   123301 ATATCGTGAG ATCGCTGCTT TGGTAGGTTA TCAAGACACA CTCGATATCA TCGAGAAAAC
   123361 AAAAGGACAT GAAGAACTAG AGAAACTGAT TTACGAAATG CGTATGCGTA ATACGACATG
   123421 TTACCTTAAC TTCCTACAAA ATCAGATTAA AGCTAAAAAG ATCACTCAAG AATATTTTAT
   123481 TCATATTCCT TACTGGGAAG TTTACCGTAA AAGCAATGGA GAATATTCAG GTCTTAGAAA
   123541 GAACGGTAGT CTATTAGACG CTGAATAATA ATCATTGAGT AACCGGTATA CATAACTCTA
   123601 ACTATGAACG GCATTAAATA ATATATGTCG TTCATAGTAA TTTTCTTTTC CTTTAAATCT
   123661 TAATAAGGGT TATTATATAC CATGTTTACT CCTGAAACTC ACAAAAAACC AAGCCAGTTC
   123721 AAAAAACACA AACATCACGG GAAACCGCAT CGGGATAAAA AACAATCCGT AGCGCAAGCT
   123781 CCTGAAGATT ATAAACCATC TACTGTTTAT CTTCGTGAAG AAACTCCAGA GTCTAATTTG
   123841 ACTTTGGATC AAAAATACGA ACAGGTAAAA AACAACAATA TTTCTAATGT TGTTGAGGAA
   123901 ACTGTAAAAC TGATGGATAA TTTGGATTTG ATGTTCAAAC TGTCTTCTCA ACTGCCTAAA
   123961 ACCAAACAAC TCAATCCTAA TGAAGTGTTT GATTTGAAAG TATTGAAATT CGGCGATAAA
   124021 GTATACACGA CTAATTTGTT GAATCCAAAA CTGTTCCCAC ACTTGATGGA TGATGCTCCT
   124081 TATACAGAGC AACAACTGCA TGACGTATGT TCTGGTATTT CTTTTATTGC TAATGGATTA
   124141 ACCAGTGGCA GTATTACTTT AGAGAAAATC AACTACAAGA AAGTATATTC TGAAATTTCT
   124201 GAATATAGCC AAATTATTCG TGAAGAGCTG AATAATAAAG CTTACTTCTC TGTACATCAT
   124261 GAATTCATTG AGAAGAATGG TAAAATTATT CGTGTATTCT ACTTGGTATA CTCTCGTAAA
   124321 AATATTTACA CTAAAGAATA CAATCACATT GCTGTACGTT TGTTCAGTCT CTCTTCTGTT
   124381 AAATTGTAAC ATAAGTAAAA TAATCGAGTA TTCCTCTATT TTATAGAGGA ATACTCTTAT
   124441 TTCTTTTTTA CCGTTTTTAA AAGGAAAGTA AAATGAAACA ATACTTAGAT ACATTAAAAA
   124501 ATATTCTGGA AGAAGGTACA ACCATCGAAA ATGATCGTTC TGGTACAGGA ATGATCTCTT
   124561 TAATTGGTAC TTCTGAAAAA TACCCATTGT CTAATGGTGA TTTCCCTTTA TTGACTACTC
   124621 GTAAAGTATG GTTGAATAAA ACCATCTTAG AATTGATTTG GTTTTTGAAA GGTGAAGTAG
   124681 ACGTATCTTT CTTAAAAGAA AATAATGTTC CGTTTTGGGA AAAATGGACC AGTAAAGAAA
   124741 CCAATACAAT TGGACCAATG TACCCAATGC TTTGGCGTAA GAAACCTGAG GTAAAATTGT
   124801 ATCTTGACTA CGCCGGCAGC AGTAATGACC CGATGGTCTC TGTTATTCAT GTTGATCAAG
   124861 TAAGTAATGT TTTAGAAGGT CTTAAAAAAG ATATCGAGAC TAAAACCATT TCTCGTCGTC
   124921 ATTATTTGTC TAATATTGCT TTAGGTTTAA GACCAGATGA AAGTCTGACA CCTATTGAAA
   124981 ATGTTAATTT AGGTAATATG GCTTTAGATA CTTGCCATCA AGTATTTTAT GTTTCATTGC
   125041 GTCCTTTAAC CAAAGAGCAA AAAGAACTGT CTGTTCAGTA TCAAAAAAAT CAGTTTAATG
   125101 CATTCGAAAC ATTTTACGAT ATTGAACCTT ATGAATTTGG TATCGAAACA ATGCTTGTGA
   125161 TGCGTTCTAA TGATGTCATG GTAGGTAAAC CGCATAATGT TGCTCAATAT GCATTATTGA
   125221 ATCTAATGAT TGCAAATGCC TTGAAAGTAT TACCTCTATC TCATCGACAT ACTGTTCATG
   125281 ATTCTCACGT GTATTTATCT CATGTAGATC AAGCAAAAGA GATGTTGGAA CGTGAACCTT
   125341 ATCCTTTACC TAAATTATAT GTTAGACCAG ACTTAACGAT TGAAAAGATT GTTTCTGGAG
   125401 AAATCACTGT GGATGATTTC AAGTTGTTAG ACTACCAAAG TCATGAGCCT ATTTCTTTCT
   125461 CCCTAGAGGG TTAAGGAAAA CTATATTTTA TCTATTACAC TCACTACAGT AACATGTAGT
   125521 GAGTGTATTA GGTATTTTTG ACTCTTATGA TTTGAATTAT CGTTAATTTA TACGTTATAT
   125581 TAAGGTTATC TAAATGAGAA GAATCCTCAG ACAGATATTC TTACAAAACA AGTTAACAAC
   125641 AGGATTACTT TTACTTTTAA GTATTTTGAG TCTTATTCTA TTAGCTTACG TATTTTATAT
   125701 CCATGAGGTA TCTGTCAGAG ACAATGTGGC CTCAACAGTA TCTGTAAAAT GGCAGCGTTT
   125761 GCAAAAAGAA GGCAATCGAA TTAAATACAA ACTAAGTAAA GATGATCATG TTGCTCTGGT
   125821 ATTGACTTGT AGGAATAAGA AGTTTACAAT AAATACTTTG AGAGCGATGT CTATAGTTAG
   125881 ATTATCGATC GATGGTGAAG AGAGCAATCT TTCTTCAATG GGTATCAATG GACGTTTATA
   125941 TTACGTTCCA GTAATCAACG ACAATCCTAA TCCCACTGAA GAACAGATTA GATTCTTAAA
   126001 AGCTTTATCT AAAGCAGATA TTGTTACTTT TAGACACAAT AAAGTAAATT ATGTTTGGCC
   126061 TACTAAAAAC CAAACTGAGT TATCTTACTG TGTTGATTTA CCCTAAAAAT ATTTTATCTT
   126121 ATACATAGGC TACTTAAAAT GTCTGACTAT AAACAATTTA ATTACTATGC TACACGTAGT
   126181 CCTCGTGAAA ACTTGAATCA AATTTTCATG GATTGTGGTT ATCCTAAAGA ATACTTGGAT
   126241 GATATTGAAG TTGTTGCTGT TCGTCCGTCT AGCGACGATC GTTATGCGGA GTACAAAAAT
   126301 AAATCAGGTA ATACCGCAGT AGAAGTAAAC TACTCTGGTG AATTGACTAA ACTTACTGGC
   126361 AAGTACAGCA ACGTACACTT CTATAATCGT ACTACTCCGA TTCCTCATCA CTGGCGTAAT
   126421 AAAACCATGA CTGTTCTGGA TACAGAACTG GATAACATGG ATGTTGTAAC TTACGTTAAA
   126481 AATCGTTTCA CTAAAGAAGG TTATCCTTTC ATTGGTGAAC GTTTGACTTA CGAACTGCAA
   126541 GATGGTGCTT TGAAGTACGG TGCGAATAAA CTGGACATTG CGGCTCGTCG TGATTCTCTG
   126601 GGTTTTACTG GTACAGCTAC TCTGAAAGTT CAGTATCTGG CTAACTTGAA TAAACAAATG
   126661 GTGAAACTGG TTTCTACCGT TAACCCATTC ATTACTGAAG ATACTGTTGT CAGCAAAGGC
   126721 TTGTATAACG AACTGTCTGT TGTACCTGCT CGTACCTCTA AAGAAACCGA TGAAAAAATC
   126781 TTGAGTCGCT TCTTGGTAGA GACTTACGGT GCAACTAAAG CTAAAGCCGT TAAAGACGAA
   126841 ATGAAAGCTA AGGCTTTAGA TGTCGTTCGT CATCCATCAT TCCGCGGTGA ACTTGCTAAT
   126901 CCTAAAACTT CTGAGCAAGA GATCGAGAAA ACTGCTTCTC GCAACTATTT GTCTTCCGTT
   126961 CTGTATCGTC TTTCTAAAGA CATGGATCGT GACCAAGATG GTTTGGTATA TGGTAACATC
   127021 CGCATGATGA TCGGTATTTC CGATATCTCC AAACTGGTTG CTGATTCTGG TAAATTTGAA
   127081 CTGGATGTAG AACAAGAATC TAAATATCGT GATAGCGGTA TTAAAGTAAA ATCTTTCATC
   127141 CTGGCATCTG ACACCAATGA TGGTTGTCGT TTCGATATCC AATTGGGTAA ACATGAAAAT
   127201 GCTCAAGATG CATTTAACGC TGCTCGTTCT TTGATTAAAC GTTTCTTTGG TGTTTATGCT
   127261 GACTTGATCG ATGTAGAACG TGATTCTGCT TCCAACCATC GTTTGGAAAT CTCTGTACTG
   127321 CCTGCTACTT CTATTGCCGA CTATGTTGGT GGTGAATTGC ACGCCTATGT TACTTACAGT
   127381 GGTGAAGACG AAGTAGTCGT ACCTAAGATT ACTGTACAAC AAAACTTGAA TGGTTTTGCT
   127441 GATGTTGTAT CTGACGAAGA CCATACTGTA GGCTTTAGCG AAGTACAAGG CGAATCAGTA
   127501 CTTGACCGTA TGCGCGATAA CTACAATAAC GCACGTCAAT AATTATAAAT TTATATCTTG
   127561 ATATTCGAGA TTTTATATTT TAATATTTCA ATAAGGATTT AAAGAAATGG CTTCTCCTGA
   127621 AAACGTTTTG GTAAATATTT TAAATGACTT TGCTACTTTC TTGGGTGAGA AAGATAAAGC
   127681 TACCTTTGAA GAGTTGAAAA CTAAGATCGA AAATCTGCAC CAAACTGTAA TGGGTGGTGA
   127741 GGTAGACGAA GAGTTGGATA CTATTCGTGA AATCGTAGCT GAGTTGAAAA ACTTGAAAGA
   127801 TGCTCAAGGT AACACTCCTC AAGCAATCTT GTCTAAGTTC TCTGAACTCG AAACTAAAAT
   127861 TCAAGCTCTG ACTGATGGTG CTACCACTGC TAATCAAAAA ATTGCAGCGG CTGAAGCTAC
   127921 TGCAAATGCG GCTAAAACTA AAGCAGAAAC TAATGAACAA AACATGGCTC AACTGCCAGT
   127981 AACTGCTGCT AAAGCAGAAG CGGCTGACAC TTTGTCTAAA GCCAATAAAG CATCTTTGGA
   128041 AGCTTTGACT ACTAAAGTGG CTAGCTTGGA AGAAAGCGCT AAGAAAACCG ACGTGACTGA
   128101 CTTGTCTCTC GATGCTCTTA AACAAGCATA TAACGCGGCT CGTGGTTAAT AGTTAATATC
   128161 TAGGATTACG AGTAGATATA TGTCTACAAC CTATCTACTC GTAATTAAAG GAGTTTTTAA
   128221 AATGGCGGAT TCCAAATTAA AGACCTTGTT CCTAGATTTT GCTCGTTATC TTGGTGAAAA
   128281 AGATGCTGAA ATAGCTAAGT TGATTAAGGA CGTTAAAATC ATTACAGGCC AAGGCTCACC
   128341 AGAAGGAAAA GTCGTTGCCG ATAAAGACGT TACTTACATC GACACTAATC GTACTTTAGG
   128401 TGCTTATAAA TGGGTAAAAA CCAGGTCTGG CGGTAACACT GGTTGGAAAG TAGTTGAGGG
   128461 CGATACAGGC TGGGTAGAGA TACCAAGGGC TACCAACAGG AGTGGTACTA ATATTAAGGT
   128521 TTGGATCAGG CGGATTAATG AACGTGTAAC ATGGAAGTTT GGTGGTGGTC AGTTTGACTG
   128581 GTATGGTATT GTTGGTCCTA GTAATGAAAA CTGGCAAGGC AATCCTGTCC GTTCTGTTGC
   128641 TAATAATCCA AATTCTAAAA TCATTCACTC GTATGTCTGT CCTCCTAACT GGAATCTTAT
   128701 ACCTGTTGGT TTTCGTTCAC CCTCTAGTTT GATTGGTCAG TTCTATTCTG ACTTAACCAA
   128761 TAAAGTTTAT GGCGTTTGGA AGCTAGGTGG TGTTAATGAT AGAAATCAAT TTCGTTTTGA
   128821 GTTCTTTGAC CAAACTGATG CCCATAAGGA CATTCCCGAC ATTCGTATCG ATACCGTTAC
   128881 TTACTTAACA GATGATCCAT GGCCAACAGC ATTCCAGTAA TGTATTCTTT CTTTAAATAA
   128941 GAAGATATAA ACATGGCTTT TAAAATTAAA TATAACCCTA AACTATCAGA CCGCGAAAAC
   129001 TTTAACTTAT TGTTAAAAGA TTGCGGTTAT CCTAGCGATA GGGTTTCTGA ATTAAAAGTA
   129061 AAACAAGGTC CGGTCGACAT TAGTGAAACA CCAACTGGTC TTAATGCCTC TGTCTATATC
   129121 GAAGTACCAG CATCTATTGC ATCTCAATAC AGTAATGCTC ATCAGGAGTC ATTTACTCCA
   129181 GAAGCCGAAG GCAATAAAGT ATTTCACCAT CGTTATAAAC GACTAACTGT TGACGAACAT
   129241 TTTGCATCAG AAGCGACAGT TATTGATTCT GATGTAGAAT ACGATCATGG TGTTGATCGG
   129301 TTTGGTTCCA CTACTAGATA CATCATGGAA GCTCTTGGGT TTAGTAATGT ATTGCGTCCT
   129361 GAGGACTATG GTAAGTTAAC TATCCAAGGC ATTGATAACA GTTTAGTACA ATATGGTTCT
   129421 AATAAAATTA GAGTTTCTCT AAGCAACATG CTGAGTTTTA AAGACTTTAG TTCTGAATCG
   129481 TTTGTACTGA ACATGAGTGC AGATGCAACT TCTGGCAAGC GTGTTTTACT AAAATTATCG
   129541 ATTACTGATC TTCCTAATCC TGATTCGTTT AAAATCCCTA AAGGGACTTA CGAAGGAACG
   129601 GATTTAGCTT ATACCTCTAA AGGCAATATT ATTCAGCCTA AAGTAATTAA GCTAAATGAT
   129661 CTTATTTCTA ATGAGATTGG TTTGATAACC GATAAAGTTA AAGAAGTGAT GTTTTCTGAT
   129721 AGCCAAGGTA AACAACAATT CTTTAGCGAC AAATATTCAT TTACCAGAGC AGGCGTGGTT
   129781 CCTAAAACCA CTGTATACCC AAAAACGGTT ATTGTTGAAA ACACACCTAA CTTATTAAAT
   129841 CTGGTTAAAT ACGTTAGTCC TACTGACAAT CATCCTTATA TTGCTGGTGA TGTAAATGTC
   129901 TACATGATTC CATTAGTAGA TAAAGAAGTC GCCCAATACT TAGGTGGTGT ATCTGATCAA
   129961 ACAAATCGTT TTAGATTTGA TCGACTAGAT ACTAACTCTA ACGGTACTTT TGTTATATTT
   130021 AATGTAGTAG GAAAATATAA CGCAGTAGCA GACTCTAATA AATTTTCTGA GTTTGTAAAT
   130081 CAAGCTTTAC AAGGTTCTGG ATTAATCCGG AAACCAAGTA ATGGTGTTAG TTATCCTGAT
   130141 TCTACTTTAA CCTATAAAGT AGAAACCAGT ATCGCTAACG ATATGTTTAT GAGTGGGCCA
   130201 GTTTATATAG CATTGGTACC ACCTAAAACT GAAAAACTAA CACTTAGAGA GGATATGGAT
   130261 GGATTTGAAG CGATGATCTT ACGAGATGCT AGCTCACTTC CTGAATTTTA AATCTCTACA
   130321 TTCTTAATTC TATCCTTATA AATTAGGAAA TAACAACATG TCTTTTGATA AAATTAAAGT
   130381 AGACTTCACC AAGTCAGGTT TGGATAATGT TAAAGAATTG CTGGTAGATG CCGGTTATCC
   130441 TCGTAGTGAA TTGGAAAAAC TGCAAGTCTA CACTAACCAA AAATCAGACG AACAAGGCTC
   130501 TACTGAATTG TTCGTTGGTG TAGCTGACGC TGATTTGGCT GGTCGTATTA CTAACGAAGG
   130561 TGTAGAAGCT TCTTCTGTAC CTAATGCTGC TAATGATGAA AGCGCTGAGA AAAAAGCAAC
   130621 TTTCACTAAA ATCCTGAAAC ACAACTACAA ACGTATTGAC CCATTGGCTA GCCGTGGTAT
   130681 GCGTAAACTG ACTGACGGCT TCTCTGAAGG CGGTCGTTTC CTGCCAGAAG CTGCTGATGT
   130741 TAATGAATTG GCTAAGAAAC TCTTGGCTTA CGTTCCAGGC AAACAAGACA CCATGGATGC
   130801 TCAAATCGAA GGTGTTACTT TGGCTCTGGA AGGTGAAGAA GGTACTCTGA AATATGGTTT
   130861 GAACAAATTC AACTACTCTT TCGGTGAAAA CGATCTGTGC TTCACTAAAA CCAATGCCGA
   130921 AAACAAATTG GTATTGCGTG TACGCGCTGA CACCACTCGT GGTGATCAAG TAGTGATCTT
   130981 CCCTAAACTG GTTACTCCAC ACGCATTGGT TGATGGTTTC ACTCCTATCG CCGCTTTCGA
   131041 AACTAAAGCT GCCGATCTGA ATCCTACTGA CCGTTTGTCT AACATCTTCT TGTCTGACAA
   131101 AACTGCTAAA GACTACGGCA ACCAAAAACC TAACCAAGTA TTCGGTGTAA GCATCGACTT
   131161 GGCTAACGTT ACCGATATGG ATAAACTGAA AGAGACTTAC TTCTCTAAAG CTTATTCCGA
   131221 TCACGCTGGT CGCTTGGCTG AAGCTAAGAA ACTGACTTTC AAAGAAGCTG AAGTGGTTAC
   131281 TCAAGCTGAT GAGTTCGGTA GTGAACTGAT CACTAACGCT GCTCAATTGG TTAAATACGA
   131341 AACCAATGCT GACTTGAATG ACGACAACAC TACTGTTGAA GCTAACGTTG GTTTCTACGT
   131401 TGTTCCTCTG TCTGCTAAAA CCATCGGTAA CGACTTCTTG ACTTCTGGTT CTGAAGGTCG
   131461 TGAAGAATGG ACTGTACGTA CTAGCCCTAC TAATTTGGGT GGTGAAGACG ACTACACTCT
   131521 GTATCACGAA ATGGCTGATC GCGGTACCGA TTATCCTCAA GTAGGTAATC CTGATACCGA
   131581 AGAAGGTCGT GAAGCAATCA AAGCTGCAAT GCAACGTCTG ATCCAAACTA ACTACGTTAA
   131641 AGACAACCCA GCATTTAAAG TAGAATTGCA AAATGCTGAT GAAGGTGGTG TCGTATACGA
   131701 TAAAGACAGC TTCACTTTCA AAGTGTCTGC TGCTTCTGGT TACGAAAACT TCATCAAAGG
   131761 TGCGGTTTAC GTAGTAGCTG ACTTTACTGT TGGTAAATTC CGCGTAGCTG AAGACCTGGA
   131821 TGGCTTCGGT GAGGTACAAC TGTAATCTAG CAATAGATTG ATACCCTAAT GATTAAGCTA
   131881 GGTTCCTTTA CTGGGACCTA GCTTAGTTAT TTTATAAAAT CTTTATTATT CTGTTTGTAG
   131941 ATAATTAAGA GAAAGCTTTA TAATGAGTAC AAGAATAGAT ATTAAGATTA CCCAGTCTGA
   132001 AAACTTAAAT AAGTTACTAG AGAATAATGG GGTATCTAAA GAGAAACAAA GCAACATTGA
   132061 ATCGGTATCT ATTGTTCCTG AAGACAAAAT GGTTAATGAG AAACCTTACA ACACCAAGCT
   132121 GGTTATTAAT CTAACGCCTA TTGATGGCGT AGCTAGACCA CCAGTAAGTA CTTCTTATAA
   132181 TCGAGTAAGA GTAGGTTGGG TGGGTGATGA CGAATATGCA TTTACTTACG ACAATGCTTT
   132241 AGGCACGCCT TTGAAAAAAG ACGGTAGTGA AGATGATTTA GGTATTTTAA CTAAATTGGT
   132301 TAATGCTAGT ACGTTCTTTT CTCAAGATGA GAAATATCCT TTCCGAGTCA AAGTAAATCC
   132361 AGAATATACT CGCATCGAAG TCATTCCACA TTTAGATTCA CCTTGTTATA TTGGTGGTAA
   132421 AGAATATGGC TTGAAGATTC TTACCGATCC TAGATCCATT AAAATCTTTG AACCTGAAAC
   132481 TTACGTGGTT TCTGCGATGG CTGTTCCTCA TGCACAATGG ACAAATGGTT CTAAGGATAC
   132541 TACCGTTTCT TTGGAATTAC AAGACGAAGA AGGACAAACC AAAACTGTTA AAGCCATGGT
   132601 CATGCCTTAT CGTGAAGAAA TCGATGGAAC CATGTATAAA ATGAACTTAG GTTTGGATTT
   132661 CCCTACTAAG TCGCATTTGT TGTACACCGA TACTACACGT CCAGTGTTAA AAAATAGTTA
   132721 CGAATCTTTA TTGCCTATCA GTAAACCACT TGAAGGTGAA TTAACTGAAG AACGTTTAGA
   132781 ATCATTAAAA CTTCTTTATA AAGACATGGA AGATGACAAT AGTATTTTGA CTTATGCTAA
   132841 TGCTAAATTG TCAGGTGGTT ATGTTTCTGA CAATAATGTT ATTTCCATTA ATAAAGGCGT
   132901 TCATGATTAT CGTTTGAATA TCTTGAAAGC AAAATGTCGA GACATTTATT ATCATTTAAT
   132961 TAATGATATT TCAGAAGGCG ATCCGATTAA GTATGTTAAA GAAACAAATT CTTACATCAT
   133021 GACGATGGAC GAAACTTATC GTACTCGTTA TCCTGAAGAA AAGATTTGTT TCAAACTTCA
   133081 TGTAGACAGT CCTGATAATG AATTAGGTAT TGAGTTTACT AATATTACTG ATTACACTAA
   133141 TGTTAATGGT CCGCGTACAG CACGTAATAT TTTTGGTGAC TTTGATCGAT TCAATCAGTT
   133201 TATGCGTATT TTGCGTAACC ATGCATTGGA AAAATTAAAA GCTCGTGGTG TTTCCGTTGC
   133261 TGACGCAAGC ATTATCTTGC AATCCGCTCG TAATGTTAAC GTATGGCAAA CGATTACTGA
   133321 ACGTTTCACT ACTTTCCATA ACGGCAATCC TAATATTCGT AAGAATAGTT TATTCATCGA
   133381 TTACGACATT ACCTTTGTGG CTAATAAAGG CACCCCTATT CGCTTAGTAA ATTTGTTAAG
   133441 TAAAGATACT TACAATACAC CTGAGAAAAA AGAACGTCTG TTAACGGATT CTACTTACTT
   133501 TGATTCTTTG GTAAAAGCTT ACTTAGTTAA AGAAGGTCTT TTAGATATAG AGGATGACAT
   133561 TCCTTACATC GAAGATAACA CCATTAATAA GGTAGAGAAA GTTAGTACAA ACATTGTTAA
   133621 CCCAGTACGT CCTGAAAATA CTACATCTAA ACAATTAGAA TATAGAGTAG ATCGATATTC
   133681 TAATAGAGTG TTTATGGTTG GTATTCCTCG TGGAGAATAT ACGGAGTATA TCGTTATCCA
   133741 ATACGAGATG ATCCCTTCTT ATACATTCTT ATCAGGTAGT CGTGTATTTG CTGATGTTAA
   133801 TAGAGAAACC TATTCTATTG ACGCATTGTT AAATGCAGAT ATTGATGAGT TTGCTAACTT
   133861 GATGAAACGA TATGCACCTG ACTTTCCTTA CAAGTATCTT GATTTAGAAA AAACTCAAGA
   133921 AAGTATCCGT TACTTAACCG AAGATAAAAG TTATGGTATC GGCATTACTT ATTTTGTTAA
   133981 GGAAAATGTT TTATTCAGTA ATAGTGGTAA TAGTGTTTAC ACACTGATCA CTTTAAGATA
   134041 TGCTTAAATG ACTACACTCT ACTCCTTTTC TGGAGTAGAG TGTATTTATT GTGATTACGT
   134101 TATTCAACAA AAGGAAAAGC AATATGGGAA TTAAGGTAGA TTCTCGTCTT ACTCAGACTG
   134161 AGAATTTAAA TAAATTACTA GAAGATGCAG GTATTGGTGA AGAGAGAAGA AGAGACTTTG
   134221 AATCCATATC TATTCTTGAA GAAGATAATA CCGTCAATGG AGAAATGTAT AACACACAAA
   134281 TTCAAATGCA CTTGATTCAC GGTTCTCAAA CTCACCGTAA AGAGAAGAAA ACTTTTGCAT
   134341 CCAGTTTATA TAATCGAATG CCTACTGGTT GGAATAATGA TCGTGGGTAT GTTTTCAATT
   134401 ACGACGAGAC AGTAAGGAAA CCTTTAAACA GAGATAAGAA AGCTGAAGAC TTAAAAAACT
   134461 TAGCGGCAAT GGTTAATGAG AGTGATAAGT TATCTCAGGA TACTAAATAT CCATTTAGAG
   134521 TAAATGTAAA TGAAGCATAT ACCGAAATTG AAATTATTCC TCATTTGGCT TCACCATGTT
   134581 ATTACGGTAA AAAGAAATAT CCTTTAAAAG TAAAAATCGA CAAAGCTAAC GAACCTATTT
   134641 TCGAACCTGA GATTTATGTG GTTTCTGCAT TAGGTATTCC TGGTGCTAGT TTGGTTAATA
   134701 GTGACATAAA ACAAACTACT AGATTAAGCC TTACTACAAA TGATTCTGGT TTTGAATACA
   134761 CCCATGACAT TGACGCATTA GTGATACCAT ATAGGCAAAG AATAGACGAA GTGCTATACA
   134821 CTATGCCTAT TGCAAGAAAC GATGGATCGT TCTATTTAAG AGATCCAGAT GGACAAGTTG
   134881 CTGACCTTAA GACTACTTTG TTAGGTATTG GTAAACCATA TAAAGATCAA GAGTTTTCTG
   134941 ATATTAAAAA AGAAAACTTA ACTCGTTTGG TTACGAATAA TAGTTTAGAA GATATCTTAT
   135001 CAGTCAGTAC TCTTGGTTTA GCTTATACTA GAATATCTAA TGTAACAACT CAATTAATTA
   135061 TTGATAAAAA TCGTAAAAAA TATAAAATTA ACATATTAAA ATTAAAACTT AGTGAGGTAA
   135121 TATATACTAT TCTATTTAAT CACATAAATG ATAATGTTTT AACCAGAGAA GGTGATAGGT
   135181 TTGTACTTAC TACAGATAAC TATTACCGAA CTGACCAACC AAGAAGTACT TCTTTAGAAA
   135241 AAATAGCATT TAGGATCGAA AGAAATAATA CTTCTGATAA TGAATTAGTT TTTGTACTTG
   135301 AAGATCAAGC CTTACTACCT AGGATTTCAC AAAATAATGA TATTCGAAGG CATCGACTAT
   135361 TTAATTATGG TAAAGTTAAC CATTTCATGA GAATGATTAG AAATGTCATT GCTAATGATT
   135421 TAATTTCTTA TGGTTTTAAC AGATTAACGG TTGATTCTTT ACTGGGTGGT TCTTTTATAG
   135481 CTGATAGTAC TACTTTGTTC CCTTATCAAC AAGAATGGAA AACTACTGAG GATTCATTTA
   135541 TAGTAATAGG TAGAGAACAA TCTTATTATC CTGGTCAAGT TCCTCTTACC GCTAAATATA
   135601 TCGCCGATAA GAAACTAGCT GTAACTGAAT ACCCTTACCC GATAGAGTAT CCTAGCGATG
   135661 ATTATATTGA TTACCGTATG AAAATTACTT TCAAAAGAAC TTAATGCTAG ACACTACAGT
   135721 ACCTTTTGGT ACTGTAGTGT TTATTATTTA TATTATTTCA AACCTATATT ATTTAATTGA
   135781 AGAGCTTAAA CTCTGTTTAT TTTATCTAAC TTAAAAAGGA CTTATCCATG AAAAAATTAG
   135841 CTATTTTATT TTCTTTGTTT GTTGTAGGTT GTGCTACTAA ACAACCTGTA CCTACAGAAG
   135901 AACCAAAGCC AGAAACAATT GTTCATGTAC AGATTACAGA AGATGCTGGT TATCTCTGTA
   135961 AAGATAATCA TACTGCGTCA TGTAATCTAT TACGCAATTA CTGCATGAAA AATAACAATA
   136021 CTGATGAAGA TTGTTTGGAA TTCAATAAAG CCGTGGAGAG TAATAATGAA TGATTTAATC
   136081 TTACCAGAAA TATTGAAACA TCCTTTTGCA TTAAGAAAAG ATGTTCAGGT AATCGATCAT
   136141 GTATCATTTC TGCTTAGTCA GGTATCTGTA GATATCATCA AAAACTTAAT CCAAAAAGAA
   136201 TTTGGATTAG ACATCAATCC ATTTAAACCT TATTCTGTAA CCGTTTGTTA TTCTAAGAAT
   136261 AGATTAAACA TTTACCCATT TACTTTGCTC TCATTTGAAT TTACTGAATT CTACACAATA
   136321 GATCCAACAA CCTTACCGAT ACTAAATAAA GTATCTATTA AAACAATCAA GGATGTTAAT
   136381 GGTATCCCAA TCGATGTGTT GGTTATAGAT TCTATCAAAG AAGCTGAATT TAAAACCATC
   136441 CACAATAAGT ATATCTCGCA ATATGCGGCC GAATGGAGTC AAGGTGAGTA TATCCCTTAC
   136501 ATCGAAGTTT GTCGCCCGTC TGTGCTTAAT CTGGAGCAAG AGAGAGTACT TAGCAATGAC
   136561 CCACATGTAT ATTTAGCTTT TGATACTGTG CGTTATATGC GATTTGGTGA GATTATTAAA
   136621 TAATCCAAAA CTCTATAAAC TAACTAAAAA GGAATTTTCA ATGAATAAAA TTTACTCAGC
   136681 TAAAACTTTA CGTGAAATCA TCGAATCTCT CTTCACTATC GATGAAGAAA ACAAAGTTTT
   136741 CACAAAGAAT GACATCACTG ATAAAGTAGC CAACAAAGTA TGGCGTTTCC ATTACATCAG
   136801 TCTGATTTCA ATCCTCAAAG CTTTCCCAGA TTCCAATATT GTAAATTTCG CTTTATTGGA
   136861 TTTTGAAATC GCAATCAGAC AATTCGCAAG AGATATGTCC GAAAGAGGTT TTAAGAACCC
   136921 AATAGCTACA GGAAGTAATT TCTTGGTGAT CGGTTTTGAA AACGAAAGTG ATGTCATTGA
   136981 TTCTTCAACA GGAGGATGGT CAGTGATAGC CTTCGATCCT TACAAAGAAT CATCGAATCA
   137041 TGTATTTGGT GTAATCGAAA AACCGGAACA AAAAGTATTT CCGATTTTTG ACTCTCTTCC
   137101 AGAAGCAGAA AGTTTCCGAA GAAAGACTGA AGAATTCTAC GGTACAAAAC AAACTCTGGT
   137161 CTATTACGAT TTAAACAACT ATCTAAATCC ATTTGCTGTA AGCAACTATG GTGTGGGTTT
   137221 TGTTAATGAC GATCGTCTAG ATAATGGAGT TGTGATCGAT TTGCCGGAAT GTGAGAATGG
   137281 TGACATCATT AAGTTTAGCG ATGAAATCTC TATTCAGAAA ACCGATGATT GGGATTACTG
   137341 CTACTATGCT GGTCGATTCA AGAAAGTAAG TAAAGGAACG ATCCACACCA ACTTCTACAC
   137401 CAATCGTAAG GATGTTAGTG GTTATTTAGT CATTACTAAA AATGGTACTA ATCTGGTATC
   137461 AGCTGGTGGT CGTAGTTTGG TTAACATAGA AATCTTTAAA GACTTCATGC GTGAATACCA
   137521 TAAAGGTAAA TTCCCAAGTG GAGAAATTAA AGCAATCTAT GTTTGGGATC TTTCTGAGAA
   137581 GTTTGCTGAA TTCGTTAGAA AAGGATACGA TCAAGAATGT TCAATCGGTA AAGCATACTA
   137641 CTCTCTAATT TATTACATCC GTACTGCAAG ATTCGTCAAT AACCAATATG GTCTATCTGT
   137701 TTCTATCCTT ACCGACGAAA ATGATAGATC GCTGTTACTG GTAGATAATT CAGAAAACGG
   137761 TACTCCTTAC GATGTTAACA CATTGAGATT CTTTGATGAT TATGGATGGT GTGGTGATAT
   137821 TAATCATCTA AAACCAGAAC ACTCTGTTGA TAAGGTAGTG AGTCTAGGTG ATAATGCTGT
   137881 TCATCTCTAT TACCGAAATT TCTTACCGAA AGTCTAATTT AAATAGATGA TTAGGGATTC
   137941 TTTTCTGTAA ATAAAGTATA TGAGTTTTAG ATATATTTTA TAAATACAGA AAGGAATCTC
   138001 TATATGGGTA TCTTTGATAA ATTTTATGGT TTTTTAGTTA AGTATGTTTT CTCAAATGCT
   138061 AAGTTAATAT TGGCTATTCT TGTTCTGTCT ATGCTTTACA GAATAGACAT CATCAATAAG
   138121 CGTAATGAGG AACTGAGCCA TAAGCTTGAG GTTGTCAATA CTGAGTTAAA AGGTAAAGAA
   138181 GAACAGATTA AGCTGCTTGA AGAAAAAGCA GCCACTCAAG ATCAACTCAT TACCAATTAC
   138241 AAACAATCTA TTTTCGATCA TCAAGCGAAG ATTGCAGAAA TAGAAAAGTC TGCAAATGAA
   138301 CACACTAAAG CTTTAGTTAA TGTTTTAGAT AAAGATCCTT GGGCTAATAC CCCTATCTCT
   138361 CCAGAAACTA AAGAACTTTT AAATAGGAAA AAAGCAAAAT GAAATATTTA CCATTACTGA
   138421 GTTTGATACT CGTTGCTTGC ACCCCAGTAA CGAAAGAAGT GAAAGTATTT TCACCCATCC
   138481 CTATTGAATG TGATCTCACT CAGGTTTGTA CTGATAAAGA GTATCACCTA GAAACCAATC
   138541 GTGATCTGGC ACTGGCTTAT ACTGGTGCTA AGACTGAACT AGCATATTGC TCAGAACACT
   138601 TGCGATCTTT GCAGTCATGT GTTCGTAATG CAAATGCTAT CCTAACAAAA GAAAAGGACA
   138661 CTGATGAGAA AACCTCGATT CAAACGCCAA GCAAGAACTA ATCGCTCACG TCGTATCTGG
   138721 TTTATGCTGG AACGATTTCG TCAAGAGCGA AAAGAAAAAG AAAATCAATA ATAACTCTCT
   138781 CCTCTGCCAA TTAAGGTAGA GGAGAGAGTT ATTATTGATT TAACTATCTA ACTTATTAGG
   138841 AATTTTAAAA TGGATTTTTA CGAAGAAGAC ATGGAAGATT TAAGATTTAG AATCATTTTT
   138901 CTAGAAGAAA AGATTATTAA AATTAATGAT AAACTATCTG AAGCGAATAG AAATACTGTT
   138961 TTGTCATTAA TGGCAACAGT AATGAGATTA TCCGATCTAA GAGAGAAAGT TGAAGATCTT
   139021 GAAGAACAGG TTTTTACTCC TAATTTAAAG AATCGTAGTT TTAGGAAAAG AAAACCAAAT
   139081 TTAGTAAGAG GTAAAATACG TACTAAAAAT CTTAAACTGA AAAACATTAC TAATTATTAG
   139141 ATTGAATTTA GTATTCTAGA TTATTTCAAA TATATACTAT TTAAGTGAAC CCGATAGAGA
   139201 AATCTATCAA ACTATTCCGC TCTAATATTA CCTCCATGAA ATATTAGAGT ATTTATTAAC
   139261 CCTTGTATAG GAGAGATTAT CATGGAAAAC AAAAAATTCG AACTGGTTAA AGAAGACAGC
   139321 ATCGTAGTCG ACGGCTTCAA ACTTTATCGC ATCCGCGCTT TGAAAGACTT CTTCGTAATC
   139381 AAAGCAGGTG ACCTGGGTGG CTACGTCGAA TCCGAAGACA ACCTTTCCCA CGAAGGGTAT
   139441 GCTTGGATCT ACGATAACGC CAAGGTATAC GGCGGATCAA AAGTCTTTGG TAATGCCAGA
   139501 GTTGCTCACA ACGCTACTGT CAATCAACAT AGCAAAGTTT CTGGTTTTTC CAGAGTAAAC
   139561 GGCTCTGCTC TGGTGACTCA CTTCAGCCGT ATCGAAAACG AGGCAGAGGT CGGCGGGGAT
   139621 GCCGTTGTAG AGTCATCAGA CATCTGCGAC AACGCCCGTG TATTCGAGGG TGCTCGAGTG
   139681 CATAGTCATT CAGTCTTGAA GGACTACAGT GCCGTCTTCG GCAACGCTGT TCTCAACGAG
   139741 GCTGTATTGT ACGGCAATAG TGTAGTTTAC GATAAGGCAT ACGTCGGAAA GATGATGTTC
   139801 CTCCGATCCG TAGAGGTATG CGGTAACAGT GTCGTAACTG GTGAGACATT TATATCCAAT
   139861 ACTCGCATTG GATAGTAAGA AAAGATTCCT GATAGTAATA TCGTCAGGAA TCTTTTTTTT
   139921 TGCTTTGTTA CTAAATTATT TCGAACTTAT ACTATTAACA TGAATCAGGT ACTTCTTCTA
   139981 AAAGCTATCT GAACTTTTTA TCTTCTAGGA AACTAGATTT ACTAACCTAC TTTAAAGGAA
   140041 ATTTAAAATG TCATTTGACT TACTTGAAAA ATACAATCAG CTGAATGAAA CAGCTAAGAG
   140101 TGCTGTAGAT AAACAGTGCG ATGAAATCTT GGAAGTGTTG TTTGGTGAAA ATGGTTCTAT
   140161 TGATTATAAA GATCCAAAAC AACTGACTAA CCTGACATCA CACCCATACA TGTTCTCAGG
   140221 TATCTTGGGT ATTTCTTACA ATTATATCGC ACAGTCTGTT CAAGTACCCT ATAACGAACA
   140281 AGCACAGCAT CTCGCTTGTG GTCCTCATGA ATTCTCTGCA GCAGTATACA TGAAAGTAAT
   140341 TCATGAAGTA CAAGAGAAAG GTTACAAAAC CATCGCAATT GGTAATTTCG GTTCCATCGT
   140401 TTTAGATAAA AACTTTGGCA TCATTGCGAC TCAAGAAAAT GCATATCCTT ACGATTACCA
   140461 ACCTAATCAA AATAACTTTG TGTATGGTTT CGTTTCTGAT GATACTGATG ACAAAGAAAT
   140521 CATTGTTGGC TTTGTTGATT ATCGTATCGC TAAGTATATT GTCGATAATG CCAATAAACG
   140581 AGGTGGTAAT CTGTCTTTGA TTGCTATTGA CTTGAATCGT TTGGATTACG AATACTTCGC
   140641 TCGTTATAAC GATATAGAAG GTAAGGTACA TTCACCAATT ACTACTATGG TTATTGGTAG
   140701 CACTACTATC GGTTACATCA TTAACAAAGA ATATCTTGCT TCAGAAGACA ACTATGGTAA
   140761 ACATATCCAT AAGTTCAATG AATTTAATAA AGAAGACATC GTTGAAGAAT TGACTGCTTA
   140821 TAACAGTTAT AAACCTTTCT ACAATGGTGA TTTCTTTGTG TACGATTTCA AAGTGAACAA
   140881 CTTTAAAGAT CGTGCGAAAA ATCCTGAAGT CGTTGAAGGA TTTGTTAATG AAATTCGTGG
   140941 ACAAATTGTT GAAGAAGGTA TTAAACCTTG TCACGTTGAA CCAGTAATGA TGTCAGTAGA
   141001 AGAAGACAGT ACTGCATACT TCCGTATGTT GGTTTGGACT AATACTCCTA ACAGTCATCG
   141061 TTTCCTTCCT CCTGCCGTAG TGGAAGAGTT CATCAGTAAA AACCTTAATG TACTGACTTC
   141121 AGTATTTTAC GTGGCTAAAG ACGTCGACAT TAAACAATAC ATGGATGTGG TTACTTTGTC
   141181 AGACGATTTG AAAGAACACA TTGATTCTAT CAAAGAATTC TTGACACCTG GTAGTTTTGC
   141241 TGTTGAATTG AATCACTATC TGCAACTGGC TCGTGATAAC TTTAATTTGC GTACGATCGA
   141301 TTACGTTAAC TTAAATGGTG TGTCGTTTAT CTATAATAGC AATATTCCAT TCTATTCTCG
   141361 TCCTGTAGCT ATTAATGGTA AAGTTGTGGT AGGTAAAGTC ATTGATGTTA ATGGTGATGA
   141421 TGTACAATCT GTTAGTAAAC TCGATACTGA TGTGATTACG GTAATGCGTA ATTGCAAAGT
   141481 ACGTAACTAT AGCACTAACA TCATGGATAC TGATCATTCA GTTGAGATTT GTTTTAAAGG
   141541 TAAGAAAACT TATCATGAAG TAGTTAATAA GTTGGAAGAA TACCAACACA TCAAAGATCG
   141601 CTTGCTGATC AGCAAACCAA CAGTAAGCCA TGCGGCATTC CACGATGGTC TTCCTTTGTT
   141661 TGTGCTGAGT TATTGTAAAG CTAGTACTTT CAGTACTAAA GCCATGGTAT CTAAGGTTGA
   141721 TAGTGATGAA GACGAAATGT TCTTCCTCTT CAACCATAAC CAACTGCAAG GTGAATTTAA
   141781 TCATCCTTCT GTGATTATTA ATTACCATTG TAAGAAACGA AGTTAATTAG TATATTAATA
   141841 CTCTACTACC TTAATCGGGT AGTAGAGTAT TTCTATATTA TTTTAAATCT ATATCATTTA
   141901 AGTGTAATAG GATTTTAAAT TTAATCTTAT TATTCTTTTT TTATCTAACT AAACAAGGAA
   141961 ATTTTAAAAT GGAAAAAATG ATTATCGTAA CTATTTCTGT AATGTCACTG ATTGGGATTA
   142021 TTTACTTCAC GGCTGATTTT CTGGCTAAGA TGTATTACTC CGCAATTCAT ACACCAAACA
   142081 TTCGAAATAA CCAGATCATC AAACGACTGA TCTTAAAACA TCTTACGGTT AAAAAGTCAG
   142141 ATCATGGAAT CAACAATGAT CAACAAAGTA TTGGTATGTT CTTAGAAGGT ACAAACTACA
   142201 CTCGACAATT GTTGGTGAAC TTCTTAAACA GTCGTAAGTT CTCATTTGGT GTATTTGGTA
   142261 CACAGCATTG GTTATTGGAA ATTAACAATT ATAACCAAAG TAAAGTAGGT GAGTATGTTG
   142321 TTGAAAACAT CGAGATCTCT TTACTTAACG AATACTCTAT CGAACGTAAT AACTCAGAAG
   142381 ACAAAGTAAC TGTATCTGAA TTACGCAGTA TTATTCTATT ACTGACTGTT CGTCATTTCA
   142441 TTAATGAAAA AGGCGAACTC GTTTCTACTA TTGAATCTAT TGAACCTGTT AAAGGTGGTA
   142501 ACATCTTGTT CAATAGCAAG AAATAAGAAG CATTCCTACT CTCTGTCCCA GGAAGACAGA
   142561 GAGTAGGAGA TACTTTTTTA ACGACAGAGC CAAAATACAA GACAAACCAC TCTGTCAATC
   142621 TCTTCTATTC AGGTAGAGCC TAGCCTTATC CCGAGGTTAC GGTTTGTAAA TCATCCTGAA
   142681 TAAAAGATTA TTAGGTTTGT CAGAAAGAAG AAGAAGAAGA AGCATGGACA TCTTGTCAGC
   142741 TATCTTTTCC TTTACCATTA CAGTACTGAA AATTCTACTG GATTCCGATA AAAACCTAGT
   142801 AGAAAAATCA ATAATACTGA TCATGGTAAT TATAGCAGCA ATCATTTTAC TGGTTGCTGT
   142861 AAAACTATTA GGGTCAAACT AATAGTTTTA TAAACAATGA TAAACCAACA CTTCTCAAAA
   142921 TATAAGAGGT GTTGGTTATT TTTTTAGTTT TACCAATCTA AGAATTTAGA AGCTACTCTG
   142981 GTAACTGTAT CGATACCTGT TTTAATTTTA TCTTCTATTG TAGAAGTTTC AATCAACCCA
   143041 TGTAATATCT CTTTGTTCTC TTCTGGTAGT TTCTTACCTA AGATTAAAGC TACTTGTTCT
   143101 TCTGACCATT TTAAGATGTC TTCATTACGA GTAGAGATAT TAGGTTCTTC CCCAGTATCT
   143161 AGAGTTACTT CAAATAAATC CACATCTAAA GTTTGACCAA TACGATTGGC TCGTTTTACA
   143221 GCTTGTTCGT ATGTGCCTGA TCTAAATGGT AAGTTTAAGA ATATCACACG ATTGGCTTCA
   143281 GTTAAAGGCA CTGCTTCTGA TAAGGTTTTG TAAGTCGTAA TCAGTGGATT AATCTCACTG
   143341 TCTTCTTTAA AGATCTTAGT CTGAAGTGCT AAACCATTAC CAGAAGTAGT TTCACCAAAA
   143401 ATACTAATCG GTTTAAAACC TTTTAGTTTT AATTGGTATT CTGTTTCTTT TACTACTTCT
   143461 ACGTAATCTG TAAAGATAAT CGTTTTGGCT TGAGCATTCA AGATTAGATC AGGTAAGTTA
   143521 GACTGATAGA TTTCTCCATC TTCAGAAATT ACTTTAGCAT CTGTTACTAA CTGCTTAACC
   143581 ATATCAGCAT TACAACGAGA ACGAGCTTTA CCTAAGATAT TACCTAAAGC CTCACCCATT
   143641 ATTGTAAGCT CTACGTATTT GTAAACAGAT TTAGCTTTTC TAAATACTTT CTTAACATCA
   143701 TTAGGTAATC TTGGGATTAT TACTTTATCT TCGTAATAGT TGCACTCTAA CACATATTGC
   143761 TTGTGTTTAG GATCTGTAGG AGAATAACCA TTATGTAATG TTTTTGCTTT AGATAAGTAA
   143821 TCTTCTAAAT CGGCTCTAAA GAAACTAGTA TCTCCTCTAC CTTTAACAAC ACGACTACGA
   143881 TAGACTTCTA TCGAACTAAA GAAATCATCT TCGTATTTCT TAGCATTCTT CTGATAATAT
   143941 TCTTTTCTTT CTTTTACATA ATCGATCATC TTATTCGATA TGGTTTTTAA GGTATAGTCA
   144001 GCACCGTTTT GTAAAGTTAC TTTGACTTTA TGGGTGTACT GCTCTACTCC AGATCCATTG
   144061 GTCTTAATTT CAGACCTTAC TAATTGTAAT CGATGAGCCA TTACTGAGAT TGCGTAAACA
   144121 CCAGAAATAC CAAATACCTT TAGGAATGAC TTATAGACAC TTTTATCGAA TAATCTATCG
   144181 ATAGTGGCAA ACATCGTCAT GGTCTCGGTA CCTAGTGCTT TAATGGGTGT TCCTGACATC
   144241 CATAAACAGA AGATAGGATC TATCTTAGAA ACCAATTCTC TAAACTGTAT AGAGCGTTCT
   144301 GAATTGTGTG AGTTTAATGA ATGCGATTCA TCAAGCACAA CGGCATATTT CTTATTAGGA
   144361 ATTTTAATGG ATTTTAAATA GTCATTTAGT TTTCCTAATG ACTCGTAATG ACAAACAATA
   144421 AAATGATCAT TGATATCAAA ACCAGCTGGT TTACTAGGTC CGTGTAATAC TGGCAATGAC
   144481 ATTGAATAGG ATTGTGGTTC TTTATAAATT CTATTGATGG TTTCGTCCCA TACATCGTTA
   144541 ACTGCTTTCT TAGGACAGAC AACAATAATT GTATCGGCAT CTAATACTTC CATTAGCGAT
   144601 ATTGAAGCCG CCGTTTTACC CGCACCAGGT GGTGCGTCTA ATAGATAACC ATTAAGACCT
   144661 AATAGTTTAC TTTTCCAAAC ACAATCATCA ATGAATTTAT CTTGATAATC AAATAGTTTA
   144721 ATATTATTAA AAATCCTATT TAATTTAGAT TTATCTAATT TAGGAATTGC ATTAGGTTCA
   144781 GTTTCATTAA TAATTTTAAT ATTAGCAATG AGTGGAATCT TTTCTAATTC TGTTCTGATT
   144841 GCTAATAACT CTCGTCCTGA CCTAATTCTT CTTTTAAATT TAGGATCAGT TAACAAAGTA
   144901 TTAATCGCAT GATAAAAATC AGGCAAGTAA AACATACTGA AAACTAAACG AGAATAACTC
   144961 ACATTGTCTA AAATACTATA AAGCATTTTA GCACCAATAT ATTTCTCTAG ATCTCGACAA
   145021 ACATACAAGA ATCTTAATCC GGTAATTTCT ACCTTATTAC GGATAGGATC GACTTCTACA
   145081 TTTAGTCCTC TTAACAAATT TAGTATAGAC ATTTCATTAC ACCATTTATT AAAATAATAC
   145141 TCATTCAAAC AAAATGACTT GTCCTCTCCT GTAGCCTATT CAGCTACAGG AGAGTAAAGC
   145201 CAATCAAACT CTGTTAAAGG AAAGTATTTA TGAAATAAAA ATCATTAACA AAATCCGCTC
   145261 CGAGGTAAAA TGAGTAGATC GATTCTATTT CATATAGTAC TAACTTAAAT TAATTTCCAA
   145321 TATCCCAGAA TGCTCCTTCT TCTTCCCCTT CTGCATTTCG AACAGATCCA AATTTAGATA
   145381 ATGAAGTATC CGTACCATTG ACATCCCATC TTAAACCACC AATCTTTTGG AATTCCAAAA
   145441 TAAAGAATTT ATGTTCTTCT GGAGTGTCAT TCTGACCACG GTGTTTACCA CGGGCAAATG
   145501 TTTGATATTT ACGTCCATTG TCTTTTACAA TATCTACAAA CAATTCCAAT TCAGGTTCAC
   145561 GAGATAAACC ACGACAACCC TCGTAATAAG AACCATCAGA GATTTGCATT GCCAACATCT
   145621 TATTACCTTG ACGTTTTAAT TCCATGGCAT CTGGAGATAA CTGAACAGGT GTAAGTAACG
   145681 CAATATTTTT TGCAGCAAAG AAGTTTTTGG TTCTTCTAAA CAGTTCTTGA ATATCCGCAT
   145741 CAGCACGAGA ATGAGATAGA CCATTCTTAT TCGCTAAATT AAGATAATCA ATCAACGTTA
   145801 AATGGATTTC GTAACCTTGG GATTCAAACT GCAATATACA ACTTTGAATT TCTGCATAAG
   145861 ACCAAGTAGA TGAGTCCGCA CGAATGATCC TAATATCGTA ACCTGTATCT GATAATTTCT
   145921 TATAAACATA TTCAGCAGCT TCACGTGATG ATAATCTTTG CTTATCTTCA TCTGTAATTT
   145981 TTACATTCTC TAAGTTTTCT TTTAAGAGAA TATAAAGGTT AAATAAAACA ATGAGCATAT
   146041 CGTCTTCAAA AGAGATCAAT AGCATCAATG GTTTCTTTTT TTGGTCTGTT TGAAGATTCT
   146101 TAGGGTTATT AAAAATACAT CCAGAAATGA ACATGGATAG GCTCACACCT GTTTTATTAT
   146161 TGTGTGCTAA ACCACCTACG GTAGTTAATT GACCCAAACG TAATCCGCCT CGAGTCATTC
   146221 TGTTCATTGC CTGCCACGGC ATCTTAATTG TACGAGAACC ATCGTTTTCT TTACGAATCA
   146281 ATTCAAACTG CTCTGCTACT GCATCGATAT CTGACAAATC TACTTCACAA ATAATTCCAG
   146341 GAATTTCTTC ACCAGAATAG TTTACTAAGT CAATAATACC ATTTAGATTA GAAGACATGT
   146401 ATTGATTCAA ATCACCAATC TTATCTCGAT TGAACTTTAA ATCAAAAGTC ATCTTATCCA
   146461 AAAGCATGGT TGCTTTCTTT TCTTTTAGAT ATTTGTTTAA TTCGAATCGA TAAGATAAAA
   146521 TGGTTCTTTT TAATTCGTCC TCATCTAACT GGAAAGAAAT GTTGTCTTGA ATACTTTCGA
   146581 ATAAAACGAC ATCAGAAGAG CAAGCAATTC TAATGTGTTG GATTAAGTCA TTGTAAGGAG
   146641 TAGGATGTTC CTTACTGACC ATGTTTAAAA CAACGTTCTT TAATTCATTT ACTGTTGAGT
   146701 CAGTACCAGA AATATCATTT GAGTTTATTT TTAAAGTAGT GATGACATCT AATACAAGTT
   146761 GTTTGGATAA GTCATTTTCT CCAGACTGCC CTTCTCTAAA CAGTAAGGAA ATGCATTTTG
   146821 CTAACAGTGC TTTTACATCC ATTTTATTTA GACCTCGTTC ATTAAATTAG TTTATCAGTT
   146881 AGTTTACCAG CATACACTAT TGATCTATTT TTATTTTGTC TTATTATAGT CGTTAGTTAA
   146941 AATTATGAAT TATTACCGGT AATTCTATTT TCTAGTTAAT TATGCATAGA TAGTTTAATA
   147001 CTTGAATTAT TTCCTTATTA AACTATAAAA GAACAATTAA AGGATTGCAA AAATATGTCC
   147061 GTACTAAACC TGCCTAATGA TTCTATTAAA ATCATTTTGG TACCTGAACC GATTGTAGAA
   147121 GATCTTAAAG CAGTTGGTTA TACAATAAAT GATTTACTTT ATTATGACAA AGCAAGTAAA
   147181 GTTCTTAATA AGAACGCTTT GAAAATTTTT ACTGTCTTGA ATTCCAAATA TAATCCTCAA
   147241 CGACTAGATT TCGTTTACGG TTCAGAGGTT CTTACTCCAG TGTTGAGTGA GACTTTGGAC
   147301 GTACGAGACT TATGGCTTGA AACTTCCGAT CAAGATACTC GCGAAGAGAT CCGTAATGAT
   147361 TTCGTTGCTA GTGATGACAA TTCAGGATAT TCTTTGGATC AATACGAATA CGATGCTTCA
   147421 CAAGCTTTGC TTAGTGTACT AAATGGTCTT GATTCTGCTA TGGCCAGTGG GAAAGATATT
   147481 TATGAAGATA TCTTACCTGC TAATGATGGT AAGTACTTCT TTATCATTCT GCCTTTTATT
   147541 AAGGCTACTG GTAATGAGTC ATCCTCTCCT AGCAAAGAGA CTTTAAGTAT TTTTGCGAAA
   147601 AATGTGTTGG CTACTATTTT GAGAAAAAGC GCATTTTACC ATGATTCAAA AACTATTGCT
   147661 CAAAGTAGTA TTTTTGTCAA CTATTTAGCT ACTAAGTTAA ATATGTAGGA CAGATAATAC
   147721 GTATTTTCGT ATTAATTTTC TTTACAGAAA TATTTTTAAC TAAACTTTTA CGTAAAAGGT
   147781 TAACCACAAA TGTCTATTTT TAAGAAAAAC GCTAACCGTT CACTCGGTAA ATCTCGCGAA
   147841 GCCTTGATCG GTGAAATCGC AAAAGAATTT TATTCTGATG TCCAACTGGG TCGCGAATCC
   147901 GTTAGCCTGT TGGGTGCTTT GATGCTCTCT CGTGAATCTG TTGACGAATC TCAAATCGAA
   147961 CAACTGGATG AGACTTCAGG TTCTGTAATC GCTTCTACTG CCACCAGCAT TTCTGATACT
   148021 GCTAAAAAAG AAGGTGCTGA GCTGACTCCT GAAGAAGTAG ATAACATCCA AGAATCTTTG
   148081 GTAATTGCTG CTAACCCAGA AGCTTATTTG AAATCTGGTG ATGCTGACGA ATCTGCCGGT
   148141 ACCGTACATG GTATCTTGGG TGGTGAAGTA GAAGCTGCTC CTGTACAAGT AGAAATGAGT
   148201 AAAGAATCTT TCGAAGTACA CGGCATGATG AACACTCTGG CAATGACTGT TGCTTACAAC
   148261 GTTCGTGCTG ACAAACAATC TAAAGCCGCT GAGTTGTTCT TCCCTACTAT TAACTTGGAC
   148321 TTCTCTTCTA ACACTTATAC CATCGACACT CAACTGTCTA CTGTATTCAC TGAGAAAGAA
   148381 TACGAAGTAA CTGGTAAACG TGACGCTTAC CGTAACCAAA AACACATCAT TAAATCTTTG
   148441 CGTAACCACA CCATCCTGAA GTCTAACTTC ACTGATGTGA TCCCTGTGTT CCGTCAAGGT
   148501 CAAAATGAAG ACTCTTTCGT AGACACTGCT CTGTTGCCAG TACGTTCTGT AGAGAACGAC
   148561 AATGGCGAGA AATTCCAAAC CTCTTTGCTG CGTATCGGCG AAGAAATCAA ACTGTTGGAC
   148621 ATTTCTCAAA CTAACCGCAT GATCGCTTTG GGTATGCAAG ACGGTACCGA CCAAATCGCC
   148681 GGTAACCCAC GTCTGAAAAC CATCGGTCTG AAAGTAGGTA ACGATACTGT ATTGTTCGAA
   148741 AACCTGCAAT ACCATCAAGC TTCTCAGTTC ACTTACTCTC CTAAAGGCGA CCGTGAAGAC
   148801 ATCTTGTTGA CTTATGATGT TAACACTCAC TTGCTGGACG AAAACACTAA AGCTGTTAAA
   148861 TCTGGTAAAT TGCCTACTGA ACTGCAAGCT CTGAAAGACA AAGGTCTGGA AGCTTTGGTA
   148921 CGCTTGGTAC TGACTGGTCG TGGTAACACT GATACCAGCG CCTTCGAAAT CACTTCTGGT
   148981 TCTGTTAAAG TAACTGCTAT CCGTGATGCT GTTACTAAAG AAGTTAAAGA TTTGGAAGAT
   149041 CCAGCTCTGA AACCTTTGAT CGACGCGATT AAAGAAACTG AAGTAATCGG TTGGGAAGTT
   149101 GACGCTACCC GTACTAACAG CAACATCCGC GAACACGGTA TGGTGTTGGA TAGCCGTGTA
   149161 CAACGTATTA TCTACGGTGT ACGTCTGCAC TCTCCAATCG CTGTTCGTCG TCCTTTCGAT
   149221 GAGAAAACTG ACGTAACTGA CGCTCAACGC GTTGACACTC TGATCCAAAC CAACTACATG
   149281 CGTCGTACTA ACGCTGCGAT CACTGCATTG TACGATATTT TGGGCATGTT GAAAGCTGCT
   149341 CCACAAAAAC TGGACACTAC TGAACCATTT GCTCACTCTA TCGTTGGTAT CGGTCAATAC
   149401 TTCTCTAAAA ACTACGTACG TGACGTAGCA TTGGATGTTT ACAAAACTAC CCAATCTATG
   149461 CAAACCACTG ACGTTCGTGC TAACGCTTCT GCTGTTATCA CTAACTTCGT ATTGGCTGAG
   149521 ATGACTCAAG CATACACTTC TTCTGAATTG GCTGCTGCTT ACGAAATCAT CTCTGGTGGC
   149581 GCTAACTTCC GTCCTCACGT AATTGCTATC GCTGACGTGT TCACTAGCAA ATTCATCTTC
   149641 CGTGAAGGTG ATGCTCGTAC TCTGGGTGAT GGTTTTGACT TCACTATCGA AGAATGTTCT
   149701 GACAACCGTT TGGTTGACCA AGACAAAGAT GGCGAAGTTG GTACTATCTT CTTGTCCTTC
   149761 GGTGTACCTA AAAATGGTTC TCTGGACATC CCTCTGTGGT TCGGTAACTG CTTGAGCAAA
   149821 CGCGAAATCC CACGTATCGT TAACCGTGCA CGTGGTAGCA AATACCAACA CGAAGTAATG
   149881 GTACAACCAT GGTTCAGCCA CATCTGCCAC TTGCCAATCT TGGTACGTAT CCGTGTGACT
   149941 GGTCTGAAGA AAGCCGTTCA AGAGCGTATC CCTTTTGCTG TTCAAGCTTT GACTAAAGAA
   150001 GGCGAAGTAC CTCTGACTGC TGAAGCTACT GCTACTCCTG CTGCTCCTGC AGCTGGTGCC
   150061 GGTGCTACTG CTGGCGTTGC GCCTTAATAC CAAGTAATGG TTTGCTAATC TTTAGCTAAT
   150121 ATAGACTCTT ACTCCTCTAC TCCTTACGGG GTAGAGGAGT GAGGGTTCTA TGTTTATTTT
   150181 ATTATAAATC TATACTATTA AGGTGAAGTA ATTAAACTAA CTTTTGTAAA GGAAATAAAA
   150241 CATGGAAAAG AAATACGACT GGACTCTATG GTGTACTAAC CATCAATGGT AAAAAGAACC
   150301 TGGTAGCAAT CACTCCAGCT TCTAAATATG GCTTCAGCCG TATCGAAGAA GTAGAAGGTC
   150361 GTCCAGAACA AATCCGTGGA TCTATTGGTG GTACCTTCAA TACCACCGAT GGTTTCAAAG
   150421 GCATGAATGC CGATGATACT CTGGAAGTCA TCATGCAATC CGAATCATTT GTATTCTGAT
   150481 TGTAAAGAAA TAAGCTCCCC TAAAAAGGAG CTTATTTTTT TTTTGATTTA TTTTAAACCT
   150541 ATACTATTAT AGTGTAATCT AACTCATTAA GGATTTAAAA ATGGAAATTA AATTAAGCTC
   150601 TTTAGAGAAA TTAAACTTGG TTAAAAAGAT AGTAGCCGAG TTAAGTCAAT CTGAAGGTAA
   150661 GAACATTACT GATGTAATTA ATAAGTTTCC TAAATTAAGG GAGCTATTAG ATGCTTATAA
   150721 AAAAGAGATT GGTAACAGTG ATGATGTCGA AGTCTTAAAT AAGCTTTTAG AAAAAGCAGG
   150781 AAATAGAGAC AATCCTGAAG TTAAACATAG GGTGGTTTAT AATAAGGCTG GAAATCCATC
   150841 AATCATTTCA GACTACAATA ATATCTGGAT CCCTTATTCA TTTAGTTGGA TTTTTAATTG
   150901 GAATGATGAC ACTTATGTGA AAATTCAACC TAAGAATAAG AGTGAAGATA TTTATCATGT
   150961 CTTCATTAGT CCTGATGGTT TGATCAAAAT TAATAAGGAA AAGAGATGAC AGAATTCCCT
   151021 AGAGTTAAAT ATACGAGAGA TGTTATCATT GGTGAGTTTA CGCTTCCTAA AGGCAATCTT
   151081 AAAGCAAAGA AGTTAATGAA AGAGCTTTAC GATGAGGGCT TAAAGACTTA CCATGAGGTA
   151141 AGCTCTACGT ATATCATGTT ATCAAATACG ACGATCTTTA TTCACTTTTA TTTAAGAAAT
   151201 AATACAGGAA AAACAACTTC TGTTTTAAAT CTGTATAAAG GTGGATTAGA GATGTATTCT
   151261 TTAAAAGAAT TAAGGGAGAT TATTTATAAT CTCTCTCAAG CTTCTTTGAA GTCTCAAATT
   151321 AAGAATTTTC TAACAGAAGA GGAATTCGAA AGACATATCA TTGAAAAATA CGATATGAAT
   151381 TTAATCCAAC TTGGTCTGTG TTTCAAACAA AAGGAATTTT AAAATGGAAT GGTTAAACTA
   151441 TATTCAAAAC ACTTACAACA AAATCCCTGA TCATTTAATT ATCGCTACAT TGTTAGGTAT
   151501 CTTAGCATGG CATGTAGTAA ATCTAATCGT ACTGGCTGGG AAATCTTTCT TTCCTAACGG
   151561 TGGGGTTTTG GTTAGGGTTC TATCCATCGG CGGCAGTGGT CTTTTCCTAG CAATAACGAT
   151621 CCGTTACATC GCAAATAGTT ATGGTCTAGA TTTAGAAGTA TATTCTATCT TCTTAATTTT
   151681 AGCCGTGATC ATCCATTTAT TTGTAATAGG ATTCAGTTCT TATTTCAATA GTAGAGTTGC
   151741 GGCGGCTCCA TTTACTGCGT ATGTTTATAT TCCTTTAAAC CTAATCTTGT GGGTAGTGAT
   151801 TTCTAATGTA TCTCTTAATA CAGCCCAAAA TGCTATCCAT ATCCGTTCTA TTTCGACAAT
   151861 AGCTAAAACT TTACATGGCT TTAGACGATT TCCTAAATGG TACTTGGGTT TTATTAATGG
   151921 TTTAATCCTA ATGGGTTTGC GTAGTTGTTA TCCTAACGAT AATTACGAAG AAGTATTGAA
   151981 AACTTATATG AATTTAAAAA TCGAATATGA GAATTCAATC GGTCGTACTA ATAGTCTTGT
   152041 TGAAGCCATT TCTAAAATGG TAGAAAACGA GTTCTTTATC GACATGGATA CCAAGCAAGA
   152101 GAAAAATAAA CCGAGCGATA CTCAGATAGA AAAGATGGCT AGTGAGTTTA GTGAAACGGG
   152161 TAAATCGAAA ACTGCCGATG AACTTGGTTA TCATTTAGGT GTTTTAGATT CATCAAAAAA
   152221 ATCTAAGACT AATAATGATG ATGATAAATA AAGTGTAATT GAACAGAAGA GGTTGGTCTA
   152281 AACAACTAAC CTCTTTTATT TTTTAGGAAT AACAAAATGG CTTACCATAC TTTAATGATT
   152341 GTGGAATCCC CTAATAAAGC TAAAACCATT ACCAAATGGG TAGCTAAAGA TGGAGTGAGA
   152401 GTCATGGCTA CATTTGGACA CATTCGTGTA TTAGATACTG ATAAGCCACG TGAAGAAGTA
   152461 TTAAATGTAG AACATGGTTT TAAACTTAAA TACAAAATCT CTCCTAAGTC TAAAGACCAT
   152521 GTAAAAGAAA TGGTTTCTAT TGCTAAGAAT GTAGATACGA TTATCTTAGC AACTGACCCT
   152581 GATTACGAGG GTGAGGGTAT TTCCCAAGCT GTAGTGGATG TATTAAAACA GAATAAGGTA
   152641 AATCCTAAAA ACATCTATCG TGTTACCTAT ACTGAAGTAA CAGAGAAAGC CGTACGCGAT
   152701 GCGATTAACC AATCCATCAA TACTAAACGT GGTATCGATG GTAATAAGGT TGCAGCACAA
   152761 TCTGCACGTC AGGCTTTGGA TTATGCGGTA GGTTTTTGGA TCTCTCCTAT TCTTTGGAAA
   152821 ATCTTCCCAT CTCAAGGGTT GTCTGCTGGT CGAGTACAAT CTCCATCATT GCGTATCTTA
   152881 GCGACACGTG AAAAAGAGAT TCATGAATTT GTACCCAGTA CTTATTGGCA AGTAAATGCA
   152941 TTTACCGAAA AAGACAATAT TGGTTTTGCT ACTCGTCTTG TTCGTATCGG TACAGATACA
   153001 ATTTCTAAAA TGTCTTTGAA TGATTTGGAG TATGTTGAAA AACATAAAAA GGCATTAGAA
   153061 GAATTAGTGA CTAATAAAGA GAAGCTACAC GTTACTGATG TTAAGACTTC TAAAGTATCG
   153121 CGTAAACCAA AACCTCCTTA TACCACATCT ACCTTGCAGA TGGATGCAGT ACGTAAATTA
   153181 GGTTGGAATG CGACACGCAC AATGCAGGTC GCACAGCGCT TATTTGAGGG GTCTGAGGTT
   153241 CATGGGCATG GTTTTATTAC CTACATGCGT ACCGACTCTG TATCGCTCTC TGAGGAGGCT
   153301 TTAAACAGCA TTTATCGCTA TGGTACTCAG TTCTATCCGA ATGATGTATT GGATCACCCT
   153361 AAACAATACG CCAGTAAGAA TAAATCCGCA CAAGAAGCGC ACGAAGCTAT TCGTCCTACA
   153421 GACATCACGA TTACACCTGA TTCCGTAAAA GCTAAATTTA CACCAGATGA ATTTAAGTTA
   153481 TACGAATTGA TCTGGCAAAG AACCTTAGCT AGCCAAATGA AGCCAGCCAT CTTCGACAGC
   153541 ACTCAGGTAA ATCTTACATT CGGTAAGACT TATGGATTTA GAGCTAATGG TAGTGTATTG
   153601 GTATTCCCTG GTTATCTATC AGTATACCAA GAAGGTGAAG AGATCGATGG TGAGAAAGAT
   153661 GACAATGTTC GATTACCTAG GATTAATGTA GGTGATAAAT TACCTGTATT TGAAATCCAA
   153721 GTATCTGAAC ATCAAACTAA ACCGCCTGCA CGATATAACG AAGCTTCTTT GGTTAAGGTA
   153781 TTGGAAGAGT ATGGTATCGG TCGTCCTTCG ACTTATGCAA CGATTCCTAA AACCTTGCAA
   153841 GATCGAGGTT ATATCACTGT TGAGAAAAAC CGAATCACGG TAACCGATAT GGGTATTGCA
   153901 GTTATCGATT ATTTGGTCGA TAAATTCCAT ACGTATGTTG ATTATAAGTT TACCAGTAAC
   153961 ATGGAAGCAG ATTTAGATAA TATTGCTCAA GGAAACATTA ATCGTGAAGC GATGTTATTT
   154021 AACTTCTGGA ATCCTTTTAT TGAAAATGTG AAACGTGAAG AAACCATTTC GATAAAACAC
   154081 AAAGGTGTGA TCGAAACGAC GGAAGAGATT TGTCCTTCTT GTGGTCAATC TAATTTGGTT
   154141 AAGATGTTAG GTAAATTCGG TAACTATCTG AAGTGTACTC ACCAAGGATG TAAATATACT
   154201 CGTTCACTAG CTCCTAAAAA AGAAGCGACT GAAGTAAAAT ATATCGAAGG CAAATCATGT
   154261 CCAAAATGTG GTAGTAAGAT TGCTATTCGT AAAGGTTTTA AAGGTCGTGA GTTTGGTAGT
   154321 TGTACAGGAT ATCCTAATTG CAAGTATTCT TGTAATGCGG ACGGTAGTGA AATTGTACGA
   154381 CATCAAAATG TCAATACTGG AGTGAAGTGT CCTAAGTGTA AGAAACATTA CTTGTCTGTA
   154441 CGAATGGGGC GATTTGGTAA AATAGTAAGC TGTGATGGTT TTACTGCTAA ACCAAAATGC
   154501 TCTAACATCA TTCGTAAGGA AGACTTACCT AAAGTATTGG GTAAGACAGA AGCTGAAGTA
   154561 GAAGCTTTAT TGAAGTAATG TAGTAGACTG GCTATTCTCA CGAGTAGTCA GTCTTTATCT
   154621 TAAAAAATAA AGTATATTTC AAACTTATAC TATTAAAATG AAGAATCACT TCTTCATTTT
   154681 AATTTTTTTC TAACTCGTTT AAGTAAAGGT AACAACATGT ATAATACAAT CTATAACAAT
   154741 ATCGAAATCA CATCTTTCCG TAATGATAAA GGTGCCGGAG TTCTAACTTC AGAACAAATT
   154801 GACGAACTCC ATGCTGTTCC TAACTGTATC GTTGTCACTC ATTATAAACA AGATGATAAG
   154861 GATGCATTTA CATTAAAATC TATTATTGGT GTGATAACTG TCCTCACCAC TAATAAAGAT
   154921 GTGGTGAGTA TCTTCGATAC CTGTAAAAAA GATAATGTCG TTGTGAATTT ATTATCTTCA
   154981 TTAGGTGATG AAGAATCTCA GAAACACAAT ACTCCAAAAG AAAAATGTAA TTATTTAATT
   155041 GATTATTTAG ATTTCGGTGT CGAGTTTAGT GCCGAACAAT TAAATAAATT AAAGATCGTA
   155101 CCAACCGCAG TTGTAGATAA CCTCGAACGT TTTGATATTA CAGAAGGTGT TTATGCTACC
   155161 ATGGTTTATT TCGATACGGT TATTGGTCGT TATAATGCCA TTGTTAGAGA TAAAACGGTA
   155221 TCTATTAAAT TAGCAACGGC TATGATCAGC GAAAATGCTA TTGATCTTTT CGAGGATCTT
   155281 AGCTAGTCCT AATAAACAAA ACTTAAAAAA AGGAAATGTA AAATGGCTAA ATTATTCTTA
   155341 GTAAAAACAG AATCTGGTAA AGTAAAATAC TTGAGCGTTG AACAAGTAGT AGAAGCAATT
   155401 CCAGATGATC CTCTTAAACC TACTAAACTG GATCTTACTT TTGCAAACAA TGTAAAAGAG
   155461 TCTATTAAGA TTCATGTAAA AGAAGAAGAT CCTAAATTGG CTAACCTTCT GAATAATGAC
   155521 TCAATGGCTA CTGCTATCCT GGGTTATTTC ATTCCAGATA TTGACAATAC TGAAACTGAC
   155581 GTATAAAGTG TTTAAAATAG AGCAATGGAA TATTGATTCT ATAACCATAT CGATCAACTT
   155641 AATAAAAGGA AGTTAATGAT GTCTAAAATT ATTTTTGATA ATGTAAAATT CAACACTGAA
   155701 GTTACTGCAG AAGAAAAAGC ACAACTGGAA ACCATTCCAA ACGTACTGGT CGTATCATCC
   155761 AGTAATGATG GCAATGGCGT ATCTGTATAT AAAATTAAAT CCATTTTGGG TGAGCGTTCA
   155821 TTGGAAGTAA CCGATCCTGA TGTAAATATG GTTTTTGCAG ATGCAGTACT GAAGAAAGCT
   155881 TCTGTAAACA TGTTTTCTGA TGCTGCACCA AAACCAGTAG CTCGTTCTCA CGGCTGCAGT
   155941 AAAGTACCTA GTGGTATCGC ACTTTAATTA AACCATTCCT CCCTACCTTT AATAAGGGTA
   156001 GGGAGGAGTA TTTATATTCT ATTTTTTAAG GATTTGAAAT GACCACTATT CTTTATCACA
   156061 ATAACGAAGT ATTGGCAGAT TCCAAAGCAT TAGAACTTAT TTCCGGTGCT GGTGGTGCCG
   156121 GCATGTTTGT TAAAGGCAAA AAGATCTTTA GCAATGATAA AGTCATTGTT ACTTTTTTCG
   156181 ACAAGATTCC ACGAGAAGAA ACTGAAGAAG AAGTGTTAAG ATTATCCGAA TGGATATTTC
   156241 GTTATGTCTA TGGAATTATC ATACATTCTA AAAAATTAAA AGGTGATAAA GACTCATTTA
   156301 ACCAATATCT AAATAGATAT ATCTTTAATT CTATTTTTAA TAATAATGTC GAAAACCTTA
   156361 TACGATTAAA ACAAGGTAAG TACAAATTTG GGGGTGAGGT TAATAGTGTT ATCTTAATAT
   156421 TCACTAAGAA TCATCTACTC ACCATTGGTA ATCGGACTGA AGTGATTGAT AAATATAAGG
   156481 ATGAAGATAA AATTGGTAAA GGTACAGGTA TTACTTTAGA TGCGGTTTTA GATGAGAATG
   156541 GTGATACTGT TCTTATCGAT AATCCTGTAA ATATTGGTCT GTACGATCTT GACGATATTG
   156601 ATTATATATT TAGCGGTACG GGATCGACCT ATATAACTGG TTCGATCAAA TTAGGAATGT
   156661 CTCCAAAACA AGGTTTTGAA CTCGCGGTTA TGTTGGATAA TGTTTCATCT TGTAGTTTTA
   156721 CAGGTAATAA AACCATGAGC CACAAAACAA CGAATTTAAA AGTATTAAAA CCATTTAGCA
   156781 AAAAAGAGCT TGAAAGCATT CGTAAACTTG TTATTGAAGG AAATGTAAAA TGATTATTAT
   156841 TTATAAAGAA GGTAATCTTC TTATTCAAGA TACTTTTCTT ACTCGTTCTG TAAAATATGG
   156901 AATGGCAACT GCTCCATTGC CTAAACCTTA TTTCGATATC TCTCGAGGAT CTTTGATTGT
   156961 TCCTTTGTCT CCTGATTTCC TAACACATCC TACTGAATAC ACCGTAAATC ATCCTGACCA
   157021 TAAACACTCT ATAAAACAAA ATACGCCATT ATTTAACTAT AATGGTTTGC AACTCGCTGA
   157081 ATTCACGGCA AATAACATCA AACTTCATTT CACCAGTCAA GATAAAGAAA CGATTGACGA
   157141 AGATCTTTCC GCAACGCCTC CTTATTACGT AGTAACCTAT CCATACTTCT CATTATTAAA
   157201 CAACAGTGAA TTTGCTTTTA CATCAAACTT CAATATTCGT AATGAATTGA ATATTTTGAT
   157261 GTTTGGTGAT ACTCGATTTG ATAAATTAAA AGAATGGGTA TATACTACTG CGGAGCATGT
   157321 CGAAGGATAC TTAGTAACAG TCAGTAAGAA AAAGATAGAT CGTGGCATTA GGGATATGTT
   157381 ATATAAAATA ACTATCGACA AACCTAAAGA TATGGATGAT ACGTTATTAG ACTTCATGAG
   157441 AGAACAAAGT GCTCGTGTTC GTGAAGGTTT GATTGAAGAT TTCGATGATC GAGCCGTAGA
   157501 AGTTCTTAAC ATGGTTAATG GGGTCGTTCT GAAGATGACT AGTGTGATTA GTCGAAATCC
   157561 TGTAATGCTG CCCGTGTATG GAGATATAAA TGTTGAGTAT AAAGATAGTT AAACGTTTTA
   157621 ATTCTAGGAA GGAATACTTA GAACATATTC CTAGTCCAGT GATTTATGAT ATTGATAAAG
   157681 GGTCGGAAGA CTTAACGATA GACAGTTCTA AATACCTTAA AGAGATTAGA AGTGAAATTG
   157741 CTGAAACATA CATTCCTTAC AGCAAGAAAT TCAATGCTAA ACTTAGAAAG GTATTTCAGT
   157801 ACGGTAATCT TCATGACGAT AAACCAAAAG GTGTACTGAT AGAGAGATTG GTACGTACTT
   157861 ATCTTTTCAC CATGGTGGCG ATTTTAAATC GAAACATTGG TCTTATGGAG AAAGGATTAT
   157921 GGCCTATTTC TGATACTGAA AATAAATGGA TTGATTTCGG TTACTTTGAT TTTGAAGAAA
   157981 CCTTTATTAA GACATTTAAG TTAGAAGAAA TCTGGTGCAA TCATGGAGAA GTATATCGTC
   158041 CTGCTAAACT AGCTTATGTT AGACTAGTTC CTAAGTTTAA GAAGTTTTTA AATGAATGTA
   158101 CGCTTAATAG ACTTGATGAT TGCTGTTATG GTGATCTCTA TGCCGCATAC TGGGTAGAGG
   158161 ATTTTATCAC GTACCACAAA AACAAGGATG GTAAGGTATT GAATTTCAAT AGGGATTTTA
   158221 AACATATTAG TAAACGAACT AATATTACAG TATTGAAAGT TCATGACCGA AAATACCGTA
   158281 ATGAGTTTAC TCCTATTAAA TTATCTAACT GTATTGGTGT CGTATTATAG ATTAATTTAA
   158341 ATCTATACTA TTTAAGTGAG AGGACCAGGA GAAGTACTCC TGCCGTCCTA GCATTTATTC
   158401 TAACTAAACA AAAAGGAATT TTAAAATGAG TAAAAATACT ATTGTATTAA ACAACGCTGA
   158461 AGAATTCAAA AAGTTCACGG AAGATCGTGT ACTTCGTGAG TTTGCAAAAA TGTTCGTAGG
   158521 TAGTGAAGAA CATCACTTGG AAGACATGAT GGAAGCGATT CGCTTCTATG TATCATTCAA
   158581 GACGGTGAAT ACACCGAAAG AAAGTAGTTT CCCTATCACG TTTAAAGTTA ACGAGTATAA
   158641 CTCCATGCTC GTTATTAACG GGGTTGATAA ATCTCCACTT CATCGTGGTG GTAAATTTAT
   158701 CGAAAATGAA TTTGATAAAT TCATGGAAAC TATATCGTCT AATCTGTCTT ATGATTCTAC
   158761 AAAAGGTCTT ATCAAAACTG GTGATGTTCT GACTGATAAG TTTGTGATAG AAACATTCTT
   158821 CTGTTATGAA CGAATGAATA AACCAGAACC AAAAGTATCA GGCAATTTCC CAGAAGTAAT
   158881 GGAAATTGTT GGTACTACAC CTAAAGGTGA AAAAGTCGTA CCTAACGATC CTTTTAAAGT
   158941 GGTCGTAAAA GACAAGACCA TCACGGTAAA AGTCTCTAAA GGCTATATCG TGAACGTGGA
   159001 GTCTATGTGA TGAACCTGTT CATAAAAGCT CTTGGGTTAT ATGGTATTTA TAAGTTGGGT
   159061 GAATTAGCTT ATAACCATAC CAATTACTAT CAACAGCCTT ATACGGCATT GGCATTCTTG
   159121 TTTATCGGCA TCATTTATTG TGTCGTAGCA AGCTTCCGTT AAAAATAAAA AGAGACCAAA
   159181 ACTAATTGGT CTCTTTTTTT TTTAGTTTCT TTTCATTAAC CTAATCCTAT AGGAATATTA
   159241 TTATATCATG TTACTTTCTA TTTCATTACA AGATCATCAA TACGAACCTA TTTTTGGTTT
   159301 GAATGTCGAT AATTCAGATC AGACTATTCG TGATTATCTT ACATTCCGTT TACCACCTGA
   159361 CCGTGAAAGC ATTGATCTTA AATCTTACTA TCTCACTGAT TACATTCTTC GTAAGATCGA
   159421 TGATCGTCGT AAAGAATACG AGGAATATGA AAAAGAATAT AAGAAGTGGG CGACACAATA
   159481 CGAAAATCTT TCAGATGAGC AAAAAGAGTT ATTCAAGAAA GATCAATATA TCGATGGTGT
   159541 AATTGGCCCT GCTCCTCGTG CTCCTGAACT ATACGATGGT GTGATTATTG AAGACGTCCC
   159601 AGTTTACATG GTAAGTAATT TGATCGACTA CCTGAATCGT CACAATGTTC GTATCTACTT
   159661 CAACTACGAA TATGAAAGTA TGGTATTCTC TGAATTTAAA GAAACTGATA CCGTAGGTGT
   159721 TTACGATGTA GTGGACAAAC CATCTGGTAA TAAAGAGCAT AAAATCTTCT TATACTCTAC
   159781 CCATATTTTG GATATTGATG AAGTAAGAGA ATCTGTTAAA GATGTCTCTA TCCCAACGGC
   159841 TAACAAATAA TTTAAATAAT ACTCTCTACT CCTTATTAGG GAGTAGAGAG TATTTATCTA
   159901 TTATTCAGTT AAAACTTTAT TATCCAAAGG AATCTTGAAT TTCAAGTGGT GAACATTGTT
   159961 TTCCATGTTT ACTTTGGATT TTTGAATATC CCACCATTTA TTACCTTTAA ATACATGGAT
   160021 ATTAGCAAGA GCCATTGCAA AGACATTATT TGTACAACTC CATTTAACAT CATCTACTTT
   160081 ACCATCTAAG TTACATTGGA AACGGAAGAT GGGACGGTTT AAGTTACCTA CTAAGTCAAA
   160141 TACGTTTTTA TTGATCGAGT ATGTTTCAAC CGTACCATTA AAGTGGATAC CTTTAGCACC
   160201 TGAGTTAACA CTGATTACTT CGATAAAGTT ATCTTCTACT TTAATTGTGC GACCTGCACC
   160261 AAACTTGGCT TTAGTGGCTT CTTGAATTGT AATAGGTGCA ACAATCACAT AGTCAGCACT
   160321 AAAACGATTA TGGGTGATAG AAACATTACC CAGACCATTG CTTACATTGC CAGGAGCATC
   160381 CATGAATACA ATGTAATCTA CTTTACCACA AGAAATATCG TTGTCACTAA TATCCCAATT
   160441 AGGAACCACA TAGTCAGCAG TATTCTTATT GTAGATTTCA ATTACTCGGT GTTCACCACG
   160501 CTCATCGTGA TTAATACCAT ATACTCGGTT ACCTTTAATA ACGTAATTAG GATCTGGTAC
   160561 CTCATTACCC CATGGTTGTT CTTGTTGAGG TTTCAATTCA ACACGAATAC CACATTGACG
   160621 ATAATAGTCT TGTTTAAAAT TAAGCGCACG ACCATCAGGG ACATCATCAT CTCGATCCAA
   160681 ACGGAAGTTA GAGTCGAAAG TAATATCGTT ATTGGTAATG ATACAATTTT TACCTGGGAA
   160741 GCCACGGTGT TCTACAGCGA TACCATGGAA TCGGTTATTG AATACTTGGT TATCAGTAAT
   160801 CACACCATCC CAACCATCGT GTACGTCAAG ACCTTTACGA TAGTTATACT CTACTCGGTT
   160861 TTTCTCAATC AAGTAATTTG TATTTACTGT ACCGCTTGAC ATGGTAATAC CATATCCAGT
   160921 ACCGCCATCT TTTTCATGAC CATTGCGATA AGCATGGTTA CCTTTTGCAA CAAAGTCTTC
   160981 TTGCCATGCT GCTAAACAAC CAGCAACACG ATTATGGTGA AGTACGCAGT TTGTTACAAC
   161041 ATTACCTTTA GGAAGACCCA TTTCTTTAGG ATGTAAACCT TCACGGTGAT GTTTGTATGC
   161101 CATGGTACCT ACTTTTTCTG CATTGACAAT ACCAACATCA GTAGTGTTTA AGAAAATACC
   161161 AGCACGGTTA CAACCACTGA TTTCTACATT AGAAACTTTA CAATAGTTAG TGTGTTCTAA
   161221 GTAAATACCG TTTACACAAC CAAAATAAGT TTGGGCTTTA CGATAAAACT CACCTTTGTA
   161281 TTCTATTGTA ATCGCAGAAA TAACTTTTTT ATTTACTCGT TCAAGCAAGA TCATCGCATC
   161341 ATTACGAGCA TCTGTTAAGT TTGTATTTGG GTTCCAGTCA ATAGATTGCG GACGGTCTGT
   161401 CCAGATCTTT ACTTTTTGTC GATTCTCACC AACAATACCT AAACAGTCTG TAAACTTTTC
   161461 ATTTGTAATT TTAATAGGGC GATCAATTTT ATACTCGCCT TCTTTAATCA GTACGTAATC
   161521 GACTTTTTCA TGAGCTTCTT TCAAAGCTAA GTCCATTGCG TCTGAGAAAC TAACACCTTG
   161581 TGTCAGATAG TTGTTAACAA CAATCACTTA AAATTCCTTT CAAGTATGTA TTTAATAAAT
   161641 GCAATATACC GAACCAAAGG ATTATTGAGT AGGACTATTG CTTAATAGTT AATTATGTTT
   161701 TCTTCTCGAT ATGTGTTTGT TTGGTTCATA GATTTTACTA CATTTTCCCT ATGATATACG
   161761 TCTTTTATTT AATTGTATTT AAGGAATAAT TTATTATGCC TATTGATTCA CCTTTAAAAT
   161821 ACTCTAGGGA ATCCTTTGAT TTAATTCATG CGGTTCACAA TAATAACTTC AGATTTAGTC
   161881 CAGAATCAAG AATGGTTGGA CTTACTGAAA ACACTGATAA ATCAAATCAG CCTGTTACTA
   161941 AACAATCTGT ATTGGATGTA TTTAATACCC AAGTAATTGA AAGAATAAAC TATCTTGCAA
   162001 AATACAGTAA ACAACTCTGG AAAGTTGATG TAGGTGATTA CGGTAATAGT ACTGACCCTA
   162061 ACGCTCACCC ATTCTTAGTA GATCACTTAG ATTATAGTGA TACTAATAAT GAATACGGGG
   162121 TCATGGCTGT TAAAAATTAT CTGACCTTGA ATGACTTTAG AGACCAAGAA GGTGAGATTA
   162181 CCTACGATGA TGCCGCTAAT ACTTTTAGAG GATCTATTTC TGATCTTAGT CGTTTAGGTA
   162241 GAGTAAGGAT TGTTGTTAAA AAAGGTAACA CTCCCTATAG CGATAATACC TATTATGCTA
   162301 TATTAAATAC TAGAGATGAA AATCTGATTG ATTACAATAC CATTAGAAAT TCTATTGTGG
   162361 GTTCTGGTAA TTTTAATTCT ATATGTAAAA GTTGGGCAAA TAAAATCATT GATCGAGCTA
   162421 ATAATGTCAA TGTTATTTAC TACGAGTACA AATTACCAGA TCCGCCACCT CCGGCTGAAG
   162481 GCGGTGTAAA ATTCTTAAGA AAAGAAGCTT ACTTCGAATC TGTCAATCTG GACGACGATG
   162541 GTCGATTTGG TAAGAATTCA GTAAGTTATG GGGCTATTTT TGGTGAAGGT GACACGACTG
   162601 CCTATTTTGA AATACCAAAA GTTACTCGTA ATTTAAAAGG AGTGCGAATA AACATATCCA
   162661 CCAGTGCTAG ATTAAGTAAT GATGGTCGCT ATGGATTAAC AGTATATAAT AAAAATAACG
   162721 GTGTTATTTT AGGACATATC CCTTGGACAC CAGGTACTGG GAATAGAACA TTCAATTTCG
   162781 ATAGACCTGT ATCTTTATCA AATAACAGCT ATGATAATTT GATTCTTATG TTAAATACTA
   162841 AAGTTACTGG TGATAGGGGC GACGCTATGG GTGTGGTCGC CACTGTCGAA GAATTGATAT
   162901 TTGACGATAA TATAAGAATA AGTAATGTCC CCATATATGC CAATGCAAGT AGGATAAATC
   162961 AAGAATTGAT AGGTCCGGTA TTCGATACCT CTGGTAATTT TCTTAAAATA ATGTATAGAT
   163021 ATACGTTAAA AGATTGTTAT GCTAAACCTT CGATGATCAG ATCTACATTC TCTCGTTCTA
   163081 GTCAAAATGA ACACCATTTT ATTGAAAGAA TAGAACAATG GAGAGACGGT GTTCGTATTG
   163141 GCATAAGTCA AAACCCAACA TATACTGAAA ATATAATTAG TAGAAAAATG TTACATTCAG
   163201 TTTCTAGATT TAATGGTAAT CGACATAACA CCCTAATCAC CATGAGACAT GATGTTTCTA
   163261 ATCTAGATTT TAAAAATGGT GATGAATTGA GATTTGTATA TGGTTATGCT TATTATCATC
   163321 CGAGATGGAT ACATAATACG CTTGTACCAG ATAGTAACGG GGTTAATGAC CTACAAATAT
   163381 TTGAACGCGA AAGACTACAA CTATGGATTG ATTCGGTTCT CTGTAAAGAA GAACCAATTA
   163441 GTCAATAATA TATTTTAATA TTTAACAAGG AATGAAAAAT GGCGATTAAT CTCCCTAAGA
   163501 AATATTCCAG AGAAACTCTT CTCCTTCTAG ATAAGAATGA AGGTGTAAAT TTAGTAATGA
   163561 CTCCAGGAGC TACTGAGGTA GCAATTCCTA ATGAAGAAAT TATTGATAAA TCAAATCAAC
   163621 CCGTTACTAA ACAATCTGTA TTGGATATTT TTAATAAACA AGTACTGGAT CGTATTAATT
   163681 TAATACCAAA ATACAGTCGT GATTATTTTT TCGTAGATAC TGGAGGCATG TTTGGTCCAC
   163741 GTGATGAGAA CACTCACCGT AATCTCTTAT CTCAGTTAGG GAATGCTCAT GTCAATAACG
   163801 ATTATGGTTT CATGTGCGTA CATGATTATG TTAAACTTTC TGACTTTAGA GACCAAGAAG
   163861 GTGAGATTAC CTACGATGAC TTAGCTAATA CTTTCAGTAA CGTAATGAGA TCTTTGAGTC
   163921 GTTTGTCTAC GTTAATGATT ACGGTTAAAA AAGGTAATAA AGATTTCTAT AAAGAAACAC
   163981 GACTCGCAAT CTCTCCTAAT TTCAGTACAC CTGTTAGTTA CGCAGTTAAT TATGCTGAAG
   164041 TACGGAATGA AATCATTAAT TCCAGAAGAT TTAATGGTAT TTGTTATAAA TGGTATAACA
   164101 AAATAATGTC CATTGCCATA CAGAACACAT TGAATTATAC TTATAAGTTA CCAGATCCTC
   164161 CTTTGCCTTC AAACGGTGGT GTAAAATTCT TTAAGAAAGA AGCCTATTTC GGATCTGTTG
   164221 ACTTAGGTCA TAACGGTCGA ACTGGTCAAA ATTCAGTAAG TTATAATGTG ATCTTTGGTG
[truncated: 99,936 more chars]
